# Supplementary material for: Gaze Duration Biases for Colours in Combination with Dissonant and Consonant Sounds: A Comparative Eye-Tracking Study with Orangutans
Source: PLoS One. 2015 Oct 14;10(10):e0139894. doi: 10.1371/journal.pone.0139894 (PMC4605782; doi:10.1371/journal.pone.0139894)
Supplement: S1 Data — (ZIP) [file pone.0139894.s004.zip › Plos ColourSound Data/Apes/Farben_Musik_U1_2/Rec 11/Rec 11-All-Data.tsv]

System Properties:
Operating System:	Microsoft Windows NT 6.1.7601 Service Pack 1
System User Name:	tobiiadmin
Machine Name:	LOE7690LAP
Data properties:
Recording name:	Rec 11
Recording date:	21.11.2013
Recording time:	11:23:30
Recording resolution:	1024 x 768
Export date:	09.03.2014
Export time:	12:19:21
Participant:	test
Filter settings:
Eye: Average
Validity: Normal
Fixation filter: Tobii fixation filter
Velocity threshold: 35
Distance threshold: 35
Timestamp	DateTimeStamp	DateTimeStampStartOffset	Number	GazePointXLeft	GazePointYLeft	CamXLeft	CamYLeft	DistanceLeft	PupilLeft	ValidityLeft	GazePointXRight	GazePointYRight	CamXRight	CamYRight	DistanceRight	PupilRight	ValidityRight	FixationIndex	GazePointX	GazePointY	Event	EventKey	Data1	Data2	Descriptor	StimuliName	StimuliID	MediaWidth	MediaHeight	MediaPosX	MediaPosY	MappedFixationPointX	MappedFixationPointY	FixationDuration	AoiIds	AoiNames	WebGroupImage	MappedGazeDataPointX	MappedGazeDataPointY	MicroSecondTimestamp	AbsoluteMicroSecondTimestamp
13	11:23:30.294	00:00:00.013	0	-1024	-768	-1	-1	-1	-1	4	-1024	-768	-1	-1	-1	-1	4		0	0						No media	0	1024	768	0	0				0	Content		0	0	13125	4060470674
30	11:23:30.311	00:00:00.029	1	-1024	-768	-1	-1	-1	-1	4	-1024	-768	-1	-1	-1	-1	4		0	0						No media	0	1024	768	0	0				0	Content		0	0	29747	4060487296
46	11:23:30.327	00:00:00.046	2	-1024	-768	-1	-1	-1	-1	4	-1024	-768	-1	-1	-1	-1	4		0	0						No media	0	1024	768	0	0				0	Content		0	0	46499	4060504048
63	11:23:30.344	00:00:00.063	3	-1024	-768	-1	-1	-1	-1	4	-1024	-768	-1	-1	-1	-1	4		0	0						No media	0	1024	768	0	0				0	Content		0	0	63125	4060520674
80	11:23:30.361	00:00:00.079	4	-1024	-768	-1	-1	-1	-1	4	-1024	-768	-1	-1	-1	-1	4		0	0						No media	0	1024	768	0	0				0	Content		0	0	79752	4060537301
96	11:23:30.377	00:00:00.096	5	-1024	-768	-1	-1	-1	-1	4	-1024	-768	-1	-1	-1	-1	4		0	0						No media	0	1024	768	0	0				0	Content		0	0	96421	4060553970
113	11:23:30.394	00:00:00.113	6	-1024	-768	-1	-1	-1	-1	4	-1024	-768	-1	-1	-1	-1	4		0	0						No media	0	1024	768	0	0				0	Content		0	0	113074	4060570623
130	11:23:30.411	00:00:00.129	7	-1024	-768	-1	-1	-1	-1	4	-1024	-768	-1	-1	-1	-1	4		0	0						No media	0	1024	768	0	0				0	Content		0	0	129744	4060587293
146	11:23:30.427	00:00:00.146	8	-1024	-768	-1	-1	-1	-1	4	-1024	-768	-1	-1	-1	-1	4		0	0						No media	0	1024	768	0	0				0	Content		0	0	146413	4060603962
163	11:23:30.444	00:00:00.163	9	-1024	-768	-1	-1	-1	-1	4	-1024	-768	-1	-1	-1	-1	4		0	0						No media	0	1024	768	0	0				0	Content		0	0	163083	4060620632
180	11:23:30.461	00:00:00.179	10	-1024	-768	-1	-1	-1	-1	4	-1024	-768	-1	-1	-1	-1	4		0	0						No media	0	1024	768	0	0				0	Content		0	0	179753	4060637302
196	11:23:30.477	00:00:00.196	11	-1024	-768	-1	-1	-1	-1	4	-1024	-768	-1	-1	-1	-1	4		0	0						No media	0	1024	768	0	0				0	Content		0	0	196472	4060654021
213	11:23:30.494	00:00:00.213	12	-1024	-768	-1	-1	-1	-1	4	-1024	-768	-1	-1	-1	-1	4		0	0						No media	0	1024	768	0	0				0	Content		0	0	213163	4060670712
230	11:23:30.511	00:00:00.229	13	-1024	-768	-1	-1	-1	-1	4	-1024	-768	-1	-1	-1	-1	4		0	0						No media	0	1024	768	0	0				0	Content		0	0	229835	4060687384
246	11:23:30.527	00:00:00.246	14	505,7545	417,3698	0,605082	0,3115113	638,9531	3,803755	0	499,9266	411,1906	0,4357181	0,3301135	641,7816	3,891811	0	2	503	414						No media	0	1024	768	0	0	502	400	683	0	Content		503	414	246482	4060704031
263	11:23:30.544	00:00:00.263	15	502,9655	404,8785	0,6051524	0,3111285	638,9824	3,834375	0	505,0792	410,1321	0,4357689	0,3298228	641,8316	3,889666	0	2	504	408						No media	0	1024	768	0	0	502	400	683	0	Content		504	408	263108	4060720657
280	11:23:30.561	00:00:00.279	16	497,4898	405,3246	0,6052224	0,3113073	638,8354	3,83277	0	505,3752	413,2898	0,4358266	0,3299781	641,9705	3,893369	0	2	501	409						No media	0	1024	768	0	0	502	400	683	0	Content		501	409	279739	4060737288
296	11:23:30.577	00:00:00.296	17	498,5554	405,3985	0,6053207	0,3114354	638,7502	3,818731	0	508,9331	411,1918	0,435919	0,330084	641,7283	3,876958	0	2	504	408						No media	0	1024	768	0	0	502	400	683	0	Content		504	408	296491	4060754040
313	11:23:30.594	00:00:00.313	18	504,3713	402,9594	0,6054324	0,3116127	638,7106	3,834626	0	508,8647	417,61	0,4360089	0,3301511	641,4845	3,880074	0	2	507	410						No media	0	1024	768	0	0	502	400	683	0	Content		507	410	313120	4060770669
330	11:23:30.611	00:00:00.329	19	500,3959	399,3675	0,6055661	0,3116811	638,7495	3,813179	0	505,9064	417,5412	0,4360682	0,3302084	641,4482	3,8812	0	2	503	408						No media	0	1024	768	0	0	502	400	683	0	Content		503	408	329746	4060787295
346	11:23:30.627	00:00:00.346	20	496,039	401,3708	0,6056357	0,3117798	638,7024	3,835428	0	502,1845	416,8353	0,4361261	0,3302718	641,4078	3,884947	0	2	499	409						No media	0	1024	768	0	0	502	400	683	0	Content		499	409	346373	4060803922
363	11:23:30.644	00:00:00.363	21	496,8651	400,5247	0,605691	0,3118228	638,6635	3,835546	0	501,6334	411,505	0,4361733	0,3303219	641,3248	3,8803	0	2	499	406						No media	0	1024	768	0	0	502	400	683	0	Content		499	406	363126	4060820675
380	11:23:30.661	00:00:00.379	22	494,5504	396,5438	0,6057537	0,311849	638,6254	3,839044	0	500,6728	417,1606	0,4362371	0,3302796	641,3646	3,891966	0	2	498	407						No media	0	1024	768	0	0	502	400	683	0	Content		498	407	379768	4060837317
396	11:23:30.677	00:00:00.396	23	494,7511	397,6707	0,6058174	0,3117943	638,4931	3,837924	0	499,9964	414,4319	0,4362884	0,3301337	641,3786	3,892467	0	2	497	406						No media	0	1024	768	0	0	502	400	683	0	Content		497	406	396425	4060853974
413	11:23:30.694	00:00:00.413	24	497,702	395,7307	0,6059213	0,3116009	638,3654	3,819996	0	499,3589	412,0949	0,4363599	0,3299344	641,274	3,912228	0	2	499	404						No media	0	1024	768	0	0	502	400	683	0	Content		499	404	413019	4060870568
430	11:23:30.711	00:00:00.429	25	495,4355	393,4683	0,6060092	0,3114177	638,3956	3,820055	0	507,5152	404,9929	0,4364456	0,3297602	641,2485	3,897439	0	2	501	399						No media	0	1024	768	0	0	502	400	683	0	Content		501	399	429780	4060887329
446	11:23:30.727	00:00:00.446	26	499,4539	399,7027	0,6060963	0,3112851	638,5209	3,837729	0	504,4089	404,7825	0,4364862	0,3296252	641,2369	3,895483	0	2	502	402						No media	0	1024	768	0	0	502	400	683	0	Content		502	402	446396	4060903945
463	11:23:30.744	00:00:00.463	27	502,388	391,0697	0,6061404	0,311252	638,603	3,833023	0	507,5653	401,5841	0,4365392	0,329626	641,1635	3,891245	0	2	505	396						No media	0	1024	768	0	0	502	400	683	0	Content		505	396	463028	4060920577
480	11:23:30.761	00:00:00.479	28	495,6929	400,2888	0,6061785	0,3112736	638,5587	3,834026	0	504,9175	403,7422	0,4365736	0,3297055	641,197	3,92453	0	2	500	402						No media	0	1024	768	0	0	502	400	683	0	Content		500	402	479656	4060937205
496	11:23:30.777	00:00:00.496	29	497,3921	399,8834	0,606213	0,3113273	638,4461	3,851545	0	495,3394	405,0128	0,4366125	0,3298112	641,1706	3,952599	0	2	496	402						No media	0	1024	768	0	0	502	400	683	0	Content		496	402	496409	4060953958
513	11:23:30.794	00:00:00.513	30	496,0012	395,1422	0,6062516	0,3113931	638,4208	3,845826	0	499,63	406,3042	0,4366448	0,3298892	641,1721	3,962905	0	2	498	401						No media	0	1024	768	0	0	502	400	683	0	Content		498	401	513036	4060970585
530	11:23:30.811	00:00:00.529	31	490,9365	396,0535	0,6062805	0,3114869	638,4186	3,855678	0	496,3557	411,6574	0,4366732	0,3299155	641,1387	3,973191	0	2	494	404						No media	0	1024	768	0	0	502	400	683	0	Content		494	404	529663	4060987212
546	11:23:30.827	00:00:00.546	32	494,7464	392,9576	0,6063269	0,3115742	638,4199	3,86061	0	496,7467	409,3836	0,4367188	0,3299436	641,139	3,983567	0	2	496	401						No media	0	1024	768	0	0	502	400	683	0	Content		496	401	546292	4061003841
563	11:23:30.844	00:00:00.563	33	498,1819	394,1114	0,6063862	0,3116795	638,5186	3,877464	0	500,3758	404,9568	0,436789	0,329989	641,2356	3,986196	0	2	499	400						No media	0	1024	768	0	0	502	400	683	0	Content		499	400	563046	4061020595
580	11:23:30.861	00:00:00.579	34	495,0506	386,5759	0,6064723	0,3117814	638,524	3,876598	0	512,6003	404,6959	0,4368905	0,3300418	641,4113	3,990971	0	2	504	396						No media	0	1024	768	0	0	502	400	683	0	Content		504	396	579674	4061037223
596	11:23:30.877	00:00:00.596	35	497,5211	391,8626	0,606568	0,3118395	638,7421	3,895076	0	512,2294	403,6747	0,4370033	0,3300932	641,3493	4,007052	0	2	505	398						No media	0	1024	768	0	0	502	400	683	0	Content		505	398	596305	4061053854
613	11:23:30.894	00:00:00.612	36	497,0542	396,6633	0,6066391	0,3119152	638,8299	3,91053	0	504,7806	406,4435	0,4370852	0,3301055	641,4246	4,033981	0	2	501	402						No media	0	1024	768	0	0	502	400	683	0	Content		501	402	612933	4061070482
630	11:23:30.911	00:00:00.629	37	493,0483	390,0008	0,6067324	0,3119514	638,8041	3,913967	0	509,6124	398,7774	0,4372144	0,3301334	641,5203	4,03154	0	2	501	394						No media	0	1024	768	0	0	502	400	683	0	Content		501	394	629685	4061087234
646	11:23:30.927	00:00:00.646	38	496,713	397,351	0,6069007	0,3118881	638,9268	3,935976	0	505,0837	405,4202	0,4373921	0,3300215	641,6304	4,056557	0	2	501	401						No media	0	1024	768	0	0	502	400	683	0	Content		501	401	646313	4061103862
663	11:23:30.944	00:00:00.662	39	496,9676	395,58	0,6070512	0,3118564	638,9665	3,946815	0	508,1795	404,8974	0,4375468	0,3299021	641,5306	4,061911	0	2	503	400						No media	0	1024	768	0	0	502	400	683	0	Content		503	400	662943	4061120492
680	11:23:30.961	00:00:00.679	40	500,3739	396,2524	0,6071658	0,3117594	639,0491	3,955513	0	509,2491	402,9947	0,4376648	0,3296548	641,6375	4,076416	0	2	505	400						No media	0	1024	768	0	0	502	400	683	0	Content		505	400	679572	4061137121
696	11:23:30.977	00:00:00.696	41	495,9826	392,616	0,6073267	0,311614	639,2111	3,952779	0	503,959	407,6704	0,4378456	0,3294136	641,7956	4,095072	0	2	500	400						No media	0	1024	768	0	0	502	400	683	0	Content		500	400	696324	4061153873
713	11:23:30.994	00:00:00.712	42	499,6137	395,2812	0,6075078	0,3115034	639,2691	3,973332	0	508,8894	404,5791	0,438034	0,3292331	641,7252	4,080898	0	2	504	400						No media	0	1024	768	0	0	502	400	683	0	Content		504	400	712952	4061170501
730	11:23:31.011	00:00:00.729	43	495,5069	394,6386	0,6076407	0,3114728	639,1437	3,976766	0	510,1427	399,8706	0,4381715	0,3291642	641,9613	4,102348	0	2	503	397						No media	0	1024	768	0	0	502	400	683	0	Content		503	397	729580	4061187129
746	11:23:31.027	00:00:00.746	44	496,4854	391,8098	0,6077926	0,3114874	639,3538	4,00802	0	508,5027	397,7137	0,43834	0,3291211	642,2029	4,123809	0	2	502	395						No media	0	1024	768	0	0	502	400	683	0	Content		502	395	746208	4061203757
763	11:23:31.044	00:00:00.762	45	497,1602	390,7554	0,6079975	0,3115126	639,4318	4,004681	0	508,766	398,9957	0,4385386	0,3291366	641,8555	4,113458	0	2	503	395						No media	0	1024	768	0	0	502	400	683	0	Content		503	395	762962	4061220511
780	11:23:31.061	00:00:00.779	46	501,6772	394,852	0,6081541	0,3116014	639,2859	4,020926	0	509,1054	394,8712	0,4387045	0,329187	642,1538	4,144714	0	2	505	395						No media	0	1024	768	0	0	502	400	683	0	Content		505	395	779594	4061237143
796	11:23:31.077	00:00:00.796	47	496,7387	392,6862	0,6083047	0,3116605	639,4723	4,046163	0	508,5159	398,3365	0,4388537	0,3291726	642,3338	4,142313	0	2	503	396						No media	0	1024	768	0	0	502	400	683	0	Content		503	396	796222	4061253771
813	11:23:31.094	00:00:00.812	48	492,5044	386,3463	0,6085087	0,3117301	639,4478	4,031713	0	513,2598	392,6009	0,4390613	0,3291699	641,8582	4,147745	0	2	503	389						No media	0	1024	768	0	0	502	400	683	0	Content		503	389	812851	4061270400
830	11:23:31.111	00:00:00.829	49	497,8932	394,0402	0,6086923	0,3117426	639,3403	4,045234	0	510,3916	396,2552	0,439248	0,3291528	642,2696	4,169927	0	2	504	395						No media	0	1024	768	0	0	502	400	683	0	Content		504	395	829607	4061287156
846	11:23:31.127	00:00:00.846	50	496,1639	390,252	0,6089228	0,3117743	639,58	4,059574	0	513,7964	394,7571	0,4394394	0,3291225	642,0655	4,159543	0	2	505	393						No media	0	1024	768	0	0	502	400	683	0	Content		505	393	846235	4061303784
863	11:23:31.144	00:00:00.862	51	495,2976	392,2118	0,609119	0,311809	639,2369	4,059994	0	504,9506	396,571	0,4396384	0,3290991	641,8372	4,165956	0	2	500	394						No media	0	1024	768	0	0	502	400	683	0	Content		500	394	862865	4061320414
880	11:23:31.161	00:00:00.879	52	494,6093	396,2706	0,6093425	0,3118012	639,3617	4,065894	0	517,3806	395,3924	0,4398791	0,3290545	642,0012	4,172219	0	2	506	396						No media	0	1024	768	0	0	502	400	683	0	Content		506	396	879505	4061337054
889	11:23:31.170																				MovieStart	128	0	0	Untertest1.avi
896	11:23:31.177	00:00:00.896	53	499,2433	393,3581	0,6095658	0,3118444	639,1573	4,076466	0	510,8738	394,1426	0,4400616	0,3290277	641,7037	4,184726	0	2	505	394						Untertest1.avi	0	880	547	72	111	430	289	683	0	Content		433	283	896246	4061353795
913	11:23:31.194	00:00:00.912	54	494,2003	396,7352	0,6097291	0,3118709	639,1591	4,090262	0	512,1141	397,5977	0,4402444	0,3290063	641,7916	4,196868	0	2	503	397						Untertest1.avi	0	880	547	72	111	430	289	683	0	Content		431	286	912875	4061370424
930	11:23:31.211	00:00:00.929	55	450,959	378,6642	0,6103241	0,311552	639,3435	4,104323	0	477,3743	369,7184	0,4408429	0,3285382	642,0927	4,213869	0	3	464	374						Untertest1.avi	0	880	547	72	111	368	234	466	0	Content		392	263	929520	4061387069
946	11:23:31.227	00:00:00.946	56	425,0368	347,5231	0,6108542	0,3112616	639,0363	4,092605	0	447,8167	342,6282	0,4414168	0,3282211	641,7466	4,218103	0	3	436	345						Untertest1.avi	0	880	547	72	111	368	234	466	0	Content		364	234	946261	4061403810
963	11:23:31.244	00:00:00.962	57	435,5851	347,4499	0,6110132	0,3113414	639,0981	4,088663	0	454,0906	346,5411	0,4415255	0,328284	641,6142	4,231077	0	3	445	347						Untertest1.avi	0	880	547	72	111	368	234	466	0	Content		373	236	962889	4061420438
980	11:23:31.261	00:00:00.979	58	422,6825	348,5622	0,6111646	0,3114016	638,9524	4,106344	0	441,7192	339,4883	0,4416409	0,3282887	641,6716	4,232108	0	3	432	344						Untertest1.avi	0	880	547	72	111	368	234	466	0	Content		360	233	979528	4061437077
996	11:23:31.277	00:00:00.996	59	432,6995	349,7027	0,6113343	0,311485	638,9894	4,114817	0	449,6555	340,8465	0,4417908	0,3282935	641,9337	4,242067	0	3	441	345						Untertest1.avi	0	880	547	72	111	368	234	466	0	Content		369	234	996145	4061453694
1013	11:23:31.294	00:00:01.012	60	430,6688	349,2807	0,6115053	0,3116184	638,8245	4,109707	0	454,4067	342,0458	0,4419444	0,3283506	641,5253	4,230882	0	3	443	346						Untertest1.avi	0	880	547	72	111	368	234	466	0	Content		371	235	1012899	4061470448
1030	11:23:31.311	00:00:01.029	61	427,6352	347,7338	0,6116075	0,3117918	638,8679	4,115061	0	452,0229	342,6305	0,4420186	0,3284467	641,5	4,233307	0	3	440	345						Untertest1.avi	0	880	547	72	111	368	234	466	0	Content		368	234	1029539	4061487088
1046	11:23:31.327	00:00:01.046	62	425,5675	350,5645	0,611708	0,3119446	638,735	4,133493	0	445,9771	342,4567	0,4420887	0,3285587	641,4146	4,229171	0	3	436	347						Untertest1.avi	0	880	547	72	111	368	234	466	0	Content		364	236	1046160	4061503709
1063	11:23:31.344	00:00:01.062	63	425,8386	349,7172	0,6118244	0,3120519	638,7858	4,116455	0	447,7809	339,2349	0,4421696	0,3286698	641,4526	4,231189	0	3	437	344						Untertest1.avi	0	880	547	72	111	368	234	466	0	Content		365	233	1062786	4061520335
1080	11:23:31.361	00:00:01.079	64	431,5019	353,4285	0,6119053	0,3120801	638,787	4,121375	0	447,7873	336,438	0,4422162	0,3286861	641,3979	4,236544	0	3	440	345						Untertest1.avi	0	880	547	72	111	368	234	466	0	Content		368	234	1079547	4061537096
1096	11:23:31.377	00:00:01.096	65	432,6732	352,168	0,6119741	0,3120944	638,8044	4,128061	0	448,4125	338,1446	0,4422473	0,3286973	641,3445	4,24238	0	3	441	345						Untertest1.avi	0	880	547	72	111	368	234	466	0	Content		369	234	1096166	4061553715
1113	11:23:31.394	00:00:01.112	66	433,7845	349,0234	0,6120014	0,3121006	638,8043	4,143884	0	444,4287	334,7894	0,4422535	0,3286637	641,3193	4,246072	0	3	439	342						Untertest1.avi	0	880	547	72	111	368	234	466	0	Content		367	231	1112795	4061570344
1129	11:23:31.410	00:00:01.129	67	435,9394	349,7979	0,612009	0,3121357	638,6677	4,14165	0	445,1486	339,0924	0,4422472	0,3286167	641,3229	4,246312	0	3	441	344						Untertest1.avi	0	880	547	72	111	368	234	466	0	Content		369	233	1129423	4061586972
1146	11:23:31.427	00:00:01.146	68	431,4833	348,1755	0,611982	0,3120876	638,7162	4,154149	0	441,0278	342,8192	0,4421867	0,3284813	641,2993	4,25418	0	3	436	345						Untertest1.avi	0	880	547	72	111	368	234	466	0	Content		364	234	1146179	4061603728
1163	11:23:31.444	00:00:01.162	69	425,7546	347,1867	0,6119281	0,3119902	638,6207	4,146571	0	442,4264	340,1255	0,4421346	0,3283607	641,2774	4,263196	0	3	434	344						Untertest1.avi	0	880	547	72	111	368	234	466	0	Content		362	233	1162806	4061620355
1179	11:23:31.460	00:00:01.179	70	431,7954	352,8618	0,611891	0,3118664	638,439	4,156424	0	447,4388	336,9041	0,4420819	0,3282787	641,2298	4,264963	0	3	440	345						Untertest1.avi	0	880	547	72	111	368	234	466	0	Content		368	234	1179434	4061636983
1196	11:23:31.477	00:00:01.196	71	422,9202	354,1587	0,6117938	0,3118291	638,4498	4,148256	0	451,7856	333,263	0,4420389	0,3282832	641,2382	4,270471	0	3	437	344						Untertest1.avi	0	880	547	72	111	368	234	466	0	Content		365	233	1196064	4061653613
1212	11:23:31.493	00:00:01.212	72	427,2557	348,7419	0,6117064	0,3119106	638,4702	4,161205	0	457	341,2995	0,4419827	0,3283592	641,2261	4,284686	0	3	442	345						Untertest1.avi	0	880	547	72	111	368	234	466	0	Content		370	234	1212227	4061669776
1229	11:23:31.510	00:00:01.228	73	425,2482	350,6646	0,6116195	0,3119928	638,5983	4,155164	0	454,3458	341,9715	0,4418636	0,3285145	641,1381	4,268809	0	3	440	346						Untertest1.avi	0	880	547	72	111	368	234	466	0	Content		368	235	1228845	4061686394
1245	11:23:31.526	00:00:01.245	74	430,8973	351,2843	0,6115195	0,3120469	638,61	4,175763	0	451,6489	344,8379	0,4417114	0,3286771	641,2183	4,276018	0	3	441	348						Untertest1.avi	0	880	547	72	111	368	234	466	0	Content		369	237	1245467	4061703016
1262	11:23:31.543	00:00:01.262	75	425,2632	349,595	0,6113535	0,3120473	638,5147	4,163497	0	449,4874	339,3644	0,441589	0,3287281	641,2217	4,273679	0	3	437	344						Untertest1.avi	0	880	547	72	111	368	234	466	0	Content		365	233	1262083	4061719632
1279	11:23:31.560	00:00:01.278	76	428,7166	352,9479	0,6112159	0,3120669	638,5012	4,175798	0	452,7414	341,259	0,4414889	0,3287863	641,176	4,284731	0	3	441	347						Untertest1.avi	0	880	547	72	111	368	234	466	0	Content		369	236	1278828	4061736377
1295	11:23:31.576	00:00:01.295	77	425,7349	354,4224	0,6111237	0,3120941	638,7042	4,179482	0	452,3777	339,7151	0,441381	0,3288599	641,1331	4,296761	0	3	439	347						Untertest1.avi	0	880	547	72	111	368	234	466	0	Content		367	236	1295448	4061752997
1312	11:23:31.593	00:00:01.312	78	428,5775	353,0056	0,6110409	0,3122033	638,6809	4,18518	0	451,7111	334,58	0,4412549	0,3289553	641,3362	4,292778	0	3	440	344						Untertest1.avi	0	880	547	72	111	368	234	466	0	Content		368	233	1312067	4061769616
1329	11:23:31.610	00:00:01.328	79	430,382	352,0725	0,610934	0,3122831	638,595	4,186538	0	444,9065	339,5944	0,4411546	0,329072	641,3119	4,315712	0	3	438	346						Untertest1.avi	0	880	547	72	111	368	234	466	0	Content		366	235	1328685	4061786234
1345	11:23:31.626	00:00:01.345	80	426,329	352,7169	0,6108402	0,3123508	638,7551	4,203429	0	449,4984	339,2391	0,4411011	0,32917	641,421	4,312771	0	3	438	346						Untertest1.avi	0	880	547	72	111	368	234	466	0	Content		366	235	1345429	4061802978
1362	11:23:31.643	00:00:01.362	81	424,822	353,7207	0,6107592	0,3124455	638,8636	4,199212	0	452,5842	341,6425	0,4410584	0,3292767	641,4663	4,302773	0	3	439	348						Untertest1.avi	0	880	547	72	111	368	234	466	0	Content		367	237	1362051	4061819600
1379	11:23:31.660	00:00:01.378	82	421,5028	349,2758	0,610682	0,3126199	638,8559	4,208498	0	452,099	338,3911	0,4410257	0,3295714	641,5687	4,324269	0	3	437	344						Untertest1.avi	0	880	547	72	111	368	234	466	0	Content		365	233	1378669	4061836218
1395	11:23:31.676	00:00:01.395	83	468,723	473,6969	0,6101062	0,314312	638,972	4,220562	0	510,1256	472,9168	0,4406174	0,3310988	641,5753	4,353072	0	4	489	473						Untertest1.avi	0	880	547	72	111	420	403	200	0	Content		417	362	1395288	4061852837
1412	11:23:31.693	00:00:01.412	84	468,8773	524,1968	0,6098126	0,3153038	639,1624	4,225438	0	500,0999	524,6042	0,4405258	0,33213	641,7087	4,329384	0	4	484	524						Untertest1.avi	0	880	547	72	111	420	403	200	0	Content		412	413	1412048	4061869597
1429	11:23:31.710	00:00:01.428	85	476,0077	492,2257	0,6099589	0,3152665	639,2797	4,201324	0	513,9182	506,8037	0,4405376	0,3319749	641,8423	4,339686	0	4	495	500						Untertest1.avi	0	880	547	72	111	420	403	200	0	Content		423	389	1428670	4061886219
1445	11:23:31.726	00:00:01.445	86	474,334	512,9651	0,6101029	0,3153183	639,2917	4,219447	0	508,6074	527,6029	0,440695	0,3318283	642,0241	4,339044	0	4	491	520						Untertest1.avi	0	880	547	72	111	420	403	200	0	Content		419	409	1445287	4061902836
1462	11:23:31.743	00:00:01.461	87	478,8382	510,1927	0,6105146	0,3152683	639,4363	4,226319	0	508,2295	519,5317	0,4410476	0,3315979	641,7875	4,341669	0	4	494	515						Untertest1.avi	0	880	547	72	111	420	403	200	0	Content		422	404	1461922	4061919471
1479	11:23:31.760	00:00:01.478	88	474,006	509,837	0,6111085	0,3151954	639,4189	4,214593	0	509,5506	511,4452	0,4416222	0,331316	641,9034	4,346069	0	4	492	511						Untertest1.avi	0	880	547	72	111	420	403	200	0	Content		420	400	1478637	4061936186
1495	11:23:31.776	00:00:01.495	89	478,1542	510,7863	0,6119559	0,3150991	639,7238	4,238781	0	503,3088	517,146	0,4424076	0,3308229	641,9335	4,356337	0	4	491	514						Untertest1.avi	0	880	547	72	111	420	403	200	0	Content		419	403	1495256	4061952805
1512	11:23:31.793	00:00:01.511	90	473,8229	510,8557	0,6129705	0,315028	639,8885	4,228549	0	509,4539	512,2401	0,4433934	0,3304218	641,874	4,360272	0	4	492	512						Untertest1.avi	0	880	547	72	111	420	403	200	0	Content		420	401	1511876	4061969425
1528	11:23:31.809	00:00:01.528	91	477,3717	513,5549	0,6141569	0,3149309	640,0632	4,237967	0	511,3936	514,8323	0,4445295	0,3298634	641,5096	4,373757	0	4	494	514						Untertest1.avi	0	880	547	72	111	420	403	200	0	Content		422	403	1528496	4061986045
1545	11:23:31.826	00:00:01.545	92	479,7368	517,0618	0,6154812	0,3148594	640,3995	4,258403	0	507,9489	523,487	0,4458076	0,329239	641,7772	4,379089	0	4	494	520						Untertest1.avi	0	880	547	72	111	420	403	200	0	Content		422	409	1545239	4062002788
1562	11:23:31.843	00:00:01.561	93	477,5856	510,1498	0,6169238	0,3147795	640,5043	4,246767	0	507,0641	522,9738	0,4472346	0,3286828	641,5306	4,388373	0	4	492	517						Untertest1.avi	0	880	547	72	111	420	403	200	0	Content		420	406	1561856	4062019405
1578	11:23:31.859	00:00:01.578	94	470,4068	499,0237	0,6185884	0,3140955	641,0624	4,269588	0	500,3607	499,6655	0,4488792	0,3275076	641,5377	4,406925	0	4	485	499						Untertest1.avi	0	880	547	72	111	420	403	200	0	Content		413	388	1578478	4062036027
1595	11:23:31.876	00:00:01.595	95	383,21	342,7112	0,620672	0,3123795	641,3288	4,282436	0	453,5385	322,642	0,4511559	0,3251927	641,3827	4,439681	0	5	418	333						Untertest1.avi	0	880	547	72	111	335	198	267	0	Content		346	222	1595095	4062052644
1612	11:23:31.893	00:00:01.611	96	376,7019	298,9496	0,6225781	0,3116472	641,4529	4,282802	0	423,4835	286,5167	0,4531813	0,3239434	641,3573	4,42223	0	5	400	293						Untertest1.avi	0	880	547	72	111	335	198	267	0	Content		328	182	1611840	4062069389
1628	11:23:31.909	00:00:01.628	97	390,3084	327,4148	0,6243265	0,3117151	641,8703	4,284947	0	430,1085	313,1469	0,4548483	0,3234444	641,266	4,421732	0	5	410	320						Untertest1.avi	0	880	547	72	111	335	198	267	0	Content		338	209	1628455	4062086004
1645	11:23:31.926	00:00:01.645	98	383,8552	311,5757	0,6261431	0,3115972	642,0379	4,286609	0	427,6075	298,2696	0,456661	0,3226718	641,1469	4,45323	0	5	406	305						Untertest1.avi	0	880	547	72	111	335	198	267	0	Content		334	194	1645073	4062102622
1662	11:23:31.943	00:00:01.661	99	385,0121	314,4302	0,6279292	0,3114309	642,3124	4,313024	0	424,4063	305,5948	0,4584489	0,3219046	640,7687	4,440904	0	5	405	310						Untertest1.avi	0	880	547	72	111	335	198	267	0	Content		333	199	1661817	4062119366
1678	11:23:31.959	00:00:01.678	100	394,7205	315,0947	0,6297401	0,3112511	642,6111	4,306193	0	424,5572	306,1223	0,4602467	0,3211114	640,878	4,44416	0	5	410	311						Untertest1.avi	0	880	547	72	111	335	198	267	0	Content		338	200	1678435	4062135984
1695	11:23:31.976	00:00:01.695	101	379,9583	312,8794	0,6314442	0,3110456	642,8329	4,311675	0	425,2992	307,6621	0,4620808	0,3203748	640,6058	4,459236	0	5	403	310						Untertest1.avi	0	880	547	72	111	335	198	267	0	Content		331	199	1695052	4062152601
1712	11:23:31.993	00:00:01.711	102	388,8873	311,7427	0,6332561	0,310812	643,1338	4,319304	0	425,3336	307,1333	0,4639424	0,3195903	640,4178	4,456273	0	5	407	309						Untertest1.avi	0	880	547	72	111	335	198	267	0	Content		335	198	1711671	4062169220
1728	11:23:32.009	00:00:01.728	103	386,8683	311,0185	0,63505	0,3105305	643,7371	4,331193	0	425,3155	308,8634	0,4658087	0,3188756	640,4003	4,46513	0	5	406	310						Untertest1.avi	0	880	547	72	111	335	198	267	0	Content		334	199	1728416	4062185965
1745	11:23:32.026	00:00:01.745	104	388,0346	308,75	0,6367587	0,3103427	643,6311	4,340003	0	427,3971	301,9656	0,4676556	0,3182698	640,1859	4,47293	0	5	408	305						Untertest1.avi	0	880	547	72	111	335	198	267	0	Content		336	194	1745035	4062202584
1762	11:23:32.043	00:00:01.761	105	385,5658	308,3537	0,6383967	0,3101609	644,1154	4,336575	0	429,1371	303,5932	0,4694109	0,3177122	640,0834	4,468652	0	5	407	306						Untertest1.avi	0	880	547	72	111	335	198	267	0	Content		335	195	1761653	4062219202
1778	11:23:32.059	00:00:01.778	106	390,6127	311,5294	0,6398779	0,3099973	644,504	4,362014	0	427,4956	303,5885	0,4710074	0,3173297	640,0162	4,485194	0	5	409	308						Untertest1.avi	0	880	547	72	111	335	198	267	0	Content		337	197	1778272	4062235821
1795	11:23:32.076	00:00:01.795	107	378,4865	313,1555	0,6411301	0,3099167	644,8253	4,329699	0	431,0934	307,5123	0,4723914	0,3169907	640,0297	4,480955	0	5	405	310						Untertest1.avi	0	880	547	72	111	335	198	267	0	Content		333	199	1795016	4062252565
1812	11:23:32.093	00:00:01.811	108	379,1765	312,79	0,6421586	0,3098687	645,1204	4,343864	0	427,8197	300,1916	0,4735143	0,3168567	639,9305	4,480391	0	5	403	306						Untertest1.avi	0	880	547	72	111	335	198	267	0	Content		331	195	1811633	4062269182
1828	11:23:32.109	00:00:01.828	109	390,0488	312,6564	0,6429117	0,3098338	645,175	4,356426	0	431,3079	301,8242	0,4743207	0,3167792	640,1451	4,493271	0	5	411	307						Untertest1.avi	0	880	547	72	111	335	198	267	0	Content		339	196	1828252	4062285801
1845	11:23:32.126	00:00:01.844	110	378,3675	313,4233	0,6432686	0,3097818	645,4174	4,3654	0	430,0349	299,7377	0,4747548	0,3167652	640,239	4,499933	0	5	404	307						Untertest1.avi	0	880	547	72	111	335	198	267	0	Content		332	196	1844873	4062302422
1862	11:23:32.143	00:00:01.861	111	434,3069	327,86	0,6426473	0,3101547	645,0903	4,386327	0	486,9149	333,9544	0,4741848	0,3171254	640,0015	4,514738	0	6	461	331						Untertest1.avi	0	880	547	72	111	553	299	233	0	Content		389	220	1861615	4062319164
1878	11:23:32.159	00:00:01.878	112	615,5828	412,4056	0,6408051	0,3110454	645,8853	4,38444	0	674,2263	421,9743	0,4724483	0,318092	640,7314	4,522304	0	6	645	417						Untertest1.avi	0	880	547	72	111	553	299	233	0	Content		573	306	1878235	4062335784
1895	11:23:32.176	00:00:01.894	113	564,4301	380,7126	0,6401113	0,3109047	645,6382	4,410904	0	622,8329	394,2564	0,4716576	0,3181894	640,6687	4,531991	0	6	594	387						Untertest1.avi	0	880	547	72	111	553	299	233	0	Content		522	276	1894856	4062352405
1911	11:23:32.192	00:00:01.911	114	610,0741	411,1032	0,639181	0,3105126	645,4567	4,391037	0	642,8083	413,1231	0,4706089	0,3180197	641,0522	4,519022	0	6	626	412						Untertest1.avi	0	880	547	72	111	553	299	233	0	Content		554	301	1911473	4062369022
1928	11:23:32.209	00:00:01.928	115	606,3641	401,284	0,6380386	0,3102162	645,4247	4,391809	0	644,0361	414,6573	0,4692796	0,3179114	641,282	4,519442	0	6	625	408						Untertest1.avi	0	880	547	72	111	553	299	233	0	Content		553	297	1928219	4062385768
1945	11:23:32.226	00:00:01.944	116	605,4678	406,3089	0,6366151	0,3097984	645,3134	4,400187	0	644,7642	419,037	0,4677585	0,3177651	641,6658	4,534194	0	6	625	413						Untertest1.avi	0	880	547	72	111	553	299	233	0	Content		553	302	1944840	4062402389
1961	11:23:32.242	00:00:01.961	117	607,5154	403,9041	0,6350473	0,3094634	645,2032	4,411857	0	641,6554	419,2725	0,4660258	0,3177392	642,1239	4,533423	0	6	625	412						Untertest1.avi	0	880	547	72	111	553	299	233	0	Content		553	301	1961459	4062419008
1978	11:23:32.259	00:00:01.978	118	612,6755	404,8331	0,6333349	0,3091579	644,8056	4,438935	0	642,0266	420,257	0,4642232	0,317813	642,4965	4,534571	0	6	627	413						Untertest1.avi	0	880	547	72	111	553	299	233	0	Content		555	302	1978078	4062435627
1995	11:23:32.276	00:00:01.994	119	608,1387	405,8847	0,6315509	0,3089546	644,8031	4,43453	0	641,7876	412,3112	0,4623688	0,3180974	642,9938	4,555948	0	6	625	409						Untertest1.avi	0	880	547	72	111	553	299	233	0	Content		553	298	1994820	4062452369
2011	11:23:32.292	00:00:02.011	120	608,4857	406,1545	0,6298088	0,3088863	644,6143	4,428086	0	647,4694	414,4676	0,4605666	0,3184534	643,3254	4,573627	0	6	628	410						Untertest1.avi	0	880	547	72	111	553	299	233	0	Content		556	299	2011440	4062468989
2028	11:23:32.309	00:00:02.028	121	600,0728	405,8023	0,628036	0,3089026	644,5559	4,455978	0	644,7522	418,6771	0,4588013	0,3188771	643,8137	4,572343	0	6	622	412						Untertest1.avi	0	880	547	72	111	553	299	233	0	Content		550	301	2028058	4062485607
2045	11:23:32.326	00:00:02.044	122	603,7344	403,4011	0,6264002	0,3090046	644,4526	4,457309	0	641,5416	418,3692	0,4571286	0,319415	644,0295	4,573501	0	6	623	411						Untertest1.avi	0	880	547	72	111	553	299	233	0	Content		551	300	2044677	4062502226
2061	11:23:32.342	00:00:02.061	123	604,4237	401,1113	0,6247686	0,3090654	644,3002	4,470376	0	637,5082	412,462	0,4554828	0,3200584	644,7231	4,589032	0	6	621	407						Untertest1.avi	0	880	547	72	111	553	299	233	0	Content		549	296	2061422	4062518971
2078	11:23:32.359	00:00:02.078	124	562,9549	387,5206	0,6235281	0,3086423	644,7052	4,492908	0	627,3251	399,9655	0,4542804	0,3201456	645,5975	4,615905	0	6	595	394						Untertest1.avi	0	880	547	72	111	553	299	233	0	Content		523	283	2078041	4062535590
2095	11:23:32.376	00:00:02.094	125	285,337	215,3505	0,6239023	0,3065495	644,556	4,548003	0	417,4258	203,9425	0,4547216	0,3186462	646,0135	4,676116	0	7	351	210						Untertest1.avi	0	880	547	72	111	-138	-75	183	0	Content		279	99	2094661	4062552210
2111	11:23:32.392	00:00:02.111	126	84,98505	159,489	0,6244428	0,3053116	644,7535	4,514851	0	191,5134	96,28249	0,4554531	0,3177408	646,7365	4,652775	0	7	138	128						Untertest1.avi	0	880	547	72	111	-138	-75	183	0	Content		66	17	2111280	4062568829
2128	11:23:32.409	00:00:02.128	127	-127,5424	47,9855	0,6245166	0,3047364	646,2831	4,57928	0	-4,052747	5,316591	0,4557026	0,317436	647,209	4,670907	0	7	-66	27						Untertest1.avi	0	880	547	72	111	-138	-75	183	0	Content		-138	-84	2128023	4062585572
2145	11:23:32.426	00:00:02.144	128	-123,6392	52,78014	0,623667	0,3046205	646,5903	4,618056	0	18,10368	35,54645	0,4546302	0,3176326	647,577	4,698973	0	7	-53	44						Untertest1.avi	0	880	547	72	111	-138	-75	183	0	Content		-125	-67	2144644	4062602193
2161	11:23:32.442	00:00:02.161	129	-145,9016	47,6688	0,622942	0,304155	646,8754	4,640164	0	-7,752683	6,858665	0,4538199	0,3176365	648,1437	4,699777	0	7	-77	27						Untertest1.avi	0	880	547	72	111	-138	-75	183	0	Content		-149	-84	2161261	4062618810
2178	11:23:32.459	00:00:02.177	130	-131,8563	53,04093	0,6224404	0,3038748	646,952	4,626952	0	-3,331448	13,87428	0,4532894	0,3176341	648,3682	4,701292	0	7	-68	33						Untertest1.avi	0	880	547	72	111	-138	-75	183	0	Content		-140	-78	2177877	4062635426
2195	11:23:32.476	00:00:02.194	131	-132,8643	59,90477	0,6221251	0,3035354	647,1151	4,637879	0	-6,200769	18,58936	0,4529572	0,3176188	648,5112	4,70167	0	7	-70	39						Untertest1.avi	0	880	547	72	111	-138	-75	183	0	Content		-142	-72	2194624	4062652173
2211	11:23:32.492	00:00:02.211	132	-128,105	60,71543	0,6220166	0,3033487	647,2614	4,639617	0	-4,492109	16,87053	0,4528387	0,3176208	648,6672	4,713294	0	7	-66	39						Untertest1.avi	0	880	547	72	111	-138	-75	183	0	Content		-138	-72	2211242	4062668791
2228	11:23:32.509	00:00:02.227	133	-128,8989	57,83191	0,6219968	0,3032482	647,4979	4,656265	0	-11,87134	14,42661	0,4528096	0,3175968	648,9846	4,723855	0	7	-70	36						Untertest1.avi	0	880	547	72	111	-138	-75	183	0	Content		-142	-75	2227862	4062685411
2244	11:23:32.525	00:00:02.244	134	-131,4895	53,73357	0,6220138	0,3031521	647,6599	4,681028	0	-6,067433	13,78441	0,4529254	0,3175605	649,0744	4,716345	0	7	-69	34						Untertest1.avi	0	880	547	72	111	-138	-75	183	0	Content		-141	-77	2244480	4062702029
2261	11:23:32.542	00:00:02.261	135	-125,9119	38,29222	0,6215622	0,3025114	648,0276	4,691534	0	-4,59639	23,13591	0,4532234	0,3173489	649,7512	4,741395	0	7	-65	31						Untertest1.avi	0	880	547	72	111	-138	-75	183	0	Content		-137	-80	2261223	4062718772
2278	11:23:32.559	00:00:02.277	136	-1024	-768	-1	-1	-1	-1	4	-1024	-768	-1	-1	-1	-1	4		0	0						Untertest1.avi	0	880	547	72	111				0	Content		-72	-111	2277844	4062735393
2294	11:23:32.575	00:00:02.294	137	-1024	-768	-1	-1	-1	-1	4	-1024	-768	-1	-1	-1	-1	4		0	0						Untertest1.avi	0	880	547	72	111				0	Content		-72	-111	2294463	4062752012
2311	11:23:32.592	00:00:02.311	138	-1024	-768	-1	-1	-1	-1	4	-1024	-768	-1	-1	-1	-1	4		0	0						Untertest1.avi	0	880	547	72	111				0	Content		-72	-111	2311203	4062768752
2328	11:23:32.609	00:00:02.327	139	-1024	-768	-1	-1	-1	-1	4	-1024	-768	-1	-1	-1	-1	4		0	0						Untertest1.avi	0	880	547	72	111				0	Content		-72	-111	2327821	4062785370
2344	11:23:32.625	00:00:02.344	140	-1024	-768	-1	-1	-1	-1	4	-1024	-768	-1	-1	-1	-1	4		0	0						Untertest1.avi	0	880	547	72	111				0	Content		-72	-111	2344442	4062801991
2361	11:23:32.642	00:00:02.361	141	-1024	-768	-1	-1	-1	-1	4	-1024	-768	-1	-1	-1	-1	4		0	0						Untertest1.avi	0	880	547	72	111				0	Content		-72	-111	2361121	4062818670
2378	11:23:32.659	00:00:02.377	142	-1024	-768	-1	-1	-1	-1	4	-1024	-768	-1	-1	-1	-1	4		0	0						Untertest1.avi	0	880	547	72	111				0	Content		-72	-111	2377784	4062835333
2394	11:23:32.675	00:00:02.394	143	-1024	-768	-1	-1	-1	-1	4	-1024	-768	-1	-1	-1	-1	4		0	0						Untertest1.avi	0	880	547	72	111				0	Content		-72	-111	2394411	4062851960
2411	11:23:32.692	00:00:02.411	144	-1024	-768	-1	-1	-1	-1	4	-1024	-768	-1	-1	-1	-1	4		0	0						Untertest1.avi	0	880	547	72	111				0	Content		-72	-111	2411074	4062868623
2428	11:23:32.709	00:00:02.427	145	485,7957	310,8895	0,6202968	0,3008242	648,0276	4,70536	0	540,5678	330,1781	0,4521568	0,3157323	648,7665	4,794741	0	8	513	321						Untertest1.avi	0	880	547	72	111	438	217	300	0	Content		441	210	2427657	4062885206
2444	11:23:32.725	00:00:02.444	146	477,4993	317,9612	0,6210673	0,3007023	647,6711	4,703713	0	537,8932	332,7386	0,4529301	0,3156368	648,5168	4,796567	0	8	508	325						Untertest1.avi	0	880	547	72	111	438	217	300	0	Content		436	214	2444413	4062901962
2461	11:23:32.742	00:00:02.461	147	473,8096	310,3572	0,6219898	0,3010593	647,737	4,690814	0	535,3147	344,6495	0,4538089	0,3158202	648,2031	4,778527	0	8	505	328						Untertest1.avi	0	880	547	72	111	438	217	300	0	Content		433	217	2461035	4062918584
2478	11:23:32.759	00:00:02.477	148	478,4279	318,14	0,6228573	0,300362	648,1703	4,684978	0	541,2075	333,8902	0,454667	0,3152916	648,1852	4,78758	0	8	510	326						Untertest1.avi	0	880	547	72	111	438	217	300	0	Content		438	215	2477652	4062935201
2494	11:23:32.775	00:00:02.494	149	486,8114	319,0132	0,6238124	0,3002178	648,2426	4,691404	0	539,5684	332,4637	0,4555856	0,3151727	647,8029	4,776204	0	8	513	326						Untertest1.avi	0	880	547	72	111	438	217	300	0	Content		441	215	2494275	4062951824
2511	11:23:32.792	00:00:02.511	150	481,539	318,9191	0,624859	0,3000414	648,3193	4,689009	0	531,9765	338,2444	0,4566225	0,3148647	647,5897	4,778615	0	8	507	329						Untertest1.avi	0	880	547	72	111	438	217	300	0	Content		435	218	2511021	4062968570
2528	11:23:32.809	00:00:02.527	151	485,136	317,5963	0,6260186	0,299755	648,434	4,698725	0	533,9126	336,561	0,4578105	0,3143903	647,2422	4,77234	0	8	510	327						Untertest1.avi	0	880	547	72	111	438	217	300	0	Content		438	216	2527634	4062985183
2544	11:23:32.825	00:00:02.544	152	490,2605	315,03	0,6272727	0,2992832	648,4875	4,693835	0	530,3893	340,3612	0,4590543	0,3137805	646,897	4,768157	0	8	510	328						Untertest1.avi	0	880	547	72	111	438	217	300	0	Content		438	217	2544243	4063001792
2561	11:23:32.842	00:00:02.560	153	492,8217	315,3974	0,6285922	0,2988948	648,8353	4,705555	0	531,9128	337,3181	0,4604448	0,3132202	646,6479	4,763343	0	8	512	326						Untertest1.avi	0	880	547	72	111	438	217	300	0	Content		440	215	2560864	4063018413
2578	11:23:32.859	00:00:02.577	154	485,2315	326,558	0,6299044	0,2985219	648,9601	4,684841	0	534,5618	340,2332	0,4618368	0,3127395	646,401	4,766602	0	8	510	333						Untertest1.avi	0	880	547	72	111	438	217	300	0	Content		438	222	2577607	4063035156
2594	11:23:32.875	00:00:02.594	155	492,3089	316,1263	0,6312433	0,2982751	648,894	4,682651	0	536,9427	340,5947	0,4632422	0,3123023	646,172	4,762585	0	8	515	328						Untertest1.avi	0	880	547	72	111	438	217	300	0	Content		443	217	2594227	4063051776
2611	11:23:32.892	00:00:02.610	156	489,7887	314,4136	0,6325409	0,2979535	649,3883	4,698349	0	530,0953	341,5474	0,4646168	0,3118405	645,8521	4,755429	0	8	510	328						Untertest1.avi	0	880	547	72	111	438	217	300	0	Content		438	217	2610846	4063068395
2627	11:23:32.908	00:00:02.627	157	485,4109	318,464	0,6337997	0,2975267	649,2215	4,671425	0	538,6834	343,699	0,4660183	0,3112841	645,5429	4,765978	0	8	512	331						Untertest1.avi	0	880	547	72	111	438	217	300	0	Content		440	220	2627465	4063085014
2644	11:23:32.925	00:00:02.644	158	490,7175	310,4723	0,6350611	0,29715	649,6981	4,701039	0	535,6041	341,1509	0,4673361	0,3107918	645,4689	4,760015	0	8	513	326						Untertest1.avi	0	880	547	72	111	438	217	300	0	Content		441	215	2644208	4063101757
2661	11:23:32.942	00:00:02.660	159	486,948	319,4671	0,6361995	0,2967531	649,72	4,698792	0	538,3184	344,3913	0,4686197	0,3103642	645,2	4,756999	0	8	513	332						Untertest1.avi	0	880	547	72	111	438	217	300	0	Content		441	221	2660826	4063118375
2677	11:23:32.958	00:00:02.677	160	484,3326	315,9971	0,6372628	0,2965211	649,8764	4,700725	0	538,5859	343,5149	0,4697989	0,3100026	644,6887	4,756418	0	8	511	330						Untertest1.avi	0	880	547	72	111	438	217	300	0	Content		439	219	2677446	4063134995
2694	11:23:32.975	00:00:02.694	161	482,0157	320,8446	0,6382251	0,2962108	650,0934	4,679925	0	536,0303	346,4416	0,4708296	0,3096318	644,4298	4,754263	0	8	509	334						Untertest1.avi	0	880	547	72	111	438	217	300	0	Content		437	223	2694067	4063151616
2711	11:23:32.992	00:00:02.710	162	448,4	304,1755	0,6394899	0,2954646	650,6287	4,723203	0	519,7747	325,3363	0,4721742	0,3089337	644,6895	4,766642	0	8	484	315						Untertest1.avi	0	880	547	72	111	438	217	300	0	Content		412	204	2710810	4063168359
2727	11:23:33.008	00:00:02.727	163	175,2723	127,7327	0,6422771	0,2932065	650,8412	4,750527	0	313,4243	142,4407	0,4750212	0,3069947	644,4886	4,808829	0	9	244	135						Untertest1.avi	0	880	547	72	111	-235	-174	316	0	Content		172	24	2727429	4063184978
2744	11:23:33.025	00:00:02.744	164	-65,5137	8,000023	0,6450228	0,2916004	652,0896	4,761553	0	70,63711	4,480529	0,4780219	0,3054436	644,6798	4,777656	0	9	3	6						Untertest1.avi	0	880	547	72	111	-235	-174	316	0	Content		-69	-105	2744049	4063201598
2761	11:23:33.042	00:00:02.760	165	-287,0091	-97,36983	0,6466687	0,2911088	652,863	4,857306	0	-91,91362	-49,56279	0,4801057	0,3048523	644,2513	4,791751	0	9	-189	-73						Untertest1.avi	0	880	547	72	111	-235	-174	316	0	Content		-261	-184	2760666	4063218215
2777	11:23:33.058	00:00:02.777	166	-262,943	-89,34209	0,647545	0,2907469	653,1718	4,898045	0	-63,77947	-39,29515	0,48085	0,3047207	644,3762	4,814821	0	9	-163	-64						Untertest1.avi	0	880	547	72	111	-235	-174	316	0	Content		-235	-175	2777410	4063234959
2794	11:23:33.075	00:00:02.794	167	-1024	-768	-1	-1	-1	-1	4	-1024	-768	-1	-1	-1	-1	4	9	0	0						Untertest1.avi	0	880	547	72	111	-235	-174	316	0	Content		-72	-111	2794029	4063251578
2811	11:23:33.092	00:00:02.810	168	-248,9773	-88,64451	0,6490772	0,2896514	653,4977	4,877048	0	-67,81406	-36,79559	0,4825475	0,3039886	644,0431	4,7967	0	9	-158	-63						Untertest1.avi	0	880	547	72	111	-235	-174	316	0	Content		-230	-174	2810658	4063268207
2827	11:23:33.108	00:00:02.827	169	-259,2711	-103,1439	0,6496894	0,2890292	653,6797	4,923073	0	-69,63223	-41,63639	0,4832698	0,303643	643,8406	4,815541	0	9	-164	-72						Untertest1.avi	0	880	547	72	111	-235	-174	316	0	Content		-236	-183	2827267	4063284816
2844	11:23:33.125	00:00:02.844	170	-265,6656	-89,63148	0,6502025	0,2884707	653,6917	4,904609	0	-73,90078	-38,58504	0,4839191	0,3032004	643,5726	4,817276	0	9	-170	-64						Untertest1.avi	0	880	547	72	111	-235	-174	316	0	Content		-242	-175	2844012	4063301561
2861	11:23:33.142	00:00:02.860	171	-261,6295	-91,34074	0,6506444	0,2880211	653,9379	4,893972	0	-78,50398	-22,00113	0,4843601	0,3027379	643,8986	4,813063	0	9	-170	-57						Untertest1.avi	0	880	547	72	111	-235	-174	316	0	Content		-242	-168	2860631	4063318180
2877	11:23:33.158	00:00:02.877	172	-260,9721	-94,965	0,6509002	0,287658	654,1868	4,944456	0	-73,25853	-42,40505	0,4847713	0,3026667	643,4779	4,844467	0	9	-167	-69						Untertest1.avi	0	880	547	72	111	-235	-174	316	0	Content		-239	-180	2877250	4063334799
2894	11:23:33.175	00:00:02.893	173	-257,5271	-86,88992	0,6510451	0,2874418	654,0914	4,933116	0	-73,34227	-40,48657	0,4849521	0,3025289	643,469	4,838464	0	9	-165	-64						Untertest1.avi	0	880	547	72	111	-235	-174	316	0	Content		-237	-175	2893867	4063351416
2911	11:23:33.192	00:00:02.910	174	-259,8806	-87,56079	0,6510255	0,2872624	654,2322	4,944444	0	-70,59943	-39,17248	0,4849606	0,3024182	643,4437	4,848717	0	9	-165	-63						Untertest1.avi	0	880	547	72	111	-235	-174	316	0	Content		-237	-174	2910613	4063368162
2927	11:23:33.208	00:00:02.927	175	-257,6906	-86,0946	0,6508089	0,2872101	654,4163	4,939931	0	-64,44144	-44,91483	0,4847574	0,3025014	643,486	4,869818	0	9	-161	-66						Untertest1.avi	0	880	547	72	111	-235	-174	316	0	Content		-233	-177	2927232	4063384781
2944	11:23:33.225	00:00:02.943	176	-261,5245	-85,28637	0,6503903	0,2871409	654,4789	4,960913	0	-66,93136	-38,84613	0,4843318	0,3024638	643,5049	4,856084	0	9	-164	-62						Untertest1.avi	0	880	547	72	111	-235	-174	316	0	Content		-236	-173	2943849	4063401398
2960	11:23:33.241	00:00:02.960	177	-270,5327	-95,85183	0,649804	0,2870782	654,2151	4,948195	0	-62,9335	-34,84286	0,4836911	0,3024529	643,7253	4,857789	0	9	-167	-65						Untertest1.avi	0	880	547	72	111	-235	-174	316	0	Content		-239	-176	2960468	4063418017
2977	11:23:33.258	00:00:02.977	178	-251,3737	-81,61404	0,649123	0,2868587	654,2106	4,948786	0	-60,92649	-32,98082	0,482845	0,3023939	643,6497	4,856087	0	9	-156	-57						Untertest1.avi	0	880	547	72	111	-235	-174	316	0	Content		-228	-168	2977211	4063434760
2994	11:23:33.275	00:00:02.993	179	-257,6351	-88,05366	0,6482179	0,2866793	654,0948	4,947983	0	-60,21289	-37,04718	0,4818677	0,3023297	643,7496	4,835891	0	9	-159	-63						Untertest1.avi	0	880	547	72	111	-235	-174	316	0	Content		-231	-174	2993830	4063451379
3010	11:23:33.291	00:00:03.010	180	-249,9855	-86,82149	0,6472514	0,2862712	653,9653	4,927669	0	-58,24195	-29,81533	0,4807516	0,3022129	644,0108	4,832711	0	9	-154	-58						Untertest1.avi	0	880	547	72	111	-235	-174	316	0	Content		-226	-169	3010449	4063467998
3027	11:23:33.308	00:00:03.027	181	-243,991	-80,1571	0,6461942	0,2859561	653,8102	4,915637	0	-60,35663	-35,195	0,4795475	0,3021066	643,8809	4,805643	0	9	-152	-58						Untertest1.avi	0	880	547	72	111	-235	-174	316	0	Content		-224	-169	3027191	4063484740
3044	11:23:33.325	00:00:03.043	182	-21,99099	97,87942	0,6441355	0,2864815	651,7828	4,794363	0	123,5052	121,2458	0,4773395	0,3031679	643,7576	4,793269	0		51	110						Untertest1.avi	0	880	547	72	111				0	Content		-21	-1	3043814	4063501363
3060	11:23:33.341	00:00:03.060	183	203,8542	293,203	0,6407039	0,2883006	651,4059	4,759034	0	328,8789	333,7691	0,474127	0,3052578	643,7435	4,730737	0		266	313						Untertest1.avi	0	880	547	72	111				0	Content		194	202	3060431	4063517980
3102	11:23:33.383																				KeyPress	4	27	0	Escape
3102	11:23:33.383																				MovieEnd	256	0	0	Untertest1.avi
