# Supplementary material for: Gaze Duration Biases for Colours in Combination with Dissonant and Consonant Sounds: A Comparative Eye-Tracking Study with Orangutans
Source: PLoS One. 2015 Oct 14;10(10):e0139894. doi: 10.1371/journal.pone.0139894 (PMC4605782; doi:10.1371/journal.pone.0139894)
Supplement: S1 Data — (ZIP) [file pone.0139894.s004.zip › Plos ColourSound Data/Apes/Farben_Musik_U1_2/Rec 12/Rec 12-All-Data.tsv]

System Properties:
Operating System:	Microsoft Windows NT 6.1.7601 Service Pack 1
System User Name:	tobiiadmin
Machine Name:	LOE7690LAP
Data properties:
Recording name:	Rec 12
Recording date:	21.11.2013
Recording time:	12:41:02
Recording resolution:	1024 x 768
Export date:	09.03.2014
Export time:	12:19:21
Participant:	Emma_VP5
Filter settings:
Eye: Average
Validity: Normal
Fixation filter: Tobii fixation filter
Velocity threshold: 35
Distance threshold: 35
Timestamp	DateTimeStamp	DateTimeStampStartOffset	Number	GazePointXLeft	GazePointYLeft	CamXLeft	CamYLeft	DistanceLeft	PupilLeft	ValidityLeft	GazePointXRight	GazePointYRight	CamXRight	CamYRight	DistanceRight	PupilRight	ValidityRight	FixationIndex	GazePointX	GazePointY	Event	EventKey	Data1	Data2	Descriptor	StimuliName	StimuliID	MediaWidth	MediaHeight	MediaPosX	MediaPosY	MappedFixationPointX	MappedFixationPointY	FixationDuration	AoiIds	AoiNames	WebGroupImage	MappedGazeDataPointX	MappedGazeDataPointY	MicroSecondTimestamp	AbsoluteMicroSecondTimestamp
14	12:41:02.808	00:00:00.013	0	525,4915	344,5782	0,5956249	0,5260952	570,9933	3,320451	0	498,4911	339,8609	0,4141344	0,5281771	576,4592	3,408201	0	0	512	342						No media	0	1024	768	0	0	512	341	980	0	Content		512	342	13781	4587095716
30	12:41:02.824	00:00:00.030	1	517,3541	343,6653	0,5954876	0,5261073	570,9813	3,325521	0	499,7826	338,1694	0,4139882	0,5282079	576,4397	3,384207	0	0	509	341						No media	0	1024	768	0	0	512	341	980	0	Content		509	341	30410	4587112345
47	12:41:02.841	00:00:00.047	2	522,7092	333,4749	0,5953459	0,5260714	570,8539	3,323251	0	499,7846	339,7462	0,4138336	0,5282394	576,3802	3,40339	0	0	511	337						No media	0	1024	768	0	0	512	341	980	0	Content		511	337	47038	4587128973
64	12:41:02.858	00:00:00.063	3	524,4597	340,3745	0,595204	0,5260456	570,9736	3,343395	0	496,8589	337,1235	0,4136798	0,5282581	576,3899	3,407981	0	0	511	339						No media	0	1024	768	0	0	512	341	980	0	Content		511	339	63669	4587145604
80	12:41:02.874	00:00:00.080	4	519,4558	342,2907	0,5950779	0,5260268	570,8275	3,352007	0	498,2519	341,6751	0,4135521	0,5283201	576,4014	3,430843	0	0	509	342						No media	0	1024	768	0	0	512	341	980	0	Content		509	342	80423	4587162358
97	12:41:02.891	00:00:00.097	5	522,1088	341,4115	0,5949628	0,5260243	570,7661	3,357993	0	502,623	339,6611	0,4134389	0,5283822	576,382	3,42668	0	0	512	341						No media	0	1024	768	0	0	512	341	980	0	Content		512	341	97050	4587178985
114	12:41:02.908	00:00:00.113	6	522,8472	342,6402	0,5948601	0,5260441	570,747	3,340174	0	497,4325	344,1885	0,4133264	0,528447	576,2758	3,43096	0	0	510	343						No media	0	1024	768	0	0	512	341	980	0	Content		510	343	113678	4587195613
130	12:41:02.924	00:00:00.130	7	522,6151	343,5764	0,594745	0,5260789	570,7036	3,358369	0	495,535	337,6594	0,4131826	0,5285296	576,3068	3,434265	0	0	509	341						No media	0	1024	768	0	0	512	341	980	0	Content		509	341	130305	4587212240
147	12:41:02.941	00:00:00.147	8	522,0111	340,425	0,5946174	0,5261291	570,7173	3,352405	0	498,0291	338,4287	0,4130878	0,5286259	576,2855	3,457809	0	0	510	339						No media	0	1024	768	0	0	512	341	980	0	Content		510	339	147059	4587228994
164	12:41:02.958	00:00:00.163	9	518,0821	338,2997	0,5945629	0,5261559	570,7406	3,362694	0	500,7618	346,2904	0,4130202	0,5286649	576,2816	3,46844	0	0	509	342						No media	0	1024	768	0	0	512	341	980	0	Content		509	342	163687	4587245622
180	12:41:02.974	00:00:00.180	10	522,0825	336,8728	0,5945233	0,526193	570,7953	3,346552	0	501,7093	333,9276	0,4129783	0,5286859	576,347	3,45584	0	0	512	335						No media	0	1024	768	0	0	512	341	980	0	Content		512	335	180314	4587262249
197	12:41:02.991	00:00:00.196	11	523,9141	346,0255	0,5945351	0,5262364	570,7722	3,362926	0	500,9667	338,0243	0,41298	0,5286793	576,2961	3,456043	0	0	512	342						No media	0	1024	768	0	0	512	341	980	0	Content		512	342	196940	4587278875
214	12:41:03.008	00:00:00.213	12	516,2083	349,6957	0,5945695	0,5262768	570,6755	3,347271	0	502,3966	340,7495	0,4130065	0,5286859	576,2747	3,431092	0	0	509	345						No media	0	1024	768	0	0	512	341	980	0	Content		509	345	213695	4587295630
230	12:41:03.024	00:00:00.230	13	522,7531	346,1738	0,5946096	0,5263394	570,6867	3,300841	0	501,0182	345,8651	0,4130416	0,5286943	576,2643	3,419187	0	0	512	346						No media	0	1024	768	0	0	512	341	980	0	Content		512	346	230322	4587312257
247	12:41:03.041	00:00:00.246	14	514,9349	344,8464	0,5946416	0,5263914	570,7039	3,292591	0	501,9075	337,9623	0,4130703	0,5286978	576,1969	3,393967	0	0	508	341						No media	0	1024	768	0	0	512	341	980	0	Content		508	341	246948	4587328883
264	12:41:03.058	00:00:00.263	15	515,8642	346,1126	0,5946572	0,5264122	570,6392	3,251503	0	498,7883	345,3983	0,4130809	0,5287244	576,2094	3,350289	0	0	507	346						No media	0	1024	768	0	0	512	341	980	0	Content		507	346	263577	4587345512
280	12:41:03.074	00:00:00.280	16	514,5115	334,3788	0,5946583	0,5264193	570,6689	3,196338	0	501,7473	348,5895	0,4130815	0,5287392	576,1767	3,316148	0	0	508	341						No media	0	1024	768	0	0	512	341	980	0	Content		508	341	280329	4587362264
297	12:41:03.091	00:00:00.296	17	514,8842	342,0841	0,5946431	0,526418	570,6524	3,173934	0	498,3559	345,5258	0,4130624	0,5287553	576,2015	3,273988	0	0	507	344						No media	0	1024	768	0	0	512	341	980	0	Content		507	344	296912	4587378847
314	12:41:03.108	00:00:00.313	18	520,7307	346,8623	0,5946283	0,5264244	570,6261	3,152821	0	499,7163	350,2623	0,4130419	0,5287859	576,2048	3,257955	0	0	510	349						No media	0	1024	768	0	0	512	341	980	0	Content		510	349	313512	4587395447
330	12:41:03.124	00:00:00.330	19	518,0602	343,9331	0,5946085	0,5264559	570,6171	3,120614	0	502,5096	342,2961	0,4130189	0,5288475	576,2119	3,234994	0	0	510	343						No media	0	1024	768	0	0	512	341	980	0	Content		510	343	330138	4587412073
347	12:41:03.141	00:00:00.346	20	517,7101	343,3728	0,5945982	0,5265163	570,629	3,119392	0	496,5043	349,4069	0,4130007	0,5289713	576,2044	3,197154	0	0	507	346						No media	0	1024	768	0	0	512	341	980	0	Content		507	346	346887	4587428822
364	12:41:03.158	00:00:00.363	21	515,7679	356,7213	0,5945891	0,526611	570,6193	3,116463	0	499,1894	351,1385	0,4129899	0,5290475	576,1996	3,154818	0	0	507	354						No media	0	1024	768	0	0	512	341	980	0	Content		507	354	363512	4587445447
380	12:41:03.174	00:00:00.380	22	517,0257	355,6645	0,5946067	0,5266447	570,6193	3,087825	0	492,4197	340,0346	0,4129934	0,5291065	576,2177	3,140339	0	0	505	348						No media	0	1024	768	0	0	512	341	980	0	Content		505	348	380138	4587462073
397	12:41:03.191	00:00:00.396	23	514,1183	351,5592	0,5946298	0,5266595	570,631	3,04261	0	497,9249	342,9835	0,4130114	0,5291325	576,1968	3,135058	0	0	506	347						No media	0	1024	768	0	0	512	341	980	0	Content		506	347	396764	4587478699
414	12:41:03.208	00:00:00.413	24	522,2525	341,6594	0,5946431	0,5266895	570,6011	3,007445	0	499,739	341,2795	0,4130229	0,5291605	576,2401	3,122062	0	0	511	341						No media	0	1024	768	0	0	512	341	980	0	Content		511	341	413515	4587495450
430	12:41:03.224	00:00:00.430	25	523,7199	356,0614	0,5946894	0,5266912	570,4664	3,022864	0	496,0323	341,9479	0,4130342	0,5291715	576,2187	3,106331	0	0	510	349						No media	0	1024	768	0	0	512	341	980	0	Content		510	349	430156	4587512091
443	12:41:03.237																				MovieStart	128	0	0	Untertest1.avi
447	12:41:03.241	00:00:00.446	26	516,2791	345,1082	0,594732	0,5267403	570,5682	3,023408	0	491,5419	347,6479	0,4130585	0,529182	576,1916	3,123712	0	0	504	346						Untertest1.avi	0	880	547	72	111	440	230	980	0	Content		432	235	446781	4587528716
463	12:41:03.257	00:00:00.463	27	525,5166	343,9606	0,5947763	0,5267368	570,5479	3,022663	0	492,028	350,2238	0,4131074	0,5291759	576,129	3,116791	0	0	509	347						Untertest1.avi	0	880	547	72	111	440	230	980	0	Content		437	236	463406	4587545341
480	12:41:03.274	00:00:00.480	28	523,6602	345,3763	0,5948171	0,5267593	570,5531	3,027199	0	497,0304	340,8242	0,4131407	0,5291747	576,118	3,067238	0	0	510	343						Untertest1.avi	0	880	547	72	111	440	230	980	0	Content		438	232	480147	4587562082
497	12:41:03.291	00:00:00.496	29	515,5457	353,1479	0,5948638	0,5267771	570,5823	3,039904	0	495,9186	340,8743	0,4131892	0,5292026	576,1381	3,090751	0	0	506	347						Untertest1.avi	0	880	547	72	111	440	230	980	0	Content		434	236	496776	4587578711
513	12:41:03.307	00:00:00.513	30	518,9788	318,0353	0,5954811	0,5267867	573,3704	3,074002	0	507,762	329,8943	0,413592	0,5292186	578,1466	3,163443	0	0	513	324						Untertest1.avi	0	880	547	72	111	440	230	980	0	Content		441	213	513402	4587595337
530	12:41:03.324	00:00:00.530	31	514,547	344,1442	0,5948011	0,527274	571,5441	3,097852	0	492,3185	323,0947	0,4119134	0,5295521	582,7932	3,12037	0	0	503	334						Untertest1.avi	0	880	547	72	111	440	230	980	0	Content		431	223	530027	4587611962
547	12:41:03.341	00:00:00.546	32	521,7297	333,8016	0,5957986	0,5263798	574,2023	3,075203	0	502,281	343,1644	0,4135271	0,5288296	577,1859	3,119555	0	0	512	338						Untertest1.avi	0	880	547	72	111	440	230	980	0	Content		440	227	546780	4587628715
563	12:41:03.357	00:00:00.563	33	551,1979	320,1365	0,5947756	0,526618	574,2009	3,162127	0	533,878	334,5887	0,4130534	0,5290331	577,1859	3,212058	0	0	543	327						Untertest1.avi	0	880	547	72	111	440	230	980	0	Content		471	216	563404	4587645339
580	12:41:03.374	00:00:00.580	34	555,8384	316,7963	0,5947967	0,526623	574,2023	3,193886	0	534,281	330,4123	0,4130954	0,5290385	577,1859	3,230727	0	0	545	324						Untertest1.avi	0	880	547	72	111	440	230	980	0	Content		473	213	580030	4587661965
597	12:41:03.391	00:00:00.596	35	556,131	333,3659	0,5948223	0,5267485	574,2009	3,238836	0	533,3922	323,9797	0,4130476	0,5291149	577,1859	3,22098	0	0	545	329						Untertest1.avi	0	880	547	72	111	440	230	980	0	Content		473	218	596659	4587678594
613	12:41:03.407	00:00:00.613	36	559,8184	333,1077	0,594843	0,5267408	574,2023	3,241348	0	531,8019	329,3226	0,4130671	0,5292043	577,1859	3,275001	0	0	546	331						Untertest1.avi	0	880	547	72	111	440	230	980	0	Content		474	220	613408	4587695343
630	12:41:03.424	00:00:00.630	37	554,8201	333,6438	0,5948427	0,5267854	574,2009	3,246588	0	524,3236	333,0481	0,4130143	0,5292739	577,1859	3,305902	0	0	540	333						Untertest1.avi	0	880	547	72	111	440	230	980	0	Content		468	222	630034	4587711969
647	12:41:03.441	00:00:00.646	38	559,6082	322,7028	0,5955331	0,5262884	574,2023	3,224255	0	528,9103	331,5745	0,4132286	0,528842	577,1859	3,240998	0	0	544	327						Untertest1.avi	0	880	547	72	111	440	230	980	0	Content		472	216	646661	4587728596
663	12:41:03.457	00:00:00.663	39	552,4517	345,804	0,5941194	0,5270833	574,2014	3,235429	0	535,0474	329,2944	0,4127963	0,5295353	577,1859	3,253316	0	0	544	338						Untertest1.avi	0	880	547	72	111	440	230	980	0	Content		472	227	663413	4587745348
680	12:41:03.474	00:00:00.680	40	554,9031	337,952	0,594738	0,5267446	570,4207	3,241251	0	531,9537	343,492	0,4130622	0,5292016	576,1732	3,310838	0	0	543	341						Untertest1.avi	0	880	547	72	111	440	230	980	0	Content		471	230	680036	4587761971
697	12:41:03.491	00:00:00.696	41	557,7953	328,4194	0,5947943	0,5268784	570,4526	3,255164	0	531,0714	346,1331	0,4131213	0,5292924	576,1365	3,323621	0	0	544	337						Untertest1.avi	0	880	547	72	111	440	230	980	0	Content		472	226	696662	4587778597
713	12:41:03.507	00:00:00.713	42	551,2301	341,6252	0,5948597	0,5270174	570,4801	3,312654	0	535,1577	338,6343	0,413172	0,5294443	576,1569	3,351873	0	0	543	340						Untertest1.avi	0	880	547	72	111	440	230	980	0	Content		471	229	713289	4587795224
730	12:41:03.524	00:00:00.730	43	548,9942	346,4044	0,5949259	0,527156	570,4858	3,326928	0	538,5789	334,3495	0,4132595	0,5295489	576,1646	3,364814	0	0	544	340						Untertest1.avi	0	880	547	72	111	440	230	980	0	Content		472	229	730040	4587811975
747	12:41:03.541	00:00:00.746	44	552,0692	343,2693	0,5950157	0,527271	570,4985	3,318308	0	534,2578	338,5348	0,4133328	0,5296321	576,168	3,398328	0	0	543	341						Untertest1.avi	0	880	547	72	111	440	230	980	0	Content		471	230	746663	4587828598
763	12:41:03.557	00:00:00.763	45	553,7753	332,7312	0,5950543	0,5273938	570,5298	3,303936	0	532,0128	341,9317	0,4133767	0,5297022	576,1522	3,375806	0	0	543	337						Untertest1.avi	0	880	547	72	111	440	230	980	0	Content		471	226	763287	4587845222
780	12:41:03.574	00:00:00.779	46	549,9313	335,2889	0,5950889	0,527456	570,5587	3,292667	0	535,8526	337,8708	0,4134399	0,5297518	576,2106	3,387875	0	0	543	337						Untertest1.avi	0	880	547	72	111	440	230	980	0	Content		471	226	779912	4587861847
797	12:41:03.591	00:00:00.796	47	548,9326	338,3558	0,5951622	0,5274454	570,4277	3,289616	0	535,575	355,6103	0,4134942	0,5296697	576,2518	3,410161	0	0	542	347						Untertest1.avi	0	880	547	72	111	440	230	980	0	Content		470	236	796661	4587878596
813	12:41:03.607	00:00:00.813	48	556,4899	335,8373	0,5952301	0,5273811	570,5562	3,261026	0	535,371	337,4457	0,4135518	0,5295681	576,2565	3,335519	0	0	546	337						Untertest1.avi	0	880	547	72	111	440	230	980	0	Content		474	226	813287	4587895222
830	12:41:03.624	00:00:00.829	49	555,615	345,7321	0,5952836	0,5272763	570,5876	3,248434	0	534,3196	338,1345	0,413614	0,5294457	576,2932	3,339481	0	0	545	342						Untertest1.avi	0	880	547	72	111	440	230	980	0	Content		473	231	829914	4587911849
847	12:41:03.641	00:00:00.846	50	555,2028	345,4929	0,5953525	0,5272384	570,6371	3,238292	0	540,7971	337,7137	0,4136864	0,5293407	576,3091	3,293385	0	0	548	342						Untertest1.avi	0	880	547	72	111	440	230	980	0	Content		476	231	846539	4587928474
863	12:41:03.657	00:00:00.863	51	549,5935	335,5779	0,5954129	0,5272242	570,6754	3,20718	0	532,1291	343,1177	0,4137527	0,5292804	576,3888	3,289259	0	0	541	339						Untertest1.avi	0	880	547	72	111	440	230	980	0	Content		469	228	863288	4587945223
880	12:41:03.674	00:00:00.879	52	548,0349	348,7615	0,595478	0,5272043	570,7347	3,204664	0	531,4452	341,3124	0,4138218	0,5292214	576,2836	3,294115	0	0	540	345						Untertest1.avi	0	880	547	72	111	440	230	980	0	Content		468	234	879913	4587961848
897	12:41:03.691	00:00:00.896	53	551,1487	342,3961	0,5955213	0,5271308	570,7127	3,167319	0	540,1052	342,1511	0,413846	0,5291653	576,2643	3,251915	0	0	546	342						Untertest1.avi	0	880	547	72	111	440	230	980	0	Content		474	231	896539	4587978474
913	12:41:03.707	00:00:00.913	54	551,3392	341,5951	0,5955259	0,5270323	570,7442	3,150629	0	537,8077	349,1809	0,4138457	0,5290868	576,3074	3,237686	0	0	545	345						Untertest1.avi	0	880	547	72	111	440	230	980	0	Content		473	234	913164	4587995099
930	12:41:03.724	00:00:00.929	55	554,1005	349,1228	0,5955101	0,5269153	570,8262	3,129849	0	537,0435	339,8376	0,4138171	0,5289506	576,3666	3,238978	0	0	546	344						Untertest1.avi	0	880	547	72	111	440	230	980	0	Content		474	233	929912	4588011847
947	12:41:03.741	00:00:00.946	56	545,1472	348,0801	0,595483	0,5266619	570,8427	3,151621	0	531,7037	340,5836	0,4137925	0,5287516	576,4405	3,22919	0	0	538	344						Untertest1.avi	0	880	547	72	111	440	230	980	0	Content		466	233	946537	4588028472
963	12:41:03.757	00:00:00.963	57	554,9064	335,3869	0,5954586	0,5260758	570,9557	3,137121	0	528,7635	365,985	0,4138609	0,5282159	576,692	3,18565	0	0	542	351						Untertest1.avi	0	880	547	72	111	440	230	980	0	Content		470	240	963163	4588045098
980	12:41:03.774	00:00:00.979	58	-1024	-768	-1	-1	-1	-1	4	-1024	-768	-1	-1	-1	-1	4		0	0						Untertest1.avi	0	880	547	72	111				0	Content		-72	-111	979787	4588061722
997	12:41:03.791	00:00:00.996	59	-1024	-768	-1	-1	-1	-1	4	-1024	-768	-1	-1	-1	-1	4		0	0						Untertest1.avi	0	880	547	72	111				0	Content		-72	-111	996538	4588078473
1013	12:41:03.807	00:00:01.013	60	-1024	-768	-1	-1	-1	-1	4	-1024	-768	-1	-1	-1	-1	4		0	0						Untertest1.avi	0	880	547	72	111				0	Content		-72	-111	1013160	4588095095
1030	12:41:03.824	00:00:01.029	61	-1024	-768	-1	-1	-1	-1	4	-1024	-768	-1	-1	-1	-1	4		0	0						Untertest1.avi	0	880	547	72	111				0	Content		-72	-111	1029787	4588111722
1046	12:41:03.840	00:00:01.046	62	-1024	-768	-1	-1	-1	-1	4	-1024	-768	-1	-1	-1	-1	4		0	0						Untertest1.avi	0	880	547	72	111				0	Content		-72	-111	1046410	4588128345
1063	12:41:03.857	00:00:01.063	63	-1024	-768	-1	-1	-1	-1	4	-1024	-768	-1	-1	-1	-1	4		0	0						Untertest1.avi	0	880	547	72	111				0	Content		-72	-111	1063161	4588145096
1080	12:41:03.874	00:00:01.079	64	-1024	-768	-1	-1	-1	-1	4	-1024	-768	-1	-1	-1	-1	4		0	0						Untertest1.avi	0	880	547	72	111				0	Content		-72	-111	1079787	4588161722
1096	12:41:03.890	00:00:01.096	65	-1024	-768	-1	-1	-1	-1	4	-1024	-768	-1	-1	-1	-1	4		0	0						Untertest1.avi	0	880	547	72	111				0	Content		-72	-111	1096457	4588178392
1113	12:41:03.907	00:00:01.113	66	-1024	-768	-1	-1	-1	-1	4	-1024	-768	-1	-1	-1	-1	4		0	0						Untertest1.avi	0	880	547	72	111				0	Content		-72	-111	1113122	4588195057
1130	12:41:03.924	00:00:01.129	67	-1024	-768	-1	-1	-1	-1	4	-1024	-768	-1	-1	-1	-1	4		0	0						Untertest1.avi	0	880	547	72	111				0	Content		-72	-111	1129792	4588211727
1146	12:41:03.940	00:00:01.146	68	508,2923	381,9962	0,5953012	0,5257787	570,6357	3,184742	0	487,0909	389,7435	0,4135254	0,5286357	576,6921	3,299634	0	1	498	386						Untertest1.avi	0	880	547	72	111	430	272	100	0	Content		426	275	1146421	4588228356
1163	12:41:03.957	00:00:01.163	69	510,0141	388,0812	0,5953678	0,5258997	570,6558	3,241576	0	491,2145	379,1048	0,4136992	0,5283973	576,3754	3,346009	0	1	501	384						Untertest1.avi	0	880	547	72	111	430	272	100	0	Content		429	273	1163043	4588244978
1180	12:41:03.974	00:00:01.179	70	512,6902	383,4818	0,5954816	0,5260054	570,7003	3,260489	0	493,3337	379,0178	0,4138029	0,5283917	576,2131	3,346411	0	1	503	381						Untertest1.avi	0	880	547	72	111	430	272	100	0	Content		431	270	1179667	4588261602
1196	12:41:03.990	00:00:01.196	71	510,7448	371,8026	0,5959502	0,5255761	572,4188	3,259494	0	493,2685	385,0803	0,4139081	0,5280299	576,209	3,364667	0	1	502	378						Untertest1.avi	0	880	547	72	111	430	272	100	0	Content		430	267	1196419	4588278354
1213	12:41:04.007	00:00:01.213	72	505,614	380,9212	0,5956013	0,5259412	570,6354	3,284362	0	488,2678	384,5656	0,413945	0,5282426	576,2391	3,368481	0	1	497	383						Untertest1.avi	0	880	547	72	111	430	272	100	0	Content		425	272	1213045	4588294980
1230	12:41:04.024	00:00:01.229	73	521,3641	381,5628	0,5955241	0,5258457	570,5569	3,265611	0	499,401	387,0429	0,4138271	0,5281711	576,1424	3,369185	0	1	510	384						Untertest1.avi	0	880	547	72	111	430	272	100	0	Content		438	273	1229670	4588311605
1246	12:41:04.040	00:00:01.246	74	588,8224	376,2266	0,5947194	0,5256825	570,6766	3,275954	0	579,7515	381,4383	0,4132313	0,527918	576,5734	3,400677	0	2	584	379						Untertest1.avi	0	880	547	72	111	538	273	483	0	Content		512	268	1246297	4588328232
1263	12:41:04.057	00:00:01.263	75	613,295	375,5381	0,5944352	0,5256231	570,8145	3,289512	0	612,1598	377,754	0,4130662	0,5278329	576,4279	3,413187	0	2	613	377						Untertest1.avi	0	880	547	72	111	538	273	483	0	Content		541	266	1263046	4588344981
1280	12:41:04.074	00:00:01.279	76	619,5668	377,3352	0,5944033	0,5256137	570,7032	3,316088	0	607,6284	386,9043	0,4130085	0,5278532	576,4185	3,440048	0	2	614	382						Untertest1.avi	0	880	547	72	111	538	273	483	0	Content		542	271	1279673	4588361608
1296	12:41:04.090	00:00:01.296	77	623,2333	372,272	0,5943407	0,5256135	570,7222	3,334461	0	612,8971	381,1107	0,4129193	0,5278932	576,5336	3,422446	0	2	618	377						Untertest1.avi	0	880	547	72	111	538	273	483	0	Content		546	266	1296295	4588378230
1313	12:41:04.107	00:00:01.312	78	625,0873	368,8931	0,5942674	0,5256341	570,6827	3,294252	0	602,4263	380,583	0,4127817	0,528027	576,658	3,451023	0	2	614	375						Untertest1.avi	0	880	547	72	111	538	273	483	0	Content		542	264	1312818	4588394753
1330	12:41:04.124	00:00:01.329	79	618,8571	381,1222	0,5941413	0,5256949	570,7829	3,347059	0	603,2639	387,5562	0,4127135	0,5282195	576,5808	3,462149	0	2	611	384						Untertest1.avi	0	880	547	72	111	538	273	483	0	Content		539	273	1329567	4588411502
1346	12:41:04.140	00:00:01.346	80	619,8561	383,5767	0,5940728	0,5258053	570,7116	3,335347	0	601,9869	379,8061	0,4126073	0,5284192	576,5531	3,474493	0	2	611	382						Untertest1.avi	0	880	547	72	111	538	273	483	0	Content		539	271	1346191	4588428126
1363	12:41:04.157	00:00:01.362	81	615,6912	381,4393	0,5939977	0,5258692	570,7772	3,361847	0	599,8283	383,6166	0,4125185	0,5285492	576,4868	3,487281	0	2	608	383						Untertest1.avi	0	880	547	72	111	538	273	483	0	Content		536	272	1362814	4588444749
1380	12:41:04.174	00:00:01.379	82	618,2723	384,5278	0,5939068	0,5258558	570,7311	3,377438	0	599,1714	389,2157	0,4124264	0,528612	576,5165	3,503258	0	2	609	387						Untertest1.avi	0	880	547	72	111	538	273	483	0	Content		537	276	1379562	4588461497
1396	12:41:04.190	00:00:01.396	83	618,788	383,3633	0,5938488	0,5257807	570,7644	3,405596	0	594,741	386,1097	0,4123197	0,5285359	576,556	3,517202	0	2	607	385						Untertest1.avi	0	880	547	72	111	538	273	483	0	Content		535	274	1396187	4588478122
1413	12:41:04.207	00:00:01.412	84	619,75	378,7168	0,5938107	0,5256941	570,7728	3,416026	0	602,858	384,254	0,4122991	0,5284804	576,5292	3,527512	0	2	611	381						Untertest1.avi	0	880	547	72	111	538	273	483	0	Content		539	270	1412810	4588494745
1429	12:41:04.223	00:00:01.429	85	617,6483	381,1832	0,5937306	0,5256194	570,8413	3,431742	0	596,9981	391,4902	0,412254	0,5283699	576,6153	3,561976	0	2	607	386						Untertest1.avi	0	880	547	72	111	538	273	483	0	Content		535	275	1429435	4588511370
1446	12:41:04.240	00:00:01.446	86	616,8958	384,3951	0,5936619	0,5255106	570,7613	3,429044	0	603,0468	384,0548	0,4121798	0,5282468	576,5317	3,563833	0	2	610	384						Untertest1.avi	0	880	547	72	111	538	273	483	0	Content		538	273	1446202	4588528137
1463	12:41:04.257	00:00:01.462	87	619,5334	385,4821	0,5936142	0,525409	570,769	3,425908	0	604,5113	390,9488	0,4121194	0,5282266	576,5004	3,573704	0	2	612	388						Untertest1.avi	0	880	547	72	111	538	273	483	0	Content		540	277	1462822	4588544757
1479	12:41:04.273	00:00:01.479	88	623,7225	380,4024	0,5935814	0,5253599	570,7861	3,418062	0	599,1353	384,5449	0,4120187	0,52824	576,5198	3,581476	0	2	611	382						Untertest1.avi	0	880	547	72	111	538	273	483	0	Content		539	271	1479481	4588561416
1496	12:41:04.290	00:00:01.496	89	624,0228	378,9423	0,5934888	0,5253274	570,7348	3,401613	0	597,9282	390,8673	0,4119256	0,5282286	576,5394	3,570349	0	2	611	385						Untertest1.avi	0	880	547	72	111	538	273	483	0	Content		539	274	1496060	4588577995
1513	12:41:04.307	00:00:01.512	90	619,9806	381,6739	0,5934196	0,5253631	570,6962	3,406267	0	601,145	383,0345	0,4118377	0,52827	576,5046	3,564905	0	2	611	382						Untertest1.avi	0	880	547	72	111	538	273	483	0	Content		539	271	1512808	4588594743
1529	12:41:04.323	00:00:01.529	91	618,2759	379,944	0,593347	0,5254336	570,6907	3,386117	0	601,5426	384,5188	0,411772	0,528333	576,5721	3,555277	0	2	610	382						Untertest1.avi	0	880	547	72	111	538	273	483	0	Content		538	271	1529443	4588611378
1546	12:41:04.340	00:00:01.546	92	619,9245	381,1016	0,5933001	0,5255733	570,6558	3,379775	0	597,2349	384,5198	0,4117032	0,5284597	576,4488	3,524721	0	2	609	383						Untertest1.avi	0	880	547	72	111	538	273	483	0	Content		537	272	1546055	4588627990
1563	12:41:04.357	00:00:01.562	93	622,4215	381,9176	0,5932565	0,5257021	570,825	3,337181	0	598,8827	386,2322	0,4116561	0,5286806	576,4316	3,494508	0	2	611	384						Untertest1.avi	0	880	547	72	111	538	273	483	0	Content		539	273	1562677	4588644612
1579	12:41:04.373	00:00:01.579	94	616,4913	388,1501	0,5931958	0,5259017	570,7715	3,341059	0	594,3279	392,3265	0,4116299	0,5288409	576,4081	3,481692	0	2	605	390						Untertest1.avi	0	880	547	72	111	538	273	483	0	Content		533	279	1579437	4588661372
1596	12:41:04.390	00:00:01.596	95	622,4282	386,7257	0,5931632	0,5260844	570,7058	3,296266	0	596,8487	387,6517	0,4115847	0,5290549	576,4114	3,427335	0	2	610	387						Untertest1.avi	0	880	547	72	111	538	273	483	0	Content		538	276	1596049	4588677984
1613	12:41:04.407	00:00:01.612	96	621,1594	387,0296	0,5931347	0,5261874	570,7248	3,285535	0	595,9013	382,8329	0,4115399	0,5291911	576,4448	3,419123	0	2	609	385						Untertest1.avi	0	880	547	72	111	538	273	483	0	Content		537	274	1612672	4588694607
1629	12:41:04.423	00:00:01.629	97	623,1017	391,7793	0,5931067	0,5262178	570,7602	3,273311	0	593,8875	391,7974	0,4114979	0,5292238	576,4632	3,397736	0	2	608	392						Untertest1.avi	0	880	547	72	111	538	273	483	0	Content		536	281	1629296	4588711231
1646	12:41:04.440	00:00:01.646	98	621,8817	388,9001	0,5930521	0,5261847	570,8281	3,241502	0	596,0398	387,868	0,4114496	0,5291879	576,494	3,364326	0	2	609	388						Untertest1.avi	0	880	547	72	111	538	273	483	0	Content		537	277	1646047	4588727982
1663	12:41:04.457	00:00:01.662	99	627,5046	387,4666	0,5930052	0,5260817	570,7569	3,230233	0	595,9133	391,7501	0,4114	0,5290823	576,4605	3,353162	0	2	612	390						Untertest1.avi	0	880	547	72	111	538	273	483	0	Content		540	279	1662668	4588744603
1679	12:41:04.473	00:00:01.679	100	623,1709	387,8535	0,5930015	0,5258905	570,8535	3,205571	0	599,6268	382,5805	0,411396	0,5289631	576,6271	3,324704	0	2	611	385						Untertest1.avi	0	880	547	72	111	538	273	483	0	Content		539	274	1679291	4588761226
1696	12:41:04.490	00:00:01.695	101	623,4243	385,4907	0,5929768	0,5257853	570,7755	3,177804	0	591,5581	393,8029	0,411386	0,5288181	576,6173	3,312267	0	2	607	390						Untertest1.avi	0	880	547	72	111	538	273	483	0	Content		535	279	1695914	4588777849
1713	12:41:04.507	00:00:01.712	102	619,4368	388,3665	0,5930439	0,525672	570,9619	3,198259	0	596,4355	384,8979	0,4114503	0,5286656	576,7828	3,301862	0	2	608	387						Untertest1.avi	0	880	547	72	111	538	273	483	0	Content		536	276	1712662	4588794597
1729	12:41:04.523	00:00:01.729	103	569,7183	395,3836	0,5934927	0,5254644	571,02	3,174978	0	559,062	380,7425	0,4119675	0,5284017	576,6062	3,295739	0	3	564	388						Untertest1.avi	0	880	547	72	111	454	266	416	0	Content		492	277	1729285	4588811220
1746	12:41:04.540	00:00:01.745	104	536,4705	374,3066	0,5937585	0,5253887	570,988	3,161697	0	511,6042	381,3027	0,4122939	0,5283453	576,5726	3,312375	0	3	524	378						Untertest1.avi	0	880	547	72	111	454	266	416	0	Content		452	267	1745911	4588827846
1763	12:41:04.557	00:00:01.762	105	538,0892	383,6075	0,5937994	0,5254095	570,8837	3,168076	0	510,5343	383,0331	0,4122846	0,5283609	576,6608	3,314062	0	3	524	383						Untertest1.avi	0	880	547	72	111	454	266	416	0	Content		452	272	1762533	4588844468
1779	12:41:04.573	00:00:01.779	106	541,5505	375,2206	0,5938117	0,52544	570,8869	3,138356	0	511,5588	363,0127	0,4122799	0,5284062	576,6514	3,243423	0	3	527	369						Untertest1.avi	0	880	547	72	111	454	266	416	0	Content		455	258	1779283	4588861218
1796	12:41:04.590	00:00:01.795	107	541,2757	375,4022	0,5937936	0,5255664	571,0023	3,131777	0	512,905	376,6747	0,4122621	0,5284784	576,6653	3,279485	0	3	527	376						Untertest1.avi	0	880	547	72	111	454	266	416	0	Content		455	265	1795906	4588877841
1813	12:41:04.607	00:00:01.812	108	541,8263	379,6385	0,5937898	0,5256594	571,0178	3,137068	0	515,8926	369,0206	0,4122398	0,5286318	576,6782	3,258911	0	3	529	374						Untertest1.avi	0	880	547	72	111	454	266	416	0	Content		457	263	1812533	4588894468
1829	12:41:04.623	00:00:01.829	109	541,6762	372,7121	0,5937995	0,5257612	570,8611	3,118857	0	510,6474	373,4381	0,4122322	0,5287672	576,6185	3,266021	0	3	526	373						Untertest1.avi	0	880	547	72	111	454	266	416	0	Content		454	262	1829156	4588911091
1846	12:41:04.640	00:00:01.845	110	545,3755	371,7324	0,5937575	0,5258253	570,9457	3,135765	0	515,7711	381,0467	0,412214	0,5288529	576,6152	3,292907	0	3	531	376						Untertest1.avi	0	880	547	72	111	454	266	416	0	Content		459	265	1845903	4588927838
1863	12:41:04.657	00:00:01.862	111	536,69	378,0429	0,5937372	0,5258375	570,9312	3,13227	0	520,6273	369,9661	0,4121883	0,5289063	576,5685	3,280543	0	3	529	374						Untertest1.avi	0	880	547	72	111	454	266	416	0	Content		457	263	1862529	4588944464
1879	12:41:04.673	00:00:01.879	112	537,3135	365,5399	0,5937166	0,5258346	570,9294	3,122663	0	511,5592	376,4521	0,4121437	0,5289528	576,4902	3,277523	0	3	524	371						Untertest1.avi	0	880	547	72	111	454	266	416	0	Content		452	260	1879153	4588961088
1896	12:41:04.690	00:00:01.895	113	537,1612	384,8616	0,5936703	0,5257649	570,8232	3,151239	0	516,1083	370,8304	0,4121125	0,5288968	576,4833	3,255498	0	3	527	378						Untertest1.avi	0	880	547	72	111	454	266	416	0	Content		455	267	1895777	4588977712
1913	12:41:04.707	00:00:01.912	114	536,8892	379,1121	0,5936598	0,5256422	570,7626	3,158858	0	515,9542	368,3289	0,4120944	0,5288096	576,4482	3,255785	0	3	526	374						Untertest1.avi	0	880	547	72	111	454	266	416	0	Content		454	263	1912528	4588994463
1929	12:41:04.723	00:00:01.929	115	537,6951	379,4631	0,5936523	0,5255477	570,7629	3,17032	0	509,812	374,14	0,4120788	0,528751	576,4415	3,301849	0	3	524	377						Untertest1.avi	0	880	547	72	111	454	266	416	0	Content		452	266	1929152	4589011087
1946	12:41:04.740	00:00:01.945	116	536,637	381,9572	0,5936511	0,5254899	570,7065	3,197734	0	510,7062	382,2658	0,4120702	0,5287035	576,4659	3,314288	0	3	524	382						Untertest1.avi	0	880	547	72	111	454	266	416	0	Content		452	271	1945775	4589027710
1962	12:41:04.756	00:00:01.962	117	537,0837	382,785	0,5936639	0,5254689	570,6961	3,205882	0	514,3754	372,0436	0,4120798	0,5286947	576,431	3,307531	0	3	526	377						Untertest1.avi	0	880	547	72	111	454	266	416	0	Content		454	266	1962413	4589044348
1979	12:41:04.773	00:00:01.979	118	541,642	378,5699	0,5937099	0,5255352	570,7377	3,212765	0	509,2907	374,28	0,412109	0,5287306	576,4032	3,311146	0	3	525	376						Untertest1.avi	0	880	547	72	111	454	266	416	0	Content		453	265	1979151	4589061086
1996	12:41:04.790	00:00:01.995	119	547,4237	373,9843	0,5937823	0,5256466	570,567	3,195907	0	511,4804	370,8881	0,4121563	0,5288029	576,339	3,328945	0	3	529	372						Untertest1.avi	0	880	547	72	111	454	266	416	0	Content		457	261	1995774	4589077709
2012	12:41:04.806	00:00:02.012	120	541,4805	380,2298	0,5938454	0,5257475	570,5599	3,247401	0	510,8197	379,308	0,4121973	0,5288526	576,3504	3,336083	0	3	526	380						Untertest1.avi	0	880	547	72	111	454	266	416	0	Content		454	269	2012408	4589094343
2029	12:41:04.823	00:00:02.029	121	542,8217	379,212	0,5939053	0,525838	570,5775	3,249064	0	507,1779	378,2546	0,4122656	0,528942	576,4573	3,344175	0	3	525	379						Untertest1.avi	0	880	547	72	111	454	266	416	0	Content		453	268	2029147	4589111082
2046	12:41:04.840	00:00:02.045	122	535,6376	389,0207	0,5939583	0,5259098	570,5963	3,279372	0	509,8679	384,1064	0,4123289	0,5289837	576,3347	3,374671	0	3	523	387						Untertest1.avi	0	880	547	72	111	454	266	416	0	Content		451	276	2045770	4589127705
2062	12:41:04.856	00:00:02.062	123	540,519	379,7676	0,593997	0,5259573	570,6477	3,269315	0	513,5877	382,3002	0,4123675	0,5289826	576,3152	3,381071	0	3	527	381						Untertest1.avi	0	880	547	72	111	454	266	416	0	Content		455	270	2062402	4589144337
2079	12:41:04.873	00:00:02.079	124	539,2637	381,7399	0,5940299	0,5259113	570,67	3,284139	0	510,4583	379,0116	0,4123906	0,5289516	576,2932	3,406169	0	3	525	380						Untertest1.avi	0	880	547	72	111	454	266	416	0	Content		453	269	2079018	4589160953
2096	12:41:04.890	00:00:02.095	125	542,2386	382,5024	0,5940342	0,5258814	570,6876	3,309248	0	512,5552	380,9312	0,4123985	0,5288825	576,342	3,413271	0	3	527	382						Untertest1.avi	0	880	547	72	111	454	266	416	0	Content		455	271	2095766	4589177701
2112	12:41:04.906	00:00:02.112	126	543,6625	379,1717	0,5940282	0,5258244	570,6774	3,330354	0	513,1935	376,6363	0,4123855	0,5288393	576,3401	3,425572	0	3	528	378						Untertest1.avi	0	880	547	72	111	454	266	416	0	Content		456	267	2112395	4589194330
2129	12:41:04.923	00:00:02.129	127	553,335	380,5472	0,5938303	0,5256818	570,541	3,343224	0	526,4882	384,5574	0,4121946	0,5287863	576,2924	3,458981	0	3	540	383						Untertest1.avi	0	880	547	72	111	454	266	416	0	Content		468	272	2129012	4589210947
2146	12:41:04.940	00:00:02.145	128	617,7739	368,0241	0,593031	0,5255036	570,7424	3,379122	0	607,7704	377,9264	0,4115818	0,5286202	576,6776	3,473598	0	4	613	373						Untertest1.avi	0	880	547	72	111	567	266	583	0	Content		541	262	2145635	4589227570
2162	12:41:04.956	00:00:02.162	129	655,1864	365,0281	0,5926986	0,5254154	570,8101	3,387191	0	635,153	369,5036	0,411329	0,5286157	576,7867	3,470996	0	4	645	367						Untertest1.avi	0	880	547	72	111	567	266	583	0	Content		573	256	2162388	4589244323
2179	12:41:04.973	00:00:02.179	130	649,4693	367,7006	0,5926975	0,5253888	570,6889	3,412541	0	628,6426	383,6793	0,4113193	0,5286143	576,7069	3,512358	0	4	639	376						Untertest1.avi	0	880	547	72	111	567	266	583	0	Content		567	265	2179008	4589260943
2196	12:41:04.990	00:00:02.195	131	646,0198	373,2104	0,592689	0,5254008	570,6973	3,433164	0	634,3123	374,1539	0,4112986	0,5286571	576,6908	3,495896	0	4	640	374						Untertest1.avi	0	880	547	72	111	567	266	583	0	Content		568	263	2195631	4589277566
2212	12:41:05.006	00:00:02.212	132	647,3342	374,8374	0,5926913	0,5254118	570,7232	3,451226	0	628,8535	375,5807	0,411274	0,528679	576,7198	3,53653	0	4	638	375						Untertest1.avi	0	880	547	72	111	567	266	583	0	Content		566	264	2212253	4589294188
2229	12:41:05.023	00:00:02.229	133	650,8937	372,8384	0,5926911	0,5254322	570,7734	3,440613	0	627,2606	373,1222	0,4112551	0,5287107	576,7281	3,54473	0	4	639	373						Untertest1.avi	0	880	547	72	111	567	266	583	0	Content		567	262	2229001	4589310936
2246	12:41:05.040	00:00:02.245	134	650,0236	368,918	0,5926908	0,5254241	570,7929	3,444444	0	630,5375	378,9882	0,411252	0,5287002	576,7324	3,548745	0	4	640	374						Untertest1.avi	0	880	547	72	111	567	266	583	0	Content		568	263	2245626	4589327561
2262	12:41:05.056	00:00:02.262	135	645,1877	374,8442	0,5926921	0,5254146	570,761	3,478803	0	628,3829	376,1775	0,4112446	0,5286828	576,7388	3,552297	0	4	637	376						Untertest1.avi	0	880	547	72	111	567	266	583	0	Content		565	265	2262249	4589344184
2279	12:41:05.073	00:00:02.278	136	647,0444	371,9388	0,592688	0,5254429	570,7627	3,488075	0	633,4612	376,1823	0,4112251	0,5286824	576,8005	3,582592	0	4	640	374						Untertest1.avi	0	880	547	72	111	567	266	583	0	Content		568	263	2278874	4589360809
2296	12:41:05.090	00:00:02.295	137	645,9146	381,1383	0,592679	0,5254677	570,7987	3,501252	0	630,9736	376,5097	0,4112048	0,5286937	576,7997	3,580344	0	4	638	379						Untertest1.avi	0	880	547	72	111	567	266	583	0	Content		566	268	2295623	4589377558
2312	12:41:05.106	00:00:02.312	138	645,3965	379,7683	0,5926587	0,5254707	570,7844	3,508658	0	629,7803	380,004	0,4111219	0,5287569	576,7428	3,579477	0	4	638	380						Untertest1.avi	0	880	547	72	111	567	266	583	0	Content		566	269	2312246	4589394181
2329	12:41:05.123	00:00:02.328	139	649,9733	374,5354	0,5926048	0,5254283	570,8848	3,491228	0	628,7122	381,9048	0,411049	0,5288091	576,7698	3,598541	0	4	639	378						Untertest1.avi	0	880	547	72	111	567	266	583	0	Content		567	267	2328874	4589410809
2345	12:41:05.139	00:00:02.345	140	651,7328	373,312	0,5925469	0,5253485	570,8521	3,508288	0	631,7209	375,9739	0,4109671	0,5288077	576,8124	3,585472	0	4	642	375						Untertest1.avi	0	880	547	72	111	567	266	583	0	Content		570	264	2345498	4589427433
2362	12:41:05.156	00:00:02.362	141	647,2227	375,0396	0,5924607	0,5252275	570,7851	3,512593	0	626,3403	373,8282	0,4108723	0,5287412	576,7095	3,604052	0	4	637	374						Untertest1.avi	0	880	547	72	111	567	266	583	0	Content		565	263	2362246	4589444181
2379	12:41:05.173	00:00:02.378	142	648,549	377,3891	0,5924022	0,5251279	570,7356	3,538851	0	629,6107	377,5363	0,4108074	0,5286856	576,7627	3,624157	0	4	639	377						Untertest1.avi	0	880	547	72	111	567	266	583	0	Content		567	266	2378870	4589460805
2395	12:41:05.189	00:00:02.395	143	647,3356	375,4083	0,5923842	0,525154	570,7325	3,540142	0	626,6755	379,0873	0,4107754	0,5286933	576,7745	3,623596	0	4	637	377						Untertest1.avi	0	880	547	72	111	567	266	583	0	Content		565	266	2395496	4589477431
2412	12:41:05.206	00:00:02.412	144	644,2983	375,8475	0,5923846	0,5252377	570,7299	3,545174	0	632,3833	374,167	0,4107741	0,5287532	576,7383	3,619235	0	4	638	375						Untertest1.avi	0	880	547	72	111	567	266	583	0	Content		566	264	2412120	4589494055
2429	12:41:05.223	00:00:02.428	145	650,1459	378,1654	0,5924075	0,5253861	570,7305	3,526273	0	630,9517	379,8407	0,4107902	0,5288816	576,7407	3,638736	0	4	641	379						Untertest1.avi	0	880	547	72	111	567	266	583	0	Content		569	268	2428869	4589510804
2445	12:41:05.239	00:00:02.445	146	646,306	376,9377	0,592442	0,5255794	570,7008	3,541404	0	628,913	376,9977	0,4108137	0,5290694	576,71	3,616962	0	4	638	377						Untertest1.avi	0	880	547	72	111	567	266	583	0	Content		566	266	2445496	4589527431
2462	12:41:05.256	00:00:02.462	147	644,8927	376,2993	0,5924622	0,5257339	570,692	3,507745	0	627,4116	375,2011	0,4108254	0,5292144	576,692	3,598723	0	4	636	376						Untertest1.avi	0	880	547	72	111	567	266	583	0	Content		564	265	2462119	4589544054
2479	12:41:05.273	00:00:02.478	148	646,1441	380,0516	0,592457	0,5258335	570,7083	3,509999	0	631,6042	373,2271	0,4108412	0,5293	576,6608	3,602265	0	4	639	377						Untertest1.avi	0	880	547	72	111	567	266	583	0	Content		567	266	2478757	4589560692
2495	12:41:05.289	00:00:02.495	149	644,1093	378,2227	0,5924561	0,5259449	570,721	3,510113	0	629,9872	377,0431	0,4108351	0,5293469	576,7083	3,625703	0	4	637	378						Untertest1.avi	0	880	547	72	111	567	266	583	0	Content		565	267	2495498	4589577433
2512	12:41:05.306	00:00:02.512	150	645,115	372,7997	0,5924484	0,5259953	570,7508	3,495225	0	625,483	380,1342	0,4108349	0,5293881	576,7307	3,596407	0	4	635	376						Untertest1.avi	0	880	547	72	111	567	266	583	0	Content		563	265	2512135	4589594070
2529	12:41:05.323	00:00:02.528	151	651,6799	378,0863	0,5924399	0,5259909	570,7664	3,480978	0	627,2472	382,5977	0,4108223	0,5293704	576,7278	3,599451	0	4	639	380						Untertest1.avi	0	880	547	72	111	567	266	583	0	Content		567	269	2528746	4589610681
2545	12:41:05.339	00:00:02.545	152	648,2242	377,7142	0,5924537	0,5259556	570,7325	3,47812	0	627,2346	378,0121	0,4108431	0,5293381	576,7201	3,581681	0	4	638	378						Untertest1.avi	0	880	547	72	111	567	266	583	0	Content		566	267	2545372	4589627307
2562	12:41:05.356	00:00:02.562	153	643,449	379,8245	0,5924737	0,5258747	570,7332	3,490644	0	624,1447	381,9118	0,4108672	0,5292676	576,6938	3,578446	0	4	634	381						Untertest1.avi	0	880	547	72	111	567	266	583	0	Content		562	270	2562119	4589644054
2579	12:41:05.373	00:00:02.578	154	647,6367	381,972	0,5924909	0,525818	570,7074	3,45455	0	629,3928	378,4839	0,4109007	0,5291573	576,7607	3,576262	0	4	639	380						Untertest1.avi	0	880	547	72	111	567	266	583	0	Content		567	269	2578740	4589660675
2595	12:41:05.389	00:00:02.595	155	648,0734	379,6617	0,5925114	0,5257707	570,6893	3,457417	0	624,7809	382,4648	0,4109278	0,5290803	576,6578	3,571308	0	4	636	381						Untertest1.avi	0	880	547	72	111	567	266	583	0	Content		564	270	2595365	4589677300
2612	12:41:05.406	00:00:02.611	156	643,8106	375,9829	0,5925252	0,5257432	570,6806	3,445724	0	629,0657	376,5466	0,4109371	0,5290778	576,6023	3,577407	0	4	636	376						Untertest1.avi	0	880	547	72	111	567	266	583	0	Content		564	265	2611989	4589693924
2629	12:41:05.423	00:00:02.628	157	647,6652	377,0695	0,5925092	0,5257646	570,6089	3,431009	0	632,2393	383,1901	0,4109029	0,5291029	576,5387	3,576029	0	4	640	380						Untertest1.avi	0	880	547	72	111	567	266	583	0	Content		568	269	2628739	4589710674
2645	12:41:05.439	00:00:02.645	158	651,8079	371,9105	0,5924891	0,5258043	570,5931	3,411688	0	630,0061	379,1895	0,4108436	0,5291608	576,55	3,562146	0	4	641	376						Untertest1.avi	0	880	547	72	111	567	266	583	0	Content		569	265	2645363	4589727298
2662	12:41:05.456	00:00:02.661	159	654,3337	373,402	0,5924619	0,5258809	570,5635	3,412704	0	631,0073	378,4474	0,4108086	0,529218	576,5683	3,544898	0	4	643	376						Untertest1.avi	0	880	547	72	111	567	266	583	0	Content		571	265	2661988	4589743923
2679	12:41:05.473	00:00:02.678	160	652,6401	384,7131	0,5924265	0,5259882	570,4955	3,424698	0	626,4042	379,3203	0,4107549	0,5292843	576,4412	3,529783	0	4	640	382						Untertest1.avi	0	880	547	72	111	567	266	583	0	Content		568	271	2678612	4589760547
2695	12:41:05.489	00:00:02.695	161	650,5563	384,413	0,592393	0,5260793	570,4125	3,408013	0	629,8862	381,7874	0,4107074	0,5293689	576,3715	3,521255	0	4	640	383						Untertest1.avi	0	880	547	72	111	567	266	583	0	Content		568	272	2695360	4589777295
2712	12:41:05.506	00:00:02.711	162	653,0034	386,5455	0,5922592	0,5262051	570,1772	3,41458	0	635,3579	381,5533	0,4105775	0,5295755	576,2438	3,515747	0	4	644	384						Untertest1.avi	0	880	547	72	111	567	266	583	0	Content		572	273	2711984	4589793919
2729	12:41:05.523	00:00:02.728	163	703,1826	385,7523	0,5917228	0,5262844	570,3068	3,402039	0	691,5227	380,9369	0,4101369	0,5296976	576,3865	3,512365	0	5	697	383						Untertest1.avi	0	880	547	72	111	647	268	400	0	Content		625	272	2728606	4589810541
2745	12:41:05.539	00:00:02.745	164	732,6952	374,3528	0,5913896	0,5264263	570,4117	3,362843	0	718,4487	380,5771	0,4098927	0,5298963	576,4049	3,485512	0	5	726	377						Untertest1.avi	0	880	547	72	111	647	268	400	0	Content		654	266	2745230	4589827165
2762	12:41:05.556	00:00:02.761	165	732,8956	377,8507	0,5913523	0,5265219	570,1755	3,379125	0	713,621	372,6774	0,4098305	0,5300795	576,387	3,47822	0	5	723	375						Untertest1.avi	0	880	547	72	111	647	268	400	0	Content		651	264	2761977	4589843912
2779	12:41:05.573	00:00:02.778	166	728,8171	373,1196	0,5913089	0,5266088	570,1256	3,354604	0	706,3672	385,8508	0,409744	0,5301867	576,2743	3,458862	0	5	718	379						Untertest1.avi	0	880	547	72	111	647	268	400	0	Content		646	268	2778600	4589860535
2795	12:41:05.589	00:00:02.795	167	730,8599	376,4638	0,5912569	0,5266443	570,086	3,329545	0	707,2524	376,9843	0,4096636	0,5302992	576,2085	3,45341	0	5	719	377						Untertest1.avi	0	880	547	72	111	647	268	400	0	Content		647	266	2795225	4589877160
2812	12:41:05.606	00:00:02.811	168	729,9427	373,5949	0,5912244	0,5266712	570,0538	3,341527	0	711,6096	380,9704	0,4096109	0,5303133	576,1545	3,45913	0	5	721	377						Untertest1.avi	0	880	547	72	111	647	268	400	0	Content		649	266	2811973	4589893908
2829	12:41:05.623	00:00:02.828	169	731,3094	379,6345	0,5912083	0,5266501	570,062	3,329095	0	715,348	380,4181	0,4095863	0,5303089	576,1877	3,430947	0	5	723	380						Untertest1.avi	0	880	547	72	111	647	268	400	0	Content		651	269	2828597	4589910532
2845	12:41:05.639	00:00:02.845	170	730,2918	377,6741	0,591219	0,5266352	570,0327	3,322075	0	708,0012	383,9467	0,4095862	0,5302842	576,1291	3,43487	0	5	719	381						Untertest1.avi	0	880	547	72	111	647	268	400	0	Content		647	270	2845220	4589927155
2862	12:41:05.656	00:00:02.861	171	731,5812	379,268	0,5912647	0,5266322	570,0415	3,316602	0	708,2922	379,0044	0,4096271	0,5302717	576,1088	3,422626	0	5	720	379						Untertest1.avi	0	880	547	72	111	647	268	400	0	Content		648	268	2861846	4589943781
2879	12:41:05.673	00:00:02.878	172	727,5589	382,1612	0,5913194	0,5266662	570,0002	3,322725	0	706,9934	384,0142	0,4096877	0,5302609	576,0784	3,432902	0	5	717	383						Untertest1.avi	0	880	547	72	111	647	268	400	0	Content		645	272	2878594	4589960529
2895	12:41:05.689	00:00:02.895	173	729,8967	384,0002	0,5913965	0,5267445	570,0659	3,326539	0	709,8812	375,1956	0,4097477	0,5302755	576,1059	3,390541	0	5	720	380						Untertest1.avi	0	880	547	72	111	647	268	400	0	Content		648	269	2895216	4589977151
2912	12:41:05.706	00:00:02.911	174	725,8593	375,5655	0,5914559	0,5268342	570,1003	3,320002	0	708,1738	377,6763	0,4097956	0,5303138	576,1347	3,422917	0	5	717	377						Untertest1.avi	0	880	547	72	111	647	268	400	0	Content		645	266	2911843	4589993778
2928	12:41:05.722	00:00:02.928	175	726,9806	374,7054	0,5915103	0,5269067	570,1086	3,292336	0	711,2164	379,3144	0,4098666	0,5303579	576,1099	3,409815	0	5	719	377						Untertest1.avi	0	880	547	72	111	647	268	400	0	Content		647	266	2928466	4590010401
2945	12:41:05.739	00:00:02.945	176	724,6854	381,0407	0,5915475	0,5269892	570,1533	3,340847	0	706,0874	382,5782	0,4099034	0,5304064	576,1237	3,405608	0	5	715	382						Untertest1.avi	0	880	547	72	111	647	268	400	0	Content		643	271	2945213	4590027148
2962	12:41:05.756	00:00:02.961	177	732,1426	375,2202	0,5915691	0,5270308	570,1724	3,30951	0	704,6651	381,5567	0,4099372	0,5304623	576,1489	3,41268	0	5	718	378						Untertest1.avi	0	880	547	72	111	647	268	400	0	Content		646	267	2961837	4590043772
2978	12:41:05.772	00:00:02.978	178	721,1865	386,6558	0,591593	0,527067	570,2273	3,36025	0	704,3944	381,8617	0,409968	0,5305427	576,1414	3,438142	0	5	713	384						Untertest1.avi	0	880	547	72	111	647	268	400	0	Content		641	273	2978463	4590060398
2995	12:41:05.789	00:00:02.995	179	728,983	375,0245	0,5916045	0,527083	570,2325	3,335448	0	714,0466	377,6111	0,4099789	0,5305846	576,1603	3,434072	0	5	722	376						Untertest1.avi	0	880	547	72	111	647	268	400	0	Content		650	265	2995087	4590077022
3012	12:41:05.806	00:00:03.011	180	727,0719	381,343	0,5916191	0,5270777	570,2211	3,371237	0	712,769	376,2593	0,4100149	0,530597	576,2286	3,437851	0	5	720	379						Untertest1.avi	0	880	547	72	111	647	268	400	0	Content		648	268	3011837	4590093772
3028	12:41:05.822	00:00:03.028	181	731,3265	376,3905	0,5916278	0,5270432	570,2465	3,339487	0	709,0735	382,2574	0,4100248	0,5305861	576,2523	3,459501	0	5	720	379						Untertest1.avi	0	880	547	72	111	647	268	400	0	Content		648	268	3028463	4590110398
3045	12:41:05.839	00:00:03.045	182	732,2068	379,9189	0,591638	0,527015	570,2379	3,370728	0	712,0479	372,7684	0,4100463	0,5305638	576,2554	3,450644	0	5	722	376						Untertest1.avi	0	880	547	72	111	647	268	400	0	Content		650	265	3045086	4590127021
3062	12:41:05.856	00:00:03.061	183	725,0441	387,2327	0,5916812	0,5270048	570,3286	3,385611	0	707,1792	386,1085	0,4100805	0,5305289	576,2661	3,490658	0	5	716	387						Untertest1.avi	0	880	547	72	111	647	268	400	0	Content		644	276	3061710	4590143645
3078	12:41:05.872	00:00:03.078	184	729,6958	375,6299	0,5917407	0,5270063	570,2014	3,386576	0	704,8855	384,3262	0,4101431	0,5305236	576,2822	3,511997	0	5	717	380						Untertest1.avi	0	880	547	72	111	647	268	400	0	Content		645	269	3078461	4590160396
3095	12:41:05.889	00:00:03.095	185	727,4129	379,1082	0,5917953	0,5269946	570,115	3,396142	0	709,1929	385,5981	0,4102203	0,5305053	576,2583	3,491271	0	5	718	382						Untertest1.avi	0	880	547	72	111	647	268	400	0	Content		646	271	3095086	4590177021
3112	12:41:05.906	00:00:03.111	186	714,8647	386,2181	0,5919977	0,5269933	570,3997	3,422372	0	703,4873	380,9311	0,4103906	0,5304473	576,3392	3,511801	0	5	709	384						Untertest1.avi	0	880	547	72	111	647	268	400	0	Content		637	273	3111711	4590193646
3128	12:41:05.922	00:00:03.128	187	647,8671	377,2741	0,5928297	0,5269856	570,317	3,410913	0	632,6193	372,773	0,4112577	0,5303664	576,2952	3,545848	0	6	640	375						Untertest1.avi	0	880	547	72	111	512	270	283	0	Content		568	264	3128335	4590210270
3145	12:41:05.939	00:00:03.145	188	592,1312	386,3339	0,5933577	0,5271034	570,1832	3,42217	0	573,9907	379,4016	0,4119142	0,5304284	575,905	3,54381	0	6	583	383						Untertest1.avi	0	880	547	72	111	512	270	283	0	Content		511	272	3145083	4590227018
3162	12:41:05.956	00:00:03.161	189	593,0103	382,7155	0,5934375	0,5272872	570,2754	3,416968	0	571,2244	379,2939	0,4119459	0,5305635	576,0021	3,550846	0	6	582	381						Untertest1.avi	0	880	547	72	111	512	270	283	0	Content		510	270	3161706	4590243641
3178	12:41:05.972	00:00:03.178	190	590,269	381,3474	0,5935361	0,52738	570,1957	3,429133	0	572,8072	376,9914	0,4120226	0,5307066	576,031	3,571128	0	6	582	379						Untertest1.avi	0	880	547	72	111	512	270	283	0	Content		510	268	3178329	4590260264
3195	12:41:05.989	00:00:03.194	191	594,576	383,5262	0,5936252	0,5274565	570,2349	3,433224	0	571,1565	376,8757	0,4120658	0,5307711	575,9722	3,549472	0	6	583	380						Untertest1.avi	0	880	547	72	111	512	270	283	0	Content		511	269	3194953	4590276888
3212	12:41:06.006	00:00:03.211	192	595,4231	381,1586	0,5937129	0,5274629	570,0737	3,416841	0	570,9634	381,7383	0,4121042	0,5307406	575,9422	3,563155	0	6	583	381						Untertest1.avi	0	880	547	72	111	512	270	283	0	Content		511	270	3211700	4590293635
3228	12:41:06.022	00:00:03.228	193	591,2802	387,9581	0,5937874	0,5274853	570,0123	3,424229	0	567,9552	381,9678	0,4121603	0,5307232	575,9103	3,575089	0	6	580	385						Untertest1.avi	0	880	547	72	111	512	270	283	0	Content		508	274	3228324	4590310259
3245	12:41:06.039	00:00:03.244	194	597,7684	387,2449	0,593914	0,5276364	570,0219	3,430403	0	575,2676	376,7003	0,4122425	0,5307652	575,862	3,559328	0	6	587	382						Untertest1.avi	0	880	547	72	111	512	270	283	0	Content		515	271	3244947	4590326882
3262	12:41:06.056	00:00:03.261	195	596,5783	389,5233	0,594022	0,5278004	570,0618	3,43486	0	569,7056	381,7229	0,4123495	0,5308782	575,7455	3,582728	0	6	583	386						Untertest1.avi	0	880	547	72	111	512	270	283	0	Content		511	275	3261570	4590343505
3278	12:41:06.072	00:00:03.278	196	596,1196	384,3113	0,5941648	0,5279354	569,9772	3,440739	0	573,9935	379,9377	0,4124643	0,5310216	575,7248	3,598903	0	6	585	382						Untertest1.avi	0	880	547	72	111	512	270	283	0	Content		513	271	3278319	4590360254
3295	12:41:06.089	00:00:03.294	197	596,1157	383,9067	0,5942469	0,5280287	569,9666	3,453781	0	576,8514	378,0384	0,4125648	0,5310906	575,7618	3,591048	0	6	586	381						Untertest1.avi	0	880	547	72	111	512	270	283	0	Content		514	270	3294943	4590376878
3312	12:41:06.106	00:00:03.311	198	599,2704	380,2844	0,594312	0,5280442	570,0793	3,444093	0	574,4491	382,1699	0,4126068	0,5310737	575,8005	3,591501	0	6	587	381						Untertest1.avi	0	880	547	72	111	512	270	283	0	Content		515	270	3311566	4590393501
3328	12:41:06.122	00:00:03.327	199	592,3682	383,1969	0,5943351	0,5280124	570,0611	3,452301	0	573,6455	381,0543	0,4126214	0,5310167	575,8046	3,59849	0	6	583	382						Untertest1.avi	0	880	547	72	111	512	270	283	0	Content		511	271	3327821	4590409756
3345	12:41:06.139	00:00:03.344	200	595,8206	384,8616	0,5943121	0,5279796	569,9965	3,464417	0	573,6216	379,0855	0,4126231	0,5309232	575,8063	3,595854	0	6	585	382						Untertest1.avi	0	880	547	72	111	512	270	283	0	Content		513	271	3344569	4590426504
3361	12:41:06.155	00:00:03.361	201	597,1462	386,5163	0,5943272	0,5278849	570,0564	3,462651	0	571,3749	385,5201	0,4126208	0,5308497	575,8391	3,601238	0	6	584	386						Untertest1.avi	0	880	547	72	111	512	270	283	0	Content		512	275	3361190	4590443125
3378	12:41:06.172	00:00:03.377	202	598,5757	379,6617	0,5943213	0,527804	570,0428	3,462324	0	575,1009	380,596	0,4126247	0,5307641	575,8242	3,611392	0	6	587	380						Untertest1.avi	0	880	547	72	111	512	270	283	0	Content		515	269	3377810	4590459745
3394	12:41:06.188	00:00:03.394	203	595,4009	379,6754	0,5943256	0,5277219	570,0784	3,479982	0	572,0109	379,1353	0,4126244	0,5306932	575,9017	3,620744	0	6	584	379						Untertest1.avi	0	880	547	72	111	512	270	283	0	Content		512	268	3394433	4590476368
3411	12:41:06.205	00:00:03.411	204	611,529	370,4193	0,5940523	0,5274897	570,1407	3,492248	0	606,26	371,0637	0,4124223	0,5304768	575,9702	3,637586	0	7	609	371						Untertest1.avi	0	880	547	72	111	549	251	200	0	Content		537	260	3411178	4590493113
3428	12:41:06.222	00:00:03.427	205	628,1081	366,3709	0,5938872	0,5273767	570,2743	3,503218	0	619,0853	357,1294	0,4123541	0,5303199	576,1061	3,644517	0	7	624	362						Untertest1.avi	0	880	547	72	111	549	251	200	0	Content		552	251	3427798	4590509733
3444	12:41:06.238	00:00:03.444	206	628,366	365,9547	0,593874	0,5273959	570,1941	3,508623	0	614,0388	361,7137	0,4123138	0,5303917	576,0848	3,67245	0	7	621	364						Untertest1.avi	0	880	547	72	111	549	251	200	0	Content		549	253	3444419	4590526354
3461	12:41:06.255	00:00:03.461	207	635,1971	359,299	0,5938102	0,5273758	570,1929	3,509416	0	609,765	358,7136	0,4121899	0,5304078	576,0986	3,651678	0	7	622	359						Untertest1.avi	0	880	547	72	111	549	251	200	0	Content		550	248	3461041	4590542976
3478	12:41:06.272	00:00:03.477	208	630,0944	355,9803	0,5937111	0,5273033	570,1083	3,518833	0	615,0145	357,8676	0,4121133	0,530404	576,0403	3,659683	0	7	623	357						Untertest1.avi	0	880	547	72	111	549	251	200	0	Content		551	246	3477786	4590559721
3494	12:41:06.288	00:00:03.494	209	628,1533	356,9845	0,5935791	0,5272761	570,176	3,521813	0	612,6406	359,4882	0,4119692	0,5303824	575,9968	3,687089	0	7	620	358						Untertest1.avi	0	880	547	72	111	549	251	200	0	Content		548	247	3494411	4590576346
3511	12:41:06.305	00:00:03.511	210	633,3926	355,9761	0,5934803	0,5273008	570,1245	3,52034	0	612,8959	361,3839	0,4118516	0,5304044	576,0572	3,68068	0	7	623	359						Untertest1.avi	0	880	547	72	111	549	251	200	0	Content		551	248	3511038	4590592973
3528	12:41:06.322	00:00:03.527	211	633,8292	357,8289	0,5933963	0,5273041	570,1724	3,539672	0	612,0546	358,7831	0,4117222	0,5304517	576,0945	3,70723	0	7	623	358						Untertest1.avi	0	880	547	72	111	549	251	200	0	Content		551	247	3527777	4590609712
3544	12:41:06.338	00:00:03.544	212	623,6995	363,8425	0,5933082	0,5272593	570,0436	3,557925	0	614,7628	361,6793	0,4116613	0,530435	576,0163	3,733927	0	7	619	363						Untertest1.avi	0	880	547	72	111	549	251	200	0	Content		547	252	3544413	4590626348
3561	12:41:06.355	00:00:03.561	213	628,3012	367,948	0,5932724	0,5271558	570,0052	3,570233	0	611,1396	360,4132	0,4116136	0,5304002	575,996	3,720165	0	7	620	364						Untertest1.avi	0	880	547	72	111	549	251	200	0	Content		548	253	3561021	4590642956
3578	12:41:06.372	00:00:03.577	214	629,669	358,4383	0,5932515	0,5269705	569,966	3,568898	0	613,4833	357,7558	0,4115816	0,5302821	575,9757	3,740815	0	7	622	358						Untertest1.avi	0	880	547	72	111	549	251	200	0	Content		550	247	3577642	4590659577
3594	12:41:06.388	00:00:03.594	215	622,8322	363,6099	0,5932989	0,5267057	570,0676	3,580734	0	606,7417	360,29	0,4116094	0,5300927	576,0117	3,749346	0	7	615	362						Untertest1.avi	0	880	547	72	111	549	251	200	0	Content		543	251	3594385	4590676320
3611	12:41:06.405	00:00:03.611	216	571,109	364,1859	0,5936757	0,5264565	570,0551	3,611749	0	556,1257	359,3082	0,4120426	0,5298988	575,8706	3,779557	0	8	564	362						Untertest1.avi	0	880	547	72	111	433	255	599	0	Content		492	251	3611006	4590692941
3628	12:41:06.422	00:00:03.627	217	538,3785	364,0652	0,5937711	0,5262749	570,0291	3,599919	0	523,4559	355,4438	0,412218	0,5297946	575,7437	3,77803	0	8	531	360						Untertest1.avi	0	880	547	72	111	433	255	599	0	Content		459	249	3627627	4590709562
3644	12:41:06.438	00:00:03.644	218	543,2578	366,2214	0,5936939	0,5261367	570,1175	3,60813	0	522,961	360,8831	0,4121173	0,5296841	575,8733	3,782748	0	8	533	364						Untertest1.avi	0	880	547	72	111	433	255	599	0	Content		461	253	3644249	4590726184
3661	12:41:06.455	00:00:03.660	219	539,9764	366,8269	0,5936103	0,526099	570,261	3,615758	0	518,7216	358,1122	0,4120077	0,5296922	575,8339	3,813093	0	8	529	362						Untertest1.avi	0	880	547	72	111	433	255	599	0	Content		457	251	3660994	4590742929
3678	12:41:06.472	00:00:03.677	220	538,8221	369,2737	0,5935521	0,5261396	570,1924	3,631198	0	525,0023	364,2251	0,4119545	0,5297842	575,8485	3,812415	0	8	532	367						Untertest1.avi	0	880	547	72	111	433	255	599	0	Content		460	256	3677614	4590759549
3694	12:41:06.488	00:00:03.694	221	537,9084	370,8259	0,593575	0,5262803	570,1738	3,626176	0	520,9355	361,8001	0,4119677	0,5299332	575,8465	3,818619	0	8	529	366						Untertest1.avi	0	880	547	72	111	433	255	599	0	Content		457	255	3694234	4590776169
3711	12:41:06.505	00:00:03.710	222	543,8195	370,0896	0,5936495	0,5264507	570,0291	3,642552	0	517,0024	361,9539	0,412006	0,5300487	575,8434	3,831535	0	8	530	366						Untertest1.avi	0	880	547	72	111	433	255	599	0	Content		458	255	3710854	4590792789
3728	12:41:06.522	00:00:03.727	223	541,566	367,2926	0,5937144	0,5265896	570,0466	3,640176	0	523,944	372,8687	0,4120722	0,5301318	575,8658	3,836628	0	8	533	370						Untertest1.avi	0	880	547	72	111	433	255	599	0	Content		461	259	3727599	4590809534
3744	12:41:06.538	00:00:03.744	224	538,9339	367,2208	0,5937866	0,5266697	570,104	3,642516	0	522,42	366,9272	0,4121501	0,5301734	575,9272	3,840359	0	8	531	367						Untertest1.avi	0	880	547	72	111	433	255	599	0	Content		459	256	3744222	4590826157
3761	12:41:06.555	00:00:03.760	225	542,3828	369,8342	0,5939304	0,5266851	570,1729	3,643423	0	524,1911	368,5565	0,4122784	0,5301495	575,8531	3,857454	0	8	533	369						Untertest1.avi	0	880	547	72	111	433	255	599	0	Content		461	258	3760843	4590842778
3777	12:41:06.571	00:00:03.777	226	540,225	367,1057	0,5940431	0,5266703	570,172	3,644229	0	525,7319	370,0467	0,4123977	0,5300637	575,9139	3,852442	0	8	533	369						Untertest1.avi	0	880	547	72	111	433	255	599	0	Content		461	258	3777463	4590859398
3794	12:41:06.588	00:00:03.794	227	541,3035	374,0419	0,5941833	0,5265837	570,0945	3,649174	0	524,8665	368,5172	0,4125068	0,5299667	575,9936	3,856436	0	8	533	371						Untertest1.avi	0	880	547	72	111	433	255	599	0	Content		461	260	3794207	4590876142
3811	12:41:06.605	00:00:03.810	228	543,8227	372,4916	0,5943084	0,5264725	570,2113	3,641765	0	522,7173	371,1256	0,4126264	0,5298219	575,9288	3,873434	0	8	533	372						Untertest1.avi	0	880	547	72	111	433	255	599	0	Content		461	261	3810829	4590892764
3827	12:41:06.621	00:00:03.827	229	543,5724	371,0089	0,5943928	0,5263598	570,2303	3,651199	0	523,7994	368,782	0,4127076	0,529685	575,9655	3,852652	0	8	534	370						Untertest1.avi	0	880	547	72	111	433	255	599	0	Content		462	259	3827451	4590909386
3844	12:41:06.638	00:00:03.844	230	532,2563	372,1123	0,5945578	0,5261714	570,3594	3,653005	0	517,5238	367,6661	0,4128833	0,5294733	575,9991	3,839994	0	8	525	370						Untertest1.avi	0	880	547	72	111	433	255	599	0	Content		453	259	3844072	4590926007
3861	12:41:06.655	00:00:03.860	231	516,7851	363,3601	0,5948038	0,5257838	570,2666	3,63941	0	500,551	362,7238	0,4131989	0,5291332	575,9453	3,847641	0	8	509	363						Untertest1.avi	0	880	547	72	111	433	255	599	0	Content		437	252	3860819	4590942754
3877	12:41:06.671	00:00:03.877	232	508,3236	367,2827	0,5948188	0,5255325	570,3062	3,644797	0	491,544	365,4783	0,4132451	0,5288712	575,9501	3,847842	0	8	500	366						Untertest1.avi	0	880	547	72	111	433	255	599	0	Content		428	255	3877439	4590959374
3894	12:41:06.688	00:00:03.894	233	508,9817	364,2717	0,5949523	0,5254989	570,3034	3,642358	0	494,3816	360,4381	0,4133662	0,5288253	575,9897	3,845576	0	8	502	362						Untertest1.avi	0	880	547	72	111	433	255	599	0	Content		430	251	3894060	4590975995
3911	12:41:06.705	00:00:03.910	234	507,7479	363,989	0,5950661	0,5253958	570,3788	3,632659	0	496,4117	366,1706	0,4134687	0,5287347	575,8488	3,856615	0	8	502	365						Untertest1.avi	0	880	547	72	111	433	255	599	0	Content		430	254	3910682	4590992617
3927	12:41:06.721	00:00:03.927	235	511,0032	365,1166	0,595066	0,5254325	570,3525	3,631716	0	495,4742	364,5157	0,413432	0,5288056	575,9131	3,864823	0	8	503	365						Untertest1.avi	0	880	547	72	111	433	255	599	0	Content		431	254	3927428	4591009363
3944	12:41:06.738	00:00:03.944	236	508,6062	369,0087	0,5950576	0,5255286	570,3535	3,64136	0	495,5515	365,9151	0,4133893	0,5289432	575,9615	3,846572	0	8	502	367						Untertest1.avi	0	880	547	72	111	433	255	599	0	Content		430	256	3944051	4591025986
3961	12:41:06.755	00:00:03.960	237	508,1478	362,7017	0,5950745	0,525729	570,3396	3,633719	0	492,6842	368,0347	0,4133869	0,5291593	575,8892	3,852457	0	8	500	365						Untertest1.avi	0	880	547	72	111	433	255	599	0	Content		428	254	3960671	4591042606
3977	12:41:06.771	00:00:03.977	238	513,2813	362,3201	0,5951825	0,5260559	570,116	3,64495	0	492,3365	369,2823	0,4134746	0,5294334	575,851	3,855128	0	8	503	366						Untertest1.avi	0	880	547	72	111	433	255	599	0	Content		431	255	3977291	4591059226
3994	12:41:06.788	00:00:03.994	239	510,9424	361,0818	0,5952682	0,5264212	570,192	3,636194	0	499,8243	367,1535	0,413537	0,5297607	575,8383	3,86325	0	8	505	364						Untertest1.avi	0	880	547	72	111	433	255	599	0	Content		433	253	3994038	4591075973
4011	12:41:06.805	00:00:04.010	240	507,1641	369,5986	0,5953345	0,5266233	570,2247	3,641353	0	498,4603	366,8403	0,4135815	0,529952	575,8777	3,856976	0	8	503	368						Untertest1.avi	0	880	547	72	111	433	255	599	0	Content		431	257	4010671	4591092606
4027	12:41:06.821	00:00:04.027	241	511,981	366,6533	0,5954587	0,5267938	570,1754	3,649418	0	495,8365	370,6485	0,4136813	0,5300615	575,8686	3,871281	0	8	504	369						Untertest1.avi	0	880	547	72	111	433	255	599	0	Content		432	258	4027282	4591109217
4044	12:41:06.838	00:00:04.043	242	510,1191	366,1716	0,595494	0,5269238	570,1481	3,656875	0	494,6396	366,4488	0,4137256	0,5301991	575,7781	3,871457	0	8	502	366						Untertest1.avi	0	880	547	72	111	433	255	599	0	Content		430	255	4043902	4591125837
4061	12:41:06.855	00:00:04.060	243	507,5613	366,708	0,5954701	0,5270155	570,1392	3,6725	0	494,2598	366,0198	0,4136839	0,530269	575,7717	3,86287	0	8	501	366						Untertest1.avi	0	880	547	72	111	433	255	599	0	Content		429	255	4060659	4591142594
4077	12:41:06.871	00:00:04.077	244	509,2259	365,3074	0,5954771	0,5269235	570,1059	3,671902	0	496,6101	369,4872	0,4136885	0,5301319	575,8073	3,861951	0	8	503	367						Untertest1.avi	0	880	547	72	111	433	255	599	0	Content		431	256	4077267	4591159202
4094	12:41:06.888	00:00:04.093	245	508,7294	363,738	0,5954594	0,5266276	570,0887	3,675724	0	500,3678	368,28	0,4136813	0,5298486	575,7675	3,89665	0	8	505	366						Untertest1.avi	0	880	547	72	111	433	255	599	0	Content		433	255	4093888	4591175823
4111	12:41:06.905	00:00:04.110	246	508,1053	363,7888	0,5954055	0,5262552	570,1497	3,666466	0	501,1609	368,5044	0,4136107	0,52947	575,8547	3,890283	0	8	505	366						Untertest1.avi	0	880	547	72	111	433	255	599	0	Content		433	255	4110511	4591192446
4127	12:41:06.921	00:00:04.127	247	511,1909	365,9071	0,5953473	0,5259801	570,2448	3,682355	0	499,4941	370,0682	0,4135732	0,5291754	575,8738	3,900898	0	8	505	368						Untertest1.avi	0	880	547	72	111	433	255	599	0	Content		433	257	4127257	4591209192
4144	12:41:06.938	00:00:04.143	248	509,6799	363,2834	0,5953298	0,5259492	570,241	3,668031	0	499,9156	368,8447	0,4135629	0,5291585	575,8661	3,897678	0	8	505	366						Untertest1.avi	0	880	547	72	111	433	255	599	0	Content		433	255	4143877	4591225812
4160	12:41:06.954	00:00:04.160	249	506,248	364,8769	0,5952777	0,5260916	570,1983	3,675844	0	497,1215	372,8734	0,4135131	0,5293066	575,8644	3,904587	0	8	502	369						Untertest1.avi	0	880	547	72	111	433	255	599	0	Content		430	258	4160500	4591242435
4177	12:41:06.971	00:00:04.177	250	505,1515	371,8895	0,5951993	0,5262229	570,1577	3,686087	0	499,8423	367,0335	0,4134411	0,5294418	575,8533	3,922432	0	8	502	369						Untertest1.avi	0	880	547	72	111	433	255	599	0	Content		430	258	4177245	4591259180
4194	12:41:06.988	00:00:04.193	251	519,1279	367,3315	0,5949641	0,5262565	570,1753	3,708261	0	515,6785	370,5094	0,4132106	0,5295245	575,9103	3,925618	0	8	517	369						Untertest1.avi	0	880	547	72	111	433	255	599	0	Content		445	258	4193868	4591275803
4210	12:41:07.004	00:00:04.210	252	575,1216	361,7804	0,5942259	0,5262434	570,2463	3,71368	0	580,7083	367,4898	0,4126177	0,5295638	576,1404	3,944132	0	9	578	365						Untertest1.avi	0	880	547	72	111	545	261	333	0	Content		506	254	4210489	4591292424
4227	12:41:07.021	00:00:04.227	253	616,3558	367,6243	0,5937093	0,5264379	570,2717	3,729776	0	616,6318	377,5429	0,412154	0,5298302	576,2804	3,958253	0	9	616	373						Untertest1.avi	0	880	547	72	111	545	261	333	0	Content		544	262	4227108	4591309043
4244	12:41:07.038	00:00:04.243	254	617,6733	371,8368	0,5935243	0,5266196	570,2935	3,732171	0	619,2056	372,3103	0,4120013	0,5300804	576,2811	3,974499	0	9	618	372						Untertest1.avi	0	880	547	72	111	545	261	333	0	Content		546	261	4243854	4591325789
4260	12:41:07.054	00:00:04.260	255	619,7502	368,5461	0,5933648	0,5267535	570,2958	3,729807	0	615,3563	373,0545	0,4117981	0,5302993	576,287	3,991408	0	9	618	371						Untertest1.avi	0	880	547	72	111	545	261	333	0	Content		546	260	4260475	4591342410
4277	12:41:07.071	00:00:04.277	256	618,8771	373,9474	0,5931874	0,5266997	570,2067	3,739174	0	621,1013	375,1577	0,4116019	0,5303238	576,2456	3,98771	0	9	620	375						Untertest1.avi	0	880	547	72	111	545	261	333	0	Content		548	264	4277099	4591359034
4294	12:41:07.088	00:00:04.293	257	619,0646	373,3538	0,593007	0,5265741	570,2769	3,754674	0	619,8644	371,027	0,4114023	0,5302421	576,2243	3,997657	0	9	619	372						Untertest1.avi	0	880	547	72	111	545	261	333	0	Content		547	261	4293719	4591375654
4310	12:41:07.104	00:00:04.310	258	617,8752	369,4306	0,5928916	0,5264354	570,2773	3,748512	0	614,6957	373,7402	0,4112439	0,5301375	576,2986	4,011475	0	9	616	372						Untertest1.avi	0	880	547	72	111	545	261	333	0	Content		544	261	4310464	4591392399
4327	12:41:07.121	00:00:04.327	259	621,0282	371,4498	0,5927602	0,5262577	570,1531	3,75299	0	616,2618	371,0652	0,4111447	0,5300773	576,1979	4,018635	0	9	619	371						Untertest1.avi	0	880	547	72	111	545	261	333	0	Content		547	260	4327086	4591409021
4344	12:41:07.138	00:00:04.343	260	618,6497	369,9557	0,5926437	0,5260916	570,3695	3,775639	0	615,0234	373,1227	0,4110049	0,5299911	576,2699	4,025487	0	9	617	372						Untertest1.avi	0	880	547	72	111	545	261	333	0	Content		545	261	4343708	4591425643
4360	12:41:07.154	00:00:04.360	261	616,0129	372,7938	0,5925199	0,5258225	570,2349	3,76537	0	617,8913	374,9979	0,4108794	0,5298125	576,2173	4,038106	0	9	617	374						Untertest1.avi	0	880	547	72	111	545	261	333	0	Content		545	263	4360330	4591442265
4377	12:41:07.171	00:00:04.377	262	619,1382	363,2544	0,5923806	0,5255784	570,2464	3,758866	0	614,9128	371,8294	0,4107154	0,5295702	576,2112	4,043595	0	9	617	368						Untertest1.avi	0	880	547	72	111	545	261	333	0	Content		545	257	4377077	4591459012
4394	12:41:07.188	00:00:04.393	263	618,1182	374,4409	0,5922208	0,5252957	570,2278	3,793272	0	615,9408	376,1243	0,410568	0,529321	576,2589	4,054129	0	9	617	375						Untertest1.avi	0	880	547	72	111	545	261	333	0	Content		545	264	4393700	4591475635
4410	12:41:07.204	00:00:04.410	264	615,9171	375,7036	0,5920196	0,5251179	570,2555	3,784702	0	618,5939	368,7959	0,4103789	0,5292356	576,2063	4,072098	0	9	617	372						Untertest1.avi	0	880	547	72	111	545	261	333	0	Content		545	261	4410320	4591492255
4427	12:41:07.221	00:00:04.426	265	614,0106	365,9294	0,5918383	0,5253119	570,1931	3,778336	0	616,0836	374,1875	0,4101932	0,529406	576,249	4,078535	0	9	615	370						Untertest1.avi	0	880	547	72	111	545	261	333	0	Content		543	259	4426941	4591508876
4444	12:41:07.238	00:00:04.443	266	615,938	370,2131	0,5917845	0,5257726	570,1802	3,789668	0	619,4491	372,2894	0,4101359	0,5299218	576,2561	4,07348	0	9	618	371						Untertest1.avi	0	880	547	72	111	545	261	333	0	Content		546	260	4443691	4591525626
4460	12:41:07.254	00:00:04.460	267	616,8669	376,042	0,5918741	0,5264973	570,246	3,790939	0	617,7215	373,7539	0,4102094	0,5306032	576,2031	4,070459	0	9	617	375						Untertest1.avi	0	880	547	72	111	545	261	333	0	Content		545	264	4460310	4591542245
4477	12:41:07.271	00:00:04.476	268	621,9358	372,6581	0,5920225	0,527208	570,1813	3,802441	0	619,552	374,8202	0,410365	0,5312193	576,2033	4,08501	0	9	621	374						Untertest1.avi	0	880	547	72	111	545	261	333	0	Content		549	263	4476934	4591558869
4494	12:41:07.288	00:00:04.493	269	615,118	374,5989	0,5921713	0,5275673	570,2732	3,813581	0	617,5493	373,5791	0,4105033	0,5315409	576,1946	4,056348	0	9	616	374						Untertest1.avi	0	880	547	72	111	545	261	333	0	Content		544	263	4493572	4591575507
4510	12:41:07.304	00:00:04.510	270	619,4971	377,0754	0,5923386	0,5274326	570,2438	3,804656	0	613,0615	375,0394	0,4106517	0,5314018	576,217	4,039554	0	9	616	376						Untertest1.avi	0	880	547	72	111	545	261	333	0	Content		544	265	4510303	4591592238
4527	12:41:07.321	00:00:04.526	271	625,8777	397,4113	0,5924503	0,5268221	570,3322	3,693345	0	604,9341	512,0382	0,4108863	0,5306339	576,4159	3,754449	0	9	615	455						Untertest1.avi	0	880	547	72	111	545	261	333	0	Content		543	344	4526927	4591608862
4544	12:41:07.338	00:00:04.543	272	-1024	-768	-1	-1	-1	-1	4	-1024	-768	-1	-1	-1	-1	4		0	0						Untertest1.avi	0	880	547	72	111				0	Content		-72	-111	4543593	4591625528
4560	12:41:07.354	00:00:04.560	273	-1024	-768	-1	-1	-1	-1	4	-1024	-768	-1	-1	-1	-1	4		0	0						Untertest1.avi	0	880	547	72	111				0	Content		-72	-111	4560173	4591642108
4577	12:41:07.371	00:00:04.576	274	-1024	-768	-1	-1	-1	-1	4	-1024	-768	-1	-1	-1	-1	4		0	0						Untertest1.avi	0	880	547	72	111				0	Content		-72	-111	4576916	4591658851
4594	12:41:07.388	00:00:04.593	275	-1024	-768	-1	-1	-1	-1	4	-1024	-768	-1	-1	-1	-1	4		0	0						Untertest1.avi	0	880	547	72	111				0	Content		-72	-111	4593546	4591675481
4610	12:41:07.404	00:00:04.610	276	-1024	-768	-1	-1	-1	-1	4	-1024	-768	-1	-1	-1	-1	4		0	0						Untertest1.avi	0	880	547	72	111				0	Content		-72	-111	4610154	4591692089
4627	12:41:07.421	00:00:04.626	277	-1024	-768	-1	-1	-1	-1	4	-1024	-768	-1	-1	-1	-1	4		0	0						Untertest1.avi	0	880	547	72	111				0	Content		-72	-111	4626775	4591708710
4644	12:41:07.438	00:00:04.643	278	-1024	-768	-1	-1	-1	-1	4	-1024	-768	-1	-1	-1	-1	4		0	0						Untertest1.avi	0	880	547	72	111				0	Content		-72	-111	4643530	4591725465
4660	12:41:07.454	00:00:04.660	279	-1024	-768	-1	-1	-1	-1	4	-1024	-768	-1	-1	-1	-1	4		0	0						Untertest1.avi	0	880	547	72	111				0	Content		-72	-111	4660147	4591742082
4677	12:41:07.471	00:00:04.676	280	-1024	-768	-1	-1	-1	-1	4	-1024	-768	-1	-1	-1	-1	4		0	0						Untertest1.avi	0	880	547	72	111				0	Content		-72	-111	4676812	4591758747
4693	12:41:07.487	00:00:04.693	281	-1024	-768	-1	-1	-1	-1	4	-1024	-768	-1	-1	-1	-1	4		0	0						Untertest1.avi	0	880	547	72	111				0	Content		-72	-111	4693480	4591775415
4710	12:41:07.504	00:00:04.710	282	-1024	-768	-1	-1	-1	-1	4	-1024	-768	-1	-1	-1	-1	4		0	0						Untertest1.avi	0	880	547	72	111				0	Content		-72	-111	4710145	4591792080
4727	12:41:07.521	00:00:04.726	283	-1024	-768	-1	-1	-1	-1	4	-1024	-768	-1	-1	-1	-1	4		0	0						Untertest1.avi	0	880	547	72	111				0	Content		-72	-111	4726756	4591808691
4743	12:41:07.537	00:00:04.743	284	615,595	404,7612	0,5930098	0,5269597	570,2023	3,683964	0	617,2847	402,4149	0,411344	0,530559	576,2582	3,77539	0	10	616	404						Untertest1.avi	0	880	547	72	111	541	286	83	0	Content		544	293	4743377	4591825312
4760	12:41:07.554	00:00:04.759	285	619,1766	390,1313	0,5941883	0,5259592	575,9302	3,694282	0	604,4012	400,5772	0,4116195	0,529637	578,4143	3,840012	0	10	612	395						Untertest1.avi	0	880	547	72	111	541	286	83	0	Content		540	284	4759998	4591841933
4777	12:41:07.571	00:00:04.776	286	621,805	403,1165	0,5929716	0,5257843	570,2885	3,661406	0	611,4298	394,0732	0,411268	0,529476	576,4301	3,828677	0	10	617	399						Untertest1.avi	0	880	547	72	111	541	286	83	0	Content		545	288	4776743	4591858678
4793	12:41:07.587	00:00:04.793	287	616,3679	394,4048	0,5929233	0,5252636	570,4008	3,669337	0	612,7566	396,7226	0,4112242	0,5289834	576,5467	3,835881	0	10	615	396						Untertest1.avi	0	880	547	72	111	541	286	83	0	Content		543	285	4793362	4591875297
4810	12:41:07.604	00:00:04.809	288	613,7728	399,8497	0,5929765	0,5248928	570,4993	3,673082	0	604,3327	398,7946	0,4112459	0,5287402	576,5881	3,841908	0	10	609	399						Untertest1.avi	0	880	547	72	111	541	286	83	0	Content		537	288	4809985	4591891920
4827	12:41:07.621	00:00:04.826	289	547,5922	388,1274	0,5935736	0,5246521	570,5334	3,693488	0	538,5097	388,067	0,4119025	0,5284423	576,1721	3,846788	0	11	543	388						Untertest1.avi	0	880	547	72	111	427	281	716	0	Content		471	277	4826604	4591908539
4843	12:41:07.637	00:00:04.843	290	519,8174	383,3431	0,593658	0,5245048	570,5237	3,690729	0	507,0209	381,3533	0,4120736	0,5283822	576,2621	3,852454	0	11	513	382						Untertest1.avi	0	880	547	72	111	427	281	716	0	Content		441	271	4843351	4591925286
4860	12:41:07.654	00:00:04.859	291	522,8136	390,3907	0,5936232	0,5245069	570,5878	3,706253	0	507,5635	380,9098	0,4119923	0,5284263	576,3217	3,876302	0	11	515	386						Untertest1.avi	0	880	547	72	111	427	281	716	0	Content		443	275	4859972	4591941907
4877	12:41:07.671	00:00:04.876	292	524,9719	395,1284	0,5935977	0,5246238	570,5657	3,697779	0	503,1362	382,1079	0,4119284	0,5285916	576,3235	3,86121	0	11	514	389						Untertest1.avi	0	880	547	72	111	427	281	716	0	Content		442	278	4876593	4591958528
4893	12:41:07.687	00:00:04.893	293	526,502	388,1456	0,5935771	0,5250727	570,5289	3,691014	0	504,3275	380,1888	0,4119001	0,5291167	576,2651	3,874409	0	11	515	384						Untertest1.avi	0	880	547	72	111	427	281	716	0	Content		443	273	4893340	4591975275
4910	12:41:07.704	00:00:04.909	294	528,847	391,6195	0,5935606	0,5256654	570,5176	3,704035	0	506,3647	383,823	0,4118786	0,5297137	576,3861	3,87106	0	11	518	388						Untertest1.avi	0	880	547	72	111	427	281	716	0	Content		446	277	4909961	4591991896
4927	12:41:07.721	00:00:04.926	295	527,4437	393,4756	0,5935814	0,5261943	570,5282	3,705176	0	507,0186	385,8038	0,4118643	0,5302342	576,3348	3,874802	0	11	517	390						Untertest1.avi	0	880	547	72	111	427	281	716	0	Content		445	279	4926584	4592008519
4943	12:41:07.737	00:00:04.943	296	526,2222	395,1922	0,593572	0,5264723	570,5045	3,673978	0	505,7715	381,1239	0,4118677	0,5305124	576,3525	3,880646	0	11	516	388						Untertest1.avi	0	880	547	72	111	427	281	716	0	Content		444	277	4943205	4592025140
4960	12:41:07.754	00:00:04.959	297	524,6343	393,3999	0,5935694	0,5266277	570,5164	3,67014	0	505,9599	387,5835	0,411856	0,5306301	576,3685	3,862736	0	11	515	390						Untertest1.avi	0	880	547	72	111	427	281	716	0	Content		443	279	4959825	4592041760
4977	12:41:07.771	00:00:04.976	298	526,7407	393,4577	0,5935891	0,5267054	570,5367	3,634764	0	505,8831	388,2566	0,4118646	0,5306959	576,3121	3,816856	0	11	516	391						Untertest1.avi	0	880	547	72	111	427	281	716	0	Content		444	280	4976573	4592058508
4993	12:41:07.787	00:00:04.993	299	529,2032	394,5208	0,5936183	0,5267941	570,5484	3,587894	0	507,4555	391,8522	0,4118933	0,5307351	576,2687	3,789233	0	11	518	393						Untertest1.avi	0	880	547	72	111	427	281	716	0	Content		446	282	4993195	4592075130
5010	12:41:07.804	00:00:05.009	300	524,3965	389,2953	0,5936667	0,5266842	570,5358	3,543127	0	504,8787	388,0894	0,4119375	0,53058	576,2206	3,719747	0	11	515	389						Untertest1.avi	0	880	547	72	111	427	281	716	0	Content		443	278	5009814	4592091749
5027	12:41:07.821	00:00:05.026	301	528,2598	393,728	0,5937592	0,5263461	570,3715	3,494404	0	508,7597	394,8744	0,411968	0,5301827	576,1678	3,692498	0	11	519	394						Untertest1.avi	0	880	547	72	111	427	281	716	0	Content		447	283	5026564	4592108499
5043	12:41:07.837	00:00:05.043	302	528,1958	398,5234	0,5937812	0,5257738	570,4414	3,46356	0	504,1947	389,065	0,4119751	0,5295673	576,1758	3,643838	0	11	516	394						Untertest1.avi	0	880	547	72	111	427	281	716	0	Content		444	283	5043185	4592125120
5060	12:41:07.854	00:00:05.059	303	528,1353	392,5186	0,5938005	0,5253087	570,4047	3,412075	0	506,8595	390,7309	0,4119901	0,5290697	576,2109	3,60649	0	11	517	392						Untertest1.avi	0	880	547	72	111	427	281	716	0	Content		445	281	5059806	4592141741
5076	12:41:07.870	00:00:05.076	304	529,7421	399,1638	0,5938109	0,5250586	570,3495	3,389374	0	505,6484	391,0738	0,4119751	0,5288457	576,1115	3,560496	0	11	518	395						Untertest1.avi	0	880	547	72	111	427	281	716	0	Content		446	284	5076429	4592158364
5093	12:41:07.887	00:00:05.093	305	527,8633	396,1187	0,5937912	0,5251589	570,302	3,34859	0	501,2046	388,4416	0,4119526	0,5289654	576,0591	3,524334	0	11	515	392						Untertest1.avi	0	880	547	72	111	427	281	716	0	Content		443	281	5093176	4592175111
5110	12:41:07.904	00:00:05.109	306	532,1533	394,6035	0,5937666	0,5254057	570,1593	3,321999	0	506,2391	392,4925	0,4119193	0,5292004	576,0128	3,480122	0	11	519	394						Untertest1.avi	0	880	547	72	111	427	281	716	0	Content		447	283	5109796	4592191731
5126	12:41:07.920	00:00:05.126	307	507,94	400,8516	0,5938805	0,5256761	570,2004	3,315008	0	490,1434	386,5616	0,4120542	0,5294158	575,8788	3,459403	0	11	499	394						Untertest1.avi	0	880	547	72	111	427	281	716	0	Content		427	283	5126416	4592208351
5143	12:41:07.937	00:00:05.143	308	510,1265	392,1571	0,5938599	0,5260049	570,0986	3,264003	0	487,8069	396,5652	0,4120789	0,5297631	575,76	3,429988	0	11	499	394						Untertest1.avi	0	880	547	72	111	427	281	716	0	Content		427	283	5143036	4592224971
5160	12:41:07.954	00:00:05.159	309	511,1277	389,8463	0,5938602	0,5264707	570,11	3,24274	0	484,1659	392,9196	0,412037	0,5302508	575,7161	3,405527	0	11	498	391						Untertest1.avi	0	880	547	72	111	427	281	716	0	Content		426	280	5159780	4592241715
5176	12:41:07.970	00:00:05.176	310	507,0968	394,6359	0,5938668	0,5269403	569,9427	3,22009	0	487,3279	396,6924	0,4120186	0,530762	575,5935	3,386755	0	11	497	396						Untertest1.avi	0	880	547	72	111	427	281	716	0	Content		425	285	5176401	4592258336
5193	12:41:07.987	00:00:05.193	311	512,4429	408,2307	0,5938663	0,5272772	569,9231	3,229218	0	485,7293	395,7663	0,4119987	0,5311567	575,4973	3,359225	0	11	499	402						Untertest1.avi	0	880	547	72	111	427	281	716	0	Content		427	291	5193021	4592274956
5210	12:41:08.004	00:00:05.209	312	512,8934	389,7662	0,5938568	0,527396	569,8572	3,17846	0	488,6616	391,2811	0,4119777	0,531309	575,4249	3,318837	0	11	501	391						Untertest1.avi	0	880	547	72	111	427	281	716	0	Content		429	280	5209641	4592291576
5226	12:41:08.020	00:00:05.226	313	518,0768	395,023	0,5938262	0,5272921	569,6946	3,169018	0	477,3676	400,4285	0,4119295	0,5312673	575,3696	3,338795	0	11	498	398						Untertest1.avi	0	880	547	72	111	427	281	716	0	Content		426	287	5226386	4592308321
5243	12:41:08.037	00:00:05.243	314	505,7172	383,2905	0,5937908	0,5271447	569,6871	3,15149	0	486,1087	390,6439	0,4118963	0,5311328	575,3196	3,30673	0	11	496	387						Untertest1.avi	0	880	547	72	111	427	281	716	0	Content		424	276	5243005	4592324940
5260	12:41:08.054	00:00:05.259	315	513,7551	394,3311	0,5937839	0,5270092	569,6173	3,153097	0	483,8143	389,197	0,4118758	0,5309649	575,3243	3,283309	0	11	499	392						Untertest1.avi	0	880	547	72	111	427	281	716	0	Content		427	281	5259625	4592341560
5276	12:41:08.070	00:00:05.276	316	506,2764	390,0242	0,5938156	0,526922	569,4804	3,140626	0	481,1154	385,4794	0,4118895	0,5308511	575,3151	3,273778	0	11	494	388						Untertest1.avi	0	880	547	72	111	427	281	716	0	Content		422	277	5276247	4592358182
5293	12:41:08.087	00:00:05.292	317	510,4795	384,8461	0,5938801	0,5268123	569,5786	3,099052	0	483,892	400,4202	0,4119409	0,530722	575,2274	3,279182	0	11	497	393						Untertest1.avi	0	880	547	72	111	427	281	716	0	Content		425	282	5292991	4592374926
5310	12:41:08.104	00:00:05.309	318	502,0186	393,366	0,5939612	0,5266597	569,6052	3,116492	0	485,9341	396,1116	0,4120292	0,5304931	575,1833	3,258293	0	11	494	395						Untertest1.avi	0	880	547	72	111	427	281	716	0	Content		422	284	5309611	4592391546
5326	12:41:08.120	00:00:05.326	319	513,1616	395,4043	0,5941028	0,526576	569,3922	3,092638	0	481,2865	388,1634	0,4121346	0,5303717	575,1475	3,246761	0	11	497	392						Untertest1.avi	0	880	547	72	111	427	281	716	0	Content		425	281	5326233	4592408168
5343	12:41:08.137	00:00:05.342	320	511,8583	403,288	0,5942528	0,5266541	569,5021	3,113088	0	484,8144	389,7283	0,4122821	0,5303604	575,1548	3,243484	0	11	498	397						Untertest1.avi	0	880	547	72	111	427	281	716	0	Content		426	286	5342853	4592424788
5360	12:41:08.154	00:00:05.359	321	505,1362	396,4683	0,5943711	0,5269269	569,556	3,084706	0	481,4067	398,1577	0,4123903	0,5305114	575,0806	3,229831	0	11	493	397						Untertest1.avi	0	880	547	72	111	427	281	716	0	Content		421	286	5359599	4592441534
5376	12:41:08.170	00:00:05.376	322	511,5551	396,9689	0,594449	0,527275	569,5549	3,082388	0	479,9409	396,5646	0,4124568	0,5308351	575,0598	3,22403	0	11	496	397						Untertest1.avi	0	880	547	72	111	427	281	716	0	Content		424	286	5376217	4592458152
5393	12:41:08.187	00:00:05.392	323	502,7243	393,8508	0,5944754	0,5275667	569,621	3,076401	0	484,2287	390,703	0,4125007	0,5311172	575,1302	3,187637	0	11	493	392						Untertest1.avi	0	880	547	72	111	427	281	716	0	Content		421	281	5392841	4592474776
5409	12:41:08.203	00:00:05.409	324	513,4767	391,2243	0,5945069	0,5277265	569,5104	3,059041	0	484,4612	393,9782	0,4125139	0,5312437	575,1605	3,177289	0	11	499	393						Untertest1.avi	0	880	547	72	111	427	281	716	0	Content		427	282	5409461	4592491396
5426	12:41:08.220	00:00:05.426	325	511,0308	392,3949	0,5945199	0,5278061	569,5127	3,044547	0	484,3467	395,016	0,412521	0,5313224	575,2184	3,1801	0	11	498	394						Untertest1.avi	0	880	547	72	111	427	281	716	0	Content		426	283	5426207	4592508142
5443	12:41:08.237	00:00:05.442	326	514,8403	395,6344	0,5945209	0,52789	569,5126	3,045073	0	484,5848	392,504	0,4125328	0,5314614	575,2391	3,17606	0	11	500	394						Untertest1.avi	0	880	547	72	111	427	281	716	0	Content		428	283	5442828	4592524763
5459	12:41:08.253	00:00:05.459	327	516,2661	397,2415	0,5945327	0,5279692	569,5031	3,036287	0	483,7413	390,2942	0,4125439	0,5315579	575,2321	3,157086	0	11	500	394						Untertest1.avi	0	880	547	72	111	427	281	716	0	Content		428	283	5459448	4592541383
5476	12:41:08.270	00:00:05.476	328	516,8322	393,6629	0,5945368	0,5279525	569,5261	3,001863	0	478,147	391,1808	0,412549	0,5315679	575,2464	3,140449	0	11	497	392						Untertest1.avi	0	880	547	72	111	427	281	716	0	Content		425	281	5476069	4592558004
5493	12:41:08.287	00:00:05.492	329	516,5646	395,6222	0,5945218	0,5277734	569,5441	3,025992	0	482,2977	397,1002	0,4125415	0,5314062	575,2585	3,159008	0	11	499	396						Untertest1.avi	0	880	547	72	111	427	281	716	0	Content		427	285	5492814	4592574749
5509	12:41:08.303	00:00:05.509	330	516,2695	396,9258	0,5945222	0,5274757	569,5759	3,036519	0	484,3985	390,23	0,4125406	0,5311868	575,2809	3,142644	0	11	500	394						Untertest1.avi	0	880	547	72	111	427	281	716	0	Content		428	283	5509436	4592591371
5526	12:41:08.320	00:00:05.526	331	504,8733	392,8301	0,5946472	0,5272548	569,735	3,018513	0	481,3988	396,1231	0,4126131	0,5309243	575,3078	3,117326	0	11	493	394						Untertest1.avi	0	880	547	72	111	427	281	716	0	Content		421	283	5526056	4592607991
5543	12:41:08.337	00:00:05.542	332	386,2708	376,5984	0,5956244	0,5272297	569,8344	2,986331	0	397,0234	365,2307	0,4137277	0,5304599	575,3234	3,131916	0	12	392	371						Untertest1.avi	0	880	547	72	111	172	204	300	0	Content		320	260	5542679	4592624614
5559	12:41:08.353	00:00:05.559	333	289,8746	347,5818	0,5964482	0,5263841	570,1188	2,985138	0	293,0242	325,4713	0,4148826	0,5299917	575,3992	3,098584	0	12	291	337						Untertest1.avi	0	880	547	72	111	172	204	300	0	Content		219	226	5559438	4592641373
5576	12:41:08.370	00:00:05.576	334	244,8097	314,3566	0,5968154	0,5263054	570,1954	2,966613	0	237,6037	307,7216	0,4154322	0,5298568	575,2812	3,093742	0	12	241	311						Untertest1.avi	0	880	547	72	111	172	204	300	0	Content		169	200	5576066	4592658001
5593	12:41:08.387	00:00:05.592	335	238,5658	308,8932	0,5968867	0,5264946	570,2316	2,954778	0	232,2041	310,5128	0,4154325	0,530003	575,4183	3,13391	0	12	235	310						Untertest1.avi	0	880	547	72	111	172	204	300	0	Content		163	199	5592673	4592674608
5609	12:41:08.403	00:00:05.609	336	237,9034	302,5042	0,5969735	0,5267572	570,2599	2,966967	0	234,6961	306,2043	0,4154665	0,5302333	575,4051	3,096381	0	12	236	304						Untertest1.avi	0	880	547	72	111	172	204	300	0	Content		164	193	5609417	4592691352
5626	12:41:08.420	00:00:05.626	337	252,8394	321,6766	0,597155	0,5271135	570,2267	2,999318	0	236,1042	316,7839	0,4155473	0,5305537	575,4735	3,129563	0	12	244	319						Untertest1.avi	0	880	547	72	111	172	204	300	0	Content		172	208	5626037	4592707972
5643	12:41:08.437	00:00:05.642	338	246,4468	310,6667	0,5972829	0,5275205	570,1282	2,984851	0	235,3562	307,4709	0,4156686	0,5309032	575,3348	3,090159	0	12	241	309						Untertest1.avi	0	880	547	72	111	172	204	300	0	Content		169	198	5642658	4592724593
5659	12:41:08.453	00:00:05.659	339	255,2648	317,3174	0,597396	0,5278642	570,0977	2,984846	0	227,8889	303,7341	0,4157555	0,531217	575,2726	3,100873	0	12	242	311						Untertest1.avi	0	880	547	72	111	172	204	300	0	Content		170	200	5659281	4592741216
5676	12:41:08.470	00:00:05.676	340	252,2989	318,002	0,5974876	0,5280311	570,1276	3,017738	0	236,7341	311,6189	0,4158159	0,5313097	575,1797	3,127376	0	12	245	315						Untertest1.avi	0	880	547	72	111	172	204	300	0	Content		173	204	5676026	4592757961
5693	12:41:08.487	00:00:05.692	341	246,4213	307,9722	0,5975412	0,5279333	569,9788	2,967101	0	232,0706	313,8134	0,4158189	0,5312126	575,157	3,12499	0	12	239	311						Untertest1.avi	0	880	547	72	111	172	204	300	0	Content		167	200	5692646	4592774581
5709	12:41:08.503	00:00:05.709	342	257,4214	318,1592	0,5975119	0,5276885	569,9141	3,003748	0	231,3809	308,6165	0,415788	0,5310081	575,1721	3,143846	0	12	244	313						Untertest1.avi	0	880	547	72	111	172	204	300	0	Content		172	202	5709265	4592791200
5726	12:41:08.520	00:00:05.725	343	251,0808	321,738	0,5975313	0,5273607	569,9332	3,003531	0	232,7038	306,7745	0,4157504	0,5307294	575,1837	3,141273	0	12	242	314						Untertest1.avi	0	880	547	72	111	172	204	300	0	Content		170	203	5725887	4592807822
5743	12:41:08.537	00:00:05.742	344	258,8494	316,7967	0,5975149	0,5270875	569,8162	3,01703	0	234,7574	307,5895	0,4157327	0,5304231	575,1532	3,138304	0	12	247	312						Untertest1.avi	0	880	547	72	111	172	204	300	0	Content		175	201	5742632	4592824567
5759	12:41:08.553	00:00:05.759	345	252,763	320,6309	0,5975269	0,5268796	569,7988	3,047164	0	235,6702	313,7756	0,4157272	0,5301811	575,0919	3,150745	0	12	244	317						Untertest1.avi	0	880	547	72	111	172	204	300	0	Content		172	206	5759252	4592841187
5776	12:41:08.570	00:00:05.775	346	254,5027	318,2854	0,5975438	0,5267906	569,7209	3,075122	0	235,3935	314,0273	0,4157398	0,5300423	575,1133	3,17539	0	12	245	316						Untertest1.avi	0	880	547	72	111	172	204	300	0	Content		173	205	5775871	4592857806
5792	12:41:08.586	00:00:05.792	347	255,0559	320,8086	0,5976244	0,5269097	569,7534	3,062455	0	232,0014	312,0007	0,4157902	0,5301791	575,0302	3,173922	0	12	244	316						Untertest1.avi	0	880	547	72	111	172	204	300	0	Content		172	205	5792492	4592874427
5809	12:41:08.603	00:00:05.809	348	246,8938	323,8781	0,5976695	0,5272288	569,7915	3,030581	0	236,0968	318,8137	0,4158503	0,53049	574,9552	3,167616	0	12	241	321						Untertest1.avi	0	880	547	72	111	172	204	300	0	Content		169	210	5809238	4592891173
5826	12:41:08.620	00:00:05.825	349	266,8704	322,6756	0,5975438	0,5277505	569,4855	3,095915	0	246,3097	309,8549	0,4156969	0,5310447	574,8552	3,191567	0	12	257	316						Untertest1.avi	0	880	547	72	111	172	204	300	0	Content		185	205	5825859	4592907794
5842	12:41:08.636	00:00:05.842	350	384,357	336,31	0,5962729	0,5282673	569,4722	3,088183	0	387,2121	328,336	0,4145275	0,5316728	574,9543	3,202525	0	13	386	332						Untertest1.avi	0	880	547	72	111	448	245	366	0	Content		314	221	5842478	4592924413
5859	12:41:08.653	00:00:05.859	351	510,8198	351,7661	0,5951125	0,5286849	569,5945	3,140559	0	502,9843	360,7249	0,4135206	0,5320247	575,3925	3,210951	0	13	507	356						Untertest1.avi	0	880	547	72	111	448	245	366	0	Content		435	245	5859099	4592941034
5876	12:41:08.670	00:00:05.875	352	536,1242	350,6973	0,5950258	0,5288703	569,3715	3,131098	0	511,7621	352,3549	0,4134309	0,5321934	575,0604	3,224306	0	13	524	352						Untertest1.avi	0	880	547	72	111	448	245	366	0	Content		452	241	5875843	4592957778
5892	12:41:08.686	00:00:05.892	353	544,291	354,4815	0,5950607	0,5289859	569,3533	3,131926	0	510,0493	356,2769	0,4134186	0,5322841	575,094	3,229656	0	13	527	355						Untertest1.avi	0	880	547	72	111	448	245	366	0	Content		455	244	5892467	4592974402
5909	12:41:08.703	00:00:05.909	354	535,2077	354,5369	0,595099	0,5289966	569,3347	3,135996	0	504,1416	353,1247	0,413423	0,5322874	575,1063	3,253359	0	13	520	354						Untertest1.avi	0	880	547	72	111	448	245	366	0	Content		448	243	5909086	4592991021
5926	12:41:08.720	00:00:05.925	355	535,006	351,9438	0,5951601	0,5288448	569,4569	3,153678	0	501,8177	349,902	0,4134337	0,5320934	575,0764	3,221004	0	13	518	351						Untertest1.avi	0	880	547	72	111	448	245	366	0	Content		446	240	5925709	4593007644
5942	12:41:08.736	00:00:05.942	356	533,2404	360,8184	0,5951502	0,5284588	569,473	3,161464	0	505,9345	348,97	0,4134145	0,5316783	575,1313	3,225848	0	13	520	355						Untertest1.avi	0	880	547	72	111	448	245	366	0	Content		448	244	5942454	4593024389
5959	12:41:08.753	00:00:05.959	357	530,7983	360,9856	0,5951284	0,5278738	569,538	3,181682	0	504,6817	354,3846	0,4133685	0,5310709	575,1854	3,26198	0	13	518	358						Untertest1.avi	0	880	547	72	111	448	245	366	0	Content		446	247	5959075	4593041010
5976	12:41:08.770	00:00:05.975	358	528,117	352,6767	0,5950859	0,527344	569,4736	3,150022	0	501,6577	353,5148	0,4133196	0,5305515	575,2296	3,267442	0	13	515	353						Untertest1.avi	0	880	547	72	111	448	245	366	0	Content		443	242	5975696	4593057631
5992	12:41:08.786	00:00:05.992	359	530,558	355,474	0,5950499	0,5270291	569,5264	3,153934	0	506,3028	353,7227	0,4132647	0,5302684	575,275	3,257638	0	13	518	355						Untertest1.avi	0	880	547	72	111	448	245	366	0	Content		446	244	5992316	4593074251
6009	12:41:08.803	00:00:06.009	360	539,5366	367,2872	0,5950024	0,5270347	569,5092	3,20152	0	505,7923	355,4895	0,4132031	0,5303388	575,317	3,295994	0	13	523	361						Untertest1.avi	0	880	547	72	111	448	245	366	0	Content		451	250	6009060	4593090995
6026	12:41:08.820	00:00:06.025	361	534,0766	369,7426	0,5949432	0,5272469	569,5861	3,247089	0	502,2292	359,5131	0,4131452	0,5305722	575,3182	3,325501	0	13	518	365						Untertest1.avi	0	880	547	72	111	448	245	366	0	Content		446	254	6025680	4593107615
6042	12:41:08.836	00:00:06.042	362	540,0217	356,7861	0,5948811	0,5274076	569,6285	3,24534	0	504,3347	356,0029	0,4130413	0,5307559	575,2925	3,339354	0	13	522	356						Untertest1.avi	0	880	547	72	111	448	245	366	0	Content		450	245	6042301	4593124236
6059	12:41:08.853	00:00:06.058	363	535,1373	357,4342	0,5947621	0,5275472	569,5685	3,263151	0	506,4295	358,067	0,4129464	0,5308824	575,1662	3,369882	0	13	521	358						Untertest1.avi	0	880	547	72	111	448	245	366	0	Content		449	247	6058921	4593140856
6076	12:41:08.870	00:00:06.075	364	529,6735	354,0694	0,5946553	0,5276338	569,5126	3,261924	0	505,8089	351,3934	0,4128324	0,5310359	575,2186	3,375202	0	13	518	353						Untertest1.avi	0	880	547	72	111	448	245	366	0	Content		446	242	6075665	4593157600
6092	12:41:08.886	00:00:06.092	365	536,3663	359,0513	0,5945299	0,5277308	569,4629	3,294837	0	507,4839	354,4508	0,4126952	0,5312017	575,2375	3,404214	0	13	522	357						Untertest1.avi	0	880	547	72	111	448	245	366	0	Content		450	246	6092289	4593174224
6109	12:41:08.903	00:00:06.108	366	528,0237	363,4572	0,5943618	0,5277144	569,452	3,330134	0	502,9609	348,8027	0,4125337	0,5312525	575,2603	3,40437	0	13	515	356						Untertest1.avi	0	880	547	72	111	448	245	366	0	Content		443	245	6108909	4593190844
6126	12:41:08.920	00:00:06.125	367	535,0709	362,7087	0,5942484	0,5275326	569,4789	3,354683	0	505,7247	357,2357	0,4124034	0,5311814	575,1021	3,431212	0	13	520	360						Untertest1.avi	0	880	547	72	111	448	245	366	0	Content		448	249	6125531	4593207466
6142	12:41:08.936	00:00:06.142	368	535,3559	355,5349	0,594119	0,5272943	569,3865	3,355563	0	503,5552	363,1096	0,4122787	0,530962	575,1665	3,45999	0	13	519	359						Untertest1.avi	0	880	547	72	111	448	245	366	0	Content		447	248	6142279	4593224214
6159	12:41:08.953	00:00:06.158	369	538,0243	365,9031	0,5940396	0,5271181	569,3291	3,368936	0	504,4831	356,1289	0,4121791	0,5308909	575,0904	3,473384	0	13	521	361						Untertest1.avi	0	880	547	72	111	448	245	366	0	Content		449	250	6158898	4593240833
6176	12:41:08.970	00:00:06.175	370	535,1042	354,362	0,5939639	0,5271315	569,4438	3,371896	0	506,8329	354,7882	0,4121102	0,5309597	575,1388	3,480197	0	13	521	355						Untertest1.avi	0	880	547	72	111	448	245	366	0	Content		449	244	6175518	4593257453
6192	12:41:08.986	00:00:06.192	371	540,486	357,2993	0,5939661	0,5272271	569,4863	3,399117	0	504,3916	356,8877	0,4120823	0,5311127	575,1804	3,515792	0	13	522	357						Untertest1.avi	0	880	547	72	111	448	245	366	0	Content		450	246	6192142	4593274077
6209	12:41:09.003	00:00:06.208	372	463,4772	356,4233	0,5946388	0,5270563	569,6028	3,408493	0	448,3066	352,2563	0,4127981	0,5308986	575,163	3,530652	0	14	456	354						Untertest1.avi	0	880	547	72	111	310	229	533	0	Content		384	243	6208887	4593290822
6226	12:41:09.020	00:00:06.225	373	396,4213	347,6794	0,5952352	0,5267008	569,4446	3,405562	0	371,9178	337,7911	0,4136058	0,5305598	574,9098	3,52611	0	14	384	343						Untertest1.avi	0	880	547	72	111	310	229	533	0	Content		312	232	6225509	4593307444
6242	12:41:09.036	00:00:06.242	374	384,0709	337,9534	0,5953038	0,526455	569,5276	3,401204	0	366,59	333,4209	0,413704	0,5302164	575,0709	3,543544	0	14	375	336						Untertest1.avi	0	880	547	72	111	310	229	533	0	Content		303	225	6242129	4593324064
6259	12:41:09.053	00:00:06.258	375	389,5887	341,8416	0,5953922	0,5262725	569,6128	3,426432	0	365,0077	331,0318	0,4137424	0,529986	575,0811	3,529436	0	14	377	336						Untertest1.avi	0	880	547	72	111	310	229	533	0	Content		305	225	6258751	4593340686
6275	12:41:09.069	00:00:06.275	376	394,358	337,727	0,5954956	0,5262428	569,5201	3,387011	0	366,5865	334,7178	0,413793	0,5298675	575,0984	3,544136	0	14	380	336						Untertest1.avi	0	880	547	72	111	310	229	533	0	Content		308	225	6275496	4593357431
6292	12:41:09.086	00:00:06.292	377	398,9199	335,5623	0,5955883	0,5263379	569,55	3,393678	0	364,9877	334,3074	0,4138604	0,5298814	575,0849	3,543774	0	14	382	335						Untertest1.avi	0	880	547	72	111	310	229	533	0	Content		310	224	6292116	4593374051
6309	12:41:09.103	00:00:06.308	378	399,6084	351,7719	0,5956606	0,5264271	569,6179	3,407403	0	366,956	336,5401	0,4139198	0,5299158	575,0632	3,526279	0	14	383	344						Untertest1.avi	0	880	547	72	111	310	229	533	0	Content		311	233	6308739	4593390674
6325	12:41:09.119	00:00:06.325	379	387,8189	338,8303	0,5957156	0,5265779	569,6516	3,344429	0	367,2629	335,722	0,4139701	0,5300143	575,1718	3,515905	0	14	378	337						Untertest1.avi	0	880	547	72	111	310	229	533	0	Content		306	226	6325484	4593407419
6342	12:41:09.136	00:00:06.342	380	396,0854	336,6144	0,59583	0,5268953	569,6648	3,339942	0	366,5673	331,0446	0,4140761	0,5303138	575,1329	3,482826	0	14	381	334						Untertest1.avi	0	880	547	72	111	310	229	533	0	Content		309	223	6342106	4593424041
6359	12:41:09.153	00:00:06.358	381	400,0693	349,5382	0,5959883	0,5272785	569,5929	3,331565	0	366,0081	333,5992	0,4142356	0,5307165	575,1429	3,486398	0	14	383	342						Untertest1.avi	0	880	547	72	111	310	229	533	0	Content		311	231	6358726	4593440661
6375	12:41:09.169	00:00:06.375	382	387,8697	345,1076	0,5961044	0,5275571	569,5888	3,317032	0	370,0319	340,655	0,4143603	0,5309895	575,1022	3,471313	0	14	379	343						Untertest1.avi	0	880	547	72	111	310	229	533	0	Content		307	232	6375348	4593457283
6392	12:41:09.186	00:00:06.392	383	389,5214	348,0748	0,5961896	0,5274903	569,6231	3,325629	0	367,2062	331,5683	0,4144403	0,530987	575,0882	3,462473	0	14	378	340						Untertest1.avi	0	880	547	72	111	310	229	533	0	Content		306	229	6392094	4593474029
6409	12:41:09.203	00:00:06.408	384	393,4613	343,0378	0,596204	0,5270985	569,6844	3,298799	0	367,5759	331,1096	0,4144796	0,5306053	575,2399	3,429888	0	14	381	337						Untertest1.avi	0	880	547	72	111	310	229	533	0	Content		309	226	6408714	4593490649
6425	12:41:09.219	00:00:06.425	385	393,9772	337,8163	0,5961807	0,5265092	569,7143	3,278117	0	365,644	334,1713	0,4144584	0,5300356	575,2665	3,44326	0	14	380	336						Untertest1.avi	0	880	547	72	111	310	229	533	0	Content		308	225	6425332	4593507267
6442	12:41:09.236	00:00:06.441	386	392,7774	340,8828	0,5961155	0,5259858	569,8283	3,293833	0	368,534	337,4223	0,4143969	0,5295396	575,33	3,445152	0	14	381	339						Untertest1.avi	0	880	547	72	111	310	229	533	0	Content		309	228	6441953	4593523888
6459	12:41:09.253	00:00:06.458	387	398,6346	349,7945	0,5960513	0,5255637	569,7529	3,305505	0	366,2968	332,7201	0,4143422	0,5291492	575,3767	3,427461	0	14	382	341						Untertest1.avi	0	880	547	72	111	310	229	533	0	Content		310	230	6458699	4593540634
6475	12:41:09.269	00:00:06.475	388	396,8453	336,8805	0,5960614	0,5253214	569,825	3,252097	0	370,9099	339,4757	0,4143732	0,5288734	575,4406	3,419461	0	14	384	338						Untertest1.avi	0	880	547	72	111	310	229	533	0	Content		312	227	6475321	4593557256
6492	12:41:09.286	00:00:06.491	389	392,2902	346,623	0,5961244	0,5252382	569,8505	3,291684	0	372,025	335,1084	0,4144359	0,5287798	575,4028	3,409502	0	14	382	341						Untertest1.avi	0	880	547	72	111	310	229	533	0	Content		310	230	6491941	4593573876
6509	12:41:09.303	00:00:06.508	390	396,8015	349,2744	0,5962196	0,5254206	569,8151	3,285404	0	364,0374	338,5843	0,4145324	0,5288869	575,4374	3,40952	0	14	380	344						Untertest1.avi	0	880	547	72	111	310	229	533	0	Content		308	233	6508561	4593590496
6525	12:41:09.319	00:00:06.525	391	397,1121	342,8226	0,596375	0,5258377	569,8726	3,272539	0	373,2233	341,2817	0,4146846	0,5292715	575,3678	3,399271	0	14	385	342						Untertest1.avi	0	880	547	72	111	310	229	533	0	Content		313	231	6525309	4593607244
6542	12:41:09.336	00:00:06.541	392	396,4574	340,5142	0,5965042	0,5264177	569,7551	3,266253	0	369,1988	337,8694	0,4147777	0,5298436	575,3732	3,393957	0	14	383	339						Untertest1.avi	0	880	547	72	111	310	229	533	0	Content		311	228	6541942	4593623877
6559	12:41:09.353	00:00:06.558	393	388,9831	343,4846	0,5965368	0,5269008	569,7563	3,26537	0	367,5139	339,1379	0,414798	0,5303329	575,3448	3,38635	0	14	378	341						Untertest1.avi	0	880	547	72	111	310	229	533	0	Content		306	230	6558552	4593640487
6575	12:41:09.369	00:00:06.575	394	400,7177	344,1595	0,5964823	0,5270572	569,7537	3,268046	0	366,0387	340,0215	0,4147291	0,5305013	575,3784	3,405911	0	14	383	342						Untertest1.avi	0	880	547	72	111	310	229	533	0	Content		311	231	6575181	4593657116
6592	12:41:09.386	00:00:06.591	395	387,6838	337,1803	0,5963569	0,5269104	569,8116	3,245953	0	367,3925	331,4789	0,414603	0,5303673	575,4331	3,390424	0	14	378	334						Untertest1.avi	0	880	547	72	111	310	229	533	0	Content		306	223	6591975	4593673910
6609	12:41:09.403	00:00:06.608	396	397,7468	341,4384	0,596215	0,5266355	569,7786	3,266953	0	370,482	345,2073	0,4144608	0,5300576	575,3615	3,406072	0	14	384	343						Untertest1.avi	0	880	547	72	111	310	229	533	0	Content		312	232	6608556	4593690491
6625	12:41:09.419	00:00:06.625	397	392,3112	347,7289	0,5961135	0,5264584	569,8087	3,265606	0	367,974	339,1519	0,4143217	0,5298998	575,3828	3,403416	0	14	380	343						Untertest1.avi	0	880	547	72	111	310	229	533	0	Content		308	232	6625163	4593707098
6642	12:41:09.436	00:00:06.641	398	401,2118	344,5923	0,5961069	0,5265686	569,853	3,269269	0	369,6891	331,2482	0,414301	0,5300015	575,4089	3,384579	0	14	385	338						Untertest1.avi	0	880	547	72	111	310	229	533	0	Content		313	227	6641783	4593723718
6659	12:41:09.453	00:00:06.658	399	394,3122	346,3868	0,596225	0,5268956	569,7288	3,277866	0	368,4231	331,6879	0,4144405	0,5303163	575,3976	3,409364	0	14	381	339						Untertest1.avi	0	880	547	72	111	310	229	533	0	Content		309	228	6658528	4593740463
6675	12:41:09.469	00:00:06.675	400	393,0504	344,7455	0,5964152	0,5272118	569,7825	3,28757	0	370,0409	328,9073	0,4146184	0,5306253	575,3132	3,388095	0	14	382	337						Untertest1.avi	0	880	547	72	111	310	229	533	0	Content		310	226	6675148	4593757083
6692	12:41:09.486	00:00:06.691	401	399,037	343,0767	0,5965512	0,5273536	569,6008	3,257796	0	369,791	334,2399	0,4147457	0,5307727	575,2604	3,374158	0	14	384	339						Untertest1.avi	0	880	547	72	111	310	229	533	0	Content		312	228	6691770	4593773705
6708	12:41:09.502	00:00:06.708	402	392,5183	339,6071	0,5966195	0,5272353	569,6733	3,233976	0	368,0851	343,1177	0,414809	0,5306484	575,2289	3,388008	0	14	380	341						Untertest1.avi	0	880	547	72	111	310	229	533	0	Content		308	230	6708389	4593790324
6725	12:41:09.519	00:00:06.725	403	429,8211	338,8675	0,5960663	0,5270126	569,513	3,24521	0	418,1024	349,9621	0,414291	0,530434	575,1483	3,397428	0	14	424	344						Untertest1.avi	0	880	547	72	111	310	229	533	0	Content		352	233	6725136	4593807071
6742	12:41:09.536	00:00:06.741	404	553,8837	351,3896	0,594628	0,5266638	569,6772	3,273001	0	542,1791	354,372	0,4130186	0,5300756	575,5989	3,366593	0	15	548	353						Untertest1.avi	0	880	547	72	111	558	252	366	0	Content		476	242	6741758	4593823693
6758	12:41:09.552	00:00:06.758	405	632,0762	363,0364	0,5936596	0,526232	569,778	3,277065	0	625,8051	366,2012	0,4122328	0,5296457	575,7861	3,374714	0	15	629	365						Untertest1.avi	0	880	547	72	111	558	252	366	0	Content		557	254	6758379	4593840314
6775	12:41:09.569	00:00:06.775	406	639,229	351,0395	0,5934637	0,5256649	569,8477	3,294308	0	629,5396	360,1858	0,4120517	0,5291384	575,637	3,371632	0	15	634	356						Untertest1.avi	0	880	547	72	111	558	252	366	0	Content		562	245	6775000	4593856935
6792	12:41:09.586	00:00:06.791	407	645,0818	360,4941	0,5933263	0,5253655	569,7428	3,273392	0	620,1878	363,3266	0,4118825	0,5288168	575,6455	3,362586	0	15	633	362						Untertest1.avi	0	880	547	72	111	558	252	366	0	Content		561	251	6791744	4593873679
6808	12:41:09.602	00:00:06.808	408	642,8833	357,2926	0,5932346	0,5255739	569,8199	3,262689	0	622,1573	368,3531	0,4117302	0,5290123	575,7538	3,384219	0	15	633	363						Untertest1.avi	0	880	547	72	111	558	252	366	0	Content		561	252	6808364	4593890299
6825	12:41:09.619	00:00:06.824	409	647,6091	360,5551	0,5932483	0,5262896	569,7996	3,279931	0	618,8214	365,9374	0,4116774	0,529763	575,7708	3,363686	0	15	633	363						Untertest1.avi	0	880	547	72	111	558	252	366	0	Content		561	252	6824988	4593906923
6842	12:41:09.636	00:00:06.841	410	638,1502	362,9942	0,593286	0,5272344	569,7812	3,289081	0	618,6869	365,6641	0,4117056	0,5307526	575,6207	3,37672	0	15	628	364						Untertest1.avi	0	880	547	72	111	558	252	366	0	Content		556	253	6841609	4593923544
6858	12:41:09.652	00:00:06.858	411	639,0874	351,2429	0,5932965	0,5280092	569,758	3,274153	0	620,8721	366,4748	0,4116661	0,5315763	575,6989	3,379067	0	15	630	359						Untertest1.avi	0	880	547	72	111	558	252	366	0	Content		558	248	6858354	4593940289
6875	12:41:09.669	00:00:06.874	412	637,7021	349,0635	0,5932899	0,5283607	569,6902	3,268911	0	621,7037	365,4146	0,4116459	0,5319401	575,7072	3,396363	0	15	630	357						Untertest1.avi	0	880	547	72	111	558	252	366	0	Content		558	246	6874978	4593956913
6892	12:41:09.686	00:00:06.891	413	635,5762	372,6808	0,5932366	0,5283093	569,7293	3,325306	0	626,3352	366,2955	0,4115629	0,5319366	575,5656	3,375503	0	15	631	369						Untertest1.avi	0	880	547	72	111	558	252	366	0	Content		559	258	6891599	4593973534
6908	12:41:09.702	00:00:06.908	414	639,5129	360,9713	0,5930814	0,5280879	569,6033	3,31402	0	619,7783	365,7625	0,4113852	0,531706	575,5727	3,397714	0	15	630	363						Untertest1.avi	0	880	547	72	111	558	252	366	0	Content		558	252	6908219	4593990154
6925	12:41:09.719	00:00:06.924	415	640,2581	357,573	0,5928681	0,5276098	569,5847	3,310124	0	619,7629	370,0657	0,4111613	0,5312853	575,6733	3,400123	0	15	630	364						Untertest1.avi	0	880	547	72	111	558	252	366	0	Content		558	253	6924968	4594006903
6942	12:41:09.736	00:00:06.941	416	639,5693	355,0652	0,592696	0,5268579	569,6384	3,314488	0	618,5525	365,472	0,4109806	0,5306355	575,5695	3,431348	0	15	629	360						Untertest1.avi	0	880	547	72	111	558	252	366	0	Content		557	249	6941589	4594023524
6958	12:41:09.752	00:00:06.958	417	637,9198	364,3557	0,5924846	0,5259361	569,7542	3,365235	0	620,9636	372,5675	0,4107813	0,5297723	575,5321	3,421655	0	15	629	368						Untertest1.avi	0	880	547	72	111	558	252	366	0	Content		557	257	6958210	4594040145
6975	12:41:09.769	00:00:06.974	418	639,1568	363,0899	0,5923245	0,5252374	569,6432	3,359015	0	622,0726	363,454	0,4105971	0,5291187	575,5341	3,435434	0	15	631	363						Untertest1.avi	0	880	547	72	111	558	252	366	0	Content		559	252	6974841	4594056776
6992	12:41:09.786	00:00:06.991	419	642,6376	357,5793	0,5922657	0,5249744	569,6515	3,345646	0	620,0732	366,8544	0,4105377	0,5288984	575,5564	3,44026	0	15	631	362						Untertest1.avi	0	880	547	72	111	558	252	366	0	Content		559	251	6991576	4594073511
7008	12:41:09.802	00:00:07.008	420	642,8102	354,7619	0,5922937	0,5252959	569,6483	3,339968	0	620,6791	369,9109	0,4105525	0,5292763	575,4645	3,454366	0	15	632	362						Untertest1.avi	0	880	547	72	111	558	252	366	0	Content		560	251	7008196	4594090131
7025	12:41:09.819	00:00:07.024	421	637,9564	368,3885	0,5923001	0,5259416	569,547	3,366382	0	623,9337	356,4742	0,4105617	0,5299827	575,4611	3,423036	0	15	631	362						Untertest1.avi	0	880	547	72	111	558	252	366	0	Content		559	251	7024829	4594106764
7042	12:41:09.836	00:00:07.041	422	636,765	371,0383	0,5922917	0,5265148	569,5482	3,372083	0	614,4268	370,8092	0,4105471	0,5306054	575,5156	3,4649	0	15	626	371						Untertest1.avi	0	880	547	72	111	558	252	366	0	Content		554	260	7041565	4594123500
7058	12:41:09.852	00:00:07.058	423	640,4997	371,8578	0,5923166	0,526944	569,5525	3,357388	0	619,5895	368,8733	0,4105663	0,5309734	575,4664	3,450269	0	15	630	370						Untertest1.avi	0	880	547	72	111	558	252	366	0	Content		558	259	7058185	4594140120
7075	12:41:09.869	00:00:07.074	424	639,7683	373,7319	0,5922803	0,5272264	569,6138	3,34975	0	617,9471	372,7283	0,4105435	0,5312383	575,4942	3,442647	0	15	629	373						Untertest1.avi	0	880	547	72	111	558	252	366	0	Content		557	262	7074813	4594156748
7091	12:41:09.885	00:00:07.091	425	639,7179	373,8804	0,5921715	0,5274914	569,4124	3,317043	0	621,6714	373,1112	0,4104294	0,5315377	575,3952	3,427161	0	15	631	373						Untertest1.avi	0	880	547	72	111	558	252	366	0	Content		559	262	7091426	4594173361
7108	12:41:09.902	00:00:07.108	426	697,5897	368,1951	0,5915422	0,5277384	569,5018	3,307968	0	688,7978	366,784	0,4099413	0,5316936	575,7466	3,413411	0	16	693	367						Untertest1.avi	0	880	547	72	111	659	254	267	0	Content		621	256	7108047	4594189982
7125	12:41:09.919	00:00:07.124	427	739,2739	366,9023	0,5912434	0,5277223	569,614	3,288362	0	727,4121	363,0438	0,4097556	0,5316499	575,8893	3,375173	0	16	733	365						Untertest1.avi	0	880	547	72	111	659	254	267	0	Content		661	254	7124799	4594206734
7141	12:41:09.935	00:00:07.141	428	743,1047	359,8355	0,5912794	0,5273687	569,5985	3,251341	0	727,8385	372,1464	0,4097913	0,5312402	575,7876	3,381676	0	16	735	366						Untertest1.avi	0	880	547	72	111	659	254	267	0	Content		663	255	7141414	4594223349
7158	12:41:09.952	00:00:07.158	429	744,8151	366,4088	0,5913341	0,526889	569,6351	3,251485	0	721,5725	364,196	0,4098317	0,5307593	575,763	3,366001	0	16	733	365						Untertest1.avi	0	880	547	72	111	659	254	267	0	Content		661	254	7158034	4594239969
7175	12:41:09.969	00:00:07.174	430	736,88	370,8349	0,5913825	0,5263709	569,6116	3,241328	0	720,1475	367,4106	0,409865	0,5302531	575,7676	3,375119	0	16	729	369						Untertest1.avi	0	880	547	72	111	659	254	267	0	Content		657	258	7174785	4594256720
7191	12:41:09.985	00:00:07.191	431	740,0846	357,2091	0,5913904	0,5260634	569,5786	3,186295	0	718,4913	368,23	0,4098702	0,5299453	575,779	3,334504	0	16	729	363						Untertest1.avi	0	880	547	72	111	659	254	267	0	Content		657	252	7191400	4594273335
7208	12:41:10.002	00:00:07.208	432	745,1247	362,9461	0,5913783	0,5258152	569,6288	3,181112	0	716,4589	371,4153	0,409839	0,5296722	575,8105	3,321441	0	16	731	367						Untertest1.avi	0	880	547	72	111	659	254	267	0	Content		659	256	7208019	4594289954
7225	12:41:10.019	00:00:07.224	433	742,5748	358,05	0,5913607	0,5256103	569,7147	3,158038	0	719,0037	372,7874	0,4098304	0,5294942	575,8562	3,304334	0	16	731	365						Untertest1.avi	0	880	547	72	111	659	254	267	0	Content		659	254	7224639	4594306574
7241	12:41:10.035	00:00:07.241	434	746,5887	358,5307	0,5913608	0,5254758	569,7103	3,139555	0	719,3049	368,3502	0,4098426	0,5293788	575,9172	3,305319	0	16	733	363						Untertest1.avi	0	880	547	72	111	659	254	267	0	Content		661	252	7241385	4594323320
7258	12:41:10.052	00:00:07.258	435	732,998	370,7928	0,5914083	0,5256222	569,7153	3,186393	0	717,3279	373,8083	0,4099004	0,5295269	575,9669	3,295764	0	16	725	372						Untertest1.avi	0	880	547	72	111	659	254	267	0	Content		653	261	7258007	4594339942
7275	12:41:10.069	00:00:07.274	436	735,9429	356,393	0,5915066	0,5260408	569,7849	3,113026	0	720,3684	365,8795	0,4099841	0,5299971	575,9008	3,256049	0	16	728	361						Untertest1.avi	0	880	547	72	111	659	254	267	0	Content		656	250	7274627	4594356562
7291	12:41:10.085	00:00:07.291	437	736,679	361,9226	0,5915895	0,5265069	569,7901	3,109028	0	722,1066	367,9745	0,4100854	0,5304367	575,8133	3,230773	0	16	729	365						Untertest1.avi	0	880	547	72	111	659	254	267	0	Content		657	254	7291247	4594373182
7308	12:41:10.102	00:00:07.307	438	739,5535	363,4677	0,5916717	0,5268355	569,6855	3,118563	0	717,4899	366,3651	0,4101554	0,5307819	575,9164	3,248969	0	16	729	365						Untertest1.avi	0	880	547	72	111	659	254	267	0	Content		657	254	7307992	4594389927
7325	12:41:10.119	00:00:07.325	439	736,7279	354,7479	0,5916987	0,5268783	569,7379	3,101955	0	712,762	369,3119	0,4101733	0,5308359	575,9883	3,230002	0	16	725	362						Untertest1.avi	0	880	547	72	111	659	254	267	0	Content		653	251	7325394	4594407329
7342	12:41:10.136	00:00:07.342	440	745,1748	357,6106	0,591693	0,526741	569,7549	3,057457	0	720,4851	362,8958	0,410182	0,5307103	576,0204	3,212445	0	16	733	360						Untertest1.avi	0	880	547	72	111	659	254	267	0	Content		661	249	7342018	4594423953
7359	12:41:10.153	00:00:07.358	441	742,8598	364,6619	0,5915368	0,5264693	569,7873	3,069361	0	726,0343	369,4505	0,4100772	0,5304332	575,9215	3,217549	0	16	734	367						Untertest1.avi	0	880	547	72	111	659	254	267	0	Content		662	256	7358642	4594440577
7375	12:41:10.169	00:00:07.375	442	790,5596	318,7776	0,5909921	0,5258082	570,059	3,059209	0	786,8347	322,8327	0,4097929	0,5297571	576,5408	3,183881	0	17	789	321						Untertest1.avi	0	880	547	72	111	737	189	200	0	Content		717	210	7375392	4594457327
7392	12:41:10.186	00:00:07.392	443	819,0413	292,0085	0,5907974	0,5253519	570,0806	3,021295	0	806,9904	297,2058	0,4097217	0,5292979	576,463	3,16974	0	17	813	295						Untertest1.avi	0	880	547	72	111	737	189	200	0	Content		741	184	7392017	4594473952
7409	12:41:10.203	00:00:07.408	444	808,0546	303,6576	0,5908366	0,525172	569,9746	3,022978	0	808,8295	295,9344	0,4096962	0,5290992	576,3867	3,148483	0	17	808	300						Untertest1.avi	0	880	547	72	111	737	189	200	0	Content		736	189	7408643	4594490578
7425	12:41:10.219	00:00:07.425	445	823,4853	289,9644	0,5908632	0,5249965	569,9651	3,014419	0	809,9058	306,0618	0,4096741	0,5289194	576,3351	3,160663	0	17	817	298						Untertest1.avi	0	880	547	72	111	737	189	200	0	Content		745	187	7425268	4594507203
7442	12:41:10.236	00:00:07.442	446	816,1747	288,6609	0,5908854	0,5249984	569,9431	3,009863	0	808,7932	298,2333	0,4096467	0,5289609	576,3169	3,123908	0	17	812	293						Untertest1.avi	0	880	547	72	111	737	189	200	0	Content		740	182	7442017	4594523952
7459	12:41:10.253	00:00:07.458	447	810,4604	307,9973	0,5909126	0,5251527	569,9962	3,030986	0	808,3707	295,3354	0,4096062	0,5291994	576,3027	3,138135	0	17	809	302						Untertest1.avi	0	880	547	72	111	737	189	200	0	Content		737	191	7458643	4594540578
7475	12:41:10.269	00:00:07.475	448	814,5781	301,4161	0,5908732	0,5252922	569,9219	2,983284	0	802,9183	305,7672	0,4095455	0,5293901	576,3214	3,124192	0	17	809	304						Untertest1.avi	0	880	547	72	111	737	189	200	0	Content		737	193	7475268	4594557203
7492	12:41:10.286	00:00:07.491	449	816,7954	301,7021	0,590831	0,5254	569,8428	2,960858	0	800,9299	299,2904	0,4094586	0,5295634	576,2966	3,130305	0	17	809	300						Untertest1.avi	0	880	547	72	111	737	189	200	0	Content		737	189	7491892	4594573827
7509	12:41:10.303	00:00:07.508	450	812,9622	288,5672	0,5907439	0,5255051	569,7791	2,935064	0	803,1241	309,5895	0,4093632	0,529691	576,3021	3,132386	0	17	808	299						Untertest1.avi	0	880	547	72	111	737	189	200	0	Content		736	188	7508642	4594590577
7525	12:41:10.319	00:00:07.525	451	811,5159	297,2415	0,5906807	0,5256517	569,7423	2,992489	0	804,1401	305,8334	0,409257	0,5298274	576,2952	3,10723	0	17	808	302						Untertest1.avi	0	880	547	72	111	737	189	200	0	Content		736	191	7525265	4594607200
7542	12:41:10.336	00:00:07.541	452	820,3821	287,0356	0,5906472	0,5258213	569,723	2,946427	0	801,2849	303,0421	0,4092016	0,530011	576,2383	3,103949	0	17	811	295						Untertest1.avi	0	880	547	72	111	737	189	200	0	Content		739	184	7541888	4594623823
7559	12:41:10.353	00:00:07.558	453	808,5658	305,2079	0,5906394	0,5260463	569,7215	2,977339	0	803,5787	303,0984	0,409187	0,5301961	576,1845	3,114833	0	17	806	304						Untertest1.avi	0	880	547	72	111	737	189	200	0	Content		734	193	7558516	4594640451
7575	12:41:10.369	00:00:07.575	454	833,9742	286,5321	0,5903422	0,5260251	569,8384	2,992008	0	828,4951	288,9651	0,4090076	0,530202	576,1854	3,115335	0	18	831	288						Untertest1.avi	0	880	547	72	111	786	142	233	0	Content		759	177	7575264	4594657199
7592	12:41:10.386	00:00:07.591	455	864,0821	245,3912	0,5900618	0,5257803	570,0665	2,933807	0	863,6501	249,0604	0,4089536	0,5299826	576,3915	3,10171	0	18	864	247						Untertest1.avi	0	880	547	72	111	786	142	233	0	Content		792	136	7591886	4594673821
7609	12:41:10.403	00:00:07.608	456	877,7228	237,9487	0,5901205	0,5259194	569,9857	2,930392	0	861,6229	243,9704	0,4089975	0,5301365	576,3552	3,129207	0	18	870	241						Untertest1.avi	0	880	547	72	111	786	142	233	0	Content		798	130	7608524	4594690459
7625	12:41:10.419	00:00:07.625	457	862,8853	264,0692	0,5901923	0,5260016	569,8533	2,969336	0	864,5408	242,8036	0,4089931	0,5301778	576,3275	3,13477	0	18	864	253						Untertest1.avi	0	880	547	72	111	786	142	233	0	Content		792	142	7625148	4594707083
7642	12:41:10.436	00:00:07.641	458	860,7906	256,4558	0,5902246	0,5259792	569,8408	3,000776	0	859,7011	245,1379	0,4089932	0,5301405	576,324	3,109957	0	18	860	251						Untertest1.avi	0	880	547	72	111	786	142	233	0	Content		788	140	7641900	4594723835
7659	12:41:10.453	00:00:07.658	459	868,3701	250,4141	0,5902516	0,5258552	569,8121	2,991619	0	867,621	240,1014	0,4089903	0,5300382	576,3029	3,105407	0	18	868	245						Untertest1.avi	0	880	547	72	111	786	142	233	0	Content		796	134	7658513	4594740448
7675	12:41:10.469	00:00:07.675	460	853,3661	246,8597	0,5902792	0,5256885	569,9036	2,970116	0	861,8818	248,3266	0,4089828	0,5298364	576,3234	3,123382	0	18	858	248						Untertest1.avi	0	880	547	72	111	786	142	233	0	Content		786	137	7675136	4594757071
7692	12:41:10.486	00:00:07.691	461	873,4127	254,3088	0,5903014	0,525539	569,9163	2,988074	0	857,996	244,8555	0,4089805	0,5296171	576,3663	3,11325	0	18	866	250						Untertest1.avi	0	880	547	72	111	786	142	233	0	Content		794	139	7691761	4594773696
7709	12:41:10.503	00:00:07.708	462	853,3871	252,3854	0,5903217	0,5254029	569,9454	2,995421	0	860,2767	253,1168	0,4089907	0,529422	576,3431	3,137163	0	18	857	253						Untertest1.avi	0	880	547	72	111	786	142	233	0	Content		785	142	7708509	4594790444
7725	12:41:10.519	00:00:07.725	463	864,5159	246,4565	0,5900788	0,5253707	568,6478	3,062532	0	847,8218	263,9284	0,4077491	0,5292747	568,091	3,180369	0	18	856	255						Untertest1.avi	0	880	547	72	111	786	142	233	0	Content		784	144	7725134	4594807069
7742	12:41:10.536	00:00:07.741	464	862,1234	250,3949	0,5895722	0,5259556	575,2808	3,070002	0	854,3326	248,9595	0,4091129	0,529462	573,6249	3,18849	0	18	858	250						Untertest1.avi	0	880	547	72	111	786	142	233	0	Content		786	139	7741758	4594823693
7758	12:41:10.552	00:00:07.758	465	845,645	262,3833	0,5901706	0,5252278	568,6307	3,059839	0	850,1139	284,2303	0,4096276	0,5296394	558,7254	3,119803	0	18	848	273						Untertest1.avi	0	880	547	72	111	786	142	233	0	Content		776	162	7758382	4594840317
7775	12:41:10.569	00:00:07.775	466	859,3099	243,7491	0,5903664	0,5260908	568,629	3,145624	0	831,0905	271,5546	0,4095278	0,5301772	558,7262	3,139404	0	18	845	258						Untertest1.avi	0	880	547	72	111	786	142	233	0	Content		773	147	7775131	4594857066
7792	12:41:10.586	00:00:07.791	467	846,0472	253,5923	0,5906208	0,5263457	568,6307	3,165514	0	831,9446	289,4423	0,4097464	0,5302575	558,7262	3,155473	0	18	839	272						Untertest1.avi	0	880	547	72	111	786	142	233	0	Content		767	161	7791753	4594873688
7808	12:41:10.602	00:00:07.808	468	753,1379	271,4023	0,5915532	0,52632	568,6291	3,163983	0	728,1991	294,9056	0,4104351	0,5302383	558,7262	3,166433	0	19	741	283						Untertest1.avi	0	880	547	72	111	519	184	250	0	Content		669	172	7808377	4594890312
7825	12:41:10.619	00:00:07.825	469	652,584	280,2163	0,5924255	0,5261737	568,6307	3,257333	0	644,5693	309,7365	0,4082914	0,5294914	558,7261	3,156261	0	19	649	295						Untertest1.avi	0	880	547	72	111	519	184	250	0	Content		577	184	7825127	4594907062
7842	12:41:10.636	00:00:07.841	470	-1024	-768	-1	-1	-1	-1	4	561,8405	460,1316	0,4149483	0,5299082	558,7262	2,759423	0	19	562	460						Untertest1.avi	0	880	547	72	111	519	184	250	0	Content		490	349	7841752	4594923687
7858	12:41:10.652	00:00:07.858	471	-1024	-768	-1	-1	-1	-1	4	603,7379	509,6632	0,4118301	0,5293295	558,7262	2,751742	0	19	604	510						Untertest1.avi	0	880	547	72	111	519	184	250	0	Content		532	399	7858376	4594940311
7875	12:41:10.669	00:00:07.875	472	572,191	268,6367	0,5927188	0,5250793	568,6286	3,503626	0	-1024	-768	-1	-1	-1	-1	4	19	572	269						Untertest1.avi	0	880	547	72	111	519	184	250	0	Content		500	158	7875001	4594956936
7892	12:41:10.686	00:00:07.891	473	-1024	-768	-1	-1	-1	-1	4	-1024	-768	-1	-1	-1	-1	4	19	0	0						Untertest1.avi	0	880	547	72	111	519	184	250	0	Content		-72	-111	7891749	4594973684
7908	12:41:10.702	00:00:07.908	474	-1024	-768	-1	-1	-1	-1	4	-1024	-768	-1	-1	-1	-1	4	19	0	0						Untertest1.avi	0	880	547	72	111	519	184	250	0	Content		-72	-111	7908407	4594990342
7925	12:41:10.719	00:00:07.925	475	-1024	-768	-1	-1	-1	-1	4	-1024	-768	-1	-1	-1	-1	4	19	0	0						Untertest1.avi	0	880	547	72	111	519	184	250	0	Content		-72	-111	7925075	4595007010
7942	12:41:10.736	00:00:07.941	476	591,1569	321,0874	0,5928063	0,5257359	569,5397	3,361993	0	-1024	-768	-1	-1	-1	-1	4	19	591	321						Untertest1.avi	0	880	547	72	111	519	184	250	0	Content		519	210	7941700	4595023635
7958	12:41:10.752	00:00:07.958	477	597,5313	324,8933	0,5928592	0,5258952	569,3801	3,406064	0	-1024	-768	-1	-1	-1	-1	4	19	598	325						Untertest1.avi	0	880	547	72	111	519	184	250	0	Content		526	214	7958337	4595040272
7975	12:41:10.769	00:00:07.974	478	592,1163	321,6171	0,5929056	0,5260588	569,3816	3,418434	0	584,3359	281,4467	0,4109862	0,5297363	574,9307	3,610332	0	19	588	302						Untertest1.avi	0	880	547	72	111	519	184	250	0	Content		516	191	7974951	4595056886
7992	12:41:10.786	00:00:07.991	479	597,0208	307,1115	0,5929596	0,5261987	569,3975	3,431816	0	578,71	239,8504	0,4111532	0,5301456	575,3749	3,739048	0	19	588	273						Untertest1.avi	0	880	547	72	111	519	184	250	0	Content		516	162	7991702	4595073637
8008	12:41:10.802	00:00:08.008	480	596,6674	295,5864	0,5930148	0,5263208	569,3629	3,462896	0	578,1246	191,9858	0,4112277	0,5298494	575,3749	3,924955	0	19	587	244						Untertest1.avi	0	880	547	72	111	519	184	250	0	Content		515	133	8008337	4595090272
8025	12:41:10.819	00:00:08.024	481	600,1745	301,1251	0,5930945	0,5264538	569,4742	3,458044	0	594,2817	197,1881	0,4112502	0,5302842	575,2903	3,943392	0	19	597	249						Untertest1.avi	0	880	547	72	111	519	184	250	0	Content		525	138	8024951	4595106886
8042	12:41:10.836	00:00:08.041	482	601,3276	379,0253	0,5931637	0,526302	569,582	3,360047	0	644,377	240,4784	0,4113295	0,5305448	575,2903	3,915178	0	19	623	310						Untertest1.avi	0	880	547	72	111	519	184	250	0	Content		551	199	8041702	4595123637
8058	12:41:10.852	00:00:08.058	483	-1024	-768	-1	-1	-1	-1	4	-1024	-768	-1	-1	-1	-1	4		0	0						Untertest1.avi	0	880	547	72	111				0	Content		-72	-111	8058343	4595140278
8075	12:41:10.869	00:00:08.074	484	-1024	-768	-1	-1	-1	-1	4	-1024	-768	-1	-1	-1	-1	4		0	0						Untertest1.avi	0	880	547	72	111				0	Content		-72	-111	8074951	4595156886
8092	12:41:10.886	00:00:08.091	485	-1024	-768	-1	-1	-1	-1	4	-1024	-768	-1	-1	-1	-1	4		0	0						Untertest1.avi	0	880	547	72	111				0	Content		-72	-111	8091574	4595173509
8108	12:41:10.902	00:00:08.108	486	-1024	-768	-1	-1	-1	-1	4	-1024	-768	-1	-1	-1	-1	4		0	0						Untertest1.avi	0	880	547	72	111				0	Content		-72	-111	8108338	4595190273
8125	12:41:10.919	00:00:08.124	487	-1024	-768	-1	-1	-1	-1	4	-1024	-768	-1	-1	-1	-1	4		0	0						Untertest1.avi	0	880	547	72	111				0	Content		-72	-111	8124952	4595206887
8142	12:41:10.936	00:00:08.141	488	-1024	-768	-1	-1	-1	-1	4	-1024	-768	-1	-1	-1	-1	4		0	0						Untertest1.avi	0	880	547	72	111				0	Content		-72	-111	8141576	4595223511
8158	12:41:10.952	00:00:08.158	489	-1024	-768	-1	-1	-1	-1	4	-1024	-768	-1	-1	-1	-1	4		0	0						Untertest1.avi	0	880	547	72	111				0	Content		-72	-111	8158199	4595240134
8175	12:41:10.969	00:00:08.174	490	-1024	-768	-1	-1	-1	-1	4	-1024	-768	-1	-1	-1	-1	4		0	0						Untertest1.avi	0	880	547	72	111				0	Content		-72	-111	8174950	4595256885
8192	12:41:10.986	00:00:08.191	491	-1024	-768	-1	-1	-1	-1	4	-1024	-768	-1	-1	-1	-1	4		0	0						Untertest1.avi	0	880	547	72	111				0	Content		-72	-111	8191575	4595273510
8208	12:41:11.002	00:00:08.208	492	-1024	-768	-1	-1	-1	-1	4	-1024	-768	-1	-1	-1	-1	4		0	0						Untertest1.avi	0	880	547	72	111				0	Content		-72	-111	8208199	4595290134
8225	12:41:11.019	00:00:08.224	493	-1024	-768	-1	-1	-1	-1	4	-1024	-768	-1	-1	-1	-1	4		0	0						Untertest1.avi	0	880	547	72	111				0	Content		-72	-111	8224867	4595306802
8242	12:41:11.036	00:00:08.241	494	-1024	-768	-1	-1	-1	-1	4	-1024	-768	-1	-1	-1	-1	4		0	0						Untertest1.avi	0	880	547	72	111				0	Content		-72	-111	8241521	4595323456
8258	12:41:11.052	00:00:08.258	495	-1024	-768	-1	-1	-1	-1	4	-1024	-768	-1	-1	-1	-1	4		0	0						Untertest1.avi	0	880	547	72	111				0	Content		-72	-111	8258189	4595340124
8275	12:41:11.069	00:00:08.274	496	-1024	-768	-1	-1	-1	-1	4	-1024	-768	-1	-1	-1	-1	4		0	0						Untertest1.avi	0	880	547	72	111				0	Content		-72	-111	8274857	4595356792
8292	12:41:11.086	00:00:08.291	497	-1024	-768	-1	-1	-1	-1	4	-1024	-768	-1	-1	-1	-1	4		0	0						Untertest1.avi	0	880	547	72	111				0	Content		-72	-111	8291528	4595373463
8308	12:41:11.102	00:00:08.308	498	-1024	-768	-1	-1	-1	-1	4	-1024	-768	-1	-1	-1	-1	4		0	0						Untertest1.avi	0	880	547	72	111				0	Content		-72	-111	8308197	4595390132
8325	12:41:11.119	00:00:08.324	499	617,2452	407,2814	0,5933247	0,5278674	569,4559	3,577458	0	596,2152	390,3696	0,4134404	0,5312511	589,5394	3,884718	0	20	607	399						Untertest1.avi	0	880	547	72	111	536	282	283	0	Content		535	288	8324824	4595406759
8341	12:41:11.135	00:00:08.341	500	608,2825	397,9865	0,593361	0,5273902	569,4273	3,531887	0	611,6893	387,9216	0,4112415	0,531583	581,4413	3,775999	0	20	610	393						Untertest1.avi	0	880	547	72	111	536	282	283	0	Content		538	282	8341368	4595423303
8358	12:41:11.152	00:00:08.358	501	611,9892	384,5953	0,5933191	0,5276887	569,4258	3,593246	0	599,4184	389,526	0,4111722	0,531467	581,4419	3,774664	0	20	606	387						Untertest1.avi	0	880	547	72	111	536	282	283	0	Content		534	276	8358117	4595440052
8375	12:41:11.169	00:00:08.374	502	610,521	399,8792	0,5933662	0,5274941	569,4273	3,614704	0	606,6517	381,6959	0,4112059	0,5313984	581,4418	3,797829	0	20	609	391						Untertest1.avi	0	880	547	72	111	536	282	283	0	Content		537	280	8374742	4595456677
8391	12:41:11.185	00:00:08.391	503	604,9373	400,4888	0,5933202	0,5272745	569,4258	3,612008	0	600,6207	385,4507	0,411143	0,5312071	581,4419	3,784457	0	20	603	393						Untertest1.avi	0	880	547	72	111	536	282	283	0	Content		531	282	8391366	4595473301
8408	12:41:11.202	00:00:08.407	504	613,4343	389,8882	0,5933499	0,5271556	569,4273	3,608653	0	600,2003	385,9672	0,4111416	0,530933	581,4418	3,798921	0	20	607	388						Untertest1.avi	0	880	547	72	111	536	282	283	0	Content		535	277	8407990	4595489925
8425	12:41:11.219	00:00:08.424	505	611,3181	392,8517	0,5933485	0,5270742	569,4258	3,633084	0	600,6825	386,4268	0,4111295	0,5308554	581,4419	3,801358	0	20	606	390						Untertest1.avi	0	880	547	72	111	536	282	283	0	Content		534	279	8424738	4595506673
8441	12:41:11.235	00:00:08.441	506	616,4575	388,7669	0,5934038	0,5271699	569,4273	3,630419	0	601,4154	383,6511	0,4111769	0,5309113	581,4418	3,846075	0	20	609	386						Untertest1.avi	0	880	547	72	111	536	282	283	0	Content		537	275	8441363	4595523298
8458	12:41:11.252	00:00:08.457	507	607,1638	400,3476	0,5934498	0,5273167	569,4258	3,661619	0	594,4678	386,1613	0,4111756	0,531192	581,4419	3,851421	0	20	601	393						Untertest1.avi	0	880	547	72	111	536	282	283	0	Content		529	282	8457984	4595539919
8475	12:41:11.269	00:00:08.474	508	606,2147	405,7393	0,5934778	0,5271842	569,4273	3,639976	0	606,4635	378,0197	0,4123717	0,5310788	581,4418	3,840605	0	20	606	392						Untertest1.avi	0	880	547	72	111	536	282	283	0	Content		534	281	8474607	4595556542
8491	12:41:11.285	00:00:08.491	509	608,5587	404,8032	0,5934342	0,5281973	569,4264	3,646754	0	609,0241	379,4301	0,4100819	0,5321273	581,4418	3,842285	0	20	609	392						Untertest1.avi	0	880	547	72	111	536	282	283	0	Content		537	281	8491355	4595573290
8508	12:41:11.302	00:00:08.507	510	608,6387	402,235	0,5933915	0,5279114	569,3942	3,656507	0	602,1946	397,4039	0,4113732	0,5317538	575,2059	3,804862	0	20	605	400						Untertest1.avi	0	880	547	72	111	536	282	283	0	Content		533	289	8507979	4595589914
8525	12:41:11.319	00:00:08.524	511	614,7895	401,2241	0,5933346	0,5278767	569,4097	3,65994	0	604,2018	398,2431	0,4112965	0,5317467	575,2467	3,811947	0	20	609	400						Untertest1.avi	0	880	547	72	111	536	282	283	0	Content		537	289	8524602	4595606537
8541	12:41:11.335	00:00:08.541	512	617,2413	401,4618	0,593281	0,5277228	569,4167	3,663446	0	605,2285	400,029	0,4112164	0,5316355	575,2968	3,822853	0	20	611	401						Untertest1.avi	0	880	547	72	111	536	282	283	0	Content		539	290	8541352	4595623287
8558	12:41:11.352	00:00:08.557	513	617,5809	403,147	0,5931927	0,5274219	569,3906	3,664673	0	603,5562	392,5948	0,4111477	0,5314251	575,516	3,852363	0	20	611	398						Untertest1.avi	0	880	547	72	111	536	282	283	0	Content		539	287	8557975	4595639910
8575	12:41:11.369	00:00:08.574	514	613,2177	397,2583	0,5931743	0,5272033	569,4791	3,643405	0	601,3155	394,2333	0,4111196	0,531113	575,4704	3,843751	0	20	607	396						Untertest1.avi	0	880	547	72	111	536	282	283	0	Content		535	285	8574602	4595656537
8591	12:41:11.385	00:00:08.591	515	628,5214	399,2756	0,5929313	0,5268803	569,4988	3,636318	0	621,6174	396,9893	0,4109683	0,5309113	575,3621	3,834542	0	20	625	398						Untertest1.avi	0	880	547	72	111	536	282	283	0	Content		553	287	8591227	4595673162
8608	12:41:11.402	00:00:08.607	516	685,7416	382,1055	0,5923062	0,5265607	569,5163	3,606586	0	685,5115	388,9313	0,4105152	0,5306456	575,5021	3,818644	0	21	686	386						Untertest1.avi	0	880	547	72	111	662	272	166	0	Content		614	275	8607974	4595689909
8625	12:41:11.419	00:00:08.624	517	740,9398	387,3492	0,5918406	0,5264079	569,744	3,607527	0	732,1571	378,6552	0,4101558	0,5303934	575,8769	3,79532	0	21	737	383						Untertest1.avi	0	880	547	72	111	662	272	166	0	Content		665	272	8624599	4595706534
8641	12:41:11.435	00:00:08.641	518	741,4661	383,8369	0,5918517	0,5262722	569,5687	3,588296	0	730,488	377,8501	0,4101259	0,5303193	575,6119	3,769945	0	21	736	381						Untertest1.avi	0	880	547	72	111	662	272	166	0	Content		664	270	8641239	4595723174
8658	12:41:11.452	00:00:08.657	519	745,9056	383,909	0,5918021	0,5261646	569,7076	3,551375	0	727,1443	380,092	0,4100428	0,5301954	575,6531	3,75574	0	21	737	382						Untertest1.avi	0	880	547	72	111	662	272	166	0	Content		665	271	8657863	4595739798
8675	12:41:11.469	00:00:08.674	520	742,7953	384,9864	0,5916974	0,5260454	569,702	3,521856	0	724,4617	386,0272	0,4099242	0,5301494	575,6797	3,706327	0	21	734	386						Untertest1.avi	0	880	547	72	111	662	272	166	0	Content		662	275	8674611	4595756546
8691	12:41:11.485	00:00:08.691	521	733,3735	386,496	0,5915309	0,5260407	569,8449	3,497098	0	723,3959	378,0703	0,4097518	0,5301907	575,8071	3,69225	0	21	728	382						Untertest1.avi	0	880	547	72	111	662	272	166	0	Content		656	271	8691225	4595773160
8708	12:41:11.502	00:00:08.707	522	741,183	381,6557	0,5913789	0,5260828	569,6126	3,466885	0	721,7811	390,1788	0,4095959	0,5302514	575,6958	3,683588	0	21	731	386						Untertest1.avi	0	880	547	72	111	662	272	166	0	Content		659	275	8707849	4595789784
8724	12:41:11.518	00:00:08.724	523	736,2367	381,0098	0,5912142	0,526168	569,7199	3,453223	0	723,1879	382,7548	0,4094072	0,5303921	575,7727	3,624694	0	21	730	382						Untertest1.avi	0	880	547	72	111	662	272	166	0	Content		658	271	8724473	4595806408
8741	12:41:11.535	00:00:08.741	524	733,6807	383,4874	0,591008	0,5262111	569,8063	3,442838	0	727,7295	382,0182	0,4092095	0,5305357	575,9094	3,624877	0	21	731	383						Untertest1.avi	0	880	547	72	111	662	272	166	0	Content		659	272	8741223	4595823158
8758	12:41:11.552	00:00:08.757	525	744,8658	392,1639	0,5906925	0,5262207	569,5938	3,428144	0	730,9196	383,6186	0,4089232	0,5306938	575,712	3,622052	0	21	738	388						Untertest1.avi	0	880	547	72	111	662	272	166	0	Content		666	277	8757846	4595839781
8774	12:41:11.568	00:00:08.774	526	815,0193	367,9654	0,5896978	0,526016	569,7803	3,397654	0	825,4469	371,3096	0,4082027	0,5306007	576,0442	3,586349	0	22	820	370						Untertest1.avi	0	880	547	72	111	807	253	200	0	Content		748	259	8774470	4595856405
8791	12:41:11.585	00:00:08.791	527	877,2047	365,1775	0,5889842	0,5258945	569,8713	3,392788	0	884,2336	363,524	0,4077076	0,5306188	576,3188	3,577006	0	22	881	364						Untertest1.avi	0	880	547	72	111	807	253	200	0	Content		809	253	8791093	4595873028
8808	12:41:11.602	00:00:08.807	528	888,7655	360,7993	0,588851	0,5257971	569,8053	3,369335	0	872,439	364,9355	0,4074679	0,5306587	576,3388	3,582107	0	22	881	363						Untertest1.avi	0	880	547	72	111	807	253	200	0	Content		809	252	8807844	4595889779
8824	12:41:11.618	00:00:08.824	529	886,038	355,8214	0,5887189	0,5256909	569,7409	3,35979	0	876,8328	362,4994	0,4073108	0,5306047	576,3582	3,544642	0	22	881	359						Untertest1.avi	0	880	547	72	111	807	253	200	0	Content		809	248	8824466	4595906401
8841	12:41:11.635	00:00:08.841	530	879,3216	357,6698	0,5885502	0,5255841	569,7227	3,367239	0	879,0432	368,1842	0,4071729	0,5305474	576,2479	3,548198	0	22	879	363						Untertest1.avi	0	880	547	72	111	807	253	200	0	Content		807	252	8841090	4595923025
8858	12:41:11.652	00:00:08.857	531	874,6522	367,8544	0,5884471	0,5254455	569,7148	3,366722	0	869,5551	369,4567	0,4070036	0,5305012	576,3591	3,541981	0	22	872	369						Untertest1.avi	0	880	547	72	111	807	253	200	0	Content		800	258	8857716	4595939651
8874	12:41:11.668	00:00:08.874	532	881,8613	363,328	0,5883839	0,525381	569,8304	3,351316	0	876,5594	362,2791	0,4068898	0,5304756	576,4834	3,519184	0	22	879	363						Untertest1.avi	0	880	547	72	111	807	253	200	0	Content		807	252	8874464	4595956399
8891	12:41:11.685	00:00:08.891	533	886,6321	359,8853	0,588361	0,5253713	569,8342	3,350803	0	871,821	363,2319	0,4068379	0,5304784	576,3727	3,534672	0	22	879	362						Untertest1.avi	0	880	547	72	111	807	253	200	0	Content		807	251	8891087	4595973022
8908	12:41:11.702	00:00:08.907	534	886,4072	352,3055	0,5883664	0,5254421	569,8104	3,347422	0	874,6107	362,5008	0,4068313	0,5305169	576,3468	3,523178	0	22	881	357						Untertest1.avi	0	880	547	72	111	807	253	200	0	Content		809	246	8907713	4595989648
8924	12:41:11.718	00:00:08.924	535	875,2795	369,6472	0,5884026	0,5255486	569,7454	3,357172	0	868,3394	370,1062	0,4068598	0,5305873	576,3751	3,523015	0	22	872	370						Untertest1.avi	0	880	547	72	111	807	253	200	0	Content		800	259	8924337	4596006272
8941	12:41:11.735	00:00:08.941	536	877,9548	361,3436	0,5884687	0,5256967	569,7206	3,337986	0	865,219	369,2247	0,4069324	0,5306803	576,3962	3,516749	0	22	872	365						Untertest1.avi	0	880	547	72	111	807	253	200	0	Content		800	254	8941087	4596023022
8958	12:41:11.752	00:00:08.957	537	863,0521	362,6577	0,5888333	0,5258481	569,7667	3,366409	0	857,8862	366,1345	0,4072405	0,5307193	576,1094	3,484262	0	22	860	364						Untertest1.avi	0	880	547	72	111	807	253	200	0	Content		788	253	8957712	4596039647
8974	12:41:11.768	00:00:08.974	538	730,7129	378,6321	0,5900817	0,5258946	569,7762	3,358585	0	736,2515	374,5125	0,4084243	0,5306717	575,8892	3,52459	0	23	733	377						Untertest1.avi	0	880	547	72	111	484	279	300	0	Content		661	266	8974336	4596056271
8991	12:41:11.785	00:00:08.990	539	594,4236	375,7865	0,5914013	0,5260811	569,7592	3,321478	0	595,6221	378,3268	0,4098305	0,5307392	575,5791	3,503847	0	23	595	377						Untertest1.avi	0	880	547	72	111	484	279	300	0	Content		523	266	8990961	4596072896
9008	12:41:11.802	00:00:09.007	540	556,2143	391,64	0,5917813	0,5261018	569,7698	3,308038	0	540,6396	384,4903	0,4102908	0,5307711	575,347	3,527391	0	23	548	388						Untertest1.avi	0	880	547	72	111	484	279	300	0	Content		476	277	9007709	4596089644
9024	12:41:11.818	00:00:09.024	541	556,981	389,9235	0,5918093	0,5261403	569,7767	3,324805	0	542,3553	384,6727	0,4102093	0,530792	575,5482	3,500957	0	23	550	387						Untertest1.avi	0	880	547	72	111	484	279	300	0	Content		478	276	9024344	4596106279
9041	12:41:11.835	00:00:09.040	542	556,4134	388,666	0,5918327	0,5260749	569,7249	3,31363	0	540,9368	387,3003	0,4101996	0,5307645	575,5058	3,493337	0	23	549	388						Untertest1.avi	0	880	547	72	111	484	279	300	0	Content		477	277	9040955	4596122890
9058	12:41:11.852	00:00:09.057	543	561,6338	390,9282	0,591859	0,526014	569,6347	3,305705	0	543,9422	386,2873	0,4101669	0,5307588	575,4135	3,484196	0	23	553	389						Untertest1.avi	0	880	547	72	111	484	279	300	0	Content		481	278	9057580	4596139515
9074	12:41:11.868	00:00:09.074	544	563,936	396,4157	0,5918876	0,5259636	569,5916	3,292139	0	542,2581	392,306	0,4101847	0,5307164	575,2734	3,481508	0	23	553	394						Untertest1.avi	0	880	547	72	111	484	279	300	0	Content		481	283	9074340	4596156275
9091	12:41:11.885	00:00:09.090	545	565,3492	386,9256	0,5919059	0,5258987	569,5806	3,281308	0	543,6758	389,9937	0,4101924	0,5307061	575,2672	3,488232	0	23	555	388						Untertest1.avi	0	880	547	72	111	484	279	300	0	Content		483	277	9090952	4596172887
9108	12:41:11.902	00:00:09.107	546	566,0997	390,8776	0,5919645	0,5258927	569,6917	3,284592	0	546,6677	391,7479	0,4102261	0,5307229	575,3668	3,477867	0	23	556	391						Untertest1.avi	0	880	547	72	111	484	279	300	0	Content		484	280	9107576	4596189511
9124	12:41:11.918	00:00:09.124	547	568,4801	388,7623	0,5920358	0,5258778	569,7204	3,269582	0	545,8094	395,8678	0,4102779	0,5307342	575,3599	3,474449	0	23	557	392						Untertest1.avi	0	880	547	72	111	484	279	300	0	Content		485	281	9124202	4596206137
9141	12:41:11.935	00:00:09.140	548	570,8763	388,8923	0,5921391	0,5258916	569,6002	3,291936	0	545,7911	393,7641	0,4103534	0,5307202	575,378	3,482891	0	23	558	391						Untertest1.avi	0	880	547	72	111	484	279	300	0	Content		486	280	9140950	4596222885
9158	12:41:11.952	00:00:09.157	549	563,1223	389,4492	0,5922277	0,5259705	569,5677	3,28396	0	546,4021	386,6665	0,4104365	0,5306866	575,3777	3,49454	0	23	555	388						Untertest1.avi	0	880	547	72	111	484	279	300	0	Content		483	277	9157573	4596239508
9174	12:41:11.968	00:00:09.174	550	564,5089	388,0837	0,5923118	0,5260444	569,6071	3,309422	0	548,6631	392,0255	0,4105093	0,5306728	575,3974	3,505296	0	23	557	390						Untertest1.avi	0	880	547	72	111	484	279	300	0	Content		485	279	9174197	4596256132
9191	12:41:11.985	00:00:09.190	551	566,7895	399,9515	0,5923697	0,5261003	569,5057	3,336273	0	545,6395	392,8637	0,4105386	0,5307066	575,4319	3,509779	0	23	556	396						Untertest1.avi	0	880	547	72	111	484	279	300	0	Content		484	285	9190946	4596272881
9208	12:41:12.002	00:00:09.207	552	565,8613	397,0452	0,5923952	0,5261445	569,5184	3,317653	0	548,6917	390,5397	0,4105606	0,5307884	575,4164	3,512274	0	23	557	394						Untertest1.avi	0	880	547	72	111	484	279	300	0	Content		485	283	9207571	4596289506
9224	12:41:12.018	00:00:09.224	553	569,9598	390,0789	0,5924051	0,5261779	569,533	3,324104	0	548,2266	395,9407	0,4105574	0,5308374	575,4387	3,529366	0	23	559	393						Untertest1.avi	0	880	547	72	111	484	279	300	0	Content		487	282	9224194	4596306129
9241	12:41:12.035	00:00:09.240	554	565,7394	386,1595	0,5924103	0,5261664	569,558	3,33076	0	547,7524	393,0793	0,4105461	0,5308462	575,3839	3,52774	0	23	557	390						Untertest1.avi	0	880	547	72	111	484	279	300	0	Content		485	279	9240819	4596322754
9258	12:41:12.052	00:00:09.257	555	567,0483	391,2979	0,5924047	0,5261763	569,5866	3,367089	0	553,6165	392,4946	0,4105323	0,5308369	575,3878	3,533215	0	23	560	392						Untertest1.avi	0	880	547	72	111	484	279	300	0	Content		488	281	9257570	4596339505
9274	12:41:12.068	00:00:09.274	556	550,3198	397,9326	0,5926421	0,5264137	569,5152	3,356971	0	527,9603	407,2092	0,4107566	0,5310172	575,3773	3,568857	0	24	539	403						Untertest1.avi	0	880	547	72	111	449	307	283	0	Content		467	292	9274192	4596356127
9291	12:41:12.085	00:00:09.290	557	530,3682	417,9658	0,5927901	0,5265393	569,5816	3,371167	0	506,1795	412,1198	0,4110005	0,5312517	575,2708	3,551348	0	24	518	415						Untertest1.avi	0	880	547	72	111	449	307	283	0	Content		446	304	9290819	4596372754
9307	12:41:12.101	00:00:09.307	558	532,4593	421,5095	0,5928156	0,526623	569,6276	3,361612	0	506,2493	407,0873	0,4109734	0,5313548	575,3001	3,558754	0	24	519	414						Untertest1.avi	0	880	547	72	111	449	307	283	0	Content		447	303	9307442	4596389377
9324	12:41:12.118	00:00:09.324	559	531,764	413,5235	0,5928499	0,5266593	569,5871	3,356999	0	507,9034	410,8446	0,4109848	0,531392	575,2774	3,53507	0	24	520	412						Untertest1.avi	0	880	547	72	111	449	307	283	0	Content		448	301	9324193	4596406128
9341	12:41:12.135	00:00:09.340	560	530,5034	417,6591	0,5928673	0,5266582	569,6086	3,366187	0	510,7023	412,7394	0,4109862	0,5313757	575,2924	3,543206	0	24	521	415						Untertest1.avi	0	880	547	72	111	449	307	283	0	Content		449	304	9340816	4596422751
9357	12:41:12.151	00:00:09.357	561	530,5171	413,3593	0,5928738	0,526638	569,6556	3,351821	0	511,8532	420,8064	0,4109942	0,5313175	575,4018	3,5628	0	24	521	417						Untertest1.avi	0	880	547	72	111	449	307	283	0	Content		449	306	9357443	4596439378
9374	12:41:12.168	00:00:09.374	562	530,8644	411,8745	0,5928424	0,5266003	569,6724	3,3431	0	510,7928	415,2347	0,4109415	0,5312757	575,355	3,550398	0	24	521	414						Untertest1.avi	0	880	547	72	111	449	307	283	0	Content		449	303	9374065	4596456000
9391	12:41:12.185	00:00:09.390	563	534,0571	422,6072	0,5928081	0,5265879	569,7151	3,36497	0	508,3248	422,2756	0,4109017	0,5312529	575,4076	3,580298	0	24	521	422						Untertest1.avi	0	880	547	72	111	449	307	283	0	Content		449	311	9390814	4596472749
9407	12:41:12.201	00:00:09.407	564	534,6326	418,8786	0,5927724	0,5265821	569,7564	3,364432	0	509,9544	418,6338	0,4108588	0,5312345	575,4629	3,5583	0	24	522	419						Untertest1.avi	0	880	547	72	111	449	307	283	0	Content		450	308	9407441	4596489376
9424	12:41:12.218	00:00:09.424	565	532,8087	415,0604	0,592738	0,5265778	569,7819	3,342228	0	515,6051	420,7442	0,4108269	0,5312471	575,5104	3,5525	0	24	524	418						Untertest1.avi	0	880	547	72	111	449	307	283	0	Content		452	307	9424066	4596506001
9441	12:41:12.235	00:00:09.440	566	535,7743	417,2242	0,5927132	0,5266087	569,7708	3,359376	0	509,5586	419,7545	0,4107848	0,5312748	575,5903	3,559796	0	24	523	418						Untertest1.avi	0	880	547	72	111	449	307	283	0	Content		451	307	9440689	4596522624
9457	12:41:12.251	00:00:09.457	567	529,2871	417,9167	0,5926656	0,5266201	569,7547	3,346646	0	510,3909	422,9563	0,4107459	0,5312603	575,6235	3,56296	0	24	520	420						Untertest1.avi	0	880	547	72	111	449	307	283	0	Content		448	309	9457440	4596539375
9474	12:41:12.268	00:00:09.474	568	532,5709	418,4521	0,5926211	0,5266015	569,7513	3,344042	0	511,993	422,9147	0,41068	0,5312617	575,6951	3,558175	0	24	522	421						Untertest1.avi	0	880	547	72	111	449	307	283	0	Content		450	310	9474066	4596556001
9491	12:41:12.285	00:00:09.490	569	529,5986	416,4706	0,59255	0,5265588	569,8428	3,352501	0	508,0969	423,6458	0,4106134	0,5312579	575,5554	3,559372	0	24	519	420						Untertest1.avi	0	880	547	72	111	449	307	283	0	Content		447	309	9490689	4596572624
9507	12:41:12.301	00:00:09.507	570	535,2383	425,6266	0,5924721	0,5264971	569,8578	3,354605	0	513,171	420,2901	0,4105366	0,5312519	575,5475	3,544445	0	24	524	423						Untertest1.avi	0	880	547	72	111	449	307	283	0	Content		452	312	9507328	4596589263
9524	12:41:12.318	00:00:09.524	571	532,5015	416,4011	0,5923454	0,5264243	569,7798	3,334404	0	515,1052	412,0872	0,4104048	0,5312207	575,5016	3,527704	0	24	524	414						Untertest1.avi	0	880	547	72	111	449	307	283	0	Content		452	303	9524065	4596606000
9541	12:41:12.335	00:00:09.540	572	532,9238	414,8808	0,5922431	0,5263638	569,7656	3,334454	0	514,3815	423,2357	0,4102781	0,5311646	575,5441	3,549629	0	24	524	419						Untertest1.avi	0	880	547	72	111	449	307	283	0	Content		452	308	9540689	4596622624
9557	12:41:12.351	00:00:09.557	573	553,4749	432,7267	0,5918168	0,5265172	569,6135	3,332684	0	541,2692	439,4717	0,4099354	0,5314146	575,5562	3,551098	0	25	547	436						Untertest1.avi	0	880	547	72	111	492	341	233	0	Content		475	325	9557322	4596639257
9574	12:41:12.368	00:00:09.573	574	572,8052	452,4576	0,5914699	0,5266861	569,686	3,344996	0	552,7856	450,2219	0,40967	0,5315953	575,57	3,533957	0	25	563	451						Untertest1.avi	0	880	547	72	111	492	341	233	0	Content		491	340	9573936	4596655871
9591	12:41:12.385	00:00:09.590	575	574,4424	450,5569	0,5914255	0,5266933	569,5612	3,329914	0	557,3858	452,1626	0,4095843	0,5316433	575,4973	3,525078	0	25	566	451						Untertest1.avi	0	880	547	72	111	492	341	233	0	Content		494	340	9590686	4596672621
9607	12:41:12.401	00:00:09.607	576	570,2268	452,5828	0,5913687	0,5266932	569,5284	3,314816	0	555,6135	450,6045	0,4094742	0,5316962	575,4525	3,51738	0	25	563	452						Untertest1.avi	0	880	547	72	111	492	341	233	0	Content		491	341	9607315	4596689250
9624	12:41:12.418	00:00:09.623	577	573,4962	452,4006	0,5913187	0,5267072	569,5724	3,339318	0	552,4084	447,621	0,4093961	0,5317468	575,3783	3,521169	0	25	563	450						Untertest1.avi	0	880	547	72	111	492	341	233	0	Content		491	339	9623936	4596705871
9641	12:41:12.435	00:00:09.640	578	570,3284	458,7122	0,5912596	0,5267671	569,4994	3,340548	0	557,3797	454,2333	0,409319	0,5318421	575,3367	3,511137	0	25	564	456						Untertest1.avi	0	880	547	72	111	492	341	233	0	Content		492	345	9640558	4596722493
9657	12:41:12.451	00:00:09.657	579	575,6038	457,2989	0,5912057	0,5268388	569,4241	3,350632	0	556,3999	449,4771	0,4092349	0,5319716	575,2476	3,512263	0	25	566	453						Untertest1.avi	0	880	547	72	111	492	341	233	0	Content		494	342	9657317	4596739252
9674	12:41:12.468	00:00:09.673	580	578,2294	452,2789	0,5911527	0,5269008	569,4133	3,321827	0	555,9094	447,93	0,4091558	0,5320711	575,3945	3,517839	0	25	567	450						Untertest1.avi	0	880	547	72	111	492	341	233	0	Content		495	339	9673945	4596755880
9691	12:41:12.485	00:00:09.690	581	578,017	457,4872	0,5911258	0,5269503	569,3918	3,345967	0	551,4523	451,6951	0,4091311	0,5321314	575,3466	3,520569	0	25	565	455						Untertest1.avi	0	880	547	72	111	492	341	233	0	Content		493	344	9690570	4596772505
9707	12:41:12.501	00:00:09.707	582	577,3923	460,1417	0,5911396	0,5269759	569,3854	3,356996	0	556,1735	452,5069	0,4091305	0,5321398	575,3204	3,513996	0	25	567	456						Untertest1.avi	0	880	547	72	111	492	341	233	0	Content		495	345	9707203	4596789138
9724	12:41:12.518	00:00:09.723	583	574,7147	456,4857	0,5911866	0,5269904	569,3837	3,357057	0	553,5209	455,7439	0,4091654	0,5321224	575,3047	3,529129	0	25	564	456						Untertest1.avi	0	880	547	72	111	492	341	233	0	Content		492	345	9723936	4596805871
9741	12:41:12.535	00:00:09.740	584	572,3875	458,2896	0,5912658	0,5269824	569,3687	3,366486	0	556,8171	447,9575	0,4092464	0,5320805	575,2036	3,503977	0	25	565	453						Untertest1.avi	0	880	547	72	111	492	341	233	0	Content		493	342	9740557	4596822492
9757	12:41:12.551	00:00:09.757	585	577,7802	452,0223	0,591376	0,5269684	569,3547	3,36957	0	553,3604	455,2039	0,4093647	0,5320118	575,2151	3,548193	0	25	566	454						Untertest1.avi	0	880	547	72	111	492	341	233	0	Content		494	343	9757180	4596839115
9774	12:41:12.568	00:00:09.773	586	570,2012	451,577	0,5914583	0,5269083	569,4426	3,366214	0	553,2079	453,3492	0,4094822	0,5318708	575,2706	3,542052	0	25	562	452						Untertest1.avi	0	880	547	72	111	492	341	233	0	Content		490	341	9773805	4596855740
9791	12:41:12.585	00:00:09.790	587	528,0493	415,5535	0,5918508	0,5262338	569,458	3,380534	0	520,6237	407,6739	0,410035	0,5311573	575,2533	3,548283	0	26	524	412						Untertest1.avi	0	880	547	72	111	429	273	2582	0	Content		452	301	9790556	4596872491
9807	12:41:12.601	00:00:09.807	588	528,6596	398,0278	0,5919682	0,526046	569,6152	3,388999	0	509,1927	399,8978	0,4101713	0,5309357	575,2824	3,578661	0	26	519	399						Untertest1.avi	0	880	547	72	111	429	273	2582	0	Content		447	288	9807180	4596889115
9824	12:41:12.618	00:00:09.823	589	529,3694	403,237	0,5920256	0,5260437	569,6426	3,395929	0	511,516	397,2095	0,410196	0,5309311	575,4183	3,551671	0	26	520	400						Untertest1.avi	0	880	547	72	111	429	273	2582	0	Content		448	289	9823805	4596905740
9840	12:41:12.634	00:00:09.840	590	534,304	406,2365	0,5920855	0,5259426	569,5362	3,38339	0	506,9495	395,5013	0,4102396	0,5308852	575,2732	3,566477	0	26	521	401						Untertest1.avi	0	880	547	72	111	429	273	2582	0	Content		449	290	9840427	4596922362
9857	12:41:12.651	00:00:09.857	591	530,0958	410,8735	0,592108	0,5258934	569,5571	3,374515	0	511,5087	395,2737	0,4102566	0,5308504	575,2872	3,534811	0	26	521	403						Untertest1.avi	0	880	547	72	111	429	273	2582	0	Content		449	292	9857177	4596939112
9874	12:41:12.668	00:00:09.873	592	528,0593	403,2342	0,5921309	0,5258811	569,5579	3,331617	0	508,949	398,2402	0,4102767	0,5308445	575,3145	3,532068	0	26	519	401						Untertest1.avi	0	880	547	72	111	429	273	2582	0	Content		447	290	9873803	4596955738
9890	12:41:12.684	00:00:09.890	593	532,3192	406,1644	0,5921528	0,5259178	569,5622	3,295755	0	510,4061	399,4395	0,410288	0,5309038	575,3396	3,479625	0	26	521	403						Untertest1.avi	0	880	547	72	111	429	273	2582	0	Content		449	292	9890426	4596972361
9907	12:41:12.701	00:00:09.907	594	531,5264	403,8302	0,5921789	0,5260264	569,6265	3,245842	0	508,6327	408,1176	0,4103127	0,530982	575,3455	3,438021	0	26	520	406						Untertest1.avi	0	880	547	72	111	429	273	2582	0	Content		448	295	9907175	4596989110
9924	12:41:12.718	00:00:09.923	595	529,9207	401,8271	0,5922303	0,5261317	569,7033	3,169518	0	501,3199	402,5439	0,410348	0,5311159	575,3586	3,393028	0	26	516	402						Untertest1.avi	0	880	547	72	111	429	273	2582	0	Content		444	291	9923801	4597005736
9940	12:41:12.734	00:00:09.940	596	530,9564	406,6107	0,5922729	0,5262083	569,7193	3,146004	0	505,2625	404,1637	0,4103858	0,5312031	575,3327	3,354218	0	26	518	405						Untertest1.avi	0	880	547	72	111	429	273	2582	0	Content		446	294	9940424	4597022359
9957	12:41:12.751	00:00:09.957	597	527,9773	408,2334	0,5923118	0,5262555	569,6542	3,092962	0	507,4502	404,3865	0,4104277	0,5312441	575,308	3,287133	0	26	518	406						Untertest1.avi	0	880	547	72	111	429	273	2582	0	Content		446	295	9957048	4597038983
9974	12:41:12.768	00:00:09.973	598	519,3624	401,5863	0,5923772	0,5261671	569,5815	3,05715	0	506,7777	394,3218	0,410523	0,5311145	575,3758	3,221892	0	26	513	398						Untertest1.avi	0	880	547	72	111	429	273	2582	0	Content		441	287	9973796	4597055731
9990	12:41:12.784	00:00:09.990	599	517,8415	364,8535	0,5925031	0,5257632	569,7211	2,962149	0	494,7478	376,5366	0,4107725	0,5306993	575,3243	3,209259	0	26	506	371						Untertest1.avi	0	880	547	72	111	429	273	2582	0	Content		434	260	9990424	4597072359
10007	12:41:12.801	00:00:10.007	600	508,8167	354,7169	0,5925558	0,525676	569,7556	2,926709	0	494,8819	370,662	0,4107843	0,5305777	575,4	3,17247	0	26	502	363						Untertest1.avi	0	880	547	72	111	429	273	2582	0	Content		430	252	10007048	4597088983
10024	12:41:12.818	00:00:10.023	601	520,2377	370,2062	0,5926355	0,5255896	569,6187	2,938139	0	488,598	369,2999	0,4108249	0,5303981	575,3622	3,101074	0	26	504	370						Untertest1.avi	0	880	547	72	111	429	273	2582	0	Content		432	259	10023671	4597105606
10040	12:41:12.834	00:00:10.040	602	518,3588	379,0551	0,5926722	0,5255041	569,6533	2,88592	0	489,6588	369,6006	0,4108414	0,5302653	575,3506	3,08865	0	26	504	374						Untertest1.avi	0	880	547	72	111	429	273	2582	0	Content		432	263	10040422	4597122357
10057	12:41:12.851	00:00:10.057	603	511,8023	358,8578	0,5926863	0,5254854	569,6467	2,861715	0	491,5973	375,9698	0,4108357	0,5302278	575,3403	3,077822	0	26	502	367						Untertest1.avi	0	880	547	72	111	429	273	2582	0	Content		430	256	10057049	4597138984
10074	12:41:12.868	00:00:10.073	604	504,5179	382,5961	0,5926929	0,5255289	569,6122	2,852925	0	488,3146	360,6777	0,4108112	0,5303271	575,3416	2,993981	0	26	496	372						Untertest1.avi	0	880	547	72	111	429	273	2582	0	Content		424	261	10073669	4597155604
10090	12:41:12.884	00:00:10.090	605	510,5428	380,8642	0,5926609	0,5255964	569,5555	2,830347	0	484,2115	371,9636	0,4107568	0,5304424	575,3539	3,0002	0	26	497	376						Untertest1.avi	0	880	547	72	111	429	273	2582	0	Content		425	265	10090296	4597172231
10107	12:41:12.901	00:00:10.107	606	506,2575	354,8519	0,592622	0,5256279	569,5098	2,73588	0	483,6284	368,6094	0,4106926	0,5305561	575,3487	2,959635	0	26	495	362						Untertest1.avi	0	880	547	72	111	429	273	2582	0	Content		423	251	10107043	4597188978
10124	12:41:12.918	00:00:10.123	607	515,3795	380,8821	0,5925652	0,5256714	569,4868	2,802895	0	489,2466	379,3705	0,4106161	0,530609	575,2892	2,977579	0	26	502	380						Untertest1.avi	0	880	547	72	111	429	273	2582	0	Content		430	269	10123667	4597205602
10140	12:41:12.934	00:00:10.140	608	515,0759	337,7375	0,5930611	0,5257733	572,0671	2,771066	0	492,6577	360,3996	0,4107226	0,5306873	576,1074	3,004307	0	26	504	349						Untertest1.avi	0	880	547	72	111	429	273	2582	0	Content		432	238	10140290	4597222225
10157	12:41:12.951	00:00:10.156	609	501,6941	397,2076	0,5928748	0,5262917	566,6723	2,737441	0	481,2708	354,3127	0,4089893	0,5311936	582,4288	2,961613	0	26	491	376						Untertest1.avi	0	880	547	72	111	429	273	2582	0	Content		419	265	10156913	4597238848
10174	12:41:12.968	00:00:10.173	610	515,2562	366,9835	0,5932921	0,5256269	573,2999	2,764783	0	491,5108	364,5144	0,4110683	0,5305915	578,701	2,927701	0	26	503	366						Untertest1.avi	0	880	547	72	111	429	273	2582	0	Content		431	255	10173660	4597255595
10190	12:41:12.984	00:00:10.190	611	505,7588	373,7964	0,5926311	0,5261946	573,2984	2,854292	0	473,5304	365,6303	0,410378	0,5311362	578,701	3,032329	0	26	490	370						Untertest1.avi	0	880	547	72	111	429	273	2582	0	Content		418	259	10190283	4597272218
10207	12:41:13.001	00:00:10.206	612	511,1503	350,4023	0,5926642	0,5263047	573,2999	2,801705	0	488,6607	363,4333	0,4104684	0,5312169	578,701	3,00895	0	26	500	357						Untertest1.avi	0	880	547	72	111	429	273	2582	0	Content		428	246	10206908	4597288843
10224	12:41:13.018	00:00:10.223	613	512,1476	372,0562	0,5926577	0,5263758	573,2984	2,810192	0	473,9801	376,1539	0,4103619	0,53126	578,701	3,016108	0	26	493	374						Untertest1.avi	0	880	547	72	111	429	273	2582	0	Content		421	263	10223530	4597305465
10240	12:41:13.034	00:00:10.240	614	513,9538	374,3406	0,5926562	0,5263686	573,2999	2,855118	0	485,4755	363,6075	0,4104608	0,5312518	578,701	2,982905	0	26	500	369						Untertest1.avi	0	880	547	72	111	429	273	2582	0	Content		428	258	10240278	4597322213
10257	12:41:13.051	00:00:10.256	615	514,8665	357,8516	0,5926273	0,5263598	573,2984	2,797717	0	476,5918	359,8932	0,4103353	0,5312099	578,701	3,00039	0	26	496	359						Untertest1.avi	0	880	547	72	111	429	273	2582	0	Content		424	248	10256901	4597338836
10274	12:41:13.068	00:00:10.273	616	520,41	359,7103	0,5918588	0,5267672	573,2999	2,922611	0	488,2659	370,7517	0,4097467	0,5314808	578,701	3,066537	0	26	504	365						Untertest1.avi	0	880	547	72	111	429	273	2582	0	Content		432	254	10273525	4597355460
10290	12:41:13.084	00:00:10.290	617	543,5669	350,7567	0,5932808	0,525911	573,2979	2,852109	0	470,7599	365,2504	0,4109144	0,530882	578,701	3,032202	0	26	507	358						Untertest1.avi	0	880	547	72	111	429	273	2582	0	Content		435	247	10290149	4597372084
10307	12:41:13.101	00:00:10.306	618	-1024	-768	-1	-1	-1	-1	4	-1024	-768	-1	-1	-1	-1	4	26	0	0						Untertest1.avi	0	880	547	72	111	429	273	2582	0	Content		-72	-111	10306868	4597388803
10324	12:41:13.118	00:00:10.323	619	-1024	-768	-1	-1	-1	-1	4	-1024	-768	-1	-1	-1	-1	4	26	0	0						Untertest1.avi	0	880	547	72	111	429	273	2582	0	Content		-72	-111	10323536	4597405471
10340	12:41:13.134	00:00:10.340	620	508,5078	383,4257	0,5924688	0,5263075	569,4237	2,927003	0	477,4827	376,8919	0,4104781	0,5310585	575,6366	3,057132	0	26	493	380						Untertest1.avi	0	880	547	72	111	429	273	2582	0	Content		421	269	10340224	4597422159
10357	12:41:13.151	00:00:10.356	621	509,9526	375,8602	0,5924831	0,5263553	569,4456	2,8773	0	475,2548	375,2395	0,4104822	0,5311173	575,6618	3,046824	0	26	493	376						Untertest1.avi	0	880	547	72	111	429	273	2582	0	Content		421	265	10356846	4597438781
10373	12:41:13.167	00:00:10.373	622	506,1081	381,1543	0,5924627	0,5264466	569,5073	2,936891	0	480,3383	378,1299	0,4104541	0,5312269	575,6596	3,045462	0	26	493	380						Untertest1.avi	0	880	547	72	111	429	273	2582	0	Content		421	269	10373472	4597455407
10390	12:41:13.184	00:00:10.390	623	504,6446	374,7072	0,5924289	0,5265927	569,5142	2,891366	0	471,9569	370,7649	0,4104104	0,5313496	575,5756	3,04601	0	26	488	373						Untertest1.avi	0	880	547	72	111	429	273	2582	0	Content		416	262	10390219	4597472154
10407	12:41:13.201	00:00:10.406	624	512,2568	374,7293	0,592382	0,52672	569,5601	2,921521	0	472,0265	376,3183	0,4103465	0,5314542	575,3798	3,047348	0	26	492	376						Untertest1.avi	0	880	547	72	111	429	273	2582	0	Content		420	265	10406845	4597488780
10423	12:41:13.217	00:00:10.423	625	495,3877	381,2782	0,5923017	0,5268319	569,5078	2,94764	0	471,7538	381,3508	0,4102941	0,531558	575,3102	3,098541	0	26	484	381						Untertest1.avi	0	880	547	72	111	429	273	2582	0	Content		412	270	10423470	4597505405
10440	12:41:13.234	00:00:10.440	626	515,6695	379,7168	0,5922204	0,5269102	569,4657	2,940197	0	475,5655	380,8266	0,4102465	0,5316388	575,2662	3,072165	0	26	496	380						Untertest1.avi	0	880	547	72	111	429	273	2582	0	Content		424	269	10440106	4597522041
10457	12:41:13.251	00:00:10.456	627	507,4741	364,502	0,5921307	0,5269147	569,3129	2,912923	0	484,4315	372,0567	0,4101681	0,5317066	575,335	3,070468	0	26	496	368						Untertest1.avi	0	880	547	72	111	429	273	2582	0	Content		424	257	10456846	4597538781
10473	12:41:13.267	00:00:10.473	628	510,5727	377,3285	0,5920657	0,526875	569,3004	2,94376	0	476,9673	371,623	0,4100642	0,5317271	575,3604	3,080448	0	26	494	374						Untertest1.avi	0	880	547	72	111	429	273	2582	0	Content		422	263	10473469	4597555404
10490	12:41:13.284	00:00:10.490	629	510,1355	373,3928	0,5920262	0,5268118	569,2592	2,962587	0	478,266	372,0303	0,409943	0,5317195	575,1863	3,093881	0	26	494	373						Untertest1.avi	0	880	547	72	111	429	273	2582	0	Content		422	262	10490090	4597572025
10507	12:41:13.301	00:00:10.506	630	510,5628	360,8345	0,5919802	0,5267394	569,2101	2,955655	0	477,8543	380,9289	0,4098854	0,5317182	575,1171	3,105082	0	26	494	371						Untertest1.avi	0	880	547	72	111	429	273	2582	0	Content		422	260	10506719	4597588654
10523	12:41:13.317	00:00:10.523	631	513,6556	381,6313	0,5919303	0,5267299	569,1745	2,993766	0	480,6371	381,5964	0,4098442	0,5317634	575,0992	3,115051	0	26	497	382						Untertest1.avi	0	880	547	72	111	429	273	2582	0	Content		425	271	10523467	4597605402
10540	12:41:13.334	00:00:10.540	632	508,7648	376,1554	0,5918967	0,5267788	569,1461	3,019982	0	470,8036	374,5428	0,4098111	0,5318504	575,0933	3,136455	0	26	490	375						Untertest1.avi	0	880	547	72	111	429	273	2582	0	Content		418	264	10540102	4597622037
10557	12:41:13.351	00:00:10.556	633	512,8332	366,3452	0,5918922	0,5268939	569,0878	3,027799	0	481,4333	378,0883	0,40981	0,5319328	575,058	3,149349	0	26	497	372						Untertest1.avi	0	880	547	72	111	429	273	2582	0	Content		425	261	10556717	4597638652
10573	12:41:13.367	00:00:10.573	634	508,4293	367,375	0,5919126	0,527002	569,0742	3,058984	0	480,6064	377,9586	0,409817	0,5320147	575,0945	3,140002	0	26	495	373						Untertest1.avi	0	880	547	72	111	429	273	2582	0	Content		423	262	10573341	4597655276
10590	12:41:13.384	00:00:10.590	635	508,33	385,2464	0,5919618	0,527103	569,068	3,038427	0	473,6349	385,3597	0,4098517	0,5321153	575,1317	3,169265	0	26	491	385						Untertest1.avi	0	880	547	72	111	429	273	2582	0	Content		419	274	10590100	4597672035
10607	12:41:13.401	00:00:10.606	636	499,0738	395,2883	0,5920335	0,5272337	569,001	3,12506	0	476,8015	379,132	0,4099309	0,5321879	575,0715	3,19683	0	26	488	387						Untertest1.avi	0	880	547	72	111	429	273	2582	0	Content		416	276	10606715	4597688650
10623	12:41:13.417	00:00:10.623	637	509,0235	382,7503	0,5921425	0,5273562	568,9184	3,090259	0	480,9088	385,2566	0,410104	0,5321866	574,8456	3,209007	0	26	495	384						Untertest1.avi	0	880	547	72	111	429	273	2582	0	Content		423	273	10623340	4597705275
10640	12:41:13.434	00:00:10.639	638	506,4991	377,4573	0,5922742	0,5274035	569,0199	3,102554	0	485,1266	384,2512	0,4102159	0,5322001	574,9107	3,226285	0	26	496	381						Untertest1.avi	0	880	547	72	111	429	273	2582	0	Content		424	270	10639964	4597721899
10657	12:41:13.451	00:00:10.656	639	506,5337	382,9731	0,5924229	0,5274776	568,9944	3,144886	0	478,6524	373,9181	0,4102836	0,5322179	574,9944	3,214416	0	26	493	378						Untertest1.avi	0	880	547	72	111	429	273	2582	0	Content		421	267	10656715	4597738650
10673	12:41:13.467	00:00:10.673	640	502,4049	387,9281	0,5925023	0,5275116	568,9814	3,146829	0	475,6931	377,4043	0,4103543	0,5322183	575,0275	3,232439	0	26	489	383						Untertest1.avi	0	880	547	72	111	429	273	2582	0	Content		417	272	10673338	4597755273
10690	12:41:13.484	00:00:10.689	641	502,7381	381,9814	0,5925708	0,5275758	568,9886	3,126819	0	480,1285	372,789	0,4104454	0,5321693	574,9739	3,216091	0	26	491	377						Untertest1.avi	0	880	547	72	111	429	273	2582	0	Content		419	266	10689962	4597771897
10707	12:41:13.501	00:00:10.706	642	503,3283	374,2444	0,5926456	0,5275437	569,0074	3,137863	0	483,6176	381,5896	0,4105868	0,5321188	574,8469	3,260331	0	26	493	378						Untertest1.avi	0	880	547	72	111	429	273	2582	0	Content		421	267	10706589	4597788524
10723	12:41:13.517	00:00:10.723	643	511,6981	375,5579	0,592724	0,5275083	569,0195	3,138668	0	496,3811	382,4505	0,4106599	0,5320944	574,9058	3,253664	0	26	504	379						Untertest1.avi	0	880	547	72	111	429	273	2582	0	Content		432	268	10723338	4597805273
10740	12:41:13.534	00:00:10.739	644	516,6004	380,312	0,5928137	0,5274714	568,9454	3,150578	0	480,8301	382,932	0,41072	0,5320628	574,9471	3,290506	0	26	499	382						Untertest1.avi	0	880	547	72	111	429	273	2582	0	Content		427	271	10739968	4597821903
10757	12:41:13.551	00:00:10.756	645	521,8473	375,3367	0,592867	0,5274234	569,0022	3,11099	0	475,9356	382,0341	0,4107634	0,5320076	574,998	3,277834	0	26	499	379						Untertest1.avi	0	880	547	72	111	429	273	2582	0	Content		427	268	10756589	4597838524
10773	12:41:13.567	00:00:10.773	646	515,566	375,0092	0,5929193	0,5273528	569,0754	3,150301	0	478,4722	376,4724	0,410791	0,5319749	575,0182	3,287052	0	26	497	376						Untertest1.avi	0	880	547	72	111	429	273	2582	0	Content		425	265	10773213	4597855148
10790	12:41:13.584	00:00:10.789	647	510,8149	378,8613	0,5929567	0,5273325	569,0421	3,159148	0	476,0275	372,545	0,4108327	0,5319518	575,1105	3,293571	0	26	493	376						Untertest1.avi	0	880	547	72	111	429	273	2582	0	Content		421	265	10789962	4597871897
10807	12:41:13.601	00:00:10.806	648	504,9199	380,4838	0,5930041	0,5273611	569,0429	3,169284	0	476,0208	377,409	0,4108935	0,5319485	575,1271	3,276797	0	26	490	379						Untertest1.avi	0	880	547	72	111	429	273	2582	0	Content		418	268	10806589	4597888524
10823	12:41:13.617	00:00:10.823	649	505,8595	381,387	0,5930624	0,5274041	569,0585	3,173707	0	473,7611	388,3506	0,410989	0,5319777	575,1218	3,283792	0	26	490	385						Untertest1.avi	0	880	547	72	111	429	273	2582	0	Content		418	274	10823213	4597905148
10840	12:41:13.634	00:00:10.839	650	501,2018	390,8726	0,5931376	0,5274839	569,1072	3,207765	0	485,1285	388,4658	0,4111165	0,5320424	575,027	3,298544	0	26	493	390						Untertest1.avi	0	880	547	72	111	429	273	2582	0	Content		421	279	10839839	4597921774
10857	12:41:13.651	00:00:10.856	651	504,1857	394,2778	0,5932362	0,5275472	569,1905	3,226488	0	478,8514	388,36	0,4111927	0,5321062	575,0755	3,338057	0	26	492	391						Untertest1.avi	0	880	547	72	111	429	273	2582	0	Content		420	280	10856585	4597938520
10873	12:41:13.667	00:00:10.873	652	520,4087	384,8918	0,5933652	0,5276262	569,1339	3,218031	0	476,0642	383,799	0,4112712	0,5321338	575,1435	3,320183	0	26	498	384						Untertest1.avi	0	880	547	72	111	429	273	2582	0	Content		426	273	10873211	4597955146
10890	12:41:13.684	00:00:10.889	653	513,4524	378,7015	0,5934532	0,5276867	569,1824	3,230428	0	469,3261	379,436	0,4113505	0,5321453	575,2297	3,333619	0	26	491	379						Untertest1.avi	0	880	547	72	111	429	273	2582	0	Content		419	268	10889837	4597971772
10906	12:41:13.700	00:00:10.906	654	509,1246	377,7238	0,5935375	0,5276856	569,1542	3,198632	0	472,3402	389,2455	0,4114849	0,5320821	575,2339	3,361949	0	26	491	383						Untertest1.avi	0	880	547	72	111	429	273	2582	0	Content		419	272	10906460	4597988395
10923	12:41:13.717	00:00:10.923	655	511,7626	380,1516	0,5936577	0,5277016	569,1779	3,253106	0	480,4323	387,5017	0,4116367	0,5319943	575,1435	3,381873	0	26	496	384						Untertest1.avi	0	880	547	72	111	429	273	2582	0	Content		424	273	10923210	4598005145
10940	12:41:13.734	00:00:10.939	656	512,9305	388,5503	0,5937482	0,5277095	569,2961	3,263798	0	489,8636	383,3571	0,4116855	0,5319406	575,1358	3,384115	0	26	501	386						Untertest1.avi	0	880	547	72	111	429	273	2582	0	Content		429	275	10939835	4598021770
10956	12:41:13.750	00:00:10.956	657	521,5623	382,1009	0,5938114	0,5276691	569,1193	3,242722	0	488,9711	388,3193	0,4117076	0,5318953	575,1154	3,379066	0	26	505	385						Untertest1.avi	0	880	547	72	111	429	273	2582	0	Content		433	274	10956460	4598038395
10973	12:41:13.767	00:00:10.973	658	512,5607	388,1775	0,5938436	0,527586	569,1359	3,256485	0	478,5962	385,1142	0,4117194	0,5318749	575,0842	3,400394	0	26	496	387						Untertest1.avi	0	880	547	72	111	429	273	2582	0	Content		424	276	10973207	4598055142
10990	12:41:13.784	00:00:10.989	659	513,8234	389,0763	0,5938529	0,5274743	569,1308	3,263094	0	473,1254	384,8517	0,4117191	0,5317551	575,0906	3,401999	0	26	493	387						Untertest1.avi	0	880	547	72	111	429	273	2582	0	Content		421	276	10989835	4598071770
11006	12:41:13.800	00:00:11.006	660	522,3201	383,3974	0,5938789	0,5273725	569,1105	3,267466	0	475,1706	390,6472	0,4117296	0,5316098	575,1162	3,420364	0	26	499	387						Untertest1.avi	0	880	547	72	111	429	273	2582	0	Content		427	276	11006460	4598088395
11023	12:41:13.817	00:00:11.023	661	504,2682	388,9498	0,5939128	0,527335	569,0566	3,264255	0	484,2617	377,9135	0,4117518	0,5315088	575,1397	3,398819	0	26	494	383						Untertest1.avi	0	880	547	72	111	429	273	2582	0	Content		422	272	11023099	4598105034
11040	12:41:13.834	00:00:11.039	662	504,7982	392,8148	0,59396	0,5274197	569,0068	3,267854	0	472,6754	389,2012	0,4117904	0,531526	575,1018	3,448445	0	26	489	391						Untertest1.avi	0	880	547	72	111	429	273	2582	0	Content		417	280	11039833	4598121768
11056	12:41:13.850	00:00:11.056	663	507,5617	387,92	0,5940062	0,5275744	569,0106	3,283343	0	470,9962	388,1395	0,4118356	0,5316507	574,9875	3,409094	0	26	489	388						Untertest1.avi	0	880	547	72	111	429	273	2582	0	Content		417	277	11056456	4598138391
11073	12:41:13.867	00:00:11.073	664	505,4465	389,0933	0,5940418	0,5276948	568,9692	3,283498	0	473,2637	382,9601	0,4118668	0,5317998	574,9669	3,423139	0	26	489	386						Untertest1.avi	0	880	547	72	111	429	273	2582	0	Content		417	275	11073091	4598155026
11090	12:41:13.884	00:00:11.089	665	496,4442	399,7458	0,5940402	0,5278124	568,9713	3,296035	0	470,926	385,5759	0,4118698	0,5319638	574,9689	3,428241	0	26	484	393						Untertest1.avi	0	880	547	72	111	429	273	2582	0	Content		412	282	11089706	4598171641
11106	12:41:13.900	00:00:11.106	666	504,1992	392,4468	0,5940021	0,5278664	568,9948	3,263711	0	470,2464	386,1454	0,4118269	0,5320567	575,0447	3,407437	0	26	487	389						Untertest1.avi	0	880	547	72	111	429	273	2582	0	Content		415	278	11106453	4598188388
11123	12:41:13.917	00:00:11.123	667	507,1995	388,2708	0,5939463	0,5278717	569,0659	3,284497	0	473,1033	382,5563	0,4117791	0,5320753	575,0303	3,414445	0	26	490	385						Untertest1.avi	0	880	547	72	111	429	273	2582	0	Content		418	274	11123088	4598205023
11140	12:41:13.934	00:00:11.139	668	508,3584	387,7568	0,5938872	0,527832	569,0676	3,301083	0	477,5714	393,1958	0,4117407	0,5320185	574,9946	3,428642	0	26	493	390						Untertest1.avi	0	880	547	72	111	429	273	2582	0	Content		421	279	11139704	4598221639
11156	12:41:13.950	00:00:11.156	669	507,5184	400,0748	0,5938459	0,5277655	569,0584	3,313382	0	476,869	388,8447	0,4117287	0,5319524	574,9711	3,417431	0	26	492	394						Untertest1.avi	0	880	547	72	111	429	273	2582	0	Content		420	283	11156328	4598238263
11173	12:41:13.967	00:00:11.173	670	512,559	392,7017	0,5938461	0,5276279	569,028	3,302205	0	477,0992	381,1594	0,4117192	0,5318474	575,0024	3,43634	0	26	495	387						Untertest1.avi	0	880	547	72	111	429	273	2582	0	Content		423	276	11173088	4598255023
11190	12:41:13.984	00:00:11.189	671	507,0786	388,1302	0,593871	0,5275216	569,0259	3,288656	0	484,8382	379,1454	0,4117421	0,5317334	575,0563	3,40864	0	26	496	384						Untertest1.avi	0	880	547	72	111	429	273	2582	0	Content		424	273	11189703	4598271638
11206	12:41:14.000	00:00:11.206	672	507,5118	397,6873	0,5938979	0,52743	569,0521	3,335044	0	475,8479	380,4495	0,41176	0,531584	575,0626	3,440145	0	26	492	389						Untertest1.avi	0	880	547	72	111	429	273	2582	0	Content		420	278	11206329	4598288264
11223	12:41:14.017	00:00:11.222	673	501,542	394,0409	0,5939193	0,5272793	569,0756	3,331727	0	475,5239	376,3514	0,4117728	0,5314522	575,0797	3,45425	0	26	489	385						Untertest1.avi	0	880	547	72	111	429	273	2582	0	Content		417	274	11222952	4598304887
11240	12:41:14.034	00:00:11.239	674	507,1461	389,5378	0,5939237	0,5271904	569,1266	3,322339	0	470,7411	386,9115	0,4117812	0,5313324	575,1061	3,478987	0	26	489	388						Untertest1.avi	0	880	547	72	111	429	273	2582	0	Content		417	277	11239700	4598321635
11256	12:41:14.050	00:00:11.256	675	515,496	383,2563	0,5939053	0,527102	569,1723	3,283386	0	477,826	388,774	0,4117676	0,5312515	575,0838	3,47589	0	26	497	386						Untertest1.avi	0	880	547	72	111	429	273	2582	0	Content		425	275	11256324	4598338259
11273	12:41:14.067	00:00:11.272	676	505,3072	395,8003	0,5938693	0,5270429	569,1685	3,318346	0	483,344	391,4037	0,4117368	0,5311813	575,0428	3,477106	0	26	494	394						Untertest1.avi	0	880	547	72	111	429	273	2582	0	Content		422	283	11272948	4598354883
11290	12:41:14.084	00:00:11.289	677	516,9623	379,495	0,5938125	0,5270042	569,1137	3,326286	0	475,6908	386,4183	0,4116999	0,5311387	575,069	3,487653	0	26	496	383						Untertest1.avi	0	880	547	72	111	429	273	2582	0	Content		424	272	11289573	4598371508
11306	12:41:14.100	00:00:11.306	678	517,2102	385,8438	0,5937132	0,5269908	569,1252	3,316625	0	476,7668	396,1417	0,4116394	0,5311179	575,0733	3,485355	0	26	497	391						Untertest1.avi	0	880	547	72	111	429	273	2582	0	Content		425	280	11306321	4598388256
11323	12:41:14.117	00:00:11.322	679	507,2057	393,4156	0,5936412	0,526999	569,0491	3,351207	0	485,5961	378,9893	0,4115812	0,5311518	575,001	3,479583	0	26	496	386						Untertest1.avi	0	880	547	72	111	429	273	2582	0	Content		424	275	11322947	4598404882
11340	12:41:14.134	00:00:11.339	680	508,5553	387,4575	0,5935928	0,5270138	569,1295	3,328224	0	480,1011	384,072	0,4115137	0,5311961	575,0816	3,502588	0	26	494	386						Untertest1.avi	0	880	547	72	111	429	273	2582	0	Content		422	275	11339569	4598421504
11356	12:41:14.150	00:00:11.356	681	504,0316	393,215	0,5935539	0,5270011	569,1175	3,350882	0	482,3342	383,8234	0,4114511	0,5312484	575,165	3,527724	0	26	493	389						Untertest1.avi	0	880	547	72	111	429	273	2582	0	Content		421	278	11356196	4598438131
11373	12:41:14.167	00:00:11.372	682	508,9314	402,3835	0,5935266	0,5269743	569,131	3,358594	0	476,6437	389,2274	0,4114144	0,5312416	575,1495	3,520792	0	26	493	396						Untertest1.avi	0	880	547	72	111	429	273	2582	0	Content		421	285	11372945	4598454880
11390	12:41:14.184	00:00:11.389	683	513,8368	388,315	0,5935049	0,5269119	569,1675	3,339531	0	468,0453	387,5052	0,4113635	0,5312011	575,1404	3,533955	0	26	491	388						Untertest1.avi	0	880	547	72	111	429	273	2582	0	Content		419	277	11389569	4598471504
11406	12:41:14.200	00:00:11.406	684	510,1328	383,3362	0,5934683	0,5268418	569,1866	3,359187	0	473,9691	384,6245	0,4113272	0,5311332	575,1143	3,5172	0	26	492	384						Untertest1.avi	0	880	547	72	111	429	273	2582	0	Content		420	273	11406193	4598488128
11423	12:41:14.217	00:00:11.422	685	509,9499	387,9498	0,5934311	0,5267025	569,1559	3,376478	0	478,8438	385,2756	0,4112952	0,5310783	575,0783	3,535418	0	26	494	387						Untertest1.avi	0	880	547	72	111	429	273	2582	0	Content		422	276	11422817	4598504752
11440	12:41:14.234	00:00:11.439	686	502,6507	391,1387	0,5933812	0,5266046	569,1789	3,391301	0	476,8738	393,4053	0,4112647	0,5310295	575,0821	3,548554	0	26	490	392						Untertest1.avi	0	880	547	72	111	429	273	2582	0	Content		418	281	11439565	4598521500
11456	12:41:14.250	00:00:11.456	687	508,0811	383,0976	0,5933143	0,5265274	569,2568	3,370326	0	476,9927	393,1255	0,4112347	0,5309718	575,1245	3,530627	0	26	493	388						Untertest1.avi	0	880	547	72	111	429	273	2582	0	Content		421	277	11456190	4598538125
11473	12:41:14.267	00:00:11.472	688	522,8759	382,1025	0,5933033	0,5265163	569,2243	3,340723	0	487,7888	393,7201	0,4112302	0,5309484	575,1146	3,54232	0	26	505	388						Untertest1.avi	0	880	547	72	111	429	273	2582	0	Content		433	277	11472813	4598554748
11489	12:41:14.283	00:00:11.489	689	512,5417	391,1478	0,5933213	0,5265221	569,1953	3,372078	0	473,3289	393,3712	0,4112443	0,5309402	575,1022	3,53275	0	26	493	392						Untertest1.avi	0	880	547	72	111	429	273	2582	0	Content		421	281	11489439	4598571374
11506	12:41:14.300	00:00:11.506	690	516,8057	381,5664	0,5933831	0,526591	569,0942	3,386143	0	473,516	396,8625	0,4112797	0,5309522	575,1089	3,579379	0	26	495	389						Untertest1.avi	0	880	547	72	111	429	273	2582	0	Content		423	278	11506187	4598588122
11523	12:41:14.317	00:00:11.522	691	509,2926	395,2253	0,5934371	0,5266781	569,0985	3,397703	0	469,5791	393,797	0,4113276	0,5310026	575,0577	3,548109	0	26	489	395						Untertest1.avi	0	880	547	72	111	429	273	2582	0	Content		417	284	11522811	4598604746
11539	12:41:14.333	00:00:11.539	692	535,6987	376,5636	0,5932984	0,5266363	569,0609	3,368501	0	499,658	389,9321	0,4112801	0,5309151	575,096	3,543184	0	26	518	383						Untertest1.avi	0	880	547	72	111	429	273	2582	0	Content		446	272	11539435	4598621370
11556	12:41:14.350	00:00:11.556	693	538,9063	380,1191	0,5933557	0,5266435	569,1749	3,388854	0	498,3586	386,5004	0,4113449	0,5308987	575,0869	3,591866	0	26	519	383						Untertest1.avi	0	880	547	72	111	429	273	2582	0	Content		447	272	11556063	4598637998
11573	12:41:14.367	00:00:11.572	694	534,4088	383,0582	0,5934075	0,5266971	569,1438	3,407872	0	498,6366	382,2838	0,4113809	0,5309013	575,0838	3,584712	0	26	517	383						Untertest1.avi	0	880	547	72	111	429	273	2582	0	Content		445	272	11572810	4598654745
11589	12:41:14.383	00:00:11.589	695	528,1442	389,4283	0,5934361	0,526682	569,105	3,44183	0	499,2325	381,8268	0,4114122	0,5308532	575,0255	3,566043	0	26	514	386						Untertest1.avi	0	880	547	72	111	429	273	2582	0	Content		442	275	11589436	4598671371
11606	12:41:14.400	00:00:11.606	696	533,2901	375,6942	0,5934358	0,5266527	569,1121	3,416145	0	496,5482	386,8705	0,4114129	0,530818	575,0237	3,593356	0	26	515	381						Untertest1.avi	0	880	547	72	111	429	273	2582	0	Content		443	270	11606060	4598687995
11623	12:41:14.417	00:00:11.622	697	525,7292	378,5007	0,5934255	0,5266241	569,1115	3,415794	0	484,9773	383,9722	0,41139	0,5308088	575,0505	3,630971	0	26	505	381						Untertest1.avi	0	880	547	72	111	429	273	2582	0	Content		433	270	11622812	4598704747
11639	12:41:14.433	00:00:11.639	698	530,8004	377,7078	0,5934055	0,5266071	569,1059	3,418715	0	493,0296	378,6927	0,4113735	0,5308186	575,0579	3,617188	0	26	512	378						Untertest1.avi	0	880	547	72	111	429	273	2582	0	Content		440	267	11639433	4598721368
11656	12:41:14.450	00:00:11.656	699	538,2065	375,9901	0,5933784	0,5265933	569,1244	3,428848	0	496,1309	382,0189	0,4113504	0,5308491	575,0543	3,613114	0	26	517	379						Untertest1.avi	0	880	547	72	111	429	273	2582	0	Content		445	268	11656058	4598737993
11673	12:41:14.467	00:00:11.672	700	532,7572	387,0784	0,5933194	0,5265774	569,1736	3,460819	0	499,054	384,2715	0,4113183	0,5308735	575,0768	3,660491	0	26	516	386						Untertest1.avi	0	880	547	72	111	429	273	2582	0	Content		444	275	11672682	4598754617
11689	12:41:14.483	00:00:11.689	701	539,3704	380,3455	0,5932873	0,5265518	569,1864	3,470906	0	498,8328	379,4702	0,4112975	0,5308747	575,1066	3,650309	0	26	519	380						Untertest1.avi	0	880	547	72	111	429	273	2582	0	Content		447	269	11689436	4598771371
11706	12:41:14.500	00:00:11.706	702	533,5601	382,8949	0,5932807	0,5264971	569,1697	3,466712	0	491,4373	387,2729	0,4112866	0,5308323	575,1149	3,654487	0	26	512	385						Untertest1.avi	0	880	547	72	111	429	273	2582	0	Content		440	274	11706058	4598787993
11723	12:41:14.517	00:00:11.722	703	537,4185	375,9032	0,5932891	0,5264305	569,2217	3,462226	0	505,0428	383,3635	0,4112832	0,530768	575,1177	3,653724	0	26	521	380						Untertest1.avi	0	880	547	72	111	429	273	2582	0	Content		449	269	11722688	4598804623
11739	12:41:14.533	00:00:11.739	704	533,8954	388,3586	0,5932865	0,5264367	569,2197	3,485833	0	499,6964	385,9827	0,4112804	0,5307558	575,1041	3,668578	0	26	517	387						Untertest1.avi	0	880	547	72	111	429	273	2582	0	Content		445	276	11739307	4598821242
11756	12:41:14.550	00:00:11.756	705	531,714	385,3974	0,5932471	0,5264928	569,1321	3,495618	0	507,8785	383,425	0,4112615	0,5307491	575,1008	3,643348	0	26	520	384						Untertest1.avi	0	880	547	72	111	429	273	2582	0	Content		448	273	11756069	4598838004
11773	12:41:14.567	00:00:11.772	706	531,7133	382,1397	0,5932238	0,5265545	569,0668	3,495955	0	498,5089	389,8406	0,4112321	0,5308532	575,0737	3,658329	0	26	515	386						Untertest1.avi	0	880	547	72	111	429	273	2582	0	Content		443	275	11772685	4598854620
11789	12:41:14.583	00:00:11.789	707	524,538	389,5474	0,5931855	0,5266684	569,0151	3,477401	0	507,5989	378,4125	0,4112008	0,5309739	575,0355	3,647698	0	26	516	384						Untertest1.avi	0	880	547	72	111	429	273	2582	0	Content		444	273	11789307	4598871242
11806	12:41:14.600	00:00:11.805	708	527,4091	384,8504	0,5931454	0,526722	568,9589	3,499724	0	506,2242	383,4965	0,4111576	0,531082	574,9784	3,668746	0	26	517	384						Untertest1.avi	0	880	547	72	111	429	273	2582	0	Content		445	273	11805930	4598887865
11823	12:41:14.617	00:00:11.822	709	519,3282	380,3163	0,5930929	0,5267999	568,8953	3,486638	0	505,4765	387,5196	0,4111012	0,5311156	574,8155	3,626137	0	26	512	384						Untertest1.avi	0	880	547	72	111	429	273	2582	0	Content		440	273	11822682	4598904617
11839	12:41:14.633	00:00:11.839	710	535,3157	365,1309	0,5935358	0,5268039	581,4412	3,541362	0	510,6411	370,1385	0,410671	0,531162	587,7579	3,722165	0	26	523	368						Untertest1.avi	0	880	547	72	111	429	273	2582	0	Content		451	257	11839225	4598921160
11856	12:41:14.650	00:00:11.855	711	538,3168	360,8651	0,5935261	0,5268164	581,4398	3,486902	0	515,6033	366,2863	0,4106472	0,5311986	587,7579	3,727547	0	26	527	364						Untertest1.avi	0	880	547	72	111	429	273	2582	0	Content		455	253	11855849	4598937784
11873	12:41:14.667	00:00:11.872	712	534,4885	365,481	0,5934928	0,526875	581,4412	3,515927	0	514,4937	370,5583	0,4106276	0,5312805	587,7579	3,721364	0	26	524	368						Untertest1.avi	0	880	547	72	111	429	273	2582	0	Content		452	257	11872598	4598954533
11889	12:41:14.683	00:00:11.889	713	531,5413	370,9814	0,5934889	0,5269321	581,4398	3,511235	0	506,5076	369,989	0,4106022	0,531354	587,7579	3,723017	0	26	519	370						Untertest1.avi	0	880	547	72	111	429	273	2582	0	Content		447	259	11889225	4598971160
11906	12:41:14.700	00:00:11.905	714	535,2511	368,5194	0,5934655	0,5270317	581,4412	3,529654	0	510,5362	367,8901	0,4106058	0,5314527	587,7579	3,700316	0	26	523	368						Untertest1.avi	0	880	547	72	111	429	273	2582	0	Content		451	257	11905848	4598987783
11922	12:41:14.716	00:00:11.922	715	539,2953	367,2945	0,5934525	0,5270808	581,4398	3,474915	0	505,6593	370,0866	0,4105652	0,5314805	587,7579	3,719082	0	26	522	369						Untertest1.avi	0	880	547	72	111	429	273	2582	0	Content		450	258	11922474	4599004409
11939	12:41:14.733	00:00:11.939	716	542,1625	377,8431	0,5934207	0,5271365	581,4412	3,526465	0	518,2192	362,2411	0,4105656	0,5315393	587,7579	3,710157	0	26	530	370						Untertest1.avi	0	880	547	72	111	429	273	2582	0	Content		458	259	11939223	4599021158
11956	12:41:14.750	00:00:11.955	717	537,1433	370,6503	0,5933902	0,5271712	581,4398	3,501202	0	509,9464	366,002	0,4105296	0,531528	587,7579	3,718057	0	26	524	368						Untertest1.avi	0	880	547	72	111	429	273	2582	0	Content		452	257	11955846	4599037781
11972	12:41:14.766	00:00:11.972	718	531,5368	377,5443	0,5955289	0,5267637	581,4412	3,478268	0	513,2202	362,3744	0,4127861	0,5312249	587,7579	3,669462	0	26	522	370						Untertest1.avi	0	880	547	72	111	429	273	2582	0	Content		450	259	11972471	4599054406
11989	12:41:14.783	00:00:11.989	719	534,3659	376,9732	0,5910947	0,527606	581,4402	3,445544	0	515,9769	366,8655	0,4082324	0,5319355	587,7579	3,674975	0	26	525	372						Untertest1.avi	0	880	547	72	111	429	273	2582	0	Content		453	261	11989105	4599071040
12006	12:41:14.800	00:00:12.005	720	529,7508	392,2435	0,5928682	0,5271705	569,2246	3,401864	0	509,7666	389,0216	0,4108885	0,5315557	574,9031	3,587556	0	26	520	391						Untertest1.avi	0	880	547	72	111	429	273	2582	0	Content		448	280	12005843	4599087778
12022	12:41:14.816	00:00:12.022	721	534,3148	389,7888	0,5928501	0,5271428	569,2639	3,372912	0	510,7531	388,5872	0,4108792	0,5314838	574,9136	3,596351	0	26	523	389						Untertest1.avi	0	880	547	72	111	429	273	2582	0	Content		451	278	12022467	4599104402
12039	12:41:14.833	00:00:12.039	722	535,8397	393,4992	0,5928248	0,5270674	569,3167	3,392438	0	508,8044	385,5889	0,4108478	0,5313926	574,9744	3,585057	0	26	522	390						Untertest1.avi	0	880	547	72	111	429	273	2582	0	Content		450	279	12039102	4599121037
12056	12:41:14.850	00:00:12.055	723	538,1537	395,1935	0,5927842	0,5270038	569,4172	3,399338	0	508,662	391,7643	0,4108137	0,5313206	574,9743	3,604284	0	26	523	393						Untertest1.avi	0	880	547	72	111	429	273	2582	0	Content		451	282	12055717	4599137652
12072	12:41:14.866	00:00:12.072	724	532,8314	390,3314	0,5927076	0,5269278	569,3307	3,38985	0	511,9775	393,612	0,4107447	0,5312917	574,9993	3,616881	0	26	522	392						Untertest1.avi	0	880	547	72	111	429	273	2582	0	Content		450	281	12072464	4599154399
12089	12:41:14.883	00:00:12.089	725	535,2925	397,4373	0,5926319	0,5268767	569,2997	3,399124	0	508,0893	390,7724	0,4106622	0,5312814	575,0589	3,594269	0	26	522	394						Untertest1.avi	0	880	547	72	111	429	273	2582	0	Content		450	283	12089096	4599171031
12106	12:41:14.900	00:00:12.105	726	534,7428	395,7046	0,5925339	0,5268685	569,2419	3,394394	0	509,4367	392,4821	0,4105728	0,5312947	575,091	3,61177	0	26	522	394						Untertest1.avi	0	880	547	72	111	429	273	2582	0	Content		450	283	12105712	4599187647
12122	12:41:14.916	00:00:12.122	727	531,1823	396,2654	0,5924162	0,5269024	569,2766	3,403999	0	510,7756	392,1347	0,4105039	0,5313212	574,9211	3,592649	0	26	521	394						Untertest1.avi	0	880	547	72	111	429	273	2582	0	Content		449	283	12122461	4599204396
12139	12:41:14.933	00:00:12.139	728	529,6232	397,7479	0,5923586	0,5269096	569,2866	3,385634	0	512,8006	390,2383	0,4104232	0,5313812	574,9364	3,594238	0	26	521	394						Untertest1.avi	0	880	547	72	111	429	273	2582	0	Content		449	283	12139087	4599221022
12156	12:41:14.950	00:00:12.155	729	533,058	399,1915	0,5923087	0,526949	569,2489	3,403201	0	511,2829	386,927	0,4103699	0,5314575	574,9294	3,576382	0	26	522	393						Untertest1.avi	0	880	547	72	111	429	273	2582	0	Content		450	282	12155707	4599237642
12172	12:41:14.966	00:00:12.172	730	533,9905	393,1366	0,5922442	0,5269776	569,2052	3,391057	0	512,8096	389,9731	0,4103046	0,5315523	574,9405	3,592609	0	26	523	392						Untertest1.avi	0	880	547	72	111	429	273	2582	0	Content		451	281	12172333	4599254268
12189	12:41:14.983	00:00:12.189	731	536,0205	397,0714	0,5921912	0,5270091	569,1553	3,389051	0	506,8733	397,0031	0,4102498	0,531609	574,8176	3,594834	0	26	521	397						Untertest1.avi	0	880	547	72	111	429	273	2582	0	Content		449	286	12189084	4599271019
12206	12:41:15.000	00:00:12.205	732	533,493	395,2061	0,5921333	0,5270171	569,1189	3,395859	0	511,8033	392,871	0,4102002	0,5316277	574,8405	3,583317	0	26	523	394						Untertest1.avi	0	880	547	72	111	429	273	2582	0	Content		451	283	12205706	4599287641
12222	12:41:15.016	00:00:12.222	733	536,2204	395,5299	0,592068	0,5269923	569,0411	3,384922	0	508,1049	389,0449	0,4101123	0,5316398	574,8191	3,563773	0	26	522	392						Untertest1.avi	0	880	547	72	111	429	273	2582	0	Content		450	281	12222331	4599304266
12239	12:41:15.033	00:00:12.238	734	534,8198	398,5082	0,5919893	0,5269964	568,9395	3,375062	0	509,9898	396,3152	0,4100582	0,53168	574,8302	3,578408	0	26	522	397						Untertest1.avi	0	880	547	72	111	429	273	2582	0	Content		450	286	12238954	4599320889
12256	12:41:15.050	00:00:12.255	735	536,4727	394,2108	0,5919572	0,5269989	568,9055	3,390481	0	505,511	391,4146	0,4100221	0,5317124	574,7652	3,552565	0	26	521	393						Untertest1.avi	0	880	547	72	111	429	273	2582	0	Content		449	282	12255703	4599337638
12272	12:41:15.066	00:00:12.272	736	536,2808	394,8464	0,5919424	0,5270335	568,9156	3,382062	0	510,121	393,7961	0,4100066	0,531734	574,7376	3,559575	0	26	523	394						Untertest1.avi	0	880	547	72	111	429	273	2582	0	Content		451	283	12272329	4599354264
12289	12:41:15.083	00:00:12.288	737	534,5391	397,7297	0,5919541	0,5270715	568,9023	3,373622	0	508,3181	395,6351	0,4100174	0,5317578	574,76	3,555392	0	26	521	397						Untertest1.avi	0	880	547	72	111	429	273	2582	0	Content		449	286	12288952	4599370887
12306	12:41:15.100	00:00:12.305	738	534,7139	393,3286	0,5920088	0,5271475	568,8625	3,378122	0	510,1042	394,585	0,4100674	0,5317525	574,7503	3,548515	0	26	522	394						Untertest1.avi	0	880	547	72	111	429	273	2582	0	Content		450	283	12305577	4599387512
12322	12:41:15.116	00:00:12.322	739	531,3913	396,5385	0,5920966	0,5272054	568,9074	3,367329	0	509,6746	397,8999	0,4101544	0,5317421	574,6118	3,535928	0	26	521	397						Untertest1.avi	0	880	547	72	111	429	273	2582	0	Content		449	286	12322325	4599404260
12339	12:41:15.133	00:00:12.338	740	531,7364	396,6018	0,5921729	0,5272549	568,9104	3,399468	0	512,2856	397,8094	0,4102398	0,5317075	574,6329	3,543081	0	26	522	397						Untertest1.avi	0	880	547	72	111	429	273	2582	0	Content		450	286	12338948	4599420883
12356	12:41:15.150	00:00:12.355	741	526,6519	371,6763	0,5922615	0,5267228	568,9643	3,367848	0	512,6744	371,3134	0,4104237	0,5312138	574,7556	3,532445	0	26	520	371						Untertest1.avi	0	880	547	72	111	429	273	2582	0	Content		448	260	12355574	4599437509
12372	12:41:15.166	00:00:12.372	742	513,4949	305,4093	0,5922413	0,5257691	569,0849	3,356632	0	509,261	311,4025	0,4106755	0,5302064	574,8384	3,550799	0	27	511	308						Untertest1.avi	0	880	547	72	111	448	159	150	0	Content		439	197	12372198	4599454133
12389	12:41:15.183	00:00:12.388	743	529,3611	278,3847	0,5921618	0,525287	569,2217	3,358042	0	511,2956	273,4704	0,410685	0,5297885	574,9476	3,528517	0	27	520	276						Untertest1.avi	0	880	547	72	111	448	159	150	0	Content		448	165	12388947	4599470882
12406	12:41:15.200	00:00:12.405	744	531,0096	270,4181	0,5921733	0,5251322	569,2167	3,343606	0	516,0049	270,0621	0,41065	0,5296464	575,0253	3,532238	0	27	524	270						Untertest1.avi	0	880	547	72	111	448	159	150	0	Content		452	159	12405571	4599487506
12422	12:41:15.216	00:00:12.422	745	529,2646	277,4342	0,5921902	0,5250354	569,2231	3,353179	0	509,9746	271,0324	0,4106174	0,5296066	575,095	3,524115	0	27	520	274						Untertest1.avi	0	880	547	72	111	448	159	150	0	Content		448	163	12422198	4599504133
12439	12:41:15.233	00:00:12.438	746	530,2449	267,5414	0,5921998	0,525117	569,2341	3,364753	0	508,2392	265,233	0,410596	0,5296513	575,1528	3,507747	0	27	519	266						Untertest1.avi	0	880	547	72	111	448	159	150	0	Content		447	155	12438822	4599520757
12456	12:41:15.250	00:00:12.455	747	535,825	274,7506	0,592221	0,5252027	569,2453	3,352187	0	507,3727	266,8536	0,4105966	0,5297868	575,1301	3,521782	0	27	522	271						Untertest1.avi	0	880	547	72	111	448	159	150	0	Content		450	160	12455571	4599537506
12472	12:41:15.266	00:00:12.472	748	536,2994	269,2146	0,5922726	0,5252901	569,1909	3,360627	0	513,3491	268,7016	0,4106183	0,5298634	575,1118	3,49622	0	27	525	269						Untertest1.avi	0	880	547	72	111	448	159	150	0	Content		453	158	12472198	4599554133
12489	12:41:15.283	00:00:12.488	749	534,6321	267,3443	0,5923205	0,5253705	569,3043	3,350655	0	510,1769	266,5272	0,4106326	0,5299472	575,1039	3,496161	0	27	522	267						Untertest1.avi	0	880	547	72	111	448	159	150	0	Content		450	156	12488822	4599570757
12505	12:41:15.299	00:00:12.505	750	530,2742	268,5274	0,5923556	0,5254172	569,3481	3,350756	0	508,5842	273,4016	0,410678	0,5299736	574,9938	3,505702	0	27	519	271						Untertest1.avi	0	880	547	72	111	448	159	150	0	Content		447	160	12505445	4599587380
12522	12:41:15.316	00:00:12.522	751	516,2139	224,9667	0,5923775	0,5247492	569,3585	3,365203	0	507,9769	212,4065	0,4109414	0,5292698	575,2056	3,482838	0	28	512	219						Untertest1.avi	0	880	547	72	111	445	86	466	0	Content		440	108	12522196	4599604131
12539	12:41:15.333	00:00:12.538	752	529,4507	192,5918	0,5923349	0,5245618	569,4572	3,330988	0	504,0934	188,385	0,4109913	0,5290692	575,2304	3,4986	0	28	517	190						Untertest1.avi	0	880	547	72	111	445	86	466	0	Content		445	79	12538821	4599620756
12555	12:41:15.349	00:00:12.555	753	520,8574	187,0184	0,5923698	0,5246642	569,4277	3,357887	0	509,7312	190,6278	0,4109583	0,5291539	575,2382	3,487579	0	28	515	189						Untertest1.avi	0	880	547	72	111	445	86	466	0	Content		443	78	12555444	4599637379
12572	12:41:15.366	00:00:12.572	754	524,9773	193,3022	0,5924098	0,524677	569,4135	3,371519	0	505,8861	189,5544	0,4109598	0,5291356	575,2284	3,482563	0	28	515	191						Untertest1.avi	0	880	547	72	111	445	86	466	0	Content		443	80	12572071	4599654006
12589	12:41:15.383	00:00:12.588	755	524,0966	186,3911	0,5924767	0,5246544	569,4938	3,358139	0	503,8618	189,6872	0,4109705	0,5291063	575,244	3,480319	0	28	514	188						Untertest1.avi	0	880	547	72	111	445	86	466	0	Content		442	77	12588820	4599670755
12605	12:41:15.399	00:00:12.605	756	525,3447	195,5285	0,5925506	0,5246505	569,3628	3,377199	0	505,3528	186,347	0,4109893	0,529083	575,2042	3,472836	0	28	515	191						Untertest1.avi	0	880	547	72	111	445	86	466	0	Content		443	80	12605445	4599687380
12622	12:41:15.416	00:00:12.622	757	533,8326	193,4559	0,5925961	0,5247074	569,3703	3,348439	0	510,4194	189,8109	0,411009	0,5290953	575,1669	3,490603	0	28	522	192						Untertest1.avi	0	880	547	72	111	445	86	466	0	Content		450	81	12622071	4599704006
12639	12:41:15.433	00:00:12.638	758	529,1381	198,19	0,5926161	0,5247692	569,3218	3,370515	0	510,1077	186,7432	0,4109969	0,5291315	575,1525	3,474368	0	28	520	192						Untertest1.avi	0	880	547	72	111	445	86	466	0	Content		448	81	12638697	4599720632
12655	12:41:15.449	00:00:12.655	759	531,1274	191,2991	0,5926203	0,524819	569,3409	3,345466	0	509,1595	186,6995	0,4109435	0,5292316	575,1906	3,466576	0	28	520	189						Untertest1.avi	0	880	547	72	111	445	86	466	0	Content		448	78	12655446	4599737381
12672	12:41:15.466	00:00:12.672	760	530,8153	198,4678	0,5926008	0,5248487	569,298	3,350677	0	509,4804	195,1931	0,4108962	0,5293289	575,1418	3,492069	0	28	520	197						Untertest1.avi	0	880	547	72	111	445	86	466	0	Content		448	86	12672069	4599754004
12689	12:41:15.483	00:00:12.688	761	526,34	200,4215	0,5925572	0,5248283	569,2866	3,331328	0	510,4054	196,946	0,4108281	0,5293565	575,1563	3,491046	0	28	518	199						Untertest1.avi	0	880	547	72	111	445	86	466	0	Content		446	88	12688693	4599770628
12705	12:41:15.499	00:00:12.705	762	527,1722	194,9276	0,5925251	0,5248203	569,2632	3,351914	0	509,5094	195,4604	0,4107748	0,529355	575,1238	3,494579	0	28	518	195						Untertest1.avi	0	880	547	72	111	445	86	466	0	Content		446	84	12705317	4599787252
12722	12:41:15.516	00:00:12.722	763	526,8144	198,015	0,5924868	0,5248246	569,1266	3,34353	0	506,4435	186,0149	0,4107126	0,529365	575,0452	3,491828	0	28	517	192						Untertest1.avi	0	880	547	72	111	445	86	466	0	Content		445	81	12722064	4599803999
12739	12:41:15.533	00:00:12.738	764	527,2772	194,1163	0,5925027	0,5249213	569,1891	3,354194	0	511,5898	188,669	0,4106913	0,5294714	575,0091	3,476391	0	28	519	191						Untertest1.avi	0	880	547	72	111	445	86	466	0	Content		447	80	12738687	4599820622
12755	12:41:15.549	00:00:12.755	765	529,0116	191,3706	0,5925287	0,525063	569,1887	3,341253	0	510,4134	200,1402	0,4107023	0,5296068	574,9769	3,509675	0	28	520	196						Untertest1.avi	0	880	547	72	111	445	86	466	0	Content		448	85	12755322	4599837257
12772	12:41:15.566	00:00:12.772	766	529,0015	201,0936	0,5925698	0,5252903	569,1297	3,387694	0	511,9278	200,5546	0,4107498	0,5298091	574,9999	3,531763	0	28	520	201						Untertest1.avi	0	880	547	72	111	445	86	466	0	Content		448	90	12772070	4599854005
12789	12:41:15.583	00:00:12.788	767	527,789	200,6316	0,5926278	0,5254725	569,1389	3,377705	0	509,8589	192,2051	0,4107558	0,5303456	574,9985	3,513977	0	28	519	196						Untertest1.avi	0	880	547	72	111	445	86	466	0	Content		447	85	12788701	4599870636
12805	12:41:15.599	00:00:12.805	768	521,7291	198,282	0,5926664	0,5256037	569,1616	3,378761	0	510,3006	195,1157	0,4108143	0,5300365	575,0229	3,522469	0	28	516	197						Untertest1.avi	0	880	547	72	111	445	86	466	0	Content		444	86	12805312	4599887247
12822	12:41:15.616	00:00:12.821	769	520,4972	198,585	0,5926843	0,5256538	569,1617	3,380577	0	508,7201	194,4494	0,410824	0,530056	575,037	3,524259	0	28	515	197						Untertest1.avi	0	880	547	72	111	445	86	466	0	Content		443	86	12821936	4599903871
12839	12:41:15.633	00:00:12.838	770	524,4513	194,0129	0,592687	0,5256488	569,1683	3,386277	0	509,2196	199,3557	0,4108207	0,5300393	575,0515	3,546034	0	28	517	197						Untertest1.avi	0	880	547	72	111	445	86	466	0	Content		445	86	12838685	4599920620
12855	12:41:15.649	00:00:12.855	771	527,4984	206,9619	0,5926779	0,5256245	569,2047	3,397163	0	509,687	192,4523	0,4108083	0,5300122	575,0451	3,554615	0	28	519	200						Untertest1.avi	0	880	547	72	111	445	86	466	0	Content		447	89	12855309	4599937244
12872	12:41:15.666	00:00:12.871	772	523,1143	195,4628	0,59267	0,5255764	569,2803	3,400699	0	509,5172	189,0269	0,410793	0,5299463	575,0375	3,567417	0	28	516	192						Untertest1.avi	0	880	547	72	111	445	86	466	0	Content		444	81	12871932	4599953867
12889	12:41:15.683	00:00:12.888	773	522,2655	203,0092	0,5926765	0,5254902	569,3177	3,423078	0	510,4088	195,8139	0,410783	0,5298612	575,1138	3,582019	0	28	516	199						Untertest1.avi	0	880	547	72	111	445	86	466	0	Content		444	88	12888559	4599970494
12905	12:41:15.699	00:00:12.905	774	528,5144	199,7099	0,5926842	0,5254353	569,3151	3,422461	0	508,3114	194,3985	0,4107864	0,5297716	575,1385	3,57501	0	28	518	197						Untertest1.avi	0	880	547	72	111	445	86	466	0	Content		446	86	12905308	4599987243
12922	12:41:15.716	00:00:12.921	775	530,8073	200,2817	0,5926799	0,5253648	569,3749	3,442492	0	512,7207	197,5989	0,4107838	0,5296471	575,1854	3,600625	0	28	522	199						Untertest1.avi	0	880	547	72	111	445	86	466	0	Content		450	88	12921931	4600003866
12939	12:41:15.733	00:00:12.938	776	524,3934	198,7324	0,5926846	0,5253277	569,3736	3,477012	0	510,3688	200,2655	0,4107738	0,5296296	575,1868	3,628763	0	28	517	199						Untertest1.avi	0	880	547	72	111	445	86	466	0	Content		445	88	12938559	4600020494
12955	12:41:15.749	00:00:12.955	777	522,9507	205,7797	0,5926531	0,5253646	569,3929	3,477267	0	506,2468	196,071	0,4107344	0,5297267	575,2032	3,631871	0	28	515	201						Untertest1.avi	0	880	547	72	111	445	86	466	0	Content		443	90	12955181	4600037116
12972	12:41:15.766	00:00:12.971	778	525,6193	262,9752	0,5924674	0,5263436	569,162	3,50839	0	512,4891	254,7938	0,4107594	0,5307177	575,0922	3,653112	0	28	519	259						Untertest1.avi	0	880	547	72	111	445	86	466	0	Content		447	148	12971932	4600053867
12989	12:41:15.783	00:00:12.988	779	527,7177	400,5218	0,5920931	0,52812	569,1093	3,541492	0	497,5259	400,0487	0,4109704	0,5324137	574,8228	3,693368	0	29	513	400						Untertest1.avi	0	880	547	72	111	446	516	749	0	Content		441	289	12988555	4600070490
13005	12:41:15.799	00:00:13.005	780	529,1049	528,3997	0,5918397	0,5296091	569,1882	3,542648	0	495,8592	528,777	0,411025	0,5338555	574,8723	3,681975	0	29	512	529						Untertest1.avi	0	880	547	72	111	446	516	749	0	Content		440	418	13005183	4600087118
13022	12:41:15.816	00:00:13.021	781	533,1796	617,9973	0,5916895	0,5303258	569,122	3,530138	0	502,479	620,6454	0,4108821	0,5346435	574,8161	3,677822	0	29	518	619						Untertest1.avi	0	880	547	72	111	446	516	749	0	Content		446	508	13021806	4600103741
13039	12:41:15.833	00:00:13.038	782	532,2421	627,9477	0,5917902	0,5300469	568,9875	3,54179	0	505,181	627,0314	0,4105395	0,5344347	574,8643	3,708565	0	29	519	627						Untertest1.avi	0	880	547	72	111	446	516	749	0	Content		447	516	13038556	4600120491
13055	12:41:15.849	00:00:13.055	783	531,8856	629,0115	0,5917939	0,5299531	569,0032	3,545024	0	507,8281	630,3889	0,4103968	0,5344435	574,7338	3,695548	0	29	520	630						Untertest1.avi	0	880	547	72	111	446	516	749	0	Content		448	519	13055182	4600137117
13072	12:41:15.866	00:00:13.071	784	531,9845	630,3375	0,5917915	0,5299697	568,9131	3,539767	0	509,3947	629,8529	0,4102522	0,5345113	574,6575	3,719011	0	29	521	630						Untertest1.avi	0	880	547	72	111	446	516	749	0	Content		449	519	13071806	4600153741
13088	12:41:15.882	00:00:13.088	785	530,4528	628,9238	0,5917723	0,5300306	568,8437	3,559301	0	502,9567	625,2321	0,4101069	0,5346161	574,6163	3,712875	0	29	517	627						Untertest1.avi	0	880	547	72	111	446	516	749	0	Content		445	516	13088430	4600170365
13105	12:41:15.899	00:00:13.105	786	530,8243	629,4271	0,5917404	0,5300859	568,8057	3,568081	0	509,3637	627,8458	0,4100021	0,534709	574,5883	3,735037	0	29	520	629						Untertest1.avi	0	880	547	72	111	446	516	749	0	Content		448	518	13105182	4600187117
13122	12:41:15.916	00:00:13.121	787	532,7029	623,2469	0,5917015	0,5301361	568,7423	3,557663	0	504,808	626,5526	0,4098895	0,5348309	574,4221	3,747986	0	29	519	625						Untertest1.avi	0	880	547	72	111	446	516	749	0	Content		447	514	13121807	4600203742
13138	12:41:15.932	00:00:13.138	788	534,6482	620,4885	0,5916553	0,5302269	568,7529	3,568611	0	506,1137	627,3658	0,4097996	0,5349285	574,4529	3,742553	0	29	520	624						Untertest1.avi	0	880	547	72	111	446	516	749	0	Content		448	513	13138429	4600220364
13155	12:41:15.949	00:00:13.155	789	532,0529	621,8564	0,5916372	0,5302964	568,6559	3,566526	0	505,9685	629,3387	0,4097458	0,5349981	574,4603	3,775497	0	29	519	626						Untertest1.avi	0	880	547	72	111	446	516	749	0	Content		447	515	13155056	4600236991
13172	12:41:15.966	00:00:13.171	790	527,3069	621,6408	0,591639	0,5303599	568,6563	3,580513	0	510,9608	624,1851	0,4096967	0,535071	574,3654	3,763452	0	29	519	623						Untertest1.avi	0	880	547	72	111	446	516	749	0	Content		447	512	13171806	4600253741
13188	12:41:15.982	00:00:13.188	791	532,8805	624,0553	0,5916747	0,5304446	568,6033	3,58995	0	505,8317	624,571	0,4097096	0,5351367	574,3857	3,78151	0	29	519	624						Untertest1.avi	0	880	547	72	111	446	516	749	0	Content		447	513	13188429	4600270364
13205	12:41:15.999	00:00:13.205	792	530,6716	623,3583	0,5917299	0,5305103	568,5966	3,594287	0	505,3839	622,1641	0,4097358	0,5351571	574,3754	3,778785	0	29	518	623						Untertest1.avi	0	880	547	72	111	446	516	749	0	Content		446	512	13205055	4600286990
13222	12:41:16.016	00:00:13.221	793	526,2451	627,2478	0,5917993	0,5305479	568,5696	3,581615	0	507,7245	626,4475	0,409797	0,5351859	574,3042	3,767814	0	29	517	627						Untertest1.avi	0	880	547	72	111	446	516	749	0	Content		445	516	13221678	4600303613
13238	12:41:16.032	00:00:13.238	794	533,2289	627,5179	0,5919112	0,5306135	568,5206	3,585024	0	509,6281	621,5844	0,4098601	0,5352169	574,2289	3,776976	0	29	521	625						Untertest1.avi	0	880	547	72	111	446	516	749	0	Content		449	514	13238426	4600320361
13255	12:41:16.049	00:00:13.255	795	524,9529	627,9515	0,5919843	0,5306824	568,5251	3,578597	0	506,5914	630,1008	0,4099139	0,5352431	574,2284	3,769577	0	29	516	629						Untertest1.avi	0	880	547	72	111	446	516	749	0	Content		444	518	13255049	4600336984
13272	12:41:16.066	00:00:13.271	796	530,2388	626,1055	0,5920357	0,5307325	568,5083	3,574054	0	507,5353	626,596	0,409948	0,5352687	574,2251	3,754763	0	29	519	626						Untertest1.avi	0	880	547	72	111	446	516	749	0	Content		447	515	13271673	4600353608
13288	12:41:16.082	00:00:13.288	797	526,7735	627,6136	0,5920464	0,5307686	568,5165	3,552285	0	506,7778	626,7448	0,4099684	0,5352893	574,367	3,740468	0	29	517	627						Untertest1.avi	0	880	547	72	111	446	516	749	0	Content		445	516	13288296	4600370231
13305	12:41:16.099	00:00:13.305	798	522,6868	626,3456	0,5920554	0,5308301	568,5343	3,542604	0	506,3098	630,2987	0,4099695	0,5353298	574,3869	3,726048	0	29	514	628						Untertest1.avi	0	880	547	72	111	446	516	749	0	Content		442	517	13305046	4600386981
13322	12:41:16.116	00:00:13.321	799	529,651	625,9017	0,5920534	0,5308253	568,4986	3,524107	0	507,9435	632,3652	0,4099666	0,5353437	574,4016	3,708774	0	29	519	629						Untertest1.avi	0	880	547	72	111	446	516	749	0	Content		447	518	13321671	4600403606
13338	12:41:16.132	00:00:13.338	800	530,8314	626,4634	0,5920255	0,5307941	568,5533	3,522287	0	507,0592	632,7941	0,4099448	0,5353489	574,301	3,689058	0	29	519	630						Untertest1.avi	0	880	547	72	111	446	516	749	0	Content		447	519	13338295	4600420230
13355	12:41:16.149	00:00:13.354	801	529,1199	628,358	0,592007	0,5307187	568,5388	3,501663	0	505,2481	634,0847	0,4099314	0,5353329	574,2731	3,672611	0	29	517	631						Untertest1.avi	0	880	547	72	111	446	516	749	0	Content		445	520	13354918	4600436853
13372	12:41:16.166	00:00:13.371	802	530,0077	625,8679	0,5919923	0,53068	568,5639	3,500042	0	505,5537	634,765	0,4099141	0,5353416	574,2786	3,652658	0	29	518	630						Untertest1.avi	0	880	547	72	111	446	516	749	0	Content		446	519	13371668	4600453603
13388	12:41:16.182	00:00:13.388	803	530,6696	626,0898	0,5919879	0,5306509	568,5595	3,485394	0	507,6634	633,0485	0,4099069	0,5353498	574,3182	3,65657	0	29	519	630						Untertest1.avi	0	880	547	72	111	446	516	749	0	Content		447	519	13388290	4600470225
13405	12:41:16.199	00:00:13.404	804	528,6903	626,729	0,5919932	0,5306779	568,5889	3,473063	0	511,3727	629,9902	0,4099235	0,5354233	574,3893	3,641668	0	29	520	628						Untertest1.avi	0	880	547	72	111	446	516	749	0	Content		448	517	13404914	4600486849
13422	12:41:16.216	00:00:13.421	805	529,4125	622,2418	0,5920228	0,5307127	568,5621	3,478439	0	504,439	632,7604	0,4099338	0,5354719	574,3894	3,641925	0	29	517	628						Untertest1.avi	0	880	547	72	111	446	516	749	0	Content		445	517	13421539	4600503474
13438	12:41:16.232	00:00:13.438	806	528,4079	624,6636	0,5920494	0,5308027	568,5294	3,486651	0	506,8468	634,6144	0,4099585	0,5355122	574,4304	3,626269	0	29	518	630						Untertest1.avi	0	880	547	72	111	446	516	749	0	Content		446	519	13438287	4600520222
13455	12:41:16.249	00:00:13.454	807	527,3284	624,8348	0,5921054	0,5308619	568,6172	3,489653	0	503,6032	632,444	0,4100008	0,5355548	574,4265	3,630542	0	29	515	629						Untertest1.avi	0	880	547	72	111	446	516	749	0	Content		443	518	13454912	4600536847
13472	12:41:16.266	00:00:13.471	808	526,7579	625,8789	0,5921684	0,5309249	568,5696	3,491631	0	506,0014	635,0099	0,4100491	0,5355923	574,4802	3,629296	0	29	516	630						Untertest1.avi	0	880	547	72	111	446	516	749	0	Content		444	519	13471536	4600553471
13488	12:41:16.282	00:00:13.488	809	526,1869	620,045	0,5922315	0,5309435	568,6514	3,493241	0	506,0314	629,673	0,4101148	0,5356013	574,3857	3,625633	0	29	516	625						Untertest1.avi	0	880	547	72	111	446	516	749	0	Content		444	514	13488159	4600570094
13505	12:41:16.299	00:00:13.504	810	527,3591	623,8066	0,5922907	0,5309535	568,6873	3,499298	0	503,3481	632,7371	0,4101672	0,5355476	574,3879	3,638909	0	29	515	628						Untertest1.avi	0	880	547	72	111	446	516	749	0	Content		443	517	13504910	4600586845
13522	12:41:16.316	00:00:13.521	811	529,2095	622,9216	0,5923932	0,5309663	568,5947	3,496146	0	505,6843	632,0502	0,4102197	0,53552	574,3024	3,653382	0	29	517	627						Untertest1.avi	0	880	547	72	111	446	516	749	0	Content		445	516	13521534	4600603469
13538	12:41:16.332	00:00:13.538	812	527,0223	622,504	0,5924383	0,5309931	568,6183	3,506994	0	510,1959	633,0168	0,4102639	0,5354972	574,3109	3,659695	0	29	519	628						Untertest1.avi	0	880	547	72	111	446	516	749	0	Content		447	517	13538158	4600620093
13555	12:41:16.349	00:00:13.554	813	527,8448	619,5597	0,5924615	0,5310397	568,5196	3,516919	0	508,9605	633,4031	0,410273	0,5355311	574,3271	3,649849	0	29	518	626						Untertest1.avi	0	880	547	72	111	446	516	749	0	Content		446	515	13554908	4600636843
13572	12:41:16.366	00:00:13.571	814	527,3135	620,9764	0,5924807	0,5310852	568,4713	3,524883	0	508,9507	632,3842	0,4102709	0,5356234	574,348	3,666323	0	29	518	627						Untertest1.avi	0	880	547	72	111	446	516	749	0	Content		446	516	13571531	4600653466
13588	12:41:16.382	00:00:13.588	815	523,8703	621,4301	0,5924968	0,531093	568,4311	3,538876	0	509,1706	629,4323	0,4102703	0,535636	574,2787	3,676579	0	29	517	625						Untertest1.avi	0	880	547	72	111	446	516	749	0	Content		445	514	13588155	4600670090
13605	12:41:16.399	00:00:13.604	816	529,976	621,9122	0,5925071	0,5310778	568,3836	3,548745	0	507,191	633,858	0,4102657	0,5355626	574,2761	3,686658	0	29	519	628						Untertest1.avi	0	880	547	72	111	446	516	749	0	Content		447	517	13604777	4600686712
13622	12:41:16.416	00:00:13.621	817	525,9608	618,7181	0,592534	0,5310684	568,3394	3,567214	0	505,4933	631,8234	0,4102955	0,5355012	574,188	3,706511	0	29	516	625						Untertest1.avi	0	880	547	72	111	446	516	749	0	Content		444	514	13621524	4600703459
13638	12:41:16.432	00:00:13.638	818	521,0159	621,0314	0,5926121	0,5311143	568,3779	3,57565	0	508,1927	632,8889	0,4103385	0,5354887	574,1357	3,713525	0	29	515	627						Untertest1.avi	0	880	547	72	111	446	516	749	0	Content		443	516	13638149	4600720084
13655	12:41:16.449	00:00:13.654	819	527,9399	616,2632	0,592687	0,5312656	568,4008	3,585074	0	505,975	627,8908	0,4103891	0,5355908	574,0782	3,72394	0	29	517	622						Untertest1.avi	0	880	547	72	111	446	516	749	0	Content		445	511	13654773	4600736708
13671	12:41:16.465	00:00:13.671	820	526,4702	620,4127	0,5927628	0,5313908	568,3836	3,595009	0	503,9551	628,6599	0,4104452	0,5357266	574,0455	3,730132	0	29	515	625						Untertest1.avi	0	880	547	72	111	446	516	749	0	Content		443	514	13671398	4600753333
13688	12:41:16.482	00:00:13.688	821	525,6559	621,417	0,5928258	0,531562	568,2999	3,60841	0	507,9028	630,0392	0,4105161	0,5359032	574,0609	3,738654	0	29	517	626						Untertest1.avi	0	880	547	72	111	446	516	749	0	Content		445	515	13688148	4600770083
13705	12:41:16.499	00:00:13.704	822	527,514	619,5253	0,592844	0,5317198	568,3063	3,600661	0	508,5283	624,6378	0,4105292	0,5360302	574,1421	3,763711	0	29	518	622						Untertest1.avi	0	880	547	72	111	446	516	749	0	Content		446	511	13704771	4600786706
13721	12:41:16.515	00:00:13.721	823	509,9554	560,6764	0,5928676	0,5306696	568,3805	3,637727	0	500,0583	566,691	0,4107888	0,5348898	574,3032	3,808107	0	29	505	564						Untertest1.avi	0	880	547	72	111	446	516	749	0	Content		433	453	13721397	4600803332
13738	12:41:16.532	00:00:13.738	824	500,429	457,769	0,5927204	0,529139	568,6166	3,649992	0	492,0984	456,6166	0,4110723	0,5333933	574,2791	3,806423	0	30	496	457						Untertest1.avi	0	880	547	72	111	441	273	266	0	Content		424	346	13738020	4600819955
13755	12:41:16.549	00:00:13.754	825	515,8376	386,7991	0,5925135	0,5284929	568,6434	3,661219	0	508,7883	392,8421	0,4110011	0,5326893	574,549	3,816134	0	30	512	390						Untertest1.avi	0	880	547	72	111	441	273	266	0	Content		440	279	13754769	4600836704
13771	12:41:16.565	00:00:13.771	826	519,1456	379,5948	0,5925526	0,5284525	568,6219	3,675938	0	504,5634	386,3166	0,4109293	0,5326917	574,4954	3,840259	0	30	512	383						Untertest1.avi	0	880	547	72	111	441	273	266	0	Content		440	272	13771402	4600853337
13788	12:41:16.582	00:00:13.788	827	521,7267	380,4773	0,5926437	0,5283318	568,7231	3,690489	0	509,1622	385,0929	0,4109117	0,5325924	574,5354	3,835464	0	30	515	383						Untertest1.avi	0	880	547	72	111	441	273	266	0	Content		443	272	13788027	4600869962
13805	12:41:16.599	00:00:13.804	828	521,16	376,3042	0,5927104	0,528203	568,7418	3,662239	0	505,5681	381,8354	0,4109071	0,5324194	574,4901	3,844372	0	30	513	379						Untertest1.avi	0	880	547	72	111	441	273	266	0	Content		441	268	13804657	4600886592
13821	12:41:16.615	00:00:13.821	829	519,8588	381,4545	0,5927637	0,5280539	568,7819	3,680033	0	505,6676	387,2128	0,4109069	0,5322375	574,4971	3,844345	0	30	513	384						Untertest1.avi	0	880	547	72	111	441	273	266	0	Content		441	273	13821404	4600903339
13838	12:41:16.632	00:00:13.838	830	520,1696	382,492	0,592799	0,527912	568,8411	3,684776	0	504,4558	384,0547	0,4108889	0,5321172	574,3678	3,841378	0	30	512	383						Untertest1.avi	0	880	547	72	111	441	273	266	0	Content		440	272	13838019	4600919954
13855	12:41:16.649	00:00:13.854	831	519,7068	381,5444	0,5927917	0,5277969	568,8354	3,679604	0	501,9986	386,6118	0,4108395	0,5320523	574,4285	3,856107	0	30	511	384						Untertest1.avi	0	880	547	72	111	441	273	266	0	Content		439	273	13854644	4600936579
13871	12:41:16.665	00:00:13.871	832	522,1622	388,1689	0,5927489	0,5277001	568,7975	3,698136	0	504,3095	385,378	0,4107656	0,5320247	574,4872	3,882232	0	30	513	387						Untertest1.avi	0	880	547	72	111	441	273	266	0	Content		441	276	13871267	4600953202
13888	12:41:16.682	00:00:13.888	833	520,7704	380,7135	0,5926743	0,5276759	568,7734	3,68095	0	507,0949	385,265	0,4106532	0,5320086	574,4978	3,89677	0	30	514	383						Untertest1.avi	0	880	547	72	111	441	273	266	0	Content		442	272	13888014	4600969949
13905	12:41:16.699	00:00:13.904	834	518,5376	386,6718	0,5925705	0,527671	568,7872	3,693378	0	503,0687	382,6026	0,4105397	0,5320069	574,6301	3,917408	0	30	511	385						Untertest1.avi	0	880	547	72	111	441	273	266	0	Content		439	274	13904638	4600986573
13921	12:41:16.715	00:00:13.921	835	520,4193	378,5139	0,5924882	0,5276785	568,7186	3,66775	0	506,5221	378,3842	0,4104717	0,5320341	574,5396	3,90583	0	30	513	378						Untertest1.avi	0	880	547	72	111	441	273	266	0	Content		441	267	13921263	4601003198
13938	12:41:16.732	00:00:13.937	836	522,8995	382,2922	0,5924481	0,5276758	568,763	3,665769	0	507,2921	382,1544	0,4104031	0,5320621	574,4568	3,895166	0	30	515	382						Untertest1.avi	0	880	547	72	111	441	273	266	0	Content		443	271	13937887	4601019822
13955	12:41:16.749	00:00:13.954	837	520,8815	383,604	0,592408	0,5276294	568,7592	3,662839	0	505,6656	386,5834	0,4103417	0,5320607	574,4389	3,886986	0	30	513	385						Untertest1.avi	0	880	547	72	111	441	273	266	0	Content		441	274	13954635	4601036570
13971	12:41:16.765	00:00:13.971	838	519,394	389,6926	0,5923582	0,5275311	568,9017	3,662108	0	510,6704	385,8038	0,4102908	0,5320483	574,4731	3,887175	0	30	515	388						Untertest1.avi	0	880	547	72	111	441	273	266	0	Content		443	277	13971258	4601053193
13988	12:41:16.782	00:00:13.987	839	518,3364	386,4041	0,5922762	0,5274216	568,7955	3,646609	0	505,7824	382,7801	0,4102187	0,5319937	574,5408	3,875232	0	30	512	385						Untertest1.avi	0	880	547	72	111	441	273	266	0	Content		440	274	13987885	4601069820
14005	12:41:16.799	00:00:14.004	840	562,5805	382,7368	0,5916804	0,5272554	568,7587	3,6323	0	562,1027	383,0242	0,4096933	0,5318701	574,5892	3,850143	0	31	562	383						Untertest1.avi	0	880	547	72	111	552	270	250	0	Content		490	272	14004509	4601086444
14021	12:41:16.815	00:00:14.021	841	620,2371	384,6906	0,5909919	0,5271429	568,7958	3,635105	0	617,2693	377,5995	0,4091603	0,5317674	574,8196	3,825476	0	31	619	381						Untertest1.avi	0	880	547	72	111	552	270	250	0	Content		547	270	14021258	4601103193
14038	12:41:16.832	00:00:14.037	842	626,8917	376,0798	0,5908473	0,5270604	568,8136	3,604963	0	619,8569	379,2826	0,4090268	0,5317621	574,7934	3,825688	0	31	623	378						Untertest1.avi	0	880	547	72	111	552	270	250	0	Content		551	267	14037894	4601119829
14055	12:41:16.849	00:00:14.054	843	632,9653	380,6915	0,5907917	0,5270283	568,7652	3,594819	0	621,5042	380,3972	0,4089393	0,5317592	574,8068	3,811041	0	31	627	381						Untertest1.avi	0	880	547	72	111	552	270	250	0	Content		555	270	14054508	4601136443
14071	12:41:16.865	00:00:14.071	844	628,0714	375,9988	0,5907428	0,5269965	568,7374	3,584886	0	620,5146	383,7849	0,4088712	0,5317434	574,8274	3,796275	0	31	624	380						Untertest1.avi	0	880	547	72	111	552	270	250	0	Content		552	269	14071130	4601153065
14088	12:41:16.882	00:00:14.087	845	633,433	380,488	0,5907408	0,5270177	568,7374	3,578084	0	616,71	383,2675	0,408838	0,5317572	574,7404	3,790209	0	31	625	382						Untertest1.avi	0	880	547	72	111	552	270	250	0	Content		553	271	14087890	4601169825
14105	12:41:16.899	00:00:14.104	846	629,6597	377,1859	0,5907592	0,5270975	568,7894	3,551372	0	618,2537	382,5555	0,408854	0,5318169	574,8384	3,777391	0	31	624	380						Untertest1.avi	0	880	547	72	111	552	270	250	0	Content		552	269	14104502	4601186437
14121	12:41:16.915	00:00:14.121	847	630,5562	374,6808	0,590813	0,5272071	568,7882	3,539332	0	619,1122	379,4168	0,408888	0,531885	574,8427	3,777001	0	31	625	377						Untertest1.avi	0	880	547	72	111	552	270	250	0	Content		553	266	14121126	4601203061
14138	12:41:16.932	00:00:14.137	848	623,3649	384,4365	0,5908737	0,5272655	568,7973	3,536687	0	619,8999	379,874	0,4089492	0,5319315	574,7921	3,760826	0	31	622	382						Untertest1.avi	0	880	547	72	111	552	270	250	0	Content		550	271	14137750	4601219685
14154	12:41:16.948	00:00:14.154	849	627,5618	388,447	0,5909576	0,5272791	568,6932	3,559678	0	620,0247	381,6354	0,4089953	0,531907	574,799	3,743217	0	31	624	385						Untertest1.avi	0	880	547	72	111	552	270	250	0	Content		552	274	14154499	4601236434
14171	12:41:16.965	00:00:14.171	850	634,6779	383,3856	0,5909992	0,5272313	568,7132	3,512778	0	619,3569	379,4808	0,4090229	0,5318437	574,7803	3,74741	0	31	627	381						Untertest1.avi	0	880	547	72	111	552	270	250	0	Content		555	270	14171122	4601253057
14188	12:41:16.982	00:00:14.187	851	630,4642	382,2538	0,5910198	0,5270947	568,7623	3,520008	0	615,8546	378,0795	0,4090286	0,5316826	574,8072	3,746505	0	31	623	380						Untertest1.avi	0	880	547	72	111	552	270	250	0	Content		551	269	14187747	4601269682
14204	12:41:16.998	00:00:14.204	852	626,7615	383,8124	0,5910242	0,5268328	568,8032	3,507434	0	615,1384	382,5432	0,4090551	0,5314462	574,8997	3,755695	0	31	621	383						Untertest1.avi	0	880	547	72	111	552	270	250	0	Content		549	272	14204370	4601286305
14221	12:41:17.015	00:00:14.221	853	630,213	393,6534	0,5910403	0,5262712	568,9189	3,478646	0	601,4886	495,8096	0,4091404	0,5308391	575,1427	3,497122	0	31	616	445						Untertest1.avi	0	880	547	72	111	552	270	250	0	Content		544	334	14221119	4601303054
14238	12:41:17.032	00:00:14.237	854	662,4177	734,5864	0,5909194	0,5249963	568,9805	2,458669	0	-1024	-768	-1	-1	-1	-1	4	31	662	735						Untertest1.avi	0	880	547	72	111	552	270	250	0	Content		590	624	14237741	4601319676
14254	12:41:17.048	00:00:14.254	855	-1024	-768	-1	-1	-1	-1	4	-1024	-768	-1	-1	-1	-1	4		0	0						Untertest1.avi	0	880	547	72	111				0	Content		-72	-111	14254365	4601336300
14271	12:41:17.065	00:00:14.271	856	-1024	-768	-1	-1	-1	-1	4	-1024	-768	-1	-1	-1	-1	4		0	0						Untertest1.avi	0	880	547	72	111				0	Content		-72	-111	14271112	4601353047
14288	12:41:17.082	00:00:14.287	857	-1024	-768	-1	-1	-1	-1	4	-1024	-768	-1	-1	-1	-1	4		0	0						Untertest1.avi	0	880	547	72	111				0	Content		-72	-111	14287736	4601369671
14304	12:41:17.098	00:00:14.304	858	-1024	-768	-1	-1	-1	-1	4	-1024	-768	-1	-1	-1	-1	4		0	0						Untertest1.avi	0	880	547	72	111				0	Content		-72	-111	14304361	4601386296
14321	12:41:17.115	00:00:14.320	859	-1024	-768	-1	-1	-1	-1	4	-1024	-768	-1	-1	-1	-1	4		0	0						Untertest1.avi	0	880	547	72	111				0	Content		-72	-111	14320985	4601402920
14338	12:41:17.132	00:00:14.337	860	-1024	-768	-1	-1	-1	-1	4	-1024	-768	-1	-1	-1	-1	4		0	0						Untertest1.avi	0	880	547	72	111				0	Content		-72	-111	14337733	4601419668
14354	12:41:17.148	00:00:14.354	861	-1024	-768	-1	-1	-1	-1	4	-1024	-768	-1	-1	-1	-1	4		0	0						Untertest1.avi	0	880	547	72	111				0	Content		-72	-111	14354358	4601436293
14371	12:41:17.165	00:00:14.371	862	-1024	-768	-1	-1	-1	-1	4	-1024	-768	-1	-1	-1	-1	4		0	0						Untertest1.avi	0	880	547	72	111				0	Content		-72	-111	14371026	4601452961
14388	12:41:17.182	00:00:14.387	863	-1024	-768	-1	-1	-1	-1	4	-1024	-768	-1	-1	-1	-1	4		0	0						Untertest1.avi	0	880	547	72	111				0	Content		-72	-111	14387693	4601469628
14404	12:41:17.198	00:00:14.404	864	-1024	-768	-1	-1	-1	-1	4	-1024	-768	-1	-1	-1	-1	4		0	0						Untertest1.avi	0	880	547	72	111				0	Content		-72	-111	14404361	4601486296
14421	12:41:17.215	00:00:14.420	865	628,6262	379,2227	0,5913404	0,5261972	569,1306	3,413011	0	612,7057	380,3726	0,4091963	0,5306281	575,1533	3,606215	0	32	621	380						Untertest1.avi	0	880	547	72	111	546	272	333	0	Content		549	269	14420981	4601502916
14438	12:41:17.232	00:00:14.437	866	629,1763	380,2615	0,5913658	0,5263242	569,1201	3,400451	0	606,2206	383,1934	0,4092331	0,5307693	574,9438	3,640575	0	32	618	382						Untertest1.avi	0	880	547	72	111	546	272	333	0	Content		546	271	14437605	4601519540
14454	12:41:17.248	00:00:14.454	867	626,2499	384,7021	0,5914015	0,5264649	569,0474	3,390647	0	610,383	373,4099	0,4092759	0,5308998	574,8849	3,622218	0	32	618	379						Untertest1.avi	0	880	547	72	111	546	272	333	0	Content		546	268	14454231	4601536166
14471	12:41:17.265	00:00:14.470	868	623,1156	381,814	0,5914548	0,5266434	569,0267	3,3875	0	614,3853	385,1563	0,4093505	0,5310629	574,9374	3,601908	0	32	619	383						Untertest1.avi	0	880	547	72	111	546	272	333	0	Content		547	272	14470982	4601552917
14488	12:41:17.282	00:00:14.487	869	621,5652	388,5709	0,5915132	0,5268912	568,8427	3,392172	0	609,5526	384,6032	0,4094004	0,531279	574,8945	3,604674	0	32	616	387						Untertest1.avi	0	880	547	72	111	546	272	333	0	Content		544	276	14487606	4601569541
14504	12:41:17.298	00:00:14.504	870	625,0485	379,8733	0,5915837	0,5270692	568,8964	3,376665	0	607,6231	385,5882	0,4094385	0,5314617	574,8712	3,601524	0	32	616	383						Untertest1.avi	0	880	547	72	111	546	272	333	0	Content		544	272	14504231	4601586166
14521	12:41:17.315	00:00:14.520	871	628,153	381,3956	0,5916159	0,5271766	568,9507	3,375191	0	609,6511	383,5174	0,4094726	0,5315102	574,7678	3,588923	0	32	619	382						Untertest1.avi	0	880	547	72	111	546	272	333	0	Content		547	271	14520866	4601602801
14538	12:41:17.332	00:00:14.537	872	626,7204	385,9921	0,5916407	0,5272096	568,9406	3,372523	0	607,3798	387,3402	0,4094896	0,5315155	574,8276	3,605491	0	32	617	387						Untertest1.avi	0	880	547	72	111	546	272	333	0	Content		545	276	14537605	4601619540
14554	12:41:17.348	00:00:14.554	873	623,8245	379,9886	0,5916482	0,5272139	568,9612	3,375081	0	610,6076	382,8878	0,4095067	0,5314956	574,8859	3,580565	0	32	617	381						Untertest1.avi	0	880	547	72	111	546	272	333	0	Content		545	270	14554231	4601636166
14571	12:41:17.365	00:00:14.570	874	626,7016	382,698	0,5916552	0,5271811	569,0494	3,391316	0	613,1672	387,3597	0,4095182	0,5314758	574,9724	3,616414	0	32	620	385						Untertest1.avi	0	880	547	72	111	546	272	333	0	Content		548	274	14570863	4601652798
14587	12:41:17.381	00:00:14.587	875	622,7373	377,9316	0,5916676	0,5271267	569,0614	3,396191	0	613,9905	387,6833	0,4095212	0,5314216	575,0035	3,634284	0	32	618	383						Untertest1.avi	0	880	547	72	111	546	272	333	0	Content		546	272	14587478	4601669413
14604	12:41:17.398	00:00:14.604	876	627,6542	381,1606	0,5916757	0,5270608	569,0196	3,397085	0	612,8826	388,6712	0,4095316	0,5313337	574,9917	3,61354	0	32	620	385						Untertest1.avi	0	880	547	72	111	546	272	333	0	Content		548	274	14604228	4601686163
14621	12:41:17.415	00:00:14.620	877	626,1333	375,5366	0,5916834	0,5269824	569,0818	3,416486	0	612,0209	385,0529	0,4095253	0,5312287	574,9688	3,616274	0	32	619	380						Untertest1.avi	0	880	547	72	111	546	272	333	0	Content		547	269	14620858	4601702793
14637	12:41:17.431	00:00:14.637	878	627,4382	383,5229	0,5916827	0,5268818	569,1214	3,422426	0	610,3949	384,9012	0,40952	0,5311546	574,9914	3,642905	0	32	619	384						Untertest1.avi	0	880	547	72	111	546	272	333	0	Content		547	273	14637477	4601719412
14654	12:41:17.448	00:00:14.654	879	628,699	385,3378	0,5916789	0,5267586	569,1303	3,452197	0	608,0715	387,6289	0,4095032	0,5310353	575,0439	3,662791	0	32	618	386						Untertest1.avi	0	880	547	72	111	546	272	333	0	Content		546	275	14654100	4601736035
14671	12:41:17.465	00:00:14.670	880	624,4918	388,6921	0,5916455	0,5265102	569,2142	3,450677	0	609,6542	382,098	0,4094622	0,5308719	575,1277	3,671752	0	32	617	385						Untertest1.avi	0	880	547	72	111	546	272	333	0	Content		545	274	14670853	4601752788
14687	12:41:17.481	00:00:14.687	881	629,401	391,5904	0,5915995	0,5264416	569,1899	3,470777	0	610,8814	379,3283	0,4094044	0,5308077	575,1057	3,674534	0	32	620	385						Untertest1.avi	0	880	547	72	111	546	272	333	0	Content		548	274	14687476	4601769411
14704	12:41:17.498	00:00:14.704	882	629,434	384,8931	0,5915044	0,5264635	569,058	3,473089	0	605,6839	381,4967	0,4092947	0,5308499	574,9666	3,691056	0	32	618	383						Untertest1.avi	0	880	547	72	111	546	272	333	0	Content		546	272	14704097	4601786032
14721	12:41:17.515	00:00:14.720	883	624,4164	382,7238	0,5914003	0,5264903	569,1976	3,477513	0	605,9041	383,6225	0,4092118	0,5308843	575,0266	3,704664	0	32	615	383						Untertest1.avi	0	880	547	72	111	546	272	333	0	Content		543	272	14720721	4601802656
14737	12:41:17.531	00:00:14.737	884	627,2206	379,1899	0,5913658	0,5265344	569,225	3,468175	0	610,3174	386,4368	0,4091453	0,5309576	575,2324	3,731065	0	32	619	383						Untertest1.avi	0	880	547	72	111	546	272	333	0	Content		547	272	14737474	4601819409
14754	12:41:17.548	00:00:14.754	885	541,3131	382,816	0,5920644	0,5265187	569,1541	3,48287	0	536,3936	377,3086	0,4099348	0,5310258	575,0488	3,738601	0	33	539	380						Untertest1.avi	0	880	547	72	111	417	270	200	0	Content		467	269	14754097	4601836032
14771	12:41:17.565	00:00:14.770	886	492,4537	378,7079	0,592381	0,5265029	569,0687	3,478789	0	478,4468	371,9251	0,4104041	0,5309762	574,7324	3,725895	0	33	485	375						Untertest1.avi	0	880	547	72	111	417	270	200	0	Content		413	264	14770720	4601852655
14787	12:41:17.581	00:00:14.787	887	490,5978	380,1082	0,5922787	0,5265203	569,0773	3,470678	0	479,231	376,406	0,410254	0,5310731	574,8806	3,739307	0	33	485	378						Untertest1.avi	0	880	547	72	111	417	270	200	0	Content		413	267	14787346	4601869281
14804	12:41:17.598	00:00:14.804	888	494,1488	382,0462	0,5922151	0,5265131	568,9844	3,477847	0	475,2104	371,6113	0,4101276	0,5311633	574,9949	3,718902	0	33	485	377						Untertest1.avi	0	880	547	72	111	417	270	200	0	Content		413	266	14804098	4601886033
14821	12:41:17.615	00:00:14.820	889	499,6697	381,0777	0,5921489	0,5265219	569,0248	3,454621	0	473,9934	381,9488	0,4100293	0,531228	574,8855	3,718636	0	33	487	382						Untertest1.avi	0	880	547	72	111	417	270	200	0	Content		415	271	14820735	4601902670
14837	12:41:17.631	00:00:14.837	890	498,1225	383,9023	0,5921014	0,5265658	568,9579	3,447903	0	482,8246	377,3164	0,4099937	0,5313135	574,7007	3,700719	0	33	490	381						Untertest1.avi	0	880	547	72	111	417	270	200	0	Content		418	270	14837352	4601919287
14854	12:41:17.648	00:00:14.853	891	496,356	386,6447	0,5920258	0,5266438	568,847	3,4323	0	478,0092	380,8787	0,4099271	0,5314502	574,7271	3,698657	0	33	487	384						Untertest1.avi	0	880	547	72	111	417	270	200	0	Content		415	273	14853981	4601935916
14871	12:41:17.665	00:00:14.870	892	495,9951	384,5494	0,5920066	0,5266954	568,8071	3,419007	0	481,6335	379,6514	0,4098845	0,5315108	574,7153	3,678088	0	33	489	382						Untertest1.avi	0	880	547	72	111	417	270	200	0	Content		417	271	14870726	4601952661
14887	12:41:17.681	00:00:14.887	893	495,9741	379,7717	0,5920166	0,5266998	568,8294	3,331799	0	481,3941	376,9853	0,4098869	0,531469	574,7115	3,627337	0	33	489	378						Untertest1.avi	0	880	547	72	111	417	270	200	0	Content		417	267	14887346	4601969281
14904	12:41:17.698	00:00:14.903	894	498,8683	386,9969	0,5920807	0,5266343	568,938	3,331868	0	479,5103	379,2103	0,4099255	0,5313196	574,7022	3,577612	0	33	489	383						Untertest1.avi	0	880	547	72	111	417	270	200	0	Content		417	272	14903969	4601985904
14921	12:41:17.715	00:00:14.920	895	501,3381	383,9854	0,592136	0,5264227	569,0271	3,306969	0	478,5767	383,2946	0,4100191	0,5309943	574,799	3,525994	0	33	490	384						Untertest1.avi	0	880	547	72	111	417	270	200	0	Content		418	273	14920719	4602002654
14937	12:41:17.731	00:00:14.937	896	509,4335	427,6766	0,5922474	0,5254993	569,0202	2,895866	0	468,4529	606,5694	0,4101962	0,5305271	574,799	2,692737	0	33	489	517						Untertest1.avi	0	880	547	72	111	417	270	200	0	Content		417	406	14937343	4602019278
14954	12:41:17.748	00:00:14.953	897	-1024	-768	-1	-1	-1	-1	4	-1024	-768	-1	-1	-1	-1	4		0	0						Untertest1.avi	0	880	547	72	111				0	Content		-72	-111	14953970	4602035905
14971	12:41:17.765	00:00:14.970	898	-1024	-768	-1	-1	-1	-1	4	-1024	-768	-1	-1	-1	-1	4		0	0						Untertest1.avi	0	880	547	72	111				0	Content		-72	-111	14970592	4602052527
14987	12:41:17.781	00:00:14.987	899	-1024	-768	-1	-1	-1	-1	4	-1024	-768	-1	-1	-1	-1	4		0	0						Untertest1.avi	0	880	547	72	111				0	Content		-72	-111	14987342	4602069277
15004	12:41:17.798	00:00:15.003	900	-1024	-768	-1	-1	-1	-1	4	-1024	-768	-1	-1	-1	-1	4		0	0						Untertest1.avi	0	880	547	72	111				0	Content		-72	-111	15003968	4602085903
15021	12:41:17.815	00:00:15.020	901	-1024	-768	-1	-1	-1	-1	4	-1024	-768	-1	-1	-1	-1	4		0	0						Untertest1.avi	0	880	547	72	111				0	Content		-72	-111	15020592	4602102527
15037	12:41:17.831	00:00:15.037	902	-1024	-768	-1	-1	-1	-1	4	-1024	-768	-1	-1	-1	-1	4		0	0						Untertest1.avi	0	880	547	72	111				0	Content		-72	-111	15037217	4602119152
15054	12:41:17.848	00:00:15.053	903	-1024	-768	-1	-1	-1	-1	4	-1024	-768	-1	-1	-1	-1	4		0	0						Untertest1.avi	0	880	547	72	111				0	Content		-72	-111	15053969	4602135904
15071	12:41:17.865	00:00:15.070	904	-1024	-768	-1	-1	-1	-1	4	-1024	-768	-1	-1	-1	-1	4		0	0						Untertest1.avi	0	880	547	72	111				0	Content		-72	-111	15070592	4602152527
15087	12:41:17.881	00:00:15.087	905	-1024	-768	-1	-1	-1	-1	4	-1024	-768	-1	-1	-1	-1	4		0	0						Untertest1.avi	0	880	547	72	111				0	Content		-72	-111	15087216	4602169151
15104	12:41:17.898	00:00:15.103	906	-1024	-768	-1	-1	-1	-1	4	-1024	-768	-1	-1	-1	-1	4		0	0						Untertest1.avi	0	880	547	72	111				0	Content		-72	-111	15103847	4602185782
15121	12:41:17.915	00:00:15.120	907	-1024	-768	-1	-1	-1	-1	4	-1024	-768	-1	-1	-1	-1	4		0	0						Untertest1.avi	0	880	547	72	111				0	Content		-72	-111	15120532	4602202467
15137	12:41:17.931	00:00:15.137	908	-1024	-768	-1	-1	-1	-1	4	-1024	-768	-1	-1	-1	-1	4		0	0						Untertest1.avi	0	880	547	72	111				0	Content		-72	-111	15137201	4602219136
15154	12:41:17.948	00:00:15.153	909	-1024	-768	-1	-1	-1	-1	4	-1024	-768	-1	-1	-1	-1	4		0	0						Untertest1.avi	0	880	547	72	111				0	Content		-72	-111	15153840	4602235775
15170	12:41:17.964	00:00:15.170	910	-1024	-768	-1	-1	-1	-1	4	-1024	-768	-1	-1	-1	-1	4		0	0						Untertest1.avi	0	880	547	72	111				0	Content		-72	-111	15170461	4602252396
15187	12:41:17.981	00:00:15.187	911	-1024	-768	-1	-1	-1	-1	4	-1024	-768	-1	-1	-1	-1	4		0	0						Untertest1.avi	0	880	547	72	111				0	Content		-72	-111	15187209	4602269144
15204	12:41:17.998	00:00:15.203	912	-1024	-768	-1	-1	-1	-1	4	-1024	-768	-1	-1	-1	-1	4		0	0						Untertest1.avi	0	880	547	72	111				0	Content		-72	-111	15203833	4602285768
15220	12:41:18.014	00:00:15.220	913	-1024	-768	-1	-1	-1	-1	4	-1024	-768	-1	-1	-1	-1	4		0	0						Untertest1.avi	0	880	547	72	111				0	Content		-72	-111	15220454	4602302389
15237	12:41:18.031	00:00:15.237	914	-1024	-768	-1	-1	-1	-1	4	-1024	-768	-1	-1	-1	-1	4		0	0						Untertest1.avi	0	880	547	72	111				0	Content		-72	-111	15237077	4602319012
15254	12:41:18.048	00:00:15.253	915	-1024	-768	-1	-1	-1	-1	4	-1024	-768	-1	-1	-1	-1	4		0	0						Untertest1.avi	0	880	547	72	111				0	Content		-72	-111	15253822	4602335757
15271	12:41:18.065	00:00:15.270	916	-1024	-768	-1	-1	-1	-1	4	-1024	-768	-1	-1	-1	-1	4		0	0						Untertest1.avi	0	880	547	72	111				0	Content		-72	-111	15270509	4602352444
15287	12:41:18.081	00:00:15.287	917	-1024	-768	-1	-1	-1	-1	4	-1024	-768	-1	-1	-1	-1	4		0	0						Untertest1.avi	0	880	547	72	111				0	Content		-72	-111	15287177	4602369112
15304	12:41:18.098	00:00:15.303	918	-1024	-768	-1	-1	-1	-1	4	-1024	-768	-1	-1	-1	-1	4		0	0						Untertest1.avi	0	880	547	72	111				0	Content		-72	-111	15303845	4602385780
15321	12:41:18.115	00:00:15.320	919	-1024	-768	-1	-1	-1	-1	4	-1024	-768	-1	-1	-1	-1	4		0	0						Untertest1.avi	0	880	547	72	111				0	Content		-72	-111	15320501	4602402436
15337	12:41:18.131	00:00:15.336	920	-1024	-768	-1	-1	-1	-1	4	-1024	-768	-1	-1	-1	-1	4		0	0						Untertest1.avi	0	880	547	72	111				0	Content		-72	-111	15336702	4602418637
15354	12:41:18.148	00:00:15.353	921	-1024	-768	-1	-1	-1	-1	4	-1024	-768	-1	-1	-1	-1	4		0	0						Untertest1.avi	0	880	547	72	111				0	Content		-72	-111	15353534	4602435469
15370	12:41:18.164	00:00:15.370	922	-1024	-768	-1	-1	-1	-1	4	-1024	-768	-1	-1	-1	-1	4		0	0						Untertest1.avi	0	880	547	72	111				0	Content		-72	-111	15370202	4602452137
15387	12:41:18.181	00:00:15.386	923	-1024	-768	-1	-1	-1	-1	4	-1024	-768	-1	-1	-1	-1	4		0	0						Untertest1.avi	0	880	547	72	111				0	Content		-72	-111	15386869	4602468804
15404	12:41:18.198	00:00:15.403	924	-1024	-768	-1	-1	-1	-1	4	-1024	-768	-1	-1	-1	-1	4		0	0						Untertest1.avi	0	880	547	72	111				0	Content		-72	-111	15403946	4602485881
15421	12:41:18.215	00:00:15.421	925	-1024	-768	-1	-1	-1	-1	4	-1024	-768	-1	-1	-1	-1	4		0	0						Untertest1.avi	0	880	547	72	111				0	Content		-72	-111	15421192	4602503127
15439	12:41:18.233	00:00:15.438	926	-1024	-768	-1	-1	-1	-1	4	-1024	-768	-1	-1	-1	-1	4		0	0						Untertest1.avi	0	880	547	72	111				0	Content		-72	-111	15438563	4602520498
15453	12:41:18.247	00:00:15.453	927	-1024	-768	-1	-1	-1	-1	4	-1024	-768	-1	-1	-1	-1	4		0	0						Untertest1.avi	0	880	547	72	111				0	Content		-72	-111	15453313	4602535248
15470	12:41:18.264	00:00:15.469	928	-1024	-768	-1	-1	-1	-1	4	-1024	-768	-1	-1	-1	-1	4		0	0						Untertest1.avi	0	880	547	72	111				0	Content		-72	-111	15469980	4602551915
15487	12:41:18.281	00:00:15.486	929	-1024	-768	-1	-1	-1	-1	4	-1024	-768	-1	-1	-1	-1	4		0	0						Untertest1.avi	0	880	547	72	111				0	Content		-72	-111	15486647	4602568582
15503	12:41:18.297	00:00:15.503	930	-1024	-768	-1	-1	-1	-1	4	-1024	-768	-1	-1	-1	-1	4		0	0						Untertest1.avi	0	880	547	72	111				0	Content		-72	-111	15503315	4602585250
15520	12:41:18.314	00:00:15.520	931	-1024	-768	-1	-1	-1	-1	4	-1024	-768	-1	-1	-1	-1	4		0	0						Untertest1.avi	0	880	547	72	111				0	Content		-72	-111	15520001	4602601936
15537	12:41:18.331	00:00:15.536	932	-1024	-768	-1	-1	-1	-1	4	-1024	-768	-1	-1	-1	-1	4		0	0						Untertest1.avi	0	880	547	72	111				0	Content		-72	-111	15536669	4602618604
15553	12:41:18.347	00:00:15.553	933	-1024	-768	-1	-1	-1	-1	4	-1024	-768	-1	-1	-1	-1	4		0	0						Untertest1.avi	0	880	547	72	111				0	Content		-72	-111	15553336	4602635271
15570	12:41:18.364	00:00:15.569	934	-1024	-768	-1	-1	-1	-1	4	-1024	-768	-1	-1	-1	-1	4		0	0						Untertest1.avi	0	880	547	72	111				0	Content		-72	-111	15569984	4602651919
15587	12:41:18.381	00:00:15.586	935	-1024	-768	-1	-1	-1	-1	4	-1024	-768	-1	-1	-1	-1	4		0	0						Untertest1.avi	0	880	547	72	111				0	Content		-72	-111	15586550	4602668485
15603	12:41:18.397	00:00:15.603	936	-1024	-768	-1	-1	-1	-1	4	-1024	-768	-1	-1	-1	-1	4		0	0						Untertest1.avi	0	880	547	72	111				0	Content		-72	-111	15603383	4602685318
15620	12:41:18.414	00:00:15.620	937	-1024	-768	-1	-1	-1	-1	4	-1024	-768	-1	-1	-1	-1	4		0	0						Untertest1.avi	0	880	547	72	111				0	Content		-72	-111	15620051	4602701986
15637	12:41:18.431	00:00:15.636	938	-1024	-768	-1	-1	-1	-1	4	-1024	-768	-1	-1	-1	-1	4		0	0						Untertest1.avi	0	880	547	72	111				0	Content		-72	-111	15636718	4602718653
15654	12:41:18.448	00:00:15.653	939	-1024	-768	-1	-1	-1	-1	4	-1024	-768	-1	-1	-1	-1	4		0	0						Untertest1.avi	0	880	547	72	111				0	Content		-72	-111	15653676	4602735611
15670	12:41:18.464	00:00:15.669	940	-1024	-768	-1	-1	-1	-1	4	-1024	-768	-1	-1	-1	-1	4		0	0						Untertest1.avi	0	880	547	72	111				0	Content		-72	-111	15669794	4602751729
15686	12:41:18.480	00:00:15.686	941	-1024	-768	-1	-1	-1	-1	4	-1024	-768	-1	-1	-1	-1	4		0	0						Untertest1.avi	0	880	547	72	111				0	Content		-72	-111	15686419	4602768354
15703	12:41:18.497	00:00:15.703	942	-1024	-768	-1	-1	-1	-1	4	-1024	-768	-1	-1	-1	-1	4		0	0						Untertest1.avi	0	880	547	72	111				0	Content		-72	-111	15703165	4602785100
15720	12:41:18.514	00:00:15.719	943	-1024	-768	-1	-1	-1	-1	4	-1024	-768	-1	-1	-1	-1	4		0	0						Untertest1.avi	0	880	547	72	111				0	Content		-72	-111	15719789	4602801724
15736	12:41:18.530	00:00:15.736	944	-1024	-768	-1	-1	-1	-1	4	-1024	-768	-1	-1	-1	-1	4		0	0						Untertest1.avi	0	880	547	72	111				0	Content		-72	-111	15736412	4602818347
15753	12:41:18.547	00:00:15.753	945	-1024	-768	-1	-1	-1	-1	4	-1024	-768	-1	-1	-1	-1	4		0	0						Untertest1.avi	0	880	547	72	111				0	Content		-72	-111	15753037	4602834972
15770	12:41:18.564	00:00:15.769	946	-1024	-768	-1	-1	-1	-1	4	-1024	-768	-1	-1	-1	-1	4		0	0						Untertest1.avi	0	880	547	72	111				0	Content		-72	-111	15769783	4602851718
15786	12:41:18.580	00:00:15.786	947	505,0749	352,6444	0,5916424	0,5266945	575,0383	3,298955	0	476,0996	418,9342	0,4104562	0,5304893	575,0392	3,259214	0	34	491	386						Untertest1.avi	0	880	547	72	111	420	267	383	0	Content		419	275	15786408	4602868343
15803	12:41:18.597	00:00:15.803	948	512,7343	367,4424	0,5925775	0,5266174	569,176	3,280174	0	482,7853	369,6642	0,4105448	0,5304763	575,0255	3,460719	0	34	498	369						Untertest1.avi	0	880	547	72	111	420	267	383	0	Content		426	258	15803029	4602884964
15820	12:41:18.614	00:00:15.819	949	498,3498	360,6463	0,5945283	0,5264722	578,0643	3,282237	0	484,4223	356,659	0,4115952	0,5307871	582,0167	3,448018	0	34	491	359						Untertest1.avi	0	880	547	72	111	420	267	383	0	Content		419	248	15819656	4602901591
15836	12:41:18.630	00:00:15.836	950	511,264	378,3123	0,592652	0,5271934	569,0333	3,251951	0	477,4152	360,6452	0,4105703	0,5313926	574,9478	3,370513	0	34	494	369						Untertest1.avi	0	880	547	72	111	420	267	383	0	Content		422	258	15836405	4602918340
15853	12:41:18.647	00:00:15.853	951	505,4945	376,3759	0,592671	0,5273396	569,0808	3,237235	0	475,2372	378,4825	0,4105943	0,5315613	574,8539	3,382644	0	34	490	377						Untertest1.avi	0	880	547	72	111	420	267	383	0	Content		418	266	15853044	4602934979
15870	12:41:18.664	00:00:15.869	952	505,1466	377,7026	0,5926651	0,527386	569,0726	3,220886	0	474,3552	371,44	0,4105936	0,5316371	574,8513	3,372248	0	34	490	375						Untertest1.avi	0	880	547	72	111	420	267	383	0	Content		418	264	15869657	4602951592
15886	12:41:18.680	00:00:15.886	953	510,2794	380,9189	0,5926613	0,5274165	569,1407	3,228869	0	479,8295	372,1096	0,4105904	0,5316886	574,924	3,369427	0	34	495	377						Untertest1.avi	0	880	547	72	111	420	267	383	0	Content		423	266	15886293	4602968228
15903	12:41:18.697	00:00:15.903	954	504,168	379,0582	0,5926579	0,527415	569,1637	3,232818	0	475,8708	369,8121	0,4105879	0,5316916	574,9443	3,340703	0	34	490	374						Untertest1.avi	0	880	547	72	111	420	267	383	0	Content		418	263	15903027	4602984962
15920	12:41:18.714	00:00:15.919	955	507,9545	383,5512	0,592657	0,5273929	569,1339	3,24226	0	476,4778	378,496	0,4105911	0,5317276	574,9421	3,359601	0	34	492	381						Untertest1.avi	0	880	547	72	111	420	267	383	0	Content		420	270	15919650	4603001585
15936	12:41:18.730	00:00:15.936	956	508,2187	380,2906	0,5926522	0,527386	569,1227	3,237257	0	479,3537	382,1655	0,4106117	0,5317536	575,0201	3,377813	0	34	494	381						Untertest1.avi	0	880	547	72	111	420	267	383	0	Content		422	270	15936273	4603018208
15953	12:41:18.747	00:00:15.952	957	508,9601	372,6732	0,5926477	0,5273808	569,201	3,249593	0	474,2946	379,2776	0,410616	0,5317694	575,0927	3,356569	0	34	492	376						Untertest1.avi	0	880	547	72	111	420	267	383	0	Content		420	265	15952896	4603034831
15970	12:41:18.764	00:00:15.969	958	514,0428	373,6583	0,5926474	0,5273299	569,2494	3,251176	0	481,0567	377,3146	0,4106337	0,5317417	575,1248	3,365294	0	34	498	375						Untertest1.avi	0	880	547	72	111	420	267	383	0	Content		426	264	15969644	4603051579
15986	12:41:18.780	00:00:15.986	959	504,1759	378,1692	0,5926571	0,5273163	569,281	3,266737	0	479,4166	380,8619	0,4106558	0,5317262	575,1759	3,391928	0	34	492	380						Untertest1.avi	0	880	547	72	111	420	267	383	0	Content		420	269	15986264	4603068199
16003	12:41:18.797	00:00:16.002	960	508,619	382,9028	0,592686	0,5273125	569,2523	3,286575	0	481,7409	374,6576	0,4107266	0,5317181	575,1813	3,390919	0	34	495	379						Untertest1.avi	0	880	547	72	111	420	267	383	0	Content		423	268	16002888	4603084823
16020	12:41:18.814	00:00:16.019	961	510,1201	381,3543	0,5927367	0,5273368	569,2353	3,286563	0	477,4232	385,1801	0,4107759	0,5317417	575,1322	3,412564	0	34	494	383						Untertest1.avi	0	880	547	72	111	420	267	383	0	Content		422	272	16019510	4603101445
16036	12:41:18.830	00:00:16.036	962	506,5645	377,5267	0,5928077	0,5274171	569,2618	3,298296	0	476,9516	377,7811	0,4108382	0,5318123	575,1418	3,440824	0	34	492	378						Untertest1.avi	0	880	547	72	111	420	267	383	0	Content		420	267	16036259	4603118194
16053	12:41:18.847	00:00:16.052	963	505,0789	379,2216	0,5928751	0,5275038	569,299	3,332366	0	475,9846	377,6063	0,4109157	0,5318746	575,1442	3,442605	0	34	491	378						Untertest1.avi	0	880	547	72	111	420	267	383	0	Content		419	267	16052884	4603134819
16070	12:41:18.864	00:00:16.069	964	512,0657	374,8391	0,5929937	0,5275071	569,2487	3,298685	0	473,4802	370,7299	0,4109984	0,5318612	575,1138	3,438174	0	34	493	373						Untertest1.avi	0	880	547	72	111	420	267	383	0	Content		421	262	16069507	4603151442
16086	12:41:18.880	00:00:16.086	965	504,9055	379,2731	0,5930932	0,527518	569,3229	3,336788	0	479,7745	377,0386	0,4111097	0,5318185	575,1732	3,463717	0	34	492	378						Untertest1.avi	0	880	547	72	111	420	267	383	0	Content		420	267	16086131	4603168066
16103	12:41:18.897	00:00:16.102	966	508,7047	380,3977	0,5932055	0,5275338	569,4429	3,361541	0	484,768	373,8708	0,4112244	0,5317948	575,1439	3,476833	0	34	497	377						Untertest1.avi	0	880	547	72	111	420	267	383	0	Content		425	266	16102879	4603184814
16120	12:41:18.914	00:00:16.119	967	507,9919	381,8224	0,5932965	0,5276466	569,4003	3,355297	0	477,9515	381,0419	0,4113078	0,5317659	575,1377	3,503596	0	34	493	381						Untertest1.avi	0	880	547	72	111	420	267	383	0	Content		421	270	16119503	4603201438
16136	12:41:18.930	00:00:16.136	968	502,4478	377,2809	0,5933415	0,5276739	569,3435	3,343658	0	473,2659	378,7425	0,4113673	0,5317475	575,1411	3,513965	0	34	488	378						Untertest1.avi	0	880	547	72	111	420	267	383	0	Content		416	267	16136127	4603218062
16153	12:41:18.947	00:00:16.152	969	503,9815	378,8371	0,5933844	0,5276469	569,3829	3,363177	0	472,5148	382,0991	0,4114239	0,5317162	575,0891	3,533815	0	34	488	380						Untertest1.avi	0	880	547	72	111	420	267	383	0	Content		416	269	16152749	4603234684
16169	12:41:18.963	00:00:16.169	970	531,8829	379,9267	0,5931395	0,5274984	569,0685	3,395248	0	510,7328	375,1007	0,4111644	0,5317008	574,9504	3,535202	0	35	521	378						Untertest1.avi	0	880	547	72	111	569	264	200	0	Content		449	267	16169495	4603251430
16186	12:41:18.980	00:00:16.186	971	619,2556	373,7303	0,5921978	0,5273902	569,2813	3,4191	0	611,4092	376,2844	0,4104205	0,5314947	575,2734	3,554876	0	35	615	375						Untertest1.avi	0	880	547	72	111	569	264	200	0	Content		543	264	16186117	4603268052
16203	12:41:18.997	00:00:16.202	972	650,0579	377,3424	0,5920145	0,5273691	569,47	3,430953	0	634,7722	372,4917	0,4102702	0,5314316	575,5062	3,579069	0	35	642	375						Untertest1.avi	0	880	547	72	111	569	264	200	0	Content		570	264	16202741	4603284676
16219	12:41:19.013	00:00:16.219	973	655,6196	373,5854	0,592153	0,5274955	569,1908	3,4101	0	627,2717	375,0651	0,4103562	0,5315057	575,2645	3,589422	0	35	641	374						Untertest1.avi	0	880	547	72	111	569	264	200	0	Content		569	263	16219364	4603301299
16236	12:41:19.030	00:00:16.236	974	655,0328	365,7882	0,5922975	0,5276558	569,2004	3,417097	0	634,5319	370,3454	0,410441	0,531588	575,2179	3,58471	0	35	645	368						Untertest1.avi	0	880	547	72	111	569	264	200	0	Content		573	257	16236114	4603318049
16253	12:41:19.047	00:00:16.252	975	645,8286	372,1844	0,592378	0,5278362	569,2608	3,415394	0	630,1884	378,8214	0,4105282	0,5317285	575,1564	3,607663	0	35	638	376						Untertest1.avi	0	880	547	72	111	569	264	200	0	Content		566	265	16252736	4603334671
16269	12:41:19.063	00:00:16.269	976	651,9272	375,4112	0,5924842	0,5280481	569,0652	3,42634	0	633,5934	374,3123	0,4105984	0,5319344	575,2217	3,599132	0	35	643	375						Untertest1.avi	0	880	547	72	111	569	264	200	0	Content		571	264	16269357	4603351292
16286	12:41:19.080	00:00:16.286	977	657,5804	376,2145	0,5925571	0,5281206	569,1638	3,432593	0	632,8939	381,184	0,4106345	0,5319961	575,2319	3,629647	0	35	645	379						Untertest1.avi	0	880	547	72	111	569	264	200	0	Content		573	268	16286106	4603368041
16303	12:41:19.097	00:00:16.302	978	657,3436	380,1375	0,5925535	0,5281317	569,2391	3,427323	0	631,8068	376,2181	0,410659	0,5320097	575,237	3,622267	0	35	645	378						Untertest1.avi	0	880	547	72	111	569	264	200	0	Content		573	267	16302729	4603384664
16319	12:41:19.113	00:00:16.319	979	653,8948	372,5624	0,5924951	0,5280305	569,1339	3,427096	0	633,8729	376,2919	0,4107063	0,5318518	575,353	3,632027	0	35	644	374						Untertest1.avi	0	880	547	72	111	569	264	200	0	Content		572	263	16319352	4603401287
16336	12:41:19.130	00:00:16.335	980	652,6876	381,7606	0,5924147	0,5273994	569,4523	3,448244	0	621,8785	425,4272	0,4108538	0,5311227	575,4811	3,523209	0	35	637	404						Untertest1.avi	0	880	547	72	111	569	264	200	0	Content		565	293	16335975	4603417910
16353	12:41:19.147	00:00:16.352	981	544,0544	718,741	0,5923761	0,5267503	569,4518	2,384484	0	-1024	-768	-1	-1	-1	-1	4	35	544	719						Untertest1.avi	0	880	547	72	111	569	264	200	0	Content		472	608	16352597	4603434532
16369	12:41:19.163	00:00:16.369	982	-1024	-768	-1	-1	-1	-1	4	-1024	-768	-1	-1	-1	-1	4		0	0						Untertest1.avi	0	880	547	72	111				0	Content		-72	-111	16369346	4603451281
16386	12:41:19.180	00:00:16.385	983	-1024	-768	-1	-1	-1	-1	4	-1024	-768	-1	-1	-1	-1	4		0	0						Untertest1.avi	0	880	547	72	111				0	Content		-72	-111	16385969	4603467904
16403	12:41:19.197	00:00:16.402	984	-1024	-768	-1	-1	-1	-1	4	-1024	-768	-1	-1	-1	-1	4		0	0						Untertest1.avi	0	880	547	72	111				0	Content		-72	-111	16402591	4603484526
16419	12:41:19.213	00:00:16.419	985	-1024	-768	-1	-1	-1	-1	4	-1024	-768	-1	-1	-1	-1	4		0	0						Untertest1.avi	0	880	547	72	111				0	Content		-72	-111	16419340	4603501275
16436	12:41:19.230	00:00:16.435	986	-1024	-768	-1	-1	-1	-1	4	-1024	-768	-1	-1	-1	-1	4		0	0						Untertest1.avi	0	880	547	72	111				0	Content		-72	-111	16435960	4603517895
16453	12:41:19.247	00:00:16.452	987	-1024	-768	-1	-1	-1	-1	4	-1024	-768	-1	-1	-1	-1	4		0	0						Untertest1.avi	0	880	547	72	111				0	Content		-72	-111	16452583	4603534518
16469	12:41:19.263	00:00:16.469	988	-1024	-768	-1	-1	-1	-1	4	-1024	-768	-1	-1	-1	-1	4		0	0						Untertest1.avi	0	880	547	72	111				0	Content		-72	-111	16469268	4603551203
16486	12:41:19.280	00:00:16.485	989	-1024	-768	-1	-1	-1	-1	4	-1024	-768	-1	-1	-1	-1	4		0	0						Untertest1.avi	0	880	547	72	111				0	Content		-72	-111	16485936	4603567871
16503	12:41:19.297	00:00:16.502	990	-1024	-768	-1	-1	-1	-1	4	-1024	-768	-1	-1	-1	-1	4		0	0						Untertest1.avi	0	880	547	72	111				0	Content		-72	-111	16502569	4603584504
16519	12:41:19.313	00:00:16.519	991	-1024	-768	-1	-1	-1	-1	4	-1024	-768	-1	-1	-1	-1	4		0	0						Untertest1.avi	0	880	547	72	111				0	Content		-72	-111	16519237	4603601172
16536	12:41:19.330	00:00:16.535	992	-1024	-768	-1	-1	-1	-1	4	-1024	-768	-1	-1	-1	-1	4		0	0						Untertest1.avi	0	880	547	72	111				0	Content		-72	-111	16535906	4603617841
16553	12:41:19.347	00:00:16.552	993	-1024	-768	-1	-1	-1	-1	4	-1024	-768	-1	-1	-1	-1	4		0	0						Untertest1.avi	0	880	547	72	111				0	Content		-72	-111	16552574	4603634509
16569	12:41:19.363	00:00:16.569	994	417,4213	356,7776	0,593789	0,5256203	569,7177	3,545801	0	404,5172	435,2259	0,4120909	0,5290926	575,3549	3,408993	0	36	411	396						Untertest1.avi	0	880	547	72	111	338	275	67	0	Content		339	285	16569210	4603651145
16586	12:41:19.380	00:00:16.585	995	419,6163	348,2737	0,5937288	0,5251573	569,8558	3,540818	0	412,2791	384,9881	0,4115652	0,5288683	577,5099	3,539722	0	36	416	367						Untertest1.avi	0	880	547	72	111	338	275	67	0	Content		344	256	16585822	4603667757
16602	12:41:19.396	00:00:16.602	996	413,8646	346,6681	0,5935553	0,5249549	570,0318	3,537153	0	406,488	407,5251	0,411827	0,5288519	575,4978	3,517667	0	36	410	377						Untertest1.avi	0	880	547	72	111	338	275	67	0	Content		338	266	16602446	4603684381
16619	12:41:19.413	00:00:16.619	997	426,2267	399,4407	0,5934148	0,5245476	569,9312	3,3058	0	389,9172	537,5948	0,4117021	0,5281803	575,4988	3,039327	0	36	408	469						Untertest1.avi	0	880	547	72	111	338	275	67	0	Content		336	358	16619207	4603701142
16636	12:41:19.430	00:00:16.635	998	-1024	-768	-1	-1	-1	-1	4	-1024	-768	-1	-1	-1	-1	4		0	0						Untertest1.avi	0	880	547	72	111				0	Content		-72	-111	16635819	4603717754
16652	12:41:19.446	00:00:16.652	999	-1024	-768	-1	-1	-1	-1	4	-1024	-768	-1	-1	-1	-1	4		0	0						Untertest1.avi	0	880	547	72	111				0	Content		-72	-111	16652442	4603734377
16669	12:41:19.463	00:00:16.669	1000	-1024	-768	-1	-1	-1	-1	4	-1024	-768	-1	-1	-1	-1	4		0	0						Untertest1.avi	0	880	547	72	111				0	Content		-72	-111	16669068	4603751003
16686	12:41:19.480	00:00:16.685	1001	-1024	-768	-1	-1	-1	-1	4	-1024	-768	-1	-1	-1	-1	4		0	0						Untertest1.avi	0	880	547	72	111				0	Content		-72	-111	16685814	4603767749
16702	12:41:19.496	00:00:16.702	1002	-1024	-768	-1	-1	-1	-1	4	-1024	-768	-1	-1	-1	-1	4		0	0						Untertest1.avi	0	880	547	72	111				0	Content		-72	-111	16702437	4603784372
16719	12:41:19.513	00:00:16.719	1003	-1024	-768	-1	-1	-1	-1	4	-1024	-768	-1	-1	-1	-1	4		0	0						Untertest1.avi	0	880	547	72	111				0	Content		-72	-111	16719058	4603800993
16736	12:41:19.530	00:00:16.735	1004	-1024	-768	-1	-1	-1	-1	4	-1024	-768	-1	-1	-1	-1	4		0	0						Untertest1.avi	0	880	547	72	111				0	Content		-72	-111	16735683	4603817618
16752	12:41:19.546	00:00:16.752	1005	-1024	-768	-1	-1	-1	-1	4	-1024	-768	-1	-1	-1	-1	4		0	0						Untertest1.avi	0	880	547	72	111				0	Content		-72	-111	16752432	4603834367
16769	12:41:19.563	00:00:16.769	1006	-1024	-768	-1	-1	-1	-1	4	-1024	-768	-1	-1	-1	-1	4		0	0						Untertest1.avi	0	880	547	72	111				0	Content		-72	-111	16769055	4603850990
16786	12:41:19.580	00:00:16.785	1007	-1024	-768	-1	-1	-1	-1	4	-1024	-768	-1	-1	-1	-1	4		0	0						Untertest1.avi	0	880	547	72	111				0	Content		-72	-111	16785722	4603867657
16802	12:41:19.596	00:00:16.802	1008	-1024	-768	-1	-1	-1	-1	4	-1024	-768	-1	-1	-1	-1	4		0	0						Untertest1.avi	0	880	547	72	111				0	Content		-72	-111	16802386	4603884321
16819	12:41:19.613	00:00:16.819	1009	-1024	-768	-1	-1	-1	-1	4	-1024	-768	-1	-1	-1	-1	4		0	0						Untertest1.avi	0	880	547	72	111				0	Content		-72	-111	16819053	4603900988
16836	12:41:19.630	00:00:16.835	1010	495,6475	340,9011	0,5921286	0,5250617	570,0137	3,646188	0	477,1238	332,8398	0,4103363	0,5295128	575,5061	3,842589	0	37	486	337						Untertest1.avi	0	880	547	72	111	416	229	150	0	Content		414	226	16835674	4603917609
16852	12:41:19.646	00:00:16.852	1011	504,2579	337,4792	0,5920957	0,5256928	569,8503	3,679312	0	473,0524	330,6865	0,4102954	0,5301524	575,3408	3,896483	0	37	489	334						Untertest1.avi	0	880	547	72	111	416	229	150	0	Content		417	223	16852300	4603934235
16869	12:41:19.663	00:00:16.868	1012	491,7772	327,4564	0,5931974	0,5249322	575,0881	3,695766	0	482,0227	329,4144	0,4102866	0,529538	575,3407	3,865127	0	37	487	328						Untertest1.avi	0	880	547	72	111	416	229	150	0	Content		415	217	16868922	4603950857
16886	12:41:19.680	00:00:16.885	1013	497,6527	338,7069	0,592084	0,5254202	569,7246	3,659165	0	474,3888	335,6276	0,4102462	0,5300232	575,4147	3,85792	0	37	486	337						Untertest1.avi	0	880	547	72	111	416	229	150	0	Content		414	226	16885687	4603967622
16902	12:41:19.696	00:00:16.902	1014	501,6876	344,9558	0,5921354	0,5254418	569,6916	3,665905	0	475,3703	336,8052	0,4102555	0,5300487	575,4313	3,861223	0	37	489	341						Untertest1.avi	0	880	547	72	111	416	229	150	0	Content		417	230	16902309	4603984244
16919	12:41:19.713	00:00:16.918	1015	500,8799	347,67	0,5921786	0,5254732	569,658	3,661857	0	476,0691	335,1906	0,4102867	0,5300907	575,4132	3,883511	0	37	488	341						Untertest1.avi	0	880	547	72	111	416	229	150	0	Content		416	230	16918936	4604000871
16936	12:41:19.730	00:00:16.935	1016	505,6805	340,6009	0,5922374	0,5255024	569,7015	3,659767	0	475,5969	339,4122	0,4103108	0,5300847	575,3975	3,879076	0	37	491	340						Untertest1.avi	0	880	547	72	111	416	229	150	0	Content		419	229	16935546	4604017481
16952	12:41:19.746	00:00:16.952	1017	503,5489	344,7805	0,5922714	0,5255169	569,6693	3,655324	0	475,1043	341,5682	0,410333	0,5301063	575,3821	3,87716	0	37	489	343						Untertest1.avi	0	880	547	72	111	416	229	150	0	Content		417	232	16952295	4604034230
16969	12:41:19.763	00:00:16.968	1018	497,9718	344,698	0,5923064	0,5255613	569,5869	3,657178	0	470,5707	340,1271	0,4103487	0,5301917	575,3229	3,865292	0	37	484	342						Untertest1.avi	0	880	547	72	111	416	229	150	0	Content		412	231	16968918	4604050853
16986	12:41:19.780	00:00:16.985	1019	546,1738	349,9947	0,591763	0,5256284	569,5596	3,66327	0	534,3101	344,6738	0,4098962	0,53037	575,4412	3,869873	0	38	540	347						Untertest1.avi	0	880	547	72	111	505	236	183	0	Content		468	236	16985542	4604067477
17002	12:41:19.796	00:00:17.002	1020	578,8143	355,318	0,5913578	0,5256524	569,7883	3,67818	0	574,8183	340,7337	0,4096313	0,5304057	575,6395	3,86195	0	38	577	348						Untertest1.avi	0	880	547	72	111	505	236	183	0	Content		505	237	17002292	4604084227
17019	12:41:19.813	00:00:17.018	1021	586,087	354,4734	0,5914255	0,5257302	569,6363	3,685287	0	565,3454	345,6977	0,4096548	0,530454	575,4818	3,871595	0	38	576	350						Untertest1.avi	0	880	547	72	111	505	236	183	0	Content		504	239	17018916	4604100851
17036	12:41:19.830	00:00:17.035	1022	587,8721	350,3061	0,5914832	0,5258015	569,6759	3,683682	0	568,8348	344,9315	0,4096768	0,530505	575,4171	3,888757	0	38	578	348						Untertest1.avi	0	880	547	72	111	505	236	183	0	Content		506	237	17035539	4604117474
17052	12:41:19.846	00:00:17.052	1023	589,4081	349,9009	0,5915408	0,5258285	569,7008	3,69331	0	572,3687	340,4997	0,4097473	0,5305725	575,441	3,905076	0	38	581	345						Untertest1.avi	0	880	547	72	111	505	236	183	0	Content		509	234	17052173	4604134108
17069	12:41:19.863	00:00:17.068	1024	586,5942	350,9248	0,5916131	0,5259308	569,7079	3,6915	0	568,5128	344,6367	0,409803	0,5306443	575,4288	3,915387	0	38	578	348						Untertest1.avi	0	880	547	72	111	505	236	183	0	Content		506	237	17068788	4604150723
17086	12:41:19.880	00:00:17.085	1025	585,3797	350,8621	0,5917209	0,526061	569,5581	3,716885	0	566,5185	344,2309	0,4098584	0,5307435	575,3946	3,902326	0	38	576	348						Untertest1.avi	0	880	547	72	111	505	236	183	0	Content		504	237	17085537	4604167472
17102	12:41:19.896	00:00:17.102	1026	590,8411	348,005	0,5918173	0,5261866	569,5815	3,722311	0	564,7437	346,6488	0,4099306	0,5308277	575,4215	3,922919	0	38	578	347						Untertest1.avi	0	880	547	72	111	505	236	183	0	Content		506	236	17102167	4604184102
17119	12:41:19.913	00:00:17.118	1027	583,2012	349,2444	0,5918572	0,5262739	569,547	3,704242	0	564,1914	342,755	0,4099813	0,5308576	575,4479	3,946731	0	38	574	346						Untertest1.avi	0	880	547	72	111	505	236	183	0	Content		502	235	17118784	4604200719
17136	12:41:19.930	00:00:17.135	1028	587,9601	346,9417	0,5919219	0,5263331	569,5844	3,737274	0	566,4963	342,6594	0,4100461	0,5308599	575,5147	3,930433	0	38	577	345						Untertest1.avi	0	880	547	72	111	505	236	183	0	Content		505	234	17135531	4604217466
17152	12:41:19.946	00:00:17.152	1029	587,6628	343,8848	0,5919957	0,5263669	569,7243	3,753996	0	565,7377	339,5857	0,4101077	0,5308473	575,4689	3,931447	0	38	577	342						Untertest1.avi	0	880	547	72	111	505	236	183	0	Content		505	231	17152159	4604234094
17169	12:41:19.963	00:00:17.168	1030	537,0305	356,5793	0,5926313	0,52641	569,9106	3,770922	0	518,3968	341,739	0,4106947	0,5308262	575,6385	3,957779	0	39	528	349						Untertest1.avi	0	880	547	72	111	373	239	300	0	Content		456	238	17168777	4604250712
17185	12:41:19.979	00:00:17.185	1031	453,446	351,4696	0,5933383	0,5263093	569,5306	3,754234	0	441,698	342,1508	0,4116093	0,5307423	575,3804	3,976482	0	39	448	347						Untertest1.avi	0	880	547	72	111	373	239	300	0	Content		376	236	17185402	4604267337
17202	12:41:19.996	00:00:17.202	1032	452,1689	345,8504	0,5934423	0,5263587	569,7166	3,772803	0	432,6587	343,8282	0,4117047	0,5307034	575,4517	3,994788	0	39	442	345						Untertest1.avi	0	880	547	72	111	373	239	300	0	Content		370	234	17202155	4604284090
17219	12:41:20.013	00:00:17.218	1033	455,4026	347,8168	0,593474	0,5263581	569,7839	3,776988	0	431,8079	345,436	0,4116958	0,5306592	575,5034	4,000102	0	39	444	347						Untertest1.avi	0	880	547	72	111	373	239	300	0	Content		372	236	17218776	4604300711
17235	12:41:20.029	00:00:17.235	1034	452,9141	347,3991	0,5934976	0,5263314	569,8264	3,780496	0	432,5118	344,6992	0,4116971	0,5305847	575,5266	3,999111	0	39	443	346						Untertest1.avi	0	880	547	72	111	373	239	300	0	Content		371	235	17235400	4604317335
17252	12:41:20.046	00:00:17.252	1035	453,1082	348,5502	0,5935013	0,5262555	569,8646	3,774497	0	430,0709	343,4622	0,4116591	0,5305659	575,6012	3,988501	0	39	442	346						Untertest1.avi	0	880	547	72	111	373	239	300	0	Content		370	235	17252023	4604333958
17269	12:41:20.063	00:00:17.268	1036	455,3671	350,816	0,5934829	0,5262069	569,8578	3,753134	0	428,4528	349,4586	0,4116146	0,5305861	575,6176	4,008428	0	39	442	350						Untertest1.avi	0	880	547	72	111	373	239	300	0	Content		370	239	17268769	4604350704
17285	12:41:20.079	00:00:17.285	1037	457,0257	350,7106	0,5934352	0,52618	569,7906	3,789776	0	430,9504	347,8193	0,4115542	0,5306177	575,4901	4,001956	0	39	444	349						Untertest1.avi	0	880	547	72	111	373	239	300	0	Content		372	238	17285391	4604367326
17302	12:41:20.096	00:00:17.302	1038	455,2321	351,3362	0,5933611	0,5261533	569,6281	3,790664	0	430,6733	344,9327	0,4114592	0,530624	575,417	3,988739	0	39	443	348						Untertest1.avi	0	880	547	72	111	373	239	300	0	Content		371	237	17302015	4604383950
17319	12:41:20.113	00:00:17.318	1039	458,3943	352,0612	0,593312	0,5260988	569,5823	3,787473	0	432,5477	344,1772	0,4113579	0,5306261	575,4742	4,001915	0	39	445	348						Untertest1.avi	0	880	547	72	111	373	239	300	0	Content		373	237	17318637	4604400572
17335	12:41:20.129	00:00:17.335	1040	457,7268	353,8115	0,5932431	0,5260133	569,7321	3,789885	0	432,7121	351,3094	0,4112603	0,5306044	575,4645	4,001468	0	39	445	353						Untertest1.avi	0	880	547	72	111	373	239	300	0	Content		373	242	17335385	4604417320
17352	12:41:20.146	00:00:17.352	1041	460,138	356,3367	0,5931525	0,5258677	569,7355	3,79441	0	432,8741	346,3839	0,4111547	0,5306085	575,5259	4,008916	0	39	447	351						Untertest1.avi	0	880	547	72	111	373	239	300	0	Content		375	240	17352007	4604433942
17369	12:41:20.163	00:00:17.368	1042	452,0122	356,5384	0,5930206	0,5258323	569,816	3,805511	0	430,7336	349,4656	0,4110564	0,5306246	575,4213	4,007603	0	39	441	353						Untertest1.avi	0	880	547	72	111	373	239	300	0	Content		369	242	17368632	4604450567
17385	12:41:20.179	00:00:17.385	1043	451,6023	354,581	0,5929562	0,525813	569,6923	3,817235	0	432,709	345,6165	0,4109516	0,5306621	575,3283	4,010171	0	39	442	350						Untertest1.avi	0	880	547	72	111	373	239	300	0	Content		370	239	17385256	4604467191
17402	12:41:20.196	00:00:17.402	1044	455,3697	354,5393	0,5928873	0,5258246	569,5804	3,814538	0	434,9763	350,6867	0,4108725	0,5306984	575,316	4,018719	0	39	445	353						Untertest1.avi	0	880	547	72	111	373	239	300	0	Content		373	242	17402005	4604483940
17419	12:41:20.213	00:00:17.418	1045	457,576	355,2466	0,5928223	0,525824	569,5621	3,80624	0	433,2834	349,9469	0,4107936	0,5307466	575,3146	4,026368	0	39	445	353						Untertest1.avi	0	880	547	72	111	373	239	300	0	Content		373	242	17418629	4604500564
17435	12:41:20.229	00:00:17.435	1046	457,9919	357,7667	0,5927678	0,5258503	569,5778	3,81036	0	435,2529	349,5474	0,4107282	0,5308034	575,3124	4,018894	0	39	447	354						Untertest1.avi	0	880	547	72	111	373	239	300	0	Content		375	243	17435255	4604517190
17452	12:41:20.246	00:00:17.451	1047	466,749	361,2836	0,5925722	0,5259084	569,4401	3,806262	0	441,8948	356,4487	0,4105092	0,5309367	575,1395	4,028075	0	39	454	359						Untertest1.avi	0	880	547	72	111	373	239	300	0	Content		382	248	17451876	4604533811
17469	12:41:20.263	00:00:17.468	1048	515,2975	360,2608	0,5919176	0,5260329	569,6059	3,818832	0	505,0437	354,7438	0,4100195	0,5310304	575,3099	4,023779	0	40	510	358						Untertest1.avi	0	880	547	72	111	456	255	683	0	Content		438	247	17468627	4604550562
17485	12:41:20.279	00:00:17.485	1049	544,5555	358,2531	0,5917498	0,5260672	569,6555	3,826004	0	527,8894	358,1885	0,4098648	0,5310411	575,4243	4,035493	0	40	536	358						Untertest1.avi	0	880	547	72	111	456	255	683	0	Content		464	247	17485250	4604567185
17502	12:41:20.296	00:00:17.501	1050	543,2989	355,6985	0,5918149	0,5261374	569,5636	3,806553	0	526,1216	356,748	0,409884	0,5310776	575,3257	4,016599	0	40	535	356						Untertest1.avi	0	880	547	72	111	456	255	683	0	Content		463	245	17501874	4604583809
17518	12:41:20.312	00:00:17.518	1051	543,3655	358,026	0,5918567	0,5261396	569,476	3,812406	0	526,8248	358,4249	0,4099077	0,5310053	575,2662	4,014709	0	40	535	358						Untertest1.avi	0	880	547	72	111	456	255	683	0	Content		463	247	17518498	4604600433
17535	12:41:20.329	00:00:17.535	1052	537,7524	360,96	0,5918939	0,5261317	569,4131	3,798104	0	523,14	355,8759	0,4099371	0,5309663	575,2646	4,015393	0	40	530	358						Untertest1.avi	0	880	547	72	111	456	255	683	0	Content		458	247	17535247	4604617182
17552	12:41:20.346	00:00:17.551	1053	537,1597	361,6796	0,5919449	0,5261192	569,4974	3,798171	0	524,9365	356,5886	0,4099823	0,5309248	575,251	3,981015	0	40	531	359						Untertest1.avi	0	880	547	72	111	456	255	683	0	Content		459	248	17551871	4604633806
17568	12:41:20.362	00:00:17.568	1054	529,9786	359,235	0,5919961	0,5261082	569,6026	3,78554	0	519,6423	359,7412	0,410004	0,5308854	575,2599	3,96949	0	40	525	359						Untertest1.avi	0	880	547	72	111	456	255	683	0	Content		453	248	17568497	4604650432
17585	12:41:20.379	00:00:17.585	1055	537,2154	362,9894	0,592033	0,52608	569,6366	3,787307	0	520,0814	359,8859	0,4100211	0,5308606	575,2558	3,979749	0	40	529	361						Untertest1.avi	0	880	547	72	111	456	255	683	0	Content		457	250	17585121	4604667056
17602	12:41:20.396	00:00:17.601	1056	535,7119	363,3983	0,5920436	0,5260602	569,655	3,787308	0	524,941	361,793	0,4100353	0,5308457	575,2349	3,969795	0	40	530	363						Untertest1.avi	0	880	547	72	111	456	255	683	0	Content		458	252	17601869	4604683804
17618	12:41:20.412	00:00:17.618	1057	540,33	363,8775	0,592072	0,5260581	569,4619	3,75875	0	520,9349	360,1828	0,4100268	0,5308662	575,2114	3,960451	0	40	531	362						Untertest1.avi	0	880	547	72	111	456	255	683	0	Content		459	251	17618491	4604700426
17635	12:41:20.429	00:00:17.635	1058	537,8566	363,8923	0,592083	0,5260715	569,5098	3,776433	0	522,1797	362,5518	0,4100323	0,5308995	575,2513	3,950555	0	40	530	363						Untertest1.avi	0	880	547	72	111	456	255	683	0	Content		458	252	17635116	4604717051
17652	12:41:20.446	00:00:17.651	1059	536,7433	365,8113	0,5921012	0,5260924	569,5264	3,771023	0	518,0905	366,8558	0,4100628	0,5309293	575,3312	3,943672	0	40	527	366						Untertest1.avi	0	880	547	72	111	456	255	683	0	Content		455	255	17651738	4604733673
17668	12:41:20.462	00:00:17.668	1060	537,379	363,5282	0,5921293	0,5260912	569,5428	3,775661	0	515,0046	364,1587	0,4100741	0,5309319	575,3688	3,938686	0	40	526	364						Untertest1.avi	0	880	547	72	111	456	255	683	0	Content		454	253	17668487	4604750422
17685	12:41:20.479	00:00:17.685	1061	537,1906	364,5264	0,5921674	0,5260573	569,5576	3,769086	0	520,689	364,2183	0,4101046	0,5309172	575,3737	3,93074	0	40	529	364						Untertest1.avi	0	880	547	72	111	456	255	683	0	Content		457	253	17685109	4604767044
17702	12:41:20.496	00:00:17.701	1062	538,2761	363,7452	0,592228	0,5260608	569,6022	3,766032	0	520,1512	364,8305	0,4101325	0,5309038	575,4235	3,948479	0	40	529	364						Untertest1.avi	0	880	547	72	111	456	255	683	0	Content		457	253	17701732	4604783667
17718	12:41:20.512	00:00:17.718	1063	537,3424	366,9603	0,5922802	0,5261025	569,6068	3,761115	0	519,799	365,4576	0,4101858	0,5309159	575,4912	3,943581	0	40	529	366						Untertest1.avi	0	880	547	72	111	456	255	683	0	Content		457	255	17718355	4604800290
17735	12:41:20.529	00:00:17.735	1064	536,3119	365,7778	0,5923222	0,5261176	569,5887	3,763948	0	518,6299	365,9772	0,4102516	0,5309166	575,4218	3,943798	0	40	527	366						Untertest1.avi	0	880	547	72	111	456	255	683	0	Content		455	255	17735105	4604817040
17752	12:41:20.546	00:00:17.751	1065	533,1339	369,3788	0,5923653	0,526126	569,5017	3,778488	0	521,9064	364,2076	0,410305	0,5309054	575,3976	3,940447	0	40	528	367						Untertest1.avi	0	880	547	72	111	456	255	683	0	Content		456	256	17751729	4604833664
17768	12:41:20.562	00:00:17.768	1066	532,2483	367,0964	0,5924088	0,5261174	569,5554	3,770645	0	519,3433	362,2484	0,410348	0,5308735	575,4028	3,934293	0	40	526	365						Untertest1.avi	0	880	547	72	111	456	255	683	0	Content		454	254	17768351	4604850286
17785	12:41:20.579	00:00:17.785	1067	536,4521	366,8551	0,5924662	0,5260771	569,6965	3,783479	0	517,3613	365,8853	0,410394	0,5308299	575,3961	3,948597	0	40	527	366						Untertest1.avi	0	880	547	72	111	456	255	683	0	Content		455	255	17785101	4604867036
17802	12:41:20.596	00:00:17.801	1068	533,2641	366,6509	0,5925035	0,5260207	569,7698	3,791674	0	517,2868	366,3921	0,4104271	0,5307742	575,3943	3,951456	0	40	525	367						Untertest1.avi	0	880	547	72	111	456	255	683	0	Content		453	256	17801724	4604883659
17818	12:41:20.612	00:00:17.818	1069	531,36	369,5129	0,5925401	0,5259386	569,7476	3,794029	0	519,0987	369,2602	0,410468	0,5306954	575,2996	3,949411	0	40	525	369						Untertest1.avi	0	880	547	72	111	456	255	683	0	Content		453	258	17818346	4604900281
17835	12:41:20.629	00:00:17.834	1070	533,266	368,7649	0,5925469	0,5259293	569,7682	3,785568	0	518,9181	370,8717	0,4104659	0,5306621	575,3235	3,965849	0	40	526	370						Untertest1.avi	0	880	547	72	111	456	255	683	0	Content		454	259	17834970	4604916905
17852	12:41:20.646	00:00:17.851	1071	533,6875	369,6422	0,5925238	0,5259267	569,7665	3,79882	0	518,0173	366,2985	0,4104413	0,5306447	575,3102	3,970225	0	40	526	368						Untertest1.avi	0	880	547	72	111	456	255	683	0	Content		454	257	17851720	4604933655
17868	12:41:20.662	00:00:17.868	1072	530,7409	370,3879	0,592484	0,5259607	569,7654	3,821216	0	516,1818	368,262	0,4103945	0,5307217	575,3438	3,971043	0	40	523	369						Untertest1.avi	0	880	547	72	111	456	255	683	0	Content		451	258	17868341	4604950276
17885	12:41:20.679	00:00:17.884	1073	529,8305	370,0141	0,5924194	0,5260254	569,5753	3,817355	0	518,2758	366,5305	0,4103238	0,5308472	575,3779	3,979239	0	40	524	368						Untertest1.avi	0	880	547	72	111	456	255	683	0	Content		452	257	17884965	4604966900
17902	12:41:20.696	00:00:17.901	1074	538,8149	366,9151	0,5923595	0,5260741	569,5147	3,835351	0	519,6683	369,0618	0,4102214	0,5309488	575,5002	4,004501	0	40	529	368						Untertest1.avi	0	880	547	72	111	456	255	683	0	Content		457	257	17901592	4604983527
17918	12:41:20.712	00:00:17.918	1075	532,8489	370,3335	0,5923038	0,5261207	569,6135	3,837578	0	517,2114	366,5547	0,4101392	0,5310545	575,364	4,005111	0	40	525	368						Untertest1.avi	0	880	547	72	111	456	255	683	0	Content		453	257	17918350	4605000285
17935	12:41:20.729	00:00:17.934	1076	537,8881	363,8702	0,5922477	0,5262172	569,6072	3,830526	0	524,5923	367,2249	0,410089	0,5311599	575,286	4,026625	0	40	531	366						Untertest1.avi	0	880	547	72	111	456	255	683	0	Content		459	255	17934967	4605016902
17952	12:41:20.746	00:00:17.951	1077	537,5602	359,4404	0,5921977	0,5263814	569,5781	3,848209	0	522,6625	369,6781	0,4100446	0,5312632	575,3235	4,032083	0	40	530	365						Untertest1.avi	0	880	547	72	111	456	255	683	0	Content		458	254	17951601	4605033536
17968	12:41:20.762	00:00:17.968	1078	536,7199	368,231	0,5921984	0,5264879	569,5016	3,842606	0	518,5869	368,3013	0,4100237	0,5314443	575,2603	4,049037	0	40	528	368						Untertest1.avi	0	880	547	72	111	456	255	683	0	Content		456	257	17968222	4605050157
17985	12:41:20.779	00:00:17.984	1079	537,0185	373,7091	0,5922383	0,5266603	569,5472	3,856997	0	519,5617	368,1834	0,4100406	0,5316144	575,1882	4,045508	0	40	528	371						Untertest1.avi	0	880	547	72	111	456	255	683	0	Content		456	260	17984961	4605066896
18002	12:41:20.796	00:00:18.001	1080	537,9202	370,6595	0,5922577	0,5268515	569,5903	3,859318	0	521,1019	366,9272	0,4100467	0,5317207	575,184	4,069288	0	40	530	369						Untertest1.avi	0	880	547	72	111	456	255	683	0	Content		458	258	18001585	4605083520
18018	12:41:20.812	00:00:18.018	1081	537,5932	368,8268	0,592261	0,5269628	569,6094	3,864811	0	520,7542	372,0348	0,4100443	0,531782	575,1736	4,069944	0	40	529	370						Untertest1.avi	0	880	547	72	111	456	255	683	0	Content		457	259	18018209	4605100144
18035	12:41:20.829	00:00:18.034	1082	534,1678	366,4243	0,5922127	0,527025	569,5569	3,876702	0	519,4734	365,0998	0,4100142	0,5318624	575,2243	4,088835	0	40	527	366						Untertest1.avi	0	880	547	72	111	456	255	683	0	Content		455	255	18034834	4605116769
18052	12:41:20.846	00:00:18.051	1083	534,4346	370,4032	0,592148	0,5270696	569,5331	3,883182	0	522,1511	367,6793	0,4099619	0,5318711	575,2785	4,084834	0	40	528	369						Untertest1.avi	0	880	547	72	111	456	255	683	0	Content		456	258	18051583	4605133518
18068	12:41:20.862	00:00:18.068	1084	532,8283	365,8181	0,5920556	0,5271179	569,6413	3,878193	0	518,6777	369,9126	0,4098954	0,5319118	575,3107	4,100063	0	40	526	368						Untertest1.avi	0	880	547	72	111	456	255	683	0	Content		454	257	18068210	4605150145
18085	12:41:20.879	00:00:18.084	1085	536,7531	365,9545	0,5919914	0,5271211	569,6135	3,886193	0	524,4277	371,7011	0,4098492	0,5319721	575,3638	4,098589	0	40	531	369						Untertest1.avi	0	880	547	72	111	456	255	683	0	Content		459	258	18084834	4605166769
18101	12:41:20.895	00:00:18.101	1086	530,2686	366,5524	0,5919394	0,5270994	569,5645	3,88871	0	521,4221	370,5045	0,4097915	0,5319887	575,4094	4,097041	0	40	526	369						Untertest1.avi	0	880	547	72	111	456	255	683	0	Content		454	258	18101459	4605183394
18118	12:41:20.912	00:00:18.118	1087	530,68	371,3767	0,5919014	0,5271038	569,591	3,899811	0	522,5129	369,1009	0,4097667	0,5320091	575,4316	4,108123	0	40	527	370						Untertest1.avi	0	880	547	72	111	456	255	683	0	Content		455	259	18118208	4605200143
18135	12:41:20.929	00:00:18.134	1088	533,543	369,4483	0,5918813	0,5271015	569,5284	3,884454	0	518,3242	369,86	0,4097252	0,532007	575,3344	4,106152	0	40	526	370						Untertest1.avi	0	880	547	72	111	456	255	683	0	Content		454	259	18134833	4605216768
18151	12:41:20.945	00:00:18.151	1089	573,4338	376,174	0,5913651	0,5271653	569,6741	3,907281	0	572,925	378,0475	0,409313	0,5321066	575,4892	4,121433	0	41	573	377						Untertest1.avi	0	880	547	72	111	513	268	250	0	Content		501	266	18151457	4605233392
18168	12:41:20.962	00:00:18.168	1090	591,6442	375,0889	0,5911661	0,5272497	569,588	3,913418	0	585,6908	378,6611	0,409157	0,5322084	575,502	4,108951	0	41	589	377						Untertest1.avi	0	880	547	72	111	513	268	250	0	Content		517	266	18168081	4605250016
18185	12:41:20.979	00:00:18.184	1091	588,9865	381,0089	0,5911392	0,527295	569,5021	3,947955	0	581,5686	382,1116	0,4091072	0,5322989	575,3871	4,12283	0	41	585	382						Untertest1.avi	0	880	547	72	111	513	268	250	0	Content		513	271	18184828	4605266763
18201	12:41:20.995	00:00:18.201	1092	589,5966	378,2664	0,5910559	0,5273302	569,5994	3,931499	0	583,9243	379,0388	0,4090091	0,5323483	575,353	4,130293	0	41	587	379						Untertest1.avi	0	880	547	72	111	513	268	250	0	Content		515	268	18201450	4605283385
18218	12:41:21.012	00:00:18.218	1093	590,2356	378,4106	0,5910063	0,5273852	569,5742	3,918385	0	586,5776	378,0139	0,4089261	0,5324106	575,3157	4,154709	0	41	588	378						Untertest1.avi	0	880	547	72	111	513	268	250	0	Content		516	267	18218074	4605300009
18235	12:41:21.029	00:00:18.234	1094	585,0974	383,6315	0,5909335	0,5273992	569,4592	3,916235	0	583,2661	382,0293	0,4088588	0,5324563	575,2645	4,168822	0	41	584	383						Untertest1.avi	0	880	547	72	111	513	268	250	0	Content		512	272	18234700	4605316635
18251	12:41:21.045	00:00:18.251	1095	587,483	377,6745	0,5908989	0,5274488	569,4155	3,925491	0	583,4161	380,2543	0,4088143	0,5325148	575,2328	4,164535	0	41	585	379						Untertest1.avi	0	880	547	72	111	513	268	250	0	Content		513	268	18251447	4605333382
18268	12:41:21.062	00:00:18.268	1096	589,3527	381,6418	0,5908857	0,5274696	569,3337	3,922044	0	581,5796	383,6992	0,4087904	0,5325896	575,2207	4,152611	0	41	585	383						Untertest1.avi	0	880	547	72	111	513	268	250	0	Content		513	272	18268073	4605350008
18285	12:41:21.079	00:00:18.284	1097	588,1749	379,2543	0,5908795	0,5274804	569,2996	3,935123	0	579,5885	378,6797	0,4087607	0,5326735	575,0875	4,16937	0	41	584	379						Untertest1.avi	0	880	547	72	111	513	268	250	0	Content		512	268	18284697	4605366632
18301	12:41:21.095	00:00:18.301	1098	592,9278	375,0565	0,5908765	0,5275048	569,2685	3,922461	0	580,0819	376,9609	0,4087407	0,5327458	575,0324	4,155591	0	41	587	376						Untertest1.avi	0	880	547	72	111	513	268	250	0	Content		515	265	18301320	4605383255
18318	12:41:21.112	00:00:18.318	1099	595,3138	380,2609	0,5908592	0,5274998	569,2322	3,930482	0	581,7427	383,9137	0,408717	0,5327672	575,0585	4,139788	0	41	589	382						Untertest1.avi	0	880	547	72	111	513	268	250	0	Content		517	271	18318070	4605400005
18335	12:41:21.129	00:00:18.334	1100	591,9951	378,4698	0,5908574	0,5275081	569,1884	3,935421	0	579,8522	381,6133	0,4087181	0,5327882	575,0236	4,143125	0	41	586	380						Untertest1.avi	0	880	547	72	111	513	268	250	0	Content		514	269	18334692	4605416627
18351	12:41:21.145	00:00:18.351	1101	590,1349	378,0739	0,5908738	0,5275174	569,1991	3,919465	0	580,3083	379,2478	0,4087343	0,5328062	574,9935	4,134999	0	41	585	379						Untertest1.avi	0	880	547	72	111	513	268	250	0	Content		513	268	18351315	4605433250
18368	12:41:21.162	00:00:18.367	1102	588,6757	379,2105	0,5909293	0,527512	569,191	3,920558	0	579,9688	380,541	0,4088039	0,5327727	574,9716	4,167273	0	41	584	380						Untertest1.avi	0	880	547	72	111	513	268	250	0	Content		512	269	18367937	4605449872
18385	12:41:21.179	00:00:18.384	1103	590,555	381,9238	0,5910251	0,5274934	569,0369	3,907381	0	584,0128	377,2446	0,408921	0,5326995	575,0115	4,162244	0	41	587	380						Untertest1.avi	0	880	547	72	111	513	268	250	0	Content		515	269	18384686	4605466621
18401	12:41:21.195	00:00:18.401	1104	572,2524	384,0453	0,5914063	0,5274969	569,3564	3,90811	0	574,4343	378,2171	0,4092842	0,5325623	575,2037	4,152314	0	42	573	381						Untertest1.avi	0	880	547	72	111	443	270	233	0	Content		501	270	18401308	4605483243
18418	12:41:21.212	00:00:18.417	1105	527,7931	374,945	0,5920429	0,5274076	569,1982	3,898477	0	511,5919	375,8598	0,4099712	0,5324098	574,9705	4,158275	0	42	520	375						Untertest1.avi	0	880	547	72	111	443	270	233	0	Content		448	264	18417932	4605499867
18435	12:41:21.229	00:00:18.434	1106	522,6764	379,7592	0,59223	0,5273917	569,2859	3,891654	0	507,4303	377,2856	0,4102204	0,5322457	575,039	4,133904	0	42	515	379						Untertest1.avi	0	880	547	72	111	443	270	233	0	Content		443	268	18434555	4605516490
18451	12:41:21.245	00:00:18.451	1107	519,263	379,8358	0,5923911	0,5273161	569,4641	3,881459	0	505,9376	373,6397	0,4103813	0,5321079	575,2144	4,140941	0	42	513	377						Untertest1.avi	0	880	547	72	111	443	270	233	0	Content		441	266	18451303	4605533238
18468	12:41:21.262	00:00:18.467	1108	524,9192	378,4256	0,5925726	0,5272788	569,5143	3,867147	0	506,5341	377,3661	0,4105381	0,5319569	575,3446	4,12508	0	42	516	378						Untertest1.avi	0	880	547	72	111	443	270	233	0	Content		444	267	18467926	4605549861
18485	12:41:21.279	00:00:18.484	1109	525,1871	379,6393	0,592699	0,5272353	569,6631	3,857886	0	508,0031	376,2804	0,410679	0,53186	575,4671	4,106831	0	42	517	378						Untertest1.avi	0	880	547	72	111	443	270	233	0	Content		445	267	18484550	4605566485
18501	12:41:21.295	00:00:18.501	1110	521,4092	381,9148	0,5927804	0,5272131	569,7808	3,851908	0	509,0207	377,9605	0,4107957	0,5318041	575,5293	4,081041	0	42	515	380						Untertest1.avi	0	880	547	72	111	443	270	233	0	Content		443	269	18501297	4605583232
18518	12:41:21.312	00:00:18.517	1111	525,3792	380,6075	0,5928504	0,5271703	569,9754	3,831454	0	503,1763	383,029	0,4108771	0,53174	575,5429	4,064014	0	42	514	382						Untertest1.avi	0	880	547	72	111	443	270	233	0	Content		442	271	18517921	4605599856
18535	12:41:21.329	00:00:18.534	1112	519,8619	381,1347	0,5928946	0,5271397	570,0371	3,831928	0	504,7867	382,7468	0,4109479	0,5317056	575,7206	4,057273	0	42	512	382						Untertest1.avi	0	880	547	72	111	443	270	233	0	Content		440	271	18534543	4605616478
18551	12:41:21.345	00:00:18.551	1113	523,5103	381,0431	0,5929382	0,5270869	570,1615	3,818716	0	507,1614	384,5868	0,4110248	0,5316834	575,8549	4,034235	0	42	515	383						Untertest1.avi	0	880	547	72	111	443	270	233	0	Content		443	272	18551167	4605633102
18568	12:41:21.362	00:00:18.567	1114	522,5276	387,125	0,5929862	0,5270274	570,2515	3,807329	0	505,0727	378,3212	0,4110924	0,5316586	576,0471	4,028054	0	42	514	383						Untertest1.avi	0	880	547	72	111	443	270	233	0	Content		442	272	18567915	4605649850
18585	12:41:21.379	00:00:18.584	1115	526,1168	384,2111	0,5930284	0,526969	570,34	3,794117	0	507,0544	380,1611	0,4111663	0,5316323	576,0753	4,039681	0	42	517	382						Untertest1.avi	0	880	547	72	111	443	270	233	0	Content		445	271	18584538	4605666473
18601	12:41:21.395	00:00:18.601	1116	524,0382	385,5953	0,5930867	0,5268866	570,4535	3,797333	0	503,4677	380,8104	0,4112168	0,5315853	576,1775	4,005599	0	42	514	383						Untertest1.avi	0	880	547	72	111	443	270	233	0	Content		442	272	18601160	4605683095
18618	12:41:21.412	00:00:18.617	1117	510,5965	385,6057	0,5932578	0,5267798	570,8047	3,786152	0	505,8735	380,0768	0,4114453	0,5314413	576,4558	3,992279	0	42	508	383						Untertest1.avi	0	880	547	72	111	443	270	233	0	Content		436	272	18617783	4605699718
18635	12:41:21.429	00:00:18.634	1118	463,7973	374,2221	0,5936722	0,5264548	570,6699	3,746978	0	456,7083	369,9609	0,4119984	0,5311558	576,4043	3,97578	0	43	460	372						Untertest1.avi	0	880	547	72	111	376	261	250	0	Content		388	261	18634533	4605716468
18651	12:41:21.445	00:00:18.651	1119	452,0751	373,5283	0,5938392	0,5263448	570,6612	3,758338	0	438,5445	373,6236	0,4122009	0,5310274	576,3435	3,977731	0	43	445	374						Untertest1.avi	0	880	547	72	111	376	261	250	0	Content		373	263	18651155	4605733090
18668	12:41:21.462	00:00:18.667	1120	451,1638	373,0705	0,5939205	0,5262682	570,7717	3,748236	0	437,3004	370,4757	0,4122602	0,5309049	576,5104	3,95946	0	43	444	372						Untertest1.avi	0	880	547	72	111	376	261	250	0	Content		372	261	18667779	4605749714
18684	12:41:21.478	00:00:18.684	1121	455,1606	375,1486	0,5940219	0,5261723	570,8894	3,731899	0	442,1059	366,6505	0,4123822	0,5307933	576,5629	3,941645	0	43	449	371						Untertest1.avi	0	880	547	72	111	376	261	250	0	Content		377	260	18684401	4605766336
18701	12:41:21.495	00:00:18.701	1122	454,585	378,1866	0,5941055	0,5260813	570,768	3,747365	0	441,0577	370,2248	0,4124601	0,5306853	576,5464	3,936968	0	43	448	374						Untertest1.avi	0	880	547	72	111	376	261	250	0	Content		376	263	18701149	4605783084
18718	12:41:21.512	00:00:18.717	1123	452,2638	373,4222	0,59421	0,5260052	570,8595	3,736326	0	442,9102	363,494	0,4125374	0,5305654	576,4667	3,942962	0	43	448	368						Untertest1.avi	0	880	547	72	111	376	261	250	0	Content		376	257	18717771	4605799706
18734	12:41:21.528	00:00:18.734	1124	451,7195	372,474	0,5943003	0,5259693	570,7422	3,70677	0	442,0492	371,721	0,4125843	0,5304505	576,4854	3,953593	0	43	447	372						Untertest1.avi	0	880	547	72	111	376	261	250	0	Content		375	261	18734396	4605816331
18751	12:41:21.545	00:00:18.751	1125	454,2208	373,0234	0,5943447	0,5259693	570,7061	3,723359	0	444,134	372,9742	0,4126069	0,5304055	576,4433	3,927062	0	43	449	373						Untertest1.avi	0	880	547	72	111	376	261	250	0	Content		377	262	18751019	4605832954
18768	12:41:21.562	00:00:18.767	1126	453,0229	369,7595	0,5943521	0,5259172	570,5903	3,704938	0	445,5699	372,7331	0,4125869	0,530373	576,3568	3,952591	0	43	449	371						Untertest1.avi	0	880	547	72	111	376	261	250	0	Content		377	260	18767767	4605849702
18784	12:41:21.578	00:00:18.784	1127	450,7482	374,2293	0,5943179	0,5258859	570,5385	3,702826	0	447,0803	374,8032	0,4125378	0,5304078	576,2534	3,942001	0	43	449	375						Untertest1.avi	0	880	547	72	111	376	261	250	0	Content		377	264	18784390	4605866325
18801	12:41:21.595	00:00:18.801	1128	454,4058	378,7135	0,5942822	0,5258366	570,4432	3,700268	0	445,5128	376,194	0,41246	0,5303807	576,1779	3,947932	0	43	450	377						Untertest1.avi	0	880	547	72	111	376	261	250	0	Content		378	266	18801015	4605882950
18818	12:41:21.612	00:00:18.817	1129	454,449	381,7173	0,594246	0,5257836	570,3115	3,709253	0	446,0781	373,3146	0,4123944	0,5303137	576,1046	3,9344	0	43	450	378						Untertest1.avi	0	880	547	72	111	376	261	250	0	Content		378	267	18817638	4605899573
18834	12:41:21.628	00:00:18.834	1130	452,3907	375,042	0,5942406	0,525791	570,2409	3,703126	0	443,9691	376,2101	0,4123505	0,530305	575,9985	3,936601	0	43	448	376						Untertest1.avi	0	880	547	72	111	376	261	250	0	Content		376	265	18834387	4605916322
18851	12:41:21.645	00:00:18.851	1131	423,3517	371,2525	0,5945954	0,5257804	570,5797	3,727004	0	435,0864	367,0682	0,4126014	0,5302024	576,2103	3,942131	0	43	429	369						Untertest1.avi	0	880	547	72	111	376	261	250	0	Content		357	258	18851011	4605932946
18868	12:41:21.662	00:00:18.867	1132	257,5042	310,7616	0,5959343	0,5251839	570,8968	3,712619	0	302,79	301,5154	0,4141642	0,5295097	575,9981	3,944969	0	43	280	306						Untertest1.avi	0	880	547	72	111	376	261	250	0	Content		208	195	18867633	4605949568
18884	12:41:21.678	00:00:18.884	1133	36,61119	217,3173	0,5973174	0,5248834	571,5644	3,687896	0	135,786	212,5746	0,4159477	0,5288938	576,2254	3,944197	0	44	86	215						Untertest1.avi	0	880	547	72	111	-281	-39	550	0	Content		14	104	18884259	4605966194
18901	12:41:21.695	00:00:18.901	1134	-186,9897	115,1851	0,5982291	0,5251646	572,3629	3,739001	0	-15,0248	144,598	0,4172664	0,5287198	576,5753	3,973601	0	44	-101	130						Untertest1.avi	0	880	547	72	111	-281	-39	550	0	Content		-173	19	18901008	4605982943
18918	12:41:21.712	00:00:18.917	1135	-323,4655	24,6278	0,5983637	0,5255815	573,786	3,815581	0	-88,51895	105,8288	0,4176354	0,5288207	576,4745	3,99665	0	44	-206	65						Untertest1.avi	0	880	547	72	111	-281	-39	550	0	Content		-278	-46	18917631	4605999566
18934	12:41:21.728	00:00:18.934	1136	-344,6367	13,16922	0,5983218	0,5259234	574,3985	3,837187	0	-82,82739	102,7422	0,4174196	0,5290163	576,593	3,992068	0	44	-214	58						Untertest1.avi	0	880	547	72	111	-281	-39	550	0	Content		-286	-53	18934254	4606016189
18951	12:41:21.745	00:00:18.950	1137	-350,1753	13,4202	0,5982931	0,5259467	574,4376	3,830827	0	-75,29445	109,0768	0,4173331	0,5290342	576,5211	4,008977	0	44	-213	61						Untertest1.avi	0	880	547	72	111	-281	-39	550	0	Content		-285	-50	18950923	4606032858
18968	12:41:21.762	00:00:18.967	1138	-335,0552	26,05212	0,5982479	0,5258513	574,2186	3,829063	0	-74,99486	113,395	0,4172044	0,5289475	576,5811	3,998919	0	44	-205	70						Untertest1.avi	0	880	547	72	111	-281	-39	550	0	Content		-277	-41	18967634	4606049569
18984	12:41:21.778	00:00:18.984	1139	-324,694	31,44995	0,5982143	0,5256575	574,0327	3,825681	0	-76,16598	109,5527	0,4171419	0,5288978	576,6058	4,005552	0	44	-200	71						Untertest1.avi	0	880	547	72	111	-281	-39	550	0	Content		-272	-40	18984263	4606066198
19001	12:41:21.795	00:00:19.000	1140	-325,3406	34,6578	0,5981933	0,5255913	573,9759	3,833171	0	-74,33366	110,2701	0,4171026	0,5288729	576,6097	4,008937	0	44	-200	72						Untertest1.avi	0	880	547	72	111	-281	-39	550	0	Content		-272	-39	19000919	4606082854
19018	12:41:21.812	00:00:19.017	1141	-317,7643	45,59977	0,598191	0,5256026	574,0271	3,823948	0	-72,10249	109,6128	0,4170673	0,5288931	576,7285	4,021606	0	44	-195	78						Untertest1.avi	0	880	547	72	111	-281	-39	550	0	Content		-267	-33	19017500	4606099435
19034	12:41:21.828	00:00:19.034	1142	-323,5406	35,75764	0,5981792	0,5256789	574,1031	3,844698	0	-74,11172	111,8066	0,4170539	0,5289043	576,7746	4,030302	0	44	-199	74						Untertest1.avi	0	880	547	72	111	-281	-39	550	0	Content		-271	-37	19034249	4606116184
19051	12:41:21.845	00:00:19.050	1143	-319,3531	39,3049	0,5981645	0,5257411	574,0999	3,848938	0	-74,93673	110,2261	0,4170358	0,5289423	576,8415	4,027492	0	44	-197	75						Untertest1.avi	0	880	547	72	111	-281	-39	550	0	Content		-269	-36	19050884	4606132819
19067	12:41:21.861	00:00:19.067	1144	-320,4562	41,02576	0,5981144	0,5256768	573,9758	3,863277	0	-71,73365	106,7676	0,4170059	0,5289713	576,8539	4,032788	0	44	-196	74						Untertest1.avi	0	880	547	72	111	-281	-39	550	0	Content		-268	-37	19067495	4606149430
19084	12:41:21.878	00:00:19.084	1145	-316,3077	43,24559	0,5980433	0,5256519	574,0864	3,877887	0	-74,49046	109,4433	0,4169365	0,5290037	576,7656	4,0673	0	44	-195	76						Untertest1.avi	0	880	547	72	111	-281	-39	550	0	Content		-267	-35	19084119	4606166054
19101	12:41:21.895	00:00:19.100	1146	-315,4515	42,42384	0,5979611	0,5255942	574,2017	3,897907	0	-77,35505	108,915	0,4168545	0,5289551	576,8152	4,069653	0	44	-196	76						Untertest1.avi	0	880	547	72	111	-281	-39	550	0	Content		-268	-35	19100876	4606182811
19117	12:41:21.911	00:00:19.117	1147	-311,484	41,10513	0,5978695	0,5255607	574,2162	3,917875	0	-73,48006	106,4335	0,4167463	0,5289438	576,9431	4,065681	0	44	-192	74						Untertest1.avi	0	880	547	72	111	-281	-39	550	0	Content		-264	-37	19117489	4606199424
19134	12:41:21.928	00:00:19.134	1148	-315,552	40,94984	0,5977392	0,5255292	574,2303	3,901123	0	-76,28621	114,4698	0,4166352	0,5289324	576,8615	4,077871	0	44	-196	78						Untertest1.avi	0	880	547	72	111	-281	-39	550	0	Content		-268	-33	19134112	4606216047
19151	12:41:21.945	00:00:19.150	1149	-316,6166	37,49979	0,5976231	0,5254748	574,1164	3,897082	0	-73,99612	112,6409	0,4165415	0,528919	576,992	4,048491	0	44	-195	75						Untertest1.avi	0	880	547	72	111	-281	-39	550	0	Content		-267	-36	19150737	4606232672
19167	12:41:21.961	00:00:19.167	1150	-348,0877	27,39602	0,5975715	0,5254889	574,7267	3,91416	0	-88,31843	105,7332	0,416576	0,5288662	577,0365	4,053914	0	44	-218	67						Untertest1.avi	0	880	547	72	111	-281	-39	550	0	Content		-290	-44	19167485	4606249420
19184	12:41:21.978	00:00:19.184	1151	-359,6309	24,82715	0,5975181	0,5254628	574,9578	3,923699	0	-95,65525	108,3652	0,4165836	0,5288416	577,0133	4,050159	0	44	-228	67						Untertest1.avi	0	880	547	72	111	-281	-39	550	0	Content		-300	-44	19184108	4606266043
19201	12:41:21.995	00:00:19.200	1152	-360,8961	27,23305	0,5974597	0,5254329	574,8474	3,912395	0	-94,00764	106,0967	0,4165153	0,5288703	577,0487	4,046827	0	44	-227	67						Untertest1.avi	0	880	547	72	111	-281	-39	550	0	Content		-299	-44	19200730	4606282665
19217	12:41:22.011	00:00:19.217	1153	-361,6916	22,12493	0,5974368	0,5254338	574,8331	3,925992	0	-94,9365	105,511	0,4164685	0,5288974	576,8953	4,034203	0	44	-228	64						Untertest1.avi	0	880	547	72	111	-281	-39	550	0	Content		-300	-47	19217354	4606299289
19234	12:41:22.028	00:00:19.234	1154	-361,6066	26,62724	0,5974165	0,5254098	574,8187	3,915232	0	-92,27809	111,8637	0,416435	0,528922	576,9142	4,044419	0	44	-227	69						Untertest1.avi	0	880	547	72	111	-281	-39	550	0	Content		-299	-42	19234105	4606316040
19251	12:41:22.045	00:00:19.250	1155	-359,9837	26,32423	0,5973976	0,5253679	574,8055	3,922348	0	-98,86357	107,2254	0,4164059	0,5289284	576,9367	4,023812	0	44	-229	67						Untertest1.avi	0	880	547	72	111	-281	-39	550	0	Content		-301	-44	19250727	4606332662
19267	12:41:22.061	00:00:19.267	1156	-361,6714	28,68601	0,5973785	0,5253627	574,7746	3,912682	0	-97,92699	109,3999	0,4163796	0,52891	576,9448	4,018562	0	44	-230	69						Untertest1.avi	0	880	547	72	111	-281	-39	550	0	Content		-302	-42	19267353	4606349288
19284	12:41:22.078	00:00:19.284	1157	-356,3003	29,7448	0,5973673	0,5253978	574,7323	3,921851	0	-95,58542	113,6591	0,4163685	0,5289356	576,9335	4,026172	0	44	-226	72						Untertest1.avi	0	880	547	72	111	-281	-39	550	0	Content		-298	-39	19284100	4606366035
19301	12:41:22.095	00:00:19.300	1158	-355,9656	31,00964	0,5973732	0,5254347	574,6724	3,91814	0	-97,06663	114,3817	0,4163702	0,5289632	576,9109	4,025151	0	44	-227	73						Untertest1.avi	0	880	547	72	111	-281	-39	550	0	Content		-299	-38	19300724	4606382659
19317	12:41:22.111	00:00:19.317	1159	-350,1165	33,63367	0,5973845	0,5254977	574,6454	3,908345	0	-97,44476	110,8183	0,4163921	0,5290177	576,8354	4,033153	0	44	-224	72						Untertest1.avi	0	880	547	72	111	-281	-39	550	0	Content		-296	-39	19317348	4606399283
19334	12:41:22.128	00:00:19.333	1160	-354,5436	35,52411	0,5974217	0,5255484	574,6449	3,914813	0	-99,29972	111,9785	0,41642	0,5290304	576,8311	4,007945	0	44	-227	74						Untertest1.avi	0	880	547	72	111	-281	-39	550	0	Content		-299	-37	19333973	4606415908
19351	12:41:22.145	00:00:19.350	1161	-350,8325	34,01748	0,5974849	0,5255897	574,4332	3,902085	0	-98,10181	116,2761	0,4164615	0,5290416	576,8257	4,025638	0	44	-224	75						Untertest1.avi	0	880	547	72	111	-281	-39	550	0	Content		-296	-36	19350720	4606432655
19367	12:41:22.161	00:00:19.367	1162	-350,8524	37,34655	0,5975323	0,5256109	574,3802	3,920778	0	-102,1722	108,6558	0,4165114	0,529029	576,8044	4,025207	0	44	-227	73						Untertest1.avi	0	880	547	72	111	-281	-39	550	0	Content		-299	-38	19367346	4606449281
19384	12:41:22.178	00:00:19.383	1163	-350,4929	31,73979	0,5975764	0,5256408	574,3247	3,930596	0	-110,3447	106,1741	0,4165844	0,5287749	576,8036	4,054114	0	44	-230	69						Untertest1.avi	0	880	547	72	111	-281	-39	550	0	Content		-302	-42	19383969	4606465904
19401	12:41:22.195	00:00:19.400	1164	-340,6497	34,87411	0,5976458	0,5255687	574,0558	3,936866	0	-104,6131	110,1199	0,4166435	0,5289158	576,8036	4,035872	0	44	-223	72						Untertest1.avi	0	880	547	72	111	-281	-39	550	0	Content		-295	-39	19400595	4606482530
19417	12:41:22.211	00:00:19.417	1165	-160,1936	123,5525	0,5973991	0,5249887	572,4734	3,897306	0	-8,5114	143,4326	0,4159782	0,5288439	576,5576	4,05945	0	44	-84	133						Untertest1.avi	0	880	547	72	111	-281	-39	550	0	Content		-156	22	19417345	4606499280
19434	12:41:22.228	00:00:19.433	1166	49,28315	182,3877	0,5962154	0,5246429	571,804	3,905184	0	151,3038	185,6074	0,4147	0,528879	576,8437	4,06175	0	45	100	184						Untertest1.avi	0	880	547	72	111	258	175	200	0	Content		28	73	19433968	4606515903
19451	12:41:22.245	00:00:19.450	1167	224,9573	255,3813	0,5949704	0,5247614	571,1938	3,898218	0	271,6717	237,1322	0,4137217	0,5292519	576,7063	4,048747	0	45	248	246						Untertest1.avi	0	880	547	72	111	258	175	200	0	Content		176	135	19450591	4606532526
19467	12:41:22.261	00:00:19.467	1168	315,7392	286,0951	0,5942491	0,5249496	571,2341	3,90191	0	335,6498	271,4644	0,4132102	0,5294458	576,6589	4,081468	0	45	326	279						Untertest1.avi	0	880	547	72	111	258	175	200	0	Content		254	168	19467215	4606549150
19484	12:41:22.278	00:00:19.483	1169	326,7286	291,2496	0,5942162	0,524935	571,0428	3,888844	0	332,0877	274,0723	0,413116	0,5295104	576,4723	4,103421	0	45	329	283						Untertest1.avi	0	880	547	72	111	258	175	200	0	Content		257	172	19483964	4606565899
19501	12:41:22.295	00:00:19.500	1170	332,2302	294,5957	0,5941827	0,5249076	570,8933	3,894999	0	331,8665	276,0616	0,4130504	0,5295441	576,4546	4,088953	0	45	332	285						Untertest1.avi	0	880	547	72	111	258	175	200	0	Content		260	174	19500588	4606582523
19517	12:41:22.311	00:00:19.517	1171	330,9273	296,1995	0,594168	0,5249025	570,889	3,915514	0	329,3183	274,5721	0,4129869	0,5295824	576,4417	4,105777	0	45	330	285						Untertest1.avi	0	880	547	72	111	258	175	200	0	Content		258	174	19517213	4606599148
19534	12:41:22.328	00:00:19.533	1172	330,4092	296,7117	0,5941886	0,5249453	570,9716	3,9096	0	330,0478	274,8972	0,4129372	0,5296377	576,4493	4,104671	0	45	330	286						Untertest1.avi	0	880	547	72	111	258	175	200	0	Content		258	175	19533847	4606615782
19551	12:41:22.345	00:00:19.550	1173	331,1006	296,1882	0,5942168	0,5249973	570,9714	3,920752	0	324,304	279,5653	0,4129178	0,5297017	576,3965	4,106941	0	45	328	288						Untertest1.avi	0	880	547	72	111	258	175	200	0	Content		256	177	19550586	4606632521
19567	12:41:22.361	00:00:19.567	1174	331,2186	298,6196	0,5942438	0,5250299	571,0059	3,921287	0	325,0583	277,2239	0,412934	0,5297623	576,4796	4,12323	0	45	328	288						Untertest1.avi	0	880	547	72	111	258	175	200	0	Content		256	177	19567209	4606649144
19584	12:41:22.378	00:00:19.583	1175	332,2048	301,505	0,5943122	0,5250176	570,8208	3,916663	0	326,9482	281,4758	0,4129537	0,5297169	576,4777	4,114081	0	45	330	291						Untertest1.avi	0	880	547	72	111	258	175	200	0	Content		258	180	19583843	4606665778
19600	12:41:22.394	00:00:19.600	1176	334,7511	303,2744	0,594357	0,5249935	570,8419	3,921647	0	326,4523	277,5122	0,4129826	0,5296297	576,4473	4,130732	0	45	331	290						Untertest1.avi	0	880	547	72	111	258	175	200	0	Content		259	179	19600460	4606682395
19617	12:41:22.411	00:00:19.617	1177	333,0782	300,1227	0,5943938	0,5249866	570,8049	3,927233	0	329,6013	280,1724	0,4129909	0,5295238	576,4586	4,135479	0	45	331	290						Untertest1.avi	0	880	547	72	111	258	175	200	0	Content		259	179	19617207	4606699142
19634	12:41:22.428	00:00:19.633	1178	383,7816	297,1695	0,5938547	0,5249164	570,6914	3,925496	0	385,3975	287,6827	0,4124672	0,529444	576,4619	4,127854	0	46	385	292						Untertest1.avi	0	880	547	72	111	411	195	166	0	Content		313	181	19633834	4606715769
19650	12:41:22.444	00:00:19.650	1179	452,8239	306,6905	0,5931072	0,5248659	570,7554	3,928268	0	457,1047	296,5681	0,4118075	0,5294589	576,5317	4,116386	0	46	455	302						Untertest1.avi	0	880	547	72	111	411	195	166	0	Content		383	191	19650451	4606732386
19667	12:41:22.461	00:00:19.667	1180	484,693	310,3192	0,5928603	0,524825	570,7102	3,91664	0	477,7471	294,1173	0,4115562	0,5294389	576,5875	4,110653	0	46	481	302						Untertest1.avi	0	880	547	72	111	411	195	166	0	Content		409	191	19667074	4606749009
19684	12:41:22.478	00:00:19.683	1181	490,6857	307,1128	0,5928187	0,5247716	570,6544	3,897124	0	483,4603	298,4312	0,4114439	0,5294446	576,5645	4,108664	0	46	487	303						Untertest1.avi	0	880	547	72	111	411	195	166	0	Content		415	192	19683829	4606765764
19700	12:41:22.494	00:00:19.700	1182	490,8036	311,4649	0,5927196	0,5246948	570,7274	3,870823	0	479,4652	301,8127	0,4113381	0,5294026	576,5184	4,075511	0	46	485	307						Untertest1.avi	0	880	547	72	111	411	195	166	0	Content		413	196	19700446	4606782381
19717	12:41:22.511	00:00:19.717	1183	489,2047	313,8886	0,5926852	0,524718	570,7017	3,844469	0	474,2096	302,9732	0,4112398	0,52944	576,4624	4,055149	0	46	482	308						Untertest1.avi	0	880	547	72	111	411	195	166	0	Content		410	197	19717069	4606799004
19734	12:41:22.528	00:00:19.733	1184	489,7972	314,1185	0,592667	0,5248088	570,7114	3,825685	0	473,6918	298,8487	0,4112024	0,5295806	576,4761	4,030816	0	46	482	306						Untertest1.avi	0	880	547	72	111	411	195	166	0	Content		410	195	19733692	4606815627
19750	12:41:22.544	00:00:19.750	1185	487,6684	311,1788	0,5926727	0,5249649	570,7053	3,792706	0	478,7799	301,8425	0,4111945	0,5297584	576,4276	4,011706	0	46	483	307						Untertest1.avi	0	880	547	72	111	411	195	166	0	Content		411	196	19750441	4606832376
19767	12:41:22.561	00:00:19.767	1186	493,5591	310,8088	0,5926921	0,5251566	570,714	3,767607	0	475,6567	299,8406	0,4112099	0,5299397	576,4008	3,977407	0	46	485	305						Untertest1.avi	0	880	547	72	111	411	195	166	0	Content		413	194	19767063	4606848998
19784	12:41:22.578	00:00:19.783	1187	493,3766	313,8653	0,5927435	0,5252832	570,7861	3,737559	0	474,3526	305,6128	0,4112242	0,5300479	576,4139	3,966102	0	46	484	310						Untertest1.avi	0	880	547	72	111	411	195	166	0	Content		412	199	19783687	4606865622
19800	12:41:22.594	00:00:19.800	1188	497,9588	329,8539	0,5926836	0,5256167	570,6626	3,717434	0	478,3071	320,6246	0,4112297	0,5303472	576,3934	3,933195	0	47	488	325						Untertest1.avi	0	880	547	72	111	434	268	1382	0	Content		416	214	19800311	4606882246
19817	12:41:22.611	00:00:19.817	1189	517,6273	378,2906	0,5924758	0,5262048	570,7252	3,7077	0	493,8815	369,9641	0,4112008	0,530877	576,3755	3,915339	0	47	506	374						Untertest1.avi	0	880	547	72	111	434	268	1382	0	Content		434	263	19817060	4606898995
19834	12:41:22.628	00:00:19.833	1190	512,6295	379,3319	0,5925797	0,5261725	570,7365	3,68152	0	492,9837	378,7455	0,4111895	0,5308205	576,3842	3,875475	0	47	503	379						Untertest1.avi	0	880	547	72	111	434	268	1382	0	Content		431	268	19833680	4606915615
19850	12:41:22.644	00:00:19.850	1191	514,7132	382,9986	0,5926129	0,5261024	570,7093	3,641434	0	494,9683	379,0892	0,4111761	0,5307425	576,4039	3,862188	0	47	505	381						Untertest1.avi	0	880	547	72	111	434	268	1382	0	Content		433	270	19850304	4606932239
19867	12:41:22.661	00:00:19.866	1192	515,7133	378,0523	0,592652	0,5260038	570,7084	3,600803	0	496,5516	370,4737	0,4111845	0,5306175	576,4783	3,817395	0	47	506	374						Untertest1.avi	0	880	547	72	111	434	268	1382	0	Content		434	263	19866927	4606948862
19884	12:41:22.678	00:00:19.883	1193	513,5205	383,9675	0,5926957	0,5258867	570,7558	3,573471	0	489,836	378,4418	0,4112164	0,5304675	576,4626	3,759282	0	47	502	381						Untertest1.avi	0	880	547	72	111	434	268	1382	0	Content		430	270	19883676	4606965611
19900	12:41:22.694	00:00:19.900	1194	517,9792	381,7468	0,5927557	0,5257868	570,8345	3,531303	0	495,3685	372,8711	0,4112419	0,5303317	576,4879	3,718117	0	47	507	377						Untertest1.avi	0	880	547	72	111	434	268	1382	0	Content		435	266	19900301	4606982236
19917	12:41:22.711	00:00:19.916	1195	513,5157	375,4201	0,5927866	0,5256787	570,899	3,469439	0	490,8747	373,7498	0,4112498	0,5301826	576,451	3,655154	0	47	502	375						Untertest1.avi	0	880	547	72	111	434	268	1382	0	Content		430	264	19916924	4606998859
19934	12:41:22.728	00:00:19.933	1196	515,6627	378,1682	0,5928231	0,5256241	570,7473	3,441512	0	495,3255	378,7403	0,4112685	0,5301013	576,5524	3,623683	0	47	505	378						Untertest1.avi	0	880	547	72	111	434	268	1382	0	Content		433	267	19933672	4607015607
19950	12:41:22.744	00:00:19.950	1197	512,1529	380,3199	0,5928016	0,5255553	570,841	3,386863	0	491,1742	379,5595	0,4112415	0,5300992	576,481	3,57626	0	47	502	380						Untertest1.avi	0	880	547	72	111	434	268	1382	0	Content		430	269	19950297	4607032232
19967	12:41:22.761	00:00:19.966	1198	517,9968	371,7985	0,5927511	0,5255622	570,8416	3,365335	0	492,0702	377,4189	0,4111856	0,5301406	576,4715	3,530154	0	47	505	375						Untertest1.avi	0	880	547	72	111	434	268	1382	0	Content		433	264	19966922	4607048857
19984	12:41:22.778	00:00:19.983	1199	522,2836	384,3342	0,5926675	0,5255598	570,7991	3,329825	0	495,4754	371,2118	0,4111089	0,5302014	576,5716	3,465038	0	47	509	378						Untertest1.avi	0	880	547	72	111	434	268	1382	0	Content		437	267	19983558	4607065493
20000	12:41:22.794	00:00:20.000	1200	513,7761	375,7349	0,592589	0,5255937	570,8229	3,284704	0	498,1188	372,2173	0,4110215	0,5302255	576,5784	3,444204	0	47	506	374						Untertest1.avi	0	880	547	72	111	434	268	1382	0	Content		434	263	20000294	4607082229
20017	12:41:22.811	00:00:20.016	1201	519,222	379,8215	0,5924934	0,5256251	570,7419	3,26304	0	497,0533	371,7736	0,4109359	0,5302851	576,5695	3,436935	0	47	508	376						Untertest1.avi	0	880	547	72	111	434	268	1382	0	Content		436	265	20016928	4607098863
20034	12:41:22.828	00:00:20.033	1202	516,3248	368,2308	0,5924224	0,5256351	570,7068	3,230309	0	493,2999	380,4979	0,4108452	0,5303415	576,4526	3,404348	0	47	505	374						Untertest1.avi	0	880	547	72	111	434	268	1382	0	Content		433	263	20033543	4607115478
20050	12:41:22.844	00:00:20.050	1203	517,1845	378,2061	0,592355	0,5256171	570,691	3,227656	0	497,24	370,3264	0,4107597	0,5303915	576,5435	3,333754	0	47	507	374						Untertest1.avi	0	880	547	72	111	434	268	1382	0	Content		435	263	20050168	4607132103
20067	12:41:22.861	00:00:20.066	1204	513,13	376,7334	0,5922595	0,525586	570,7117	3,187572	0	493,0396	378,1782	0,410684	0,530412	576,5117	3,366714	0	47	503	377						Untertest1.avi	0	880	547	72	111	434	268	1382	0	Content		431	266	20066918	4607148853
20084	12:41:22.878	00:00:20.083	1205	507,6731	378,3278	0,5922097	0,525517	570,7125	3,181542	0	492,2557	374,9728	0,4106261	0,5304173	576,4916	3,332805	0	47	500	377						Untertest1.avi	0	880	547	72	111	434	268	1382	0	Content		428	266	20083541	4607165476
20100	12:41:22.894	00:00:20.100	1206	517,3495	383,3437	0,5921555	0,5254469	570,6855	3,189533	0	495,1805	374,5979	0,4105688	0,5304101	576,4991	3,314764	0	47	506	379						Untertest1.avi	0	880	547	72	111	434	268	1382	0	Content		434	268	20100165	4607182100
20117	12:41:22.911	00:00:20.116	1207	516,772	380,6892	0,5921003	0,5253967	570,7478	3,183754	0	495,0056	374,9101	0,4105167	0,5303872	576,4861	3,316255	0	47	506	378						Untertest1.avi	0	880	547	72	111	434	268	1382	0	Content		434	267	20116790	4607198725
20134	12:41:22.928	00:00:20.133	1208	514,2968	379,6758	0,592038	0,525346	570,6684	3,177625	0	496,7539	374,3808	0,4104594	0,530369	576,428	3,29797	0	47	506	377						Untertest1.avi	0	880	547	72	111	434	268	1382	0	Content		434	266	20133538	4607215473
20150	12:41:22.944	00:00:20.150	1209	517,5804	378,6724	0,5920051	0,5253116	570,6558	3,176648	0	496,2945	376,8769	0,4104345	0,530324	576,4159	3,301646	0	47	507	378						Untertest1.avi	0	880	547	72	111	434	268	1382	0	Content		435	267	20150159	4607232094
20167	12:41:22.961	00:00:20.166	1210	515,8804	377,4747	0,5920044	0,525304	570,6442	3,169014	0	495,9	376,674	0,410443	0,5302936	576,4163	3,308006	0	47	506	377						Untertest1.avi	0	880	547	72	111	434	268	1382	0	Content		434	266	20166782	4607248717
20183	12:41:22.977	00:00:20.183	1211	517,3198	381,6562	0,5920315	0,5253273	570,6486	3,192099	0	498,8998	373,698	0,4104891	0,5302822	576,4641	3,312545	0	47	508	378						Untertest1.avi	0	880	547	72	111	434	268	1382	0	Content		436	267	20183405	4607265340
20200	12:41:22.994	00:00:20.200	1212	514,8038	376,7468	0,5920982	0,5253891	570,7249	3,183048	0	495,0721	373,015	0,4105438	0,5303055	576,4573	3,306338	0	47	505	375						Untertest1.avi	0	880	547	72	111	434	268	1382	0	Content		433	264	20200151	4607282086
20217	12:41:23.011	00:00:20.216	1213	503,2729	377,1365	0,5922551	0,525524	570,7087	3,188599	0	486,1349	380,4899	0,4106952	0,5303795	576,4332	3,327504	0	47	495	379						Untertest1.avi	0	880	547	72	111	434	268	1382	0	Content		423	268	20216773	4607298708
20233	12:41:23.027	00:00:20.233	1214	500,9232	372,0071	0,59236	0,5256266	570,5904	3,195993	0	485,6478	366,6905	0,4108959	0,5304738	576,3104	3,307637	0	47	493	369						Untertest1.avi	0	880	547	72	111	434	268	1382	0	Content		421	258	20233399	4607315334
20250	12:41:23.044	00:00:20.250	1215	501,1951	377,0998	0,5924088	0,5257877	570,6161	3,213409	0	484,2847	370,9309	0,4109186	0,5306157	576,3284	3,331546	0	47	493	374						Untertest1.avi	0	880	547	72	111	434	268	1382	0	Content		421	263	20250020	4607331955
20267	12:41:23.061	00:00:20.266	1216	505,2434	373,3217	0,5924203	0,5258546	570,6334	3,200068	0	489,2707	374,4489	0,4109249	0,5306943	576,3351	3,345797	0	47	497	374						Untertest1.avi	0	880	547	72	111	434	268	1382	0	Content		425	263	20266769	4607348704
20283	12:41:23.077	00:00:20.283	1217	506,6409	377,1422	0,5924045	0,5258778	570,6177	3,247591	0	485,6117	370,9144	0,4109127	0,5307233	576,331	3,365414	0	47	496	374						Untertest1.avi	0	880	547	72	111	434	268	1382	0	Content		424	263	20283393	4607365328
20300	12:41:23.094	00:00:20.300	1218	503,5458	370,0303	0,5923802	0,5258569	570,6034	3,257874	0	487,4869	367,2853	0,4108726	0,5307293	576,3454	3,366633	0	47	496	369						Untertest1.avi	0	880	547	72	111	434	268	1382	0	Content		424	258	20300015	4607381950
20317	12:41:23.111	00:00:20.316	1219	501,1857	369,0999	0,5923671	0,5258122	570,6093	3,264645	0	486,0781	363,2268	0,4108493	0,530708	576,3552	3,382397	0	47	494	366						Untertest1.avi	0	880	547	72	111	434	268	1382	0	Content		422	255	20316638	4607398573
20333	12:41:23.127	00:00:20.333	1220	502,8027	370,7175	0,5923505	0,5257518	570,6011	3,278712	0	488,1509	370,4649	0,4108368	0,5306439	576,3402	3,410923	0	47	495	371						Untertest1.avi	0	880	547	72	111	434	268	1382	0	Content		423	260	20333385	4607415320
20350	12:41:23.144	00:00:20.350	1221	496,767	364,1837	0,5923361	0,5256655	570,6313	3,305382	0	488,4481	367,6427	0,4108304	0,5305818	576,3293	3,451104	0	47	493	366						Untertest1.avi	0	880	547	72	111	434	268	1382	0	Content		421	255	20350007	4607431942
20367	12:41:23.161	00:00:20.366	1222	507,2227	379,3121	0,5923305	0,5255717	570,6276	3,35962	0	488,6945	373,7822	0,4108285	0,5304962	576,3562	3,467627	0	47	498	377						Untertest1.avi	0	880	547	72	111	434	268	1382	0	Content		426	266	20366630	4607448565
20383	12:41:23.177	00:00:20.383	1223	508,3815	368,238	0,5923277	0,5255224	570,621	3,345841	0	488,6938	372,9626	0,4108077	0,5304582	576,4495	3,490992	0	47	499	371						Untertest1.avi	0	880	547	72	111	434	268	1382	0	Content		427	260	20383252	4607465187
20400	12:41:23.194	00:00:20.399	1224	504,943	373,941	0,5923302	0,5255188	570,6172	3,365165	0	490,8573	374,336	0,410833	0,530479	576,3472	3,496305	0	47	498	374						Untertest1.avi	0	880	547	72	111	434	268	1382	0	Content		426	263	20399999	4607481934
20417	12:41:23.211	00:00:20.416	1225	503,7936	372,76	0,5923476	0,5256103	570,6198	3,3849	0	492,7617	375,6118	0,4108416	0,5305279	576,4037	3,525508	0	47	498	374						Untertest1.avi	0	880	547	72	111	434	268	1382	0	Content		426	263	20416623	4607498558
20433	12:41:23.227	00:00:20.433	1226	507,2772	377,7299	0,5923729	0,5256768	570,6329	3,40608	0	487,2193	369,0169	0,4108645	0,5306224	576,3802	3,533226	0	47	497	373						Untertest1.avi	0	880	547	72	111	434	268	1382	0	Content		425	262	20433245	4607515180
20450	12:41:23.244	00:00:20.449	1227	506,1393	375,3184	0,5923667	0,5257973	570,5799	3,40253	0	492,0662	372,5033	0,4108753	0,530708	576,3362	3,548948	0	47	499	374						Untertest1.avi	0	880	547	72	111	434	268	1382	0	Content		427	263	20449869	4607531804
20467	12:41:23.261	00:00:20.466	1228	521,9843	376,0615	0,5922533	0,5259732	570,8313	3,409703	0	502,8927	375,4667	0,4108137	0,5308445	576,4915	3,564704	0	47	512	376						Untertest1.avi	0	880	547	72	111	434	268	1382	0	Content		440	265	20466616	4607548551
20483	12:41:23.277	00:00:20.483	1229	519,3157	375,1101	0,5923193	0,5260254	570,6237	3,3974	0	504,6031	380,8987	0,4108743	0,5308915	576,4031	3,562191	0	47	512	378						Untertest1.avi	0	880	547	72	111	434	268	1382	0	Content		440	267	20483241	4607565176
20500	12:41:23.294	00:00:20.499	1230	522,3421	387,2463	0,5923452	0,5260421	570,6807	3,429601	0	500,3239	387,8088	0,4108901	0,5308706	576,4331	3,584844	0	47	511	388						Untertest1.avi	0	880	547	72	111	434	268	1382	0	Content		439	277	20499864	4607581799
20516	12:41:23.310	00:00:20.516	1231	513,1845	385,9653	0,5923601	0,5260371	570,6747	3,42531	0	501,7612	380,3129	0,4108924	0,5308402	576,4341	3,57365	0	47	507	383						Untertest1.avi	0	880	547	72	111	434	268	1382	0	Content		435	272	20516489	4607598424
20533	12:41:23.327	00:00:20.533	1232	514,7999	383,6413	0,5923507	0,5260239	570,6703	3,410708	0	506,0767	384,2503	0,4108865	0,5308098	576,4315	3,580391	0	47	510	384						Untertest1.avi	0	880	547	72	111	434	268	1382	0	Content		438	273	20533236	4607615171
20550	12:41:23.344	00:00:20.549	1233	516,3641	381,1845	0,5923174	0,5260186	570,6465	3,422052	0	502,6142	381,1686	0,4108219	0,5308347	576,4828	3,586396	0	47	509	381						Untertest1.avi	0	880	547	72	111	434	268	1382	0	Content		437	270	20549861	4607631796
20566	12:41:23.360	00:00:20.566	1234	514,1201	375,6351	0,5922604	0,5259901	570,7596	3,415913	0	501,3374	377,2924	0,4107591	0,5308825	576,3848	3,578268	0	47	508	376						Untertest1.avi	0	880	547	72	111	434	268	1382	0	Content		436	265	20566482	4607648417
20583	12:41:23.377	00:00:20.583	1235	519,1155	379,4202	0,5922039	0,52595	570,6635	3,424994	0	501,2211	383,7238	0,4107046	0,5309018	576,3549	3,579309	0	47	510	382						Untertest1.avi	0	880	547	72	111	434	268	1382	0	Content		438	271	20583109	4607665044
20600	12:41:23.394	00:00:20.599	1236	519,5672	385,2172	0,5921647	0,5258977	570,6582	3,434732	0	497,4071	382,7282	0,4106449	0,5309172	576,4374	3,573188	0	47	508	384						Untertest1.avi	0	880	547	72	111	434	268	1382	0	Content		436	273	20599858	4607681793
20616	12:41:23.410	00:00:20.616	1237	517,362	374,3693	0,5921307	0,5259342	570,6343	3,418439	0	502,4484	379,0972	0,4106023	0,5309672	576,4417	3,587107	0	47	510	377						Untertest1.avi	0	880	547	72	111	434	268	1382	0	Content		438	266	20616480	4607698415
20633	12:41:23.427	00:00:20.633	1238	522,4218	385,2642	0,5921344	0,5260077	570,6124	3,445012	0	497,4344	383,5417	0,4105938	0,5310285	576,416	3,594578	0	47	510	384						Untertest1.avi	0	880	547	72	111	434	268	1382	0	Content		438	273	20633104	4607715039
20650	12:41:23.444	00:00:20.649	1239	522,0496	385,2695	0,592151	0,5261338	570,6387	3,43359	0	502,1992	381,9734	0,4106123	0,5311506	576,395	3,584708	0	47	512	384						Untertest1.avi	0	880	547	72	111	434	268	1382	0	Content		440	273	20649855	4607731790
20666	12:41:23.460	00:00:20.666	1240	516,9792	386,0697	0,5921945	0,5263226	570,6167	3,433534	0	500,2403	381,6077	0,4106556	0,5313594	576,3616	3,603818	0	47	509	384						Untertest1.avi	0	880	547	72	111	434	268	1382	0	Content		437	273	20666478	4607748413
20683	12:41:23.477	00:00:20.683	1241	516,687	385,9256	0,5922781	0,5265286	570,6932	3,438139	0	500,9448	387,6242	0,4107185	0,5315059	576,2949	3,607147	0	47	509	387						Untertest1.avi	0	880	547	72	111	434	268	1382	0	Content		437	276	20683101	4607765036
20700	12:41:23.494	00:00:20.699	1242	518,2684	384,6663	0,5923572	0,52671	570,6015	3,431732	0	496,5475	383,8376	0,4107703	0,531664	576,3354	3,590808	0	47	507	384						Untertest1.avi	0	880	547	72	111	434	268	1382	0	Content		435	273	20699728	4607781663
20716	12:41:23.510	00:00:20.716	1243	517,3015	387,9069	0,5924181	0,5268841	570,6048	3,434067	0	498,7585	382,4688	0,410857	0,5317595	576,395	3,59284	0	47	508	385						Untertest1.avi	0	880	547	72	111	434	268	1382	0	Content		436	274	20716475	4607798410
20733	12:41:23.527	00:00:20.733	1244	519,1543	384,6061	0,5924761	0,5269969	570,6088	3,41712	0	502,0244	384,3429	0,4109498	0,5318289	576,4171	3,592521	0	47	511	384						Untertest1.avi	0	880	547	72	111	434	268	1382	0	Content		439	273	20733101	4607815036
20750	12:41:23.544	00:00:20.749	1245	517,7682	382,0354	0,5925284	0,5270399	570,64	3,422184	0	503,8567	380,5716	0,4110071	0,5318101	576,4426	3,581014	0	47	511	381						Untertest1.avi	0	880	547	72	111	434	268	1382	0	Content		439	270	20749721	4607831656
20766	12:41:23.560	00:00:20.766	1246	519,2072	389,695	0,59259	0,5270272	570,7792	3,419655	0	499,6224	381,92	0,4110561	0,5317242	576,4655	3,58658	0	47	509	386						Untertest1.avi	0	880	547	72	111	434	268	1382	0	Content		437	275	20766345	4607848280
20783	12:41:23.577	00:00:20.783	1247	519,5425	385,1664	0,5926539	0,5269475	570,6816	3,40038	0	497,0002	378,2935	0,4111275	0,5315924	576,4763	3,578024	0	47	508	382						Untertest1.avi	0	880	547	72	111	434	268	1382	0	Content		436	271	20783093	4607865028
20800	12:41:23.594	00:00:20.799	1248	515,7697	388,1555	0,5927364	0,5268442	570,7953	3,403634	0	496,4536	386,4348	0,4112059	0,5314165	576,4394	3,563619	0	47	506	387						Untertest1.avi	0	880	547	72	111	434	268	1382	0	Content		434	276	20799716	4607881651
20816	12:41:23.610	00:00:20.816	1249	524,0201	393,371	0,5928375	0,5266833	570,6849	3,402658	0	499,5505	384,0962	0,4113062	0,5312256	576,5145	3,553605	0	47	512	389						Untertest1.avi	0	880	547	72	111	434	268	1382	0	Content		440	278	20816341	4607898276
20833	12:41:23.627	00:00:20.832	1250	518,1818	378,4314	0,5929167	0,5265942	570,6795	3,380739	0	503,8422	381,6987	0,4113943	0,5311059	576,4446	3,561045	0	47	511	380						Untertest1.avi	0	880	547	72	111	434	268	1382	0	Content		439	269	20832964	4607914899
20850	12:41:23.644	00:00:20.849	1251	518,3715	387,8568	0,5929823	0,5265613	570,683	3,391615	0	502,6432	385,3433	0,4114733	0,5310704	576,505	3,547107	0	47	511	387						Untertest1.avi	0	880	547	72	111	434	268	1382	0	Content		439	276	20849711	4607931646
20866	12:41:23.660	00:00:20.866	1252	517,3623	381,756	0,5930473	0,5265805	570,7695	3,369138	0	500,0253	383,6098	0,4115091	0,5310808	576,5292	3,527432	0	47	509	383						Untertest1.avi	0	880	547	72	111	434	268	1382	0	Content		437	272	20866334	4607948269
20883	12:41:23.677	00:00:20.882	1253	516,6874	382,8586	0,5930759	0,5266374	570,7695	3,360875	0	495,6282	384,2241	0,411531	0,531127	576,4831	3,520589	0	47	506	384						Untertest1.avi	0	880	547	72	111	434	268	1382	0	Content		434	273	20882957	4607964892
20900	12:41:23.694	00:00:20.899	1254	517,8112	382,202	0,5931008	0,5267357	570,6791	3,366352	0	496,5608	384,4349	0,4115422	0,5312061	576,4581	3,522344	0	47	507	383						Untertest1.avi	0	880	547	72	111	434	268	1382	0	Content		435	272	20899580	4607981515
20916	12:41:23.710	00:00:20.916	1255	522,7211	386,4222	0,5931057	0,5268422	570,6704	3,375692	0	497,7412	386,6129	0,4115444	0,5313006	576,4359	3,511767	0	47	510	387						Untertest1.avi	0	880	547	72	111	434	268	1382	0	Content		438	276	20916328	4607998263
20933	12:41:23.727	00:00:20.932	1256	518,96	387,7999	0,5931132	0,5269107	570,696	3,363066	0	498,12	382,7851	0,4115514	0,5313907	576,4442	3,507039	0	47	509	385						Untertest1.avi	0	880	547	72	111	434	268	1382	0	Content		437	274	20932952	4608014887
20950	12:41:23.744	00:00:20.949	1257	516,571	388,7183	0,5931323	0,5269481	570,66	3,349232	0	496,7576	387,1623	0,4115682	0,531434	576,4178	3,508446	0	47	507	388						Untertest1.avi	0	880	547	72	111	434	268	1382	0	Content		435	277	20949574	4608031509
20966	12:41:23.760	00:00:20.966	1258	515,0867	378,5659	0,5931547	0,5269325	570,6092	3,343312	0	491,8533	388,4633	0,4115876	0,5314696	576,4219	3,50658	0	47	503	384						Untertest1.avi	0	880	547	72	111	434	268	1382	0	Content		431	273	20966199	4608048134
20983	12:41:23.777	00:00:20.982	1259	513,3908	380,845	0,5931742	0,5268911	570,5921	3,3551	0	494,1757	388,9393	0,4116015	0,531458	576,3725	3,492751	0	47	504	385						Untertest1.avi	0	880	547	72	111	434	268	1382	0	Content		432	274	20982946	4608064881
21000	12:41:23.794	00:00:20.999	1260	511,6589	381,8905	0,5931796	0,5268651	570,5951	3,345445	0	493,4894	390,5098	0,4116099	0,531468	576,3529	3,511686	0	47	503	386						Untertest1.avi	0	880	547	72	111	434	268	1382	0	Content		431	275	20999576	4608081511
21016	12:41:23.810	00:00:21.016	1261	518,5006	378,113	0,5931809	0,5268947	570,5704	3,34691	0	497,768	393,8545	0,4116232	0,5315126	576,3416	3,522143	0	47	508	386						Untertest1.avi	0	880	547	72	111	434	268	1382	0	Content		436	275	21016209	4608098144
21033	12:41:23.827	00:00:21.032	1262	517,6104	380,8905	0,5932112	0,5269642	570,421	3,367081	0	494,448	390,9739	0,4116392	0,5316155	576,3143	3,514997	0	47	506	386						Untertest1.avi	0	880	547	72	111	434	268	1382	0	Content		434	275	21032826	4608114761
21050	12:41:23.844	00:00:21.049	1263	517,3823	383,1328	0,5932719	0,5270538	570,4919	3,387487	0	497,1868	390,1514	0,4116812	0,5316893	576,2988	3,527744	0	47	507	387						Untertest1.avi	0	880	547	72	111	434	268	1382	0	Content		435	276	21049585	4608131520
21066	12:41:23.860	00:00:21.066	1264	514,6292	383,9572	0,5933374	0,5271523	570,5132	3,37985	0	491,6982	390,9757	0,4117347	0,5317392	576,3034	3,528433	0	47	503	387						Untertest1.avi	0	880	547	72	111	434	268	1382	0	Content		431	276	21066191	4608148126
21083	12:41:23.877	00:00:21.082	1265	513,4726	382,0545	0,5934403	0,5272499	570,5189	3,404263	0	497,0208	391,0161	0,4118738	0,5317895	576,2667	3,564013	0	47	505	387						Untertest1.avi	0	880	547	72	111	434	268	1382	0	Content		433	276	21082815	4608164750
21099	12:41:23.893	00:00:21.099	1266	515,6849	380,8628	0,5935867	0,5273066	570,5354	3,397215	0	496,1493	386,6012	0,4120107	0,5317903	576,3404	3,57162	0	47	506	384						Untertest1.avi	0	880	547	72	111	434	268	1382	0	Content		434	273	21099438	4608181373
21116	12:41:23.910	00:00:21.116	1267	519,8818	380,1569	0,5937557	0,5273876	570,5206	3,435532	0	496,1031	383,7209	0,4121468	0,5317378	576,3009	3,567613	0	47	508	382						Untertest1.avi	0	880	547	72	111	434	268	1382	0	Content		436	271	21116187	4608198122
21133	12:41:23.927	00:00:21.132	1268	516,1965	386,8784	0,5938886	0,5274411	570,5415	3,458719	0	491,671	386,4993	0,4122867	0,5317183	576,3309	3,576671	0	47	504	387						Untertest1.avi	0	880	547	72	111	434	268	1382	0	Content		432	276	21132811	4608214746
21149	12:41:23.943	00:00:21.149	1269	519,657	388,8213	0,5940182	0,527491	570,6255	3,470912	0	495,4384	385,6713	0,4124432	0,5317073	576,3273	3,592095	0	47	508	387						Untertest1.avi	0	880	547	72	111	434	268	1382	0	Content		436	276	21149433	4608231368
21166	12:41:23.960	00:00:21.166	1270	508,5684	387,5407	0,5942737	0,5274584	570,6314	3,479588	0	489,5557	384,1428	0,4126564	0,5315861	576,3414	3,596375	0	47	499	386						Untertest1.avi	0	880	547	72	111	434	268	1382	0	Content		427	275	21166055	4608247990
21183	12:41:23.977	00:00:21.182	1271	455,8517	360,6276	0,5947176	0,5271484	570,8053	3,480594	0	446,4772	370,8583	0,4132583	0,5312597	576,3046	3,63991	0	48	451	366						Untertest1.avi	0	880	547	72	111	366	249	233	0	Content		379	255	21182804	4608264739
21199	12:41:23.993	00:00:21.199	1272	443,2409	354,3484	0,5948816	0,5269741	570,7352	3,483946	0	427,4254	356,7403	0,4135078	0,5310622	576,3572	3,670111	0	48	435	356						Untertest1.avi	0	880	547	72	111	366	249	233	0	Content		363	245	21199426	4608281361
21216	12:41:24.010	00:00:21.216	1273	443,5414	357,7899	0,5949047	0,5269276	570,7706	3,522886	0	429,0905	359,6661	0,4135064	0,5310363	576,4371	3,679584	0	48	436	359						Untertest1.avi	0	880	547	72	111	366	249	233	0	Content		364	248	21216049	4608297984
21233	12:41:24.027	00:00:21.232	1274	443,7826	357,4283	0,5949232	0,5268194	570,741	3,521482	0	426,0962	355,3434	0,4134961	0,530968	576,4308	3,679208	0	48	435	356						Untertest1.avi	0	880	547	72	111	366	249	233	0	Content		363	245	21232674	4608314609
21249	12:41:24.043	00:00:21.249	1275	444,5347	364,3087	0,5948995	0,526652	570,7562	3,550857	0	425,9037	362,7714	0,413461	0,5308538	576,4547	3,708198	0	48	435	364						Untertest1.avi	0	880	547	72	111	366	249	233	0	Content		363	253	21249423	4608331358
21266	12:41:24.060	00:00:21.266	1276	442,4205	357,6559	0,5948695	0,5265239	570,7484	3,542539	0	429,7345	359,7031	0,4134252	0,5307615	576,4644	3,721364	0	48	436	359						Untertest1.avi	0	880	547	72	111	366	249	233	0	Content		364	248	21266046	4608347981
21283	12:41:24.077	00:00:21.282	1277	444,8243	359,2486	0,5948359	0,5263708	570,737	3,572409	0	431,1598	362,8691	0,4133803	0,5306662	576,4896	3,735066	0	48	438	361						Untertest1.avi	0	880	547	72	111	366	249	233	0	Content		366	250	21282668	4608364603
21299	12:41:24.093	00:00:21.299	1278	450,3356	361,1555	0,5948044	0,5262956	570,7906	3,576516	0	426,9007	359,2178	0,4133243	0,5306262	576,4343	3,754767	0	48	439	360						Untertest1.avi	0	880	547	72	111	366	249	233	0	Content		367	249	21299292	4608381227
21316	12:41:24.110	00:00:21.316	1279	443,8192	363,0915	0,5947877	0,5262372	570,7657	3,589877	0	432,6692	360,0542	0,4133058	0,5305956	576,3905	3,787345	0	48	438	362						Untertest1.avi	0	880	547	72	111	366	249	233	0	Content		366	251	21316040	4608397975
21333	12:41:24.127	00:00:21.332	1280	443,8804	354,0637	0,5947824	0,5261923	570,7779	3,615602	0	431,8839	356,7636	0,4133005	0,5305741	576,383	3,792406	0	48	438	355						Untertest1.avi	0	880	547	72	111	366	249	233	0	Content		366	244	21332664	4608414599
21349	12:41:24.143	00:00:21.349	1281	444,0386	359,7396	0,5947956	0,5261312	570,7511	3,623993	0	431,2153	358,7189	0,4133007	0,5305234	576,4561	3,816628	0	48	438	359						Untertest1.avi	0	880	547	72	111	366	249	233	0	Content		366	248	21349287	4608431222
21366	12:41:24.160	00:00:21.366	1282	445,5509	360,4662	0,594817	0,5261088	570,7482	3,642833	0	429,9218	358,1999	0,413319	0,5304706	576,4183	3,814434	0	48	438	359						Untertest1.avi	0	880	547	72	111	366	249	233	0	Content		366	248	21366035	4608447970
21383	12:41:24.177	00:00:21.382	1283	442,8546	364,7858	0,5948468	0,526131	570,7473	3,634638	0	432,3669	360,7166	0,4133479	0,5304539	576,4111	3,843084	0	48	438	363						Untertest1.avi	0	880	547	72	111	366	249	233	0	Content		366	252	21382656	4608464591
21399	12:41:24.193	00:00:21.399	1284	444,4127	363,2176	0,5947963	0,5261756	570,6288	3,658738	0	436,8593	358,336	0,4132706	0,530472	576,2736	3,853854	0	48	441	361						Untertest1.avi	0	880	547	72	111	366	249	233	0	Content		369	250	21399281	4608481216
21416	12:41:24.210	00:00:21.415	1285	519,5395	359,1704	0,5939702	0,5261478	570,7522	3,662588	0	525,3118	360,915	0,4125203	0,5304729	576,5561	3,860937	0	49	522	360						Untertest1.avi	0	880	547	72	111	500	258	383	0	Content		450	249	21415904	4608497839
21433	12:41:24.227	00:00:21.432	1286	574,8331	364,9637	0,5934604	0,5261444	570,9265	3,683196	0	568,9447	368,9862	0,4121312	0,5304983	576,6872	3,89244	0	49	572	367						Untertest1.avi	0	880	547	72	111	500	258	383	0	Content		500	256	21432652	4608514587
21449	12:41:24.243	00:00:21.449	1287	579,0253	363,4623	0,5934718	0,5260465	570,8019	3,6825	0	568,2672	364,2281	0,4121156	0,530432	576,5559	3,885638	0	49	574	364						Untertest1.avi	0	880	547	72	111	500	258	383	0	Content		502	253	21449278	4608531213
21466	12:41:24.260	00:00:21.465	1288	574,0403	366,5904	0,5934573	0,5259306	570,8085	3,69008	0	563,9971	368,5549	0,412069	0,5302767	576,5392	3,889534	0	49	569	368						Untertest1.avi	0	880	547	72	111	500	258	383	0	Content		497	257	21465900	4608547835
21483	12:41:24.277	00:00:21.482	1289	578,4886	364,6378	0,5934702	0,5258213	570,7612	3,694669	0	563,0627	368,04	0,4120494	0,530143	576,533	3,882743	0	49	571	366						Untertest1.avi	0	880	547	72	111	500	258	383	0	Content		499	255	21482524	4608564459
21499	12:41:24.293	00:00:21.499	1290	577,4327	364,4256	0,5934736	0,5258098	570,777	3,704952	0	559,3634	371,3729	0,4120336	0,5300836	576,5514	3,885072	0	49	568	368						Untertest1.avi	0	880	547	72	111	500	258	383	0	Content		496	257	21499272	4608581207
21516	12:41:24.310	00:00:21.515	1291	578,7607	362,6894	0,5934826	0,5258365	570,7862	3,693913	0	562,6921	369,1793	0,412026	0,5301328	576,5573	3,894367	0	49	571	366						Untertest1.avi	0	880	547	72	111	500	258	383	0	Content		499	255	21515894	4608597829
21533	12:41:24.327	00:00:21.532	1292	577,9154	368,4575	0,5934854	0,5259524	570,8263	3,709314	0	565,5263	365,2813	0,4120138	0,5302663	576,5614	3,88404	0	49	572	367						Untertest1.avi	0	880	547	72	111	500	258	383	0	Content		500	256	21532531	4608614466
21549	12:41:24.343	00:00:21.549	1293	580,0109	367,7656	0,5934653	0,5260745	570,8204	3,73399	0	564,4777	372,6688	0,4119748	0,5304288	576,5693	3,922095	0	49	572	370						Untertest1.avi	0	880	547	72	111	500	258	383	0	Content		500	259	21549142	4608631077
21566	12:41:24.360	00:00:21.565	1294	578,496	370,0062	0,5934002	0,5261697	570,8427	3,726638	0	562,3423	370,1823	0,4119086	0,5305727	576,6304	3,915445	0	49	570	370						Untertest1.avi	0	880	547	72	111	500	258	383	0	Content		498	259	21565889	4608647824
21583	12:41:24.377	00:00:21.582	1295	581,9174	364,3735	0,5933239	0,5262146	570,8309	3,729259	0	559,3935	373,0183	0,4118039	0,5306497	576,6591	3,926324	0	49	571	369						Untertest1.avi	0	880	547	72	111	500	258	383	0	Content		499	258	21582525	4608664460
21599	12:41:24.393	00:00:21.599	1296	572,1793	370,6414	0,5931817	0,5261884	570,8792	3,738786	0	560,7186	369,6136	0,4117037	0,5306632	576,6092	3,909122	0	49	566	370						Untertest1.avi	0	880	547	72	111	500	258	383	0	Content		494	259	21599140	4608681075
21616	12:41:24.410	00:00:21.615	1297	578,4118	364,4872	0,5930867	0,5261232	571,0127	3,732662	0	560,5986	373,2097	0,4116077	0,5306405	576,6989	3,924838	0	49	570	369						Untertest1.avi	0	880	547	72	111	500	258	383	0	Content		498	258	21615763	4608697698
21633	12:41:24.427	00:00:21.632	1298	580,1422	364,5873	0,5930208	0,5259892	571,0314	3,745798	0	563,4182	371,7341	0,4115338	0,5305677	576,7915	3,931553	0	49	572	368						Untertest1.avi	0	880	547	72	111	500	258	383	0	Content		500	257	21632524	4608714459
21649	12:41:24.443	00:00:21.649	1299	575,6873	368,7473	0,5929578	0,5258459	570,9722	3,753478	0	567,9406	374,3965	0,4114895	0,5304447	576,8623	3,954745	0	49	572	372						Untertest1.avi	0	880	547	72	111	500	258	383	0	Content		500	261	21649134	4608731069
21666	12:41:24.460	00:00:21.665	1300	577,5925	365,9253	0,5929316	0,5257546	570,9955	3,753783	0	566,1143	377,2328	0,4114697	0,5302969	576,9562	3,9526	0	49	572	372						Untertest1.avi	0	880	547	72	111	500	258	383	0	Content		500	261	21665755	4608747690
21682	12:41:24.476	00:00:21.682	1301	575,4092	372,5121	0,5929439	0,5256196	571,0348	3,771397	0	569,2634	373,0316	0,4114733	0,5301694	576,9424	3,953499	0	49	572	373						Untertest1.avi	0	880	547	72	111	500	258	383	0	Content		500	262	21682379	4608764314
21699	12:41:24.493	00:00:21.699	1302	581,4152	370,1441	0,5929559	0,5255134	571,0975	3,78718	0	570,2917	372,2594	0,411478	0,5300305	576,9252	3,951572	0	49	576	371						Untertest1.avi	0	880	547	72	111	500	258	383	0	Content		504	260	21699127	4608781062
21716	12:41:24.510	00:00:21.715	1303	577,767	373,1011	0,5929431	0,5254092	571,1052	3,792879	0	569,382	378,3327	0,4114696	0,5299118	576,9351	3,957549	0	49	574	376						Untertest1.avi	0	880	547	72	111	500	258	383	0	Content		502	265	21715751	4608797686
21732	12:41:24.526	00:00:21.732	1304	580,3739	368,0371	0,5929112	0,5253289	571,0834	3,792245	0	566,1812	376,1347	0,4114256	0,5298374	576,9732	3,972081	0	49	573	372						Untertest1.avi	0	880	547	72	111	500	258	383	0	Content		501	261	21732376	4608814311
21749	12:41:24.543	00:00:21.748	1305	577,4053	373,7316	0,5928273	0,525293	571,1785	3,812254	0	564,4059	375,8822	0,411341	0,5297929	577,0187	3,984429	0	49	571	375						Untertest1.avi	0	880	547	72	111	500	258	383	0	Content		499	264	21748998	4608830933
21766	12:41:24.560	00:00:21.765	1306	575,1289	372,6809	0,592729	0,5253142	571,1503	3,808095	0	566,4842	378,6548	0,4112359	0,5298171	576,9839	3,981573	0	49	571	376						Untertest1.avi	0	880	547	72	111	500	258	383	0	Content		499	265	21765746	4608847681
21782	12:41:24.576	00:00:21.782	1307	585,526	371,7668	0,5924361	0,525309	570,972	3,833073	0	584,198	378,3488	0,4109558	0,5298878	576,9201	4,000902	0	49	585	375						Untertest1.avi	0	880	547	72	111	500	258	383	0	Content		513	264	21782369	4608864304
21799	12:41:24.593	00:00:21.798	1308	635,4214	357,4124	0,5917867	0,5252181	571,1675	3,825557	0	639,6261	364,622	0,410471	0,5298352	577,1774	3,994152	0	50	638	361						Untertest1.avi	0	880	547	72	111	570	251	483	0	Content		566	250	21798991	4608880926
21816	12:41:24.610	00:00:21.815	1309	652,0078	354,9927	0,591599	0,5252236	571,0521	3,826338	0	644,8956	361,3737	0,4103146	0,5299147	577,2517	4,020898	0	50	648	358						Untertest1.avi	0	880	547	72	111	570	251	483	0	Content		576	247	21815616	4608897551
21832	12:41:24.626	00:00:21.832	1310	653,184	358,2537	0,5915056	0,5252627	570,9299	3,825464	0	643,502	364,2897	0,4101775	0,530039	577,1691	3,996602	0	50	648	361						Untertest1.avi	0	880	547	72	111	570	251	483	0	Content		576	250	21832363	4608914298
21849	12:41:24.643	00:00:21.848	1311	650,971	356,9394	0,5914006	0,5252504	570,8718	3,819319	0	646,0488	364,5642	0,4100484	0,5301028	577,0529	3,982157	0	50	649	361						Untertest1.avi	0	880	547	72	111	570	251	483	0	Content		577	250	21848987	4608930922
21866	12:41:24.660	00:00:21.865	1312	651,0106	361,3492	0,5912892	0,5252333	570,9718	3,814336	0	642,0423	366,6593	0,4099209	0,5301301	577,1035	3,972775	0	50	647	364						Untertest1.avi	0	880	547	72	111	570	251	483	0	Content		575	253	21865610	4608947545
21882	12:41:24.676	00:00:21.882	1313	647,0853	356,1963	0,591194	0,5252103	570,8763	3,807865	0	644,4318	364,5139	0,4098287	0,5301461	577,0133	3,987305	0	50	646	360						Untertest1.avi	0	880	547	72	111	570	251	483	0	Content		574	249	21882235	4608964170
21899	12:41:24.693	00:00:21.898	1314	649,8229	357,1517	0,5911452	0,5251479	570,8677	3,813705	0	637,7809	365,5254	0,4097473	0,5301298	577,0386	3,958032	0	50	644	361						Untertest1.avi	0	880	547	72	111	570	251	483	0	Content		572	250	21898983	4608980918
21916	12:41:24.710	00:00:21.915	1315	650,6963	358,2539	0,5911008	0,5250549	570,8772	3,81858	0	638,1072	363,1311	0,4096753	0,5301308	577,0005	3,969678	0	50	644	361						Untertest1.avi	0	880	547	72	111	570	251	483	0	Content		572	250	21915611	4608997546
21932	12:41:24.726	00:00:21.932	1316	646,423	363,3421	0,5910612	0,5250383	570,7279	3,810044	0	641,7189	363,3052	0,4096443	0,5300971	576,9377	3,951393	0	50	644	363						Untertest1.avi	0	880	547	72	111	570	251	483	0	Content		572	252	21932232	4609014167
21949	12:41:24.743	00:00:21.948	1317	647,048	362,0752	0,5910522	0,5250605	570,7457	3,793548	0	641,599	362,6541	0,4096355	0,5301038	576,8945	3,95464	0	50	644	362						Untertest1.avi	0	880	547	72	111	570	251	483	0	Content		572	251	21948858	4609030793
21966	12:41:24.760	00:00:21.965	1318	647,3591	360,1008	0,5910609	0,5250834	570,7311	3,808323	0	639,691	359,9549	0,4096387	0,5301198	576,8885	3,951732	0	50	644	360						Untertest1.avi	0	880	547	72	111	570	251	483	0	Content		572	249	21965609	4609047544
21982	12:41:24.776	00:00:21.982	1319	651,2859	359,1864	0,5910966	0,5251517	570,7308	3,800953	0	634,8209	365,4347	0,4096538	0,530116	576,8832	3,940434	0	50	643	362						Untertest1.avi	0	880	547	72	111	570	251	483	0	Content		571	251	21982231	4609064166
21999	12:41:24.793	00:00:21.998	1320	648,3659	355,1646	0,5911459	0,5251953	570,8102	3,804497	0	634,3588	365,0854	0,4096894	0,5301055	576,8691	3,94298	0	50	641	360						Untertest1.avi	0	880	547	72	111	570	251	483	0	Content		569	249	21998856	4609080791
22015	12:41:24.809	00:00:22.015	1321	648,8001	356,6822	0,5911916	0,5252255	570,7479	3,797581	0	635,426	363,0283	0,4097492	0,5301105	576,9191	3,944592	0	50	642	360						Untertest1.avi	0	880	547	72	111	570	251	483	0	Content		570	249	22015490	4609097425
22032	12:41:24.826	00:00:22.032	1322	647,7036	357,6653	0,5912286	0,5252562	570,7449	3,807979	0	638,2578	367,2928	0,409792	0,530131	576,8407	3,936894	0	50	643	362						Untertest1.avi	0	880	547	72	111	570	251	483	0	Content		571	251	22032234	4609114169
22049	12:41:24.843	00:00:22.048	1323	647,0452	356,372	0,5912674	0,5252824	570,7506	3,803835	0	635,0325	369,8153	0,409829	0,5301459	576,8415	3,959026	0	50	641	363						Untertest1.avi	0	880	547	72	111	570	251	483	0	Content		569	252	22048863	4609130798
22066	12:41:24.860	00:00:22.065	1324	648,4841	359,364	0,5913133	0,5253036	570,7997	3,812007	0	632,7604	367,6024	0,4098631	0,5301509	576,8238	3,94055	0	50	641	363						Untertest1.avi	0	880	547	72	111	570	251	483	0	Content		569	252	22065510	4609147445
22082	12:41:24.876	00:00:22.082	1325	645,7588	359,3649	0,5913496	0,5252999	570,7271	3,799361	0	637,8149	366,0176	0,4098836	0,530142	576,9366	3,9483	0	50	642	363						Untertest1.avi	0	880	547	72	111	570	251	483	0	Content		570	252	22082241	4609164176
22099	12:41:24.893	00:00:22.098	1326	646,1597	363,0435	0,591361	0,5252367	570,7397	3,801329	0	636,0532	365,5872	0,4098851	0,5301147	576,9857	3,951597	0	50	641	364						Untertest1.avi	0	880	547	72	111	570	251	483	0	Content		569	253	22098859	4609180794
22115	12:41:24.909	00:00:22.115	1327	645,8519	359,1233	0,5913641	0,5251843	570,7777	3,798332	0	634,7839	366,2684	0,4098952	0,5300646	576,995	3,95708	0	50	640	363						Untertest1.avi	0	880	547	72	111	570	251	483	0	Content		568	252	22115481	4609197416
22132	12:41:24.926	00:00:22.132	1328	645,2783	361,3556	0,5913617	0,5250939	570,7822	3,818038	0	635,5957	366,4093	0,4098907	0,5300264	577,0225	3,963406	0	50	640	364						Untertest1.avi	0	880	547	72	111	570	251	483	0	Content		568	253	22132102	4609214037
22149	12:41:24.943	00:00:22.148	1329	647,6624	363,5417	0,591365	0,5250571	570,7749	3,813951	0	632,1927	361,5752	0,4098995	0,530008	577,0596	3,967818	0	50	640	363						Untertest1.avi	0	880	547	72	111	570	251	483	0	Content		568	252	22148849	4609230784
22165	12:41:24.959	00:00:22.165	1330	649,2963	360,6715	0,5913653	0,52504	570,8185	3,826087	0	631,5115	366,4421	0,4099114	0,5300069	577,0621	3,971594	0	50	640	364						Untertest1.avi	0	880	547	72	111	570	251	483	0	Content		568	253	22165477	4609247412
22182	12:41:24.976	00:00:22.182	1331	649,7922	363,3046	0,591369	0,5250394	570,845	3,823179	0	632,1848	369,201	0,4099193	0,5300189	577,0839	3,97762	0	50	641	366						Untertest1.avi	0	880	547	72	111	570	251	483	0	Content		569	255	22182096	4609264031
22199	12:41:24.993	00:00:22.198	1332	649,6161	367,2998	0,5913869	0,5250543	570,8533	3,819948	0	630,0756	367,8224	0,4099353	0,5300398	577,1151	3,96418	0	50	640	368						Untertest1.avi	0	880	547	72	111	570	251	483	0	Content		568	257	22198721	4609280656
22215	12:41:25.009	00:00:22.215	1333	646,0836	364,53	0,5914276	0,5250527	570,8714	3,825361	0	636,1823	363,1748	0,4099995	0,530035	577,0119	3,967526	0	50	641	364						Untertest1.avi	0	880	547	72	111	570	251	483	0	Content		569	253	22215471	4609297406
22232	12:41:25.026	00:00:22.232	1334	648,6342	364,6327	0,5914749	0,5250599	570,8832	3,825673	0	634,8661	367,5748	0,4100395	0,5300245	577,0418	3,977787	0	50	642	366						Untertest1.avi	0	880	547	72	111	570	251	483	0	Content		570	255	22232093	4609314028
22249	12:41:25.043	00:00:22.248	1335	647,5332	367,0482	0,5915022	0,5250845	570,9072	3,817876	0	636,8717	369,0569	0,410067	0,5299991	577,021	3,960764	0	50	642	368						Untertest1.avi	0	880	547	72	111	570	251	483	0	Content		570	257	22248716	4609330651
22265	12:41:25.059	00:00:22.265	1336	647,5276	356,0945	0,5915825	0,5251431	571,0513	3,795215	0	634,6496	364,8859	0,410107	0,529989	577,0513	3,970182	0	50	641	360						Untertest1.avi	0	880	547	72	111	570	251	483	0	Content		569	249	22265340	4609347275
22282	12:41:25.076	00:00:22.282	1337	599,5544	357,1659	0,5920111	0,5250211	571,0344	3,794302	0	585,3173	355,9041	0,4105342	0,5299286	576,9428	3,965004	0	51	592	357						Untertest1.avi	0	880	547	72	111	490	248	799	0	Content		520	246	22282088	4609364023
22299	12:41:25.093	00:00:22.298	1338	563,8315	356,2224	0,5921838	0,5249674	571,0592	3,781637	0	555,3549	355,9574	0,4108079	0,5299023	576,7777	3,958287	0	51	560	356						Untertest1.avi	0	880	547	72	111	490	248	799	0	Content		488	245	22298711	4609380646
22315	12:41:25.109	00:00:22.315	1339	573,468	358,4501	0,5921387	0,5249128	571,036	3,772306	0	552,8019	358,7628	0,410736	0,5299096	576,8452	3,95165	0	51	563	359						Untertest1.avi	0	880	547	72	111	490	248	799	0	Content		491	248	22315334	4609397269
22332	12:41:25.126	00:00:22.331	1340	571,0693	353,9001	0,592104	0,5248731	571,0286	3,761993	0	552,8934	358,3157	0,4106602	0,5298951	576,796	3,941787	0	51	562	356						Untertest1.avi	0	880	547	72	111	490	248	799	0	Content		490	245	22331957	4609413892
22349	12:41:25.143	00:00:22.348	1341	571,2291	356,6172	0,5920826	0,5249051	571,03	3,769657	0	556,5087	357,9209	0,41061	0,5299153	576,7732	3,940261	0	51	564	357						Untertest1.avi	0	880	547	72	111	490	248	799	0	Content		492	246	22348705	4609430640
22365	12:41:25.159	00:00:22.365	1342	572,6643	354,4669	0,5920786	0,5249794	571,005	3,749389	0	555,209	356,2505	0,4105961	0,5299975	576,7931	3,942509	0	51	564	355						Untertest1.avi	0	880	547	72	111	490	248	799	0	Content		492	244	22365329	4609447264
22382	12:41:25.176	00:00:22.381	1343	572,8354	350,6062	0,5920923	0,5251142	570,9808	3,759515	0	555,5858	356,5316	0,4105942	0,5301163	576,7457	3,939954	0	51	564	354						Untertest1.avi	0	880	547	72	111	490	248	799	0	Content		492	243	22381954	4609463889
22399	12:41:25.193	00:00:22.398	1344	572,2488	352,4637	0,5921139	0,5252751	570,9561	3,760459	0	556,7464	357,712	0,4106134	0,530273	576,7149	3,95207	0	51	564	355						Untertest1.avi	0	880	547	72	111	490	248	799	0	Content		492	244	22398577	4609480512
22415	12:41:25.209	00:00:22.415	1345	570,7048	354,072	0,5921229	0,5253934	570,9502	3,763989	0	558,0585	354,3573	0,4106221	0,5304071	576,7187	3,94286	0	51	564	354						Untertest1.avi	0	880	547	72	111	490	248	799	0	Content		492	243	22415326	4609497261
22432	12:41:25.226	00:00:22.431	1346	571,1895	357,4682	0,5921299	0,5254843	570,9455	3,756614	0	557,5164	356,522	0,4106223	0,5304833	576,6997	3,946599	0	51	564	357						Untertest1.avi	0	880	547	72	111	490	248	799	0	Content		492	246	22431950	4609513885
22449	12:41:25.243	00:00:22.448	1347	570,3663	353,8874	0,5921227	0,5255336	570,9633	3,762116	0	555,313	356,5338	0,4106069	0,5305302	576,7123	3,936788	0	51	563	355						Untertest1.avi	0	880	547	72	111	490	248	799	0	Content		491	244	22448576	4609530511
22465	12:41:25.259	00:00:22.465	1348	571,4428	357,4932	0,5921059	0,5255534	570,9562	3,761161	0	555,1091	362,8528	0,4105866	0,5304862	576,7158	3,941875	0	51	563	360						Untertest1.avi	0	880	547	72	111	490	248	799	0	Content		491	249	22465199	4609547134
22482	12:41:25.276	00:00:22.481	1349	574,3887	354,6858	0,5920819	0,5255016	570,9794	3,766094	0	555,5247	358,7089	0,4105645	0,5304492	576,7729	3,940157	0	51	565	357						Untertest1.avi	0	880	547	72	111	490	248	799	0	Content		493	246	22481949	4609563884
22499	12:41:25.293	00:00:22.498	1350	574,6367	351,0445	0,59206	0,5254496	570,9982	3,752767	0	555,3181	357,6818	0,4105349	0,5303864	576,7909	3,931008	0	51	565	354						Untertest1.avi	0	880	547	72	111	490	248	799	0	Content		493	243	22498573	4609580508
22515	12:41:25.309	00:00:22.515	1351	573,7067	348,6964	0,5920178	0,5253905	570,9459	3,74156	0	554,6345	361,6071	0,4105057	0,5303259	576,8054	3,929642	0	51	564	355						Untertest1.avi	0	880	547	72	111	490	248	799	0	Content		492	244	22515196	4609597131
22532	12:41:25.326	00:00:22.531	1352	575,782	346,7119	0,5919726	0,5253333	570,9284	3,738196	0	555,0101	359,9282	0,4104684	0,5302585	576,8174	3,937003	0	51	565	353						Untertest1.avi	0	880	547	72	111	490	248	799	0	Content		493	242	22531820	4609613755
22549	12:41:25.343	00:00:22.548	1353	580,0754	353,7807	0,5919213	0,5252659	570,9534	3,7459	0	552,6597	361,3672	0,410386	0,5301498	576,9126	3,914383	0	51	566	358						Untertest1.avi	0	880	547	72	111	490	248	799	0	Content		494	247	22548570	4609630505
22565	12:41:25.359	00:00:22.565	1354	576,314	353,2017	0,5918658	0,5252256	570,9156	3,71592	0	552,299	362,6714	0,4103242	0,5301396	576,8	3,916723	0	51	564	358						Untertest1.avi	0	880	547	72	111	490	248	799	0	Content		492	247	22565194	4609647129
22582	12:41:25.376	00:00:22.581	1355	572,056	349,3695	0,5917636	0,5252397	571,0391	3,704365	0	552,8141	361,2227	0,4102369	0,530168	576,6776	3,90883	0	51	562	355						Untertest1.avi	0	880	547	72	111	490	248	799	0	Content		490	244	22581818	4609663753
22598	12:41:25.392	00:00:22.598	1356	574,871	353,7953	0,591647	0,5252683	571,0012	3,693978	0	551,3217	361,796	0,4101154	0,5302245	576,751	3,892725	0	51	563	358						Untertest1.avi	0	880	547	72	111	490	248	799	0	Content		491	247	22598441	4609680376
22615	12:41:25.409	00:00:22.615	1357	574,2941	353,9172	0,5915211	0,5253045	570,9239	3,678503	0	556,1945	365,4094	0,4099808	0,5302783	576,7653	3,882066	0	51	565	360						Untertest1.avi	0	880	547	72	111	490	248	799	0	Content		493	249	22615190	4609697125
22632	12:41:25.426	00:00:22.631	1358	575,572	355,4988	0,5913596	0,5253295	570,8541	3,660217	0	555,615	357,614	0,4097978	0,5303375	576,7929	3,875439	0	51	566	357						Untertest1.avi	0	880	547	72	111	490	248	799	0	Content		494	246	22631812	4609713747
22648	12:41:25.442	00:00:22.648	1359	573,3243	356,5894	0,5911543	0,5253256	571,0221	3,655156	0	551,596	361,1531	0,4095989	0,5304024	576,7105	3,865447	0	51	562	359						Untertest1.avi	0	880	547	72	111	490	248	799	0	Content		490	248	22648437	4609730372
22665	12:41:25.459	00:00:22.665	1360	580,0434	356,241	0,5909407	0,5253384	570,8694	3,647377	0	552,8594	362,4035	0,4093654	0,5304959	576,7419	3,842046	0	51	566	359						Untertest1.avi	0	880	547	72	111	490	248	799	0	Content		494	248	22665062	4609746997
22682	12:41:25.476	00:00:22.681	1361	574,916	355,5215	0,5906961	0,5253322	570,9274	3,653611	0	550,5408	364,0549	0,409146	0,5306168	576,6855	3,834345	0	51	563	360						Untertest1.avi	0	880	547	72	111	490	248	799	0	Content		491	249	22681809	4609763744
22698	12:41:25.492	00:00:22.698	1362	574,0671	348,9462	0,5904555	0,5252898	570,8292	3,635393	0	549,8629	363,0491	0,4089057	0,5307062	576,6644	3,817396	0	51	562	356						Untertest1.avi	0	880	547	72	111	490	248	799	0	Content		490	245	22698435	4609780370
22715	12:41:25.509	00:00:22.715	1363	573,1801	353,3792	0,590217	0,5252274	570,8643	3,624834	0	549,2897	364,2802	0,4086789	0,5307745	576,7007	3,813283	0	51	561	359						Untertest1.avi	0	880	547	72	111	490	248	799	0	Content		489	248	22715057	4609796992
22732	12:41:25.526	00:00:22.731	1364	575,5194	357,4299	0,5900339	0,5250928	570,777	3,610385	0	550,0511	364,8514	0,4085059	0,5308229	576,7134	3,793714	0	51	563	361						Untertest1.avi	0	880	547	72	111	490	248	799	0	Content		491	250	22731683	4609813618
22748	12:41:25.542	00:00:22.748	1365	576,2087	356,7313	0,5899197	0,5249741	570,7322	3,625781	0	550,4641	361,6127	0,4083622	0,5308185	576,7197	3,795929	0	51	563	359						Untertest1.avi	0	880	547	72	111	490	248	799	0	Content		491	248	22748430	4609830365
22765	12:41:25.559	00:00:22.765	1366	572,4689	360,3167	0,5898293	0,5248242	570,8039	3,624655	0	548,6937	365,2031	0,408327	0,5307222	576,6392	3,807233	0	51	561	363						Untertest1.avi	0	880	547	72	111	490	248	799	0	Content		489	252	22765052	4609846987
22782	12:41:25.576	00:00:22.781	1367	577,8315	357,0311	0,5899174	0,5246545	570,66	3,611614	0	547,947	362,6615	0,4083671	0,5306006	576,6854	3,803607	0	51	563	360						Untertest1.avi	0	880	547	72	111	490	248	799	0	Content		491	249	22781675	4609863610
22798	12:41:25.592	00:00:22.798	1368	576,8699	357,1464	0,5900698	0,5245686	570,7403	3,627148	0	547,4948	366,4904	0,4085174	0,5304562	576,6628	3,802069	0	51	562	362						Untertest1.avi	0	880	547	72	111	490	248	799	0	Content		490	251	22798423	4609880358
22815	12:41:25.609	00:00:22.815	1369	574,1201	358,8294	0,5902965	0,5245517	570,7134	3,630959	0	544,7292	365,3258	0,4087372	0,5304023	576,5845	3,787693	0	51	559	362						Untertest1.avi	0	880	547	72	111	490	248	799	0	Content		487	251	22815046	4609896981
22832	12:41:25.626	00:00:22.831	1370	573,5865	357,6201	0,5906228	0,5246312	570,7867	3,628582	0	549,7297	366,5945	0,4090315	0,5304097	576,5949	3,813196	0	51	562	362						Untertest1.avi	0	880	547	72	111	490	248	799	0	Content		490	251	22831670	4609913605
22848	12:41:25.642	00:00:22.848	1371	573,6755	357,2386	0,5909603	0,5248185	570,6966	3,641817	0	545,6096	363,9915	0,4093363	0,5304865	576,5717	3,824567	0	51	560	361						Untertest1.avi	0	880	547	72	111	490	248	799	0	Content		488	250	22848293	4609930228
22865	12:41:25.659	00:00:22.865	1372	573,5336	361,3199	0,5912627	0,5250264	570,7216	3,645135	0	546,0584	365,6167	0,4096523	0,5306109	576,4982	3,835196	0	51	560	363						Untertest1.avi	0	880	547	72	111	490	248	799	0	Content		488	252	22865042	4609946977
22882	12:41:25.676	00:00:22.881	1373	573,054	359,6855	0,5915958	0,5252691	570,7816	3,649499	0	547,2963	369,3858	0,4099753	0,5307312	576,4722	3,844377	0	51	560	365						Untertest1.avi	0	880	547	72	111	490	248	799	0	Content		488	254	22881667	4609963602
22898	12:41:25.692	00:00:22.898	1374	571,5234	363,5304	0,5918993	0,5254896	570,645	3,658561	0	544,5698	369,5393	0,4102575	0,5308578	576,433	3,844071	0	51	558	367						Untertest1.avi	0	880	547	72	111	490	248	799	0	Content		486	256	22898291	4609980226
22915	12:41:25.709	00:00:22.914	1375	570,7743	362,943	0,5921727	0,5256761	570,7108	3,673923	0	544,7538	363,6451	0,4105613	0,530892	576,5078	3,846055	0	51	558	363						Untertest1.avi	0	880	547	72	111	490	248	799	0	Content		486	252	22914916	4609996851
22932	12:41:25.726	00:00:22.931	1376	568,0927	362,2519	0,592458	0,5257856	570,6638	3,68434	0	545,4424	367,566	0,4108386	0,5308803	576,5751	3,867978	0	51	557	365						Untertest1.avi	0	880	547	72	111	490	248	799	0	Content		485	254	22931664	4610013599
22948	12:41:25.742	00:00:22.948	1377	571,8004	360,6112	0,5927478	0,5257859	570,8111	3,697197	0	547,1887	368,6052	0,4111282	0,5307844	576,5709	3,86385	0	51	559	365						Untertest1.avi	0	880	547	72	111	490	248	799	0	Content		487	254	22948284	4610030219
22965	12:41:25.759	00:00:22.964	1378	568,2138	359,1576	0,5930183	0,5256782	570,8011	3,688167	0	551,5799	367,612	0,4114172	0,530591	576,63	3,877383	0	51	560	363						Untertest1.avi	0	880	547	72	111	490	248	799	0	Content		488	252	22964910	4610046845
22982	12:41:25.776	00:00:22.981	1379	569,45	361,0152	0,5932653	0,5254855	570,8925	3,709778	0	547,144	365,481	0,4116473	0,5303127	576,6071	3,890445	0	51	558	363						Untertest1.avi	0	880	547	72	111	490	248	799	0	Content		486	252	22981534	4610063469
22998	12:41:25.792	00:00:22.998	1380	567,0016	362,6822	0,5934826	0,5252879	570,833	3,733933	0	549,9188	362,7275	0,411863	0,5300202	576,7867	3,906553	0	51	558	363						Untertest1.avi	0	880	547	72	111	490	248	799	0	Content		486	252	22998282	4610080217
23015	12:41:25.809	00:00:23.014	1381	564,821	361,5428	0,5936262	0,5251961	570,8715	3,718857	0	552,6339	363,9189	0,4120264	0,5298043	576,7125	3,910071	0	51	559	363						Untertest1.avi	0	880	547	72	111	490	248	799	0	Content		487	252	23014907	4610096842
23032	12:41:25.826	00:00:23.031	1382	565,7433	363,9484	0,5937405	0,525036	571,0463	3,733059	0	552,0757	364,7	0,4121538	0,529583	576,8362	3,90948	0	51	559	364						Untertest1.avi	0	880	547	72	111	490	248	799	0	Content		487	253	23031531	4610113466
23048	12:41:25.842	00:00:23.048	1383	567,5274	361,3983	0,5938112	0,5248492	571,2142	3,774187	0	549,3516	365,4171	0,4122549	0,5292686	576,8888	3,941789	0	51	558	363						Untertest1.avi	0	880	547	72	111	490	248	799	0	Content		486	252	23048155	4610130090
23065	12:41:25.859	00:00:23.064	1384	-1024	-768	-1	-1	-1	-1	4	509,3429	684,1281	0,4124768	0,5289487	576,8888	2,976459	0	51	509	684						Untertest1.avi	0	880	547	72	111	490	248	799	0	Content		437	573	23064904	4610146839
23082	12:41:25.876	00:00:23.081	1385	-1024	-768	-1	-1	-1	-1	4	-1024	-768	-1	-1	-1	-1	4		0	0						Untertest1.avi	0	880	547	72	111				0	Content		-72	-111	23081539	4610163474
23098	12:41:25.892	00:00:23.098	1386	-1024	-768	-1	-1	-1	-1	4	-1024	-768	-1	-1	-1	-1	4		0	0						Untertest1.avi	0	880	547	72	111				0	Content		-72	-111	23098153	4610180088
23115	12:41:25.909	00:00:23.114	1387	-1024	-768	-1	-1	-1	-1	4	-1024	-768	-1	-1	-1	-1	4		0	0						Untertest1.avi	0	880	547	72	111				0	Content		-72	-111	23114778	4610196713
23132	12:41:25.926	00:00:23.131	1388	-1024	-768	-1	-1	-1	-1	4	-1024	-768	-1	-1	-1	-1	4		0	0						Untertest1.avi	0	880	547	72	111				0	Content		-72	-111	23131524	4610213459
23148	12:41:25.942	00:00:23.148	1389	-1024	-768	-1	-1	-1	-1	4	-1024	-768	-1	-1	-1	-1	4		0	0						Untertest1.avi	0	880	547	72	111				0	Content		-72	-111	23148151	4610230086
23165	12:41:25.959	00:00:23.164	1390	-1024	-768	-1	-1	-1	-1	4	-1024	-768	-1	-1	-1	-1	4		0	0						Untertest1.avi	0	880	547	72	111				0	Content		-72	-111	23164773	4610246708
23181	12:41:25.975	00:00:23.181	1391	-1024	-768	-1	-1	-1	-1	4	-1024	-768	-1	-1	-1	-1	4		0	0						Untertest1.avi	0	880	547	72	111				0	Content		-72	-111	23181452	4610263387
23198	12:41:25.992	00:00:23.198	1392	-1024	-768	-1	-1	-1	-1	4	-1024	-768	-1	-1	-1	-1	4		0	0						Untertest1.avi	0	880	547	72	111				0	Content		-72	-111	23198112	4610280047
23215	12:41:26.009	00:00:23.214	1393	-1024	-768	-1	-1	-1	-1	4	-1024	-768	-1	-1	-1	-1	4		0	0						Untertest1.avi	0	880	547	72	111				0	Content		-72	-111	23214780	4610296715
23231	12:41:26.025	00:00:23.231	1394	-1024	-768	-1	-1	-1	-1	4	-1024	-768	-1	-1	-1	-1	4		0	0						Untertest1.avi	0	880	547	72	111				0	Content		-72	-111	23231399	4610313334
23248	12:41:26.042	00:00:23.248	1395	-1024	-768	-1	-1	-1	-1	4	-1024	-768	-1	-1	-1	-1	4		0	0						Untertest1.avi	0	880	547	72	111				0	Content		-72	-111	23248067	4610330002
23265	12:41:26.059	00:00:23.264	1396	532,2449	362,5075	0,5920424	0,5248145	571,0688	3,81436	0	516,4817	370,8399	0,4103944	0,5303739	577,1317	4,046657	0	52	524	367						Untertest1.avi	0	880	547	72	111	450	263	333	0	Content		452	256	23264767	4610346702
23281	12:41:26.075	00:00:23.281	1397	532,8691	365,1873	0,5920681	0,5251374	571,039	3,809314	0	515,1483	371,2442	0,4104093	0,5306118	577,0017	4,07059	0	52	524	368						Untertest1.avi	0	880	547	72	111	450	263	333	0	Content		452	257	23281391	4610363326
23298	12:41:26.092	00:00:23.298	1398	532,0378	364,0466	0,5921206	0,525452	570,9318	3,814732	0	519,4814	370,3522	0,4104751	0,5308062	576,899	4,06717	0	52	526	367						Untertest1.avi	0	880	547	72	111	450	263	333	0	Content		454	256	23298013	4610379948
23315	12:41:26.109	00:00:23.314	1399	531,2516	367,6886	0,5922091	0,5256743	571,1597	3,816821	0	518,7432	369,927	0,4105453	0,5309312	576,877	4,048393	0	52	525	369						Untertest1.avi	0	880	547	72	111	450	263	333	0	Content		453	258	23314636	4610396571
23331	12:41:26.125	00:00:23.331	1400	526,629	372,8603	0,5922749	0,5258142	571,1211	3,804027	0	517,6521	370,5265	0,4106019	0,5310069	576,8547	4,079641	0	52	522	372						Untertest1.avi	0	880	547	72	111	450	263	333	0	Content		450	261	23331383	4610413318
23348	12:41:26.142	00:00:23.348	1401	528,3746	369,7378	0,5923055	0,5258994	571,1684	3,804956	0	515,2253	373,7734	0,4106415	0,5310214	576,8536	4,072857	0	52	522	372						Untertest1.avi	0	880	547	72	111	450	263	333	0	Content		450	261	23348005	4610429940
23365	12:41:26.159	00:00:23.364	1402	528,9045	372,6785	0,5923285	0,5259686	571,2367	3,802251	0	513,3625	374,4129	0,4106617	0,5310101	576,8929	4,076724	0	52	521	374						Untertest1.avi	0	880	547	72	111	450	263	333	0	Content		449	263	23364631	4610446566
23381	12:41:26.175	00:00:23.381	1403	524,7739	374,2137	0,5923365	0,5259616	571,3036	3,817656	0	517,354	375,4768	0,4106929	0,5309989	576,9735	4,072723	0	52	521	375						Untertest1.avi	0	880	547	72	111	450	263	333	0	Content		449	264	23381254	4610463189
23398	12:41:26.192	00:00:23.398	1404	527,9102	375,7914	0,5923213	0,5258965	571,2873	3,823557	0	515,5483	376,6264	0,4106847	0,5309317	577,0195	4,06712	0	52	522	376						Untertest1.avi	0	880	547	72	111	450	263	333	0	Content		450	265	23398003	4610479938
23415	12:41:26.209	00:00:23.414	1405	530,3162	368,5399	0,5922951	0,5258448	571,2473	3,824901	0	512,8035	377,2277	0,4106347	0,5308782	577,049	4,072225	0	52	522	373						Untertest1.avi	0	880	547	72	111	450	263	333	0	Content		450	262	23414626	4610496561
23431	12:41:26.225	00:00:23.431	1406	528,5565	375,2681	0,5922378	0,5257391	571,2901	3,819481	0	515,3383	375,7532	0,4105931	0,5308284	577,0237	4,098948	0	52	522	376						Untertest1.avi	0	880	547	72	111	450	263	333	0	Content		450	265	23431250	4610513185
23448	12:41:26.242	00:00:23.447	1407	530,5506	378,0064	0,5921437	0,5256481	571,2804	3,833092	0	515,0494	378,3911	0,4105167	0,5308552	577,0341	4,099519	0	52	523	378						Untertest1.avi	0	880	547	72	111	450	263	333	0	Content		451	267	23447874	4610529809
23465	12:41:26.259	00:00:23.464	1408	530,2284	371,4244	0,5920408	0,525591	571,2109	3,82928	0	514,7266	377,2353	0,4103908	0,5308989	577,1664	4,100414	0	52	522	374						Untertest1.avi	0	880	547	72	111	450	263	333	0	Content		450	263	23464623	4610546558
23481	12:41:26.275	00:00:23.481	1409	529,61	372,2565	0,5918927	0,5255575	571,3182	3,825942	0	512,866	374,2656	0,4102707	0,5309597	577,0891	4,109526	0	52	521	373						Untertest1.avi	0	880	547	72	111	450	263	333	0	Content		449	262	23481247	4610563182
23498	12:41:26.292	00:00:23.497	1410	529,2761	366,4265	0,5917727	0,52557	571,2925	3,838764	0	511,2031	374,9071	0,410143	0,5310628	577,0485	4,105268	0	52	520	371						Untertest1.avi	0	880	547	72	111	450	263	333	0	Content		448	260	23497869	4610579804
23515	12:41:26.309	00:00:23.514	1411	529,4974	371,5637	0,5916757	0,5256005	571,2359	3,832489	0	512,7717	379,0508	0,4100758	0,5311521	577,0621	4,098167	0	52	521	375						Untertest1.avi	0	880	547	72	111	450	263	333	0	Content		449	264	23514617	4610596552
23531	12:41:26.325	00:00:23.531	1412	527,7486	373,6434	0,591662	0,5256708	571,1788	3,83175	0	511,8261	378,0042	0,4100565	0,5312496	577,0714	4,079763	0	52	520	376						Untertest1.avi	0	880	547	72	111	450	263	333	0	Content		448	265	23531243	4610613178
23548	12:41:26.342	00:00:23.547	1413	533,3693	373,122	0,5917206	0,5257515	571,2626	3,834486	0	511,7777	374,6188	0,4100764	0,5313833	577,0419	4,08041	0	52	523	374						Untertest1.avi	0	880	547	72	111	450	263	333	0	Content		451	263	23547865	4610629800
23564	12:41:26.358	00:00:23.564	1414	527,5793	378,532	0,5917957	0,5258523	571,1995	3,807513	0	508,9713	375,2169	0,4101522	0,5314515	577,0084	4,093876	0	52	518	377						Untertest1.avi	0	880	547	72	111	450	263	333	0	Content		446	266	23564491	4610646426
23581	12:41:26.375	00:00:23.581	1415	526,9612	376,0811	0,5918854	0,5259037	571,2637	3,808259	0	511,8787	378,7234	0,4102466	0,5314772	577,0222	4,093439	0	52	519	377						Untertest1.avi	0	880	547	72	111	450	263	333	0	Content		447	266	23581239	4610663174
23598	12:41:26.392	00:00:23.597	1416	496,5522	372,2871	0,5922871	0,5258803	571,1542	3,793409	0	486,5291	366,6499	0,4106401	0,5313891	576,8639	4,08375	0	53	492	369						Untertest1.avi	0	880	547	72	111	405	257	316	0	Content		420	258	23597861	4610679796
23614	12:41:26.408	00:00:23.614	1417	481,3392	367,0393	0,5924658	0,5257992	571,0829	3,793623	0	470,4507	368,0376	0,4109317	0,5312774	576,8311	4,06285	0	53	476	368						Untertest1.avi	0	880	547	72	111	405	257	316	0	Content		404	257	23614484	4610696419
23631	12:41:26.425	00:00:23.631	1418	486,8782	365,8717	0,5925198	0,5258617	571,158	3,789932	0	469,594	368,6113	0,4109603	0,5312644	576,8494	4,05547	0	53	478	367						Untertest1.avi	0	880	547	72	111	405	257	316	0	Content		406	256	23631109	4610713044
23648	12:41:26.442	00:00:23.647	1419	484,269	369,41	0,5925959	0,5258799	571,1176	3,76714	0	469,8637	369,6783	0,4110199	0,5312435	576,834	4,035553	0	53	477	370						Untertest1.avi	0	880	547	72	111	405	257	316	0	Content		405	259	23647856	4610729791
23664	12:41:26.458	00:00:23.664	1420	487,4742	367,5486	0,5926651	0,5258909	571,0331	3,747292	0	464,5791	368,6817	0,4110772	0,5312034	576,7457	4,036195	0	53	476	368						Untertest1.avi	0	880	547	72	111	405	257	316	0	Content		404	257	23664478	4610746413
23681	12:41:26.475	00:00:23.681	1421	489,846	366,4007	0,5927611	0,5259157	571,1276	3,751216	0	463,2214	370,4643	0,4111407	0,531215	576,7386	4,028421	0	53	477	368						Untertest1.avi	0	880	547	72	111	405	257	316	0	Content		405	257	23681101	4610763036
23698	12:41:26.492	00:00:23.697	1422	484,077	368,0514	0,5928463	0,5260084	571,2353	3,749248	0	467,6775	367,9865	0,4112434	0,5312541	576,7378	4,0234	0	53	476	368						Untertest1.avi	0	880	547	72	111	405	257	316	0	Content		404	257	23697722	4610779657
23714	12:41:26.508	00:00:23.714	1423	490,33	370,373	0,5929618	0,5260921	571,0404	3,758224	0	468,2315	368,6745	0,4113176	0,5313012	576,7487	4,042583	0	53	479	370						Untertest1.avi	0	880	547	72	111	405	257	316	0	Content		407	259	23714471	4610796406
23731	12:41:26.525	00:00:23.731	1424	490,5356	368,4724	0,5930585	0,5261642	571,0631	3,748565	0	472,4751	367,197	0,4114199	0,5313764	576,7578	4,025334	0	53	482	368						Untertest1.avi	0	880	547	72	111	405	257	316	0	Content		410	257	23731093	4610813028
23748	12:41:26.542	00:00:23.747	1425	492,0123	368,3193	0,5931111	0,5262082	571,0194	3,755801	0	468,3876	367,4283	0,4114856	0,5314208	576,7225	4,008237	0	53	480	368						Untertest1.avi	0	880	547	72	111	405	257	316	0	Content		408	257	23747720	4610829655
23764	12:41:26.558	00:00:23.764	1426	483,45	368,0269	0,5931535	0,526232	570,9817	3,747521	0	469,8313	368,1816	0,4115365	0,5314239	576,751	4,02916	0	53	477	368						Untertest1.avi	0	880	547	72	111	405	257	316	0	Content		405	257	23764344	4610846279
23781	12:41:26.575	00:00:23.781	1427	488,4699	366,0387	0,5931965	0,5262362	571,103	3,758274	0	468,2439	362,7986	0,4115626	0,5314319	576,733	4,026448	0	53	478	364						Untertest1.avi	0	880	547	72	111	405	257	316	0	Content		406	253	23781094	4610863029
23798	12:41:26.592	00:00:23.797	1428	488,1312	370,3232	0,5932311	0,5262175	571,155	3,761281	0	464,7387	368,123	0,4115959	0,5314079	576,7642	4,014	0	53	476	369						Untertest1.avi	0	880	547	72	111	405	257	316	0	Content		404	258	23797716	4610879651
23814	12:41:26.608	00:00:23.814	1429	488,1029	372,6818	0,5932559	0,5261949	571,1628	3,757503	0	461,8356	367,8796	0,4116321	0,5313635	576,7632	4,018287	0	53	475	370						Untertest1.avi	0	880	547	72	111	405	257	316	0	Content		403	259	23814343	4610896278
23831	12:41:26.625	00:00:23.830	1430	487,894	367,4949	0,593302	0,5261768	571,2085	3,75128	0	466,4957	366,9203	0,4117059	0,5312991	576,846	4,034846	0	53	477	367						Untertest1.avi	0	880	547	72	111	405	257	316	0	Content		405	256	23830965	4610912900
23848	12:41:26.642	00:00:23.847	1431	487,1955	368,428	0,5933923	0,5261611	571,1218	3,76674	0	467,7587	367,5587	0,4117659	0,5312615	576,8382	4,04331	0	53	477	368						Untertest1.avi	0	880	547	72	111	405	257	316	0	Content		405	257	23847715	4610929650
23864	12:41:26.658	00:00:23.864	1432	486,2427	368,7908	0,59347	0,5261649	571,202	3,762579	0	471,3957	369,6082	0,4118532	0,5312335	576,9557	4,031382	0	53	479	369						Untertest1.avi	0	880	547	72	111	405	257	316	0	Content		407	258	23864335	4610946270
23881	12:41:26.675	00:00:23.880	1433	485,8617	365,459	0,593531	0,5261691	571,2119	3,765465	0	468,7636	371,258	0,4119261	0,5311886	576,9406	4,027734	0	53	477	368						Untertest1.avi	0	880	547	72	111	405	257	316	0	Content		405	257	23880959	4610962894
23898	12:41:26.692	00:00:23.897	1434	482,5076	370,3087	0,5935829	0,5261591	571,1639	3,772567	0	467,38	368,5631	0,4119983	0,5311422	576,9065	4,041577	0	53	475	369						Untertest1.avi	0	880	547	72	111	405	257	316	0	Content		403	258	23897584	4610979519
23914	12:41:26.708	00:00:23.914	1435	505,9071	366,4892	0,5933458	0,526077	571,2939	3,778803	0	498,2797	369,7545	0,4118165	0,5310704	577,0938	4,046739	0	54	502	368						Untertest1.avi	0	880	547	72	111	443	260	333	0	Content		430	257	23914332	4610996267
23931	12:41:26.725	00:00:23.930	1436	524,222	368,6823	0,5932308	0,5259715	571,3336	3,795372	0	508,9259	371,5234	0,4117447	0,5309427	577,1232	4,040661	0	54	517	370						Untertest1.avi	0	880	547	72	111	443	260	333	0	Content		445	259	23930957	4611012892
23948	12:41:26.742	00:00:23.947	1437	521,4915	368,2964	0,5932762	0,5258668	571,3115	3,791126	0	508,1281	370,7349	0,4117935	0,5308585	577,1267	4,046793	0	54	515	370						Untertest1.avi	0	880	547	72	111	443	260	333	0	Content		443	259	23947581	4611029516
23964	12:41:26.758	00:00:23.964	1438	523,0737	365,2045	0,5932962	0,5257747	571,3282	3,782133	0	510,0287	370,0737	0,4117949	0,5307736	577,1705	4,044666	0	54	517	368						Untertest1.avi	0	880	547	72	111	443	260	333	0	Content		445	257	23964203	4611046138
23981	12:41:26.775	00:00:23.980	1439	520,8155	370,0939	0,5932972	0,5257193	571,3384	3,796956	0	507,2896	374,4556	0,4117886	0,5306994	577,1797	4,032168	0	54	514	372						Untertest1.avi	0	880	547	72	111	443	260	333	0	Content		442	261	23980952	4611062887
23998	12:41:26.792	00:00:23.997	1440	523,246	369,8228	0,593295	0,5256595	571,3495	3,783392	0	510,8854	369,2813	0,411766	0,5306454	577,2091	4,044837	0	54	517	370						Untertest1.avi	0	880	547	72	111	443	260	333	0	Content		445	259	23997575	4611079510
24014	12:41:26.808	00:00:24.014	1441	520,357	370,8923	0,5932844	0,5256085	571,3273	3,79467	0	508,0047	368,407	0,4117205	0,5306481	577,1223	4,037963	0	54	514	370						Untertest1.avi	0	880	547	72	111	443	260	333	0	Content		442	259	24014198	4611096133
24031	12:41:26.825	00:00:24.030	1442	522,2748	372,5937	0,593262	0,5255449	571,2376	3,767721	0	508,481	372,8604	0,4116733	0,530664	577,0452	4,010312	0	54	515	373						Untertest1.avi	0	880	547	72	111	443	260	333	0	Content		443	262	24030824	4611112759
24048	12:41:26.842	00:00:24.047	1443	520,6981	370,8652	0,5932361	0,5254878	571,2415	3,750367	0	505,0095	371,7192	0,411614	0,5306284	576,9675	4,011156	0	54	513	371						Untertest1.avi	0	880	547	72	111	443	260	333	0	Content		441	260	24047571	4611129506
24064	12:41:26.858	00:00:24.064	1444	520,5601	370,4986	0,5932108	0,5254076	571,1852	3,731884	0	506,4433	372,6353	0,4115843	0,5305589	576,9418	3,987417	0	54	514	372						Untertest1.avi	0	880	547	72	111	443	260	333	0	Content		442	261	24064206	4611146141
24081	12:41:26.875	00:00:24.080	1445	522,7726	373,2346	0,5932128	0,5253863	571,1733	3,737275	0	509,4125	370,6865	0,4115778	0,5304981	576,9006	3,972832	0	54	516	372						Untertest1.avi	0	880	547	72	111	443	260	333	0	Content		444	261	24080818	4611162753
24097	12:41:26.891	00:00:24.097	1446	522,6474	375,5412	0,5932274	0,5253976	571,2047	3,714308	0	507,008	372,9886	0,4115845	0,5304987	576,8949	3,96266	0	54	515	374						Untertest1.avi	0	880	547	72	111	443	260	333	0	Content		443	263	24097451	4611179386
24114	12:41:26.908	00:00:24.114	1447	520,8092	372,5896	0,5932561	0,5254715	571,1946	3,691326	0	504,7972	373,8095	0,4115954	0,5305954	576,8726	3,938118	0	54	513	373						Untertest1.avi	0	880	547	72	111	443	260	333	0	Content		441	262	24114231	4611196166
24131	12:41:26.925	00:00:24.130	1448	525,0018	369,0678	0,59327	0,5256057	571,2314	3,683619	0	506,7635	377,7842	0,4116071	0,5306842	576,7951	3,912095	0	54	516	373						Untertest1.avi	0	880	547	72	111	443	260	333	0	Content		444	262	24130832	4611212767
24147	12:41:26.941	00:00:24.147	1449	520,3045	370,2104	0,5932634	0,5256926	571,2283	3,652696	0	505,6219	373,4133	0,4115934	0,5307964	576,8798	3,92103	0	54	513	372						Untertest1.avi	0	880	547	72	111	443	260	333	0	Content		441	261	24147453	4611229388
24164	12:41:26.958	00:00:24.164	1450	525,0638	370,3307	0,5932338	0,525729	571,2582	3,637087	0	506,3662	370,5045	0,4115675	0,5308648	576,8735	3,899593	0	54	516	370						Untertest1.avi	0	880	547	72	111	443	260	333	0	Content		444	259	24164066	4611246001
24181	12:41:26.975	00:00:24.180	1451	525,7241	371,9889	0,5931681	0,5257535	571,2851	3,642165	0	506,8902	370,7576	0,4115218	0,5308552	576,9194	3,876166	0	54	516	371						Untertest1.avi	0	880	547	72	111	443	260	333	0	Content		444	260	24180817	4611262752
24197	12:41:26.991	00:00:24.197	1452	523,0446	370,4067	0,5930805	0,5256574	571,2423	3,6124	0	506,7951	376,9088	0,4114656	0,5307992	576,951	3,86843	0	54	515	374						Untertest1.avi	0	880	547	72	111	443	260	333	0	Content		443	263	24197441	4611279376
24214	12:41:27.008	00:00:24.214	1453	524,1964	374,2328	0,5930226	0,5255473	571,3112	3,591066	0	508,6231	374,0124	0,4113884	0,5306994	577,1494	3,851786	0	54	516	374						Untertest1.avi	0	880	547	72	111	443	260	333	0	Content		444	263	24214064	4611295999
24231	12:41:27.025	00:00:24.230	1454	531,0737	370,0461	0,5929783	0,5253721	571,3912	3,583704	0	511,76	369,0154	0,411354	0,5305703	577,1757	3,841547	0	54	521	370						Untertest1.avi	0	880	547	72	111	443	260	333	0	Content		449	259	24230811	4611312746
24247	12:41:27.041	00:00:24.247	1455	467,5398	369,9727	0,593423	0,525202	571,6395	3,574834	0	465,7789	370,2548	0,4118381	0,5303214	577,2806	3,844572	0	55	467	370						Untertest1.avi	0	880	547	72	111	333	253	300	0	Content		395	259	24247434	4611329369
24264	12:41:27.058	00:00:24.264	1456	421,9301	362,7236	0,5937843	0,5248882	571,6097	3,546142	0	417,5586	363,7946	0,4123601	0,5300491	577,2112	3,835064	0	55	420	363						Untertest1.avi	0	880	547	72	111	333	253	300	0	Content		348	252	24264057	4611345992
24281	12:41:27.075	00:00:24.280	1457	404,5654	359,5103	0,593815	0,5248315	571,6917	3,539692	0	395,4321	362,0719	0,4124642	0,5300087	577,1609	3,810219	0	55	400	361						Untertest1.avi	0	880	547	72	111	333	253	300	0	Content		328	250	24280679	4611362614
24297	12:41:27.091	00:00:24.297	1458	406,0626	359,9669	0,5937406	0,5248076	571,7214	3,539072	0	396,883	362,1736	0,4123435	0,5299908	577,3339	3,816897	0	55	401	361						Untertest1.avi	0	880	547	72	111	333	253	300	0	Content		329	250	24297427	4611379362
24314	12:41:27.108	00:00:24.314	1459	404,8071	362,4845	0,5936405	0,5247362	571,7114	3,531817	0	396,9417	359,5911	0,4122264	0,5299983	577,4261	3,804721	0	55	401	361						Untertest1.avi	0	880	547	72	111	333	253	300	0	Content		329	250	24314052	4611395987
24331	12:41:27.125	00:00:24.330	1460	407,6458	361,8845	0,5934763	0,5246863	571,7951	3,52767	0	391,7871	362,825	0,4120434	0,5300081	577,2484	3,797156	0	55	400	362						Untertest1.avi	0	880	547	72	111	333	253	300	0	Content		328	251	24330676	4611412611
24347	12:41:27.141	00:00:24.347	1461	408,9547	362,2573	0,5933222	0,5247014	571,7567	3,530891	0	395,3976	363,2587	0,411872	0,5300577	577,3997	3,782263	0	55	402	363						Untertest1.avi	0	880	547	72	111	333	253	300	0	Content		330	252	24347300	4611429235
24364	12:41:27.158	00:00:24.364	1462	410,8022	365,7986	0,593161	0,5247247	571,7173	3,53877	0	398,9985	365,1635	0,4117012	0,5301571	577,4181	3,803608	0	55	405	365						Untertest1.avi	0	880	547	72	111	333	253	300	0	Content		333	254	24364049	4611445984
24381	12:41:27.175	00:00:24.380	1463	411,2549	362,7787	0,5929838	0,5247225	571,7573	3,5042	0	399,6702	360,4297	0,4115266	0,5302614	577,3192	3,784495	0	55	405	362						Untertest1.avi	0	880	547	72	111	333	253	300	0	Content		333	251	24380673	4611462608
24397	12:41:27.191	00:00:24.397	1464	411,3953	365,0085	0,5928231	0,5247363	571,7247	3,532577	0	396,7258	364,7416	0,4113518	0,5303525	577,4284	3,797716	0	55	404	365						Untertest1.avi	0	880	547	72	111	333	253	300	0	Content		332	254	24397298	4611479233
24414	12:41:27.208	00:00:24.413	1465	412,6182	363,4646	0,5926765	0,5247157	571,6806	3,52932	0	396,9447	365,3924	0,4111961	0,5304095	577,3757	3,796579	0	55	405	364						Untertest1.avi	0	880	547	72	111	333	253	300	0	Content		333	253	24413921	4611495856
24431	12:41:27.225	00:00:24.430	1466	415,7684	367,866	0,592534	0,524654	571,6238	3,537072	0	399,1327	365,233	0,4110442	0,5304393	577,298	3,801483	0	55	407	367						Untertest1.avi	0	880	547	72	111	333	253	300	0	Content		335	256	24430671	4611512606
24447	12:41:27.241	00:00:24.447	1467	410,5476	368,0443	0,592396	0,5246073	571,7665	3,53321	0	398,2971	367,1068	0,4109052	0,5304555	577,3892	3,794483	0	55	404	368						Untertest1.avi	0	880	547	72	111	333	253	300	0	Content		332	257	24447297	4611529232
24464	12:41:27.258	00:00:24.463	1468	412,7412	362,3064	0,5922713	0,524577	571,6734	3,533115	0	397,4963	362,85	0,4107831	0,5304661	577,4257	3,808885	0	55	405	363						Untertest1.avi	0	880	547	72	111	333	253	300	0	Content		333	252	24463920	4611545855
24481	12:41:27.275	00:00:24.480	1469	409,2532	361,2536	0,5921781	0,5245615	571,6451	3,549228	0	402,6052	368,8893	0,4106841	0,5304947	577,3334	3,82507	0	55	406	365						Untertest1.avi	0	880	547	72	111	333	253	300	0	Content		334	254	24480543	4611562478
24497	12:41:27.291	00:00:24.497	1470	416,8858	367,1216	0,5920853	0,5245858	571,4996	3,572499	0	404,2486	365,3419	0,4106082	0,5305427	577,3203	3,825238	0	55	411	366						Untertest1.avi	0	880	547	72	111	333	253	300	0	Content		339	255	24497294	4611579229
24514	12:41:27.308	00:00:24.513	1471	418,7969	374,1879	0,5920545	0,5246185	571,4721	3,58305	0	399,6389	368,3242	0,410538	0,5306023	577,2426	3,821868	0	55	409	371						Untertest1.avi	0	880	547	72	111	333	253	300	0	Content		337	260	24513919	4611595854
24531	12:41:27.325	00:00:24.530	1472	409,2244	368,1871	0,5920928	0,5247082	571,5212	3,590137	0	398,6378	361,6381	0,4105637	0,530654	577,2695	3,829416	0	55	404	365						Untertest1.avi	0	880	547	72	111	333	253	300	0	Content		332	254	24530542	4611612477
24547	12:41:27.341	00:00:24.547	1473	338,7865	366,0169	0,5927555	0,5248033	571,7173	3,585246	0	334,0987	360,7005	0,4113164	0,530705	577,3691	3,854235	0	56	336	363						Untertest1.avi	0	880	547	72	111	200	258	233	0	Content		264	252	24547177	4611629112
24564	12:41:27.358	00:00:24.563	1474	283,9479	373,1142	0,5932753	0,5248689	571,6348	3,611583	0	269,7461	365,0122	0,4119756	0,5307373	577,201	3,861252	0	56	277	369						Untertest1.avi	0	880	547	72	111	200	258	233	0	Content		205	258	24563916	4611645851
24581	12:41:27.375	00:00:24.580	1475	278,3178	369,9641	0,5933157	0,5249341	571,7805	3,608176	0	265,2285	363,6874	0,4120361	0,5307561	577,1934	3,83817	0	56	272	367						Untertest1.avi	0	880	547	72	111	200	258	233	0	Content		200	256	24580542	4611662477
24597	12:41:27.391	00:00:24.597	1476	275,0888	369,9911	0,5933959	0,5249746	571,8207	3,601111	0	263,3604	364,1752	0,4120581	0,5307691	577,1622	3,86823	0	56	269	367						Untertest1.avi	0	880	547	72	111	200	258	233	0	Content		197	256	24597169	4611679104
24614	12:41:27.408	00:00:24.613	1477	276,4967	368,6992	0,5934478	0,524965	571,7535	3,596443	0	267,4046	364,7842	0,4121074	0,5307401	577,1741	3,849054	0	56	272	367						Untertest1.avi	0	880	547	72	111	200	258	233	0	Content		200	256	24613786	4611695721
24631	12:41:27.425	00:00:24.630	1478	283,5731	368,7527	0,593513	0,5249338	571,5995	3,614069	0	259,6569	364,3388	0,4121312	0,5307062	577,1795	3,860186	0	56	272	367						Untertest1.avi	0	880	547	72	111	200	258	233	0	Content		200	256	24630533	4611712468
24647	12:41:27.441	00:00:24.647	1479	274,6772	371,6694	0,5935461	0,5249257	571,5945	3,596142	0	266,2499	366,5664	0,4121546	0,5306946	577,1901	3,858703	0	56	270	369						Untertest1.avi	0	880	547	72	111	200	258	233	0	Content		198	258	24647161	4611729096
24664	12:41:27.458	00:00:24.663	1480	278,7815	370,2121	0,5936027	0,524937	571,6562	3,621879	0	264,2275	364,4225	0,4121856	0,5306925	577,1947	3,863102	0	56	272	367						Untertest1.avi	0	880	547	72	111	200	258	233	0	Content		200	256	24663781	4611745716
24680	12:41:27.474	00:00:24.680	1481	276,6388	376,2418	0,5936456	0,5249797	571,6387	3,627737	0	266,5466	365,3211	0,4122247	0,5307718	577,3062	3,865675	0	56	272	371						Untertest1.avi	0	880	547	72	111	200	258	233	0	Content		200	260	24680402	4611762337
24697	12:41:27.491	00:00:24.697	1482	282,3497	374,2318	0,5936852	0,5250202	571,6584	3,630819	0	265,9281	368,43	0,4122922	0,5308196	577,2004	3,874441	0	56	274	371						Untertest1.avi	0	880	547	72	111	200	258	233	0	Content		202	260	24697153	4611779088
24714	12:41:27.508	00:00:24.713	1483	277,9294	372,1293	0,5937378	0,5250633	571,6304	3,62593	0	265,5159	368,6176	0,4123199	0,5308545	577,2459	3,863836	0	56	272	370						Untertest1.avi	0	880	547	72	111	200	258	233	0	Content		200	259	24713775	4611795710
24730	12:41:27.524	00:00:24.730	1484	281,574	377,7965	0,5937898	0,5250812	571,5746	3,638801	0	263,4735	371,9784	0,4123304	0,5312069	577,2419	3,865423	0	56	273	375						Untertest1.avi	0	880	547	72	111	200	258	233	0	Content		201	264	24730399	4611812334
24747	12:41:27.541	00:00:24.747	1485	275,3829	373,248	0,5938393	0,525077	571,6451	3,62	0	263,5252	368,2597	0,412404	0,5308533	577,2595	3,893818	0	56	269	371						Untertest1.avi	0	880	547	72	111	200	258	233	0	Content		197	260	24747024	4611828959
24764	12:41:27.558	00:00:24.763	1486	281,638	376,2905	0,5938801	0,525039	571,7146	3,631001	0	273,5851	374,3392	0,4124568	0,5308043	577,1154	3,895308	0	56	278	375						Untertest1.avi	0	880	547	72	111	200	258	233	0	Content		206	264	24763774	4611845709
24780	12:41:27.574	00:00:24.780	1487	371,5533	374,3401	0,592934	0,5249478	571,3394	3,637467	0	374,4406	383,6219	0,4115691	0,5307678	577,1413	3,911338	0	57	373	379						Untertest1.avi	0	880	547	72	111	435	273	1149	0	Content		301	268	24780393	4611862328
24797	12:41:27.591	00:00:24.797	1488	497,4313	375,8693	0,5918236	0,5249459	571,6692	3,662688	0	490,8872	386,7369	0,4105868	0,530686	577,4152	3,878631	0	57	494	381						Untertest1.avi	0	880	547	72	111	435	273	1149	0	Content		422	270	24797020	4611878955
24814	12:41:27.608	00:00:24.813	1489	524,7109	378,2358	0,5917531	0,5249526	571,5403	3,64411	0	498,6841	383,3756	0,4105379	0,5306733	577,2235	3,886715	0	57	512	381						Untertest1.avi	0	880	547	72	111	435	273	1149	0	Content		440	270	24813642	4611895577
24830	12:41:27.624	00:00:24.830	1490	519,2089	377,8933	0,5918298	0,5249983	571,4774	3,616323	0	497,6953	389,1118	0,4105511	0,5307249	577,1757	3,87987	0	57	508	384						Untertest1.avi	0	880	547	72	111	435	273	1149	0	Content		436	273	24830391	4611912326
24847	12:41:27.641	00:00:24.847	1491	519,7633	379,7952	0,5918673	0,5250003	571,4551	3,601321	0	498,9028	386,0491	0,4105462	0,5307918	577,1786	3,836734	0	57	509	383						Untertest1.avi	0	880	547	72	111	435	273	1149	0	Content		437	272	24847016	4611928951
24864	12:41:27.658	00:00:24.863	1492	517,3123	387,5872	0,5918828	0,5249788	571,4462	3,575407	0	498,0663	391,5651	0,4105236	0,5307925	577,176	3,80447	0	57	508	390						Untertest1.avi	0	880	547	72	111	435	273	1149	0	Content		436	279	24863639	4611945574
24880	12:41:27.674	00:00:24.880	1493	517,0997	386,3118	0,5918869	0,5249543	571,4308	3,538088	0	493,1585	390,2905	0,4105019	0,5307396	577,1396	3,771029	0	57	505	388						Untertest1.avi	0	880	547	72	111	435	273	1149	0	Content		433	277	24880387	4611962322
24897	12:41:27.691	00:00:24.897	1494	513,7383	380,9107	0,5918819	0,5248965	571,4435	3,471888	0	497,9188	387,3531	0,4104889	0,5306988	577,1801	3,695472	0	57	506	384						Untertest1.avi	0	880	547	72	111	435	273	1149	0	Content		434	273	24897011	4611978946
24914	12:41:27.708	00:00:24.913	1495	517,8687	378,8293	0,5918815	0,5249119	571,4197	3,407972	0	493,6941	388,403	0,4104704	0,5307029	577,1927	3,645754	0	57	506	384						Untertest1.avi	0	880	547	72	111	435	273	1149	0	Content		434	273	24913637	4611995572
24930	12:41:27.724	00:00:24.930	1496	517,2761	385,1538	0,591886	0,5249851	571,4202	3,37501	0	494,836	386,4894	0,4104525	0,5307781	577,2475	3,582772	0	57	506	386						Untertest1.avi	0	880	547	72	111	435	273	1149	0	Content		434	275	24930260	4612012195
24947	12:41:27.741	00:00:24.947	1497	516,7825	389,936	0,5919048	0,5250883	571,444	3,333686	0	495,4107	390,6017	0,4104481	0,5308678	577,2408	3,523579	0	57	506	390						Untertest1.avi	0	880	547	72	111	435	273	1149	0	Content		434	279	24947008	4612028943
24964	12:41:27.758	00:00:24.963	1498	517,6475	382,2153	0,5919148	0,5252346	571,4365	3,273367	0	491,3285	395,696	0,4104586	0,530979	577,2252	3,4694	0	57	504	389						Untertest1.avi	0	880	547	72	111	435	273	1149	0	Content		432	278	24963633	4612045568
24980	12:41:27.774	00:00:24.980	1499	518,5672	388,9796	0,5919232	0,5253324	571,4366	3,223139	0	495,6967	396,2935	0,4104764	0,5310925	577,1177	3,415583	0	57	507	393						Untertest1.avi	0	880	547	72	111	435	273	1149	0	Content		435	282	24980256	4612062191
24997	12:41:27.791	00:00:24.996	1500	520,9263	385,4572	0,5919517	0,5254015	571,3049	3,20118	0	493,8303	390,4657	0,4104708	0,5311303	577,1415	3,378418	0	57	507	388						Untertest1.avi	0	880	547	72	111	435	273	1149	0	Content		435	277	24996880	4612078815
25014	12:41:27.808	00:00:25.013	1501	516,2604	392,1162	0,591916	0,5254253	571,4489	3,164097	0	495,0582	386,041	0,4104574	0,5311627	577,1348	3,325639	0	57	506	389						Untertest1.avi	0	880	547	72	111	435	273	1149	0	Content		434	278	25013627	4612095562
25030	12:41:27.824	00:00:25.030	1502	511,6764	379,7393	0,5918896	0,5254366	571,4521	3,080935	0	493,9472	389,4389	0,4104152	0,5311594	577,2748	3,278421	0	57	503	385						Untertest1.avi	0	880	547	72	111	435	273	1149	0	Content		431	274	25030252	4612112187
25047	12:41:27.841	00:00:25.046	1503	517,2178	385,0576	0,5918779	0,5254012	571,4818	3,08023	0	493,7479	393,0661	0,4104019	0,531127	577,3025	3,240555	0	57	505	389						Untertest1.avi	0	880	547	72	111	435	273	1149	0	Content		433	278	25046877	4612128812
25063	12:41:27.857	00:00:25.063	1504	515,5596	380,0195	0,5918679	0,5253396	571,4661	3,0339	0	491,8745	391,1859	0,4103931	0,5310668	577,3069	3,223112	0	57	504	386						Untertest1.avi	0	880	547	72	111	435	273	1149	0	Content		432	275	25063499	4612145434
25080	12:41:27.874	00:00:25.080	1505	521,3716	383,652	0,591841	0,5252555	571,4763	3,032203	0	490,3604	402,204	0,410369	0,5309216	577,338	3,21241	0	57	506	393						Untertest1.avi	0	880	547	72	111	435	273	1149	0	Content		434	282	25080250	4612162185
25097	12:41:27.891	00:00:25.096	1506	520,1208	382,4508	0,5918143	0,5251005	571,476	2,985902	0	498,8082	393,9543	0,4103271	0,5307894	577,3542	3,154211	0	57	509	388						Untertest1.avi	0	880	547	72	111	435	273	1149	0	Content		437	277	25096874	4612178809
25113	12:41:27.907	00:00:25.113	1507	518,5686	396,0597	0,5917721	0,5250042	571,5624	3,007019	0	498,0018	394,9347	0,4102783	0,5306864	577,3892	3,13704	0	57	508	395						Untertest1.avi	0	880	547	72	111	435	273	1149	0	Content		436	284	25113496	4612195431
25130	12:41:27.924	00:00:25.130	1508	515,5499	384,7691	0,5917093	0,5249462	571,5288	2,945074	0	492,6341	391,7473	0,4101765	0,5306815	577,2906	3,124757	0	57	504	388						Untertest1.avi	0	880	547	72	111	435	273	1149	0	Content		432	277	25130128	4612212063
25147	12:41:27.941	00:00:25.146	1509	521,3621	384,9407	0,5915993	0,5249361	571,4096	2,976622	0	494,4803	387,7154	0,4100759	0,53072	577,1881	3,087801	0	57	508	386						Untertest1.avi	0	880	547	72	111	435	273	1149	0	Content		436	275	25146885	4612228820
25163	12:41:27.957	00:00:25.163	1510	512,1484	388,6821	0,5914434	0,5249642	571,48	2,969202	0	488,3272	393,1423	0,4099411	0,5308096	577,3335	3,086608	0	57	500	391						Untertest1.avi	0	880	547	72	111	435	273	1149	0	Content		428	280	25163495	4612245430
25180	12:41:27.974	00:00:25.180	1511	520,2281	391,387	0,5913311	0,5249946	571,4408	2,968966	0	491,1394	391,0297	0,4098366	0,5308651	577,3325	3,089838	0	57	506	391						Untertest1.avi	0	880	547	72	111	435	273	1149	0	Content		434	280	25180131	4612262066
25197	12:41:27.991	00:00:25.196	1512	504,6218	373,3822	0,5913243	0,5249609	571,4149	2,90363	0	483,08	378,7708	0,4098395	0,530863	577,3397	3,058439	0	57	494	376						Untertest1.avi	0	880	547	72	111	435	273	1149	0	Content		422	265	25196743	4612278678
25213	12:41:28.007	00:00:25.213	1513	501,4277	373,1646	0,5912212	0,5249495	571,4125	2,92663	0	475,7004	389,3408	0,4097688	0,5308945	577,2579	3,084585	0	57	489	381						Untertest1.avi	0	880	547	72	111	435	273	1149	0	Content		417	270	25213490	4612295425
25230	12:41:28.024	00:00:25.230	1514	501,2186	379,1746	0,5911209	0,5249755	571,33	2,905025	0	477,4944	378,6895	0,4096384	0,531017	577,1298	3,057678	0	57	489	379						Untertest1.avi	0	880	547	72	111	435	273	1149	0	Content		417	268	25230112	4612312047
25247	12:41:28.041	00:00:25.246	1515	503,8594	378,4973	0,5910481	0,5249709	571,3032	2,901189	0	475,0513	376,5947	0,4095523	0,5310533	577,1331	3,048903	0	57	489	378						Untertest1.avi	0	880	547	72	111	435	273	1149	0	Content		417	267	25246734	4612328669
25263	12:41:28.057	00:00:25.263	1516	504,7165	388,3014	0,5909305	0,5249441	571,3258	2,927395	0	478,7416	376,1092	0,4094608	0,5310804	577,2233	3,032429	0	57	492	382						Untertest1.avi	0	880	547	72	111	435	273	1149	0	Content		420	271	25263356	4612345291
25280	12:41:28.074	00:00:25.280	1517	499,0014	378,4507	0,5908655	0,5248941	571,3296	2,900383	0	478,1656	377,8904	0,4093781	0,5310991	577,2067	3,029587	0	57	489	378						Untertest1.avi	0	880	547	72	111	435	273	1149	0	Content		417	267	25280106	4612362041
25297	12:41:28.091	00:00:25.296	1518	502,6974	390,5018	0,5908198	0,5248637	571,2956	2,93393	0	474,7696	384,7969	0,4092959	0,5311183	577,214	3,03617	0	57	489	388						Untertest1.avi	0	880	547	72	111	435	273	1149	0	Content		417	277	25296728	4612378663
25313	12:41:28.107	00:00:25.313	1519	500,7386	379,2051	0,5907911	0,5248576	571,2774	2,956418	0	471,1772	378,3154	0,4092702	0,5311111	577,1721	3,038217	0	57	486	379						Untertest1.avi	0	880	547	72	111	435	273	1149	0	Content		414	268	25313351	4612395286
25330	12:41:28.124	00:00:25.329	1520	491,4771	371,6097	0,5907882	0,5248615	571,2646	2,891436	0	478,218	388,8908	0,4092605	0,5311156	577,1645	3,061468	0	57	485	380						Untertest1.avi	0	880	547	72	111	435	273	1149	0	Content		413	269	25329972	4612411907
25347	12:41:28.141	00:00:25.346	1521	502,4757	368,9034	0,59081	0,5248768	571,2193	2,905609	0	479,6629	373,8086	0,4092835	0,5311169	577,1658	3,016028	0	57	491	371						Untertest1.avi	0	880	547	72	111	435	273	1149	0	Content		419	260	25346723	4612428658
25363	12:41:28.157	00:00:25.363	1522	506,1359	386,7306	0,5908575	0,5249012	571,2731	2,924383	0	479,5816	381,2813	0,409371	0,5310956	577,1808	3,051407	0	57	493	384						Untertest1.avi	0	880	547	72	111	435	273	1149	0	Content		421	273	25363347	4612445282
25380	12:41:28.174	00:00:25.379	1523	500,3073	386,1238	0,5909294	0,5249041	571,2592	2,942408	0	479,0694	381,0417	0,4094257	0,5310288	577,1688	3,042112	0	57	490	384						Untertest1.avi	0	880	547	72	111	435	273	1149	0	Content		418	273	25379968	4612461903
25397	12:41:28.191	00:00:25.396	1524	513,8782	382,1426	0,591353	0,524913	572,8887	3,054733	0	488,8414	360,3857	0,4096412	0,5310348	577,6594	3,101149	0	57	501	371						Untertest1.avi	0	880	547	72	111	435	273	1149	0	Content		429	260	25396592	4612478527
25413	12:41:28.207	00:00:25.413	1525	518,3256	386,3068	0,5910055	0,5253165	569,9151	2,998012	0	503,5505	371,2618	0,4074889	0,5312485	586,3726	3,142534	0	57	511	379						Untertest1.avi	0	880	547	72	111	435	273	1149	0	Content		439	268	25413339	4612495274
25430	12:41:28.224	00:00:25.429	1526	517,0961	364,6357	0,5923966	0,5244426	578,4962	3,017591	0	497,3594	379,525	0,4104211	0,5305456	583,7461	3,135252	0	57	507	372						Untertest1.avi	0	880	547	72	111	435	273	1149	0	Content		435	261	25429962	4612511897
25447	12:41:28.241	00:00:25.446	1527	522,9496	379,0749	0,5911272	0,5249059	578,4946	3,101737	0	494,2387	372,6874	0,4092425	0,5309424	583,7461	3,196442	0	57	509	376						Untertest1.avi	0	880	547	72	111	435	273	1149	0	Content		437	265	25446584	4612528519
25463	12:41:28.257	00:00:25.463	1528	524,4167	361,8521	0,5911175	0,5249604	578,4962	3,113593	0	495,163	360,9336	0,4092869	0,530974	583,7461	3,186823	0	57	510	361						Untertest1.avi	0	880	547	72	111	435	273	1149	0	Content		438	250	25463207	4612545142
25480	12:41:28.274	00:00:25.479	1529	523,3997	356,6055	0,591134	0,5249321	578,4946	3,108847	0	490,5202	367,5992	0,4092602	0,5310054	583,7461	3,232194	0	57	507	362						Untertest1.avi	0	880	547	72	111	435	273	1149	0	Content		435	251	25479954	4612561889
25497	12:41:28.291	00:00:25.496	1530	522,6512	361,5598	0,5911325	0,525021	578,4962	3,161987	0	499,5558	366,5414	0,4093087	0,5310851	583,7461	3,238163	0	57	511	364						Untertest1.avi	0	880	547	72	111	435	273	1149	0	Content		439	253	25496580	4612578515
25513	12:41:28.307	00:00:25.513	1531	522,7308	363,6407	0,5911556	0,5249571	578,4946	3,174271	0	489,7567	368,0605	0,4092913	0,5310813	583,7461	3,261674	0	57	506	366						Untertest1.avi	0	880	547	72	111	435	273	1149	0	Content		434	255	25513203	4612595138
25530	12:41:28.324	00:00:25.529	1532	509,3501	356,5023	0,592457	0,5245723	578,4962	3,124366	0	502,2242	378,6704	0,4105092	0,5307571	583,7461	3,195725	0	57	506	368						Untertest1.avi	0	880	547	72	111	435	273	1149	0	Content		434	257	25529826	4612611761
25547	12:41:28.341	00:00:25.546	1533	516,2158	373,7032	0,5898854	0,5253235	578,4951	3,148667	0	495,9719	375,8474	0,4081667	0,5313416	583,7461	3,247538	0	57	506	375						Untertest1.avi	0	880	547	72	111	435	273	1149	0	Content		434	264	25546574	4612628509
25563	12:41:28.357	00:00:25.563	1534	522,1528	389,3318	0,5909814	0,5248504	571,2299	3,160159	0	496,5587	382,6094	0,4095739	0,5309635	577,1258	3,216869	0	57	509	386						Untertest1.avi	0	880	547	72	111	435	273	1149	0	Content		437	275	25563199	4612645134
25580	12:41:28.374	00:00:25.579	1535	517,1147	373,4267	0,5909911	0,5248408	571,2509	3,12317	0	496,0834	376,7977	0,4095846	0,5309363	577,1258	3,214229	0	57	507	375						Untertest1.avi	0	880	547	72	111	435	273	1149	0	Content		435	264	25579823	4612661758
25597	12:41:28.391	00:00:25.596	1536	527,0515	385,9465	0,5910006	0,5248563	571,2575	3,159423	0	498,4463	391,4635	0,4095956	0,5309413	577,1235	3,263974	0	57	513	389						Untertest1.avi	0	880	547	72	111	435	273	1149	0	Content		441	278	25596572	4612678507
25613	12:41:28.407	00:00:25.613	1537	521,9391	378,7996	0,5910345	0,5248959	571,3049	3,17262	0	491,5804	380,6934	0,4096174	0,5310037	577,1166	3,273106	0	57	507	380						Untertest1.avi	0	880	547	72	111	435	273	1149	0	Content		435	269	25613197	4612695132
25630	12:41:28.424	00:00:25.629	1538	524,0353	380,9771	0,5910656	0,5249394	571,2954	3,204575	0	492,1779	384,5161	0,4096455	0,531027	577,1232	3,308822	0	57	508	383						Untertest1.avi	0	880	547	72	111	435	273	1149	0	Content		436	272	25629820	4612711755
25646	12:41:28.440	00:00:25.646	1539	518,559	377,3821	0,5910931	0,524957	571,3012	3,184739	0	494,4769	385,2768	0,4096829	0,5310498	577,1741	3,323495	0	57	507	381						Untertest1.avi	0	880	547	72	111	435	273	1149	0	Content		435	270	25646444	4612728379
25663	12:41:28.457	00:00:25.663	1540	523,9882	385,0225	0,5911156	0,52498	571,2828	3,223722	0	495,3434	381,8391	0,4096985	0,5310581	577,1859	3,314942	0	57	510	383						Untertest1.avi	0	880	547	72	111	435	273	1149	0	Content		438	272	25663195	4612745130
25680	12:41:28.474	00:00:25.679	1541	523,9976	383,6858	0,5911195	0,5250214	571,2499	3,236494	0	499,7363	382,1199	0,4097093	0,5310604	577,1565	3,336989	0	57	512	383						Untertest1.avi	0	880	547	72	111	435	273	1149	0	Content		440	272	25679818	4612761753
25696	12:41:28.490	00:00:25.696	1542	526,2469	386,5757	0,591107	0,5250609	571,2747	3,254493	0	494,3004	386,904	0,4096616	0,5310898	577,0873	3,359719	0	57	510	387						Untertest1.avi	0	880	547	72	111	435	273	1149	0	Content		438	276	25696439	4612778374
25713	12:41:28.507	00:00:25.713	1543	527,7674	389,0964	0,5910652	0,5250628	571,2495	3,274357	0	492,0297	386,8002	0,4095969	0,5311678	577,061	3,376724	0	57	510	388						Untertest1.avi	0	880	547	72	111	435	273	1149	0	Content		438	277	25713065	4612795000
25730	12:41:28.524	00:00:25.729	1544	526,0103	386,1951	0,5909809	0,5250174	571,1483	3,274777	0	501,7442	388,8515	0,4095303	0,5311813	577,0465	3,405678	0	57	514	388						Untertest1.avi	0	880	547	72	111	435	273	1149	0	Content		442	277	25729812	4612811747
25746	12:41:28.540	00:00:25.746	1545	523,8406	378,3504	0,5908917	0,5249285	571,2684	3,28064	0	497,482	389,8195	0,409432	0,5311319	577,1702	3,426789	0	57	511	384						Untertest1.avi	0	880	547	72	111	435	273	1149	0	Content		439	273	25746435	4612828370
25763	12:41:28.557	00:00:25.763	1546	526,2048	384,7973	0,5908183	0,5248168	571,176	3,306237	0	497,0598	385,7681	0,4093516	0,5310786	577,149	3,434047	0	57	512	385						Untertest1.avi	0	880	547	72	111	435	273	1149	0	Content		440	274	25763058	4612844993
25780	12:41:28.574	00:00:25.779	1547	528,9971	386,2414	0,5907622	0,5247725	571,1583	3,318002	0	496,1207	389,4349	0,4092733	0,531056	577,0724	3,45552	0	57	513	388						Untertest1.avi	0	880	547	72	111	435	273	1149	0	Content		441	277	25779680	4612861615
25796	12:41:28.590	00:00:25.796	1548	523,1634	393,2129	0,5907311	0,5248374	571,0692	3,359277	0	501,0162	383,2936	0,409245	0,5311072	576,9993	3,45156	0	57	512	388						Untertest1.avi	0	880	547	72	111	435	273	1149	0	Content		440	277	25796428	4612878363
25813	12:41:28.607	00:00:25.813	1549	523,3967	382,3981	0,5907332	0,5249747	571,0865	3,323601	0	498,4464	388,3962	0,4092459	0,5312241	576,9879	3,475401	0	57	511	385						Untertest1.avi	0	880	547	72	111	435	273	1149	0	Content		439	274	25813050	4612894985
25830	12:41:28.624	00:00:25.829	1550	529,2617	385,416	0,5907775	0,5251491	571,1155	3,378171	0	500,8293	384,8673	0,409268	0,531394	576,9936	3,497085	0	57	515	385						Untertest1.avi	0	880	547	72	111	435	273	1149	0	Content		443	274	25829674	4612911609
25846	12:41:28.640	00:00:25.846	1551	520,9175	388,1988	0,5907955	0,5253114	571,1227	3,352965	0	496,6265	386,3463	0,4092973	0,5315294	576,9924	3,499809	0	57	509	387						Untertest1.avi	0	880	547	72	111	435	273	1149	0	Content		437	276	25846299	4612928234
25863	12:41:28.657	00:00:25.863	1552	523,9854	390,1273	0,5907964	0,5254171	571,1615	3,39546	0	504,6381	386,5867	0,409306	0,5316256	576,9493	3,519408	0	57	514	388						Untertest1.avi	0	880	547	72	111	435	273	1149	0	Content		442	277	25863046	4612944981
25880	12:41:28.674	00:00:25.879	1553	528,5856	391,7466	0,5907805	0,5254554	571,1456	3,398719	0	496,913	387,1099	0,4092791	0,5316397	577,0053	3,538215	0	57	513	389						Untertest1.avi	0	880	547	72	111	435	273	1149	0	Content		441	278	25879668	4612961603
25896	12:41:28.690	00:00:25.896	1554	525,3675	392,3993	0,5907177	0,5254342	571,1785	3,428308	0	496,8406	392,032	0,4092446	0,5316144	577,007	3,554001	0	57	511	392						Untertest1.avi	0	880	547	72	111	435	273	1149	0	Content		439	281	25896290	4612978225
25913	12:41:28.707	00:00:25.912	1555	525,0867	387,0735	0,590657	0,5253329	571,1873	3,413521	0	500,2145	391,8925	0,4091894	0,5314939	576,9909	3,580991	0	57	513	389						Untertest1.avi	0	880	547	72	111	435	273	1149	0	Content		441	278	25912913	4612994848
25930	12:41:28.724	00:00:25.929	1556	549,4073	346,6497	0,5901818	0,5245411	571,3074	3,441519	0	542,9702	344,6276	0,4089304	0,5307425	577,3477	3,579242	0	58	546	346						Untertest1.avi	0	880	547	72	111	519	142	183	0	Content		474	235	25929660	4613011595
25946	12:41:28.740	00:00:25.946	1557	580,3348	293,5273	0,5897731	0,5237913	571,5402	3,436194	0	572,802	301,3851	0,4087472	0,5298616	577,5403	3,586498	0	58	577	297						Untertest1.avi	0	880	547	72	111	519	142	183	0	Content		505	186	25946284	4613028219
25963	12:41:28.757	00:00:25.962	1558	598,7988	269,0171	0,5896351	0,523347	571,5623	3,449623	0	582,2911	263,0902	0,4087324	0,529486	577,6544	3,592331	0	58	591	266						Untertest1.avi	0	880	547	72	111	519	142	183	0	Content		519	155	25962905	4613044840
25980	12:41:28.774	00:00:25.979	1559	602,6763	251,938	0,5896241	0,5232179	571,583	3,445566	0	588,936	250,5413	0,408747	0,52934	577,7513	3,607792	0	58	596	251						Untertest1.avi	0	880	547	72	111	519	142	183	0	Content		524	140	25979531	4613061466
25996	12:41:28.790	00:00:25.996	1560	597,924	251,0918	0,5896686	0,5232593	571,5552	3,459659	0	578,6362	254,3352	0,4087078	0,5293949	577,6395	3,605055	0	58	588	253						Untertest1.avi	0	880	547	72	111	519	142	183	0	Content		516	142	25996279	4613078214
26013	12:41:28.807	00:00:26.012	1561	598,4527	252,1843	0,5896816	0,5233117	571,4894	3,459864	0	585,4749	252,7394	0,4086637	0,5294619	577,6364	3,586571	0	58	592	252						Untertest1.avi	0	880	547	72	111	519	142	183	0	Content		520	141	26012903	4613094838
26030	12:41:28.824	00:00:26.029	1562	603,0748	249,8925	0,5896631	0,523356	571,5341	3,437356	0	587,4279	259,5324	0,4086141	0,5295132	577,6273	3,593076	0	58	595	255						Untertest1.avi	0	880	547	72	111	519	142	183	0	Content		523	144	26029528	4613111463
26046	12:41:28.840	00:00:26.046	1563	603,7445	257,8962	0,5896261	0,5234097	571,4971	3,458601	0	582,0491	258,0959	0,4084997	0,5295665	577,6138	3,593262	0	58	593	258						Untertest1.avi	0	880	547	72	111	519	142	183	0	Content		521	147	26046150	4613128085
26063	12:41:28.857	00:00:26.062	1564	599,9605	244,2979	0,5895259	0,5235317	571,605	3,423707	0	579,0021	259,0963	0,4084039	0,5296465	577,653	3,579244	0	58	589	252						Untertest1.avi	0	880	547	72	111	519	142	183	0	Content		517	141	26062896	4613144831
26080	12:41:28.874	00:00:26.079	1565	605,184	247,5003	0,5894721	0,523636	571,5641	3,423049	0	582,0898	258,8019	0,4083244	0,5297852	577,6105	3,561916	0	58	594	253						Untertest1.avi	0	880	547	72	111	519	142	183	0	Content		522	142	26079519	4613161454
26096	12:41:28.890	00:00:26.096	1566	597,0329	246,1936	0,5894306	0,5237269	571,5147	3,408425	0	577,8365	258,5842	0,4082475	0,5299076	577,4503	3,541543	0	58	587	252						Untertest1.avi	0	880	547	72	111	519	142	183	0	Content		515	141	26096144	4613178079
26113	12:41:28.907	00:00:26.112	1567	607,9645	210,3331	0,5892904	0,5233361	571,5511	3,384226	0	600,793	211,1659	0,4082935	0,5295811	577,7171	3,529948	0	59	604	211						Untertest1.avi	0	880	547	72	111	517	48	350	0	Content		532	100	26112767	4613194702
26130	12:41:28.924	00:00:26.129	1568	595,4052	171,593	0,5892178	0,5231515	571,4423	3,380107	0	583,0305	175,36	0,40836	0,5296603	577,5253	3,521702	0	59	589	173						Untertest1.avi	0	880	547	72	111	517	48	350	0	Content		517	62	26129517	4613211452
26146	12:41:28.940	00:00:26.146	1569	600,1124	162,6431	0,5891635	0,5233937	571,3894	3,385172	0	582,8835	159,4332	0,4083243	0,5299593	577,4287	3,513142	0	59	591	161						Untertest1.avi	0	880	547	72	111	517	48	350	0	Content		519	50	26146138	4613228073
26163	12:41:28.957	00:00:26.162	1570	601,7034	159,2485	0,5890943	0,5237529	571,2795	3,379615	0	578,4561	157,4515	0,4081652	0,5303242	577,1672	3,494848	0	59	590	158						Untertest1.avi	0	880	547	72	111	517	48	350	0	Content		518	47	26162775	4613244710
26179	12:41:28.973	00:00:26.179	1571	604,3526	148,3203	0,5890305	0,5240044	571,135	3,341062	0	580,0699	154,5575	0,4080364	0,5306358	577,1354	3,479322	0	59	592	151						Untertest1.avi	0	880	547	72	111	517	48	350	0	Content		520	40	26179399	4613261334
26196	12:41:28.990	00:00:26.196	1572	600,816	151,8028	0,5889772	0,5242281	571,0637	3,349003	0	583,5132	154,7137	0,4079192	0,5308724	577,1462	3,487385	0	59	592	153						Untertest1.avi	0	880	547	72	111	517	48	350	0	Content		520	42	26196151	4613278086
26213	12:41:29.007	00:00:26.212	1573	597,2213	150,9645	0,588926	0,5244365	571,1751	3,334207	0	581,7349	156,2046	0,40781	0,5310265	576,9277	3,467901	0	59	589	154						Untertest1.avi	0	880	547	72	111	517	48	350	0	Content		517	43	26212774	4613294709
26229	12:41:29.023	00:00:26.229	1574	598,751	153,9666	0,588928	0,5245773	571,0963	3,321521	0	575,8626	155,9814	0,4077376	0,5311829	576,8297	3,465376	0	59	587	155						Untertest1.avi	0	880	547	72	111	517	48	350	0	Content		515	44	26229387	4613311322
26246	12:41:29.040	00:00:26.246	1575	602,2426	147,4607	0,588961	0,5246894	571,0659	3,323252	0	574,2054	156,724	0,4077162	0,5312296	576,7809	3,435385	0	59	588	152						Untertest1.avi	0	880	547	72	111	517	48	350	0	Content		516	41	26246007	4613327942
26263	12:41:29.057	00:00:26.262	1576	602,6577	157,4599	0,5890381	0,5247285	570,8898	3,312851	0	576,3008	154,616	0,40773	0,53123	576,7086	3,432146	0	59	589	156						Untertest1.avi	0	880	547	72	111	517	48	350	0	Content		517	45	26262756	4613344691
26279	12:41:29.073	00:00:26.279	1577	598,0035	165,2806	0,5890997	0,5247533	570,8748	3,307959	0	575,0226	155,0163	0,4077566	0,5312239	576,6649	3,44547	0	59	587	160						Untertest1.avi	0	880	547	72	111	517	48	350	0	Content		515	49	26279379	4613361314
26296	12:41:29.090	00:00:26.296	1578	602,2545	160,3839	0,5891727	0,524774	570,9446	3,321011	0	579,8454	157,4426	0,4077865	0,5312228	576,6254	3,418867	0	59	591	159						Untertest1.avi	0	880	547	72	111	517	48	350	0	Content		519	48	26296001	4613377936
26313	12:41:29.107	00:00:26.312	1579	601,5329	157,025	0,5892289	0,524826	570,9088	3,300966	0	581,9014	149,107	0,4078222	0,5312304	576,6663	3,407427	0	59	592	153						Untertest1.avi	0	880	547	72	111	517	48	350	0	Content		520	42	26312624	4613394559
26329	12:41:29.123	00:00:26.329	1580	602,0012	166,541	0,5892476	0,5248655	570,8572	3,306629	0	579,0402	158,0696	0,4078149	0,5312606	576,6664	3,413862	0	59	591	162						Untertest1.avi	0	880	547	72	111	517	48	350	0	Content		519	51	26329374	4613411309
26346	12:41:29.140	00:00:26.345	1581	601,0896	160,4286	0,5892539	0,5249345	570,8118	3,278094	0	571,6451	158,3549	0,4077832	0,5313358	576,6116	3,394961	0	59	586	159						Untertest1.avi	0	880	547	72	111	517	48	350	0	Content		514	48	26345996	4613427931
26363	12:41:29.157	00:00:26.362	1582	599,4327	167,9792	0,5892317	0,5249593	570,8955	3,290278	0	580,0099	157,9679	0,4077557	0,5313841	576,6176	3,405745	0	59	590	163						Untertest1.avi	0	880	547	72	111	517	48	350	0	Content		518	52	26362619	4613444554
26379	12:41:29.173	00:00:26.379	1583	595,8036	163,6831	0,5892081	0,524981	570,903	3,278243	0	578,8397	155,9026	0,4077097	0,531442	576,6512	3,397002	0	59	587	160						Untertest1.avi	0	880	547	72	111	517	48	350	0	Content		515	49	26379366	4613461301
26396	12:41:29.190	00:00:26.395	1584	601,7944	161,6297	0,5891798	0,525014	570,9037	3,249938	0	577,5206	153,9611	0,407664	0,5314987	576,7234	3,396351	0	59	590	158						Untertest1.avi	0	880	547	72	111	517	48	350	0	Content		518	47	26395989	4613477924
26413	12:41:29.207	00:00:26.412	1585	599,5745	160,5663	0,5891332	0,5250336	570,8765	3,285428	0	578,0835	155,8179	0,4076256	0,5315754	576,7584	3,395378	0	59	589	158						Untertest1.avi	0	880	547	72	111	517	48	350	0	Content		517	47	26412612	4613494547
26429	12:41:29.223	00:00:26.429	1586	591,4875	161,6225	0,589099	0,5250413	570,875	3,254413	0	581,0109	162,1141	0,407588	0,531611	576,8044	3,392995	0	59	586	162						Untertest1.avi	0	880	547	72	111	517	48	350	0	Content		514	51	26429234	4613511169
26446	12:41:29.240	00:00:26.445	1587	594,7224	171,2811	0,5890756	0,5250412	570,8943	3,27703	0	582,3541	156,1111	0,4075724	0,5316427	576,872	3,389499	0	59	589	164						Untertest1.avi	0	880	547	72	111	517	48	350	0	Content		517	53	26445981	4613527916
26463	12:41:29.257	00:00:26.462	1588	583,5967	193,0481	0,5891863	0,5252605	571,0279	3,255229	0	569,3698	174,5782	0,4076987	0,5317703	576,9142	3,390522	0	60	576	184						Untertest1.avi	0	880	547	72	111	489	84	133	0	Content		504	73	26462604	4613544539
26479	12:41:29.273	00:00:26.479	1589	562,1622	199,2484	0,589313	0,5253834	570,9608	3,270158	0	552,7806	183,4572	0,4078539	0,5319325	576,9929	3,406878	0	60	557	191						Untertest1.avi	0	880	547	72	111	489	84	133	0	Content		485	80	26479227	4613561162
26496	12:41:29.290	00:00:26.495	1590	566,8359	198,537	0,5892774	0,5253667	570,939	3,232921	0	551,1194	188,6674	0,4078307	0,5319402	577,004	3,420965	0	60	559	194						Untertest1.avi	0	880	547	72	111	489	84	133	0	Content		487	83	26495862	4613577797
26513	12:41:29.307	00:00:26.512	1591	570,7727	201,3276	0,5893314	0,5253751	571,0225	3,277773	0	550,5836	190,5399	0,4078369	0,5319659	577,0394	3,429681	0	60	561	196						Untertest1.avi	0	880	547	72	111	489	84	133	0	Content		489	85	26512598	4613594533
26529	12:41:29.323	00:00:26.529	1592	567,4114	203,8495	0,5893725	0,5254073	571,0554	3,29028	0	548,3876	185,5459	0,407851	0,5319886	577,0674	3,419698	0	60	558	195						Untertest1.avi	0	880	547	72	111	489	84	133	0	Content		486	84	26529223	4613611158
26546	12:41:29.340	00:00:26.545	1593	568,6218	195,4487	0,5894102	0,5254221	571,0974	3,279098	0	552,8751	182,5165	0,407896	0,531996	577,0396	3,408774	0	60	561	189						Untertest1.avi	0	880	547	72	111	489	84	133	0	Content		489	78	26545857	4613627792
26562	12:41:29.356	00:00:26.562	1594	573,2408	203,6793	0,5894802	0,5254112	570,9567	3,314537	0	555,2825	188,7042	0,4079431	0,531963	577,1218	3,417314	0	60	564	196						Untertest1.avi	0	880	547	72	111	489	84	133	0	Content		492	85	26562469	4613644404
26579	12:41:29.373	00:00:26.579	1595	575,0531	205,296	0,5895419	0,5254183	570,9805	3,307531	0	553,3703	187,7385	0,4080136	0,5319344	576,9817	3,444551	0	60	564	197						Untertest1.avi	0	880	547	72	111	489	84	133	0	Content		492	86	26579217	4613661152
26596	12:41:29.390	00:00:26.595	1596	597,5498	203,2632	0,5891966	0,5254735	571,0507	3,337016	0	596,7366	198,919	0,4077068	0,5319903	577,0027	3,457071	0	61	597	201						Untertest1.avi	0	880	547	72	111	572	106	266	0	Content		525	90	26595852	4613677787
26612	12:41:29.406	00:00:26.612	1597	648,1983	208,7195	0,5887948	0,5256847	571,0858	3,32115	0	642,8097	198,603	0,4073726	0,5322118	577,3162	3,482672	0	61	646	204						Untertest1.avi	0	880	547	72	111	572	106	266	0	Content		574	93	26612463	4613694398
26629	12:41:29.423	00:00:26.629	1598	646,1792	224,046	0,5887946	0,5258667	571,0949	3,36008	0	638,6042	215,8929	0,4073659	0,5322599	577,285	3,507521	0	61	642	220						Untertest1.avi	0	880	547	72	111	572	106	266	0	Content		570	109	26629085	4613711020
26646	12:41:29.440	00:00:26.645	1599	651,1757	213,5359	0,5888661	0,5258648	571,0601	3,365683	0	646,3706	212,9643	0,4073629	0,5322846	577,2838	3,503899	0	61	649	213						Untertest1.avi	0	880	547	72	111	572	106	266	0	Content		577	102	26645848	4613727783
26662	12:41:29.456	00:00:26.662	1600	650,2553	211,4909	0,5888886	0,5258515	571,0851	3,353013	0	640,4313	216,747	0,4073282	0,5323037	577,1921	3,513603	0	61	645	214						Untertest1.avi	0	880	547	72	111	572	106	266	0	Content		573	103	26662458	4613744393
26679	12:41:29.473	00:00:26.679	1601	650,9233	223,204	0,5888963	0,5257888	571,0447	3,395627	0	640,5928	215,4825	0,4073071	0,532243	577,1522	3,529915	0	61	646	219						Untertest1.avi	0	880	547	72	111	572	106	266	0	Content		574	108	26679082	4613761017
26696	12:41:29.490	00:00:26.695	1602	649,8533	216,5916	0,5889069	0,5256715	571,0115	3,379637	0	643,3041	212,638	0,4072892	0,5320916	577,1528	3,53996	0	61	647	215						Untertest1.avi	0	880	547	72	111	572	106	266	0	Content		575	104	26695707	4613777642
26712	12:41:29.506	00:00:26.712	1603	643,4934	217,8011	0,5889403	0,5256151	570,9733	3,396771	0	645,4236	209,7357	0,4072734	0,5323914	577,1251	3,550167	0	61	644	214						Untertest1.avi	0	880	547	72	111	572	106	266	0	Content		572	103	26712453	4613794388
26729	12:41:29.523	00:00:26.729	1604	647,4492	220,8378	0,5890073	0,5256389	570,8496	3,417812	0	640,0825	214,998	0,4073306	0,5318792	577,1388	3,571404	0	61	644	218						Untertest1.avi	0	880	547	72	111	572	106	266	0	Content		572	107	26729077	4613811012
26746	12:41:29.540	00:00:26.745	1605	650,1788	224,3752	0,5890722	0,5257337	570,8384	3,452915	0	634,5823	214,9819	0,4073919	0,5319417	577,0925	3,587876	0	61	642	220						Untertest1.avi	0	880	547	72	111	572	106	266	0	Content		570	109	26745700	4613827635
26762	12:41:29.556	00:00:26.762	1606	645,9588	216,1822	0,5891662	0,5258608	570,8877	3,433244	0	640,3887	211,3531	0,4074715	0,5320774	577,1382	3,572209	0	61	643	214						Untertest1.avi	0	880	547	72	111	572	106	266	0	Content		571	103	26762323	4613844258
26779	12:41:29.573	00:00:26.779	1607	642,9394	221,3358	0,5892169	0,5260607	570,9636	3,459586	0	639,406	213,4829	0,4075294	0,5322174	577,0862	3,577031	0	61	641	217						Untertest1.avi	0	880	547	72	111	572	106	266	0	Content		569	106	26779072	4613861007
26796	12:41:29.590	00:00:26.795	1608	651,1985	221,5839	0,5892424	0,5262035	570,9805	3,444356	0	641,996	215,4621	0,4075556	0,5323589	577,0771	3,600795	0	61	647	219						Untertest1.avi	0	880	547	72	111	572	106	266	0	Content		575	108	26795695	4613877630
26812	12:41:29.606	00:00:26.812	1609	651,2193	223,612	0,589233	0,5262771	570,9902	3,467058	0	640,5052	216,0274	0,4075506	0,5324147	577,1172	3,611691	0	61	646	220						Untertest1.avi	0	880	547	72	111	572	106	266	0	Content		574	109	26812319	4613894254
26829	12:41:29.623	00:00:26.828	1610	652,1537	219,8555	0,5892033	0,5262427	571,0144	3,466795	0	638,947	213,0973	0,4075081	0,5323812	577,2747	3,608463	0	61	646	216						Untertest1.avi	0	880	547	72	111	572	106	266	0	Content		574	105	26828944	4613910879
26846	12:41:29.640	00:00:26.845	1611	649,0945	222,3455	0,5891976	0,5262051	571,1111	3,473712	0	639,7325	212,9087	0,4075101	0,5322998	577,3253	3,610573	0	61	644	218						Untertest1.avi	0	880	547	72	111	572	106	266	0	Content		572	107	26845691	4613927626
26862	12:41:29.656	00:00:26.862	1612	605,094	265,0854	0,589604	0,5266044	571,0919	3,498473	0	586,9244	266,4915	0,4080602	0,5325954	577,0301	3,659428	0	62	596	266						Untertest1.avi	0	880	547	72	111	464	290	1083	0	Content		524	155	26862317	4613944252
26879	12:41:29.673	00:00:26.878	1613	559,8766	334,1331	0,589862	0,5271205	571,1449	3,527255	0	542,6688	327,597	0,408606	0,5331041	576,8868	3,654572	0	62	551	331						Untertest1.avi	0	880	547	72	111	464	290	1083	0	Content		479	220	26878939	4613960874
26896	12:41:29.690	00:00:26.895	1614	554,9932	370,9815	0,5898902	0,5271187	571,2667	3,523434	0	533,7868	366,1542	0,408646	0,5330984	576,9222	3,679236	0	62	544	369						Untertest1.avi	0	880	547	72	111	464	290	1083	0	Content		472	258	26895563	4613977498
26912	12:41:29.706	00:00:26.912	1615	556,4619	375,2392	0,5899245	0,5268488	571,2536	3,540238	0	532,4399	364,4063	0,4085434	0,5328602	577,0469	3,678474	0	62	544	370						Untertest1.avi	0	880	547	72	111	464	290	1083	0	Content		472	259	26912311	4613994246
26929	12:41:29.723	00:00:26.928	1616	555,0818	377,612	0,5899097	0,5266122	571,3101	3,541477	0	532,9449	368,6923	0,4084692	0,5326611	577,1371	3,679006	0	62	544	373						Untertest1.avi	0	880	547	72	111	464	290	1083	0	Content		472	262	26928937	4614010872
26946	12:41:29.740	00:00:26.945	1617	556,2291	378,5311	0,5898684	0,5263943	571,3186	3,53785	0	539,1511	366,9185	0,4083778	0,5324975	577,2082	3,694449	0	62	548	373						Untertest1.avi	0	880	547	72	111	464	290	1083	0	Content		476	262	26945559	4614027494
26962	12:41:29.756	00:00:26.962	1618	555,8348	370,8929	0,589789	0,5261847	571,3727	3,537561	0	532,1971	365,6446	0,4082444	0,5323516	577,1683	3,705758	0	62	544	368						Untertest1.avi	0	880	547	72	111	464	290	1083	0	Content		472	257	26962185	4614044120
26979	12:41:29.773	00:00:26.978	1619	556,8401	375,3726	0,589691	0,5260768	571,2875	3,548188	0	533,3184	367,9114	0,4081239	0,5322798	577,1043	3,691777	0	62	545	372						Untertest1.avi	0	880	547	72	111	464	290	1083	0	Content		473	261	26978934	4614060869
26996	12:41:29.790	00:00:26.995	1620	555,4164	373,9131	0,5896131	0,5259933	571,2964	3,553568	0	535,6584	365,4133	0,4080197	0,5322251	577,1664	3,723367	0	62	546	370						Untertest1.avi	0	880	547	72	111	464	290	1083	0	Content		474	259	26995557	4614077492
27012	12:41:29.806	00:00:27.012	1621	558,7408	376,1653	0,5895275	0,5259058	571,2427	3,549496	0	540,1028	370,4485	0,4079219	0,5321862	577,2617	3,726223	0	62	549	373						Untertest1.avi	0	880	547	72	111	464	290	1083	0	Content		477	262	27012181	4614094116
27029	12:41:29.823	00:00:27.028	1622	554,3247	380,5202	0,5894526	0,5258531	571,3456	3,545942	0	534,7696	367,9079	0,4078301	0,5321658	577,2623	3,726425	0	62	545	374						Untertest1.avi	0	880	547	72	111	464	290	1083	0	Content		473	263	27028932	4614110867
27046	12:41:29.840	00:00:27.045	1623	554,7889	378,731	0,5894104	0,5257829	571,3394	3,540993	0	537,9369	368,9847	0,4077723	0,5321067	577,202	3,741064	0	62	546	374						Untertest1.avi	0	880	547	72	111	464	290	1083	0	Content		474	263	27045558	4614127493
27062	12:41:29.856	00:00:27.062	1624	559,1976	376,1983	0,5893676	0,525686	571,3208	3,547575	0	539,2265	365,4586	0,4077141	0,5320566	577,1835	3,745391	0	62	549	371						Untertest1.avi	0	880	547	72	111	464	290	1083	0	Content		477	260	27062180	4614144115
27079	12:41:29.873	00:00:27.078	1625	557,9767	376,7675	0,5893031	0,5255454	571,3813	3,554349	0	539,9088	361,6697	0,4076453	0,5319787	577,1203	3,753323	0	62	549	369						Untertest1.avi	0	880	547	72	111	464	290	1083	0	Content		477	258	27078814	4614160749
27096	12:41:29.890	00:00:27.095	1626	554,3902	377,6119	0,5892388	0,5254014	571,2794	3,554776	0	536,0777	365,9426	0,4075911	0,5318721	577,112	3,762297	0	62	545	372						Untertest1.avi	0	880	547	72	111	464	290	1083	0	Content		473	261	27095553	4614177488
27112	12:41:29.906	00:00:27.112	1627	553,6034	374,3807	0,5891973	0,5252686	571,2772	3,540745	0	534,6296	368,2034	0,4075217	0,5317276	577,2374	3,730535	0	62	544	371						Untertest1.avi	0	880	547	72	111	464	290	1083	0	Content		472	260	27112176	4614194111
27129	12:41:29.923	00:00:27.128	1628	557,6723	380,3112	0,589155	0,5251139	571,2953	3,53811	0	537,0469	370,9616	0,4074774	0,5316315	577,2151	3,725845	0	62	547	376						Untertest1.avi	0	880	547	72	111	464	290	1083	0	Content		475	265	27128804	4614210739
[truncated: 2,003 more rows]
