# Supplementary material for: Gaze Duration Biases for Colours in Combination with Dissonant and Consonant Sounds: A Comparative Eye-Tracking Study with Orangutans
Source: PLoS One. 2015 Oct 14;10(10):e0139894. doi: 10.1371/journal.pone.0139894 (PMC4605782; doi:10.1371/journal.pone.0139894)
Supplement: S1 Data — (ZIP) [file pone.0139894.s004.zip › Plos ColourSound Data/Apes/Farben_Musik_U1_2/Rec 13/Rec 13-All-Data.tsv]

System Properties:
Operating System:	Microsoft Windows NT 6.1.7601 Service Pack 1
System User Name:	tobiiadmin
Machine Name:	LOE7690LAP
Data properties:
Recording name:	Rec 13
Recording date:	21.11.2013
Recording time:	13:04:56
Recording resolution:	1024 x 768
Export date:	09.03.2014
Export time:	12:19:22
Participant:	Rosha_VP6
Filter settings:
Eye: Average
Validity: Normal
Fixation filter: Tobii fixation filter
Velocity threshold: 35
Distance threshold: 35
Timestamp	DateTimeStamp	DateTimeStampStartOffset	Number	GazePointXLeft	GazePointYLeft	CamXLeft	CamYLeft	DistanceLeft	PupilLeft	ValidityLeft	GazePointXRight	GazePointYRight	CamXRight	CamYRight	DistanceRight	PupilRight	ValidityRight	FixationIndex	GazePointX	GazePointY	Event	EventKey	Data1	Data2	Descriptor	StimuliName	StimuliID	MediaWidth	MediaHeight	MediaPosX	MediaPosY	MappedFixationPointX	MappedFixationPointY	FixationDuration	AoiIds	AoiNames	WebGroupImage	MappedGazeDataPointX	MappedGazeDataPointY	MicroSecondTimestamp	AbsoluteMicroSecondTimestamp
4	13:04:56.532	00:00:00.004	0	510,5398	408,251	0,6352182	0,7150125	561,8578	3,645838	0	493,923	380,4629	0,45242	0,7267675	559,5184	3,401258	0	0	502	394						No media	0	1024	768	0	0	504	394	321	0	Content		502	394	4378	6020771419
21	13:04:56.549	00:00:00.021	1	514,161	405,3661	0,6351869	0,715107	561,7897	3,641432	0	493,6008	383,0942	0,4523187	0,7268515	559,4254	3,392515	0	0	504	394						No media	0	1024	768	0	0	504	394	321	0	Content		504	394	21005	6020788046
38	13:04:56.566	00:00:00.037	2	511,6631	405,8967	0,6351785	0,7151803	561,7247	3,654433	0	494,922	378,7721	0,4522395	0,7269534	559,4728	3,396704	0	0	503	392						No media	0	1024	768	0	0	504	394	321	0	Content		503	392	37754	6020804795
54	13:04:56.582	00:00:00.054	3	513,6109	412,5581	0,6351849	0,7152206	561,7364	3,672664	0	494,6025	378,2729	0,4521815	0,7270267	559,49	3,382222	0	0	504	395						No media	0	1024	768	0	0	504	394	321	0	Content		504	395	54381	6020821422
71	13:04:56.599	00:00:00.071	4	511,8455	406,1701	0,6352005	0,715217	561,7113	3,671156	0	488,399	380,7002	0,4521572	0,7270333	559,5348	3,39437	0	0	500	393						No media	0	1024	768	0	0	504	394	321	0	Content		500	393	71010	6020838051
88	13:04:56.616	00:00:00.087	5	511,5518	403,7246	0,6352425	0,7152348	561,6938	3,654168	0	488,6758	380,6971	0,4521748	0,7270281	559,5175	3,402012	0	0	500	392						No media	0	1024	768	0	0	504	394	321	0	Content		500	392	87635	6020854676
104	13:04:56.632	00:00:00.104	6	529,5431	398,0646	0,6354808	0,7153633	561,9066	3,70971	0	512,2292	388,2303	0,4524187	0,7270238	559,3306	3,435611	0	0	521	393						No media	0	1024	768	0	0	504	394	321	0	Content		521	393	104388	6020871429
121	13:04:56.649	00:00:00.121	7	532,0117	427,8881	0,6355383	0,7153417	561,8846	3,741993	0	514,7908	403,1133	0,4524734	0,7269983	559,4005	3,435761	0	0	523	416						No media	0	1024	768	0	0	504	394	321	0	Content		523	416	121014	6020888055
138	13:04:56.666	00:00:00.137	8	-1024	-768	-1	-1	-1	-1	4	-1024	-768	-1	-1	-1	-1	4	0	0	0						No media	0	1024	768	0	0	504	394	321	0	Content		0	0	137641	6020904682
154	13:04:56.682	00:00:00.154	9	514,3068	404,4509	0,6355295	0,7151209	561,7748	3,701272	0	493,6538	378,0958	0,4523755	0,7268347	559,3007	3,411081	0	0	504	391						No media	0	1024	768	0	0	504	394	321	0	Content		504	391	154271	6020921312
171	13:04:56.699	00:00:00.171	10	509,6624	404,7043	0,6356001	0,7150759	561,7517	3,691487	0	493,9322	378,2148	0,4524354	0,7267943	559,454	3,43735	0	0	502	391						No media	0	1024	768	0	0	504	394	321	0	Content		502	391	171022	6020938063
188	13:04:56.716	00:00:00.187	11	514,0353	403,289	0,6356754	0,7151092	561,7637	3,716316	0	497,3565	376,1588	0,4525001	0,7268014	559,6043	3,446218	0	0	506	390						No media	0	1024	768	0	0	504	394	321	0	Content		506	390	187644	6020954685
204	13:04:56.732	00:00:00.204	12	512,4458	413,7815	0,6357969	0,7152408	561,6603	3,747008	0	491,3901	380,061	0,4525731	0,7268464	559,6443	3,443969	0	0	502	397						No media	0	1024	768	0	0	504	394	321	0	Content		502	397	204398	6020971439
221	13:04:56.749	00:00:00.221	13	511,4026	406,4886	0,6358875	0,7153735	561,7464	3,711851	0	496,4444	375,7181	0,4526408	0,7268905	559,6219	3,455888	0	0	504	391						No media	0	1024	768	0	0	504	394	321	0	Content		504	391	221024	6020988065
238	13:04:56.766	00:00:00.237	14	511,7277	411,937	0,6359754	0,7154165	561,7764	3,708284	0	493,9004	385,1335	0,4527436	0,7268747	559,4604	3,442851	0	0	503	399						No media	0	1024	768	0	0	504	394	321	0	Content		503	399	237649	6021004690
254	13:04:56.782	00:00:00.254	15	510,5182	406,7184	0,636079	0,7154464	561,7747	3,696197	0	494,6025	379,9565	0,4528636	0,7268414	559,332	3,430259	0	0	503	393						No media	0	1024	768	0	0	504	394	321	0	Content		503	393	254278	6021021319
271	13:04:56.799	00:00:00.271	16	515,2897	408,7801	0,6361712	0,7155075	561,7988	3,649316	0	494,9821	381,4651	0,452958	0,7268348	559,5862	3,385894	0	0	505	395						No media	0	1024	768	0	0	504	394	321	0	Content		505	395	271029	6021038070
288	13:04:56.816	00:00:00.287	17	515,6008	409,7866	0,6362814	0,7155274	561,8405	3,638716	0	487,0061	383,1407	0,4530293	0,7268087	559,6442	3,387046	0	0	501	396						No media	0	1024	768	0	0	504	394	321	0	Content		501	396	287656	6021054697
304	13:04:56.832	00:00:00.304	18	488,8055	416,1337	0,6366341	0,7156885	561,8708	3,612639	0	462,1536	386,4003	0,4534295	0,7268414	559,5405	3,38939	0	0	475	401						No media	0	1024	768	0	0	504	394	321	0	Content		475	401	304346	6021071387
321	13:04:56.849	00:00:00.320	19	453,8712	431,5567	0,6371099	0,7158303	561,8682	3,573059	0	429,4578	401,8199	0,4539688	0,7269053	559,5864	3,337951	0	1	442	417						No media	0	1024	768	0	0	426	422	100	0	Content		442	417	320975	6021088016
338	13:04:56.866	00:00:00.337	20	434,4654	435,4462	0,6373291	0,715755	561,8729	3,549114	0	409,1846	409,3592	0,4541103	0,7268754	559,5641	3,300073	0	1	422	422						No media	0	1024	768	0	0	426	422	100	0	Content		422	422	337729	6021104770
354	13:04:56.882	00:00:00.354	21	439,3165	432,0331	0,6374069	0,715571	561,9768	3,531562	0	411,954	411,5494	0,4541145	0,7267564	559,5763	3,315154	0	1	426	422						No media	0	1024	768	0	0	426	422	100	0	Content		426	422	354359	6021121400
371	13:04:56.899	00:00:00.370	22	441,7014	435,0576	0,6374726	0,7152229	562,0812	3,489705	0	411,4899	406,3741	0,4541186	0,7264496	559,7785	3,281029	0	1	427	421						No media	0	1024	768	0	0	426	422	100	0	Content		427	421	370985	6021138026
388	13:04:56.916	00:00:00.387	23	448,7079	459,6111	0,6374677	0,7147071	562,212	3,333645	0	406,6686	398,9044	0,4541349	0,726078	559,9213	3,286554	0	1	428	429						No media	0	1024	768	0	0	426	422	100	0	Content		428	429	387614	6021154655
404	13:04:56.932	00:00:00.404	24	-1024	-768	-1	-1	-1	-1	4	365,8459	488,4634	0,4545872	0,7247225	559,9213	2,912625	0	1	366	488						No media	0	1024	768	0	0	426	422	100	0	Content		366	488	404368	6021171409
421	13:04:56.949	00:00:00.420	25	-1024	-768	-1	-1	-1	-1	4	-1024	-768	-1	-1	-1	-1	4		0	0						No media	0	1024	768	0	0				0	Content		0	0	420996	6021188037
435	13:04:56.963																				MovieStart	128	0	0	Untertest1.avi
438	13:04:56.966	00:00:00.437	26	-1024	-768	-1	-1	-1	-1	4	-1024	-768	-1	-1	-1	-1	4		0	0						Untertest1.avi	0	880	547	72	111				0	Content		-72	-111	437624	6021204665
454	13:04:56.982	00:00:00.454	27	-1024	-768	-1	-1	-1	-1	4	-1024	-768	-1	-1	-1	-1	4		0	0						Untertest1.avi	0	880	547	72	111				0	Content		-72	-111	454252	6021221293
471	13:04:56.999	00:00:00.470	28	-1024	-768	-1	-1	-1	-1	4	-1024	-768	-1	-1	-1	-1	4		0	0						Untertest1.avi	0	880	547	72	111				0	Content		-72	-111	470882	6021237923
488	13:04:57.016	00:00:00.487	29	-1024	-768	-1	-1	-1	-1	4	-1024	-768	-1	-1	-1	-1	4		0	0						Untertest1.avi	0	880	547	72	111				0	Content		-72	-111	487510	6021254551
504	13:04:57.032	00:00:00.504	30	-1024	-768	-1	-1	-1	-1	4	-1024	-768	-1	-1	-1	-1	4		0	0						Untertest1.avi	0	880	547	72	111				0	Content		-72	-111	504202	6021271243
521	13:04:57.049	00:00:00.520	31	-1024	-768	-1	-1	-1	-1	4	-1024	-768	-1	-1	-1	-1	4		0	0						Untertest1.avi	0	880	547	72	111				0	Content		-72	-111	520874	6021287915
538	13:04:57.066	00:00:00.537	32	-1024	-768	-1	-1	-1	-1	4	-1024	-768	-1	-1	-1	-1	4		0	0						Untertest1.avi	0	880	547	72	111				0	Content		-72	-111	537671	6021304712
554	13:04:57.082	00:00:00.554	33	-1024	-768	-1	-1	-1	-1	4	-1024	-768	-1	-1	-1	-1	4		0	0						Untertest1.avi	0	880	547	72	111				0	Content		-72	-111	554343	6021321384
571	13:04:57.099	00:00:00.571	34	521,3069	389,3193	0,6369148	0,7153376	562,282	3,49546	0	507,564	375,1583	0,4535703	0,7260835	559,8325	3,254856	0	2	514	382						Untertest1.avi	0	880	547	72	111	452	272	250	0	Content		442	271	571147	6021338188
588	13:04:57.116	00:00:00.587	35	531,531	382,9682	0,6367815	0,7153497	562,1635	3,505466	0	512,5417	374,2174	0,4534324	0,7261038	559,74	3,287346	0	2	522	379						Untertest1.avi	0	880	547	72	111	452	272	250	0	Content		450	268	587529	6021354570
604	13:04:57.132	00:00:00.604	36	533,6143	387,1093	0,6368672	0,7154179	562,0928	3,515524	0	516,6111	381,2548	0,4534226	0,7261674	559,6913	3,322113	0	2	525	384						Untertest1.avi	0	880	547	72	111	452	272	250	0	Content		453	273	604157	6021371198
621	13:04:57.149	00:00:00.620	37	535,2881	387,7399	0,6369237	0,7154642	561,9984	3,54813	0	515,2371	375,9294	0,4533914	0,726154	559,7087	3,367971	0	2	525	382						Untertest1.avi	0	880	547	72	111	452	272	250	0	Content		453	271	620912	6021387953
638	13:04:57.166	00:00:00.637	38	536,7551	390,7666	0,6369528	0,7155449	561,988	3,582886	0	515,9293	374,3409	0,4533333	0,726216	559,6179	3,369661	0	2	526	383						Untertest1.avi	0	880	547	72	111	452	272	250	0	Content		454	272	637539	6021404580
654	13:04:57.182	00:00:00.654	39	537,351	381,8164	0,6369826	0,7156924	562,0117	3,592694	0	517,1462	375,8207	0,4533393	0,7263409	559,4836	3,387316	0	2	527	379						Untertest1.avi	0	880	547	72	111	452	272	250	0	Content		455	268	654170	6021421211
671	13:04:57.199	00:00:00.670	40	547,4966	380,5277	0,6371014	0,7159857	561,7977	3,640282	0	537,7067	361,3268	0,4535144	0,7265231	559,5274	3,355791	0	2	543	371						Untertest1.avi	0	880	547	72	111	452	272	250	0	Content		471	260	670923	6021437964
688	13:04:57.216	00:00:00.687	41	546,6876	406,6871	0,6371043	0,7161113	561,7825	3,674533	0	544,4656	388,7505	0,4534997	0,7266752	559,4259	3,384142	0	2	546	398						Untertest1.avi	0	880	547	72	111	452	272	250	0	Content		474	287	687552	6021454593
704	13:04:57.232	00:00:00.704	42	-1024	-768	-1	-1	-1	-1	4	-1024	-768	-1	-1	-1	-1	4	2	0	0						Untertest1.avi	0	880	547	72	111	452	272	250	0	Content		-72	-111	704177	6021471218
721	13:04:57.249	00:00:00.720	43	535,0225	383,5482	0,6369706	0,716222	561,7689	3,68934	0	508,4241	380,3591	0,453252	0,7268139	559,2835	3,493313	0	2	522	382						Untertest1.avi	0	880	547	72	111	452	272	250	0	Content		450	271	720808	6021487849
737	13:04:57.265	00:00:00.737	44	534,0598	384,2914	0,6369363	0,7162487	561,7067	3,740983	0	511,671	381,9253	0,4532116	0,7268704	559,2538	3,515131	0	2	523	383						Untertest1.avi	0	880	547	72	111	452	272	250	0	Content		451	272	737432	6021504473
754	13:04:57.282	00:00:00.754	45	536,33	385,7954	0,6368972	0,716273	561,6727	3,765328	0	507,3506	383,6758	0,4531648	0,7269043	559,2899	3,552753	0	2	522	385						Untertest1.avi	0	880	547	72	111	452	272	250	0	Content		450	274	754187	6021521228
771	13:04:57.299	00:00:00.770	46	535,707	387,9481	0,6368465	0,7162656	561,5773	3,778078	0	504,6853	385,4694	0,4531198	0,7269043	559,3569	3,567212	0	2	520	387						Untertest1.avi	0	880	547	72	111	452	272	250	0	Content		448	276	770816	6021537857
787	13:04:57.315	00:00:00.787	47	539,2012	384,3604	0,6368213	0,7162318	561,5085	3,771115	0	512,0458	380,642	0,4531026	0,7268819	559,3443	3,573073	0	2	526	383						Untertest1.avi	0	880	547	72	111	452	272	250	0	Content		454	272	787446	6021554487
804	13:04:57.332	00:00:00.804	48	536,7152	390,7182	0,6368093	0,7162187	561,5025	3,79671	0	511,154	374,2766	0,4531122	0,7268446	559,3423	3,580456	0	2	524	382						Untertest1.avi	0	880	547	72	111	452	272	250	0	Content		452	271	804075	6021571116
821	13:04:57.349	00:00:00.820	49	534,8147	385,2978	0,6368844	0,7161995	561,5704	3,806644	0	513,9473	383,5916	0,4532014	0,7267615	559,1742	3,587812	0	3	524	384						Untertest1.avi	0	880	547	72	111	399	254	616	0	Content		452	273	820828	6021587869
837	13:04:57.365	00:00:00.837	50	482,2698	370,153	0,6373699	0,7161068	561,653	3,810657	0	457,7199	363,8395	0,4538344	0,7265419	559,0658	3,590215	0	3	470	367						Untertest1.avi	0	880	547	72	111	399	254	616	0	Content		398	256	837460	6021604501
854	13:04:57.382	00:00:00.854	51	489,519	366,0844	0,6374611	0,7161481	561,614	3,836727	0	462,826	355,0786	0,4540131	0,7264155	559,1381	3,572896	0	3	476	361						Untertest1.avi	0	880	547	72	111	399	254	616	0	Content		404	250	854090	6021621131
871	13:04:57.399	00:00:00.870	52	485,6125	369,9677	0,6375174	0,716278	561,5138	3,825236	0	460,7443	357,5573	0,4540491	0,7265409	559,0578	3,559922	0	3	473	364						Untertest1.avi	0	880	547	72	111	399	254	616	0	Content		401	253	870843	6021637884
887	13:04:57.415	00:00:00.887	53	484,806	361,5656	0,6376348	0,7165118	561,3327	3,811519	0	466,1167	356,6765	0,4541957	0,7266366	558,8942	3,55659	0	3	475	359						Untertest1.avi	0	880	547	72	111	399	254	616	0	Content		403	248	887474	6021654515
904	13:04:57.432	00:00:00.904	54	487,8875	366,09	0,6377335	0,7165717	561,381	3,800869	0	459,9102	357,223	0,4542808	0,7266561	558,9746	3,550118	0	3	474	362						Untertest1.avi	0	880	547	72	111	399	254	616	0	Content		402	251	904102	6021671143
921	13:04:57.449	00:00:00.920	55	489,47	369,6561	0,637881	0,7167224	561,5487	3,764037	0	458,231	359,7966	0,454336	0,7267892	558,9454	3,533698	0	3	474	365						Untertest1.avi	0	880	547	72	111	399	254	616	0	Content		402	254	920729	6021687770
937	13:04:57.465	00:00:00.937	56	485,9804	368,2813	0,6379646	0,7167827	561,5406	3,726058	0	457,9845	352,3218	0,4544274	0,7268314	559,0391	3,517857	0	3	472	360						Untertest1.avi	0	880	547	72	111	399	254	616	0	Content		400	249	937360	6021704401
954	13:04:57.482	00:00:00.954	57	484,8137	366,4328	0,6380206	0,7167773	561,4921	3,705685	0	455,8555	352,9132	0,4545097	0,7268256	559,0505	3,513464	0	3	470	360						Untertest1.avi	0	880	547	72	111	399	254	616	0	Content		398	249	954111	6021721152
971	13:04:57.499	00:00:00.970	58	489,1259	366,2604	0,6380556	0,7168239	561,4551	3,671357	0	464,5188	352,8337	0,4545666	0,7268149	558,9774	3,469377	0	3	477	360						Untertest1.avi	0	880	547	72	111	399	254	616	0	Content		405	249	970743	6021737784
987	13:04:57.515	00:00:00.987	59	482,6735	374,4832	0,6380789	0,7168765	561,4293	3,671231	0	459,2062	355,4289	0,4545837	0,7267898	558,9712	3,452792	0	3	471	365						Untertest1.avi	0	880	547	72	111	399	254	616	0	Content		399	254	987496	6021754537
1004	13:04:57.532	00:00:01.004	60	483,4985	370,3686	0,6380981	0,7169132	561,4233	3,646442	0	465,4002	353,7155	0,4545959	0,7267599	558,9716	3,42683	0	3	474	362						Untertest1.avi	0	880	547	72	111	399	254	616	0	Content		402	251	1004125	6021771166
1021	13:04:57.549	00:00:01.020	61	483,403	375,7338	0,6381314	0,7169433	561,4458	3,626702	0	465,1723	354,5348	0,4546083	0,7267707	558,9756	3,404636	0	3	474	365						Untertest1.avi	0	880	547	72	111	399	254	616	0	Content		402	254	1020755	6021787796
1037	13:04:57.565	00:00:01.037	62	482,8377	373,8189	0,6381868	0,7169471	561,3431	3,58599	0	455,1904	357,338	0,4546252	0,7268229	558,9393	3,380068	0	3	469	366						Untertest1.avi	0	880	547	72	111	399	254	616	0	Content		397	255	1037383	6021804424
1054	13:04:57.582	00:00:01.054	63	487,2335	366,7355	0,6382566	0,7169379	561,4117	3,56952	0	461,2441	352,4602	0,4546685	0,7268569	558,8998	3,379868	0	3	474	360						Untertest1.avi	0	880	547	72	111	399	254	616	0	Content		402	249	1054011	6021821052
1071	13:04:57.599	00:00:01.070	64	488,5374	369,2104	0,63837	0,716955	561,5164	3,548211	0	459,9246	355,2291	0,4547356	0,7268863	558,8646	3,374011	0	3	474	362						Untertest1.avi	0	880	547	72	111	399	254	616	0	Content		402	251	1070764	6021837805
1087	13:04:57.615	00:00:01.087	65	482,999	369,4022	0,6384498	0,717028	561,5179	3,545951	0	457,8038	361,1404	0,4547986	0,7269117	558,8922	3,346915	0	3	470	365						Untertest1.avi	0	880	547	72	111	399	254	616	0	Content		398	254	1087394	6021854435
1104	13:04:57.632	00:00:01.104	66	485,4141	370,217	0,6385491	0,717113	561,463	3,506887	0	455,1778	353,5263	0,4548991	0,7269841	559,0727	3,340827	0	3	470	362						Untertest1.avi	0	880	547	72	111	399	254	616	0	Content		398	251	1104021	6021871062
1121	13:04:57.649	00:00:01.120	67	482,1021	374,3072	0,6386914	0,7172635	561,4092	3,491478	0	455,7775	361,2131	0,4550442	0,7270199	558,9975	3,358408	0	3	469	368						Untertest1.avi	0	880	547	72	111	399	254	616	0	Content		397	257	1120651	6021887692
1137	13:04:57.665	00:00:01.137	68	484,2896	369,7239	0,6388406	0,7174305	561,5314	3,490177	0	459,8501	361,1353	0,4552029	0,727093	558,8704	3,349779	0	3	472	365						Untertest1.avi	0	880	547	72	111	399	254	616	0	Content		400	254	1137278	6021904319
1154	13:04:57.682	00:00:01.154	69	485,3794	374,2045	0,6389622	0,7176961	561,5894	3,487535	0	459,0653	355,5016	0,4553158	0,7272682	559,024	3,311522	0	3	472	365						Untertest1.avi	0	880	547	72	111	399	254	616	0	Content		400	254	1154032	6021921073
1171	13:04:57.699	00:00:01.170	70	483,5618	377,5003	0,6390665	0,717888	561,5474	3,4636	0	465,8993	359,5433	0,455442	0,7273715	559,1122	3,298222	0	3	475	369						Untertest1.avi	0	880	547	72	111	399	254	616	0	Content		403	258	1170659	6021937700
1187	13:04:57.715	00:00:01.187	71	485,9029	372,6082	0,6392004	0,7179834	561,496	3,455148	0	460,6795	360,1056	0,4555858	0,727452	559,009	3,344328	0	3	473	366						Untertest1.avi	0	880	547	72	111	399	254	616	0	Content		401	255	1187289	6021954330
1204	13:04:57.732	00:00:01.204	72	481,9681	378,3925	0,6392782	0,7180413	561,5779	3,479415	0	457,2849	361,2137	0,4556784	0,7274524	558,9072	3,319694	0	3	470	370						Untertest1.avi	0	880	547	72	111	399	254	616	0	Content		398	259	1204043	6021971084
1221	13:04:57.749	00:00:01.220	73	482,6359	374,1955	0,6393386	0,7180344	561,6323	3,511884	0	458,4274	359,6289	0,4557377	0,727395	559,0147	3,329707	0	3	471	367						Untertest1.avi	0	880	547	72	111	399	254	616	0	Content		399	256	1220672	6021987713
1237	13:04:57.765	00:00:01.237	74	485,131	378,1445	0,6393908	0,7179945	561,6946	3,493588	0	460,7248	360,3432	0,4557918	0,72739	559,0847	3,33207	0	3	473	369						Untertest1.avi	0	880	547	72	111	399	254	616	0	Content		401	258	1237300	6022004341
1254	13:04:57.782	00:00:01.253	75	480,8465	380,969	0,6394145	0,71798	561,6921	3,488396	0	460,8668	359,0185	0,4558244	0,7273618	559,1135	3,353203	0	3	471	370						Untertest1.avi	0	880	547	72	111	399	254	616	0	Content		399	259	1253943	6022020984
1271	13:04:57.799	00:00:01.270	76	485,1036	377,6224	0,6394188	0,717957	561,6915	3,486265	0	456,9093	364,3922	0,4558516	0,7273191	559,1329	3,367061	0	3	471	371						Untertest1.avi	0	880	547	72	111	399	254	616	0	Content		399	260	1270682	6022037723
1287	13:04:57.815	00:00:01.287	77	482,0215	379,9862	0,6394296	0,717926	561,7302	3,542016	0	455,9491	359,6038	0,4558767	0,7272962	559,149	3,373083	0	3	469	370						Untertest1.avi	0	880	547	72	111	399	254	616	0	Content		397	259	1287310	6022054351
1304	13:04:57.832	00:00:01.303	78	479,4973	370,8463	0,639437	0,7179009	561,724	3,502682	0	451,8641	357,7922	0,4558983	0,7272833	559,161	3,390884	0	3	466	364						Untertest1.avi	0	880	547	72	111	399	254	616	0	Content		394	253	1303950	6022070991
1320	13:04:57.848	00:00:01.320	79	481,2753	377,4077	0,6394395	0,7179036	561,6848	3,566312	0	454,6945	363,6445	0,4559074	0,7272837	559,1793	3,390555	0	3	468	371						Untertest1.avi	0	880	547	72	111	399	254	616	0	Content		396	260	1320396	6022087437
1337	13:04:57.865	00:00:01.337	80	481,1795	387,6323	0,6394605	0,7179675	561,6766	3,584856	0	458,3269	361,9417	0,4559292	0,727313	559,2087	3,404486	0	3	470	375						Untertest1.avi	0	880	547	72	111	399	254	616	0	Content		398	264	1337019	6022104060
1354	13:04:57.882	00:00:01.353	81	481,2357	377,3212	0,6395077	0,7180918	561,6261	3,586089	0	457,6392	361,023	0,455984	0,7274083	559,2501	3,432618	0	3	469	369						Untertest1.avi	0	880	547	72	111	399	254	616	0	Content		397	258	1353655	6022120696
1370	13:04:57.898	00:00:01.370	82	481,0039	370,1016	0,6395672	0,7182619	561,6176	3,557787	0	463,8109	357,453	0,4560557	0,727574	559,1294	3,435341	0	3	472	364						Untertest1.avi	0	880	547	72	111	399	254	616	0	Content		400	253	1370265	6022137306
1387	13:04:57.915	00:00:01.386	83	486,8917	365,8466	0,6397082	0,7184588	561,5742	3,575192	0	460,7932	362,9572	0,456176	0,7277306	558,9381	3,441853	0	3	474	364						Untertest1.avi	0	880	547	72	111	399	254	616	0	Content		402	253	1386889	6022153930
1404	13:04:57.932	00:00:01.403	84	479,8405	377,8557	0,6398654	0,7186802	561,6667	3,620442	0	457,6089	366,0849	0,4563116	0,7278932	559,1201	3,459172	0	3	469	372						Untertest1.avi	0	880	547	72	111	399	254	616	0	Content		397	261	1403648	6022170689
1420	13:04:57.948	00:00:01.420	85	458,8043	379,2209	0,6403403	0,7189345	561,6562	3,610887	0	435,4284	363,0847	0,456835	0,7280747	559,2039	3,463345	0	3	447	371						Untertest1.avi	0	880	547	72	111	399	254	616	0	Content		375	260	1420260	6022187301
1437	13:04:57.965	00:00:01.436	86	370,6731	370,9352	0,641365	0,7193029	561,7778	3,6387	0	351,3535	349,7599	0,4581492	0,7280902	559,1928	3,473512	0	4	361	360						Untertest1.avi	0	880	547	72	111	252	249	700	0	Content		289	249	1436885	6022203926
1454	13:04:57.982	00:00:01.453	87	326,2813	375,7354	0,6420362	0,719596	561,9489	3,644282	0	323,762	351,1613	0,4589037	0,7280757	559,2921	3,472783	0	4	325	363						Untertest1.avi	0	880	547	72	111	252	249	700	0	Content		253	252	1453511	6022220552
1470	13:04:57.998	00:00:01.470	88	329,0758	375,6737	0,6423818	0,7198002	561,8362	3,618567	0	324,1596	348,6659	0,4591666	0,7281568	559,2014	3,460008	0	4	327	362						Untertest1.avi	0	880	547	72	111	252	249	700	0	Content		255	251	1470257	6022237298
1487	13:04:58.015	00:00:01.486	89	329,6648	364,3025	0,6427919	0,7200012	561,882	3,616906	0	323,3013	347,4362	0,4594623	0,7282251	559,1928	3,479965	0	4	326	356						Untertest1.avi	0	880	547	72	111	252	249	700	0	Content		254	245	1486882	6022253923
1504	13:04:58.032	00:00:01.503	90	327,6786	369,8498	0,6432013	0,7201332	561,8849	3,650071	0	324,1555	349,8296	0,4597933	0,7281458	559,2823	3,44069	0	4	326	360						Untertest1.avi	0	880	547	72	111	252	249	700	0	Content		254	249	1503505	6022270546
1520	13:04:58.048	00:00:01.520	91	329,4802	375,2766	0,6436236	0,7201934	561,8497	3,669507	0	319,3355	354,4431	0,4601648	0,7281054	559,1749	3,486354	0	4	324	365						Untertest1.avi	0	880	547	72	111	252	249	700	0	Content		252	254	1520254	6022287295
1537	13:04:58.065	00:00:01.536	92	326,8971	369,1036	0,6439951	0,7202545	561,8937	3,662906	0	318,3889	352,9886	0,4605492	0,7280115	559,0992	3,47006	0	4	323	361						Untertest1.avi	0	880	547	72	111	252	249	700	0	Content		251	250	1536878	6022303919
1554	13:04:58.082	00:00:01.553	93	325,9499	374,8924	0,6443528	0,7203112	561,8531	3,670636	0	320,1422	354,1629	0,4608749	0,7278703	559,2409	3,478783	0	4	323	365						Untertest1.avi	0	880	547	72	111	252	249	700	0	Content		251	254	1553501	6022320542
1570	13:04:58.098	00:00:01.570	94	332,6247	368,4514	0,6447319	0,7202971	561,8948	3,649414	0	315,1397	351,2844	0,4612157	0,7276983	559,3511	3,478702	0	4	324	360						Untertest1.avi	0	880	547	72	111	252	249	700	0	Content		252	249	1570124	6022337165
1587	13:04:58.115	00:00:01.586	95	328,137	370,4596	0,6450989	0,7202719	561,8808	3,665232	0	322,6389	349,3793	0,4615807	0,7274265	559,2494	3,445837	0	4	325	360						Untertest1.avi	0	880	547	72	111	252	249	700	0	Content		253	249	1586748	6022353789
1603	13:04:58.131	00:00:01.603	96	326,8917	368,8332	0,645429	0,7203327	562,075	3,657719	0	315,0571	346,2675	0,4619073	0,7273548	559,2618	3,476304	0	4	321	358						Untertest1.avi	0	880	547	72	111	252	249	700	0	Content		249	247	1603496	6022370537
1620	13:04:58.148	00:00:01.620	97	328,7546	370,0458	0,6457714	0,7206136	561,9828	3,671277	0	315,9291	352,9321	0,4622681	0,7272975	559,4111	3,455474	0	4	322	361						Untertest1.avi	0	880	547	72	111	252	249	700	0	Content		250	250	1620120	6022387161
1637	13:04:58.165	00:00:01.636	98	335,3976	360,5617	0,6462495	0,7211099	562,1381	3,65907	0	341,6695	343,1168	0,4629089	0,7274614	559,3515	3,438774	0	4	339	352						Untertest1.avi	0	880	547	72	111	252	249	700	0	Content		267	241	1636869	6022403910
1653	13:04:58.181	00:00:01.653	99	336,5681	382,9435	0,6466962	0,7215401	562,146	3,659039	0	343,2022	352,0541	0,4633473	0,7276543	559,4279	3,394127	0	4	340	367						Untertest1.avi	0	880	547	72	111	252	249	700	0	Content		268	256	1653492	6022420533
1670	13:04:58.198	00:00:01.670	100	-1024	-768	-1	-1	-1	-1	4	-1024	-768	-1	-1	-1	-1	4	4	0	0						Untertest1.avi	0	880	547	72	111	252	249	700	0	Content		-72	-111	1670116	6022437157
1687	13:04:58.215	00:00:01.686	101	335,1964	372,5067	0,6475636	0,7221861	562,0815	3,703136	0	312,8166	353,5723	0,4640471	0,7279531	559,274	3,553842	0	4	324	363						Untertest1.avi	0	880	547	72	111	252	249	700	0	Content		252	252	1686740	6022453781
1703	13:04:58.231	00:00:01.703	102	337,0095	369,2089	0,6479862	0,722434	562,0435	3,71446	0	316,6208	352,4671	0,464453	0,7278851	559,1755	3,519611	0	4	327	361						Untertest1.avi	0	880	547	72	111	252	249	700	0	Content		255	250	1703363	6022470404
1720	13:04:58.248	00:00:01.720	103	334,8302	373,8598	0,6482645	0,7223907	562,0005	3,723366	0	314,325	351,8212	0,4647388	0,7276597	559,2693	3,540945	0	4	325	363						Untertest1.avi	0	880	547	72	111	252	249	700	0	Content		253	252	1720114	6022487155
1737	13:04:58.265	00:00:01.736	104	329,7819	376,4152	0,6485375	0,7221225	562,0783	3,746436	0	313,0387	351,7894	0,4649916	0,727239	559,1616	3,546514	0	4	321	364						Untertest1.avi	0	880	547	72	111	252	249	700	0	Content		249	253	1736735	6022503776
1753	13:04:58.281	00:00:01.753	105	332,8223	376,5359	0,64872	0,721761	562,0209	3,767012	0	313,7001	349,7224	0,465178	0,7267225	559,2593	3,576514	0	4	323	363						Untertest1.avi	0	880	547	72	111	252	249	700	0	Content		251	252	1753486	6022520527
1770	13:04:58.298	00:00:01.770	106	338,3558	372,1842	0,6489422	0,7213395	562,0649	3,768943	0	312,1391	350,6401	0,4653604	0,7261373	558,9928	3,593688	0	4	325	361						Untertest1.avi	0	880	547	72	111	252	249	700	0	Content		253	250	1770108	6022537149
1787	13:04:58.315	00:00:01.786	107	336,132	372,4775	0,6490532	0,7211789	562,0049	3,776134	0	312,5782	352,018	0,4654811	0,7257704	559,1088	3,601356	0	4	324	362						Untertest1.avi	0	880	547	72	111	252	249	700	0	Content		252	251	1786731	6022553772
1803	13:04:58.331	00:00:01.803	108	333,7258	372,5257	0,6491693	0,7214031	561,9965	3,79657	0	313,6115	351,1979	0,4655983	0,7257431	559,1851	3,625685	0	4	324	362						Untertest1.avi	0	880	547	72	111	252	249	700	0	Content		252	251	1803356	6022570397
1820	13:04:58.348	00:00:01.820	109	335,7748	369,8469	0,6493151	0,7219626	562,0952	3,808619	0	307,52	352,1	0,4657445	0,7261236	559,0723	3,643192	0	4	322	361						Untertest1.avi	0	880	547	72	111	252	249	700	0	Content		250	250	1820105	6022587146
1837	13:04:58.365	00:00:01.836	110	338,2797	374,272	0,649469	0,7226927	561,966	3,826251	0	309,7818	355,4974	0,4658792	0,7266148	558,9793	3,647937	0	4	324	365						Untertest1.avi	0	880	547	72	111	252	249	700	0	Content		252	254	1836726	6022603767
1853	13:04:58.381	00:00:01.853	111	334,3166	369,125	0,6495492	0,7233806	562,0126	3,842457	0	312,6942	350,5211	0,4659775	0,7271538	558,9644	3,686387	0	4	324	360						Untertest1.avi	0	880	547	72	111	252	249	700	0	Content		252	249	1853350	6022620391
1870	13:04:58.398	00:00:01.869	112	334,8199	364,8746	0,6496221	0,7238486	561,9744	3,852006	0	310,0125	344,8166	0,4660547	0,7276188	559,1063	3,684433	0	4	322	355						Untertest1.avi	0	880	547	72	111	252	249	700	0	Content		250	244	1869974	6022637015
1887	13:04:58.415	00:00:01.886	113	331,7688	370,2811	0,6496444	0,7241186	562,0455	3,876896	0	310,0629	349,2977	0,4660899	0,7278921	559,0953	3,705544	0	4	321	360						Untertest1.avi	0	880	547	72	111	252	249	700	0	Content		249	249	1886721	6022653762
1903	13:04:58.431	00:00:01.903	114	336,187	369,9577	0,6495826	0,7242835	562,1163	3,90765	0	312,0898	345,2437	0,4660499	0,7279906	559,1589	3,71012	0	4	324	358						Untertest1.avi	0	880	547	72	111	252	249	700	0	Content		252	247	1903346	6022670387
1920	13:04:58.448	00:00:01.919	115	336,67	370,7229	0,6495009	0,7242027	562,1866	3,926275	0	313,5262	342,5531	0,4659677	0,7278491	559,1269	3,757382	0	4	325	357						Untertest1.avi	0	880	547	72	111	252	249	700	0	Content		253	246	1919972	6022687013
1937	13:04:58.465	00:00:01.936	116	334,1318	369,295	0,6493865	0,7238485	562,4443	3,920502	0	319,1726	347,4357	0,465871	0,7274377	559,1658	3,718409	0	4	327	358						Untertest1.avi	0	880	547	72	111	252	249	700	0	Content		255	247	1936604	6022703645
1953	13:04:58.481	00:00:01.953	117	335,9494	367,8923	0,6492858	0,7234308	562,5399	3,94686	0	314,3965	349,3373	0,465751	0,7268696	559,3582	3,761151	0	4	325	359						Untertest1.avi	0	880	547	72	111	252	249	700	0	Content		253	248	1953218	6022720259
1970	13:04:58.498	00:00:01.969	118	333,4538	373,1147	0,6492311	0,7229429	562,5062	3,979781	0	315,2135	347,0081	0,4657287	0,7262536	559,4734	3,768329	0	4	324	360						Untertest1.avi	0	880	547	72	111	252	249	700	0	Content		252	249	1969970	6022737011
1987	13:04:58.515	00:00:01.986	119	333,4925	366,5315	0,6493105	0,7227051	562,6594	3,968497	0	315,3391	352,1427	0,4658671	0,7257932	559,4349	3,791322	0	4	324	359						Untertest1.avi	0	880	547	72	111	252	249	700	0	Content		252	248	1986618	6022753659
2003	13:04:58.531	00:00:02.003	120	331,9662	365,7386	0,6494491	0,7227311	562,7407	3,974638	0	312,6442	346,5288	0,4660242	0,7256456	559,6536	3,815248	0	4	322	356						Untertest1.avi	0	880	547	72	111	252	249	700	0	Content		250	245	2003216	6022770257
2020	13:04:58.548	00:00:02.019	121	336,211	373,658	0,6496434	0,7229497	562,7241	4,013497	0	316,6613	345,56	0,46621	0,725659	559,7651	3,806619	0	4	326	360						Untertest1.avi	0	880	547	72	111	252	249	700	0	Content		254	249	2019838	6022786879
2037	13:04:58.565	00:00:02.036	122	337,9719	373,9159	0,6498432	0,7231801	562,9116	3,990971	0	315,6664	349,6317	0,4664513	0,725658	559,6872	3,842081	0	4	327	362						Untertest1.avi	0	880	547	72	111	252	249	700	0	Content		255	251	2036595	6022803636
2053	13:04:58.581	00:00:02.053	123	336,385	371,6185	0,6499756	0,7232271	562,9233	4,009545	0	316,0715	344,5547	0,4665919	0,7255671	559,7811	3,843915	0	4	326	358						Untertest1.avi	0	880	547	72	111	252	249	700	0	Content		254	247	2053211	6022820252
2070	13:04:58.598	00:00:02.069	124	331,9318	375,0093	0,6500579	0,7229783	563,0535	4,041678	0	312,4096	353,5069	0,4666874	0,7252632	559,8574	3,877293	0	4	322	364						Untertest1.avi	0	880	547	72	111	252	249	700	0	Content		250	253	2069834	6022836875
2086	13:04:58.614	00:00:02.086	125	333,4182	366,6523	0,6501184	0,7223881	563,158	4,018729	0	312,0838	349,6634	0,4667891	0,7246051	559,8606	3,862989	0	4	323	358						Untertest1.avi	0	880	547	72	111	252	249	700	0	Content		251	247	2086458	6022853499
2103	13:04:58.631	00:00:02.103	126	335,6193	372,1793	0,6501619	0,7213936	563,0713	4,032628	0	316,656	345,6047	0,4668463	0,7236392	559,7343	3,873736	0	4	326	359						Untertest1.avi	0	880	547	72	111	252	249	700	0	Content		254	248	2103210	6022870251
2120	13:04:58.648	00:00:02.119	127	338,6823	374,7857	0,6501369	0,7201506	563,4127	4,054548	0	313,2883	342,5293	0,4668419	0,7223951	559,7416	3,882765	0	4	326	359						Untertest1.avi	0	880	547	72	111	252	249	700	0	Content		254	248	2119832	6022886873
2136	13:04:58.664	00:00:02.136	128	371,5903	362,0638	0,6495718	0,7187142	563,3245	4,06185	0	349,1763	339,1998	0,4664072	0,7211104	560,0478	3,899445	0	5	360	351						Untertest1.avi	0	880	547	72	111	336	221	266	0	Content		288	240	2136457	6022903498
2153	13:04:58.681	00:00:02.153	129	409,8602	342,8942	0,6488346	0,7171616	563,3562	4,068077	0	396,0377	323,207	0,4657098	0,7198919	559,9105	3,91527	0	5	403	333						Untertest1.avi	0	880	547	72	111	336	221	266	0	Content		331	222	2153080	6022920121
2170	13:04:58.698	00:00:02.169	130	413,0332	346,8582	0,6484831	0,7160108	563,329	4,060083	0	396,5168	320,6327	0,4654988	0,7190704	559,7837	3,900001	0	5	405	334						Untertest1.avi	0	880	547	72	111	336	221	266	0	Content		333	223	2169703	6022936744
2186	13:04:58.714	00:00:02.186	131	410,1782	342,2401	0,6481655	0,7151325	563,4041	4,089802	0	399,9053	313,2891	0,4651409	0,7186592	559,8431	3,923634	0	5	405	328						Untertest1.avi	0	880	547	72	111	336	221	266	0	Content		333	217	2186453	6022953494
2203	13:04:58.731	00:00:02.203	132	417,8629	346,1855	0,6477209	0,7141683	563,5104	4,103635	0	393,2486	326,1151	0,4646824	0,7182768	559,8563	3,940515	0	5	406	336						Untertest1.avi	0	880	547	72	111	336	221	266	0	Content		334	225	2203073	6022970114
2220	13:04:58.748	00:00:02.219	133	417,2025	348,2542	0,6472285	0,7131771	563,6707	4,107712	0	401,2689	315,9912	0,464201	0,7178565	559,9984	3,926935	0	5	409	332						Untertest1.avi	0	880	547	72	111	336	221	266	0	Content		337	221	2219696	6022986737
2236	13:04:58.764	00:00:02.236	134	415,3176	347,0977	0,6467049	0,7119429	563,7411	4,105457	0	403,4756	316,696	0,4637031	0,7170692	560,1538	3,925322	0	5	409	332						Untertest1.avi	0	880	547	72	111	336	221	266	0	Content		337	221	2236328	6023003369
2253	13:04:58.781	00:00:02.253	135	419,4884	339,3401	0,6462598	0,7104777	564,0817	4,081436	0	401,4662	317,1266	0,4632625	0,715925	560,4552	3,9329	0	5	410	328						Untertest1.avi	0	880	547	72	111	336	221	266	0	Content		338	217	2253072	6023020113
2270	13:04:58.798	00:00:02.269	136	416,2172	344,8153	0,6459053	0,7087852	564,2368	4,11882	0	400,2702	319,6806	0,4629816	0,7143866	560,8939	3,93991	0	5	408	332						Untertest1.avi	0	880	547	72	111	336	221	266	0	Content		336	221	2269696	6023036737
2286	13:04:58.814	00:00:02.286	137	417,9373	347,3411	0,6458143	0,7067611	564,5829	4,090704	0	399,2134	324,5037	0,4629374	0,7124634	561,1139	3,973558	0	5	409	336						Untertest1.avi	0	880	547	72	111	336	221	266	0	Content		337	225	2286318	6023053359
2303	13:04:58.831	00:00:02.302	138	414,8616	345,7213	0,6459611	0,7044904	564,8506	4,100359	0	397,3392	323,5308	0,4631641	0,7103205	561,5218	3,955366	0	5	406	335						Untertest1.avi	0	880	547	72	111	336	221	266	0	Content		334	224	2302943	6023069984
2320	13:04:58.848	00:00:02.319	139	412,768	340,5298	0,6463991	0,7021682	565,1464	4,097459	0	398,131	318,5938	0,4636963	0,7080723	561,9279	3,963946	0	5	405	330						Untertest1.avi	0	880	547	72	111	336	221	266	0	Content		333	219	2319567	6023086608
2336	13:04:58.864	00:00:02.336	140	419,8381	333,5094	0,6471013	0,6998858	565,6888	4,104678	0	400,1239	323,0643	0,4644961	0,7057997	562,0286	3,960058	0	5	410	328						Untertest1.avi	0	880	547	72	111	336	221	266	0	Content		338	217	2336192	6023103233
2353	13:04:58.881	00:00:02.352	141	418,1008	346,4012	0,6479289	0,6976858	565,863	4,11154	0	399,0302	319,4077	0,465361	0,7037237	562,4204	3,970301	0	5	409	333						Untertest1.avi	0	880	547	72	111	336	221	266	0	Content		337	222	2352940	6023119981
2370	13:04:58.898	00:00:02.369	142	416,3538	343,123	0,6487287	0,6954185	566,2338	4,096176	0	398,1783	317,0917	0,4662383	0,7017573	562,6842	3,967113	0	5	407	330						Untertest1.avi	0	880	547	72	111	336	221	266	0	Content		335	219	2369565	6023136606
2386	13:04:58.914	00:00:02.386	143	418,5344	346,7745	0,6495721	0,6931115	566,3998	4,105455	0	398,8408	320,761	0,4671506	0,6998833	562,8782	3,973154	0	5	409	334						Untertest1.avi	0	880	547	72	111	336	221	266	0	Content		337	223	2386184	6023153225
2403	13:04:58.931	00:00:02.402	144	485,2422	308,7461	0,6498017	0,6903195	566,9858	4,088058	0	465,6405	288,9853	0,4675776	0,6975834	563,0145	3,987496	0	6	475	299						Untertest1.avi	0	880	547	72	111	444	105	316	0	Content		403	188	2402812	6023169853
2419	13:04:58.947	00:00:02.419	145	517,5919	253,4386	0,6499295	0,6870952	567,09	4,109736	0	513,9493	228,4429	0,4681257	0,694889	563,702	3,990819	0	6	516	241						Untertest1.avi	0	880	547	72	111	444	105	316	0	Content		444	130	2419433	6023186474
2436	13:04:58.964	00:00:02.436	146	517,3788	230,2441	0,6508841	0,684447	567,2921	4,088011	0	511,071	196,4477	0,4692542	0,6924375	563,9678	3,955914	0	6	514	213						Untertest1.avi	0	880	547	72	111	444	105	316	0	Content		442	102	2436058	6023203099
2453	13:04:58.981	00:00:02.452	147	521,2653	244,1289	0,652238	0,6823136	567,3371	4,109925	0	511,9509	195,8554	0,4704191	0,6903356	564,319	3,983677	0	6	517	220						Untertest1.avi	0	880	547	72	111	444	105	316	0	Content		445	109	2452681	6023219722
2469	13:04:58.997	00:00:02.469	148	534,4909	234,1179	0,6537436	0,6803973	567,4586	4,134983	0	527,3741	205,0793	0,4720011	0,6881502	564,3542	3,945462	0	6	531	220						Untertest1.avi	0	880	547	72	111	444	105	316	0	Content		459	109	2469306	6023236347
2486	13:04:59.014	00:00:02.485	149	543,1829	260,9504	0,6554093	0,6786117	567,4378	4,117876	0	530,0935	227,8727	0,4736162	0,6862381	564,2681	3,956747	0	6	537	244						Untertest1.avi	0	880	547	72	111	444	105	316	0	Content		465	133	2485930	6023252971
2503	13:04:59.031	00:00:02.502	150	-1024	-768	-1	-1	-1	-1	4	528,0345	195,4205	0,4754156	0,6845444	564,4714	3,923167	0	6	528	195						Untertest1.avi	0	880	547	72	111	444	105	316	0	Content		456	84	2502681	6023269722
2519	13:04:59.047	00:00:02.519	151	526,3387	237,4609	0,6590669	0,6759323	567,4989	4,07525	0	510,2316	191,5124	0,4772062	0,6831514	564,6355	3,943053	0	6	518	214						Untertest1.avi	0	880	547	72	111	444	105	316	0	Content		446	103	2519304	6023286345
2536	13:04:59.064	00:00:02.535	152	520,3739	231,1899	0,6611167	0,6750196	567,581	4,092299	0	505,3891	197,2466	0,4792386	0,6818387	564,6685	3,954975	0	6	513	214						Untertest1.avi	0	880	547	72	111	444	105	316	0	Content		441	103	2535928	6023302969
2553	13:04:59.081	00:00:02.552	153	520,9667	235,4088	0,6631514	0,6741722	567,7446	4,057714	0	505,8374	194,6425	0,4812959	0,6804932	564,765	3,916077	0	6	513	215						Untertest1.avi	0	880	547	72	111	444	105	316	0	Content		441	104	2552551	6023319592
2569	13:04:59.097	00:00:02.569	154	523,2584	237,3408	0,6651664	0,6732407	567,9477	4,097703	0	504,6768	194,5508	0,4833175	0,6791283	564,9148	3,91083	0	6	514	216						Untertest1.avi	0	880	547	72	111	444	105	316	0	Content		442	105	2569174	6023336215
2586	13:04:59.114	00:00:02.585	155	525,7494	229,9218	0,6671335	0,6723146	568,1822	4,104249	0	515,0687	194,8905	0,4853407	0,6776648	565,046	3,906917	0	6	520	212						Untertest1.avi	0	880	547	72	111	444	105	316	0	Content		448	101	2585923	6023352964
2603	13:04:59.131	00:00:02.602	156	520,1414	238,1731	0,6690695	0,6713908	568,3865	4,100905	0	510,0168	191,7033	0,4872983	0,6760624	565,5052	3,876828	0	6	515	215						Untertest1.avi	0	880	547	72	111	444	105	316	0	Content		443	104	2602549	6023369590
2619	13:04:59.147	00:00:02.619	157	523,9792	236,2711	0,6709949	0,6704944	568,6188	4,086942	0	510,8231	199,7444	0,489273	0,6743103	565,8334	3,882485	0	6	517	218						Untertest1.avi	0	880	547	72	111	444	105	316	0	Content		445	107	2619170	6023386211
2636	13:04:59.164	00:00:02.635	158	522,5264	235,6846	0,6729608	0,6695595	568,9251	4,086842	0	508,8606	201,2065	0,491331	0,672465	566,2446	3,866878	0	6	516	218						Untertest1.avi	0	880	547	72	111	444	105	316	0	Content		444	107	2635796	6023402837
2652	13:04:59.180	00:00:02.652	159	522,6576	234,6931	0,6750262	0,6684449	569,4669	4,068886	0	507,9575	189,96	0,4934538	0,6704658	566,6487	3,883091	0	6	515	212						Untertest1.avi	0	880	547	72	111	444	105	316	0	Content		443	101	2652417	6023419458
2669	13:04:59.197	00:00:02.669	160	521,5891	236,6689	0,6771707	0,6671639	570,0193	4,053387	0	510,3368	195,1315	0,4956527	0,6681529	567,498	3,850275	0	6	516	216						Untertest1.avi	0	880	547	72	111	444	105	316	0	Content		444	105	2669044	6023436085
2686	13:04:59.214	00:00:02.685	161	-1024	-768	-1	-1	-1	-1	4	520,9189	225,2101	0,4980559	0,6654064	568,0273	3,775746	0	6	521	225						Untertest1.avi	0	880	547	72	111	444	105	316	0	Content		449	114	2685791	6023452832
2702	13:04:59.230	00:00:02.702	162	-1024	-768	-1	-1	-1	-1	4	560,4645	402,8349	0,5008733	0,6627728	568,0273	2,601798	0	6	560	403						Untertest1.avi	0	880	547	72	111	444	105	316	0	Content		488	292	2702417	6023469458
2719	13:04:59.247	00:00:02.719	163	-1024	-768	-1	-1	-1	-1	4	-1024	-768	-1	-1	-1	-1	4		0	0						Untertest1.avi	0	880	547	72	111				0	Content		-72	-111	2719040	6023486081
2736	13:04:59.264	00:00:02.735	164	-1024	-768	-1	-1	-1	-1	4	-1024	-768	-1	-1	-1	-1	4		0	0						Untertest1.avi	0	880	547	72	111				0	Content		-72	-111	2735665	6023502706
2752	13:04:59.280	00:00:02.752	165	-1024	-768	-1	-1	-1	-1	4	-1024	-768	-1	-1	-1	-1	4		0	0						Untertest1.avi	0	880	547	72	111				0	Content		-72	-111	2752411	6023519452
2769	13:04:59.297	00:00:02.769	166	-1024	-768	-1	-1	-1	-1	4	-1024	-768	-1	-1	-1	-1	4		0	0						Untertest1.avi	0	880	547	72	111				0	Content		-72	-111	2769036	6023536077
2786	13:04:59.314	00:00:02.785	167	-1024	-768	-1	-1	-1	-1	4	-1024	-768	-1	-1	-1	-1	4		0	0						Untertest1.avi	0	880	547	72	111				0	Content		-72	-111	2785660	6023552701
2802	13:04:59.330	00:00:02.802	168	-1024	-768	-1	-1	-1	-1	4	-1024	-768	-1	-1	-1	-1	4		0	0						Untertest1.avi	0	880	547	72	111				0	Content		-72	-111	2802327	6023569368
2819	13:04:59.347	00:00:02.818	169	-1024	-768	-1	-1	-1	-1	4	-1024	-768	-1	-1	-1	-1	4		0	0						Untertest1.avi	0	880	547	72	111				0	Content		-72	-111	2818990	6023586031
2836	13:04:59.364	00:00:02.835	170	-1024	-768	-1	-1	-1	-1	4	-1024	-768	-1	-1	-1	-1	4		0	0						Untertest1.avi	0	880	547	72	111				0	Content		-72	-111	2835657	6023602698
2852	13:04:59.380	00:00:02.852	171	-1024	-768	-1	-1	-1	-1	4	-1024	-768	-1	-1	-1	-1	4		0	0						Untertest1.avi	0	880	547	72	111				0	Content		-72	-111	2852278	6023619319
2869	13:04:59.397	00:00:02.868	172	369,9373	304,3766	0,7029407	0,6601734	574,8326	4,143676	0	348,0618	247,4411	0,5233203	0,6413054	572,0277	3,889311	0	7	359	276						Untertest1.avi	0	880	547	72	111	280	167	616	0	Content		287	165	2868903	6023635944
2886	13:04:59.414	00:00:02.885	173	367,8975	305,6506	0,7053919	0,6604218	574,9933	4,121423	0	345,7176	246,0061	0,5258411	0,638855	572,0598	3,885747	0	7	357	276						Untertest1.avi	0	880	547	72	111	280	167	616	0	Content		285	165	2885527	6023652568
2902	13:04:59.430	00:00:02.902	174	373,5273	299,8291	0,7079535	0,6610178	575,0164	4,126513	0	344,9821	245,5897	0,5285464	0,6365688	571,9846	3,913007	0	7	359	273						Untertest1.avi	0	880	547	72	111	280	167	616	0	Content		287	162	2902152	6023669193
2919	13:04:59.447	00:00:02.918	175	370,9882	304,4615	0,7104346	0,6619319	575,0638	4,132231	0	337,8493	246,7332	0,5311865	0,6347252	572,0764	3,911706	0	7	354	276						Untertest1.avi	0	880	547	72	111	280	167	616	0	Content		282	165	2918775	6023685816
2935	13:04:59.463	00:00:02.935	176	366,1867	306,1316	0,7127615	0,6632378	575,2931	4,151395	0	338,483	243,7066	0,5336586	0,6333325	571,9537	3,900131	0	7	352	275						Untertest1.avi	0	880	547	72	111	280	167	616	0	Content		280	164	2935397	6023702438
2952	13:04:59.480	00:00:02.952	177	371,1726	303,3253	0,7148131	0,6648813	575,1225	4,158506	0	334,667	249,2745	0,5358828	0,6325645	571,9106	3,94698	0	7	353	276						Untertest1.avi	0	880	547	72	111	280	167	616	0	Content		281	165	2952146	6023719187
2969	13:04:59.497	00:00:02.968	178	365,7711	299,9359	0,7165175	0,6670403	575,1969	4,135942	0	338,875	247,1439	0,5377564	0,6324301	571,7437	3,925277	0	7	352	274						Untertest1.avi	0	880	547	72	111	280	167	616	0	Content		280	163	2968773	6023735814
2985	13:04:59.513	00:00:02.985	179	362,606	306,8375	0,7178516	0,6697763	575,0403	4,157857	0	332,6734	248,5178	0,5392194	0,6328799	571,6226	3,934447	0	7	348	278						Untertest1.avi	0	880	547	72	111	280	167	616	0	Content		276	167	2985394	6023752435
3002	13:04:59.530	00:00:03.002	180	361,8933	302,4781	0,7188686	0,6726839	574,9303	4,175258	0	342,0915	250,2174	0,5403928	0,6337427	571,6518	3,945344	0	7	352	276						Untertest1.avi	0	880	547	72	111	280	167	616	0	Content		280	165	3002148	6023769189
3019	13:04:59.547	00:00:03.018	181	368,2773	297,5134	0,7195707	0,6753957	574,7815	4,182106	0	334,297	247,9225	0,5411118	0,6347356	571,4399	3,9571	0	7	351	273						Untertest1.avi	0	880	547	72	111	280	167	616	0	Content		279	162	3018771	6023785812
3035	13:04:59.563	00:00:03.035	182	365,4327	302,481	0,7199232	0,6776516	574,7399	4,165234	0	337,8087	252,21	0,5415831	0,6357638	571,3869	3,9672	0	7	352	277						Untertest1.avi	0	880	547	72	111	280	167	616	0	Content		280	166	3035392	6023802433
3052	13:04:59.580	00:00:03.052	183	369,6549	305,6317	0,7201112	0,6795522	574,6594	4,194067	0	335,862	254,7489	0,5417925	0,6366653	571,6643	3,981484	0	7	353	280						Untertest1.avi	0	880	547	72	111	280	167	616	0	Content		281	169	3052141	6023819182
3069	13:04:59.597	00:00:03.068	184	375,0309	298,9833	0,7201076	0,6809313	574,5906	4,183267	0	336,0311	248,8967	0,5417929	0,6374769	571,7727	3,970626	0	7	356	274						Untertest1.avi	0	880	547	72	111	280	167	616	0	Content		284	163	3068767	6023835808
3085	13:04:59.613	00:00:03.085	185	369,7183	306,4043	0,7200109	0,6820364	574,6736	4,204464	0	336,3437	249,3656	0,5417032	0,6382053	571,8679	3,989017	0	7	353	278						Untertest1.avi	0	880	547	72	111	280	167	616	0	Content		281	167	3085389	6023852430
3102	13:04:59.630	00:00:03.102	186	372,0247	298,2015	0,7198397	0,6830191	574,729	4,209644	0	337,0225	249,4854	0,5416093	0,6388295	571,9843	3,980646	0	7	355	274						Untertest1.avi	0	880	547	72	111	280	167	616	0	Content		283	163	3102138	6023869179
3119	13:04:59.647	00:00:03.118	187	368,4116	299,9819	0,7197932	0,6840518	574,853	4,240161	0	338,9479	253,3264	0,5416493	0,6394944	572,3201	4,020351	0	7	354	277						Untertest1.avi	0	880	547	72	111	280	167	616	0	Content		282	166	3118760	6023885801
3135	13:04:59.663	00:00:03.135	188	369,7723	310,3837	0,7199944	0,6853239	575,2351	4,249467	0	337,4608	255,9513	0,5418156	0,6402977	572,6365	4,034776	0	7	354	283						Untertest1.avi	0	880	547	72	111	280	167	616	0	Content		282	172	3135386	6023902427
3152	13:04:59.680	00:00:03.152	189	365,7458	306,688	0,7203891	0,6869097	575,413	4,24112	0	337,2903	253,6827	0,5423379	0,6412448	572,921	4,005025	0	7	352	280						Untertest1.avi	0	880	547	72	111	280	167	616	0	Content		280	169	3152133	6023919174
3169	13:04:59.697	00:00:03.168	190	367,1914	306,8262	0,7210168	0,6889307	575,7045	4,272733	0	336,7095	251,0212	0,5431219	0,6424075	573,434	4,018935	0	7	352	279						Untertest1.avi	0	880	547	72	111	280	167	616	0	Content		280	168	3168759	6023935800
3185	13:04:59.713	00:00:03.185	191	367,933	302,6935	0,7218323	0,6914859	576,1674	4,271392	0	335,1646	252,6377	0,5441179	0,6438927	573,7736	4,035961	0	7	352	278						Untertest1.avi	0	880	547	72	111	280	167	616	0	Content		280	167	3185381	6023952422
3202	13:04:59.730	00:00:03.202	192	366,507	302,67	0,7228008	0,694343	576,479	4,26602	0	336,5132	253,2484	0,5453349	0,6454794	574,2256	4,037848	0	7	352	278						Untertest1.avi	0	880	547	72	111	280	167	616	0	Content		280	167	3202131	6023969172
3219	13:04:59.747	00:00:03.218	193	370,344	312,063	0,7238303	0,6972387	576,9112	4,266497	0	337,2661	256,9767	0,5466091	0,6471941	574,681	4,074647	0	7	354	285						Untertest1.avi	0	880	547	72	111	280	167	616	0	Content		282	174	3218755	6023985796
3235	13:04:59.763	00:00:03.235	194	363,0018	306,3372	0,724927	0,7000462	577,2932	4,259148	0	339,3391	257,3711	0,5479278	0,6488944	575,1021	4,044464	0	7	351	282						Untertest1.avi	0	880	547	72	111	280	167	616	0	Content		279	171	3235379	6024002420
3252	13:04:59.780	00:00:03.252	195	368,4757	303,6815	0,7260631	0,7026622	577,8933	4,286311	0	337,2718	261,5309	0,549266	0,6505488	575,6581	4,073765	0	7	353	283						Untertest1.avi	0	880	547	72	111	280	167	616	0	Content		281	172	3252128	6024019169
3269	13:04:59.797	00:00:03.268	196	365,1586	308,6561	0,7271614	0,7050991	578,2368	4,300231	0	336,472	258,1464	0,5506222	0,652113	575,9336	4,068705	0	7	351	283						Untertest1.avi	0	880	547	72	111	280	167	616	0	Content		279	172	3268755	6024035796
3286	13:04:59.814	00:00:03.285	197	369,7664	310,2683	0,7283248	0,7073426	578,5306	4,30106	0	331,5052	258,982	0,5519231	0,653581	576,5403	4,071728	0	7	351	285						Untertest1.avi	0	880	547	72	111	280	167	616	0	Content		279	174	3285502	6024052543
3302	13:04:59.830	00:00:03.302	198	357,9142	306,2158	0,7294027	0,7094818	579,2373	4,29241	0	333,9266	255,6355	0,5532803	0,6548405	576,8337	4,071985	0	7	346	281						Untertest1.avi	0	880	547	72	111	280	167	616	0	Content		274	170	3302124	6024069165
3319	13:04:59.847	00:00:03.318	199	366,3868	309,005	0,7305151	0,7115521	579,3825	4,324663	0	335,6012	259,5807	0,554588	0,656167	577,5582	4,078385	0	7	351	284						Untertest1.avi	0	880	547	72	111	280	167	616	0	Content		279	173	3318748	6024085789
3335	13:04:59.863	00:00:03.335	200	369,3334	308,8656	0,7316442	0,7136474	580,032	4,32231	0	336,5277	259,9967	0,5559039	0,6573959	577,8884	4,0879	0	7	353	284						Untertest1.avi	0	880	547	72	111	280	167	616	0	Content		281	173	3335434	6024102475
3352	13:04:59.880	00:00:03.352	201	364,9445	314,3239	0,7325957	0,7154489	580,5588	4,327957	0	329,9112	259,2734	0,5570419	0,6586101	578,1086	4,108076	0	7	347	287						Untertest1.avi	0	880	547	72	111	280	167	616	0	Content		275	176	3352057	6024119098
3369	13:04:59.897	00:00:03.368	202	366,0609	307,0787	0,7334465	0,7169752	580,8308	4,299962	0	337,2422	254,4537	0,5580554	0,6598005	578,4014	4,105095	0	7	352	281						Untertest1.avi	0	880	547	72	111	280	167	616	0	Content		280	170	3368681	6024135722
3385	13:04:59.913	00:00:03.385	203	361,157	309,2632	0,7341251	0,7181627	581,0736	4,331334	0	335,5709	256,0802	0,5588101	0,660878	578,6508	4,107609	0	7	348	283						Untertest1.avi	0	880	547	72	111	280	167	616	0	Content		276	172	3385429	6024152470
3402	13:04:59.930	00:00:03.402	204	362,5479	305,8008	0,7345915	0,7189445	581,2183	4,325013	0	332,8736	257,1491	0,5593042	0,6618465	578,7566	4,121399	0	7	348	281						Untertest1.avi	0	880	547	72	111	280	167	616	0	Content		276	170	3402050	6024169091
3419	13:04:59.947	00:00:03.418	205	359,7139	305,8432	0,7348261	0,7194479	581,0179	4,314568	0	338,3453	258,7401	0,5595415	0,6627386	578,7832	4,127221	0	7	349	282						Untertest1.avi	0	880	547	72	111	280	167	616	0	Content		277	171	3418672	6024185713
3435	13:04:59.963	00:00:03.435	206	364,2898	275,6029	0,7359186	0,7198929	594,7414	4,345871	0	344,7407	240,8319	0,5598059	0,6636536	592,588	4,147673	0	7	355	258						Untertest1.avi	0	880	547	72	111	280	167	616	0	Content		283	147	3435345	6024202386
3452	13:04:59.980	00:00:03.451	207	364,4116	284,662	0,7355697	0,7200387	594,7414	4,369268	0	340,9052	223,7906	0,559306	0,6646242	592,588	4,123382	0	7	353	254						Untertest1.avi	0	880	547	72	111	280	167	616	0	Content		281	143	3451966	6024219007
3469	13:04:59.997	00:00:03.468	208	367,6783	284,3432	0,734852	0,7201269	594,7414	4,337371	0	348,8809	235,9158	0,5584564	0,6656122	592,588	4,148755	0	7	358	260						Untertest1.avi	0	880	547	72	111	280	167	616	0	Content		286	149	3468592	6024235633
3485	13:05:00.013	00:00:03.485	209	440,8835	286,7072	0,7332786	0,7200029	594,7414	4,359643	0	424,2242	249,3979	0,5568767	0,6668383	592,588	4,143158	0	8	433	268						Untertest1.avi	0	880	547	72	111	378	193	266	0	Content		361	157	3485212	6024252253
3502	13:05:00.030	00:00:03.501	210	456,3872	293,7598	0,7320908	0,7200903	594,7414	4,345785	0	438,2854	270,2538	0,5555315	0,668178	592,588	4,128883	0	8	447	282						Untertest1.avi	0	880	547	72	111	378	193	266	0	Content		375	171	3501961	6024269002
3519	13:05:00.047	00:00:03.518	211	450,5204	296,3325	0,7311951	0,7201963	594,7414	4,328789	0	433,4691	253,0175	0,554335	0,6693678	592,588	4,131714	0	8	442	275						Untertest1.avi	0	880	547	72	111	378	193	266	0	Content		370	164	3518585	6024285626
3535	13:05:00.063	00:00:03.535	212	459,1544	296,6626	0,7301779	0,7203974	594,7414	4,347212	0	441,7623	269,4595	0,5530296	0,6705009	592,588	4,133555	0	8	450	283						Untertest1.avi	0	880	547	72	111	378	193	266	0	Content		378	172	3535207	6024302248
3552	13:05:00.080	00:00:03.551	213	451,0895	290,6218	0,7290448	0,7206522	594,7414	4,326367	0	433,6616	255,9828	0,5516804	0,6718827	592,588	4,118822	0	8	442	273						Untertest1.avi	0	880	547	72	111	378	193	266	0	Content		370	162	3551955	6024318996
3569	13:05:00.097	00:00:03.568	214	456,2643	289,0278	0,7307588	0,7204488	594,7414	4,260377	0	433,6852	275,8788	0,5532385	0,6724186	592,588	4,081422	0	8	445	282						Untertest1.avi	0	880	547	72	111	378	193	266	0	Content		373	171	3568579	6024335620
3585	13:05:00.113	00:00:03.585	215	458,6647	292,6252	0,7239255	0,721141	594,7414	4,255168	0	441,2104	258,7534	0,5459648	0,674303	592,588	4,041782	0	8	450	276						Untertest1.avi	0	880	547	72	111	378	193	266	0	Content		378	165	3585324	6024352365
3602	13:05:00.130	00:00:03.601	216	464,3167	323,2142	0,7243794	0,7202463	578,0226	4,133636	0	435,8226	290,3817	0,5473217	0,6742919	575,4561	3,918996	0	8	450	307						Untertest1.avi	0	880	547	72	111	378	193	266	0	Content		378	196	3601823	6024368864
3619	13:05:00.147	00:00:03.618	217	467,0772	325,8442	0,7231954	0,71955	577,6362	4,164646	0	439,4747	292,4635	0,5459355	0,6744943	575,0931	3,925279	0	8	453	309						Untertest1.avi	0	880	547	72	111	378	193	266	0	Content		381	198	3618575	6024385616
3635	13:05:00.163	00:00:03.635	218	468,6569	322,911	0,7219046	0,7188022	577,4977	4,135562	0	436,0271	293,9505	0,5445089	0,6747362	574,7573	3,927221	0	8	452	308						Untertest1.avi	0	880	547	72	111	378	193	266	0	Content		380	197	3635196	6024402237
3652	13:05:00.180	00:00:03.651	219	460,7448	322,5184	0,7205147	0,7181183	577,3408	4,123444	0	437,7898	290,6216	0,5429845	0,6751171	574,4312	3,900796	0	8	449	307						Untertest1.avi	0	880	547	72	111	378	193	266	0	Content		377	196	3651820	6024418861
3669	13:05:00.197	00:00:03.668	220	472,0306	324,3547	0,7190642	0,7170548	577,0103	4,138359	0	439,1246	295,4522	0,5413396	0,6754059	574,2318	3,889343	0	8	456	310						Untertest1.avi	0	880	547	72	111	378	193	266	0	Content		384	199	3668567	6024435608
3685	13:05:00.213	00:00:03.685	221	470,6356	320,3874	0,7174479	0,7147669	577,0705	4,096637	0	435,8536	287,118	0,5395826	0,6751586	573,9568	3,886661	0	8	453	304						Untertest1.avi	0	880	547	72	111	378	193	266	0	Content		381	193	3685189	6024452230
3702	13:05:00.230	00:00:03.701	222	468,2689	319,9424	0,7157341	0,7109665	576,9595	4,111006	0	431,8934	295,5037	0,5376806	0,6738629	573,8342	3,896369	0	8	450	308						Untertest1.avi	0	880	547	72	111	378	193	266	0	Content		378	197	3701814	6024468855
3718	13:05:00.246	00:00:03.718	223	469,9321	319,7799	0,7138034	0,7064407	577,0684	4,109646	0	435,0998	293,8763	0,5355651	0,6723268	573,7897	3,878016	0	8	453	307						Untertest1.avi	0	880	547	72	111	378	193	266	0	Content		381	196	3718437	6024485478
3735	13:05:00.263	00:00:03.735	224	467,8522	321,2947	0,7116075	0,7023582	577,3572	4,086938	0	434,0532	285,6521	0,5332719	0,6710694	573,9203	3,846909	0	8	451	303						Untertest1.avi	0	880	547	72	111	378	193	266	0	Content		379	192	3735058	6024502099
3752	13:05:00.280	00:00:03.751	225	515,4722	326,6616	0,708716	0,6994163	577,5949	4,111144	0	484,4352	306,1514	0,530445	0,6707029	574,1346	3,873773	0	9	500	316						Untertest1.avi	0	880	547	72	111	448	223	483	0	Content		428	205	3751681	6024518722
3768	13:05:00.296	00:00:03.768	226	535,4337	336,4341	0,7058242	0,6977742	578,0102	4,088551	0	506,7771	323,6577	0,5275599	0,6712247	574,685	3,848774	0	9	521	330						Untertest1.avi	0	880	547	72	111	448	223	483	0	Content		449	219	3768302	6024535343
3785	13:05:00.313	00:00:03.785	227	532,0328	333,7852	0,7034866	0,6971447	578,2598	4,088	0	500,3659	317,0091	0,5251368	0,6720563	574,7394	3,842723	0	9	516	325						Untertest1.avi	0	880	547	72	111	448	223	483	0	Content		444	214	3785050	6024552091
3802	13:05:00.330	00:00:03.801	228	533,7679	332,5148	0,7011071	0,6970572	578,3591	4,060897	0	506,8109	330,4573	0,5226914	0,6731477	574,9921	3,861201	0	9	520	331						Untertest1.avi	0	880	547	72	111	448	223	483	0	Content		448	220	3801673	6024568714
3818	13:05:00.346	00:00:03.818	229	530,2319	338,3007	0,6987666	0,6971961	578,4777	4,062989	0	501,1858	319,1034	0,5202822	0,6746399	575,097	3,852022	0	9	516	329						Untertest1.avi	0	880	547	72	111	448	223	483	0	Content		444	218	3818297	6024585338
3835	13:05:00.363	00:00:03.834	230	532,7914	336,9994	0,696548	0,6975182	578,5729	4,070549	0	501,0368	329,4061	0,5179293	0,6761027	575,3022	3,872064	0	9	517	333						Untertest1.avi	0	880	547	72	111	448	223	483	0	Content		445	222	3834920	6024601961
3852	13:05:00.380	00:00:03.851	231	531,4332	336,1264	0,6942907	0,6977821	578,6939	4,056846	0	500,0734	324,1613	0,5155771	0,6776246	575,3751	3,842449	0	9	516	330						Untertest1.avi	0	880	547	72	111	448	223	483	0	Content		444	219	3851541	6024618582
3868	13:05:00.396	00:00:03.868	232	538,097	336,6298	0,692016	0,6981788	578,7966	4,061882	0	504,3738	324,9196	0,5132154	0,6791208	575,4604	3,848977	0	9	521	331						Untertest1.avi	0	880	547	72	111	448	223	483	0	Content		449	220	3868288	6024635329
3885	13:05:00.413	00:00:03.884	233	537,0892	332,7049	0,6897645	0,6984339	578,7897	4,068518	0	504,683	329,1461	0,5108555	0,6804407	575,6218	3,876258	0	9	521	331						Untertest1.avi	0	880	547	72	111	448	223	483	0	Content		449	220	3884912	6024651953
3902	13:05:00.430	00:00:03.901	234	537,3759	339,0792	0,6875076	0,6984999	578,8787	4,088336	0	501,679	329,8174	0,5085291	0,6815553	575,8301	3,870704	0	9	520	334						Untertest1.avi	0	880	547	72	111	448	223	483	0	Content		448	223	3901660	6024668701
3918	13:05:00.446	00:00:03.918	235	539,1635	336,5436	0,6853238	0,6984213	579,1168	4,093355	0	505,5683	327,7391	0,5062885	0,6824546	575,9634	3,887047	0	9	522	332						Untertest1.avi	0	880	547	72	111	448	223	483	0	Content		450	221	3918281	6024685322
3935	13:05:00.463	00:00:03.934	236	531,2416	345,2256	0,6832085	0,6980346	579,1357	4,104582	0	504,0187	328,8289	0,5041308	0,6831061	576,0291	3,889383	0	9	518	337						Untertest1.avi	0	880	547	72	111	448	223	483	0	Content		446	226	3934904	6024701945
3952	13:05:00.480	00:00:03.951	237	531,4543	336,6558	0,6811586	0,6975059	579,1943	4,075104	0	507,7415	325,8766	0,5020533	0,6836013	576,3184	3,885323	0	9	520	331						Untertest1.avi	0	880	547	72	111	448	223	483	0	Content		448	220	3951651	6024718692
3968	13:05:00.496	00:00:03.968	238	529,9839	338,6949	0,679175	0,6967686	579,4801	4,088833	0	507,8613	327,9751	0,5000529	0,6839327	576,4673	3,883173	0	9	519	333						Untertest1.avi	0	880	547	72	111	448	223	483	0	Content		447	222	3968272	6024735313
3985	13:05:00.513	00:00:03.984	239	536,3489	341,2596	0,6772812	0,6960105	579,4044	4,127532	0	504,4327	332,8416	0,4980981	0,6842456	576,5949	3,929053	0	9	520	337						Untertest1.avi	0	880	547	72	111	448	223	483	0	Content		448	226	3984897	6024751938
4002	13:05:00.530	00:00:04.001	240	534,4424	338,6406	0,6754491	0,695254	579,5596	4,123029	0	505,8799	336,0164	0,4962055	0,6845514	576,6105	3,917108	0	9	520	337						Untertest1.avi	0	880	547	72	111	448	223	483	0	Content		448	226	4001520	6024768561
4018	13:05:00.546	00:00:04.018	241	537,4805	344,4713	0,6736764	0,6946039	579,608	4,122395	0	512,4585	330,186	0,4944187	0,6850232	576,7242	3,925731	0	9	525	337						Untertest1.avi	0	880	547	72	111	448	223	483	0	Content		453	226	4018151	6024785192
4035	13:05:00.563	00:00:04.034	242	535,938	338,0823	0,6720239	0,6943347	579,5329	4,11718	0	505,0954	330,0617	0,492693	0,6856427	576,8341	3,918507	0	9	521	334						Untertest1.avi	0	880	547	72	111	448	223	483	0	Content		449	223	4034908	6024801949
4052	13:05:00.580	00:00:04.051	243	539,5967	343,2892	0,670481	0,6943365	579,3746	4,138611	0	508,7082	327,2589	0,491134	0,6865324	576,6045	3,902159	0	9	524	335						Untertest1.avi	0	880	547	72	111	448	223	483	0	Content		452	224	4051515	6024818556
4068	13:05:00.596	00:00:04.068	244	531,5196	340,174	0,6690978	0,6946828	579,3456	4,113973	0	510,6654	331,4822	0,4896775	0,6876724	576,6108	3,92984	0	9	521	336						Untertest1.avi	0	880	547	72	111	448	223	483	0	Content		449	225	4068138	6024835179
4085	13:05:00.613	00:00:04.084	245	536,9015	341,1546	0,667886	0,6953867	579,3753	4,13608	0	505,7199	330,3437	0,4883861	0,6890134	576,4904	3,933182	0	9	521	336						Untertest1.avi	0	880	547	72	111	448	223	483	0	Content		449	225	4084888	6024851929
4102	13:05:00.630	00:00:04.101	246	533,2034	341,8501	0,6667864	0,6964362	579,1461	4,096364	0	509,0636	329,3044	0,4872538	0,6905483	576,3282	3,91918	0	9	521	336						Untertest1.avi	0	880	547	72	111	448	223	483	0	Content		449	225	4101509	6024868550
4118	13:05:00.646	00:00:04.118	247	535,4046	341,6464	0,6658474	0,697615	578,9688	4,120063	0	503,6866	332,8347	0,4862627	0,6920413	576,1887	3,937881	0	9	520	337						Untertest1.avi	0	880	547	72	111	448	223	483	0	Content		448	226	4118132	6024885173
4135	13:05:00.663	00:00:04.134	248	537,3936	345,4897	0,6650487	0,6987341	578,7001	4,106568	0	505,9194	326,2	0,4853983	0,6934921	575,949	3,93154	0	9	522	336						Untertest1.avi	0	880	547	72	111	448	223	483	0	Content		450	225	4134755	6024901796
4152	13:05:00.680	00:00:04.151	249	534,2942	343,7124	0,6642899	0,6996726	578,4871	4,094195	0	507,2169	332,8148	0,4846117	0,6946866	575,6956	3,921569	0	9	521	338						Untertest1.avi	0	880	547	72	111	448	223	483	0	Content		449	227	4151506	6024918547
4168	13:05:00.696	00:00:04.168	250	537,5402	339,0441	0,6636057	0,7003525	578,2269	4,077719	0	507,1485	327,6446	0,4838161	0,6956789	575,6674	3,905275	0	9	522	333						Untertest1.avi	0	880	547	72	111	448	223	483	0	Content		450	222	4168129	6024935170
4185	13:05:00.713	00:00:04.184	251	530,5971	342,5296	0,6628438	0,7008234	578,0169	4,075024	0	512,488	333,7776	0,4830464	0,6964877	575,2614	3,903618	0	9	522	338						Untertest1.avi	0	880	547	72	111	448	223	483	0	Content		450	227	4184877	6024951918
4201	13:05:00.729	00:00:04.201	252	532,8134	343,8098	0,6621267	0,7010474	577,7422	4,070578	0	506,7025	334,2488	0,4821896	0,6971465	575,1238	3,893723	0	9	520	339						Untertest1.avi	0	880	547	72	111	448	223	483	0	Content		448	228	4201499	6024968540
4218	13:05:00.746	00:00:04.218	253	533,5189	348,6241	0,6612543	0,7014474	577,4285	4,054646	0	505,9614	337,3505	0,4812829	0,6977478	574,7808	3,896947	0	9	520	343						Untertest1.avi	0	880	547	72	111	448	223	483	0	Content		448	232	4218121	6024985162
4235	13:05:00.763	00:00:04.234	254	653,8769	424,696	0,6590907	0,7029158	576,9675	4,077935	0	621,0389	431,1733	0,4797158	0,6992902	574,8699	3,900909	0	10	637	428						Untertest1.avi	0	880	547	72	111	622	429	383	0	Content		565	317	4234743	6025001784
4251	13:05:00.779	00:00:04.251	255	716,8484	522,2999	0,6571508	0,7045242	577,0581	4,068387	0	691,9883	533,978	0,4783685	0,7010801	574,8564	3,895934	0	10	704	528						Untertest1.avi	0	880	547	72	111	622	429	383	0	Content		632	417	4251367	6025018408
4268	13:05:00.796	00:00:04.268	256	705,9551	526,2681	0,6566589	0,7050493	576,4866	4,058452	0	681,038	532,2061	0,477588	0,7015457	574,3704	3,885238	0	10	693	529						Untertest1.avi	0	880	547	72	111	622	429	383	0	Content		621	418	4268117	6025035158
4285	13:05:00.813	00:00:04.284	257	707,7128	536,0059	0,6562583	0,70532	575,9144	4,034165	0	684,4078	542,8662	0,476855	0,7016016	574,1365	3,864196	0	10	696	539						Untertest1.avi	0	880	547	72	111	622	429	383	0	Content		624	428	4284738	6025051779
4301	13:05:00.829	00:00:04.301	258	705,7266	535,2403	0,655815	0,7052836	575,6918	4,034939	0	683,2195	544,8859	0,4762208	0,701699	573,9227	3,841374	0	10	694	540						Untertest1.avi	0	880	547	72	111	622	429	383	0	Content		622	429	4301498	6025068539
4318	13:05:00.846	00:00:04.318	259	708,8528	535,3134	0,655463	0,7053396	575,4203	4,009142	0	676,4902	546,4713	0,4756497	0,7019987	573,6852	3,853896	0	10	693	541						Untertest1.avi	0	880	547	72	111	622	429	383	0	Content		621	430	4318122	6025085163
4335	13:05:00.863	00:00:04.334	260	710,2166	534,8098	0,6551071	0,7055423	575,0101	4,015229	0	677,1185	544,6525	0,4751141	0,7024656	573,283	3,831506	0	10	694	540						Untertest1.avi	0	880	547	72	111	622	429	383	0	Content		622	429	4334732	6025101773
4351	13:05:00.879	00:00:04.351	261	704,6977	532,0795	0,6546744	0,7057924	574,7321	4,015704	0	673,3408	543,1382	0,4745127	0,7031377	572,8281	3,825521	0	10	689	538						Untertest1.avi	0	880	547	72	111	622	429	383	0	Content		617	427	4351481	6025118522
4368	13:05:00.896	00:00:04.368	262	708,4539	535,2869	0,6541575	0,7060814	574,3633	3,999791	0	682,0256	540,1282	0,4738459	0,7040599	572,5499	3,81537	0	10	695	538						Untertest1.avi	0	880	547	72	111	622	429	383	0	Content		623	427	4368102	6025135143
4385	13:05:00.913	00:00:04.384	263	703,5856	535,5966	0,6535444	0,7062249	573,9953	3,999952	0	678,3062	546,8085	0,4730756	0,7050257	572,2796	3,817457	0	10	691	541						Untertest1.avi	0	880	547	72	111	622	429	383	0	Content		619	430	4384725	6025151766
4401	13:05:00.929	00:00:04.401	264	707,6443	534,8527	0,6527842	0,7061724	573,6354	3,982486	0	680,2996	547,4315	0,4721622	0,7061024	571,9175	3,803298	0	10	694	541						Untertest1.avi	0	880	547	72	111	622	429	383	0	Content		622	430	4401345	6025168386
4418	13:05:00.946	00:00:04.417	265	712,1241	534,5024	0,6518234	0,7059097	573,4214	3,96934	0	679,9601	541,5522	0,4710784	0,707208	571,5944	3,787984	0	10	696	538						Untertest1.avi	0	880	547	72	111	622	429	383	0	Content		624	427	4417969	6025185010
4435	13:05:00.963	00:00:04.434	266	710,594	537,8316	0,6506896	0,7055272	573,0937	3,978619	0	684,6754	545,1726	0,4698498	0,7081887	571,4733	3,791881	0	10	698	542						Untertest1.avi	0	880	547	72	111	622	429	383	0	Content		626	431	4434716	6025201757
4451	13:05:00.979	00:00:04.451	267	707,1367	534,7574	0,6494157	0,7050604	572,8349	3,963035	0	683,7234	546,6355	0,4684967	0,7090521	571,2264	3,776753	0	10	695	541						Untertest1.avi	0	880	547	72	111	622	429	383	0	Content		623	430	4451339	6025218380
4468	13:05:00.996	00:00:04.467	268	710,8325	535,8654	0,648127	0,7044955	572,5325	3,966413	0	682,121	542,9824	0,4671111	0,709847	571,0101	3,7443	0	10	696	539						Untertest1.avi	0	880	547	72	111	622	429	383	0	Content		624	428	4467961	6025235002
4485	13:05:01.013	00:00:04.484	269	710,6697	534,3588	0,6467813	0,7037861	572,4646	3,945079	0	683,1411	545,3461	0,4657176	0,7106842	570,8959	3,748738	0	10	697	540						Untertest1.avi	0	880	547	72	111	622	429	383	0	Content		625	429	4484583	6025251624
4501	13:05:01.029	00:00:04.501	270	711,7336	537,0774	0,6454287	0,7028858	572,3	3,921398	0	677,2429	544,745	0,4643452	0,7115667	570,8594	3,74669	0	10	694	541						Untertest1.avi	0	880	547	72	111	622	429	383	0	Content		622	430	4501330	6025268371
4518	13:05:01.046	00:00:04.517	271	707,5558	538,0491	0,6441005	0,7019257	572,0869	3,909307	0	673,687	545,8324	0,4629954	0,7124758	570,8985	3,730296	0	10	691	542						Untertest1.avi	0	880	547	72	111	622	429	383	0	Content		619	431	4517952	6025284993
4535	13:05:01.063	00:00:04.534	272	710,2872	534,8889	0,6427386	0,7009656	572,0446	3,85599	0	679,0012	544,2806	0,4616956	0,7134041	570,8981	3,703423	0	10	695	540						Untertest1.avi	0	880	547	72	111	622	429	383	0	Content		623	429	4534575	6025301616
4551	13:05:01.079	00:00:04.551	273	708,2114	539,408	0,6414102	0,6999766	571,977	3,839839	0	680,4644	544,402	0,4604021	0,7144153	570,6316	3,648771	0	10	694	542						Untertest1.avi	0	880	547	72	111	622	429	383	0	Content		622	431	4551198	6025318239
4568	13:05:01.096	00:00:04.567	274	705,8033	537,8707	0,6400419	0,6989613	571,9879	3,791343	0	680,1453	546,2315	0,4590813	0,7154266	570,7674	3,630346	0	10	693	542						Untertest1.avi	0	880	547	72	111	622	429	383	0	Content		621	431	4567947	6025334988
4585	13:05:01.113	00:00:04.584	275	709,2652	543,0969	0,6386881	0,6979513	571,8212	3,781729	0	678,0761	545,739	0,4578013	0,7164574	570,7294	3,596388	0	10	694	544						Untertest1.avi	0	880	547	72	111	622	429	383	0	Content		622	433	4584568	6025351609
4601	13:05:01.129	00:00:04.601	276	660,1282	508,9259	0,6376129	0,6965176	572,02	3,742266	0	645,2156	511,9741	0,4569571	0,7172477	570,8925	3,555781	0	10	653	510						Untertest1.avi	0	880	547	72	111	622	429	383	0	Content		581	399	4601188	6025368229
4618	13:05:01.146	00:00:04.617	277	605,1519	462,2856	0,6368746	0,6948572	572,0035	3,691962	0	580,9089	465,1204	0,4567373	0,7176029	571,0366	3,576071	0	11	593	464						Untertest1.avi	0	880	547	72	111	340	251	217	0	Content		521	353	4617811	6025384852
4635	13:05:01.163	00:00:04.634	278	518,7029	408,4253	0,6365073	0,6933323	572,2336	3,676561	0	498,9278	402,6744	0,4569763	0,7179625	570,8765	3,53661	0	11	509	406						Untertest1.avi	0	880	547	72	111	340	251	217	0	Content		437	295	4634558	6025401599
4651	13:05:01.179	00:00:04.651	279	430,6665	375,3099	0,6364068	0,6925363	572,1287	3,615957	0	401,1414	359,9469	0,4572617	0,7185829	570,85	3,516036	0	11	416	368						Untertest1.avi	0	880	547	72	111	340	251	217	0	Content		344	257	4651180	6025418221
4668	13:05:01.196	00:00:04.667	280	439,5123	369,4485	0,6359345	0,6923817	572,195	3,592491	0	409,9726	355,5078	0,4567452	0,7194616	570,8263	3,471489	0	11	425	362						Untertest1.avi	0	880	547	72	111	340	251	217	0	Content		353	251	4667928	6025434969
4685	13:05:01.213	00:00:04.684	281	430,963	375,3425	0,6356761	0,6925519	572,3327	3,59754	0	399,0889	350,9379	0,4561827	0,7204708	570,7917	3,443016	0	11	415	363						Untertest1.avi	0	880	547	72	111	340	251	217	0	Content		343	252	4684549	6025451590
4701	13:05:01.229	00:00:04.701	282	428,6622	366,6778	0,6355996	0,6928409	572,2353	3,546632	0	398,2752	349,7638	0,4559513	0,7211038	570,6763	3,444705	0	11	413	358						Untertest1.avi	0	880	547	72	111	340	251	217	0	Content		341	247	4701171	6025468212
4718	13:05:01.246	00:00:04.717	283	427,6719	366,2687	0,6357041	0,6931784	572,2285	3,552789	0	395,6103	352,2216	0,4559014	0,721493	570,72	3,427883	0	11	412	359						Untertest1.avi	0	880	547	72	111	340	251	217	0	Content		340	248	4717794	6025484835
4735	13:05:01.263	00:00:04.734	284	429,7043	370,2027	0,6359065	0,6935814	572,035	3,515719	0	394,6739	353,2955	0,4559982	0,7218882	570,6003	3,422472	0	11	412	362						Untertest1.avi	0	880	547	72	111	340	251	217	0	Content		340	251	4734539	6025501580
4751	13:05:01.279	00:00:04.751	285	427,201	368,0738	0,6362132	0,6939224	572,1786	3,500043	0	394,6827	353,1704	0,4561861	0,7222	570,6432	3,397073	0	11	411	361						Untertest1.avi	0	880	547	72	111	340	251	217	0	Content		339	250	4751162	6025518203
4768	13:05:01.296	00:00:04.767	286	429,0725	365,1176	0,6365063	0,6943244	572,0385	3,457032	0	390,9688	347,2544	0,4564245	0,722488	570,6211	3,368066	0	11	410	356						Untertest1.avi	0	880	547	72	111	340	251	217	0	Content		338	245	4767783	6025534824
4784	13:05:01.312	00:00:04.784	287	423,5281	358,3093	0,6367961	0,6946508	572,1107	3,444008	0	395,0535	355,423	0,4566574	0,722759	570,5969	3,365928	0	11	409	357						Untertest1.avi	0	880	547	72	111	340	251	217	0	Content		337	246	4784404	6025551445
4801	13:05:01.329	00:00:04.801	288	423,0376	364,9839	0,6370864	0,6949644	572,0185	3,446987	0	394,843	354,503	0,4568869	0,7229615	570,5682	3,35818	0	11	409	360						Untertest1.avi	0	880	547	72	111	340	251	217	0	Content		337	249	4801152	6025568193
4818	13:05:01.346	00:00:04.817	289	426,0961	365,5719	0,6373467	0,6952097	571,9049	3,454446	0	393,1626	358,256	0,457122	0,7232209	570,4721	3,357459	0	11	410	362						Untertest1.avi	0	880	547	72	111	340	251	217	0	Content		338	251	4817774	6025584815
4834	13:05:01.362	00:00:04.834	290	487,1231	387,5107	0,6368946	0,695677	571,6807	3,444365	0	449,9632	378,618	0,4568168	0,7237144	570,4759	3,358467	0	12	469	383						Untertest1.avi	0	880	547	72	111	453	264	217	0	Content		397	272	4834395	6025601436
4851	13:05:01.379	00:00:04.851	291	545,8359	404,3022	0,6382173	0,6961173	580,2537	3,631956	0	522,5662	379,8046	0,4579265	0,724272	580,7059	3,458999	0	12	534	392						Untertest1.avi	0	880	547	72	111	453	264	217	0	Content		462	281	4851018	6025618059
4868	13:05:01.396	00:00:04.867	292	544,1255	390,0759	0,6345342	0,6966422	588,0284	3,54441	0	513,3273	370,7606	0,4518202	0,7248651	594,4656	3,3792	0	12	529	380						Untertest1.avi	0	880	547	72	111	453	264	217	0	Content		457	269	4867763	6025634804
4884	13:05:01.412	00:00:04.884	293	548,6878	381,762	0,6406389	0,6959744	588,4938	3,509431	0	506,2363	357,383	0,4607345	0,7239898	596,8879	3,454023	0	12	527	370						Untertest1.avi	0	880	547	72	111	453	264	217	0	Content		455	259	4884386	6025651427
4901	13:05:01.429	00:00:04.901	294	534,8413	385,8617	0,6378635	0,6964654	588,4938	3,574334	0	515,7564	345,3661	0,4562849	0,7245144	596,8879	3,481575	0	12	525	366						Untertest1.avi	0	880	547	72	111	453	264	217	0	Content		453	255	4901011	6025668052
4918	13:05:01.446	00:00:04.917	295	540,1553	389,8561	0,6381707	0,6967119	588,4938	3,574957	0	524,0255	364,1048	0,4565507	0,7244846	596,8879	3,507095	0	12	532	377						Untertest1.avi	0	880	547	72	111	453	264	217	0	Content		460	266	4917632	6025684673
4934	13:05:01.462	00:00:04.934	296	533,7502	397,6718	0,6384553	0,6970107	588,4938	3,508724	0	511,6792	351,9854	0,4567604	0,724507	596,8879	3,46906	0	12	523	375						Untertest1.avi	0	880	547	72	111	453	264	217	0	Content		451	264	4934383	6025701424
4951	13:05:01.479	00:00:04.951	297	539,0827	389,7632	0,6388115	0,6975229	588,4938	3,514752	0	524,0282	362,3294	0,4570871	0,7244554	596,8879	3,444306	0	12	532	376						Untertest1.avi	0	880	547	72	111	453	264	217	0	Content		460	265	4951004	6025718045
4968	13:05:01.496	00:00:04.967	298	531,1231	381,5441	0,6392246	0,6979395	588,4938	3,434066	0	516,6381	355,0926	0,4574185	0,7243736	596,8879	3,405717	0	12	524	368						Untertest1.avi	0	880	547	72	111	453	264	217	0	Content		452	257	4967625	6025734666
4984	13:05:01.512	00:00:04.984	299	530,2444	384,6415	0,6367046	0,698847	588,4938	3,554242	0	529,0382	348,9466	0,4531844	0,724616	596,8879	3,497241	0	12	530	367						Untertest1.avi	0	880	547	72	111	453	264	217	0	Content		458	256	4984249	6025751290
5001	13:05:01.529	00:00:05.000	300	528,0689	372,0684	0,6432041	0,6981808	588,4938	3,473537	0	514,1349	357,8643	0,4628981	0,7235634	596,8879	3,493547	0	12	521	365						Untertest1.avi	0	880	547	72	111	453	264	217	0	Content		449	254	5000996	6025768037
5018	13:05:01.546	00:00:05.017	301	-1024	-768	-1	-1	-1	-1	4	-1024	-768	-1	-1	-1	-1	4	12	0	0						Untertest1.avi	0	880	547	72	111	453	264	217	0	Content		-72	-111	5017652	6025784693
5034	13:05:01.562	00:00:05.034	302	-1024	-768	-1	-1	-1	-1	4	-1024	-768	-1	-1	-1	-1	4	12	0	0						Untertest1.avi	0	880	547	72	111	453	264	217	0	Content		-72	-111	5034319	6025801360
5051	13:05:01.579	00:00:05.050	303	518,3082	410,7121	0,6405751	0,6993051	572,7466	3,400219	0	486,4894	393,7227	0,4595692	0,7231074	571,4662	3,288947	0	13	502	402						Untertest1.avi	0	880	547	72	111	404	255	783	0	Content		430	291	5050942	6025817983
5068	13:05:01.596	00:00:05.067	304	517,0198	419,3793	0,6411862	0,699649	571,4204	3,365046	0	493,2493	388,3615	0,4602376	0,7227145	570,2025	3,229419	0	13	505	404						Untertest1.avi	0	880	547	72	111	404	255	783	0	Content		433	293	5067694	6025834735
5084	13:05:01.612	00:00:05.084	305	522,1219	397,546	0,6415762	0,6998835	571,3891	3,277821	0	492,1216	389,1565	0,4605865	0,7225486	569,8811	3,214497	0	13	507	393						Untertest1.avi	0	880	547	72	111	404	255	783	0	Content		435	282	5084314	6025851355
5101	13:05:01.629	00:00:05.100	306	519,9012	401,9948	0,6417803	0,7001801	571,3844	3,272599	0	496,0123	390,8978	0,4607762	0,7225388	570,0754	3,210692	0	13	508	396						Untertest1.avi	0	880	547	72	111	404	255	783	0	Content		436	285	5100938	6025867979
5118	13:05:01.646	00:00:05.117	307	484,8058	405,2914	0,6421883	0,7003225	571,37	3,299606	0	466,9247	383,377	0,461232	0,722452	569,9977	3,165812	0	13	476	394						Untertest1.avi	0	880	547	72	111	404	255	783	0	Content		404	283	5117561	6025884602
5134	13:05:01.662	00:00:05.134	308	483,18	402,1974	0,6423857	0,7003497	571,3787	3,258402	0	466,336	377,9738	0,4614861	0,7224228	569,634	3,172715	0	13	475	390						Untertest1.avi	0	880	547	72	111	404	255	783	0	Content		403	279	5134182	6025901223
5151	13:05:01.679	00:00:05.150	309	483,8788	404,2534	0,6423331	0,7004991	571,1724	3,249573	0	460,1696	387,0666	0,4614272	0,7224531	569,5771	3,169161	0	13	472	396						Untertest1.avi	0	880	547	72	111	404	255	783	0	Content		400	285	5150929	6025917970
5168	13:05:01.696	00:00:05.167	310	477,5534	398,9906	0,6423042	0,7005841	571,165	3,247111	0	458,8359	384,684	0,4613475	0,7225118	569,681	3,154959	0	13	468	392						Untertest1.avi	0	880	547	72	111	404	255	783	0	Content		396	281	5167554	6025934595
5184	13:05:01.712	00:00:05.184	311	479,7589	400,6742	0,6422244	0,7006337	571,1307	3,208227	0	457,0139	390,7741	0,4612457	0,7225451	569,7946	3,164891	0	13	468	396						Untertest1.avi	0	880	547	72	111	404	255	783	0	Content		396	285	5184178	6025951219
5201	13:05:01.729	00:00:05.200	312	479,3776	406,6644	0,6421552	0,7006191	571,2014	3,22959	0	454,8944	387,3685	0,461139	0,7225031	569,7366	3,152059	0	13	467	397						Untertest1.avi	0	880	547	72	111	404	255	783	0	Content		395	286	5200926	6025967967
5218	13:05:01.746	00:00:05.217	313	487,5064	397,1281	0,6420972	0,7005888	571,2291	3,228138	0	450,4026	390,484	0,4610493	0,7224927	569,589	3,162609	0	13	469	394						Untertest1.avi	0	880	547	72	111	404	255	783	0	Content		397	283	5217549	6025984590
5234	13:05:01.762	00:00:05.234	314	483,9701	396,6387	0,6420467	0,700514	571,2201	3,223778	0	462,3237	379,1054	0,460993	0,7224496	569,5117	3,133109	0	13	473	388						Untertest1.avi	0	880	547	72	111	404	255	783	0	Content		401	277	5234171	6026001212
5251	13:05:01.779	00:00:05.250	315	484,3259	408,9152	0,6419926	0,7004038	571,1206	3,262669	0	458,4841	387,7278	0,4609431	0,7223617	569,4288	3,146812	0	13	471	398						Untertest1.avi	0	880	547	72	111	404	255	783	0	Content		399	287	5250921	6026017962
5268	13:05:01.796	00:00:05.267	316	483,6051	404,0894	0,6419584	0,7003455	571,0929	3,22559	0	455,3623	387,2155	0,4608776	0,7222358	569,5106	3,150844	0	13	469	396						Untertest1.avi	0	880	547	72	111	404	255	783	0	Content		397	285	5267543	6026034584
5284	13:05:01.812	00:00:05.284	317	486,1762	405,4454	0,6419297	0,7002947	571,0618	3,241	0	459,3658	385,624	0,4608412	0,722182	569,5291	3,15139	0	13	473	396						Untertest1.avi	0	880	547	72	111	404	255	783	0	Content		401	285	5284166	6026051207
5301	13:05:01.829	00:00:05.300	318	479,9015	400,2402	0,6418409	0,7002304	571,2098	3,193881	0	454,2297	381,5122	0,4607763	0,722174	569,6593	3,143593	0	13	467	391						Untertest1.avi	0	880	547	72	111	404	255	783	0	Content		395	280	5300788	6026067829
5317	13:05:01.845	00:00:05.317	319	478,1615	398,7096	0,6417676	0,7000358	571,2625	3,2293	0	458,2614	384,379	0,4607108	0,7221004	569,8514	3,146775	0	13	468	392						Untertest1.avi	0	880	547	72	111	404	255	783	0	Content		396	281	5317412	6026084453
5334	13:05:01.862	00:00:05.334	320	484,3607	398,5013	0,6417094	0,6997409	571,4459	3,194006	0	461,869	381,0926	0,4606317	0,7219646	569,9179	3,144345	0	13	473	390						Untertest1.avi	0	880	547	72	111	404	255	783	0	Content		401	279	5334034	6026101075
5351	13:05:01.879	00:00:05.350	321	476,7435	388,5651	0,641656	0,699394	571,5043	3,174791	0	468,2259	372,278	0,460569	0,7216187	569,9337	3,126002	0	13	472	380						Untertest1.avi	0	880	547	72	111	404	255	783	0	Content		400	269	5350788	6026117829
5367	13:05:01.895	00:00:05.367	322	462,923	399,864	0,6416597	0,6988875	571,5714	3,059965	0	463,8314	333,1838	0,460584	0,7211204	570,0529	3,273223	0	13	463	367						Untertest1.avi	0	880	547	72	111	404	255	783	0	Content		391	256	5367408	6026134449
5384	13:05:01.912	00:00:05.384	323	-1024	-768	-1	-1	-1	-1	4	451,628	393,8534	0,460692	0,7207138	570,2132	2,950956	0	13	452	394						Untertest1.avi	0	880	547	72	111	404	255	783	0	Content		380	283	5384030	6026151071
5401	13:05:01.929	00:00:05.400	324	-1024	-768	-1	-1	-1	-1	4	551,592	436,8567	0,460743	0,7199869	570,2133	2,116681	0	13	552	437						Untertest1.avi	0	880	547	72	111	404	255	783	0	Content		480	326	5400779	6026167820
5417	13:05:01.945	00:00:05.417	325	-1024	-768	-1	-1	-1	-1	4	623,7695	462,2081	0,4609617	0,7198014	570,2133	1,647551	0	13	624	462						Untertest1.avi	0	880	547	72	111	404	255	783	0	Content		552	351	5417399	6026184440
5434	13:05:01.962	00:00:05.434	326	453,5414	343,6797	0,6421332	0,6990417	571,5714	3,279644	0	455,1603	395,2103	0,4610507	0,720495	569,967	2,940378	0	13	454	369						Untertest1.avi	0	880	547	72	111	404	255	783	0	Content		382	258	5434024	6026201065
5451	13:05:01.979	00:00:05.450	327	476,4904	360,047	0,642095	0,699025	571,6049	3,199721	0	456,905	312,9552	0,4609933	0,7208347	569,8911	3,234512	0	13	467	337						Untertest1.avi	0	880	547	72	111	404	255	783	0	Content		395	226	5450646	6026217687
5467	13:05:01.995	00:00:05.467	328	481,2671	367,3582	0,6420079	0,6992892	571,7597	3,170514	0	474,728	350,8903	0,4610144	0,720915	569,8452	3,168131	0	13	478	359						Untertest1.avi	0	880	547	72	111	404	255	783	0	Content		406	248	5467271	6026234312
5484	13:05:02.012	00:00:05.484	329	484,4626	365,3065	0,6421075	0,6992775	571,5428	3,223008	0	470,8945	356,2468	0,4611418	0,7207314	569,9497	3,170822	0	13	478	361						Untertest1.avi	0	880	547	72	111	404	255	783	0	Content		406	250	5484021	6026251062
5501	13:05:02.029	00:00:05.500	330	480,5458	363,4911	0,6422681	0,6992036	571,6829	3,241863	0	471,9241	349,9177	0,4612639	0,7204384	569,983	3,17019	0	13	476	357						Untertest1.avi	0	880	547	72	111	404	255	783	0	Content		404	246	5500642	6026267683
5517	13:05:02.045	00:00:05.517	331	484,7391	363,3813	0,6424156	0,6990661	571,7938	3,255756	0	472,612	353,2739	0,4613982	0,7200911	569,8105	3,196465	0	13	479	358						Untertest1.avi	0	880	547	72	111	404	255	783	0	Content		407	247	5517264	6026284305
5534	13:05:02.062	00:00:05.533	332	486,7169	374,6046	0,6425033	0,6989428	571,8174	3,290825	0	471,3687	346,7753	0,4614833	0,7198873	569,6802	3,190376	0	13	479	361						Untertest1.avi	0	880	547	72	111	404	255	783	0	Content		407	250	5533888	6026300929
5551	13:05:02.079	00:00:05.550	333	485,9734	369,0115	0,642538	0,6989833	571,8397	3,280343	0	468,2713	353,118	0,461513	0,7197755	569,7381	3,212008	0	13	477	361						Untertest1.avi	0	880	547	72	111	404	255	783	0	Content		405	250	5550637	6026317678
5567	13:05:02.095	00:00:05.567	334	483,0528	370,3446	0,6425186	0,6991453	571,8611	3,302176	0	471,477	351,9464	0,4614863	0,7198363	569,7643	3,232193	0	13	477	361						Untertest1.avi	0	880	547	72	111	404	255	783	0	Content		405	250	5567259	6026334300
5584	13:05:02.112	00:00:05.583	335	481,2169	369,6374	0,6424761	0,6994405	571,9645	3,316472	0	469,7599	354,2809	0,4613998	0,7199678	569,8864	3,222865	0	13	475	362						Untertest1.avi	0	880	547	72	111	404	255	783	0	Content		403	251	5583883	6026350924
5601	13:05:02.129	00:00:05.600	336	485,7024	368,3188	0,6423805	0,6997697	571,9958	3,323721	0	467,0344	354,0434	0,4612547	0,7200978	570,1033	3,242229	0	13	476	361						Untertest1.avi	0	880	547	72	111	404	255	783	0	Content		404	250	5600505	6026367546
5617	13:05:02.145	00:00:05.617	337	483,2427	371,8592	0,6422092	0,6998979	571,8652	3,354823	0	474,4736	351,887	0,4611322	0,7200394	570,0391	3,256549	0	13	479	362						Untertest1.avi	0	880	547	72	111	404	255	783	0	Content		407	251	5617253	6026384294
5634	13:05:02.162	00:00:05.633	338	484,7702	366,9518	0,6420771	0,6998283	571,9808	3,352227	0	470,732	352,4635	0,4610045	0,7198394	569,957	3,256868	0	13	478	360						Untertest1.avi	0	880	547	72	111	404	255	783	0	Content		406	249	5633877	6026400918
5650	13:05:02.178	00:00:05.650	339	483,0271	374,364	0,6419902	0,6996498	572,1892	3,402111	0	468,3174	354,4807	0,4608522	0,7194217	570,188	3,288486	0	13	476	364						Untertest1.avi	0	880	547	72	111	404	255	783	0	Content		404	253	5650500	6026417541
5667	13:05:02.195	00:00:05.667	340	483,7125	370,6002	0,6419305	0,6992918	572,3078	3,380647	0	465,8819	353,5047	0,4607848	0,718809	570,3047	3,306125	0	13	475	362						Untertest1.avi	0	880	547	72	111	404	255	783	0	Content		403	251	5667122	6026434163
5684	13:05:02.212	00:00:05.683	341	485,8285	374,5911	0,6419168	0,6990376	572,3874	3,415701	0	470,3937	356,3214	0,4607937	0,7181919	570,3411	3,30633	0	13	478	365						Untertest1.avi	0	880	547	72	111	404	255	783	0	Content		406	254	5683871	6026450912
5700	13:05:02.228	00:00:05.700	342	487,3724	375,1984	0,6419681	0,6988573	572,4407	3,430695	0	471,3714	355,4321	0,4608561	0,7176175	570,5156	3,316678	0	13	479	365						Untertest1.avi	0	880	547	72	111	404	255	783	0	Content		407	254	5700492	6026467533
5717	13:05:02.245	00:00:05.717	343	485,1777	367,1365	0,6420409	0,6988355	572,4054	3,416465	0	474,7286	350,2508	0,46101	0,7172335	570,483	3,32693	0	13	480	359						Untertest1.avi	0	880	547	72	111	404	255	783	0	Content		408	248	5717115	6026484156
5734	13:05:02.262	00:00:05.733	344	484,7259	371,0584	0,6421398	0,6989633	572,3699	3,457121	0	474,2623	353,1774	0,4611433	0,7170701	570,342	3,340055	0	13	479	362						Untertest1.avi	0	880	547	72	111	404	255	783	0	Content		407	251	5733864	6026500905
5750	13:05:02.278	00:00:05.750	345	486,3326	371,2736	0,642245	0,6992615	572,5084	3,478543	0	471,0581	348,7669	0,4611983	0,717122	570,3509	3,344828	0	13	479	360						Untertest1.avi	0	880	547	72	111	404	255	783	0	Content		407	249	5750487	6026517528
5767	13:05:02.295	00:00:05.767	346	488,4023	370,4785	0,6422985	0,6996849	572,4477	3,472254	0	471,3151	350,4998	0,4612184	0,7173917	570,2709	3,338464	0	13	480	360						Untertest1.avi	0	880	547	72	111	404	255	783	0	Content		408	249	5767111	6026534152
5784	13:05:02.312	00:00:05.783	347	486,7489	368,7986	0,6422206	0,7000743	572,4587	3,501856	0	467,171	355,7006	0,4611944	0,7177069	570,3354	3,379524	0	13	477	362						Untertest1.avi	0	880	547	72	111	404	255	783	0	Content		405	251	5783734	6026550775
5800	13:05:02.328	00:00:05.800	348	485,6393	370,7488	0,6421045	0,7004006	572,2982	3,540609	0	474,779	355,9871	0,4611236	0,7179554	570,2393	3,373529	0	13	480	363						Untertest1.avi	0	880	547	72	111	404	255	783	0	Content		408	252	5800356	6026567397
5817	13:05:02.345	00:00:05.817	349	489,8707	367,8957	0,6419745	0,700506	572,4244	3,535733	0	468,1454	355,6298	0,4609434	0,7181435	570,2184	3,386406	0	13	479	362						Untertest1.avi	0	880	547	72	111	404	255	783	0	Content		407	251	5817105	6026584146
5834	13:05:02.362	00:00:05.833	350	484,6135	374,749	0,6417581	0,7004081	572,1933	3,549734	0	469,0727	354,83	0,4607389	0,718129	570,1619	3,405723	0	14	477	365						Untertest1.avi	0	880	547	72	111	439	258	2398	0	Content		405	254	5833729	6026600770
5850	13:05:02.378	00:00:05.850	351	525,7128	372,1288	0,6411245	0,700304	572,2764	3,55412	0	515,0991	358,8181	0,4602263	0,7180062	570,2402	3,395886	0	14	520	365						Untertest1.avi	0	880	547	72	111	439	258	2398	0	Content		448	254	5850352	6026617393
5867	13:05:02.395	00:00:05.867	352	523,0984	376,2328	0,6408834	0,699899	572,3677	3,555025	0	507,2493	363,5044	0,4599506	0,7178142	570,1771	3,382646	0	14	515	370						Untertest1.avi	0	880	547	72	111	439	258	2398	0	Content		443	259	5867102	6026634143
5884	13:05:02.412	00:00:05.883	353	524,564	380,1617	0,6407232	0,6995334	572,0704	3,54106	0	505,2725	357,9959	0,4597959	0,7174519	570,2446	3,388365	0	14	515	369						Untertest1.avi	0	880	547	72	111	439	258	2398	0	Content		443	258	5883721	6026650762
5900	13:05:02.428	00:00:05.900	354	527,3163	378,5353	0,64056	0,699137	572,216	3,542323	0	514,5449	369,1044	0,4596849	0,7171032	570,1854	3,381626	0	14	521	374						Untertest1.avi	0	880	547	72	111	439	258	2398	0	Content		449	263	5900345	6026667386
5917	13:05:02.445	00:00:05.916	355	523,7039	381,0576	0,6404574	0,6988673	572,2612	3,566137	0	510,0085	367,2421	0,4595587	0,7168439	569,9221	3,418782	0	14	517	374						Untertest1.avi	0	880	547	72	111	439	258	2398	0	Content		445	263	5916970	6026684011
5934	13:05:02.462	00:00:05.933	356	522,9578	372,4033	0,6403115	0,6987357	572,0509	3,544179	0	499,9658	364,4885	0,4593904	0,716783	570,1901	3,391954	0	14	511	368						Untertest1.avi	0	880	547	72	111	439	258	2398	0	Content		439	257	5933716	6026700757
5950	13:05:02.478	00:00:05.950	357	529,544	371,1241	0,6401881	0,6987544	571,9359	3,516385	0	515,3789	359,1306	0,4592646	0,7167742	570,1234	3,367981	0	14	522	365						Untertest1.avi	0	880	547	72	111	439	258	2398	0	Content		450	254	5950342	6026717383
5967	13:05:02.495	00:00:05.966	358	522,0606	380,1281	0,6400409	0,698741	572,0903	3,579365	0	510,8643	363,3055	0,4591325	0,7168753	569,857	3,397233	0	14	516	372						Untertest1.avi	0	880	547	72	111	439	258	2398	0	Content		444	261	5966962	6026734003
5984	13:05:02.512	00:00:05.983	359	521,2509	374,9467	0,639841	0,6988086	571,9297	3,524286	0	509,9896	361,2116	0,4589388	0,7170752	569,838	3,394979	0	14	516	368						Untertest1.avi	0	880	547	72	111	439	258	2398	0	Content		444	257	5983584	6026750625
6000	13:05:02.528	00:00:06.000	360	527,584	377,4233	0,6396759	0,6988673	571,7813	3,526145	0	508,3529	360,4328	0,458759	0,7172096	569,9833	3,407228	0	14	518	369						Untertest1.avi	0	880	547	72	111	439	258	2398	0	Content		446	258	6000332	6026767373
6017	13:05:02.545	00:00:06.016	361	523,7017	374,2059	0,6394778	0,6988673	571,9597	3,517787	0	510,3524	359,7082	0,4585815	0,7172396	569,7051	3,401926	0	14	517	367						Untertest1.avi	0	880	547	72	111	439	258	2398	0	Content		445	256	6016957	6026783998
6034	13:05:02.562	00:00:06.033	362	524,8238	377,8111	0,6392739	0,6988373	571,7563	3,518752	0	509,3553	361,5693	0,4583582	0,7172643	569,9312	3,399345	0	14	517	370						Untertest1.avi	0	880	547	72	111	439	258	2398	0	Content		445	259	6033578	6026800619
6050	13:05:02.578	00:00:06.050	363	523,994	378,6316	0,6391462	0,6987301	571,8764	3,521781	0	505,1743	360,517	0,4582577	0,7172565	569,905	3,381146	0	14	515	370						Untertest1.avi	0	880	547	72	111	439	258	2398	0	Content		443	259	6050328	6026817369
6067	13:05:02.595	00:00:06.066	364	524,683	379,1603	0,6390632	0,698614	571,8795	3,499872	0	513,8603	362,019	0,4581742	0,7171479	569,7592	3,351554	0	14	519	371						Untertest1.avi	0	880	547	72	111	439	258	2398	0	Content		447	260	6066949	6026833990
6084	13:05:02.612	00:00:06.083	365	522,116	386,3201	0,6390234	0,6984802	571,8182	3,524064	0	514,9974	357,7465	0,458138	0,7170311	569,6117	3,336104	0	14	519	372						Untertest1.avi	0	880	547	72	111	439	258	2398	0	Content		447	261	6083578	6026850619
6100	13:05:02.628	00:00:06.100	366	523,8559	385,338	0,6390584	0,6983187	571,8421	3,501025	0	506,2512	365,5894	0,4581778	0,7168422	569,7538	3,37407	0	14	515	375						Untertest1.avi	0	880	547	72	111	439	258	2398	0	Content		443	264	6100198	6026867239
6117	13:05:02.645	00:00:06.116	367	527,0607	380,2692	0,6391516	0,6981747	571,6194	3,451215	0	511,482	357,2469	0,4582621	0,7166899	569,8935	3,329117	0	14	519	369						Untertest1.avi	0	880	547	72	111	439	258	2398	0	Content		447	258	6116943	6026883984
6134	13:05:02.662	00:00:06.133	368	526,716	376,8362	0,6392315	0,6980852	571,6562	3,453167	0	505,0373	354,0068	0,4583768	0,7165736	569,805	3,350106	0	14	516	365						Untertest1.avi	0	880	547	72	111	439	258	2398	0	Content		444	254	6133566	6026900607
6150	13:05:02.678	00:00:06.150	369	518,7977	385,682	0,6393589	0,6980757	571,6626	3,456634	0	511,4041	361,9236	0,4585614	0,7164198	569,5733	3,336138	0	14	515	374						Untertest1.avi	0	880	547	72	111	439	258	2398	0	Content		443	263	6150187	6026917228
6167	13:05:02.695	00:00:06.166	370	519,9827	385,8508	0,6395863	0,6981427	571,782	3,4659	0	512,3685	359,688	0,4587425	0,7164541	569,8411	3,319546	0	14	516	373						Untertest1.avi	0	880	547	72	111	439	258	2398	0	Content		444	262	6166810	6026933851
6184	13:05:02.712	00:00:06.183	371	517,4579	377,8661	0,6397462	0,6983083	571,6204	3,405502	0	503,7403	363,4213	0,45894	0,7164225	569,5886	3,333155	0	14	511	371						Untertest1.avi	0	880	547	72	111	439	258	2398	0	Content		439	260	6183558	6026950599
6200	13:05:02.728	00:00:06.200	372	522,3339	380,8993	0,6399713	0,6985135	571,7721	3,420063	0	507,3309	357,3825	0,4591451	0,7165722	569,6375	3,310257	0	14	515	369						Untertest1.avi	0	880	547	72	111	439	258	2398	0	Content		443	258	6200181	6026967222
6217	13:05:02.745	00:00:06.216	373	523,9191	381,2791	0,6401709	0,6987136	571,6353	3,415404	0	508,661	359,7107	0,4592973	0,7166067	569,7683	3,288537	0	14	516	370						Untertest1.avi	0	880	547	72	111	439	258	2398	0	Content		444	259	6216804	6026983845
6234	13:05:02.762	00:00:06.233	374	523,2501	376,7121	0,6403185	0,6988539	571,5491	3,359101	0	509,1967	361,5941	0,459496	0,7166573	569,4266	3,266514	0	14	516	369						Untertest1.avi	0	880	547	72	111	439	258	2398	0	Content		444	258	6233551	6027000592
6250	13:05:02.778	00:00:06.250	375	525,3998	381,5861	0,6406004	0,6989031	571,5437	3,405167	0	505,2588	361,4178	0,4596904	0,7166467	569,7295	3,27346	0	14	515	372						Untertest1.avi	0	880	547	72	111	439	258	2398	0	Content		443	261	6250173	6027017214
6267	13:05:02.795	00:00:06.266	376	502,573	383,3394	0,6408849	0,6988532	571,5215	3,346835	0	482,1473	359,698	0,4600713	0,7165892	569,4162	3,294788	0	14	492	372						Untertest1.avi	0	880	547	72	111	439	258	2398	0	Content		420	261	6266795	6027033836
6283	13:05:02.811	00:00:06.283	377	505,6897	380,2173	0,6410235	0,6988042	571,3275	3,355315	0	485,0485	357,4064	0,4601528	0,7165051	569,4625	3,264187	0	14	495	369						Untertest1.avi	0	880	547	72	111	439	258	2398	0	Content		423	258	6283423	6027050464
6300	13:05:02.828	00:00:06.300	378	497,9692	381,283	0,6411286	0,6988376	571,3278	3,349277	0	488,6922	354,472	0,4602391	0,7164472	569,4807	3,252851	0	14	493	368						Untertest1.avi	0	880	547	72	111	439	258	2398	0	Content		421	257	6300172	6027067213
6317	13:05:02.845	00:00:06.316	379	497,0027	379,4395	0,6412175	0,6989729	571,1874	3,329667	0	483,5358	355,0384	0,460335	0,7164849	569,2501	3,23085	0	14	490	367						Untertest1.avi	0	880	547	72	111	439	258	2398	0	Content		418	256	6316804	6027083845
6333	13:05:02.861	00:00:06.333	380	500,3077	381,2064	0,6413223	0,6992504	571,0211	3,304219	0	483,1127	361,1476	0,4604121	0,7166921	568,9579	3,225365	0	14	492	371						Untertest1.avi	0	880	547	72	111	439	258	2398	0	Content		420	260	6333416	6027100457
6350	13:05:02.878	00:00:06.350	381	501,3884	378,0863	0,6414635	0,6995863	570,8561	3,260789	0	487,426	350,173	0,4604709	0,7169838	569,0134	3,185023	0	14	494	364						Untertest1.avi	0	880	547	72	111	439	258	2398	0	Content		422	253	6350039	6027117080
6367	13:05:02.895	00:00:06.366	382	499,4784	387,0062	0,6416051	0,7000045	570,8605	3,302281	0	482,368	358,9479	0,4605184	0,7173291	568,8646	3,192666	0	14	491	373						Untertest1.avi	0	880	547	72	111	439	258	2398	0	Content		419	262	6366670	6027133711
6383	13:05:02.911	00:00:06.383	383	498,8917	380,6604	0,6417356	0,7003506	570,6356	3,290158	0	480,1537	354,3414	0,4606069	0,7176418	568,7347	3,181027	0	14	490	368						Untertest1.avi	0	880	547	72	111	439	258	2398	0	Content		418	257	6383414	6027150455
6400	13:05:02.928	00:00:06.400	384	494,6596	380,7505	0,6418453	0,700646	570,3221	3,275373	0	483,1129	360,6913	0,4607425	0,7177846	568,2111	3,157058	0	14	489	371						Untertest1.avi	0	880	547	72	111	439	258	2398	0	Content		417	260	6400037	6027167078
6417	13:05:02.945	00:00:06.416	385	497,5039	374,2279	0,6419605	0,700909	570,2796	3,248076	0	488,2292	357,8146	0,4607894	0,717903	568,1537	3,134887	0	14	493	366						Untertest1.avi	0	880	547	72	111	439	258	2398	0	Content		421	255	6416659	6027183700
6433	13:05:02.961	00:00:06.433	386	503,8808	371,051	0,6420346	0,7010342	570,1024	3,21964	0	479,958	363,1323	0,4608179	0,7179798	568,027	3,138326	0	14	492	367						Untertest1.avi	0	880	547	72	111	439	258	2398	0	Content		420	256	6433405	6027200446
6450	13:05:02.978	00:00:06.450	387	501,8526	377,594	0,6420416	0,7010849	569,9264	3,223602	0	481,8373	357,1144	0,4607932	0,7179826	567,8282	3,115558	0	14	492	367						Untertest1.avi	0	880	547	72	111	439	258	2398	0	Content		420	256	6450028	6027217069
6467	13:05:02.995	00:00:06.466	388	498,0968	379,7318	0,6419867	0,7010527	569,7341	3,215894	0	486,5845	355,2948	0,4607246	0,7179239	567,6945	3,121765	0	14	492	368						Untertest1.avi	0	880	547	72	111	439	258	2398	0	Content		420	257	6466652	6027233693
6483	13:05:03.011	00:00:06.483	389	498,5393	379,9149	0,6418829	0,7009514	569,5736	3,211586	0	489,8931	361,4401	0,4605989	0,7179142	567,475	3,092884	0	14	494	371						Untertest1.avi	0	880	547	72	111	439	258	2398	0	Content		422	260	6483274	6027250315
6500	13:05:03.028	00:00:06.500	390	506,4976	375,795	0,6417372	0,7009023	569,4631	3,177349	0	481,2921	357,8234	0,4603284	0,7179762	567,4528	3,076338	0	14	494	367						Untertest1.avi	0	880	547	72	111	439	258	2398	0	Content		422	256	6500024	6027267065
6517	13:05:03.045	00:00:06.516	391	496,2733	375,5775	0,641523	0,7009247	569,0883	3,213128	0	485,063	356,4772	0,4601394	0,7180777	567,1712	3,067589	0	14	491	366						Untertest1.avi	0	880	547	72	111	439	258	2398	0	Content		419	255	6516647	6027283688
6533	13:05:03.061	00:00:06.533	392	504,9881	381,2452	0,6413224	0,7009032	569,1122	3,191761	0	477,1871	362,2841	0,4598704	0,7182146	567,0555	3,07262	0	14	491	372						Untertest1.avi	0	880	547	72	111	439	258	2398	0	Content		419	261	6533270	6027300311
6550	13:05:03.078	00:00:06.549	393	524,7034	384,1109	0,6408628	0,7009012	568,9567	3,201897	0	510,8703	354,7825	0,4594112	0,7183242	567,0181	3,063783	0	14	518	369						Untertest1.avi	0	880	547	72	111	439	258	2398	0	Content		446	258	6549895	6027316936
6567	13:05:03.095	00:00:06.566	394	517,4814	377,4684	0,6406385	0,7009084	568,704	3,178558	0	498,2099	360,123	0,459204	0,7184104	566,9861	3,081981	0	14	508	369						Untertest1.avi	0	880	547	72	111	439	258	2398	0	Content		436	258	6566643	6027333684
6583	13:05:03.111	00:00:06.583	395	521,9855	367,9536	0,6405511	0,7009803	568,518	3,160703	0	501,9997	354,9689	0,4590715	0,7185831	566,6473	3,068643	0	14	512	361						Untertest1.avi	0	880	547	72	111	439	258	2398	0	Content		440	250	6583266	6027350307
6600	13:05:03.128	00:00:06.599	396	521,6466	373,6152	0,6405088	0,7010197	568,5266	3,15529	0	507,2569	356,3783	0,4589949	0,7187179	566,5261	3,037658	0	14	514	365						Untertest1.avi	0	880	547	72	111	439	258	2398	0	Content		442	254	6599890	6027366931
6617	13:05:03.145	00:00:06.616	397	525,7668	370,8653	0,6405075	0,7011509	568,4908	3,134125	0	506,8359	352,7805	0,4589616	0,7188187	566,4521	3,026757	0	14	516	362						Untertest1.avi	0	880	547	72	111	439	258	2398	0	Content		444	251	6616513	6027383554
6633	13:05:03.161	00:00:06.633	398	524,963	367,8123	0,6405363	0,7013527	568,4008	3,104015	0	505,2128	357,5421	0,4589704	0,7188846	566,4087	3,031033	0	14	515	363						Untertest1.avi	0	880	547	72	111	439	258	2398	0	Content		443	252	6633260	6027400301
6650	13:05:03.178	00:00:06.649	399	524,7491	364,7087	0,6406051	0,7015345	568,273	3,092552	0	502,3013	348,4788	0,4590161	0,718971	566,3241	3,037273	0	14	514	357						Untertest1.avi	0	880	547	72	111	439	258	2398	0	Content		442	246	6649884	6027416925
6667	13:05:03.195	00:00:06.666	400	523,5129	370,2684	0,6407061	0,7016813	568,2689	3,097523	0	503,0979	353,6491	0,4590745	0,7189561	566,3309	3,023113	0	14	513	362						Untertest1.avi	0	880	547	72	111	439	258	2398	0	Content		441	251	6666505	6027433546
6683	13:05:03.211	00:00:06.683	401	525,7718	374,2333	0,640855	0,7018073	568,2812	3,123227	0	497,8431	353,3487	0,4591693	0,7189561	566,4973	3,003217	0	14	512	364						Untertest1.avi	0	880	547	72	111	439	258	2398	0	Content		440	253	6683130	6027450171
6700	13:05:03.228	00:00:06.699	402	522,4809	377,1422	0,6409701	0,7018553	568,4253	3,120929	0	504,4431	350,1138	0,459274	0,7188552	566,4902	2,998443	0	14	513	364						Untertest1.avi	0	880	547	72	111	439	258	2398	0	Content		441	253	6699877	6027466918
6717	13:05:03.245	00:00:06.716	403	518,1937	382,8105	0,6410398	0,7019331	568,4364	3,123828	0	511,9639	349,3615	0,4593855	0,71878	566,5147	3,010361	0	14	515	366						Untertest1.avi	0	880	547	72	111	439	258	2398	0	Content		443	255	6716501	6027483542
6733	13:05:03.261	00:00:06.733	404	527,3324	370,8831	0,6410937	0,7020237	568,4052	3,084049	0	504,9706	351,8719	0,4594523	0,7187467	566,4684	2,997063	0	14	516	361						Untertest1.avi	0	880	547	72	111	439	258	2398	0	Content		444	250	6733126	6027500167
6750	13:05:03.278	00:00:06.749	405	523,5938	373,7819	0,6411401	0,7020873	568,3297	3,071361	0	502,4443	356,8651	0,4594778	0,7187558	566,5062	3,006399	0	14	513	365						Untertest1.avi	0	880	547	72	111	439	258	2398	0	Content		441	254	6749759	6027516800
6766	13:05:03.294	00:00:06.766	406	522,2084	368,8458	0,6411573	0,7021791	568,3464	3,086774	0	504,5789	352,201	0,4594853	0,7188407	566,551	2,99224	0	14	513	361						Untertest1.avi	0	880	547	72	111	439	258	2398	0	Content		441	250	6766497	6027533538
6783	13:05:03.311	00:00:06.783	407	528,3457	373,2736	0,6411808	0,7023078	568,4454	3,073143	0	506,592	352,4189	0,4595058	0,719039	566,6049	2,967878	0	14	517	363						Untertest1.avi	0	880	547	72	111	439	258	2398	0	Content		445	252	6783119	6027550160
6800	13:05:03.328	00:00:06.799	408	524,769	363,9433	0,6412443	0,7023967	568,6005	3,078424	0	499,3965	356,9462	0,4595507	0,7191747	566,7443	3,012922	0	14	512	360						Untertest1.avi	0	880	547	72	111	439	258	2398	0	Content		440	249	6799752	6027566793
6816	13:05:03.344	00:00:06.816	409	529,4894	381,1383	0,6413404	0,702404	568,7245	3,095977	0	500,2776	356,6317	0,4596066	0,7192301	566,8926	3,018363	0	14	515	369						Untertest1.avi	0	880	547	72	111	439	258	2398	0	Content		443	258	6816363	6027583404
6833	13:05:03.361	00:00:06.833	410	527,8438	372,2661	0,641461	0,702388	568,6441	3,076825	0	498,3209	362,6769	0,4597329	0,7192106	567,1882	3,011232	0	14	513	367						Untertest1.avi	0	880	547	72	111	439	258	2398	0	Content		441	256	6833112	6027600153
6850	13:05:03.378	00:00:06.849	411	520,4821	372,9142	0,6416512	0,7024444	568,6914	3,073609	0	504,4995	357,7162	0,4599842	0,7192362	566,9729	3,020277	0	14	512	365						Untertest1.avi	0	880	547	72	111	439	258	2398	0	Content		440	254	6849751	6027616792
6866	13:05:03.394	00:00:06.866	412	525,1082	374,8979	0,6419245	0,7024018	568,6829	3,096957	0	499,1393	355,8877	0,4601972	0,7191774	567,2722	3,007506	0	14	512	365						Untertest1.avi	0	880	547	72	111	439	258	2398	0	Content		440	254	6866359	6027633400
6883	13:05:03.411	00:00:06.882	413	520,1209	375,2439	0,6422029	0,702377	568,7571	3,111654	0	503,3763	356,2488	0,4605169	0,7191357	567,0233	2,991923	0	14	512	366						Untertest1.avi	0	880	547	72	111	439	258	2398	0	Content		440	255	6882982	6027650023
6900	13:05:03.428	00:00:06.899	414	519,5912	372,6045	0,6425062	0,7022352	568,7164	3,114443	0	497,2561	355,1506	0,4607689	0,7190012	567,3243	3,024129	0	14	508	364						Untertest1.avi	0	880	547	72	111	439	258	2398	0	Content		436	253	6899740	6027666781
6916	13:05:03.444	00:00:06.916	415	526,0706	373,43	0,6428528	0,7020972	568,7257	3,136315	0	503,445	359,5776	0,4610963	0,7187903	567,1446	3,02828	0	14	515	367						Untertest1.avi	0	880	547	72	111	439	258	2398	0	Content		443	256	6916354	6027683395
6933	13:05:03.461	00:00:06.932	416	519,472	380,8147	0,6431137	0,7019182	568,7816	3,177014	0	502,1087	351,6378	0,461347	0,7185597	567,2946	3,05226	0	14	511	366						Untertest1.avi	0	880	547	72	111	439	258	2398	0	Content		439	255	6932975	6027700016
6950	13:05:03.478	00:00:06.949	417	524,4796	372,4654	0,643402	0,7018176	568,748	3,158645	0	499,8474	364,3272	0,4616324	0,7182445	567,2902	3,094257	0	14	512	368						Untertest1.avi	0	880	547	72	111	439	258	2398	0	Content		440	257	6949600	6027716641
6966	13:05:03.494	00:00:06.966	418	525,5784	375,2357	0,6436297	0,7018052	568,7668	3,210368	0	493,6897	362,0035	0,4618292	0,7179509	567,2608	3,098764	0	14	510	369						Untertest1.avi	0	880	547	72	111	439	258	2398	0	Content		438	258	6966223	6027733264
6983	13:05:03.511	00:00:06.982	419	523,9764	371,3847	0,6438694	0,7018036	568,7056	3,187621	0	498,6926	359,0611	0,4620607	0,7177039	567,2079	3,098208	0	14	511	365						Untertest1.avi	0	880	547	72	111	439	258	2398	0	Content		439	254	6982968	6027750009
7000	13:05:03.528	00:00:06.999	420	521,028	371,4257	0,6440483	0,7018935	568,6926	3,232253	0	500,063	361,6669	0,4622279	0,7175651	567,4419	3,139726	0	14	511	367						Untertest1.avi	0	880	547	72	111	439	258	2398	0	Content		439	256	6999591	6027766632
7016	13:05:03.544	00:00:07.016	421	528,7472	370,4384	0,6442786	0,7019562	568,657	3,236142	0	497,9775	362,0197	0,4624465	0,7175717	567,0825	3,159004	0	14	513	366						Untertest1.avi	0	880	547	72	111	439	258	2398	0	Content		441	255	7016215	6027783256
7033	13:05:03.561	00:00:07.032	422	518,0704	378,1588	0,6444143	0,7021475	568,687	3,275154	0	500,7073	356,5923	0,4626076	0,717734	567,3662	3,13552	0	14	509	367						Untertest1.avi	0	880	547	72	111	439	258	2398	0	Content		437	256	7032834	6027799875
7050	13:05:03.578	00:00:07.049	423	522,412	374,9338	0,6445784	0,7024114	568,6713	3,28339	0	499,5551	362,8754	0,462731	0,718015	567,4479	3,175907	0	14	511	369						Untertest1.avi	0	880	547	72	111	439	258	2398	0	Content		439	258	7049585	6027816626
7066	13:05:03.594	00:00:07.066	424	520,7037	373,9253	0,6447455	0,7026339	568,6207	3,301332	0	497,8056	361,6592	0,4628867	0,7183143	567,2834	3,183674	0	14	509	368						Untertest1.avi	0	880	547	72	111	439	258	2398	0	Content		437	257	7066208	6027833249
7083	13:05:03.611	00:00:07.082	425	518,8894	386,3816	0,6448469	0,702857	568,6786	3,331932	0	502,0293	360,6666	0,4630212	0,7185188	567,2241	3,197063	0	14	510	374						Untertest1.avi	0	880	547	72	111	439	258	2398	0	Content		438	263	7082831	6027849872
7099	13:05:03.627	00:00:07.099	426	519,2726	383,7787	0,6449347	0,7030107	568,6448	3,357225	0	503,8223	354,6024	0,4631158	0,7187435	567,4423	3,212818	0	14	512	369						Untertest1.avi	0	880	547	72	111	439	258	2398	0	Content		440	258	7099455	6027866496
7116	13:05:03.644	00:00:07.116	427	520,1563	372,7286	0,6450191	0,7031593	568,5706	3,35008	0	502,4951	355,2413	0,4631772	0,7188998	567,4125	3,199262	0	14	511	364						Untertest1.avi	0	880	547	72	111	439	258	2398	0	Content		439	253	7116206	6027883247
7133	13:05:03.661	00:00:07.132	428	524,2152	372,3606	0,6451176	0,703293	568,6502	3,390382	0	496,8133	360,1931	0,4632363	0,7190315	567,452	3,241239	0	14	511	366						Untertest1.avi	0	880	547	72	111	439	258	2398	0	Content		439	255	7132827	6027899868
7149	13:05:03.677	00:00:07.149	429	517,2188	377,0282	0,6452484	0,7034312	568,5846	3,392841	0	495,1462	363,3194	0,4633678	0,7191259	567,3066	3,274628	0	14	506	370						Untertest1.avi	0	880	547	72	111	439	258	2398	0	Content		434	259	7149451	6027916492
7166	13:05:03.694	00:00:07.166	430	519,6077	372,6754	0,6453668	0,7035681	568,6116	3,383407	0	504,1063	364,0553	0,4635212	0,7191612	567,2548	3,286919	0	14	512	368						Untertest1.avi	0	880	547	72	111	439	258	2398	0	Content		440	257	7166195	6027933236
7183	13:05:03.711	00:00:07.182	431	520,8463	377,9324	0,645512	0,7037747	568,4595	3,441442	0	502,7376	367,8904	0,46364	0,7192025	567,446	3,313971	0	14	512	373						Untertest1.avi	0	880	547	72	111	439	258	2398	0	Content		440	262	7182820	6027949861
7199	13:05:03.727	00:00:07.199	432	518,9987	365,5406	0,6457681	0,7039701	568,5565	3,427336	0	503,7812	360,2576	0,463853	0,7192458	567,2432	3,298768	0	14	511	363						Untertest1.avi	0	880	547	72	111	439	258	2398	0	Content		439	252	7199443	6027966484
7216	13:05:03.744	00:00:07.216	433	513,8364	382,1103	0,6459504	0,70422	568,4387	3,470763	0	506,1807	363,3965	0,4640619	0,7192463	567,2542	3,31937	0	14	510	373						Untertest1.avi	0	880	547	72	111	439	258	2398	0	Content		438	262	7216065	6027983106
7233	13:05:03.761	00:00:07.232	434	520,8113	379,7495	0,6462188	0,7043536	568,519	3,487252	0	502,8276	358,7197	0,4642448	0,7193351	567,2629	3,328441	0	14	512	369						Untertest1.avi	0	880	547	72	111	439	258	2398	0	Content		440	258	7232814	6027999855
7249	13:05:03.777	00:00:07.249	435	519,0583	377,7383	0,646372	0,7045043	568,4742	3,47461	0	507,4283	358,2626	0,4644338	0,7193401	566,9255	3,315083	0	14	513	368						Untertest1.avi	0	880	547	72	111	439	258	2398	0	Content		441	257	7249436	6028016477
7266	13:05:03.794	00:00:07.266	436	519,4933	373,548	0,6465129	0,7045662	568,3683	3,471611	0	507,6331	362,2059	0,4645662	0,7193103	567,2607	3,323894	0	14	514	368						Untertest1.avi	0	880	547	72	111	439	258	2398	0	Content		442	257	7266059	6028033100
7283	13:05:03.811	00:00:07.282	437	517,3783	374,9032	0,6466331	0,7046383	568,3333	3,489029	0	501,9782	356,4911	0,4646428	0,7193596	567,2368	3,38297	0	14	510	366						Untertest1.avi	0	880	547	72	111	439	258	2398	0	Content		438	255	7282688	6028049729
7299	13:05:03.827	00:00:07.299	438	523,4838	374,0103	0,6466968	0,7047751	568,4349	3,501747	0	504,0755	358,0316	0,4646778	0,719479	567,1863	3,365998	0	14	514	366						Untertest1.avi	0	880	547	72	111	439	258	2398	0	Content		442	255	7299429	6028066470
7316	13:05:03.844	00:00:07.316	439	517,8181	385,6948	0,6466896	0,70494	568,3353	3,507591	0	498,8363	360,4609	0,4646594	0,7196102	567,179	3,404412	0	14	508	373						Untertest1.avi	0	880	547	72	111	439	258	2398	0	Content		436	262	7316053	6028083094
7333	13:05:03.861	00:00:07.332	440	517,6149	383,0571	0,6466515	0,7050987	568,2486	3,513271	0	503,278	359,3224	0,4646179	0,7197597	567,1472	3,365393	0	14	510	371						Untertest1.avi	0	880	547	72	111	439	258	2398	0	Content		438	260	7332675	6028099716
7349	13:05:03.877	00:00:07.349	441	519,5488	380,925	0,6465837	0,7051721	568,1513	3,525336	0	506,4435	360,3174	0,464565	0,7198596	567,0773	3,374823	0	14	513	371						Untertest1.avi	0	880	547	72	111	439	258	2398	0	Content		441	260	7349410	6028116451
7366	13:05:03.894	00:00:07.366	442	524,1365	381,8689	0,6465311	0,7052019	568,0902	3,510639	0	506,338	361,9236	0,4645008	0,7199257	566,9952	3,361934	0	14	515	372						Untertest1.avi	0	880	547	72	111	439	258	2398	0	Content		443	261	7366155	6028133196
7383	13:05:03.911	00:00:07.382	443	526,1188	379,0558	0,6464571	0,7052237	568,2443	3,476446	0	494,0269	365,183	0,4644474	0,7199907	566,9045	3,39356	0	14	510	372						Untertest1.avi	0	880	547	72	111	439	258	2398	0	Content		438	261	7382781	6028149822
7399	13:05:03.927	00:00:07.399	444	525,1263	374,9714	0,6464218	0,7052171	568,2763	3,4826	0	503,9975	362,6907	0,4644172	0,7200355	566,8554	3,375202	0	14	515	369						Untertest1.avi	0	880	547	72	111	439	258	2398	0	Content		443	258	7399409	6028166450
7416	13:05:03.944	00:00:07.416	445	521,2352	373,8284	0,6464034	0,70521	568,3148	3,480087	0	500,6721	360,4771	0,4643984	0,7200729	566,8221	3,383223	0	14	511	367						Untertest1.avi	0	880	547	72	111	439	258	2398	0	Content		439	256	7416028	6028183069
7433	13:05:03.961	00:00:07.432	446	519,8931	376,3292	0,646385	0,7051473	568,2906	3,486614	0	502,9376	365,8243	0,4643732	0,72008	566,8165	3,383241	0	14	511	371						Untertest1.avi	0	880	547	72	111	439	258	2398	0	Content		439	260	7432778	6028199819
7449	13:05:03.977	00:00:07.449	447	517,6113	379,3493	0,6463692	0,7050532	568,2665	3,496273	0	503,2791	364,1076	0,4643537	0,7200903	566,7131	3,393917	0	14	510	372						Untertest1.avi	0	880	547	72	111	439	258	2398	0	Content		438	261	7449400	6028216441
7466	13:05:03.994	00:00:07.466	448	520,7619	381,6944	0,646349	0,7049286	568,2548	3,493751	0	500,4041	361,2482	0,4643264	0,7200515	566,7124	3,392462	0	14	511	371						Untertest1.avi	0	880	547	72	111	439	258	2398	0	Content		439	260	7466022	6028233063
7483	13:05:04.011	00:00:07.482	449	522,8544	376,2012	0,6463048	0,7048514	568,2656	3,511295	0	498,4513	366,5197	0,4642358	0,7200074	566,8657	3,38684	0	14	511	371						Untertest1.avi	0	880	547	72	111	439	258	2398	0	Content		439	260	7482771	6028249812
7499	13:05:04.027	00:00:07.499	450	521,6992	376,9477	0,6462253	0,7047803	568,2893	3,509549	0	500,9777	364,787	0,4640924	0,7199848	566,9103	3,386496	0	14	511	371						Untertest1.avi	0	880	547	72	111	439	258	2398	0	Content		439	260	7499395	6028266436
7516	13:05:04.044	00:00:07.516	451	518,1171	382,157	0,6460463	0,7046276	567,9748	3,515369	0	501,5277	360,9713	0,463947	0,7199494	566,7089	3,392798	0	14	510	372						Untertest1.avi	0	880	547	72	111	439	258	2398	0	Content		438	261	7516020	6028283061
7533	13:05:04.061	00:00:07.532	452	517,8684	379,6644	0,645865	0,7044709	568,2284	3,519311	0	501,2547	358,3846	0,4637331	0,7197952	566,78	3,367163	0	14	510	369						Untertest1.avi	0	880	547	72	111	439	258	2398	0	Content		438	258	7532643	6028299684
7549	13:05:04.077	00:00:07.549	453	522,6715	377,3535	0,6456018	0,7042786	568,0037	3,515407	0	503,4442	365,8044	0,463452	0,7195925	566,648	3,366413	0	14	513	372						Untertest1.avi	0	880	547	72	111	439	258	2398	0	Content		441	261	7549389	6028316430
7566	13:05:04.094	00:00:07.566	454	520,583	376,9433	0,6453028	0,7040873	568,1524	3,53183	0	498,8545	363,5038	0,4631301	0,7194579	566,9468	3,405058	0	14	510	370						Untertest1.avi	0	880	547	72	111	439	258	2398	0	Content		438	259	7566014	6028333055
7583	13:05:04.111	00:00:07.582	455	523,4934	377,1571	0,6449341	0,7039357	568,0934	3,536733	0	503,3036	360,2121	0,46278	0,719325	566,8704	3,410164	0	14	513	369						Untertest1.avi	0	880	547	72	111	439	258	2398	0	Content		441	258	7582634	6028349675
7599	13:05:04.127	00:00:07.599	456	520,6979	383,338	0,6445465	0,7038051	567,8588	3,558072	0	504,2669	360,3919	0,4624023	0,7192985	566,7328	3,410003	0	14	512	372						Untertest1.avi	0	880	547	72	111	439	258	2398	0	Content		440	261	7599259	6028366300
7616	13:05:04.144	00:00:07.616	457	522,6595	381,6312	0,6441321	0,7037158	567,914	3,554003	0	496,4971	370,7488	0,4619873	0,7192708	566,8269	3,429713	0	14	510	376						Untertest1.avi	0	880	547	72	111	439	258	2398	0	Content		438	265	7616008	6028383049
7633	13:05:04.161	00:00:07.632	458	520,1299	384,076	0,6437784	0,7036237	568,0613	3,548069	0	495,3183	361,8775	0,4615978	0,7192799	567,0423	3,416047	0	14	508	373						Untertest1.avi	0	880	547	72	111	439	258	2398	0	Content		436	262	7632632	6028399673
7649	13:05:04.177	00:00:07.649	459	523,8976	379,7647	0,6434822	0,7036602	568,1101	3,549699	0	502,1055	359,4406	0,4612926	0,7193543	567,2676	3,403196	0	14	513	370						Untertest1.avi	0	880	547	72	111	439	258	2398	0	Content		441	259	7649254	6028416295
7666	13:05:04.194	00:00:07.665	460	519,1102	384,9464	0,6433096	0,703714	568,1768	3,593503	0	503,313	359,3936	0,4611301	0,7193577	567,2296	3,413223	0	14	511	372						Untertest1.avi	0	880	547	72	111	439	258	2398	0	Content		439	261	7665879	6028432920
7683	13:05:04.211	00:00:07.682	461	523,7438	374,5987	0,6432421	0,7037814	568,1068	3,565646	0	498,9522	361,5105	0,4610665	0,7193689	567,0471	3,452376	0	14	511	368						Untertest1.avi	0	880	547	72	111	439	258	2398	0	Content		439	257	7682627	6028449668
7699	13:05:04.227	00:00:07.699	462	515,6473	383,9225	0,6433297	0,703811	568,2614	3,591416	0	500,3389	361,2147	0,4611397	0,719256	567,2783	3,425692	0	14	508	373						Untertest1.avi	0	880	547	72	111	439	258	2398	0	Content		436	262	7699251	6028466292
7716	13:05:04.244	00:00:07.715	463	516,1971	382,8937	0,643488	0,7038049	568,2299	3,607019	0	496,1342	361,9417	0,4612966	0,7191533	567,4142	3,4591	0	14	506	372						Untertest1.avi	0	880	547	72	111	439	258	2398	0	Content		434	261	7715874	6028482915
7733	13:05:04.261	00:00:07.732	464	522,8447	382,0672	0,6437853	0,7037828	568,324	3,618191	0	503,0064	359,8926	0,4616258	0,7190014	567,3097	3,447015	0	14	513	371						Untertest1.avi	0	880	547	72	111	439	258	2398	0	Content		441	260	7732623	6028499664
7749	13:05:04.277	00:00:07.749	465	514,6434	382,3231	0,6440707	0,703742	568,2241	3,610768	0	496,0382	364,67	0,4619125	0,7187511	567,1575	3,490574	0	14	505	373						Untertest1.avi	0	880	547	72	111	439	258	2398	0	Content		433	262	7749248	6028516289
7766	13:05:04.294	00:00:07.765	466	517,4969	379,3519	0,6444269	0,7037158	568,364	3,611664	0	503,2902	361,1705	0,4622532	0,7185684	567,3654	3,461744	0	14	510	370						Untertest1.avi	0	880	547	72	111	439	258	2398	0	Content		438	259	7765871	6028532912
7782	13:05:04.310	00:00:07.782	467	513,8379	383,3839	0,6447924	0,7036335	568,361	3,625971	0	501,3256	368,5765	0,4625996	0,7183694	567,2316	3,475746	0	14	508	376						Untertest1.avi	0	880	547	72	111	439	258	2398	0	Content		436	265	7782494	6028549535
7799	13:05:04.327	00:00:07.799	468	519,7642	388,0703	0,6450848	0,7035918	568,0743	3,636686	0	496,2513	360,6301	0,462925	0,7182515	566,9982	3,501402	0	14	508	374						Untertest1.avi	0	880	547	72	111	439	258	2398	0	Content		436	263	7799242	6028566283
7816	13:05:04.344	00:00:07.815	469	513,9238	389,6124	0,645372	0,7035261	568,3287	3,661659	0	499,2263	361,0357	0,4631654	0,7181314	567,2686	3,477848	0	14	507	375						Untertest1.avi	0	880	547	72	111	439	258	2398	0	Content		435	264	7815866	6028582907
7832	13:05:04.360	00:00:07.832	470	513,0924	380,7777	0,6456216	0,7036121	568,116	3,661346	0	500,9188	363,1228	0,4634402	0,7180778	566,9837	3,48733	0	14	507	372						Untertest1.avi	0	880	547	72	111	439	258	2398	0	Content		435	261	7832490	6028599531
7849	13:05:04.377	00:00:07.849	471	513,1371	381,0463	0,6458883	0,7038101	568,1836	3,675739	0	494,3885	359,9806	0,4636603	0,7182012	567,183	3,514543	0	14	504	371						Untertest1.avi	0	880	547	72	111	439	258	2398	0	Content		432	260	7849114	6028616155
7866	13:05:04.394	00:00:07.865	472	519,2443	382,8871	0,6461917	0,7040114	568,1922	3,66192	0	496,7385	356,6506	0,4639491	0,7183515	566,8459	3,483491	0	14	508	370						Untertest1.avi	0	880	547	72	111	439	258	2398	0	Content		436	259	7865864	6028632905
7882	13:05:04.410	00:00:07.882	473	512,8297	388,6792	0,6464279	0,7042363	568,0892	3,665142	0	492,738	359,6827	0,4641987	0,7184932	567,0702	3,509864	0	14	503	374						Untertest1.avi	0	880	547	72	111	439	258	2398	0	Content		431	263	7882486	6028649527
7899	13:05:04.427	00:00:07.899	474	512,3693	379,7413	0,6467171	0,7043291	568,0955	3,65835	0	493,575	362,3535	0,464448	0,7186127	566,7535	3,500745	0	14	503	371						Untertest1.avi	0	880	547	72	111	439	258	2398	0	Content		431	260	7899110	6028666151
7916	13:05:04.444	00:00:07.915	475	515,9778	381,4586	0,6469647	0,7044641	567,8201	3,651172	0	501,4167	358,4931	0,464704	0,7187263	566,8396	3,471185	0	14	509	370						Untertest1.avi	0	880	547	72	111	439	258	2398	0	Content		437	259	7915732	6028682773
7932	13:05:04.460	00:00:07.932	476	514,5837	383,7554	0,6471409	0,7044402	567,9142	3,659892	0	497,5302	361,4892	0,4648814	0,7187218	566,5703	3,466121	0	14	506	373						Untertest1.avi	0	880	547	72	111	439	258	2398	0	Content		434	262	7932481	6028699522
7949	13:05:04.477	00:00:07.949	477	513,8826	385,9637	0,6472954	0,7043718	567,9738	3,642282	0	498,1864	362,2271	0,464978	0,7187236	566,6649	3,468886	0	14	506	374						Untertest1.avi	0	880	547	72	111	439	258	2398	0	Content		434	263	7949105	6028716146
7966	13:05:04.494	00:00:07.965	478	516,2475	383,4406	0,6473623	0,7042663	567,8976	3,641313	0	495,1372	356,6635	0,4650638	0,7186727	566,7086	3,455561	0	14	506	370						Untertest1.avi	0	880	547	72	111	439	258	2398	0	Content		434	259	7965727	6028732768
7982	13:05:04.510	00:00:07.982	479	513,2603	387,667	0,6473884	0,7041243	567,8173	3,614996	0	494,3407	361,4783	0,4651077	0,7186049	566,7396	3,447533	0	14	504	375						Untertest1.avi	0	880	547	72	111	439	258	2398	0	Content		432	264	7982351	6028749392
7999	13:05:04.527	00:00:07.999	480	506,1732	387,387	0,6474178	0,7040341	567,7512	3,624853	0	500,022	359,9583	0,4651514	0,7185527	566,607	3,402297	0	14	503	374						Untertest1.avi	0	880	547	72	111	439	258	2398	0	Content		431	263	7999099	6028766140
8016	13:05:04.544	00:00:08.015	481	513,8749	383,3891	0,6474616	0,7040353	567,5961	3,575905	0	492,4344	362,1985	0,465187	0,7185552	566,5178	3,424131	0	14	503	373						Untertest1.avi	0	880	547	72	111	439	258	2398	0	Content		431	262	8015726	6028782767
8032	13:05:04.560	00:00:08.032	482	513,5129	386,606	0,6475143	0,7040814	567,6206	3,542598	0	504,3257	363,9692	0,4652624	0,7185597	566,3748	3,409474	0	14	509	375						Untertest1.avi	0	880	547	72	111	439	258	2398	0	Content		437	264	8032348	6028799389
8049	13:05:04.577	00:00:08.048	483	514,9801	380,5067	0,6476076	0,7040868	567,6935	3,531165	0	500,0366	360,827	0,4653258	0,718527	566,4166	3,390505	0	14	508	371						Untertest1.avi	0	880	547	72	111	439	258	2398	0	Content		436	260	8048972	6028816013
8066	13:05:04.594	00:00:08.065	484	511,1151	388,0698	0,6477293	0,7041063	567,7537	3,542007	0	493,8842	361,9789	0,4654045	0,7184582	566,5357	3,364111	0	14	502	375						Untertest1.avi	0	880	547	72	111	439	258	2398	0	Content		430	264	8065720	6028832761
8082	13:05:04.610	00:00:08.082	485	519,4127	381,6349	0,6478732	0,7042527	567,5889	3,507454	0	490,3139	356,3326	0,4655125	0,7184724	566,461	3,362426	0	14	505	369						Untertest1.avi	0	880	547	72	111	439	258	2398	0	Content		433	258	8082342	6028849383
8099	13:05:04.627	00:00:08.098	486	509,5423	381,3786	0,6479622	0,7044358	567,6129	3,495093	0	498,8682	359,994	0,4656754	0,7184534	566,2353	3,343168	0	14	504	371						Untertest1.avi	0	880	547	72	111	439	258	2398	0	Content		432	260	8098967	6028866008
8116	13:05:04.644	00:00:08.115	487	517,2579	384,4275	0,6480229	0,7045302	567,5901	3,461045	0	498,5841	362,0996	0,4657415	0,7184541	566,2098	3,305767	0	14	508	373						Untertest1.avi	0	880	547	72	111	439	258	2398	0	Content		436	262	8115592	6028882633
8132	13:05:04.660	00:00:08.132	488	510,6578	386,3681	0,6480427	0,7044836	567,626	3,46608	0	496,7736	359,036	0,4657536	0,718416	566,188	3,277509	0	14	504	373						Untertest1.avi	0	880	547	72	111	439	258	2398	0	Content		432	262	8132339	6028899380
8149	13:05:04.677	00:00:08.148	489	509,7194	380,6135	0,6479957	0,7044247	567,5887	3,428487	0	495,8477	361,642	0,4657056	0,7183249	566,1944	3,29423	0	14	503	371						Untertest1.avi	0	880	547	72	111	439	258	2398	0	Content		431	260	8148968	6028916009
8166	13:05:04.694	00:00:08.165	490	517,2233	388,1005	0,6479158	0,7042298	567,5437	3,429349	0	497,8175	351,3322	0,4655477	0,7182477	566,3601	3,245349	0	14	508	370						Untertest1.avi	0	880	547	72	111	439	258	2398	0	Content		436	259	8165589	6028932630
8182	13:05:04.710	00:00:08.182	491	518,9001	375,8691	0,6477683	0,704084	567,7667	3,384925	0	486,3361	367,3197	0,4653873	0,7181457	566,2888	3,274525	0	14	503	372						Untertest1.avi	0	880	547	72	111	439	258	2398	0	Content		431	261	8182212	6028949253
8199	13:05:04.727	00:00:08.198	492	514,6406	381,6308	0,6475869	0,7040659	567,684	3,398671	0	492,0471	358,8276	0,4652612	0,7181662	566,2391	3,25292	0	14	503	370						Untertest1.avi	0	880	547	72	111	439	258	2398	0	Content		431	259	8198960	6028966001
8216	13:05:04.744	00:00:08.215	493	506,7591	384,912	0,6474612	0,7039563	567,5875	3,419918	0	485,4816	352,1501	0,4651778	0,7181836	566,2009	3,267813	0	14	496	369						Untertest1.avi	0	880	547	72	111	439	258	2398	0	Content		424	258	8215583	6028982624
8232	13:05:04.760	00:00:08.232	494	506,9096	356,5054	0,6472812	0,7037987	567,8353	3,361275	0	485,4418	329,9143	0,4650925	0,7180156	566,3807	3,248559	0	15	496	343						Untertest1.avi	0	880	547	72	111	430	221	600	0	Content		424	232	8232207	6028999248
8249	13:05:04.777	00:00:08.248	495	507,6093	340,7785	0,646988	0,7037356	567,6834	3,354282	0	488,497	316,2507	0,4649383	0,7180538	566,4086	3,26066	0	15	498	329						Untertest1.avi	0	880	547	72	111	430	221	600	0	Content		426	218	8248830	6029015871
8266	13:05:04.794	00:00:08.265	496	508,4519	334,5063	0,64688	0,7038599	567,7719	3,355911	0	487,6738	310,8504	0,4648512	0,7182188	566,3082	3,224166	0	15	498	323						Untertest1.avi	0	880	547	72	111	430	221	600	0	Content		426	212	8265578	6029032619
8282	13:05:04.810	00:00:08.282	497	504,0641	339,0405	0,6468415	0,7040449	567,7933	3,347778	0	494,8921	316,7146	0,4647682	0,718398	566,2056	3,236873	0	15	499	328						Untertest1.avi	0	880	547	72	111	430	221	600	0	Content		427	217	8282201	6029049242
8299	13:05:04.827	00:00:08.298	498	505,894	340,505	0,6468208	0,704191	567,8534	3,371941	0	489,0613	309,264	0,4646942	0,7185447	566,1253	3,241525	0	15	497	325						Untertest1.avi	0	880	547	72	111	430	221	600	0	Content		425	214	8298823	6029065864
8315	13:05:04.843	00:00:08.315	499	507,9903	341,6379	0,64678	0,7042395	567,8107	3,368922	0	487,8518	311,8015	0,4645946	0,7186239	566,2255	3,234916	0	15	498	327						Untertest1.avi	0	880	547	72	111	430	221	600	0	Content		426	216	8315447	6029082488
8332	13:05:04.860	00:00:08.332	500	507,6432	338,3174	0,6467521	0,7042243	567,7928	3,345035	0	485,9996	312,3503	0,4645336	0,7185645	566,2722	3,246431	0	15	497	325						Untertest1.avi	0	880	547	72	111	430	221	600	0	Content		425	214	8332196	6029099237
8349	13:05:04.877	00:00:08.348	501	507,9091	344,6004	0,6467091	0,7041723	567,7407	3,393524	0	484,1052	313,8675	0,4644856	0,7184229	566,3287	3,242118	0	15	496	329						Untertest1.avi	0	880	547	72	111	430	221	600	0	Content		424	218	8348820	6029115861
8365	13:05:04.893	00:00:08.365	502	511,2601	334,6533	0,6466426	0,7040418	567,6365	3,360342	0	489,8564	306,6172	0,464418	0,7183208	566,2541	3,236664	0	15	501	321						Untertest1.avi	0	880	547	72	111	430	221	600	0	Content		429	210	8365443	6029132484
8382	13:05:04.910	00:00:08.382	503	506,79	340,6516	0,6465434	0,7038633	567,5276	3,407265	0	490,5605	311,7471	0,4643402	0,7182494	566,1094	3,283202	0	15	499	326						Untertest1.avi	0	880	547	72	111	430	221	600	0	Content		427	215	8382070	6029149111
8399	13:05:04.927	00:00:08.398	504	511,2542	337,7332	0,6464646	0,7037478	567,5351	3,375494	0	494,1524	315,0069	0,4642487	0,7182204	566,0538	3,256668	0	15	503	326						Untertest1.avi	0	880	547	72	111	430	221	600	0	Content		431	215	8398817	6029165858
8415	13:05:04.943	00:00:08.415	505	505,1985	341,8455	0,6463429	0,7036074	567,6301	3,406337	0	486,4512	314,6615	0,4640606	0,7182183	566,0975	3,253641	0	15	496	328						Untertest1.avi	0	880	547	72	111	430	221	600	0	Content		424	217	8415447	6029182488
8432	13:05:04.960	00:00:08.432	506	501,8947	339,1848	0,6461437	0,7035903	567,4973	3,396888	0	491,1931	312,9871	0,4639025	0,7182106	566,0853	3,279552	0	15	497	326						Untertest1.avi	0	880	547	72	111	430	221	600	0	Content		425	215	8432069	6029199110
8449	13:05:04.977	00:00:08.448	507	509,1011	338,5506	0,6459978	0,7036319	567,441	3,407389	0	495,2682	309,4913	0,4637491	0,7183036	565,8566	3,298422	0	15	502	324						Untertest1.avi	0	880	547	72	111	430	221	600	0	Content		430	213	8448687	6029215728
8465	13:05:04.993	00:00:08.465	508	514,0598	342,6307	0,6458591	0,7037247	567,2906	3,441079	0	484,3754	323,0085	0,4635356	0,7184681	566,0459	3,294335	0	15	499	333						Untertest1.avi	0	880	547	72	111	430	221	600	0	Content		427	222	8465437	6029232478
8482	13:05:05.010	00:00:08.482	509	505,4596	340,6847	0,6456479	0,7038674	567,2633	3,449363	0	492,1452	311,9557	0,4633862	0,7186918	566,0004	3,304358	0	15	499	326						Untertest1.avi	0	880	547	72	111	430	221	600	0	Content		427	215	8482062	6029249103
8499	13:05:05.027	00:00:08.498	510	507,0632	336,4713	0,6455348	0,7040021	567,2497	3,456164	0	490,1093	316,8565	0,463274	0,7188293	565,7614	3,317741	0	15	499	327						Untertest1.avi	0	880	547	72	111	430	221	600	0	Content		427	216	8498684	6029265725
8515	13:05:05.043	00:00:08.515	511	507,8384	339,7697	0,6454791	0,7041247	567,2418	3,475607	0	494,0465	312,2251	0,4631841	0,7189606	565,6744	3,322396	0	15	501	326						Untertest1.avi	0	880	547	72	111	430	221	600	0	Content		429	215	8515309	6029282350
8532	13:05:05.060	00:00:08.532	512	512,454	332,9794	0,6454448	0,7042252	567,2075	3,468848	0	491,1295	314,4886	0,4631287	0,7190941	565,5117	3,335242	0	15	502	324						Untertest1.avi	0	880	547	72	111	430	221	600	0	Content		430	213	8532059	6029299100
8549	13:05:05.077	00:00:08.548	513	524,7144	346,5927	0,6452412	0,7044191	567,0934	3,485657	0	513,6669	321,5668	0,4629433	0,7192592	565,8569	3,324761	0	15	519	334						Untertest1.avi	0	880	547	72	111	430	221	600	0	Content		447	223	8548680	6029315721
8565	13:05:05.093	00:00:08.565	514	521,0533	348,8354	0,6451942	0,7044983	567,0451	3,486733	0	504,7694	321,6107	0,4628796	0,7194504	565,7446	3,395633	0	15	513	335						Untertest1.avi	0	880	547	72	111	430	221	600	0	Content		441	224	8565305	6029332346
8582	13:05:05.110	00:00:08.581	515	522,6474	353,9315	0,6451792	0,7045649	566,9501	3,539109	0	498,0913	329,1548	0,4628473	0,7194814	565,5561	3,389617	0	15	510	342						Untertest1.avi	0	880	547	72	111	430	221	600	0	Content		438	231	8581928	6029348969
8599	13:05:05.127	00:00:08.598	516	520,5886	359,9931	0,6451347	0,7045585	566,9419	3,579836	0	498,3455	328,0428	0,4627714	0,7195145	565,3914	3,402246	0	15	509	344						Untertest1.avi	0	880	547	72	111	430	221	600	0	Content		437	233	8598676	6029365717
8615	13:05:05.143	00:00:08.615	517	523,812	341,2066	0,6450832	0,7045605	566,93	3,513408	0	510,3459	322,3792	0,4627104	0,7195249	565,2784	3,422079	0	15	517	332						Untertest1.avi	0	880	547	72	111	430	221	600	0	Content		445	221	8615299	6029382340
8632	13:05:05.160	00:00:08.631	518	526,1298	351,3442	0,645013	0,7045746	566,9449	3,573174	0	506,1869	326,5015	0,4626449	0,7195569	565,2254	3,406261	0	15	516	339						Untertest1.avi	0	880	547	72	111	430	221	600	0	Content		444	228	8631923	6029398964
8649	13:05:05.177	00:00:08.648	519	527,0955	348,965	0,6449416	0,70456	566,8842	3,57317	0	509,2197	323,7029	0,4625507	0,7195936	565,283	3,413335	0	15	518	336						Untertest1.avi	0	880	547	72	111	430	221	600	0	Content		446	225	8648544	6029415585
8665	13:05:05.193	00:00:08.665	520	521,876	354,4375	0,6448645	0,7044654	566,7198	3,60358	0	509,0616	325,5526	0,4624535	0,7195819	565,2167	3,444289	0	15	515	340						Untertest1.avi	0	880	547	72	111	430	221	600	0	Content		443	229	8665293	6029432334
8682	13:05:05.210	00:00:08.681	521	519,734	361,2864	0,6448261	0,704454	566,6319	3,626843	0	506,6384	326,0111	0,4624012	0,7195665	565,2347	3,466408	0	15	513	344						Untertest1.avi	0	880	547	72	111	430	221	600	0	Content		441	233	8681916	6029448957
8699	13:05:05.227	00:00:08.698	522	520,0611	348,0823	0,6448253	0,7045568	566,5164	3,589868	0	509,3643	323,9382	0,4623788	0,7196484	565,1509	3,439488	0	15	515	336						Untertest1.avi	0	880	547	72	111	430	221	600	0	Content		443	225	8698542	6029465583
8715	13:05:05.243	00:00:08.715	523	522,2241	348,2447	0,644873	0,7047105	566,5032	3,614625	0	505,4077	330,8348	0,4624105	0,7197435	564,9694	3,488879	0	15	514	340						Untertest1.avi	0	880	547	72	111	430	221	600	0	Content		442	229	8715166	6029482207
8732	13:05:05.260	00:00:08.731	524	521,0779	352,8329	0,6449063	0,7048476	566,4586	3,622944	0	502,8033	326,5148	0,4624304	0,719873	564,7902	3,5067	0	15	512	340						Untertest1.avi	0	880	547	72	111	430	221	600	0	Content		440	229	8731913	6029498954
8749	13:05:05.277	00:00:08.748	525	519,4084	351,4257	0,644932	0,7049158	566,4727	3,633382	0	505,8432	322,6794	0,4624258	0,7199414	564,6879	3,485786	0	15	513	337						Untertest1.avi	0	880	547	72	111	430	221	600	0	Content		441	226	8748550	6029515591
8765	13:05:05.293	00:00:08.765	526	520,3414	348,9642	0,6449119	0,704915	566,3907	3,638116	0	505,3293	324,5405	0,4623837	0,719978	564,721	3,493745	0	15	513	337						Untertest1.avi	0	880	547	72	111	430	221	600	0	Content		441	226	8765164	6029532205
8782	13:05:05.310	00:00:08.781	527	520,1992	351,0139	0,6448544	0,7049357	566,3217	3,623285	0	496,3685	326,1096	0,4622984	0,7200276	564,767	3,512017	0	15	508	339						Untertest1.avi	0	880	547	72	111	430	221	600	0	Content		436	228	8781785	6029548826
8799	13:05:05.327	00:00:08.798	528	523,1034	348,1704	0,6447612	0,7050033	566,2005	3,622123	0	502,7006	326,2942	0,4622192	0,7200154	564,7833	3,530529	0	15	513	337						Untertest1.avi	0	880	547	72	111	430	221	600	0	Content		441	226	8798545	6029565586
8815	13:05:05.343	00:00:08.815	529	503,8394	346,5924	0,6447248	0,7048689	566,196	3,614945	0	492,0933	323,104	0,4622255	0,7199642	564,7686	3,538155	0	15	498	335						Untertest1.avi	0	880	547	72	111	430	221	600	0	Content		426	224	8815156	6029582197
8832	13:05:05.360	00:00:08.831	530	505,9514	280,177	0,6444958	0,7041966	566,5813	3,616723	0	496,3017	251,9157	0,4624248	0,7193103	564,7324	3,562492	0	16	501	266						Untertest1.avi	0	880	547	72	111	446	9	566	0	Content		429	155	8831779	6029598820
8848	13:05:05.376	00:00:08.848	531	506,0124	196,3793	0,6439908	0,7033553	566,6688	3,618673	0	506,6226	153,2416	0,4626532	0,7184826	565,0984	3,57267	0	16	506	175						Untertest1.avi	0	880	547	72	111	446	9	566	0	Content		434	64	8848405	6029615446
8865	13:05:05.393	00:00:08.865	532	506,1537	135,7499	0,6436853	0,7029177	566,7112	3,635508	0	507,6478	90,89169	0,4627115	0,718083	565,1791	3,56269	0	16	507	113						Untertest1.avi	0	880	547	72	111	446	9	566	0	Content		435	2	8865155	6029632196
8882	13:05:05.410	00:00:08.881	533	505,1928	137,9796	0,6436863	0,7030341	566,6377	3,63771	0	504,5587	102,71	0,4624293	0,7182047	565,2101	3,599502	0	16	505	120						Untertest1.avi	0	880	547	72	111	446	9	566	0	Content		433	9	8881774	6029648815
8898	13:05:05.426	00:00:08.898	534	509,0592	132,5642	0,6436234	0,7031155	566,6223	3,636711	0	503,961	95,75263	0,4622031	0,7183216	565,1275	3,589839	0	16	507	114						Untertest1.avi	0	880	547	72	111	446	9	566	0	Content		435	3	8898398	6029665439
8915	13:05:05.443	00:00:08.915	535	507,4032	133,8055	0,6435254	0,7030597	566,7014	3,641029	0	507,7091	103,4329	0,4620283	0,7182504	565,188	3,598689	0	16	508	119						Untertest1.avi	0	880	547	72	111	446	9	566	0	Content		436	8	8915146	6029682187
8932	13:05:05.460	00:00:08.931	536	511,3578	135,1439	0,6434118	0,7029571	566,609	3,641664	0	504,2215	100,884	0,4618135	0,7182771	565,2032	3,561615	0	16	508	118						Untertest1.avi	0	880	547	72	111	446	9	566	0	Content		436	7	8931770	6029698811
8948	13:05:05.476	00:00:08.948	537	508,2601	132,2307	0,6432899	0,7029208	566,4876	3,638605	0	504,9004	98,94514	0,4616793	0,7181797	565,1006	3,581234	0	16	507	116						Untertest1.avi	0	880	547	72	111	446	9	566	0	Content		435	5	8948394	6029715435
8965	13:05:05.493	00:00:08.965	538	514,2891	138,2219	0,643232	0,7028518	566,6746	3,660108	0	521,2401	104,067	0,4616434	0,7179444	565,0623	3,563828	0	16	518	121						Untertest1.avi	0	880	547	72	111	446	9	566	0	Content		446	10	8965017	6029732058
8982	13:05:05.510	00:00:08.981	539	516,0156	129,1657	0,6431279	0,702785	566,6608	3,668229	0	518,7222	107,1457	0,4614274	0,7179023	565,131	3,554735	0	16	517	118						Untertest1.avi	0	880	547	72	111	446	9	566	0	Content		445	7	8981765	6029748806
8998	13:05:05.526	00:00:08.998	540	515,78	132,2152	0,6429976	0,7027262	566,8413	3,657043	0	515,559	106,5857	0,4612736	0,7179126	565,1284	3,541528	0	16	516	119						Untertest1.avi	0	880	547	72	111	446	9	566	0	Content		444	8	8998387	6029765428
9015	13:05:05.543	00:00:09.015	541	514,1788	130,3951	0,6428576	0,7027152	566,7874	3,63942	0	523,5145	108,9974	0,4611391	0,7179365	565,1495	3,530093	0	16	519	120						Untertest1.avi	0	880	547	72	111	446	9	566	0	Content		447	9	9015015	6029782056
9032	13:05:05.560	00:00:09.031	542	517,6827	141,9581	0,6427141	0,7026996	566,5854	3,658048	0	514,4421	108,2885	0,4609274	0,7179408	565,0981	3,510933	0	16	516	125						Untertest1.avi	0	880	547	72	111	446	9	566	0	Content		444	14	9031640	6029798681
9048	13:05:05.576	00:00:09.048	543	514,3712	130,2263	0,6425579	0,7026448	566,7975	3,643284	0	515,3102	106,1	0,460773	0,7179552	565,1042	3,491393	0	16	515	118						Untertest1.avi	0	880	547	72	111	446	9	566	0	Content		443	7	9048263	6029815304
9065	13:05:05.593	00:00:09.065	544	517,0779	133,9021	0,6424109	0,702679	566,7813	3,640831	0	519,7529	108,8639	0,4606483	0,7180229	565,0691	3,496211	0	16	518	121						Untertest1.avi	0	880	547	72	111	446	9	566	0	Content		446	10	9065014	6029832055
9082	13:05:05.610	00:00:09.081	545	521,4695	132,6003	0,642276	0,702697	566,6307	3,653689	0	514,0942	107,0845	0,4604596	0,7181625	564,9988	3,484035	0	16	518	120						Untertest1.avi	0	880	547	72	111	446	9	566	0	Content		446	9	9081636	6029848677
9098	13:05:05.626	00:00:09.098	546	518,806	131,7471	0,64215	0,7026374	566,6559	3,622921	0	515,3518	106,8178	0,4603332	0,7182492	565,0911	3,477889	0	16	517	119						Untertest1.avi	0	880	547	72	111	446	9	566	0	Content		445	8	9098261	6029865302
9115	13:05:05.643	00:00:09.115	547	520,6106	128,0308	0,6420361	0,7024983	566,8928	3,610292	0	522,2068	107,2424	0,4602556	0,7182679	565,087	3,481641	0	16	521	118						Untertest1.avi	0	880	547	72	111	446	9	566	0	Content		449	7	9115009	6029882050
9132	13:05:05.660	00:00:09.131	548	516,9519	130,1965	0,6419162	0,702298	566,9046	3,622346	0	519,9313	109,3782	0,4601497	0,7182291	565,1701	3,437048	0	16	518	120						Untertest1.avi	0	880	547	72	111	446	9	566	0	Content		446	9	9131633	6029898674
9148	13:05:05.676	00:00:09.148	549	515,8397	135,9763	0,6417729	0,7020988	566,9187	3,630477	0	518,7216	103,1146	0,4600005	0,7181773	565,2088	3,476863	0	16	517	120						Untertest1.avi	0	880	547	72	111	446	9	566	0	Content		445	9	9148256	6029915297
9165	13:05:05.693	00:00:09.164	550	520,3629	129,684	0,6416221	0,7019581	567,1138	3,619946	0	516,5171	111,5828	0,4598609	0,718115	565,259	3,465806	0	16	518	121						Untertest1.avi	0	880	547	72	111	446	9	566	0	Content		446	10	9164886	6029931927
9182	13:05:05.710	00:00:09.181	551	518,0813	132,9521	0,6414825	0,7018631	567,1569	3,632691	0	519,1041	108,9971	0,4597597	0,718091	565,2366	3,441794	0	16	519	121						Untertest1.avi	0	880	547	72	111	446	9	566	0	Content		447	10	9181639	6029948680
9198	13:05:05.726	00:00:09.198	552	519,0977	137,727	0,6413136	0,7017984	567,2056	3,632802	0	521,7498	110,9504	0,4596048	0,7180911	565,4407	3,479218	0	16	520	124						Untertest1.avi	0	880	547	72	111	446	9	566	0	Content		448	13	9198257	6029965298
9215	13:05:05.743	00:00:09.214	553	518,6363	137,9996	0,6411021	0,7017426	567,3272	3,661305	0	519,4737	106,5723	0,4593869	0,7181481	565,4377	3,487633	0	16	519	122						Untertest1.avi	0	880	547	72	111	446	9	566	0	Content		447	11	9214878	6029981919
9232	13:05:05.760	00:00:09.231	554	518,0765	130,1368	0,6409468	0,7017658	567,3857	3,628195	0	521,1841	114,986	0,4592573	0,7182266	565,4623	3,469862	0	16	520	123						Untertest1.avi	0	880	547	72	111	446	9	566	0	Content		448	12	9231629	6029998670
9248	13:05:05.776	00:00:09.248	555	518,4491	134,1704	0,6407641	0,7018735	567,5255	3,637609	0	519,5881	108,3209	0,4590865	0,7184045	565,7292	3,508852	0	16	519	121						Untertest1.avi	0	880	547	72	111	446	9	566	0	Content		447	10	9248126	6030015167
9265	13:05:05.793	00:00:09.264	556	511,2092	131,4027	0,6405941	0,7020172	567,5317	3,624104	0	521,2615	108,242	0,4589285	0,7186133	565,5743	3,532061	0	16	516	120						Untertest1.avi	0	880	547	72	111	446	9	566	0	Content		444	9	9264876	6030031917
9282	13:05:05.810	00:00:09.281	557	517,5712	133,4214	0,6404571	0,7021394	567,4773	3,66494	0	520,0718	110,9256	0,4587827	0,7187445	565,5811	3,523402	0	16	519	122						Untertest1.avi	0	880	547	72	111	446	9	566	0	Content		447	11	9281511	6030048552
9298	13:05:05.826	00:00:09.298	558	519,5651	133,9043	0,6403167	0,7021834	567,537	3,674348	0	519,2288	106,1465	0,4586746	0,7188029	565,7751	3,524514	0	16	519	120						Untertest1.avi	0	880	547	72	111	446	9	566	0	Content		447	9	9298250	6030065291
9315	13:05:05.843	00:00:09.314	559	518,7708	128,0428	0,6402228	0,702208	567,5221	3,66909	0	516,6307	108,5612	0,4585855	0,718815	565,8419	3,539004	0	16	518	118						Untertest1.avi	0	880	547	72	111	446	9	566	0	Content		446	7	9314748	6030081789
9332	13:05:05.860	00:00:09.331	560	521,1878	133,0129	0,6401777	0,7022637	567,4814	3,676283	0	521,4319	111,0214	0,4585375	0,7188213	565,8612	3,552776	0	16	521	122						Untertest1.avi	0	880	547	72	111	446	9	566	0	Content		449	11	9331512	6030098553
9348	13:05:05.876	00:00:09.348	561	520,8131	137,4787	0,6401603	0,7022302	567,5097	3,723983	0	521,3329	117,0631	0,4585227	0,7187713	565,8423	3,569883	0	16	521	127						Untertest1.avi	0	880	547	72	111	446	9	566	0	Content		449	16	9348121	6030115162
9365	13:05:05.893	00:00:09.364	562	518,3759	143,715	0,6401531	0,7022232	567,4672	3,707283	0	518,8798	120,425	0,4585513	0,7187265	565,7992	3,564917	0	16	519	132						Untertest1.avi	0	880	547	72	111	446	9	566	0	Content		447	21	9364744	6030131785
9382	13:05:05.910	00:00:09.381	563	517,8038	242,1492	0,6401072	0,7029686	567,3868	3,745067	0	515,3712	215,0459	0,4587612	0,7194337	565,4479	3,585391	0	16	517	229						Untertest1.avi	0	880	547	72	111	446	9	566	0	Content		445	118	9381504	6030148545
9398	13:05:05.926	00:00:09.398	564	514,3173	288,6064	0,6399098	0,7041193	567,1901	3,750968	0	515,8935	246,0035	0,4590873	0,720574	565,2261	3,571386	0	17	515	267						Untertest1.avi	0	880	547	72	111	424	285	1549	0	Content		443	156	9398119	6030165160
9415	13:05:05.943	00:00:09.414	565	-1024	-768	-1	-1	-1	-1	4	-1024	-768	-1	-1	-1	-1	4	17	0	0						Untertest1.avi	0	880	547	72	111	424	285	1549	0	Content		-72	-111	9414741	6030181782
9432	13:05:05.960	00:00:09.431	566	499,1823	403,2577	0,6399388	0,7046618	566,7608	3,769159	0	484,0866	375,9359	0,4588459	0,7212049	565,077	3,616153	0	17	492	390						Untertest1.avi	0	880	547	72	111	424	285	1549	0	Content		420	279	9431501	6030198542
9448	13:05:05.976	00:00:09.448	567	500,6421	407,4288	0,6401122	0,7046748	566,9399	3,762764	0	487,3043	390,9522	0,4587922	0,7211815	564,9917	3,618885	0	17	494	399						Untertest1.avi	0	880	547	72	111	424	285	1549	0	Content		422	288	9448120	6030215161
9465	13:05:05.993	00:00:09.464	568	499,783	400,8146	0,6402236	0,7047702	566,7755	3,764852	0	490,9738	387,3335	0,4587557	0,7212279	564,8586	3,617129	0	17	495	394						Untertest1.avi	0	880	547	72	111	424	285	1549	0	Content		423	283	9464738	6030231779
9481	13:05:06.009	00:00:09.481	569	496,7521	402,5716	0,6403353	0,7049658	566,6071	3,780174	0	483,9846	392,2028	0,4587145	0,7213938	564,7192	3,642962	0	17	490	397						Untertest1.avi	0	880	547	72	111	424	285	1549	0	Content		418	286	9481497	6030248538
9498	13:05:06.026	00:00:09.498	570	500,0966	403,6981	0,6404735	0,7052533	566,4745	3,766066	0	485,116	389,2309	0,4586994	0,7216331	564,6258	3,646333	0	17	493	396						Untertest1.avi	0	880	547	72	111	424	285	1549	0	Content		421	285	9498111	6030265152
9515	13:05:06.043	00:00:09.514	571	501,7863	406,6219	0,6406475	0,7055973	566,5388	3,797143	0	485,0352	389,8569	0,4587085	0,7219376	564,5934	3,662311	0	17	493	398						Untertest1.avi	0	880	547	72	111	424	285	1549	0	Content		421	287	9514736	6030281777
9531	13:05:06.059	00:00:09.531	572	504,9978	401,3715	0,6407883	0,7058524	566,2629	3,810922	0	483,0863	393,3101	0,4587455	0,7221707	564,4988	3,661905	0	17	494	397						Untertest1.avi	0	880	547	72	111	424	285	1549	0	Content		422	286	9531358	6030298399
9548	13:05:06.076	00:00:09.548	573	512,1361	397,0089	0,6410242	0,7060522	566,2317	3,78404	0	508,0843	399,7583	0,4589783	0,7222702	564,4913	3,686711	0	17	510	398						Untertest1.avi	0	880	547	72	111	424	285	1549	0	Content		438	287	9548106	6030315147
9565	13:05:06.093	00:00:09.564	574	505,1226	415,5234	0,6411337	0,7061007	566,2402	3,788621	0	512,296	425,4938	0,4590261	0,7223249	564,4242	3,71559	0	17	509	421						Untertest1.avi	0	880	547	72	111	424	285	1549	0	Content		437	310	9564728	6030331769
9581	13:05:06.109	00:00:09.581	575	-1024	-768	-1	-1	-1	-1	4	-1024	-768	-1	-1	-1	-1	4	17	0	0						Untertest1.avi	0	880	547	72	111	424	285	1549	0	Content		-72	-111	9581355	6030348396
9598	13:05:06.126	00:00:09.597	576	501,1783	405,2385	0,6412598	0,7060984	566,1605	3,849125	0	482,4952	392,1437	0,4589441	0,7223598	564,2646	3,70747	0	17	492	399						Untertest1.avi	0	880	547	72	111	424	285	1549	0	Content		420	288	9597977	6030365018
9615	13:05:06.143	00:00:09.614	577	494,4916	404,1797	0,6413475	0,706064	566,1285	3,842995	0	485,6465	390,9529	0,4590209	0,7223179	564,1082	3,714171	0	17	490	398						Untertest1.avi	0	880	547	72	111	424	285	1549	0	Content		418	287	9614725	6030381766
9631	13:05:06.159	00:00:09.631	578	496,5935	403,6053	0,6414396	0,7059861	566,1042	3,845495	0	476,8585	394,8843	0,4590827	0,7221839	564,0649	3,739615	0	17	487	399						Untertest1.avi	0	880	547	72	111	424	285	1549	0	Content		415	288	9631350	6030398391
9648	13:05:06.176	00:00:09.647	579	502,3326	410,1432	0,6415634	0,7058996	566,1421	3,872196	0	482,8069	391,9567	0,4591688	0,7220963	564,2418	3,719831	0	17	493	401						Untertest1.avi	0	880	547	72	111	424	285	1549	0	Content		421	290	9647972	6030415013
9665	13:05:06.193	00:00:09.664	580	507,4767	406,842	0,6416919	0,7058573	566,062	3,867166	0	482,022	389,456	0,4592387	0,7219933	564,3199	3,715768	0	17	495	398						Untertest1.avi	0	880	547	72	111	424	285	1549	0	Content		423	287	9664597	6030431638
9681	13:05:06.209	00:00:09.681	581	503,5522	402,2294	0,6417671	0,7058935	566,1151	3,878312	0	484,135	389,4783	0,4593074	0,7219395	564,3484	3,70886	0	17	494	396						Untertest1.avi	0	880	547	72	111	424	285	1549	0	Content		422	285	9681345	6030448386
9698	13:05:06.226	00:00:09.697	582	501,756	407,4713	0,6418133	0,7060148	566,1285	3,885892	0	477,4099	393,7802	0,4593616	0,721967	564,2411	3,739472	0	17	490	401						Untertest1.avi	0	880	547	72	111	424	285	1549	0	Content		418	290	9697968	6030465009
9715	13:05:06.243	00:00:09.714	583	501,9088	400,5614	0,6418391	0,7062213	566,069	3,887694	0	487,4517	388,0388	0,4593834	0,7220762	564,2145	3,720109	0	17	495	394						Untertest1.avi	0	880	547	72	111	424	285	1549	0	Content		423	283	9714593	6030481634
9731	13:05:06.259	00:00:09.731	584	503,2007	401,8763	0,6418324	0,7064323	566,0076	3,871632	0	488,4791	389,3248	0,4593871	0,7222078	564,1226	3,714161	0	17	496	396						Untertest1.avi	0	880	547	72	111	424	285	1549	0	Content		424	285	9731213	6030498254
9748	13:05:06.276	00:00:09.747	585	501,8597	407,8321	0,64183	0,7066317	565,9708	3,895822	0	487,9837	392,7202	0,4593729	0,7224011	564,1282	3,70118	0	17	495	400						Untertest1.avi	0	880	547	72	111	424	285	1549	0	Content		423	289	9747840	6030514881
9765	13:05:06.293	00:00:09.764	586	506,6748	401,2813	0,6418131	0,7067517	566,0509	3,850146	0	482,8991	387,231	0,4593352	0,7226391	564,1774	3,708711	0	17	495	394						Untertest1.avi	0	880	547	72	111	424	285	1549	0	Content		423	283	9764588	6030531629
9781	13:05:06.309	00:00:09.781	587	505,7071	404,7278	0,6417692	0,7068251	566,0458	3,871725	0	481,3769	383,3224	0,4592645	0,7228124	564,1735	3,690344	0	17	494	394						Untertest1.avi	0	880	547	72	111	424	285	1549	0	Content		422	283	9781211	6030548252
9798	13:05:06.326	00:00:09.797	588	505,8103	413,0779	0,6417079	0,7068499	566,0184	3,900842	0	482,3914	386,5516	0,4591938	0,7228891	564,1816	3,687855	0	17	494	400						Untertest1.avi	0	880	547	72	111	424	285	1549	0	Content		422	289	9797960	6030565001
9814	13:05:06.342	00:00:09.814	589	505,4387	413,0394	0,6416276	0,7068658	565,8494	3,865933	0	484,0625	388,3817	0,4591194	0,7229079	563,9982	3,669021	0	17	495	401						Untertest1.avi	0	880	547	72	111	424	285	1549	0	Content		423	290	9814463	6030581504
9831	13:05:06.359	00:00:09.831	590	505,6398	407,2045	0,6415084	0,7068078	565,959	3,827266	0	482,6747	386,2891	0,4590639	0,7228764	563,9616	3,648378	0	17	494	397						Untertest1.avi	0	880	547	72	111	424	285	1549	0	Content		422	286	9831206	6030598247
9848	13:05:06.376	00:00:09.847	591	503,6163	405,6009	0,6414273	0,7067804	565,9384	3,805028	0	483,3621	387,7767	0,4590113	0,7228558	563,9636	3,628524	0	17	493	397						Untertest1.avi	0	880	547	72	111	424	285	1549	0	Content		421	286	9847832	6030614873
9864	13:05:06.392	00:00:09.864	592	502,2621	404,3062	0,6413612	0,706653	565,9426	3,748976	0	482,0358	389,0145	0,4589213	0,7228545	564,1038	3,590352	0	17	492	397						Untertest1.avi	0	880	547	72	111	424	285	1549	0	Content		420	286	9864455	6030631496
9881	13:05:06.409	00:00:09.881	593	507,3153	405,4749	0,6413106	0,7065722	565,9951	3,708687	0	484,2405	388,8152	0,4588476	0,7228405	564,1957	3,526268	0	17	496	397						Untertest1.avi	0	880	547	72	111	424	285	1549	0	Content		424	286	9881204	6030648245
9898	13:05:06.426	00:00:09.897	594	509,2289	407,9618	0,6412734	0,7065429	566,0084	3,649657	0	490,4907	382,7805	0,4588	0,7228445	564,3027	3,449611	0	17	500	395						Untertest1.avi	0	880	547	72	111	424	285	1549	0	Content		428	284	9897826	6030664867
9914	13:05:06.442	00:00:09.914	595	507,4032	408,4398	0,6412497	0,7065395	566,1687	3,601096	0	489,4465	385,0313	0,4587911	0,722856	564,3542	3,41737	0	17	498	397						Untertest1.avi	0	880	547	72	111	424	285	1549	0	Content		426	286	9914452	6030681493
9931	13:05:06.459	00:00:09.931	596	509,9162	411,9218	0,6412823	0,7065915	566,0521	3,553711	0	484,2309	387,1023	0,4588211	0,7228645	564,3787	3,353392	0	17	497	400						Untertest1.avi	0	880	547	72	111	424	285	1549	0	Content		425	289	9931071	6030698112
9948	13:05:06.476	00:00:09.947	597	508,5494	406,2791	0,6413409	0,7066746	566,086	3,474682	0	482,5772	385,4082	0,4589351	0,722848	564,2314	3,319255	0	17	496	396						Untertest1.avi	0	880	547	72	111	424	285	1549	0	Content		424	285	9947821	6030714862
9964	13:05:06.492	00:00:09.964	598	506,7339	403,0568	0,641384	0,7067105	566,0992	3,437898	0	484,8258	385,4812	0,4590549	0,7228025	564,0897	3,245725	0	17	496	394						Untertest1.avi	0	880	547	72	111	424	285	1549	0	Content		424	283	9964444	6030731485
9981	13:05:06.509	00:00:09.981	599	506,7106	408,98	0,6415103	0,7068172	566,1854	3,404586	0	488,0433	378,4416	0,4591765	0,7228979	564,3204	3,172138	0	17	497	394						Untertest1.avi	0	880	547	72	111	424	285	1549	0	Content		425	283	9981069	6030748110
9998	13:05:06.526	00:00:09.997	600	512,8387	399,7172	0,6417073	0,7069849	566,1489	3,304227	0	481,7007	379,6797	0,4593023	0,7229874	564,4611	3,155563	0	17	497	390						Untertest1.avi	0	880	547	72	111	424	285	1549	0	Content		425	279	9997691	6030764732
10014	13:05:06.542	00:00:10.014	601	508,8221	403,1547	0,6418098	0,7070923	566,1871	3,251952	0	484,1682	380,276	0,4594682	0,7229409	564,2339	3,108157	0	17	496	392						Untertest1.avi	0	880	547	72	111	424	285	1549	0	Content		424	281	10014440	6030781481
10031	13:05:06.559	00:00:10.031	602	510,9641	407,1053	0,6419376	0,7071342	566,2654	3,25434	0	484,5969	385,4835	0,4596065	0,7229319	564,2767	3,080081	0	17	498	396						Untertest1.avi	0	880	547	72	111	424	285	1549	0	Content		426	285	10031064	6030798105
10048	13:05:06.576	00:00:10.047	603	510,6761	411,7505	0,6420888	0,7071273	566,3858	3,214423	0	480,9204	386,7864	0,4597028	0,7229522	564,4224	3,046936	0	17	496	399						Untertest1.avi	0	880	547	72	111	424	285	1549	0	Content		424	288	10047687	6030814728
10064	13:05:06.592	00:00:10.064	604	513,1808	407,3012	0,6421754	0,7070461	566,4104	3,182407	0	482,6943	379,8736	0,4597824	0,7229366	564,5439	3,011385	0	17	498	394						Untertest1.avi	0	880	547	72	111	424	285	1549	0	Content		426	283	10064311	6030831352
10081	13:05:06.609	00:00:10.081	605	508,9336	404,8566	0,6422561	0,706956	566,3324	3,13777	0	478,0995	382,3799	0,4598499	0,7228123	564,5781	2,982215	0	17	494	394						Untertest1.avi	0	880	547	72	111	424	285	1549	0	Content		422	283	10081060	6030848101
10098	13:05:06.626	00:00:10.097	606	509,5194	405,1949	0,6423129	0,7068809	566,341	3,119677	0	478,3062	385,6074	0,4599459	0,7227224	564,4416	2,993903	0	17	494	395						Untertest1.avi	0	880	547	72	111	424	285	1549	0	Content		422	284	10097682	6030864723
10114	13:05:06.642	00:00:10.114	607	510,8979	408,6866	0,642395	0,7068567	566,3929	3,116025	0	487,4724	385,6639	0,4600495	0,7226653	564,3139	2,922327	0	17	499	397						Untertest1.avi	0	880	547	72	111	424	285	1549	0	Content		427	286	10114305	6030881346
10131	13:05:06.659	00:00:10.131	608	511,557	398,6118	0,6425176	0,706964	566,5432	3,064261	0	481,0049	385,4809	0,4601535	0,7227727	564,5483	2,935286	0	17	496	392						Untertest1.avi	0	880	547	72	111	424	285	1549	0	Content		424	281	10131053	6030898094
10148	13:05:06.676	00:00:10.147	609	513,3654	396,477	0,6426715	0,7071759	566,5638	3,019608	0	478,9326	379,5532	0,4602743	0,7229804	564,6707	2,901111	0	17	496	388						Untertest1.avi	0	880	547	72	111	424	285	1549	0	Content		424	277	10147676	6030914717
10164	13:05:06.692	00:00:10.164	610	513,9923	393,3472	0,6428254	0,7074956	566,4018	3,034896	0	483,0371	383,6353	0,4604992	0,7231929	564,4892	2,881987	0	17	499	388						Untertest1.avi	0	880	547	72	111	424	285	1549	0	Content		427	277	10164299	6030931340
10181	13:05:06.709	00:00:10.180	611	510,6314	405,5734	0,6430629	0,7077628	566,657	3,028804	0	480,0668	388,5891	0,4606797	0,7234567	564,7263	2,889892	0	17	495	397						Untertest1.avi	0	880	547	72	111	424	285	1549	0	Content		423	286	10180924	6030947965
10198	13:05:06.726	00:00:10.197	612	506,9785	414,9125	0,643255	0,7079756	566,4009	3,027739	0	480,0699	380,9545	0,4608707	0,7236279	564,6656	2,880823	0	17	494	398						Untertest1.avi	0	880	547	72	111	424	285	1549	0	Content		422	287	10197673	6030964714
10214	13:05:06.742	00:00:10.214	613	511,6441	406,7757	0,6434698	0,7081624	566,6224	3,017093	0	480,4908	386,9539	0,461105	0,7236832	564,5465	2,873518	0	17	496	397						Untertest1.avi	0	880	547	72	111	424	285	1549	0	Content		424	286	10214303	6030981344
10231	13:05:06.759	00:00:10.230	614	511,8291	399,0518	0,6436505	0,7081978	566,6136	2,992357	0	482,9175	381,0288	0,4612527	0,7236992	564,7751	2,850053	0	17	497	390						Untertest1.avi	0	880	547	72	111	424	285	1549	0	Content		425	279	10230919	6030997960
10248	13:05:06.776	00:00:10.247	615	512,8789	398,6641	0,6438	0,7082762	566,4955	2,970285	0	481,6909	384,6367	0,4614298	0,7236466	564,551	2,85237	0	17	497	392						Untertest1.avi	0	880	547	72	111	424	285	1549	0	Content		425	281	10247544	6031014585
10264	13:05:06.792	00:00:10.264	616	516,8911	400,05	0,6439462	0,7082679	566,6794	2,99709	0	481,1555	378,4373	0,4615734	0,7235829	564,5363	2,845243	0	17	499	389						Untertest1.avi	0	880	547	72	111	424	285	1549	0	Content		427	278	10264293	6031031334
10281	13:05:06.809	00:00:10.280	617	516,563	405,0588	0,6440657	0,7082551	566,7118	2,976024	0	485,919	384,5897	0,4616629	0,723524	564,759	2,857882	0	17	501	395						Untertest1.avi	0	880	547	72	111	424	285	1549	0	Content		429	284	10280915	6031047956
10298	13:05:06.826	00:00:10.297	618	511,2808	399,8365	0,6441333	0,7082076	566,6163	2,981963	0	480,9005	384,9147	0,4617231	0,7234486	564,7926	2,856524	0	17	496	392						Untertest1.avi	0	880	547	72	111	424	285	1549	0	Content		424	281	10297537	6031064578
10314	13:05:06.842	00:00:10.314	619	510,3003	398,9397	0,6441738	0,7082005	566,559	2,978534	0	478,5196	385,6686	0,4617622	0,7234161	564,7731	2,885342	0	17	494	392						Untertest1.avi	0	880	547	72	111	424	285	1549	0	Content		422	281	10314162	6031081203
10331	13:05:06.859	00:00:10.330	620	510,1167	409,6041	0,644193	0,7082136	566,4849	3,021896	0	482,274	379,827	0,4617744	0,7234104	564,722	2,851931	0	17	496	395						Untertest1.avi	0	880	547	72	111	424	285	1549	0	Content		424	284	10330910	6031097951
10348	13:05:06.876	00:00:10.347	621	506,0395	406,4607	0,6442041	0,7082772	566,3495	3,032335	0	483,8675	379,9962	0,461745	0,7234385	564,7083	2,889219	0	17	495	393						Untertest1.avi	0	880	547	72	111	424	285	1549	0	Content		423	282	10347535	6031114576
10364	13:05:06.892	00:00:10.364	622	512,1935	390,3278	0,6441824	0,7083476	566,3381	3,013424	0	484,4161	379,3341	0,4617002	0,7235451	564,6749	2,904539	0	17	498	385						Untertest1.avi	0	880	547	72	111	424	285	1549	0	Content		426	274	10364158	6031131199
10381	13:05:06.909	00:00:10.380	623	505,2928	402,9178	0,6441239	0,7084641	566,4789	3,020427	0	477,6493	382,9	0,4616276	0,7236882	564,4623	2,906234	0	17	491	393						Untertest1.avi	0	880	547	72	111	424	285	1549	0	Content		419	282	10380782	6031147823
10397	13:05:06.925	00:00:10.397	624	508,7199	408,9807	0,6440335	0,7086384	566,4158	3,06719	0	480,575	383,1819	0,4615296	0,7238876	564,3229	2,932225	0	17	495	396						Untertest1.avi	0	880	547	72	111	424	285	1549	0	Content		423	285	10397407	6031164448
10414	13:05:06.942	00:00:10.414	625	508,0831	405,1345	0,6438764	0,7088327	566,2405	3,057884	0	486,8423	383,5868	0,4613909	0,7241056	564,35	2,951128	0	17	497	394						Untertest1.avi	0	880	547	72	111	424	285	1549	0	Content		425	283	10414156	6031181197
10431	13:05:06.959	00:00:10.430	626	507,5327	406,9549	0,643748	0,7090226	566,1434	3,10035	0	482,0573	383,2221	0,4612266	0,7243685	564,4484	2,965091	0	17	495	395						Untertest1.avi	0	880	547	72	111	424	285	1549	0	Content		423	284	10430781	6031197822
10448	13:05:06.976	00:00:10.447	627	514,0233	399,1476	0,6436287	0,709179	566,1299	3,075562	0	487,4692	387,224	0,4610717	0,7245174	564,1958	2,965179	0	17	501	393						Untertest1.avi	0	880	547	72	111	424	285	1549	0	Content		429	282	10447529	6031214570
10464	13:05:06.992	00:00:10.464	628	507,946	405,3546	0,6433904	0,7092987	566,1191	3,121747	0	482,8793	388,0083	0,4608811	0,7246386	564,1938	3,032033	0	17	495	397						Untertest1.avi	0	880	547	72	111	424	285	1549	0	Content		423	286	10464026	6031231067
10481	13:05:07.009	00:00:10.480	629	515,1856	395,7138	0,6432341	0,7093681	566,1213	3,11984	0	483,6118	384,374	0,4606712	0,7247809	564,3059	3,028741	0	17	499	390						Untertest1.avi	0	880	547	72	111	424	285	1549	0	Content		427	279	10480778	6031247819
10497	13:05:07.025	00:00:10.497	630	509,2944	405,2116	0,6430354	0,7093546	566,0512	3,168214	0	483,989	388,3303	0,4605109	0,7249074	564,0596	3,070067	0	17	497	397						Untertest1.avi	0	880	547	72	111	424	285	1549	0	Content		425	286	10497399	6031264440
10514	13:05:07.042	00:00:10.514	631	507,4755	407,9943	0,6428241	0,7094001	566,0276	3,179018	0	484,7645	381,2476	0,4602804	0,7249791	564,2722	3,074936	0	17	496	395						Untertest1.avi	0	880	547	72	111	424	285	1549	0	Content		424	284	10514024	6031281065
10531	13:05:07.059	00:00:10.530	632	510,1756	403,7989	0,6426717	0,7094318	566,0167	3,196145	0	483,4534	383,1285	0,4600899	0,7250817	564,0666	3,104783	0	17	497	393						Untertest1.avi	0	880	547	72	111	424	285	1549	0	Content		425	282	10530646	6031297687
10547	13:05:07.075	00:00:10.547	633	506,7134	402,2033	0,6424242	0,7094381	565,9213	3,208901	0	480,0555	390,055	0,4599279	0,7251973	564,0631	3,129225	0	17	493	396						Untertest1.avi	0	880	547	72	111	424	285	1549	0	Content		421	285	10547393	6031314434
10564	13:05:07.092	00:00:10.564	634	513,7688	403,4265	0,6422541	0,7094584	565,9838	3,252009	0	476,603	386,4868	0,4596922	0,7252969	564,2013	3,160173	0	17	495	395						Untertest1.avi	0	880	547	72	111	424	285	1549	0	Content		423	284	10564018	6031331059
10581	13:05:07.109	00:00:10.580	635	508,651	406,6103	0,6420584	0,7094662	565,9533	3,267179	0	485,0821	388,6532	0,4595298	0,7252877	563,9367	3,173605	0	17	497	398						Untertest1.avi	0	880	547	72	111	424	285	1549	0	Content		425	287	10580643	6031347684
10597	13:05:07.125	00:00:10.597	636	508,7821	402,599	0,6418759	0,7094849	565,9464	3,298561	0	483,4636	388,4036	0,4593417	0,7254051	564,1285	3,190166	0	17	496	396						Untertest1.avi	0	880	547	72	111	424	285	1549	0	Content		424	285	10597391	6031364432
10614	13:05:07.142	00:00:10.614	637	510,0076	400,1727	0,6417539	0,7095548	565,957	3,318082	0	481,7195	392,9489	0,4591791	0,7255548	564,0783	3,235709	0	17	496	397						Untertest1.avi	0	880	547	72	111	424	285	1549	0	Content		424	286	10614014	6031381055
10631	13:05:07.159	00:00:10.630	638	505,5742	407,6526	0,6416274	0,7097296	565,9468	3,372729	0	486,5147	385,02	0,4590766	0,7257122	563,9421	3,214612	0	17	496	396						Untertest1.avi	0	880	547	72	111	424	285	1549	0	Content		424	285	10630637	6031397678
10647	13:05:07.175	00:00:10.647	639	502,3665	408,6312	0,6415345	0,7099255	565,8395	3,357303	0	486,6574	388,1298	0,4590176	0,7258555	563,8776	3,277339	0	17	495	398						Untertest1.avi	0	880	547	72	111	424	285	1549	0	Content		423	287	10647260	6031414301
10664	13:05:07.192	00:00:10.664	640	505,3786	403,4982	0,6414841	0,7100533	565,7608	3,400258	0	488,7572	390,3878	0,4589469	0,7260081	563,9024	3,256071	0	17	497	397						Untertest1.avi	0	880	547	72	111	424	285	1549	0	Content		425	286	10664006	6031431047
10681	13:05:07.209	00:00:10.680	641	505,9223	404,0359	0,6414757	0,7101517	565,7243	3,426888	0	484,9276	387,8523	0,4589088	0,7261103	563,8925	3,299792	0	17	495	396						Untertest1.avi	0	880	547	72	111	424	285	1549	0	Content		423	285	10680631	6031447672
10697	13:05:07.225	00:00:10.697	642	508,3145	413,4265	0,6414952	0,7101142	565,6957	3,431507	0	486,8932	390,2323	0,4589007	0,7261236	563,8465	3,287561	0	17	498	402						Untertest1.avi	0	880	547	72	111	424	285	1549	0	Content		426	291	10697255	6031464296
10714	13:05:07.242	00:00:10.713	643	506,0954	410,7223	0,6415299	0,7100567	565,4758	3,463521	0	484,6178	391,8459	0,4589029	0,7260482	563,7665	3,333048	0	17	495	401						Untertest1.avi	0	880	547	72	111	424	285	1549	0	Content		423	290	10713880	6031480921
10731	13:05:07.259	00:00:10.730	644	501,697	411,0111	0,6415543	0,7099954	565,4644	3,487749	0	484,0861	390,6238	0,4589307	0,725912	563,5957	3,330326	0	17	493	401						Untertest1.avi	0	880	547	72	111	424	285	1549	0	Content		421	290	10730627	6031497668
10747	13:05:07.275	00:00:10.747	645	508,5039	408,5609	0,6415959	0,7099637	565,4409	3,470921	0	488,3496	387,4518	0,4589392	0,7258193	563,522	3,34547	0	17	498	398						Untertest1.avi	0	880	547	72	111	424	285	1549	0	Content		426	287	10747251	6031514292
10764	13:05:07.292	00:00:10.763	646	505,8765	403,1646	0,6416164	0,7100035	565,3907	3,460233	0	488,8548	389,1548	0,4589402	0,7257933	563,4198	3,361156	0	17	497	396						Untertest1.avi	0	880	547	72	111	424	285	1549	0	Content		425	285	10763874	6031530915
10781	13:05:07.309	00:00:10.780	647	507,1938	404,3735	0,6416376	0,7100943	565,3763	3,525823	0	483,1199	389,0109	0,4589443	0,7259156	563,392	3,357293	0	17	495	397						Untertest1.avi	0	880	547	72	111	424	285	1549	0	Content		423	286	10780624	6031547665
10797	13:05:07.325	00:00:10.797	648	505,4153	406,3126	0,6416638	0,7102612	565,3171	3,504121	0	483,6938	396,7755	0,4589441	0,7260884	563,28	3,389099	0	17	495	402						Untertest1.avi	0	880	547	72	111	424	285	1549	0	Content		423	291	10797249	6031564290
10814	13:05:07.342	00:00:10.813	649	509,0966	405,6183	0,6417148	0,7104481	565,3583	3,517278	0	488,3628	388,8241	0,4589559	0,7262675	563,2867	3,393057	0	17	499	397						Untertest1.avi	0	880	547	72	111	424	285	1549	0	Content		427	286	10813871	6031580912
10830	13:05:07.358	00:00:10.830	650	508,3098	406,9211	0,6417404	0,7105853	565,2565	3,527804	0	485,3936	387,0243	0,458973	0,7264518	563,274	3,403753	0	17	497	397						Untertest1.avi	0	880	547	72	111	424	285	1549	0	Content		425	286	10830493	6031597534
10847	13:05:07.375	00:00:10.847	651	504,3864	414,3458	0,6417847	0,7106441	565,2242	3,530833	0	482,6504	396,0822	0,4589907	0,7265359	563,249	3,393806	0	17	494	405						Untertest1.avi	0	880	547	72	111	424	285	1549	0	Content		422	294	10847242	6031614283
10864	13:05:07.392	00:00:10.863	652	500,8456	408,4527	0,6418359	0,7106767	565,1749	3,530419	0	481,9164	391,9339	0,4590353	0,7265754	563,256	3,389145	0	17	491	400						Untertest1.avi	0	880	547	72	111	424	285	1549	0	Content		419	289	10863867	6031630908
10880	13:05:07.408	00:00:10.880	653	505,103	411,4322	0,6418914	0,7106345	565,0878	3,546146	0	483,1693	394,471	0,4591075	0,7265437	563,2305	3,397202	0	17	494	403						Untertest1.avi	0	880	547	72	111	424	285	1549	0	Content		422	292	10880490	6031647531
10897	13:05:07.425	00:00:10.897	654	504,0236	407,2653	0,6419619	0,7105636	564,8469	3,519699	0	486,5628	393,8713	0,4591875	0,7264199	563,0667	3,38119	0	17	495	401						Untertest1.avi	0	880	547	72	111	424	285	1549	0	Content		423	290	10897240	6031664281
10914	13:05:07.442	00:00:10.913	655	508,2622	407,6317	0,6419659	0,7103848	564,8916	3,539825	0	492,9151	386,058	0,4592004	0,7262114	563,0113	3,347585	0	17	501	397						Untertest1.avi	0	880	547	72	111	424	285	1549	0	Content		429	286	10913863	6031680904
10930	13:05:07.458	00:00:10.930	656	527,697	389,4142	0,641839	0,7099146	565,118	3,548841	0	509,1467	361,5045	0,4591591	0,7257799	563,2932	3,374834	0	17	518	375						Untertest1.avi	0	880	547	72	111	424	285	1549	0	Content		446	264	10930486	6031697527
10947	13:05:07.475	00:00:10.947	657	524,1069	366,9954	0,641922	0,7093982	564,9918	3,538172	0	508,5031	339,2331	0,4594812	0,7251273	563,2786	3,360607	0	18	516	353						Untertest1.avi	0	880	547	72	111	428	194	1582	0	Content		444	242	10947113	6031714154
10964	13:05:07.492	00:00:10.963	658	506,2704	325,1436	0,6420328	0,7088193	565,0881	3,517064	0	496,3908	291,0542	0,4599555	0,7244113	563,3008	3,38307	0	18	501	308						Untertest1.avi	0	880	547	72	111	428	194	1582	0	Content		429	197	10963860	6031730901
10980	13:05:07.508	00:00:10.980	659	509,1652	314,0718	0,6422234	0,708675	565,3053	3,523713	0	491,229	285,7856	0,4601416	0,7240835	563,2585	3,3548	0	18	500	300						Untertest1.avi	0	880	547	72	111	428	194	1582	0	Content		428	189	10980483	6031747524
10997	13:05:07.525	00:00:10.997	660	508,1387	319,884	0,6424422	0,708777	565,0397	3,52333	0	498,1003	289,2886	0,4602139	0,7240362	563,1786	3,344769	0	18	503	305						Untertest1.avi	0	880	547	72	111	428	194	1582	0	Content		431	194	10997105	6031764146
11014	13:05:07.542	00:00:11.013	661	500,4802	317,7407	0,6425831	0,7088419	565,0781	3,500875	0	491,3687	281,61	0,460324	0,7239642	563,0135	3,353971	0	18	496	300						Untertest1.avi	0	880	547	72	111	428	194	1582	0	Content		424	189	11013730	6031780771
11030	13:05:07.558	00:00:11.030	662	508,56	309,4049	0,642754	0,7088982	565,268	3,476537	0	497,6281	286,2752	0,4604109	0,7239293	563,17	3,329655	0	18	503	298						Untertest1.avi	0	880	547	72	111	428	194	1582	0	Content		431	187	11030354	6031797395
11047	13:05:07.575	00:00:11.047	663	523,5016	326,7999	0,6429434	0,709065	565,0558	3,567345	0	511,8352	294,2733	0,4606678	0,7239225	563,1567	3,353919	0	18	518	311						Untertest1.avi	0	880	547	72	111	428	194	1582	0	Content		446	200	11047102	6031814143
11064	13:05:07.592	00:00:11.063	664	526,8641	345,3198	0,6430053	0,7091103	565,1011	3,568756	0	513,7144	302,5896	0,4607047	0,7239429	563,1154	3,300297	0	18	520	324						Untertest1.avi	0	880	547	72	111	428	194	1582	0	Content		448	213	11063725	6031830766
11080	13:05:07.608	00:00:11.080	665	-1024	-768	-1	-1	-1	-1	4	512,9262	305,4519	0,4607223	0,7239522	563,0978	3,296944	0	18	513	305						Untertest1.avi	0	880	547	72	111	428	194	1582	0	Content		441	194	11080350	6031847391
11097	13:05:07.625	00:00:11.096	666	509,2368	309,535	0,642918	0,7089636	565,2	3,423726	0	493,8263	286,5294	0,4605062	0,7239419	563,2845	3,295777	0	18	502	298						Untertest1.avi	0	880	547	72	111	428	194	1582	0	Content		430	187	11096975	6031864016
11114	13:05:07.642	00:00:11.113	667	508,0067	308,4898	0,6429019	0,7088141	565,219	3,408188	0	489,9937	290,7115	0,4604721	0,723879	563,2778	3,300936	0	18	499	300						Untertest1.avi	0	880	547	72	111	428	194	1582	0	Content		427	189	11113597	6031880638
11130	13:05:07.658	00:00:11.130	668	511,6744	317,9892	0,6428654	0,7086332	565,2932	3,413259	0	493,3151	284,946	0,4604314	0,723772	563,2181	3,263553	0	18	502	301						Untertest1.avi	0	880	547	72	111	428	194	1582	0	Content		430	190	11130346	6031897387
11147	13:05:07.675	00:00:11.146	669	508,4384	316,0417	0,6428287	0,7084436	565,3633	3,362801	0	494,5724	282,0624	0,4603834	0,7236896	563,1989	3,248638	0	18	502	299						Untertest1.avi	0	880	547	72	111	428	194	1582	0	Content		430	188	11146968	6031914009
11164	13:05:07.692	00:00:11.163	670	513,435	314,5886	0,6427822	0,7083257	565,4437	3,365007	0	493,6421	280,6967	0,460339	0,7236314	563,2048	3,239822	0	18	504	298						Untertest1.avi	0	880	547	72	111	428	194	1582	0	Content		432	187	11163718	6031930759
11180	13:05:07.708	00:00:11.180	671	513,3614	314,7596	0,6427137	0,708241	565,3854	3,354069	0	491,7198	282,8332	0,4602462	0,723565	563,2341	3,206005	0	18	503	299						Untertest1.avi	0	880	547	72	111	428	194	1582	0	Content		431	188	11180217	6031947258
11197	13:05:07.725	00:00:11.196	672	515,1474	308,2411	0,6426823	0,7080992	565,4622	3,345138	0	487,0824	281,6758	0,4601788	0,7235	563,3818	3,223383	0	18	501	295						Untertest1.avi	0	880	547	72	111	428	194	1582	0	Content		429	184	11196964	6031964005
11214	13:05:07.742	00:00:11.213	673	509,9665	316,2218	0,642621	0,7080174	565,3439	3,339451	0	488,8478	277,4755	0,460145	0,7233551	563,4794	3,196611	0	18	499	297						Untertest1.avi	0	880	547	72	111	428	194	1582	0	Content		427	186	11213587	6031980628
11230	13:05:07.758	00:00:11.230	674	505,0524	314,3916	0,6425954	0,7080073	565,3242	3,30733	0	486,9609	283,5532	0,4601091	0,7233453	563,5169	3,194689	0	18	496	299						Untertest1.avi	0	880	547	72	111	428	194	1582	0	Content		424	188	11230254	6031997295
11247	13:05:07.775	00:00:11.246	675	504,6675	320,5735	0,6425664	0,7080147	565,2427	3,321168	0	492,4115	280,2241	0,4600874	0,7232776	563,5402	3,167049	0	18	499	300						Untertest1.avi	0	880	547	72	111	428	194	1582	0	Content		427	189	11246962	6032014003
11264	13:05:07.792	00:00:11.263	676	509,203	318,9258	0,6425572	0,7079734	565,262	3,317975	0	490,218	283,8311	0,4600693	0,7231715	563,5517	3,148823	0	18	500	301						Untertest1.avi	0	880	547	72	111	428	194	1582	0	Content		428	190	11263585	6032030626
11280	13:05:07.808	00:00:11.280	677	512,2462	318,1613	0,6425517	0,7079306	565,2462	3,281799	0	487,3331	287,2478	0,4600485	0,7231147	563,518	3,158902	0	18	500	303						Untertest1.avi	0	880	547	72	111	428	194	1582	0	Content		428	192	11280220	6032047261
11297	13:05:07.825	00:00:11.296	678	505,8499	310,6072	0,6425295	0,7078596	565,2278	3,277145	0	488,561	281,9598	0,4600227	0,7230572	563,4982	3,145919	0	18	497	296						Untertest1.avi	0	880	547	72	111	428	194	1582	0	Content		425	185	11296831	6032063872
11314	13:05:07.842	00:00:11.313	679	515,5613	310,9535	0,6424948	0,7077895	565,2419	3,257681	0	489,8839	285,4296	0,4599775	0,7229868	563,4317	3,143508	0	18	503	298						Untertest1.avi	0	880	547	72	111	428	194	1582	0	Content		431	187	11313579	6032080620
11330	13:05:07.858	00:00:11.330	680	508,7368	314,6714	0,6424193	0,7077578	565,3792	3,294533	0	489,9677	287,8568	0,4599123	0,7229767	563,3917	3,147282	0	18	499	301						Untertest1.avi	0	880	547	72	111	428	194	1582	0	Content		427	190	11330213	6032097254
11347	13:05:07.875	00:00:11.346	681	511,2688	311,9354	0,6423544	0,7077625	565,3954	3,299052	0	486,0911	285,1963	0,4597934	0,7229887	563,4179	3,136603	0	18	499	299						Untertest1.avi	0	880	547	72	111	428	194	1582	0	Content		427	188	11346826	6032113867
11363	13:05:07.891	00:00:11.363	682	510,2858	318,0884	0,6422173	0,7077233	565,3891	3,271962	0	488,9838	282,6902	0,4596449	0,7230618	563,5005	3,137702	0	18	500	300						Untertest1.avi	0	880	547	72	111	428	194	1582	0	Content		428	189	11363449	6032130490
11380	13:05:07.908	00:00:11.380	683	509,5237	315,9623	0,6420636	0,7077106	565,3054	3,3018	0	492,9066	281,3843	0,4595211	0,7230739	563,473	3,141431	0	18	501	299						Untertest1.avi	0	880	547	72	111	428	194	1582	0	Content		429	188	11380206	6032147247
11397	13:05:07.925	00:00:11.396	684	513,5546	310,7678	0,6418911	0,7076996	565,4523	3,273597	0	492,4479	280,989	0,4593671	0,7231068	563,3633	3,154437	0	18	503	296						Untertest1.avi	0	880	547	72	111	428	194	1582	0	Content		431	185	11396820	6032163861
11413	13:05:07.941	00:00:11.413	685	511,6665	314,0581	0,6417227	0,7076225	565,4326	3,286613	0	486,007	286,143	0,4591414	0,723158	563,5622	3,149659	0	18	499	300						Untertest1.avi	0	880	547	72	111	428	194	1582	0	Content		427	189	11413443	6032180484
11430	13:05:07.958	00:00:11.430	686	510,9679	310,771	0,6415329	0,7076335	565,2383	3,29037	0	489,4266	284,0509	0,4589927	0,723154	563,4856	3,150339	0	18	500	297						Untertest1.avi	0	880	547	72	111	428	194	1582	0	Content		428	186	11430068	6032197109
11447	13:05:07.975	00:00:11.446	687	512,6647	313,6313	0,6413693	0,7075256	565,4486	3,299239	0	488,0912	283,2427	0,4588034	0,7232091	563,4041	3,149488	0	18	500	298						Untertest1.avi	0	880	547	72	111	428	194	1582	0	Content		428	187	11446815	6032213856
11463	13:05:07.991	00:00:11.463	688	507,2702	317,3339	0,6412238	0,7075084	565,386	3,306544	0	487,4283	279,5006	0,4586339	0,7232794	563,5507	3,148422	0	18	497	298						Untertest1.avi	0	880	547	72	111	428	194	1582	0	Content		425	187	11463439	6032230480
11480	13:05:08.008	00:00:11.480	689	514,9517	313,5187	0,6410586	0,7075951	565,1902	3,319786	0	493,0278	286,0107	0,4584993	0,7233095	563,4476	3,151943	0	18	504	300						Untertest1.avi	0	880	547	72	111	428	194	1582	0	Content		432	189	11480063	6032247104
11497	13:05:08.025	00:00:11.496	690	514,1985	319,2988	0,6409422	0,7075849	565,3654	3,327739	0	491,7815	281,2458	0,4583648	0,7234366	563,1729	3,163233	0	18	503	300						Untertest1.avi	0	880	547	72	111	428	194	1582	0	Content		431	189	11496818	6032263859
11513	13:05:08.041	00:00:11.513	691	512,1636	321,0536	0,6408408	0,7076421	565,3496	3,337214	0	488,5324	286,5372	0,4582074	0,7235575	563,3637	3,183314	0	18	500	304						Untertest1.avi	0	880	547	72	111	428	194	1582	0	Content		428	193	11513312	6032280353
11530	13:05:08.058	00:00:11.530	692	513,0729	315,968	0,6407138	0,7076958	565,2031	3,335372	0	490,2383	285,2096	0,458089	0,7236752	563,4133	3,173233	0	18	502	301						Untertest1.avi	0	880	547	72	111	428	194	1582	0	Content		430	190	11530061	6032297102
11547	13:05:08.075	00:00:11.546	693	514,392	319,868	0,6406062	0,7077054	565,0918	3,334676	0	489,5421	288,2773	0,4579973	0,7236921	563,2509	3,202781	0	18	502	304						Untertest1.avi	0	880	547	72	111	428	194	1582	0	Content		430	193	11546684	6032313725
11563	13:05:08.091	00:00:11.563	694	511,7119	309,128	0,6405338	0,7077256	565,0077	3,319422	0	495,7869	284,2746	0,4578969	0,7236842	563,0382	3,201713	0	18	504	297						Untertest1.avi	0	880	547	72	111	428	194	1582	0	Content		432	186	11563431	6032330472
11580	13:05:08.108	00:00:11.580	695	515,7758	312,5329	0,6404839	0,7077327	564,9028	3,333399	0	489,0878	284,069	0,4577904	0,7236671	562,9983	3,215546	0	18	502	298						Untertest1.avi	0	880	547	72	111	428	194	1582	0	Content		430	187	11580054	6032347095
11597	13:05:08.125	00:00:11.596	696	515,5353	316,6179	0,6404449	0,7077925	564,8226	3,362309	0	496,0207	284,8534	0,457711	0,7237287	562,9753	3,202981	0	18	506	301						Untertest1.avi	0	880	547	72	111	428	194	1582	0	Content		434	190	11596681	6032363722
11613	13:05:08.141	00:00:11.613	697	512,9654	319,427	0,6404338	0,7078972	564,7863	3,341858	0	490,1391	290,6746	0,4576568	0,723805	562,968	3,239374	0	18	502	305						Untertest1.avi	0	880	547	72	111	428	194	1582	0	Content		430	194	11613300	6032380341
11630	13:05:08.158	00:00:11.629	698	513,355	317,7564	0,6404298	0,7080249	564,7112	3,342382	0	489,2427	290,3052	0,4576408	0,723934	562,9263	3,233178	0	18	501	304						Untertest1.avi	0	880	547	72	111	428	194	1582	0	Content		429	193	11629925	6032396966
11647	13:05:08.175	00:00:11.646	699	507,9615	319,0798	0,64043	0,7081218	564,5701	3,364097	0	490,6206	287,3271	0,4576271	0,7240334	562,8187	3,233011	0	18	499	303						Untertest1.avi	0	880	547	72	111	428	194	1582	0	Content		427	192	11646671	6032413712
11663	13:05:08.191	00:00:11.663	700	509,2274	315,2014	0,6404384	0,7081521	564,546	3,347251	0	492,0923	292,9788	0,4576232	0,724081	562,7333	3,251817	0	18	501	304						Untertest1.avi	0	880	547	72	111	428	194	1582	0	Content		429	193	11663296	6032430337
11680	13:05:08.208	00:00:11.679	701	508,9454	314,5189	0,6404473	0,7081658	564,4711	3,368604	0	492,2656	293,0719	0,4576157	0,7241113	562,6522	3,242241	0	18	501	304						Untertest1.avi	0	880	547	72	111	428	194	1582	0	Content		429	193	11679919	6032446960
11697	13:05:08.225	00:00:11.696	702	510,0017	318,0464	0,6404498	0,7081652	564,4328	3,387354	0	489,1096	293,5721	0,4576001	0,7241341	562,5596	3,290917	0	18	500	306						Untertest1.avi	0	880	547	72	111	428	194	1582	0	Content		428	195	11696544	6032463585
11713	13:05:08.241	00:00:11.713	703	509,2202	318,5765	0,6404383	0,7081534	564,3957	3,412906	0	494,2586	292,6081	0,457578	0,7241492	562,5447	3,289988	0	18	502	306						Untertest1.avi	0	880	547	72	111	428	194	1582	0	Content		430	195	11713293	6032480334
11730	13:05:08.258	00:00:11.729	704	510,2187	318,3358	0,6404301	0,7081457	564,3978	3,431306	0	493,6585	291,5733	0,4575495	0,7241524	562,5593	3,293313	0	18	502	305						Untertest1.avi	0	880	547	72	111	428	194	1582	0	Content		430	194	11729915	6032496956
11747	13:05:08.275	00:00:11.746	705	511,1401	318,5232	0,6404238	0,7081327	564,3712	3,423062	0	491,61	290,5796	0,4575253	0,7242181	562,4551	3,325495	0	18	501	305						Untertest1.avi	0	880	547	72	111	428	194	1582	0	Content		429	194	11746541	6032513582
11763	13:05:08.291	00:00:11.763	706	507,7756	313,8455	0,6404349	0,7081562	564,3557	3,434861	0	489,3969	293,9252	0,4575292	0,7242913	562,4412	3,34366	0	18	499	304						Untertest1.avi	0	880	547	72	111	428	194	1582	0	Content		427	193	11763289	6032530330
11780	13:05:08.308	00:00:11.779	707	510,3142	317,0066	0,6404583	0,70822	564,3261	3,452741	0	486,6054	297,1699	0,4575608	0,7243972	562,393	3,381633	0	18	498	307						Untertest1.avi	0	880	547	72	111	428	194	1582	0	Content		426	196	11779914	6032546955
11797	13:05:08.325	00:00:11.796	708	509,5641	320,0172	0,6405068	0,7083111	564,3693	3,482541	0	494,5858	292,7846	0,4576242	0,724481	562,4008	3,367911	0	18	502	306						Untertest1.avi	0	880	547	72	111	428	194	1582	0	Content		430	195	11796538	6032563579
11813	13:05:08.341	00:00:11.813	709	507,7769	322,1895	0,6405675	0,7083741	564,3528	3,501517	0	500,4289	295,868	0,4577058	0,7245038	562,4429	3,369766	0	18	504	309						Untertest1.avi	0	880	547	72	111	428	194	1582	0	Content		432	198	11813172	6032580213
11830	13:05:08.358	00:00:11.829	710	507,0692	316,2868	0,6406309	0,7084844	564,2972	3,52266	0	494,1026	293,7489	0,4577813	0,7245293	562,3118	3,392982	0	18	501	305						Untertest1.avi	0	880	547	72	111	428	194	1582	0	Content		429	194	11829910	6032596951
11847	13:05:08.375	00:00:11.846	711	509,6059	318,3555	0,640735	0,708521	564,1332	3,532254	0	490,1023	295,1157	0,4578522	0,7245442	562,3409	3,45079	0	18	500	307						Untertest1.avi	0	880	547	72	111	428	194	1582	0	Content		428	196	11846533	6032613574
11863	13:05:08.391	00:00:11.863	712	508,7112	320,4486	0,6407952	0,7085841	564,1482	3,562304	0	493,4331	290,1002	0,4578969	0,7245213	562,3929	3,436127	0	18	501	305						Untertest1.avi	0	880	547	72	111	428	194	1582	0	Content		429	194	11863169	6032630210
11880	13:05:08.408	00:00:11.879	713	508,8498	326,6259	0,6408697	0,7085339	564,2661	3,589074	0	489,3451	290,7864	0,4579322	0,7244903	562,3903	3,473956	0	18	499	309						Untertest1.avi	0	880	547	72	111	428	194	1582	0	Content		427	198	11879781	6032646822
11897	13:05:08.425	00:00:11.896	714	504,8176	317,5917	0,6409111	0,7084495	564,2844	3,58544	0	489,6762	292,1562	0,4579603	0,7244251	562,3748	3,455809	0	18	497	305						Untertest1.avi	0	880	547	72	111	428	194	1582	0	Content		425	194	11896530	6032663571
11913	13:05:08.441	00:00:11.913	715	506,04	323,7771	0,6409357	0,7083154	564,3004	3,599568	0	496,0188	295,3828	0,4579651	0,7243178	562,3748	3,485706	0	18	501	310						Untertest1.avi	0	880	547	72	111	428	194	1582	0	Content		429	199	11913164	6032680205
11930	13:05:08.458	00:00:11.929	716	501,3224	317,1279	0,6409613	0,7081801	564,3673	3,623994	0	488,2737	296,3935	0,4579785	0,7241349	562,4552	3,513155	0	18	495	307						Untertest1.avi	0	880	547	72	111	428	194	1582	0	Content		423	196	11929775	6032696816
11946	13:05:08.474	00:00:11.946	717	504,3758	318,1608	0,6409545	0,7081545	564,2953	3,667493	0	491,8602	295,4159	0,4579726	0,7240707	562,48	3,520946	0	18	498	307						Untertest1.avi	0	880	547	72	111	428	194	1582	0	Content		426	196	11946397	6032713438
11963	13:05:08.491	00:00:11.963	718	505,6674	314,9931	0,640974	0,7081847	564,345	3,677469	0	492,7105	296,6061	0,4579791	0,7240733	562,4803	3,535334	0	18	499	306						Untertest1.avi	0	880	547	72	111	428	194	1582	0	Content		427	195	11963155	6032730196
11980	13:05:08.508	00:00:11.979	719	506,5602	318,9839	0,6409943	0,7083002	564,3528	3,682534	0	496,9431	296,4803	0,4579865	0,7241821	562,4478	3,540591	0	18	502	308						Untertest1.avi	0	880	547	72	111	428	194	1582	0	Content		430	197	11979770	6032746811
11996	13:05:08.524	00:00:11.996	720	502,0109	319,8562	0,6410006	0,7085121	564,3168	3,706082	0	494,8524	298,6469	0,4579872	0,7243894	562,3661	3,532612	0	18	498	309						Untertest1.avi	0	880	547	72	111	428	194	1582	0	Content		426	198	11996393	6032763434
12013	13:05:08.541	00:00:12.013	721	506,7495	322,5556	0,6410103	0,7086794	564,3035	3,713182	0	486,6581	294,8123	0,4580086	0,7245496	562,464	3,587691	0	18	497	309						Untertest1.avi	0	880	547	72	111	428	194	1582	0	Content		425	198	12013151	6032780192
12030	13:05:08.558	00:00:12.029	722	506,8824	318,6062	0,6410267	0,7088377	564,2383	3,719371	0	492,6418	296,6071	0,4580325	0,7246463	562,3766	3,587754	0	18	500	308						Untertest1.avi	0	880	547	72	111	428	194	1582	0	Content		428	197	12029642	6032796683
12046	13:05:08.574	00:00:12.046	723	506,3067	314,4674	0,6410384	0,7089475	564,2479	3,700089	0	491,1171	293,265	0,4580388	0,7247621	562,3686	3,584803	0	18	499	304						Untertest1.avi	0	880	547	72	111	428	194	1582	0	Content		427	193	12046389	6032813430
12063	13:05:08.591	00:00:12.063	724	505,8799	325,8101	0,6410397	0,7089819	564,2172	3,773677	0	491,1754	295,6641	0,4580402	0,7248021	562,3408	3,60623	0	18	499	311						Untertest1.avi	0	880	547	72	111	428	194	1582	0	Content		427	200	12063014	6032830055
12080	13:05:08.608	00:00:12.079	725	502,541	321,5197	0,6410301	0,7090025	564,2003	3,756652	0	492,734	294,6844	0,458021	0,724831	562,3257	3,605835	0	18	498	308						Untertest1.avi	0	880	547	72	111	428	194	1582	0	Content		426	197	12079636	6032846677
12096	13:05:08.624	00:00:12.096	726	505,6767	318,3801	0,6410232	0,708995	564,2052	3,742486	0	494,2707	294,5127	0,4580014	0,7248436	562,3021	3,603395	0	18	500	306						Untertest1.avi	0	880	547	72	111	428	194	1582	0	Content		428	195	12096384	6032863425
12113	13:05:08.641	00:00:12.113	727	509,5522	319,3362	0,640999	0,7089776	564,1805	3,738199	0	494,6024	288,9453	0,4579702	0,7248251	562,3141	3,57475	0	18	502	304						Untertest1.avi	0	880	547	72	111	428	194	1582	0	Content		430	193	12113009	6032880050
12130	13:05:08.658	00:00:12.129	728	502,9751	316,5594	0,640969	0,7089643	564,1213	3,756257	0	496,0017	295,8351	0,4579244	0,7248142	562,258	3,585659	0	18	499	306						Untertest1.avi	0	880	547	72	111	428	194	1582	0	Content		427	195	12129630	6032896671
12146	13:05:08.674	00:00:12.146	729	503,8022	318,9694	0,6409423	0,7089478	564,0726	3,762718	0	494,762	297,675	0,4578977	0,7248027	562,2106	3,596611	0	18	499	308						Untertest1.avi	0	880	547	72	111	428	194	1582	0	Content		427	197	12146253	6032913294
12163	13:05:08.691	00:00:12.163	730	505,4828	323,773	0,6409282	0,7088735	564,106	3,745415	0	494,294	295,5053	0,4578635	0,7247856	562,1555	3,589412	0	18	500	310						Untertest1.avi	0	880	547	72	111	428	194	1582	0	Content		428	199	12163002	6032930043
12180	13:05:08.708	00:00:12.179	731	505,0348	321,6691	0,6408648	0,7088426	563,9354	3,743778	0	491,786	297,0789	0,4578238	0,7247798	562,0765	3,586569	0	18	498	309						Untertest1.avi	0	880	547	72	111	428	194	1582	0	Content		426	198	12179626	6032946667
12196	13:05:08.724	00:00:12.196	732	504,152	316,8476	0,6408298	0,7088989	563,8403	3,740679	0	494,8133	300,291	0,4577911	0,7247966	562,027	3,594663	0	18	499	309						Untertest1.avi	0	880	547	72	111	428	194	1582	0	Content		427	198	12196248	6032963289
12213	13:05:08.741	00:00:12.212	733	500,184	323,2715	0,6407852	0,7089819	563,7338	3,734802	0	493,0836	294,3447	0,4577423	0,7248752	561,8952	3,582872	0	18	497	309						Untertest1.avi	0	880	547	72	111	428	194	1582	0	Content		425	198	12212873	6032979914
12230	13:05:08.758	00:00:12.229	734	499,4667	321,0315	0,6407526	0,7091385	563,6268	3,761889	0	491,2832	291,724	0,4576926	0,7250341	561,7178	3,587546	0	18	495	306						Untertest1.avi	0	880	547	72	111	428	194	1582	0	Content		423	195	12229621	6032996662
12246	13:05:08.774	00:00:12.246	735	504,1808	319,9833	0,6407318	0,7093056	563,6229	3,741879	0	489,7092	295,4838	0,4576651	0,725197	561,6398	3,581055	0	18	497	308						Untertest1.avi	0	880	547	72	111	428	194	1582	0	Content		425	197	12246246	6033013287
12263	13:05:08.791	00:00:12.262	736	504,9922	316,3662	0,6406904	0,7094473	563,566	3,72818	0	490,4458	299,0339	0,4576145	0,725379	561,5618	3,591874	0	18	498	308						Untertest1.avi	0	880	547	72	111	428	194	1582	0	Content		426	197	12262874	6033029915
12279	13:05:08.807	00:00:12.279	737	506,9255	316,947	0,6406397	0,7095599	563,5264	3,737508	0	491,4933	300,1104	0,4575611	0,7255473	561,5775	3,584165	0	18	499	309						Untertest1.avi	0	880	547	72	111	428	194	1582	0	Content		427	198	12279494	6033046535
12296	13:05:08.824	00:00:12.296	738	504,1283	317,9796	0,6405892	0,7096545	563,4736	3,707206	0	492,5391	297,0197	0,4574794	0,7256523	561,6918	3,571934	0	18	498	307						Untertest1.avi	0	880	547	72	111	428	194	1582	0	Content		426	196	12296239	6033063280
12313	13:05:08.841	00:00:12.312	739	503,1918	323,8157	0,6404936	0,7097033	563,6066	3,722834	0	489,7519	296,0919	0,4573714	0,7257638	561,6638	3,56845	0	18	496	310						Untertest1.avi	0	880	547	72	111	428	194	1582	0	Content		424	199	12312864	6033079905
12329	13:05:08.857	00:00:12.329	740	505,8875	318,1488	0,6403694	0,7097552	563,3914	3,722861	0	484,9706	291,2125	0,4572585	0,7258711	561,5085	3,543193	0	18	495	305						Untertest1.avi	0	880	547	72	111	428	194	1582	0	Content		423	194	12329487	6033096528
12346	13:05:08.874	00:00:12.346	741	501,9759	322,5004	0,6402735	0,7097096	563,2717	3,708737	0	483,2694	290,3832	0,4571815	0,7259117	561,4182	3,550792	0	18	493	306						Untertest1.avi	0	880	547	72	111	428	194	1582	0	Content		421	195	12346237	6033113278
12363	13:05:08.891	00:00:12.362	742	502,5819	322,6341	0,6402026	0,7096612	563,3041	3,694906	0	489,694	296,2346	0,4571181	0,7259173	561,3649	3,546801	0	18	496	309						Untertest1.avi	0	880	547	72	111	428	194	1582	0	Content		424	198	12362859	6033129900
12379	13:05:08.907	00:00:12.379	743	509,0421	321,3437	0,6401454	0,70961	563,3051	3,701324	0	493,1112	288,7536	0,4570616	0,7259231	561,3226	3,527579	0	18	501	305						Untertest1.avi	0	880	547	72	111	428	194	1582	0	Content		429	194	12379482	6033146523
12396	13:05:08.924	00:00:12.396	744	509,4496	316,3076	0,6401005	0,709619	563,2305	3,690347	0	489,8427	288,6825	0,4569924	0,7259649	561,3776	3,519846	0	18	500	302						Untertest1.avi	0	880	547	72	111	428	194	1582	0	Content		428	191	12396107	6033163148
12413	13:05:08.941	00:00:12.412	745	505,3519	320,4324	0,6400744	0,7096683	563,2063	3,673967	0	487,1798	295,7326	0,4569535	0,7260014	561,3528	3,512233	0	18	496	308						Untertest1.avi	0	880	547	72	111	428	194	1582	0	Content		424	197	12412856	6033179897
12429	13:05:08.957	00:00:12.429	746	508,5432	315,5971	0,6400413	0,7097368	563,091	3,66712	0	488,2672	292,8337	0,4569158	0,7260714	561,2665	3,505811	0	18	498	304						Untertest1.avi	0	880	547	72	111	428	194	1582	0	Content		426	193	12429478	6033196519
12446	13:05:08.974	00:00:12.446	747	506,3298	318,0089	0,640029	0,7097602	563,0267	3,656922	0	483,7995	288,6456	0,4569045	0,7260824	561,2659	3,498091	0	18	495	303						Untertest1.avi	0	880	547	72	111	428	194	1582	0	Content		423	192	12446104	6033213145
12463	13:05:08.991	00:00:12.462	748	506,9117	315,1611	0,6400242	0,7098082	563,1688	3,657362	0	488,3889	292,8993	0,4569198	0,7261149	561,1865	3,507995	0	18	498	304						Untertest1.avi	0	880	547	72	111	428	194	1582	0	Content		426	193	12462725	6033229766
12479	13:05:09.007	00:00:12.479	749	506,1589	321,0352	0,6400596	0,7099286	563,0764	3,669425	0	492,3149	290,44	0,4569438	0,7261619	561,1318	3,480305	0	18	499	306						Untertest1.avi	0	880	547	72	111	428	194	1582	0	Content		427	195	12479348	6033246389
12496	13:05:09.024	00:00:12.496	750	514,4342	325,4859	0,6400862	0,7100455	563,0778	3,68458	0	488,3422	292,4891	0,4569682	0,7262196	561,1591	3,492997	0	18	501	309						Untertest1.avi	0	880	547	72	111	428	194	1582	0	Content		429	198	12496094	6033263135
12513	13:05:09.041	00:00:12.512	751	509,7738	329,813	0,6401063	0,710195	563,0914	3,660331	0	489,48	299,9497	0,456971	0,7262888	561,1442	3,47202	0	18	500	315						Untertest1.avi	0	880	547	72	111	428	194	1582	0	Content		428	204	12512721	6033279762
12529	13:05:09.057	00:00:12.529	752	517,0689	337,3134	0,640014	0,710573	562,8331	3,626713	0	493,2286	313,8614	0,4570007	0,7267521	560,9327	3,475171	0	19	505	326						Untertest1.avi	0	880	547	72	111	433	288	4780	0	Content		433	215	12529346	6033296387
12546	13:05:09.074	00:00:12.545	753	520,3568	379,9603	0,6398761	0,7110502	562,6215	3,630095	0	497,6641	357,5745	0,4570416	0,727231	560,8751	3,480689	0	19	509	369						Untertest1.avi	0	880	547	72	111	433	288	4780	0	Content		437	258	12545968	6033313009
12563	13:05:09.091	00:00:12.562	754	514,5521	376,0409	0,6398871	0,7110675	562,5704	3,637881	0	496,6714	356,691	0,4569992	0,7272852	560,7971	3,467212	0	19	506	366						Untertest1.avi	0	880	547	72	111	433	288	4780	0	Content		434	255	12562718	6033329759
12579	13:05:09.107	00:00:12.579	755	516,5785	378,7766	0,6398922	0,7110101	562,544	3,664781	0	495,3646	360,122	0,4569281	0,7272506	560,7224	3,461792	0	19	506	369						Untertest1.avi	0	880	547	72	111	433	288	4780	0	Content		434	258	12579340	6033346381
12596	13:05:09.124	00:00:12.596	756	517,4962	377,7029	0,6398885	0,7109973	562,5557	3,642595	0	493,0556	363,8518	0,4568662	0,7272422	560,8437	3,473557	0	19	505	371						Untertest1.avi	0	880	547	72	111	433	288	4780	0	Content		433	260	12596090	6033363131
12613	13:05:09.141	00:00:12.612	757	519,7761	379,6391	0,6399074	0,7110173	562,5638	3,640876	0	490,4029	360,0457	0,4568249	0,727253	560,9591	3,484584	0	19	505	370						Untertest1.avi	0	880	547	72	111	433	288	4780	0	Content		433	259	12612714	6033379755
12629	13:05:09.157	00:00:12.629	758	513,7756	377,8575	0,6399168	0,7110706	562,5249	3,666497	0	485,6664	363,3348	0,456821	0,7273073	560,9241	3,480424	0	19	500	371						Untertest1.avi	0	880	547	72	111	433	288	4780	0	Content		428	260	12629338	6033396379
12646	13:05:09.174	00:00:12.646	759	513,8212	380,0071	0,6399466	0,7111393	562,515	3,67262	0	493,8015	367,194	0,4568357	0,7273648	560,8661	3,478591	0	19	504	374						Untertest1.avi	0	880	547	72	111	433	288	4780	0	Content		432	263	12646085	6033413126
12663	13:05:09.191	00:00:12.662	760	509,2587	385,4365	0,6399854	0,7112099	562,543	3,673333	0	494,7767	362,5631	0,4568634	0,7274207	560,824	3,468224	0	19	502	374						Untertest1.avi	0	880	547	72	111	433	288	4780	0	Content		430	263	12662709	6033429750
12679	13:05:09.207	00:00:12.679	761	516,7947	375,1597	0,6400166	0,7112578	562,5682	3,67031	0	492,8425	364,5069	0,456868	0,7274631	560,6976	3,481193	0	19	505	370						Untertest1.avi	0	880	547	72	111	433	288	4780	0	Content		433	259	12679332	6033446373
12696	13:05:09.224	00:00:12.695	762	508,329	381,2394	0,6400356	0,7112727	562,5908	3,683203	0	494,3819	366,9484	0,456886	0,7274115	560,7658	3,508811	0	19	501	374						Untertest1.avi	0	880	547	72	111	433	288	4780	0	Content		429	263	12695957	6033462998
12713	13:05:09.241	00:00:12.712	763	513,605	374,1228	0,6400397	0,7112404	562,6153	3,67717	0	492,4927	368,0827	0,4568851	0,7273932	560,7723	3,515388	0	19	503	371						Untertest1.avi	0	880	547	72	111	433	288	4780	0	Content		431	260	12712705	6033479746
12729	13:05:09.257	00:00:12.729	764	512,4097	382,6934	0,6400095	0,7112255	562,5826	3,693881	0	492,6463	366,9658	0,4568477	0,7273786	560,8275	3,505405	0	19	503	375						Untertest1.avi	0	880	547	72	111	433	288	4780	0	Content		431	264	12729330	6033496371
12746	13:05:09.274	00:00:12.745	765	512,0673	376,8589	0,6399573	0,7112089	562,5238	3,700416	0	493,6652	362,8477	0,4567849	0,7273673	560,9731	3,511614	0	19	503	370						Untertest1.avi	0	880	547	72	111	433	288	4780	0	Content		431	259	12745951	6033512992
12763	13:05:09.291	00:00:12.762	766	520,4832	381,7266	0,6398448	0,7112191	562,4523	3,691536	0	493,8448	360,8135	0,4566612	0,7273803	560,9808	3,520684	0	19	507	371						Untertest1.avi	0	880	547	72	111	433	288	4780	0	Content		435	260	12762575	6033529616
12779	13:05:09.307	00:00:12.779	767	526,9064	385,9254	0,6396471	0,7112831	562,7308	3,721895	0	500,4822	379,4219	0,4564873	0,7275022	560,6794	3,5152	0	19	514	383						Untertest1.avi	0	880	547	72	111	433	288	4780	0	Content		442	272	12779199	6033546240
12796	13:05:09.324	00:00:12.795	768	524,3829	390,4573	0,6395273	0,7112231	562,546	3,709968	0	505,2773	379,258	0,4563906	0,7274588	560,8978	3,539884	0	19	515	385						Untertest1.avi	0	880	547	72	111	433	288	4780	0	Content		443	274	12795950	6033562991
12813	13:05:09.341	00:00:12.812	769	525,8121	393,0429	0,6394214	0,7111489	562,5005	3,728972	0	503,6507	379,9106	0,4562624	0,7274216	561,0298	3,542982	0	19	515	386						Untertest1.avi	0	880	547	72	111	433	288	4780	0	Content		443	275	12812573	6033579614
12829	13:05:09.357	00:00:12.829	770	528,4088	391,4735	0,6393229	0,7111208	562,6561	3,724704	0	501,7608	378,115	0,456152	0,727452	561,0103	3,52948	0	19	515	385						Untertest1.avi	0	880	547	72	111	433	288	4780	0	Content		443	274	12829198	6033596239
12846	13:05:09.374	00:00:12.845	771	520,1842	393,443	0,6392459	0,7111645	562,6761	3,719632	0	499,9586	378,1519	0,4560569	0,7274763	560,8566	3,531318	0	19	510	386						Untertest1.avi	0	880	547	72	111	433	288	4780	0	Content		438	275	12845819	6033612860
12863	13:05:09.391	00:00:12.862	772	519,2683	395,7024	0,6391631	0,7112101	562,7048	3,736477	0	504,2635	380,2513	0,455959	0,7275376	560,691	3,498009	0	19	512	388						Untertest1.avi	0	880	547	72	111	433	288	4780	0	Content		440	277	12862567	6033629608
12879	13:05:09.407	00:00:12.879	773	519,1855	391,9944	0,6390571	0,7113187	562,6157	3,704746	0	502,9237	377,4725	0,4558358	0,7276484	560,8993	3,519102	0	19	511	385						Untertest1.avi	0	880	547	72	111	433	288	4780	0	Content		439	274	12879191	6033646232
12896	13:05:09.424	00:00:12.895	774	523,4958	393,1366	0,6389723	0,7113417	562,5227	3,694894	0	499,0071	380,7723	0,4557426	0,7277331	560,9744	3,499684	0	19	511	387						Untertest1.avi	0	880	547	72	111	433	288	4780	0	Content		439	276	12895815	6033662856
12912	13:05:09.440	00:00:12.912	775	524,7137	396,3845	0,6388767	0,7113736	562,6578	3,716271	0	504,3393	377,722	0,4556775	0,7277974	560,936	3,46937	0	19	515	387						Untertest1.avi	0	880	547	72	111	433	288	4780	0	Content		443	276	12912438	6033679479
12929	13:05:09.457	00:00:12.929	776	522,5934	398,0414	0,6387985	0,7114026	562,7735	3,699557	0	505,3943	381,1059	0,4556082	0,7278398	560,8958	3,481051	0	19	514	390						Untertest1.avi	0	880	547	72	111	433	288	4780	0	Content		442	279	12929187	6033696228
12946	13:05:09.474	00:00:12.945	777	523,0632	390,5457	0,6386991	0,7114251	562,7645	3,643676	0	501,1218	382,9645	0,4554953	0,7278849	560,9727	3,462218	0	19	512	387						Untertest1.avi	0	880	547	72	111	433	288	4780	0	Content		440	276	12945811	6033712852
12962	13:05:09.490	00:00:12.962	778	522,0294	392,5699	0,6385888	0,7114326	562,6946	3,664246	0	499,7747	378,7174	0,455369	0,7279391	561,0516	3,437109	0	19	511	386						Untertest1.avi	0	880	547	72	111	433	288	4780	0	Content		439	275	12962436	6033729477
12979	13:05:09.507	00:00:12.979	779	526,7173	389,3679	0,6384861	0,7113994	562,6116	3,620631	0	504,6697	375,3441	0,4552712	0,7279611	561,0261	3,417722	0	19	516	382						Untertest1.avi	0	880	547	72	111	433	288	4780	0	Content		444	271	12979058	6033746099
12996	13:05:09.524	00:00:12.995	780	549,189	394,6845	0,638521	0,7114166	562,7648	3,675943	0	522,1354	381,7669	0,4554105	0,7279326	560,9194	3,372837	0	19	536	388						Untertest1.avi	0	880	547	72	111	433	288	4780	0	Content		464	277	12995807	6033762848
13012	13:05:09.540	00:00:13.012	781	539,8371	388,9895	0,6384692	0,7114012	562,7177	3,553288	0	528,1959	406,4038	0,4553586	0,7279397	561,0263	3,360252	0	19	534	398						Untertest1.avi	0	880	547	72	111	433	288	4780	0	Content		462	287	13012432	6033779473
13029	13:05:09.557	00:00:13.029	782	-1024	-768	-1	-1	-1	-1	4	-1024	-768	-1	-1	-1	-1	4	19	0	0						Untertest1.avi	0	880	547	72	111	433	288	4780	0	Content		-72	-111	13029054	6033796095
13046	13:05:09.574	00:00:13.045	783	526,8373	396,9443	0,6383441	0,7113121	562,9024	3,576173	0	498,4525	380,9342	0,4551955	0,727927	561,1082	3,353664	0	19	513	389						Untertest1.avi	0	880	547	72	111	433	288	4780	0	Content		441	278	13045677	6033812718
13062	13:05:09.590	00:00:13.062	784	524,0991	394,8193	0,6384023	0,7113135	562,8794	3,573122	0	501,6559	376,8284	0,4552484	0,7279077	561,1528	3,337368	0	19	513	386						Untertest1.avi	0	880	547	72	111	433	288	4780	0	Content		441	275	13062302	6033829343
13079	13:05:09.607	00:00:13.079	785	525,3015	397,8417	0,6385311	0,7113706	562,866	3,591898	0	498,6854	374,005	0,4553509	0,7279025	561,3514	3,345323	0	19	512	386						Untertest1.avi	0	880	547	72	111	433	288	4780	0	Content		440	275	13079051	6033846092
13096	13:05:09.624	00:00:13.095	786	526,6475	393,2361	0,6386518	0,711387	563,0471	3,528585	0	502,6715	376,2109	0,4555026	0,7278326	561,2438	3,320933	0	19	515	385						Untertest1.avi	0	880	547	72	111	433	288	4780	0	Content		443	274	13095674	6033862715
13112	13:05:09.640	00:00:13.112	787	521,8074	392,2324	0,638759	0,7114025	563,1121	3,538147	0	503,0055	383,7249	0,4556427	0,7277411	561,2318	3,330381	0	19	512	388						Untertest1.avi	0	880	547	72	111	433	288	4780	0	Content		440	277	13112296	6033879337
13129	13:05:09.657	00:00:13.129	788	519,759	394,6118	0,6388743	0,7114147	563,1207	3,547909	0	500,3279	376,0801	0,4557534	0,727726	561,3498	3,319557	0	19	510	385						Untertest1.avi	0	880	547	72	111	433	288	4780	0	Content		438	274	13129045	6033896086
13146	13:05:09.674	00:00:13.145	789	521,2595	399,3594	0,6390359	0,7114423	563,262	3,517524	0	500,4314	373,0757	0,4559366	0,7277092	561,5145	3,312181	0	19	511	386						Untertest1.avi	0	880	547	72	111	433	288	4780	0	Content		439	275	13145667	6033912708
13162	13:05:09.690	00:00:13.162	790	523,7225	389,2037	0,6391996	0,7115262	563,3167	3,499146	0	502,8337	382,4481	0,4561118	0,7276721	561,332	3,310703	0	19	513	386						Untertest1.avi	0	880	547	72	111	433	288	4780	0	Content		441	275	13162293	6033929334
13179	13:05:09.707	00:00:13.178	791	526,4572	386,34	0,6393157	0,7115998	563,2813	3,508211	0	505,1595	378,81	0,4562169	0,7277197	561,3984	3,289954	0	19	516	383						Untertest1.avi	0	880	547	72	111	433	288	4780	0	Content		444	272	13178915	6033945956
13196	13:05:09.724	00:00:13.195	792	525,0664	392,0369	0,639433	0,7116674	563,3276	3,531074	0	496,4908	375,1669	0,4563356	0,7278531	561,5781	3,298706	0	19	511	384						Untertest1.avi	0	880	547	72	111	433	288	4780	0	Content		439	273	13195667	6033962708
13212	13:05:09.740	00:00:13.212	793	525,2529	394,9441	0,6395594	0,7116631	563,2713	3,529847	0	494,0988	386,21	0,4564371	0,727841	561,5731	3,30866	0	19	510	391						Untertest1.avi	0	880	547	72	111	433	288	4780	0	Content		438	280	13212287	6033979328
13229	13:05:09.757	00:00:13.228	794	503,0274	397,001	0,6397675	0,7117155	563,3822	3,517454	0	480,1863	389,3854	0,4566937	0,7278691	561,3543	3,274655	0	19	492	393						Untertest1.avi	0	880	547	72	111	433	288	4780	0	Content		420	282	13228910	6033995951
13246	13:05:09.774	00:00:13.245	795	503,808	398,3317	0,639802	0,7117039	563,3879	3,509187	0	480,0714	385,6027	0,4567734	0,7278306	561,558	3,268625	0	19	492	392						Untertest1.avi	0	880	547	72	111	433	288	4780	0	Content		420	281	13245658	6034012699
13262	13:05:09.790	00:00:13.262	796	504,7046	398,0392	0,6398295	0,7116824	563,4328	3,482452	0	480,5414	381,1541	0,4567932	0,7278208	561,6657	3,289376	0	19	493	390						Untertest1.avi	0	880	547	72	111	433	288	4780	0	Content		421	279	13262283	6034029324
13279	13:05:09.807	00:00:13.278	797	504,8507	397,7256	0,6399042	0,7116922	563,5187	3,51135	0	484,1641	381,1446	0,456861	0,727888	561,8055	3,297293	0	19	495	389						Untertest1.avi	0	880	547	72	111	433	288	4780	0	Content		423	278	13278906	6034045947
13296	13:05:09.824	00:00:13.295	798	506,3018	400,4538	0,6400374	0,7118385	563,6639	3,51449	0	484,5228	388,1088	0,4569809	0,7279279	561,7518	3,28237	0	19	495	394						Untertest1.avi	0	880	547	72	111	433	288	4780	0	Content		423	283	13295535	6034062576
13312	13:05:09.840	00:00:13.312	799	503,3113	407,6957	0,6401783	0,7119986	563,5493	3,54257	0	490,48	386,8197	0,4571764	0,7281247	561,6556	3,285638	0	19	497	397						Untertest1.avi	0	880	547	72	111	433	288	4780	0	Content		425	286	13312281	6034079322
13329	13:05:09.857	00:00:13.328	800	503,3765	407,9086	0,640343	0,7121802	563,6136	3,55037	0	486,6213	392,4358	0,4573373	0,7282495	561,9299	3,285235	0	19	495	400						Untertest1.avi	0	880	547	72	111	433	288	4780	0	Content		423	289	13328903	6034095944
13346	13:05:09.874	00:00:13.345	801	506,4764	404,1367	0,6405817	0,7122379	563,7625	3,557716	0	491,8777	386,9578	0,4576111	0,7283338	561,6717	3,27072	0	19	499	396						Untertest1.avi	0	880	547	72	111	433	288	4780	0	Content		427	285	13345529	6034112570
13362	13:05:09.890	00:00:13.362	802	502,9116	399,9594	0,6408266	0,7123693	563,7248	3,544492	0	481,1314	386,4675	0,4578522	0,7283298	562,0527	3,321229	0	19	492	393						Untertest1.avi	0	880	547	72	111	433	288	4780	0	Content		420	282	13362152	6034129193
13379	13:05:09.907	00:00:13.378	803	507,5625	406,8023	0,6411266	0,7124321	563,7416	3,578437	0	480,2936	396,7295	0,4581679	0,728254	561,8611	3,343932	0	19	494	402						Untertest1.avi	0	880	547	72	111	433	288	4780	0	Content		422	291	13378902	6034145943
13396	13:05:09.924	00:00:13.395	804	522,0118	405,6599	0,6412311	0,7126182	563,7677	3,552524	0	501,3002	395,9077	0,4583049	0,7283706	562,184	3,319169	0	19	512	401						Untertest1.avi	0	880	547	72	111	433	288	4780	0	Content		440	290	13395523	6034162564
13412	13:05:09.940	00:00:13.412	805	516,1732	415,1449	0,6415403	0,7126669	563,9598	3,587218	0	490,1622	403,999	0,458619	0,7281767	561,9441	3,327309	0	19	503	410						Untertest1.avi	0	880	547	72	111	433	288	4780	0	Content		431	299	13412148	6034179189
13429	13:05:09.957	00:00:13.428	806	514,7984	413,6808	0,6417952	0,7126878	563,8919	3,563132	0	495,9177	400,4581	0,4588643	0,7279962	562,1625	3,324607	0	19	505	407						Untertest1.avi	0	880	547	72	111	433	288	4780	0	Content		433	296	13428897	6034195938
13446	13:05:09.974	00:00:13.445	807	519,004	406,1355	0,6420667	0,7127026	563,9772	3,600929	0	493,1409	402,2275	0,459149	0,7279247	561,9859	3,352442	0	19	506	404						Untertest1.avi	0	880	547	72	111	433	288	4780	0	Content		434	293	13445519	6034212560
13462	13:05:09.990	00:00:13.462	808	516,4722	416,69	0,6422977	0,712775	563,9818	3,624686	0	495,4673	401,8199	0,459347	0,7279205	562,1686	3,35554	0	19	506	409						Untertest1.avi	0	880	547	72	111	433	288	4780	0	Content		434	298	13462144	6034229185
13479	13:05:10.007	00:00:13.478	809	516,6574	412,6579	0,6425076	0,7128778	564,0455	3,626613	0	490,3795	401,1699	0,4595807	0,7279056	562,0895	3,368237	0	19	504	407						Untertest1.avi	0	880	547	72	111	433	288	4780	0	Content		432	296	13478769	6034245810
13496	13:05:10.024	00:00:13.495	810	514,929	410,6449	0,642677	0,7129833	563,8733	3,60704	0	490,3493	405,5727	0,4597477	0,7279475	562,1229	3,389097	0	19	503	408						Untertest1.avi	0	880	547	72	111	433	288	4780	0	Content		431	297	13495517	6034262558
13512	13:05:10.040	00:00:13.512	811	518,5261	414,5325	0,6428218	0,7130316	564,0417	3,654417	0	494,7424	394,2181	0,4598474	0,7279806	562,2023	3,375045	0	19	507	404						Untertest1.avi	0	880	547	72	111	433	288	4780	0	Content		435	293	13512140	6034279181
13529	13:05:10.057	00:00:13.528	812	518,2487	407,6934	0,6429257	0,7130253	564,1203	3,645013	0	491,3044	402,0997	0,4599534	0,7279976	562,1636	3,414233	0	19	505	405						Untertest1.avi	0	880	547	72	111	433	288	4780	0	Content		433	294	13528766	6034295807
13545	13:05:10.073	00:00:13.545	813	517,7179	414,6638	0,6429794	0,712999	564,0803	3,63864	0	496,1424	403,9623	0,4600498	0,7279851	562,0049	3,39119	0	19	507	409						Untertest1.avi	0	880	547	72	111	433	288	4780	0	Content		435	298	13545391	6034312432
13562	13:05:10.090	00:00:13.562	814	515,5916	407,7902	0,6430079	0,7129693	564,0021	3,670237	0	498,5504	398,9155	0,4600839	0,7279751	561,9972	3,434021	0	19	507	403						Untertest1.avi	0	880	547	72	111	433	288	4780	0	Content		435	292	13562016	6034329057
13579	13:05:10.107	00:00:13.578	815	516,502	415,7673	0,6430406	0,7129155	564,0137	3,673447	0	500,9159	405,9553	0,460118	0,7279288	562,0317	3,436594	0	19	509	411						Untertest1.avi	0	880	547	72	111	433	288	4780	0	Content		437	300	13578761	6034345802
13595	13:05:10.123	00:00:13.595	816	516,2106	414,7886	0,6430853	0,7128698	564,0057	3,672374	0	501,8916	401,5693	0,4601686	0,7278694	562,0494	3,443203	0	19	509	408						Untertest1.avi	0	880	547	72	111	433	288	4780	0	Content		437	297	13595385	6034362426
13612	13:05:10.140	00:00:13.612	817	517,6771	409,165	0,6431513	0,7128095	563,8937	3,68052	0	495,9481	404,8928	0,4602108	0,7278164	562,0862	3,46104	0	19	507	407						Untertest1.avi	0	880	547	72	111	433	288	4780	0	Content		435	296	13612011	6034379052
13629	13:05:10.157	00:00:13.628	818	516,0504	410,8095	0,6432057	0,7127621	563,9282	3,663455	0	491,7457	401,5941	0,4602474	0,7277887	562,1117	3,458111	0	19	504	406						Untertest1.avi	0	880	547	72	111	433	288	4780	0	Content		432	295	13628631	6034395672
13645	13:05:10.173	00:00:13.645	819	516,3176	412,4151	0,6432906	0,7127571	564,0231	3,703152	0	493,8492	398,5518	0,4602939	0,7277831	562,1719	3,4465	0	19	505	405						Untertest1.avi	0	880	547	72	111	433	288	4780	0	Content		433	294	13645382	6034412423
13662	13:05:10.190	00:00:13.662	820	518,9756	413,8556	0,6433848	0,7127491	564,1415	3,719409	0	486,9501	404,7865	0,4603577	0,727752	562,1774	3,486045	0	19	503	409						Untertest1.avi	0	880	547	72	111	433	288	4780	0	Content		431	298	13662005	6034429046
13679	13:05:10.207	00:00:13.678	821	513,6456	410,6216	0,643451	0,712732	564,0825	3,696385	0	493,8674	403,0855	0,4604437	0,7276794	562,0953	3,463286	0	19	504	407						Untertest1.avi	0	880	547	72	111	433	288	4780	0	Content		432	296	13678630	6034445671
13695	13:05:10.223	00:00:13.695	822	517,2378	411,0942	0,6435063	0,7126916	564,0791	3,707361	0	495,4988	397,0842	0,4605472	0,7275472	561,9425	3,503388	0	19	506	404						Untertest1.avi	0	880	547	72	111	433	288	4780	0	Content		434	293	13695252	6034462293
13712	13:05:10.240	00:00:13.712	823	515,0956	413,8049	0,6435502	0,7126133	564,1104	3,740318	0	500,2288	406,0258	0,4606035	0,7273981	562,0479	3,501517	0	19	508	410						Untertest1.avi	0	880	547	72	111	433	288	4780	0	Content		436	299	13712001	6034479042
13729	13:05:10.257	00:00:13.728	824	507,0526	413,301	0,643589	0,7125	563,9494	3,733398	0	492,3655	403,8786	0,460625	0,727227	562,1118	3,491928	0	19	500	409						Untertest1.avi	0	880	547	72	111	433	288	4780	0	Content		428	298	13728624	6034495665
13745	13:05:10.273	00:00:13.745	825	513,1347	414,2704	0,6436054	0,7123399	563,9489	3,719537	0	492,5615	409,5745	0,4606456	0,7270638	562,1138	3,519987	0	19	503	412						Untertest1.avi	0	880	547	72	111	433	288	4780	0	Content		431	301	13745248	6034512289
13762	13:05:10.290	00:00:13.761	826	508,3665	419,5204	0,6435983	0,7122502	564,1043	3,770862	0	495,8469	402,902	0,460643	0,7269691	562,0798	3,508465	0	19	502	411						Untertest1.avi	0	880	547	72	111	433	288	4780	0	Content		430	300	13761880	6034528921
13778	13:05:10.306	00:00:13.778	827	511,2462	410,3474	0,643599	0,7122496	564,0831	3,76754	0	498,239	401,1862	0,4606413	0,7268944	562,107	3,522344	0	19	505	406						Untertest1.avi	0	880	547	72	111	433	288	4780	0	Content		433	295	13778494	6034545535
13795	13:05:10.323	00:00:13.795	828	513,8129	413,6967	0,6435832	0,7122462	564,049	3,76861	0	494,5082	405,9939	0,4606039	0,7269014	562,0307	3,506223	0	19	504	410						Untertest1.avi	0	880	547	72	111	433	288	4780	0	Content		432	299	13795245	6034562286
13812	13:05:10.340	00:00:13.811	829	514,1135	410,0864	0,6435574	0,7122304	564,0469	3,735836	0	500,6574	395,0124	0,460555	0,7269168	562,0715	3,498445	0	19	507	403						Untertest1.avi	0	880	547	72	111	433	288	4780	0	Content		435	292	13811878	6034578919
13828	13:05:10.356	00:00:13.828	830	514,1871	412,4094	0,6435323	0,7121958	564,0346	3,758171	0	490,9111	404,2322	0,4604928	0,7269611	562,0732	3,538984	0	19	503	408						Untertest1.avi	0	880	547	72	111	433	288	4780	0	Content		431	297	13828492	6034595533
13845	13:05:10.373	00:00:13.845	831	510,7419	407,613	0,6434981	0,7121225	564,0339	3,767689	0	490,1568	403,1892	0,4603975	0,7269804	562,0485	3,529363	0	19	500	405						Untertest1.avi	0	880	547	72	111	433	288	4780	0	Content		428	294	13845240	6034612281
13862	13:05:10.390	00:00:13.861	832	518,7899	408,4036	0,6434515	0,7120636	564,0073	3,772347	0	493,9143	401,699	0,4603185	0,7269655	562,1315	3,523184	0	19	506	405						Untertest1.avi	0	880	547	72	111	433	288	4780	0	Content		434	294	13861874	6034628915
13878	13:05:10.406	00:00:13.878	833	517,8373	406,4207	0,6433944	0,7119728	564,0283	3,77079	0	490,4048	401,3911	0,4602486	0,7268879	562,1003	3,566699	0	19	504	404						Untertest1.avi	0	880	547	72	111	433	288	4780	0	Content		432	293	13878487	6034645528
13895	13:05:10.423	00:00:13.895	834	512,9333	409,113	0,6432908	0,7119092	563,9419	3,791867	0	494,4285	400,9222	0,4601696	0,726833	561,9609	3,535436	0	19	504	405						Untertest1.avi	0	880	547	72	111	433	288	4780	0	Content		432	294	13895110	6034662151
13912	13:05:10.440	00:00:13.911	835	516,3203	403,6896	0,6432027	0,7118446	563,8542	3,774651	0	497,5724	404,6819	0,4600887	0,7267365	561,8197	3,52823	0	19	507	404						Untertest1.avi	0	880	547	72	111	433	288	4780	0	Content		435	293	13911874	6034678915
13928	13:05:10.456	00:00:13.928	836	517,8376	411,4839	0,6431419	0,711805	563,8414	3,79319	0	499,4913	404,285	0,4600272	0,7267129	561,8031	3,524525	0	19	509	408						Untertest1.avi	0	880	547	72	111	433	288	4780	0	Content		437	297	13928483	6034695524
13945	13:05:10.473	00:00:13.945	837	516,3724	406,1006	0,6431065	0,7117511	563,8174	3,796983	0	490,4264	402,4999	0,4599686	0,7266863	562,0153	3,545062	0	19	503	404						Untertest1.avi	0	880	547	72	111	433	288	4780	0	Content		431	293	13945104	6034712145
13962	13:05:10.490	00:00:13.961	838	515,8694	410,2244	0,6430843	0,7116546	563,8054	3,799364	0	488,0823	403,031	0,4599047	0,7266333	562,0431	3,552951	0	19	502	407						Untertest1.avi	0	880	547	72	111	433	288	4780	0	Content		430	296	13961728	6034728769
13978	13:05:10.506	00:00:13.978	839	512,9698	413,0108	0,6430691	0,711585	563,799	3,828114	0	494,3196	406,6953	0,45988	0,726503	562,0936	3,574301	0	19	504	410						Untertest1.avi	0	880	547	72	111	433	288	4780	0	Content		432	299	13978480	6034745521
13995	13:05:10.523	00:00:13.995	840	513,9019	407,5652	0,6430449	0,7114624	563,9853	3,805258	0	492,173	403,6063	0,4598757	0,7263804	562,0588	3,556967	0	19	503	406						Untertest1.avi	0	880	547	72	111	433	288	4780	0	Content		431	295	13995102	6034762143
14012	13:05:10.540	00:00:14.011	841	511,7351	411,7074	0,6430437	0,7113835	563,9982	3,826309	0	494,4409	403,9836	0,4598781	0,7263049	562,0658	3,602264	0	19	503	408						Untertest1.avi	0	880	547	72	111	433	288	4780	0	Content		431	297	14011727	6034778768
14028	13:05:10.556	00:00:14.028	842	512,5783	413,4055	0,643046	0,7112992	564,0129	3,821239	0	492,8618	402,0073	0,4598635	0,7261946	562,1342	3,579235	0	19	503	408						Untertest1.avi	0	880	547	72	111	433	288	4780	0	Content		431	297	14028474	6034795515
14045	13:05:10.573	00:00:14.045	843	513,4209	411,2437	0,6430376	0,7112088	564,0389	3,825785	0	487,0042	406,3491	0,4598602	0,7260391	562,1453	3,617881	0	19	500	409						Untertest1.avi	0	880	547	72	111	433	288	4780	0	Content		428	298	14045099	6034812140
14062	13:05:10.590	00:00:14.061	844	516,7589	411,399	0,6430227	0,7110794	564,0753	3,855906	0	487,0025	400,4388	0,4598364	0,7258871	562,2208	3,605517	0	19	502	406						Untertest1.avi	0	880	547	72	111	433	288	4780	0	Content		430	295	14061720	6034828761
14078	13:05:10.606	00:00:14.078	845	513,8558	408,9557	0,642987	0,7108951	564,1486	3,842525	0	489,8521	402,0986	0,4597998	0,7257224	562,2388	3,609925	0	19	502	406						Untertest1.avi	0	880	547	72	111	433	288	4780	0	Content		430	295	14078346	6034845387
14095	13:05:10.623	00:00:14.095	846	509,7826	415,3882	0,6429418	0,7107441	564,197	3,846557	0	487,6458	403,4878	0,4597523	0,7255891	562,1663	3,630992	0	19	499	409						Untertest1.avi	0	880	547	72	111	433	288	4780	0	Content		427	298	14095094	6034862135
14112	13:05:10.640	00:00:14.111	847	515,7878	408,1342	0,6428831	0,7106133	564,1783	3,853872	0	485,9103	409,7977	0,4597157	0,7254616	562,1102	3,640303	0	19	501	409						Untertest1.avi	0	880	547	72	111	433	288	4780	0	Content		429	298	14111718	6034878759
14128	13:05:10.656	00:00:14.128	848	513,6786	409,1413	0,6428323	0,710551	564,1973	3,851548	0	487,0278	407,434	0,4596566	0,7253702	562,1085	3,656389	0	19	500	408						Untertest1.avi	0	880	547	72	111	433	288	4780	0	Content		428	297	14128339	6034895380
14145	13:05:10.673	00:00:14.145	849	510,0931	416,0317	0,6427532	0,7104602	564,1203	3,884022	0	490,1254	402,9806	0,4595761	0,7252961	562,1785	3,655594	0	19	500	410						Untertest1.avi	0	880	547	72	111	433	288	4780	0	Content		428	299	14145090	6034912131
14162	13:05:10.690	00:00:14.161	850	519,8452	415,6589	0,6426696	0,7103786	563,9814	3,891457	0	489,3781	404,1703	0,4594476	0,7252041	562,291	3,652367	0	19	505	410						Untertest1.avi	0	880	547	72	111	433	288	4780	0	Content		433	299	14161715	6034928756
14178	13:05:10.706	00:00:14.178	851	511,9557	410,7581	0,6425788	0,7102653	564,1334	3,883048	0	491,1389	403,0187	0,4593741	0,7251265	562,3391	3,65827	0	19	502	407						Untertest1.avi	0	880	547	72	111	433	288	4780	0	Content		430	296	14178339	6034945380
14195	13:05:10.723	00:00:14.194	852	515,5925	413,806	0,6425115	0,7101582	564,1906	3,880723	0	492,8903	403,3067	0,4593069	0,725041	562,3339	3,682088	0	19	504	409						Untertest1.avi	0	880	547	72	111	433	288	4780	0	Content		432	298	14194963	6034962004
14212	13:05:10.740	00:00:14.211	853	513,9833	420,3403	0,6424391	0,7100093	564,233	3,907674	0	490,8017	405,1926	0,459238	0,7249795	562,2178	3,694352	0	19	502	413						Untertest1.avi	0	880	547	72	111	433	288	4780	0	Content		430	302	14211710	6034978751
14228	13:05:10.756	00:00:14.228	854	510,48	413,3382	0,6423508	0,709955	564,1678	3,883253	0	497,6761	403,576	0,459171	0,7249839	562,1185	3,67985	0	19	504	408						Untertest1.avi	0	880	547	72	111	433	288	4780	0	Content		432	297	14228333	6034995374
14245	13:05:10.773	00:00:14.244	855	509,3949	416,8517	0,6422715	0,7099043	564,0922	3,910178	0	495,3841	412,2556	0,4591096	0,7249807	562,076	3,712212	0	19	502	415						Untertest1.avi	0	880	547	72	111	433	288	4780	0	Content		430	304	14244959	6035012000
14262	13:05:10.790	00:00:14.261	856	509,3953	413,7968	0,6421727	0,7097797	564,1539	3,90546	0	489,5102	409,7863	0,458994	0,7249567	562,2834	3,7464	0	19	499	412						Untertest1.avi	0	880	547	72	111	433	288	4780	0	Content		427	301	14261582	6035028623
14278	13:05:10.806	00:00:14.278	857	509,4674	412,7823	0,6421049	0,7096655	564,1584	3,925218	0	495,2303	400,0859	0,458911	0,7249317	562,2753	3,736234	0	19	502	406						Untertest1.avi	0	880	547	72	111	433	288	4780	0	Content		430	295	14278330	6035045371
14295	13:05:10.823	00:00:14.294	858	513,0014	413,6826	0,6420416	0,7096079	564,1771	3,905906	0	490,9955	407,6528	0,4588501	0,7248393	562,3074	3,734955	0	19	502	411						Untertest1.avi	0	880	547	72	111	433	288	4780	0	Content		430	300	14294956	6035061997
14312	13:05:10.840	00:00:14.311	859	507,5872	414,6414	0,6419836	0,7095819	564,1973	3,931985	0	488,5027	406,0749	0,4587949	0,7248183	562,2278	3,76199	0	19	498	410						Untertest1.avi	0	880	547	72	111	433	288	4780	0	Content		426	299	14311579	6035078620
14328	13:05:10.856	00:00:14.328	860	515,0914	415,6422	0,6419172	0,7096313	564,2527	3,938467	0	490,0117	409,311	0,4587286	0,7248586	562,174	3,782168	0	19	503	412						Untertest1.avi	0	880	547	72	111	433	288	4780	0	Content		431	301	14328203	6035095244
14345	13:05:10.873	00:00:14.344	861	513,1165	409,4889	0,6418565	0,7096848	564,2354	3,933489	0	497,7572	406,8883	0,4586604	0,7249138	562,0936	3,728366	0	19	505	408						Untertest1.avi	0	880	547	72	111	433	288	4780	0	Content		433	297	14344843	6035111884
14362	13:05:10.890	00:00:14.361	862	509,0347	413,4299	0,6417651	0,7097066	564,0508	3,954102	0	493,3155	404,3603	0,4585838	0,7249297	562,1498	3,770336	0	19	501	409						Untertest1.avi	0	880	547	72	111	433	288	4780	0	Content		429	298	14361574	6035128615
14378	13:05:10.906	00:00:14.378	863	503,8836	416,185	0,6416805	0,7097229	564,1313	3,975002	0	487,9751	402,6083	0,4585054	0,7249494	562,3257	3,781666	0	19	496	409						Untertest1.avi	0	880	547	72	111	433	288	4780	0	Content		424	298	14378197	6035145238
14395	13:05:10.923	00:00:14.394	864	508,8199	413,3607	0,6416311	0,7097077	564,0975	3,961364	0	490,4102	409,1293	0,4584528	0,7249207	562,3165	3,783281	0	19	500	411						Untertest1.avi	0	880	547	72	111	433	288	4780	0	Content		428	300	14394833	6035161874
14411	13:05:10.939	00:00:14.411	865	506,3837	416,3477	0,6415802	0,7096655	564,1397	3,958023	0	490,887	408,8243	0,458381	0,7248361	562,3086	3,796985	0	19	499	413						Untertest1.avi	0	880	547	72	111	433	288	4780	0	Content		427	302	14411445	6035178486
14428	13:05:10.956	00:00:14.428	866	509,4906	415,9001	0,6415377	0,7095653	564,0907	3,969462	0	488,5631	403,5001	0,4583214	0,7247432	562,1844	3,783434	0	19	499	410						Untertest1.avi	0	880	547	72	111	433	288	4780	0	Content		427	299	14428194	6035195235
14445	13:05:10.973	00:00:14.444	867	508,0608	411,6933	0,6414809	0,7094266	564,1321	3,942359	0	492,7424	400,3535	0,4582528	0,7247128	562,05	3,757339	0	19	500	406						Untertest1.avi	0	880	547	72	111	433	288	4780	0	Content		428	295	14444827	6035211868
14461	13:05:10.989	00:00:14.461	868	504,3609	417,5908	0,6413967	0,709275	563,9974	3,94733	0	489,9518	406,0738	0,4581459	0,7247036	562,0167	3,761179	0	19	497	412						Untertest1.avi	0	880	547	72	111	433	288	4780	0	Content		425	301	14461442	6035228483
14478	13:05:11.006	00:00:14.478	869	508,262	415,0577	0,6413102	0,7092282	563,9083	3,92518	0	492,1573	409,0379	0,4580577	0,7247647	561,9523	3,740485	0	19	500	412						Untertest1.avi	0	880	547	72	111	433	288	4780	0	Content		428	301	14478067	6035245108
14495	13:05:11.023	00:00:14.494	870	508,8109	409,9814	0,6411911	0,7092392	563,7888	3,930532	0	499,2035	401,7445	0,4579077	0,7247942	562,1088	3,700961	0	19	504	406						Untertest1.avi	0	880	547	72	111	433	288	4780	0	Content		432	295	14494825	6035261866
14511	13:05:11.039	00:00:14.511	871	513,905	410,0177	0,6411471	0,7091205	563,7368	3,898263	0	497,9677	391,8123	0,4578898	0,7248233	562,0826	3,68837	0	19	506	401						Untertest1.avi	0	880	547	72	111	433	288	4780	0	Content		434	290	14511439	6035278480
14528	13:05:11.056	00:00:14.528	872	516,0421	409,5086	0,641175	0,7091488	563,6636	3,859566	0	500,2149	399,1203	0,4579058	0,7249153	561,9811	3,65485	0	19	508	404						Untertest1.avi	0	880	547	72	111	433	288	4780	0	Content		436	293	14528065	6035295106
14545	13:05:11.073	00:00:14.544	873	510,0799	407,2832	0,6412387	0,7092163	563,6086	3,843338	0	492,2799	399,7293	0,4579627	0,7250278	561,9028	3,644986	0	19	501	404						Untertest1.avi	0	880	547	72	111	433	288	4780	0	Content		429	293	14544687	6035311728
14561	13:05:11.089	00:00:14.561	874	512,7518	411,3932	0,6414032	0,7091948	563,6777	3,821421	0	497,7803	394,0606	0,4581152	0,7250636	561,6127	3,609113	0	19	505	403						Untertest1.avi	0	880	547	72	111	433	288	4780	0	Content		433	292	14561438	6035328479
14578	13:05:11.106	00:00:14.578	875	517,0229	406,4636	0,6416436	0,7093381	563,6089	3,772618	0	498,8824	396,0176	0,4583023	0,725133	561,8856	3,6113	0	19	508	401						Untertest1.avi	0	880	547	72	111	433	288	4780	0	Content		436	290	14578062	6035345103
14595	13:05:11.123	00:00:14.594	876	514,3071	417,3328	0,6419349	0,7094609	563,6761	3,785445	0	494,9847	396,7151	0,4585937	0,7251788	561,5208	3,575577	0	19	505	407						Untertest1.avi	0	880	547	72	111	433	288	4780	0	Content		433	296	14594691	6035361732
14611	13:05:11.139	00:00:14.611	877	510,7612	409,9577	0,6422102	0,7096328	563,5063	3,728023	0	492,7843	398,5753	0,458871	0,7252851	561,7891	3,57697	0	19	502	404						Untertest1.avi	0	880	547	72	111	433	288	4780	0	Content		430	293	14611308	6035378349
14628	13:05:11.156	00:00:14.628	878	512,5297	415,3965	0,6425872	0,7097546	563,438	3,725104	0	491,9957	395,5308	0,4592159	0,7253631	561,6551	3,555179	0	19	502	405						Untertest1.avi	0	880	547	72	111	433	288	4780	0	Content		430	294	14628059	6035395100
14645	13:05:11.173	00:00:14.644	879	517,0839	412,7007	0,6429294	0,7098853	563,5936	3,709964	0	497,0598	393,6475	0,4595607	0,7253433	561,4009	3,534486	0	19	507	403						Untertest1.avi	0	880	547	72	111	433	288	4780	0	Content		435	292	14644682	6035411723
14661	13:05:11.189	00:00:14.661	880	516,0165	403,2623	0,6432099	0,7100064	563,4175	3,684675	0	495,0287	392,8076	0,4598765	0,7252796	561,5847	3,528493	0	19	506	398						Untertest1.avi	0	880	547	72	111	433	288	4780	0	Content		434	287	14661306	6035428347
14678	13:05:11.206	00:00:14.677	881	516,8358	414,0426	0,6435295	0,7098619	563,4725	3,679616	0	487,8346	392,4445	0,4601212	0,7250816	561,4995	3,518042	0	19	502	403						Untertest1.avi	0	880	547	72	111	433	288	4780	0	Content		430	292	14677930	6035444971
14695	13:05:11.223	00:00:14.694	882	514,0698	407,8844	0,6437324	0,7097441	563,4786	3,655705	0	494,2534	398,8129	0,4603825	0,7248575	561,5508	3,494012	0	19	504	403						Untertest1.avi	0	880	547	72	111	433	288	4780	0	Content		432	292	14694677	6035461718
14711	13:05:11.239	00:00:14.711	883	515,1638	412,9119	0,6439204	0,7095606	563,5713	3,652615	0	495,8534	393,4373	0,460528	0,7247311	561,3682	3,48875	0	19	506	403						Untertest1.avi	0	880	547	72	111	433	288	4780	0	Content		434	292	14711302	6035478343
14728	13:05:11.256	00:00:14.727	884	515,9357	405,7032	0,6440156	0,7094662	563,4412	3,6325	0	493,4958	388,2109	0,4606134	0,7246385	561,4546	3,485877	0	19	505	397						Untertest1.avi	0	880	547	72	111	433	288	4780	0	Content		433	286	14727926	6035494967
14745	13:05:11.273	00:00:14.744	885	512,3698	408,1582	0,644061	0,7094449	563,4059	3,632346	0	490,8095	392,6922	0,4606632	0,7246599	561,502	3,480464	0	19	502	400						Untertest1.avi	0	880	547	72	111	433	288	4780	0	Content		430	289	14744674	6035511715
14761	13:05:11.289	00:00:14.761	886	512,6294	408,2034	0,6440649	0,7095159	563,353	3,61821	0	489,0323	397,5919	0,4606457	0,7247524	561,4755	3,499352	0	19	501	403						Untertest1.avi	0	880	547	72	111	433	288	4780	0	Content		429	292	14761299	6035528340
14778	13:05:11.306	00:00:14.777	887	518,09	405,8266	0,6440528	0,7096434	563,3243	3,616946	0	489,5615	397,668	0,4606281	0,7248651	561,4688	3,486741	0	19	504	402						Untertest1.avi	0	880	547	72	111	433	288	4780	0	Content		432	291	14777923	6035544964
14795	13:05:11.323	00:00:14.794	888	512,7012	408,7378	0,644023	0,7097461	563,2725	3,64441	0	487,7303	394,7324	0,4605857	0,7249854	561,4377	3,489654	0	19	500	402						Untertest1.avi	0	880	547	72	111	433	288	4780	0	Content		428	291	14794544	6035561585
14811	13:05:11.339	00:00:14.811	889	509,1022	414,7437	0,6439361	0,7098091	563,3442	3,644089	0	495,0115	395,9138	0,4605183	0,7251053	561,2743	3,474992	0	19	502	405						Untertest1.avi	0	880	547	72	111	433	288	4780	0	Content		430	294	14811294	6035578335
14828	13:05:11.356	00:00:14.827	890	516,4518	410,8606	0,643851	0,709945	563,0636	3,6373	0	495,1984	393,7212	0,4604354	0,7251909	561,2504	3,482388	0	19	506	402						Untertest1.avi	0	880	547	72	111	433	288	4780	0	Content		434	291	14827921	6035594962
14845	13:05:11.373	00:00:14.844	891	510,9696	410,8789	0,643693	0,7100569	563,1399	3,637934	0	490,5268	397,5008	0,4602674	0,725305	561,3128	3,493307	0	19	501	404						Untertest1.avi	0	880	547	72	111	433	288	4780	0	Content		429	293	14844545	6035611586
14861	13:05:11.389	00:00:14.861	892	505,6649	411,9955	0,6436183	0,7100232	563,162	3,586405	0	484,7964	392,291	0,4601718	0,725365	561,2759	3,453258	0	19	495	402						Untertest1.avi	0	880	547	72	111	433	288	4780	0	Content		423	291	14861166	6035628207
14878	13:05:11.406	00:00:14.877	893	493,0678	411,7747	0,643548	0,7099706	563,17	3,585839	0	476,3698	388,7922	0,4601157	0,7253261	561,1531	3,408918	0	19	485	400						Untertest1.avi	0	880	547	72	111	433	288	4780	0	Content		413	289	14877914	6035644955
14895	13:05:11.423	00:00:14.894	894	491,6028	409,5814	0,6432307	0,7099379	563,0536	3,55889	0	473,1972	395,8212	0,4598632	0,7253392	561,0374	3,406595	0	19	482	403						Untertest1.avi	0	880	547	72	111	433	288	4780	0	Content		410	292	14894537	6035661578
14911	13:05:11.439	00:00:14.911	895	497,27	410,506	0,6429771	0,7097725	563,0607	3,505417	0	478,9635	394,7632	0,4595502	0,7253459	561,0429	3,284446	0	19	488	403						Untertest1.avi	0	880	547	72	111	433	288	4780	0	Content		416	292	14911160	6035678201
14928	13:05:11.456	00:00:14.927	896	492,0302	414,1332	0,6426102	0,7096385	563,0953	3,48139	0	472,3143	388,1496	0,459162	0,7253283	561,1154	3,296808	0	19	482	401						Untertest1.avi	0	880	547	72	111	433	288	4780	0	Content		410	290	14927910	6035694951
14945	13:05:11.473	00:00:14.944	897	496,1482	410,588	0,6422097	0,7094844	563,028	3,398213	0	474,6539	385,2236	0,4587928	0,7253422	561,0991	3,232927	0	19	485	398						Untertest1.avi	0	880	547	72	111	433	288	4780	0	Content		413	287	14944533	6035711574
14961	13:05:11.489	00:00:14.961	898	492,6521	416,5805	0,6417914	0,7093626	562,9678	3,379701	0	476,3665	394,1796	0,4583921	0,7253585	560,9831	3,193244	0	19	485	405						Untertest1.avi	0	880	547	72	111	433	288	4780	0	Content		413	294	14961156	6035728197
14978	13:05:11.506	00:00:14.977	899	497,113	406,5938	0,6413912	0,709285	562,8212	3,314354	0	471,0107	401,7333	0,4579901	0,7254225	560,9284	3,161515	0	19	484	404						Untertest1.avi	0	880	547	72	111	433	288	4780	0	Content		412	293	14977780	6035744821
14995	13:05:11.523	00:00:14.994	900	498,1466	408,3087	0,6410136	0,7092502	562,9579	3,281312	0	475,4463	394,6653	0,4575836	0,7255553	561,0197	3,131286	0	19	487	401						Untertest1.avi	0	880	547	72	111	433	288	4780	0	Content		415	290	14994528	6035761569
15011	13:05:11.539	00:00:15.011	901	504,0929	412,3347	0,640673	0,7092295	563,0322	3,225239	0	469,5645	390,6317	0,4572016	0,7257025	561,1375	3,081069	0	19	487	401						Untertest1.avi	0	880	547	72	111	433	288	4780	0	Content		415	290	15011156	6035778197
15028	13:05:11.556	00:00:15.027	902	498,2265	402,5381	0,6403441	0,7092921	562,9089	3,16725	0	475,1531	394,3298	0,456953	0,7257373	560,9148	3,023546	0	19	487	398						Untertest1.avi	0	880	547	72	111	433	288	4780	0	Content		415	287	15027777	6035794818
15044	13:05:11.572	00:00:15.044	903	498,2612	412,312	0,6401638	0,7092692	563,05	3,188002	0	465,8844	392,7152	0,4566877	0,7258313	561,1179	3,017725	0	19	482	403						Untertest1.avi	0	880	547	72	111	433	288	4780	0	Content		410	292	15044399	6035811440
15061	13:05:11.589	00:00:15.061	904	494,1948	412,7838	0,6399842	0,7093412	562,8424	3,151564	0	473,1032	390,5017	0,4565429	0,7258394	560,9451	2,982544	0	19	484	402						Untertest1.avi	0	880	547	72	111	433	288	4780	0	Content		412	291	15061147	6035828188
15078	13:05:11.606	00:00:15.077	905	498,1905	404,5662	0,6398632	0,7093694	562,8479	3,119426	0	474,0219	394,6666	0,4563813	0,7257775	560,9716	2,946833	0	19	486	400						Untertest1.avi	0	880	547	72	111	433	288	4780	0	Content		414	289	15077770	6035844811
15094	13:05:11.622	00:00:15.094	906	496,4409	410,7674	0,6398157	0,709303	562,8286	3,096934	0	471,1189	394,4976	0,4562809	0,7257659	561,0526	2,958426	0	19	484	403						Untertest1.avi	0	880	547	72	111	433	288	4780	0	Content		412	292	15094395	6035861436
15111	13:05:11.639	00:00:15.111	907	501,9091	400,9535	0,6397785	0,7092004	562,8432	3,049376	0	470,9489	391,7996	0,4562098	0,7257613	560,9776	2,934866	0	19	486	396						Untertest1.avi	0	880	547	72	111	433	288	4780	0	Content		414	285	15111017	6035878058
15128	13:05:11.656	00:00:15.127	908	497,5624	411,5646	0,6397579	0,7090872	562,793	3,09956	0	475,0403	388,9724	0,4561585	0,7256415	560,9148	2,933468	0	19	486	400						Untertest1.avi	0	880	547	72	111	433	288	4780	0	Content		414	289	15127639	6035894680
15144	13:05:11.672	00:00:15.144	909	499,5836	411,7625	0,6397509	0,7090225	562,7408	3,049325	0	474,2145	396,2208	0,4561273	0,7255722	560,8323	2,927693	0	19	487	404						Untertest1.avi	0	880	547	72	111	433	288	4780	0	Content		415	293	15144390	6035911431
15161	13:05:11.689	00:00:15.161	910	492,4833	417,5687	0,6397607	0,7090291	562,6724	3,058914	0	469,9372	392,6901	0,4561196	0,7255499	560,7689	2,930292	0	19	481	405						Untertest1.avi	0	880	547	72	111	433	288	4780	0	Content		409	294	15161013	6035928054
15178	13:05:11.706	00:00:15.177	911	499,2609	408,1294	0,6397915	0,7091317	562,5858	3,013996	0	471,6984	391,3432	0,4561277	0,7255997	560,7618	2,912064	0	19	485	400						Untertest1.avi	0	880	547	72	111	433	288	4780	0	Content		413	289	15177637	6035944678
15194	13:05:11.722	00:00:15.194	912	494,6183	410,6588	0,6398676	0,7092531	562,4227	3,046533	0	475,4247	393,634	0,4561645	0,7257079	560,7358	2,906838	0	19	485	402						Untertest1.avi	0	880	547	72	111	433	288	4780	0	Content		413	291	15194262	6035961303
15211	13:05:11.739	00:00:15.211	913	497,6176	414,8931	0,6399242	0,7094171	562,4046	3,032511	0	477,0708	382,8848	0,4562336	0,725927	560,7155	2,866061	0	19	487	399						Untertest1.avi	0	880	547	72	111	433	288	4780	0	Content		415	288	15211008	6035978049
15228	13:05:11.756	00:00:15.227	914	501,6567	408,6918	0,6399251	0,7095304	562,3898	3,021303	0	478,3067	384,4903	0,456231	0,7260516	560,7034	2,884865	0	19	490	397						Untertest1.avi	0	880	547	72	111	433	288	4780	0	Content		418	286	15227631	6035994672
15244	13:05:11.772	00:00:15.244	915	508,7666	408,0157	0,6398787	0,7096331	562,3757	3,043564	0	474,2283	388,6304	0,4561859	0,7261682	560,6833	2,922751	0	19	491	398						Untertest1.avi	0	880	547	72	111	433	288	4780	0	Content		419	287	15244256	6036011297
15261	13:05:11.789	00:00:15.260	916	504,7302	407,5586	0,6399037	0,7097849	562,2969	3,029207	0	479,0167	389,3918	0,4562005	0,7262644	560,6529	2,906688	0	19	492	398						Untertest1.avi	0	880	547	72	111	433	288	4780	0	Content		420	287	15260881	6036027922
15278	13:05:11.806	00:00:15.277	917	504,6576	407,2334	0,6398835	0,7098953	562,2653	3,020731	0	483,0641	387,7952	0,4561619	0,7263086	560,5827	2,896761	0	19	494	398						Untertest1.avi	0	880	547	72	111	433	288	4780	0	Content		422	287	15277628	6036044669
15294	13:05:11.822	00:00:15.294	918	507,5432	414,9766	0,6398512	0,7099726	562,2421	3,071887	0	478,6977	386,0439	0,4560965	0,7264178	560,5382	2,923108	0	19	493	401						Untertest1.avi	0	880	547	72	111	433	288	4780	0	Content		421	290	15294252	6036061293
15311	13:05:11.839	00:00:15.310	919	504,7514	413,9555	0,6398036	0,7100737	562,2237	3,075241	0	482,2512	393,0538	0,4560238	0,7265581	560,4083	2,942176	0	19	494	404						Untertest1.avi	0	880	547	72	111	433	288	4780	0	Content		422	293	15310875	6036077916
15328	13:05:11.856	00:00:15.327	920	509,2635	409,1894	0,6397414	0,7102106	562,0846	3,067791	0	480,1615	384,7429	0,45595	0,7267153	560,2518	2,949269	0	19	495	397						Untertest1.avi	0	880	547	72	111	433	288	4780	0	Content		423	286	15327501	6036094542
15344	13:05:11.872	00:00:15.344	921	505,9135	405,1912	0,6396593	0,7102993	562,0897	3,075946	0	478,5904	393,3037	0,4558835	0,7268003	560,2209	2,95081	0	19	492	399						Untertest1.avi	0	880	547	72	111	433	288	4780	0	Content		420	288	15344251	6036111292
15361	13:05:11.889	00:00:15.360	922	500,4096	417,9419	0,6396136	0,7103508	561,9583	3,114491	0	487,9013	393,1768	0,4558399	0,7268488	560,1791	2,95993	0	19	494	406						Untertest1.avi	0	880	547	72	111	433	288	4780	0	Content		422	295	15360730	6036127771
15377	13:05:11.905	00:00:15.377	923	496,9541	403,7155	0,6396022	0,710365	561,8827	3,094754	0	479,8589	395,5989	0,4558203	0,7268158	560,1479	2,999183	0	19	488	400						Untertest1.avi	0	880	547	72	111	433	288	4780	0	Content		416	289	15377353	6036144394
15394	13:05:11.922	00:00:15.393	924	505,7616	414,7147	0,6395953	0,710328	561,8001	3,10107	0	487,1765	397,17	0,4558175	0,7266944	559,9497	2,997604	0	19	496	406						Untertest1.avi	0	880	547	72	111	433	288	4780	0	Content		424	295	15393976	6036161017
15411	13:05:11.939	00:00:15.410	925	507,1176	410,2526	0,6396092	0,7102963	561,7708	3,136677	0	485,7008	395,6681	0,4558049	0,726516	559,8794	3,004016	0	19	496	403						Untertest1.avi	0	880	547	72	111	433	288	4780	0	Content		424	292	15410723	6036177764
15427	13:05:11.955	00:00:15.427	926	516,8038	407,611	0,6396535	0,7102873	561,6235	3,135573	0	485,2739	392,8997	0,4558152	0,7264318	559,8641	3,021012	0	19	501	400						Untertest1.avi	0	880	547	72	111	433	288	4780	0	Content		429	289	15427344	6036194385
15444	13:05:11.972	00:00:15.443	927	506,3282	411,4625	0,6397028	0,7102975	561,6512	3,162818	0	485,8554	397,3047	0,4558384	0,7264005	559,8131	3,026551	0	19	496	404						Untertest1.avi	0	880	547	72	111	433	288	4780	0	Content		424	293	15443969	6036211010
15461	13:05:11.989	00:00:15.460	928	502,5891	409,1524	0,6397646	0,7103527	561,7491	3,187908	0	485,176	398,7706	0,4558772	0,7264227	559,811	3,065367	0	19	494	404						Untertest1.avi	0	880	547	72	111	433	288	4780	0	Content		422	293	15460594	6036227635
15477	13:05:12.005	00:00:15.477	929	508,219	408,1497	0,6398109	0,7104284	561,7416	3,20608	0	486,3554	398,5814	0,4559073	0,7264768	559,8586	3,064578	0	19	497	403						Untertest1.avi	0	880	547	72	111	433	288	4780	0	Content		425	292	15477344	6036244385
15494	13:05:12.022	00:00:15.493	930	505,2484	416,1507	0,639822	0,7105537	561,6802	3,260133	0	484,5117	390,9484	0,4559263	0,726601	559,8716	3,086353	0	19	495	404						Untertest1.avi	0	880	547	72	111	433	288	4780	0	Content		423	293	15493965	6036261006
15511	13:05:12.039	00:00:15.510	931	502,9418	421,8625	0,6398591	0,7106432	561,6844	3,297309	0	479,2499	392,4598	0,4559418	0,7267382	559,8499	3,132706	0	19	491	407						Untertest1.avi	0	880	547	72	111	433	288	4780	0	Content		419	296	15510588	6036277629
15527	13:05:12.055	00:00:15.527	932	508,9368	410,0848	0,6398707	0,7108307	561,648	3,255818	0	481,3528	397,9828	0,4559413	0,7269546	559,7882	3,096236	0	19	495	404						Untertest1.avi	0	880	547	72	111	433	288	4780	0	Content		423	293	15527336	6036294377
15544	13:05:12.072	00:00:15.543	933	500,1727	409,0402	0,6399043	0,7109628	561,6649	3,300222	0	480,3019	382,2755	0,4560033	0,7271108	559,8173	3,103128	0	19	490	396						Untertest1.avi	0	880	547	72	111	433	288	4780	0	Content		418	285	15543960	6036311001
15561	13:05:12.089	00:00:15.560	934	505,3287	398,7027	0,639898	0,711014	561,665	3,291918	0	487,1743	376,5377	0,4560639	0,7272106	559,8988	3,117936	0	19	496	388						Untertest1.avi	0	880	547	72	111	433	288	4780	0	Content		424	277	15560583	6036327624
15577	13:05:12.105	00:00:15.577	935	507,1933	398,891	0,6399538	0,7110802	561,5599	3,292754	0	479,0611	384,5945	0,4561105	0,7273023	559,881	3,136935	0	19	493	392						Untertest1.avi	0	880	547	72	111	433	288	4780	0	Content		421	281	15577206	6036344247
15594	13:05:12.122	00:00:15.593	936	503,8451	401,3527	0,6400505	0,7110839	561,3619	3,332853	0	478,7091	382,9244	0,4562329	0,7272958	559,6734	3,160014	0	19	491	392						Untertest1.avi	0	880	547	72	111	433	288	4780	0	Content		419	281	15593953	6036360994
15611	13:05:12.139	00:00:15.610	937	502,9001	397,9534	0,6401469	0,7110458	561,4565	3,330678	0	487,9618	380,9935	0,4563418	0,7272438	559,7377	3,163357	0	19	495	389						Untertest1.avi	0	880	547	72	111	433	288	4780	0	Content		423	278	15610577	6036377618
15627	13:05:12.155	00:00:15.627	938	503,3835	394,9668	0,6403126	0,7110302	561,6818	3,325413	0	482,2561	376,9658	0,4564526	0,7272152	559,8458	3,175905	0	19	493	386						Untertest1.avi	0	880	547	72	111	433	288	4780	0	Content		421	275	15627205	6036394246
15644	13:05:12.172	00:00:15.643	939	506,1504	399,7026	0,6404498	0,7110695	561,5903	3,365621	0	476,8581	380,4181	0,4565872	0,727187	559,9507	3,194336	0	19	492	390						Untertest1.avi	0	880	547	72	111	433	288	4780	0	Content		420	279	15643949	6036410990
15661	13:05:12.189	00:00:15.660	940	499,354	401,0795	0,6405945	0,7110928	561,46	3,385927	0	484,7817	385,4199	0,4567651	0,7270854	559,9333	3,19348	0	19	492	393						Untertest1.avi	0	880	547	72	111	433	288	4780	0	Content		420	282	15660574	6036427615
15677	13:05:12.205	00:00:15.677	941	505,2545	401,4061	0,640771	0,7111126	561,7024	3,381284	0	479,6163	382,653	0,4569132	0,7270649	559,851	3,202338	0	19	492	392						Untertest1.avi	0	880	547	72	111	433	288	4780	0	Content		420	281	15677196	6036444237
15694	13:05:12.222	00:00:15.693	942	505,1242	402,165	0,6408945	0,7111942	561,6848	3,38909	0	483,377	378,9545	0,4570388	0,727123	560,0103	3,234822	0	19	494	391						Untertest1.avi	0	880	547	72	111	433	288	4780	0	Content		422	280	15693818	6036460859
15711	13:05:12.239	00:00:15.710	943	500,5492	403,6519	0,6409921	0,7113582	561,6626	3,395412	0	484,7992	386,1948	0,4571958	0,7271547	559,946	3,206325	0	19	493	395						Untertest1.avi	0	880	547	72	111	433	288	4780	0	Content		421	284	15710566	6036477607
15727	13:05:12.255	00:00:15.727	944	502,1039	411,3694	0,6410654	0,7114899	561,7387	3,436189	0	488,3272	386,1385	0,4572847	0,727235	559,8591	3,214288	0	19	495	399						Untertest1.avi	0	880	547	72	111	433	288	4780	0	Content		423	288	15727189	6036494230
15744	13:05:12.272	00:00:15.743	945	504,4279	402,3085	0,6410961	0,7115969	561,6158	3,427658	0	485,927	384,3644	0,4572987	0,7273461	559,8499	3,22896	0	19	495	393						Untertest1.avi	0	880	547	72	111	433	288	4780	0	Content		423	282	15743814	6036510855
15760	13:05:12.288	00:00:15.760	946	502,5438	406,5273	0,6410577	0,7116171	561,622	3,436025	0	482,0943	387,5713	0,4572569	0,7274778	559,8734	3,255304	0	19	492	397						Untertest1.avi	0	880	547	72	111	433	288	4780	0	Content		420	286	15760435	6036527476
15777	13:05:12.305	00:00:15.777	947	502,4318	402,7015	0,640945	0,7115601	561,8119	3,456727	0	480,8986	376,2403	0,4570884	0,7275704	559,988	3,249848	0	19	492	389						Untertest1.avi	0	880	547	72	111	433	288	4780	0	Content		420	278	15777183	6036544224
15794	13:05:12.322	00:00:15.793	948	499,7534	407,4802	0,6408351	0,711443	561,8704	3,464816	0	480,3757	382,152	0,4569773	0,727547	560,0669	3,221074	0	19	490	395						Untertest1.avi	0	880	547	72	111	433	288	4780	0	Content		418	284	15793805	6036560846
15810	13:05:12.338	00:00:15.810	949	503,6568	408,0689	0,6406848	0,7113982	561,9487	3,476772	0	478,6934	388,4115	0,4568776	0,727569	560,0049	3,261642	0	19	491	398						Untertest1.avi	0	880	547	72	111	433	288	4780	0	Content		419	287	15810431	6036577472
15827	13:05:12.355	00:00:15.827	950	503,4757	401,8403	0,6405193	0,7114103	561,8746	3,446598	0	481,9323	383,3423	0,4567319	0,727619	560,1624	3,250833	0	19	493	393						Untertest1.avi	0	880	547	72	111	433	288	4780	0	Content		421	282	15827053	6036594094
15844	13:05:12.372	00:00:15.843	951	504,382	402,997	0,6403978	0,7114379	561,9259	3,457271	0	480,6787	383,5982	0,4565926	0,7276618	560,244	3,2717	0	19	493	393						Untertest1.avi	0	880	547	72	111	433	288	4780	0	Content		421	282	15843676	6036610717
15860	13:05:12.388	00:00:15.860	952	510,4772	396,642	0,6403172	0,7114472	561,9726	3,460255	0	479,005	384,6199	0,4565044	0,727739	560,2108	3,270624	0	19	495	391						Untertest1.avi	0	880	547	72	111	433	288	4780	0	Content		423	280	15860424	6036627465
15877	13:05:12.405	00:00:15.877	953	500,4997	405,6985	0,6402193	0,7115197	561,9386	3,473318	0	479,658	389,8924	0,4564392	0,7277402	560,1075	3,258577	0	19	490	398						Untertest1.avi	0	880	547	72	111	433	288	4780	0	Content		418	287	15877048	6036644089
15894	13:05:12.422	00:00:15.893	954	504,9102	402,4224	0,6400443	0,7115889	562,0117	3,496206	0	491,5841	388,619	0,456321	0,7278255	560,2698	3,258548	0	19	498	396						Untertest1.avi	0	880	547	72	111	433	288	4780	0	Content		426	285	15893671	6036660712
15910	13:05:12.438	00:00:15.910	955	522,2908	404,4394	0,6398027	0,7115646	562,1329	3,489368	0	503,7314	383,4326	0,4560606	0,7279211	560,4053	3,267838	0	19	513	394						Untertest1.avi	0	880	547	72	111	433	288	4780	0	Content		441	283	15910295	6036677336
15927	13:05:12.455	00:00:15.927	956	514,4945	404,9023	0,6396511	0,7116035	562,1646	3,520938	0	502,7093	380,2789	0,4559826	0,7279796	560,3333	3,267911	0	19	509	393						Untertest1.avi	0	880	547	72	111	433	288	4780	0	Content		437	282	15927045	6036694086
15944	13:05:12.472	00:00:15.943	957	516,8323	404,6463	0,6394935	0,7116087	562,0917	3,507159	0	498,3076	385,6842	0,4558421	0,7279665	560,4119	3,281928	0	19	508	395						Untertest1.avi	0	880	547	72	111	433	288	4780	0	Content		436	284	15943666	6036710707
15960	13:05:12.488	00:00:15.960	958	518,6802	406,4465	0,6393651	0,7115237	562,1605	3,523829	0	498,8269	390,8184	0,4556855	0,7279611	560,6204	3,308579	0	19	509	399						Untertest1.avi	0	880	547	72	111	433	288	4780	0	Content		437	288	15960289	6036727330
15977	13:05:12.505	00:00:15.976	959	522,432	405,5255	0,6392306	0,7114017	562,3449	3,494853	0	501,0213	385,1772	0,4555958	0,7278849	560,6024	3,288251	0	19	512	395						Untertest1.avi	0	880	547	72	111	433	288	4780	0	Content		440	284	15976911	6036743952
15994	13:05:12.522	00:00:15.993	960	517,4752	402,7375	0,6391106	0,7112899	562,301	3,512149	0	499,8269	387,2341	0,4555219	0,7277974	560,5846	3,310887	0	19	509	395						Untertest1.avi	0	880	547	72	111	433	288	4780	0	Content		437	284	15993661	6036760702
16010	13:05:12.538	00:00:16.010	961	521,5606	400,2216	0,6390121	0,7111223	562,3098	3,494331	0	497,1995	391,8885	0,455443	0,72767	560,6035	3,303792	0	19	509	396						Untertest1.avi	0	880	547	72	111	433	288	4780	0	Content		437	285	16010286	6036777327
16027	13:05:12.555	00:00:16.026	962	519,0945	405,142	0,638982	0,710964	562,4072	3,494271	0	497,9599	387,4999	0,4554261	0,7275291	560,7169	3,288733	0	19	509	396						Untertest1.avi	0	880	547	72	111	433	288	4780	0	Content		437	285	16026909	6036793950
16044	13:05:12.572	00:00:16.043	963	518,8431	401,0477	0,6389701	0,7108786	562,4318	3,492721	0	506,3684	385,8414	0,4554732	0,7273691	560,7192	3,302903	0	19	513	393						Untertest1.avi	0	880	547	72	111	433	288	4780	0	Content		441	282	16043532	6036810573
16060	13:05:12.588	00:00:16.060	964	519,3295	410,8388	0,6389733	0,7107863	562,4573	3,485519	0	502,9819	383,4891	0,4554968	0,7273004	560,7847	3,287811	0	19	511	397						Untertest1.avi	0	880	547	72	111	433	288	4780	0	Content		439	286	16060277	6036827318
16077	13:05:12.605	00:00:16.076	965	518,3526	399,1959	0,6389835	0,710833	562,5223	3,451868	0	500,7702	383,5967	0,4555323	0,7272568	560,915	3,283381	0	19	510	391						Untertest1.avi	0	880	547	72	111	433	288	4780	0	Content		438	280	16076900	6036843941
16094	13:05:12.622	00:00:16.093	966	520,2309	403,5811	0,6389946	0,7107968	562,634	3,476511	0	502,7139	387,2726	0,4555494	0,727243	561,0026	3,257621	0	19	511	395						Untertest1.avi	0	880	547	72	111	433	288	4780	0	Content		439	284	16093524	6036860565
16110	13:05:12.638	00:00:16.110	967	518,3525	397,9243	0,6389697	0,7108634	562,6494	3,456408	0	499,149	391,2891	0,4555566	0,727265	561,0477	3,273572	0	19	509	395						Untertest1.avi	0	880	547	72	111	433	288	4780	0	Content		437	284	16110148	6036877189
16127	13:05:12.655	00:00:16.126	968	524,8738	401,2743	0,6389344	0,7108611	562,6873	3,457597	0	500,7401	389,8222	0,4555435	0,7272813	561,0638	3,257462	0	19	513	396						Untertest1.avi	0	880	547	72	111	433	288	4780	0	Content		441	285	16126899	6036893940
16144	13:05:12.672	00:00:16.143	969	515,6606	402,6563	0,638861	0,7107895	562,9567	3,443961	0	505,5766	384,1345	0,4554599	0,7273433	561,2783	3,227939	0	19	511	393						Untertest1.avi	0	880	547	72	111	433	288	4780	0	Content		439	282	16143520	6036910561
16160	13:05:12.688	00:00:16.160	970	516,4541	408,7215	0,6387852	0,7107487	563,0377	3,442669	0	494,119	386,6185	0,4553709	0,727424	561,4203	3,239533	0	19	505	398						Untertest1.avi	0	880	547	72	111	433	288	4780	0	Content		433	287	16160143	6036927184
16177	13:05:12.705	00:00:16.176	971	518,5151	411,0757	0,6386814	0,7106959	563,0601	3,436069	0	495,3661	384,2467	0,4552699	0,7275303	561,3682	3,239376	0	19	507	398						Untertest1.avi	0	880	547	72	111	433	288	4780	0	Content		435	287	16176765	6036943806
16194	13:05:12.722	00:00:16.193	972	521,6028	397,2606	0,6385249	0,7106202	563,0952	3,397662	0	504,6172	381,7918	0,4552008	0,7275938	561,3762	3,206777	0	19	513	390						Untertest1.avi	0	880	547	72	111	433	288	4780	0	Content		441	279	16193516	6036960557
16210	13:05:12.738	00:00:16.210	973	520,4489	402,4877	0,6383936	0,7105557	563,078	3,431753	0	499,0457	395,952	0,4551144	0,7276453	561,4516	3,258008	0	19	510	399						Untertest1.avi	0	880	547	72	111	433	288	4780	0	Content		438	288	16210138	6036977179
16227	13:05:12.755	00:00:16.226	974	523,9244	399,3601	0,6383071	0,7104921	563,1514	3,437439	0	505,2099	384,9268	0,4550162	0,7277018	561,6368	3,22528	0	19	515	392						Untertest1.avi	0	880	547	72	111	433	288	4780	0	Content		443	281	16226761	6036993802
16244	13:05:12.772	00:00:16.243	975	518,7575	404,0865	0,6382545	0,7104883	563,249	3,457596	0	490,168	387,3319	0,454946	0,727751	561,7792	3,240392	0	19	504	396						Untertest1.avi	0	880	547	72	111	433	288	4780	0	Content		432	285	16243508	6037010549
16260	13:05:12.788	00:00:16.260	976	519,1849	407,5458	0,6382383	0,7104689	563,2707	3,42629	0	499,663	388,1352	0,4549387	0,727769	561,843	3,239083	0	19	509	398						Untertest1.avi	0	880	547	72	111	433	288	4780	0	Content		437	287	16260132	6037027173
16277	13:05:12.805	00:00:16.276	977	522,6039	402,335	0,638248	0,71043	563,2518	3,415779	0	502,3279	387,198	0,4549675	0,7277381	561,8565	3,237827	0	19	512	395						Untertest1.avi	0	880	547	72	111	433	288	4780	0	Content		440	284	16276757	6037043798
16293	13:05:12.821	00:00:16.293	978	518,9724	405,7388	0,6382955	0,7103493	563,2593	3,43779	0	498,5471	387,1829	0,4550389	0,7276453	561,7998	3,249729	0	19	509	396						Untertest1.avi	0	880	547	72	111	433	288	4780	0	Content		437	285	16293391	6037060432
16310	13:05:12.838	00:00:16.310	979	517,6289	400,1957	0,6383797	0,7102818	563,241	3,391857	0	503,2449	389,0449	0,455177	0,7274964	561,5846	3,23473	0	19	510	395						Untertest1.avi	0	880	547	72	111	433	288	4780	0	Content		438	284	16310128	6037077169
16327	13:05:12.855	00:00:16.326	980	514,0843	404,496	0,6385139	0,7102922	563,2844	3,429853	0	502,8145	384,7706	0,4552772	0,7273791	561,705	3,223154	0	19	508	395						Untertest1.avi	0	880	547	72	111	433	288	4780	0	Content		436	284	16326749	6037093790
16343	13:05:12.871	00:00:16.343	981	530,7102	394,6174	0,6386829	0,7103494	563,3312	3,403826	0	497,0637	391,7144	0,4553881	0,7272999	561,8488	3,234586	0	19	514	393						Untertest1.avi	0	880	547	72	111	433	288	4780	0	Content		442	282	16343384	6037110425
16360	13:05:12.888	00:00:16.359	982	522,2872	405,0995	0,6387944	0,7103444	563,2341	3,417656	0	499,0895	385,9205	0,4555216	0,7272103	561,8167	3,241274	0	19	511	396						Untertest1.avi	0	880	547	72	111	433	288	4780	0	Content		439	285	16359998	6037127039
16377	13:05:12.905	00:00:16.376	983	523,5262	395,5744	0,6389279	0,7102797	563,117	3,415444	0	499,4279	393,374	0,4556713	0,7271065	561,5275	3,250252	0	19	511	394						Untertest1.avi	0	880	547	72	111	433	288	4780	0	Content		439	283	16376748	6037143789
16393	13:05:12.921	00:00:16.393	984	525,4321	403,8059	0,6390987	0,7101641	563,1321	3,387556	0	506,1574	389,0712	0,4557976	0,7270091	561,6335	3,229228	0	19	516	396						Untertest1.avi	0	880	547	72	111	433	288	4780	0	Content		444	285	16393417	6037160458
16410	13:05:12.938	00:00:16.409	985	520,3265	409,3126	0,6392373	0,7101074	563,1802	3,408875	0	496,7569	387,6829	0,4558987	0,7268587	561,737	3,24028	0	19	509	398						Untertest1.avi	0	880	547	72	111	433	288	4780	0	Content		437	287	16409994	6037177035
16427	13:05:12.955	00:00:16.426	986	518,4584	404,0232	0,6393549	0,7101652	563,0237	3,424102	0	505,142	387,0936	0,4560382	0,7267576	561,5709	3,227676	0	19	512	396						Untertest1.avi	0	880	547	72	111	433	288	4780	0	Content		440	285	16426741	6037193782
16443	13:05:12.971	00:00:16.443	987	521,6401	405,1203	0,6394684	0,7102742	562,8491	3,417289	0	496,4411	396,3826	0,4561404	0,7267364	561,377	3,26061	0	19	509	401						Untertest1.avi	0	880	547	72	111	433	288	4780	0	Content		437	290	16443378	6037210419
16460	13:05:12.988	00:00:16.459	988	517,0889	408,1664	0,6395599	0,7104372	562,9618	3,421812	0	494,4048	389,2813	0,4561859	0,72684	561,3743	3,221517	0	19	506	399						Untertest1.avi	0	880	547	72	111	433	288	4780	0	Content		434	288	16459991	6037227032
16477	13:05:13.005	00:00:16.476	989	521,4625	404,4596	0,6396279	0,7106033	562,9469	3,39421	0	497,8842	388,5435	0,456224	0,7269992	561,2953	3,245833	0	19	510	397						Untertest1.avi	0	880	547	72	111	433	288	4780	0	Content		438	286	16476614	6037243655
16493	13:05:13.021	00:00:16.493	990	517,9016	403,8647	0,6396427	0,7107624	562,9086	3,39678	0	497,9256	390,7758	0,4562472	0,7271751	561,3409	3,230151	0	19	508	397						Untertest1.avi	0	880	547	72	111	433	288	4780	0	Content		436	286	16493376	6037260417
16510	13:05:13.038	00:00:16.509	991	518,444	407,5189	0,639631	0,710861	562,8494	3,444755	0	503,5011	388,8604	0,4562416	0,7272795	561,3373	3,234257	0	19	511	398						Untertest1.avi	0	880	547	72	111	433	288	4780	0	Content		439	287	16509983	6037277024
16527	13:05:13.055	00:00:16.526	992	519,7254	399,0392	0,6396038	0,71092	562,799	3,407317	0	502,3241	389,6647	0,4562256	0,7273607	561,3031	3,215685	0	19	511	394						Untertest1.avi	0	880	547	72	111	433	288	4780	0	Content		439	283	16526609	6037293650
16543	13:05:13.071	00:00:16.543	993	524,0306	397,679	0,6395729	0,7108991	562,7837	3,381341	0	498,6765	387,5569	0,456192	0,7274272	561,2036	3,273195	0	19	511	393						Untertest1.avi	0	880	547	72	111	433	288	4780	0	Content		439	282	16543231	6037310272
16560	13:05:13.088	00:00:16.559	994	518,6321	400,4224	0,6395253	0,7108132	562,7147	3,38949	0	506,359	388,5231	0,4561622	0,7273664	561,1767	3,219639	0	19	512	394						Untertest1.avi	0	880	547	72	111	433	288	4780	0	Content		440	283	16559979	6037327020
16577	13:05:13.105	00:00:16.576	995	518,4526	402,0697	0,6394914	0,7106868	562,6536	3,418609	0	501,4317	386,7715	0,4561286	0,7272419	561,1021	3,238509	0	19	510	394						Untertest1.avi	0	880	547	72	111	433	288	4780	0	Content		438	283	16576602	6037343643
16593	13:05:13.121	00:00:16.593	996	520,6661	399,3039	0,6394656	0,7105618	562,5851	3,390858	0	502,1314	392,1245	0,4560989	0,7270747	561,0513	3,227387	0	19	511	396						Untertest1.avi	0	880	547	72	111	433	288	4780	0	Content		439	285	16593226	6037360267
16610	13:05:13.138	00:00:16.609	997	527,5841	397,9503	0,6394361	0,7104475	562,567	3,396159	0	505,9908	386,1636	0,4560841	0,726912	561,0542	3,222896	0	19	517	392						Untertest1.avi	0	880	547	72	111	433	288	4780	0	Content		445	281	16609848	6037376889
16627	13:05:13.155	00:00:16.626	998	517,8207	405,3793	0,6394161	0,7103593	562,5602	3,432544	0	506,0106	387,0173	0,4560654	0,726771	561,0136	3,258928	0	19	512	396						Untertest1.avi	0	880	547	72	111	433	288	4780	0	Content		440	285	16626597	6037393638
16643	13:05:13.171	00:00:16.643	999	521,4174	397,2148	0,639405	0,7102799	562,5822	3,387575	0	506,8986	381,1911	0,456039	0,7266825	561,0064	3,236901	0	19	514	389						Untertest1.avi	0	880	547	72	111	433	288	4780	0	Content		442	278	16643222	6037410263
16660	13:05:13.188	00:00:16.659	1000	522,8951	409,3157	0,6394036	0,7102102	562,5977	3,432514	0	502,6077	393,754	0,4560326	0,7265558	561,0229	3,278871	0	19	513	402						Untertest1.avi	0	880	547	72	111	433	288	4780	0	Content		441	291	16659845	6037426886
16676	13:05:13.204	00:00:16.676	1001	519,6952	405,0398	0,6394123	0,7102008	562,6129	3,438952	0	505,8145	390,5993	0,4560349	0,726498	561,0358	3,254417	0	19	513	398						Untertest1.avi	0	880	547	72	111	433	288	4780	0	Content		441	287	16676468	6037443509
16693	13:05:13.221	00:00:16.693	1002	524,2886	401,4111	0,6394199	0,71023	562,6437	3,41402	0	501,6862	393,2145	0,4560484	0,7264838	561,0598	3,266316	0	19	513	397						Untertest1.avi	0	880	547	72	111	433	288	4780	0	Content		441	286	16693090	6037460131
16710	13:05:13.238	00:00:16.709	1003	516,1133	410,0925	0,6394347	0,7102969	562,658	3,465935	0	503,4881	394,8934	0,4560858	0,7265322	561,1	3,262754	0	19	510	402						Untertest1.avi	0	880	547	72	111	433	288	4780	0	Content		438	291	16709840	6037476881
16726	13:05:13.254	00:00:16.726	1004	519,9061	404,1582	0,639469	0,7103598	562,6613	3,408527	0	503,4079	392,2656	0,456132	0,7266185	561,171	3,285456	0	19	512	398						Untertest1.avi	0	880	547	72	111	433	288	4780	0	Content		440	287	16726462	6037493503
16743	13:05:13.271	00:00:16.743	1005	520,5956	404,3004	0,639538	0,7104163	562,7659	3,441872	0	499,8623	393,9988	0,4561767	0,7266915	561,2466	3,302162	0	19	510	399						Untertest1.avi	0	880	547	72	111	433	288	4780	0	Content		438	288	16743084	6037510125
16760	13:05:13.288	00:00:16.759	1006	525,9303	407,6344	0,6396549	0,7104849	562,9358	3,465201	0	501,1042	388,7841	0,4562622	0,7267595	561,2943	3,290057	0	19	514	398						Untertest1.avi	0	880	547	72	111	433	288	4780	0	Content		442	287	16759707	6037526748
16776	13:05:13.304	00:00:16.776	1007	515,8062	405,6097	0,6397677	0,7105531	562,9125	3,490831	0	502,9417	383,3845	0,4564403	0,7268609	561,2914	3,279117	0	19	509	394						Untertest1.avi	0	880	547	72	111	433	288	4780	0	Content		437	283	16776456	6037543497
16793	13:05:13.321	00:00:16.793	1008	520,8072	403,8355	0,6399433	0,7106038	562,8975	3,448704	0	500,6374	392,1756	0,4566464	0,7268455	561,2662	3,294451	0	19	511	398						Untertest1.avi	0	880	547	72	111	433	288	4780	0	Content		439	287	16793080	6037560121
16810	13:05:13.338	00:00:16.809	1009	522,1373	407,87	0,640188	0,7106224	562,9635	3,485326	0	502,6368	389,233	0,4568431	0,7269002	561,4648	3,286619	0	19	512	399						Untertest1.avi	0	880	547	72	111	433	288	4780	0	Content		440	288	16809703	6037576744
16826	13:05:13.354	00:00:16.826	1010	515,1835	407,6145	0,6403934	0,710628	562,8882	3,503617	0	495,3148	396,0692	0,4571241	0,7268394	561,2595	3,339167	0	19	505	402						Untertest1.avi	0	880	547	72	111	433	288	4780	0	Content		433	291	16826337	6037593378
16843	13:05:13.371	00:00:16.843	1011	519,5774	409,1048	0,6406986	0,710608	562,9824	3,514841	0	501,7133	388,1719	0,457397	0,7268592	561,3665	3,294142	0	19	511	399						Untertest1.avi	0	880	547	72	111	433	288	4780	0	Content		439	288	16843075	6037610116
16860	13:05:13.388	00:00:16.859	1012	518,421	409,5309	0,6410127	0,7106163	562,8768	3,487554	0	499,4931	392,8745	0,4576832	0,7268097	561,3699	3,348521	0	19	509	401						Untertest1.avi	0	880	547	72	111	433	288	4780	0	Content		437	290	16859698	6037626739
16876	13:05:13.404	00:00:16.876	1013	516,8078	411,0052	0,6413186	0,7106481	562,9261	3,509852	0	500,5156	391,3474	0,4580678	0,7267516	561,3175	3,316721	0	19	509	401						Untertest1.avi	0	880	547	72	111	433	288	4780	0	Content		437	290	16876331	6037643372
16893	13:05:13.421	00:00:16.892	1014	516,3795	404,6271	0,6416951	0,7106443	562,9769	3,509429	0	503,0017	392,711	0,4584136	0,7266667	561,4504	3,314325	0	19	510	399						Untertest1.avi	0	880	547	72	111	433	288	4780	0	Content		438	288	16892943	6037659984
16910	13:05:13.438	00:00:16.909	1015	523,5079	403,199	0,6421144	0,7106817	563,0253	3,503997	0	503,8504	392,2087	0,4587812	0,7265389	561,5464	3,332928	0	19	514	398						Untertest1.avi	0	880	547	72	111	433	288	4780	0	Content		442	287	16909691	6037676732
16926	13:05:13.454	00:00:16.926	1016	514,9671	413,3755	0,6425188	0,7107998	563,0095	3,535618	0	503,4432	392,5277	0,4591892	0,7265194	561,5329	3,316712	0	19	509	403						Untertest1.avi	0	880	547	72	111	433	288	4780	0	Content		437	292	16926323	6037693364
16943	13:05:13.471	00:00:16.942	1017	518,3331	409,9469	0,6429243	0,711016	562,9111	3,522654	0	503,3947	388,8769	0,4596216	0,7265146	561,4814	3,316152	0	19	511	399						Untertest1.avi	0	880	547	72	111	433	288	4780	0	Content		439	288	16942938	6037709979
16960	13:05:13.488	00:00:16.959	1018	514,5844	409,3273	0,6433185	0,7111678	562,7699	3,558711	0	502,1421	393,978	0,460032	0,7265486	561,3766	3,318938	0	19	508	402						Untertest1.avi	0	880	547	72	111	433	288	4780	0	Content		436	291	16959560	6037726601
16976	13:05:13.504	00:00:16.976	1019	515,6417	404,8177	0,6436823	0,7112722	562,9677	3,533421	0	501,8762	393,9131	0,4603896	0,7264856	561,4908	3,356628	0	19	509	399						Untertest1.avi	0	880	547	72	111	433	288	4780	0	Content		437	288	16976318	6037743359
16993	13:05:13.521	00:00:16.992	1020	515,6177	414,133	0,6440316	0,7112941	563,021	3,550669	0	499,8913	389,0015	0,4606752	0,7264752	561,572	3,339227	0	19	508	402						Untertest1.avi	0	880	547	72	111	433	288	4780	0	Content		436	291	16992930	6037759971
17010	13:05:13.538	00:00:17.009	1021	518,1726	405,7753	0,6443364	0,7112283	562,8954	3,559126	0	498,3042	392,6364	0,4610024	0,7263867	561,3813	3,352398	0	19	508	399						Untertest1.avi	0	880	547	72	111	433	288	4780	0	Content		436	288	17009557	6037776598
17026	13:05:13.554	00:00:17.026	1022	518,5772	405,4365	0,6445982	0,7111761	562,996	3,55041	0	502,5816	388,8751	0,4612321	0,726264	561,6665	3,336916	0	19	511	397						Untertest1.avi	0	880	547	72	111	433	288	4780	0	Content		439	286	17026310	6037793351
17043	13:05:13.571	00:00:17.042	1023	516,8704	403,1375	0,6448312	0,7111585	562,8963	3,555666	0	504,648	395,8762	0,4614795	0,7260925	561,394	3,321465	0	19	511	400						Untertest1.avi	0	880	547	72	111	433	288	4780	0	Content		439	289	17042927	6037809968
17060	13:05:13.588	00:00:17.059	1024	517,1453	407,1547	0,6450238	0,711181	563,054	3,56686	0	505,2057	386,0309	0,4616531	0,7261235	561,653	3,352527	0	19	511	397						Untertest1.avi	0	880	547	72	111	433	288	4780	0	Content		439	286	17059549	6037826590
17076	13:05:13.604	00:00:17.076	1025	515,1721	407,0338	0,6451583	0,7112402	563,0306	3,560561	0	504,3369	387,2121	0,4618329	0,726108	561,5831	3,375353	0	19	510	397						Untertest1.avi	0	880	547	72	111	433	288	4780	0	Content		438	286	17076169	6037843210
17093	13:05:13.621	00:00:17.092	1026	518,2482	409,6894	0,6452958	0,7113303	563,1101	3,574287	0	501,0675	394,0009	0,4619538	0,7261935	561,4608	3,377469	0	19	510	402						Untertest1.avi	0	880	547	72	111	433	288	4780	0	Content		438	291	17092918	6037859959
17110	13:05:13.638	00:00:17.109	1027	522,5042	411,7543	0,6453935	0,7114089	563,1092	3,578428	0	502,2702	386,5853	0,4620431	0,7263517	561,5804	3,369848	0	19	512	399						Untertest1.avi	0	880	547	72	111	433	288	4780	0	Content		440	288	17109541	6037876582
17126	13:05:13.654	00:00:17.126	1028	520,6133	404,0243	0,6454414	0,7114971	563,2166	3,568317	0	500,631	392,8572	0,4620728	0,7264423	561,6663	3,364615	0	19	511	398						Untertest1.avi	0	880	547	72	111	433	288	4780	0	Content		439	287	17126165	6037893206
17143	13:05:13.671	00:00:17.142	1029	517,7167	409,7092	0,645438	0,7115671	563,1995	3,580419	0	501,484	392,1019	0,462078	0,7265152	561,7164	3,368062	0	19	510	401						Untertest1.avi	0	880	547	72	111	433	288	4780	0	Content		438	290	17142914	6037909955
17160	13:05:13.688	00:00:17.159	1030	519,7056	406,8569	0,6454001	0,7115939	563,1636	3,566777	0	492,307	398,2538	0,4620574	0,7265795	561,7044	3,404737	0	19	506	403						Untertest1.avi	0	880	547	72	111	433	288	4780	0	Content		434	292	17159536	6037926577
17176	13:05:13.704	00:00:17.176	1031	520,7936	406,0359	0,6453653	0,7115874	563,1566	3,556574	0	498,4192	396,0611	0,4620346	0,7265983	561,7094	3,380757	0	19	510	401						Untertest1.avi	0	880	547	72	111	433	288	4780	0	Content		438	290	17176160	6037943201
17193	13:05:13.721	00:00:17.192	1032	518,4824	404,9892	0,6453198	0,7115685	563,1163	3,579888	0	507,0633	392,1263	0,4619972	0,7265754	561,6674	3,34514	0	19	513	399						Untertest1.avi	0	880	547	72	111	433	288	4780	0	Content		441	288	17192784	6037959825
17210	13:05:13.738	00:00:17.209	1033	515,8605	415,6391	0,6452261	0,7114493	563,2871	3,590043	0	509,3234	391,6808	0,4619505	0,7264825	561,7331	3,362179	0	19	513	404						Untertest1.avi	0	880	547	72	111	433	288	4780	0	Content		441	293	17209531	6037976572
17226	13:05:13.754	00:00:17.226	1034	519,347	408,1728	0,6451569	0,711354	563,2552	3,590492	0	502,6532	392,0795	0,4618328	0,7264066	561,9238	3,371402	0	19	511	400						Untertest1.avi	0	880	547	72	111	433	288	4780	0	Content		439	289	17226157	6037993198
17243	13:05:13.771	00:00:17.242	1035	523,3055	411,4172	0,6450968	0,7111974	563,2739	3,566433	0	500,4074	389,1868	0,4617562	0,7263288	561,9603	3,37833	0	19	512	400						Untertest1.avi	0	880	547	72	111	433	288	4780	0	Content		440	289	17242777	6038009818
17259	13:05:13.787	00:00:17.259	1036	521,0182	409,7838	0,6450436	0,7110816	563,3065	3,585701	0	503,6619	390,4104	0,4617048	0,7262631	561,9416	3,369492	0	19	512	400						Untertest1.avi	0	880	547	72	111	433	288	4780	0	Content		440	289	17259400	6038026441
17276	13:05:13.804	00:00:17.276	1037	521,0922	404,4806	0,644991	0,7109792	563,3455	3,58581	0	504,6591	393,9027	0,4616577	0,7261256	561,9277	3,374612	0	19	513	399						Untertest1.avi	0	880	547	72	111	433	288	4780	0	Content		441	288	17276150	6038043191
17293	13:05:13.821	00:00:17.292	1038	525,8831	406,9721	0,6449232	0,7108992	563,327	3,578995	0	504,062	387,551	0,4615847	0,7260913	561,7985	3,389028	0	19	515	397						Untertest1.avi	0	880	547	72	111	433	288	4780	0	Content		443	286	17292772	6038059813
17309	13:05:13.837	00:00:17.309	1039	501,6525	407,7109	0,645026	0,7109939	563,3273	3,592513	0	489,0866	387,3053	0,4617065	0,7261281	561,9655	3,389408	0	20	495	398						Untertest1.avi	0	880	547	72	111	368	287	266	0	Content		423	287	17309394	6038076435
17326	13:05:13.854	00:00:17.326	1040	446,546	406,6597	0,6454947	0,7110569	563,3574	3,607359	0	431,3262	386,7366	0,4622255	0,7260928	562,019	3,430146	0	20	439	397						Untertest1.avi	0	880	547	72	111	368	287	266	0	Content		367	286	17326018	6038093059
17343	13:05:13.871	00:00:17.342	1041	453,3016	404,1438	0,6454393	0,7111829	563,3226	3,589017	0	432,9413	381,0534	0,4621866	0,7261212	562,0129	3,403102	0	20	443	393						Untertest1.avi	0	880	547	72	111	368	287	266	0	Content		371	282	17342767	6038109808
17359	13:05:13.887	00:00:17.359	1042	451,565	413,869	0,6453261	0,7112501	563,429	3,615551	0	427,8987	386,376	0,4620647	0,726254	561,804	3,433674	0	20	440	400						Untertest1.avi	0	880	547	72	111	368	287	266	0	Content		368	289	17359390	6038126431
17376	13:05:13.904	00:00:17.376	1043	448,8666	411,7629	0,6452261	0,7113514	563,3076	3,635458	0	425,8484	388,4012	0,4619733	0,7263439	561,7602	3,438388	0	20	437	400						Untertest1.avi	0	880	547	72	111	368	287	266	0	Content		365	289	17376014	6038143055
17393	13:05:13.921	00:00:17.392	1044	451,4257	407,0867	0,6451209	0,7114223	563,2292	3,623037	0	425,7454	386,3037	0,4618302	0,7264154	561,8838	3,41349	0	20	439	397						Untertest1.avi	0	880	547	72	111	368	287	266	0	Content		367	286	17392636	6038159677
17409	13:05:13.937	00:00:17.409	1045	451,3374	404,5732	0,6450551	0,7114372	563,2214	3,633031	0	431,4521	386,3936	0,4617303	0,726454	561,9163	3,427857	0	20	441	395						Untertest1.avi	0	880	547	72	111	368	287	266	0	Content		369	284	17409283	6038176324
17426	13:05:13.954	00:00:17.426	1046	451,9008	408,1138	0,6450143	0,7114584	563,1974	3,660248	0	428,0927	388,5385	0,4616573	0,726504	561,8476	3,444549	0	20	440	398						Untertest1.avi	0	880	547	72	111	368	287	266	0	Content		368	287	17426013	6038193054
17443	13:05:13.971	00:00:17.442	1047	454,7903	405,1687	0,6449598	0,7113895	563,1438	3,649218	0	428,3567	395,1162	0,4616024	0,7265188	561,7637	3,438185	0	20	442	400						Untertest1.avi	0	880	547	72	111	368	287	266	0	Content		370	289	17442633	6038209674
17459	13:05:13.987	00:00:17.459	1048	455,8442	412,5162	0,6449405	0,7113036	563,1831	3,662562	0	430,7686	390,844	0,4615585	0,7264895	561,7017	3,446145	0	20	443	402						Untertest1.avi	0	880	547	72	111	368	287	266	0	Content		371	291	17459255	6038226296
17476	13:05:14.004	00:00:17.475	1049	454,2907	409,0413	0,6449202	0,7112362	563,1702	3,67625	0	431,1535	386,5949	0,4615355	0,726474	561,6536	3,451978	0	20	443	398						Untertest1.avi	0	880	547	72	111	368	287	266	0	Content		371	287	17475879	6038242920
17493	13:05:14.021	00:00:17.492	1050	449,9439	406,5135	0,6449236	0,7111718	563,1553	3,689372	0	428,0665	386,3253	0,4615306	0,7264852	561,6337	3,453073	0	20	439	396						Untertest1.avi	0	880	547	72	111	368	287	266	0	Content		367	285	17492626	6038259667
17509	13:05:14.037	00:00:17.509	1051	447,7196	407,4012	0,6449622	0,7111038	563,2106	3,722041	0	424,6986	390,5577	0,4615532	0,7265012	561,6766	3,466393	0	20	436	399						Untertest1.avi	0	880	547	72	111	368	287	266	0	Content		364	288	17509249	6038276290
17526	13:05:14.054	00:00:17.525	1052	442,8225	410,5443	0,6450531	0,7108808	563,3215	3,717352	0	427,1779	396,316	0,4615933	0,7264526	561,8689	3,488831	0	20	435	403						Untertest1.avi	0	880	547	72	111	368	287	266	0	Content		363	292	17525872	6038292913
17542	13:05:14.070	00:00:17.542	1053	454,5883	404,1329	0,6451495	0,710572	563,4855	3,687585	0	434,0248	395,4863	0,4617145	0,7262951	562,2643	3,477026	0	20	444	400						Untertest1.avi	0	880	547	72	111	368	287	266	0	Content		372	289	17542495	6038309536
17559	13:05:14.087	00:00:17.559	1054	-1024	-768	-1	-1	-1	-1	4	462,9857	516,502	0,4616872	0,7252529	562,4882	3,011106	0	20	463	517						Untertest1.avi	0	880	547	72	111	368	287	266	0	Content		391	406	17559244	6038326285
17576	13:05:14.104	00:00:17.575	1055	-1024	-768	-1	-1	-1	-1	4	-1024	-768	-1	-1	-1	-1	4		0	0						Untertest1.avi	0	880	547	72	111				0	Content		-72	-111	17575867	6038342908
17592	13:05:14.120	00:00:17.592	1056	-1024	-768	-1	-1	-1	-1	4	-1024	-768	-1	-1	-1	-1	4		0	0						Untertest1.avi	0	880	547	72	111				0	Content		-72	-111	17592490	6038359531
17609	13:05:14.137	00:00:17.609	1057	-1024	-768	-1	-1	-1	-1	4	-1024	-768	-1	-1	-1	-1	4		0	0						Untertest1.avi	0	880	547	72	111				0	Content		-72	-111	17609113	6038376154
17626	13:05:14.154	00:00:17.625	1058	-1024	-768	-1	-1	-1	-1	4	-1024	-768	-1	-1	-1	-1	4		0	0						Untertest1.avi	0	880	547	72	111				0	Content		-72	-111	17625738	6038392779
17642	13:05:14.170	00:00:17.642	1059	-1024	-768	-1	-1	-1	-1	4	-1024	-768	-1	-1	-1	-1	4		0	0						Untertest1.avi	0	880	547	72	111				0	Content		-72	-111	17642486	6038409527
17659	13:05:14.187	00:00:17.659	1060	-1024	-768	-1	-1	-1	-1	4	-1024	-768	-1	-1	-1	-1	4		0	0						Untertest1.avi	0	880	547	72	111				0	Content		-72	-111	17659107	6038426148
17676	13:05:14.204	00:00:17.675	1061	-1024	-768	-1	-1	-1	-1	4	-1024	-768	-1	-1	-1	-1	4		0	0						Untertest1.avi	0	880	547	72	111				0	Content		-72	-111	17675730	6038442771
17692	13:05:14.220	00:00:17.692	1062	-1024	-768	-1	-1	-1	-1	4	-1024	-768	-1	-1	-1	-1	4		0	0						Untertest1.avi	0	880	547	72	111				0	Content		-72	-111	17692397	6038459438
17709	13:05:14.237	00:00:17.709	1063	-1024	-768	-1	-1	-1	-1	4	-1024	-768	-1	-1	-1	-1	4		0	0						Untertest1.avi	0	880	547	72	111				0	Content		-72	-111	17709049	6038476090
17726	13:05:14.254	00:00:17.725	1064	-1024	-768	-1	-1	-1	-1	4	-1024	-768	-1	-1	-1	-1	4		0	0						Untertest1.avi	0	880	547	72	111				0	Content		-72	-111	17725715	6038492756
17742	13:05:14.270	00:00:17.742	1065	-1024	-768	-1	-1	-1	-1	4	-1024	-768	-1	-1	-1	-1	4		0	0						Untertest1.avi	0	880	547	72	111				0	Content		-72	-111	17742382	6038509423
17759	13:05:14.287	00:00:17.758	1066	542,285	370,2031	0,6485168	0,7108731	563,7446	3,440727	0	516,3922	360,792	0,4649945	0,7251222	562,4882	3,262931	0	21	529	365						Untertest1.avi	0	880	547	72	111	429	284	3814	0	Content		457	254	17758974	6038526015
17776	13:05:14.304	00:00:17.775	1067	545,111	371,5381	0,6486968	0,7111316	563,7753	3,402832	0	515,0392	358,4164	0,4651494	0,724907	562,4187	3,233173	0	21	530	365						Untertest1.avi	0	880	547	72	111	429	284	3814	0	Content		458	254	17775597	6038542638
17793	13:05:14.321	00:00:17.792	1068	540,2087	377,1499	0,6487751	0,7113337	563,8044	3,416803	0	517,5883	356,3587	0,4652276	0,7249684	562,4668	3,188808	0	21	529	367						Untertest1.avi	0	880	547	72	111	429	284	3814	0	Content		457	256	17792539	6038559580
17809	13:05:14.337	00:00:17.809	1069	543,4761	402,8753	0,6489551	0,7114781	563,783	3,378854	0	525,1974	386,4857	0,4654473	0,7250161	562,4537	3,147163	0	21	534	395						Untertest1.avi	0	880	547	72	111	429	284	3814	0	Content		462	284	17809092	6038576133
17826	13:05:14.354	00:00:17.825	1070	540,4032	380,0959	0,648798	0,711521	563,8575	3,390688	0	518,2332	358,1816	0,4652067	0,7249979	562,5263	3,182089	0	21	529	369						Untertest1.avi	0	880	547	72	111	429	284	3814	0	Content		457	258	17825714	6038592755
17842	13:05:14.370	00:00:17.842	1071	540,5034	376,0156	0,6487564	0,7115167	563,8546	3,389746	0	513,6292	364,7138	0,465151	0,7249301	562,5284	3,189979	0	21	527	370						Untertest1.avi	0	880	547	72	111	429	284	3814	0	Content		455	259	17842337	6038609378
17859	13:05:14.387	00:00:17.858	1072	539,0193	371,7095	0,648666	0,7114479	563,8593	3,338748	0	514,4634	362,7482	0,4650728	0,7248166	562,4659	3,176722	0	21	527	367						Untertest1.avi	0	880	547	72	111	429	284	3814	0	Content		455	256	17858962	6038626003
17876	13:05:14.404	00:00:17.875	1073	535,0588	371,4296	0,6485794	0,7113617	563,8762	3,340462	0	519,4305	365,64	0,4649835	0,7246967	562,3339	3,165038	0	21	527	369						Untertest1.avi	0	880	547	72	111	429	284	3814	0	Content		455	258	17875710	6038642751
17892	13:05:14.420	00:00:17.892	1074	535,3135	372,2443	0,648424	0,7112014	563,9581	3,322822	0	510,0089	363,8275	0,4648512	0,7245611	562,4857	3,175143	0	21	523	368						Untertest1.avi	0	880	547	72	111	429	284	3814	0	Content		451	257	17892332	6038659373
17909	13:05:14.437	00:00:17.908	1075	540,5012	379,5174	0,6482955	0,7109287	563,9946	3,332462	0	513,8518	362,6646	0,4646811	0,7244027	562,4623	3,119013	0	21	527	371						Untertest1.avi	0	880	547	72	111	429	284	3814	0	Content		455	260	17908955	6038675996
17926	13:05:14.454	00:00:17.925	1076	539,0369	375,372	0,648086	0,7106596	563,8461	3,309659	0	511,1944	362,8932	0,4645076	0,7241234	562,3632	3,144395	0	21	525	369						Untertest1.avi	0	880	547	72	111	429	284	3814	0	Content		453	258	17925578	6038692619
17942	13:05:14.470	00:00:17.942	1077	532,2979	382,903	0,6478042	0,7104238	563,9279	3,340412	0	508,3715	362,8199	0,4642158	0,7239129	562,3836	3,141262	0	21	520	373						Untertest1.avi	0	880	547	72	111	429	284	3814	0	Content		448	262	17942201	6038709242
17959	13:05:14.487	00:00:17.958	1078	534,546	373,5298	0,647438	0,7101724	563,9384	3,33163	0	513,3476	361,0259	0,4638858	0,7237744	562,395	3,123394	0	21	524	367						Untertest1.avi	0	880	547	72	111	429	284	3814	0	Content		452	256	17958950	6038725991
17976	13:05:14.504	00:00:17.975	1079	539,069	375,2165	0,6470058	0,7099871	563,7375	3,318138	0	510,9911	361,258	0,4634567	0,7237505	562,316	3,132699	0	21	525	368						Untertest1.avi	0	880	547	72	111	429	284	3814	0	Content		453	257	17975570	6038742611
17992	13:05:14.520	00:00:17.992	1080	535,7968	384,2365	0,6464595	0,7098557	563,845	3,3326	0	507,2132	364,3561	0,4629282	0,7238457	562,3011	3,14057	0	21	522	374						Untertest1.avi	0	880	547	72	111	429	284	3814	0	Content		450	263	17992195	6038759236
18009	13:05:14.537	00:00:18.008	1081	539,8445	382,6187	0,6458705	0,7097881	563,8306	3,311001	0	514,0022	365,058	0,4623261	0,7240196	562,2828	3,142701	0	21	527	374						Untertest1.avi	0	880	547	72	111	429	284	3814	0	Content		455	263	18008942	6038775983
18026	13:05:14.554	00:00:18.025	1082	532,7801	385,1996	0,6451815	0,7097706	563,6703	3,326843	0	512,3016	358,5097	0,4616599	0,7242791	562,2116	3,166105	0	21	523	372						Untertest1.avi	0	880	547	72	111	429	284	3814	0	Content		451	261	18025565	6038792606
18042	13:05:14.570	00:00:18.042	1083	530,5225	388,6647	0,6444645	0,7097276	563,6658	3,330822	0	512,2138	362,4697	0,4609329	0,7244633	562,0566	3,143129	0	21	521	376						Untertest1.avi	0	880	547	72	111	429	284	3814	0	Content		449	265	18042192	6038809233
18059	13:05:14.587	00:00:18.058	1084	538,6269	376,3413	0,6437083	0,7097402	563,487	3,327106	0	513,6934	370,3425	0,4602176	0,7247056	562,0409	3,163364	0	21	526	373						Untertest1.avi	0	880	547	72	111	429	284	3814	0	Content		454	262	18058938	6038825979
18076	13:05:14.604	00:00:18.075	1085	539,2211	379,1873	0,6430294	0,7096576	563,435	3,306104	0	506,985	369,3197	0,459522	0,7249742	562,0432	3,147928	0	21	523	374						Untertest1.avi	0	880	547	72	111	429	284	3814	0	Content		451	263	18075562	6038842603
18092	13:05:14.620	00:00:18.092	1086	533,0433	379,2988	0,6423112	0,709631	563,4532	3,322424	0	512,8277	364,6645	0,4588234	0,7252554	562,069	3,169965	0	21	523	372						Untertest1.avi	0	880	547	72	111	429	284	3814	0	Content		451	261	18092184	6038859225
18109	13:05:14.637	00:00:18.108	1087	537,2521	378,1284	0,6416879	0,7095382	563,3511	3,295783	0	514,725	362,4393	0,4582218	0,7253819	561,8868	3,118445	0	21	526	370						Untertest1.avi	0	880	547	72	111	429	284	3814	0	Content		454	259	18108810	6038875851
18125	13:05:14.653	00:00:18.125	1088	539,4271	379,3849	0,6411218	0,7093905	563,3293	3,285919	0	507,3311	368,8557	0,4576495	0,7254381	561,789	3,139847	0	21	523	374						Untertest1.avi	0	880	547	72	111	429	284	3814	0	Content		451	263	18125433	6038892474
18142	13:05:14.670	00:00:18.142	1089	534,5204	378,782	0,6405624	0,7092015	563,1995	3,273014	0	511,9963	365,4286	0,4570721	0,7254421	561,7987	3,11045	0	21	523	372						Untertest1.avi	0	880	547	72	111	429	284	3814	0	Content		451	261	18142181	6038909222
18159	13:05:14.687	00:00:18.158	1090	535,7185	384,5031	0,6400334	0,7090234	563,2571	3,291285	0	510,5073	370,4316	0,4565618	0,7254144	561,7607	3,121889	0	21	523	377						Untertest1.avi	0	880	547	72	111	429	284	3814	0	Content		451	266	18158802	6038925843
18175	13:05:14.703	00:00:18.175	1091	541,9299	384,3087	0,6395831	0,7088548	563,1426	3,263829	0	511,1612	369,459	0,4560776	0,7253982	561,7037	3,106781	0	21	527	377						Untertest1.avi	0	880	547	72	111	429	284	3814	0	Content		455	266	18175428	6038942469
18192	13:05:14.720	00:00:18.192	1092	534,2646	387,6894	0,6391433	0,7087335	563,1501	3,25253	0	517,2407	367,5977	0,4556683	0,7254073	561,5602	3,105296	0	21	526	378						Untertest1.avi	0	880	547	72	111	429	284	3814	0	Content		454	267	18192049	6038959090
18209	13:05:14.737	00:00:18.208	1093	537,0811	379,3147	0,6387566	0,7086623	563,0851	3,209788	0	519,554	366,8534	0,4552962	0,725456	561,6663	3,089025	0	21	528	373						Untertest1.avi	0	880	547	72	111	429	284	3814	0	Content		456	262	18208799	6038975840
18225	13:05:14.753	00:00:18.225	1094	534,2103	383,412	0,6384323	0,7086392	562,9291	3,201157	0	517,6208	369,7662	0,454983	0,725557	561,6548	3,072923	0	21	526	377						Untertest1.avi	0	880	547	72	111	429	284	3814	0	Content		454	266	18225420	6038992461
18242	13:05:14.770	00:00:18.242	1095	532,2291	377,0466	0,6382411	0,7087467	562,9587	3,181294	0	516,0825	367,7901	0,4547755	0,7257261	561,5939	3,061487	0	21	524	372						Untertest1.avi	0	880	547	72	111	429	284	3814	0	Content		452	261	18242043	6039009084
18259	13:05:14.787	00:00:18.258	1096	536,0964	377,8019	0,6380708	0,7089276	562,7292	3,147369	0	515,3659	363,6656	0,4546322	0,7259486	561,3698	3,041526	0	21	526	371						Untertest1.avi	0	880	547	72	111	429	284	3814	0	Content		454	260	18258666	6039025707
18275	13:05:14.803	00:00:18.275	1097	532,9128	377,0294	0,63794	0,7090633	562,7348	3,117076	0	516,0724	362,7848	0,4544862	0,7261723	561,4014	3,019785	0	21	524	370						Untertest1.avi	0	880	547	72	111	429	284	3814	0	Content		452	259	18275413	6039042454
18292	13:05:14.820	00:00:18.292	1098	535,2524	379,3665	0,6379119	0,7091562	562,5626	3,112944	0	508,5703	363,6294	0,4544087	0,7263168	561,3898	3,007782	0	21	522	371						Untertest1.avi	0	880	547	72	111	429	284	3814	0	Content		450	260	18292037	6039059078
18309	13:05:14.837	00:00:18.308	1099	531,0724	380,9665	0,6378629	0,7091415	562,7352	3,089186	0	510,7661	370,2419	0,4543678	0,7264073	561,3624	3,009037	0	21	521	376						Untertest1.avi	0	880	547	72	111	429	284	3814	0	Content		449	265	18308660	6039075701
18325	13:05:14.853	00:00:18.325	1100	533,7604	378,492	0,6378528	0,7090459	562,7095	3,097919	0	508,3443	372,0329	0,4543524	0,7264223	561,3618	3,012608	0	21	521	375						Untertest1.avi	0	880	547	72	111	429	284	3814	0	Content		449	264	18325409	6039092450
18342	13:05:14.870	00:00:18.342	1101	541,8448	384,2505	0,6378622	0,7089761	562,6132	3,084983	0	512,3608	371,1911	0,4543637	0,7263686	561,301	3,016785	0	21	527	378						Untertest1.avi	0	880	547	72	111	429	284	3814	0	Content		455	267	18342030	6039109071
18359	13:05:14.887	00:00:18.358	1102	535,9839	381,7249	0,6379222	0,708867	562,3951	3,071372	0	512,1913	366,9443	0,45441	0,7263006	561,276	2,993621	0	21	524	374						Untertest1.avi	0	880	547	72	111	429	284	3814	0	Content		452	263	18358654	6039125695
18375	13:05:14.903	00:00:18.375	1103	535,5151	381,2497	0,6379777	0,7088513	562,4139	3,070953	0	513,4822	368,5607	0,454491	0,726198	561,2523	2,977067	0	21	524	375						Untertest1.avi	0	880	547	72	111	429	284	3814	0	Content		452	264	18375276	6039142317
18392	13:05:14.920	00:00:18.392	1104	531,322	376,3302	0,6380972	0,7089254	562,5226	3,059264	0	513,9879	364,4907	0,4546241	0,7261946	561,0884	2,938155	0	21	523	370						Untertest1.avi	0	880	547	72	111	429	284	3814	0	Content		451	259	18392024	6039159065
18409	13:05:14.937	00:00:18.408	1105	539,2715	380,5101	0,6382627	0,7089967	562,5941	3,061598	0	511,931	367,5703	0,4547597	0,726244	561,1773	2,979931	0	21	526	374						Untertest1.avi	0	880	547	72	111	429	284	3814	0	Content		454	263	18408647	6039175688
18425	13:05:14.953	00:00:18.425	1106	535,0883	376,2986	0,6384355	0,7091518	562,4229	3,020716	0	508,9995	366,024	0,454952	0,726319	561,2742	2,951396	0	21	522	371						Untertest1.avi	0	880	547	72	111	429	284	3814	0	Content		450	260	18425269	6039192310
18442	13:05:14.970	00:00:18.441	1107	531,2731	383,7505	0,6386188	0,70929	562,5213	3,060466	0	512,4683	374,0072	0,4551574	0,7264397	561,1992	2,963302	0	21	522	379						Untertest1.avi	0	880	547	72	111	429	284	3814	0	Content		450	268	18441898	6039208939
18459	13:05:14.987	00:00:18.458	1108	535,0143	378,4799	0,6388056	0,7094846	562,5947	3,037992	0	507,1099	368,8604	0,4553157	0,7265453	561,296	2,974033	0	21	521	374						Untertest1.avi	0	880	547	72	111	429	284	3814	0	Content		449	263	18458523	6039225564
18475	13:05:15.003	00:00:18.475	1109	536,8746	376,205	0,6389382	0,7096497	562,4163	3,006149	0	511,0033	368,6252	0,4554771	0,7266881	561,1457	2,960504	0	21	524	372						Untertest1.avi	0	880	547	72	111	429	284	3814	0	Content		452	261	18475265	6039242306
18492	13:05:15.020	00:00:18.491	1110	534,6394	380,9299	0,6390563	0,7097951	562,5253	3,011083	0	514,2752	369,927	0,4556082	0,7267992	561,1606	2,954891	0	21	524	375						Untertest1.avi	0	880	547	72	111	429	284	3814	0	Content		452	264	18491890	6039258931
18509	13:05:15.037	00:00:18.508	1111	534,9237	390,0052	0,6391296	0,7098716	562,5515	3,038675	0	510,909	369,2236	0,4556619	0,7268905	561,1365	2,953881	0	21	523	380						Untertest1.avi	0	880	547	72	111	429	284	3814	0	Content		451	269	18508514	6039275555
18525	13:05:15.053	00:00:18.525	1112	532,4371	377,7763	0,639153	0,7099785	562,5561	2,994613	0	513,0011	369,5354	0,4556779	0,7269648	561,141	2,927189	0	21	523	374						Untertest1.avi	0	880	547	72	111	429	284	3814	0	Content		451	263	18525138	6039292179
18542	13:05:15.070	00:00:18.541	1113	532,0462	383,5703	0,6391802	0,7100593	562,5198	3,005369	0	508,4134	363,1148	0,4556922	0,7270433	561,1243	2,91991	0	21	520	373						Untertest1.avi	0	880	547	72	111	429	284	3814	0	Content		448	262	18541885	6039308926
18559	13:05:15.087	00:00:18.558	1114	503,7812	388,6038	0,639403	0,7101558	562,4026	2,993708	0	488,1396	365,9078	0,4559799	0,7272228	560,9005	2,921406	0	21	496	377						Untertest1.avi	0	880	547	72	111	429	284	3814	0	Content		424	266	18558509	6039325550
18575	13:05:15.103	00:00:18.575	1115	509,1259	395,9207	0,6393466	0,7102358	562,3256	3,008857	0	485,3578	366,8248	0,4559053	0,7273521	560,9532	2,904112	0	21	497	381						Untertest1.avi	0	880	547	72	111	429	284	3814	0	Content		425	270	18575133	6039342174
18592	13:05:15.120	00:00:18.591	1116	505,8139	385,1403	0,6392797	0,7102596	562,4404	3,007444	0	485,5425	369,0689	0,4558027	0,7275515	560,9344	2,91437	0	21	496	377						Untertest1.avi	0	880	547	72	111	429	284	3814	0	Content		424	266	18591880	6039358921
18609	13:05:15.137	00:00:18.608	1117	509,8899	387,3682	0,6392409	0,7103252	562,3662	2,966823	0	485,941	368,7655	0,4557346	0,7276296	560,9285	2,877643	0	21	498	378						Untertest1.avi	0	880	547	72	111	429	284	3814	0	Content		426	267	18608502	6039375543
18625	13:05:15.153	00:00:18.625	1118	506,8596	382,6783	0,6391459	0,7104245	562,2253	2,97343	0	490,8289	365,8667	0,4556561	0,7277262	560,8353	2,88936	0	21	499	374						Untertest1.avi	0	880	547	72	111	429	284	3814	0	Content		427	263	18625125	6039392166
18642	13:05:15.170	00:00:18.641	1119	507,4134	382,188	0,6390553	0,7105471	562,1184	2,974292	0	488,5323	375,3923	0,4555791	0,7278178	560,6354	2,883152	0	21	498	379						Untertest1.avi	0	880	547	72	111	429	284	3814	0	Content		426	268	18641749	6039408790
18658	13:05:15.186	00:00:18.658	1120	504,8225	389,0928	0,6389652	0,7106441	562,0612	2,989168	0	490,4181	369,1971	0,4554752	0,7279862	560,528	2,861918	0	21	498	379						Untertest1.avi	0	880	547	72	111	429	284	3814	0	Content		426	268	18658499	6039425540
18675	13:05:15.203	00:00:18.675	1121	513,3331	379,7237	0,6388924	0,7106884	562,0463	2,971576	0	487,0229	368,4279	0,4553416	0,7281381	560,5741	2,870364	0	21	500	374						Untertest1.avi	0	880	547	72	111	429	284	3814	0	Content		428	263	18675122	6039442163
18692	13:05:15.220	00:00:18.691	1122	510,1081	385,8358	0,6387796	0,7107798	561,9443	2,986097	0	483,2745	369,3813	0,4552094	0,7282798	560,6383	2,889305	0	21	497	378						Untertest1.avi	0	880	547	72	111	429	284	3814	0	Content		425	267	18691745	6039458786
18708	13:05:15.236	00:00:18.708	1123	509,9008	389,9545	0,6386273	0,7108655	561,96	2,998373	0	481,3122	372,8307	0,4550653	0,7284209	560,3914	2,88969	0	21	496	381						Untertest1.avi	0	880	547	72	111	429	284	3814	0	Content		424	270	18708370	6039475411
18725	13:05:15.253	00:00:18.725	1124	506,7365	392,401	0,6384888	0,7108923	561,9481	3,001469	0	488,679	372,9374	0,4549554	0,7284905	560,2686	2,905171	0	21	498	383						Untertest1.avi	0	880	547	72	111	429	284	3814	0	Content		426	272	18725115	6039492156
18742	13:05:15.270	00:00:18.741	1125	517,4215	395,5425	0,638176	0,7110395	561,9506	3,002698	0	495,5838	379,8893	0,4546544	0,7287425	560,5281	2,915184	0	21	507	388						Untertest1.avi	0	880	547	72	111	429	284	3814	0	Content		435	277	18741739	6039508780
18758	13:05:15.286	00:00:18.758	1126	529,5591	396,3195	0,6378947	0,711176	561,9709	2,996931	0	507,8226	382,5931	0,4543289	0,7290574	560,571	2,906344	0	21	519	389						Untertest1.avi	0	880	547	72	111	429	284	3814	0	Content		447	278	18758363	6039525404
18775	13:05:15.303	00:00:18.774	1127	525,2886	391,9328	0,6377301	0,7112743	561,9357	3,000099	0	508,9196	383,7172	0,4541812	0,729265	560,5751	2,915558	0	21	517	388						Untertest1.avi	0	880	547	72	111	429	284	3814	0	Content		445	277	18774997	6039542038
18792	13:05:15.320	00:00:18.791	1128	529,0175	394,8813	0,6375515	0,7113857	561,8712	2,995106	0	506,9349	385,106	0,4540433	0,7293933	560,3555	2,933858	0	21	518	390						Untertest1.avi	0	880	547	72	111	429	284	3814	0	Content		446	279	18791732	6039558773
18808	13:05:15.336	00:00:18.808	1129	527,3802	392,8536	0,6374567	0,7114314	561,9168	3,010351	0	503,4463	383,3851	0,4538901	0,729518	560,4452	2,929241	0	21	515	388						Untertest1.avi	0	880	547	72	111	429	284	3814	0	Content		443	277	18808356	6039575397
18825	13:05:15.353	00:00:18.824	1130	522,5766	406,1711	0,6373501	0,711471	562,0206	3,080583	0	506,1701	387,3724	0,4537897	0,7295991	560,5853	2,940842	0	21	514	397						Untertest1.avi	0	880	547	72	111	429	284	3814	0	Content		442	286	18824995	6039592036
18842	13:05:15.370	00:00:18.841	1131	529,0582	396,0852	0,6373017	0,7115533	561,8795	3,049409	0	503,5295	387,3394	0,4537336	0,7296346	560,5931	2,966892	0	21	516	392						Untertest1.avi	0	880	547	72	111	429	284	3814	0	Content		444	281	18841606	6039608647
18858	13:05:15.386	00:00:18.858	1132	525,8193	389,8097	0,6372246	0,711596	562,0169	3,067146	0	504,6291	391,2835	0,453696	0,7296413	560,5966	2,995054	0	21	515	391						Untertest1.avi	0	880	547	72	111	429	284	3814	0	Content		443	280	18858228	6039625269
18875	13:05:15.403	00:00:18.874	1133	528,8391	390,253	0,637187	0,7115386	562,011	3,074685	0	504,4649	387,046	0,4536781	0,7295842	560,5914	2,988184	0	21	517	389						Untertest1.avi	0	880	547	72	111	429	284	3814	0	Content		445	278	18874988	6039642029
18892	13:05:15.420	00:00:18.891	1134	528,7519	397,8004	0,6371808	0,7114995	562,0764	3,125277	0	506,2023	387,7096	0,4536791	0,7295136	560,5831	2,994109	0	21	517	393						Untertest1.avi	0	880	547	72	111	429	284	3814	0	Content		445	282	18891596	6039658637
18908	13:05:15.436	00:00:18.908	1135	523,2599	397,868	0,6371825	0,7114918	562,1087	3,113038	0	498,4665	390,714	0,4536905	0,7294789	560,6362	3,00271	0	21	511	394						Untertest1.avi	0	880	547	72	111	429	284	3814	0	Content		439	283	18908346	6039675387
18925	13:05:15.453	00:00:18.924	1136	529,8906	388,8291	0,6371726	0,7115087	562,1408	3,125565	0	508,4074	386,7476	0,4536878	0,7294467	560,6866	3,000331	0	21	519	388						Untertest1.avi	0	880	547	72	111	429	284	3814	0	Content		447	277	18924980	6039692021
18942	13:05:15.470	00:00:18.941	1137	526,5403	390,311	0,637149	0,7114982	562,1702	3,139277	0	501,0151	384,7037	0,4536726	0,7294155	560,6862	3,060103	0	21	514	388						Untertest1.avi	0	880	547	72	111	429	284	3814	0	Content		442	277	18941591	6039708632
18958	13:05:15.486	00:00:18.958	1138	522,9124	394,9923	0,6370949	0,7114389	562,1662	3,153255	0	500,9803	387,34	0,4536365	0,7293852	560,6876	3,066481	0	21	512	391						Untertest1.avi	0	880	547	72	111	429	284	3814	0	Content		440	280	18958214	6039725255
18975	13:05:15.503	00:00:18.974	1139	526,7296	395,3325	0,6370414	0,7112916	562,2169	3,223742	0	504,76	385,1708	0,4535953	0,7293281	560,6885	3,096745	0	21	516	390						Untertest1.avi	0	880	547	72	111	429	284	3814	0	Content		444	279	18974977	6039742018
18992	13:05:15.520	00:00:18.991	1140	528,2333	400,6088	0,6369821	0,7111212	562,2731	3,220162	0	504,2596	391,0312	0,4534914	0,7292545	560,7045	3,075329	0	21	516	396						Untertest1.avi	0	880	547	72	111	429	284	3814	0	Content		444	285	18991586	6039758627
19008	13:05:15.536	00:00:19.008	1141	525,6161	394,6733	0,6369379	0,71102	562,3111	3,225193	0	503,9072	394,0015	0,453435	0,7292264	560,8254	3,133023	0	21	515	394						Untertest1.avi	0	880	547	72	111	429	284	3814	0	Content		443	283	19008208	6039775249
19025	13:05:15.553	00:00:19.024	1142	522,8212	393,4226	0,6368833	0,7110398	562,5006	3,256852	0	506,7521	384,7621	0,4533901	0,7292674	560,9467	3,125253	0	21	515	389						Untertest1.avi	0	880	547	72	111	429	284	3814	0	Content		443	278	19024833	6039791874
19041	13:05:15.569	00:00:19.041	1143	523,5325	398,2592	0,6368667	0,7111656	562,5148	3,281319	0	500,5936	385,8339	0,4533716	0,7294275	560,9783	3,163326	0	21	512	392						Untertest1.avi	0	880	547	72	111	429	284	3814	0	Content		440	281	19041456	6039808497
19058	13:05:15.586	00:00:19.058	1144	522,1943	402,9756	0,6368725	0,7113794	562,5806	3,304825	0	502,6341	387,6417	0,4534193	0,7296507	561,0978	3,16956	0	21	512	395						Untertest1.avi	0	880	547	72	111	429	284	3814	0	Content		440	284	19058203	6039825244
19075	13:05:15.603	00:00:19.074	1145	525,6093	403,629	0,6369317	0,7116121	562,4321	3,316604	0	501,3124	387,3826	0,4534646	0,7298994	560,9692	3,170597	0	21	513	396						Untertest1.avi	0	880	547	72	111	429	284	3814	0	Content		441	285	19074825	6039841866
19091	13:05:15.619	00:00:19.091	1146	523,0256	400,6787	0,6369871	0,7118351	562,4688	3,350019	0	505,5405	387,4384	0,4535743	0,7301205	561,0262	3,184863	0	21	514	394						Untertest1.avi	0	880	547	72	111	429	284	3814	0	Content		442	283	19091448	6039858489
19108	13:05:15.636	00:00:19.108	1147	520,6354	396,407	0,6370666	0,7119464	562,4531	3,324777	0	501,4937	396,2792	0,4536789	0,7302238	560,9839	3,229608	0	21	511	396						Untertest1.avi	0	880	547	72	111	429	284	3814	0	Content		439	285	19108072	6039875113
19125	13:05:15.653	00:00:19.124	1148	526,4335	394,8703	0,6371933	0,7120026	562,5811	3,367588	0	513,5634	389,2391	0,4537649	0,7302491	561,0708	3,238479	0	21	520	392						Untertest1.avi	0	880	547	72	111	429	284	3814	0	Content		448	281	19124820	6039891861
19141	13:05:15.669	00:00:19.141	1149	521,5823	398,9319	0,6373276	0,7119802	562,6718	3,40047	0	502,791	387,3259	0,4538804	0,7302328	561,2571	3,275727	0	21	512	393						Untertest1.avi	0	880	547	72	111	429	284	3814	0	Content		440	282	19141442	6039908483
19158	13:05:15.686	00:00:19.158	1150	519,906	404,1923	0,6374497	0,7119414	562,4936	3,43442	0	507,0396	388,423	0,4540449	0,7301207	561,0942	3,291093	0	21	513	396						Untertest1.avi	0	880	547	72	111	429	284	3814	0	Content		441	285	19158192	6039925233
19175	13:05:15.703	00:00:19.174	1151	521,254	401,835	0,6375586	0,7118654	562,5214	3,428582	0	502,5414	391,1355	0,4541726	0,7299724	561,1418	3,31641	0	21	512	396						Untertest1.avi	0	880	547	72	111	429	284	3814	0	Content		440	285	19174816	6039941857
19191	13:05:15.719	00:00:19.191	1152	524,076	399,4113	0,6377175	0,7117527	562,5837	3,431571	0	501,6998	392,1995	0,4542888	0,7297933	561,2165	3,330758	0	21	513	396						Untertest1.avi	0	880	547	72	111	429	284	3814	0	Content		441	285	19191438	6039958479
19208	13:05:15.736	00:00:19.208	1153	520,9545	402,3846	0,6378623	0,7116472	562,6432	3,473328	0	504,0877	387,0975	0,4544074	0,729691	561,1334	3,32978	0	21	513	395						Untertest1.avi	0	880	547	72	111	429	284	3814	0	Content		441	284	19208062	6039975103
19225	13:05:15.753	00:00:19.224	1154	523,2034	403,5652	0,6379735	0,7115738	562,4261	3,49282	0	509,6881	388,8447	0,454558	0,7295883	560,9419	3,357448	0	21	516	396						Untertest1.avi	0	880	547	72	111	429	284	3814	0	Content		444	285	19224686	6039991727
19241	13:05:15.769	00:00:19.241	1155	518,4375	400,8351	0,6380904	0,7114921	562,43	3,528843	0	504,4976	393,2921	0,4546523	0,7294878	560,9344	3,375394	0	21	511	397						Untertest1.avi	0	880	547	72	111	429	284	3814	0	Content		439	286	19241433	6040008474
19258	13:05:15.786	00:00:19.258	1156	520,2241	401,7316	0,6382068	0,7114449	562,5248	3,533761	0	510,6373	385,6685	0,4547065	0,7294292	560,9515	3,380327	0	21	515	394						Untertest1.avi	0	880	547	72	111	429	284	3814	0	Content		443	283	19258054	6040025095
19275	13:05:15.803	00:00:19.274	1157	521,3563	406,6003	0,6382752	0,7114158	562,4767	3,553037	0	508,3183	382,0705	0,454756	0,729389	561,012	3,40741	0	21	515	394						Untertest1.avi	0	880	547	72	111	429	284	3814	0	Content		443	283	19274678	6040041719
19291	13:05:15.819	00:00:19.291	1158	520,5648	401,7814	0,638332	0,7113901	562,4592	3,56258	0	506,2156	382,2316	0,4547871	0,7293761	560,957	3,421338	0	21	513	392						Untertest1.avi	0	880	547	72	111	429	284	3814	0	Content		441	281	19291300	6040058341
19308	13:05:15.836	00:00:19.308	1159	521,6796	407,9624	0,638357	0,7113988	562,3867	3,605613	0	502,4906	390,9016	0,4548075	0,7293984	560,892	3,43317	0	21	512	399						Untertest1.avi	0	880	547	72	111	429	284	3814	0	Content		440	288	19308049	6040075090
19325	13:05:15.853	00:00:19.324	1160	525,5627	401,2617	0,6383593	0,7114145	562,3394	3,609885	0	506,4455	382,0861	0,4548018	0,7294905	560,8458	3,436826	0	21	516	392						Untertest1.avi	0	880	547	72	111	429	284	3814	0	Content		444	281	19324673	6040091714
19341	13:05:15.869	00:00:19.341	1161	520,217	403,1096	0,6383322	0,7114358	562,35	3,625612	0	508,5481	389,2572	0,4547767	0,7295374	560,8401	3,467533	0	21	514	396						Untertest1.avi	0	880	547	72	111	429	284	3814	0	Content		442	285	19341296	6040108337
19358	13:05:15.886	00:00:19.357	1162	524,5549	400,6442	0,6382722	0,7114474	562,2696	3,622785	0	506,2172	390,649	0,4547095	0,7295878	560,7942	3,480897	0	21	515	396						Untertest1.avi	0	880	547	72	111	429	284	3814	0	Content		443	285	19357935	6040124976
19375	13:05:15.903	00:00:19.374	1163	521,6592	399,1772	0,6381665	0,7114493	562,1896	3,633357	0	508,9888	386,4305	0,454621	0,7296543	560,6782	3,48354	0	21	515	393						Untertest1.avi	0	880	547	72	111	429	284	3814	0	Content		443	282	19374541	6040141582
19391	13:05:15.919	00:00:19.391	1164	519,333	401,7763	0,6380273	0,7114193	562,0779	3,666147	0	515,1938	385,33	0,4545022	0,729706	560,6017	3,484614	0	21	517	394						Untertest1.avi	0	880	547	72	111	429	284	3814	0	Content		445	283	19391291	6040158332
19408	13:05:15.936	00:00:19.407	1165	504,8842	396,9493	0,6380395	0,7114381	562,047	3,654078	0	494,1216	390,3942	0,4545303	0,7297909	560,5231	3,497392	0	21	500	394						Untertest1.avi	0	880	547	72	111	429	284	3814	0	Content		428	283	19407924	6040174965
19425	13:05:15.953	00:00:19.424	1166	486,6021	410,0245	0,6380466	0,711495	561,9996	3,697419	0	476,2395	396,61	0,4545426	0,7298827	560,4628	3,52018	0	21	481	403						Untertest1.avi	0	880	547	72	111	429	284	3814	0	Content		409	292	19424537	6040191578
19441	13:05:15.969	00:00:19.441	1167	494,5261	406,1864	0,6378356	0,7115464	561,981	3,705912	0	476,9278	390,9025	0,4542928	0,730004	560,6398	3,52046	0	21	486	399						Untertest1.avi	0	880	547	72	111	429	284	3814	0	Content		414	288	19441285	6040208326
19458	13:05:15.986	00:00:19.457	1168	495,3483	404,3256	0,6375812	0,7116899	561,9335	3,699622	0	475,3709	394,5001	0,4540515	0,7300924	560,388	3,518808	0	21	485	399						Untertest1.avi	0	880	547	72	111	429	284	3814	0	Content		413	288	19457917	6040224958
19475	13:05:16.003	00:00:19.474	1169	494,288	408,9921	0,6373439	0,7116627	561,9868	3,701491	0	476,153	394,2479	0,4537565	0,7302545	560,5941	3,549236	0	21	485	402						Untertest1.avi	0	880	547	72	111	429	284	3814	0	Content		413	291	19474538	6040241579
19491	13:05:16.019	00:00:19.491	1170	492,4485	408,9831	0,6370563	0,711783	561,944	3,742941	0	480,9888	396,2021	0,4534846	0,7303845	560,3964	3,527535	0	21	487	403						Untertest1.avi	0	880	547	72	111	429	284	3814	0	Content		415	292	19491282	6040258323
19508	13:05:16.036	00:00:19.507	1171	496,4201	406,6801	0,6367746	0,7119097	561,7852	3,726643	0	480,5186	391,4643	0,4531778	0,7305543	560,4605	3,537819	0	21	488	399						Untertest1.avi	0	880	547	72	111	429	284	3814	0	Content		416	288	19507914	6040274955
19525	13:05:16.053	00:00:19.524	1172	495,0918	408,8351	0,6364739	0,7119509	561,9491	3,751947	0	480,5963	394,3163	0,4528708	0,7306651	560,494	3,547351	0	21	488	402						Untertest1.avi	0	880	547	72	111	429	284	3814	0	Content		416	291	19524528	6040291569
19541	13:05:16.069	00:00:19.541	1173	492,7452	407,6521	0,6361223	0,7118402	561,807	3,769537	0	480,5357	394,5223	0,4525562	0,7305812	560,3163	3,562897	0	21	487	401						Untertest1.avi	0	880	547	72	111	429	284	3814	0	Content		415	290	19541152	6040308193
19558	13:05:16.086	00:00:19.557	1174	497,9285	407,3615	0,6358063	0,7116224	561,7333	3,773963	0	480,2243	392,1793	0,4521869	0,7304305	560,3647	3,562055	0	21	489	400						Untertest1.avi	0	880	547	72	111	429	284	3814	0	Content		417	289	19557774	6040324815
19575	13:05:16.103	00:00:19.574	1175	499,9898	406,5569	0,6354906	0,7113563	561,9261	3,789365	0	484,5745	387,142	0,4518247	0,7302549	560,504	3,537548	0	21	492	397						Untertest1.avi	0	880	547	72	111	429	284	3814	0	Content		420	286	19574523	6040341564
19591	13:05:16.119	00:00:19.591	1176	489,9001	406,9749	0,6351444	0,7110639	561,8916	3,774263	0	480,1588	395,1974	0,4515369	0,7300202	560,2543	3,578218	0	21	485	401						Untertest1.avi	0	880	547	72	111	429	284	3814	0	Content		413	290	19591146	6040358187
19608	13:05:16.136	00:00:19.607	1177	499,5185	408,6664	0,6348451	0,710852	561,7992	3,792418	0	476,4038	395,441	0,4511804	0,7298845	560,3423	3,559814	0	21	488	402						Untertest1.avi	0	880	547	72	111	429	284	3814	0	Content		416	291	19607770	6040374811
19624	13:05:16.152	00:00:19.624	1178	501,5734	408,6979	0,6345715	0,7107837	561,9437	3,788729	0	470,9206	398,685	0,4509176	0,7298852	560,4879	3,587342	0	21	486	404						Untertest1.avi	0	880	547	72	111	429	284	3814	0	Content		414	293	19624391	6040391432
19641	13:05:16.169	00:00:19.641	1179	498,0683	407,6638	0,6342939	0,7109144	561,8547	3,824513	0	476,8507	393,3161	0,4506566	0,7300348	560,2646	3,59278	0	21	487	400						Untertest1.avi	0	880	547	72	111	429	284	3814	0	Content		415	289	19641138	6040408179
19658	13:05:16.186	00:00:19.657	1180	496,9422	402,8973	0,6341215	0,7112045	561,8278	3,786479	0	478,587	393,2796	0,4504611	0,7302868	560,29	3,597908	0	21	488	398						Untertest1.avi	0	880	547	72	111	429	284	3814	0	Content		416	287	19657764	6040424805
19674	13:05:16.202	00:00:19.674	1181	499,8274	407,2285	0,6339733	0,7115837	561,801	3,802409	0	471,2429	392,3816	0,45026	0,7307147	560,2245	3,600336	0	21	486	400						Untertest1.avi	0	880	547	72	111	429	284	3814	0	Content		414	289	19674386	6040441427
19691	13:05:16.219	00:00:19.691	1182	502,2559	410,0884	0,6338381	0,7120292	561,5399	3,831586	0	475,4785	392,8555	0,4501471	0,7311581	560,0756	3,599261	0	21	489	401						Untertest1.avi	0	880	547	72	111	429	284	3814	0	Content		417	290	19691010	6040458051
19708	13:05:16.236	00:00:19.707	1183	494,8522	417,0004	0,6337096	0,7123784	561,6127	3,838203	0	478,6681	394,1055	0,4500524	0,7315583	560,0411	3,609496	0	21	487	406						Untertest1.avi	0	880	547	72	111	429	284	3814	0	Content		415	295	19707757	6040474798
19724	13:05:16.252	00:00:19.724	1184	500,0027	409,956	0,6336583	0,7125624	561,5712	3,811391	0	477,046	394,7306	0,4499229	0,7318059	559,9922	3,608123	0	21	489	402						Untertest1.avi	0	880	547	72	111	429	284	3814	0	Content		417	291	19724386	6040491427
19741	13:05:16.269	00:00:19.741	1185	499,9129	412,9695	0,6336033	0,7126504	561,461	3,830671	0	467,718	392,051	0,4498386	0,731893	559,9512	3,634536	0	21	484	403						Untertest1.avi	0	880	547	72	111	429	284	3814	0	Content		412	292	19741133	6040508174
19758	13:05:16.286	00:00:19.757	1186	499,2835	414,0376	0,6336023	0,7125722	561,3546	3,857034	0	473,0781	391,9689	0,4497936	0,7318358	559,8856	3,594382	0	21	486	403						Untertest1.avi	0	880	547	72	111	429	284	3814	0	Content		414	292	19757756	6040524797
19774	13:05:16.302	00:00:19.774	1187	503,304	409,2377	0,6336514	0,7124382	561,2899	3,824952	0	475,0571	391,6628	0,4498232	0,7316642	559,6729	3,613834	0	21	489	400						Untertest1.avi	0	880	547	72	111	429	284	3814	0	Content		417	289	19774380	6040541421
19791	13:05:16.319	00:00:19.791	1188	495,9403	417,4908	0,633736	0,7122859	561,1411	3,852123	0	479,2368	393,9212	0,4499375	0,7314774	559,4182	3,592206	0	21	488	406						Untertest1.avi	0	880	547	72	111	429	284	3814	0	Content		416	295	19791002	6040558043
19808	13:05:16.336	00:00:19.807	1189	499,4606	411,2335	0,6339014	0,7122217	560,8969	3,843034	0	481,0505	393,1262	0,4500737	0,7313245	559,5273	3,588912	0	21	490	402						Untertest1.avi	0	880	547	72	111	429	284	3814	0	Content		418	291	19807621	6040574662
19824	13:05:16.352	00:00:19.824	1190	499,3523	417,9163	0,6341475	0,7121458	560,7679	3,801616	0	473,318	393,5989	0,4502476	0,7312912	559,4261	3,584061	0	21	486	406						Untertest1.avi	0	880	547	72	111	429	284	3814	0	Content		414	295	19824370	6040591411
19841	13:05:16.369	00:00:19.840	1191	491,4712	412,8991	0,6343613	0,7121415	560,6602	3,77924	0	476,6992	393,7713	0,4504794	0,7312818	559,189	3,526794	0	21	484	403						Untertest1.avi	0	880	547	72	111	429	284	3814	0	Content		412	292	19840994	6040608035
19858	13:05:16.386	00:00:19.857	1192	501,2394	411,4593	0,6346608	0,7122175	560,5792	3,739405	0	479,4686	390,7593	0,4507118	0,7312538	559,1948	3,486943	0	21	490	401						Untertest1.avi	0	880	547	72	111	429	284	3814	0	Content		418	290	19857616	6040624657
19874	13:05:16.402	00:00:19.874	1193	498,1954	416,6167	0,6349018	0,7124149	560,4705	3,709492	0	479,3649	393,2548	0,4509646	0,7313082	559,0477	3,41633	0	21	489	405						Untertest1.avi	0	880	547	72	111	429	284	3814	0	Content		417	294	19874241	6040641282
19891	13:05:16.419	00:00:19.890	1194	500,9036	409,3311	0,6352105	0,71263	560,4815	3,608139	0	470,0514	390,7248	0,4512215	0,7313478	559,0317	3,399498	0	21	485	400						Untertest1.avi	0	880	547	72	111	429	284	3814	0	Content		413	289	19890989	6040658030
19908	13:05:16.436	00:00:19.907	1195	496,2295	415,5602	0,635444	0,7128152	560,2315	3,591461	0	465,6382	390,1376	0,4514319	0,7314177	559,0002	3,370754	0	21	481	403						Untertest1.avi	0	880	547	72	111	429	284	3814	0	Content		409	292	19907613	6040674654
19924	13:05:16.452	00:00:19.924	1196	505,8645	412,3939	0,6356875	0,7129593	560,4051	3,513795	0	472,3125	391,5374	0,4516669	0,7314809	558,9347	3,281354	0	21	489	402						Untertest1.avi	0	880	547	72	111	429	284	3814	0	Content		417	291	19924235	6040691276
19941	13:05:16.469	00:00:19.940	1197	500,6733	410,086	0,6358062	0,7129214	560,3558	3,463696	0	478,5874	382,9376	0,4518264	0,7314196	558,8514	3,270393	0	21	490	397						Untertest1.avi	0	880	547	72	111	429	284	3814	0	Content		418	286	19940861	6040707902
19958	13:05:16.486	00:00:19.957	1198	508,7246	408,4409	0,6359349	0,7128272	560,2183	3,42182	0	485,4602	378,4707	0,4519566	0,7312669	558,9783	3,196651	0	21	497	393						Untertest1.avi	0	880	547	72	111	429	284	3814	0	Content		425	282	19957609	6040724650
19974	13:05:16.502	00:00:19.974	1199	512,4704	408,0298	0,6361814	0,7127572	560,4532	3,385267	0	481,5968	386,2336	0,4521877	0,7310896	558,9304	3,168878	0	21	497	397						Untertest1.avi	0	880	547	72	111	429	284	3814	0	Content		425	286	19974233	6040741274
19991	13:05:16.519	00:00:19.990	1200	507,6245	404,3301	0,6363595	0,7126057	560,5146	3,342361	0	486,8961	381,4608	0,4523706	0,7309039	558,9639	3,11868	0	21	497	393						Untertest1.avi	0	880	547	72	111	429	284	3814	0	Content		425	282	19990854	6040757895
20008	13:05:16.536	00:00:20.007	1201	513,2441	406,1245	0,6365933	0,7124548	560,633	3,278719	0	485,7614	384,927	0,4525892	0,7306902	559,2155	3,092844	0	21	500	396						Untertest1.avi	0	880	547	72	111	429	284	3814	0	Content		428	285	20007603	6040774644
20024	13:05:16.552	00:00:20.024	1202	507,6815	403,23	0,6367593	0,7123987	560,5964	3,22685	0	482,3139	387,4042	0,4528283	0,7304846	559,0541	3,08185	0	21	495	395						Untertest1.avi	0	880	547	72	111	429	284	3814	0	Content		423	284	20024227	6040791268
20041	13:05:16.569	00:00:20.040	1203	519,0488	404,9962	0,6369755	0,7123647	560,6016	3,221074	0	485,3501	381,7144	0,4529919	0,7303458	559,2418	3,018858	0	21	502	393						Untertest1.avi	0	880	547	72	111	429	284	3814	0	Content		430	282	20040848	6040807889
20057	13:05:16.585	00:00:20.057	1204	513,4587	408,6802	0,6371313	0,7123749	560,7207	3,182286	0	480,797	379,4919	0,4531616	0,7302352	559,1918	3,011564	0	21	497	394						Untertest1.avi	0	880	547	72	111	429	284	3814	0	Content		425	283	20057473	6040824514
20074	13:05:16.602	00:00:20.074	1205	515,737	402,2505	0,6372381	0,7124699	560,6634	3,132559	0	484,197	388,531	0,453314	0,7301771	559,1736	2,998104	0	21	500	395						Untertest1.avi	0	880	547	72	111	429	284	3814	0	Content		428	284	20074095	6040841136
20091	13:05:16.619	00:00:20.090	1206	510,5363	406,6923	0,6373162	0,7125547	560,7365	3,154291	0	485,8797	378,6051	0,4533857	0,7301525	559,3032	2,971226	0	21	498	393						Untertest1.avi	0	880	547	72	111	429	284	3814	0	Content		426	282	20090846	6040857887
20107	13:05:16.635	00:00:20.107	1207	509,0677	399,2467	0,6373664	0,7126262	560,8042	3,093934	0	481,3172	383,0397	0,4534257	0,7301737	559,375	2,972214	0	21	495	391						Untertest1.avi	0	880	547	72	111	429	284	3814	0	Content		423	280	20107467	6040874508
20124	13:05:16.652	00:00:20.124	1208	518,546	400,6629	0,6374051	0,7127831	560,822	3,090138	0	485,6096	383,1266	0,453452	0,7302545	559,4	2,951031	0	21	502	392						Untertest1.avi	0	880	547	72	111	429	284	3814	0	Content		430	281	20124091	6040891132
20141	13:05:16.669	00:00:20.140	1209	512,0215	405,0382	0,6374156	0,7129659	560,8439	3,084653	0	480,7787	388,2709	0,4534595	0,7303277	559,3807	2,942533	0	21	496	397						Untertest1.avi	0	880	547	72	111	429	284	3814	0	Content		424	286	20140839	6040907880
20157	13:05:16.685	00:00:20.157	1210	506,544	405,2263	0,6373999	0,7130532	560,7946	3,065519	0	485,4714	385,5021	0,4534402	0,7304208	559,3671	2,924168	0	21	496	395						Untertest1.avi	0	880	547	72	111	429	284	3814	0	Content		424	284	20157463	6040924504
20174	13:05:16.702	00:00:20.174	1211	516,4526	404,6472	0,6373822	0,7130924	560,7613	3,04941	0	488,4317	379,9035	0,4533985	0,730499	559,2585	2,887743	0	21	502	392						Untertest1.avi	0	880	547	72	111	429	284	3814	0	Content		430	281	20174085	6040941126
20191	13:05:16.719	00:00:20.190	1212	508,9814	413,282	0,6373493	0,7130775	560,7309	3,091009	0	485,0102	384,8863	0,4533569	0,7305539	559,2207	2,924955	0	21	497	399						Untertest1.avi	0	880	547	72	111	429	284	3814	0	Content		425	288	20190708	6040957749
20207	13:05:16.735	00:00:20.207	1213	508,0789	400,4327	0,6372756	0,7129977	560,635	3,051311	0	488,3093	385,0975	0,4532955	0,7305565	559,1298	2,887213	0	21	498	393						Untertest1.avi	0	880	547	72	111	429	284	3814	0	Content		426	282	20207456	6040974497
20224	13:05:16.752	00:00:20.224	1214	513,8876	402,6913	0,6372142	0,7128744	560,5912	3,04691	0	483,4539	378,8276	0,453174	0,7304928	559,1852	2,902725	0	21	499	391						Untertest1.avi	0	880	547	72	111	429	284	3814	0	Content		427	280	20224080	6040991121
20241	13:05:16.769	00:00:20.240	1215	516,6118	398,606	0,6371227	0,712755	560,608	3,023321	0	487,7419	387,3096	0,4530381	0,7303948	559,2281	2,865425	0	21	502	393						Untertest1.avi	0	880	547	72	111	429	284	3814	0	Content		430	282	20240705	6041007746
20257	13:05:16.785	00:00:20.257	1216	517,9562	398,3843	0,6370305	0,7127089	560,5798	3,042428	0	486,7529	392,2957	0,4529296	0,7303202	559,0854	2,892973	0	21	502	395						Untertest1.avi	0	880	547	72	111	429	284	3814	0	Content		430	284	20257452	6041024493
20274	13:05:16.802	00:00:20.274	1217	510,4621	401,8177	0,6369071	0,7127551	560,3009	3,012989	0	483,7981	387,8023	0,4528443	0,7303412	558,9576	2,916397	0	21	497	395						Untertest1.avi	0	880	547	72	111	429	284	3814	0	Content		425	284	20274075	6041041116
20291	13:05:16.819	00:00:20.290	1218	513,0984	399,6447	0,6368222	0,7128925	560,3948	3,00968	0	491,7824	385,9614	0,4527744	0,730441	558,8929	2,891013	0	21	502	393						Untertest1.avi	0	880	547	72	111	429	284	3814	0	Content		430	282	20290697	6041057738
20307	13:05:16.835	00:00:20.307	1219	509,3687	408,028	0,636782	0,713085	560,3854	3,052301	0	488,9941	385,076	0,4527399	0,7306268	558,8759	2,89622	0	21	499	397						Untertest1.avi	0	880	547	72	111	429	284	3814	0	Content		427	286	20307322	6041074363
20324	13:05:16.852	00:00:20.323	1220	515,4675	400,3295	0,636757	0,7132679	560,4114	3,046617	0	491,0409	381,756	0,4527059	0,730807	558,8063	2,90461	0	21	503	391						Untertest1.avi	0	880	547	72	111	429	284	3814	0	Content		431	280	20323946	6041090987
20341	13:05:16.869	00:00:20.340	1221	512,7167	402,4581	0,6367429	0,7134691	560,3274	3,057856	0	489,4564	381,4892	0,4526405	0,7309791	558,9087	2,894168	0	21	501	392						Untertest1.avi	0	880	547	72	111	429	284	3814	0	Content		429	281	20340694	6041107735
20357	13:05:16.885	00:00:20.357	1222	509,7078	410,1702	0,6367022	0,7136291	560,2882	3,08184	0	486,7888	384,7544	0,4525859	0,7311208	558,8575	2,920405	0	21	498	397						Untertest1.avi	0	880	547	72	111	429	284	3814	0	Content		426	286	20357317	6041124358
20374	13:05:16.902	00:00:20.373	1223	513,5689	401,2001	0,6366565	0,7137434	560,2877	3,089427	0	483,3927	389,2043	0,4525131	0,7312899	558,8502	2,93746	0	21	498	395						Untertest1.avi	0	880	547	72	111	429	284	3814	0	Content		426	284	20373939	6041140980
20391	13:05:16.919	00:00:20.390	1224	511,9936	403,5111	0,6365753	0,7138324	560,2673	3,111651	0	480,3796	391,7603	0,4524453	0,7313709	558,8302	2,961452	0	21	496	398						Untertest1.avi	0	880	547	72	111	429	284	3814	0	Content		424	287	20390689	6041157730
20407	13:05:16.935	00:00:20.407	1225	510,6425	408,6107	0,636478	0,7138215	560,1414	3,131019	0	479,8716	392,2897	0,4523841	0,7313836	558,84	3,012683	0	21	495	400						Untertest1.avi	0	880	547	72	111	429	284	3814	0	Content		423	289	20407311	6041174352
20424	13:05:16.952	00:00:20.423	1226	513,7047	405,0813	0,6363767	0,7137319	560,0052	3,126398	0	485,1766	384,6353	0,4523009	0,7313923	558,689	3,006441	0	21	499	395						Untertest1.avi	0	880	547	72	111	429	284	3814	0	Content		427	284	20423935	6041190976
20441	13:05:16.969	00:00:20.440	1227	515,144	406,7982	0,6362785	0,7136183	560,1312	3,160671	0	483,3468	386,4412	0,4522077	0,7313066	558,6595	3,039792	0	21	499	397						Untertest1.avi	0	880	547	72	111	429	284	3814	0	Content		427	286	20440557	6041207598
20457	13:05:16.985	00:00:20.457	1228	517,7259	401,6058	0,6362147	0,7135118	560,1407	3,149919	0	483,8059	389,2066	0,4521033	0,7312606	558,71	3,050659	0	21	501	395						Untertest1.avi	0	880	547	72	111	429	284	3814	0	Content		429	284	20457181	6041224222
20474	13:05:17.002	00:00:20.473	1229	512,4797	398,5745	0,6361309	0,7133667	560,07	3,179772	0	483,3418	384,1898	0,452012	0,7312245	558,791	3,055033	0	21	498	391						Untertest1.avi	0	880	547	72	111	429	284	3814	0	Content		426	280	20473928	6041240969
20491	13:05:17.019	00:00:20.490	1230	513,4995	402,4119	0,6360736	0,7133383	560,0261	3,243864	0	484,2452	387,1559	0,4519553	0,7312228	558,7325	3,080912	0	21	499	395						Untertest1.avi	0	880	547	72	111	429	284	3814	0	Content		427	284	20490554	6041257595
20507	13:05:17.035	00:00:20.507	1231	510,1272	408,3306	0,6360435	0,7133756	559,9608	3,233095	0	487,1999	386,2503	0,4519338	0,7312679	558,7186	3,091858	0	21	499	397						Untertest1.avi	0	880	547	72	111	429	284	3814	0	Content		427	286	20507182	6041274223
20524	13:05:17.052	00:00:20.523	1232	507,8606	402,304	0,6360483	0,7135187	559,9475	3,259188	0	489,4299	389,6916	0,4519305	0,731363	558,7238	3,104838	0	21	499	396						Untertest1.avi	0	880	547	72	111	429	284	3814	0	Content		427	285	20523927	6041290968
20541	13:05:17.069	00:00:20.540	1233	510,0441	398,2244	0,6360666	0,7136666	559,9355	3,255229	0	484,3676	386,078	0,4519286	0,7315668	558,5975	3,140749	0	21	497	392						Untertest1.avi	0	880	547	72	111	429	284	3814	0	Content		425	281	20540547	6041307588
20557	13:05:17.085	00:00:20.557	1234	511,4032	401,4164	0,6360887	0,7138199	559,9001	3,320485	0	481,5563	382,6349	0,4519366	0,7317844	558,5587	3,145077	0	21	496	392						Untertest1.avi	0	880	547	72	111	429	284	3814	0	Content		424	281	20557172	6041324213
20574	13:05:17.102	00:00:20.573	1235	506,2898	403,5435	0,6360878	0,7139143	559,8946	3,343667	0	485,8097	384,8856	0,4519431	0,7319683	558,5682	3,170602	0	21	496	394						Untertest1.avi	0	880	547	72	111	429	284	3814	0	Content		424	283	20573797	6041340838
20590	13:05:17.118	00:00:20.590	1236	509,6702	407,094	0,6360782	0,7139878	559,8481	3,344172	0	485,4061	390,3873	0,4519413	0,7320504	558,545	3,178487	0	21	498	399						Untertest1.avi	0	880	547	72	111	429	284	3814	0	Content		426	288	20590421	6041357462
20607	13:05:17.135	00:00:20.607	1237	515,1073	401,5544	0,6360353	0,7140116	559,748	3,382273	0	483,9786	385,3932	0,4518943	0,7321301	558,4589	3,198542	0	21	500	393						Untertest1.avi	0	880	547	72	111	429	284	3814	0	Content		428	282	20607167	6041374208
20624	13:05:17.152	00:00:20.623	1238	504,8075	404,7825	0,6359661	0,7139907	559,6603	3,40421	0	487,432	393,3094	0,45185	0,732089	558,4368	3,220108	0	21	496	399						Untertest1.avi	0	880	547	72	111	429	284	3814	0	Content		424	288	20623790	6041390831
20640	13:05:17.168	00:00:20.640	1239	507,7751	407,7664	0,6359065	0,7138808	559,6482	3,398461	0	488,1537	387,1814	0,4517837	0,7320638	558,3643	3,251686	0	21	498	397						Untertest1.avi	0	880	547	72	111	429	284	3814	0	Content		426	286	20640414	6041407455
20657	13:05:17.185	00:00:20.657	1240	509,0895	410,7728	0,6358487	0,7137952	559,6638	3,448327	0	491,966	388,764	0,4517196	0,7320408	558,3103	3,236415	0	21	501	400						Untertest1.avi	0	880	547	72	111	429	284	3814	0	Content		429	289	20657038	6041424079
20674	13:05:17.202	00:00:20.673	1241	511,9668	406,681	0,6358044	0,7136834	559,6777	3,422282	0	487,433	395,0067	0,4516485	0,7319952	558,3199	3,283634	0	21	500	401						Untertest1.avi	0	880	547	72	111	429	284	3814	0	Content		428	290	20673787	6041440828
20690	13:05:17.218	00:00:20.690	1242	514,4495	407,9736	0,6357712	0,7136399	559,6539	3,460021	0	485,8185	392,2951	0,4515888	0,7319981	558,3185	3,294993	0	21	500	400						Untertest1.avi	0	880	547	72	111	429	284	3814	0	Content		428	289	20690412	6041457453
20707	13:05:17.235	00:00:20.707	1243	509,5605	403,5389	0,63572	0,7136096	559,816	3,451876	0	485,7193	392,2929	0,4515552	0,7319954	558,3144	3,289601	0	21	498	398						Untertest1.avi	0	880	547	72	111	429	284	3814	0	Content		426	287	20707033	6041474074
20724	13:05:17.252	00:00:20.723	1244	506,8465	407,1904	0,6357071	0,7136087	559,7918	3,484833	0	485,8334	393,6036	0,451538	0,7319981	558,3249	3,310532	0	21	496	400						Untertest1.avi	0	880	547	72	111	429	284	3814	0	Content		424	289	20723781	6041490822
20740	13:05:17.268	00:00:20.740	1245	507,5135	407,4409	0,6357028	0,7136497	559,7926	3,510336	0	488,5894	387,5495	0,4515265	0,7320223	558,3641	3,304377	0	21	498	397						Untertest1.avi	0	880	547	72	111	429	284	3814	0	Content		426	286	20740403	6041507444
20757	13:05:17.285	00:00:20.757	1246	504,7617	411,868	0,6357034	0,7137102	559,8353	3,513114	0	486,4709	394,8628	0,4515224	0,7320687	558,3937	3,313775	0	21	496	403						Untertest1.avi	0	880	547	72	111	429	284	3814	0	Content		424	292	20757029	6041524070
20774	13:05:17.302	00:00:20.773	1247	506,7015	406,5215	0,6356969	0,7137182	559,8551	3,513468	0	489,2446	391,4957	0,451515	0,7320621	558,4197	3,331285	0	21	498	399						Untertest1.avi	0	880	547	72	111	429	284	3814	0	Content		426	288	20773777	6041540818
20790	13:05:17.318	00:00:20.790	1248	510,2314	407,1653	0,6356866	0,7137232	559,8781	3,507946	0	490,9645	389,5422	0,4515088	0,7320219	558,3907	3,340364	0	21	501	398						Untertest1.avi	0	880	547	72	111	429	284	3814	0	Content		429	287	20790276	6041557317
20807	13:05:17.335	00:00:20.807	1249	510,492	407,4673	0,6356688	0,7137371	559,8839	3,522366	0	484,3678	392,5231	0,4514774	0,7320214	558,4359	3,35852	0	21	497	400						Untertest1.avi	0	880	547	72	111	429	284	3814	0	Content		425	289	20807023	6041574064
20824	13:05:17.352	00:00:20.823	1250	507,2371	402,6685	0,6356077	0,7137797	559,7637	3,531837	0	487,3413	393,6376	0,4514315	0,7319966	558,358	3,3701	0	21	497	398						Untertest1.avi	0	880	547	72	111	429	284	3814	0	Content		425	287	20823647	6041590688
20840	13:05:17.368	00:00:20.840	1251	504,7362	404,6517	0,6355268	0,7137768	559,7285	3,551528	0	487,5508	392,6406	0,4513646	0,7319769	558,3493	3,364454	0	21	496	399						Untertest1.avi	0	880	547	72	111	429	284	3814	0	Content		424	288	20840269	6041607310
20857	13:05:17.385	00:00:20.857	1252	505,5095	401,3751	0,6354274	0,7136765	559,7064	3,540663	0	494,3518	391,6526	0,4512784	0,7320017	558,2903	3,364271	0	21	500	397						Untertest1.avi	0	880	547	72	111	429	284	3814	0	Content		428	286	20857020	6041624061
20874	13:05:17.402	00:00:20.873	1253	507,8372	410,9651	0,6353305	0,7135262	559,7385	3,560862	0	488,2978	395,4984	0,4511406	0,7319559	558,3303	3,397693	0	21	498	403						Untertest1.avi	0	880	547	72	111	429	284	3814	0	Content		426	292	20873643	6041640684
20890	13:05:17.418	00:00:20.890	1254	504,4955	408,0027	0,6351626	0,7132962	559,8416	3,556127	0	485,3103	392,9274	0,4509548	0,7319406	558,4185	3,391382	0	21	495	400						Untertest1.avi	0	880	547	72	111	429	284	3814	0	Content		423	289	20890265	6041657306
20907	13:05:17.435	00:00:20.906	1255	503,6505	409,1915	0,6349965	0,7131112	559,7222	3,564692	0	490,8398	386,4878	0,450835	0,7317647	558,4566	3,403782	0	21	497	398						Untertest1.avi	0	880	547	72	111	429	284	3814	0	Content		425	287	20906889	6041673930
20924	13:05:17.452	00:00:20.923	1256	505,5603	412,511	0,6348496	0,7130198	559,868	3,573571	0	493,2629	392,873	0,4506967	0,7317487	558,3954	3,392576	0	21	499	403						Untertest1.avi	0	880	547	72	111	429	284	3814	0	Content		427	292	20923635	6041690676
20940	13:05:17.468	00:00:20.940	1257	505,4297	407,9421	0,6347244	0,7130747	559,9254	3,544809	0	488,1971	393,9415	0,4505387	0,73192	558,5596	3,428539	0	21	497	401						Untertest1.avi	0	880	547	72	111	429	284	3814	0	Content		425	290	20940259	6041707300
20957	13:05:17.485	00:00:20.956	1258	510,2082	401,8694	0,6346122	0,7133433	559,8157	3,562534	0	489,612	392,7071	0,4504585	0,7322128	558,6332	3,375221	0	21	500	397						Untertest1.avi	0	880	547	72	111	429	284	3814	0	Content		428	286	20956883	6041723924
20974	13:05:17.502	00:00:20.973	1259	509,2769	398,8961	0,634531	0,7137315	559,8058	3,52671	0	488,9322	395,8121	0,4503833	0,7326745	558,4727	3,398591	0	21	499	397						Untertest1.avi	0	880	547	72	111	429	284	3814	0	Content		427	286	20973506	6041740547
20990	13:05:17.518	00:00:20.990	1260	512,2896	405,7953	0,6344764	0,7140926	559,765	3,506589	0	487,6836	394,1	0,4503572	0,7331122	558,5305	3,395602	0	21	500	400						Untertest1.avi	0	880	547	72	111	429	284	3814	0	Content		428	289	20990254	6041757295
21007	13:05:17.535	00:00:21.006	1261	510,687	409,296	0,63444	0,7144062	559,7783	3,519675	0	492,872	395,9399	0,450328	0,733413	558,4563	3,371058	0	21	502	403						Untertest1.avi	0	880	547	72	111	429	284	3814	0	Content		430	292	21006878	6041773919
21024	13:05:17.552	00:00:21.023	1262	509,5176	408,2494	0,6344048	0,7146165	559,7008	3,508374	0	492,8157	392,6062	0,4502915	0,7335923	558,3954	3,355615	0	21	501	400						Untertest1.avi	0	880	547	72	111	429	284	3814	0	Content		429	289	21023501	6041790542
21040	13:05:17.568	00:00:21.040	1263	512,9299	409,796	0,6343833	0,7146455	559,697	3,508601	0	493,09	395,7125	0,4502614	0,7336535	558,3792	3,341246	0	21	503	403						Untertest1.avi	0	880	547	72	111	429	284	3814	0	Content		431	292	21040126	6041807167
21057	13:05:17.585	00:00:21.056	1264	510,1635	403,5193	0,6343383	0,7145833	559,8277	3,474751	0	488,1515	395,167	0,4502128	0,7335641	558,4213	3,345082	0	21	499	399						Untertest1.avi	0	880	547	72	111	429	284	3814	0	Content		427	288	21056873	6041823914
21073	13:05:17.601	00:00:21.073	1265	515,2762	400,4079	0,6343146	0,7144141	559,8624	3,438107	0	489,3758	398,9351	0,4501944	0,7334199	558,3926	3,314241	0	21	502	400						Untertest1.avi	0	880	547	72	111	429	284	3814	0	Content		430	289	21073497	6041840538
21090	13:05:17.618	00:00:21.090	1266	516,1969	403,8182	0,6343012	0,714191	559,9218	3,421075	0	488,0164	393,7742	0,4501749	0,7332051	558,2219	3,315891	0	21	502	399						Untertest1.avi	0	880	547	72	111	429	284	3814	0	Content		430	288	21090116	6041857157
21107	13:05:17.635	00:00:21.106	1267	505,8516	414,1627	0,6342926	0,7140177	559,8816	3,455846	0	486,7446	403,5794	0,4501814	0,7330098	558,3116	3,302018	0	21	496	409						Untertest1.avi	0	880	547	72	111	429	284	3814	0	Content		424	298	21106866	6041873907
21123	13:05:17.651	00:00:21.123	1268	508,5726	411,4019	0,6342773	0,7138981	559,8063	3,427251	0	488,9154	392,2409	0,4501781	0,7329538	558,2975	3,277253	0	21	499	402						Untertest1.avi	0	880	547	72	111	429	284	3814	0	Content		427	291	21123489	6041890530
21140	13:05:17.668	00:00:21.140	1269	513,3925	404,8549	0,6342736	0,7138509	559,7854	3,401697	0	486,2929	395,3536	0,450158	0,7329156	558,3644	3,252141	0	21	500	400						Untertest1.avi	0	880	547	72	111	429	284	3814	0	Content		428	289	21140112	6041907153
21157	13:05:17.685	00:00:21.156	1270	510,9129	402,5705	0,6342698	0,7138326	559,7619	3,367464	0	491,2534	387,4042	0,4501739	0,7328838	558,2352	3,218934	0	21	501	395						Untertest1.avi	0	880	547	72	111	429	284	3814	0	Content		429	284	21156735	6041923776
21173	13:05:17.701	00:00:21.173	1271	513,2903	407,1473	0,634261	0,7138312	559,7784	3,375113	0	489,9865	391,5852	0,4501584	0,7328684	558,317	3,234801	0	21	502	399						Untertest1.avi	0	880	547	72	111	429	284	3814	0	Content		430	288	21173358	6041940399
21190	13:05:17.718	00:00:21.190	1272	509,3646	401,6968	0,6342555	0,7138691	559,7825	3,358913	0	486,1704	392,9462	0,4501457	0,7328944	558,3171	3,242236	0	21	498	397						Untertest1.avi	0	880	547	72	111	429	284	3814	0	Content		426	286	21190106	6041957147
21207	13:05:17.735	00:00:21.206	1273	511,237	407,1619	0,6342323	0,7139392	559,7341	3,345704	0	491,9313	390,6273	0,4501328	0,7329675	558,3178	3,221776	0	21	502	399						Untertest1.avi	0	880	547	72	111	429	284	3814	0	Content		430	288	21206732	6041973773
21223	13:05:17.751	00:00:21.223	1274	512,1605	403,3531	0,6342069	0,7140583	559,6627	3,346993	0	489,3278	392,421	0,450119	0,7330603	558,3109	3,237098	0	21	501	398						Untertest1.avi	0	880	547	72	111	429	284	3814	0	Content		429	287	21223354	6041990395
21240	13:05:17.768	00:00:21.239	1275	509,2849	407,1989	0,6341596	0,7141128	559,636	3,354203	0	483,2461	393,0674	0,4500544	0,7331814	558,3293	3,235396	0	21	496	400						Untertest1.avi	0	880	547	72	111	429	284	3814	0	Content		424	289	21239978	6042007019
21257	13:05:17.785	00:00:21.256	1276	512,2111	399,9521	0,634107	0,7141002	559,6094	3,328002	0	484,5479	386,765	0,450015	0,7331915	558,3616	3,230098	0	21	498	393						Untertest1.avi	0	880	547	72	111	429	284	3814	0	Content		426	282	21256724	6042023765
21273	13:05:17.801	00:00:21.273	1277	512,6772	402,5677	0,6340507	0,7140398	559,5802	3,331414	0	488,5894	392,9625	0,4499727	0,7331645	558,4202	3,22626	0	21	501	398						Untertest1.avi	0	880	547	72	111	429	284	3814	0	Content		429	287	21273346	6042040387
21290	13:05:17.818	00:00:21.289	1278	511,5496	402,5657	0,6340035	0,7139428	559,5711	3,356715	0	484,7357	398,711	0,4499374	0,7331221	558,4117	3,230054	0	21	498	401						Untertest1.avi	0	880	547	72	111	429	284	3814	0	Content		426	290	21289970	6042057011
21307	13:05:17.835	00:00:21.306	1279	512,215	401,3882	0,633958	0,7138735	559,5892	3,338985	0	483,2024	392,5942	0,4498975	0,7330773	558,4062	3,234885	0	21	498	397						Untertest1.avi	0	880	547	72	111	429	284	3814	0	Content		426	286	21306609	6042073650
21323	13:05:17.851	00:00:21.323	1280	513,2393	400,1906	0,6339073	0,7138001	559,5781	3,342263	0	485,1258	397,9384	0,4498472	0,7330011	558,3249	3,239229	0	21	499	399						Untertest1.avi	0	880	547	72	111	429	284	3814	0	Content		427	288	21323342	6042090383
21340	13:05:17.868	00:00:21.339	1281	519,0761	407,8706	0,6338554	0,7136954	559,6094	3,363446	0	484,535	386,0359	0,4498031	0,7329478	558,275	3,234386	0	21	502	397						Untertest1.avi	0	880	547	72	111	429	284	3814	0	Content		430	286	21339966	6042107007
21357	13:05:17.885	00:00:21.356	1282	513,3392	404,9752	0,633779	0,7136138	559,7815	3,367718	0	493,8184	390,2304	0,4497338	0,7329181	558,2457	3,207806	0	21	504	398						Untertest1.avi	0	880	547	72	111	429	284	3814	0	Content		432	287	21356598	6042123639
21373	13:05:17.901	00:00:21.373	1283	512,4321	405,1925	0,6336952	0,7135525	559,6418	3,351204	0	487,6498	391,1103	0,4496861	0,7328876	558,236	3,236085	0	21	500	398						Untertest1.avi	0	880	547	72	111	429	284	3814	0	Content		428	287	21373336	6042140377
21390	13:05:17.918	00:00:21.389	1284	512,7186	402,3607	0,6336242	0,7135281	559,5793	3,370101	0	487,2214	395,114	0,4496176	0,7328359	558,3727	3,249704	0	21	500	399						Untertest1.avi	0	880	547	72	111	429	284	3814	0	Content		428	288	21389959	6042157000
21407	13:05:17.935	00:00:21.406	1285	514,2006	403,2972	0,6335777	0,713517	559,6129	3,35746	0	487,4979	388,9357	0,4495539	0,7328717	558,4984	3,256896	0	21	501	396						Untertest1.avi	0	880	547	72	111	429	284	3814	0	Content		429	285	21406595	6042173636
21423	13:05:17.951	00:00:21.423	1286	512,5475	406,9963	0,6335412	0,7135354	559,6421	3,376956	0	485,3612	391,2526	0,4495108	0,7328634	558,4574	3,275311	0	21	499	399						Untertest1.avi	0	880	547	72	111	429	284	3814	0	Content		427	288	21423208	6042190249
21440	13:05:17.968	00:00:21.439	1287	509,6497	399,7271	0,6335073	0,7135898	559,6224	3,374237	0	486,9428	390,4885	0,4494902	0,7328835	558,4406	3,267472	0	21	498	395						Untertest1.avi	0	880	547	72	111	429	284	3814	0	Content		426	284	21439830	6042206871
21457	13:05:17.985	00:00:21.456	1288	510,8579	404,6518	0,633482	0,7136375	559,6213	3,378443	0	488,51	390,9499	0,4494689	0,7329118	558,4689	3,281538	0	21	500	398						Untertest1.avi	0	880	547	72	111	429	284	3814	0	Content		428	287	21456588	6042223629
21473	13:05:18.001	00:00:21.473	1289	506,9886	407,141	0,6334619	0,7136422	559,6669	3,407049	0	490,027	389,0021	0,449452	0,732927	558,4711	3,266427	0	21	499	398						Untertest1.avi	0	880	547	72	111	429	284	3814	0	Content		427	287	21473204	6042240245
21490	13:05:18.018	00:00:21.489	1290	509,8553	408,4855	0,6334435	0,7136165	559,6793	3,411997	0	487,3309	389,7577	0,4494396	0,7329166	558,4858	3,295445	0	21	499	399						Untertest1.avi	0	880	547	72	111	429	284	3814	0	Content		427	288	21489951	6042256992
21507	13:05:18.035	00:00:21.506	1291	512,4502	407,7795	0,6334303	0,713609	559,6937	3,410058	0	491,7586	389,5446	0,4494298	0,7329126	558,5027	3,291937	0	21	502	399						Untertest1.avi	0	880	547	72	111	429	284	3814	0	Content		430	288	21506585	6042273626
21523	13:05:18.051	00:00:21.523	1292	512,537	401,6061	0,6334552	0,7135031	559,762	3,431431	0	491,3002	392,5411	0,4493972	0,7328535	558,5208	3,315296	0	21	502	397						Untertest1.avi	0	880	547	72	111	429	284	3814	0	Content		430	286	21523074	6042290115
21540	13:05:18.068	00:00:21.539	1293	515,8945	408,9852	0,6335058	0,713203	559,977	3,391071	0	488,6992	393,0085	0,4493489	0,7327225	558,7292	3,31786	0	21	502	401						Untertest1.avi	0	880	547	72	111	429	284	3814	0	Content		430	290	21539824	6042306865
21556	13:05:18.084	00:00:21.556	1294	-1024	-768	-1	-1	-1	-1	4	480,5344	457,0341	0,4494392	0,7318279	559,0292	3,066455	0	21	481	457						Untertest1.avi	0	880	547	72	111	429	284	3814	0	Content		409	346	21556445	6042323486
21573	13:05:18.101	00:00:21.573	1295	-1024	-768	-1	-1	-1	-1	4	-1024	-768	-1	-1	-1	-1	4		0	0						Untertest1.avi	0	880	547	72	111				0	Content		-72	-111	21573196	6042340237
21590	13:05:18.118	00:00:21.589	1296	-1024	-768	-1	-1	-1	-1	4	-1024	-768	-1	-1	-1	-1	4		0	0						Untertest1.avi	0	880	547	72	111				0	Content		-72	-111	21589819	6042356860
21606	13:05:18.134	00:00:21.606	1297	-1024	-768	-1	-1	-1	-1	4	-1024	-768	-1	-1	-1	-1	4		0	0						Untertest1.avi	0	880	547	72	111				0	Content		-72	-111	21606439	6042373480
21623	13:05:18.151	00:00:21.623	1298	-1024	-768	-1	-1	-1	-1	4	-1024	-768	-1	-1	-1	-1	4		0	0						Untertest1.avi	0	880	547	72	111				0	Content		-72	-111	21623065	6042390106
21640	13:05:18.168	00:00:21.639	1299	-1024	-768	-1	-1	-1	-1	4	-1024	-768	-1	-1	-1	-1	4		0	0						Untertest1.avi	0	880	547	72	111				0	Content		-72	-111	21639812	6042406853
21656	13:05:18.184	00:00:21.656	1300	-1024	-768	-1	-1	-1	-1	4	-1024	-768	-1	-1	-1	-1	4		0	0						Untertest1.avi	0	880	547	72	111				0	Content		-72	-111	21656438	6042423479
21673	13:05:18.201	00:00:21.673	1301	-1024	-768	-1	-1	-1	-1	4	-1024	-768	-1	-1	-1	-1	4		0	0						Untertest1.avi	0	880	547	72	111				0	Content		-72	-111	21673061	6042440102
21690	13:05:18.218	00:00:21.689	1302	-1024	-768	-1	-1	-1	-1	4	-1024	-768	-1	-1	-1	-1	4		0	0						Untertest1.avi	0	880	547	72	111				0	Content		-72	-111	21689684	6042456725
21706	13:05:18.234	00:00:21.706	1303	-1024	-768	-1	-1	-1	-1	4	-1024	-768	-1	-1	-1	-1	4		0	0						Untertest1.avi	0	880	547	72	111				0	Content		-72	-111	21706369	6042473410
21723	13:05:18.251	00:00:21.723	1304	-1024	-768	-1	-1	-1	-1	4	-1024	-768	-1	-1	-1	-1	4		0	0						Untertest1.avi	0	880	547	72	111				0	Content		-72	-111	21723036	6042490077
21740	13:05:18.268	00:00:21.739	1305	-1024	-768	-1	-1	-1	-1	4	-1024	-768	-1	-1	-1	-1	4		0	0						Untertest1.avi	0	880	547	72	111				0	Content		-72	-111	21739669	6042506710
21756	13:05:18.284	00:00:21.756	1306	-1024	-768	-1	-1	-1	-1	4	-1024	-768	-1	-1	-1	-1	4		0	0						Untertest1.avi	0	880	547	72	111				0	Content		-72	-111	21756335	6042523376
21773	13:05:18.301	00:00:21.772	1307	522,3906	404,4127	0,6358688	0,7134734	559,3375	3,54907	0	494,7415	384,2415	0,4514852	0,7318655	559,3375	3,449452	0	22	509	394						Untertest1.avi	0	880	547	72	111	435	283	416	0	Content		437	283	21772925	6042539966
21790	13:05:18.318	00:00:21.789	1308	530,9745	399,7465	0,6361386	0,7130721	560,5106	3,577051	0	514,3455	373,0545	0,4519775	0,731813	559,2289	3,417988	0	22	523	386						Untertest1.avi	0	880	547	72	111	435	283	416	0	Content		451	275	21789869	6042556910
21806	13:05:18.334	00:00:21.806	1309	532,4816	428,3171	0,6363725	0,7131056	560,4301	3,596678	0	500,0117	395,4784	0,4522522	0,7317459	559,3062	3,286905	0	22	516	412						Untertest1.avi	0	880	547	72	111	435	283	416	0	Content		444	301	21806049	6042573090
21823	13:05:18.351	00:00:21.822	1310	-1024	-768	-1	-1	-1	-1	4	-1024	-768	-1	-1	-1	-1	4	22	0	0						Untertest1.avi	0	880	547	72	111	435	283	416	0	Content		-72	-111	21822915	6042589956
21840	13:05:18.368	00:00:21.839	1311	513,6737	398,1902	0,636685	0,7130775	560,595	3,564816	0	500,0327	382,4243	0,4524355	0,73168	559,3103	3,439645	0	22	507	390						Untertest1.avi	0	880	547	72	111	435	283	416	0	Content		435	279	21839669	6042606710
21856	13:05:18.384	00:00:21.856	1312	516,4131	401,9603	0,6368072	0,7131112	560,5222	3,567108	0	492,1794	380,2612	0,4525838	0,731666	559,4007	3,425594	0	22	504	391						Untertest1.avi	0	880	547	72	111	435	283	416	0	Content		432	280	21856291	6042623332
21873	13:05:18.401	00:00:21.872	1313	512,0967	401,4915	0,6369343	0,7131522	560,616	3,585173	0	490,4525	389,3647	0,4527242	0,7316145	559,2627	3,440182	0	22	501	395						Untertest1.avi	0	880	547	72	111	435	283	416	0	Content		429	284	21872914	6042639955
21890	13:05:18.418	00:00:21.889	1314	518,96	400,364	0,6370458	0,7132678	560,4999	3,563703	0	497,8024	385,1104	0,4528011	0,7316722	559,2713	3,424596	0	22	508	393						Untertest1.avi	0	880	547	72	111	435	283	416	0	Content		436	282	21889660	6042656701
21906	13:05:18.434	00:00:21.906	1315	516,1686	403,4298	0,6371101	0,7133827	560,5272	3,569106	0	498,6266	386,2538	0,4528834	0,7317742	559,2521	3,42183	0	22	507	395						Untertest1.avi	0	880	547	72	111	435	283	416	0	Content		435	284	21906285	6042673326
21923	13:05:18.451	00:00:21.922	1316	519,2393	395,8781	0,6371106	0,7135568	560,5161	3,550922	0	498,1238	388,499	0,4529054	0,7318777	559,2453	3,415707	0	22	509	392						Untertest1.avi	0	880	547	72	111	435	283	416	0	Content		437	281	21922909	6042689950
21940	13:05:18.468	00:00:21.939	1317	524,1413	396,2929	0,637075	0,7136973	560,5234	3,559174	0	499,0395	385,8749	0,4528866	0,7320428	559,2499	3,399018	0	22	512	391						Untertest1.avi	0	880	547	72	111	435	283	416	0	Content		440	280	21939541	6042706582
21956	13:05:18.484	00:00:21.956	1318	522,169	394,9605	0,6370043	0,7137769	560,4426	3,547878	0	499,181	390,2098	0,4528378	0,7321563	559,2587	3,438047	0	22	511	393						Untertest1.avi	0	880	547	72	111	435	283	416	0	Content		439	282	21956155	6042723196
21973	13:05:18.501	00:00:21.972	1319	516,9259	399,6694	0,6368515	0,7138103	560,472	3,589939	0	494,9297	381,7281	0,4527347	0,732233	559,3574	3,425346	0	22	506	391						Untertest1.avi	0	880	547	72	111	435	283	416	0	Content		434	280	21972904	6042739945
21990	13:05:18.518	00:00:21.989	1320	522,8425	399,8489	0,636698	0,7138262	560,5072	3,565876	0	498,5832	387,5214	0,4525592	0,7323042	559,3974	3,420067	0	22	511	394						Untertest1.avi	0	880	547	72	111	435	283	416	0	Content		439	283	21989534	6042756575
22006	13:05:18.534	00:00:22.006	1321	519,8633	395,9933	0,6364939	0,7137691	560,6044	3,577271	0	498,0698	384,0587	0,4523823	0,7323558	559,1714	3,404018	0	22	509	390						Untertest1.avi	0	880	547	72	111	435	283	416	0	Content		437	279	22006148	6042773189
22023	13:05:18.551	00:00:22.022	1322	518,6635	401,4118	0,6362462	0,7137077	560,5172	3,595492	0	490,8427	388,5601	0,4521581	0,7324305	559,3942	3,418567	0	22	505	395						Untertest1.avi	0	880	547	72	111	435	283	416	0	Content		433	284	22022896	6042789937
22040	13:05:18.568	00:00:22.039	1323	517,2091	401,9126	0,6359727	0,7136242	560,6071	3,599567	0	493,7293	385,6239	0,4519065	0,732487	559,1843	3,431068	0	22	505	394						Untertest1.avi	0	880	547	72	111	435	283	416	0	Content		433	283	22039527	6042806568
22056	13:05:18.584	00:00:22.056	1324	524,2582	402,0981	0,6357136	0,7135958	560,5387	3,587087	0	488,5925	388,3468	0,4516355	0,7326126	559,4343	3,456434	0	22	506	395						Untertest1.avi	0	880	547	72	111	435	283	416	0	Content		434	284	22056146	6042823187
22073	13:05:18.601	00:00:22.072	1325	519,2031	399,9689	0,6353981	0,7135081	560,5931	3,554986	0	499,7033	388,3591	0,4514345	0,7326611	559,2929	3,411075	0	22	509	394						Untertest1.avi	0	880	547	72	111	435	283	416	0	Content		437	283	22072767	6042839808
22090	13:05:18.618	00:00:22.089	1326	517,7297	407,3958	0,6351559	0,7133936	560,6345	3,570601	0	497,0194	380,1317	0,4511415	0,7327869	559,4867	3,387483	0	22	507	394						Untertest1.avi	0	880	547	72	111	435	283	416	0	Content		435	283	22089517	6042856558
22106	13:05:18.634	00:00:22.106	1327	515,2565	407,3573	0,6348429	0,7133275	560,5866	3,584072	0	498,1833	381,95	0,4509529	0,7328632	559,3881	3,386143	0	22	507	395						Untertest1.avi	0	880	547	72	111	435	283	416	0	Content		435	284	22106140	6042873181
22123	13:05:18.651	00:00:22.122	1328	519,7886	404,995	0,6345797	0,7132152	560,6227	3,544608	0	498,3767	386,2461	0,4506831	0,7329357	559,5886	3,353005	0	22	509	396						Untertest1.avi	0	880	547	72	111	435	283	416	0	Content		437	285	22122761	6042889802
22140	13:05:18.668	00:00:22.139	1329	518,5499	401,913	0,6342879	0,7128986	560,7851	3,531	0	494,1147	390,4245	0,450494	0,7328741	559,5547	3,348171	0	22	506	396						Untertest1.avi	0	880	547	72	111	435	283	416	0	Content		434	285	22139517	6042906558
22156	13:05:18.684	00:00:22.156	1330	520,9982	413,7646	0,6339832	0,7122343	561,1011	3,474731	0	492,4096	380,964	0,4502645	0,732646	560,0517	3,333596	0	22	507	397						Untertest1.avi	0	880	547	72	111	435	283	416	0	Content		435	286	22156008	6042923049
22173	13:05:18.701	00:00:22.172	1331	-1024	-768	-1	-1	-1	-1	4	506,2829	398,5128	0,4501351	0,7321023	560,1136	3,292098	0	22	506	399						Untertest1.avi	0	880	547	72	111	435	283	416	0	Content		434	288	22172759	6042939800
22189	13:05:18.717	00:00:22.189	1332	-1024	-768	-1	-1	-1	-1	4	-1024	-768	-1	-1	-1	-1	4		0	0						Untertest1.avi	0	880	547	72	111				0	Content		-72	-111	22189378	6042956419
22206	13:05:18.734	00:00:22.206	1333	-1024	-768	-1	-1	-1	-1	4	-1024	-768	-1	-1	-1	-1	4		0	0						Untertest1.avi	0	880	547	72	111				0	Content		-72	-111	22206003	6042973044
22223	13:05:18.751	00:00:22.222	1334	-1024	-768	-1	-1	-1	-1	4	-1024	-768	-1	-1	-1	-1	4		0	0						Untertest1.avi	0	880	547	72	111				0	Content		-72	-111	22222628	6042989669
22239	13:05:18.767	00:00:22.239	1335	-1024	-768	-1	-1	-1	-1	4	-1024	-768	-1	-1	-1	-1	4		0	0						Untertest1.avi	0	880	547	72	111				0	Content		-72	-111	22239313	6043006354
22256	13:05:18.784	00:00:22.255	1336	-1024	-768	-1	-1	-1	-1	4	-1024	-768	-1	-1	-1	-1	4		0	0						Untertest1.avi	0	880	547	72	111				0	Content		-72	-111	22255980	6043023021
22273	13:05:18.801	00:00:22.272	1337	-1024	-768	-1	-1	-1	-1	4	-1024	-768	-1	-1	-1	-1	4		0	0						Untertest1.avi	0	880	547	72	111				0	Content		-72	-111	22272614	6043039655
22289	13:05:18.817	00:00:22.289	1338	-1024	-768	-1	-1	-1	-1	4	-1024	-768	-1	-1	-1	-1	4		0	0						Untertest1.avi	0	880	547	72	111				0	Content		-72	-111	22289281	6043056322
22306	13:05:18.834	00:00:22.305	1339	527,5179	447,8098	0,6328875	0,7119848	561,1011	3,353661	0	501,7428	432,3364	0,4495572	0,733646	560,3892	3,169746	0	23	515	440						Untertest1.avi	0	880	547	72	111	437	326	750	0	Content		443	329	22305868	6043072909
22323	13:05:18.851	00:00:22.322	1340	529,9277	450,6723	0,6330096	0,7113693	561,5848	3,26675	0	497,7332	429,9025	0,4497294	0,7337191	560,4368	3,175111	0	23	514	440						Untertest1.avi	0	880	547	72	111	437	326	750	0	Content		442	329	22322936	6043089977
22339	13:05:18.867	00:00:22.338	1341	519,6937	459,8061	0,6331814	0,7118837	561,5848	3,301249	0	500,5186	429,0338	0,449914	0,7337701	560,6028	3,124975	0	23	510	444						Untertest1.avi	0	880	547	72	111	437	326	750	0	Content		438	333	22338990	6043106031
22356	13:05:18.884	00:00:22.355	1342	517,3396	472,9379	0,6335667	0,7114623	561,7547	3,255255	0	500,4942	452,9212	0,4504275	0,7338477	560,7485	3,124336	0	23	509	463						Untertest1.avi	0	880	547	72	111	437	326	750	0	Content		437	352	22355857	6043122898
22373	13:05:18.901	00:00:22.372	1343	516,4667	447,4418	0,6337306	0,7118675	561,7112	3,307531	0	500,7267	427,1235	0,4505602	0,7339236	560,6702	3,133718	0	23	509	437						Untertest1.avi	0	880	547	72	111	437	326	750	0	Content		437	326	22372608	6043139649
22389	13:05:18.917	00:00:22.389	1344	517,8287	446,3026	0,6341231	0,7120563	561,7667	3,288194	0	493,0846	425,4185	0,4508791	0,7339977	560,8103	3,11621	0	23	505	436						Untertest1.avi	0	880	547	72	111	437	326	750	0	Content		433	325	22389233	6043156274
22406	13:05:18.934	00:00:22.405	1345	517,9697	451,471	0,6345305	0,7121723	561,8575	3,281408	0	502,1296	418,8997	0,4512608	0,7339599	560,83	3,09909	0	23	510	435						Untertest1.avi	0	880	547	72	111	437	326	750	0	Content		438	324	22405856	6043172897
22423	13:05:18.951	00:00:22.422	1346	514,7363	445,4305	0,634883	0,7121882	562,0045	3,274514	0	497,8837	424,6879	0,4516585	0,7338041	560,7179	3,094896	0	23	506	435						Untertest1.avi	0	880	547	72	111	437	326	750	0	Content		434	324	22422604	6043189645
22439	13:05:18.967	00:00:22.439	1347	521,567	448,7784	0,6352634	0,7122057	562,0138	3,275765	0	501,8402	427,8105	0,4520012	0,7336108	560,928	3,089602	0	23	512	438						Untertest1.avi	0	880	547	72	111	437	326	750	0	Content		440	327	22439226	6043206267
22456	13:05:18.984	00:00:22.455	1348	522,957	448,5824	0,6355958	0,7121625	562,0334	3,278255	0	494,2285	431,5195	0,452311	0,7334419	560,9838	3,125411	0	23	509	440						Untertest1.avi	0	880	547	72	111	437	326	750	0	Content		437	329	22455850	6043222891
22473	13:05:19.001	00:00:22.472	1349	526,7366	442,3186	0,6358959	0,7120671	562,1613	3,230721	0	500,8926	425,6139	0,452661	0,7331291	560,9368	3,099953	0	23	514	434						Untertest1.avi	0	880	547	72	111	437	326	750	0	Content		442	323	22472598	6043239639
22489	13:05:19.017	00:00:22.489	1350	525,1735	452,8205	0,6361934	0,7119173	562,1485	3,26674	0	494,7456	429,6305	0,4529157	0,7328517	561,1557	3,130874	0	23	510	441						Untertest1.avi	0	880	547	72	111	437	326	750	0	Content		438	330	22489221	6043256262
22506	13:05:19.034	00:00:22.505	1351	521,894	442,447	0,6364332	0,7118097	562,2687	3,251616	0	496,3782	430,7512	0,4531907	0,7326378	560,9565	3,137021	0	23	509	437						Untertest1.avi	0	880	547	72	111	437	326	750	0	Content		437	326	22505843	6043272884
22522	13:05:19.050	00:00:22.522	1352	522,2849	445,094	0,6366609	0,7117264	562,1649	3,273981	0	495,4348	426,6311	0,453364	0,7324685	561,1149	3,139465	0	23	509	436						Untertest1.avi	0	880	547	72	111	437	326	750	0	Content		437	325	22522468	6043289509
22539	13:05:19.067	00:00:22.539	1353	522,9486	454,6642	0,6368313	0,7116462	562,2336	3,303097	0	498,1958	428,9876	0,4535739	0,7322502	560,9057	3,14516	0	23	511	442						Untertest1.avi	0	880	547	72	111	437	326	750	0	Content		439	331	22539216	6043306257
22556	13:05:19.084	00:00:22.555	1354	527,123	448,038	0,6369805	0,7115398	562,064	3,292183	0	505,8295	431,6659	0,45368	0,7321002	560,9586	3,136908	0	23	516	440						Untertest1.avi	0	880	547	72	111	437	326	750	0	Content		444	329	22555835	6043322876
22572	13:05:19.100	00:00:22.572	1355	520,5529	444,1111	0,6370581	0,7115791	562,0131	3,328818	0	495,5275	423,8942	0,4537338	0,7320082	560,9504	3,132951	0	23	508	434						Untertest1.avi	0	880	547	72	111	437	326	750	0	Content		436	323	22572459	6043339500
22589	13:05:19.117	00:00:22.589	1356	522,2175	447,4442	0,6371101	0,7116082	561,9968	3,342109	0	500,427	427,6784	0,4537543	0,731942	560,9716	3,191246	0	23	511	438						Untertest1.avi	0	880	547	72	111	437	326	750	0	Content		439	327	22589080	6043356121
22606	13:05:19.134	00:00:22.605	1357	519,7175	450,6798	0,6371118	0,711647	561,9468	3,369227	0	496,7866	431,2815	0,4537446	0,7319512	560,9083	3,197401	0	23	508	441						Untertest1.avi	0	880	547	72	111	437	326	750	0	Content		436	330	22605829	6043372870
22622	13:05:19.150	00:00:22.622	1358	519,29	455,4403	0,6370835	0,7116765	561,8531	3,397204	0	495,6175	430,002	0,4537044	0,7320233	560,8425	3,205026	0	23	507	443						Untertest1.avi	0	880	547	72	111	437	326	750	0	Content		435	332	22622454	6043389495
22639	13:05:19.167	00:00:22.639	1359	527,2261	439,8388	0,6370271	0,7117105	561,7746	3,335672	0	499,8592	429,7134	0,4536325	0,7320918	560,7302	3,224923	0	23	514	435						Untertest1.avi	0	880	547	72	111	437	326	750	0	Content		442	324	22639076	6043406117
22656	13:05:19.184	00:00:22.655	1360	527,3387	449,0738	0,6369513	0,7117579	561,7471	3,397385	0	496,1722	433,0307	0,4535255	0,7321582	560,6344	3,235006	0	23	512	441						Untertest1.avi	0	880	547	72	111	437	326	750	0	Content		440	330	22655700	6043422741
22672	13:05:19.200	00:00:22.672	1361	519,2751	448,7197	0,6368118	0,7117627	561,6168	3,407592	0	495,0271	430,5089	0,4533472	0,7322226	560,7866	3,256117	0	23	507	440						Untertest1.avi	0	880	547	72	111	437	326	750	0	Content		435	329	22672448	6043439489
22689	13:05:19.217	00:00:22.689	1362	514,5638	452,3154	0,6366332	0,711715	561,6858	3,423481	0	495,1992	431,7633	0,4531834	0,7322319	560,6378	3,228384	0	23	505	442						Untertest1.avi	0	880	547	72	111	437	326	750	0	Content		433	331	22689075	6043456116
22706	13:05:19.234	00:00:22.705	1363	521,028	449,6889	0,6365033	0,7116481	561,6082	3,398246	0	500,8769	427,7441	0,4530405	0,7322816	560,5137	3,232877	0	23	511	439						Untertest1.avi	0	880	547	72	111	437	326	750	0	Content		439	328	22705696	6043472737
22722	13:05:19.250	00:00:22.722	1364	518,1149	448,23	0,636289	0,7116038	561,4449	3,379812	0	497,3646	432,468	0,4528196	0,7323595	560,6648	3,222867	0	23	508	440						Untertest1.avi	0	880	547	72	111	437	326	750	0	Content		436	329	22722321	6043489362
22739	13:05:19.267	00:00:22.738	1365	520,5456	446,6244	0,6361039	0,7115995	561,5048	3,390844	0	494,8602	435,7896	0,4526258	0,7323902	560,4266	3,230209	0	23	508	441						Untertest1.avi	0	880	547	72	111	437	326	750	0	Content		436	330	22738940	6043505981
22756	13:05:19.284	00:00:22.755	1366	519,7299	448,5732	0,6359414	0,7115472	561,3755	3,395355	0	502,3827	429,2687	0,4524783	0,7323858	560,3152	3,217781	0	23	511	439						Untertest1.avi	0	880	547	72	111	437	326	750	0	Content		439	328	22755689	6043522730
22772	13:05:19.300	00:00:22.772	1367	521,2783	443,1124	0,6357594	0,7114439	561,1754	3,337438	0	496,1065	429,2983	0,4522697	0,732319	560,4683	3,193383	0	23	509	436						Untertest1.avi	0	880	547	72	111	437	326	750	0	Content		437	325	22772312	6043539353
22789	13:05:19.317	00:00:22.788	1368	515,7057	442,9797	0,6356424	0,7113979	561,301	3,330168	0	499,7825	432,1138	0,4521265	0,7322242	560,3354	3,176961	0	23	508	438						Untertest1.avi	0	880	547	72	111	437	326	750	0	Content		436	327	22788936	6043555977
22806	13:05:19.334	00:00:22.805	1369	520,5831	439,9121	0,635534	0,7113656	561,2632	3,319582	0	502,9799	429,3929	0,4519996	0,7321219	560,2159	3,159222	0	23	512	435						Untertest1.avi	0	880	547	72	111	437	326	750	0	Content		440	324	22805686	6043572727
22822	13:05:19.350	00:00:22.822	1370	523,6581	438,9422	0,6354315	0,7113025	561,1835	3,276796	0	496,2278	426,6585	0,4518279	0,7319896	560,3459	3,154889	0	23	510	433						Untertest1.avi	0	880	547	72	111	437	326	750	0	Content		438	322	22822310	6043589351
22839	13:05:19.367	00:00:22.838	1371	517,8295	447,1003	0,635321	0,7111728	561,0112	3,320163	0	490,8108	431,4808	0,4516827	0,7317582	560,1848	3,172857	0	23	504	439						Untertest1.avi	0	880	547	72	111	437	326	750	0	Content		432	328	22838935	6043605976
22856	13:05:19.384	00:00:22.855	1372	521,9968	438,6364	0,6352174	0,7110297	560,9877	3,257307	0	499,6353	430,0405	0,4515691	0,7315455	560,0535	3,140419	0	23	511	434						Untertest1.avi	0	880	547	72	111	437	326	750	0	Content		439	323	22855557	6043622598
22872	13:05:19.400	00:00:22.872	1373	517,7121	449,1307	0,6350723	0,7108358	561,0756	3,274768	0	495,5637	428,7373	0,4513685	0,7313036	560,0069	3,152833	0	23	507	439						Untertest1.avi	0	880	547	72	111	437	326	750	0	Content		435	328	22872305	6043639346
22889	13:05:19.417	00:00:22.888	1374	517,0102	443,265	0,6348797	0,7107203	560,8704	3,256748	0	494,6802	433,8181	0,451129	0,7311057	559,8686	3,143539	0	23	506	439						Untertest1.avi	0	880	547	72	111	437	326	750	0	Content		434	328	22888930	6043655971
22906	13:05:19.434	00:00:22.905	1375	518,9445	443,2762	0,6346871	0,7106407	560,8098	3,281209	0	501,8388	426,0377	0,4508715	0,7310084	559,8607	3,119409	0	23	510	435						Untertest1.avi	0	880	547	72	111	437	326	750	0	Content		438	324	22905552	6043672593
22922	13:05:19.450	00:00:22.922	1376	513,7824	444,2443	0,6343457	0,7106732	560,6979	3,246574	0	495,0253	426,1743	0,4505497	0,7309796	559,7499	3,132991	0	23	504	435						Untertest1.avi	0	880	547	72	111	437	326	750	0	Content		432	324	22922298	6043689339
22939	13:05:19.467	00:00:22.938	1377	518,1305	438,4174	0,6339938	0,7107694	560,7165	3,25983	0	493,6792	426,628	0,4501273	0,7311054	559,6927	3,130471	0	23	506	433						Untertest1.avi	0	880	547	72	111	437	326	750	0	Content		434	322	22938923	6043705964
22956	13:05:19.484	00:00:22.955	1378	519,8873	442,9075	0,6335984	0,7108524	560,5616	3,265478	0	496,039	430,8629	0,4497071	0,7313653	559,7257	3,144865	0	23	508	437						Untertest1.avi	0	880	547	72	111	437	326	750	0	Content		436	326	22955546	6043722587
22972	13:05:19.500	00:00:22.972	1379	516,1505	444,5581	0,6331451	0,7109821	560,5309	3,267753	0	490,3019	428,0546	0,4492345	0,7316934	559,7059	3,141891	0	23	503	436						Untertest1.avi	0	880	547	72	111	437	326	750	0	Content		431	325	22972169	6043739210
22989	13:05:19.517	00:00:22.988	1380	522,5867	445,0837	0,6327023	0,7111458	560,5735	3,277645	0	492,7592	429,0876	0,4487724	0,7320313	559,6656	3,14565	0	23	508	437						Untertest1.avi	0	880	547	72	111	437	326	750	0	Content		436	326	22988792	6043755833
23006	13:05:19.534	00:00:23.005	1381	518,1277	438,8217	0,6322526	0,7112111	560,5475	3,260771	0	496,2673	430,6285	0,4483407	0,7322464	559,7664	3,131096	0	23	507	435						Untertest1.avi	0	880	547	72	111	437	326	750	0	Content		435	324	23005540	6043772581
23022	13:05:19.550	00:00:23.022	1382	517,6867	442,4622	0,6318088	0,7110595	560,629	3,309069	0	493,4091	430,2195	0,4479296	0,732273	559,7712	3,136168	0	23	506	436						Untertest1.avi	0	880	547	72	111	437	326	750	0	Content		434	325	23022163	6043789204
23039	13:05:19.567	00:00:23.038	1383	524,5669	436,7515	0,6314151	0,710741	560,6583	3,25287	0	498,6786	431,8872	0,4475935	0,7321332	559,7511	3,16433	0	23	512	434						Untertest1.avi	0	880	547	72	111	437	326	750	0	Content		440	323	23038786	6043805827
23055	13:05:19.583	00:00:23.055	1384	509,804	427,9874	0,6311134	0,7100806	560,9188	3,291274	0	482,8855	416,1312	0,4473419	0,7316185	560,0588	3,151546	0	24	496	422						Untertest1.avi	0	880	547	72	111	437	283	5463	0	Content		424	311	23055411	6043822452
23072	13:05:19.600	00:00:23.072	1385	507,5632	403,5247	0,6308324	0,709163	561,106	3,291753	0	483,9113	384,4513	0,4473	0,7307267	560,2369	3,185318	0	24	496	394						Untertest1.avi	0	880	547	72	111	437	283	5463	0	Content		424	283	23072158	6043839199
23089	13:05:19.617	00:00:23.088	1386	518,241	385,0183	0,630609	0,7084149	561,2731	3,273728	0	488,4727	379,5348	0,4472439	0,7300816	560,3659	3,189101	0	24	503	382						Untertest1.avi	0	880	547	72	111	437	283	5463	0	Content		431	271	23088782	6043855823
23105	13:05:19.633	00:00:23.105	1387	512,7642	391,2632	0,6305676	0,7078245	561,4803	3,330838	0	487,8417	374,4163	0,4471828	0,7296978	560,7748	3,188308	0	24	500	383						Untertest1.avi	0	880	547	72	111	437	283	5463	0	Content		428	272	23105403	6043872444
23122	13:05:19.650	00:00:23.122	1388	512,5563	388,5907	0,6306288	0,7073198	561,7945	3,334827	0	493,1153	375,394	0,4472774	0,7292925	560,9619	3,16791	0	24	503	382						Untertest1.avi	0	880	547	72	111	437	283	5463	0	Content		431	271	23122027	6043889068
23139	13:05:19.667	00:00:23.138	1389	515,501	387,1539	0,6307886	0,7068547	561,9837	3,342408	0	490,7967	379,8759	0,4474661	0,728916	561,2598	3,213536	0	24	503	384						Untertest1.avi	0	880	547	72	111	437	283	5463	0	Content		431	273	23138650	6043905691
23155	13:05:19.683	00:00:23.155	1390	507,2142	397,5094	0,6310707	0,7066434	562,4695	3,380133	0	482,0436	378,1288	0,4477544	0,728609	561,5955	3,234983	0	24	495	388						Untertest1.avi	0	880	547	72	111	437	283	5463	0	Content		423	277	23155398	6043922439
23172	13:05:19.700	00:00:23.172	1391	506,6222	393,8229	0,6314167	0,7066914	562,6081	3,360523	0	484,2396	371,1612	0,4481292	0,7284425	561,9017	3,236284	0	24	495	382						Untertest1.avi	0	880	547	72	111	437	283	5463	0	Content		423	271	23172021	6043939062
23189	13:05:19.717	00:00:23.188	1392	507,7379	394,8607	0,6318292	0,7068341	562,8782	3,41582	0	487,9864	376,8084	0,4485908	0,7283325	562,0864	3,216178	0	24	498	386						Untertest1.avi	0	880	547	72	111	437	283	5463	0	Content		426	275	23188644	6043955685
23205	13:05:19.733	00:00:23.205	1393	511,209	383,8779	0,6322877	0,7069864	563,1059	3,377912	0	490,4396	378,9874	0,4490987	0,728262	562,2532	3,235353	0	24	501	381						Untertest1.avi	0	880	547	72	111	437	283	5463	0	Content		429	270	23205394	6043972435
23222	13:05:19.750	00:00:23.222	1394	501,3965	390,1891	0,6327235	0,7070411	563,4703	3,431945	0	490,4494	378,647	0,4495865	0,7280983	562,3701	3,252546	0	24	496	384						Untertest1.avi	0	880	547	72	111	437	283	5463	0	Content		424	273	23222015	6043989056
23239	13:05:19.767	00:00:23.238	1395	507,2652	389,8237	0,6331344	0,7069445	563,5964	3,439368	0	494,2116	373,8061	0,4500369	0,7277838	562,4618	3,257452	0	24	501	382						Untertest1.avi	0	880	547	72	111	437	283	5463	0	Content		429	271	23238639	6044005680
23255	13:05:19.783	00:00:23.255	1396	510,157	389,3007	0,6334609	0,706775	563,7399	3,445604	0	486,2065	375,3479	0,4503471	0,7273371	562,7073	3,275899	0	24	498	382						Untertest1.avi	0	880	547	72	111	437	283	5463	0	Content		426	271	23255262	6044022303
23272	13:05:19.800	00:00:23.272	1397	509,4342	387,7213	0,633691	0,7065526	563,9807	3,468418	0	484,4781	371,9865	0,4505886	0,7268538	562,6319	3,26511	0	24	497	380						Untertest1.avi	0	880	547	72	111	437	283	5463	0	Content		425	269	23272011	6044039052
23289	13:05:19.817	00:00:23.288	1398	506,2417	383,9724	0,633792	0,7063106	564,0322	3,487608	0	480,3367	377,6452	0,4506874	0,7264748	562,7745	3,314585	0	24	493	381						Untertest1.avi	0	880	547	72	111	437	283	5463	0	Content		421	270	23288633	6044055674
23305	13:05:19.833	00:00:23.305	1399	506,1895	392,3781	0,6337831	0,7060738	564,1245	3,504882	0	488,9175	369,2549	0,4506927	0,7262986	562,7567	3,293107	0	24	498	381						Untertest1.avi	0	880	547	72	111	437	283	5463	0	Content		426	270	23305256	6044072297
23322	13:05:19.850	00:00:23.321	1400	504,2664	383,1381	0,6336333	0,705848	564,0955	3,504445	0	485,0099	372,5524	0,4505733	0,7261985	562,6349	3,300646	0	24	495	378						Untertest1.avi	0	880	547	72	111	437	283	5463	0	Content		423	267	23321880	6044088921
23339	13:05:19.867	00:00:23.338	1401	505,9736	383,1701	0,6333859	0,7056531	564,0955	3,51601	0	487,482	370,1168	0,4503227	0,7262568	562,8631	3,317732	0	24	497	377						Untertest1.avi	0	880	547	72	111	437	283	5463	0	Content		425	266	23338503	6044105544
23355	13:05:19.883	00:00:23.355	1402	510,3247	389,1537	0,6330748	0,7054927	563,9453	3,558995	0	489,1848	376,1115	0,4500435	0,7262624	562,5692	3,317763	0	24	500	383						Untertest1.avi	0	880	547	72	111	437	283	5463	0	Content		428	272	23355251	6044122292
23372	13:05:19.900	00:00:23.371	1403	506,7816	381,864	0,6327119	0,7053327	563,9139	3,545408	0	482,4695	379,025	0,4496459	0,7263675	562,584	3,3747	0	24	495	380						Untertest1.avi	0	880	547	72	111	437	283	5463	0	Content		423	269	23371874	6044138915
23389	13:05:19.917	00:00:23.388	1404	508,0508	387,1699	0,6323183	0,7053072	563,9229	3,566319	0	488,189	376,5869	0,4492165	0,7264914	562,6295	3,367068	0	24	498	382						Untertest1.avi	0	880	547	72	111	437	283	5463	0	Content		426	271	23388625	6044155666
23405	13:05:19.933	00:00:23.405	1405	509,4455	385,8732	0,6319206	0,7054626	563,6721	3,589325	0	494,7752	374,8809	0,4487716	0,7267171	562,4493	3,373538	0	24	502	380						Untertest1.avi	0	880	547	72	111	437	283	5463	0	Content		430	269	23405246	6044172287
23422	13:05:19.950	00:00:23.421	1406	508,5745	390,2648	0,6314932	0,7056649	563,489	3,604068	0	487,4541	371,973	0,4483352	0,7269937	562,1984	3,393816	0	24	498	381						Untertest1.avi	0	880	547	72	111	437	283	5463	0	Content		426	270	23421871	6044188912
23438	13:05:19.966	00:00:23.438	1407	509,5897	389,5588	0,631074	0,7058973	563,3218	3,594613	0	490,6953	377,3835	0,4479129	0,7272614	562,0903	3,397696	0	24	500	383						Untertest1.avi	0	880	547	72	111	437	283	5463	0	Content		428	272	23438494	6044205535
23455	13:05:19.983	00:00:23.455	1408	508,2714	389,4199	0,6306657	0,7061206	563,1796	3,58427	0	489,4322	378,2088	0,447473	0,7275121	561,7711	3,399551	0	24	499	384						Untertest1.avi	0	880	547	72	111	437	283	5463	0	Content		427	273	23455119	6044222160
23472	13:05:20.000	00:00:23.471	1409	504,0417	390,2471	0,6302417	0,706243	563,0429	3,606482	0	488,0981	382,3789	0,4470076	0,7277195	561,6666	3,417976	0	24	496	386						Untertest1.avi	0	880	547	72	111	437	283	5463	0	Content		424	275	23471739	6044238780
23488	13:05:20.016	00:00:23.488	1410	509,0693	391,9674	0,6298226	0,7063851	562,821	3,625533	0	487,8745	377,2047	0,4465531	0,7279888	561,65	3,425737	0	24	498	385						Untertest1.avi	0	880	547	72	111	437	283	5463	0	Content		426	274	23488487	6044255528
23505	13:05:20.033	00:00:23.505	1411	508,6113	385,8102	0,6294037	0,7065141	562,7671	3,614802	0	487,2162	376,7905	0,4460857	0,7281135	561,6155	3,417872	0	24	498	381						Untertest1.avi	0	880	547	72	111	437	283	5463	0	Content		426	270	23505111	6044272152
23522	13:05:20.050	00:00:23.521	1412	513,171	382,3675	0,6289664	0,7064856	562,7253	3,606827	0	485,7615	372,573	0,4456231	0,728118	561,5485	3,424484	0	24	499	377						Untertest1.avi	0	880	547	72	111	437	283	5463	0	Content		427	266	23521734	6044288775
23538	13:05:20.066	00:00:23.538	1413	506,8873	385,0026	0,6285218	0,7063619	562,6634	3,591415	0	491,7502	373,7258	0,4451637	0,7280566	561,4672	3,450899	0	24	499	379						Untertest1.avi	0	880	547	72	111	437	283	5463	0	Content		427	268	23538483	6044305524
23555	13:05:20.083	00:00:23.555	1414	510,5273	388,4338	0,6280683	0,7061371	562,6833	3,615651	0	488,506	375,3348	0,4447021	0,7279608	561,4888	3,432884	0	24	500	382						Untertest1.avi	0	880	547	72	111	437	283	5463	0	Content		428	271	23555106	6044322147
23572	13:05:20.100	00:00:23.571	1415	511,2479	391,1028	0,6276147	0,7059149	562,7763	3,63429	0	489,3253	372,6721	0,444238	0,7278434	561,566	3,438234	0	24	500	382						Untertest1.avi	0	880	547	72	111	437	283	5463	0	Content		428	271	23571728	6044338769
23588	13:05:20.116	00:00:23.588	1416	509,1147	392,1558	0,6271388	0,7057518	562,8375	3,604912	0	488,2059	374,865	0,4437806	0,7278016	561,5972	3,439823	0	24	499	384						Untertest1.avi	0	880	547	72	111	437	283	5463	0	Content		427	273	23588357	6044355398
23605	13:05:20.133	00:00:23.604	1417	507,2504	394,61	0,626675	0,7056307	562,8946	3,64702	0	481,3583	378,2845	0,4433173	0,7278164	561,5899	3,466063	0	24	494	386						Untertest1.avi	0	880	547	72	111	437	283	5463	0	Content		422	275	23604981	6044372022
23622	13:05:20.150	00:00:23.621	1418	508,8283	392,5698	0,626202	0,705502	562,9512	3,610467	0	488,0071	376,6584	0,4428771	0,7278306	561,6591	3,427326	0	24	498	385						Untertest1.avi	0	880	547	72	111	437	283	5463	0	Content		426	274	23621726	6044388767
23638	13:05:20.166	00:00:23.638	1419	510,3569	390,577	0,6257383	0,705415	562,9883	3,61935	0	488,0314	375,0407	0,4424272	0,7279084	561,653	3,433306	0	24	499	383						Untertest1.avi	0	880	547	72	111	437	283	5463	0	Content		427	272	23638349	6044405390
23655	13:05:20.183	00:00:23.654	1420	510,8861	394,0867	0,6252717	0,7053815	563,0544	3,614718	0	482,2991	374,1115	0,4419855	0,7280365	561,7086	3,420038	0	24	497	384						Untertest1.avi	0	880	547	72	111	437	283	5463	0	Content		425	273	23654971	6044422012
23672	13:05:20.200	00:00:23.671	1421	513,5757	394,7378	0,6248333	0,7054026	563,0653	3,594704	0	490,4617	376,1349	0,4415942	0,7282802	561,6703	3,449622	0	24	502	385						Untertest1.avi	0	880	547	72	111	437	283	5463	0	Content		430	274	23671721	6044438762
23688	13:05:20.216	00:00:23.688	1422	510,9424	393,5664	0,6244013	0,7054523	563,0944	3,603608	0	487,0096	377,7542	0,4411813	0,7284831	561,704	3,443387	0	24	499	386						Untertest1.avi	0	880	547	72	111	437	283	5463	0	Content		427	275	23688344	6044455385
23705	13:05:20.233	00:00:23.704	1423	515,311	389,6346	0,6240339	0,705476	563,0121	3,59938	0	484,0878	384,863	0,4408227	0,7286827	561,9272	3,441719	0	24	500	387						Untertest1.avi	0	880	547	72	111	437	283	5463	0	Content		428	276	23704968	6044472009
23722	13:05:20.250	00:00:23.721	1424	513,8981	385,7982	0,6237401	0,705462	563,287	3,592982	0	476,6738	382,2282	0,4404782	0,7288175	562,0438	3,45059	0	24	495	384						Untertest1.avi	0	880	547	72	111	437	283	5463	0	Content		423	273	23721591	6044488632
23738	13:05:20.266	00:00:23.738	1425	510,215	392,0948	0,6234447	0,7053871	563,168	3,592039	0	490,863	374,4669	0,4402672	0,7288856	561,882	3,429224	0	24	501	383						Untertest1.avi	0	880	547	72	111	437	283	5463	0	Content		429	272	23738339	6044505380
23755	13:05:20.283	00:00:23.754	1426	507,1685	396,8676	0,6232815	0,7052955	563,3123	3,624392	0	485,5409	379,226	0,4400398	0,7288354	562,1041	3,440998	0	24	496	388						Untertest1.avi	0	880	547	72	111	437	283	5463	0	Content		424	277	23754961	6044522002
23772	13:05:20.300	00:00:23.771	1427	511,0618	389,3646	0,6231381	0,7052563	563,2255	3,601421	0	484,0024	374,8392	0,4399198	0,7288047	562,127	3,459628	0	24	498	382						Untertest1.avi	0	880	547	72	111	437	283	5463	0	Content		426	271	23771585	6044538626
23788	13:05:20.316	00:00:23.788	1428	510,3218	396,0082	0,62307	0,7052764	563,0715	3,606005	0	482,7313	381,927	0,4398683	0,7288123	562,1013	3,468982	0	24	497	389						Untertest1.avi	0	880	547	72	111	437	283	5463	0	Content		425	278	23788224	6044555265
23805	13:05:20.333	00:00:23.804	1429	505,9291	394,2607	0,6230646	0,7053745	563,046	3,620252	0	486,8833	375,3857	0,4398627	0,7288227	562,0781	3,464125	0	24	496	385						Untertest1.avi	0	880	547	72	111	437	283	5463	0	Content		424	274	23804957	6044571998
23822	13:05:20.350	00:00:23.821	1430	510,9558	393,801	0,6231596	0,7054927	563,1721	3,608479	0	476,5124	382,7893	0,4399229	0,7288608	562,1448	3,492511	0	24	494	388						Untertest1.avi	0	880	547	72	111	437	283	5463	0	Content		422	277	23821581	6044588622
23838	13:05:20.366	00:00:23.838	1431	511,2532	395,5338	0,623305	0,7056885	563,2152	3,623321	0	482,6079	378,7068	0,4400434	0,7290146	562,1817	3,486839	0	24	497	387						Untertest1.avi	0	880	547	72	111	437	283	5463	0	Content		425	276	23838213	6044605254
23855	13:05:20.383	00:00:23.854	1432	509,0646	395,5596	0,6234667	0,7058741	563,0624	3,633197	0	481,9568	378,8151	0,4402429	0,7291194	561,8539	3,496583	0	24	496	387						Untertest1.avi	0	880	547	72	111	437	283	5463	0	Content		424	276	23854957	6044621998
23872	13:05:20.400	00:00:23.871	1433	509,2032	391,2466	0,6237507	0,7060334	563,1829	3,647398	0	487,5907	378,6869	0,4404565	0,7292172	562,1309	3,515404	0	24	498	385						Untertest1.avi	0	880	547	72	111	437	283	5463	0	Content		426	274	23871579	6044638620
23888	13:05:20.416	00:00:23.888	1434	505,8252	396,8197	0,6239673	0,7061844	563,0815	3,676464	0	486,6531	381,8015	0,4407124	0,729241	561,7976	3,533716	0	24	496	389						Untertest1.avi	0	880	547	72	111	437	283	5463	0	Content		424	278	23888214	6044655255
23905	13:05:20.433	00:00:23.904	1435	508,1919	396,2109	0,6242507	0,7062258	563,1662	3,663923	0	483,0522	377,7097	0,4409297	0,7292211	562,0989	3,54784	0	24	496	387						Untertest1.avi	0	880	547	72	111	437	283	5463	0	Content		424	276	23904822	6044671863
23921	13:05:20.449	00:00:23.921	1436	503,5038	397,504	0,624434	0,706205	563,0162	3,671721	0	486,1947	380,8814	0,4411727	0,7291356	561,7448	3,547609	0	24	495	389						Untertest1.avi	0	880	547	72	111	437	283	5463	0	Content		423	278	23921446	6044688487
23938	13:05:20.466	00:00:23.938	1437	507,4694	388,1409	0,6246727	0,7062004	563,093	3,673629	0	479,404	375,0483	0,4413324	0,7290686	561,9565	3,5733	0	24	493	382						Untertest1.avi	0	880	547	72	111	437	283	5463	0	Content		421	271	23938210	6044705251
23955	13:05:20.483	00:00:23.954	1438	507,8403	388,6508	0,6248146	0,7061954	562,9776	3,670747	0	485,8343	377,8153	0,4414919	0,7290141	561,9691	3,579093	0	24	497	383						Untertest1.avi	0	880	547	72	111	437	283	5463	0	Content		425	272	23954819	6044721860
23971	13:05:20.499	00:00:23.971	1439	508,7697	395,8868	0,6249324	0,7061942	562,7803	3,704446	0	488,662	380,2452	0,4416244	0,7290045	561,7103	3,592348	0	24	499	388						Untertest1.avi	0	880	547	72	111	437	283	5463	0	Content		427	277	23971439	6044738480
23988	13:05:20.516	00:00:23.988	1440	511,0197	398,5812	0,6250127	0,706118	562,7998	3,72746	0	484,0297	379,7144	0,4417136	0,7289627	561,7757	3,604465	0	24	498	389						Untertest1.avi	0	880	547	72	111	437	283	5463	0	Content		426	278	23988203	6044755244
24005	13:05:20.533	00:00:24.004	1441	505,3614	398,5051	0,6251103	0,7060181	562,8724	3,753946	0	482,0349	387,1715	0,4417761	0,7289022	561,8328	3,631852	0	24	494	393						Untertest1.avi	0	880	547	72	111	437	283	5463	0	Content		422	282	24004813	6044771854
24021	13:05:20.549	00:00:24.021	1442	508,5775	396,5375	0,6252221	0,7059123	562,8792	3,751499	0	486,2898	382,8488	0,4418699	0,7287983	561,903	3,642399	0	24	497	390						Untertest1.avi	0	880	547	72	111	437	283	5463	0	Content		425	279	24021435	6044788476
24038	13:05:20.566	00:00:24.038	1443	511,9068	391,173	0,6253663	0,7059978	562,6833	3,738819	0	486,315	387,0314	0,4420111	0,7287213	561,7067	3,650536	0	24	499	389						Untertest1.avi	0	880	547	72	111	437	283	5463	0	Content		427	278	24038058	6044805099
24055	13:05:20.583	00:00:24.054	1444	507,5399	396,4539	0,6255125	0,7061482	562,6732	3,784029	0	482,3719	379,8271	0,442186	0,728756	561,6405	3,663312	0	24	495	388						Untertest1.avi	0	880	547	72	111	437	283	5463	0	Content		423	277	24054681	6044821722
24071	13:05:20.599	00:00:24.071	1445	505,8095	393,4107	0,6257488	0,7064016	562,7689	3,751548	0	473,4808	379,983	0,4423507	0,7288001	561,7706	3,69008	0	24	490	387						Untertest1.avi	0	880	547	72	111	437	283	5463	0	Content		418	276	24071429	6044838470
24088	13:05:20.616	00:00:24.088	1446	506,5155	389,9014	0,6259575	0,7065659	562,5746	3,769718	0	478,0764	384,0103	0,4425988	0,7288725	561,5043	3,700518	0	24	492	387						Untertest1.avi	0	880	547	72	111	437	283	5463	0	Content		420	276	24088054	6044855095
24105	13:05:20.633	00:00:24.104	1447	508,3445	396,1674	0,6262321	0,7065901	562,7419	3,780151	0	481,3631	386,2845	0,4427973	0,7288971	561,6497	3,70048	0	24	495	391						Untertest1.avi	0	880	547	72	111	437	283	5463	0	Content		423	280	24104675	6044871716
24121	13:05:20.649	00:00:24.121	1448	503,8933	397,1368	0,6264318	0,7065851	562,5105	3,774555	0	483,5597	382,8496	0,4430438	0,7288105	561,3858	3,691223	0	24	494	390						Untertest1.avi	0	880	547	72	111	437	283	5463	0	Content		422	279	24121425	6044888466
24138	13:05:20.666	00:00:24.138	1449	509,3392	391,789	0,6266596	0,7065286	562,6614	3,801246	0	479,5093	379,0895	0,4432026	0,7286946	561,5137	3,719851	0	24	494	385						Untertest1.avi	0	880	547	72	111	437	283	5463	0	Content		422	274	24138047	6044905088
24155	13:05:20.683	00:00:24.154	1450	516,7	399,7074	0,626659	0,7065378	562,6162	3,812801	0	495,3145	389,1993	0,4431892	0,7285737	561,4466	3,71831	0	24	506	394						Untertest1.avi	0	880	547	72	111	437	283	5463	0	Content		434	283	24154670	6044921711
24171	13:05:20.699	00:00:24.171	1451	517,4242	394,4988	0,6267146	0,706564	562,5632	3,813757	0	495,8733	387,6498	0,4432687	0,728519	561,3843	3,688144	0	24	507	391						Untertest1.avi	0	880	547	72	111	437	283	5463	0	Content		435	280	24171295	6044938336
24188	13:05:20.716	00:00:24.188	1452	516,1907	405,8993	0,6267896	0,7066805	562,3979	3,801221	0	492,8004	391,6102	0,4433306	0,7285485	561,3455	3,715159	0	24	504	399						Untertest1.avi	0	880	547	72	111	437	283	5463	0	Content		432	288	24188044	6044955085
24205	13:05:20.733	00:00:24.204	1453	522,6957	406,9918	0,6267707	0,7067983	562,3738	3,804399	0	493,937	388,8189	0,4432692	0,7286963	561,3718	3,703082	0	24	508	398						Untertest1.avi	0	880	547	72	111	437	283	5463	0	Content		436	287	24204663	6044971704
24221	13:05:20.749	00:00:24.221	1454	516,1599	401,5621	0,626661	0,706909	562,4236	3,801808	0	497,4179	391,2532	0,443193	0,7288927	561,3105	3,708877	0	24	507	396						Untertest1.avi	0	880	547	72	111	437	283	5463	0	Content		435	285	24221287	6044988328
24238	13:05:20.766	00:00:24.237	1455	521,0248	396,3504	0,626507	0,7069518	562,3216	3,773757	0	500,0932	385,0693	0,4430728	0,7290694	561,1838	3,701536	0	24	511	391						Untertest1.avi	0	880	547	72	111	437	283	5463	0	Content		439	280	24237912	6045004953
24255	13:05:20.783	00:00:24.254	1456	523,6154	395,236	0,6263478	0,7068924	562,368	3,798841	0	498,2482	389,3958	0,4428559	0,7291456	561,057	3,71902	0	24	511	392						Untertest1.avi	0	880	547	72	111	437	283	5463	0	Content		439	281	24254662	6045021703
24271	13:05:20.799	00:00:24.271	1457	515,4285	400,8912	0,6261064	0,7068095	562,3392	3,806411	0	494,604	388,1107	0,4426403	0,7291594	561,215	3,691135	0	24	505	395						Untertest1.avi	0	880	547	72	111	437	283	5463	0	Content		433	284	24271285	6045038326
24288	13:05:20.816	00:00:24.287	1458	520,4106	397,9015	0,6258869	0,7067113	562,2716	3,789309	0	498,0778	397,3323	0,4424317	0,7291801	560,8875	3,698795	0	24	509	398						Untertest1.avi	0	880	547	72	111	437	283	5463	0	Content		437	287	24287905	6045054946
24305	13:05:20.833	00:00:24.304	1459	517,1956	400,0784	0,6256592	0,7066706	562,3644	3,787766	0	497,4465	389,905	0,4421853	0,7292507	561,2305	3,693302	0	24	507	395						Untertest1.avi	0	880	547	72	111	437	283	5463	0	Content		435	284	24304655	6045071696
24321	13:05:20.849	00:00:24.321	1460	516,7463	398,1164	0,6254568	0,7066651	562,2302	3,791549	0	497,3348	391,5991	0,44205	0,7292753	561,1508	3,694194	0	24	507	395						Untertest1.avi	0	880	547	72	111	437	283	5463	0	Content		435	284	24321279	6045088320
24338	13:05:20.866	00:00:24.337	1461	513,8837	402,0323	0,6253301	0,7066145	562,39	3,819974	0	496,1393	391,2566	0,4418607	0,7293305	561,1425	3,71519	0	24	505	397						Untertest1.avi	0	880	547	72	111	437	283	5463	0	Content		433	286	24337903	6045104944
24355	13:05:20.883	00:00:24.354	1462	515,02	402,1525	0,625238	0,7066047	562,4017	3,821563	0	493,8034	389,4976	0,4417497	0,7293593	561,2191	3,689044	0	24	504	396						Untertest1.avi	0	880	547	72	111	437	283	5463	0	Content		432	285	24354526	6045121567
24371	13:05:20.899	00:00:24.371	1463	516,2335	401,5916	0,6251722	0,7065956	562,3436	3,794489	0	497,2808	387,7842	0,4417027	0,7293618	561,2252	3,67357	0	24	507	395						Untertest1.avi	0	880	547	72	111	437	283	5463	0	Content		435	284	24371162	6045138203
24388	13:05:20.916	00:00:24.387	1464	515,3439	400,3005	0,6251494	0,7066007	562,2808	3,802446	0	494,4993	386,6706	0,4416839	0,7293506	561,2082	3,685887	0	24	505	393						Untertest1.avi	0	880	547	72	111	437	283	5463	0	Content		433	282	24387769	6045154810
24405	13:05:20.933	00:00:24.404	1465	512,3588	403,878	0,6251312	0,7066458	562,2778	3,807447	0	495,9733	390,1131	0,4416758	0,7293257	561,1815	3,674459	0	24	504	397						Untertest1.avi	0	880	547	72	111	437	283	5463	0	Content		432	286	24404519	6045171560
24421	13:05:20.949	00:00:24.421	1466	518,1607	392,9951	0,6250845	0,7067021	562,2139	3,795637	0	499,3585	389,6463	0,4416379	0,7293415	561,1555	3,638974	0	24	509	391						Untertest1.avi	0	880	547	72	111	437	283	5463	0	Content		437	280	24421152	6045188193
24438	13:05:20.966	00:00:24.437	1467	516,5446	404,8042	0,625013	0,7067437	562,1545	3,789683	0	495,1407	391,2654	0,4415858	0,7293178	561,1138	3,650569	0	24	506	398						Untertest1.avi	0	880	547	72	111	437	283	5463	0	Content		434	287	24437892	6045204933
24455	13:05:20.983	00:00:24.454	1468	519,3616	401,9622	0,6249347	0,7066602	562,1971	3,794462	0	497,7742	391,0947	0,4415073	0,7292585	560,9901	3,65763	0	24	509	397						Untertest1.avi	0	880	547	72	111	437	283	5463	0	Content		437	286	24454514	6045221555
24471	13:05:20.999	00:00:24.471	1469	520,4229	403,9816	0,6248578	0,7065691	562,2196	3,789659	0	496,7704	390,4371	0,4413606	0,729275	561,0995	3,637947	0	24	509	397						Untertest1.avi	0	880	547	72	111	437	283	5463	0	Content		437	286	24471147	6045238188
24488	13:05:21.016	00:00:24.487	1470	514,1137	402,7369	0,6247658	0,7064814	562,3383	3,781486	0	497,6226	394,1874	0,4412727	0,7292565	561,203	3,652291	0	24	506	398						Untertest1.avi	0	880	547	72	111	437	283	5463	0	Content		434	287	24487760	6045254801
24504	13:05:21.032	00:00:24.504	1471	519,8172	399,4861	0,6246703	0,7064544	562,1902	3,778431	0	492,2618	392,1454	0,4412175	0,7292109	561,2311	3,633571	0	24	506	396						Untertest1.avi	0	880	547	72	111	437	283	5463	0	Content		434	285	24504384	6045271425
24521	13:05:21.049	00:00:24.521	1472	513,8488	399,7045	0,6245803	0,7064467	562,1332	3,775077	0	498,0953	388,599	0,4411637	0,7292947	561,2093	3,627126	0	24	506	394						Untertest1.avi	0	880	547	72	111	437	283	5463	0	Content		434	283	24521007	6045288048
24538	13:05:21.066	00:00:24.537	1473	512,7014	398,0423	0,6245036	0,7065091	562,173	3,776452	0	495,2893	396,1673	0,4411131	0,7293888	561,184	3,66154	0	24	504	397						Untertest1.avi	0	880	547	72	111	437	283	5463	0	Content		432	286	24537756	6045304797
24554	13:05:21.082	00:00:24.554	1474	522,1297	398,9208	0,6244711	0,7066264	562,1639	3,761889	0	496,2052	394,5939	0,441077	0,7295491	561,1498	3,638855	0	24	509	397						Untertest1.avi	0	880	547	72	111	437	283	5463	0	Content		437	286	24554379	6045321420
24571	13:05:21.099	00:00:24.571	1475	522,3442	404,4456	0,6244678	0,7067796	562,2191	3,793021	0	496,6316	393,687	0,4410627	0,729758	561,1196	3,654855	0	24	509	399						Untertest1.avi	0	880	547	72	111	437	283	5463	0	Content		437	288	24571130	6045338171
24588	13:05:21.116	00:00:24.587	1476	520,911	403,8365	0,6244745	0,7068744	562,2184	3,775546	0	498,5605	389,2305	0,4410749	0,72995	561,1474	3,624923	0	24	510	397						Untertest1.avi	0	880	547	72	111	437	283	5463	0	Content		438	286	24587750	6045354791
24604	13:05:21.132	00:00:24.604	1477	517,2476	402,2322	0,6244885	0,7069777	562,1774	3,768796	0	502,3495	388,1512	0,4410945	0,7300217	561,1821	3,61957	0	24	510	395						Untertest1.avi	0	880	547	72	111	437	283	5463	0	Content		438	284	24604374	6045371415
24621	13:05:21.149	00:00:24.621	1478	515,228	407,8461	0,6245036	0,7069982	562,1638	3,807388	0	498,0614	392,242	0,4411184	0,7300364	561,203	3,626634	0	24	507	400						Untertest1.avi	0	880	547	72	111	437	283	5463	0	Content		435	289	24621000	6045388041
24638	13:05:21.166	00:00:24.637	1479	514,5233	402,4089	0,6245169	0,7070414	562,1557	3,782514	0	499,4828	395,6097	0,4411249	0,7300678	561,2145	3,634703	0	24	507	399						Untertest1.avi	0	880	547	72	111	437	283	5463	0	Content		435	288	24637622	6045404663
24654	13:05:21.182	00:00:24.654	1480	522,235	404,8051	0,6245146	0,7070887	562,1732	3,766582	0	499,1734	391,608	0,4411261	0,7301058	561,2391	3,601291	0	24	511	398						Untertest1.avi	0	880	547	72	111	437	283	5463	0	Content		439	287	24654245	6045421286
24671	13:05:21.199	00:00:24.670	1481	516,474	407,0943	0,6244942	0,7070954	562,2145	3,763655	0	501,6905	393,2318	0,4411156	0,7301095	561,2352	3,605039	0	24	509	400						Untertest1.avi	0	880	547	72	111	437	283	5463	0	Content		437	289	24670994	6045438035
24688	13:05:21.216	00:00:24.687	1482	515,5729	406,9636	0,6244645	0,707067	562,271	3,76767	0	504,7184	391,3972	0,4410938	0,7300832	561,2361	3,582624	0	24	510	399						Untertest1.avi	0	880	547	72	111	437	283	5463	0	Content		438	288	24687615	6045454656
24704	13:05:21.232	00:00:24.704	1483	518,898	409,6776	0,6244211	0,7070459	562,2724	3,772547	0	502,5122	393,3917	0,4410533	0,7300676	561,1664	3,596545	0	24	511	402						Untertest1.avi	0	880	547	72	111	437	283	5463	0	Content		439	291	24704236	6045471277
24721	13:05:21.249	00:00:24.720	1484	521,2676	403,8601	0,6243598	0,7070562	562,297	3,761863	0	502,3958	389,3893	0,4409588	0,7300715	561,2578	3,576646	0	24	512	397						Untertest1.avi	0	880	547	72	111	437	283	5463	0	Content		440	286	24720988	6045488029
24738	13:05:21.266	00:00:24.737	1485	515,4883	407,419	0,6242694	0,7070275	562,3786	3,764586	0	499,2613	388,7564	0,4408303	0,7300773	561,2782	3,605153	0	24	507	398						Untertest1.avi	0	880	547	72	111	437	283	5463	0	Content		435	287	24737609	6045504650
24754	13:05:21.282	00:00:24.754	1486	516,4053	399,915	0,6241357	0,7070205	562,2103	3,758823	0	497,5092	389,8281	0,4407354	0,7301324	561,3525	3,571147	0	24	507	395						Untertest1.avi	0	880	547	72	111	437	283	5463	0	Content		435	284	24754232	6045521273
24771	13:05:21.299	00:00:24.770	1487	518,3969	402,6576	0,6240253	0,7069705	562,3265	3,729197	0	497,6585	395,96	0,4406474	0,7301937	561,2562	3,615021	0	24	508	399						Untertest1.avi	0	880	547	72	111	437	283	5463	0	Content		436	288	24770982	6045538023
24788	13:05:21.316	00:00:24.787	1488	518,687	403,1244	0,6239244	0,7069046	562,402	3,752676	0	497,1795	394,8557	0,4405193	0,7302945	561,3491	3,579667	0	24	508	399						Untertest1.avi	0	880	547	72	111	437	283	5463	0	Content		436	288	24787603	6045554644
24804	13:05:21.332	00:00:24.804	1489	518,0245	402,7585	0,6237662	0,7068871	562,4271	3,734767	0	506,28	386,3574	0,440358	0,7304022	561,5214	3,544479	0	24	512	395						Untertest1.avi	0	880	547	72	111	437	283	5463	0	Content		440	284	24804227	6045571268
24821	13:05:21.349	00:00:24.820	1490	516,1876	409,7031	0,6236215	0,7069342	562,3403	3,734293	0	495,2824	394,3906	0,4402467	0,7304438	561,3873	3,581674	0	24	506	402						Untertest1.avi	0	880	547	72	111	437	283	5463	0	Content		434	291	24820850	6045587891
24837	13:05:21.365	00:00:24.837	1491	514,8788	405,4345	0,623519	0,7070581	562,4208	3,732138	0	503,8768	392,5608	0,4401783	0,7305356	561,3915	3,55272	0	24	509	399						Untertest1.avi	0	880	547	72	111	437	283	5463	0	Content		437	288	24837473	6045604514
24854	13:05:21.382	00:00:24.854	1492	519,0249	402,7392	0,6234542	0,7071749	562,4426	3,732334	0	504,0952	389,9548	0,4401186	0,7306917	561,4276	3,536246	0	24	512	396						Untertest1.avi	0	880	547	72	111	437	283	5463	0	Content		440	285	24854222	6045621263
24871	13:05:21.399	00:00:24.870	1493	521,0666	410,5121	0,6234297	0,7072682	562,4609	3,704242	0	503,826	390,0136	0,4401023	0,7308155	561,5115	3,516895	0	24	512	400						Untertest1.avi	0	880	547	72	111	437	283	5463	0	Content		440	289	24870844	6045637885
24887	13:05:21.415	00:00:24.887	1494	518,6803	406,3115	0,6234037	0,7073476	562,6334	3,670847	0	500,449	395,2642	0,4400886	0,7309241	561,6505	3,489568	0	24	510	401						Untertest1.avi	0	880	547	72	111	437	283	5463	0	Content		438	290	24887472	6045654513
24904	13:05:21.432	00:00:24.904	1495	512,7818	408,9658	0,6234345	0,7074109	562,6619	3,637496	0	496,9578	391,6069	0,4401391	0,7309489	561,5846	3,442172	0	24	505	400						Untertest1.avi	0	880	547	72	111	437	283	5463	0	Content		433	289	24904218	6045671259
24921	13:05:21.449	00:00:24.920	1496	481,9566	413,5081	0,623774	0,7074433	562,8339	3,609719	0	468,0028	391,0898	0,4404835	0,730965	561,8071	3,405	0	24	475	402						Untertest1.avi	0	880	547	72	111	437	283	5463	0	Content		403	291	24920838	6045687879
24937	13:05:21.465	00:00:24.937	1497	494,6202	406,0715	0,6238758	0,7074493	562,868	3,528955	0	466,072	397,2327	0,4406602	0,7308627	561,6042	3,38118	0	24	480	402						Untertest1.avi	0	880	547	72	111	437	283	5463	0	Content		408	291	24937463	6045704504
24954	13:05:21.482	00:00:24.954	1498	486,5898	406,7499	0,6239238	0,707423	562,8486	3,499407	0	472,8237	389,5604	0,4406962	0,7308435	561,6589	3,305567	0	24	480	398						Untertest1.avi	0	880	547	72	111	437	283	5463	0	Content		408	287	24954088	6045721129
24971	13:05:21.499	00:00:24.970	1499	491,5266	408,2997	0,6240286	0,7073802	562,7606	3,471058	0	466,7364	387,907	0,4407707	0,7307321	561,7673	3,262385	0	24	479	398						Untertest1.avi	0	880	547	72	111	437	283	5463	0	Content		407	287	24970709	6045737750
24987	13:05:21.515	00:00:24.987	1500	494,1538	403,9981	0,6240987	0,707361	562,9055	3,404843	0	468,2646	391,8734	0,4408448	0,7306122	561,9319	3,235312	0	24	481	398						Untertest1.avi	0	880	547	72	111	437	283	5463	0	Content		409	287	24987458	6045754499
25004	13:05:21.532	00:00:25.004	1501	490,9916	411,6901	0,6241894	0,7073218	563,1083	3,36313	0	470,7905	387,5878	0,4409091	0,730604	562,0046	3,170995	0	24	481	400						Untertest1.avi	0	880	547	72	111	437	283	5463	0	Content		409	289	25004081	6045771122
25021	13:05:21.549	00:00:25.020	1502	496,7997	406,7577	0,6242356	0,7073521	563,1038	3,326678	0	464,1695	391,139	0,4409885	0,7306559	562,0416	3,159317	0	24	480	399						Untertest1.avi	0	880	547	72	111	437	283	5463	0	Content		408	288	25020705	6045787746
25037	13:05:21.565	00:00:25.037	1503	496,3526	400,821	0,6243014	0,7073718	563,0536	3,249251	0	474,1611	387,6247	0,4410889	0,7306557	562,0051	3,110517	0	24	485	394						Untertest1.avi	0	880	547	72	111	437	283	5463	0	Content		413	283	25037451	6045804492
25054	13:05:21.582	00:00:25.054	1504	490,6435	405,7096	0,6243594	0,7073677	563,0098	3,240996	0	476,4354	389,9282	0,4411752	0,7306466	561,8987	3,063782	0	24	484	398						Untertest1.avi	0	880	547	72	111	437	283	5463	0	Content		412	287	25054074	6045821115
25071	13:05:21.599	00:00:25.070	1505	487,8654	409,5488	0,6244472	0,7073854	563,0258	3,237281	0	472,3424	389,6778	0,4412493	0,7306221	561,9446	3,03433	0	24	480	400						Untertest1.avi	0	880	547	72	111	437	283	5463	0	Content		408	289	25070698	6045837739
25087	13:05:21.615	00:00:25.087	1506	493,4925	413,2809	0,624588	0,707428	563,0239	3,208626	0	462,583	390,178	0,4413503	0,7306596	562,1132	3,040611	0	24	478	402						Untertest1.avi	0	880	547	72	111	437	283	5463	0	Content		406	291	25087323	6045854364
25104	13:05:21.632	00:00:25.104	1507	495,9311	407,1904	0,6247261	0,707465	563,1738	3,159874	0	467,695	384,0817	0,4414795	0,7307182	562,1677	3,005281	0	24	482	396						Untertest1.avi	0	880	547	72	111	437	283	5463	0	Content		410	285	25104071	6045871112
25121	13:05:21.649	00:00:25.120	1508	497,07	403,352	0,6248394	0,7075751	563,13	3,11649	0	471,8466	392,0289	0,4416442	0,730763	561,8769	2,973178	0	24	484	398						Untertest1.avi	0	880	547	72	111	437	283	5463	0	Content		412	287	25120693	6045887734
25137	13:05:21.665	00:00:25.137	1509	502,2443	410,256	0,6248794	0,7076789	563,0906	3,119577	0	478,2476	386,8386	0,4416953	0,7308073	561,906	2,972101	0	24	490	399						Untertest1.avi	0	880	547	72	111	437	283	5463	0	Content		418	288	25137315	6045904356
25154	13:05:21.682	00:00:25.153	1510	512,4679	394,941	0,6248873	0,7077033	563,098	3,0898	0	485,0607	375,0486	0,4417165	0,7308252	561,9262	2,920141	0	24	499	385						Untertest1.avi	0	880	547	72	111	437	283	5463	0	Content		427	274	25153939	6045920980
25171	13:05:21.699	00:00:25.170	1511	511,335	410,9634	0,6250549	0,7077577	563,0608	3,112438	0	482,934	382,4446	0,4418804	0,730911	562,2078	2,928359	0	24	497	397						Untertest1.avi	0	880	547	72	111	437	283	5463	0	Content		425	286	25170687	6045937728
25187	13:05:21.715	00:00:25.187	1512	509,3731	405,7675	0,625193	0,7078971	563,1943	3,106008	0	483,2746	388,2792	0,4419692	0,7309693	562,1545	2,947797	0	24	496	397						Untertest1.avi	0	880	547	72	111	437	283	5463	0	Content		424	286	25187311	6045954352
25204	13:05:21.732	00:00:25.203	1513	509,8207	399,8981	0,625271	0,7079631	563,153	3,084612	0	488,9778	385,2848	0,4420686	0,7310588	561,966	2,905439	0	24	499	393						Untertest1.avi	0	880	547	72	111	437	283	5463	0	Content		427	282	25203933	6045970974
25221	13:05:21.749	00:00:25.220	1514	509,1521	396,7601	0,6253158	0,708038	563,105	3,048195	0	493,5304	384,7115	0,4421646	0,731119	561,9827	2,886859	0	24	501	391						Untertest1.avi	0	880	547	72	111	437	283	5463	0	Content		429	280	25220556	6045987597
25237	13:05:21.765	00:00:25.237	1515	513,8638	392,318	0,6253459	0,7080638	563,1092	3,03442	0	484,9476	384,2015	0,4422016	0,7311643	562,0222	2,881233	0	24	499	388						Untertest1.avi	0	880	547	72	111	437	283	5463	0	Content		427	277	25237304	6046004345
25254	13:05:21.782	00:00:25.253	1516	510,2476	400,0406	0,6253607	0,7080852	563,0925	3,027615	0	486,5795	380,6557	0,442214	0,7312447	561,9833	2,894518	0	24	498	390						Untertest1.avi	0	880	547	72	111	437	283	5463	0	Content		426	279	25253927	6046020968
25271	13:05:21.799	00:00:25.270	1517	510,1174	403,0298	0,6253638	0,7081318	563,0743	3,04243	0	485,0079	380,1651	0,442229	0,7312927	561,9927	2,901695	0	24	498	392						Untertest1.avi	0	880	547	72	111	437	283	5463	0	Content		426	281	25270549	6046037590
25287	13:05:21.815	00:00:25.287	1518	515,6292	403,9569	0,625373	0,7082213	563,043	3,052477	0	487,3819	392,3645	0,4422321	0,7313469	562,0034	2,910232	0	24	502	398						Untertest1.avi	0	880	547	72	111	437	283	5463	0	Content		430	287	25287171	6046054212
25304	13:05:21.832	00:00:25.303	1519	515,4327	397,1454	0,6253812	0,7082997	563,0563	3,008739	0	484,9423	390,1306	0,4422379	0,7313976	562,033	2,896876	0	24	500	394						Untertest1.avi	0	880	547	72	111	437	283	5463	0	Content		428	283	25303919	6046070960
25321	13:05:21.849	00:00:25.320	1520	510,3904	393,4252	0,6253976	0,7083119	563,0635	2,99785	0	482,6328	389,702	0,442252	0,7313941	562,0659	2,889696	0	24	497	392						Untertest1.avi	0	880	547	72	111	437	283	5463	0	Content		425	281	25320541	6046087582
25337	13:05:21.865	00:00:25.337	1521	509,3461	400,0872	0,6254227	0,708284	563,0546	3,022162	0	485,5882	385,6772	0,4422758	0,7313645	562,0846	2,891463	0	24	497	393						Untertest1.avi	0	880	547	72	111	437	283	5463	0	Content		425	282	25337166	6046104207
25354	13:05:21.882	00:00:25.353	1522	508,6886	402,2559	0,6254665	0,7083118	563,0859	3,06076	0	486,526	386,4506	0,4423037	0,7313137	562,1244	2,877204	0	24	498	394						Untertest1.avi	0	880	547	72	111	437	283	5463	0	Content		426	283	25353788	6046120829
25371	13:05:21.899	00:00:25.370	1523	514,3701	399,7212	0,6255103	0,7083732	562,9691	3,053602	0	485,6284	387,8471	0,4423192	0,731301	562,1205	2,903871	0	24	500	394						Untertest1.avi	0	880	547	72	111	437	283	5463	0	Content		428	283	25370537	6046137578
25387	13:05:21.915	00:00:25.387	1524	508,3252	404,0216	0,6255222	0,7083546	562,9755	3,051647	0	483,0714	389,1601	0,4423237	0,7312509	562,1132	2,920967	0	24	496	397						Untertest1.avi	0	880	547	72	111	437	283	5463	0	Content		424	286	25387161	6046154202
25404	13:05:21.932	00:00:25.403	1525	511,6668	398,4723	0,625514	0,7082847	562,9371	3,021031	0	481,9417	384,9181	0,4423065	0,7312186	562,072	2,916596	0	24	497	392						Untertest1.avi	0	880	547	72	111	437	283	5463	0	Content		425	281	25403787	6046170828
25420	13:05:21.948	00:00:25.420	1526	508,418	400,8406	0,6254416	0,7081985	562,9738	3,071804	0	483,9871	384,1026	0,442258	0,7311441	561,9819	2,890157	0	24	496	392						Untertest1.avi	0	880	547	72	111	437	283	5463	0	Content		424	281	25420410	6046187451
25437	13:05:21.965	00:00:25.437	1527	511,8373	395,8362	0,6253802	0,70803	562,9488	3,058228	0	487,7906	384,2861	0,4421814	0,7310746	561,8944	2,888047	0	24	500	390						Untertest1.avi	0	880	547	72	111	437	283	5463	0	Content		428	279	25437157	6046204198
25454	13:05:21.982	00:00:25.453	1528	515,9268	398,8003	0,6253142	0,7079471	562,9961	3,052769	0	479,8387	384,897	0,4420509	0,7310067	561,9042	2,899735	0	24	498	392						Untertest1.avi	0	880	547	72	111	437	283	5463	0	Content		426	281	25453783	6046220824
25470	13:05:21.998	00:00:25.470	1529	513,7869	401,3354	0,625229	0,7079035	563,0705	3,072816	0	480,8806	385,4182	0,4419273	0,7310094	562,0771	2,913927	0	24	497	393						Untertest1.avi	0	880	547	72	111	437	283	5463	0	Content		425	282	25470404	6046237445
25487	13:05:22.015	00:00:25.487	1530	504,8912	409,2493	0,6251016	0,7079023	562,9692	3,096482	0	492,4936	385,753	0,44183	0,7310247	562,0626	2,936281	0	24	499	398						Untertest1.avi	0	880	547	72	111	437	283	5463	0	Content		427	287	25487152	6046254193
25504	13:05:22.032	00:00:25.503	1531	509,1028	403,9664	0,6249773	0,7079272	562,8149	3,107588	0	485,4956	389,2691	0,4417357	0,7310565	561,8995	2,950122	0	24	497	397						Untertest1.avi	0	880	547	72	111	437	283	5463	0	Content		425	286	25503777	6046270818
25520	13:05:22.048	00:00:25.520	1532	510,2883	406,0239	0,6248678	0,7079895	562,9478	3,090086	0	483,3238	387,2032	0,441599	0,7311705	561,851	2,937668	0	24	497	397						Untertest1.avi	0	880	547	72	111	437	283	5463	0	Content		425	286	25520399	6046287440
25537	13:05:22.065	00:00:25.537	1533	508,02	397,2047	0,624782	0,7080814	563,0055	3,081337	0	482,9801	385,2174	0,4414744	0,7313235	562,0571	2,940953	0	24	496	391						Untertest1.avi	0	880	547	72	111	437	283	5463	0	Content		424	280	25537022	6046304063
25554	13:05:22.082	00:00:25.553	1534	509,1132	398,4435	0,6246893	0,7081122	563,0967	3,088983	0	488,4114	383,9279	0,4413695	0,7314357	562,0125	2,950949	0	24	499	391						Untertest1.avi	0	880	547	72	111	437	283	5463	0	Content		427	280	25553770	6046320811
25570	13:05:22.098	00:00:25.570	1535	507,2103	404,3329	0,6245772	0,7080823	562,9008	3,100535	0	486,6876	384,8492	0,44126	0,7315072	561,7995	2,961494	0	24	497	395						Untertest1.avi	0	880	547	72	111	437	283	5463	0	Content		425	284	25570394	6046337435
25587	13:05:22.115	00:00:25.587	1536	511,8267	399,8272	0,6244725	0,7079532	562,7928	3,097556	0	490,084	384,5152	0,441206	0,7314327	561,8174	2,958498	0	24	501	392						Untertest1.avi	0	880	547	72	111	437	283	5463	0	Content		429	281	25587017	6046354058
25604	13:05:22.132	00:00:25.603	1537	510,247	396,282	0,6243992	0,7078452	562,9086	3,09861	0	489,775	383,9875	0,4411413	0,731376	561,8137	2,972245	0	24	500	390						Untertest1.avi	0	880	547	72	111	437	283	5463	0	Content		428	279	25603638	6046370679
25620	13:05:22.148	00:00:25.620	1538	511,3382	405,0642	0,6243518	0,7077651	562,9686	3,128972	0	486,9449	388,0216	0,4410412	0,7312588	561,8739	2,994677	0	24	499	397						Untertest1.avi	0	880	547	72	111	437	283	5463	0	Content		427	286	25620388	6046387429
25637	13:05:22.165	00:00:25.637	1539	506,6087	400,1353	0,6243274	0,7076197	562,9698	3,132293	0	484,0951	389,008	0,4409899	0,7311329	561,8978	2,98594	0	24	495	395						Untertest1.avi	0	880	547	72	111	437	283	5463	0	Content		423	284	25637011	6046404052
25654	13:05:22.182	00:00:25.653	1540	509,5081	406,7392	0,6243266	0,7074995	562,9036	3,12281	0	489,2596	384,419	0,440982	0,7310749	561,8486	3,006294	0	24	499	396						Untertest1.avi	0	880	547	72	111	437	283	5463	0	Content		427	285	25653638	6046420679
25670	13:05:22.198	00:00:25.670	1541	505,9149	403,3829	0,6243455	0,7074332	562,8459	3,15082	0	484,0645	389,277	0,4409964	0,7309995	561,8468	3,009512	0	24	495	396						Untertest1.avi	0	880	547	72	111	437	283	5463	0	Content		423	285	25670386	6046437427
25687	13:05:22.215	00:00:25.687	1542	502,1812	415,6182	0,6243877	0,7074057	562,7422	3,167004	0	486,0954	391,3465	0,441057	0,7309463	561,6974	3,027718	0	24	494	403						Untertest1.avi	0	880	547	72	111	437	283	5463	0	Content		422	292	25687006	6046454047
25704	13:05:22.232	00:00:25.703	1543	509,0235	399,2534	0,6244774	0,7074487	562,5511	3,118607	0	485,3013	389,3682	0,4411346	0,7308821	561,5489	3,032225	0	24	497	394						Untertest1.avi	0	880	547	72	111	437	283	5463	0	Content		425	283	25703629	6046470670
25720	13:05:22.248	00:00:25.720	1544	507,9527	398,0278	0,6245916	0,7075722	562,6107	3,144345	0	485,4698	386,6275	0,4411974	0,7308887	561,5861	3,029394	0	24	497	392						Untertest1.avi	0	880	547	72	111	437	283	5463	0	Content		425	281	25720254	6046487295
25737	13:05:22.265	00:00:25.736	1545	509,4405	410,376	0,6247231	0,7076887	562,6073	3,180721	0	478,1323	390,427	0,4412821	0,7309124	561,6091	3,070843	0	24	494	400						Untertest1.avi	0	880	547	72	111	437	283	5463	0	Content		422	289	25736875	6046503916
25754	13:05:22.282	00:00:25.753	1546	508,1303	402,8182	0,6248935	0,7078365	562,4725	3,154285	0	482,4596	387,0905	0,4414556	0,7309601	561,6155	3,049274	0	24	495	395						Untertest1.avi	0	880	547	72	111	437	283	5463	0	Content		423	284	25753500	6046520541
25770	13:05:22.298	00:00:25.770	1547	503,9582	404,8767	0,6250342	0,7079316	562,4038	3,174981	0	486,5737	389,8842	0,4416317	0,7309523	561,407	3,061023	0	24	495	397						Untertest1.avi	0	880	547	72	111	437	283	5463	0	Content		423	286	25770248	6046537289
25787	13:05:22.315	00:00:25.786	1548	506,7805	401,2506	0,6252741	0,7079996	562,5225	3,180143	0	483,2503	385,8989	0,4417869	0,7310202	561,5389	3,045927	0	24	495	394						Untertest1.avi	0	880	547	72	111	437	283	5463	0	Content		423	283	25786869	6046553910
25804	13:05:22.332	00:00:25.803	1549	501,0023	408,0087	0,6254455	0,7080499	562,3235	3,202833	0	486,6302	388,2402	0,4420284	0,7309439	561,3911	3,054801	0	24	494	398						Untertest1.avi	0	880	547	72	111	437	283	5463	0	Content		422	287	25803620	6046570661
25820	13:05:22.348	00:00:25.820	1550	505,8458	405,021	0,6256867	0,7080646	562,511	3,18717	0	485,0584	392,661	0,4421895	0,7308676	561,3925	3,060671	0	24	495	399						Untertest1.avi	0	880	547	72	111	437	283	5463	0	Content		423	288	25820242	6046587283
25837	13:05:22.365	00:00:25.836	1551	507,006	399,838	0,6258731	0,7080004	562,3386	3,165445	0	485,6042	391,5007	0,4424188	0,7307608	561,3407	3,082524	0	24	496	396						Untertest1.avi	0	880	547	72	111	437	283	5463	0	Content		424	285	25836866	6046603907
25853	13:05:22.381	00:00:25.853	1552	503,9604	408,0837	0,626052	0,7078953	562,2973	3,213715	0	486,4659	388,6305	0,4426283	0,7306163	561,3868	3,069996	0	24	495	398						Untertest1.avi	0	880	547	72	111	437	283	5463	0	Content		423	287	25853487	6046620528
25870	13:05:22.398	00:00:25.870	1553	508,2158	404,4617	0,6262971	0,7077911	562,3794	3,207133	0	482,369	389,2283	0,4428068	0,7304614	561,5106	3,075492	0	24	495	397						Untertest1.avi	0	880	547	72	111	437	283	5463	0	Content		423	286	25870111	6046637152
25887	13:05:22.415	00:00:25.886	1554	523,3663	400,665	0,6263203	0,7076902	562,3716	3,203399	0	506,5684	383,1094	0,4428865	0,7303432	561,4711	3,078436	0	24	515	392						Untertest1.avi	0	880	547	72	111	437	283	5463	0	Content		443	281	25886735	6046653776
25903	13:05:22.431	00:00:25.903	1555	520,2265	396,6302	0,6264268	0,7077355	562,3387	3,20688	0	499,7075	381,8539	0,4430697	0,7302934	561,3372	3,096169	0	24	510	389						Untertest1.avi	0	880	547	72	111	437	283	5463	0	Content		438	278	25903483	6046670524
25920	13:05:22.448	00:00:25.920	1556	520,0499	401,632	0,6266618	0,7077769	562,4323	3,217405	0	500,1653	382,7448	0,4432629	0,7303594	561,5696	3,095074	0	24	510	392						Untertest1.avi	0	880	547	72	111	437	283	5463	0	Content		438	281	25920111	6046687152
25937	13:05:22.465	00:00:25.936	1557	520,7852	399,2352	0,6268635	0,7078593	562,3806	3,224854	0	506,4346	385,7271	0,4434817	0,7302644	561,4139	3,093905	0	24	514	392						Untertest1.avi	0	880	547	72	111	437	283	5463	0	Content		442	281	25936860	6046703901
25953	13:05:22.481	00:00:25.953	1558	519,3655	400,7488	0,6270705	0,7078659	562,4345	3,228231	0	500,0113	387,7093	0,4436866	0,7302276	561,5875	3,114051	0	24	510	394						Untertest1.avi	0	880	547	72	111	437	283	5463	0	Content		438	283	25953480	6046720521
25970	13:05:22.498	00:00:25.970	1559	523,9682	396,5336	0,6273002	0,7079224	562,3943	3,208453	0	501,7351	391,7019	0,4439288	0,7301528	561,5631	3,159244	0	24	513	394						Untertest1.avi	0	880	547	72	111	437	283	5463	0	Content		441	283	25970102	6046737143
25987	13:05:22.515	00:00:25.986	1560	517,4526	403,4905	0,6274701	0,708012	562,3635	3,222618	0	507,0917	381,0122	0,4441067	0,730101	561,4904	3,116904	0	24	512	392						Untertest1.avi	0	880	547	72	111	437	283	5463	0	Content		440	281	25986727	6046753768
26003	13:05:22.531	00:00:26.003	1561	522,3883	399,2819	0,6276917	0,7080858	562,5426	3,23835	0	501,2531	385,7168	0,4442846	0,7300433	561,6331	3,12936	0	24	512	392						Untertest1.avi	0	880	547	72	111	437	283	5463	0	Content		440	281	26003351	6046770392
26020	13:05:22.548	00:00:26.020	1562	518,1025	401,1981	0,6278319	0,7080806	562,3964	3,254604	0	506,31	380,7059	0,4444911	0,7299179	561,4694	3,109888	0	24	512	391						Untertest1.avi	0	880	547	72	111	437	283	5463	0	Content		440	280	26020099	6046787140
26037	13:05:22.565	00:00:26.036	1563	520,8661	402,0347	0,6279537	0,7080119	562,3943	3,249967	0	504,0423	389,4659	0,4445902	0,7297586	561,543	3,104969	0	24	512	396						Untertest1.avi	0	880	547	72	111	437	283	5463	0	Content		440	285	26036720	6046803761
26053	13:05:22.581	00:00:26.053	1564	518,978	400,4217	0,628073	0,7078984	562,4969	3,254413	0	507,5659	383,3416	0,4446576	0,7296539	561,6045	3,084904	0	24	513	392						Untertest1.avi	0	880	547	72	111	437	283	5463	0	Content		441	281	26053343	6046820384
26070	13:05:22.598	00:00:26.069	1565	518,9399	400,8183	0,6281524	0,7077963	562,5674	3,24815	0	504,8343	381,5602	0,4447114	0,7295556	561,6442	3,094856	0	24	512	391						Untertest1.avi	0	880	547	72	111	437	283	5463	0	Content		440	280	26069966	6046837007
26087	13:05:22.615	00:00:26.086	1566	527,9222	392,9588	0,6281696	0,7077286	562,56	3,198653	0	504,2908	381,909	0,444727	0,7295145	561,6849	3,084931	0	24	516	387						Untertest1.avi	0	880	547	72	111	437	283	5463	0	Content		444	276	26086716	6046853757
26103	13:05:22.631	00:00:26.103	1567	520,0224	395,7991	0,6281527	0,7078019	562,5221	3,230453	0	503,5429	381,3216	0,4447163	0,729502	561,6709	3,098748	0	24	512	389						Untertest1.avi	0	880	547	72	111	437	283	5463	0	Content		440	278	26103337	6046870378
26120	13:05:22.648	00:00:26.119	1568	516,842	408,095	0,6281296	0,7078755	562,5233	3,244103	0	498,6686	385,9056	0,4446934	0,7295482	561,6168	3,118052	0	24	508	397						Untertest1.avi	0	880	547	72	111	437	283	5463	0	Content		436	286	26119962	6046887003
26137	13:05:22.665	00:00:26.136	1569	523,9542	394,8018	0,6280512	0,7079607	562,4169	3,205572	0	501,9355	388,6978	0,4446446	0,7296496	561,5785	3,075525	0	24	513	392						Untertest1.avi	0	880	547	72	111	437	283	5463	0	Content		441	281	26136710	6046903751
26153	13:05:22.681	00:00:26.153	1570	520,7404	401,711	0,6279488	0,7080752	562,383	3,207724	0	510,2451	385,7744	0,4445901	0,7297881	561,6001	3,089587	0	24	515	394						Untertest1.avi	0	880	547	72	111	437	283	5463	0	Content		443	283	26153333	6046920374
26170	13:05:22.698	00:00:26.169	1571	516,6185	402,0738	0,6278726	0,7081481	562,3521	3,205681	0	510,9034	394,7749	0,4445217	0,729988	561,5023	3,089829	0	24	514	398						Untertest1.avi	0	880	547	72	111	437	283	5463	0	Content		442	287	26169958	6046936999
26187	13:05:22.715	00:00:26.186	1572	519,2106	401,0209	0,6278085	0,7082083	562,3309	3,208476	0	510,1554	388,3583	0,444431	0,7301396	561,5938	3,085967	0	24	515	395						Untertest1.avi	0	880	547	72	111	437	283	5463	0	Content		443	284	26186580	6046953621
26203	13:05:22.731	00:00:26.203	1573	518,0997	404,2219	0,6277372	0,7082029	562,5086	3,202744	0	501,8835	390,8597	0,4443476	0,7302133	561,7564	3,074033	0	24	510	398						Untertest1.avi	0	880	547	72	111	437	283	5463	0	Content		438	287	26203204	6046970245
26220	13:05:22.748	00:00:26.219	1574	522,3691	399,0394	0,6276813	0,7081786	562,4911	3,184321	0	507,0634	388,2462	0,4442961	0,7302318	561,8162	3,068038	0	24	515	394						Untertest1.avi	0	880	547	72	111	437	283	5463	0	Content		443	283	26219950	6046986991
26237	13:05:22.765	00:00:26.236	1575	522,3096	404,8679	0,6276724	0,7080941	562,5922	3,191612	0	504,492	387,9595	0,44428	0,7302156	561,8427	3,059264	0	24	513	396						Untertest1.avi	0	880	547	72	111	437	283	5463	0	Content		441	285	26236575	6047003616
26253	13:05:22.781	00:00:26.253	1576	524,8756	395,6955	0,627659	0,7080314	562,6057	3,165789	0	499,8778	390,909	0,4442714	0,7301576	561,866	3,081325	0	24	512	393						Untertest1.avi	0	880	547	72	111	437	283	5463	0	Content		440	282	26253198	6047020239
26270	13:05:22.798	00:00:26.269	1577	529,3511	403,7295	0,6276688	0,707913	562,5649	3,149366	0	504,5435	387,9144	0,444281	0,7300286	561,8506	3,047823	0	24	517	396						Untertest1.avi	0	880	547	72	111	437	283	5463	0	Content		445	285	26269946	6047036987
26287	13:05:22.815	00:00:26.286	1578	522,81	405,9603	0,6276904	0,7077493	562,6331	3,192799	0	508,75	386,9891	0,4443082	0,7298886	561,8709	3,046016	0	24	516	396						Untertest1.avi	0	880	547	72	111	437	283	5463	0	Content		444	285	26286571	6047053612
26303	13:05:22.831	00:00:26.303	1579	527,147	404,5045	0,6277285	0,7075832	562,4678	3,18311	0	505,9784	391,5876	0,4443279	0,7296953	561,8596	3,083808	0	24	517	398						Untertest1.avi	0	880	547	72	111	437	283	5463	0	Content		445	287	26303193	6047070234
26320	13:05:22.848	00:00:26.319	1580	521,5895	399,3286	0,6277282	0,7074384	562,6436	3,187212	0	506,5242	390,9419	0,4443741	0,7295331	561,7631	3,041884	0	24	514	395						Untertest1.avi	0	880	547	72	111	437	283	5463	0	Content		442	284	26319827	6047086868
26336	13:05:22.864	00:00:26.336	1581	526,3917	392,6709	0,6277529	0,7073986	562,5762	3,190746	0	507,1842	392,2497	0,4444099	0,729408	561,7673	3,053942	0	24	517	392						Untertest1.avi	0	880	547	72	111	437	283	5463	0	Content		445	281	26336441	6047103482
26353	13:05:22.881	00:00:26.353	1582	524,8737	393,2264	0,6277717	0,7074266	562,5798	3,163152	0	499,6371	386,091	0,4444445	0,7293708	561,6893	3,085523	0	24	512	390						Untertest1.avi	0	880	547	72	111	437	283	5463	0	Content		440	279	26353190	6047120231
26370	13:05:22.898	00:00:26.369	1583	521,4968	396,8059	0,6277952	0,7075282	562,4771	3,179102	0	504,2876	388,72	0,4444555	0,7293688	561,7069	3,056312	0	24	513	393						Untertest1.avi	0	880	547	72	111	437	283	5463	0	Content		441	282	26369823	6047136864
26386	13:05:22.914	00:00:26.386	1584	523,2805	401,1437	0,6277966	0,7075817	562,5285	3,179296	0	508,7343	389,6443	0,4444427	0,7294129	561,7513	3,050643	0	24	516	395						Untertest1.avi	0	880	547	72	111	437	283	5463	0	Content		444	284	26386436	6047153477
26403	13:05:22.931	00:00:26.403	1585	524,647	398,8448	0,6277701	0,7076612	562,5534	3,176162	0	501,1422	388,4862	0,4443955	0,7295032	561,7865	3,06388	0	24	513	394						Untertest1.avi	0	880	547	72	111	437	283	5463	0	Content		441	283	26403183	6047170224
26420	13:05:22.948	00:00:26.419	1586	526,3004	406,7263	0,6276782	0,7077031	562,6699	3,208097	0	501,4828	387,3491	0,4443216	0,7295922	561,9356	3,036243	0	24	514	397						Untertest1.avi	0	880	547	72	111	437	283	5463	0	Content		442	286	26419818	6047186859
26436	13:05:22.964	00:00:26.436	1587	521,6008	398,1313	0,6275555	0,7077708	562,5847	3,15964	0	501,7605	389,71	0,4442346	0,7296557	561,8795	3,052924	0	24	512	394						Untertest1.avi	0	880	547	72	111	437	283	5463	0	Content		440	283	26436429	6047203470
26453	13:05:22.981	00:00:26.453	1588	523,2718	404,4967	0,6274078	0,7077938	562,5268	3,181421	0	504,1251	386,9349	0,444135	0,7297174	561,7507	3,062821	0	24	514	396						Untertest1.avi	0	880	547	72	111	437	283	5463	0	Content		442	285	26453053	6047220094
26470	13:05:22.998	00:00:26.469	1589	519,1539	400,3795	0,6273048	0,7076925	562,5739	3,181507	0	500,4698	391,9751	0,4440109	0,7296928	561,7422	3,074515	0	24	510	396						Untertest1.avi	0	880	547	72	111	437	283	5463	0	Content		438	285	26469817	6047236858
26486	13:05:23.014	00:00:26.486	1590	520,7703	400,1085	0,6271518	0,7075662	562,7213	3,184469	0	505,4238	388,4523	0,4438354	0,7296287	561,9783	3,07303	0	24	513	394						Untertest1.avi	0	880	547	72	111	437	283	5463	0	Content		441	283	26486427	6047253468
26503	13:05:23.031	00:00:26.503	1591	521,9487	408,4824	0,627011	0,707444	562,6367	3,220044	0	503,8929	394,0743	0,4437434	0,7295729	561,8995	3,073103	0	24	513	401						Untertest1.avi	0	880	547	72	111	437	283	5463	0	Content		441	290	26503050	6047270091
26520	13:05:23.048	00:00:26.519	1592	523,6533	401,676	0,6268905	0,7072954	562,5439	3,195245	0	508,8934	387,846	0,4436412	0,729483	561,7694	3,048852	0	24	516	395						Untertest1.avi	0	880	547	72	111	437	283	5463	0	Content		444	284	26519670	6047286711
26536	13:05:23.064	00:00:26.536	1593	521,6995	404,8129	0,6267868	0,7072464	562,6677	3,192382	0	501,1598	385,0113	0,4435143	0,7294747	561,747	3,039146	0	24	511	395						Untertest1.avi	0	880	547	72	111	437	283	5463	0	Content		439	284	26536421	6047303462
26553	13:05:23.081	00:00:26.553	1594	521,3182	396,2295	0,6266894	0,7072556	562,7556	3,171439	0	503,7385	387,3275	0,4433749	0,7295402	561,9127	3,054369	0	24	513	392						Untertest1.avi	0	880	547	72	111	437	283	5463	0	Content		441	281	26553044	6047320085
26570	13:05:23.098	00:00:26.569	1595	518,6431	393,2847	0,6265372	0,7073479	562,6255	3,168665	0	504,9684	386,368	0,4432667	0,7295879	561,8647	3,049129	0	24	512	390						Untertest1.avi	0	880	547	72	111	437	283	5463	0	Content		440	279	26569668	6047336709
26586	13:05:23.114	00:00:26.586	1596	521,0048	401,9803	0,6263969	0,7073219	562,4767	3,170939	0	506,8384	389,7594	0,4431381	0,7296414	561,7253	3,055339	0	24	514	396						Untertest1.avi	0	880	547	72	111	437	283	5463	0	Content		442	285	26586413	6047353454
26603	13:05:23.131	00:00:26.603	1597	520,4328	395,3837	0,6263044	0,7073998	562,621	3,120963	0	507,9519	391,1344	0,4430294	0,7296135	561,7482	3,068221	0	24	514	393						Untertest1.avi	0	880	547	72	111	437	283	5463	0	Content		442	282	26603039	6047370080
26620	13:05:23.148	00:00:26.619	1598	522,9474	400,4241	0,6263141	0,7075473	562,4974	3,182362	0	503,4993	391,8051	0,4430083	0,7295914	561,7094	3,060183	0	24	513	396						Untertest1.avi	0	880	547	72	111	437	283	5463	0	Content		441	285	26619662	6047386703
26636	13:05:23.164	00:00:26.636	1599	520,9902	397,5316	0,6263925	0,7077416	562,4748	3,171523	0	506,0442	387,5048	0,4430984	0,7295524	561,5472	3,03704	0	24	514	393						Untertest1.avi	0	880	547	72	111	437	283	5463	0	Content		442	282	26636286	6047403327
26653	13:05:23.181	00:00:26.652	1600	524,1293	395,1623	0,6266029	0,7078892	562,5468	3,133368	0	505,5135	386,3788	0,4432668	0,7294532	561,7708	3,02616	0	24	515	391						Untertest1.avi	0	880	547	72	111	437	283	5463	0	Content		443	280	26652909	6047419950
26670	13:05:23.198	00:00:26.669	1601	521,0964	394,5168	0,6269172	0,7079991	562,4536	3,126262	0	510,2119	392,7502	0,4435907	0,7292423	561,5438	3,033971	0	24	516	394						Untertest1.avi	0	880	547	72	111	437	283	5463	0	Content		444	283	26669657	6047436698
[truncated: 2,030 more rows]
