# Supplementary material for: Gaze Duration Biases for Colours in Combination with Dissonant and Consonant Sounds: A Comparative Eye-Tracking Study with Orangutans
Source: PLoS One. 2015 Oct 14;10(10):e0139894. doi: 10.1371/journal.pone.0139894 (PMC4605782; doi:10.1371/journal.pone.0139894)
Supplement: S1 Data — (ZIP) [file pone.0139894.s004.zip › Plos ColourSound Data/Apes/Farben_Musik_U1_2/Rec 14/Rec 14-All-Data.tsv]

System Properties:
Operating System:	Microsoft Windows NT 6.1.7601 Service Pack 1
System User Name:	tobiiadmin
Machine Name:	LOE7690LAP
Data properties:
Recording name:	Rec 14
Recording date:	02.12.2013
Recording time:	17:12:13
Recording resolution:	1024 x 768
Export date:	09.03.2014
Export time:	12:19:22
Participant:	HH_VP4
Filter settings:
Eye: Average
Validity: Normal
Fixation filter: Tobii fixation filter
Velocity threshold: 35
Distance threshold: 35
Timestamp	DateTimeStamp	DateTimeStampStartOffset	Number	GazePointXLeft	GazePointYLeft	CamXLeft	CamYLeft	DistanceLeft	PupilLeft	ValidityLeft	GazePointXRight	GazePointYRight	CamXRight	CamYRight	DistanceRight	PupilRight	ValidityRight	FixationIndex	GazePointX	GazePointY	Event	EventKey	Data1	Data2	Descriptor	StimuliName	StimuliID	MediaWidth	MediaHeight	MediaPosX	MediaPosY	MappedFixationPointX	MappedFixationPointY	FixationDuration	AoiIds	AoiNames	WebGroupImage	MappedGazeDataPointX	MappedGazeDataPointY	MicroSecondTimestamp	AbsoluteMicroSecondTimestamp
12	17:12:13.331	00:00:00.011	0	498,5654	429,0828	0,5162144	0,9243813	597,6292	4,164104	0	536,1593	392,8713	0,3381794	0,931156	591,5864	4,466096	0	0	517	411						No media	0	1024	768	0	0	517	410	112	0	Content		517	411	11822	955542907
29	17:12:13.348	00:00:00.028	1	506,16	424,7156	0,514474	0,925013	597,6181	4,16892	0	536,2723	387,4222	0,3363831	0,9316401	591,6073	4,483486	0	0	521	406						No media	0	1024	768	0	0	517	410	112	0	Content		521	406	28559	955559644
45	17:12:13.364	00:00:00.045	2	500,0154	428,9893	0,5127497	0,9255977	597,8283	4,181413	0	538,6985	391,3873	0,3347035	0,932025	591,8054	4,487844	0	0	519	410						No media	0	1024	768	0	0	517	410	112	0	Content		519	410	45053	955576138
62	17:12:13.381	00:00:00.061	3	502,8846	427,9176	0,5111862	0,9265428	597,8019	4,19212	0	537,5958	389,0465	0,3331368	0,9327721	591,9044	4,497153	0	0	520	408						No media	0	1024	768	0	0	517	410	112	0	Content		520	408	61807	955592892
78	17:12:13.397	00:00:00.078	4	498,8753	428,5088	0,5097175	0,927765	597,8851	4,190037	0	538,1577	391,4985	0,3317171	0,9338736	592,0995	4,508167	0	0	519	410						No media	0	1024	768	0	0	517	410	112	0	Content		519	410	78420	955609505
95	17:12:13.414	00:00:00.095	5	501,6993	447,5558	0,508136	0,9287038	598,1431	4,175457	0	530,4791	394,2394	0,3305312	0,9349693	592,5011	4,513685	0	0	516	421						No media	0	1024	768	0	0	517	410	112	0	Content		516	421	95045	955626130
112	17:12:13.431	00:00:00.111	6	-1024	-768	-1	-1	-1	-1	4	-1024	-768	-1	-1	-1	-1	4		0	0						No media	0	1024	768	0	0				0	Content		0	0	111796	955642881
128	17:12:13.447	00:00:00.128	7	-1024	-768	-1	-1	-1	-1	4	-1024	-768	-1	-1	-1	-1	4		0	0						No media	0	1024	768	0	0				0	Content		0	0	128412	955659497
145	17:12:13.464	00:00:00.145	8	-1024	-768	-1	-1	-1	-1	4	-1024	-768	-1	-1	-1	-1	4		0	0						No media	0	1024	768	0	0				0	Content		0	0	145033	955676118
162	17:12:13.481	00:00:00.161	9	-1024	-768	-1	-1	-1	-1	4	-1024	-768	-1	-1	-1	-1	4		0	0						No media	0	1024	768	0	0				0	Content		0	0	161786	955692871
179	17:12:13.498	00:00:00.178	10	-1024	-768	-1	-1	-1	-1	4	-1024	-768	-1	-1	-1	-1	4		0	0						No media	0	1024	768	0	0				0	Content		0	0	178501	955709586
195	17:12:13.514	00:00:00.195	11	-1024	-768	-1	-1	-1	-1	4	-1024	-768	-1	-1	-1	-1	4		0	0						No media	0	1024	768	0	0				0	Content		0	0	195171	955726256
212	17:12:13.531	00:00:00.211	12	-1024	-768	-1	-1	-1	-1	4	-1024	-768	-1	-1	-1	-1	4		0	0						No media	0	1024	768	0	0				0	Content		0	0	211835	955742920
229	17:12:13.548	00:00:00.228	13	-1024	-768	-1	-1	-1	-1	4	-1024	-768	-1	-1	-1	-1	4		0	0						No media	0	1024	768	0	0				0	Content		0	0	228504	955759589
245	17:12:13.564	00:00:00.245	14	389,0836	417,3764	0,5016038	0,928555	598,2494	4,094677	0	411,3521	369,9688	0,3236608	0,9373211	591,625	4,422145	0	1	400	394						No media	0	1024	768	0	0	401	391	367	0	Content		400	394	245126	955776211
262	17:12:13.581	00:00:00.261	15	400,9126	426,4498	0,5013879	0,9286186	598,1561	4,091721	0	411,8506	360,1523	0,3233302	0,9381107	591,543	4,410536	0	1	406	393						No media	0	1024	768	0	0	401	391	367	0	Content		406	393	261750	955792835
278	17:12:13.597	00:00:00.278	16	397,3646	414,8107	0,501206	0,9299271	597,8661	4,039586	0	416,6497	361,4638	0,3231179	0,9395254	591,4155	4,402711	0	1	407	388						No media	0	1024	768	0	0	401	391	367	0	Content		407	388	278376	955809461
295	17:12:13.614	00:00:00.295	17	395,4927	423,6737	0,5012596	0,9308812	597,7001	4,029664	0	412,9789	361,8188	0,3231217	0,9404044	591,2484	4,376686	0	1	404	393						No media	0	1024	768	0	0	401	391	367	0	Content		404	393	295127	955826212
312	17:12:13.631	00:00:00.311	18	389,393	412,5612	0,5015302	0,932322	597,6683	3,985059	0	411,0809	357,0187	0,3233189	0,9414598	591,2081	4,353495	0	1	400	385						No media	0	1024	768	0	0	401	391	367	0	Content		400	385	311751	955842836
328	17:12:13.647	00:00:00.328	19	391,0515	417,5167	0,5019656	0,9339772	597,4259	3,967147	0	412,6373	357,0007	0,3236916	0,9425709	591,082	4,336672	0	1	402	387						No media	0	1024	768	0	0	401	391	367	0	Content		402	387	328378	955859463
345	17:12:13.664	00:00:00.345	20	394,1783	415,2891	0,5025477	0,9356157	597,4871	3,948123	0	406,0714	359,9979	0,3242132	0,943553	591,0616	4,317114	0	1	400	388						No media	0	1024	768	0	0	401	391	367	0	Content		400	388	345002	955876087
362	17:12:13.681	00:00:00.361	21	394,4153	416,4917	0,5032725	0,9370394	597,2323	3,934131	0	408,0811	364,3189	0,324936	0,9443957	590,9839	4,305097	0	1	401	390						No media	0	1024	768	0	0	401	391	367	0	Content		401	390	361752	955892837
378	17:12:13.697	00:00:00.378	22	395,7101	419,5984	0,504083	0,9380472	597,473	3,928059	0	404,3343	362,4391	0,3257296	0,9450172	590,9771	4,292693	0	1	400	391						No media	0	1024	768	0	0	401	391	367	0	Content		400	391	378380	955909465
395	17:12:13.714	00:00:00.395	23	397,2882	420,5675	0,5049984	0,9388009	597,5283	3,922417	0	406,9563	361,0084	0,3266563	0,945376	590,9644	4,279146	0	1	402	391						No media	0	1024	768	0	0	401	391	367	0	Content		402	391	395005	955926090
412	17:12:13.731	00:00:00.411	24	399,3516	421,7409	0,5059467	0,9390853	597,5632	3,906868	0	406,3663	361,9512	0,3276103	0,9453144	590,9561	4,269145	0	1	403	392						No media	0	1024	768	0	0	401	391	367	0	Content		403	392	411630	955942715
428	17:12:13.747	00:00:00.428	25	396,1918	420,496	0,5068828	0,9388646	597,7049	3,896704	0	404,8089	363,5843	0,3285765	0,9447915	590,9949	4,265018	0	1	401	392						No media	0	1024	768	0	0	401	391	367	0	Content		401	392	428383	955959468
445	17:12:13.764	00:00:00.445	26	399,1379	417,8497	0,5078071	0,9383454	597,761	3,903502	0	402,207	361,4516	0,329525	0,9440654	591,1497	4,26347	0	1	401	390						No media	0	1024	768	0	0	401	391	367	0	Content		401	390	445005	955976090
462	17:12:13.781	00:00:00.461	27	400,6995	423,8667	0,5086796	0,9378201	597,9293	3,906234	0	402,3607	363,4336	0,3304533	0,943389	591,1823	4,25834	0	1	402	394						No media	0	1024	768	0	0	401	391	367	0	Content		402	394	461633	955992718
478	17:12:13.797	00:00:00.478	28	398,0206	419,5008	0,509534	0,9376763	598,1138	3,904176	0	405,023	364,1926	0,3313531	0,9430091	591,2405	4,270329	0	1	402	392						No media	0	1024	768	0	0	401	391	367	0	Content		402	392	478262	956009347
495	17:12:13.814	00:00:00.495	29	399,4514	419,6797	0,5103756	0,9376692	598,1111	3,906524	0	406,6461	361,4769	0,3322079	0,9428183	591,3264	4,278368	0	1	403	391						No media	0	1024	768	0	0	401	391	367	0	Content		403	391	495009	956026094
512	17:12:13.831	00:00:00.511	30	396,9211	422,4994	0,5112081	0,9377444	598,3225	3,923906	0	405,1473	363,2058	0,3330755	0,9426985	591,3547	4,272779	0	1	401	393						No media	0	1024	768	0	0	401	391	367	0	Content		401	393	511635	956042720
528	17:12:13.847	00:00:00.528	31	400,7613	420,7613	0,5120625	0,9379004	598,485	3,940487	0	400,8696	366,6591	0,333968	0,942642	591,2414	4,281496	0	1	401	394						No media	0	1024	768	0	0	401	391	367	0	Content		401	394	528260	956059345
531	17:12:13.850																				MovieStart	128	0	0	Untertest1.avi
545	17:12:13.864	00:00:00.544	32	396,3206	419,0179	0,5129417	0,93823	598,4715	3,941851	0	401,0922	365,6566	0,3348534	0,9427966	591,354	4,288753	0	1	399	392						Untertest1.avi	0	880	547	72	111	329	280	367	0	Content		327	281	544888	956075973
562	17:12:13.881	00:00:00.561	33	396,0627	419,4605	0,5138436	0,9389003	598,4063	3,963677	0	403,0075	362,7885	0,3357802	0,9433226	591,3748	4,304616	0	1	400	391						Untertest1.avi	0	880	547	72	111	329	280	367	0	Content		328	280	561636	956092721
578	17:12:13.897	00:00:00.578	34	398,5092	421,5207	0,5147584	0,939671	598,3873	3,981061	0	407,7317	358,9631	0,3367018	0,9439428	591,4116	4,32466	0	1	403	390						Untertest1.avi	0	880	547	72	111	329	280	367	0	Content		331	279	578264	956109349
595	17:12:13.914	00:00:00.594	35	393,0173	416,7869	0,5156043	0,9403847	598,5712	3,996983	0	400,2664	358,8069	0,337555	0,9445426	591,4764	4,343115	0	1	397	388						Untertest1.avi	0	880	547	72	111	329	280	367	0	Content		325	277	594889	956125974
612	17:12:13.931	00:00:00.611	36	439,4115	495,9174	0,5158346	0,9422206	598,2971	4,040956	0	458,9428	441,1198	0,3380311	0,9461321	591,2546	4,370643	0	2	449	469						Untertest1.avi	0	880	547	72	111	418	463	416	0	Content		377	358	611638	956142723
628	17:12:13.947	00:00:00.628	37	483,7492	611,7593	0,5158413	0,9445289	598,4265	4,067948	0	508,9069	564,1378	0,3384592	0,9481999	591,3213	4,38018	0	2	496	588						Untertest1.avi	0	880	547	72	111	418	463	416	0	Content		424	477	628265	956159350
645	17:12:13.964	00:00:00.644	38	476,8091	567,2166	0,5167319	0,9448115	598,2556	4,096341	0	502,1148	530,1693	0,3392058	0,9485537	591,1221	4,424156	0	2	489	549						Untertest1.avi	0	880	547	72	111	418	463	416	0	Content		417	438	644889	956175974
662	17:12:13.981	00:00:00.661	39	479,4751	600,092	0,5174859	0,9448887	598,4646	4,094223	0	503,5071	557,7146	0,3399734	0,948531	591,1597	4,42197	0	2	491	579						Untertest1.avi	0	880	547	72	111	418	463	416	0	Content		419	468	661514	956192599
678	17:12:13.997	00:00:00.678	40	480,8145	591,6607	0,5183519	0,9448349	598,3732	4,113265	0	500,1378	552,7729	0,3407958	0,9483793	590,9895	4,439583	0	2	490	572						Untertest1.avi	0	880	547	72	111	418	463	416	0	Content		418	461	678263	956209348
695	17:12:14.014	00:00:00.694	41	477,561	596,0771	0,5192686	0,944644	598,2496	4,128844	0	501,8453	553,5123	0,3416721	0,9480948	591,0372	4,457661	0	2	490	575						Untertest1.avi	0	880	547	72	111	418	463	416	0	Content		418	464	694888	956225973
712	17:12:14.031	00:00:00.711	42	477,4554	596,2441	0,5202184	0,944567	598,2168	4,158046	0	501,5749	551,8093	0,3426128	0,9478677	591,0005	4,479758	0	2	490	574						Untertest1.avi	0	880	547	72	111	418	463	416	0	Content		418	463	711514	956242599
728	17:12:14.047	00:00:00.728	43	479,0182	597,5424	0,5211943	0,9446278	598,2169	4,177066	0	501,948	551,5334	0,343568	0,9477983	590,9947	4,505046	0	2	490	575						Untertest1.avi	0	880	547	72	111	418	463	416	0	Content		418	464	728143	956259228
745	17:12:14.064	00:00:00.744	44	475,8033	597,9297	0,5221687	0,9447337	598,0858	4,192533	0	503,0977	551,7325	0,3445255	0,9477554	590,9363	4,522719	0	2	489	575						Untertest1.avi	0	880	547	72	111	418	463	416	0	Content		417	464	744766	956275851
762	17:12:14.081	00:00:00.761	45	479,7444	592,0092	0,5231329	0,9448192	598,092	4,22101	0	502,7309	552,004	0,3454662	0,9476112	590,9031	4,540923	0	2	491	572						Untertest1.avi	0	880	547	72	111	418	463	416	0	Content		419	461	761518	956292603
778	17:12:14.097	00:00:00.778	46	478,5133	591,3232	0,5240567	0,9448494	598,1145	4,248341	0	498,0201	554,2628	0,3463373	0,9474713	590,9871	4,568321	0	2	488	573						Untertest1.avi	0	880	547	72	111	418	463	416	0	Content		416	462	778141	956309226
795	17:12:14.114	00:00:00.794	47	475,0352	592,4308	0,5249066	0,945035	598,1862	4,263368	0	499,1976	554,6315	0,3472051	0,9474353	590,8764	4,58222	0	2	487	574						Untertest1.avi	0	880	547	72	111	418	463	416	0	Content		415	463	794766	956325851
812	17:12:14.131	00:00:00.811	48	471,7336	592,6115	0,5257443	0,9454023	598,1881	4,279816	0	501,9088	553,3972	0,3480626	0,9475666	590,8935	4,599428	0	2	487	573						Untertest1.avi	0	880	547	72	111	418	463	416	0	Content		415	462	811515	956342600
828	17:12:14.147	00:00:00.828	49	473,787	591,8817	0,5265845	0,9458369	598,0971	4,298093	0	506,1543	547,0084	0,3489117	0,94784	590,8565	4,620402	0	2	490	569						Untertest1.avi	0	880	547	72	111	418	463	416	0	Content		418	458	828016	956359101
845	17:12:14.164	00:00:00.844	50	475,5587	594,7906	0,5274032	0,9461451	598,1727	4,303373	0	505,616	549,8154	0,3497036	0,9479548	590,9241	4,624176	0	2	491	572						Untertest1.avi	0	880	547	72	111	418	463	416	0	Content		419	461	844766	956375851
862	17:12:14.181	00:00:00.861	51	470,1306	592,7171	0,5281876	0,9463703	598,1428	4,296513	0	504,312	549,7596	0,3505004	0,9479628	590,9305	4,631271	0	2	487	571						Untertest1.avi	0	880	547	72	111	418	463	416	0	Content		415	460	861532	956392617
878	17:12:14.197	00:00:00.878	52	473,6785	594,2491	0,5289678	0,9464969	598,0334	4,293782	0	505,8169	550,8903	0,3512862	0,9479119	590,8206	4,626271	0	2	490	573						Untertest1.avi	0	880	547	72	111	418	463	416	0	Content		418	462	878156	956409241
895	17:12:14.214	00:00:00.894	53	468,6671	595,6874	0,5296634	0,9465464	598,1519	4,274925	0	503,9531	551,7233	0,3519861	0,9477677	590,876	4,61305	0	2	486	574						Untertest1.avi	0	880	547	72	111	418	463	416	0	Content		414	463	894787	956425872
911	17:12:14.230	00:00:00.911	54	474,3095	592,5468	0,5303613	0,9464487	598,1413	4,254998	0	505,1727	552,4942	0,3526598	0,9474675	590,8908	4,592628	0	2	490	573						Untertest1.avi	0	880	547	72	111	418	463	416	0	Content		418	462	911409	956442494
928	17:12:14.247	00:00:00.928	55	474,2219	596,4497	0,5309713	0,9462203	598,0285	4,23274	0	505,8738	551,5835	0,3532977	0,9471123	590,8271	4,571366	0	2	490	574						Untertest1.avi	0	880	547	72	111	418	463	416	0	Content		418	463	928034	956459119
945	17:12:14.264	00:00:00.944	56	471,5086	593,8562	0,5315467	0,9460558	598,0624	4,205198	0	508,9476	553,4279	0,3538859	0,9467538	590,8895	4,538545	0	2	490	574						Untertest1.avi	0	880	547	72	111	418	463	416	0	Content		418	463	944650	956475735
961	17:12:14.280	00:00:00.961	57	472,015	594,6035	0,5321045	0,9460536	598,1903	4,176575	0	508,6334	556,5934	0,354424	0,9465913	590,9211	4,503697	0	2	490	576						Untertest1.avi	0	880	547	72	111	418	463	416	0	Content		418	465	961400	956492485
978	17:12:14.297	00:00:00.978	58	476,0648	597,9817	0,5326596	0,946217	598,1752	4,152507	0	502,1147	557,6658	0,3549622	0,9466057	590,8847	4,463801	0	2	489	578						Untertest1.avi	0	880	547	72	111	418	463	416	0	Content		417	467	978028	956509113
995	17:12:14.314	00:00:00.994	59	474,2157	596,6167	0,5332314	0,9464211	598,1451	4,114055	0	500,347	557,0923	0,3555272	0,9466984	590,8198	4,426282	0	2	487	577						Untertest1.avi	0	880	547	72	111	418	463	416	0	Content		415	466	994651	956525736
1011	17:12:14.330	00:00:01.011	60	475,4153	597,1539	0,5337943	0,9465845	597,9921	4,087203	0	502,9743	559,4928	0,3561094	0,9467513	590,8969	4,409062	0	2	489	578						Untertest1.avi	0	880	547	72	111	418	463	416	0	Content		417	467	1011403	956542488
1028	17:12:14.347	00:00:01.027	61	513,9393	682,5789	0,5338118	0,9482491	597,9599	4,070663	0	549,5031	649,3089	0,3564831	0,9481844	590,754	4,387856	0	3	532	666						Untertest1.avi	0	880	547	72	111	478	671	183	0	Content		460	555	1027902	956558987
1045	17:12:14.364	00:00:01.044	62	550,8351	807,8762	0,5337318	0,9501901	598,2049	4,030948	0	570,7309	764,17	0,356929	0,9499197	590,7645	4,349243	0	3	561	786						Untertest1.avi	0	880	547	72	111	478	671	183	0	Content		489	675	1044651	956575736
1061	17:12:14.380	00:00:01.061	63	537,3817	784,2535	0,5343217	0,9504229	597,9138	4,021379	0	564,9785	753,3292	0,3574457	0,9501464	590,6079	4,315043	0	3	551	769						Untertest1.avi	0	880	547	72	111	478	671	183	0	Content		479	658	1061403	956592488
1078	17:12:14.397	00:00:01.078	64	540,2599	807,6302	0,5348236	0,950668	597,8896	3,993338	0	560,8844	766,5536	0,3578945	0,9501865	590,6407	4,290887	0	3	551	787						Untertest1.avi	0	880	547	72	111	478	671	183	0	Content		479	676	1078028	956609113
1095	17:12:14.414	00:00:01.094	65	540,1592	800,5746	0,5353135	0,9507111	597,8765	3,969336	0	559,2712	766,7296	0,3583395	0,9500424	590,6131	4,265754	0	3	550	784						Untertest1.avi	0	880	547	72	111	478	671	183	0	Content		478	673	1094654	956625739
1111	17:12:14.430	00:00:01.111	66	543,4059	800,2172	0,5357571	0,9505736	597,8433	3,955581	0	557,9374	764,2605	0,358772	0,9497867	590,5928	4,257962	0	3	551	782						Untertest1.avi	0	880	547	72	111	478	671	183	0	Content		479	671	1111279	956642364
1128	17:12:14.447	00:00:01.127	67	542,1899	798,8582	0,5361657	0,9503819	597,9867	3,947109	0	559,189	765,4449	0,3591613	0,949434	590,4469	4,232495	0	3	551	782						Untertest1.avi	0	880	547	72	111	478	671	183	0	Content		479	671	1127907	956658992
1145	17:12:14.464	00:00:01.144	68	537,1116	799,7925	0,5365003	0,9501215	597,8682	3,942377	0	554,0065	763,7466	0,3594854	0,9490629	590,4467	4,233397	0	3	546	782						Untertest1.avi	0	880	547	72	111	478	671	183	0	Content		474	671	1144656	956675741
1161	17:12:14.480	00:00:01.161	69	539,8235	805,2109	0,536835	0,9497869	597,8383	3,925093	0	554,0855	767,2735	0,3597942	0,9486548	590,4658	4,206426	0	3	547	786						Untertest1.avi	0	880	547	72	111	478	671	183	0	Content		475	675	1161283	956692368
1178	17:12:14.497	00:00:01.177	70	540,2865	799,509	0,5369148	0,949318	597,9008	3,92783	0	550,8238	763,9572	0,3600343	0,9482561	590,4526	4,198422	0	3	546	782						Untertest1.avi	0	880	547	72	111	478	671	183	0	Content		474	671	1177908	956708993
1195	17:12:14.514	00:00:01.194	71	553,2877	953,8154	0,5367889	0,9481676	598,0399	3,486307	0	520,1783	861,7985	0,3603032	0,9476908	590,678	3,943458	0	3	537	908						Untertest1.avi	0	880	547	72	111	478	671	183	0	Content		465	797	1194532	956725617
1211	17:12:14.530	00:00:01.211	72	-1024	-768	-1	-1	-1	-1	4	-1024	-768	-1	-1	-1	-1	4		0	0						Untertest1.avi	0	880	547	72	111				0	Content		-72	-111	1211280	956742365
1228	17:12:14.547	00:00:01.227	73	-1024	-768	-1	-1	-1	-1	4	-1024	-768	-1	-1	-1	-1	4		0	0						Untertest1.avi	0	880	547	72	111				0	Content		-72	-111	1227891	956758976
1245	17:12:14.564	00:00:01.244	74	-1024	-768	-1	-1	-1	-1	4	-1024	-768	-1	-1	-1	-1	4		0	0						Untertest1.avi	0	880	547	72	111				0	Content		-72	-111	1244518	956775603
1261	17:12:14.580	00:00:01.261	75	-1024	-768	-1	-1	-1	-1	4	-1024	-768	-1	-1	-1	-1	4		0	0						Untertest1.avi	0	880	547	72	111				0	Content		-72	-111	1261264	956792349
1278	17:12:14.597	00:00:01.277	76	-1024	-768	-1	-1	-1	-1	4	-1024	-768	-1	-1	-1	-1	4		0	0						Untertest1.avi	0	880	547	72	111				0	Content		-72	-111	1277890	956808975
1295	17:12:14.614	00:00:01.294	77	-1024	-768	-1	-1	-1	-1	4	-1024	-768	-1	-1	-1	-1	4		0	0						Untertest1.avi	0	880	547	72	111				0	Content		-72	-111	1294516	956825601
1311	17:12:14.630	00:00:01.311	78	-1024	-768	-1	-1	-1	-1	4	-1024	-768	-1	-1	-1	-1	4		0	0						Untertest1.avi	0	880	547	72	111				0	Content		-72	-111	1311185	956842270
1328	17:12:14.647	00:00:01.327	79	-1024	-768	-1	-1	-1	-1	4	-1024	-768	-1	-1	-1	-1	4		0	0						Untertest1.avi	0	880	547	72	111				0	Content		-72	-111	1327850	956858935
1345	17:12:14.664	00:00:01.344	80	-1024	-768	-1	-1	-1	-1	4	-1024	-768	-1	-1	-1	-1	4		0	0						Untertest1.avi	0	880	547	72	111				0	Content		-72	-111	1344519	956875604
1361	17:12:14.680	00:00:01.361	81	478,1038	480,8292	0,5374016	0,9456744	597,8661	3,980576	0	500,9825	446,8295	0,3597632	0,9450372	590,5894	4,260197	0	4	490	464						Untertest1.avi	0	880	547	72	111	435	368	1066	0	Content		418	353	1361139	956892224
1378	17:12:14.697	00:00:01.377	82	477,7145	484,6112	0,5373323	0,9449982	597,9235	3,962034	0	503,2864	447,5472	0,3596196	0,9445624	590,566	4,270791	0	4	491	466						Untertest1.avi	0	880	547	72	111	435	368	1066	0	Content		419	355	1377764	956908849
1395	17:12:14.714	00:00:01.394	83	481,8463	488,4847	0,5371988	0,9448678	597,9015	3,97583	0	504,6757	443,7218	0,3594238	0,9444612	590,5872	4,292608	0	4	493	466						Untertest1.avi	0	880	547	72	111	435	368	1066	0	Content		421	355	1394513	956925598
1411	17:12:14.730	00:00:01.411	84	478,4804	491,4374	0,5369936	0,9446436	597,9065	3,987737	0	506,0527	446,7767	0,3592337	0,9443188	590,6718	4,307654	0	4	492	469						Untertest1.avi	0	880	547	72	111	435	368	1066	0	Content		420	358	1411137	956942222
1428	17:12:14.747	00:00:01.427	85	484,7264	494,0386	0,5368263	0,9445128	597,9763	4,001718	0	500,8106	445,8439	0,3589785	0,9442331	590,6241	4,321717	0	4	493	470						Untertest1.avi	0	880	547	72	111	435	368	1066	0	Content		421	359	1427762	956958847
1444	17:12:14.763	00:00:01.444	86	479,6172	492,8065	0,5366094	0,9445767	598,014	4,001938	0	507,7105	447,3265	0,3587769	0,9442713	590,6401	4,340582	0	4	494	470						Untertest1.avi	0	880	547	72	111	435	368	1066	0	Content		422	359	1444387	956975472
1461	17:12:14.780	00:00:01.461	87	476,4077	490,0472	0,5363926	0,9448149	597,9353	4,010947	0	504,6244	444,135	0,3585404	0,9445426	590,4847	4,365851	0	4	491	467						Untertest1.avi	0	880	547	72	111	435	368	1066	0	Content		419	356	1461137	956992222
1478	17:12:14.797	00:00:01.477	88	482,6469	489,0503	0,5362018	0,9450607	597,7861	4,017645	0	509,2933	448,2574	0,3583125	0,9447722	590,6368	4,375918	0	4	496	469						Untertest1.avi	0	880	547	72	111	435	368	1066	0	Content		424	358	1477760	957008845
1494	17:12:14.813	00:00:01.494	89	475,0802	490,4203	0,5359525	0,9451638	597,9778	4,033802	0	508,2366	447,0804	0,358074	0,9449145	590,4901	4,407083	0	4	492	469						Untertest1.avi	0	880	547	72	111	435	368	1066	0	Content		420	358	1494389	957025474
1511	17:12:14.830	00:00:01.511	90	480,4122	491,0601	0,5357717	0,9450712	597,8887	4,043468	0	508,6523	445,2289	0,3578367	0,9449444	590,7073	4,421378	0	4	495	468						Untertest1.avi	0	880	547	72	111	435	368	1066	0	Content		423	357	1511012	957042097
1528	17:12:14.847	00:00:01.527	91	476,2409	490,5358	0,5355074	0,9449425	597,9596	4,059439	0	509,4161	444,4917	0,3575979	0,9449384	590,491	4,44932	0	4	493	468						Untertest1.avi	0	880	547	72	111	435	368	1066	0	Content		421	357	1527636	957058721
1544	17:12:14.863	00:00:01.544	92	480,5327	488,6394	0,5353003	0,9448155	597,9064	4,058236	0	509,0035	443,1987	0,3573355	0,9449142	590,6569	4,4821	0	4	495	466						Untertest1.avi	0	880	547	72	111	435	368	1066	0	Content		423	355	1544385	957075470
1561	17:12:14.880	00:00:01.561	93	473,5076	490,6389	0,535015	0,944644	597,7959	4,080503	0	513,0981	445,9756	0,3570848	0,9448457	590,4491	4,487807	0	4	493	468						Untertest1.avi	0	880	547	72	111	435	368	1066	0	Content		421	357	1561010	957092095
1578	17:12:14.897	00:00:01.577	94	477,669	490,7849	0,5348023	0,9444822	597,9225	4,094228	0	509,3697	447,1877	0,3568057	0,9447238	590,5322	4,505015	0	4	494	469						Untertest1.avi	0	880	547	72	111	435	368	1066	0	Content		422	358	1577634	957108719
1594	17:12:14.913	00:00:01.594	95	474,0528	483,5286	0,534547	0,9442571	597,8448	4,114127	0	512,267	447,2078	0,3565819	0,9445797	590,3591	4,514232	0	4	493	465						Untertest1.avi	0	880	547	72	111	435	368	1066	0	Content		421	354	1594384	957125469
1611	17:12:14.930	00:00:01.611	96	476,986	486,1742	0,5343719	0,9440568	597,7938	4,122685	0	515,5639	445,516	0,3563613	0,9444156	590,3124	4,535334	0	4	496	466						Untertest1.avi	0	880	547	72	111	435	368	1066	0	Content		424	355	1611012	957142097
1628	17:12:14.947	00:00:01.627	97	467,528	489,5291	0,5341809	0,943871	597,7051	4,11227	0	513,2557	444,6997	0,3561553	0,9442899	590,2717	4,558993	0	4	490	467						Untertest1.avi	0	880	547	72	111	435	368	1066	0	Content		418	356	1627636	957158721
1644	17:12:14.963	00:00:01.644	98	474,945	491,0598	0,5340524	0,9437132	597,5132	4,149606	0	511,7645	444,0574	0,3559895	0,9441489	590,3481	4,564086	0	4	493	468						Untertest1.avi	0	880	547	72	111	435	368	1066	0	Content		421	357	1644261	957175346
1661	17:12:14.980	00:00:01.661	99	474,3313	487,9297	0,5339478	0,9435815	597,5781	4,144956	0	514,7401	447,5771	0,3558573	0,9439917	590,2614	4,576792	0	4	495	468						Untertest1.avi	0	880	547	72	111	435	368	1066	0	Content		423	357	1661011	957192096
1678	17:12:14.997	00:00:01.677	100	474,281	490,3011	0,5338784	0,943471	597,4574	4,164919	0	513,6513	445,6934	0,3557641	0,9439116	590,1287	4,59939	0	4	494	468						Untertest1.avi	0	880	547	72	111	435	368	1066	0	Content		422	357	1677636	957208721
1694	17:12:15.013	00:00:01.694	101	474,5242	488,9638	0,5338269	0,9435704	597,3893	4,175551	0	512,6354	447,1942	0,3556773	0,9439984	589,9868	4,60193	0	4	494	468						Untertest1.avi	0	880	547	72	111	435	368	1066	0	Content		422	357	1694263	957225348
1711	17:12:15.030	00:00:01.710	102	471,1321	492,5844	0,5337812	0,9437782	597,1771	4,167614	0	513,1847	444,9917	0,3556347	0,9442561	589,8686	4,609384	0	4	492	469						Untertest1.avi	0	880	547	72	111	435	368	1066	0	Content		420	358	1710888	957241973
1728	17:12:15.047	00:00:01.727	103	473,1726	489,5018	0,5337582	0,9440756	597,0787	4,18743	0	518,6138	440,715	0,3556052	0,9444963	589,7813	4,630447	0	4	496	465						Untertest1.avi	0	880	547	72	111	435	368	1066	0	Content		424	354	1727513	957258598
1744	17:12:15.063	00:00:01.744	104	473,0891	487,5378	0,5337775	0,9441741	597,0269	4,186937	0	519,7487	443,7133	0,3556059	0,9445768	589,7358	4,640078	0	4	496	466						Untertest1.avi	0	880	547	72	111	435	368	1066	0	Content		424	355	1744264	957275349
1761	17:12:15.080	00:00:01.760	105	469,5525	489,3175	0,5338216	0,9441353	596,95	4,185133	0	516,7451	442,048	0,3556263	0,9445342	589,5973	4,651358	0	4	493	466						Untertest1.avi	0	880	547	72	111	435	368	1066	0	Content		421	355	1760890	957291975
1778	17:12:15.097	00:00:01.777	106	503,1686	501,7909	0,5336751	0,9441826	596,8752	4,196085	0	552,4485	454,8516	0,3554781	0,9445773	589,4256	4,656892	0	4	528	478						Untertest1.avi	0	880	547	72	111	435	368	1066	0	Content		456	367	1777514	957308599
1794	17:12:15.113	00:00:01.794	107	480,0618	501,8092	0,5337788	0,944037	596,7553	4,194376	0	533,3442	456,1092	0,3555981	0,9444664	589,3528	4,659672	0	4	507	479						Untertest1.avi	0	880	547	72	111	435	368	1066	0	Content		435	368	1794264	957325349
1811	17:12:15.130	00:00:01.810	108	486,9645	500,395	0,5338701	0,9437301	596,6716	4,204162	0	538,4553	457,573	0,3556507	0,9441818	589,2383	4,67264	0	4	513	479						Untertest1.avi	0	880	547	72	111	435	368	1066	0	Content		441	368	1810888	957341973
1828	17:12:15.147	00:00:01.827	109	492,4362	504,43	0,5339845	0,9434138	596,3768	4,200485	0	535,6892	457,3446	0,355703	0,9438803	589,09	4,672686	0	4	514	481						Untertest1.avi	0	880	547	72	111	435	368	1066	0	Content		442	370	1827515	957358600
1844	17:12:15.163	00:00:01.844	110	491,0712	499,4257	0,534055	0,9431109	596,4015	4,203299	0	537,5339	456,8799	0,3557576	0,943631	588,9689	4,674329	0	4	514	478						Untertest1.avi	0	880	547	72	111	435	368	1066	0	Content		442	367	1844265	957375350
1861	17:12:15.180	00:00:01.860	111	489,4917	501,8283	0,5341033	0,9428916	596,2825	4,208475	0	536,4169	458,484	0,3557912	0,9434606	588,8879	4,674314	0	4	513	480						Untertest1.avi	0	880	547	72	111	435	368	1066	0	Content		441	369	1860890	957391975
1878	17:12:15.197	00:00:01.877	112	491,8932	497,7426	0,5341473	0,9427856	596,2491	4,211114	0	538,3986	456,2672	0,355821	0,9433426	588,7905	4,677785	0	4	515	477						Untertest1.avi	0	880	547	72	111	435	368	1066	0	Content		443	366	1877515	957408600
1894	17:12:15.213	00:00:01.894	113	485,8158	496,4366	0,5342286	0,9427449	596,1273	4,204409	0	539,053	458,0026	0,3558924	0,9433134	588,5703	4,675787	0	4	512	477						Untertest1.avi	0	880	547	72	111	435	368	1066	0	Content		440	366	1894144	957425229
1911	17:12:15.230	00:00:01.910	114	487,8544	499,5648	0,5343629	0,9427595	595,8141	4,197723	0	541,1725	458,9809	0,3559698	0,943361	588,4901	4,672887	0	4	515	479						Untertest1.avi	0	880	547	72	111	435	368	1066	0	Content		443	368	1910813	957441898
1928	17:12:15.247	00:00:01.927	115	490,5932	500,6641	0,5345172	0,9429423	595,8645	4,193617	0	532,8585	460,5302	0,3560883	0,9435558	588,3958	4,667397	0	4	512	481						Untertest1.avi	0	880	547	72	111	435	368	1066	0	Content		440	370	1927533	957458618
1944	17:12:15.263	00:00:01.944	116	486,8396	498,2609	0,5346897	0,9433537	595,8085	4,187005	0	535,1354	459,7812	0,3562562	0,9439227	588,425	4,657933	0	4	511	479						Untertest1.avi	0	880	547	72	111	435	368	1066	0	Content		439	368	1944156	957475241
1961	17:12:15.280	00:00:01.960	117	491,3578	496,2247	0,5349293	0,9437973	595,6457	4,200339	0	536,395	464,3513	0,3564764	0,9443321	588,3311	4,647289	0	4	514	480						Untertest1.avi	0	880	547	72	111	435	368	1066	0	Content		442	369	1960814	957491899
1978	17:12:15.297	00:00:01.977	118	488,6546	496,7141	0,535186	0,9442238	595,731	4,183114	0	537,2423	465,8663	0,3567166	0,9446784	588,32	4,635979	0	4	513	481						Untertest1.avi	0	880	547	72	111	435	368	1066	0	Content		441	370	1977526	957508611
1994	17:12:15.313	00:00:01.994	119	491,1198	501,9698	0,5354669	0,9444633	595,6239	4,179207	0	539,4613	463,9161	0,3570001	0,9448279	588,2556	4,634003	0	4	515	483						Untertest1.avi	0	880	547	72	111	435	368	1066	0	Content		443	372	1994146	957525231
2011	17:12:15.330	00:00:02.010	120	486,6167	495,58	0,5357382	0,9445781	595,6209	4,173261	0	538,323	470,4843	0,3573103	0,9447769	588,2231	4,611635	0	4	512	483						Untertest1.avi	0	880	547	72	111	435	368	1066	0	Content		440	372	2010774	957541859
2027	17:12:15.346	00:00:02.027	121	490,8002	500,1255	0,5360599	0,9445772	595,7955	4,153403	0	538,6058	467,9842	0,3575918	0,944644	588,3575	4,599815	0	4	515	484						Untertest1.avi	0	880	547	72	111	435	368	1066	0	Content		443	373	2027397	957558482
2044	17:12:15.363	00:00:02.044	122	488,3294	498,7159	0,5363343	0,944493	595,6211	4,160949	0	534,7912	465,4047	0,3579182	0,9444301	588,322	4,585778	0	4	512	482						Untertest1.avi	0	880	547	72	111	435	368	1066	0	Content		440	371	2044151	957575236
2061	17:12:15.380	00:00:02.060	123	488,3307	498,6458	0,536624	0,9443712	595,8477	4,144307	0	534,8669	467,8257	0,3582182	0,9441279	588,4255	4,575603	0	4	512	483						Untertest1.avi	0	880	547	72	111	435	368	1066	0	Content		440	372	2060787	957591872
2077	17:12:15.396	00:00:02.077	124	489,3372	501,9467	0,5369168	0,9441735	595,795	4,131735	0	535,661	468,3001	0,3585207	0,9438072	588,4558	4,550625	0	4	512	485						Untertest1.avi	0	880	547	72	111	435	368	1066	0	Content		440	374	2077400	957608485
2094	17:12:15.413	00:00:02.094	125	489,9557	499,1725	0,5371429	0,9440327	595,9915	4,111764	0	534,6318	472,8491	0,3587925	0,943538	588,5431	4,544232	0	4	512	486						Untertest1.avi	0	880	547	72	111	435	368	1066	0	Content		440	375	2094022	957625107
2111	17:12:15.430	00:00:02.110	126	490,7232	495,8867	0,5373685	0,9439956	595,9208	4,101343	0	532,5195	471,5612	0,3590304	0,9433962	588,5567	4,523704	0	4	512	484						Untertest1.avi	0	880	547	72	111	435	368	1066	0	Content		440	373	2110647	957641732
2127	17:12:15.446	00:00:02.127	127	486,6476	500,5405	0,5375324	0,9439834	596,1179	4,09824	0	531,3326	471,61	0,3592114	0,94335	588,6961	4,521862	0	4	509	486						Untertest1.avi	0	880	547	72	111	435	368	1066	0	Content		437	375	2127397	957658482
2144	17:12:15.463	00:00:02.144	128	489,1602	503,0824	0,5376224	0,9439797	596,1263	4,083497	0	530,8713	471,8772	0,3593566	0,9433332	588,6535	4,508722	0	4	510	487						Untertest1.avi	0	880	547	72	111	435	368	1066	0	Content		438	376	2144022	957675107
2161	17:12:15.480	00:00:02.160	129	487,7156	502,4121	0,5376814	0,9440394	596,2383	4,070621	0	525,6927	474,2886	0,3594301	0,9433738	588,704	4,48983	0	4	507	488						Untertest1.avi	0	880	547	72	111	435	368	1066	0	Content		435	377	2160785	957691870
2177	17:12:15.496	00:00:02.177	130	486,2978	505,9545	0,5376973	0,9441718	596,3429	4,059373	0	528,8724	474,2173	0,3594937	0,9435627	588,8745	4,485596	0	4	508	490						Untertest1.avi	0	880	547	72	111	435	368	1066	0	Content		436	379	2177399	957708484
2194	17:12:15.513	00:00:02.194	131	487,1536	500,576	0,5377042	0,9444472	596,3518	4,054576	0	527,6871	475,4955	0,3595213	0,9438607	588,965	4,481236	0	4	507	488						Untertest1.avi	0	880	547	72	111	435	368	1066	0	Content		435	377	2194024	957725109
2211	17:12:15.530	00:00:02.210	132	489,7393	504,2644	0,5377148	0,9447199	596,3832	4,059029	0	527,2325	473,9747	0,3595379	0,9441777	589,0392	4,470197	0	4	508	489						Untertest1.avi	0	880	547	72	111	435	368	1066	0	Content		436	378	2210652	957741737
2227	17:12:15.546	00:00:02.227	133	490,3055	501,8502	0,537733	0,9449448	596,5935	4,044498	0	526,6082	471,8542	0,359568	0,9444402	589,1611	4,46455	0	4	508	487						Untertest1.avi	0	880	547	72	111	435	368	1066	0	Content		436	376	2227276	957758361
2244	17:12:15.563	00:00:02.244	134	490,1734	503,4091	0,5377612	0,9450343	596,7217	4,028836	0	524,6489	471,3489	0,3596105	0,9445137	589,2924	4,466949	0	4	507	487						Untertest1.avi	0	880	547	72	111	435	368	1066	0	Content		435	376	2244026	957775111
2261	17:12:15.580	00:00:02.260	135	490,1956	506,0268	0,5378227	0,9450129	596,7063	4,030934	0	524,1227	471,7166	0,3596755	0,9444994	589,3054	4,457543	0	4	507	489						Untertest1.avi	0	880	547	72	111	435	368	1066	0	Content		435	378	2260651	957791736
2277	17:12:15.596	00:00:02.277	136	490,7462	504,1124	0,5379073	0,9449582	596,7769	4,032217	0	528,894	470,9034	0,3597797	0,9443924	589,3458	4,467547	0	4	510	488						Untertest1.avi	0	880	547	72	111	435	368	1066	0	Content		438	377	2277273	957808358
2294	17:12:15.613	00:00:02.293	137	489,0187	505,4619	0,5380123	0,9448246	596,7267	4,043275	0	523,7878	472,4523	0,3598892	0,9442078	589,4957	4,451431	0	4	506	489						Untertest1.avi	0	880	547	72	111	435	368	1066	0	Content		434	378	2293898	957824983
2311	17:12:15.630	00:00:02.310	138	489,9095	506,0112	0,5380982	0,9446007	596,8075	4,034618	0	526,1723	472,5145	0,3600419	0,9439037	589,4884	4,461741	0	4	508	489						Untertest1.avi	0	880	547	72	111	435	368	1066	0	Content		436	378	2310524	957841609
2327	17:12:15.646	00:00:02.327	139	488,7723	506,0913	0,5382268	0,9442985	597,0036	4,034964	0	523,5178	470,8171	0,3601496	0,9435484	589,4862	4,464937	0	4	506	488						Untertest1.avi	0	880	547	72	111	435	368	1066	0	Content		434	377	2327275	957858360
2344	17:12:15.663	00:00:02.343	140	489,5557	504,9213	0,5383565	0,944038	597,0843	4,032979	0	521,8272	471,047	0,3602846	0,9432821	589,6295	4,452315	0	4	506	488						Untertest1.avi	0	880	547	72	111	435	368	1066	0	Content		434	377	2343899	957874984
2361	17:12:15.680	00:00:02.360	141	486,1495	503,1983	0,5384612	0,9438922	597,1096	4,056159	0	523,2869	474,7501	0,3604469	0,9431438	589,5483	4,457051	0	4	505	489						Untertest1.avi	0	880	547	72	111	435	368	1066	0	Content		433	378	2360648	957891733
2377	17:12:15.696	00:00:02.377	142	488,1031	505,0735	0,5385665	0,9439203	596,9892	4,050479	0	524,0952	472,2822	0,360549	0,9431686	589,6461	4,483668	0	4	506	489						Untertest1.avi	0	880	547	72	111	435	368	1066	0	Content		434	378	2377276	957908361
2394	17:12:15.713	00:00:02.393	143	488,2467	501,1153	0,5386612	0,9440751	597,1028	4,054514	0	522,6491	470,8372	0,3606382	0,943306	589,6567	4,470539	0	4	505	486						Untertest1.avi	0	880	547	72	111	435	368	1066	0	Content		433	375	2393900	957924985
2411	17:12:15.730	00:00:02.410	144	490,2719	505,0479	0,5387725	0,9442571	597,322	4,06212	0	524,4803	472,3305	0,360764	0,9434892	589,7371	4,473505	0	4	507	489						Untertest1.avi	0	880	547	72	111	435	368	1066	0	Content		435	378	2410527	957941612
2427	17:12:15.746	00:00:02.427	145	392,6512	433,4046	0,5395162	0,9435508	597,3478	4,074416	0	463,1512	374,7916	0,3615571	0,942791	589,9352	4,498495	0	5	428	404						Untertest1.avi	0	880	547	72	111	354	239	300	0	Content		356	293	2427153	957958238
2444	17:12:15.763	00:00:02.443	146	409,6222	374,0574	0,5398445	0,9430222	597,3976	4,056511	0	450,5947	326,7443	0,3620041	0,9421694	589,8581	4,490883	0	5	430	350						Untertest1.avi	0	880	547	72	111	354	239	300	0	Content		358	239	2443904	957974989
2461	17:12:15.780	00:00:02.460	147	398,8379	381,7068	0,5398591	0,9432588	597,5433	4,056585	0	440,0045	337,657	0,36202	0,9423714	590,0209	4,484908	0	5	419	360						Untertest1.avi	0	880	547	72	111	354	239	300	0	Content		347	249	2460528	957991613
2477	17:12:15.796	00:00:02.477	148	400,3988	371,8533	0,5399634	0,9433939	597,4559	4,056119	0	441,1301	329,2891	0,3620957	0,9424667	590,0762	4,493945	0	5	421	351						Untertest1.avi	0	880	547	72	111	354	239	300	0	Content		349	240	2477154	958008239
2494	17:12:15.813	00:00:02.493	149	406,7082	375,5429	0,5400869	0,9433169	597,3646	4,072095	0	438,3559	329,8572	0,3621584	0,9423719	590,189	4,502831	0	5	423	353						Untertest1.avi	0	880	547	72	111	354	239	300	0	Content		351	242	2493792	958024877
2510	17:12:15.829	00:00:02.510	150	408,6413	372,6902	0,5401962	0,9432092	597,5602	4,083806	0	438,251	328,7839	0,3622317	0,9421994	590,2838	4,505379	0	5	423	351						Untertest1.avi	0	880	547	72	111	354	239	300	0	Content		351	240	2510405	958041490
2527	17:12:15.846	00:00:02.527	151	409,4256	379,064	0,5402896	0,9430114	597,5948	4,069216	0	442,9321	324,38	0,3623508	0,9420064	590,1938	4,500262	0	5	426	352						Untertest1.avi	0	880	547	72	111	354	239	300	0	Content		354	241	2527154	958058239
2544	17:12:15.863	00:00:02.543	152	402,4959	373,4736	0,540383	0,9428742	597,5083	4,072875	0	441,2755	325,8307	0,3624429	0,9417435	590,1618	4,506578	0	5	422	350						Untertest1.avi	0	880	547	72	111	354	239	300	0	Content		350	239	2543790	958074875
2561	17:12:15.880	00:00:02.560	153	401,2524	376,3641	0,5404863	0,9427035	597,5915	4,06924	0	441,7614	324,1968	0,3625433	0,9415106	590,2039	4,515965	0	5	422	350						Untertest1.avi	0	880	547	72	111	354	239	300	0	Content		350	239	2560532	958091617
2577	17:12:15.896	00:00:02.577	154	408,2473	374,7577	0,5405868	0,9426109	597,5024	4,072621	0	440,3015	324,8233	0,3625973	0,9413251	590,2334	4,507709	0	5	424	350						Untertest1.avi	0	880	547	72	111	354	239	300	0	Content		352	239	2577156	958108241
2594	17:12:15.913	00:00:02.593	155	406,4343	373,3567	0,5406401	0,9425565	597,5335	4,070277	0	441,3215	323,1693	0,3626487	0,9412585	590,3483	4,50313	0	5	424	348						Untertest1.avi	0	880	547	72	111	354	239	300	0	Content		352	237	2593792	958124877
2610	17:12:15.929	00:00:02.610	156	410,4875	374,9507	0,540704	0,9425281	597,6117	4,089631	0	443,574	323,0122	0,3626791	0,9412391	590,2761	4,518722	0	5	427	349						Untertest1.avi	0	880	547	72	111	354	239	300	0	Content		355	238	2610408	958141493
2627	17:12:15.946	00:00:02.627	157	409,8757	372,6636	0,540714	0,9424817	597,6776	4,089359	0	442,5808	323,8712	0,3626817	0,941209	590,3021	4,515208	0	5	426	348						Untertest1.avi	0	880	547	72	111	354	239	300	0	Content		354	237	2627033	958158118
2644	17:12:15.963	00:00:02.643	158	409,0597	371,762	0,5407094	0,9424258	597,6525	4,091434	0	443,879	322,3948	0,362675	0,9411801	590,2656	4,516544	0	5	426	347						Untertest1.avi	0	880	547	72	111	354	239	300	0	Content		354	236	2643788	958174873
2660	17:12:15.979	00:00:02.660	159	411,5434	372,9281	0,5407138	0,9423973	597,653	4,090339	0	444,7952	320,5914	0,3626531	0,9411781	590,3043	4,514934	0	5	428	347						Untertest1.avi	0	880	547	72	111	354	239	300	0	Content		356	236	2660406	958191491
2677	17:12:15.996	00:00:02.677	160	411,4363	373,6516	0,5407162	0,9424212	597,641	4,069952	0	446,9246	322,1237	0,3626551	0,9412406	590,2225	4,521477	0	5	429	348						Untertest1.avi	0	880	547	72	111	354	239	300	0	Content		357	237	2677031	958208116
2694	17:12:16.013	00:00:02.693	161	412,3448	372,8096	0,5407244	0,9424889	597,6229	4,092989	0	443,7591	323,1236	0,3626393	0,9413222	590,2167	4,529179	0	5	428	348						Untertest1.avi	0	880	547	72	111	354	239	300	0	Content		356	237	2693655	958224740
2710	17:12:16.029	00:00:02.710	162	410,6583	371,8471	0,5407442	0,9425008	597,5738	4,098013	0	441,5985	323,1512	0,3626631	0,9413412	590,1576	4,54383	0	5	426	347						Untertest1.avi	0	880	547	72	111	354	239	300	0	Content		354	236	2710280	958241365
2727	17:12:16.046	00:00:02.727	163	452,3173	375,9948	0,5403259	0,9425936	597,3806	4,083884	0	499,0464	338,8161	0,3622052	0,9414499	589,8876	4,557709	0	6	476	357						Untertest1.avi	0	880	547	72	111	428	256	167	0	Content		404	246	2727031	958258116
2744	17:12:16.063	00:00:02.743	164	470,9965	390,7093	0,5399788	0,9426423	597,4598	4,079711	0	519,2924	347,6807	0,3619021	0,9415208	589,9841	4,550346	0	6	495	369						Untertest1.avi	0	880	547	72	111	428	256	167	0	Content		423	258	2743784	958274869
2760	17:12:16.079	00:00:02.760	165	479,5162	382,6784	0,5401467	0,9425741	597,2498	4,099156	0	519,8061	346,4678	0,3620378	0,9414049	589,7182	4,548644	0	6	500	365						Untertest1.avi	0	880	547	72	111	428	256	167	0	Content		428	254	2760407	958291492
2777	17:12:16.096	00:00:02.777	166	483,5037	385,5601	0,5402478	0,9424901	597,2989	4,10917	0	517,1708	348,7912	0,3620993	0,9413245	589,7449	4,553002	0	6	500	367						Untertest1.avi	0	880	547	72	111	428	256	167	0	Content		428	256	2777032	958308117
2794	17:12:16.113	00:00:02.793	167	486,5804	385,1928	0,5403756	0,9424154	597,261	4,096244	0	518,5839	350,8589	0,3622346	0,9412178	589,6319	4,549553	0	6	503	368						Untertest1.avi	0	880	547	72	111	428	256	167	0	Content		431	257	2793659	958324744
2810	17:12:16.129	00:00:02.810	168	485,904	382,9277	0,540521	0,9424312	596,9875	4,115502	0	521,3078	347,2855	0,362381	0,9411936	589,6034	4,549523	0	6	504	365						Untertest1.avi	0	880	547	72	111	428	256	167	0	Content		432	254	2810283	958341368
2827	17:12:16.146	00:00:02.827	169	484,4055	384,9693	0,5406755	0,942558	597,0866	4,11016	0	518,2648	346,9601	0,362518	0,9412562	589,5417	4,554031	0	6	501	366						Untertest1.avi	0	880	547	72	111	428	256	167	0	Content		429	255	2827031	958358116
2844	17:12:16.163	00:00:02.843	170	488,3972	383,6139	0,5408301	0,9427487	597,0931	4,122935	0	516,1455	351,3423	0,3626348	0,9413565	589,5145	4,566627	0	6	502	367						Untertest1.avi	0	880	547	72	111	428	256	167	0	Content		430	256	2843655	958374740
2860	17:12:16.179	00:00:02.860	171	486,0034	387,1895	0,5408854	0,9428144	597,1553	4,119715	0	517,7914	356,3129	0,3628835	0,9414182	589,5722	4,572591	0	6	502	372						Untertest1.avi	0	880	547	72	111	428	256	167	0	Content		430	261	2860284	958391369
2877	17:12:16.196	00:00:02.876	172	483,1496	451,9028	0,5408604	0,9424102	597,3394	4,016867	0	493,3832	417,6698	0,3632321	0,9412017	589,8846	4,424862	0	6	488	435						Untertest1.avi	0	880	547	72	111	428	256	167	0	Content		416	324	2876907	958407992
2894	17:12:16.213	00:00:02.893	173	-1024	-768	-1	-1	-1	-1	4	-1024	-768	-1	-1	-1	-1	4		0	0						Untertest1.avi	0	880	547	72	111				0	Content		-72	-111	2893532	958424617
2910	17:12:16.229	00:00:02.910	174	-1024	-768	-1	-1	-1	-1	4	-1024	-768	-1	-1	-1	-1	4		0	0						Untertest1.avi	0	880	547	72	111				0	Content		-72	-111	2910294	958441379
2927	17:12:16.246	00:00:02.926	175	-1024	-768	-1	-1	-1	-1	4	-1024	-768	-1	-1	-1	-1	4		0	0						Untertest1.avi	0	880	547	72	111				0	Content		-72	-111	2926908	958457993
2944	17:12:16.263	00:00:02.943	176	-1024	-768	-1	-1	-1	-1	4	-1024	-768	-1	-1	-1	-1	4		0	0						Untertest1.avi	0	880	547	72	111				0	Content		-72	-111	2943667	958474752
2960	17:12:16.279	00:00:02.960	177	-1024	-768	-1	-1	-1	-1	4	-1024	-768	-1	-1	-1	-1	4		0	0						Untertest1.avi	0	880	547	72	111				0	Content		-72	-111	2960295	958491380
2977	17:12:16.296	00:00:02.976	178	-1024	-768	-1	-1	-1	-1	4	-1024	-768	-1	-1	-1	-1	4		0	0						Untertest1.avi	0	880	547	72	111				0	Content		-72	-111	2976964	958508049
2994	17:12:16.313	00:00:02.993	179	-1024	-768	-1	-1	-1	-1	4	-1024	-768	-1	-1	-1	-1	4		0	0						Untertest1.avi	0	880	547	72	111				0	Content		-72	-111	2993570	958524655
3010	17:12:16.329	00:00:03.010	180	-1024	-768	-1	-1	-1	-1	4	-1024	-768	-1	-1	-1	-1	4		0	0						Untertest1.avi	0	880	547	72	111				0	Content		-72	-111	3010239	958541324
3027	17:12:16.346	00:00:03.026	181	449,4172	382,0584	0,5433643	0,9423134	597,134	4,223297	0	475,545	415,9827	0,3653568	0,9400783	589,5667	4,558526	0	7	462	399						Untertest1.avi	0	880	547	72	111	396	259	150	0	Content		390	288	3026924	958558009
3044	17:12:16.363	00:00:03.043	182	456,4316	383,1099	0,5435222	0,9417969	597,1191	4,224916	0	480,6764	377,244	0,3666603	0,9396024	599,3173	4,690017	0	7	469	380						Untertest1.avi	0	880	547	72	111	396	259	150	0	Content		397	269	3043556	958574641
3060	17:12:16.379	00:00:03.060	183	451,2188	382,2458	0,5435668	0,9424245	597,0667	4,245567	0	484,1835	364,7201	0,3654721	0,9402156	589,5012	4,68681	0	7	468	373						Untertest1.avi	0	880	547	72	111	396	259	150	0	Content		396	262	3060167	958591252
3077	17:12:16.396	00:00:03.076	184	450,3214	385,8135	0,5435982	0,9425793	597,0913	4,253527	0	485,1364	354,7939	0,365479	0,940421	589,4775	4,711998	0	7	468	370						Untertest1.avi	0	880	547	72	111	396	259	150	0	Content		396	259	3076791	958607876
3094	17:12:16.413	00:00:03.093	185	449,0913	385,2992	0,5436019	0,9427873	597,0488	4,249564	0	485,0326	353,6476	0,3654485	0,9406137	589,48	4,73693	0	7	467	369						Untertest1.avi	0	880	547	72	111	396	259	150	0	Content		395	258	3093545	958624630
3110	17:12:16.429	00:00:03.110	186	449,2557	387,9213	0,5435905	0,9428686	597,0154	4,250097	0	487,509	354,7312	0,3654139	0,9407669	589,4569	4,754811	0	7	468	371						Untertest1.avi	0	880	547	72	111	396	259	150	0	Content		396	260	3110169	958641254
3127	17:12:16.446	00:00:03.126	187	448,714	386,686	0,5435697	0,9429078	596,9741	4,251292	0	487,4132	354,8231	0,3653662	0,9408425	589,4324	4,765721	0	7	468	371						Untertest1.avi	0	880	547	72	111	396	259	150	0	Content		396	260	3126795	958657880
3144	17:12:16.463	00:00:03.143	188	447,3858	384,1837	0,5435535	0,9429361	596,9178	4,251954	0	488,0094	351,8604	0,365311	0,9410022	589,4086	4,776755	0	7	468	368						Untertest1.avi	0	880	547	72	111	396	259	150	0	Content		396	257	3143546	958674631
3160	17:12:16.479	00:00:03.160	189	447,1535	385,6168	0,5435587	0,9429792	596,9135	4,261623	0	487,3829	350,2568	0,3652814	0,9411189	589,495	4,787254	0	7	467	368						Untertest1.avi	0	880	547	72	111	396	259	150	0	Content		395	257	3160171	958691256
3177	17:12:16.496	00:00:03.176	190	531,2845	372,1763	0,5426491	0,9429772	596,6986	4,270421	0	606,3436	353,4473	0,3643324	0,9411928	589,2189	4,832956	0	8	569	363						Untertest1.avi	0	880	547	72	111	688	208	150	0	Content		497	252	3176794	958707879
3193	17:12:16.512	00:00:03.193	191	677,5181	338,6923	0,5411032	0,9427005	597,2622	4,278923	0	750,9418	349,2995	0,3626412	0,9408718	589,7711	4,805381	0	8	714	344						Untertest1.avi	0	880	547	72	111	688	208	150	0	Content		642	233	3193420	958724505
3210	17:12:16.529	00:00:03.210	192	726,1362	301,39	0,5405737	0,9425667	597,3644	4,284775	0	804,2	314,9813	0,3620695	0,9406388	589,8303	4,804216	0	8	765	308						Untertest1.avi	0	880	547	72	111	688	208	150	0	Content		693	197	3210046	958741131
3227	17:12:16.546	00:00:03.226	193	720,4592	312,3012	0,540719	0,9427208	597,3625	4,277594	0	800,579	326,1167	0,3621333	0,94066	589,7442	4,817998	0	8	761	319						Untertest1.avi	0	880	547	72	111	688	208	150	0	Content		689	208	3226557	958757642
3243	17:12:16.562	00:00:03.243	194	721,1847	309,4221	0,5408134	0,942831	597,3976	4,279325	0	803,4254	324,091	0,3621441	0,9407254	589,787	4,829391	0	8	762	317						Untertest1.avi	0	880	547	72	111	688	208	150	0	Content		690	206	3243181	958774266
3260	17:12:16.579	00:00:03.259	195	716,6551	310,8568	0,5408953	0,9429105	597,3371	4,280069	0	802,5804	322,8008	0,3621967	0,9407653	589,8722	4,856165	0	8	760	317						Untertest1.avi	0	880	547	72	111	688	208	150	0	Content		688	206	3259803	958790888
3276	17:12:16.595	00:00:03.276	196	717,6583	310,3207	0,5409705	0,9429644	597,3967	4,289877	0	803,4006	325,055	0,3623026	0,9407367	589,8639	4,85315	0	8	761	318						Untertest1.avi	0	880	547	72	111	688	208	150	0	Content		689	207	3276428	958807513
3293	17:12:16.612	00:00:03.293	197	715,0052	313,0758	0,5409517	0,9429051	597,537	4,288127	0	803,2822	327,7258	0,3624333	0,9406658	589,9921	4,846823	0	8	759	320						Untertest1.avi	0	880	547	72	111	688	208	150	0	Content		687	209	3293176	958824261
3310	17:12:16.629	00:00:03.309	198	688,9825	461,6624	0,5406646	0,9419134	597,6492	3,964495	0	736,1586	463,8615	0,362673	0,9405236	590,525	4,549095	0	8	713	463						Untertest1.avi	0	880	547	72	111	688	208	150	0	Content		641	352	3309797	958840882
3326	17:12:16.645	00:00:03.326	199	-1024	-768	-1	-1	-1	-1	4	-1024	-768	-1	-1	-1	-1	4		0	0						Untertest1.avi	0	880	547	72	111				0	Content		-72	-111	3326421	958857506
3343	17:12:16.662	00:00:03.343	200	-1024	-768	-1	-1	-1	-1	4	-1024	-768	-1	-1	-1	-1	4		0	0						Untertest1.avi	0	880	547	72	111				0	Content		-72	-111	3343167	958874252
3360	17:12:16.679	00:00:03.359	201	-1024	-768	-1	-1	-1	-1	4	-1024	-768	-1	-1	-1	-1	4		0	0						Untertest1.avi	0	880	547	72	111				0	Content		-72	-111	3359788	958890873
3376	17:12:16.695	00:00:03.376	202	-1024	-768	-1	-1	-1	-1	4	-1024	-768	-1	-1	-1	-1	4		0	0						Untertest1.avi	0	880	547	72	111				0	Content		-72	-111	3376408	958907493
3393	17:12:16.712	00:00:03.393	203	-1024	-768	-1	-1	-1	-1	4	-1024	-768	-1	-1	-1	-1	4		0	0						Untertest1.avi	0	880	547	72	111				0	Content		-72	-111	3393030	958924115
3410	17:12:16.729	00:00:03.409	204	-1024	-768	-1	-1	-1	-1	4	-1024	-768	-1	-1	-1	-1	4		0	0						Untertest1.avi	0	880	547	72	111				0	Content		-72	-111	3409717	958940802
3426	17:12:16.745	00:00:03.426	205	-1024	-768	-1	-1	-1	-1	4	-1024	-768	-1	-1	-1	-1	4		0	0						Untertest1.avi	0	880	547	72	111				0	Content		-72	-111	3426384	958957469
3443	17:12:16.762	00:00:03.443	206	-1024	-768	-1	-1	-1	-1	4	-1024	-768	-1	-1	-1	-1	4		0	0						Untertest1.avi	0	880	547	72	111				0	Content		-72	-111	3443057	958974142
3460	17:12:16.779	00:00:03.459	207	-1024	-768	-1	-1	-1	-1	4	-1024	-768	-1	-1	-1	-1	4		0	0						Untertest1.avi	0	880	547	72	111				0	Content		-72	-111	3459724	958990809
3476	17:12:16.795	00:00:03.476	208	-1024	-768	-1	-1	-1	-1	4	-1024	-768	-1	-1	-1	-1	4		0	0						Untertest1.avi	0	880	547	72	111				0	Content		-72	-111	3476391	959007476
3493	17:12:16.812	00:00:03.493	209	450,3487	353,588	0,5446217	0,9424977	598,7319	4,291548	0	498,4059	326,9762	0,3666651	0,9401869	591,2155	4,842248	0	9	474	340						Untertest1.avi	0	880	547	72	111	399	232	150	0	Content		402	229	3493025	959024110
3510	17:12:16.829	00:00:03.509	210	456,8918	358,8213	0,5447658	0,9425768	598,7196	4,280163	0	492,0847	321,9811	0,3668009	0,9402287	591,3075	4,83463	0	9	474	340						Untertest1.avi	0	880	547	72	111	399	232	150	0	Content		402	229	3509645	959040730
3526	17:12:16.845	00:00:03.526	211	452,4317	359,7079	0,5448946	0,9426551	598,8317	4,263919	0	493,7567	325,6017	0,3669465	0,9402849	591,4322	4,825109	0	9	473	343						Untertest1.avi	0	880	547	72	111	399	232	150	0	Content		401	232	3526268	959057353
3543	17:12:16.862	00:00:03.543	212	451,8131	360,2403	0,5450495	0,942809	598,7719	4,231987	0	492,3251	325,045	0,3671103	0,9403431	591,3378	4,802075	0	9	472	343						Untertest1.avi	0	880	547	72	111	399	232	150	0	Content		400	232	3543018	959074103
3560	17:12:16.879	00:00:03.559	213	446,2153	361,2926	0,5451993	0,9430119	598,8926	4,209728	0	493,5486	321,5421	0,3673139	0,940576	591,2905	4,789577	0	9	470	341						Untertest1.avi	0	880	547	72	111	399	232	150	0	Content		398	230	3559639	959090724
3576	17:12:16.895	00:00:03.576	214	451,7652	365,4343	0,5453634	0,9433328	598,7362	4,199087	0	490,5923	324,6453	0,367447	0,9408479	591,5067	4,773194	0	9	471	345						Untertest1.avi	0	880	547	72	111	399	232	150	0	Content		399	234	3576261	959107346
3593	17:12:16.912	00:00:03.592	215	451,1353	362,8513	0,5455455	0,9435462	598,726	4,185554	0	489,6187	324,761	0,3676184	0,9410294	591,3231	4,752063	0	9	470	344						Untertest1.avi	0	880	547	72	111	399	232	150	0	Content		398	233	3592887	959123972
3610	17:12:16.929	00:00:03.609	216	452,3106	366,4799	0,5457327	0,9436563	598,6245	4,168411	0	487,993	323,9553	0,3678243	0,9410785	591,4952	4,745846	0	9	470	345						Untertest1.avi	0	880	547	72	111	399	232	150	0	Content		398	234	3609511	959140596
3626	17:12:16.945	00:00:03.626	217	452,1143	365,4619	0,5459254	0,9437041	598,7307	4,145046	0	487,6516	326,2752	0,3680313	0,9410763	591,3491	4,727957	0	9	470	346						Untertest1.avi	0	880	547	72	111	399	232	150	0	Content		398	235	3626257	959157342
3643	17:12:16.962	00:00:03.642	218	486,1066	377,8525	0,5458824	0,9440103	598,7717	4,144619	0	523,0029	343,2663	0,3679852	0,9412809	591,2803	4,717052	0	10	505	361						Untertest1.avi	0	880	547	72	111	435	261	700	0	Content		433	250	3642882	959173967
3660	17:12:16.979	00:00:03.659	219	484,1161	391,9713	0,5459617	0,9442278	598,8613	4,141149	0	517,1553	355,5964	0,3681038	0,9413986	591,2845	4,690566	0	10	501	374						Untertest1.avi	0	880	547	72	111	435	261	700	0	Content		429	263	3659506	959190591
3676	17:12:16.995	00:00:03.676	220	493,7415	387,3888	0,5462625	0,9441789	598,6044	4,126932	0	520,2402	348,5923	0,3684016	0,9412832	591,2908	4,681029	0	10	507	368						Untertest1.avi	0	880	547	72	111	435	261	700	0	Content		435	257	3676252	959207337
3693	17:12:17.012	00:00:03.692	221	493,5831	392,6118	0,5465329	0,944082	598,6603	4,117638	0	515,7877	350,563	0,3686514	0,9410802	591,1903	4,675292	0	10	505	372						Untertest1.avi	0	880	547	72	111	435	261	700	0	Content		433	261	3692877	959223962
3710	17:12:17.029	00:00:03.709	222	492,2575	385,8958	0,5468066	0,9440177	598,6086	4,104323	0	517,915	351,053	0,3689214	0,9408489	591,249	4,672212	0	10	505	368						Untertest1.avi	0	880	547	72	111	435	261	700	0	Content		433	257	3709502	959240587
3726	17:12:17.045	00:00:03.726	223	494,9265	388,8268	0,5470645	0,9440064	598,4814	4,101817	0	516,1489	351,9786	0,3691966	0,9407446	591,1421	4,665171	0	10	506	370						Untertest1.avi	0	880	547	72	111	435	261	700	0	Content		434	259	3726249	959257334
3743	17:12:17.062	00:00:03.742	224	495,5001	390,4597	0,5473354	0,9441012	598,5287	4,095735	0	521,7862	350,1506	0,3694677	0,9407496	591,0316	4,658505	0	10	509	370						Untertest1.avi	0	880	547	72	111	435	261	700	0	Content		437	259	3742871	959273956
3759	17:12:17.078	00:00:03.759	225	494,6886	394,2528	0,5475906	0,9442296	598,2814	4,075673	0	513,9842	351,0871	0,3696835	0,9408048	591,0297	4,640205	0	10	504	373						Untertest1.avi	0	880	547	72	111	435	261	700	0	Content		432	262	3759493	959290578
3776	17:12:17.095	00:00:03.776	226	496,4981	390,9177	0,5477901	0,9443814	598,3514	4,070837	0	516,9139	349,8716	0,3699176	0,9409155	590,8817	4,63603	0	10	507	370						Untertest1.avi	0	880	547	72	111	435	261	700	0	Content		435	259	3776117	959307202
3793	17:12:17.112	00:00:03.792	227	490,4009	393,0563	0,5479922	0,9445493	598,2689	4,058724	0	511,1054	354,9599	0,3700849	0,9410453	590,8049	4,637828	0	10	501	374						Untertest1.avi	0	880	547	72	111	435	261	700	0	Content		429	263	3792740	959323825
3809	17:12:17.128	00:00:03.809	228	494,55	393,2855	0,5481873	0,9448676	598,0436	4,062155	0	513,8223	350,8261	0,3702481	0,9412953	590,629	4,641686	0	10	504	372						Untertest1.avi	0	880	547	72	111	435	261	700	0	Content		432	261	3809486	959340571
3826	17:12:17.145	00:00:03.826	229	495,7359	393,8019	0,5483382	0,9451204	598,0452	4,057735	0	516,5418	353,2988	0,3704	0,9414817	590,5725	4,63129	0	10	506	374						Untertest1.avi	0	880	547	72	111	435	261	700	0	Content		434	263	3826108	959357193
3843	17:12:17.162	00:00:03.842	230	498,9574	391,8879	0,5485036	0,9452789	597,8999	4,058082	0	514,1564	354,3215	0,3704976	0,9415954	590,5909	4,61992	0	10	507	373						Untertest1.avi	0	880	547	72	111	435	261	700	0	Content		435	262	3842857	959373942
3859	17:12:17.178	00:00:03.859	231	498,7669	396,4037	0,5485955	0,9451977	597,8467	4,061561	0	518,5311	353,468	0,3705654	0,9415094	590,5511	4,61616	0	10	509	375						Untertest1.avi	0	880	547	72	111	435	261	700	0	Content		437	264	3859356	959390441
3876	17:12:17.195	00:00:03.876	232	495,1444	395,8272	0,5486803	0,9450262	597,862	4,064004	0	519,699	353,6915	0,3706413	0,9413963	590,4063	4,617838	0	10	507	375						Untertest1.avi	0	880	547	72	111	435	261	700	0	Content		435	264	3876103	959407188
3893	17:12:17.212	00:00:03.892	233	490,7218	395,1154	0,5487974	0,9449016	597,7263	4,041817	0	516,1824	353,2407	0,3707128	0,9413372	590,2499	4,619321	0	10	503	374						Untertest1.avi	0	880	547	72	111	435	261	700	0	Content		431	263	3892727	959423812
3909	17:12:17.228	00:00:03.909	234	497,5417	395,6895	0,5489128	0,9448295	597,5136	4,045127	0	517,3178	353,8713	0,3707785	0,9412989	590,099	4,627948	0	10	507	375						Untertest1.avi	0	880	547	72	111	435	261	700	0	Content		435	264	3909349	959440434
3926	17:12:17.245	00:00:03.926	235	495,3628	393,0494	0,5490113	0,9447746	597,5593	4,039999	0	518,1411	351,6616	0,3708431	0,9412621	590,0759	4,626003	0	10	507	372						Untertest1.avi	0	880	547	72	111	435	261	700	0	Content		435	261	3926099	959457184
3943	17:12:17.262	00:00:03.942	236	494,1649	393,9688	0,5490983	0,9447513	597,5416	4,044888	0	520,3635	350,5357	0,3709453	0,9412146	590,1334	4,612632	0	10	507	372						Untertest1.avi	0	880	547	72	111	435	261	700	0	Content		435	261	3942722	959473807
3959	17:12:17.278	00:00:03.959	237	493,3665	396,837	0,5491911	0,9448085	597,4521	4,057302	0	521,6052	351,9005	0,3710368	0,9412395	590,1904	4,621146	0	10	507	374						Untertest1.avi	0	880	547	72	111	435	261	700	0	Content		435	263	3959344	959490429
3976	17:12:17.295	00:00:03.975	238	497,2837	398,1642	0,5493498	0,944998	597,2469	4,042087	0	518,9653	351,917	0,3711579	0,9413636	590,0658	4,629018	0	10	508	375						Untertest1.avi	0	880	547	72	111	435	261	700	0	Content		436	264	3975967	959507052
3993	17:12:17.312	00:00:03.992	239	495,6962	397,3557	0,5494664	0,9452446	597,3826	4,039591	0	519,6461	346,3093	0,3712783	0,9415605	589,9459	4,631012	0	10	508	372						Untertest1.avi	0	880	547	72	111	435	261	700	0	Content		436	261	3992590	959523675
4009	17:12:17.328	00:00:04.009	240	495,7872	397,239	0,5495802	0,9454843	597,4341	4,045462	0	513,9808	347,1146	0,371378	0,9417354	589,8927	4,636404	0	10	505	372						Untertest1.avi	0	880	547	72	111	435	261	700	0	Content		433	261	4009356	959540441
4026	17:12:17.345	00:00:04.025	241	488,2478	400,2261	0,5496767	0,9456934	597,4059	4,02802	0	515,9315	347,2906	0,3715055	0,9418848	590,0007	4,640679	0	10	502	374						Untertest1.avi	0	880	547	72	111	435	261	700	0	Content		430	263	4025979	959557064
4043	17:12:17.362	00:00:04.042	242	493,7722	396,8976	0,5497915	0,9458991	597,4182	4,040479	0	518,0073	346,3549	0,3716164	0,9420384	590,0482	4,644949	0	10	506	372						Untertest1.avi	0	880	547	72	111	435	261	700	0	Content		434	261	4042713	959573798
4059	17:12:17.378	00:00:04.059	243	495,2027	397,0695	0,5498829	0,9460987	597,3669	4,061522	0	517,2692	347,5733	0,3717267	0,9421747	589,918	4,643779	0	10	506	372						Untertest1.avi	0	880	547	72	111	435	261	700	0	Content		434	261	4059229	959590314
4076	17:12:17.395	00:00:04.075	244	497,2127	396,2377	0,5499473	0,946222	597,5133	4,062951	0	517,4427	345,8209	0,3717826	0,9422488	589,9332	4,647552	0	10	507	371						Untertest1.avi	0	880	547	72	111	435	261	700	0	Content		435	260	4075975	959607060
4093	17:12:17.412	00:00:04.092	245	496,4931	398,4899	0,5499767	0,946213	597,5842	4,070129	0	516,9896	347,5854	0,3718127	0,9422079	589,9937	4,651052	0	10	507	373						Untertest1.avi	0	880	547	72	111	435	261	700	0	Content		435	262	4092583	959623668
4109	17:12:17.428	00:00:04.109	246	497,567	396,4432	0,5499601	0,9460921	597,6193	4,083516	0	516,8129	343,4924	0,3718154	0,9420748	589,9467	4,657334	0	10	507	370						Untertest1.avi	0	880	547	72	111	435	261	700	0	Content		435	259	4109205	959640290
4126	17:12:17.445	00:00:04.125	247	498,9794	399,2936	0,5499043	0,9458823	597,5154	4,081456	0	518,7006	343,3073	0,3717808	0,9418979	590,0845	4,667816	0	10	509	371						Untertest1.avi	0	880	547	72	111	435	261	700	0	Content		437	260	4125952	959657037
4143	17:12:17.462	00:00:04.142	248	491,8792	397,7143	0,5498246	0,9457018	597,7087	4,083871	0	517,6727	339,0703	0,3717074	0,9417668	590,2294	4,67751	0	10	505	368						Untertest1.avi	0	880	547	72	111	435	261	700	0	Content		433	257	4142575	959673660
4159	17:12:17.478	00:00:04.159	249	488,6896	398,7084	0,5497179	0,9454716	597,6879	4,09178	0	517,5881	345,1708	0,3716001	0,9415651	590,3011	4,675225	0	10	503	372						Untertest1.avi	0	880	547	72	111	435	261	700	0	Content		431	261	4159198	959690283
4176	17:12:17.495	00:00:04.175	250	491,7863	398,1269	0,5496404	0,9452307	597,7796	4,103456	0	522,0372	346,8845	0,371507	0,9413717	590,3916	4,678864	0	10	507	373						Untertest1.avi	0	880	547	72	111	435	261	700	0	Content		435	262	4175820	959706905
4192	17:12:17.511	00:00:04.192	251	488,5609	396,9204	0,5495552	0,9449905	597,8401	4,097193	0	526,4683	342,4943	0,3713862	0,9412708	590,3272	4,68784	0	10	508	370						Untertest1.avi	0	880	547	72	111	435	261	700	0	Content		436	259	4192442	959723527
4209	17:12:17.528	00:00:04.209	252	493,1811	394,0147	0,5494793	0,9449313	597,8195	4,10603	0	524,6343	345,3986	0,3712615	0,9412666	590,263	4,686311	0	10	509	370						Untertest1.avi	0	880	547	72	111	435	261	700	0	Content		437	259	4209190	959740275
4226	17:12:17.545	00:00:04.225	253	491,8101	392,017	0,5493559	0,9450181	597,8706	4,122399	0	526,8323	345,4774	0,371152	0,9413788	590,4124	4,682745	0	10	509	369						Untertest1.avi	0	880	547	72	111	435	261	700	0	Content		437	258	4225813	959756898
4243	17:12:17.562	00:00:04.242	254	490,3416	397,1125	0,5492714	0,9451387	597,9146	4,132509	0	528,153	346,7894	0,3710653	0,941579	590,4308	4,694888	0	10	509	372						Untertest1.avi	0	880	547	72	111	435	261	700	0	Content		437	261	4242560	959773645
4259	17:12:17.578	00:00:04.259	255	488,444	394,9721	0,5492037	0,9452603	597,8302	4,132748	0	529,6556	340,8145	0,371025	0,9417829	590,3943	4,693813	0	10	509	368						Untertest1.avi	0	880	547	72	111	435	261	700	0	Content		437	257	4259183	959790268
4276	17:12:17.595	00:00:04.275	256	488,0934	393,0211	0,5491676	0,9453839	597,8032	4,136514	0	529,7411	346,8901	0,3709872	0,94195	590,4089	4,704478	0	10	509	370						Untertest1.avi	0	880	547	72	111	435	261	700	0	Content		437	259	4275808	959806893
4292	17:12:17.611	00:00:04.292	257	488,9731	393,9991	0,5491391	0,9455382	597,7726	4,161835	0	532,137	343,964	0,3709834	0,942133	590,4197	4,709484	0	10	511	369						Untertest1.avi	0	880	547	72	111	435	261	700	0	Content		439	258	4292430	959823515
4309	17:12:17.628	00:00:04.309	258	488,5246	395,4369	0,5490722	0,9455367	597,7963	4,148915	0	529,1646	347,834	0,371018	0,9422307	590,4871	4,707577	0	10	509	372						Untertest1.avi	0	880	547	72	111	435	261	700	0	Content		437	261	4309055	959840140
4326	17:12:17.645	00:00:04.325	259	487,4068	444,7241	0,5488464	0,9450388	598,0896	4,058891	0	505,5253	413,7531	0,3711964	0,9420177	590,5617	4,553749	0	10	496	429						Untertest1.avi	0	880	547	72	111	435	261	700	0	Content		424	318	4325803	959856888
4342	17:12:17.661	00:00:04.342	260	-1024	-768	-1	-1	-1	-1	4	-1024	-768	-1	-1	-1	-1	4		0	0						Untertest1.avi	0	880	547	72	111				0	Content		-72	-111	4342425	959873510
4359	17:12:17.678	00:00:04.359	261	-1024	-768	-1	-1	-1	-1	4	-1024	-768	-1	-1	-1	-1	4		0	0						Untertest1.avi	0	880	547	72	111				0	Content		-72	-111	4359050	959890135
4376	17:12:17.695	00:00:04.375	262	-1024	-768	-1	-1	-1	-1	4	-1024	-768	-1	-1	-1	-1	4		0	0						Untertest1.avi	0	880	547	72	111				0	Content		-72	-111	4375671	959906756
4392	17:12:17.711	00:00:04.392	263	-1024	-768	-1	-1	-1	-1	4	-1024	-768	-1	-1	-1	-1	4		0	0						Untertest1.avi	0	880	547	72	111				0	Content		-72	-111	4392292	959923377
4409	17:12:17.728	00:00:04.409	264	-1024	-768	-1	-1	-1	-1	4	-1024	-768	-1	-1	-1	-1	4		0	0						Untertest1.avi	0	880	547	72	111				0	Content		-72	-111	4409040	959940125
4426	17:12:17.745	00:00:04.425	265	-1024	-768	-1	-1	-1	-1	4	-1024	-768	-1	-1	-1	-1	4		0	0						Untertest1.avi	0	880	547	72	111				0	Content		-72	-111	4425664	959956749
4442	17:12:17.761	00:00:04.442	266	-1024	-768	-1	-1	-1	-1	4	-1024	-768	-1	-1	-1	-1	4		0	0						Untertest1.avi	0	880	547	72	111				0	Content		-72	-111	4442331	959973416
4459	17:12:17.778	00:00:04.458	267	-1024	-768	-1	-1	-1	-1	4	-1024	-768	-1	-1	-1	-1	4		0	0						Untertest1.avi	0	880	547	72	111				0	Content		-72	-111	4458995	959990080
4476	17:12:17.795	00:00:04.475	268	-1024	-768	-1	-1	-1	-1	4	-1024	-768	-1	-1	-1	-1	4		0	0						Untertest1.avi	0	880	547	72	111				0	Content		-72	-111	4475662	960006747
4492	17:12:17.811	00:00:04.492	269	477,329	397,8328	0,5505743	0,9455769	597,382	4,19043	0	502,9346	400,1755	0,3725367	0,9417543	590,035	4,625721	0	11	490	399						Untertest1.avi	0	880	547	72	111	424	289	2115	0	Content		418	288	4492281	960023366
4509	17:12:17.828	00:00:04.508	270	477,3345	401,6839	0,5506867	0,9456478	597,2706	4,207593	0	505,2495	370,4006	0,3726168	0,9418376	589,9822	4,686777	0	11	491	386						Untertest1.avi	0	880	547	72	111	424	289	2115	0	Content		419	275	4508906	960039991
4526	17:12:17.845	00:00:04.525	271	478,8069	401,1791	0,5507957	0,9457348	597,0995	4,201741	0	507,6958	362,9775	0,372668	0,9419146	589,938	4,723467	0	11	493	382						Untertest1.avi	0	880	547	72	111	424	289	2115	0	Content		421	271	4525655	960056740
4542	17:12:17.861	00:00:04.542	272	478,8519	402,261	0,5508734	0,9458948	597,1034	4,196473	0	509,9558	356,1048	0,3727398	0,9420671	589,7672	4,733562	0	11	494	379						Untertest1.avi	0	880	547	72	111	424	289	2115	0	Content		422	268	4542278	960073363
4559	17:12:17.878	00:00:04.558	273	471,9167	400,8831	0,5509259	0,9459994	597,0576	4,193232	0	511,882	355,0331	0,3727694	0,9421505	589,6726	4,727978	0	11	492	378						Untertest1.avi	0	880	547	72	111	424	289	2115	0	Content		420	267	4558900	960089985
4576	17:12:17.895	00:00:04.575	274	474,7133	407,6161	0,5509544	0,9458719	597,0098	4,191443	0	511,6386	352,1152	0,3727797	0,9420899	589,5906	4,734699	0	11	493	380						Untertest1.avi	0	880	547	72	111	424	289	2115	0	Content		421	269	4575524	960106609
4592	17:12:17.911	00:00:04.592	275	476,5553	401,49	0,5510069	0,9456627	597,0369	4,197559	0	509,4247	352,4381	0,3727817	0,9418896	589,4886	4,733328	0	11	493	377						Untertest1.avi	0	880	547	72	111	424	289	2115	0	Content		421	266	4592274	960123359
4609	17:12:17.928	00:00:04.608	276	477,2323	404,0009	0,5510348	0,9454014	596,9442	4,203579	0	509,4457	351,7589	0,3727711	0,9417479	589,4296	4,733665	0	11	493	378						Untertest1.avi	0	880	547	72	111	424	289	2115	0	Content		421	267	4608898	960139983
4626	17:12:17.945	00:00:04.625	277	476,4104	402,2056	0,5510488	0,9452873	596,8458	4,208146	0	510,3277	356,6701	0,3727592	0,9416653	589,3782	4,727441	0	11	493	379						Untertest1.avi	0	880	547	72	111	424	289	2115	0	Content		421	268	4625645	960156730
4642	17:12:17.961	00:00:04.642	278	476,0958	405,7801	0,551051	0,9452732	596,7457	4,203851	0	512,6256	354,451	0,3727393	0,9417146	589,3083	4,729619	0	11	494	380						Untertest1.avi	0	880	547	72	111	424	289	2115	0	Content		422	269	4642147	960173232
4659	17:12:17.978	00:00:04.658	279	477,2061	405,4773	0,5510651	0,945299	596,6658	4,20207	0	512,9019	354,8692	0,3727347	0,9417477	589,241	4,724684	0	11	495	380						Untertest1.avi	0	880	547	72	111	424	289	2115	0	Content		423	269	4658893	960189978
4676	17:12:17.995	00:00:04.675	280	476,5443	403,8231	0,5510916	0,9453782	596,6081	4,207559	0	516,0321	355,8921	0,3727424	0,9418114	589,2213	4,724782	0	11	496	380						Untertest1.avi	0	880	547	72	111	424	289	2115	0	Content		424	269	4675515	960206600
4692	17:12:18.011	00:00:04.692	281	481,739	405,5883	0,5511494	0,9455971	596,4534	4,224552	0	511,3684	356,0609	0,3727637	0,9420117	589,2005	4,721011	0	11	497	381						Untertest1.avi	0	880	547	72	111	424	289	2115	0	Content		425	270	4692139	960223224
4709	17:12:18.028	00:00:04.708	282	480,8017	409,9664	0,551205	0,945886	596,3859	4,21687	0	511,038	361,5648	0,3728139	0,9422778	589,1246	4,711277	0	11	496	386						Untertest1.avi	0	880	547	72	111	424	289	2115	0	Content		424	275	4708887	960239972
4726	17:12:18.045	00:00:04.725	283	473,2248	405,0073	0,5512758	0,9462412	596,3665	4,202294	0	512,8479	357,4274	0,3728983	0,9425637	589,0079	4,709083	0	11	493	381						Untertest1.avi	0	880	547	72	111	424	289	2115	0	Content		421	270	4725508	960256593
4742	17:12:18.061	00:00:04.742	284	471,2141	407,4125	0,551367	0,9464538	596,2955	4,204193	0	510,3696	360,6115	0,3729677	0,9426836	588,9816	4,699036	0	11	491	384						Untertest1.avi	0	880	547	72	111	424	289	2115	0	Content		419	273	4742132	960273217
4759	17:12:18.078	00:00:04.758	285	475,9685	409,146	0,5514852	0,9465455	596,3404	4,203863	0	516,3944	363,369	0,3731026	0,9427186	588,9227	4,698366	0	11	496	386						Untertest1.avi	0	880	547	72	111	424	289	2115	0	Content		424	275	4758754	960289839
4776	17:12:18.095	00:00:04.775	286	481,3716	413,5004	0,5515967	0,9466454	596,1489	4,209302	0	514,5273	362,1938	0,3731981	0,9427426	588,9967	4,703602	0	11	498	388						Untertest1.avi	0	880	547	72	111	424	289	2115	0	Content		426	277	4775503	960306588
4792	17:12:18.111	00:00:04.792	287	476,6659	412,263	0,5516878	0,9467559	596,2823	4,205604	0	512,7312	361,9876	0,3732839	0,9428378	589,0189	4,683215	0	11	495	387						Untertest1.avi	0	880	547	72	111	424	289	2115	0	Content		423	276	4792125	960323210
4809	17:12:18.128	00:00:04.808	288	478,8905	405,3281	0,5517359	0,9468526	596,3483	4,19359	0	511,8201	363,3095	0,373342	0,9428388	589,0296	4,679233	0	11	495	384						Untertest1.avi	0	880	547	72	111	424	289	2115	0	Content		423	273	4808747	960339832
4825	17:12:18.144	00:00:04.825	289	477,0567	413,34	0,551757	0,9467503	596,3586	4,193355	0	512,6393	364,7829	0,3733764	0,9427066	588,9968	4,671351	0	11	495	389						Untertest1.avi	0	880	547	72	111	424	289	2115	0	Content		423	278	4825498	960356583
4842	17:12:18.161	00:00:04.841	290	474,473	410,4369	0,5517613	0,9465522	596,4078	4,185694	0	512,7656	368,6385	0,3733795	0,9424939	589,0602	4,672344	0	11	494	390						Untertest1.avi	0	880	547	72	111	424	289	2115	0	Content		422	279	4841993	960373078
4859	17:12:18.178	00:00:04.858	291	478,272	412,6611	0,5517445	0,9464253	596,4193	4,19871	0	515,1489	368,4847	0,3733659	0,9423397	589,113	4,664386	0	11	497	391						Untertest1.avi	0	880	547	72	111	424	289	2115	0	Content		425	280	4858741	960389826
4875	17:12:18.194	00:00:04.875	292	470,8422	408,6024	0,5517178	0,9463391	596,445	4,169477	0	514,1329	367,3688	0,3733422	0,9422847	589,1374	4,662082	0	11	492	388						Untertest1.avi	0	880	547	72	111	424	289	2115	0	Content		420	277	4875364	960406449
4892	17:12:18.211	00:00:04.891	293	475,6725	409,9775	0,551681	0,9462667	596,4594	4,184031	0	519,2595	371,1042	0,373302	0,9422364	589,1582	4,665555	0	11	497	391						Untertest1.avi	0	880	547	72	111	424	289	2115	0	Content		425	280	4891987	960423072
4909	17:12:18.228	00:00:04.908	294	476,4089	412,1973	0,5516192	0,9461935	596,6115	4,191607	0	521,8157	368,0502	0,3732501	0,9421889	589,1966	4,657627	0	11	499	390						Untertest1.avi	0	880	547	72	111	424	289	2115	0	Content		427	279	4908737	960439822
4925	17:12:18.244	00:00:04.925	295	479,5082	410,7342	0,5515535	0,9461352	596,618	4,178497	0	522,3393	368,6673	0,3731971	0,9421765	589,1855	4,654094	0	11	501	390						Untertest1.avi	0	880	547	72	111	424	289	2115	0	Content		429	279	4925360	960456445
4942	17:12:18.261	00:00:04.941	296	476,7398	408,3061	0,5514703	0,9461783	596,5873	4,175961	0	522,4236	368,5123	0,3731343	0,9422407	589,1675	4,656624	0	11	500	388						Untertest1.avi	0	880	547	72	111	424	289	2115	0	Content		428	277	4941982	960473067
4959	17:12:18.278	00:00:04.958	297	469,6512	405,6333	0,5513964	0,9463936	596,5214	4,17559	0	522,6727	370,9879	0,3730822	0,9424363	589,1362	4,654318	0	11	496	388						Untertest1.avi	0	880	547	72	111	424	289	2115	0	Content		424	277	4958606	960489691
4975	17:12:18.294	00:00:04.975	298	470,4966	411,1756	0,5513535	0,9465412	596,6053	4,173367	0	516,9943	369,6476	0,3729994	0,9426508	589,2027	4,651594	0	11	494	390						Untertest1.avi	0	880	547	72	111	424	289	2115	0	Content		422	279	4975355	960506440
4992	17:12:18.311	00:00:04.991	299	471,4654	408,9958	0,5513263	0,9466442	596,6008	4,163568	0	519,3514	370,3685	0,372988	0,9427361	589,2148	4,655564	0	11	495	390						Untertest1.avi	0	880	547	72	111	424	289	2115	0	Content		423	279	4991979	960523064
5009	17:12:18.328	00:00:05.008	300	470,9214	408,1364	0,5513124	0,9466735	596,5977	4,156172	0	519,3853	368,6042	0,3729737	0,9428269	589,1487	4,648746	0	11	495	388						Untertest1.avi	0	880	547	72	111	424	289	2115	0	Content		423	277	5008604	960539689
5025	17:12:18.344	00:00:05.025	301	474,3216	410,3331	0,5512989	0,9467165	596,5804	4,172075	0	520,0761	368,9	0,3729814	0,9428636	589,2015	4,653678	0	11	497	390						Untertest1.avi	0	880	547	72	111	424	289	2115	0	Content		425	279	5025351	960556436
5042	17:12:18.361	00:00:05.041	302	473,5374	409,0705	0,5512983	0,946761	596,5674	4,172217	0	517,9506	372,7714	0,3729934	0,9428801	589,1785	4,656732	0	11	496	391						Untertest1.avi	0	880	547	72	111	424	289	2115	0	Content		424	280	5041857	960572942
5059	17:12:18.378	00:00:05.058	303	473,7032	406,7876	0,5512998	0,946727	596,5524	4,169496	0	521,2584	369,3831	0,3730252	0,9428548	589,197	4,659555	0	11	497	388						Untertest1.avi	0	880	547	72	111	424	289	2115	0	Content		425	277	5058611	960589696
5075	17:12:18.394	00:00:05.075	304	476,944	412,6392	0,5513086	0,9465753	596,5903	4,164114	0	522,4167	371,7728	0,3730532	0,9426948	589,2142	4,667873	0	11	500	392						Untertest1.avi	0	880	547	72	111	424	289	2115	0	Content		428	281	5075269	960606354
5092	17:12:18.411	00:00:05.091	305	469,5921	405,7697	0,5513046	0,9464486	596,5491	4,156764	0	523,2379	370,2324	0,3730679	0,9425197	589,284	4,663471	0	11	496	388						Untertest1.avi	0	880	547	72	111	424	289	2115	0	Content		424	277	5091855	960622940
5109	17:12:18.428	00:00:05.108	306	471,9688	404,73	0,5513111	0,9463462	596,5428	4,155474	0	523,0953	370,9371	0,3730696	0,9423932	589,3209	4,667634	0	11	498	388						Untertest1.avi	0	880	547	72	111	424	289	2115	0	Content		426	277	5108608	960639693
5125	17:12:18.444	00:00:05.125	307	469,6551	406,6604	0,5513156	0,9463506	596,5438	4,14812	0	524,0543	371,0548	0,373107	0,9423693	589,1677	4,65382	0	11	497	389						Untertest1.avi	0	880	547	72	111	424	289	2115	0	Content		425	278	5125262	960656347
5142	17:12:18.461	00:00:05.141	308	475,5074	407,6958	0,5513225	0,9463957	596,5256	4,133871	0	525,257	373,1694	0,3731055	0,9423639	589,1472	4,63576	0	11	500	390						Untertest1.avi	0	880	547	72	111	424	289	2115	0	Content		428	279	5141847	960672932
5159	17:12:18.478	00:00:05.158	309	475,3679	407,6303	0,5513377	0,9464241	596,5292	4,114523	0	525,3535	376,3987	0,3731215	0,9423668	589,0967	4,607992	0	11	500	392						Untertest1.avi	0	880	547	72	111	424	289	2115	0	Content		428	281	5158594	960689679
5175	17:12:18.494	00:00:05.175	310	477,4955	410,0266	0,5513406	0,9464439	596,52	4,075278	0	522,5049	379,4487	0,373125	0,942407	589,1096	4,571492	0	11	500	395						Untertest1.avi	0	880	547	72	111	424	289	2115	0	Content		428	284	5175226	960706311
5192	17:12:18.511	00:00:05.191	311	478,6847	414,1806	0,5513434	0,9465074	596,5189	4,035106	0	522,3705	377,3922	0,3731362	0,9425208	589,0847	4,527129	0	11	501	396						Untertest1.avi	0	880	547	72	111	424	289	2115	0	Content		429	285	5191841	960722926
5208	17:12:18.527	00:00:05.208	312	478,7928	417,6047	0,5513483	0,9465886	596,4838	3,972411	0	520,7362	380,8185	0,3731182	0,9426269	589,0996	4,470373	0	11	500	399						Untertest1.avi	0	880	547	72	111	424	289	2115	0	Content		428	288	5208461	960739546
5225	17:12:18.544	00:00:05.225	313	482,3532	414,9879	0,5513492	0,9466448	596,4917	3,899224	0	518,3472	379,7821	0,3731002	0,9426965	588,977	4,395566	0	11	500	397						Untertest1.avi	0	880	547	72	111	424	289	2115	0	Content		428	286	5225083	960756168
5242	17:12:18.561	00:00:05.241	314	484,7185	417,0338	0,551338	0,946576	596,4341	3,8483	0	514,6839	381,0415	0,3730701	0,9426593	588,8577	4,335998	0	11	500	399						Untertest1.avi	0	880	547	72	111	424	289	2115	0	Content		428	288	5241832	960772917
5258	17:12:18.577	00:00:05.258	315	486,8404	414,8838	0,5513235	0,9464286	596,3309	3,809213	0	515,5574	387,0103	0,3730612	0,9424819	588,8853	4,277583	0	11	501	401						Untertest1.avi	0	880	547	72	111	424	289	2115	0	Content		429	290	5258456	960789541
5275	17:12:18.594	00:00:05.275	316	486,9129	419,3036	0,5513164	0,9462388	596,304	3,75334	0	518,45	383,0521	0,3730333	0,9423296	588,7826	4,216888	0	11	503	401						Untertest1.avi	0	880	547	72	111	424	289	2115	0	Content		431	290	5275078	960806163
5292	17:12:18.611	00:00:05.291	317	487,101	420,9731	0,5513108	0,9460805	596,2354	3,705505	0	513,1144	386,9463	0,3730174	0,9422201	588,6729	4,161905	0	11	500	404						Untertest1.avi	0	880	547	72	111	424	289	2115	0	Content		428	293	5291702	960822787
5308	17:12:18.627	00:00:05.308	318	492,5167	425,8521	0,5513143	0,9459321	596,1998	3,666737	0	509,4977	384,7115	0,3729755	0,9421467	588,7307	4,112503	0	11	501	405						Untertest1.avi	0	880	547	72	111	424	289	2115	0	Content		429	294	5308448	960839533
5325	17:12:18.644	00:00:05.325	319	486,8779	419,1644	0,5513253	0,9458565	596,1384	3,603644	0	509,8101	383,6546	0,3729889	0,9421291	588,5798	4,064171	0	11	498	401						Untertest1.avi	0	880	547	72	111	424	289	2115	0	Content		426	290	5325071	960856156
5342	17:12:18.661	00:00:05.341	320	492,2903	424,4717	0,5513417	0,9458779	596,0833	3,584956	0	509,3029	381,3337	0,3730038	0,9421548	588,4941	4,018327	0	11	501	403						Untertest1.avi	0	880	547	72	111	424	289	2115	0	Content		429	292	5341694	960872779
5358	17:12:18.677	00:00:05.358	321	493,8066	419,2264	0,5513582	0,94607	595,991	3,568808	0	507,1101	385,2715	0,3730039	0,9422983	588,4612	3,97106	0	11	500	402						Untertest1.avi	0	880	547	72	111	424	289	2115	0	Content		428	291	5358440	960889525
5375	17:12:18.694	00:00:05.375	322	494,891	424,059	0,5513907	0,9462721	595,8766	3,523545	0	505,5788	382,3381	0,3730269	0,9425274	588,4219	3,951962	0	11	500	403						Untertest1.avi	0	880	547	72	111	424	289	2115	0	Content		428	292	5375063	960906148
5392	17:12:18.711	00:00:05.391	323	495,6853	421,5209	0,5514336	0,9465103	595,8088	3,50646	0	501,3154	384,8987	0,3730476	0,9427052	588,3806	3,92074	0	11	499	403						Untertest1.avi	0	880	547	72	111	424	289	2115	0	Content		427	292	5391684	960922769
5408	17:12:18.727	00:00:05.408	324	502,7417	427,298	0,5515103	0,9466602	595,744	3,490639	0	501,1956	383,9979	0,3731037	0,9428534	588,3883	3,903616	0	11	502	406						Untertest1.avi	0	880	547	72	111	424	289	2115	0	Content		430	295	5408433	960939518
5425	17:12:18.744	00:00:05.424	325	495,9738	421,6943	0,5515628	0,9468163	595,7756	3,444792	0	495,9098	383,5035	0,3731527	0,9429258	588,4226	3,879964	0	11	496	403						Untertest1.avi	0	880	547	72	111	424	289	2115	0	Content		424	292	5424929	960956014
5442	17:12:18.761	00:00:05.441	326	500,8595	423,2662	0,5516367	0,9469444	595,8717	3,455718	0	497,6608	387,2587	0,3732226	0,9429987	588,4805	3,858159	0	11	499	405						Untertest1.avi	0	880	547	72	111	424	289	2115	0	Content		427	294	5441679	960972764
5458	17:12:18.777	00:00:05.458	327	504,1721	423,7667	0,5516995	0,9470212	595,9413	3,447664	0	495,3858	385,0999	0,3732872	0,9430253	588,5952	3,849252	0	11	500	404						Untertest1.avi	0	880	547	72	111	424	289	2115	0	Content		428	293	5458301	960989386
5475	17:12:18.794	00:00:05.474	328	499,7978	422,4625	0,5517416	0,9469808	595,9688	3,420045	0	496,6753	387,1379	0,3733646	0,9429522	588,6049	3,829427	0	11	498	405						Untertest1.avi	0	880	547	72	111	424	289	2115	0	Content		426	294	5474925	961006010
5492	17:12:18.811	00:00:05.491	329	505,8541	427,9979	0,551768	0,9468839	595,9911	3,445556	0	497,4734	384,573	0,3734231	0,9428364	588,5904	3,808594	0	11	502	406						Untertest1.avi	0	880	547	72	111	424	289	2115	0	Content		430	295	5491673	961022758
5508	17:12:18.827	00:00:05.508	330	497,3517	422,7773	0,5517817	0,9467413	596,0786	3,410289	0	495,279	386,5381	0,3734531	0,9426388	588,6285	3,809382	0	11	496	405						Untertest1.avi	0	880	547	72	111	424	289	2115	0	Content		424	294	5508296	961039381
5525	17:12:18.844	00:00:05.524	331	500,733	427,8375	0,5517933	0,9465892	596,1505	3,416937	0	501,3979	378,8225	0,3734914	0,9424531	588,5377	3,79058	0	11	501	403						Untertest1.avi	0	880	547	72	111	424	289	2115	0	Content		429	292	5524919	961056004
5542	17:12:18.861	00:00:05.541	332	499,9182	421,4039	0,551793	0,9464484	596,1528	3,403051	0	496,3355	386,3958	0,3735034	0,9423136	588,5707	3,798043	0	11	498	404						Untertest1.avi	0	880	547	72	111	424	289	2115	0	Content		426	293	5541542	961072627
5558	17:12:18.877	00:00:05.558	333	498,8011	420,0163	0,5517836	0,9462502	596,2162	3,407016	0	496,7697	384,309	0,3734978	0,9421728	588,5986	3,801063	0	11	498	402						Untertest1.avi	0	880	547	72	111	424	289	2115	0	Content		426	291	5558292	961089377
5575	17:12:18.894	00:00:05.574	334	498,0047	424,1354	0,5517604	0,9460793	596,2216	3,403305	0	492,7108	384,8947	0,3734592	0,9420468	588,7734	3,810787	0	11	495	405						Untertest1.avi	0	880	547	72	111	424	289	2115	0	Content		423	294	5574913	961105998
5592	17:12:18.911	00:00:05.591	335	511,3539	431,1117	0,5517266	0,9459653	596,2773	3,45077	0	494,1964	382,6136	0,3734308	0,9419931	588,8247	3,809136	0	11	503	407						Untertest1.avi	0	880	547	72	111	424	289	2115	0	Content		431	296	5591536	961122621
5608	17:12:18.927	00:00:05.608	336	502,8448	416,3795	0,551708	0,9460014	596,2769	3,405375	0	490,1234	383,3395	0,3734066	0,9420417	588,8853	3,811169	0	11	496	400						Untertest1.avi	0	880	547	72	111	424	289	2115	0	Content		424	289	5608286	961139371
5625	17:12:18.944	00:00:05.624	337	506,0632	422,4448	0,5517002	0,9460669	596,3124	3,422706	0	493,5947	383,0016	0,373391	0,9421377	588,9098	3,810206	0	11	500	403						Untertest1.avi	0	880	547	72	111	424	289	2115	0	Content		428	292	5624784	961155869
5642	17:12:18.961	00:00:05.641	338	508,1136	428,6684	0,551697	0,9461559	596,3076	3,45048	0	490,1472	384,5486	0,3733983	0,9422734	588,9087	3,814656	0	11	499	407						Untertest1.avi	0	880	547	72	111	424	289	2115	0	Content		427	296	5641533	961172618
5658	17:12:18.977	00:00:05.658	339	504,0009	421,3608	0,5517209	0,9462407	596,3394	3,433594	0	489,1631	380,9994	0,3734221	0,9423746	588,9391	3,823814	0	11	497	401						Untertest1.avi	0	880	547	72	111	424	289	2115	0	Content		425	290	5658160	961189245
5675	17:12:18.994	00:00:05.674	340	500,9628	421,0539	0,5517648	0,9463539	596,308	3,425068	0	492,347	382,5738	0,373474	0,9424654	588,8419	3,822962	0	11	497	402						Untertest1.avi	0	880	547	72	111	424	289	2115	0	Content		425	291	5674780	961205865
5692	17:12:19.011	00:00:05.691	341	497,8507	421,9702	0,5518273	0,9464282	596,3052	3,452427	0	494,5931	378,5758	0,3735679	0,9425759	588,7841	3,843313	0	11	496	400						Untertest1.avi	0	880	547	72	111	424	289	2115	0	Content		424	289	5691529	961222614
5708	17:12:19.027	00:00:05.708	342	501,8067	420,1568	0,5519485	0,9464663	596,3533	3,450028	0	492,6421	380,3864	0,3736796	0,9425897	588,8965	3,845858	0	11	497	400						Untertest1.avi	0	880	547	72	111	424	289	2115	0	Content		425	289	5708155	961239240
5725	17:12:19.044	00:00:05.724	343	504,5886	419,3953	0,5521312	0,9464343	596,2964	3,451322	0	494,2062	380,013	0,3738082	0,9425377	588,9579	3,865784	0	11	499	400						Untertest1.avi	0	880	547	72	111	424	289	2115	0	Content		427	289	5724776	961255861
5741	17:12:19.060	00:00:05.741	344	501,8193	421,3126	0,5522541	0,9463956	596,2903	3,474137	0	492,7312	381,4009	0,3739726	0,942414	588,8412	3,877429	0	11	497	401						Untertest1.avi	0	880	547	72	111	424	289	2115	0	Content		425	290	5741399	961272484
5758	17:12:19.077	00:00:05.758	345	501,1551	415,1487	0,5524442	0,9463617	596,3467	3,48478	0	494,279	384,1368	0,3741698	0,9423023	588,7977	3,895308	0	11	498	400						Untertest1.avi	0	880	547	72	111	424	289	2115	0	Content		426	289	5758145	961289230
5775	17:12:19.094	00:00:05.774	346	499,9074	415,1772	0,5526667	0,9463435	596,3038	3,494945	0	494,9466	380,2608	0,3743624	0,9422187	588,8652	3,909277	0	11	497	398						Untertest1.avi	0	880	547	72	111	424	289	2115	0	Content		425	287	5774767	961305852
5791	17:12:19.110	00:00:05.791	347	495,547	418,528	0,5528519	0,9463618	596,2218	3,515611	0	495,9138	381,1726	0,3746015	0,9421456	588,7774	3,94555	0	11	496	400						Untertest1.avi	0	880	547	72	111	424	289	2115	0	Content		424	289	5791391	961322476
5808	17:12:19.127	00:00:05.808	348	503,8571	420,1808	0,5531483	0,9463778	596,2003	3,532048	0	496,6016	377,894	0,3748129	0,9420825	588,8917	3,948021	0	11	500	399						Untertest1.avi	0	880	547	72	111	424	289	2115	0	Content		428	288	5808139	961339224
5825	17:12:19.144	00:00:05.824	349	497,5676	421,9355	0,5533436	0,9464537	596,2017	3,537767	0	498,315	375,7455	0,3750877	0,942068	588,6746	3,981105	0	11	498	399						Untertest1.avi	0	880	547	72	111	424	289	2115	0	Content		426	288	5824636	961355721
5841	17:12:19.160	00:00:05.841	350	496,2428	418,3829	0,5536452	0,9465552	596,1132	3,553506	0	499,1613	376,3672	0,3753195	0,9420653	588,8599	3,999506	0	11	498	397						Untertest1.avi	0	880	547	72	111	424	289	2115	0	Content		426	286	5841384	961372469
5858	17:12:19.177	00:00:05.858	351	497,6402	419,3607	0,5538809	0,9466739	596,1432	3,568094	0	499,3381	376,2717	0,3755977	0,9421057	588,6497	4,014351	0	11	498	398						Untertest1.avi	0	880	547	72	111	424	289	2115	0	Content		426	287	5858006	961389091
5875	17:12:19.194	00:00:05.874	352	491,0204	419,1611	0,554157	0,9467554	596,074	3,587264	0	496,9988	376,5488	0,375832	0,9421189	588,749	4,046442	0	11	494	398						Untertest1.avi	0	880	547	72	111	424	289	2115	0	Content		422	287	5874632	961405717
5891	17:12:19.210	00:00:05.891	353	492,474	421,3009	0,5543674	0,9468407	596,0239	3,609858	0	502,5986	373,0689	0,3760964	0,9421126	588,5936	4,054042	0	11	498	397						Untertest1.avi	0	880	547	72	111	424	289	2115	0	Content		426	286	5891379	961422464
5908	17:12:19.227	00:00:05.908	354	496,7827	420,2955	0,5546284	0,9468884	596,0496	3,627087	0	498,1374	379,3728	0,3763227	0,9420696	588,6037	4,086264	0	11	497	400						Untertest1.avi	0	880	547	72	111	424	289	2115	0	Content		425	289	5908002	961439087
5925	17:12:19.244	00:00:05.924	355	488,4525	420,3606	0,5548235	0,9468794	595,9275	3,639091	0	502,4104	376,3796	0,3765308	0,9420553	588,3917	4,099412	0	11	495	398						Untertest1.avi	0	880	547	72	111	424	289	2115	0	Content		423	287	5924624	961455709
5941	17:12:19.260	00:00:05.941	356	496,1529	424,2683	0,5550592	0,9467825	595,8702	3,666521	0	503,9912	378,4595	0,376737	0,9419114	588,5164	4,124238	0	11	500	401						Untertest1.avi	0	880	547	72	111	424	289	2115	0	Content		428	290	5941370	961472455
5958	17:12:19.277	00:00:05.957	357	489,2973	420,8193	0,5552125	0,9466931	595,9301	3,699878	0	502,7868	377,6966	0,3768992	0,9418257	588,4507	4,158459	0	11	496	399						Untertest1.avi	0	880	547	72	111	424	289	2115	0	Content		424	288	5957995	961489080
5975	17:12:19.294	00:00:05.974	358	486,2807	418,8807	0,5553662	0,9466123	595,7789	3,700779	0	504,6901	376,8019	0,3770446	0,9417816	588,298	4,181188	0	11	495	398						Untertest1.avi	0	880	547	72	111	424	289	2115	0	Content		423	287	5974617	961505702
5991	17:12:19.310	00:00:05.991	359	495,8019	421,1095	0,5555371	0,9466021	595,7468	3,744844	0	502,174	374,146	0,3771729	0,9417987	588,3785	4,201833	0	11	499	398						Untertest1.avi	0	880	547	72	111	424	289	2115	0	Content		427	287	5991241	961522326
6008	17:12:19.327	00:00:06.007	360	491,0374	415,0542	0,5556296	0,9466613	595,8096	3,737914	0	504,0017	376,5455	0,3772856	0,9418582	588,3619	4,232887	0	11	498	396						Untertest1.avi	0	880	547	72	111	424	289	2115	0	Content		426	285	6007989	961539074
6025	17:12:19.344	00:00:06.024	361	487,2138	417,3849	0,5557154	0,9468595	595,8206	3,767976	0	505,7083	378,2	0,3774004	0,9419973	588,2251	4,253434	0	11	496	398						Untertest1.avi	0	880	547	72	111	424	289	2115	0	Content		424	287	6024613	961555698
6041	17:12:19.360	00:00:06.041	362	489,4263	421,4544	0,555805	0,9470199	595,6635	3,779178	0	504,2808	378,9222	0,37748	0,9421421	588,205	4,25818	0	11	497	400						Untertest1.avi	0	880	547	72	111	424	289	2115	0	Content		425	289	6041236	961572321
6058	17:12:19.377	00:00:06.057	363	488,4501	417,0815	0,5558988	0,947236	595,5117	3,788974	0	500,7749	379,5691	0,3775485	0,9423058	588,2479	4,286703	0	11	495	398						Untertest1.avi	0	880	547	72	111	424	289	2115	0	Content		423	287	6057859	961588944
6074	17:12:19.393	00:00:06.074	364	495,4452	414,2043	0,5560096	0,9474126	595,6641	3,810114	0	503,391	383,5136	0,3776514	0,9424423	588,35	4,290881	0	11	499	399						Untertest1.avi	0	880	547	72	111	424	289	2115	0	Content		427	288	6074482	961605567
6091	17:12:19.410	00:00:06.091	365	491,2532	420,4673	0,5560961	0,9475839	595,8016	3,821132	0	507,3271	376,389	0,3777611	0,9426146	588,3852	4,32258	0	11	499	398						Untertest1.avi	0	880	547	72	111	424	289	2115	0	Content		427	287	6091233	961622318
6108	17:12:19.427	00:00:06.107	366	487,4203	416,3712	0,5561697	0,9477685	595,8708	3,832938	0	502,4475	379,8323	0,3778524	0,9426908	588,3993	4,326233	0	11	495	398						Untertest1.avi	0	880	547	72	111	424	289	2115	0	Content		423	287	6107869	961638954
6124	17:12:19.443	00:00:06.124	367	489,4464	420,4264	0,5562353	0,9477797	595,8408	3,837838	0	504,4871	381,6285	0,3779525	0,9427056	588,3304	4,344567	0	11	497	401						Untertest1.avi	0	880	547	72	111	424	289	2115	0	Content		425	290	6124482	961655567
6141	17:12:19.460	00:00:06.141	368	488,9178	420,0096	0,5562972	0,9477147	595,8969	3,859529	0	504,4204	380,8934	0,3780279	0,9426444	588,4175	4,350952	0	11	497	400						Untertest1.avi	0	880	547	72	111	424	289	2115	0	Content		425	289	6141239	961672324
6158	17:12:19.477	00:00:06.157	369	490,0095	421,5659	0,5563401	0,9476742	595,9176	3,868857	0	506,162	382,5707	0,3780997	0,9425758	588,567	4,355927	0	11	498	402						Untertest1.avi	0	880	547	72	111	424	289	2115	0	Content		426	291	6157864	961688949
6174	17:12:19.493	00:00:06.174	370	486,1516	418,9615	0,5563574	0,9476789	596,0005	3,872638	0	505,8736	383,4277	0,3781436	0,9425187	588,6903	4,379004	0	11	496	401						Untertest1.avi	0	880	547	72	111	424	289	2115	0	Content		424	290	6174476	961705561
6191	17:12:19.510	00:00:06.191	371	489,753	419,6947	0,5563898	0,947655	596,1013	3,861804	0	504,9905	383,521	0,3781737	0,942402	588,708	4,398472	0	11	497	402						Untertest1.avi	0	880	547	72	111	424	289	2115	0	Content		425	291	6191101	961722186
6208	17:12:19.527	00:00:06.207	372	490,3813	421,133	0,5563968	0,947489	596,2364	3,888996	0	500,0878	384,3492	0,3781814	0,9422851	588,8893	4,407485	0	11	495	403						Untertest1.avi	0	880	547	72	111	424	289	2115	0	Content		423	292	6207724	961738809
6224	17:12:19.543	00:00:06.224	373	484,8716	419,1063	0,5563856	0,9472477	596,3342	3,880043	0	504,1693	382,5609	0,378195	0,9421049	588,9633	4,410203	0	11	495	401						Untertest1.avi	0	880	547	72	111	424	289	2115	0	Content		423	290	6224473	961755558
6241	17:12:19.560	00:00:06.241	374	484,5754	421,2056	0,5563663	0,9469624	596,3217	3,87703	0	506,537	381,1151	0,3782149	0,9418873	589,0139	4,407467	0	11	496	401						Untertest1.avi	0	880	547	72	111	424	289	2115	0	Content		424	290	6241100	961772185
6258	17:12:19.577	00:00:06.257	375	487,0941	424,8539	0,5563601	0,9468529	596,3462	3,881253	0	503,7382	383,5277	0,3782179	0,9417891	589,0388	4,41754	0	11	495	404						Untertest1.avi	0	880	547	72	111	424	289	2115	0	Content		423	293	6257722	961788807
6274	17:12:19.593	00:00:06.274	376	484,8199	419,3619	0,5563633	0,9469106	596,3925	3,882119	0	500,3929	384,1112	0,3782296	0,941853	589,0273	4,415059	0	11	493	402						Untertest1.avi	0	880	547	72	111	424	289	2115	0	Content		421	291	6274472	961805557
6291	17:12:19.610	00:00:06.291	377	485,6001	421,0412	0,5563794	0,9470564	596,4242	3,881698	0	500,6252	382,2818	0,3782339	0,9420315	589,0458	4,420214	0	11	493	402						Untertest1.avi	0	880	547	72	111	424	289	2115	0	Content		421	291	6291094	961822179
6308	17:12:19.627	00:00:06.307	378	489,1011	417,4941	0,5564212	0,9472482	596,4236	3,883371	0	501,1819	383,9468	0,3782625	0,9421772	589,086	4,409997	0	11	495	401						Untertest1.avi	0	880	547	72	111	424	289	2115	0	Content		423	290	6307715	961838800
6324	17:12:19.643	00:00:06.324	379	492,771	427,8816	0,5564882	0,9473764	596,522	3,89509	0	499,4576	382,1336	0,3783407	0,9423414	589,0015	4,393114	0	11	496	405						Untertest1.avi	0	880	547	72	111	424	289	2115	0	Content		424	294	6324339	961855424
6341	17:12:19.660	00:00:06.341	380	492,5773	422,7108	0,5565886	0,947512	596,3953	3,863658	0	503,4713	388,4688	0,3784656	0,9424348	588,9628	4,381777	0	11	498	406						Untertest1.avi	0	880	547	72	111	424	289	2115	0	Content		426	295	6341086	961872171
6358	17:12:19.677	00:00:06.357	381	482,2381	421,3092	0,5566804	0,9475738	596,4155	3,852415	0	506,4001	384,6449	0,3785849	0,9425342	589,032	4,376659	0	11	494	403						Untertest1.avi	0	880	547	72	111	424	289	2115	0	Content		422	292	6357711	961888796
6374	17:12:19.693	00:00:06.374	382	485,9366	424,3956	0,5568048	0,9475494	596,4412	3,855989	0	501,5441	382,895	0,378703	0,9425154	589,0538	4,361341	0	11	494	404						Untertest1.avi	0	880	547	72	111	424	289	2115	0	Content		422	293	6374334	961905419
6391	17:12:19.710	00:00:06.391	383	487,5785	423,2376	0,5569815	0,9474771	596,4938	3,844077	0	501,9641	385,5592	0,3788551	0,9423842	589,03	4,345671	0	11	495	404						Untertest1.avi	0	880	547	72	111	424	289	2115	0	Content		423	293	6391085	961922170
6408	17:12:19.727	00:00:06.407	384	486,4332	425,1373	0,5571443	0,9473959	596,397	3,824908	0	504,073	390,0292	0,3790324	0,9422898	588,9415	4,319095	0	11	495	408						Untertest1.avi	0	880	547	72	111	424	289	2115	0	Content		423	297	6407583	961938668
6424	17:12:19.743	00:00:06.424	385	486,5829	424,1459	0,5573053	0,9474249	596,4911	3,818692	0	503,5697	388,283	0,3791826	0,9422224	589,0771	4,295165	0	11	495	406						Untertest1.avi	0	880	547	72	111	424	289	2115	0	Content		423	295	6424331	961955416
6441	17:12:19.760	00:00:06.440	386	488,0862	423,1688	0,5575352	0,947417	596,3365	3,795571	0	501,529	385,7705	0,3793524	0,9421667	588,9489	4,272878	0	11	495	404						Untertest1.avi	0	880	547	72	111	424	289	2115	0	Content		423	293	6440955	961972040
6458	17:12:19.777	00:00:06.457	387	487,9063	424,3747	0,5577056	0,9473681	596,4066	3,790594	0	504,5946	386,8673	0,3795686	0,9420746	589,0579	4,264871	0	11	496	406						Untertest1.avi	0	880	547	72	111	424	289	2115	0	Content		424	295	6457702	961988787
6474	17:12:19.793	00:00:06.474	388	490,405	423,454	0,5579557	0,947343	596,4672	3,791515	0	502,0882	383,4583	0,3797662	0,9419699	589,0071	4,250982	0	11	496	403						Untertest1.avi	0	880	547	72	111	424	289	2115	0	Content		424	292	6474326	962005411
6491	17:12:19.810	00:00:06.490	389	487,7823	422,2083	0,5581788	0,9473498	596,3503	3,776455	0	502,3394	390,6094	0,3800295	0,9418823	588,9809	4,230668	0	11	495	406						Untertest1.avi	0	880	547	72	111	424	289	2115	0	Content		423	295	6490946	962022031
6508	17:12:19.827	00:00:06.507	390	485,5682	425,6993	0,5584859	0,9474992	596,2523	3,769439	0	498,2953	390,9688	0,3802757	0,9419432	588,9377	4,211845	0	11	492	408						Untertest1.avi	0	880	547	72	111	424	289	2115	0	Content		420	297	6507571	962038656
6524	17:12:19.843	00:00:06.524	391	485,265	421,6841	0,5587436	0,9476896	596,2775	3,754905	0	501,8165	386,3559	0,3805888	0,9420729	588,9467	4,205127	0	11	494	404						Untertest1.avi	0	880	547	72	111	424	289	2115	0	Content		422	293	6524192	962055277
6541	17:12:19.860	00:00:06.540	392	486,4383	423,8695	0,5590655	0,9477901	596,2538	3,74515	0	502,45	389,0793	0,3808861	0,9420766	588,726	4,188032	0	11	494	406						Untertest1.avi	0	880	547	72	111	424	289	2115	0	Content		422	295	6540941	962072026
6558	17:12:19.877	00:00:06.557	393	482,495	426,9377	0,5593276	0,9478173	596,3259	3,749657	0	501,2687	392,7655	0,3811815	0,9420406	588,9289	4,185	0	11	492	410						Untertest1.avi	0	880	547	72	111	424	289	2115	0	Content		420	299	6557565	962088650
6574	17:12:19.893	00:00:06.574	394	485,6808	427,0927	0,5594769	0,9477571	596,486	3,734997	0	500,9351	388,0802	0,3815212	0,9420378	589,0314	4,190743	0	11	493	408						Untertest1.avi	0	880	547	72	111	424	289	2115	0	Content		421	297	6574186	962105271
6591	17:12:19.910	00:00:06.590	395	491,4867	503,3913	0,5595453	0,9472994	596,5459	3,585854	0	490,2493	427,3307	0,3818315	0,9416987	589,0522	4,077571	0	11	491	465						Untertest1.avi	0	880	547	72	111	424	289	2115	0	Content		419	354	6590934	962122019
6607	17:12:19.926	00:00:06.607	396	-1024	-768	-1	-1	-1	-1	4	-1024	-768	-1	-1	-1	-1	4		0	0						Untertest1.avi	0	880	547	72	111				0	Content		-72	-111	6607431	962138516
6624	17:12:19.943	00:00:06.624	397	-1024	-768	-1	-1	-1	-1	4	-1024	-768	-1	-1	-1	-1	4		0	0						Untertest1.avi	0	880	547	72	111				0	Content		-72	-111	6624181	962155266
6641	17:12:19.960	00:00:06.640	398	-1024	-768	-1	-1	-1	-1	4	-1024	-768	-1	-1	-1	-1	4		0	0						Untertest1.avi	0	880	547	72	111				0	Content		-72	-111	6640803	962171888
6658	17:12:19.977	00:00:06.657	399	-1024	-768	-1	-1	-1	-1	4	-1024	-768	-1	-1	-1	-1	4		0	0						Untertest1.avi	0	880	547	72	111				0	Content		-72	-111	6657552	962188637
6674	17:12:19.993	00:00:06.674	400	-1024	-768	-1	-1	-1	-1	4	-1024	-768	-1	-1	-1	-1	4		0	0						Untertest1.avi	0	880	547	72	111				0	Content		-72	-111	6674175	962205260
6691	17:12:20.010	00:00:06.690	401	-1024	-768	-1	-1	-1	-1	4	-1024	-768	-1	-1	-1	-1	4		0	0						Untertest1.avi	0	880	547	72	111				0	Content		-72	-111	6690842	962221927
6708	17:12:20.027	00:00:06.707	402	-1024	-768	-1	-1	-1	-1	4	-1024	-768	-1	-1	-1	-1	4		0	0						Untertest1.avi	0	880	547	72	111				0	Content		-72	-111	6707505	962238590
6724	17:12:20.043	00:00:06.724	403	-1024	-768	-1	-1	-1	-1	4	-1024	-768	-1	-1	-1	-1	4		0	0						Untertest1.avi	0	880	547	72	111				0	Content		-72	-111	6724172	962255257
6741	17:12:20.060	00:00:06.740	404	954,3156	247,8698	0,557142	0,9469088	596,5762	3,72239	0	1077,725	274,1522	0,3780257	0,9403869	590,34	4,153913	0	12	1016	261						Untertest1.avi	0	880	547	72	111	944	151	150	0	Content		944	150	6740791	962271876
6757	17:12:20.076	00:00:06.757	405	954,469	245,0883	0,5573505	0,9473248	596,6155	3,717621	0	1084,845	268,4678	0,3782065	0,9407721	590,1649	4,1602	0	12	1020	257						Untertest1.avi	0	880	547	72	111	944	151	150	0	Content		948	146	6757413	962288498
6774	17:12:20.093	00:00:06.774	406	956,5753	246,5176	0,5575702	0,9476515	596,5164	3,718566	0	1083,728	274,9016	0,3783306	0,9409756	590,2975	4,154193	0	12	1020	261						Untertest1.avi	0	880	547	72	111	944	151	150	0	Content		948	150	6774035	962305120
6791	17:12:20.110	00:00:06.790	407	949,2592	250,8594	0,5577083	0,9477636	596,4905	3,709194	0	1084,71	273,9922	0,3784611	0,9410656	590,2385	4,138808	0	12	1017	262						Untertest1.avi	0	880	547	72	111	944	151	150	0	Content		945	151	6790786	962321871
6807	17:12:20.126	00:00:06.807	408	952,0812	246,6145	0,5578965	0,9478677	596,7178	3,714606	0	1078,853	278,8477	0,3786143	0,9411077	590,115	4,158222	0	12	1015	263						Untertest1.avi	0	880	547	72	111	944	151	150	0	Content		943	152	6807409	962338494
6824	17:12:20.143	00:00:06.824	409	949,67	255,998	0,5580124	0,9479819	596,7261	3,732715	0	1078,196	275,9479	0,3787214	0,9412122	590,2248	4,158531	0	12	1014	266						Untertest1.avi	0	880	547	72	111	944	151	150	0	Content		942	155	6824030	962355115
6841	17:12:20.160	00:00:06.840	410	944,9815	248,4736	0,5580923	0,9481136	596,6531	3,72822	0	1078,079	274,9425	0,378798	0,9412871	590,3409	4,169336	0	12	1012	262						Untertest1.avi	0	880	547	72	111	944	151	150	0	Content		940	151	6840777	962371862
6857	17:12:20.176	00:00:06.857	411	949,576	251,5412	0,5580243	0,9480392	596,8582	3,731833	0	1083,413	276,0956	0,3788503	0,9411784	590,5291	4,162762	0	12	1016	264						Untertest1.avi	0	880	547	72	111	944	151	150	0	Content		944	153	6857398	962388483
6874	17:12:20.193	00:00:06.874	412	920,8495	355,548	0,5576404	0,9473119	596,9974	3,427778	0	1043,67	352,8602	0,3789242	0,9407378	591,0355	3,974493	0	12	982	354						Untertest1.avi	0	880	547	72	111	944	151	150	0	Content		910	243	6874021	962405106
6891	17:12:20.210	00:00:06.890	413	-1024	-768	-1	-1	-1	-1	4	-1024	-768	-1	-1	-1	-1	4		0	0						Untertest1.avi	0	880	547	72	111				0	Content		-72	-111	6890644	962421729
6907	17:12:20.226	00:00:06.907	414	-1024	-768	-1	-1	-1	-1	4	-1024	-768	-1	-1	-1	-1	4		0	0						Untertest1.avi	0	880	547	72	111				0	Content		-72	-111	6907393	962438478
6924	17:12:20.243	00:00:06.924	415	-1024	-768	-1	-1	-1	-1	4	-1024	-768	-1	-1	-1	-1	4		0	0						Untertest1.avi	0	880	547	72	111				0	Content		-72	-111	6924014	962455099
6941	17:12:20.260	00:00:06.940	416	-1024	-768	-1	-1	-1	-1	4	-1024	-768	-1	-1	-1	-1	4		0	0						Untertest1.avi	0	880	547	72	111				0	Content		-72	-111	6940635	962471720
6957	17:12:20.276	00:00:06.957	417	-1024	-768	-1	-1	-1	-1	4	-1024	-768	-1	-1	-1	-1	4		0	0						Untertest1.avi	0	880	547	72	111				0	Content		-72	-111	6957257	962488342
6974	17:12:20.293	00:00:06.973	418	-1024	-768	-1	-1	-1	-1	4	-1024	-768	-1	-1	-1	-1	4		0	0						Untertest1.avi	0	880	547	72	111				0	Content		-72	-111	6973943	962505028
6991	17:12:20.310	00:00:06.990	419	-1024	-768	-1	-1	-1	-1	4	-1024	-768	-1	-1	-1	-1	4		0	0						Untertest1.avi	0	880	547	72	111				0	Content		-72	-111	6990610	962521695
7007	17:12:20.326	00:00:07.007	420	-1024	-768	-1	-1	-1	-1	4	-1024	-768	-1	-1	-1	-1	4		0	0						Untertest1.avi	0	880	547	72	111				0	Content		-72	-111	7007241	962538326
7024	17:12:20.343	00:00:07.023	421	-1024	-768	-1	-1	-1	-1	4	-1024	-768	-1	-1	-1	-1	4		0	0						Untertest1.avi	0	880	547	72	111				0	Content		-72	-111	7023908	962554993
7041	17:12:20.360	00:00:07.040	422	-1024	-768	-1	-1	-1	-1	4	-1024	-768	-1	-1	-1	-1	4		0	0						Untertest1.avi	0	880	547	72	111				0	Content		-72	-111	7040576	962571661
7057	17:12:20.376	00:00:07.057	423	-1024	-768	-1	-1	-1	-1	4	-1024	-768	-1	-1	-1	-1	4		0	0						Untertest1.avi	0	880	547	72	111				0	Content		-72	-111	7057243	962588328
7074	17:12:20.393	00:00:07.073	424	493,0033	356,9565	0,561987	0,9476823	596,7228	3,712297	0	562,3785	314,5169	0,3832572	0,9410027	589,3568	4,175289	0	13	528	336						Untertest1.avi	0	880	547	72	111	454	225	333	0	Content		456	225	7073866	962604951
7090	17:12:20.409	00:00:07.090	425	489,9802	360,6158	0,5619291	0,9477175	596,7439	3,719781	0	557,1373	314,6777	0,383224	0,9410716	589,2137	4,156404	0	13	524	338						Untertest1.avi	0	880	547	72	111	454	225	333	0	Content		452	227	7090488	962621573
7107	17:12:20.426	00:00:07.107	426	497,6269	361,6367	0,5618919	0,9477348	596,6854	3,724091	0	554,1835	316,5254	0,3832088	0,9410646	589,1707	4,164496	0	13	526	339						Untertest1.avi	0	880	547	72	111	454	225	333	0	Content		454	228	7107236	962638321
7124	17:12:20.443	00:00:07.123	427	497,8448	358,4247	0,5618672	0,9476986	596,6244	3,704274	0	555,9575	312,4258	0,3831953	0,9410208	589,0744	4,15274	0	13	527	335						Untertest1.avi	0	880	547	72	111	454	225	333	0	Content		455	224	7123859	962654944
7140	17:12:20.459	00:00:07.140	428	504,518	360,5115	0,5618688	0,9475963	596,5693	3,712808	0	552,3127	313,1056	0,3832015	0,9409186	589,1751	4,152738	0	13	528	337						Untertest1.avi	0	880	547	72	111	454	225	333	0	Content		456	226	7140498	962671583
7157	17:12:20.476	00:00:07.157	429	503,5809	367,5815	0,56187	0,9475538	596,5377	3,735194	0	548,4299	314,197	0,3832067	0,9408622	589,0735	4,15295	0	13	526	341						Untertest1.avi	0	880	547	72	111	454	225	333	0	Content		454	230	7157231	962688316
7174	17:12:20.493	00:00:07.173	430	505,468	362,9974	0,5618905	0,9475294	596,4745	3,724912	0	549,8782	313,7283	0,3832583	0,9408064	589,0813	4,152571	0	13	528	338						Untertest1.avi	0	880	547	72	111	454	225	333	0	Content		456	227	7173738	962704823
7190	17:12:20.509	00:00:07.190	431	507,3395	359,5493	0,5619447	0,947485	596,3344	3,715141	0	548,0698	315,9702	0,3833367	0,9407009	588,9048	4,152786	0	13	528	338						Untertest1.avi	0	880	547	72	111	454	225	333	0	Content		456	227	7190492	962721577
7207	17:12:20.526	00:00:07.207	432	504,3694	357,7836	0,5619992	0,9474468	596,3228	3,72136	0	543,9113	316,5145	0,3834139	0,9406437	588,9163	4,153133	0	13	524	337						Untertest1.avi	0	880	547	72	111	454	225	333	0	Content		452	226	7207102	962738187
7224	17:12:20.543	00:00:07.223	433	509,4621	357,4361	0,5620658	0,9474773	596,3174	3,71176	0	543,8444	314,9778	0,3835102	0,9406277	588,9423	4,147576	0	13	527	336						Untertest1.avi	0	880	547	72	111	454	225	333	0	Content		455	225	7223722	962754807
7241	17:12:20.560	00:00:07.240	434	508,5219	353,31	0,5621439	0,9476314	596,2892	3,718528	0	540,2821	315,1796	0,3836041	0,9407215	588,9092	4,156434	0	13	524	334						Untertest1.avi	0	880	547	72	111	454	225	333	0	Content		452	223	7240606	962771691
7257	17:12:20.576	00:00:07.257	435	508,8245	364,3058	0,5622479	0,9477773	596,2484	3,736575	0	541,21	307,2866	0,3837202	0,9409222	588,8256	4,149459	0	13	525	336						Untertest1.avi	0	880	547	72	111	454	225	333	0	Content		453	225	7257228	962788313
7274	17:12:20.593	00:00:07.273	436	513,5922	357,2645	0,5623763	0,947948	596,1503	3,750677	0	536,243	312,9412	0,3838396	0,9410006	588,6339	4,16279	0	13	525	335						Untertest1.avi	0	880	547	72	111	454	225	333	0	Content		453	224	7273855	962804940
7291	17:12:20.610	00:00:07.290	437	510,7827	354,9156	0,5624511	0,9479972	596,1948	3,735847	0	537,1472	308,3566	0,3839372	0,9410459	588,6755	4,16692	0	13	524	332						Untertest1.avi	0	880	547	72	111	454	225	333	0	Content		452	221	7290602	962821687
7307	17:12:20.626	00:00:07.307	438	508,6958	352,1555	0,5625177	0,9480041	596,1655	3,752639	0	542,1893	311,1934	0,3840324	0,9410264	588,7187	4,175348	0	13	525	332						Untertest1.avi	0	880	547	72	111	454	225	333	0	Content		453	221	7307225	962838310
7324	17:12:20.643	00:00:07.323	439	512,2131	357,798	0,5625789	0,9480038	596,1179	3,759706	0	540,2106	312,5117	0,3840996	0,9409902	588,6827	4,177338	0	13	526	335						Untertest1.avi	0	880	547	72	111	454	225	333	0	Content		454	224	7323848	962854933
7340	17:12:20.659	00:00:07.340	440	506,3554	361,4794	0,5626489	0,9478655	596,0004	3,76371	0	541,1856	317,1315	0,3841454	0,9408732	588,6072	4,183121	0	13	524	339						Untertest1.avi	0	880	547	72	111	454	225	333	0	Content		452	228	7340471	962871556
7357	17:12:20.676	00:00:07.357	441	509,3333	369,1345	0,5626902	0,9475782	596,1179	3,791019	0	543,9743	320,4875	0,3841552	0,9406452	588,6247	4,181349	0	13	527	345						Untertest1.avi	0	880	547	72	111	454	225	333	0	Content		455	234	7357220	962888305
7374	17:12:20.693	00:00:07.373	442	541,4675	327,337	0,562149	0,9466692	596,3302	3,764182	0	629,9637	299,314	0,3835154	0,9399241	588,7488	4,205478	0	13	586	313						Untertest1.avi	0	880	547	72	111	454	225	333	0	Content		514	202	7373842	962904927
7390	17:12:20.709	00:00:07.390	443	599,9809	406,5183	0,5612368	0,9447649	596,4835	3,460855	0	673,6826	417,9962	0,3825774	0,9390128	589,2612	3,823172	0	13	637	412						Untertest1.avi	0	880	547	72	111	454	225	333	0	Content		565	301	7390469	962921554
7407	17:12:20.726	00:00:07.407	444	-1024	-768	-1	-1	-1	-1	4	-1024	-768	-1	-1	-1	-1	4		0	0						Untertest1.avi	0	880	547	72	111				0	Content		-72	-111	7407089	962938174
7424	17:12:20.743	00:00:07.423	445	-1024	-768	-1	-1	-1	-1	4	-1024	-768	-1	-1	-1	-1	4		0	0						Untertest1.avi	0	880	547	72	111				0	Content		-72	-111	7423715	962954800
7440	17:12:20.759	00:00:07.440	446	-1024	-768	-1	-1	-1	-1	4	-1024	-768	-1	-1	-1	-1	4		0	0						Untertest1.avi	0	880	547	72	111				0	Content		-72	-111	7440461	962971546
7457	17:12:20.776	00:00:07.457	447	-1024	-768	-1	-1	-1	-1	4	-1024	-768	-1	-1	-1	-1	4		0	0						Untertest1.avi	0	880	547	72	111				0	Content		-72	-111	7457083	962988168
7474	17:12:20.793	00:00:07.473	448	-1024	-768	-1	-1	-1	-1	4	-1024	-768	-1	-1	-1	-1	4		0	0						Untertest1.avi	0	880	547	72	111				0	Content		-72	-111	7473706	963004791
7490	17:12:20.809	00:00:07.490	449	-1024	-768	-1	-1	-1	-1	4	-1024	-768	-1	-1	-1	-1	4		0	0						Untertest1.avi	0	880	547	72	111				0	Content		-72	-111	7490337	963021422
7507	17:12:20.826	00:00:07.507	450	-1024	-768	-1	-1	-1	-1	4	-1024	-768	-1	-1	-1	-1	4		0	0						Untertest1.avi	0	880	547	72	111				0	Content		-72	-111	7507004	963038089
7524	17:12:20.843	00:00:07.523	451	-1024	-768	-1	-1	-1	-1	4	-1024	-768	-1	-1	-1	-1	4		0	0						Untertest1.avi	0	880	547	72	111				0	Content		-72	-111	7523659	963054744
7540	17:12:20.859	00:00:07.540	452	-1024	-768	-1	-1	-1	-1	4	-1024	-768	-1	-1	-1	-1	4		0	0						Untertest1.avi	0	880	547	72	111				0	Content		-72	-111	7540326	963071411
7557	17:12:20.876	00:00:07.556	453	-1024	-768	-1	-1	-1	-1	4	-1024	-768	-1	-1	-1	-1	4		0	0						Untertest1.avi	0	880	547	72	111				0	Content		-72	-111	7556994	963088079
7574	17:12:20.893	00:00:07.573	454	-1024	-768	-1	-1	-1	-1	4	-1024	-768	-1	-1	-1	-1	4		0	0						Untertest1.avi	0	880	547	72	111				0	Content		-72	-111	7573657	963104742
7590	17:12:20.909	00:00:07.590	455	-1024	-768	-1	-1	-1	-1	4	-1024	-768	-1	-1	-1	-1	4		0	0						Untertest1.avi	0	880	547	72	111				0	Content		-72	-111	7590325	963121410
7607	17:12:20.926	00:00:07.606	456	894,3104	172,4906	0,5338256	0,9353189	596,5146	3,745278	0	1058,124	212,0244	0,3536183	0,9428494	591,6388	4,180001	0	14	976	192						Untertest1.avi	0	880	547	72	111	922	81	133	0	Content		904	81	7606958	963138043
7624	17:12:20.943	00:00:07.623	457	894,1457	171,8149	0,5288833	0,9336743	596,4601	3,75913	0	1049,228	218,6399	0,3486325	0,9437031	592,1595	4,147409	0	14	972	195						Untertest1.avi	0	880	547	72	111	922	81	133	0	Content		900	84	7623573	963154658
7640	17:12:20.959	00:00:07.640	458	899,1292	172,2879	0,523497	0,9320276	596,5149	3,731623	0	1058,401	216,1863	0,3432891	0,944796	592,3676	4,150682	0	14	979	194						Untertest1.avi	0	880	547	72	111	922	81	133	0	Content		907	83	7640319	963171404
7657	17:12:20.976	00:00:07.656	459	904,1414	178,0879	0,5176082	0,930426	596,6484	3,745178	0	1064,114	217,3038	0,3374597	0,9460102	592,8852	4,151862	0	14	984	198						Untertest1.avi	0	880	547	72	111	922	81	133	0	Content		912	87	7656954	963188039
7674	17:12:20.993	00:00:07.673	460	918,9859	172,4552	0,5111941	0,928854	596,7335	3,765517	0	1069,888	218,1633	0,3311256	0,947448	593,3978	4,164743	0	14	994	195						Untertest1.avi	0	880	547	72	111	922	81	133	0	Content		922	84	7673566	963204651
7690	17:12:21.009	00:00:07.690	461	920,6131	164,7375	0,5041482	0,9273041	596,8884	3,748276	0	1085,018	214,6492	0,3242584	0,9490861	594,0665	4,178245	0	14	1003	190						Untertest1.avi	0	880	547	72	111	922	81	133	0	Content		931	79	7690189	963221274
7707	17:12:21.026	00:00:07.706	462	926,2928	167,8503	0,4965187	0,9257851	596,7635	3,752061	0	1083,066	209,3519	0,3168376	0,9509473	594,787	4,178485	0	14	1005	189						Untertest1.avi	0	880	547	72	111	922	81	133	0	Content		933	78	7706949	963238034
7724	17:12:21.043	00:00:07.723	463	931,5361	163,4298	0,4882559	0,9243111	596,7106	3,74456	0	1095,809	206,4477	0,3088685	0,9530599	595,3925	4,19909	0	14	1014	185						Untertest1.avi	0	880	547	72	111	922	81	133	0	Content		942	74	7723561	963254646
7740	17:12:21.059	00:00:07.740	464	938,0579	163,5257	0,4794151	0,9229855	596,8175	3,757999	0	1110,426	198,6139	0,3004058	0,9554825	596,12	4,213354	0	15	1024	181						Untertest1.avi	0	880	547	72	111	961	68	200	0	Content		952	70	7740183	963271268
7757	17:12:21.076	00:00:07.756	465	956,8179	153,833	0,4699943	0,9217361	597,0624	3,761841	0	1107,125	202,3203	0,2914076	0,9580982	596,9878	4,230638	0	15	1032	178						Untertest1.avi	0	880	547	72	111	961	68	200	0	Content		960	67	7756808	963287893
7774	17:12:21.093	00:00:07.773	466	960,7249	160,6252	0,4598783	0,9203794	597,0183	3,788441	0	1113,213	202,9292	0,2818844	0,9607777	597,686	4,228759	0	15	1037	182						Untertest1.avi	0	880	547	72	111	961	68	200	0	Content		965	71	7773553	963304638
7790	17:12:21.109	00:00:07.790	467	977,0142	154,1107	0,4491915	0,9191377	596,9576	3,770148	0	1127,404	197,4145	0,2718398	0,9636223	598,4965	4,237747	0	15	1052	176						Untertest1.avi	0	880	547	72	111	961	68	200	0	Content		980	65	7790177	963321262
7807	17:12:21.126	00:00:07.806	468	976,2949	154,4996	0,4376713	0,9179716	597,102	3,795953	0	1128,464	200,1859	0,2611735	0,9665968	599,6703	4,240551	0	15	1052	177						Untertest1.avi	0	880	547	72	111	961	68	200	0	Content		980	66	7806801	963337886
7824	17:12:21.143	00:00:07.823	469	996,7135	147,2724	0,4255967	0,9170802	597,2156	3,808944	0	1149,709	200,2418	0,2501215	0,9698868	600,6415	4,2692	0	15	1073	174						Untertest1.avi	0	880	547	72	111	961	68	200	0	Content		1001	63	7823548	963354633
7840	17:12:21.159	00:00:07.840	470	957,6256	141,6466	0,4133483	0,9162622	597,4177	3,807842	0	1119,377	195,1276	0,2390419	0,9733523	602,1348	4,264466	0	15	1039	168						Untertest1.avi	0	880	547	72	111	961	68	200	0	Content		967	57	7840172	963371257
7857	17:12:21.176	00:00:07.856	471	941,2835	146,7969	0,4005127	0,9156719	597,1517	3,837337	0	1066,158	229,5329	0,2283085	0,9769204	602,3716	4,283957	0	15	1004	188						Untertest1.avi	0	880	547	72	111	961	68	200	0	Content		932	77	7856796	963387881
7873	17:12:21.192	00:00:07.873	472	953,6064	140,0188	0,3870215	0,9155621	597,6452	3,800513	0	1093,132	231,6019	0,2162387	0,981286	602,3716	4,228931	0	15	1023	186						Untertest1.avi	0	880	547	72	111	961	68	200	0	Content		951	75	7873420	963404505
7890	17:12:21.209	00:00:07.890	473	970,321	147,0386	0,373549	0,9156991	597,7882	3,810532	0	1080,835	237,6859	0,2041631	0,985918	602,3716	4,202081	0	15	1026	192						Untertest1.avi	0	880	547	72	111	961	68	200	0	Content		954	81	7890168	963421253
7907	17:12:21.226	00:00:07.906	474	975,063	142,5041	0,3600484	0,916311	597,9804	3,819276	0	1093,519	242,6381	0,192232	0,9909309	602,3716	4,219161	0	15	1034	193						Untertest1.avi	0	880	547	72	111	961	68	200	0	Content		962	82	7906791	963437876
7923	17:12:21.242	00:00:07.923	475	988,0544	141,9044	0,3467362	0,9173884	598,2161	3,810427	1	428,8598	124,5949	0,3465264	0,9173878	602,3716	3,833947	3	15	988	142						Untertest1.avi	0	880	547	72	111	961	68	200	0	Content		916	31	7923413	963454498
7940	17:12:21.259	00:00:07.940	476	996,997	146,2473	0,3342315	0,9182978	598,2291	3,836575	2	437,3275	128,3559	0,3346884	0,9182976	602,3716	3,860168	2		0	0						Untertest1.avi	0	880	547	72	111				0	Content		-72	-111	7940036	963471121
7957	17:12:21.276	00:00:07.956	477	-1024	-768	-1	-1	-1	-1	4	-1024	-768	-1	-1	-1	-1	4		0	0						Untertest1.avi	0	880	547	72	111				0	Content		-72	-111	7956783	963487868
7973	17:12:21.292	00:00:07.973	478	-1024	-768	-1	-1	-1	-1	4	-1024	-768	-1	-1	-1	-1	4		0	0						Untertest1.avi	0	880	547	72	111				0	Content		-72	-111	7973158	963504243
7990	17:12:21.309	00:00:07.989	479	-1024	-768	-1	-1	-1	-1	4	-1024	-768	-1	-1	-1	-1	4		0	0						Untertest1.avi	0	880	547	72	111				0	Content		-72	-111	7989780	963520865
8007	17:12:21.326	00:00:08.006	480	-1024	-768	-1	-1	-1	-1	4	-1024	-768	-1	-1	-1	-1	4		0	0						Untertest1.avi	0	880	547	72	111				0	Content		-72	-111	8006650	963537735
8023	17:12:21.342	00:00:08.023	481	-1024	-768	-1	-1	-1	-1	4	-1024	-768	-1	-1	-1	-1	4		0	0						Untertest1.avi	0	880	547	72	111				0	Content		-72	-111	8023150	963554235
8040	17:12:21.359	00:00:08.040	482	-1024	-768	-1	-1	-1	-1	4	-1024	-768	-1	-1	-1	-1	4		0	0						Untertest1.avi	0	880	547	72	111				0	Content		-72	-111	8040024	963571109
8057	17:12:21.376	00:00:08.056	483	-1024	-768	-1	-1	-1	-1	4	-1024	-768	-1	-1	-1	-1	4		0	0						Untertest1.avi	0	880	547	72	111				0	Content		-72	-111	8056648	963587733
8073	17:12:21.392	00:00:08.073	484	-1024	-768	-1	-1	-1	-1	4	-1024	-768	-1	-1	-1	-1	4		0	0						Untertest1.avi	0	880	547	72	111				0	Content		-72	-111	8073315	963604400
8090	17:12:21.409	00:00:08.089	485	-1024	-768	-1	-1	-1	-1	4	-1024	-768	-1	-1	-1	-1	4		0	0						Untertest1.avi	0	880	547	72	111				0	Content		-72	-111	8089861	963620946
8107	17:12:21.426	00:00:08.106	486	-1024	-768	-1	-1	-1	-1	4	-1024	-768	-1	-1	-1	-1	4		0	0						Untertest1.avi	0	880	547	72	111				0	Content		-72	-111	8106528	963637613
8123	17:12:21.442	00:00:08.123	487	-1024	-768	-1	-1	-1	-1	4	-1024	-768	-1	-1	-1	-1	4		0	0						Untertest1.avi	0	880	547	72	111				0	Content		-72	-111	8123022	963654107
8140	17:12:21.459	00:00:08.140	488	-1024	-768	-1	-1	-1	-1	4	456,4548	160,4436	0,1956347	0,9514914	600,83	3,822139	0	16	456	160						Untertest1.avi	0	880	547	72	111	384	49	17	0	Content		384	49	8140018	963671103
8157	17:12:21.476	00:00:08.156	489	-1024	-768	-1	-1	-1	-1	4	-1024	-768	-1	-1	-1	-1	4		0	0						Untertest1.avi	0	880	547	72	111				0	Content		-72	-111	8156523	963687608
8173	17:12:21.492	00:00:08.173	490	-1024	-768	-1	-1	-1	-1	4	-1024	-768	-1	-1	-1	-1	4		0	0						Untertest1.avi	0	880	547	72	111				0	Content		-72	-111	8173209	963704294
8190	17:12:21.509	00:00:08.189	491	-1024	-768	-1	-1	-1	-1	4	-1024	-768	-1	-1	-1	-1	4		0	0						Untertest1.avi	0	880	547	72	111				0	Content		-72	-111	8189877	963720962
8207	17:12:21.526	00:00:08.206	492	-1024	-768	-1	-1	-1	-1	4	-1024	-768	-1	-1	-1	-1	4		0	0						Untertest1.avi	0	880	547	72	111				0	Content		-72	-111	8206654	963737739
8223	17:12:21.542	00:00:08.223	493	-1024	-768	-1	-1	-1	-1	4	-1024	-768	-1	-1	-1	-1	4		0	0						Untertest1.avi	0	880	547	72	111				0	Content		-72	-111	8223287	963754372
8240	17:12:21.559	00:00:08.239	494	-1024	-768	-1	-1	-1	-1	4	-1024	-768	-1	-1	-1	-1	4		0	0						Untertest1.avi	0	880	547	72	111				0	Content		-72	-111	8239954	963771039
8257	17:12:21.576	00:00:08.256	495	-1024	-768	-1	-1	-1	-1	4	-1024	-768	-1	-1	-1	-1	4		0	0						Untertest1.avi	0	880	547	72	111				0	Content		-72	-111	8256641	963787726
8273	17:12:21.592	00:00:08.273	496	-1024	-768	-1	-1	-1	-1	4	-1024	-768	-1	-1	-1	-1	4		0	0						Untertest1.avi	0	880	547	72	111				0	Content		-72	-111	8273267	963804352
8290	17:12:21.609	00:00:08.289	497	-1024	-768	-1	-1	-1	-1	4	-1024	-768	-1	-1	-1	-1	4		0	0						Untertest1.avi	0	880	547	72	111				0	Content		-72	-111	8289935	963821020
8307	17:12:21.626	00:00:08.306	498	-1024	-768	-1	-1	-1	-1	4	-1024	-768	-1	-1	-1	-1	4		0	0						Untertest1.avi	0	880	547	72	111				0	Content		-72	-111	8306597	963837682
8323	17:12:21.642	00:00:08.323	499	-1024	-768	-1	-1	-1	-1	4	-1024	-768	-1	-1	-1	-1	4		0	0						Untertest1.avi	0	880	547	72	111				0	Content		-72	-111	8323265	963854350
8340	17:12:21.659	00:00:08.339	500	-1024	-768	-1	-1	-1	-1	4	-1024	-768	-1	-1	-1	-1	4		0	0						Untertest1.avi	0	880	547	72	111				0	Content		-72	-111	8339887	963870972
8357	17:12:21.676	00:00:08.356	501	-1024	-768	-1	-1	-1	-1	4	-1024	-768	-1	-1	-1	-1	4		0	0						Untertest1.avi	0	880	547	72	111				0	Content		-72	-111	8356555	963887640
8373	17:12:21.692	00:00:08.373	502	-1024	-768	-1	-1	-1	-1	4	-1024	-768	-1	-1	-1	-1	4		0	0						Untertest1.avi	0	880	547	72	111				0	Content		-72	-111	8373130	963904215
8390	17:12:21.709	00:00:08.389	503	-1024	-768	-1	-1	-1	-1	4	-1024	-768	-1	-1	-1	-1	4		0	0						Untertest1.avi	0	880	547	72	111				0	Content		-72	-111	8389754	963920839
8406	17:12:21.725	00:00:08.406	504	-1024	-768	-1	-1	-1	-1	4	-1024	-768	-1	-1	-1	-1	4		0	0						Untertest1.avi	0	880	547	72	111				0	Content		-72	-111	8406500	963937585
8423	17:12:21.742	00:00:08.423	505	-1024	-768	-1	-1	-1	-1	4	-1024	-768	-1	-1	-1	-1	4		0	0						Untertest1.avi	0	880	547	72	111				0	Content		-72	-111	8423125	963954210
8440	17:12:21.759	00:00:08.439	506	-1024	-768	-1	-1	-1	-1	4	-1024	-768	-1	-1	-1	-1	4		0	0						Untertest1.avi	0	880	547	72	111				0	Content		-72	-111	8439747	963970832
8456	17:12:21.775	00:00:08.456	507	-1024	-768	-1	-1	-1	-1	4	-1024	-768	-1	-1	-1	-1	4		0	0						Untertest1.avi	0	880	547	72	111				0	Content		-72	-111	8456372	963987457
8473	17:12:21.792	00:00:08.473	508	-1024	-768	-1	-1	-1	-1	4	-1024	-768	-1	-1	-1	-1	4		0	0						Untertest1.avi	0	880	547	72	111				0	Content		-72	-111	8473122	964004207
8490	17:12:21.809	00:00:08.489	509	-1024	-768	-1	-1	-1	-1	4	-1024	-768	-1	-1	-1	-1	4		0	0						Untertest1.avi	0	880	547	72	111				0	Content		-72	-111	8489751	964020836
8506	17:12:21.825	00:00:08.506	510	-1024	-768	-1	-1	-1	-1	4	-1024	-768	-1	-1	-1	-1	4		0	0						Untertest1.avi	0	880	547	72	111				0	Content		-72	-111	8506370	964037455
8523	17:12:21.842	00:00:08.523	511	-1024	-768	-1	-1	-1	-1	4	-1024	-768	-1	-1	-1	-1	4		0	0						Untertest1.avi	0	880	547	72	111				0	Content		-72	-111	8523038	964054123
8540	17:12:21.859	00:00:08.539	512	-1024	-768	-1	-1	-1	-1	4	-1024	-768	-1	-1	-1	-1	4		0	0						Untertest1.avi	0	880	547	72	111				0	Content		-72	-111	8539701	964070786
8556	17:12:21.875	00:00:08.556	513	-1024	-768	-1	-1	-1	-1	4	-1024	-768	-1	-1	-1	-1	4		0	0						Untertest1.avi	0	880	547	72	111				0	Content		-72	-111	8556369	964087454
8573	17:12:21.892	00:00:08.572	514	-1024	-768	-1	-1	-1	-1	4	-1024	-768	-1	-1	-1	-1	4		0	0						Untertest1.avi	0	880	547	72	111				0	Content		-72	-111	8572991	964104076
8590	17:12:21.909	00:00:08.589	515	-1024	-768	-1	-1	-1	-1	4	-1024	-768	-1	-1	-1	-1	4		0	0						Untertest1.avi	0	880	547	72	111				0	Content		-72	-111	8589659	964120744
8606	17:12:21.925	00:00:08.606	516	-1024	-768	-1	-1	-1	-1	4	-1024	-768	-1	-1	-1	-1	4		0	0						Untertest1.avi	0	880	547	72	111				0	Content		-72	-111	8606364	964137449
8622	17:12:21.941	00:00:08.622	517	-1024	-768	-1	-1	-1	-1	4	-1024	-768	-1	-1	-1	-1	4		0	0						Untertest1.avi	0	880	547	72	111				0	Content		-72	-111	8622051	964153136
8639	17:12:21.958	00:00:08.638	518	-1024	-768	-1	-1	-1	-1	4	-1024	-768	-1	-1	-1	-1	4		0	0						Untertest1.avi	0	880	547	72	111				0	Content		-72	-111	8638719	964169804
8655	17:12:21.974	00:00:08.655	519	-1024	-768	-1	-1	-1	-1	4	-1024	-768	-1	-1	-1	-1	4		0	0						Untertest1.avi	0	880	547	72	111				0	Content		-72	-111	8655172	964186257
8672	17:12:21.991	00:00:08.671	520	-1024	-768	-1	-1	-1	-1	4	-1024	-768	-1	-1	-1	-1	4		0	0						Untertest1.avi	0	880	547	72	111				0	Content		-72	-111	8671840	964202925
8689	17:12:22.008	00:00:08.688	521	-1024	-768	-1	-1	-1	-1	4	-1024	-768	-1	-1	-1	-1	4		0	0						Untertest1.avi	0	880	547	72	111				0	Content		-72	-111	8688507	964219592
8705	17:12:22.024	00:00:08.705	522	-1024	-768	-1	-1	-1	-1	4	-1024	-768	-1	-1	-1	-1	4		0	0						Untertest1.avi	0	880	547	72	111				0	Content		-72	-111	8705175	964236260
8722	17:12:22.041	00:00:08.721	523	-1024	-768	-1	-1	-1	-1	4	-1024	-768	-1	-1	-1	-1	4		0	0						Untertest1.avi	0	880	547	72	111				0	Content		-72	-111	8721842	964252927
8738	17:12:22.057	00:00:08.738	524	-1024	-768	-1	-1	-1	-1	4	-1024	-768	-1	-1	-1	-1	4		0	0						Untertest1.avi	0	880	547	72	111				0	Content		-72	-111	8738440	964269525
8755	17:12:22.074	00:00:08.755	525	-1024	-768	-1	-1	-1	-1	4	-1024	-768	-1	-1	-1	-1	4		0	0						Untertest1.avi	0	880	547	72	111				0	Content		-72	-111	8755107	964286192
8772	17:12:22.091	00:00:08.771	526	-1024	-768	-1	-1	-1	-1	4	-1024	-768	-1	-1	-1	-1	4		0	0						Untertest1.avi	0	880	547	72	111				0	Content		-72	-111	8771775	964302860
8788	17:12:22.107	00:00:08.788	527	-1024	-768	-1	-1	-1	-1	4	-1024	-768	-1	-1	-1	-1	4		0	0						Untertest1.avi	0	880	547	72	111				0	Content		-72	-111	8788442	964319527
8805	17:12:22.124	00:00:08.805	528	-1024	-768	-1	-1	-1	-1	4	-1024	-768	-1	-1	-1	-1	4		0	0						Untertest1.avi	0	880	547	72	111				0	Content		-72	-111	8805203	964336288
8822	17:12:22.141	00:00:08.821	529	-1024	-768	-1	-1	-1	-1	4	-1024	-768	-1	-1	-1	-1	4		0	0						Untertest1.avi	0	880	547	72	111				0	Content		-72	-111	8821870	964352955
8839	17:12:22.158	00:00:08.838	530	-1024	-768	-1	-1	-1	-1	4	-1024	-768	-1	-1	-1	-1	4		0	0						Untertest1.avi	0	880	547	72	111				0	Content		-72	-111	8838538	964369623
8855	17:12:22.174	00:00:08.855	531	-1024	-768	-1	-1	-1	-1	4	-1024	-768	-1	-1	-1	-1	4		0	0						Untertest1.avi	0	880	547	72	111				0	Content		-72	-111	8855205	964386290
8872	17:12:22.191	00:00:08.872	532	-1024	-768	-1	-1	-1	-1	4	-1024	-768	-1	-1	-1	-1	4		0	0						Untertest1.avi	0	880	547	72	111				0	Content		-72	-111	8872118	964403203
8889	17:12:22.208	00:00:08.888	533	-1024	-768	-1	-1	-1	-1	4	-1024	-768	-1	-1	-1	-1	4		0	0						Untertest1.avi	0	880	547	72	111				0	Content		-72	-111	8888785	964419870
8905	17:12:22.224	00:00:08.905	534	-1024	-768	-1	-1	-1	-1	4	-1024	-768	-1	-1	-1	-1	4		0	0						Untertest1.avi	0	880	547	72	111				0	Content		-72	-111	8905453	964436538
8922	17:12:22.241	00:00:08.922	535	-1024	-768	-1	-1	-1	-1	4	-1024	-768	-1	-1	-1	-1	4		0	0						Untertest1.avi	0	880	547	72	111				0	Content		-72	-111	8922120	964453205
8938	17:12:22.257	00:00:08.938	536	-1024	-768	-1	-1	-1	-1	4	-1024	-768	-1	-1	-1	-1	4		0	0						Untertest1.avi	0	880	547	72	111				0	Content		-72	-111	8938460	964469545
8955	17:12:22.274	00:00:08.955	537	-1024	-768	-1	-1	-1	-1	4	-1024	-768	-1	-1	-1	-1	4		0	0						Untertest1.avi	0	880	547	72	111				0	Content		-72	-111	8955127	964486212
8972	17:12:22.291	00:00:08.971	538	-1024	-768	-1	-1	-1	-1	4	-1024	-768	-1	-1	-1	-1	4		0	0						Untertest1.avi	0	880	547	72	111				0	Content		-72	-111	8971795	964502880
8988	17:12:22.307	00:00:08.988	539	-1024	-768	-1	-1	-1	-1	4	-1024	-768	-1	-1	-1	-1	4		0	0						Untertest1.avi	0	880	547	72	111				0	Content		-72	-111	8988462	964519547
9005	17:12:22.324	00:00:09.004	540	-1024	-768	-1	-1	-1	-1	4	-1024	-768	-1	-1	-1	-1	4		0	0						Untertest1.avi	0	880	547	72	111				0	Content		-72	-111	9004870	964535955
9022	17:12:22.341	00:00:09.021	541	-1024	-768	-1	-1	-1	-1	4	-1024	-768	-1	-1	-1	-1	4		0	0						Untertest1.avi	0	880	547	72	111				0	Content		-72	-111	9021537	964552622
9038	17:12:22.357	00:00:09.038	542	-1024	-768	-1	-1	-1	-1	4	-1024	-768	-1	-1	-1	-1	4		0	0						Untertest1.avi	0	880	547	72	111				0	Content		-72	-111	9038205	964569290
9055	17:12:22.374	00:00:09.054	543	-1024	-768	-1	-1	-1	-1	4	-1024	-768	-1	-1	-1	-1	4		0	0						Untertest1.avi	0	880	547	72	111				0	Content		-72	-111	9054872	964585957
9071	17:12:22.390	00:00:09.071	544	-1024	-768	-1	-1	-1	-1	4	-1024	-768	-1	-1	-1	-1	4		0	0						Untertest1.avi	0	880	547	72	111				0	Content		-72	-111	9071334	964602419
9088	17:12:22.407	00:00:09.088	545	-1024	-768	-1	-1	-1	-1	4	-1024	-768	-1	-1	-1	-1	4		0	0						Untertest1.avi	0	880	547	72	111				0	Content		-72	-111	9088001	964619086
9105	17:12:22.424	00:00:09.104	546	-1024	-768	-1	-1	-1	-1	4	-1024	-768	-1	-1	-1	-1	4		0	0						Untertest1.avi	0	880	547	72	111				0	Content		-72	-111	9104669	964635754
9121	17:12:22.440	00:00:09.121	547	-1024	-768	-1	-1	-1	-1	4	-1024	-768	-1	-1	-1	-1	4		0	0						Untertest1.avi	0	880	547	72	111				0	Content		-72	-111	9121336	964652421
9138	17:12:22.457	00:00:09.137	548	-1024	-768	-1	-1	-1	-1	4	-1024	-768	-1	-1	-1	-1	4		0	0						Untertest1.avi	0	880	547	72	111				0	Content		-72	-111	9137884	964668969
9155	17:12:22.474	00:00:09.154	549	-1024	-768	-1	-1	-1	-1	4	-1024	-768	-1	-1	-1	-1	4		0	0						Untertest1.avi	0	880	547	72	111				0	Content		-72	-111	9154551	964685636
9171	17:12:22.490	00:00:09.171	550	-1024	-768	-1	-1	-1	-1	4	-1024	-768	-1	-1	-1	-1	4		0	0						Untertest1.avi	0	880	547	72	111				0	Content		-72	-111	9171219	964702304
9188	17:12:22.507	00:00:09.187	551	-1024	-768	-1	-1	-1	-1	4	-1024	-768	-1	-1	-1	-1	4		0	0						Untertest1.avi	0	880	547	72	111				0	Content		-72	-111	9187886	964718971
9204	17:12:22.523	00:00:09.204	552	-1024	-768	-1	-1	-1	-1	4	-1024	-768	-1	-1	-1	-1	4		0	0						Untertest1.avi	0	880	547	72	111				0	Content		-72	-111	9204409	964735494
9221	17:12:22.540	00:00:09.221	553	-1024	-768	-1	-1	-1	-1	4	-1024	-768	-1	-1	-1	-1	4		0	0						Untertest1.avi	0	880	547	72	111				0	Content		-72	-111	9221076	964752161
9238	17:12:22.557	00:00:09.237	554	-1024	-768	-1	-1	-1	-1	4	-1024	-768	-1	-1	-1	-1	4		0	0						Untertest1.avi	0	880	547	72	111				0	Content		-72	-111	9237744	964768829
9254	17:12:22.573	00:00:09.254	555	-1024	-768	-1	-1	-1	-1	4	-1024	-768	-1	-1	-1	-1	4		0	0						Untertest1.avi	0	880	547	72	111				0	Content		-72	-111	9254411	964785496
9271	17:12:22.590	00:00:09.271	556	-1024	-768	-1	-1	-1	-1	4	-1024	-768	-1	-1	-1	-1	4		0	0						Untertest1.avi	0	880	547	72	111				0	Content		-72	-111	9271001	964802086
9288	17:12:22.607	00:00:09.287	557	-1024	-768	-1	-1	-1	-1	4	-1024	-768	-1	-1	-1	-1	4		0	0						Untertest1.avi	0	880	547	72	111				0	Content		-72	-111	9287668	964818753
9304	17:12:22.623	00:00:09.304	558	-1024	-768	-1	-1	-1	-1	4	-1024	-768	-1	-1	-1	-1	4		0	0						Untertest1.avi	0	880	547	72	111				0	Content		-72	-111	9304336	964835421
9321	17:12:22.640	00:00:09.321	559	-1024	-768	-1	-1	-1	-1	4	-1024	-768	-1	-1	-1	-1	4		0	0						Untertest1.avi	0	880	547	72	111				0	Content		-72	-111	9321003	964852088
9338	17:12:22.657	00:00:09.337	560	-1024	-768	-1	-1	-1	-1	4	-1024	-768	-1	-1	-1	-1	4		0	0						Untertest1.avi	0	880	547	72	111				0	Content		-72	-111	9337671	964868756
9354	17:12:22.673	00:00:09.354	561	-1024	-768	-1	-1	-1	-1	4	-1024	-768	-1	-1	-1	-1	4		0	0						Untertest1.avi	0	880	547	72	111				0	Content		-72	-111	9354373	964885458
9371	17:12:22.690	00:00:09.371	562	-1024	-768	-1	-1	-1	-1	4	-1024	-768	-1	-1	-1	-1	4		0	0						Untertest1.avi	0	880	547	72	111				0	Content		-72	-111	9371041	964902126
9388	17:12:22.707	00:00:09.387	563	-1024	-768	-1	-1	-1	-1	4	-1024	-768	-1	-1	-1	-1	4		0	0						Untertest1.avi	0	880	547	72	111				0	Content		-72	-111	9387708	964918793
9404	17:12:22.723	00:00:09.404	564	-1024	-768	-1	-1	-1	-1	4	-1024	-768	-1	-1	-1	-1	4		0	0						Untertest1.avi	0	880	547	72	111				0	Content		-72	-111	9404376	964935461
9421	17:12:22.740	00:00:09.421	565	-1024	-768	-1	-1	-1	-1	4	-1024	-768	-1	-1	-1	-1	4		0	0						Untertest1.avi	0	880	547	72	111				0	Content		-72	-111	9421245	964952330
9438	17:12:22.757	00:00:09.437	566	-1024	-768	-1	-1	-1	-1	4	-1024	-768	-1	-1	-1	-1	4		0	0						Untertest1.avi	0	880	547	72	111				0	Content		-72	-111	9437913	964968998
9455	17:12:22.774	00:00:09.454	567	-1024	-768	-1	-1	-1	-1	4	-1024	-768	-1	-1	-1	-1	4		0	0						Untertest1.avi	0	880	547	72	111				0	Content		-72	-111	9454580	964985665
9471	17:12:22.790	00:00:09.471	568	-1024	-768	-1	-1	-1	-1	4	-1024	-768	-1	-1	-1	-1	4		0	0						Untertest1.avi	0	880	547	72	111				0	Content		-72	-111	9471248	965002333
9488	17:12:22.807	00:00:09.488	569	-1024	-768	-1	-1	-1	-1	4	-1024	-768	-1	-1	-1	-1	4		0	0						Untertest1.avi	0	880	547	72	111				0	Content		-72	-111	9488206	965019291
9505	17:12:22.824	00:00:09.504	570	-1024	-768	-1	-1	-1	-1	4	-1024	-768	-1	-1	-1	-1	4		0	0						Untertest1.avi	0	880	547	72	111				0	Content		-72	-111	9504874	965035959
9522	17:12:22.841	00:00:09.521	571	-1024	-768	-1	-1	-1	-1	4	-1024	-768	-1	-1	-1	-1	4		0	0						Untertest1.avi	0	880	547	72	111				0	Content		-72	-111	9521541	965052626
9538	17:12:22.857	00:00:09.538	572	-1024	-768	-1	-1	-1	-1	4	-1024	-768	-1	-1	-1	-1	4		0	0						Untertest1.avi	0	880	547	72	111				0	Content		-72	-111	9538209	965069294
9555	17:12:22.874	00:00:09.554	573	-1024	-768	-1	-1	-1	-1	4	-1024	-768	-1	-1	-1	-1	4		0	0						Untertest1.avi	0	880	547	72	111				0	Content		-72	-111	9554615	965085700
9571	17:12:22.890	00:00:09.571	574	-1024	-768	-1	-1	-1	-1	4	-1024	-768	-1	-1	-1	-1	4		0	0						Untertest1.avi	0	880	547	72	111				0	Content		-72	-111	9571283	965102368
9588	17:12:22.907	00:00:09.587	575	-1024	-768	-1	-1	-1	-1	4	-1024	-768	-1	-1	-1	-1	4		0	0						Untertest1.avi	0	880	547	72	111				0	Content		-72	-111	9587950	965119035
9605	17:12:22.924	00:00:09.604	576	-1024	-768	-1	-1	-1	-1	4	-1024	-768	-1	-1	-1	-1	4		0	0						Untertest1.avi	0	880	547	72	111				0	Content		-72	-111	9604618	965135703
9621	17:12:22.940	00:00:09.621	577	-1024	-768	-1	-1	-1	-1	4	-1024	-768	-1	-1	-1	-1	4		0	0						Untertest1.avi	0	880	547	72	111				0	Content		-72	-111	9621075	965152160
9638	17:12:22.957	00:00:09.637	578	-1024	-768	-1	-1	-1	-1	4	-1024	-768	-1	-1	-1	-1	4		0	0						Untertest1.avi	0	880	547	72	111				0	Content		-72	-111	9637743	965168828
9654	17:12:22.973	00:00:09.654	579	-1024	-768	-1	-1	-1	-1	4	-1024	-768	-1	-1	-1	-1	4		0	0						Untertest1.avi	0	880	547	72	111				0	Content		-72	-111	9654410	965185495
9671	17:12:22.990	00:00:09.671	580	-1024	-768	-1	-1	-1	-1	4	-1024	-768	-1	-1	-1	-1	4		0	0						Untertest1.avi	0	880	547	72	111				0	Content		-72	-111	9671078	965202163
9688	17:12:23.007	00:00:09.687	581	-1024	-768	-1	-1	-1	-1	4	-1024	-768	-1	-1	-1	-1	4		0	0						Untertest1.avi	0	880	547	72	111				0	Content		-72	-111	9687578	965218663
9704	17:12:23.023	00:00:09.704	582	-1024	-768	-1	-1	-1	-1	4	-1024	-768	-1	-1	-1	-1	4		0	0						Untertest1.avi	0	880	547	72	111				0	Content		-72	-111	9704246	965235331
9721	17:12:23.040	00:00:09.720	583	-1024	-768	-1	-1	-1	-1	4	-1024	-768	-1	-1	-1	-1	4		0	0						Untertest1.avi	0	880	547	72	111				0	Content		-72	-111	9720913	965251998
9738	17:12:23.057	00:00:09.737	584	-1024	-768	-1	-1	-1	-1	4	-1024	-768	-1	-1	-1	-1	4		0	0						Untertest1.avi	0	880	547	72	111				0	Content		-72	-111	9737581	965268666
9754	17:12:23.073	00:00:09.754	585	-1024	-768	-1	-1	-1	-1	4	-1024	-768	-1	-1	-1	-1	4		0	0						Untertest1.avi	0	880	547	72	111				0	Content		-72	-111	9754096	965285181
9771	17:12:23.090	00:00:09.770	586	-1024	-768	-1	-1	-1	-1	4	-1024	-768	-1	-1	-1	-1	4		0	0						Untertest1.avi	0	880	547	72	111				0	Content		-72	-111	9770764	965301849
9787	17:12:23.106	00:00:09.787	587	-1024	-768	-1	-1	-1	-1	4	-1024	-768	-1	-1	-1	-1	4		0	0						Untertest1.avi	0	880	547	72	111				0	Content		-72	-111	9787431	965318516
9804	17:12:23.123	00:00:09.804	588	-1024	-768	-1	-1	-1	-1	4	-1024	-768	-1	-1	-1	-1	4		0	0						Untertest1.avi	0	880	547	72	111				0	Content		-72	-111	9804002	965335087
9821	17:12:23.140	00:00:09.820	589	-1024	-768	-1	-1	-1	-1	4	-1024	-768	-1	-1	-1	-1	4		0	0						Untertest1.avi	0	880	547	72	111				0	Content		-72	-111	9820669	965351754
9837	17:12:23.156	00:00:09.837	590	-1024	-768	-1	-1	-1	-1	4	-1024	-768	-1	-1	-1	-1	4		0	0						Untertest1.avi	0	880	547	72	111				0	Content		-72	-111	9837337	965368422
9854	17:12:23.173	00:00:09.854	591	-1024	-768	-1	-1	-1	-1	4	-1024	-768	-1	-1	-1	-1	4		0	0						Untertest1.avi	0	880	547	72	111				0	Content		-72	-111	9854004	965385089
9870	17:12:23.189	00:00:09.870	592	-1024	-768	-1	-1	-1	-1	4	-1024	-768	-1	-1	-1	-1	4		0	0						Untertest1.avi	0	880	547	72	111				0	Content		-72	-111	9870314	965401399
9889	17:12:23.208	00:00:09.888	593	-1024	-768	-1	-1	-1	-1	4	-1024	-768	-1	-1	-1	-1	4		0	0						Untertest1.avi	0	880	547	72	111				0	Content		-72	-111	9888809	965419894
9905	17:12:23.224	00:00:09.905	594	-1024	-768	-1	-1	-1	-1	4	-1024	-768	-1	-1	-1	-1	4		0	0						Untertest1.avi	0	880	547	72	111				0	Content		-72	-111	9905497	965436582
9922	17:12:23.241	00:00:09.922	595	-1024	-768	-1	-1	-1	-1	4	-1024	-768	-1	-1	-1	-1	4		0	0						Untertest1.avi	0	880	547	72	111				0	Content		-72	-111	9922164	965453249
9939	17:12:23.258	00:00:09.938	596	-1024	-768	-1	-1	-1	-1	4	-1024	-768	-1	-1	-1	-1	4		0	0						Untertest1.avi	0	880	547	72	111				0	Content		-72	-111	9938860	965469945
9956	17:12:23.275	00:00:09.955	597	-1024	-768	-1	-1	-1	-1	4	-1024	-768	-1	-1	-1	-1	4		0	0						Untertest1.avi	0	880	547	72	111				0	Content		-72	-111	9955527	965486612
9972	17:12:23.291	00:00:09.972	598	-1024	-768	-1	-1	-1	-1	4	-1024	-768	-1	-1	-1	-1	4		0	0						Untertest1.avi	0	880	547	72	111				0	Content		-72	-111	9972178	965503263
9989	17:12:23.308	00:00:09.988	599	-1024	-768	-1	-1	-1	-1	4	-1024	-768	-1	-1	-1	-1	4		0	0						Untertest1.avi	0	880	547	72	111				0	Content		-72	-111	9988801	965519886
10005	17:12:23.324	00:00:10.005	600	-1024	-768	-1	-1	-1	-1	4	-1024	-768	-1	-1	-1	-1	4		0	0						Untertest1.avi	0	880	547	72	111				0	Content		-72	-111	10005469	965536554
10022	17:12:23.341	00:00:10.022	601	-1024	-768	-1	-1	-1	-1	4	-1024	-768	-1	-1	-1	-1	4		0	0						Untertest1.avi	0	880	547	72	111				0	Content		-72	-111	10022121	965553206
10039	17:12:23.358	00:00:10.038	602	-1024	-768	-1	-1	-1	-1	4	-1024	-768	-1	-1	-1	-1	4		0	0						Untertest1.avi	0	880	547	72	111				0	Content		-72	-111	10038789	965569874
10055	17:12:23.374	00:00:10.055	603	-1024	-768	-1	-1	-1	-1	4	-1024	-768	-1	-1	-1	-1	4		0	0						Untertest1.avi	0	880	547	72	111				0	Content		-72	-111	10055456	965586541
10072	17:12:23.391	00:00:10.072	604	-1024	-768	-1	-1	-1	-1	4	-1024	-768	-1	-1	-1	-1	4		0	0						Untertest1.avi	0	880	547	72	111				0	Content		-72	-111	10072128	965603213
10089	17:12:23.408	00:00:10.088	605	-1024	-768	-1	-1	-1	-1	4	-1024	-768	-1	-1	-1	-1	4		0	0						Untertest1.avi	0	880	547	72	111				0	Content		-72	-111	10088795	965619880
10105	17:12:23.424	00:00:10.105	606	462,5165	541,7824	0,4790218	0,9727413	593,7364	3,814209	0	477,8728	505,8644	0,299699	0,9624619	588,1769	4,085708	0	17	470	524						Untertest1.avi	0	880	547	72	111	405	505	133	0	Content		398	413	10105435	965636520
10122	17:12:23.441	00:00:10.122	607	480,7793	567,5525	0,4791451	0,9718797	593,8358	3,722403	0	474,2082	564,049	0,2998654	0,9617416	588,3258	3,921367	0	17	477	566						Untertest1.avi	0	880	547	72	111	405	505	133	0	Content		405	455	10122047	965653132
10139	17:12:23.458	00:00:10.138	608	513,3898	664,9048	0,4792412	0,9713412	594,0107	3,58642	0	462,7022	648,6108	0,3000774	0,9611948	588,1239	3,706451	0	17	488	657						Untertest1.avi	0	880	547	72	111	405	505	133	0	Content		416	546	10138684	965669769
10155	17:12:23.474	00:00:10.155	609	469,8098	650,1966	0,479398	0,9715097	594,0107	3,462903	0	459,6743	660,5068	0,3002522	0,9607314	588,2455	3,670781	0	17	465	655						Untertest1.avi	0	880	547	72	111	405	505	133	0	Content		393	544	10155420	965686505
10172	17:12:23.491	00:00:10.172	610	514,0766	618,8793	0,4797409	0,9702864	594,0107	3,663367	0	465,2845	610,3239	0,3004547	0,9604099	588,1078	3,786052	0	17	490	615						Untertest1.avi	0	880	547	72	111	405	505	133	0	Content		418	504	10172043	965703128
10189	17:12:23.508	00:00:10.188	611	489,463	571,7384	0,4799538	0,9706822	594,0107	3,701072	0	466,4753	581,2885	0,3006488	0,9601644	588,067	3,834426	0	17	478	577						Untertest1.avi	0	880	547	72	111	405	505	133	0	Content		406	466	10188680	965719765
10205	17:12:23.524	00:00:10.205	612	507,1208	613,6062	0,4801599	0,9705026	593,8938	3,604461	0	463,2551	620,7068	0,3009114	0,9598531	588,1948	3,724633	0	17	485	617						Untertest1.avi	0	880	547	72	111	405	505	133	0	Content		413	506	10205418	965736503
10222	17:12:23.541	00:00:10.221	613	-1024	-768	-1	-1	-1	-1	4	464,8654	744,6367	0,3013307	0,9591879	588,1554	3,25959	0	17	465	745						Untertest1.avi	0	880	547	72	111	405	505	133	0	Content		393	634	10221915	965753000
10239	17:12:23.558	00:00:10.238	614	-1024	-768	-1	-1	-1	-1	4	-1024	-768	-1	-1	-1	-1	4		0	0						Untertest1.avi	0	880	547	72	111				0	Content		-72	-111	10238678	965769763
10255	17:12:23.574	00:00:10.255	615	-1024	-768	-1	-1	-1	-1	4	-1024	-768	-1	-1	-1	-1	4		0	0						Untertest1.avi	0	880	547	72	111				0	Content		-72	-111	10255288	965786373
10272	17:12:23.591	00:00:10.271	616	-1024	-768	-1	-1	-1	-1	4	-1024	-768	-1	-1	-1	-1	4		0	0						Untertest1.avi	0	880	547	72	111				0	Content		-72	-111	10271910	965802995
10289	17:12:23.608	00:00:10.288	617	-1024	-768	-1	-1	-1	-1	4	-1024	-768	-1	-1	-1	-1	4		0	0						Untertest1.avi	0	880	547	72	111				0	Content		-72	-111	10288668	965819753
10305	17:12:23.624	00:00:10.305	618	-1024	-768	-1	-1	-1	-1	4	-1024	-768	-1	-1	-1	-1	4		0	0						Untertest1.avi	0	880	547	72	111				0	Content		-72	-111	10305280	965836365
10322	17:12:23.641	00:00:10.321	619	-1024	-768	-1	-1	-1	-1	4	-1024	-768	-1	-1	-1	-1	4		0	0						Untertest1.avi	0	880	547	72	111				0	Content		-72	-111	10321903	965852988
10339	17:12:23.658	00:00:10.338	620	-1024	-768	-1	-1	-1	-1	4	-1024	-768	-1	-1	-1	-1	4		0	0						Untertest1.avi	0	880	547	72	111				0	Content		-72	-111	10338595	965869680
10355	17:12:23.674	00:00:10.355	621	-1024	-768	-1	-1	-1	-1	4	-1024	-768	-1	-1	-1	-1	4		0	0						Untertest1.avi	0	880	547	72	111				0	Content		-72	-111	10355262	965886347
10372	17:12:23.691	00:00:10.371	622	-1024	-768	-1	-1	-1	-1	4	-1024	-768	-1	-1	-1	-1	4		0	0						Untertest1.avi	0	880	547	72	111				0	Content		-72	-111	10371933	965903018
10389	17:12:23.708	00:00:10.388	623	-1024	-768	-1	-1	-1	-1	4	-1024	-768	-1	-1	-1	-1	4		0	0						Untertest1.avi	0	880	547	72	111				0	Content		-72	-111	10388600	965919685
10405	17:12:23.724	00:00:10.405	624	-1024	-768	-1	-1	-1	-1	4	-1024	-768	-1	-1	-1	-1	4		0	0						Untertest1.avi	0	880	547	72	111				0	Content		-72	-111	10405268	965936353
10422	17:12:23.741	00:00:10.421	625	-1024	-768	-1	-1	-1	-1	4	-1024	-768	-1	-1	-1	-1	4		0	0						Untertest1.avi	0	880	547	72	111				0	Content		-72	-111	10421895	965952980
10439	17:12:23.758	00:00:10.438	626	-1024	-768	-1	-1	-1	-1	4	-1024	-768	-1	-1	-1	-1	4		0	0						Untertest1.avi	0	880	547	72	111				0	Content		-72	-111	10438563	965969648
10455	17:12:23.774	00:00:10.455	627	517,8984	456,5428	0,4872977	0,9726891	593,2894	3,408859	0	499,6498	383,18	0,3079452	0,958267	587,3198	3,656544	0	18	509	420						Untertest1.avi	0	880	547	72	111	438	308	749	0	Content		437	309	10455270	965986355
10472	17:12:23.791	00:00:10.471	628	528,3589	454,8745	0,487898	0,9722973	593,4296	3,404979	0	509,1175	377,224	0,3085155	0,957855	587,3568	3,64433	0	18	519	416						Untertest1.avi	0	880	547	72	111	438	308	749	0	Content		447	305	10471768	966002853
10489	17:12:23.808	00:00:10.488	629	521,1952	446,1902	0,4885495	0,9725078	593,3652	3,369286	0	503,0389	385,7076	0,3091509	0,957805	587,3742	3,637964	0	18	512	416						Untertest1.avi	0	880	547	72	111	438	308	749	0	Content		440	305	10488517	966019602
10505	17:12:23.824	00:00:10.505	630	518,3215	449,6354	0,4891509	0,9727019	593,3444	3,367849	0	501,8203	392,2697	0,3097945	0,9577788	587,2501	3,652923	0	18	510	421						Untertest1.avi	0	880	547	72	111	438	308	749	0	Content		438	310	10505140	966036225
10522	17:12:23.841	00:00:10.521	631	527,8973	455,2734	0,4898176	0,9728242	593,0148	3,391381	0	504,2617	379,7282	0,3104311	0,9577289	587,2209	3,632297	0	18	516	418						Untertest1.avi	0	880	547	72	111	438	308	749	0	Content		444	307	10521765	966052850
10539	17:12:23.858	00:00:10.538	632	523,831	452,714	0,4904701	0,9729636	593,179	3,360876	0	503,4146	379,5474	0,3110605	0,9576709	587,1618	3,627686	0	18	514	416						Untertest1.avi	0	880	547	72	111	438	308	749	0	Content		442	305	10538531	966069616
10555	17:12:23.874	00:00:10.555	633	534,2979	477,6065	0,4911065	0,9731398	593,1943	3,440892	0	507,3509	392,0644	0,31175	0,9575783	587,1366	3,668334	0	18	521	435						Untertest1.avi	0	880	547	72	111	438	308	749	0	Content		449	324	10555027	966086112
10572	17:12:23.891	00:00:10.571	634	512,7463	447,8636	0,4917023	0,9733607	593,1943	3,3864	0	495,3972	383,4211	0,3123425	0,9579206	587,1366	3,626704	0	18	504	416						Untertest1.avi	0	880	547	72	111	438	308	749	0	Content		432	305	10571764	966102849
10588	17:12:23.907	00:00:10.588	635	507,8786	430,9063	0,4919754	0,9735543	595,5023	3,367885	0	507,2374	381,2848	0,3129602	0,9572074	587,1366	3,643904	0	18	508	406						Untertest1.avi	0	880	547	72	111	438	308	749	0	Content		436	295	10588387	966119472
10605	17:12:23.924	00:00:10.605	636	503,9203	422,7542	0,4929086	0,9737393	598,8593	3,393548	0	509,9536	376,2494	0,3128586	0,9574508	597,5947	3,732841	0	18	507	400						Untertest1.avi	0	880	547	72	111	438	308	749	0	Content		435	289	10605013	966136098
10622	17:12:23.941	00:00:10.621	637	521,8651	444,0682	0,4934658	0,9738483	596,0605	3,425975	0	507,8592	390,2864	0,3141424	0,9570355	587,1366	3,666343	0	18	515	417						Untertest1.avi	0	880	547	72	111	438	308	749	0	Content		443	306	10621762	966152847
10638	17:12:23.957	00:00:10.638	638	511,8532	446,1411	0,4939711	0,9740207	598,9391	3,469504	0	502,075	393,0662	0,3146077	0,9573104	587,1366	3,741093	0	18	507	420						Untertest1.avi	0	880	547	72	111	438	308	749	0	Content		435	309	10638386	966169471
10655	17:12:23.974	00:00:10.655	639	520,6516	454,3809	0,4944807	0,9742398	595,1276	3,494486	0	501,2926	386,0103	0,3151772	0,9569191	587,1366	3,675536	0	18	511	420						Untertest1.avi	0	880	547	72	111	438	308	749	0	Content		439	309	10655009	966186094
10672	17:12:23.991	00:00:10.671	640	514,5437	447,7715	0,4949087	0,974348	596,9669	3,517036	0	490,6763	386,3177	0,3149236	0,9571963	597,3459	3,804279	0	18	503	417						Untertest1.avi	0	880	547	72	111	438	308	749	0	Content		431	306	10671641	966202726
10688	17:12:24.007	00:00:10.688	641	518,7357	446,476	0,4963398	0,9737988	598,8032	3,500821	0	503,3565	372,2926	0,3169879	0,9566398	595,58	3,742632	0	18	511	409						Untertest1.avi	0	880	547	72	111	438	308	749	0	Content		439	298	10688383	966219468
10705	17:12:24.024	00:00:10.705	642	506,9238	438,0264	0,4937536	0,9747372	604,2402	3,528949	0	508,0514	368,4291	0,3133694	0,9571171	599,7217	3,79563	0	18	507	403						Untertest1.avi	0	880	547	72	111	438	308	749	0	Content		435	292	10705005	966236090
10722	17:12:24.041	00:00:10.721	643	515,3528	456,3619	0,4960169	0,9740853	592,7429	3,486149	0	505,5341	372,6339	0,3181285	0,9561625	599,7217	3,80823	0	18	510	414						Untertest1.avi	0	880	547	72	111	438	308	749	0	Content		438	303	10721635	966252720
10738	17:12:24.057	00:00:10.738	644	516,8984	452,8177	0,4962556	0,9740734	592,612	3,487364	0	504,4659	363,3918	0,3161444	0,9565173	599,7217	3,818755	0	18	511	408						Untertest1.avi	0	880	547	72	111	438	308	749	0	Content		439	297	10738378	966269463
10755	17:12:24.074	00:00:10.755	645	518,7811	457,7801	0,4964322	0,9740251	592,6172	3,49166	0	497,0984	384,9148	0,3171336	0,9564938	586,4643	3,739591	0	18	508	421						Untertest1.avi	0	880	547	72	111	438	308	749	0	Content		436	310	10755000	966286085
10772	17:12:24.091	00:00:10.771	646	512,304	446,3145	0,4965466	0,974123	592,7328	3,474607	0	497,1514	388,1	0,3172534	0,9565476	586,462	3,749054	0	18	505	417						Untertest1.avi	0	880	547	72	111	438	308	749	0	Content		433	306	10771624	966302709
10788	17:12:24.107	00:00:10.788	647	521,9899	453,7693	0,496611	0,9742471	592,5828	3,502088	0	499,7163	384,4938	0,3172961	0,9567146	586,467	3,756401	0	18	511	419						Untertest1.avi	0	880	547	72	111	438	308	749	0	Content		439	308	10788245	966319330
10805	17:12:24.124	00:00:10.804	648	514,176	449,3505	0,4966249	0,9744079	592,5766	3,485512	0	499,9233	385,8382	0,3173163	0,9569345	586,5335	3,780547	0	18	507	418						Untertest1.avi	0	880	547	72	111	438	308	749	0	Content		435	307	10804868	966335953
10822	17:12:24.141	00:00:10.821	649	519,0641	455,319	0,4965963	0,9745724	592,6096	3,507744	0	500,5182	387,8444	0,3173075	0,9571117	586,5351	3,788154	0	18	510	422						Untertest1.avi	0	880	547	72	111	438	308	749	0	Content		438	311	10821615	966352700
10838	17:12:24.157	00:00:10.838	650	518,6871	455,8432	0,4965275	0,9747289	592,7306	3,508447	0	497,8042	388,6834	0,3172543	0,957254	586,4868	3,809232	0	18	508	422						Untertest1.avi	0	880	547	72	111	438	308	749	0	Content		436	311	10838240	966369325
10855	17:12:24.174	00:00:10.854	651	514,5782	455,9935	0,49645	0,9748106	592,6805	3,515596	0	498,8259	387,1129	0,3171838	0,9573429	586,6008	3,823821	0	18	507	422						Untertest1.avi	0	880	547	72	111	438	308	749	0	Content		435	311	10854864	966385949
10871	17:12:24.190	00:00:10.871	652	513,6156	452,7463	0,4963522	0,9748904	592,7766	3,517129	0	502,7831	381,6398	0,3171039	0,9574731	586,6486	3,819175	0	18	508	417						Untertest1.avi	0	880	547	72	111	438	308	749	0	Content		436	306	10871488	966402573
10888	17:12:24.207	00:00:10.888	653	523,5766	454,7099	0,4962557	0,9749529	592,7955	3,545138	0	500,5349	383,3209	0,317005	0,9575534	586,6198	3,83493	0	18	512	419						Untertest1.avi	0	880	547	72	111	438	308	749	0	Content		440	308	10888234	966419319
10905	17:12:24.224	00:00:10.904	654	519,7958	447,2305	0,4961275	0,9750022	592,8173	3,532029	0	496,4646	384,3746	0,3168892	0,9576437	586,7704	3,851552	0	18	508	416						Untertest1.avi	0	880	547	72	111	438	308	749	0	Content		436	305	10904858	966435943
10921	17:12:24.240	00:00:10.921	655	516,7522	453,2154	0,4959703	0,974966	593,0991	3,53463	0	499,2126	385,8336	0,3167654	0,9576302	586,9123	3,865589	0	18	508	420						Untertest1.avi	0	880	547	72	111	438	308	749	0	Content		436	309	10921481	966452566
10938	17:12:24.257	00:00:10.938	656	520,5816	450,4203	0,4958089	0,9748942	593,0884	3,574095	0	502,6273	385,7753	0,3166351	0,9575389	586,9196	3,869991	0	18	512	418						Untertest1.avi	0	880	547	72	111	438	308	749	0	Content		440	307	10938104	966469189
10955	17:12:24.274	00:00:10.954	657	518,3764	453,8658	0,4955916	0,974697	593,2557	3,552587	0	497,9083	389,3106	0,3164276	0,9573952	587,0209	3,888966	0	18	508	422						Untertest1.avi	0	880	547	72	111	438	308	749	0	Content		436	311	10954851	966485936
10971	17:12:24.290	00:00:10.971	658	513,3698	448,0894	0,4953788	0,9744763	593,4326	3,541548	0	501,8182	389,8479	0,316227	0,9572484	587,1826	3,897002	0	18	508	419						Untertest1.avi	0	880	547	72	111	438	308	749	0	Content		436	308	10971474	966502559
10988	17:12:24.307	00:00:10.988	659	515,0718	449,9653	0,4950927	0,9742031	593,392	3,555456	0	501,6268	387,8993	0,3159851	0,9570958	587,1193	3,920831	0	18	508	419						Untertest1.avi	0	880	547	72	111	438	308	749	0	Content		436	308	10988096	966519181
11005	17:12:24.324	00:00:11.004	660	517,7748	454,1329	0,4947953	0,9737946	593,4814	3,574583	0	504,1107	383,0237	0,3156757	0,9569031	587,417	3,918216	0	18	511	419						Untertest1.avi	0	880	547	72	111	438	308	749	0	Content		439	308	11004844	966535929
11021	17:12:24.340	00:00:11.021	661	514,3005	447,627	0,4944427	0,9734511	593,6805	3,57952	0	506,6851	387,8416	0,3153463	0,9566635	587,3937	3,943325	0	18	510	418						Untertest1.avi	0	880	547	72	111	438	308	749	0	Content		438	307	11021465	966552550
11038	17:12:24.357	00:00:11.038	662	516,8213	454,7678	0,4940517	0,9730469	593,6975	3,610864	0	503,6145	388,9883	0,3149543	0,956458	587,5819	3,952959	0	18	510	422						Untertest1.avi	0	880	547	72	111	438	308	749	0	Content		438	311	11038090	966569175
11055	17:12:24.374	00:00:11.054	663	512,4052	454,3091	0,49366	0,9728262	593,7156	3,588826	0	501,8889	389,9705	0,3145916	0,9563716	587,5922	3,965498	0	18	507	422						Untertest1.avi	0	880	547	72	111	438	308	749	0	Content		435	311	11054711	966585796
11071	17:12:24.390	00:00:11.071	664	516,9868	453,8382	0,4932774	0,9726411	593,7573	3,610727	0	503,7928	392,6031	0,3141999	0,9563282	587,65	3,974935	0	18	510	423						Untertest1.avi	0	880	547	72	111	438	308	749	0	Content		438	312	11071459	966602544
11088	17:12:24.407	00:00:11.088	665	515,7209	451,0475	0,492902	0,9724438	593,8546	3,622607	0	503,9297	388,6315	0,3137957	0,9563113	587,7376	3,983305	0	18	510	420						Untertest1.avi	0	880	547	72	111	438	308	749	0	Content		438	309	11088082	966619167
11105	17:12:24.424	00:00:11.104	666	515,4279	455,3189	0,492524	0,9722138	593,9431	3,614393	0	503,6514	387,7457	0,3134491	0,9562998	587,7303	3,990426	0	18	510	422						Untertest1.avi	0	880	547	72	111	438	308	749	0	Content		438	311	11104707	966635792
11121	17:12:24.440	00:00:11.121	667	511,8433	456,171	0,4921576	0,972073	593,95	3,62916	0	506,907	389,9799	0,3131251	0,95631	587,8261	3,996862	0	18	509	423						Untertest1.avi	0	880	547	72	111	438	308	749	0	Content		437	312	11121330	966652415
11138	17:12:24.457	00:00:11.138	668	515,689	452,1899	0,4918899	0,9718964	593,9144	3,618176	0	504,2299	387,5977	0,3128099	0,9562876	587,8798	4,016809	0	18	510	420						Untertest1.avi	0	880	547	72	111	438	308	749	0	Content		438	309	11138082	966669167
11155	17:12:24.474	00:00:11.154	669	508,1938	449,7555	0,4915621	0,971624	594,0742	3,634268	0	506,6051	385,9844	0,3125697	0,9562287	588,1071	4,020146	0	18	507	418						Untertest1.avi	0	880	547	72	111	438	308	749	0	Content		435	307	11154704	966685789
11171	17:12:24.490	00:00:11.171	670	540,2427	438,0352	0,4908305	0,9709135	594,1862	3,660999	0	549,2216	461,7511	0,311903	0,9558088	588,1905	3,857558	0	18	545	450						Untertest1.avi	0	880	547	72	111	438	308	749	0	Content		473	339	11171328	966702413
11188	17:12:24.507	00:00:11.188	671	642,6776	550,6436	0,4896635	0,9691923	594,3616	3,257386	0	-1024	-768	-1	-1	-1	-1	4	18	643	551						Untertest1.avi	0	880	547	72	111	438	308	749	0	Content		571	440	11188077	966719162
11205	17:12:24.524	00:00:11.204	672	-1024	-768	-1	-1	-1	-1	4	-1024	-768	-1	-1	-1	-1	4		0	0						Untertest1.avi	0	880	547	72	111				0	Content		-72	-111	11204702	966735787
11221	17:12:24.540	00:00:11.221	673	-1024	-768	-1	-1	-1	-1	4	-1024	-768	-1	-1	-1	-1	4		0	0						Untertest1.avi	0	880	547	72	111				0	Content		-72	-111	11221327	966752412
11238	17:12:24.557	00:00:11.237	674	-1024	-768	-1	-1	-1	-1	4	-1024	-768	-1	-1	-1	-1	4		0	0						Untertest1.avi	0	880	547	72	111				0	Content		-72	-111	11237949	966769034
11255	17:12:24.574	00:00:11.254	675	-1024	-768	-1	-1	-1	-1	4	-1024	-768	-1	-1	-1	-1	4		0	0						Untertest1.avi	0	880	547	72	111				0	Content		-72	-111	11254699	966785784
11271	17:12:24.590	00:00:11.271	676	-1024	-768	-1	-1	-1	-1	4	-1024	-768	-1	-1	-1	-1	4		0	0						Untertest1.avi	0	880	547	72	111				0	Content		-72	-111	11271324	966802409
11288	17:12:24.607	00:00:11.287	677	-1024	-768	-1	-1	-1	-1	4	-1024	-768	-1	-1	-1	-1	4		0	0						Untertest1.avi	0	880	547	72	111				0	Content		-72	-111	11287991	966819076
11305	17:12:24.624	00:00:11.304	678	-1024	-768	-1	-1	-1	-1	4	-1024	-768	-1	-1	-1	-1	4		0	0						Untertest1.avi	0	880	547	72	111				0	Content		-72	-111	11304594	966835679
11321	17:12:24.640	00:00:11.321	679	-1024	-768	-1	-1	-1	-1	4	-1024	-768	-1	-1	-1	-1	4		0	0						Untertest1.avi	0	880	547	72	111				0	Content		-72	-111	11321261	966852346
11338	17:12:24.657	00:00:11.337	680	-1024	-768	-1	-1	-1	-1	4	-1024	-768	-1	-1	-1	-1	4		0	0						Untertest1.avi	0	880	547	72	111				0	Content		-72	-111	11337906	966868991
11355	17:12:24.674	00:00:11.354	681	-1024	-768	-1	-1	-1	-1	4	-1024	-768	-1	-1	-1	-1	4		0	0						Untertest1.avi	0	880	547	72	111				0	Content		-72	-111	11354573	966885658
11371	17:12:24.690	00:00:11.371	682	-1024	-768	-1	-1	-1	-1	4	-1024	-768	-1	-1	-1	-1	4		0	0						Untertest1.avi	0	880	547	72	111				0	Content		-72	-111	11371241	966902326
11388	17:12:24.707	00:00:11.387	683	427,7067	424,7854	0,4942437	0,9714378	594,7366	3,767143	0	448,1823	351,4238	0,3152005	0,9553524	588,7272	4,140137	0	19	438	388						Untertest1.avi	0	880	547	72	111	362	272	200	0	Content		366	277	11387951	966919036
11405	17:12:24.724	00:00:11.404	684	415,577	419,8353	0,4943719	0,9725614	594,7366	3,757458	0	436,9836	349,8659	0,3153293	0,9560004	588,7272	4,108295	0	19	426	385						Untertest1.avi	0	880	547	72	111	362	272	200	0	Content		354	274	11404576	966935661
11421	17:12:24.740	00:00:11.421	685	431,3738	420,0334	0,4945362	0,971948	594,6241	3,766268	0	442,6983	352,3761	0,3154721	0,9555742	588,5164	4,124097	0	19	437	386						Untertest1.avi	0	880	547	72	111	362	272	200	0	Content		365	275	11421205	966952290
11438	17:12:24.757	00:00:11.437	686	427,1131	413,6805	0,4945836	0,9718781	594,6559	3,744464	0	433,6181	352,0197	0,3155184	0,9555334	588,4958	4,13027	0	19	430	383						Untertest1.avi	0	880	547	72	111	362	272	200	0	Content		358	272	11437937	966969022
11455	17:12:24.774	00:00:11.454	687	429,8626	413,6791	0,4946145	0,9718556	594,6677	3,751457	0	437,0726	348,7708	0,3155327	0,9554824	588,5759	4,134991	0	19	433	381						Untertest1.avi	0	880	547	72	111	362	272	200	0	Content		361	270	11454560	966985645
11471	17:12:24.790	00:00:11.471	688	429,6093	413,6734	0,4946459	0,9718335	594,7479	3,760485	0	437,8827	352,5751	0,3155438	0,9554448	588,6068	4,132374	0	19	434	383						Untertest1.avi	0	880	547	72	111	362	272	200	0	Content		362	272	11471183	967002268
11488	17:12:24.807	00:00:11.487	689	426,47	418,3443	0,4946903	0,9717947	594,7822	3,768549	0	435,7473	351,853	0,3155735	0,9554189	588,6584	4,130019	0	19	431	385						Untertest1.avi	0	880	547	72	111	362	272	200	0	Content		359	274	11487805	967018890
11504	17:12:24.823	00:00:11.504	690	428,0576	417,9823	0,494761	0,9717224	594,7103	3,76012	0	442,0524	346,8619	0,3156289	0,9553753	588,7634	4,148309	0	19	435	382						Untertest1.avi	0	880	547	72	111	362	272	200	0	Content		363	271	11504428	967035513
11521	17:12:24.840	00:00:11.521	691	422,3421	418,3206	0,4948886	0,9715752	594,6027	3,761948	0	440,6437	345,32	0,315744	0,9553061	588,6907	4,156206	0	19	431	382						Untertest1.avi	0	880	547	72	111	362	272	200	0	Content		359	271	11521177	967052262
11538	17:12:24.857	00:00:11.537	692	428,8981	424,6194	0,4950466	0,9715511	594,5402	3,766851	0	437,8968	350,4905	0,3158794	0,9552687	588,6442	4,157646	0	19	433	388						Untertest1.avi	0	880	547	72	111	362	272	200	0	Content		361	277	11537800	967068885
11554	17:12:24.873	00:00:11.554	693	427,0086	420,9827	0,4952553	0,9715465	594,5712	3,761262	0	441,228	350,2417	0,3160207	0,9552991	588,549	4,157651	0	19	434	386						Untertest1.avi	0	880	547	72	111	362	272	200	0	Content		362	275	11554422	967085507
11571	17:12:24.890	00:00:11.571	694	528,0407	387,8401	0,4943	0,9711884	594,4231	3,806751	0	595,7133	338,3937	0,3149688	0,9549038	588,3665	4,2225	0	19	562	363						Untertest1.avi	0	880	547	72	111	362	272	200	0	Content		490	252	11571063	967102148
11588	17:12:24.907	00:00:11.587	695	726,8348	319,7873	0,4921484	0,9704692	595,0536	3,792777	0	812,7228	307,8691	0,3127255	0,954319	588,8441	4,187136	0	20	770	314						Untertest1.avi	0	880	547	72	111	1039	93	266	0	Content		698	203	11587809	967118894
11604	17:12:24.923	00:00:11.604	696	912,8789	241,4545	0,490456	0,9702005	595,1375	3,784585	0	1025,258	249,8241	0,3110288	0,9542336	589,6622	4,206974	0	20	969	246						Untertest1.avi	0	880	547	72	111	1039	93	266	0	Content		897	135	11604424	967135509
11621	17:12:24.940	00:00:11.621	697	1052,523	196,8611	0,4895099	0,9700545	595,502	3,787749	0	1194,845	196,6281	0,3100978	0,9543087	590,4321	4,223526	0	20	1124	197						Untertest1.avi	0	880	547	72	111	1039	93	266	0	Content		1052	86	11621044	967152129
11638	17:12:24.957	00:00:11.637	698	1019,165	218,697	0,4897881	0,9703351	595,1422	3,816395	0	1167,878	203,7018	0,3101222	0,9544141	590,3227	4,248111	0	20	1094	211						Untertest1.avi	0	880	547	72	111	1039	93	266	0	Content		1022	100	11637796	967168881
11654	17:12:24.973	00:00:11.654	699	1041,841	204,7918	0,4899139	0,9704936	595,1738	3,814426	0	1186,486	195,0947	0,3101813	0,9545797	590,233	4,264909	0	20	1114	200						Untertest1.avi	0	880	547	72	111	1039	93	266	0	Content		1042	89	11654293	967185378
11671	17:12:24.990	00:00:11.671	700	1029,098	213,4501	0,4900607	0,9706249	595,128	3,809991	0	1188,309	198,6677	0,3102077	0,9546601	590,2685	4,259254	0	20	1109	206						Untertest1.avi	0	880	547	72	111	1039	93	266	0	Content		1037	95	11671044	967202129
11688	17:12:25.007	00:00:11.687	701	1031,596	215,1523	0,4901629	0,9706832	594,9457	3,79972	0	1187,166	199,4913	0,3102327	0,9546689	590,2258	4,250785	0	20	1109	207						Untertest1.avi	0	880	547	72	111	1039	93	266	0	Content		1037	96	11687795	967218880
11704	17:12:25.023	00:00:11.704	702	1029,905	216,4932	0,490213	0,9706824	595,0579	3,811772	0	1189,376	195,382	0,3102261	0,9546202	590,2272	4,258236	0	20	1110	206						Untertest1.avi	0	880	547	72	111	1039	93	266	0	Content		1038	95	11704293	967235378
11721	17:12:25.040	00:00:11.721	703	1032,987	214,2806	0,490215	0,9706542	595,069	3,800351	0	1192,084	193,3004	0,3101954	0,9545619	590,2188	4,263735	0	20	1113	204						Untertest1.avi	0	880	547	72	111	1039	93	266	0	Content		1041	93	11721041	967252126
11738	17:12:25.057	00:00:11.737	704	1026,78	215,3596	0,4901491	0,9706057	594,913	3,801646	0	1196,327	190,1658	0,3101281	0,9544973	590,223	4,261474	0	20	1112	203						Untertest1.avi	0	880	547	72	111	1039	93	266	0	Content		1040	92	11737669	967268754
11754	17:12:25.073	00:00:11.754	705	1027,392	212,6977	0,4900825	0,9705548	594,9021	3,802465	0	1199,919	190,2432	0,3100086	0,9543964	590,1765	4,257773	0	20	1114	201						Untertest1.avi	0	880	547	72	111	1039	93	266	0	Content		1042	90	11754289	967285374
11771	17:12:25.090	00:00:11.770	706	1027,781	211,8897	0,4899409	0,9704405	595,0051	3,80502	0	1196,237	193,4359	0,3098523	0,9543034	590,2035	4,267423	0	20	1112	203						Untertest1.avi	0	880	547	72	111	1039	93	266	0	Content		1040	92	11770917	967302002
11788	17:12:25.107	00:00:11.787	707	1029,597	205,0067	0,4898199	0,9703209	595,0807	3,805052	0	1195,869	191,4307	0,3097053	0,9542385	590,196	4,270888	0	20	1113	198						Untertest1.avi	0	880	547	72	111	1039	93	266	0	Content		1041	87	11787664	967318749
11804	17:12:25.123	00:00:11.804	708	1032,968	209,0098	0,4896429	0,9701561	594,8987	3,803269	0	1204,405	184,739	0,3095381	0,9541672	590,2228	4,291387	0	20	1119	197						Untertest1.avi	0	880	547	72	111	1039	93	266	0	Content		1047	86	11804285	967335370
11821	17:12:25.140	00:00:11.820	709	1022,41	220,6962	0,4892828	0,96973	595,194	3,817952	0	1200,159	187,09	0,3093863	0,9539071	590,4815	4,27899	0	20	1111	204						Untertest1.avi	0	880	547	72	111	1039	93	266	0	Content		1039	93	11820908	967351993
11838	17:12:25.157	00:00:11.837	710	-1024	-768	-1	-1	-1	-1	4	1090,865	418,4797	0,3093937	0,9530994	590,5927	3,746347	0	20	1091	418						Untertest1.avi	0	880	547	72	111	1039	93	266	0	Content		1019	307	11837533	967368618
11854	17:12:25.173	00:00:11.854	711	-1024	-768	-1	-1	-1	-1	4	-1024	-768	-1	-1	-1	-1	4		0	0						Untertest1.avi	0	880	547	72	111				0	Content		-72	-111	11854155	967385240
11871	17:12:25.190	00:00:11.870	712	-1024	-768	-1	-1	-1	-1	4	-1024	-768	-1	-1	-1	-1	4		0	0						Untertest1.avi	0	880	547	72	111				0	Content		-72	-111	11870904	967401989
11888	17:12:25.207	00:00:11.887	713	-1024	-768	-1	-1	-1	-1	4	-1024	-768	-1	-1	-1	-1	4		0	0						Untertest1.avi	0	880	547	72	111				0	Content		-72	-111	11887526	967418611
11904	17:12:25.223	00:00:11.904	714	-1024	-768	-1	-1	-1	-1	4	-1024	-768	-1	-1	-1	-1	4		0	0						Untertest1.avi	0	880	547	72	111				0	Content		-72	-111	11904149	967435234
11921	17:12:25.240	00:00:11.920	715	-1024	-768	-1	-1	-1	-1	4	-1024	-768	-1	-1	-1	-1	4		0	0						Untertest1.avi	0	880	547	72	111				0	Content		-72	-111	11920898	967451983
11938	17:12:25.257	00:00:11.937	716	-1024	-768	-1	-1	-1	-1	4	-1024	-768	-1	-1	-1	-1	4		0	0						Untertest1.avi	0	880	547	72	111				0	Content		-72	-111	11937521	967468606
11954	17:12:25.273	00:00:11.954	717	-1024	-768	-1	-1	-1	-1	4	-1024	-768	-1	-1	-1	-1	4		0	0						Untertest1.avi	0	880	547	72	111				0	Content		-72	-111	11954207	967485292
11971	17:12:25.290	00:00:11.970	718	-1024	-768	-1	-1	-1	-1	4	-1024	-768	-1	-1	-1	-1	4		0	0						Untertest1.avi	0	880	547	72	111				0	Content		-72	-111	11970875	967501960
11988	17:12:25.307	00:00:11.987	719	-1024	-768	-1	-1	-1	-1	4	-1024	-768	-1	-1	-1	-1	4		0	0						Untertest1.avi	0	880	547	72	111				0	Content		-72	-111	11987507	967518592
12004	17:12:25.323	00:00:12.004	720	-1024	-768	-1	-1	-1	-1	4	-1024	-768	-1	-1	-1	-1	4		0	0						Untertest1.avi	0	880	547	72	111				0	Content		-72	-111	12004175	967535260
12021	17:12:25.340	00:00:12.020	721	346,7299	400,5226	0,4946588	0,9709945	594,5413	3,818499	0	361,1875	325,0135	0,315629	0,9558727	588,298	4,292069	0	21	354	363						Untertest1.avi	0	880	547	72	111	284	258	183	0	Content		282	252	12020764	967551849
12037	17:12:25.356	00:00:12.037	722	348,4839	409,5223	0,4946296	0,9705153	594,4788	3,795938	0	359,4982	325,0793	0,3155699	0,9555674	588,4483	4,299898	0	21	354	367						Untertest1.avi	0	880	547	72	111	284	258	183	0	Content		282	256	12037387	967568472
12054	17:12:25.373	00:00:12.054	723	347,2549	410,1803	0,4946433	0,9705536	594,4414	3,818155	0	359,3545	324,9711	0,315546	0,955597	588,4231	4,296134	0	21	353	368						Untertest1.avi	0	880	547	72	111	284	258	183	0	Content		281	257	12054136	967585221
12071	17:12:25.390	00:00:12.070	724	350,3534	412,0208	0,4946783	0,9705335	594,4331	3,799216	0	358,6937	322,2635	0,3155459	0,9555712	588,3808	4,291279	0	21	355	367						Untertest1.avi	0	880	547	72	111	284	258	183	0	Content		283	256	12070760	967601845
12087	17:12:25.406	00:00:12.087	725	352,2305	414,1549	0,4947198	0,9704926	594,4427	3,812145	0	357,9796	324,7973	0,3155635	0,9554741	588,3501	4,293228	0	21	355	369						Untertest1.avi	0	880	547	72	111	284	258	183	0	Content		283	258	12087381	967618466
12104	17:12:25.423	00:00:12.104	726	349,4869	412,606	0,4948146	0,9704579	594,3482	3,804199	0	358,1616	326,5116	0,3156081	0,9554153	588,3533	4,293518	0	21	354	370						Untertest1.avi	0	880	547	72	111	284	258	183	0	Content		282	259	12104006	967635091
12121	17:12:25.440	00:00:12.120	727	355,2334	414,2452	0,4949098	0,9704739	594,2053	3,795612	0	362,9353	325,9518	0,3156989	0,955405	588,2	4,285423	0	21	359	370						Untertest1.avi	0	880	547	72	111	284	258	183	0	Content		287	259	12120757	967651842
12137	17:12:25.456	00:00:12.137	728	353,2703	414,6212	0,4950128	0,9704829	594,2034	3,803864	0	366,0078	325,6395	0,3158086	0,9553625	588,2521	4,296137	0	21	360	370						Untertest1.avi	0	880	547	72	111	284	258	183	0	Content		288	259	12137380	967668465
12154	17:12:25.473	00:00:12.154	729	347,6261	414,9697	0,4951248	0,9704971	594,2912	3,799246	0	366,904	326,2065	0,3159178	0,9553277	588,2502	4,289654	0	21	357	371						Untertest1.avi	0	880	547	72	111	284	258	183	0	Content		285	260	12154006	967685091
12171	17:12:25.490	00:00:12.170	730	351,2672	414,9765	0,4952455	0,9705118	594,2892	3,806538	0	362,0257	323,4775	0,3160055	0,9553216	588,1996	4,283843	0	21	357	369						Untertest1.avi	0	880	547	72	111	284	258	183	0	Content		285	258	12170628	967701713
12187	17:12:25.506	00:00:12.187	731	353,2339	421,8313	0,4953331	0,9705678	594,2554	3,815228	0	362,892	326,9884	0,3160576	0,9553468	588,2726	4,274471	0	21	358	374						Untertest1.avi	0	880	547	72	111	284	258	183	0	Content		286	263	12187375	967718460
12204	17:12:25.523	00:00:12.204	732	371,3595	414,7685	0,4949741	0,9710405	593,8441	3,815962	0	398,084	341,0977	0,3156975	0,9556815	587,7869	4,284719	0	22	385	378						Untertest1.avi	0	880	547	72	111	479	320	483	0	Content		313	267	12204001	967735086
12221	17:12:25.540	00:00:12.220	733	539,9149	457,9094	0,4935351	0,971736	594,145	3,844965	0	589,5118	402,9523	0,3142006	0,9561941	588,0328	4,282685	0	22	565	430						Untertest1.avi	0	880	547	72	111	479	320	483	0	Content		493	319	12220623	967751708
12237	17:12:25.556	00:00:12.237	734	515,9031	442,0201	0,493279	0,9716615	593,9796	3,840075	0	564,4565	388,8809	0,3139275	0,9561971	587,9833	4,284724	0	22	540	415						Untertest1.avi	0	880	547	72	111	479	320	483	0	Content		468	304	12237374	967768459
12254	17:12:25.573	00:00:12.253	735	540,1575	455,3999	0,4933352	0,971583	593,7839	3,825519	0	576,1348	395,342	0,3140298	0,9560956	587,761	4,258355	0	22	558	425						Untertest1.avi	0	880	547	72	111	479	320	483	0	Content		486	314	12253998	967785083
12271	17:12:25.590	00:00:12.270	736	544,856	452,2151	0,4934113	0,9714889	593,7254	3,824256	0	569,5834	394,6696	0,3140223	0,9560192	587,7501	4,269916	0	22	557	423						Untertest1.avi	0	880	547	72	111	479	320	483	0	Content		485	312	12270623	967801708
12287	17:12:25.606	00:00:12.287	737	544,9958	456,8835	0,4934772	0,9714599	593,6263	3,830724	0	565,585	398,7287	0,3140825	0,9559826	587,5359	4,258254	0	22	555	428						Untertest1.avi	0	880	547	72	111	479	320	483	0	Content		483	317	12287246	967818331
12304	17:12:25.623	00:00:12.303	738	543,9777	459,1572	0,4935422	0,9714614	593,571	3,819592	0	564,2161	400,5814	0,3141211	0,9559789	587,4777	4,241214	0	22	554	430						Untertest1.avi	0	880	547	72	111	479	320	483	0	Content		482	319	12303997	967835082
12321	17:12:25.640	00:00:12.320	739	541,7203	454,9498	0,4936235	0,9715071	593,4832	3,814883	0	563,813	397,1914	0,3141728	0,9559637	587,3862	4,240127	0	22	553	426						Untertest1.avi	0	880	547	72	111	479	320	483	0	Content		481	315	12320619	967851704
12337	17:12:25.656	00:00:12.337	740	538,8971	456,7181	0,4937145	0,9715833	593,4538	3,799212	0	568,132	395,8353	0,3142481	0,9559698	587,4219	4,22413	0	22	554	426						Untertest1.avi	0	880	547	72	111	479	320	483	0	Content		482	315	12337246	967868331
12354	17:12:25.673	00:00:12.353	741	543,4853	453,1746	0,4938226	0,9717896	593,2057	3,796503	0	564,9557	399,1488	0,3143193	0,9560771	587,3106	4,230088	0	22	554	426						Untertest1.avi	0	880	547	72	111	479	320	483	0	Content		482	315	12353867	967884952
12371	17:12:25.690	00:00:12.370	742	542,4772	458,1386	0,4939308	0,9719754	593,3163	3,797149	0	560,5621	396,9555	0,3144085	0,9562023	587,2073	4,222552	0	22	552	428						Untertest1.avi	0	880	547	72	111	479	320	483	0	Content		480	317	12370615	967901700
12387	17:12:25.706	00:00:12.387	743	538,7249	458,6598	0,4940283	0,9721003	593,2703	3,779013	0	559,5826	401,0579	0,3144985	0,9562597	587,116	4,212461	0	22	549	430						Untertest1.avi	0	880	547	72	111	479	320	483	0	Content		477	319	12387239	967918324
12404	17:12:25.723	00:00:12.403	744	542,3384	464,9454	0,4941548	0,9721884	593,1279	3,788008	0	563,1573	398,995	0,3146297	0,9562921	587,0438	4,206361	0	22	553	432						Untertest1.avi	0	880	547	72	111	479	320	483	0	Content		481	321	12403862	967934947
12420	17:12:25.739	00:00:12.420	745	541,8461	467,5376	0,4942922	0,9722458	593,0787	3,77956	0	562,9271	401,5928	0,3147295	0,956266	587,1402	4,191669	0	22	552	435						Untertest1.avi	0	880	547	72	111	479	320	483	0	Content		480	324	12420484	967951569
12437	17:12:25.756	00:00:12.437	746	541,4473	461,1575	0,4944067	0,9723009	593,0918	3,772555	0	560,0821	400,2493	0,3148374	0,9562494	587,1378	4,194671	0	22	551	431						Untertest1.avi	0	880	547	72	111	479	320	483	0	Content		479	320	12437241	967968326
12454	17:12:25.773	00:00:12.453	747	540,0752	461,687	0,4945333	0,9723483	593,0632	3,761588	0	555,6122	400,1994	0,3149553	0,9562423	587,0264	4,204936	0	22	548	431						Untertest1.avi	0	880	547	72	111	479	320	483	0	Content		476	320	12453871	967984956
12470	17:12:25.789	00:00:12.470	748	539,3213	462,9329	0,4946423	0,9723552	593,0927	3,777194	0	559,7717	398,9252	0,3150963	0,9561987	586,9583	4,195249	0	22	550	431						Untertest1.avi	0	880	547	72	111	479	320	483	0	Content		478	320	12470483	968001568
12487	17:12:25.806	00:00:12.487	749	541,309	462,4697	0,4947602	0,972335	593,0144	3,775207	0	562,1833	397,2153	0,3151889	0,9561175	586,9971	4,203472	0	22	552	430						Untertest1.avi	0	880	547	72	111	479	320	483	0	Content		480	319	12487231	968018316
12504	17:12:25.823	00:00:12.503	750	539,2933	461,9449	0,4948799	0,9722973	593,0189	3,779571	0	558,1378	400,0326	0,3152964	0,9559815	587,102	4,206328	0	22	549	431						Untertest1.avi	0	880	547	72	111	479	320	483	0	Content		477	320	12503854	968034939
12520	17:12:25.839	00:00:12.520	751	538,3635	464,7373	0,4950141	0,9722456	593,0503	3,75136	0	557,6072	399,2321	0,3154037	0,9559075	586,9955	4,191261	0	22	548	432						Untertest1.avi	0	880	547	72	111	479	320	483	0	Content		476	321	12520478	968051563
12537	17:12:25.856	00:00:12.537	752	541,5302	464,7872	0,4951713	0,972216	592,9108	3,775747	0	561,789	398,3691	0,3155589	0,9558452	586,8998	4,205667	0	22	552	432						Untertest1.avi	0	880	547	72	111	479	320	483	0	Content		480	321	12537100	968068185
12554	17:12:25.873	00:00:12.553	753	534,9455	463,3316	0,4953246	0,9721304	593,025	3,76909	0	566,4974	404,3727	0,3156727	0,9557102	586,9406	4,202272	0	22	551	434						Untertest1.avi	0	880	547	72	111	479	320	483	0	Content		479	323	12553723	968084808
12570	17:12:25.889	00:00:12.570	754	529,6844	460,1793	0,4954878	0,972044	593,163	3,765346	0	566,0988	402,202	0,3158074	0,9555748	586,933	4,204612	0	22	548	431						Untertest1.avi	0	880	547	72	111	479	320	483	0	Content		476	320	12570475	968101560
12587	17:12:25.906	00:00:12.587	755	529,7236	455,2967	0,4956953	0,9720062	592,8884	3,761227	0	567,3434	402,4752	0,3159811	0,9554783	586,8079	4,202186	0	22	549	429						Untertest1.avi	0	880	547	72	111	479	320	483	0	Content		477	318	12587097	968118182
12604	17:12:25.923	00:00:12.603	756	534,8782	463,1267	0,4958938	0,9720688	593,1024	3,788225	0	568,8051	406,4616	0,3161278	0,955469	586,892	4,217344	0	22	552	435						Untertest1.avi	0	880	547	72	111	479	320	483	0	Content		480	324	12603734	968134819
12620	17:12:25.939	00:00:12.620	757	527,1776	463,0541	0,4960924	0,972172	593,0115	3,765858	0	571,9993	404,7893	0,3163208	0,9555383	586,9099	4,208781	0	22	550	434						Untertest1.avi	0	880	547	72	111	479	320	483	0	Content		478	323	12620488	968151573
12637	17:12:25.956	00:00:12.637	758	526,1665	459,5882	0,4963103	0,9722736	592,9751	3,77694	0	571,4855	405,0611	0,3165452	0,9555659	586,8262	4,207942	0	22	549	432						Untertest1.avi	0	880	547	72	111	479	320	483	0	Content		477	321	12637098	968168183
12654	17:12:25.973	00:00:12.653	759	528,3107	463,1078	0,496555	0,9723611	592,9242	3,77752	0	574,1497	408,068	0,3167725	0,9555985	586,8147	4,219035	0	22	551	436						Untertest1.avi	0	880	547	72	111	479	320	483	0	Content		479	325	12653722	968184807
12670	17:12:25.989	00:00:12.670	760	528,8152	455,5304	0,4967996	0,9724793	592,8724	3,782932	0	572,8424	407,1329	0,3170398	0,9555994	586,7342	4,229539	0	22	551	431						Untertest1.avi	0	880	547	72	111	479	320	483	0	Content		479	320	12670360	968201445
12687	17:12:26.006	00:00:12.687	761	517,1237	458,303	0,4973677	0,9727229	593,1847	3,794961	0	560,4918	406,5919	0,3175861	0,9557747	587,042	4,246006	0	23	539	432						Untertest1.avi	0	880	547	72	111	281	325	216	0	Content		467	321	12687096	968218181
12704	17:12:26.023	00:00:12.703	762	331,1342	486,1975	0,4991366	0,9729939	592,6517	3,796517	0	394,3851	398,246	0,3194875	0,9561731	586,7225	4,248632	0	23	363	442						Untertest1.avi	0	880	547	72	111	281	325	216	0	Content		291	331	12703719	968234804
12720	17:12:26.039	00:00:12.720	763	349,3983	479,7495	0,4997386	0,9730819	592,6833	3,805875	0	377,0982	397,1874	0,3203078	0,9561983	586,5693	4,265212	0	23	363	438						Untertest1.avi	0	880	547	72	111	281	325	216	0	Content		291	327	12720353	968251438
12737	17:12:26.056	00:00:12.737	764	335,2253	479,7802	0,4999494	0,9731058	592,8235	3,811016	0	358,4008	401,204	0,3205571	0,9562206	586,7817	4,255574	0	23	347	440						Untertest1.avi	0	880	547	72	111	281	325	216	0	Content		275	329	12737090	968268175
12754	17:12:26.073	00:00:12.753	765	339,5975	476,9619	0,5002156	0,9732083	592,7241	3,807088	0	360,8874	399,1967	0,3208641	0,956241	586,5847	4,270317	0	23	350	438						Untertest1.avi	0	880	547	72	111	281	325	216	0	Content		278	327	12753712	968284797
12770	17:12:26.089	00:00:12.770	766	345,3637	469,2044	0,5005156	0,9733182	592,5234	3,789554	0	358,6591	400,5825	0,3211113	0,9562327	586,6492	4,280886	0	23	352	435						Untertest1.avi	0	880	547	72	111	281	325	216	0	Content		280	324	12770347	968301432
12787	17:12:26.106	00:00:12.786	767	343,596	471,5613	0,5007592	0,9734019	592,6212	3,802367	0	362,6512	398,8966	0,3213866	0,9562262	586,4516	4,283743	0	23	353	435						Untertest1.avi	0	880	547	72	111	281	325	216	0	Content		281	324	12786960	968318045
12804	17:12:26.123	00:00:12.803	768	346,6457	471,0446	0,5010381	0,9733884	592,4523	3,807102	0	360,9348	397,445	0,3216065	0,9561517	586,5438	4,291295	0	23	354	434						Untertest1.avi	0	880	547	72	111	281	325	216	0	Content		282	323	12803585	968334670
12820	17:12:26.139	00:00:12.820	769	343,5113	475,302	0,5012644	0,9732803	592,49	3,802204	0	359,1718	397,9427	0,3218612	0,9560169	586,3846	4,296519	0	23	351	437						Untertest1.avi	0	880	547	72	111	281	325	216	0	Content		279	326	12820344	968351429
12837	17:12:26.156	00:00:12.836	770	347,0562	474,5712	0,5015203	0,9732556	592,3504	3,794895	0	361,255	398,142	0,3220678	0,9559199	586,3811	4,30599	0	23	354	436						Untertest1.avi	0	880	547	72	111	281	325	216	0	Content		282	325	12836831	968367916
12854	17:12:26.173	00:00:12.853	771	345,8749	475,7437	0,501742	0,9731852	592,2994	3,784016	0	358,9926	398,9001	0,3223068	0,9558528	586,2508	4,301475	0	23	352	437						Untertest1.avi	0	880	547	72	111	281	325	216	0	Content		280	326	12853579	968384664
12870	17:12:26.189	00:00:12.870	772	344,7822	474,1154	0,5019729	0,9732616	592,1978	3,801237	0	361,1721	401,2766	0,322495	0,9558681	586,2055	4,306537	0	23	353	438						Untertest1.avi	0	880	547	72	111	281	325	216	0	Content		281	327	12870339	968401424
12887	17:12:26.206	00:00:12.886	773	346,2543	471,4763	0,5021448	0,9732902	592,2061	3,796032	0	365,1501	399,5236	0,3226812	0,9558412	586,1348	4,308368	0	23	356	435						Untertest1.avi	0	880	547	72	111	281	325	216	0	Content		284	324	12886824	968417909
12904	17:12:26.223	00:00:12.903	774	367,883	470,9442	0,5020021	0,9732	591,9772	3,793729	0	390,4184	401,7941	0,3224633	0,9557716	585,869	4,317688	0	24	379	436						Untertest1.avi	0	880	547	72	111	385	312	250	0	Content		307	325	12903572	968434657
12920	17:12:26.239	00:00:12.920	775	460,5592	446,0829	0,5013642	0,9729937	592,1193	3,801305	0	484,6844	392,1567	0,3218052	0,9555203	586,1611	4,312489	0	24	473	419						Untertest1.avi	0	880	547	72	111	385	312	250	0	Content		401	308	12920194	968451279
12937	17:12:26.256	00:00:12.936	776	438,9738	451,7245	0,5014761	0,9730384	592,0171	3,809565	0	461,3669	393,6237	0,3219521	0,9555634	585,9039	4,317208	0	24	450	423						Untertest1.avi	0	880	547	72	111	385	312	250	0	Content		378	312	12936819	968467904
12954	17:12:26.273	00:00:12.953	777	448,175	448,5528	0,5015582	0,9731784	591,995	3,794716	0	466,9041	395,0986	0,3220353	0,955638	585,7236	4,300113	0	24	458	422						Untertest1.avi	0	880	547	72	111	385	312	250	0	Content		386	311	12953568	968484653
12970	17:12:26.289	00:00:12.970	778	448,6614	447,283	0,5016323	0,9731708	591,9773	3,792801	0	463,0164	392,8286	0,322101	0,9556234	585,6951	4,288499	0	24	456	420						Untertest1.avi	0	880	547	72	111	385	312	250	0	Content		384	309	12970190	968501275
12987	17:12:26.306	00:00:12.986	779	447,6317	448,8527	0,5017107	0,9730852	591,8511	3,798606	0	467,3922	393,1198	0,3221659	0,9555296	585,7528	4,288016	0	24	458	421						Untertest1.avi	0	880	547	72	111	385	312	250	0	Content		386	310	12986816	968517901
13003	17:12:26.322	00:00:13.003	780	447,7715	452,4955	0,501803	0,9729962	591,6104	3,785183	0	469,0202	393,7842	0,3222481	0,955459	585,6082	4,270025	0	24	458	423						Untertest1.avi	0	880	547	72	111	385	312	250	0	Content		386	312	13003441	968534526
13020	17:12:26.339	00:00:13.020	781	449,7474	445,6839	0,501869	0,9729486	591,6488	3,775968	0	470,1271	394,9732	0,3222969	0,9554532	585,5863	4,257029	0	24	460	420						Untertest1.avi	0	880	547	72	111	385	312	250	0	Content		388	309	13020188	968551273
13037	17:12:26.356	00:00:13.036	782	447,0747	449,8807	0,5019331	0,972941	591,6481	3,7584	0	464,0201	396,7432	0,3223329	0,9554491	585,5255	4,234875	0	24	456	423						Untertest1.avi	0	880	547	72	111	385	312	250	0	Content		384	312	13036815	968567900
13053	17:12:26.372	00:00:13.053	783	451,2484	448,6339	0,5019932	0,9729173	591,691	3,755533	0	464,45	397,9283	0,3223814	0,9554036	585,5176	4,215631	0	24	458	423						Untertest1.avi	0	880	547	72	111	385	312	250	0	Content		386	312	13053436	968584521
13070	17:12:26.389	00:00:13.070	784	451,2273	448,9296	0,5020338	0,9729432	591,7545	3,756258	0	463,0041	397,0451	0,3224205	0,9553906	585,5262	4,200999	0	24	457	423						Untertest1.avi	0	880	547	72	111	385	312	250	0	Content		385	312	13070185	968601270
13087	17:12:26.406	00:00:13.086	785	449,3913	452,307	0,5020679	0,9730521	591,7344	3,735511	0	462,4855	398,3535	0,3224627	0,9554567	585,4839	4,173177	0	24	456	425						Untertest1.avi	0	880	547	72	111	385	312	250	0	Content		384	314	13086682	968617767
13103	17:12:26.422	00:00:13.103	786	451,658	453,3403	0,5021031	0,9733294	591,6893	3,743498	0	466,2822	401,145	0,3225207	0,9555824	585,4028	4,161088	0	24	459	427						Untertest1.avi	0	880	547	72	111	385	312	250	0	Content		387	316	13103435	968634520
13120	17:12:26.439	00:00:13.120	787	449,6365	453,8993	0,5021639	0,9735551	591,59	3,734952	0	463,9886	392,5635	0,3225646	0,9557326	585,4194	4,162178	0	24	457	423						Untertest1.avi	0	880	547	72	111	385	312	250	0	Content		385	312	13120057	968651142
13137	17:12:26.456	00:00:13.136	788	449,5008	456,4047	0,502215	0,9736804	591,5506	3,730645	0	461,6683	400,1062	0,322625	0,9557902	585,4089	4,135769	0	24	456	428						Untertest1.avi	0	880	547	72	111	385	312	250	0	Content		384	317	13136681	968667766
13153	17:12:26.472	00:00:13.153	789	452,1508	453,9315	0,502205	0,9738197	591,5454	3,703325	0	462,3687	397,5598	0,3226093	0,9558896	585,3217	4,112081	0	25	457	426						Untertest1.avi	0	880	547	72	111	444	322	383	0	Content		385	315	13153432	968684517
13170	17:12:26.489	00:00:13.170	790	532,3406	461,463	0,5016397	0,9740983	591,8035	3,712906	0	549,1241	417,5502	0,3220843	0,9559972	585,5662	4,112232	0	25	541	440						Untertest1.avi	0	880	547	72	111	444	322	383	0	Content		469	329	13170056	968701141
13187	17:12:26.506	00:00:13.186	791	497,9279	456,0801	0,5016738	0,9741598	591,7319	3,716021	0	518,9785	408,8154	0,3221726	0,9560532	585,388	4,107118	0	25	508	432						Untertest1.avi	0	880	547	72	111	444	322	383	0	Content		436	321	13186678	968717763
13203	17:12:26.522	00:00:13.203	792	510,7701	457,9273	0,501691	0,9742321	591,7327	3,693143	0	520,791	415,64	0,3222143	0,9560308	585,4148	4,099975	0	25	516	437						Untertest1.avi	0	880	547	72	111	444	322	383	0	Content		444	326	13203429	968734514
13220	17:12:26.539	00:00:13.219	793	512,7115	454,8457	0,5016799	0,974272	591,782	3,69295	0	523,4164	411,3811	0,3222141	0,9560458	585,5068	4,089938	0	25	518	433						Untertest1.avi	0	880	547	72	111	444	322	383	0	Content		446	322	13219929	968751014
13237	17:12:26.556	00:00:13.236	794	513,1113	455,5298	0,5016313	0,9742678	591,9033	3,689958	0	522,3237	408,2711	0,3221924	0,9560394	585,5119	4,083316	0	25	518	432						Untertest1.avi	0	880	547	72	111	444	322	383	0	Content		446	321	13236678	968767763
13253	17:12:26.572	00:00:13.253	795	513,0376	456,5343	0,5015796	0,9742606	591,9743	3,704055	0	524,2719	408,894	0,3221203	0,9560464	585,6625	4,074584	0	25	519	433						Untertest1.avi	0	880	547	72	111	444	322	383	0	Content		447	322	13253301	968784386
13270	17:12:26.589	00:00:13.269	796	512,9313	455,8453	0,5014827	0,9741867	591,9806	3,702185	0	519,7653	410,9673	0,3219959	0,9560474	585,7085	4,076095	0	25	516	433						Untertest1.avi	0	880	547	72	111	444	322	383	0	Content		444	322	13269923	968801008
13287	17:12:26.606	00:00:13.286	797	514,4229	463,8399	0,5013593	0,9739637	592,0067	3,706562	0	525,715	410,7148	0,3219075	0,9559717	585,7466	4,078961	0	25	520	437						Untertest1.avi	0	880	547	72	111	444	322	383	0	Content		448	326	13286670	968817755
13303	17:12:26.622	00:00:13.303	798	515,753	456,6945	0,5012057	0,9737102	592,009	3,702954	0	523,8823	407,4257	0,3217825	0,9558443	585,7225	4,087398	0	25	520	432						Untertest1.avi	0	880	547	72	111	444	322	383	0	Content		448	321	13303297	968834382
13320	17:12:26.639	00:00:13.319	799	510,7524	455,2632	0,5010692	0,9735451	592,1042	3,712853	0	521,2127	409,9682	0,3216065	0,9556915	585,7366	4,088993	0	25	516	433						Untertest1.avi	0	880	547	72	111	444	322	383	0	Content		444	322	13319920	968851005
13337	17:12:26.656	00:00:13.336	800	511,8923	458,3574	0,5009589	0,9734108	592,0574	3,718746	0	525,3358	410,1537	0,321463	0,9556329	585,7587	4,101948	0	25	519	434						Untertest1.avi	0	880	547	72	111	444	322	383	0	Content		447	323	13336542	968867627
13353	17:12:26.672	00:00:13.353	801	510,292	458,0814	0,5007997	0,973376	591,9901	3,71919	0	525,0745	408,1962	0,3213406	0,9556722	585,6989	4,101093	0	25	518	433						Untertest1.avi	0	880	547	72	111	444	322	383	0	Content		446	322	13353293	968884378
13370	17:12:26.689	00:00:13.369	802	508,1993	457,5595	0,5007117	0,9733648	592,0339	3,726461	0	517,0458	410,5419	0,3212199	0,9557197	585,7525	4,119629	0	25	513	434						Untertest1.avi	0	880	547	72	111	444	322	383	0	Content		441	323	13369914	968900999
13387	17:12:26.706	00:00:13.386	803	509,2153	452,5257	0,5006312	0,9734115	592,0017	3,734953	0	519,9756	408,6204	0,3211275	0,9557723	585,6446	4,117868	0	25	515	431						Untertest1.avi	0	880	547	72	111	444	322	383	0	Content		443	320	13386536	968917621
13403	17:12:26.722	00:00:13.403	804	510,3708	457,1244	0,5006174	0,9734686	592,012	3,740819	0	523,2383	408,4025	0,3210936	0,9559006	585,6421	4,123934	0	25	517	433						Untertest1.avi	0	880	547	72	111	444	322	383	0	Content		445	322	13403286	968934371
13420	17:12:26.739	00:00:13.419	805	509,7246	455,3602	0,5006024	0,9735324	592,0184	3,743816	0	520,5342	406,4127	0,3210813	0,9559917	585,632	4,138479	0	25	515	431						Untertest1.avi	0	880	547	72	111	444	322	383	0	Content		443	320	13419907	968950992
13437	17:12:26.756	00:00:13.436	806	508,7066	459,3592	0,5006021	0,973564	591,9639	3,760916	0	522,3531	406,5422	0,321089	0,9561034	585,6207	4,159618	0	25	516	433						Untertest1.avi	0	880	547	72	111	444	322	383	0	Content		444	322	13436530	968967615
13453	17:12:26.772	00:00:13.453	807	505,4619	458,2966	0,5006189	0,9735128	591,9465	3,766757	0	525,6923	406,3921	0,3211558	0,9560412	585,5568	4,176355	0	25	516	432						Untertest1.avi	0	880	547	72	111	444	322	383	0	Content		444	321	13453154	968984239
13470	17:12:26.789	00:00:13.469	808	505,8958	453,8056	0,5006102	0,9734174	591,9291	3,774842	0	523,4292	407,9909	0,3211825	0,9559694	585,5933	4,175472	0	25	515	431						Untertest1.avi	0	880	547	72	111	444	322	383	0	Content		443	320	13469778	969000863
13487	17:12:26.806	00:00:13.486	809	504,9098	460,4966	0,5006531	0,9733168	591,9271	3,78788	0	525,3473	400,7739	0,3212786	0,9559257	585,5181	4,180325	0	25	515	431						Untertest1.avi	0	880	547	72	111	444	322	383	0	Content		443	320	13486539	969017624
13503	17:12:26.822	00:00:13.503	810	505,7541	464,3742	0,5006428	0,9731377	591,961	3,7979	0	525,3923	399,3416	0,3213541	0,9558687	585,5614	4,201845	0	25	516	432						Untertest1.avi	0	880	547	72	111	444	322	383	0	Content		444	321	13503155	969034240
13520	17:12:26.839	00:00:13.519	811	530,8651	555,0398	0,5005612	0,9727431	592,0872	3,638712	0	512,3123	492,8643	0,3215425	0,9556049	585,597	4,009944	0	25	522	524						Untertest1.avi	0	880	547	72	111	444	322	383	0	Content		450	413	13519775	969050860
13537	17:12:26.856	00:00:13.536	812	-1024	-768	-1	-1	-1	-1	4	-1024	-768	-1	-1	-1	-1	4		0	0						Untertest1.avi	0	880	547	72	111				0	Content		-72	-111	13536524	969067609
13553	17:12:26.872	00:00:13.553	813	-1024	-768	-1	-1	-1	-1	4	-1024	-768	-1	-1	-1	-1	4		0	0						Untertest1.avi	0	880	547	72	111				0	Content		-72	-111	13553144	969084229
13570	17:12:26.889	00:00:13.569	814	-1024	-768	-1	-1	-1	-1	4	-1024	-768	-1	-1	-1	-1	4		0	0						Untertest1.avi	0	880	547	72	111				0	Content		-72	-111	13569770	969100855
13586	17:12:26.905	00:00:13.586	815	-1024	-768	-1	-1	-1	-1	4	-1024	-768	-1	-1	-1	-1	4		0	0						Untertest1.avi	0	880	547	72	111				0	Content		-72	-111	13586389	969117474
13603	17:12:26.922	00:00:13.603	816	-1024	-768	-1	-1	-1	-1	4	-1024	-768	-1	-1	-1	-1	4		0	0						Untertest1.avi	0	880	547	72	111				0	Content		-72	-111	13603138	969134223
13620	17:12:26.939	00:00:13.619	817	-1024	-768	-1	-1	-1	-1	4	-1024	-768	-1	-1	-1	-1	4		0	0						Untertest1.avi	0	880	547	72	111				0	Content		-72	-111	13619772	969150857
13636	17:12:26.955	00:00:13.636	818	-1024	-768	-1	-1	-1	-1	4	-1024	-768	-1	-1	-1	-1	4		0	0						Untertest1.avi	0	880	547	72	111				0	Content		-72	-111	13636437	969167522
13653	17:12:26.972	00:00:13.653	819	-1024	-768	-1	-1	-1	-1	4	-1024	-768	-1	-1	-1	-1	4		0	0						Untertest1.avi	0	880	547	72	111				0	Content		-72	-111	13653104	969184189
13670	17:12:26.989	00:00:13.669	820	-1024	-768	-1	-1	-1	-1	4	-1024	-768	-1	-1	-1	-1	4		0	0						Untertest1.avi	0	880	547	72	111				0	Content		-72	-111	13669772	969200857
13686	17:12:27.005	00:00:13.686	821	-1024	-768	-1	-1	-1	-1	4	-1024	-768	-1	-1	-1	-1	4		0	0						Untertest1.avi	0	880	547	72	111				0	Content		-72	-111	13686391	969217476
13703	17:12:27.022	00:00:13.703	822	-1024	-768	-1	-1	-1	-1	4	-1024	-768	-1	-1	-1	-1	4		0	0						Untertest1.avi	0	880	547	72	111				0	Content		-72	-111	13703059	969234144
13720	17:12:27.039	00:00:13.719	823	418,2864	530,9194	0,5036646	0,9741083	590,9467	3,922716	0	435,5621	455,9008	0,3240786	0,9563088	584,6652	4,35596	0	26	427	493						Untertest1.avi	0	880	547	72	111	355	385	400	0	Content		355	382	13719637	969250722
13736	17:12:27.055	00:00:13.736	824	419,1733	533,4003	0,5038186	0,9742413	590,856	3,942648	0	437,9333	456,0125	0,3242063	0,9563585	584,5506	4,366871	0	26	429	495						Untertest1.avi	0	880	547	72	111	355	385	400	0	Content		357	384	13736387	969267472
13753	17:12:27.072	00:00:13.753	825	416,2043	532,7368	0,5039803	0,9743586	590,7651	3,955471	0	435,4549	455,3612	0,3243313	0,9564537	584,3829	4,377377	0	26	426	494						Untertest1.avi	0	880	547	72	111	355	385	400	0	Content		354	383	13753010	969284095
13770	17:12:27.089	00:00:13.769	826	420,1294	534,3938	0,5041792	0,9744657	590,7153	3,954882	0	434,8755	455,4283	0,3244517	0,9565212	584,4442	4,385593	0	26	428	495						Untertest1.avi	0	880	547	72	111	355	385	400	0	Content		356	384	13769635	969300720
13786	17:12:27.105	00:00:13.786	827	410,487	533,3894	0,5043367	0,974522	590,7122	3,959033	0	438,8394	459,3473	0,3246343	0,9565052	584,2822	4,393666	0	26	425	496						Untertest1.avi	0	880	547	72	111	355	385	400	0	Content		353	385	13786259	969317344
13803	17:12:27.122	00:00:13.803	828	416,1903	532,6819	0,5045082	0,9745706	590,5694	3,96558	0	440,3591	457,1574	0,3247538	0,9565077	584,2095	4,392901	0	26	428	495						Untertest1.avi	0	880	547	72	111	355	385	400	0	Content		356	384	13803009	969334094
13820	17:12:27.139	00:00:13.819	829	410,8972	534,5248	0,5047026	0,9746688	590,5391	3,972166	0	434,91	458,6403	0,3249012	0,9565646	584,11	4,389858	0	26	423	497						Untertest1.avi	0	880	547	72	111	355	385	400	0	Content		351	386	13819632	969350717
13836	17:12:27.155	00:00:13.836	830	415,5037	533,0107	0,5048478	0,9748129	590,4567	3,981696	0	439,5442	456,4436	0,3250543	0,9566355	584,0738	4,399569	0	26	428	495						Untertest1.avi	0	880	547	72	111	355	385	400	0	Content		356	384	13836258	969367343
13853	17:12:27.172	00:00:13.853	831	421,5035	536,913	0,505003	0,9749409	590,2537	3,98822	0	437,0077	455,3523	0,3251635	0,9567127	584,0114	4,406753	0	26	429	496						Untertest1.avi	0	880	547	72	111	355	385	400	0	Content		357	385	13853007	969384092
13870	17:12:27.189	00:00:13.869	832	416,8793	532,0319	0,505117	0,9749666	590,348	3,984546	0	437,0249	454,9027	0,3252718	0,9566926	583,9929	4,409543	0	26	427	493						Untertest1.avi	0	880	547	72	111	355	385	400	0	Content		355	382	13869630	969400715
13886	17:12:27.205	00:00:13.886	833	416,8896	530,5991	0,5051954	0,9749592	590,3543	4,004031	0	441,1135	456,9867	0,3253353	0,95666	583,8892	4,399865	0	26	429	494						Untertest1.avi	0	880	547	72	111	355	385	400	0	Content		357	383	13886255	969417340
13903	17:12:27.222	00:00:13.902	834	411,205	526,4746	0,5052404	0,9750011	590,3328	3,992365	0	440,2601	459,643	0,3253804	0,956636	583,8417	4,394748	0	26	426	493						Untertest1.avi	0	880	547	72	111	355	385	400	0	Content		354	382	13902879	969433964
13920	17:12:27.239	00:00:13.919	835	415,8608	534,5507	0,5052571	0,9749693	590,2766	3,976166	0	435,2681	459,8188	0,3253759	0,956596	583,7856	4,388911	0	26	426	497						Untertest1.avi	0	880	547	72	111	355	385	400	0	Content		354	386	13919627	969450712
13936	17:12:27.255	00:00:13.936	836	417,5547	533,3718	0,5052217	0,9748998	590,2452	3,963619	0	440,2559	459,4457	0,3253534	0,9564813	583,7012	4,367319	0	26	429	496						Untertest1.avi	0	880	547	72	111	355	385	400	0	Content		357	385	13936252	969467337
13953	17:12:27.272	00:00:13.952	837	414,4279	534,2783	0,5051709	0,9746808	590,2103	3,940313	0	439,4	458,8293	0,3252992	0,956359	583,6656	4,351191	0	26	427	497						Untertest1.avi	0	880	547	72	111	355	385	400	0	Content		355	386	13952875	969483960
13969	17:12:27.288	00:00:13.969	838	412,5891	533,4138	0,5050483	0,9745361	589,9928	3,909313	0	439,5001	462,6736	0,3251676	0,9562874	583,6254	4,317735	0	26	426	498						Untertest1.avi	0	880	547	72	111	355	385	400	0	Content		354	387	13969498	969500583
13986	17:12:27.305	00:00:13.986	839	417,6357	535,4339	0,5049688	0,9744589	589,851	3,899156	0	435,7275	459,1845	0,3250372	0,9562955	583,4687	4,300272	0	26	427	497						Untertest1.avi	0	880	547	72	111	355	385	400	0	Content		355	386	13986120	969517205
14003	17:12:27.322	00:00:14.002	840	419,1571	531,7143	0,5048385	0,9743732	589,9536	3,888102	0	437,2616	461,7855	0,3248977	0,9562815	583,4242	4,28735	0	26	428	497						Untertest1.avi	0	880	547	72	111	355	385	400	0	Content		356	386	14002869	969533954
14019	17:12:27.338	00:00:14.019	841	418,7799	526,3489	0,5047076	0,9742074	589,8996	3,864431	0	433,5964	461,1901	0,3247285	0,9562327	583,4166	4,260314	0	26	426	494						Untertest1.avi	0	880	547	72	111	355	385	400	0	Content		354	383	14019492	969550577
14036	17:12:27.355	00:00:14.036	842	416,9181	527,2693	0,5045961	0,9739364	589,7906	3,838263	0	437,9776	462,7267	0,324605	0,9561395	583,2746	4,241142	0	26	427	495						Untertest1.avi	0	880	547	72	111	355	385	400	0	Content		355	384	14036116	969567201
14053	17:12:27.372	00:00:14.052	843	421,7873	534,6157	0,5044924	0,9737158	589,6128	3,83982	0	437,1173	462,4901	0,3244852	0,9561329	583,2157	4,225166	0	26	429	499						Untertest1.avi	0	880	547	72	111	355	385	400	0	Content		357	388	14052864	969583949
14069	17:12:27.388	00:00:14.069	844	421,616	532,3651	0,5044332	0,9736151	589,551	3,803055	0	438,0719	461,709	0,3244151	0,9561893	583,1576	4,200294	0	26	430	497						Untertest1.avi	0	880	547	72	111	355	385	400	0	Content		358	386	14069490	969600575
14086	17:12:27.405	00:00:14.086	845	424,7551	534,5344	0,5042816	0,9734668	589,7159	3,818503	0	435,9437	463,2395	0,3243245	0,9562588	583,1342	4,19126	0	26	430	499						Untertest1.avi	0	880	547	72	111	355	385	400	0	Content		358	388	14086112	969617197
14103	17:12:27.422	00:00:14.102	846	421,7957	547,502	0,5040438	0,9729406	589,6746	3,779933	0	433,2472	463,2626	0,3243343	0,9562402	583,222	4,170294	0	26	428	505						Untertest1.avi	0	880	547	72	111	355	385	400	0	Content		356	394	14102863	969633948
14119	17:12:27.438	00:00:14.119	847	-1024	-768	-1	-1	-1	-1	4	-1024	-768	-1	-1	-1	-1	4		0	0						Untertest1.avi	0	880	547	72	111				0	Content		-72	-111	14119361	969650446
14136	17:12:27.455	00:00:14.136	848	-1024	-768	-1	-1	-1	-1	4	-1024	-768	-1	-1	-1	-1	4		0	0						Untertest1.avi	0	880	547	72	111				0	Content		-72	-111	14136111	969667196
14153	17:12:27.472	00:00:14.152	849	-1024	-768	-1	-1	-1	-1	4	-1024	-768	-1	-1	-1	-1	4		0	0						Untertest1.avi	0	880	547	72	111				0	Content		-72	-111	14152733	969683818
14169	17:12:27.488	00:00:14.169	850	-1024	-768	-1	-1	-1	-1	4	-1024	-768	-1	-1	-1	-1	4		0	0						Untertest1.avi	0	880	547	72	111				0	Content		-72	-111	14169359	969700444
14186	17:12:27.505	00:00:14.186	851	-1024	-768	-1	-1	-1	-1	4	-1024	-768	-1	-1	-1	-1	4		0	0						Untertest1.avi	0	880	547	72	111				0	Content		-72	-111	14186104	969717189
14203	17:12:27.522	00:00:14.202	852	-1024	-768	-1	-1	-1	-1	4	-1024	-768	-1	-1	-1	-1	4		0	0						Untertest1.avi	0	880	547	72	111				0	Content		-72	-111	14202729	969733814
14219	17:12:27.538	00:00:14.219	853	-1024	-768	-1	-1	-1	-1	4	-1024	-768	-1	-1	-1	-1	4		0	0						Untertest1.avi	0	880	547	72	111				0	Content		-72	-111	14219354	969750439
14236	17:12:27.555	00:00:14.236	854	-1024	-768	-1	-1	-1	-1	4	-1024	-768	-1	-1	-1	-1	4		0	0						Untertest1.avi	0	880	547	72	111				0	Content		-72	-111	14236022	969767107
14253	17:12:27.572	00:00:14.252	855	-1024	-768	-1	-1	-1	-1	4	-1024	-768	-1	-1	-1	-1	4		0	0						Untertest1.avi	0	880	547	72	111				0	Content		-72	-111	14252675	969783760
14269	17:12:27.588	00:00:14.269	856	-1024	-768	-1	-1	-1	-1	4	-1024	-768	-1	-1	-1	-1	4		0	0						Untertest1.avi	0	880	547	72	111				0	Content		-72	-111	14269343	969800428
14286	17:12:27.605	00:00:14.286	857	-1024	-768	-1	-1	-1	-1	4	-1024	-768	-1	-1	-1	-1	4		0	0						Untertest1.avi	0	880	547	72	111				0	Content		-72	-111	14286010	969817095
14303	17:12:27.622	00:00:14.302	858	-1024	-768	-1	-1	-1	-1	4	-1024	-768	-1	-1	-1	-1	4		0	0						Untertest1.avi	0	880	547	72	111				0	Content		-72	-111	14302619	969833704
14319	17:12:27.638	00:00:14.319	859	-1024	-768	-1	-1	-1	-1	4	-1024	-768	-1	-1	-1	-1	4		0	0						Untertest1.avi	0	880	547	72	111				0	Content		-72	-111	14319286	969850371
14336	17:12:27.655	00:00:14.335	860	475,0747	434,3304	0,5053184	0,9720025	588,1168	3,744751	0	488,6305	365,9051	0,3249657	0,9555691	581,4187	4,139598	0	27	482	400						Untertest1.avi	0	880	547	72	111	412	294	350	0	Content		410	289	14335976	969867061
14353	17:12:27.672	00:00:14.352	861	480,5277	436,6331	0,5055373	0,9721467	588,17	3,764589	0	486,5415	367,3264	0,3251248	0,9556499	581,4324	4,128773	0	27	484	402						Untertest1.avi	0	880	547	72	111	412	294	350	0	Content		412	291	14352600	969883685
14369	17:12:27.688	00:00:14.369	862	481,8694	437,6245	0,5056877	0,9722318	588,006	3,77447	0	487,3443	369,5508	0,3252777	0,9557707	581,3165	4,140778	0	27	485	404						Untertest1.avi	0	880	547	72	111	412	294	350	0	Content		413	293	14369224	969900309
14386	17:12:27.705	00:00:14.385	863	480,1461	432,1876	0,5058098	0,9724299	587,9254	3,762688	0	489,6109	365,1805	0,3253893	0,9559494	581,2629	4,137964	0	27	485	399						Untertest1.avi	0	880	547	72	111	412	294	350	0	Content		413	288	14385973	969917058
14403	17:12:27.722	00:00:14.402	864	471,2861	435,8975	0,5059257	0,9725228	587,9074	3,773819	0	492,45	366,0122	0,3254654	0,9561659	581,1818	4,135988	0	27	482	401						Untertest1.avi	0	880	547	72	111	412	294	350	0	Content		410	290	14402597	969933682
14419	17:12:27.738	00:00:14.419	865	481,5127	438,529	0,5060245	0,9725894	587,747	3,78201	0	490,5159	370,8815	0,3255091	0,9563096	581,1393	4,147961	0	27	486	405						Untertest1.avi	0	880	547	72	111	412	294	350	0	Content		414	294	14419222	969950307
14436	17:12:27.755	00:00:14.435	866	480,3047	439,8163	0,5061032	0,9725933	587,7352	3,781602	0	484,7576	367,2997	0,325557	0,9564028	581,0891	4,153721	0	27	483	404						Untertest1.avi	0	880	547	72	111	412	294	350	0	Content		411	293	14435845	969966930
14452	17:12:27.771	00:00:14.452	867	483,3168	438,6118	0,5061354	0,9726281	587,7379	3,796721	0	491,0225	372,5382	0,3256161	0,9564863	580,975	4,162539	0	27	487	406						Untertest1.avi	0	880	547	72	111	412	294	350	0	Content		415	295	14452467	969983552
14469	17:12:27.788	00:00:14.469	868	478,303	439,6412	0,5061809	0,9727418	587,7422	3,797961	0	491,2679	369,8363	0,3256687	0,9566967	580,9633	4,17304	0	27	485	405						Untertest1.avi	0	880	547	72	111	412	294	350	0	Content		413	294	14469216	970000301
14486	17:12:27.805	00:00:14.485	869	475,0794	436,9686	0,5062221	0,9729575	587,6981	3,789151	0	489,4624	364,2364	0,3257131	0,9569462	580,9807	4,157889	0	27	482	401						Untertest1.avi	0	880	547	72	111	412	294	350	0	Content		410	290	14485837	970016922
14502	17:12:27.821	00:00:14.502	870	477,4617	441,9018	0,5062732	0,9732092	587,6835	3,820272	0	488,4273	369,0672	0,3257662	0,9571296	580,9834	4,189353	0	27	483	405						Untertest1.avi	0	880	547	72	111	412	294	350	0	Content		411	294	14502463	970033548
14519	17:12:27.838	00:00:14.519	871	475,2285	434,7278	0,5063486	0,9734157	587,6357	3,822963	0	489,5188	369,9944	0,3258472	0,9572087	581,0978	4,189722	0	27	482	402						Untertest1.avi	0	880	547	72	111	412	294	350	0	Content		410	291	14519104	970050189
14536	17:12:27.855	00:00:14.535	872	473,5986	438,9804	0,506413	0,9735573	587,6318	3,834112	0	488,7071	374,7235	0,32594	0,9572935	581,058	4,193333	0	27	481	407						Untertest1.avi	0	880	547	72	111	412	294	350	0	Content		409	296	14535844	970066929
14552	17:12:27.871	00:00:14.552	873	483,8367	440,2296	0,5065546	0,9737167	587,6976	3,839103	0	488,0033	370,8667	0,326032	0,9574004	581,0795	4,208404	0	27	486	406						Untertest1.avi	0	880	547	72	111	412	294	350	0	Content		414	295	14552459	970083544
14569	17:12:27.888	00:00:14.569	874	476,7469	443,1331	0,506632	0,9738762	587,7418	3,845128	0	490,9676	368,7403	0,3261663	0,9575517	581,0662	4,211646	0	27	484	406						Untertest1.avi	0	880	547	72	111	412	294	350	0	Content		412	295	14569082	970100167
14586	17:12:27.905	00:00:14.585	875	477,5813	446,2679	0,5067155	0,9739242	587,8237	3,853527	0	491,1848	370,6465	0,3262675	0,957557	581,1422	4,210522	0	27	484	408						Untertest1.avi	0	880	547	72	111	412	294	350	0	Content		412	297	14585830	970116915
14602	17:12:27.921	00:00:14.602	876	472,9516	442,7224	0,5067793	0,9738737	587,8962	3,847845	0	494,2627	366,4922	0,3263552	0,9574789	581,28	4,230806	0	27	484	405						Untertest1.avi	0	880	547	72	111	412	294	350	0	Content		412	294	14602453	970133538
14619	17:12:27.938	00:00:14.619	877	474,6559	442,4217	0,5068005	0,9738775	587,9469	3,852328	0	491,2409	374,882	0,3263949	0,9573653	581,3549	4,230575	0	27	483	409						Untertest1.avi	0	880	547	72	111	412	294	350	0	Content		411	298	14619078	970150163
14636	17:12:27.955	00:00:14.635	878	474,3924	439,9225	0,5068202	0,9738896	587,9828	3,836283	0	488,5797	373,4282	0,3264368	0,9573323	581,3294	4,236143	0	27	481	407						Untertest1.avi	0	880	547	72	111	412	294	350	0	Content		409	296	14635826	970166911
14652	17:12:27.971	00:00:14.652	879	474,7545	444,3191	0,5067826	0,973874	588,0649	3,855977	0	490,1159	373,5218	0,3264054	0,9573601	581,4164	4,237257	0	27	482	409						Untertest1.avi	0	880	547	72	111	412	294	350	0	Content		410	298	14652449	970183534
14669	17:12:27.988	00:00:14.669	880	478,4492	442,1315	0,5067327	0,9737454	588,0892	3,831403	0	493,1243	373,9712	0,3263602	0,9573241	581,5573	4,241286	0	27	486	408						Untertest1.avi	0	880	547	72	111	412	294	350	0	Content		414	297	14669089	970200174
14686	17:12:28.005	00:00:14.685	881	480,8742	438,931	0,506664	0,9735604	588,0899	3,830439	0	492,4323	373,5746	0,3262866	0,9572103	581,5516	4,248769	0	28	487	406						Untertest1.avi	0	880	547	72	111	444	343	833	0	Content		415	295	14685709	970216794
14702	17:12:28.021	00:00:14.702	882	537,9648	487,2241	0,5060562	0,9739592	588,3976	3,816697	0	566,8636	423,4434	0,3257274	0,9577326	581,8267	4,244558	0	28	552	455						Untertest1.avi	0	880	547	72	111	444	343	833	0	Content		480	344	14702321	970233406
14719	17:12:28.038	00:00:14.719	883	507,864	488,0977	0,5059968	0,9740128	588,2886	3,831359	0	524,2163	425,3195	0,3257135	0,9578422	581,7554	4,247653	0	28	516	457						Untertest1.avi	0	880	547	72	111	444	343	833	0	Content		444	346	14719070	970250155
14736	17:12:28.055	00:00:14.735	884	519,5566	489,1663	0,5059009	0,9737477	588,4048	3,795288	0	535,9493	418,3805	0,3256208	0,9576938	581,8366	4,245213	0	28	528	454						Untertest1.avi	0	880	547	72	111	444	343	833	0	Content		456	343	14735695	970266780
14752	17:12:28.071	00:00:14.752	885	520,7856	490,0106	0,5058596	0,9735374	588,4442	3,797706	0	533,1053	423,0826	0,3255726	0,9574846	581,9189	4,245625	0	28	527	457						Untertest1.avi	0	880	547	72	111	444	343	833	0	Content		455	346	14752317	970283402
14769	17:12:28.088	00:00:14.768	886	521,5021	485,9429	0,5058485	0,9732677	588,4374	3,790179	0	534,0258	425,9549	0,3255674	0,9572218	581,965	4,24755	0	28	528	456						Untertest1.avi	0	880	547	72	111	444	343	833	0	Content		456	345	14768941	970300026
14786	17:12:28.105	00:00:14.785	887	527,1544	495,1425	0,5058758	0,9731497	588,4692	3,78366	0	532,5563	426,8423	0,3255969	0,9571373	581,9792	4,239897	0	28	530	461						Untertest1.avi	0	880	547	72	111	444	343	833	0	Content		458	350	14785689	970316774
14802	17:12:28.121	00:00:14.802	888	521,2609	488,0764	0,5059524	0,9733236	588,6017	3,767345	0	534,8933	428,0657	0,3256594	0,957217	582,097	4,244471	0	28	528	458						Untertest1.avi	0	880	547	72	111	444	343	833	0	Content		456	347	14802312	970333397
14819	17:12:28.138	00:00:14.818	889	522,0414	491,091	0,5060458	0,973567	588,5789	3,761969	0	530,0804	433,2009	0,3257737	0,9574237	581,9772	4,232676	0	28	526	462						Untertest1.avi	0	880	547	72	111	444	343	833	0	Content		454	351	14818934	970350019
14836	17:12:28.155	00:00:14.835	890	521,3126	495,4705	0,5061885	0,9737415	588,435	3,75884	0	531,5062	426,6751	0,3259068	0,9575958	582,0284	4,24156	0	28	526	461						Untertest1.avi	0	880	547	72	111	444	343	833	0	Content		454	350	14835683	970366768
14852	17:12:28.171	00:00:14.852	891	521,5676	492,8226	0,5063198	0,9738645	588,5689	3,750254	0	534,5262	428,2772	0,3260616	0,9576902	582,0806	4,23774	0	28	528	461						Untertest1.avi	0	880	547	72	111	444	343	833	0	Content		456	350	14852305	970383390
14869	17:12:28.188	00:00:14.868	892	519,8513	487,2465	0,5064758	0,9739894	588,6275	3,763973	0	535,5297	428,7322	0,32622	0,9577442	582,0004	4,242572	0	28	528	458						Untertest1.avi	0	880	547	72	111	444	343	833	0	Content		456	347	14868930	970400015
14886	17:12:28.205	00:00:14.885	893	514,4749	489,8652	0,506604	0,9740782	588,6146	3,75869	0	534,8708	431,7234	0,3263398	0,9577632	581,9727	4,246797	0	28	525	461						Untertest1.avi	0	880	547	72	111	444	343	833	0	Content		453	350	14885552	970416637
14902	17:12:28.221	00:00:14.902	894	518,3504	485,2691	0,5067146	0,9741116	588,5505	3,762444	0	537,0334	427,8462	0,3264455	0,9577411	582,0716	4,247005	0	28	528	457						Untertest1.avi	0	880	547	72	111	444	343	833	0	Content		456	346	14902300	970433385
14919	17:12:28.238	00:00:14.918	895	520,6485	493,5681	0,5068126	0,9740378	588,6234	3,784108	0	533,6738	430,0386	0,3265272	0,9576229	582,1353	4,260282	0	28	527	462						Untertest1.avi	0	880	547	72	111	444	343	833	0	Content		455	351	14918921	970450006
14936	17:12:28.255	00:00:14.935	896	520,5067	494,1635	0,5068741	0,9739242	588,6709	3,783591	0	535,267	431,8458	0,3265964	0,9574772	582,0549	4,25009	0	28	528	463						Untertest1.avi	0	880	547	72	111	444	343	833	0	Content		456	352	14935544	970466629
14952	17:12:28.271	00:00:14.952	897	516,1224	491,7536	0,5069199	0,9739489	588,6347	3,794725	0	537,7406	433,1794	0,3266563	0,9573516	582,144	4,250328	0	28	527	462						Untertest1.avi	0	880	547	72	111	444	343	833	0	Content		455	351	14952167	970483252
14969	17:12:28.288	00:00:14.968	898	517,6894	490,3409	0,50699	0,9740055	588,6212	3,794559	0	536,0634	434,5336	0,326727	0,9572943	582,069	4,274693	0	28	527	462						Untertest1.avi	0	880	547	72	111	444	343	833	0	Content		455	351	14968916	970500001
14986	17:12:28.305	00:00:14.985	899	517,1509	492,3569	0,5070555	0,9741043	588,5621	3,807977	0	534,1335	432,539	0,326782	0,9572398	582,0384	4,281621	0	28	526	462						Untertest1.avi	0	880	547	72	111	444	343	833	0	Content		454	351	14985538	970516623
15002	17:12:28.321	00:00:15.002	900	520,6523	492,6356	0,5071658	0,9740947	588,3807	3,820609	0	534,7991	432,2944	0,3268737	0,9571311	582,0074	4,282308	0	28	528	462						Untertest1.avi	0	880	547	72	111	444	343	833	0	Content		456	351	15002164	970533249
15019	17:12:28.338	00:00:15.018	901	517,551	492,735	0,5072798	0,9740135	588,4905	3,819107	0	533,1503	429,1652	0,3269998	0,9570008	582,1419	4,287111	0	28	525	461						Untertest1.avi	0	880	547	72	111	444	343	833	0	Content		453	350	15018787	970549872
15036	17:12:28.355	00:00:15.035	902	520,2019	496,1809	0,5074106	0,9739656	588,4626	3,843572	0	539,3088	430,6716	0,3271786	0,9569147	581,9908	4,297716	0	28	530	463						Untertest1.avi	0	880	547	72	111	444	343	833	0	Content		458	352	15035533	970566618
15052	17:12:28.371	00:00:15.052	903	512,6746	492,0327	0,5075629	0,9739763	588,4951	3,828431	0	537,353	429,5095	0,3273142	0,9568648	581,9992	4,325111	0	28	525	461						Untertest1.avi	0	880	547	72	111	444	343	833	0	Content		453	350	15052158	970583243
15069	17:12:28.388	00:00:15.068	904	518,4187	493,9011	0,5077115	0,9739454	588,3561	3,862734	0	536,7231	426,9246	0,3274371	0,9568706	582,0229	4,328558	0	28	528	460						Untertest1.avi	0	880	547	72	111	444	343	833	0	Content		456	349	15068782	970599867
15086	17:12:28.405	00:00:15.085	905	518,0081	497,0096	0,5078384	0,9738053	588,4216	3,867672	0	535,7367	428,9822	0,3275754	0,9567443	581,9446	4,334947	0	28	527	463						Untertest1.avi	0	880	547	72	111	444	343	833	0	Content		455	352	15085528	970616613
15102	17:12:28.421	00:00:15.102	906	516,8404	490,3962	0,5079545	0,9737089	588,4202	3,845352	0	533,2102	427,0839	0,3276627	0,9566846	581,8516	4,344593	0	28	525	459						Untertest1.avi	0	880	547	72	111	444	343	833	0	Content		453	348	15102151	970633236
15119	17:12:28.438	00:00:15.118	907	513,4993	490,5547	0,5080186	0,9736425	588,3521	3,866013	0	537,0389	426,3956	0,3277203	0,9567134	581,8431	4,342536	0	28	525	458						Untertest1.avi	0	880	547	72	111	444	343	833	0	Content		453	347	15118773	970649858
15135	17:12:28.454	00:00:15.135	908	494,3151	484,4575	0,5081787	0,973536	588,167	3,863245	0	518,6138	414,9179	0,3278802	0,956621	581,87	4,335013	0	28	506	450						Untertest1.avi	0	880	547	72	111	444	343	833	0	Content		434	339	15135399	970666484
15152	17:12:28.471	00:00:15.152	909	501,612	477,5964	0,5081976	0,9735082	588,1349	3,839732	0	516,6998	415,5772	0,3279294	0,9565593	581,7885	4,299057	0	28	509	447						Untertest1.avi	0	880	547	72	111	444	343	833	0	Content		437	336	15152147	970683232
15169	17:12:28.488	00:00:15.168	910	500,5685	483,0449	0,5081744	0,9735633	588,0775	3,813369	0	515,2896	412,4863	0,3278828	0,95666	581,8096	4,265183	0	28	508	448						Untertest1.avi	0	880	547	72	111	444	343	833	0	Content		436	337	15168773	970699858
15185	17:12:28.504	00:00:15.185	911	508,8525	485,3126	0,5081549	0,9735804	588,0797	3,772711	0	514,4888	413,2531	0,3278383	0,9566958	581,765	4,218672	0	28	512	449						Untertest1.avi	0	880	547	72	111	444	343	833	0	Content		440	338	15185394	970716479
15202	17:12:28.521	00:00:15.202	912	503,266	480,2793	0,5081479	0,9736474	588,0811	3,718934	0	516,348	416,4638	0,3278404	0,9567669	581,7614	4,162534	0	28	510	448						Untertest1.avi	0	880	547	72	111	444	343	833	0	Content		438	337	15202030	970733115
15219	17:12:28.538	00:00:15.218	913	505,1465	485,2626	0,5081612	0,9737364	588,1204	3,685973	0	511,0507	419,823	0,3278569	0,9568466	581,8721	4,120396	0	28	508	453						Untertest1.avi	0	880	547	72	111	444	343	833	0	Content		436	342	15218641	970749726
15235	17:12:28.554	00:00:15.235	914	508,4181	487,7824	0,5082031	0,9738321	588,1464	3,641499	0	506,9089	414,1948	0,3279183	0,9569521	581,9082	4,058142	0	28	508	451						Untertest1.avi	0	880	547	72	111	444	343	833	0	Content		436	340	15235390	970766475
15252	17:12:28.571	00:00:15.252	915	504,5494	481,6328	0,5083025	0,9738966	588,2248	3,590354	0	509,6619	413,3318	0,328024	0,9569505	581,951	4,007274	0	28	507	447						Untertest1.avi	0	880	547	72	111	444	343	833	0	Content		435	336	15252002	970783087
15269	17:12:28.588	00:00:15.268	916	510,7172	487,7665	0,5084373	0,9739003	588,3089	3,551663	0	509,8567	420,322	0,3281858	0,95689	581,8688	3,963273	0	28	510	454						Untertest1.avi	0	880	547	72	111	444	343	833	0	Content		438	343	15268611	970799696
15285	17:12:28.604	00:00:15.285	917	506,6082	484,1296	0,5085874	0,9738945	588,4055	3,511365	0	507,0886	419,7726	0,3283534	0,9567735	581,9688	3,928278	0	28	507	452						Untertest1.avi	0	880	547	72	111	444	343	833	0	Content		435	341	15285361	970816446
15302	17:12:28.621	00:00:15.301	918	511,3213	483,4688	0,5087722	0,9739062	588,4462	3,478373	0	507,2693	414,8115	0,3285427	0,956689	582,0305	3,886724	0	28	509	449						Untertest1.avi	0	880	547	72	111	444	343	833	0	Content		437	338	15301995	970833080
15319	17:12:28.638	00:00:15.318	919	508,5982	481,4148	0,5089427	0,9738693	588,5699	3,472653	0	504,7498	421,0562	0,3287399	0,956502	581,9969	3,847594	0	28	507	451						Untertest1.avi	0	880	547	72	111	444	343	833	0	Content		435	340	15318608	970849693
15335	17:12:28.654	00:00:15.335	920	509,7053	483,1447	0,5091002	0,9737867	588,5723	3,435702	0	500,4879	421,5248	0,3289303	0,956284	582,183	3,831124	0	28	505	452						Untertest1.avi	0	880	547	72	111	444	343	833	0	Content		433	341	15335355	970866440
15352	17:12:28.671	00:00:15.351	921	514,5258	482,0212	0,5092838	0,973635	588,6722	3,4302	0	505,9873	413,6631	0,3291437	0,9560949	582,0837	3,789231	0	28	510	448						Untertest1.avi	0	880	547	72	111	444	343	833	0	Content		438	337	15351994	970883079
15369	17:12:28.688	00:00:15.368	922	515,0402	480,0396	0,5094315	0,9735133	588,8179	3,418478	0	501,9969	416,8932	0,329311	0,9558834	582,2335	3,761317	0	28	509	448						Untertest1.avi	0	880	547	72	111	444	343	833	0	Content		437	337	15368600	970899685
15385	17:12:28.704	00:00:15.385	923	510,6692	475,0116	0,5095788	0,9733375	588,7654	3,37255	0	494,5911	419,4191	0,3294508	0,9556409	582,3965	3,7508	0	28	503	447						Untertest1.avi	0	880	547	72	111	444	343	833	0	Content		431	336	15385223	970916308
15402	17:12:28.721	00:00:15.401	924	509,8062	479,2396	0,5097082	0,9731527	588,8021	3,367747	0	497,3703	418,2883	0,3295836	0,9554581	582,3677	3,728763	0	28	504	449						Untertest1.avi	0	880	547	72	111	444	343	833	0	Content		432	338	15401846	970932931
15418	17:12:28.737	00:00:15.418	925	512,6643	477,2579	0,5098258	0,9729974	588,9374	3,338308	0	501,565	417,3521	0,3297132	0,9553135	582,2753	3,723918	0	28	507	447						Untertest1.avi	0	880	547	72	111	444	343	833	0	Content		435	336	15418470	970949555
15435	17:12:28.754	00:00:15.435	926	513,5756	483,2917	0,5099106	0,9729061	588,9431	3,372506	0	500,0965	419,846	0,329814	0,9551774	582,423	3,723101	0	28	507	452						Untertest1.avi	0	880	547	72	111	444	343	833	0	Content		435	341	15435220	970966305
15452	17:12:28.771	00:00:15.451	927	515,4485	487,769	0,5100194	0,9728899	588,8441	3,371747	0	499,3845	416,9214	0,3299113	0,9551727	582,4892	3,691544	0	28	507	452						Untertest1.avi	0	880	547	72	111	444	343	833	0	Content		435	341	15451841	970982926
15468	17:12:28.787	00:00:15.468	928	512,6716	479,4607	0,5101571	0,9729595	588,7825	3,337426	0	495,3864	414,2894	0,330025	0,9552608	582,505	3,684911	0	28	504	447						Untertest1.avi	0	880	547	72	111	444	343	833	0	Content		432	336	15468463	970999548
15485	17:12:28.804	00:00:15.485	929	517,0605	479,0405	0,510287	0,9730461	588,8744	3,339929	0	500,4574	415,9572	0,3301618	0,9553421	582,3466	3,678631	0	28	509	447						Untertest1.avi	0	880	547	72	111	444	343	833	0	Content		437	336	15485210	971016295
15502	17:12:28.821	00:00:15.501	930	512,2835	483,7346	0,5104072	0,9731128	588,9131	3,34048	0	494,7224	419,2706	0,3303009	0,9553924	582,4045	3,686852	0	28	504	452						Untertest1.avi	0	880	547	72	111	444	343	833	0	Content		432	341	15501706	971032791
15518	17:12:28.837	00:00:15.518	931	490,1706	469,5335	0,5108003	0,9730031	588,8979	3,34876	0	471,4312	403,4525	0,3306674	0,9552638	582,3311	3,701955	0	29	481	436						Untertest1.avi	0	880	547	72	111	409	311	550	0	Content		409	325	15518457	971049542
15535	17:12:28.854	00:00:15.535	932	491,1021	459,7934	0,5110278	0,9729391	588,7708	3,358221	0	470,9047	386,0404	0,330929	0,9552069	582,5121	3,69116	0	29	481	423						Untertest1.avi	0	880	547	72	111	409	311	550	0	Content		409	312	15535205	971066290
15552	17:12:28.871	00:00:15.551	933	489,6685	458,0874	0,5112143	0,9730867	588,775	3,348592	0	467,3972	389,279	0,3310934	0,9553468	582,4485	3,697127	0	29	479	424						Untertest1.avi	0	880	547	72	111	409	311	550	0	Content		407	313	15551725	971082810
15568	17:12:28.887	00:00:15.568	934	489,5221	448,8896	0,5114079	0,9732984	588,7896	3,364306	0	466,7352	395,4651	0,3313001	0,9554212	582,4399	3,718965	0	29	478	422						Untertest1.avi	0	880	547	72	111	409	311	550	0	Content		406	311	15568455	971099540
15585	17:12:28.904	00:00:15.585	935	489,3718	450,8973	0,5116445	0,9734093	588,6239	3,367788	0	470,1694	393,1637	0,3315023	0,955487	582,4105	3,727564	0	29	480	422						Untertest1.avi	0	880	547	72	111	409	311	550	0	Content		408	311	15585078	971116163
15602	17:12:28.921	00:00:15.601	936	486,1064	452,2989	0,5118522	0,9735091	588,757	3,38989	0	471,4378	393,5889	0,331742	0,9555098	582,3348	3,731114	0	29	479	423						Untertest1.avi	0	880	547	72	111	409	311	550	0	Content		407	312	15601703	971132788
15618	17:12:28.937	00:00:15.618	937	493,1562	455,7101	0,5121082	0,9735775	588,4473	3,398427	0	467,4028	393,3646	0,331976	0,9555365	582,3344	3,744246	0	29	480	425						Untertest1.avi	0	880	547	72	111	409	311	550	0	Content		408	314	15618453	971149538
15635	17:12:28.954	00:00:15.635	938	490,9587	460,0681	0,5123546	0,973634	588,6877	3,413172	0	470,3462	394,9773	0,3322361	0,9555141	582,224	3,759775	0	29	481	428						Untertest1.avi	0	880	547	72	111	409	311	550	0	Content		409	317	15635076	971166161
15652	17:12:28.971	00:00:15.651	939	485,4877	458,7674	0,5126065	0,9736462	588,4325	3,432588	0	466,8467	393,3741	0,3324701	0,9554775	582,2543	3,767453	0	29	476	426						Untertest1.avi	0	880	547	72	111	409	311	550	0	Content		404	315	15651697	971182782
15668	17:12:28.987	00:00:15.668	940	486,736	455,1671	0,5128883	0,9736491	588,5572	3,41513	0	468,6534	391,8979	0,3327545	0,9554179	582,1989	3,797813	0	29	478	424						Untertest1.avi	0	880	547	72	111	409	311	550	0	Content		406	313	15668321	971199406
15685	17:12:29.004	00:00:15.685	941	484,6001	456,6304	0,5131399	0,973701	588,4567	3,423433	0	464,7787	394,5354	0,3330106	0,9554046	582,1487	3,810755	0	29	475	426						Untertest1.avi	0	880	547	72	111	409	311	550	0	Content		403	315	15685072	971216157
15702	17:12:29.021	00:00:15.701	942	484,3441	456,0066	0,5133988	0,9737799	588,4606	3,431919	0	467,771	393,3853	0,3332838	0,9554107	582,1746	3,813968	0	29	476	425						Untertest1.avi	0	880	547	72	111	409	311	550	0	Content		404	314	15701713	971232798
15718	17:12:29.037	00:00:15.718	943	487,7195	455,9316	0,5136262	0,9738341	588,3839	3,46533	0	480,5963	398,3643	0,3336004	0,9549398	582,1671	3,822777	0	29	484	427						Untertest1.avi	0	880	547	72	111	409	311	550	0	Content		412	316	15718332	971249417
15735	17:12:29.054	00:00:15.734	944	490,1467	462,1681	0,51386	0,9738758	588,4337	3,477501	0	470,3912	391,0469	0,3337922	0,955349	582,1671	3,845713	0	29	480	427						Untertest1.avi	0	880	547	72	111	409	311	550	0	Content		408	316	15734951	971266036
15752	17:12:29.071	00:00:15.751	945	486,3865	453,1473	0,5140796	0,9739768	588,3347	3,477088	0	473,7959	390,3926	0,3340539	0,95531	581,9828	3,853292	0	29	480	422						Untertest1.avi	0	880	547	72	111	409	311	550	0	Content		408	311	15751569	971282654
15768	17:12:29.087	00:00:15.768	946	480,1851	453,8254	0,514251	0,9740937	588,3678	3,507907	0	471,5671	392,4714	0,3342516	0,9552801	582,0494	3,863533	0	29	476	423						Untertest1.avi	0	880	547	72	111	409	311	550	0	Content		404	312	15768316	971299401
15785	17:12:29.104	00:00:15.784	947	484,842	450,6364	0,5144712	0,9740886	588,1657	3,507695	0	474,6276	394,6575	0,3344623	0,9551641	582,0392	3,879456	0	29	480	423						Untertest1.avi	0	880	547	72	111	409	311	550	0	Content		408	312	15784944	971316029
15802	17:12:29.121	00:00:15.801	948	486,4114	455,3491	0,5145609	0,9739149	588,1056	3,512902	0	473,798	398,1441	0,3345566	0,9550176	581,8323	3,900522	0	29	480	427						Untertest1.avi	0	880	547	72	111	409	311	550	0	Content		408	316	15801568	971332653
15818	17:12:29.137	00:00:15.818	949	511,656	434,7225	0,514478	0,973648	588,1767	3,525216	0	502,7214	375,298	0,3344561	0,9547327	582,0518	3,894882	0	29	507	405						Untertest1.avi	0	880	547	72	111	409	311	550	0	Content		435	294	15818314	971349399
15835	17:12:29.154	00:00:15.834	950	504,3449	437,86	0,514582	0,9737242	588,1465	3,539299	0	494,2212	383,7242	0,3345931	0,954841	581,8489	3,91661	0	29	499	411						Untertest1.avi	0	880	547	72	111	409	311	550	0	Content		427	300	15834941	971366026
15852	17:12:29.171	00:00:15.851	951	506,3891	437,9294	0,5146654	0,9739265	588,1914	3,565325	0	496,4085	376,8694	0,3346393	0,9550744	581,7797	3,911951	0	29	501	407						Untertest1.avi	0	880	547	72	111	409	311	550	0	Content		429	296	15851558	971382643
15868	17:12:29.187	00:00:15.868	952	506,3978	434,6747	0,514733	0,9741866	588,1966	3,558014	0	500,1051	380,754	0,3346891	0,9552289	581,8233	3,919144	0	29	503	408						Untertest1.avi	0	880	547	72	111	409	311	550	0	Content		431	297	15868306	971399391
15885	17:12:29.204	00:00:15.884	953	510,1635	430,3204	0,5147679	0,9743542	588,1335	3,553016	0	498,3503	382,4426	0,3346916	0,9553955	581,7769	3,920666	0	29	504	406						Untertest1.avi	0	880	547	72	111	409	311	550	0	Content		432	295	15884935	971416020
15902	17:12:29.221	00:00:15.901	954	510,0728	436,7766	0,514772	0,9744946	588,177	3,568536	0	496,9101	383,2971	0,334677	0,955523	581,7529	3,915262	0	29	503	410						Untertest1.avi	0	880	547	72	111	409	311	550	0	Content		431	299	15901553	971432638
15918	17:12:29.237	00:00:15.918	955	510,3712	436,9036	0,5147493	0,9746708	588,0941	3,570561	0	496,5791	383,0947	0,3346594	0,955707	581,7683	3,926485	0	29	503	410						Untertest1.avi	0	880	547	72	111	409	311	550	0	Content		431	299	15918177	971449262
15935	17:12:29.254	00:00:15.934	956	506,3936	436,8427	0,5147125	0,9749451	588,1265	3,581382	0	497,5273	381,924	0,3346314	0,9559486	581,7591	3,939989	0	29	502	409						Untertest1.avi	0	880	547	72	111	409	311	550	0	Content		430	298	15934800	971465885
15952	17:12:29.271	00:00:15.951	957	503,0423	435,8884	0,5146883	0,9751296	588,1142	3,576805	0	497,326	378,407	0,3346087	0,9561186	581,77	3,922199	0	29	500	407						Untertest1.avi	0	880	547	72	111	409	311	550	0	Content		428	296	15951551	971482636
15968	17:12:29.287	00:00:15.968	958	509,692	436,9312	0,5146472	0,975183	588,1843	3,586678	0	498,0022	382,0908	0,3345732	0,9561722	581,779	3,930319	0	29	504	410						Untertest1.avi	0	880	547	72	111	409	311	550	0	Content		432	299	15968175	971499260
15985	17:12:29.304	00:00:15.984	959	506,5123	437,1982	0,5146034	0,9751988	588,1173	3,588635	0	497,7228	383,101	0,3345457	0,9561887	581,8179	3,922111	0	29	502	410						Untertest1.avi	0	880	547	72	111	409	311	550	0	Content		430	299	15984799	971515884
16001	17:12:29.320	00:00:16.001	960	502,5955	435,4833	0,5145375	0,9752338	588,0948	3,600102	0	500,1516	380,1719	0,334513	0,9562352	581,8403	3,918217	0	29	501	408						Untertest1.avi	0	880	547	72	111	409	311	550	0	Content		429	297	16001422	971532507
16018	17:12:29.337	00:00:16.018	961	509,8077	435,039	0,5144486	0,9752169	588,1909	3,606138	0	499,6924	381,7916	0,3344243	0,9562485	582,0573	3,928985	0	29	505	408						Untertest1.avi	0	880	547	72	111	409	311	550	0	Content		433	297	16018167	971549252
16035	17:12:29.354	00:00:16.034	962	504,3575	437,4895	0,5141912	0,9749537	588,5484	3,612004	0	494,557	382,6899	0,334339	0,9561625	582,2793	3,937825	0	29	499	410						Untertest1.avi	0	880	547	72	111	409	311	550	0	Content		427	299	16034790	971565875
16051	17:12:29.370	00:00:16.051	963	555,7971	582,8132	0,5138195	0,9736779	588,6199	3,464766	0	480,8216	466,867	0,334403	0,9557027	582,5064	3,756644	0	29	518	525						Untertest1.avi	0	880	547	72	111	409	311	550	0	Content		446	414	16051416	971582501
16068	17:12:29.387	00:00:16.068	964	-1024	-768	-1	-1	-1	-1	4	-1024	-768	-1	-1	-1	-1	4		0	0						Untertest1.avi	0	880	547	72	111				0	Content		-72	-111	16068037	971599122
16085	17:12:29.404	00:00:16.084	965	-1024	-768	-1	-1	-1	-1	4	-1024	-768	-1	-1	-1	-1	4		0	0						Untertest1.avi	0	880	547	72	111				0	Content		-72	-111	16084788	971615873
16101	17:12:29.420	00:00:16.101	966	-1024	-768	-1	-1	-1	-1	4	-1024	-768	-1	-1	-1	-1	4		0	0						Untertest1.avi	0	880	547	72	111				0	Content		-72	-111	16101408	971632493
16118	17:12:29.437	00:00:16.118	967	-1024	-768	-1	-1	-1	-1	4	-1024	-768	-1	-1	-1	-1	4		0	0						Untertest1.avi	0	880	547	72	111				0	Content		-72	-111	16118030	971649115
16135	17:12:29.454	00:00:16.134	968	-1024	-768	-1	-1	-1	-1	4	-1024	-768	-1	-1	-1	-1	4		0	0						Untertest1.avi	0	880	547	72	111				0	Content		-72	-111	16134787	971665872
16151	17:12:29.470	00:00:16.151	969	-1024	-768	-1	-1	-1	-1	4	-1024	-768	-1	-1	-1	-1	4		0	0						Untertest1.avi	0	880	547	72	111				0	Content		-72	-111	16151408	971682493
16168	17:12:29.487	00:00:16.168	970	-1024	-768	-1	-1	-1	-1	4	-1024	-768	-1	-1	-1	-1	4		0	0						Untertest1.avi	0	880	547	72	111				0	Content		-72	-111	16168075	971699160
16185	17:12:29.504	00:00:16.184	971	-1024	-768	-1	-1	-1	-1	4	-1024	-768	-1	-1	-1	-1	4		0	0						Untertest1.avi	0	880	547	72	111				0	Content		-72	-111	16184737	971715822
16201	17:12:29.520	00:00:16.201	972	-1024	-768	-1	-1	-1	-1	4	-1024	-768	-1	-1	-1	-1	4		0	0						Untertest1.avi	0	880	547	72	111				0	Content		-72	-111	16201404	971732489
16218	17:12:29.537	00:00:16.218	973	481,0276	467,6771	0,5129737	0,9739922	588,8192	3,663352	0	480,2273	417,6332	0,332953	0,9560975	582,3824	3,989928	0	30	481	443						Untertest1.avi	0	880	547	72	111	409	327	250	0	Content		409	332	16218023	971749108
16235	17:12:29.554	00:00:16.234	974	484,8101	466,1677	0,5129083	0,9741052	588,7474	3,67378	0	481,0296	408,9879	0,3328456	0,9562049	582,4142	4,038656	0	30	483	438						Untertest1.avi	0	880	547	72	111	409	327	250	0	Content		411	327	16234648	971765733
16251	17:12:29.570	00:00:16.251	975	478,3417	460,9672	0,5128421	0,9742806	588,7581	3,676267	0	479,731	406,393	0,3327454	0,9563711	582,2899	4,03711	0	30	479	434						Untertest1.avi	0	880	547	72	111	409	327	250	0	Content		407	323	16251272	971782357
16268	17:12:29.587	00:00:16.268	976	482,6207	467,1833	0,5128019	0,9743922	588,7258	3,703412	0	478,9228	408,5327	0,3326629	0,9565108	582,1685	4,057262	0	30	481	438						Untertest1.avi	0	880	547	72	111	409	327	250	0	Content		409	327	16268022	971799107
16285	17:12:29.604	00:00:16.284	977	479,3737	461,57	0,5127788	0,9744585	588,6699	3,709489	0	481,0148	406,6516	0,3325789	0,9565664	582,2316	4,06422	0	30	480	434						Untertest1.avi	0	880	547	72	111	409	327	250	0	Content		408	323	16284645	971815730
16301	17:12:29.620	00:00:16.301	978	483,3732	467,1078	0,5127675	0,9744484	588,664	3,733144	0	482,8775	408,9358	0,3325475	0,9565486	582,198	4,078617	0	30	483	438						Untertest1.avi	0	880	547	72	111	409	327	250	0	Content		411	327	16301270	971832355
16318	17:12:29.637	00:00:16.317	979	478,8535	466,6559	0,5127564	0,9744236	588,6124	3,742161	0	480,7028	410,7546	0,332515	0,9565017	582,1808	4,103889	0	30	480	439						Untertest1.avi	0	880	547	72	111	409	327	250	0	Content		408	328	16317896	971848981
16335	17:12:29.654	00:00:16.334	980	482,1749	467,3452	0,512777	0,9744374	588,5978	3,763168	0	485,9997	408,6656	0,3324947	0,9564821	582,1728	4,113496	0	30	484	438						Untertest1.avi	0	880	547	72	111	409	327	250	0	Content		412	327	16334645	971865730
16351	17:12:29.670	00:00:16.351	981	474,6924	467,4606	0,5128071	0,9744585	588,5611	3,764223	0	482,1269	411,4662	0,3325165	0,9564843	582,1091	4,123174	0	30	478	439						Untertest1.avi	0	880	547	72	111	409	327	250	0	Content		406	328	16351267	971882352
16368	17:12:29.687	00:00:16.367	982	481,978	466,7434	0,5128561	0,9744418	588,4501	3,78971	0	484,5959	404,9149	0,3325448	0,956459	582,1028	4,132531	0	30	483	436						Untertest1.avi	0	880	547	72	111	409	327	250	0	Content		411	325	16367892	971898977
16385	17:12:29.704	00:00:16.384	983	476,2507	467,798	0,5129063	0,974385	588,3625	3,782461	0	486,0259	403,6179	0,3326083	0,9563897	581,9514	4,163702	0	30	481	436						Untertest1.avi	0	880	547	72	111	409	327	250	0	Content		409	325	16384638	971915723
16401	17:12:29.720	00:00:16.401	984	479,611	466,4312	0,5129718	0,9743543	588,1762	3,80773	0	486,384	402,791	0,3326437	0,9563395	581,9141	4,173697	0	30	483	435						Untertest1.avi	0	880	547	72	111	409	327	250	0	Content		411	324	16401135	971932220
16418	17:12:29.737	00:00:16.417	985	475,0591	463,5867	0,512996	0,9743661	588,1599	3,806726	0	484,5698	404,9524	0,3326928	0,956341	581,8983	4,177731	0	30	480	434						Untertest1.avi	0	880	547	72	111	409	327	250	0	Content		408	323	16417884	971948969
16435	17:12:29.754	00:00:16.434	986	479,7944	468,7343	0,5129896	0,974337	588,1534	3,841744	0	483,3293	411,0188	0,3327863	0,9563374	582,007	4,175921	0	30	482	440						Untertest1.avi	0	880	547	72	111	409	327	250	0	Content		410	329	16434506	971965591
16451	17:12:29.770	00:00:16.451	987	542,9435	638,7613	0,5127532	0,9734166	588,2427	3,635514	0	-1024	-768	-1	-1	-1	-1	4	30	543	639						Untertest1.avi	0	880	547	72	111	409	327	250	0	Content		471	528	16451132	971982217
16468	17:12:29.787	00:00:16.467	988	-1024	-768	-1	-1	-1	-1	4	-1024	-768	-1	-1	-1	-1	4		0	0						Untertest1.avi	0	880	547	72	111				0	Content		-72	-111	16467880	971998965
16485	17:12:29.804	00:00:16.484	989	-1024	-768	-1	-1	-1	-1	4	-1024	-768	-1	-1	-1	-1	4		0	0						Untertest1.avi	0	880	547	72	111				0	Content		-72	-111	16484502	972015587
16501	17:12:29.820	00:00:16.501	990	-1024	-768	-1	-1	-1	-1	4	-1024	-768	-1	-1	-1	-1	4		0	0						Untertest1.avi	0	880	547	72	111				0	Content		-72	-111	16501125	972032210
16518	17:12:29.837	00:00:16.517	991	-1024	-768	-1	-1	-1	-1	4	-1024	-768	-1	-1	-1	-1	4		0	0						Untertest1.avi	0	880	547	72	111				0	Content		-72	-111	16517872	972048957
16534	17:12:29.853	00:00:16.534	992	-1024	-768	-1	-1	-1	-1	4	-1024	-768	-1	-1	-1	-1	4		0	0						Untertest1.avi	0	880	547	72	111				0	Content		-72	-111	16534494	972065579
16551	17:12:29.870	00:00:16.551	993	-1024	-768	-1	-1	-1	-1	4	-1024	-768	-1	-1	-1	-1	4		0	0						Untertest1.avi	0	880	547	72	111				0	Content		-72	-111	16551116	972082201
16568	17:12:29.887	00:00:16.567	994	-1024	-768	-1	-1	-1	-1	4	-1024	-768	-1	-1	-1	-1	4		0	0						Untertest1.avi	0	880	547	72	111				0	Content		-72	-111	16567756	972098841
16585	17:12:29.904	00:00:16.584	995	-1024	-768	-1	-1	-1	-1	4	-1024	-768	-1	-1	-1	-1	4		0	0						Untertest1.avi	0	880	547	72	111				0	Content		-72	-111	16584504	972115589
16601	17:12:29.920	00:00:16.601	996	-1024	-768	-1	-1	-1	-1	4	-1024	-768	-1	-1	-1	-1	4		0	0						Untertest1.avi	0	880	547	72	111				0	Content		-72	-111	16601120	972132205
16618	17:12:29.937	00:00:16.617	997	-1024	-768	-1	-1	-1	-1	4	-1024	-768	-1	-1	-1	-1	4		0	0						Untertest1.avi	0	880	547	72	111				0	Content		-72	-111	16617787	972148872
16634	17:12:29.953	00:00:16.634	998	-1024	-768	-1	-1	-1	-1	4	-1024	-768	-1	-1	-1	-1	4		0	0						Untertest1.avi	0	880	547	72	111				0	Content		-72	-111	16634386	972165471
16651	17:12:29.970	00:00:16.651	999	-1024	-768	-1	-1	-1	-1	4	-1024	-768	-1	-1	-1	-1	4		0	0						Untertest1.avi	0	880	547	72	111				0	Content		-72	-111	16651053	972182138
16668	17:12:29.987	00:00:16.667	1000	-1024	-768	-1	-1	-1	-1	4	-1024	-768	-1	-1	-1	-1	4		0	0						Untertest1.avi	0	880	547	72	111				0	Content		-72	-111	16667706	972198791
16684	17:12:30.003	00:00:16.684	1001	-1024	-768	-1	-1	-1	-1	4	-1024	-768	-1	-1	-1	-1	4		0	0						Untertest1.avi	0	880	547	72	111				0	Content		-72	-111	16684374	972215459
16701	17:12:30.020	00:00:16.700	1002	-1024	-768	-1	-1	-1	-1	4	-1024	-768	-1	-1	-1	-1	4		0	0						Untertest1.avi	0	880	547	72	111				0	Content		-72	-111	16700990	972232075
16718	17:12:30.037	00:00:16.717	1003	-1024	-768	-1	-1	-1	-1	4	-1024	-768	-1	-1	-1	-1	4		0	0						Untertest1.avi	0	880	547	72	111				0	Content		-72	-111	16717658	972248743
16734	17:12:30.053	00:00:16.734	1004	-1024	-768	-1	-1	-1	-1	4	-1024	-768	-1	-1	-1	-1	4		0	0						Untertest1.avi	0	880	547	72	111				0	Content		-72	-111	16734324	972265409
16751	17:12:30.070	00:00:16.750	1005	-1024	-768	-1	-1	-1	-1	4	-1024	-768	-1	-1	-1	-1	4		0	0						Untertest1.avi	0	880	547	72	111				0	Content		-72	-111	16750992	972282077
16768	17:12:30.087	00:00:16.767	1006	-1024	-768	-1	-1	-1	-1	4	-1024	-768	-1	-1	-1	-1	4		0	0						Untertest1.avi	0	880	547	72	111				0	Content		-72	-111	16767729	972298814
16784	17:12:30.103	00:00:16.784	1007	-1024	-768	-1	-1	-1	-1	4	-1024	-768	-1	-1	-1	-1	4		0	0						Untertest1.avi	0	880	547	72	111				0	Content		-72	-111	16784353	972315438
16801	17:12:30.120	00:00:16.801	1008	-1024	-768	-1	-1	-1	-1	4	-1024	-768	-1	-1	-1	-1	4		0	0						Untertest1.avi	0	880	547	72	111				0	Content		-72	-111	16801020	972332105
16818	17:12:30.137	00:00:16.817	1009	441,6378	492,9421	0,5149007	0,9757945	588,2335	3,862489	0	463,2933	450,2828	0,334646	0,9570814	582,1006	4,220613	0	31	452	472						Untertest1.avi	0	880	547	72	111	389	359	799	0	Content		380	361	16817600	972348685
16834	17:12:30.153	00:00:16.834	1010	448,3605	496,6848	0,5148789	0,9751363	588,3665	3,843877	0	468,3323	436,7193	0,3346149	0,9567459	582,211	4,202952	0	31	458	467						Untertest1.avi	0	880	547	72	111	389	359	799	0	Content		386	356	16834226	972365311
16851	17:12:30.170	00:00:16.850	1011	445,6614	495,4419	0,5148372	0,9750727	588,4562	3,839166	0	470,8972	440,1288	0,3346001	0,956726	582,3428	4,20164	0	31	458	468						Untertest1.avi	0	880	547	72	111	389	359	799	0	Content		386	357	16850974	972382059
16868	17:12:30.187	00:00:16.867	1012	446,5896	498,6384	0,5148057	0,9750142	588,4609	3,832615	0	471,8023	437,3853	0,3345801	0,9567143	582,3333	4,207907	0	31	459	468						Untertest1.avi	0	880	547	72	111	389	359	799	0	Content		387	357	16867598	972398683
16884	17:12:30.203	00:00:16.884	1013	445,0815	503,2518	0,514775	0,9749724	588,5212	3,858416	0	471,0624	439,8656	0,3345745	0,9567223	582,3616	4,20084	0	31	458	472						Untertest1.avi	0	880	547	72	111	389	359	799	0	Content		386	361	16884222	972415307
16901	17:12:30.220	00:00:16.900	1014	447,0038	499,816	0,5147561	0,9750697	588,5516	3,839851	0	470,7743	442,9112	0,3345215	0,9568202	582,5242	4,200291	0	31	459	471						Untertest1.avi	0	880	547	72	111	389	359	799	0	Content		387	360	16900847	972431932
16918	17:12:30.237	00:00:16.917	1015	448,2728	500,5476	0,5147451	0,9751862	588,6199	3,845942	0	472,115	438,4921	0,3345326	0,9570318	582,1709	4,201743	0	31	460	470						Untertest1.avi	0	880	547	72	111	389	359	799	0	Content		388	359	16917596	972448681
16934	17:12:30.253	00:00:16.934	1016	448,697	504,5676	0,514739	0,9753016	588,5894	3,848417	0	469,5262	439,9459	0,3345271	0,9571607	582,1322	4,198027	0	31	459	472						Untertest1.avi	0	880	547	72	111	389	359	799	0	Content		387	361	16934095	972465180
16951	17:12:30.270	00:00:16.950	1017	453,1577	503,7007	0,5147467	0,9753617	588,5735	3,86085	0	465,6045	441,284	0,334493	0,9572229	582,274	4,190012	0	31	459	472						Untertest1.avi	0	880	547	72	111	389	359	799	0	Content		387	361	16950842	972481927
16968	17:12:30.287	00:00:16.967	1018	451,2458	502,1309	0,5147558	0,9753784	588,5112	3,848243	0	464,1421	439,9415	0,3345066	0,9572509	582,2179	4,203193	0	31	458	471						Untertest1.avi	0	880	547	72	111	389	359	799	0	Content		386	360	16967590	972498675
16984	17:12:30.303	00:00:16.984	1019	453,6099	508,7125	0,5147568	0,9754128	588,4753	3,864423	0	464,0243	442,0866	0,3345002	0,9572921	582,2266	4,193021	0	31	459	475						Untertest1.avi	0	880	547	72	111	389	359	799	0	Content		387	364	16984089	972515174
17001	17:12:30.320	00:00:17.000	1020	451,8734	509,0316	0,5147654	0,9754517	588,3751	3,853677	0	465,7032	442,8058	0,3345133	0,9573238	582,1258	4,188793	0	31	459	476						Untertest1.avi	0	880	547	72	111	389	359	799	0	Content		387	365	17000835	972531920
17017	17:12:30.336	00:00:17.017	1021	454,5448	508,5492	0,5147867	0,9754593	588,3178	3,861394	0	469,5319	440,4224	0,3345506	0,9573064	581,9897	4,200971	0	31	462	474						Untertest1.avi	0	880	547	72	111	389	359	799	0	Content		390	363	17017460	972548545
17034	17:12:30.353	00:00:17.034	1022	447,7522	507,1945	0,5148183	0,9753885	588,3361	3,846912	0	469,046	438,0034	0,3345801	0,9572391	581,9714	4,195679	0	31	458	473						Untertest1.avi	0	880	547	72	111	389	359	799	0	Content		386	362	17034084	972565169
17051	17:12:30.370	00:00:17.050	1023	449,8495	501,0051	0,514867	0,9753436	588,2506	3,82876	0	469,7429	438,2334	0,3346235	0,9571825	581,9346	4,198677	0	31	460	470						Untertest1.avi	0	880	547	72	111	389	359	799	0	Content		388	359	17050832	972581917
17067	17:12:30.386	00:00:17.067	1024	456,0915	507,1749	0,5149404	0,9753437	588,105	3,839942	0	464,9946	436,8701	0,3346792	0,9571484	581,8901	4,196217	0	31	461	472						Untertest1.avi	0	880	547	72	111	389	359	799	0	Content		389	361	17067455	972598540
17084	17:12:30.403	00:00:17.084	1025	451,7151	507,1099	0,5150106	0,9753681	588,0579	3,846667	0	465,5149	435,1141	0,3347677	0,9571221	581,8679	4,194736	0	31	459	471						Untertest1.avi	0	880	547	72	111	389	359	799	0	Content		387	360	17084077	972615162
17101	17:12:30.420	00:00:17.100	1026	451,7057	505,5037	0,515088	0,9753487	588,0131	3,852123	0	467,9125	435,3603	0,334852	0,9570784	581,8527	4,207197	0	31	460	470						Untertest1.avi	0	880	547	72	111	389	359	799	0	Content		388	359	17100700	972631785
17117	17:12:30.436	00:00:17.117	1027	452,146	503,5145	0,5151742	0,9752971	588,0689	3,847395	0	470,6242	434,3308	0,3349269	0,9570077	581,8704	4,200638	0	31	461	469						Untertest1.avi	0	880	547	72	111	389	359	799	0	Content		389	358	17117323	972648408
17134	17:12:30.453	00:00:17.134	1028	455,6767	501,5301	0,515281	0,9752678	588,0721	3,830164	0	468,5037	436,8409	0,3350106	0,9569771	581,7411	4,203471	0	31	462	469						Untertest1.avi	0	880	547	72	111	389	359	799	0	Content		390	358	17134069	972665154
17151	17:12:30.470	00:00:17.150	1029	457,0937	500,3095	0,5153605	0,9752969	587,8967	3,835436	0	468,8539	431,9501	0,335067	0,9570198	581,6549	4,21663	0	31	463	466						Untertest1.avi	0	880	547	72	111	389	359	799	0	Content		391	355	17150693	972681778
17167	17:12:30.486	00:00:17.167	1030	458,8106	504,3039	0,5153987	0,975342	587,8461	3,843671	0	469,4684	432,876	0,3351178	0,9570631	581,5602	4,221082	0	31	464	469						Untertest1.avi	0	880	547	72	111	389	359	799	0	Content		392	358	17167317	972698402
17184	17:12:30.503	00:00:17.183	1031	452,8329	505,7325	0,5154382	0,9753445	587,7793	3,842504	0	467,9744	430,8879	0,3351512	0,9570896	581,4716	4,229003	0	31	460	468						Untertest1.avi	0	880	547	72	111	389	359	799	0	Content		388	357	17183939	972715024
17201	17:12:30.520	00:00:17.200	1032	457,6824	506,4774	0,5154569	0,9753793	587,7804	3,847322	0	464,3396	431,7873	0,3351627	0,9571113	581,4403	4,221369	0	31	461	469						Untertest1.avi	0	880	547	72	111	389	359	799	0	Content		389	358	17200689	972731774
17217	17:12:30.536	00:00:17.217	1033	456,0042	507,0298	0,5154664	0,9754081	587,7477	3,836594	0	466,9041	434,2472	0,3351636	0,9571639	581,3797	4,217367	0	31	461	471						Untertest1.avi	0	880	547	72	111	389	359	799	0	Content		389	360	17217311	972748396
17234	17:12:30.553	00:00:17.233	1034	454,8446	508,7612	0,5154641	0,9754664	587,6658	3,837559	0	466,6048	436,8411	0,3351511	0,9572444	581,3854	4,232153	0	31	461	473						Untertest1.avi	0	880	547	72	111	389	359	799	0	Content		389	362	17233934	972765019
17251	17:12:30.570	00:00:17.250	1035	455,2575	508,676	0,5154702	0,9755131	587,6008	3,842121	0	468,2805	436,4732	0,3351417	0,9572755	581,3624	4,241995	0	31	462	473						Untertest1.avi	0	880	547	72	111	389	359	799	0	Content		390	362	17250682	972781767
17267	17:12:30.586	00:00:17.267	1036	456,6725	507,6817	0,5154654	0,9754944	587,5918	3,843108	0	465,0799	439,7452	0,3351299	0,9572446	581,3338	4,239916	0	31	461	474						Untertest1.avi	0	880	547	72	111	389	359	799	0	Content		389	363	17267306	972798391
17284	17:12:30.603	00:00:17.283	1037	459,3165	510,4828	0,5154654	0,9754011	587,5865	3,838893	0	468,2639	432,756	0,3351234	0,9571681	581,3062	4,24191	0	31	464	472						Untertest1.avi	0	880	547	72	111	389	359	799	0	Content		392	361	17283930	972815015
17301	17:12:30.620	00:00:17.300	1038	455,4537	507,9178	0,5154611	0,9752924	587,5724	3,848851	0	469,4496	434,0763	0,3351189	0,9570387	581,2693	4,246418	0	31	462	471						Untertest1.avi	0	880	547	72	111	389	359	799	0	Content		390	360	17300679	972831764
17317	17:12:30.636	00:00:17.317	1039	452,8562	501,3615	0,515461	0,9751598	587,5362	3,842849	0	468,1205	433,3038	0,3351013	0,9568992	581,232	4,249577	0	31	460	467						Untertest1.avi	0	880	547	72	111	389	359	799	0	Content		388	356	17317301	972848386
17334	17:12:30.653	00:00:17.333	1040	454,2993	501,5038	0,5154537	0,9750348	587,4985	3,859322	0	470,5419	432,9358	0,3350669	0,9567403	581,165	4,253769	0	31	462	467						Untertest1.avi	0	880	547	72	111	389	359	799	0	Content		390	356	17333925	972865010
17351	17:12:30.670	00:00:17.350	1041	458,0075	504,2053	0,5154254	0,9748836	587,4452	3,856748	0	468,1397	433,6078	0,3350097	0,9566971	581,1547	4,265325	0	31	463	469						Untertest1.avi	0	880	547	72	111	389	359	799	0	Content		391	358	17350551	972881636
17367	17:12:30.686	00:00:17.367	1042	457,9764	509,2194	0,5153601	0,9747777	587,3646	3,859355	0	470,2802	433,0128	0,3349433	0,9567113	581,1253	4,258702	0	31	464	471						Untertest1.avi	0	880	547	72	111	389	359	799	0	Content		392	360	17367173	972898258
17384	17:12:30.703	00:00:17.383	1043	455,7296	505,2993	0,5152643	0,9748095	587,4282	3,868473	0	467,5896	435,0113	0,3348497	0,9567655	581,1833	4,262221	0	31	462	470						Untertest1.avi	0	880	547	72	111	389	359	799	0	Content		390	359	17383924	972915009
17401	17:12:30.720	00:00:17.400	1044	452,0219	505,2723	0,5151911	0,9748768	587,3494	3,872378	0	467,903	432,8334	0,3347631	0,9568779	581,0552	4,265015	0	31	460	469						Untertest1.avi	0	880	547	72	111	389	359	799	0	Content		388	358	17400547	972931632
17417	17:12:30.736	00:00:17.417	1045	454,6537	502,2591	0,5151328	0,9749098	587,3138	3,874031	0	468,7545	433,8374	0,3347075	0,9569349	581,067	4,261302	0	31	462	468						Untertest1.avi	0	880	547	72	111	389	359	799	0	Content		390	357	17417172	972948257
17434	17:12:30.753	00:00:17.433	1046	455,4127	502,4741	0,5150971	0,9749863	587,3248	3,886497	0	471,6582	434,598	0,3346754	0,956979	581,0654	4,277236	0	31	464	469						Untertest1.avi	0	880	547	72	111	389	359	799	0	Content		392	358	17433920	972965005
17451	17:12:30.770	00:00:17.450	1047	452,3093	500,8482	0,515104	0,9750826	587,3123	3,874901	0	471,423	434,05	0,334682	0,9570655	581,1316	4,282095	0	31	462	467						Untertest1.avi	0	880	547	72	111	389	359	799	0	Content		390	356	17450545	972981630
17467	17:12:30.786	00:00:17.467	1048	449,5589	500,0846	0,5151471	0,9752094	587,335	3,87895	0	469,1021	437,0275	0,33475	0,9571971	581,0563	4,270665	0	31	459	469						Untertest1.avi	0	880	547	72	111	389	359	799	0	Content		387	358	17467168	972998253
17484	17:12:30.803	00:00:17.483	1049	455,7678	506,5253	0,5152401	0,9753003	587,2474	3,888705	0	467,1219	439,3237	0,3348283	0,9573016	581,1243	4,282243	0	31	461	473						Untertest1.avi	0	880	547	72	111	389	359	799	0	Content		389	362	17483790	973014875
17501	17:12:30.820	00:00:17.500	1050	458,2927	503,5803	0,5153547	0,9753416	587,5528	3,898572	0	466,5032	439,2864	0,3349825	0,9573103	581,179	4,293295	0	31	462	471						Untertest1.avi	0	880	547	72	111	389	359	799	0	Content		390	360	17500538	973031623
17517	17:12:30.836	00:00:17.517	1051	458,4234	510,0684	0,5154446	0,9753236	587,649	3,895096	0	471,3605	433,8652	0,3351041	0,9572999	581,2493	4,302948	0	31	465	472						Untertest1.avi	0	880	547	72	111	389	359	799	0	Content		393	361	17517162	973048247
17534	17:12:30.853	00:00:17.533	1052	451,5086	507,5076	0,5154925	0,9753311	587,7454	3,910791	0	467,7362	439,4491	0,3351908	0,9572651	581,3057	4,285813	0	31	460	473						Untertest1.avi	0	880	547	72	111	389	359	799	0	Content		388	362	17533785	973064870
17550	17:12:30.869	00:00:17.550	1053	452,5864	501,0048	0,5155257	0,9752898	587,7719	3,901514	0	471,3091	436,3801	0,3352593	0,9571849	581,242	4,291853	0	31	462	469						Untertest1.avi	0	880	547	72	111	389	359	799	0	Content		390	358	17550411	973081496
17567	17:12:30.886	00:00:17.567	1054	450,4685	498,7922	0,515516	0,9751559	587,8398	3,887118	0	465,2497	438,0409	0,3352633	0,9570178	581,3461	4,303423	0	31	458	468						Untertest1.avi	0	880	547	72	111	389	359	799	0	Content		386	357	17567158	973098243
17584	17:12:30.903	00:00:17.583	1055	452,8085	503,9865	0,5154834	0,9748578	587,8657	3,896292	0	466,3904	435,456	0,3352256	0,956754	581,5427	4,313729	0	31	460	470						Untertest1.avi	0	880	547	72	111	389	359	799	0	Content		388	359	17583781	973114866
17600	17:12:30.919	00:00:17.600	1056	450,1581	504,5828	0,5154045	0,9745445	587,966	3,900049	0	470,0715	439,6081	0,3351516	0,9564949	581,5872	4,304848	0	31	460	472						Untertest1.avi	0	880	547	72	111	389	359	799	0	Content		388	361	17600406	973131491
17617	17:12:30.936	00:00:17.617	1057	482,218	497,0618	0,5149509	0,9743841	587,9603	3,896459	0	500,1068	442,5356	0,3346855	0,9563209	581,6099	4,33142	0	32	491	470						Untertest1.avi	0	880	547	72	111	435	359	416	0	Content		419	359	17617042	973148127
17634	17:12:30.953	00:00:17.633	1058	497,7758	495,3195	0,5145875	0,9742413	588,1287	3,930625	0	514,4751	437,2836	0,334383	0,9562	581,9103	4,34349	0	32	506	466						Untertest1.avi	0	880	547	72	111	435	359	416	0	Content		434	355	17633788	973164873
17650	17:12:30.969	00:00:17.650	1059	498,8379	496,6701	0,5145184	0,9741018	588,0684	3,923183	0	510,6489	437,2433	0,3343399	0,9561225	581,8413	4,341576	0	32	505	467						Untertest1.avi	0	880	547	72	111	435	359	416	0	Content		433	356	17650404	973181489
17667	17:12:30.986	00:00:17.667	1060	499,6092	506,1124	0,514452	0,9739511	588,0856	3,928756	0	512,1073	435,4455	0,3342664	0,9560944	581,9156	4,350303	0	32	506	471						Untertest1.avi	0	880	547	72	111	435	359	416	0	Content		434	360	17667028	973198113
17684	17:12:31.003	00:00:17.683	1061	499,2864	501,4139	0,5144016	0,973896	588,2351	3,930238	0	512,7838	436,2664	0,3342482	0,9560847	581,8939	4,358045	0	32	506	469						Untertest1.avi	0	880	547	72	111	435	359	416	0	Content		434	358	17683776	973214861
17700	17:12:31.019	00:00:17.700	1062	496,9388	502,6748	0,5143896	0,9738802	588,2894	3,934795	0	510,3764	440,5607	0,3342393	0,9561195	581,96	4,372038	0	32	504	472						Untertest1.avi	0	880	547	72	111	435	359	416	0	Content		432	361	17700399	973231484
17717	17:12:31.036	00:00:17.717	1063	500,6156	501,154	0,5144027	0,9738864	588,2986	3,944463	0	513,4901	438,794	0,334266	0,9561695	582,0004	4,382668	0	32	507	470						Untertest1.avi	0	880	547	72	111	435	359	416	0	Content		435	359	17717025	973248110
17734	17:12:31.053	00:00:17.733	1064	498,4799	500,1597	0,5144224	0,9738481	588,3183	3,947039	0	513,1116	438,8246	0,3342945	0,9561793	582,0079	4,390852	0	32	506	469						Untertest1.avi	0	880	547	72	111	435	359	416	0	Content		434	358	17733660	973264745
17750	17:12:31.069	00:00:17.750	1065	495,4254	502,6052	0,5144356	0,9737993	588,3174	3,949398	0	514,8086	441,0945	0,3343194	0,9561689	581,9883	4,394744	0	32	505	472						Untertest1.avi	0	880	547	72	111	435	359	416	0	Content		433	361	17750396	973281481
17767	17:12:31.086	00:00:17.767	1066	497,6216	502,4171	0,5144472	0,973791	588,2444	3,955577	0	514,1612	438,6137	0,3343251	0,956187	582,0349	4,40738	0	32	506	471						Untertest1.avi	0	880	547	72	111	435	359	416	0	Content		434	360	17767032	973298117
17784	17:12:31.103	00:00:17.783	1067	494,7885	499,8945	0,514428	0,9738164	588,3488	3,951956	0	516,4492	440,4876	0,3343239	0,9562255	582,0482	4,419953	0	32	506	470						Untertest1.avi	0	880	547	72	111	435	359	416	0	Content		434	359	17783690	973314775
17800	17:12:31.119	00:00:17.800	1068	495,0785	501,7745	0,5144037	0,9738325	588,3911	3,963415	0	515,9308	440,8021	0,3343052	0,9562487	582,043	4,42219	0	32	506	471						Untertest1.avi	0	880	547	72	111	435	359	416	0	Content		434	360	17800270	973331355
17817	17:12:31.136	00:00:17.817	1069	497,203	500,9603	0,514379	0,9738069	588,4116	3,974383	0	516,3399	443,6701	0,3342786	0,9562261	582,0278	4,427449	0	32	507	472						Untertest1.avi	0	880	547	72	111	435	359	416	0	Content		435	361	17817018	973348103
17834	17:12:31.153	00:00:17.833	1070	497,422	502,2855	0,5143544	0,9737818	588,3761	3,986576	0	516,3398	442,1966	0,3342641	0,9561902	582,0673	4,431042	0	32	507	472						Untertest1.avi	0	880	547	72	111	435	359	416	0	Content		435	361	17833653	973364738
17850	17:12:31.169	00:00:17.850	1071	499,7202	498,423	0,5143455	0,9737497	588,4073	3,984142	0	516,896	440,3511	0,334242	0,9561342	582,0715	4,436717	0	32	508	469						Untertest1.avi	0	880	547	72	111	435	359	416	0	Content		436	358	17850264	973381349
17867	17:12:31.186	00:00:17.866	1072	501,2796	497,4119	0,5143447	0,9737166	588,4677	3,982785	0	518,0483	439,1454	0,3342552	0,9560872	582,0553	4,453406	0	32	510	468						Untertest1.avi	0	880	547	72	111	435	359	416	0	Content		438	357	17866887	973397972
17884	17:12:31.203	00:00:17.883	1073	496,4554	493,9781	0,5143538	0,9736723	588,4399	3,97839	0	519,6127	438,7753	0,3342654	0,9559911	582,1071	4,465879	0	32	508	466						Untertest1.avi	0	880	547	72	111	435	359	416	0	Content		436	355	17883510	973414595
17900	17:12:31.219	00:00:17.900	1074	495,4584	492,9666	0,5143794	0,973619	588,3923	3,993865	0	521,5185	438,0413	0,3342926	0,95591	582,1118	4,46604	0	32	508	466						Untertest1.avi	0	880	547	72	111	435	359	416	0	Content		436	355	17900259	973431344
17917	17:12:31.236	00:00:17.916	1075	495,2201	493,5762	0,5143966	0,9735623	588,4081	3,995752	0	517,2295	442,9882	0,3343251	0,9558389	582,1591	4,467895	0	32	506	468						Untertest1.avi	0	880	547	72	111	435	359	416	0	Content		434	357	17916882	973447967
17934	17:12:31.253	00:00:17.933	1076	495,4317	495,2552	0,5144371	0,9735448	588,2488	4,001239	0	520,277	446,8924	0,3343626	0,9557808	582,1137	4,46969	0	32	508	471						Untertest1.avi	0	880	547	72	111	435	359	416	0	Content		436	360	17933505	973464590
17950	17:12:31.269	00:00:17.950	1077	494,9463	500,0876	0,5144559	0,9735451	588,2565	4,021363	0	520,436	443,6498	0,3343869	0,9557778	582,1182	4,48962	0	32	508	472						Untertest1.avi	0	880	547	72	111	435	359	416	0	Content		436	361	17950254	973481339
17967	17:12:31.286	00:00:17.966	1078	492,9745	502,2591	0,5144626	0,9735504	588,2739	4,02472	0	521,5621	441,8362	0,334398	0,9557641	582,1146	4,505545	0	32	507	472						Untertest1.avi	0	880	547	72	111	435	359	416	0	Content		435	361	17966877	973497962
17983	17:12:31.302	00:00:17.983	1079	495,629	496,8408	0,5144553	0,9735204	588,2977	4,029616	0	522,5493	444,2753	0,3343948	0,9557374	582,147	4,515394	0	32	509	471						Untertest1.avi	0	880	547	72	111	435	359	416	0	Content		437	360	17983498	973514583
18000	17:12:31.319	00:00:18.000	1080	494,4538	494,6804	0,5144341	0,9735113	588,3472	4,038859	0	524,7448	442,5889	0,3343761	0,9557222	582,1328	4,527314	0	32	510	469						Untertest1.avi	0	880	547	72	111	435	359	416	0	Content		438	358	18000124	973531209
18017	17:12:31.336	00:00:18.016	1081	493,5251	498,3574	0,5143885	0,973504	588,4385	4,048466	0	524,5203	442,3791	0,3343437	0,9557269	582,1423	4,541545	0	32	509	470						Untertest1.avi	0	880	547	72	111	435	359	416	0	Content		437	359	18016872	973547957
18033	17:12:31.352	00:00:18.033	1082	493,7838	497,128	0,5144617	0,9734591	588,4029	4,044116	0	522,3433	441,5338	0,3343866	0,9556675	582,2698	4,541582	0	33	508	469						Untertest1.avi	0	880	547	72	111	367	330	233	0	Content		436	358	18033497	973564582
18050	17:12:31.369	00:00:18.050	1083	399,7549	483,7824	0,5150559	0,9730173	588,3922	4,067347	0	441,2195	398,3619	0,3350005	0,955448	582,2067	4,577114	0	33	420	441						Untertest1.avi	0	880	547	72	111	367	330	233	0	Content		348	330	18050120	973581205
18067	17:12:31.386	00:00:18.066	1084	439,5719	473,6531	0,5150599	0,9727774	588,3881	4,079505	0	462,4802	402,0669	0,3350828	0,9552275	582,144	4,583812	0	33	451	438						Untertest1.avi	0	880	547	72	111	367	330	233	0	Content		379	327	18066869	973597954
18083	17:12:31.402	00:00:18.083	1085	420,2455	473,3721	0,515047	0,9726619	588,4426	4,071235	0	452,1951	400,5045	0,3350418	0,9551821	582,1255	4,588285	0	33	436	437						Untertest1.avi	0	880	547	72	111	367	330	233	0	Content		364	326	18083366	973614451
18100	17:12:31.419	00:00:18.100	1086	426,0553	475,6885	0,5150433	0,9725293	588,4572	4,075937	0	451,7864	403,7087	0,3349949	0,9551064	582,2748	4,595798	0	33	439	440						Untertest1.avi	0	880	547	72	111	367	330	233	0	Content		367	329	18100116	973631201
18117	17:12:31.436	00:00:18.116	1087	425,2115	472,4912	0,5150385	0,9724993	588,4573	4,077584	0	449,0422	402,1719	0,3349792	0,9551243	582,2695	4,604264	0	33	437	437						Untertest1.avi	0	880	547	72	111	367	330	233	0	Content		365	326	18116741	973647826
18133	17:12:31.452	00:00:18.133	1088	426,7067	477,6655	0,5150304	0,9725371	588,4828	4,102542	0	454,0854	401,1234	0,3349826	0,955185	582,2664	4,621862	0	33	440	439						Untertest1.avi	0	880	547	72	111	367	330	233	0	Content		368	328	18133363	973664448
18150	17:12:31.469	00:00:18.150	1089	424,485	475,7586	0,5150187	0,9726371	588,4244	4,085145	0	451,7583	402,3009	0,3349597	0,9552377	582,2881	4,625251	0	33	438	439						Untertest1.avi	0	880	547	72	111	367	330	233	0	Content		366	328	18150114	973681199
18167	17:12:31.486	00:00:18.166	1090	424,9839	476,7332	0,5150177	0,9727159	588,4011	4,096621	0	451,7163	401,1626	0,3349558	0,9553583	582,3251	4,639478	0	33	438	439						Untertest1.avi	0	880	547	72	111	367	330	233	0	Content		366	328	18166624	973697709
18183	17:12:31.502	00:00:18.183	1091	425,8191	482,236	0,5150189	0,9727978	588,4399	4,10553	0	452,8644	400,1786	0,3349606	0,9554658	582,3763	4,63459	0	33	439	441						Untertest1.avi	0	880	547	72	111	367	330	233	0	Content		367	330	18183363	973714448
18200	17:12:31.519	00:00:18.200	1092	425,7847	482,737	0,5150389	0,9728866	588,4925	4,105774	0	450,1845	402,5222	0,3349669	0,9555265	582,3818	4,635719	0	33	438	443						Untertest1.avi	0	880	547	72	111	367	330	233	0	Content		366	332	18200112	973731197
18217	17:12:31.536	00:00:18.216	1093	428,629	479,4032	0,5150828	0,9729378	588,5761	4,116035	0	449,4023	403,506	0,3349968	0,9555622	582,4098	4,637365	0	33	439	441						Untertest1.avi	0	880	547	72	111	367	330	233	0	Content		367	330	18216618	973747703
18233	17:12:31.552	00:00:18.233	1094	426,6626	478,5403	0,5151208	0,9729652	588,632	4,114604	0	450,6402	404,4398	0,3350536	0,9555918	582,3659	4,648727	0	33	439	441						Untertest1.avi	0	880	547	72	111	367	330	233	0	Content		367	330	18233361	973764446
18250	17:12:31.569	00:00:18.249	1095	425,753	481,6156	0,5151708	0,9729637	588,7993	4,103229	0	457,318	403,2307	0,3351122	0,955561	582,4608	4,651395	0	33	442	442						Untertest1.avi	0	880	547	72	111	367	330	233	0	Content		370	331	18249985	973781070
18267	17:12:31.586	00:00:18.266	1096	426,0002	478,7062	0,5151865	0,972961	588,8065	4,108188	0	455,2982	402,6314	0,335144	0,9555396	582,4393	4,655254	0	34	441	441						Untertest1.avi	0	880	547	72	111	432	358	217	0	Content		369	330	18266612	973797697
18283	17:12:31.602	00:00:18.283	1097	486,8112	486,3758	0,5146426	0,9733937	588,7161	4,104103	0	527,6038	434,8996	0,3346289	0,9558961	582,4691	4,671133	0	34	507	461						Untertest1.avi	0	880	547	72	111	432	358	217	0	Content		435	350	18283359	973814444
18300	17:12:31.619	00:00:18.299	1098	480,0061	497,7066	0,5144285	0,9734939	588,7794	4,110299	0	513,2498	438,1539	0,3344267	0,9560375	582,5611	4,658107	0	34	497	468						Untertest1.avi	0	880	547	72	111	432	358	217	0	Content		425	357	18299984	973831069
18317	17:12:31.636	00:00:18.316	1099	488,2113	491,8755	0,5144443	0,9734873	588,6859	4,100703	0	518,6684	435,1957	0,3344629	0,9559447	582,5118	4,658687	0	34	503	464						Untertest1.avi	0	880	547	72	111	432	358	217	0	Content		431	353	18316612	973847697
18333	17:12:31.652	00:00:18.333	1100	487,1857	492,6749	0,5144454	0,9734486	588,6989	4,096917	0	520,2113	437,6813	0,3344585	0,9558982	582,5569	4,656486	0	34	504	465						Untertest1.avi	0	880	547	72	111	432	358	217	0	Content		432	354	18333230	973864315
18350	17:12:31.669	00:00:18.349	1101	488,9614	498,574	0,5144422	0,9732836	588,7078	4,098365	0	519,5807	439,6585	0,334456	0,9557662	582,5391	4,647143	0	34	504	469						Untertest1.avi	0	880	547	72	111	432	358	217	0	Content		432	358	18349981	973881066
18367	17:12:31.686	00:00:18.366	1102	489,6772	498,6194	0,5144432	0,9731162	588,7457	4,092307	0	516,5946	443,1409	0,3344436	0,9556439	582,5331	4,637065	0	34	503	471						Untertest1.avi	0	880	547	72	111	432	358	217	0	Content		431	360	18366607	973897692
18383	17:12:31.702	00:00:18.383	1103	492,5009	499,6984	0,5144257	0,9729585	588,7473	4,082467	0	519,8849	441,3482	0,3344213	0,9555164	582,5395	4,636197	0	34	506	471						Untertest1.avi	0	880	547	72	111	432	358	217	0	Content		434	360	18383229	973914314
18400	17:12:31.719	00:00:18.399	1104	491,038	499,7534	0,5143983	0,97287	588,7316	4,073731	0	514,2937	442,4448	0,3343922	0,9554119	582,6036	4,612962	0	34	503	471						Untertest1.avi	0	880	547	72	111	432	358	217	0	Content		431	360	18399851	973930936
18416	17:12:31.735	00:00:18.416	1105	492,0954	500,9141	0,5143859	0,9728338	588,7022	4,072437	0	517,5323	440,5925	0,3343682	0,9553701	582,6053	4,606334	0	34	505	471						Untertest1.avi	0	880	547	72	111	432	358	217	0	Content		433	360	18416474	973947559
18433	17:12:31.752	00:00:18.433	1106	490,4206	500,6855	0,5143628	0,9728466	588,7209	4,061668	0	520,7491	438,9172	0,3343478	0,9553841	582,5958	4,605243	0	34	506	470						Untertest1.avi	0	880	547	72	111	432	358	217	0	Content		434	359	18433221	973964306
18450	17:12:31.769	00:00:18.449	1107	490,7529	497,4094	0,5143382	0,9728477	588,7101	4,053802	0	523,6096	439,6843	0,3343407	0,9554065	582,6096	4,596298	0	34	507	469						Untertest1.avi	0	880	547	72	111	432	358	217	0	Content		435	358	18449845	973980930
18466	17:12:31.785	00:00:18.466	1108	491,9426	497,0489	0,5141412	0,9726695	588,7472	4,054309	0	514,8527	438,9042	0,3343855	0,9553918	582,7725	4,56874	0	34	503	468						Untertest1.avi	0	880	547	72	111	432	358	217	0	Content		431	357	18466468	973997553
18483	17:12:31.802	00:00:18.483	1109	-1024	-768	-1	-1	-1	-1	4	-1024	-768	-1	-1	-1	-1	4		0	0						Untertest1.avi	0	880	547	72	111				0	Content		-72	-111	18483218	974014303
18500	17:12:31.819	00:00:18.499	1110	-1024	-768	-1	-1	-1	-1	4	-1024	-768	-1	-1	-1	-1	4		0	0						Untertest1.avi	0	880	547	72	111				0	Content		-72	-111	18499841	974030926
18517	17:12:31.836	00:00:18.516	1111	-1024	-768	-1	-1	-1	-1	4	-1024	-768	-1	-1	-1	-1	4		0	0						Untertest1.avi	0	880	547	72	111				0	Content		-72	-111	18516509	974047594
18533	17:12:31.852	00:00:18.533	1112	-1024	-768	-1	-1	-1	-1	4	-1024	-768	-1	-1	-1	-1	4		0	0						Untertest1.avi	0	880	547	72	111				0	Content		-72	-111	18533084	974064169
18550	17:12:31.869	00:00:18.549	1113	-1024	-768	-1	-1	-1	-1	4	-1024	-768	-1	-1	-1	-1	4		0	0						Untertest1.avi	0	880	547	72	111				0	Content		-72	-111	18549832	974080917
18566	17:12:31.885	00:00:18.566	1114	-1024	-768	-1	-1	-1	-1	4	-1024	-768	-1	-1	-1	-1	4		0	0						Untertest1.avi	0	880	547	72	111				0	Content		-72	-111	18566456	974097541
18583	17:12:31.902	00:00:18.583	1115	-1024	-768	-1	-1	-1	-1	4	-1024	-768	-1	-1	-1	-1	4		0	0						Untertest1.avi	0	880	547	72	111				0	Content		-72	-111	18583079	974114164
18600	17:12:31.919	00:00:18.599	1116	-1024	-768	-1	-1	-1	-1	4	-1024	-768	-1	-1	-1	-1	4		0	0						Untertest1.avi	0	880	547	72	111				0	Content		-72	-111	18599747	974130832
18616	17:12:31.935	00:00:18.616	1117	-1024	-768	-1	-1	-1	-1	4	-1024	-768	-1	-1	-1	-1	4		0	0						Untertest1.avi	0	880	547	72	111				0	Content		-72	-111	18616410	974147495
18633	17:12:31.952	00:00:18.633	1118	-1024	-768	-1	-1	-1	-1	4	-1024	-768	-1	-1	-1	-1	4		0	0						Untertest1.avi	0	880	547	72	111				0	Content		-72	-111	18633078	974164163
18650	17:12:31.969	00:00:18.649	1119	599,7133	608,1664	0,4970857	0,9723488	499,5989	3,447646	0	551,6107	531,9727	0,3346815	0,9550108	582,7725	4,376293	0	35	576	570						Untertest1.avi	0	880	547	72	111	440	373	1033	0	Content		504	459	18649710	974180795
18666	17:12:31.985	00:00:18.666	1120	-1024	-768	-1	-1	-1	-1	4	-1024	-768	-1	-1	-1	-1	4	35	0	0						Untertest1.avi	0	880	547	72	111	440	373	1033	0	Content		-72	-111	18666326	974197411
18683	17:12:32.002	00:00:18.683	1121	-1024	-768	-1	-1	-1	-1	4	-1024	-768	-1	-1	-1	-1	4	35	0	0						Untertest1.avi	0	880	547	72	111	440	373	1033	0	Content		-72	-111	18683012	974214097
18700	17:12:32.019	00:00:18.699	1122	-1024	-768	-1	-1	-1	-1	4	-1024	-768	-1	-1	-1	-1	4	35	0	0						Untertest1.avi	0	880	547	72	111	440	373	1033	0	Content		-72	-111	18699680	974230765
18716	17:12:32.035	00:00:18.716	1123	-1024	-768	-1	-1	-1	-1	4	-1024	-768	-1	-1	-1	-1	4	35	0	0						Untertest1.avi	0	880	547	72	111	440	373	1033	0	Content		-72	-111	18716374	974247459
18733	17:12:32.052	00:00:18.733	1124	-1024	-768	-1	-1	-1	-1	4	-1024	-768	-1	-1	-1	-1	4	35	0	0						Untertest1.avi	0	880	547	72	111	440	373	1033	0	Content		-72	-111	18733041	974264126
18750	17:12:32.069	00:00:18.749	1125	524,4578	507,4907	0,5155612	0,973564	588,1729	4,05972	0	555,634	463,701	0,3354709	0,9556887	582,1448	4,59195	0	35	540	486						Untertest1.avi	0	880	547	72	111	440	373	1033	0	Content		468	375	18749694	974280779
18766	17:12:32.085	00:00:18.766	1126	528,1699	506,3864	0,5157049	0,973695	588,2949	4,067303	0	558,2707	463,3491	0,3356247	0,9558054	582,0678	4,60512	0	35	543	485						Untertest1.avi	0	880	547	72	111	440	373	1033	0	Content		471	374	18766316	974297401
18783	17:12:32.102	00:00:18.782	1127	525,035	508,9458	0,5158246	0,9738058	588,2162	4,075348	0	556,0475	459,7719	0,3357456	0,9559107	582,0707	4,616586	0	35	541	484						Untertest1.avi	0	880	547	72	111	440	373	1033	0	Content		469	373	18782942	974314027
18800	17:12:32.119	00:00:18.799	1128	529,4231	508,2689	0,5159565	0,9738733	588,074	4,083364	0	559,5501	457,7757	0,3358712	0,9560035	582,0648	4,622413	0	35	544	483						Untertest1.avi	0	880	547	72	111	440	373	1033	0	Content		472	372	18799702	974330787
18816	17:12:32.135	00:00:18.816	1129	525,3553	508,2578	0,5160953	0,9739337	588,1262	4,089375	0	557,5307	459,4043	0,336001	0,9559978	582,0233	4,629691	0	35	541	484						Untertest1.avi	0	880	547	72	111	440	373	1033	0	Content		469	373	18816331	974347416
18833	17:12:32.152	00:00:18.832	1130	522,1863	506,7637	0,5162352	0,9739194	588,1703	4,089369	0	557,2944	458,7824	0,3361406	0,9559453	582,0058	4,638032	0	35	540	483						Untertest1.avi	0	880	547	72	111	440	373	1033	0	Content		468	372	18832953	974364038
18850	17:12:32.169	00:00:18.849	1131	527,3582	508,7127	0,5164147	0,9738486	588,1143	4,100272	0	556,9265	457,69	0,3363037	0,9558243	582,1204	4,651012	0	35	542	483						Untertest1.avi	0	880	547	72	111	440	373	1033	0	Content		470	372	18849566	974380651
18866	17:12:32.185	00:00:18.866	1132	472,6909	510,511	0,5168949	0,9737169	588,0091	4,095234	0	511,3268	447,8578	0,3368182	0,955668	582,0399	4,655443	0	35	492	479						Untertest1.avi	0	880	547	72	111	440	373	1033	0	Content		420	368	18866316	974397401
18883	17:12:32.202	00:00:18.882	1133	500,3389	505,3892	0,5169985	0,9736384	588,1133	4,096667	0	530,6715	452,3609	0,3369198	0,9555724	582,139	4,659033	0	35	516	479						Untertest1.avi	0	880	547	72	111	440	373	1033	0	Content		444	368	18882938	974414023
18900	17:12:32.219	00:00:18.899	1134	493,2398	504,6096	0,5171843	0,9736339	588,3235	4,121911	0	525,5801	452,5978	0,3370929	0,955574	581,967	4,664606	0	35	509	479						Untertest1.avi	0	880	547	72	111	440	373	1033	0	Content		437	368	18899563	974430648
18916	17:12:32.235	00:00:18.916	1135	497,4409	508,0555	0,5173426	0,9737161	588,143	4,10113	0	531,7609	450,5331	0,3372546	0,9556228	582,1179	4,666866	0	35	515	479						Untertest1.avi	0	880	547	72	111	440	373	1033	0	Content		443	368	18916188	974447273
18933	17:12:32.252	00:00:18.932	1136	490,5898	509,0424	0,5174596	0,9738902	588,1487	4,109571	0	525,205	452,4554	0,3373773	0,9557304	582,1631	4,662521	0	35	508	481						Untertest1.avi	0	880	547	72	111	440	373	1033	0	Content		436	370	18932937	974464022
18950	17:12:32.269	00:00:18.949	1137	493,3644	503,4487	0,5175768	0,9741506	588,2312	4,110664	0	529,7124	451,2444	0,337518	0,9559235	582,1674	4,67408	0	35	512	477						Untertest1.avi	0	880	547	72	111	440	373	1033	0	Content		440	366	18949557	974480642
18966	17:12:32.285	00:00:18.966	1138	494,8582	505,4214	0,5176942	0,9743271	588,3599	4,106708	0	529,9011	449,3143	0,3376384	0,9560371	582,1266	4,672826	0	35	512	477						Untertest1.avi	0	880	547	72	111	440	373	1033	0	Content		440	366	18966181	974497266
18983	17:12:32.302	00:00:18.982	1139	494,5604	508,702	0,5178334	0,9744693	588,1666	4,093666	0	527,3143	449,1833	0,3377612	0,9561607	582,2506	4,658222	0	35	511	479						Untertest1.avi	0	880	547	72	111	440	373	1033	0	Content		439	368	18982805	974513890
19000	17:12:32.319	00:00:18.999	1140	488,6962	509,9944	0,517927	0,9746267	588,2157	4,085577	0	524,6809	449,5197	0,3378753	0,9562461	582,3057	4,65451	0	35	507	480						Untertest1.avi	0	880	547	72	111	440	373	1033	0	Content		435	369	18999553	974530638
19016	17:12:32.335	00:00:19.016	1141	496,004	506,3788	0,5180789	0,9748511	588,3209	4,089729	0	527,1892	449,7729	0,3380322	0,9563549	582,1686	4,644628	0	35	512	478						Untertest1.avi	0	880	547	72	111	440	373	1033	0	Content		440	367	19016176	974547261
19033	17:12:32.352	00:00:19.032	1142	497,0963	506,0073	0,5182256	0,9749941	588,4404	4,093318	0	530,1713	450,4343	0,3382058	0,9564026	582,3472	4,641976	0	35	514	478						Untertest1.avi	0	880	547	72	111	440	373	1033	0	Content		442	367	19032799	974563884
19050	17:12:32.369	00:00:19.049	1143	500,7968	509,4282	0,5183662	0,974979	588,347	4,073266	0	527,4665	450,6618	0,338352	0,9563751	582,345	4,631643	0	35	514	480						Untertest1.avi	0	880	547	72	111	440	373	1033	0	Content		442	369	19049547	974580632
19066	17:12:32.385	00:00:19.066	1144	496,8875	507,2239	0,5184804	0,9749752	588,4609	4,069034	0	527,1185	450,1487	0,3385095	0,9563148	582,4413	4,620401	0	35	512	479						Untertest1.avi	0	880	547	72	111	440	373	1033	0	Content		440	368	19066045	974597130
19083	17:12:32.402	00:00:19.082	1145	498,3928	513,8688	0,5185712	0,9749593	588,6281	4,056912	0	532,9303	452,633	0,338633	0,9562558	582,5724	4,614109	0	35	516	483						Untertest1.avi	0	880	547	72	111	440	373	1033	0	Content		444	372	19082797	974613882
19099	17:12:32.418	00:00:19.099	1146	500,3965	511,9688	0,5186409	0,9748802	588,7102	4,070647	0	528,4497	448,6744	0,3387139	0,9561664	582,6129	4,588222	0	35	514	480						Untertest1.avi	0	880	547	72	111	440	373	1033	0	Content		442	369	19099419	974630504
19116	17:12:32.435	00:00:19.116	1147	498,6332	517,0428	0,5186712	0,9746942	588,8408	4,059049	0	524,3683	451,1064	0,338756	0,9559778	582,6627	4,576677	0	35	512	484						Untertest1.avi	0	880	547	72	111	440	373	1033	0	Content		440	373	19116044	974647129
19133	17:12:32.452	00:00:19.132	1148	494,8515	514,652	0,5186819	0,9745063	588,879	4,056909	0	526,8301	449,9467	0,3387891	0,9558274	582,7447	4,567515	0	35	511	482						Untertest1.avi	0	880	547	72	111	440	373	1033	0	Content		439	371	19132790	974663875
19149	17:12:32.468	00:00:19.149	1149	497,8896	511,9992	0,5186837	0,97436	588,9332	4,041179	0	528,459	453,0905	0,3388113	0,9556563	582,7359	4,557803	0	35	513	483						Untertest1.avi	0	880	547	72	111	440	373	1033	0	Content		441	372	19149415	974680500
19166	17:12:32.485	00:00:19.166	1150	497,376	511,5618	0,5186933	0,9742767	588,9932	4,034128	0	526,5567	453,3786	0,3388126	0,9555886	582,7535	4,533011	0	35	512	482						Untertest1.avi	0	880	547	72	111	440	373	1033	0	Content		440	371	19166039	974697124
19183	17:12:32.502	00:00:19.182	1151	496,8588	508,8062	0,5186889	0,9742207	588,9895	4,038476	0	528,887	450,89	0,3388104	0,9555224	582,8011	4,520823	0	35	513	480						Untertest1.avi	0	880	547	72	111	440	373	1033	0	Content		441	369	19182789	974713874
19199	17:12:32.518	00:00:19.199	1152	495,013	513,7761	0,5186993	0,9741305	589,0073	4,022945	0	528,0853	449,2343	0,3388129	0,9554663	582,8259	4,520796	0	35	512	482						Untertest1.avi	0	880	547	72	111	440	373	1033	0	Content		440	371	19199412	974730497
19216	17:12:32.535	00:00:19.216	1153	498,4303	514,3816	0,5187081	0,9740757	589,0051	4,028382	0	529,1248	449,1005	0,3388145	0,9554436	582,8594	4,50665	0	35	514	482						Untertest1.avi	0	880	547	72	111	440	373	1033	0	Content		442	371	19216037	974747122
19233	17:12:32.552	00:00:19.232	1154	497,0476	515,7802	0,5187212	0,9741074	588,9855	4,012556	0	527,3948	451,1605	0,3388307	0,9554672	582,8454	4,482103	0	35	512	483						Untertest1.avi	0	880	547	72	111	440	373	1033	0	Content		440	372	19232662	974763747
19249	17:12:32.568	00:00:19.249	1155	495,3488	510,0246	0,5187324	0,9742208	589,0245	4,000174	0	526,877	450,5014	0,3388657	0,9555566	582,7645	4,460972	0	35	511	480						Untertest1.avi	0	880	547	72	111	440	373	1033	0	Content		439	369	19249410	974780495
19266	17:12:32.585	00:00:19.266	1156	494,9785	511,3205	0,5187658	0,9743325	588,9574	3,96925	0	525,8638	454,4483	0,3388995	0,9556623	582,8414	4,416679	0	35	510	483						Untertest1.avi	0	880	547	72	111	440	373	1033	0	Content		438	372	19266036	974797121
19283	17:12:32.602	00:00:19.282	1157	496,5811	517,098	0,5188048	0,9743875	588,8579	3,938639	0	524,7008	454,9179	0,3389327	0,9557309	582,8594	4,380702	0	35	511	486						Untertest1.avi	0	880	547	72	111	440	373	1033	0	Content		439	375	19282659	974813744
19299	17:12:32.618	00:00:19.299	1158	498,6696	519,0211	0,5188404	0,9743962	588,7875	3,890636	0	519,1458	454,7988	0,3389421	0,9557904	582,8903	4,338401	0	35	509	487						Untertest1.avi	0	880	547	72	111	440	373	1033	0	Content		437	376	19299408	974830493
19316	17:12:32.635	00:00:19.315	1159	498,1725	516,4155	0,5188672	0,9743937	588,7538	3,855071	0	522,7939	455,1899	0,3389997	0,9558035	582,7363	4,291533	0	35	510	486						Untertest1.avi	0	880	547	72	111	440	373	1033	0	Content		438	375	19315904	974846989
19333	17:12:32.652	00:00:19.332	1160	502,2856	517,0859	0,5189108	0,9743655	588,6494	3,820709	0	521,3564	453,4453	0,3390166	0,9558021	582,755	4,245798	0	35	512	485						Untertest1.avi	0	880	547	72	111	440	373	1033	0	Content		440	374	19332654	974863739
19349	17:12:32.668	00:00:19.349	1161	501,7036	517,4181	0,5189325	0,974355	588,6671	3,781304	0	516,5663	454,9966	0,3390372	0,9558024	582,7177	4,208611	0	35	509	486						Untertest1.avi	0	880	547	72	111	440	373	1033	0	Content		437	375	19349279	974880364
19366	17:12:32.685	00:00:19.365	1162	504,9549	519,5453	0,518964	0,9743255	588,6441	3,759814	0	519,1561	458,043	0,3390654	0,9557515	582,736	4,160456	0	35	512	489						Untertest1.avi	0	880	547	72	111	440	373	1033	0	Content		440	378	19365902	974896987
19383	17:12:32.702	00:00:19.382	1163	508,8762	512,7704	0,518981	0,9743171	588,688	3,7339	0	516,161	458,8133	0,3390851	0,9557287	582,7147	4,11868	0	35	513	486						Untertest1.avi	0	880	547	72	111	440	373	1033	0	Content		441	375	19382653	974913738
19399	17:12:32.718	00:00:19.399	1164	507,9281	518,1637	0,5190082	0,9742706	588,6606	3,703757	0	515,51	453,4116	0,339114	0,9557092	582,7396	4,084731	0	35	512	486						Untertest1.avi	0	880	547	72	111	440	373	1033	0	Content		440	375	19399153	974930238
19416	17:12:32.735	00:00:19.415	1165	507,467	515,2161	0,5190533	0,9742664	588,7448	3,665511	0	512,1704	457,5204	0,3391517	0,9556708	582,7222	4,050426	0	35	510	486						Untertest1.avi	0	880	547	72	111	440	373	1033	0	Content		438	375	19415900	974946985
19433	17:12:32.752	00:00:19.432	1166	512,5539	517,5151	0,5190877	0,974274	588,7794	3,671675	0	510,0185	455,8704	0,3392022	0,9556934	582,6801	4,027169	0	35	511	487						Untertest1.avi	0	880	547	72	111	440	373	1033	0	Content		439	376	19432651	974963736
19449	17:12:32.768	00:00:19.449	1167	503,6453	517,0159	0,5191407	0,9742705	588,7663	3,643272	0	507,2115	456,5671	0,3392588	0,9556739	582,6513	3,993947	0	35	505	487						Untertest1.avi	0	880	547	72	111	440	373	1033	0	Content		433	376	19449149	974980234
19466	17:12:32.785	00:00:19.465	1168	505,9283	517,1857	0,5191992	0,9742753	588,711	3,633001	0	507,2505	455,5941	0,339332	0,9556286	582,5795	3,981023	0	35	507	486						Untertest1.avi	0	880	547	72	111	440	373	1033	0	Content		435	375	19465898	974996983
19483	17:12:32.802	00:00:19.482	1169	506,2286	517,4819	0,5192604	0,9742398	588,6864	3,631109	0	505,8333	452,9414	0,3393841	0,9555863	582,5534	3,963452	0	35	506	485						Untertest1.avi	0	880	547	72	111	440	373	1033	0	Content		434	374	19482523	975013608
19499	17:12:32.818	00:00:19.499	1170	504,0767	511,8153	0,5193215	0,9742319	588,6376	3,606208	0	500,9696	458,2503	0,3394521	0,9555519	582,5736	3,952497	0	35	503	485						Untertest1.avi	0	880	547	72	111	440	373	1033	0	Content		431	374	19499145	975030230
19516	17:12:32.835	00:00:19.515	1171	508,8252	515,2471	0,5193752	0,9742565	588,4629	3,605859	0	500,2334	460,0916	0,3395066	0,9555613	582,4832	3,946376	0	35	505	488						Untertest1.avi	0	880	547	72	111	440	373	1033	0	Content		433	377	19515768	975046853
19533	17:12:32.852	00:00:19.532	1172	508,2084	515,5006	0,5194088	0,974292	588,4262	3,610811	0	506,5272	458,3879	0,3395384	0,9556041	582,5339	3,939013	0	35	507	487						Untertest1.avi	0	880	547	72	111	440	373	1033	0	Content		435	376	19532517	975063602
19549	17:12:32.868	00:00:19.549	1173	509,6162	521,1129	0,5194225	0,9743623	588,4161	3,617519	0	501,5484	456,2612	0,3395551	0,9556674	582,4681	3,937011	0	35	506	489						Untertest1.avi	0	880	547	72	111	440	373	1033	0	Content		434	378	19549141	975080226
19566	17:12:32.885	00:00:19.565	1174	510,023	520,1984	0,5194572	0,9744079	588,4723	3,622238	0	504,2855	454,8253	0,3395692	0,9557352	582,4509	3,940161	0	35	507	488						Untertest1.avi	0	880	547	72	111	440	373	1033	0	Content		435	377	19565765	975096850
19583	17:12:32.902	00:00:19.582	1175	507,6968	519,8125	0,5194736	0,9744514	588,5302	3,60949	0	504,0034	455,3568	0,3395817	0,9558094	582,4213	3,944769	0	35	506	488						Untertest1.avi	0	880	547	72	111	440	373	1033	0	Content		434	377	19582514	975113599
19599	17:12:32.918	00:00:19.599	1176	513,4587	521,7786	0,5194926	0,9744551	588,5553	3,63502	0	503,067	457,3763	0,3396011	0,9558245	582,45	3,946333	0	35	508	490						Untertest1.avi	0	880	547	72	111	440	373	1033	0	Content		436	379	19599137	975130222
19616	17:12:32.935	00:00:19.615	1177	512,8503	522,1896	0,5195342	0,9744011	588,5896	3,64449	0	501,619	452,2938	0,3396401	0,9558005	582,5115	3,956741	0	35	507	487						Untertest1.avi	0	880	547	72	111	440	373	1033	0	Content		435	376	19615760	975146845
19633	17:12:32.952	00:00:19.632	1178	509,1009	514,726	0,5195143	0,974265	588,6402	3,63102	0	503,15	454,8862	0,3396942	0,9556247	582,625	3,951575	0	35	506	485						Untertest1.avi	0	880	547	72	111	440	373	1033	0	Content		434	374	19632507	975163592
19649	17:12:32.968	00:00:19.649	1179	503,723	522,4542	0,5193903	0,973668	588,727	3,643736	0	495,9139	454,6398	0,3398522	0,9552928	582,8831	3,956343	0	35	500	489						Untertest1.avi	0	880	547	72	111	440	373	1033	0	Content		428	378	19649005	975180090
19666	17:12:32.985	00:00:19.665	1180	-1024	-768	-1	-1	-1	-1	4	493,0088	689,7348	0,3401609	0,9540322	582,8623	3,334495	0	35	493	690						Untertest1.avi	0	880	547	72	111	440	373	1033	0	Content		421	579	19665763	975196848
19682	17:12:33.001	00:00:19.682	1181	-1024	-768	-1	-1	-1	-1	4	-1024	-768	-1	-1	-1	-1	4		0	0						Untertest1.avi	0	880	547	72	111				0	Content		-72	-111	19682396	975213481
19699	17:12:33.018	00:00:19.699	1182	-1024	-768	-1	-1	-1	-1	4	-1024	-768	-1	-1	-1	-1	4		0	0						Untertest1.avi	0	880	547	72	111				0	Content		-72	-111	19699000	975230085
19716	17:12:33.035	00:00:19.715	1183	-1024	-768	-1	-1	-1	-1	4	-1024	-768	-1	-1	-1	-1	4		0	0						Untertest1.avi	0	880	547	72	111				0	Content		-72	-111	19715747	975246832
19732	17:12:33.051	00:00:19.732	1184	-1024	-768	-1	-1	-1	-1	4	-1024	-768	-1	-1	-1	-1	4		0	0						Untertest1.avi	0	880	547	72	111				0	Content		-72	-111	19732368	975263453
19749	17:12:33.068	00:00:19.748	1185	-1024	-768	-1	-1	-1	-1	4	-1024	-768	-1	-1	-1	-1	4		0	0						Untertest1.avi	0	880	547	72	111				0	Content		-72	-111	19748992	975280077
19766	17:12:33.085	00:00:19.765	1186	-1024	-768	-1	-1	-1	-1	4	-1024	-768	-1	-1	-1	-1	4		0	0						Untertest1.avi	0	880	547	72	111				0	Content		-72	-111	19765679	975296764
19782	17:12:33.101	00:00:19.782	1187	-1024	-768	-1	-1	-1	-1	4	-1024	-768	-1	-1	-1	-1	4		0	0						Untertest1.avi	0	880	547	72	111				0	Content		-72	-111	19782346	975313431
19799	17:12:33.118	00:00:19.798	1188	-1024	-768	-1	-1	-1	-1	4	-1024	-768	-1	-1	-1	-1	4		0	0						Untertest1.avi	0	880	547	72	111				0	Content		-72	-111	19798980	975330065
19816	17:12:33.135	00:00:19.815	1189	-1024	-768	-1	-1	-1	-1	4	-1024	-768	-1	-1	-1	-1	4		0	0						Untertest1.avi	0	880	547	72	111				0	Content		-72	-111	19815647	975346732
19832	17:12:33.151	00:00:19.832	1190	425,8971	511,9792	0,5215893	0,9741427	589,1245	3,785379	0	425,307	465,2902	0,3423915	0,9550149	588,3164	4,012465	0	36	426	489						Untertest1.avi	0	880	547	72	111	354	354	217	0	Content		354	378	19832236	975363321
19849	17:12:33.168	00:00:19.848	1191	417,5945	504,679	0,5216875	0,974358	589,2115	3,781968	0	428,9585	435,4137	0,3425044	0,9551509	588,3164	4,10236	0	36	423	470						Untertest1.avi	0	880	547	72	111	354	354	217	0	Content		351	359	19848997	975380082
19866	17:12:33.185	00:00:19.865	1192	420,0467	506,8408	0,5218271	0,9744644	589,2325	3,775877	0	431,1426	419,9611	0,3426448	0,9551985	588,3164	4,138545	0	36	426	463						Untertest1.avi	0	880	547	72	111	354	354	217	0	Content		354	352	19865609	975396694
19882	17:12:33.201	00:00:19.882	1193	422,5654	507,2913	0,5219605	0,9744973	589,2505	3,78842	0	432,5716	420,9036	0,3427452	0,9551563	588,3164	4,160491	0	36	428	464						Untertest1.avi	0	880	547	72	111	354	354	217	0	Content		356	353	19882234	975413319
19899	17:12:33.218	00:00:19.898	1194	422,8082	507,9629	0,5220355	0,9745156	589,2615	3,802866	0	428,9759	421,8651	0,3428302	0,9551104	588,3164	4,165092	0	36	426	465						Untertest1.avi	0	880	547	72	111	354	354	217	0	Content		354	354	19898858	975429943
19916	17:12:33.235	00:00:19.915	1195	420,7545	513,948	0,5220851	0,9745375	589,3574	3,840097	0	434,3385	415,3108	0,3428901	0,9550818	588,3164	4,183696	0	36	428	465						Untertest1.avi	0	880	547	72	111	354	354	217	0	Content		356	354	19915608	975446693
19932	17:12:33.251	00:00:19.932	1196	417,7032	508,155	0,5221182	0,974489	589,3981	3,830788	0	434,7619	413,5684	0,3429233	0,9549694	588,3164	4,203365	0	36	426	461						Untertest1.avi	0	880	547	72	111	354	354	217	0	Content		354	350	19932230	975463315
19949	17:12:33.268	00:00:19.948	1197	412,6389	503,3149	0,5221134	0,97494	589,3838	3,841805	0	435,1854	411,826	0,3431844	0,9548196	590,776	4,21389	0	36	424	458						Untertest1.avi	0	880	547	72	111	354	354	217	0	Content		352	347	19948854	975479939
19966	17:12:33.285	00:00:19.965	1198	420,1105	504,384	0,522132	0,9741244	589,5093	3,851388	0	430,3857	415,8035	0,3419609	0,9550052	590,776	4,228972	0	36	425	460						Untertest1.avi	0	880	547	72	111	354	354	217	0	Content		353	349	19965605	975496690
19982	17:12:33.301	00:00:19.982	1199	419,9213	512,3448	0,5221106	0,973877	589,5441	3,863613	0	432,9518	427,4691	0,3423495	0,9548059	583,5434	4,182571	0	36	426	470						Untertest1.avi	0	880	547	72	111	354	354	217	0	Content		354	359	19982230	975513315
19999	17:12:33.318	00:00:19.998	1200	419,6621	506,6416	0,522082	0,973745	589,5303	3,851475	0	428,4261	424,1594	0,3422971	0,9546841	583,6736	4,185657	0	36	424	465						Untertest1.avi	0	880	547	72	111	354	354	217	0	Content		352	354	19998851	975529936
20015	17:12:33.334	00:00:20.015	1201	422,7591	509,5674	0,5220292	0,9736431	589,5421	3,874577	0	431,6569	428,6733	0,3422524	0,9546118	583,6094	4,185474	0	36	427	469						Untertest1.avi	0	880	547	72	111	354	354	217	0	Content		355	358	20015474	975546559
20032	17:12:33.351	00:00:20.032	1202	423,0893	506,0629	0,5219647	0,9735804	589,6213	3,870415	0	428,2704	428,9527	0,3422012	0,9545525	583,5439	4,180356	0	36	426	468						Untertest1.avi	0	880	547	72	111	354	354	217	0	Content		354	357	20032222	975563307
20049	17:12:33.368	00:00:20.048	1203	458,2792	478,2828	0,521466	0,9730851	589,5997	3,882541	0	474,7295	404,3456	0,3417321	0,9541069	583,5015	4,194023	0	37	467	441						Untertest1.avi	0	880	547	72	111	430	300	1283	0	Content		395	330	20048843	975579928
20065	17:12:33.384	00:00:20.065	1204	492,4466	430,7567	0,5208488	0,9725434	589,773	3,87101	0	508,9262	362,3951	0,3412252	0,95363	583,7466	4,176431	0	37	501	397						Untertest1.avi	0	880	547	72	111	430	300	1283	0	Content		429	286	20065466	975596551
20082	17:12:33.401	00:00:20.082	1205	487,52	443,8091	0,5207653	0,9726778	589,6147	3,843876	0	506,5017	377,1219	0,3411694	0,9537929	583,521	4,156394	0	37	497	410						Untertest1.avi	0	880	547	72	111	430	300	1283	0	Content		425	299	20082087	975613172
20099	17:12:33.418	00:00:20.098	1206	493,634	443,8228	0,5206822	0,9727452	589,4918	3,837742	0	507,9905	368,3057	0,3410724	0,9538875	583,3701	4,144789	0	37	501	406						Untertest1.avi	0	880	547	72	111	430	300	1283	0	Content		429	295	20098837	975629922
20115	17:12:33.434	00:00:20.115	1207	494,8407	446,564	0,5206227	0,9727842	589,4097	3,80597	0	504,5438	371,552	0,3409508	0,9539753	583,4509	4,121022	0	37	500	409						Untertest1.avi	0	880	547	72	111	430	300	1283	0	Content		428	298	20115460	975646545
20132	17:12:33.451	00:00:20.132	1208	501,7871	443,9775	0,5205532	0,9728155	589,3563	3,777861	0	502,2376	374,281	0,340839	0,954019	583,3187	4,087521	0	37	502	409						Untertest1.avi	0	880	547	72	111	430	300	1283	0	Content		430	298	20132084	975663169
20149	17:12:33.468	00:00:20.148	1209	506,9086	445,5718	0,5204761	0,9728628	589,2936	3,744645	0	500,3145	374,248	0,3407114	0,9541116	583,1953	4,028424	0	37	504	410						Untertest1.avi	0	880	547	72	111	430	300	1283	0	Content		432	299	20148707	975679792
20165	17:12:33.484	00:00:20.165	1210	498,6753	446,9555	0,5203332	0,972873	589,2689	3,705347	0	501,7999	374,2092	0,3406226	0,9542064	583,0893	3,985253	0	37	500	411						Untertest1.avi	0	880	547	72	111	430	300	1283	0	Content		428	300	20165455	975696540
20182	17:12:33.501	00:00:20.182	1211	501,7317	448,0593	0,5202352	0,9728599	589,1696	3,66401	0	502,9965	372,4325	0,340505	0,9542177	583,0487	3,923939	0	37	502	410						Untertest1.avi	0	880	547	72	111	430	300	1283	0	Content		430	299	20182078	975713163
20199	17:12:33.518	00:00:20.198	1212	496,6172	441,3618	0,5201557	0,9728115	589,1666	3,598174	0	499,6992	378,0363	0,3403847	0,9541436	583,0881	3,901206	0	37	498	410						Untertest1.avi	0	880	547	72	111	430	300	1283	0	Content		426	299	20198701	975729786
20215	17:12:33.534	00:00:20.215	1213	503,8163	442,3246	0,5200961	0,9727785	589,1144	3,562896	0	497,5737	378,4027	0,3402585	0,9540978	582,9835	3,843892	0	37	501	410						Untertest1.avi	0	880	547	72	111	430	300	1283	0	Content		429	299	20215337	975746422
20232	17:12:33.551	00:00:20.232	1214	508,9757	445,1945	0,5200452	0,9727504	589,0453	3,515013	0	497,6177	376,541	0,3401881	0,9540501	582,8946	3,792141	0	37	503	411						Untertest1.avi	0	880	547	72	111	430	300	1283	0	Content		431	300	20232071	975763156
20249	17:12:33.568	00:00:20.248	1215	508,6096	444,5476	0,5199668	0,972738	588,894	3,472087	0	501,8888	378,7963	0,3401099	0,9540229	582,9012	3,742004	0	37	505	412						Untertest1.avi	0	880	547	72	111	430	300	1283	0	Content		433	301	20248697	975779782
20265	17:12:33.584	00:00:20.265	1216	504,6347	447,2953	0,5199084	0,9727117	588,783	3,439766	0	499,6317	380,7084	0,3400509	0,953995	582,8192	3,700548	0	37	502	414						Untertest1.avi	0	880	547	72	111	430	300	1283	0	Content		430	303	20265332	975796417
20282	17:12:33.601	00:00:20.282	1217	502,0234	444,6368	0,5198305	0,9726917	588,7722	3,405954	0	495,292	373,8227	0,3399546	0,9539843	582,7835	3,660738	0	37	499	409						Untertest1.avi	0	880	547	72	111	430	300	1283	0	Content		427	298	20282068	975813153
20299	17:12:33.618	00:00:20.298	1218	509,7534	450,3565	0,5197797	0,9726892	588,7407	3,374312	0	494,2116	371,326	0,3398783	0,9539881	582,6272	3,621316	0	37	502	411						Untertest1.avi	0	880	547	72	111	430	300	1283	0	Content		430	300	20298690	975829775
20315	17:12:33.634	00:00:20.315	1219	514,8789	445,5158	0,5197185	0,9726982	588,798	3,364082	0	497,4404	376,7636	0,3398071	0,9540038	582,5916	3,587237	0	37	506	411						Untertest1.avi	0	880	547	72	111	430	300	1283	0	Content		434	300	20315327	975846412
20332	17:12:33.651	00:00:20.331	1220	515,7961	445,4679	0,5196485	0,972696	588,8002	3,336022	0	497,4554	377,115	0,3397177	0,9540292	582,6321	3,566841	0	37	507	411						Untertest1.avi	0	880	547	72	111	430	300	1283	0	Content		435	300	20331939	975863024
20349	17:12:33.668	00:00:20.348	1221	516,9688	445,5527	0,5195615	0,9726995	588,7472	3,309937	0	496,5208	376,2095	0,3396133	0,9540979	582,6321	3,551959	0	37	507	411						Untertest1.avi	0	880	547	72	111	430	300	1283	0	Content		435	300	20348565	975879650
20365	17:12:33.684	00:00:20.365	1222	512,7688	447,604	0,5194378	0,9727686	588,4989	3,292484	0	499,4641	373,5955	0,3394973	0,9542594	582,4783	3,506443	0	37	506	411						Untertest1.avi	0	880	547	72	111	430	300	1283	0	Content		434	300	20365324	975896409
20382	17:12:33.701	00:00:20.381	1223	516,2273	449,8563	0,5193062	0,9728339	588,5297	3,276473	0	493,8711	374,3818	0,3393283	0,9543818	582,4876	3,504366	0	37	505	412						Untertest1.avi	0	880	547	72	111	430	300	1283	0	Content		433	301	20381933	975913018
20399	17:12:33.718	00:00:20.398	1224	515,0016	451,584	0,5191826	0,9728596	588,7244	3,246252	0	492,9444	369,0101	0,3391877	0,9545125	582,5474	3,491	0	37	504	410						Untertest1.avi	0	880	547	72	111	430	300	1283	0	Content		432	299	20398557	975929642
20415	17:12:33.734	00:00:20.415	1225	518,6149	451,9341	0,5190468	0,9728541	588,584	3,253048	0	494,8487	373,186	0,3390596	0,9545588	582,4296	3,475407	0	37	507	413						Untertest1.avi	0	880	547	72	111	430	300	1283	0	Content		435	302	20415316	975946401
20432	17:12:33.751	00:00:20.431	1226	518,7281	455,9077	0,5189283	0,972814	588,4338	3,257769	0	489,1173	375,3342	0,3389149	0,9545583	582,4267	3,46668	0	37	504	416						Untertest1.avi	0	880	547	72	111	430	300	1283	0	Content		432	305	20431928	975963013
20449	17:12:33.768	00:00:20.448	1227	510,6979	443,2407	0,5188176	0,9727557	588,529	3,217609	0	487,481	376,9339	0,3387975	0,9545153	582,5521	3,454252	0	37	499	410						Untertest1.avi	0	880	547	72	111	430	300	1283	0	Content		427	299	20448552	975979637
20465	17:12:33.784	00:00:20.465	1228	524,0228	449,0261	0,5187383	0,972636	588,5358	3,244231	0	490,5988	375,5844	0,3387141	0,9543883	582,5778	3,464543	0	37	507	412						Untertest1.avi	0	880	547	72	111	430	300	1283	0	Content		435	301	20465175	975996260
20482	17:12:33.801	00:00:20.481	1229	517,7319	449,6251	0,5186773	0,9723633	588,6556	3,226157	0	487,5965	377,8663	0,3386555	0,9542292	582,4697	3,461854	0	37	503	414						Untertest1.avi	0	880	547	72	111	430	300	1283	0	Content		431	303	20481924	976013009
20498	17:12:33.817	00:00:20.498	1230	520,7446	445,7297	0,5186503	0,9721901	588,6855	3,221582	0	493,4747	382,675	0,3386332	0,9540396	582,5543	3,474554	0	37	507	414						Untertest1.avi	0	880	547	72	111	430	300	1283	0	Content		435	303	20498421	976029506
20515	17:12:33.834	00:00:20.515	1231	513,7657	445,9453	0,5186383	0,9720945	588,6981	3,214242	0	489,2701	383,2072	0,3386022	0,9540064	582,4796	3,465845	0	37	502	415						Untertest1.avi	0	880	547	72	111	430	300	1283	0	Content		430	304	20515171	976046256
20532	17:12:33.851	00:00:20.531	1232	520,8611	444,7591	0,5186263	0,9721369	588,6463	3,22594	0	494,5467	378,8245	0,3385984	0,9540327	582,4537	3,455669	0	37	508	412						Untertest1.avi	0	880	547	72	111	430	300	1283	0	Content		436	301	20531919	976063004
20548	17:12:33.867	00:00:20.548	1233	520,1132	458,8753	0,5186313	0,9722001	588,6886	3,248186	0	494,2872	376,9007	0,3386012	0,9540901	582,4943	3,455096	0	37	507	418						Untertest1.avi	0	880	547	72	111	430	300	1283	0	Content		435	307	20548419	976079504
20565	17:12:33.884	00:00:20.565	1234	516,6472	445,6728	0,5186398	0,9723285	588,6695	3,233921	0	487,2221	376,8692	0,3386154	0,9542046	582,483	3,477804	0	37	502	411						Untertest1.avi	0	880	547	72	111	430	300	1283	0	Content		430	300	20565166	976096251
20582	17:12:33.901	00:00:20.581	1235	520,3868	446,1216	0,5186659	0,9725505	588,6575	3,246221	0	491,203	371,1989	0,3386374	0,954334	582,4962	3,472084	0	37	506	409						Untertest1.avi	0	880	547	72	111	430	300	1283	0	Content		434	298	20581788	976112873
20598	17:12:33.917	00:00:20.598	1236	516,0333	439,6554	0,5187052	0,9727754	588,7101	3,246628	0	497,8497	369,1464	0,3386846	0,9545107	582,5646	3,488806	0	37	507	404						Untertest1.avi	0	880	547	72	111	430	300	1283	0	Content		435	293	20598412	976129497
20615	17:12:33.934	00:00:20.615	1237	515,6021	451,744	0,5187446	0,9729412	588,6342	3,271213	0	492,2973	374,6654	0,3387256	0,9546643	582,5643	3,504808	0	37	504	413						Untertest1.avi	0	880	547	72	111	430	300	1283	0	Content		432	302	20615162	976146247
20632	17:12:33.951	00:00:20.631	1238	518,9431	454,8611	0,5187989	0,9731076	588,6218	3,29536	0	489,3695	375,3998	0,3387879	0,9547684	582,5674	3,513939	0	37	504	415						Untertest1.avi	0	880	547	72	111	430	300	1283	0	Content		432	304	20631786	976162871
20648	17:12:33.967	00:00:20.648	1239	514,8194	449,4688	0,5188424	0,9732112	588,6401	3,301169	0	489,6488	371,7691	0,3388558	0,9548148	582,5117	3,520372	0	37	502	411						Untertest1.avi	0	880	547	72	111	430	300	1283	0	Content		430	300	20648410	976179495
20665	17:12:33.984	00:00:20.665	1240	510,6098	448,7131	0,5188795	0,9731468	588,6911	3,301905	0	487,5982	379,4699	0,3389126	0,9547549	582,5048	3,542761	0	37	499	414						Untertest1.avi	0	880	547	72	111	430	300	1283	0	Content		427	303	20665034	976196119
20682	17:12:34.001	00:00:20.681	1241	513,8893	447,8971	0,518891	0,9730877	588,7723	3,313336	0	493,1747	376,9438	0,338961	0,9547107	582,7081	3,5527	0	37	504	412						Untertest1.avi	0	880	547	72	111	430	300	1283	0	Content		432	301	20681658	976212743
20698	17:12:34.017	00:00:20.698	1242	497,6277	441,0175	0,5188652	0,9736199	588,7723	3,303828	0	494,8711	375,959	0,3389896	0,9546665	582,6932	3,560132	0	37	496	408						Untertest1.avi	0	880	547	72	111	430	300	1283	0	Content		424	297	20698420	976229505
20715	17:12:34.034	00:00:20.715	1243	512,1403	449,6256	0,5188622	0,9729637	588,8509	3,345096	0	494,2788	369,645	0,338961	0,9545642	582,899	3,573954	0	37	503	410						Untertest1.avi	0	880	547	72	111	430	300	1283	0	Content		431	299	20715033	976246118
20732	17:12:34.051	00:00:20.731	1244	516,396	450,267	0,518822	0,9728154	588,9036	3,373199	0	491,4996	373,9747	0,3389406	0,9543769	582,9467	3,599916	0	37	504	412						Untertest1.avi	0	880	547	72	111	430	300	1283	0	Content		432	301	20731657	976262742
20748	17:12:34.067	00:00:20.748	1245	513,0351	443,6192	0,5187815	0,9726682	589,0901	3,38029	0	489,8226	374,7291	0,3389165	0,9541878	583,0108	3,624181	0	37	501	409						Untertest1.avi	0	880	547	72	111	430	300	1283	0	Content		429	298	20748291	976279376
20765	17:12:34.084	00:00:20.765	1246	506,9701	448,3459	0,518772	0,9724624	589,1344	3,389325	0	495,6705	376,1208	0,3388937	0,9540245	583,0916	3,645663	0	37	501	412						Untertest1.avi	0	880	547	72	111	430	300	1283	0	Content		429	301	20765031	976296116
20782	17:12:34.101	00:00:20.781	1247	504,3872	443,4922	0,5187531	0,972252	589,2076	3,398072	0	492,0897	373,7184	0,3388906	0,9539071	583,1123	3,665787	0	37	498	409						Untertest1.avi	0	880	547	72	111	430	300	1283	0	Content		426	298	20781650	976312735
20798	17:12:34.117	00:00:20.798	1248	506,1564	445,1856	0,5187477	0,9721416	589,1563	3,412677	0	494,3438	371,9828	0,3388779	0,9538095	583,237	3,680833	0	37	500	409						Untertest1.avi	0	880	547	72	111	430	300	1283	0	Content		428	298	20798284	976329369
20815	17:12:34.134	00:00:20.815	1249	509,1691	448,0773	0,518765	0,9720612	589,2116	3,426268	0	494,0104	371,9911	0,3389226	0,9537371	583,2267	3,690534	0	37	502	410						Untertest1.avi	0	880	547	72	111	430	300	1283	0	Content		430	299	20815024	976346109
20832	17:12:34.151	00:00:20.831	1250	503,1044	447,126	0,5187923	0,9720597	589,2863	3,441173	0	497,2025	370,181	0,3389645	0,9537416	583,2733	3,706654	0	37	500	409						Untertest1.avi	0	880	547	72	111	430	300	1283	0	Content		428	298	20831648	976362733
20848	17:12:34.167	00:00:20.848	1251	510,7189	444,5181	0,5188618	0,9721292	589,3699	3,456858	0	496,8101	373,5544	0,3390304	0,9537759	583,261	3,73071	0	37	504	409						Untertest1.avi	0	880	547	72	111	430	300	1283	0	Content		432	298	20848277	976379362
20865	17:12:34.184	00:00:20.865	1252	506,7446	442,5453	0,518935	0,9722214	589,3538	3,474175	0	497,8777	374,5837	0,3391138	0,9538456	583,1793	3,737922	0	37	502	409						Untertest1.avi	0	880	547	72	111	430	300	1283	0	Content		430	298	20865025	976396110
20882	17:12:34.201	00:00:20.881	1253	511,934	444,1667	0,5190341	0,9723543	589,3771	3,496886	0	489,6637	381,6388	0,3391923	0,9539025	583,23	3,782104	0	37	501	413						Untertest1.avi	0	880	547	72	111	430	300	1283	0	Content		429	302	20881531	976412616
20898	17:12:34.217	00:00:20.898	1254	509,8415	446,0077	0,5191344	0,9724514	589,3323	3,52503	0	498,3235	381,1605	0,3393048	0,9539427	583,2662	3,780367	0	37	504	414						Untertest1.avi	0	880	547	72	111	430	300	1283	0	Content		432	303	20898274	976429359
20915	17:12:34.234	00:00:20.914	1255	503,997	443,2243	0,5192221	0,972479	589,3641	3,524199	0	498,504	374,19	0,3394184	0,9539485	583,3599	3,815801	0	37	501	409						Untertest1.avi	0	880	547	72	111	430	300	1283	0	Content		429	298	20914891	976445976
20932	17:12:34.251	00:00:20.931	1256	505,7059	443,4249	0,5193371	0,9724748	589,4362	3,541809	0	498,7073	377,7594	0,3395554	0,9539139	583,2387	3,840915	0	37	502	411						Untertest1.avi	0	880	547	72	111	430	300	1283	0	Content		430	300	20931513	976462598
20948	17:12:34.267	00:00:20.948	1257	510,3859	449,1815	0,5194608	0,9724081	589,4781	3,567013	0	495,5252	378,3077	0,3396598	0,9537976	583,2274	3,843958	0	37	503	414						Untertest1.avi	0	880	547	72	111	430	300	1283	0	Content		431	303	20948263	976479348
20965	17:12:34.284	00:00:20.964	1258	511,5856	448,9703	0,5195658	0,972194	589,3771	3,568832	0	499,8025	380,7264	0,3397559	0,9532298	583,237	3,867551	0	37	506	415						Untertest1.avi	0	880	547	72	111	430	300	1283	0	Content		434	304	20964884	976495969
20982	17:12:34.301	00:00:20.981	1259	507,3324	448,2582	0,5196325	0,9719872	589,416	3,59264	0	494,7864	380,9408	0,3398438	0,9533339	583,237	3,902292	0	37	501	415						Untertest1.avi	0	880	547	72	111	430	300	1283	0	Content		429	304	20981507	976512592
20998	17:12:34.317	00:00:20.998	1260	507,8948	445,2661	0,5197043	0,9717339	589,4547	3,596947	0	497,5603	378,1373	0,339924	0,9530463	583,428	3,914504	0	37	503	412						Untertest1.avi	0	880	547	72	111	430	300	1283	0	Content		431	301	20998130	976529215
21015	17:12:34.334	00:00:21.014	1261	504,9688	451,3809	0,519783	0,9714142	589,5285	3,61392	0	498,7269	378,7486	0,3400524	0,9527575	583,3622	3,928451	0	37	502	415						Untertest1.avi	0	880	547	72	111	430	300	1283	0	Content		430	304	21014753	976545838
21032	17:12:34.351	00:00:21.031	1262	503,3212	442,4424	0,5198972	0,971139	589,634	3,620926	0	493,3373	381,9867	0,3401283	0,9524021	583,4274	3,941053	0	37	498	412						Untertest1.avi	0	880	547	72	111	430	300	1283	0	Content		426	301	21031502	976562587
21048	17:12:34.367	00:00:21.048	1263	505,0184	442,4406	0,5200033	0,9708498	589,6146	3,626678	0	496,7147	376,4454	0,3402619	0,9521198	583,5052	3,95414	0	37	501	409						Untertest1.avi	0	880	547	72	111	430	300	1283	0	Content		429	298	21048125	976579210
21065	17:12:34.384	00:00:21.064	1264	501,5031	445,238	0,520124	0,97056	589,5815	3,636814	0	496,404	372,9516	0,3403906	0,9518534	583,7302	3,967369	0	37	499	409						Untertest1.avi	0	880	547	72	111	430	300	1283	0	Content		427	298	21064748	976595833
21081	17:12:34.400	00:00:21.081	1265	503,9348	446,7902	0,5202492	0,9704139	589,7383	3,643101	0	494,2605	377,4889	0,3405291	0,9516113	583,7352	3,987586	0	37	499	412						Untertest1.avi	0	880	547	72	111	430	300	1283	0	Content		427	301	21081495	976612580
21098	17:12:34.417	00:00:21.098	1266	502,7573	441,9985	0,5203978	0,97034	589,9002	3,653357	0	497,082	382,1111	0,3407166	0,9514579	583,7069	3,996698	0	37	500	412						Untertest1.avi	0	880	547	72	111	430	300	1283	0	Content		428	301	21098118	976629203
21115	17:12:34.434	00:00:21.114	1267	501,8216	437,7311	0,5205384	0,9703022	589,8312	3,654466	0	495,0677	380,0507	0,3408641	0,95137	583,8922	4,008699	0	37	498	409						Untertest1.avi	0	880	547	72	111	430	300	1283	0	Content		426	298	21114740	976645825
21131	17:12:34.450	00:00:21.131	1268	504,1195	444,4626	0,5206778	0,9702666	589,8035	3,666956	0	499,1238	377,6966	0,3410291	0,9513382	583,8235	4,018187	0	37	502	411						Untertest1.avi	0	880	547	72	111	430	300	1283	0	Content		430	300	21131364	976662449
21148	17:12:34.467	00:00:21.148	1269	506,9519	437,2848	0,5208123	0,9702278	590,069	3,657348	0	503,0168	374,1334	0,3411965	0,9513095	583,8816	4,019454	0	37	505	406						Untertest1.avi	0	880	547	72	111	430	300	1283	0	Content		433	295	21148110	976679195
21165	17:12:34.484	00:00:21.164	1270	503,8134	443,113	0,5209073	0,9702258	590,1618	3,668215	0	500,4834	375,4691	0,3413119	0,9512368	584,056	4,048495	0	37	502	409						Untertest1.avi	0	880	547	72	111	430	300	1283	0	Content		430	298	21164735	976695820
21181	17:12:34.500	00:00:21.181	1271	500,6358	440,9763	0,5210199	0,9701614	590,1609	3,657646	0	499,8016	375,805	0,3414323	0,9511477	584,1885	4,042935	0	37	500	408						Untertest1.avi	0	880	547	72	111	430	300	1283	0	Content		428	297	21181363	976712448
21198	17:12:34.517	00:00:21.197	1272	501,6452	440,7587	0,5211293	0,9700947	590,0922	3,683226	0	501,5914	380,4225	0,3415566	0,9510581	584,1367	4,044285	0	37	502	411						Untertest1.avi	0	880	547	72	111	430	300	1283	0	Content		430	300	21197985	976729070
21215	17:12:34.534	00:00:21.214	1273	505,7105	444,6379	0,5212241	0,9699894	590,2061	3,682375	0	503,4741	376,478	0,3416707	0,9509715	584,1881	4,056898	0	37	505	411						Untertest1.avi	0	880	547	72	111	430	300	1283	0	Content		433	300	21214735	976745820
21231	17:12:34.550	00:00:21.231	1274	503,9789	442,1581	0,5213161	0,9697947	590,3734	3,668216	0	502,1547	382,5393	0,3417627	0,9507735	584,2433	4,066261	0	37	503	412						Untertest1.avi	0	880	547	72	111	430	300	1283	0	Content		431	301	21231360	976762445
21248	17:12:34.567	00:00:21.247	1275	501,0249	444,8761	0,5213932	0,9696547	590,4265	3,690273	0	499,1733	378,934	0,3418482	0,9506389	584,3171	4,0605	0	37	500	412						Untertest1.avi	0	880	547	72	111	430	300	1283	0	Content		428	301	21247983	976779068
21265	17:12:34.584	00:00:21.264	1276	501,6082	444,2456	0,5214724	0,9695261	590,4565	3,693515	0	503,6384	376,7826	0,3419598	0,9505391	584,5079	4,077166	0	37	503	411						Untertest1.avi	0	880	547	72	111	430	300	1283	0	Content		431	300	21264607	976795692
21281	17:12:34.600	00:00:21.281	1277	495,473	442,3337	0,521538	0,9693698	590,5474	3,681603	0	505,1485	382,1938	0,3421048	0,9503961	584,6065	4,085439	0	37	500	412						Untertest1.avi	0	880	547	72	111	430	300	1283	0	Content		428	301	21281358	976812443
21298	17:12:34.617	00:00:21.297	1278	498,1416	449,3002	0,5214702	0,9690473	590,7993	3,699436	0	501,7016	381,3203	0,3423035	0,9502696	584,8118	4,078883	0	37	500	415						Untertest1.avi	0	880	547	72	111	430	300	1283	0	Content		428	304	21297981	976829066
21315	17:12:34.634	00:00:21.314	1279	-1024	-768	-1	-1	-1	-1	4	480,4986	568,1924	0,3425578	0,9498385	585,0173	3,672085	0	37	480	568						Untertest1.avi	0	880	547	72	111	430	300	1283	0	Content		408	457	21314605	976845690
21331	17:12:34.650	00:00:21.331	1280	-1024	-768	-1	-1	-1	-1	4	-1024	-768	-1	-1	-1	-1	4		0	0						Untertest1.avi	0	880	547	72	111				0	Content		-72	-111	21331353	976862438
21348	17:12:34.667	00:00:21.347	1281	-1024	-768	-1	-1	-1	-1	4	-1024	-768	-1	-1	-1	-1	4		0	0						Untertest1.avi	0	880	547	72	111				0	Content		-72	-111	21347978	976879063
21365	17:12:34.684	00:00:21.364	1282	-1024	-768	-1	-1	-1	-1	4	-1024	-768	-1	-1	-1	-1	4		0	0						Untertest1.avi	0	880	547	72	111				0	Content		-72	-111	21364603	976895688
21381	17:12:34.700	00:00:21.381	1283	-1024	-768	-1	-1	-1	-1	4	-1024	-768	-1	-1	-1	-1	4		0	0						Untertest1.avi	0	880	547	72	111				0	Content		-72	-111	21381223	976912308
21398	17:12:34.717	00:00:21.397	1284	-1024	-768	-1	-1	-1	-1	4	-1024	-768	-1	-1	-1	-1	4		0	0						Untertest1.avi	0	880	547	72	111				0	Content		-72	-111	21397971	976929056
21415	17:12:34.734	00:00:21.414	1285	-1024	-768	-1	-1	-1	-1	4	-1024	-768	-1	-1	-1	-1	4		0	0						Untertest1.avi	0	880	547	72	111				0	Content		-72	-111	21414595	976945680
21431	17:12:34.750	00:00:21.431	1286	-1024	-768	-1	-1	-1	-1	4	-1024	-768	-1	-1	-1	-1	4		0	0						Untertest1.avi	0	880	547	72	111				0	Content		-72	-111	21431262	976962347
21448	17:12:34.767	00:00:21.447	1287	-1024	-768	-1	-1	-1	-1	4	-1024	-768	-1	-1	-1	-1	4		0	0						Untertest1.avi	0	880	547	72	111				0	Content		-72	-111	21447914	976978999
21465	17:12:34.784	00:00:21.464	1288	-1024	-768	-1	-1	-1	-1	4	-1024	-768	-1	-1	-1	-1	4		0	0						Untertest1.avi	0	880	547	72	111				0	Content		-72	-111	21464581	976995666
21481	17:12:34.800	00:00:21.481	1289	-1024	-768	-1	-1	-1	-1	4	-1024	-768	-1	-1	-1	-1	4		0	0						Untertest1.avi	0	880	547	72	111				0	Content		-72	-111	21481249	977012334
21498	17:12:34.817	00:00:21.497	1290	-1024	-768	-1	-1	-1	-1	4	-1024	-768	-1	-1	-1	-1	4		0	0						Untertest1.avi	0	880	547	72	111				0	Content		-72	-111	21497854	977028939
21515	17:12:34.834	00:00:21.514	1291	-1024	-768	-1	-1	-1	-1	4	-1024	-768	-1	-1	-1	-1	4		0	0						Untertest1.avi	0	880	547	72	111				0	Content		-72	-111	21514522	977045607
21531	17:12:34.850	00:00:21.531	1292	494,4269	475,8793	0,5234212	0,9704633	591,1718	3,706793	0	493,4836	431,3828	0,3440741	0,9507977	585,1323	4,104881	0	38	494	454						Untertest1.avi	0	880	547	72	111	420	341	100	0	Content		422	343	21531208	977062293
21548	17:12:34.867	00:00:21.547	1293	491,7779	479,713	0,5235592	0,970495	591,2939	3,701223	0	491,2304	422,9626	0,3441577	0,9508073	585,1246	4,119712	0	38	492	451						Untertest1.avi	0	880	547	72	111	420	341	100	0	Content		420	340	21547831	977078916
21564	17:12:34.883	00:00:21.564	1294	487,5714	478,829	0,5236982	0,9705547	591,2082	3,704616	0	496,2277	425,6869	0,3443467	0,9508471	585,1611	4,132321	0	38	492	452						Untertest1.avi	0	880	547	72	111	420	341	100	0	Content		420	341	21564453	977095538
21581	17:12:34.900	00:00:21.581	1295	488,0526	480,52	0,5238743	0,9706494	591,1104	3,707222	0	496,0439	427,8634	0,3445176	0,9508805	585,109	4,115359	0	38	492	454						Untertest1.avi	0	880	547	72	111	420	341	100	0	Content		420	343	21581201	977112286
21598	17:12:34.917	00:00:21.597	1296	486,9481	470,8961	0,5241	0,9708189	591,1976	3,699986	0	498,4089	423,5439	0,34473	0,9510152	585,0231	4,129827	0	38	493	447						Untertest1.avi	0	880	547	72	111	420	341	100	0	Content		421	336	21597827	977128912
21614	17:12:34.933	00:00:21.614	1297	488,196	474,0788	0,5243162	0,9710112	591,0455	3,704477	0	492,177	429,1697	0,3449394	0,9511318	585,1368	4,1301	0	38	490	452						Untertest1.avi	0	880	547	72	111	420	341	100	0	Content		418	341	21614449	977145534
21631	17:12:34.950	00:00:21.631	1298	490,9177	475,0244	0,524552	0,9711387	591,2451	3,71428	0	493,8356	427,4091	0,3451771	0,9512582	584,9217	4,13919	0	39	492	451						Untertest1.avi	0	880	547	72	111	460	319	250	0	Content		420	340	21631072	977162157
21648	17:12:34.967	00:00:21.647	1299	525,7729	457,465	0,5243944	0,9709769	591,1117	3,718201	0	547,4503	415,9621	0,3450249	0,951062	585,0423	4,153165	0	39	537	437						Untertest1.avi	0	880	547	72	111	460	319	250	0	Content		465	326	21647696	977178781
21664	17:12:34.983	00:00:21.664	1300	525,5818	441,3775	0,5244313	0,9708055	591,1475	3,726795	0	531,5884	401,4437	0,3450737	0,9508572	585,1127	4,148864	0	39	529	421						Untertest1.avi	0	880	547	72	111	460	319	250	0	Content		457	310	21664443	977195528
21681	17:12:35.000	00:00:21.681	1301	530,1927	449,6076	0,5246219	0,970911	591,0099	3,736351	0	536,7794	407,1681	0,3452861	0,9509423	584,9898	4,146126	0	39	533	428						Untertest1.avi	0	880	547	72	111	460	319	250	0	Content		461	317	21681066	977212151
21698	17:12:35.017	00:00:21.697	1302	529,5234	443,6009	0,5247543	0,9710314	590,8457	3,732383	0	538,9828	402,7883	0,3453736	0,9509924	585,0446	4,148208	0	39	534	423						Untertest1.avi	0	880	547	72	111	460	319	250	0	Content		462	312	21697687	977228772
21714	17:12:35.033	00:00:21.714	1303	531,5997	449,4259	0,5248369	0,9711305	590,8768	3,738654	0	536,8519	401,5359	0,3454451	0,9510503	585,0582	4,152665	0	39	534	425						Untertest1.avi	0	880	547	72	111	460	319	250	0	Content		462	314	21714448	977245533
21731	17:12:35.050	00:00:21.730	1304	524,9907	447,4778	0,5249543	0,9712404	590,8947	3,730772	0	535,7166	408,0652	0,3455466	0,9511294	584,9742	4,167823	0	39	530	428						Untertest1.avi	0	880	547	72	111	460	319	250	0	Content		458	317	21730949	977262034
21748	17:12:35.067	00:00:21.747	1305	536,3359	449,6029	0,5251003	0,971392	590,868	3,749891	0	538,7567	409,0452	0,3456795	0,9512088	584,908	4,172307	0	39	538	429						Untertest1.avi	0	880	547	72	111	460	319	250	0	Content		466	318	21747686	977278771
21764	17:12:35.083	00:00:21.764	1306	529,6306	451,2053	0,5252717	0,971616	590,7249	3,732833	0	535,4755	408,7084	0,3458202	0,9513315	584,991	4,145999	0	39	533	430						Untertest1.avi	0	880	547	72	111	460	319	250	0	Content		461	319	21764434	977295519
21781	17:12:35.100	00:00:21.780	1307	529,747	453,3582	0,5254784	0,9717702	590,7606	3,731469	0	533,5715	407,0654	0,3460298	0,951413	584,9495	4,159024	0	39	532	430						Untertest1.avi	0	880	547	72	111	460	319	250	0	Content		460	319	21780932	977312017
21798	17:12:35.117	00:00:21.797	1308	530,7996	451,6073	0,52574	0,971916	590,7	3,737491	0	535,7585	410,8557	0,346305	0,951453	584,9401	4,142498	0	39	533	431						Untertest1.avi	0	880	547	72	111	460	319	250	0	Content		461	320	21797681	977328766
21814	17:12:35.133	00:00:21.814	1309	534,213	449,1101	0,5260404	0,9720025	590,8269	3,72526	0	530,6002	411,6373	0,346581	0,9514615	584,9212	4,128164	0	39	532	430						Untertest1.avi	0	880	547	72	111	460	319	250	0	Content		460	319	21814305	977345390
21831	17:12:35.150	00:00:21.830	1310	529,6366	451,4067	0,5263169	0,9720206	590,7494	3,716861	0	536,3141	408,0797	0,3469142	0,95145	585,0062	4,108051	0	39	533	430						Untertest1.avi	0	880	547	72	111	460	319	250	0	Content		461	319	21830929	977362014
21848	17:12:35.167	00:00:21.847	1311	528,546	452,5821	0,5266532	0,9720678	590,7317	3,698026	0	534,4332	408,5649	0,347239	0,9514347	584,9036	4,093919	0	39	531	431						Untertest1.avi	0	880	547	72	111	460	319	250	0	Content		459	320	21847678	977378763
21864	17:12:35.183	00:00:21.864	1312	530,8614	451,8757	0,5269159	0,9721519	590,8549	3,678486	0	530,9745	411,6215	0,3475232	0,9514815	584,8709	4,078891	0	39	531	432						Untertest1.avi	0	880	547	72	111	460	319	250	0	Content		459	321	21864304	977395389
21881	17:12:35.200	00:00:21.880	1313	475,5665	507,7909	0,5276551	0,973461	590,7367	3,681928	0	485,6287	462,5826	0,3483667	0,9526376	584,9355	4,060338	0	40	481	485						Untertest1.avi	0	880	547	72	111	354	505	200	0	Content		409	374	21880925	977412010
21898	17:12:35.217	00:00:21.897	1314	420,4257	611,6611	0,5283563	0,9752849	590,5609	3,631281	0	430,8547	563,082	0,3494087	0,9544331	584,5812	4,044085	0	40	426	587						Untertest1.avi	0	880	547	72	111	354	505	200	0	Content		354	476	21897564	977428649
21914	17:12:35.233	00:00:21.914	1315	421,9224	645,8167	0,5284793	0,9757992	590,5678	3,627293	0	433,5224	598,2314	0,3495997	0,9549094	584,5079	4,012082	0	40	428	622						Untertest1.avi	0	880	547	72	111	354	505	200	0	Content		356	511	21914312	977445397
21931	17:12:35.250	00:00:21.930	1316	418,2303	646,1313	0,5286602	0,9759001	590,5292	3,60416	0	428,4351	592,6301	0,3496803	0,9549381	584,6191	4,00454	0	40	423	619						Untertest1.avi	0	880	547	72	111	354	505	200	0	Content		351	508	21930925	977462010
21948	17:12:35.267	00:00:21.947	1317	423,6246	647,0774	0,5287681	0,9760078	590,5173	3,596771	0	427,5884	592,2843	0,3497721	0,9550211	584,6774	3,986259	0	40	426	620						Untertest1.avi	0	880	547	72	111	354	505	200	0	Content		354	509	21947549	977478634
21964	17:12:35.283	00:00:21.964	1318	421,3681	642,0536	0,5289288	0,9760467	590,4457	3,577979	0	430,311	587,7524	0,3498815	0,9550534	584,6693	3,975321	0	40	426	615						Untertest1.avi	0	880	547	72	111	354	505	200	0	Content		354	504	21964301	977495386
21981	17:12:35.300	00:00:21.980	1319	424,5057	643,1143	0,5291384	0,9760161	590,4105	3,570878	0	427,9928	587,637	0,3500383	0,955013	584,5229	3,970284	0	40	426	615						Untertest1.avi	0	880	547	72	111	354	505	200	0	Content		354	504	21980798	977511883
21998	17:12:35.317	00:00:21.997	1320	419,2709	640,5101	0,5293128	0,9759737	590,3703	3,559161	0	432,5769	589,9651	0,3502027	0,9549838	584,5546	3,961957	0	40	426	615						Untertest1.avi	0	880	547	72	111	354	505	200	0	Content		354	504	21997546	977528631
22014	17:12:35.333	00:00:22.014	1321	427,8878	646,7551	0,5295928	0,9759328	590,3317	3,554031	0	424,7477	590,012	0,350422	0,9549367	584,5832	3,964816	0	40	426	618						Untertest1.avi	0	880	547	72	111	354	505	200	0	Content		354	507	22014170	977545255
22031	17:12:35.350	00:00:22.030	1322	423,3126	644,5579	0,529762	0,9758747	590,4506	3,563563	0	427,6066	589,4668	0,3506893	0,9549246	584,54	3,954161	0	40	425	617						Untertest1.avi	0	880	547	72	111	354	505	200	0	Content		353	506	22030793	977561878
22048	17:12:35.367	00:00:22.047	1323	422,5471	642,0452	0,5298216	0,9754772	590,5312	3,544569	0	424,5301	583,1274	0,3510199	0,9548047	584,5538	3,959656	0	40	424	613						Untertest1.avi	0	880	547	72	111	354	505	200	0	Content		352	502	22047541	977578626
22064	17:12:35.383	00:00:22.064	1324	-1024	-768	-1	-1	-1	-1	4	416,9672	793,2854	0,3513736	0,9542228	584,6894	3,377179	0	40	417	793						Untertest1.avi	0	880	547	72	111	354	505	200	0	Content		345	682	22064037	977595122
22081	17:12:35.400	00:00:22.080	1325	-1024	-768	-1	-1	-1	-1	4	-1024	-768	-1	-1	-1	-1	4		0	0						Untertest1.avi	0	880	547	72	111				0	Content		-72	-111	22080786	977611871
22097	17:12:35.416	00:00:22.097	1326	-1024	-768	-1	-1	-1	-1	4	-1024	-768	-1	-1	-1	-1	4		0	0						Untertest1.avi	0	880	547	72	111				0	Content		-72	-111	22097408	977628493
22114	17:12:35.433	00:00:22.114	1327	-1024	-768	-1	-1	-1	-1	4	-1024	-768	-1	-1	-1	-1	4		0	0						Untertest1.avi	0	880	547	72	111				0	Content		-72	-111	22114031	977645116
22131	17:12:35.450	00:00:22.130	1328	-1024	-768	-1	-1	-1	-1	4	-1024	-768	-1	-1	-1	-1	4		0	0						Untertest1.avi	0	880	547	72	111				0	Content		-72	-111	22130777	977661862
22147	17:12:35.466	00:00:22.147	1329	-1024	-768	-1	-1	-1	-1	4	-1024	-768	-1	-1	-1	-1	4		0	0						Untertest1.avi	0	880	547	72	111				0	Content		-72	-111	22147399	977678484
22164	17:12:35.483	00:00:22.164	1330	-1024	-768	-1	-1	-1	-1	4	-1024	-768	-1	-1	-1	-1	4		0	0						Untertest1.avi	0	880	547	72	111				0	Content		-72	-111	22164067	977695152
22181	17:12:35.500	00:00:22.180	1331	-1024	-768	-1	-1	-1	-1	4	-1024	-768	-1	-1	-1	-1	4		0	0						Untertest1.avi	0	880	547	72	111				0	Content		-72	-111	22180719	977711804
22197	17:12:35.516	00:00:22.197	1332	-1024	-768	-1	-1	-1	-1	4	-1024	-768	-1	-1	-1	-1	4		0	0						Untertest1.avi	0	880	547	72	111				0	Content		-72	-111	22197387	977728472
22214	17:12:35.533	00:00:22.214	1333	-1024	-768	-1	-1	-1	-1	4	-1024	-768	-1	-1	-1	-1	4		0	0						Untertest1.avi	0	880	547	72	111				0	Content		-72	-111	22214054	977745139
22231	17:12:35.550	00:00:22.230	1334	-1024	-768	-1	-1	-1	-1	4	-1024	-768	-1	-1	-1	-1	4		0	0						Untertest1.avi	0	880	547	72	111				0	Content		-72	-111	22230722	977761807
22247	17:12:35.566	00:00:22.247	1335	-1024	-768	-1	-1	-1	-1	4	-1024	-768	-1	-1	-1	-1	4		0	0						Untertest1.avi	0	880	547	72	111				0	Content		-72	-111	22247389	977778474
22264	17:12:35.583	00:00:22.264	1336	527,0447	495,6955	0,5309685	0,9749207	590,4981	3,533188	0	525,817	436,0826	0,3517042	0,9529346	584,6761	3,898007	0	41	526	466						Untertest1.avi	0	880	547	72	111	454	357	350	0	Content		454	355	22264013	977795098
22281	17:12:35.600	00:00:22.280	1337	524,8995	494,5469	0,5309156	0,9748379	590,5588	3,537455	0	522,6421	439,1942	0,3516544	0,9528558	584,5751	3,888675	0	41	524	467						Untertest1.avi	0	880	547	72	111	454	357	350	0	Content		452	356	22280636	977811721
22297	17:12:35.616	00:00:22.297	1338	524,8631	495,0305	0,5308439	0,974717	590,613	3,51689	0	522,8732	440,9088	0,3515806	0,9527814	584,539	3,885169	0	41	524	468						Untertest1.avi	0	880	547	72	111	454	357	350	0	Content		452	357	22297383	977828468
22314	17:12:35.633	00:00:22.313	1339	530,3213	500,4684	0,5307649	0,9745924	590,5345	3,502767	0	523,0585	441,5818	0,3514706	0,9527024	584,5251	3,861167	0	41	527	471						Untertest1.avi	0	880	547	72	111	454	357	350	0	Content		455	360	22313883	977844968
22331	17:12:35.650	00:00:22.330	1340	531,1382	503,1253	0,5306473	0,9744884	590,5506	3,516445	0	523,0483	439,5251	0,3513248	0,952643	584,5397	3,870112	0	41	527	471						Untertest1.avi	0	880	547	72	111	454	357	350	0	Content		455	360	22330631	977861716
22347	17:12:35.666	00:00:22.347	1341	535,6545	502,2243	0,530546	0,9744303	590,5416	3,508322	0	521,2086	436,2715	0,3511694	0,9526415	584,5269	3,843397	0	41	528	469						Untertest1.avi	0	880	547	72	111	454	357	350	0	Content		456	358	22347256	977878341
22364	17:12:35.683	00:00:22.363	1342	527,0388	491,952	0,5303859	0,9744362	590,5098	3,462478	0	523,7142	439,0449	0,3510167	0,9526653	584,4226	3,835386	0	41	525	465						Untertest1.avi	0	880	547	72	111	454	357	350	0	Content		453	354	22363878	977894963
22381	17:12:35.700	00:00:22.380	1343	527,7196	499,4603	0,5302333	0,9744629	590,4705	3,475996	0	521,1348	437,2542	0,3508527	0,9527268	584,47	3,839368	0	41	524	468						Untertest1.avi	0	880	547	72	111	454	357	350	0	Content		452	357	22380627	977911712
22397	17:12:35.716	00:00:22.397	1344	532,4061	499,8424	0,5301201	0,9744673	590,3926	3,482683	0	517,9281	438,8761	0,3506934	0,9528006	584,4188	3,844464	0	41	525	469						Untertest1.avi	0	880	547	72	111	454	357	350	0	Content		453	358	22397251	977928336
22414	17:12:35.733	00:00:22.413	1345	531,3928	497,5129	0,5299946	0,974504	590,2962	3,45636	0	521,9772	434,1218	0,3505611	0,9529182	584,2831	3,817433	0	41	527	466						Untertest1.avi	0	880	547	72	111	454	357	350	0	Content		455	355	22413874	977944959
22430	17:12:35.749	00:00:22.430	1346	526,4703	500,8522	0,5298599	0,974579	590,2277	3,479635	0	522,2899	434,1339	0,3504538	0,9530455	584,2748	3,822629	0	41	524	467						Untertest1.avi	0	880	547	72	111	454	357	350	0	Content		452	356	22430497	977961582
22447	17:12:35.766	00:00:22.447	1347	534,5799	500,1848	0,5297567	0,9747021	590,2518	3,486049	0	517,2499	437,4905	0,3503132	0,9531933	584,2856	3,823151	0	41	526	469						Untertest1.avi	0	880	547	72	111	454	357	350	0	Content		454	358	22447244	977978329
22464	17:12:35.783	00:00:22.463	1348	532,218	493,4857	0,5296753	0,9748918	590,2308	3,482357	0	520,1008	434,6564	0,3502167	0,953409	584,2195	3,822925	0	41	526	464						Untertest1.avi	0	880	547	72	111	454	357	350	0	Content		454	353	22463866	977994951
22480	17:12:35.799	00:00:22.480	1349	538,3432	500,64	0,5296004	0,9749919	590,1765	3,484621	0	517,5959	437,2452	0,3501332	0,9535277	584,1325	3,838428	0	41	528	469						Untertest1.avi	0	880	547	72	111	454	357	350	0	Content		456	358	22480488	978011573
22497	17:12:35.816	00:00:22.497	1350	535,0633	497,6579	0,5295312	0,9750018	590,1257	3,499535	0	523,0224	439,7478	0,3500594	0,9535754	584,1577	3,834596	0	41	529	469						Untertest1.avi	0	880	547	72	111	454	357	350	0	Content		457	358	22497112	978028197
22514	17:12:35.833	00:00:22.513	1351	536,925	492,9878	0,5294811	0,9750382	590,0054	3,48525	0	526,4031	435,6467	0,3500243	0,9535975	584,0866	3,826457	0	41	532	464						Untertest1.avi	0	880	547	72	111	454	357	350	0	Content		460	353	22513862	978044947
22530	17:12:35.849	00:00:22.530	1352	533,7728	496,0466	0,5294322	0,975003	589,9603	3,499342	0	524,1494	436,4462	0,3499669	0,9536018	584,0237	3,836627	0	41	529	466						Untertest1.avi	0	880	547	72	111	454	357	350	0	Content		457	355	22530485	978061570
22547	17:12:35.866	00:00:22.547	1353	527,127	498,6228	0,5293689	0,974989	590,0773	3,50516	0	523,2179	437,7166	0,3499356	0,9535739	583,9801	3,854443	0	41	525	468						Untertest1.avi	0	880	547	72	111	454	357	350	0	Content		453	357	22547107	978078192
22564	17:12:35.883	00:00:22.563	1354	531,0601	498,1187	0,5293486	0,9749416	590,0159	3,512345	0	523,9993	440,7519	0,3499201	0,9535252	583,9255	3,86582	0	41	528	469						Untertest1.avi	0	880	547	72	111	454	357	350	0	Content		456	358	22563856	978094941
22580	17:12:35.899	00:00:22.580	1355	528,8331	493,0404	0,5293137	0,9749209	590,0355	3,504238	0	521,9797	438,9808	0,3498712	0,9535224	584,0637	3,872277	0	41	525	466						Untertest1.avi	0	880	547	72	111	454	357	350	0	Content		453	355	22580478	978111563
22597	17:12:35.916	00:00:22.597	1356	529,8373	496,3856	0,5293031	0,9749324	590,0103	3,50933	0	522,5613	439,2144	0,3498581	0,9535604	584,04	3,868897	0	41	526	468						Untertest1.avi	0	880	547	72	111	454	357	350	0	Content		454	357	22597101	978128186
22614	17:12:35.933	00:00:22.613	1357	529,1298	506,3368	0,529334	0,9751774	589,9586	3,530958	0	519,7591	442,1023	0,3499481	0,9538122	584,0529	3,884429	0	42	524	474						Untertest1.avi	0	880	547	72	111	442	400	1233	0	Content		452	363	22613723	978144808
22630	17:12:35.949	00:00:22.630	1358	525,4436	550,69	0,5293345	0,9757904	589,992	3,536125	0	517,8223	498,4741	0,3499914	0,9544049	583,8894	3,87794	0	42	522	525						Untertest1.avi	0	880	547	72	111	442	400	1233	0	Content		450	414	22630346	978161431
22647	17:12:35.966	00:00:22.647	1359	521,6912	542,2826	0,5292974	0,9758026	590,0287	3,546411	0	513,9236	480,906	0,3499449	0,9544289	583,92	3,899565	0	42	518	512						Untertest1.avi	0	880	547	72	111	442	400	1233	0	Content		446	401	22647094	978178179
22664	17:12:35.983	00:00:22.663	1360	522,9626	545,8361	0,5292862	0,9758816	589,9993	3,544428	0	513,4359	490,4149	0,3499243	0,954464	583,8699	3,906131	0	42	518	518						Untertest1.avi	0	880	547	72	111	442	400	1233	0	Content		446	407	22663716	978194801
22680	17:12:35.999	00:00:22.680	1361	518,4665	541,9679	0,5292888	0,9759019	589,9587	3,540934	0	516,9735	488,4281	0,3499283	0,9544839	583,8427	3,901426	0	42	518	515						Untertest1.avi	0	880	547	72	111	442	400	1233	0	Content		446	404	22680340	978211425
22697	17:12:36.016	00:00:22.697	1362	523,7925	543,2117	0,529301	0,9758847	589,9344	3,564059	0	517,5339	486,5453	0,3499261	0,9544644	583,7964	3,913024	0	42	521	515						Untertest1.avi	0	880	547	72	111	442	400	1233	0	Content		449	404	22697086	978228171
22714	17:12:36.033	00:00:22.713	1363	521,7239	548,2401	0,5293344	0,9757676	589,8916	3,56195	0	517,5394	487,7306	0,3499443	0,9544012	583,8412	3,919963	0	42	520	518						Untertest1.avi	0	880	547	72	111	442	400	1233	0	Content		448	407	22713710	978244795
22730	17:12:36.049	00:00:22.730	1364	525,8564	551,6006	0,529394	0,9756653	589,737	3,567312	0	514,9801	486,9318	0,349975	0,9543647	583,8174	3,930235	0	42	520	519						Untertest1.avi	0	880	547	72	111	442	400	1233	0	Content		448	408	22730333	978261418
22747	17:12:36.066	00:00:22.746	1365	522,269	546,0701	0,5294498	0,975655	589,8168	3,559516	0	515,7449	486,5906	0,3500207	0,9543791	583,7695	3,942741	0	42	519	516						Untertest1.avi	0	880	547	72	111	442	400	1233	0	Content		447	405	22746995	978278080
22764	17:12:36.083	00:00:22.763	1366	516,3573	540,7671	0,5295193	0,9757155	589,823	3,557079	0	514,4848	486,074	0,3500811	0,9544243	583,8045	3,951014	0	42	515	513						Untertest1.avi	0	880	547	72	111	442	400	1233	0	Content		443	402	22763720	978294805
22780	17:12:36.099	00:00:22.780	1367	521,1461	545,3071	0,529591	0,9758028	589,8802	3,575481	0	512,5189	485,7634	0,3501526	0,9544501	583,8224	3,942359	0	42	517	516						Untertest1.avi	0	880	547	72	111	442	400	1233	0	Content		445	405	22780329	978311414
22797	17:12:36.116	00:00:22.796	1368	519,5749	538,1956	0,5297097	0,9759337	589,9327	3,583516	0	519,0512	484,4891	0,3502753	0,9544646	583,7922	3,939145	0	42	519	511						Untertest1.avi	0	880	547	72	111	442	400	1233	0	Content		447	400	22796951	978328036
22814	17:12:36.133	00:00:22.813	1369	519,6657	546,303	0,5298526	0,9760313	589,6531	3,586815	0	521,2834	485,6269	0,3504361	0,9544922	583,6957	3,959275	0	42	520	516						Untertest1.avi	0	880	547	72	111	442	400	1233	0	Content		448	405	22813698	978344783
22830	17:12:36.149	00:00:22.830	1370	519,8907	544,6481	0,5300198	0,9761599	589,8152	3,592727	0	514,0815	484,5964	0,3505882	0,9545766	583,8244	3,96694	0	42	517	515						Untertest1.avi	0	880	547	72	111	442	400	1233	0	Content		445	404	22830322	978361407
22847	17:12:36.166	00:00:22.846	1371	518,6387	547,4698	0,530219	0,9763061	589,8902	3,602571	0	518,1054	480,5161	0,3507772	0,9546397	583,7668	3,954794	0	42	518	514						Untertest1.avi	0	880	547	72	111	442	400	1233	0	Content		446	403	22846956	978378041
22864	17:12:36.183	00:00:22.863	1372	518,8594	543,2726	0,5304288	0,9764979	589,8051	3,602183	0	517,94	481,7249	0,3510137	0,954641	583,8172	3,969066	0	42	518	512						Untertest1.avi	0	880	547	72	111	442	400	1233	0	Content		446	401	22863568	978394653
22880	17:12:36.199	00:00:22.880	1373	521,3122	544,2957	0,5306392	0,9765834	590,007	3,626285	0	516,9423	483,5696	0,3512272	0,954635	583,7891	3,957776	0	42	519	514						Untertest1.avi	0	880	547	72	111	442	400	1233	0	Content		447	403	22880190	978411275
22897	17:12:36.216	00:00:22.896	1374	514,8345	544,6881	0,5308133	0,9766283	589,9866	3,630721	0	516,9623	482,1803	0,3514601	0,954609	583,8717	3,984037	0	42	516	513						Untertest1.avi	0	880	547	72	111	442	400	1233	0	Content		444	402	22896950	978428035
22914	17:12:36.233	00:00:22.913	1375	523,0724	542,2788	0,530994	0,9766965	589,977	3,636163	0	512,4485	482,7357	0,351616	0,954591	583,9392	3,967569	0	42	518	513						Untertest1.avi	0	880	547	72	111	442	400	1233	0	Content		446	402	22913562	978444647
22930	17:12:36.249	00:00:22.930	1376	517,4942	541,3203	0,5311087	0,9767444	590,1804	3,637422	0	515,4369	480,387	0,3517694	0,9545762	583,9847	3,987517	0	42	516	511						Untertest1.avi	0	880	547	72	111	442	400	1233	0	Content		444	400	22930196	978461281
22947	17:12:36.266	00:00:22.946	1377	515,2817	540,947	0,5311698	0,9767356	590,249	3,648423	0	517,1326	485,3779	0,3518841	0,9544744	584,0277	4,005516	0	42	516	513						Untertest1.avi	0	880	547	72	111	442	400	1233	0	Content		444	402	22946978	978478063
22963	17:12:36.282	00:00:22.963	1378	519,7408	543,7545	0,5312217	0,9765995	590,2853	3,66547	0	512,8011	484,8928	0,3519444	0,9543485	584,0674	4,004106	0	42	516	514						Untertest1.avi	0	880	547	72	111	442	400	1233	0	Content		444	403	22963435	978494520
22980	17:12:36.299	00:00:22.980	1379	516,1783	544,126	0,5312563	0,976464	590,2875	3,668478	0	516,3043	480,9918	0,3519901	0,9542258	584,1825	4,019312	0	42	516	513						Untertest1.avi	0	880	547	72	111	442	400	1233	0	Content		444	402	22980182	978511267
22997	17:12:36.316	00:00:22.996	1380	513,8803	549,0112	0,5312657	0,9762852	590,3655	3,67539	0	510,0565	483,6012	0,3519934	0,9541031	584,2137	4,03462	0	42	512	516						Untertest1.avi	0	880	547	72	111	442	400	1233	0	Content		440	405	22996805	978527890
23013	17:12:36.332	00:00:23.013	1381	514,4459	549,5663	0,5312534	0,9761866	590,4026	3,69078	0	512,0347	481,4231	0,3519965	0,953988	584,2939	4,042491	0	42	513	515						Untertest1.avi	0	880	547	72	111	442	400	1233	0	Content		441	404	23013428	978544513
23030	17:12:36.349	00:00:23.030	1382	515,301	544,0051	0,5312234	0,9760966	590,4601	3,69286	0	517,1381	480,0514	0,3519941	0,9539049	584,3034	4,054645	0	42	516	512						Untertest1.avi	0	880	547	72	111	442	400	1233	0	Content		444	401	23030174	978561259
23047	17:12:36.366	00:00:23.046	1383	514,3544	543,3511	0,5312058	0,9760202	590,5291	3,693258	0	520,447	479,0115	0,3519748	0,9538553	584,3548	4,061263	0	42	517	511						Untertest1.avi	0	880	547	72	111	442	400	1233	0	Content		445	400	23046797	978577882
23063	17:12:36.382	00:00:23.063	1384	508,8626	544,7896	0,5311683	0,9759943	590,5292	3,706258	0	519,1505	474,5357	0,351942	0,9538572	584,4018	4,058695	0	42	514	510						Untertest1.avi	0	880	547	72	111	442	400	1233	0	Content		442	399	23063422	978594507
23080	17:12:36.399	00:00:23.080	1385	514,2111	545,9311	0,5311489	0,976032	590,5369	3,717371	0	513,813	478,2614	0,3518946	0,953894	584,4858	4,075015	0	42	514	512						Untertest1.avi	0	880	547	72	111	442	400	1233	0	Content		442	401	23080046	978611131
23097	17:12:36.416	00:00:23.096	1386	512,3415	546,4485	0,5311146	0,9760918	590,5366	3,70674	0	511,8832	480,5251	0,3518535	0,9539723	584,5267	4,089355	0	42	512	513						Untertest1.avi	0	880	547	72	111	442	400	1233	0	Content		440	402	23096796	978627881
23113	17:12:36.432	00:00:23.113	1387	515,177	546,5891	0,5310777	0,9761765	590,5645	3,716953	0	515,9465	481,732	0,3518236	0,9540505	584,5183	4,102556	0	42	516	514						Untertest1.avi	0	880	547	72	111	442	400	1233	0	Content		444	403	23113422	978644507
23130	17:12:36.449	00:00:23.130	1388	518,418	550,7874	0,5310296	0,9762618	590,5363	3,74724	0	517,0299	477,1625	0,3517717	0,954187	584,4038	4,109575	0	42	518	514						Untertest1.avi	0	880	547	72	111	442	400	1233	0	Content		446	403	23130046	978661131
23147	17:12:36.466	00:00:23.146	1389	511,2994	546,2219	0,5309377	0,9763358	590,5586	3,748527	0	512,6661	478,6084	0,3516842	0,9542679	584,4285	4,119787	0	42	512	512						Untertest1.avi	0	880	547	72	111	442	400	1233	0	Content		440	401	23146792	978677877
23163	17:12:36.482	00:00:23.163	1390	508,7985	546,2771	0,5308484	0,9763641	590,4895	3,767523	0	519,4327	474,7361	0,3516123	0,9543372	584,419	4,134647	0	42	514	511						Untertest1.avi	0	880	547	72	111	442	400	1233	0	Content		442	400	23163289	978694374
23180	17:12:36.499	00:00:23.180	1391	502,6153	546,6669	0,5307305	0,9763483	590,5168	3,756912	0	519,659	476,862	0,3515028	0,9543474	584,3487	4,136573	0	42	511	512						Untertest1.avi	0	880	547	72	111	442	400	1233	0	Content		439	401	23180041	978711126
23197	17:12:36.516	00:00:23.196	1392	509,2108	549,77	0,5306166	0,9762664	590,5077	3,771433	0	516,2811	476,7531	0,3513623	0,9542972	584,4092	4,149209	0	42	513	513						Untertest1.avi	0	880	547	72	111	442	400	1233	0	Content		441	402	23196789	978727874
23213	17:12:36.532	00:00:23.213	1393	520,2413	548,1353	0,5305188	0,9761969	590,4825	3,791169	0	515,7713	476,5712	0,3512264	0,9542331	584,4068	4,165002	0	42	518	512						Untertest1.avi	0	880	547	72	111	442	400	1233	0	Content		446	401	23213288	978744373
23230	17:12:36.549	00:00:23.230	1394	509,8546	548,4646	0,530336	0,9761233	590,4258	3,796545	0	519,8859	474,0688	0,3510807	0,9541892	584,3161	4,185948	0	42	515	511						Untertest1.avi	0	880	547	72	111	442	400	1233	0	Content		443	400	23230038	978761123
23247	17:12:36.566	00:00:23.246	1395	505,7531	549,7669	0,5302124	0,9760822	590,4413	3,803985	0	517,6101	477,1625	0,3509631	0,954163	584,3076	4,184268	0	42	512	513						Untertest1.avi	0	880	547	72	111	442	400	1233	0	Content		440	402	23246663	978777748
23263	17:12:36.582	00:00:23.263	1396	509,8034	546,0588	0,5301031	0,9760527	590,4623	3,826973	0	517,5989	478,5715	0,3508192	0,9541028	584,287	4,186427	0	42	514	512						Untertest1.avi	0	880	547	72	111	442	400	1233	0	Content		442	401	23263285	978794370
23280	17:12:36.599	00:00:23.280	1397	515,3583	546,8609	0,5299843	0,9760208	590,3317	3,820624	0	519,1731	477,762	0,3506747	0,9540936	584,2624	4,202368	0	42	517	512						Untertest1.avi	0	880	547	72	111	442	400	1233	0	Content		445	401	23280038	978811123
23297	17:12:36.616	00:00:23.296	1398	509,3544	545,4934	0,5298239	0,9759945	590,3513	3,834424	0	516,3499	476,5049	0,3505671	0,9540744	584,2471	4,208337	0	42	513	511						Untertest1.avi	0	880	547	72	111	442	400	1233	0	Content		441	400	23296535	978827620
23313	17:12:36.632	00:00:23.313	1399	503,6931	542,9739	0,5296915	0,9759762	590,4018	3,82474	0	517,4796	477,6417	0,3504156	0,9540616	584,3692	4,230575	0	42	511	510						Untertest1.avi	0	880	547	72	111	442	400	1233	0	Content		439	399	23313285	978844370
23330	17:12:36.649	00:00:23.329	1400	512,4547	544,2719	0,5295884	0,9759431	590,3961	3,850805	0	521,3589	473,4207	0,3502879	0,954069	584,2377	4,245321	0	42	517	509						Untertest1.avi	0	880	547	72	111	442	400	1233	0	Content		445	398	23329919	978861004
23347	17:12:36.666	00:00:23.346	1401	506,2577	543,9403	0,5294058	0,9759222	590,3589	3,853557	0	518,2429	474,4576	0,3501253	0,9541165	584,1757	4,246906	0	42	512	509						Untertest1.avi	0	880	547	72	111	442	400	1233	0	Content		440	398	23346532	978877617
23363	17:12:36.682	00:00:23.363	1402	500,9013	541,9215	0,5292406	0,9759175	590,4003	3,86387	0	516,2363	475,9324	0,3499608	0,9541307	584,2603	4,254764	0	42	509	509						Untertest1.avi	0	880	547	72	111	442	400	1233	0	Content		437	398	23363281	978894366
23380	17:12:36.699	00:00:23.379	1403	509,8754	543,0428	0,5290937	0,9758757	590,3047	3,882967	0	522,0261	472,4911	0,3497858	0,954168	584,1854	4,271646	0	42	516	508						Untertest1.avi	0	880	547	72	111	442	400	1233	0	Content		444	397	23379914	978910999
23397	17:12:36.716	00:00:23.396	1404	504,2308	546,5249	0,5288988	0,9757545	590,2932	3,876849	0	518,2679	468,7037	0,3496046	0,9541795	584,1608	4,280568	0	42	511	508						Untertest1.avi	0	880	547	72	111	442	400	1233	0	Content		439	397	23396530	978927615
23413	17:12:36.732	00:00:23.413	1405	503,0767	544,4822	0,5287441	0,9755646	590,3055	3,872162	0	518,1646	472,6393	0,3494205	0,9540867	584,1713	4,308118	0	42	511	509						Untertest1.avi	0	880	547	72	111	442	400	1233	0	Content		439	398	23413153	978944238
23430	17:12:36.749	00:00:23.429	1406	506,2767	543,9995	0,5286061	0,9754499	590,3013	3,887843	0	516,0515	474,411	0,3492534	0,9540504	584,0715	4,294477	0	42	511	509						Untertest1.avi	0	880	547	72	111	442	400	1233	0	Content		439	398	23429909	978960994
23447	17:12:36.766	00:00:23.446	1407	505,952	542,4525	0,5284793	0,9753395	590,1484	3,891175	0	518,0395	475,2289	0,3491136	0,9540431	584,0981	4,304738	0	42	512	509						Untertest1.avi	0	880	547	72	111	442	400	1233	0	Content		440	398	23446524	978977609
23463	17:12:36.782	00:00:23.463	1408	503,4593	541,1406	0,5283262	0,9753128	590,2003	3,89596	0	522,6182	470,2951	0,3489934	0,9540797	584,1057	4,323285	0	42	513	506						Untertest1.avi	0	880	547	72	111	442	400	1233	0	Content		441	395	23463151	978994236
23480	17:12:36.799	00:00:23.479	1409	504,79	543,7739	0,5282169	0,9753456	590,2966	3,917928	0	517,7303	467,6418	0,3488479	0,9541689	584,143	4,333302	0	42	511	506						Untertest1.avi	0	880	547	72	111	442	400	1233	0	Content		439	395	23479903	979010988
23497	17:12:36.816	00:00:23.496	1410	505,5121	545,7404	0,5281346	0,9754636	590,2474	3,924508	0	514,2196	469,8489	0,3487349	0,9542962	584,109	4,350318	0	42	510	508						Untertest1.avi	0	880	547	72	111	442	400	1233	0	Content		438	397	23496523	979027608
23513	17:12:36.832	00:00:23.513	1411	506,0998	545,563	0,5280404	0,9756452	590,1382	3,935699	0	521,226	472,637	0,3486625	0,9544343	584,1083	4,361941	0	42	514	509						Untertest1.avi	0	880	547	72	111	442	400	1233	0	Content		442	398	23513147	979044232
23530	17:12:36.849	00:00:23.529	1412	505,2836	546,1263	0,52798	0,9757594	590,0827	3,945715	0	522,0456	467,9523	0,3485959	0,9545897	584,0956	4,36852	0	42	514	507						Untertest1.avi	0	880	547	72	111	442	400	1233	0	Content		442	396	23529896	979060981
23546	17:12:36.865	00:00:23.546	1413	501,3933	541,8676	0,5278957	0,9758249	590,175	3,944721	0	524,5897	468,0942	0,3485536	0,9546444	584,1193	4,382472	0	42	513	505						Untertest1.avi	0	880	547	72	111	442	400	1233	0	Content		441	394	23546392	979077477
23563	17:12:36.882	00:00:23.563	1414	497,3408	541,3031	0,5278425	0,9759092	590,2416	3,947663	0	521,8795	469,9064	0,3485149	0,9546935	584,1454	4,381363	0	42	510	506						Untertest1.avi	0	880	547	72	111	442	400	1233	0	Content		438	395	23563141	979094226
23580	17:12:36.899	00:00:23.579	1415	498,8216	543,3339	0,527797	0,9759539	590,3696	3,95933	0	524,1605	464,1712	0,3484944	0,9547372	584,1946	4,401311	0	42	511	504						Untertest1.avi	0	880	547	72	111	442	400	1233	0	Content		439	393	23579766	979110851
23596	17:12:36.915	00:00:23.596	1416	504,4119	541,6313	0,5277612	0,9759519	590,3781	3,981812	0	519,1516	467,9285	0,3484313	0,9547402	584,2997	4,4053	0	42	512	505						Untertest1.avi	0	880	547	72	111	442	400	1233	0	Content		440	394	23596388	979127473
23613	17:12:36.932	00:00:23.613	1417	499,7823	538,499	0,5277125	0,9759251	590,4901	3,969639	0	516,8851	465,2199	0,3483923	0,9547051	584,3967	4,413717	0	42	508	502						Untertest1.avi	0	880	547	72	111	442	400	1233	0	Content		436	391	23613014	979144099
23630	17:12:36.949	00:00:23.629	1418	503,9069	539,1957	0,527654	0,9758738	590,4707	3,983809	0	518,6296	464,8388	0,3483374	0,9546696	584,4064	4,424948	0	42	511	502						Untertest1.avi	0	880	547	72	111	442	400	1233	0	Content		439	391	23629763	979160848
23646	17:12:36.965	00:00:23.646	1419	500,5134	541,2576	0,5275714	0,9757761	590,4543	3,991214	0	520,1277	463,286	0,3482589	0,9546085	584,477	4,435141	0	42	510	502						Untertest1.avi	0	880	547	72	111	442	400	1233	0	Content		438	391	23646389	979177474
23663	17:12:36.982	00:00:23.663	1420	496,5959	540,5726	0,5274829	0,9757112	590,511	3,999929	0	518,0231	462,3346	0,348175	0,9545456	584,4536	4,444748	0	42	507	501						Untertest1.avi	0	880	547	72	111	442	400	1233	0	Content		435	390	23663012	979194097
23680	17:12:36.999	00:00:23.679	1421	501,17	545,3827	0,5273793	0,9755397	590,5949	4,022958	0	521,3148	463,9962	0,3481125	0,9544504	584,4597	4,461799	0	42	511	505						Untertest1.avi	0	880	547	72	111	442	400	1233	0	Content		439	394	23679760	979210845
23696	17:12:37.015	00:00:23.696	1422	500,6098	544,9974	0,5273004	0,9753593	590,6143	4,022542	0	523,3287	461,6642	0,3480545	0,9543324	584,5054	4,473704	0	42	512	503						Untertest1.avi	0	880	547	72	111	442	400	1233	0	Content		440	392	23696384	979227469
23713	17:12:37.032	00:00:23.713	1423	501,328	540,2121	0,5272339	0,9751887	590,6564	4,017758	0	524,574	465,636	0,347956	0,9541314	584,678	4,475339	0	42	513	503						Untertest1.avi	0	880	547	72	111	442	400	1233	0	Content		441	392	23713007	979244092
23730	17:12:37.049	00:00:23.729	1424	502,5891	539,9791	0,5271739	0,9750818	590,6484	4,031238	0	525,668	460,7191	0,3478832	0,9540492	584,7337	4,500657	0	42	514	500						Untertest1.avi	0	880	547	72	111	442	400	1233	0	Content		442	389	23729632	979260717
23746	17:12:37.065	00:00:23.746	1425	497,0807	541,9374	0,5271266	0,9750276	590,6648	4,022973	0	523,2675	464,3382	0,3478244	0,954057	584,7861	4,492738	0	42	510	503						Untertest1.avi	0	880	547	72	111	442	400	1233	0	Content		438	392	23746382	979277467
23763	17:12:37.082	00:00:23.763	1426	498,7418	543,8036	0,5270513	0,9749702	590,8532	4,029898	0	522,8666	462,1773	0,3477683	0,9540719	584,7725	4,507365	0	42	511	503						Untertest1.avi	0	880	547	72	111	442	400	1233	0	Content		439	392	23763006	979294091
23780	17:12:37.099	00:00:23.779	1427	496,8986	540,33	0,5269991	0,9748918	590,8213	4,037241	0	524,9196	458,7211	0,3477471	0,9540496	584,7325	4,514428	0	42	511	500						Untertest1.avi	0	880	547	72	111	442	400	1233	0	Content		439	389	23779651	979310736
23796	17:12:37.115	00:00:23.796	1428	497,6005	544,2615	0,5269334	0,9747299	590,9224	4,050391	0	526,4225	460,6966	0,3477318	0,9540079	584,7756	4,525421	0	42	512	502						Untertest1.avi	0	880	547	72	111	442	400	1233	0	Content		440	391	23796266	979327351
23813	17:12:37.132	00:00:23.813	1429	491,8351	547,9873	0,5267265	0,9744352	590,9592	4,05421	0	526,0412	458,0775	0,34777	0,9539213	584,9948	4,540699	0	42	509	503						Untertest1.avi	0	880	547	72	111	442	400	1233	0	Content		437	392	23813014	979344099
23830	17:12:37.149	00:00:23.829	1430	-1024	-768	-1	-1	-1	-1	4	505,6642	631,5109	0,3479092	0,9535111	585,2061	4,127644	0	42	506	632						Untertest1.avi	0	880	547	72	111	442	400	1233	0	Content		434	521	23829630	979360715
23846	17:12:37.165	00:00:23.846	1431	-1024	-768	-1	-1	-1	-1	4	-1024	-768	-1	-1	-1	-1	4		0	0						Untertest1.avi	0	880	547	72	111				0	Content		-72	-111	23846255	979377340
23863	17:12:37.182	00:00:23.863	1432	-1024	-768	-1	-1	-1	-1	4	-1024	-768	-1	-1	-1	-1	4		0	0						Untertest1.avi	0	880	547	72	111				0	Content		-72	-111	23863004	979394089
23880	17:12:37.199	00:00:23.879	1433	-1024	-768	-1	-1	-1	-1	4	-1024	-768	-1	-1	-1	-1	4		0	0						Untertest1.avi	0	880	547	72	111				0	Content		-72	-111	23879628	979410713
23896	17:12:37.215	00:00:23.896	1434	-1024	-768	-1	-1	-1	-1	4	-1024	-768	-1	-1	-1	-1	4		0	0						Untertest1.avi	0	880	547	72	111				0	Content		-72	-111	23896247	979427332
23913	17:12:37.232	00:00:23.912	1435	-1024	-768	-1	-1	-1	-1	4	-1024	-768	-1	-1	-1	-1	4		0	0						Untertest1.avi	0	880	547	72	111				0	Content		-72	-111	23912873	979443958
23930	17:12:37.249	00:00:23.929	1436	-1024	-768	-1	-1	-1	-1	4	-1024	-768	-1	-1	-1	-1	4		0	0						Untertest1.avi	0	880	547	72	111				0	Content		-72	-111	23929543	979460628
23946	17:12:37.265	00:00:23.946	1437	-1024	-768	-1	-1	-1	-1	4	-1024	-768	-1	-1	-1	-1	4		0	0						Untertest1.avi	0	880	547	72	111				0	Content		-72	-111	23946210	979477295
23963	17:12:37.282	00:00:23.962	1438	-1024	-768	-1	-1	-1	-1	4	-1024	-768	-1	-1	-1	-1	4		0	0						Untertest1.avi	0	880	547	72	111				0	Content		-72	-111	23962878	979493963
23980	17:12:37.299	00:00:23.979	1439	-1024	-768	-1	-1	-1	-1	4	-1024	-768	-1	-1	-1	-1	4		0	0						Untertest1.avi	0	880	547	72	111				0	Content		-72	-111	23979568	979510653
23996	17:12:37.315	00:00:23.996	1440	-1024	-768	-1	-1	-1	-1	4	-1024	-768	-1	-1	-1	-1	4		0	0						Untertest1.avi	0	880	547	72	111				0	Content		-72	-111	23996236	979527321
24013	17:12:37.332	00:00:24.012	1441	492,8553	523,7708	0,5262086	0,9735847	590,8455	4,144102	0	524,2598	458,8856	0,3469273	0,9534299	584,7376	4,609326	0	43	509	491						Untertest1.avi	0	880	547	72	111	436	368	383	0	Content		437	380	24012880	979543965
24030	17:12:37.349	00:00:24.029	1442	492,25	522,8757	0,5260735	0,9736326	590,9198	4,16712	0	526,9497	443,9504	0,3467588	0,9534246	584,6962	4,650784	0	43	510	483						Untertest1.avi	0	880	547	72	111	436	368	383	0	Content		438	372	24029507	979560592
24046	17:12:37.365	00:00:24.046	1443	489,4989	523,1469	0,5259774	0,9737023	590,7969	4,162436	0	524,4499	436,9599	0,3466361	0,9534805	584,6447	4,67411	0	43	507	480						Untertest1.avi	0	880	547	72	111	436	368	383	0	Content		435	369	24046125	979577210
24063	17:12:37.382	00:00:24.062	1444	491,3127	525,303	0,5259527	0,9738241	590,7026	4,171965	0	524,287	438,0528	0,3465817	0,9536348	584,5786	4,681859	0	43	508	482						Untertest1.avi	0	880	547	72	111	436	368	383	0	Content		436	371	24062866	979593951
24079	17:12:37.398	00:00:24.079	1445	488,9975	526,3234	0,5259426	0,9739415	590,6334	4,162915	0	526,4338	435,2545	0,3465652	0,9537975	584,4921	4,697675	0	43	508	481						Untertest1.avi	0	880	547	72	111	436	368	383	0	Content		436	370	24079491	979610576
24096	17:12:37.415	00:00:24.096	1446	488,0811	525,969	0,5259347	0,9740003	590,6129	4,173619	0	527,0719	432,7613	0,3465519	0,9538925	584,3997	4,712986	0	43	508	479						Untertest1.avi	0	880	547	72	111	436	368	383	0	Content		436	368	24096113	979627198
24113	17:12:37.432	00:00:24.112	1447	488,866	524,1628	0,5259086	0,9739985	590,5074	4,181862	0	523,3721	435,1063	0,3464992	0,9539672	584,4702	4,707592	0	43	506	480						Untertest1.avi	0	880	547	72	111	436	368	383	0	Content		434	369	24112738	979643823
24129	17:12:37.448	00:00:24.129	1448	487,4377	521,2294	0,5258192	0,9739861	590,5309	4,196006	0	523,2623	434,3164	0,3464031	0,954008	584,3813	4,70868	0	43	505	478						Untertest1.avi	0	880	547	72	111	436	368	383	0	Content		433	367	24129486	979660571
24146	17:12:37.465	00:00:24.146	1449	491,564	523,1805	0,5256758	0,9740785	590,4529	4,190176	0	527,5401	431,6135	0,3462245	0,9541847	584,3043	4,719711	0	43	510	477						Untertest1.avi	0	880	547	72	111	436	368	383	0	Content		438	366	24146110	979677195
24163	17:12:37.482	00:00:24.162	1450	489,6317	521,7912	0,5254529	0,9741778	590,4644	4,198068	0	526,6077	434,6188	0,3459826	0,9543855	584,3052	4,719223	0	43	508	478						Untertest1.avi	0	880	547	72	111	436	368	383	0	Content		436	367	24162733	979693818
24179	17:12:37.498	00:00:24.179	1451	493,5694	523,3948	0,5252086	0,9743642	590,4121	4,206918	0	526,7496	434,6328	0,345708	0,9546372	584,2803	4,729858	0	43	510	479						Untertest1.avi	0	880	547	72	111	436	368	383	0	Content		438	368	24179482	979710567
24196	17:12:37.515	00:00:24.196	1452	484,9016	523,3092	0,5249416	0,9744213	590,3118	4,21133	0	528,8568	433,3274	0,3454308	0,9547967	584,4059	4,73375	0	43	507	478						Untertest1.avi	0	880	547	72	111	436	368	383	0	Content		435	367	24196107	979727192
24213	17:12:37.532	00:00:24.212	1453	494,6788	524,6917	0,5247402	0,974463	590,3459	4,201108	0	527,5564	432,8005	0,3451952	0,9548852	584,4028	4,740317	0	43	511	479						Untertest1.avi	0	880	547	72	111	436	368	383	0	Content		439	368	24212730	979743815
24229	17:12:37.548	00:00:24.229	1454	488,9548	525,7993	0,5245869	0,9745173	590,2763	4,209303	0	524,7347	432,5262	0,3450314	0,954951	584,515	4,723101	0	43	507	479						Untertest1.avi	0	880	547	72	111	436	368	383	0	Content		435	368	24229355	979760440
24246	17:12:37.565	00:00:24.246	1455	486,4694	523,4545	0,5244673	0,9746098	590,3112	4,202088	0	528,7413	433,0023	0,344949	0,9550806	584,4889	4,713176	0	43	508	478						Untertest1.avi	0	880	547	72	111	436	368	383	0	Content		436	367	24246102	979777187
24263	17:12:37.582	00:00:24.262	1456	486,763	523,6047	0,5244424	0,9746512	590,3956	4,187663	0	527,4396	432,8036	0,3449313	0,9551132	584,5671	4,704551	0	43	507	478						Untertest1.avi	0	880	547	72	111	436	368	383	0	Content		435	367	24262725	979793810
24279	17:12:37.598	00:00:24.279	1457	489,2011	524,0726	0,5244668	0,9745687	590,4122	4,18483	0	524,2433	436,6287	0,3449792	0,9550257	584,6204	4,688273	0	43	507	480						Untertest1.avi	0	880	547	72	111	436	368	383	0	Content		435	369	24279349	979810434
24296	17:12:37.615	00:00:24.295	1458	490,7482	521,8802	0,5245551	0,9744371	590,5416	4,167279	0	522,9898	437,8438	0,3450586	0,9548281	584,7211	4,674714	0	43	507	480						Untertest1.avi	0	880	547	72	111	436	368	383	0	Content		435	369	24295975	979827060
24313	17:12:37.632	00:00:24.312	1459	496,7806	520,4563	0,5246841	0,9743149	590,5869	4,163589	0	523,9648	436,0193	0,3452116	0,9546265	584,588	4,66083	0	43	510	478						Untertest1.avi	0	880	547	72	111	436	368	383	0	Content		438	367	24312597	979843682
24329	17:12:37.648	00:00:24.329	1460	490,3938	517,0392	0,5247891	0,9742729	590,6838	4,133722	0	526,5598	434,8575	0,3453563	0,9545223	584,7505	4,637646	0	43	508	476						Untertest1.avi	0	880	547	72	111	436	368	383	0	Content		436	365	24329350	979860435
24346	17:12:37.665	00:00:24.345	1461	490,0141	520,5507	0,5249261	0,9741974	590,793	4,126217	0	522,2394	438,5679	0,3455386	0,9544309	584,7542	4,621309	0	43	506	480						Untertest1.avi	0	880	547	72	111	436	368	383	0	Content		434	369	24345973	979877058
24363	17:12:37.682	00:00:24.362	1462	495,6973	519,2131	0,5251228	0,9740534	590,8244	4,126447	0	521,1838	438,8125	0,3457271	0,9542794	584,7313	4,603132	0	43	508	479						Untertest1.avi	0	880	547	72	111	436	368	383	0	Content		436	368	24362596	979893681
24379	17:12:37.698	00:00:24.379	1463	494,3153	521,6767	0,5253412	0,9742226	590,8223	4,113988	0	518,1157	445,6741	0,3460225	0,954385	584,9091	4,578039	0	43	506	484						Untertest1.avi	0	880	547	72	111	436	368	383	0	Content		434	373	24379347	979910432
24396	17:12:37.715	00:00:24.395	1464	395,9956	652,8877	0,5259785	0,9758022	590,582	4,101554	0	436,7378	570,7958	0,3470187	0,9559734	584,6589	4,561345	0	44	416	612						Untertest1.avi	0	880	547	72	111	359	562	200	0	Content		344	501	24395844	979926929
24413	17:12:37.732	00:00:24.412	1465	431,9849	721,6208	0,5261102	0,9769413	590,5924	4,078994	0	443,0312	645,6738	0,3474285	0,9571506	584,5591	4,540496	0	44	438	684						Untertest1.avi	0	880	547	72	111	359	562	200	0	Content		366	573	24412596	979943681
24429	17:12:37.748	00:00:24.429	1466	414,3135	696,6039	0,5262361	0,976925	590,5506	4,061652	0	433,138	624,1978	0,347458	0,9571854	584,699	4,519726	0	44	424	660						Untertest1.avi	0	880	547	72	111	359	562	200	0	Content		352	549	24429343	979960428
24446	17:12:37.765	00:00:24.445	1467	419,5129	715,7239	0,5263311	0,9769953	590,4929	4,045399	0	434,6253	634,1439	0,3475323	0,9572496	584,5884	4,503861	0	44	427	675						Untertest1.avi	0	880	547	72	111	359	562	200	0	Content		355	564	24445842	979976927
24463	17:12:37.782	00:00:24.462	1468	421,9009	710,669	0,5264639	0,9770024	590,4146	4,030756	0	434,2306	635,5728	0,3476081	0,9572548	584,4436	4,486526	0	44	428	673						Untertest1.avi	0	880	547	72	111	359	562	200	0	Content		356	562	24462591	979993676
24479	17:12:37.798	00:00:24.479	1469	425,2971	712,3912	0,5266216	0,9770392	590,41	4,014146	0	435,5131	634,9297	0,3476815	0,9572684	584,351	4,479914	0	44	430	674						Untertest1.avi	0	880	547	72	111	359	562	200	0	Content		358	563	24479215	980010300
24496	17:12:37.815	00:00:24.495	1470	421,8549	710,7943	0,5267571	0,9771419	590,3712	4,007411	0	437,997	639,8306	0,3477905	0,9573411	584,4497	4,465497	0	44	430	675						Untertest1.avi	0	880	547	72	111	359	562	200	0	Content		358	564	24495837	980026922
24513	17:12:37.832	00:00:24.512	1471	426,7801	707,7841	0,526961	0,9772955	590,2239	4,00264	0	437,3324	634,6578	0,3479442	0,957476	584,4328	4,458191	0	44	432	671						Untertest1.avi	0	880	547	72	111	359	562	200	0	Content		360	560	24512585	980043670
24529	17:12:37.848	00:00:24.529	1472	427,4415	706,3962	0,5271887	0,977309	590,2092	3,995974	0	441,2404	636,2178	0,3481564	0,9574715	584,2524	4,453023	0	44	434	671						Untertest1.avi	0	880	547	72	111	359	562	200	0	Content		362	560	24529209	980060294
24546	17:12:37.865	00:00:24.545	1473	425,0717	711,9818	0,5274171	0,9771435	590,1477	3,980953	0	441,2905	637,4164	0,3484271	0,957278	584,3843	4,437462	0	44	433	675						Untertest1.avi	0	880	547	72	111	359	562	200	0	Content		361	564	24545831	980076916
24562	17:12:37.881	00:00:24.562	1474	429,7535	703,6567	0,5276131	0,9767741	590,2661	3,971672	0	437,4023	631,7374	0,3487585	0,957035	584,3844	4,434162	0	44	434	668						Untertest1.avi	0	880	547	72	111	359	562	200	0	Content		362	557	24562456	980093541
24579	17:12:37.898	00:00:24.579	1475	473,6018	875,6653	0,5276945	0,9753498	590,3173	3,569791	0	432,163	799,4456	0,349153	0,9564241	584,3336	3,987933	0	44	453	838						Untertest1.avi	0	880	547	72	111	359	562	200	0	Content		381	727	24579078	980110163
24596	17:12:37.915	00:00:24.595	1476	-1024	-768	-1	-1	-1	-1	4	-1024	-768	-1	-1	-1	-1	4		0	0						Untertest1.avi	0	880	547	72	111				0	Content		-72	-111	24595827	980126912
24612	17:12:37.931	00:00:24.612	1477	-1024	-768	-1	-1	-1	-1	4	-1024	-768	-1	-1	-1	-1	4		0	0						Untertest1.avi	0	880	547	72	111				0	Content		-72	-111	24612448	980143533
24629	17:12:37.948	00:00:24.629	1478	-1024	-768	-1	-1	-1	-1	4	-1024	-768	-1	-1	-1	-1	4		0	0						Untertest1.avi	0	880	547	72	111				0	Content		-72	-111	24629069	980160154
24646	17:12:37.965	00:00:24.645	1479	-1024	-768	-1	-1	-1	-1	4	-1024	-768	-1	-1	-1	-1	4		0	0						Untertest1.avi	0	880	547	72	111				0	Content		-72	-111	24645692	980176777
24662	17:12:37.981	00:00:24.662	1480	-1024	-768	-1	-1	-1	-1	4	-1024	-768	-1	-1	-1	-1	4		0	0						Untertest1.avi	0	880	547	72	111				0	Content		-72	-111	24662378	980193463
24679	17:12:37.998	00:00:24.679	1481	-1024	-768	-1	-1	-1	-1	4	-1024	-768	-1	-1	-1	-1	4		0	0						Untertest1.avi	0	880	547	72	111				0	Content		-72	-111	24679046	980210131
24696	17:12:38.015	00:00:24.695	1482	-1024	-768	-1	-1	-1	-1	4	-1024	-768	-1	-1	-1	-1	4		0	0						Untertest1.avi	0	880	547	72	111				0	Content		-72	-111	24695743	980226828
24712	17:12:38.031	00:00:24.712	1483	-1024	-768	-1	-1	-1	-1	4	-1024	-768	-1	-1	-1	-1	4		0	0						Untertest1.avi	0	880	547	72	111				0	Content		-72	-111	24712411	980243496
24729	17:12:38.048	00:00:24.729	1484	-1024	-768	-1	-1	-1	-1	4	-1024	-768	-1	-1	-1	-1	4		0	0						Untertest1.avi	0	880	547	72	111				0	Content		-72	-111	24729045	980260130
24746	17:12:38.065	00:00:24.745	1485	-1024	-768	-1	-1	-1	-1	4	-1024	-768	-1	-1	-1	-1	4		0	0						Untertest1.avi	0	880	547	72	111				0	Content		-72	-111	24745713	980276798
24762	17:12:38.081	00:00:24.762	1486	508,2507	518,5586	0,5311514	0,9743319	590,051	3,866189	0	512,4128	439,5899	0,3518895	0,9530256	584,1847	4,330598	0	45	510	479						Untertest1.avi	0	880	547	72	111	434	373	633	0	Content		438	368	24762305	980293390
24779	17:12:38.098	00:00:24.778	1487	507,9054	514,9916	0,5314273	0,9748836	590,0297	3,853408	0	505,483	440,4245	0,3520993	0,9533622	584,1843	4,302424	0	45	507	478						Untertest1.avi	0	880	547	72	111	434	373	633	0	Content		435	367	24778930	980310015
24796	17:12:38.115	00:00:24.795	1488	504,7541	512,0529	0,5316683	0,9747126	590,1783	3,82102	0	501,8654	446,1507	0,3523381	0,9531853	584,0878	4,287517	0	45	503	479						Untertest1.avi	0	880	547	72	111	434	373	633	0	Content		431	368	24795677	980326762
24812	17:12:38.131	00:00:24.812	1489	505,6288	517,4525	0,5319113	0,9746723	590,0566	3,813095	0	504,0124	443,3611	0,3525568	0,9531454	583,9924	4,262118	0	45	505	480						Untertest1.avi	0	880	547	72	111	434	373	633	0	Content		433	369	24812299	980343384
24829	17:12:38.148	00:00:24.828	1490	502,5759	513,5338	0,5321127	0,9749107	590,1125	3,794904	0	498,9209	446,5715	0,352723	0,9532948	583,8615	4,243713	0	45	501	480						Untertest1.avi	0	880	547	72	111	434	373	633	0	Content		429	369	24828934	980360019
24846	17:12:38.165	00:00:24.845	1491	507,2507	514,9921	0,5322822	0,9751905	589,9872	3,775337	0	504,0731	440,834	0,3529118	0,9535717	583,8865	4,233892	0	45	506	478						Untertest1.avi	0	880	547	72	111	434	373	633	0	Content		434	367	24845561	980376646
24862	17:12:38.181	00:00:24.862	1492	511,9039	520,9275	0,5324398	0,9753621	590,0049	3,786244	0	503,0565	443,8888	0,3530377	0,9537136	583,9144	4,224468	0	45	507	482						Untertest1.avi	0	880	547	72	111	434	373	633	0	Content		435	371	24862298	980393383
24879	17:12:38.198	00:00:24.878	1493	506,61	523,7245	0,5325633	0,9754163	590,1133	3,769239	0	504,4725	442,4241	0,3531454	0,9536946	584,0287	4,203596	0	45	506	483						Untertest1.avi	0	880	547	72	111	434	373	633	0	Content		434	372	24878921	980410006
24896	17:12:38.215	00:00:24.895	1494	504,975	522,1946	0,5326431	0,9755288	590,0731	3,760807	0	499,7323	442,923	0,3532475	0,9537795	583,9493	4,208788	0	45	502	483						Untertest1.avi	0	880	547	72	111	434	373	633	0	Content		430	372	24895544	980426629
24912	17:12:38.231	00:00:24.912	1495	510,3123	519,0516	0,5327363	0,9758727	589,9843	3,76422	0	498,6754	444,8515	0,3533644	0,9539722	583,9671	4,20456	0	45	504	482						Untertest1.avi	0	880	547	72	111	434	373	633	0	Content		432	371	24912294	980443379
24929	17:12:38.248	00:00:24.928	1496	509,3827	523,0575	0,5328315	0,9761145	589,8563	3,758611	0	501,2767	444,6291	0,3534644	0,9541822	583,9594	4,197972	0	45	505	484						Untertest1.avi	0	880	547	72	111	434	373	633	0	Content		433	373	24928918	980460003
24946	17:12:38.265	00:00:24.945	1497	508,2522	520,9012	0,5329338	0,9761912	590,0652	3,743264	0	501,3671	445,1721	0,3535526	0,954206	583,9972	4,200694	0	45	505	483						Untertest1.avi	0	880	547	72	111	434	373	633	0	Content		433	372	24945540	980476625
24962	17:12:38.281	00:00:24.962	1498	511,7127	519,8564	0,5330188	0,9760995	590,2372	3,750752	0	500,6189	446,5323	0,3536441	0,9540468	583,9687	4,189481	0	45	506	483						Untertest1.avi	0	880	547	72	111	434	373	633	0	Content		434	372	24962163	980493248
24979	17:12:38.298	00:00:24.978	1499	504,6349	519,2618	0,5330548	0,976056	590,313	3,746722	0	503,7347	442,8712	0,3537314	0,9539689	584,14	4,197688	0	45	504	481						Untertest1.avi	0	880	547	72	111	434	373	633	0	Content		432	370	24978915	980510000
24996	17:12:38.315	00:00:24.995	1500	507,8563	519,5261	0,5330627	0,9761204	590,3583	3,754544	0	503,4149	447,9731	0,3537681	0,9539816	584,2631	4,203268	0	45	506	484						Untertest1.avi	0	880	547	72	111	434	373	633	0	Content		434	373	24995536	980526621
25012	17:12:38.331	00:00:25.012	1501	514,6677	516,8282	0,5330425	0,9761919	590,467	3,768253	0	502,8516	443,8729	0,3537799	0,9540272	584,3455	4,187948	0	45	509	480						Untertest1.avi	0	880	547	72	111	434	373	633	0	Content		437	369	25012160	980543245
25029	17:12:38.348	00:00:25.028	1502	510,0654	521,0406	0,5329779	0,9760887	590,5023	3,760378	0	503,1193	446,1289	0,3537278	0,9538973	584,3755	4,183593	0	45	507	484						Untertest1.avi	0	880	547	72	111	434	373	633	0	Content		435	373	25028782	980559867
25046	17:12:38.365	00:00:25.045	1503	507,7707	518,6121	0,5328299	0,9758169	590,6224	3,760788	0	505,0807	445,4672	0,353628	0,9536192	584,4772	4,186164	0	45	506	482						Untertest1.avi	0	880	547	72	111	434	373	633	0	Content		434	371	25045530	980576615
25062	17:12:38.381	00:00:25.062	1504	506,6936	520,8649	0,5326689	0,9755483	590,6668	3,764821	0	503,2356	445,4415	0,3534867	0,9534347	584,4759	4,182499	0	45	505	483						Untertest1.avi	0	880	547	72	111	434	373	633	0	Content		433	372	25062168	980593253
25079	17:12:38.398	00:00:25.078	1505	510,4055	522,3988	0,5325129	0,9754741	590,6701	3,75852	0	499,7259	446,5456	0,3533213	0,953427	584,5793	4,177715	0	45	505	484						Untertest1.avi	0	880	547	72	111	434	373	633	0	Content		433	373	25078789	980609874
25095	17:12:38.414	00:00:25.095	1506	507,533	525,3024	0,532286	0,9754603	590,7431	3,75751	0	500,1095	447,6018	0,3531347	0,9535203	584,613	4,181894	0	45	504	486						Untertest1.avi	0	880	547	72	111	434	373	633	0	Content		432	375	25095402	980626487
25112	17:12:38.431	00:00:25.112	1507	503,4919	519,2098	0,5320994	0,9753097	590,7399	3,752694	0	504,7726	445,1591	0,3529529	0,9534691	584,5566	4,179575	0	45	504	482						Untertest1.avi	0	880	547	72	111	434	373	633	0	Content		432	371	25112151	980643236
25129	17:12:38.448	00:00:25.128	1508	505,2744	517,9686	0,5319014	0,9751086	590,945	3,746191	0	502,0189	449,5416	0,3527459	0,9532815	584,694	4,176741	0	45	504	484						Untertest1.avi	0	880	547	72	111	434	373	633	0	Content		432	373	25128774	980659859
25145	17:12:38.464	00:00:25.145	1509	507,03	521,4471	0,5316934	0,974916	590,8157	3,745587	0	500,939	448,2678	0,3525328	0,9532248	584,6293	4,168083	0	45	504	485						Untertest1.avi	0	880	547	72	111	434	373	633	0	Content		432	374	25145399	980676484
25162	17:12:38.481	00:00:25.162	1510	510,752	521,3442	0,5315422	0,9749508	590,7682	3,725705	0	502,9983	448,5787	0,3523651	0,953343	584,7208	4,153733	0	45	507	485						Untertest1.avi	0	880	547	72	111	434	373	633	0	Content		435	374	25162148	980693233
25179	17:12:38.498	00:00:25.178	1511	508,9873	518,3135	0,5313585	0,9750484	590,861	3,721809	0	501,3073	447,0494	0,3521982	0,9535053	584,7754	4,127967	0	45	505	483						Untertest1.avi	0	880	547	72	111	434	373	633	0	Content		433	372	25178769	980709854
25195	17:12:38.514	00:00:25.195	1512	510,0761	523,9562	0,5312278	0,975004	590,8284	3,688893	0	506,7731	448,4648	0,3520759	0,9535394	584,6813	4,098958	0	45	508	486						Untertest1.avi	0	880	547	72	111	434	373	633	0	Content		436	375	25195394	980726479
25212	17:12:38.531	00:00:25.212	1513	508,5624	525,0751	0,5311197	0,974888	590,7549	3,644357	0	505,284	450,4089	0,3519575	0,9534644	584,6353	4,037126	0	45	507	488						Untertest1.avi	0	880	547	72	111	434	373	633	0	Content		435	377	25212017	980743102
25229	17:12:38.548	00:00:25.228	1514	512,0342	522,2846	0,5310333	0,9748524	590,7605	3,620402	0	505,0414	450,1829	0,3518256	0,9534699	584,7377	3,999754	0	45	509	486						Untertest1.avi	0	880	547	72	111	434	373	633	0	Content		437	375	25228765	980759850
25245	17:12:38.564	00:00:25.245	1515	512,0117	520,4496	0,5309189	0,9750428	590,8592	3,581849	0	503,5596	452,037	0,3517073	0,9536051	584,7344	3,953832	0	45	508	486						Untertest1.avi	0	880	547	72	111	434	373	633	0	Content		436	375	25245388	980776473
25262	17:12:38.581	00:00:25.262	1516	509,8936	520,1794	0,5308123	0,9751502	590,7975	3,533269	0	499,7913	450,151	0,3516197	0,9537608	584,612	3,907185	0	45	505	485						Untertest1.avi	0	880	547	72	111	434	373	633	0	Content		433	374	25262011	980793096
25279	17:12:38.598	00:00:25.278	1517	508,83	519,9903	0,5307202	0,9750666	590,689	3,508369	0	500,7508	453,7836	0,3515238	0,9536427	584,5322	3,871711	0	45	505	487						Untertest1.avi	0	880	547	72	111	434	373	633	0	Content		433	376	25278633	980809718
25295	17:12:38.614	00:00:25.295	1518	513,5553	525,4661	0,5306466	0,9748185	590,652	3,467155	0	503,9158	451,3383	0,3514438	0,9534307	584,5232	3,819709	0	45	509	488						Untertest1.avi	0	880	547	72	111	434	373	633	0	Content		437	377	25295256	980826341
25312	17:12:38.631	00:00:25.312	1519	512,3221	524,0405	0,5305863	0,9746706	590,6139	3,428263	0	503,4389	453,2131	0,3513392	0,9532859	584,614	3,770345	0	45	508	489						Untertest1.avi	0	880	547	72	111	434	373	633	0	Content		436	378	25312004	980843089
25329	17:12:38.648	00:00:25.328	1520	521,5904	525,6014	0,5305388	0,9747035	590,5461	3,395967	0	501,6433	455,2153	0,3512708	0,9533206	584,5327	3,73299	0	45	512	490						Untertest1.avi	0	880	547	72	111	434	373	633	0	Content		440	379	25328629	980859714
25345	17:12:38.664	00:00:25.345	1521	517,8874	525,446	0,5304872	0,974739	590,6108	3,376486	0	502,7748	450,025	0,3512075	0,9533923	584,5256	3,703454	0	45	510	488						Untertest1.avi	0	880	547	72	111	434	373	633	0	Content		438	377	25345251	980876336
25362	17:12:38.681	00:00:25.361	1522	516,251	526,6561	0,530467	0,9746013	590,5798	3,35089	0	502,5088	449,2964	0,3511783	0,9532513	584,4238	3,655014	0	45	509	488						Untertest1.avi	0	880	547	72	111	434	373	633	0	Content		437	377	25361997	980893082
25379	17:12:38.698	00:00:25.378	1523	518,5682	520,937	0,5304698	0,9744533	590,4138	3,335887	0	498,7157	454,8892	0,3511591	0,953084	584,3321	3,654531	0	45	509	488						Untertest1.avi	0	880	547	72	111	434	373	633	0	Content		437	377	25378632	980909717
25395	17:12:38.714	00:00:25.395	1524	515,257	504,3253	0,5304726	0,9741946	590,3728	3,309249	0	507,7435	434,2137	0,3511646	0,9527766	584,4571	3,618276	0	46	512	469						Untertest1.avi	0	880	547	72	111	433	320	983	0	Content		440	358	25395243	980926328
25412	17:12:38.731	00:00:25.411	1525	513,6187	466,545	0,530437	0,9737915	590,4547	3,282014	0	504,6277	395,1401	0,3511828	0,9523769	584,4089	3,586354	0	46	509	431						Untertest1.avi	0	880	547	72	111	433	320	983	0	Content		437	320	25411992	980943077
25429	17:12:38.748	00:00:25.428	1526	515,5773	470,8904	0,5304499	0,9739398	590,391	3,285079	0	501,6189	401,9326	0,3511994	0,9525883	584,3824	3,578175	0	46	509	436						Untertest1.avi	0	880	547	72	111	433	320	983	0	Content		437	325	25428628	980959713
25445	17:12:38.764	00:00:25.445	1527	518,6445	464,1365	0,530481	0,973987	590,2256	3,263357	0	500,4499	401,2285	0,3511895	0,9525971	584,3423	3,555952	0	46	510	433						Untertest1.avi	0	880	547	72	111	433	320	983	0	Content		438	322	25445240	980976325
25462	17:12:38.781	00:00:25.461	1528	520,5476	463,7143	0,5304872	0,9738956	590,2381	3,261747	0	494,1695	404,14	0,3511736	0,9524897	584,231	3,551222	0	46	507	434						Untertest1.avi	0	880	547	72	111	433	320	983	0	Content		435	323	25461863	980992948
25479	17:12:38.798	00:00:25.478	1529	522,2999	464,351	0,5305204	0,9739395	590,2347	3,26233	0	497,729	401,9971	0,3511882	0,952513	584,1027	3,531593	0	46	510	433						Untertest1.avi	0	880	547	72	111	433	320	983	0	Content		438	322	25478621	981009706
25495	17:12:38.814	00:00:25.495	1530	525,976	464,9975	0,5305486	0,9740953	590,2107	3,27014	0	496,3781	399,0877	0,3511899	0,9526538	584,1857	3,520753	0	46	511	432						Untertest1.avi	0	880	547	72	111	433	320	983	0	Content		439	321	25495234	981026319
25512	17:12:38.831	00:00:25.511	1531	525,2847	467,6981	0,5305974	0,97408	590,1696	3,267386	0	489,9264	403	0,3512189	0,9526585	584,1254	3,536335	0	46	508	435						Untertest1.avi	0	880	547	72	111	433	320	983	0	Content		436	324	25511857	981042942
25528	17:12:38.847	00:00:25.528	1532	514,6768	466,3867	0,5306493	0,9738262	590,1674	3,237284	0	494,7729	400,8601	0,351272	0,9524469	584,0585	3,515342	0	46	505	434						Untertest1.avi	0	880	547	72	111	433	320	983	0	Content		433	323	25528479	981059564
25545	17:12:38.864	00:00:25.545	1533	517,2167	464,333	0,530712	0,9736594	590,1831	3,249085	0	496,4441	401,9438	0,3513519	0,9522771	584,0582	3,512174	0	46	507	433						Untertest1.avi	0	880	547	72	111	433	320	983	0	Content		435	322	25545100	981076185
25562	17:12:38.881	00:00:25.561	1534	515,8246	463,3011	0,5308098	0,9737146	590,0232	3,237194	0	498,7951	402,6895	0,3514413	0,9523292	584,0188	3,508032	0	46	507	433						Untertest1.avi	0	880	547	72	111	433	320	983	0	Content		435	322	25561847	981092932
25578	17:12:38.897	00:00:25.578	1535	515,2898	461,3876	0,5309335	0,9740344	589,9005	3,254586	0	496,401	400,3439	0,3515322	0,952574	583,9846	3,519944	0	46	506	431						Untertest1.avi	0	880	547	72	111	433	320	983	0	Content		434	320	25578470	981109555
25595	17:12:38.914	00:00:25.595	1536	524,9753	463,5298	0,5310498	0,9742444	590,0291	3,268957	0	491,7201	400,0632	0,3516277	0,9526952	583,9997	3,523242	0	46	508	432						Untertest1.avi	0	880	547	72	111	433	320	983	0	Content		436	321	25595093	981126178
25612	17:12:38.931	00:00:25.611	1537	515,9	460,8931	0,5311533	0,974207	590,1154	3,256024	0	492,4473	406,7131	0,3517562	0,9525887	584,0401	3,530782	0	46	504	434						Untertest1.avi	0	880	547	72	111	433	320	983	0	Content		432	323	25611842	981142927
25628	17:12:38.947	00:00:25.628	1538	513,7258	462,9908	0,5312668	0,9741893	590,076	3,255771	0	500,459	399,3628	0,351898	0,9524733	584,1666	3,511676	0	46	507	431						Untertest1.avi	0	880	547	72	111	433	320	983	0	Content		435	320	25628338	981159423
25645	17:12:38.964	00:00:25.645	1539	518,8795	462,3525	0,5314202	0,9743817	589,9736	3,271521	0	494,2011	398,5588	0,3520332	0,9526322	584,0827	3,536937	0	46	507	430						Untertest1.avi	0	880	547	72	111	433	320	983	0	Content		435	319	25645089	981176174
25662	17:12:38.981	00:00:25.661	1540	519,0947	463,9301	0,5315598	0,9746339	590,1714	3,26884	0	495,8534	403,4646	0,3521611	0,9528018	584,1572	3,541146	0	46	507	434						Untertest1.avi	0	880	547	72	111	433	320	983	0	Content		435	323	25661712	981192797
25678	17:12:38.997	00:00:25.678	1541	511,4278	460,1869	0,5316908	0,9747123	590,1474	3,258857	0	499,6799	401,3349	0,3523207	0,9528365	584,1208	3,53656	0	46	506	431						Untertest1.avi	0	880	547	72	111	433	320	983	0	Content		434	320	25678334	981209419
25695	17:12:39.014	00:00:25.695	1542	510,9616	461,4933	0,5317863	0,9746473	590,1691	3,286296	0	501,5612	399,4192	0,3524674	0,9527079	584,1216	3,543153	0	46	506	430						Untertest1.avi	0	880	547	72	111	433	320	983	0	Content		434	319	25695086	981226171
25712	17:12:39.031	00:00:25.711	1543	516,3124	461,5558	0,5318834	0,9745923	590,2688	3,266576	0	496,7889	398,9789	0,3525532	0,9526137	584,1783	3,548053	0	46	507	430						Untertest1.avi	0	880	547	72	111	433	320	983	0	Content		435	319	25711709	981242794
25728	17:12:39.047	00:00:25.728	1544	516,9082	463,1835	0,5319518	0,9746906	590,2224	3,297517	0	500,315	396,6155	0,3526182	0,9526727	584,321	3,550609	0	46	509	430						Untertest1.avi	0	880	547	72	111	433	320	983	0	Content		437	319	25728331	981259416
25745	17:12:39.064	00:00:25.744	1545	514,5775	462,7248	0,5319837	0,974759	590,3497	3,296155	0	492,0378	409,3877	0,3526402	0,9527102	584,3697	3,565944	0	46	503	436						Untertest1.avi	0	880	547	72	111	433	320	983	0	Content		431	325	25744954	981276039
25762	17:12:39.081	00:00:25.761	1546	522,4315	463,938	0,5319909	0,9745859	590,3616	3,310154	0	493,858	409,2377	0,3526398	0,9525043	584,3904	3,574901	0	46	508	437						Untertest1.avi	0	880	547	72	111	433	320	983	0	Content		436	326	25761706	981292791
25778	17:12:39.097	00:00:25.778	1547	519,1985	459,0487	0,5319405	0,9742814	590,389	3,319101	0	495,3028	400,2154	0,3526263	0,9522005	584,4394	3,568861	0	46	507	430						Untertest1.avi	0	880	547	72	111	433	320	983	0	Content		435	319	25778329	981309414
25795	17:12:39.114	00:00:25.794	1548	514,8304	455,8921	0,5318968	0,9740449	590,4813	3,310635	0	493,5125	403,7775	0,352591	0,9519954	584,4649	3,586543	0	46	504	430						Untertest1.avi	0	880	547	72	111	433	320	983	0	Content		432	319	25794952	981326037
25812	17:12:39.131	00:00:25.811	1549	518,2885	457,6093	0,5318562	0,9740303	590,5015	3,336547	0	495,0241	402,8483	0,3525615	0,9520214	584,4172	3,596449	0	46	507	430						Untertest1.avi	0	880	547	72	111	433	320	983	0	Content		435	319	25811704	981342789
25828	17:12:39.147	00:00:25.828	1550	520,7188	467,0549	0,5318275	0,9740589	590,4749	3,359539	0	492,5598	399,1142	0,3525226	0,9521087	584,3533	3,604523	0	46	507	433						Untertest1.avi	0	880	547	72	111	433	320	983	0	Content		435	322	25828201	981359286
25845	17:12:39.164	00:00:25.844	1551	513,7956	466,1212	0,5317937	0,9739053	590,4299	3,355912	0	496,1412	400,1749	0,3525074	0,9520053	584,3456	3,61486	0	46	505	433						Untertest1.avi	0	880	547	72	111	433	320	983	0	Content		433	322	25844951	981376036
25862	17:12:39.181	00:00:25.861	1552	512,562	465,6811	0,5317776	0,9737851	590,4133	3,360388	0	495,1021	406,5223	0,3524746	0,951861	584,3819	3,637918	0	46	504	436						Untertest1.avi	0	880	547	72	111	433	320	983	0	Content		432	325	25861712	981392797
25878	17:12:39.197	00:00:25.878	1553	514,2	465,3868	0,5317757	0,9738703	590,4412	3,376678	0	497,382	400,5968	0,3524789	0,9519287	584,3638	3,653696	0	46	506	433						Untertest1.avi	0	880	547	72	111	433	320	983	0	Content		434	322	25878199	981409284
25895	17:12:39.214	00:00:25.894	1554	510,2759	460,8253	0,5317917	0,9742109	590,3861	3,392071	0	493,1121	399,7798	0,3524666	0,9521753	584,3209	3,651006	0	46	502	430						Untertest1.avi	0	880	547	72	111	433	320	983	0	Content		430	319	25894950	981426035
25912	17:12:39.231	00:00:25.911	1555	509,7129	463,3703	0,5317941	0,9744231	590,3232	3,409309	0	491,5963	405,8506	0,3524738	0,9523924	584,2927	3,676311	0	46	501	435						Untertest1.avi	0	880	547	72	111	433	320	983	0	Content		429	324	25911580	981442665
25928	17:12:39.247	00:00:25.928	1556	514,923	465,7761	0,5318077	0,9744368	590,2516	3,429949	0	498,0955	402,8722	0,3524747	0,9524068	584,2712	3,696019	0	46	507	434						Untertest1.avi	0	880	547	72	111	433	320	983	0	Content		435	323	25928193	981459278
25945	17:12:39.264	00:00:25.944	1557	509,4231	461,568	0,5317868	0,9743489	590,3246	3,433081	0	492,7301	405,4343	0,3524576	0,9523022	584,229	3,701279	0	46	501	434						Untertest1.avi	0	880	547	72	111	433	320	983	0	Content		429	323	25944942	981476027
25962	17:12:39.281	00:00:25.961	1558	508,6345	461,2865	0,5317628	0,9743489	590,2874	3,468697	0	496,6844	403,4333	0,3524349	0,952321	584,2141	3,732174	0	46	503	432						Untertest1.avi	0	880	547	72	111	433	320	983	0	Content		431	321	25961575	981492660
25978	17:12:39.297	00:00:25.978	1559	512,4286	462,4864	0,5317255	0,9744337	590,2433	3,486641	0	495,3557	397,4626	0,3523579	0,9524348	584,3234	3,738601	0	46	504	430						Untertest1.avi	0	880	547	72	111	433	320	983	0	Content		432	319	25978190	981509275
25995	17:12:39.314	00:00:25.994	1560	506,6696	462,187	0,5316721	0,9744499	590,272	3,487103	0	493,2595	400,2087	0,35229	0,9524487	584,1708	3,774272	0	46	500	431						Untertest1.avi	0	880	547	72	111	433	320	983	0	Content		428	320	25994813	981525898
26011	17:12:39.330	00:00:26.011	1561	506,0142	455,997	0,5316039	0,9742804	590,3235	3,487363	0	493,8625	401,3578	0,3522012	0,9522668	584,2316	3,78214	0	46	500	429						Untertest1.avi	0	880	547	72	111	433	320	983	0	Content		428	318	26011436	981542521
26028	17:12:39.347	00:00:26.028	1562	509,3116	465,854	0,5315436	0,9740342	590,2532	3,521124	0	493,3012	403,6024	0,3521281	0,9520734	584,2858	3,813393	0	46	501	435						Untertest1.avi	0	880	547	72	111	433	320	983	0	Content		429	324	26028187	981559272
26045	17:12:39.364	00:00:26.044	1563	509,2868	461,3069	0,5314807	0,9740125	590,1362	3,532356	0	496,0937	401,4627	0,3520665	0,9520566	584,1161	3,827935	0	46	503	431						Untertest1.avi	0	880	547	72	111	433	320	983	0	Content		431	320	26044811	981575896
26061	17:12:39.380	00:00:26.061	1564	510,3774	460,169	0,5314332	0,9741148	590,0623	3,552682	0	500,9046	397,5837	0,3520134	0,9521606	584,0458	3,84	0	46	506	429						Untertest1.avi	0	880	547	72	111	433	320	983	0	Content		434	318	26061434	981592519
26078	17:12:39.397	00:00:26.078	1565	511,3715	460,5684	0,5313907	0,9740981	590,0281	3,576377	0	498,9558	394,803	0,3519658	0,9521729	584,0605	3,858603	0	46	505	428						Untertest1.avi	0	880	547	72	111	433	320	983	0	Content		433	317	26078056	981609141
26095	17:12:39.414	00:00:26.094	1566	502,3532	463,0717	0,5313202	0,973883	590,0796	3,583649	0	502,3046	396,6921	0,3519255	0,9520218	584,0203	3,871116	0	46	502	430						Untertest1.avi	0	880	547	72	111	433	320	983	0	Content		430	319	26094818	981625903
26111	17:12:39.430	00:00:26.111	1567	506,6064	463,6579	0,5312817	0,9737507	590,0928	3,618036	0	499,6299	396,2391	0,3518817	0,9519026	584,0207	3,890579	0	46	503	430						Untertest1.avi	0	880	547	72	111	433	320	983	0	Content		431	319	26111431	981642516
26128	17:12:39.447	00:00:26.128	1568	504,6902	463,0665	0,5312533	0,973834	590,1256	3,629747	0	498,367	397,5956	0,351834	0,9519918	584,007	3,911358	0	46	502	430						Untertest1.avi	0	880	547	72	111	433	320	983	0	Content		430	319	26128055	981659140
26145	17:12:39.464	00:00:26.144	1569	505,4659	460,6779	0,5312129	0,9740443	590,084	3,649956	0	498,5505	396,6934	0,3517878	0,952182	584,0193	3,936637	0	46	502	429						Untertest1.avi	0	880	547	72	111	433	320	983	0	Content		430	318	26144802	981675887
26161	17:12:39.480	00:00:26.161	1570	504,5788	458,4689	0,5311579	0,9740911	590,1144	3,652608	0	495,7916	395,1523	0,3517181	0,9522534	583,9418	3,950979	0	46	500	427						Untertest1.avi	0	880	547	72	111	433	320	983	0	Content		428	316	26161423	981692508
26178	17:12:39.497	00:00:26.178	1571	504,7743	462,0514	0,5311034	0,9740111	590,0988	3,675547	0	496,8687	397,6741	0,3516434	0,9522098	583,9592	3,970015	0	46	501	430						Untertest1.avi	0	880	547	72	111	433	320	983	0	Content		429	319	26178050	981709135
26195	17:12:39.514	00:00:26.194	1572	503,3099	460,4049	0,5310313	0,9740348	590,0434	3,697428	0	500,404	398,6421	0,351584	0,9522437	583,9334	3,975548	0	46	502	430						Untertest1.avi	0	880	547	72	111	433	320	983	0	Content		430	319	26194672	981725757
26211	17:12:39.530	00:00:26.211	1573	504,4055	463,8115	0,5309641	0,974205	589,973	3,695608	0	504,6917	397,0896	0,3515083	0,9524505	583,9799	3,99193	0	46	505	430						Untertest1.avi	0	880	547	72	111	433	320	983	0	Content		433	319	26211424	981742509
26228	17:12:39.547	00:00:26.228	1574	499,4387	458,2918	0,5308774	0,9743462	589,8425	3,700256	0	503,8407	394,3859	0,3514238	0,9526778	583,9475	4,013754	0	46	502	426						Untertest1.avi	0	880	547	72	111	433	320	983	0	Content		430	315	26228047	981759132
26245	17:12:39.564	00:00:26.244	1575	502,5208	460,2947	0,5307824	0,9743046	589,961	3,722497	0	501,9924	393,4386	0,3513412	0,9526652	583,9575	4,023155	0	46	502	427						Untertest1.avi	0	880	547	72	111	433	320	983	0	Content		430	316	26244672	981775757
26261	17:12:39.580	00:00:26.261	1576	503,8871	460,9638	0,5307118	0,9741061	590,0217	3,74655	0	496,9649	397,7522	0,351237	0,9524624	583,9704	4,033533	0	46	500	429						Untertest1.avi	0	880	547	72	111	433	320	983	0	Content		428	318	26261297	981792382
26278	17:12:39.597	00:00:26.278	1577	497,7332	464,7983	0,5306387	0,9739609	590,1247	3,740663	0	502,7514	396,2089	0,3511988	0,9523656	583,9587	4,057368	0	46	500	431						Untertest1.avi	0	880	547	72	111	433	320	983	0	Content		428	320	26278044	981809129
26295	17:12:39.614	00:00:26.294	1578	498,6955	465,9195	0,5306044	0,973938	590,1386	3,756787	0	496,107	397,1979	0,3511527	0,9523505	583,9883	4,060203	0	46	497	432						Untertest1.avi	0	880	547	72	111	433	320	983	0	Content		425	321	26294669	981825754
26311	17:12:39.630	00:00:26.311	1579	499,0515	466,5232	0,5305852	0,973869	590,1198	3,765673	0	497,8072	401,4653	0,3511249	0,9522774	584,0098	4,069676	0	46	498	434						Untertest1.avi	0	880	547	72	111	433	320	983	0	Content		426	323	26311293	981842378
26328	17:12:39.647	00:00:26.327	1580	502,8024	463,4675	0,5305746	0,9736172	590,155	3,76384	0	501,9861	397,3787	0,3511227	0,9520697	584,1489	4,067889	0	46	502	430						Untertest1.avi	0	880	547	72	111	433	320	983	0	Content		430	319	26327919	981859004
26345	17:12:39.664	00:00:26.344	1581	500,3413	470,9249	0,5304452	0,9732863	590,1503	3,775461	0	496,7211	395,1922	0,3511622	0,9519359	584,2826	4,079772	0	46	499	433						Untertest1.avi	0	880	547	72	111	433	320	983	0	Content		427	322	26344667	981875752
26361	17:12:39.680	00:00:26.361	1582	494,3106	551,7183	0,5302349	0,9727689	590,5399	3,61309	0	482,5243	466,5651	0,3513692	0,9516966	584,479	3,938247	0	46	488	509						Untertest1.avi	0	880	547	72	111	433	320	983	0	Content		416	398	26361292	981892377
26378	17:12:39.697	00:00:26.377	1583	-1024	-768	-1	-1	-1	-1	4	-1024	-768	-1	-1	-1	-1	4		0	0						Untertest1.avi	0	880	547	72	111				0	Content		-72	-111	26377915	981909000
26395	17:12:39.714	00:00:26.394	1584	-1024	-768	-1	-1	-1	-1	4	-1024	-768	-1	-1	-1	-1	4		0	0						Untertest1.avi	0	880	547	72	111				0	Content		-72	-111	26394544	981925629
26411	17:12:39.730	00:00:26.411	1585	-1024	-768	-1	-1	-1	-1	4	-1024	-768	-1	-1	-1	-1	4		0	0						Untertest1.avi	0	880	547	72	111				0	Content		-72	-111	26411290	981942375
26428	17:12:39.747	00:00:26.427	1586	-1024	-768	-1	-1	-1	-1	4	-1024	-768	-1	-1	-1	-1	4		0	0						Untertest1.avi	0	880	547	72	111				0	Content		-72	-111	26427910	981958995
26445	17:12:39.764	00:00:26.444	1587	-1024	-768	-1	-1	-1	-1	4	-1024	-768	-1	-1	-1	-1	4		0	0						Untertest1.avi	0	880	547	72	111				0	Content		-72	-111	26444536	981975621
26461	17:12:39.780	00:00:26.461	1588	-1024	-768	-1	-1	-1	-1	4	-1024	-768	-1	-1	-1	-1	4		0	0						Untertest1.avi	0	880	547	72	111				0	Content		-72	-111	26461220	981992305
26478	17:12:39.797	00:00:26.477	1589	-1024	-768	-1	-1	-1	-1	4	-1024	-768	-1	-1	-1	-1	4		0	0						Untertest1.avi	0	880	547	72	111				0	Content		-72	-111	26477888	982008973
26495	17:12:39.814	00:00:26.494	1590	-1024	-768	-1	-1	-1	-1	4	-1024	-768	-1	-1	-1	-1	4		0	0						Untertest1.avi	0	880	547	72	111				0	Content		-72	-111	26494560	982025645
26511	17:12:39.830	00:00:26.511	1591	-1024	-768	-1	-1	-1	-1	4	-1024	-768	-1	-1	-1	-1	4		0	0						Untertest1.avi	0	880	547	72	111				0	Content		-72	-111	26511228	982042313
26528	17:12:39.847	00:00:26.527	1592	-1024	-768	-1	-1	-1	-1	4	-1024	-768	-1	-1	-1	-1	4		0	0						Untertest1.avi	0	880	547	72	111				0	Content		-72	-111	26527895	982058980
26545	17:12:39.864	00:00:26.544	1593	-1024	-768	-1	-1	-1	-1	4	-1024	-768	-1	-1	-1	-1	4		0	0						Untertest1.avi	0	880	547	72	111				0	Content		-72	-111	26544524	982075609
26561	17:12:39.880	00:00:26.561	1594	-1024	-768	-1	-1	-1	-1	4	-1024	-768	-1	-1	-1	-1	4		0	0						Untertest1.avi	0	880	547	72	111				0	Content		-72	-111	26561191	982092276
26578	17:12:39.897	00:00:26.577	1595	432,7063	533,4432	0,531096	0,9743021	590,7714	3,700718	0	431,6631	455,2506	0,3519045	0,9530486	584,7172	4,040267	0	47	432	494						Untertest1.avi	0	880	547	72	111	360	383	150	0	Content		360	383	26577775	982108860
26595	17:12:39.914	00:00:26.594	1596	431,8831	533,0693	0,531089	0,9741563	590,7867	3,695467	0	429,1257	453,5183	0,3518712	0,9529374	584,8318	4,034149	0	47	431	493						Untertest1.avi	0	880	547	72	111	360	383	150	0	Content		359	382	26594522	982125607
26611	17:12:39.930	00:00:26.611	1597	432,2406	533,7849	0,5310735	0,974167	590,7904	3,69126	0	430,3027	455,4466	0,3518636	0,9529566	584,7817	4,025608	0	47	431	495						Untertest1.avi	0	880	547	72	111	360	383	150	0	Content		359	384	26611149	982142234
26628	17:12:39.947	00:00:26.627	1598	436,1088	529,8467	0,5310748	0,9742842	590,7667	3,694711	0	431,9503	454,1487	0,3518445	0,9530395	584,8278	4,015211	0	47	434	492						Untertest1.avi	0	880	547	72	111	360	383	150	0	Content		362	381	26627773	982158858
26644	17:12:39.963	00:00:26.644	1599	433,9164	532,9843	0,5310735	0,9743207	590,7504	3,677407	0	435,4535	454,439	0,3518386	0,9530453	584,8268	4,016834	0	47	435	494						Untertest1.avi	0	880	547	72	111	360	383	150	0	Content		363	383	26644393	982175478
26661	17:12:39.980	00:00:26.661	1600	435,9546	532,1651	0,5310714	0,9742907	590,7978	3,679924	0	434,0631	453,7744	0,3518274	0,9530159	584,8243	4,002109	0	47	435	493						Untertest1.avi	0	880	547	72	111	360	383	150	0	Content		363	382	26661143	982192228
26678	17:12:39.997	00:00:26.677	1601	431,1571	530,5754	0,5310813	0,9743537	590,7775	3,67133	0	435,7324	457,3571	0,351836	0,953092	584,8724	3,991537	0	47	433	494						Untertest1.avi	0	880	547	72	111	360	383	150	0	Content		361	383	26677765	982208850
26694	17:12:40.013	00:00:26.694	1602	426,1299	531,0247	0,5310958	0,9745331	590,7715	3,654733	0	432,4607	459,0523	0,3518554	0,9532435	584,7942	3,976655	0	47	429	495						Untertest1.avi	0	880	547	72	111	360	383	150	0	Content		357	384	26694388	982225473
26711	17:12:40.030	00:00:26.711	1603	430,6196	536,0856	0,531112	0,9747102	590,6904	3,668041	0	431,2058	462,81	0,3518507	0,9534602	584,7809	3,982423	0	47	431	499						Untertest1.avi	0	880	547	72	111	360	383	150	0	Content		359	388	26711138	982242223
26728	17:12:40.047	00:00:26.727	1604	512,6755	512,1595	0,5305012	0,9745496	590,7722	3,672115	0	523,1377	452,7022	0,3512008	0,9532124	584,766	3,991277	0	48	518	482						Untertest1.avi	0	880	547	72	111	439	368	400	0	Content		446	371	26727637	982258722
26744	17:12:40.063	00:00:26.744	1605	503,1288	510,5899	0,5302284	0,974382	590,8456	3,700945	0	510,4567	443,0345	0,3510467	0,9530533	584,7117	3,989138	0	48	507	477						Untertest1.avi	0	880	547	72	111	439	368	400	0	Content		435	366	26744385	982275470
26761	17:12:40.080	00:00:26.761	1606	513,2668	507,8077	0,5303243	0,9744334	590,7974	3,688689	0	513,642	445,1339	0,351149	0,9531009	584,6563	3,994207	0	48	513	476						Untertest1.avi	0	880	547	72	111	439	368	400	0	Content		441	365	26761011	982292096
26778	17:12:40.097	00:00:26.777	1607	511,3977	509,1552	0,5303941	0,9745155	590,7617	3,687233	0	514,2369	447,1342	0,351183	0,9532133	584,6616	3,997332	0	48	513	478						Untertest1.avi	0	880	547	72	111	439	368	400	0	Content		441	367	26777635	982308720
26794	17:12:40.113	00:00:26.794	1608	512,6324	507,7578	0,5304706	0,9745982	590,759	3,700199	0	512,4834	443,6971	0,3512224	0,9532865	584,6853	3,996981	0	48	513	476						Untertest1.avi	0	880	547	72	111	439	368	400	0	Content		441	365	26794383	982325468
26811	17:12:40.130	00:00:26.811	1609	514,2902	506,8361	0,5305573	0,9745289	590,687	3,695947	0	512,9727	449,4125	0,3513009	0,9532073	584,6523	4,003851	0	48	514	478						Untertest1.avi	0	880	547	72	111	439	368	400	0	Content		442	367	26811006	982342091
26828	17:12:40.147	00:00:26.827	1610	510,9597	509,2671	0,5306137	0,9744756	590,6204	3,710184	0	512,0306	445,8659	0,3513577	0,9531129	584,6524	4,013117	0	48	511	478						Untertest1.avi	0	880	547	72	111	439	368	400	0	Content		439	367	26827630	982358715
26844	17:12:40.163	00:00:26.844	1611	507,8375	508,583	0,5306853	0,9744818	590,5553	3,714681	0	511,5337	444,3929	0,3514247	0,953083	584,665	4,019585	0	48	510	476						Untertest1.avi	0	880	547	72	111	439	368	400	0	Content		438	365	26844379	982375464
26861	17:12:40.180	00:00:26.860	1612	506,5408	510,3088	0,5307856	0,9746023	590,4745	3,705189	0	512,4657	445,2397	0,3515273	0,9531584	584,4661	4,035582	0	48	510	478						Untertest1.avi	0	880	547	72	111	439	368	400	0	Content		438	367	26860878	982391963
26878	17:12:40.197	00:00:26.877	1613	508,8662	511,1056	0,5309168	0,974689	590,5471	3,725445	0	508,6458	447,8724	0,351633	0,9531659	584,4027	4,031193	0	48	509	479						Untertest1.avi	0	880	547	72	111	439	368	400	0	Content		437	368	26877629	982408714
26894	17:12:40.213	00:00:26.894	1614	507,819	508,3427	0,5310619	0,9746625	590,4866	3,721486	0	510,5038	445,7867	0,3517589	0,9530829	584,4994	4,044452	0	48	509	477						Untertest1.avi	0	880	547	72	111	439	368	400	0	Content		437	366	26894268	982425353
26911	17:12:40.230	00:00:26.910	1615	504,182	512,1466	0,5311645	0,9746415	590,4703	3,734205	0	511,9153	445,3054	0,3518858	0,9530101	584,5256	4,048841	0	48	508	479						Untertest1.avi	0	880	547	72	111	439	368	400	0	Content		436	368	26910882	982441967
26928	17:12:40.247	00:00:26.927	1616	508,4538	514,632	0,5312882	0,9747146	590,3912	3,7291	0	513,6616	447,6671	0,3520283	0,9530335	584,3418	4,061816	0	48	511	481						Untertest1.avi	0	880	547	72	111	439	368	400	0	Content		439	370	26927626	982458711
26944	17:12:40.263	00:00:26.944	1617	509,9319	514,0732	0,5314338	0,9748954	590,3149	3,745168	0	512,6332	444,632	0,3521243	0,9531299	584,2882	4,056242	0	48	511	479						Untertest1.avi	0	880	547	72	111	439	368	400	0	Content		439	368	26944251	982475336
26961	17:12:40.280	00:00:26.960	1618	509,4159	512,9321	0,5315368	0,9749603	590,3335	3,729622	0	513,5634	447,4646	0,3522324	0,9531712	584,2852	4,066942	0	48	511	480						Untertest1.avi	0	880	547	72	111	439	368	400	0	Content		439	369	26960875	982491960
26977	17:12:40.296	00:00:26.977	1619	506,5433	509,9783	0,5315972	0,974932	590,3726	3,720102	0	515,4905	444,107	0,3522943	0,9531303	584,2441	4,075232	0	48	511	477						Untertest1.avi	0	880	547	72	111	439	368	400	0	Content		439	366	26977499	982508584
26994	17:12:40.313	00:00:26.994	1620	507,0825	512,5646	0,5316337	0,9749049	590,3412	3,722125	0	516,1738	445,8402	0,3523246	0,9531092	584,3196	4,079346	0	48	512	479						Untertest1.avi	0	880	547	72	111	439	368	400	0	Content		440	368	26994248	982525333
27011	17:12:40.330	00:00:27.010	1621	505,7728	513,6426	0,5316424	0,9750164	590,3544	3,7186	0	517,1115	448,6189	0,3523327	0,9531996	584,2761	4,070629	0	48	511	481						Untertest1.avi	0	880	547	72	111	439	368	400	0	Content		439	370	27010870	982541955
27027	17:12:40.346	00:00:27.027	1622	505,8992	511,4585	0,5316345	0,9751403	590,3205	3,713281	0	516,0795	444,6144	0,3523129	0,9533849	584,1815	4,061059	0	48	511	478						Untertest1.avi	0	880	547	72	111	439	368	400	0	Content		439	367	27027496	982558581
27044	17:12:40.363	00:00:27.044	1623	506,4742	510,7277	0,5316089	0,9751593	590,2592	3,718492	0	514,5829	447,7949	0,3522681	0,9534505	584,1417	4,070185	0	48	511	479						Untertest1.avi	0	880	547	72	111	439	368	400	0	Content		439	368	27044244	982575329
27061	17:12:40.380	00:00:27.060	1624	509,832	514,647	0,5315642	0,9751002	590,2588	3,701948	0	514,6198	451,2489	0,3522163	0,9534363	584,1982	4,060316	0	48	512	483						Untertest1.avi	0	880	547	72	111	439	368	400	0	Content		440	372	27060743	982591828
27077	17:12:40.396	00:00:27.077	1625	508,5468	519,3904	0,5314995	0,9749728	590,1935	3,715804	0	516,1566	449,068	0,3521499	0,9533894	584,173	4,06883	0	48	512	484						Untertest1.avi	0	880	547	72	111	439	368	400	0	Content		440	373	27077491	982608576
27094	17:12:40.413	00:00:27.094	1626	499,236	514,5374	0,5313095	0,9747218	590,2757	3,687024	0	512,8716	450,0684	0,3521563	0,9532932	584,2485	4,072845	0	48	506	482						Untertest1.avi	0	880	547	72	111	439	368	400	0	Content		434	371	27094239	982625324
27111	17:12:40.430	00:00:27.110	1627	525,4667	648,8665	0,5311068	0,9739419	590,5653	3,456699	0	481,5229	599,5068	0,352389	0,9527814	584,5159	3,766565	0	48	503	624						Untertest1.avi	0	880	547	72	111	439	368	400	0	Content		431	513	27110738	982641823
27127	17:12:40.446	00:00:27.127	1628	-1024	-768	-1	-1	-1	-1	4	-1024	-768	-1	-1	-1	-1	4		0	0						Untertest1.avi	0	880	547	72	111				0	Content		-72	-111	27127499	982658584
27144	17:12:40.463	00:00:27.144	1629	-1024	-768	-1	-1	-1	-1	4	-1024	-768	-1	-1	-1	-1	4		0	0						Untertest1.avi	0	880	547	72	111				0	Content		-72	-111	27144113	982675198
27161	17:12:40.480	00:00:27.160	1630	-1024	-768	-1	-1	-1	-1	4	-1024	-768	-1	-1	-1	-1	4		0	0						Untertest1.avi	0	880	547	72	111				0	Content		-72	-111	27160735	982691820
27177	17:12:40.496	00:00:27.177	1631	-1024	-768	-1	-1	-1	-1	4	-1024	-768	-1	-1	-1	-1	4		0	0						Untertest1.avi	0	880	547	72	111				0	Content		-72	-111	27177355	982708440
27194	17:12:40.513	00:00:27.193	1632	-1024	-768	-1	-1	-1	-1	4	-1024	-768	-1	-1	-1	-1	4		0	0						Untertest1.avi	0	880	547	72	111				0	Content		-72	-111	27193978	982725063
27211	17:12:40.530	00:00:27.210	1633	-1024	-768	-1	-1	-1	-1	4	-1024	-768	-1	-1	-1	-1	4		0	0						Untertest1.avi	0	880	547	72	111				0	Content		-72	-111	27210664	982741749
27227	17:12:40.546	00:00:27.227	1634	-1024	-768	-1	-1	-1	-1	4	-1024	-768	-1	-1	-1	-1	4		0	0						Untertest1.avi	0	880	547	72	111				0	Content		-72	-111	27227332	982758417
27244	17:12:40.563	00:00:27.244	1635	-1024	-768	-1	-1	-1	-1	4	-1024	-768	-1	-1	-1	-1	4		0	0						Untertest1.avi	0	880	547	72	111				0	Content		-72	-111	27244027	982775112
27261	17:12:40.580	00:00:27.260	1636	-1024	-768	-1	-1	-1	-1	4	-1024	-768	-1	-1	-1	-1	4		0	0						Untertest1.avi	0	880	547	72	111				0	Content		-72	-111	27260695	982791780
27277	17:12:40.596	00:00:27.277	1637	501,9309	519,4265	0,5320332	0,9749468	590,1908	3,765002	0	514,1226	481,0663	0,3526694	0,9532907	583,9795	4,115235	0	49	508	500						Untertest1.avi	0	880	547	72	111	436	376	200	0	Content		436	389	27277346	982808431
27294	17:12:40.613	00:00:27.293	1638	496,4054	518,4845	0,532122	0,9750934	590,2427	3,775707	0	521,3342	458,8679	0,3527516	0,9534074	584,0815	4,179404	0	49	509	489						Untertest1.avi	0	880	547	72	111	436	376	200	0	Content		437	378	27293971	982825056
27311	17:12:40.630	00:00:27.310	1639	494,5312	517,7112	0,5322254	0,9750941	590,1967	3,772819	0	516,2605	456,7029	0,3528349	0,9533241	584,1774	4,193195	0	49	505	487						Untertest1.avi	0	880	547	72	111	436	376	200	0	Content		433	376	27310595	982841680
27327	17:12:40.646	00:00:27.327	1640	501,01	521,6874	0,5323438	0,9750922	590,0309	3,793309	0	516,4086	458,2295	0,3529485	0,9532966	584,0586	4,208369	0	49	509	490						Untertest1.avi	0	880	547	72	111	436	376	200	0	Content		437	379	27327343	982858428
27344	17:12:40.663	00:00:27.343	1641	499,5764	520,7936	0,5324424	0,9751548	590,1846	3,788649	0	516,7219	454,3698	0,3530234	0,9533184	584,079	4,222423	0	49	508	488						Untertest1.avi	0	880	547	72	111	436	376	200	0	Content		436	377	27343968	982875053
27361	17:12:40.680	00:00:27.360	1642	501,4711	520,8901	0,5325043	0,9751953	590,293	3,808689	0	516,6812	453,5159	0,353086	0,953306	584,1013	4,222768	0	49	509	487						Untertest1.avi	0	880	547	72	111	436	376	200	0	Content		437	376	27360591	982891676
27377	17:12:40.696	00:00:27.377	1643	498,0632	514,556	0,5325337	0,9750735	590,3704	3,807208	0	515,0349	454,4563	0,3531418	0,9531291	584,1311	4,239586	0	49	507	485						Untertest1.avi	0	880	547	72	111	436	376	200	0	Content		435	374	27377340	982908425
27394	17:12:40.713	00:00:27.393	1644	498,3923	522,1937	0,5325679	0,9747693	590,4498	3,82075	0	519,4993	454,1116	0,3532158	0,9528674	584,2593	4,248895	0	49	509	488						Untertest1.avi	0	880	547	72	111	436	376	200	0	Content		437	377	27393964	982925049
27411	17:12:40.730	00:00:27.410	1645	500,6056	516,3692	0,5325859	0,9745275	590,4852	3,811249	0	518,5522	450,3061	0,353276	0,9526947	584,3426	4,256578	0	49	510	483						Untertest1.avi	0	880	547	72	111	436	376	200	0	Content		438	372	27410588	982941673
27427	17:12:40.746	00:00:27.427	1646	496,4206	517,695	0,5326304	0,9744505	590,4836	3,832284	0	519,4852	449,3204	0,3533508	0,9526158	584,4145	4,257487	0	49	508	484						Untertest1.avi	0	880	547	72	111	436	376	200	0	Content		436	373	27427212	982958297
27444	17:12:40.763	00:00:27.443	1647	493,121	519,0173	0,5326498	0,9743897	590,5308	3,831127	0	515,2284	450,6102	0,353444	0,9525693	584,383	4,274647	0	49	504	485						Untertest1.avi	0	880	547	72	111	436	376	200	0	Content		432	374	27443835	982974920
27461	17:12:40.780	00:00:27.460	1648	492,8785	515,1451	0,5326403	0,9741313	590,635	3,83491	0	498,4723	512,1489	0,3535773	0,9523988	584,4355	4,150659	0	49	496	514						Untertest1.avi	0	880	547	72	111	436	376	200	0	Content		424	403	27460586	982991671
27477	17:12:40.796	00:00:27.477	1649	-1024	-768	-1	-1	-1	-1	4	-1024	-768	-1	-1	-1	-1	4		0	0						Untertest1.avi	0	880	547	72	111				0	Content		-72	-111	27477208	983008293
27494	17:12:40.813	00:00:27.493	1650	-1024	-768	-1	-1	-1	-1	4	-1024	-768	-1	-1	-1	-1	4		0	0						Untertest1.avi	0	880	547	72	111				0	Content		-72	-111	27493833	983024918
27511	17:12:40.830	00:00:27.510	1651	-1024	-768	-1	-1	-1	-1	4	-1024	-768	-1	-1	-1	-1	4		0	0						Untertest1.avi	0	880	547	72	111				0	Content		-72	-111	27510580	983041665
27527	17:12:40.846	00:00:27.527	1652	-1024	-768	-1	-1	-1	-1	4	-1024	-768	-1	-1	-1	-1	4		0	0						Untertest1.avi	0	880	547	72	111				0	Content		-72	-111	27527201	983058286
27544	17:12:40.863	00:00:27.543	1653	-1024	-768	-1	-1	-1	-1	4	-1024	-768	-1	-1	-1	-1	4		0	0						Untertest1.avi	0	880	547	72	111				0	Content		-72	-111	27543823	983074908
27560	17:12:40.879	00:00:27.560	1654	-1024	-768	-1	-1	-1	-1	4	-1024	-768	-1	-1	-1	-1	4		0	0						Untertest1.avi	0	880	547	72	111				0	Content		-72	-111	27560442	983091527
27577	17:12:40.896	00:00:27.577	1655	-1024	-768	-1	-1	-1	-1	4	-1024	-768	-1	-1	-1	-1	4		0	0						Untertest1.avi	0	880	547	72	111				0	Content		-72	-111	27577191	983108276
27594	17:12:40.913	00:00:27.593	1656	-1024	-768	-1	-1	-1	-1	4	-1024	-768	-1	-1	-1	-1	4		0	0						Untertest1.avi	0	880	547	72	111				0	Content		-72	-111	27593816	983124901
27610	17:12:40.929	00:00:27.610	1657	-1024	-768	-1	-1	-1	-1	4	-1024	-768	-1	-1	-1	-1	4		0	0						Untertest1.avi	0	880	547	72	111				0	Content		-72	-111	27610439	983141524
27627	17:12:40.946	00:00:27.627	1658	-1024	-768	-1	-1	-1	-1	4	-1024	-768	-1	-1	-1	-1	4		0	0						Untertest1.avi	0	880	547	72	111				0	Content		-72	-111	27627106	983158191
27644	17:12:40.963	00:00:27.643	1659	-1024	-768	-1	-1	-1	-1	4	-1024	-768	-1	-1	-1	-1	4		0	0						Untertest1.avi	0	880	547	72	111				0	Content		-72	-111	27643758	983174843
27660	17:12:40.979	00:00:27.660	1660	-1024	-768	-1	-1	-1	-1	4	-1024	-768	-1	-1	-1	-1	4		0	0						Untertest1.avi	0	880	547	72	111				0	Content		-72	-111	27660425	983191510
27677	17:12:40.996	00:00:27.677	1661	-1024	-768	-1	-1	-1	-1	4	-1024	-768	-1	-1	-1	-1	4		0	0						Untertest1.avi	0	880	547	72	111				0	Content		-72	-111	27677093	983208178
27694	17:12:41.013	00:00:27.693	1662	-1024	-768	-1	-1	-1	-1	4	-1024	-768	-1	-1	-1	-1	4		0	0						Untertest1.avi	0	880	547	72	111				0	Content		-72	-111	27693762	983224847
27710	17:12:41.029	00:00:27.710	1663	-1024	-768	-1	-1	-1	-1	4	-1024	-768	-1	-1	-1	-1	4		0	0						Untertest1.avi	0	880	547	72	111				0	Content		-72	-111	27710430	983241515
27727	17:12:41.046	00:00:27.727	1664	448,5045	517,4991	0,5354955	0,9752966	584,103	3,867624	0	475,3575	458,3109	0,3551992	0,9521562	584,103	4,298126	0	50	462	488						Untertest1.avi	0	880	547	72	111	392	368	350	0	Content		390	377	27727056	983258141
27744	17:12:41.063	00:00:27.743	1665	-1024	-768	-1	-1	-1	-1	4	-1024	-768	-1	-1	-1	-1	4	50	0	0						Untertest1.avi	0	880	547	72	111	392	368	350	0	Content		-72	-111	27743801	983274886
27760	17:12:41.079	00:00:27.760	1666	454,788	510,4636	0,534609	0,9749404	589,8015	3,899629	0	473,3873	446,8814	0,3551151	0,952742	583,6829	4,330126	0	50	464	479						Untertest1.avi	0	880	547	72	111	392	368	350	0	Content		392	368	27760425	983291510
27777	17:12:41.096	00:00:27.777	1667	449,2426	509,4846	0,5345401	0,975017	589,7576	3,88818	0	472,5645	443,3613	0,3550259	0,9528413	583,6551	4,348021	0	50	461	476						Untertest1.avi	0	880	547	72	111	392	368	350	0	Content		389	365	27777049	983308134
27794	17:12:41.113	00:00:27.793	1668	454,3909	511,6336	0,534427	0,9750296	589,6231	3,898149	0	474,1827	441,9229	0,354899	0,9528894	583,6105	4,361147	0	50	464	477						Untertest1.avi	0	880	547	72	111	392	368	350	0	Content		392	366	27793676	983324761
27810	17:12:41.129	00:00:27.810	1669	448,8257	503,1827	0,534307	0,9751008	589,4345	3,881789	0	469,0334	441,5072	0,3547108	0,9529884	583,582	4,35013	0	50	459	472						Untertest1.avi	0	880	547	72	111	392	368	350	0	Content		387	361	27810299	983341384
27827	17:12:41.146	00:00:27.827	1670	456,8705	508,1607	0,5341632	0,9751455	589,4996	3,897539	0	473,9239	442,0954	0,3545676	0,9531173	583,4849	4,343193	0	50	465	475						Untertest1.avi	0	880	547	72	111	392	368	350	0	Content		393	364	27827047	983358132
27844	17:12:41.163	00:00:27.843	1671	452,537	508,7749	0,5339734	0,9752205	589,4572	3,910408	0	471,3813	446,8923	0,3543727	0,9532151	583,4413	4,347097	0	50	462	478						Untertest1.avi	0	880	547	72	111	392	368	350	0	Content		390	367	27843545	983374630
27860	17:12:41.179	00:00:27.860	1672	453,0873	506,4446	0,5338301	0,9751935	589,3454	3,896062	0	473,27	445,3502	0,3541716	0,9532649	583,4969	4,351985	0	50	463	476						Untertest1.avi	0	880	547	72	111	392	368	350	0	Content		391	365	27860294	983391379
27877	17:12:41.196	00:00:27.876	1673	449,9261	505,2018	0,533717	0,9751485	589,2961	3,898603	0	476,4939	446,2733	0,3540249	0,9532461	583,5344	4,360044	0	50	463	476						Untertest1.avi	0	880	547	72	111	392	368	350	0	Content		391	365	27876917	983408002
27894	17:12:41.213	00:00:27.893	1674	454,1621	506,3463	0,5335569	0,975119	589,3896	3,910237	0	475,5408	446,1501	0,353874	0,9532322	583,4325	4,375843	0	50	465	476						Untertest1.avi	0	880	547	72	111	392	368	350	0	Content		393	365	27893539	983424624
27910	17:12:41.229	00:00:27.910	1675	451,3442	508,023	0,5334355	0,9751824	589,3566	3,91543	0	471,8521	449,2607	0,3537271	0,9532902	583,4645	4,380069	0	50	462	479						Untertest1.avi	0	880	547	72	111	392	368	350	0	Content		390	368	27910288	983441373
27927	17:12:41.246	00:00:27.926	1676	450,9729	512,0653	0,5333579	0,9751835	589,338	3,912899	0	476,0143	448,4173	0,3536341	0,9533252	583,4449	4,387155	0	50	463	480						Untertest1.avi	0	880	547	72	111	392	368	350	0	Content		391	369	27926921	983458006
27944	17:12:41.263	00:00:27.943	1677	451,6542	511,4994	0,5332945	0,9750397	589,3146	3,915433	0	476,3315	447,6956	0,3535366	0,9532185	583,5312	4,398969	0	50	464	480						Untertest1.avi	0	880	547	72	111	392	368	350	0	Content		392	369	27943543	983474628
27960	17:12:41.279	00:00:27.960	1678	457,863	512,3195	0,5332189	0,9748539	589,3403	3,919438	0	480,1385	447,241	0,3534476	0,9530736	583,4637	4,399948	0	50	469	480						Untertest1.avi	0	880	547	72	111	392	368	350	0	Content		397	369	27960158	983491243
27977	17:12:41.296	00:00:27.976	1679	451,3895	514,869	0,5331297	0,974729	589,454	3,922288	0	478,0384	445,7123	0,3533494	0,9530419	583,3232	4,400833	0	50	465	480						Untertest1.avi	0	880	547	72	111	392	368	350	0	Content		393	369	27976909	983507994
27994	17:12:41.313	00:00:27.993	1680	453,4598	512,3454	0,5330538	0,9748508	589,37	3,932688	0	481,4527	446,8948	0,353259	0,9531302	583,3185	4,407915	0	50	467	480						Untertest1.avi	0	880	547	72	111	392	368	350	0	Content		395	369	27993531	983524616
28010	17:12:41.329	00:00:28.010	1681	451,7852	511,0002	0,5329658	0,9749779	589,4158	3,933321	0	484,055	450,4643	0,3531296	0,9532592	583,4542	4,411314	0	50	468	481						Untertest1.avi	0	880	547	72	111	392	368	350	0	Content		396	370	28010156	983541241
28027	17:12:41.346	00:00:28.026	1682	448,7318	511,7714	0,5328698	0,9750754	589,3173	3,934113	0	486,6682	448,0359	0,3529994	0,9533719	583,3852	4,413513	0	50	468	480						Untertest1.avi	0	880	547	72	111	392	368	350	0	Content		396	369	28026903	983557988
28044	17:12:41.363	00:00:28.043	1683	444,9657	515,5592	0,532755	0,975039	589,1857	3,927269	0	493,1192	449,7289	0,3527927	0,9533741	583,0945	4,404722	0	50	469	483						Untertest1.avi	0	880	547	72	111	392	368	350	0	Content		397	372	28043527	983574612
28060	17:12:41.379	00:00:28.060	1684	583,4711	409,339	0,5312591	0,9739268	589,3911	3,966412	0	686,6686	369,0354	0,3511764	0,952195	583,4804	4,469115	0	50	635	389						Untertest1.avi	0	880	547	72	111	392	368	350	0	Content		563	278	28060149	983591234
28077	17:12:41.396	00:00:28.076	1685	710,6827	295,1863	0,5294138	0,9723852	589,9666	3,945068	0	834,8923	279,2463	0,3492582	0,9508027	583,9919	4,419838	0	51	773	287						Untertest1.avi	0	880	547	72	111	994	40	133	0	Content		701	176	28076772	983607857
28093	17:12:41.412	00:00:28.093	1686	853,7403	206,9893	0,527945	0,9716616	590,0284	3,924418	0	1011,217	190,8235	0,3477454	0,9503986	584,6695	4,435222	0	51	932	199						Untertest1.avi	0	880	547	72	111	994	40	133	0	Content		860	88	28093396	983624481
28110	17:12:41.429	00:00:28.110	1687	982,8201	154,8716	0,5268059	0,9714264	590,4799	3,915553	0	1182,959	117,3987	0,3466392	0,9504761	585,8792	4,471584	0	51	1083	136						Untertest1.avi	0	880	547	72	111	994	40	133	0	Content		1011	25	28110142	983641227
28127	17:12:41.446	00:00:28.126	1688	954,6498	176,2367	0,5267853	0,971524	590,3811	3,92159	0	1156,242	130,1178	0,3464284	0,9504459	585,755	4,475985	0	51	1055	153						Untertest1.avi	0	880	547	72	111	994	40	133	0	Content		983	42	28126768	983657853
28143	17:12:41.462	00:00:28.143	1689	983,5226	156,0742	0,5267728	0,9714738	590,3408	3,911789	0	1179,887	127,1544	0,3463113	0,950447	585,6259	4,468076	0	51	1082	142						Untertest1.avi	0	880	547	72	111	994	40	133	0	Content		1010	31	28143402	983674487
28160	17:12:41.479	00:00:28.160	1690	975,851	167,2752	0,5267459	0,9714444	590,3631	3,89955	0	1169,502	130,5463	0,3462306	0,9504137	585,6522	4,46194	0	51	1073	149						Untertest1.avi	0	880	547	72	111	994	40	133	0	Content		1001	38	28160155	983691240
28177	17:12:41.496	00:00:28.176	1691	982,6956	163,771	0,5266525	0,9713484	590,4496	3,889423	0	1167,774	127,6838	0,3461354	0,9502602	585,8823	4,456633	0	51	1075	146						Untertest1.avi	0	880	547	72	111	994	40	133	0	Content		1003	35	28176765	983707850
28193	17:12:41.512	00:00:28.193	1692	958,2674	190,4111	0,5262977	0,9709007	590,7331	3,833751	0	1160,219	137,2766	0,3461921	0,9498696	585,9005	4,437405	0	51	1059	164						Untertest1.avi	0	880	547	72	111	994	40	133	0	Content		987	53	28193390	983724475
28210	17:12:41.529	00:00:28.210	1693	-1024	-768	-1	-1	-1	-1	4	-1024	-768	-1	-1	-1	-1	4		0	0						Untertest1.avi	0	880	547	72	111				0	Content		-72	-111	28210013	983741098
28227	17:12:41.546	00:00:28.226	1694	-1024	-768	-1	-1	-1	-1	4	-1024	-768	-1	-1	-1	-1	4		0	0						Untertest1.avi	0	880	547	72	111				0	Content		-72	-111	28226763	983757848
28243	17:12:41.562	00:00:28.243	1695	-1024	-768	-1	-1	-1	-1	4	-1024	-768	-1	-1	-1	-1	4		0	0						Untertest1.avi	0	880	547	72	111				0	Content		-72	-111	28243387	983774472
28260	17:12:41.579	00:00:28.260	1696	-1024	-768	-1	-1	-1	-1	4	-1024	-768	-1	-1	-1	-1	4		0	0						Untertest1.avi	0	880	547	72	111				0	Content		-72	-111	28260007	983791092
28277	17:12:41.596	00:00:28.276	1697	-1024	-768	-1	-1	-1	-1	4	-1024	-768	-1	-1	-1	-1	4		0	0						Untertest1.avi	0	880	547	72	111				0	Content		-72	-111	28276633	983807718
28293	17:12:41.612	00:00:28.293	1698	-1024	-768	-1	-1	-1	-1	4	-1024	-768	-1	-1	-1	-1	4		0	0						Untertest1.avi	0	880	547	72	111				0	Content		-72	-111	28293318	983824403
28310	17:12:41.629	00:00:28.309	1699	-1024	-768	-1	-1	-1	-1	4	-1024	-768	-1	-1	-1	-1	4		0	0						Untertest1.avi	0	880	547	72	111				0	Content		-72	-111	28309986	983841071
28327	17:12:41.646	00:00:28.326	1700	-1024	-768	-1	-1	-1	-1	4	-1024	-768	-1	-1	-1	-1	4		0	0						Untertest1.avi	0	880	547	72	111				0	Content		-72	-111	28326626	983857711
28343	17:12:41.662	00:00:28.343	1701	-1024	-768	-1	-1	-1	-1	4	-1024	-768	-1	-1	-1	-1	4		0	0						Untertest1.avi	0	880	547	72	111				0	Content		-72	-111	28343294	983874379
28360	17:12:41.679	00:00:28.360	1702	-1024	-768	-1	-1	-1	-1	4	567,0277	392,3308	0,3504872	0,9515329	583,9363	4,308356	0	52	567	392						Untertest1.avi	0	880	547	72	111	478	306	216	0	Content		495	281	28360005	983891090
28377	17:12:41.696	00:00:28.376	1703	-1024	-768	-1	-1	-1	-1	4	-1024	-768	-1	-1	-1	-1	4	52	0	0						Untertest1.avi	0	880	547	72	111	478	306	216	0	Content		-72	-111	28376502	983907587
28393	17:12:41.712	00:00:28.393	1704	540,3901	425,4358	0,5294161	0,9740089	593,3592	3,833544	0	561,8021	384,0291	0,3502223	0,95223	583,6552	4,31177	0	52	551	405						Untertest1.avi	0	880	547	72	111	478	306	216	0	Content		479	294	28393137	983924222
28410	17:12:41.729	00:00:28.409	1705	544,4489	435,502	0,5299346	0,9735311	589,6161	3,810321	0	561,2109	387,3645	0,3501211	0,9523228	583,651	4,293881	0	52	553	411						Untertest1.avi	0	880	547	72	111	478	306	216	0	Content		481	300	28409999	983941084
28426	17:12:41.745	00:00:28.426	1706	545,435	434,1666	0,5298582	0,9735377	589,5192	3,773698	0	559,2729	386,8496	0,3500179	0,9523642	583,5541	4,276864	0	52	552	411						Untertest1.avi	0	880	547	72	111	478	306	216	0	Content		480	300	28426499	983957584
28443	17:12:41.762	00:00:28.443	1707	545,8756	435,6057	0,5298043	0,9735042	589,4363	3,734352	0	554,5486	387,8762	0,3499256	0,9523274	583,3995	4,260328	0	52	550	412						Untertest1.avi	0	880	547	72	111	478	306	216	0	Content		478	301	28443259	983974344
28460	17:12:41.779	00:00:28.459	1708	541,4933	442,3498	0,529746	0,9734564	589,4992	3,719748	0	550,7203	392,1909	0,3498448	0,9522817	583,483	4,236158	0	52	546	417						Untertest1.avi	0	880	547	72	111	478	306	216	0	Content		474	306	28459870	983990955
28476	17:12:41.795	00:00:28.476	1709	542,1438	440,9605	0,5297106	0,9734718	589,4666	3,698309	0	553,7072	393,3537	0,349813	0,9522836	583,4318	4,220718	0	52	548	417						Untertest1.avi	0	880	547	72	111	478	306	216	0	Content		476	306	28476494	984007579
28493	17:12:41.812	00:00:28.493	1710	540,2069	443,7373	0,5297011	0,9735534	589,5018	3,698789	0	554,3301	392,4016	0,3498069	0,9523513	583,3785	4,202848	0	52	547	418						Untertest1.avi	0	880	547	72	111	478	306	216	0	Content		475	307	28493252	984024337
28510	17:12:41.829	00:00:28.509	1711	543,3895	440,7408	0,5297083	0,9735816	589,4252	3,68003	0	552,5612	394,858	0,3498124	0,9523757	583,3904	4,184599	0	52	548	418						Untertest1.avi	0	880	547	72	111	478	306	216	0	Content		476	307	28509866	984040951
28526	17:12:41.845	00:00:28.526	1712	539,4987	446,2111	0,5297218	0,9735559	589,447	3,672941	0	554,3083	392,4713	0,3498591	0,952351	583,2385	4,173082	0	52	547	419						Untertest1.avi	0	880	547	72	111	478	306	216	0	Content		475	308	28526488	984057573
28543	17:12:41.862	00:00:28.543	1713	546,1014	443,92	0,5297276	0,9735311	589,3989	3,668067	0	553,2121	389,6829	0,3498676	0,9523265	583,1868	4,159277	0	52	550	417						Untertest1.avi	0	880	547	72	111	478	306	216	0	Content		478	306	28543112	984074197
28560	17:12:41.879	00:00:28.559	1714	547,3041	447,9988	0,5297588	0,9735331	589,2161	3,65527	0	552,8406	390,6407	0,3498828	0,9523427	583,1365	4,160607	0	52	550	419						Untertest1.avi	0	880	547	72	111	478	306	216	0	Content		478	308	28559860	984090945
28576	17:12:41.895	00:00:28.576	1715	481,4283	485,6606	0,5302484	0,9742345	589,339	3,674214	0	493,6762	421,6787	0,3504339	0,9530568	583,1372	4,150025	0	53	488	454						Untertest1.avi	0	880	547	72	111	406	370	616	0	Content		416	343	28576485	984107570
28593	17:12:41.912	00:00:28.593	1716	493,5272	511,0337	0,5304046	0,9745656	589,0297	3,674497	0	498,4576	454,7714	0,3507077	0,9535155	583,0924	4,139003	0	53	496	483						Untertest1.avi	0	880	547	72	111	406	370	616	0	Content		424	372	28593108	984124193
28610	17:12:41.929	00:00:28.609	1717	470,8653	512,1127	0,5303491	0,9744192	589,1171	3,662334	0	484,1943	447,4135	0,3506453	0,953424	583,1635	4,121866	0	53	478	480						Untertest1.avi	0	880	547	72	111	406	370	616	0	Content		406	369	28609733	984140818
28626	17:12:41.945	00:00:28.626	1718	476,9793	509,6782	0,5303511	0,9743829	589,0864	3,653259	0	486,5188	447,7161	0,350642	0,9533854	583,049	4,120337	0	53	482	479						Untertest1.avi	0	880	547	72	111	406	370	616	0	Content		410	368	28626479	984157564
28643	17:12:41.962	00:00:28.643	1719	477,3644	508,2652	0,5303654	0,9743676	589,0591	3,660259	0	481,9404	444,136	0,3506446	0,9534101	583,0723	4,123526	0	53	480	476						Untertest1.avi	0	880	547	72	111	406	370	616	0	Content		408	365	28643103	984174188
[truncated: 1,929 more rows]
