# Supplementary material for: Gaze Duration Biases for Colours in Combination with Dissonant and Consonant Sounds: A Comparative Eye-Tracking Study with Orangutans
Source: PLoS One. 2015 Oct 14;10(10):e0139894. doi: 10.1371/journal.pone.0139894 (PMC4605782; doi:10.1371/journal.pone.0139894)
Supplement: S1 Data — (ZIP) [file pone.0139894.s004.zip › Plos ColourSound Data/Apes/Farben_Musik_U1_2/Rec 15/Rec 15-All-Data.tsv]

System Properties:
Operating System:	Microsoft Windows NT 6.1.7601 Service Pack 1
System User Name:	tobiiadmin
Machine Name:	LOE7690LAP
Data properties:
Recording name:	Rec 15
Recording date:	06.02.2014
Recording time:	11:01:31
Recording resolution:	1024 x 768
Export date:	09.03.2014
Export time:	12:19:22
Participant:	Test_Linda
Filter settings:
Eye: Average
Validity: Normal
Fixation filter: Tobii fixation filter
Velocity threshold: 35
Distance threshold: 35
Timestamp	DateTimeStamp	DateTimeStampStartOffset	Number	GazePointXLeft	GazePointYLeft	CamXLeft	CamYLeft	DistanceLeft	PupilLeft	ValidityLeft	GazePointXRight	GazePointYRight	CamXRight	CamYRight	DistanceRight	PupilRight	ValidityRight	FixationIndex	GazePointX	GazePointY	Event	EventKey	Data1	Data2	Descriptor	StimuliName	StimuliID	MediaWidth	MediaHeight	MediaPosX	MediaPosY	MappedFixationPointX	MappedFixationPointY	FixationDuration	AoiIds	AoiNames	WebGroupImage	MappedGazeDataPointX	MappedGazeDataPointY	MicroSecondTimestamp	AbsoluteMicroSecondTimestamp
15	11:01:31.261	00:00:00.014	0	510,4925	387,3283	0,6632907	0,7718678	641,607	2,738517	0	499,1087	397,5298	0,4912479	0,7735902	643,8087	2,674312	0	0	505	392						No media	0	1024	768	0	0	506	396	448	0	Content		505	392	14552	1977516748
31	11:01:31.277	00:00:00.031	1	513,1011	388,9033	0,6632774	0,7718747	641,6154	2,7291	0	490,9973	409,4846	0,4912428	0,7736106	643,8773	2,702422	0	0	502	399						No media	0	1024	768	0	0	506	396	448	0	Content		502	399	31165	1977533361
48	11:01:31.294	00:00:00.047	2	525,2031	399,5516	0,6632032	0,7719278	641,691	2,768826	0	495,8076	398,5848	0,4911616	0,7736807	644,0323	2,675583	0	0	511	399						No media	0	1024	768	0	0	506	396	448	0	Content		511	399	47912	1977550108
65	11:01:31.311	00:00:00.064	3	501,1774	396,0152	0,6630495	0,7720848	641,6732	2,738366	0	507,0125	410,454	0,4910512	0,773895	644,1924	2,695442	0	0	504	403						No media	0	1024	768	0	0	506	396	448	0	Content		504	403	64535	1977566731
81	11:01:31.327	00:00:00.081	4	502,2548	385,811	0,6629885	0,7723646	641,6562	2,826245	0	498,3329	406,1489	0,4909989	0,774114	644,2961	2,689764	0	0	500	396						No media	0	1024	768	0	0	506	396	448	0	Content		500	396	81158	1977583354
98	11:01:31.344	00:00:00.097	5	504,1123	371,9048	0,6629764	0,7724347	641,5922	2,735145	0	507,1473	394,1275	0,4909939	0,7742312	644,2206	2,699641	0	0	506	383						No media	0	1024	768	0	0	506	396	448	0	Content		506	383	97780	1977599976
115	11:01:31.361	00:00:00.114	6	506,4127	387,1541	0,6629934	0,7724235	641,6419	2,765553	0	496,4398	413,6897	0,4910138	0,7742309	644,2822	2,711514	0	0	501	400						No media	0	1024	768	0	0	506	396	448	0	Content		501	400	114526	1977616722
131	11:01:31.377	00:00:00.131	7	509,0774	387,5688	0,6630587	0,7723435	641,7112	2,762069	0	503,108	410,0591	0,4910862	0,7741642	644,1248	2,713269	0	0	506	399						No media	0	1024	768	0	0	506	396	448	0	Content		506	399	131147	1977633343
148	11:01:31.394	00:00:00.147	8	506,3243	395,736	0,6630918	0,7721891	641,7386	2,775863	0	487,9885	384,028	0,4911276	0,7740346	644,0551	2,631827	0	0	497	390						No media	0	1024	768	0	0	506	396	448	0	Content		497	390	147771	1977649967
164	11:01:31.410	00:00:00.164	9	514,7139	394,9325	0,6631097	0,7720361	641,7443	2,740852	0	496,3349	390,1703	0,4911307	0,7739508	644,0564	2,617024	0	0	506	393						No media	0	1024	768	0	0	506	396	448	0	Content		506	393	164392	1977666588
181	11:01:31.427	00:00:00.181	10	515,2581	394,6072	0,6630988	0,771997	641,7375	2,724365	0	501,6152	381,6787	0,4911208	0,7739156	644,0679	2,593492	0	0	508	388						No media	0	1024	768	0	0	506	396	448	0	Content		508	388	181141	1977683337
198	11:01:31.444	00:00:00.197	11	504,5151	383,0001	0,6630952	0,7720172	641,7279	2,690723	0	508,4944	400,2436	0,4911311	0,7739124	644,0705	2,634083	0	0	507	392						No media	0	1024	768	0	0	506	396	448	0	Content		507	392	197762	1977699958
215	11:01:31.461	00:00:00.214	12	513,6061	396,4148	0,6631913	0,7720636	641,8456	2,684878	0	492,37	392,2367	0,4911996	0,7739374	643,9012	2,610647	0	0	503	394						No media	0	1024	768	0	0	506	396	448	0	Content		503	394	214545	1977716741
231	11:01:31.477	00:00:00.231	13	510,9984	392,8607	0,6633174	0,7721732	641,6763	2,690892	0	497,4161	398,2463	0,4913293	0,7739456	643,9642	2,614411	0	0	504	396						No media	0	1024	768	0	0	506	396	448	0	Content		504	396	231173	1977733369
248	11:01:31.494	00:00:00.247	14	515,9337	402,0325	0,6634523	0,7722331	641,6355	2,702822	0	500,5059	413,1727	0,4914928	0,7739657	644,2072	2,634945	0	0	508	408						No media	0	1024	768	0	0	506	396	448	0	Content		508	408	247928	1977750124
265	11:01:31.511	00:00:00.264	15	508,4708	380,7822	0,663613	0,7723622	641,6834	2,649606	0	495,1665	413,2027	0,4916534	0,7740051	643,8802	2,618032	0	0	502	397						No media	0	1024	768	0	0	506	396	448	0	Content		502	397	264554	1977766750
281	11:01:31.527	00:00:00.281	16	513,7495	380,3932	0,6637443	0,772456	641,6095	2,642134	0	505,5622	409,0581	0,4917387	0,7740977	643,7878	2,595037	0	0	510	395						No media	0	1024	768	0	0	506	396	448	0	Content		510	395	281183	1977783379
298	11:01:31.544	00:00:00.297	17	517,9105	367,9232	0,6637392	0,7729295	641,6095	2,585401	0	498,6026	398,2634	0,4917338	0,7741186	643,8138	2,592479	0	0	508	383						No media	0	1024	768	0	0	506	396	448	0	Content		508	383	297810	1977800006
315	11:01:31.561	00:00:00.314	18	512,7924	406,241	0,6637496	0,7724862	641,5769	2,690191	0	496,123	388,5779	0,4917223	0,7740373	643,7854	2,53085	0	0	504	397						No media	0	1024	768	0	0	506	396	448	0	Content		504	397	314562	1977816758
331	11:01:31.577	00:00:00.331	19	515,4203	396,0873	0,6637424	0,7723695	641,5921	2,621501	0	487,0017	395,4175	0,4917144	0,7739037	643,7695	2,528294	0	0	501	396						No media	0	1024	768	0	0	506	396	448	0	Content		501	396	331191	1977833387
348	11:01:31.594	00:00:00.347	20	512,1169	387,8154	0,6637658	0,7722057	641,5764	2,632857	0	489,3656	401,8833	0,4917203	0,7737826	643,7562	2,571161	0	0	501	395						No media	0	1024	768	0	0	506	396	448	0	Content		501	395	347817	1977850013
364	11:01:31.610	00:00:00.364	21	503,5529	390,3511	0,6638048	0,7720574	641,5502	2,6174	0	495,9397	402,6219	0,4917594	0,7737243	643,656	2,570601	0	0	500	396						No media	0	1024	768	0	0	506	396	448	0	Content		500	396	364458	1977866654
381	11:01:31.627	00:00:00.381	22	499,2925	391,428	0,6638272	0,7718763	641,472	2,601727	0	502,1916	395,084	0,4917683	0,7735596	643,6543	2,527556	0	0	501	393						No media	0	1024	768	0	0	506	396	448	0	Content		501	393	381197	1977883393
398	11:01:31.644	00:00:00.397	23	515,2689	406,5624	0,6637738	0,7716244	641,4618	2,644258	0	506,0077	407,3787	0,4917954	0,7733732	643,7872	2,576506	0	0	511	407						No media	0	1024	768	0	0	506	396	448	0	Content		511	407	397825	1977900021
414	11:01:31.660	00:00:00.414	24	500,9901	405,6635	0,6635837	0,7709851	641,6793	2,636714	0	485,4	412,2694	0,4918358	0,7727167	644,0631	2,565043	0	0	493	409						No media	0	1024	768	0	0	506	396	448	0	Content		493	409	414468	1977916664
431	11:01:31.677	00:00:00.431	25	525,9873	358,0218	0,6633098	0,7697649	641,8043	2,589589	0	498,2178	340,4095	0,491825	0,7713509	644,2936	2,550632	0	0	512	349						No media	0	1024	768	0	0	506	396	448	0	Content		512	349	431082	1977933278
448	11:01:31.694	00:00:00.447	26	-1024	-768	-1	-1	-1	-1	4	-1024	-768	-1	-1	-1	-1	4		0	0						No media	0	1024	768	0	0				0	Content		0	0	447833	1977950029
464	11:01:31.710	00:00:00.464	27	-1024	-768	-1	-1	-1	-1	4	-1024	-768	-1	-1	-1	-1	4		0	0						No media	0	1024	768	0	0				0	Content		0	0	464473	1977966669
481	11:01:31.727	00:00:00.481	28	-1024	-768	-1	-1	-1	-1	4	-1024	-768	-1	-1	-1	-1	4		0	0						No media	0	1024	768	0	0				0	Content		0	0	481090	1977983286
498	11:01:31.744	00:00:00.497	29	-1024	-768	-1	-1	-1	-1	4	-1024	-768	-1	-1	-1	-1	4		0	0						No media	0	1024	768	0	0				0	Content		0	0	497714	1977999910
514	11:01:31.760	00:00:00.514	30	-1024	-768	-1	-1	-1	-1	4	-1024	-768	-1	-1	-1	-1	4		0	0						No media	0	1024	768	0	0				0	Content		0	0	514341	1978016537
531	11:01:31.777	00:00:00.531	31	-1024	-768	-1	-1	-1	-1	4	-1024	-768	-1	-1	-1	-1	4		0	0						No media	0	1024	768	0	0				0	Content		0	0	531127	1978033323
548	11:01:31.794	00:00:00.547	32	-1024	-768	-1	-1	-1	-1	4	-1024	-768	-1	-1	-1	-1	4		0	0						No media	0	1024	768	0	0				0	Content		0	0	547740	1978049936
564	11:01:31.810	00:00:00.564	33	-1024	-768	-1	-1	-1	-1	4	-1024	-768	-1	-1	-1	-1	4		0	0						No media	0	1024	768	0	0				0	Content		0	0	564412	1978066608
581	11:01:31.827	00:00:00.581	34	-1024	-768	-1	-1	-1	-1	4	-1024	-768	-1	-1	-1	-1	4		0	0						No media	0	1024	768	0	0				0	Content		0	0	581011	1978083207
598	11:01:31.844	00:00:00.597	35	-1024	-768	-1	-1	-1	-1	4	-1024	-768	-1	-1	-1	-1	4		0	0						No media	0	1024	768	0	0				0	Content		0	0	597684	1978099880
614	11:01:31.860	00:00:00.614	36	549,0063	328,0348	0,6628011	0,7709826	641,1182	2,777328	0	577,6493	301,7063	0,4905591	0,7729207	643,4343	2,667554	0	1	563	315						No media	0	1024	768	0	0	563	321	267	0	Content		563	315	614365	1978116561
631	11:01:31.877	00:00:00.630	37	557,7648	315,1179	0,6628646	0,7706659	641,0828	2,753061	0	565,4639	320,4507	0,4905821	0,7725098	643,3956	2,707839	0	1	562	318						No media	0	1024	768	0	0	563	321	267	0	Content		562	318	630994	1978133190
648	11:01:31.894	00:00:00.647	38	562,4782	320,6611	0,6629189	0,7706785	641,0897	2,811267	0	562,4333	312,8661	0,4906177	0,7724424	643,3829	2,727966	0	1	562	317						No media	0	1024	768	0	0	563	321	267	0	Content		562	317	647619	1978149815
664	11:01:31.910	00:00:00.664	39	562,1652	310,2408	0,662988	0,7707512	641,0604	2,819031	0	565,2094	312,7045	0,4906777	0,7724209	643,3892	2,727227	0	1	564	311						No media	0	1024	768	0	0	563	321	267	0	Content		564	311	664375	1978166571
681	11:01:31.927	00:00:00.681	40	562,1559	315,5994	0,6631034	0,7713201	640,8018	2,793202	0	557,5557	326,3691	0,4907637	0,7728781	643,4369	2,775224	0	1	560	321						No media	0	1024	768	0	0	563	321	267	0	Content		560	321	681002	1978183198
698	11:01:31.944	00:00:00.697	41	558,6411	317,1181	0,663282	0,7710044	640,9827	2,814263	0	560,9799	332,2603	0,4908963	0,7725627	643,4622	2,801104	0	1	560	325						No media	0	1024	768	0	0	563	321	267	0	Content		560	325	697628	1978199824
714	11:01:31.960	00:00:00.714	42	564,4295	323,9807	0,663384	0,771167	641,0211	2,881625	0	561,4089	330,6051	0,4910571	0,772635	643,6237	2,800024	0	1	563	327						No media	0	1024	768	0	0	563	321	267	0	Content		563	327	714383	1978216579
731	11:01:31.977	00:00:00.731	43	564,2773	333,6822	0,6634463	0,7712753	640,9935	2,909407	0	568,0801	319,2061	0,4911323	0,772632	643,5154	2,802823	0	1	566	326						No media	0	1024	768	0	0	563	321	267	0	Content		566	326	731008	1978233204
748	11:01:31.994	00:00:00.747	44	563,8752	328,5909	0,6634565	0,7713699	640,9819	2,932628	0	561,4076	332,9794	0,4911531	0,7726028	643,5469	2,844405	0	1	563	331						No media	0	1024	768	0	0	563	321	267	0	Content		563	331	747634	1978249830
764	11:01:32.010	00:00:00.764	45	558,1588	324,542	0,6634355	0,7713937	641,0261	2,924329	0	564,7783	323,4018	0,4911456	0,7725879	643,6081	2,842757	0	1	561	324						No media	0	1024	768	0	0	563	321	267	0	Content		561	324	764264	1978266460
781	11:01:32.027	00:00:00.781	46	561,8703	312,5414	0,663398	0,7712868	641,1027	2,903661	0	567,1167	319,7396	0,4911143	0,7725635	643,6321	2,8415	0	1	564	316						No media	0	1024	768	0	0	563	321	267	0	Content		564	316	781016	1978283212
798	11:01:32.044	00:00:00.797	47	564,9919	331,8998	0,6633542	0,7710992	641,1962	2,970788	0	558,8663	308,8668	0,4910385	0,772449	643,8635	2,794315	0	1	562	320						No media	0	1024	768	0	0	563	321	267	0	Content		562	320	797644	1978299840
814	11:01:32.060	00:00:00.814	48	573,9396	330,2632	0,6632963	0,7713232	641,1962	3,010695	0	561,5249	330,5912	0,4909542	0,7722231	643,8669	2,874318	0	1	568	330						No media	0	1024	768	0	0	563	321	267	0	Content		568	330	814273	1978316469
831	11:01:32.077	00:00:00.830	49	559,2086	323,8261	0,663191	0,7707255	641,2144	2,97232	0	563,2477	333,7046	0,4908744	0,7720007	643,7438	2,894458	0	1	561	329						No media	0	1024	768	0	0	563	321	267	0	Content		561	329	830901	1978333097
848	11:01:32.094	00:00:00.847	50	557,7151	326,5161	0,663075	0,7705357	641,3118	2,980938	0	560,9228	348,6167	0,4907811	0,7718905	643,6556	2,956369	0	1	559	338						No media	0	1024	768	0	0	563	321	267	0	Content		559	338	847654	1978349850
864	11:01:32.110	00:00:00.864	51	636,7914	293,7725	0,6621304	0,7699197	640,9306	3,097322	0	650,2492	312,5195	0,4900182	0,7714895	643,7856	2,970485	0	1	644	303						No media	0	1024	768	0	0	563	321	267	0	Content		644	303	864282	1978366478
881	11:01:32.127	00:00:00.880	52	805,9632	199,5055	0,6605233	0,7688428	641,6056	3,106732	0	815,0596	208,9132	0,4887805	0,7708119	644,481	2,962255	0	2	811	204						No media	0	1024	768	0	0	879	122	133	0	Content		811	204	880926	1978383122
898	11:01:32.144	00:00:00.897	53	871,5867	127,5294	0,6597764	0,7682933	641,7481	3,089163	0	866,2764	165,1396	0,4881503	0,7700528	643,9293	2,932242	0	2	869	146						No media	0	1024	768	0	0	879	122	133	0	Content		869	146	897547	1978399743
914	11:01:32.160	00:00:00.914	54	884,2332	89,82016	0,6595815	0,7681896	641,7693	3,089715	0	872,6683	139,6397	0,4878695	0,7699122	643,6108	2,93928	0	2	878	115						No media	0	1024	768	0	0	879	122	133	0	Content		878	115	914292	1978416488
931	11:01:32.177	00:00:00.930	55	884,3167	93,45975	0,6596164	0,7684126	641,5898	3,095568	0	876,14	151,7389	0,487797	0,7701898	643,4657	2,98881	0	2	880	123						No media	0	1024	768	0	0	879	122	133	0	Content		880	123	930921	1978433117
944	11:01:32.190																				MovieStart	128	0	0	Untertest1.avi
948	11:01:32.194	00:00:00.947	56	880,2479	100,4	0,6596307	0,7685434	641,6085	3,116148	0	873,8441	142,499	0,4877448	0,7704543	643,4327	3,000782	0	2	877	121						Untertest1.avi	0	880	547	72	111	807	11	133	0	Content		805	10	947552	1978449748
964	11:01:32.210	00:00:00.964	57	879,2059	95,38656	0,6596357	0,7686218	641,5869	3,14225	0	879,4186	147,6451	0,4877019	0,7705797	643,3433	2,973166	0	2	879	122						Untertest1.avi	0	880	547	72	111	807	11	133	0	Content		807	11	964179	1978466375
981	11:01:32.227	00:00:00.980	58	877,2568	98,73131	0,6596354	0,76867	641,524	3,139461	0	884,433	141,1142	0,4876758	0,7706531	643,2723	2,997678	0	2	881	120						Untertest1.avi	0	880	547	72	111	807	11	133	0	Content		809	9	980807	1978483003
998	11:01:32.244	00:00:00.997	59	886,687	100,7148	0,6596509	0,7686918	641,5436	3,135329	0	879,02	144,7764	0,4876442	0,770712	643,285	2,985708	0	2	883	123						Untertest1.avi	0	880	547	72	111	807	11	133	0	Content		811	12	997561	1978499757
1014	11:01:32.260	00:00:01.014	60	907,4479	71,70844	0,6594171	0,7683738	641,4377	3,190064	0	893,6906	149,3363	0,4873756	0,7702962	643,0524	3,022508	0	3	901	111						Untertest1.avi	0	880	547	72	111	900	-100	200	0	Content		829	0	1014187	1978516383
1031	11:01:32.277	00:00:01.030	61	978,7704	-37,8558	0,6587392	0,7670479	641,5421	3,1836	0	958,1169	38,67942	0,4869061	0,7688665	643,5483	2,992628	0	3	968	0						Untertest1.avi	0	880	547	72	111	900	-100	200	0	Content		896	-111	1030832	1978533028
1048	11:01:32.294	00:00:01.047	62	973,7424	-13,19128	0,6586825	0,7668554	641,3569	3,180567	0	942,6718	61,40896	0,48686	0,7685831	643,6945	2,994979	0	3	958	24						Untertest1.avi	0	880	547	72	111	900	-100	200	0	Content		886	-87	1047588	1978549784
1064	11:01:32.310	00:00:01.064	63	988,4318	-37,81217	0,6588457	0,76684	641,2502	3,202138	0	955,017	48,3428	0,4868869	0,7685413	643,632	3,006439	0	3	972	5						Untertest1.avi	0	880	547	72	111	900	-100	200	0	Content		900	-106	1064199	1978566395
1081	11:01:32.327	00:00:01.080	64	994,4545	-30,16659	0,6589319	0,7668356	641,2541	3,211475	0	950,7947	52,64783	0,4869514	0,7684494	643,559	2,992134	0	3	973	11						Untertest1.avi	0	880	547	72	111	900	-100	200	0	Content		901	-100	1080828	1978583024
1097	11:01:32.343	00:00:01.097	65	989,4088	-31,3448	0,6590155	0,766856	641,2657	3,217178	0	954,0014	54,36853	0,4870152	0,7684168	643,5543	3,006006	0	3	972	12						Untertest1.avi	0	880	547	72	111	900	-100	200	0	Content		900	-99	1097456	1978599652
1114	11:01:32.360	00:00:01.114	66	992,7303	-53,79711	0,6591164	0,7665519	641,2499	3,20966	0	952,8078	55,34371	0,4870714	0,7683444	643,5612	3,01775	0	3	973	1						Untertest1.avi	0	880	547	72	111	900	-100	200	0	Content		901	-110	1114207	1978616403
1131	11:01:32.377	00:00:01.130	67	1000,613	-35,70595	0,6592046	0,766791	641,2849	3,217257	0	957,5592	56,29437	0,4871383	0,7682286	643,5208	3,009518	0	3	979	10						Untertest1.avi	0	880	547	72	111	900	-100	200	0	Content		907	-101	1130835	1978633031
1147	11:01:32.393	00:00:01.147	68	992,7042	-27,40596	0,6592599	0,7667218	641,2505	3,204156	0	954,5027	60,7271	0,4871858	0,7681574	643,5283	2,984955	0	3	974	17						Untertest1.avi	0	880	547	72	111	900	-100	200	0	Content		902	-94	1147463	1978649659
1164	11:01:32.410	00:00:01.164	69	995,5997	-32,17415	0,6593267	0,7668207	641,3395	3,168664	0	947,0242	54,64379	0,487217	0,7681845	643,4846	2,966575	0	3	971	11						Untertest1.avi	0	880	547	72	111	900	-100	200	0	Content		899	-100	1164216	1978666412
1181	11:01:32.427	00:00:01.180	70	993,4093	-33,70785	0,6593519	0,7668985	641,4056	3,168364	0	950,4485	57,52394	0,4872324	0,7682344	643,4352	2,974936	0	3	972	12						Untertest1.avi	0	880	547	72	111	900	-100	200	0	Content		900	-99	1180843	1978683039
1197	11:01:32.443	00:00:01.197	71	957,5035	-35,42924	0,6597453	0,7672979	641,9778	3,162117	0	939,2678	50,8536	0,487633	0,7684821	643,6515	2,942407	0	3	948	8						Untertest1.avi	0	880	547	72	111	900	-100	200	0	Content		876	-103	1197469	1978699665
1214	11:01:32.460	00:00:01.214	72	758,086	119,5523	0,6611546	0,7689016	641,4404	3,149887	0	769,1597	124,0372	0,4894268	0,7702222	643,9632	2,984236	0	4	764	122						Untertest1.avi	0	880	547	72	111	593	114	433	0	Content		692	11	1214003	1978716199
1231	11:01:32.477	00:00:01.230	73	656,942	224,5338	0,6619645	0,7700116	641,0665	3,135541	0	663,6323	235,9964	0,490319	0,7712241	643,4678	2,971039	0	4	660	230						Untertest1.avi	0	880	547	72	111	593	114	433	0	Content		588	119	1230628	1978732824
1247	11:01:32.493	00:00:01.247	74	664,8846	206,8325	0,6620722	0,7696999	641,2421	3,064	0	681,8738	208,9094	0,4902238	0,7710701	643,8729	2,923959	0	4	673	208						Untertest1.avi	0	880	547	72	111	593	114	433	0	Content		601	97	1247253	1978749449
1264	11:01:32.510	00:00:01.263	75	656,015	214,497	0,6621096	0,7698444	641,2256	3,005364	0	670,7645	236,3567	0,4902215	0,7711192	643,7484	2,895121	0	4	663	225						Untertest1.avi	0	880	547	72	111	593	114	433	0	Content		591	114	1263877	1978766073
1281	11:01:32.527	00:00:01.280	76	663,8307	216,3957	0,6621794	0,7698807	641,1346	2,988843	0	669,3419	232,6648	0,4902126	0,7711407	643,7346	2,867868	0	4	667	225						Untertest1.avi	0	880	547	72	111	593	114	433	0	Content		595	114	1280628	1978782824
1297	11:01:32.543	00:00:01.297	77	654,8105	215,6614	0,6622137	0,7697827	641,1158	2,967941	0	673,5754	228,91	0,4901981	0,7710861	643,7744	2,844287	0	4	664	222						Untertest1.avi	0	880	547	72	111	593	114	433	0	Content		592	111	1297250	1978799446
1314	11:01:32.560	00:00:01.313	78	655,279	236,1316	0,6622605	0,7696392	641,1676	2,963049	0	669,7374	227,5185	0,4901892	0,7710347	643,7676	2,790317	0	4	663	232						Untertest1.avi	0	880	547	72	111	593	114	433	0	Content		591	121	1313875	1978816071
1330	11:01:32.576	00:00:01.330	79	655,6508	228,5009	0,6622707	0,7696471	641,1472	2,935004	0	667,0818	240,9882	0,4901685	0,7710624	643,7552	2,804796	0	4	661	235						Untertest1.avi	0	880	547	72	111	593	114	433	0	Content		589	124	1330498	1978832694
1347	11:01:32.593	00:00:01.347	80	661,84	211,6485	0,6622672	0,7698549	641,1312	2,875489	0	665,0361	225,6362	0,4901253	0,7711767	643,8293	2,695095	0	4	663	219						Untertest1.avi	0	880	547	72	111	593	114	433	0	Content		591	108	1347123	1978849319
1364	11:01:32.610	00:00:01.363	81	672,4368	209,4744	0,6622449	0,7704152	641,1312	2,874686	0	678,7646	225,9845	0,4900996	0,7713681	643,7827	2,732582	0	4	676	218						Untertest1.avi	0	880	547	72	111	593	114	433	0	Content		604	107	1363746	1978865942
1380	11:01:32.626	00:00:01.380	82	668,0571	215,4468	0,6622601	0,7700432	641,0651	2,828	0	664,1195	230,5927	0,4900875	0,7714736	643,7839	2,719759	0	4	666	223						Untertest1.avi	0	880	547	72	111	593	114	433	0	Content		594	112	1380496	1978882692
1397	11:01:32.643	00:00:01.397	83	666,1919	210,4479	0,6622646	0,7700877	641,0131	2,805402	0	676,9777	223,3318	0,4900872	0,7715563	643,7532	2,694629	0	4	672	217						Untertest1.avi	0	880	547	72	111	593	114	433	0	Content		600	106	1397121	1978899317
1414	11:01:32.660	00:00:01.413	84	669,58	225,7936	0,6622901	0,7701386	641,0437	2,818251	0	662,726	225,0891	0,4901092	0,7716774	643,8098	2,717821	0	4	666	225						Untertest1.avi	0	880	547	72	111	593	114	433	0	Content		594	114	1413871	1978916067
1430	11:01:32.676	00:00:01.430	85	672,8671	230,0353	0,6623256	0,7702136	641,0696	2,77774	0	668,6758	228,3575	0,4901598	0,7717516	643,7064	2,718323	0	4	671	229						Untertest1.avi	0	880	547	72	111	593	114	433	0	Content		599	118	1430496	1978932692
1447	11:01:32.693	00:00:01.447	86	661,7701	216,3227	0,6623721	0,770247	641,0364	2,752925	0	657,2615	237,2654	0,4902056	0,7717574	643,6522	2,70561	0	4	660	227						Untertest1.avi	0	880	547	72	111	593	114	433	0	Content		588	116	1447121	1978949317
1464	11:01:32.710	00:00:01.463	87	663,6355	223,3868	0,6624311	0,7702193	640,9993	2,769476	0	657,0589	215,0617	0,4902681	0,7716805	643,6824	2,65773	0	4	660	219						Untertest1.avi	0	880	547	72	111	593	114	433	0	Content		588	108	1463742	1978965938
1480	11:01:32.726	00:00:01.480	88	662,8068	243,8102	0,6624959	0,7701687	640,9262	2,781697	0	665,7328	226,9486	0,4903488	0,7715318	643,7433	2,679871	0	4	664	235						Untertest1.avi	0	880	547	72	111	593	114	433	0	Content		592	124	1480367	1978982563
1497	11:01:32.743	00:00:01.497	89	674,7374	222,9692	0,662609	0,7701281	640,7913	2,780792	0	659,9207	228,9427	0,4904519	0,7714404	643,7618	2,681179	0	4	667	226						Untertest1.avi	0	880	547	72	111	593	114	433	0	Content		595	115	1497117	1978999313
1514	11:01:32.760	00:00:01.513	90	667,3197	212,0407	0,6627166	0,7701384	640,9189	2,766448	0	663,4271	228,1262	0,4905536	0,7713957	643,8544	2,65207	0	4	665	220						Untertest1.avi	0	880	547	72	111	593	114	433	0	Content		593	109	1513742	1979015938
1530	11:01:32.776	00:00:01.530	91	673,3621	224,0326	0,6628162	0,7702029	641,1107	2,802804	0	660,2014	225,1555	0,4906725	0,7714015	643,7043	2,676742	0	4	667	225						Untertest1.avi	0	880	547	72	111	593	114	433	0	Content		595	114	1530366	1979032562
1547	11:01:32.793	00:00:01.547	92	668,0706	223,027	0,6628696	0,7702855	641,0562	2,752329	0	653,6434	226,9731	0,4907517	0,7713954	643,6921	2,670327	0	4	661	225						Untertest1.avi	0	880	547	72	111	593	114	433	0	Content		589	114	1547115	1979049311
1564	11:01:32.810	00:00:01.563	93	661,4923	231,1307	0,662918	0,7703705	641,0497	2,784269	0	657,6047	234,7936	0,4908056	0,7714247	643,7048	2,675946	0	4	660	233						Untertest1.avi	0	880	547	72	111	593	114	433	0	Content		588	122	1563740	1979065936
1580	11:01:32.826	00:00:01.580	94	670,4844	221,3258	0,6629333	0,7704495	641,0546	2,755417	0	669,2756	233,9685	0,4908415	0,7714694	643,8174	2,670198	0	4	670	228						Untertest1.avi	0	880	547	72	111	593	114	433	0	Content		598	117	1580367	1979082563
1597	11:01:32.843	00:00:01.596	95	669,3298	226,2975	0,6629226	0,7704927	641,1428	2,799212	0	660,5622	218,6973	0,4908351	0,7715408	643,8242	2,673834	0	4	665	222						Untertest1.avi	0	880	547	72	111	593	114	433	0	Content		593	111	1596990	1979099186
1614	11:01:32.860	00:00:01.613	96	672,8033	232,5998	0,6628861	0,7704877	641,1053	2,799124	0	656,366	230,9694	0,4908066	0,7715858	643,8077	2,700473	0	4	665	232						Untertest1.avi	0	880	547	72	111	593	114	433	0	Content		593	121	1613614	1979115810
1630	11:01:32.876	00:00:01.630	97	673,9324	223,5913	0,662836	0,7704763	641,1897	2,808888	0	662,1292	222,8996	0,4907698	0,7716413	643,7986	2,678706	0	4	668	223						Untertest1.avi	0	880	547	72	111	593	114	433	0	Content		596	112	1630363	1979132559
1647	11:01:32.893	00:00:01.646	98	630,8774	251,2132	0,6631817	0,7708403	641,1517	2,812289	0	616,3483	250,5151	0,4912418	0,7718813	643,7936	2,679243	0	5	624	251						Untertest1.avi	0	880	547	72	111	446	210	683	0	Content		552	140	1646987	1979149183
1664	11:01:32.910	00:00:01.663	99	533,8694	308,0657	0,6637772	0,7715993	641,0464	2,83912	0	516,5511	332,879	0,4919533	0,7721332	643,3888	2,725251	0	5	525	320						Untertest1.avi	0	880	547	72	111	446	210	683	0	Content		453	209	1663609	1979165805
1680	11:01:32.926	00:00:01.680	100	534,9269	326,7457	0,6638018	0,7716107	641,1133	2,888813	0	523,6841	320,6924	0,4919541	0,7726729	643,5034	2,719754	0	5	529	324						Untertest1.avi	0	880	547	72	111	446	210	683	0	Content		457	213	1680357	1979182553
1697	11:01:32.943	00:00:01.696	101	526,0439	327,5836	0,6637132	0,7714843	641,0769	2,902379	0	499,1597	321,9663	0,4918607	0,7726232	643,579	2,711975	0	5	513	325						Untertest1.avi	0	880	547	72	111	446	210	683	0	Content		441	214	1696979	1979199175
1714	11:01:32.960	00:00:01.713	102	527,8777	336,5336	0,6636712	0,7712907	640,9608	2,865084	0	517,7314	319,6435	0,4918037	0,7725745	643,5632	2,712695	0	5	523	328						Untertest1.avi	0	880	547	72	111	446	210	683	0	Content		451	217	1713603	1979215799
1730	11:01:32.976	00:00:01.730	103	525,316	319,5318	0,6636336	0,7712381	641,0369	2,823409	0	505,2155	319,6192	0,4917654	0,7725807	643,5125	2,716775	0	5	515	320						Untertest1.avi	0	880	547	72	111	446	210	683	0	Content		443	209	1730226	1979232422
1747	11:01:32.993	00:00:01.746	104	525,2851	320,2072	0,6636194	0,7712116	640,9881	2,830994	0	523,0668	315,3823	0,4917481	0,77261	643,4789	2,692677	0	5	524	318						Untertest1.avi	0	880	547	72	111	446	210	683	0	Content		452	207	1746850	1979249046
1764	11:01:33.010	00:00:01.763	105	525,2059	340,4004	0,6636094	0,7711912	640,9575	2,891022	0	513,321	327,4341	0,4917311	0,7726167	643,4689	2,715876	0	5	519	334						Untertest1.avi	0	880	547	72	111	446	210	683	0	Content		447	223	1763598	1979265794
1780	11:01:33.026	00:00:01.780	106	519,2676	334,1295	0,6635987	0,7711969	640,9959	2,864518	0	520,2048	307,9554	0,4917109	0,7726488	643,4918	2,680664	0	5	520	321						Untertest1.avi	0	880	547	72	111	446	210	683	0	Content		448	210	1780223	1979282419
1797	11:01:33.043	00:00:01.796	107	519,174	312,6581	0,6635957	0,7712643	640,9611	2,813344	0	518,1326	317,3582	0,4916992	0,772714	643,4641	2,702239	0	5	519	315						Untertest1.avi	0	880	547	72	111	446	210	683	0	Content		447	204	1796974	1979299170
1814	11:01:33.060	00:00:01.813	108	520,3516	298,9601	0,6635875	0,7714813	640,8403	2,819171	0	516,7043	329,7205	0,4916875	0,7728346	643,4608	2,739806	0	5	519	314						Untertest1.avi	0	880	547	72	111	446	210	683	0	Content		447	203	1813596	1979315792
1830	11:01:33.076	00:00:01.830	109	522,2579	313,9058	0,6636035	0,7715697	640,82	2,848884	0	507,5794	330,8732	0,4916998	0,7729828	643,4435	2,723213	0	5	515	322						Untertest1.avi	0	880	547	72	111	446	210	683	0	Content		443	211	1830220	1979332416
1847	11:01:33.093	00:00:01.846	110	520,8289	300,1785	0,6636574	0,7716065	640,8574	2,807169	0	511,6253	324,6843	0,4917301	0,7730006	643,4803	2,707919	0	5	516	312						Untertest1.avi	0	880	547	72	111	446	210	683	0	Content		444	201	1846841	1979349037
1863	11:01:33.109	00:00:01.863	111	519,2819	311,286	0,6637062	0,7716022	640,9334	2,854041	0	512,9261	319,5577	0,4917742	0,7729652	643,4113	2,751847	0	5	516	315						Untertest1.avi	0	880	547	72	111	446	210	683	0	Content		444	204	1863465	1979365661
1880	11:01:33.126	00:00:01.880	112	515,9009	319,9088	0,6637883	0,7720315	640,9334	2,907567	0	513,6146	342,5317	0,4918305	0,7729068	643,4803	2,766701	0	5	515	331						Untertest1.avi	0	880	547	72	111	446	210	683	0	Content		443	220	1880089	1979382285
1897	11:01:33.143	00:00:01.896	113	516,7905	307,7833	0,66385	0,7715738	641,1276	2,839143	0	512,6172	330,4501	0,4918826	0,7728016	643,4993	2,758261	0	5	515	319						Untertest1.avi	0	880	547	72	111	446	210	683	0	Content		443	208	1896840	1979399036
1913	11:01:33.159	00:00:01.913	114	510,9693	303,3428	0,6638945	0,7715594	641,1141	2,854927	0	509,9918	322,2423	0,4919581	0,7727323	643,5435	2,71985	0	5	510	313						Untertest1.avi	0	880	547	72	111	446	210	683	0	Content		438	202	1913474	1979415670
1930	11:01:33.176	00:00:01.930	115	515,0263	317,985	0,6639438	0,7715052	641,1181	2,877546	0	524,7928	334,7631	0,4920421	0,7726448	643,6507	2,756107	0	5	520	326						Untertest1.avi	0	880	547	72	111	446	210	683	0	Content		448	215	1930213	1979432409
1947	11:01:33.193	00:00:01.946	116	522,8156	321,9427	0,6639913	0,7713289	641,0781	2,89586	0	515,8271	330,3584	0,4921093	0,7725746	643,5644	2,764995	0	5	519	326						Untertest1.avi	0	880	547	72	111	446	210	683	0	Content		447	215	1946837	1979449033
1963	11:01:33.209	00:00:01.963	117	517,6508	327,8799	0,6640104	0,7712889	641,0863	2,900312	0	526,1509	315,3597	0,4921421	0,7725143	643,5781	2,735686	0	5	522	322						Untertest1.avi	0	880	547	72	111	446	210	683	0	Content		450	211	1963462	1979465658
1980	11:01:33.226	00:00:01.980	118	506,1758	308,367	0,664011	0,7713042	641,1402	2,837953	0	522,259	320,7191	0,4921515	0,7725387	643,5797	2,717769	0	5	514	315						Untertest1.avi	0	880	547	72	111	446	210	683	0	Content		442	204	1980087	1979482283
1997	11:01:33.243	00:00:01.996	119	517,7333	310,0299	0,6639879	0,771403	641,1805	2,849435	0	518,5725	336,0274	0,492149	0,7726011	643,6507	2,776351	0	5	518	323						Untertest1.avi	0	880	547	72	111	446	210	683	0	Content		446	212	1996710	1979498906
2013	11:01:33.259	00:00:02.013	120	522,9519	309,5072	0,6639697	0,7714882	641,226	2,863151	0	520,488	334,7363	0,4921366	0,7726704	643,7023	2,730977	0	5	522	322						Untertest1.avi	0	880	547	72	111	446	210	683	0	Content		450	211	2013460	1979515656
2030	11:01:33.276	00:00:02.030	121	518,8359	304,2551	0,6639547	0,7715304	641,2347	2,817509	0	517,5012	324,1527	0,4921183	0,7727361	643,802	2,719936	0	5	518	314						Untertest1.avi	0	880	547	72	111	446	210	683	0	Content		446	203	2030082	1979532278
2047	11:01:33.293	00:00:02.046	122	518,962	308,8083	0,6639464	0,7715834	641,2712	2,855014	0	505,862	327,4712	0,4921008	0,7728104	643,8579	2,704138	0	5	512	318						Untertest1.avi	0	880	547	72	111	446	210	683	0	Content		440	207	2046704	1979548900
2063	11:01:33.309	00:00:02.063	123	512,149	301,8785	0,6639443	0,7716292	641,2525	2,831156	0	513,9687	322,5003	0,4921268	0,7729224	643,7695	2,715283	0	5	513	312						Untertest1.avi	0	880	547	72	111	446	210	683	0	Content		441	201	2063465	1979565661
2080	11:01:33.326	00:00:02.080	124	520,5837	308,4719	0,6639431	0,7716812	641,2466	2,813812	0	524,2026	326,4755	0,4921399	0,7729576	643,778	2,665969	0	5	522	317						Untertest1.avi	0	880	547	72	111	446	210	683	0	Content		450	206	2080078	1979582274
2097	11:01:33.343	00:00:02.096	125	514,2348	308,2082	0,6639494	0,771659	641,2694	2,809008	0	522,4971	327,1081	0,4921514	0,7729185	643,7975	2,733257	0	5	518	318						Untertest1.avi	0	880	547	72	111	446	210	683	0	Content		446	207	2096703	1979598899
2113	11:01:33.359	00:00:02.113	126	517,3194	307,4738	0,6639696	0,7715959	641,3571	2,837626	0	519,9241	315,4138	0,4921468	0,7728085	643,9437	2,650508	0	5	519	311						Untertest1.avi	0	880	547	72	111	446	210	683	0	Content		447	200	2113327	1979615523
2130	11:01:33.376	00:00:02.129	127	506,741	305,3878	0,663986	0,7714838	641,3649	2,846463	0	515,9391	336,0102	0,4921521	0,7727662	643,9523	2,728539	0	5	511	321						Untertest1.avi	0	880	547	72	111	446	210	683	0	Content		439	210	2129952	1979632148
2147	11:01:33.393	00:00:02.146	128	520,1955	328,9349	0,6639869	0,7712667	641,4233	2,877225	0	514,779	328,8289	0,4921529	0,7727476	643,9613	2,730676	0	5	517	329						Untertest1.avi	0	880	547	72	111	446	210	683	0	Content		445	218	2146702	1979648898
2163	11:01:33.409	00:00:02.163	129	519,3444	313,8913	0,6639737	0,771172	641,4596	2,844971	0	514,588	336,3513	0,4921435	0,7727133	644,0228	2,729852	0	5	517	325						Untertest1.avi	0	880	547	72	111	446	210	683	0	Content		445	214	2163325	1979665521
2180	11:01:33.426	00:00:02.179	130	537,7999	322,2149	0,6639422	0,7715536	641,4596	2,860653	0	512,5826	325,2294	0,4921387	0,7726936	644,0546	2,722724	0	5	525	324						Untertest1.avi	0	880	547	72	111	446	210	683	0	Content		453	213	2179946	1979682142
2197	11:01:33.443	00:00:02.196	131	523,0983	330,5432	0,6639526	0,7711534	641,5472	2,878521	0	514,3717	317,6758	0,4921291	0,7727476	644,1065	2,671793	0	5	519	324						Untertest1.avi	0	880	547	72	111	446	210	683	0	Content		447	213	2196695	1979698891
2213	11:01:33.459	00:00:02.213	132	528,5515	329,4793	0,6639659	0,7712688	641,5	2,884081	0	513,5016	320,9586	0,4921717	0,7729425	644,0163	2,705189	0	5	521	325						Untertest1.avi	0	880	547	72	111	446	210	683	0	Content		449	214	2213316	1979715512
2230	11:01:33.476	00:00:02.229	133	513,3941	314,313	0,6639986	0,7714698	641,5313	2,842132	0	512,9918	320,7257	0,4922206	0,7731078	644,0033	2,695449	0	5	513	318						Untertest1.avi	0	880	547	72	111	446	210	683	0	Content		441	207	2229940	1979732136
2247	11:01:33.493	00:00:02.246	134	522,6072	315,885	0,6640777	0,7715383	641,6085	2,839522	0	517,1514	330,6514	0,4922848	0,7731891	644,0575	2,724449	0	5	520	323						Untertest1.avi	0	880	547	72	111	446	210	683	0	Content		448	212	2246565	1979748761
2263	11:01:33.509	00:00:02.263	135	523,119	309,9954	0,6642239	0,7715897	641,8069	2,8263	0	510,8455	325,8383	0,492401	0,7732599	644,3671	2,721073	0	5	517	318						Untertest1.avi	0	880	547	72	111	446	210	683	0	Content		445	207	2263188	1979765384
2280	11:01:33.526	00:00:02.279	136	525,6648	315,767	0,6643563	0,7716324	641,665	2,857642	0	513,8155	335,3363	0,4925323	0,7732213	644,4487	2,749836	0	5	520	326						Untertest1.avi	0	880	547	72	111	446	210	683	0	Content		448	215	2279937	1979782133
2297	11:01:33.543	00:00:02.296	137	513,2153	318,4622	0,6645069	0,7716873	641,6962	2,8808	0	521,1386	332,723	0,4927334	0,7732021	644,109	2,742725	0	5	517	326						Untertest1.avi	0	880	547	72	111	446	210	683	0	Content		445	215	2296562	1979798758
2313	11:01:33.559	00:00:02.313	138	532,0595	316,237	0,664827	0,7717121	641,8662	2,846588	0	508,4102	325,6299	0,4929836	0,773119	644,59	2,743465	0	5	520	321						Untertest1.avi	0	880	547	72	111	446	210	683	0	Content		448	210	2313311	1979815507
2330	11:01:33.576	00:00:02.329	139	410,3551	332,7685	0,665895	0,7718217	642,3074	2,901064	0	394,9204	331,3409	0,4942105	0,7729693	644,4651	2,762213	0	6	403	332						Untertest1.avi	0	880	547	72	111	225	212	749	0	Content		331	221	2329932	1979832128
2347	11:01:33.593	00:00:02.346	140	313,6672	330,7751	0,6669067	0,7720457	642,1111	2,869449	0	285,9992	312,8761	0,4954134	0,7729415	644,2788	2,78177	0	6	300	322						Untertest1.avi	0	880	547	72	111	225	212	749	0	Content		228	211	2346556	1979848752
2363	11:01:33.609	00:00:02.363	141	307,6776	322,4207	0,6671911	0,7720392	642,3414	2,875111	0	287,3762	321,9583	0,4955719	0,772872	644,6105	2,779897	0	6	298	322						Untertest1.avi	0	880	547	72	111	225	212	749	0	Content		226	211	2363179	1979865375
2380	11:01:33.626	00:00:02.379	142	300,1592	328,4677	0,6673282	0,772063	642,3247	2,872771	0	288,5867	316,9593	0,4957322	0,772738	644,5953	2,759507	0	6	294	323						Untertest1.avi	0	880	547	72	111	225	212	749	0	Content		222	212	2379802	1979881998
2396	11:01:33.642	00:00:02.396	143	302,5871	327,3742	0,6674779	0,7720636	642,3484	2,862759	0	284,2487	314,1684	0,4958671	0,7726987	644,6828	2,761311	0	6	293	321						Untertest1.avi	0	880	547	72	111	225	212	749	0	Content		221	210	2396424	1979898620
2413	11:01:33.659	00:00:02.413	144	303,6761	331,5725	0,6675988	0,7724264	642,3484	2,856762	0	276,7719	298,3357	0,4959367	0,7726642	644,8298	2,701186	0	6	290	315						Untertest1.avi	0	880	547	72	111	225	212	749	0	Content		218	204	2413173	1979915369
2430	11:01:33.676	00:00:02.429	145	306,9261	328,697	0,6676683	0,7719728	642,517	2,852362	0	287,1174	322,7197	0,4959753	0,7726362	644,9183	2,795759	0	6	297	326						Untertest1.avi	0	880	547	72	111	225	212	749	0	Content		225	215	2429797	1979931993
2447	11:01:33.693	00:00:02.446	146	300,6918	323,1741	0,6677058	0,7719351	642,5444	2,903044	0	281,4591	306,5574	0,495998	0,7726176	644,9208	2,766982	0	6	291	315						Untertest1.avi	0	880	547	72	111	225	212	749	0	Content		219	204	2446547	1979948743
2463	11:01:33.709	00:00:02.463	147	298,4592	324,3724	0,667729	0,7719218	642,532	2,907846	0	280,0772	324,1911	0,4960094	0,7725967	644,9548	2,836304	0	6	289	324						Untertest1.avi	0	880	547	72	111	225	212	749	0	Content		217	213	2463173	1979965369
2480	11:01:33.726	00:00:02.479	148	299,0658	322,5109	0,6677502	0,7718685	642,5276	2,906107	0	278,1713	319,8264	0,496029	0,7725632	644,996	2,815584	0	6	289	321						Untertest1.avi	0	880	547	72	111	225	212	749	0	Content		217	210	2479797	1979981993
2496	11:01:33.742	00:00:02.496	149	294,6706	328,8357	0,6677707	0,7718354	642,5051	2,936993	0	281,7861	310,2448	0,4960553	0,7725179	644,989	2,794863	0	6	288	320						Untertest1.avi	0	880	547	72	111	225	212	749	0	Content		216	209	2496420	1979998616
2513	11:01:33.759	00:00:02.513	150	302,8997	335,4742	0,6677965	0,7718165	642,5228	2,957784	0	278,6586	314,7996	0,4960876	0,7725116	644,9605	2,830606	0	6	291	325						Untertest1.avi	0	880	547	72	111	225	212	749	0	Content		219	214	2513043	1980015239
2530	11:01:33.776	00:00:02.529	151	298,921	321,1814	0,6678256	0,7718266	642,5222	2,899969	0	283,4193	318,4603	0,4961065	0,7725267	644,9752	2,849247	0	6	291	320						Untertest1.avi	0	880	547	72	111	225	212	749	0	Content		219	209	2529793	1980031989
2546	11:01:33.792	00:00:02.546	152	298,8253	327,0391	0,667849	0,7718619	642,4927	2,952845	0	283,3703	313,7027	0,4961344	0,7725531	644,893	2,840912	0	6	291	320						Untertest1.avi	0	880	547	72	111	225	212	749	0	Content		219	209	2546417	1980048613
2563	11:01:33.809	00:00:02.563	153	294,7721	321,1072	0,6678814	0,771858	642,5207	2,960556	0	284,2796	319,7485	0,4961646	0,7725301	644,9434	2,850439	0	6	290	320						Untertest1.avi	0	880	547	72	111	225	212	749	0	Content		218	209	2563040	1980065236
2580	11:01:33.826	00:00:02.579	154	301,1709	310,7219	0,6679323	0,7717977	642,5353	2,946399	0	286,9269	321,662	0,4961914	0,7725197	644,9196	2,875385	0	6	294	316						Untertest1.avi	0	880	547	72	111	225	212	749	0	Content		222	205	2579789	1980081985
2596	11:01:33.842	00:00:02.596	155	295,1309	328,5163	0,6679593	0,7718015	642,5386	3,002159	0	289,1441	319,8097	0,4962271	0,7725452	644,8538	2,851661	0	6	292	324						Untertest1.avi	0	880	547	72	111	225	212	749	0	Content		220	213	2596413	1980098609
2613	11:01:33.859	00:00:02.613	156	303,3992	332,6867	0,6679786	0,7718107	642,5308	3,030698	0	288,0366	316,8291	0,4962454	0,7725799	644,9192	2,843511	0	6	296	325						Untertest1.avi	0	880	547	72	111	225	212	749	0	Content		224	214	2613036	1980115232
2630	11:01:33.876	00:00:02.629	157	301,7184	317,9907	0,6680076	0,7718794	642,4678	3,00182	0	280,9492	323,0815	0,4962579	0,7726562	644,8765	2,899062	0	6	291	321						Untertest1.avi	0	880	547	72	111	225	212	749	0	Content		219	210	2629663	1980131859
2646	11:01:33.892	00:00:02.646	158	309,4506	337,1456	0,6680308	0,771906	642,4147	3,017928	0	280,1487	317,1388	0,4962723	0,7727055	644,8806	2,859469	0	6	295	327						Untertest1.avi	0	880	547	72	111	225	212	749	0	Content		223	216	2646286	1980148482
2663	11:01:33.909	00:00:02.663	159	304,1317	327,0189	0,6680632	0,7719049	642,514	3,01014	0	293,7147	333,9412	0,4963002	0,7726963	644,9949	2,889584	0	6	299	330						Untertest1.avi	0	880	547	72	111	225	212	749	0	Content		227	219	2663036	1980165232
2680	11:01:33.926	00:00:02.679	160	295,1038	321,935	0,668094	0,7718894	642,4855	2,986154	0	300,4665	337,1176	0,4963392	0,7726794	644,8732	2,881595	0	6	298	330						Untertest1.avi	0	880	547	72	111	225	212	749	0	Content		226	219	2679659	1980181855
2696	11:01:33.942	00:00:02.696	161	296,4459	331,9305	0,6681226	0,7719291	642,4579	2,992252	0	291,7705	316,6302	0,4963734	0,77271	644,8094	2,8582	0	6	294	324						Untertest1.avi	0	880	547	72	111	225	212	749	0	Content		222	213	2696282	1980198478
2713	11:01:33.959	00:00:02.713	162	304,6008	331,6586	0,6681439	0,7719829	642,3637	3,013375	0	296,8913	317,7777	0,4963865	0,7727723	644,7649	2,85045	0	6	301	325						Untertest1.avi	0	880	547	72	111	225	212	749	0	Content		229	214	2713034	1980215230
2730	11:01:33.976	00:00:02.729	163	309,5047	330,6021	0,6681623	0,7720277	642,2966	3,052547	0	293,9344	323,9068	0,4963931	0,7727892	644,7087	2,853496	0	6	302	327						Untertest1.avi	0	880	547	72	111	225	212	749	0	Content		230	216	2729656	1980231852
2746	11:01:33.992	00:00:02.746	164	306,6876	331,3426	0,6681654	0,7719927	642,312	3,027143	0	298,7803	312,9344	0,4963968	0,7727612	644,6951	2,87896	0	6	303	322						Untertest1.avi	0	880	547	72	111	225	212	749	0	Content		231	211	2746282	1980248478
2763	11:01:34.009	00:00:02.762	165	302,7888	319,1903	0,6681608	0,7719353	642,291	3,028528	0	299,5505	324,1372	0,4963871	0,7727339	644,6927	2,902801	0	6	301	322						Untertest1.avi	0	880	547	72	111	225	212	749	0	Content		229	211	2762903	1980265099
2780	11:01:34.026	00:00:02.779	166	303,5182	324,608	0,6681151	0,7719333	642,3039	3,061033	0	296,7019	312,1731	0,4963314	0,7727261	644,5441	2,851699	0	6	300	318						Untertest1.avi	0	880	547	72	111	225	212	749	0	Content		228	207	2779530	1980281726
2796	11:01:34.042	00:00:02.796	167	295,9326	319,2845	0,668035	0,7719419	642,1879	3,03817	0	296,9555	330,4723	0,4962593	0,7727735	644,4206	2,893996	0	6	296	325						Untertest1.avi	0	880	547	72	111	225	212	749	0	Content		224	214	2796279	1980298475
2813	11:01:34.059	00:00:02.812	168	298,5028	331,0573	0,6679245	0,7719285	641,9895	3,050718	0	294,5222	316,906	0,496152	0,7728027	644,4516	2,875466	0	6	297	324						Untertest1.avi	0	880	547	72	111	225	212	749	0	Content		225	213	2812903	1980315099
2830	11:01:34.076	00:00:02.829	169	296,4773	335,1276	0,6678374	0,7718719	642,0542	3,084749	0	299,6004	327,5577	0,4960564	0,7728044	644,5338	2,898778	0	6	298	331						Untertest1.avi	0	880	547	72	111	225	212	749	0	Content		226	220	2829653	1980331849
2846	11:01:34.092	00:00:02.846	170	293,9098	323,8247	0,6677602	0,7718468	642,1711	3,060619	0	299,0095	322,8385	0,4959657	0,7728621	644,6487	2,913226	0	6	296	323						Untertest1.avi	0	880	547	72	111	225	212	749	0	Content		224	212	2846279	1980348475
2863	11:01:34.109	00:00:02.862	171	300,7878	326,3276	0,6676897	0,7718555	642,2087	3,070216	0	293,123	314,6938	0,4959057	0,7729787	644,5935	2,923316	0	6	297	321						Untertest1.avi	0	880	547	72	111	225	212	749	0	Content		225	210	2862904	1980365100
2880	11:01:34.126	00:00:02.879	172	304,3421	330,3451	0,6676102	0,7719029	642,1876	3,091818	0	297,6537	319,841	0,4958113	0,7730467	644,4507	2,92274	0	6	301	325						Untertest1.avi	0	880	547	72	111	225	212	749	0	Content		229	214	2879527	1980381723
2896	11:01:34.142	00:00:02.896	173	300,42	322,9608	0,6675014	0,7719429	642,0531	3,120011	0	295,0325	320,8619	0,4957328	0,7731043	644,3803	2,930949	0	6	298	322						Untertest1.avi	0	880	547	72	111	225	212	749	0	Content		226	211	2896165	1980398361
2913	11:01:34.159	00:00:02.912	174	300,5077	324,8819	0,6674139	0,7719747	641,9427	3,102558	0	301,5851	319,9931	0,4956375	0,7731226	644,4459	2,943692	0	6	301	322						Untertest1.avi	0	880	547	72	111	225	212	749	0	Content		229	211	2912777	1980414973
2930	11:01:34.176	00:00:02.929	175	294,2649	327,9128	0,667345	0,7719769	641,9885	3,118485	0	297,9848	310,8232	0,4955674	0,7731517	644,4742	2,934067	0	6	296	319						Untertest1.avi	0	880	547	72	111	225	212	749	0	Content		224	208	2929541	1980431737
2946	11:01:34.192	00:00:02.946	176	303,5645	327,9581	0,6672906	0,7719636	642,032	3,154835	0	293,0879	314,7363	0,49549	0,773173	644,5813	2,947493	0	6	298	321						Untertest1.avi	0	880	547	72	111	225	212	749	0	Content		226	210	2946164	1980448360
2963	11:01:34.209	00:00:02.962	177	290,1543	314,4224	0,6672176	0,7718843	642,1285	3,110807	0	300,2726	320,1862	0,4953992	0,7731534	644,4556	2,962291	0	6	295	317						Untertest1.avi	0	880	547	72	111	225	212	749	0	Content		223	206	2962901	1980465097
2980	11:01:34.226	00:00:02.979	178	300,5408	326,4175	0,6670833	0,7717574	642,1729	3,131396	0	293,6339	306,6541	0,4953045	0,7730814	644,4405	2,934913	0	6	297	317						Untertest1.avi	0	880	547	72	111	225	212	749	0	Content		225	206	2979525	1980481721
2996	11:01:34.242	00:00:02.996	179	296,3421	332,7871	0,6669501	0,7715719	642,0144	3,150866	0	298,0443	316,2394	0,4952169	0,772935	644,2852	2,947912	0	6	297	325						Untertest1.avi	0	880	547	72	111	225	212	749	0	Content		225	214	2996159	1980498355
3013	11:01:34.259	00:00:03.012	180	302,8857	329,1985	0,6668401	0,7713658	642,0476	3,130127	0	288,3539	326,0945	0,4951435	0,7727507	644,3517	2,968077	0	6	296	328						Untertest1.avi	0	880	547	72	111	225	212	749	0	Content		224	217	3012774	1980514970
3029	11:01:34.275	00:00:03.029	181	302,3282	336,4906	0,6667337	0,7711642	642,1968	3,108659	0	303,5684	332,9445	0,495109	0,7726696	644,3807	2,993767	0	6	303	335						Untertest1.avi	0	880	547	72	111	225	212	749	0	Content		231	224	3029397	1980531593
3046	11:01:34.292	00:00:03.046	182	304,4627	344,0626	0,6665726	0,7710167	642,3431	3,146573	0	301,8433	332,1392	0,4951319	0,7725267	644,5218	2,990559	0	6	303	338						Untertest1.avi	0	880	547	72	111	225	212	749	0	Content		231	227	3046154	1980548350
3063	11:01:34.309	00:00:03.062	183	337,9883	439,8083	0,6661708	0,7701939	642,4608	2,846927	0	315,6289	356,8402	0,4950492	0,7721648	644,8489	2,784224	0	6	327	398						Untertest1.avi	0	880	547	72	111	225	212	749	0	Content		255	287	3062767	1980564963
3079	11:01:34.325	00:00:03.079	184	-1024	-768	-1	-1	-1	-1	4	-1024	-768	-1	-1	-1	-1	4	7	0	0						Untertest1.avi	0	880	547	72	111	304	218	200	0	Content		-72	-111	3079405	1980581601
3096	11:01:34.342	00:00:03.096	185	-1024	-768	-1	-1	-1	-1	4	-1024	-768	-1	-1	-1	-1	4	7	0	0						Untertest1.avi	0	880	547	72	111	304	218	200	0	Content		-72	-111	3096151	1980598347
3113	11:01:34.359	00:00:03.112	186	-1024	-768	-1	-1	-1	-1	4	-1024	-768	-1	-1	-1	-1	4	7	0	0						Untertest1.avi	0	880	547	72	111	304	218	200	0	Content		-72	-111	3112767	1980614963
3129	11:01:34.375	00:00:03.129	187	-1024	-768	-1	-1	-1	-1	4	-1024	-768	-1	-1	-1	-1	4	7	0	0						Untertest1.avi	0	880	547	72	111	304	218	200	0	Content		-72	-111	3129388	1980631584
3146	11:01:34.392	00:00:03.146	188	-1024	-768	-1	-1	-1	-1	4	-1024	-768	-1	-1	-1	-1	4	7	0	0						Untertest1.avi	0	880	547	72	111	304	218	200	0	Content		-72	-111	3146013	1980648209
3163	11:01:34.409	00:00:03.162	189	-1024	-768	-1	-1	-1	-1	4	-1024	-768	-1	-1	-1	-1	4	7	0	0						Untertest1.avi	0	880	547	72	111	304	218	200	0	Content		-72	-111	3162682	1980664878
3179	11:01:34.425	00:00:03.179	190	367,8788	326,8373	0,6658872	0,7716012	642,2401	3,170118	0	396,813	321,3523	0,4942807	0,7732481	644,7283	2,977734	0	7	382	324						Untertest1.avi	0	880	547	72	111	304	218	200	0	Content		310	213	3179389	1980681585
3196	11:01:34.442	00:00:03.196	191	366,8184	325,3893	0,6659066	0,772189	642,3394	3,180399	0	387,4886	325,2297	0,4942573	0,7737043	644,6411	2,99204	0	7	377	325						Untertest1.avi	0	880	547	72	111	304	218	200	0	Content		305	214	3196264	1980698460
3213	11:01:34.459	00:00:03.212	192	364,0469	329,5793	0,6659562	0,7718602	642,5022	3,175576	0	386,6647	336,1698	0,4942312	0,7733561	644,7936	3,024092	0	7	375	333						Untertest1.avi	0	880	547	72	111	304	218	200	0	Content		303	222	3212889	1980715085
3229	11:01:34.475	00:00:03.229	193	365,1408	330,922	0,6659411	0,7718877	642,5831	3,181084	0	388,4329	338,4285	0,4941827	0,7733657	644,7993	3,022833	0	7	377	335						Untertest1.avi	0	880	547	72	111	304	218	200	0	Content		305	224	3229212	1980731408
3246	11:01:34.492	00:00:03.245	194	368,7498	330,3642	0,6658912	0,7718312	642,3902	3,212178	0	381,3102	318,2796	0,4941022	0,7733647	644,9312	3,004128	0	7	375	324						Untertest1.avi	0	880	547	72	111	304	218	200	0	Content		303	213	3245830	1980748026
3262	11:01:34.508	00:00:03.262	195	363,1557	332,0428	0,6657516	0,7717811	642,5575	3,22071	0	379,8432	320,9706	0,4939872	0,7733573	644,8785	2,998102	0	7	371	327						Untertest1.avi	0	880	547	72	111	304	218	200	0	Content		299	216	3262457	1980764653
3279	11:01:34.525	00:00:03.279	196	499,2041	316,6472	0,6645046	0,7717224	642,2773	3,232337	0	526,1835	345,1197	0,4929162	0,7733994	645,0132	3,045893	0	8	513	331						Untertest1.avi	0	880	547	72	111	536	216	783	0	Content		441	220	3279076	1980781272
3296	11:01:34.542	00:00:03.295	197	606,0382	315,3882	0,6635262	0,7717423	642,7176	3,248403	0	625,67	328,9581	0,4919637	0,7735398	645,4107	3,030052	0	8	616	322						Untertest1.avi	0	880	547	72	111	536	216	783	0	Content		544	211	3295702	1980797898
3312	11:01:34.558	00:00:03.312	198	587,9557	314,162	0,6634892	0,7716919	642,4575	3,245896	0	614,6376	337,7574	0,4918959	0,7735008	645,1996	3,054733	0	8	601	326						Untertest1.avi	0	880	547	72	111	536	216	783	0	Content		529	215	3312447	1980814643
3329	11:01:34.575	00:00:03.329	199	596,0306	322,1449	0,6634215	0,7716222	642,4144	3,287746	0	625,3342	337,1998	0,4917859	0,7734393	645,3027	3,039405	0	8	611	330						Untertest1.avi	0	880	547	72	111	536	216	783	0	Content		539	219	3329069	1980831265
3346	11:01:34.592	00:00:03.345	200	595,9468	321,4272	0,6633585	0,7715444	642,5169	3,289613	0	613,0999	346,2836	0,4916788	0,7733952	645,3979	3,07858	0	8	605	334						Untertest1.avi	0	880	547	72	111	536	216	783	0	Content		533	223	3345693	1980847889
3362	11:01:34.608	00:00:03.362	201	591,3671	322,3355	0,6633146	0,771521	642,6276	3,289321	0	619,5686	342,3408	0,4915955	0,7734004	645,2946	3,047772	0	8	605	332						Untertest1.avi	0	880	547	72	111	536	216	783	0	Content		533	221	3362316	1980864512
3379	11:01:34.625	00:00:03.378	202	592,5982	318,7493	0,6632791	0,7715322	642,6583	3,295972	0	616,9038	331,4627	0,4915314	0,7734301	645,2451	3,02858	0	8	605	325						Untertest1.avi	0	880	547	72	111	536	216	783	0	Content		533	214	3378939	1980881135
3396	11:01:34.642	00:00:03.395	203	593,5745	313,2137	0,663252	0,7715288	642,6571	3,28133	0	615,2272	341,5752	0,491487	0,7734669	645,2264	3,035412	0	8	604	327						Untertest1.avi	0	880	547	72	111	536	216	783	0	Content		532	216	3395685	1980897881
3412	11:01:34.658	00:00:03.412	204	596,4296	315,3751	0,663222	0,7715182	642,6719	3,271598	0	621,4841	341,2776	0,4914504	0,7734858	645,2246	3,045282	0	8	609	328						Untertest1.avi	0	880	547	72	111	536	216	783	0	Content		537	217	3412311	1980914507
3429	11:01:34.675	00:00:03.428	205	594,4357	319,9724	0,6631992	0,771531	642,6434	3,287852	0	626,9781	331,9041	0,4914272	0,7735241	645,2512	3,00562	0	8	611	326						Untertest1.avi	0	880	547	72	111	536	216	783	0	Content		539	215	3428936	1980931132
3446	11:01:34.692	00:00:03.445	206	600,579	322,9802	0,6631985	0,7715725	642,5952	3,291084	0	623,7773	339,4111	0,4914159	0,7736027	645,3008	3,022045	0	8	612	331						Untertest1.avi	0	880	547	72	111	536	216	783	0	Content		540	220	3445679	1980947875
3462	11:01:34.708	00:00:03.462	207	602,6569	323,3164	0,6632065	0,7716224	642,6241	3,300398	0	631,7551	336,1615	0,4914157	0,7736593	645,2536	3,024193	0	8	617	330						Untertest1.avi	0	880	547	72	111	536	216	783	0	Content		545	219	3462301	1980964497
3479	11:01:34.725	00:00:03.479	208	600,6113	316,8428	0,6632375	0,7716311	642,5825	3,296673	0	617,4112	335,9178	0,4914389	0,7737079	645,2274	3,038772	0	8	609	326						Untertest1.avi	0	880	547	72	111	536	216	783	0	Content		537	215	3479052	1980981248
3496	11:01:34.742	00:00:03.495	209	590,1269	313,3541	0,663278	0,7716005	642,5274	3,266364	0	618,575	339,4235	0,4914848	0,7736056	645,2405	3,034206	0	8	604	326						Untertest1.avi	0	880	547	72	111	536	216	783	0	Content		532	215	3495673	1980997869
3512	11:01:34.758	00:00:03.512	210	599,4213	307,299	0,6633406	0,7715663	642,4683	3,259848	0	618,4715	344,0182	0,4915448	0,7735234	645,241	3,014933	0	8	609	326						Untertest1.avi	0	880	547	72	111	536	216	783	0	Content		537	215	3512297	1981014493
3529	11:01:34.775	00:00:03.528	211	598,164	318,6644	0,6634629	0,7715552	642,3315	3,27597	0	619,0455	345,4868	0,4916399	0,7734644	645,2798	3,042432	0	8	609	332						Untertest1.avi	0	880	547	72	111	536	216	783	0	Content		537	221	3528921	1981031117
3546	11:01:34.792	00:00:03.545	212	599,0924	316,2211	0,6636098	0,771523	642,5405	3,259622	0	625,2155	332,0364	0,4917814	0,7733974	645,2963	2,984334	0	8	612	324						Untertest1.avi	0	880	547	72	111	536	216	783	0	Content		540	213	3545542	1981047738
3562	11:01:34.808	00:00:03.562	213	599,1972	306,0857	0,6637008	0,7715282	642,58	3,215526	0	620,3501	337,6952	0,491899	0,7733471	645,0645	2,963627	0	8	610	322						Untertest1.avi	0	880	547	72	111	536	216	783	0	Content		538	211	3562290	1981064486
3579	11:01:34.825	00:00:03.578	214	599,2295	315,6426	0,6637831	0,7714933	642,4924	3,225292	0	620,003	340,6024	0,491961	0,7732584	645,0939	2,953076	0	8	610	328						Untertest1.avi	0	880	547	72	111	536	216	783	0	Content		538	217	3578911	1981081107
3596	11:01:34.842	00:00:03.595	215	592,8647	329,2759	0,6638533	0,7714067	642,4097	3,206671	0	613,4441	354,9079	0,4920135	0,7731625	645,1108	2,940926	0	8	603	342						Untertest1.avi	0	880	547	72	111	536	216	783	0	Content		531	231	3595533	1981097729
3612	11:01:34.858	00:00:03.612	216	599,1708	320,8948	0,6639169	0,771474	642,2513	3,179081	0	618,3831	323,4237	0,4920577	0,773127	645,1236	2,875458	0	8	609	322						Untertest1.avi	0	880	547	72	111	536	216	783	0	Content		537	211	3612280	1981114476
3629	11:01:34.875	00:00:03.628	217	602,7749	313,3216	0,6639751	0,7714891	642,2795	3,128803	0	612,5361	334,8088	0,4921099	0,7731197	645,1185	2,880956	0	8	608	324						Untertest1.avi	0	880	547	72	111	536	216	783	0	Content		536	213	3628903	1981131099
3646	11:01:34.892	00:00:03.645	218	601,2596	316,5385	0,6640315	0,7715077	642,2885	3,117288	0	604,0887	343,3279	0,4921512	0,7731548	645,1057	2,878286	0	8	603	330						Untertest1.avi	0	880	547	72	111	536	216	783	0	Content		531	219	3645527	1981147723
3662	11:01:34.908	00:00:03.662	219	603,7566	318,8565	0,6640728	0,77154	642,3361	3,107854	0	613,7936	343,3329	0,4921998	0,7732192	645,0843	2,856707	0	8	609	331						Untertest1.avi	0	880	547	72	111	536	216	783	0	Content		537	220	3662151	1981164347
3679	11:01:34.925	00:00:03.678	220	603,6519	318,1562	0,6641246	0,7715553	642,4323	3,077014	0	619,6775	321,7092	0,4922291	0,7732495	645,0438	2,798695	0	8	612	320						Untertest1.avi	0	880	547	72	111	536	216	783	0	Content		540	209	3678772	1981180968
3696	11:01:34.942	00:00:03.695	221	602,8572	324,3661	0,6641451	0,7715766	642,433	3,066531	0	608,8798	332,9419	0,4922528	0,7733004	645,0167	2,790725	0	8	606	329						Untertest1.avi	0	880	547	72	111	536	216	783	0	Content		534	218	3695518	1981197714
3712	11:01:34.958	00:00:03.712	222	603,7534	314,0883	0,6641719	0,7716189	642,486	3,061414	0	619,8341	322,3954	0,4923175	0,7733155	644,9531	2,784113	0	8	612	318						Untertest1.avi	0	880	547	72	111	536	216	783	0	Content		540	207	3712140	1981214336
3729	11:01:34.975	00:00:03.728	223	602,7408	304,8072	0,6642184	0,7716204	642,4119	3,005229	0	610,2122	329,3032	0,4923713	0,7733119	644,9471	2,789451	0	8	606	317						Untertest1.avi	0	880	547	72	111	536	216	783	0	Content		534	206	3728764	1981230960
3745	11:01:34.991	00:00:03.745	224	606,7308	316,4522	0,6642582	0,7716407	642,3442	3,014996	0	612,7357	345,2991	0,4924221	0,7732977	644,9506	2,810263	0	8	610	331						Untertest1.avi	0	880	547	72	111	536	216	783	0	Content		538	220	3745389	1981247585
3762	11:01:35.008	00:00:03.762	225	597,1386	313,4897	0,6643185	0,7716159	642,277	2,988763	0	604,426	339,7322	0,4924654	0,773246	645,0067	2,774312	0	8	601	327						Untertest1.avi	0	880	547	72	111	536	216	783	0	Content		529	216	3762010	1981264206
3779	11:01:35.025	00:00:03.778	226	604,7624	323,8117	0,6643869	0,7715736	642,105	2,970623	0	608,9612	328,7758	0,4925041	0,7731522	645,0024	2,720285	0	8	607	326						Untertest1.avi	0	880	547	72	111	536	216	783	0	Content		535	215	3778759	1981280955
3795	11:01:35.041	00:00:03.795	227	608,6183	314,7567	0,6644668	0,7714727	642,1489	2,973295	0	609,7725	324,6914	0,4925629	0,7730773	644,9808	2,718414	0	8	609	320						Untertest1.avi	0	880	547	72	111	536	216	783	0	Content		537	209	3795382	1981297578
3812	11:01:35.058	00:00:03.812	228	607,2711	328,7539	0,6645378	0,7712935	642,2458	2,957759	0	611,556	340,8282	0,4926195	0,772996	644,9954	2,723963	0	8	609	335						Untertest1.avi	0	880	547	72	111	536	216	783	0	Content		537	224	3812003	1981314199
3829	11:01:35.075	00:00:03.828	229	600,6222	319,8288	0,6645841	0,77126	642,2715	2,937023	0	609,6771	342,8993	0,4926842	0,7729442	644,9887	2,753902	0	8	605	331						Untertest1.avi	0	880	547	72	111	536	216	783	0	Content		533	220	3828753	1981330949
3845	11:01:35.091	00:00:03.845	230	606,6533	319,5825	0,6646674	0,7713787	642,3279	2,927468	0	607,2038	329,3074	0,4927627	0,7729921	645,0071	2,684694	0	8	607	324						Untertest1.avi	0	880	547	72	111	536	216	783	0	Content		535	213	3845375	1981347571
3862	11:01:35.108	00:00:03.861	231	598,8084	317,7189	0,6647422	0,7715141	642,3039	2,943448	0	608,3892	321,9468	0,4928751	0,7730563	645,0084	2,652461	0	8	604	320						Untertest1.avi	0	880	547	72	111	536	216	783	0	Content		532	209	3861996	1981364192
3879	11:01:35.125	00:00:03.878	232	604,4825	322,3871	0,6648281	0,7715604	642,0991	2,914543	0	608,5949	329,5343	0,4929503	0,773123	645,0139	2,655335	0	8	607	326						Untertest1.avi	0	880	547	72	111	536	216	783	0	Content		535	215	3878620	1981380816
3895	11:01:35.141	00:00:03.895	233	609,1291	329,817	0,6649283	0,7715825	642,064	2,910982	0	598,6622	338,2328	0,493037	0,7731643	645,0872	2,680286	0	8	604	334						Untertest1.avi	0	880	547	72	111	536	216	783	0	Content		532	223	3895366	1981397562
3912	11:01:35.158	00:00:03.911	234	609,476	326,8934	0,6650955	0,7716466	642,3731	2,936201	0	609,0677	324,8159	0,4931665	0,7732368	645,1737	2,634047	0	8	609	326						Untertest1.avi	0	880	547	72	111	536	216	783	0	Content		537	215	3911991	1981414187
3929	11:01:35.175	00:00:03.928	235	616,8373	330,5533	0,665214	0,7717258	642,4126	2,916743	0	617,6227	318,2736	0,4933525	0,7732506	645,115	2,615345	0	8	617	324						Untertest1.avi	0	880	547	72	111	536	216	783	0	Content		545	213	3928615	1981430811
3945	11:01:35.191	00:00:03.945	236	611,2859	331,0385	0,6653681	0,7718018	642,145	2,909561	0	607,3445	324,3946	0,4934816	0,7732198	645,0922	2,665331	0	8	609	328						Untertest1.avi	0	880	547	72	111	536	216	783	0	Content		537	217	3945248	1981447444
3962	11:01:35.208	00:00:03.961	237	618,4979	330,6463	0,6655899	0,7718303	642,369	2,85498	0	600,1807	345,4333	0,4936624	0,7731534	645,1998	2,68921	0	8	609	338						Untertest1.avi	0	880	547	72	111	536	216	783	0	Content		537	227	3961997	1981464193
3979	11:01:35.225	00:00:03.978	238	601,5703	315,1466	0,6657494	0,7718162	642,3968	2,82237	0	609,1548	331,7556	0,4938982	0,7730693	645,1068	2,637087	0	8	605	323						Untertest1.avi	0	880	547	72	111	536	216	783	0	Content		533	212	3978608	1981480804
3995	11:01:35.241	00:00:03.995	239	609,5011	327,1977	0,6659411	0,7718661	642,4567	2,842997	0	607,936	342,4954	0,4940668	0,7730125	645,2145	2,664205	0	8	609	335						Untertest1.avi	0	880	547	72	111	536	216	783	0	Content		537	224	3995358	1981497554
4012	11:01:35.258	00:00:04.011	240	607,0432	317,7307	0,6661453	0,7719174	642,5148	2,814592	0	601,9918	334,6015	0,4942905	0,7732939	645,2145	2,623332	0	8	605	326						Untertest1.avi	0	880	547	72	111	536	216	783	0	Content		533	215	4011981	1981514177
4029	11:01:35.275	00:00:04.028	241	611,6785	339,2665	0,6662741	0,7719553	642,5089	2,879793	0	600,5145	352,9001	0,4944402	0,7728436	645,1895	2,6775	0	8	606	346						Untertest1.avi	0	880	547	72	111	536	216	783	0	Content		534	235	4028603	1981530799
4045	11:01:35.291	00:00:04.045	242	610,4646	340,9319	0,6664065	0,7719663	642,5702	2,866374	0	599,736	322,3225	0,4945542	0,7727472	645,2868	2,591223	0	8	605	332						Untertest1.avi	0	880	547	72	111	536	216	783	0	Content		533	221	4045225	1981547421
4062	11:01:35.308	00:00:04.061	243	552,0103	334,0706	0,6669227	0,7721687	642,9838	2,841211	0	554,4617	354,2809	0,4952108	0,7727607	645,5697	2,655887	0	9	553	344						Untertest1.avi	0	880	547	72	111	428	251	233	0	Content		481	233	4061848	1981564044
4079	11:01:35.325	00:00:04.078	244	486,4427	355,6585	0,6674491	0,7724613	642,8542	2,796069	0	502,8475	379,2798	0,4958276	0,7729596	645,0626	2,668946	0	9	495	367						Untertest1.avi	0	880	547	72	111	428	251	233	0	Content		423	256	4078593	1981580789
4095	11:01:35.341	00:00:04.095	245	500,7125	347,3698	0,6675719	0,7724304	642,9767	2,818157	0	515,0308	362,6503	0,4958887	0,7729328	645,1835	2,638036	0	9	508	355						Untertest1.avi	0	880	547	72	111	428	251	233	0	Content		436	244	4095228	1981597424
4112	11:01:35.358	00:00:04.111	246	507,3063	361,4693	0,6676129	0,7724076	643,0063	2,833945	0	504,3473	377,5813	0,4959199	0,7728736	645,2493	2,649228	0	9	506	370						Untertest1.avi	0	880	547	72	111	428	251	233	0	Content		434	259	4111844	1981614040
4128	11:01:35.374	00:00:04.128	247	493,1031	346,0234	0,6676382	0,7723585	643,0044	2,809745	0	502,8934	378,3592	0,495951	0,7727794	645,2414	2,648103	0	9	498	362						Untertest1.avi	0	880	547	72	111	428	251	233	0	Content		426	251	4128464	1981630660
4145	11:01:35.391	00:00:04.145	248	502,8594	364,6359	0,6676799	0,7722393	643,0591	2,847511	0	497,8003	358,6577	0,4959745	0,7727118	645,26	2,598635	0	9	500	362						Untertest1.avi	0	880	547	72	111	428	251	233	0	Content		428	251	4145210	1981647406
4162	11:01:35.408	00:00:04.161	249	496,0914	358,6002	0,6677191	0,7721521	643,0599	2,838618	0	497,311	398,5966	0,4960081	0,772642	645,2946	2,71488	0	9	497	379						Untertest1.avi	0	880	547	72	111	428	251	233	0	Content		425	268	4161832	1981664028
4178	11:01:35.424	00:00:04.178	250	501,5988	363,6997	0,6677647	0,7720507	643,0444	2,824592	0	497,2211	382,9651	0,4960606	0,7726041	645,3679	2,68144	0	9	499	373						Untertest1.avi	0	880	547	72	111	428	251	233	0	Content		427	262	4178455	1981680651
4195	11:01:35.441	00:00:04.195	251	499,2357	368,8944	0,6678151	0,772037	643,076	2,823234	0	495,0843	375,6216	0,4961206	0,7725847	645,4717	2,658519	0	9	497	372						Untertest1.avi	0	880	547	72	111	428	251	233	0	Content		425	261	4195076	1981697272
4212	11:01:35.458	00:00:04.211	252	506,0378	388,9849	0,6678803	0,7724862	643,076	2,883265	0	500,7898	367,9111	0,4961889	0,7726095	645,6728	2,668784	0	9	503	378						Untertest1.avi	0	880	547	72	111	428	251	233	0	Content		431	267	4211824	1981714020
4228	11:01:35.474	00:00:04.228	253	498,2383	353,7839	0,6679394	0,7721085	643,2114	2,845389	0	501,2605	366,8352	0,496245	0,7726454	645,6616	2,696704	0	9	500	360						Untertest1.avi	0	880	547	72	111	428	251	233	0	Content		428	249	4228444	1981730640
4245	11:01:35.491	00:00:04.245	254	500,5207	350,1349	0,6679811	0,7722114	643,2133	2,83692	0	508,7176	361,1176	0,4962972	0,7726905	645,6431	2,668622	0	9	505	356						Untertest1.avi	0	880	547	72	111	428	251	233	0	Content		433	245	4245065	1981747261
4262	11:01:35.508	00:00:04.261	255	499,5008	353,6235	0,668034	0,7722796	643,2694	2,849356	0	502,3398	365,1808	0,4963253	0,7727119	645,5928	2,643775	0	9	501	359						Untertest1.avi	0	880	547	72	111	428	251	233	0	Content		429	248	4261810	1981764006
4278	11:01:35.524	00:00:04.278	256	502,3745	354,4349	0,6680531	0,7723187	643,2863	2,863455	0	505,4977	374,6276	0,4963344	0,7727568	645,6264	2,715306	0	9	504	365						Untertest1.avi	0	880	547	72	111	428	251	233	0	Content		432	254	4278433	1981780629
4295	11:01:35.541	00:00:04.295	257	455,8106	365,0059	0,6684601	0,772476	643,5694	2,871481	0	457,0207	356,9373	0,4968343	0,7729257	645,8799	2,687028	0	10	456	361						Untertest1.avi	0	880	547	72	111	281	267	1166	0	Content		384	250	4295055	1981797251
4312	11:01:35.558	00:00:04.311	258	357,0169	366,3465	0,669248	0,7727561	643,2383	2,822431	0	351,1111	390,4747	0,4977424	0,7730801	645,7675	2,748564	0	10	354	378						Untertest1.avi	0	880	547	72	111	281	267	1166	0	Content		282	267	4311676	1981813872
4328	11:01:35.574	00:00:04.328	259	353,0388	373,8123	0,6694368	0,7728384	643,374	2,873682	0	351,9611	382,0076	0,4978438	0,7731609	645,831	2,74683	0	10	352	378						Untertest1.avi	0	880	547	72	111	281	267	1166	0	Content		280	267	4328300	1981830496
4345	11:01:35.591	00:00:04.345	260	354,6994	376,508	0,6695122	0,7728717	643,5344	2,881214	0	341,8947	359,756	0,4978929	0,7731836	645,6929	2,691663	0	10	348	368						Untertest1.avi	0	880	547	72	111	281	267	1166	0	Content		276	257	4345046	1981847242
4362	11:01:35.608	00:00:04.361	261	358,775	368,6611	0,6695727	0,7728471	643,4951	2,844486	0	340,8296	382,5517	0,4979286	0,773125	645,67	2,750609	0	10	350	376						Untertest1.avi	0	880	547	72	111	281	267	1166	0	Content		278	265	4361669	1981863865
4378	11:01:35.624	00:00:04.378	262	349,4192	365,881	0,6696142	0,7727973	643,5525	2,829154	0	345,5016	389,9801	0,4979707	0,773043	645,7542	2,754559	0	10	347	378						Untertest1.avi	0	880	547	72	111	281	267	1166	0	Content		275	267	4378289	1981880485
4395	11:01:35.641	00:00:04.395	263	361,186	376,2845	0,6696461	0,7727559	643,6052	2,864561	0	345,4554	359,9535	0,4980099	0,7729653	645,8481	2,674447	0	10	353	368						Untertest1.avi	0	880	547	72	111	281	267	1166	0	Content		281	257	4395035	1981897231
4412	11:01:35.658	00:00:04.411	264	350,6778	371,288	0,6696633	0,7727524	643,6315	2,850614	0	352,0214	377,0308	0,498025	0,7729405	645,8954	2,752335	0	10	351	374						Untertest1.avi	0	880	547	72	111	281	267	1166	0	Content		279	263	4411656	1981913852
4428	11:01:35.674	00:00:04.428	265	354,7447	375,1826	0,6696714	0,7727434	643,6155	2,87036	0	350,9248	374,0719	0,4980355	0,7729242	645,9207	2,72624	0	10	353	375						Untertest1.avi	0	880	547	72	111	281	267	1166	0	Content		281	264	4428278	1981930474
4445	11:01:35.691	00:00:04.444	266	352,1435	372,1755	0,6696531	0,7726943	643,6589	2,89866	0	345,4556	363,8475	0,4980219	0,7728797	645,9673	2,70809	0	10	349	368						Untertest1.avi	0	880	547	72	111	281	267	1166	0	Content		277	257	4444901	1981947097
4462	11:01:35.708	00:00:04.461	267	360,1996	368,808	0,6696127	0,7725998	643,6102	2,882834	0	337,1279	357,95	0,4979522	0,7727742	645,9981	2,720928	0	10	349	363						Untertest1.avi	0	880	547	72	111	281	267	1166	0	Content		277	252	4461525	1981963721
4478	11:01:35.724	00:00:04.478	268	360,9073	380,0085	0,6695275	0,772526	643,8709	2,946459	0	335,8171	369,6107	0,4978755	0,7727251	646,0776	2,71932	0	10	348	375						Untertest1.avi	0	880	547	72	111	281	267	1166	0	Content		276	264	4478272	1981980468
4495	11:01:35.741	00:00:04.494	269	356,1067	362,6814	0,6694367	0,7725357	643,9737	2,896756	0	344,1685	376,3859	0,4977854	0,7727686	646,2057	2,767107	0	10	350	370						Untertest1.avi	0	880	547	72	111	281	267	1166	0	Content		278	259	4494894	1981997090
4512	11:01:35.758	00:00:04.511	270	364,1051	364,975	0,6693095	0,7725765	643,8248	2,929337	0	345,7293	370,9771	0,4976977	0,7729298	646,3426	2,798397	0	10	355	368						Untertest1.avi	0	880	547	72	111	281	267	1166	0	Content		283	257	4511518	1982013714
4528	11:01:35.774	00:00:04.528	271	363,8919	365,268	0,6692094	0,772579	643,6754	2,951743	0	337,9093	362,5046	0,4976572	0,7727606	646,3417	2,779895	0	10	351	364						Untertest1.avi	0	880	547	72	111	281	267	1166	0	Content		279	253	4528142	1982030338
4545	11:01:35.791	00:00:04.544	272	363,0704	379,4734	0,6691302	0,7725733	643,7638	2,993303	0	348,9244	383,4966	0,4975367	0,7730208	646,3417	2,826038	0	10	356	381						Untertest1.avi	0	880	547	72	111	281	267	1166	0	Content		284	270	4544887	1982047083
4562	11:01:35.808	00:00:04.561	273	351,1995	374,885	0,6690544	0,7725971	644,0131	2,997345	0	347,2418	373,8475	0,4974709	0,7730458	646,2626	2,821763	0	10	349	374						Untertest1.avi	0	880	547	72	111	281	267	1166	0	Content		277	263	4561510	1982063706
4578	11:01:35.824	00:00:04.578	274	355,7701	364,4312	0,6689796	0,772649	644,0513	2,950082	0	345,0373	372,7038	0,4973672	0,7731016	646,4008	2,835769	0	10	350	369						Untertest1.avi	0	880	547	72	111	281	267	1166	0	Content		278	258	4578131	1982080327
4595	11:01:35.841	00:00:04.594	275	352,8961	373,6855	0,6688805	0,7727224	644,025	2,988818	0	345,1993	365,2261	0,4972718	0,7731811	646,4851	2,835485	0	10	349	369						Untertest1.avi	0	880	547	72	111	281	267	1166	0	Content		277	258	4594877	1982097073
4612	11:01:35.858	00:00:04.611	276	357,6034	379,2868	0,6688006	0,7726898	643,9233	3,025441	0	346,2799	375,1598	0,4972149	0,7732119	646,5094	2,860805	0	10	352	377						Untertest1.avi	0	880	547	72	111	281	267	1166	0	Content		280	266	4611500	1982113696
4628	11:01:35.874	00:00:04.628	277	357,351	381,0833	0,6687	0,7725778	643,7711	3,044646	0	354,3888	387,5465	0,4971459	0,7731888	646,4926	2,921059	0	10	356	384						Untertest1.avi	0	880	547	72	111	281	267	1166	0	Content		284	273	4628122	1982130318
4645	11:01:35.891	00:00:04.644	278	357,0029	364,8997	0,6686107	0,772479	643,9731	3,050877	0	351,2297	383,6704	0,4970592	0,7731735	646,3463	2,922024	0	10	354	374						Untertest1.avi	0	880	547	72	111	281	267	1166	0	Content		282	263	4644868	1982147064
4661	11:01:35.907	00:00:04.661	279	365,5173	390,4514	0,6685282	0,7724646	644,1459	3,102611	0	337,9987	377,2245	0,4969386	0,772909	646,3625	2,926337	0	10	352	384						Untertest1.avi	0	880	547	72	111	281	267	1166	0	Content		280	273	4661491	1982163687
4678	11:01:35.924	00:00:04.677	280	364,2276	375,181	0,6684245	0,7724862	644,154	3,102427	0	345,2311	382,4494	0,4968099	0,7733451	646,3625	2,944635	0	10	355	379						Untertest1.avi	0	880	547	72	111	281	267	1166	0	Content		283	268	4677987	1982180183
4695	11:01:35.941	00:00:04.694	281	356,7103	380,433	0,6682891	0,7725626	643,9377	3,085451	0	351,7798	383,0773	0,4967197	0,7734625	646,5884	2,950128	0	10	354	382						Untertest1.avi	0	880	547	72	111	281	267	1166	0	Content		282	271	4694733	1982196929
4711	11:01:35.957	00:00:04.711	282	358,0897	380,1227	0,6681977	0,772627	643,8466	3,090847	0	348,2958	358,7108	0,4966572	0,7736828	646,5996	2,936169	0	10	353	369						Untertest1.avi	0	880	547	72	111	281	267	1166	0	Content		281	258	4711354	1982213550
4728	11:01:35.974	00:00:04.728	283	354,2725	374,7157	0,6681504	0,7726964	644,0092	3,104577	0	353,7161	369,8211	0,4966275	0,773793	646,5823	2,942856	0	10	354	372						Untertest1.avi	0	880	547	72	111	281	267	1166	0	Content		282	261	4728104	1982230300
4745	11:01:35.991	00:00:04.744	284	355,6468	378,8286	0,6681368	0,7727921	644,0184	3,127058	0	357,2893	378,0779	0,496623	0,7739012	646,5939	3,000827	0	10	356	378						Untertest1.avi	0	880	547	72	111	281	267	1166	0	Content		284	267	4744727	1982246923
4761	11:01:36.007	00:00:04.761	285	357,5175	379,9549	0,6681466	0,7728704	644,0468	3,13318	0	353,7276	380,6337	0,4966419	0,7739866	646,639	3,019214	0	10	356	380						Untertest1.avi	0	880	547	72	111	281	267	1166	0	Content		284	269	4761350	1982263546
4778	11:01:36.024	00:00:04.778	286	350,4398	375,4727	0,6681911	0,7729786	643,96	3,150127	0	352,6167	390,3388	0,4966646	0,7739998	646,6619	3,029546	0	10	352	383						Untertest1.avi	0	880	547	72	111	281	267	1166	0	Content		280	272	4778097	1982280293
4795	11:01:36.041	00:00:04.794	287	356,3018	373,3749	0,6682646	0,7729003	644,0256	3,148308	0	354,6797	383,2249	0,4967061	0,7739649	646,6749	3,026787	0	10	355	378						Untertest1.avi	0	880	547	72	111	281	267	1166	0	Content		283	267	4794718	1982296914
4811	11:01:36.057	00:00:04.811	288	351,3895	377,5187	0,668321	0,772863	644,0822	3,180246	0	344,0992	369,5536	0,4967604	0,773897	646,6772	3,013218	0	10	348	374						Untertest1.avi	0	880	547	72	111	281	267	1166	0	Content		276	263	4811341	1982313537
4828	11:01:36.074	00:00:04.827	289	360,6237	386,7174	0,6684253	0,7728393	644,2326	3,175127	0	346,2078	385,8251	0,4968365	0,7738498	646,709	3,049892	0	10	353	386						Untertest1.avi	0	880	547	72	111	281	267	1166	0	Content		281	275	4827962	1982330158
4845	11:01:36.091	00:00:04.844	290	354,9081	388,1125	0,6684872	0,7728338	644,271	3,186381	0	353,3936	387,922	0,496939	0,7738093	646,6998	3,065974	0	10	354	388						Untertest1.avi	0	880	547	72	111	281	267	1166	0	Content		282	277	4844584	1982346780
4861	11:01:36.107	00:00:04.861	291	355,2144	387,1194	0,6685562	0,7728278	644,1994	3,2167	0	353,1773	378,7388	0,4970306	0,7737283	646,5908	3,076856	0	10	354	383						Untertest1.avi	0	880	547	72	111	281	267	1166	0	Content		282	272	4861331	1982363527
4878	11:01:36.124	00:00:04.877	292	350,5476	379,3635	0,668585	0,7727895	644,1895	3,199534	0	347,916	376,3804	0,4970673	0,7736036	646,806	3,058185	0	10	349	378						Untertest1.avi	0	880	547	72	111	281	267	1166	0	Content		277	267	4877953	1982380149
4895	11:01:36.141	00:00:04.894	293	358,5952	388,6736	0,6686181	0,7727465	644,1404	3,233919	0	352,9017	382,8383	0,497085	0,7735491	646,8247	3,070723	0	10	356	386						Untertest1.avi	0	880	547	72	111	281	267	1166	0	Content		284	275	4894575	1982396771
4911	11:01:36.157	00:00:04.911	294	343,3831	375,6317	0,6686285	0,7726982	644,1171	3,213047	0	356,0447	381,9112	0,4971009	0,7735299	646,7647	3,097882	0	10	350	379						Untertest1.avi	0	880	547	72	111	281	267	1166	0	Content		278	268	4911199	1982413395
4928	11:01:36.174	00:00:04.927	295	347,1633	382,2114	0,6686296	0,7726322	644,0598	3,230946	0	348,7617	383,497	0,4971116	0,7735078	646,661	3,118576	0	10	348	383						Untertest1.avi	0	880	547	72	111	281	267	1166	0	Content		276	272	4927820	1982430016
4945	11:01:36.191	00:00:04.944	296	351,705	396,0283	0,6686154	0,7725638	644,053	3,276427	0	356,0526	386,838	0,4970744	0,7734473	646,7216	3,105868	0	10	354	391						Untertest1.avi	0	880	547	72	111	281	267	1166	0	Content		282	280	4944566	1982446762
4961	11:01:36.207	00:00:04.961	297	350,052	383,796	0,6685838	0,7725051	644,0646	3,271758	0	358,7582	386,2486	0,4970368	0,7733902	646,5309	3,126379	0	10	354	385						Untertest1.avi	0	880	547	72	111	281	267	1166	0	Content		282	274	4961187	1982463383
4978	11:01:36.224	00:00:04.977	298	348,6201	374,7622	0,6685435	0,7724615	644,1849	3,26806	0	354,8471	386,5993	0,496969	0,7733577	646,5209	3,142634	0	10	352	381						Untertest1.avi	0	880	547	72	111	281	267	1166	0	Content		280	270	4977821	1982480017
4995	11:01:36.241	00:00:04.994	299	348,9869	376,0333	0,6685145	0,7724636	644,215	3,266971	0	343,6021	370,3832	0,4968965	0,7734016	646,4076	3,123874	0	10	346	373						Untertest1.avi	0	880	547	72	111	281	267	1166	0	Content		274	262	4994559	1982496755
5011	11:01:36.257	00:00:05.011	300	352,8117	371,076	0,6684799	0,7724686	644,153	3,252808	0	351,3602	391,1125	0,4968494	0,7734496	646,398	3,144374	0	10	352	381						Untertest1.avi	0	880	547	72	111	281	267	1166	0	Content		280	270	5011183	1982513379
5028	11:01:36.274	00:00:05.027	301	350,7	380,8333	0,6684508	0,7724549	644,0901	3,295761	0	348,3933	374,7423	0,4968246	0,773474	646,3817	3,121954	0	10	350	378						Untertest1.avi	0	880	547	72	111	281	267	1166	0	Content		278	267	5027929	1982530125
5045	11:01:36.291	00:00:05.044	302	349,0406	375,9175	0,6684353	0,7724347	644,0717	3,301376	0	355,4473	381,062	0,4967949	0,7734946	646,3331	3,14079	0	10	352	378						Untertest1.avi	0	880	547	72	111	281	267	1166	0	Content		280	267	5044562	1982546758
5061	11:01:36.307	00:00:05.061	303	352,8393	374,8992	0,668418	0,7724479	643,9847	3,320956	0	355,7311	391,172	0,4967783	0,7735243	646,3207	3,18512	0	10	354	383						Untertest1.avi	0	880	547	72	111	281	267	1166	0	Content		282	272	5061049	1982563245
5078	11:01:36.324	00:00:05.077	304	346,0704	380,4027	0,6683797	0,7724741	643,8387	3,324661	0	354,8403	395,4968	0,49676	0,773604	646,2526	3,184278	0	10	350	388						Untertest1.avi	0	880	547	72	111	281	267	1166	0	Content		278	277	5077794	1982579990
5094	11:01:36.340	00:00:05.094	305	347,0946	374,0027	0,6683578	0,7725018	643,7661	3,296038	0	359,9067	400,1572	0,4967294	0,7736607	646,264	3,184952	0	10	354	387						Untertest1.avi	0	880	547	72	111	281	267	1166	0	Content		282	276	5094417	1982596613
5111	11:01:36.357	00:00:05.111	306	344,2889	374,7904	0,668351	0,7725181	643,7635	3,301966	0	356,5964	387,1248	0,4967135	0,7737368	646,3235	3,173185	0	10	350	381						Untertest1.avi	0	880	547	72	111	281	267	1166	0	Content		278	270	5111182	1982613378
5128	11:01:36.374	00:00:05.127	307	337,5223	362,4608	0,6683672	0,7725238	643,749	3,294091	0	356,7636	384,3455	0,4967221	0,7737528	646,2939	3,180088	0	10	347	373						Untertest1.avi	0	880	547	72	111	281	267	1166	0	Content		275	262	5127799	1982629995
5144	11:01:36.390	00:00:05.144	308	339,052	372,8835	0,6683872	0,7725475	643,7376	3,325695	0	357,9669	388,1957	0,4967308	0,7737579	646,3	3,196715	0	10	349	381						Untertest1.avi	0	880	547	72	111	281	267	1166	0	Content		277	270	5144410	1982646606
5161	11:01:36.407	00:00:05.161	309	347,2922	379,3643	0,6684046	0,7725774	643,6766	3,356823	0	352,2639	387,7421	0,496749	0,773774	646,2035	3,208192	0	10	350	384						Untertest1.avi	0	880	547	72	111	281	267	1166	0	Content		278	273	5161030	1982663226
5178	11:01:36.424	00:00:05.177	310	346,0169	380,4459	0,668447	0,7725903	643,7869	3,356132	0	353,1949	381,7376	0,4967593	0,7737612	646,2056	3,191775	0	10	350	381						Untertest1.avi	0	880	547	72	111	281	267	1166	0	Content		278	270	5177776	1982679972
5194	11:01:36.440	00:00:05.194	311	346,7947	382,826	0,6684694	0,7725691	643,8135	3,369105	0	351,1512	384,0962	0,4967862	0,7737243	646,2105	3,22291	0	10	349	383						Untertest1.avi	0	880	547	72	111	281	267	1166	0	Content		277	272	5194400	1982696596
5211	11:01:36.457	00:00:05.211	312	350,8049	375,8314	0,6685008	0,772563	643,8532	3,366996	0	357,8317	391,6283	0,4968181	0,773626	646,1178	3,222928	0	10	354	384						Untertest1.avi	0	880	547	72	111	281	267	1166	0	Content		282	273	5211021	1982713217
5228	11:01:36.474	00:00:05.227	313	344,6404	372,816	0,6685205	0,7725738	643,8777	3,367413	0	356,9315	386,154	0,496846	0,7736108	646,1454	3,228019	0	10	351	379						Untertest1.avi	0	880	547	72	111	281	267	1166	0	Content		279	268	5227643	1982729839
5244	11:01:36.490	00:00:05.244	314	346,9443	380,5955	0,6685263	0,772577	643,8384	3,375565	0	353,3887	385,8759	0,4968523	0,7735823	646,1116	3,214935	0	10	350	383						Untertest1.avi	0	880	547	72	111	281	267	1166	0	Content		278	272	5244391	1982746587
5261	11:01:36.507	00:00:05.261	315	348,5116	382,908	0,6685058	0,7725515	643,8987	3,395455	0	357,1006	383,8854	0,4968318	0,7735673	646,2278	3,223815	0	10	353	383						Untertest1.avi	0	880	547	72	111	281	267	1166	0	Content		281	272	5261014	1982763210
5278	11:01:36.524	00:00:05.277	316	347,2739	380,1545	0,6684416	0,7725073	643,9055	3,399175	0	359,3959	388,1919	0,4967907	0,7735249	646,2632	3,233833	0	10	353	384						Untertest1.avi	0	880	547	72	111	281	267	1166	0	Content		281	273	5277635	1982779831
5294	11:01:36.540	00:00:05.294	317	344,7957	372,1082	0,6683478	0,7724713	643,8138	3,401033	0	360,4261	380,1022	0,4967275	0,7735091	646,4029	3,245404	0	10	353	376						Untertest1.avi	0	880	547	72	111	281	267	1166	0	Content		281	265	5294258	1982796454
5311	11:01:36.557	00:00:05.310	318	348,4016	373,061	0,6682587	0,7724547	643,7006	3,408692	0	360,5228	380,5268	0,4966645	0,7734804	646,4507	3,23571	0	10	354	377						Untertest1.avi	0	880	547	72	111	281	267	1166	0	Content		282	266	5310880	1982813076
5328	11:01:36.574	00:00:05.327	319	357,1782	382,1685	0,6681968	0,7724503	643,7338	3,443288	0	358,349	366,3363	0,4966128	0,7734784	646,4255	3,186892	0	10	358	374						Untertest1.avi	0	880	547	72	111	281	267	1166	0	Content		286	263	5327629	1982829825
5344	11:01:36.590	00:00:05.344	320	348,8177	369,7634	0,6681271	0,7724364	643,7697	3,420428	0	363,7437	376,5213	0,4965147	0,7734817	646,4785	3,2292	0	10	356	373						Untertest1.avi	0	880	547	72	111	281	267	1166	0	Content		284	262	5344252	1982846448
5361	11:01:36.607	00:00:05.360	321	342,9131	369,498	0,668053	0,7724363	644,0408	3,443202	0	365,8248	383,6875	0,4964558	0,7735027	646,475	3,241104	0	10	354	377						Untertest1.avi	0	880	547	72	111	281	267	1166	0	Content		282	266	5360876	1982863072
5378	11:01:36.624	00:00:05.377	322	350,584	379,3524	0,6679887	0,7724246	644,2133	3,417954	0	355,3264	377,3031	0,4963678	0,7735248	646,3988	3,176735	0	10	353	378						Untertest1.avi	0	880	547	72	111	281	267	1166	0	Content		281	267	5377626	1982879822
5394	11:01:36.640	00:00:05.394	323	352,8578	378,5628	0,6679173	0,7724467	644,1827	3,380479	0	354,8602	372,1911	0,4963177	0,7735638	646,406	3,117642	0	10	354	375						Untertest1.avi	0	880	547	72	111	281	267	1166	0	Content		282	264	5394248	1982896444
5411	11:01:36.657	00:00:05.410	324	348,6392	375,2675	0,6678434	0,7724671	644,0566	3,32605	0	365,2253	374,395	0,496256	0,773605	646,603	3,056026	0	10	357	375						Untertest1.avi	0	880	547	72	111	281	267	1166	0	Content		285	264	5410870	1982913066
5428	11:01:36.674	00:00:05.427	325	348,6448	375,0237	0,6677921	0,7724957	643,9526	3,272924	0	364,0203	382,1669	0,4962382	0,7736164	646,5576	3,043976	0	10	356	379						Untertest1.avi	0	880	547	72	111	281	267	1166	0	Content		284	268	5427621	1982929817
5444	11:01:36.690	00:00:05.444	326	346,2929	376,0306	0,667733	0,7725379	643,8703	3,182827	0	364,7374	382,1052	0,4962021	0,773686	646,6125	2,997488	0	10	356	379						Untertest1.avi	0	880	547	72	111	281	267	1166	0	Content		284	268	5444119	1982946315
5461	11:01:36.707	00:00:05.460	327	415,671	359,6024	0,667049	0,7724189	644,0606	3,151927	0	435,4952	375,066	0,4955979	0,7735528	646,4268	2,910904	0	11	426	367						Untertest1.avi	0	880	547	72	111	432	251	1416	0	Content		354	256	5460867	1982963063
5478	11:01:36.724	00:00:05.477	328	498,9501	358,1198	0,666345	0,7721997	644,059	3,077988	0	504,8282	380,3853	0,4948712	0,7735159	646,7712	2,875618	0	11	502	369						Untertest1.avi	0	880	547	72	111	432	251	1416	0	Content		430	258	5477504	1982979700
5494	11:01:36.740	00:00:05.494	329	490,1684	361,2576	0,6662979	0,7720907	643,8611	3,033557	0	497,1413	385,7795	0,4947794	0,7738272	646,7712	2,831589	0	11	494	374						Untertest1.avi	0	880	547	72	111	432	251	1416	0	Content		422	263	5494113	1982996309
5511	11:01:36.757	00:00:05.510	330	499,4494	378,6289	0,666269	0,7719961	643,8893	2,997497	0	508,9042	356,5687	0,4947771	0,7734032	646,6254	2,723171	0	11	504	368						Untertest1.avi	0	880	547	72	111	432	251	1416	0	Content		432	257	5510858	1983013054
5527	11:01:36.773	00:00:05.527	331	496,444	374,2583	0,666244	0,771955	643,8193	2,948208	0	504,1451	377,3496	0,4947686	0,7733735	646,6636	2,748443	0	11	500	376						Untertest1.avi	0	880	547	72	111	432	251	1416	0	Content		428	265	5527489	1983029685
5544	11:01:36.790	00:00:05.544	332	502,6093	376,3401	0,666242	0,7719404	643,8159	2,916527	0	490,2625	374,0138	0,4947519	0,7733514	646,6818	2,690385	0	11	496	375						Untertest1.avi	0	880	547	72	111	432	251	1416	0	Content		424	264	5544102	1983046298
5561	11:01:36.807	00:00:05.560	333	507,3078	372,7015	0,6662596	0,771937	643,9188	2,842991	0	505,0759	353,1367	0,4947552	0,7733634	646,681	2,599278	0	11	506	363						Untertest1.avi	0	880	547	72	111	432	251	1416	0	Content		434	252	5560725	1983062921
5577	11:01:36.823	00:00:05.577	334	499,2178	367,2108	0,6662661	0,7719446	643,8312	2,827289	0	507,9988	355,0594	0,4947731	0,7733859	646,6691	2,56776	0	11	504	361						Untertest1.avi	0	880	547	72	111	432	251	1416	0	Content		432	250	5577480	1983079676
5594	11:01:36.840	00:00:05.594	335	505,9781	346,3596	0,6663124	0,7719696	643,9514	2,741092	0	502,3615	353,834	0,4947965	0,7734181	646,6656	2,540766	0	11	504	350						Untertest1.avi	0	880	547	72	111	432	251	1416	0	Content		432	239	5594092	1983096288
5611	11:01:36.857	00:00:05.610	336	493,2696	363,8217	0,666375	0,7720307	644,0208	2,733772	0	487,5003	367,3472	0,4948528	0,7734464	646,6331	2,509075	0	11	490	366						Untertest1.avi	0	880	547	72	111	432	251	1416	0	Content		418	255	5610713	1983112909
5627	11:01:36.873	00:00:05.627	337	513,3957	366,0759	0,6664773	0,7721246	644,1579	2,733966	0	513,6262	349,5092	0,4949361	0,7734718	646,6352	2,470121	0	11	514	358						Untertest1.avi	0	880	547	72	111	432	251	1416	0	Content		442	247	5627469	1983129665
5644	11:01:36.890	00:00:05.644	338	501,6743	363,695	0,6665555	0,7722139	644,0857	2,677073	0	504,5178	362,8333	0,4950676	0,773473	646,5869	2,542912	0	11	503	363						Untertest1.avi	0	880	547	72	111	432	251	1416	0	Content		431	252	5644084	1983146280
5661	11:01:36.907	00:00:05.660	339	507,2064	375,2263	0,6666429	0,7723166	644,011	2,693502	0	500,4227	345,2245	0,4951568	0,7734692	646,6597	2,426277	0	11	504	360						Untertest1.avi	0	880	547	72	111	432	251	1416	0	Content		432	249	5660707	1983162903
5677	11:01:36.923	00:00:05.677	340	495,8069	351,7928	0,6667542	0,7723518	643,8759	2,658239	0	507,8187	360,1905	0,4952487	0,7734622	646,647	2,45285	0	11	502	356						Untertest1.avi	0	880	547	72	111	432	251	1416	0	Content		430	245	5677329	1983179525
5694	11:01:36.940	00:00:05.693	341	518,8204	357,7448	0,6668729	0,7724179	643,9788	2,613667	0	493,0994	376,1482	0,4953359	0,7734806	646,6419	2,469874	0	11	506	367						Untertest1.avi	0	880	547	72	111	432	251	1416	0	Content		434	256	5693948	1983196144
5711	11:01:36.957	00:00:05.710	342	503,8246	377,8363	0,6669753	0,7725006	644,1528	2,646772	0	506,591	369,4237	0,4954433	0,7735115	646,6984	2,41703	0	11	505	374						Untertest1.avi	0	880	547	72	111	432	251	1416	0	Content		433	263	5710573	1983212769
5727	11:01:36.973	00:00:05.727	343	507,5199	362,7813	0,6670337	0,7725557	644,156	2,565813	0	493,4567	331,0612	0,4955149	0,7735016	646,6563	2,361606	0	11	500	347						Untertest1.avi	0	880	547	72	111	432	251	1416	0	Content		428	236	5727320	1983229516
5744	11:01:36.990	00:00:05.743	344	507,3268	366,6244	0,6670688	0,7725931	644,1628	2,586581	0	505,7676	366,7234	0,495591	0,7734957	646,654	2,375326	0	11	507	367						Untertest1.avi	0	880	547	72	111	432	251	1416	0	Content		435	256	5743941	1983246137
5761	11:01:37.007	00:00:05.760	345	499,0829	356,6388	0,6670842	0,7725911	644,1852	2,547436	0	501,0573	358,6463	0,4956198	0,7735143	646,6593	2,365778	0	11	500	358						Untertest1.avi	0	880	547	72	111	432	251	1416	0	Content		428	247	5760690	1983262886
5777	11:01:37.023	00:00:05.777	346	508,0899	375,6346	0,6671014	0,7725472	644,0856	2,610902	0	504,8859	354,3881	0,4956488	0,7735114	646,6539	2,349372	0	11	506	365						Untertest1.avi	0	880	547	72	111	432	251	1416	0	Content		434	254	5777310	1983279506
5794	11:01:37.040	00:00:05.793	347	511,5437	366,8379	0,667083	0,7724769	644,1481	2,597872	0	497,7844	370,8957	0,4956458	0,7734655	646,679	2,372883	0	11	505	369						Untertest1.avi	0	880	547	72	111	432	251	1416	0	Content		433	258	5793935	1983296131
5811	11:01:37.057	00:00:05.810	348	507,7042	361,0223	0,6670592	0,7724057	644,181	2,560456	0	497,0942	350,9958	0,495641	0,7733722	646,6895	2,340401	0	11	502	356						Untertest1.avi	0	880	547	72	111	432	251	1416	0	Content		430	245	5810681	1983312877
5827	11:01:37.073	00:00:05.827	349	507,1289	365,9761	0,667037	0,7723136	644,209	2,590445	0	484,0627	344,7708	0,4956161	0,7732469	646,7478	2,297492	0	11	496	355						Untertest1.avi	0	880	547	72	111	432	251	1416	0	Content		424	244	5827176	1983329372
5844	11:01:37.090	00:00:05.843	350	510,0576	376,3827	0,6669965	0,7725921	644,2894	2,59312	0	517,5426	363,619	0,4955911	0,7731836	646,7943	2,364122	0	11	514	370						Untertest1.avi	0	880	547	72	111	432	251	1416	0	Content		442	259	5843925	1983346121
5861	11:01:37.107	00:00:05.860	351	507,2527	358,3819	0,6670092	0,772084	644,3456	2,464716	0	497,8407	343,0227	0,4955778	0,77315	646,7878	2,326131	0	11	503	351						Untertest1.avi	0	880	547	72	111	432	251	1416	0	Content		431	240	5860550	1983362746
5877	11:01:37.123	00:00:05.877	352	510,2722	375,8593	0,6670076	0,7720516	644,3373	2,514534	0	498,8373	376,4311	0,4955949	0,7731352	646,7592	2,381982	0	11	505	376						Untertest1.avi	0	880	547	72	111	432	251	1416	0	Content		433	265	5877173	1983379369
5894	11:01:37.140	00:00:05.893	353	514,0592	359,104	0,6670201	0,7720494	644,3246	2,472786	0	506,2153	364,4635	0,4956077	0,7731597	646,8113	2,335119	0	11	510	362						Untertest1.avi	0	880	547	72	111	432	251	1416	0	Content		438	251	5893917	1983396113
5911	11:01:37.157	00:00:05.910	354	499,7223	358,6633	0,6670331	0,7720767	644,3182	2,516484	0	508,5406	371,4003	0,4956141	0,7735262	646,7797	2,366844	0	11	504	365						Untertest1.avi	0	880	547	72	111	432	251	1416	0	Content		432	254	5910541	1983412737
5927	11:01:37.173	00:00:05.927	355	506,7788	384,2678	0,667037	0,7721118	644,2626	2,58777	0	503,7549	365,8063	0,4956405	0,7732459	646,768	2,336378	0	11	505	375						Untertest1.avi	0	880	547	72	111	432	251	1416	0	Content		433	264	5927166	1983429362
5944	11:01:37.190	00:00:05.943	356	510,4435	375,5956	0,6670476	0,7721956	644,2653	2,511255	0	504,8724	322,5729	0,4956494	0,7733243	646,8226	2,257336	0	11	508	349						Untertest1.avi	0	880	547	72	111	432	251	1416	0	Content		436	238	5943786	1983445982
5961	11:01:37.207	00:00:05.960	357	525,2915	371,8613	0,6670613	0,7722756	644,3076	2,520936	0	492,3577	366,1367	0,4956605	0,7733389	646,8276	2,344186	0	11	509	369						Untertest1.avi	0	880	547	72	111	432	251	1416	0	Content		437	258	5960535	1983462731
5977	11:01:37.223	00:00:05.977	358	528,9365	402,0244	0,6670845	0,7723114	644,2714	2,576028	0	496,6938	404,1699	0,4956795	0,7733764	646,8214	2,383484	0	11	513	403						Untertest1.avi	0	880	547	72	111	432	251	1416	0	Content		441	292	5977159	1983479355
5994	11:01:37.240	00:00:05.993	359	504,9298	363,5789	0,667111	0,7723635	644,2299	2,445999	0	507,2612	341,3493	0,4956855	0,7737895	646,8177	2,291841	0	11	506	352						Untertest1.avi	0	880	547	72	111	432	251	1416	0	Content		434	241	5993795	1983495991
6010	11:01:37.256	00:00:06.010	360	515,6326	367,4151	0,6671525	0,7724071	644,1938	2,464726	0	514,9083	342,0621	0,4957383	0,7734421	646,8175	2,224968	0	11	515	355						Untertest1.avi	0	880	547	72	111	432	251	1416	0	Content		443	244	6010408	1983512604
6027	11:01:37.273	00:00:06.027	361	498,2448	343,4779	0,6672352	0,7724383	644,0964	2,361883	0	472,2149	380,9593	0,495788	0,7734524	646,8362	2,348426	0	11	485	362						Untertest1.avi	0	880	547	72	111	432	251	1416	0	Content		413	251	6027028	1983529224
6044	11:01:37.290	00:00:06.043	362	514,9235	351,8897	0,6673258	0,7724432	644,165	2,431103	0	501,7081	374,6744	0,4958775	0,7734216	646,8802	2,306891	0	11	508	363						Untertest1.avi	0	880	547	72	111	432	251	1416	0	Content		436	252	6043775	1983545971
6060	11:01:37.306	00:00:06.060	363	529,1739	379,0518	0,667448	0,7724372	644,329	2,488166	0	499,1091	361,8905	0,4959827	0,7733707	646,9119	2,277239	0	11	514	370						Untertest1.avi	0	880	547	72	111	432	251	1416	0	Content		442	259	6060396	1983562592
6077	11:01:37.323	00:00:06.077	364	508,7584	358,8311	0,6675285	0,772453	644,309	2,462621	0	502,1213	346,4585	0,4961136	0,7733467	646,7862	2,260199	0	11	505	353						Untertest1.avi	0	880	547	72	111	432	251	1416	0	Content		433	242	6077017	1983579213
6094	11:01:37.340	00:00:06.093	365	494,5479	346,6131	0,6675979	0,7724712	644,2281	2,43691	0	493,2598	358,3187	0,4961866	0,7733248	646,802	2,312685	0	11	494	352						Untertest1.avi	0	880	547	72	111	432	251	1416	0	Content		422	241	6093637	1983595833
6110	11:01:37.356	00:00:06.110	366	504,3253	349,198	0,6676635	0,7724687	644,1724	2,425534	0	492,4395	385,3311	0,496233	0,7732611	646,7888	2,335255	0	11	498	367						Untertest1.avi	0	880	547	72	111	432	251	1416	0	Content		426	256	6110384	1983612580
6127	11:01:37.373	00:00:06.127	367	524,2221	355,7787	0,6677006	0,7729113	644,1075	2,432747	0	491,7975	377,053	0,496263	0,7731969	646,8275	2,369944	0	11	508	366						Untertest1.avi	0	880	547	72	111	432	251	1416	0	Content		436	255	6127005	1983629201
6144	11:01:37.390	00:00:06.143	368	513,7571	346,9373	0,6677504	0,772388	644,171	2,419395	0	494,1766	336,0607	0,496296	0,7731287	646,8375	2,196803	0	11	504	341						Untertest1.avi	0	880	547	72	111	432	251	1416	0	Content		432	230	6143767	1983645963
6160	11:01:37.406	00:00:06.160	369	521,7951	377,5878	0,6677613	0,7728261	644,2457	2,518229	0	500,8901	340,0141	0,4963117	0,7730781	646,8912	2,268159	0	11	511	359						Untertest1.avi	0	880	547	72	111	432	251	1416	0	Content		439	248	6160376	1983662572
6177	11:01:37.423	00:00:06.176	370	523,7288	371,8399	0,6678027	0,7723572	644,2628	2,451516	0	495,1706	367,2238	0,496343	0,7730625	646,9237	2,342536	0	11	509	370						Untertest1.avi	0	880	547	72	111	432	251	1416	0	Content		437	259	6176999	1983679195
6194	11:01:37.440	00:00:06.193	371	488,9713	315,9682	0,6678011	0,7723348	644,2651	2,430417	0	509,5262	357,9425	0,4963848	0,7727595	646,9296	2,36755	0	11	499	337						Untertest1.avi	0	880	547	72	111	432	251	1416	0	Content		427	226	6193621	1983695817
6210	11:01:37.456	00:00:06.210	372	512,2388	391,1401	0,6678154	0,7728104	644,2651	2,612807	0	479,7777	355,7568	0,4966397	0,7733359	644,8379	2,204011	0	11	496	373						Untertest1.avi	0	880	547	72	111	432	251	1416	0	Content		424	262	6210244	1983712440
6227	11:01:37.473	00:00:06.226	373	517,894	372,4725	0,6675034	0,7718468	642,5679	2,520036	0	493,88	349,3792	0,4963326	0,7727418	646,6511	2,339019	0	11	506	361						Untertest1.avi	0	880	547	72	111	432	251	1416	0	Content		434	250	6226866	1983729062
6244	11:01:37.490	00:00:06.243	374	515,2285	349,1918	0,6676925	0,7723244	642,5679	2,618402	0	518,6378	312,6093	0,4963663	0,7730331	646,6512	2,389907	0	11	517	331						Untertest1.avi	0	880	547	72	111	432	251	1416	0	Content		445	220	6243611	1983745807
6260	11:01:37.506	00:00:06.260	375	485,6316	342,4044	0,667739	0,772371	642,5679	2,510555	0	493,7587	336,0742	0,4963799	0,7730783	646,6512	2,408084	0	11	490	339						Untertest1.avi	0	880	547	72	111	432	251	1416	0	Content		418	228	6260233	1983762429
6277	11:01:37.523	00:00:06.276	376	513,2689	343,1312	0,6677874	0,7724508	642,5679	2,60034	0	551,2167	281,5483	0,4964485	0,7727865	646,6512	2,620071	0	11	532	312						Untertest1.avi	0	880	547	72	111	432	251	1416	0	Content		460	201	6276980	1983779176
6294	11:01:37.540	00:00:06.293	377	498,9198	358,9322	0,6678494	0,7724998	642,5679	2,527173	0	487,9718	350,3614	0,4964652	0,7731509	646,6512	2,48146	0	11	493	355						Untertest1.avi	0	880	547	72	111	432	251	1416	0	Content		421	244	6293601	1983795797
6310	11:01:37.556	00:00:06.310	378	500,3971	343,7861	0,6678401	0,7725738	642,5679	2,56278	0	502,0265	320,649	0,4965218	0,7730865	646,6512	2,459962	0	11	501	332						Untertest1.avi	0	880	547	72	111	432	251	1416	0	Content		429	221	6310222	1983812418
6327	11:01:37.573	00:00:06.326	379	493,261	350,8204	0,6676681	0,7720177	642,5679	2,448922	0	492,5016	354,3867	0,4965137	0,7727631	646,6511	2,329645	0	11	493	353						Untertest1.avi	0	880	547	72	111	432	251	1416	0	Content		421	242	6326847	1983829043
6343	11:01:37.589	00:00:06.343	380	518,012	359,4548	0,6681705	0,7729025	642,5679	2,530967	0	492,7626	382,9936	0,4965583	0,7733753	646,6511	2,524621	0	11	505	371						Untertest1.avi	0	880	547	72	111	432	251	1416	0	Content		433	260	6343467	1983845663
6360	11:01:37.606	00:00:06.360	381	497,1679	354,4138	0,6680087	0,7724048	644,4628	2,486894	0	517,6243	349,259	0,4965504	0,7730433	646,8353	2,390965	0	11	507	352						Untertest1.avi	0	880	547	72	111	432	251	1416	0	Content		435	241	6360215	1983862411
6377	11:01:37.623	00:00:06.376	382	515,9567	374,7184	0,6679933	0,7723833	644,4677	2,542497	0	488,5679	364,4056	0,4965211	0,7730299	646,8495	2,428883	0	11	502	370						Untertest1.avi	0	880	547	72	111	432	251	1416	0	Content		430	259	6376838	1983879034
6393	11:01:37.639	00:00:06.393	383	521,6664	387,0589	0,667971	0,7723986	644,5336	2,556196	0	496,6752	347,5238	0,4964881	0,7730575	646,8922	2,42392	0	11	509	367						Untertest1.avi	0	880	547	72	111	432	251	1416	0	Content		437	256	6393460	1983895656
6410	11:01:37.656	00:00:06.410	384	525,3292	355,309	0,6679363	0,7724074	644,5126	2,54712	0	488,9102	351,7133	0,496453	0,7730971	646,9349	2,365802	0	11	507	354						Untertest1.avi	0	880	547	72	111	432	251	1416	0	Content		435	243	6410082	1983912278
6427	11:01:37.673	00:00:06.426	385	521,8046	354,6795	0,6678973	0,7724122	644,4952	2,556037	0	487,2421	352,907	0,496408	0,7731532	646,9766	2,463088	0	11	505	354						Untertest1.avi	0	880	547	72	111	432	251	1416	0	Content		433	243	6426829	1983929025
6443	11:01:37.689	00:00:06.443	386	505,5412	336,7499	0,6678728	0,7723924	644,4969	2,547208	0	501,4082	347,748	0,4963956	0,7731736	646,9628	2,447968	0	11	503	342						Untertest1.avi	0	880	547	72	111	432	251	1416	0	Content		431	231	6443453	1983945649
6460	11:01:37.706	00:00:06.460	387	517,2758	355,9454	0,6678737	0,7723837	644,5424	2,560668	0	499,9477	367,5618	0,4964081	0,7731805	647,0632	2,472157	0	11	509	362						Untertest1.avi	0	880	547	72	111	432	251	1416	0	Content		437	251	6460078	1983962274
6477	11:01:37.723	00:00:06.476	388	503,335	335,1141	0,6678924	0,7724388	644,5378	2,495118	0	492,9388	367,1316	0,4964494	0,7732126	647,0384	2,462952	0	11	498	351						Untertest1.avi	0	880	547	72	111	432	251	1416	0	Content		426	240	6476698	1983978894
6493	11:01:37.739	00:00:06.493	389	521,3687	361,3481	0,667938	0,7725319	644,5745	2,636939	0	508,6415	342,9656	0,4965233	0,7733194	647,0884	2,456612	0	11	515	352						Untertest1.avi	0	880	547	72	111	432	251	1416	0	Content		443	241	6493447	1983995643
6510	11:01:37.756	00:00:06.510	390	517,7447	357,9303	0,6680002	0,7726009	644,6085	2,60166	0	485,2292	372,3788	0,4966254	0,7733732	646,9769	2,515837	0	11	501	365						Untertest1.avi	0	880	547	72	111	432	251	1416	0	Content		429	254	6510072	1984012268
6527	11:01:37.773	00:00:06.526	391	504,0108	342,9261	0,6680564	0,7726592	644,6276	2,562521	0	496,0269	346,2547	0,4967021	0,7733644	646,9598	2,461117	0	11	500	345						Untertest1.avi	0	880	547	72	111	432	251	1416	0	Content		428	234	6526693	1984028889
6543	11:01:37.789	00:00:06.543	392	504,4834	353,8438	0,6681201	0,772696	644,5768	2,539872	0	496,1585	354,1002	0,4967823	0,7733508	647,0427	2,518443	0	11	500	354						Untertest1.avi	0	880	547	72	111	432	251	1416	0	Content		428	243	6543317	1984045513
6560	11:01:37.806	00:00:06.560	393	517,114	375,0977	0,6681795	0,7728038	644,709	2,684004	0	493,5299	337,5089	0,4968506	0,7734145	647,165	2,516328	0	11	505	356						Untertest1.avi	0	880	547	72	111	432	251	1416	0	Content		433	245	6560063	1984062259
6577	11:01:37.823	00:00:06.576	394	519,7262	374,8657	0,6682234	0,7729965	644,7335	2,697148	0	503,5173	361,6299	0,4969015	0,7734622	647,2717	2,568769	0	11	512	368						Untertest1.avi	0	880	547	72	111	432	251	1416	0	Content		440	257	6576684	1984078880
6593	11:01:37.839	00:00:06.593	395	505,0905	357,3323	0,6682469	0,7731223	644,8137	2,637834	0	485,1177	369,5938	0,4969621	0,7734784	647,3388	2,567318	0	11	495	363						Untertest1.avi	0	880	547	72	111	432	251	1416	0	Content		423	252	6593308	1984095504
6610	11:01:37.856	00:00:06.609	396	521,3583	365,0877	0,6682415	0,7730948	644,8708	2,690563	0	502,1379	356,3759	0,4969737	0,7734318	647,3721	2,584664	0	11	512	361						Untertest1.avi	0	880	547	72	111	432	251	1416	0	Content		440	250	6609928	1984112124
6627	11:01:37.873	00:00:06.626	397	519,5901	365,747	0,6682221	0,7729071	644,8945	2,730355	0	487,2083	356,4107	0,4969558	0,7733738	647,4697	2,582142	0	11	503	361						Untertest1.avi	0	880	547	72	111	432	251	1416	0	Content		431	250	6626672	1984128868
6643	11:01:37.889	00:00:06.643	398	508,7354	352,6819	0,6681777	0,7728039	644,9205	2,666835	0	494,6029	362,3008	0,4969347	0,7733389	647,5394	2,627084	0	11	502	357						Untertest1.avi	0	880	547	72	111	432	251	1416	0	Content		430	246	6643296	1984145492
6660	11:01:37.906	00:00:06.659	399	514,0545	382,2575	0,668114	0,7727796	644,8766	2,783782	0	491,3788	376,9927	0,4968803	0,7733454	647,4692	2,630554	0	11	503	380						Untertest1.avi	0	880	547	72	111	432	251	1416	0	Content		431	269	6659919	1984162115
6677	11:01:37.923	00:00:06.676	400	516,6787	363,8814	0,668047	0,7727388	644,9084	2,723367	0	497,7576	381,4829	0,4968369	0,7733104	647,4445	2,672238	0	11	507	373						Untertest1.avi	0	880	547	72	111	432	251	1416	0	Content		435	262	6676666	1984178862
6693	11:01:37.939	00:00:06.693	401	511,2826	357,2334	0,6679868	0,7726331	644,942	2,739055	0	490,7224	364,3854	0,4967676	0,7732072	647,374	2,641281	0	11	501	361						Untertest1.avi	0	880	547	72	111	432	251	1416	0	Content		429	250	6693292	1984195488
6710	11:01:37.956	00:00:06.709	402	514,4152	364,7622	0,6679391	0,7725499	645,0162	2,789208	0	505,437	378,1988	0,4967096	0,7731524	647,2964	2,680821	0	11	510	371						Untertest1.avi	0	880	547	72	111	432	251	1416	0	Content		438	260	6709914	1984212110
6727	11:01:37.973	00:00:06.726	403	516,8694	359,5211	0,6679029	0,7725292	645,1006	2,741509	0	494,3442	372,9907	0,4966636	0,7731503	647,3105	2,693197	0	11	506	366						Untertest1.avi	0	880	547	72	111	432	251	1416	0	Content		434	255	6726536	1984228732
6743	11:01:37.989	00:00:06.743	404	515,8467	372,3561	0,667867	0,7725491	645,1983	2,786501	0	492,9321	375,2294	0,4966432	0,7732107	647,3138	2,682039	0	11	504	374						Untertest1.avi	0	880	547	72	111	432	251	1416	0	Content		432	263	6743161	1984245357
6760	11:01:38.006	00:00:06.759	405	514,0525	351,0464	0,6678293	0,772606	645,2576	2,723767	0	498,5962	367,4686	0,4965947	0,7732979	647,5131	2,701992	0	11	506	359						Untertest1.avi	0	880	547	72	111	432	251	1416	0	Content		434	248	6759908	1984262104
6777	11:01:38.023	00:00:06.776	406	503,7779	345,419	0,6677999	0,7726241	645,2599	2,787416	0	497,4628	370,4817	0,4965703	0,7733466	647,5643	2,683386	0	11	501	358						Untertest1.avi	0	880	547	72	111	432	251	1416	0	Content		429	247	6776529	1984278725
6793	11:01:38.039	00:00:06.793	407	509,9808	359,833	0,6677502	0,7726351	645,153	2,750564	0	495,7845	361,4407	0,4965484	0,7733786	647,5632	2,650138	0	11	503	361						Untertest1.avi	0	880	547	72	111	432	251	1416	0	Content		431	250	6793150	1984295346
6810	11:01:38.056	00:00:06.809	408	507,2912	355,0526	0,6677238	0,7726699	645,0773	2,786011	0	504,2295	368,639	0,4965222	0,7734578	647,5507	2,717549	0	11	506	362						Untertest1.avi	0	880	547	72	111	432	251	1416	0	Content		434	251	6809896	1984312092
6827	11:01:38.073	00:00:06.826	409	513,0063	363,3897	0,6677158	0,772743	645,02	2,815489	0	495,8525	361,9738	0,496485	0,7738916	647,5664	2,718277	0	11	504	363						Untertest1.avi	0	880	547	72	111	432	251	1416	0	Content		432	252	6826517	1984328713
6843	11:01:38.089	00:00:06.843	410	516,12	354,5215	0,6677101	0,7728376	645,0252	2,762382	0	497,8227	358,4951	0,4965033	0,773688	647,5465	2,709279	0	11	507	357						Untertest1.avi	0	880	547	72	111	432	251	1416	0	Content		435	246	6843141	1984345337
6860	11:01:38.106	00:00:06.859	411	508,3474	367,5224	0,6677175	0,7729003	645,0184	2,788024	0	507,6729	371,6343	0,4964964	0,7737537	647,5999	2,734964	0	11	508	370						Untertest1.avi	0	880	547	72	111	432	251	1416	0	Content		436	259	6859759	1984361955
6877	11:01:38.123	00:00:06.876	412	543,5347	367,6583	0,6672658	0,772869	644,6616	2,823287	0	529,1119	390,2932	0,4961489	0,7737911	647,2683	2,793243	0	12	536	379						Untertest1.avi	0	880	547	72	111	614	237	900	0	Content		464	268	6876506	1984378702
6893	11:01:38.139	00:00:06.893	413	668,4821	355,1712	0,6663738	0,7731572	644,6616	2,838602	0	657,8663	357,5999	0,4953326	0,7736876	647,792	2,726122	0	12	663	356						Untertest1.avi	0	880	547	72	111	614	237	900	0	Content		591	245	6893128	1984395324
6910	11:01:38.156	00:00:06.909	414	686,4525	335,6182	0,6661593	0,7726951	644,8282	2,823442	0	674,5521	359,2576	0,4951157	0,7735903	647,876	2,748211	0	12	681	347						Untertest1.avi	0	880	547	72	111	614	237	900	0	Content		609	236	6909750	1984411946
6926	11:01:38.172	00:00:06.926	415	695,1593	342,1829	0,6662541	0,7726603	644,7445	2,853684	0	667,8665	364,1719	0,4951669	0,7735298	647,7073	2,781578	0	12	682	353						Untertest1.avi	0	880	547	72	111	614	237	900	0	Content		610	242	6926500	1984428696
6943	11:01:38.189	00:00:06.943	416	684,6357	339,9752	0,666343	0,7726044	644,9214	2,802679	0	684,909	342,3831	0,4952146	0,7734705	647,575	2,725765	0	12	685	341						Untertest1.avi	0	880	547	72	111	614	237	900	0	Content		613	230	6943120	1984445316
6960	11:01:38.206	00:00:06.959	417	693,8302	347,1795	0,6664224	0,7725813	644,9233	2,879133	0	672,3624	340,3713	0,4952713	0,7734087	647,6057	2,764124	0	12	683	344						Untertest1.avi	0	880	547	72	111	614	237	900	0	Content		611	233	6959744	1984461940
6976	11:01:38.222	00:00:06.976	418	689,2297	329,8576	0,6664827	0,7725708	644,7741	2,828619	0	675,0811	359,9385	0,4952967	0,773392	647,6174	2,77591	0	12	682	345						Untertest1.avi	0	880	547	72	111	614	237	900	0	Content		610	234	6976363	1984478559
6993	11:01:38.239	00:00:06.992	419	695,8192	346,8831	0,6665033	0,7725714	644,7497	2,864809	0	680,7563	354,5476	0,4953141	0,7733646	647,5831	2,789255	0	12	688	351						Untertest1.avi	0	880	547	72	111	614	237	900	0	Content		616	240	6992985	1984495181
7010	11:01:38.256	00:00:07.009	420	690,1462	341,4087	0,6665311	0,7725224	644,6758	2,830297	0	679,6682	355,0071	0,4953197	0,773329	647,5721	2,7692	0	12	685	348						Untertest1.avi	0	880	547	72	111	614	237	900	0	Content		613	237	7009752	1984511948
7026	11:01:38.272	00:00:07.026	421	688,6268	333,8016	0,6665248	0,772477	644,7022	2,837667	0	676,5305	353,3219	0,4952907	0,7732914	647,5597	2,774214	0	12	683	344						Untertest1.avi	0	880	547	72	111	614	237	900	0	Content		611	233	7026360	1984528556
7043	11:01:38.289	00:00:07.042	422	690,8707	338,7106	0,6665081	0,7724521	644,7755	2,821501	0	680,3576	360,9725	0,4952515	0,7732845	647,4649	2,785535	0	12	686	350						Untertest1.avi	0	880	547	72	111	614	237	900	0	Content		614	239	7042985	1984545181
7060	11:01:38.306	00:00:07.059	423	688,7183	339,9484	0,6664753	0,7724716	644,7709	2,848118	0	685,3466	349,1983	0,495209	0,773325	647,4333	2,764342	0	12	687	345						Untertest1.avi	0	880	547	72	111	614	237	900	0	Content		615	234	7059730	1984561926
7076	11:01:38.322	00:00:07.076	424	687,6205	346,3578	0,6664521	0,7724946	644,7206	2,865262	0	680,1542	346,9818	0,4951629	0,773401	647,3931	2,763243	0	12	684	347						Untertest1.avi	0	880	547	72	111	614	237	900	0	Content		612	236	7076352	1984578548
7093	11:01:38.339	00:00:07.092	425	688,2794	350,1276	0,6664419	0,7725157	644,695	2,881727	0	678,9628	348,3096	0,4951422	0,7734582	647,3657	2,764139	0	12	684	349						Untertest1.avi	0	880	547	72	111	614	237	900	0	Content		612	238	7092975	1984595171
7110	11:01:38.356	00:00:07.109	426	698,0496	342,0535	0,6664302	0,7725064	644,6718	2,878317	0	675,7596	364,2672	0,4951098	0,7734799	647,4646	2,797559	0	12	687	353						Untertest1.avi	0	880	547	72	111	614	237	900	0	Content		615	242	7109598	1984611794
7126	11:01:38.372	00:00:07.126	427	697,0674	340,975	0,6664478	0,7725365	644,6338	2,880776	0	676,783	356,8189	0,4951132	0,7735295	647,4218	2,784081	0	12	687	349						Untertest1.avi	0	880	547	72	111	614	237	900	0	Content		615	238	7126219	1984628415
7143	11:01:38.389	00:00:07.142	428	691,7926	337,0536	0,6664556	0,772634	644,5951	2,838718	0	684,7425	341,4931	0,4951231	0,7735922	647,3978	2,717183	0	12	688	339						Untertest1.avi	0	880	547	72	111	614	237	900	0	Content		616	228	7142967	1984645163
7160	11:01:38.406	00:00:07.159	429	689,8948	346,0312	0,6664734	0,7727369	644,5607	2,863775	0	688,0729	345,1588	0,4951392	0,7736513	647,4301	2,706625	0	12	689	346						Untertest1.avi	0	880	547	72	111	614	237	900	0	Content		617	235	7159599	1984661795
7176	11:01:38.422	00:00:07.176	430	682,9257	347,2441	0,666514	0,7728271	644,4954	2,858462	0	684,5226	356,4041	0,4951966	0,7736718	647,2721	2,720812	0	12	684	352						Untertest1.avi	0	880	547	72	111	614	237	900	0	Content		612	241	7176338	1984678534
7193	11:01:38.439	00:00:07.192	431	681,6667	356,2892	0,6665627	0,7728064	644,486	2,880127	0	681,6142	353,7073	0,4952313	0,7736298	647,2159	2,719532	0	12	682	355						Untertest1.avi	0	880	547	72	111	614	237	900	0	Content		610	244	7192960	1984695156
7210	11:01:38.456	00:00:07.209	432	692,2932	337,2407	0,6665876	0,7727212	644,4329	2,794212	0	678,0565	356,0359	0,4952524	0,7735705	647,1904	2,729082	0	12	685	347						Untertest1.avi	0	880	547	72	111	614	237	900	0	Content		613	236	7209582	1984711778
7226	11:01:38.472	00:00:07.226	433	687,4189	349,619	0,666596	0,7726175	644,3665	2,828381	0	685,4503	335,655	0,4952488	0,7735151	647,1983	2,66413	0	12	686	343						Untertest1.avi	0	880	547	72	111	614	237	900	0	Content		614	232	7226204	1984728400
7243	11:01:38.489	00:00:07.243	434	683,6453	352,521	0,6665793	0,7725466	644,3953	2,832669	0	678,3632	357,4158	0,4952337	0,7734776	647,1655	2,71712	0	12	681	355						Untertest1.avi	0	880	547	72	111	614	237	900	0	Content		609	244	7243170	1984745366
7260	11:01:38.506	00:00:07.259	435	676,9987	347,9886	0,6665652	0,772507	644,4493	2,842202	0	696,4382	344,077	0,4952043	0,7734334	647,1288	2,637094	0	12	687	346						Untertest1.avi	0	880	547	72	111	614	237	900	0	Content		615	235	7259794	1984761990
7277	11:01:38.523	00:00:07.276	436	701,3295	349,4149	0,6665434	0,7724879	644,4035	2,824539	0	681,709	347,5573	0,4951955	0,7734299	647,1654	2,691967	0	12	692	348						Untertest1.avi	0	880	547	72	111	614	237	900	0	Content		620	237	7276542	1984778738
7293	11:01:38.539	00:00:07.293	437	687,0424	348,5033	0,6665524	0,7725033	644,3912	2,850052	0	689,3165	351,0919	0,4951877	0,7734617	647,1628	2,662234	0	12	688	350						Untertest1.avi	0	880	547	72	111	614	237	900	0	Content		616	239	7293166	1984795362
7310	11:01:38.556	00:00:07.309	438	689,1161	341,8344	0,6665561	0,7725208	644,3649	2,801956	0	685,2459	337,0928	0,4951953	0,7735105	647,194	2,659022	0	12	687	339						Untertest1.avi	0	880	547	72	111	614	237	900	0	Content		615	228	7309913	1984812109
7327	11:01:38.573	00:00:07.326	439	699,2568	351,1458	0,6665666	0,772559	644,3942	2,841383	0	673,5223	366,0777	0,4952145	0,7735718	647,1878	2,72191	0	12	686	359						Untertest1.avi	0	880	547	72	111	614	237	900	0	Content		614	248	7326538	1984828734
7343	11:01:38.589	00:00:07.343	440	693,5212	356,501	0,6666063	0,7726098	644,3809	2,821085	0	670,1245	356,4147	0,4952496	0,7736121	647,2177	2,681689	0	12	682	356						Untertest1.avi	0	880	547	72	111	614	237	900	0	Content		610	245	7343160	1984845356
7360	11:01:38.606	00:00:07.359	441	687,7612	339,461	0,6666824	0,7726752	644,3181	2,774025	0	676,1901	369,9367	0,4953243	0,7736522	647,3063	2,70307	0	12	682	355						Untertest1.avi	0	880	547	72	111	614	237	900	0	Content		610	244	7359786	1984861982
7376	11:01:38.622	00:00:07.376	442	696,8871	344,6873	0,6667804	0,7727564	644,3764	2,768938	0	673,5817	372,6266	0,4954174	0,7736763	647,4908	2,682702	0	12	685	359						Untertest1.avi	0	880	547	72	111	614	237	900	0	Content		613	248	7376411	1984878607
7393	11:01:38.639	00:00:07.393	443	702,0859	358,6204	0,6669186	0,7728363	644,4287	2,796684	0	680,6747	360,5514	0,4955217	0,7736835	647,4359	2,664511	0	12	691	360						Untertest1.avi	0	880	547	72	111	614	237	900	0	Content		619	249	7393160	1984895356
7410	11:01:38.656	00:00:07.409	444	689,7126	363,9741	0,6669723	0,7733536	644,4287	2,847129	0	680,7827	347,1907	0,4956064	0,7736641	647,4045	2,608009	0	12	685	356						Untertest1.avi	0	880	547	72	111	614	237	900	0	Content		613	245	7409783	1984911979
7426	11:01:38.672	00:00:07.426	445	692,7654	352,4542	0,6670467	0,7729241	644,4102	2,817717	0	677,2589	349,7126	0,4956915	0,7736718	647,2412	2,588825	0	12	685	351						Untertest1.avi	0	880	547	72	111	614	237	900	0	Content		613	240	7426407	1984928603
7443	11:01:38.689	00:00:07.443	446	687,5336	361,9972	0,6671054	0,7730405	644,3625	2,801662	0	690,8777	348,6291	0,4957553	0,773732	647,2637	2,622449	0	12	689	355						Untertest1.avi	0	880	547	72	111	614	237	900	0	Content		617	244	7443157	1984945353
7460	11:01:38.706	00:00:07.459	447	688,2776	342,0119	0,6671285	0,7731566	644,444	2,770991	0	675,5388	341,5211	0,4957973	0,7737266	647,341	2,630094	0	12	682	342						Untertest1.avi	0	880	547	72	111	614	237	900	0	Content		610	231	7459780	1984961976
7476	11:01:38.722	00:00:07.476	448	690,5914	336,7272	0,6671516	0,7731534	644,4382	2,775038	0	683,1769	338,4477	0,4958214	0,7736353	647,4548	2,608211	0	12	687	338						Untertest1.avi	0	880	547	72	111	614	237	900	0	Content		615	227	7476406	1984978602
7493	11:01:38.739	00:00:07.493	449	697,1033	356,6542	0,6671513	0,7730155	644,5055	2,823206	0	679,9692	354,5745	0,495824	0,7735634	647,4903	2,607502	0	12	689	356						Untertest1.avi	0	880	547	72	111	614	237	900	0	Content		617	245	7493031	1984995227
7510	11:01:38.756	00:00:07.509	450	697,0664	343,5451	0,6671234	0,7728582	644,5471	2,800378	0	674,3712	358,3604	0,4958074	0,7734922	647,5236	2,656834	0	12	686	351						Untertest1.avi	0	880	547	72	111	614	237	900	0	Content		614	240	7509656	1985011852
7526	11:01:38.772	00:00:07.526	451	692,7267	343,4914	0,6670883	0,7727367	644,5491	2,794519	0	677,0339	350,722	0,495759	0,773437	647,4697	2,648752	0	12	685	347						Untertest1.avi	0	880	547	72	111	614	237	900	0	Content		613	236	7526403	1985028599
7543	11:01:38.789	00:00:07.543	452	691,843	366,993	0,6670171	0,7726483	644,6471	2,84969	0	676,1475	351,6359	0,4956937	0,7733772	647,4892	2,656056	0	12	684	359						Untertest1.avi	0	880	547	72	111	614	237	900	0	Content		612	248	7543025	1985045221
7560	11:01:38.806	00:00:07.559	453	695,3466	343,1397	0,666957	0,7725457	644,7106	2,798477	0	680,7268	336,9753	0,4956072	0,7733096	647,7185	2,597922	0	12	688	340						Untertest1.avi	0	880	547	72	111	614	237	900	0	Content		616	229	7559648	1985061844
7576	11:01:38.822	00:00:07.576	454	695,7833	342,4036	0,6668907	0,7724332	644,768	2,79339	0	676,9106	344,9126	0,4955268	0,7731949	647,8303	2,632967	0	12	686	344						Untertest1.avi	0	880	547	72	111	614	237	900	0	Content		614	233	7576412	1985078608
7593	11:01:38.839	00:00:07.593	455	684,6598	349,399	0,6667855	0,7723453	644,7549	2,816535	0	678,6873	332,968	0,4954669	0,7731304	647,8995	2,570399	0	12	682	341						Untertest1.avi	0	880	547	72	111	614	237	900	0	Content		610	230	7593024	1985095220
7610	11:01:38.856	00:00:07.609	456	694,0967	344,636	0,6667248	0,7723207	644,7203	2,797936	0	680,2391	352,1146	0,4954146	0,773151	647,9184	2,653006	0	12	687	348						Untertest1.avi	0	880	547	72	111	614	237	900	0	Content		615	237	7609646	1985111842
7626	11:01:38.872	00:00:07.626	457	693,4456	341,4255	0,6666354	0,7723574	644,7334	2,815059	0	680,6859	340,6403	0,4953492	0,7732344	647,8073	2,650776	0	12	687	341						Untertest1.avi	0	880	547	72	111	614	237	900	0	Content		615	230	7626272	1985128468
7643	11:01:38.889	00:00:07.642	458	692,3272	336,6175	0,6665915	0,7723902	644,7574	2,815703	0	683,8312	341,8843	0,4953009	0,7733044	647,7498	2,648462	0	12	688	339						Untertest1.avi	0	880	547	72	111	614	237	900	0	Content		616	228	7642896	1985145092
7660	11:01:38.906	00:00:07.659	459	688,0769	339,3506	0,6665382	0,7724026	644,7501	2,865563	0	694,4001	336,4377	0,4952044	0,7737468	647,6942	2,649893	0	12	691	338						Untertest1.avi	0	880	547	72	111	614	237	900	0	Content		619	227	7659643	1985161839
7676	11:01:38.922	00:00:07.676	460	687,3488	354,4942	0,6665037	0,7724125	644,8113	2,836129	0	671,7371	339,2998	0,4951548	0,7733776	647,8231	2,695587	0	12	680	347						Untertest1.avi	0	880	547	72	111	614	237	900	0	Content		608	236	7676265	1985178461
7693	11:01:38.939	00:00:07.692	461	691,0828	326,7437	0,666473	0,7724237	644,8119	2,775578	0	670,3221	357,8603	0,4951211	0,7734385	647,816	2,692836	0	12	681	342						Untertest1.avi	0	880	547	72	111	614	237	900	0	Content		609	231	7692889	1985195085
7710	11:01:38.956	00:00:07.709	462	695,3269	351,2171	0,666438	0,7724559	644,8601	2,822917	0	688,1072	349,2163	0,4950687	0,7734839	647,8658	2,66561	0	12	692	350						Untertest1.avi	0	880	547	72	111	614	237	900	0	Content		620	239	7709634	1985211830
7726	11:01:38.972	00:00:07.726	463	698,1686	346,0684	0,6664277	0,7724908	644,8699	2,810652	0	673,1365	342,0224	0,4950483	0,7735357	647,9277	2,659265	0	12	686	344						Untertest1.avi	0	880	547	72	111	614	237	900	0	Content		614	233	7726258	1985228454
7743	11:01:38.989	00:00:07.742	464	693,1236	342,4359	0,6664343	0,7724947	644,855	2,816224	0	668,6429	353,8668	0,4950564	0,7735266	647,8937	2,724097	0	12	681	348						Untertest1.avi	0	880	547	72	111	614	237	900	0	Content		609	237	7742882	1985245078
7760	11:01:39.006	00:00:07.759	465	701,7361	340,2588	0,6662163	0,7725099	644,8758	2,831546	0	684,243	352,6066	0,4949528	0,7735422	647,9064	2,728945	0	12	693	346						Untertest1.avi	0	880	547	72	111	614	237	900	0	Content		621	235	7759506	1985261702
7776	11:01:39.022	00:00:07.776	466	844,3744	340,7168	0,6650903	0,7730929	645,1803	2,873558	0	815,8447	354,9218	0,4941158	0,7736785	648,0688	2,724771	0	13	830	348						Untertest1.avi	0	880	547	72	111	795	254	916	0	Content		758	237	7776131	1985278327
7793	11:01:39.039	00:00:07.792	467	873,452	371,0525	0,6648602	0,772738	645,4772	2,920101	0	868,5057	367,3936	0,493763	0,7737793	648,2946	2,74053	0	13	871	369						Untertest1.avi	0	880	547	72	111	795	254	916	0	Content		799	258	7792878	1985295074
7810	11:01:39.056	00:00:07.809	468	866,8142	356,1202	0,6649454	0,7727027	645,3447	2,884718	0	869,2938	360,3094	0,4938132	0,7736642	648,2908	2,706696	0	13	868	358						Untertest1.avi	0	880	547	72	111	795	254	916	0	Content		796	247	7809501	1985311697
7826	11:01:39.072	00:00:07.826	469	868,3057	361,5294	0,6649862	0,7726387	645,2979	2,926128	0	870,2107	370,9202	0,4938353	0,7735762	648,2724	2,757432	0	13	869	366						Untertest1.avi	0	880	547	72	111	795	254	916	0	Content		797	255	7826127	1985328323
7843	11:01:39.089	00:00:07.842	470	871,4432	370,1017	0,6650482	0,7726269	645,0959	2,944593	0	865,2139	370,0757	0,4938558	0,7735001	648,2657	2,734193	0	13	868	370						Untertest1.avi	0	880	547	72	111	795	254	916	0	Content		796	259	7842874	1985345070
7859	11:01:39.105	00:00:07.859	471	862,0057	363,1638	0,6650712	0,7726154	645,0641	2,954295	0	872,0804	377,1282	0,4938729	0,7734339	648,2568	2,763113	0	13	867	370						Untertest1.avi	0	880	547	72	111	795	254	916	0	Content		795	259	7859499	1985361695
7876	11:01:39.122	00:00:07.876	472	866,7792	359,2702	0,6650849	0,7726035	645,1106	2,945265	0	861,941	369,6337	0,4938695	0,7734133	648,2474	2,78335	0	13	864	364						Untertest1.avi	0	880	547	72	111	795	254	916	0	Content		792	253	7876126	1985378322
7893	11:01:39.139	00:00:07.892	473	865,4843	354,2615	0,6650796	0,7725747	645,0795	2,930997	0	871,0617	371,4035	0,4938484	0,7733962	648,2741	2,773138	0	13	868	363						Untertest1.avi	0	880	547	72	111	795	254	916	0	Content		796	252	7892745	1985394941
7909	11:01:39.155	00:00:07.909	474	870,4839	352,4973	0,6650584	0,7725528	645,0142	2,958653	0	866,3799	378,1678	0,4938144	0,7733836	648,1274	2,82668	0	13	868	365						Untertest1.avi	0	880	547	72	111	795	254	916	0	Content		796	254	7909496	1985411692
7926	11:01:39.172	00:00:07.926	475	867,3319	354,3952	0,6650445	0,7725508	644,9948	2,990737	0	870,0955	375,5672	0,4937777	0,7733888	648,0962	2,817304	0	13	869	365						Untertest1.avi	0	880	547	72	111	795	254	916	0	Content		797	254	7926123	1985428319
7943	11:01:39.189	00:00:07.942	476	865,6943	350,752	0,6650257	0,7725698	644,9836	2,978869	0	865,9001	368,2812	0,4937505	0,7734299	648,0043	2,812981	0	13	866	360						Untertest1.avi	0	880	547	72	111	795	254	916	0	Content		794	249	7942748	1985444944
7959	11:01:39.205	00:00:07.959	477	874,2439	358,9723	0,6650186	0,772597	644,989	2,988714	0	860,7347	376,2029	0,4937099	0,7734599	648,0639	2,82196	0	13	867	368						Untertest1.avi	0	880	547	72	111	795	254	916	0	Content		795	257	7959383	1985461579
7976	11:01:39.222	00:00:07.976	478	878,001	366,2709	0,6650072	0,7725863	644,9761	3,04545	0	865,0015	375,4802	0,4937136	0,7734897	647,8124	2,817358	0	13	872	371						Untertest1.avi	0	880	547	72	111	795	254	916	0	Content		800	260	7976121	1985478317
7993	11:01:39.239	00:00:07.992	479	870,9774	356,7874	0,665001	0,7725874	644,9572	3,062987	0	860,2211	385,8779	0,493666	0,7734964	648,0045	2,841639	0	13	866	371						Untertest1.avi	0	880	547	72	111	795	254	916	0	Content		794	260	7992746	1985494942
8009	11:01:39.255	00:00:08.009	480	872,6223	372,351	0,6650084	0,7726139	644,9482	3,072538	0	866,0323	366,6296	0,4936783	0,7735226	648,022	2,829187	0	13	869	369						Untertest1.avi	0	880	547	72	111	795	254	916	0	Content		797	258	8009380	1985511576
8026	11:01:39.272	00:00:08.025	481	874,3745	360,7699	0,6650527	0,7726998	644,9266	3,05526	0	868,5727	384,8043	0,4937145	0,7735659	648,051	2,856877	0	13	871	373						Untertest1.avi	0	880	547	72	111	795	254	916	0	Content		799	262	8025998	1985528194
8043	11:01:39.289	00:00:08.042	482	880,7159	348,5565	0,6651094	0,7727981	644,9443	3,081274	0	866,8646	361,712	0,4937965	0,7736008	647,875	2,854481	0	13	874	355						Untertest1.avi	0	880	547	72	111	795	254	916	0	Content		802	244	8042755	1985544951
8059	11:01:39.305	00:00:08.059	483	859,8235	369,7775	0,6651655	0,7727703	644,9162	3,0975	0	877,1169	374,9344	0,493867	0,7735584	648,022	2,865963	0	13	868	372						Untertest1.avi	0	880	547	72	111	795	254	916	0	Content		796	261	8059378	1985561574
8076	11:01:39.322	00:00:08.075	484	868,5552	355,1255	0,6652119	0,7727097	644,9545	3,069426	0	870,9005	372,8267	0,4939042	0,7734681	648,0959	2,871244	0	13	870	364						Untertest1.avi	0	880	547	72	111	795	254	916	0	Content		798	253	8075991	1985578187
8093	11:01:39.339	00:00:08.092	485	863,289	355,5441	0,6652567	0,7726226	644,965	3,112174	0	873,938	372,7811	0,4939363	0,7734199	648,091	2,850819	0	13	869	364						Untertest1.avi	0	880	547	72	111	795	254	916	0	Content		797	253	8092613	1985594809
8109	11:01:39.355	00:00:08.109	486	861,2053	369,7029	0,665324	0,7725866	645,0779	3,10847	0	871,4484	369,8891	0,4939621	0,7733856	648,0557	2,862818	0	13	866	370						Untertest1.avi	0	880	547	72	111	795	254	916	0	Content		794	259	8109371	1985611567
8126	11:01:39.372	00:00:08.125	487	875,2086	352,5166	0,6653588	0,7725912	645,0677	3,081768	0	878,9202	361,5272	0,4939914	0,7733676	648,0471	2,854314	0	13	877	357						Untertest1.avi	0	880	547	72	111	795	254	916	0	Content		805	246	8125985	1985628181
8143	11:01:39.389	00:00:08.142	488	883,3213	354,1487	0,6654063	0,7725831	644,8872	3,136358	0	864,714	372,6664	0,49402	0,7733593	647,9995	2,873241	0	13	874	363						Untertest1.avi	0	880	547	72	111	795	254	916	0	Content		802	252	8142608	1985644804
8159	11:01:39.405	00:00:08.159	489	888,2449	345,6345	0,6654355	0,7725815	644,918	3,1024	0	871,3308	379,5482	0,4940495	0,7733766	647,9459	2,896297	0	13	880	363						Untertest1.avi	0	880	547	72	111	795	254	916	0	Content		808	252	8159230	1985661426
8176	11:01:39.422	00:00:08.176	490	878,5973	353,2162	0,6654678	0,7726152	644,8675	3,112899	0	857,127	376,0182	0,4940779	0,7734342	647,9228	2,888988	0	13	868	365						Untertest1.avi	0	880	547	72	111	795	254	916	0	Content		796	254	8176002	1985678198
8193	11:01:39.439	00:00:08.192	491	867,8226	370,6322	0,6655069	0,7726956	644,847	3,132223	0	865,6578	370,1391	0,4941352	0,7735164	647,8541	2,850408	0	13	867	370						Untertest1.avi	0	880	547	72	111	795	254	916	0	Content		795	259	8192604	1985694800
8209	11:01:39.455	00:00:08.209	492	865,8077	357,3494	0,6655915	0,7728031	644,877	3,127129	0	864,9651	369,5675	0,4942627	0,7735803	647,7104	2,866377	0	13	865	363						Untertest1.avi	0	880	547	72	111	795	254	916	0	Content		793	252	8209229	1985711425
8226	11:01:39.472	00:00:08.225	493	874,6128	364,2672	0,6657217	0,7728607	644,8581	3,111948	0	868,7927	368,8119	0,4943964	0,773596	647,9489	2,880284	0	13	872	367						Untertest1.avi	0	880	547	72	111	795	254	916	0	Content		800	256	8225851	1985728047
8243	11:01:39.489	00:00:08.242	494	865,0472	353,7959	0,6658733	0,7729864	644,9941	3,091686	0	879,4662	369,7934	0,4945067	0,7739796	647,9489	2,851921	0	13	872	362						Untertest1.avi	0	880	547	72	111	795	254	916	0	Content		800	251	8242598	1985744794
8259	11:01:39.505	00:00:08.259	495	861,1116	352,8069	0,666026	0,7731199	644,8439	3,115196	0	876,0856	375,0358	0,494671	0,7735726	647,8615	2,834707	0	13	869	364						Untertest1.avi	0	880	547	72	111	795	254	916	0	Content		797	253	8259222	1985761418
8276	11:01:39.522	00:00:08.275	496	860,3907	350,3483	0,666166	0,773191	644,8854	3,125813	0	883,6174	368,3671	0,4948639	0,7736199	647,9413	2,826727	0	13	872	359						Untertest1.avi	0	880	547	72	111	795	254	916	0	Content		800	248	8275844	1985778040
8292	11:01:39.538	00:00:08.292	497	872,3487	345,047	0,6663824	0,7732724	644,9182	3,090981	0	873,4258	381,4203	0,4949997	0,7740144	647,9413	2,841621	0	13	873	363						Untertest1.avi	0	880	547	72	111	795	254	916	0	Content		801	252	8292470	1985794666
8309	11:01:39.555	00:00:08.309	498	859,8788	357,6131	0,6665126	0,7733075	644,8719	3,113808	0	860,6798	384,3407	0,4951678	0,7735401	647,874	2,843817	0	13	860	371						Untertest1.avi	0	880	547	72	111	795	254	916	0	Content		788	260	8309218	1985811414
8326	11:01:39.572	00:00:08.325	499	860,3346	363,5584	0,6666102	0,7733223	644,8307	3,121927	0	866,8704	374,3953	0,495324	0,7734758	647,8804	2,856253	0	13	864	369						Untertest1.avi	0	880	547	72	111	795	254	916	0	Content		792	258	8325844	1985828040
8342	11:01:39.588	00:00:08.342	500	858,6544	352,5228	0,6667032	0,7733251	644,9415	3,085742	0	864,6689	370,4488	0,4954204	0,773459	648,0123	2,845627	0	13	862	361						Untertest1.avi	0	880	547	72	111	795	254	916	0	Content		790	250	8342471	1985844667
8359	11:01:39.605	00:00:08.359	501	850,8863	365,5801	0,6667475	0,7732882	645,0183	3,120542	0	889,1261	363,0215	0,4954458	0,7738587	648,0123	2,804447	0	13	870	364						Untertest1.avi	0	880	547	72	111	795	254	916	0	Content		798	253	8359095	1985861291
8376	11:01:39.622	00:00:08.375	502	861,6262	351,0999	0,6667979	0,773221	645,1844	3,089652	0	872,2854	370,2749	0,4954801	0,7733776	648,0961	2,812951	0	13	867	361						Untertest1.avi	0	880	547	72	111	795	254	916	0	Content		795	250	8375841	1985878037
8392	11:01:39.638	00:00:08.392	503	864,7548	343,0775	0,6668094	0,7731318	645,2159	3,095243	0	865,009	377,5689	0,4955012	0,7732796	648,1456	2,82594	0	13	865	360						Untertest1.avi	0	880	547	72	111	795	254	916	0	Content		793	249	8392470	1985894666
8409	11:01:39.655	00:00:08.409	504	858,3088	355,82	0,6668271	0,7730146	645,2344	3,069109	0	869,0203	368,0617	0,4955136	0,7731941	648,1405	2,814165	0	13	864	362						Untertest1.avi	0	880	547	72	111	795	254	916	0	Content		792	251	8409093	1985911289
8426	11:01:39.672	00:00:08.425	505	864,3356	357,8469	0,6668446	0,7729368	645,187	3,057792	0	870,2365	379,8635	0,4955268	0,7731665	648,1597	2,817128	0	13	867	369						Untertest1.avi	0	880	547	72	111	795	254	916	0	Content		795	258	8425843	1985928039
8442	11:01:39.688	00:00:08.442	506	860,225	363,2101	0,6668403	0,7728937	645,2311	3,046871	0	866,9499	375,2634	0,4955356	0,7731688	648,1321	2,824775	0	13	864	369						Untertest1.avi	0	880	547	72	111	795	254	916	0	Content		792	258	8442468	1985944664
8459	11:01:39.705	00:00:08.459	507	862,173	358,5497	0,6668352	0,7728209	645,2642	3,055645	0	861,7094	385,0815	0,4955268	0,7731135	648,2189	2,805384	0	13	862	372						Untertest1.avi	0	880	547	72	111	795	254	916	0	Content		790	261	8459092	1985961288
8476	11:01:39.722	00:00:08.475	508	867,5372	354,1944	0,6668518	0,7727557	645,2924	3,031785	0	863,8469	377,6592	0,4955388	0,7730647	648,2037	2,810633	0	13	866	366						Untertest1.avi	0	880	547	72	111	795	254	916	0	Content		794	255	8475717	1985977913
8492	11:01:39.738	00:00:08.492	509	858,4506	358,6177	0,6668755	0,7727068	645,3348	3,057152	0	885,6366	362,1761	0,495569	0,7730337	648,2113	2,764806	0	13	872	360						Untertest1.avi	0	880	547	72	111	795	254	916	0	Content		800	249	8492343	1985994539
8509	11:01:39.755	00:00:08.508	510	862,1036	356,7307	0,6669191	0,7727289	645,3007	3,032531	0	863,6425	373,8988	0,4956218	0,7730709	648,1603	2,833813	0	13	863	365						Untertest1.avi	0	880	547	72	111	795	254	916	0	Content		791	254	8508967	1986011163
8526	11:01:39.772	00:00:08.525	511	861,0576	365,1288	0,6669589	0,7728208	645,2839	3,044676	0	864,7155	366,699	0,4956643	0,7731519	648,2326	2,809394	0	13	863	366						Untertest1.avi	0	880	547	72	111	795	254	916	0	Content		791	255	8525715	1986027911
8542	11:01:39.788	00:00:08.542	512	864,7178	351,7444	0,6669967	0,7728906	645,1541	3,004122	0	863,4826	379,8707	0,4956924	0,773198	648,1799	2,820265	0	13	864	366						Untertest1.avi	0	880	547	72	111	795	254	916	0	Content		792	255	8542343	1986044539
8559	11:01:39.805	00:00:08.559	513	865,9836	360,0194	0,6670064	0,7729067	645,113	2,990411	0	858,5192	372,7834	0,4956944	0,7732241	648,1799	2,812623	0	13	862	366						Untertest1.avi	0	880	547	72	111	795	254	916	0	Content		790	255	8559089	1986061285
8576	11:01:39.822	00:00:08.575	514	864,5914	359,4401	0,6670179	0,7729957	645,137	3,025907	0	866,7391	369,0878	0,4957376	0,7732947	648,0794	2,808797	0	13	866	364						Untertest1.avi	0	880	547	72	111	795	254	916	0	Content		794	253	8575713	1986077909
8592	11:01:39.838	00:00:08.592	515	861,649	344,4431	0,6670302	0,7731059	645,159	3,022754	0	872,5219	359,4565	0,4957585	0,7733349	648,1221	2,774311	0	13	867	352						Untertest1.avi	0	880	547	72	111	795	254	916	0	Content		795	241	8592340	1986094536
8609	11:01:39.855	00:00:08.608	516	872,8585	343,3697	0,6670687	0,7731649	645,1666	2,987426	0	872,6263	371,6381	0,4958217	0,7733948	648,2089	2,823364	0	13	873	358						Untertest1.avi	0	880	547	72	111	795	254	916	0	Content		801	247	8608960	1986111156
8626	11:01:39.872	00:00:08.625	517	863,1834	360,506	0,6671243	0,7731856	645,1884	3,037548	0	866,3311	374,9004	0,4958768	0,7734057	648,2692	2,820469	0	13	865	368						Untertest1.avi	0	880	547	72	111	795	254	916	0	Content		793	257	8625584	1986127780
8642	11:01:39.888	00:00:08.642	518	861,8352	364,234	0,6671919	0,7731947	645,2861	3,040375	0	860,9866	375,4574	0,4959312	0,7733773	648,3038	2,844734	0	13	861	370						Untertest1.avi	0	880	547	72	111	795	254	916	0	Content		789	259	8642332	1986144528
8659	11:01:39.905	00:00:08.658	519	858,8768	354,2304	0,66727	0,773179	645,4993	3,031266	0	867,035	366,8132	0,4959757	0,7733244	648,3226	2,817453	0	13	863	361						Untertest1.avi	0	880	547	72	111	795	254	916	0	Content		791	250	8658955	1986161151
8676	11:01:39.922	00:00:08.675	520	847,612	354,2384	0,6674703	0,773243	645,3987	3,015008	0	845,4213	382,9425	0,4961925	0,7732944	648,3541	2,860409	0	13	847	369						Untertest1.avi	0	880	547	72	111	795	254	916	0	Content		775	258	8675579	1986177775
8692	11:01:39.938	00:00:08.692	521	755,6503	388,0135	0,6681479	0,773618	645,3123	3,026926	0	770,4545	402,2421	0,4969406	0,7735166	648,0793	2,875424	0	14	763	395						Untertest1.avi	0	880	547	72	111	668	295	366	0	Content		691	284	8692329	1986194525
8709	11:01:39.955	00:00:08.708	522	734,4926	406,4368	0,6684586	0,7738345	645,2888	3,034426	0	735,3269	427,3815	0,4971763	0,7736501	647,9335	2,880535	0	14	735	417						Untertest1.avi	0	880	547	72	111	668	295	366	0	Content		663	306	8708952	1986211148
8726	11:01:39.972	00:00:08.725	523	744,6801	387,5546	0,6684586	0,7737747	645,4666	3,011396	0	741,1171	403,0892	0,4971635	0,7736135	647,9984	2,834724	0	14	743	395						Untertest1.avi	0	880	547	72	111	668	295	366	0	Content		671	284	8725575	1986227771
8742	11:01:39.988	00:00:08.742	524	736,8852	409,9002	0,6684331	0,7737134	645,5901	3,039688	0	734,1512	415,9565	0,4971449	0,7735859	648,0372	2,842532	0	14	736	413						Untertest1.avi	0	880	547	72	111	668	295	366	0	Content		664	302	8742199	1986244395
8759	11:01:40.005	00:00:08.758	525	741,6247	415,4706	0,6684108	0,7736722	645,6506	3,063881	0	734,0589	397,4105	0,4971064	0,7735743	648,0345	2,838986	0	14	738	406						Untertest1.avi	0	880	547	72	111	668	295	366	0	Content		666	295	8758823	1986261019
8776	11:01:40.022	00:00:08.775	526	742,4315	395,8163	0,6683701	0,7736204	645,7657	3,044622	0	733,6878	416,0507	0,4970492	0,773531	648,0785	2,884318	0	14	738	406						Untertest1.avi	0	880	547	72	111	668	295	366	0	Content		666	295	8775571	1986277767
8792	11:01:40.038	00:00:08.792	527	741,8619	417,6131	0,6683176	0,7735646	645,8659	3,079704	0	732,6033	420,013	0,4969853	0,7735187	648,2383	2,922396	0	14	737	419						Untertest1.avi	0	880	547	72	111	668	295	366	0	Content		665	308	8792193	1986294389
8809	11:01:40.055	00:00:08.808	528	747,7474	403,4124	0,6682429	0,7735239	645,8998	3,123088	0	740,4894	408,5624	0,4969304	0,7735347	648,2662	2,904948	0	14	744	406						Untertest1.avi	0	880	547	72	111	668	295	366	0	Content		672	295	8808815	1986311011
8826	11:01:40.072	00:00:08.825	529	751,2822	401,5872	0,6681333	0,7735428	645,7062	3,110559	0	750,1585	421,636	0,4968653	0,7736256	648,2897	2,912943	0	14	751	412						Untertest1.avi	0	880	547	72	111	668	295	366	0	Content		679	301	8825563	1986327759
8842	11:01:40.088	00:00:08.842	530	736,4023	405,4819	0,6680606	0,7735649	645,7602	3,11977	0	737,1685	401,891	0,4967973	0,7737796	648,2919	2,924553	0	14	737	404						Untertest1.avi	0	880	547	72	111	668	295	366	0	Content		665	293	8842184	1986344380
8859	11:01:40.105	00:00:08.858	531	744,429	392,2985	0,6679916	0,7735643	645,6923	3,098677	0	736,8799	424,7563	0,49671	0,773811	648,3051	2,996733	0	14	741	409						Untertest1.avi	0	880	547	72	111	668	295	366	0	Content		669	298	8858811	1986361007
8875	11:01:40.121	00:00:08.875	532	744,1619	403,5955	0,6679549	0,7735894	645,7348	3,111471	0	738,5601	412,0869	0,4966718	0,7738691	648,2977	2,977501	0	14	741	408						Untertest1.avi	0	880	547	72	111	668	295	366	0	Content		669	297	8875434	1986377630
8892	11:01:40.138	00:00:08.892	533	744,8992	405,23	0,6679378	0,7736641	645,7531	3,140257	0	741,2846	417,1974	0,4966528	0,7739257	648,267	3,000222	0	14	743	411						Untertest1.avi	0	880	547	72	111	668	295	366	0	Content		671	300	8892060	1986394256
8909	11:01:40.155	00:00:08.908	534	735,9725	390,7179	0,6679183	0,7738928	645,7921	3,14338	0	746,7129	400,6378	0,4966256	0,7740233	648,2961	2,966487	0	14	741	396						Untertest1.avi	0	880	547	72	111	668	295	366	0	Content		669	285	8908808	1986411004
8925	11:01:40.171	00:00:08.925	535	737,5222	397,165	0,6679181	0,774	645,8058	3,146879	0	741,2396	412,5111	0,4966105	0,7741143	648,2985	2,998192	0	14	739	405						Untertest1.avi	0	880	547	72	111	668	295	366	0	Content		667	294	8925435	1986427631
8942	11:01:40.188	00:00:08.942	536	741,5213	394,3229	0,6679145	0,7739912	645,791	3,133239	0	735,5157	410,8511	0,4966156	0,7741227	648,2077	3,007575	0	14	739	403						Untertest1.avi	0	880	547	72	111	668	295	366	0	Content		667	292	8942186	1986444382
8959	11:01:40.205	00:00:08.958	537	739,6071	403,6592	0,6679212	0,7738543	645,8068	3,170316	0	735,6346	414,2531	0,4966021	0,774099	648,2574	3,009037	0	14	738	409						Untertest1.avi	0	880	547	72	111	668	295	366	0	Content		666	298	8958805	1986461001
8975	11:01:40.221	00:00:08.975	538	737,667	397,5384	0,6679096	0,7737015	645,8259	3,138319	0	743,2325	413,0623	0,4965951	0,7740414	648,2214	3,004497	0	14	740	405						Untertest1.avi	0	880	547	72	111	668	295	366	0	Content		668	294	8975432	1986477628
8992	11:01:40.238	00:00:08.992	539	729,6067	405,5447	0,6678959	0,7736536	645,8716	3,179018	0	740,2985	414,4467	0,4965679	0,7740459	648,27	2,990136	0	14	735	410						Untertest1.avi	0	880	547	72	111	668	295	366	0	Content		663	299	8992056	1986494252
9009	11:01:40.255	00:00:09.008	540	739,6454	409,9851	0,667866	0,7736599	645,8456	3,176023	0	745,7463	407,5735	0,4965429	0,7740901	648,3106	2,980636	0	14	743	409						Untertest1.avi	0	880	547	72	111	668	295	366	0	Content		671	298	9008678	1986510874
9025	11:01:40.271	00:00:09.025	541	738,1871	403,9647	0,667854	0,7736084	645,8461	3,163913	0	747,5864	400,7326	0,496527	0,7740972	648,3366	2,95272	0	14	743	402						Untertest1.avi	0	880	547	72	111	668	295	366	0	Content		671	291	9025304	1986527500
9042	11:01:40.288	00:00:09.042	542	737,6596	391,2584	0,6678753	0,7735624	645,9037	3,120512	0	746,6307	401,0323	0,4965513	0,774081	648,3453	2,945444	0	14	742	396						Untertest1.avi	0	880	547	72	111	668	295	366	0	Content		670	285	9042052	1986544248
9059	11:01:40.305	00:00:09.058	543	663,0706	402,8752	0,6684356	0,7736713	645,6215	3,163972	0	675,5179	417,749	0,4972495	0,7740898	648,4869	2,960324	0	15	669	410						Untertest1.avi	0	880	547	72	111	531	299	550	0	Content		597	299	9058688	1986560884
9075	11:01:40.321	00:00:09.075	544	596,9664	420,1737	0,6691517	0,7738265	645,3078	3,157051	0	595,7859	410,0759	0,4980146	0,7741693	648,0093	2,928454	0	15	596	415						Untertest1.avi	0	880	547	72	111	531	299	550	0	Content		524	304	9075429	1986577625
9092	11:01:40.338	00:00:09.092	545	598,0719	404,4389	0,6693366	0,7739626	645,4558	3,133432	0	608,713	401,4283	0,4981623	0,7741994	647,9125	2,903748	0	15	603	403						Untertest1.avi	0	880	547	72	111	531	299	550	0	Content		531	292	9092055	1986594251
9109	11:01:40.355	00:00:09.108	546	588,5855	407,5359	0,6694888	0,7740499	645,2111	3,117331	0	605,2996	414,043	0,4983453	0,7742102	648,058	2,901145	0	15	597	411						Untertest1.avi	0	880	547	72	111	531	299	550	0	Content		525	300	9108678	1986610874
9125	11:01:40.371	00:00:09.125	547	594,7267	412,6904	0,6696765	0,7740966	645,2765	3,156044	0	598,749	410,0875	0,4984754	0,7742056	648,0624	2,909622	0	15	597	411						Untertest1.avi	0	880	547	72	111	531	299	550	0	Content		525	300	9125302	1986627498
9142	11:01:40.388	00:00:09.142	548	597,6597	413,3441	0,6698826	0,7741413	645,3361	3,118064	0	604,5408	407,717	0,4986383	0,7741726	647,8632	2,879791	0	15	601	411						Untertest1.avi	0	880	547	72	111	531	299	550	0	Content		529	300	9142051	1986644247
9159	11:01:40.405	00:00:09.158	549	596,9167	418,6555	0,6700352	0,7742153	645,0761	3,106384	0	600,1768	418,0272	0,4988463	0,7741706	647,9458	2,911011	0	15	599	418						Untertest1.avi	0	880	547	72	111	531	299	550	0	Content		527	307	9158673	1986660869
9175	11:01:40.421	00:00:09.175	550	593,1863	410,8464	0,6701927	0,7743201	645,2214	3,081451	0	598,0155	428,8478	0,4989565	0,7742173	648,0004	2,912321	0	15	596	420						Untertest1.avi	0	880	547	72	111	531	299	550	0	Content		524	309	9175297	1986677493
9192	11:01:40.438	00:00:09.191	551	598,702	408,4185	0,670336	0,7744173	645,2892	3,048695	0	600,1033	411,8221	0,4990599	0,7742022	647,8452	2,872137	0	15	599	410						Untertest1.avi	0	880	547	72	111	531	299	550	0	Content		527	299	9191920	1986694116
9209	11:01:40.455	00:00:09.208	552	602,6936	415,8505	0,6704411	0,7745013	645,0493	3,073205	0	596,0399	422,4857	0,4991691	0,7742028	647,6158	2,864943	0	15	599	419						Untertest1.avi	0	880	547	72	111	531	299	550	0	Content		527	308	9208687	1986710883
9225	11:01:40.471	00:00:09.225	553	597,3477	419,3422	0,6704891	0,7744971	645,0513	3,086119	0	604,6121	403,5949	0,4992303	0,7742013	647,6799	2,830452	0	15	601	411						Untertest1.avi	0	880	547	72	111	531	299	550	0	Content		529	300	9225293	1986727489
9242	11:01:40.488	00:00:09.241	554	604,3417	405,0142	0,6705102	0,7744071	644,9913	3,059563	0	602,0449	405,9727	0,4992491	0,7741575	647,6735	2,80522	0	15	603	405						Untertest1.avi	0	880	547	72	111	531	299	550	0	Content		531	294	9241917	1986744113
9259	11:01:40.505	00:00:09.258	555	592,3464	405,9335	0,670499	0,7743092	645,0012	3,030458	0	605,9573	420,1811	0,4992483	0,7741119	647,6542	2,844934	0	15	599	413						Untertest1.avi	0	880	547	72	111	531	299	550	0	Content		527	302	9258541	1986760737
9275	11:01:40.521	00:00:09.275	556	592,0229	408,5941	0,6704814	0,7742174	644,9312	3,047924	0	608,7451	402,5367	0,4992132	0,7740384	647,6413	2,77094	0	15	600	406						Untertest1.avi	0	880	547	72	111	531	299	550	0	Content		528	295	9275289	1986777485
9292	11:01:40.538	00:00:09.291	557	605,9624	407,4667	0,6704568	0,774184	645,0057	3,004836	0	605,78	411,7609	0,4991615	0,7740279	647,6086	2,813465	0	15	606	410						Untertest1.avi	0	880	547	72	111	531	299	550	0	Content		534	299	9291913	1986794109
9309	11:01:40.555	00:00:09.308	558	607,135	410,7697	0,6704271	0,7741334	645,0157	3,064988	0	608,4559	398,4241	0,4991077	0,7739991	647,7686	2,754913	0	15	608	405						Untertest1.avi	0	880	547	72	111	531	299	550	0	Content		536	294	9308535	1986810731
9325	11:01:40.571	00:00:09.325	559	607,7634	412,7174	0,6704018	0,7740879	645,0319	3,034432	0	597,5441	425,8159	0,4990821	0,7739672	647,7947	2,835323	0	15	603	419						Untertest1.avi	0	880	547	72	111	531	299	550	0	Content		531	308	9325159	1986827355
9342	11:01:40.588	00:00:09.341	560	598,2885	417,2614	0,6703771	0,7740088	645,0002	3,049976	0	593,385	416,3691	0,4990576	0,7739339	647,7966	2,800699	0	15	596	417						Untertest1.avi	0	880	547	72	111	531	299	550	0	Content		524	306	9341783	1986843979
9359	11:01:40.605	00:00:09.358	561	605,3222	402,541	0,6703352	0,7739776	645,1492	2,997623	0	589,7214	425,9941	0,4990065	0,7739461	647,9537	2,834295	0	15	598	414						Untertest1.avi	0	880	547	72	111	531	299	550	0	Content		526	303	9358533	1986860729
9375	11:01:40.621	00:00:09.375	562	601,9774	394,6766	0,6703043	0,7739804	645,1782	2,972445	0	606,8057	410,5663	0,4989895	0,7739753	647,8985	2,792708	0	15	604	403						Untertest1.avi	0	880	547	72	111	531	299	550	0	Content		532	292	9375155	1986877351
9392	11:01:40.638	00:00:09.391	563	606,2958	398,5483	0,6702469	0,7739657	645,0302	2,978349	0	606,1427	390,0877	0,4989545	0,7740082	647,881	2,710262	0	15	606	394						Untertest1.avi	0	880	547	72	111	531	299	550	0	Content		534	283	9391779	1986893975
9408	11:01:40.654	00:00:09.408	564	604,2272	403,3206	0,6702037	0,7739437	644,9894	2,987548	0	595,736	413,3174	0,4989267	0,7740275	647,9068	2,743484	0	15	600	408						Untertest1.avi	0	880	547	72	111	531	299	550	0	Content		528	297	9408405	1986910601
9425	11:01:40.671	00:00:09.425	565	598,2603	404,9799	0,6701839	0,7739292	645,0562	2,978371	0	603,1581	417,1946	0,4989065	0,7740721	647,8927	2,780659	0	15	601	411						Untertest1.avi	0	880	547	72	111	531	299	550	0	Content		529	300	9425156	1986927352
9442	11:01:40.688	00:00:09.441	566	601,6789	398,6199	0,6701573	0,7739348	644,9991	2,963763	0	609,8683	411,8792	0,4988809	0,774092	647,8856	2,759062	0	15	606	405						Untertest1.avi	0	880	547	72	111	531	299	550	0	Content		534	294	9441780	1986943976
9459	11:01:40.705	00:00:09.458	567	601,1577	394,8246	0,6701187	0,7739605	644,9224	2,941841	0	604,7206	410,2015	0,4988706	0,7741241	647,9161	2,726202	0	15	603	403						Untertest1.avi	0	880	547	72	111	531	299	550	0	Content		531	292	9458531	1986960727
9475	11:01:40.721	00:00:09.475	568	608,062	388,2839	0,670101	0,773999	644,921	2,917152	0	611,065	406,5978	0,4988528	0,7741789	647,926	2,720501	0	15	610	397						Untertest1.avi	0	880	547	72	111	531	299	550	0	Content		538	286	9475029	1986977225
9492	11:01:40.738	00:00:09.491	569	606,9537	406,5079	0,6700965	0,7740445	644,929	2,945293	0	604,7039	415,9377	0,4988533	0,7742118	647,8915	2,734089	0	15	606	411						Untertest1.avi	0	880	547	72	111	531	299	550	0	Content		534	300	9491777	1986993973
9508	11:01:40.754	00:00:09.508	570	611,5156	406,4504	0,6701108	0,7740629	644,9482	2,935627	0	612,4111	411,7114	0,4988723	0,7742208	647,9452	2,718099	0	15	612	409						Untertest1.avi	0	880	547	72	111	531	299	550	0	Content		540	298	9508400	1987010596
9525	11:01:40.771	00:00:09.525	571	606,9182	413,5076	0,6701496	0,7740658	644,9903	2,915261	0	607,202	402,5221	0,4988997	0,7742242	647,9993	2,718685	0	15	607	408						Untertest1.avi	0	880	547	72	111	531	299	550	0	Content		535	297	9525150	1987027346
9542	11:01:40.788	00:00:09.541	572	611,5869	423,8359	0,6701897	0,7740728	645,1082	2,994728	0	598,0793	404,679	0,4989217	0,774199	648,012	2,688636	0	15	605	414						Untertest1.avi	0	880	547	72	111	531	299	550	0	Content		533	303	9541645	1987043841
9558	11:01:40.804	00:00:09.558	573	614,4998	387,2107	0,6702017	0,7740905	645,1658	2,932399	0	608,8624	403,5155	0,4989292	0,7742168	648,0532	2,716142	0	15	612	395						Untertest1.avi	0	880	547	72	111	531	299	550	0	Content		540	284	9558395	1987060591
9575	11:01:40.821	00:00:09.575	574	611,0375	414,916	0,6701797	0,7740811	645,1534	2,955208	0	601,9678	412,6621	0,4989262	0,7741866	648,0928	2,703135	0	15	607	414						Untertest1.avi	0	880	547	72	111	531	299	550	0	Content		535	303	9575020	1987077216
9592	11:01:40.838	00:00:09.591	575	601,4158	398,8801	0,6700342	0,7740231	644,968	2,933609	0	612,6064	410,7538	0,4988171	0,7741212	647,8603	2,731476	0	15	607	405						Untertest1.avi	0	880	547	72	111	531	299	550	0	Content		535	294	9591767	1987093963
9608	11:01:40.854	00:00:09.608	576	704,6824	382,541	0,6693305	0,7737384	645,6503	2,93628	0	687,2604	396,6994	0,4981172	0,7739253	648,2762	2,725252	0	16	696	390						Untertest1.avi	0	880	547	72	111	637	279	450	0	Content		624	279	9608392	1987110588
9625	11:01:40.871	00:00:09.625	577	707,3	385,1143	0,6690483	0,7735949	645,456	2,932593	0	702,0137	389,3712	0,4979251	0,7738442	648,3519	2,718775	0	16	705	387						Untertest1.avi	0	880	547	72	111	637	279	450	0	Content		633	276	9625017	1987127213
9642	11:01:40.888	00:00:09.641	578	708,2985	392,1473	0,6689717	0,7735491	645,5676	2,98261	0	707,3696	392,8227	0,4978621	0,7737842	648,3586	2,724137	0	16	708	392						Untertest1.avi	0	880	547	72	111	637	279	450	0	Content		636	281	9641639	1987143835
9658	11:01:40.904	00:00:09.658	579	707,3793	378,7141	0,6689075	0,7734412	645,5875	2,934829	0	710,782	403,0431	0,4977794	0,7737363	648,3353	2,753899	0	16	709	391						Untertest1.avi	0	880	547	72	111	637	279	450	0	Content		637	280	9658388	1987160584
9675	11:01:40.921	00:00:09.675	580	713,1799	376,8508	0,668829	0,7733984	645,7909	2,918099	0	704,8439	396,3787	0,497635	0,7737104	648,4269	2,748611	0	16	709	387						Untertest1.avi	0	880	547	72	111	637	279	450	0	Content		637	276	9675010	1987177206
9692	11:01:40.938	00:00:09.691	581	716,05	379,4259	0,6687481	0,7733598	645,7437	2,923763	0	708,2068	385,7582	0,4975372	0,7737448	648,4177	2,723425	0	16	712	383						Untertest1.avi	0	880	547	72	111	637	279	450	0	Content		640	272	9691633	1987193829
9708	11:01:40.954	00:00:09.708	582	715,2654	384,6516	0,6686267	0,7733575	645,5297	2,961785	0	718,7507	398,2375	0,4974547	0,7738155	648,4946	2,748503	0	16	717	391						Untertest1.avi	0	880	547	72	111	637	279	450	0	Content		645	280	9708256	1987210452
9725	11:01:40.971	00:00:09.724	583	712,5262	374,5909	0,6685334	0,7733552	645,4614	2,94377	0	704,2603	392,1437	0,4973851	0,7738568	648,4507	2,793755	0	16	708	383						Untertest1.avi	0	880	547	72	111	637	279	450	0	Content		636	272	9724878	1987227074
9742	11:01:40.988	00:00:09.741	584	721,9567	368,0701	0,6684775	0,7733606	645,5068	2,973256	0	701,2542	398,3433	0,49733	0,7738816	648,4451	2,773004	0	16	712	383						Untertest1.avi	0	880	547	72	111	637	279	450	0	Content		640	272	9741626	1987243822
9758	11:01:41.004	00:00:09.758	585	722,5511	381,2361	0,6684354	0,7733724	645,6711	3,000104	0	707,2756	416,5193	0,4972816	0,7739015	648,3796	2,821385	0	16	715	399						Untertest1.avi	0	880	547	72	111	637	279	450	0	Content		643	288	9758252	1987260448
9775	11:01:41.021	00:00:09.774	586	714,1886	379,2673	0,6684214	0,7734473	645,6959	2,999991	0	704,7894	414,5227	0,4972385	0,7739595	648,5208	2,840968	0	16	709	397						Untertest1.avi	0	880	547	72	111	637	279	450	0	Content		637	286	9774876	1987277072
9791	11:01:41.037	00:00:09.791	587	710,9446	384,2597	0,6683987	0,7734991	645,8139	3,011114	0	707,4171	400,2086	0,4972182	0,7739937	648,5021	2,803782	0	16	709	392						Untertest1.avi	0	880	547	72	111	637	279	450	0	Content		637	281	9791499	1987293695
9808	11:01:41.054	00:00:09.808	588	706,7398	377,7311	0,6683851	0,7734173	645,7355	3,016167	0	701,2228	395,4028	0,497196	0,7739246	648,4778	2,799568	0	16	704	387						Untertest1.avi	0	880	547	72	111	637	279	450	0	Content		632	276	9808249	1987310445
9825	11:01:41.071	00:00:09.824	589	717,0126	381,7715	0,6683823	0,7733016	645,7866	3,03083	0	705,2595	404,2734	0,4971691	0,7738197	648,5008	2,827155	0	16	711	393						Untertest1.avi	0	880	547	72	111	637	279	450	0	Content		639	282	9824871	1987327067
9841	11:01:41.087	00:00:09.841	590	708,1204	375,4563	0,6683671	0,7732087	645,934	3,031435	0	707,3548	391,3741	0,4971432	0,7737253	648,4942	2,815711	0	16	708	383						Untertest1.avi	0	880	547	72	111	637	279	450	0	Content		636	272	9841495	1987343691
9858	11:01:41.104	00:00:09.858	591	710,9061	381,805	0,6683636	0,7731689	645,8681	3,053712	0	710,9882	391,2181	0,4971393	0,7736264	648,4639	2,80369	0	16	711	387						Untertest1.avi	0	880	547	72	111	637	279	450	0	Content		639	276	9858119	1987360315
9875	11:01:41.121	00:00:09.874	592	714,1273	377,4094	0,6683637	0,7731704	645,8876	3,046255	0	709,4089	403,2765	0,4971431	0,773639	648,4612	2,824171	0	16	712	390						Untertest1.avi	0	880	547	72	111	637	279	450	0	Content		640	279	9874868	1987377064
9891	11:01:41.137	00:00:09.891	593	701,9471	375,401	0,6683839	0,7731911	645,8429	3,059521	0	708,8786	381,1491	0,4971619	0,7737086	648,4782	2,79028	0	16	705	378						Untertest1.avi	0	880	547	72	111	637	279	450	0	Content		633	267	9891493	1987393689
9908	11:01:41.154	00:00:09.908	594	710,7957	373,174	0,6684206	0,7732038	645,8352	3,02635	0	699,567	400,6813	0,4972088	0,7737409	648,4389	2,868117	0	16	705	387						Untertest1.avi	0	880	547	72	111	637	279	450	0	Content		633	276	9908117	1987410313
9925	11:01:41.171	00:00:09.924	595	713,444	380,1666	0,6684583	0,7732371	645,7092	3,050075	0	710,9382	395,1333	0,4972889	0,7737958	648,4219	2,80899	0	16	712	388						Untertest1.avi	0	880	547	72	111	637	279	450	0	Content		640	277	9924742	1987426938
9941	11:01:41.187	00:00:09.941	596	717,0138	362,5233	0,6685173	0,7733243	645,526	2,999043	0	712,0412	394,6554	0,4973506	0,7738681	648,3998	2,81509	0	16	715	379						Untertest1.avi	0	880	547	72	111	637	279	450	0	Content		643	268	9941491	1987443687
9958	11:01:41.204	00:00:09.958	597	713,7937	391,6707	0,6686144	0,7734374	645,6102	3,053849	0	709,3441	404,5727	0,497422	0,7739379	648,4105	2,822417	0	16	712	398						Untertest1.avi	0	880	547	72	111	637	279	450	0	Content		640	287	9958117	1987460313
9975	11:01:41.221	00:00:09.974	598	717,6539	379,7106	0,6687417	0,7735496	645,8784	3,031747	0	705,8315	409,0709	0,4975003	0,7739763	648,4514	2,829926	0	16	712	394						Untertest1.avi	0	880	547	72	111	637	279	450	0	Content		640	283	9974867	1987477063
9991	11:01:41.237	00:00:09.991	599	710,6168	378,4301	0,6688468	0,7736028	645,8029	3,039009	0	702,921	405,4225	0,4976101	0,7739541	648,4521	2,846405	0	16	707	392						Untertest1.avi	0	880	547	72	111	637	279	450	0	Content		635	281	9991366	1987493562
10008	11:01:41.254	00:00:10.008	600	705,9804	395,472	0,6689522	0,7736356	645,7596	3,104864	0	712,0945	398,0377	0,4977813	0,7739137	648,2576	2,842062	0	16	709	397						Untertest1.avi	0	880	547	72	111	637	279	450	0	Content		637	286	10008115	1987510311
10025	11:01:41.271	00:00:10.024	601	699,8696	395,3983	0,6690916	0,7736415	645,6827	3,069563	0	694,8523	420,3098	0,4979039	0,7738978	648,3704	2,862085	0	16	697	408						Untertest1.avi	0	880	547	72	111	637	279	450	0	Content		625	297	10024738	1987526934
10041	11:01:41.287	00:00:10.041	602	701,3797	384,9716	0,6691993	0,7736872	645,7881	3,037936	0	717,3484	398,1778	0,4979867	0,7738603	648,4704	2,807017	0	16	709	392						Untertest1.avi	0	880	547	72	111	637	279	450	0	Content		637	281	10041360	1987543556
10058	11:01:41.304	00:00:10.057	603	630,9919	404,8098	0,6699324	0,7738428	645,8653	3,040042	0	631,142	396,3387	0,4988478	0,7738761	648,5313	2,793819	0	17	631	401						Untertest1.avi	0	880	547	72	111	436	273	1932	0	Content		559	290	10057984	1987560180
10075	11:01:41.321	00:00:10.074	604	528,9767	404,9858	0,6708649	0,7741516	645,6487	3,034882	0	519,2905	418,3401	0,4998589	0,7739038	648,1521	2,826215	0	17	524	412						Untertest1.avi	0	880	547	72	111	436	273	1932	0	Content		452	301	10074745	1987576941
10091	11:01:41.337	00:00:10.091	605	531,2149	405,0416	0,6709471	0,7740734	645,8069	3,04558	0	529,7227	400,8218	0,4998983	0,7738711	648,4288	2,802063	0	17	530	403						Untertest1.avi	0	880	547	72	111	436	273	1932	0	Content		458	292	10091366	1987593562
10108	11:01:41.354	00:00:10.107	606	530,3319	417,9424	0,6709816	0,7740075	645,8616	3,064753	0	512,0633	417,4279	0,4999098	0,7738148	648,4872	2,846505	0	17	521	418						Untertest1.avi	0	880	547	72	111	436	273	1932	0	Content		449	307	10107979	1987610175
10125	11:01:41.371	00:00:10.124	607	519,1002	393,1862	0,6709828	0,7739385	645,9546	2,978169	0	532,759	397,2018	0,4999053	0,7737485	648,5107	2,767411	0	17	526	395						Untertest1.avi	0	880	547	72	111	436	273	1932	0	Content		454	284	10124729	1987626925
10141	11:01:41.387	00:00:10.141	608	520,5436	401,5101	0,6709927	0,7738277	646,1165	2,977123	0	532,7441	398,5901	0,4998852	0,7736374	648,5503	2,749808	0	17	527	400						Untertest1.avi	0	880	547	72	111	436	273	1932	0	Content		455	289	10141354	1987643550
10158	11:01:41.404	00:00:10.157	609	532,4032	412,6754	0,6709558	0,773727	646,036	3,014287	0	525,9432	436,2874	0,4998661	0,7735986	648,6118	2,861454	0	17	529	424						Untertest1.avi	0	880	547	72	111	436	273	1932	0	Content		457	313	10157976	1987660172
10175	11:01:41.421	00:00:10.174	610	526,6836	392,4548	0,6709248	0,7736646	646,1064	2,929583	0	525,9221	406,6431	0,4998295	0,7735703	648,8027	2,759909	0	17	526	400						Untertest1.avi	0	880	547	72	111	436	273	1932	0	Content		454	289	10174725	1987676921
10191	11:01:41.437	00:00:10.191	611	523,3593	409,8716	0,6709126	0,7736164	646,18	2,9809	0	521,9311	402,0632	0,4998017	0,7735645	648,8311	2,78289	0	17	523	406						Untertest1.avi	0	880	547	72	111	436	273	1932	0	Content		451	295	10191225	1987693421
10208	11:01:41.454	00:00:10.207	612	523,3551	400,241	0,6708996	0,7735886	646,1309	2,948016	0	523,311	408,8696	0,4998009	0,7735519	648,8471	2,79486	0	17	523	405						Untertest1.avi	0	880	547	72	111	436	273	1932	0	Content		451	294	10207974	1987710170
10225	11:01:41.471	00:00:10.224	613	534,2557	408,4987	0,6708913	0,7735506	646,1608	2,963304	0	518,3525	421,5856	0,4997856	0,7735581	648,8355	2,80662	0	17	526	415						Untertest1.avi	0	880	547	72	111	436	273	1932	0	Content		454	304	10224621	1987726817
10241	11:01:41.487	00:00:10.241	614	525,8734	400,9233	0,670894	0,773537	646,166	2,947812	0	516,8959	405,8762	0,4997903	0,7735667	648,8563	2,788794	0	17	521	403						Untertest1.avi	0	880	547	72	111	436	273	1932	0	Content		449	292	10241223	1987743419
10258	11:01:41.504	00:00:10.257	615	522,7433	404,4092	0,6708927	0,7735722	646,1879	2,950938	0	515,9701	420,9146	0,4997918	0,7736156	648,8389	2,795723	0	17	519	413						Untertest1.avi	0	880	547	72	111	436	273	1932	0	Content		447	302	10257970	1987760166
10275	11:01:41.521	00:00:10.274	616	527,9001	414,3032	0,6708916	0,7736064	646,1956	2,994409	0	523,1189	400,859	0,4998066	0,7737097	648,6912	2,779978	0	17	526	408						Untertest1.avi	0	880	547	72	111	436	273	1932	0	Content		454	297	10274591	1987776787
10291	11:01:41.537	00:00:10.291	617	528,8338	402,2675	0,6708851	0,7736415	646,2119	2,985333	0	517,0186	404,4579	0,4997799	0,7737333	648,7936	2,767176	0	17	523	403						Untertest1.avi	0	880	547	72	111	436	273	1932	0	Content		451	292	10291215	1987793411
10308	11:01:41.554	00:00:10.307	618	529,1572	396,2551	0,6708809	0,7736633	646,225	2,936236	0	523,9445	410,0217	0,4997728	0,773751	648,8225	2,77508	0	17	527	403						Untertest1.avi	0	880	547	72	111	436	273	1932	0	Content		455	292	10307840	1987810036
10324	11:01:41.570	00:00:10.324	619	523,0494	412,3245	0,6708989	0,773694	646,2131	2,966215	0	531,3698	403,4496	0,4998091	0,7737775	648,6974	2,7625	0	17	527	408						Untertest1.avi	0	880	547	72	111	436	273	1932	0	Content		455	297	10324465	1987826661
10341	11:01:41.587	00:00:10.341	620	525,9935	402,6675	0,6709413	0,7737576	646,2139	2,944787	0	534,407	419,5356	0,499854	0,7738073	648,6802	2,791245	0	17	530	411						Untertest1.avi	0	880	547	72	111	436	273	1932	0	Content		458	300	10341215	1987843411
10358	11:01:41.604	00:00:10.357	621	520,238	397,9067	0,6709952	0,7738526	646,2052	2,901519	0	528,8148	404,0172	0,4999065	0,7738447	648,6682	2,767269	0	17	525	401						Untertest1.avi	0	880	547	72	111	436	273	1932	0	Content		453	290	10357841	1987860037
10374	11:01:41.620	00:00:10.374	622	537,9401	414,3592	0,671103	0,7739331	646,1332	2,962492	0	507,6001	432,9268	0,4999608	0,7738619	648,642	2,817656	0	17	523	424						Untertest1.avi	0	880	547	72	111	436	273	1932	0	Content		451	313	10374464	1987876660
10391	11:01:41.637	00:00:10.391	623	526,4589	401,1437	0,6712267	0,7738343	646,3657	2,901583	0	507,8429	404,7355	0,5001051	0,7737149	648,8752	2,747566	0	17	517	403						Untertest1.avi	0	880	547	72	111	436	273	1932	0	Content		445	292	10391214	1987893410
10408	11:01:41.654	00:00:10.407	624	509,188	383,5782	0,6713725	0,7734764	646,3314	2,849189	0	506,9778	383,2079	0,5003662	0,7733761	648,6456	2,679166	0	17	508	383						Untertest1.avi	0	880	547	72	111	436	273	1932	0	Content		436	272	10407839	1987910035
10424	11:01:41.670	00:00:10.424	625	498,4515	378,6097	0,6714196	0,7734722	646,3787	2,846631	0	505,879	408,2073	0,5003962	0,7733245	648,6685	2,735	0	17	502	393						Untertest1.avi	0	880	547	72	111	436	273	1932	0	Content		430	282	10424462	1987926658
10441	11:01:41.687	00:00:10.441	626	498,2491	384,4412	0,6714886	0,7734514	646,4018	2,810797	0	497,9334	366,5752	0,5004324	0,7732755	648,6541	2,59757	0	17	498	376						Untertest1.avi	0	880	547	72	111	436	273	1932	0	Content		426	265	10441103	1987943299
10458	11:01:41.704	00:00:10.457	627	503,0395	387,5624	0,6715235	0,7734393	646,437	2,807105	0	500,2515	392,3309	0,5004558	0,7732009	648,6645	2,593829	0	17	502	390						Untertest1.avi	0	880	547	72	111	436	273	1932	0	Content		430	279	10457708	1987959904
10474	11:01:41.720	00:00:10.474	628	503,4952	381,6352	0,6715317	0,773393	646,4782	2,743999	0	485,8437	394,8594	0,5004505	0,7731552	648,6816	2,614717	0	17	495	388						Untertest1.avi	0	880	547	72	111	436	273	1932	0	Content		423	277	10474459	1987976655
10491	11:01:41.737	00:00:10.491	629	505,2624	397,0718	0,6715114	0,7733238	646,4819	2,748307	0	497,0112	368,0275	0,5004329	0,7730867	648,687	2,501978	0	17	501	383						Untertest1.avi	0	880	547	72	111	436	273	1932	0	Content		429	272	10491102	1987993298
10508	11:01:41.754	00:00:10.507	630	507,1984	377,4902	0,6714497	0,7732636	646,3336	2,664699	0	502,3602	373,748	0,5003964	0,7730696	648,6923	2,474382	0	17	505	376						Untertest1.avi	0	880	547	72	111	436	273	1932	0	Content		433	265	10507708	1988009904
10524	11:01:41.770	00:00:10.524	631	505,3382	369,8903	0,6714062	0,7732564	646,3181	2,602794	0	488,8987	373,75	0,5003518	0,7730897	648,6794	2,415484	0	17	497	372						Untertest1.avi	0	880	547	72	111	436	273	1932	0	Content		425	261	10524454	1988026650
10541	11:01:41.787	00:00:10.541	632	501,3927	369,9825	0,6713597	0,773281	646,3011	2,591569	0	501,5325	362,7601	0,500276	0,7731549	648,8533	2,420202	0	17	501	366						Untertest1.avi	0	880	547	72	111	436	273	1932	0	Content		429	255	10541095	1988043291
10558	11:01:41.804	00:00:10.557	633	505,2661	364,4011	0,6713119	0,7733028	646,3465	2,545403	0	492,8007	373,2474	0,5002204	0,7732583	648,9048	2,342808	0	17	499	369						Untertest1.avi	0	880	547	72	111	436	273	1932	0	Content		427	258	10557703	1988059899
10574	11:01:41.820	00:00:10.574	634	510,8538	377,4314	0,6712781	0,7733285	646,3754	2,584855	0	490,1428	371,7241	0,5001379	0,7733344	648,8862	2,339071	0	17	500	375						Untertest1.avi	0	880	547	72	111	436	273	1932	0	Content		428	264	10574327	1988076523
10591	11:01:41.837	00:00:10.591	635	519,8353	393,4059	0,6712323	0,7733751	646,3862	2,610274	0	498,5262	390,1592	0,5000588	0,7734073	648,7218	2,367928	0	17	509	392						Untertest1.avi	0	880	547	72	111	436	273	1932	0	Content		437	281	10591091	1988093287
10608	11:01:41.854	00:00:10.607	636	522,0843	369,1338	0,6711666	0,7734189	646,3497	2,545849	0	486,0768	363,8987	0,4999948	0,7734663	648,6228	2,282444	0	17	504	367						Untertest1.avi	0	880	547	72	111	436	273	1932	0	Content		432	256	10607699	1988109895
10624	11:01:41.870	00:00:10.624	637	511,0974	307,4748	0,6710547	0,7734837	646,3438	2,282759	0	487,7952	373,7995	0,4999427	0,7735161	648,65	2,326704	0	17	499	341						Untertest1.avi	0	880	547	72	111	436	273	1932	0	Content		427	230	10624321	1988126517
10641	11:01:41.887	00:00:10.641	638	522,9103	378,8896	0,6709813	0,7735161	646,2457	2,470904	0	522,123	368,2115	0,4998856	0,7735559	648,7109	2,228454	0	17	523	374						Untertest1.avi	0	880	547	72	111	436	273	1932	0	Content		451	263	10641081	1988143277
10658	11:01:41.904	00:00:10.657	639	505,3417	369,426	0,6708915	0,7739621	646,2457	2,449496	0	487,9157	350,2914	0,4998063	0,7735853	648,8297	2,215095	0	17	497	360						Untertest1.avi	0	880	547	72	111	436	273	1932	0	Content		425	249	10657694	1988159890
10674	11:01:41.920	00:00:10.674	640	502,2192	352,9013	0,670831	0,7738935	646,2457	2,374978	0	497,3274	380,4042	0,4997171	0,7736056	648,8165	2,300056	0	17	500	367						Untertest1.avi	0	880	547	72	111	436	273	1932	0	Content		428	256	10674315	1988176511
10691	11:01:41.937	00:00:10.690	641	516,1862	400,8745	0,670773	0,7733415	646,3295	2,470126	0	482,5956	361,6417	0,499583	0,7736021	648,7556	2,233901	0	17	499	381						Untertest1.avi	0	880	547	72	111	436	273	1932	0	Content		427	270	10690937	1988193133
10708	11:01:41.954	00:00:10.707	642	504,2016	387,8319	0,6706744	0,7732843	646,3589	2,478004	0	494,0921	374,9473	0,4994733	0,7735608	648,6317	2,253398	0	17	499	381						Untertest1.avi	0	880	547	72	111	436	273	1932	0	Content		427	270	10707560	1988209756
10724	11:01:41.970	00:00:10.724	643	507,2043	375,2272	0,6705235	0,7732459	646,3117	2,401481	0	492,3898	384,1861	0,4993913	0,7735751	648,6821	2,289831	0	17	500	380						Untertest1.avi	0	880	547	72	111	436	273	1932	0	Content		428	269	10724308	1988226504
10741	11:01:41.987	00:00:10.740	644	518,1965	394,837	0,6704195	0,7732692	646,2417	2,512774	0	497,7126	362,6946	0,4992916	0,7736521	648,7625	2,255599	0	17	508	379						Untertest1.avi	0	880	547	72	111	436	273	1932	0	Content		436	268	10740930	1988243126
10758	11:01:42.004	00:00:10.757	645	513,6226	381,9744	0,6703443	0,7733078	646,2476	2,467332	0	511,0297	377,6314	0,4991969	0,7737988	648,8112	2,281294	0	17	512	380						Untertest1.avi	0	880	547	72	111	436	273	1932	0	Content		440	269	10757556	1988259752
10774	11:01:42.020	00:00:10.774	646	521,1822	394,8972	0,6702985	0,7733203	646,2893	2,477427	0	472,2614	383,8201	0,4991143	0,7738741	648,7978	2,296719	0	17	497	389						Untertest1.avi	0	880	547	72	111	436	273	1932	0	Content		425	278	10774303	1988276499
10791	11:01:42.037	00:00:10.790	647	513,671	391,6711	0,6702762	0,773349	646,3366	2,441102	0	479,4048	365,414	0,4990967	0,7735993	648,737	2,230211	0	17	497	379						Untertest1.avi	0	880	547	72	111	436	273	1932	0	Content		425	268	10790925	1988293121
10808	11:01:42.054	00:00:10.807	648	517,081	384,1183	0,6702591	0,7733958	646,3292	2,474784	0	489,3269	367,1817	0,4990696	0,7739838	648,731	2,280112	0	17	503	376						Untertest1.avi	0	880	547	72	111	436	273	1932	0	Content		431	265	10807547	1988309743
10824	11:01:42.070	00:00:10.824	649	531,8471	383,3372	0,6702604	0,7739339	646,3292	2,467999	0	488,1075	361,7866	0,4990823	0,7740063	648,783	2,26195	0	17	510	373						Untertest1.avi	0	880	547	72	111	436	273	1932	0	Content		438	262	10824168	1988326364
10841	11:01:42.087	00:00:10.840	650	510,8788	375,0028	0,6703027	0,7735366	646,3188	2,449462	0	484,0157	365,9527	0,4991287	0,7740427	648,8099	2,286526	0	17	497	370						Untertest1.avi	0	880	547	72	111	436	273	1932	0	Content		425	259	10840919	1988343115
10858	11:01:42.104	00:00:10.857	651	509,5508	397,3315	0,6703451	0,7735733	646,3109	2,492318	0	505,2591	353,9456	0,4991961	0,7740347	648,8413	2,272381	0	17	507	376						Untertest1.avi	0	880	547	72	111	436	273	1932	0	Content		435	265	10857541	1988359737
10874	11:01:42.120	00:00:10.874	652	525,6293	353,321	0,6703712	0,7740759	646,3109	2,419757	0	492,2971	378,3855	0,4992388	0,7740326	648,834	2,330299	0	17	509	366						Untertest1.avi	0	880	547	72	111	436	273	1932	0	Content		437	255	10874164	1988376360
10891	11:01:42.137	00:00:10.890	653	503,5922	358,4452	0,6704352	0,7736878	646,2634	2,399248	0	486,761	365,1225	0,4992931	0,7740583	648,805	2,306391	0	17	495	362						Untertest1.avi	0	880	547	72	111	436	273	1932	0	Content		423	251	10890788	1988392984
10908	11:01:42.154	00:00:10.907	654	522,5235	379,2639	0,6704503	0,7737525	646,3232	2,468983	0	496,1073	364,8192	0,4993296	0,7740384	648,6847	2,334265	0	17	509	372						Untertest1.avi	0	880	547	72	111	436	273	1932	0	Content		437	261	10907537	1988409733
10924	11:01:42.170	00:00:10.924	655	514,3065	386,0552	0,6704561	0,773773	646,323	2,519917	0	497,2451	392,0397	0,4993331	0,7739881	648,7303	2,370897	0	17	506	389						Untertest1.avi	0	880	547	72	111	436	273	1932	0	Content		434	278	10924163	1988426359
10941	11:01:42.187	00:00:10.940	656	510,7021	369,5576	0,6704367	0,7737895	646,376	2,453543	0	512,8742	358,278	0,4993239	0,7739907	648,7338	2,320144	0	17	512	364						Untertest1.avi	0	880	547	72	111	436	273	1932	0	Content		440	253	10940790	1988442986
10957	11:01:42.203	00:00:10.957	657	504,5865	367,0578	0,670414	0,7737513	646,3202	2,475371	0	491,5858	371,5681	0,4992754	0,7740341	648,9106	2,347935	0	17	498	369						Untertest1.avi	0	880	547	72	111	436	273	1932	0	Content		426	258	10957410	1988459606
10974	11:01:42.220	00:00:10.974	658	512,442	369,8734	0,6703583	0,7736925	646,3889	2,464673	0	505,5828	370,4729	0,4992205	0,7740424	648,9865	2,421168	0	17	509	370						Untertest1.avi	0	880	547	72	111	436	273	1932	0	Content		437	259	10974161	1988476357
10991	11:01:42.237	00:00:10.990	659	526,0688	387,6719	0,6702837	0,7736011	646,4163	2,550775	0	481,7167	372,0356	0,4991253	0,7739735	648,9451	2,449629	0	17	504	380						Untertest1.avi	0	880	547	72	111	436	273	1932	0	Content		432	269	10990788	1988492984
11007	11:01:42.253	00:00:11.007	660	521,4563	393,7007	0,6701956	0,7735149	646,5651	2,598247	0	493,6371	362,7682	0,4990357	0,7739155	648,8796	2,352329	0	17	508	378						Untertest1.avi	0	880	547	72	111	436	273	1932	0	Content		436	267	11007408	1988509604
11024	11:01:42.270	00:00:11.024	661	515,0714	364,9522	0,6701058	0,7734041	646,4474	2,520599	0	498,6515	365,2935	0,4989463	0,7741921	648,7985	2,423324	0	17	507	365						Untertest1.avi	0	880	547	72	111	436	273	1932	0	Content		435	254	11024034	1988526230
11041	11:01:42.287	00:00:11.040	662	503,4103	371,7919	0,6700233	0,7733723	646,4747	2,563608	0	491,0569	378,8139	0,4989185	0,7738565	648,8204	2,509547	0	17	497	375						Untertest1.avi	0	880	547	72	111	436	273	1932	0	Content		425	264	11040781	1988542977
11057	11:01:42.303	00:00:11.057	663	513,5303	377,4073	0,6699687	0,7733476	646,4023	2,60385	0	498,2366	361,4325	0,4988836	0,7738584	648,807	2,436481	0	17	506	369						Untertest1.avi	0	880	547	72	111	436	273	1932	0	Content		434	258	11057403	1988559599
11074	11:01:42.320	00:00:11.074	664	510,8867	371,993	0,6699318	0,7733054	646,3036	2,616404	0	489,4063	374,2214	0,498846	0,7738853	648,847	2,502399	0	17	500	373						Untertest1.avi	0	880	547	72	111	436	273	1932	0	Content		428	262	11074031	1988576227
11091	11:01:42.337	00:00:11.090	665	519,7008	385,6897	0,6699076	0,7733159	646,3246	2,614144	0	501,8764	387,2475	0,4988037	0,7739226	648,9307	2,522787	0	17	511	386						Untertest1.avi	0	880	547	72	111	436	273	1932	0	Content		439	275	11090777	1988592973
11107	11:01:42.353	00:00:11.107	666	523,0036	385,1447	0,6698964	0,7733255	646,2987	2,673951	0	487,9504	378,7127	0,4987837	0,7739849	648,897	2,535871	0	17	505	382						Untertest1.avi	0	880	547	72	111	436	273	1932	0	Content		433	271	11107415	1988609611
11124	11:01:42.370	00:00:11.124	667	518,4419	386,7896	0,669888	0,7733552	646,2631	2,653007	0	497,1153	394,1115	0,4987713	0,7740702	648,9231	2,571528	0	17	508	390						Untertest1.avi	0	880	547	72	111	436	273	1932	0	Content		436	279	11124027	1988626223
11141	11:01:42.387	00:00:11.140	668	520,4845	398,3583	0,6698713	0,7738521	646,2631	2,702333	0	488,9951	375,3658	0,4987737	0,774117	648,9142	2,509003	0	17	505	387						Untertest1.avi	0	880	547	72	111	436	273	1932	0	Content		433	276	11140650	1988642846
11157	11:01:42.403	00:00:11.157	669	507,2452	378,2797	0,6698992	0,7734563	646,2483	2,689136	0	504,3576	370,0984	0,4987775	0,7741917	648,967	2,514861	0	17	506	374						Untertest1.avi	0	880	547	72	111	436	273	1932	0	Content		434	263	11157397	1988659593
11174	11:01:42.420	00:00:11.174	670	515,1396	385,7519	0,6699274	0,7735599	646,2811	2,696147	0	500,1609	379,3484	0,4988105	0,7742735	648,8991	2,545601	0	17	508	383						Untertest1.avi	0	880	547	72	111	436	273	1932	0	Content		436	272	11174020	1988676216
11191	11:01:42.437	00:00:11.190	671	500,6057	395,0954	0,6699837	0,7736461	646,2525	2,73349	0	494,9772	376,4723	0,4988506	0,7743276	648,8558	2,572501	0	17	498	386						Untertest1.avi	0	880	547	72	111	436	273	1932	0	Content		426	275	11190641	1988692837
11207	11:01:42.453	00:00:11.207	672	505,2167	382,1231	0,6700754	0,7736982	646,3345	2,715497	0	495,9261	373,4153	0,4989198	0,7743254	648,6649	2,616755	0	17	501	378						Untertest1.avi	0	880	547	72	111	436	273	1932	0	Content		429	267	11207262	1988709458
11224	11:01:42.470	00:00:11.224	673	514,9105	393,4496	0,6701791	0,773723	646,4446	2,745651	0	505,577	380,0961	0,4989812	0,774295	648,6364	2,625469	0	17	510	387						Untertest1.avi	0	880	547	72	111	436	273	1932	0	Content		438	276	11224010	1988726206
11241	11:01:42.487	00:00:11.240	674	505,657	363,2596	0,6702752	0,7737361	646,3225	2,695112	0	484,9273	383,975	0,4990694	0,7742516	648,7448	2,644062	0	17	495	374						Untertest1.avi	0	880	547	72	111	436	273	1932	0	Content		423	263	11240653	1988742849
11257	11:01:42.503	00:00:11.257	675	510,7303	393,3724	0,6703548	0,7737489	646,2951	2,769761	0	495,4864	397,9474	0,4992005	0,7742097	648,945	2,720608	0	17	503	396						Untertest1.avi	0	880	547	72	111	436	273	1932	0	Content		431	285	11257259	1988759455
11274	11:01:42.520	00:00:11.273	676	506,3381	380,468	0,6704537	0,7737305	646,2338	2,816679	0	510,774	364,1795	0,4993107	0,7741724	648,8945	2,629257	0	17	509	372						Untertest1.avi	0	880	547	72	111	436	273	1932	0	Content		437	261	11273883	1988776079
11291	11:01:42.537	00:00:11.290	677	513,0432	383,1878	0,6705556	0,773712	646,3354	2,834669	0	503,8976	388,072	0,499406	0,7741275	648,6445	2,713869	0	17	508	386						Untertest1.avi	0	880	547	72	111	436	273	1932	0	Content		436	275	11290630	1988792826
11307	11:01:42.553	00:00:11.307	678	512,4552	376,4349	0,6706158	0,7736621	646,3627	2,816684	0	500,287	366,1172	0,4994583	0,7740642	648,6587	2,680583	0	17	506	371						Untertest1.avi	0	880	547	72	111	436	273	1932	0	Content		434	260	11307254	1988809450
11324	11:01:42.570	00:00:11.323	679	513,1047	378,2697	0,6706282	0,7736098	646,3478	2,811637	0	492,7098	374,2386	0,4994711	0,7739621	648,7132	2,655466	0	17	503	376						Untertest1.avi	0	880	547	72	111	436	273	1932	0	Content		431	265	11323880	1988826076
11341	11:01:42.587	00:00:11.340	680	522,9219	377,2742	0,6706465	0,7735357	646,5276	2,816502	0	506,7334	366,8182	0,4994686	0,7738924	648,7256	2,661433	0	17	515	372						Untertest1.avi	0	880	547	72	111	436	273	1932	0	Content		443	261	11340502	1988842698
11357	11:01:42.603	00:00:11.357	681	502,0618	376,5402	0,6705955	0,7734615	646,4363	2,835573	0	498,9215	384,612	0,4994559	0,7738394	648,7308	2,720143	0	17	500	381						Untertest1.avi	0	880	547	72	111	436	273	1932	0	Content		428	270	11357252	1988859448
11374	11:01:42.620	00:00:11.373	682	520,1553	381,341	0,6705741	0,7734239	646,3871	2,854215	0	498,9823	389,9581	0,4994345	0,7738421	648,7617	2,764898	0	17	510	386						Untertest1.avi	0	880	547	72	111	436	273	1932	0	Content		438	275	11373874	1988876070
11390	11:01:42.636	00:00:11.390	683	524,2514	388,4866	0,6705291	0,7734436	646,3953	2,87869	0	512,3753	397,1568	0,4994208	0,7738947	648,7283	2,784463	0	17	518	393						Untertest1.avi	0	880	547	72	111	436	273	1932	0	Content		446	282	11390500	1988892696
11407	11:01:42.653	00:00:11.407	684	512,3703	391,7449	0,670481	0,7734488	646,3141	2,877023	0	512,0956	378,267	0,4993953	0,7739494	648,6967	2,704943	0	17	512	385						Untertest1.avi	0	880	547	72	111	436	273	1932	0	Content		440	274	11407124	1988909320
11424	11:01:42.670	00:00:11.423	685	510,9006	389,9369	0,6704429	0,7734797	646,252	2,903195	0	511,5454	397,7003	0,4993659	0,7740545	648,7526	2,778537	0	17	511	394						Untertest1.avi	0	880	547	72	111	436	273	1932	0	Content		439	283	11423875	1988926071
11440	11:01:42.686	00:00:11.440	686	512,5331	393,4777	0,670403	0,7734969	646,2805	2,858487	0	506,0465	387,4675	0,4993325	0,7741233	648,7477	2,756945	0	17	509	390						Untertest1.avi	0	880	547	72	111	436	273	1932	0	Content		437	279	11440496	1988942692
11457	11:01:42.703	00:00:11.457	687	510,0067	396,5608	0,6703821	0,7735338	646,2743	2,867014	0	504,0799	395,0961	0,4992875	0,7741731	648,9699	2,793883	0	17	507	396						Untertest1.avi	0	880	547	72	111	436	273	1932	0	Content		435	285	11457121	1988959317
11474	11:01:42.720	00:00:11.473	688	511,3105	382,9991	0,6703682	0,7736256	646,2625	2,859245	0	506,6082	386,6522	0,4992872	0,7742321	648,9387	2,739624	0	17	509	385						Untertest1.avi	0	880	547	72	111	436	273	1932	0	Content		437	274	11473871	1988976067
11490	11:01:42.736	00:00:11.490	689	503,6048	376,7114	0,6703742	0,7737215	646,2055	2,830852	0	507,1374	391,634	0,4992844	0,7742762	648,9531	2,721391	0	17	505	384						Untertest1.avi	0	880	547	72	111	436	273	1932	0	Content		433	273	11490369	1988992565
11507	11:01:42.753	00:00:11.507	690	508,8304	379,2289	0,6703858	0,773751	646,212	2,852811	0	508,6217	396,8672	0,4992951	0,7742996	648,8633	2,754922	0	17	509	388						Untertest1.avi	0	880	547	72	111	436	273	1932	0	Content		437	277	11507122	1989009318
11524	11:01:42.770	00:00:11.523	691	512,915	399,441	0,670375	0,7737365	646,1923	2,877811	0	513,8214	370,0731	0,4992839	0,7742901	648,8745	2,671769	0	17	513	385						Untertest1.avi	0	880	547	72	111	436	273	1932	0	Content		441	274	11523746	1989025942
11540	11:01:42.786	00:00:11.540	692	501,0232	375,7487	0,6703531	0,7736728	646,2034	2,839295	0	512,6452	381,3767	0,4992624	0,7742795	648,8919	2,668329	0	17	507	379						Untertest1.avi	0	880	547	72	111	436	273	1932	0	Content		435	268	11540370	1989042566
11557	11:01:42.803	00:00:11.557	693	507,7781	377,3529	0,6703321	0,7735962	646,1732	2,840439	0	513,0341	398,0646	0,4992256	0,7742572	648,841	2,667615	0	17	510	388						Untertest1.avi	0	880	547	72	111	436	273	1932	0	Content		438	277	11557117	1989059313
11574	11:01:42.820	00:00:11.573	694	510,6515	383,5564	0,6703112	0,7735767	646,2095	2,863027	0	509,3505	383,8282	0,4991825	0,7742399	648,7053	2,699398	0	17	510	384						Untertest1.avi	0	880	547	72	111	436	273	1932	0	Content		438	273	11573743	1989075939
11590	11:01:42.836	00:00:11.590	695	506,2476	391,2308	0,6702862	0,7735614	646,1456	2,883069	0	502,5715	391,6241	0,4991464	0,7742363	648,6505	2,734147	0	17	504	391						Untertest1.avi	0	880	547	72	111	436	273	1932	0	Content		432	280	11590364	1989092560
11607	11:01:42.853	00:00:11.606	696	507,5049	376,2094	0,6702488	0,7735494	646,1744	2,824736	0	500,2064	383,5351	0,4990859	0,7742646	648,6108	2,673233	0	17	504	380						Untertest1.avi	0	880	547	72	111	436	273	1932	0	Content		432	269	11606990	1989109186
11624	11:01:42.870	00:00:11.623	697	513,9	381,584	0,6702228	0,773555	646,1265	2,866969	0	505,1829	386,2605	0,499054	0,7742946	648,5515	2,666686	0	17	510	384						Untertest1.avi	0	880	547	72	111	436	273	1932	0	Content		438	273	11623613	1989125809
11640	11:01:42.886	00:00:11.640	698	520,7359	387,7077	0,6702148	0,7735761	646,1335	2,887318	0	499,5767	380,3689	0,4990449	0,7743472	648,5063	2,689733	0	17	510	384						Untertest1.avi	0	880	547	72	111	436	273	1932	0	Content		438	273	11640361	1989142557
11657	11:01:42.903	00:00:11.656	699	512,4252	388,7775	0,6702247	0,7736197	646,0986	2,859123	0	509,764	378,2654	0,4990584	0,774416	648,4967	2,706821	0	17	511	384						Untertest1.avi	0	880	547	72	111	436	273	1932	0	Content		439	273	11656986	1989159182
11674	11:01:42.920	00:00:11.673	700	509,8282	378,8218	0,6702522	0,7737043	646,0687	2,828291	0	496,6819	375,2917	0,4990873	0,7744384	648,4594	2,622427	0	17	503	377						Untertest1.avi	0	880	547	72	111	436	273	1932	0	Content		431	266	11673737	1989175933
11690	11:01:42.936	00:00:11.690	701	513,1713	389,6672	0,6702918	0,7737519	646,0717	2,885214	0	509,3979	367,7066	0,4991512	0,7744299	648,5264	2,625069	0	17	511	379						Untertest1.avi	0	880	547	72	111	436	273	1932	0	Content		439	268	11690358	1989192554
11707	11:01:42.953	00:00:11.706	702	515,7828	378,9122	0,6703401	0,7738358	646,0483	2,898127	0	500,8809	386,3957	0,4992082	0,7744276	648,5049	2,72945	0	17	508	383						Untertest1.avi	0	880	547	72	111	436	273	1932	0	Content		436	272	11706983	1989209179
11724	11:01:42.970	00:00:11.723	703	508,5634	371,2495	0,6703827	0,7739637	646,0639	2,852303	0	505,846	390,8679	0,499271	0,7744579	648,5979	2,718098	0	17	507	381						Untertest1.avi	0	880	547	72	111	436	273	1932	0	Content		435	270	11723606	1989225802
11740	11:01:42.986	00:00:11.740	704	514,7648	387,0862	0,6704122	0,77402	645,973	2,893756	0	508,7133	403,9628	0,4993358	0,7745275	648,4482	2,751242	0	17	512	396						Untertest1.avi	0	880	547	72	111	436	273	1932	0	Content		440	285	11740227	1989242423
11757	11:01:43.003	00:00:11.756	705	514,4052	379,8723	0,6704342	0,774078	645,9012	2,861766	0	508,862	387,8062	0,4993559	0,7745652	648,4324	2,714322	0	17	512	384						Untertest1.avi	0	880	547	72	111	436	273	1932	0	Content		440	273	11756975	1989259171
11774	11:01:43.020	00:00:11.773	706	506,448	387,5894	0,6704237	0,774146	645,9597	2,899751	0	510,2884	383,5876	0,4993595	0,77457	648,4071	2,759273	0	17	508	386						Untertest1.avi	0	880	547	72	111	436	273	1932	0	Content		436	275	11773598	1989275794
11790	11:01:43.036	00:00:11.790	707	515,2347	379,2708	0,6703901	0,7741787	645,9774	2,88823	0	507,6521	383,5513	0,4993271	0,7745673	648,4296	2,734591	0	17	511	381						Untertest1.avi	0	880	547	72	111	436	273	1932	0	Content		439	270	11790220	1989292416
11807	11:01:43.053	00:00:11.806	708	501,9746	373,347	0,6703511	0,7741964	645,9666	2,861298	0	515,3608	385,3964	0,4992598	0,7746057	648,5966	2,760981	0	17	509	379						Untertest1.avi	0	880	547	72	111	436	273	1932	0	Content		437	268	11806970	1989309166
11824	11:01:43.070	00:00:11.823	709	512,4978	383,4919	0,670278	0,774126	646,1377	2,877589	0	511,1972	397,8121	0,4991432	0,7746384	648,5463	2,806683	0	17	512	391						Untertest1.avi	0	880	547	72	111	436	273	1932	0	Content		440	280	11823595	1989325791
11840	11:01:43.086	00:00:11.840	710	519,3077	392,2753	0,6701345	0,7740217	646,0152	2,898897	0	511,7936	379,1152	0,4990126	0,7746058	648,5619	2,760733	0	17	516	386						Untertest1.avi	0	880	547	72	111	436	273	1932	0	Content		444	275	11840221	1989342417
11857	11:01:43.103	00:00:11.856	711	508,3933	367,3622	0,6699687	0,7739226	646,018	2,844675	0	503,4752	381,7378	0,4989072	0,7745147	648,5311	2,760962	0	17	506	375						Untertest1.avi	0	880	547	72	111	436	273	1932	0	Content		434	264	11856846	1989359042
11873	11:01:43.119	00:00:11.873	712	507,8226	376,1835	0,6698374	0,7737078	646,064	2,885617	0	494,9543	400,2418	0,498768	0,7744124	648,8057	2,784749	0	17	501	388						Untertest1.avi	0	880	547	72	111	436	273	1932	0	Content		429	277	11873469	1989375665
11890	11:01:43.136	00:00:11.890	713	513,2576	372,692	0,6697209	0,773628	646,1257	2,884719	0	505,0944	374,2034	0,4985933	0,7743796	648,6492	2,719163	0	17	509	373						Untertest1.avi	0	880	547	72	111	436	273	1932	0	Content		437	262	11890218	1989392414
11907	11:01:43.153	00:00:11.906	714	514,1695	391,5022	0,66953	0,7735403	646,1124	2,935928	0	493,3687	376,5555	0,498473	0,7743666	648,5943	2,718405	0	17	504	384						Untertest1.avi	0	880	547	72	111	436	273	1932	0	Content		432	273	11906840	1989409036
11923	11:01:43.169	00:00:11.923	715	499,6416	373,0998	0,6694051	0,7734653	646,1377	2,844384	0	496,3572	390,6353	0,4983573	0,7743506	648,8038	2,776406	0	17	498	382						Untertest1.avi	0	880	547	72	111	436	273	1932	0	Content		426	271	11923463	1989425659
11940	11:01:43.186	00:00:11.940	716	504,7857	378,6891	0,6693114	0,7734205	646,2277	2,889549	0	503,744	392,9068	0,4982415	0,7743845	648,9127	2,80935	0	17	504	386						Untertest1.avi	0	880	547	72	111	436	273	1932	0	Content		432	275	11940212	1989442408
11957	11:01:43.203	00:00:11.956	717	503,4608	374,3394	0,6692126	0,7734305	646,2213	2,884606	0	503,4138	405,7779	0,4981052	0,7744408	648,7631	2,813908	0	17	503	390						Untertest1.avi	0	880	547	72	111	436	273	1932	0	Content		431	279	11956834	1989459030
11973	11:01:43.219	00:00:11.973	718	516,439	385,6814	0,6691058	0,7734876	646,272	2,920305	0	505,5029	372,2767	0,4980121	0,7745976	648,7579	2,742516	0	17	511	379						Untertest1.avi	0	880	547	72	111	436	273	1932	0	Content		439	268	11973458	1989475654
11990	11:01:43.236	00:00:11.990	719	403,6803	393,5012	0,6698651	0,7736999	646,4459	2,951494	0	396,934	385,3295	0,4989091	0,7746968	648,7689	2,838155	0	18	400	389						Untertest1.avi	0	880	547	72	111	163	273	600	0	Content		328	278	11990081	1989492277
12007	11:01:43.253	00:00:12.006	720	269,167	386,4826	0,6707888	0,7740456	646,233	2,913985	0	268,1968	381,4667	0,5000419	0,7743915	648,6942	2,826082	0	18	269	384						Untertest1.avi	0	880	547	72	111	163	273	600	0	Content		197	273	12006704	1989508900
12023	11:01:43.269	00:00:12.023	721	238,9921	395,1053	0,6710474	0,7740821	646,2437	2,929306	0	238,4825	367,8634	0,5003482	0,7747883	648,5932	2,791284	0	18	239	381						Untertest1.avi	0	880	547	72	111	163	273	600	0	Content		167	270	12023453	1989525649
12040	11:01:43.286	00:00:12.040	722	226,0107	378,2064	0,6710077	0,7740728	646,1129	2,93384	0	240,6021	377,1117	0,5002355	0,7748818	648,8489	2,827527	0	18	233	378						Untertest1.avi	0	880	547	72	111	163	273	600	0	Content		161	267	12040076	1989542272
12057	11:01:43.303	00:00:12.056	723	227,7882	386,0031	0,6710058	0,7740797	646,0107	2,932139	0	231,6037	375,022	0,5001684	0,774901	648,7291	2,813485	0	18	230	381						Untertest1.avi	0	880	547	72	111	163	273	600	0	Content		158	270	12056701	1989558897
12073	11:01:43.319	00:00:12.073	724	224,5405	383,4544	0,6710049	0,7740608	646,0125	2,937461	0	245,7362	394,6782	0,5001439	0,7748972	648,7797	2,888824	0	18	235	389						Untertest1.avi	0	880	547	72	111	163	273	600	0	Content		163	278	12073449	1989575645
12090	11:01:43.336	00:00:12.089	725	238,2404	384,5971	0,6710384	0,7740442	645,8797	2,948099	0	224,1719	378,2469	0,5001357	0,7748432	648,7309	2,857639	0	18	231	381						Untertest1.avi	0	880	547	72	111	163	273	600	0	Content		159	270	12089948	1989592144
12107	11:01:43.353	00:00:12.106	726	240,7785	387,617	0,6711001	0,7740272	645,9095	2,958947	0	219,0957	358,5648	0,5001786	0,7747574	648,6764	2,795769	0	18	230	373						Untertest1.avi	0	880	547	72	111	163	273	600	0	Content		158	262	12106697	1989608893
12123	11:01:43.369	00:00:12.123	727	235,1871	381,3662	0,6711558	0,774	645,9628	2,949015	0	231,8761	376,3984	0,5002106	0,774705	648,5966	2,860529	0	18	234	379						Untertest1.avi	0	880	547	72	111	163	273	600	0	Content		162	268	12123333	1989625529
12140	11:01:43.386	00:00:12.139	728	237,6606	380,5687	0,6712116	0,7739844	646,0065	2,959246	0	232,7146	392,3473	0,5002685	0,7746562	648,6905	2,898144	0	18	235	386						Untertest1.avi	0	880	547	72	111	163	273	600	0	Content		163	275	12139947	1989642143
12157	11:01:43.403	00:00:12.156	729	222,7668	373,3188	0,6712361	0,7739444	646,0375	2,96322	0	251,6854	400,0231	0,500258	0,7748706	648,6905	2,926335	0	18	237	387						Untertest1.avi	0	880	547	72	111	163	273	600	0	Content		165	276	12156698	1989658894
12173	11:01:43.419	00:00:12.173	730	235,1489	384,3202	0,6712442	0,773925	646,0282	3,013927	0	234,5719	391,4449	0,5002617	0,7748457	648,6905	2,922269	0	18	235	388						Untertest1.avi	0	880	547	72	111	163	273	600	0	Content		163	277	12173320	1989675516
12190	11:01:43.436	00:00:12.190	731	240,6752	379,1985	0,6712477	0,7739143	646,0004	3,016966	0	236,8465	376,1712	0,5002809	0,7745237	648,645	2,935074	0	18	239	378						Untertest1.avi	0	880	547	72	111	163	273	600	0	Content		167	267	12190067	1989692263
12207	11:01:43.453	00:00:12.206	732	237,0912	372,5934	0,6712303	0,7739096	645,9948	2,99281	0	236,3839	378,4917	0,5002651	0,7745209	648,658	2,915699	0	18	237	376						Untertest1.avi	0	880	547	72	111	163	273	600	0	Content		165	265	12206569	1989708765
12223	11:01:43.469	00:00:12.223	733	240,8056	388,6622	0,6712129	0,7738946	646,0016	3,031344	0	240,2565	391,2317	0,5002206	0,7748334	648,658	2,968737	0	18	241	390						Untertest1.avi	0	880	547	72	111	163	273	600	0	Content		169	279	12223317	1989725513
12240	11:01:43.486	00:00:12.239	734	226,6041	377,3562	0,6711534	0,7738286	645,9156	3,007745	0	242,6373	384,2621	0,5001878	0,7745158	648,5972	2,948404	0	18	235	381						Untertest1.avi	0	880	547	72	111	163	273	600	0	Content		163	270	12239939	1989742135
12257	11:01:43.503	00:00:12.256	735	233,3196	377,9482	0,6711164	0,7738773	645,8844	3,018306	0	246,4842	390,0307	0,5001339	0,7745432	648,718	2,965284	0	18	240	384						Untertest1.avi	0	880	547	72	111	163	273	600	0	Content		168	273	12256564	1989758760
12273	11:01:43.519	00:00:12.273	736	235,3878	376,8902	0,671094	0,7738963	645,8257	3,030496	0	245,0208	396,2385	0,5001193	0,7745935	648,6401	2,935851	0	18	240	387						Untertest1.avi	0	880	547	72	111	163	273	600	0	Content		168	276	12273329	1989775525
12290	11:01:43.536	00:00:12.289	737	232,8218	379,8905	0,671078	0,7739255	645,7897	3,014895	0	243,1685	409,266	0,5001005	0,7746577	648,6447	2,902801	0	18	238	395						Untertest1.avi	0	880	547	72	111	163	273	600	0	Content		166	284	12289938	1989792134
12307	11:01:43.553	00:00:12.306	738	239,2279	381,7812	0,6710774	0,7739494	645,7867	3,027906	0	227,4803	381,8437	0,5000949	0,7746894	648,623	2,8226	0	18	233	382						Untertest1.avi	0	880	547	72	111	163	273	600	0	Content		161	271	12306561	1989808757
12323	11:01:43.569	00:00:12.323	739	231,8845	378,3031	0,6710626	0,7739851	645,6799	2,995108	0	226,8746	376,3173	0,5001005	0,7747297	648,5756	2,793795	0	18	229	377						Untertest1.avi	0	880	547	72	111	163	273	600	0	Content		157	266	12323185	1989825381
12340	11:01:43.586	00:00:12.339	740	233,0306	381,1625	0,6710903	0,77403	645,7611	2,994063	0	217,0681	379,3766	0,5001243	0,7744336	648,5741	2,798611	0	18	225	380						Untertest1.avi	0	880	547	72	111	163	273	600	0	Content		153	269	12339809	1989842005
12357	11:01:43.603	00:00:12.356	741	237,8835	386,81	0,6711076	0,7740112	645,7915	3,005083	0	225,2756	383,2131	0,500117	0,7747062	648,5741	2,781891	0	18	232	385						Untertest1.avi	0	880	547	72	111	163	273	600	0	Content		160	274	12356558	1989858754
12373	11:01:43.619	00:00:12.373	742	236,5018	380,905	0,6711329	0,7739564	645,7759	2,993362	0	229,1203	384,2263	0,5001366	0,7746336	648,6098	2,772746	0	18	233	383						Untertest1.avi	0	880	547	72	111	163	273	600	0	Content		161	272	12373182	1989875378
12390	11:01:43.636	00:00:12.389	743	237,3039	382,3395	0,671149	0,7738805	645,7485	2,967267	0	233,2898	375,8723	0,5001722	0,7745763	648,5381	2,736885	0	18	235	379						Untertest1.avi	0	880	547	72	111	163	273	600	0	Content		163	268	12389807	1989892003
12407	11:01:43.653	00:00:12.406	744	241,6758	393,4738	0,6711717	0,773749	645,7745	2,991588	0	225,0778	380,1108	0,5001789	0,7745393	648,5248	2,716965	0	18	233	387						Untertest1.avi	0	880	547	72	111	163	273	600	0	Content		161	276	12406554	1989908750
12423	11:01:43.669	00:00:12.423	745	244,4555	397,1637	0,6711752	0,7737423	645,7601	3,031758	0	230,4177	403,5887	0,5001578	0,7748329	648,5248	2,751835	0	18	237	400						Untertest1.avi	0	880	547	72	111	163	273	600	0	Content		165	289	12423177	1989925373
12440	11:01:43.686	00:00:12.439	746	225,9008	379,9969	0,6711867	0,773758	645,7705	2,932276	0	225,0996	387,9272	0,5001769	0,7748339	648,5248	2,724549	0	18	226	384						Untertest1.avi	0	880	547	72	111	163	273	600	0	Content		154	273	12439803	1989941999
12456	11:01:43.702	00:00:12.456	747	247,0219	395,459	0,6712102	0,7738243	645,8548	3,014133	0	224,2063	378,7581	0,5002175	0,7745591	648,5565	2,713804	0	18	236	387						Untertest1.avi	0	880	547	72	111	163	273	600	0	Content		164	276	12456426	1989958622
12473	11:01:43.719	00:00:12.473	748	244,756	387,027	0,6712537	0,7739	645,8271	2,969152	0	230,5034	385,582	0,5002671	0,7745947	648,5726	2,692319	0	18	238	386						Untertest1.avi	0	880	547	72	111	163	273	600	0	Content		166	275	12473046	1989975242
12490	11:01:43.736	00:00:12.489	749	242,3867	388,6953	0,6712848	0,7739527	645,823	2,957147	0	233,5276	394,9025	0,5003135	0,7746614	648,472	2,746011	0	18	238	392						Untertest1.avi	0	880	547	72	111	163	273	600	0	Content		166	281	12489796	1989991992
12506	11:01:43.752	00:00:12.506	750	250,4402	392,6246	0,6713291	0,7740142	645,8053	2,959788	0	229,3874	382,9634	0,5003582	0,774716	648,4687	2,685174	0	18	240	388						Untertest1.avi	0	880	547	72	111	163	273	600	0	Content		168	277	12506419	1990008615
12523	11:01:43.769	00:00:12.523	751	241,41	394,3622	0,6713943	0,7740682	645,7368	2,938765	0	241,742	404,4287	0,5004092	0,774725	648,4221	2,702553	0	18	242	399						Untertest1.avi	0	880	547	72	111	163	273	600	0	Content		170	288	12523042	1990025238
12540	11:01:43.786	00:00:12.539	752	240,5365	382,1942	0,6714588	0,7741293	645,6771	2,937176	0	220,4359	384,7689	0,5004734	0,7747279	648,4482	2,684644	0	18	230	383						Untertest1.avi	0	880	547	72	111	163	273	600	0	Content		158	272	12539791	1990041987
12556	11:01:43.802	00:00:12.556	753	227,9142	372,9047	0,6715574	0,7741836	645,5734	2,908765	0	218,814	376,9816	0,5005679	0,7747391	648,5519	2,671981	0	18	223	375						Untertest1.avi	0	880	547	72	111	163	273	600	0	Content		151	264	12556414	1990058610
12573	11:01:43.819	00:00:12.573	754	246,8968	393,6454	0,6715119	0,7741845	645,6327	2,882528	0	230,891	375,7478	0,5005111	0,7747697	648,3827	2,667404	0	18	239	385						Untertest1.avi	0	880	547	72	111	163	273	600	0	Content		167	274	12573036	1990075232
12590	11:01:43.836	00:00:12.589	755	353,2204	392,9174	0,6707032	0,7741689	645,8803	2,934258	0	369,4018	369,826	0,4997877	0,7748644	648,5875	2,622163	0	19	361	381						Untertest1.avi	0	880	547	72	111	335	276	800	0	Content		289	270	12589659	1990091855
12606	11:01:43.852	00:00:12.606	756	414,4672	387,4957	0,6703768	0,7743844	646,3331	2,929118	0	395,8848	381,1856	0,4993898	0,7748964	648,6022	2,640231	0	19	405	384						Untertest1.avi	0	880	547	72	111	335	276	800	0	Content		333	273	12606409	1990108605
12623	11:01:43.869	00:00:12.623	757	405,0986	389,0593	0,6704242	0,7744207	646,2689	2,921189	0	392,4641	386,6055	0,4994267	0,7748138	648,4644	2,630529	0	19	399	388						Untertest1.avi	0	880	547	72	111	335	276	800	0	Content		327	277	12623032	1990125228
12640	11:01:43.886	00:00:12.639	758	407,2578	377,9014	0,6704852	0,7744026	646,4337	2,887417	0	389,7345	375,7234	0,4994416	0,7747775	648,5195	2,615777	0	19	398	377						Untertest1.avi	0	880	547	72	111	335	276	800	0	Content		326	266	12639655	1990141851
12656	11:01:43.902	00:00:12.656	759	411,9526	375,5494	0,670523	0,7743743	646,4637	2,922676	0	397,103	381,7626	0,4994525	0,7747457	648,4937	2,625399	0	19	405	379						Untertest1.avi	0	880	547	72	111	335	276	800	0	Content		333	268	12656276	1990158472
12673	11:01:43.919	00:00:12.673	760	420,6022	387,5086	0,6705259	0,7743121	646,4846	2,957782	0	396,3448	391,0793	0,4994478	0,774722	648,5336	2,667099	0	19	408	389						Untertest1.avi	0	880	547	72	111	335	276	800	0	Content		336	278	12673025	1990175221
12690	11:01:43.936	00:00:12.689	761	419,0139	377,836	0,6704633	0,7742085	646,4512	2,922758	0	402,182	391,1399	0,4994138	0,7746519	648,5346	2,686153	0	19	411	384						Untertest1.avi	0	880	547	72	111	335	276	800	0	Content		339	273	12689649	1990191845
12706	11:01:43.952	00:00:12.706	762	421,7859	383,552	0,6704081	0,774116	646,4175	2,91851	0	398,0504	382,4276	0,4993659	0,7745548	648,5451	2,652894	0	19	410	383						Untertest1.avi	0	880	547	72	111	335	276	800	0	Content		338	272	12706272	1990208468
12723	11:01:43.969	00:00:12.722	763	417,2509	388,3435	0,6703754	0,7740306	646,5074	2,920202	0	408,8499	409,4486	0,4993072	0,7744296	648,7206	2,715689	0	19	413	399						Untertest1.avi	0	880	547	72	111	335	276	800	0	Content		341	288	12722895	1990225091
12740	11:01:43.986	00:00:12.739	764	409,9771	376,636	0,6703551	0,773987	646,4969	2,897834	0	408,2056	394,0834	0,4992877	0,7743962	648,7481	2,666219	0	19	409	385						Untertest1.avi	0	880	547	72	111	335	276	800	0	Content		337	274	12739645	1990241841
12756	11:01:44.002	00:00:12.756	765	413,4115	375,4108	0,6703525	0,7739466	646,5649	2,922761	0	409,8336	389,1743	0,4992904	0,7743781	648,7577	2,666047	0	19	412	382						Untertest1.avi	0	880	547	72	111	335	276	800	0	Content		340	271	12756268	1990258464
12773	11:01:44.019	00:00:12.772	766	414,5009	376,3538	0,6703576	0,7739331	646,5483	2,960611	0	397,0625	396,3033	0,4993046	0,7743651	648,746	2,709159	0	19	406	386						Untertest1.avi	0	880	547	72	111	335	276	800	0	Content		334	275	12772891	1990275087
12790	11:01:44.036	00:00:12.789	767	414,5685	374,1942	0,670364	0,7739106	646,5588	2,950964	0	408,9998	399,6702	0,4993051	0,7743738	648,8216	2,750448	0	19	412	387						Untertest1.avi	0	880	547	72	111	335	276	800	0	Content		340	276	12789643	1990291839
12806	11:01:44.052	00:00:12.806	768	414,0732	374,2869	0,6703874	0,7739147	646,5796	2,929943	0	397,3803	395,5353	0,4993244	0,7743627	648,7747	2,720333	0	19	406	385						Untertest1.avi	0	880	547	72	111	335	276	800	0	Content		334	274	12806264	1990308460
12823	11:01:44.069	00:00:12.822	769	412,9779	381,1059	0,6704204	0,7738954	646,5204	2,9453	0	403,3396	405,7855	0,4993478	0,7743894	648,74	2,721711	0	19	408	393						Untertest1.avi	0	880	547	72	111	335	276	800	0	Content		336	282	12822887	1990325083
12840	11:01:44.086	00:00:12.839	770	415,6218	390,7822	0,6704333	0,7740011	646,5709	2,964794	0	404,4089	384,9244	0,4993758	0,7744353	648,6201	2,697571	0	19	410	388						Untertest1.avi	0	880	547	72	111	335	276	800	0	Content		338	277	12839511	1990341707
12856	11:01:44.102	00:00:12.856	771	411,1673	377,0168	0,670458	0,7740484	646,5726	2,972493	0	407,7627	412,8717	0,4994212	0,7742174	648,6364	2,816583	0	19	409	395						Untertest1.avi	0	880	547	72	111	335	276	800	0	Content		337	284	12856258	1990358454
12873	11:01:44.119	00:00:12.872	772	414,129	376,7598	0,6705139	0,7740846	646,6828	2,949913	0	396,0621	379,2448	0,4994311	0,7745752	648,6158	2,739476	0	19	405	378						Untertest1.avi	0	880	547	72	111	335	276	800	0	Content		333	267	12872884	1990375080
12890	11:01:44.136	00:00:12.889	773	414,1802	384,9442	0,6705565	0,7741219	646,6571	2,991605	0	397,6281	378,4937	0,4994666	0,7746112	648,6611	2,729293	0	19	406	382						Untertest1.avi	0	880	547	72	111	335	276	800	0	Content		334	271	12889510	1990391706
12906	11:01:44.152	00:00:12.906	774	414,1572	379,2635	0,6706109	0,7741849	646,718	2,992992	0	396,7278	401,0775	0,4995146	0,7746406	648,6726	2,822665	0	19	405	390						Untertest1.avi	0	880	547	72	111	335	276	800	0	Content		333	279	12906133	1990408329
12923	11:01:44.169	00:00:12.922	775	413,4798	386,4638	0,6706761	0,7742016	646,8303	3,030631	0	399,2477	375,2193	0,4995665	0,7746227	648,7766	2,734848	0	19	406	381						Untertest1.avi	0	880	547	72	111	335	276	800	0	Content		334	270	12922884	1990425080
12940	11:01:44.186	00:00:12.939	776	413,0975	374,106	0,6707259	0,7741819	646,6964	3,008914	0	396,9762	383,6908	0,4996109	0,7745664	648,8571	2,781011	0	19	405	379						Untertest1.avi	0	880	547	72	111	335	276	800	0	Content		333	268	12939509	1990441705
12956	11:01:44.202	00:00:12.956	777	420,5644	390,712	0,6707689	0,7741636	646,7314	3,028331	0	405,8724	392,4135	0,4997135	0,7745179	648,9257	2,794478	0	19	413	392						Untertest1.avi	0	880	547	72	111	335	276	800	0	Content		341	281	12956132	1990458328
12973	11:01:44.219	00:00:12.972	778	408,9055	384,9715	0,6708148	0,7741777	646,6956	3,020121	0	402,3142	384,3038	0,4997863	0,7744498	648,9443	2,784028	0	19	406	385						Untertest1.avi	0	880	547	72	111	335	276	800	0	Content		334	274	12972769	1990474965
12990	11:01:44.236	00:00:12.989	779	412,0737	386,1494	0,6708555	0,7742068	646,6904	3,059559	0	391,8775	394,5268	0,4998388	0,774438	648,9438	2,829274	0	19	402	390						Untertest1.avi	0	880	547	72	111	335	276	800	0	Content		330	279	12989505	1990491701
13006	11:01:44.252	00:00:13.006	780	411,1143	390,3288	0,6708867	0,7741969	646,7604	3,060395	0	394,1029	396,6621	0,4998988	0,7744228	648,7523	2,842731	0	19	403	393						Untertest1.avi	0	880	547	72	111	335	276	800	0	Content		331	282	13006131	1990508327
13023	11:01:44.269	00:00:13.022	781	418,5615	385,1571	0,6709048	0,7741768	646,8	3,102525	0	403,1881	400,8064	0,4999219	0,7743714	648,7623	2,848556	0	19	411	393						Untertest1.avi	0	880	547	72	111	335	276	800	0	Content		339	282	13022767	1990524963
13039	11:01:44.285	00:00:13.039	782	416,3338	385,5391	0,6708965	0,7741462	646,8013	3,097718	0	409,5427	383,4122	0,499922	0,7743356	648,7861	2,824544	0	19	413	384						Untertest1.avi	0	880	547	72	111	335	276	800	0	Content		341	273	13039379	1990541575
13056	11:01:44.302	00:00:13.056	783	418,6646	384,1535	0,6708579	0,7741429	646,7992	3,128712	0	400,5769	386,2753	0,4998838	0,7743214	648,9858	2,867792	0	19	410	385						Untertest1.avi	0	880	547	72	111	335	276	800	0	Content		338	274	13056129	1990558325
13073	11:01:44.319	00:00:13.072	784	403,0471	381,3974	0,6708251	0,7741445	646,8729	3,105824	0	395,6552	393,5254	0,4998539	0,774349	649,101	2,863762	0	19	399	387						Untertest1.avi	0	880	547	72	111	335	276	800	0	Content		327	276	13072765	1990574961
13089	11:01:44.335	00:00:13.089	785	417,5862	394,1959	0,6707875	0,7741427	646,9519	3,101273	0	405,3076	385,9603	0,4998145	0,7743795	649,1876	2,876151	0	19	411	390						Untertest1.avi	0	880	547	72	111	335	276	800	0	Content		339	279	13089379	1990591575
13106	11:01:44.352	00:00:13.106	786	413,0819	383,4297	0,6707354	0,7741408	647,0915	3,114143	0	403,5899	401,2126	0,4997691	0,7744281	649,2314	2,883858	0	19	408	392						Untertest1.avi	0	880	547	72	111	335	276	800	0	Content		336	281	13106129	1990608325
13123	11:01:44.369	00:00:13.122	787	416,253	387,376	0,670699	0,7741538	647,2188	3,14083	0	406,8173	384,4474	0,4997355	0,774544	649,2416	2,889407	0	19	412	386						Untertest1.avi	0	880	547	72	111	335	276	800	0	Content		340	275	13122765	1990624961
13139	11:01:44.385	00:00:13.139	788	414,7925	386,269	0,6706581	0,7742128	647,2816	3,11536	0	391,3677	388,2131	0,4996927	0,7746195	649,428	2,877437	0	19	403	387						Untertest1.avi	0	880	547	72	111	335	276	800	0	Content		331	276	13139395	1990641591
13156	11:01:44.402	00:00:13.156	789	408,525	385,3647	0,6706184	0,7742598	647,3397	3,106234	0	405,1324	399,2245	0,4996656	0,7746664	649,444	2,898376	0	19	407	392						Untertest1.avi	0	880	547	72	111	335	276	800	0	Content		335	281	13156009	1990658205
13173	11:01:44.419	00:00:13.172	790	416,8155	388,9503	0,6706065	0,7743224	647,3619	3,126264	0	404,3733	393,0613	0,4996403	0,7746944	649,4022	2,897768	0	19	411	391						Untertest1.avi	0	880	547	72	111	335	276	800	0	Content		339	280	13172626	1990674822
13189	11:01:44.435	00:00:13.189	791	411,6681	388,4085	0,6705705	0,7743812	647,2383	3,093585	0	401,6545	380,756	0,4996245	0,7747042	649,4084	2,865359	0	19	407	385						Untertest1.avi	0	880	547	72	111	335	276	800	0	Content		335	274	13189378	1990691574
13206	11:01:44.452	00:00:13.206	792	404,4897	381,0377	0,6705436	0,774419	647,3215	3,068926	0	404,8455	391,8509	0,4996129	0,7747283	649,3883	2,898251	0	19	405	386						Untertest1.avi	0	880	547	72	111	335	276	800	0	Content		333	275	13206001	1990708197
13223	11:01:44.469	00:00:13.222	793	404,4897	378,2089	0,6705087	0,7743801	647,3243	3,058594	0	401,3999	383,8736	0,4995743	0,7747198	649,3202	2,868065	0	19	403	381						Untertest1.avi	0	880	547	72	111	335	276	800	0	Content		331	270	13222624	1990724820
13239	11:01:44.485	00:00:13.239	794	399,5674	383,841	0,6704532	0,7742836	647,2843	3,058264	0	411,2021	401,5331	0,4995293	0,7747179	649,2993	2,920785	0	19	405	393						Untertest1.avi	0	880	547	72	111	335	276	800	0	Content		333	282	13239375	1990741571
13256	11:01:44.502	00:00:13.255	795	405,7754	384,6915	0,6703478	0,7741786	647,2094	3,064758	0	404,3062	389,8254	0,4994387	0,7746924	649,2171	2,851768	0	19	405	387						Untertest1.avi	0	880	547	72	111	335	276	800	0	Content		333	276	13255998	1990758194
13273	11:01:44.519	00:00:13.272	796	406,8355	383,8102	0,6702499	0,7741596	647,4225	3,071582	0	405,5655	413,2938	0,4993199	0,7747095	649,4263	2,937453	0	19	406	399						Untertest1.avi	0	880	547	72	111	335	276	800	0	Content		334	288	13272620	1990774816
13289	11:01:44.535	00:00:13.289	797	424,5932	402,4445	0,6701588	0,7741743	647,567	3,125817	0	399,3267	376,7749	0,4992117	0,7747992	649,6294	2,865546	0	19	412	390						Untertest1.avi	0	880	547	72	111	335	276	800	0	Content		340	279	13289259	1990791455
13306	11:01:44.552	00:00:13.305	798	412,1623	388,8919	0,6700854	0,7742045	647,5314	3,083998	0	403,4723	391,6785	0,4991521	0,7749252	649,6209	2,918846	0	19	408	390						Untertest1.avi	0	880	547	72	111	335	276	800	0	Content		336	279	13305995	1990808191
13323	11:01:44.569	00:00:13.322	799	415,395	401,1821	0,6700435	0,7742105	647,4951	3,092441	0	411,0473	408,6583	0,4991271	0,7749867	649,5682	2,953106	0	19	413	405						Untertest1.avi	0	880	547	72	111	335	276	800	0	Content		341	294	13322620	1990824816
13339	11:01:44.585	00:00:13.339	800	408,1703	379,5728	0,6700671	0,7742236	647,558	3,079836	0	409,1965	398,1031	0,4991297	0,7750241	649,6243	2,924216	0	19	409	389						Untertest1.avi	0	880	547	72	111	335	276	800	0	Content		337	278	13339243	1990841439
13356	11:01:44.602	00:00:13.355	801	415,6449	389,6455	0,6701086	0,7742986	647,6303	3,079788	0	412,6501	380,4365	0,4991644	0,7750688	649,6431	2,873726	0	19	414	385						Untertest1.avi	0	880	547	72	111	335	276	800	0	Content		342	274	13355994	1990858190
13373	11:01:44.619	00:00:13.372	802	411,1595	391,6953	0,6701772	0,7744173	647,4771	3,074809	0	402,4176	386,8003	0,4992519	0,7751367	649,5668	2,89712	0	19	407	389						Untertest1.avi	0	880	547	72	111	335	276	800	0	Content		335	278	13372617	1990874813
13389	11:01:44.635	00:00:13.389	803	350,9819	373,4585	0,6706324	0,774698	647,167	3,086962	0	349,6587	394,9932	0,4998524	0,7751028	649,6523	2,954455	0	20	350	384						Untertest1.avi	0	880	547	72	111	214	264	766	0	Content		278	273	13389240	1990891436
13406	11:01:44.652	00:00:13.405	804	284,2424	372,6972	0,6712995	0,7748183	646,8179	3,073918	0	273,7387	387,1108	0,500631	0,7750716	649,4424	2,944237	0	20	279	380						Untertest1.avi	0	880	547	72	111	214	264	766	0	Content		207	269	13405863	1990908059
13422	11:01:44.668	00:00:13.422	805	287,4236	376,6001	0,6714571	0,7748722	647,1105	3,07401	0	283,3015	372,7639	0,5007409	0,7750984	649,5046	2,917304	0	20	285	375						Untertest1.avi	0	880	547	72	111	214	264	766	0	Content		213	264	13422489	1990924685
13439	11:01:44.685	00:00:13.439	806	294,4236	382,5597	0,6716092	0,7749391	647,2927	3,089903	0	280,0402	371,9326	0,5008265	0,7751324	649,4088	2,883828	0	20	287	377						Untertest1.avi	0	880	547	72	111	214	264	766	0	Content		215	266	13439238	1990941434
13456	11:01:44.702	00:00:13.455	807	286,9986	385,8046	0,6716977	0,7750016	647,2593	3,110976	0	274,0839	381,3255	0,5008923	0,7751471	649,3626	2,918158	0	20	281	384						Untertest1.avi	0	880	547	72	111	214	264	766	0	Content		209	273	13455865	1990958061
13472	11:01:44.718	00:00:13.472	808	274,0706	372,392	0,6717301	0,7750107	647,1478	3,069027	0	276,6721	373,2603	0,5009307	0,7750931	649,3593	2,930503	0	20	275	373						Untertest1.avi	0	880	547	72	111	214	264	766	0	Content		203	262	13472489	1990974685
13489	11:01:44.735	00:00:13.489	809	283,7218	370,4348	0,6717612	0,7749653	647,0587	3,041819	0	281,3878	377,5271	0,5009743	0,7750317	649,3734	2,92395	0	20	283	374						Untertest1.avi	0	880	547	72	111	214	264	766	0	Content		211	263	13489239	1990991435
13506	11:01:44.752	00:00:13.505	810	290,7111	367,8584	0,6717644	0,7748981	647,0841	3,063284	0	280,9409	392,3012	0,5009711	0,7749716	649,4686	2,954259	0	20	286	380						Untertest1.avi	0	880	547	72	111	214	264	766	0	Content		214	269	13505742	1991007938
13522	11:01:44.768	00:00:13.522	811	289,0045	360,9503	0,6717611	0,7748147	647,1239	3,10837	0	279,4622	371,9049	0,5009474	0,7749245	649,3894	2,909033	0	20	284	366						Untertest1.avi	0	880	547	72	111	214	264	766	0	Content		212	255	13522487	1991024683
13539	11:01:44.785	00:00:13.539	812	288,7159	367,4171	0,671761	0,7747093	647,1047	3,11347	0	287,4237	382,895	0,5009651	0,774832	649,4515	2,954273	0	20	288	375						Untertest1.avi	0	880	547	72	111	214	264	766	0	Content		216	264	13539113	1991041309
13556	11:01:44.802	00:00:13.555	813	283,7373	375,645	0,6717532	0,7744936	647,2137	3,110088	0	283,7397	371,268	0,5009548	0,774743	649,486	2,918935	0	20	284	373						Untertest1.avi	0	880	547	72	111	214	264	766	0	Content		212	262	13555739	1991057935
13572	11:01:44.818	00:00:13.572	814	285,2856	385,6428	0,6717646	0,7743774	647,1392	3,108247	0	280,3538	379,3503	0,5009564	0,774664	649,4877	2,965254	0	20	283	382						Untertest1.avi	0	880	547	72	111	214	264	766	0	Content		211	271	13572484	1991074680
13589	11:01:44.835	00:00:13.589	815	288,5996	376,741	0,6717827	0,7743427	647,1821	3,127887	0	283,5592	381,1485	0,5009601	0,7746241	649,4147	2,967809	0	20	286	379						Untertest1.avi	0	880	547	72	111	214	264	766	0	Content		214	268	13589111	1991091307
13606	11:01:44.852	00:00:13.605	816	288,2606	386,3863	0,6717834	0,7743216	647,1029	3,127661	0	283,278	367,1163	0,5009545	0,7746245	649,3207	2,969082	0	20	286	377						Untertest1.avi	0	880	547	72	111	214	264	766	0	Content		214	266	13605736	1991107932
13622	11:01:44.868	00:00:13.622	817	279,4435	375,8889	0,6717964	0,774326	647,0533	3,130748	0	281,2125	362,0814	0,5009533	0,7746204	649,2969	2,956951	0	20	280	369						Untertest1.avi	0	880	547	72	111	214	264	766	0	Content		208	258	13622358	1991124554
13639	11:01:44.885	00:00:13.638	818	286,5853	380,0484	0,6718208	0,7743188	646,945	3,135115	0	282,5331	376,426	0,5009674	0,7746274	649,2138	2,981259	0	20	285	378						Untertest1.avi	0	880	547	72	111	214	264	766	0	Content		213	267	13638982	1991141178
13656	11:01:44.902	00:00:13.655	819	283,8709	378,5659	0,6718464	0,774355	646,8478	3,171504	0	287,5191	372,8125	0,5009837	0,7746579	649,2747	2,969712	0	20	286	376						Untertest1.avi	0	880	547	72	111	214	264	766	0	Content		214	265	13655729	1991157925
13672	11:01:44.918	00:00:13.672	820	286,4196	373,8489	0,6718699	0,7744164	646,8359	3,14906	0	289,0282	374,2547	0,5009915	0,7747502	649,2218	2,97201	0	20	288	374						Untertest1.avi	0	880	547	72	111	214	264	766	0	Content		216	263	13672352	1991174548
13689	11:01:44.935	00:00:13.689	821	287,1023	378,1329	0,6718829	0,7745818	646,7948	3,190067	0	288,4164	375,4014	0,5009991	0,7748597	649,1671	2,952415	0	20	288	377						Untertest1.avi	0	880	547	72	111	214	264	766	0	Content		216	266	13689103	1991191299
13706	11:01:44.952	00:00:13.705	822	285,9068	366,1735	0,6718957	0,7747069	646,7386	3,16852	0	280,3956	373,0559	0,5009932	0,7749887	648,9742	2,97018	0	20	283	370						Untertest1.avi	0	880	547	72	111	214	264	766	0	Content		211	259	13705726	1991207922
13722	11:01:44.968	00:00:13.722	823	287,0475	376,5653	0,6719072	0,7747437	646,6118	3,190068	0	283,1528	378,4472	0,5009878	0,7750544	648,9351	2,980625	0	20	285	378						Untertest1.avi	0	880	547	72	111	214	264	766	0	Content		213	267	13722350	1991224546
13739	11:01:44.985	00:00:13.738	824	286,6661	364,9862	0,6719388	0,7747743	646,5566	3,191321	0	285,5085	373,335	0,5010052	0,7750838	648,8866	2,941667	0	20	286	369						Untertest1.avi	0	880	547	72	111	214	264	766	0	Content		214	258	13738971	1991241167
13756	11:01:45.002	00:00:13.755	825	285,794	376,5557	0,6720065	0,7748004	646,556	3,190766	0	278,4653	359,5466	0,5010551	0,7750877	648,946	2,894908	0	20	282	368						Untertest1.avi	0	880	547	72	111	214	264	766	0	Content		210	257	13755595	1991257791
13772	11:01:45.018	00:00:13.772	826	286,0351	361,5193	0,6721408	0,7748414	646,4789	3,160604	0	282,4466	387,539	0,50111	0,7754704	648,946	2,971957	0	20	284	375						Untertest1.avi	0	880	547	72	111	214	264	766	0	Content		212	264	13772219	1991274415
13789	11:01:45.035	00:00:13.788	827	290,2702	378,9838	0,6722172	0,7748757	646,4522	3,184496	0	292,9288	383,6616	0,5012138	0,775116	648,9315	2,959231	0	20	292	381						Untertest1.avi	0	880	547	72	111	214	264	766	0	Content		220	270	13788967	1991291163
13806	11:01:45.052	00:00:13.805	828	291,1595	379,4524	0,6722759	0,7748699	646,4001	3,179679	0	291,0341	373,2332	0,501283	0,7750744	648,9072	2,954682	0	20	291	376						Untertest1.avi	0	880	547	72	111	214	264	766	0	Content		219	265	13805589	1991307785
13822	11:01:45.068	00:00:13.822	829	285,4624	371,5235	0,6723291	0,7748289	646,3576	3,180416	0	290,4719	374,0836	0,5013534	0,7749755	648,7537	2,9726	0	20	288	373						Untertest1.avi	0	880	547	72	111	214	264	766	0	Content		216	262	13822339	1991324535
13839	11:01:45.085	00:00:13.838	830	285,328	374,1953	0,6723808	0,7747809	646,3362	3,189157	0	286,2836	367,3785	0,5013949	0,7748843	648,6907	2,934485	0	20	286	371						Untertest1.avi	0	880	547	72	111	214	264	766	0	Content		214	260	13838963	1991341159
13855	11:01:45.101	00:00:13.855	831	287,6941	369,4483	0,6724244	0,7747554	646,3108	3,167503	0	280,997	359,4834	0,501436	0,7748048	648,6406	2,885101	0	20	284	364						Untertest1.avi	0	880	547	72	111	214	264	766	0	Content		212	253	13855463	1991357659
13872	11:01:45.118	00:00:13.872	832	281,4021	380,1039	0,6724441	0,7747367	646,2615	3,174357	0	281,5796	384,441	0,5014445	0,7747696	648,6493	2,938692	0	20	281	382						Untertest1.avi	0	880	547	72	111	214	264	766	0	Content		209	271	13872210	1991374406
13889	11:01:45.135	00:00:13.888	833	284,5186	368,666	0,6724423	0,7747015	646,2784	3,162407	0	288,5162	387,7505	0,5014371	0,7746926	648,614	2,930097	0	20	287	378						Untertest1.avi	0	880	547	72	111	214	264	766	0	Content		215	267	13888834	1991391030
13906	11:01:45.152	00:00:13.905	834	284,1502	370,9988	0,6724176	0,7745444	646,2792	3,1314	0	271,0143	356,1056	0,5014162	0,7746462	648,6354	2,864449	0	20	278	364						Untertest1.avi	0	880	547	72	111	214	264	766	0	Content		206	253	13905584	1991407780
13922	11:01:45.168	00:00:13.922	835	284,6991	380,4414	0,6723706	0,7745062	646,2673	3,166768	0	290,9185	365,1131	0,5013575	0,7749263	648,6354	2,876649	0	20	288	373						Untertest1.avi	0	880	547	72	111	214	264	766	0	Content		216	262	13922206	1991424402
13939	11:01:45.185	00:00:13.938	836	286,2716	379,017	0,6723014	0,7745122	646,2815	3,141427	0	294,7117	377,7814	0,5013233	0,7746716	648,6542	2,912148	0	20	290	378						Untertest1.avi	0	880	547	72	111	214	264	766	0	Content		218	267	13938827	1991441023
13956	11:01:45.202	00:00:13.955	837	291,2128	375,0175	0,6722344	0,7745402	646,2813	3,126599	0	280,2389	372,2769	0,5012125	0,7747141	648,7084	2,907199	0	20	286	374						Untertest1.avi	0	880	547	72	111	214	264	766	0	Content		214	263	13955577	1991457773
13972	11:01:45.218	00:00:13.972	838	286,2835	374,9041	0,6721305	0,7745996	646,245	3,11387	0	281,6217	364,8278	0,5011157	0,774775	648,8576	2,860864	0	20	284	370						Untertest1.avi	0	880	547	72	111	214	264	766	0	Content		212	259	13972200	1991474396
13989	11:01:45.235	00:00:13.988	839	288,6407	382,457	0,672026	0,7745376	646,3249	3,118234	0	278,2567	348,892	0,5010074	0,7748194	648,685	2,818529	0	20	283	366						Untertest1.avi	0	880	547	72	111	214	264	766	0	Content		211	255	13988825	1991491021
14005	11:01:45.251	00:00:14.005	840	291,575	381,1699	0,6719223	0,7746216	646,2762	3,128519	0	278,6688	359,1625	0,5009317	0,7749271	648,691	2,840929	0	20	285	370						Untertest1.avi	0	880	547	72	111	214	264	766	0	Content		213	259	14005450	1991507646
14022	11:01:45.268	00:00:14.022	841	289,9668	369,8411	0,6718255	0,7747343	646,3869	3,128677	0	286,5423	362,3031	0,5008676	0,775007	648,7142	2,853874	0	20	288	366						Untertest1.avi	0	880	547	72	111	214	264	766	0	Content		216	255	14022074	1991524270
14039	11:01:45.285	00:00:14.038	842	291,4101	367,5795	0,6717596	0,7747691	646,3988	3,092921	0	285,434	370,6497	0,5007788	0,7750487	648,8878	2,864665	0	20	288	369						Untertest1.avi	0	880	547	72	111	214	264	766	0	Content		216	258	14038825	1991541021
14055	11:01:45.301	00:00:14.055	843	291,5972	377,9619	0,6716767	0,7747603	646,41	3,116375	0	287,6808	376,9034	0,5007021	0,7750688	648,9335	2,87222	0	20	290	377						Untertest1.avi	0	880	547	72	111	214	264	766	0	Content		218	266	14055451	1991557647
14072	11:01:45.318	00:00:14.072	844	278,1225	363,5228	0,6715556	0,774711	646,4395	3,068396	0	273,1562	359,2136	0,5005805	0,7750528	648,9385	2,827178	0	20	276	361						Untertest1.avi	0	880	547	72	111	214	264	766	0	Content		204	250	14072074	1991574270
14089	11:01:45.335	00:00:14.088	845	288,7514	376,3621	0,671485	0,7745181	646,4453	3,07865	0	282,4431	381,8399	0,5004982	0,7750394	648,8241	2,872966	0	20	286	379						Untertest1.avi	0	880	547	72	111	214	264	766	0	Content		214	268	14088825	1991591021
14105	11:01:45.351	00:00:14.105	846	292,1171	385,7382	0,6713728	0,7744533	646,54	3,115364	0	282,6548	371,6835	0,5004156	0,7750262	648,8091	2,857823	0	20	287	379						Untertest1.avi	0	880	547	72	111	214	264	766	0	Content		215	268	14105326	1991607522
14122	11:01:45.368	00:00:14.122	847	293,4759	380,7871	0,6712977	0,7743556	646,5255	3,062865	0	288,7119	369,5064	0,5003329	0,7749732	648,9496	2,854428	0	20	291	375						Untertest1.avi	0	880	547	72	111	214	264	766	0	Content		219	264	14122071	1991624267
14139	11:01:45.385	00:00:14.138	848	297,6723	378,3365	0,6712167	0,7743234	646,5792	3,085765	0	288,2362	372,0017	0,5002488	0,7749534	649,0207	2,839344	0	20	293	375						Untertest1.avi	0	880	547	72	111	214	264	766	0	Content		221	264	14138697	1991640893
14155	11:01:45.401	00:00:14.155	849	339,4604	370,2009	0,6707857	0,7742904	646,5134	3,076279	0	319,3548	356,6744	0,4998029	0,7749928	649,2346	2,835967	0	21	329	363						Untertest1.avi	0	880	547	72	111	280	263	450	0	Content		257	252	14155321	1991657517
14172	11:01:45.418	00:00:14.172	850	339,7623	373,9144	0,6704575	0,7743909	646,3561	3,067677	0	353,2788	377,0179	0,4995706	0,7751215	649,3044	2,874167	0	21	347	375						Untertest1.avi	0	880	547	72	111	280	263	450	0	Content		275	264	14172085	1991674281
14189	11:01:45.435	00:00:14.188	851	356,0251	374,5027	0,6704344	0,7744642	646,2245	3,075037	0	348,0968	363,442	0,4995482	0,7751943	649,1691	2,86532	0	21	352	369						Untertest1.avi	0	880	547	72	111	280	263	450	0	Content		280	258	14188697	1991690893
14205	11:01:45.451	00:00:14.205	852	349,2828	375,2863	0,6704291	0,7745141	646,2625	3,037769	0	346,4478	369,7182	0,4995391	0,7752979	649,1466	2,900901	0	21	348	373						Untertest1.avi	0	880	547	72	111	280	263	450	0	Content		276	262	14205320	1991707516
14222	11:01:45.468	00:00:14.221	853	355,9268	376,0055	0,6704493	0,7745663	646,2454	3,077987	0	349,201	373,6859	0,4995626	0,7753186	649,199	2,893715	0	21	353	375						Untertest1.avi	0	880	547	72	111	280	263	450	0	Content		281	264	14221944	1991724140
14239	11:01:45.485	00:00:14.238	854	350,2481	378,6553	0,6704953	0,7747238	646,2574	3,08826	0	344,7166	368,9794	0,4996009	0,7753147	649,2119	2,885661	0	21	347	374						Untertest1.avi	0	880	547	72	111	280	263	450	0	Content		275	263	14238692	1991740888
14255	11:01:45.501	00:00:14.255	855	357,8883	370,1407	0,6705999	0,7747834	646,2076	3,094432	0	349,4488	376,0012	0,4996746	0,775353	649,3375	2,888077	0	21	354	373						Untertest1.avi	0	880	547	72	111	280	263	450	0	Content		282	262	14255315	1991757511
14272	11:01:45.518	00:00:14.271	856	363,5174	373,3353	0,6707075	0,7748365	646,3325	3,137947	0	351,0455	384,6326	0,4997497	0,7753713	649,3222	2,921091	0	21	357	379						Untertest1.avi	0	880	547	72	111	280	263	450	0	Content		285	268	14271938	1991774134
14289	11:01:45.535	00:00:14.288	857	354,9495	366,183	0,6707817	0,774852	646,3889	3,103459	0	352,5569	374,4982	0,4998212	0,7753246	649,1583	2,935458	0	21	354	370						Untertest1.avi	0	880	547	72	111	280	263	450	0	Content		282	259	14288560	1991790756
14305	11:01:45.551	00:00:14.305	858	353,9392	369,1456	0,6708393	0,7748698	646,3586	3,117954	0	351,9177	377,3323	0,4999129	0,7753044	649,011	2,928425	0	21	353	373						Untertest1.avi	0	880	547	72	111	280	263	450	0	Content		281	262	14305313	1991807509
14322	11:01:45.568	00:00:14.321	859	352,7447	368,0545	0,6708852	0,7748874	646,3219	3,129508	0	342,3254	381,0319	0,4999759	0,7751795	648,9979	2,894452	0	21	348	375						Untertest1.avi	0	880	547	72	111	280	263	450	0	Content		276	264	14321944	1991824140
14339	11:01:45.585	00:00:14.338	860	344,2714	375,3234	0,6709254	0,7748758	646,3038	3,155314	0	345,9121	373,0193	0,5000193	0,7751201	649,0592	2,912955	0	21	345	374						Untertest1.avi	0	880	547	72	111	280	263	450	0	Content		273	263	14338558	1991840754
14355	11:01:45.601	00:00:14.355	861	356,1873	377,3781	0,6709481	0,7748614	646,2759	3,176132	0	350,7397	377,4611	0,5000405	0,775101	649,0954	2,910561	0	21	353	377						Untertest1.avi	0	880	547	72	111	280	263	450	0	Content		281	266	14355180	1991857376
14372	11:01:45.618	00:00:14.371	862	350,4805	372,9088	0,6709358	0,7748238	646,2571	3,148601	0	351,7853	387,1754	0,5000312	0,7750854	649,1034	2,944818	0	21	351	380						Untertest1.avi	0	880	547	72	111	280	263	450	0	Content		279	269	14371928	1991874124
14389	11:01:45.635	00:00:14.388	863	346,584	370,1371	0,6709166	0,77475	646,2383	3,167847	0	352,44	370,0089	0,4999996	0,77504	648,9734	2,936892	0	21	350	370						Untertest1.avi	0	880	547	72	111	280	263	450	0	Content		278	259	14388553	1991890749
14405	11:01:45.651	00:00:14.405	864	349,207	358,2369	0,6708971	0,7746463	646,274	3,145097	0	348,0671	374,5948	0,499962	0,7749978	648,9794	2,934993	0	21	349	366						Untertest1.avi	0	880	547	72	111	280	263	450	0	Content		277	255	14405178	1991907374
14422	11:01:45.668	00:00:14.421	865	357,1181	371,8201	0,6708621	0,7745397	646,2546	3,176499	0	351,639	377,3418	0,4999121	0,7749729	648,9595	2,970517	0	21	354	375						Untertest1.avi	0	880	547	72	111	280	263	450	0	Content		282	264	14421925	1991924121
14439	11:01:45.685	00:00:14.438	866	356,3004	370,0969	0,6708186	0,7745856	646,3669	3,185237	0	356,0639	392,264	0,4998716	0,7749928	648,9789	2,986228	0	21	356	381						Untertest1.avi	0	880	547	72	111	280	263	450	0	Content		284	270	14438550	1991940746
14455	11:01:45.701	00:00:14.455	867	352,6849	371,8635	0,6708007	0,7745353	646,3693	3,173984	0	358,2163	383,4056	0,4998139	0,7749975	649,0999	2,986431	0	21	355	378						Untertest1.avi	0	880	547	72	111	280	263	450	0	Content		283	267	14455174	1991957370
14472	11:01:45.718	00:00:14.471	868	353,6546	374,4442	0,6707762	0,7745153	646,3368	3,180214	0	350,0789	372,0123	0,4997933	0,7750052	649,0995	2,927604	0	21	352	373						Untertest1.avi	0	880	547	72	111	280	263	450	0	Content		280	262	14471798	1991973994
14489	11:01:45.735	00:00:14.488	869	355,7374	372,6998	0,6707746	0,774509	646,2859	3,185428	0	353,303	374,6197	0,4997832	0,7750356	649,1211	2,952254	0	21	355	374						Untertest1.avi	0	880	547	72	111	280	263	450	0	Content		283	263	14488547	1991990743
14505	11:01:45.751	00:00:14.505	870	351,9678	365,2664	0,6707662	0,7746049	646,2797	3,202531	0	354,0767	371,1845	0,4997633	0,775075	649,0569	2,929208	0	21	353	368						Untertest1.avi	0	880	547	72	111	280	263	450	0	Content		281	257	14505171	1992007367
14522	11:01:45.768	00:00:14.521	871	354,7912	358,4409	0,6707672	0,7746338	646,262	3,188099	0	353,9742	390,2067	0,4997545	0,7751288	649,0361	3,004477	0	21	354	374						Untertest1.avi	0	880	547	72	111	280	263	450	0	Content		282	263	14521793	1992023989
14538	11:01:45.784	00:00:14.538	872	352,7131	362,6071	0,6707398	0,7746908	646,1887	3,167514	0	352,0392	390,5215	0,4997394	0,7751592	648,9774	2,966521	0	21	352	377						Untertest1.avi	0	880	547	72	111	280	263	450	0	Content		280	266	14538416	1992040612
14555	11:01:45.801	00:00:14.555	873	354,9376	363,2737	0,6707477	0,7746328	646,2021	3,159833	0	348,19	376,6467	0,4997384	0,7751597	648,9561	2,930413	0	21	352	370						Untertest1.avi	0	880	547	72	111	280	263	450	0	Content		280	259	14555165	1992057361
14572	11:01:45.818	00:00:14.571	874	354,9929	369,8903	0,6707481	0,7747119	646,1753	3,157973	0	363,7448	383,1725	0,4997371	0,7751826	648,9391	2,946901	0	21	359	377						Untertest1.avi	0	880	547	72	111	280	263	450	0	Content		287	266	14571789	1992073985
14588	11:01:45.834	00:00:14.588	875	350,1372	365,5032	0,6707705	0,7747595	646,1545	3,137736	0	352,9442	376,2682	0,4997501	0,7752024	648,8894	2,915514	0	21	352	371						Untertest1.avi	0	880	547	72	111	280	263	450	0	Content		280	260	14588413	1992090609
14605	11:01:45.851	00:00:14.605	876	433,8767	372,2281	0,6699593	0,7747644	645,9744	3,165519	0	430,0762	391,6005	0,4990181	0,7753898	648,7704	2,955656	0	22	432	382						Untertest1.avi	0	880	547	72	111	466	266	466	0	Content		360	271	14605036	1992107232
14622	11:01:45.868	00:00:14.621	877	546,4175	363,991	0,6692581	0,7748889	646,4067	3,165619	0	534,9479	372,0511	0,4982883	0,775472	649,1268	2,863148	0	22	541	368						Untertest1.avi	0	880	547	72	111	466	266	466	0	Content		469	257	14621787	1992123983
14638	11:01:45.884	00:00:14.638	878	542,3398	370,2348	0,6692883	0,7748639	646,2538	3,176945	0	537,3111	378,1125	0,498303	0,7753812	648,9816	2,887854	0	22	540	374						Untertest1.avi	0	880	547	72	111	466	266	466	0	Content		468	263	14638410	1992140606
14655	11:01:45.901	00:00:14.655	879	535,8255	371,6942	0,669365	0,7748684	646,1735	3,132236	0	544,5833	378,9101	0,4983917	0,7753167	648,7383	2,858802	0	22	540	375						Untertest1.avi	0	880	547	72	111	466	266	466	0	Content		468	264	14655032	1992157228
14672	11:01:45.918	00:00:14.671	880	533,3575	380,4688	0,669466	0,7748785	646,0563	3,134548	0	533,9666	379,7444	0,4984689	0,7752361	648,7535	2,832085	0	22	534	380						Untertest1.avi	0	880	547	72	111	466	266	466	0	Content		462	269	14671655	1992173851
14688	11:01:45.934	00:00:14.688	881	543,0811	374,3969	0,6695981	0,7749077	646,02	3,126191	0	532,7285	384,7771	0,4985591	0,7751891	648,8561	2,862515	0	22	538	380						Untertest1.avi	0	880	547	72	111	466	266	466	0	Content		466	269	14688404	1992190600
14705	11:01:45.951	00:00:14.705	882	540,9205	368,9254	0,669704	0,7748998	646,1952	3,102176	0	540,716	395,3828	0,498635	0,7751324	648,864	2,859467	0	22	541	382						Untertest1.avi	0	880	547	72	111	466	266	466	0	Content		469	271	14705027	1992207223
14722	11:01:45.968	00:00:14.721	883	542,8918	369,9098	0,6697612	0,7748691	646,2961	3,106544	0	538,5199	372,2034	0,4986979	0,7750723	648,9484	2,81923	0	22	541	371						Untertest1.avi	0	880	547	72	111	466	266	466	0	Content		469	260	14721653	1992223849
14738	11:01:45.984	00:00:14.738	884	546,1845	362,7396	0,6697798	0,7748373	646,2877	3,085858	0	527,7627	357,014	0,4987241	0,7750174	649,0212	2,781925	0	22	537	360						Untertest1.avi	0	880	547	72	111	466	266	466	0	Content		465	249	14738276	1992240472
14755	11:01:46.001	00:00:14.755	885	549,8917	376,5412	0,6697761	0,7748386	646,3219	3,094273	0	533,7834	388,1654	0,4987352	0,775011	648,9806	2,839263	0	22	542	382						Untertest1.avi	0	880	547	72	111	466	266	466	0	Content		470	271	14755023	1992257219
14772	11:01:46.018	00:00:14.771	886	542,9638	366,5903	0,6697708	0,7748309	646,3403	3,086858	0	543,0822	391,9025	0,4987263	0,775032	649,0425	2,866811	0	22	543	379						Untertest1.avi	0	880	547	72	111	466	266	466	0	Content		471	268	14771647	1992273843
14788	11:01:46.034	00:00:14.788	887	543,6793	365,288	0,6697549	0,7748067	646,3422	3,096112	0	534,2582	368,6987	0,4987161	0,7750388	649,0834	2,812153	0	22	539	367						Untertest1.avi	0	880	547	72	111	466	266	466	0	Content		467	256	14788269	1992290465
14805	11:01:46.051	00:00:14.804	888	552,7292	363,8332	0,6697441	0,7748005	646,3929	3,07277	0	536,0763	369,4388	0,4986969	0,7750552	649,0861	2,796776	0	22	544	367						Untertest1.avi	0	880	547	72	111	466	266	466	0	Content		472	256	14804892	1992307088
14822	11:01:46.068	00:00:14.821	889	544,7556	370,6494	0,6697208	0,7748262	646,351	3,091454	0	535,7164	388,4922	0,498682	0,7751037	649,1915	2,84785	0	22	540	380						Untertest1.avi	0	880	547	72	111	466	266	466	0	Content		468	269	14821640	1992323836
14838	11:01:46.084	00:00:14.838	890	549,7833	367,6639	0,6697217	0,7748658	646,421	3,09764	0	541,0351	380,3623	0,4986765	0,7751506	649,1927	2,811799	0	22	545	374						Untertest1.avi	0	880	547	72	111	466	266	466	0	Content		473	263	14838262	1992340458
14855	11:01:46.101	00:00:14.854	891	550,0245	369,6939	0,6697096	0,7749045	646,4281	3,095411	0	536,293	381,8541	0,4986573	0,7752151	649,2708	2,82076	0	22	543	376						Untertest1.avi	0	880	547	72	111	466	266	466	0	Content		471	265	14854887	1992357083
14872	11:01:46.118	00:00:14.871	892	543,5974	363,4101	0,6696862	0,7749138	646,4301	3,079849	0	531,3361	397,1667	0,4986361	0,7751775	649,1646	2,871443	0	22	537	380						Untertest1.avi	0	880	547	72	111	466	266	466	0	Content		465	269	14871633	1992373829
14888	11:01:46.134	00:00:14.888	893	546,9214	366,1941	0,6696587	0,7748382	646,509	3,066519	0	525,134	371,9628	0,4986587	0,7751121	649,3441	2,782453	0	22	536	369						Untertest1.avi	0	880	547	72	111	466	266	466	0	Content		464	258	14888256	1992390452
14905	11:01:46.151	00:00:14.904	894	550,1863	374,6097	0,6695523	0,7746604	646,9357	3,079034	0	526,8094	388,9424	0,4987041	0,7750295	649,5964	2,841397	0	22	538	382						Untertest1.avi	0	880	547	72	111	466	266	466	0	Content		466	271	14904879	1992407075
14922	11:01:46.168	00:00:14.921	895	529,7703	377,0701	0,66965	0,7742545	647,1754	3,102444	0	512,5066	377,9332	0,4988078	0,7746832	649,8669	2,838501	0	22	521	378						Untertest1.avi	0	880	547	72	111	466	266	466	0	Content		449	267	14921503	1992423699
14938	11:01:46.184	00:00:14.938	896	502,5191	374,9754	0,6697859	0,7738139	646,9671	3,149903	0	491,1674	368,097	0,4992037	0,7741528	649,8735	2,870173	0	22	497	372						Untertest1.avi	0	880	547	72	111	466	266	466	0	Content		425	261	14938251	1992440447
14955	11:01:46.201	00:00:14.954	897	484,0717	599,5281	0,6697695	0,7737151	646,9671	2,53883	0	-1024	-768	-1	-1	-1	-1	4	22	484	600						Untertest1.avi	0	880	547	72	111	466	266	466	0	Content		412	489	14954874	1992457070
14971	11:01:46.217	00:00:14.971	898	-1024	-768	-1	-1	-1	-1	4	-1024	-768	-1	-1	-1	-1	4	22	0	0						Untertest1.avi	0	880	547	72	111	466	266	466	0	Content		-72	-111	14971498	1992473694
14988	11:01:46.234	00:00:14.988	899	-1024	-768	-1	-1	-1	-1	4	-1024	-768	-1	-1	-1	-1	4	22	0	0						Untertest1.avi	0	880	547	72	111	466	266	466	0	Content		-72	-111	14988121	1992490317
15005	11:01:46.251	00:00:15.004	900	-1024	-768	-1	-1	-1	-1	4	-1024	-768	-1	-1	-1	-1	4	22	0	0						Untertest1.avi	0	880	547	72	111	466	266	466	0	Content		-72	-111	15004868	1992507064
15021	11:01:46.267	00:00:15.021	901	-1024	-768	-1	-1	-1	-1	4	-1024	-768	-1	-1	-1	-1	4	22	0	0						Untertest1.avi	0	880	547	72	111	466	266	466	0	Content		-72	-111	15021492	1992523688
15038	11:01:46.284	00:00:15.038	902	-1024	-768	-1	-1	-1	-1	4	-1024	-768	-1	-1	-1	-1	4	22	0	0						Untertest1.avi	0	880	547	72	111	466	266	466	0	Content		-72	-111	15038116	1992540312
15055	11:01:46.301	00:00:15.054	903	-1024	-768	-1	-1	-1	-1	4	-1024	-768	-1	-1	-1	-1	4	22	0	0						Untertest1.avi	0	880	547	72	111	466	266	466	0	Content		-72	-111	15054784	1992556980
15071	11:01:46.317	00:00:15.071	904	360,0585	300,8248	0,6712334	0,7740566	647,2037	3,031311	0	373,8758	310,6785	0,5003024	0,7742776	649,621	2,841234	0	23	367	306						Untertest1.avi	0	880	547	72	111	294	205	250	0	Content		295	195	15071489	1992573685
15088	11:01:46.334	00:00:15.088	905	365,9398	318,9766	0,6713974	0,7741669	647,0229	3,054232	0	370,6815	323,0707	0,5004151	0,7743648	649,475	2,836154	0	23	368	321						Untertest1.avi	0	880	547	72	111	294	205	250	0	Content		296	210	15088114	1992590310
15105	11:01:46.351	00:00:15.104	906	372,797	308,707	0,671589	0,7743028	647,1842	3,030936	0	370,2507	314,8705	0,5005675	0,7744175	649,4193	2,842996	0	23	372	312						Untertest1.avi	0	880	547	72	111	294	205	250	0	Content		300	201	15104737	1992606933
15121	11:01:46.367	00:00:15.121	907	360,5504	312,2953	0,6717424	0,7744432	647,0684	3,066707	0	373,5782	319,9842	0,5006923	0,7745383	649,5845	2,83807	0	23	367	316						Untertest1.avi	0	880	547	72	111	294	205	250	0	Content		295	205	15121484	1992623680
15138	11:01:46.384	00:00:15.138	908	361,5793	309,037	0,6718636	0,774597	646,9482	3,011637	0	371,6672	323,6125	0,5007853	0,7748585	649,5845	2,818471	0	23	367	316						Untertest1.avi	0	880	547	72	111	294	205	250	0	Content		295	205	15138108	1992640304
15155	11:01:46.401	00:00:15.154	909	360,8377	302,6586	0,6719944	0,7747363	647,1224	3,027803	0	370,6154	329,4444	0,5009623	0,7745407	649,4351	2,871458	0	23	366	316						Untertest1.avi	0	880	547	72	111	294	205	250	0	Content		294	205	15154730	1992656926
15171	11:01:46.417	00:00:15.171	910	366,4394	316,6097	0,6721041	0,7747948	647,2552	3,05411	0	372,5291	319,1183	0,5010499	0,7745415	649,551	2,858656	0	23	369	318						Untertest1.avi	0	880	547	72	111	294	205	250	0	Content		297	207	15171354	1992673550
15188	11:01:46.434	00:00:15.187	911	364,6373	322,4905	0,6721666	0,7747949	647,2736	3,059591	0	361,2346	321,9373	0,5011281	0,7745472	649,7386	2,830096	0	23	363	322						Untertest1.avi	0	880	547	72	111	294	205	250	0	Content		291	211	15187991	1992690187
15205	11:01:46.451	00:00:15.204	912	361,5259	318,9064	0,6722031	0,7747532	647,3207	3,076094	0	361,656	308,0972	0,5011741	0,7745495	649,8253	2,84244	0	23	362	314						Untertest1.avi	0	880	547	72	111	294	205	250	0	Content		290	203	15204729	1992706925
15221	11:01:46.467	00:00:15.221	913	365,5364	318,2554	0,6722267	0,7746511	647,3081	3,058607	0	373,2325	306,718	0,5012017	0,7744766	649,8763	2,837933	0	23	369	312						Untertest1.avi	0	880	547	72	111	294	205	250	0	Content		297	201	15221351	1992723547
15238	11:01:46.484	00:00:15.237	914	367,41	336,0977	0,6722285	0,774543	647,3641	3,11606	0	362,0316	301,1644	0,5012047	0,7744318	649,8892	2,810266	0	23	365	319						Untertest1.avi	0	880	547	72	111	294	205	250	0	Content		293	208	15237975	1992740171
15255	11:01:46.501	00:00:15.254	915	363,3167	314,2634	0,6721903	0,774547	647,5413	3,101889	0	365,4419	324,1567	0,5011926	0,7743691	649,8734	2,867419	0	23	364	319						Untertest1.avi	0	880	547	72	111	294	205	250	0	Content		292	208	15254556	1992756752
15271	11:01:46.517	00:00:15.271	916	360,9595	325,8259	0,672176	0,7744203	647,5107	3,069872	0	360,4261	308,9062	0,5011778	0,7743254	649,8856	2,81802	0	23	361	317						Untertest1.avi	0	880	547	72	111	294	205	250	0	Content		289	206	15271180	1992773376
15288	11:01:46.534	00:00:15.287	917	367,6335	323,9958	0,6721599	0,7743518	647,5547	3,08851	0	364,3297	316,753	0,5011598	0,7742964	649,8735	2,836709	0	23	366	320						Untertest1.avi	0	880	547	72	111	294	205	250	0	Content		294	209	15287803	1992789999
15304	11:01:46.550	00:00:15.304	918	361,3268	312,2242	0,6721468	0,7743398	647,5645	3,087349	0	362,0458	317,4596	0,5011504	0,774327	649,8741	2,837343	0	23	362	315						Untertest1.avi	0	880	547	72	111	294	205	250	0	Content		290	204	15304427	1992806623
15321	11:01:46.567	00:00:15.321	919	428,0698	349,2798	0,6715755	0,7746077	647	3,095411	0	427,476	334,6858	0,5006454	0,7747737	649,8405	2,853609	0	24	428	342						Untertest1.avi	0	880	547	72	111	435	254	1582	0	Content		356	231	15321051	1992823247
15338	11:01:46.584	00:00:15.337	920	486,7436	351,0342	0,6710111	0,7749327	647,4345	3,100217	0	489,3032	349,6447	0,5000862	0,7751582	650,0309	2,788865	0	24	488	350						Untertest1.avi	0	880	547	72	111	435	254	1582	0	Content		416	239	15337814	1992840010
15354	11:01:46.600	00:00:15.354	921	491,3698	356,1297	0,6710191	0,7750095	647,243	3,099671	0	483,597	361,5091	0,5000836	0,7752302	649,8732	2,840421	0	24	487	359						Untertest1.avi	0	880	547	72	111	435	254	1582	0	Content		415	248	15354425	1992856621
15371	11:01:46.617	00:00:15.371	922	487,8961	347,2122	0,6710098	0,7750555	647,1912	3,064316	0	481,3849	352,6424	0,5000363	0,7753575	649,7758	2,813271	0	24	485	350						Untertest1.avi	0	880	547	72	111	435	254	1582	0	Content		413	239	15371174	1992873370
15388	11:01:46.634	00:00:15.387	923	491,0209	361,1189	0,6710037	0,7751318	647,1484	3,065826	0	493,7258	348,515	0,5000208	0,7754585	649,7131	2,779276	0	24	492	355						Untertest1.avi	0	880	547	72	111	435	254	1582	0	Content		420	244	15387800	1992889996
15404	11:01:46.650	00:00:15.404	924	492,0997	349,3187	0,6709976	0,7752351	647,1246	3,028861	0	486,6843	346,9672	0,4999915	0,7755539	649,7187	2,747357	0	24	489	348						Untertest1.avi	0	880	547	72	111	435	254	1582	0	Content		417	237	15404308	1992906504
15421	11:01:46.667	00:00:15.421	925	493,7946	351,5154	0,6709881	0,7753061	647,0667	3,002403	0	487,3159	347,0824	0,4999755	0,7756518	649,7012	2,768063	0	24	491	349						Untertest1.avi	0	880	547	72	111	435	254	1582	0	Content		419	238	15421043	1992923239
15438	11:01:46.684	00:00:15.437	926	491,7902	359,5939	0,6709892	0,7752885	647,067	3,009451	0	490,6218	354,1607	0,4999238	0,775581	649,8149	2,772442	0	24	491	357						Untertest1.avi	0	880	547	72	111	435	254	1582	0	Content		419	246	15437667	1992939863
15454	11:01:46.700	00:00:15.454	927	494,4375	359,9833	0,6709766	0,7752433	647,0662	2,999464	0	489,019	335,5579	0,4999117	0,7755427	649,7997	2,649197	0	24	492	348						Untertest1.avi	0	880	547	72	111	435	254	1582	0	Content		420	237	15454419	1992956615
15471	11:01:46.717	00:00:15.471	928	487,5644	337,4815	0,6709681	0,7752066	646,9894	2,90716	0	479,6652	352,7702	0,4998744	0,7755154	649,7569	2,720483	0	24	484	345						Untertest1.avi	0	880	547	72	111	435	254	1582	0	Content		412	234	15471043	1992973239
15488	11:01:46.734	00:00:15.487	929	484,1957	355,951	0,6709338	0,7751862	646,8664	2,933865	0	478,2999	336,9731	0,4998518	0,7754933	649,7174	2,635322	0	24	481	346						Untertest1.avi	0	880	547	72	111	435	254	1582	0	Content		409	235	15487664	1992989860
15504	11:01:46.750	00:00:15.504	930	487,3024	357,0675	0,6709152	0,7751752	646,8522	2,942013	0	475,0623	352,0481	0,4998305	0,7754685	649,7355	2,654401	0	24	481	355						Untertest1.avi	0	880	547	72	111	435	254	1582	0	Content		409	244	15504414	1993006610
15521	11:01:46.767	00:00:15.520	931	494,777	354,5887	0,6708954	0,7751131	646,8117	2,902607	0	475,3966	353,4069	0,499797	0,7754118	649,7556	2,646017	0	24	485	354						Untertest1.avi	0	880	547	72	111	435	254	1582	0	Content		413	243	15520915	1993023111
15538	11:01:46.784	00:00:15.537	932	483,5818	349,4807	0,6708674	0,7750663	646,7542	2,847283	0	470,3626	366,6717	0,499759	0,7753753	649,7577	2,652645	0	24	477	358						Untertest1.avi	0	880	547	72	111	435	254	1582	0	Content		405	247	15537662	1993039858
15554	11:01:46.800	00:00:15.554	933	489,189	343,9483	0,6708378	0,7750508	646,7076	2,852175	0	461,7586	359,0155	0,4997237	0,7753576	649,7927	2,645951	0	24	475	351						Untertest1.avi	0	880	547	72	111	435	254	1582	0	Content		403	240	15554301	1993056497
15571	11:01:46.817	00:00:15.570	934	491,256	353,6794	0,6708024	0,7750468	646,6893	2,842011	0	476,6497	361,3999	0,4996791	0,7753687	649,733	2,642207	0	24	484	358						Untertest1.avi	0	880	547	72	111	435	254	1582	0	Content		412	247	15570911	1993073107
15588	11:01:46.834	00:00:15.587	935	497,7805	357,9704	0,6707617	0,7749981	646,6819	2,84648	0	482,7958	356,0772	0,4996273	0,7753526	649,6744	2,599898	0	24	490	357						Untertest1.avi	0	880	547	72	111	435	254	1582	0	Content		418	246	15587658	1993089854
15604	11:01:46.850	00:00:15.604	936	501,7459	370,8587	0,6707132	0,7749726	646,7201	2,846591	0	482,0618	343,8068	0,4995535	0,7753314	649,4885	2,556611	0	24	492	357						Untertest1.avi	0	880	547	72	111	435	254	1582	0	Content		420	246	15604292	1993106488
15621	11:01:46.867	00:00:15.620	937	493,5807	339,321	0,6706609	0,7749547	646,7594	2,755404	0	481,5128	345,4032	0,4995051	0,7753386	649,4482	2,564073	0	24	488	342						Untertest1.avi	0	880	547	72	111	435	254	1582	0	Content		416	231	15620905	1993123101
15638	11:01:46.884	00:00:15.637	938	489,7715	348,6689	0,6705904	0,7749757	646,6884	2,824275	0	477,8168	335,4799	0,4994476	0,7753817	649,3538	2,537778	0	24	484	342						Untertest1.avi	0	880	547	72	111	435	254	1582	0	Content		412	231	15637528	1993139724
15654	11:01:46.900	00:00:15.654	939	489,649	347,3039	0,6705406	0,774958	646,5917	2,807009	0	488,1349	334,6995	0,4994049	0,775409	649,3021	2,562811	0	24	489	341						Untertest1.avi	0	880	547	72	111	435	254	1582	0	Content		417	230	15654150	1993156346
15671	11:01:46.917	00:00:15.670	940	522,3213	363,4752	0,6703396	0,7750431	646,4236	2,7835	0	517,5028	347,6885	0,499253	0,7755273	649,4763	2,51572	0	24	520	356						Untertest1.avi	0	880	547	72	111	435	254	1582	0	Content		448	245	15670899	1993173095
15688	11:01:46.934	00:00:15.687	941	511,9373	364,7714	0,6703284	0,7751049	646,346	2,76305	0	511,7836	368,1345	0,4992332	0,7755768	649,4177	2,580917	0	24	512	366						Untertest1.avi	0	880	547	72	111	435	254	1582	0	Content		440	255	15687521	1993189717
15704	11:01:46.950	00:00:15.704	942	520,602	377,7105	0,6703346	0,7751788	646,3423	2,781267	0	512,4771	361,6993	0,499228	0,7756812	649,4291	2,53955	0	24	517	370						Untertest1.avi	0	880	547	72	111	435	254	1582	0	Content		445	259	15704147	1993206343
15721	11:01:46.967	00:00:15.720	943	507,5052	364,1124	0,6703537	0,7752365	646,3589	2,75357	0	503,2141	364,729	0,4992381	0,7757002	649,4141	2,575464	0	24	505	364						Untertest1.avi	0	880	547	72	111	435	254	1582	0	Content		433	253	15720897	1993223093
15738	11:01:46.984	00:00:15.737	944	513,4718	354,8755	0,6703786	0,7752345	646,3287	2,757636	0	507,2528	361,9805	0,4992819	0,775618	649,3063	2,525451	0	24	510	358						Untertest1.avi	0	880	547	72	111	435	254	1582	0	Content		438	247	15737517	1993239713
15754	11:01:47.000	00:00:15.754	945	518,1467	380,9881	0,6704217	0,7751645	646,2935	2,764364	0	510,1281	360,5767	0,4993206	0,7755626	649,2534	2,536648	0	24	514	371						Untertest1.avi	0	880	547	72	111	435	254	1582	0	Content		442	260	15754141	1993256337
15771	11:01:47.017	00:00:15.770	946	496,5674	358,6403	0,6704476	0,7751136	646,212	2,715415	0	504,6896	350,282	0,4993718	0,7755427	649,0552	2,553755	0	24	501	354						Untertest1.avi	0	880	547	72	111	435	254	1582	0	Content		429	243	15770761	1993272957
15787	11:01:47.033	00:00:15.787	947	503,69	374,3737	0,6704525	0,7750684	646,266	2,797866	0	511,0248	349,987	0,4993753	0,7755328	649,0678	2,5154	0	24	507	362						Untertest1.avi	0	880	547	72	111	435	254	1582	0	Content		435	251	15787384	1993289580
15804	11:01:47.050	00:00:15.804	948	507,5187	362,8696	0,6704474	0,7749919	646,2575	2,767568	0	498,752	357,1817	0,4993671	0,7754867	649,0812	2,574312	0	24	503	360						Untertest1.avi	0	880	547	72	111	435	254	1582	0	Content		431	249	15804135	1993306331
15821	11:01:47.067	00:00:15.820	949	517,3088	363,0414	0,6704449	0,7748993	646,3217	2,76927	0	499,1381	366,6281	0,499343	0,775387	649,2604	2,542241	0	24	508	365						Untertest1.avi	0	880	547	72	111	435	254	1582	0	Content		436	254	15820757	1993322953
15837	11:01:47.083	00:00:15.837	950	498,667	359,9753	0,6704665	0,7748436	646,3892	2,778574	0	506,2662	363,5611	0,4993618	0,7753348	649,2673	2,587433	0	24	502	362						Untertest1.avi	0	880	547	72	111	435	254	1582	0	Content		430	251	15837380	1993339576
15854	11:01:47.100	00:00:15.854	951	509,4213	351,7856	0,6705356	0,7748592	646,3793	2,71718	0	508,7359	374,1816	0,4994456	0,7753813	649,1929	2,626459	0	24	509	363						Untertest1.avi	0	880	547	72	111	435	254	1582	0	Content		437	252	15854130	1993356326
15871	11:01:47.117	00:00:15.870	952	521,4766	375,4575	0,6706672	0,7749485	646,4431	2,762295	0	515,7612	360,239	0,4995418	0,7754949	649,2957	2,610352	0	24	519	368						Untertest1.avi	0	880	547	72	111	435	254	1582	0	Content		447	257	15870628	1993372824
15887	11:01:47.133	00:00:15.887	953	509,2332	360,1548	0,6707672	0,7750376	646,4694	2,756238	0	491,6396	355,8712	0,4996349	0,775256	649,3107	2,620044	0	24	500	358						Untertest1.avi	0	880	547	72	111	435	254	1582	0	Content		428	247	15887380	1993389576
15904	11:01:47.150	00:00:15.904	954	504,1528	345,5333	0,6708561	0,7751046	646,4405	2,693025	0	492,8492	367,9408	0,4997525	0,7756052	649,3107	2,612377	0	24	499	357						Untertest1.avi	0	880	547	72	111	435	254	1582	0	Content		427	246	15904003	1993406199
15921	11:01:47.167	00:00:15.920	955	507,6147	369,613	0,6710102	0,7751349	646,5551	2,771784	0	500,9338	365,8734	0,4999384	0,7755293	649,3001	2,635636	0	24	504	368						Untertest1.avi	0	880	547	72	111	435	254	1582	0	Content		432	257	15920628	1993422824
15937	11:01:47.183	00:00:15.937	956	517,4137	367,3504	0,6712261	0,7751868	646,6496	2,776673	0	503,2906	356,8818	0,5000924	0,7751905	649,3033	2,64216	0	24	510	362						Untertest1.avi	0	880	547	72	111	435	254	1582	0	Content		438	251	15937377	1993439573
15954	11:01:47.200	00:00:15.954	957	513,9294	383,1424	0,6713904	0,7753029	646,6085	2,80583	0	510,8237	351,7636	0,5002944	0,7755173	649,3033	2,637197	0	24	512	367						Untertest1.avi	0	880	547	72	111	435	254	1582	0	Content		440	256	15954000	1993456196
15971	11:01:47.217	00:00:15.970	958	505,9514	374,1947	0,6715989	0,7754548	646,6609	2,802686	0	502,9876	367,2922	0,5005295	0,7755233	649,4101	2,640836	0	24	504	371						Untertest1.avi	0	880	547	72	111	435	254	1582	0	Content		432	260	15970746	1993472942
15987	11:01:47.233	00:00:15.987	959	513,7127	364,1598	0,6717769	0,7755743	646,7315	2,774697	0	502,8409	350,5573	0,5006866	0,7755323	649,6836	2,635336	0	24	508	357						Untertest1.avi	0	880	547	72	111	435	254	1582	0	Content		436	246	15987252	1993489448
16004	11:01:47.250	00:00:16.003	960	509,8703	367,4475	0,6718751	0,7755945	646,7129	2,805519	0	494,7777	366,5784	0,5008016	0,7754691	649,5955	2,682989	0	24	502	367						Untertest1.avi	0	880	547	72	111	435	254	1582	0	Content		430	256	16003994	1993506190
16021	11:01:47.267	00:00:16.020	961	508,8002	364,7978	0,6719694	0,7755966	646,8138	2,825664	0	497,8081	371,378	0,5008984	0,7753628	649,6224	2,69342	0	24	503	368						Untertest1.avi	0	880	547	72	111	435	254	1582	0	Content		431	257	16020619	1993522815
16037	11:01:47.283	00:00:16.037	962	510,2649	363,5825	0,6720662	0,7755723	646,9147	2,816502	0	501,6412	358,5651	0,5010263	0,7752181	649,5944	2,656729	0	24	506	361						Untertest1.avi	0	880	547	72	111	435	254	1582	0	Content		434	250	16037248	1993539444
16054	11:01:47.300	00:00:16.053	963	516,218	368,6177	0,6721781	0,7755322	647,0484	2,860979	0	509,4693	357,0006	0,5011233	0,7751662	649,7314	2,677763	0	24	513	363						Untertest1.avi	0	880	547	72	111	435	254	1582	0	Content		441	252	16053992	1993556188
16071	11:01:47.317	00:00:16.070	964	514,8603	365,8091	0,6722411	0,7754436	646,9465	2,790231	0	495,0301	366,5004	0,5011806	0,7751648	649,8099	2,715212	0	24	505	366						Untertest1.avi	0	880	547	72	111	435	254	1582	0	Content		433	255	16070618	1993572814
16087	11:01:47.333	00:00:16.087	965	506,4206	371,6176	0,6722455	0,7753188	647,0175	2,824064	0	502,746	367,5492	0,5011989	0,7751152	649,8251	2,699657	0	24	505	370						Untertest1.avi	0	880	547	72	111	435	254	1582	0	Content		433	259	16087243	1993589439
16104	11:01:47.350	00:00:16.103	966	513,2212	360,7805	0,6722222	0,7752604	647,1226	2,844047	0	501,5274	366,1719	0,5011752	0,7750632	649,8629	2,705652	0	24	507	363						Untertest1.avi	0	880	547	72	111	435	254	1582	0	Content		435	252	16103988	1993606184
16120	11:01:47.366	00:00:16.120	967	519,6812	356,5794	0,6721825	0,7751572	647,1658	2,847769	0	506,1674	354,8323	0,5011505	0,7749823	649,9047	2,705687	0	24	513	356						Untertest1.avi	0	880	547	72	111	435	254	1582	0	Content		441	245	16120490	1993622686
16137	11:01:47.383	00:00:16.137	968	511,0324	379,4885	0,6721593	0,7750233	647,2167	2,87499	0	503,5414	376,3362	0,5011334	0,7748631	649,9128	2,758291	0	24	507	378						Untertest1.avi	0	880	547	72	111	435	254	1582	0	Content		435	267	16137237	1993639433
16154	11:01:47.400	00:00:16.153	969	512,0908	374,0127	0,6721594	0,7749284	647,2139	2,896145	0	508,6472	377,4096	0,5011309	0,7747706	649,8945	2,763789	0	24	510	376						Untertest1.avi	0	880	547	72	111	435	254	1582	0	Content		438	265	16153859	1993656055
16170	11:01:47.416	00:00:16.170	970	517,1022	373,6046	0,6721669	0,7749653	647,2134	2,889418	0	503,1718	371,4056	0,5011346	0,7748537	649,9274	2,749053	0	24	510	373						Untertest1.avi	0	880	547	72	111	435	254	1582	0	Content		438	262	16170480	1993672676
16187	11:01:47.433	00:00:16.187	971	508,563	360,572	0,6721438	0,7750494	647,1623	2,827382	0	499,1944	362,65	0,5010992	0,774968	649,8519	2,741561	0	24	504	362						Untertest1.avi	0	880	547	72	111	435	254	1582	0	Content		432	251	16187228	1993689424
16204	11:01:47.450	00:00:16.203	972	509,0191	365,961	0,6721053	0,7750757	647,1642	2,867742	0	509,0716	367,18	0,5010427	0,7750117	649,7054	2,736437	0	24	509	367						Untertest1.avi	0	880	547	72	111	435	254	1582	0	Content		437	256	16203866	1993706062
16220	11:01:47.466	00:00:16.220	973	507,853	360,4991	0,6720229	0,7749976	647,0808	2,881316	0	504,2048	376,2022	0,5009757	0,7749572	649,6367	2,784982	0	24	506	368						Untertest1.avi	0	880	547	72	111	435	254	1582	0	Content		434	257	16220482	1993722678
16237	11:01:47.483	00:00:16.237	974	511,2926	385,3505	0,6720081	0,7748891	647,0294	2,922031	0	506,9098	366,0843	0,5009441	0,7748658	649,6314	2,763002	0	24	509	376						Untertest1.avi	0	880	547	72	111	435	254	1582	0	Content		437	265	16237099	1993739295
16254	11:01:47.500	00:00:16.253	975	500,6283	368,369	0,6720136	0,7748896	646,9199	2,86188	0	514,4288	363,3828	0,5009564	0,7748775	649,5151	2,728622	0	24	508	366						Untertest1.avi	0	880	547	72	111	435	254	1582	0	Content		436	255	16253847	1993756043
16270	11:01:47.516	00:00:16.270	976	505,1465	373,7833	0,6720426	0,7750174	646,9228	2,872992	0	503,0943	376,8849	0,5009632	0,7750046	649,4566	2,786067	0	24	504	375						Untertest1.avi	0	880	547	72	111	435	254	1582	0	Content		432	264	16270470	1993772666
16287	11:01:47.533	00:00:16.287	977	510,934	375,5728	0,6720464	0,7751855	646,8313	2,881642	0	497,0645	368,9737	0,5009437	0,7751518	649,5212	2,717907	0	24	504	372						Untertest1.avi	0	880	547	72	111	435	254	1582	0	Content		432	261	16287093	1993789289
16304	11:01:47.550	00:00:16.303	978	507,7962	363,5804	0,6720392	0,7752538	646,8076	2,881194	0	505,4749	381,0013	0,5009137	0,7751823	649,4782	2,771637	0	24	507	372						Untertest1.avi	0	880	547	72	111	435	254	1582	0	Content		435	261	16303715	1993805911
16320	11:01:47.566	00:00:16.320	979	511,0784	373,9414	0,6720423	0,7752137	646,8849	2,87362	0	509,8622	362,0082	0,5008903	0,7754989	649,4782	2,702463	0	24	510	368						Untertest1.avi	0	880	547	72	111	435	254	1582	0	Content		438	257	16320461	1993822657
16337	11:01:47.583	00:00:16.337	980	516,9984	355,26	0,672102	0,7751907	646,9071	2,838827	0	509,2152	360,7501	0,5009781	0,7750642	649,2813	2,731621	0	24	513	358						Untertest1.avi	0	880	547	72	111	435	254	1582	0	Content		441	247	16337084	1993839280
16354	11:01:47.600	00:00:16.353	981	510,4861	360,0323	0,6721604	0,7752588	646,9079	2,830585	0	510,2778	376,6422	0,501027	0,7750815	649,3085	2,737141	0	24	510	368						Untertest1.avi	0	880	547	72	111	435	254	1582	0	Content		438	257	16353725	1993855921
16370	11:01:47.616	00:00:16.370	982	506,5176	366,0214	0,6722092	0,7754329	646,7645	2,854067	0	498,4744	373,2845	0,5010657	0,7751485	649,338	2,72975	0	24	502	370						Untertest1.avi	0	880	547	72	111	435	254	1582	0	Content		430	259	16370340	1993872536
16387	11:01:47.633	00:00:16.387	983	518,6179	370,355	0,6722254	0,7755345	646,7053	2,881859	0	495,6442	385,0854	0,501067	0,7751734	649,3453	2,755042	0	24	507	378						Untertest1.avi	0	880	547	72	111	435	254	1582	0	Content		435	267	16387082	1993889278
16404	11:01:47.650	00:00:16.403	984	521,632	368,477	0,6722082	0,7754115	646,7548	2,889965	0	503,6469	371,7693	0,5010689	0,7750775	649,3473	2,742272	0	24	513	370						Untertest1.avi	0	880	547	72	111	435	254	1582	0	Content		441	259	16403707	1993905903
16420	11:01:47.666	00:00:16.420	985	504,1996	371,3268	0,672179	0,7751977	646,8802	2,835212	0	509,6997	381,414	0,5010548	0,7749245	649,3175	2,741012	0	24	507	376						Untertest1.avi	0	880	547	72	111	435	254	1582	0	Content		435	265	16420329	1993922525
16437	11:01:47.683	00:00:16.436	986	507,5924	371,9794	0,6721536	0,7750649	646,8498	2,860124	0	510,7691	369,0283	0,5010181	0,7747778	649,2659	2,735991	0	24	509	371						Untertest1.avi	0	880	547	72	111	435	254	1582	0	Content		437	260	16436955	1993939151
16454	11:01:47.700	00:00:16.453	987	506,9768	374,8431	0,6721427	0,7750305	646,8471	2,86974	0	503,7852	373,1161	0,5010153	0,7747365	649,2925	2,723476	0	24	505	374						Untertest1.avi	0	880	547	72	111	435	254	1582	0	Content		433	263	16453703	1993955899
16470	11:01:47.716	00:00:16.470	988	502,7591	373,0723	0,6721175	0,7750928	646,9097	2,877888	0	513,9583	384,6897	0,5010164	0,7748281	649,2978	2,792228	0	24	508	379						Untertest1.avi	0	880	547	72	111	435	254	1582	0	Content		436	268	16470326	1993972522
16487	11:01:47.733	00:00:16.486	989	512,7184	377,1484	0,672032	0,7755609	646,9097	2,900696	0	512,2872	370,642	0,5009965	0,7748943	649,2553	2,732193	0	24	513	374						Untertest1.avi	0	880	547	72	111	435	254	1582	0	Content		441	263	16486950	1993989146
16504	11:01:47.750	00:00:16.503	990	516,8594	381,0356	0,6720284	0,7751756	646,7734	2,870794	0	504,5756	379,001	0,5009616	0,7749096	649,1935	2,762675	0	24	511	380						Untertest1.avi	0	880	547	72	111	435	254	1582	0	Content		439	269	16503698	1994005894
16520	11:01:47.766	00:00:16.520	991	506,4444	380,3944	0,6719914	0,7751473	646,7736	2,891734	0	493,166	364,3077	0,5009387	0,7748803	649,1899	2,732548	0	24	500	372						Untertest1.avi	0	880	547	72	111	435	254	1582	0	Content		428	261	16520323	1994022519
16537	11:01:47.783	00:00:16.536	992	504,5664	369,9622	0,671974	0,7751213	646,7783	2,883816	0	516,5244	358,3867	0,5009358	0,774814	649,2161	2,726576	0	24	511	364						Untertest1.avi	0	880	547	72	111	435	254	1582	0	Content		439	253	16536948	1994039144
16554	11:01:47.800	00:00:16.553	993	511,9623	371,9404	0,6719726	0,7751686	646,7886	2,843173	0	509,056	373,2048	0,5009468	0,7748778	649,197	2,728695	0	24	511	373						Untertest1.avi	0	880	547	72	111	435	254	1582	0	Content		439	262	16553571	1994055767
16570	11:01:47.816	00:00:16.570	994	512,0263	369,3883	0,6719737	0,7752906	646,7736	2,853948	0	501,626	361,2789	0,5009401	0,7749518	649,2238	2,73201	0	24	507	365						Untertest1.avi	0	880	547	72	111	435	254	1582	0	Content		435	254	16570320	1994072516
16587	11:01:47.833	00:00:16.586	995	505,5164	362,8712	0,6719512	0,775418	646,7524	2,876279	0	508,5053	375,2852	0,5009268	0,7750102	649,1978	2,747065	0	24	507	369						Untertest1.avi	0	880	547	72	111	435	254	1582	0	Content		435	258	16586945	1994089141
16604	11:01:47.850	00:00:16.603	996	509,0894	376,5204	0,6718984	0,7753885	646,7425	2,905927	0	507,1429	369,8664	0,5008969	0,7750452	649,1743	2,760328	0	24	508	373						Untertest1.avi	0	880	547	72	111	435	254	1582	0	Content		436	262	16603570	1994105766
16620	11:01:47.866	00:00:16.620	997	504,8065	368,4454	0,671868	0,7752227	646,7152	2,895891	0	503,9941	382,4584	0,5008419	0,7749853	649,394	2,770059	0	24	504	375						Untertest1.avi	0	880	547	72	111	435	254	1582	0	Content		432	264	16620195	1994122391
16637	11:01:47.883	00:00:16.636	998	513,5109	364,8147	0,6718448	0,7751246	646,7359	2,877455	0	506,9674	356,5651	0,5008308	0,7749403	649,3547	2,783697	0	24	510	361						Untertest1.avi	0	880	547	72	111	435	254	1582	0	Content		438	250	16636945	1994139141
16654	11:01:47.900	00:00:16.653	999	513,7941	386,2474	0,6718225	0,7751584	646,7406	2,930786	0	505,1637	375,0975	0,5008035	0,7749931	649,4365	2,808393	0	24	509	381						Untertest1.avi	0	880	547	72	111	435	254	1582	0	Content		437	270	16653567	1994155763
16670	11:01:47.916	00:00:16.670	1000	513,6028	387,5389	0,6717979	0,7753	646,7513	2,979961	0	507,6314	373,9435	0,5007853	0,7751238	649,4243	2,774214	0	24	511	381						Untertest1.avi	0	880	547	72	111	435	254	1582	0	Content		439	270	16670192	1994172388
16687	11:01:47.933	00:00:16.686	1001	514,6451	376,403	0,6717832	0,7754639	646,8148	2,935003	0	496,5312	358,2264	0,5007593	0,7753558	649,5925	2,753799	0	24	506	367						Untertest1.avi	0	880	547	72	111	435	254	1582	0	Content		434	256	16686815	1994189011
16704	11:01:47.950	00:00:16.703	1002	512,1943	377,2999	0,6717834	0,7754774	646,8329	2,942474	0	499,0637	359,9878	0,5007679	0,7754167	649,564	2,760947	0	24	506	369						Untertest1.avi	0	880	547	72	111	435	254	1582	0	Content		434	258	16703563	1994205759
16720	11:01:47.966	00:00:16.720	1003	514,3836	360,7458	0,6718196	0,775447	646,8543	2,9535	0	506,4584	354,0866	0,5008318	0,7753765	649,4672	2,789851	0	24	510	357						Untertest1.avi	0	880	547	72	111	435	254	1582	0	Content		438	246	16720185	1994222381
16737	11:01:47.983	00:00:16.736	1004	513,337	357,0997	0,671877	0,7754264	646,8351	2,984001	0	509,8495	381,9057	0,5009229	0,7753375	649,3365	2,855027	0	24	512	370						Untertest1.avi	0	880	547	72	111	435	254	1582	0	Content		440	259	16736808	1994239004
16754	11:01:48.000	00:00:16.753	1005	510,4331	355,5071	0,6719692	0,7754719	646,9519	2,99206	0	504,9357	384,8554	0,5010092	0,7753444	649,4908	2,907132	0	24	508	370						Untertest1.avi	0	880	547	72	111	435	254	1582	0	Content		436	259	16753556	1994255752
16770	11:01:48.016	00:00:16.770	1006	511,4414	356,0396	0,6720743	0,7756199	647,1338	2,971436	0	515,0815	371,2145	0,5011062	0,7754123	649,7029	2,839129	0	24	513	364						Untertest1.avi	0	880	547	72	111	435	254	1582	0	Content		441	253	16770180	1994272376
16787	11:01:48.033	00:00:16.786	1007	508,9081	360,5328	0,6721656	0,775683	647,1176	2,983527	0	506,4261	363,0751	0,5011855	0,7754502	649,7428	2,843771	0	24	508	362						Untertest1.avi	0	880	547	72	111	435	254	1582	0	Content		436	251	16786804	1994289000
16803	11:01:48.049	00:00:16.803	1008	516,5889	368,6967	0,6722562	0,7756891	646,9348	3,000953	0	506,4498	364,3081	0,5012599	0,7753811	649,7398	2,851717	0	24	512	367						Untertest1.avi	0	880	547	72	111	435	254	1582	0	Content		440	256	16803430	1994305626
16820	11:01:48.066	00:00:16.820	1009	508,4079	377,1977	0,6723245	0,7756767	646,9594	3,045255	0	493,7045	376,7261	0,5013676	0,7752489	649,6393	2,845024	0	24	501	377						Untertest1.avi	0	880	547	72	111	435	254	1582	0	Content		429	266	16820054	1994322250
16837	11:01:48.083	00:00:16.836	1010	507,0912	367,4394	0,6724333	0,7756959	647,0266	3,022223	0	510,3987	362,452	0,5014778	0,7751648	649,7222	2,847867	0	24	509	365						Untertest1.avi	0	880	547	72	111	435	254	1582	0	Content		437	254	16836801	1994338997
16853	11:01:48.099	00:00:16.853	1011	508,5309	377,5192	0,6724977	0,7757532	647,132	3,020177	0	514,355	377,166	0,5015911	0,7751807	649,7349	2,827135	0	24	511	377						Untertest1.avi	0	880	547	72	111	435	254	1582	0	Content		439	266	16853424	1994355620
16870	11:01:48.116	00:00:16.870	1012	506,757	364,3091	0,6725241	0,7758249	647,1447	3,029527	0	511,5657	385,6415	0,501619	0,7752183	649,8182	2,916648	0	24	509	375						Untertest1.avi	0	880	547	72	111	435	254	1582	0	Content		437	264	16870046	1994372242
16887	11:01:48.133	00:00:16.886	1013	510,9015	365,9889	0,6725281	0,7758107	647,1263	3,006378	0	514,4469	376,4374	0,5016151	0,775221	649,8446	2,892811	0	24	513	371						Untertest1.avi	0	880	547	72	111	435	254	1582	0	Content		441	260	16886794	1994388990
16903	11:01:48.149	00:00:16.903	1014	560,2104	359,4521	0,6721897	0,7756506	647,369	3,073299	0	554,536	369,6528	0,5012466	0,7751237	649,8453	2,919347	0	25	557	365						Untertest1.avi	0	880	547	72	111	506	252	266	0	Content		485	254	16903418	1994405614
16920	11:01:48.166	00:00:16.920	1015	582,5054	347,6146	0,6719524	0,7755309	647,2735	3,060792	0	575,725	359,9489	0,5010821	0,7750872	649,9092	2,917549	0	25	579	354						Untertest1.avi	0	880	547	72	111	506	252	266	0	Content		507	243	16920044	1994422240
16937	11:01:48.183	00:00:16.936	1016	589,4216	363,6968	0,6719073	0,7755145	647,1669	3,079689	0	575,2017	358,4782	0,5010177	0,7750619	649,7474	2,898131	0	25	582	361						Untertest1.avi	0	880	547	72	111	506	252	266	0	Content		510	250	16936667	1994438863
16953	11:01:48.199	00:00:16.953	1017	578,1427	373,5824	0,6718144	0,7753705	647,1556	3,114853	0	568,4017	361,1664	0,5009085	0,7750718	649,7393	2,930076	0	25	573	367						Untertest1.avi	0	880	547	72	111	506	252	266	0	Content		501	256	16953290	1994455486
16970	11:01:48.216	00:00:16.970	1018	580,9866	368,0262	0,6717404	0,7753319	647,1771	3,121709	0	564,0396	354,7263	0,5008169	0,7750605	649,7021	2,896025	0	25	573	361						Untertest1.avi	0	880	547	72	111	506	252	266	0	Content		501	250	16970040	1994472236
16987	11:01:48.233	00:00:16.986	1019	592,8094	357,7426	0,6716799	0,7752885	647,2933	3,158077	0	577,3555	369,15	0,5007359	0,7750931	649,827	2,979575	0	25	585	363						Untertest1.avi	0	880	547	72	111	506	252	266	0	Content		513	252	16986662	1994488858
17003	11:01:48.249	00:00:17.003	1020	592,5012	358,448	0,6716089	0,7752591	647,3353	3,118668	0	576,647	367,2244	0,5006638	0,7750899	649,8748	2,989241	0	25	585	363						Untertest1.avi	0	880	547	72	111	506	252	266	0	Content		513	252	17003285	1994505481
17020	11:01:48.266	00:00:17.020	1021	578,0167	355,2006	0,6715035	0,775201	647,1982	3,080821	0	581,0359	367,2476	0,5006015	0,7750856	649,8508	2,961947	0	25	580	361						Untertest1.avi	0	880	547	72	111	506	252	266	0	Content		508	250	17020035	1994522231
17037	11:01:48.283	00:00:17.036	1022	580,9571	356,6173	0,6714399	0,7751629	647,1942	3,104329	0	574,5553	356,7579	0,5004919	0,7750525	649,9264	2,956871	0	25	578	357						Untertest1.avi	0	880	547	72	111	506	252	266	0	Content		506	246	17036658	1994538854
17053	11:01:48.299	00:00:17.053	1023	580,7824	358,4388	0,6713589	0,7751505	647,0248	3,128387	0	569,3943	373,0114	0,5004211	0,7750824	649,7753	2,983779	0	25	575	366						Untertest1.avi	0	880	547	72	111	506	252	266	0	Content		503	255	17053279	1994555475
17070	11:01:48.316	00:00:17.069	1024	577,4875	360,6943	0,6712744	0,7752159	647,1492	3,144431	0	566,5982	370,9007	0,5003189	0,7751824	649,7932	2,994683	0	25	572	366						Untertest1.avi	0	880	547	72	111	506	252	266	0	Content		500	255	17069903	1994572099
17087	11:01:48.333	00:00:17.086	1025	577,0243	354,8404	0,6712049	0,7752989	647,2225	3,122185	0	576,6449	372,203	0,5002283	0,7753285	649,7839	2,989486	0	25	577	364						Untertest1.avi	0	880	547	72	111	506	252	266	0	Content		505	253	17086652	1994588848
17103	11:01:48.349	00:00:17.103	1026	582,9943	352,8671	0,6711266	0,7753236	647,3561	3,157093	0	579,2065	369,95	0,5001551	0,7754003	649,8873	3,009919	0	25	581	361						Untertest1.avi	0	880	547	72	111	506	252	266	0	Content		509	250	17103276	1994605472
17120	11:01:48.366	00:00:17.119	1027	579,5182	358,4128	0,671008	0,7752853	647,2369	3,144179	0	577,3336	372,6364	0,5000634	0,7754164	649,8951	3,016127	0	25	578	366						Untertest1.avi	0	880	547	72	111	506	252	266	0	Content		506	255	17119900	1994622096
17137	11:01:48.383	00:00:17.136	1028	576,6184	372,5253	0,6709098	0,7752886	647,15	3,175622	0	567,469	370,0476	0,4999367	0,7754433	649,9032	3,035487	0	25	572	371						Untertest1.avi	0	880	547	72	111	506	252	266	0	Content		500	260	17136647	1994638843
17153	11:01:48.399	00:00:17.153	1029	580,1598	357,5774	0,6708331	0,7753294	647,2861	3,146591	0	576,9265	355,9221	0,4998696	0,7754974	649,9673	2,989008	0	25	579	357						Untertest1.avi	0	880	547	72	111	506	252	266	0	Content		507	246	17153269	1994655465
17170	11:01:48.416	00:00:17.169	1030	475,9903	352,8986	0,6715541	0,7753341	647,5286	3,155054	0	475,6369	351,1155	0,5006856	0,7752873	650,0363	3,056794	0	26	476	352						Untertest1.avi	0	880	547	72	111	322	223	366	0	Content		404	241	17169892	1994672088
17187	11:01:48.433	00:00:17.186	1031	395,6911	345,7591	0,6722005	0,7753423	647,2872	3,165985	0	398,6628	344,897	0,5015529	0,7750707	649,7957	3,036255	0	26	397	345						Untertest1.avi	0	880	547	72	111	322	223	366	0	Content		325	234	17186515	1994688711
17203	11:01:48.449	00:00:17.203	1032	387,8088	336,9793	0,6722766	0,7752603	647,2863	3,160428	0	403,3024	330,2204	0,5015538	0,7750516	650,1896	3,029762	0	26	396	334						Untertest1.avi	0	880	547	72	111	322	223	366	0	Content		324	223	17203137	1994705333
17220	11:01:48.466	00:00:17.219	1033	395,1371	336,5797	0,6722543	0,7751947	647,4055	3,148254	0	392,8024	337,6071	0,50146	0,774997	650,1957	3,030282	0	26	394	337						Untertest1.avi	0	880	547	72	111	322	223	366	0	Content		322	226	17219886	1994722082
17237	11:01:48.483	00:00:17.236	1034	395,9647	336,2735	0,6722208	0,7751794	647,3825	3,157823	0	385,3279	324,4529	0,5013889	0,7749806	650,1816	3,018336	0	26	391	330						Untertest1.avi	0	880	547	72	111	322	223	366	0	Content		319	219	17236522	1994738718
17253	11:01:48.499	00:00:17.253	1035	394,9741	334,605	0,6721748	0,7751786	647,4211	3,151073	0	381,758	327,8965	0,5013072	0,7750076	650,1328	2,983098	0	26	388	331						Untertest1.avi	0	880	547	72	111	322	223	366	0	Content		316	220	17253134	1994755330
17270	11:01:48.516	00:00:17.269	1036	395,6376	344,2899	0,6721085	0,7751774	647,4689	3,147557	0	393,5373	334,1354	0,501227	0,7750294	650,1388	3,01983	0	26	395	339						Untertest1.avi	0	880	547	72	111	322	223	366	0	Content		323	228	17269883	1994772079
17287	11:01:48.533	00:00:17.286	1037	387,1627	328,5408	0,6720083	0,7751557	647,3806	3,104753	0	400,2248	338,7992	0,5011535	0,7750297	650,1596	3,028817	0	26	394	334						Untertest1.avi	0	880	547	72	111	322	223	366	0	Content		322	223	17286506	1994788702
17303	11:01:48.549	00:00:17.303	1038	398,959	348,5356	0,6718712	0,7751256	647,4023	3,184136	0	400,0382	328,7211	0,5010649	0,7750769	650,2592	2,999571	0	26	399	339						Untertest1.avi	0	880	547	72	111	322	223	366	0	Content		327	228	17303130	1994805326
17320	11:01:48.566	00:00:17.319	1039	386,2063	327,9561	0,6717702	0,7751327	647,3772	3,130863	0	396,8713	334,0295	0,5009121	0,7751386	650,2349	2,975376	0	26	392	331						Untertest1.avi	0	880	547	72	111	322	223	366	0	Content		320	220	17319754	1994821950
17336	11:01:48.582	00:00:17.336	1040	388,8203	331,4831	0,6716698	0,775202	647,4457	3,121759	0	388,1207	327,0677	0,5007676	0,775272	650,2346	2,965179	0	26	388	329						Untertest1.avi	0	880	547	72	111	322	223	366	0	Content		316	218	17336377	1994838573
17353	11:01:48.599	00:00:17.353	1041	391,2962	337,2828	0,6715887	0,7752796	647,5256	3,154417	0	391,9788	336,2876	0,5006943	0,7754242	650,2114	2,993332	0	26	392	337						Untertest1.avi	0	880	547	72	111	322	223	366	0	Content		320	226	17353125	1994855321
17370	11:01:48.616	00:00:17.369	1042	385,6101	342,9717	0,6715118	0,775312	647,4161	3,150355	0	398,108	335,183	0,5006422	0,775485	650,2094	2,994868	0	26	392	339						Untertest1.avi	0	880	547	72	111	322	223	366	0	Content		320	228	17369749	1994871945
17387	11:01:48.633	00:00:17.386	1043	390,9661	326,4442	0,6714554	0,7753193	647,371	3,141863	0	399,1052	339,3036	0,5006067	0,7754932	650,1929	3,011848	0	26	395	333						Untertest1.avi	0	880	547	72	111	322	223	366	0	Content		323	222	17386512	1994888708
17403	11:01:48.649	00:00:17.403	1044	393,8916	322,0297	0,6714201	0,7753326	647,3372	3,127612	0	395,6114	330,3983	0,500564	0,7755177	650,1715	3,003885	0	26	395	326						Untertest1.avi	0	880	547	72	111	322	223	366	0	Content		323	215	17403122	1994905318
17420	11:01:48.666	00:00:17.419	1045	391,0547	337,4642	0,6713507	0,7753288	647,3446	3,15449	0	401,5325	333,2925	0,5004771	0,7755133	650,1629	3,011142	0	26	396	335						Untertest1.avi	0	880	547	72	111	322	223	366	0	Content		324	224	17419619	1994921815
17436	11:01:48.682	00:00:17.436	1046	391,1125	329,9084	0,671299	0,7753186	647,3159	3,095134	0	393,3404	326,8952	0,5003983	0,7755014	650,1138	2,964413	0	26	392	328						Untertest1.avi	0	880	547	72	111	322	223	366	0	Content		320	217	17436369	1994938565
17453	11:01:48.699	00:00:17.452	1047	391,166	326,0524	0,6712382	0,7751471	647,2968	3,117142	0	397,111	329,4078	0,5002979	0,7754619	650,0731	2,947331	0	26	394	328						Untertest1.avi	0	880	547	72	111	322	223	366	0	Content		322	217	17452993	1994955189
17470	11:01:48.716	00:00:17.469	1048	390,3177	328,2987	0,6711569	0,774955	647,4479	3,118884	0	394,2545	341,7579	0,5002494	0,7753728	650,0117	2,962629	0	26	392	335						Untertest1.avi	0	880	547	72	111	322	223	366	0	Content		320	224	17469616	1994971812
17486	11:01:48.732	00:00:17.486	1049	396,8587	334,9155	0,6710518	0,7748252	647,6057	3,119256	0	393,3432	332,5568	0,5002297	0,775359	650,1044	2,938127	0	26	395	334						Untertest1.avi	0	880	547	72	111	322	223	366	0	Content		323	223	17486363	1994988559
17503	11:01:48.749	00:00:17.502	1050	427,8498	341,6217	0,6705381	0,7744959	647,6671	3,129685	0	430,477	345,933	0,4999486	0,7751217	650,2133	2,918401	0	26	429	344						Untertest1.avi	0	880	547	72	111	322	223	366	0	Content		357	233	17502986	1995005182
17520	11:01:48.766	00:00:17.519	1051	473,8244	363,1548	0,6697221	0,7735257	647,8056	2,871985	0	476,3222	350,4924	0,4993916	0,7743759	650,343	2,661094	0	26	475	357						Untertest1.avi	0	880	547	72	111	322	223	366	0	Content		403	246	17519733	1995021929
17536	11:01:48.782	00:00:17.536	1052	-1024	-768	-1	-1	-1	-1	4	-1024	-768	-1	-1	-1	-1	4		0	0						Untertest1.avi	0	880	547	72	111				0	Content		-72	-111	17536231	1995038427
17553	11:01:48.799	00:00:17.552	1053	-1024	-768	-1	-1	-1	-1	4	-1024	-768	-1	-1	-1	-1	4		0	0						Untertest1.avi	0	880	547	72	111				0	Content		-72	-111	17552853	1995055049
17570	11:01:48.816	00:00:17.569	1054	-1024	-768	-1	-1	-1	-1	4	-1024	-768	-1	-1	-1	-1	4		0	0						Untertest1.avi	0	880	547	72	111				0	Content		-72	-111	17569600	1995071796
17586	11:01:48.832	00:00:17.586	1055	-1024	-768	-1	-1	-1	-1	4	-1024	-768	-1	-1	-1	-1	4		0	0						Untertest1.avi	0	880	547	72	111				0	Content		-72	-111	17586221	1995088417
17603	11:01:48.849	00:00:17.602	1056	-1024	-768	-1	-1	-1	-1	4	-1024	-768	-1	-1	-1	-1	4		0	0						Untertest1.avi	0	880	547	72	111				0	Content		-72	-111	17602968	1995105164
17620	11:01:48.866	00:00:17.619	1057	-1024	-768	-1	-1	-1	-1	4	-1024	-768	-1	-1	-1	-1	4		0	0						Untertest1.avi	0	880	547	72	111				0	Content		-72	-111	17619594	1995121790
17636	11:01:48.882	00:00:17.636	1058	-1024	-768	-1	-1	-1	-1	4	-1024	-768	-1	-1	-1	-1	4		0	0						Untertest1.avi	0	880	547	72	111				0	Content		-72	-111	17636262	1995138458
17653	11:01:48.899	00:00:17.652	1059	-1024	-768	-1	-1	-1	-1	4	-1024	-768	-1	-1	-1	-1	4		0	0						Untertest1.avi	0	880	547	72	111				0	Content		-72	-111	17652865	1995155061
17670	11:01:48.916	00:00:17.669	1060	-1024	-768	-1	-1	-1	-1	4	-1024	-768	-1	-1	-1	-1	4		0	0						Untertest1.avi	0	880	547	72	111				0	Content		-72	-111	17669533	1995171729
17686	11:01:48.932	00:00:17.686	1061	676,1965	356,3906	0,6692232	0,7757716	646,5292	3,085701	0	698,2987	347,144	0,4980459	0,7761453	649,4378	2,808023	0	27	687	352						Untertest1.avi	0	880	547	72	111	618	239	533	0	Content		615	241	17686215	1995188411
17703	11:01:48.949	00:00:17.702	1062	668,6962	346,9823	0,6692652	0,7758616	646,4806	3,088562	0	695,0881	339,6337	0,4980648	0,7761812	649,4042	2,782705	0	27	682	343						Untertest1.avi	0	880	547	72	111	618	239	533	0	Content		610	232	17702839	1995205035
17719	11:01:48.965	00:00:17.719	1063	677,4711	345,9811	0,6692834	0,7758729	646,4556	3,055489	0	705,3282	347,0469	0,4980468	0,7761952	649,3448	2,775035	0	27	691	347						Untertest1.avi	0	880	547	72	111	618	239	533	0	Content		619	236	17719460	1995221656
17736	11:01:48.982	00:00:17.736	1064	671,7111	355,3253	0,6692789	0,7758147	646,4063	3,081821	0	703,1156	341,0326	0,4980282	0,7762161	649,2667	2,818243	0	27	687	348						Untertest1.avi	0	880	547	72	111	618	239	533	0	Content		615	237	17736208	1995238404
17753	11:01:48.999	00:00:17.752	1065	685,4545	341,216	0,6692497	0,7757348	646,3996	3,050711	0	701,9235	349,5775	0,4979855	0,7762336	649,2514	2,815162	0	27	694	345						Untertest1.avi	0	880	547	72	111	618	239	533	0	Content		622	234	17752831	1995255027
17769	11:01:49.015	00:00:17.769	1066	682,1806	326,9435	0,6691813	0,7760686	646,3944	3,049816	0	695,6563	342,1923	0,4979251	0,7762063	649,2004	2,788857	0	27	689	335						Untertest1.avi	0	880	547	72	111	618	239	533	0	Content		617	224	17769454	1995271650
17786	11:01:49.032	00:00:17.786	1067	679,7585	343,4895	0,669092	0,7755528	646,4583	3,048629	0	694,3043	349,4965	0,4978352	0,7761297	649,4269	2,835073	0	27	687	346						Untertest1.avi	0	880	547	72	111	618	239	533	0	Content		615	235	17786075	1995288271
17803	11:01:49.049	00:00:17.802	1068	677,2431	355,4752	0,6689844	0,7754215	646,5629	3,067462	0	698,5939	361,4643	0,4977476	0,7760137	649,5264	2,799281	0	27	688	358						Untertest1.avi	0	880	547	72	111	618	239	533	0	Content		616	247	17802699	1995304895
17819	11:01:49.065	00:00:17.819	1069	680,3438	365,8653	0,6688778	0,7752818	646,5139	3,098362	0	694,7106	360,948	0,4976497	0,7759789	649,66	2,796151	0	27	688	363						Untertest1.avi	0	880	547	72	111	618	239	533	0	Content		616	252	17819448	1995321644
17836	11:01:49.082	00:00:17.836	1070	682,8586	355,9055	0,6687801	0,7752307	646,5247	3,087575	0	687,5015	373,5715	0,4975363	0,7759777	649,5311	2,849732	0	27	685	365						Untertest1.avi	0	880	547	72	111	618	239	533	0	Content		613	254	17836073	1995338269
17853	11:01:49.099	00:00:17.852	1071	684,8745	344,8767	0,6686471	0,7751921	646,7307	3,051592	0	690,7538	368,132	0,4973822	0,7759855	649,6187	2,832183	0	27	688	357						Untertest1.avi	0	880	547	72	111	618	239	533	0	Content		616	246	17852698	1995354894
17869	11:01:49.115	00:00:17.869	1072	676,6238	357,4492	0,6685115	0,7751675	646,6757	3,060163	0	691,3108	369,7273	0,4972833	0,7760128	649,7252	2,841121	0	27	684	364						Untertest1.avi	0	880	547	72	111	618	239	533	0	Content		612	253	17869445	1995371641
17886	11:01:49.132	00:00:17.886	1073	672,518	348,2455	0,668402	0,7751897	646,6735	3,040322	0	699,7685	345,6356	0,4971958	0,7761509	649,8204	2,800953	0	27	686	347						Untertest1.avi	0	880	547	72	111	618	239	533	0	Content		614	236	17886068	1995388264
17903	11:01:49.149	00:00:17.902	1074	689,6896	335,9626	0,6683283	0,775225	646,6191	3,002633	0	704,9012	350,5521	0,4971277	0,7762878	649,8138	2,797812	0	27	697	343						Untertest1.avi	0	880	547	72	111	618	239	533	0	Content		625	232	17902691	1995404887
17919	11:01:49.165	00:00:17.919	1075	683,504	351,6162	0,66826	0,7752835	646,6463	3,059832	0	695,677	357,0549	0,4970452	0,77639	649,6356	2,82597	0	27	690	354						Untertest1.avi	0	880	547	72	111	618	239	533	0	Content		618	243	17919314	1995421510
17936	11:01:49.182	00:00:17.935	1076	682,5509	339,5785	0,6681877	0,7753108	646,8253	3,040337	0	706,3954	350,0938	0,4970048	0,776482	649,6794	2,819129	0	27	694	345						Untertest1.avi	0	880	547	72	111	618	239	533	0	Content		622	234	17935951	1995438147
17953	11:01:49.199	00:00:17.952	1077	686,9166	344,4691	0,6681299	0,7753081	646,7515	3,040206	0	703,4327	355,8251	0,4969709	0,7764651	649,6452	2,804605	0	27	695	350						Untertest1.avi	0	880	547	72	111	618	239	533	0	Content		623	239	17952688	1995454884
17969	11:01:49.215	00:00:17.969	1078	684,9706	347,8304	0,6681118	0,7753392	646,774	3,059818	0	685,0079	366,0604	0,4969346	0,7765055	649,8309	2,816419	0	27	685	357						Untertest1.avi	0	880	547	72	111	618	239	533	0	Content		613	246	17969312	1995471508
17986	11:01:49.232	00:00:17.986	1079	685,3657	343,0679	0,6681423	0,7754599	646,9498	3,064395	0	695,702	362,5187	0,4969783	0,7765874	649,6949	2,803749	0	27	691	353						Untertest1.avi	0	880	547	72	111	618	239	533	0	Content		619	242	17986062	1995488258
18003	11:01:49.249	00:00:18.002	1080	686,404	357,6979	0,6681658	0,7755142	646,9632	3,084963	0	698,4396	347,4058	0,4970264	0,7765865	649,7266	2,835189	0	27	692	353						Untertest1.avi	0	880	547	72	111	618	239	533	0	Content		620	242	18002562	1995504758
18019	11:01:49.265	00:00:18.019	1081	686,91	337,8762	0,6682269	0,775506	646,8384	3,046701	0	702,6249	340,3549	0,4970852	0,7765251	649,8337	2,786785	0	27	695	339						Untertest1.avi	0	880	547	72	111	618	239	533	0	Content		623	228	18019309	1995521505
18036	11:01:49.282	00:00:18.035	1082	686,4297	339,0849	0,6682564	0,7753594	646,9616	3,06069	0	692,7549	361,2326	0,4971329	0,7763986	649,8932	2,809997	0	27	690	350						Untertest1.avi	0	880	547	72	111	618	239	533	0	Content		618	239	18035947	1995538143
18053	11:01:49.299	00:00:18.052	1083	681,6886	345,5548	0,6683027	0,7753245	646,7969	3,07361	0	698,184	334,5196	0,4971731	0,7763368	649,8984	2,792295	0	27	690	340						Untertest1.avi	0	880	547	72	111	618	239	533	0	Content		618	229	18052558	1995554754
18069	11:01:49.315	00:00:18.069	1084	689,2358	357,4677	0,6683233	0,7753479	646,8646	3,118039	0	690,7291	358,1574	0,4971934	0,7763391	649,9047	2,833344	0	27	690	358						Untertest1.avi	0	880	547	72	111	618	239	533	0	Content		618	247	18069184	1995571380
18086	11:01:49.332	00:00:18.085	1085	686,8917	352,0008	0,6683378	0,7753641	646,868	3,121774	0	693,8738	340,7863	0,4972056	0,7763435	649,8972	2,822702	0	27	690	346						Untertest1.avi	0	880	547	72	111	618	239	533	0	Content		618	235	18085943	1995588139
18103	11:01:49.349	00:00:18.102	1086	688,2559	345,2094	0,668335	0,7753183	646,8783	3,115912	0	692,7527	341,881	0,4972085	0,7762812	649,8994	2,841037	0	27	691	344						Untertest1.avi	0	880	547	72	111	618	239	533	0	Content		619	233	18102554	1995604750
18119	11:01:49.365	00:00:18.119	1087	681,9491	367,3315	0,6683335	0,7752581	646,8582	3,155448	0	700,6362	350,9576	0,4972195	0,7762305	649,8246	2,868103	0	27	691	359						Untertest1.avi	0	880	547	72	111	618	239	533	0	Content		619	248	18119177	1995621373
18136	11:01:49.382	00:00:18.135	1088	679,4208	357,0087	0,6683134	0,775203	646,9531	3,118046	0	690,9258	350,643	0,4971961	0,7761776	649,8398	2,889926	0	27	685	354						Untertest1.avi	0	880	547	72	111	618	239	533	0	Content		613	243	18135800	1995637996
18153	11:01:49.399	00:00:18.152	1089	683,3354	359,0438	0,668283	0,7752308	647,0118	3,129154	0	701,3582	336,2258	0,4971821	0,7762478	649,8239	2,852298	0	27	692	348						Untertest1.avi	0	880	547	72	111	618	239	533	0	Content		620	237	18152547	1995654743
18169	11:01:49.415	00:00:18.169	1090	683,2518	356,898	0,6682491	0,7752756	647,0075	3,129027	0	692,7983	348,8672	0,4971519	0,7762888	649,8354	2,8875	0	27	688	353						Untertest1.avi	0	880	547	72	111	618	239	533	0	Content		616	242	18169169	1995671365
18186	11:01:49.432	00:00:18.185	1091	684,2629	351,0958	0,6682174	0,7752645	646,9885	3,127166	0	700,9095	348,6847	0,4970996	0,7762967	649,6744	2,875679	0	27	693	350						Untertest1.avi	0	880	547	72	111	618	239	533	0	Content		621	239	18185793	1995687989
18203	11:01:49.449	00:00:18.202	1092	685,1095	351,1465	0,6681177	0,7752155	646,777	3,106932	0	693,7989	348,6543	0,4970169	0,7763019	649,5257	2,879413	0	27	689	350						Untertest1.avi	0	880	547	72	111	618	239	533	0	Content		617	239	18202542	1995704738
18219	11:01:49.465	00:00:18.219	1093	788,2224	344,8611	0,6673352	0,7752275	646,935	3,165731	0	792,653	353,7201	0,4963021	0,7764229	650,1174	2,937635	0	28	790	349						Untertest1.avi	0	880	547	72	111	761	245	666	0	Content		718	238	18219165	1995721361
18236	11:01:49.482	00:00:18.235	1094	830,041	348,0764	0,6668713	0,7753069	647,0079	3,166519	0	853,1487	355,2216	0,4959252	0,7765622	650,1419	2,906381	0	28	842	352						Untertest1.avi	0	880	547	72	111	761	245	666	0	Content		770	241	18235788	1995737984
18252	11:01:49.498	00:00:18.252	1095	825,3168	345,8613	0,666889	0,7754316	646,8459	3,17341	0	838,9727	358,1053	0,4959059	0,7765967	649,9405	2,986759	0	28	832	352						Untertest1.avi	0	880	547	72	111	761	245	666	0	Content		760	241	18252430	1995754626
18269	11:01:49.515	00:00:18.269	1096	825,3369	356,5511	0,6668975	0,775421	646,8401	3,183623	0	831,0531	350,2316	0,4958761	0,7765807	649,9142	2,947155	0	28	828	353						Untertest1.avi	0	880	547	72	111	761	245	666	0	Content		756	242	18269168	1995771364
18286	11:01:49.532	00:00:18.285	1097	822,9916	352,3078	0,6669193	0,7753106	646,7662	3,161817	0	836,8653	360,4106	0,4958753	0,7765214	649,8735	2,971016	0	28	830	356						Untertest1.avi	0	880	547	72	111	761	245	666	0	Content		758	245	18285786	1995787982
18302	11:01:49.548	00:00:18.302	1098	824,2076	357,428	0,6669352	0,7752379	646,7299	3,183315	0	848,2679	350,8861	0,4958686	0,7764321	649,7758	2,923288	0	28	836	354						Untertest1.avi	0	880	547	72	111	761	245	666	0	Content		764	243	18302409	1995804605
18319	11:01:49.565	00:00:18.319	1099	822,8127	352,8452	0,6669438	0,7751906	646,6879	3,181666	0	841,5727	354,4	0,4958649	0,7763898	649,7109	2,926367	0	28	832	354						Untertest1.avi	0	880	547	72	111	761	245	666	0	Content		760	243	18319155	1995821351
18336	11:01:49.582	00:00:18.335	1100	818,3686	360,9699	0,6669604	0,7751835	646,6296	3,216601	0	844,3271	352,838	0,4958647	0,7763771	649,6627	2,94218	0	28	831	357						Untertest1.avi	0	880	547	72	111	761	245	666	0	Content		759	246	18335779	1995837975
18352	11:01:49.598	00:00:18.352	1101	817,913	348,7437	0,6669816	0,7752061	646,595	3,185055	0	836,3995	366,0172	0,4958681	0,7763942	649,6255	2,961152	0	28	827	357						Untertest1.avi	0	880	547	72	111	761	245	666	0	Content		755	246	18352402	1995854598
18369	11:01:49.615	00:00:18.369	1102	825,0596	356,1423	0,6670197	0,7752512	646,5903	3,193013	0	828,9919	358,0077	0,4958795	0,7764505	649,5931	2,943581	0	28	827	357						Untertest1.avi	0	880	547	72	111	761	245	666	0	Content		755	246	18369027	1995871223
18386	11:01:49.632	00:00:18.385	1103	821,4585	364,6918	0,6670692	0,7753173	646,56	3,206164	0	844,1664	358,7022	0,4959443	0,7765568	649,3616	2,967561	0	28	833	362						Untertest1.avi	0	880	547	72	111	761	245	666	0	Content		761	251	18385777	1995887973
18402	11:01:49.648	00:00:18.402	1104	826,2257	347,0494	0,6671482	0,7754435	646,3906	3,193674	0	842,7774	360,7697	0,4959862	0,7766311	649,356	2,963938	0	28	835	354						Untertest1.avi	0	880	547	72	111	761	245	666	0	Content		763	243	18402419	1995904615
18419	11:01:49.665	00:00:18.419	1105	829,5535	351,3781	0,6672423	0,7755558	646,4933	3,202881	0	845,0993	360,3956	0,4960552	0,7766656	649,4164	2,943928	0	28	837	356						Untertest1.avi	0	880	547	72	111	761	245	666	0	Content		765	245	18419027	1995921223
18436	11:01:49.682	00:00:18.435	1106	828,8644	346,3216	0,667322	0,7756158	646,4771	3,201763	0	833,6569	359,3521	0,4961438	0,7766785	649,5854	2,957895	0	28	831	353						Untertest1.avi	0	880	547	72	111	761	245	666	0	Content		759	242	18435652	1995937848
18452	11:01:49.698	00:00:18.452	1107	832,5104	338,3924	0,6674164	0,7756827	646,426	3,178571	0	837,7897	353,3887	0,4962496	0,7766714	649,5831	2,94002	0	28	835	346						Untertest1.avi	0	880	547	72	111	761	245	666	0	Content		763	235	18452400	1995954596
18469	11:01:49.715	00:00:18.469	1108	830,9847	353,8477	0,6675771	0,7757371	646,4142	3,18563	0	845,449	361,9511	0,4963959	0,7766594	649,1955	2,944283	0	28	838	358						Untertest1.avi	0	880	547	72	111	761	245	666	0	Content		766	247	18469023	1995971219
18486	11:01:49.732	00:00:18.485	1109	832,3091	350,5291	0,6677778	0,7758061	646,3875	3,177993	0	834,1575	370,986	0,4965565	0,7766251	649,3466	2,97325	0	28	833	361						Untertest1.avi	0	880	547	72	111	761	245	666	0	Content		761	250	18485648	1995987844
18502	11:01:49.748	00:00:18.502	1110	822,5464	354,4032	0,6678954	0,7758408	646,4061	3,188414	0	838,601	362,9948	0,4967255	0,7766027	649,4595	2,959122	0	28	831	359						Untertest1.avi	0	880	547	72	111	761	245	666	0	Content		759	248	18502270	1996004466
18519	11:01:49.765	00:00:18.518	1111	826,0663	351,6912	0,6680378	0,7758805	646,4606	3,185563	0	850,6946	353,0954	0,4968511	0,7765305	649,3654	2,936116	0	28	838	352						Untertest1.avi	0	880	547	72	111	761	245	666	0	Content		766	241	18518901	1996021097
18536	11:01:49.782	00:00:18.535	1112	831,234	348,7834	0,6681722	0,7759481	646,5914	3,180472	0	848,6938	354,3968	0,496969	0,7764381	649,154	2,946495	0	28	840	352						Untertest1.avi	0	880	547	72	111	761	245	666	0	Content		768	241	18535642	1996037838
18552	11:01:49.798	00:00:18.552	1113	826,3489	353,5737	0,6682613	0,7759958	646,4539	3,190644	0	842,1481	369,5268	0,497056	0,7764059	649,293	2,959098	0	28	834	362						Untertest1.avi	0	880	547	72	111	761	245	666	0	Content		762	251	18552269	1996054465
18569	11:01:49.815	00:00:18.569	1114	830,5314	359,8157	0,6683277	0,7760229	646,3986	3,195471	0	834,4823	361,3993	0,4971278	0,7763649	649,3189	2,94342	0	28	833	361						Untertest1.avi	0	880	547	72	111	761	245	666	0	Content		761	250	18569016	1996071212
18586	11:01:49.832	00:00:18.585	1115	828,1658	351,0019	0,6683845	0,7759793	646,4567	3,188139	0	836,6784	361,4187	0,4972082	0,7763059	649,4576	2,940475	0	28	832	356						Untertest1.avi	0	880	547	72	111	761	245	666	0	Content		760	245	18585640	1996087836
18602	11:01:49.848	00:00:18.602	1116	828,791	354,4837	0,6684248	0,775879	646,4387	3,215297	0	841,2721	352,4025	0,4972639	0,776202	649,4272	2,960304	0	28	835	353						Untertest1.avi	0	880	547	72	111	761	245	666	0	Content		763	242	18602261	1996104457
18619	11:01:49.865	00:00:18.618	1117	828,2714	355,4688	0,6684576	0,7758138	646,4098	3,23015	0	836,4561	370,1482	0,4972964	0,7760386	649,4498	2,997687	0	28	832	363						Untertest1.avi	0	880	547	72	111	761	245	666	0	Content		760	252	18618889	1996121085
18636	11:01:49.882	00:00:18.635	1118	837,2598	348,7505	0,6684948	0,7757582	646,4742	3,237301	0	836,3198	359,8972	0,4973341	0,7759807	649,4131	2,972172	0	28	837	354						Untertest1.avi	0	880	547	72	111	761	245	666	0	Content		765	243	18635637	1996137833
18652	11:01:49.898	00:00:18.652	1119	827,6276	346,7925	0,6685466	0,7757015	646,4905	3,249719	0	835,0707	366,2123	0,4973675	0,7759014	649,3922	3,007928	0	28	831	357						Untertest1.avi	0	880	547	72	111	761	245	666	0	Content		759	246	18652259	1996154455
18669	11:01:49.915	00:00:18.668	1120	833,842	349,4955	0,6686272	0,7756267	646,7673	3,250565	0	834,7395	368,2503	0,4974352	0,7758371	649,2996	2,998594	0	28	834	359						Untertest1.avi	0	880	547	72	111	761	245	666	0	Content		762	248	18668886	1996171082
18686	11:01:49.932	00:00:18.685	1121	836,2687	346,4355	0,6686929	0,7755723	646,5851	3,240803	0	837,7315	365,3268	0,497504	0,7757795	649,3167	2,989074	0	28	837	356						Untertest1.avi	0	880	547	72	111	761	245	666	0	Content		765	245	18685508	1996187704
18702	11:01:49.948	00:00:18.702	1122	830,1025	339,2303	0,6687605	0,7755842	646,6024	3,227015	0	834,9485	370,8901	0,4975701	0,77579	649,4109	2,990606	0	28	833	355						Untertest1.avi	0	880	547	72	111	761	245	666	0	Content		761	244	18702254	1996204450
18719	11:01:49.965	00:00:18.718	1123	838,7532	348,1606	0,668806	0,7756305	646,5356	3,224635	0	843,9338	356,5231	0,4976411	0,7758502	649,6008	3,004786	0	28	841	352						Untertest1.avi	0	880	547	72	111	761	245	666	0	Content		769	241	18718753	1996220949
18736	11:01:49.982	00:00:18.735	1124	834,4004	331,8021	0,6688427	0,7756934	646,5204	3,203441	0	835,4728	372,7941	0,4976825	0,7759048	649,6094	3,033685	0	28	835	352						Untertest1.avi	0	880	547	72	111	761	245	666	0	Content		763	241	18735501	1996237697
18752	11:01:49.998	00:00:18.752	1125	834,0083	337,0894	0,6688848	0,7757216	646,4982	3,23666	0	833,4097	362,5706	0,4977244	0,7759346	649,6207	3,032335	0	28	834	350						Untertest1.avi	0	880	547	72	111	761	245	666	0	Content		762	239	18752123	1996254319
18769	11:01:50.015	00:00:18.768	1126	821,174	352,1675	0,6689277	0,7757439	646,5243	3,260654	0	839,2706	362,679	0,4977726	0,7759556	649,5697	3,03305	0	28	830	357						Untertest1.avi	0	880	547	72	111	761	245	666	0	Content		758	246	18768747	1996270943
18785	11:01:50.031	00:00:18.785	1127	831,5595	349,8483	0,6690045	0,7758352	646,5248	3,259334	0	831,8393	364,6259	0,4978177	0,7760476	649,4903	3,019301	0	28	832	357						Untertest1.avi	0	880	547	72	111	761	245	666	0	Content		760	246	18785495	1996287691
18802	11:01:50.048	00:00:18.802	1128	831,487	348,4258	0,6690881	0,7758795	646,4916	3,249465	0	843,6579	361,9594	0,4978871	0,7761593	649,4144	3,027085	0	28	838	355						Untertest1.avi	0	880	547	72	111	761	245	666	0	Content		766	244	18802118	1996304314
18819	11:01:50.065	00:00:18.818	1129	831,7114	350,2668	0,6691902	0,7759089	646,687	3,291099	0	836,4028	367,2979	0,4979913	0,7761536	649,3073	3,045496	0	28	834	359						Untertest1.avi	0	880	547	72	111	761	245	666	0	Content		762	248	18818742	1996320938
18835	11:01:50.081	00:00:18.835	1130	832,1466	349,4205	0,6692642	0,7758901	646,6731	3,273695	0	838,5255	362,621	0,4981023	0,7760786	649,566	3,055545	0	28	835	356						Untertest1.avi	0	880	547	72	111	761	245	666	0	Content		763	245	18835367	1996337563
18852	11:01:50.098	00:00:18.852	1131	826,9136	352,6455	0,6693571	0,7759026	646,5073	3,288392	0	839,6022	350,1016	0,4981915	0,7760464	649,653	3,039602	0	28	833	351						Untertest1.avi	0	880	547	72	111	761	245	666	0	Content		761	240	18852113	1996354309
18869	11:01:50.115	00:00:18.868	1132	826,163	349,6458	0,6694682	0,7759427	646,5297	3,290658	0	833,1965	366,8905	0,4982952	0,7760157	649,5611	3,048695	0	28	830	358						Untertest1.avi	0	880	547	72	111	761	245	666	0	Content		758	247	18868736	1996370932
18885	11:01:50.131	00:00:18.885	1133	802,8625	361,4095	0,6698402	0,7760746	646,6802	3,284752	0	819,5316	362,3629	0,4987071	0,7760777	649,6625	3,039765	0	29	811	362						Untertest1.avi	0	880	547	72	111	666	298	267	0	Content		739	251	18885357	1996387553
18902	11:01:50.148	00:00:18.901	1134	725,7856	402,6752	0,6705086	0,7766187	646,283	3,273415	0	735,6177	404,6641	0,4994186	0,7765051	648,9791	3,071212	0	29	731	404						Untertest1.avi	0	880	547	72	111	666	298	267	0	Content		659	293	18901980	1996404176
18919	11:01:50.165	00:00:18.918	1135	738,0781	403,3901	0,6706761	0,7766783	646,4313	3,279638	0	736,3749	416,0406	0,4995315	0,7765277	649,1392	3,098701	0	29	737	410						Untertest1.avi	0	880	547	72	111	666	298	267	0	Content		665	299	18918731	1996420927
18935	11:01:50.181	00:00:18.935	1136	740,5038	411,2422	0,670758	0,7766282	646,3363	3,284495	0	727,8447	412,0744	0,4995765	0,7764782	649,2441	3,1026	0	29	734	412						Untertest1.avi	0	880	547	72	111	666	298	267	0	Content		662	301	18935353	1996437549
18952	11:01:50.198	00:00:18.951	1137	734,0689	401,9441	0,6707919	0,7766659	646,3596	3,251477	0	741,1705	394,6867	0,4996287	0,7764704	649,3536	3,043003	0	29	738	398						Untertest1.avi	0	880	547	72	111	666	298	267	0	Content		666	287	18951977	1996454173
18969	11:01:50.215	00:00:18.968	1138	735,8734	397,3042	0,6708087	0,776636	646,3876	3,257634	0	739,7571	415,3629	0,4996151	0,7764158	649,2312	3,076965	0	29	738	406						Untertest1.avi	0	880	547	72	111	666	298	267	0	Content		666	295	18968725	1996470921
18985	11:01:50.231	00:00:18.985	1139	737,7667	393,2129	0,670803	0,7765793	646,3754	3,235353	0	739,8784	411,3879	0,4995978	0,7763824	649,2233	3,060097	0	29	739	402						Untertest1.avi	0	880	547	72	111	666	298	267	0	Content		667	291	18985351	1996487547
19002	11:01:50.248	00:00:19.001	1140	739,3419	398,7212	0,6707828	0,776536	646,3859	3,276167	0	737,0745	422,6711	0,4995753	0,776378	649,2014	3,115028	0	29	738	411						Untertest1.avi	0	880	547	72	111	666	298	267	0	Content		666	300	19001976	1996504172
19019	11:01:50.265	00:00:19.018	1141	738,4017	402,925	0,6707707	0,7765319	646,413	3,268948	0	740,5158	408,2653	0,4995512	0,7764122	649,1659	3,075998	0	29	739	406						Untertest1.avi	0	880	547	72	111	666	298	267	0	Content		667	295	19018727	1996520923
19035	11:01:50.281	00:00:19.035	1142	741,1616	392,3965	0,6707569	0,7765606	646,3897	3,265588	0	737,8734	415,9533	0,4995241	0,7764814	649,1619	3,119524	0	29	740	404						Untertest1.avi	0	880	547	72	111	666	298	267	0	Content		668	293	19035350	1996537546
19052	11:01:50.298	00:00:19.051	1143	735,4652	398,734	0,6707451	0,7765522	646,3873	3,259196	0	735,0201	419,7472	0,4994984	0,7764437	649,1516	3,110311	0	29	735	409						Untertest1.avi	0	880	547	72	111	666	298	267	0	Content		663	298	19051974	1996554170
19069	11:01:50.315	00:00:19.068	1144	735,8657	408,0234	0,6707407	0,7765716	646,3951	3,296224	0	741,882	419,34	0,4994885	0,7764217	649,1589	3,076536	0	29	739	414						Untertest1.avi	0	880	547	72	111	666	298	267	0	Content		667	303	19068597	1996570793
19085	11:01:50.331	00:00:19.085	1145	733,1078	404,3869	0,670705	0,7766146	646,6354	3,282258	0	739,0858	418,1884	0,4994751	0,7764245	649,1649	3,105777	0	29	736	411						Untertest1.avi	0	880	547	72	111	666	298	267	0	Content		664	300	19085220	1996587416
19102	11:01:50.348	00:00:19.101	1146	726,9976	406,5871	0,6706724	0,776638	646,6365	3,290507	0	736,7855	426,9799	0,49943	0,7764445	649,1138	3,123086	0	29	732	417						Untertest1.avi	0	880	547	72	111	666	298	267	0	Content		660	306	19101971	1996604167
19119	11:01:50.365	00:00:19.118	1147	741,9686	403,6816	0,6706211	0,7766004	646,3882	3,294208	0	735,7323	418,7594	0,4993873	0,7764451	649,0952	3,111454	0	29	739	411						Untertest1.avi	0	880	547	72	111	666	298	267	0	Content		667	300	19118594	1996620790
19135	11:01:50.381	00:00:19.135	1148	734,6025	399,4665	0,6705918	0,7765703	646,5825	3,298762	0	747,4897	414,6483	0,4993343	0,7765389	649,375	3,127189	0	29	741	407						Untertest1.avi	0	880	547	72	111	666	298	267	0	Content		669	296	19135218	1996637414
19152	11:01:50.398	00:00:19.151	1149	640,5563	468,1015	0,6710946	0,7774064	646,7586	3,35226	0	652,6566	495,0391	0,5000515	0,7772731	649,4812	3,195556	0	30	647	482						Untertest1.avi	0	880	547	72	111	524	396	483	0	Content		575	371	19151969	1996654165
19169	11:01:50.415	00:00:19.168	1150	589,9349	500,8772	0,6713844	0,7779826	646,444	3,333391	0	594,3782	514,5922	0,5003803	0,7777414	649,1557	3,163556	0	30	592	508						Untertest1.avi	0	880	547	72	111	524	396	483	0	Content		520	397	19168594	1996670790
19185	11:01:50.431	00:00:19.185	1151	585,7242	494,8058	0,6713084	0,777922	646,5109	3,307895	0	607,3447	506,871	0,5002125	0,7778308	649,4821	3,162086	0	30	597	501						Untertest1.avi	0	880	547	72	111	524	396	483	0	Content		525	390	19185217	1996687413
19202	11:01:50.448	00:00:19.201	1152	589,6824	494,5671	0,6711939	0,7779672	646,5474	3,304674	0	594,6106	525,4343	0,5000647	0,7779146	649,3477	3,188556	0	30	592	510						Untertest1.avi	0	880	547	72	111	524	396	483	0	Content		520	399	19201843	1996704039
19219	11:01:50.465	00:00:19.218	1153	586,8304	486,9657	0,6710609	0,7779631	646,5271	3,305601	0	597,6267	525,4555	0,499918	0,7780101	649,0721	3,172293	0	30	592	506						Untertest1.avi	0	880	547	72	111	524	396	483	0	Content		520	395	19218590	1996720786
19235	11:01:50.481	00:00:19.235	1154	590,3146	491,5831	0,6709977	0,7778323	646,4624	3,292418	0	590,7336	517,9695	0,4998194	0,7780409	649,2363	3,164963	0	30	591	505						Untertest1.avi	0	880	547	72	111	524	396	483	0	Content		519	394	19235214	1996737410
19252	11:01:50.498	00:00:19.251	1155	587,401	498,1934	0,6709737	0,7778463	646,471	3,311998	0	602,1658	511,4949	0,4997834	0,7780737	649,3014	3,168099	0	30	595	505						Untertest1.avi	0	880	547	72	111	524	396	483	0	Content		523	394	19251838	1996754034
19268	11:01:50.514	00:00:19.268	1156	588,07	500,2113	0,6709803	0,777969	646,4908	3,323077	0	602,2728	515,2909	0,4997685	0,7780948	649,3783	3,172127	0	30	595	508						Untertest1.avi	0	880	547	72	111	524	396	483	0	Content		523	397	19268462	1996770658
19285	11:01:50.531	00:00:19.285	1157	590,5198	498,5033	0,6710315	0,7780134	646,5767	3,326357	0	603,4239	511,7166	0,4998061	0,7781332	649,3222	3,16163	0	30	597	505						Untertest1.avi	0	880	547	72	111	524	396	483	0	Content		525	394	19285226	1996787422
19302	11:01:50.548	00:00:19.301	1158	590,1934	493,6497	0,6711157	0,7780553	646,7482	3,307651	0	601,2234	516,7852	0,4998438	0,77809	649,2628	3,151748	0	30	596	505						Untertest1.avi	0	880	547	72	111	524	396	483	0	Content		524	394	19301712	1996803908
19318	11:01:50.564	00:00:19.318	1159	586,7121	499,1192	0,6711773	0,7780732	646,6238	3,326988	0	602,8569	524,3761	0,4999057	0,7780576	649,1287	3,192038	0	30	595	512						Untertest1.avi	0	880	547	72	111	524	396	483	0	Content		523	401	19318460	1996820656
19335	11:01:50.581	00:00:19.335	1160	590,5528	490,9916	0,671241	0,7781041	646,7133	3,334182	0	602,764	521,3375	0,4999749	0,7780204	649,2037	3,193239	0	30	597	506						Untertest1.avi	0	880	547	72	111	524	396	483	0	Content		525	395	19335084	1996837280
19352	11:01:50.598	00:00:19.351	1161	588,9165	496,7717	0,6712897	0,7781711	646,6604	3,332675	0	599,874	527,631	0,5000384	0,7780423	649,2612	3,187512	0	30	594	512						Untertest1.avi	0	880	547	72	111	524	396	483	0	Content		522	401	19351832	1996854028
19368	11:01:50.614	00:00:19.368	1162	589,12	500,3929	0,6713244	0,778233	646,6651	3,33356	0	606,3431	520,1057	0,5000839	0,7780416	649,3629	3,194586	0	30	598	510						Untertest1.avi	0	880	547	72	111	524	396	483	0	Content		526	399	19368455	1996870651
19385	11:01:50.631	00:00:19.385	1163	588,6331	497,7729	0,6713362	0,7782363	646,6191	3,322964	0	600,2779	517,5471	0,5000994	0,77799	649,4526	3,205968	0	30	594	508						Untertest1.avi	0	880	547	72	111	524	396	483	0	Content		522	397	19385079	1996887275
19402	11:01:50.648	00:00:19.401	1164	593,2957	496,7899	0,6713281	0,7782156	646,7391	3,330927	0	599,1705	518,3159	0,5000989	0,7779434	649,4511	3,197746	0	30	596	508						Untertest1.avi	0	880	547	72	111	524	396	483	0	Content		524	397	19401703	1996903899
19418	11:01:50.664	00:00:19.418	1165	584,773	488,3954	0,6712971	0,778175	646,7879	3,318376	0	600,9641	521,8751	0,5000753	0,7779307	649,4877	3,209587	0	30	593	505						Untertest1.avi	0	880	547	72	111	524	396	483	0	Content		521	394	19418450	1996920646
19435	11:01:50.681	00:00:19.435	1166	592,9718	495,9885	0,6712567	0,7781571	646,8873	3,324691	0	603,675	522,1585	0,5000258	0,7779672	649,4659	3,213317	0	30	598	509						Untertest1.avi	0	880	547	72	111	524	396	483	0	Content		526	398	19435084	1996937280
19452	11:01:50.698	00:00:19.451	1167	591,1577	490,9994	0,6711949	0,7781134	647,0578	3,33116	0	602,9347	515,6597	0,4999623	0,7779756	649,496	3,185303	0	30	597	503						Untertest1.avi	0	880	547	72	111	524	396	483	0	Content		525	392	19451698	1996953894
19468	11:01:50.714	00:00:19.468	1168	592,6609	500,1755	0,6711267	0,7780352	647,124	3,331883	0	594,7543	527,6409	0,4998999	0,7779541	649,6429	3,203727	0	30	594	514						Untertest1.avi	0	880	547	72	111	524	396	483	0	Content		522	403	19468447	1996970643
19485	11:01:50.731	00:00:19.485	1169	593,7109	501,1586	0,6710591	0,7779605	647,2686	3,341114	0	600,4036	517,1368	0,4998276	0,7779059	649,6944	3,186285	0	30	597	509						Untertest1.avi	0	880	547	72	111	524	396	483	0	Content		525	398	19485071	1996987267
19502	11:01:50.748	00:00:19.501	1170	595,1423	487,0624	0,6710008	0,7778529	647,0646	3,27607	0	589,7881	524,3096	0,4997874	0,7779116	649,7257	3,197731	0	30	592	506						Untertest1.avi	0	880	547	72	111	524	396	483	0	Content		520	395	19501571	1997003767
19518	11:01:50.764	00:00:19.518	1171	601,9296	496,5226	0,670975	0,7778406	647,0518	3,28396	0	599,4418	516,7917	0,4997799	0,7779363	649,7633	3,162859	0	30	601	507						Untertest1.avi	0	880	547	72	111	524	396	483	0	Content		529	396	19518318	1997020514
19535	11:01:50.781	00:00:19.534	1172	594,5505	486,2331	0,67097	0,7778975	647,1174	3,27494	0	600,887	533,1348	0,4997818	0,7779718	649,7566	3,178619	0	30	598	510						Untertest1.avi	0	880	547	72	111	524	396	483	0	Content		526	399	19534943	1997037139
19552	11:01:50.798	00:00:19.551	1173	595,9057	482,6795	0,6709942	0,7779273	647,1846	3,265506	0	602,4337	527,6676	0,4998052	0,7780064	649,7592	3,172019	0	30	599	505						Untertest1.avi	0	880	547	72	111	524	396	483	0	Content		527	394	19551691	1997053887
19568	11:01:50.814	00:00:19.568	1174	593,4316	489,4853	0,6710269	0,7779927	647,1621	3,261683	0	593,8491	516,0776	0,4998466	0,7780401	649,6906	3,125902	0	30	594	503						Untertest1.avi	0	880	547	72	111	524	396	483	0	Content		522	392	19568314	1997070510
19585	11:01:50.831	00:00:19.584	1175	591,1932	495,2484	0,6711084	0,7780774	647,2762	3,267567	0	593,9747	524,0231	0,4999219	0,7781332	649,7996	3,122989	0	30	593	510						Untertest1.avi	0	880	547	72	111	524	396	483	0	Content		521	399	19584937	1997087133
19602	11:01:50.848	00:00:19.601	1176	590,7548	499,3536	0,6711804	0,7781974	647,2751	3,243958	0	602,4183	524,9363	0,5000172	0,7782363	649,618	3,111252	0	30	597	512						Untertest1.avi	0	880	547	72	111	524	396	483	0	Content		525	401	19601560	1997103756
19618	11:01:50.864	00:00:19.618	1177	596,0165	493,823	0,6712589	0,7781932	647,0259	3,237687	0	603,5373	521,5439	0,5001066	0,7782542	649,7655	3,087444	0	30	600	508						Untertest1.avi	0	880	547	72	111	524	396	483	0	Content		528	397	19618307	1997120503
19635	11:01:50.881	00:00:19.634	1178	624,2117	447,3986	0,6710014	0,7776248	646,9413	3,225833	0	647,1331	490,7174	0,4999447	0,777718	649,673	3,077234	0	31	636	469						Untertest1.avi	0	880	547	72	111	588	296	433	0	Content		564	358	19634930	1997137126
19652	11:01:50.898	00:00:19.651	1179	659,208	411,1365	0,6707587	0,7768431	647,3198	3,207444	0	666,7146	435,2842	0,4998299	0,776992	650,1492	3,110077	0	31	663	423						Untertest1.avi	0	880	547	72	111	588	296	433	0	Content		591	312	19651553	1997153749
19668	11:01:50.914	00:00:19.668	1180	651,3539	416,2975	0,6708826	0,7768057	646,9944	3,220015	0	662,326	427,1093	0,4999823	0,7768503	650,0046	3,069975	0	31	657	422						Untertest1.avi	0	880	547	72	111	588	296	433	0	Content		585	311	19668302	1997170498
19685	11:01:50.931	00:00:19.684	1181	652,1744	411,371	0,6710891	0,7767841	647,1538	3,199885	0	668,6216	419,8366	0,500118	0,7767938	649,9325	3,03679	0	31	660	416						Untertest1.avi	0	880	547	72	111	588	296	433	0	Content		588	305	19684925	1997187121
19702	11:01:50.948	00:00:19.701	1182	653,3983	399,0428	0,6712474	0,7767364	647,1349	3,173773	0	659,7086	417,7431	0,5002334	0,7766891	649,8637	3,037443	0	31	657	408						Untertest1.avi	0	880	547	72	111	588	296	433	0	Content		585	297	19701549	1997203745
19718	11:01:50.964	00:00:19.718	1183	663,5009	395,5151	0,6714404	0,7766763	647,0366	3,183914	0	659,3218	423,5856	0,500405	0,7765694	649,7932	3,039479	0	31	661	410						Untertest1.avi	0	880	547	72	111	588	296	433	0	Content		589	299	19718173	1997220369
19735	11:01:50.981	00:00:19.734	1184	661,488	392,4648	0,6716395	0,7766653	647,1526	3,161248	0	670,4601	411,8467	0,5005739	0,7764922	649,7888	3,006978	0	31	666	402						Untertest1.avi	0	880	547	72	111	588	296	433	0	Content		594	291	19734922	1997237118
19752	11:01:50.998	00:00:19.751	1185	664,752	400,9168	0,6717501	0,7767054	647,033	3,15975	0	661,2189	413,8867	0,500677	0,77648	649,7643	2,998467	0	31	663	407						Untertest1.avi	0	880	547	72	111	588	296	433	0	Content		591	296	19751545	1997253741
19768	11:01:51.014	00:00:19.768	1186	657,118	386,0448	0,671867	0,7767863	646,8455	3,164106	0	657,6548	417,9359	0,5007631	0,7764873	649,7343	3,028863	0	31	657	402						Untertest1.avi	0	880	547	72	111	588	296	433	0	Content		585	291	19768168	1997270364
19785	11:01:51.031	00:00:19.784	1187	654,8403	400,0377	0,6719837	0,7767888	646,866	3,168565	0	658,5789	426,0648	0,500854	0,7764222	649,5474	3,041122	0	31	657	413						Untertest1.avi	0	880	547	72	111	588	296	433	0	Content		585	302	19784790	1997286986
19801	11:01:51.047	00:00:19.801	1188	654,6294	396,7381	0,6720874	0,7767588	647,0014	3,169185	0	659,0333	426,8786	0,5009483	0,7763618	649,4153	3,033341	0	31	657	412						Untertest1.avi	0	880	547	72	111	588	296	433	0	Content		585	301	19801414	1997303610
19818	11:01:51.064	00:00:19.818	1189	655,6302	398,7317	0,6721379	0,7767527	646,9849	3,164901	0	664,4344	413,3442	0,5009912	0,7763323	649,4213	3,010694	0	31	660	406						Untertest1.avi	0	880	547	72	111	588	296	433	0	Content		588	295	19818037	1997320233
19835	11:01:51.081	00:00:19.834	1190	661,1461	402,1785	0,6721742	0,776813	646,8792	3,164614	0	666,5477	422,4881	0,5010151	0,7763795	649,3456	3,029009	0	31	664	412						Untertest1.avi	0	880	547	72	111	588	296	433	0	Content		592	301	19834788	1997336984
19851	11:01:51.097	00:00:19.851	1191	663,3579	404,0219	0,6721889	0,7768951	646,8747	3,165291	0	661,1065	416,7886	0,5010158	0,776521	649,3848	3,004926	0	31	662	410						Untertest1.avi	0	880	547	72	111	588	296	433	0	Content		590	299	19851412	1997353608
19868	11:01:51.114	00:00:19.868	1192	662,0753	402,4562	0,6721891	0,7769057	646,8011	3,175793	0	661,1254	407,0281	0,501016	0,7765342	649,3229	2,991129	0	31	662	405						Untertest1.avi	0	880	547	72	111	588	296	433	0	Content		590	294	19868159	1997370355
19885	11:01:51.131	00:00:19.884	1193	655,0865	399,9006	0,6721811	0,7768292	646,8124	3,151075	0	659,6433	423,6757	0,5010058	0,7764935	649,3404	3,017592	0	31	657	412						Untertest1.avi	0	880	547	72	111	588	296	433	0	Content		585	301	19884780	1997386976
19901	11:01:51.147	00:00:19.901	1194	656,6115	403,7222	0,6721717	0,7768357	646,8377	3,175815	0	657,7097	410,8168	0,5009796	0,7765201	649,2441	2,981039	0	31	657	407						Untertest1.avi	0	880	547	72	111	588	296	433	0	Content		585	296	19901403	1997403599
19918	11:01:51.164	00:00:19.918	1195	660,0943	404,666	0,6721459	0,7769403	646,751	3,168301	0	661,3162	404,4581	0,500947	0,776607	649,1912	2,98218	0	31	661	405						Untertest1.avi	0	880	547	72	111	588	296	433	0	Content		589	294	19918025	1997420221
19935	11:01:51.181	00:00:19.934	1196	660,7648	395,0348	0,6720777	0,7770218	646,5995	3,150301	0	664,1614	419,1598	0,500911	0,7766566	649,108	2,973232	0	31	662	407						Untertest1.avi	0	880	547	72	111	588	296	433	0	Content		590	296	19934773	1997436969
19951	11:01:51.197	00:00:19.951	1197	661,9489	395,9198	0,6720464	0,7770092	646,553	3,130753	0	667,4667	401,8353	0,5008937	0,7766094	649,1539	2,9127	0	31	665	399						Untertest1.avi	0	880	547	72	111	588	296	433	0	Content		593	288	19951272	1997453468
19968	11:01:51.214	00:00:19.968	1198	655,488	390,5411	0,6720364	0,7769232	646,5944	3,131267	0	669,5547	409,8986	0,5008807	0,776553	649,1018	2,981418	0	31	663	400						Untertest1.avi	0	880	547	72	111	588	296	433	0	Content		591	289	19968020	1997470216
19985	11:01:51.231	00:00:19.984	1199	656,9719	397,8914	0,6719905	0,7768725	646,6141	3,139579	0	656,4671	414,6505	0,5008085	0,7765614	649,3489	2,977972	0	31	657	406						Untertest1.avi	0	880	547	72	111	588	296	433	0	Content		585	295	19984642	1997486838
20001	11:01:51.247	00:00:20.001	1200	653,1761	386,4565	0,6718972	0,776816	646,5491	3,111443	0	666,4963	411,1243	0,5007327	0,776573	649,4666	2,965178	0	31	660	399						Untertest1.avi	0	880	547	72	111	588	296	433	0	Content		588	288	20001390	1997503586
20018	11:01:51.264	00:00:20.018	1201	656,3218	387,786	0,6718136	0,7767174	646,5421	3,125257	0	664,2587	408,9373	0,5006455	0,7765107	649,5047	2,958215	0	31	660	398						Untertest1.avi	0	880	547	72	111	588	296	433	0	Content		588	287	20018013	1997520209
20035	11:01:51.281	00:00:20.034	1202	659,8433	395,2179	0,6717283	0,7765989	646,6461	3,13991	0	663,6895	410,1776	0,500522	0,7763642	649,2864	2,9703	0	31	662	403						Untertest1.avi	0	880	547	72	111	588	296	433	0	Content		590	292	20034636	1997536832
20051	11:01:51.297	00:00:20.051	1203	661,3404	399,955	0,6716308	0,7765535	646,7834	3,169917	0	665,2392	424,3733	0,500444	0,776344	649,3559	2,991513	0	31	663	412						Untertest1.avi	0	880	547	72	111	588	296	433	0	Content		591	301	20051258	1997553454
20068	11:01:51.314	00:00:20.067	1204	588,6379	395,4325	0,671994	0,7766309	646,5833	3,173656	0	588,674	403,3716	0,5008792	0,7763708	649,42	2,983598	0	32	589	399						Untertest1.avi	0	880	547	72	111	491	292	266	0	Content		517	288	20067881	1997570077
20085	11:01:51.331	00:00:20.084	1205	562,357	405,5033	0,672234	0,7767183	646,7096	3,205353	0	558,0575	407,909	0,5011767	0,7765172	649,4305	3,017512	0	32	560	407						Untertest1.avi	0	880	547	72	111	491	292	266	0	Content		488	296	20084630	1997586826
20101	11:01:51.347	00:00:20.101	1206	575,2296	388,8815	0,6721829	0,7767386	646,8718	3,182541	0	572,8029	405,4697	0,5010982	0,7765886	649,5757	3,007864	0	32	574	397						Untertest1.avi	0	880	547	72	111	491	292	266	0	Content		502	286	20101253	1997603449
20118	11:01:51.364	00:00:20.117	1207	568,6918	402,9297	0,6721328	0,7767137	646,9196	3,193704	0	565,9525	405,8022	0,5010297	0,7765821	649,45	2,992097	0	32	567	404						Untertest1.avi	0	880	547	72	111	491	292	266	0	Content		495	293	20117999	1997620195
20135	11:01:51.381	00:00:20.134	1208	565,2227	412,0587	0,6720518	0,7767386	646,7986	3,208871	0	557,6267	400,8156	0,5009825	0,7765975	649,3956	3,030893	0	32	561	406						Untertest1.avi	0	880	547	72	111	491	292	266	0	Content		489	295	20134622	1997636818
20151	11:01:51.397	00:00:20.151	1209	565,0837	404,6635	0,6720072	0,7768649	646,8386	3,212641	0	558,2618	417,3218	0,5008991	0,7766902	649,5438	3,05159	0	32	562	411						Untertest1.avi	0	880	547	72	111	491	292	266	0	Content		490	300	20151247	1997653443
20168	11:01:51.414	00:00:20.167	1210	563,6016	409,2859	0,6719605	0,7769359	646,7994	3,21344	0	562,9568	400,3575	0,5008588	0,776783	649,5491	3,007463	0	32	563	405						Untertest1.avi	0	880	547	72	111	491	292	266	0	Content		491	294	20167866	1997670062
20184	11:01:51.430	00:00:20.184	1211	560,4576	400,044	0,6719103	0,776929	646,7576	3,196994	0	565,9812	400,3402	0,5008246	0,7767522	649,6064	2,995096	0	32	563	400						Untertest1.avi	0	880	547	72	111	491	292	266	0	Content		491	289	20184490	1997686686
20201	11:01:51.447	00:00:20.201	1212	566,2504	401,9164	0,6718636	0,7768705	646,7993	3,206642	0	565,8046	403,0109	0,5007767	0,7767205	649,7354	3,038129	0	32	566	402						Untertest1.avi	0	880	547	72	111	491	292	266	0	Content		494	291	20201112	1997703308
20218	11:01:51.464	00:00:20.217	1213	568,4049	401,4065	0,6717772	0,7768649	646,9854	3,203613	0	562,7563	400,1753	0,5007001	0,7767237	649,8409	3,048174	0	32	566	401						Untertest1.avi	0	880	547	72	111	491	292	266	0	Content		494	290	20217860	1997720056
20234	11:01:51.480	00:00:20.234	1214	563,5244	397,4055	0,6716706	0,7769299	647,1968	3,186715	0	563,0914	409,4137	0,5006187	0,7767465	649,7961	3,059027	0	32	563	403						Untertest1.avi	0	880	547	72	111	491	292	266	0	Content		491	292	20234483	1997736679
20251	11:01:51.497	00:00:20.251	1215	565,0035	400,7003	0,6715195	0,7768993	647,0485	3,242594	0	553,1935	416,6105	0,5004551	0,7767519	649,8699	3,077096	0	32	559	409						Untertest1.avi	0	880	547	72	111	491	292	266	0	Content		487	298	20251231	1997753427
20268	11:01:51.514	00:00:20.267	1216	562,4869	402,0817	0,6713454	0,7767578	646,9528	3,257442	0	560,6332	402,2205	0,5002998	0,7767184	649,8857	3,078234	0	32	562	402						Untertest1.avi	0	880	547	72	111	491	292	266	0	Content		490	291	20267853	1997770049
20284	11:01:51.530	00:00:20.284	1217	568,8392	405,7372	0,6711813	0,7766097	647,3072	3,255521	0	561,8843	408,6714	0,5001534	0,7766719	649,9929	3,101037	0	32	565	407						Untertest1.avi	0	880	547	72	111	491	292	266	0	Content		493	296	20284477	1997786673
20301	11:01:51.547	00:00:20.301	1218	567,8934	390,6922	0,6709813	0,7765142	647,1718	3,244805	0	569,2552	395,2338	0,4999496	0,776642	650,0612	3,05604	0	32	569	393						Untertest1.avi	0	880	547	72	111	491	292	266	0	Content		497	282	20301117	1997803313
20318	11:01:51.564	00:00:20.317	1219	573,1084	401,4731	0,6708051	0,7764552	647,0962	3,281955	0	566,1447	409,5891	0,4997565	0,7766897	650,0762	3,098191	0	32	570	406						Untertest1.avi	0	880	547	72	111	491	292	266	0	Content		498	295	20317857	1997820053
20334	11:01:51.580	00:00:20.334	1220	533,4084	398,4165	0,6708384	0,7762754	647,147	3,284693	0	533,313	399,421	0,4998819	0,7765597	650,0256	3,091124	0	33	533	399						Untertest1.avi	0	880	547	72	111	437	265	1349	0	Content		461	288	20334350	1997836546
20351	11:01:51.597	00:00:20.351	1221	506,6652	385,1204	0,6708318	0,7759472	647,1745	3,257781	0	517,1622	387,2371	0,4999104	0,7763291	649,9869	3,094478	0	33	512	386						Untertest1.avi	0	880	547	72	111	437	265	1349	0	Content		440	275	20351098	1997853294
20368	11:01:51.614	00:00:20.367	1222	514,4952	374,8772	0,6707001	0,775808	647,4143	3,248818	0	509,0371	378,037	0,4997228	0,7762466	650,1248	3,075533	0	33	512	376						Untertest1.avi	0	880	547	72	111	437	265	1349	0	Content		440	265	20367721	1997869917
20384	11:01:51.630	00:00:20.384	1223	506,4784	371,7794	0,6705899	0,7757561	647,4592	3,235484	0	517,9191	376,6186	0,499622	0,7762598	650,0657	3,044652	0	33	512	374						Untertest1.avi	0	880	547	72	111	437	265	1349	0	Content		440	263	20384345	1997886541
20401	11:01:51.647	00:00:20.400	1224	516,566	384,5308	0,6704574	0,7758112	647,2341	3,229374	0	515,5703	386,4639	0,4994931	0,7763937	649,8932	2,992966	0	33	516	385						Untertest1.avi	0	880	547	72	111	437	265	1349	0	Content		444	274	20400968	1997903164
20418	11:01:51.664	00:00:20.417	1225	508,1196	383,8351	0,6703629	0,775858	647,0729	3,192886	0	514,2506	383,9886	0,4993677	0,7765163	649,9246	2,967415	0	33	511	384						Untertest1.avi	0	880	547	72	111	437	265	1349	0	Content		439	273	20417718	1997919914
20434	11:01:51.680	00:00:20.434	1226	510,2553	373,3683	0,6703023	0,7757869	647,06	3,137614	0	510,0313	384,5433	0,4992819	0,7764856	649,9347	2,941046	0	33	510	379						Untertest1.avi	0	880	547	72	111	437	265	1349	0	Content		438	268	20434344	1997936540
20451	11:01:51.697	00:00:20.450	1227	504,0418	366,2297	0,670249	0,7757328	647,1956	3,085709	0	508,8909	377,528	0,4992242	0,7764049	649,9059	2,872922	0	33	506	372						Untertest1.avi	0	880	547	72	111	437	265	1349	0	Content		434	261	20450983	1997953179
20468	11:01:51.714	00:00:20.467	1228	516,0985	375,2314	0,6702311	0,7757589	647,173	3,070914	0	504,115	371,6921	0,4991989	0,7764855	649,8984	2,789958	0	33	510	373						Untertest1.avi	0	880	547	72	111	437	265	1349	0	Content		438	262	20467725	1997969921
20484	11:01:51.730	00:00:20.484	1229	517,554	386,5783	0,6702587	0,7758514	647,0197	3,026914	0	506,735	368,1382	0,4991919	0,7766008	649,8464	2,783899	0	33	512	377						Untertest1.avi	0	880	547	72	111	437	265	1349	0	Content		440	266	20484339	1997986535
20501	11:01:51.747	00:00:20.501	1230	514,3246	385,2141	0,6702707	0,7759384	647,0631	2,965171	0	511,6932	376,9253	0,4992193	0,7766552	649,8019	2,73939	0	33	513	381						Untertest1.avi	0	880	547	72	111	437	265	1349	0	Content		441	270	20501089	1998003285
20518	11:01:51.764	00:00:20.517	1231	513,0906	378,2988	0,6703551	0,7759549	646,8682	2,913499	0	514,8845	382,8544	0,4992777	0,7766062	649,722	2,715345	0	33	514	381						Untertest1.avi	0	880	547	72	111	437	265	1349	0	Content		442	270	20517600	1998019796
20534	11:01:51.780	00:00:20.534	1232	520,0188	383,8423	0,6704723	0,7759799	646,9217	2,90425	0	512,2102	364,7534	0,4993821	0,7765754	649,5635	2,636347	0	33	516	374						Untertest1.avi	0	880	547	72	111	437	265	1349	0	Content		444	263	20534209	1998036405
20551	11:01:51.797	00:00:20.550	1233	502,1011	354,3802	0,6706201	0,776105	646,9278	2,786766	0	503,2026	366,934	0,4995322	0,7766017	649,4417	2,604859	0	33	503	361						Untertest1.avi	0	880	547	72	111	437	265	1349	0	Content		431	250	20550957	1998053153
20568	11:01:51.814	00:00:20.567	1234	514,9974	368,5995	0,6707511	0,77626	646,795	2,806604	0	505,3613	384,474	0,4996502	0,7766474	649,5991	2,63329	0	33	510	377						Untertest1.avi	0	880	547	72	111	437	265	1349	0	Content		438	266	20567595	1998069791
20584	11:01:51.830	00:00:20.584	1235	516,4985	372,9827	0,6708632	0,7763355	646,7266	2,811679	0	505,4177	386,27	0,4997547	0,7766038	649,5615	2,597886	0	33	511	380						Untertest1.avi	0	880	547	72	111	437	265	1349	0	Content		439	269	20584206	1998086402
20601	11:01:51.847	00:00:20.600	1236	511,6373	361,006	0,6709877	0,776338	646,8187	2,756776	0	490,1228	389,9723	0,4999159	0,7761495	649,5412	2,606587	0	33	501	375						Untertest1.avi	0	880	547	72	111	437	265	1349	0	Content		429	264	20600952	1998103148
20618	11:01:51.864	00:00:20.617	1237	518,0853	377,0293	0,6711242	0,7763441	646,831	2,777254	0	505,4872	372,8587	0,5000017	0,776493	649,5412	2,51597	0	33	512	375						Untertest1.avi	0	880	547	72	111	437	265	1349	0	Content		440	264	20617589	1998119785
20634	11:01:51.880	00:00:20.634	1238	519,3386	360,8149	0,6712133	0,7763357	646,6985	2,69622	0	496,6142	377,7434	0,5000762	0,7764086	649,3482	2,537382	0	33	508	369						Untertest1.avi	0	880	547	72	111	437	265	1349	0	Content		436	258	20634200	1998136396
20651	11:01:51.897	00:00:20.650	1239	515,2355	364,284	0,6712824	0,776264	646,663	2,687245	0	513,8726	360,6315	0,5001565	0,776697	649,3482	2,457795	0	33	515	362						Untertest1.avi	0	880	547	72	111	437	265	1349	0	Content		443	251	20650827	1998153023
20668	11:01:51.914	00:00:20.667	1240	510,516	382,2575	0,6713446	0,7761391	646,6614	2,729342	0	506,6303	390,7076	0,5002093	0,7762858	649,5067	2,52531	0	33	509	386						Untertest1.avi	0	880	547	72	111	437	265	1349	0	Content		437	275	20667583	1998169779
20684	11:01:51.930	00:00:20.684	1241	515,8508	379,6113	0,6713968	0,776057	646,6487	2,709012	0	497,0926	378,3604	0,5002728	0,7761922	649,4392	2,512322	0	33	506	379						Untertest1.avi	0	880	547	72	111	437	265	1349	0	Content		434	268	20684197	1998186393
20701	11:01:51.947	00:00:20.700	1242	524,6974	389,7487	0,671479	0,7760069	646,722	2,728336	0	505,4685	360,6953	0,5003378	0,7761034	649,3486	2,424096	0	33	515	375						Untertest1.avi	0	880	547	72	111	437	265	1349	0	Content		443	264	20700945	1998203141
20717	11:01:51.963	00:00:20.717	1243	505,3596	354,2051	0,6715502	0,7760372	646,6987	2,590019	0	506,0393	382,6493	0,5004244	0,7761737	649,2087	2,49549	0	33	506	368						Untertest1.avi	0	880	547	72	111	437	265	1349	0	Content		434	257	20717441	1998219637
20734	11:01:51.980	00:00:20.734	1244	512,7585	370,06	0,6716298	0,7761244	646,8059	2,636693	0	508,3184	358,1978	0,5004753	0,7762267	649,1871	2,420596	0	33	511	364						Untertest1.avi	0	880	547	72	111	437	265	1349	0	Content		439	253	20734189	1998236385
20751	11:01:51.997	00:00:20.750	1245	510,3757	357,7833	0,6716964	0,7761656	646,7407	2,605899	0	503,7345	381,6003	0,5005526	0,7762452	649,3152	2,433548	0	33	507	370						Untertest1.avi	0	880	547	72	111	437	265	1349	0	Content		435	259	20750811	1998253007
20767	11:01:52.013	00:00:20.767	1246	526,1219	372,9553	0,6717811	0,7761552	646,6703	2,634724	0	498,0697	367,1211	0,5006441	0,7761924	649,5055	2,420484	0	33	512	370						Untertest1.avi	0	880	547	72	111	437	265	1349	0	Content		440	259	20767435	1998269631
20784	11:01:52.030	00:00:20.784	1247	520,2613	385,7302	0,6718481	0,7760982	646,6578	2,662581	0	499,1128	382,6024	0,5007136	0,7760503	649,5294	2,44746	0	33	510	384						Untertest1.avi	0	880	547	72	111	437	265	1349	0	Content		438	273	20784057	1998286253
20801	11:01:52.047	00:00:20.800	1248	520,6643	371,2254	0,6719046	0,7761486	646,648	2,640625	0	492,881	369,1994	0,5007737	0,7761061	649,4332	2,440385	0	33	507	370						Untertest1.avi	0	880	547	72	111	437	265	1349	0	Content		435	259	20800806	1998303002
20817	11:01:52.063	00:00:20.817	1249	510,8857	370,7238	0,6719693	0,7763234	646,7374	2,636414	0	505,3956	376,7561	0,5008225	0,7762699	649,3803	2,443037	0	33	508	374						Untertest1.avi	0	880	547	72	111	437	265	1349	0	Content		436	263	20817429	1998319625
20834	11:01:52.080	00:00:20.834	1250	503,7604	375,8792	0,6720063	0,7762362	646,6917	2,641149	0	498,148	359,8221	0,500862	0,7762618	649,3489	2,399089	0	33	501	368						Untertest1.avi	0	880	547	72	111	437	265	1349	0	Content		429	257	20834051	1998336247
20851	11:01:52.097	00:00:20.850	1251	513,5354	364,9229	0,6720511	0,7760622	646,8016	2,573351	0	501,4391	397,1868	0,5009062	0,7760683	649,3397	2,432735	0	33	507	381						Untertest1.avi	0	880	547	72	111	437	265	1349	0	Content		435	270	20850800	1998352996
20867	11:01:52.113	00:00:20.867	1252	510,6569	376,2378	0,6721287	0,7760178	646,8872	2,628734	0	497,6614	371,5679	0,5009858	0,7760078	649,3632	2,395755	0	33	504	374						Untertest1.avi	0	880	547	72	111	437	265	1349	0	Content		432	263	20867423	1998369619
20884	11:01:52.130	00:00:20.884	1253	520,9656	361,8599	0,6721833	0,7761626	646,9119	2,596072	0	517,8046	345,4716	0,5010505	0,7761715	649,4672	2,383496	0	33	519	354						Untertest1.avi	0	880	547	72	111	437	265	1349	0	Content		447	243	20884047	1998386243
20901	11:01:52.147	00:00:20.900	1254	509,7688	385,9929	0,6722565	0,7764115	646,8228	2,63438	0	503,38	356,7557	0,501121	0,7763504	649,6363	2,439034	0	33	507	371						Untertest1.avi	0	880	547	72	111	437	265	1349	0	Content		435	260	20900668	1998402864
20917	11:01:52.163	00:00:20.917	1255	517,4584	380,8638	0,6723409	0,7764199	646,7784	2,652237	0	492,8896	369,6527	0,5012147	0,7763517	649,6609	2,445543	0	33	505	375						Untertest1.avi	0	880	547	72	111	437	265	1349	0	Content		433	264	20917292	1998419488
20934	11:01:52.180	00:00:20.934	1256	516,4058	373,151	0,6724554	0,7763399	646,8682	2,613341	0	498,1692	369,7091	0,5013319	0,7762132	649,5748	2,446799	0	33	507	371						Untertest1.avi	0	880	547	72	111	437	265	1349	0	Content		435	260	20934040	1998436236
20951	11:01:52.197	00:00:20.950	1257	517,4216	366,6724	0,6726081	0,7763499	647,0284	2,612816	0	495,5176	372,1107	0,50147	0,7760869	649,649	2,407299	0	33	506	369						Untertest1.avi	0	880	547	72	111	437	265	1349	0	Content		434	258	20950664	1998452860
20967	11:01:52.213	00:00:20.967	1258	514,8234	391,4343	0,6727291	0,7764828	646,9057	2,669194	0	508,8755	362,3597	0,5016082	0,776243	649,7045	2,402879	0	33	512	377						Untertest1.avi	0	880	547	72	111	437	265	1349	0	Content		440	266	20967288	1998469484
20984	11:01:52.230	00:00:20.983	1259	513,3292	388,4565	0,6728204	0,7765825	646,8209	2,664227	0	485,312	409,5336	0,501688	0,7766271	649,8035	2,485103	0	33	499	399						Untertest1.avi	0	880	547	72	111	437	265	1349	0	Content		427	288	20983911	1998486107
21001	11:01:52.247	00:00:21.000	1260	515,217	379,3097	0,6729358	0,7765519	646,945	2,652423	0	497,3082	379,7198	0,5018206	0,7761991	649,713	2,468454	0	33	506	380						Untertest1.avi	0	880	547	72	111	437	265	1349	0	Content		434	269	21000660	1998502856
21017	11:01:52.263	00:00:21.017	1261	522,8636	382,5795	0,6730762	0,7765093	647,2039	2,655339	0	493,9228	389,9011	0,5019472	0,7760426	649,8132	2,492389	0	33	508	386						Untertest1.avi	0	880	547	72	111	437	265	1349	0	Content		436	275	21017285	1998519481
21034	11:01:52.280	00:00:21.033	1262	515,2025	389,7139	0,673147	0,7766114	647,3307	2,627273	0	496,965	354,9251	0,502063	0,7760875	649,7961	2,352838	0	33	506	372						Untertest1.avi	0	880	547	72	111	437	265	1349	0	Content		434	261	21033906	1998536102
21051	11:01:52.297	00:00:21.050	1263	509,933	359,3098	0,6731601	0,7767687	647,2301	2,594576	0	500,1431	360,9825	0,5020843	0,7762534	649,8374	2,445443	0	33	505	360						Untertest1.avi	0	880	547	72	111	437	265	1349	0	Content		433	249	21050657	1998552853
21067	11:01:52.313	00:00:21.067	1264	511,6878	361,6392	0,6731485	0,776803	647,2428	2,582009	0	501,8261	370,5427	0,502073	0,7762554	649,8529	2,464878	0	33	507	366						Untertest1.avi	0	880	547	72	111	437	265	1349	0	Content		435	255	21067282	1998569478
21084	11:01:52.330	00:00:21.084	1265	510,2249	378,7213	0,6731181	0,7766642	647,3436	2,62107	0	496,5622	359,7883	0,5020519	0,7760514	649,9027	2,413429	0	33	503	369						Untertest1.avi	0	880	547	72	111	437	265	1349	0	Content		431	258	21084027	1998586223
21101	11:01:52.347	00:00:21.100	1266	524,5671	380,5614	0,6730889	0,7764935	647,3792	2,66456	0	500,3089	352,717	0,5019925	0,7759232	649,9818	2,44195	0	33	512	367						Untertest1.avi	0	880	547	72	111	437	265	1349	0	Content		440	256	21100529	1998602725
21117	11:01:52.363	00:00:21.117	1267	505,8979	372,525	0,6729912	0,7764942	647,2695	2,643207	0	493,5009	352,153	0,5019179	0,7759683	649,9811	2,434115	0	33	500	362						Untertest1.avi	0	880	547	72	111	437	265	1349	0	Content		428	251	21117150	1998619346
21134	11:01:52.380	00:00:21.133	1268	515,3952	401,5067	0,6728562	0,7765813	647,11	2,694005	0	494,1991	364,3664	0,5017831	0,7761637	650,0458	2,472429	0	33	505	383						Untertest1.avi	0	880	547	72	111	437	265	1349	0	Content		433	272	21133896	1998636092
21151	11:01:52.397	00:00:21.150	1269	518,2414	390,0447	0,6727362	0,7765831	647,3127	2,633059	0	495,9142	376,0251	0,5016864	0,7761775	650,06	2,465012	0	33	507	383						Untertest1.avi	0	880	547	72	111	437	265	1349	0	Content		435	272	21150525	1998652721
21167	11:01:52.413	00:00:21.167	1270	510,969	360,9897	0,6726335	0,7763898	647,4167	2,613284	0	492,1026	370,3466	0,5016021	0,7759816	650,0429	2,465463	0	33	502	366						Untertest1.avi	0	880	547	72	111	437	265	1349	0	Content		430	255	21167145	1998669341
21184	11:01:52.430	00:00:21.183	1271	519,579	379,1159	0,6725102	0,7761002	647,4088	2,625773	0	494,5409	384,7887	0,5014524	0,775857	650,1035	2,51074	0	33	507	382						Untertest1.avi	0	880	547	72	111	437	265	1349	0	Content		435	271	21183892	1998686088
21201	11:01:52.447	00:00:21.200	1272	524,5433	387,9817	0,6723896	0,7761351	647,3046	2,667367	0	503,3552	365,6826	0,5013236	0,7759532	650,145	2,506088	0	33	514	377						Untertest1.avi	0	880	547	72	111	437	265	1349	0	Content		442	266	21200515	1998702711
21217	11:01:52.463	00:00:21.217	1273	514,1558	359,889	0,672282	0,7763842	647,261	2,626057	0	495,0776	363,9076	0,5012174	0,7761984	650,1107	2,475539	0	33	505	362						Untertest1.avi	0	880	547	72	111	437	265	1349	0	Content		433	251	21217137	1998719333
21234	11:01:52.480	00:00:21.233	1274	522,0766	380,5077	0,6721876	0,7764037	647,4246	2,666404	0	495,2666	402,1879	0,5011436	0,7762986	650,0726	2,599355	0	33	509	391						Untertest1.avi	0	880	547	72	111	437	265	1349	0	Content		437	280	21233757	1998735953
21251	11:01:52.497	00:00:21.250	1275	527,3419	361,2631	0,6720891	0,7762406	647,3818	2,662313	0	501,4645	394,4713	0,5010507	0,7762078	650,0317	2,635184	0	33	514	378						Untertest1.avi	0	880	547	72	111	437	265	1349	0	Content		442	267	21250504	1998752700
21267	11:01:52.513	00:00:21.267	1276	518,211	385,6883	0,6719778	0,7760624	647,3755	2,687951	0	506,9469	382,0674	0,5009134	0,7760758	650,1241	2,580347	0	33	513	384						Untertest1.avi	0	880	547	72	111	437	265	1349	0	Content		441	273	21267126	1998769322
21284	11:01:52.530	00:00:21.283	1277	523,7944	402,3765	0,671899	0,7761109	647,2606	2,748065	0	492,4848	354,0007	0,5008109	0,7762243	650,0941	2,547255	0	33	508	378						Untertest1.avi	0	880	547	72	111	437	265	1349	0	Content		436	267	21283749	1998785945
21300	11:01:52.546	00:00:21.300	1278	518,0968	385,7584	0,6718242	0,7763661	647,1479	2,708078	0	502,7026	371,2517	0,500757	0,7764252	650,0319	2,554143	0	33	510	379						Untertest1.avi	0	880	547	72	111	437	265	1349	0	Content		438	268	21300372	1998802568
21317	11:01:52.563	00:00:21.317	1279	515,507	372,6565	0,6717665	0,7764432	647,3033	2,679152	0	497,0293	378,0922	0,5007154	0,7765159	650,067	2,609969	0	33	506	375						Untertest1.avi	0	880	547	72	111	437	265	1349	0	Content		434	264	21317121	1998819317
21334	11:01:52.580	00:00:21.333	1280	515,5799	384,492	0,6717316	0,7763535	647,3282	2,715421	0	506,1914	386,695	0,5006864	0,776401	650,0953	2,584785	0	33	511	386						Untertest1.avi	0	880	547	72	111	437	265	1349	0	Content		439	275	21333758	1998835954
21350	11:01:52.596	00:00:21.350	1281	518,691	380,8832	0,6717098	0,7761549	647,3926	2,692334	0	512,7364	391,5651	0,5006694	0,7762792	650,0714	2,6376	0	33	516	386						Untertest1.avi	0	880	547	72	111	437	265	1349	0	Content		444	275	21350368	1998852564
21367	11:01:52.613	00:00:21.366	1282	518,7947	387,1398	0,6716919	0,776255	647,363	2,726552	0	515,8461	403,3897	0,5006539	0,7763093	650,0734	2,666173	0	33	517	395						Untertest1.avi	0	880	547	72	111	437	265	1349	0	Content		445	284	21366993	1998869189
21384	11:01:52.630	00:00:21.383	1283	513,6221	369,096	0,6717029	0,7764145	647,3915	2,65692	0	509,08	377,0886	0,5006612	0,7764096	650,0438	2,574448	0	33	511	373						Untertest1.avi	0	880	547	72	111	437	265	1349	0	Content		439	262	21383740	1998885936
21400	11:01:52.646	00:00:21.400	1284	522,1652	374,9141	0,671707	0,7764281	647,372	2,656383	0	493,9094	380,2153	0,5006714	0,7764056	650,0543	2,580147	0	33	508	378						Untertest1.avi	0	880	547	72	111	437	265	1349	0	Content		436	267	21400363	1998902559
21417	11:01:52.663	00:00:21.416	1285	521,2816	380,7336	0,671693	0,7763216	647,4115	2,717004	0	501,3846	358,3801	0,5006684	0,7762818	650,0882	2,577207	0	33	511	370						Untertest1.avi	0	880	547	72	111	437	265	1349	0	Content		439	259	21416985	1998919181
21434	11:01:52.680	00:00:21.433	1286	520,936	368,0241	0,671665	0,7762284	647,4132	2,685581	0	508,9502	365,5164	0,5006515	0,7762352	650,0951	2,6011	0	33	515	367						Untertest1.avi	0	880	547	72	111	437	265	1349	0	Content		443	256	21433734	1998935930
21450	11:01:52.696	00:00:21.450	1287	521,0985	376,2311	0,6716325	0,7763867	647,5007	2,724336	0	515,2334	370,4785	0,5006149	0,7763693	650,0762	2,550673	0	33	518	373						Untertest1.avi	0	880	547	72	111	437	265	1349	0	Content		446	262	21450356	1998952552
21467	11:01:52.713	00:00:21.466	1288	516,6939	402,5927	0,6715838	0,776484	647,486	2,791344	0	499,5582	381,3398	0,5005777	0,776524	650,0435	2,627571	0	33	508	392						Untertest1.avi	0	880	547	72	111	437	265	1349	0	Content		436	281	21466980	1998969176
21484	11:01:52.730	00:00:21.483	1289	524,7042	391,165	0,671497	0,7764257	647,3726	2,711795	0	507,5112	352,7122	0,5005206	0,7764969	650,0861	2,558661	0	33	516	372						Untertest1.avi	0	880	547	72	111	437	265	1349	0	Content		444	261	21483618	1998985814
21500	11:01:52.746	00:00:21.500	1290	511,0613	363,0983	0,6714301	0,7762368	647,2841	2,659635	0	501,3119	367,1333	0,5004368	0,7763091	650,1437	2,572272	0	33	506	365						Untertest1.avi	0	880	547	72	111	437	265	1349	0	Content		434	254	21500228	1999002424
21517	11:01:52.763	00:00:21.516	1291	510,6273	375,0102	0,6713579	0,7761974	647,4229	2,665956	0	491,8321	394,5193	0,5003862	0,7763517	650,1889	2,625015	0	33	501	385						Untertest1.avi	0	880	547	72	111	437	265	1349	0	Content		429	274	21516979	1999019175
21534	11:01:52.780	00:00:21.533	1292	523,4033	381,9916	0,6713042	0,7764978	647,1955	2,66749	0	488,8093	374,8177	0,5003131	0,7766342	650,1883	2,525729	0	33	506	378						Untertest1.avi	0	880	547	72	111	437	265	1349	0	Content		434	267	21533601	1999035797
21550	11:01:52.796	00:00:21.550	1293	519,9528	408,5143	0,6712518	0,7766507	647,3416	2,742946	0	506,8704	399,4918	0,5002648	0,7768703	650,1489	2,614185	0	33	513	404						Untertest1.avi	0	880	547	72	111	437	265	1349	0	Content		441	293	21550226	1999052422
21567	11:01:52.813	00:00:21.566	1294	517,6483	382,3155	0,6712049	0,7766222	647,4666	2,647884	0	489,9414	384,8794	0,5002339	0,7768248	650,159	2,63685	0	33	504	384						Untertest1.avi	0	880	547	72	111	437	265	1349	0	Content		432	273	21566973	1999069169
21584	11:01:52.830	00:00:21.583	1295	529,3497	386,3449	0,6711861	0,7764873	647,5081	2,712622	0	505,0745	385,3929	0,500228	0,7766553	650,1678	2,60768	0	33	517	386						Untertest1.avi	0	880	547	72	111	437	265	1349	0	Content		445	275	21583600	1999085796
21600	11:01:52.846	00:00:21.600	1296	522,4135	386,7033	0,6711708	0,7764556	647,5358	2,649369	0	499,1621	373,0543	0,500242	0,7766246	650,2196	2,529744	0	33	511	380						Untertest1.avi	0	880	547	72	111	437	265	1349	0	Content		439	269	21600223	1999102419
21617	11:01:52.863	00:00:21.616	1297	515,123	370,4661	0,6711726	0,7765591	647,5529	2,63069	0	498,0868	386,9337	0,5002524	0,7767569	650,2139	2,58244	0	33	507	379						Untertest1.avi	0	880	547	72	111	437	265	1349	0	Content		435	268	21616848	1999119044
21634	11:01:52.880	00:00:21.633	1298	524,5898	378,2784	0,6711321	0,7765768	647,6984	2,645506	0	499,288	399,1501	0,5003338	0,7767263	650,4368	2,603369	0	33	512	389						Untertest1.avi	0	880	547	72	111	437	265	1349	0	Content		440	278	21633595	1999135791
21650	11:01:52.896	00:00:21.650	1299	512,8438	377,8635	0,6711844	0,7760682	647,7949	2,678417	0	469,8405	361,9951	0,5006393	0,7761717	650,6362	2,529646	0	33	491	370						Untertest1.avi	0	880	547	72	111	437	265	1349	0	Content		419	259	21650220	1999152416
21667	11:01:52.913	00:00:21.666	1300	-1024	-768	-1	-1	-1	-1	4	460,6251	340,1475	0,501026	0,7750286	650,6198	2,333545	0	33	461	340						Untertest1.avi	0	880	547	72	111	437	265	1349	0	Content		389	229	21666846	1999169042
21683	11:01:52.929	00:00:21.683	1301	-1024	-768	-1	-1	-1	-1	4	-1024	-768	-1	-1	-1	-1	4		0	0						Untertest1.avi	0	880	547	72	111				0	Content		-72	-111	21683467	1999185663
21700	11:01:52.946	00:00:21.700	1302	-1024	-768	-1	-1	-1	-1	4	-1024	-768	-1	-1	-1	-1	4		0	0						Untertest1.avi	0	880	547	72	111				0	Content		-72	-111	21700089	1999202285
21717	11:01:52.963	00:00:21.716	1303	-1024	-768	-1	-1	-1	-1	4	-1024	-768	-1	-1	-1	-1	4		0	0						Untertest1.avi	0	880	547	72	111				0	Content		-72	-111	21716838	1999219034
21733	11:01:52.979	00:00:21.733	1304	-1024	-768	-1	-1	-1	-1	4	-1024	-768	-1	-1	-1	-1	4		0	0						Untertest1.avi	0	880	547	72	111				0	Content		-72	-111	21733458	1999235654
21750	11:01:52.996	00:00:21.750	1305	-1024	-768	-1	-1	-1	-1	4	-1024	-768	-1	-1	-1	-1	4		0	0						Untertest1.avi	0	880	547	72	111				0	Content		-72	-111	21750081	1999252277
21767	11:01:53.013	00:00:21.766	1306	-1024	-768	-1	-1	-1	-1	4	-1024	-768	-1	-1	-1	-1	4		0	0						Untertest1.avi	0	880	547	72	111				0	Content		-72	-111	21766766	1999268962
21783	11:01:53.029	00:00:21.783	1307	-1024	-768	-1	-1	-1	-1	4	-1024	-768	-1	-1	-1	-1	4		0	0						Untertest1.avi	0	880	547	72	111				0	Content		-72	-111	21783434	1999285630
21800	11:01:53.046	00:00:21.800	1308	-1024	-768	-1	-1	-1	-1	4	-1024	-768	-1	-1	-1	-1	4		0	0						Untertest1.avi	0	880	547	72	111				0	Content		-72	-111	21800066	1999302262
21817	11:01:53.063	00:00:21.816	1309	-1024	-768	-1	-1	-1	-1	4	-1024	-768	-1	-1	-1	-1	4		0	0						Untertest1.avi	0	880	547	72	111				0	Content		-72	-111	21816734	1999318930
21833	11:01:53.079	00:00:21.833	1310	359,8783	296,15	0,6719058	0,7758511	647,1147	2,664381	0	365,5891	311,6887	0,5008615	0,7761878	649,9168	2,598898	0	34	363	304						Untertest1.avi	0	880	547	72	111	295	210	200	0	Content		291	193	21833448	1999335644
21850	11:01:53.096	00:00:21.850	1311	361,3228	317,8345	0,6719528	0,7760901	647,0705	2,698134	0	368,9251	327,4514	0,5009055	0,7763363	649,8118	2,635604	0	34	365	323						Untertest1.avi	0	880	547	72	111	295	210	200	0	Content		293	212	21850071	1999352267
21867	11:01:53.113	00:00:21.866	1312	352,5678	308,2313	0,6719638	0,7764041	647,0752	2,709957	0	364,9503	302,2804	0,5008844	0,776539	649,7122	2,572738	0	34	359	305						Untertest1.avi	0	880	547	72	111	295	210	200	0	Content		287	194	21866693	1999368889
21883	11:01:53.129	00:00:21.883	1313	364,0374	315,0471	0,671979	0,7764701	647,0167	2,739088	0	370,0443	317,157	0,5008634	0,7765853	649,5883	2,647335	0	34	367	316						Untertest1.avi	0	880	547	72	111	295	210	200	0	Content		295	205	21883317	1999385513
21900	11:01:53.146	00:00:21.900	1314	372,826	323,3049	0,671958	0,7764229	646,9606	2,798673	0	357,643	297,3201	0,5008208	0,7764924	649,6011	2,635455	0	34	365	310						Untertest1.avi	0	880	547	72	111	295	210	200	0	Content		293	199	21900063	1999402259
21917	11:01:53.163	00:00:21.916	1315	370,5621	328,614	0,6718914	0,7764315	646,8582	2,753131	0	363,275	325,0316	0,500746	0,7763969	649,6659	2,70507	0	34	367	327						Untertest1.avi	0	880	547	72	111	295	210	200	0	Content		295	216	21916687	1999418883
21933	11:01:53.179	00:00:21.933	1316	372,5166	311,4311	0,6718097	0,7764859	646,7601	2,737034	0	367,1758	331,1353	0,5006571	0,776521	649,6338	2,709802	0	34	370	321						Untertest1.avi	0	880	547	72	111	295	210	200	0	Content		298	210	21933309	1999435505
21950	11:01:53.196	00:00:21.949	1317	371,0051	329,7625	0,671712	0,7764996	646,7875	2,840309	0	371,6624	319,039	0,5005387	0,776582	649,4073	2,662867	0	34	371	324						Untertest1.avi	0	880	547	72	111	295	210	200	0	Content		299	213	21949933	1999452129
21967	11:01:53.213	00:00:21.966	1318	369,3528	306,3918	0,6715342	0,7763633	646,8029	2,791856	0	369,7733	313,5777	0,5004097	0,7765282	649,2839	2,654435	0	34	370	310						Untertest1.avi	0	880	547	72	111	295	210	200	0	Content		298	199	21966680	1999468876
21983	11:01:53.229	00:00:21.983	1319	373,9462	326,8959	0,6713404	0,7763755	646,8029	2,771805	0	373,7177	319,8185	0,5002351	0,7763039	649,6232	2,687895	0	34	374	323						Untertest1.avi	0	880	547	72	111	295	210	200	0	Content		302	212	21983304	1999485500
22000	11:01:53.246	00:00:21.999	1320	371,9903	323,4667	0,6712196	0,7758539	646,9448	2,841972	0	367,6643	312,3404	0,5000766	0,7762306	649,5353	2,664478	0	34	370	318						Untertest1.avi	0	880	547	72	111	295	210	200	0	Content		298	207	21999926	1999502122
22017	11:01:53.263	00:00:22.016	1321	361,999	343,8754	0,6711993	0,7759488	647,0862	2,851707	0	358,5725	331,5809	0,5000735	0,7763678	649,6793	2,718818	0	34	360	338						Untertest1.avi	0	880	547	72	111	295	210	200	0	Content		288	227	22016675	1999518871
22033	11:01:53.279	00:00:22.033	1322	225,1365	368,6935	0,6719521	0,7766146	646,9906	2,862593	0	211,0334	359,2299	0,5011345	0,7769451	649,6079	2,74486	0	35	218	364						Untertest1.avi	0	880	547	72	111	55	274	333	0	Content		146	253	22033299	1999535495
22050	11:01:53.296	00:00:22.049	1323	132,506	387,7202	0,672509	0,7769222	646,9103	2,837886	0	116,4008	387,8005	0,5017716	0,7773061	649,5326	2,753811	0	35	124	388						Untertest1.avi	0	880	547	72	111	55	274	333	0	Content		52	277	22049922	1999552118
22067	11:01:53.313	00:00:22.066	1324	134,7032	396,0754	0,6723704	0,7767873	647,006	2,84428	0	133,6792	377,8697	0,5015311	0,7772613	649,5789	2,721982	0	35	134	387						Untertest1.avi	0	880	547	72	111	55	274	333	0	Content		62	276	22066545	1999568741
22083	11:01:53.329	00:00:22.083	1325	132,8284	404,7315	0,6722091	0,7767863	647,0453	2,824746	0	105,5393	373,4113	0,5012847	0,7773722	649,6739	2,715906	0	35	119	389						Untertest1.avi	0	880	547	72	111	55	274	333	0	Content		47	278	22083166	1999585362
22100	11:01:53.346	00:00:22.099	1326	132,1075	384,3282	0,6720129	0,7769437	646,965	2,839307	0	124,9851	396,4331	0,5010898	0,7775827	649,5137	2,735041	0	35	129	390						Untertest1.avi	0	880	547	72	111	55	274	333	0	Content		57	279	22099914	1999602110
22117	11:01:53.363	00:00:22.116	1327	127,5488	378,606	0,6718199	0,777145	646,9232	2,838412	0	113,6343	373,8215	0,5008581	0,777835	649,4235	2,711295	0	35	121	376						Untertest1.avi	0	880	547	72	111	55	274	333	0	Content		49	265	22116540	1999618736
22133	11:01:53.379	00:00:22.133	1328	120,4739	381,3381	0,6716517	0,776993	646,9153	2,812162	0	127,0179	384,5877	0,5006791	0,7778957	649,5558	2,723143	0	35	124	383						Untertest1.avi	0	880	547	72	111	55	274	333	0	Content		52	272	22133165	1999635361
22150	11:01:53.396	00:00:22.149	1329	129,1785	379,1771	0,6714728	0,7768984	646,8488	2,795012	0	128,606	383,3378	0,5005065	0,7778765	649,3342	2,703775	0	35	129	381						Untertest1.avi	0	880	547	72	111	55	274	333	0	Content		57	270	22149912	1999652108
22167	11:01:53.413	00:00:22.166	1330	137,6731	393,0232	0,6713238	0,7769124	646,7421	2,851172	0	126,8987	386,3658	0,500349	0,7779545	649,3062	2,704169	0	35	132	390						Untertest1.avi	0	880	547	72	111	55	274	333	0	Content		60	279	22166535	1999668731
22183	11:01:53.429	00:00:22.183	1331	126,09	380,4376	0,6712138	0,7770606	646,7827	2,832512	0	132,8305	387,5228	0,5002232	0,778124	649,4229	2,698667	0	35	129	384						Untertest1.avi	0	880	547	72	111	55	274	333	0	Content		57	273	22183156	1999685352
22200	11:01:53.446	00:00:22.199	1332	130,7708	385,0386	0,6710973	0,7771347	646,7652	2,832369	0	125,9207	386,8257	0,5001212	0,7781631	649,421	2,723083	0	35	128	386						Untertest1.avi	0	880	547	72	111	55	274	333	0	Content		56	275	22199779	1999701975
22217	11:01:53.463	00:00:22.216	1333	120,9162	377,8948	0,6710303	0,7769392	646,7711	2,809082	0	129,9086	385,5338	0,5000575	0,7780753	649,3007	2,652732	0	35	125	382						Untertest1.avi	0	880	547	72	111	55	274	333	0	Content		53	271	22216527	1999718723
22233	11:01:53.479	00:00:22.233	1334	118,9798	392,1008	0,6709563	0,7768257	646,7396	2,859123	0	130,0308	378,8231	0,5000147	0,7779103	649,2904	2,692173	0	35	125	385						Untertest1.avi	0	880	547	72	111	55	274	333	0	Content		53	274	22233150	1999735346
22250	11:01:53.496	00:00:22.249	1335	120,9485	386,4561	0,6709178	0,7767746	646,7099	2,837288	0	120,9672	367,6678	0,4999708	0,7778637	649,238	2,667665	0	35	121	377						Untertest1.avi	0	880	547	72	111	55	274	333	0	Content		49	266	22249774	1999751970
22266	11:01:53.512	00:00:22.266	1336	129,4859	392,7952	0,6708798	0,776767	646,6351	2,824062	0	134,4878	377,5653	0,4999385	0,7778565	649,2168	2,679477	0	35	132	385						Untertest1.avi	0	880	547	72	111	55	274	333	0	Content		60	274	22266397	1999768593
22283	11:01:53.529	00:00:22.283	1337	128,1247	394,9105	0,6708245	0,7766773	646,7114	2,860144	0	113,4761	362,4568	0,4998999	0,7777811	649,2315	2,649441	0	35	121	379						Untertest1.avi	0	880	547	72	111	55	274	333	0	Content		49	268	22283145	1999785341
22300	11:01:53.546	00:00:22.299	1338	139,2264	395,856	0,6707792	0,7764379	646,8495	2,87422	0	115,151	371,1596	0,4998481	0,7775682	649,462	2,6839	0	35	127	384						Untertest1.avi	0	880	547	72	111	55	274	333	0	Content		55	273	22299767	1999801963
22316	11:01:53.562	00:00:22.316	1339	137,2111	404,7531	0,6707017	0,7760917	647,1584	2,850675	0	124,2566	392,2005	0,4998668	0,7772679	649,5958	2,702604	0	35	131	398						Untertest1.avi	0	880	547	72	111	55	274	333	0	Content		59	287	22316390	1999818586
22333	11:01:53.579	00:00:22.333	1340	142,886	396,9885	0,6705151	0,7758948	647,3665	2,822729	0	110,9947	384,7091	0,4999412	0,7769892	649,999	2,660209	0	35	127	391						Untertest1.avi	0	880	547	72	111	55	274	333	0	Content		55	280	22333012	1999835208
22350	11:01:53.596	00:00:22.349	1341	238,9335	548,7313	0,6700584	0,7757429	647,3665	2,432728	0	154,0048	483,5433	0,4997599	0,7761829	650,138	2,414041	0	35	196	516						Untertest1.avi	0	880	547	72	111	55	274	333	0	Content		124	405	22349774	1999851970
22366	11:01:53.612	00:00:22.366	1342	-1024	-768	-1	-1	-1	-1	4	-1024	-768	-1	-1	-1	-1	4		0	0						Untertest1.avi	0	880	547	72	111				0	Content		-72	-111	22366383	1999868579
22383	11:01:53.629	00:00:22.383	1343	-1024	-768	-1	-1	-1	-1	4	-1024	-768	-1	-1	-1	-1	4		0	0						Untertest1.avi	0	880	547	72	111				0	Content		-72	-111	22383005	1999885201
22400	11:01:53.646	00:00:22.399	1344	-1024	-768	-1	-1	-1	-1	4	-1024	-768	-1	-1	-1	-1	4		0	0						Untertest1.avi	0	880	547	72	111				0	Content		-72	-111	22399752	1999901948
22416	11:01:53.662	00:00:22.416	1345	-1024	-768	-1	-1	-1	-1	4	-1024	-768	-1	-1	-1	-1	4		0	0						Untertest1.avi	0	880	547	72	111				0	Content		-72	-111	22416251	1999918447
22433	11:01:53.679	00:00:22.433	1346	-1024	-768	-1	-1	-1	-1	4	-1024	-768	-1	-1	-1	-1	4		0	0						Untertest1.avi	0	880	547	72	111				0	Content		-72	-111	22433009	1999935205
22450	11:01:53.696	00:00:22.449	1347	-1024	-768	-1	-1	-1	-1	4	-1024	-768	-1	-1	-1	-1	4		0	0						Untertest1.avi	0	880	547	72	111				0	Content		-72	-111	22449629	1999951825
22466	11:01:53.712	00:00:22.466	1348	-1024	-768	-1	-1	-1	-1	4	-1024	-768	-1	-1	-1	-1	4		0	0						Untertest1.avi	0	880	547	72	111				0	Content		-72	-111	22466297	1999968493
22483	11:01:53.729	00:00:22.483	1349	289,8559	351,5041	0,6689766	0,7761329	646,8948	2,886225	0	291,2172	366,1991	0,4979798	0,7772682	649,5585	2,664721	0	36	291	359						Untertest1.avi	0	880	547	72	111	220	247	116	0	Content		219	248	22483005	1999985201
22499	11:01:53.745	00:00:22.499	1350	287,2867	348,7401	0,6692888	0,7753472	648,2067	2,844895	0	294,0737	375,7885	0,4978818	0,7768061	648,685	2,706491	0	36	291	362						Untertest1.avi	0	880	547	72	111	220	247	116	0	Content		219	251	22499381	2000001577
22516	11:01:53.762	00:00:22.516	1351	289,3668	358,6643	0,6690224	0,7758638	646,6187	2,87506	0	294,1057	358,0175	0,4979701	0,7772437	649,2875	2,660461	0	36	292	358						Untertest1.avi	0	880	547	72	111	220	247	116	0	Content		220	247	22516245	2000018441
22533	11:01:53.779	00:00:22.532	1352	285,717	351,0492	0,6690494	0,7758905	646,7128	2,848956	0	292,4686	343,6548	0,4979642	0,7773212	649,2656	2,654411	0	36	289	347						Untertest1.avi	0	880	547	72	111	220	247	116	0	Content		217	236	22532872	2000035068
22549	11:01:53.795	00:00:22.549	1353	296,6212	372,0132	0,6690948	0,7759176	646,6682	2,942579	0	296,4031	350,5771	0,4979803	0,7773411	649,2378	2,688946	0	36	297	361						Untertest1.avi	0	880	547	72	111	220	247	116	0	Content		225	250	22549493	2000051689
22566	11:01:53.812	00:00:22.566	1354	295,1408	362,8379	0,6691581	0,776025	646,6675	2,922776	0	291,4437	361,1938	0,4980243	0,7774106	649,2794	2,694631	0	36	293	362						Untertest1.avi	0	880	547	72	111	220	247	116	0	Content		221	251	22566241	2000068437
22583	11:01:53.829	00:00:22.582	1355	307,6866	359,1809	0,6692048	0,7762516	646,5511	2,935902	0	289,4007	355,2372	0,4980188	0,7775847	649,1039	2,686917	0	36	299	357						Untertest1.avi	0	880	547	72	111	220	247	116	0	Content		227	246	22582866	2000085062
22599	11:01:53.845	00:00:22.599	1356	418,2025	331,0587	0,6682402	0,7763634	646,5808	2,935822	0	424,8393	363,0313	0,4971018	0,7778292	649,2151	2,761753	0	37	422	347						Untertest1.avi	0	880	547	72	111	509	253	366	0	Content		350	236	22599487	2000101683
22616	11:01:53.862	00:00:22.616	1357	565,1677	351,5798	0,6669641	0,7768641	646,6401	2,987778	0	563,0234	374,682	0,4960775	0,7780035	649,6345	2,776355	0	37	564	363						Untertest1.avi	0	880	547	72	111	509	253	366	0	Content		492	252	22616235	2000118431
22633	11:01:53.879	00:00:22.632	1358	575,4518	343,4908	0,6670208	0,7764622	646,5667	2,974476	0	578,1759	376,2203	0,496016	0,7779314	649,4825	2,856126	0	37	577	360						Untertest1.avi	0	880	547	72	111	509	253	366	0	Content		505	249	22632858	2000135054
22649	11:01:53.895	00:00:22.649	1359	588,0888	362,3821	0,6672731	0,7765204	646,451	2,997622	0	585,2558	353,715	0,4961779	0,777881	649,5781	2,77153	0	37	587	358						Untertest1.avi	0	880	547	72	111	509	253	366	0	Content		515	247	22649481	2000151677
22666	11:01:53.912	00:00:22.666	1360	577,6215	366,0902	0,66741	0,7765799	646,3261	3,009476	0	574,5192	365,5795	0,4963159	0,7778436	649,4972	2,815453	0	37	576	366						Untertest1.avi	0	880	547	72	111	509	253	366	0	Content		504	255	22666105	2000168301
22683	11:01:53.929	00:00:22.682	1361	580,6227	351,11	0,6676788	0,7766106	646,3981	2,971016	0	578,2527	370,6407	0,4965181	0,7777789	649,3806	2,800138	0	37	579	361						Untertest1.avi	0	880	547	72	111	509	253	366	0	Content		507	250	22682854	2000185050
22699	11:01:53.945	00:00:22.699	1362	574,5398	350,9502	0,6678483	0,7766075	646,3768	2,977645	0	586,5948	372,2641	0,4967002	0,7776241	649,6252	2,796	0	37	581	362						Untertest1.avi	0	880	547	72	111	509	253	366	0	Content		509	251	22699477	2000201673
22716	11:01:53.962	00:00:22.716	1363	579,1961	356,7258	0,6680335	0,7766198	646,3848	3,01849	0	584,939	347,4766	0,4968638	0,7775048	649,4191	2,727437	0	37	582	352						Untertest1.avi	0	880	547	72	111	509	253	366	0	Content		510	241	22716102	2000218298
22733	11:01:53.979	00:00:22.732	1364	574,3387	364,0077	0,6682478	0,7766572	646,5665	2,980908	0	588,6276	372,8408	0,4970579	0,7774572	649,3706	2,784143	0	37	581	368						Untertest1.avi	0	880	547	72	111	509	253	366	0	Content		509	257	22732724	2000234920
22749	11:01:53.995	00:00:22.749	1365	578,8288	355,0247	0,6683761	0,7767193	646,3799	2,98881	0	583,9086	358,3575	0,4971989	0,7774563	649,5986	2,770924	0	37	581	357						Untertest1.avi	0	880	547	72	111	509	253	366	0	Content		509	246	22749473	2000251669
22766	11:01:54.012	00:00:22.766	1366	571,4746	351,8643	0,6684754	0,7767126	646,3172	2,976313	0	585,928	364,0635	0,4972973	0,7774232	649,4397	2,75386	0	37	579	358						Untertest1.avi	0	880	547	72	111	509	253	366	0	Content		507	247	22766096	2000268292
22783	11:01:54.029	00:00:22.782	1367	585,7285	363,7309	0,6685781	0,7766151	646,3859	2,990439	0	578,9953	400,454	0,4973766	0,7773445	649,3524	2,824573	0	37	582	382						Untertest1.avi	0	880	547	72	111	509	253	366	0	Content		510	271	22782720	2000284916
22799	11:01:54.045	00:00:22.799	1368	580,5442	368,9823	0,668669	0,7765529	646,449	2,985831	0	584,1528	388,024	0,4974388	0,7772426	649,2151	2,798234	0	37	582	379						Untertest1.avi	0	880	547	72	111	509	253	366	0	Content		510	268	22799345	2000301541
22816	11:01:54.062	00:00:22.816	1369	588,1986	361,3867	0,6687081	0,7765356	646,5151	2,966025	0	580,4955	382,121	0,4974785	0,7772179	649,3325	2,800503	0	37	584	372						Untertest1.avi	0	880	547	72	111	509	253	366	0	Content		512	261	22816094	2000318290
22833	11:01:54.079	00:00:22.832	1370	586,2932	360,9667	0,6687373	0,7765231	646,5134	2,960072	0	581,1882	391,4058	0,4975078	0,7772101	649,2808	2,78581	0	37	584	376						Untertest1.avi	0	880	547	72	111	509	253	366	0	Content		512	265	22832718	2000334914
22849	11:01:54.095	00:00:22.849	1371	579,8875	367,3168	0,668762	0,7764756	646,4799	3,017617	0	581,7045	362,3127	0,4975461	0,7771564	649,3252	2,716591	0	37	581	365						Untertest1.avi	0	880	547	72	111	509	253	366	0	Content		509	254	22849342	2000351538
22866	11:01:54.112	00:00:22.866	1372	579,5684	353,8275	0,6687995	0,7763722	646,4763	2,926262	0	584,4089	362,1985	0,4976082	0,7770826	649,4589	2,711234	0	37	582	358						Untertest1.avi	0	880	547	72	111	509	253	366	0	Content		510	247	22866093	2000368289
22883	11:01:54.129	00:00:22.882	1373	576,7249	344,3118	0,6688448	0,7763584	646,4582	2,922267	0	579,7756	376,3671	0,4976504	0,7770493	649,5332	2,755377	0	37	578	360						Untertest1.avi	0	880	547	72	111	509	253	366	0	Content		506	249	22882589	2000384785
22899	11:01:54.145	00:00:22.899	1374	576,0414	357,2861	0,6689097	0,7764212	646,4456	2,937181	0	579,1132	383,2503	0,4977155	0,7771106	649,4601	2,753691	0	37	578	370						Untertest1.avi	0	880	547	72	111	509	253	366	0	Content		506	259	22899340	2000401536
22916	11:01:54.162	00:00:22.915	1375	574,8489	358,8599	0,6689966	0,776471	646,5129	2,941532	0	585,9335	375,333	0,4977992	0,7771595	649,3873	2,730548	0	37	580	367						Untertest1.avi	0	880	547	72	111	509	253	366	0	Content		508	256	22915964	2000418160
22933	11:01:54.179	00:00:22.932	1376	572,0567	366,5803	0,6690957	0,7764751	646,5101	2,943145	0	586,3143	386,5882	0,4979016	0,7771227	649,1479	2,746157	0	37	579	377						Untertest1.avi	0	880	547	72	111	509	253	366	0	Content		507	266	22932584	2000434780
22949	11:01:54.195	00:00:22.949	1377	585,1998	357,5176	0,6692296	0,7764722	646,5242	2,929449	0	580,5806	370,6405	0,4979935	0,7771031	649,2004	2,705031	0	37	583	364						Untertest1.avi	0	880	547	72	111	509	253	366	0	Content		511	253	22949335	2000451531
22966	11:01:54.212	00:00:22.965	1378	548,8702	364,9936	0,6694924	0,7765694	646,5679	2,918301	0	546,7352	379,3682	0,4983032	0,7771474	649,424	2,725125	0	38	548	372						Untertest1.avi	0	880	547	72	111	456	268	250	0	Content		476	261	22965961	2000468157
22983	11:01:54.229	00:00:22.982	1379	535,3046	378,7434	0,6698011	0,7767089	646,4902	2,94591	0	527,4865	403,3739	0,4986313	0,7772918	649,3575	2,77931	0	38	531	391						Untertest1.avi	0	880	547	72	111	456	268	250	0	Content		459	280	22982582	2000484778
22999	11:01:54.245	00:00:22.999	1380	527,1389	382,1096	0,6698776	0,7767625	646,4561	2,931127	0	528,7313	387,8336	0,498698	0,7773399	649,5137	2,758807	0	38	528	385						Untertest1.avi	0	880	547	72	111	456	268	250	0	Content		456	274	22999220	2000501416
23016	11:01:54.262	00:00:23.015	1381	539,2791	380,3788	0,6700053	0,7767617	646,5666	2,954977	0	537,2039	374,2328	0,4988103	0,7772257	649,3976	2,728821	0	38	538	377						Untertest1.avi	0	880	547	72	111	456	268	250	0	Content		466	266	23015958	2000518154
23033	11:01:54.279	00:00:23.032	1382	535,1202	365,4624	0,6701505	0,7767283	646,7521	2,941845	0	519,4724	388,9121	0,4989428	0,7771385	649,1732	2,777231	0	38	527	377						Untertest1.avi	0	880	547	72	111	456	268	250	0	Content		455	266	23032578	2000534774
23049	11:01:54.295	00:00:23.049	1383	530,5977	359,817	0,6702622	0,7767216	646,6906	2,915208	0	542,1775	372,7303	0,4990676	0,7770906	649,3213	2,687078	0	38	536	366						Untertest1.avi	0	880	547	72	111	456	268	250	0	Content		464	255	23049220	2000551416
23066	11:01:54.312	00:00:23.065	1384	524,3043	377,0958	0,6703656	0,7767757	646,5541	2,925985	0	531,2133	389,1595	0,4991957	0,7770826	649,5125	2,75327	0	38	528	383						Untertest1.avi	0	880	547	72	111	456	268	250	0	Content		456	272	23065954	2000568150
23083	11:01:54.329	00:00:23.082	1385	518,8351	373,8825	0,6705064	0,7767906	646,6544	2,912597	0	527,6682	394,3164	0,499323	0,777045	649,3367	2,776373	0	38	523	384						Untertest1.avi	0	880	547	72	111	456	268	250	0	Content		451	273	23082578	2000584774
23099	11:01:54.345	00:00:23.099	1386	528,2845	375,7294	0,6706544	0,7767572	646,8101	2,92695	0	529,2169	390,9771	0,4994572	0,7769595	649,2141	2,752558	0	38	529	383						Untertest1.avi	0	880	547	72	111	456	268	250	0	Content		457	272	23099214	2000601410
23116	11:01:54.362	00:00:23.115	1387	516,166	366,8333	0,6707263	0,7766898	646,8246	2,891004	0	527,4758	365,8421	0,4995585	0,7768164	649,4075	2,677208	0	38	522	366						Untertest1.avi	0	880	547	72	111	456	268	250	0	Content		450	255	23115825	2000618021
23132	11:01:54.378	00:00:23.132	1388	535,5549	376,7122	0,6708012	0,7766433	646,6644	2,933982	0	533,8652	386,5578	0,4996417	0,7767522	649,6065	2,758564	0	38	535	382						Untertest1.avi	0	880	547	72	111	456	268	250	0	Content		463	271	23132446	2000634642
23149	11:01:54.395	00:00:23.149	1389	528,6501	371,7819	0,6708307	0,7766335	646,674	2,905439	0	525,8521	400,042	0,4996815	0,7767249	649,6971	2,813776	0	38	527	386						Untertest1.avi	0	880	547	72	111	456	268	250	0	Content		455	275	23149206	2000651402
23166	11:01:54.412	00:00:23.165	1390	528,372	372,4754	0,6708589	0,7766255	646,6921	2,926137	0	529,3946	380,9661	0,4997195	0,7767135	649,6722	2,752995	0	38	529	377						Untertest1.avi	0	880	547	72	111	456	268	250	0	Content		457	266	23165818	2000668014
23182	11:01:54.428	00:00:23.182	1391	530,3338	370,1681	0,6708768	0,7766308	646,702	2,937278	0	529,7585	378,5876	0,4997425	0,7767152	649,6936	2,75008	0	38	530	374						Untertest1.avi	0	880	547	72	111	456	268	250	0	Content		458	263	23182438	2000684634
23199	11:01:54.445	00:00:23.199	1392	527,0482	378,3242	0,6709068	0,7766705	646,7943	2,943276	0	521,4199	389,9897	0,4997774	0,7767211	649,6434	2,784917	0	38	524	384						Untertest1.avi	0	880	547	72	111	456	268	250	0	Content		452	273	23199195	2000701391
23216	11:01:54.462	00:00:23.215	1393	469,2643	360,6644	0,6715874	0,7766845	647,1566	2,913864	0	464,1106	357,1451	0,5005347	0,7766676	649,8002	2,752359	0	39	467	359						Untertest1.avi	0	880	547	72	111	237	230	899	0	Content		395	248	23215810	2000718006
23232	11:01:54.478	00:00:23.232	1394	342,0982	343,6045	0,6725178	0,7766388	647,141	2,962658	0	337,3154	332,0634	0,5016519	0,776455	649,5861	2,741016	0	39	340	338						Untertest1.avi	0	880	547	72	111	237	230	899	0	Content		268	227	23232433	2000734629
23249	11:01:54.495	00:00:23.249	1395	311,9057	348,3531	0,6728243	0,7766054	646,9272	2,89862	0	304,7372	331,4109	0,5019782	0,7763751	649,55	2,728277	0	39	308	340						Untertest1.avi	0	880	547	72	111	237	230	899	0	Content		236	229	23249058	2000751254
23266	11:01:54.512	00:00:23.265	1396	311,4225	344,4054	0,6728452	0,7766415	647,0016	2,916343	0	313,6264	341,378	0,501964	0,7764363	649,6613	2,759362	0	39	313	343						Untertest1.avi	0	880	547	72	111	237	230	899	0	Content		241	232	23265681	2000767877
23282	11:01:54.528	00:00:23.282	1397	306,1412	338,9937	0,672865	0,7766575	646,9799	2,887351	0	315,8652	342,2227	0,5019577	0,7763816	649,6582	2,773035	0	39	311	341						Untertest1.avi	0	880	547	72	111	237	230	899	0	Content		239	230	23282429	2000784625
23299	11:01:54.545	00:00:23.299	1398	314,1882	340,7828	0,6728675	0,7766297	647,0137	2,901822	0	314,2031	357,6629	0,5019172	0,7763629	649,774	2,795554	0	39	314	349						Untertest1.avi	0	880	547	72	111	237	230	899	0	Content		242	238	23299053	2000801249
23316	11:01:54.562	00:00:23.315	1399	313,2613	337,6418	0,672842	0,7765719	647,0192	2,900931	0	295,443	344,5014	0,5018576	0,7763768	649,7485	2,744056	0	39	304	341						Untertest1.avi	0	880	547	72	111	237	230	899	0	Content		232	230	23315801	2000817997
23332	11:01:54.578	00:00:23.332	1400	308,7303	344,5751	0,6727953	0,7764878	647,061	2,908379	0	306,4612	335,2502	0,5018036	0,7763647	649,724	2,740556	0	39	308	340						Untertest1.avi	0	880	547	72	111	237	230	899	0	Content		236	229	23332424	2000834620
23349	11:01:54.595	00:00:23.349	1401	308,508	336,4856	0,6727185	0,7764139	647,2562	2,913581	0	299,7357	345,4172	0,5017118	0,7763536	649,8369	2,761021	0	39	304	341						Untertest1.avi	0	880	547	72	111	237	230	899	0	Content		232	230	23349048	2000851244
23366	11:01:54.612	00:00:23.365	1402	302,4436	325,4175	0,6726241	0,7763829	647,4167	2,901988	0	309,9601	352,2258	0,5016288	0,776375	649,8547	2,754701	0	39	306	339						Untertest1.avi	0	880	547	72	111	237	230	899	0	Content		234	228	23365686	2000867882
23382	11:01:54.628	00:00:23.382	1403	310,3655	333,2246	0,6725177	0,7763793	647,311	2,905314	0	299,2412	338,3819	0,5015141	0,7764724	649,8325	2,723484	0	39	305	336						Untertest1.avi	0	880	547	72	111	237	230	899	0	Content		233	225	23382302	2000884498
23399	11:01:54.645	00:00:23.398	1404	313,9861	337,4837	0,6723703	0,7768666	647,311	2,88554	0	306,5519	348,8226	0,5014001	0,7765781	649,7802	2,742307	0	39	310	343						Untertest1.avi	0	880	547	72	111	237	230	899	0	Content		238	232	23398918	2000901114
23416	11:01:54.662	00:00:23.415	1405	319,328	338,2956	0,6723459	0,7764244	647,163	2,909533	0	299,4336	346,6642	0,5013382	0,7766542	649,7741	2,751235	0	39	309	342						Untertest1.avi	0	880	547	72	111	237	230	899	0	Content		237	231	23415669	2000917865
23432	11:01:54.678	00:00:23.432	1406	315,8471	335,9916	0,6723217	0,7764462	647,1262	2,908771	0	299,6743	350,7424	0,5013087	0,7767044	649,7759	2,747695	0	39	308	343						Untertest1.avi	0	880	547	72	111	237	230	899	0	Content		236	232	23432291	2000934487
23449	11:01:54.695	00:00:23.449	1407	309,5778	332,2907	0,6723304	0,7764791	647,1566	2,856394	0	304,4044	358,2027	0,5013134	0,7767297	649,8171	2,759465	0	39	307	345						Untertest1.avi	0	880	547	72	111	237	230	899	0	Content		235	234	23449042	2000951238
23466	11:01:54.712	00:00:23.465	1408	312,353	344,535	0,672378	0,7765741	647,1297	2,8719	0	308,9166	336,3536	0,5013418	0,7771607	649,8171	2,690631	0	39	311	340						Untertest1.avi	0	880	547	72	111	237	230	899	0	Content		239	229	23465663	2000967859
23482	11:01:54.728	00:00:23.482	1409	318,4011	341,52	0,6724455	0,7766559	647,3083	2,884248	0	299,7022	339,3291	0,5014318	0,7768298	649,8301	2,682949	0	39	309	340						Untertest1.avi	0	880	547	72	111	237	230	899	0	Content		237	229	23482285	2000984481
23499	11:01:54.745	00:00:23.498	1410	319,2555	343,2858	0,6725016	0,776693	647,3545	2,873837	0	309,3509	360,0406	0,5014847	0,7768186	649,8859	2,73683	0	39	314	352						Untertest1.avi	0	880	547	72	111	237	230	899	0	Content		242	241	23498910	2001001106
23516	11:01:54.762	00:00:23.515	1411	314,7714	335,8487	0,6725518	0,7767095	647,506	2,855358	0	299,5495	330,6121	0,5015408	0,7768102	650,0475	2,670683	0	39	307	333						Untertest1.avi	0	880	547	72	111	237	230	899	0	Content		235	222	23515547	2001017743
23532	11:01:54.778	00:00:23.532	1412	322,2954	347,8466	0,6725726	0,7767288	647,5579	2,873652	0	320,8279	354,8849	0,5015636	0,7768093	649,9879	2,748426	0	39	322	351						Untertest1.avi	0	880	547	72	111	237	230	899	0	Content		250	240	23532302	2001034498
23549	11:01:54.795	00:00:23.548	1413	317,8207	351,1842	0,6725628	0,776778	647,5797	2,902498	0	306,2862	343,6266	0,5015531	0,7767932	650,1305	2,676786	0	39	312	347						Untertest1.avi	0	880	547	72	111	237	230	899	0	Content		240	236	23548909	2001051105
23566	11:01:54.812	00:00:23.565	1414	326,0598	359,4258	0,672535	0,7767978	647,58	2,902872	0	302,7743	336,5643	0,5015326	0,7767759	650,1541	2,668084	0	39	314	348						Untertest1.avi	0	880	547	72	111	237	230	899	0	Content		242	237	23565533	2001067729
23582	11:01:54.828	00:00:23.582	1415	321,0013	363,2221	0,6724741	0,7767699	647,4453	2,865964	0	306,0728	349,8894	0,5014886	0,7767557	650,073	2,668609	0	39	314	357						Untertest1.avi	0	880	547	72	111	237	230	899	0	Content		242	246	23582160	2001084356
23599	11:01:54.845	00:00:23.598	1416	308,168	330,019	0,6723533	0,7771503	647,4453	2,835003	0	303,2641	353,8524	0,5014167	0,776756	650,0406	2,702675	0	39	306	342						Untertest1.avi	0	880	547	72	111	237	230	899	0	Content		234	231	23598908	2001101104
23616	11:01:54.862	00:00:23.615	1417	317,3256	348,5954	0,6722879	0,7767042	647,4274	2,845037	0	295,838	325,2866	0,5013245	0,776799	649,962	2,599751	0	39	307	337						Untertest1.avi	0	880	547	72	111	237	230	899	0	Content		235	226	23615528	2001117724
23632	11:01:54.878	00:00:23.632	1418	313,8532	346,5046	0,672209	0,776658	647,5153	2,846746	0	310,2755	338,761	0,5012323	0,7767979	650,0354	2,634548	0	39	312	343						Untertest1.avi	0	880	547	72	111	237	230	899	0	Content		240	232	23632156	2001134352
23649	11:01:54.895	00:00:23.648	1419	322,6809	338,7217	0,6721427	0,7766063	647,6287	2,838906	0	304,8631	340,8199	0,5011626	0,7767967	650,0944	2,634157	0	39	314	340						Untertest1.avi	0	880	547	72	111	237	230	899	0	Content		242	229	23648778	2001150974
23666	11:01:54.912	00:00:23.665	1420	319,742	342,278	0,6720433	0,7769906	647,6287	2,856826	0	301,5996	338,0494	0,5010927	0,7767819	650,1499	2,631375	0	39	311	340						Untertest1.avi	0	880	547	72	111	237	230	899	0	Content		239	229	23665526	2001167722
23682	11:01:54.928	00:00:23.682	1421	302,347	325,1228	0,6719511	0,7765236	647,5452	2,788859	0	299,7224	336,4744	0,5009921	0,7767859	650,2446	2,666598	0	39	301	331						Untertest1.avi	0	880	547	72	111	237	230	899	0	Content		229	220	23682151	2001184347
23699	11:01:54.945	00:00:23.698	1422	308,8704	331,616	0,6718438	0,77654	647,3405	2,818576	0	290,5576	325,9743	0,500894	0,7768242	650,1288	2,602722	0	39	300	329						Untertest1.avi	0	880	547	72	111	237	230	899	0	Content		228	218	23698897	2001201093
23715	11:01:54.961	00:00:23.715	1423	309,8142	328,6191	0,6717544	0,776981	647,3405	2,815521	0	295,2864	335,2453	0,5008097	0,7768709	650,0555	2,640988	0	39	303	332						Untertest1.avi	0	880	547	72	111	237	230	899	0	Content		231	221	23715399	2001217595
23732	11:01:54.978	00:00:23.732	1424	310,0768	332,8275	0,6717307	0,7764663	647,4949	2,818475	0	289,4757	341,6747	0,5007718	0,7768362	649,9719	2,6331	0	39	300	337						Untertest1.avi	0	880	547	72	111	237	230	899	0	Content		228	226	23732149	2001234345
23749	11:01:54.995	00:00:23.748	1425	313,6183	334,54	0,6716995	0,7763839	647,5267	2,831677	0	302,6992	332,9302	0,5007306	0,7767959	649,9949	2,629036	0	39	308	334						Untertest1.avi	0	880	547	72	111	237	230	899	0	Content		236	223	23748770	2001250966
23765	11:01:55.011	00:00:23.765	1426	313,0562	324,833	0,6716645	0,7763307	647,5406	2,829915	0	303,2587	348,4061	0,5007017	0,7767894	650,0376	2,686531	0	39	308	337						Untertest1.avi	0	880	547	72	111	237	230	899	0	Content		236	226	23765393	2001267589
23782	11:01:55.028	00:00:23.782	1427	319,3218	342,8309	0,6716359	0,7762726	647,4601	2,874871	0	299,326	349,8008	0,5006699	0,7768122	649,9974	2,662712	0	39	309	346						Untertest1.avi	0	880	547	72	111	237	230	899	0	Content		237	235	23782016	2001284212
23799	11:01:55.045	00:00:23.798	1428	313,8251	339,7714	0,6716181	0,7763677	647,4613	2,85564	0	303,4845	349,8178	0,5006459	0,7768759	649,9841	2,669755	0	39	309	345						Untertest1.avi	0	880	547	72	111	237	230	899	0	Content		237	234	23798765	2001300961
23815	11:01:55.061	00:00:23.815	1429	309,5259	339,8726	0,6716061	0,7763772	647,4163	2,850709	0	307,4981	344,4445	0,5006306	0,7769555	649,9764	2,661896	0	39	309	342						Untertest1.avi	0	880	547	72	111	237	230	899	0	Content		237	231	23815390	2001317586
23832	11:01:55.078	00:00:23.832	1430	325,0824	342,4035	0,6716151	0,7763589	647,4039	2,876805	0	311,5244	339,8215	0,500639	0,7769459	649,9506	2,685622	0	39	318	341						Untertest1.avi	0	880	547	72	111	237	230	899	0	Content		246	230	23832012	2001334208
23849	11:01:55.095	00:00:23.848	1431	314,8988	336,8841	0,671629	0,7768186	647,4039	2,869044	0	304,279	332,9969	0,5006565	0,7769499	649,9493	2,691465	0	39	310	335						Untertest1.avi	0	880	547	72	111	237	230	899	0	Content		238	224	23848634	2001350830
23865	11:01:55.111	00:00:23.865	1432	319,5861	353,7379	0,6717002	0,7764295	647,2215	2,908816	0	304,3695	344,2649	0,5007119	0,7769795	649,8329	2,702364	0	39	312	349						Untertest1.avi	0	880	547	72	111	237	230	899	0	Content		240	238	23865382	2001367578
23882	11:01:55.128	00:00:23.882	1433	318,1549	337,2039	0,67177	0,7764999	646,9779	2,881212	0	301,4395	356,2441	0,5007758	0,7770299	649,8221	2,737724	0	39	310	347						Untertest1.avi	0	880	547	72	111	237	230	899	0	Content		238	236	23882006	2001384202
23899	11:01:55.145	00:00:23.898	1434	316,3845	336,686	0,6718579	0,7765304	646,9042	2,87907	0	298,3846	344,3106	0,5008662	0,7770368	649,7103	2,729699	0	39	307	340						Untertest1.avi	0	880	547	72	111	237	230	899	0	Content		235	229	23898629	2001400825
23915	11:01:55.161	00:00:23.915	1435	307,9779	333,5019	0,671961	0,7769689	646,9042	2,868316	0	309,8044	346,1096	0,500982	0,7769902	649,6296	2,778659	0	39	309	340						Untertest1.avi	0	880	547	72	111	237	230	899	0	Content		237	229	23915377	2001417573
23932	11:01:55.178	00:00:23.931	1436	308,976	335,5885	0,672047	0,7765341	647,004	2,871274	0	306,1791	344,8489	0,5010743	0,7769562	649,7174	2,746548	0	39	308	340						Untertest1.avi	0	880	547	72	111	237	230	899	0	Content		236	229	23931999	2001434195
23949	11:01:55.195	00:00:23.948	1437	323,0032	355,9409	0,6721102	0,7769653	647,004	2,942651	0	301,0992	334,129	0,5011185	0,7768828	649,7068	2,723098	0	39	312	345						Untertest1.avi	0	880	547	72	111	237	230	899	0	Content		240	234	23948622	2001450818
23965	11:01:55.211	00:00:23.965	1438	312,8829	341,6998	0,6721332	0,7764915	647,0767	2,901588	0	307,785	353,3362	0,5011388	0,7768462	649,7036	2,78803	0	39	310	348						Untertest1.avi	0	880	547	72	111	237	230	899	0	Content		238	237	23965245	2001467441
23982	11:01:55.228	00:00:23.981	1439	323,3783	332,5003	0,6720917	0,7768981	647,0767	2,924446	0	312,9208	340,5191	0,5011221	0,7768258	649,6854	2,765407	0	39	318	337						Untertest1.avi	0	880	547	72	111	237	230	899	0	Content		246	226	23981995	2001484191
23999	11:01:55.245	00:00:23.998	1440	312,3823	334,2846	0,6720449	0,7764053	646,9371	2,872398	0	308,5303	371,7582	0,5011047	0,7767872	649,6514	2,822061	0	39	310	353						Untertest1.avi	0	880	547	72	111	237	230	899	0	Content		238	242	23998617	2001500813
24015	11:01:55.261	00:00:24.015	1441	316,1278	329,0734	0,671966	0,7768241	646,9371	2,954069	0	301,1706	338,4769	0,5010371	0,7767701	649,5485	2,756171	0	39	309	334						Untertest1.avi	0	880	547	72	111	237	230	899	0	Content		237	223	24015238	2001517434
24032	11:01:55.278	00:00:24.031	1442	297,2299	332,5117	0,6719368	0,7763556	646,7899	2,916516	0	317,2798	350,1879	0,5010036	0,7767808	649,5601	2,763432	0	39	307	341						Untertest1.avi	0	880	547	72	111	237	230	899	0	Content		235	230	24031862	2001534058
24049	11:01:55.295	00:00:24.048	1443	305,9706	337,3546	0,6718628	0,776815	646,7899	2,924485	0	305,4822	360,2091	0,5009327	0,7767853	649,494	2,804189	0	39	306	349						Untertest1.avi	0	880	547	72	111	237	230	899	0	Content		234	238	24048613	2001550809
24065	11:01:55.311	00:00:24.065	1444	318,7304	343,8573	0,6718258	0,776772	646,7899	2,959468	0	305,7109	351,3072	0,5008884	0,7767906	649,5195	2,794943	0	39	312	348						Untertest1.avi	0	880	547	72	111	237	230	899	0	Content		240	237	24065110	2001567306
24082	11:01:55.328	00:00:24.081	1445	312,9688	343,0168	0,6718163	0,7763289	646,79	2,98395	0	294,2017	337,2146	0,5008523	0,776805	649,538	2,73598	0	39	304	340						Untertest1.avi	0	880	547	72	111	237	230	899	0	Content		232	229	24081857	2001584053
24098	11:01:55.344	00:00:24.098	1446	318,1664	339,0357	0,6717455	0,776348	646,7366	2,953436	0	301,3775	341,4302	0,500773	0,7768319	649,5325	2,792759	0	39	310	340						Untertest1.avi	0	880	547	72	111	237	230	899	0	Content		238	229	24098481	2001600677
24115	11:01:55.361	00:00:24.115	1447	445,6735	338,3536	0,670678	0,7764068	647,0219	2,991701	0	442,1355	345,7494	0,4997643	0,7770128	649,6168	2,811557	0	40	444	342						Untertest1.avi	0	880	547	72	111	413	238	416	0	Content		372	231	24115233	2001617429
24132	11:01:55.378	00:00:24.131	1448	481,6892	340,7405	0,6701224	0,776474	647,3212	2,998493	0	474,1555	365,2554	0,4992231	0,7771411	650,0146	2,830558	0	40	478	353						Untertest1.avi	0	880	547	72	111	413	238	416	0	Content		406	242	24131858	2001634054
24148	11:01:55.394	00:00:24.148	1449	480,0055	338,5153	0,6700518	0,7764259	646,9641	2,986604	0	481,5017	349,2435	0,4991946	0,7770582	649,8595	2,799978	0	40	481	344						Untertest1.avi	0	880	547	72	111	413	238	416	0	Content		409	233	24148480	2001650676
24165	11:01:55.411	00:00:24.165	1450	478,4079	336,5357	0,6699522	0,7763419	646,8979	2,998126	0	488,4782	345,4719	0,4991121	0,7770426	649,8417	2,781313	0	40	483	341						Untertest1.avi	0	880	547	72	111	413	238	416	0	Content		411	230	24165231	2001667427
24182	11:01:55.428	00:00:24.181	1451	483,169	348,7092	0,6698689	0,776189	646,8566	3,010145	0	487,7763	366,9036	0,4990087	0,7770359	649,7034	2,863886	0	40	485	358						Untertest1.avi	0	880	547	72	111	413	238	416	0	Content		413	247	24181854	2001684050
24198	11:01:55.444	00:00:24.198	1452	480,5586	348,1708	0,6697717	0,7761226	646,9681	2,994102	0	480,0251	360,9244	0,498859	0,7770523	649,8021	2,840796	0	40	480	355						Untertest1.avi	0	880	547	72	111	413	238	416	0	Content		408	244	24198475	2001700671
24215	11:01:55.461	00:00:24.215	1453	486,6289	351,8858	0,669669	0,7760874	647,0946	3,014548	0	479,3423	346,4837	0,4987408	0,7770437	649,91	2,831676	0	40	483	349						Untertest1.avi	0	880	547	72	111	413	238	416	0	Content		411	238	24215100	2001717296
24232	11:01:55.478	00:00:24.231	1454	486,8372	352,8611	0,6695635	0,7760695	647,0513	3,005891	0	485,076	365,4977	0,4986677	0,7770585	649,954	2,859317	0	40	486	359						Untertest1.avi	0	880	547	72	111	413	238	416	0	Content		414	248	24231723	2001733919
24248	11:01:55.494	00:00:24.248	1455	491,6323	338,3979	0,6695053	0,7760975	647,0236	3,018105	0	480,2061	345,3501	0,498625	0,7771161	649,9625	2,795995	0	40	486	342						Untertest1.avi	0	880	547	72	111	413	238	416	0	Content		414	231	24248474	2001750670
24265	11:01:55.511	00:00:24.265	1456	490,1566	344,8977	0,6694829	0,7761585	647,0311	3,039225	0	491,0584	354,7806	0,4986085	0,7771961	649,9108	2,849304	0	40	491	350						Untertest1.avi	0	880	547	72	111	413	238	416	0	Content		419	239	24265098	2001767294
24282	11:01:55.528	00:00:24.281	1457	487,4196	323,9648	0,6694757	0,776321	647,0479	3,007514	0	488,9725	350,1112	0,4986044	0,777307	649,9197	2,834118	0	40	488	337						Untertest1.avi	0	880	547	72	111	413	238	416	0	Content		416	226	24281723	2001783919
24298	11:01:55.544	00:00:24.298	1458	489,0676	340,3044	0,6694835	0,7763659	647,0574	3,031929	0	487,4745	358,0683	0,4986164	0,7773195	649,9659	2,850668	0	40	488	349						Untertest1.avi	0	880	547	72	111	413	238	416	0	Content		416	238	24298472	2001800668
24315	11:01:55.561	00:00:24.314	1459	490,4194	340,8369	0,6695156	0,7763671	647,0746	3,033388	0	485,1824	370,758	0,4986378	0,7772489	649,9972	2,878452	0	40	488	356						Untertest1.avi	0	880	547	72	111	413	238	416	0	Content		416	245	24314970	2001817166
24332	11:01:55.578	00:00:24.331	1460	492,4826	334,1541	0,6695912	0,7763984	647,2933	3,021811	0	484,948	350,5579	0,4986812	0,7772204	650,061	2,842049	0	40	489	342						Untertest1.avi	0	880	547	72	111	413	238	416	0	Content		417	231	24331719	2001833915
24348	11:01:55.594	00:00:24.348	1461	485,4185	345,7535	0,6696509	0,7764329	647,3145	3,060564	0	473,8606	352,6905	0,4987213	0,7771965	650,0374	2,860067	0	40	480	349						Untertest1.avi	0	880	547	72	111	413	238	416	0	Content		408	238	24348341	2001850537
24365	11:01:55.611	00:00:24.365	1462	488,5264	347,3173	0,6696886	0,77645	647,2969	3,046642	0	479,4699	360,2216	0,4987662	0,7771709	650,0561	2,865737	0	40	484	354						Untertest1.avi	0	880	547	72	111	413	238	416	0	Content		412	243	24365087	2001867283
24382	11:01:55.628	00:00:24.381	1463	482,8091	330,8972	0,669727	0,7764629	647,305	3,039065	0	475,3457	361,9496	0,4988124	0,7771516	650,084	2,889172	0	40	479	346						Untertest1.avi	0	880	547	72	111	413	238	416	0	Content		407	235	24381710	2001883906
24398	11:01:55.644	00:00:24.398	1464	493,1997	347,9172	0,669744	0,7764933	647,2812	3,079718	0	485,3734	360,3312	0,498848	0,7771205	650,1608	2,881713	0	40	489	354						Untertest1.avi	0	880	547	72	111	413	238	416	0	Content		417	243	24398345	2001900541
24415	11:01:55.661	00:00:24.415	1465	482,1976	337,2529	0,6697354	0,776504	647,3002	3,064037	0	484,5264	357,4377	0,4988636	0,7770783	650,1537	2,881643	0	40	483	347						Untertest1.avi	0	880	547	72	111	413	238	416	0	Content		411	236	24415084	2001917280
24432	11:01:55.678	00:00:24.431	1466	486,6778	345,1685	0,6697189	0,77648	647,3949	3,06629	0	483,9318	354,8286	0,4988156	0,7770706	650,1578	2,890979	0	40	485	350						Untertest1.avi	0	880	547	72	111	413	238	416	0	Content		413	239	24431582	2001933778
24448	11:01:55.694	00:00:24.448	1467	492,9975	345,7031	0,6696731	0,7764303	647,422	3,102942	0	485,2889	365,4949	0,4987821	0,7770636	650,2152	2,928503	0	40	489	356						Untertest1.avi	0	880	547	72	111	413	238	416	0	Content		417	245	24448329	2001950525
24465	11:01:55.711	00:00:24.464	1468	491,5463	338,7433	0,6696082	0,7763554	647,4873	3,128635	0	488,9858	354,4763	0,4987248	0,7770475	650,2163	2,948606	0	40	490	347						Untertest1.avi	0	880	547	72	111	413	238	416	0	Content		418	236	24464952	2001967148
24482	11:01:55.728	00:00:24.481	1469	490,1298	349,4579	0,669503	0,7761787	647,3871	3,116215	0	490,2883	354,3999	0,4986574	0,7770199	650,253	2,919458	0	40	490	352						Untertest1.avi	0	880	547	72	111	413	238	416	0	Content		418	241	24481574	2001983770
24498	11:01:55.744	00:00:24.498	1470	482,0089	350,4276	0,6693988	0,7760941	647,4359	3,119192	0	488,3222	364,3728	0,4985932	0,776974	650,3041	2,96914	0	40	485	357						Untertest1.avi	0	880	547	72	111	413	238	416	0	Content		413	246	24498197	2002000393
24515	11:01:55.761	00:00:24.514	1471	481,7082	345,4832	0,6692617	0,7759477	647,2841	3,122493	0	486,6332	351,2997	0,498427	0,7768444	650,2797	2,872082	0	40	484	348						Untertest1.avi	0	880	547	72	111	413	238	416	0	Content		412	237	24514946	2002017142
24532	11:01:55.778	00:00:24.531	1472	576,6203	319,2187	0,6685724	0,7757142	647,5593	3,129718	0	574,7208	348,7588	0,4977536	0,7766963	650,6256	2,934359	0	41	576	334						Untertest1.avi	0	880	547	72	111	504	240	466	0	Content		504	223	24531572	2002033768
24548	11:01:55.794	00:00:24.548	1473	568,8798	340,5989	0,6683685	0,7756122	647,2657	3,187052	0	579,7964	352,7271	0,4976309	0,7766715	650,4918	2,940364	0	41	574	347						Untertest1.avi	0	880	547	72	111	504	240	466	0	Content		502	236	24548209	2002050405
24565	11:01:55.811	00:00:24.564	1474	578,9512	344,1548	0,6683593	0,7755989	647,2188	3,171535	0	593,2463	347,1365	0,4976076	0,7766636	650,4922	2,891939	0	41	586	346						Untertest1.avi	0	880	547	72	111	504	240	466	0	Content		514	235	24564943	2002067139
24582	11:01:55.828	00:00:24.581	1475	575,5014	342,617	0,6683493	0,7756034	647,183	3,180861	0	579,8453	363,8003	0,497567	0,776704	650,6069	2,924389	0	41	578	353						Untertest1.avi	0	880	547	72	111	504	240	466	0	Content		506	242	24581569	2002083765
24598	11:01:55.844	00:00:24.598	1476	581,0522	338,7225	0,6683544	0,7756345	647,1335	3,175818	0	586,858	350,1831	0,497557	0,7767386	650,5962	2,916474	0	41	584	344						Untertest1.avi	0	880	547	72	111	504	240	466	0	Content		512	233	24598193	2002100389
24615	11:01:55.861	00:00:24.614	1477	582,0959	340,6884	0,6683698	0,7756567	647,105	3,210905	0	582,322	358,0401	0,4975647	0,7767664	650,5481	2,953477	0	41	582	349						Untertest1.avi	0	880	547	72	111	504	240	466	0	Content		510	238	24614818	2002117014
24632	11:01:55.878	00:00:24.631	1478	572,6971	347,7614	0,6684054	0,7757088	647,1025	3,188603	0	577,0471	347,5192	0,4975835	0,776794	650,5349	2,922513	0	41	575	348						Untertest1.avi	0	880	547	72	111	504	240	466	0	Content		503	237	24631565	2002133761
24648	11:01:55.894	00:00:24.648	1479	579,2856	336,2198	0,6684573	0,7757723	647,141	3,177802	0	576,9323	358,2851	0,497621	0,7769229	650,3234	2,936408	0	41	578	347						Untertest1.avi	0	880	547	72	111	504	240	466	0	Content		506	236	24648188	2002150384
24665	11:01:55.911	00:00:24.664	1480	577,1411	331,6208	0,6685135	0,7758743	647,1668	3,217345	0	575,4899	363,8652	0,4976577	0,7770048	650,2734	2,947406	0	41	576	348						Untertest1.avi	0	880	547	72	111	504	240	466	0	Content		504	237	24664811	2002167007
24681	11:01:55.927	00:00:24.681	1481	580,2596	337,0439	0,6686226	0,7759347	647,251	3,209929	0	579,0682	354,3492	0,4977199	0,777056	650,2484	2,928393	0	41	580	346						Untertest1.avi	0	880	547	72	111	504	240	466	0	Content		508	235	24681434	2002183630
24698	11:01:55.944	00:00:24.698	1482	581,8838	339,8262	0,6687139	0,7759688	647,1693	3,217041	0	575,9562	365,246	0,4977918	0,7770475	650,2446	2,942404	0	41	579	353						Untertest1.avi	0	880	547	72	111	504	240	466	0	Content		507	242	24698058	2002200254
24715	11:01:55.961	00:00:24.714	1483	577,8554	340,2517	0,6688124	0,7759839	647,0442	3,224226	0	574,8554	361,5927	0,4979156	0,7770029	650,2737	2,931893	0	41	576	351						Untertest1.avi	0	880	547	72	111	504	240	466	0	Content		504	240	24714808	2002217004
24731	11:01:55.977	00:00:24.731	1484	570,7889	345,0523	0,6689425	0,7759975	647,0396	3,216726	0	580,597	365,1448	0,4980756	0,7769776	650,1803	2,953779	0	41	576	355						Untertest1.avi	0	880	547	72	111	504	240	466	0	Content		504	244	24731430	2002233626
24748	11:01:55.994	00:00:24.748	1485	578,4354	343,4022	0,6690803	0,7760332	647,0488	3,248886	0	575,3945	360,084	0,4981776	0,7769278	650,1906	2,936302	0	41	577	352						Untertest1.avi	0	880	547	72	111	504	240	466	0	Content		505	241	24748177	2002250373
24765	11:01:56.011	00:00:24.764	1486	582,876	339,9863	0,6692132	0,7760102	647,1422	3,238989	0	567,0372	357,8169	0,4982698	0,7768111	650,1953	2,943722	0	41	575	349						Untertest1.avi	0	880	547	72	111	504	240	466	0	Content		503	238	24764802	2002266998
24781	11:01:56.027	00:00:24.781	1487	576,7042	351,8669	0,6693131	0,7759495	647,079	3,241038	0	574,2991	358,5155	0,4984134	0,7766708	650,15	2,929963	0	41	576	355						Untertest1.avi	0	880	547	72	111	504	240	466	0	Content		504	244	24781424	2002283620
24798	11:01:56.044	00:00:24.798	1488	569,758	342,2678	0,669426	0,7759171	646,9727	3,250279	0	590,4055	358,0656	0,4985648	0,7765819	650,1406	2,940957	0	41	580	350						Untertest1.avi	0	880	547	72	111	504	240	466	0	Content		508	239	24798050	2002300246
24815	11:01:56.061	00:00:24.814	1489	572,2836	348,7917	0,6695514	0,775876	647,1282	3,248588	0	587,4984	355,4251	0,4986491	0,7765198	650,1373	2,963149	0	41	580	352						Untertest1.avi	0	880	547	72	111	504	240	466	0	Content		508	241	24814674	2002316870
24831	11:01:56.077	00:00:24.831	1490	575,9929	340,7904	0,6696565	0,7758616	647,237	3,229351	0	576,1886	351,3297	0,4987201	0,7764397	650,1611	2,939792	0	41	576	346						Untertest1.avi	0	880	547	72	111	504	240	466	0	Content		504	235	24831422	2002333618
24848	11:01:56.094	00:00:24.848	1491	571,482	338,6872	0,6697294	0,7758139	647,2318	3,241857	0	575,976	364,7842	0,4987698	0,7763696	650,2009	2,967215	0	41	574	352						Untertest1.avi	0	880	547	72	111	504	240	466	0	Content		502	241	24848045	2002350241
24865	11:01:56.111	00:00:24.864	1492	575,1757	347,2778	0,669794	0,7757835	647,0098	3,277421	0	566,0123	357,9162	0,4988574	0,7763047	650,3256	2,974358	0	41	571	353						Untertest1.avi	0	880	547	72	111	504	240	466	0	Content		499	242	24864671	2002366867
24881	11:01:56.127	00:00:24.881	1493	573,0165	339,8368	0,669857	0,7757915	646,9593	3,255373	0	578,7851	359,5355	0,4989406	0,7762933	650,2492	2,994571	0	41	576	350						Untertest1.avi	0	880	547	72	111	504	240	466	0	Content		504	239	24881292	2002383488
24898	11:01:56.144	00:00:24.897	1494	567,779	353,3608	0,6699091	0,7758605	647,0286	3,277349	0	578,8198	365,8557	0,4989876	0,7763219	650,2787	3,007408	0	41	573	360						Untertest1.avi	0	880	547	72	111	504	240	466	0	Content		501	249	24897916	2002400112
24915	11:01:56.161	00:00:24.914	1495	571,0986	344,1278	0,6699763	0,7759073	647,0864	3,263393	0	583,2352	364,9775	0,4990834	0,7763632	650,1675	2,996564	0	41	577	355						Untertest1.avi	0	880	547	72	111	504	240	466	0	Content		505	244	24914664	2002416860
24931	11:01:56.177	00:00:24.931	1496	565,7556	347,3134	0,6700224	0,7759239	647,2004	3,274186	0	586,7293	355,2251	0,4991066	0,7763395	650,1856	3,024629	0	41	576	351						Untertest1.avi	0	880	547	72	111	504	240	466	0	Content		504	240	24931287	2002433483
24948	11:01:56.194	00:00:24.948	1497	571,7429	347,5412	0,6700485	0,7758681	647,2216	3,274531	0	577,7318	376,7594	0,4991296	0,7762604	650,1167	3,024143	0	41	575	362						Untertest1.avi	0	880	547	72	111	504	240	466	0	Content		503	251	24948036	2002450232
24965	11:01:56.211	00:00:24.964	1498	576,6719	352,16	0,6700923	0,7758396	647,2704	3,301256	0	582,351	362,9265	0,4991478	0,7762518	650,1245	3,020798	0	41	580	358						Untertest1.avi	0	880	547	72	111	504	240	466	0	Content		508	247	24964659	2002466855
24981	11:01:56.227	00:00:24.981	1499	569,498	349,9854	0,67011	0,7758526	647,3198	3,290456	0	578,7416	368,2874	0,4991542	0,7763288	650,1209	3,042403	0	41	574	359						Untertest1.avi	0	880	547	72	111	504	240	466	0	Content		502	248	24981284	2002483480
24998	11:01:56.244	00:00:24.997	1500	610,3674	348,509	0,6697221	0,7759559	647,2203	3,296026	0	607,6688	368,9293	0,4987839	0,7765471	650,0732	3,023732	0	42	609	359						Untertest1.avi	0	880	547	72	111	634	268	316	0	Content		537	248	24997907	2002500103
25015	11:01:56.261	00:00:25.014	1501	693,9782	357,1953	0,6690133	0,7762526	647,2527	3,283187	0	705,4533	397,3886	0,4981984	0,7768282	650,3674	3,060426	0	42	700	377						Untertest1.avi	0	880	547	72	111	634	268	316	0	Content		628	266	25014532	2002516728
25031	11:01:56.277	00:00:25.031	1502	694,1354	361,1465	0,6689034	0,7764245	647,0883	3,301316	0	714,8999	396,9762	0,4980984	0,7769746	650,241	3,04571	0	42	705	379						Untertest1.avi	0	880	547	72	111	634	268	316	0	Content		633	268	25031154	2002533350
25048	11:01:56.294	00:00:25.047	1503	697,1438	366,5275	0,6689329	0,7764732	647,0043	3,284366	0	708,1122	384,909	0,4980991	0,7770697	650,2456	3,067161	0	42	703	376						Untertest1.avi	0	880	547	72	111	634	268	316	0	Content		631	265	25047904	2002550100
25065	11:01:56.311	00:00:25.064	1504	702,4121	364,381	0,6689901	0,7765363	647,1215	3,294526	0	716,0195	383,8345	0,4981082	0,7772024	650,2314	3,028112	0	42	709	374						Untertest1.avi	0	880	547	72	111	634	268	316	0	Content		637	263	25064528	2002566724
25081	11:01:56.327	00:00:25.081	1505	699,7789	368,2182	0,6690521	0,776562	647,1687	3,31374	0	715,3786	389,5539	0,4981461	0,7772194	650,2014	3,038804	0	42	708	379						Untertest1.avi	0	880	547	72	111	634	268	316	0	Content		636	268	25081151	2002583347
25098	11:01:56.344	00:00:25.097	1506	705,983	371,3326	0,6691401	0,7765353	647,3206	3,309067	0	704,7759	399,8905	0,4981844	0,7771738	650,1919	3,095706	0	42	705	386						Untertest1.avi	0	880	547	72	111	634	268	316	0	Content		633	275	25097899	2002600095
25115	11:01:56.361	00:00:25.114	1507	696,1999	365,6459	0,6692149	0,776539	647,2807	3,314736	0	707,6382	402,0728	0,4982534	0,7771233	650,2228	3,105726	0	42	702	384						Untertest1.avi	0	880	547	72	111	634	268	316	0	Content		630	273	25114523	2002616719
25131	11:01:56.377	00:00:25.131	1508	692,5176	373,933	0,669304	0,7765861	647,0632	3,308459	0	710,6627	382,325	0,4983481	0,7771403	650,3035	3,055658	0	42	702	378						Untertest1.avi	0	880	547	72	111	634	268	316	0	Content		630	267	25131147	2002633343
25148	11:01:56.394	00:00:25.147	1509	700,1593	368,8362	0,6694053	0,7766887	647,0802	3,30554	0	717,9958	386,1201	0,4984533	0,7771711	650,2751	3,043839	0	42	709	377						Untertest1.avi	0	880	547	72	111	634	268	316	0	Content		637	266	25147770	2002649966
25165	11:01:56.411	00:00:25.164	1510	705,7625	378,0538	0,6695213	0,7766989	647,243	3,353183	0	710,4504	389,9979	0,4985835	0,7771384	650,2476	3,087726	0	42	708	384						Untertest1.avi	0	880	547	72	111	634	268	316	0	Content		636	273	25164518	2002666714
25181	11:01:56.427	00:00:25.181	1511	706,1445	365,4598	0,6696344	0,7766851	647,4353	3,331286	0	710,1541	399,183	0,4986637	0,7770461	650,259	3,100775	0	42	708	382						Untertest1.avi	0	880	547	72	111	634	268	316	0	Content		636	271	25181140	2002683336
25198	11:01:56.444	00:00:25.197	1512	697,5592	374,5769	0,6696811	0,7767036	647,4431	3,343388	0	714,9297	383,3417	0,4987103	0,7769904	650,2985	3,069684	0	42	706	379						Untertest1.avi	0	880	547	72	111	634	268	316	0	Content		634	268	25197764	2002699960
25215	11:01:56.461	00:00:25.214	1513	704,1703	372,6388	0,6697189	0,7767824	647,4554	3,319773	0	710,3148	393,7124	0,4987414	0,7770055	650,3225	3,092657	0	42	707	383						Untertest1.avi	0	880	547	72	111	634	268	316	0	Content		635	272	25214511	2002716707
25231	11:01:56.477	00:00:25.231	1514	703,4984	363,6303	0,669717	0,7768674	647,43	3,332607	0	714,4389	390,2881	0,4987499	0,7770419	650,3691	3,078285	0	42	709	377						Untertest1.avi	0	880	547	72	111	634	268	316	0	Content		637	266	25231135	2002733331
25248	11:01:56.494	00:00:25.247	1515	706,2303	368,6519	0,6696981	0,7768219	647,4702	3,372293	0	705,2607	404,782	0,498731	0,7770236	650,3401	3,141975	0	42	706	387						Untertest1.avi	0	880	547	72	111	634	268	316	0	Content		634	276	25247758	2002749954
25264	11:01:56.510	00:00:25.264	1516	704,6942	375,038	0,6696433	0,776723	647,4923	3,396759	0	710,6804	393,0604	0,4986866	0,7769225	650,3593	3,093486	0	42	708	384						Untertest1.avi	0	880	547	72	111	634	268	316	0	Content		636	273	25264380	2002766576
25281	11:01:56.527	00:00:25.281	1517	701,7184	371,9822	0,6695542	0,7766353	647,5562	3,361347	0	706,1198	396,7446	0,4985855	0,7769003	650,551	3,098702	0	42	704	384						Untertest1.avi	0	880	547	72	111	634	268	316	0	Content		632	273	25281129	2002783325
25298	11:01:56.544	00:00:25.297	1518	703,6017	359,2618	0,6693899	0,7766279	647,309	3,347246	0	707,8576	385,2108	0,4984738	0,7769396	650,6255	3,114346	0	42	706	372						Untertest1.avi	0	880	547	72	111	634	268	316	0	Content		634	261	25297750	2002799946
25314	11:01:56.560	00:00:25.314	1519	683,2576	361,357	0,6695686	0,7766564	647,7975	3,34164	0	694,5347	400,6136	0,4986457	0,7769909	650,6537	3,153887	0	43	689	381						Untertest1.avi	0	880	547	72	111	437	258	1582	0	Content		617	270	25314373	2002816569
25331	11:01:56.577	00:00:25.331	1520	534,2789	365,6523	0,6704587	0,7766566	647,4708	3,366441	0	540,2045	396,6248	0,4996468	0,7768796	650,4814	3,184434	0	43	537	381						Untertest1.avi	0	880	547	72	111	437	258	1582	0	Content		465	270	25331122	2002833318
25348	11:01:56.594	00:00:25.347	1521	537,809	359,8351	0,6705623	0,7765637	647,6888	3,360066	0	545,0368	389,3137	0,4997181	0,7768394	650,407	3,16162	0	43	541	375						Untertest1.avi	0	880	547	72	111	437	258	1582	0	Content		469	264	25347744	2002849940
25364	11:01:56.610	00:00:25.364	1522	527,2791	356,1987	0,6704275	0,7765328	647,5792	3,327747	0	530,7756	378,7606	0,4995907	0,7768759	650,6456	3,115054	0	43	529	367						Untertest1.avi	0	880	547	72	111	437	258	1582	0	Content		457	256	25364368	2002866564
25381	11:01:56.627	00:00:25.380	1523	515,91	357,1879	0,6702923	0,7765548	647,565	3,307042	0	533,5084	386,3405	0,4994845	0,7770037	650,7479	3,086911	0	43	525	372						Untertest1.avi	0	880	547	72	111	437	258	1582	0	Content		453	261	25380992	2002883188
25398	11:01:56.644	00:00:25.397	1524	517,8674	356,5963	0,6702088	0,7765536	647,6515	3,279186	0	528,9681	379,2256	0,4993536	0,7770513	650,6681	3,067485	0	43	523	368						Untertest1.avi	0	880	547	72	111	437	258	1582	0	Content		451	257	25397618	2002899814
25414	11:01:56.660	00:00:25.414	1525	528,317	361,7357	0,6701484	0,7765266	647,7522	3,236025	0	524,7056	388,4835	0,4992566	0,7770681	650,5118	3,004705	0	43	527	375						Untertest1.avi	0	880	547	72	111	437	258	1582	0	Content		455	264	25414251	2002916447
25431	11:01:56.677	00:00:25.430	1526	529,5557	358,5923	0,670064	0,7765231	647,7258	3,206262	0	531,5417	386,7101	0,4991751	0,7770979	650,4678	2,987517	0	43	531	373						Untertest1.avi	0	880	547	72	111	437	258	1582	0	Content		459	262	25430992	2002933188
25448	11:01:56.694	00:00:25.447	1527	516,3246	359,7137	0,6699486	0,7765548	647,5517	3,143178	0	528,5333	386,6003	0,4991061	0,7772001	650,5012	2,933704	0	43	522	373						Untertest1.avi	0	880	547	72	111	437	258	1582	0	Content		450	262	25447618	2002949814
25464	11:01:56.710	00:00:25.464	1528	526,3461	365,8665	0,6698557	0,7766048	647,3477	3,072101	0	538,0653	391,4946	0,4990056	0,7773123	650,6653	2,893038	0	43	532	379						Untertest1.avi	0	880	547	72	111	437	258	1582	0	Content		460	268	25464240	2002966436
25481	11:01:56.727	00:00:25.480	1529	523,4128	377,5465	0,6697778	0,7766044	647,5167	3,077689	0	518,7036	374,6512	0,4989064	0,7773355	650,6362	2,802706	0	43	521	376						Untertest1.avi	0	880	547	72	111	437	258	1582	0	Content		449	265	25480989	2002983185
25498	11:01:56.744	00:00:25.497	1530	523,9186	358,9504	0,6697295	0,7765825	647,5696	2,983508	0	522,6586	377,5659	0,4988427	0,7773163	650,575	2,754951	0	43	523	368						Untertest1.avi	0	880	547	72	111	437	258	1582	0	Content		451	257	25497615	2002999811
25514	11:01:56.760	00:00:25.514	1531	524,2387	362,4688	0,6696978	0,7765629	647,6392	2,964743	0	520,1652	392,8651	0,4988102	0,7772695	650,5488	2,767747	0	43	522	378						Untertest1.avi	0	880	547	72	111	437	258	1582	0	Content		450	267	25514236	2003016432
25531	11:01:56.777	00:00:25.530	1532	531,7032	363,6289	0,6696938	0,7766256	647,6358	2,886382	0	516,1029	370,0038	0,4987977	0,7773433	650,4831	2,648922	0	43	524	367						Untertest1.avi	0	880	547	72	111	437	258	1582	0	Content		452	256	25530873	2003033069
25548	11:01:56.794	00:00:25.547	1533	535,2388	348,7982	0,6697022	0,7767106	647,5912	2,846181	0	525,2806	370,7344	0,4988018	0,7774341	650,4767	2,682022	0	43	530	360						Untertest1.avi	0	880	547	72	111	437	258	1582	0	Content		458	249	25547610	2003049806
25564	11:01:56.810	00:00:25.564	1534	526,0756	355,4238	0,6697224	0,7767572	647,5472	2,813508	0	518,3762	370,8932	0,4988265	0,7774457	650,5713	2,604355	0	43	522	363						Untertest1.avi	0	880	547	72	111	437	258	1582	0	Content		450	252	25564247	2003066443
25581	11:01:56.827	00:00:25.580	1535	531,6392	374,8753	0,6697409	0,7767306	647,5709	2,831136	0	524,4716	368,4669	0,4988474	0,7773859	650,5587	2,576629	0	43	528	372						Untertest1.avi	0	880	547	72	111	437	258	1582	0	Content		456	261	25580874	2003083070
25598	11:01:56.844	00:00:25.597	1536	528,7144	383,794	0,6697385	0,7766929	647,5695	2,831481	0	518,7783	366,1345	0,4988519	0,777335	650,589	2,547499	0	43	524	375						Untertest1.avi	0	880	547	72	111	437	258	1582	0	Content		452	264	25597609	2003099805
25614	11:01:56.860	00:00:25.614	1537	525,9388	356,6538	0,6697215	0,7767603	647,58	2,71426	0	520,6548	368,5022	0,4988254	0,7773982	650,576	2,522009	0	43	523	363						Untertest1.avi	0	880	547	72	111	437	258	1582	0	Content		451	252	25614108	2003116304
25631	11:01:56.877	00:00:25.630	1538	532,3602	356,8494	0,669683	0,7768232	647,5986	2,73072	0	514,4254	367,7605	0,4987811	0,777464	650,5184	2,482519	0	43	523	362						Untertest1.avi	0	880	547	72	111	437	258	1582	0	Content		451	251	25630867	2003133063
25647	11:01:56.893	00:00:25.647	1539	529,7863	342,3026	0,6696542	0,7768	647,5845	2,647523	0	517,6141	378,5215	0,49874	0,7774722	650,4288	2,522157	0	43	524	360						Untertest1.avi	0	880	547	72	111	437	258	1582	0	Content		452	249	25647479	2003149675
25664	11:01:56.910	00:00:25.664	1540	527,1812	361,428	0,6696249	0,7767614	647,702	2,670463	0	509,6895	396,9258	0,4987194	0,7774326	650,452	2,560867	0	43	518	379						Untertest1.avi	0	880	547	72	111	437	258	1582	0	Content		446	268	25664224	2003166420
25681	11:01:56.927	00:00:25.680	1541	542,2875	371,4276	0,6696029	0,7768108	647,6659	2,677813	0	518,3444	373,8301	0,4986966	0,7774767	650,4364	2,456542	0	43	530	373						Untertest1.avi	0	880	547	72	111	437	258	1582	0	Content		458	262	25680861	2003183057
25697	11:01:56.943	00:00:25.697	1542	522,0482	365,2389	0,669591	0,7769694	647,6359	2,670005	0	515,6962	378,3661	0,4986849	0,7776396	650,4637	2,45658	0	43	519	372						Untertest1.avi	0	880	547	72	111	437	258	1582	0	Content		447	261	25697470	2003199666
25714	11:01:56.960	00:00:25.714	1543	530,2844	339,278	0,6695844	0,7771554	647,6691	2,618013	0	535,9968	360,3818	0,4986891	0,77778	650,4694	2,417663	0	43	533	350						Untertest1.avi	0	880	547	72	111	437	258	1582	0	Content		461	239	25714094	2003216290
25731	11:01:56.977	00:00:25.730	1544	523,2321	351,7658	0,6695923	0,7770592	647,7047	2,607264	0	520,0708	367,9081	0,4986919	0,7776891	650,4586	2,468277	0	43	522	360						Untertest1.avi	0	880	547	72	111	437	258	1582	0	Content		450	249	25730715	2003232911
25747	11:01:56.993	00:00:25.747	1545	537,3205	353,8294	0,6696045	0,7769177	647,6389	2,628261	0	508,5255	368,689	0,4986973	0,777565	650,4607	2,435263	0	43	523	361						Untertest1.avi	0	880	547	72	111	437	258	1582	0	Content		451	250	25747463	2003249659
25764	11:01:57.010	00:00:25.764	1546	539,6541	362,3497	0,6696382	0,7769618	647,6222	2,633344	0	518,1368	380,0419	0,4987331	0,7775615	650,478	2,443919	0	43	529	371						Untertest1.avi	0	880	547	72	111	437	258	1582	0	Content		457	260	25764087	2003266283
25781	11:01:57.027	00:00:25.780	1547	522,4894	361,8535	0,6696607	0,7771581	647,618	2,647353	0	510,4508	355,2652	0,4987582	0,7776418	650,5139	2,431609	0	43	516	359						Untertest1.avi	0	880	547	72	111	437	258	1582	0	Content		444	248	25780711	2003282907
25797	11:01:57.043	00:00:25.797	1548	524,1553	332,3043	0,6696734	0,7771531	647,5234	2,591105	0	517,4059	365,0878	0,4987601	0,7776364	650,4484	2,49551	0	43	521	349						Untertest1.avi	0	880	547	72	111	437	258	1582	0	Content		449	238	25797335	2003299531
25814	11:01:57.060	00:00:25.814	1549	527,0626	390,5413	0,6696746	0,776843	647,4965	2,713242	0	523,547	351,99	0,4987488	0,7774936	650,3994	2,400187	0	43	525	371						Untertest1.avi	0	880	547	72	111	437	258	1582	0	Content		453	260	25814082	2003316278
25831	11:01:57.077	00:00:25.830	1550	529,602	348,8885	0,6696521	0,7766204	647,5401	2,645962	0	509,5113	381,6013	0,4987313	0,7773391	650,3609	2,46832	0	43	520	365						Untertest1.avi	0	880	547	72	111	437	258	1582	0	Content		448	254	25830706	2003332902
25847	11:01:57.093	00:00:25.847	1551	529,1396	362,524	0,6696095	0,7765454	647,5217	2,675098	0	518,3417	364,4432	0,4986887	0,7773498	650,3062	2,477987	0	43	524	363						Untertest1.avi	0	880	547	72	111	437	258	1582	0	Content		452	252	25847328	2003349524
25864	11:01:57.110	00:00:25.864	1552	536,7444	362,0908	0,6695254	0,77663	647,3718	2,676888	0	524,1368	391,4659	0,4986349	0,777447	650,2916	2,555321	0	43	530	377						Untertest1.avi	0	880	547	72	111	437	258	1582	0	Content		458	266	25864077	2003366273
25881	11:01:57.127	00:00:25.880	1553	524,9059	347,7419	0,6694943	0,7766858	647,2902	2,656377	0	514,6757	377,9502	0,4986283	0,7771694	650,2891	2,492887	0	43	520	363						Untertest1.avi	0	880	547	72	111	437	258	1582	0	Content		448	252	25880699	2003382895
25897	11:01:57.143	00:00:25.897	1554	528,9947	355,7899	0,6695024	0,7766595	647,222	2,662937	0	521,9357	372,3272	0,4986084	0,7775511	650,2589	2,549559	0	43	525	364						Untertest1.avi	0	880	547	72	111	437	258	1582	0	Content		453	253	25897322	2003399518
25914	11:01:57.160	00:00:25.913	1555	530,8643	353,2817	0,6695678	0,7766702	647,3507	2,658241	0	513,8688	385,2047	0,4986368	0,7775779	650,2452	2,570023	0	43	522	369						Untertest1.avi	0	880	547	72	111	437	258	1582	0	Content		450	258	25913946	2003416142
25931	11:01:57.177	00:00:25.930	1556	535,3286	362,0145	0,6696491	0,7768021	647,308	2,718681	0	534,1003	379,0925	0,4986936	0,7776898	650,1593	2,539037	0	43	535	371						Untertest1.avi	0	880	547	72	111	437	258	1582	0	Content		463	260	25930697	2003432893
25947	11:01:57.193	00:00:25.947	1557	541,9763	355,8445	0,6697626	0,776983	647,1098	2,713538	0	523,8008	373,745	0,498785	0,7778652	650,037	2,57822	0	43	533	365						Untertest1.avi	0	880	547	72	111	437	258	1582	0	Content		461	254	25947323	2003449519
25964	11:01:57.210	00:00:25.963	1558	509,1265	355,9835	0,6700873	0,7772419	647,1296	2,734838	0	488,8049	383,4724	0,4991293	0,7779285	649,9542	2,628074	0	43	499	370						Untertest1.avi	0	880	547	72	111	437	258	1582	0	Content		427	259	25963945	2003466141
25981	11:01:57.227	00:00:25.980	1559	509,6088	351,7693	0,6702751	0,7772872	646,8871	2,766114	0	502,2646	378,7378	0,499279	0,7781281	649,9252	2,59249	0	43	506	365						Untertest1.avi	0	880	547	72	111	437	258	1582	0	Content		434	254	25980570	2003482766
25997	11:01:57.243	00:00:25.997	1560	498,773	364,5721	0,6704431	0,7772771	646,9069	2,768539	0	491,2843	376,8693	0,4995034	0,7777749	649,7171	2,629035	0	43	495	371						Untertest1.avi	0	880	547	72	111	437	258	1582	0	Content		423	260	25997192	2003499388
26014	11:01:57.260	00:00:26.013	1561	506,8513	366,0219	0,6706411	0,7774143	647,0833	2,780492	0	502,6433	350,6457	0,4996602	0,7777897	649,8928	2,582952	0	43	505	358						Untertest1.avi	0	880	547	72	111	437	258	1582	0	Content		433	247	26013944	2003516140
26031	11:01:57.277	00:00:26.030	1562	495,7468	359,9166	0,6707674	0,7775286	646,9268	2,751653	0	498,2806	363,8279	0,4997674	0,7778681	649,8707	2,621676	0	43	497	362						Untertest1.avi	0	880	547	72	111	437	258	1582	0	Content		425	251	26030566	2003532762
26047	11:01:57.293	00:00:26.047	1563	504,365	375,4973	0,6708673	0,7775851	646,7466	2,826407	0	494,2889	381,1393	0,4998707	0,7778251	649,7533	2,685905	0	43	499	378						Untertest1.avi	0	880	547	72	111	437	258	1582	0	Content		427	267	26047313	2003549509
26064	11:01:57.310	00:00:26.063	1564	500,1698	370,1498	0,6709253	0,7775415	646,8098	2,812257	0	494,3683	370,0519	0,4999473	0,7776119	649,8524	2,643511	0	43	497	370						Untertest1.avi	0	880	547	72	111	437	258	1582	0	Content		425	259	26063939	2003566135
26081	11:01:57.327	00:00:26.080	1565	505,6121	362,7255	0,6709732	0,7774787	646,8876	2,85602	0	504,2646	360,4707	0,5000136	0,7775027	649,7006	2,630256	0	43	505	362						Untertest1.avi	0	880	547	72	111	437	258	1582	0	Content		433	251	26080564	2003582760
26097	11:01:57.343	00:00:26.097	1566	497,1764	360,5164	0,6709958	0,7774943	646,8909	2,809482	0	498,9537	369,5829	0,5000321	0,7775388	649,9722	2,642127	0	43	498	365						Untertest1.avi	0	880	547	72	111	437	258	1582	0	Content		426	254	26097185	2003599381
26114	11:01:57.360	00:00:26.113	1567	504,435	369,184	0,6709881	0,7774889	646,9199	2,8558	0	500,327	401,8418	0,5000455	0,777585	649,8712	2,753353	0	43	502	386						Untertest1.avi	0	880	547	72	111	437	258	1582	0	Content		430	275	26113815	2003616011
26131	11:01:57.377	00:00:26.130	1568	501,9536	372,7303	0,6709489	0,7773879	646,9271	2,86713	0	486,6335	394,7105	0,5000131	0,7774818	649,8529	2,781373	0	43	494	384						Untertest1.avi	0	880	547	72	111	437	258	1582	0	Content		422	273	26130562	2003632758
26147	11:01:57.393	00:00:26.147	1569	511,0148	361,6727	0,670894	0,7772179	646,8795	2,860153	0	508,7404	382,8235	0,4999374	0,7773351	649,9908	2,78452	0	43	510	372						Untertest1.avi	0	880	547	72	111	437	258	1582	0	Content		438	261	26147183	2003649379
26164	11:01:57.410	00:00:26.163	1570	506,4933	359,706	0,670831	0,7770591	646,9914	2,872067	0	500,324	376,1896	0,4998593	0,7772055	650,1059	2,745687	0	43	503	368						Untertest1.avi	0	880	547	72	111	437	258	1582	0	Content		431	257	26163811	2003666007
26180	11:01:57.426	00:00:26.180	1571	517,4907	368,929	0,6707445	0,7774766	646,9914	2,881259	0	495,4348	382,6417	0,4997832	0,7772807	650,088	2,752726	0	43	506	376						Untertest1.avi	0	880	547	72	111	437	258	1582	0	Content		434	265	26180433	2003682629
26197	11:01:57.443	00:00:26.197	1572	503,5641	375,4318	0,6706964	0,7770075	647,1208	2,869291	0	492,6858	376,2314	0,4997185	0,7773565	650,1218	2,775625	0	43	498	376						Untertest1.avi	0	880	547	72	111	437	258	1582	0	Content		426	265	26197057	2003699253
26214	11:01:57.460	00:00:26.213	1573	506,7276	349,3086	0,6706382	0,7769401	647,2043	2,832846	0	501,4399	374,5681	0,4996758	0,7773275	650,1022	2,782503	0	43	504	362						Untertest1.avi	0	880	547	72	111	437	258	1582	0	Content		432	251	26213678	2003715874
26230	11:01:57.476	00:00:26.230	1574	513,5717	376,8501	0,670587	0,7768194	647,3305	2,890044	0	511,8752	362,5663	0,4996423	0,7772766	650,0988	2,750537	0	43	513	370						Untertest1.avi	0	880	547	72	111	437	258	1582	0	Content		441	259	26230426	2003732622
26247	11:01:57.493	00:00:26.247	1575	510,6461	366,4738	0,6705133	0,7768304	647,2375	2,908971	0	511,1696	386,4537	0,4996101	0,7773238	650,1484	2,815281	0	43	511	376						Untertest1.avi	0	880	547	72	111	437	258	1582	0	Content		439	265	26247173	2003749369
26264	11:01:57.510	00:00:26.263	1576	503,7037	371,4066	0,6704834	0,7769544	647,1599	2,870327	0	511,2943	379,8582	0,4995885	0,7774759	650,1539	2,799612	0	43	507	376						Untertest1.avi	0	880	547	72	111	437	258	1582	0	Content		435	265	26263796	2003765992
26280	11:01:57.526	00:00:26.280	1577	519,3947	380,5173	0,6704504	0,7771611	647,183	2,986317	0	507,4453	385,2917	0,4995465	0,7776065	650,3107	2,819433	0	43	513	383						Untertest1.avi	0	880	547	72	111	437	258	1582	0	Content		441	272	26280420	2003782616
26297	11:01:57.543	00:00:26.297	1578	516,7584	364,2977	0,6704304	0,7771354	647,1661	2,932417	0	507,9217	380,1177	0,4995282	0,7775987	650,3503	2,820525	0	43	512	372						Untertest1.avi	0	880	547	72	111	437	258	1582	0	Content		440	261	26297043	2003799239
26314	11:01:57.560	00:00:26.313	1579	510,5775	366,9232	0,670437	0,7769616	647,1799	2,902634	0	512,9165	371,4178	0,4995482	0,7775177	650,2346	2,747582	0	43	512	369						Untertest1.avi	0	880	547	72	111	437	258	1582	0	Content		440	258	26313666	2003815862
26330	11:01:57.576	00:00:26.330	1580	510,0599	373,4191	0,6704579	0,7769924	647,2713	2,920924	0	508,6478	368,7056	0,4995687	0,777536	650,3859	2,793496	0	43	509	371						Untertest1.avi	0	880	547	72	111	437	258	1582	0	Content		437	260	26330289	2003832485
26347	11:01:57.593	00:00:26.347	1581	506,4655	367,3236	0,6705253	0,7772219	647,312	2,936701	0	497,84	400,874	0,4996166	0,7780067	650,2587	2,839079	0	43	502	384						Untertest1.avi	0	880	547	72	111	437	258	1582	0	Content		430	273	26347035	2003849231
26364	11:01:57.610	00:00:26.363	1582	499,4058	345,5188	0,6706175	0,7772993	647,4393	2,877171	0	490,2012	381,0706	0,4997018	0,777752	650,264	2,817324	0	43	495	363						Untertest1.avi	0	880	547	72	111	437	258	1582	0	Content		423	252	26363658	2003865854
26380	11:01:57.626	00:00:26.380	1583	506,1352	352,6442	0,6706857	0,777248	647,3908	2,90315	0	502,0739	380,0745	0,499766	0,7775908	650,2505	2,781415	0	43	504	366						Untertest1.avi	0	880	547	72	111	437	258	1582	0	Content		432	255	26380281	2003882477
26397	11:01:57.643	00:00:26.397	1584	508,0616	349,0934	0,6707493	0,7771752	647,4179	2,924039	0	504,9595	380,7486	0,4998378	0,7778143	650,4034	2,80099	0	43	507	365						Untertest1.avi	0	880	547	72	111	437	258	1582	0	Content		435	254	26397027	2003899223
26414	11:01:57.660	00:00:26.413	1585	506,5946	363,3101	0,6708115	0,7772099	647,2995	2,951269	0	502,9566	375,2356	0,4999475	0,7774244	650,5262	2,828028	0	43	505	369						Untertest1.avi	0	880	547	72	111	437	258	1582	0	Content		433	258	26413651	2003915847
26430	11:01:57.676	00:00:26.430	1586	508,3871	360,3883	0,6708586	0,7772884	647,2433	2,890681	0	503,173	383,8693	0,5000145	0,7774774	650,5318	2,795634	0	43	506	372						Untertest1.avi	0	880	547	72	111	437	258	1582	0	Content		434	261	26430415	2003932611
26447	11:01:57.693	00:00:26.446	1587	504,6629	371,5199	0,670911	0,7772929	647,3205	2,939047	0	507,8014	375,845	0,5000756	0,7774695	650,343	2,750737	0	43	506	374						Untertest1.avi	0	880	547	72	111	437	258	1582	0	Content		434	263	26446912	2003949108
26464	11:01:57.710	00:00:26.463	1588	510,022	355,9501	0,670935	0,7771722	647,3622	2,904204	0	500,5433	371,7049	0,5000989	0,7773322	650,3355	2,753125	0	43	505	364						Untertest1.avi	0	880	547	72	111	437	258	1582	0	Content		433	253	26463648	2003965844
26480	11:01:57.726	00:00:26.480	1589	496,322	363,7341	0,6709309	0,7769191	647,3785	2,862843	0	509,5661	363,4025	0,5000991	0,7771566	650,369	2,752872	0	43	503	364						Untertest1.avi	0	880	547	72	111	437	258	1582	0	Content		431	253	26480274	2003982470
26497	11:01:57.743	00:00:26.496	1590	502,8278	371,2474	0,6709012	0,7769092	647,4824	2,945586	0	504,7516	390,2016	0,5000846	0,7771751	650,3755	2,810146	0	43	504	381						Untertest1.avi	0	880	547	72	111	437	258	1582	0	Content		432	270	26496896	2003999092
26514	11:01:57.760	00:00:26.513	1591	506,2365	368,1225	0,670831	0,7769697	647,4613	2,932442	0	504,02	375,3863	0,5000201	0,7772785	650,5438	2,770373	0	43	505	372						Untertest1.avi	0	880	547	72	111	437	258	1582	0	Content		433	261	26513647	2004015843
26530	11:01:57.776	00:00:26.530	1592	503,8751	378,053	0,6707755	0,7769182	647,4625	2,924788	0	511,0281	360,6322	0,4999603	0,7772709	650,5637	2,725627	0	43	507	369						Untertest1.avi	0	880	547	72	111	437	258	1582	0	Content		435	258	26530270	2004032466
26547	11:01:57.793	00:00:26.546	1593	507,9904	357,2113	0,6707301	0,776784	647,5096	2,876932	0	501,8177	373,4242	0,4998895	0,7771563	650,5871	2,760069	0	43	505	365						Untertest1.avi	0	880	547	72	111	437	258	1582	0	Content		433	254	26546892	2004049088
26564	11:01:57.810	00:00:26.563	1594	507,418	361,931	0,6706996	0,7767231	647,5608	2,893836	0	507,4374	372,5466	0,4998592	0,7771164	650,5284	2,762686	0	43	507	367						Untertest1.avi	0	880	547	72	111	437	258	1582	0	Content		435	256	26563516	2004065712
26580	11:01:57.826	00:00:26.580	1595	510,1962	362,3828	0,6706776	0,7768114	647,5494	2,891158	0	496,8736	370,4589	0,4998334	0,7772162	650,5112	2,764349	0	43	504	366						Untertest1.avi	0	880	547	72	111	437	258	1582	0	Content		432	255	26580156	2004082352
26597	11:01:57.843	00:00:26.596	1596	518,3455	362,8819	0,6706679	0,7769528	647,4915	2,898354	0	496,3547	383,4083	0,4998221	0,7773604	650,468	2,785393	0	43	507	373						Untertest1.avi	0	880	547	72	111	437	258	1582	0	Content		435	262	26596902	2004099098
26614	11:01:57.860	00:00:26.613	1597	519,623	384,1503	0,6706634	0,7769802	647,4672	2,96907	0	503,7546	389,1946	0,4998004	0,777379	650,3746	2,802222	0	43	512	387						Untertest1.avi	0	880	547	72	111	437	258	1582	0	Content		440	276	26613513	2004115709
26630	11:01:57.876	00:00:26.630	1598	511,8056	362,8001	0,6706492	0,7769042	647,4592	2,902631	0	502,8197	356,8003	0,4997854	0,7773085	650,3472	2,747905	0	43	507	360						Untertest1.avi	0	880	547	72	111	437	258	1582	0	Content		435	249	26630139	2004132335
26647	11:01:57.893	00:00:26.646	1599	509,8286	356,0135	0,670643	0,776833	647,4478	2,910625	0	494,5846	374,0571	0,4997682	0,7772462	650,3477	2,754543	0	43	502	365						Untertest1.avi	0	880	547	72	111	437	258	1582	0	Content		430	254	26646890	2004149086
[truncated: 2,065 more rows]
