# Supplementary material for: Gaze Duration Biases for Colours in Combination with Dissonant and Consonant Sounds: A Comparative Eye-Tracking Study with Orangutans
Source: PLoS One. 2015 Oct 14;10(10):e0139894. doi: 10.1371/journal.pone.0139894 (PMC4605782; doi:10.1371/journal.pone.0139894)
Supplement: S1 Data — (ZIP) [file pone.0139894.s004.zip › Plos ColourSound Data/Apes/Farben_Musik_U2/Rec 01-All-Data.tsv]

System Properties:
Operating System:	Microsoft Windows NT 6.1.7601 Service Pack 1
System User Name:	tobiiadmin
Machine Name:	LOE7690LAP
Data properties:
Recording name:	Rec 01
Recording date:	28.07.2013
Recording time:	09:36:34
Recording resolution:	1024 x 768
Export date:	09.03.2014
Export time:	12:20:04
Participant:	Bimbo
Filter settings:
Eye: Average
Validity: Normal
Fixation filter: Tobii fixation filter
Velocity threshold: 35
Distance threshold: 35
Timestamp	DateTimeStamp	DateTimeStampStartOffset	Number	GazePointXLeft	GazePointYLeft	CamXLeft	CamYLeft	DistanceLeft	PupilLeft	ValidityLeft	GazePointXRight	GazePointYRight	CamXRight	CamYRight	DistanceRight	PupilRight	ValidityRight	FixationIndex	GazePointX	GazePointY	Event	EventKey	Data1	Data2	Descriptor	StimuliName	StimuliID	MediaWidth	MediaHeight	MediaPosX	MediaPosY	MappedFixationPointX	MappedFixationPointY	FixationDuration	AoiIds	AoiNames	WebGroupImage	MappedGazeDataPointX	MappedGazeDataPointY	MicroSecondTimestamp	AbsoluteMicroSecondTimestamp
12	09:36:34.503	00:00:00.011	0	-1024	-768	-1	-1	-1	-1	4	-1024	-768	-1	-1	-1	-1	4	0	0	0						No media	0	1024	768	0	0	886	609	395	0	Content		0	0	11891	3199293827
29	09:36:34.520	00:00:00.028	1	-1024	-768	-1	-1	-1	-1	4	-1024	-768	-1	-1	-1	-1	4	0	0	0						No media	0	1024	768	0	0	886	609	395	0	Content		0	0	28517	3199310453
45	09:36:34.536	00:00:00.045	2	-1024	-768	-1	-1	-1	-1	4	-1024	-768	-1	-1	-1	-1	4	0	0	0						No media	0	1024	768	0	0	886	609	395	0	Content		0	0	45185	3199327121
62	09:36:34.553	00:00:00.061	3	854,9008	618,5869	0,6501033	0,560099	531,9827	5,013033	0	914,9738	597,3989	0,4672544	0,5946838	545,1082	4,938046	0	0	885	608						No media	0	1024	768	0	0	886	609	395	0	Content		885	608	61772	3199343708
79	09:36:34.570	00:00:00.078	4	854,6777	618,4468	0,6501105	0,560214	532,1019	5,01951	0	931,9868	597,2123	0,4672601	0,5947809	545,1082	4,885511	0	0	893	608						No media	0	1024	768	0	0	886	609	395	0	Content		893	608	78525	3199360461
95	09:36:34.586	00:00:00.095	5	858,0866	624,1196	0,6501532	0,5603426	532,1926	5,028491	0	929,3877	603,9819	0,4672555	0,5949126	545,1082	4,950414	0	0	894	614						No media	0	1024	768	0	0	886	609	395	0	Content		894	614	95149	3199377085
112	09:36:34.603	00:00:00.111	6	849,3185	622,0002	0,650143	0,5606248	531,9813	5,05902	0	911,5483	597,7846	0,4673259	0,5951365	545,5269	4,902125	0	0	880	610						No media	0	1024	768	0	0	886	609	395	0	Content		880	610	111771	3199393707
128	09:36:34.619	00:00:00.128	7	854,3946	622,7756	0,6501912	0,5606794	532,214	5,076485	0	925,963	600,6035	0,4673545	0,5953027	545,5269	4,976498	0	0	890	612						No media	0	1024	768	0	0	886	609	395	0	Content		890	612	128399	3199410335
145	09:36:34.636	00:00:00.145	8	851,4925	611,4811	0,6501875	0,5609208	532,0445	5,09072	0	920,0135	607,3636	0,4671158	0,5953822	544,2731	4,875077	0	0	886	609						No media	0	1024	768	0	0	886	609	395	0	Content		886	609	145147	3199427083
162	09:36:34.653	00:00:00.161	9	845,6136	614,6771	0,6502095	0,5609887	532,1138	5,105604	0	919,8065	595,502	0,4670897	0,5954384	544,0807	4,914538	0	0	883	605						No media	0	1024	768	0	0	886	609	395	0	Content		883	605	161775	3199443711
178	09:36:34.669	00:00:00.178	10	846,8716	618,0511	0,6502293	0,5610002	532,1809	5,077579	0	913,3332	608,0981	0,4672834	0,5954519	545,1108	4,913185	0	0	880	613						No media	0	1024	768	0	0	886	609	395	0	Content		880	613	178399	3199460335
195	09:36:34.686	00:00:00.195	11	854,2151	618,0834	0,6502817	0,5609661	532,2216	5,103442	0	916,6632	589,0171	0,4671697	0,595476	544,3057	4,983406	0	0	885	604						No media	0	1024	768	0	0	886	609	395	0	Content		885	604	195144	3199477080
212	09:36:34.703	00:00:00.211	12	851,6097	616,5266	0,6503186	0,5609425	532,2019	5,077141	0	908,2062	594,4929	0,4675103	0,5954808	545,9933	4,97521	0	0	880	606						No media	0	1024	768	0	0	886	609	395	0	Content		880	606	211767	3199493703
228	09:36:34.719	00:00:00.228	13	853,4474	621,4197	0,6503485	0,5609015	532,1964	5,081485	0	916,8121	602,1658	0,4675319	0,595508	545,9173	4,907022	0	0	885	612						No media	0	1024	768	0	0	886	609	395	0	Content		885	612	228393	3199510329
245	09:36:34.736	00:00:00.245	14	853,0208	618,1472	0,6504031	0,5608417	532,2095	5,141936	0	923,4634	596,7824	0,4676282	0,5955077	546,2028	4,974872	0	0	888	607						No media	0	1024	768	0	0	886	609	395	0	Content		888	607	245018	3199526954
262	09:36:34.753	00:00:00.261	15	842,0507	616,5237	0,6504228	0,5607255	532,178	5,187761	0	929,5576	603,7872	0,4679762	0,5954915	547,9761	4,97834	0	0	886	610						No media	0	1024	768	0	0	886	609	395	0	Content		886	610	261767	3199543703
278	09:36:34.769	00:00:00.278	16	-1024	-768	-1	-1	-1	-1	4	-1024	-768	-1	-1	-1	-1	4	0	0	0						No media	0	1024	768	0	0	886	609	395	0	Content		0	0	278383	3199560319
295	09:36:34.786	00:00:00.295	17	-1024	-768	-1	-1	-1	-1	4	-1024	-768	-1	-1	-1	-1	4	0	0	0						No media	0	1024	768	0	0	886	609	395	0	Content		0	0	295051	3199576987
312	09:36:34.803	00:00:00.311	18	850,4475	618,6173	0,6505831	0,5606121	532,0563	5,122696	0	932,3057	598,2068	0,4681323	0,5956849	547,9471	5,059809	0	0	891	608						No media	0	1024	768	0	0	886	609	395	0	Content		891	608	311638	3199593574
328	09:36:34.819	00:00:00.328	19	856,7013	617,3381	0,6504978	0,5607936	532,152	5,162619	0	922,259	599,7469	0,4676614	0,5957959	545,8231	4,973054	0	0	889	609						No media	0	1024	768	0	0	886	609	395	0	Content		889	609	328388	3199610324
345	09:36:34.836	00:00:00.345	20	-1024	-768	-1	-1	-1	-1	4	-1024	-768	-1	-1	-1	-1	4	0	0	0						No media	0	1024	768	0	0	886	609	395	0	Content		0	0	345013	3199626949
362	09:36:34.853	00:00:00.361	21	-1024	-768	-1	-1	-1	-1	4	-1024	-768	-1	-1	-1	-1	4	0	0	0						No media	0	1024	768	0	0	886	609	395	0	Content		0	0	361637	3199643573
378	09:36:34.869	00:00:00.378	22	-1024	-768	-1	-1	-1	-1	4	-1024	-768	-1	-1	-1	-1	4	0	0	0						No media	0	1024	768	0	0	886	609	395	0	Content		0	0	378305	3199660241
395	09:36:34.886	00:00:00.395	23	887,5838	393,7549	0,6495443	0,5539047	533,3153	5,143668	0	943,7273	386,4854	0,4663258	0,5893717	541,972	4,938718	0	1	916	390						No media	0	1024	768	0	0	888	353	583	0	Content		916	390	395011	3199676947
412	09:36:34.903	00:00:00.411	24	-1024	-768	-1	-1	-1	-1	4	-1024	-768	-1	-1	-1	-1	4	1	0	0						No media	0	1024	768	0	0	888	353	583	0	Content		0	0	411629	3199693565
428	09:36:34.919	00:00:00.428	25	-1024	-768	-1	-1	-1	-1	4	-1024	-768	-1	-1	-1	-1	4	1	0	0						No media	0	1024	768	0	0	888	353	583	0	Content		0	0	428297	3199710233
445	09:36:34.936	00:00:00.444	26	871,7885	382,6684	0,6498317	0,5546046	533,6642	5,160791	0	951,2666	373,0033	0,465674	0,590076	540,6632	4,945562	0	1	912	378						No media	0	1024	768	0	0	888	353	583	0	Content		912	378	444899	3199726835
462	09:36:34.953	00:00:00.461	27	-1024	-768	-1	-1	-1	-1	4	-1024	-768	-1	-1	-1	-1	4	1	0	0						No media	0	1024	768	0	0	888	353	583	0	Content		0	0	461633	3199743569
478	09:36:34.969	00:00:00.478	28	-1024	-768	-1	-1	-1	-1	4	-1024	-768	-1	-1	-1	-1	4	1	0	0						No media	0	1024	768	0	0	888	353	583	0	Content		0	0	478262	3199760198
495	09:36:34.986	00:00:00.494	29	-1024	-768	-1	-1	-1	-1	4	-1024	-768	-1	-1	-1	-1	4	1	0	0						No media	0	1024	768	0	0	888	353	583	0	Content		0	0	494929	3199776865
512	09:36:35.003	00:00:00.511	30	-1024	-768	-1	-1	-1	-1	4	-1024	-768	-1	-1	-1	-1	4	1	0	0						No media	0	1024	768	0	0	888	353	583	0	Content		0	0	511592	3199793528
528	09:36:35.019	00:00:00.528	31	-1024	-768	-1	-1	-1	-1	4	-1024	-768	-1	-1	-1	-1	4	1	0	0						No media	0	1024	768	0	0	888	353	583	0	Content		0	0	528260	3199810196
545	09:36:35.036	00:00:00.544	32	876,2166	378,7218	0,6508536	0,5556894	534,1355	5,225738	0	969,9795	366,9321	0,4669704	0,591082	544,0769	4,979207	0	1	923	373						No media	0	1024	768	0	0	888	353	583	0	Content		923	373	544889	3199826825
562	09:36:35.053	00:00:00.561	33	874,8361	372,6743	0,6511532	0,5558535	533,9879	5,279076	0	894,3002	259,0625	0,4684319	0,5913476	550,858	4,535885	0	1	885	316						No media	0	1024	768	0	0	888	353	583	0	Content		885	316	561504	3199843440
578	09:36:35.069	00:00:00.578	34	-1024	-768	-1	-1	-1	-1	4	-1024	-768	-1	-1	-1	-1	4	1	0	0						No media	0	1024	768	0	0	888	353	583	0	Content		0	0	578190	3199860126
595	09:36:35.086	00:00:00.594	35	-1024	-768	-1	-1	-1	-1	4	-1024	-768	-1	-1	-1	-1	4	1	0	0						No media	0	1024	768	0	0	888	353	583	0	Content		0	0	594857	3199876793
612	09:36:35.103	00:00:00.611	36	870,4469	371,9879	0,6524275	0,5555836	533,6482	5,300438	0	881,2892	316,0193	0,4696041	0,5909748	550,353	4,8673	0	1	876	344						No media	0	1024	768	0	0	888	353	583	0	Content		876	344	611500	3199893436
628	09:36:35.119	00:00:00.628	37	870,6312	370,6846	0,6530175	0,5553264	533,4521	5,303178	0	912,7999	297,7173	0,4701108	0,590723	550,1794	4,70599	0	1	892	334						No media	0	1024	768	0	0	888	353	583	0	Content		892	334	628125	3199910061
645	09:36:35.136	00:00:00.644	38	872,3552	375,3729	0,6535808	0,5551189	533,2176	5,332113	0	905,6603	328,3064	0,4705712	0,5904967	549,9629	4,873045	0	1	889	352						No media	0	1024	768	0	0	888	353	583	0	Content		889	352	644749	3199926685
662	09:36:35.153	00:00:00.661	39	870,478	367,4063	0,6540711	0,5549671	532,9134	5,345532	0	905,1323	321,4875	0,4709921	0,5903263	549,6925	4,920991	0	1	888	344						No media	0	1024	768	0	0	888	353	583	0	Content		888	344	661501	3199943437
678	09:36:35.169	00:00:00.678	40	870,1205	363,6241	0,6544895	0,5546786	532,7605	5,327855	0	911,2267	325,4483	0,4713474	0,5901237	549,3882	5,019974	0	1	891	345						No media	0	1024	768	0	0	888	353	583	0	Content		891	345	678124	3199960060
695	09:36:35.186	00:00:00.694	41	876,3161	375,7133	0,6548626	0,5543379	532,4832	5,309798	0	907,3831	337,7817	0,4716306	0,5897505	549,3303	5,043152	0	1	892	357						No media	0	1024	768	0	0	888	353	583	0	Content		892	357	694748	3199976684
711	09:36:35.202	00:00:00.711	42	870,396	374,3853	0,655162	0,5539692	532,28	5,387434	0	906,5812	350,4897	0,471878	0,5893845	549,0604	5,067308	0	1	888	362						No media	0	1024	768	0	0	888	353	583	0	Content		888	362	711375	3199993311
728	09:36:35.219	00:00:00.728	43	868,5945	379,2003	0,6553908	0,5534743	532,1434	5,33216	0	900,2714	344,1405	0,4720382	0,5889053	548,99	5,010414	0	1	884	362						No media	0	1024	768	0	0	888	353	583	0	Content		884	362	728122	3200010058
745	09:36:35.236	00:00:00.744	44	875,8867	369,1348	0,6554825	0,5529286	532,1401	5,354438	0	895,9214	337,3151	0,4721094	0,5884461	548,8837	5,053293	0	1	886	353						No media	0	1024	768	0	0	888	353	583	0	Content		886	353	744749	3200026685
761	09:36:35.252	00:00:00.761	45	874,0193	373,29	0,6555192	0,5524956	532,1029	5,34312	0	900,9526	335,1996	0,4721363	0,5879472	548,7879	5,07299	0	1	887	354						No media	0	1024	768	0	0	888	353	583	0	Content		887	354	761373	3200043309
778	09:36:35.269	00:00:00.777	46	870,7626	378,5139	0,655493	0,5521056	532,0477	5,337538	0	885,8414	336,0679	0,4720851	0,5876937	548,774	5,080887	0	1	878	357						No media	0	1024	768	0	0	888	353	583	0	Content		878	357	777999	3200059935
795	09:36:35.286	00:00:00.794	47	877,0034	377,5215	0,6553982	0,5518226	532,0071	5,331146	0	894,9774	334,4403	0,4719503	0,5874377	548,8182	5,008023	0	1	886	356						No media	0	1024	768	0	0	888	353	583	0	Content		886	356	794748	3200076684
811	09:36:35.302	00:00:00.811	48	869,835	374,3711	0,6552095	0,5516411	532,0875	5,339058	0	902,7252	335,4154	0,4717989	0,5873221	548,7368	4,940954	0	1	886	355						No media	0	1024	768	0	0	888	353	583	0	Content		886	355	811374	3200093310
828	09:36:35.319	00:00:00.827	49	877,0417	369,0081	0,6549744	0,5516723	532,0767	5,322442	0	905,3443	328,6709	0,471563	0,5874058	548,8553	4,983927	0	1	891	349						No media	0	1024	768	0	0	888	353	583	0	Content		891	349	827997	3200109933
845	09:36:35.336	00:00:00.844	50	872,213	375,9398	0,6546525	0,5518108	532,1183	5,286953	0	903,9326	300,8308	0,4712672	0,5875922	548,7599	4,807881	0	1	888	338						No media	0	1024	768	0	0	888	353	583	0	Content		888	338	844620	3200126556
861	09:36:35.352	00:00:00.861	51	864,8582	376,4025	0,6542562	0,5519822	532,2017	5,288723	0	877,9106	328,6507	0,4708889	0,587763	548,8436	4,900473	0	1	871	353						No media	0	1024	768	0	0	888	353	583	0	Content		871	353	861371	3200143307
878	09:36:35.369	00:00:00.877	52	876,2762	377,6269	0,6538293	0,5521531	532,3078	5,277652	0	887,2339	306,1028	0,4704683	0,5879344	548,9305	4,7515	0	1	882	342						No media	0	1024	768	0	0	888	353	583	0	Content		882	342	877996	3200159932
895	09:36:35.386	00:00:00.894	53	876,1702	378,4061	0,6534251	0,5523818	532,4459	5,255736	0	895,7303	285,1115	0,4700649	0,5882452	549,0396	4,750923	0	1	886	332						No media	0	1024	768	0	0	888	353	583	0	Content		886	332	894623	3200176559
911	09:36:35.402	00:00:00.911	54	879,2264	377,6833	0,6530434	0,552589	532,3415	5,204256	0	893,0284	267,8852	0,4697011	0,5885259	549,0331	4,533459	0	1	886	323						No media	0	1024	768	0	0	888	353	583	0	Content		886	323	911375	3200193311
928	09:36:35.419	00:00:00.927	55	872,5714	376,6993	0,6526978	0,5527424	532,4792	5,225664	0	897,4924	254,2947	0,4693781	0,5887215	548,9643	4,470601	0	1	885	315						No media	0	1024	768	0	0	888	353	583	0	Content		885	315	927998	3200209934
945	09:36:35.436	00:00:00.944	56	927,8093	379,4048	0,6524118	0,55249	532,478	5,183887	0	969,31	351,353	0,4675656	0,5886801	541,0851	4,950401	0	1	949	365						No media	0	1024	768	0	0	888	353	583	0	Content		949	365	944626	3200226562
961	09:36:35.452	00:00:00.961	57	879,152	374,8119	0,6520698	0,5528733	532,551	5,188288	0	948,1891	361,3317	0,4669895	0,5888366	538,9888	4,929226	0	1	914	368						No media	0	1024	768	0	0	888	353	583	0	Content		914	368	961248	3200243184
978	09:36:35.469	00:00:00.977	58	893,5748	407,3749	0,6518645	0,553553	532,9928	5,160429	0	939,6548	394,7631	0,4669067	0,5896111	538,9888	4,906335	0	2	917	401						No media	0	1024	768	0	0	921	452	183	0	Content		917	401	977996	3200259932
995	09:36:35.486	00:00:00.994	59	893,1703	428,1342	0,6514402	0,5544538	532,702	5,211047	0	954,8082	399,3107	0,4670857	0,590262	538,9888	4,940601	0	2	924	414						No media	0	1024	768	0	0	921	452	183	0	Content		924	414	994626	3200276562
1011	09:36:35.502	00:00:01.011	60	909,6014	453,6721	0,6508977	0,5552871	532,9085	5,142017	0	920,9986	436,5412	0,4672099	0,5907711	538,9888	4,90609	0	2	915	445						No media	0	1024	768	0	0	921	452	183	0	Content		915	445	1011247	3200293183
1028	09:36:35.519	00:00:01.027	61	935,6275	476,1292	0,650388	0,5559217	532,9338	5,136245	0	902,9446	441,8397	0,4673131	0,5912191	538,9888	4,988671	0	2	919	459						No media	0	1024	768	0	0	921	452	183	0	Content		919	459	1027888	3200309824
1045	09:36:35.536	00:00:01.044	62	951,9591	476,5971	0,6499356	0,5562502	533,0374	5,185951	0	905,1792	450,4916	0,4675161	0,5913068	538,9888	4,957079	0	2	929	464						No media	0	1024	768	0	0	921	452	183	0	Content		929	464	1044627	3200326563
1061	09:36:35.552	00:00:01.061	63	-1024	-768	-1	-1	-1	-1	4	-1024	-768	-1	-1	-1	-1	4	2	0	0						No media	0	1024	768	0	0	921	452	183	0	Content		0	0	1061249	3200343185
1078	09:36:35.569	00:00:01.077	64	-1024	-768	-1	-1	-1	-1	4	-1024	-768	-1	-1	-1	-1	4	2	0	0						No media	0	1024	768	0	0	921	452	183	0	Content		0	0	1077872	3200359808
1095	09:36:35.586	00:00:01.094	65	-1024	-768	-1	-1	-1	-1	4	-1024	-768	-1	-1	-1	-1	4	2	0	0						No media	0	1024	768	0	0	921	452	183	0	Content		0	0	1094540	3200376476
1111	09:36:35.602	00:00:01.111	66	-1024	-768	-1	-1	-1	-1	4	-1024	-768	-1	-1	-1	-1	4	2	0	0						No media	0	1024	768	0	0	921	452	183	0	Content		0	0	1111198	3200393134
1128	09:36:35.619	00:00:01.127	67	-1024	-768	-1	-1	-1	-1	4	-1024	-768	-1	-1	-1	-1	4	2	0	0						No media	0	1024	768	0	0	921	452	183	0	Content		0	0	1127866	3200409802
1144	09:36:35.635	00:00:01.144	68	1010,173	486,4687	0,6491773	0,5573747	533,0809	5,026241	0	865,1955	444,5167	0,469659	0,5921769	547,333	4,971793	0	2	938	465						No media	0	1024	768	0	0	921	452	183	0	Content		938	465	1144496	3200426432
1161	09:36:35.652	00:00:01.161	69	1013,773	489,8831	0,6492421	0,5575266	533,1358	4,994245	0	754,5126	368,5738	0,4699694	0,5923565	548,6774	4,278062	0	3	884	429						No media	0	1024	768	0	0	894	429	200	0	Content		884	429	1161118	3200443054
1178	09:36:35.669	00:00:01.177	70	1007,176	482,5781	0,6493802	0,5575783	533,1832	4,877108	0	751,6301	375,6589	0,4700727	0,5923972	548,7938	4,422402	0	3	879	429						No media	0	1024	768	0	0	894	429	200	0	Content		879	429	1177869	3200459805
1194	09:36:35.685	00:00:01.194	71	1027,405	482,7264	0,6495391	0,5575913	533,2816	4,833929	0	774,1265	364,6093	0,470215	0,5924091	548,6223	4,179618	0	3	901	424						No media	0	1024	768	0	0	894	429	200	0	Content		901	424	1194445	3200476381
1211	09:36:35.702	00:00:01.211	72	1021,201	481,9954	0,6497802	0,5575848	533,1729	4,765478	0	754,1374	405,7605	0,4703953	0,5924113	548,4796	4,332253	0	3	888	444						No media	0	1024	768	0	0	894	429	200	0	Content		888	444	1211068	3200493004
1228	09:36:35.719	00:00:01.227	73	1024,19	480,1413	0,6500009	0,557599	533,2505	4,728006	0	770,6793	375,1394	0,4706297	0,5924113	548,7544	4,17735	0	3	897	428						No media	0	1024	768	0	0	894	429	200	0	Content		897	428	1227692	3200509628
1244	09:36:35.735	00:00:01.244	74	1023,414	478,8443	0,6502585	0,5577642	533,2003	4,651316	0	765,247	389,3188	0,4708309	0,5924813	548,427	4,140847	0	3	894	434						No media	0	1024	768	0	0	894	429	200	0	Content		894	434	1244441	3200526377
1261	09:36:35.752	00:00:01.261	75	1024,155	479,2477	0,6504245	0,5580381	533,2142	4,584327	0	771,0653	370,657	0,4709623	0,5928094	548,5802	4,067156	0	3	898	425						No media	0	1024	768	0	0	894	429	200	0	Content		898	425	1261068	3200543004
1278	09:36:35.769	00:00:01.277	76	1016,022	484,6485	0,6504619	0,5584153	533,265	4,501526	0	772,4187	383,798	0,4710003	0,5931127	548,6942	4,045557	0	3	894	434						No media	0	1024	768	0	0	894	429	200	0	Content		894	434	1277689	3200559625
1294	09:36:35.785	00:00:01.294	77	1021,737	474,4668	0,6504372	0,5588943	533,2393	4,520394	0	771,798	372,9291	0,4709797	0,5934964	548,6966	4,043213	0	3	897	424						No media	0	1024	768	0	0	894	429	200	0	Content		897	424	1294316	3200576252
1311	09:36:35.802	00:00:01.311	78	1026,789	477,9971	0,6503671	0,5592887	533,3726	4,43352	0	771,1252	381,3085	0,4709262	0,5938797	548,7183	3,922909	0	3	899	430						No media	0	1024	768	0	0	894	429	200	0	Content		899	430	1311063	3200592999
1328	09:36:35.819	00:00:01.327	79	1030,139	478,9787	0,650283	0,5596323	533,3598	4,435425	0	759,6149	382,1071	0,4708683	0,5941663	548,7026	3,959061	0	3	895	431						No media	0	1024	768	0	0	894	429	200	0	Content		895	431	1327689	3200609625
1344	09:36:35.835	00:00:01.344	80	1018,755	475,1158	0,6502344	0,5598787	533,3939	4,389077	0	767,5425	369,9863	0,4707705	0,5945471	548,8333	3,826304	0	3	893	423						No media	0	1024	768	0	0	894	429	200	0	Content		893	423	1344309	3200626245
1361	09:36:35.852	00:00:01.360	81	1025,722	476,334	0,6501092	0,5602931	533,5685	4,367032	0	760,0553	386,6936	0,4706878	0,5948285	549,0572	3,803466	0	4	893	432						No media	0	1024	768	0	0	929	459	183	0	Content		893	432	1360934	3200642870
1378	09:36:35.869	00:00:01.377	82	1068,603	477,7312	0,6499609	0,5604025	533,5679	4,320297	0	854,2084	441,1045	0,4705778	0,5950887	549,0572	4,25338	0	4	961	459						No media	0	1024	768	0	0	929	459	183	0	Content		961	459	1377679	3200659615
1394	09:36:35.885	00:00:01.394	83	1022,046	474,3154	0,649788	0,5610913	533,6113	4,250137	0	759,3826	374,7589	0,4704788	0,595517	549,1896	3,795139	0	4	891	425						No media	0	1024	768	0	0	929	459	183	0	Content		891	425	1394305	3200676241
1411	09:36:35.902	00:00:01.410	84	1010,497	480,6143	0,6496153	0,5613467	533,7098	4,203279	0	851,5875	438,2341	0,4702791	0,5956979	549,1896	4,233058	0	4	931	459						No media	0	1024	768	0	0	929	459	183	0	Content		931	459	1410928	3200692864
1428	09:36:35.919	00:00:01.427	85	1023,706	481,842	0,649554	0,5614751	533,6868	4,185894	0	834,3332	444,8129	0,4701786	0,5958618	549,1896	4,261466	0	4	929	463						No media	0	1024	768	0	0	929	459	183	0	Content		929	463	1427554	3200709490
1444	09:36:35.935	00:00:01.444	86	1021,216	479,5739	0,6495535	0,5615488	533,655	4,153011	0	848,9034	437,1063	0,4701726	0,595957	549,1896	4,112593	0	4	935	458						No media	0	1024	768	0	0	929	459	183	0	Content		935	458	1444301	3200726237
1461	09:36:35.952	00:00:01.460	87	1021,346	478,3882	0,6496588	0,5614126	533,3958	4,129272	0	844,6022	441,3451	0,4702364	0,5958389	549,1896	4,191271	0	4	933	460						No media	0	1024	768	0	0	929	459	183	0	Content		933	460	1460926	3200742862
1478	09:36:35.969	00:00:01.477	88	1014,666	472,668	0,6497706	0,5612291	533,4501	4,158591	0	845,0657	451,1788	0,4703328	0,5955915	549,1896	4,127516	0	4	930	462						No media	0	1024	768	0	0	929	459	183	0	Content		930	462	1477550	3200759486
1494	09:36:35.985	00:00:01.494	89	1007,515	479,2853	0,6497067	0,5608484	533,1033	4,170831	0	828,0604	448,5405	0,4697461	0,5953359	545,4787	4,114512	0	4	918	464						No media	0	1024	768	0	0	929	459	183	0	Content		918	464	1494173	3200776109
1511	09:36:36.002	00:00:01.510	90	1009,618	482,1597	0,6498991	0,5603536	533,0032	4,216959	0	836,1077	433,2681	0,4701188	0,5949263	546,8124	4,075671	0	4	923	458						No media	0	1024	768	0	0	929	459	183	0	Content		923	458	1510923	3200792859
1528	09:36:36.019	00:00:01.527	91	1007,356	475,2547	0,6500617	0,5598172	532,8127	4,202477	0	842,3829	443,2615	0,470203	0,5943615	546,4085	4,115344	0	4	925	459						No media	0	1024	768	0	0	929	459	183	0	Content		925	459	1527547	3200809483
1544	09:36:36.035	00:00:01.544	92	1072,771	473,2818	0,6495214	0,5595271	533,5256	4,217788	0	881,8969	442,9773	0,4694045	0,5939009	545,8165	4,050611	0	5	977	458						No media	0	1024	768	0	0	1046	440	350	0	Content		977	458	1544171	3200826107
1561	09:36:36.052	00:00:01.560	93	1085,606	530,0068	0,626503	0,5588742	459,0794	3,569203	0	998,1534	439,2166	0,466691	0,5927939	539,2474	3,935088	0	5	1042	485						No media	0	1024	768	0	0	1046	440	350	0	Content		1042	485	1560919	3200842855
1578	09:36:36.069	00:00:01.577	94	-1024	-768	-1	-1	-1	-1	4	1037,669	436,1292	0,4620265	0,5917606	519,8705	3,772948	0	5	1038	436						No media	0	1024	768	0	0	1046	440	350	0	Content		1038	436	1577542	3200859478
1594	09:36:36.085	00:00:01.594	95	-1024	-768	-1	-1	-1	-1	4	1059,312	421,1804	0,4601433	0,5912061	511,7819	3,782728	0	5	1059	421						No media	0	1024	768	0	0	1046	440	350	0	Content		1059	421	1594167	3200876103
1611	09:36:36.102	00:00:01.610	96	-1024	-768	-1	-1	-1	-1	4	1040,745	448,7863	0,4596612	0,591117	509,8676	3,716929	0	5	1041	449						No media	0	1024	768	0	0	1046	440	350	0	Content		1041	449	1610791	3200892727
1628	09:36:36.119	00:00:01.627	97	-1024	-768	-1	-1	-1	-1	4	1047,181	447,4818	0,4595782	0,591056	510,0599	3,711485	0	5	1047	447						No media	0	1024	768	0	0	1046	440	350	0	Content		1047	447	1627541	3200909477
1644	09:36:36.135	00:00:01.644	98	-1024	-768	-1	-1	-1	-1	4	1047,216	437,759	0,4598876	0,5910037	512,3994	3,688598	0	5	1047	438						No media	0	1024	768	0	0	1046	440	350	0	Content		1047	438	1644164	3200926100
1661	09:36:36.152	00:00:01.660	99	-1024	-768	-1	-1	-1	-1	4	1049,463	439,4644	0,4596893	0,5910125	511,8983	3,712001	0	5	1049	439						No media	0	1024	768	0	0	1046	440	350	0	Content		1049	439	1660790	3200942726
1677	09:36:36.168	00:00:01.677	100	-1024	-768	-1	-1	-1	-1	4	1046,842	447,4773	0,4591333	0,5910876	509,8007	3,626198	0	5	1047	447						No media	0	1024	768	0	0	1046	440	350	0	Content		1047	447	1677413	3200959349
1694	09:36:36.185	00:00:01.694	101	-1024	-768	-1	-1	-1	-1	4	1049,608	447,1172	0,459408	0,59128	512,2548	3,681548	0	5	1050	447						No media	0	1024	768	0	0	1046	440	350	0	Content		1050	447	1694160	3200976096
1711	09:36:36.202	00:00:01.710	102	-1024	-768	-1	-1	-1	-1	4	1042,533	435,5094	0,4594278	0,591553	512,9409	3,738331	0	5	1043	436						No media	0	1024	768	0	0	1046	440	350	0	Content		1043	436	1710783	3200992719
1727	09:36:36.218	00:00:01.727	103	-1024	-768	-1	-1	-1	-1	4	1039,455	437,8195	0,4589939	0,5917949	511,7605	3,756744	0	5	1039	438						No media	0	1024	768	0	0	1046	440	350	0	Content		1039	438	1727403	3201009339
1744	09:36:36.235	00:00:01.744	104	-1024	-768	-1	-1	-1	-1	4	1048,481	433,2791	0,4590585	0,5919374	513,1527	3,766981	0	5	1048	433						No media	0	1024	768	0	0	1046	440	350	0	Content		1048	433	1744025	3201025961
1761	09:36:36.252	00:00:01.760	105	-1024	-768	-1	-1	-1	-1	4	1053,651	430,5231	0,4592773	0,5921019	514,9996	3,816106	0	5	1054	431						No media	0	1024	768	0	0	1046	440	350	0	Content		1054	431	1760774	3201042710
1777	09:36:36.268	00:00:01.777	106	-1024	-768	-1	-1	-1	-1	4	1050,533	440,5194	0,4584534	0,5923545	511,5722	3,819713	0	5	1051	441						No media	0	1024	768	0	0	1046	440	350	0	Content		1051	441	1777396	3201059332
1780	09:36:36.271																				MovieStart	128	0	0	Untertest2.avi
1794	09:36:36.285	00:00:01.794	107	-1024	-768	-1	-1	-1	-1	4	1035,418	424,3856	0,4586689	0,5925407	513,3006	3,756907	0	5	1035	424						Untertest2.avi	0	880	547	72	111	974	329	350	0	Content		963	313	1794021	3201075957
1811	09:36:36.302	00:00:01.810	108	-1024	-768	-1	-1	-1	-1	4	1051,181	441,4809	0,4586753	0,5926402	513,5626	3,819896	0	5	1051	441						Untertest2.avi	0	880	547	72	111	974	329	350	0	Content		979	330	1810641	3201092577
1827	09:36:36.318	00:00:01.827	109	-1024	-768	-1	-1	-1	-1	4	1046,282	437,878	0,4585825	0,5926999	513,1895	3,806763	0	5	1046	438						Untertest2.avi	0	880	547	72	111	974	329	350	0	Content		974	327	1827389	3201109325
1844	09:36:36.335	00:00:01.844	110	-1024	-768	-1	-1	-1	-1	4	1038,054	440,8397	0,4586081	0,592719	513,2927	3,874981	0	5	1038	441						Untertest2.avi	0	880	547	72	111	974	329	350	0	Content		966	330	1844013	3201125949
1861	09:36:36.352	00:00:01.860	111	-1024	-768	-1	-1	-1	-1	4	1046,335	435,9763	0,458106	0,592732	510,8048	3,721176	0	5	1046	436						Untertest2.avi	0	880	547	72	111	974	329	350	0	Content		974	325	1860640	3201142576
1877	09:36:36.368	00:00:01.877	112	-1024	-768	-1	-1	-1	-1	4	999,0318	507,3606	0,4424824	0,592503	439,115	3,29148	0	5	999	507						Untertest2.avi	0	880	547	72	111	974	329	350	0	Content		927	396	1877386	3201159322
1894	09:36:36.385	00:00:01.894	113	-1024	-768	-1	-1	-1	-1	4	-1024	-768	-1	-1	-1	-1	4	6	0	0						Untertest2.avi	0	880	547	72	111	860	447	167	0	Content		-72	-111	1894011	3201175947
1911	09:36:36.402	00:00:01.910	114	-1024	-768	-1	-1	-1	-1	4	938,3588	553,9147	0,427673	0,591563	382,004	2,891585	0	6	938	554						Untertest2.avi	0	880	547	72	111	860	447	167	0	Content		866	443	1910635	3201192571
1927	09:36:36.418	00:00:01.927	115	-1024	-768	-1	-1	-1	-1	4	933,4448	558,099	0,4270973	0,5915081	378,8911	2,894494	0	6	933	558						Untertest2.avi	0	880	547	72	111	860	447	167	0	Content		861	447	1927256	3201209192
1944	09:36:36.435	00:00:01.943	116	-1024	-768	-1	-1	-1	-1	4	939,0724	559,2927	0,4265557	0,5915078	377,2798	2,829999	0	6	939	559						Untertest2.avi	0	880	547	72	111	860	447	167	0	Content		867	448	1943880	3201225816
1961	09:36:36.452	00:00:01.960	117	-1024	-768	-1	-1	-1	-1	4	931,5361	558,2478	0,4257154	0,5916787	374,2911	2,820835	0	6	932	558						Untertest2.avi	0	880	547	72	111	860	447	167	0	Content		860	447	1960631	3201242567
1977	09:36:36.468	00:00:01.977	118	-1024	-768	-1	-1	-1	-1	4	921,1521	562,0392	0,4256562	0,5919528	374,1577	2,847188	0	6	921	562						Untertest2.avi	0	880	547	72	111	860	447	167	0	Content		849	451	1977252	3201259188
1994	09:36:36.485	00:00:01.993	119	-1024	-768	-1	-1	-1	-1	4	923,8823	560,3523	0,4256081	0,5922585	374,116	2,814649	0	6	924	560						Untertest2.avi	0	880	547	72	111	860	447	167	0	Content		852	449	1993877	3201275813
2011	09:36:36.502	00:00:02.010	120	-1024	-768	-1	-1	-1	-1	4	928,2875	557,2618	0,4250684	0,592452	372,3072	2,885451	0	6	928	557						Untertest2.avi	0	880	547	72	111	860	447	167	0	Content		856	446	2010627	3201292563
2027	09:36:36.518	00:00:02.027	121	-1024	-768	-1	-1	-1	-1	4	920,3513	565,8499	0,424999	0,5925589	372,0761	2,80708	0	6	920	566						Untertest2.avi	0	880	547	72	111	860	447	167	0	Content		848	455	2027248	3201309184
2044	09:36:36.535	00:00:02.043	122	-1024	-768	-1	-1	-1	-1	4	928,1328	556,3401	0,425023	0,5925868	372,1489	2,8584	0	6	928	556						Untertest2.avi	0	880	547	72	111	860	447	167	0	Content		856	445	2043872	3201325808
2061	09:36:36.552	00:00:02.060	123	-1024	-768	-1	-1	-1	-1	4	1006,38	477,9663	0,4425338	0,5922127	439,3282	3,331894	0	7	1006	478						Untertest2.avi	0	880	547	72	111	921	377	133	0	Content		934	367	2060620	3201342556
2077	09:36:36.568	00:00:02.077	124	-1024	-768	-1	-1	-1	-1	4	994,2253	486,6151	0,4432319	0,5921077	442,1488	3,255163	0	7	994	487						Untertest2.avi	0	880	547	72	111	921	377	133	0	Content		922	376	2077242	3201359178
2094	09:36:36.585	00:00:02.093	125	-1024	-768	-1	-1	-1	-1	4	993,4278	483,2205	0,442574	0,5920093	439,0173	3,292609	0	7	993	483						Untertest2.avi	0	880	547	72	111	921	377	133	0	Content		921	372	2093866	3201375802
2110	09:36:36.601	00:00:02.110	126	-1024	-768	-1	-1	-1	-1	4	990,9681	494,4465	0,4417737	0,5918099	435,0888	3,186031	0	7	991	494						Untertest2.avi	0	880	547	72	111	921	377	133	0	Content		919	383	2110486	3201392422
2127	09:36:36.618	00:00:02.127	127	-1024	-768	-1	-1	-1	-1	4	945,1647	535,6371	0,4325446	0,5918885	397,5337	2,902152	0	7	945	536						Untertest2.avi	0	880	547	72	111	921	377	133	0	Content		873	425	2127236	3201409172
2144	09:36:36.635	00:00:02.143	128	1011,761	571,8579	0,5991734	0,5579364	382,1533	2,923113	0	1034,256	408,3309	0,4615996	0,5917825	521,6798	3,886692	0	7	1023	490						Untertest2.avi	0	880	547	72	111	921	377	133	0	Content		951	379	2143860	3201425796
2160	09:36:36.651	00:00:02.160	129	1101,239	489,7027	0,6395124	0,5586508	497,8811	3,783757	0	950,5093	431,8176	0,4676426	0,592479	541,3672	4,073322	0	7	1026	461						Untertest2.avi	0	880	547	72	111	921	377	133	0	Content		954	350	2160484	3201442420
2177	09:36:36.668	00:00:02.177	130	1019,14	505,2833	0,6471278	0,5597028	519,3284	4,145563	0	847,8337	469,7277	0,4708723	0,5934252	545,1682	4,179602	0	7	933	488						Untertest2.avi	0	880	547	72	111	921	377	133	0	Content		861	377	2177107	3201459043
2194	09:36:36.685	00:00:02.193	131	885,1866	538,4072	0,6524301	0,5617299	532,903	4,136859	0	759,9575	504,6262	0,4742273	0,5949621	549,8424	4,123113	0	8	823	522						Untertest2.avi	0	880	547	72	111	602	488	300	0	Content		751	411	2193731	3201475667
2210	09:36:36.701	00:00:02.210	132	823,1602	595,2191	0,6535772	0,563139	532,7762	4,093643	0	654,4476	554,1508	0,475853	0,5962979	548,5182	4,078187	0	8	739	575						Untertest2.avi	0	880	547	72	111	602	488	300	0	Content		667	464	2210353	3201492289
2227	09:36:36.718	00:00:02.227	133	775,7189	608,4741	0,6544008	0,5639127	532,7839	4,145903	0	583,4984	575,4265	0,4771466	0,5969403	548,5003	4,085636	0	8	680	592						Untertest2.avi	0	880	547	72	111	602	488	300	0	Content		608	481	2227104	3201509040
2244	09:36:36.735	00:00:02.243	134	765,5775	625,284	0,6545383	0,5641704	532,7069	4,066546	0	565,8121	586,8869	0,4773926	0,5970767	548,4568	4,04821	0	8	666	606						Untertest2.avi	0	880	547	72	111	602	488	300	0	Content		594	495	2243725	3201525661
2260	09:36:36.751	00:00:02.260	135	766,2165	620,2394	0,6544694	0,5641398	532,5945	4,020534	0	579,7427	578,5522	0,4771431	0,5970877	548,4305	4,102379	0	8	673	599						Untertest2.avi	0	880	547	72	111	602	488	300	0	Content		601	488	2260349	3201542285
2277	09:36:36.768	00:00:02.277	136	776,4393	619,5374	0,6544698	0,5641358	532,575	4,068869	0	572,2188	578,8448	0,4770301	0,597051	548,4117	4,084913	0	8	674	599						Untertest2.avi	0	880	547	72	111	602	488	300	0	Content		602	488	2277096	3201559032
2294	09:36:36.785	00:00:02.293	137	764,9503	621,1182	0,6544847	0,5641792	532,5319	4,032648	0	576,0926	577,1223	0,476888	0,5970785	548,6462	4,028465	0	8	671	599						Untertest2.avi	0	880	547	72	111	602	488	300	0	Content		599	488	2293721	3201575657
2310	09:36:36.801	00:00:02.310	138	787,4161	615,5338	0,6545839	0,5642163	532,6027	4,004794	0	575,1668	577,3005	0,4768474	0,5971417	548,6755	4,043304	0	8	681	596						Untertest2.avi	0	880	547	72	111	602	488	300	0	Content		609	485	2310344	3201592280
2327	09:36:36.818	00:00:02.326	139	785,7058	618,413	0,6547291	0,5642922	532,3967	3,996506	0	585,368	582,1378	0,4768733	0,5972236	548,6838	4,026315	0	8	686	600						Untertest2.avi	0	880	547	72	111	602	488	300	0	Content		614	489	2326968	3201608904
2344	09:36:36.835	00:00:02.343	140	742,7733	623,069	0,6549354	0,5646286	532,4238	4,037676	0	571,1002	582,5563	0,4769162	0,5975362	548,4935	4,026253	0	8	657	603						Untertest2.avi	0	880	547	72	111	602	488	300	0	Content		585	492	2343715	3201625651
2360	09:36:36.851	00:00:02.360	141	767,6432	621,562	0,6551247	0,565036	532,2923	4,080389	0	575,2681	577,7371	0,4769627	0,5979128	548,4361	4,048085	0	8	671	600						Untertest2.avi	0	880	547	72	111	602	488	300	0	Content		599	489	2360341	3201642277
2377	09:36:36.868	00:00:02.376	142	759,0173	613,802	0,6553242	0,5654498	532,1848	4,085773	0	575,1779	586,8807	0,4770106	0,5982762	548,3255	4,076004	0	8	667	600						Untertest2.avi	0	880	547	72	111	602	488	300	0	Content		595	489	2376963	3201658899
2394	09:36:36.885	00:00:02.393	143	775,3984	622,9075	0,6554625	0,5655406	532,0768	4,076513	0	582,6353	575,7537	0,4770475	0,5983379	548,2452	4,058843	0	8	679	599						Untertest2.avi	0	880	547	72	111	602	488	300	0	Content		607	488	2393602	3201675538
2410	09:36:36.901	00:00:02.410	144	769,4003	614,4973	0,6555796	0,5654173	532,0499	4,005719	0	588,1438	571,7301	0,4770915	0,5982152	548,1677	4,065687	0	8	679	593						Untertest2.avi	0	880	547	72	111	602	488	300	0	Content		607	482	2410336	3201692272
2427	09:36:36.918	00:00:02.426	145	764,1699	616,8982	0,6557342	0,5651301	531,8813	4,030348	0	584,4167	575,2305	0,477159	0,5979363	548,1497	3,990633	0	8	674	596						Untertest2.avi	0	880	547	72	111	602	488	300	0	Content		602	485	2426963	3201708899
2444	09:36:36.935	00:00:02.443	146	782,5147	609,634	0,65587	0,5648732	531,8213	3,938654	0	580,5457	580,1406	0,4772235	0,5976881	548,065	3,985282	0	8	682	595						Untertest2.avi	0	880	547	72	111	602	488	300	0	Content		610	484	2443599	3201725535
2460	09:36:36.951	00:00:02.460	147	771,1649	618,9296	0,6559476	0,5646785	531,8098	4,001353	0	579,6137	574,4922	0,4772423	0,5975063	547,9736	3,967374	0	8	675	597						Untertest2.avi	0	880	547	72	111	602	488	300	0	Content		603	486	2460210	3201742146
2477	09:36:36.968	00:00:02.476	148	768,2724	609,226	0,6559724	0,5644153	531,786	3,979053	0	574,4494	576,8864	0,4772132	0,5973465	547,9727	3,991272	0	8	671	593						Untertest2.avi	0	880	547	72	111	602	488	300	0	Content		599	482	2476955	3201758891
2494	09:36:36.985	00:00:02.493	149	745,3762	627,7882	0,6566244	0,5652436	531,7213	3,961731	0	548,6596	597,644	0,478161	0,5981456	547,9327	3,97999	0	9	647	613						Untertest2.avi	0	880	547	72	111	507	582	333	0	Content		575	502	2493596	3201775532
2510	09:36:37.001	00:00:02.510	150	688,1703	638,8716	0,6574648	0,5671169	531,7804	3,933212	0	488,0601	664,1415	0,4798495	0,5997419	547,9019	3,872593	0	9	588	652						Untertest2.avi	0	880	547	72	111	507	582	333	0	Content		516	541	2510205	3201792141
2527	09:36:37.018	00:00:02.526	151	672,8306	718,0007	0,6575208	0,5675431	531,8123	3,81965	0	476,6544	663,8231	0,47986	0,6001464	547,8169	3,903105	0	9	575	691						Untertest2.avi	0	880	547	72	111	507	582	333	0	Content		503	580	2526829	3201808765
2544	09:36:37.035	00:00:02.543	152	666,9475	709,7081	0,6573178	0,5674879	531,5216	3,875581	0	474,0811	664,6448	0,4796427	0,6001078	547,7485	3,776281	0	9	571	687						Untertest2.avi	0	880	547	72	111	507	582	333	0	Content		499	576	2543592	3201825528
2560	09:36:37.051	00:00:02.560	153	674,8163	715,632	0,6572732	0,5674747	531,4538	3,795839	0	475,9861	670,4503	0,4795086	0,6001307	547,7838	3,801339	0	9	575	693						Untertest2.avi	0	880	547	72	111	507	582	333	0	Content		503	582	2560200	3201842136
2577	09:36:37.068	00:00:02.576	154	674,9008	720,8079	0,6571468	0,5672352	531,6091	3,759826	0	473,5835	664,2191	0,4793209	0,5998487	547,6623	3,821804	0	9	574	693						Untertest2.avi	0	880	547	72	111	507	582	333	0	Content		502	582	2576824	3201858760
2593	09:36:37.084	00:00:02.593	155	689,6624	724,5397	0,6569967	0,5669498	531,6514	3,744357	0	465,1671	665,9625	0,4791037	0,5996394	547,8356	3,855473	0	9	577	695						Untertest2.avi	0	880	547	72	111	507	582	333	0	Content		505	584	2593449	3201875385
2610	09:36:37.101	00:00:02.610	156	683,66	716,2796	0,6568528	0,5666537	531,4915	3,735821	0	466,5596	668,04	0,4789523	0,5994206	547,8499	3,770808	0	9	575	692						Untertest2.avi	0	880	547	72	111	507	582	333	0	Content		503	581	2610195	3201892131
2627	09:36:37.118	00:00:02.626	157	690,5742	727,3881	0,6567648	0,5662694	531,3942	3,679386	0	471,5168	668,6582	0,4787694	0,5990475	547,8115	3,766903	0	9	581	698						Untertest2.avi	0	880	547	72	111	507	582	333	0	Content		509	587	2626818	3201908754
2643	09:36:37.134	00:00:02.643	158	718,9468	710,897	0,6566135	0,5661492	531,5956	3,712624	0	529,7038	660,9767	0,4786201	0,5989074	547,8567	3,801851	0	9	624	686						Untertest2.avi	0	880	547	72	111	507	582	333	0	Content		552	575	2643445	3201925381
2660	09:36:37.151	00:00:02.660	159	732,5688	697,4054	0,6565005	0,5660135	531,6422	3,800784	0	445,0425	675,1629	0,4784599	0,5987575	547,8823	3,804595	0	9	589	686						Untertest2.avi	0	880	547	72	111	507	582	333	0	Content		517	575	2660065	3201942001
2677	09:36:37.168	00:00:02.676	160	688,2527	722,8428	0,6563755	0,5659319	531,4575	3,718706	0	471,6482	664,842	0,478255	0,5987659	547,8718	3,800462	0	9	580	694						Untertest2.avi	0	880	547	72	111	507	582	333	0	Content		508	583	2676814	3201958750
2693	09:36:37.184	00:00:02.693	161	675,3354	713,1479	0,6562722	0,5659828	531,3461	3,747736	0	471,9865	672,1294	0,4780701	0,598845	547,8715	3,81743	0	9	574	693						Untertest2.avi	0	880	547	72	111	507	582	333	0	Content		502	582	2693438	3201975374
2710	09:36:37.201	00:00:02.710	162	676,6528	725,2719	0,6560803	0,566121	531,5267	3,76678	0	465,8755	671,4139	0,4778911	0,5989882	547,7253	3,766215	0	9	571	698						Untertest2.avi	0	880	547	72	111	507	582	333	0	Content		499	587	2710061	3201991997
2727	09:36:37.218	00:00:02.726	163	682,9129	722,245	0,6559256	0,5662533	531,4402	3,750909	0	467,6793	669,1326	0,4776464	0,5992782	547,8331	3,756241	0	9	575	696						Untertest2.avi	0	880	547	72	111	507	582	333	0	Content		503	585	2726686	3202008622
2743	09:36:37.234	00:00:02.743	164	689,5536	723,2427	0,6558043	0,5664025	531,3276	3,770989	0	475,5564	669,7598	0,4774956	0,599458	547,8755	3,785707	0	9	583	697						Untertest2.avi	0	880	547	72	111	507	582	333	0	Content		511	586	2743433	3202025369
2760	09:36:37.251	00:00:02.760	165	690,7776	720,2712	0,6556829	0,5665191	531,5294	3,730887	0	469,1465	680,1913	0,4772926	0,5995924	547,8338	3,819164	0	9	580	700						Untertest2.avi	0	880	547	72	111	507	582	333	0	Content		508	589	2760056	3202041992
2777	09:36:37.268	00:00:02.776	166	687,5429	730,2543	0,6555637	0,5665423	531,4977	3,784795	0	471,8661	672,658	0,4771374	0,5996885	547,8693	3,803379	0	9	580	701						Untertest2.avi	0	880	547	72	111	507	582	333	0	Content		508	590	2776681	3202058617
2793	09:36:37.284	00:00:02.793	167	690,1679	716,4384	0,6554435	0,5665495	531,3934	3,76635	0	459,3292	673,3853	0,4770367	0,5997255	547,8033	3,792979	0	9	575	695						Untertest2.avi	0	880	547	72	111	507	582	333	0	Content		503	584	2793304	3202075240
2810	09:36:37.301	00:00:02.810	168	691,6691	717,685	0,6552422	0,5661817	531,5667	3,786417	0	466,3147	665,4752	0,4767427	0,599571	547,7899	3,78053	0	9	579	692						Untertest2.avi	0	880	547	72	111	507	582	333	0	Content		507	581	2810050	3202091986
2827	09:36:37.318	00:00:02.826	169	699,0008	676,6732	0,6548016	0,5650342	531,666	3,814729	0	483,4099	617,2252	0,4762742	0,5986223	547,8456	3,856475	0	10	591	647						Untertest2.avi	0	880	547	72	111	532	520	233	0	Content		519	536	2826676	3202108612
2843	09:36:37.334	00:00:02.843	170	713,1488	657,4249	0,6546354	0,5642493	531,8184	3,805457	0	509,4649	614,2788	0,4759051	0,5979699	547,9608	3,799838	0	10	611	636						Untertest2.avi	0	880	547	72	111	532	520	233	0	Content		539	525	2843295	3202125231
2860	09:36:37.351	00:00:02.859	171	709,3032	653,1973	0,6546533	0,5643237	531,8472	3,859876	0	497,5003	607,1713	0,4757196	0,5981421	547,9819	3,877839	0	10	603	630						Untertest2.avi	0	880	547	72	111	532	520	233	0	Content		531	519	2859921	3202141857
2877	09:36:37.368	00:00:02.876	172	712,8859	656,8497	0,6545906	0,5645126	531,7652	3,846156	0	505,1779	607,5679	0,4756127	0,5983609	547,9814	3,850104	0	10	609	632						Untertest2.avi	0	880	547	72	111	532	520	233	0	Content		537	521	2876669	3202158605
2893	09:36:37.384	00:00:02.893	173	704,7888	654,6207	0,6545339	0,5646321	531,6871	3,839671	0	507,2421	593,743	0,4755166	0,5985707	547,9982	3,893352	0	10	606	624						Untertest2.avi	0	880	547	72	111	532	520	233	0	Content		534	513	2893293	3202175229
2910	09:36:37.401	00:00:02.909	174	700,9329	656,8026	0,6544526	0,5647869	531,8918	3,853991	0	500,4297	614,3917	0,4753907	0,5986845	548,0823	3,80915	0	10	601	636						Untertest2.avi	0	880	547	72	111	532	520	233	0	Content		529	525	2909916	3202191852
2927	09:36:37.418	00:00:02.926	175	712,1488	657,3627	0,6544341	0,5650311	531,5905	3,865159	0	495,4701	608,9451	0,4753256	0,5988013	548,1194	3,897013	0	10	604	633						Untertest2.avi	0	880	547	72	111	532	520	233	0	Content		532	522	2926554	3202208490
2943	09:36:37.434	00:00:02.943	176	696,1391	658,2346	0,6544394	0,5651644	531,6072	3,880203	0	499,8507	603,0306	0,4753096	0,5989564	548,126	3,884166	0	10	598	631						Untertest2.avi	0	880	547	72	111	532	520	233	0	Content		526	520	2943287	3202225223
2960	09:36:37.451	00:00:02.959	177	708,5128	656,3069	0,6544924	0,5652834	531,7162	3,893652	0	500,1896	602,1672	0,475344	0,5990868	548,0986	3,891176	0	10	604	629						Untertest2.avi	0	880	547	72	111	532	520	233	0	Content		532	518	2959913	3202241849
2977	09:36:37.468	00:00:02.976	178	714,3697	666,5343	0,6545581	0,5653513	531,774	3,864769	0	495,2856	617,1985	0,4754122	0,5991393	548,1315	3,899344	0	10	605	642						Untertest2.avi	0	880	547	72	111	532	520	233	0	Content		533	531	2976545	3202258481
2993	09:36:37.484	00:00:02.993	179	704,7072	658,531	0,6546586	0,5653822	531,785	3,953926	0	497,7046	601,5125	0,4755132	0,59918	548,1871	3,924535	0	10	601	630						Untertest2.avi	0	880	547	72	111	532	520	233	0	Content		529	519	2993284	3202275220
3010	09:36:37.501	00:00:03.009	180	705,0869	657,9492	0,6548122	0,5653641	531,7504	3,954955	0	503,555	606,9941	0,475629	0,5991124	548,0353	3,95241	0	10	604	632						Untertest2.avi	0	880	547	72	111	532	520	233	0	Content		532	521	3009905	3202291841
3027	09:36:37.518	00:00:03.026	181	703,6501	648,207	0,6548272	0,5649057	531,7897	3,954136	0	492,3067	606,4517	0,4756262	0,598662	548,0657	3,975086	0	10	598	627						Untertest2.avi	0	880	547	72	111	532	520	233	0	Content		526	516	3026564	3202308500
3043	09:36:37.534	00:00:03.043	182	728,5007	596,0818	0,654401	0,5629219	531,8767	3,960144	0	532,4935	551,9797	0,4752149	0,5969337	548,0888	3,998119	0	10	630	574						Untertest2.avi	0	880	547	72	111	532	520	233	0	Content		558	463	3043150	3202325086
3060	09:36:37.551	00:00:03.059	183	759,4392	538,3357	0,6537384	0,5606197	532,0274	4,02878	0	580,8933	507,8125	0,4744109	0,59485	548,2613	4,049389	0	11	670	523						Untertest2.avi	0	880	547	72	111	646	320	183	0	Content		598	412	3059903	3202341839
3077	09:36:37.568	00:00:03.076	184	781,6662	500,8673	0,6533895	0,5587425	532,074	4,076412	0	633,084	463,3486	0,4737541	0,5931565	548,2181	3,978639	0	11	707	482						Untertest2.avi	0	880	547	72	111	646	320	183	0	Content		635	371	3076531	3202358467
3093	09:36:37.584	00:00:03.093	185	788,3449	463,0825	0,6536549	0,5573545	532,0932	4,033012	0	651,7481	430,1145	0,4733942	0,5920125	548,3893	4,105078	0	11	720	447						Untertest2.avi	0	880	547	72	111	646	320	183	0	Content		648	336	3093147	3202375083
3110	09:36:37.601	00:00:03.109	186	760,6952	444,7687	0,6541869	0,556848	531,991	4,160108	0	670,2092	411,1632	0,4730991	0,5916491	548,1872	4,049006	0	11	715	428						Untertest2.avi	0	880	547	72	111	646	320	183	0	Content		643	317	3109779	3202391715
3127	09:36:37.618	00:00:03.126	187	748,978	443,8887	0,6546302	0,5569324	531,9702	4,136362	0	675,376	419,9011	0,4727509	0,591767	548,2247	4,052433	0	11	712	432						Untertest2.avi	0	880	547	72	111	646	320	183	0	Content		640	321	3126559	3202408495
3143	09:36:37.634	00:00:03.143	188	740,2327	446,4227	0,6548694	0,5571706	531,9043	4,081587	0	695,6026	415,4267	0,4724247	0,591998	548,19	4,120152	0	11	718	431						Untertest2.avi	0	880	547	72	111	646	320	183	0	Content		646	320	3143147	3202425083
3160	09:36:37.651	00:00:03.159	189	748,225	450,4756	0,6550361	0,5573911	531,8385	4,069932	0	677,769	418,0092	0,4721538	0,5923465	548,2915	4,091042	0	11	713	434						Untertest2.avi	0	880	547	72	111	646	320	183	0	Content		641	323	3159768	3202441704
3176	09:36:37.667	00:00:03.176	190	749,9799	448,187	0,6551062	0,5578804	532,0245	4,001544	0	698,6306	386,2538	0,4720065	0,5929319	548,3156	3,844423	0	11	724	417						Untertest2.avi	0	880	547	72	111	646	320	183	0	Content		652	306	3176394	3202458330
3193	09:36:37.684	00:00:03.193	191	747,8354	454,6236	0,6550233	0,5584808	531,8708	4,091097	0	701,1266	381,0644	0,4719573	0,5933304	548,2924	3,878745	0	11	724	418						Untertest2.avi	0	880	547	72	111	646	320	183	0	Content		652	307	3193141	3202475077
3210	09:36:37.701	00:00:03.209	192	742,6116	451,7119	0,6547854	0,5590156	531,9766	4,049187	0	699,3126	393,9319	0,4719567	0,5939587	548,3892	3,843608	0	11	721	423						Untertest2.avi	0	880	547	72	111	646	320	183	0	Content		649	312	3209853	3202491789
3226	09:36:37.717	00:00:03.226	193	751,5853	456,4459	0,654273	0,5597498	532,0991	4,049637	0	685,5846	379,3181	0,4719459	0,5946442	548,4247	3,750185	0	11	719	418						Untertest2.avi	0	880	547	72	111	646	320	183	0	Content		647	307	3226477	3202508413
3243	09:36:37.734	00:00:03.243	194	822,2761	492,4283	0,6525727	0,5619642	532,3264	4,018937	0	697,455	390,6851	0,4715714	0,5963196	548,6725	3,573762	0	12	760	442						Untertest2.avi	0	880	547	72	111	742	400	416	0	Content		688	331	3243099	3202525035
3260	09:36:37.751	00:00:03.259	195	915,1663	519,6223	0,6509382	0,5635052	532,3256	4,070655	0	771,5233	487,2181	0,4714624	0,5975583	548,6725	4,118408	0	12	843	503						Untertest2.avi	0	880	547	72	111	742	400	416	0	Content		771	392	3259847	3202541783
3276	09:36:37.767	00:00:03.276	196	875,8972	537,5624	0,6505872	0,5639794	532,7231	4,017867	0	751,8248	499,0107	0,4714806	0,597865	548,6725	4,09766	0	12	814	518						Untertest2.avi	0	880	547	72	111	742	400	416	0	Content		742	407	3276474	3202558410
3293	09:36:37.784	00:00:03.293	197	891,5367	537,1301	0,650388	0,5638115	532,601	4,049011	0	758,1422	486,1187	0,4714139	0,5977467	548,6725	4,022882	0	12	825	512						Untertest2.avi	0	880	547	72	111	742	400	416	0	Content		753	401	3293095	3202575031
3310	09:36:37.801	00:00:03.309	198	901,0405	536,5515	0,6501258	0,5636596	532,939	4,028589	0	741,9516	501,6155	0,4711669	0,5976815	548,6725	4,063062	0	12	821	519						Untertest2.avi	0	880	547	72	111	742	400	416	0	Content		749	408	3309720	3202591656
3326	09:36:37.817	00:00:03.326	199	894,5253	540,8956	0,6499209	0,5635859	532,999	4,025222	0	754,0193	497,0205	0,4709147	0,597544	548,6725	4,040853	0	12	824	519						Untertest2.avi	0	880	547	72	111	742	400	416	0	Content		752	408	3326469	3202608405
3343	09:36:37.834	00:00:03.343	200	876,4167	538,9987	0,6496418	0,563727	532,9112	4,03969	0	663,0043	479,8318	0,4706831	0,5977309	548,7657	3,811901	0	12	770	509						Untertest2.avi	0	880	547	72	111	742	400	416	0	Content		698	398	3343093	3202625029
3360	09:36:37.851	00:00:03.359	201	884,631	533,0787	0,6494692	0,5637877	532,8242	4,013385	0	753,2458	493,2527	0,4704047	0,5976712	548,3582	3,972833	0	12	819	513						Untertest2.avi	0	880	547	72	111	742	400	416	0	Content		747	402	3359717	3202641653
3376	09:36:37.867	00:00:03.376	202	885,9489	535,5929	0,6494247	0,5637676	532,7656	3,996811	0	738,5461	490,5757	0,470268	0,5977023	548,0228	4,034874	0	12	812	513						Untertest2.avi	0	880	547	72	111	742	400	416	0	Content		740	402	3376344	3202658280
3393	09:36:37.884	00:00:03.393	203	889,2152	538,3975	0,6495819	0,5636682	532,8044	3,911641	0	741,8817	492,9308	0,4703128	0,5978116	548,0228	3,898553	0	12	816	516						Untertest2.avi	0	880	547	72	111	742	400	416	0	Content		744	405	3393090	3202675026
3410	09:36:37.901	00:00:03.409	204	896,5704	538,2825	0,6497864	0,5636481	532,788	3,896465	0	747,5151	485,1609	0,4704131	0,5978599	548,0228	3,889474	0	12	822	512						Untertest2.avi	0	880	547	72	111	742	400	416	0	Content		750	401	3409716	3202691652
3426	09:36:37.917	00:00:03.426	205	900,3414	531,415	0,6499886	0,5635474	532,4447	3,791034	0	761,0704	495,5453	0,4707092	0,597733	548,0228	3,764312	0	12	831	513						Untertest2.avi	0	880	547	72	111	742	400	416	0	Content		759	402	3426341	3202708277
3443	09:36:37.934	00:00:03.442	206	899,8857	531,5085	0,6502696	0,5633804	532,4729	3,752081	0	751,3267	487,7842	0,4708965	0,597513	548,0228	3,826926	0	12	826	510						Untertest2.avi	0	880	547	72	111	742	400	416	0	Content		754	399	3442967	3202724903
3460	09:36:37.951	00:00:03.459	207	898,684	532,8422	0,6505762	0,5630513	532,1733	3,734298	0	753,5063	488,6885	0,4712226	0,5972042	548,0228	3,827527	0	12	826	511						Untertest2.avi	0	880	547	72	111	742	400	416	0	Content		754	400	3459715	3202741651
3476	09:36:37.967	00:00:03.476	208	883,5672	527,6058	0,650863	0,5627067	532,0538	3,802018	0	735,6107	492,9892	0,4710799	0,5968422	546,0841	3,755433	0	12	810	510						Untertest2.avi	0	880	547	72	111	742	400	416	0	Content		738	399	3476343	3202758279
3493	09:36:37.984	00:00:03.492	209	884,9666	527,3156	0,6511771	0,5621799	531,9489	3,770313	0	745,0737	496,6003	0,4711148	0,5962987	544,9103	3,729577	0	12	815	512						Untertest2.avi	0	880	547	72	111	742	400	416	0	Content		743	401	3492964	3202774900
3510	09:36:38.001	00:00:03.509	210	876,1432	533,8188	0,6514603	0,5616476	531,73	3,78359	0	652,9209	488,9504	0,4718656	0,5959321	547,6783	3,68859	0	12	765	511						Untertest2.avi	0	880	547	72	111	742	400	416	0	Content		693	400	3509590	3202791526
3526	09:36:38.017	00:00:03.526	211	880,0978	532,7338	0,6516896	0,5612655	531,8563	3,726479	0	733,4667	497,4085	0,4717468	0,5954152	545,8312	3,741512	0	12	807	515						Untertest2.avi	0	880	547	72	111	742	400	416	0	Content		735	404	3526338	3202808274
3543	09:36:38.034	00:00:03.542	212	889,5941	534,7576	0,6519027	0,5609847	531,6593	3,676204	0	756,0997	491,4664	0,4721467	0,5951545	547,0831	3,580658	0	12	823	513						Untertest2.avi	0	880	547	72	111	742	400	416	0	Content		751	402	3542962	3202824898
3560	09:36:38.051	00:00:03.559	213	885,848	544,482	0,6520858	0,5607423	531,9698	3,542633	0	690,086	442,7885	0,4724063	0,5951055	547,6024	3,15529	0	12	788	494						Untertest2.avi	0	880	547	72	111	742	400	416	0	Content		716	383	3559588	3202841524
3576	09:36:38.067	00:00:03.576	214	894,9658	533,8702	0,6522316	0,5607895	531,8563	3,557834	0	670,8696	446,0955	0,4725295	0,5951486	547,5928	3,234506	0	12	783	490						Untertest2.avi	0	880	547	72	111	742	400	416	0	Content		711	379	3576209	3202858145
3593	09:36:38.084	00:00:03.592	215	895,6565	536,043	0,652313	0,5610355	531,9445	3,580555	0	654,0504	463,7289	0,4725956	0,5954056	547,5469	3,305223	0	12	775	500						Untertest2.avi	0	880	547	72	111	742	400	416	0	Content		703	389	3592960	3202874896
3610	09:36:38.101	00:00:03.609	216	900,2681	535,0521	0,6523492	0,5612751	531,8869	3,493199	0	669,5403	451,42	0,4726274	0,5956049	547,5535	3,196907	0	12	785	493						Untertest2.avi	0	880	547	72	111	742	400	416	0	Content		713	382	3609581	3202891517
3626	09:36:38.117	00:00:03.626	217	919,7347	546,7972	0,6493665	0,5613866	521,2224	3,393645	0	732,1718	510,0873	0,4726042	0,5958653	547,5535	3,564292	0	12	826	528						Untertest2.avi	0	880	547	72	111	742	400	416	0	Content		754	417	3626210	3202908146
3643	09:36:38.134	00:00:03.642	218	844,3252	546,9088	0,6523165	0,5619199	531,9778	3,536039	0	669,9581	433,3596	0,4725418	0,5962948	547,4259	3,245494	0	12	757	490						Untertest2.avi	0	880	547	72	111	742	400	416	0	Content		685	379	3642832	3202924768
3660	09:36:38.151	00:00:03.659	219	861,6157	536,8772	0,6529062	0,5621192	531,825	3,476349	0	648,4989	448,79	0,4731602	0,5964606	547,7222	3,154846	0	13	755	493						Untertest2.avi	0	880	547	72	111	649	414	283	0	Content		683	382	3659579	3202941515
3676	09:36:38.167	00:00:03.676	220	826,4111	546,6058	0,6536128	0,5623854	531,7928	3,546735	0	602,1374	497,694	0,4738723	0,5968676	547,694	3,415491	0	13	714	522						Untertest2.avi	0	880	547	72	111	649	414	283	0	Content		642	411	3676204	3202958140
3693	09:36:38.184	00:00:03.692	221	828,0906	540,0785	0,6535503	0,5625919	531,7338	3,534654	0	625,4381	470,9713	0,4737809	0,597053	547,7991	3,325132	0	13	727	506						Untertest2.avi	0	880	547	72	111	649	414	283	0	Content		655	395	3692830	3202974766
3710	09:36:38.201	00:00:03.709	222	819,1169	543,6973	0,6534448	0,5625654	531,8299	3,554435	0	602,7483	495,7558	0,4737088	0,5970582	547,8404	3,460562	0	13	711	520						Untertest2.avi	0	880	547	72	111	649	414	283	0	Content		639	409	3709577	3202991513
3726	09:36:38.217	00:00:03.726	223	822,4624	546,2302	0,6534513	0,5624924	531,8725	3,540141	0	592,7667	491,1257	0,4737179	0,5970076	547,8252	3,445642	0	13	708	519						Untertest2.avi	0	880	547	72	111	649	414	283	0	Content		636	408	3726201	3203008137
3743	09:36:38.234	00:00:03.742	224	826,0046	544,3978	0,6535127	0,5622772	531,7137	3,558496	0	583,5491	512,7346	0,4737112	0,5968397	547,8398	3,530562	0	13	705	529						Untertest2.avi	0	880	547	72	111	649	414	283	0	Content		633	418	3742825	3203024761
3759	09:36:38.250	00:00:03.759	225	835,6413	543,4965	0,6535513	0,5621045	531,7711	3,526381	0	603,0792	509,7043	0,4737645	0,5965643	547,8738	3,525789	0	13	719	527						Untertest2.avi	0	880	547	72	111	649	414	283	0	Content		647	416	3759447	3203041383
3776	09:36:38.267	00:00:03.776	226	830,0349	543,2698	0,653629	0,5618598	531,8757	3,534745	0	602,2467	506,5795	0,4738211	0,5963567	547,8599	3,546018	0	13	716	525						Untertest2.avi	0	880	547	72	111	649	414	283	0	Content		644	414	3776196	3203058132
3793	09:36:38.284	00:00:03.792	227	878,8108	533,063	0,6537453	0,5616017	531,8998	3,615438	0	617,0212	508,2101	0,4739344	0,5961326	547,9047	3,557661	0	13	748	521						Untertest2.avi	0	880	547	72	111	649	414	283	0	Content		676	410	3792821	3203074757
3809	09:36:38.300	00:00:03.809	228	825,548	544,532	0,6538312	0,561341	531,8969	3,618967	0	620,0469	511,4371	0,4740636	0,595791	547,8083	3,601848	0	13	723	528						Untertest2.avi	0	880	547	72	111	649	414	283	0	Content		651	417	3809446	3203091382
3826	09:36:38.317	00:00:03.826	229	834,3586	550,1814	0,6539163	0,5611404	531,9221	3,569866	0	623,9902	517,6749	0,4741585	0,5955662	547,9217	3,57925	0	13	729	534						Untertest2.avi	0	880	547	72	111	649	414	283	0	Content		657	423	3826070	3203108006
3843	09:36:38.334	00:00:03.842	230	812,2535	539,7943	0,6540636	0,5610095	531,8418	3,660419	0	627,025	512,4513	0,4742212	0,5954236	547,9469	3,661864	0	13	720	526						Untertest2.avi	0	880	547	72	111	649	414	283	0	Content		648	415	3842818	3203124754
3859	09:36:38.350	00:00:03.859	231	821,6316	547,1721	0,6541826	0,560949	531,94	3,655074	0	624,2353	510,8674	0,4742919	0,595315	547,8966	3,664089	0	13	723	529						Untertest2.avi	0	880	547	72	111	649	414	283	0	Content		651	418	3859442	3203141378
3876	09:36:38.367	00:00:03.876	232	819,4995	544,3026	0,654263	0,560936	531,866	3,617929	0	637,7174	506,818	0,474378	0,5951999	547,9116	3,595665	0	13	729	526						Untertest2.avi	0	880	547	72	111	649	414	283	0	Content		657	415	3876066	3203158002
3893	09:36:38.384	00:00:03.892	233	823,0758	544,6976	0,6543351	0,5609874	531,8621	3,635968	0	640,934	507,0359	0,4744134	0,5952101	547,8961	3,540938	0	13	732	526						Untertest2.avi	0	880	547	72	111	649	414	283	0	Content		660	415	3892690	3203174626
3909	09:36:38.400	00:00:03.909	234	817,9688	551,5292	0,6545328	0,5610337	531,7705	3,631282	0	641,9087	500,9376	0,4745583	0,5952924	547,9404	3,540099	0	13	730	526						Untertest2.avi	0	880	547	72	111	649	414	283	0	Content		658	415	3909436	3203191372
3926	09:36:38.417	00:00:03.926	235	762,9373	522,9132	0,6556417	0,560236	531,9056	3,746798	0	595,489	487,5721	0,4756138	0,5946186	547,9009	3,679044	0	13	679	505						Untertest2.avi	0	880	547	72	111	649	414	283	0	Content		607	394	3926063	3203207999
3943	09:36:38.434	00:00:03.942	236	673,3292	502,6545	0,6574844	0,5589178	531,8242	3,746649	0	528,5466	458,574	0,477106	0,593759	547,9856	3,648846	0	14	601	481						Untertest2.avi	0	880	547	72	111	431	339	400	0	Content		529	370	3942687	3203224623
3959	09:36:38.450	00:00:03.959	237	598,8777	475,5841	0,6590956	0,5579148	531,8509	3,722354	0	483,7553	437,4957	0,4781442	0,5931563	548,0726	3,625211	0	14	541	457						Untertest2.avi	0	880	547	72	111	431	339	400	0	Content		469	346	3959309	3203241245
3976	09:36:38.467	00:00:03.976	238	564,5886	463,257	0,660269	0,5576277	531,7704	3,702569	0	460,532	426,09	0,4785812	0,5931402	548,1014	3,661492	0	14	513	445						Untertest2.avi	0	880	547	72	111	431	339	400	0	Content		441	334	3976060	3203257996
3993	09:36:38.484	00:00:03.992	239	535,2484	460,1083	0,6608903	0,557886	531,8825	3,853593	0	460,57	429,496	0,4784997	0,5934206	548,2067	3,728699	0	14	498	445						Untertest2.avi	0	880	547	72	111	431	339	400	0	Content		426	334	3992683	3203274619
4009	09:36:38.500	00:00:04.009	240	536,7385	453,4326	0,6611899	0,5581643	531,9491	3,881678	0	497,1919	419,1218	0,4781736	0,5937062	548,2806	3,778681	0	14	517	436						Untertest2.avi	0	880	547	72	111	431	339	400	0	Content		445	325	4009311	3203291247
4026	09:36:38.517	00:00:04.025	241	521,1354	468,8353	0,6613393	0,5583323	531,9959	3,945161	0	526,0222	433,6359	0,4780627	0,593902	548,3219	3,848302	0	14	524	451						Untertest2.avi	0	880	547	72	111	431	339	400	0	Content		452	340	4025934	3203307870
4043	09:36:38.534	00:00:04.042	242	510,5989	468,8463	0,6614511	0,5584389	532,0511	3,862239	0	483,1889	424,4355	0,478052	0,5939701	548,2141	3,734514	0	14	497	447						Untertest2.avi	0	880	547	72	111	431	339	400	0	Content		425	336	4042683	3203324619
4059	09:36:38.550	00:00:04.059	243	512,9315	460,8872	0,6615245	0,5585525	532,0732	3,837724	0	495,3463	410,6386	0,4780856	0,5940032	548,2862	3,717091	0	14	504	436						Untertest2.avi	0	880	547	72	111	431	339	400	0	Content		432	325	4059315	3203341251
4076	09:36:38.567	00:00:04.075	244	516,0417	463,4828	0,6616547	0,55866	532,2158	3,865737	0	483,9471	441,122	0,4781812	0,5940338	548,4438	3,74593	0	14	500	452						Untertest2.avi	0	880	547	72	111	431	339	400	0	Content		428	341	4075932	3203357868
4093	09:36:38.584	00:00:04.092	245	515,2711	472,5554	0,6617795	0,5587827	532,084	3,913552	0	488,97	435,6497	0,4782881	0,5940415	548,6426	3,739005	0	14	502	454						Untertest2.avi	0	880	547	72	111	431	339	400	0	Content		430	343	4092557	3203374493
4109	09:36:38.600	00:00:04.109	246	509,8137	478,0149	0,6618855	0,558868	532,2364	3,910667	0	479,2473	434,7901	0,4783802	0,5939963	548,6078	3,788793	0	14	495	456						Untertest2.avi	0	880	547	72	111	431	339	400	0	Content		423	345	4109306	3203391242
4126	09:36:38.617	00:00:04.125	247	515,1015	466,6217	0,6619716	0,558939	532,3577	3,969241	0	492,7907	433,5308	0,4784855	0,5939198	548,4939	3,772618	0	14	504	450						Untertest2.avi	0	880	547	72	111	431	339	400	0	Content		432	339	4125929	3203407865
4143	09:36:38.634	00:00:04.142	248	509,7293	472,9296	0,6620259	0,5589718	532,4141	3,976514	0	489,1209	425,8756	0,4785427	0,5938737	548,5429	3,804116	0	14	499	449						Untertest2.avi	0	880	547	72	111	431	339	400	0	Content		427	338	4142553	3203424489
4159	09:36:38.650	00:00:04.159	249	512,8018	475,2556	0,6620421	0,5589409	532,486	4,000073	0	491,8925	427,5657	0,4785902	0,5937777	548,7512	3,793988	0	14	502	451						Untertest2.avi	0	880	547	72	111	431	339	400	0	Content		430	340	4159180	3203441116
4176	09:36:38.667	00:00:04.175	250	521,5165	461,2342	0,6620487	0,5588933	532,5974	3,961055	0	493,101	434,2086	0,4786284	0,5937045	548,8798	3,87477	0	14	507	448						Untertest2.avi	0	880	547	72	111	431	339	400	0	Content		435	337	4175927	3203457863
4193	09:36:38.684	00:00:04.192	251	506,1454	476,2714	0,662048	0,5589213	532,5922	4,020547	0	492,4427	433,7781	0,4786641	0,5936946	549,0236	3,880855	0	14	499	455						Untertest2.avi	0	880	547	72	111	431	339	400	0	Content		427	344	4192553	3203474489
4209	09:36:38.700	00:00:04.209	252	515,2563	480,6172	0,6620434	0,5590602	532,5651	4,007196	0	495,3458	429,0623	0,4786755	0,593798	549,0396	3,919945	0	14	505	455						Untertest2.avi	0	880	547	72	111	431	339	400	0	Content		433	344	4209177	3203491113
4226	09:36:38.717	00:00:04.225	253	513,5507	475,9377	0,6620347	0,559393	532,6212	4,068224	0	487,8297	434,0655	0,478699	0,5939863	549,0486	3,911103	0	14	501	455						Untertest2.avi	0	880	547	72	111	431	339	400	0	Content		429	344	4225801	3203507737
4243	09:36:38.734	00:00:04.242	254	512,9974	478,722	0,662064	0,5597601	532,5262	4,042332	0	490,4517	430,8466	0,4787092	0,5944732	549,0563	3,899282	0	14	502	455						Untertest2.avi	0	880	547	72	111	431	339	400	0	Content		430	344	4242549	3203524485
4259	09:36:38.750	00:00:04.259	255	517,3576	470,6924	0,6621238	0,5600665	532,4501	4,041028	0	495,4844	428,3271	0,478759	0,5946701	549,0132	3,895465	0	14	506	450						Untertest2.avi	0	880	547	72	111	431	339	400	0	Content		434	339	4259176	3203541112
4276	09:36:38.767	00:00:04.275	256	514,6558	471,4229	0,6622605	0,5600706	532,2502	4,04599	0	488,193	430,2683	0,478831	0,5946984	548,8859	3,942613	0	14	501	451						Untertest2.avi	0	880	547	72	111	431	339	400	0	Content		429	340	4275798	3203557734
4292	09:36:38.783	00:00:04.292	257	513,5481	468,4272	0,6623917	0,5599065	532,12	4,039741	0	491,732	431,6481	0,4789948	0,5945967	548,4777	3,934854	0	14	503	450						Untertest2.avi	0	880	547	72	111	431	339	400	0	Content		431	339	4292424	3203574360
4309	09:36:38.800	00:00:04.309	258	513,1263	466,419	0,6624524	0,5594239	532,0175	4,051068	0	490,4789	431,8093	0,4790635	0,5941226	548,3985	3,861086	0	14	502	449						Untertest2.avi	0	880	547	72	111	431	339	400	0	Content		430	338	4309169	3203591105
4326	09:36:38.817	00:00:04.325	259	544,3939	431,4859	0,6616229	0,5575762	532,192	4,028376	0	523,1462	402,2827	0,4786073	0,592349	548,536	3,873478	0	14	534	417						Untertest2.avi	0	880	547	72	111	431	339	400	0	Content		462	306	4325796	3203607732
4342	09:36:38.833	00:00:04.342	260	582,0633	364,7232	0,6608422	0,5546544	532,1763	3,990355	0	563,2043	329,0548	0,4782931	0,5897986	548,7886	3,878495	0	15	573	347						Untertest2.avi	0	880	547	72	111	542	117	283	0	Content		501	236	4342420	3203624356
4359	09:36:38.850	00:00:04.359	261	601,2321	299,0103	0,6604831	0,5521058	532,308	3,980898	0	594,6863	271,429	0,4782339	0,5874391	548,8637	3,792637	0	15	598	285						Untertest2.avi	0	880	547	72	111	542	117	283	0	Content		526	174	4359044	3203640980
4376	09:36:38.867	00:00:04.375	262	607,7735	263,6575	0,6603974	0,5500792	532,3212	3,945414	0	601,9308	227,7112	0,47817	0,5857359	548,8096	3,783505	0	15	605	246						Untertest2.avi	0	880	547	72	111	542	117	283	0	Content		533	135	4375793	3203657729
4392	09:36:38.883	00:00:04.392	263	622,7449	240,4401	0,6604244	0,5491086	532,2656	3,970354	0	604,4252	194,8062	0,4780726	0,5848594	548,5324	3,679961	0	15	614	218						Untertest2.avi	0	880	547	72	111	542	117	283	0	Content		542	107	4392418	3203674354
4409	09:36:38.900	00:00:04.409	264	622,4647	243,0918	0,6606473	0,5489308	532,1945	3,932052	0	608,343	204,7281	0,477987	0,5845784	548,5568	3,769922	0	15	615	224						Untertest2.avi	0	880	547	72	111	542	117	283	0	Content		543	113	4409041	3203690977
4426	09:36:38.917	00:00:04.425	265	582,165	264,5062	0,6607629	0,5487989	532,0319	3,94152	0	562,621	188,6522	0,4779268	0,5844246	548,4705	3,725617	0	15	572	227						Untertest2.avi	0	880	547	72	111	542	117	283	0	Content		500	116	4425791	3203707727
4442	09:36:38.933	00:00:04.442	266	623,5676	249,2942	0,6608112	0,5487629	532,0942	3,883963	0	615,4548	197,7115	0,477808	0,5842755	548,6608	3,827094	0	15	620	224						Untertest2.avi	0	880	547	72	111	542	117	283	0	Content		548	113	4442414	3203724350
4459	09:36:38.950	00:00:04.459	267	628,0715	249,1298	0,6607518	0,548875	531,9713	3,842663	0	604,7667	195,5839	0,4776396	0,5843146	548,4155	3,795387	0	15	616	222						Untertest2.avi	0	880	547	72	111	542	117	283	0	Content		544	111	4459037	3203740973
4476	09:36:38.967	00:00:04.475	268	618,7294	250,7124	0,6606615	0,5490003	532,1846	3,867799	0	606,0068	207,8444	0,4775297	0,5844375	548,4372	3,807296	0	15	612	229						Untertest2.avi	0	880	547	72	111	542	117	283	0	Content		540	118	4475661	3203757597
4492	09:36:38.983	00:00:04.492	269	620,7861	248,6571	0,6605258	0,5490748	532,1984	3,785675	0	609,6575	209,1855	0,4773285	0,5845122	548,6824	3,786538	0	15	615	229						Untertest2.avi	0	880	547	72	111	542	117	283	0	Content		543	118	4492410	3203774346
4509	09:36:39.000	00:00:04.509	270	618,5988	249,9019	0,6604277	0,5491414	532,2409	3,814133	0	610,2757	209,5013	0,4771853	0,5845997	548,6896	3,753669	0	15	614	230						Untertest2.avi	0	880	547	72	111	542	117	283	0	Content		542	119	4509033	3203790969
4526	09:36:39.017	00:00:04.525	271	622,8049	248,827	0,6603047	0,5492578	532,1222	3,85556	0	603,0095	204,8623	0,4770219	0,5848182	548,7195	3,75463	0	15	613	227						Untertest2.avi	0	880	547	72	111	542	117	283	0	Content		541	116	4525656	3203807592
4542	09:36:39.033	00:00:04.542	272	615,9803	261,634	0,66017	0,5493372	532,3947	3,889829	0	609,3797	201,6981	0,4768762	0,5849234	548,9441	3,840413	0	15	613	232						Untertest2.avi	0	880	547	72	111	542	117	283	0	Content		541	121	4542280	3203824216
4559	09:36:39.050	00:00:04.559	273	616,4334	237,0935	0,6600624	0,5493039	532,4474	3,869443	0	613,5104	202,8448	0,4767827	0,5849375	549,0035	3,804604	0	15	615	220						Untertest2.avi	0	880	547	72	111	542	117	283	0	Content		543	109	4559028	3203840964
4576	09:36:39.067	00:00:04.575	274	618,8899	251,3449	0,6599675	0,5492014	532,4297	3,857961	0	611,7612	207,6705	0,476676	0,5849099	548,9321	3,738618	0	15	615	230						Untertest2.avi	0	880	547	72	111	542	117	283	0	Content		543	119	4575654	3203857590
4592	09:36:39.083	00:00:04.592	275	619,8185	259,8196	0,6598935	0,5490597	532,4263	3,90409	0	603,2097	212,4431	0,4765027	0,5848759	549,0733	3,819198	0	15	612	236						Untertest2.avi	0	880	547	72	111	542	117	283	0	Content		540	125	4592280	3203874216
4609	09:36:39.100	00:00:04.608	276	575,825	268,0921	0,6583496	0,5484046	533,16	3,878179	0	670,0798	182,4274	0,4754665	0,5842438	549,4531	3,789377	0	15	623	225						Untertest2.avi	0	880	547	72	111	542	117	283	0	Content		551	114	4608906	3203890842
4626	09:36:39.117	00:00:04.625	277	784,1372	151,9105	0,6559634	0,5475841	534,0119	3,846558	0	789,7797	108,6759	0,474122	0,583375	550,2676	3,743626	0	16	787	130						Untertest2.avi	0	880	547	72	111	731	-8	316	0	Content		715	19	4625655	3203907591
4642	09:36:39.133	00:00:04.642	278	814,8983	120,2071	0,6552803	0,5475316	534,199	3,828264	0	811,3427	77,42488	0,4734914	0,5829408	550,7327	3,681252	0	16	813	99						Untertest2.avi	0	880	547	72	111	731	-8	316	0	Content		741	-12	4642278	3203924214
4659	09:36:39.150	00:00:04.658	279	820,9343	129,61	0,6555633	0,5477519	533,9976	3,835822	0	811,6484	76,12953	0,4733074	0,5831739	550,6443	3,720361	0	16	816	103						Untertest2.avi	0	880	547	72	111	731	-8	316	0	Content		744	-8	4658901	3203940837
4676	09:36:39.167	00:00:04.675	280	823,1066	122,2139	0,6556124	0,5480457	534,0057	3,839729	0	815,3008	81,0658	0,47323	0,5833503	550,5831	3,717432	0	16	819	102						Untertest2.avi	0	880	547	72	111	731	-8	316	0	Content		747	-9	4675526	3203957462
4692	09:36:39.183	00:00:04.692	281	821,2264	123,8116	0,6556644	0,5482993	534,0081	3,806998	0	811,4365	81,61229	0,4731624	0,583503	550,5355	3,691932	0	16	816	103						Untertest2.avi	0	880	547	72	111	731	-8	316	0	Content		744	-8	4692273	3203974209
4709	09:36:39.200	00:00:04.708	282	816,9636	119,5792	0,6557161	0,5485681	533,9083	3,748455	0	816,0412	76,7521	0,4731163	0,5836757	550,3212	3,683191	0	16	817	98						Untertest2.avi	0	880	547	72	111	731	-8	316	0	Content		745	-13	4708898	3203990834
4726	09:36:39.217	00:00:04.725	283	809,6719	134,7122	0,6555792	0,548781	533,6951	3,837559	0	796,2885	92,8121	0,4729095	0,5837863	550,0447	3,70032	0	16	803	114						Untertest2.avi	0	880	547	72	111	731	-8	316	0	Content		731	3	4725522	3204007458
4742	09:36:39.233	00:00:04.742	284	807,1841	128,7441	0,6556022	0,5491419	533,6501	3,79731	0	801,0732	88,43542	0,472864	0,5840842	550,0247	3,681492	0	16	804	109						Untertest2.avi	0	880	547	72	111	731	-8	316	0	Content		732	-2	4742149	3204024085
4759	09:36:39.250	00:00:04.758	285	807,2332	120,7962	0,6556277	0,5495671	533,4957	3,805177	0	797,6639	84,51457	0,4728134	0,5844089	550,0161	3,639688	0	16	802	103						Untertest2.avi	0	880	547	72	111	731	-8	316	0	Content		730	-8	4758894	3204040830
4776	09:36:39.267	00:00:04.775	286	812,2665	130,8505	0,655597	0,5499899	533,5905	3,820421	0	795,1776	87,20783	0,472762	0,5848244	549,9854	3,66198	0	16	804	109						Untertest2.avi	0	880	547	72	111	731	-8	316	0	Content		732	-2	4775523	3204057459
4792	09:36:39.283	00:00:04.792	287	806,1157	117,8003	0,6555701	0,5504553	533,5644	3,820157	0	795,8839	86,17445	0,472703	0,5852637	549,998	3,648287	0	16	801	102						Untertest2.avi	0	880	547	72	111	731	-8	316	0	Content		729	-9	4792145	3204074081
4809	09:36:39.300	00:00:04.808	288	811,1351	122,7216	0,6555431	0,5509251	533,5393	3,89204	0	792,2061	80,59206	0,47265	0,5856759	550,0404	3,708866	0	16	802	102						Untertest2.avi	0	880	547	72	111	731	-8	316	0	Content		730	-9	4808772	3204090708
4826	09:36:39.317	00:00:04.825	289	814,0576	122,5142	0,6555572	0,5513651	533,6456	3,885056	0	795,033	84,03339	0,4726394	0,5861362	550,0785	3,770787	0	16	805	103						Untertest2.avi	0	880	547	72	111	731	-8	316	0	Content		733	-8	4825519	3204107455
4842	09:36:39.333	00:00:04.842	290	811,3516	125,334	0,6556528	0,551896	533,5436	3,816839	0	797,4899	81,29221	0,4727079	0,5865948	550,0847	3,735103	0	16	804	103						Untertest2.avi	0	880	547	72	111	731	-8	316	0	Content		732	-8	4842147	3204124083
4859	09:36:39.350	00:00:04.858	291	810,6188	125,6288	0,655765	0,5524771	533,7277	3,86924	0	791,8143	87,57983	0,4728077	0,587158	550,085	3,652023	0	16	801	107						Untertest2.avi	0	880	547	72	111	731	-8	316	0	Content		729	-4	4858768	3204140704
4875	09:36:39.366	00:00:04.875	292	805,6337	119,5923	0,6558861	0,5532567	533,9488	3,909527	0	798,5008	96,00262	0,4729249	0,5877526	550,1125	3,702426	0	16	802	108						Untertest2.avi	0	880	547	72	111	731	-8	316	0	Content		730	-3	4875403	3204157339
4892	09:36:39.383	00:00:04.892	293	758,4987	115,3436	0,6569282	0,5539536	533,9561	3,863192	0	738,8055	90,93516	0,4741363	0,5882481	550,2073	3,667539	0	16	749	103						Untertest2.avi	0	880	547	72	111	731	-8	316	0	Content		677	-8	4892142	3204174078
4909	09:36:39.400	00:00:04.908	294	678,0283	133,298	0,658563	0,5546364	534,1579	3,820224	0	664,1274	101,854	0,4763311	0,5893733	550,2203	3,729258	0	16	671	118						Untertest2.avi	0	880	547	72	111	731	-8	316	0	Content		599	7	4908766	3204190702
4925	09:36:39.416	00:00:04.925	295	613,0379	166,5032	0,6600872	0,5561261	534,3801	3,791603	0	596,5691	138,0508	0,4780546	0,5916108	550,6782	4,055141	0	16	605	152						Untertest2.avi	0	880	547	72	111	731	-8	316	0	Content		533	41	4925408	3204207344
4942	09:36:39.433	00:00:04.942	296	-1024	-768	-1	-1	-1	-1	4	-1024	-768	-1	-1	-1	-1	4		0	0						Untertest2.avi	0	880	547	72	111				0	Content		-72	-111	4942019	3204223955
4959	09:36:39.450	00:00:04.958	297	-1024	-768	-1	-1	-1	-1	4	-1024	-768	-1	-1	-1	-1	4		0	0						Untertest2.avi	0	880	547	72	111				0	Content		-72	-111	4958763	3204240699
4975	09:36:39.466	00:00:04.975	298	-1024	-768	-1	-1	-1	-1	4	-1024	-768	-1	-1	-1	-1	4		0	0						Untertest2.avi	0	880	547	72	111				0	Content		-72	-111	4975390	3204257326
4992	09:36:39.483	00:00:04.992	299	-1024	-768	-1	-1	-1	-1	4	-1024	-768	-1	-1	-1	-1	4		0	0						Untertest2.avi	0	880	547	72	111				0	Content		-72	-111	4992013	3204273949
5009	09:36:39.500	00:00:05.008	300	-1024	-768	-1	-1	-1	-1	4	-1024	-768	-1	-1	-1	-1	4		0	0						Untertest2.avi	0	880	547	72	111				0	Content		-72	-111	5008633	3204290569
5025	09:36:39.516	00:00:05.025	301	-1024	-768	-1	-1	-1	-1	4	-1024	-768	-1	-1	-1	-1	4		0	0						Untertest2.avi	0	880	547	72	111				0	Content		-72	-111	5025392	3204307328
5042	09:36:39.533	00:00:05.042	302	-1024	-768	-1	-1	-1	-1	4	-1024	-768	-1	-1	-1	-1	4		0	0						Untertest2.avi	0	880	547	72	111				0	Content		-72	-111	5042007	3204323943
5059	09:36:39.550	00:00:05.058	303	-1024	-768	-1	-1	-1	-1	4	-1024	-768	-1	-1	-1	-1	4		0	0						Untertest2.avi	0	880	547	72	111				0	Content		-72	-111	5058630	3204340566
5075	09:36:39.566	00:00:05.075	304	-1024	-768	-1	-1	-1	-1	4	-1024	-768	-1	-1	-1	-1	4		0	0						Untertest2.avi	0	880	547	72	111				0	Content		-72	-111	5075318	3204357254
5092	09:36:39.583	00:00:05.091	305	-1024	-768	-1	-1	-1	-1	4	-1024	-768	-1	-1	-1	-1	4		0	0						Untertest2.avi	0	880	547	72	111				0	Content		-72	-111	5091985	3204373921
5109	09:36:39.600	00:00:05.108	306	-1024	-768	-1	-1	-1	-1	4	-1024	-768	-1	-1	-1	-1	4		0	0						Untertest2.avi	0	880	547	72	111				0	Content		-72	-111	5108620	3204390556
5125	09:36:39.616	00:00:05.125	307	-1024	-768	-1	-1	-1	-1	4	-1024	-768	-1	-1	-1	-1	4		0	0						Untertest2.avi	0	880	547	72	111				0	Content		-72	-111	5125287	3204407223
5142	09:36:39.633	00:00:05.142	308	366,3622	618,95	0,6620554	0,5699486	534,6285	4,210969	0	351,2863	577,9183	0,4831289	0,602663	551,192	4,134671	0	17	359	598						Untertest2.avi	0	880	547	72	111	291	486	450	0	Content		287	487	5142005	3204423941
5159	09:36:39.650	00:00:05.158	309	408,4655	621,7495	0,6617604	0,5691166	531,4884	4,209085	0	365,5045	580,4446	0,4833351	0,6020979	551,0755	4,20565	0	17	387	601						Untertest2.avi	0	880	547	72	111	291	486	450	0	Content		315	490	5158630	3204440566
5175	09:36:39.666	00:00:05.175	310	375,8628	612,694	0,6632152	0,5689099	534,4518	4,264704	0	351,2739	570,9656	0,483595	0,6018852	550,9811	4,153256	0	17	364	592						Untertest2.avi	0	880	547	72	111	291	486	450	0	Content		292	481	5175257	3204457193
5192	09:36:39.683	00:00:05.191	311	377,3161	615,8265	0,6637247	0,5685365	534,107	4,292135	0	351,8286	577,1351	0,4838324	0,6015243	550,6021	4,177221	0	17	365	596						Untertest2.avi	0	880	547	72	111	291	486	450	0	Content		293	485	5191881	3204473817
5209	09:36:39.700	00:00:05.208	312	370,208	611,9937	0,664104	0,5681403	534,1055	4,292752	0	351,9511	577,5646	0,4840282	0,6011624	550,5972	4,224192	0	17	361	595						Untertest2.avi	0	880	547	72	111	291	486	450	0	Content		289	484	5208627	3204490563
5225	09:36:39.716	00:00:05.225	313	369,9806	615,4462	0,6646097	0,5675601	533,767	4,30549	0	349,8841	581,8943	0,4842961	0,6007698	550,3383	4,211029	0	17	360	599						Untertest2.avi	0	880	547	72	111	291	486	450	0	Content		288	488	5225252	3204507188
5242	09:36:39.733	00:00:05.241	314	378,4723	613,9891	0,6650968	0,5671437	533,6426	4,306616	0	354,808	576,3994	0,4845824	0,6004812	550,0315	4,211257	0	17	367	595						Untertest2.avi	0	880	547	72	111	291	486	450	0	Content		295	484	5241876	3204523812
5259	09:36:39.750	00:00:05.258	315	372,7567	613,6161	0,6655577	0,5668622	533,4588	4,357968	0	353,3328	580,506	0,4848358	0,6003841	550,1183	4,231299	0	17	363	597						Untertest2.avi	0	880	547	72	111	291	486	450	0	Content		291	486	5258502	3204540438
5275	09:36:39.766	00:00:05.275	316	322,1522	622,8304	0,6659153	0,5665149	533,3547	4,35217	0	362,397	575,7675	0,4850665	0,6001032	549,9118	4,268692	0	17	342	599						Untertest2.avi	0	880	547	72	111	291	486	450	0	Content		270	488	5275251	3204557187
5292	09:36:39.783	00:00:05.291	317	332,7408	618,0195	0,6663204	0,5662445	532,3443	4,428262	0	366,3841	582,9191	0,4852136	0,5997751	549,6578	4,278873	0	17	350	600						Untertest2.avi	0	880	547	72	111	291	486	450	0	Content		278	489	5291877	3204573813
5308	09:36:39.799	00:00:05.308	318	-1024	-768	-1	-1	-1	-1	4	315,2495	581,7351	0,4849314	0,59979	551,4086	4,315662	0	17	315	582						Untertest2.avi	0	880	547	72	111	291	486	450	0	Content		243	471	5308500	3204590436
5325	09:36:39.816	00:00:05.325	319	371,2614	614,44	0,6666887	0,5658954	532,5712	4,395994	0	359,2766	584,5735	0,4853818	0,5996957	549,1572	4,26097	0	17	365	600						Untertest2.avi	0	880	547	72	111	291	486	450	0	Content		293	489	5325124	3204607060
5342	09:36:39.833	00:00:05.341	320	365,5853	607,9506	0,6667879	0,5659834	532,5471	4,414749	0	354,6996	579,1586	0,4853371	0,5998375	548,9097	4,260236	0	17	360	594						Untertest2.avi	0	880	547	72	111	291	486	450	0	Content		288	483	5341872	3204623808
5358	09:36:39.849	00:00:05.358	321	372,5281	602,6151	0,6668062	0,5663022	532,369	4,437171	0	350,1645	576,3648	0,4852107	0,6002552	548,757	4,31499	0	17	361	589						Untertest2.avi	0	880	547	72	111	291	486	450	0	Content		289	478	5358497	3204640433
5375	09:36:39.866	00:00:05.375	322	371,4861	609,34	0,6667316	0,5667259	532,131	4,442423	0	355,5509	585,2504	0,4850496	0,6006255	548,7042	4,304853	0	17	364	597						Untertest2.avi	0	880	547	72	111	291	486	450	0	Content		292	486	5375121	3204657057
5392	09:36:39.883	00:00:05.391	323	370,0112	612,0466	0,6666318	0,5668918	531,9667	4,390301	0	346,2932	577,9828	0,4848308	0,600971	548,2981	4,312782	0	17	358	595						Untertest2.avi	0	880	547	72	111	291	486	450	0	Content		286	484	5391746	3204673682
5408	09:36:39.899	00:00:05.408	324	367,5937	611,7356	0,6664871	0,5669005	531,6744	4,464544	0	359,5752	577,104	0,4846287	0,6010223	548,2476	4,308064	0	17	364	594						Untertest2.avi	0	880	547	72	111	291	486	450	0	Content		292	483	5408494	3204690430
5425	09:36:39.916	00:00:05.425	325	366,7699	615,9097	0,6663673	0,5668278	531,4597	4,423352	0	348,5271	578,474	0,4843808	0,6010708	548,025	4,304834	0	17	358	597						Untertest2.avi	0	880	547	72	111	291	486	450	0	Content		286	486	5425119	3204707055
5442	09:36:39.933	00:00:05.441	326	367,3021	609,3557	0,6662136	0,5665123	531,4643	4,422474	0	354,6353	584,6951	0,4842227	0,600871	547,888	4,322978	0	17	361	597						Untertest2.avi	0	880	547	72	111	291	486	450	0	Content		289	486	5441743	3204723679
5458	09:36:39.949	00:00:05.458	327	379,1008	616,9844	0,6660604	0,5660022	531,3298	4,411724	0	348,3425	578,3464	0,4839945	0,6004736	547,8463	4,298881	0	17	364	598						Untertest2.avi	0	880	547	72	111	291	486	450	0	Content		292	487	5458388	3204740324
5475	09:36:39.966	00:00:05.475	328	374,1129	610,965	0,6659151	0,5655302	531,2664	4,437796	0	358,1513	575,4639	0,4838042	0,6001859	547,7791	4,341465	0	17	366	593						Untertest2.avi	0	880	547	72	111	291	486	450	0	Content		294	482	5475119	3204757055
5492	09:36:39.983	00:00:05.491	329	379,3014	609,9929	0,6657777	0,565033	531,1321	4,448482	0	355,4406	582,3687	0,4836409	0,5996498	547,5897	4,321681	0	17	367	596						Untertest2.avi	0	880	547	72	111	291	486	450	0	Content		295	485	5491741	3204773677
5508	09:36:39.999	00:00:05.508	330	374,2316	609,8536	0,6655982	0,5645333	531,2158	4,452145	0	351,9997	583,796	0,4834331	0,5993899	547,7001	4,328917	0	17	363	597						Untertest2.avi	0	880	547	72	111	291	486	450	0	Content		291	486	5508375	3204790311
5525	09:36:40.016	00:00:05.524	331	375,6401	614,7255	0,6654469	0,5642046	531,1539	4,451175	0	358,2586	574,9811	0,4833159	0,5990067	547,7238	4,308692	0	17	367	595						Untertest2.avi	0	880	547	72	111	291	486	450	0	Content		295	484	5524992	3204806928
5542	09:36:40.033	00:00:05.541	332	375,6473	611,367	0,6653426	0,5638335	531,1908	4,430034	0	351,2846	586,7709	0,48317	0,5987876	547,5707	4,322596	0	17	363	599						Untertest2.avi	0	880	547	72	111	291	486	450	0	Content		291	488	5541741	3204823677
5558	09:36:40.049	00:00:05.558	333	330,1342	613,1112	0,664976	0,5639277	531,1812	4,470373	0	360,1038	585,513	0,4828148	0,5987405	547,7344	4,31813	0	17	345	599						Untertest2.avi	0	880	547	72	111	291	486	450	0	Content		273	488	5558371	3204840307
5575	09:36:40.066	00:00:05.574	334	429,4034	625,808	0,6635337	0,5638436	531,0854	4,520358	0	399,5764	598,2756	0,4818019	0,5988992	547,717	4,392269	0	17	414	612						Untertest2.avi	0	880	547	72	111	291	486	450	0	Content		342	501	5574988	3204856924
5592	09:36:40.083	00:00:05.591	335	497,5931	638,2746	0,6614825	0,5643659	531,1531	4,413473	0	449,4732	599,8323	0,4805907	0,5994216	547,8223	4,368838	0	18	474	619						Untertest2.avi	0	880	547	72	111	516	565	666	0	Content		402	508	5591611	3204873547
5608	09:36:40.099	00:00:05.608	336	553,6232	645,8252	0,659358	0,5651218	531,5637	4,513044	0	490,4947	625,9769	0,4795422	0,5997895	547,98	4,38271	0	18	522	636						Untertest2.avi	0	880	547	72	111	516	565	666	0	Content		450	525	5608366	3204890302
5625	09:36:40.116	00:00:05.624	337	630,6762	668,4307	0,6573732	0,5661334	531,7145	4,483338	0	522,7786	635,2449	0,4786224	0,6004858	548,0749	4,369416	0	18	577	652						Untertest2.avi	0	880	547	72	111	516	565	666	0	Content		505	541	5624985	3204906921
5642	09:36:40.133	00:00:05.641	338	655,3895	689,9727	0,6562864	0,567167	531,9269	4,521722	0	528,3535	646,1521	0,4781759	0,601347	548,2775	4,3592	0	18	592	668						Untertest2.avi	0	880	547	72	111	516	565	666	0	Content		520	557	5641612	3204923548
5658	09:36:40.149	00:00:05.658	339	676,942	695,2311	0,6559165	0,5677217	531,8624	4,501833	0	525,7717	657,7648	0,4779834	0,6019112	548,1993	4,428293	0	18	601	676						Untertest2.avi	0	880	547	72	111	516	565	666	0	Content		529	565	5658235	3204940171
5675	09:36:40.166	00:00:05.674	340	676,2372	698,7068	0,6554118	0,5679836	532,3181	4,497803	0	516,3381	655,7346	0,4776382	0,6022508	548,4474	4,407142	0	18	596	677						Untertest2.avi	0	880	547	72	111	516	565	666	0	Content		524	566	5674987	3204956923
5692	09:36:40.183	00:00:05.691	341	628,0936	699,1986	0,6546422	0,5685776	534,3589	4,595319	0	509,5209	654,7451	0,4771847	0,6028741	548,6882	4,400568	0	18	569	677						Untertest2.avi	0	880	547	72	111	516	565	666	0	Content		497	566	5691610	3204973546
5708	09:36:40.199	00:00:05.708	342	-1024	-768	-1	-1	-1	-1	4	510,8983	658,4507	0,476653	0,6035862	548,9	4,36677	0	18	511	658						Untertest2.avi	0	880	547	72	111	516	565	666	0	Content		439	547	5708234	3204990170
5725	09:36:40.216	00:00:05.724	343	635,0127	699,9084	0,6537409	0,5697778	531,6422	4,569103	0	464,8257	650,876	0,4756194	0,6046489	551,2897	4,445404	0	18	550	675						Untertest2.avi	0	880	547	72	111	516	565	666	0	Content		478	564	5724859	3205006795
5742	09:36:40.233	00:00:05.741	344	656,7509	705,2048	0,6528093	0,5705795	533,1889	4,481228	0	499,4414	653,3328	0,4753792	0,6056104	549,5137	4,353594	0	18	578	679						Untertest2.avi	0	880	547	72	111	516	565	666	0	Content		506	568	5741606	3205023542
5758	09:36:40.249	00:00:05.758	345	650,9615	696,3835	0,652101	0,5714046	533,0266	4,447188	0	493,7245	654,0236	0,474628	0,6066647	549,975	4,372363	0	18	572	675						Untertest2.avi	0	880	547	72	111	516	565	666	0	Content		500	564	5758230	3205040166
5775	09:36:40.266	00:00:05.774	346	645,2001	697,0302	0,6513014	0,5720907	533,7411	4,377438	0	-1024	-768	-1	-1	-1	-1	4	18	645	697						Untertest2.avi	0	880	547	72	111	516	565	666	0	Content		573	586	5774853	3205056789
5792	09:36:40.283	00:00:05.791	347	657,9156	697,3034	0,6507282	0,5725075	532,8457	4,383741	0	494,4077	653,2611	0,4731002	0,6084238	550,77	4,31395	0	18	576	675						Untertest2.avi	0	880	547	72	111	516	565	666	0	Content		504	564	5791602	3205073538
5808	09:36:40.299	00:00:05.808	348	652,6696	702,6899	0,6494831	0,5727613	536,8946	4,321287	0	488,7992	657,357	0,4723917	0,6089654	551,1251	4,270447	0	18	571	680						Untertest2.avi	0	880	547	72	111	516	565	666	0	Content		499	569	5808228	3205090164
5825	09:36:40.316	00:00:05.824	349	688,0262	690,382	0,6489499	0,5725536	535,9291	4,315214	0	537,2476	657,1716	0,4722113	0,6091372	554,1819	4,237876	0	18	613	674						Untertest2.avi	0	880	547	72	111	516	565	666	0	Content		541	563	5824848	3205106784
5841	09:36:40.332	00:00:05.841	350	720,8748	682,5671	0,6483327	0,5723354	536,3407	4,337644	0	449,6192	655,9269	0,4702676	0,6094396	556,4387	4,225708	0	18	585	669						Untertest2.avi	0	880	547	72	111	516	565	666	0	Content		513	558	5841474	3205123410
5858	09:36:40.349	00:00:05.858	351	642,3297	693,3657	0,6480486	0,5722011	535,0521	4,244414	0	498,8951	654,6287	0,4706549	0,6092467	552,4379	4,127614	0	18	571	674						Untertest2.avi	0	880	547	72	111	516	565	666	0	Content		499	563	5858224	3205140160
5875	09:36:40.366	00:00:05.874	352	696,1557	703,2429	0,6473838	0,5716171	537,1478	4,160586	0	491,0565	647,865	0,4702606	0,6091438	552,8452	4,109125	0	18	594	676						Untertest2.avi	0	880	547	72	111	516	565	666	0	Content		522	565	5874847	3205156783
5891	09:36:40.382	00:00:05.891	353	693,7956	699,5316	0,6470768	0,5711651	537,5642	4,17077	0	489,5797	649,6027	0,4699572	0,608969	553,1716	4,04659	0	18	592	675						Untertest2.avi	0	880	547	72	111	516	565	666	0	Content		520	564	5891470	3205173406
5908	09:36:40.399	00:00:05.908	354	688,3639	694,1384	0,6468906	0,5708144	537,9346	4,101336	0	495,3133	651,8285	0,4698733	0,6087612	553,3912	4,04771	0	18	592	673						Untertest2.avi	0	880	547	72	111	516	565	666	0	Content		520	562	5908095	3205190031
5925	09:36:40.416	00:00:05.924	355	693,5518	700,6257	0,6468703	0,5703908	538,3147	4,043906	0	485,6561	654,3114	0,469842	0,6086546	553,653	4,01753	0	18	590	677						Untertest2.avi	0	880	547	72	111	516	565	666	0	Content		518	566	5924843	3205206779
5941	09:36:40.432	00:00:05.941	356	694,1636	699,74	0,646861	0,5701447	538,6077	4,04566	0	483,0514	651,4106	0,4697913	0,6085829	553,9603	3,994977	0	18	589	676						Untertest2.avi	0	880	547	72	111	516	565	666	0	Content		517	565	5941467	3205223403
5958	09:36:40.449	00:00:05.958	357	682,4314	698,9252	0,6468139	0,5699738	538,7307	4,013196	0	481,8176	657,4963	0,4697718	0,6086407	554,3598	3,948787	0	18	582	678						Untertest2.avi	0	880	547	72	111	516	565	666	0	Content		510	567	5958091	3205240027
5975	09:36:40.466	00:00:05.974	358	683,2658	702,7382	0,6467307	0,5699074	539,1595	3,98914	0	482,9823	649,7453	0,4697113	0,6087658	554,553	3,970494	0	18	583	676						Untertest2.avi	0	880	547	72	111	516	565	666	0	Content		511	565	5974715	3205256651
5991	09:36:40.482	00:00:05.991	359	681,8853	688,2976	0,6466506	0,5698462	539,4379	3,980219	0	485,8631	643,1798	0,4696457	0,6090049	554,6703	3,96459	0	18	584	666						Untertest2.avi	0	880	547	72	111	516	565	666	0	Content		512	555	5991464	3205273400
6008	09:36:40.499	00:00:06.008	360	696,4667	700,1507	0,6465757	0,5698629	539,5894	3,895596	0	493,6542	649,8419	0,4695721	0,6091856	554,8049	3,978622	0	18	595	675						Untertest2.avi	0	880	547	72	111	516	565	666	0	Content		523	564	6008088	3205290024
6025	09:36:40.516	00:00:06.024	361	692,5532	698,9265	0,6464639	0,5699421	539,9644	3,94726	0	488,3479	646,6694	0,4694577	0,609363	555,2297	3,946957	0	18	590	673						Untertest2.avi	0	880	547	72	111	516	565	666	0	Content		518	562	6024715	3205306651
6041	09:36:40.532	00:00:06.041	362	696,4009	711,9177	0,6463729	0,5701049	540,245	3,922934	0	490,3299	655,4977	0,4693637	0,6096827	555,418	3,899752	0	18	593	684						Untertest2.avi	0	880	547	72	111	516	565	666	0	Content		521	573	6041337	3205323273
6058	09:36:40.549	00:00:06.058	363	681,3101	694,8719	0,6462439	0,5702668	540,1785	4,01485	0	494,9086	647,1127	0,4692897	0,6099859	555,5425	3,908136	0	18	588	671						Untertest2.avi	0	880	547	72	111	516	565	666	0	Content		516	560	6058086	3205340022
6075	09:36:40.566	00:00:06.074	364	683,0286	701,1788	0,6460719	0,5703387	540,4408	3,950584	0	491,9839	644,6859	0,4691499	0,6101077	555,8531	3,924388	0	18	588	673						Untertest2.avi	0	880	547	72	111	516	565	666	0	Content		516	562	6074710	3205356646
6091	09:36:40.582	00:00:06.091	365	694,6024	702,663	0,6459358	0,5703002	540,5831	3,89851	0	486,8207	652,8932	0,4689465	0,6101865	555,829	3,928921	0	18	591	678						Untertest2.avi	0	880	547	72	111	516	565	666	0	Content		519	567	6091341	3205373277
6108	09:36:40.599	00:00:06.107	366	679,1382	704,2562	0,6457769	0,5702093	540,7864	3,943948	0	488,3529	654,4918	0,4688512	0,6101481	555,8544	3,927048	0	18	584	679						Untertest2.avi	0	880	547	72	111	516	565	666	0	Content		512	568	6107957	3205389893
6125	09:36:40.616	00:00:06.124	367	683,2614	704,9052	0,6457156	0,5700377	540,9949	3,963248	0	493,5061	651,4844	0,4688064	0,6100926	556,031	3,923887	0	18	588	678						Untertest2.avi	0	880	547	72	111	516	565	666	0	Content		516	567	6124711	3205406647
6141	09:36:40.632	00:00:06.141	368	689,2024	700,7312	0,6457976	0,5697828	541,163	3,953736	0	487,3642	656,1326	0,4688534	0,6099719	556,1137	3,91386	0	18	588	678						Untertest2.avi	0	880	547	72	111	516	565	666	0	Content		516	567	6141333	3205423269
6158	09:36:40.649	00:00:06.157	369	679,959	701,211	0,6459554	0,5695037	540,9777	3,950698	0	487,4641	656,9888	0,4690143	0,6097759	556,4866	3,869146	0	18	584	679						Untertest2.avi	0	880	547	72	111	516	565	666	0	Content		512	568	6157957	3205439893
6175	09:36:40.666	00:00:06.174	370	677,6257	687,5563	0,6462248	0,5692712	541,4236	3,957402	0	484,275	647,1143	0,4692192	0,6095944	556,5079	3,916255	0	18	581	667						Untertest2.avi	0	880	547	72	111	516	565	666	0	Content		509	556	6174582	3205456518
6191	09:36:40.682	00:00:06.191	371	680,7098	702,1428	0,6465863	0,5690138	541,3133	3,956477	0	484,1842	661,6776	0,4695962	0,6094032	556,6438	3,890168	0	18	582	682						Untertest2.avi	0	880	547	72	111	516	565	666	0	Content		510	571	6191331	3205473267
6208	09:36:40.699	00:00:06.207	372	689,2102	696,8685	0,6470972	0,5686303	541,379	3,940767	0	488,3962	658,1625	0,4700572	0,6092238	556,6438	3,902826	0	18	589	678						Untertest2.avi	0	880	547	72	111	516	565	666	0	Content		517	567	6207955	3205489891
6225	09:36:40.716	00:00:06.224	373	685,3273	701,2162	0,6477029	0,5682982	541,5414	3,980758	0	494,4978	654,4044	0,4705837	0,6089661	556,5709	3,921493	0	18	590	678						Untertest2.avi	0	880	547	72	111	516	565	666	0	Content		518	567	6224581	3205506517
6241	09:36:40.732	00:00:06.241	374	683,6439	706,4666	0,6482809	0,5679996	541,4401	3,974859	0	484,0501	650,5031	0,4710936	0,6086256	556,5817	3,936008	0	18	584	678						Untertest2.avi	0	880	547	72	111	516	565	666	0	Content		512	567	6241205	3205523141
6258	09:36:40.749	00:00:06.257	375	692,3044	680,8297	0,648653	0,5670323	541,5211	3,923476	0	501,4185	630,9669	0,4714621	0,6077108	556,5538	3,936434	0	19	597	656						Untertest2.avi	0	880	547	72	111	509	508	200	0	Content		525	545	6257954	3205539890
6275	09:36:40.766	00:00:06.274	376	689,9899	648,9044	0,6489383	0,5659764	541,3757	3,998704	0	491,4643	590,0842	0,4715846	0,6067312	556,516	3,880388	0	19	591	619						Untertest2.avi	0	880	547	72	111	509	508	200	0	Content		519	508	6274577	3205556513
6291	09:36:40.782	00:00:06.291	377	692,6212	643,5289	0,649233	0,5653371	541,5118	3,971992	0	470,2568	584,5262	0,4718163	0,6060385	556,3382	3,70543	0	19	581	614						Untertest2.avi	0	880	547	72	111	509	508	200	0	Content		509	503	6291201	3205573137
6308	09:36:40.799	00:00:06.307	378	693,1505	650,4576	0,6494803	0,5646141	541,3866	3,973196	0	463,0883	589,1652	0,4719779	0,6052683	556,5829	3,649657	0	19	578	620						Untertest2.avi	0	880	547	72	111	509	508	200	0	Content		506	509	6307826	3205589762
6325	09:36:40.816	00:00:06.324	379	691,9756	645,0181	0,6496935	0,564111	541,4212	3,96447	0	470,6474	591,5929	0,4721428	0,6046514	556,4387	3,735396	0	19	581	618						Untertest2.avi	0	880	547	72	111	509	508	200	0	Content		509	507	6324573	3205606509
6341	09:36:40.832	00:00:06.341	380	688,4564	649,9176	0,6499408	0,5639285	541,348	3,943248	0	467,0385	594,2373	0,4723932	0,6044584	556,4915	3,662869	0	19	578	622						Untertest2.avi	0	880	547	72	111	509	508	200	0	Content		506	511	6341197	3205623133
6358	09:36:40.849	00:00:06.357	381	696,0917	651,8756	0,6502023	0,564189	541,3762	3,90136	0	471,7695	585,5972	0,47258	0,604561	556,5131	3,666013	0	19	584	619						Untertest2.avi	0	880	547	72	111	509	508	200	0	Content		512	508	6357821	3205639757
6374	09:36:40.865	00:00:06.374	382	690,9102	653,1342	0,6505682	0,564438	541,4706	3,903887	0	461,3764	569,8512	0,4729163	0,6048694	556,4476	3,576872	0	19	576	611						Untertest2.avi	0	880	547	72	111	509	508	200	0	Content		504	500	6374445	3205656381
6391	09:36:40.882	00:00:06.391	383	692,7818	643,0858	0,6509832	0,5648515	541,4192	3,969478	0	453,8402	579,5447	0,4732587	0,6051812	556,2567	3,556434	0	19	573	611						Untertest2.avi	0	880	547	72	111	509	508	200	0	Content		501	500	6391196	3205673132
6408	09:36:40.899	00:00:06.407	384	701,6557	645,0062	0,6514639	0,5652667	541,463	3,929157	0	440,0882	593,6007	0,4736568	0,6054924	556,3443	3,484705	0	19	571	619						Untertest2.avi	0	880	547	72	111	509	508	200	0	Content		499	508	6407821	3205689757
6424	09:36:40.915	00:00:06.424	385	700,384	642,5052	0,6520216	0,5658875	541,3964	3,95632	0	551,3625	609,5356	0,4741821	0,6058835	556,3443	3,842623	0	19	626	626						Untertest2.avi	0	880	547	72	111	509	508	200	0	Content		554	515	6424443	3205706379
6441	09:36:40.932	00:00:06.441	386	697,1316	644,7991	0,6526067	0,5665137	541,2668	3,900894	0	542,6104	609,849	0,4746715	0,606438	556,3443	3,941207	0	19	620	627						Untertest2.avi	0	880	547	72	111	509	508	200	0	Content		548	516	6441069	3205723005
6458	09:36:40.949	00:00:06.457	387	733,0532	634,5004	0,6522934	0,5662194	541,2866	3,901978	0	587,2056	596,0044	0,4743637	0,6060297	556,3443	3,882277	0	20	660	615						Untertest2.avi	0	880	547	72	111	655	397	400	0	Content		588	504	6457816	3205739752
6474	09:36:40.965	00:00:06.474	388	801,9231	572,1834	0,6514274	0,564876	541,8256	3,851659	0	655,2258	540,9403	0,4737186	0,6045032	556,3443	3,931191	0	20	729	557						Untertest2.avi	0	880	547	72	111	655	397	400	0	Content		657	446	6474442	3205756378
6491	09:36:40.982	00:00:06.491	389	825,2906	533,3358	0,6514084	0,563767	541,6408	3,905573	0	595,77	446,0284	0,4736228	0,6035812	556,4389	3,54179	0	20	711	490						Untertest2.avi	0	880	547	72	111	655	397	400	0	Content		639	379	6491066	3205773002
6508	09:36:40.999	00:00:06.507	390	827,3093	527,8766	0,6519825	0,563801	541,7797	3,957919	0	674,8884	487,464	0,4739219	0,6034929	556,4389	3,948145	0	20	751	508						Untertest2.avi	0	880	547	72	111	655	397	400	0	Content		679	397	6507815	3205789751
6524	09:36:41.015	00:00:06.524	391	823,207	526,4811	0,6524617	0,5640991	541,7649	3,933039	0	689,4088	495,4562	0,4745503	0,6035479	558,0141	3,922813	0	20	756	511						Untertest2.avi	0	880	547	72	111	655	397	400	0	Content		684	400	6524438	3205806374
6541	09:36:41.032	00:00:06.541	392	835,4847	526,8512	0,6528629	0,5640427	541,7974	3,898669	0	618,2801	473,1739	0,4745902	0,603514	556,5322	3,812047	0	20	727	500						Untertest2.avi	0	880	547	72	111	655	397	400	0	Content		655	389	6541063	3205822999
6558	09:36:41.049	00:00:06.557	393	832,1688	526,9675	0,6531659	0,5638835	541,9523	3,907187	0	681,8737	488,9161	0,4748786	0,6032832	556,5236	3,900624	0	20	757	508						Untertest2.avi	0	880	547	72	111	655	397	400	0	Content		685	397	6557689	3205839625
6574	09:36:41.065	00:00:06.574	394	837,6417	526,0853	0,6533995	0,5637218	541,9904	3,94036	0	690,5803	477,3306	0,4750946	0,6030963	556,6962	3,825264	0	20	764	502						Untertest2.avi	0	880	547	72	111	655	397	400	0	Content		692	391	6574439	3205856375
6591	09:36:41.082	00:00:06.591	395	828,8879	532,3074	0,6535288	0,5634864	542,1201	3,923518	0	613,804	482,9102	0,4752772	0,6028627	556,8613	3,829307	0	20	721	508						Untertest2.avi	0	880	547	72	111	655	397	400	0	Content		649	397	6591063	3205872999
6608	09:36:41.099	00:00:06.607	396	828,5814	526,224	0,6535358	0,5632945	542,1942	3,937276	0	631,5261	455,2336	0,4753056	0,6027161	556,9943	3,716578	0	20	730	491						Untertest2.avi	0	880	547	72	111	655	397	400	0	Content		658	380	6607686	3205889622
6624	09:36:41.115	00:00:06.624	397	837,071	527,2044	0,6534335	0,5631237	542,4968	3,902027	0	604,9198	486,1544	0,4752318	0,6025554	557,2492	3,883518	0	20	721	507						Untertest2.avi	0	880	547	72	111	655	397	400	0	Content		649	396	6624311	3205906247
6641	09:36:41.132	00:00:06.641	398	836,5518	537,8574	0,6532794	0,5629671	542,715	3,812205	0	610,988	490,7483	0,475111	0,6024856	557,5192	3,902972	0	20	724	514						Untertest2.avi	0	880	547	72	111	655	397	400	0	Content		652	403	6641062	3205922998
6658	09:36:41.149	00:00:06.657	399	844,7728	526,8821	0,6531001	0,563011	542,6315	3,851562	0	611,4288	488,5753	0,4749745	0,6025938	557,4956	3,862269	0	20	728	508						Untertest2.avi	0	880	547	72	111	655	397	400	0	Content		656	397	6657685	3205939621
6674	09:36:41.165	00:00:06.674	400	838,8969	529,1776	0,6528869	0,5632343	542,838	3,864823	0	591,2662	486,0476	0,4748018	0,602775	557,6315	3,929066	0	20	715	508						Untertest2.avi	0	880	547	72	111	655	397	400	0	Content		643	397	6674310	3205956246
6691	09:36:41.182	00:00:06.690	401	832,528	537,2482	0,6527463	0,5634348	542,9538	3,879917	0	605,0369	482,1309	0,4746634	0,6029848	557,8556	3,833048	0	20	719	510						Untertest2.avi	0	880	547	72	111	655	397	400	0	Content		647	399	6690932	3205972868
6708	09:36:41.199	00:00:06.707	402	836,6204	537,0168	0,6525671	0,5636594	543,1122	3,863659	0	609,563	482,9764	0,4745408	0,6034096	557,8941	3,795568	0	20	723	510						Untertest2.avi	0	880	547	72	111	655	397	400	0	Content		651	399	6707683	3205989619
6724	09:36:41.215	00:00:06.724	403	833,1976	525,6803	0,6523715	0,5641537	543,1133	3,884576	0	606,3945	494,0667	0,4743276	0,6038428	557,9622	3,816862	0	20	720	510						Untertest2.avi	0	880	547	72	111	655	397	400	0	Content		648	399	6724306	3206006242
6741	09:36:41.232	00:00:06.740	404	824,2334	528,177	0,6521567	0,5645587	543,1851	3,867403	0	594,8646	490,1414	0,4741548	0,6044136	557,9783	3,843379	0	20	710	509						Untertest2.avi	0	880	547	72	111	655	397	400	0	Content		638	398	6740931	3206022867
6758	09:36:41.249	00:00:06.757	405	832,1343	525,7287	0,6518916	0,5649852	543,1494	3,829316	0	592,2511	485,0342	0,4739337	0,6048378	558,0611	3,797736	0	20	712	505						Untertest2.avi	0	880	547	72	111	655	397	400	0	Content		640	394	6757555	3206039491
6774	09:36:41.265	00:00:06.774	406	837,7887	531,8962	0,6516877	0,5652359	543,3881	3,876607	0	615,6153	438,266	0,47371	0,6052319	558,1105	3,470529	0	20	727	485						Untertest2.avi	0	880	547	72	111	655	397	400	0	Content		655	374	6774305	3206056241
6791	09:36:41.282	00:00:06.790	407	829,7152	529,6455	0,6514528	0,5655875	543,2758	3,802116	0	627,4359	432,6106	0,4735567	0,6055887	558,0479	3,505566	0	20	729	481						Untertest2.avi	0	880	547	72	111	655	397	400	0	Content		657	370	6790928	3206072864
6808	09:36:41.299	00:00:06.807	408	867,3304	533,731	0,651217	0,5656909	543,2749	3,794798	0	667,8091	503,8082	0,4732953	0,6058627	558,0479	3,756006	0	20	768	519						Untertest2.avi	0	880	547	72	111	655	397	400	0	Content		696	408	6807554	3206089490
6824	09:36:41.315	00:00:06.824	409	826,1595	527,2393	0,6510318	0,5658977	543,3058	3,8704	0	680,6658	493,3716	0,4731679	0,6059121	558,0479	3,759507	0	20	753	510						Untertest2.avi	0	880	547	72	111	655	397	400	0	Content		681	399	6824177	3206106113
6841	09:36:41.332	00:00:06.840	410	815,1706	527,5736	0,650901	0,5658015	543,3001	3,810357	0	671,0568	500,5558	0,4730476	0,6058894	558,0479	3,761593	0	20	743	514						Untertest2.avi	0	880	547	72	111	655	397	400	0	Content		671	403	6840926	3206122862
6858	09:36:41.349	00:00:06.857	411	876,2114	515,7612	0,6506968	0,5654449	543,2993	3,716913	0	655,8731	499,8817	0,4728258	0,6058896	558,0479	3,770358	0	21	766	508						Untertest2.avi	0	880	547	72	111	750	380	333	0	Content		694	397	6857552	3206139488
6874	09:36:41.365	00:00:06.874	412	871,5398	533,4324	0,6498334	0,565509	543,7103	3,707437	0	728,5994	484,4733	0,4720406	0,6056278	558,0479	3,671788	0	21	800	509						Untertest2.avi	0	880	547	72	111	750	380	333	0	Content		728	398	6874172	3206156108
6891	09:36:41.382	00:00:06.890	413	914,5529	514,9399	0,6488321	0,5648893	544,1511	3,773234	0	768,1475	481,205	0,4711917	0,6050949	558,0479	3,749111	0	21	841	498						Untertest2.avi	0	880	547	72	111	750	380	333	0	Content		769	387	6890800	3206172736
6908	09:36:41.399	00:00:06.907	414	905,0856	506,0909	0,6485734	0,5645478	544,1461	3,824798	0	767,3795	475,8665	0,4711087	0,6047919	558,8301	3,733092	0	21	836	491						Untertest2.avi	0	880	547	72	111	750	380	333	0	Content		764	380	6907548	3206189484
6924	09:36:41.415	00:00:06.924	415	908,8989	510,0751	0,6485525	0,5645328	544,2142	3,768803	0	697,0583	454,4833	0,4709921	0,6050217	558,809	3,63748	0	21	803	482						Untertest2.avi	0	880	547	72	111	750	380	333	0	Content		731	371	6924174	3206206110
6941	09:36:41.432	00:00:06.940	416	912,891	509,4376	0,648357	0,5644957	544,2303	3,730704	0	730,8503	470,8445	0,4707709	0,605178	558,8702	3,630916	0	21	822	490						Untertest2.avi	0	880	547	72	111	750	380	333	0	Content		750	379	6940796	3206222732
6957	09:36:41.448	00:00:06.957	417	904,0641	515,4871	0,6481581	0,5645138	544,264	3,781856	0	715,8687	473,245	0,4705287	0,605408	558,8998	3,623183	0	21	810	494						Untertest2.avi	0	880	547	72	111	750	380	333	0	Content		738	383	6957422	3206239358
6974	09:36:41.465	00:00:06.974	418	919,3328	509,435	0,6480159	0,5645304	544,617	3,719059	0	732,7223	466,5396	0,470266	0,6057636	558,817	3,586398	0	21	826	488						Untertest2.avi	0	880	547	72	111	750	380	333	0	Content		754	377	6974170	3206256106
6991	09:36:41.482	00:00:06.990	419	920,2588	510,9381	0,6477663	0,5646412	544,7951	3,686482	0	736,6954	478,3008	0,4700226	0,6061596	559,1671	3,649192	0	21	828	495						Untertest2.avi	0	880	547	72	111	750	380	333	0	Content		756	384	6990796	3206272732
7007	09:36:41.498	00:00:07.007	420	907,6445	512,4874	0,6473243	0,5650856	544,9583	3,68325	0	719,1414	474,933	0,4695942	0,6068325	559,3009	3,62202	0	21	813	494						Untertest2.avi	0	880	547	72	111	750	380	333	0	Content		741	383	7007420	3206289356
7024	09:36:41.515	00:00:07.024	421	915,0178	512,3875	0,6467507	0,5655794	545,2411	3,664077	0	717,8312	472,8949	0,4690534	0,6076489	559,4672	3,61623	0	21	816	493						Untertest2.avi	0	880	547	72	111	750	380	333	0	Content		744	382	7024045	3206305981
7041	09:36:41.532	00:00:07.040	422	909,7092	511,5491	0,6459191	0,5663071	545,5436	3,65541	0	729,0908	469,5539	0,4683347	0,6086574	560,047	3,669993	0	21	819	491						Untertest2.avi	0	880	547	72	111	750	380	333	0	Content		747	380	7040794	3206322730
7057	09:36:41.548	00:00:07.057	423	915,1146	514,9891	0,6449471	0,5671191	545,8843	3,655614	0	704,7006	470,828	0,4674339	0,6100448	560,3318	3,615715	0	21	810	493						Untertest2.avi	0	880	547	72	111	750	380	333	0	Content		738	382	7057416	3206339352
7074	09:36:41.565	00:00:07.074	424	922,6226	512,129	0,6437767	0,5680993	546,3438	3,640748	0	699,4539	463,5092	0,4664268	0,6116212	560,6602	3,583885	0	21	811	488						Untertest2.avi	0	880	547	72	111	750	380	333	0	Content		739	377	7074041	3206355977
7091	09:36:41.582	00:00:07.090	425	908,5537	519,5065	0,6424796	0,5692389	546,7897	3,705286	0	703,3837	391,6941	0,4653343	0,6134351	561,1069	3,109511	0	21	806	456						Untertest2.avi	0	880	547	72	111	750	380	333	0	Content		734	345	7090664	3206372600
7107	09:36:41.598	00:00:07.107	426	962,1689	515,053	0,6410455	0,5702006	546,7888	3,685618	0	751,4406	473,1159	0,4640923	0,6152964	561,1069	3,70841	0	21	857	494						Untertest2.avi	0	880	547	72	111	750	380	333	0	Content		785	383	7107413	3206389349
7124	09:36:41.615	00:00:07.124	427	901,2024	500,3273	0,63981	0,5716702	547,5602	3,665796	0	745,1512	476,5852	0,4628829	0,6172863	561,1069	3,661214	0	21	823	488						Untertest2.avi	0	880	547	72	111	750	380	333	0	Content		751	377	7124042	3206405978
7141	09:36:41.632	00:00:07.140	428	913,353	511,1973	0,6386065	0,572754	547,8273	3,670201	0	739,543	467,5661	0,4617098	0,6191011	561,1069	3,731668	0	21	826	489						Untertest2.avi	0	880	547	72	111	750	380	333	0	Content		754	378	7140660	3206422596
7157	09:36:41.648	00:00:07.157	429	905,3942	511,8527	0,6374218	0,5737273	548,3356	3,702943	0	752,4803	476,129	0,4606825	0,6207617	561,1069	3,683057	0	21	829	494						Untertest2.avi	0	880	547	72	111	750	380	333	0	Content		757	383	7157287	3206439223
7174	09:36:41.665	00:00:07.174	430	955,8534	508,7967	0,6356269	0,5748117	549,0964	3,733752	0	791,2696	466,6396	0,4589738	0,6223249	561,1069	3,702952	0	21	874	488						Untertest2.avi	0	880	547	72	111	750	380	333	0	Content		802	377	7174036	3206455972
7191	09:36:41.682	00:00:07.190	431	1050,205	485,0915	0,6332847	0,5751692	549,941	3,674095	0	892,8307	450,3362	0,4568108	0,6230317	561,1069	3,683498	0	22	972	468						Untertest2.avi	0	880	547	72	111	951	327	266	0	Content		900	357	7190657	3206472593
7207	09:36:41.698	00:00:07.207	432	1093,936	456,423	0,6317912	0,5750978	550,4574	3,766465	0	921,7659	436,3844	0,4551371	0,6233352	559,0837	3,703326	0	22	1008	446						Untertest2.avi	0	880	547	72	111	951	327	266	0	Content		936	335	7207239	3206489175
7224	09:36:41.715	00:00:07.223	433	1123,508	452,302	0,6312815	0,5753047	550,668	3,656849	0	943,6244	423,4886	0,4553973	0,6238079	564,2675	3,745966	0	22	1034	438						Untertest2.avi	0	880	547	72	111	951	327	266	0	Content		962	327	7223989	3206505925
7241	09:36:41.732	00:00:07.240	434	1121,07	453,8473	0,6309548	0,5755838	550,8547	3,718432	0	933,1951	424,5308	0,454706	0,6244019	562,9929	3,827288	0	22	1027	439						Untertest2.avi	0	880	547	72	111	951	327	266	0	Content		955	328	7240610	3206522546
7257	09:36:41.748	00:00:07.257	435	1106,651	452,8981	0,6305126	0,5756013	550,9896	3,737711	0	938,5484	418,0139	0,4542343	0,6248951	562,8652	3,688245	0	22	1023	435						Untertest2.avi	0	880	547	72	111	951	327	266	0	Content		951	324	7257235	3206539171
7274	09:36:41.765	00:00:07.273	436	1115,871	451,4792	0,6300704	0,5754973	551,1788	3,732334	0	932,3337	434,2205	0,453798	0,6251043	562,9172	3,739752	0	22	1024	443						Untertest2.avi	0	880	547	72	111	951	327	266	0	Content		952	332	7273859	3206555795
7291	09:36:41.782	00:00:07.290	437	1099,097	451,0974	0,6296067	0,5753334	551,4102	3,797221	0	931,3759	428,6239	0,4533403	0,6253349	562,9365	3,796433	0	22	1015	440						Untertest2.avi	0	880	547	72	111	951	327	266	0	Content		943	329	7290608	3206572544
7307	09:36:41.798	00:00:07.307	438	1103,241	449,8008	0,629124	0,5752071	551,7065	3,84288	0	947,5391	402,8932	0,4527	0,6258357	561,7121	3,780208	0	22	1025	426						Untertest2.avi	0	880	547	72	111	951	327	266	0	Content		953	315	7307232	3206589168
7324	09:36:41.815	00:00:07.323	439	1109,849	462,2506	0,6286959	0,5751433	551,9625	3,80601	0	938,7972	409,3021	0,4518236	0,6263927	558,893	3,745761	0	22	1024	436						Untertest2.avi	0	880	547	72	111	951	327	266	0	Content		952	325	7323858	3206605794
7340	09:36:41.831	00:00:07.340	440	1105,241	458,4768	0,6282772	0,5751054	552,2045	3,789033	0	934,7726	422,8566	0,451645	0,627092	559,8813	3,756147	0	22	1020	441						Untertest2.avi	0	880	547	72	111	951	327	266	0	Content		948	330	7340483	3206622419
7357	09:36:41.848	00:00:07.357	441	1108,128	458,5568	0,6278595	0,575152	552,5168	3,795596	0	938,7738	409,0898	0,4524996	0,6280019	567,1456	3,859341	0	22	1023	434						Untertest2.avi	0	880	547	72	111	951	327	266	0	Content		951	323	7357230	3206639166
7374	09:36:41.865	00:00:07.373	442	1096,88	457,9167	0,6274453	0,5752041	552,7335	3,814997	0	936,9594	416,7561	0,4513729	0,6289545	562,5532	3,824036	0	22	1017	437						Untertest2.avi	0	880	547	72	111	951	327	266	0	Content		945	326	7373857	3206655793
7390	09:36:41.881	00:00:07.390	443	1098,598	463,2001	0,6270561	0,5752304	552,9268	3,907565	0	936,8005	416,0293	0,4507793	0,6298309	560,6547	3,845855	0	22	1018	440						Untertest2.avi	0	880	547	72	111	951	327	266	0	Content		946	329	7390480	3206672416
7407	09:36:41.898	00:00:07.407	444	1105,208	454,7139	0,6267683	0,5753804	553,0627	3,937153	0	948,3831	399,871	0,4513616	0,6306287	565,7325	3,834205	0	22	1027	427						Untertest2.avi	0	880	547	72	111	951	327	266	0	Content		955	316	7407119	3206689055
7424	09:36:41.915	00:00:07.423	445	1107,266	460,318	0,6265644	0,5756041	553,2901	3,914836	0	934,5632	411,1656	0,451184	0,6314745	565,3496	3,890779	0	22	1021	436						Untertest2.avi	0	880	547	72	111	951	327	266	0	Content		949	325	7423851	3206705787
7440	09:36:41.931	00:00:07.440	446	1121,486	449,9871	0,6254581	0,5759237	556,9577	3,989264	0	962,2426	423,1354	0,44915	0,6320354	557,7314	3,835126	0	22	1042	437						Untertest2.avi	0	880	547	72	111	951	327	266	0	Content		970	326	7440476	3206722412
7457	09:36:41.948	00:00:07.457	447	1007,422	578,5646	0,5772955	0,5761239	393,6346	2,799724	0	1069,584	411,7532	0,446125	0,6317855	546,7481	3,708247	0	23	1039	495						Untertest2.avi	0	880	547	72	111	993	313	283	0	Content		967	384	7457112	3206739048
7474	09:36:41.965	00:00:07.473	448	-1024	-768	-1	-1	-1	-1	4	1076,842	415,4346	0,4403384	0,6316328	517,8228	3,498042	0	23	1077	415						Untertest2.avi	0	880	547	72	111	993	313	283	0	Content		1005	304	7473724	3206755660
7490	09:36:41.981	00:00:07.490	449	-1024	-768	-1	-1	-1	-1	4	1056,035	429,2092	0,4395224	0,6317489	514,4106	3,529166	0	23	1056	429						Untertest2.avi	0	880	547	72	111	993	313	283	0	Content		984	318	7490473	3206772409
7507	09:36:41.998	00:00:07.507	450	-1024	-768	-1	-1	-1	-1	4	1073,455	423,556	0,4388595	0,6319277	511,0547	3,491279	0	23	1073	424						Untertest2.avi	0	880	547	72	111	993	313	283	0	Content		1001	313	7507114	3206789050
7524	09:36:42.015	00:00:07.523	451	-1024	-768	-1	-1	-1	-1	4	1060,682	426,9236	0,4385569	0,6318746	509,8731	3,448334	0	23	1061	427						Untertest2.avi	0	880	547	72	111	993	313	283	0	Content		989	316	7523722	3206805658
7540	09:36:42.031	00:00:07.540	452	-1024	-768	-1	-1	-1	-1	4	1070,662	424,322	0,4389037	0,6317484	512,0066	3,481285	0	23	1071	424						Untertest2.avi	0	880	547	72	111	993	313	283	0	Content		999	313	7540348	3206822284
7557	09:36:42.048	00:00:07.557	453	-1024	-768	-1	-1	-1	-1	4	1063,899	420,2405	0,438815	0,6315035	511,8794	3,487799	0	23	1064	420						Untertest2.avi	0	880	547	72	111	993	313	283	0	Content		992	309	7557119	3206839055
7574	09:36:42.065	00:00:07.573	454	-1024	-768	-1	-1	-1	-1	4	1062,955	428,5248	0,4390311	0,6310614	513,3042	3,527438	0	23	1063	429						Untertest2.avi	0	880	547	72	111	993	313	283	0	Content		991	318	7573721	3206855657
7590	09:36:42.081	00:00:07.590	455	-1024	-768	-1	-1	-1	-1	4	1063,159	415,2973	0,4386539	0,6308138	511,7782	3,545365	0	23	1063	415						Untertest2.avi	0	880	547	72	111	993	313	283	0	Content		991	304	7590346	3206872282
7607	09:36:42.098	00:00:07.606	456	-1024	-768	-1	-1	-1	-1	4	1073,471	431,2622	0,4389062	0,6304466	513,7164	3,476243	0	23	1073	431						Untertest2.avi	0	880	547	72	111	993	313	283	0	Content		1001	320	7606968	3206888904
7624	09:36:42.115	00:00:07.623	457	-1024	-768	-1	-1	-1	-1	4	1064,584	420,6036	0,4385744	0,630227	512,256	3,524831	0	23	1065	421						Untertest2.avi	0	880	547	72	111	993	313	283	0	Content		993	310	7623718	3206905654
7640	09:36:42.131	00:00:07.640	458	-1024	-768	-1	-1	-1	-1	4	1072,116	411,5923	0,4386981	0,6301607	513,0901	3,518266	0	23	1072	412						Untertest2.avi	0	880	547	72	111	993	313	283	0	Content		1000	301	7640342	3206922278
7657	09:36:42.148	00:00:07.656	459	-1024	-768	-1	-1	-1	-1	4	1064,632	422,3369	0,4387285	0,6300567	512,9276	3,571878	0	23	1065	422						Untertest2.avi	0	880	547	72	111	993	313	283	0	Content		993	311	7656967	3206938903
7674	09:36:42.165	00:00:07.673	460	-1024	-768	-1	-1	-1	-1	4	1067,166	422,7354	0,4391154	0,6296992	513,7383	3,597933	0	23	1067	423						Untertest2.avi	0	880	547	72	111	993	313	283	0	Content		995	312	7673717	3206955653
7690	09:36:42.181	00:00:07.690	461	-1024	-768	-1	-1	-1	-1	4	1071,503	431,9697	0,4394524	0,6293101	514,5658	3,605884	0	23	1072	432						Untertest2.avi	0	880	547	72	111	993	313	283	0	Content		1000	321	7690341	3206972277
7707	09:36:42.198	00:00:07.706	462	-1024	-768	-1	-1	-1	-1	4	1074,85	428,0239	0,4397672	0,6288553	514,592	3,632088	0	23	1075	428						Untertest2.avi	0	880	547	72	111	993	313	283	0	Content		1003	317	7706961	3206988897
7724	09:36:42.215	00:00:07.723	463	-1024	-768	-1	-1	-1	-1	4	1043,457	447,7605	0,4358881	0,6284411	493,5154	3,435358	0	23	1043	448						Untertest2.avi	0	880	547	72	111	993	313	283	0	Content		971	337	7723584	3207005520
7740	09:36:42.231	00:00:07.740	464	-1024	-768	-1	-1	-1	-1	4	-1024	-768	-1	-1	-1	-1	4		0	0						Untertest2.avi	0	880	547	72	111				0	Content		-72	-111	7740209	3207022145
7757	09:36:42.248	00:00:07.756	465	-1024	-768	-1	-1	-1	-1	4	-1024	-768	-1	-1	-1	-1	4		0	0						Untertest2.avi	0	880	547	72	111				0	Content		-72	-111	7756959	3207038895
7774	09:36:42.265	00:00:07.773	466	-1024	-768	-1	-1	-1	-1	4	-1024	-768	-1	-1	-1	-1	4		0	0						Untertest2.avi	0	880	547	72	111				0	Content		-72	-111	7773958	3207055894
7790	09:36:42.281	00:00:07.790	467	-1024	-768	-1	-1	-1	-1	4	-1024	-768	-1	-1	-1	-1	4		0	0						Untertest2.avi	0	880	547	72	111				0	Content		-72	-111	7790328	3207072264
7807	09:36:42.298	00:00:07.807	468	-1024	-768	-1	-1	-1	-1	4	-1024	-768	-1	-1	-1	-1	4		0	0						Untertest2.avi	0	880	547	72	111				0	Content		-72	-111	7807094	3207089030
7824	09:36:42.315	00:00:07.823	469	-1024	-768	-1	-1	-1	-1	4	-1024	-768	-1	-1	-1	-1	4		0	0						Untertest2.avi	0	880	547	72	111				0	Content		-72	-111	7823574	3207105510
7840	09:36:42.331	00:00:07.840	470	-1024	-768	-1	-1	-1	-1	4	-1024	-768	-1	-1	-1	-1	4		0	0						Untertest2.avi	0	880	547	72	111				0	Content		-72	-111	7840198	3207122134
7857	09:36:42.348	00:00:07.856	471	-1024	-768	-1	-1	-1	-1	4	-1024	-768	-1	-1	-1	-1	4		0	0						Untertest2.avi	0	880	547	72	111				0	Content		-72	-111	7856886	3207138822
7874	09:36:42.365	00:00:07.873	472	-1024	-768	-1	-1	-1	-1	4	-1024	-768	-1	-1	-1	-1	4		0	0						Untertest2.avi	0	880	547	72	111				0	Content		-72	-111	7873553	3207155489
7890	09:36:42.381	00:00:07.890	473	-1024	-768	-1	-1	-1	-1	4	-1024	-768	-1	-1	-1	-1	4		0	0						Untertest2.avi	0	880	547	72	111				0	Content		-72	-111	7890197	3207172133
7907	09:36:42.398	00:00:07.906	474	-1024	-768	-1	-1	-1	-1	4	-1024	-768	-1	-1	-1	-1	4		0	0						Untertest2.avi	0	880	547	72	111				0	Content		-72	-111	7906821	3207188757
7923	09:36:42.414	00:00:07.923	475	-1024	-768	-1	-1	-1	-1	4	-1024	-768	-1	-1	-1	-1	4		0	0						Untertest2.avi	0	880	547	72	111				0	Content		-72	-111	7923443	3207205379
7940	09:36:42.431	00:00:07.940	476	-1024	-768	-1	-1	-1	-1	4	-1024	-768	-1	-1	-1	-1	4		0	0						Untertest2.avi	0	880	547	72	111				0	Content		-72	-111	7940193	3207222129
7957	09:36:42.448	00:00:07.956	477	-1024	-768	-1	-1	-1	-1	4	-1024	-768	-1	-1	-1	-1	4		0	0						Untertest2.avi	0	880	547	72	111				0	Content		-72	-111	7956818	3207238754
7973	09:36:42.464	00:00:07.973	478	-1024	-768	-1	-1	-1	-1	4	-1024	-768	-1	-1	-1	-1	4		0	0						Untertest2.avi	0	880	547	72	111				0	Content		-72	-111	7973443	3207255379
7991	09:36:42.482	00:00:07.990	479	-1024	-768	-1	-1	-1	-1	4	-1024	-768	-1	-1	-1	-1	4		0	0						Untertest2.avi	0	880	547	72	111				0	Content		-72	-111	7990691	3207272627
8007	09:36:42.498	00:00:08.007	480	-1024	-768	-1	-1	-1	-1	4	-1024	-768	-1	-1	-1	-1	4		0	0						Untertest2.avi	0	880	547	72	111				0	Content		-72	-111	8007313	3207289249
8024	09:36:42.515	00:00:08.024	481	-1024	-768	-1	-1	-1	-1	4	-1024	-768	-1	-1	-1	-1	4		0	0						Untertest2.avi	0	880	547	72	111				0	Content		-72	-111	8024070	3207306006
8040	09:36:42.531	00:00:08.040	482	-1024	-768	-1	-1	-1	-1	4	-1024	-768	-1	-1	-1	-1	4		0	0						Untertest2.avi	0	880	547	72	111				0	Content		-72	-111	8040068	3207322004
8057	09:36:42.548	00:00:08.056	483	-1024	-768	-1	-1	-1	-1	4	-1024	-768	-1	-1	-1	-1	4		0	0						Untertest2.avi	0	880	547	72	111				0	Content		-72	-111	8056811	3207338747
8073	09:36:42.564	00:00:08.073	484	-1024	-768	-1	-1	-1	-1	4	-1024	-768	-1	-1	-1	-1	4		0	0						Untertest2.avi	0	880	547	72	111				0	Content		-72	-111	8073432	3207355368
8090	09:36:42.581	00:00:08.090	485	-1024	-768	-1	-1	-1	-1	4	-1024	-768	-1	-1	-1	-1	4		0	0						Untertest2.avi	0	880	547	72	111				0	Content		-72	-111	8090057	3207371993
8107	09:36:42.598	00:00:08.107	486	-1024	-768	-1	-1	-1	-1	4	-1024	-768	-1	-1	-1	-1	4		0	0						Untertest2.avi	0	880	547	72	111				0	Content		-72	-111	8107250	3207389186
8124	09:36:42.615	00:00:08.124	487	-1024	-768	-1	-1	-1	-1	4	-1024	-768	-1	-1	-1	-1	4		0	0						Untertest2.avi	0	880	547	72	111				0	Content		-72	-111	8124496	3207406432
8142	09:36:42.633	00:00:08.141	488	-1024	-768	-1	-1	-1	-1	4	-1024	-768	-1	-1	-1	-1	4		0	0						Untertest2.avi	0	880	547	72	111				0	Content		-72	-111	8141894	3207423830
8157	09:36:42.648	00:00:08.156	489	1354,494	402,8039	0,4234937	0,6137028	411,496	2,899515	3	1316,615	391,6972	0,4234896	0,6137018	411,496	2,884693	1	24	1317	392						Untertest2.avi	0	880	547	72	111	1253	280	133	0	Content		1245	281	8156674	3207438610
8173	09:36:42.664	00:00:08.173	490	-1024	-768	-1	-1	-1	-1	4	-1024	-768	-1	-1	-1	-1	4	24	0	0						Untertest2.avi	0	880	547	72	111	1253	280	133	0	Content		-72	-111	8173299	3207455235
8190	09:36:42.681	00:00:08.190	491	-1024	-768	-1	-1	-1	-1	4	-1024	-768	-1	-1	-1	-1	4	24	0	0						Untertest2.avi	0	880	547	72	111	1253	280	133	0	Content		-72	-111	8190044	3207471980
8207	09:36:42.698	00:00:08.206	492	1363,438	402,0478	0,4246044	0,6135406	411,747	2,920738	3	1325,436	390,962	0,4246004	0,6135395	411,747	2,905756	1	24	1325	391						Untertest2.avi	0	880	547	72	111	1253	280	133	0	Content		1253	280	8206659	3207488595
8223	09:36:42.714	00:00:08.223	493	1363,438	402,0478	0,4251776	0,6141171	412,3206	2,920738	3	1325,436	390,962	0,4251776	0,6141171	412,3206	2,905756	1	24	1325	391						Untertest2.avi	0	880	547	72	111	1253	280	133	0	Content		1253	280	8223292	3207505228
8240	09:36:42.731	00:00:08.239	494	-1024	-768	-1	-1	-1	-1	4	-1024	-768	-1	-1	-1	-1	4	24	0	0						Untertest2.avi	0	880	547	72	111	1253	280	133	0	Content		-72	-111	8239916	3207521852
8257	09:36:42.748	00:00:08.256	495	-1024	-768	-1	-1	-1	-1	4	-1024	-768	-1	-1	-1	-1	4	24	0	0						Untertest2.avi	0	880	547	72	111	1253	280	133	0	Content		-72	-111	8256658	3207538594
8273	09:36:42.764	00:00:08.273	496	1364,041	398,5569	0,4266072	0,6131417	412,9759	2,903282	3	1325,894	387,4335	0,4266031	0,6131406	412,9759	2,888413	1	24	1326	387						Untertest2.avi	0	880	547	72	111	1253	280	133	0	Content		1254	276	8273284	3207555220
8290	09:36:42.781	00:00:08.289	497	-1024	-768	-1	-1	-1	-1	4	-1024	-768	-1	-1	-1	-1	4		0	0						Untertest2.avi	0	880	547	72	111				0	Content		-72	-111	8289919	3207571855
8307	09:36:42.798	00:00:08.306	498	-1024	-768	-1	-1	-1	-1	4	-1024	-768	-1	-1	-1	-1	4		0	0						Untertest2.avi	0	880	547	72	111				0	Content		-72	-111	8306532	3207588468
8323	09:36:42.814	00:00:08.323	499	-1024	-768	-1	-1	-1	-1	4	-1024	-768	-1	-1	-1	-1	4		0	0						Untertest2.avi	0	880	547	72	111				0	Content		-72	-111	8323279	3207605215
8340	09:36:42.831	00:00:08.339	500	-1024	-768	-1	-1	-1	-1	4	-1024	-768	-1	-1	-1	-1	4		0	0						Untertest2.avi	0	880	547	72	111				0	Content		-72	-111	8339907	3207621843
8357	09:36:42.848	00:00:08.356	501	-1024	-768	-1	-1	-1	-1	4	-1024	-768	-1	-1	-1	-1	4		0	0						Untertest2.avi	0	880	547	72	111				0	Content		-72	-111	8356527	3207638463
8373	09:36:42.864	00:00:08.373	502	-1024	-768	-1	-1	-1	-1	4	-1024	-768	-1	-1	-1	-1	4		0	0						Untertest2.avi	0	880	547	72	111				0	Content		-72	-111	8373155	3207655091
8390	09:36:42.881	00:00:08.389	503	-1024	-768	-1	-1	-1	-1	4	-1024	-768	-1	-1	-1	-1	4		0	0						Untertest2.avi	0	880	547	72	111				0	Content		-72	-111	8389776	3207671712
8406	09:36:42.897	00:00:08.406	504	-1024	-768	-1	-1	-1	-1	4	-1024	-768	-1	-1	-1	-1	4		0	0						Untertest2.avi	0	880	547	72	111				0	Content		-72	-111	8406464	3207688400
8423	09:36:42.914	00:00:08.423	505	-1024	-768	-1	-1	-1	-1	4	-1024	-768	-1	-1	-1	-1	4		0	0						Untertest2.avi	0	880	547	72	111				0	Content		-72	-111	8423131	3207705067
8440	09:36:42.931	00:00:08.439	506	-1024	-768	-1	-1	-1	-1	4	-1024	-768	-1	-1	-1	-1	4		0	0						Untertest2.avi	0	880	547	72	111				0	Content		-72	-111	8439772	3207721708
8457	09:36:42.948	00:00:08.456	507	-1024	-768	-1	-1	-1	-1	4	-1024	-768	-1	-1	-1	-1	4		0	0						Untertest2.avi	0	880	547	72	111				0	Content		-72	-111	8456519	3207738455
8473	09:36:42.964	00:00:08.473	508	-1024	-768	-1	-1	-1	-1	4	-1024	-768	-1	-1	-1	-1	4		0	0						Untertest2.avi	0	880	547	72	111				0	Content		-72	-111	8473138	3207755074
8490	09:36:42.981	00:00:08.489	509	-1024	-768	-1	-1	-1	-1	4	-1024	-768	-1	-1	-1	-1	4		0	0						Untertest2.avi	0	880	547	72	111				0	Content		-72	-111	8489806	3207771742
8506	09:36:42.997	00:00:08.506	510	-1024	-768	-1	-1	-1	-1	4	-1024	-768	-1	-1	-1	-1	4		0	0						Untertest2.avi	0	880	547	72	111				0	Content		-72	-111	8506394	3207788330
8523	09:36:43.014	00:00:08.523	511	-1024	-768	-1	-1	-1	-1	4	-1024	-768	-1	-1	-1	-1	4		0	0						Untertest2.avi	0	880	547	72	111				0	Content		-72	-111	8523015	3207804951
8540	09:36:43.031	00:00:08.539	512	-1024	-768	-1	-1	-1	-1	4	-1024	-768	-1	-1	-1	-1	4		0	0						Untertest2.avi	0	880	547	72	111				0	Content		-72	-111	8539766	3207821702
8556	09:36:43.047	00:00:08.556	513	-1024	-768	-1	-1	-1	-1	4	-1024	-768	-1	-1	-1	-1	4		0	0						Untertest2.avi	0	880	547	72	111				0	Content		-72	-111	8556383	3207838319
8573	09:36:43.064	00:00:08.573	514	-1024	-768	-1	-1	-1	-1	4	-1024	-768	-1	-1	-1	-1	4		0	0						Untertest2.avi	0	880	547	72	111				0	Content		-72	-111	8573051	3207854987
8590	09:36:43.081	00:00:08.589	515	-1024	-768	-1	-1	-1	-1	4	-1024	-768	-1	-1	-1	-1	4		0	0						Untertest2.avi	0	880	547	72	111				0	Content		-72	-111	8589759	3207871695
8607	09:36:43.098	00:00:08.606	516	-1024	-768	-1	-1	-1	-1	4	-1024	-768	-1	-1	-1	-1	4		0	0						Untertest2.avi	0	880	547	72	111				0	Content		-72	-111	8606503	3207888439
8623	09:36:43.114	00:00:08.623	517	-1024	-768	-1	-1	-1	-1	4	-1024	-768	-1	-1	-1	-1	4		0	0						Untertest2.avi	0	880	547	72	111				0	Content		-72	-111	8623003	3207904939
8640	09:36:43.131	00:00:08.639	518	-1024	-768	-1	-1	-1	-1	4	-1024	-768	-1	-1	-1	-1	4		0	0						Untertest2.avi	0	880	547	72	111				0	Content		-72	-111	8639625	3207921561
8656	09:36:43.147	00:00:08.656	519	-1024	-768	-1	-1	-1	-1	4	-1024	-768	-1	-1	-1	-1	4		0	0						Untertest2.avi	0	880	547	72	111				0	Content		-72	-111	8656375	3207938311
8673	09:36:43.164	00:00:08.672	520	-1024	-768	-1	-1	-1	-1	4	-1024	-768	-1	-1	-1	-1	4		0	0						Untertest2.avi	0	880	547	72	111				0	Content		-72	-111	8672999	3207954935
8690	09:36:43.181	00:00:08.689	521	-1024	-768	-1	-1	-1	-1	4	-1024	-768	-1	-1	-1	-1	4		0	0						Untertest2.avi	0	880	547	72	111				0	Content		-72	-111	8689616	3207971552
8706	09:36:43.197	00:00:08.706	522	-1024	-768	-1	-1	-1	-1	4	-1024	-768	-1	-1	-1	-1	4		0	0						Untertest2.avi	0	880	547	72	111				0	Content		-72	-111	8706284	3207988220
8723	09:36:43.214	00:00:08.722	523	-1024	-768	-1	-1	-1	-1	4	-1024	-768	-1	-1	-1	-1	4		0	0						Untertest2.avi	0	880	547	72	111				0	Content		-72	-111	8722993	3208004929
8740	09:36:43.231	00:00:08.739	524	-1024	-768	-1	-1	-1	-1	4	-1024	-768	-1	-1	-1	-1	4		0	0						Untertest2.avi	0	880	547	72	111				0	Content		-72	-111	8739617	3208021553
8756	09:36:43.247	00:00:08.756	525	-1024	-768	-1	-1	-1	-1	4	-1024	-768	-1	-1	-1	-1	4		0	0						Untertest2.avi	0	880	547	72	111				0	Content		-72	-111	8756235	3208038171
8773	09:36:43.264	00:00:08.772	526	-1024	-768	-1	-1	-1	-1	4	-1024	-768	-1	-1	-1	-1	4		0	0						Untertest2.avi	0	880	547	72	111				0	Content		-72	-111	8772902	3208054838
8790	09:36:43.281	00:00:08.789	527	-1024	-768	-1	-1	-1	-1	4	-1024	-768	-1	-1	-1	-1	4		0	0						Untertest2.avi	0	880	547	72	111				0	Content		-72	-111	8789612	3208071548
8806	09:36:43.297	00:00:08.806	528	-1024	-768	-1	-1	-1	-1	4	-1024	-768	-1	-1	-1	-1	4		0	0						Untertest2.avi	0	880	547	72	111				0	Content		-72	-111	8806235	3208088171
8823	09:36:43.314	00:00:08.823	529	-1024	-768	-1	-1	-1	-1	4	-1024	-768	-1	-1	-1	-1	4		0	0						Untertest2.avi	0	880	547	72	111				0	Content		-72	-111	8823485	3208105421
8840	09:36:43.331	00:00:08.839	530	-1024	-768	-1	-1	-1	-1	4	-1024	-768	-1	-1	-1	-1	4		0	0						Untertest2.avi	0	880	547	72	111				0	Content		-72	-111	8839606	3208121542
8856	09:36:43.347	00:00:08.856	531	-1024	-768	-1	-1	-1	-1	4	-1024	-768	-1	-1	-1	-1	4		0	0						Untertest2.avi	0	880	547	72	111				0	Content		-72	-111	8856232	3208138168
8873	09:36:43.364	00:00:08.872	532	-1024	-768	-1	-1	-1	-1	4	-1024	-768	-1	-1	-1	-1	4		0	0						Untertest2.avi	0	880	547	72	111				0	Content		-72	-111	8872855	3208154791
8890	09:36:43.381	00:00:08.889	533	-1024	-768	-1	-1	-1	-1	4	-1024	-768	-1	-1	-1	-1	4		0	0						Untertest2.avi	0	880	547	72	111				0	Content		-72	-111	8889591	3208171527
8906	09:36:43.397	00:00:08.906	534	-1024	-768	-1	-1	-1	-1	4	-1024	-768	-1	-1	-1	-1	4		0	0						Untertest2.avi	0	880	547	72	111				0	Content		-72	-111	8906458	3208188394
8923	09:36:43.414	00:00:08.922	535	2350,281	242,89	0,4707596	0,6452644	744,6604	5,675085	3	2281,718	223,8611	0,4707603	0,645264	744,6604	5,643153	1	25	2282	224						Untertest2.avi	0	880	547	72	111	2210	113	67	0	Content		2210	113	8922849	3208204785
8940	09:36:43.431	00:00:08.939	536	-1024	-768	-1	-1	-1	-1	4	-1024	-768	-1	-1	-1	-1	4	25	0	0						Untertest2.avi	0	880	547	72	111	2210	113	67	0	Content		-72	-111	8939594	3208221530
8956	09:36:43.447	00:00:08.956	537	-1024	-768	-1	-1	-1	-1	4	-1024	-768	-1	-1	-1	-1	4	25	0	0						Untertest2.avi	0	880	547	72	111	2210	113	67	0	Content		-72	-111	8956219	3208238155
8973	09:36:43.464	00:00:08.973	538	1606,983	479,5106	0,4489848	0,6463713	574,5128	4,184787	3	1555,49	465,148	0,4489824	0,6463707	574,5128	4,161963	1	25	1555	465						Untertest2.avi	0	880	547	72	111	2210	113	67	0	Content		1483	354	8973079	3208255015
8989	09:36:43.480	00:00:08.989	539	-1024	-768	-1	-1	-1	-1	4	-1024	-768	-1	-1	-1	-1	4		0	0						Untertest2.avi	0	880	547	72	111				0	Content		-72	-111	8989468	3208271404
9006	09:36:43.497	00:00:09.006	540	-1024	-768	-1	-1	-1	-1	4	-1024	-768	-1	-1	-1	-1	4		0	0						Untertest2.avi	0	880	547	72	111				0	Content		-72	-111	9006340	3208288276
9023	09:36:43.514	00:00:09.022	541	-1024	-768	-1	-1	-1	-1	4	-1024	-768	-1	-1	-1	-1	4		0	0						Untertest2.avi	0	880	547	72	111				0	Content		-72	-111	9022712	3208304648
9040	09:36:43.531	00:00:09.039	542	-1024	-768	-1	-1	-1	-1	4	-1024	-768	-1	-1	-1	-1	4		0	0						Untertest2.avi	0	880	547	72	111				0	Content		-72	-111	9039707	3208321643
9056	09:36:43.547	00:00:09.056	543	-1024	-768	-1	-1	-1	-1	4	-1024	-768	-1	-1	-1	-1	4		0	0						Untertest2.avi	0	880	547	72	111				0	Content		-72	-111	9056088	3208338024
9073	09:36:43.564	00:00:09.072	544	-1024	-768	-1	-1	-1	-1	4	-1024	-768	-1	-1	-1	-1	4		0	0						Untertest2.avi	0	880	547	72	111				0	Content		-72	-111	9072836	3208354772
9090	09:36:43.581	00:00:09.089	545	-1024	-768	-1	-1	-1	-1	4	-1024	-768	-1	-1	-1	-1	4		0	0						Untertest2.avi	0	880	547	72	111				0	Content		-72	-111	9089515	3208371451
9106	09:36:43.597	00:00:09.106	546	-1024	-768	-1	-1	-1	-1	4	-1024	-768	-1	-1	-1	-1	4		0	0						Untertest2.avi	0	880	547	72	111				0	Content		-72	-111	9106182	3208388118
9123	09:36:43.614	00:00:09.122	547	-1024	-768	-1	-1	-1	-1	4	-1024	-768	-1	-1	-1	-1	4		0	0						Untertest2.avi	0	880	547	72	111				0	Content		-72	-111	9122829	3208404765
9140	09:36:43.631	00:00:09.139	548	-1024	-768	-1	-1	-1	-1	4	-1024	-768	-1	-1	-1	-1	4		0	0						Untertest2.avi	0	880	547	72	111				0	Content		-72	-111	9139579	3208421515
9156	09:36:43.647	00:00:09.156	549	-1024	-768	-1	-1	-1	-1	4	-1024	-768	-1	-1	-1	-1	4		0	0						Untertest2.avi	0	880	547	72	111				0	Content		-72	-111	9156202	3208438138
9173	09:36:43.664	00:00:09.172	550	-1024	-768	-1	-1	-1	-1	4	-1024	-768	-1	-1	-1	-1	4		0	0						Untertest2.avi	0	880	547	72	111				0	Content		-72	-111	9172870	3208454806
9189	09:36:43.680	00:00:09.189	551	-1024	-768	-1	-1	-1	-1	4	-1024	-768	-1	-1	-1	-1	4		0	0						Untertest2.avi	0	880	547	72	111				0	Content		-72	-111	9189453	3208471389
9206	09:36:43.697	00:00:09.206	552	-1024	-768	-1	-1	-1	-1	4	-1024	-768	-1	-1	-1	-1	4		0	0						Untertest2.avi	0	880	547	72	111				0	Content		-72	-111	9206202	3208488138
9223	09:36:43.714	00:00:09.222	553	-1024	-768	-1	-1	-1	-1	4	-1024	-768	-1	-1	-1	-1	4		0	0						Untertest2.avi	0	880	547	72	111				0	Content		-72	-111	9222577	3208504513
9240	09:36:43.731	00:00:09.239	554	-1024	-768	-1	-1	-1	-1	4	-1024	-768	-1	-1	-1	-1	4		0	0						Untertest2.avi	0	880	547	72	111				0	Content		-72	-111	9239823	3208521759
9257	09:36:43.748	00:00:09.256	555	-1024	-768	-1	-1	-1	-1	4	-1024	-768	-1	-1	-1	-1	4		0	0						Untertest2.avi	0	880	547	72	111				0	Content		-72	-111	9256571	3208538507
9273	09:36:43.764	00:00:09.273	556	-1024	-768	-1	-1	-1	-1	4	-1024	-768	-1	-1	-1	-1	4		0	0						Untertest2.avi	0	880	547	72	111				0	Content		-72	-111	9273193	3208555129
9289	09:36:43.780	00:00:09.289	557	-1024	-768	-1	-1	-1	-1	4	-1024	-768	-1	-1	-1	-1	4		0	0						Untertest2.avi	0	880	547	72	111				0	Content		-72	-111	9289317	3208571253
9306	09:36:43.797	00:00:09.305	558	-1024	-768	-1	-1	-1	-1	4	-1024	-768	-1	-1	-1	-1	4		0	0						Untertest2.avi	0	880	547	72	111				0	Content		-72	-111	9305937	3208587873
9323	09:36:43.814	00:00:09.322	559	-1024	-768	-1	-1	-1	-1	4	-1024	-768	-1	-1	-1	-1	4		0	0						Untertest2.avi	0	880	547	72	111				0	Content		-72	-111	9322565	3208604501
9339	09:36:43.830	00:00:09.339	560	-1024	-768	-1	-1	-1	-1	4	-1024	-768	-1	-1	-1	-1	4		0	0						Untertest2.avi	0	880	547	72	111				0	Content		-72	-111	9339189	3208621125
9356	09:36:43.847	00:00:09.356	561	-1024	-768	-1	-1	-1	-1	4	-1024	-768	-1	-1	-1	-1	4		0	0						Untertest2.avi	0	880	547	72	111				0	Content		-72	-111	9356381	3208638317
9374	09:36:43.865	00:00:09.373	562	-1024	-768	-1	-1	-1	-1	4	-1024	-768	-1	-1	-1	-1	4		0	0						Untertest2.avi	0	880	547	72	111				0	Content		-72	-111	9373755	3208655691
9391	09:36:43.882	00:00:09.391	563	-1024	-768	-1	-1	-1	-1	4	-1024	-768	-1	-1	-1	-1	4		0	0						Untertest2.avi	0	880	547	72	111				0	Content		-72	-111	9391005	3208672941
9406	09:36:43.897	00:00:09.405	564	-1024	-768	-1	-1	-1	-1	4	-1024	-768	-1	-1	-1	-1	4		0	0						Untertest2.avi	0	880	547	72	111				0	Content		-72	-111	9405810	3208687746
9423	09:36:43.914	00:00:09.422	565	-1024	-768	-1	-1	-1	-1	4	-1024	-768	-1	-1	-1	-1	4		0	0						Untertest2.avi	0	880	547	72	111				0	Content		-72	-111	9422558	3208704494
9439	09:36:43.930	00:00:09.439	566	-1024	-768	-1	-1	-1	-1	4	-1024	-768	-1	-1	-1	-1	4		0	0						Untertest2.avi	0	880	547	72	111				0	Content		-72	-111	9439179	3208721115
9456	09:36:43.947	00:00:09.455	567	-1024	-768	-1	-1	-1	-1	4	-1024	-768	-1	-1	-1	-1	4		0	0						Untertest2.avi	0	880	547	72	111				0	Content		-72	-111	9455800	3208737736
9472	09:36:43.963	00:00:09.472	568	-1024	-768	-1	-1	-1	-1	4	-1024	-768	-1	-1	-1	-1	4		0	0						Untertest2.avi	0	880	547	72	111				0	Content		-72	-111	9472423	3208754359
9489	09:36:43.980	00:00:09.489	569	-1024	-768	-1	-1	-1	-1	4	-1024	-768	-1	-1	-1	-1	4		0	0						Untertest2.avi	0	880	547	72	111				0	Content		-72	-111	9489048	3208770984
9506	09:36:43.997	00:00:09.506	570	-1024	-768	-1	-1	-1	-1	4	-1024	-768	-1	-1	-1	-1	4		0	0						Untertest2.avi	0	880	547	72	111				0	Content		-72	-111	9506240	3208788176
9524	09:36:44.015	00:00:09.523	571	-1024	-768	-1	-1	-1	-1	4	-1024	-768	-1	-1	-1	-1	4		0	0						Untertest2.avi	0	880	547	72	111				0	Content		-72	-111	9523612	3208805548
9541	09:36:44.032	00:00:09.540	572	-1024	-768	-1	-1	-1	-1	4	-1024	-768	-1	-1	-1	-1	4		0	0						Untertest2.avi	0	880	547	72	111				0	Content		-72	-111	9540863	3208822799
9556	09:36:44.047	00:00:09.555	573	-1024	-768	-1	-1	-1	-1	4	-1024	-768	-1	-1	-1	-1	4		0	0						Untertest2.avi	0	880	547	72	111				0	Content		-72	-111	9555794	3208837730
9572	09:36:44.063	00:00:09.572	574	-1024	-768	-1	-1	-1	-1	4	-1024	-768	-1	-1	-1	-1	4		0	0						Untertest2.avi	0	880	547	72	111				0	Content		-72	-111	9572415	3208854351
9589	09:36:44.080	00:00:09.589	575	-1024	-768	-1	-1	-1	-1	4	-1024	-768	-1	-1	-1	-1	4		0	0						Untertest2.avi	0	880	547	72	111				0	Content		-72	-111	9589162	3208871098
9606	09:36:44.097	00:00:09.605	576	-1024	-768	-1	-1	-1	-1	4	-1024	-768	-1	-1	-1	-1	4		0	0						Untertest2.avi	0	880	547	72	111				0	Content		-72	-111	9605785	3208887721
9622	09:36:44.113	00:00:09.622	577	-1024	-768	-1	-1	-1	-1	4	-1024	-768	-1	-1	-1	-1	4		0	0						Untertest2.avi	0	880	547	72	111				0	Content		-72	-111	9622405	3208904341
9639	09:36:44.130	00:00:09.639	578	-1024	-768	-1	-1	-1	-1	4	-1024	-768	-1	-1	-1	-1	4		0	0						Untertest2.avi	0	880	547	72	111				0	Content		-72	-111	9639029	3208920965
9656	09:36:44.147	00:00:09.656	579	-1024	-768	-1	-1	-1	-1	4	-1024	-768	-1	-1	-1	-1	4		0	0						Untertest2.avi	0	880	547	72	111				0	Content		-72	-111	9656097	3208938033
9673	09:36:44.164	00:00:09.673	580	-1024	-768	-1	-1	-1	-1	4	-1024	-768	-1	-1	-1	-1	4		0	0						Untertest2.avi	0	880	547	72	111				0	Content		-72	-111	9673470	3208955406
9691	09:36:44.182	00:00:09.690	581	-1024	-768	-1	-1	-1	-1	4	-1024	-768	-1	-1	-1	-1	4		0	0						Untertest2.avi	0	880	547	72	111				0	Content		-72	-111	9690718	3208972654
9706	09:36:44.197	00:00:09.705	582	-1024	-768	-1	-1	-1	-1	4	-1024	-768	-1	-1	-1	-1	4		0	0						Untertest2.avi	0	880	547	72	111				0	Content		-72	-111	9705647	3208987583
9722	09:36:44.213	00:00:09.722	583	-1024	-768	-1	-1	-1	-1	4	-1024	-768	-1	-1	-1	-1	4		0	0						Untertest2.avi	0	880	547	72	111				0	Content		-72	-111	9722271	3209004207
9739	09:36:44.230	00:00:09.739	584	-1024	-768	-1	-1	-1	-1	4	-1024	-768	-1	-1	-1	-1	4		0	0						Untertest2.avi	0	880	547	72	111				0	Content		-72	-111	9739021	3209020957
9756	09:36:44.247	00:00:09.755	585	-1024	-768	-1	-1	-1	-1	4	-1024	-768	-1	-1	-1	-1	4		0	0						Untertest2.avi	0	880	547	72	111				0	Content		-72	-111	9755642	3209037578
9772	09:36:44.263	00:00:09.772	586	-1024	-768	-1	-1	-1	-1	4	-1024	-768	-1	-1	-1	-1	4		0	0						Untertest2.avi	0	880	547	72	111				0	Content		-72	-111	9772269	3209054205
9789	09:36:44.280	00:00:09.788	587	-1024	-768	-1	-1	-1	-1	4	-1024	-768	-1	-1	-1	-1	4		0	0						Untertest2.avi	0	880	547	72	111				0	Content		-72	-111	9788889	3209070825
9806	09:36:44.297	00:00:09.806	588	-1024	-768	-1	-1	-1	-1	4	-1024	-768	-1	-1	-1	-1	4		0	0						Untertest2.avi	0	880	547	72	111				0	Content		-72	-111	9806082	3209088018
9823	09:36:44.314	00:00:09.823	589	-1024	-768	-1	-1	-1	-1	4	-1024	-768	-1	-1	-1	-1	4		0	0						Untertest2.avi	0	880	547	72	111				0	Content		-72	-111	9823453	3209105389
9841	09:36:44.332	00:00:09.840	590	-1024	-768	-1	-1	-1	-1	4	-1024	-768	-1	-1	-1	-1	4		0	0						Untertest2.avi	0	880	547	72	111				0	Content		-72	-111	9840699	3209122635
9856	09:36:44.347	00:00:09.855	591	-1024	-768	-1	-1	-1	-1	4	-1024	-768	-1	-1	-1	-1	4		0	0						Untertest2.avi	0	880	547	72	111				0	Content		-72	-111	9855504	3209137440
9872	09:36:44.363	00:00:09.872	592	-1024	-768	-1	-1	-1	-1	4	-1024	-768	-1	-1	-1	-1	4		0	0						Untertest2.avi	0	880	547	72	111				0	Content		-72	-111	9872254	3209154190
9889	09:36:44.380	00:00:09.888	593	-1024	-768	-1	-1	-1	-1	4	-1024	-768	-1	-1	-1	-1	4		0	0						Untertest2.avi	0	880	547	72	111				0	Content		-72	-111	9888875	3209170811
9905	09:36:44.396	00:00:09.905	594	-1024	-768	-1	-1	-1	-1	4	-1024	-768	-1	-1	-1	-1	4		0	0						Untertest2.avi	0	880	547	72	111				0	Content		-72	-111	9905497	3209187433
9922	09:36:44.413	00:00:09.922	595	-1024	-768	-1	-1	-1	-1	4	-1024	-768	-1	-1	-1	-1	4		0	0						Untertest2.avi	0	880	547	72	111				0	Content		-72	-111	9922114	3209204050
9939	09:36:44.430	00:00:09.938	596	-1024	-768	-1	-1	-1	-1	4	-1024	-768	-1	-1	-1	-1	4		0	0						Untertest2.avi	0	880	547	72	111				0	Content		-72	-111	9938753	3209220689
9956	09:36:44.447	00:00:09.955	597	-1024	-768	-1	-1	-1	-1	4	-1024	-768	-1	-1	-1	-1	4		0	0						Untertest2.avi	0	880	547	72	111				0	Content		-72	-111	9955934	3209237870
9973	09:36:44.464	00:00:09.973	598	-1024	-768	-1	-1	-1	-1	4	-1024	-768	-1	-1	-1	-1	4		0	0						Untertest2.avi	0	880	547	72	111				0	Content		-72	-111	9973308	3209255244
9991	09:36:44.482	00:00:09.990	599	-1024	-768	-1	-1	-1	-1	4	-1024	-768	-1	-1	-1	-1	4		0	0						Untertest2.avi	0	880	547	72	111				0	Content		-72	-111	9990554	3209272490
10005	09:36:44.496	00:00:10.005	600	-1024	-768	-1	-1	-1	-1	4	-1024	-768	-1	-1	-1	-1	4		0	0						Untertest2.avi	0	880	547	72	111				0	Content		-72	-111	10005357	3209287293
10022	09:36:44.513	00:00:10.022	601	-1024	-768	-1	-1	-1	-1	4	-1024	-768	-1	-1	-1	-1	4		0	0						Untertest2.avi	0	880	547	72	111				0	Content		-72	-111	10022108	3209304044
10039	09:36:44.530	00:00:10.038	602	-1024	-768	-1	-1	-1	-1	4	-1024	-768	-1	-1	-1	-1	4		0	0						Untertest2.avi	0	880	547	72	111				0	Content		-72	-111	10038741	3209320677
10055	09:36:44.546	00:00:10.055	603	-1024	-768	-1	-1	-1	-1	4	-1024	-768	-1	-1	-1	-1	4		0	0						Untertest2.avi	0	880	547	72	111				0	Content		-72	-111	10055355	3209337291
10072	09:36:44.563	00:00:10.071	604	-1024	-768	-1	-1	-1	-1	4	-1024	-768	-1	-1	-1	-1	4		0	0						Untertest2.avi	0	880	547	72	111				0	Content		-72	-111	10071977	3209353913
10089	09:36:44.580	00:00:10.088	605	-1024	-768	-1	-1	-1	-1	4	-1024	-768	-1	-1	-1	-1	4		0	0						Untertest2.avi	0	880	547	72	111				0	Content		-72	-111	10088740	3209370676
10106	09:36:44.597	00:00:10.105	606	-1024	-768	-1	-1	-1	-1	4	-1024	-768	-1	-1	-1	-1	4		0	0						Untertest2.avi	0	880	547	72	111				0	Content		-72	-111	10105790	3209387726
10123	09:36:44.614	00:00:10.123	607	-1024	-768	-1	-1	-1	-1	4	-1024	-768	-1	-1	-1	-1	4		0	0						Untertest2.avi	0	880	547	72	111				0	Content		-72	-111	10123165	3209405101
10141	09:36:44.632	00:00:10.140	608	-1024	-768	-1	-1	-1	-1	4	-1024	-768	-1	-1	-1	-1	4		0	0						Untertest2.avi	0	880	547	72	111				0	Content		-72	-111	10140537	3209422473
10155	09:36:44.646	00:00:10.155	609	-1024	-768	-1	-1	-1	-1	4	-1024	-768	-1	-1	-1	-1	4		0	0						Untertest2.avi	0	880	547	72	111				0	Content		-72	-111	10155343	3209437279
10172	09:36:44.663	00:00:10.171	610	-1024	-768	-1	-1	-1	-1	4	-1024	-768	-1	-1	-1	-1	4		0	0						Untertest2.avi	0	880	547	72	111				0	Content		-72	-111	10171968	3209453904
10189	09:36:44.680	00:00:10.188	611	-1024	-768	-1	-1	-1	-1	4	-1024	-768	-1	-1	-1	-1	4		0	0						Untertest2.avi	0	880	547	72	111				0	Content		-72	-111	10188726	3209470662
10205	09:36:44.696	00:00:10.205	612	-1024	-768	-1	-1	-1	-1	4	-1024	-768	-1	-1	-1	-1	4		0	0						Untertest2.avi	0	880	547	72	111				0	Content		-72	-111	10205335	3209487271
10222	09:36:44.713	00:00:10.221	613	-1024	-768	-1	-1	-1	-1	4	-1024	-768	-1	-1	-1	-1	4		0	0						Untertest2.avi	0	880	547	72	111				0	Content		-72	-111	10221957	3209503893
10239	09:36:44.730	00:00:10.238	614	-1024	-768	-1	-1	-1	-1	4	-1024	-768	-1	-1	-1	-1	4		0	0						Untertest2.avi	0	880	547	72	111				0	Content		-72	-111	10238584	3209520520
10256	09:36:44.747	00:00:10.255	615	-1024	-768	-1	-1	-1	-1	4	-1024	-768	-1	-1	-1	-1	4		0	0						Untertest2.avi	0	880	547	72	111				0	Content		-72	-111	10255775	3209537711
10273	09:36:44.764	00:00:10.273	616	-1024	-768	-1	-1	-1	-1	4	-1024	-768	-1	-1	-1	-1	4		0	0						Untertest2.avi	0	880	547	72	111				0	Content		-72	-111	10273021	3209554957
10290	09:36:44.781	00:00:10.290	617	-1024	-768	-1	-1	-1	-1	4	-1024	-768	-1	-1	-1	-1	4		0	0						Untertest2.avi	0	880	547	72	111				0	Content		-72	-111	10290268	3209572204
10305	09:36:44.796	00:00:10.305	618	-1024	-768	-1	-1	-1	-1	4	-1024	-768	-1	-1	-1	-1	4		0	0						Untertest2.avi	0	880	547	72	111				0	Content		-72	-111	10305197	3209587133
10322	09:36:44.813	00:00:10.321	619	-1024	-768	-1	-1	-1	-1	4	-1024	-768	-1	-1	-1	-1	4		0	0						Untertest2.avi	0	880	547	72	111				0	Content		-72	-111	10321823	3209603759
10339	09:36:44.830	00:00:10.338	620	-1024	-768	-1	-1	-1	-1	4	-1024	-768	-1	-1	-1	-1	4		0	0						Untertest2.avi	0	880	547	72	111				0	Content		-72	-111	10338574	3209620510
10355	09:36:44.846	00:00:10.355	621	-1024	-768	-1	-1	-1	-1	4	-1024	-768	-1	-1	-1	-1	4		0	0						Untertest2.avi	0	880	547	72	111				0	Content		-72	-111	10355193	3209637129
10372	09:36:44.863	00:00:10.371	622	-1024	-768	-1	-1	-1	-1	4	-1024	-768	-1	-1	-1	-1	4		0	0						Untertest2.avi	0	880	547	72	111				0	Content		-72	-111	10371815	3209653751
10388	09:36:44.879	00:00:10.388	623	-1024	-768	-1	-1	-1	-1	4	-1024	-768	-1	-1	-1	-1	4		0	0						Untertest2.avi	0	880	547	72	111				0	Content		-72	-111	10388440	3209670376
10406	09:36:44.897	00:00:10.405	624	-1024	-768	-1	-1	-1	-1	4	-1024	-768	-1	-1	-1	-1	4		0	0						Untertest2.avi	0	880	547	72	111				0	Content		-72	-111	10405632	3209687568
10423	09:36:44.914	00:00:10.423	625	-1024	-768	-1	-1	-1	-1	4	-1024	-768	-1	-1	-1	-1	4		0	0						Untertest2.avi	0	880	547	72	111				0	Content		-72	-111	10423004	3209704940
10440	09:36:44.931	00:00:10.440	626	-1024	-768	-1	-1	-1	-1	4	-1024	-768	-1	-1	-1	-1	4		0	0						Untertest2.avi	0	880	547	72	111				0	Content		-72	-111	10440250	3209722186
10455	09:36:44.946	00:00:10.455	627	-1024	-768	-1	-1	-1	-1	4	-1024	-768	-1	-1	-1	-1	4		0	0						Untertest2.avi	0	880	547	72	111				0	Content		-72	-111	10455055	3209736991
10472	09:36:44.963	00:00:10.471	628	-1024	-768	-1	-1	-1	-1	4	-1024	-768	-1	-1	-1	-1	4		0	0						Untertest2.avi	0	880	547	72	111				0	Content		-72	-111	10471803	3209753739
10488	09:36:44.979	00:00:10.488	629	-1024	-768	-1	-1	-1	-1	4	-1024	-768	-1	-1	-1	-1	4		0	0						Untertest2.avi	0	880	547	72	111				0	Content		-72	-111	10488428	3209770364
10505	09:36:44.996	00:00:10.505	630	-1024	-768	-1	-1	-1	-1	4	-1024	-768	-1	-1	-1	-1	4		0	0						Untertest2.avi	0	880	547	72	111				0	Content		-72	-111	10505051	3209786987
10522	09:36:45.013	00:00:10.521	631	-1024	-768	-1	-1	-1	-1	4	-1024	-768	-1	-1	-1	-1	4		0	0						Untertest2.avi	0	880	547	72	111				0	Content		-72	-111	10521678	3209803614
10538	09:36:45.029	00:00:10.538	632	-1024	-768	-1	-1	-1	-1	4	-1024	-768	-1	-1	-1	-1	4		0	0						Untertest2.avi	0	880	547	72	111				0	Content		-72	-111	10538296	3209820232
10555	09:36:45.046	00:00:10.555	633	-1024	-768	-1	-1	-1	-1	4	-1024	-768	-1	-1	-1	-1	4		0	0						Untertest2.avi	0	880	547	72	111				0	Content		-72	-111	10555487	3209837423
10573	09:36:45.064	00:00:10.572	634	-1024	-768	-1	-1	-1	-1	4	-1024	-768	-1	-1	-1	-1	4		0	0						Untertest2.avi	0	880	547	72	111				0	Content		-72	-111	10572860	3209854796
10590	09:36:45.081	00:00:10.590	635	-1024	-768	-1	-1	-1	-1	4	-1024	-768	-1	-1	-1	-1	4		0	0						Untertest2.avi	0	880	547	72	111				0	Content		-72	-111	10590235	3209872171
10605	09:36:45.096	00:00:10.605	636	-1024	-768	-1	-1	-1	-1	4	-1024	-768	-1	-1	-1	-1	4		0	0						Untertest2.avi	0	880	547	72	111				0	Content		-72	-111	10605037	3209886973
10622	09:36:45.113	00:00:10.621	637	487,9016	747,2131	0,4501494	0,726291	578,2084	4,185633	3	430,2591	732,3488	0,4501493	0,7262903	578,2084	4,161813	1	26	430	732						Untertest2.avi	0	880	547	72	111	359	615	367	0	Content		358	621	10621665	3209903601
10638	09:36:45.129	00:00:10.638	638	-1024	-768	-1	-1	-1	-1	4	-1024	-768	-1	-1	-1	-1	4	26	0	0						Untertest2.avi	0	880	547	72	111	359	615	367	0	Content		-72	-111	10638410	3209920346
10655	09:36:45.146	00:00:10.655	639	-1024	-768	-1	-1	-1	-1	4	-1024	-768	-1	-1	-1	-1	4	26	0	0						Untertest2.avi	0	880	547	72	111	359	615	367	0	Content		-72	-111	10655027	3209936963
10672	09:36:45.163	00:00:10.672	640	-1024	-768	-1	-1	-1	-1	4	-1024	-768	-1	-1	-1	-1	4	26	0	0						Untertest2.avi	0	880	547	72	111	359	615	367	0	Content		-72	-111	10672470	3209954406
10689	09:36:45.180	00:00:10.688	641	485,8366	748,3019	0,4493119	0,7279466	577,93	3,944291	3	428,1541	733,4349	0,4493115	0,727946	577,93	3,922	1	26	428	733						Untertest2.avi	0	880	547	72	111	359	615	367	0	Content		356	622	10688776	3209970712
10706	09:36:45.197	00:00:10.705	642	500,0063	723,5936	0,4490695	0,7273968	577,93	4,03748	3	443,1912	708,3353	0,4490736	0,7273967	577,93	4,014545	1	26	443	708						Untertest2.avi	0	880	547	72	111	359	615	367	0	Content		371	597	10705764	3209987700
10722	09:36:45.213	00:00:10.722	643	499,2228	740,2496	0,4489174	0,7269623	577,93	3,979095	3	442,2583	725,2862	0,4489216	0,7269621	577,93	3,956536	1	26	442	725						Untertest2.avi	0	880	547	72	111	359	615	367	0	Content		370	614	10722020	3210003956
10739	09:36:45.230	00:00:10.739	644	498,4394	729,3294	0,4492068	0,7268907	580,65	4,021759	3	441,3253	714,2034	0,4492068	0,7268907	580,65	3,998896	1	26	441	714						Untertest2.avi	0	880	547	72	111	359	615	367	0	Content		369	603	10739085	3210021021
10755	09:36:45.246	00:00:10.755	645	480,0341	740,8997	0,449092	0,727166	580,65	3,892054	3	422,4168	725,7961	0,4490961	0,7271658	580,65	3,87006	1	26	422	726						Untertest2.avi	0	880	547	72	111	359	615	367	0	Content		350	615	10755266	3210037202
10772	09:36:45.263	00:00:10.772	646	488,5121	736,6522	0,4490668	0,7278295	580,65	3,977331	3	431,103	721,5127	0,4490708	0,7278293	580,65	3,954784	1	26	431	722						Untertest2.avi	0	880	547	72	111	359	615	367	0	Content		359	611	10772015	3210053951
10789	09:36:45.280	00:00:10.788	647	485,7032	748,9026	0,4492648	0,7286958	581,4606	3,835989	3	427,7078	733,967	0,4492647	0,7286952	581,4606	3,814373	1	26	428	734						Untertest2.avi	0	880	547	72	111	359	615	367	0	Content		356	623	10788642	3210070578
10806	09:36:45.297	00:00:10.805	648	488,6532	738,5715	0,4493027	0,7296469	581,4606	3,822084	3	431,1601	723,4425	0,4493068	0,7296467	581,4606	3,800508	1	26	431	723						Untertest2.avi	0	880	547	72	111	359	615	367	0	Content		359	612	10805762	3210087698
10823	09:36:45.314	00:00:10.822	649	487,302	741,4525	0,449389	0,7308856	581,4606	3,851096	3	429,753	726,3684	0,449393	0,7308854	581,4606	3,82934	1	26	430	726						Untertest2.avi	0	880	547	72	111	359	615	367	0	Content		358	615	10822510	3210104446
10839	09:36:45.330	00:00:10.839	650	491,1223	734,9043	0,4489492	0,7321314	578,5411	3,836787	3	433,6284	719,7955	0,4489492	0,7321308	578,5411	3,815157	1	26	434	720						Untertest2.avi	0	880	547	72	111	359	615	367	0	Content		362	609	10839078	3210121014
10855	09:36:45.346	00:00:10.855	651	488,3615	736,6532	0,4488055	0,7334884	578,5411	3,782483	3	431,1432	721,5414	0,4488096	0,7334882	578,5411	3,761163	1	26	431	722						Untertest2.avi	0	880	547	72	111	359	615	367	0	Content		359	611	10855258	3210137194
10872	09:36:45.363	00:00:10.871	652	494,3169	752,297	0,4486995	0,7343795	578,5411	3,76393	3	437,0865	737,4946	0,4487036	0,7343792	578,5411	3,742725	1	26	437	737						Untertest2.avi	0	880	547	72	111	359	615	367	0	Content		365	626	10871882	3210153818
10889	09:36:45.380	00:00:10.888	653	498,5267	744,6227	0,4483931	0,735069	577,2015	3,727786	3	441,2197	729,7469	0,4483931	0,7350684	577,2015	3,706844	1	26	441	730						Untertest2.avi	0	880	547	72	111	359	615	367	0	Content		369	619	10888632	3210170568
10906	09:36:45.397	00:00:10.905	654	490,1913	738,6682	0,4484117	0,7357143	577,2922	3,703685	3	432,7561	723,6349	0,4484115	0,7357137	577,2922	3,682874	1	26	433	724						Untertest2.avi	0	880	547	72	111	359	615	367	0	Content		361	613	10905752	3210187688
10922	09:36:45.413	00:00:10.922	655	472,618	746,9152	0,4491591	0,7365729	581,4504	3,653386	3	414,4286	731,8577	0,4491597	0,7365723	581,4504	3,632886	1	26	414	732						Untertest2.avi	0	880	547	72	111	359	615	367	0	Content		342	621	10922003	3210203939
10939	09:36:45.430	00:00:10.938	656	478,6117	729,129	0,4492174	0,7374523	581,4504	3,763808	3	420,972	713,7632	0,4492215	0,7374521	581,4504	3,742605	1	26	421	714						Untertest2.avi	0	880	547	72	111	359	615	367	0	Content		349	603	10938628	3210220564
10955	09:36:45.446	00:00:10.955	657	485,4543	765,4214	0,4490281	0,7380447	579,9993	3,645191	3	429,6996	750,8437	0,4490317	0,7380444	579,9992	3,62478	1	26	430	751						Untertest2.avi	0	880	547	72	111	359	615	367	0	Content		358	640	10955248	3210237184
10972	09:36:45.463	00:00:10.972	658	489,3071	736,2173	0,4491215	0,7387408	579,3851	3,761676	3	432,2073	711,9216	0,4491215	0,7387408	579,3851	3,739212	1	26	432	712						Untertest2.avi	0	880	547	72	111	359	615	367	0	Content		360	601	10972316	3210254252
10989	09:36:45.480	00:00:10.989	659	482,2018	786,0947	0,4492717	0,7393301	579,3851	3,811483	3	424,324	771,8309	0,4492758	0,7393299	579,3851	3,790014	1	27	424	772						Untertest2.avi	0	880	547	72	111	348	656	516	0	Content		352	661	10989122	3210271058
11006	09:36:45.497	00:00:11.005	660	472,7989	781,5302	0,4490739	0,7391853	579,3851	3,812527	3	414,7647	767,1432	0,449078	0,7391851	579,3851	3,791058	1	27	415	767						Untertest2.avi	0	880	547	72	111	348	656	516	0	Content		343	656	11005747	3210287683
11022	09:36:45.513	00:00:11.021	661	466,5561	776,9622	0,4488195	0,7390355	579,3851	3,783601	3	408,4375	762,4575	0,4488237	0,7390353	579,3851	3,762298	1	27	408	762						Untertest2.avi	0	880	547	72	111	348	656	516	0	Content		336	651	11021996	3210303932
11039	09:36:45.530	00:00:11.038	662	468,7663	771,0881	0,4485028	0,7389634	579,3851	3,786447	3	410,7462	756,4854	0,4485069	0,7389632	579,3851	3,765128	1	27	411	756						Untertest2.avi	0	880	547	72	111	348	656	516	0	Content		339	645	11038935	3210320871
11055	09:36:45.546	00:00:11.055	663	472,0212	763,3771	0,4483177	0,7385753	579,3851	3,85396	3	414,1382	748,6486	0,4483218	0,7385752	579,3851	3,832208	1	27	414	749						Untertest2.avi	0	880	547	72	111	348	656	516	0	Content		342	638	11055365	3210337301
11072	09:36:45.563	00:00:11.072	664	480,7899	787,6419	0,448277	0,7383112	579,3851	3,764101	3	422,8726	773,3934	0,4482811	0,7383111	579,3851	3,742922	1	27	423	773						Untertest2.avi	0	880	547	72	111	348	656	516	0	Content		351	662	11072106	3210354042
11089	09:36:45.580	00:00:11.088	665	470,3261	777,0211	0,4485226	0,7380055	580,5775	3,808791	3	411,7981	762,5352	0,4485224	0,7380048	580,5775	3,787395	1	27	412	763						Untertest2.avi	0	880	547	72	111	348	656	516	0	Content		340	652	11088731	3210370667
11105	09:36:45.596	00:00:11.105	666	485,4259	771,0284	0,4488031	0,737474	580,5776	3,823291	3	427,646	756,4792	0,4488072	0,7374738	580,5776	3,801728	1	27	428	756						Untertest2.avi	0	880	547	72	111	348	656	516	0	Content		356	645	11105481	3210387417
11122	09:36:45.613	00:00:11.122	667	-1024	-768	-1	-1	-1	-1	4	-1024	-768	-1	-1	-1	-1	4	27	0	0						Untertest2.avi	0	880	547	72	111	348	656	516	0	Content		-72	-111	11122104	3210404040
11139	09:36:45.630	00:00:11.138	668	472,0944	795,8505	0,4496484	0,7363339	581,3978	3,747063	3	413,2954	781,6985	0,4496473	0,7363333	581,3978	3,726046	1	27	413	782						Untertest2.avi	0	880	547	72	111	348	656	516	0	Content		341	671	11138720	3210420656
11155	09:36:45.646	00:00:11.155	669	473,8802	778,0248	0,4494021	0,7356861	577,6835	3,735773	3	415,6919	763,635	0,4494017	0,7356855	577,6835	3,714823	1	27	416	764						Untertest2.avi	0	880	547	72	111	348	656	516	0	Content		344	653	11155347	3210437283
11172	09:36:45.663	00:00:11.171	670	478,7431	789,7109	0,4504358	0,7348109	582,2552	3,742041	3	420,1444	775,4625	0,4504357	0,7348102	582,2552	3,721041	1	27	420	775						Untertest2.avi	0	880	547	72	111	348	656	516	0	Content		348	664	11171977	3210453913
11189	09:36:45.680	00:00:11.188	671	-1024	-768	-1	-1	-1	-1	4	-1024	-768	-1	-1	-1	-1	4	27	0	0						Untertest2.avi	0	880	547	72	111	348	656	516	0	Content		-72	-111	11188599	3210470535
11206	09:36:45.697	00:00:11.205	672	475,1023	776,8241	0,4509623	0,7327701	582,2552	3,772447	3	416,9146	762,3108	0,4509664	0,73277	582,2552	3,751201	1	27	417	762						Untertest2.avi	0	880	547	72	111	348	656	516	0	Content		345	651	11205790	3210487726
11222	09:36:45.713	00:00:11.222	673	488,5481	761,2427	0,4512317	0,7318285	582,2552	3,835709	3	430,7744	746,5165	0,4512358	0,7318283	582,2552	3,81407	1	27	431	747						Untertest2.avi	0	880	547	72	111	348	656	516	0	Content		359	636	11222417	3210504353
11239	09:36:45.730	00:00:11.239	674	826,2442	793,9243	0,4557018	0,7309085	582,2552	3,75696	3	772,5566	780,8411	0,4556996	0,7309079	582,2552	3,735794	1	27	773	781						Untertest2.avi	0	880	547	72	111	348	656	516	0	Content		701	670	11239039	3210520975
11255	09:36:45.746	00:00:11.255	675	493,2912	780,7795	0,4516657	0,7300863	582,2552	3,671523	3	435,4603	766,4103	0,4516698	0,7300861	582,2552	3,650863	1	27	435	766						Untertest2.avi	0	880	547	72	111	348	656	516	0	Content		363	655	11255218	3210537154
11272	09:36:45.763	00:00:11.272	676	475,2194	784,6534	0,4517428	0,7293783	582,2552	3,765931	3	416,9643	770,2948	0,4517469	0,729378	582,2552	3,744747	1	27	417	770						Untertest2.avi	0	880	547	72	111	348	656	516	0	Content		345	659	11272214	3210554150
11288	09:36:45.779	00:00:11.288	677	-1024	-768	-1	-1	-1	-1	4	-1024	-768	-1	-1	-1	-1	4	27	0	0						Untertest2.avi	0	880	547	72	111	348	656	516	0	Content		-72	-111	11288340	3210570276
11305	09:36:45.796	00:00:11.304	678	479,2388	790,8645	0,4519669	0,7286837	582,2552	3,82162	3	421,0101	776,6368	0,451971	0,7286835	582,2552	3,800082	1	27	421	777						Untertest2.avi	0	880	547	72	111	348	656	516	0	Content		349	666	11304964	3210586900
11322	09:36:45.813	00:00:11.321	679	476,3988	783,4099	0,4517047	0,7288353	580,271	3,724381	3	417,8867	769,0931	0,4517032	0,7288347	580,271	3,703514	1	27	418	769						Untertest2.avi	0	880	547	72	111	348	656	516	0	Content		346	658	11321585	3210603521
11339	09:36:45.830	00:00:11.338	680	484,3521	774,368	0,4513148	0,7291597	577,5612	3,700645	3	426,2889	759,9736	0,4513125	0,7291591	577,5612	3,679914	1	27	426	760						Untertest2.avi	0	880	547	72	111	348	656	516	0	Content		354	649	11338653	3210620589
11355	09:36:45.846	00:00:11.355	681	-1024	-768	-1	-1	-1	-1	4	-1024	-768	-1	-1	-1	-1	4	27	0	0						Untertest2.avi	0	880	547	72	111	348	656	516	0	Content		-72	-111	11355335	3210637271
11372	09:36:45.863	00:00:11.372	682	-1024	-768	-1	-1	-1	-1	4	-1024	-768	-1	-1	-1	-1	4	27	0	0						Untertest2.avi	0	880	547	72	111	348	656	516	0	Content		-72	-111	11372028	3210653964
11388	09:36:45.879	00:00:11.388	683	-1024	-768	-1	-1	-1	-1	4	-1024	-768	-1	-1	-1	-1	4	27	0	0						Untertest2.avi	0	880	547	72	111	348	656	516	0	Content		-72	-111	11388209	3210670145
11405	09:36:45.896	00:00:11.405	684	-1024	-768	-1	-1	-1	-1	4	-1024	-768	-1	-1	-1	-1	4	27	0	0						Untertest2.avi	0	880	547	72	111	348	656	516	0	Content		-72	-111	11405274	3210687210
11422	09:36:45.913	00:00:11.421	685	491,3893	781,3389	0,4514642	0,7308409	577,5612	3,872844	3	433,9353	767,089	0,4514683	0,7308407	577,5612	3,850986	1	27	434	767						Untertest2.avi	0	880	547	72	111	348	656	516	0	Content		362	656	11421703	3210703639
11438	09:36:45.929	00:00:11.438	686	472,3873	796,8315	0,4515297	0,7308489	577,5612	3,748748	3	414,3985	782,7762	0,4515339	0,7308487	577,5612	3,727679	1	27	414	783						Untertest2.avi	0	880	547	72	111	348	656	516	0	Content		342	672	11438452	3210720388
11455	09:36:45.946	00:00:11.455	687	-1024	-768	-1	-1	-1	-1	4	-1024	-768	-1	-1	-1	-1	4	27	0	0						Untertest2.avi	0	880	547	72	111	348	656	516	0	Content		-72	-111	11455077	3210737013
11472	09:36:45.963	00:00:11.471	688	-1024	-768	-1	-1	-1	-1	4	-1024	-768	-1	-1	-1	-1	4	27	0	0						Untertest2.avi	0	880	547	72	111	348	656	516	0	Content		-72	-111	11471894	3210753830
11488	09:36:45.979	00:00:11.488	689	-1024	-768	-1	-1	-1	-1	4	-1024	-768	-1	-1	-1	-1	4	27	0	0						Untertest2.avi	0	880	547	72	111	348	656	516	0	Content		-72	-111	11488199	3210770135
11505	09:36:45.996	00:00:11.505	690	793,0446	802,6652	0,4458356	0,729329	578,6711	3,695042	1	743,7806	789,614	0,4458378	0,7293288	578,6711	3,6745	3	28	793	803						Untertest2.avi	0	880	547	72	111	721	670	183	0	Content		721	692	11505188	3210787124
11522	09:36:46.013	00:00:11.521	691	-1024	-768	-1	-1	-1	-1	4	-1024	-768	-1	-1	-1	-1	4	28	0	0						Untertest2.avi	0	880	547	72	111	721	670	183	0	Content		-72	-111	11521571	3210803507
11538	09:36:46.029	00:00:11.538	692	1073,943	804,0035	0,4424638	0,7279052	581,745	3,734601	3	1024,557	791,3022	0,442467	0,727905	581,745	3,714148	1	28	1025	791						Untertest2.avi	0	880	547	72	111	721	670	183	0	Content		953	680	11538195	3210820131
11555	09:36:46.046	00:00:11.554	693	1111,503	787,9613	0,441963	0,7273579	578,6711	3,719028	3	994,8654	797,0923	0,4419221	0,7273565	581,951	3,687311	1	28	995	797						Untertest2.avi	0	880	547	72	111	721	670	183	0	Content		923	686	11554818	3210836754
11572	09:36:46.063	00:00:11.571	694	693,687	780,2618	0,4375064	0,7273431	578,6711	3,509024	3	643,3832	766,6437	0,4375087	0,7273425	578,6711	3,489475	1	28	643	767						Untertest2.avi	0	880	547	72	111	721	670	183	0	Content		571	656	11571938	3210853874
11589	09:36:46.080	00:00:11.588	695	1192,439	774,9989	0,4409192	0,7265498	578,6711	3,709138	3	1141,735	762,2534	0,4409233	0,7265496	578,6711	3,688852	1	28	1142	762						Untertest2.avi	0	880	547	72	111	721	670	183	0	Content		1070	651	11588566	3210870502
11605	09:36:46.096	00:00:11.605	696	695,834	792,4536	0,4371653	0,7265312	578,6711	3,686387	3	645,4794	779,0205	0,4371676	0,7265306	578,6711	3,665741	1	28	645	779						Untertest2.avi	0	880	547	72	111	721	670	183	0	Content		573	668	11605133	3210887069
11621	09:36:46.112	00:00:11.621	697	-1024	-768	-1	-1	-1	-1	4	-1024	-768	-1	-1	-1	-1	4	28	0	0						Untertest2.avi	0	880	547	72	111	721	670	183	0	Content		-72	-111	11621439	3210903375
11639	09:36:46.130	00:00:11.638	698	-1024	-768	-1	-1	-1	-1	4	-1024	-768	-1	-1	-1	-1	4	28	0	0						Untertest2.avi	0	880	547	72	111	721	670	183	0	Content		-72	-111	11638559	3210920495
11655	09:36:46.146	00:00:11.655	699	-1024	-768	-1	-1	-1	-1	4	-1024	-768	-1	-1	-1	-1	4	28	0	0						Untertest2.avi	0	880	547	72	111	721	670	183	0	Content		-72	-111	11655183	3210937119
11672	09:36:46.163	00:00:11.671	700	779,1649	796,4702	0,4367884	0,7251097	581,951	3,776157	3	725,7346	783,2661	0,4367925	0,7251091	581,951	3,754907	1	28	726	783						Untertest2.avi	0	880	547	72	111	721	670	183	0	Content		654	672	11671749	3210953685
11688	09:36:46.179	00:00:11.688	701	1134,664	783,2592	0,4417074	0,7247742	581,951	3,896478	3	1087,805	770,3589	0,4417095	0,724774	581,951	3,875347	1	29	1088	770						Untertest2.avi	0	880	547	72	111	1001	669	250	0	Content		1016	659	11688183	3210970119
11705	09:36:46.196	00:00:11.704	702	1127,106	800,3865	0,4417573	0,7246542	581,951	3,863048	3	1080,125	787,6288	0,4417595	0,724654	581,951	3,842137	1	29	1080	788						Untertest2.avi	0	880	547	72	111	1001	669	250	0	Content		1008	677	11704931	3210986867
11722	09:36:46.213	00:00:11.721	703	-1024	-768	-1	-1	-1	-1	4	-1024	-768	-1	-1	-1	-1	4	29	0	0						Untertest2.avi	0	880	547	72	111	1001	669	250	0	Content		-72	-111	11721554	3211003490
11738	09:36:46.229	00:00:11.738	704	-1024	-768	-1	-1	-1	-1	4	-1024	-768	-1	-1	-1	-1	4	29	0	0						Untertest2.avi	0	880	547	72	111	1001	669	250	0	Content		-72	-111	11738373	3211020309
11755	09:36:46.246	00:00:11.754	705	-1024	-768	-1	-1	-1	-1	4	-1024	-768	-1	-1	-1	-1	4	29	0	0						Untertest2.avi	0	880	547	72	111	1001	669	250	0	Content		-72	-111	11754677	3211036613
11772	09:36:46.263	00:00:11.771	706	-1024	-768	-1	-1	-1	-1	4	-1024	-768	-1	-1	-1	-1	4	29	0	0						Untertest2.avi	0	880	547	72	111	1001	669	250	0	Content		-72	-111	11771676	3211053612
11788	09:36:46.279	00:00:11.788	707	-1024	-768	-1	-1	-1	-1	4	-1024	-768	-1	-1	-1	-1	4	29	0	0						Untertest2.avi	0	880	547	72	111	1001	669	250	0	Content		-72	-111	11788049	3211069985
11805	09:36:46.296	00:00:11.804	708	1087,552	785,948	0,4358907	0,7240939	544,93	3,883652	3	1039,629	773,9368	0,4358953	0,7240932	544,93	3,862231	1	29	1040	774						Untertest2.avi	0	880	547	72	111	1001	669	250	0	Content		968	663	11804916	3211086852
11822	09:36:46.313	00:00:11.821	709	-1024	-768	-1	-1	-1	-1	4	-1024	-768	-1	-1	-1	-1	4	29	0	0						Untertest2.avi	0	880	547	72	111	1001	669	250	0	Content		-72	-111	11821545	3211103481
11838	09:36:46.329	00:00:11.838	710	-1024	-768	-1	-1	-1	-1	4	-1024	-768	-1	-1	-1	-1	4	29	0	0						Untertest2.avi	0	880	547	72	111	1001	669	250	0	Content		-72	-111	11838293	3211120229
11855	09:36:46.346	00:00:11.854	711	-1024	-768	-1	-1	-1	-1	4	-1024	-768	-1	-1	-1	-1	4	29	0	0						Untertest2.avi	0	880	547	72	111	1001	669	250	0	Content		-72	-111	11854916	3211136852
11872	09:36:46.363	00:00:11.871	712	-1024	-768	-1	-1	-1	-1	4	-1024	-768	-1	-1	-1	-1	4	29	0	0						Untertest2.avi	0	880	547	72	111	1001	669	250	0	Content		-72	-111	11871536	3211153472
11888	09:36:46.379	00:00:11.888	713	1093,803	797,7988	0,4357984	0,7246481	544,93	4,112315	3	1045,834	785,8809	0,4358029	0,7246479	544,93	4,089447	1	29	1046	786						Untertest2.avi	0	880	547	72	111	1001	669	250	0	Content		974	675	11888166	3211170102
11905	09:36:46.396	00:00:11.904	714	1159,934	802,6013	0,4421686	0,7245656	582,2466	4,312094	3	1110,921	789,9744	0,4421715	0,7245654	582,2466	4,288144	1	29	1111	790						Untertest2.avi	0	880	547	72	111	1001	669	250	0	Content		1039	679	11904791	3211186727
11921	09:36:46.412	00:00:11.921	715	1115,985	783,7977	0,4374724	0,7247955	554,272	4,066483	3	1067,34	771,609	0,437477	0,7247947	554,272	4,043958	1	29	1067	772						Untertest2.avi	0	880	547	72	111	1001	669	250	0	Content		995	661	11921415	3211203351
11938	09:36:46.429	00:00:11.938	716	-1024	-768	-1	-1	-1	-1	4	-1024	-768	-1	-1	-1	-1	4		0	0						Untertest2.avi	0	880	547	72	111				0	Content		-72	-111	11938038	3211219974
11955	09:36:46.446	00:00:11.954	717	-1024	-768	-1	-1	-1	-1	4	-1024	-768	-1	-1	-1	-1	4		0	0						Untertest2.avi	0	880	547	72	111				0	Content		-72	-111	11954538	3211236474
11972	09:36:46.463	00:00:11.971	718	-1024	-768	-1	-1	-1	-1	4	-1024	-768	-1	-1	-1	-1	4		0	0						Untertest2.avi	0	880	547	72	111				0	Content		-72	-111	11971662	3211253598
11988	09:36:46.479	00:00:11.988	719	-1024	-768	-1	-1	-1	-1	4	-1024	-768	-1	-1	-1	-1	4		0	0						Untertest2.avi	0	880	547	72	111				0	Content		-72	-111	11988036	3211269972
12005	09:36:46.496	00:00:12.004	720	-1024	-768	-1	-1	-1	-1	4	-1024	-768	-1	-1	-1	-1	4		0	0						Untertest2.avi	0	880	547	72	111				0	Content		-72	-111	12004658	3211286594
12021	09:36:46.512	00:00:12.021	721	-1024	-768	-1	-1	-1	-1	4	-1024	-768	-1	-1	-1	-1	4		0	0						Untertest2.avi	0	880	547	72	111				0	Content		-72	-111	12021407	3211303343
12038	09:36:46.529	00:00:12.038	722	-1024	-768	-1	-1	-1	-1	4	-1024	-768	-1	-1	-1	-1	4		0	0						Untertest2.avi	0	880	547	72	111				0	Content		-72	-111	12038031	3211319967
12055	09:36:46.546	00:00:12.054	723	-1024	-768	-1	-1	-1	-1	4	-1024	-768	-1	-1	-1	-1	4		0	0						Untertest2.avi	0	880	547	72	111				0	Content		-72	-111	12054777	3211336713
12071	09:36:46.562	00:00:12.071	724	1009,799	792,1317	0,4382196	0,7169967	554,272	3,39631	3	960,6376	779,819	0,438224	0,7169965	554,272	3,377591	1	30	961	780						Untertest2.avi	0	880	547	72	111	889	508	149	0	Content		889	669	12071402	3211353338
12088	09:36:46.579	00:00:12.088	725	1003,315	741,5587	0,4411424	0,7158494	570,309	3,875078	3	952,7264	728,4479	0,441143	0,7158487	570,309	3,853299	1	30	953	728						Untertest2.avi	0	880	547	72	111	889	508	149	0	Content		881	617	12088025	3211369961
12105	09:36:46.596	00:00:12.104	726	1038,685	645,6089	0,4413408	0,7144904	570,309	4,379426	3	989,1397	631,6268	0,441345	0,7144902	570,309	4,354641	1	30	989	632						Untertest2.avi	0	880	547	72	111	889	508	149	0	Content		917	521	12104651	3211386587
12121	09:36:46.612	00:00:12.121	727	1051,611	622,3051	0,441854	0,713051	571,3902	4,476072	3	1001,532	608,1454	0,4418517	0,7130504	571,3902	4,450472	1	30	1002	608						Untertest2.avi	0	880	547	72	111	889	508	149	0	Content		930	497	12121276	3211403212
12138	09:36:46.629	00:00:12.137	728	957,1801	651,2505	0,5278183	0,6770305	552,791	4,44701	3	943,3198	631,5536	0,5280662	0,6770036	571,8395	4,573009	3	30	0	0						Untertest2.avi	0	880	547	72	111	889	508	149	0	Content		-72	-111	12137894	3211419830
12155	09:36:46.646	00:00:12.155	729	1004,517	640,5485	0,4395291	0,7100915	552,791	4,364102	3	984,0165	620,0341	0,4426759	0,7100554	571,959	4,486599	1	30	984	620						Untertest2.avi	0	880	547	72	111	889	508	149	0	Content		912	509	12155218	3211437154
12172	09:36:46.663	00:00:12.171	730	977,5259	638,7429	0,4401994	0,7084831	552,791	4,368557	3	955,7883	616,9302	0,4438404	0,708441	575,2889	4,515298	1	30	956	617						Untertest2.avi	0	880	547	72	111	889	508	149	0	Content		884	506	12171841	3211453777
12187	09:36:46.678	00:00:12.187	731	897,4094	638,0959	0,5303915	0,6725656	560,9646	4,607198	3	873,9468	618,1071	0,5306205	0,672543	577,4413	4,713251	3	30	0	0						Untertest2.avi	0	880	547	72	111	889	508	149	0	Content		-72	-111	12187407	3211469343
12204	09:36:46.695	00:00:12.204	732	829,8019	641,0911	0,4460928	0,7048464	560,9646	4,477783	3	788,5319	618,7471	0,4498393	0,7048035	584,7908	4,632294	1	30	789	619						Untertest2.avi	0	880	547	72	111	889	508	149	0	Content		717	508	12204269	3211486205
12221	09:36:46.712	00:00:12.220	733	746,4683	645,7079	0,5343619	0,6696956	567,5656	4,62987	3	711,9562	624,9711	0,5346279	0,66967	586,9816	4,755417	3		0	0						Untertest2.avi	0	880	547	72	111				0	Content		-72	-111	12220643	3211502579
12238	09:36:46.729	00:00:12.237	734	694,0108	641,0433	0,5355636	0,6687354	565,2533	4,648622	3	653,4656	620,9034	0,5357957	0,6687143	580,962	4,745142	3		0	0						Untertest2.avi	0	880	547	72	111				0	Content		-72	-111	12237518	3211519454
12254	09:36:46.745	00:00:12.253	735	676,7573	659,2777	0,5359963	0,6678307	564,2258	4,62273	3	631,4906	640,3605	0,5361882	0,6678093	580,0524	4,720064	3		0	0						Untertest2.avi	0	880	547	72	111				0	Content		-72	-111	12253890	3211535826
12271	09:36:46.762	00:00:12.270	736	688,4549	653,7324	0,5363187	0,6670778	567,3173	4,586298	3	647,5613	633,613	0,5365763	0,667053	586,0096	4,704725	3		0	0						Untertest2.avi	0	880	547	72	111				0	Content		-72	-111	12270642	3211552578
12287	09:36:46.778	00:00:12.287	737	672,3699	645,7715	0,536564	0,6664234	563,3227	4,568847	3	634,1427	625,2779	0,536858	0,6663997	580,7736	4,6781	3		0	0						Untertest2.avi	0	880	547	72	111				0	Content		-72	-111	12287267	3211569203
12304	09:36:46.795	00:00:12.304	738	680,072	651,2812	0,5369219	0,665814	564,7567	4,548257	3	639,5614	632,0807	0,5371639	0,6657941	579,2797	4,634179	3		0	0						Untertest2.avi	0	880	547	72	111				0	Content		-72	-111	12304140	3211586076
12321	09:36:46.812	00:00:12.320	739	669,1306	651,8234	0,5371199	0,6654225	564,7567	4,564039	3	632,5038	631,907	0,5374189	0,6654169	579,2797	4,650084	3		0	0						Untertest2.avi	0	880	547	72	111				0	Content		-72	-111	12320889	3211602825
12337	09:36:46.828	00:00:12.337	740	673,675	661,9897	0,5374084	0,6650704	564,7567	4,580229	3	637,321	642,7963	0,5377089	0,6650648	579,2797	4,666617	3		0	0						Untertest2.avi	0	880	547	72	111				0	Content		-72	-111	12337399	3211619335
12354	09:36:46.845	00:00:12.353	741	750,3956	680,4256	0,6226934	0,6318339	564,9215	4,657996	0	600,0804	611,0657	0,4546426	0,6977033	577,0273	4,500668	0	31	675	646						Untertest2.avi	0	880	547	72	111	577	535	84	0	Content		603	535	12353885	3211635821
12371	09:36:46.862	00:00:12.370	742	757,9391	680,5999	0,6229483	0,6317115	565,0182	4,552891	0	590,5051	612,0643	0,4547313	0,697596	577,0273	4,470028	0	31	674	646						Untertest2.avi	0	880	547	72	111	577	535	84	0	Content		602	535	12370508	3211652444
12387	09:36:46.878	00:00:12.387	743	705,1206	675,0187	0,6231349	0,6317413	565,0182	4,535792	0	592,8606	592,7844	0,4548069	0,6973191	577,0273	4,432829	0	31	649	634						Untertest2.avi	0	880	547	72	111	577	535	84	0	Content		577	523	12387260	3211669196
12404	09:36:46.895	00:00:12.404	744	722,707	670,6746	0,6240112	0,6313344	564,8359	4,465049	0	577,1572	610,0571	0,4559415	0,6970679	578,7049	4,371308	0	31	650	640						Untertest2.avi	0	880	547	72	111	577	535	84	0	Content		578	529	12404131	3211686067
12421	09:36:46.912	00:00:12.420	745	639,4963	679,5199	0,6254869	0,6309025	564,8578	4,428576	0	508,3951	623,6915	0,4581373	0,6965691	582,5703	4,379925	0	31	574	652						Untertest2.avi	0	880	547	72	111	577	535	84	0	Content		502	541	12420505	3211702441
12437	09:36:46.928	00:00:12.437	746	620,4856	679,3521	0,6259857	0,630577	564,7391	4,396368	0	504,4144	618,6226	0,457937	0,6963692	579,5495	4,40806	0	32	562	649						Untertest2.avi	0	880	547	72	111	498	538	283	0	Content		490	538	12437394	3211719330
12454	09:36:46.945	00:00:12.454	747	623,8415	676,3712	0,6260201	0,6303737	564,7339	4,296881	0	502,9799	622,6354	0,4579605	0,6960838	579,5495	4,199465	0	32	563	650						Untertest2.avi	0	880	547	72	111	498	538	283	0	Content		491	539	12454127	3211736063
12471	09:36:46.962	00:00:12.470	748	631,4796	678,9157	0,6261826	0,6300606	564,9468	4,262797	0	508,8592	620,916	0,4580169	0,6958481	579,5495	4,207783	0	32	570	650						Untertest2.avi	0	880	547	72	111	498	538	283	0	Content		498	539	12470754	3211752690
12487	09:36:46.978	00:00:12.487	749	638,5415	674,5152	0,6263009	0,6298483	564,9379	4,220216	0	514,3661	621,5689	0,4579408	0,6955131	579,1884	4,205215	0	32	576	648						Untertest2.avi	0	880	547	72	111	498	538	283	0	Content		504	537	12487127	3211769063
12504	09:36:46.995	00:00:12.503	750	630,5393	683,5535	0,6263285	0,6294409	564,969	4,171122	0	505,3928	612,8131	0,4579709	0,695161	579,1884	4,141308	0	32	568	648						Untertest2.avi	0	880	547	72	111	498	538	283	0	Content		496	537	12503753	3211785689
12520	09:36:47.011	00:00:12.520	751	634,4066	673,4749	0,6264059	0,6291187	564,907	4,200611	0	506,8277	620,2185	0,4577864	0,6947412	578,128	4,137269	0	32	571	647						Untertest2.avi	0	880	547	72	111	498	538	283	0	Content		499	536	12520390	3211802326
12537	09:36:47.028	00:00:12.537	752	636,9034	676,8477	0,6264389	0,628758	564,9381	4,126118	0	515,674	620,1666	0,4579092	0,6942768	578,8596	4,096031	0	32	576	649						Untertest2.avi	0	880	547	72	111	498	538	283	0	Content		504	538	12537388	3211819324
12554	09:36:47.045	00:00:12.553	753	627,7056	677,7209	0,6264928	0,6284288	565,0699	4,115654	0	516,179	619,3693	0,4580928	0,6939421	579,7272	4,034811	0	32	572	649						Untertest2.avi	0	880	547	72	111	498	538	283	0	Content		500	538	12553997	3211835933
12571	09:36:47.062	00:00:12.570	754	632,5049	684,0517	0,6265482	0,628224	565,0402	4,089614	0	507,0107	628,6499	0,4585774	0,693635	582,6353	4,079723	0	32	570	656						Untertest2.avi	0	880	547	72	111	498	538	283	0	Content		498	545	12570748	3211852684
12587	09:36:47.078	00:00:12.586	755	638,5727	682,1641	0,6266031	0,6280752	565,1093	4,034873	0	504,315	628,9955	0,458701	0,6933619	583,1519	4,010783	0	32	571	656						Untertest2.avi	0	880	547	72	111	498	538	283	0	Content		499	545	12586995	3211868931
12604	09:36:47.095	00:00:12.603	756	638,6628	683,3401	0,6266543	0,6280007	565,1922	4,013403	0	514,3409	618,2502	0,4587428	0,6932167	583,1656	4,036761	0	32	577	651						Untertest2.avi	0	880	547	72	111	498	538	283	0	Content		505	540	12603742	3211885678
12620	09:36:47.111	00:00:12.620	757	632,8236	672,6815	0,6266772	0,628002	565,2158	4,000184	0	510,3542	627,7222	0,4586915	0,6932003	582,7737	4,013656	0	32	572	650						Untertest2.avi	0	880	547	72	111	498	538	283	0	Content		500	539	12620382	3211902318
12637	09:36:47.128	00:00:12.637	758	628,9122	677,3771	0,626694	0,6280666	565,2068	4,074892	0	509,4601	622,5825	0,4584885	0,6932329	581,6627	4,04776	0	32	569	650						Untertest2.avi	0	880	547	72	111	498	538	283	0	Content		497	539	12637241	3211919177
12654	09:36:47.145	00:00:12.653	759	637,6675	667,8599	0,6267343	0,6281384	565,2355	4,070737	0	511,6855	630,3021	0,4585795	0,6933202	582,4064	4,006368	0	32	575	649						Untertest2.avi	0	880	547	72	111	498	538	283	0	Content		503	538	12653989	3211935925
12671	09:36:47.162	00:00:12.670	760	597,2913	668,9945	0,6275522	0,6277125	565,1635	4,052512	0	475,8257	611,626	0,4589678	0,6931586	579,8662	4,004576	0	32	537	640						Untertest2.avi	0	880	547	72	111	498	538	283	0	Content		465	529	12670615	3211952551
12687	09:36:47.178	00:00:12.686	761	527,2006	631,985	0,629151	0,6265306	565,3965	4,040712	0	421,2009	578,4868	0,4605085	0,6923463	580,3845	3,999144	0	32	474	605						Untertest2.avi	0	880	547	72	111	498	538	283	0	Content		402	494	12686985	3211968921
12704	09:36:47.195	00:00:12.703	762	436,4977	608,4799	0,6308359	0,6252702	565,5486	4,036803	0	343,3054	552,8403	0,4620003	0,6915711	581,3776	3,94717	0	32	390	581						Untertest2.avi	0	880	547	72	111	498	538	283	0	Content		318	470	12703611	3211985547
12720	09:36:47.211	00:00:12.720	763	352,823	589,3229	0,6324749	0,6243563	565,7225	3,999389	0	273,8486	529,401	0,4620112	0,6911045	574,2113	3,833234	0	33	313	559						Untertest2.avi	0	880	547	72	111	40	419	300	0	Content		241	448	12720370	3212002306
12737	09:36:47.228	00:00:12.737	764	254,6057	559,2578	0,6340364	0,623665	565,9958	3,987691	0	156,2905	493,7133	0,4643721	0,6907371	580,8965	3,717458	0	33	205	526						Untertest2.avi	0	880	547	72	111	40	419	300	0	Content		133	415	12737232	3212019168
12754	09:36:47.245	00:00:12.753	765	201,1927	550,3445	0,6354287	0,6233709	566,0915	4,00539	0	186,8099	526,4503	0,4625069	0,6907138	564,8431	3,860404	0	33	194	538						Untertest2.avi	0	880	547	72	111	40	419	300	0	Content		122	427	12753606	3212035542
12770	09:36:47.261	00:00:12.770	766	137,8633	544,0992	0,6363829	0,6232333	566,4066	4,019156	0	87,03343	498,6263	0,4657393	0,690884	581,4222	3,91981	0	33	112	521						Untertest2.avi	0	880	547	72	111	40	419	300	0	Content		40	410	12770479	3212052415
12787	09:36:47.278	00:00:12.787	767	118,8226	551,1488	0,636826	0,6229516	566,4587	4,019388	0	85,9541	509,6182	0,4656522	0,6908374	581,3688	3,914907	0	33	102	530						Untertest2.avi	0	880	547	72	111	40	419	300	0	Content		30	419	12787103	3212069039
12804	09:36:47.295	00:00:12.803	768	118,4735	545,9822	0,6369146	0,6228595	566,4717	4,001403	0	85,28033	509,9664	0,465453	0,6908522	581,1586	3,909084	0	33	102	528						Untertest2.avi	0	880	547	72	111	40	419	300	0	Content		30	417	12803730	3212085666
12820	09:36:47.311	00:00:12.820	769	110,8381	545,9283	0,6370067	0,6227738	566,4065	4,013453	0	93,73448	506,2309	0,4654094	0,6908042	581,1366	3,906592	0	33	102	526						Untertest2.avi	0	880	547	72	111	40	419	300	0	Content		30	415	12820478	3212102414
12837	09:36:47.328	00:00:12.837	770	112,4308	541,3625	0,6370977	0,6227278	566,2379	4,075277	0	111,3847	503,8406	0,4653475	0,6907904	581,0656	3,905241	0	33	112	523						Untertest2.avi	0	880	547	72	111	40	419	300	0	Content		40	412	12837105	3212119041
12854	09:36:47.345	00:00:12.853	771	110,8149	546,7534	0,6371722	0,6227077	566,2578	4,085264	0	106,4245	514,5381	0,4652916	0,6907846	580,9485	4,002444	0	33	109	531						Untertest2.avi	0	880	547	72	111	40	419	300	0	Content		37	420	12853730	3212135666
12870	09:36:47.361	00:00:12.870	772	119,1259	549,1224	0,6372473	0,6227132	566,1589	4,099912	0	108,1687	521,6204	0,4653055	0,6907545	581,0642	4,007933	0	33	114	535						Untertest2.avi	0	880	547	72	111	40	419	300	0	Content		42	424	12870370	3212152306
12887	09:36:47.378	00:00:12.886	773	118,7638	548,6552	0,6372946	0,622722	566,226	4,180141	0	105,0519	504,0442	0,4652914	0,6907338	581,0527	4,013848	0	33	112	526						Untertest2.avi	0	880	547	72	111	40	419	300	0	Content		40	415	12886979	3212168915
12904	09:36:47.395	00:00:12.903	774	112,2895	545,1542	0,6373203	0,6227463	566,2528	4,177785	0	89,48257	499,4381	0,4652483	0,6907312	580,8322	4,052257	0	33	101	522						Untertest2.avi	0	880	547	72	111	40	419	300	0	Content		29	411	12903729	3212185665
12920	09:36:47.411	00:00:12.920	775	128,8516	541,3795	0,6373491	0,6227731	566,2744	4,254093	0	92,06881	507,1996	0,4652157	0,6908001	580,8312	4,036811	0	33	110	524						Untertest2.avi	0	880	547	72	111	40	419	300	0	Content		38	413	12920361	3212202297
12937	09:36:47.428	00:00:12.936	776	109,5944	541,0482	0,6373762	0,6227374	566,2783	4,195303	0	173,328	538,3812	0,4619843	0,6907309	561,7002	3,992892	0	33	141	540						Untertest2.avi	0	880	547	72	111	40	419	300	0	Content		69	429	12936977	3212218913
12954	09:36:47.445	00:00:12.953	777	116,4254	551,0489	0,637422	0,6226467	566,2913	4,213631	0	173,2325	531,9967	0,4621418	0,6906801	562,6584	4,061592	0	33	145	542						Untertest2.avi	0	880	547	72	111	40	419	300	0	Content		73	431	12953725	3212235661
12970	09:36:47.461	00:00:12.970	778	119,3176	549,1184	0,6374698	0,622511	566,3328	4,282015	0	180,4889	530,709	0,4620404	0,6905648	562,2125	4,068707	0	33	150	540						Untertest2.avi	0	880	547	72	111	40	419	300	0	Content		78	429	12970360	3212252296
12987	09:36:47.478	00:00:12.986	779	110,2262	546,6851	0,6375228	0,6223067	566,2906	4,298358	0	195,9165	533,2268	0,4618737	0,6902848	561,3945	4,177535	0	33	153	540						Untertest2.avi	0	880	547	72	111	40	419	300	0	Content		81	429	12986973	3212268909
13004	09:36:47.495	00:00:13.003	780	97,12543	541,5654	0,6376761	0,621815	566,4304	4,331279	0	186,5589	529,145	0,462115	0,6897808	561,496	4,149675	0	33	142	535						Untertest2.avi	0	880	547	72	111	40	419	300	0	Content		70	424	13003723	3212285659
13020	09:36:47.511	00:00:13.020	781	62,46948	495,4428	0,6379558	0,6201762	566,8992	4,308378	0	72,24056	453,2261	0,4659753	0,6884336	580,7592	4,198882	0	34	67	474						Untertest2.avi	0	880	547	72	111	10	335	283	0	Content		-5	363	13020352	3212302288
13037	09:36:47.528	00:00:13.036	782	91,06795	467,3696	0,6386587	0,6184651	567,4438	4,300396	0	90,47874	435,2713	0,4662068	0,6871162	581,0667	4,304264	0	34	91	451						Untertest2.avi	0	880	547	72	111	10	335	283	0	Content		19	340	13036973	3212318909
13054	09:36:47.545	00:00:13.053	783	75,47443	456,7159	0,6387568	0,6180308	567,6164	4,341442	0	91,00342	432,8866	0,4661559	0,6869123	581,018	4,327149	0	34	83	445						Untertest2.avi	0	880	547	72	111	10	335	283	0	Content		11	334	13053597	3212335533
13070	09:36:47.561	00:00:13.070	784	83,32197	448,8494	0,6388982	0,6180109	567,597	4,426445	0	80,00567	426,9268	0,466192	0,6869165	581,0051	4,365112	0	34	82	438						Untertest2.avi	0	880	547	72	111	10	335	283	0	Content		10	327	13070220	3212352156
13087	09:36:47.578	00:00:13.086	785	77,81237	456,4597	0,6391042	0,6179684	568,5908	4,441795	0	83,03191	424,1077	0,466243	0,6868948	580,9504	4,395569	0	34	80	440						Untertest2.avi	0	880	547	72	111	10	335	283	0	Content		8	329	13086845	3212368781
13103	09:36:47.594	00:00:13.103	786	80,26773	459,5722	0,6392252	0,6180055	568,6835	4,476049	0	93,12919	437,6823	0,4663069	0,6869054	580,8975	4,408945	0	34	87	449						Untertest2.avi	0	880	547	72	111	10	335	283	0	Content		15	338	13103467	3212385403
13120	09:36:47.611	00:00:13.120	787	71,08339	453,3952	0,6393408	0,6180571	568,6019	4,531307	0	86,64369	428,4118	0,466383	0,6869117	580,8417	4,475629	0	34	79	441						Untertest2.avi	0	880	547	72	111	10	335	283	0	Content		7	330	13120216	3212402152
13137	09:36:47.628	00:00:13.136	788	82,23146	452,4982	0,6395181	0,6180877	568,4568	4,536026	0	100,2218	428,1525	0,4665026	0,6868886	580,8073	4,478587	0	34	91	440						Untertest2.avi	0	880	547	72	111	10	335	283	0	Content		19	329	13136841	3212418777
13153	09:36:47.644	00:00:13.153	789	85,84007	463,0002	0,6397116	0,6180943	568,5744	4,589592	0	88,80167	426,0185	0,4666507	0,6868132	580,8732	4,488077	0	34	87	445						Untertest2.avi	0	880	547	72	111	10	335	283	0	Content		15	334	13153464	3212435400
13170	09:36:47.661	00:00:13.170	790	81,17521	465,0201	0,6399131	0,6180416	568,315	4,613275	0	90,995	426,0793	0,4668258	0,6866512	580,7425	4,544819	0	34	86	446						Untertest2.avi	0	880	547	72	111	10	335	283	0	Content		14	335	13170214	3212452150
13187	09:36:47.678	00:00:13.186	791	96,12378	458,9397	0,6402171	0,6179363	568,5413	4,63785	0	93,33582	433,9392	0,4670703	0,6862203	580,7555	4,544178	0	34	95	446						Untertest2.avi	0	880	547	72	111	10	335	283	0	Content		23	335	13186840	3212468776
13203	09:36:47.694	00:00:13.203	792	77,96012	455,7315	0,6406413	0,617739	568,3389	4,65041	0	104,9425	440,0497	0,4674188	0,6855897	580,6118	4,606653	0	34	91	448						Untertest2.avi	0	880	547	72	111	10	335	283	0	Content		19	337	13203463	3212485399
13220	09:36:47.711	00:00:13.220	793	83,03101	453,337	0,6412693	0,6173244	568,1856	4,644253	0	88,23948	434,3104	0,4679255	0,6844852	580,591	4,568412	0	34	86	444						Untertest2.avi	0	880	547	72	111	10	335	283	0	Content		14	333	13220086	3212502022
13237	09:36:47.728	00:00:13.236	794	28,31799	460,8729	0,6418966	0,6166317	567,8828	4,693067	0	95,61998	428,9627	0,4687679	0,6825624	580,6242	4,561984	0	34	62	445						Untertest2.avi	0	880	547	72	111	10	335	283	0	Content		-10	334	13236713	3212518649
13253	09:36:47.744	00:00:13.253	795	60,63545	486,0019	0,6506733	0,6151774	513,4218	4,266964	0	68,13432	407,1827	0,4700932	0,6794984	580,6727	4,589112	0	34	64	447						Untertest2.avi	0	880	547	72	111	10	335	283	0	Content		-8	336	13253461	3212535397
13270	09:36:47.761	00:00:13.270	796	70,28215	499,8625	0,6530507	0,6139534	509,4459	4,212748	0	73,45087	412,0659	0,4715666	0,6763458	580,5148	4,645363	0	34	72	456						Untertest2.avi	0	880	547	72	111	10	335	283	0	Content		0	345	13270091	3212552027
13287	09:36:47.778	00:00:13.286	797	71,87505	502,05	0,6571559	0,6132405	496,2662	4,110217	0	59,23583	422,5522	0,4733917	0,6732323	580,2417	4,676569	0	34	66	462						Untertest2.avi	0	880	547	72	111	10	335	283	0	Content		-6	351	13286799	3212568735
13303	09:36:47.794	00:00:13.303	798	89,21649	597,4551	0,6661285	0,6143338	453,1194	3,860124	0	9,149343	496,4058	0,4758479	0,6713911	580,1075	4,677227	0	35	49	547						Untertest2.avi	0	880	547	72	111	-111	494	316	0	Content		-23	436	13303341	3212585277
13320	09:36:47.811	00:00:13.319	799	-1024	-768	-1	-1	-1	-1	4	-43,24948	612,4328	0,4784718	0,6696565	580,2051	4,711107	0	35	-43	612						Untertest2.avi	0	880	547	72	111	-111	494	316	0	Content		-115	501	13319963	3212601899
13337	09:36:47.828	00:00:13.336	800	-1024	-768	-1	-1	-1	-1	4	-1024	-768	-1	-1	-1	-1	4	35	0	0						Untertest2.avi	0	880	547	72	111	-111	494	316	0	Content		-72	-111	13336586	3212618522
13353	09:36:47.844	00:00:13.353	801	-1024	-768	-1	-1	-1	-1	4	-1024	-768	-1	-1	-1	-1	4	35	0	0						Untertest2.avi	0	880	547	72	111	-111	494	316	0	Content		-72	-111	13353202	3212635138
13370	09:36:47.861	00:00:13.369	802	-1024	-768	-1	-1	-1	-1	4	-1024	-768	-1	-1	-1	-1	4	35	0	0						Untertest2.avi	0	880	547	72	111	-111	494	316	0	Content		-72	-111	13369870	3212651806
13387	09:36:47.878	00:00:13.386	803	-1024	-768	-1	-1	-1	-1	4	-1024	-768	-1	-1	-1	-1	4	35	0	0						Untertest2.avi	0	880	547	72	111	-111	494	316	0	Content		-72	-111	13386537	3212668473
13403	09:36:47.894	00:00:13.403	804	-1024	-768	-1	-1	-1	-1	4	-1024	-768	-1	-1	-1	-1	4	35	0	0						Untertest2.avi	0	880	547	72	111	-111	494	316	0	Content		-72	-111	13403205	3212685141
13420	09:36:47.911	00:00:13.419	805	-1024	-768	-1	-1	-1	-1	4	-44,52685	612,662	0,4927342	0,644064	578,5245	4,720679	0	35	-45	613						Untertest2.avi	0	880	547	72	111	-111	494	316	0	Content		-117	502	13419827	3212701763
13436	09:36:47.927	00:00:13.436	806	-1024	-768	-1	-1	-1	-1	4	-37,05676	605,4875	0,4947047	0,6412476	578,4298	4,720559	0	35	-37	605						Untertest2.avi	0	880	547	72	111	-111	494	316	0	Content		-109	494	13436450	3212718386
13453	09:36:47.944	00:00:13.453	807	-1024	-768	-1	-1	-1	-1	4	-39,18587	612,9404	0,4964452	0,6389446	577,9933	4,734477	0	35	-39	613						Untertest2.avi	0	880	547	72	111	-111	494	316	0	Content		-111	502	13453199	3212735135
13470	09:36:47.961	00:00:13.469	808	-1024	-768	-1	-1	-1	-1	4	-48,138	605,5588	0,4981057	0,6369496	577,8252	4,738564	0	35	-48	606						Untertest2.avi	0	880	547	72	111	-111	494	316	0	Content		-120	495	13469822	3212751758
13486	09:36:47.977	00:00:13.486	809	-1024	-768	-1	-1	-1	-1	4	-38,89709	604,7683	0,4996854	0,6352032	577,598	4,783289	0	35	-39	605						Untertest2.avi	0	880	547	72	111	-111	494	316	0	Content		-111	494	13486447	3212768383
13503	09:36:47.994	00:00:13.503	810	-1024	-768	-1	-1	-1	-1	4	-32,99241	603,6055	0,5012689	0,6336402	577,1922	4,816416	0	35	-33	604						Untertest2.avi	0	880	547	72	111	-111	494	316	0	Content		-105	493	13503074	3212785010
13520	09:36:48.011	00:00:13.519	811	-1024	-768	-1	-1	-1	-1	4	-44,97923	613,1769	0,5028442	0,6321506	576,9045	4,788812	0	35	-45	613						Untertest2.avi	0	880	547	72	111	-111	494	316	0	Content		-117	502	13519822	3212801758
13537	09:36:48.028	00:00:13.536	812	-1024	-768	-1	-1	-1	-1	4	-50,44099	609,0331	0,5044326	0,6307753	576,6093	4,779777	0	35	-50	609						Untertest2.avi	0	880	547	72	111	-111	494	316	0	Content		-122	498	13536641	3212818577
13553	09:36:48.044	00:00:13.553	813	-1024	-768	-1	-1	-1	-1	4	-48,33052	602,3975	0,5059783	0,6292535	576,1715	4,874152	0	35	-48	602						Untertest2.avi	0	880	547	72	111	-111	494	316	0	Content		-120	491	13553445	3212835381
13570	09:36:48.061	00:00:13.570	814	-1024	-768	-1	-1	-1	-1	4	-18,8513	562,105	0,5074035	0,6265898	575,8969	4,913685	0	35	-19	562						Untertest2.avi	0	880	547	72	111	-111	494	316	0	Content		-91	451	13570070	3212852006
13586	09:36:48.077	00:00:13.586	815	135,3452	660,4152	0,7144514	0,6007261	376,9987	3,312424	0	-18,42588	509,13	0,5089458	0,6238527	575,6248	4,854735	0	35	58	585						Untertest2.avi	0	880	547	72	111	-111	494	316	0	Content		-14	474	13586443	3212868379
13603	09:36:48.094	00:00:13.603	816	-1024	-768	-1	-1	-1	-1	4	-16,18429	485,3651	0,5104567	0,6214957	575,4492	4,878244	0	35	-16	485						Untertest2.avi	0	880	547	72	111	-111	494	316	0	Content		-88	374	13603309	3212885245
13620	09:36:48.111	00:00:13.619	817	-1024	-768	-1	-1	-1	-1	4	-1024	-768	-1	-1	-1	-1	4		0	0						Untertest2.avi	0	880	547	72	111				0	Content		-72	-111	13619692	3212901628
13636	09:36:48.127	00:00:13.636	818	-1024	-768	-1	-1	-1	-1	4	-1024	-768	-1	-1	-1	-1	4		0	0						Untertest2.avi	0	880	547	72	111				0	Content		-72	-111	13636375	3212918311
13653	09:36:48.144	00:00:13.653	819	-1024	-768	-1	-1	-1	-1	4	-1024	-768	-1	-1	-1	-1	4		0	0						Untertest2.avi	0	880	547	72	111				0	Content		-72	-111	13653042	3212934978
13670	09:36:48.161	00:00:13.669	820	-1024	-768	-1	-1	-1	-1	4	-1024	-768	-1	-1	-1	-1	4		0	0						Untertest2.avi	0	880	547	72	111				0	Content		-72	-111	13669673	3212951609
13686	09:36:48.177	00:00:13.686	821	-1024	-768	-1	-1	-1	-1	4	-1024	-768	-1	-1	-1	-1	4		0	0						Untertest2.avi	0	880	547	72	111				0	Content		-72	-111	13686340	3212968276
13703	09:36:48.194	00:00:13.703	822	-1024	-768	-1	-1	-1	-1	4	-1024	-768	-1	-1	-1	-1	4		0	0						Untertest2.avi	0	880	547	72	111				0	Content		-72	-111	13703009	3212984945
13720	09:36:48.211	00:00:13.719	823	-1024	-768	-1	-1	-1	-1	4	-1024	-768	-1	-1	-1	-1	4		0	0						Untertest2.avi	0	880	547	72	111				0	Content		-72	-111	13719676	3213001612
13736	09:36:48.227	00:00:13.736	824	-1024	-768	-1	-1	-1	-1	4	-1024	-768	-1	-1	-1	-1	4		0	0						Untertest2.avi	0	880	547	72	111				0	Content		-72	-111	13736303	3213018239
13753	09:36:48.244	00:00:13.752	825	-1024	-768	-1	-1	-1	-1	4	-1024	-768	-1	-1	-1	-1	4		0	0						Untertest2.avi	0	880	547	72	111				0	Content		-72	-111	13752971	3213034907
13770	09:36:48.261	00:00:13.769	826	-1024	-768	-1	-1	-1	-1	4	-1024	-768	-1	-1	-1	-1	4		0	0						Untertest2.avi	0	880	547	72	111				0	Content		-72	-111	13769568	3213051504
13786	09:36:48.277	00:00:13.786	827	-1024	-768	-1	-1	-1	-1	4	-1024	-768	-1	-1	-1	-1	4		0	0						Untertest2.avi	0	880	547	72	111				0	Content		-72	-111	13786236	3213068172
13803	09:36:48.294	00:00:13.802	828	-1024	-768	-1	-1	-1	-1	4	-1024	-768	-1	-1	-1	-1	4		0	0						Untertest2.avi	0	880	547	72	111				0	Content		-72	-111	13802927	3213084863
13820	09:36:48.311	00:00:13.819	829	-1024	-768	-1	-1	-1	-1	4	-1024	-768	-1	-1	-1	-1	4		0	0						Untertest2.avi	0	880	547	72	111				0	Content		-72	-111	13819544	3213101480
13836	09:36:48.327	00:00:13.836	830	-1024	-768	-1	-1	-1	-1	4	-1024	-768	-1	-1	-1	-1	4		0	0						Untertest2.avi	0	880	547	72	111				0	Content		-72	-111	13836212	3213118148
13853	09:36:48.344	00:00:13.852	831	-1024	-768	-1	-1	-1	-1	4	-27,14839	482,9479	0,5270471	0,6117347	552,7377	4,673617	0	36	-27	483						Untertest2.avi	0	880	547	72	111	-71	327	383	0	Content		-99	372	13852797	3213134733
13870	09:36:48.361	00:00:13.869	832	-1024	-768	-1	-1	-1	-1	4	-27,47201	486,4599	0,5260923	0,6119855	556,912	4,807587	0	36	-27	486						Untertest2.avi	0	880	547	72	111	-71	327	383	0	Content		-99	375	13869672	3213151608
13886	09:36:48.377	00:00:13.886	833	-1024	-768	-1	-1	-1	-1	4	-18,81586	456,2936	0,5256062	0,611789	557,1498	4,750498	0	36	-19	456						Untertest2.avi	0	880	547	72	111	-71	327	383	0	Content		-91	345	13886295	3213168231
13903	09:36:48.394	00:00:13.903	834	-1024	-768	-1	-1	-1	-1	4	-1024	-768	-1	-1	-1	-1	4	36	0	0						Untertest2.avi	0	880	547	72	111	-71	327	383	0	Content		-72	-111	13903042	3213184978
13920	09:36:48.411	00:00:13.919	835	-1024	-768	-1	-1	-1	-1	4	-1024	-768	-1	-1	-1	-1	4	36	0	0						Untertest2.avi	0	880	547	72	111	-71	327	383	0	Content		-72	-111	13919600	3213201536
13936	09:36:48.427	00:00:13.936	836	-1024	-768	-1	-1	-1	-1	4	-1024	-768	-1	-1	-1	-1	4	36	0	0						Untertest2.avi	0	880	547	72	111	-71	327	383	0	Content		-72	-111	13936267	3213218203
13953	09:36:48.444	00:00:13.953	837	-1024	-768	-1	-1	-1	-1	4	-1,69301	431,9422	0,5284695	0,6136558	537,0848	4,622429	0	36	-2	432						Untertest2.avi	0	880	547	72	111	-71	327	383	0	Content		-74	321	13953043	3213234979
13969	09:36:48.460	00:00:13.969	838	-1024	-768	-1	-1	-1	-1	4	13,76896	442,6438	0,5282486	0,6143237	535,9598	4,694787	0	36	14	443						Untertest2.avi	0	880	547	72	111	-71	327	383	0	Content		-58	332	13969416	3213251352
13986	09:36:48.477	00:00:13.986	839	-1024	-768	-1	-1	-1	-1	4	11,91451	439,0416	0,5270044	0,6148477	539,9988	4,620883	0	36	12	439						Untertest2.avi	0	880	547	72	111	-71	327	383	0	Content		-60	328	13986039	3213267975
14003	09:36:48.494	00:00:14.002	840	-1024	-768	-1	-1	-1	-1	4	9,357357	436,704	0,526395	0,6152127	540,6973	4,650174	0	36	9	437						Untertest2.avi	0	880	547	72	111	-71	327	383	0	Content		-63	326	14002789	3213284725
14019	09:36:48.510	00:00:14.019	841	-1024	-768	-1	-1	-1	-1	4	-9,117185	449,7266	0,5255135	0,6154752	542,6049	4,662799	0	36	-9	450						Untertest2.avi	0	880	547	72	111	-71	327	383	0	Content		-81	339	14019411	3213301347
14036	09:36:48.527	00:00:14.036	842	-1024	-768	-1	-1	-1	-1	4	1,577842	422,9	0,5248135	0,6155985	543,4614	4,751836	0	36	2	423						Untertest2.avi	0	880	547	72	111	-71	327	383	0	Content		-70	312	14036035	3213317971
14053	09:36:48.544	00:00:14.052	843	-1024	-768	-1	-1	-1	-1	4	-4,418545	432,6692	0,5242609	0,6156589	542,7507	4,650426	0	36	-4	433						Untertest2.avi	0	880	547	72	111	-71	327	383	0	Content		-76	322	14052902	3213334838
14069	09:36:48.560	00:00:14.069	844	-1024	-768	-1	-1	-1	-1	4	3,92282	421,673	0,5234665	0,615818	543,08	4,794311	0	36	4	422						Untertest2.avi	0	880	547	72	111	-71	327	383	0	Content		-68	311	14069409	3213351345
14086	09:36:48.577	00:00:14.086	845	-1024	-768	-1	-1	-1	-1	4	-1,472202	441,5139	0,5227268	0,6160481	543,0766	4,649154	0	36	-1	442						Untertest2.avi	0	880	547	72	111	-71	327	383	0	Content		-73	331	14086034	3213367970
14103	09:36:48.594	00:00:14.102	846	-1024	-768	-1	-1	-1	-1	4	-9,164173	421,3895	0,5222055	0,6164724	542,0582	4,800771	0	36	-9	421						Untertest2.avi	0	880	547	72	111	-71	327	383	0	Content		-81	310	14102780	3213384716
14120	09:36:48.611	00:00:14.119	847	-1024	-768	-1	-1	-1	-1	4	9,340799	427,8962	0,5218163	0,6168801	540,4077	4,824508	0	36	9	428						Untertest2.avi	0	880	547	72	111	-71	327	383	0	Content		-63	317	14119528	3213401464
14136	09:36:48.627	00:00:14.136	848	-1024	-768	-1	-1	-1	-1	4	-0,3238309	450,4528	0,5216138	0,6175056	537,6513	4,658985	0	36	0	450						Untertest2.avi	0	880	547	72	111	-71	327	383	0	Content		-72	339	14136028	3213417964
14153	09:36:48.644	00:00:14.152	849	-1024	-768	-1	-1	-1	-1	4	7,283097	446,006	0,5214579	0,6180485	534,6374	4,77749	0	36	7	446						Untertest2.avi	0	880	547	72	111	-71	327	383	0	Content		-65	335	14152893	3213434829
14170	09:36:48.661	00:00:14.169	850	-1024	-768	-1	-1	-1	-1	4	15,5896	443,2318	0,5196706	0,6186008	540,3525	4,879547	0	36	16	443						Untertest2.avi	0	880	547	72	111	-71	327	383	0	Content		-56	332	14169528	3213451464
14186	09:36:48.677	00:00:14.186	851	-1024	-768	-1	-1	-1	-1	4	0,06584522	434,4411	0,5190483	0,6194451	540,691	4,86588	0	36	0	434						Untertest2.avi	0	880	547	72	111	-71	327	383	0	Content		-72	323	14186274	3213468210
14203	09:36:48.694	00:00:14.202	852	-1024	-768	-1	-1	-1	-1	4	32,84339	418,6429	0,5178328	0,6197882	543,3129	4,863159	0	36	33	419						Untertest2.avi	0	880	547	72	111	-71	327	383	0	Content		-39	308	14202645	3213484581
14219	09:36:48.710	00:00:14.219	853	79,90017	477,2715	0,7008473	0,6049057	488,9239	4,445601	0	48,63088	377,0385	0,5128668	0,6186094	561,9207	4,972256	0	36	64	427						Untertest2.avi	0	880	547	72	111	-71	327	383	0	Content		-8	316	14219271	3213501207
14236	09:36:48.727	00:00:14.235	854	95,05203	401,3204	0,6972225	0,6023902	504,7564	4,673357	0	53,93821	295,7579	0,5098712	0,6170667	571,8601	4,992329	0	37	74	349						Untertest2.avi	0	880	547	72	111	42	224	183	0	Content		2	238	14235895	3213517831
14253	09:36:48.744	00:00:14.252	855	95,05203	401,3204	0,6960602	0,6013879	508,3618	4,673357	0	87,34827	277,3441	0,5095739	0,6166444	569,6277	5,120243	0	37	91	339						Untertest2.avi	0	880	547	72	111	42	224	183	0	Content		19	228	14252763	3213534699
14269	09:36:48.760	00:00:14.269	856	100,4605	401,6254	0,6956953	0,6005199	506,1208	4,67446	0	136,7528	275,177	0,5087242	0,6166652	570,5267	5,07871	0	37	119	338						Untertest2.avi	0	880	547	72	111	42	224	183	0	Content		47	227	14269270	3213551206
14286	09:36:48.777	00:00:14.285	857	106,1316	393,7015	0,6945276	0,6002074	509,3358	4,708703	0	122,5582	272,9838	0,5078192	0,6169972	570,5474	5,011904	0	37	114	333						Untertest2.avi	0	880	547	72	111	42	224	183	0	Content		42	222	14285892	3213567828
14303	09:36:48.794	00:00:14.302	858	-1024	-768	-1	-1	-1	-1	4	114,8971	252,9875	0,5068392	0,6176021	570,297	4,924466	0	37	115	253						Untertest2.avi	0	880	547	72	111	42	224	183	0	Content		43	142	14302566	3213584502
14319	09:36:48.810	00:00:14.319	859	-1024	-768	-1	-1	-1	-1	4	-1024	-768	-1	-1	-1	-1	4	37	0	0						Untertest2.avi	0	880	547	72	111	42	224	183	0	Content		-72	-111	14319220	3213601156
14336	09:36:48.827	00:00:14.335	860	-1024	-768	-1	-1	-1	-1	4	-1024	-768	-1	-1	-1	-1	4	37	0	0						Untertest2.avi	0	880	547	72	111	42	224	183	0	Content		-72	-111	14335887	3213617823
14353	09:36:48.844	00:00:14.352	861	109,4626	329,1769	0,6847965	0,5992587	557,5685	5,14495	0	117,0388	265,3414	0,5033902	0,6203805	570,1164	5,008291	0	37	113	297						Untertest2.avi	0	880	547	72	111	42	224	183	0	Content		41	186	14352513	3213634449
14369	09:36:48.860	00:00:14.369	862	-1024	-768	-1	-1	-1	-1	4	-1024	-768	-1	-1	-1	-1	4	37	0	0						Untertest2.avi	0	880	547	72	111	42	224	183	0	Content		-72	-111	14369198	3213651134
14386	09:36:48.877	00:00:14.385	863	-1024	-768	-1	-1	-1	-1	4	-1024	-768	-1	-1	-1	-1	4	37	0	0						Untertest2.avi	0	880	547	72	111	42	224	183	0	Content		-72	-111	14385866	3213667802
14403	09:36:48.894	00:00:14.402	864	376,2285	442,0032	0,6734236	0,6025504	554,5204	5,307755	0	332,3274	333,5202	0,4961355	0,6265438	569,4587	4,790648	0	37	354	388						Untertest2.avi	0	880	547	72	111	42	224	183	0	Content		282	277	14402509	3213684445
14419	09:36:48.910	00:00:14.419	865	473,5911	528,6172	0,6694509	0,6056432	554,3146	5,325219	0	355,7804	501,51	0,4934105	0,6297172	574,5695	5,228703	0	38	415	515						Untertest2.avi	0	880	547	72	111	493	592	533	0	Content		343	404	14419139	3213701075
14436	09:36:48.927	00:00:14.435	866	529,7861	628,1088	0,6659408	0,6082659	554,1124	5,317026	0	398,0716	581,4975	0,4923556	0,6324321	571,6428	5,183	0	38	464	605						Untertest2.avi	0	880	547	72	111	493	592	533	0	Content		392	494	14435761	3213717697
14453	09:36:48.944	00:00:14.452	867	641,8708	679,1586	0,6633549	0,6096546	554,1011	5,25528	0	414,6633	633,2822	0,4907248	0,6340271	572,9247	5,193224	0	38	528	656						Untertest2.avi	0	880	547	72	111	493	592	533	0	Content		456	545	14452506	3213734442
14469	09:36:48.960	00:00:14.469	868	673,9511	717,0394	0,6618837	0,6103796	553,9125	5,240239	0	421,2568	677,3361	0,4901531	0,6351147	570,8098	5,088289	0	38	548	697						Untertest2.avi	0	880	547	72	111	493	592	533	0	Content		476	586	14469173	3213751109
14486	09:36:48.977	00:00:14.485	869	686,6157	727,9144	0,6613371	0,6102555	553,6423	5,217108	0	441,4232	682,5978	0,4890501	0,6354241	573,4668	5,094801	0	38	564	705						Untertest2.avi	0	880	547	72	111	493	592	533	0	Content		492	594	14485756	3213767692
14503	09:36:48.994	00:00:14.502	870	691,3759	732,416	0,661288	0,6098554	553,3929	5,143578	0	439,1363	684,3165	0,4888924	0,6354982	572,2329	5,063169	0	38	565	708						Untertest2.avi	0	880	547	72	111	493	592	533	0	Content		493	597	14502508	3213784444
14519	09:36:49.010	00:00:14.519	871	687,3311	725,3929	0,6614427	0,6095079	553,0895	5,145474	0	431,4189	679,6197	0,4890173	0,6354238	570,4921	4,993162	0	38	559	703						Untertest2.avi	0	880	547	72	111	493	592	533	0	Content		487	592	14519130	3213801066
14536	09:36:49.027	00:00:14.535	872	695,5571	725,9368	0,6616949	0,6092151	552,8064	5,075531	0	439,2178	680,9698	0,4889164	0,6353045	570,4921	5,031094	0	38	567	703						Untertest2.avi	0	880	547	72	111	493	592	533	0	Content		495	592	14535756	3213817692
14552	09:36:49.043	00:00:14.552	873	696,6259	726,7823	0,6620146	0,6089062	552,5496	5,010582	0	431,3087	680,2315	0,4888918	0,6351039	570,4921	4,842078	0	38	564	704						Untertest2.avi	0	880	547	72	111	493	592	533	0	Content		492	593	14552378	3213834314
14569	09:36:49.060	00:00:14.569	874	687,0144	725,3575	0,6622201	0,6086954	552,215	4,972081	0	433,3945	685,27	0,4891109	0,6349698	569,0658	4,86899	0	38	560	705						Untertest2.avi	0	880	547	72	111	493	592	533	0	Content		488	594	14569002	3213850938
14586	09:36:49.077	00:00:14.585	875	686,4712	718,1812	0,662326	0,6085995	551,8598	4,89563	0	431,7586	677,748	0,4890049	0,6350752	569,0658	4,818915	0	38	559	698						Untertest2.avi	0	880	547	72	111	493	592	533	0	Content		487	587	14585750	3213867686
14602	09:36:49.093	00:00:14.602	876	687,7706	725,2769	0,6624049	0,6084893	551,705	4,878544	0	432,6073	689,9598	0,4890129	0,6352487	567,8952	4,73319	0	38	560	708						Untertest2.avi	0	880	547	72	111	493	592	533	0	Content		488	597	14602376	3213884312
14619	09:36:49.110	00:00:14.619	877	687,6429	719,2119	0,6624331	0,6083773	551,3855	4,764375	0	443,1457	676,4242	0,4885477	0,6354247	569,0435	4,6723	0	38	565	698						Untertest2.avi	0	880	547	72	111	493	592	533	0	Content		493	587	14619140	3213901076
14636	09:36:49.127	00:00:14.635	878	683,5485	726,1019	0,6624509	0,6083225	551,066	4,747246	0	430,942	680,6033	0,4888077	0,635709	566,5117	4,584808	0	38	557	703						Untertest2.avi	0	880	547	72	111	493	592	533	0	Content		485	592	14635747	3213917683
14652	09:36:49.143	00:00:14.652	879	687,8369	726,177	0,6624855	0,6082582	550,8182	4,684008	0	436,2584	685,066	0,4882114	0,6359807	568,3309	4,552709	0	38	562	706						Untertest2.avi	0	880	547	72	111	493	592	533	0	Content		490	595	14652371	3213934307
14669	09:36:49.160	00:00:14.668	880	688,6904	718,1026	0,6625208	0,6082064	550,5504	4,606189	0	438,0624	675,8005	0,4880477	0,6361614	568,2277	4,463443	0	38	563	697						Untertest2.avi	0	880	547	72	111	493	592	533	0	Content		491	586	14668996	3213950932
14686	09:36:49.177	00:00:14.685	881	645,7127	724,2285	0,6623471	0,6083424	551,5916	4,571787	0	426,9213	688,0557	0,4880692	0,6362687	566,9293	4,401809	0	38	536	706						Untertest2.avi	0	880	547	72	111	493	592	533	0	Content		464	595	14685622	3213967558
14702	09:36:49.193	00:00:14.702	882	687,3315	720,1371	0,6626343	0,6081651	549,6721	4,533906	0	441,7492	682,5814	0,4872889	0,6363625	570,2313	4,407529	0	38	565	701						Untertest2.avi	0	880	547	72	111	493	592	533	0	Content		493	590	14702368	3213984304
14719	09:36:49.210	00:00:14.718	883	689,9117	719,0726	0,662744	0,6080803	549,2736	4,392935	0	443,4055	679,6853	0,4876821	0,6363264	567,3501	4,319892	0	38	567	699						Untertest2.avi	0	880	547	72	111	493	592	533	0	Content		495	588	14718994	3214000930
14736	09:36:49.227	00:00:14.735	884	693,2166	726,8396	0,662842	0,6080112	548,7146	4,410141	0	448,7996	670,6081	0,4876619	0,6362594	566,6042	4,298547	0	38	571	699						Untertest2.avi	0	880	547	72	111	493	592	533	0	Content		499	588	14735616	3214017552
14752	09:36:49.243	00:00:14.752	885	728,7297	707,8253	0,662924	0,6079163	548,3953	4,311794	0	495,3274	676,7123	0,4881803	0,636043	563,0752	4,286512	0	38	612	692						Untertest2.avi	0	880	547	72	111	493	592	533	0	Content		540	581	14752240	3214034176
14769	09:36:49.260	00:00:14.768	886	684,3123	723,3279	0,6630177	0,6076294	547,9215	4,285608	0	477,0836	677,6248	0,4881572	0,6356142	562,8092	4,20209	0	38	581	700						Untertest2.avi	0	880	547	72	111	493	592	533	0	Content		509	589	14768991	3214050927
14786	09:36:49.277	00:00:14.785	887	689,3538	727,4738	0,6630026	0,6068854	547,6283	4,227902	0	440,0872	679,2967	0,4869664	0,6348928	568,7307	4,163245	0	38	565	703						Untertest2.avi	0	880	547	72	111	493	592	533	0	Content		493	592	14785615	3214067551
14802	09:36:49.293	00:00:14.802	888	689,397	730,1651	0,6628631	0,605602	547,294	4,144953	0	483,2266	680,5646	0,4879257	0,6332409	562,1192	4,133386	0	38	586	705						Untertest2.avi	0	880	547	72	111	493	592	533	0	Content		514	594	14802238	3214084174
14819	09:36:49.310	00:00:14.818	889	702,273	723,7394	0,6627315	0,6037644	547,1418	4,134226	0	489,8933	680,6208	0,4877587	0,6311265	562,2999	4,091954	0	38	596	702						Untertest2.avi	0	880	547	72	111	493	592	533	0	Content		524	591	14818988	3214100924
14836	09:36:49.327	00:00:14.835	890	699,1112	725,6383	0,6626831	0,6013277	546,9083	4,09868	0	489,093	668,0673	0,4877194	0,6285939	562,1867	4,18042	0	38	594	697						Untertest2.avi	0	880	547	72	111	493	592	533	0	Content		522	586	14835613	3214117549
14852	09:36:49.343	00:00:14.852	891	695,7337	725,2549	0,662756	0,5985038	546,4296	4,083972	0	478,295	687,4557	0,4878392	0,6256425	561,8677	4,06163	0	38	587	706						Untertest2.avi	0	880	547	72	111	493	592	533	0	Content		515	595	14852237	3214134173
14869	09:36:49.360	00:00:14.868	892	692,4856	733,6111	0,6628554	0,5953057	546,43	4,043254	0	483,5604	684,7517	0,4879753	0,6224378	561,853	4,018762	0	38	588	709						Untertest2.avi	0	880	547	72	111	493	592	533	0	Content		516	598	14868863	3214150799
14885	09:36:49.376	00:00:14.885	893	692,8177	728,6978	0,6630116	0,5921054	546,1848	4,053761	0	485,3897	695,0802	0,4882007	0,6191739	561,9058	4,052877	0	38	589	712						Untertest2.avi	0	880	547	72	111	493	592	533	0	Content		517	601	14885484	3214167420
14902	09:36:49.393	00:00:14.902	894	711,3418	737,5703	0,6632737	0,5893265	546,153	3,973783	0	483,0647	689,9658	0,4884394	0,6163712	561,8155	4,0537	0	38	597	714						Untertest2.avi	0	880	547	72	111	493	592	533	0	Content		525	603	14902236	3214184172
14919	09:36:49.410	00:00:14.918	895	702,5933	733,6352	0,6635261	0,5870795	545,7315	4,030323	0	504,266	687,6528	0,4887869	0,6139876	561,7343	4,043546	0	38	603	711						Untertest2.avi	0	880	547	72	111	493	592	533	0	Content		531	600	14918858	3214200794
14935	09:36:49.426	00:00:14.935	896	692,5833	729,2645	0,6637998	0,5855771	545,7902	4,064911	0	493,5081	693,498	0,4889883	0,6123454	561,7499	3,968501	0	38	593	711						Untertest2.avi	0	880	547	72	111	493	592	533	0	Content		521	600	14935480	3214217416
14952	09:36:49.443	00:00:14.952	897	718,8076	700,1257	0,6640694	0,5843799	545,5269	3,91928	0	499,1214	657,0475	0,4893331	0,6108483	561,7381	4,025924	0	39	609	679						Untertest2.avi	0	880	547	72	111	534	550	233	0	Content		537	568	14952116	3214234052
14969	09:36:49.460	00:00:14.968	898	690,3203	671,5024	0,6645892	0,5843602	545,3702	4,04448	0	487,9532	638,5516	0,4895591	0,6106584	561,5679	3,93117	0	39	589	655						Untertest2.avi	0	880	547	72	111	534	550	233	0	Content		517	544	14968728	3214250664
14985	09:36:49.476	00:00:14.985	899	701,6936	689,7391	0,6651145	0,5855377	545,447	3,947709	0	503,2897	636,6663	0,4898943	0,6114138	561,5833	3,986751	0	39	602	663						Untertest2.avi	0	880	547	72	111	534	550	233	0	Content		530	552	14985479	3214267415
15002	09:36:49.493	00:00:15.002	900	708,4552	685,5496	0,6655154	0,5868537	545,2765	3,970181	0	505,3267	641,4531	0,4902517	0,6121671	561,5818	3,987872	0	39	607	664						Untertest2.avi	0	880	547	72	111	534	550	233	0	Content		535	553	15002116	3214284052
15019	09:36:49.510	00:00:15.018	901	704,954	681,9132	0,6658767	0,5879552	545,2637	4,037005	0	506,9709	638,3975	0,4904919	0,6128607	561,5892	3,97422	0	39	606	660						Untertest2.avi	0	880	547	72	111	534	550	233	0	Content		534	549	15018726	3214300662
15035	09:36:49.526	00:00:15.035	902	717,8279	684,6466	0,666075	0,5888015	545,3382	3,951126	0	512,371	640,0698	0,4906736	0,6133399	561,5232	4,020189	0	39	615	662						Untertest2.avi	0	880	547	72	111	534	550	233	0	Content		543	551	15035476	3214317412
15052	09:36:49.543	00:00:15.052	903	707,9218	682,6451	0,6660694	0,5893425	545,265	3,990036	0	502,4572	647,2794	0,4906321	0,6136779	561,6531	4,027099	0	39	605	665						Untertest2.avi	0	880	547	72	111	534	550	233	0	Content		533	554	15052112	3214334048
15069	09:36:49.560	00:00:15.068	904	715,8226	690,6934	0,6659042	0,5896463	545,3182	3,956698	0	504,785	651,4765	0,4904067	0,6140592	561,7502	4,045956	0	39	610	671						Untertest2.avi	0	880	547	72	111	534	550	233	0	Content		538	560	15068723	3214350659
15085	09:36:49.576	00:00:15.085	905	719,946	682,335	0,6654649	0,5900584	545,3046	3,982818	0	495,1663	636,312	0,4899788	0,614622	561,7299	4,026339	0	39	608	659						Untertest2.avi	0	880	547	72	111	534	550	233	0	Content		536	548	15085348	3214367284
15102	09:36:49.593	00:00:15.102	906	702,6414	682,7537	0,6648543	0,5905187	545,2441	4,057972	0	506,2433	641,9895	0,4893923	0,6155258	561,7899	4,03916	0	39	604	662						Untertest2.avi	0	880	547	72	111	534	550	233	0	Content		532	551	15102110	3214384046
15119	09:36:49.610	00:00:15.118	907	701,7826	680,9359	0,6640791	0,5912667	545,3653	4,125477	0	507,3522	638,2922	0,4887243	0,6165343	561,9253	4,1182	0	39	605	660						Untertest2.avi	0	880	547	72	111	534	550	233	0	Content		533	549	15118720	3214400656
15135	09:36:49.626	00:00:15.135	908	702,9483	690,7034	0,663456	0,5920526	545,3126	4,09555	0	500,2774	629,9608	0,4880007	0,6177918	561,8336	4,074528	0	39	602	660						Untertest2.avi	0	880	547	72	111	534	550	233	0	Content		530	549	15135343	3214417279
15152	09:36:49.643	00:00:15.151	909	698,7602	677,0628	0,6628069	0,5931163	545,3251	4,14215	0	504,0374	644,264	0,4874095	0,6190766	561,7712	4,077889	0	39	601	661						Untertest2.avi	0	880	547	72	111	534	550	233	0	Content		529	550	15151968	3214433904
15169	09:36:49.660	00:00:15.168	910	719,4286	675,1943	0,6617854	0,5940292	545,3908	4,133057	0	526,7311	636,2677	0,4864051	0,6203938	561,8877	4,101572	0	39	623	656						Untertest2.avi	0	880	547	72	111	534	550	233	0	Content		551	545	15168716	3214450652
15185	09:36:49.676	00:00:15.185	911	776,7659	635,3563	0,6601186	0,5942886	545,4835	4,110634	0	586,1285	604,2691	0,4848429	0,6208418	561,9555	4,191677	0	40	681	620						Untertest2.avi	0	880	547	72	111	697	446	317	0	Content		609	509	15185341	3214467277
15202	09:36:49.693	00:00:15.201	912	839,8618	592,4393	0,6587633	0,5950125	545,5998	4,128331	0	654,2045	567,1105	0,4835092	0,621784	561,8813	4,119713	0	40	747	580						Untertest2.avi	0	880	547	72	111	697	446	317	0	Content		675	469	15201965	3214483901
15219	09:36:49.710	00:00:15.218	913	867,2845	577,1714	0,6583794	0,5960027	545,7019	4,139352	0	686,236	544,6826	0,4828409	0,6230782	561,9307	4,156188	0	40	777	561						Untertest2.avi	0	880	547	72	111	697	446	317	0	Content		705	450	15218749	3214500685
15236	09:36:49.727	00:00:15.235	914	868,4812	569,3047	0,6586367	0,5972368	545,5942	4,154345	0	695,1729	530,7243	0,4827028	0,6246907	561,7029	4,103607	0	40	782	550						Untertest2.avi	0	880	547	72	111	697	446	317	0	Content		710	439	15235500	3214517436
15252	09:36:49.743	00:00:15.252	915	863,4244	573,0617	0,6587856	0,5983691	545,1809	4,212019	0	675,5194	540,2469	0,4827202	0,6260828	561,4617	4,194881	0	40	769	557						Untertest2.avi	0	880	547	72	111	697	446	317	0	Content		697	446	15252126	3214534062
15269	09:36:49.760	00:00:15.268	916	855,392	572,1261	0,6588374	0,5989798	544,9917	4,23349	0	676,2079	540,7996	0,4826751	0,6270948	561,351	4,161527	0	40	766	556						Untertest2.avi	0	880	547	72	111	697	446	317	0	Content		694	445	15268750	3214550686
15285	09:36:49.776	00:00:15.285	917	850,0934	573,5118	0,6588619	0,5993152	544,8853	4,274459	0	671,6831	540,3709	0,4825931	0,6277641	561,1984	4,220802	0	40	761	557						Untertest2.avi	0	880	547	72	111	697	446	317	0	Content		689	446	15285372	3214567308
15302	09:36:49.793	00:00:15.302	918	859,1319	566,85	0,6588784	0,5996194	544,7831	4,21083	0	681,9478	535,9424	0,4825006	0,6285783	560,9321	4,218284	0	40	771	551						Untertest2.avi	0	880	547	72	111	697	446	317	0	Content		699	440	15302121	3214584057
15319	09:36:49.810	00:00:15.318	919	855,7053	577,8812	0,6588614	0,5996446	544,6398	4,249011	0	673,1273	537,9544	0,4824063	0,6290993	560,6523	4,213713	0	40	764	558						Untertest2.avi	0	880	547	72	111	697	446	317	0	Content		692	447	15318746	3214600682
15335	09:36:49.826	00:00:15.335	920	856,1578	573,7238	0,6588208	0,5994231	544,4938	4,265373	0	687,7603	539,2582	0,482344	0,629427	560,5404	4,180787	0	40	772	556						Untertest2.avi	0	880	547	72	111	697	446	317	0	Content		700	445	15335370	3214617306
15352	09:36:49.843	00:00:15.351	921	858,864	572,3031	0,6588181	0,5992556	544,135	4,274678	0	689,8987	540,2758	0,482283	0,6297004	560,2733	4,232214	0	40	774	556						Untertest2.avi	0	880	547	72	111	697	446	317	0	Content		702	445	15351995	3214633931
15369	09:36:49.860	00:00:15.368	922	855,8921	569,4452	0,6587875	0,5991044	543,9313	4,273245	0	677,6237	541,2566	0,48219	0,6301068	560,0024	4,25808	0	40	767	555						Untertest2.avi	0	880	547	72	111	697	446	317	0	Content		695	444	15368744	3214650680
15385	09:36:49.876	00:00:15.385	923	853,551	566,017	0,6586027	0,5988766	543,6479	4,294351	0	685,1676	534,7859	0,4820241	0,6304995	559,7913	4,271308	0	40	769	550						Untertest2.avi	0	880	547	72	111	697	446	317	0	Content		697	439	15385366	3214667302
15402	09:36:49.893	00:00:15.401	924	855,6194	579,1424	0,6583495	0,5984632	543,3273	4,335937	0	682,387	541,1154	0,4817369	0,6307951	559,455	4,291794	0	40	769	560						Untertest2.avi	0	880	547	72	111	697	446	317	0	Content		697	449	15401991	3214683927
15419	09:36:49.910	00:00:15.418	925	858,6368	571,0005	0,6578851	0,5976737	543,0334	4,270805	0	668,0941	538,2985	0,4813496	0,6308048	559,3173	4,318086	0	40	763	555						Untertest2.avi	0	880	547	72	111	697	446	317	0	Content		691	444	15418615	3214700551
15435	09:36:49.926	00:00:15.435	926	866,121	582,4631	0,6572176	0,5964876	542,6025	4,285779	0	679,3212	544,7534	0,4807583	0,6305305	559,0418	4,268993	0	40	773	564						Untertest2.avi	0	880	547	72	111	697	446	317	0	Content		701	453	15435364	3214717300
15452	09:36:49.943	00:00:15.451	927	859,786	579,0168	0,6563155	0,5949265	542,2781	4,310285	0	636,0688	553,8572	0,4800335	0,6299881	558,7107	4,294914	0	40	748	566						Untertest2.avi	0	880	547	72	111	697	446	317	0	Content		676	455	15451990	3214733926
15469	09:36:49.960	00:00:15.468	928	865,2291	587,2455	0,6552613	0,5929246	541,9205	4,28617	0	745,0281	564,2109	0,4791032	0,6291291	558,5089	4,018007	0	40	805	576						Untertest2.avi	0	880	547	72	111	697	446	317	0	Content		733	465	15468612	3214750548
15485	09:36:49.976	00:00:15.485	929	869,9467	585,9262	0,6539241	0,5905644	541,2667	4,283806	0	740,2435	571,568	0,4779644	0,6279549	558,1241	3,963531	0	40	805	579						Untertest2.avi	0	880	547	72	111	697	446	317	0	Content		733	468	15485255	3214767191
15502	09:36:49.993	00:00:15.501	930	934,8845	580,9067	0,6512752	0,5878419	541,012	4,303843	0	773,3682	579,1885	0,4755991	0,6263322	558,0582	4,094814	0	41	854	580						Untertest2.avi	0	880	547	72	111	906	447	350	0	Content		782	469	15501990	3214783926
15519	09:36:50.010	00:00:15.518	931	1029,151	565,3874	0,6481792	0,5845817	541,33	4,265589	0	877,5126	568,8329	0,4728498	0,6241453	558,1642	3,975745	0	41	953	567						Untertest2.avi	0	880	547	72	111	906	447	350	0	Content		881	456	15518615	3214800551
15535	09:36:50.026	00:00:15.535	932	1090,701	548,9677	0,6458604	0,5814064	541,1015	4,273522	0	929,1134	570,8101	0,4707438	0,6221908	557,8697	3,860525	0	41	1010	560						Untertest2.avi	0	880	547	72	111	906	447	350	0	Content		938	449	15535242	3214817178
15552	09:36:50.043	00:00:15.551	933	1107,777	549,8351	0,6440637	0,5785497	540,4257	4,203867	0	937,7999	551,1881	0,4689879	0,6205872	557,3564	3,811071	0	41	1023	551						Untertest2.avi	0	880	547	72	111	906	447	350	0	Content		951	440	15551865	3214833801
15569	09:36:50.060	00:00:15.568	934	1100,144	549,5916	0,6425226	0,5759122	539,7056	4,2399	0	937,2264	526,2972	0,4675519	0,6191879	556,8156	4,073672	0	41	1019	538						Untertest2.avi	0	880	547	72	111	906	447	350	0	Content		947	427	15568613	3214850549
15585	09:36:50.076	00:00:15.585	935	1078,551	552,1808	0,6408572	0,5736654	538,4891	4,254427	0	879,0388	508,9489	0,4662271	0,6180355	556,1577	4,199584	0	41	979	531						Untertest2.avi	0	880	547	72	111	906	447	350	0	Content		907	420	15585242	3214867178
15602	09:36:50.093	00:00:15.601	936	1069,154	551,7308	0,6396621	0,5717052	537,6656	4,256864	0	878,8986	512,8346	0,4652011	0,6171694	555,5691	4,194421	0	41	974	532						Untertest2.avi	0	880	547	72	111	906	447	350	0	Content		902	421	15601863	3214883799
15618	09:36:50.109	00:00:15.618	937	1075,311	560,6089	0,6387421	0,5702091	536,831	4,248278	0	879,7442	504,287	0,4643237	0,6165705	554,9821	4,157421	0	41	978	532						Untertest2.avi	0	880	547	72	111	906	447	350	0	Content		906	421	15618488	3214900424
15635	09:36:50.126	00:00:15.635	938	1077,191	551,9406	0,638002	0,5687284	536,0015	4,171289	0	902,4337	521,4797	0,4636465	0,6158715	554,2476	4,072497	0	41	990	537						Untertest2.avi	0	880	547	72	111	906	447	350	0	Content		918	426	15635243	3214917179
15652	09:36:50.143	00:00:15.651	939	1083,521	546,048	0,6375382	0,5672461	535,1256	4,187438	0	929,6257	570,4232	0,4632065	0,6151624	553,6348	3,762192	0	41	1007	558						Untertest2.avi	0	880	547	72	111	906	447	350	0	Content		935	447	15651864	3214933800
15668	09:36:50.159	00:00:15.668	940	1076,443	557,5579	0,6372904	0,5658227	534,4383	4,226106	0	901,1716	580,7272	0,4630049	0,6144785	552,8916	3,747672	0	41	989	569						Untertest2.avi	0	880	547	72	111	906	447	350	0	Content		917	458	15668486	3214950422
15685	09:36:50.176	00:00:15.685	941	939,9892	593,9918	0,6445864	0,5644941	488,0095	3,817699	0	828,7991	523,6863	0,4646431	0,6138578	544,7596	4,030595	0	41	884	559						Untertest2.avi	0	880	547	72	111	906	447	350	0	Content		812	448	15685242	3214967178
15702	09:36:50.193	00:00:15.701	942	1091,693	557,0615	0,6376925	0,5631422	533,1385	4,202918	0	917,9669	579,8631	0,463348	0,6129612	551,7432	3,7682	0	41	1005	568						Untertest2.avi	0	880	547	72	111	906	447	350	0	Content		933	457	15701861	3214983797
15718	09:36:50.209	00:00:15.718	943	946,5458	604,126	0,6456926	0,5620842	484,9743	3,802336	0	835,9211	518,2844	0,4650394	0,6123723	545,1707	4,09234	0	41	891	561						Untertest2.avi	0	880	547	72	111	906	447	350	0	Content		819	450	15718485	3215000421
15735	09:36:50.226	00:00:15.735	944	1084,262	557,554	0,6386497	0,5609044	531,8121	4,155225	0	825,834	516,6249	0,465942	0,6117104	542,6664	4,089491	0	41	955	537						Untertest2.avi	0	880	547	72	111	906	447	350	0	Content		883	426	15735111	3215017047
15752	09:36:50.243	00:00:15.751	945	1091,776	564,3711	0,6391031	0,5598585	531,2838	4,212491	0	825,4644	516,3484	0,4664185	0,611195	542,1306	4,046221	0	41	959	540						Untertest2.avi	0	880	547	72	111	906	447	350	0	Content		887	429	15751861	3215033797
15768	09:36:50.259	00:00:15.768	946	1169,879	571,6927	0,6396642	0,5587652	531,3729	4,297296	0	845,9668	516,5472	0,4670149	0,6108466	538,6174	3,999117	0	41	1008	544						Untertest2.avi	0	880	547	72	111	906	447	350	0	Content		936	433	15768481	3215050417
15785	09:36:50.276	00:00:15.785	947	1102,991	585,8917	0,6202059	0,5575801	467,2169	3,694134	0	901,8422	521,5662	0,468248	0,6103117	530,2445	3,984067	0	41	1002	554						Untertest2.avi	0	880	547	72	111	906	447	350	0	Content		930	443	15785107	3215067043
15802	09:36:50.293	00:00:15.801	948	1009,827	626,4019	0,5882862	0,5569199	376,3714	2,955331	0	928,1227	515,9542	0,472316	0,6097028	510,892	3,774483	0	41	969	571						Untertest2.avi	0	880	547	72	111	906	447	350	0	Content		897	460	15801732	3215083668
15818	09:36:50.309	00:00:15.818	949	1010,088	624,743	0,5895879	0,5560145	379,0955	3,075994	0	926,0223	501,8143	0,4735386	0,6097358	505,67	3,729341	0	41	968	563						Untertest2.avi	0	880	547	72	111	906	447	350	0	Content		896	452	15818480	3215100416
15835	09:36:50.326	00:00:15.835	950	1012,929	625,2941	0,5902257	0,5557905	379,6725	3,115479	0	-1024	-768	-1	-1	-1	-1	4	41	1013	625						Untertest2.avi	0	880	547	72	111	906	447	350	0	Content		941	514	15835106	3215117042
15852	09:36:50.343	00:00:15.851	951	1010,338	620,3038	0,5902272	0,5559268	378,3603	3,009839	0	924,927	508,1357	0,4749751	0,6106365	501,4288	3,781086	0	42	968	564						Untertest2.avi	0	880	547	72	111	851	399	266	0	Content		896	453	15851729	3215133665
15868	09:36:50.359	00:00:15.868	952	-1024	-768	-1	-1	-1	-1	4	925,811	508,6469	0,4761332	0,6111967	499,2918	3,703768	0	42	926	509						Untertest2.avi	0	880	547	72	111	851	399	266	0	Content		854	398	15868355	3215150291
15885	09:36:50.376	00:00:15.885	953	-1024	-768	-1	-1	-1	-1	4	919,652	506,9131	0,4777021	0,6113154	497,1676	3,69745	0	42	920	507						Untertest2.avi	0	880	547	72	111	851	399	266	0	Content		848	396	15885103	3215167039
15902	09:36:50.393	00:00:15.901	954	-1024	-768	-1	-1	-1	-1	4	916,5801	520,7381	0,4799209	0,6109689	494,0424	3,671799	0	42	917	521						Untertest2.avi	0	880	547	72	111	851	399	266	0	Content		845	410	15901726	3215183662
15919	09:36:50.410	00:00:15.918	955	-1024	-768	-1	-1	-1	-1	4	922,7723	520,7696	0,4818357	0,6097842	493,0816	3,740449	0	42	923	521						Untertest2.avi	0	880	547	72	111	851	399	266	0	Content		851	410	15918598	3215200534
15935	09:36:50.426	00:00:15.934	956	-1024	-768	-1	-1	-1	-1	4	940,6202	512,9665	0,4832442	0,6080827	493,8118	3,6263	0	42	941	513						Untertest2.avi	0	880	547	72	111	851	399	266	0	Content		869	402	15934978	3215216914
15952	09:36:50.443	00:00:15.951	957	-1024	-768	-1	-1	-1	-1	4	929,5641	511,7307	0,4855052	0,6059648	491,3335	3,623219	0	42	930	512						Untertest2.avi	0	880	547	72	111	851	399	266	0	Content		858	401	15951724	3215233660
15968	09:36:50.459	00:00:15.968	958	-1024	-768	-1	-1	-1	-1	4	1065,14	468,3145	0,4748788	0,6033415	546,3065	4,076159	0	42	1065	468						Untertest2.avi	0	880	547	72	111	851	399	266	0	Content		993	357	15968349	3215250285
15985	09:36:50.476	00:00:15.985	959	-1024	-768	-1	-1	-1	-1	4	919,9034	516,7219	0,4897986	0,6012312	485,4056	3,562304	0	42	920	517						Untertest2.avi	0	880	547	72	111	851	399	266	0	Content		848	406	15985098	3215267034
16002	09:36:50.493	00:00:16.001	960	-1024	-768	-1	-1	-1	-1	4	925,2516	503,9621	0,4901662	0,5991461	488,1348	3,462461	0	42	925	504						Untertest2.avi	0	880	547	72	111	851	399	266	0	Content		853	393	16001598	3215283534
16018	09:36:50.509	00:00:16.018	961	-1024	-768	-1	-1	-1	-1	4	921,7623	505,4205	0,492204	0,5969723	484,2019	3,458283	0	42	922	505						Untertest2.avi	0	880	547	72	111	851	399	266	0	Content		850	394	16018471	3215300407
16035	09:36:50.526	00:00:16.034	962	-1024	-768	-1	-1	-1	-1	4	916,39	518,861	0,4930848	0,5950974	484,3637	3,572252	0	42	916	519						Untertest2.avi	0	880	547	72	111	851	399	266	0	Content		844	408	16034968	3215316904
16052	09:36:50.543	00:00:16.051	963	-1024	-768	-1	-1	-1	-1	4	923,0988	435,1047	0,4948032	0,5937213	479,7599	2,946064	0	42	923	435						Untertest2.avi	0	880	547	72	111	851	399	266	0	Content		851	324	16051593	3215333529
16068	09:36:50.559	00:00:16.068	964	-1024	-768	-1	-1	-1	-1	4	920,0548	501,56	0,4945911	0,5932372	482,1288	3,376494	0	42	920	502						Untertest2.avi	0	880	547	72	111	851	399	266	0	Content		848	391	16068218	3215350154
16085	09:36:50.576	00:00:16.084	965	-1024	-768	-1	-1	-1	-1	4	-1024	-768	-1	-1	-1	-1	4	42	0	0						Untertest2.avi	0	880	547	72	111	851	399	266	0	Content		-72	-111	16084966	3215366902
16102	09:36:50.593	00:00:16.101	966	-1024	-768	-1	-1	-1	-1	4	945,1956	522,7886	0,4942694	0,5936043	483,6578	3,472223	0	42	945	523						Untertest2.avi	0	880	547	72	111	851	399	266	0	Content		873	412	16101592	3215383528
16118	09:36:50.609	00:00:16.118	967	-1024	-768	-1	-1	-1	-1	4	-1024	-768	-1	-1	-1	-1	4		0	0						Untertest2.avi	0	880	547	72	111				0	Content		-72	-111	16118218	3215400154
16135	09:36:50.626	00:00:16.134	968	-1024	-768	-1	-1	-1	-1	4	-1024	-768	-1	-1	-1	-1	4		0	0						Untertest2.avi	0	880	547	72	111				0	Content		-72	-111	16134842	3215416778
16152	09:36:50.643	00:00:16.151	969	-1024	-768	-1	-1	-1	-1	4	-1024	-768	-1	-1	-1	-1	4		0	0						Untertest2.avi	0	880	547	72	111				0	Content		-72	-111	16151591	3215433527
16168	09:36:50.659	00:00:16.168	970	-1024	-768	-1	-1	-1	-1	4	-1024	-768	-1	-1	-1	-1	4		0	0						Untertest2.avi	0	880	547	72	111				0	Content		-72	-111	16168215	3215450151
16185	09:36:50.676	00:00:16.184	971	-1024	-768	-1	-1	-1	-1	4	-1024	-768	-1	-1	-1	-1	4		0	0						Untertest2.avi	0	880	547	72	111				0	Content		-72	-111	16184839	3215466775
16201	09:36:50.692	00:00:16.201	972	-1024	-768	-1	-1	-1	-1	4	-1024	-768	-1	-1	-1	-1	4		0	0						Untertest2.avi	0	880	547	72	111				0	Content		-72	-111	16201463	3215483399
16218	09:36:50.709	00:00:16.218	973	-1024	-768	-1	-1	-1	-1	4	-1024	-768	-1	-1	-1	-1	4		0	0						Untertest2.avi	0	880	547	72	111				0	Content		-72	-111	16218211	3215500147
16235	09:36:50.726	00:00:16.234	974	-1024	-768	-1	-1	-1	-1	4	-1024	-768	-1	-1	-1	-1	4		0	0						Untertest2.avi	0	880	547	72	111				0	Content		-72	-111	16234835	3215516771
16252	09:36:50.743	00:00:16.251	975	-1024	-768	-1	-1	-1	-1	4	-1024	-768	-1	-1	-1	-1	4		0	0						Untertest2.avi	0	880	547	72	111				0	Content		-72	-111	16251584	3215533520
16268	09:36:50.759	00:00:16.268	976	-1024	-768	-1	-1	-1	-1	4	-1024	-768	-1	-1	-1	-1	4		0	0						Untertest2.avi	0	880	547	72	111				0	Content		-72	-111	16268207	3215550143
16285	09:36:50.776	00:00:16.284	977	-1024	-768	-1	-1	-1	-1	4	-1024	-768	-1	-1	-1	-1	4		0	0						Untertest2.avi	0	880	547	72	111				0	Content		-72	-111	16284832	3215566768
16301	09:36:50.792	00:00:16.301	978	-1024	-768	-1	-1	-1	-1	4	-1024	-768	-1	-1	-1	-1	4		0	0						Untertest2.avi	0	880	547	72	111				0	Content		-72	-111	16301454	3215583390
16318	09:36:50.809	00:00:16.318	979	-1024	-768	-1	-1	-1	-1	4	-1024	-768	-1	-1	-1	-1	4		0	0						Untertest2.avi	0	880	547	72	111				0	Content		-72	-111	16318078	3215600014
16335	09:36:50.826	00:00:16.334	980	-1024	-768	-1	-1	-1	-1	4	-1024	-768	-1	-1	-1	-1	4		0	0						Untertest2.avi	0	880	547	72	111				0	Content		-72	-111	16334704	3215616640
16351	09:36:50.842	00:00:16.351	981	-1024	-768	-1	-1	-1	-1	4	-1024	-768	-1	-1	-1	-1	4		0	0						Untertest2.avi	0	880	547	72	111				0	Content		-72	-111	16351455	3215633391
16368	09:36:50.859	00:00:16.368	982	-1024	-768	-1	-1	-1	-1	4	-1024	-768	-1	-1	-1	-1	4		0	0						Untertest2.avi	0	880	547	72	111				0	Content		-72	-111	16368078	3215650014
16385	09:36:50.876	00:00:16.384	983	-1024	-768	-1	-1	-1	-1	4	-1024	-768	-1	-1	-1	-1	4		0	0						Untertest2.avi	0	880	547	72	111				0	Content		-72	-111	16384703	3215666639
16401	09:36:50.892	00:00:16.401	984	-1024	-768	-1	-1	-1	-1	4	-1024	-768	-1	-1	-1	-1	4		0	0						Untertest2.avi	0	880	547	72	111				0	Content		-72	-111	16401449	3215683385
16418	09:36:50.909	00:00:16.418	985	-1024	-768	-1	-1	-1	-1	4	-1024	-768	-1	-1	-1	-1	4		0	0						Untertest2.avi	0	880	547	72	111				0	Content		-72	-111	16418078	3215700014
16435	09:36:50.926	00:00:16.434	986	-1024	-768	-1	-1	-1	-1	4	-1024	-768	-1	-1	-1	-1	4		0	0						Untertest2.avi	0	880	547	72	111				0	Content		-72	-111	16434697	3215716633
16451	09:36:50.942	00:00:16.451	987	-1024	-768	-1	-1	-1	-1	4	-1024	-768	-1	-1	-1	-1	4		0	0						Untertest2.avi	0	880	547	72	111				0	Content		-72	-111	16451319	3215733255
16468	09:36:50.959	00:00:16.468	988	915,6265	626,4208	0,6597055	0,5648765	491,4989	3,756117	1	873,5071	613,6786	0,6597086	0,5648757	491,4989	3,735695	3	43	916	626						Untertest2.avi	0	880	547	72	111	886	474	200	0	Content		844	515	16468070	3215750006
16485	09:36:50.976	00:00:16.485	989	-1024	-768	-1	-1	-1	-1	4	-1024	-768	-1	-1	-1	-1	4	43	0	0						Untertest2.avi	0	880	547	72	111	886	474	200	0	Content		-72	-111	16485138	3215767074
16503	09:36:50.994	00:00:16.502	990	-1024	-768	-1	-1	-1	-1	4	-1024	-768	-1	-1	-1	-1	4	43	0	0						Untertest2.avi	0	880	547	72	111	886	474	200	0	Content		-72	-111	16502509	3215784445
16518	09:36:51.009	00:00:16.517	991	940,4025	612,1754	0,6521629	0,5649748	491,4978	3,758304	3	957,1788	577,7795	0,6543502	0,564992	522,5602	3,972478	1	43	957	578						Untertest2.avi	0	880	547	72	111	886	474	200	0	Content		885	467	16517940	3215799876
16535	09:36:51.026	00:00:16.534	992	904,9238	619,4022	0,6589292	0,5652071	491,4989	3,763877	3	920,4863	594,8812	0,6541979	0,5650484	522,5673	3,977297	1	43	920	595						Untertest2.avi	0	880	547	72	111	886	474	200	0	Content		848	484	16534690	3215816626
16551	09:36:51.042	00:00:16.551	993	938,4137	614,7284	0,6518823	0,5650232	491,4984	3,73263	3	972,3292	581,2725	0,6542976	0,564997	522,9439	3,953365	1	43	972	581						Untertest2.avi	0	880	547	72	111	886	474	200	0	Content		900	470	16551315	3215833251
16568	09:36:51.059	00:00:16.567	994	945,9166	615,5887	0,6518367	0,5651696	491,4978	3,8007	3	963,999	581,5557	0,6540239	0,5651888	522,5444	4,017504	1	43	964	582						Untertest2.avi	0	880	547	72	111	886	474	200	0	Content		892	471	16567939	3215849875
16585	09:36:51.076	00:00:16.584	995	938,7597	615,1246	0,6518502	0,5653005	491,4977	3,79561	3	955,6199	581,6107	0,6540349	0,5653064	522,517	4,011315	1	43	956	582						Untertest2.avi	0	880	547	72	111	886	474	200	0	Content		884	471	16584561	3215866497
16601	09:36:51.092	00:00:16.601	996	935,9717	620,118	0,6519266	0,5653485	491,4977	3,806986	3	953,3611	587,4036	0,654126	0,5653515	522,5889	4,024032	1	43	953	587						Untertest2.avi	0	880	547	72	111	886	474	200	0	Content		881	476	16601312	3215883248
16618	09:36:51.109	00:00:16.617	997	941,3037	622,2415	0,651998	0,5653544	491,4977	3,773676	3	960,5511	589,6966	0,6542099	0,5653602	522,4698	3,988212	1	43	961	590						Untertest2.avi	0	880	547	72	111	886	474	200	0	Content		889	479	16617937	3215899873
16635	09:36:51.126	00:00:16.634	998	943,2554	618,5058	0,6520126	0,565495	491,4977	3,804107	3	960,9739	585,0815	0,6541963	0,5655127	522,3608	4,019392	1	43	961	585						Untertest2.avi	0	880	547	72	111	886	474	200	0	Content		889	474	16634560	3215916496
16651	09:36:51.142	00:00:16.651	999	949,1187	616,0724	0,6519932	0,5658825	493,2489	3,805367	3	959,5836	583,3529	0,6539932	0,5659111	522,2847	4,00502	1	43	960	583						Untertest2.avi	0	880	547	72	111	886	474	200	0	Content		888	472	16651186	3215933122
16668	09:36:51.159	00:00:16.667	1000	1030,65	601,4174	0,654012	0,5663074	522,2639	4,021544	3	965,4951	585,8633	0,6537969	0,5663842	522,2648	3,993309	1	44	965	586						Untertest2.avi	0	880	547	72	111	806	450	666	0	Content		893	475	16667934	3215949870
16685	09:36:51.176	00:00:16.684	1001	996,0623	600,3066	0,6537198	0,566787	522,3586	4,042278	0	735,6202	552,7579	0,4840908	0,6073394	522,2649	3,712647	0	44	866	577						Untertest2.avi	0	880	547	72	111	806	450	666	0	Content		794	466	16684560	3215966496
16701	09:36:51.192	00:00:16.701	1002	1010,876	603,0924	0,6538223	0,5668701	522,2795	4,00886	0	757,96	544,3573	0,4841699	0,607521	522,2649	3,677321	0	44	884	574						Untertest2.avi	0	880	547	72	111	806	450	666	0	Content		812	463	16701182	3215983118
16718	09:36:51.209	00:00:16.717	1003	1012,833	604,6263	0,6540495	0,5666801	522,2917	4,019249	0	756,8757	516,1494	0,4801835	0,6074119	542,0785	3,626801	0	44	885	560						Untertest2.avi	0	880	547	72	111	806	450	666	0	Content		813	449	16717811	3215999747
16735	09:36:51.226	00:00:16.734	1004	1006,544	601,2829	0,6542623	0,5664556	522,2679	4,042099	0	747,3917	534,6726	0,4845268	0,6072953	522,2649	3,561889	0	44	877	568						Untertest2.avi	0	880	547	72	111	806	450	666	0	Content		805	457	16734558	3216016494
16751	09:36:51.242	00:00:16.751	1005	1016,778	600,9054	0,6543615	0,5663501	522,2986	4,048347	0	805,4626	504,5461	0,4801227	0,6073006	543,8637	3,645027	0	44	911	553						Untertest2.avi	0	880	547	72	111	806	450	666	0	Content		839	442	16751184	3216033120
16768	09:36:51.259	00:00:16.767	1006	1023,972	599,0203	0,6546077	0,5662469	522,6587	4,050178	0	-1024	-768	-1	-1	-1	-1	4	44	1024	599						Untertest2.avi	0	880	547	72	111	806	450	666	0	Content		952	488	16767806	3216049742
16784	09:36:51.275	00:00:16.784	1007	998,8113	592,8593	0,6548679	0,5660902	522,4607	3,975869	0	752,111	610,11	0,4806158	0,6070479	543,8637	4,391987	0	44	875	601						Untertest2.avi	0	880	547	72	111	806	450	666	0	Content		803	490	16784432	3216066368
16801	09:36:51.292	00:00:16.801	1008	977,8933	579,1918	0,6548042	0,566112	522,2026	4,028225	0	717,5029	554,369	0,4809027	0,6074252	542,797	4,027356	0	44	848	567						Untertest2.avi	0	880	547	72	111	806	450	666	0	Content		776	456	16801180	3216083116
16818	09:36:51.309	00:00:16.817	1009	928,0547	587,6161	0,6548007	0,5665116	522,3674	3,991907	0	766,8585	574,8376	0,4807918	0,6076614	542,797	4,194549	0	44	847	581						Untertest2.avi	0	880	547	72	111	806	450	666	0	Content		775	470	16817806	3216099742
16834	09:36:51.325	00:00:16.834	1010	998,8293	581,9421	0,654649	0,5671026	522,4479	3,992128	0	778,1606	509,5692	0,4807089	0,6082998	542,797	3,59897	0	44	888	546						Untertest2.avi	0	880	547	72	111	806	450	666	0	Content		816	435	16834428	3216116364
16851	09:36:51.342	00:00:16.851	1011	974,1292	577,4995	0,6544083	0,5678104	522,1021	4,017153	0	745,812	544,36	0,4812871	0,6090729	539,1913	3,797297	0	44	860	561						Untertest2.avi	0	880	547	72	111	806	450	666	0	Content		788	450	16851057	3216132993
16868	09:36:51.359	00:00:16.867	1012	979,5867	583,7787	0,6544263	0,5682268	521,9623	3,979998	0	747,2308	546,6736	0,4807986	0,6095728	541,4323	3,789419	0	44	863	565						Untertest2.avi	0	880	547	72	111	806	450	666	0	Content		791	454	16867803	3216149739
16884	09:36:51.375	00:00:16.884	1013	967,6205	578,9513	0,6544362	0,5685796	522,0665	3,981379	0	732,9316	552,4357	0,4810115	0,6099384	540,5842	3,829552	0	44	850	566						Untertest2.avi	0	880	547	72	111	806	450	666	0	Content		778	455	16884429	3216166365
16901	09:36:51.392	00:00:16.901	1014	975,8213	578,9304	0,6544166	0,5690101	521,9208	3,949873	0	744,9976	536,1725	0,4808227	0,6104453	541,2415	3,750043	0	44	860	558						Untertest2.avi	0	880	547	72	111	806	450	666	0	Content		788	447	16901051	3216182987
16918	09:36:51.409	00:00:16.917	1015	977,9504	575,1108	0,6542808	0,5694239	521,9705	3,99523	0	717,2554	554,1974	0,4803901	0,610908	542,8179	3,945628	0	44	848	565						Untertest2.avi	0	880	547	72	111	806	450	666	0	Content		776	454	16917678	3216199614
16934	09:36:51.425	00:00:16.934	1016	974,0532	579,7899	0,6541097	0,569703	521,8685	3,902964	0	735,931	548,4391	0,4801755	0,6112776	543,0619	3,800353	0	44	855	564						Untertest2.avi	0	880	547	72	111	806	450	666	0	Content		783	453	16934427	3216216363
16951	09:36:51.442	00:00:16.951	1017	983,7254	573,27	0,653965	0,5699081	521,8766	3,905613	0	730,2833	539,0342	0,4802625	0,6116437	541,9005	3,775766	0	44	857	556						Untertest2.avi	0	880	547	72	111	806	450	666	0	Content		785	445	16951050	3216232986
16968	09:36:51.459	00:00:16.967	1018	974,4531	575,1799	0,6538067	0,5701284	521,9334	3,87935	0	797,1131	538,015	0,4796826	0,6119089	543,8729	3,727608	0	44	886	557						Untertest2.avi	0	880	547	72	111	806	450	666	0	Content		814	446	16967675	3216249611
16984	09:36:51.475	00:00:16.984	1019	982,4261	576,3115	0,6535962	0,570302	521,7859	3,950199	0	789,4088	537,8658	0,4795045	0,6121378	543,758	3,727232	0	44	886	557						Untertest2.avi	0	880	547	72	111	806	450	666	0	Content		814	446	16984427	3216266363
17001	09:36:51.492	00:00:17.001	1020	988,1433	571,5886	0,6534936	0,5705404	521,9172	3,848489	0	773,6524	534,3383	0,4795249	0,6124332	543,804	3,826354	0	44	881	553						Untertest2.avi	0	880	547	72	111	806	450	666	0	Content		809	442	17001049	3216282985
17018	09:36:51.509	00:00:17.017	1021	982,334	576,877	0,6534183	0,5705876	521,9066	3,840176	0	778,6197	527,9624	0,4794925	0,6127373	543,8325	3,758123	0	44	880	552						Untertest2.avi	0	880	547	72	111	806	450	666	0	Content		808	441	17017675	3216299611
17034	09:36:51.525	00:00:17.034	1022	988,0012	581,1738	0,6533626	0,5704547	521,8368	3,831611	0	774,0617	533,0852	0,4791404	0,6127869	543,8711	3,831446	0	44	881	557						Untertest2.avi	0	880	547	72	111	806	450	666	0	Content		809	446	17034300	3216316236
17051	09:36:51.542	00:00:17.051	1023	985,9563	580,3485	0,6531143	0,5705066	521,7541	3,87006	0	776,0729	537,303	0,4789044	0,6127964	543,8061	3,767356	0	44	881	559						Untertest2.avi	0	880	547	72	111	806	450	666	0	Content		809	448	17051050	3216332986
17068	09:36:51.559	00:00:17.067	1024	979,3826	579,6566	0,6529334	0,5706267	521,7676	3,858564	0	777,5896	537,9636	0,4787373	0,6128069	543,8251	3,772787	0	44	878	559						Untertest2.avi	0	880	547	72	111	806	450	666	0	Content		806	448	17067674	3216349610
17084	09:36:51.575	00:00:17.084	1025	976,8174	583,0004	0,6527619	0,5706537	521,7914	3,870759	0	786,2191	529,3113	0,4785921	0,6127447	543,7809	3,794021	0	44	882	556						Untertest2.avi	0	880	547	72	111	806	450	666	0	Content		810	445	17084300	3216366236
17101	09:36:51.592	00:00:17.100	1026	982,0793	579,3132	0,6526046	0,5705943	521,7058	3,860908	0	785,2006	537,2452	0,4784938	0,612642	543,7366	3,770089	0	44	884	558						Untertest2.avi	0	880	547	72	111	806	450	666	0	Content		812	447	17100926	3216382862
17118	09:36:51.609	00:00:17.117	1027	980,9168	576,7294	0,6524868	0,5704718	521,7627	3,843076	0	774,6924	539,4114	0,4783581	0,6124645	543,8	3,844316	0	44	878	558						Untertest2.avi	0	880	547	72	111	806	450	666	0	Content		806	447	17117673	3216399609
17134	09:36:51.625	00:00:17.134	1028	979,1009	574,6954	0,652391	0,5703421	521,7256	3,839176	0	785,402	537,7357	0,4782756	0,6122987	543,8881	3,765032	0	44	882	556						Untertest2.avi	0	880	547	72	111	806	450	666	0	Content		810	445	17134297	3216416233
17151	09:36:51.642	00:00:17.150	1029	990,5007	577,5581	0,6522437	0,5701849	521,8649	3,868988	0	780,012	539,8266	0,4782077	0,6121505	543,9883	3,776886	0	44	885	559						Untertest2.avi	0	880	547	72	111	806	450	666	0	Content		813	448	17150920	3216432856
17168	09:36:51.659	00:00:17.167	1030	975,9683	579,6802	0,6520329	0,5700715	521,9836	3,86351	0	758,4618	537,9421	0,4780499	0,6120461	543,8801	3,811606	0	44	867	559						Untertest2.avi	0	880	547	72	111	806	450	666	0	Content		795	448	17167547	3216449483
17184	09:36:51.675	00:00:17.184	1031	979,6683	582,6527	0,6517662	0,5700166	522,0267	3,874631	0	772,0052	541,136	0,4778087	0,6120315	543,9764	3,818908	0	44	876	562						Untertest2.avi	0	880	547	72	111	806	450	666	0	Content		804	451	17184293	3216466229
17201	09:36:51.692	00:00:17.200	1032	978,624	574,7015	0,6516121	0,5699903	521,9257	3,89837	0	777,2149	529,6022	0,4776759	0,6120391	544,0176	3,743956	0	44	878	552						Untertest2.avi	0	880	547	72	111	806	450	666	0	Content		806	441	17200923	3216482859
17218	09:36:51.709	00:00:17.217	1033	1042,609	571,1389	0,6516941	0,5698554	522,2177	3,838553	0	729,8837	543,9675	0,4775292	0,6117746	544,7404	3,87482	0	44	886	558						Untertest2.avi	0	880	547	72	111	806	450	666	0	Content		814	447	17217545	3216499481
17234	09:36:51.725	00:00:17.234	1034	998,8868	578,5442	0,6516592	0,5698365	522,2397	3,821489	0	743,6005	549,1368	0,4774991	0,6117449	544,7404	3,739885	0	44	871	564						Untertest2.avi	0	880	547	72	111	806	450	666	0	Content		799	453	17234171	3216516107
17251	09:36:51.742	00:00:17.250	1035	993,9971	581,4768	0,6516206	0,569856	522,1983	3,850657	0	745,3802	549,9692	0,477468	0,6117606	544,7404	3,792444	0	44	870	566						Untertest2.avi	0	880	547	72	111	806	450	666	0	Content		798	455	17250918	3216532854
17268	09:36:51.759	00:00:17.267	1036	990,9009	583,2898	0,6516043	0,5698876	522,2239	3,876105	0	-1024	-768	-1	-1	-1	-1	4	44	991	583						Untertest2.avi	0	880	547	72	111	806	450	666	0	Content		919	472	17267546	3216549482
17284	09:36:51.775	00:00:17.284	1037	994,4182	583,8008	0,6515961	0,5699642	522,2015	3,914048	0	-1024	-768	-1	-1	-1	-1	4	44	994	584						Untertest2.avi	0	880	547	72	111	806	450	666	0	Content		922	473	17284170	3216566106
17301	09:36:51.792	00:00:17.300	1038	996,5284	581,3017	0,6515921	0,5700299	522,1816	3,860132	0	-1024	-768	-1	-1	-1	-1	4	44	997	581						Untertest2.avi	0	880	547	72	111	806	450	666	0	Content		925	470	17300794	3216582730
17318	09:36:51.809	00:00:17.317	1039	962,7527	581,808	0,6522701	0,570271	522,1157	3,886745	0	711,8583	550,457	0,4782422	0,6123089	544,7404	3,912425	0	44	837	566						Untertest2.avi	0	880	547	72	111	806	450	666	0	Content		765	455	17317541	3216599477
17334	09:36:51.825	00:00:17.334	1040	848,5474	602,1091	0,6542938	0,5711508	521,2563	3,948803	0	653,0762	567,3348	0,4808522	0,6133704	543,512	3,97634	0	45	751	585						Untertest2.avi	0	880	547	72	111	577	502	616	0	Content		679	474	17334166	3216616102
17351	09:36:51.842	00:00:17.350	1041	763,0545	635,33	0,6559706	0,5717347	521,3052	3,967214	0	-1024	-768	-1	-1	-1	-1	4	45	763	635						Untertest2.avi	0	880	547	72	111	577	502	616	0	Content		691	524	17350794	3216632730
17367	09:36:51.858	00:00:17.367	1042	750,2439	641,7106	0,656556	0,5717841	521,1746	4,011316	0	569,5848	573,406	0,4836738	0,6142827	543,512	3,607213	0	45	660	608						Untertest2.avi	0	880	547	72	111	577	502	616	0	Content		588	497	17367417	3216649353
17384	09:36:51.875	00:00:17.384	1043	754,6783	635,2856	0,6567632	0,5719457	521,1488	4,006893	0	565,1157	579,2021	0,4837153	0,6147937	543,3897	3,914872	0	45	660	607						Untertest2.avi	0	880	547	72	111	577	502	616	0	Content		588	496	17384169	3216666105
17401	09:36:51.892	00:00:17.400	1044	755,4753	637,6979	0,6569991	0,5722562	521,014	3,960191	0	495,2981	625,7873	0,4838676	0,6152799	543,3897	4,194582	0	45	625	632						Untertest2.avi	0	880	547	72	111	577	502	616	0	Content		553	521	17400790	3216682726
17417	09:36:51.908	00:00:17.417	1045	742,716	637,2012	0,6571436	0,5726811	521,0197	4,046911	0	547,3804	598,5591	0,4838814	0,6156554	543,474	4,085997	0	45	645	618						Untertest2.avi	0	880	547	72	111	577	502	616	0	Content		573	507	17417417	3216699353
17434	09:36:51.925	00:00:17.434	1046	753,9421	642,4971	0,6571575	0,5731597	520,9834	4,07254	0	550,3469	594,8389	0,4838829	0,6161393	543,3526	4,031784	0	45	652	619						Untertest2.avi	0	880	547	72	111	577	502	616	0	Content		580	508	17434087	3216716023
17451	09:36:51.942	00:00:17.450	1047	750,8451	635,8189	0,6571432	0,5736652	520,8822	4,118151	0	545,522	597,9195	0,4838261	0,6166512	543,3639	4,063735	0	45	648	617						Untertest2.avi	0	880	547	72	111	577	502	616	0	Content		576	506	17450797	3216732733
17467	09:36:51.958	00:00:17.467	1048	750,6528	637,5825	0,6570054	0,5742464	520,884	4,066763	0	557,4734	584,433	0,4836941	0,6171309	543,2432	3,983024	0	45	654	611						Untertest2.avi	0	880	547	72	111	577	502	616	0	Content		582	500	17467417	3216749353
17484	09:36:51.975	00:00:17.484	1049	753,4487	637,3947	0,6567263	0,5752864	520,8632	4,064034	0	594,8755	586,3923	0,4833869	0,6178381	543,2432	4,009008	0	45	674	612						Untertest2.avi	0	880	547	72	111	577	502	616	0	Content		602	501	17484064	3216766000
17501	09:36:51.992	00:00:17.500	1050	750,8829	640,7709	0,6562541	0,5764391	520,8771	4,059272	0	553,12	590,5745	0,4829747	0,6188716	543,4145	4,045903	0	45	652	616						Untertest2.avi	0	880	547	72	111	577	502	616	0	Content		580	505	17500664	3216782600
17517	09:36:52.008	00:00:17.517	1051	757,0423	641,2635	0,6560277	0,576718	520,6068	4,081846	0	552,552	595,7189	0,4827484	0,6191128	543,3439	4,029002	0	45	655	618						Untertest2.avi	0	880	547	72	111	577	502	616	0	Content		583	507	17517417	3216799353
17534	09:36:52.025	00:00:17.534	1052	743,0783	638,4606	0,6560147	0,5767577	520,5855	4,151632	0	550,8706	584,364	0,4826647	0,619074	543,4156	4,053589	0	45	647	611						Untertest2.avi	0	880	547	72	111	577	502	616	0	Content		575	500	17534080	3216816016
17551	09:36:52.042	00:00:17.550	1053	742,9133	635,5259	0,6560385	0,5766998	520,6537	4,168626	0	553,8848	589,757	0,4826337	0,6188756	543,426	4,103077	0	45	648	613						Untertest2.avi	0	880	547	72	111	577	502	616	0	Content		576	502	17550665	3216832601
17567	09:36:52.058	00:00:17.567	1054	748,8679	638,2975	0,6560612	0,5767038	520,6924	4,161839	0	554,7007	594,7609	0,4825997	0,618784	543,463	4,019842	0	45	652	617						Untertest2.avi	0	880	547	72	111	577	502	616	0	Content		580	506	17567289	3216849225
17584	09:36:52.075	00:00:17.584	1055	751,142	642,1463	0,6560866	0,5767168	520,7521	4,147535	0	546,7409	588,4598	0,4825371	0,6187598	543,4302	4,017102	0	45	649	615						Untertest2.avi	0	880	547	72	111	577	502	616	0	Content		577	504	17584053	3216865989
17601	09:36:52.092	00:00:17.600	1056	759,7014	636,927	0,6560466	0,5766955	520,6996	4,115152	0	553,1447	583,785	0,4824503	0,6187985	543,4709	4,016638	0	45	656	610						Untertest2.avi	0	880	547	72	111	577	502	616	0	Content		584	499	17600664	3216882600
17617	09:36:52.108	00:00:17.617	1057	743,3736	642,46	0,6559084	0,5766816	520,8674	4,145918	0	551,7112	591,4392	0,4823312	0,6189068	543,3209	4,057228	0	45	648	617						Untertest2.avi	0	880	547	72	111	577	502	616	0	Content		576	506	17617289	3216899225
17634	09:36:52.125	00:00:17.633	1058	748,2464	637,8062	0,6557478	0,5766132	520,9317	4,085409	0	549,0818	590,7256	0,4821382	0,6190047	543,3965	4,056417	0	45	649	614						Untertest2.avi	0	880	547	72	111	577	502	616	0	Content		577	503	17633913	3216915849
17651	09:36:52.142	00:00:17.650	1059	742,344	636,1958	0,6555563	0,5764818	520,9783	4,097064	0	550,8062	595,3061	0,4819221	0,6190594	543,4126	4,042824	0	45	647	616						Untertest2.avi	0	880	547	72	111	577	502	616	0	Content		575	505	17650663	3216932599
17667	09:36:52.158	00:00:17.667	1060	737,2861	638,2894	0,6553848	0,5763566	520,8839	4,135428	0	552,3929	589,7796	0,4817365	0,6191228	543,3074	4,026506	0	45	645	614						Untertest2.avi	0	880	547	72	111	577	502	616	0	Content		573	503	17667288	3216949224
17684	09:36:52.175	00:00:17.683	1061	738,7614	634,1813	0,6551682	0,5762862	520,7863	4,135494	0	553,3996	592,3013	0,4815018	0,619211	543,303	3,981351	0	45	646	613						Untertest2.avi	0	880	547	72	111	577	502	616	0	Content		574	502	17683911	3216965847
17701	09:36:52.192	00:00:17.700	1062	738,5952	638,1211	0,6548736	0,5762956	520,8301	4,153763	0	547,617	594,6711	0,481227	0,6193858	543,2506	4,043059	0	45	643	616						Untertest2.avi	0	880	547	72	111	577	502	616	0	Content		571	505	17700537	3216982473
17717	09:36:52.208	00:00:17.717	1063	745,4725	632,5756	0,6545405	0,5763861	520,6977	4,109828	0	552,5563	589,8787	0,4808773	0,6197584	543,1301	4,027137	0	45	649	611						Untertest2.avi	0	880	547	72	111	577	502	616	0	Content		577	500	17717286	3216999222
17734	09:36:52.225	00:00:17.733	1064	743,1344	639,0753	0,6541023	0,5766815	520,6697	4,15741	0	555,7308	586,8209	0,4804668	0,620257	543,1626	4,044524	0	45	649	613						Untertest2.avi	0	880	547	72	111	577	502	616	0	Content		577	502	17733912	3217015848
17751	09:36:52.242	00:00:17.750	1065	742,2438	641,8833	0,6535954	0,5773408	520,5803	4,10067	0	549,3532	590,5175	0,4799811	0,6211184	543,1495	4,023355	0	45	646	616						Untertest2.avi	0	880	547	72	111	577	502	616	0	Content		574	505	17750535	3217032471
17767	09:36:52.258	00:00:17.767	1066	748,4099	645,864	0,6530982	0,5783859	520,3395	4,14114	0	556,0067	589,339	0,4794689	0,6223032	543,0858	4,029869	0	45	652	618						Untertest2.avi	0	880	547	72	111	577	502	616	0	Content		580	507	17767285	3217049221
17784	09:36:52.275	00:00:17.783	1067	744,5665	635,5176	0,652636	0,579605	520,35	4,165895	0	555,8655	589,6907	0,4790374	0,6235813	543,0386	4,002391	0	45	650	613						Untertest2.avi	0	880	547	72	111	577	502	616	0	Content		578	502	17783911	3217065847
17801	09:36:52.292	00:00:17.800	1068	755,6234	642,3002	0,6522349	0,5807789	520,4201	4,162196	0	546,1954	586,489	0,4786573	0,624908	542,9868	4,037904	0	45	651	614						Untertest2.avi	0	880	547	72	111	577	502	616	0	Content		579	503	17800532	3217082468
17817	09:36:52.308	00:00:17.817	1069	744,1118	631,9872	0,6517488	0,5818431	520,285	4,117069	0	589,7603	591,2056	0,4787173	0,6259311	545,7007	4,019274	0	45	667	612						Untertest2.avi	0	880	547	72	111	577	502	616	0	Content		595	501	17817156	3217099092
17834	09:36:52.325	00:00:17.833	1070	751,4518	646,7529	0,65115	0,5828969	520,3397	4,125629	0	548,0341	589,4404	0,4776083	0,6271976	543,1072	3,993324	0	45	650	618						Untertest2.avi	0	880	547	72	111	577	502	616	0	Content		578	507	17833908	3217115844
17851	09:36:52.342	00:00:17.850	1071	725,277	638,413	0,6503763	0,5841838	520,3675	4,180577	0	553,5189	588,6466	0,4769434	0,6283022	543,0574	4,000984	0	45	639	614						Untertest2.avi	0	880	547	72	111	577	502	616	0	Content		567	503	17850531	3217132467
17867	09:36:52.358	00:00:17.867	1072	740,7253	638,3619	0,6497867	0,5849684	520,3448	4,141392	0	555,0163	585,218	0,4763825	0,6289408	543,162	4,047088	0	45	648	612						Untertest2.avi	0	880	547	72	111	577	502	616	0	Content		576	501	17867153	3217149089
17884	09:36:52.375	00:00:17.883	1073	752,7959	633,4242	0,6491737	0,5854719	520,5809	4,041451	0	545,6237	587,861	0,475811	0,6293411	543,2657	4,003347	0	45	649	611						Untertest2.avi	0	880	547	72	111	577	502	616	0	Content		577	500	17883777	3217165713
17901	09:36:52.392	00:00:17.900	1074	733,3665	631,3915	0,6482812	0,5862382	520,5569	4,071833	0	556,5137	589,622	0,4750268	0,6299779	543,3004	3,992977	0	45	645	611						Untertest2.avi	0	880	547	72	111	577	502	616	0	Content		573	500	17900530	3217182466
17917	09:36:52.408	00:00:17.917	1075	738,9814	630,1284	0,6469323	0,5872329	520,5388	4,127831	0	547,3898	587,076	0,47384	0,6307762	543,515	4,014034	0	45	643	609						Untertest2.avi	0	880	547	72	111	577	502	616	0	Content		571	498	17917154	3217199090
17934	09:36:52.425	00:00:17.933	1076	803,3861	623,853	0,6447254	0,5872828	520,9485	4,078509	0	614,1545	583,2414	0,4718539	0,6307268	543,7121	4,036911	0	45	709	604						Untertest2.avi	0	880	547	72	111	577	502	616	0	Content		637	493	17933779	3217215715
17950	09:36:52.441	00:00:17.950	1077	865,2261	602,5211	0,6426988	0,5861969	521,3223	4,139263	0	662,4592	559,4125	0,4702109	0,6299173	544,1575	4,070933	0	46	764	581						Untertest2.avi	0	880	547	72	111	759	445	200	0	Content		692	470	17950403	3217232339
17967	09:36:52.458	00:00:17.967	1078	921,5237	580,1586	0,6415168	0,5848932	521,707	4,089803	0	693,6009	539,218	0,4690984	0,6290596	544,2989	3,990299	0	46	808	560						Untertest2.avi	0	880	547	72	111	759	445	200	0	Content		736	449	17967154	3217249090
17984	09:36:52.475	00:00:17.983	1079	947,7591	578,2706	0,6407613	0,5837163	521,9611	4,116498	0	719,6161	535,6212	0,4683322	0,6282243	544,5088	4,021445	0	46	834	557						Untertest2.avi	0	880	547	72	111	759	445	200	0	Content		762	446	17983777	3217265713
18000	09:36:52.491	00:00:18.000	1080	939,1974	572,9244	0,6406981	0,5828454	522,3697	4,05393	0	696,4125	532,387	0,4680331	0,6276554	544,7424	4,046245	0	46	818	553						Untertest2.avi	0	880	547	72	111	759	445	200	0	Content		746	442	18000403	3217282339
18017	09:36:52.508	00:00:18.017	1081	943,9756	577,033	0,6406306	0,58228	522,4897	4,035136	0	735,5123	534,3846	0,4679035	0,6272625	544,9301	4,035829	0	46	840	556						Untertest2.avi	0	880	547	72	111	759	445	200	0	Content		768	445	18017031	3217298967
18034	09:36:52.525	00:00:18.033	1082	937,3306	577,1817	0,6405366	0,5817946	522,4776	4,067631	0	736,4857	528,4852	0,4677637	0,62713	544,7234	3,949476	0	46	837	553						Untertest2.avi	0	880	547	72	111	759	445	200	0	Content		765	442	18033779	3217315715
18050	09:36:52.541	00:00:18.050	1083	932,7141	577,6963	0,6404268	0,5815611	522,6051	4,145947	0	771,5701	535,1677	0,4676904	0,6270013	544,7368	4,02507	0	46	852	556						Untertest2.avi	0	880	547	72	111	759	445	200	0	Content		780	445	18050399	3217332335
18067	09:36:52.558	00:00:18.067	1084	937,9906	585,3547	0,6403856	0,5813909	522,6781	4,115652	0	717,8757	541,008	0,4676226	0,6270026	544,8945	4,08968	0	46	828	563						Untertest2.avi	0	880	547	72	111	759	445	200	0	Content		756	452	18067028	3217348964
18084	09:36:52.575	00:00:18.083	1085	932,3179	577,8245	0,6402614	0,5814265	522,5582	4,166652	0	729,6389	535,0615	0,467579	0,6269592	544,8239	4,013746	0	46	831	556						Untertest2.avi	0	880	547	72	111	759	445	200	0	Content		759	445	18083649	3217365585
18100	09:36:52.591	00:00:18.100	1086	927,3528	580,0874	0,6401814	0,5814193	522,4547	4,134163	0	732,4209	529,0721	0,4674969	0,6269521	544,8568	4,055828	0	46	830	555						Untertest2.avi	0	880	547	72	111	759	445	200	0	Content		758	444	18100399	3217382335
18117	09:36:52.608	00:00:18.117	1087	924,2946	579,3245	0,6401494	0,5813865	522,4384	4,120946	0	724,0222	536,1452	0,4674333	0,6269412	544,9426	4,10527	0	46	824	558						Untertest2.avi	0	880	547	72	111	759	445	200	0	Content		752	447	18117026	3217398962
18134	09:36:52.625	00:00:18.133	1088	938,4752	584,1124	0,6401187	0,5813178	522,4545	4,162503	0	726,4267	534,0217	0,4673729	0,6269367	544,965	4,068122	0	46	832	559						Untertest2.avi	0	880	547	72	111	759	445	200	0	Content		760	448	18133647	3217415583
18150	09:36:52.641	00:00:18.150	1089	965,9958	576,4088	0,6395065	0,5809258	522,5959	4,223554	0	761,5842	527,9791	0,4667925	0,626586	545,0095	4,07139	0	47	864	552						Untertest2.avi	0	880	547	72	111	816	423	233	0	Content		792	441	18150271	3217432207
18167	09:36:52.658	00:00:18.167	1090	991,1617	549,8763	0,6388226	0,5802756	522,7946	4,2176	0	787,6865	507,844	0,466264	0,6260353	545,1557	4,071788	0	47	889	529						Untertest2.avi	0	880	547	72	111	816	423	233	0	Content		817	418	18167027	3217448963
18184	09:36:52.675	00:00:18.183	1091	990,4459	555,476	0,6388872	0,5802284	522,698	4,189825	0	786,0017	512,9939	0,4661795	0,626153	545,115	3,997412	0	47	888	534						Untertest2.avi	0	880	547	72	111	816	423	233	0	Content		816	423	18183646	3217465582
18200	09:36:52.691	00:00:18.200	1092	988,6141	551,4937	0,6388096	0,5803434	522,7584	4,164659	0	790,4752	506,5227	0,4660698	0,6264552	545,1365	4,069899	0	47	890	529						Untertest2.avi	0	880	547	72	111	816	423	233	0	Content		818	418	18200271	3217482207
18217	09:36:52.708	00:00:18.216	1093	984,1412	555,7736	0,6386948	0,5803335	522,8119	4,191344	0	785,2463	515,3094	0,4659561	0,6266319	545,1581	4,111164	0	47	885	536						Untertest2.avi	0	880	547	72	111	816	423	233	0	Content		813	425	18216896	3217498832
18234	09:36:52.725	00:00:18.233	1094	986,5311	556,0834	0,6386563	0,5803146	522,7893	4,261661	0	784,3948	507,9214	0,4659175	0,6267703	545,2065	4,133116	0	47	885	532						Untertest2.avi	0	880	547	72	111	816	423	233	0	Content		813	421	18233646	3217515582
18250	09:36:52.741	00:00:18.250	1095	985,1398	558,5862	0,6386688	0,5802212	522,876	4,199118	0	793,9305	512,4078	0,4659314	0,6268174	545,2587	4,122191	0	47	890	535						Untertest2.avi	0	880	547	72	111	816	423	233	0	Content		818	424	18250273	3217532209
18267	09:36:52.758	00:00:18.266	1096	981,6804	557,3014	0,6387392	0,5800338	522,9119	4,202568	0	777,3957	511,1491	0,4659878	0,6267892	545,2735	4,14563	0	47	880	534						Untertest2.avi	0	880	547	72	111	816	423	233	0	Content		808	423	18266898	3217548834
18284	09:36:52.775	00:00:18.283	1097	984,7513	556,6576	0,6388909	0,5798799	523,003	4,156244	0	776,4651	515,3718	0,4661173	0,6267072	545,2835	4,098052	0	47	881	536						Untertest2.avi	0	880	547	72	111	816	423	233	0	Content		809	425	18283523	3217565459
18300	09:36:52.791	00:00:18.300	1098	986,2021	560,9633	0,6390268	0,5796807	523,001	4,169436	0	785,6662	521,1174	0,4662678	0,626607	545,2677	4,076718	0	47	886	541						Untertest2.avi	0	880	547	72	111	816	423	233	0	Content		814	430	18300271	3217582207
18317	09:36:52.808	00:00:18.316	1099	990,2637	555,3542	0,6391636	0,5794835	523,0657	4,153081	0	786,0188	513,1672	0,466398	0,6264637	545,3786	4,092194	0	47	888	534						Untertest2.avi	0	880	547	72	111	816	423	233	0	Content		816	423	18316897	3217598833
18334	09:36:52.825	00:00:18.333	1100	995,6976	548,0738	0,6393104	0,5792351	523,154	4,22768	0	788,524	517,1519	0,466573	0,6263162	545,4291	4,053707	0	47	892	533						Untertest2.avi	0	880	547	72	111	816	423	233	0	Content		820	422	18333523	3217615459
18350	09:36:52.841	00:00:18.350	1101	989,4885	564,4997	0,6395111	0,5789534	523,1633	4,195485	0	785,8577	514,4304	0,4667861	0,6260792	545,5264	4,106038	0	47	888	539						Untertest2.avi	0	880	547	72	111	816	423	233	0	Content		816	428	18350149	3217632085
18367	09:36:52.858	00:00:18.366	1102	984,7302	555,8944	0,6395155	0,57863	523,4513	4,140222	0	787,5145	513,9407	0,4668215	0,6258178	545,5936	4,06677	0	47	886	535						Untertest2.avi	0	880	547	72	111	816	423	233	0	Content		814	424	18366896	3217648832
18384	09:36:52.875	00:00:18.383	1103	1093,17	546,1422	0,6385651	0,577943	524,3017	4,20009	0	872,782	509,6591	0,4658897	0,6249732	546,061	4,049127	0	48	983	528						Untertest2.avi	0	880	547	72	111	927	392	150	0	Content		911	417	18383524	3217665460
18400	09:36:52.891	00:00:18.400	1104	1182,256	516,8405	0,6375347	0,5769722	527,5778	4,139907	0	959,8229	480,0693	0,4648947	0,6238331	546,8008	4,046076	0	48	1071	498						Untertest2.avi	0	880	547	72	111	927	392	150	0	Content		999	387	18400147	3217682083
18417	09:36:52.908	00:00:18.416	1105	-1024	-768	-1	-1	-1	-1	4	993,202	453,6085	0,4646168	0,6229561	547,0878	3,990637	0	48	993	454						Untertest2.avi	0	880	547	72	111	927	392	150	0	Content		921	343	18416893	3217698829
18434	09:36:52.925	00:00:18.433	1106	1091,477	560,0528	0,6137729	0,5758574	444,1967	3,440111	0	986,2661	456,2447	0,4647414	0,6228151	547,2621	4,02625	0	48	1039	508						Untertest2.avi	0	880	547	72	111	927	392	150	0	Content		967	397	18433518	3217715454
18450	09:36:52.941	00:00:18.450	1107	1086,478	562,988	0,6139926	0,5758957	444,0839	3,520801	0	980,3483	459,032	0,4648786	0,6229153	547,4591	4,005252	0	48	1033	511						Untertest2.avi	0	880	547	72	111	927	392	150	0	Content		961	400	18450146	3217732082
18467	09:36:52.958	00:00:18.466	1108	1097,801	564,3818	0,6156208	0,5757637	448,4785	3,475646	0	915,1714	483,6393	0,4702007	0,6230283	524,0775	3,871495	0	48	1006	524						Untertest2.avi	0	880	547	72	111	927	392	150	0	Content		934	413	18466769	3217748705
18484	09:36:52.975	00:00:18.483	1109	1088,43	571,0023	0,615025	0,575751	445,8178	3,433867	0	994,3543	452,3806	0,4653808	0,622993	547,9022	3,992726	0	48	1041	512						Untertest2.avi	0	880	547	72	111	927	392	150	0	Content		969	401	18483522	3217765458
18500	09:36:52.991	00:00:18.500	1110	-1024	-768	-1	-1	-1	-1	4	975,8269	454,1097	0,4656913	0,6231815	548,1832	4,038339	0	48	976	454						Untertest2.avi	0	880	547	72	111	927	392	150	0	Content		904	343	18500144	3217782080
18517	09:36:53.008	00:00:18.516	1111	-1024	-768	-1	-1	-1	-1	4	983,24	463,6828	0,4660645	0,6233951	548,5068	4,037802	0	48	983	464						Untertest2.avi	0	880	547	72	111	927	392	150	0	Content		911	353	18516772	3217798708
18533	09:36:53.024	00:00:18.533	1112	-1024	-768	-1	-1	-1	-1	4	991,2532	455,6273	0,4664587	0,6235029	548,7932	3,983833	0	49	991	456						Untertest2.avi	0	880	547	72	111	958	364	100	0	Content		919	345	18533395	3217815331
18550	09:36:53.041	00:00:18.550	1113	1084,837	561,9531	0,6171797	0,5763104	449,1108	3,486658	0	974,8924	463,2397	0,4668462	0,6234636	549,1874	4,059698	0	49	1030	513						Untertest2.avi	0	880	547	72	111	958	364	100	0	Content		958	402	18550388	3217832324
18567	09:36:53.058	00:00:18.566	1114	1084,837	561,9531	0,6651282	0,5757836	607,2689	3,486658	0	987,775	454,9241	0,4672256	0,6233198	549,7208	4,058682	0	49	1036	508						Untertest2.avi	0	880	547	72	111	958	364	100	0	Content		964	397	18566772	3217848708
18583	09:36:53.074	00:00:18.583	1115	-1024	-768	-1	-1	-1	-1	4	989,9059	455,0287	0,4675866	0,6230646	550,1992	4,060782	0	49	990	455						Untertest2.avi	0	880	547	72	111	958	364	100	0	Content		918	344	18583398	3217865334
18600	09:36:53.091	00:00:18.600	1116	1634,509	494,16	0,6263262	0,5755286	456,1325	3,800477	0	986,6207	456,5133	0,467901	0,6226721	550,812	4,025855	0	49	1311	475						Untertest2.avi	0	880	547	72	111	958	364	100	0	Content		1239	364	18600020	3217881956
18617	09:36:53.108	00:00:18.616	1117	2176,89	364,2374	0,6528343	0,5747278	552,1055	4,637039	0	973,9532	456,49	0,4681693	0,6223617	551,3995	4,122751	0	49	1575	410						Untertest2.avi	0	880	547	72	111	958	364	100	0	Content		1503	299	18616987	3217898923
18633	09:36:53.124	00:00:18.633	1118	848,2924	509,8169	0,6415753	0,5746748	552,1055	4,168775	0	987,3409	448,3358	0,4684682	0,6220477	551,926	4,113642	0	50	918	479						Untertest2.avi	0	880	547	72	111	916	368	100	0	Content		846	368	18633394	3217915330
18650	09:36:53.141	00:00:18.650	1119	-1024	-768	-1	-1	-1	-1	4	987,8311	454,769	0,468682	0,6218736	552,6583	4,082886	0	50	988	455						Untertest2.avi	0	880	547	72	111	916	368	100	0	Content		916	344	18650262	3217932198
18667	09:36:53.158	00:00:18.666	1120	-1024	-768	-1	-1	-1	-1	4	980,2405	453,7114	0,4688021	0,6218778	553,3184	4,083762	0	50	980	454						Untertest2.avi	0	880	547	72	111	916	368	100	0	Content		908	343	18666643	3217948579
18683	09:36:53.174	00:00:18.683	1121	-1024	-768	-1	-1	-1	-1	4	980,9953	451,3271	0,4687841	0,6219932	554,0687	4,087383	0	50	981	451						Untertest2.avi	0	880	547	72	111	916	368	100	0	Content		909	340	18683390	3217965326
18700	09:36:53.191	00:00:18.700	1122	1112,305	556,6766	0,6227796	0,5747144	468,9902	3,593245	0	981,0804	457,1961	0,4685676	0,6223237	554,8544	4,082561	0	50	1047	507						Untertest2.avi	0	880	547	72	111	916	368	100	0	Content		975	396	18700016	3217981952
18717	09:36:53.208	00:00:18.716	1123	1121,44	541,5039	0,622601	0,5753183	470,6269	3,626369	0	979,1731	453,4769	0,4682649	0,6227386	555,6345	4,083799	0	50	1050	497						Untertest2.avi	0	880	547	72	111	916	368	100	0	Content		978	386	18716884	3217998820
18734	09:36:53.225	00:00:18.733	1124	1090,766	553,0108	0,6217445	0,5760223	470,5997	3,653748	0	980,971	452,7587	0,4678917	0,6234329	556,4653	4,094686	0	51	1036	503						Untertest2.avi	0	880	547	72	111	974	395	116	0	Content		964	392	18733509	3218015445
18750	09:36:53.241	00:00:18.750	1125	1107,797	552,0336	0,6218742	0,5769106	473,7495	3,616882	0	986,2947	467,6264	0,4674748	0,6243227	557,1586	4,097152	0	51	1047	510						Untertest2.avi	0	880	547	72	111	974	395	116	0	Content		975	399	18750257	3218032193
18767	09:36:53.258	00:00:18.766	1126	1208,759	496,0944	0,6386988	0,5778788	539,1262	4,157134	0	974,3466	460,8293	0,4670928	0,6253999	557,9739	4,081246	0	51	1092	478						Untertest2.avi	0	880	547	72	111	974	395	116	0	Content		1020	367	18766639	3218048575
18783	09:36:53.274	00:00:18.783	1127	1218,454	493,3848	0,6381758	0,5789565	539,8513	4,147861	0	977,2614	456,7962	0,4667332	0,626612	558,5709	4,100134	0	51	1098	475						Untertest2.avi	0	880	547	72	111	974	395	116	0	Content		1026	364	18783260	3218065196
18800	09:36:53.291	00:00:18.799	1128	-1024	-768	-1	-1	-1	-1	4	1046,483	473,8815	0,4660574	0,628987	559,7701	4,098161	0	51	1046	474						Untertest2.avi	0	880	547	72	111	974	395	116	0	Content		974	363	18799886	3218081822
18817	09:36:53.308	00:00:18.816	1129	-1024	-768	-1	-1	-1	-1	4	1309,643	567,3521	0,4669233	0,6323117	564,1711	4,148373	0	51	1310	567						Untertest2.avi	0	880	547	72	111	974	395	116	0	Content		1238	456	18816635	3218098571
18833	09:36:53.324	00:00:18.833	1130	584,7365	736,3208	0,6575562	0,5886962	380,0987	2,700372	0	984,8975	729,6449	0,4266587	0,6340228	384,0393	2,774091	0	51	785	733						Untertest2.avi	0	880	547	72	111	974	395	116	0	Content		713	622	18833261	3218115197
18850	09:36:53.341	00:00:18.849	1131	-1024	-768	-1	-1	-1	-1	4	980,0796	721,9202	0,4265582	0,6349136	384,9057	2,800191	0	52	980	722						Untertest2.avi	0	880	547	72	111	471	595	250	0	Content		908	611	18849885	3218131821
18867	09:36:53.358	00:00:18.866	1132	-1024	-768	-1	-1	-1	-1	4	526,463	705,8226	0,5041716	0,636704	384,9057	2,64643	0	52	526	706						Untertest2.avi	0	880	547	72	111	471	595	250	0	Content		454	595	18866510	3218148446
18883	09:36:53.374	00:00:18.883	1133	-1024	-768	-1	-1	-1	-1	4	-1024	-768	-1	-1	-1	-1	4	52	0	0						Untertest2.avi	0	880	547	72	111	471	595	250	0	Content		-72	-111	18883262	3218165198
18900	09:36:53.391	00:00:18.899	1134	-1024	-768	-1	-1	-1	-1	4	-1024	-768	-1	-1	-1	-1	4	52	0	0						Untertest2.avi	0	880	547	72	111	471	595	250	0	Content		-72	-111	18899886	3218181822
18917	09:36:53.408	00:00:18.916	1135	-1024	-768	-1	-1	-1	-1	4	-1024	-768	-1	-1	-1	-1	4	52	0	0						Untertest2.avi	0	880	547	72	111	471	595	250	0	Content		-72	-111	18916553	3218198489
18933	09:36:53.424	00:00:18.933	1136	-1024	-768	-1	-1	-1	-1	4	-1024	-768	-1	-1	-1	-1	4	52	0	0						Untertest2.avi	0	880	547	72	111	471	595	250	0	Content		-72	-111	18933135	3218215071
18950	09:36:53.441	00:00:18.949	1137	-1024	-768	-1	-1	-1	-1	4	-1024	-768	-1	-1	-1	-1	4	52	0	0						Untertest2.avi	0	880	547	72	111	471	595	250	0	Content		-72	-111	18949816	3218231752
18966	09:36:53.457	00:00:18.966	1138	-1024	-768	-1	-1	-1	-1	4	-1024	-768	-1	-1	-1	-1	4	52	0	0						Untertest2.avi	0	880	547	72	111	471	595	250	0	Content		-72	-111	18966484	3218248420
18983	09:36:53.474	00:00:18.983	1139	-1024	-768	-1	-1	-1	-1	4	542,9316	706,9925	0,5067493	0,6388389	384,9057	2,63428	0	52	543	707						Untertest2.avi	0	880	547	72	111	471	595	250	0	Content		471	596	18983131	3218265067
19000	09:36:53.491	00:00:18.999	1140	-1024	-768	-1	-1	-1	-1	4	-1024	-768	-1	-1	-1	-1	4	52	0	0						Untertest2.avi	0	880	547	72	111	471	595	250	0	Content		-72	-111	18999758	3218281694
19017	09:36:53.508	00:00:19.016	1141	-1024	-768	-1	-1	-1	-1	4	-1024	-768	-1	-1	-1	-1	4	52	0	0						Untertest2.avi	0	880	547	72	111	471	595	250	0	Content		-72	-111	19016603	3218298539
19033	09:36:53.524	00:00:19.033	1142	-1024	-768	-1	-1	-1	-1	4	-1024	-768	-1	-1	-1	-1	4	52	0	0						Untertest2.avi	0	880	547	72	111	471	595	250	0	Content		-72	-111	19033270	3218315206
19050	09:36:53.541	00:00:19.049	1143	-1024	-768	-1	-1	-1	-1	4	539,3472	710,6592	0,5094658	0,6380809	384,9057	2,70235	0	52	539	711						Untertest2.avi	0	880	547	72	111	471	595	250	0	Content		467	600	19049755	3218331691
19066	09:36:53.557	00:00:19.066	1144	-1024	-768	-1	-1	-1	-1	4	975,7113	701,7534	0,5012929	0,6346288	438,0953	2,706684	0	52	976	702						Untertest2.avi	0	880	547	72	111	471	595	250	0	Content		904	591	19066377	3218348313
19083	09:36:53.574	00:00:19.083	1145	-1024	-768	-1	-1	-1	-1	4	1014,167	574,9203	0,4945936	0,6344899	466,3197	2,227579	0	52	1014	575						Untertest2.avi	0	880	547	72	111	471	595	250	0	Content		942	464	19083128	3218365064
19100	09:36:53.591	00:00:19.099	1146	-1024	-768	-1	-1	-1	-1	4	-1024	-768	-1	-1	-1	-1	4		0	0						Untertest2.avi	0	880	547	72	111				0	Content		-72	-111	19099997	3218381933
19116	09:36:53.607	00:00:19.116	1147	-1024	-768	-1	-1	-1	-1	4	-1024	-768	-1	-1	-1	-1	4		0	0						Untertest2.avi	0	880	547	72	111				0	Content		-72	-111	19116376	3218398312
19133	09:36:53.624	00:00:19.133	1148	-1024	-768	-1	-1	-1	-1	4	-1024	-768	-1	-1	-1	-1	4		0	0						Untertest2.avi	0	880	547	72	111				0	Content		-72	-111	19133319	3218415255
19150	09:36:53.641	00:00:19.149	1149	-1024	-768	-1	-1	-1	-1	4	-1024	-768	-1	-1	-1	-1	4		0	0						Untertest2.avi	0	880	547	72	111				0	Content		-72	-111	19149964	3218431900
19167	09:36:53.658	00:00:19.166	1150	-1024	-768	-1	-1	-1	-1	4	-1024	-768	-1	-1	-1	-1	4		0	0						Untertest2.avi	0	880	547	72	111				0	Content		-72	-111	19166631	3218448567
19183	09:36:53.674	00:00:19.183	1151	-1024	-768	-1	-1	-1	-1	4	-1024	-768	-1	-1	-1	-1	4		0	0						Untertest2.avi	0	880	547	72	111				0	Content		-72	-111	19183238	3218465174
19200	09:36:53.691	00:00:19.199	1152	-1024	-768	-1	-1	-1	-1	4	-1024	-768	-1	-1	-1	-1	4		0	0						Untertest2.avi	0	880	547	72	111				0	Content		-72	-111	19199744	3218481680
19216	09:36:53.707	00:00:19.216	1153	-1024	-768	-1	-1	-1	-1	4	-1024	-768	-1	-1	-1	-1	4		0	0						Untertest2.avi	0	880	547	72	111				0	Content		-72	-111	19216365	3218498301
19233	09:36:53.724	00:00:19.233	1154	-1024	-768	-1	-1	-1	-1	4	-1024	-768	-1	-1	-1	-1	4		0	0						Untertest2.avi	0	880	547	72	111				0	Content		-72	-111	19233049	3218514985
19250	09:36:53.741	00:00:19.249	1155	-1024	-768	-1	-1	-1	-1	4	-1024	-768	-1	-1	-1	-1	4		0	0						Untertest2.avi	0	880	547	72	111				0	Content		-72	-111	19249717	3218531653
19266	09:36:53.757	00:00:19.266	1156	-1024	-768	-1	-1	-1	-1	4	-1024	-768	-1	-1	-1	-1	4		0	0						Untertest2.avi	0	880	547	72	111				0	Content		-72	-111	19266364	3218548300
19283	09:36:53.774	00:00:19.282	1157	-1024	-768	-1	-1	-1	-1	4	-1024	-768	-1	-1	-1	-1	4		0	0						Untertest2.avi	0	880	547	72	111				0	Content		-72	-111	19282985	3218564921
19300	09:36:53.791	00:00:19.299	1158	-1024	-768	-1	-1	-1	-1	4	-1024	-768	-1	-1	-1	-1	4		0	0						Untertest2.avi	0	880	547	72	111				0	Content		-72	-111	19299611	3218581547
19316	09:36:53.807	00:00:19.316	1159	-1024	-768	-1	-1	-1	-1	4	-1024	-768	-1	-1	-1	-1	4		0	0						Untertest2.avi	0	880	547	72	111				0	Content		-72	-111	19316358	3218598294
19333	09:36:53.824	00:00:19.332	1160	-1024	-768	-1	-1	-1	-1	4	-1024	-768	-1	-1	-1	-1	4		0	0						Untertest2.avi	0	880	547	72	111				0	Content		-72	-111	19332981	3218614917
19350	09:36:53.841	00:00:19.350	1161	-1024	-768	-1	-1	-1	-1	4	-1024	-768	-1	-1	-1	-1	4		0	0						Untertest2.avi	0	880	547	72	111				0	Content		-72	-111	19350049	3218631985
19367	09:36:53.858	00:00:19.366	1162	-1024	-768	-1	-1	-1	-1	4	-1024	-768	-1	-1	-1	-1	4		0	0						Untertest2.avi	0	880	547	72	111				0	Content		-72	-111	19366854	3218648790
19383	09:36:53.874	00:00:19.383	1163	-1024	-768	-1	-1	-1	-1	4	-1024	-768	-1	-1	-1	-1	4		0	0						Untertest2.avi	0	880	547	72	111				0	Content		-72	-111	19383478	3218665414
19400	09:36:53.891	00:00:19.399	1164	-1024	-768	-1	-1	-1	-1	4	-1024	-768	-1	-1	-1	-1	4		0	0						Untertest2.avi	0	880	547	72	111				0	Content		-72	-111	19399604	3218681540
19416	09:36:53.907	00:00:19.416	1165	-1024	-768	-1	-1	-1	-1	4	-1024	-768	-1	-1	-1	-1	4		0	0						Untertest2.avi	0	880	547	72	111				0	Content		-72	-111	19416226	3218698162
19433	09:36:53.924	00:00:19.432	1166	-1024	-768	-1	-1	-1	-1	4	-1024	-768	-1	-1	-1	-1	4		0	0						Untertest2.avi	0	880	547	72	111				0	Content		-72	-111	19432975	3218714911
19450	09:36:53.941	00:00:19.449	1167	-1024	-768	-1	-1	-1	-1	4	-1024	-768	-1	-1	-1	-1	4		0	0						Untertest2.avi	0	880	547	72	111				0	Content		-72	-111	19449597	3218731533
19466	09:36:53.957	00:00:19.466	1168	-1024	-768	-1	-1	-1	-1	4	-1024	-768	-1	-1	-1	-1	4		0	0						Untertest2.avi	0	880	547	72	111				0	Content		-72	-111	19466221	3218748157
19483	09:36:53.974	00:00:19.483	1169	-1024	-768	-1	-1	-1	-1	4	-1024	-768	-1	-1	-1	-1	4		0	0						Untertest2.avi	0	880	547	72	111				0	Content		-72	-111	19483288	3218765224
19501	09:36:53.992	00:00:19.500	1170	-1024	-768	-1	-1	-1	-1	4	-1024	-768	-1	-1	-1	-1	4		0	0						Untertest2.avi	0	880	547	72	111				0	Content		-72	-111	19500662	3218782598
19518	09:36:54.009	00:00:19.518	1171	-1024	-768	-1	-1	-1	-1	4	-1024	-768	-1	-1	-1	-1	4		0	0						Untertest2.avi	0	880	547	72	111				0	Content		-72	-111	19518036	3218799972
19533	09:36:54.024	00:00:19.532	1172	1005,819	549,363	0,4911901	0,6427047	554,3176	4,599442	3	957,0466	534,6926	0,4911899	0,6427041	554,3176	4,573188	1	53	957	535						Untertest2.avi	0	880	547	72	111	781	423	100	0	Content		885	424	19532888	3218814824
19549	09:36:54.040	00:00:19.549	1173	-1024	-768	-1	-1	-1	-1	4	-1024	-768	-1	-1	-1	-1	4	53	0	0						Untertest2.avi	0	880	547	72	111	781	423	100	0	Content		-72	-111	19549472	3218831408
19566	09:36:54.057	00:00:19.566	1174	-1024	-768	-1	-1	-1	-1	4	-1024	-768	-1	-1	-1	-1	4	53	0	0						Untertest2.avi	0	880	547	72	111	781	423	100	0	Content		-72	-111	19566217	3218848153
19583	09:36:54.074	00:00:19.582	1175	824,6271	526,9937	0,4925936	0,6451173	559,0543	4,629217	3	774,6668	511,1464	0,4925931	0,6451167	559,0543	4,602494	1	53	775	511						Untertest2.avi	0	880	547	72	111	781	423	100	0	Content		703	400	19582831	3218864767
19600	09:36:54.091	00:00:19.599	1176	785,1924	526,9712	0,4920509	0,6460625	560,7582	4,666825	3	735,9674	509,5852	0,4920408	0,646086	560,956	4,6415	1	53	736	510						Untertest2.avi	0	880	547	72	111	781	423	100	0	Content		664	399	19599707	3218881643
19616	09:36:54.107	00:00:19.616	1177	1013,13	564,153	0,6658286	0,5959493	560,7553	4,976449	0	742,1342	503,4575	0,4912168	0,6467946	561,3602	4,659961	0	53	878	534						Untertest2.avi	0	880	547	72	111	781	423	100	0	Content		806	423	19616088	3218898024
19633	09:36:54.124	00:00:19.633	1178	930,5213	565,2563	0,6586682	0,5966549	537,279	4,705858	0	727,29	516,5935	0,490372	0,6474631	561,7791	4,612658	0	54	829	541						Untertest2.avi	0	880	547	72	111	733	428	200	0	Content		757	430	19633031	3218914967
19649	09:36:54.140	00:00:19.649	1179	829,8776	577,7105	0,6607393	0,597451	529,0596	4,513274	0	719,9598	516,9237	0,4895647	0,6479481	562,2311	4,542025	0	54	775	547						Untertest2.avi	0	880	547	72	111	733	428	200	0	Content		703	436	19649464	3218931400
19666	09:36:54.157	00:00:19.666	1180	926,311	549,5551	0,6565714	0,59739	536,4354	4,634614	0	715,6833	513,4368	0,4887315	0,6483196	562,6024	4,463483	0	54	821	531						Untertest2.avi	0	880	547	72	111	733	428	200	0	Content		749	420	19666403	3218948339
19683	09:36:54.174	00:00:19.682	1181	897,7282	565,9631	0,6572975	0,5977792	542,5643	4,53372	0	736,2612	519,3837	0,4879249	0,6485348	562,9277	4,519868	0	54	817	543						Untertest2.avi	0	880	547	72	111	733	428	200	0	Content		745	432	19682709	3218964645
19699	09:36:54.190	00:00:19.699	1182	893,5388	557,9604	0,6564994	0,597847	542,8865	4,51123	0	728,8373	520,7399	0,4871433	0,6487421	563,3417	4,459923	0	54	811	539						Untertest2.avi	0	880	547	72	111	733	428	200	0	Content		739	428	19699335	3218981271
19716	09:36:54.207	00:00:19.715	1183	897,9835	560,9998	0,655778	0,5978383	543,2838	4,426378	0	722,6724	513,2244	0,486422	0,6488968	563,7877	4,464726	0	54	810	537						Untertest2.avi	0	880	547	72	111	733	428	200	0	Content		738	426	19715957	3218997893
19733	09:36:54.224	00:00:19.732	1184	896,9384	557,86	0,6550859	0,5976943	543,5018	4,436141	0	727,915	508,3863	0,4857709	0,6489144	563,9529	4,422464	0	54	812	533						Untertest2.avi	0	880	547	72	111	733	428	200	0	Content		740	422	19732707	3219014643
19749	09:36:54.240	00:00:19.749	1185	831,6609	575,4283	0,6558763	0,5975212	533,5827	4,267423	0	720,8019	510,5681	0,4851356	0,6488493	564,2399	4,39706	0	54	776	543						Untertest2.avi	0	880	547	72	111	733	428	200	0	Content		704	432	19749333	3219031269
19766	09:36:54.257	00:00:19.765	1186	892,1405	561,1625	0,6539064	0,5972137	543,8362	4,34446	0	715,9403	515,1133	0,4845919	0,6487704	564,3326	4,367853	0	54	804	538						Untertest2.avi	0	880	547	72	111	733	428	200	0	Content		732	427	19765959	3219047895
19783	09:36:54.274	00:00:19.782	1187	903,8051	564,2098	0,6533746	0,597071	544,0322	4,321462	0	706,4415	516,2739	0,4840866	0,6487806	564,4792	4,324115	0	54	805	540						Untertest2.avi	0	880	547	72	111	733	428	200	0	Content		733	429	19782708	3219064644
19799	09:36:54.290	00:00:19.799	1188	898,6613	555,8985	0,6528981	0,5968661	544,2545	4,252193	0	709,4638	513,3731	0,4836189	0,6487374	564,6088	4,239377	0	54	804	535						Untertest2.avi	0	880	547	72	111	733	428	200	0	Content		732	424	19799331	3219081267
19816	09:36:54.307	00:00:19.815	1189	895,5342	555,5575	0,6528624	0,5969244	544,2797	4,187087	0	702,6988	514,0717	0,4836999	0,6489996	564,7101	4,263661	0	54	799	535						Untertest2.avi	0	880	547	72	111	733	428	200	0	Content		727	424	19815959	3219097895
19833	09:36:54.324	00:00:19.832	1190	784,5773	639,5397	0,6541286	0,5988381	544,2144	4,197723	0	609,4973	593,1458	0,486008	0,6507881	564,4933	4,230473	0	55	697	616						Untertest2.avi	0	880	547	72	111	540	547	300	0	Content		625	505	19832582	3219114518
19849	09:36:54.340	00:00:19.849	1191	689,3857	686,749	0,655148	0,6000016	544,2082	4,199881	0	514,079	634,269	0,4876229	0,6518708	564,6854	4,138868	0	55	602	661						Untertest2.avi	0	880	547	72	111	540	547	300	0	Content		530	550	19849332	3219131268
19866	09:36:54.357	00:00:19.865	1192	680,3215	686,9236	0,6552674	0,5994777	544,3077	4,165915	0	500,4485	629,2759	0,4876251	0,6517161	564,7592	4,124417	0	55	590	658						Untertest2.avi	0	880	547	72	111	540	547	300	0	Content		518	547	19865957	3219147893
19883	09:36:54.374	00:00:19.882	1193	705,1071	689,4546	0,6550298	0,5993434	544,1993	4,121354	0	500,0626	630,7241	0,4873187	0,6517026	564,5932	4,10942	0	55	603	660						Untertest2.avi	0	880	547	72	111	540	547	300	0	Content		531	549	19882706	3219164642
19899	09:36:54.390	00:00:19.899	1194	689,483	685,5583	0,6549854	0,5993023	544,1459	4,176479	0	493,7972	630,9119	0,4870789	0,6518332	564,5283	4,086203	0	55	592	658						Untertest2.avi	0	880	547	72	111	540	547	300	0	Content		520	547	19899330	3219181266
19916	09:36:54.407	00:00:19.915	1195	688,116	685,9919	0,6549464	0,5992457	544,208	4,142204	0	499,6873	635,7522	0,4869259	0,6518359	564,4675	4,100421	0	55	594	661						Untertest2.avi	0	880	547	72	111	540	547	300	0	Content		522	550	19915953	3219197889
19933	09:36:54.424	00:00:19.932	1196	689,2441	682,2553	0,6549422	0,5991363	544,1253	4,061496	0	493,68	617,8297	0,4867608	0,6518483	564,5173	4,045333	0	55	591	650						Untertest2.avi	0	880	547	72	111	540	547	300	0	Content		519	539	19932579	3219214515
19949	09:36:54.440	00:00:19.949	1197	688,7015	679,5974	0,6549333	0,5990717	544,1097	4,09773	0	482,6487	619,8066	0,4865946	0,6519077	564,4053	3,888914	0	55	586	650						Untertest2.avi	0	880	547	72	111	540	547	300	0	Content		514	539	19949330	3219231266
19966	09:36:54.457	00:00:19.965	1198	737,6027	691,7007	0,6547795	0,5988227	543,5705	4,038942	0	543,9057	635,1307	0,4868293	0,6517729	566,3908	4,022	0	55	641	663						Untertest2.avi	0	880	547	72	111	540	547	300	0	Content		569	552	19965952	3219247888
19983	09:36:54.474	00:00:19.982	1199	696,8459	690,2271	0,6548235	0,5990542	543,959	4,042105	0	540,6836	633,2361	0,4863216	0,6517959	564,4053	4,034051	0	55	619	662						Untertest2.avi	0	880	547	72	111	540	547	300	0	Content		547	551	19982577	3219264513
19999	09:36:54.490	00:00:19.999	1200	629,3196	688,7441	0,6547595	0,5991474	544,001	4,053603	0	546,1588	621,6304	0,4861956	0,6519456	564,7554	4,063797	0	55	588	655						Untertest2.avi	0	880	547	72	111	540	547	300	0	Content		516	544	19999202	3219281138
20016	09:36:54.507	00:00:20.015	1201	693,0668	683,7988	0,6546873	0,5992957	543,8762	4,040163	0	530,0967	640,2679	0,4860823	0,6521381	564,7554	3,980173	0	55	612	662						Untertest2.avi	0	880	547	72	111	540	547	300	0	Content		540	551	20015954	3219297890
20033	09:36:54.524	00:00:20.032	1202	693,9128	682,479	0,6546702	0,5994218	543,8436	4,013422	0	543,8042	633,8801	0,4860306	0,6522169	564,7554	4,002522	0	55	619	658						Untertest2.avi	0	880	547	72	111	540	547	300	0	Content		547	547	20032577	3219314513
20049	09:36:54.540	00:00:20.049	1203	691,8381	671,8082	0,6546565	0,5995087	543,8416	4,050559	0	549,2096	635,8335	0,4859554	0,6522719	564,7554	3,979342	0	55	621	654						Untertest2.avi	0	880	547	72	111	540	547	300	0	Content		549	543	20049202	3219331138
20066	09:36:54.557	00:00:20.065	1204	686,5486	681,9219	0,6546533	0,599503	543,8545	4,047305	0	542,9773	640,692	0,4858369	0,6522834	564,7554	4,010382	0	55	615	661						Untertest2.avi	0	880	547	72	111	540	547	300	0	Content		543	550	20065948	3219347884
20083	09:36:54.574	00:00:20.082	1205	722,1365	668,5102	0,6547152	0,5993955	543,9639	4,062582	0	541,6552	622,4152	0,4856111	0,6522081	563,8129	3,996763	0	55	632	645						Untertest2.avi	0	880	547	72	111	540	547	300	0	Content		560	534	20082573	3219364509
20099	09:36:54.590	00:00:20.099	1206	680,9443	681,5305	0,6547166	0,5992476	543,9393	4,084918	0	539,1169	619,6302	0,4855194	0,6522058	563,8129	3,995465	0	55	610	651						Untertest2.avi	0	880	547	72	111	540	547	300	0	Content		538	540	20099196	3219381132
20116	09:36:54.607	00:00:20.115	1207	710,8621	673,4899	0,6543014	0,5983038	544,0302	4,080487	0	551,1927	619,7435	0,4849789	0,6514823	563,8129	3,969903	0	55	631	647						Untertest2.avi	0	880	547	72	111	540	547	300	0	Content		559	536	20115836	3219397772
20133	09:36:54.624	00:00:20.132	1208	736,0135	627,3751	0,6535479	0,5964586	544,1533	4,124717	0	606,5613	563,3118	0,4843484	0,6499965	564,6415	4,151756	0	56	671	595						Untertest2.avi	0	880	547	72	111	683	358	150	0	Content		599	484	20132572	3219414508
20149	09:36:54.640	00:00:20.149	1209	790,6124	580,1317	0,6527693	0,5944853	544,4204	4,025211	0	-1024	-768	-1	-1	-1	-1	4	56	791	580						Untertest2.avi	0	880	547	72	111	683	358	150	0	Content		719	469	20149071	3219431007
20166	09:36:54.657	00:00:20.165	1210	830,3561	539,0715	0,6523597	0,592953	544,5547	4,044146	0	719,999	479,6642	0,4827014	0,6473359	564,6415	4,110423	0	56	775	509						Untertest2.avi	0	880	547	72	111	683	358	150	0	Content		703	398	20165835	3219447771
20182	09:36:54.673	00:00:20.182	1211	832,3643	500,23	0,6527187	0,5916712	544,4694	4,045097	0	708,7541	451,4472	0,4826715	0,646414	564,5177	4,132582	0	56	771	476						Untertest2.avi	0	880	547	72	111	683	358	150	0	Content		699	365	20182446	3219464382
20199	09:36:54.690	00:00:20.199	1212	799,4585	479,1706	0,6535305	0,5907981	544,4401	4,115055	0	703,7713	451,1782	0,4829762	0,6460081	564,5177	4,126368	0	56	752	465						Untertest2.avi	0	880	547	72	111	683	358	150	0	Content		680	354	20199196	3219481132
20216	09:36:54.707	00:00:20.215	1213	785,1377	484,8502	0,6540548	0,5906875	544,1103	4,117779	0	714,7101	443,0127	0,4828124	0,6461556	562,9075	4,132562	0	56	750	464						Untertest2.avi	0	880	547	72	111	683	358	150	0	Content		678	353	20215834	3219497770
20232	09:36:54.723	00:00:20.232	1214	794,5418	478,2998	0,6545958	0,5904182	543,9927	4,147751	0	718,3359	432,7691	0,4830359	0,6461636	562,9075	4,133409	0	56	756	456						Untertest2.avi	0	880	547	72	111	683	358	150	0	Content		684	345	20232445	3219514381
20249	09:36:54.740	00:00:20.249	1215	782,8013	491,8058	0,6551787	0,5902249	543,6966	4,150721	0	724,9203	448,8819	0,4833693	0,6460939	562,9075	4,108246	0	56	754	470						Untertest2.avi	0	880	547	72	111	683	358	150	0	Content		682	359	20249067	3219531003
20266	09:36:54.757	00:00:20.265	1216	781,0645	483,0334	0,6559583	0,5901346	543,3166	4,195257	0	730,9251	453,1616	0,4839515	0,646109	563,4482	4,120691	0	56	756	468						Untertest2.avi	0	880	547	72	111	683	358	150	0	Content		684	357	20265690	3219547626
20282	09:36:54.773	00:00:20.282	1217	682,8032	482,6168	0,6582496	0,5895028	543,0678	4,24182	0	666,4063	418,4767	0,4860366	0,6457082	563,4482	4,327212	0	57	675	451						Untertest2.avi	0	880	547	72	111	413	334	266	0	Content		603	340	20282317	3219564253
20299	09:36:54.790	00:00:20.299	1218	516,1974	479,8738	0,6613086	0,5888776	542,649	4,348742	0	524,5609	415,466	0,4886222	0,6453763	562,4319	4,192265	0	57	520	448						Untertest2.avi	0	880	547	72	111	413	334	266	0	Content		448	337	20299066	3219581002
20316	09:36:54.807	00:00:20.315	1219	506,4236	466,2162	0,6634503	0,5884444	542,374	4,277065	0	475,8258	426,6633	0,4900692	0,6452732	561,975	4,24164	0	57	491	446						Untertest2.avi	0	880	547	72	111	413	334	266	0	Content		419	335	20315692	3219597628
20332	09:36:54.823	00:00:20.332	1220	493,3424	456,6831	0,6644531	0,5884267	541,8128	4,278193	0	464,2298	431,0262	0,4903747	0,6453193	561,3991	4,21784	0	57	479	444						Untertest2.avi	0	880	547	72	111	413	334	266	0	Content		407	333	20332314	3219614250
20349	09:36:54.840	00:00:20.348	1221	496,0581	451,4673	0,6650289	0,5885202	541,2889	4,232983	0	478,5808	427,6616	0,490564	0,6453087	560,6494	4,213375	0	57	487	440						Untertest2.avi	0	880	547	72	111	413	334	266	0	Content		415	329	20348941	3219630877
20366	09:36:54.857	00:00:20.365	1222	494,4853	459,3123	0,6655385	0,5885935	540,6718	4,305494	0	469,3185	420,8732	0,4907266	0,6452272	560,189	4,230962	0	57	482	440						Untertest2.avi	0	880	547	72	111	413	334	266	0	Content		410	329	20365562	3219647498
20382	09:36:54.873	00:00:20.382	1223	486,9191	457,9476	0,6659397	0,5885343	540,2531	4,364434	0	474,411	424,8246	0,4908541	0,6449695	559,556	4,333877	0	57	481	441						Untertest2.avi	0	880	547	72	111	413	334	266	0	Content		409	330	20382316	3219664252
20399	09:36:54.890	00:00:20.398	1224	496,071	456,2658	0,6662286	0,5883995	539,5369	4,363832	0	474,4199	423,1295	0,490877	0,6447387	559,0757	4,298907	0	57	485	440						Untertest2.avi	0	880	547	72	111	413	334	266	0	Content		413	329	20398939	3219680875
20416	09:36:54.907	00:00:20.415	1225	457,9824	463,9589	0,6664391	0,5881523	539,5369	4,505044	0	475,4738	426,5763	0,4909538	0,6443126	558,5845	4,351123	0	57	467	445						Untertest2.avi	0	880	547	72	111	413	334	266	0	Content		395	334	20415566	3219697502
20432	09:36:54.923	00:00:20.432	1226	452,8035	473,4631	0,6668414	0,5875487	536,6977	4,481195	0	479,36	429,7025	0,4908991	0,6436548	558,0715	4,378839	0	57	466	452						Untertest2.avi	0	880	547	72	111	413	334	266	0	Content		394	341	20432186	3219714122
20449	09:36:54.940	00:00:20.448	1227	461,2713	472,1877	0,6669028	0,5868226	535,5956	4,478535	0	487,0618	434,9816	0,4907403	0,6428589	557,5724	4,403097	0	57	474	454						Untertest2.avi	0	880	547	72	111	413	334	266	0	Content		402	343	20448939	3219730875
20466	09:36:54.957	00:00:20.465	1228	469,8937	467,0135	0,6666135	0,5858689	536,4021	4,493145	0	483,437	426,3392	0,4904845	0,6419089	557,05	4,40605	0	57	477	447						Untertest2.avi	0	880	547	72	111	413	334	266	0	Content		405	336	20465561	3219747497
20482	09:36:54.973	00:00:20.482	1229	458,0809	471,274	0,6661461	0,5848759	537,6547	4,593576	0	490,1067	430,5688	0,4901342	0,6408943	556,6953	4,450047	0	57	474	451						Untertest2.avi	0	880	547	72	111	413	334	266	0	Content		402	340	20482186	3219764122
20499	09:36:54.990	00:00:20.498	1230	510,4404	466,6595	0,6656129	0,5834662	536,6335	4,567667	0	494,6289	429,3319	0,4894131	0,6397317	556,3084	4,438704	0	57	503	448						Untertest2.avi	0	880	547	72	111	413	334	266	0	Content		431	337	20498815	3219780751
20516	09:36:55.007	00:00:20.515	1231	586,7543	428,1125	0,6632947	0,581294	536,3264	4,630144	0	572,4844	400,2217	0,4875157	0,6375817	556,22	4,479131	0	57	580	414						Untertest2.avi	0	880	547	72	111	413	334	266	0	Content		508	303	20515560	3219797496
20532	09:36:55.023	00:00:20.532	1232	671,5602	382,7504	0,6604645	0,5789284	536,4176	4,52828	0	666,1221	343,3861	0,4854103	0,6351006	556,2266	4,384409	0	57	669	363						Untertest2.avi	0	880	547	72	111	413	334	266	0	Content		597	252	20532186	3219814122
20549	09:36:55.040	00:00:20.548	1233	841,6786	325,4996	0,6558272	0,5768567	529,9989	4,556283	0	769,3818	276,5292	0,4830074	0,6330564	556,2801	4,309203	0	58	806	301						Untertest2.avi	0	880	547	72	111	916	102	117	0	Content		734	190	20548813	3219830749
20566	09:36:55.057	00:00:20.565	1234	890,4743	273,3969	0,6551555	0,5760378	536,649	4,382434	0	867,6667	194,8245	0,4808269	0,6316743	556,6495	4,00979	0	58	879	234						Untertest2.avi	0	880	547	72	111	916	102	117	0	Content		807	123	20565565	3219847501
20582	09:36:55.073	00:00:20.582	1235	964,3727	240,3239	0,6538503	0,5754905	537,1669	4,340802	0	953,1896	143,113	0,4796365	0,6314735	558,1522	3,866106	0	58	959	192						Untertest2.avi	0	880	547	72	111	916	102	117	0	Content		887	81	20582187	3219864123
20599	09:36:55.090	00:00:20.598	1236	1012,65	214,2701	0,6533232	0,5754957	538,0361	4,3379	0	1053,144	69,77235	0,4789631	0,6320115	559,6987	3,887992	0	58	1033	142						Untertest2.avi	0	880	547	72	111	916	102	117	0	Content		961	31	20598813	3219880749
20615	09:36:55.106	00:00:20.615	1237	1032,631	212,1797	0,6528508	0,5756203	537,9935	4,35282	0	1141,65	153,1925	0,478286	0,6315432	559,6987	4,236242	0	58	1087	183						Untertest2.avi	0	880	547	72	111	916	102	117	0	Content		1015	72	20615434	3219897370
20632	09:36:55.123	00:00:20.632	1238	1032,443	217,998	0,6524324	0,5758968	537,8174	4,269966	0	1146,849	143,9776	0,4775004	0,6319939	559,6987	4,241898	0	58	1090	181						Untertest2.avi	0	880	547	72	111	916	102	117	0	Content		1018	70	20632182	3219914118
20649	09:36:55.140	00:00:20.648	1239	987,4357	221,0733	0,6514835	0,576135	536,6577	4,295841	0	990,9036	317,5866	0,4632949	0,6316316	493,9792	3,636406	0	58	989	269						Untertest2.avi	0	880	547	72	111	916	102	117	0	Content		917	158	20648814	3219930750
20665	09:36:55.156	00:00:20.665	1240	990,9558	229,2857	0,6508841	0,5766018	536,4546	4,38964	0	982,4583	327,9875	0,4624241	0,6320488	493,7231	3,608319	0	59	987	279						Untertest2.avi	0	880	547	72	111	909	177	316	0	Content		915	168	20665435	3219947371
20682	09:36:55.173	00:00:20.682	1241	987,553	227,4537	0,6502925	0,5768477	536,3733	4,277797	0	976,6716	327,0296	0,4617309	0,6323457	493,9888	3,620481	0	59	982	277						Untertest2.avi	0	880	547	72	111	909	177	316	0	Content		910	166	20682057	3219963993
20699	09:36:55.190	00:00:20.698	1242	983,46	231,2627	0,6497017	0,5769279	536,2374	4,265071	0	989,7064	316,5332	0,4607635	0,6323686	492,7716	3,564575	0	59	987	274						Untertest2.avi	0	880	547	72	111	909	177	316	0	Content		915	163	20698808	3219980744
20715	09:36:55.206	00:00:20.715	1243	997,6435	228,6238	0,6490997	0,576952	536,316	4,245677	0	972,4334	332,6764	0,4600481	0,6323836	492,7936	3,545708	0	59	985	281						Untertest2.avi	0	880	547	72	111	909	177	316	0	Content		913	170	20715434	3219997370
20732	09:36:55.223	00:00:20.732	1244	855,6611	345,5602	0,65774	0,577044	477,3433	3,738155	0	976,5109	327,7833	0,4587208	0,6323435	489,6532	3,51964	0	59	916	337						Untertest2.avi	0	880	547	72	111	909	177	316	0	Content		844	226	20732057	3220013993
20749	09:36:55.240	00:00:20.748	1245	982,5886	223,316	0,648037	0,5768791	536,3864	4,238093	0	980,0036	333,1394	0,4581842	0,6322706	489,934	3,533744	0	59	981	278						Untertest2.avi	0	880	547	72	111	909	177	316	0	Content		909	167	20748682	3220030618
20765	09:36:55.256	00:00:20.765	1246	976,7758	232,9816	0,6474989	0,5766577	536,3969	4,304964	0	984,591	343,919	0,4568548	0,6319768	486,4237	3,509328	0	59	981	288						Untertest2.avi	0	880	547	72	111	909	177	316	0	Content		909	177	20765430	3220047366
20782	09:36:55.273	00:00:20.782	1247	982,3275	229,9242	0,6469709	0,5763162	536,4257	4,251677	0	972,66	343,6158	0,4562146	0,6316556	486,1744	3,464319	0	59	977	287						Untertest2.avi	0	880	547	72	111	909	177	316	0	Content		905	176	20782053	3220063989
20799	09:36:55.290	00:00:20.798	1248	980,7779	227,9737	0,6464778	0,5759273	536,4805	4,178462	0	976,0031	347,4185	0,4556808	0,6312218	486,308	3,550827	0	59	978	288						Untertest2.avi	0	880	547	72	111	909	177	316	0	Content		906	177	20798678	3220080614
20815	09:36:55.306	00:00:20.815	1249	975,7844	235,3299	0,6460424	0,5756056	536,5392	4,124308	0	980,5989	352,809	0,454927	0,6308895	484,8992	3,474767	0	59	978	294						Untertest2.avi	0	880	547	72	111	909	177	316	0	Content		906	183	20815302	3220097238
20832	09:36:55.323	00:00:20.832	1250	990,5881	231,6567	0,6457226	0,5753959	536,6844	4,197721	0	977,0245	345,9404	0,4542984	0,6307187	483,9194	3,507381	0	59	984	289						Untertest2.avi	0	880	547	72	111	909	177	316	0	Content		912	178	20832052	3220113988
20849	09:36:55.340	00:00:20.848	1251	980,2817	218,7599	0,6453689	0,5750782	536,6579	4,227842	0	977,0682	352,4347	0,4534217	0,6302798	481,41	3,44923	0	59	979	286						Untertest2.avi	0	880	547	72	111	909	177	316	0	Content		907	175	20848674	3220130610
20865	09:36:55.356	00:00:20.865	1252	992,9743	219,4854	0,6450611	0,5747319	536,6017	4,307734	0	972,3483	340,1445	0,4537108	0,6299836	484,2865	3,444387	0	59	983	280						Untertest2.avi	0	880	547	72	111	909	177	316	0	Content		911	169	20865300	3220147236
20882	09:36:55.373	00:00:20.881	1253	979,7888	227,6026	0,6448677	0,5744608	536,7244	4,237337	0	978,2571	350,7543	0,4524604	0,6296794	479,5583	3,480677	0	59	979	289						Untertest2.avi	0	880	547	72	111	909	177	316	0	Content		907	178	20881923	3220163859
20899	09:36:55.390	00:00:20.898	1254	990,3999	236,0043	0,6446852	0,5741738	536,7147	4,205691	0	977,7744	354,3833	0,4532479	0,6294766	484,0355	3,533428	0	59	984	295						Untertest2.avi	0	880	547	72	111	909	177	316	0	Content		912	184	20898675	3220180611
20915	09:36:55.406	00:00:20.915	1255	981,176	224,5874	0,6445128	0,5739909	536,5999	4,166193	0	976,1588	351,0516	0,4521496	0,629407	479,7714	3,48514	0	59	979	288						Untertest2.avi	0	880	547	72	111	909	177	316	0	Content		907	177	20915298	3220197234
20932	09:36:55.423	00:00:20.931	1256	853,5476	345,1566	0,6529779	0,5741853	481,4167	3,65317	0	981,2476	347,6619	0,45252	0,6296465	482,538	3,580041	0	59	917	346						Untertest2.avi	0	880	547	72	111	909	177	316	0	Content		845	235	20931925	3220213861
20949	09:36:55.440	00:00:20.948	1257	995,8338	220,0101	0,6440731	0,5741859	536,7263	4,235551	0	973,6884	347,2786	0,4519716	0,6300285	481,2016	3,546257	0	59	985	284						Untertest2.avi	0	880	547	72	111	909	177	316	0	Content		913	173	20948548	3220230484
20965	09:36:55.456	00:00:20.965	1258	983,1362	239,1286	0,6437601	0,574439	536,735	4,285264	0	981,9088	338,8993	0,453372	0,6304304	489,119	3,623181	0	59	983	289						Untertest2.avi	0	880	547	72	111	909	177	316	0	Content		911	178	20965297	3220247233
20982	09:36:55.473	00:00:20.981	1259	924,3674	307,4493	0,6438262	0,5763126	536,2656	4,346576	0	-1024	-768	-1	-1	-1	-1	4	60	924	307						Untertest2.avi	0	880	547	72	111	870	231	266	0	Content		852	196	20981925	3220263861
20999	09:36:55.490	00:00:20.998	1260	913,9049	348,3366	0,6436158	0,5778106	536,222	4,410855	0	971,3241	346,6936	0,4644494	0,6334047	542,4365	4,114918	0	60	943	348						Untertest2.avi	0	880	547	72	111	870	231	266	0	Content		871	237	20998549	3220280485
21015	09:36:55.506	00:00:21.015	1261	907,7293	347,1424	0,643222	0,5780463	536,4595	4,405462	0	976,4314	337,0039	0,4637065	0,6338199	541,1698	4,090747	0	60	942	342						Untertest2.avi	0	880	547	72	111	870	231	266	0	Content		870	231	21015175	3220297111
21032	09:36:55.523	00:00:21.031	1262	905,2228	335,7202	0,6428587	0,5782318	536,7582	4,432456	0	980,0512	342,0422	0,4632224	0,6339646	540,9774	4,155538	0	60	943	339						Untertest2.avi	0	880	547	72	111	870	231	266	0	Content		871	228	21031921	3220313857
21049	09:36:55.540	00:00:21.048	1263	891,6607	349,0652	0,6425058	0,5783651	537,0249	4,524734	0	974,8813	329,9283	0,4629981	0,6340213	541,9761	4,153289	0	60	933	339						Untertest2.avi	0	880	547	72	111	870	231	266	0	Content		861	228	21048549	3220330485
21065	09:36:55.556	00:00:21.065	1264	878,4407	362,0958	0,642198	0,5783288	537,2484	4,57037	0	976,7291	344,2878	0,4627289	0,6339472	542,3369	4,161184	0	60	928	353						Untertest2.avi	0	880	547	72	111	870	231	266	0	Content		856	242	21065171	3220347107
21082	09:36:55.573	00:00:21.081	1265	891,3462	359,1846	0,6419738	0,5781526	537,4548	4,530288	0	978,7557	324,8874	0,4623813	0,633657	541,8743	4,174306	0	60	935	342						Untertest2.avi	0	880	547	72	111	870	231	266	0	Content		863	231	21081798	3220363734
21099	09:36:55.590	00:00:21.098	1266	907,2365	339,0358	0,6418033	0,5778192	537,9286	4,455207	0	978,8797	338,9594	0,4623784	0,6331621	542,897	4,251802	0	60	943	339						Untertest2.avi	0	880	547	72	111	870	231	266	0	Content		871	228	21098546	3220380482
21115	09:36:55.606	00:00:21.115	1267	921,7859	347,846	0,6416957	0,5773509	538,1548	4,484671	0	972,3972	345,4572	0,4624981	0,6324372	544,4014	4,209942	0	60	947	347						Untertest2.avi	0	880	547	72	111	870	231	266	0	Content		875	236	21115173	3220397109
21132	09:36:55.623	00:00:21.131	1268	859,1266	369,4117	0,6435065	0,5770472	526,031	4,281309	0	977,171	341,269	0,4623286	0,6317558	543,8021	4,335351	0	60	918	355						Untertest2.avi	0	880	547	72	111	870	231	266	0	Content		846	244	21131797	3220413733
21148	09:36:55.639	00:00:21.148	1269	899,2545	340,4979	0,6417599	0,5763485	538,806	4,65518	0	976,9802	345,2559	0,4623477	0,6311684	543,3299	4,315682	0	60	938	343						Untertest2.avi	0	880	547	72	111	870	231	266	0	Content		866	232	21148420	3220430356
21165	09:36:55.656	00:00:21.165	1270	889,5809	347,9156	0,6420061	0,57585	539,0724	4,708645	0	990,4106	332,322	0,4627644	0,6305736	544,31	4,301826	0	60	940	340						Untertest2.avi	0	880	547	72	111	870	231	266	0	Content		868	229	21165169	3220447105
21182	09:36:55.673	00:00:21.181	1271	907,6761	336,9323	0,6423249	0,5754223	539,2735	4,631796	0	979,4021	341,1219	0,4630763	0,6299359	544,5787	4,345806	0	60	944	339						Untertest2.avi	0	880	547	72	111	870	231	266	0	Content		872	228	21181801	3220463737
21198	09:36:55.689	00:00:21.198	1272	916,3761	347,0394	0,6427441	0,5750436	539,4667	4,878432	0	975,9351	353,2721	0,4632631	0,6294948	543,5087	4,369006	0	60	946	350						Untertest2.avi	0	880	547	72	111	870	231	266	0	Content		874	239	21198418	3220480354
21215	09:36:55.706	00:00:21.215	1273	938,0563	337,9675	0,6426427	0,5747171	539,7204	4,653345	0	998,9484	353,7674	0,4611556	0,6290681	531,2998	4,30641	0	60	969	346						Untertest2.avi	0	880	547	72	111	870	231	266	0	Content		897	235	21215042	3220496978
21232	09:36:55.723	00:00:21.231	1274	834,2991	322,1539	0,638124	0,574016	527,3328	4,432902	0	1071,642	321,3993	0,4606631	0,6278697	531,2998	4,228181	0	60	953	322						Untertest2.avi	0	880	547	72	111	870	231	266	0	Content		881	211	21231792	3220513728
21248	09:36:55.739	00:00:21.248	1275	-1024	-768	-1	-1	-1	-1	4	-1024	-768	-1	-1	-1	-1	4		0	0						Untertest2.avi	0	880	547	72	111				0	Content		-72	-111	21248413	3220530349
21265	09:36:55.756	00:00:21.265	1276	-1024	-768	-1	-1	-1	-1	4	-1024	-768	-1	-1	-1	-1	4		0	0						Untertest2.avi	0	880	547	72	111				0	Content		-72	-111	21265080	3220547016
21282	09:36:55.773	00:00:21.281	1277	-1024	-768	-1	-1	-1	-1	4	-1024	-768	-1	-1	-1	-1	4		0	0						Untertest2.avi	0	880	547	72	111				0	Content		-72	-111	21281664	3220563600
21298	09:36:55.789	00:00:21.298	1278	-1024	-768	-1	-1	-1	-1	4	-1024	-768	-1	-1	-1	-1	4		0	0						Untertest2.avi	0	880	547	72	111				0	Content		-72	-111	21298351	3220580287
21315	09:36:55.806	00:00:21.315	1279	-1024	-768	-1	-1	-1	-1	4	-1024	-768	-1	-1	-1	-1	4		0	0						Untertest2.avi	0	880	547	72	111				0	Content		-72	-111	21315018	3220596954
21332	09:36:55.823	00:00:21.331	1280	-1024	-768	-1	-1	-1	-1	4	-1024	-768	-1	-1	-1	-1	4		0	0						Untertest2.avi	0	880	547	72	111				0	Content		-72	-111	21331714	3220613650
21348	09:36:55.839	00:00:21.348	1281	-1024	-768	-1	-1	-1	-1	4	-1024	-768	-1	-1	-1	-1	4		0	0						Untertest2.avi	0	880	547	72	111				0	Content		-72	-111	21348382	3220630318
21365	09:36:55.856	00:00:21.365	1282	-1024	-768	-1	-1	-1	-1	4	-1024	-768	-1	-1	-1	-1	4		0	0						Untertest2.avi	0	880	547	72	111				0	Content		-72	-111	21365033	3220646969
21382	09:36:55.873	00:00:21.381	1283	-1024	-768	-1	-1	-1	-1	4	-1024	-768	-1	-1	-1	-1	4		0	0						Untertest2.avi	0	880	547	72	111				0	Content		-72	-111	21381657	3220663593
21398	09:36:55.889	00:00:21.398	1284	-1024	-768	-1	-1	-1	-1	4	-1024	-768	-1	-1	-1	-1	4		0	0						Untertest2.avi	0	880	547	72	111				0	Content		-72	-111	21398345	3220680281
21415	09:36:55.906	00:00:21.415	1285	-1024	-768	-1	-1	-1	-1	4	-1024	-768	-1	-1	-1	-1	4		0	0						Untertest2.avi	0	880	547	72	111				0	Content		-72	-111	21415013	3220696949
21432	09:36:55.923	00:00:21.431	1286	-1024	-768	-1	-1	-1	-1	4	-1024	-768	-1	-1	-1	-1	4		0	0						Untertest2.avi	0	880	547	72	111				0	Content		-72	-111	21431654	3220713590
21448	09:36:55.939	00:00:21.448	1287	-1024	-768	-1	-1	-1	-1	4	-1024	-768	-1	-1	-1	-1	4		0	0						Untertest2.avi	0	880	547	72	111				0	Content		-72	-111	21448273	3220730209
21465	09:36:55.956	00:00:21.464	1288	-1024	-768	-1	-1	-1	-1	4	-1024	-768	-1	-1	-1	-1	4		0	0						Untertest2.avi	0	880	547	72	111				0	Content		-72	-111	21464941	3220746877
21482	09:36:55.973	00:00:21.481	1289	1133,224	346,7918	0,5161429	0,6216739	399,1857	2,888335	3	1100,155	334,7113	0,5161351	0,6216727	399,1857	2,874099	1	61	1100	335						Untertest2.avi	0	880	547	72	111	1028	224	17	0	Content		1028	224	21481651	3220763587
21498	09:36:55.989	00:00:21.498	1290	-1024	-768	-1	-1	-1	-1	4	-1024	-768	-1	-1	-1	-1	4		0	0						Untertest2.avi	0	880	547	72	111				0	Content		-72	-111	21498275	3220780211
21515	09:36:56.006	00:00:21.514	1291	-1024	-768	-1	-1	-1	-1	4	-1024	-768	-1	-1	-1	-1	4		0	0						Untertest2.avi	0	880	547	72	111				0	Content		-72	-111	21514896	3220796832
21532	09:36:56.023	00:00:21.531	1292	-1024	-768	-1	-1	-1	-1	4	-1024	-768	-1	-1	-1	-1	4		0	0						Untertest2.avi	0	880	547	72	111				0	Content		-72	-111	21531645	3220813581
21548	09:36:56.039	00:00:21.548	1293	-1024	-768	-1	-1	-1	-1	4	-1024	-768	-1	-1	-1	-1	4		0	0						Untertest2.avi	0	880	547	72	111				0	Content		-72	-111	21548270	3220830206
21565	09:36:56.056	00:00:21.564	1294	-1024	-768	-1	-1	-1	-1	4	-1024	-768	-1	-1	-1	-1	4		0	0						Untertest2.avi	0	880	547	72	111				0	Content		-72	-111	21564893	3220846829
21582	09:36:56.073	00:00:21.581	1295	-1024	-768	-1	-1	-1	-1	4	-1024	-768	-1	-1	-1	-1	4		0	0						Untertest2.avi	0	880	547	72	111				0	Content		-72	-111	21581519	3220863455
21598	09:36:56.089	00:00:21.598	1296	-1024	-768	-1	-1	-1	-1	4	-1024	-768	-1	-1	-1	-1	4		0	0						Untertest2.avi	0	880	547	72	111				0	Content		-72	-111	21598143	3220880079
21615	09:36:56.106	00:00:21.614	1297	-1024	-768	-1	-1	-1	-1	4	-1024	-768	-1	-1	-1	-1	4		0	0						Untertest2.avi	0	880	547	72	111				0	Content		-72	-111	21614896	3220896832
21632	09:36:56.123	00:00:21.631	1298	-1024	-768	-1	-1	-1	-1	4	-1024	-768	-1	-1	-1	-1	4		0	0						Untertest2.avi	0	880	547	72	111				0	Content		-72	-111	21631524	3220913460
21648	09:36:56.139	00:00:21.648	1299	-1024	-768	-1	-1	-1	-1	4	-1024	-768	-1	-1	-1	-1	4		0	0						Untertest2.avi	0	880	547	72	111				0	Content		-72	-111	21648142	3220930078
21665	09:36:56.156	00:00:21.664	1300	-1024	-768	-1	-1	-1	-1	4	-1024	-768	-1	-1	-1	-1	4		0	0						Untertest2.avi	0	880	547	72	111				0	Content		-72	-111	21664768	3220946704
21682	09:36:56.173	00:00:21.681	1301	-1024	-768	-1	-1	-1	-1	4	-1024	-768	-1	-1	-1	-1	4		0	0						Untertest2.avi	0	880	547	72	111				0	Content		-72	-111	21681517	3220963453
21698	09:36:56.189	00:00:21.698	1302	-1024	-768	-1	-1	-1	-1	4	-1024	-768	-1	-1	-1	-1	4		0	0						Untertest2.avi	0	880	547	72	111				0	Content		-72	-111	21698146	3220980082
21715	09:36:56.206	00:00:21.714	1303	-1024	-768	-1	-1	-1	-1	4	-1024	-768	-1	-1	-1	-1	4		0	0						Untertest2.avi	0	880	547	72	111				0	Content		-72	-111	21714769	3220996705
21731	09:36:56.222	00:00:21.731	1304	-1024	-768	-1	-1	-1	-1	4	-1024	-768	-1	-1	-1	-1	4		0	0						Untertest2.avi	0	880	547	72	111				0	Content		-72	-111	21731437	3221013373
21748	09:36:56.239	00:00:21.748	1305	-1024	-768	-1	-1	-1	-1	4	-1024	-768	-1	-1	-1	-1	4		0	0						Untertest2.avi	0	880	547	72	111				0	Content		-72	-111	21748138	3221030074
21765	09:36:56.256	00:00:21.764	1306	-1024	-768	-1	-1	-1	-1	4	-1024	-768	-1	-1	-1	-1	4		0	0						Untertest2.avi	0	880	547	72	111				0	Content		-72	-111	21764763	3221046699
21781	09:36:56.272	00:00:21.781	1307	-1024	-768	-1	-1	-1	-1	4	-1024	-768	-1	-1	-1	-1	4		0	0						Untertest2.avi	0	880	547	72	111				0	Content		-72	-111	21781431	3221063367
21798	09:36:56.289	00:00:21.798	1308	-1024	-768	-1	-1	-1	-1	4	-1024	-768	-1	-1	-1	-1	4		0	0						Untertest2.avi	0	880	547	72	111				0	Content		-72	-111	21798095	3221080031
21815	09:36:56.306	00:00:21.814	1309	-1024	-768	-1	-1	-1	-1	4	-1024	-768	-1	-1	-1	-1	4		0	0						Untertest2.avi	0	880	547	72	111				0	Content		-72	-111	21814762	3221096698
21831	09:36:56.322	00:00:21.831	1310	1083,922	637,0614	0,6445053	0,5666374	543,5394	4,599358	0	-1024	-768	-1	-1	-1	-1	4	62	1084	637						Untertest2.avi	0	880	547	72	111	1209	510	100	0	Content		1012	526	21831385	3221113321
21848	09:36:56.339	00:00:21.848	1311	1035,781	636,1532	0,649413	0,5668873	507,841	4,665227	0	1506,266	607,167	0,4744199	0,6186161	577,8355	4,873766	0	62	1271	622						Untertest2.avi	0	880	547	72	111	1209	510	100	0	Content		1199	511	21848136	3221130072
21865	09:36:56.356	00:00:21.864	1312	-1024	-768	-1	-1	-1	-1	4	1513,562	613,9868	0,4741514	0,6189454	578,0488	4,891719	0	62	1514	614						Untertest2.avi	0	880	547	72	111	1209	510	100	0	Content		1442	503	21864763	3221146699
21881	09:36:56.372	00:00:21.881	1313	1058,621	629,0822	0,6437654	0,5671245	543,968	4,67637	0	1503,681	608,061	0,4739251	0,6192627	578,3792	4,86301	0	62	1281	619						Untertest2.avi	0	880	547	72	111	1209	510	100	0	Content		1209	508	21881386	3221163322
21898	09:36:56.389	00:00:21.898	1314	1069,846	633,6164	0,6435597	0,5673296	544,3221	4,696106	0	1511,139	606,0849	0,4736641	0,6196443	578,6854	4,886118	0	62	1290	620						Untertest2.avi	0	880	547	72	111	1209	510	100	0	Content		1218	509	21898008	3221179944
21915	09:36:56.406	00:00:21.914	1315	1080,632	631,553	0,6433873	0,5674638	544,5593	4,72746	0	1506,226	610,1417	0,4734302	0,619823	579,1138	4,828787	0	62	1293	621						Untertest2.avi	0	880	547	72	111	1209	510	100	0	Content		1221	510	21914634	3221196570
21931	09:36:56.422	00:00:21.931	1316	1064,394	624,6201	0,6432036	0,5675833	545,0316	4,76336	0	1152,386	618,8808	0,4710443	0,6202483	564,546	4,542693	0	63	1108	622						Untertest2.avi	0	880	547	72	111	1036	516	117	0	Content		1036	511	21931260	3221213196
21948	09:36:56.439	00:00:21.948	1317	1069,048	637,8169	0,6430725	0,5676339	545,3761	4,720362	0	1149,945	623,0124	0,4709649	0,620267	565,0218	4,552368	0	63	1109	630						Untertest2.avi	0	880	547	72	111	1036	516	117	0	Content		1037	519	21948007	3221229943
21965	09:36:56.456	00:00:21.964	1318	1075,316	638,8467	0,6430482	0,5675861	545,6981	4,740228	0	1143,328	615,3829	0,470873	0,6201763	565,3777	4,536489	0	63	1109	627						Untertest2.avi	0	880	547	72	111	1036	516	117	0	Content		1037	516	21964633	3221246569
21981	09:36:56.472	00:00:21.981	1319	1069,745	636,9824	0,6431117	0,5675112	546,0945	4,719388	0	1142,328	616,9497	0,4708435	0,6200716	565,6479	4,565207	0	63	1106	627						Untertest2.avi	0	880	547	72	111	1036	516	117	0	Content		1034	516	21981259	3221263195
21998	09:36:56.489	00:00:21.998	1320	1074,866	641,794	0,6432438	0,5674301	546,5372	4,738641	0	1148,32	614,6422	0,4710035	0,619828	566,0546	4,610622	0	63	1112	628						Untertest2.avi	0	880	547	72	111	1036	516	117	0	Content		1040	517	21998007	3221279943
22015	09:36:56.506	00:00:22.014	1321	1064,647	634,341	0,6435803	0,5673975	546,9597	4,70319	0	1131,276	623,5315	0,4711383	0,6196412	566,3918	4,567286	0	63	1098	629						Untertest2.avi	0	880	547	72	111	1036	516	117	0	Content		1026	518	22014632	3221296568
22031	09:36:56.522	00:00:22.031	1322	1018,949	629,6934	0,644783	0,567449	547,4053	4,752319	0	1006,876	608,5997	0,4720216	0,6197072	566,3918	4,519709	0	63	1013	619						Untertest2.avi	0	880	547	72	111	1036	516	117	0	Content		941	508	22031258	3221313194
22048	09:36:56.539	00:00:22.047	1323	-1024	-768	-1	-1	-1	-1	4	-1024	-768	-1	-1	-1	-1	4		0	0						Untertest2.avi	0	880	547	72	111				0	Content		-72	-111	22047883	3221329819
22065	09:36:56.556	00:00:22.064	1324	-1024	-768	-1	-1	-1	-1	4	-1024	-768	-1	-1	-1	-1	4		0	0						Untertest2.avi	0	880	547	72	111				0	Content		-72	-111	22064632	3221346568
22081	09:36:56.572	00:00:22.081	1325	-1024	-768	-1	-1	-1	-1	4	-1024	-768	-1	-1	-1	-1	4		0	0						Untertest2.avi	0	880	547	72	111				0	Content		-72	-111	22081247	3221363183
22098	09:36:56.589	00:00:22.097	1326	-1024	-768	-1	-1	-1	-1	4	-1024	-768	-1	-1	-1	-1	4		0	0						Untertest2.avi	0	880	547	72	111				0	Content		-72	-111	22097877	3221379813
22114	09:36:56.605	00:00:22.114	1327	-1024	-768	-1	-1	-1	-1	4	-1024	-768	-1	-1	-1	-1	4		0	0						Untertest2.avi	0	880	547	72	111				0	Content		-72	-111	22114497	3221396433
22131	09:36:56.622	00:00:22.131	1328	-1024	-768	-1	-1	-1	-1	4	-1024	-768	-1	-1	-1	-1	4		0	0						Untertest2.avi	0	880	547	72	111				0	Content		-72	-111	22131250	3221413186
22148	09:36:56.639	00:00:22.147	1329	-1024	-768	-1	-1	-1	-1	4	-1024	-768	-1	-1	-1	-1	4		0	0						Untertest2.avi	0	880	547	72	111				0	Content		-72	-111	22147875	3221429811
22165	09:36:56.656	00:00:22.164	1330	-1024	-768	-1	-1	-1	-1	4	862,1897	725,4475	0,4775963	0,6123377	566,3918	3,955732	0	64	862	725						Untertest2.avi	0	880	547	72	111	712	596	117	0	Content		790	614	22164501	3221446437
22181	09:36:56.672	00:00:22.181	1331	-1024	-768	-1	-1	-1	-1	4	813,7748	774,1285	0,4784851	0,6115168	570,386	3,554328	0	64	814	774						Untertest2.avi	0	880	547	72	111	712	596	117	0	Content		742	663	22181123	3221463059
22198	09:36:56.689	00:00:22.197	1332	-1024	-768	-1	-1	-1	-1	4	783,9059	706,7319	0,478785	0,6110538	570,5852	4,004261	0	64	784	707						Untertest2.avi	0	880	547	72	111	712	596	117	0	Content		712	596	22197873	3221479809
22214	09:36:56.705	00:00:22.214	1333	-1024	-768	-1	-1	-1	-1	4	-1024	-768	-1	-1	-1	-1	4	64	0	0						Untertest2.avi	0	880	547	72	111	712	596	117	0	Content		-72	-111	22214498	3221496434
22231	09:36:56.722	00:00:22.231	1334	-1024	-768	-1	-1	-1	-1	4	-1024	-768	-1	-1	-1	-1	4	64	0	0						Untertest2.avi	0	880	547	72	111	712	596	117	0	Content		-72	-111	22231365	3221513301
22248	09:36:56.739	00:00:22.247	1335	-1024	-768	-1	-1	-1	-1	4	742,8008	621,0155	0,4791776	0,6149883	572,0353	4,517668	0	64	743	621						Untertest2.avi	0	880	547	72	111	712	596	117	0	Content		671	510	22247871	3221529807
22265	09:36:56.756	00:00:22.264	1336	-1024	-768	-1	-1	-1	-1	4	691,4966	599,3715	0,4793137	0,6183126	572,1898	4,556269	0	64	691	599						Untertest2.avi	0	880	547	72	111	712	596	117	0	Content		619	488	22264631	3221546567
22281	09:36:56.772	00:00:22.281	1337	998,3858	743,2087	0,6549907	0,570645	572,3533	4,135242	0	732,1929	607,3801	0,4796123	0,6224629	572,3546	4,517614	0	65	865	675						Untertest2.avi	0	880	547	72	111	526	590	100	0	Content		793	564	22281116	3221563052
22298	09:36:56.789	00:00:22.297	1338	882,6988	742,7713	0,6507302	0,5760893	554,7628	4,042501	0	725,9298	609,5519	0,4801728	0,6281792	572,5282	4,513477	0	65	804	676						Untertest2.avi	0	880	547	72	111	526	590	100	0	Content		732	565	22297739	3221579675
22314	09:36:56.805	00:00:22.314	1339	-1024	-768	-1	-1	-1	-1	4	612,6229	677,8979	0,4817977	0,6362844	572,5282	4,466802	0	65	613	678						Untertest2.avi	0	880	547	72	111	526	590	100	0	Content		541	567	22314487	3221596423
22331	09:36:56.822	00:00:22.331	1340	-1024	-768	-1	-1	-1	-1	4	582,8708	723,8622	0,4837781	0,6449888	572,6694	4,48803	0	65	583	724						Untertest2.avi	0	880	547	72	111	526	590	100	0	Content		511	613	22331359	3221613295
22348	09:36:56.839	00:00:22.347	1341	-1024	-768	-1	-1	-1	-1	4	559,7231	772,7781	0,4859762	0,6532448	574,3972	4,464348	0	65	560	773						Untertest2.avi	0	880	547	72	111	526	590	100	0	Content		488	662	22347735	3221629671
22364	09:36:56.855	00:00:22.364	1342	-1024	-768	-1	-1	-1	-1	4	411,621	768,7648	0,4872978	0,6608612	572,6694	4,573852	0	65	412	769						Untertest2.avi	0	880	547	72	111	526	590	100	0	Content		340	658	22364360	3221646296
22381	09:36:56.872	00:00:22.380	1343	-1024	-768	-1	-1	-1	-1	4	-1024	-768	-1	-1	-1	-1	4		0	0						Untertest2.avi	0	880	547	72	111				0	Content		-72	-111	22380984	3221662920
22398	09:36:56.889	00:00:22.397	1344	-1024	-768	-1	-1	-1	-1	4	-1024	-768	-1	-1	-1	-1	4		0	0						Untertest2.avi	0	880	547	72	111				0	Content		-72	-111	22397734	3221679670
22414	09:36:56.905	00:00:22.414	1345	-1024	-768	-1	-1	-1	-1	4	-1024	-768	-1	-1	-1	-1	4		0	0						Untertest2.avi	0	880	547	72	111				0	Content		-72	-111	22414359	3221696295
22431	09:36:56.922	00:00:22.430	1346	-1024	-768	-1	-1	-1	-1	4	-1024	-768	-1	-1	-1	-1	4		0	0						Untertest2.avi	0	880	547	72	111				0	Content		-72	-111	22430982	3221712918
22448	09:36:56.939	00:00:22.447	1347	-1024	-768	-1	-1	-1	-1	4	-1024	-768	-1	-1	-1	-1	4		0	0						Untertest2.avi	0	880	547	72	111				0	Content		-72	-111	22447616	3221729552
22464	09:36:56.955	00:00:22.464	1348	-1024	-768	-1	-1	-1	-1	4	-1024	-768	-1	-1	-1	-1	4		0	0						Untertest2.avi	0	880	547	72	111				0	Content		-72	-111	22464356	3221746292
22481	09:36:56.972	00:00:22.480	1349	-1024	-768	-1	-1	-1	-1	4	-1024	-768	-1	-1	-1	-1	4		0	0						Untertest2.avi	0	880	547	72	111				0	Content		-72	-111	22480981	3221762917
22498	09:36:56.989	00:00:22.497	1350	-1024	-768	-1	-1	-1	-1	4	-1024	-768	-1	-1	-1	-1	4		0	0						Untertest2.avi	0	880	547	72	111				0	Content		-72	-111	22497616	3221779552
22514	09:36:57.005	00:00:22.514	1351	-1024	-768	-1	-1	-1	-1	4	-1024	-768	-1	-1	-1	-1	4		0	0						Untertest2.avi	0	880	547	72	111				0	Content		-72	-111	22514231	3221796167
22531	09:36:57.022	00:00:22.530	1352	-1024	-768	-1	-1	-1	-1	4	-1024	-768	-1	-1	-1	-1	4		0	0						Untertest2.avi	0	880	547	72	111				0	Content		-72	-111	22530978	3221812914
22548	09:36:57.039	00:00:22.547	1353	-1024	-768	-1	-1	-1	-1	4	-1024	-768	-1	-1	-1	-1	4		0	0						Untertest2.avi	0	880	547	72	111				0	Content		-72	-111	22547616	3221829552
22565	09:36:57.056	00:00:22.564	1354	-1024	-768	-1	-1	-1	-1	4	431,7024	771,3419	0,4920892	0,6847343	575,0956	3,961859	0	66	432	771						Untertest2.avi	0	880	547	72	111	332	674	250	0	Content		360	660	22564850	3221846786
22581	09:36:57.072	00:00:22.581	1355	-1024	-768	-1	-1	-1	-1	4	421,7167	784,6846	0,4920552	0,6842607	575,5283	3,931577	0	66	422	785						Untertest2.avi	0	880	547	72	111	332	674	250	0	Content		350	674	22581474	3221863410
22598	09:36:57.089	00:00:22.597	1356	-1024	-768	-1	-1	-1	-1	4	497,4805	739,7218	0,4924091	0,6848779	578,2042	4,052901	0	66	497	740						Untertest2.avi	0	880	547	72	111	332	674	250	0	Content		425	629	22597613	3221879549
22614	09:36:57.105	00:00:22.614	1357	-1024	-768	-1	-1	-1	-1	4	-1024	-768	-1	-1	-1	-1	4	66	0	0						Untertest2.avi	0	880	547	72	111	332	674	250	0	Content		-72	-111	22614472	3221896408
22632	09:36:57.123	00:00:22.631	1358	-1024	-768	-1	-1	-1	-1	4	-1024	-768	-1	-1	-1	-1	4	66	0	0						Untertest2.avi	0	880	547	72	111	332	674	250	0	Content		-72	-111	22631536	3221913472
22648	09:36:57.139	00:00:22.648	1359	-1024	-768	-1	-1	-1	-1	4	-1024	-768	-1	-1	-1	-1	4	66	0	0						Untertest2.avi	0	880	547	72	111	332	674	250	0	Content		-72	-111	22648292	3221930228
22665	09:36:57.156	00:00:22.664	1360	-1024	-768	-1	-1	-1	-1	4	409,4849	774,8751	0,4906479	0,6938747	580,584	4,052185	0	66	409	775						Untertest2.avi	0	880	547	72	111	332	674	250	0	Content		337	664	22664663	3221946599
22681	09:36:57.172	00:00:22.681	1361	-1024	-768	-1	-1	-1	-1	4	384,2152	790,527	0,4903612	0,6964398	580,584	3,799042	0	66	384	791						Untertest2.avi	0	880	547	72	111	332	674	250	0	Content		312	680	22681216	3221963152
22698	09:36:57.189	00:00:22.697	1362	-1024	-768	-1	-1	-1	-1	4	-1024	-768	-1	-1	-1	-1	4	66	0	0						Untertest2.avi	0	880	547	72	111	332	674	250	0	Content		-72	-111	22697965	3221979901
22714	09:36:57.205	00:00:22.714	1363	-1024	-768	-1	-1	-1	-1	4	-1024	-768	-1	-1	-1	-1	4	66	0	0						Untertest2.avi	0	880	547	72	111	332	674	250	0	Content		-72	-111	22714465	3221996401
22732	09:36:57.223	00:00:22.731	1364	-1024	-768	-1	-1	-1	-1	4	-1024	-768	-1	-1	-1	-1	4	66	0	0						Untertest2.avi	0	880	547	72	111	332	674	250	0	Content		-72	-111	22731531	3222013467
22748	09:36:57.239	00:00:22.747	1365	-1024	-768	-1	-1	-1	-1	4	-1024	-768	-1	-1	-1	-1	4	66	0	0						Untertest2.avi	0	880	547	72	111	332	674	250	0	Content		-72	-111	22747839	3222029775
22765	09:36:57.256	00:00:22.764	1366	-1024	-768	-1	-1	-1	-1	4	-1024	-768	-1	-1	-1	-1	4	66	0	0						Untertest2.avi	0	880	547	72	111	332	674	250	0	Content		-72	-111	22764833	3222046769
22781	09:36:57.272	00:00:22.781	1367	-1024	-768	-1	-1	-1	-1	4	393,9226	794,5234	0,4890594	0,7061057	581,5055	3,889402	0	66	394	795						Untertest2.avi	0	880	547	72	111	332	674	250	0	Content		322	684	22781212	3222063148
22798	09:36:57.289	00:00:22.798	1368	-1024	-768	-1	-1	-1	-1	4	-1024	-768	-1	-1	-1	-1	4	66	0	0						Untertest2.avi	0	880	547	72	111	332	674	250	0	Content		-72	-111	22798210	3222080146
22815	09:36:57.306	00:00:22.814	1369	-1024	-768	-1	-1	-1	-1	4	399,2063	785,5274	0,4886118	0,7067482	581,5055	3,855794	0	67	399	786						Untertest2.avi	0	880	547	72	111	406	674	233	0	Content		327	675	22814595	3222096531
22831	09:36:57.322	00:00:22.831	1370	534,812	808,1402	0,4886937	0,7064255	581,5055	3,795987	3	477,6145	794,5613	0,4886977	0,7064253	581,5055	3,774595	1	67	478	795						Untertest2.avi	0	880	547	72	111	406	674	233	0	Content		406	684	22831210	3222113146
22848	09:36:57.339	00:00:22.847	1371	-1024	-768	-1	-1	-1	-1	4	-1024	-768	-1	-1	-1	-1	4	67	0	0						Untertest2.avi	0	880	547	72	111	406	674	233	0	Content		-72	-111	22847835	3222129771
22865	09:36:57.356	00:00:22.864	1372	-1024	-768	-1	-1	-1	-1	4	-1024	-768	-1	-1	-1	-1	4	67	0	0						Untertest2.avi	0	880	547	72	111	406	674	233	0	Content		-72	-111	22864776	3222146712
22882	09:36:57.373	00:00:22.881	1373	-1024	-768	-1	-1	-1	-1	4	427,238	786,1487	0,4873011	0,7065953	581,1436	3,837738	0	67	427	786						Untertest2.avi	0	880	547	72	111	406	674	233	0	Content		355	675	22881588	3222163524
22898	09:36:57.389	00:00:22.898	1374	-1024	-768	-1	-1	-1	-1	4	479,8996	794,2106	0,4870223	0,7065189	581,1436	3,821579	0	67	480	794						Untertest2.avi	0	880	547	72	111	406	674	233	0	Content		408	683	22898075	3222180011
22915	09:36:57.406	00:00:22.914	1375	-1024	-768	-1	-1	-1	-1	4	427,7071	791,7056	0,4867347	0,7068531	581,374	3,808114	0	67	428	792						Untertest2.avi	0	880	547	72	111	406	674	233	0	Content		356	681	22914587	3222196523
22931	09:36:57.422	00:00:22.931	1376	-1024	-768	-1	-1	-1	-1	4	378,4574	783,7809	0,4865688	0,7071486	581,3657	3,873824	0	67	378	784						Untertest2.avi	0	880	547	72	111	406	674	233	0	Content		306	673	22931396	3222213332
22948	09:36:57.439	00:00:22.947	1377	-1024	-768	-1	-1	-1	-1	4	386,9285	747,816	0,4863801	0,7076674	581,3657	3,89719	0	67	387	748						Untertest2.avi	0	880	547	72	111	406	674	233	0	Content		315	637	22947827	3222229763
22964	09:36:57.455	00:00:22.964	1378	-1024	-768	-1	-1	-1	-1	4	481,4772	774,0776	0,4859944	0,7075515	579,8316	3,821951	0	67	481	774						Untertest2.avi	0	880	547	72	111	406	674	233	0	Content		409	663	22964450	3222246386
22981	09:36:57.472	00:00:22.980	1379	-1024	-768	-1	-1	-1	-1	4	783,7946	779,1106	0,4908764	0,7082494	579,8316	3,892905	0	67	784	779						Untertest2.avi	0	880	547	72	111	406	674	233	0	Content		712	668	22980948	3222262884
22998	09:36:57.489	00:00:22.998	1380	-1024	-768	-1	-1	-1	-1	4	498,3797	772,3094	0,486131	0,7079774	581,0006	4,043115	0	67	498	772						Untertest2.avi	0	880	547	72	111	406	674	233	0	Content		426	661	22998138	3222280074
23014	09:36:57.505	00:00:23.014	1381	-1024	-768	-1	-1	-1	-1	4	774,9095	791,8849	0,4883222	0,708232	593,636	3,9181	0	67	775	792						Untertest2.avi	0	880	547	72	111	406	674	233	0	Content		703	681	23014320	3222296256
23031	09:36:57.522	00:00:23.031	1382	-1024	-768	-1	-1	-1	-1	4	637,5396	779,0264	0,4883958	0,708202	593,61	4,001209	0	67	638	779						Untertest2.avi	0	880	547	72	111	406	674	233	0	Content		566	668	23031388	3222313324
23048	09:36:57.539	00:00:23.047	1383	-1024	-768	-1	-1	-1	-1	4	432,0504	782,4377	0,4864639	0,70825	581,4422	3,93719	0	68	432	782						Untertest2.avi	0	880	547	72	111	360	669	1282	0	Content		360	671	23047691	3222329627
23064	09:36:57.555	00:00:23.064	1384	-1024	-768	-1	-1	-1	-1	4	423,9778	791,3214	0,4865868	0,708093	581,4306	3,883838	0	68	424	791						Untertest2.avi	0	880	547	72	111	360	669	1282	0	Content		352	680	23064316	3222346252
23081	09:36:57.572	00:00:23.080	1385	-1024	-768	-1	-1	-1	-1	4	470,7949	793,406	0,4866678	0,7075171	581,4307	3,885592	0	68	471	793						Untertest2.avi	0	880	547	72	111	360	669	1282	0	Content		399	682	23080940	3222362876
23098	09:36:57.589	00:00:23.098	1386	-1024	-768	-1	-1	-1	-1	4	381,6707	785,6971	0,4867196	0,7078761	581,4307	3,902584	0	68	382	786						Untertest2.avi	0	880	547	72	111	360	669	1282	0	Content		310	675	23098189	3222380125
23115	09:36:57.606	00:00:23.114	1387	-1024	-768	-1	-1	-1	-1	4	-1024	-768	-1	-1	-1	-1	4	68	0	0						Untertest2.avi	0	880	547	72	111	360	669	1282	0	Content		-72	-111	23114812	3222396748
23131	09:36:57.622	00:00:23.131	1388	-1024	-768	-1	-1	-1	-1	4	432,205	792,8278	0,4867699	0,7074354	581,7297	3,921957	0	68	432	793						Untertest2.avi	0	880	547	72	111	360	669	1282	0	Content		360	682	23131380	3222413316
23148	09:36:57.639	00:00:23.147	1389	-1024	-768	-1	-1	-1	-1	4	413,0686	744,5491	0,4865069	0,7072372	583,7739	4,189309	0	68	413	745						Untertest2.avi	0	880	547	72	111	360	669	1282	0	Content		341	634	23147567	3222429503
23165	09:36:57.656	00:00:23.164	1390	-1024	-768	-1	-1	-1	-1	4	476,2817	782,021	0,4872273	0,7068804	583,6281	4,033023	0	68	476	782						Untertest2.avi	0	880	547	72	111	360	669	1282	0	Content		404	671	23164627	3222446563
23181	09:36:57.672	00:00:23.181	1391	-1024	-768	-1	-1	-1	-1	4	438,1473	782,2714	0,4870202	0,7069218	581,9871	3,848605	0	68	438	782						Untertest2.avi	0	880	547	72	111	360	669	1282	0	Content		366	671	23181247	3222463183
23198	09:36:57.689	00:00:23.197	1392	-1024	-768	-1	-1	-1	-1	4	435,5164	791,9695	0,4870789	0,7068405	581,9898	3,934778	0	68	436	792						Untertest2.avi	0	880	547	72	111	360	669	1282	0	Content		364	681	23197994	3222479930
23214	09:36:57.705	00:00:23.214	1393	-1024	-768	-1	-1	-1	-1	4	436,0936	786,4246	0,4871128	0,7068238	581,959	3,913898	0	68	436	786						Untertest2.avi	0	880	547	72	111	360	669	1282	0	Content		364	675	23214176	3222496112
23231	09:36:57.722	00:00:23.231	1394	-1024	-768	-1	-1	-1	-1	4	-1024	-768	-1	-1	-1	-1	4	68	0	0						Untertest2.avi	0	880	547	72	111	360	669	1282	0	Content		-72	-111	23231242	3222513178
23247	09:36:57.738	00:00:23.247	1395	-1024	-768	-1	-1	-1	-1	4	487,522	788,6771	0,4872428	0,706609	581,959	4,026517	0	68	488	789						Untertest2.avi	0	880	547	72	111	360	669	1282	0	Content		416	678	23247424	3222529360
23265	09:36:57.756	00:00:23.264	1396	-1024	-768	-1	-1	-1	-1	4	432,6133	787,17	0,4872898	0,7065324	582,0333	3,930517	0	68	433	787						Untertest2.avi	0	880	547	72	111	360	669	1282	0	Content		361	676	23264671	3222546607
23281	09:36:57.772	00:00:23.280	1397	-1024	-768	-1	-1	-1	-1	4	463,4583	771,8542	0,4873323	0,7062008	582,0955	3,924233	0	68	463	772						Untertest2.avi	0	880	547	72	111	360	669	1282	0	Content		391	661	23280922	3222562858
23298	09:36:57.789	00:00:23.297	1398	-1024	-768	-1	-1	-1	-1	4	430,0225	768,6893	0,4874011	0,7060937	582,2511	4,019508	0	68	430	769						Untertest2.avi	0	880	547	72	111	360	669	1282	0	Content		358	658	23297738	3222579674
23315	09:36:57.806	00:00:23.314	1399	-1024	-768	-1	-1	-1	-1	4	438,3904	781,4697	0,4874524	0,7059701	582,2791	3,965227	0	68	438	781						Untertest2.avi	0	880	547	72	111	360	669	1282	0	Content		366	670	23314543	3222596479
23331	09:36:57.822	00:00:23.331	1400	-1024	-768	-1	-1	-1	-1	4	427,333	785,2249	0,4874873	0,7058759	582,245	3,926703	0	68	427	785						Untertest2.avi	0	880	547	72	111	360	669	1282	0	Content		355	674	23331236	3222613172
23347	09:36:57.838	00:00:23.347	1401	-1024	-768	-1	-1	-1	-1	4	444,5747	753,015	0,4875336	0,7057711	582,0522	4,010058	0	68	445	753						Untertest2.avi	0	880	547	72	111	360	669	1282	0	Content		373	642	23347415	3222629351
23364	09:36:57.855	00:00:23.364	1402	-1024	-768	-1	-1	-1	-1	4	-1024	-768	-1	-1	-1	-1	4	68	0	0						Untertest2.avi	0	880	547	72	111	360	669	1282	0	Content		-72	-111	23364036	3222645972
23381	09:36:57.872	00:00:23.380	1403	-1024	-768	-1	-1	-1	-1	4	767,0679	779,5834	0,4918915	0,7060165	582,0522	4,15334	0	68	767	780						Untertest2.avi	0	880	547	72	111	360	669	1282	0	Content		695	669	23380662	3222662598
23398	09:36:57.889	00:00:23.397	1404	-1024	-768	-1	-1	-1	-1	4	430,7393	787,2789	0,4877575	0,7061539	581,8379	4,0258	0	68	431	787						Untertest2.avi	0	880	547	72	111	360	669	1282	0	Content		359	676	23397912	3222679848
23414	09:36:57.905	00:00:23.414	1405	-1024	-768	-1	-1	-1	-1	4	427,9297	784,5753	0,487871	0,7064944	582,0239	4,033186	0	68	428	785						Untertest2.avi	0	880	547	72	111	360	669	1282	0	Content		356	674	23414037	3222695973
23431	09:36:57.922	00:00:23.431	1406	-1024	-768	-1	-1	-1	-1	4	430,4928	789,2988	0,4880264	0,706678	581,9279	3,952633	0	68	430	789						Untertest2.avi	0	880	547	72	111	360	669	1282	0	Content		358	678	23431100	3222713036
23447	09:36:57.938	00:00:23.447	1407	-1024	-768	-1	-1	-1	-1	4	436,5936	779,8762	0,4881503	0,7068183	581,671	3,975964	0	68	437	780						Untertest2.avi	0	880	547	72	111	360	669	1282	0	Content		365	669	23447283	3222729219
23464	09:36:57.955	00:00:23.464	1408	-1024	-768	-1	-1	-1	-1	4	441,4728	779,0586	0,4882098	0,7069728	581,6583	4,00692	0	68	441	779						Untertest2.avi	0	880	547	72	111	360	669	1282	0	Content		369	668	23464490	3222746426
23481	09:36:57.972	00:00:23.481	1409	-1024	-768	-1	-1	-1	-1	4	431,4275	792,9187	0,4882779	0,7069968	581,6666	4,01856	0	68	431	793						Untertest2.avi	0	880	547	72	111	360	669	1282	0	Content		359	682	23481279	3222763215
23498	09:36:57.989	00:00:23.497	1410	-1024	-768	-1	-1	-1	-1	4	431,6307	783,1007	0,4883664	0,7068857	581,6909	4,030034	0	68	432	783						Untertest2.avi	0	880	547	72	111	360	669	1282	0	Content		360	672	23497903	3222779839
23514	09:36:58.005	00:00:23.513	1411	-1024	-768	-1	-1	-1	-1	4	436,8094	781,6877	0,4884143	0,7067425	581,6393	4,027113	0	68	437	782						Untertest2.avi	0	880	547	72	111	360	669	1282	0	Content		365	671	23513905	3222795841
23531	09:36:58.022	00:00:23.530	1412	-1024	-768	-1	-1	-1	-1	4	440,261	762,0941	0,4884309	0,7066022	581,6294	4,080186	0	68	440	762						Untertest2.avi	0	880	547	72	111	360	669	1282	0	Content		368	651	23530527	3222812463
23547	09:36:58.038	00:00:23.547	1413	-1024	-768	-1	-1	-1	-1	4	435,9821	776,7847	0,4884346	0,7063984	581,5558	4,065437	0	68	436	777						Untertest2.avi	0	880	547	72	111	360	669	1282	0	Content		364	666	23547275	3222829211
23564	09:36:58.055	00:00:23.564	1414	-1024	-768	-1	-1	-1	-1	4	435,5786	763,2827	0,4884106	0,7062225	581,5808	4,0536	0	68	436	763						Untertest2.avi	0	880	547	72	111	360	669	1282	0	Content		364	652	23564480	3222846416
23581	09:36:58.072	00:00:23.581	1415	-1024	-768	-1	-1	-1	-1	4	441,9141	780,0122	0,4883363	0,7061505	581,506	4,082642	0	68	442	780						Untertest2.avi	0	880	547	72	111	360	669	1282	0	Content		370	669	23581151	3222863087
23598	09:36:58.089	00:00:23.597	1416	-1024	-768	-1	-1	-1	-1	4	439,5992	791,6274	0,4882608	0,706145	581,5311	4,020361	0	68	440	792						Untertest2.avi	0	880	547	72	111	360	669	1282	0	Content		368	681	23597775	3222879711
23614	09:36:58.105	00:00:23.613	1417	-1024	-768	-1	-1	-1	-1	4	396,326	782,957	0,488189	0,7062495	581,5311	3,99001	0	68	396	783						Untertest2.avi	0	880	547	72	111	360	669	1282	0	Content		324	672	23613899	3222895835
23631	09:36:58.122	00:00:23.630	1418	-1024	-768	-1	-1	-1	-1	4	440,6627	780,8818	0,4880899	0,7061521	581,5205	4,060771	0	68	441	781						Untertest2.avi	0	880	547	72	111	360	669	1282	0	Content		369	670	23630520	3222912456
23647	09:36:58.138	00:00:23.647	1419	-1024	-768	-1	-1	-1	-1	4	434,5848	771,4557	0,4878716	0,7062687	581,563	4,021499	0	68	435	771						Untertest2.avi	0	880	547	72	111	360	669	1282	0	Content		363	660	23647145	3222929081
23664	09:36:58.155	00:00:23.664	1420	-1024	-768	-1	-1	-1	-1	4	433,4001	780,774	0,4877048	0,7063408	581,5492	4,035834	0	68	433	781						Untertest2.avi	0	880	547	72	111	360	669	1282	0	Content		361	670	23664340	3222946276
23681	09:36:58.172	00:00:23.681	1421	-1024	-768	-1	-1	-1	-1	4	431,738	779,3927	0,4875675	0,7063632	581,4359	4,0112	0	68	432	779						Untertest2.avi	0	880	547	72	111	360	669	1282	0	Content		360	668	23681023	3222962959
23698	09:36:58.189	00:00:23.697	1422	-1024	-768	-1	-1	-1	-1	4	433,4026	786,9023	0,4873327	0,7064751	581,5201	4,102205	0	68	433	787						Untertest2.avi	0	880	547	72	111	360	669	1282	0	Content		361	676	23697588	3222979524
23714	09:36:58.205	00:00:23.713	1423	-1024	-768	-1	-1	-1	-1	4	441,4584	778,2334	0,4871686	0,7065966	581,4235	4,041154	0	68	441	778						Untertest2.avi	0	880	547	72	111	360	669	1282	0	Content		369	667	23713766	3222995702
23730	09:36:58.221	00:00:23.730	1424	-1024	-768	-1	-1	-1	-1	4	431,8662	791,7798	0,4869471	0,7067081	581,4699	4,084434	0	68	432	792						Untertest2.avi	0	880	547	72	111	360	669	1282	0	Content		360	681	23730389	3223012325
23747	09:36:58.238	00:00:23.747	1425	-1024	-768	-1	-1	-1	-1	4	383,8769	772,0216	0,4867207	0,7069722	581,4699	3,93814	0	68	384	772						Untertest2.avi	0	880	547	72	111	360	669	1282	0	Content		312	661	23747139	3223029075
23764	09:36:58.255	00:00:23.764	1426	-1024	-768	-1	-1	-1	-1	4	444,7594	784,6537	0,4865637	0,7068683	581,3749	3,97121	0	68	445	785						Untertest2.avi	0	880	547	72	111	360	669	1282	0	Content		373	674	23764333	3223046269
23781	09:36:58.272	00:00:23.780	1427	-1024	-768	-1	-1	-1	-1	4	434,0795	779,0099	0,4863215	0,7069423	581,3527	3,991987	0	68	434	779						Untertest2.avi	0	880	547	72	111	360	669	1282	0	Content		362	668	23780963	3223062899
23798	09:36:58.289	00:00:23.797	1428	-1024	-768	-1	-1	-1	-1	4	465,0874	774,9652	0,486187	0,7069851	581,3384	4,035335	0	68	465	775						Untertest2.avi	0	880	547	72	111	360	669	1282	0	Content		393	664	23797583	3223079519
23814	09:36:58.305	00:00:23.813	1429	-1024	-768	-1	-1	-1	-1	4	432,7341	785,337	0,4859984	0,7071537	581,2081	4,036542	0	68	433	785						Untertest2.avi	0	880	547	72	111	360	669	1282	0	Content		361	674	23813766	3223095702
23830	09:36:58.321	00:00:23.830	1430	-1024	-768	-1	-1	-1	-1	4	438,9137	780,3898	0,4858275	0,7072732	581,2154	4,037045	0	68	439	780						Untertest2.avi	0	880	547	72	111	360	669	1282	0	Content		367	669	23830388	3223112324
23847	09:36:58.338	00:00:23.847	1431	-1024	-768	-1	-1	-1	-1	4	434,275	782,151	0,4857161	0,7073596	581,2643	3,932419	0	68	434	782						Untertest2.avi	0	880	547	72	111	360	669	1282	0	Content		362	671	23847012	3223128948
23864	09:36:58.355	00:00:23.864	1432	-1024	-768	-1	-1	-1	-1	4	430,166	774,8153	0,485597	0,7073777	580,9865	4,021496	0	68	430	775						Untertest2.avi	0	880	547	72	111	360	669	1282	0	Content		358	664	23864260	3223146196
23881	09:36:58.372	00:00:23.881	1433	-1024	-768	-1	-1	-1	-1	4	431,2838	772,1017	0,485428	0,7074655	580,9352	4,003389	0	68	431	772						Untertest2.avi	0	880	547	72	111	360	669	1282	0	Content		359	661	23881009	3223162945
23898	09:36:58.389	00:00:23.897	1434	-1024	-768	-1	-1	-1	-1	4	422,5131	790,8016	0,4852927	0,707585	581,1148	3,980027	0	68	423	791						Untertest2.avi	0	880	547	72	111	360	669	1282	0	Content		351	680	23897577	3223179513
23914	09:36:58.405	00:00:23.913	1435	-1024	-768	-1	-1	-1	-1	4	387,0157	787,7346	0,4851376	0,7078748	581,1148	3,975833	0	68	387	788						Untertest2.avi	0	880	547	72	111	360	669	1282	0	Content		315	677	23913634	3223195570
23930	09:36:58.421	00:00:23.930	1436	-1024	-768	-1	-1	-1	-1	4	429,427	779,2978	0,4849915	0,7079837	580,7054	3,96041	0	68	429	779						Untertest2.avi	0	880	547	72	111	360	669	1282	0	Content		357	668	23930383	3223212319
23947	09:36:58.438	00:00:23.947	1437	-1024	-768	-1	-1	-1	-1	4	429,7089	779,4551	0,4848094	0,7082231	580,9757	3,993886	0	68	430	779						Untertest2.avi	0	880	547	72	111	360	669	1282	0	Content		358	668	23947008	3223228944
23964	09:36:58.455	00:00:23.964	1438	-1024	-768	-1	-1	-1	-1	4	430,1824	788,4249	0,4846462	0,7084377	580,7633	3,963101	0	68	430	788						Untertest2.avi	0	880	547	72	111	360	669	1282	0	Content		358	677	23964201	3223246137
23981	09:36:58.472	00:00:23.980	1439	-1024	-768	-1	-1	-1	-1	4	436,8389	770,2077	0,484424	0,7088467	580,7775	3,955159	0	68	437	770						Untertest2.avi	0	880	547	72	111	360	669	1282	0	Content		365	659	23980880	3223262816
23997	09:36:58.488	00:00:23.997	1440	-1024	-768	-1	-1	-1	-1	4	419,7958	780,9451	0,4841833	0,7091667	580,8285	3,973785	0	68	420	781						Untertest2.avi	0	880	547	72	111	360	669	1282	0	Content		348	670	23997447	3223279383
24014	09:36:58.505	00:00:24.013	1441	-1024	-768	-1	-1	-1	-1	4	432,2856	774,6338	0,4839252	0,7094498	580,8165	3,985604	0	68	432	775						Untertest2.avi	0	880	547	72	111	360	669	1282	0	Content		360	664	24013628	3223295564
24030	09:36:58.521	00:00:24.030	1442	-1024	-768	-1	-1	-1	-1	4	434,2931	771,1774	0,4836653	0,7098669	580,7701	3,934892	0	68	434	771						Untertest2.avi	0	880	547	72	111	360	669	1282	0	Content		362	660	24030250	3223312186
24047	09:36:58.538	00:00:24.046	1443	-1024	-768	-1	-1	-1	-1	4	431,0209	790,0307	0,4834169	0,7100471	580,7813	4,000855	0	68	431	790						Untertest2.avi	0	880	547	72	111	360	669	1282	0	Content		359	679	24046877	3223328813
24064	09:36:58.555	00:00:24.064	1444	-1024	-768	-1	-1	-1	-1	4	418,6639	777,9915	0,4831721	0,710361	580,6931	4,033975	0	68	419	778						Untertest2.avi	0	880	547	72	111	360	669	1282	0	Content		347	667	24064068	3223346004
24081	09:36:58.572	00:00:24.080	1445	-1024	-768	-1	-1	-1	-1	4	425,3941	763,8745	0,4829956	0,7106501	580,4644	3,988806	0	68	425	764						Untertest2.avi	0	880	547	72	111	360	669	1282	0	Content		353	653	24080819	3223362755
24097	09:36:58.588	00:00:24.097	1446	-1024	-768	-1	-1	-1	-1	4	430,4153	775,494	0,4828063	0,7108505	580,7401	3,926662	0	68	430	775						Untertest2.avi	0	880	547	72	111	360	669	1282	0	Content		358	664	24097442	3223379378
24114	09:36:58.605	00:00:24.113	1447	-1024	-768	-1	-1	-1	-1	4	430,4093	779,3345	0,4826357	0,7110661	580,3776	3,937243	0	68	430	779						Untertest2.avi	0	880	547	72	111	360	669	1282	0	Content		358	668	24113617	3223395553
24130	09:36:58.621	00:00:24.130	1448	-1024	-768	-1	-1	-1	-1	4	423,6757	763,5471	0,4825526	0,7112745	580,3124	3,937336	0	68	424	764						Untertest2.avi	0	880	547	72	111	360	669	1282	0	Content		352	653	24130244	3223412180
24147	09:36:58.638	00:00:24.146	1449	-1024	-768	-1	-1	-1	-1	4	423,4943	762,9521	0,4824384	0,7114659	580,3259	3,9574	0	68	423	763						Untertest2.avi	0	880	547	72	111	360	669	1282	0	Content		351	652	24146869	3223428805
24164	09:36:58.655	00:00:24.164	1450	-1024	-768	-1	-1	-1	-1	4	430,617	769,3145	0,4823027	0,7116507	580,1558	3,986141	0	68	431	769						Untertest2.avi	0	880	547	72	111	360	669	1282	0	Content		359	658	24164060	3223445996
24181	09:36:58.672	00:00:24.180	1451	-1024	-768	-1	-1	-1	-1	4	420,7311	778,2747	0,4821696	0,7118807	580,07	3,927104	0	68	421	778						Untertest2.avi	0	880	547	72	111	360	669	1282	0	Content		349	667	24180682	3223462618
24197	09:36:58.688	00:00:24.197	1452	-1024	-768	-1	-1	-1	-1	4	420,7528	773,1416	0,4820838	0,7122248	580,0401	3,912215	0	68	421	773						Untertest2.avi	0	880	547	72	111	360	669	1282	0	Content		349	662	24197431	3223479367
24214	09:36:58.705	00:00:24.213	1453	-1024	-768	-1	-1	-1	-1	4	421,1319	791,3593	0,4820088	0,712401	579,8821	3,980888	0	68	421	791						Untertest2.avi	0	880	547	72	111	360	669	1282	0	Content		349	680	24213610	3223495546
24230	09:36:58.721	00:00:24.230	1454	-1024	-768	-1	-1	-1	-1	4	427,5305	782,9912	0,4817979	0,7126418	579,6354	3,913069	0	68	428	783						Untertest2.avi	0	880	547	72	111	360	669	1282	0	Content		356	672	24230107	3223512043
24247	09:36:58.738	00:00:24.246	1455	-1024	-768	-1	-1	-1	-1	4	426,6302	768,0884	0,4816111	0,7128765	579,8058	3,909949	0	68	427	768						Untertest2.avi	0	880	547	72	111	360	669	1282	0	Content		355	657	24246732	3223528668
24264	09:36:58.755	00:00:24.263	1456	-1024	-768	-1	-1	-1	-1	4	428,9741	771,1642	0,4813457	0,7131536	579,336	3,982974	0	68	429	771						Untertest2.avi	0	880	547	72	111	360	669	1282	0	Content		357	660	24263924	3223545860
24281	09:36:58.772	00:00:24.280	1457	-1024	-768	-1	-1	-1	-1	4	424,7918	776,5275	0,4809963	0,7135404	579,468	4,043229	0	68	425	777						Untertest2.avi	0	880	547	72	111	360	669	1282	0	Content		353	666	24280669	3223562605
24297	09:36:58.788	00:00:24.297	1458	-1024	-768	-1	-1	-1	-1	4	439,6158	758,8028	0,4800033	0,713755	579,4141	3,996938	0	68	440	759						Untertest2.avi	0	880	547	72	111	360	669	1282	0	Content		368	648	24297292	3223579228
24313	09:36:58.804	00:00:24.313	1459	-1024	-768	-1	-1	-1	-1	4	395,1437	765,4412	0,4782041	0,7133794	579,7073	4,112448	0	68	395	765						Untertest2.avi	0	880	547	72	111	360	669	1282	0	Content		323	654	24313473	3223595409
24330	09:36:58.821	00:00:24.330	1460	-1024	-768	-1	-1	-1	-1	4	623,3057	734,8841	0,4757846	0,7130888	579,7253	3,988907	0	69	623	735						Untertest2.avi	0	880	547	72	111	950	594	116	0	Content		551	624	24330098	3223612034
24347	09:36:58.838	00:00:24.346	1461	1014,034	790,8768	0,6396281	0,651592	579,7763	4,066821	0	763,1465	722,4058	0,4732265	0,7129092	579,7763	3,962483	0	69	889	757						Untertest2.avi	0	880	547	72	111	950	594	116	0	Content		817	646	24346718	3223628654
24364	09:36:58.855	00:00:24.363	1462	1217,29	748,1044	0,6429812	0,6502171	580,0634	4,1855	0	879,5137	704,3098	0,4707626	0,7128402	580,0698	3,981081	0	69	1048	726						Untertest2.avi	0	880	547	72	111	950	594	116	0	Content		976	615	24363911	3223645847
24381	09:36:58.872	00:00:24.380	1463	-1024	-768	-1	-1	-1	-1	4	1014,69	676,94	0,4685509	0,7128365	580,5283	4,050229	0	69	1015	677						Untertest2.avi	0	880	547	72	111	950	594	116	0	Content		943	566	24380593	3223662529
24397	09:36:58.888	00:00:24.396	1464	1158,399	730,7192	0,6225342	0,6480989	511,8138	3,666863	0	1083,403	673,0833	0,4666284	0,7127052	580,8463	3,927754	0	69	1121	702						Untertest2.avi	0	880	547	72	111	950	594	116	0	Content		1049	591	24396840	3223678776
24413	09:36:58.904	00:00:24.413	1465	1615,705	733,3813	0,637449	0,6463003	569,4712	4,25438	0	1128,622	672,3179	0,4653037	0,7124329	581,2094	3,941502	0	69	1372	703						Untertest2.avi	0	880	547	72	111	950	594	116	0	Content		1300	592	24413465	3223695401
24430	09:36:58.921	00:00:24.430	1466	887,5085	758,7928	0,6659424	0,64524	392,684	2,756614	0	1144,512	653,0208	0,4642426	0,7122712	581,4073	3,977575	0	69	1016	706						Untertest2.avi	0	880	547	72	111	950	594	116	0	Content		944	595	24430088	3223712024
24447	09:36:58.938	00:00:24.446	1467	886,2825	748,236	0,6643052	0,6442972	395,8708	2,813757	0	1169,084	660,9022	0,463717	0,711982	581,6939	4,046739	0	70	1028	705						Untertest2.avi	0	880	547	72	111	1116	573	233	0	Content		956	594	24446590	3223728526
24463	09:36:58.954	00:00:24.463	1468	1290,482	704,4047	0,6330531	0,6435781	565,3871	4,175645	0	1219,316	639,3961	0,4628393	0,7116201	582,0069	3,890548	0	70	1255	672						Untertest2.avi	0	880	547	72	111	1116	573	233	0	Content		1183	561	24463337	3223745273
24480	09:36:58.971	00:00:24.480	1469	1275,76	695,5556	0,6320768	0,6424881	565,374	4,155281	0	1282,699	634,1511	0,4623155	0,7110529	583,0256	3,783695	0	70	1279	665						Untertest2.avi	0	880	547	72	111	1116	573	233	0	Content		1207	554	24480086	3223762022
24497	09:36:58.988	00:00:24.496	1470	1272,851	703,3387	0,631194	0,641555	565,5063	4,173331	0	933,7688	653,3951	0,4581809	0,7111695	567,6714	3,821821	0	70	1103	678						Untertest2.avi	0	880	547	72	111	1116	573	233	0	Content		1031	567	24496710	3223778646
24513	09:36:59.004	00:00:24.513	1471	1270,524	703,2916	0,6302798	0,6407924	565,5367	4,171767	0	1191,943	665,4154	0,4576005	0,7108243	567,6714	3,939899	0	70	1231	684						Untertest2.avi	0	880	547	72	111	1116	573	233	0	Content		1159	573	24513335	3223795271
24530	09:36:59.021	00:00:24.529	1472	1273,712	705,1706	0,6294139	0,6400691	565,5126	4,261981	0	1102,881	684,0647	0,4518124	0,7105438	539,4915	3,881529	0	70	1188	695						Untertest2.avi	0	880	547	72	111	1116	573	233	0	Content		1116	584	24529962	3223811898
24547	09:36:59.038	00:00:24.546	1473	1269,602	704,1979	0,6287006	0,6393234	565,6166	4,233548	0	1116,409	679,8955	0,4506384	0,7102231	536,59	3,77981	0	70	1193	692						Untertest2.avi	0	880	547	72	111	1116	573	233	0	Content		1121	581	24546709	3223828645
24563	09:36:59.054	00:00:24.563	1474	1280,054	702,4901	0,6279877	0,6384767	565,7151	4,248006	0	1300,843	679,021	0,459037	0,7092955	584,2046	4,132051	0	70	1290	691						Untertest2.avi	0	880	547	72	111	1116	573	233	0	Content		1218	580	24563348	3223845284
24580	09:36:59.071	00:00:24.580	1475	1264,859	707,1147	0,6274711	0,6375496	565,8033	4,308658	0	1116,349	679,2446	0,4502485	0,708968	540,5893	3,832675	0	70	1191	693						Untertest2.avi	0	880	547	72	111	1116	573	233	0	Content		1119	582	24580083	3223862019
24597	09:36:59.088	00:00:24.596	1476	1274,514	710,7966	0,6271576	0,6365601	565,8549	4,287871	0	1112,978	681,4741	0,4494733	0,7081628	537,64	3,87546	0	70	1194	696						Untertest2.avi	0	880	547	72	111	1116	573	233	0	Content		1122	585	24596711	3223878647
24613	09:36:59.104	00:00:24.613	1477	1275,401	710,1003	0,6270111	0,6355245	565,9981	4,322727	0	1100,941	675,0233	0,4498705	0,7072309	541,1231	3,946518	0	70	1188	693						Untertest2.avi	0	880	547	72	111	1116	573	233	0	Content		1116	582	24613348	3223895284
24630	09:36:59.121	00:00:24.629	1478	1152,675	689,3999	0,6268288	0,6347837	565,5102	4,36415	0	1089,672	658,3876	0,4521341	0,706247	551,6003	3,980069	0	70	1121	674						Untertest2.avi	0	880	547	72	111	1116	573	233	0	Content		1049	563	24629960	3223911896
24647	09:36:59.138	00:00:24.646	1479	1053,037	684,2333	0,6244382	0,6335688	549,1362	4,307411	0	1011,671	639,6733	0,4571814	0,7051645	570,9061	4,246575	0	70	1032	662						Untertest2.avi	0	880	547	72	111	1116	573	233	0	Content		960	551	24646707	3223928643
24663	09:36:59.154	00:00:24.663	1480	967,4465	679,6769	0,629572	0,6332003	565,0425	4,426231	0	921,4301	636,8658	0,4604895	0,7043917	577,2292	4,291179	0	70	944	658						Untertest2.avi	0	880	547	72	111	1116	573	233	0	Content		872	547	24663345	3223945281
24680	09:36:59.171	00:00:24.680	1481	843,1299	696,7171	0,6316903	0,6336713	556,6934	4,362357	0	818,2706	654,7184	0,4627628	0,7044542	578,6516	4,308113	0	71	831	676						Untertest2.avi	0	880	547	72	111	377	608	316	0	Content		759	565	24680080	3223962016
24697	09:36:59.188	00:00:24.696	1482	870,8607	688,0959	0,6315012	0,6346776	564,9653	3,972336	0	649,1735	662,2574	0,4653226	0,7053667	580,6437	4,23795	0	71	760	675						Untertest2.avi	0	880	547	72	111	377	608	316	0	Content		688	564	24696709	3223978645
24713	09:36:59.204	00:00:24.713	1483	706,4339	772,3669	0,6332482	0,6362893	559,2301	4,268489	0	561,7474	694,238	0,4674835	0,7062998	580,5659	4,363273	0	71	634	733						Untertest2.avi	0	880	547	72	111	377	608	316	0	Content		562	622	24713213	3223995149
24730	09:36:59.221	00:00:24.729	1484	-1024	-768	-1	-1	-1	-1	4	490,2778	718,6318	0,4689863	0,707168	580,5377	4,476067	0	71	490	719						Untertest2.avi	0	880	547	72	111	377	608	316	0	Content		418	608	24729959	3224011895
24747	09:36:59.238	00:00:24.746	1485	-1024	-768	-1	-1	-1	-1	4	456,3918	730,1011	0,4693782	0,708206	580,2877	4,420105	0	71	456	730						Untertest2.avi	0	880	547	72	111	377	608	316	0	Content		384	619	24746580	3224028516
24763	09:36:59.254	00:00:24.763	1486	-1024	-768	-1	-1	-1	-1	4	451,7375	721,1875	0,4693133	0,7091922	580,1598	4,3928	0	71	452	721						Untertest2.avi	0	880	547	72	111	377	608	316	0	Content		380	610	24763205	3224045141
24780	09:36:59.271	00:00:24.779	1487	-1024	-768	-1	-1	-1	-1	4	442,6631	719,4593	0,4692521	0,7101209	579,9064	4,364315	0	71	443	719						Untertest2.avi	0	880	547	72	111	377	608	316	0	Content		371	608	24779828	3224061764
24796	09:36:59.287	00:00:24.796	1488	-1024	-768	-1	-1	-1	-1	4	444,5733	722,5359	0,46912	0,7110056	579,8013	4,342196	0	71	445	723						Untertest2.avi	0	880	547	72	111	377	608	316	0	Content		373	612	24796454	3224078390
24813	09:36:59.304	00:00:24.812	1489	-1024	-768	-1	-1	-1	-1	4	448,6355	714,4334	0,4690212	0,711808	579,8024	4,348039	0	71	449	714						Untertest2.avi	0	880	547	72	111	377	608	316	0	Content		377	603	24812955	3224094891
24830	09:36:59.321	00:00:24.829	1490	-1024	-768	-1	-1	-1	-1	4	426,0168	706,2241	0,4688683	0,712353	579,8603	4,333313	0	71	426	706						Untertest2.avi	0	880	547	72	111	377	608	316	0	Content		354	595	24829699	3224111635
24846	09:36:59.337	00:00:24.846	1491	-1024	-768	-1	-1	-1	-1	4	451,0812	708,5902	0,4687197	0,7127442	579,6175	4,363543	0	71	451	709						Untertest2.avi	0	880	547	72	111	377	608	316	0	Content		379	598	24846451	3224128387
24864	09:36:59.355	00:00:24.863	1492	-1024	-768	-1	-1	-1	-1	4	449,3925	711,0046	0,4685851	0,7129353	579,4986	4,26356	0	71	449	711						Untertest2.avi	0	880	547	72	111	377	608	316	0	Content		377	600	24863699	3224145635
24880	09:36:59.371	00:00:24.880	1493	-1024	-768	-1	-1	-1	-1	4	446,3653	715,7175	0,4684434	0,7130683	579,5361	4,28078	0	71	446	716						Untertest2.avi	0	880	547	72	111	377	608	316	0	Content		374	605	24880335	3224162271
24897	09:36:59.388	00:00:24.896	1494	-1024	-768	-1	-1	-1	-1	4	442,6609	708,3151	0,4683212	0,7131303	579,576	4,209025	0	71	443	708						Untertest2.avi	0	880	547	72	111	377	608	316	0	Content		371	597	24896890	3224178826
24913	09:36:59.404	00:00:24.913	1495	-1024	-768	-1	-1	-1	-1	4	453,7655	713,1454	0,4682272	0,7132062	579,5056	4,177215	0	71	454	713						Untertest2.avi	0	880	547	72	111	377	608	316	0	Content		382	602	24913074	3224195010
24930	09:36:59.421	00:00:24.929	1496	278,3473	795,939	0,6267122	0,6433773	580,387	4,369883	0	443,6065	714,6602	0,4681191	0,7132486	579,2929	4,077225	0	71	361	755						Untertest2.avi	0	880	547	72	111	377	608	316	0	Content		289	644	24929697	3224211633
24946	09:36:59.437	00:00:24.946	1497	-1024	-768	-1	-1	-1	-1	4	444,0596	720,4175	0,4680193	0,7131459	579,4045	4,077042	0	71	444	720						Untertest2.avi	0	880	547	72	111	377	608	316	0	Content		372	609	24946334	3224228270
24964	09:36:59.455	00:00:24.963	1498	-1024	-768	-1	-1	-1	-1	4	435,705	719,0214	0,467916	0,7128361	579,4476	4,046115	0	71	436	719						Untertest2.avi	0	880	547	72	111	377	608	316	0	Content		364	608	24963568	3224245504
24980	09:36:59.471	00:00:24.979	1499	654,2194	802,5625	0,631112	0,6419944	580,2604	4,21383	0	429,9066	725,3453	0,4678601	0,7124387	579,4032	4,008707	0	71	542	764						Untertest2.avi	0	880	547	72	111	377	608	316	0	Content		470	653	24979818	3224261754
24996	09:36:59.487	00:00:24.996	1500	-1024	-768	-1	-1	-1	-1	4	413,7439	718,988	0,4678499	0,71198	579,4772	3,926942	0	72	414	719						Untertest2.avi	0	880	547	72	111	475	625	133	0	Content		342	608	24996332	3224278268
25013	09:36:59.504	00:00:25.012	1501	666,3199	802,0652	0,6312749	0,6408598	579,475	4,139191	0	426,7355	706,1736	0,4678913	0,7117245	579,475	3,970858	0	72	547	754						Untertest2.avi	0	880	547	72	111	475	625	133	0	Content		475	643	25012941	3224294877
25030	09:36:59.521	00:00:25.029	1502	747,933	785,6169	0,633636	0,6402825	565,2974	4,07215	0	412,0848	712,2544	0,4680071	0,7117821	579,4086	3,815792	0	72	580	749						Untertest2.avi	0	880	547	72	111	475	625	133	0	Content		508	638	25029688	3224311624
25046	09:36:59.537	00:00:25.046	1503	-1024	-768	-1	-1	-1	-1	4	413,6953	706,5432	0,4681471	0,7120037	579,3862	3,796201	0	72	414	707						Untertest2.avi	0	880	547	72	111	475	625	133	0	Content		342	596	25046328	3224328264
25063	09:36:59.554	00:00:25.062	1504	739,8015	779,4549	0,6339377	0,6409872	565,1002	3,900251	0	414,0215	706,8624	0,4682978	0,7125416	579,5162	3,776469	0	72	577	743						Untertest2.avi	0	880	547	72	111	475	625	133	0	Content		505	632	25062940	3224344876
25080	09:36:59.571	00:00:25.079	1505	731,3046	776,96	0,6336064	0,6416872	562,8477	3,9513	0	381,0823	695,4913	0,4684403	0,7131448	579,4977	3,596862	0	72	556	736						Untertest2.avi	0	880	547	72	111	475	625	133	0	Content		484	625	25079689	3224361625
25096	09:36:59.587	00:00:25.096	1506	-1024	-768	-1	-1	-1	-1	4	390,1131	657,5232	0,468585	0,7139484	579,3703	3,502748	0	72	390	658						Untertest2.avi	0	880	547	72	111	475	625	133	0	Content		318	547	25096328	3224378264
25113	09:36:59.604	00:00:25.112	1507	-1024	-768	-1	-1	-1	-1	4	491,1541	719,171	0,4686676	0,7146708	578,8959	3,845894	0	72	491	719						Untertest2.avi	0	880	547	72	111	475	625	133	0	Content		419	608	25112812	3224394748
25129	09:36:59.620	00:00:25.129	1508	724,6888	792,4368	0,6345749	0,644872	564,2161	3,806094	0	474,6112	708,9348	0,4687651	0,7157894	578,8959	3,872926	0	73	600	751						Untertest2.avi	0	880	547	72	111	536	639	117	0	Content		528	640	25129437	3224411373
25146	09:36:59.637	00:00:25.146	1509	734,7555	788,2516	0,6349145	0,6461205	564,5419	3,821164	0	484,9909	709,1429	0,4689842	0,7172628	578,9816	3,852905	0	73	610	749						Untertest2.avi	0	880	547	72	111	536	639	117	0	Content		538	638	25146187	3224428123
25163	09:36:59.654	00:00:25.163	1510	770,2108	800,0162	0,6351456	0,6478956	564,5411	3,80344	0	490,2295	712,673	0,4691491	0,7187904	578,9816	3,809254	0	73	630	756						Untertest2.avi	0	880	547	72	111	536	639	117	0	Content		558	645	25163380	3224445316
25180	09:36:59.671	00:00:25.179	1511	739,0336	780,4287	0,6353724	0,6497093	565,0144	3,929375	0	501,1294	699,8754	0,4688628	0,7206091	577,2854	3,936311	0	73	620	740						Untertest2.avi	0	880	547	72	111	536	639	117	0	Content		548	629	25179684	3224461620
25196	09:36:59.687	00:00:25.196	1512	852,663	790,9524	0,6353951	0,651445	565,0129	3,358486	0	474,6933	710,4086	0,4688577	0,7223513	577,2854	3,854068	0	73	664	751						Untertest2.avi	0	880	547	72	111	536	639	117	0	Content		592	640	25196315	3224478251
25213	09:36:59.704	00:00:25.212	1513	715,3856	793,2551	0,63513	0,6533183	564,1586	3,842778	0	479,2552	700,5063	0,4687274	0,7239964	577,2854	3,769244	0	73	597	747						Untertest2.avi	0	880	547	72	111	536	639	117	0	Content		525	636	25212802	3224494738
25230	09:36:59.721	00:00:25.229	1514	-1024	-768	-1	-1	-1	-1	4	499,2274	682,187	0,4687248	0,7254595	578,1554	3,890363	0	73	499	682						Untertest2.avi	0	880	547	72	111	536	639	117	0	Content		427	571	25229678	3224511614
25246	09:36:59.737	00:00:25.246	1515	749,9714	800,4575	0,6347883	0,6565748	564,1516	3,770997	0	464,5557	720,9537	0,4687074	0,7271466	578,1554	3,831902	0	74	607	761						Untertest2.avi	0	880	547	72	111	395	630	1183	0	Content		535	650	25246318	3224528254
25263	09:36:59.754	00:00:25.263	1516	-1024	-768	-1	-1	-1	-1	4	467,7177	720,8499	0,468933	0,7284134	579,8609	3,934918	0	74	468	721						Untertest2.avi	0	880	547	72	111	395	630	1183	0	Content		396	610	25263053	3224544989
25279	09:36:59.770	00:00:25.279	1517	-1024	-768	-1	-1	-1	-1	4	453,6158	737,5179	0,468853	0,7287793	580,3377	3,828434	0	74	454	738						Untertest2.avi	0	880	547	72	111	395	630	1183	0	Content		382	627	25279315	3224561251
25296	09:36:59.787	00:00:25.296	1518	-1024	-768	-1	-1	-1	-1	4	451,0233	743,0048	0,4686007	0,7287605	579,7142	3,861616	0	74	451	743						Untertest2.avi	0	880	547	72	111	395	630	1183	0	Content		379	632	25296174	3224578110
25313	09:36:59.804	00:00:25.312	1519	-1024	-768	-1	-1	-1	-1	4	470,9145	721,4687	0,4685039	0,7285141	579,8	3,765886	0	74	471	721						Untertest2.avi	0	880	547	72	111	395	630	1183	0	Content		399	610	25312673	3224594609
25329	09:36:59.820	00:00:25.329	1520	-1024	-768	-1	-1	-1	-1	4	455,3134	737,7028	0,4682444	0,7279582	578,5781	3,731363	0	74	455	738						Untertest2.avi	0	880	547	72	111	395	630	1183	0	Content		383	627	25329421	3224611357
25346	09:36:59.837	00:00:25.346	1521	-1024	-768	-1	-1	-1	-1	4	459,1314	735,0775	0,468457	0,72751	580,0375	3,715932	0	74	459	735						Untertest2.avi	0	880	547	72	111	395	630	1183	0	Content		387	624	25346044	3224627980
25363	09:36:59.854	00:00:25.362	1522	-1024	-768	-1	-1	-1	-1	4	465,5535	747,5114	0,4684564	0,7270783	580,0375	3,891557	0	74	466	748						Untertest2.avi	0	880	547	72	111	395	630	1183	0	Content		394	637	25362668	3224644604
25379	09:36:59.870	00:00:25.379	1523	-1024	-768	-1	-1	-1	-1	4	466,2212	744,1079	0,4684479	0,726874	580,0375	3,849586	0	74	466	744						Untertest2.avi	0	880	547	72	111	395	630	1183	0	Content		394	633	25379298	3224661234
25396	09:36:59.887	00:00:25.396	1524	-1024	-768	-1	-1	-1	-1	4	498,6362	713,0417	0,4686253	0,7266572	580,9457	3,992048	0	74	499	713						Untertest2.avi	0	880	547	72	111	395	630	1183	0	Content		427	602	25396039	3224677975
25413	09:36:59.904	00:00:25.412	1525	-1024	-768	-1	-1	-1	-1	4	490,9456	741,8197	0,46864	0,7267774	580,9457	3,851703	0	74	491	742						Untertest2.avi	0	880	547	72	111	395	630	1183	0	Content		419	631	25412664	3224694600
25429	09:36:59.920	00:00:25.429	1526	1373,639	-695,1745	0,6389812	0,6820604	580,9457	4,835785	0	462,2702	733,1838	0,4686975	0,7268312	580,9457	3,840162	0	74	918	19						Untertest2.avi	0	880	547	72	111	395	630	1183	0	Content		846	-92	25429291	3224711227
25446	09:36:59.937	00:00:25.445	1527	-1024	-768	-1	-1	-1	-1	4	465,0527	743,6176	0,4686863	0,7269011	579,8389	3,792083	0	74	465	744						Untertest2.avi	0	880	547	72	111	395	630	1183	0	Content		393	633	25445787	3224727723
25463	09:36:59.954	00:00:25.463	1528	-1024	-768	-1	-1	-1	-1	4	481,1317	738,2327	0,4688467	0,7268451	579,8389	3,788445	0	74	481	738						Untertest2.avi	0	880	547	72	111	395	630	1183	0	Content		409	627	25463035	3224744971
25479	09:36:59.970	00:00:25.479	1529	-1024	-768	-1	-1	-1	-1	4	459,7002	748,9674	0,4691749	0,726791	581,1212	3,877625	0	74	460	749						Untertest2.avi	0	880	547	72	111	395	630	1183	0	Content		388	638	25479157	3224761093
25496	09:36:59.987	00:00:25.496	1530	-1024	-768	-1	-1	-1	-1	4	468,878	731,444	0,4693538	0,7267383	581,1212	3,849102	0	74	469	731						Untertest2.avi	0	880	547	72	111	395	630	1183	0	Content		397	620	25496155	3224778091
25513	09:37:00.004	00:00:25.512	1531	-1024	-768	-1	-1	-1	-1	4	459,7258	715,3241	0,4695444	0,7264869	581,1212	3,919814	0	74	460	715						Untertest2.avi	0	880	547	72	111	395	630	1183	0	Content		388	604	25512651	3224794587
25529	09:37:00.020	00:00:25.529	1532	-1024	-768	-1	-1	-1	-1	4	462,7936	714,4016	0,4690196	0,7262394	577,6517	3,924369	0	74	463	714						Untertest2.avi	0	880	547	72	111	395	630	1183	0	Content		391	603	25529401	3224811337
25546	09:37:00.037	00:00:25.546	1533	-1024	-768	-1	-1	-1	-1	4	474,8102	736,2238	0,4690745	0,7259354	577,6518	3,917033	0	74	475	736						Untertest2.avi	0	880	547	72	111	395	630	1183	0	Content		403	625	25546025	3224827961
25563	09:37:00.054	00:00:25.562	1534	-1024	-768	-1	-1	-1	-1	4	469,7124	746,4048	0,4691507	0,7253814	577,6518	3,867651	0	74	470	746						Untertest2.avi	0	880	547	72	111	395	630	1183	0	Content		398	635	25562651	3224844587
25579	09:37:00.070	00:00:25.579	1535	-1024	-768	-1	-1	-1	-1	4	471,2328	729,7484	0,4699965	0,7248117	581,9492	3,929934	0	74	471	730						Untertest2.avi	0	880	547	72	111	395	630	1183	0	Content		399	619	25579276	3224861212
25596	09:37:00.087	00:00:25.595	1536	-1024	-768	-1	-1	-1	-1	4	465,5979	741,0546	0,4700879	0,7242872	581,9492	3,963443	0	74	466	741						Untertest2.avi	0	880	547	72	111	395	630	1183	0	Content		394	630	25595893	3224877829
25613	09:37:00.104	00:00:25.612	1537	-1024	-768	-1	-1	-1	-1	4	469,8519	737,7891	0,4701466	0,7237268	581,9492	4,016088	0	74	470	738						Untertest2.avi	0	880	547	72	111	395	630	1183	0	Content		398	627	25612642	3224894578
25629	09:37:00.120	00:00:25.629	1538	-1024	-768	-1	-1	-1	-1	4	459,2897	768,5326	0,4698674	0,7234901	580,2018	3,961438	0	74	459	769						Untertest2.avi	0	880	547	72	111	395	630	1183	0	Content		387	658	25629269	3224911205
25646	09:37:00.137	00:00:25.645	1539	-1024	-768	-1	-1	-1	-1	4	443,3513	747,562	0,4699584	0,7235705	580,2018	3,891258	0	74	443	748						Untertest2.avi	0	880	547	72	111	395	630	1183	0	Content		371	637	25645889	3224927825
25662	09:37:00.153	00:00:25.662	1540	-1024	-768	-1	-1	-1	-1	4	467,7464	740,9746	0,4703171	0,7237763	581,0237	3,85681	0	74	468	741						Untertest2.avi	0	880	547	72	111	395	630	1183	0	Content		396	630	25662265	3224944201
25680	09:37:00.171	00:00:25.679	1541	-1024	-768	-1	-1	-1	-1	4	466,628	740,6604	0,470486	0,7242783	581,0237	3,903132	0	74	467	741						Untertest2.avi	0	880	547	72	111	395	630	1183	0	Content		395	630	25679509	3224961445
25696	09:37:00.187	00:00:25.696	1542	-1024	-768	-1	-1	-1	-1	4	468,5056	744,9363	0,4705388	0,7247853	581,0237	3,928257	0	74	469	745						Untertest2.avi	0	880	547	72	111	395	630	1183	0	Content		397	634	25696132	3224978068
25713	09:37:00.204	00:00:25.712	1543	-1024	-768	-1	-1	-1	-1	4	468,3858	741,3453	0,4707721	0,7254431	581,8958	3,925696	0	74	468	741						Untertest2.avi	0	880	547	72	111	395	630	1183	0	Content		396	630	25712875	3224994811
25729	09:37:00.220	00:00:25.729	1544	-1024	-768	-1	-1	-1	-1	4	454,0235	745,5199	0,4707759	0,7260304	581,8958	3,898254	0	74	454	746						Untertest2.avi	0	880	547	72	111	395	630	1183	0	Content		382	635	25729007	3225010943
25746	09:37:00.237	00:00:25.745	1545	-1024	-768	-1	-1	-1	-1	4	461,6328	746,8285	0,470842	0,7265189	581,8958	3,93616	0	74	462	747						Untertest2.avi	0	880	547	72	111	395	630	1183	0	Content		390	636	25745879	3225027815
25763	09:37:00.254	00:00:25.763	1546	-1024	-768	-1	-1	-1	-1	4	456,0418	747,2332	0,471123	0,7269884	582,987	3,927038	0	74	456	747						Untertest2.avi	0	880	547	72	111	395	630	1183	0	Content		384	636	25763126	3225045062
25780	09:37:00.271	00:00:25.779	1547	-1024	-768	-1	-1	-1	-1	4	472,2033	752,5795	0,4712325	0,727446	582,987	4,010157	0	74	472	753						Untertest2.avi	0	880	547	72	111	395	630	1183	0	Content		400	642	25779874	3225061810
25796	09:37:00.287	00:00:25.796	1548	748,9632	789,858	0,6411839	0,657526	582,9799	4,034241	0	454,9124	743,0393	0,4712832	0,7277025	582,987	3,942601	0	74	602	766						Untertest2.avi	0	880	547	72	111	395	630	1183	0	Content		530	655	25796440	3225078376
25812	09:37:00.303	00:00:25.812	1549	-1024	-768	-1	-1	-1	-1	4	457,6892	744,5354	0,4710856	0,727959	581,8782	3,967982	0	74	458	745						Untertest2.avi	0	880	547	72	111	395	630	1183	0	Content		386	634	25812497	3225094433
25829	09:37:00.320	00:00:25.829	1550	-1024	-768	-1	-1	-1	-1	4	476,807	738,4655	0,4711269	0,7280579	581,8782	4,010868	0	74	477	738						Untertest2.avi	0	880	547	72	111	395	630	1183	0	Content		405	627	25829244	3225111180
25846	09:37:00.337	00:00:25.845	1551	-1024	-768	-1	-1	-1	-1	4	471,3826	737,2828	0,4711312	0,7282875	581,8782	3,890006	0	74	471	737						Untertest2.avi	0	880	547	72	111	395	630	1183	0	Content		399	626	25845993	3225127929
25862	09:37:00.353	00:00:25.862	1552	-1024	-768	-1	-1	-1	-1	4	465,9581	736,1002	0,4709403	0,7284802	580,6702	3,906918	0	74	466	736						Untertest2.avi	0	880	547	72	111	395	630	1183	0	Content		394	625	25862495	3225144431
25879	09:37:00.370	00:00:25.879	1553	-1024	-768	-1	-1	-1	-1	4	481,2524	759,4255	0,4709873	0,7286141	580,6702	4,067161	0	74	481	759						Untertest2.avi	0	880	547	72	111	395	630	1183	0	Content		409	648	25879118	3225161054
25896	09:37:00.387	00:00:25.895	1554	-1024	-768	-1	-1	-1	-1	4	474,2848	729,289	0,4709756	0,7288128	580,6702	4,052775	0	74	474	729						Untertest2.avi	0	880	547	72	111	395	630	1183	0	Content		402	618	25895743	3225177679
25912	09:37:00.403	00:00:25.912	1555	-1024	-768	-1	-1	-1	-1	4	457,7836	748,1694	0,4712082	0,7288869	582,0651	4,087999	0	74	458	748						Untertest2.avi	0	880	547	72	111	395	630	1183	0	Content		386	637	25912491	3225194427
25929	09:37:00.420	00:00:25.929	1556	-1024	-768	-1	-1	-1	-1	4	470,1458	722,5888	0,4711962	0,7292079	582,0651	4,014055	0	74	470	723						Untertest2.avi	0	880	547	72	111	395	630	1183	0	Content		398	612	25929114	3225211050
25946	09:37:00.437	00:00:25.945	1557	-1024	-768	-1	-1	-1	-1	4	470,3611	744,4897	0,4711978	0,729311	582,0651	4,123941	0	74	470	744						Untertest2.avi	0	880	547	72	111	395	630	1183	0	Content		398	633	25945737	3225227673
25962	09:37:00.453	00:00:25.962	1558	-1024	-768	-1	-1	-1	-1	4	458,4337	726,6252	0,4710113	0,7294161	581,3178	4,116575	0	74	458	727						Untertest2.avi	0	880	547	72	111	395	630	1183	0	Content		386	616	25962365	3225244301
25979	09:37:00.470	00:00:25.978	1559	-1024	-768	-1	-1	-1	-1	4	472,1764	748,635	0,4710051	0,7293501	581,3178	4,104933	0	74	472	749						Untertest2.avi	0	880	547	72	111	395	630	1183	0	Content		400	638	25978989	3225260925
25996	09:37:00.487	00:00:25.996	1560	-1024	-768	-1	-1	-1	-1	4	469,4714	744,062	0,4708724	0,729355	581,0754	4,096141	0	74	469	744						Untertest2.avi	0	880	547	72	111	395	630	1183	0	Content		397	633	25996306	3225278242
26012	09:37:00.503	00:00:26.012	1561	-1024	-768	-1	-1	-1	-1	4	472,5659	749,8195	0,4708237	0,7292914	581,0754	3,952212	0	74	473	750						Untertest2.avi	0	880	547	72	111	395	630	1183	0	Content		401	639	26012488	3225294424
26029	09:37:00.520	00:00:26.029	1562	-1024	-768	-1	-1	-1	-1	4	457,0025	736,3058	0,4707662	0,729282	581,0754	3,984672	0	74	457	736						Untertest2.avi	0	880	547	72	111	395	630	1183	0	Content		385	625	26029111	3225311047
26046	09:37:00.537	00:00:26.045	1563	-1024	-768	-1	-1	-1	-1	4	455,4463	735,3307	0,4714133	0,7293481	585,061	4,017131	0	74	455	735						Untertest2.avi	0	880	547	72	111	395	630	1183	0	Content		383	624	26045733	3225327669
26063	09:37:00.554	00:00:26.062	1564	965,7466	762,8147	0,6414631	0,6592051	585,0537	3,033411	0	474,7632	749,4091	0,4713765	0,7293516	585,061	3,959359	0	74	720	756						Untertest2.avi	0	880	547	72	111	395	630	1183	0	Content		648	645	26062925	3225344861
26080	09:37:00.571	00:00:26.079	1565	-1024	-768	-1	-1	-1	-1	4	465,2848	748,7982	0,4713635	0,7293975	585,061	4,045633	0	74	465	749						Untertest2.avi	0	880	547	72	111	395	630	1183	0	Content		393	638	26079545	3225361481
26096	09:37:00.587	00:00:26.096	1566	-1024	-768	-1	-1	-1	-1	4	455,1946	738,9008	0,4709999	0,7295523	582,6744	4,001055	0	74	455	739						Untertest2.avi	0	880	547	72	111	395	630	1183	0	Content		383	628	26096295	3225378231
26112	09:37:00.603	00:00:26.112	1567	-1024	-768	-1	-1	-1	-1	4	469,5105	730,9081	0,4710245	0,7297474	582,6744	4,000406	0	74	470	731						Untertest2.avi	0	880	547	72	111	395	630	1183	0	Content		398	620	26112476	3225394412
26129	09:37:00.620	00:00:26.129	1568	-1024	-768	-1	-1	-1	-1	4	458,6564	740,1909	0,4710699	0,7299915	582,6744	4,052739	0	74	459	740						Untertest2.avi	0	880	547	72	111	395	630	1183	0	Content		387	629	26129100	3225411036
26146	09:37:00.637	00:00:26.145	1569	-1024	-768	-1	-1	-1	-1	4	457,5725	746,1869	0,4709619	0,7301186	581,7382	3,955418	0	74	458	746						Untertest2.avi	0	880	547	72	111	395	630	1183	0	Content		386	635	26145723	3225427659
26162	09:37:00.653	00:00:26.162	1570	-1024	-768	-1	-1	-1	-1	4	457,027	759,8632	0,4710407	0,7301095	581,7382	4,006378	0	74	457	760						Untertest2.avi	0	880	547	72	111	395	630	1183	0	Content		385	649	26162223	3225444159
26179	09:37:00.670	00:00:26.178	1571	-1024	-768	-1	-1	-1	-1	4	457,3935	752,5634	0,4708868	0,7300755	580,8482	3,973323	0	74	457	753						Untertest2.avi	0	880	547	72	111	395	630	1183	0	Content		385	642	26178846	3225460782
26196	09:37:00.687	00:00:26.196	1572	-1024	-768	-1	-1	-1	-1	4	464,1472	753,8136	0,4707938	0,7298537	580,0868	3,985929	0	74	464	754						Untertest2.avi	0	880	547	72	111	395	630	1183	0	Content		392	643	26196174	3225478110
26212	09:37:00.703	00:00:26.212	1573	-1024	-768	-1	-1	-1	-1	4	464,514	755,0638	0,4712348	0,7295679	582,5397	4,005688	0	74	465	755						Untertest2.avi	0	880	547	72	111	395	630	1183	0	Content		393	644	26212345	3225494281
26229	09:37:00.720	00:00:26.228	1574	-1024	-768	-1	-1	-1	-1	4	458,3826	748,0737	0,4710727	0,7291304	581,4314	4,050042	0	74	458	748						Untertest2.avi	0	880	547	72	111	395	630	1183	0	Content		386	637	26228970	3225510906
26246	09:37:00.737	00:00:26.245	1575	-1024	-768	-1	-1	-1	-1	4	496,3657	719,6467	0,4712276	0,7287356	582,0182	4,085681	0	74	496	720						Untertest2.avi	0	880	547	72	111	395	630	1183	0	Content		424	609	26245593	3225527529
26263	09:37:00.754	00:00:26.262	1576	-1024	-768	-1	-1	-1	-1	4	460,0318	750,1309	0,4715427	0,728299	583,7314	3,98515	0	74	460	750						Untertest2.avi	0	880	547	72	111	395	630	1183	0	Content		388	639	26262783	3225544719
26279	09:37:00.770	00:00:26.279	1577	-1024	-768	-1	-1	-1	-1	4	473,2426	741,3408	0,4713939	0,727956	582,27	4,014525	0	74	473	741						Untertest2.avi	0	880	547	72	111	395	630	1183	0	Content		401	630	26279408	3225561344
26296	09:37:00.787	00:00:26.296	1578	-1024	-768	-1	-1	-1	-1	4	455,0639	763,1097	0,471689	0,7277511	583,5637	3,960058	0	74	455	763						Untertest2.avi	0	880	547	72	111	395	630	1183	0	Content		383	652	26296161	3225578097
26312	09:37:00.803	00:00:26.312	1579	-1024	-768	-1	-1	-1	-1	4	484,4326	728,3542	0,471818	0,7275887	583,5637	4,050868	0	74	484	728						Untertest2.avi	0	880	547	72	111	395	630	1183	0	Content		412	617	26312210	3225594146
26329	09:37:00.820	00:00:26.328	1580	-1024	-768	-1	-1	-1	-1	4	479,4306	721,6264	0,4718818	0,7275324	583,5637	3,921054	0	74	479	722						Untertest2.avi	0	880	547	72	111	395	630	1183	0	Content		407	611	26328958	3225610894
26346	09:37:00.837	00:00:26.345	1581	-1024	-768	-1	-1	-1	-1	4	464,2271	749,7184	0,4711838	0,7274713	579,4446	3,967507	0	74	464	750						Untertest2.avi	0	880	547	72	111	395	630	1183	0	Content		392	639	26345581	3225627517
26363	09:37:00.854	00:00:26.362	1582	-1024	-768	-1	-1	-1	-1	4	-1024	-768	-1	-1	-1	-1	4	74	0	0						Untertest2.avi	0	880	547	72	111	395	630	1183	0	Content		-72	-111	26362774	3225644710
26379	09:37:00.870	00:00:26.379	1583	-1024	-768	-1	-1	-1	-1	4	475,9167	733,1993	0,4711745	0,7271845	579,4446	3,868222	0	74	476	733						Untertest2.avi	0	880	547	72	111	395	630	1183	0	Content		404	622	26379395	3225661331
26396	09:37:00.887	00:00:26.396	1584	752,8392	782,5408	0,6378128	0,655386	567,1391	3,920372	0	479,631	693,9028	0,4716711	0,7261739	583,729	3,779512	0	74	616	738						Untertest2.avi	0	880	547	72	111	395	630	1183	0	Content		544	627	26396018	3225677954
26412	09:37:00.903	00:00:26.412	1585	-1024	-768	-1	-1	-1	-1	4	490,0833	679,7664	0,4715548	0,7249884	583,729	3,956124	0	74	490	680						Untertest2.avi	0	880	547	72	111	395	630	1183	0	Content		418	569	26412322	3225694258
26429	09:37:00.920	00:00:26.429	1586	-1024	-768	-1	-1	-1	-1	4	495,8698	678,3202	0,4710418	0,7241889	581,1659	3,841134	0	75	496	678						Untertest2.avi	0	880	547	72	111	528	602	549	0	Content		424	567	26429265	3225711201
26445	09:37:00.936	00:00:26.445	1587	716,36	776,2555	0,6373492	0,652253	565,0936	3,833646	0	499,2857	683,5573	0,4710119	0,7236199	581,1659	3,826433	0	75	608	730						Untertest2.avi	0	880	547	72	111	528	602	549	0	Content		536	619	26445440	3225727376
26462	09:37:00.953	00:00:26.462	1588	694,0792	762,7338	0,6372328	0,6511925	564,9221	3,827302	0	501,0813	673,4488	0,4708728	0,7227551	581,1659	3,853042	0	75	598	718						Untertest2.avi	0	880	547	72	111	528	602	549	0	Content		526	607	26462190	3225744126
26479	09:37:00.970	00:00:26.478	1589	709,1923	777,3296	0,6371379	0,6499966	564,8099	3,892885	0	495,8817	681,7737	0,4710854	0,721612	583,0076	3,823324	0	75	603	730						Untertest2.avi	0	880	547	72	111	528	602	549	0	Content		531	619	26478687	3225760623
26496	09:37:00.987	00:00:26.495	1590	724,0323	774,6576	0,6370612	0,6488472	564,7137	3,853152	0	508,9667	669,4625	0,4709892	0,7205457	583,0076	3,871237	0	75	616	722						Untertest2.avi	0	880	547	72	111	528	602	549	0	Content		544	611	26495561	3225777497
26512	09:37:01.003	00:00:26.511	1591	717,7134	766,915	0,6370281	0,647813	564,8755	3,873758	0	497,5687	704,084	0,4709958	0,719662	583,0076	3,909976	0	75	608	735						Untertest2.avi	0	880	547	72	111	528	602	549	0	Content		536	624	26511688	3225793624
26529	09:37:01.020	00:00:26.528	1592	654,439	780,0265	0,6370937	0,6470618	564,9617	3,932105	0	502,4927	707,7217	0,4709823	0,7189508	582,3077	3,911839	0	75	578	744						Untertest2.avi	0	880	547	72	111	528	602	549	0	Content		506	633	26528813	3225810749
26546	09:37:01.037	00:00:26.545	1593	698,2189	765,0197	0,6371928	0,6465943	564,8824	3,855605	0	487,447	681,1039	0,4711243	0,7185077	582,3077	3,858425	0	75	593	723						Untertest2.avi	0	880	547	72	111	528	602	549	0	Content		521	612	26545564	3225827500
26562	09:37:01.053	00:00:26.562	1594	709,7691	765,6998	0,63735	0,6465443	565,0652	3,898464	0	498,0571	684,6788	0,4712221	0,7183298	582,3077	3,836827	0	75	604	725						Untertest2.avi	0	880	547	72	111	528	602	549	0	Content		532	614	26562184	3225844120
26578	09:37:01.069	00:00:26.578	1595	722,6785	749,5487	0,6375105	0,6468539	564,8298	3,824651	0	488,7694	691,3104	0,4716378	0,7185246	584,1715	3,912186	0	75	606	720						Untertest2.avi	0	880	547	72	111	528	602	549	0	Content		534	609	26578434	3225860370
26595	09:37:01.086	00:00:26.595	1596	699,6165	766,9415	0,637637	0,6474447	564,672	3,905671	0	507,12	674,1551	0,4717786	0,7191479	584,1715	3,9559	0	75	603	721						Untertest2.avi	0	880	547	72	111	528	602	549	0	Content		531	610	26595057	3225876993
26612	09:37:01.103	00:00:26.611	1597	757,6902	755,9396	0,6378087	0,6482587	564,9126	3,623378	0	490,1022	693,027	0,4718844	0,7199507	584,1715	3,981214	0	75	624	724						Untertest2.avi	0	880	547	72	111	528	602	549	0	Content		552	613	26611683	3225893619
26629	09:37:01.120	00:00:26.628	1598	695,5983	766,8875	0,637907	0,6491686	564,6147	3,974994	0	481,7211	686,2439	0,4712491	0,7207624	579,9927	3,92036	0	75	589	727						Untertest2.avi	0	880	547	72	111	528	602	549	0	Content		517	616	26628805	3225910741
26645	09:37:01.136	00:00:26.645	1599	735,6362	744,1409	0,6379782	0,6499686	564,5309	4,026617	0	490,7738	695,5973	0,4715462	0,7215518	581,5196	4,026131	0	75	613	720						Untertest2.avi	0	880	547	72	111	528	602	549	0	Content		541	609	26645055	3225926991
26662	09:37:01.153	00:00:26.661	1600	734,7625	749,1725	0,6380377	0,6506155	564,382	4,003985	0	494,8146	678,926	0,4715933	0,7222577	581,4105	3,929813	0	75	615	714						Untertest2.avi	0	880	547	72	111	528	602	549	0	Content		543	603	26661678	3225943614
26678	09:37:01.169	00:00:26.678	1601	723,7692	770,8297	0,6380804	0,6509535	564,3362	3,884678	0	490,1239	669,7272	0,4716007	0,7227361	581,4105	3,908661	0	75	607	720						Untertest2.avi	0	880	547	72	111	528	602	549	0	Content		535	609	26678300	3225960236
26695	09:37:01.186	00:00:26.695	1602	697,4318	775,8965	0,6381281	0,6510137	564,2374	4,002042	0	494,3396	690,5734	0,4716284	0,722775	581,4105	3,961501	0	75	596	733						Untertest2.avi	0	880	547	72	111	528	602	549	0	Content		524	622	26695424	3225977360
26712	09:37:01.203	00:00:26.712	1603	696,2462	756,7941	0,6382686	0,6502448	564,1588	4,017988	0	497,6441	667,3691	0,471555	0,7219098	579,2835	4,024793	0	75	597	712						Untertest2.avi	0	880	547	72	111	528	602	549	0	Content		525	601	26712048	3225993984
26729	09:37:01.220	00:00:26.728	1604	713,2413	746,5107	0,6384202	0,6490797	564,171	4,002837	0	490,3477	654,5334	0,4716226	0,7209468	579,2835	3,95195	0	75	602	701						Untertest2.avi	0	880	547	72	111	528	602	549	0	Content		530	590	26728801	3226010737
26745	09:37:01.236	00:00:26.744	1605	697,307	726,3638	0,6385584	0,6481562	564,1349	3,954231	0	502,4594	649,0056	0,4716087	0,7201239	579,2835	4,089149	0	75	600	688						Untertest2.avi	0	880	547	72	111	528	602	549	0	Content		528	577	26744923	3226026859
26762	09:37:01.253	00:00:26.761	1606	682,3394	726,3879	0,6387586	0,6472901	563,9653	4,063591	0	512,176	652,2472	0,471676	0,7193035	580,0202	4,043927	0	75	597	689						Untertest2.avi	0	880	547	72	111	528	602	549	0	Content		525	578	26761545	3226043481
26778	09:37:01.269	00:00:26.778	1607	702,9097	736,197	0,6388617	0,6464375	564,012	3,992115	0	510,2009	643,049	0,4716125	0,7185632	580,0202	4,023815	0	75	607	690						Untertest2.avi	0	880	547	72	111	528	602	549	0	Content		535	579	26778172	3226060108
26795	09:37:01.286	00:00:26.795	1608	690,9885	739,8727	0,6389162	0,645651	563,9567	3,977707	0	519,1689	654,2269	0,4719014	0,717761	581,9451	3,990057	0	75	605	697						Untertest2.avi	0	880	547	72	111	528	602	549	0	Content		533	586	26795297	3226077233
26812	09:37:01.303	00:00:26.811	1609	663,9702	730,1116	0,6389213	0,6449749	563,9202	3,979857	0	507,3271	671,7388	0,4717016	0,7171722	581,1349	3,970602	0	75	586	701						Untertest2.avi	0	880	547	72	111	528	602	549	0	Content		514	590	26811920	3226093856
26829	09:37:01.320	00:00:26.828	1610	674,5717	721,9998	0,6389129	0,6443539	563,9311	4,065826	0	519,8694	657,1105	0,4714678	0,7165729	580,045	3,972253	0	75	597	690						Untertest2.avi	0	880	547	72	111	528	602	549	0	Content		525	579	26828670	3226110606
26845	09:37:01.336	00:00:26.844	1611	682,726	731,8742	0,6389167	0,6437575	563,9013	3,986259	0	520,1608	669,1101	0,4716141	0,7159502	581,1363	3,951498	0	75	601	700						Untertest2.avi	0	880	547	72	111	528	602	549	0	Content		529	589	26844792	3226126728
26862	09:37:01.353	00:00:26.861	1612	674,3994	730,5125	0,6389392	0,643307	563,9449	4,005291	0	503,7652	669,0233	0,4716906	0,7156208	581,1442	3,938774	0	75	589	700						Untertest2.avi	0	880	547	72	111	528	602	549	0	Content		517	589	26861543	3226143479
26878	09:37:01.369	00:00:26.878	1613	673,5798	729,2533	0,6389735	0,6430566	563,9788	3,981397	0	519,1949	648,6795	0,471962	0,7152781	582,2796	4,064281	0	75	596	689						Untertest2.avi	0	880	547	72	111	528	602	549	0	Content		524	578	26878165	3226160101
26895	09:37:01.386	00:00:26.895	1614	675,9577	729,2004	0,6390161	0,6430729	564,0161	3,962455	0	522,1829	649,5815	0,4711303	0,7152732	576,8253	3,950971	0	75	599	689						Untertest2.avi	0	880	547	72	111	528	602	549	0	Content		527	578	26895163	3226177099
26912	09:37:01.403	00:00:26.911	1615	676,3274	734,4991	0,6390722	0,6433951	563,9584	3,988732	0	523,7708	650,3955	0,4712588	0,7155665	577,1417	3,961879	0	75	600	692						Untertest2.avi	0	880	547	72	111	528	602	549	0	Content		528	581	26911913	3226193849
26929	09:37:01.420	00:00:26.928	1616	692,0252	734,1578	0,6391726	0,643874	563,9653	3,966681	0	512,8164	662,9126	0,4720789	0,7159228	581,4492	3,993539	0	75	602	699						Untertest2.avi	0	880	547	72	111	528	602	549	0	Content		530	588	26928537	3226210473
26945	09:37:01.436	00:00:26.944	1617	677,6848	725,8838	0,6392979	0,6446272	563,9788	4,031237	0	526,2853	639,7108	0,4721393	0,7166204	580,9441	4,008934	0	75	602	683						Untertest2.avi	0	880	547	72	111	528	602	549	0	Content		530	572	26944785	3226226721
26961	09:37:01.452	00:00:26.961	1618	680,313	730,519	0,6394095	0,6455902	563,9749	4,013371	0	498,811	656,3057	0,4719367	0,717468	578,9556	3,977937	0	75	590	693						Untertest2.avi	0	880	547	72	111	528	602	549	0	Content		518	582	26961412	3226243348
26978	09:37:01.469	00:00:26.978	1619	688,0852	755,5194	0,6393417	0,6479318	564,0193	4,01324	0	507,6462	671,7942	0,4729692	0,7194312	583,2699	4,046556	0	76	598	714						Untertest2.avi	0	880	547	72	111	407	622	633	0	Content		526	603	26978161	3226260097
26995	09:37:01.486	00:00:26.995	1620	-1024	-768	-1	-1	-1	-1	4	477,6018	762,6116	0,473141	0,7221596	581,0125	3,908615	0	76	478	763						Untertest2.avi	0	880	547	72	111	407	622	633	0	Content		406	652	26995159	3226277095
27011	09:37:01.502	00:00:27.011	1621	-1024	-768	-1	-1	-1	-1	4	487,7875	750,1624	0,4732787	0,7236723	580,8888	3,955054	0	76	488	750						Untertest2.avi	0	880	547	72	111	407	622	633	0	Content		416	639	27011406	3226293342
27029	09:37:01.520	00:00:27.028	1622	-1024	-768	-1	-1	-1	-1	4	464,3362	732,9337	0,473414	0,7251833	580,8888	3,916612	0	76	464	733						Untertest2.avi	0	880	547	72	111	407	622	633	0	Content		392	622	27028530	3226310466
27045	09:37:01.536	00:00:27.044	1623	-1024	-768	-1	-1	-1	-1	4	479,6832	739,3643	0,4734295	0,7271426	580,8888	3,848768	0	76	480	739						Untertest2.avi	0	880	547	72	111	407	622	633	0	Content		408	628	27044778	3226326714
27062	09:37:01.553	00:00:27.061	1624	-1024	-768	-1	-1	-1	-1	4	464,4361	735,5078	0,4732513	0,7291321	580,0645	4,003275	0	76	464	736						Untertest2.avi	0	880	547	72	111	407	622	633	0	Content		392	625	27061777	3226343713
27078	09:37:01.569	00:00:27.078	1625	-1024	-768	-1	-1	-1	-1	4	470,2071	742,2229	0,4732657	0,7310036	580,0645	3,896252	0	76	470	742						Untertest2.avi	0	880	547	72	111	407	622	633	0	Content		398	631	27078149	3226360085
27095	09:37:01.586	00:00:27.094	1626	-1024	-768	-1	-1	-1	-1	4	478,6772	735,0468	0,4732035	0,7326942	580,0645	3,873573	0	76	479	735						Untertest2.avi	0	880	547	72	111	407	622	633	0	Content		407	624	27094899	3226376835
27112	09:37:01.603	00:00:27.111	1627	-1024	-768	-1	-1	-1	-1	4	482,7967	725,6678	0,4730842	0,7343053	580,0323	3,934137	0	76	483	726						Untertest2.avi	0	880	547	72	111	407	622	633	0	Content		411	615	27111522	3226393458
27128	09:37:01.619	00:00:27.128	1628	-1024	-768	-1	-1	-1	-1	4	465,0821	740,6725	0,4729277	0,7356829	580,0495	3,855411	0	76	465	741						Untertest2.avi	0	880	547	72	111	407	622	633	0	Content		393	630	27128147	3226410083
27145	09:37:01.636	00:00:27.144	1629	-1024	-768	-1	-1	-1	-1	4	493,5867	744,3193	0,472555	0,7368711	578,3452	3,896099	0	76	494	744						Untertest2.avi	0	880	547	72	111	407	622	633	0	Content		422	633	27144771	3226426707
27162	09:37:01.653	00:00:27.161	1630	-1024	-768	-1	-1	-1	-1	4	478,9092	730,4188	0,4725097	0,7379501	578,3452	3,876297	0	76	479	730						Untertest2.avi	0	880	547	72	111	407	622	633	0	Content		407	619	27161520	3226443456
27178	09:37:01.669	00:00:27.178	1631	-1024	-768	-1	-1	-1	-1	4	465,8449	727,7839	0,4725757	0,7383915	578,3452	3,906763	0	76	466	728						Untertest2.avi	0	880	547	72	111	407	622	633	0	Content		394	617	27178144	3226460080
27195	09:37:01.686	00:00:27.194	1632	-1024	-768	-1	-1	-1	-1	4	476,4914	725,149	0,4729521	0,7385772	579,7794	3,903717	0	76	476	725						Untertest2.avi	0	880	547	72	111	407	622	633	0	Content		404	614	27194767	3226476703
27212	09:37:01.703	00:00:27.211	1633	-1024	-768	-1	-1	-1	-1	4	478,1012	720,3801	0,473099	0,7385665	579,7795	3,884382	0	76	478	720						Untertest2.avi	0	880	547	72	111	407	622	633	0	Content		406	609	27211517	3226493453
27228	09:37:01.719	00:00:27.227	1634	793,444	788,2185	0,6436819	0,6681038	579,7712	3,759834	0	477,3575	728,9271	0,4732503	0,7384529	579,7795	3,809979	0	76	635	759						Untertest2.avi	0	880	547	72	111	407	622	633	0	Content		563	648	27227892	3226509828
27245	09:37:01.736	00:00:27.245	1635	714,4384	755,1365	0,6401507	0,6680786	564,4026	4,186496	0	483,4041	750,1767	0,4727942	0,7384372	576,5381	3,84551	0	76	599	753						Untertest2.avi	0	880	547	72	111	407	622	633	0	Content		527	642	27245139	3226527075
27262	09:37:01.753	00:00:27.261	1636	-1024	-768	-1	-1	-1	-1	4	483,4944	740,2571	0,4728615	0,738555	576,5381	3,86279	0	76	483	740						Untertest2.avi	0	880	547	72	111	407	622	633	0	Content		411	629	27261763	3226543699
27278	09:37:01.769	00:00:27.278	1637	-1024	-768	-1	-1	-1	-1	4	494,8204	715,7171	0,4729403	0,7389081	576,5381	3,849587	0	76	495	716						Untertest2.avi	0	880	547	72	111	407	622	633	0	Content		423	605	27278388	3226560324
27295	09:37:01.786	00:00:27.295	1638	-1024	-768	-1	-1	-1	-1	4	498,6559	722,7612	0,472901	0,7392582	576,1354	3,856707	0	76	499	723						Untertest2.avi	0	880	547	72	111	407	622	633	0	Content		427	612	27295027	3226576963
27312	09:37:01.803	00:00:27.311	1639	-1024	-768	-1	-1	-1	-1	4	494,3408	729,4708	0,4729048	0,7397255	576,1354	3,784453	0	76	494	729						Untertest2.avi	0	880	547	72	111	407	622	633	0	Content		422	618	27311760	3226593696
27328	09:37:01.819	00:00:27.328	1640	-1024	-768	-1	-1	-1	-1	4	484,318	741,9689	0,4728962	0,7400648	576,1354	3,904974	0	76	484	742						Untertest2.avi	0	880	547	72	111	407	622	633	0	Content		412	631	27328259	3226610195
27345	09:37:01.836	00:00:27.345	1641	-1024	-768	-1	-1	-1	-1	4	490,3742	719,0643	0,4735435	0,7403757	580,1876	3,839919	0	76	490	719						Untertest2.avi	0	880	547	72	111	407	622	633	0	Content		418	608	27345023	3226626959
27362	09:37:01.853	00:00:27.361	1642	-1024	-768	-1	-1	-1	-1	4	475,8973	730,8993	0,4734561	0,7406958	580,1876	3,859575	0	76	476	731						Untertest2.avi	0	880	547	72	111	407	622	633	0	Content		404	620	27361510	3226643446
27378	09:37:01.869	00:00:27.378	1643	-1024	-768	-1	-1	-1	-1	4	462,72	723,6021	0,4733938	0,7409199	580,1876	3,853455	0	76	463	724						Untertest2.avi	0	880	547	72	111	407	622	633	0	Content		391	613	27378259	3226660195
27395	09:37:01.886	00:00:27.395	1644	-1024	-768	-1	-1	-1	-1	4	460,329	729,0597	0,4730723	0,7410936	578,5094	3,847334	0	76	460	729						Untertest2.avi	0	880	547	72	111	407	622	633	0	Content		388	618	27395447	3226677383
27412	09:37:01.903	00:00:27.412	1645	-1024	-768	-1	-1	-1	-1	4	485,0394	745,5959	0,4730814	0,7413304	578,5095	3,82698	0	76	485	746						Untertest2.avi	0	880	547	72	111	407	622	633	0	Content		413	635	27412069	3226694005
27429	09:37:01.920	00:00:27.428	1646	-1024	-768	-1	-1	-1	-1	4	479,7465	734,7115	0,4731409	0,7414023	578,5095	3,817534	0	76	480	735						Untertest2.avi	0	880	547	72	111	407	622	633	0	Content		408	624	27428695	3226710631
27445	09:37:01.936	00:00:27.445	1647	-1024	-768	-1	-1	-1	-1	4	474,4536	743,2772	0,4739581	0,7413679	582,6633	3,808089	0	76	474	743						Untertest2.avi	0	880	547	72	111	407	622	633	0	Content		402	632	27445015	3226726951
27462	09:37:01.953	00:00:27.461	1648	-1024	-768	-1	-1	-1	-1	4	483,8973	722,8658	0,4741045	0,7414786	582,6633	3,943463	0	76	484	723						Untertest2.avi	0	880	547	72	111	407	622	633	0	Content		412	612	27461626	3226743562
27478	09:37:01.969	00:00:27.478	1649	-1024	-768	-1	-1	-1	-1	4	466,6098	709,1104	0,4742202	0,7420574	582,6633	3,918674	0	76	467	709						Untertest2.avi	0	880	547	72	111	407	622	633	0	Content		395	598	27478249	3226760185
27495	09:37:01.986	00:00:27.495	1650	-1024	-768	-1	-1	-1	-1	4	466,5338	702,3173	0,4736871	0,7426205	578,1787	3,893884	0	76	467	702						Untertest2.avi	0	880	547	72	111	407	622	633	0	Content		395	591	27495315	3226777251
27512	09:37:02.003	00:00:27.512	1651	-1024	-768	-1	-1	-1	-1	4	490,5367	733,222	0,4739339	0,7431802	578,1787	3,870446	0	76	491	733						Untertest2.avi	0	880	547	72	111	407	622	633	0	Content		419	622	27512064	3226794000
27529	09:37:02.020	00:00:27.528	1652	-1024	-768	-1	-1	-1	-1	4	470,136	738,0203	0,4741233	0,7435725	578,1787	3,779638	0	76	470	738						Untertest2.avi	0	880	547	72	111	407	622	633	0	Content		398	627	27528689	3226810625
27545	09:37:02.036	00:00:27.544	1653	-1024	-768	-1	-1	-1	-1	4	478,5035	742,8185	0,4738372	0,7434663	575,5238	3,748114	0	76	479	743						Untertest2.avi	0	880	547	72	111	407	622	633	0	Content		407	632	27544869	3226826805
27562	09:37:02.053	00:00:27.562	1654	-1024	-768	-1	-1	-1	-1	4	468,9892	721,3996	0,4739442	0,7430095	575,5238	3,837594	0	76	469	721						Untertest2.avi	0	880	547	72	111	407	622	633	0	Content		397	610	27562118	3226844054
27579	09:37:02.070	00:00:27.578	1655	-1024	-768	-1	-1	-1	-1	4	474,0689	742,3104	0,473955	0,7418799	575,5238	3,965517	0	76	474	742						Untertest2.avi	0	880	547	72	111	407	622	633	0	Content		402	631	27578743	3226860679
27595	09:37:02.086	00:00:27.595	1656	-1024	-768	-1	-1	-1	-1	4	501,009	687,5594	0,4738623	0,7392571	576,1365	3,989139	0	76	501	688						Untertest2.avi	0	880	547	72	111	407	622	633	0	Content		429	577	27595310	3226877246
27611	09:37:02.102	00:00:27.611	1657	723,5507	714,2855	0,6417361	0,6678705	561,9556	3,973711	0	515,4023	627,5742	0,4737361	0,735926	576,1365	3,996455	0	77	619	671						Untertest2.avi	0	880	547	72	111	535	523	532	0	Content		547	560	27611490	3226893426
27629	09:37:02.120	00:00:27.628	1658	736,1586	641,4476	0,642043	0,6643406	561,9478	3,97619	0	525,0345	578,1764	0,4735867	0,7327284	576,1365	3,992576	0	77	631	610						Untertest2.avi	0	880	547	72	111	535	523	532	0	Content		559	499	27628682	3226910618
27645	09:37:02.136	00:00:27.644	1659	702,5087	628,3781	0,6423975	0,6623002	561,1495	4,011262	0	538,2081	555,3846	0,474031	0,7304066	579,6631	4,019493	0	77	620	592						Untertest2.avi	0	880	547	72	111	535	523	532	0	Content		548	481	27644863	3226926799
27661	09:37:02.152	00:00:27.661	1660	697,0588	628,7635	0,6428347	0,6603752	560,4934	4,023234	0	538,6923	577,5493	0,4740953	0,7282283	579,6631	3,99313	0	77	618	603						Untertest2.avi	0	880	547	72	111	535	523	532	0	Content		546	492	27661487	3226943423
27678	09:37:02.169	00:00:27.677	1661	695,8879	638,2477	0,6431561	0,6582338	560,0473	3,993814	0	552,8539	583,1683	0,4742131	0,7255997	579,6631	3,976985	0	77	624	611						Untertest2.avi	0	880	547	72	111	535	523	532	0	Content		552	500	27677735	3226959671
27695	09:37:02.186	00:00:27.694	1662	693,0933	636,4654	0,6435253	0,6558566	559,1266	4,054574	0	562,7393	570,707	0,4738461	0,7226423	575,7862	4,032704	0	77	628	604						Untertest2.avi	0	880	547	72	111	535	523	532	0	Content		556	493	27694734	3226976670
27711	09:37:02.202	00:00:27.710	1663	637,6653	635,0071	0,6439844	0,6533381	557,9953	4,121978	0	545,4077	580,1564	0,4740792	0,7193304	575,7168	4,045382	0	77	592	608						Untertest2.avi	0	880	547	72	111	535	523	532	0	Content		520	497	27710997	3226992933
27728	09:37:02.219	00:00:27.727	1664	690,498	638,4662	0,644403	0,6500913	557,5162	4,152212	0	547,2829	588,1445	0,4742986	0,7156766	574,5376	4,024475	0	77	619	613						Untertest2.avi	0	880	547	72	111	535	523	532	0	Content		547	502	27727607	3227009543
27744	09:37:02.235	00:00:27.744	1665	652,5408	642,3293	0,6448644	0,6468157	557,2463	4,063867	0	551,7003	579,8964	0,4742375	0,7116081	571,5582	4,025115	0	77	602	611						Untertest2.avi	0	880	547	72	111	535	523	532	0	Content		530	500	27744230	3227026166
27761	09:37:02.252	00:00:27.761	1666	690,0638	640,5177	0,6455202	0,6428645	555,8245	4,122229	0	558,1136	586,4471	0,4746872	0,7072025	571,5804	4,102066	0	77	624	613						Untertest2.avi	0	880	547	72	111	535	523	532	0	Content		552	502	27761355	3227043291
27778	09:37:02.269	00:00:27.777	1667	682,9341	645,7929	0,6461127	0,6388789	555,0286	4,13538	0	561,5099	592,6719	0,475166	0,7027029	571,5564	4,076157	0	77	622	619						Untertest2.avi	0	880	547	72	111	535	523	532	0	Content		550	508	27777604	3227059540
27795	09:37:02.286	00:00:27.794	1668	692,8241	648,5923	0,6467162	0,6348596	554,1269	4,202456	0	505,2877	576,6148	0,47537	0,6982507	569,9437	3,997618	0	77	599	613						Untertest2.avi	0	880	547	72	111	535	523	532	0	Content		527	502	27794601	3227076537
27811	09:37:02.302	00:00:27.811	1669	688,2234	641,1346	0,6473011	0,6307907	553,35	4,206508	0	560,7803	595,9355	0,4760514	0,6935701	571,0481	4,10142	0	77	625	619						Untertest2.avi	0	880	547	72	111	535	523	532	0	Content		553	508	27811032	3227092968
27828	09:37:02.319	00:00:27.827	1670	678,6812	647,835	0,6478429	0,6267207	552,5709	4,250429	0	511,6062	598,0673	0,4760484	0,6892256	568,3855	4,086836	0	77	595	623						Untertest2.avi	0	880	547	72	111	535	523	532	0	Content		523	512	27827857	3227109793
27844	09:37:02.335	00:00:27.844	1671	691,4688	666,0138	0,6482872	0,6226528	551,798	4,224311	0	513,8267	602,157	0,4763295	0,6848778	567,6791	4,152363	0	77	603	634						Untertest2.avi	0	880	547	72	111	535	523	532	0	Content		531	523	27844476	3227126412
27861	09:37:02.352	00:00:27.861	1672	699,5917	653,8323	0,6486254	0,6186036	551,1274	4,201699	0	514,2474	609,2104	0,4765214	0,6805314	567,1906	4,166383	0	77	607	632						Untertest2.avi	0	880	547	72	111	535	523	532	0	Content		535	521	27861099	3227143035
27878	09:37:02.369	00:00:27.877	1673	691,1052	656,9075	0,6489039	0,6145412	550,4572	4,270823	0	521,0748	595,6129	0,4767018	0,676348	566,5153	4,184405	0	77	606	626						Untertest2.avi	0	880	547	72	111	535	523	532	0	Content		534	515	27877726	3227159662
27894	09:37:02.385	00:00:27.894	1674	693,9552	665,3727	0,6491462	0,6106794	549,8785	4,238117	0	517,7966	614,5027	0,4768701	0,6722982	565,9177	4,165949	0	77	606	640						Untertest2.avi	0	880	547	72	111	535	523	532	0	Content		534	529	27894355	3227176291
27911	09:37:02.402	00:00:27.911	1675	689,9598	661,8265	0,6494129	0,6070104	549,2465	4,267785	0	515,517	610,8996	0,4770262	0,6685455	565,4353	4,195133	0	77	603	636						Untertest2.avi	0	880	547	72	111	535	523	532	0	Content		531	525	27911006	3227192942
27928	09:37:02.419	00:00:27.927	1676	690,8643	661,6537	0,6496687	0,603654	548,6805	4,312638	0	512,4886	615,8987	0,4772263	0,6650665	564,8024	4,228724	0	77	602	639						Untertest2.avi	0	880	547	72	111	535	523	532	0	Content		530	528	27927606	3227209542
27944	09:37:02.435	00:00:27.944	1677	726,2234	669,4432	0,6498321	0,6004007	547,7424	4,293025	0	513,9349	617,5136	0,4774251	0,6619218	564,5148	4,18169	0	77	620	643						Untertest2.avi	0	880	547	72	111	535	523	532	0	Content		548	532	27944224	3227226160
27961	09:37:02.452	00:00:27.960	1678	689,4027	676,8724	0,6502351	0,5977292	547,8676	4,311558	0	519,5971	617,0531	0,4776547	0,6590386	564,1258	4,233486	0	77	604	647						Untertest2.avi	0	880	547	72	111	535	523	532	0	Content		532	536	27960851	3227242787
27977	09:37:02.468	00:00:27.977	1679	695,4418	674,7537	0,6504385	0,5952409	547,5223	4,263681	0	511,5113	611,2465	0,4777564	0,6564047	563,9446	4,271455	0	77	603	643						Untertest2.avi	0	880	547	72	111	535	523	532	0	Content		531	532	27977472	3227259408
27994	09:37:02.485	00:00:27.994	1680	698,9828	677,6934	0,6506241	0,593006	547,2161	4,298606	0	516,3044	620,5991	0,4779037	0,6541243	563,4738	4,255901	0	77	608	649						Untertest2.avi	0	880	547	72	111	535	523	532	0	Content		536	538	27994100	3227276036
28011	09:37:02.502	00:00:28.010	1681	699,1401	680,0492	0,6508242	0,5912545	546,7476	4,328523	0	517,2432	620,3025	0,478012	0,6522959	563,1479	4,227995	0	77	608	650						Untertest2.avi	0	880	547	72	111	535	523	532	0	Content		536	539	28010724	3227292660
28027	09:37:02.518	00:00:28.027	1682	698,0474	684,5466	0,6509175	0,5898477	546,6619	4,293609	0	508,1782	624,9197	0,4780538	0,6507893	563,0586	4,256125	0	77	603	655						Untertest2.avi	0	880	547	72	111	535	523	532	0	Content		531	544	28027349	3227309285
28044	09:37:02.535	00:00:28.044	1683	687,0865	679,6863	0,6509301	0,5887145	546,5291	4,308417	0	506,3122	624,1481	0,4780483	0,6496159	562,912	4,2075	0	77	597	652						Untertest2.avi	0	880	547	72	111	535	523	532	0	Content		525	541	28044098	3227326034
28061	09:37:02.552	00:00:28.060	1684	700,9367	681,311	0,6508405	0,5878373	546,409	4,265817	0	519,127	625,0741	0,4779531	0,6485584	562,8082	4,174198	0	77	610	653						Untertest2.avi	0	880	547	72	111	535	523	532	0	Content		538	542	28060723	3227342659
28077	09:37:02.568	00:00:28.077	1685	699,6356	679,2597	0,6505897	0,5870298	546,2165	4,256313	0	512,7275	617,0261	0,4776852	0,6476857	562,6785	4,2194	0	77	606	648						Untertest2.avi	0	880	547	72	111	535	523	532	0	Content		534	537	28077348	3227359284
28094	09:37:02.585	00:00:28.093	1686	690,6838	680,5356	0,6503586	0,5862575	546,3226	4,278399	0	516,1937	631,4835	0,4774345	0,646789	562,7259	4,201143	0	77	603	656						Untertest2.avi	0	880	547	72	111	535	523	532	0	Content		531	545	28093977	3227375913
28111	09:37:02.602	00:00:28.110	1687	702,9579	692,0908	0,6500013	0,5854425	546,1538	4,220334	0	522,5408	625,5631	0,4770926	0,6459939	562,7358	4,198088	0	77	613	659						Untertest2.avi	0	880	547	72	111	535	523	532	0	Content		541	548	28110720	3227392656
28127	09:37:02.618	00:00:28.127	1688	696,9183	681,1826	0,6495788	0,5843466	546,14	4,208509	0	509,3863	631,1098	0,4766971	0,6448301	562,6331	4,154747	0	77	603	656						Untertest2.avi	0	880	547	72	111	535	523	532	0	Content		531	545	28127344	3227409280
28144	09:37:02.635	00:00:28.143	1689	703,5079	642,4523	0,6487374	0,5821748	546,0424	4,266413	0	535,5363	589,5452	0,4759755	0,6426342	562,686	4,172925	0	78	620	616						Untertest2.avi	0	880	547	72	111	574	468	283	0	Content		548	505	28143970	3227425906
28161	09:37:02.652	00:00:28.160	1690	735,4873	606,6047	0,6478527	0,5799935	546,2014	4,219815	0	572,5467	556,7561	0,4750328	0,6407346	562,857	4,230605	0	78	654	582						Untertest2.avi	0	880	547	72	111	574	468	283	0	Content		582	471	28160592	3227442528
28177	09:37:02.668	00:00:28.177	1691	735,8549	595,0229	0,6475083	0,5789458	546,3922	4,214334	0	566,569	550,6968	0,4745126	0,6398786	562,9109	4,212455	0	78	651	573						Untertest2.avi	0	880	547	72	111	574	468	283	0	Content		579	462	28177214	3227459150
28194	09:37:02.685	00:00:28.193	1692	738,3355	602,7405	0,6471239	0,5782337	546,4297	4,151434	0	560,2314	551,2135	0,4740252	0,6392314	563,0187	4,156137	0	78	649	577						Untertest2.avi	0	880	547	72	111	574	468	283	0	Content		577	466	28193971	3227475907
28211	09:37:02.702	00:00:28.210	1693	723,8752	601,9534	0,6466288	0,5774903	546,5681	4,174747	0	560,7607	548,9305	0,4734801	0,6386651	563,0981	4,154453	0	78	642	575						Untertest2.avi	0	880	547	72	111	574	468	283	0	Content		570	464	28210592	3227492528
28227	09:37:02.718	00:00:28.227	1694	730,4507	598,8729	0,6461685	0,5770078	546,6343	4,207756	0	568,2235	546,1907	0,4730148	0,6383952	563,2692	4,13698	0	78	649	573						Untertest2.avi	0	880	547	72	111	574	468	283	0	Content		577	462	28227216	3227509152
28244	09:37:02.735	00:00:28.243	1695	731,7343	601,3951	0,6456856	0,576804	546,7187	4,197479	0	560,9499	542,3495	0,4725244	0,6383876	563,3383	4,149271	0	78	646	572						Untertest2.avi	0	880	547	72	111	574	468	283	0	Content		574	461	28243838	3227525774
28261	09:37:02.752	00:00:28.260	1696	729,5339	602,7264	0,6451899	0,57691	546,7847	4,17675	0	568,7679	554,8179	0,4720489	0,6385535	563,4894	4,161583	0	78	649	579						Untertest2.avi	0	880	547	72	111	574	468	283	0	Content		577	468	28260591	3227542527
28277	09:37:02.768	00:00:28.277	1697	727,2163	607,5839	0,6446884	0,5772334	546,867	4,113221	0	565,8017	549,4308	0,4715742	0,6390415	563,4503	4,175118	0	78	647	579						Untertest2.avi	0	880	547	72	111	574	468	283	0	Content		575	468	28277214	3227559150
28294	09:37:02.785	00:00:28.293	1698	720,4088	605,6836	0,6441976	0,5775557	546,9427	4,187963	0	560,9053	554,0067	0,4711156	0,6393637	563,5363	4,156289	0	78	641	580						Untertest2.avi	0	880	547	72	111	574	468	283	0	Content		569	469	28293839	3227575775
28310	09:37:02.801	00:00:28.310	1699	725,2363	597,6279	0,6437576	0,5780257	547,0308	4,194339	0	563,6992	552,9737	0,4706767	0,6399481	563,6061	4,176372	0	78	644	575						Untertest2.avi	0	880	547	72	111	574	468	283	0	Content		572	464	28310461	3227592397
28327	09:37:02.818	00:00:28.327	1700	728,9741	605,6055	0,6434161	0,5785636	547,1561	4,133036	0	569,8936	554,825	0,4703436	0,6405547	563,5538	4,138927	0	78	649	580						Untertest2.avi	0	880	547	72	111	574	468	283	0	Content		577	469	28327211	3227609147
28344	09:37:02.835	00:00:28.343	1701	717,7402	611,6449	0,6431491	0,5792034	547,2026	4,232527	0	566,1216	555,2561	0,4700985	0,6411249	563,8621	4,200305	0	78	642	583						Untertest2.avi	0	880	547	72	111	574	468	283	0	Content		570	472	28343835	3227625771
28360	09:37:02.851	00:00:28.360	1702	723,549	606,3666	0,6428532	0,5796424	547,1933	4,208755	0	564,1307	552,3922	0,4698704	0,6416445	563,8748	4,224944	0	78	644	579						Untertest2.avi	0	880	547	72	111	574	468	283	0	Content		572	468	28360459	3227642395
28377	09:37:02.868	00:00:28.377	1703	719,4047	607,1887	0,6425871	0,5796951	547,4562	4,27808	0	567,4951	554,1448	0,4696224	0,6417542	564,0611	4,184572	0	78	643	581						Untertest2.avi	0	880	547	72	111	574	468	283	0	Content		571	470	28377208	3227659144
28394	09:37:02.885	00:00:28.393	1704	726,7663	605,8459	0,6422974	0,5794147	547,5023	4,266235	0	561,4569	555,076	0,4694643	0,6416496	564,2792	4,244707	0	78	644	580						Untertest2.avi	0	880	547	72	111	574	468	283	0	Content		572	469	28393835	3227675771
28410	09:37:02.901	00:00:28.410	1705	735,8302	600,8626	0,6419832	0,5788657	547,7431	4,252444	0	560,9088	554,3768	0,4691029	0,6410502	564,4528	4,251813	0	78	648	578						Untertest2.avi	0	880	547	72	111	574	468	283	0	Content		576	467	28410458	3227692394
28427	09:37:02.918	00:00:28.427	1706	779,0783	577,4287	0,6407216	0,5773049	548,0106	4,284676	0	619,6517	522,0535	0,4681677	0,6396313	564,5412	4,256111	0	79	699	550						Untertest2.avi	0	880	547	72	111	657	420	233	0	Content		627	439	28427084	3227709020
28444	09:37:02.935	00:00:28.443	1707	812,3716	559,3116	0,6401384	0,5759136	548,1429	4,302093	0	655,0139	504,3916	0,4676642	0,6384739	564,7715	4,254796	0	79	734	532						Untertest2.avi	0	880	547	72	111	657	420	233	0	Content		662	421	28443832	3227725768
28460	09:37:02.951	00:00:28.460	1708	812,525	557,7863	0,6403635	0,575606	548,3295	4,344498	0	646,2053	515,613	0,4677648	0,6382558	564,9057	4,329626	0	79	729	537						Untertest2.avi	0	880	547	72	111	657	420	233	0	Content		657	426	28460458	3227742394
28477	09:37:02.968	00:00:28.477	1709	806,0228	550,5389	0,640671	0,5757645	548,2957	4,331164	0	658,532	510,9221	0,4680295	0,6384556	564,6517	4,259994	0	79	732	531						Untertest2.avi	0	880	547	72	111	657	420	233	0	Content		660	420	28477079	3227759015
28494	09:37:02.985	00:00:28.493	1710	800,2161	555,9271	0,6410179	0,5761886	548,1697	4,351275	0	655,1888	514,3302	0,4682718	0,6389621	564,7458	4,284873	0	79	728	535						Untertest2.avi	0	880	547	72	111	657	420	233	0	Content		656	424	28493706	3227775642
28510	09:37:03.001	00:00:28.510	1711	815,6068	558,1528	0,6414343	0,577148	548,1743	4,376332	0	642,9711	507,7885	0,4686045	0,6399902	564,6235	4,345044	0	79	729	533						Untertest2.avi	0	880	547	72	111	657	420	233	0	Content		657	422	28510455	3227792391
28527	09:37:03.018	00:00:28.527	1712	810,8999	548,1469	0,6418059	0,57851	548,1017	4,383623	0	659,9926	507,0327	0,4689832	0,6413116	564,4476	4,306933	0	79	735	528						Untertest2.avi	0	880	547	72	111	657	420	233	0	Content		663	417	28527080	3227809016
28544	09:37:03.035	00:00:28.543	1713	813,5014	550,676	0,6421354	0,5802203	547,9684	4,345388	0	653,1587	510,24	0,4692385	0,642957	564,3427	4,290543	0	79	733	530						Untertest2.avi	0	880	547	72	111	657	420	233	0	Content		661	419	28543704	3227825640
28560	09:37:03.051	00:00:28.560	1714	804,8259	549,2836	0,6424647	0,5822412	547,8558	4,345495	0	645,9145	507,1774	0,4695216	0,6449395	564,2439	4,316285	0	79	725	528						Untertest2.avi	0	880	547	72	111	657	420	233	0	Content		653	417	28560331	3227842267
28577	09:37:03.068	00:00:28.577	1715	813,7729	553,5685	0,6428103	0,5841787	547,6074	4,350439	0	643,6274	509,6703	0,4698146	0,6468604	563,9045	4,309649	0	79	729	532						Untertest2.avi	0	880	547	72	111	657	420	233	0	Content		657	421	28577079	3227859015
28594	09:37:03.085	00:00:28.593	1716	768,4091	556,1315	0,6435514	0,5860076	544,2074	4,300377	0	640,8262	506,4556	0,4700742	0,6484877	563,9734	4,255305	0	79	705	531						Untertest2.avi	0	880	547	72	111	657	420	233	0	Content		633	420	28593704	3227875640
28610	09:37:03.101	00:00:28.610	1717	800,4259	548,7666	0,6433659	0,5870872	547,5487	4,408699	0	641,6998	503,2534	0,4703284	0,6497947	563,6985	4,283732	0	79	721	526						Untertest2.avi	0	880	547	72	111	657	420	233	0	Content		649	415	28610327	3227892263
28627	09:37:03.118	00:00:28.626	1718	806,8691	551,3865	0,6435445	0,5879989	547,3953	4,38051	0	582,1862	489,8761	0,4698538	0,6508089	567,0221	4,265997	0	79	695	521						Untertest2.avi	0	880	547	72	111	657	420	233	0	Content		623	410	28626955	3227908891
28644	09:37:03.135	00:00:28.643	1719	863,3642	540,7653	0,6423548	0,5883401	547,5407	4,422887	0	695,8292	480,0752	0,469525	0,650965	564,0519	4,237612	0	79	780	510						Untertest2.avi	0	880	547	72	111	657	420	233	0	Content		708	399	28643705	3227925641
28660	09:37:03.151	00:00:28.660	1720	967,9583	516,8186	0,6405089	0,5877984	548,1317	4,381279	0	879,5309	459,09	0,4681611	0,6501075	565,0568	4,278073	0	80	924	488						Untertest2.avi	0	880	547	72	111	942	290	117	0	Content		852	377	28660331	3227942267
28677	09:37:03.168	00:00:28.676	1721	1059,417	473,5468	0,6393913	0,5869715	548,6609	4,333233	0	938,1467	424,5836	0,4663786	0,6491727	560,8133	4,192651	0	80	999	449						Untertest2.avi	0	880	547	72	111	942	290	117	0	Content		927	338	28676952	3227958888
28694	09:37:03.185	00:00:28.693	1722	1085,24	483,5679	0,6394445	0,5864672	549,9741	4,264772	0	909,5646	328,8806	0,4666499	0,6487597	565,0095	3,65573	0	80	997	406						Untertest2.avi	0	880	547	72	111	942	290	117	0	Content		925	295	28693702	3227975638
28710	09:37:03.201	00:00:28.710	1723	1139,769	462,547	0,6396019	0,5859046	549,7419	4,299582	0	898,1854	329,4565	0,4665127	0,6485468	565,2052	3,778107	0	80	1019	396						Untertest2.avi	0	880	547	72	111	942	290	117	0	Content		947	285	28710328	3227992264
28727	09:37:03.218	00:00:28.726	1724	1145,279	455,2143	0,6395883	0,5855004	549,9436	4,321265	0	898,5863	338,7914	0,4664294	0,6482204	565,392	3,761648	0	80	1022	397						Untertest2.avi	0	880	547	72	111	942	290	117	0	Content		950	286	28726951	3228008887
28744	09:37:03.235	00:00:28.743	1725	1134,107	467,0027	0,6395636	0,5849716	550,02	4,294801	0	907,5742	322,7478	0,4663876	0,6479062	565,4724	3,71619	0	80	1021	395						Untertest2.avi	0	880	547	72	111	942	290	117	0	Content		949	284	28743579	3228025515
28760	09:37:03.251	00:00:28.760	1726	1138,433	456,8847	0,6395659	0,5847375	550,1316	4,303579	0	888,5313	333,1491	0,4663578	0,6477282	565,546	3,762703	0	80	1013	395						Untertest2.avi	0	880	547	72	111	942	290	117	0	Content		941	284	28760202	3228042138
28777	09:37:03.268	00:00:28.776	1727	1075,052	483,9431	0,6323479	0,5846282	522,7299	4,167346	0	953,957	428,4053	0,4656228	0,6477265	561,531	4,199444	0	81	1015	456						Untertest2.avi	0	880	547	72	111	955	336	183	0	Content		943	345	28776952	3228058888
28794	09:37:03.285	00:00:28.793	1728	1109,295	463,6816	0,639192	0,5851036	549,3604	4,347235	0	966,3648	425,4495	0,4659281	0,648112	563,5067	4,203586	0	81	1038	445						Untertest2.avi	0	880	547	72	111	955	336	183	0	Content		966	334	28793575	3228075511
28810	09:37:03.301	00:00:28.810	1729	1107,608	461,2388	0,6391471	0,5857147	549,4401	4,357385	0	946,9608	436,886	0,4653661	0,6486259	560,5263	4,270241	0	81	1027	449						Untertest2.avi	0	880	547	72	111	955	336	183	0	Content		955	338	28810200	3228092136
28827	09:37:03.318	00:00:28.826	1730	1093,949	466,3614	0,6390743	0,586471	549,5552	4,389741	0	961,8987	431,4453	0,4648812	0,6494202	558,0759	4,154957	0	81	1028	449						Untertest2.avi	0	880	547	72	111	955	336	183	0	Content		956	338	28826827	3228108763
28844	09:37:03.335	00:00:28.843	1731	1106,293	459,1432	0,6389958	0,5875287	549,6799	4,331286	0	951,117	431,5481	0,464114	0,6504	554,2345	4,158068	0	81	1029	445						Untertest2.avi	0	880	547	72	111	955	336	183	0	Content		957	334	28843574	3228125510
28860	09:37:03.351	00:00:28.860	1732	1108,071	460,5701	0,6387994	0,5889074	549,8773	4,325762	0	951,7162	413,3044	0,465203	0,6517588	561,4558	4,226118	0	81	1030	437						Untertest2.avi	0	880	547	72	111	955	336	183	0	Content		958	326	28860196	3228142132
28877	09:37:03.368	00:00:28.876	1733	1101,032	468,0158	0,6383439	0,5905545	550,0076	4,330796	0	949,9839	427,2523	0,4642055	0,6533164	557,9668	4,206708	0	81	1026	448						Untertest2.avi	0	880	547	72	111	955	336	183	0	Content		954	337	28876948	3228158884
28894	09:37:03.385	00:00:28.893	1734	1098,341	466,9003	0,637667	0,5919586	550,3403	4,366602	0	956,501	426,9258	0,4645332	0,6544456	563,248	4,202851	0	81	1027	447						Untertest2.avi	0	880	547	72	111	955	336	183	0	Content		955	336	28893577	3228175513
28910	09:37:03.401	00:00:28.910	1735	1097,443	455,8254	0,6367188	0,592977	550,7462	4,334041	0	943,8282	422,0723	0,4628187	0,655273	558,164	4,144567	0	81	1021	439						Untertest2.avi	0	880	547	72	111	955	336	183	0	Content		949	328	28910196	3228192132
28927	09:37:03.418	00:00:28.926	1736	1097,785	452,7375	0,6354699	0,5936602	551,0809	4,315805	0	947,9725	419,8284	0,4626396	0,6557697	563,4183	4,231338	0	81	1023	436						Untertest2.avi	0	880	547	72	111	955	336	183	0	Content		951	325	28926823	3228208759
28943	09:37:03.434	00:00:28.943	1737	1142,166	465,5834	0,6330903	0,5940863	553,3632	4,256578	0	992,5742	441,1039	0,4602043	0,6557739	560,861	4,215536	0	81	1067	453						Untertest2.avi	0	880	547	72	111	955	336	183	0	Content		995	342	28943451	3228225387
28960	09:37:03.451	00:00:28.960	1738	1128,153	511,5198	0,6138341	0,5940724	486,8548	3,716704	0	1036,475	424,2361	0,4574797	0,655506	556,879	4,075268	0	82	1082	468						Untertest2.avi	0	880	547	72	111	1039	327	283	0	Content		1010	357	28960201	3228242137
28977	09:37:03.468	00:00:28.976	1739	1113,879	521,1758	0,6130583	0,5943034	489,4383	3,819608	0	1045,286	402,4112	0,4563415	0,6557372	558,1352	4,111561	0	82	1080	462						Untertest2.avi	0	880	547	72	111	1039	327	283	0	Content		1008	351	28976827	3228258763
28994	09:37:03.485	00:00:28.993	1740	1202,151	447,9233	0,6281543	0,5949818	556,7465	4,302301	0	1029,043	420,4624	0,4535998	0,6561959	549,453	4,015144	0	82	1116	434						Untertest2.avi	0	880	547	72	111	1039	327	283	0	Content		1044	323	28993572	3228275508
29010	09:37:03.501	00:00:29.010	1741	1202,216	443,1247	0,6269185	0,5954038	557,7532	4,270464	0	1045,607	412,58	0,453911	0,6566374	558,2042	4,084001	0	82	1124	428						Untertest2.avi	0	880	547	72	111	1039	327	283	0	Content		1052	317	29010073	3228292009
29027	09:37:03.518	00:00:29.026	1742	1209,333	447,1622	0,625967	0,5958313	558,4965	4,291139	0	1031,795	429,3762	0,4527211	0,6570145	557,2443	4,063093	0	82	1121	438						Untertest2.avi	0	880	547	72	111	1039	327	283	0	Content		1049	327	29026822	3228308758
29043	09:37:03.534	00:00:29.043	1743	1199,372	443,3105	0,6249521	0,5962	559,2874	4,263454	0	1039,191	415,4451	0,4524671	0,6574417	560,1575	4,103817	0	82	1119	429						Untertest2.avi	0	880	547	72	111	1039	327	283	0	Content		1047	318	29043442	3228325378
29060	09:37:03.551	00:00:29.060	1744	1183,69	454,6601	0,6242303	0,5965576	560,0396	4,221568	0	1043,174	420,8502	0,4524632	0,6578088	563,6093	4,119708	0	82	1113	438						Untertest2.avi	0	880	547	72	111	1039	327	283	0	Content		1041	327	29060191	3228342127
29077	09:37:03.568	00:00:29.076	1745	1198,13	448,1158	0,6240258	0,5968433	560,7944	4,231088	0	1038,384	415,8268	0,4512326	0,6583323	558,3898	4,084461	0	82	1118	432						Untertest2.avi	0	880	547	72	111	1039	327	283	0	Content		1046	321	29076817	3228358753
29093	09:37:03.584	00:00:29.093	1746	1202,194	456,3418	0,6239961	0,5968592	561,4411	4,239296	0	1024,075	426,647	0,4514939	0,6584738	560,3724	4,092133	0	82	1113	441						Untertest2.avi	0	880	547	72	111	1039	327	283	0	Content		1041	330	29093440	3228375376
29110	09:37:03.601	00:00:29.110	1747	1190,885	454,0623	0,6240156	0,5964506	562,1706	4,211152	0	1029,564	423,7477	0,4513803	0,6583714	559,1509	4,091787	0	82	1110	439						Untertest2.avi	0	880	547	72	111	1039	327	283	0	Content		1038	328	29110068	3228392004
29127	09:37:03.618	00:00:29.126	1748	1202,176	447,5551	0,6243842	0,5958088	562,8176	4,266433	0	1030,749	422,0698	0,4522845	0,6581765	563,1249	4,101453	0	82	1116	435						Untertest2.avi	0	880	547	72	111	1039	327	283	0	Content		1044	324	29126815	3228408751
29143	09:37:03.634	00:00:29.143	1749	1204,793	454,0957	0,6248025	0,595318	563,5363	4,228664	0	1021,44	434,8428	0,4520075	0,6579946	559,8004	4,09809	0	82	1113	444						Untertest2.avi	0	880	547	72	111	1039	327	283	0	Content		1041	333	29143440	3228425376
29160	09:37:03.651	00:00:29.160	1750	1186,979	446,1745	0,6253061	0,5952509	563,9848	4,217751	0	1014,106	422,0094	0,452878	0,6582345	562,4905	4,121331	0	82	1101	434						Untertest2.avi	0	880	547	72	111	1039	327	283	0	Content		1029	323	29160067	3228442003
29177	09:37:03.668	00:00:29.176	1751	1193,671	448,8963	0,6258821	0,5961454	564,4201	4,233696	0	1018,623	430,2258	0,4533733	0,6592157	562,6452	4,050934	0	82	1106	440						Untertest2.avi	0	880	547	72	111	1039	327	283	0	Content		1034	329	29176694	3228458630
[truncated: 1,959 more rows]
