# Supplementary material for: Gaze Duration Biases for Colours in Combination with Dissonant and Consonant Sounds: A Comparative Eye-Tracking Study with Orangutans
Source: PLoS One. 2015 Oct 14;10(10):e0139894. doi: 10.1371/journal.pone.0139894 (PMC4605782; doi:10.1371/journal.pone.0139894)
Supplement: S1 Data — (ZIP) [file pone.0139894.s004.zip › Plos ColourSound Data/Apes/Farben_Musik_U2/Rec 02-All-Data.tsv]

System Properties:
Operating System:	Microsoft Windows NT 6.1.7601 Service Pack 1
System User Name:	tobiiadmin
Machine Name:	LOE7690LAP
Data properties:
Recording name:	Rec 02
Recording date:	02.08.2013
Recording time:	08:58:06
Recording resolution:	1024 x 768
Export date:	09.03.2014
Export time:	12:20:04
Participant:	Padana_S2
Filter settings:
Eye: Average
Validity: Normal
Fixation filter: Tobii fixation filter
Velocity threshold: 35
Distance threshold: 35
Timestamp	DateTimeStamp	DateTimeStampStartOffset	Number	GazePointXLeft	GazePointYLeft	CamXLeft	CamYLeft	DistanceLeft	PupilLeft	ValidityLeft	GazePointXRight	GazePointYRight	CamXRight	CamYRight	DistanceRight	PupilRight	ValidityRight	FixationIndex	GazePointX	GazePointY	Event	EventKey	Data1	Data2	Descriptor	StimuliName	StimuliID	MediaWidth	MediaHeight	MediaPosX	MediaPosY	MappedFixationPointX	MappedFixationPointY	FixationDuration	AoiIds	AoiNames	WebGroupImage	MappedGazeDataPointX	MappedGazeDataPointY	MicroSecondTimestamp	AbsoluteMicroSecondTimestamp
9	08:58:06.652	00:00:00.008	0	-1024	-768	-1	-1	-1	-1	4	-1024	-768	-1	-1	-1	-1	4		0	0						No media	0	1024	768	0	0				0	Content		0	0	8968	2654547672
26	08:58:06.669	00:00:00.025	1	-1024	-768	-1	-1	-1	-1	4	-1024	-768	-1	-1	-1	-1	4		0	0						No media	0	1024	768	0	0				0	Content		0	0	25568	2654564272
42	08:58:06.685	00:00:00.042	2	-1024	-768	-1	-1	-1	-1	4	-1024	-768	-1	-1	-1	-1	4		0	0						No media	0	1024	768	0	0				0	Content		0	0	42236	2654580940
59	08:58:06.702	00:00:00.058	3	-1024	-768	-1	-1	-1	-1	4	-1024	-768	-1	-1	-1	-1	4		0	0						No media	0	1024	768	0	0				0	Content		0	0	58903	2654597607
76	08:58:06.719	00:00:00.075	4	-1024	-768	-1	-1	-1	-1	4	-1024	-768	-1	-1	-1	-1	4		0	0						No media	0	1024	768	0	0				0	Content		0	0	75801	2654614505
92	08:58:06.735	00:00:00.092	5	-1024	-768	-1	-1	-1	-1	4	-1024	-768	-1	-1	-1	-1	4		0	0						No media	0	1024	768	0	0				0	Content		0	0	92470	2654631174
109	08:58:06.752	00:00:00.109	6	-1024	-768	-1	-1	-1	-1	4	-1024	-768	-1	-1	-1	-1	4		0	0						No media	0	1024	768	0	0				0	Content		0	0	109418	2654648122
126	08:58:06.769	00:00:00.126	7	-1024	-768	-1	-1	-1	-1	4	-1024	-768	-1	-1	-1	-1	4		0	0						No media	0	1024	768	0	0				0	Content		0	0	126087	2654664791
143	08:58:06.786	00:00:00.142	8	-1024	-768	-1	-1	-1	-1	4	-1024	-768	-1	-1	-1	-1	4		0	0						No media	0	1024	768	0	0				0	Content		0	0	142755	2654681459
160	08:58:06.803	00:00:00.160	9	-1024	-768	-1	-1	-1	-1	4	-1024	-768	-1	-1	-1	-1	4		0	0						No media	0	1024	768	0	0				0	Content		0	0	160033	2654698737
177	08:58:06.820	00:00:00.176	10	-1024	-768	-1	-1	-1	-1	4	-1024	-768	-1	-1	-1	-1	4		0	0						No media	0	1024	768	0	0				0	Content		0	0	176702	2654715406
193	08:58:06.836	00:00:00.192	11	-1024	-768	-1	-1	-1	-1	4	-1024	-768	-1	-1	-1	-1	4		0	0						No media	0	1024	768	0	0				0	Content		0	0	192942	2654731646
210	08:58:06.853	00:00:00.209	12	-1024	-768	-1	-1	-1	-1	4	-1024	-768	-1	-1	-1	-1	4		0	0						No media	0	1024	768	0	0				0	Content		0	0	209611	2654748315
226	08:58:06.869	00:00:00.226	13	-1024	-768	-1	-1	-1	-1	4	-1024	-768	-1	-1	-1	-1	4		0	0						No media	0	1024	768	0	0				0	Content		0	0	226279	2654764983
242	08:58:06.885	00:00:00.242	14	-1024	-768	-1	-1	-1	-1	4	-1024	-768	-1	-1	-1	-1	4		0	0						No media	0	1024	768	0	0				0	Content		0	0	242477	2654781181
259	08:58:06.902	00:00:00.259	15	-1024	-768	-1	-1	-1	-1	4	-1024	-768	-1	-1	-1	-1	4		0	0						No media	0	1024	768	0	0				0	Content		0	0	259145	2654797849
276	08:58:06.919	00:00:00.275	16	-1024	-768	-1	-1	-1	-1	4	-1024	-768	-1	-1	-1	-1	4		0	0						No media	0	1024	768	0	0				0	Content		0	0	275598	2654814302
292	08:58:06.935	00:00:00.292	17	-1024	-768	-1	-1	-1	-1	4	-1024	-768	-1	-1	-1	-1	4		0	0						No media	0	1024	768	0	0				0	Content		0	0	292266	2654830970
309	08:58:06.952	00:00:00.308	18	-1024	-768	-1	-1	-1	-1	4	-1024	-768	-1	-1	-1	-1	4		0	0						No media	0	1024	768	0	0				0	Content		0	0	308880	2654847584
326	08:58:06.969	00:00:00.325	19	-1024	-768	-1	-1	-1	-1	4	-1024	-768	-1	-1	-1	-1	4		0	0						No media	0	1024	768	0	0				0	Content		0	0	325549	2654864253
342	08:58:06.985	00:00:00.342	20	-1024	-768	-1	-1	-1	-1	4	-1024	-768	-1	-1	-1	-1	4		0	0						No media	0	1024	768	0	0				0	Content		0	0	342217	2654880921
359	08:58:07.002	00:00:00.358	21	-1024	-768	-1	-1	-1	-1	4	-1024	-768	-1	-1	-1	-1	4		0	0						No media	0	1024	768	0	0				0	Content		0	0	358758	2654897462
375	08:58:07.018	00:00:00.375	22	-1024	-768	-1	-1	-1	-1	4	-1024	-768	-1	-1	-1	-1	4		0	0						No media	0	1024	768	0	0				0	Content		0	0	375426	2654914130
392	08:58:07.035	00:00:00.392	23	-1024	-768	-1	-1	-1	-1	4	-1024	-768	-1	-1	-1	-1	4		0	0						No media	0	1024	768	0	0				0	Content		0	0	392051	2654930755
409	08:58:07.052	00:00:00.408	24	-1024	-768	-1	-1	-1	-1	4	-1024	-768	-1	-1	-1	-1	4		0	0						No media	0	1024	768	0	0				0	Content		0	0	408719	2654947423
425	08:58:07.068	00:00:00.425	25	-1024	-768	-1	-1	-1	-1	4	-1024	-768	-1	-1	-1	-1	4		0	0						No media	0	1024	768	0	0				0	Content		0	0	425388	2654964092
442	08:58:07.085	00:00:00.442	26	-1024	-768	-1	-1	-1	-1	4	-1024	-768	-1	-1	-1	-1	4		0	0						No media	0	1024	768	0	0				0	Content		0	0	442193	2654980897
459	08:58:07.102	00:00:00.458	27	-1024	-768	-1	-1	-1	-1	4	-1024	-768	-1	-1	-1	-1	4		0	0						No media	0	1024	768	0	0				0	Content		0	0	458862	2654997566
476	08:58:07.119	00:00:00.475	28	-1024	-768	-1	-1	-1	-1	4	-1024	-768	-1	-1	-1	-1	4		0	0						No media	0	1024	768	0	0				0	Content		0	0	475531	2655014235
493	08:58:07.136	00:00:00.492	29	-1024	-768	-1	-1	-1	-1	4	-1024	-768	-1	-1	-1	-1	4		0	0						No media	0	1024	768	0	0				0	Content		0	0	492666	2655031370
509	08:58:07.152	00:00:00.509	30	-1024	-768	-1	-1	-1	-1	4	-1024	-768	-1	-1	-1	-1	4		0	0						No media	0	1024	768	0	0				0	Content		0	0	509335	2655048039
526	08:58:07.169	00:00:00.526	31	-1024	-768	-1	-1	-1	-1	4	-1024	-768	-1	-1	-1	-1	4		0	0						No media	0	1024	768	0	0				0	Content		0	0	526366	2655065070
543	08:58:07.186	00:00:00.543	32	-1024	-768	-1	-1	-1	-1	4	-1024	-768	-1	-1	-1	-1	4		0	0						No media	0	1024	768	0	0				0	Content		0	0	543035	2655081739
560	08:58:07.203	00:00:00.559	33	-1024	-768	-1	-1	-1	-1	4	-1024	-768	-1	-1	-1	-1	4		0	0						No media	0	1024	768	0	0				0	Content		0	0	559703	2655098407
576	08:58:07.219	00:00:00.575	34	-1024	-768	-1	-1	-1	-1	4	-1024	-768	-1	-1	-1	-1	4		0	0						No media	0	1024	768	0	0				0	Content		0	0	575947	2655114651
593	08:58:07.236	00:00:00.592	35	-1024	-768	-1	-1	-1	-1	4	-1024	-768	-1	-1	-1	-1	4		0	0						No media	0	1024	768	0	0				0	Content		0	0	592615	2655131319
609	08:58:07.252	00:00:00.609	36	-1024	-768	-1	-1	-1	-1	4	-1024	-768	-1	-1	-1	-1	4		0	0						No media	0	1024	768	0	0				0	Content		0	0	609284	2655147988
625	08:58:07.268	00:00:00.625	37	-1024	-768	-1	-1	-1	-1	4	-1024	-768	-1	-1	-1	-1	4		0	0						No media	0	1024	768	0	0				0	Content		0	0	625187	2655163891
644	08:58:07.287	00:00:00.643	38	-1024	-768	-1	-1	-1	-1	4	-1024	-768	-1	-1	-1	-1	4		0	0						No media	0	1024	768	0	0				0	Content		0	0	643674	2655182378
660	08:58:07.303	00:00:00.660	39	-1024	-768	-1	-1	-1	-1	4	-1024	-768	-1	-1	-1	-1	4		0	0						No media	0	1024	768	0	0				0	Content		0	0	660300	2655199004
677	08:58:07.320	00:00:00.676	40	-1024	-768	-1	-1	-1	-1	4	-1024	-768	-1	-1	-1	-1	4		0	0						No media	0	1024	768	0	0				0	Content		0	0	676968	2655215672
694	08:58:07.337	00:00:00.693	41	-1024	-768	-1	-1	-1	-1	4	-1024	-768	-1	-1	-1	-1	4		0	0						No media	0	1024	768	0	0				0	Content		0	0	693633	2655232337
710	08:58:07.353	00:00:00.710	42	-1024	-768	-1	-1	-1	-1	4	-1024	-768	-1	-1	-1	-1	4		0	0						No media	0	1024	768	0	0				0	Content		0	0	710302	2655249006
727	08:58:07.370	00:00:00.726	43	-1024	-768	-1	-1	-1	-1	4	-1024	-768	-1	-1	-1	-1	4		0	0						No media	0	1024	768	0	0				0	Content		0	0	726922	2655265626
744	08:58:07.387	00:00:00.743	44	-1024	-768	-1	-1	-1	-1	4	-1024	-768	-1	-1	-1	-1	4		0	0						No media	0	1024	768	0	0				0	Content		0	0	743548	2655282252
760	08:58:07.403	00:00:00.760	45	-1024	-768	-1	-1	-1	-1	4	-1024	-768	-1	-1	-1	-1	4		0	0						No media	0	1024	768	0	0				0	Content		0	0	760235	2655298939
777	08:58:07.420	00:00:00.776	46	-1024	-768	-1	-1	-1	-1	4	-1024	-768	-1	-1	-1	-1	4		0	0						No media	0	1024	768	0	0				0	Content		0	0	776904	2655315608
794	08:58:07.437	00:00:00.793	47	-1024	-768	-1	-1	-1	-1	4	-1024	-768	-1	-1	-1	-1	4		0	0						No media	0	1024	768	0	0				0	Content		0	0	793602	2655332306
810	08:58:07.453	00:00:00.810	48	-1024	-768	-1	-1	-1	-1	4	-1024	-768	-1	-1	-1	-1	4		0	0						No media	0	1024	768	0	0				0	Content		0	0	810271	2655348975
827	08:58:07.470	00:00:00.826	49	-1024	-768	-1	-1	-1	-1	4	-1024	-768	-1	-1	-1	-1	4		0	0						No media	0	1024	768	0	0				0	Content		0	0	826924	2655365628
843	08:58:07.486	00:00:00.842	50	-1024	-768	-1	-1	-1	-1	4	-1024	-768	-1	-1	-1	-1	4		0	0						No media	0	1024	768	0	0				0	Content		0	0	842925	2655381629
860	08:58:07.503	00:00:00.859	51	-1024	-768	-1	-1	-1	-1	4	-1024	-768	-1	-1	-1	-1	4		0	0						No media	0	1024	768	0	0				0	Content		0	0	859550	2655398254
876	08:58:07.519	00:00:00.875	52	-1024	-768	-1	-1	-1	-1	4	-1024	-768	-1	-1	-1	-1	4		0	0						No media	0	1024	768	0	0				0	Content		0	0	875613	2655414317
892	08:58:07.535	00:00:00.892	53	-1024	-768	-1	-1	-1	-1	4	-1024	-768	-1	-1	-1	-1	4		0	0						No media	0	1024	768	0	0				0	Content		0	0	892281	2655430985
909	08:58:07.552	00:00:00.908	54	-1024	-768	-1	-1	-1	-1	4	-1024	-768	-1	-1	-1	-1	4		0	0						No media	0	1024	768	0	0				0	Content		0	0	908915	2655447619
926	08:58:07.569	00:00:00.925	55	-1024	-768	-1	-1	-1	-1	4	-1024	-768	-1	-1	-1	-1	4		0	0						No media	0	1024	768	0	0				0	Content		0	0	925584	2655464288
942	08:58:07.585	00:00:00.942	56	-1024	-768	-1	-1	-1	-1	4	-1024	-768	-1	-1	-1	-1	4		0	0						No media	0	1024	768	0	0				0	Content		0	0	942252	2655480956
959	08:58:07.602	00:00:00.959	57	-1024	-768	-1	-1	-1	-1	4	-1024	-768	-1	-1	-1	-1	4		0	0						No media	0	1024	768	0	0				0	Content		0	0	959217	2655497921
976	08:58:07.619	00:00:00.975	58	-1024	-768	-1	-1	-1	-1	4	-1024	-768	-1	-1	-1	-1	4		0	0						No media	0	1024	768	0	0				0	Content		0	0	975885	2655514589
993	08:58:07.636	00:00:00.992	59	-1024	-768	-1	-1	-1	-1	4	-1024	-768	-1	-1	-1	-1	4		0	0						No media	0	1024	768	0	0				0	Content		0	0	992860	2655531564
1010	08:58:07.653	00:00:01.009	60	-1024	-768	-1	-1	-1	-1	4	-1024	-768	-1	-1	-1	-1	4		0	0						No media	0	1024	768	0	0				0	Content		0	0	1009528	2655548232
1026	08:58:07.669	00:00:01.026	61	-1024	-768	-1	-1	-1	-1	4	-1024	-768	-1	-1	-1	-1	4		0	0						No media	0	1024	768	0	0				0	Content		0	0	1026197	2655564901
1042	08:58:07.685	00:00:01.042	62	-1024	-768	-1	-1	-1	-1	4	-1024	-768	-1	-1	-1	-1	4		0	0						No media	0	1024	768	0	0				0	Content		0	0	1042207	2655580911
1059	08:58:07.702	00:00:01.058	63	-1024	-768	-1	-1	-1	-1	4	-1024	-768	-1	-1	-1	-1	4		0	0						No media	0	1024	768	0	0				0	Content		0	0	1058876	2655597580
1075	08:58:07.718	00:00:01.075	64	-1024	-768	-1	-1	-1	-1	4	-1024	-768	-1	-1	-1	-1	4		0	0						No media	0	1024	768	0	0				0	Content		0	0	1075265	2655613969
1092	08:58:07.735	00:00:01.091	65	-1024	-768	-1	-1	-1	-1	4	-1024	-768	-1	-1	-1	-1	4		0	0						No media	0	1024	768	0	0				0	Content		0	0	1091933	2655630637
1109	08:58:07.752	00:00:01.108	66	-1024	-768	-1	-1	-1	-1	4	-1024	-768	-1	-1	-1	-1	4		0	0						No media	0	1024	768	0	0				0	Content		0	0	1108601	2655647305
1125	08:58:07.768	00:00:01.125	67	-1024	-768	-1	-1	-1	-1	4	-1024	-768	-1	-1	-1	-1	4		0	0						No media	0	1024	768	0	0				0	Content		0	0	1125112	2655663816
1142	08:58:07.785	00:00:01.141	68	-1024	-768	-1	-1	-1	-1	4	-1024	-768	-1	-1	-1	-1	4		0	0						No media	0	1024	768	0	0				0	Content		0	0	1141780	2655680484
1158	08:58:07.801	00:00:01.158	69	-1024	-768	-1	-1	-1	-1	4	-1024	-768	-1	-1	-1	-1	4		0	0						No media	0	1024	768	0	0				0	Content		0	0	1158448	2655697152
1175	08:58:07.818	00:00:01.175	70	-1024	-768	-1	-1	-1	-1	4	-1024	-768	-1	-1	-1	-1	4		0	0						No media	0	1024	768	0	0				0	Content		0	0	1175004	2655713708
1192	08:58:07.835	00:00:01.191	71	-1024	-768	-1	-1	-1	-1	4	-1024	-768	-1	-1	-1	-1	4		0	0						No media	0	1024	768	0	0				0	Content		0	0	1191671	2655730375
1208	08:58:07.851	00:00:01.208	72	-1024	-768	-1	-1	-1	-1	4	-1024	-768	-1	-1	-1	-1	4		0	0						No media	0	1024	768	0	0				0	Content		0	0	1208239	2655746943
1225	08:58:07.868	00:00:01.224	73	-1024	-768	-1	-1	-1	-1	4	-1024	-768	-1	-1	-1	-1	4		0	0						No media	0	1024	768	0	0				0	Content		0	0	1224907	2655763611
1242	08:58:07.885	00:00:01.241	74	-1024	-768	-1	-1	-1	-1	4	-1024	-768	-1	-1	-1	-1	4		0	0						No media	0	1024	768	0	0				0	Content		0	0	1241574	2655780278
1258	08:58:07.901	00:00:01.258	75	-1024	-768	-1	-1	-1	-1	4	-1024	-768	-1	-1	-1	-1	4		0	0						No media	0	1024	768	0	0				0	Content		0	0	1258175	2655796879
1275	08:58:07.918	00:00:01.274	76	-1024	-768	-1	-1	-1	-1	4	-1024	-768	-1	-1	-1	-1	4		0	0						No media	0	1024	768	0	0				0	Content		0	0	1274843	2655813547
1292	08:58:07.935	00:00:01.291	77	-1024	-768	-1	-1	-1	-1	4	-1024	-768	-1	-1	-1	-1	4		0	0						No media	0	1024	768	0	0				0	Content		0	0	1291511	2655830215
1308	08:58:07.951	00:00:01.308	78	-1024	-768	-1	-1	-1	-1	4	-1024	-768	-1	-1	-1	-1	4		0	0						No media	0	1024	768	0	0				0	Content		0	0	1308380	2655847084
1325	08:58:07.968	00:00:01.325	79	-1024	-768	-1	-1	-1	-1	4	-1024	-768	-1	-1	-1	-1	4		0	0						No media	0	1024	768	0	0				0	Content		0	0	1325048	2655863752
1342	08:58:07.985	00:00:01.341	80	-1024	-768	-1	-1	-1	-1	4	-1024	-768	-1	-1	-1	-1	4		0	0						No media	0	1024	768	0	0				0	Content		0	0	1341991	2655880695
1359	08:58:08.002	00:00:01.358	81	-1024	-768	-1	-1	-1	-1	4	-1024	-768	-1	-1	-1	-1	4		0	0						No media	0	1024	768	0	0				0	Content		0	0	1358658	2655897362
1375	08:58:08.018	00:00:01.375	82	-1024	-768	-1	-1	-1	-1	4	-1024	-768	-1	-1	-1	-1	4		0	0						No media	0	1024	768	0	0				0	Content		0	0	1375326	2655914030
1393	08:58:08.036	00:00:01.392	83	-1024	-768	-1	-1	-1	-1	4	-1024	-768	-1	-1	-1	-1	4		0	0						No media	0	1024	768	0	0				0	Content		0	0	1392600	2655931304
1409	08:58:08.052	00:00:01.409	84	-1024	-768	-1	-1	-1	-1	4	-1024	-768	-1	-1	-1	-1	4		0	0						No media	0	1024	768	0	0				0	Content		0	0	1409268	2655947972
1426	08:58:08.069	00:00:01.425	85	-1024	-768	-1	-1	-1	-1	4	-1024	-768	-1	-1	-1	-1	4		0	0						No media	0	1024	768	0	0				0	Content		0	0	1425511	2655964215
1442	08:58:08.085	00:00:01.442	86	-1024	-768	-1	-1	-1	-1	4	-1024	-768	-1	-1	-1	-1	4		0	0						No media	0	1024	768	0	0				0	Content		0	0	1442179	2655980883
1459	08:58:08.102	00:00:01.458	87	-1024	-768	-1	-1	-1	-1	4	-1024	-768	-1	-1	-1	-1	4		0	0						No media	0	1024	768	0	0				0	Content		0	0	1458847	2655997551
1475	08:58:08.118	00:00:01.475	88	-1024	-768	-1	-1	-1	-1	4	-1024	-768	-1	-1	-1	-1	4		0	0						No media	0	1024	768	0	0				0	Content		0	0	1475047	2656013751
1492	08:58:08.135	00:00:01.491	89	-1024	-768	-1	-1	-1	-1	4	-1024	-768	-1	-1	-1	-1	4		0	0						No media	0	1024	768	0	0				0	Content		0	0	1491715	2656030419
1508	08:58:08.151	00:00:01.508	90	-1024	-768	-1	-1	-1	-1	4	-1024	-768	-1	-1	-1	-1	4		0	0						No media	0	1024	768	0	0				0	Content		0	0	1508169	2656046873
1525	08:58:08.168	00:00:01.524	91	-1024	-768	-1	-1	-1	-1	4	-1024	-768	-1	-1	-1	-1	4		0	0						No media	0	1024	768	0	0				0	Content		0	0	1524837	2656063541
1541	08:58:08.184	00:00:01.541	92	-1024	-768	-1	-1	-1	-1	4	-1024	-768	-1	-1	-1	-1	4		0	0						No media	0	1024	768	0	0				0	Content		0	0	1541450	2656080154
1558	08:58:08.201	00:00:01.558	93	-1024	-768	-1	-1	-1	-1	4	-1024	-768	-1	-1	-1	-1	4		0	0						No media	0	1024	768	0	0				0	Content		0	0	1558118	2656096822
1575	08:58:08.218	00:00:01.574	94	-1024	-768	-1	-1	-1	-1	4	-1024	-768	-1	-1	-1	-1	4		0	0						No media	0	1024	768	0	0				0	Content		0	0	1574786	2656113490
1591	08:58:08.234	00:00:01.591	95	-1024	-768	-1	-1	-1	-1	4	-1024	-768	-1	-1	-1	-1	4		0	0						No media	0	1024	768	0	0				0	Content		0	0	1591299	2656130003
1607	08:58:08.250																				MovieStart	128	0	0	Untertest2.avi
1608	08:58:08.251	00:00:01.607	96	-1024	-768	-1	-1	-1	-1	4	-1024	-768	-1	-1	-1	-1	4		0	0						Untertest2.avi	0	880	547	72	111				0	Content		-72	-111	1607867	2656146571
1625	08:58:08.268	00:00:01.624	97	-1024	-768	-1	-1	-1	-1	4	-1024	-768	-1	-1	-1	-1	4		0	0						Untertest2.avi	0	880	547	72	111				0	Content		-72	-111	1624806	2656163510
1641	08:58:08.284	00:00:01.641	98	-1024	-768	-1	-1	-1	-1	4	-1024	-768	-1	-1	-1	-1	4		0	0						Untertest2.avi	0	880	547	72	111				0	Content		-72	-111	1641474	2656180178
1659	08:58:08.302	00:00:01.658	99	-1024	-768	-1	-1	-1	-1	4	-1024	-768	-1	-1	-1	-1	4		0	0						Untertest2.avi	0	880	547	72	111				0	Content		-72	-111	1658608	2656197312
1675	08:58:08.318	00:00:01.675	100	-1024	-768	-1	-1	-1	-1	4	-1024	-768	-1	-1	-1	-1	4		0	0						Untertest2.avi	0	880	547	72	111				0	Content		-72	-111	1675276	2656213980
1692	08:58:08.335	00:00:01.692	101	-1024	-768	-1	-1	-1	-1	4	-1024	-768	-1	-1	-1	-1	4		0	0						Untertest2.avi	0	880	547	72	111				0	Content		-72	-111	1692306	2656231010
1709	08:58:08.352	00:00:01.708	102	-1024	-768	-1	-1	-1	-1	4	-1024	-768	-1	-1	-1	-1	4		0	0						Untertest2.avi	0	880	547	72	111				0	Content		-72	-111	1708973	2656247677
1726	08:58:08.369	00:00:01.725	103	-1024	-768	-1	-1	-1	-1	4	-1024	-768	-1	-1	-1	-1	4		0	0						Untertest2.avi	0	880	547	72	111				0	Content		-72	-111	1725641	2656264345
1742	08:58:08.385	00:00:01.741	104	-1024	-768	-1	-1	-1	-1	4	-1024	-768	-1	-1	-1	-1	4		0	0						Untertest2.avi	0	880	547	72	111				0	Content		-72	-111	1741691	2656280395
1758	08:58:08.401	00:00:01.758	105	-1024	-768	-1	-1	-1	-1	4	-1024	-768	-1	-1	-1	-1	4		0	0						Untertest2.avi	0	880	547	72	111				0	Content		-72	-111	1758359	2656297063
1775	08:58:08.418	00:00:01.774	106	-1024	-768	-1	-1	-1	-1	4	-1024	-768	-1	-1	-1	-1	4		0	0						Untertest2.avi	0	880	547	72	111				0	Content		-72	-111	1774735	2656313439
1791	08:58:08.434	00:00:01.791	107	-1024	-768	-1	-1	-1	-1	4	-1024	-768	-1	-1	-1	-1	4		0	0						Untertest2.avi	0	880	547	72	111				0	Content		-72	-111	1791403	2656330107
1808	08:58:08.451	00:00:01.807	108	-1024	-768	-1	-1	-1	-1	4	-1024	-768	-1	-1	-1	-1	4		0	0						Untertest2.avi	0	880	547	72	111				0	Content		-72	-111	1807883	2656346587
1825	08:58:08.468	00:00:01.824	109	-1024	-768	-1	-1	-1	-1	4	-1024	-768	-1	-1	-1	-1	4		0	0						Untertest2.avi	0	880	547	72	111				0	Content		-72	-111	1824550	2656363254
1841	08:58:08.484	00:00:01.841	110	-1024	-768	-1	-1	-1	-1	4	-1024	-768	-1	-1	-1	-1	4		0	0						Untertest2.avi	0	880	547	72	111				0	Content		-72	-111	1841171	2656379875
1858	08:58:08.501	00:00:01.857	111	-1024	-768	-1	-1	-1	-1	4	-1024	-768	-1	-1	-1	-1	4		0	0						Untertest2.avi	0	880	547	72	111				0	Content		-72	-111	1857839	2656396543
1874	08:58:08.517	00:00:01.874	112	-1024	-768	-1	-1	-1	-1	4	-1024	-768	-1	-1	-1	-1	4		0	0						Untertest2.avi	0	880	547	72	111				0	Content		-72	-111	1874429	2656413133
1891	08:58:08.534	00:00:01.891	113	-1024	-768	-1	-1	-1	-1	4	-1024	-768	-1	-1	-1	-1	4		0	0						Untertest2.avi	0	880	547	72	111				0	Content		-72	-111	1891097	2656429801
1908	08:58:08.551	00:00:01.907	114	-1024	-768	-1	-1	-1	-1	4	-1024	-768	-1	-1	-1	-1	4		0	0						Untertest2.avi	0	880	547	72	111				0	Content		-72	-111	1907765	2656446469
1924	08:58:08.567	00:00:01.924	115	-1024	-768	-1	-1	-1	-1	4	-1024	-768	-1	-1	-1	-1	4		0	0						Untertest2.avi	0	880	547	72	111				0	Content		-72	-111	1924381	2656463085
1941	08:58:08.584	00:00:01.941	116	-1024	-768	-1	-1	-1	-1	4	-1024	-768	-1	-1	-1	-1	4		0	0						Untertest2.avi	0	880	547	72	111				0	Content		-72	-111	1941048	2656479752
1958	08:58:08.601	00:00:01.957	117	-1024	-768	-1	-1	-1	-1	4	-1024	-768	-1	-1	-1	-1	4		0	0						Untertest2.avi	0	880	547	72	111				0	Content		-72	-111	1957716	2656496420
1975	08:58:08.618	00:00:01.974	118	-1024	-768	-1	-1	-1	-1	4	-1024	-768	-1	-1	-1	-1	4		0	0						Untertest2.avi	0	880	547	72	111				0	Content		-72	-111	1974597	2656513301
1991	08:58:08.634	00:00:01.991	119	-1024	-768	-1	-1	-1	-1	4	-1024	-768	-1	-1	-1	-1	4		0	0						Untertest2.avi	0	880	547	72	111				0	Content		-72	-111	1991264	2656529968
2008	08:58:08.651	00:00:02.008	120	-1024	-768	-1	-1	-1	-1	4	-1024	-768	-1	-1	-1	-1	4		0	0						Untertest2.avi	0	880	547	72	111				0	Content		-72	-111	2008252	2656546956
2025	08:58:08.668	00:00:02.024	121	-1024	-768	-1	-1	-1	-1	4	-1024	-768	-1	-1	-1	-1	4		0	0						Untertest2.avi	0	880	547	72	111				0	Content		-72	-111	2024920	2656563624
2042	08:58:08.685	00:00:02.041	122	-1024	-768	-1	-1	-1	-1	4	-1024	-768	-1	-1	-1	-1	4		0	0						Untertest2.avi	0	880	547	72	111				0	Content		-72	-111	2041588	2656580292
2059	08:58:08.702	00:00:02.058	123	-1024	-768	-1	-1	-1	-1	4	-1024	-768	-1	-1	-1	-1	4		0	0						Untertest2.avi	0	880	547	72	111				0	Content		-72	-111	2058843	2656597547
2076	08:58:08.719	00:00:02.075	124	-1024	-768	-1	-1	-1	-1	4	-1024	-768	-1	-1	-1	-1	4		0	0						Untertest2.avi	0	880	547	72	111				0	Content		-72	-111	2075511	2656614215
2092	08:58:08.735	00:00:02.091	125	-1024	-768	-1	-1	-1	-1	4	-1024	-768	-1	-1	-1	-1	4		0	0						Untertest2.avi	0	880	547	72	111				0	Content		-72	-111	2091753	2656630457
2108	08:58:08.751	00:00:02.108	126	-1024	-768	-1	-1	-1	-1	4	-1024	-768	-1	-1	-1	-1	4		0	0						Untertest2.avi	0	880	547	72	111				0	Content		-72	-111	2108421	2656647125
2125	08:58:08.768	00:00:02.125	127	-1024	-768	-1	-1	-1	-1	4	-1024	-768	-1	-1	-1	-1	4		0	0						Untertest2.avi	0	880	547	72	111				0	Content		-72	-111	2125088	2656663792
2141	08:58:08.784	00:00:02.141	128	-1024	-768	-1	-1	-1	-1	4	-1024	-768	-1	-1	-1	-1	4		0	0						Untertest2.avi	0	880	547	72	111				0	Content		-72	-111	2141280	2656679984
2158	08:58:08.801	00:00:02.157	129	-1024	-768	-1	-1	-1	-1	4	-1024	-768	-1	-1	-1	-1	4		0	0						Untertest2.avi	0	880	547	72	111				0	Content		-72	-111	2157948	2656696652
2174	08:58:08.817	00:00:02.174	130	-1024	-768	-1	-1	-1	-1	4	-1024	-768	-1	-1	-1	-1	4		0	0						Untertest2.avi	0	880	547	72	111				0	Content		-72	-111	2174398	2656713102
2191	08:58:08.834	00:00:02.191	131	-1024	-768	-1	-1	-1	-1	4	-1024	-768	-1	-1	-1	-1	4		0	0						Untertest2.avi	0	880	547	72	111				0	Content		-72	-111	2191066	2656729770
2208	08:58:08.851	00:00:02.207	132	-1024	-768	-1	-1	-1	-1	4	-1024	-768	-1	-1	-1	-1	4		0	0						Untertest2.avi	0	880	547	72	111				0	Content		-72	-111	2207682	2656746386
2224	08:58:08.867	00:00:02.224	133	-1024	-768	-1	-1	-1	-1	4	-1024	-768	-1	-1	-1	-1	4		0	0						Untertest2.avi	0	880	547	72	111				0	Content		-72	-111	2224349	2656763053
2241	08:58:08.884	00:00:02.241	134	-1024	-768	-1	-1	-1	-1	4	-1024	-768	-1	-1	-1	-1	4		0	0						Untertest2.avi	0	880	547	72	111				0	Content		-72	-111	2241017	2656779721
2258	08:58:08.901	00:00:02.257	135	1225,179	625,2612	0,532994	0,4285947	585,5155	4,015547	1	1164,402	606,5222	0,5329089	0,4285804	585,5155	4,027299	3	0	1225	625						Untertest2.avi	0	880	547	72	111	1153	514	117	0	Content		1153	514	2257530	2656796234
2274	08:58:08.917	00:00:02.274	136	-1024	-768	-1	-1	-1	-1	4	-1024	-768	-1	-1	-1	-1	4	0	0	0						Untertest2.avi	0	880	547	72	111	1153	514	117	0	Content		-72	-111	2274094	2656812798
2291	08:58:08.934	00:00:02.290	137	1220,617	619,0148	0,5326847	0,4294815	587,3687	4,03967	1	1162,529	600,0136	0,5326163	0,4294672	587,3687	4,052116	3	0	1221	619						Untertest2.avi	0	880	547	72	111	1153	514	117	0	Content		1149	508	2290715	2656829419
2307	08:58:08.950	00:00:02.307	138	-1024	-768	-1	-1	-1	-1	4	-1024	-768	-1	-1	-1	-1	4	0	0	0						Untertest2.avi	0	880	547	72	111	1153	514	117	0	Content		-72	-111	2307467	2656846171
2324	08:58:08.967	00:00:02.324	139	-1024	-768	-1	-1	-1	-1	4	-1024	-768	-1	-1	-1	-1	4	0	0	0						Untertest2.avi	0	880	547	72	111	1153	514	117	0	Content		-72	-111	2324090	2656862794
2341	08:58:08.984	00:00:02.340	140	-1024	-768	-1	-1	-1	-1	4	-1024	-768	-1	-1	-1	-1	4	0	0	0						Untertest2.avi	0	880	547	72	111	1153	514	117	0	Content		-72	-111	2340757	2656879461
2357	08:58:09.000	00:00:02.357	141	1567,994	836,3569	0,5370404	0,4269806	556,5336	3,757865	1	1647,191	820,8706	0,5346471	0,4269611	571,5395	3,902031	3	0	1568	836						Untertest2.avi	0	880	547	72	111	1153	514	117	0	Content		1496	725	2357335	2656896039
2374	08:58:09.017	00:00:02.374	142	1490,592	839,0137	0,5299701	0,4251414	556,5336	3,759449	3	1492,529	823,0347	0,5312139	0,4251092	561,9692	3,819027	1	1	1493	823						Untertest2.avi	0	880	547	72	111	1484	696	300	0	Content		1421	712	2374084	2656912788
2391	08:58:09.034	00:00:02.390	143	-1024	-768	-1	-1	-1	-1	4	-1024	-768	-1	-1	-1	-1	4	1	0	0						Untertest2.avi	0	880	547	72	111	1484	696	300	0	Content		-72	-111	2390740	2656929444
2407	08:58:09.050	00:00:02.407	144	-1024	-768	-1	-1	-1	-1	4	-1024	-768	-1	-1	-1	-1	4	1	0	0						Untertest2.avi	0	880	547	72	111	1484	696	300	0	Content		-72	-111	2407407	2656946111
2424	08:58:09.067	00:00:02.424	145	1529,331	821,7509	0,5385352	0,4246371	556,5336	3,703903	3	1451,307	804,3231	0,5400324	0,4246222	548,0737	3,665839	1	1	1451	804						Untertest2.avi	0	880	547	72	111	1484	696	300	0	Content		1379	693	2424032	2656962736
2441	08:58:09.084	00:00:02.440	146	1535,162	820,4456	0,5353229	0,4252394	556,5336	3,664968	3	1572,791	801,6757	0,5355574	0,4252255	576,6066	3,818207	1	1	1573	802						Untertest2.avi	0	880	547	72	111	1484	696	300	0	Content		1501	691	2440655	2656979359
2457	08:58:09.100	00:00:02.457	147	1509,453	821,5669	0,5356799	0,4260762	556,5336	3,669566	3	1552,828	804,9479	0,5359532	0,4260427	576,7898	3,82536	1	1	1553	805						Untertest2.avi	0	880	547	72	111	1484	696	300	0	Content		1481	694	2457404	2656996108
2474	08:58:09.117	00:00:02.474	148	1520,36	818,7338	0,5360679	0,4267835	556,5336	3,649176	3	1566,327	801,1074	0,5363532	0,426755	576,8657	3,805032	1	1	1566	801						Untertest2.avi	0	880	547	72	111	1484	696	300	0	Content		1494	690	2474028	2657012732
2491	08:58:09.134	00:00:02.490	149	1502,679	825,822	0,5363222	0,4272545	556,5336	3,655267	3	1552,388	806,6183	0,5366386	0,4272512	576,9434	3,812879	1	1	1552	807						Untertest2.avi	0	880	547	72	111	1484	696	300	0	Content		1480	696	2490653	2657029357
2507	08:58:09.150	00:00:02.507	150	1507,364	822,5722	0,5366156	0,4275847	556,5336	3,653313	3	1554,703	805,0908	0,5369173	0,4275591	577,0613	3,810784	1	1	1555	805						Untertest2.avi	0	880	547	72	111	1484	696	300	0	Content		1483	694	2507277	2657045981
2524	08:58:09.167	00:00:02.524	151	1507,973	825,6464	0,5368096	0,4276891	556,5336	3,646868	3	1558,167	808,4966	0,5371248	0,4276642	577,2297	3,80571	1	1	1558	808						Untertest2.avi	0	880	547	72	111	1484	696	300	0	Content		1486	697	2524027	2657062731
2541	08:58:09.184	00:00:02.540	152	1508,278	832,1322	0,5369703	0,4276492	556,5336	3,644719	3	1557,459	815,4896	0,5372794	0,4276263	577,3986	3,804365	1	1	1557	815						Untertest2.avi	0	880	547	72	111	1484	696	300	0	Content		1485	704	2540648	2657079352
2557	08:58:09.200	00:00:02.557	153	1478,054	826,8228	0,5369553	0,4275844	550,7042	3,607131	3	1558,096	810,332	0,5373794	0,4275513	577,5229	3,808271	1	1	1558	810						Untertest2.avi	0	880	547	72	111	1484	696	300	0	Content		1486	699	2557274	2657095978
2574	08:58:09.217	00:00:02.573	154	1537,363	826,615	0,535167	0,427274	565,5286	3,696275	3	1491,811	809,524	0,5352026	0,4272579	565,5286	3,713058	1	1	1492	810						Untertest2.avi	0	880	547	72	111	1484	696	300	0	Content		1420	699	2573901	2657112605
2591	08:58:09.234	00:00:02.590	155	1610,689	828,8445	0,5378723	0,4271301	577,8696	3,796251	3	1547,849	804,6334	0,5378126	0,427186	577,8696	3,811003	1	1	1548	805						Untertest2.avi	0	880	547	72	111	1484	696	300	0	Content		1476	694	2590647	2657129351
2607	08:58:09.250	00:00:02.607	156	1449,011	827,5871	0,5375589	0,4270186	548,8336	3,579026	3	1557,918	807,1318	0,538139	0,4270242	577,9272	3,798909	1	1	1558	807						Untertest2.avi	0	880	547	72	111	1484	696	300	0	Content		1486	696	2607272	2657145976
2624	08:58:09.267	00:00:02.623	157	1444,929	834,9849	0,5378163	0,4271016	547,9393	3,588629	3	1560,35	817,4388	0,5384235	0,4270898	578,0306	3,816266	1	1	1560	817						Untertest2.avi	0	880	547	72	111	1484	696	300	0	Content		1488	706	2623898	2657162602
2641	08:58:09.284	00:00:02.640	158	1611,291	830,1304	0,538783	0,4273328	578,2759	3,774338	0	1549,863	865,6776	0,4105725	0,4916601	558,5889	3,475581	0	1	1581	848						Untertest2.avi	0	880	547	72	111	1484	696	300	0	Content		1509	737	2640520	2657179224
2657	08:58:09.300	00:00:02.657	159	1594,691	817,7617	0,5392695	0,4275053	578,1915	3,793289	0	1545,342	860,4241	0,4116198	0,4916915	562,4451	3,52471	0	1	1570	839						Untertest2.avi	0	880	547	72	111	1484	696	300	0	Content		1498	728	2657270	2657195974
2674	08:58:09.317	00:00:02.673	160	1382,7	779,819	0,5408075	0,4270715	578,079	3,802444	0	-1024	-768	-1	-1	-1	-1	4	2	1383	780						Untertest2.avi	0	880	547	72	111	1032	630	250	0	Content		1311	669	2673896	2657212600
2691	08:58:09.334	00:00:02.690	161	1126,443	732,8149	0,5431123	0,4264862	578,0401	3,823223	0	1180,174	768,2328	0,4213254	0,490804	600,4634	3,764933	0	2	1153	751						Untertest2.avi	0	880	547	72	111	1032	630	250	0	Content		1081	640	2690518	2657229222
2707	08:58:09.350	00:00:02.707	162	1062,087	723,9856	0,5441903	0,4265307	578,0181	3,84947	0	1141,161	753,3657	0,4220875	0,4910621	602,4102	3,833965	0	2	1102	739						Untertest2.avi	0	880	547	72	111	1032	630	250	0	Content		1030	628	2707142	2657245846
2724	08:58:09.367	00:00:02.723	163	1064,077	725,2975	0,5445009	0,4270844	578,1055	3,843	0	1131,973	747,3537	0,4220294	0,4913591	601,6277	3,795749	0	2	1098	736						Untertest2.avi	0	880	547	72	111	1032	630	250	0	Content		1026	625	2723896	2657262600
2741	08:58:09.384	00:00:02.740	164	1071,37	727,4108	0,5448907	0,42763	578,1335	3,826194	0	1150,178	753,8039	0,4232963	0,4915796	609,1574	3,883752	0	2	1111	741						Untertest2.avi	0	880	547	72	111	1032	630	250	0	Content		1039	630	2740514	2657279218
2757	08:58:09.400	00:00:02.757	165	1071,907	724,7947	0,5451711	0,4282127	578,1719	3,838577	0	1141,659	746,6259	0,4225693	0,4922521	602,8068	3,831006	0	2	1107	736						Untertest2.avi	0	880	547	72	111	1032	630	250	0	Content		1035	625	2757141	2657295845
2774	08:58:09.417	00:00:02.773	166	1062,96	727,8818	0,5453917	0,4287751	578,3019	3,859557	0	1135,314	756,7484	0,4227731	0,4927899	602,9205	3,833025	0	2	1099	742						Untertest2.avi	0	880	547	72	111	1032	630	250	0	Content		1027	631	2773763	2657312467
2791	08:58:09.434	00:00:02.790	167	1063,217	724,9102	0,5456523	0,4293965	578,4377	3,852696	0	1127,268	750,3759	0,4229374	0,4934845	602,8876	3,841138	0	2	1095	738						Untertest2.avi	0	880	547	72	111	1032	630	250	0	Content		1023	627	2790515	2657329219
2807	08:58:09.450	00:00:02.807	168	1066,702	725,4346	0,5458669	0,4299581	578,4684	3,873802	0	1141,57	757,3348	0,4230956	0,4941197	602,9707	3,8276	0	2	1104	741						Untertest2.avi	0	880	547	72	111	1032	630	250	0	Content		1032	630	2807138	2657345842
2824	08:58:09.467	00:00:02.823	169	1066,55	732,4578	0,5460805	0,4303675	578,6231	3,854789	0	1140,962	755,7093	0,4232194	0,4945229	603,1201	3,837506	0	2	1104	744						Untertest2.avi	0	880	547	72	111	1032	630	250	0	Content		1032	633	2823764	2657362468
2840	08:58:09.483	00:00:02.840	170	1069,291	728,7952	0,5462956	0,4308229	578,6816	3,861505	0	1138,684	754,3119	0,4232968	0,4948707	603,0732	3,836194	0	2	1104	742						Untertest2.avi	0	880	547	72	111	1032	630	250	0	Content		1032	631	2840387	2657379091
2857	08:58:09.500	00:00:02.857	171	1063,117	722,5871	0,5465817	0,4313864	578,8466	3,863458	0	1135,273	760,5888	0,4233833	0,4951605	603,0612	3,851448	0	2	1099	742						Untertest2.avi	0	880	547	72	111	1032	630	250	0	Content		1027	631	2857138	2657395842
2874	08:58:09.517	00:00:02.873	172	1074,364	728,6315	0,5469448	0,4319456	578,9968	3,873267	0	1137,223	758,9817	0,4234921	0,4954683	603,0969	3,847365	0	2	1106	744						Untertest2.avi	0	880	547	72	111	1032	630	250	0	Content		1034	633	2873760	2657412464
2890	08:58:09.533	00:00:02.890	173	1073,01	735,6393	0,5473968	0,4324986	579,073	3,897523	0	1134,026	759,085	0,4235839	0,4957094	603,0713	3,874482	0	2	1104	747						Untertest2.avi	0	880	547	72	111	1032	630	250	0	Content		1032	636	2890386	2657429090
2907	08:58:09.550	00:00:02.907	174	1007,114	704,9336	0,5483355	0,4325096	579,1722	3,892126	0	1056,187	721,4075	0,4244438	0,4954512	602,8269	3,883461	0	2	1032	713						Untertest2.avi	0	880	547	72	111	1032	630	250	0	Content		960	602	2907009	2657445713
2924	08:58:09.567	00:00:02.923	175	873,3215	623,8646	0,54994	0,4314771	579,5128	3,921991	0	902,4416	653,5201	0,4260129	0,494554	602,9442	3,891726	0	3	888	639						Untertest2.avi	0	880	547	72	111	758	481	216	0	Content		816	528	2923759	2657462463
2940	08:58:09.583	00:00:02.940	176	825,8647	588,1288	0,5506409	0,4308922	579,7659	3,897201	0	843,9483	597,5165	0,4262465	0,4942146	602,7288	3,887772	0	3	835	593						Untertest2.avi	0	880	547	72	111	758	481	216	0	Content		763	482	2940382	2657479086
2957	08:58:09.600	00:00:02.957	177	831,0662	583,3255	0,5502717	0,4311157	580,184	3,899651	0	828,7268	597,1287	0,4255067	0,4945869	602,9509	3,893182	0	3	830	590						Untertest2.avi	0	880	547	72	111	758	481	216	0	Content		758	479	2957008	2657495712
2974	08:58:09.617	00:00:02.973	178	830,6846	588,2992	0,5496679	0,4311382	580,5193	3,889767	0	823,1381	591,3295	0,4245858	0,4950065	603,143	3,898679	0	3	827	590						Untertest2.avi	0	880	547	72	111	758	481	216	0	Content		755	479	2973758	2657512462
2990	08:58:09.633	00:00:02.990	179	835,4747	583,9047	0,5487841	0,4314097	580,7997	3,868372	0	825,1163	596,6506	0,4234789	0,495747	603,188	3,874874	0	3	830	590						Untertest2.avi	0	880	547	72	111	758	481	216	0	Content		758	479	2990385	2657529089
3007	08:58:09.650	00:00:03.007	180	836,9749	593,2719	0,5477941	0,4319201	581,1121	3,869525	0	812,1603	604,1096	0,4222158	0,4966319	603,4653	3,876998	0	3	825	599						Untertest2.avi	0	880	547	72	111	758	481	216	0	Content		753	488	3007009	2657545713
3024	08:58:09.667	00:00:03.023	181	846,204	587,4491	0,5466343	0,4325051	581,726	3,876493	0	816,351	597,0332	0,4208826	0,4974898	603,6829	3,853438	0	3	831	592						Untertest2.avi	0	880	547	72	111	758	481	216	0	Content		759	481	3023635	2657562339
3040	08:58:09.683	00:00:03.040	182	832,581	588,8926	0,5453162	0,4332086	582,1131	3,823953	0	823,633	601,5637	0,4193905	0,4982794	604,0463	3,812211	0	3	828	595						Untertest2.avi	0	880	547	72	111	758	481	216	0	Content		756	484	3040384	2657579088
3057	08:58:09.700	00:00:03.057	183	844,1289	589,3726	0,5439567	0,4339565	582,6159	3,833986	0	821,1619	604,4391	0,4178773	0,4990461	604,3602	3,813722	0	3	833	597						Untertest2.avi	0	880	547	72	111	758	481	216	0	Content		761	486	3057012	2657595716
3074	08:58:09.717	00:00:03.073	184	839,7409	589,4235	0,5426177	0,434526	582,8699	3,812482	0	817,8836	592,8863	0,4163876	0,4997177	604,5943	3,813538	0	3	829	591						Untertest2.avi	0	880	547	72	111	758	481	216	0	Content		757	480	3073635	2657612339
3090	08:58:09.733	00:00:03.090	185	847,1191	586,3079	0,5413148	0,4348778	583,3383	3,764729	0	825,9944	599,5624	0,4149238	0,5000657	604,8685	3,784078	0	3	837	593						Untertest2.avi	0	880	547	72	111	758	481	216	0	Content		765	482	3090258	2657628962
3107	08:58:09.750	00:00:03.107	186	841,4614	589,5168	0,5400128	0,4350553	583,7662	3,765681	0	828,1773	594,7227	0,4134978	0,5004824	605,0057	3,743857	0	3	835	592						Untertest2.avi	0	880	547	72	111	758	481	216	0	Content		763	481	3107006	2657645710
3124	08:58:09.767	00:00:03.123	187	833,6866	591,2422	0,5386825	0,4352347	584,1633	3,750672	0	823,9604	593,2484	0,4120826	0,5007481	605,3073	3,716804	0	3	829	592						Untertest2.avi	0	880	547	72	111	758	481	216	0	Content		757	481	3123613	2657662317
3140	08:58:09.783	00:00:03.140	188	992,4656	691,519	0,5360031	0,437431	584,7449	3,717971	0	963,6927	689,4105	0,4100129	0,5024447	605,533	3,714726	0	4	978	690						Untertest2.avi	0	880	547	72	111	1131	717	233	0	Content		906	579	3140242	2657678946
3157	08:58:09.800	00:00:03.156	189	1185,755	814,1563	0,5333223	0,4399114	585,1875	3,66058	0	1183,33	819,3881	0,4076014	0,5043225	605,9658	3,644738	0	4	1185	817						Untertest2.avi	0	880	547	72	111	1131	717	233	0	Content		1113	706	3156862	2657695566
3174	08:58:09.817	00:00:03.173	190	1199,221	838,7223	0,5322599	0,4409198	585,4387	3,639092	0	1242,131	852,4678	0,4060779	0,5054414	606,3223	3,60757	0	4	1221	846						Untertest2.avi	0	880	547	72	111	1131	717	233	0	Content		1149	735	3173610	2657712314
3190	08:58:09.833	00:00:03.190	191	1195,925	819,1525	0,531522	0,4417456	585,3847	3,596834	0	1239,246	842,767	0,4050385	0,5062358	606,4413	3,56476	0	4	1218	831						Untertest2.avi	0	880	547	72	111	1131	717	233	0	Content		1146	720	3190237	2657728941
3207	08:58:09.850	00:00:03.206	192	1188,607	817,2903	0,5307059	0,4428874	585,5955	3,547147	0	1237,941	845,896	0,4040973	0,5069901	606,5214	3,533477	0	4	1213	832						Untertest2.avi	0	880	547	72	111	1131	717	233	0	Content		1141	721	3206860	2657745564
3223	08:58:09.866	00:00:03.223	193	1189,312	821,3082	0,530022	0,4440508	585,619	3,515892	0	1244,67	843,5525	0,4033458	0,5078596	606,8681	3,514613	0	4	1217	832						Untertest2.avi	0	880	547	72	111	1131	717	233	0	Content		1145	721	3223486	2657762190
3240	08:58:09.883	00:00:03.240	194	1186,751	819,7158	0,5293912	0,445151	585,9331	3,47776	0	1242,598	841,1364	0,4026928	0,5086684	607,0239	3,485748	0	4	1215	830						Untertest2.avi	0	880	547	72	111	1131	717	233	0	Content		1143	719	3240234	2657778938
3257	08:58:09.900	00:00:03.256	195	1176,225	821,3455	0,5288032	0,4458528	586,0093	3,443113	0	1239,828	829,5086	0,4020721	0,5091051	607,2469	3,435938	0	4	1208	825						Untertest2.avi	0	880	547	72	111	1131	717	233	0	Content		1136	714	3256860	2657795564
3273	08:58:09.916	00:00:03.273	196	1175,011	808,7137	0,5282593	0,4461681	586,0842	3,446521	0	1227,953	831,2181	0,4015167	0,5092625	607,1619	3,418944	0	4	1201	820						Untertest2.avi	0	880	547	72	111	1131	717	233	0	Content		1129	709	3273486	2657812190
3290	08:58:09.933	00:00:03.290	197	1178,103	819,4932	0,5277877	0,4461173	586,2839	3,39316	0	1235,412	829,4397	0,4010393	0,5090768	607,3318	3,394931	0	4	1207	824						Untertest2.avi	0	880	547	72	111	1131	717	233	0	Content		1135	713	3290109	2657828813
3307	08:58:09.950	00:00:03.306	198	1168,206	820,528	0,5273725	0,4456962	586,5334	3,367237	0	1236,37	838,5339	0,4006502	0,5087364	607,5769	3,387897	0	4	1202	830						Untertest2.avi	0	880	547	72	111	1131	717	233	0	Content		1130	719	3306855	2657845559
3323	08:58:09.966	00:00:03.323	199	1165,747	813,4514	0,5270081	0,4451154	586,7418	3,386649	0	1233,817	849,9905	0,4003312	0,508148	607,6024	3,351259	0	4	1200	832						Untertest2.avi	0	880	547	72	111	1131	717	233	0	Content		1128	721	3323482	2657862186
3340	08:58:09.983	00:00:03.340	200	1181,483	812,3707	0,5268477	0,4444629	586,9359	3,334855	0	1224,326	843,8549	0,4001299	0,5076223	607,9467	3,344332	0	4	1203	828						Untertest2.avi	0	880	547	72	111	1131	717	233	0	Content		1131	717	3340105	2657878809
3357	08:58:10.000	00:00:03.356	201	1023,841	750,7516	0,5279117	0,4427548	587,0858	3,333663	0	1038,083	769,6973	0,4016519	0,5061402	607,8369	3,335114	0	4	1031	760						Untertest2.avi	0	880	547	72	111	1131	717	233	0	Content		959	649	3356731	2657895435
3373	08:58:10.016	00:00:03.373	202	844,7811	635,5737	0,529622	0,4402173	587,4634	3,325711	0	848,9277	658,3853	0,4035332	0,5040982	607,9626	3,3425	0	5	847	647						Untertest2.avi	0	880	547	72	111	615	441	283	0	Content		775	536	3373478	2657912182
3390	08:58:10.033	00:00:03.390	203	728,4572	572,5555	0,5309572	0,4383771	587,6368	3,337405	0	723,4	586,7152	0,4048157	0,5025975	607,6132	3,325045	0	5	726	580						Untertest2.avi	0	880	547	72	111	615	441	283	0	Content		654	469	3390103	2657928807
3407	08:58:10.050	00:00:03.406	204	682,7453	541,356	0,5315569	0,4371101	587,7148	3,341492	0	681,4396	543,0919	0,4032758	0,5018955	617,4932	3,410687	0	5	682	542						Untertest2.avi	0	880	547	72	111	615	441	283	0	Content		610	431	3406728	2657945432
3423	08:58:10.066	00:00:03.423	205	695,713	548,8666	0,5316494	0,4363774	587,7264	3,351471	0	681,3303	560,3768	0,4049483	0,501687	607,7693	3,343582	0	5	689	555						Untertest2.avi	0	880	547	72	111	615	441	283	0	Content		617	444	3423353	2657962057
3440	08:58:10.083	00:00:03.440	206	696,4715	545,6248	0,5317664	0,4355565	587,8456	3,31424	0	676,3148	555,2841	0,4047726	0,5015881	607,3513	3,328747	0	5	686	550						Untertest2.avi	0	880	547	72	111	615	441	283	0	Content		614	439	3440101	2657978805
3457	08:58:10.100	00:00:03.456	207	702,9281	552,6637	0,531699	0,4347803	587,9189	3,335509	0	681,7315	551,3576	0,4044026	0,5017037	607,4943	3,306206	0	5	692	552						Untertest2.avi	0	880	547	72	111	615	441	283	0	Content		620	441	3456723	2657995427
3473	08:58:10.116	00:00:03.473	208	687,1299	551,2673	0,5314906	0,4341646	588,0504	3,315143	0	679,9726	552,7675	0,4039487	0,5021183	607,4592	3,33359	0	5	684	552						Untertest2.avi	0	880	547	72	111	615	441	283	0	Content		612	441	3473348	2658012052
3490	08:58:10.133	00:00:03.489	209	704,4969	555,7528	0,5311222	0,4337009	588,1259	3,321833	0	673,0212	552,2573	0,4033893	0,502425	607,298	3,325057	0	5	689	554						Untertest2.avi	0	880	547	72	111	615	441	283	0	Content		617	443	3489971	2658028675
3507	08:58:10.150	00:00:03.506	210	698,3674	543,7573	0,5306631	0,4333439	588,2817	3,33752	0	679,0283	554,072	0,4027716	0,502716	607,0255	3,359364	0	5	689	549						Untertest2.avi	0	880	547	72	111	615	441	283	0	Content		617	438	3506720	2658045424
3523	08:58:10.166	00:00:03.523	211	694,1399	552,4702	0,5301173	0,4331338	588,3831	3,342932	0	678,6051	553,2886	0,4020615	0,5029476	607,296	3,344948	0	5	686	553						Untertest2.avi	0	880	547	72	111	615	441	283	0	Content		614	442	3523345	2658062049
3540	08:58:10.183	00:00:03.539	212	696,1852	547,5569	0,5295669	0,4331266	588,5373	3,363201	0	676,6378	544,4524	0,4013489	0,5030912	607,0446	3,340782	0	5	686	546						Untertest2.avi	0	880	547	72	111	615	441	283	0	Content		614	435	3539971	2658078675
3557	08:58:10.200	00:00:03.556	213	697,5439	546,8746	0,5290648	0,4332742	588,6147	3,362554	0	679,6357	551,4619	0,4006841	0,5031375	607,1489	3,394647	0	5	689	549						Untertest2.avi	0	880	547	72	111	615	441	283	0	Content		617	438	3556593	2658095297
3573	08:58:10.216	00:00:03.573	214	709,2009	553,2958	0,5286052	0,4335825	588,6809	3,365753	0	678,366	555,1949	0,3999964	0,5032501	607,2562	3,386844	0	5	694	554						Untertest2.avi	0	880	547	72	111	615	441	283	0	Content		622	443	3573346	2658112050
3590	08:58:10.233	00:00:03.589	215	692,5966	547,9462	0,5281829	0,4341004	588,7289	3,380594	0	674,6599	559,5027	0,3993803	0,5033626	607,0248	3,404481	0	5	684	554						Untertest2.avi	0	880	547	72	111	615	441	283	0	Content		612	443	3589969	2658128673
3607	08:58:10.250	00:00:03.606	216	696,1712	554,8494	0,5276936	0,4346048	588,707	3,379661	0	681,9454	549,8021	0,3987527	0,5035753	607,0563	3,360522	0	5	689	552						Untertest2.avi	0	880	547	72	111	615	441	283	0	Content		617	441	3606593	2658145297
3623	08:58:10.266	00:00:03.623	217	696,2427	558,6759	0,527145	0,4350426	588,8337	3,33145	0	674,9546	552,2316	0,3980138	0,5038264	607,0496	3,347907	0	5	686	555						Untertest2.avi	0	880	547	72	111	615	441	283	0	Content		614	444	3623217	2658161921
3640	08:58:10.283	00:00:03.639	218	689,6982	552,5084	0,5266569	0,435495	588,8767	3,323064	0	671,7369	560,0626	0,3974609	0,5040368	607,1077	3,338928	0	5	681	556						Untertest2.avi	0	880	547	72	111	615	441	283	0	Content		609	445	3639965	2658178669
3657	08:58:10.300	00:00:03.656	219	572,5162	541,5718	0,5270726	0,4354426	589,1851	3,317507	0	536,1309	536,2991	0,398381	0,5040925	607,0242	3,289604	0	6	554	539						Untertest2.avi	0	880	547	72	111	383	418	266	0	Content		482	428	3656589	2658195293
3673	08:58:10.316	00:00:03.673	220	481,027	521,0731	0,527246	0,4353373	589,4788	3,31306	0	439,6737	519,7122	0,3983417	0,5042963	607,0183	3,282065	0	6	460	520						Untertest2.avi	0	880	547	72	111	383	418	266	0	Content		388	409	3673214	2658211918
3690	08:58:10.333	00:00:03.689	221	492,1588	525,7332	0,5265114	0,435886	589,5892	3,281213	0	448,7108	515,4333	0,3950703	0,5050365	618,191	3,346261	0	6	470	521						Untertest2.avi	0	880	547	72	111	383	418	266	0	Content		398	410	3689961	2658228665
3707	08:58:10.350	00:00:03.706	222	487,1675	525,5465	0,5256901	0,4365628	589,7307	3,255269	0	456,0727	507,908	0,3970403	0,5058361	614,0552	3,261429	0	6	472	517						Untertest2.avi	0	880	547	72	111	383	418	266	0	Content		400	406	3706586	2658245290
3723	08:58:10.366	00:00:03.723	223	455,4963	536,9542	0,5245062	0,4372521	589,7772	3,204751	0	445,1727	527,1196	0,394919	0,5070006	607,0455	3,217594	0	6	450	532						Untertest2.avi	0	880	547	72	111	383	418	266	0	Content		378	421	3723210	2658261914
3740	08:58:10.383	00:00:03.739	224	459,5867	531,8897	0,5233973	0,4382673	590,3264	3,159733	0	441,6034	526,1342	0,3937372	0,5084392	607,4273	3,192955	0	6	451	529						Untertest2.avi	0	880	547	72	111	383	418	266	0	Content		379	418	3739835	2658278539
3757	08:58:10.400	00:00:03.756	225	458,6191	522,6283	0,5222471	0,439487	590,7523	3,173806	0	452,0652	528,2211	0,3924924	0,5099417	607,5607	3,176285	0	6	455	525						Untertest2.avi	0	880	547	72	111	383	418	266	0	Content		383	414	3756585	2658295289
3773	08:58:10.416	00:00:03.773	226	465,5872	517,7946	0,5209628	0,4409741	590,9991	3,139652	0	431,2216	526,931	0,3911761	0,5115645	608,057	3,193373	0	6	448	522						Untertest2.avi	0	880	547	72	111	383	418	266	0	Content		376	411	3773208	2658311912
3790	08:58:10.433	00:00:03.789	227	444,5204	541,948	0,5196751	0,4423971	591,5652	3,154372	0	437,3669	526,8521	0,3897978	0,5130943	608,1964	3,142699	0	6	441	534						Untertest2.avi	0	880	547	72	111	383	418	266	0	Content		369	423	3789833	2658328537
3806	08:58:10.449	00:00:03.806	228	462,0332	528,4749	0,5182067	0,4438241	592,0002	3,122401	0	447,1602	521,6592	0,3883503	0,5145153	608,6156	3,12503	0	6	455	525						Untertest2.avi	0	880	547	72	111	383	418	266	0	Content		383	414	3806454	2658345158
3823	08:58:10.466	00:00:03.823	229	455,1235	534,1918	0,5166829	0,4452752	592,2993	3,140606	0	445,5603	531,4748	0,386824	0,5159494	609,0051	3,139521	0	6	450	533						Untertest2.avi	0	880	547	72	111	383	418	266	0	Content		378	422	3823202	2658361906
3840	08:58:10.483	00:00:03.839	230	456,0795	514,6664	0,5150188	0,4467915	592,2993	3,087034	0	444,8516	518,2922	0,385256	0,5174009	609,0257	3,113697	0	6	450	516						Untertest2.avi	0	880	547	72	111	383	418	266	0	Content		378	405	3839826	2658378530
3856	08:58:10.499	00:00:03.856	231	458,3196	524,0139	0,513276	0,4476444	592,8616	3,105041	0	450,1803	526,4153	0,3836345	0,5188369	609,8079	3,073132	0	6	454	525						Untertest2.avi	0	880	547	72	111	383	418	266	0	Content		382	414	3856448	2658395152
3873	08:58:10.516	00:00:03.873	232	474,7599	535,5623	0,511322	0,448746	593,2025	3,088938	0	471,1261	531,1904	0,3818971	0,5204865	610,0476	3,10701	0	6	473	533						Untertest2.avi	0	880	547	72	111	383	418	266	0	Content		401	422	3873075	2658411779
3890	08:58:10.533	00:00:03.889	233	473,6932	540,4182	0,5077767	0,4507177	593,9075	3,055595	0	681,456	551,9467	0,3787999	0,5224709	610,952	3,094685	0	6	578	546						Untertest2.avi	0	880	547	72	111	383	418	266	0	Content		506	435	3889822	2658428526
3906	08:58:10.549	00:00:03.906	234	834,1673	586,7849	0,5047936	0,4525123	594,2487	3,035628	0	854,1077	594,8228	0,3761284	0,5245295	611,1516	3,0684	0	6	844	591						Untertest2.avi	0	880	547	72	111	383	418	266	0	Content		772	480	3906446	2658445150
3923	08:58:10.566	00:00:03.923	235	980,9872	632,7888	0,5025086	0,4541428	595,0237	3,026682	0	980,2843	639,2648	0,3741364	0,5265591	611,7814	3,053254	0	7	981	636						Untertest2.avi	0	880	547	72	111	1317	661	350	0	Content		909	525	3923070	2658461774
3940	08:58:10.583	00:00:03.939	236	1103,87	693,6979	0,5001622	0,4562112	595,1729	3,082048	0	1124,344	691,8118	0,3723225	0,5289331	611,8102	3,039979	0	7	1114	693						Untertest2.avi	0	880	547	72	111	1317	661	350	0	Content		1042	582	3939693	2658478397
3956	08:58:10.599	00:00:03.956	237	1225,362	735,9403	0,4983276	0,4579225	595,4601	3,006282	0	1257,131	753,8577	0,3708459	0,5310473	612,4537	3,040703	0	7	1241	745						Untertest2.avi	0	880	547	72	111	1317	661	350	0	Content		1169	634	3956444	2658495148
3973	08:58:10.616	00:00:03.973	238	1362,729	765,0197	0,4970313	0,4593568	595,7759	3,028651	0	1394,089	779,7656	0,3696448	0,5331214	613,0613	3,071021	0	7	1378	772						Untertest2.avi	0	880	547	72	111	1317	661	350	0	Content		1306	661	3973067	2658511771
3990	08:58:10.633	00:00:03.989	239	1374,969	762,1971	0,4962716	0,4600249	595,8724	3,046134	0	1446,127	794,5737	0,3690028	0,534606	613,278	3,046174	0	7	1411	778						Untertest2.avi	0	880	547	72	111	1317	661	350	0	Content		1339	667	3989690	2658528394
4006	08:58:10.649	00:00:04.006	240	1366,288	766,3774	0,4959618	0,4602956	596,0804	3,035112	0	1418,079	785,923	0,3687015	0,5359119	613,305	3,055983	0	7	1392	776						Untertest2.avi	0	880	547	72	111	1317	661	350	0	Content		1320	665	4006313	2658545017
4023	08:58:10.666	00:00:04.023	241	1348,729	759,4081	0,4956609	0,4605713	596,0847	3,057698	0	1437,777	783,1631	0,3685805	0,5370733	613,5504	3,051223	0	7	1393	771						Untertest2.avi	0	880	547	72	111	1317	661	350	0	Content		1321	660	4023064	2658561768
4040	08:58:10.683	00:00:04.039	242	1356,406	767,1093	0,4956055	0,4607034	596,2696	3,041631	0	1418,28	781,2045	0,3686489	0,5379317	613,7642	3,051327	0	7	1387	774						Untertest2.avi	0	880	547	72	111	1317	661	350	0	Content		1315	663	4039686	2658578390
4056	08:58:10.699	00:00:04.056	243	1366,645	759,2429	0,4957792	0,460814	596,347	3,061625	0	1456,429	801,114	0,3690272	0,5385311	613,7642	3,073617	0	7	1412	780						Untertest2.avi	0	880	547	72	111	1317	661	350	0	Content		1340	669	4056311	2658595015
4073	08:58:10.716	00:00:04.072	244	1356,306	760,6045	0,4961814	0,4609466	596,4732	3,026865	0	1431,536	784,6697	0,369391	0,5389177	613,9891	3,034653	0	7	1394	773						Untertest2.avi	0	880	547	72	111	1317	661	350	0	Content		1322	662	4072937	2658611641
4090	08:58:10.733	00:00:04.089	245	1353,16	759,1354	0,4968096	0,4610548	596,5374	3,035106	0	1422,381	790,8365	0,3700508	0,5391581	614,0524	3,065425	0	7	1388	775						Untertest2.avi	0	880	547	72	111	1317	661	350	0	Content		1316	664	4089695	2658628399
4106	08:58:10.749	00:00:04.106	246	1363,511	768,887	0,4975334	0,4611982	596,4841	3,052562	0	1430,199	782,9152	0,3707764	0,5392596	614,0421	3,041164	0	7	1397	776						Untertest2.avi	0	880	547	72	111	1317	661	350	0	Content		1325	665	4106309	2658645013
4123	08:58:10.766	00:00:04.122	247	1352,65	754,0868	0,4983925	0,461235	596,5964	3,077758	0	1415,472	784,7609	0,3716263	0,5391284	613,9845	3,068074	0	7	1384	769						Untertest2.avi	0	880	547	72	111	1317	661	350	0	Content		1312	658	4122933	2658661637
4140	08:58:10.783	00:00:04.139	248	1375,212	764,6092	0,4992395	0,4612249	596,5964	3,08194	0	1412,54	795,5117	0,3725253	0,5388682	614,0054	3,09932	0	7	1394	780						Untertest2.avi	0	880	547	72	111	1317	661	350	0	Content		1322	669	4139558	2658678262
4156	08:58:10.799	00:00:04.156	249	1356,668	754,8932	0,5001917	0,4608025	596,3054	3,085273	0	1421,85	787,9828	0,3734594	0,5384121	613,9261	3,092751	0	7	1389	771						Untertest2.avi	0	880	547	72	111	1317	661	350	0	Content		1317	660	4156309	2658695013
4173	08:58:10.816	00:00:04.172	250	1366,588	763,8632	0,5011159	0,4601964	596,267	3,074045	0	1352,396	792,1139	0,3785583	0,5377703	593,7681	2,983631	0	7	1359	778						Untertest2.avi	0	880	547	72	111	1317	661	350	0	Content		1287	667	4172934	2658711638
4190	08:58:10.833	00:00:04.189	251	1350,708	762,7733	0,5020294	0,4595128	596,111	3,110291	0	1411,46	779,6207	0,3753549	0,5370461	613,9213	3,153618	0	7	1381	771						Untertest2.avi	0	880	547	72	111	1317	661	350	0	Content		1309	660	4189560	2658728264
4206	08:58:10.849	00:00:04.206	252	1358,773	752,4117	0,502978	0,458728	596,0537	3,132761	0	1417,353	775,407	0,3763347	0,5361994	613,9	3,12661	0	7	1388	764						Untertest2.avi	0	880	547	72	111	1317	661	350	0	Content		1316	653	4206180	2658744884
4223	08:58:10.866	00:00:04.222	253	1352,773	760,7004	0,5039104	0,4579467	595,996	3,152018	0	1432,493	784,1944	0,3772829	0,5353861	613,9063	3,12347	0	7	1393	772						Untertest2.avi	0	880	547	72	111	1317	661	350	0	Content		1321	661	4222928	2658761632
4240	08:58:10.883	00:00:04.239	254	1356,974	760,8509	0,504756	0,4571958	595,9868	3,191725	0	1421,02	777,978	0,3782153	0,5346639	613,8809	3,188157	0	7	1389	769						Untertest2.avi	0	880	547	72	111	1317	661	350	0	Content		1317	658	4239553	2658778257
4256	08:58:10.899	00:00:04.256	255	1355,635	758,2985	0,5055554	0,4565759	595,7329	3,179685	0	1424,309	781,3748	0,379131	0,5340512	613,8912	3,202005	0	7	1390	770						Untertest2.avi	0	880	547	72	111	1317	661	350	0	Content		1318	659	4256177	2658794881
4273	08:58:10.916	00:00:04.272	256	1511,489	853,8583	0,5056119	0,4574758	595,9934	3,256231	0	1572,049	865,7697	0,3798737	0,5346028	614,2455	3,269029	0	8	1542	860						Untertest2.avi	0	880	547	72	111	1599	822	283	0	Content		1470	749	4272803	2658811507
4290	08:58:10.933	00:00:04.289	257	1604,731	909,6436	0,5059511	0,4577117	595,972	3,235555	0	1741,289	967,5973	0,3805443	0,5346324	614,7233	3,267056	0	8	1673	939						Untertest2.avi	0	880	547	72	111	1599	822	283	0	Content		1601	828	4289550	2658828254
4306	08:58:10.949	00:00:04.306	258	1611,903	912,0872	0,5069035	0,456956	595,727	3,264045	0	1743,872	961,3328	0,3814456	0,5341827	614,8058	3,309845	0	8	1678	937						Untertest2.avi	0	880	547	72	111	1599	822	283	0	Content		1606	826	4306179	2658844883
4323	08:58:10.966	00:00:04.322	259	1585,69	905,1945	0,5078218	0,4563746	595,5052	3,324115	0	1737,158	948,4997	0,3823972	0,5337067	614,613	3,332536	0	8	1661	927						Untertest2.avi	0	880	547	72	111	1599	822	283	0	Content		1589	816	4322801	2658861505
4339	08:58:10.982	00:00:04.339	260	1608,439	908,9518	0,5088355	0,455885	595,2736	3,328004	0	1729,026	958,0081	0,3834094	0,5330633	614,5159	3,321401	0	8	1669	933						Untertest2.avi	0	880	547	72	111	1599	822	283	0	Content		1597	822	4339421	2658878125
4356	08:58:10.999	00:00:04.356	261	1585,531	911,2795	0,5111442	0,4553291	587,5255	3,260908	0	1739,368	949,3776	0,3844815	0,5321946	614,423	3,360163	0	8	1662	930						Untertest2.avi	0	880	547	72	111	1599	822	283	0	Content		1590	819	4356172	2658894876
4373	08:58:11.016	00:00:04.372	262	1601,796	907,829	0,5109573	0,4544841	594,9229	3,364396	0	1733,847	955,0028	0,3856033	0,531158	614,0985	3,37582	0	8	1668	931						Untertest2.avi	0	880	547	72	111	1599	822	283	0	Content		1596	820	4372794	2658911498
4389	08:58:11.032	00:00:04.389	263	1614,763	907,5754	0,5120856	0,4536304	594,7702	3,385339	0	1724,467	951,1539	0,386699	0,5299882	613,8233	3,388728	0	8	1670	929						Untertest2.avi	0	880	547	72	111	1599	822	283	0	Content		1598	818	4389416	2658928120
4406	08:58:11.049	00:00:04.406	264	1625,783	912,0026	0,5132113	0,4526975	594,6619	3,412648	0	1725,571	949,6521	0,3878082	0,5287694	614,1328	3,425545	0	8	1676	931						Untertest2.avi	0	880	547	72	111	1599	822	283	0	Content		1604	820	4406166	2658944870
4423	08:58:11.066	00:00:04.422	265	1606,031	910,3301	0,5143178	0,4517212	594,4864	3,427063	0	1735,625	954,696	0,3889783	0,5274948	613,9409	3,462977	0	8	1671	933						Untertest2.avi	0	880	547	72	111	1599	822	283	0	Content		1599	822	4422790	2658961494
4439	08:58:11.082	00:00:04.439	266	1619,763	910,4735	0,5153809	0,4506811	594,3227	3,450334	0	1730,737	949,9861	0,3900816	0,5262659	613,7441	3,481856	0	8	1675	930						Untertest2.avi	0	880	547	72	111	1599	822	283	0	Content		1603	819	4439414	2658978118
4456	08:58:11.099	00:00:04.456	267	1612,919	921,3152	0,5163663	0,4496554	594,2166	3,471967	0	1731,789	951,2487	0,3910951	0,525076	613,7059	3,490263	0	8	1672	936						Untertest2.avi	0	880	547	72	111	1599	822	283	0	Content		1600	825	4456038	2658994742
4473	08:58:11.116	00:00:04.472	268	1620,429	910,4297	0,517269	0,4486593	594,1981	3,479079	0	1749,248	956,0063	0,3920602	0,5239249	613,7131	3,519146	0	8	1685	933						Untertest2.avi	0	880	547	72	111	1599	822	283	0	Content		1613	822	4472786	2659011490
4489	08:58:11.132	00:00:04.489	269	1610,646	910,491	0,5181121	0,4476597	594,2192	3,513126	0	1723,057	964,0605	0,3929805	0,5228387	613,8543	3,516633	0	8	1667	937						Untertest2.avi	0	880	547	72	111	1599	822	283	0	Content		1595	826	4489410	2659028114
4506	08:58:11.149	00:00:04.506	270	1617,877	924,2714	0,5189043	0,4466904	594,0577	3,547455	0	1738,915	953,4081	0,39377	0,5218561	614,0487	3,528258	0	8	1678	939						Untertest2.avi	0	880	547	72	111	1599	822	283	0	Content		1606	828	4506034	2659044738
4523	08:58:11.166	00:00:04.522	271	1625,032	922,3323	0,5195873	0,4458099	594,2354	3,539214	0	1734,028	949,7503	0,3945754	0,5210108	613,7673	3,527128	0	8	1680	936						Untertest2.avi	0	880	547	72	111	1599	822	283	0	Content		1608	825	4522673	2659061377
4539	08:58:11.182	00:00:04.539	272	1608,545	916,8325	0,5202382	0,4449004	594,1672	3,570245	0	1751,889	961,635	0,3952667	0,5201527	614,1873	3,568276	0	8	1680	939						Untertest2.avi	0	880	547	72	111	1599	822	283	0	Content		1608	828	4539409	2659078113
4556	08:58:11.199	00:00:04.556	273	1493,029	882,9662	0,5213959	0,4437386	593,9689	3,591376	0	1565,481	929,2656	0,3965993	0,5188899	613,7351	3,557378	0	9	1529	906						Untertest2.avi	0	880	547	72	111	1138	738	383	0	Content		1457	795	4556032	2659094736
4573	08:58:11.216	00:00:04.572	274	1253,857	848,5504	0,52338	0,4421433	593,8107	3,628234	0	1271,271	859,8463	0,3987857	0,5175738	613,2441	3,623913	0	9	1263	854						Untertest2.avi	0	880	547	72	111	1138	738	383	0	Content		1191	743	4572667	2659111371
4589	08:58:11.232	00:00:04.589	275	1179,14	831,3162	0,524577	0,4412237	593,8443	3,632885	0	1225,079	864,9484	0,399578	0,5168425	613,1329	3,636083	0	9	1202	848						Untertest2.avi	0	880	547	72	111	1138	738	383	0	Content		1130	737	4589281	2659127985
4606	08:58:11.249	00:00:04.606	276	1193,71	836,215	0,5251515	0,4407743	593,8578	3,654667	0	1245,478	867,8447	0,4000395	0,5163598	613,2529	3,639422	0	9	1220	852						Untertest2.avi	0	880	547	72	111	1138	738	383	0	Content		1148	741	4606028	2659144732
4623	08:58:11.266	00:00:04.622	277	1179,327	830,6543	0,5258291	0,4405707	593,9019	3,654642	0	1243,63	863,7036	0,4006632	0,5160514	613,3778	3,643653	0	9	1211	847						Untertest2.avi	0	880	547	72	111	1138	738	383	0	Content		1139	736	4622669	2659161373
4639	08:58:11.282	00:00:04.639	278	1178,812	838,1138	0,5264922	0,4407563	593,9523	3,663188	0	1230,632	865,5048	0,4012631	0,5160427	613,4876	3,660915	0	9	1205	852						Untertest2.avi	0	880	547	72	111	1138	738	383	0	Content		1133	741	4639278	2659177982
4656	08:58:11.299	00:00:04.655	279	1183,229	832,4119	0,527163	0,4413981	593,9734	3,674147	0	1243,394	864,186	0,401846	0,516232	613,6979	3,659662	0	9	1213	848						Untertest2.avi	0	880	547	72	111	1138	738	383	0	Content		1141	737	4655902	2659194606
4673	08:58:11.316	00:00:04.672	280	1187,548	832,9939	0,5277823	0,4422919	594,0045	3,648854	0	1239,832	864,2761	0,4024315	0,5168009	613,6384	3,658646	0	9	1214	849						Untertest2.avi	0	880	547	72	111	1138	738	383	0	Content		1142	738	4672662	2659211366
4689	08:58:11.332	00:00:04.689	281	1173,171	838,7314	0,5283319	0,4433507	593,9857	3,679747	0	1229,029	861,1013	0,4029445	0,5174801	613,6973	3,662575	0	9	1201	850						Untertest2.avi	0	880	547	72	111	1138	738	383	0	Content		1129	739	4689278	2659227982
4706	08:58:11.349	00:00:04.705	282	1175,737	834,3971	0,5288521	0,4445032	594,0347	3,686538	0	1240,278	860,1125	0,4034031	0,5182686	613,7767	3,665393	0	9	1208	847						Untertest2.avi	0	880	547	72	111	1138	738	383	0	Content		1136	736	4705901	2659244605
4723	08:58:11.366	00:00:04.722	283	1181,798	832,3196	0,5293237	0,4455801	594,0605	3,669552	0	1224,145	858,8029	0,4038401	0,5191382	613,8056	3,689112	0	9	1203	846						Untertest2.avi	0	880	547	72	111	1138	738	383	0	Content		1131	735	4722526	2659261230
4739	08:58:11.382	00:00:04.739	284	1165,165	834,6282	0,5297618	0,4466575	594,0592	3,709508	0	1227,691	858,728	0,4042759	0,5199491	613,8716	3,690587	0	9	1196	847						Untertest2.avi	0	880	547	72	111	1138	738	383	0	Content		1124	736	4739270	2659277974
4756	08:58:11.399	00:00:04.755	285	1169,227	831,9366	0,53018	0,4475739	594,1133	3,705776	0	1234,311	861,6143	0,4046925	0,5206369	613,9108	3,702085	0	9	1202	847						Untertest2.avi	0	880	547	72	111	1138	738	383	0	Content		1130	736	4755895	2659294599
4773	08:58:11.416	00:00:04.772	286	1183,839	833,3457	0,5305874	0,44833	594,2029	3,699874	0	1246,022	867,8507	0,4050528	0,5211849	613,9562	3,659422	0	9	1215	851						Untertest2.avi	0	880	547	72	111	1138	738	383	0	Content		1143	740	4772520	2659311224
4789	08:58:11.432	00:00:04.789	287	1170,087	837,8448	0,5309402	0,4489135	594,5044	3,713736	0	1232,479	864,627	0,4053991	0,5217088	614,1906	3,692655	0	9	1201	851						Untertest2.avi	0	880	547	72	111	1138	738	383	0	Content		1129	740	4789143	2659327847
4806	08:58:11.449	00:00:04.805	288	1177,148	831,2612	0,5312837	0,4494091	594,5451	3,70522	0	1245,591	866,2009	0,4057624	0,5219842	614,2319	3,688004	0	9	1211	849						Untertest2.avi	0	880	547	72	111	1138	738	383	0	Content		1139	738	4805892	2659344596
4823	08:58:11.466	00:00:04.822	289	1183,362	836,8405	0,5315973	0,4496959	594,5318	3,716341	0	1235,859	856,8013	0,4060949	0,5221945	614,4437	3,718827	0	9	1210	847						Untertest2.avi	0	880	547	72	111	1138	738	383	0	Content		1138	736	4822517	2659361221
4839	08:58:11.482	00:00:04.839	290	1173,283	834,3379	0,531923	0,4499693	594,8534	3,707056	0	1234,386	864,4847	0,4063759	0,5222338	614,6627	3,706669	0	9	1204	849						Untertest2.avi	0	880	547	72	111	1138	738	383	0	Content		1132	738	4839141	2659377845
4856	08:58:11.499	00:00:04.855	291	1177,768	828,1223	0,5322343	0,450194	594,925	3,712684	0	1245,248	865,8203	0,406714	0,5222126	614,6404	3,710404	0	9	1212	847						Untertest2.avi	0	880	547	72	111	1138	738	383	0	Content		1140	736	4855765	2659394469
4873	08:58:11.516	00:00:04.872	292	1179,809	835,1357	0,532532	0,4502757	595,0396	3,734564	0	1239,885	871,2777	0,4069932	0,5219873	615,1191	3,705049	0	9	1210	853						Untertest2.avi	0	880	547	72	111	1138	738	383	0	Content		1138	742	4872514	2659411218
4889	08:58:11.532	00:00:04.889	293	1184,706	830,4731	0,5328217	0,4502585	595,2509	3,713882	0	1231,66	865,7869	0,4073068	0,521714	615,0999	3,724612	0	9	1208	848						Untertest2.avi	0	880	547	72	111	1138	738	383	0	Content		1136	737	4889138	2659427842
4906	08:58:11.549	00:00:04.905	294	1181,453	828,2216	0,5330771	0,4501613	595,451	3,714787	0	1235,032	869,1202	0,4075618	0,5212514	615,4069	3,725595	0	9	1208	849						Untertest2.avi	0	880	547	72	111	1138	738	383	0	Content		1136	738	4905763	2659444467
4922	08:58:11.565	00:00:04.922	295	1176,145	840,0599	0,5333014	0,4499341	595,5798	3,735179	0	1247,675	859,2051	0,4078419	0,5207995	615,6188	3,723663	0	9	1212	850						Untertest2.avi	0	880	547	72	111	1138	738	383	0	Content		1140	739	4922387	2659461091
4939	08:58:11.582	00:00:04.939	296	1216,853	845,5673	0,5312961	0,4497659	609,6907	3,803392	0	1240,007	864,4265	0,4080314	0,5201628	615,9426	3,720636	0	10	1228	855						Untertest2.avi	0	880	547	72	111	1958	749	100	0	Content		1156	744	4939136	2659477840
4956	08:58:11.599	00:00:04.955	297	1334,929	850,3441	0,5325012	0,4494349	596,3396	3,763457	0	1400,296	887,8569	0,4076044	0,5194229	616,5392	3,767531	0	10	1368	869						Untertest2.avi	0	880	547	72	111	1958	749	100	0	Content		1296	758	4955759	2659494463
4972	08:58:11.615	00:00:04.972	298	1618,579	847,2194	0,530788	0,4489101	597,195	3,709035	0	1761,839	880,2274	0,4068789	0,518393	617,9482	3,737777	0	10	1690	864						Untertest2.avi	0	880	547	72	111	1958	749	100	0	Content		1618	753	4972383	2659511087
4989	08:58:11.632	00:00:04.989	299	2370,149	821,3505	0,5303215	0,4478918	599,567	3,849717	0	-1024	-768	-1	-1	-1	-1	4	10	2370	821						Untertest2.avi	0	880	547	72	111	1958	749	100	0	Content		2298	710	4989009	2659527713
5006	08:58:11.649	00:00:05.005	300	3647,226	855,9022	0,5294542	0,4467992	597,4635	4,045732	0	-1024	-768	-1	-1	-1	-1	4	10	3647	856						Untertest2.avi	0	880	547	72	111	1958	749	100	0	Content		3575	745	5005755	2659544459
5022	08:58:11.665	00:00:05.022	301	-1024	-768	-1	-1	-1	-1	4	2489,302	961,203	0,3881529	0,5156438	496,2501	3,054916	0	10	2489	961						Untertest2.avi	0	880	547	72	111	1958	749	100	0	Content		2417	850	5022382	2659561086
5039	08:58:11.682	00:00:05.039	302	-1024	-768	-1	-1	-1	-1	4	-1024	-768	-1	-1	-1	-1	4		0	0						Untertest2.avi	0	880	547	72	111				0	Content		-72	-111	5039004	2659577708
5056	08:58:11.699	00:00:05.055	303	-1024	-768	-1	-1	-1	-1	4	-1024	-768	-1	-1	-1	-1	4		0	0						Untertest2.avi	0	880	547	72	111				0	Content		-72	-111	5055636	2659594340
5072	08:58:11.715	00:00:05.072	304	-1024	-768	-1	-1	-1	-1	4	-1024	-768	-1	-1	-1	-1	4		0	0						Untertest2.avi	0	880	547	72	111				0	Content		-72	-111	5072379	2659611083
5089	08:58:11.732	00:00:05.088	305	-1024	-768	-1	-1	-1	-1	4	-1024	-768	-1	-1	-1	-1	4		0	0						Untertest2.avi	0	880	547	72	111				0	Content		-72	-111	5088994	2659627698
5106	08:58:11.749	00:00:05.105	306	-1024	-768	-1	-1	-1	-1	4	-1024	-768	-1	-1	-1	-1	4		0	0						Untertest2.avi	0	880	547	72	111				0	Content		-72	-111	5105622	2659644326
5122	08:58:11.765	00:00:05.122	307	-1024	-768	-1	-1	-1	-1	4	-1024	-768	-1	-1	-1	-1	4		0	0						Untertest2.avi	0	880	547	72	111				0	Content		-72	-111	5122369	2659661073
5139	08:58:11.782	00:00:05.138	308	-1024	-768	-1	-1	-1	-1	4	-1024	-768	-1	-1	-1	-1	4		0	0						Untertest2.avi	0	880	547	72	111				0	Content		-72	-111	5138992	2659677696
5156	08:58:11.799	00:00:05.155	309	-1024	-768	-1	-1	-1	-1	4	-1024	-768	-1	-1	-1	-1	4		0	0						Untertest2.avi	0	880	547	72	111				0	Content		-72	-111	5155623	2659694327
5172	08:58:11.815	00:00:05.172	310	-1024	-768	-1	-1	-1	-1	4	-1024	-768	-1	-1	-1	-1	4		0	0						Untertest2.avi	0	880	547	72	111				0	Content		-72	-111	5172243	2659710947
5189	08:58:11.832	00:00:05.188	311	-1024	-768	-1	-1	-1	-1	4	-1024	-768	-1	-1	-1	-1	4		0	0						Untertest2.avi	0	880	547	72	111				0	Content		-72	-111	5188989	2659727693
5206	08:58:11.849	00:00:05.205	312	-1024	-768	-1	-1	-1	-1	4	-1024	-768	-1	-1	-1	-1	4		0	0						Untertest2.avi	0	880	547	72	111				0	Content		-72	-111	5205631	2659744335
5223	08:58:11.866	00:00:05.223	313	-1024	-768	-1	-1	-1	-1	4	-1024	-768	-1	-1	-1	-1	4		0	0						Untertest2.avi	0	880	547	72	111				0	Content		-72	-111	5223433	2659762137
5239	08:58:11.882	00:00:05.238	314	-1024	-768	-1	-1	-1	-1	4	-1024	-768	-1	-1	-1	-1	4		0	0						Untertest2.avi	0	880	547	72	111				0	Content		-72	-111	5238861	2659777565
5256	08:58:11.899	00:00:05.255	315	-1024	-768	-1	-1	-1	-1	4	-1024	-768	-1	-1	-1	-1	4		0	0						Untertest2.avi	0	880	547	72	111				0	Content		-72	-111	5255610	2659794314
5272	08:58:11.915	00:00:05.272	316	-1024	-768	-1	-1	-1	-1	4	-1024	-768	-1	-1	-1	-1	4		0	0						Untertest2.avi	0	880	547	72	111				0	Content		-72	-111	5272229	2659810933
5289	08:58:11.932	00:00:05.288	317	-1024	-768	-1	-1	-1	-1	4	-1024	-768	-1	-1	-1	-1	4		0	0						Untertest2.avi	0	880	547	72	111				0	Content		-72	-111	5288850	2659827554
5305	08:58:11.948	00:00:05.305	318	-1024	-768	-1	-1	-1	-1	4	-1024	-768	-1	-1	-1	-1	4		0	0						Untertest2.avi	0	880	547	72	111				0	Content		-72	-111	5305474	2659844178
5322	08:58:11.965	00:00:05.322	319	-1024	-768	-1	-1	-1	-1	4	-1024	-768	-1	-1	-1	-1	4		0	0						Untertest2.avi	0	880	547	72	111				0	Content		-72	-111	5322224	2659860928
5339	08:58:11.982	00:00:05.338	320	-1024	-768	-1	-1	-1	-1	4	-1024	-768	-1	-1	-1	-1	4		0	0						Untertest2.avi	0	880	547	72	111				0	Content		-72	-111	5338850	2659877554
5355	08:58:11.998	00:00:05.355	321	-1024	-768	-1	-1	-1	-1	4	-1024	-768	-1	-1	-1	-1	4		0	0						Untertest2.avi	0	880	547	72	111				0	Content		-72	-111	5355472	2659894176
5372	08:58:12.015	00:00:05.372	322	-1024	-768	-1	-1	-1	-1	4	-1024	-768	-1	-1	-1	-1	4		0	0						Untertest2.avi	0	880	547	72	111				0	Content		-72	-111	5372216	2659910920
5389	08:58:12.032	00:00:05.388	323	-1024	-768	-1	-1	-1	-1	4	-1024	-768	-1	-1	-1	-1	4		0	0						Untertest2.avi	0	880	547	72	111				0	Content		-72	-111	5388839	2659927543
5405	08:58:12.048	00:00:05.405	324	-1024	-768	-1	-1	-1	-1	4	-1024	-768	-1	-1	-1	-1	4		0	0						Untertest2.avi	0	880	547	72	111				0	Content		-72	-111	5405460	2659944164
5422	08:58:12.065	00:00:05.422	325	-1024	-768	-1	-1	-1	-1	4	-1024	-768	-1	-1	-1	-1	4		0	0						Untertest2.avi	0	880	547	72	111				0	Content		-72	-111	5422128	2659960832
5439	08:58:12.082	00:00:05.438	326	-1024	-768	-1	-1	-1	-1	4	-1024	-768	-1	-1	-1	-1	4		0	0						Untertest2.avi	0	880	547	72	111				0	Content		-72	-111	5438710	2659977414
5456	08:58:12.099	00:00:05.455	327	-1024	-768	-1	-1	-1	-1	4	-1024	-768	-1	-1	-1	-1	4		0	0						Untertest2.avi	0	880	547	72	111				0	Content		-72	-111	5455901	2659994605
5473	08:58:12.116	00:00:05.473	328	-1024	-768	-1	-1	-1	-1	4	-1024	-768	-1	-1	-1	-1	4		0	0						Untertest2.avi	0	880	547	72	111				0	Content		-72	-111	5473275	2660011979
5491	08:58:12.134	00:00:05.490	329	-1024	-768	-1	-1	-1	-1	4	-1024	-768	-1	-1	-1	-1	4		0	0						Untertest2.avi	0	880	547	72	111				0	Content		-72	-111	5490536	2660029240
5505	08:58:12.148	00:00:05.505	330	-1024	-768	-1	-1	-1	-1	4	-1024	-768	-1	-1	-1	-1	4		0	0						Untertest2.avi	0	880	547	72	111				0	Content		-72	-111	5505453	2660044157
5522	08:58:12.165	00:00:05.522	331	-1024	-768	-1	-1	-1	-1	4	-1024	-768	-1	-1	-1	-1	4		0	0						Untertest2.avi	0	880	547	72	111				0	Content		-72	-111	5522075	2660060779
5539	08:58:12.182	00:00:05.538	332	-1024	-768	-1	-1	-1	-1	4	-1024	-768	-1	-1	-1	-1	4		0	0						Untertest2.avi	0	880	547	72	111				0	Content		-72	-111	5538824	2660077528
5555	08:58:12.198	00:00:05.555	333	-1024	-768	-1	-1	-1	-1	4	-1024	-768	-1	-1	-1	-1	4		0	0						Untertest2.avi	0	880	547	72	111				0	Content		-72	-111	5555321	2660094025
5572	08:58:12.215	00:00:05.572	334	-1024	-768	-1	-1	-1	-1	4	-1024	-768	-1	-1	-1	-1	4		0	0						Untertest2.avi	0	880	547	72	111				0	Content		-72	-111	5572069	2660110773
5589	08:58:12.232	00:00:05.588	335	-1024	-768	-1	-1	-1	-1	4	-1024	-768	-1	-1	-1	-1	4		0	0						Untertest2.avi	0	880	547	72	111				0	Content		-72	-111	5588694	2660127398
5606	08:58:12.249	00:00:05.605	336	-1024	-768	-1	-1	-1	-1	4	-1024	-768	-1	-1	-1	-1	4		0	0						Untertest2.avi	0	880	547	72	111				0	Content		-72	-111	5605765	2660144469
5623	08:58:12.266	00:00:05.623	337	-1024	-768	-1	-1	-1	-1	4	-1024	-768	-1	-1	-1	-1	4		0	0						Untertest2.avi	0	880	547	72	111				0	Content		-72	-111	5623137	2660161841
5640	08:58:12.283	00:00:05.640	338	-1024	-768	-1	-1	-1	-1	4	-1024	-768	-1	-1	-1	-1	4		0	0						Untertest2.avi	0	880	547	72	111				0	Content		-72	-111	5640384	2660179088
5655	08:58:12.298	00:00:05.655	339	-1024	-768	-1	-1	-1	-1	4	-1024	-768	-1	-1	-1	-1	4		0	0						Untertest2.avi	0	880	547	72	111				0	Content		-72	-111	5655309	2660194013
5672	08:58:12.315	00:00:05.671	340	-1024	-768	-1	-1	-1	-1	4	-1024	-768	-1	-1	-1	-1	4		0	0						Untertest2.avi	0	880	547	72	111				0	Content		-72	-111	5671933	2660210637
5689	08:58:12.332	00:00:05.688	341	-1024	-768	-1	-1	-1	-1	4	-1024	-768	-1	-1	-1	-1	4		0	0						Untertest2.avi	0	880	547	72	111				0	Content		-72	-111	5688682	2660227386
5705	08:58:12.348	00:00:05.705	342	-1024	-768	-1	-1	-1	-1	4	-1024	-768	-1	-1	-1	-1	4		0	0						Untertest2.avi	0	880	547	72	111				0	Content		-72	-111	5705305	2660244009
5722	08:58:12.365	00:00:05.721	343	-1024	-768	-1	-1	-1	-1	4	-1024	-768	-1	-1	-1	-1	4		0	0						Untertest2.avi	0	880	547	72	111				0	Content		-72	-111	5721925	2660260629
5739	08:58:12.382	00:00:05.738	344	-1024	-768	-1	-1	-1	-1	4	-1024	-768	-1	-1	-1	-1	4		0	0						Untertest2.avi	0	880	547	72	111				0	Content		-72	-111	5738592	2660277296
5755	08:58:12.398	00:00:05.755	345	-1024	-768	-1	-1	-1	-1	4	-1024	-768	-1	-1	-1	-1	4		0	0						Untertest2.avi	0	880	547	72	111				0	Content		-72	-111	5755178	2660293882
5772	08:58:12.415	00:00:05.772	346	-1024	-768	-1	-1	-1	-1	4	-1024	-768	-1	-1	-1	-1	4		0	0						Untertest2.avi	0	880	547	72	111				0	Content		-72	-111	5772372	2660311076
5790	08:58:12.433	00:00:05.789	347	-1024	-768	-1	-1	-1	-1	4	-1024	-768	-1	-1	-1	-1	4		0	0						Untertest2.avi	0	880	547	72	111				0	Content		-72	-111	5789746	2660328450
5807	08:58:12.450	00:00:05.806	348	-1024	-768	-1	-1	-1	-1	4	-1024	-768	-1	-1	-1	-1	4		0	0						Untertest2.avi	0	880	547	72	111				0	Content		-72	-111	5806993	2660345697
5822	08:58:12.465	00:00:05.821	349	-1024	-768	-1	-1	-1	-1	4	-1024	-768	-1	-1	-1	-1	4		0	0						Untertest2.avi	0	880	547	72	111				0	Content		-72	-111	5821794	2660360498
5839	08:58:12.482	00:00:05.838	350	-1024	-768	-1	-1	-1	-1	4	-1024	-768	-1	-1	-1	-1	4		0	0						Untertest2.avi	0	880	547	72	111				0	Content		-72	-111	5838542	2660377246
5855	08:58:12.498	00:00:05.855	351	-1024	-768	-1	-1	-1	-1	4	-1024	-768	-1	-1	-1	-1	4		0	0						Untertest2.avi	0	880	547	72	111				0	Content		-72	-111	5855166	2660393870
5872	08:58:12.515	00:00:05.871	352	-1024	-768	-1	-1	-1	-1	4	-1024	-768	-1	-1	-1	-1	4		0	0						Untertest2.avi	0	880	547	72	111				0	Content		-72	-111	5871790	2660410494
5889	08:58:12.532	00:00:05.888	353	-1024	-768	-1	-1	-1	-1	4	-1024	-768	-1	-1	-1	-1	4		0	0						Untertest2.avi	0	880	547	72	111				0	Content		-72	-111	5888540	2660427244
5905	08:58:12.548	00:00:05.905	354	-1024	-768	-1	-1	-1	-1	4	-1024	-768	-1	-1	-1	-1	4		0	0						Untertest2.avi	0	880	547	72	111				0	Content		-72	-111	5905163	2660443867
5922	08:58:12.565	00:00:05.922	355	-1024	-768	-1	-1	-1	-1	4	-1024	-768	-1	-1	-1	-1	4		0	0						Untertest2.avi	0	880	547	72	111				0	Content		-72	-111	5922231	2660460935
5940	08:58:12.583	00:00:05.939	356	-1024	-768	-1	-1	-1	-1	4	-1024	-768	-1	-1	-1	-1	4		0	0						Untertest2.avi	0	880	547	72	111				0	Content		-72	-111	5939604	2660478308
5957	08:58:12.600	00:00:05.956	357	-1024	-768	-1	-1	-1	-1	4	-1024	-768	-1	-1	-1	-1	4		0	0						Untertest2.avi	0	880	547	72	111				0	Content		-72	-111	5956851	2660495555
5972	08:58:12.615	00:00:05.971	358	-1024	-768	-1	-1	-1	-1	4	-1024	-768	-1	-1	-1	-1	4		0	0						Untertest2.avi	0	880	547	72	111				0	Content		-72	-111	5971783	2660510487
5988	08:58:12.631	00:00:05.988	359	-1024	-768	-1	-1	-1	-1	4	-1024	-768	-1	-1	-1	-1	4		0	0						Untertest2.avi	0	880	547	72	111				0	Content		-72	-111	5988407	2660527111
6005	08:58:12.648	00:00:06.005	360	-1024	-768	-1	-1	-1	-1	4	-1024	-768	-1	-1	-1	-1	4		0	0						Untertest2.avi	0	880	547	72	111				0	Content		-72	-111	6005154	2660543858
6022	08:58:12.665	00:00:06.021	361	-1024	-768	-1	-1	-1	-1	4	-1024	-768	-1	-1	-1	-1	4		0	0						Untertest2.avi	0	880	547	72	111				0	Content		-72	-111	6021776	2660560480
6038	08:58:12.681	00:00:06.038	362	-1024	-768	-1	-1	-1	-1	4	-1024	-768	-1	-1	-1	-1	4		0	0						Untertest2.avi	0	880	547	72	111				0	Content		-72	-111	6038398	2660577102
6055	08:58:12.698	00:00:06.055	363	-1024	-768	-1	-1	-1	-1	4	-1024	-768	-1	-1	-1	-1	4		0	0						Untertest2.avi	0	880	547	72	111				0	Content		-72	-111	6055066	2660593770
6072	08:58:12.715	00:00:06.071	364	-1024	-768	-1	-1	-1	-1	4	-1024	-768	-1	-1	-1	-1	4		0	0						Untertest2.avi	0	880	547	72	111				0	Content		-72	-111	6071647	2660610351
6089	08:58:12.732	00:00:06.088	365	-1024	-768	-1	-1	-1	-1	4	-1024	-768	-1	-1	-1	-1	4		0	0						Untertest2.avi	0	880	547	72	111				0	Content		-72	-111	6088842	2660627546
6106	08:58:12.749	00:00:06.106	366	-1024	-768	-1	-1	-1	-1	4	-1024	-768	-1	-1	-1	-1	4		0	0						Untertest2.avi	0	880	547	72	111				0	Content		-72	-111	6106212	2660644916
6123	08:58:12.766	00:00:06.123	367	-1024	-768	-1	-1	-1	-1	4	-1024	-768	-1	-1	-1	-1	4		0	0						Untertest2.avi	0	880	547	72	111				0	Content		-72	-111	6123468	2660662172
6138	08:58:12.781	00:00:06.138	368	-1024	-768	-1	-1	-1	-1	4	-1024	-768	-1	-1	-1	-1	4		0	0						Untertest2.avi	0	880	547	72	111				0	Content		-72	-111	6138265	2660676969
6155	08:58:12.798	00:00:06.155	369	-1024	-768	-1	-1	-1	-1	4	-1024	-768	-1	-1	-1	-1	4		0	0						Untertest2.avi	0	880	547	72	111				0	Content		-72	-111	6155017	2660693721
6172	08:58:12.815	00:00:06.171	370	-1024	-768	-1	-1	-1	-1	4	-1024	-768	-1	-1	-1	-1	4		0	0						Untertest2.avi	0	880	547	72	111				0	Content		-72	-111	6171637	2660710341
6188	08:58:12.831	00:00:06.188	371	-1024	-768	-1	-1	-1	-1	4	-1024	-768	-1	-1	-1	-1	4		0	0						Untertest2.avi	0	880	547	72	111				0	Content		-72	-111	6188262	2660726966
6205	08:58:12.848	00:00:06.204	372	-1024	-768	-1	-1	-1	-1	4	-1024	-768	-1	-1	-1	-1	4		0	0						Untertest2.avi	0	880	547	72	111				0	Content		-72	-111	6204886	2660743590
6222	08:58:12.865	00:00:06.221	373	-1024	-768	-1	-1	-1	-1	4	-1024	-768	-1	-1	-1	-1	4		0	0						Untertest2.avi	0	880	547	72	111				0	Content		-72	-111	6221513	2660760217
6239	08:58:12.882	00:00:06.238	374	-1024	-768	-1	-1	-1	-1	4	-1024	-768	-1	-1	-1	-1	4		0	0						Untertest2.avi	0	880	547	72	111				0	Content		-72	-111	6238706	2660777410
6256	08:58:12.899	00:00:06.256	375	-1024	-768	-1	-1	-1	-1	4	-1024	-768	-1	-1	-1	-1	4		0	0						Untertest2.avi	0	880	547	72	111				0	Content		-72	-111	6256079	2660794783
6273	08:58:12.916	00:00:06.273	376	-1024	-768	-1	-1	-1	-1	4	-1024	-768	-1	-1	-1	-1	4		0	0						Untertest2.avi	0	880	547	72	111				0	Content		-72	-111	6273325	2660812029
6288	08:58:12.931	00:00:06.288	377	-1024	-768	-1	-1	-1	-1	4	-1024	-768	-1	-1	-1	-1	4		0	0						Untertest2.avi	0	880	547	72	111				0	Content		-72	-111	6288254	2660826958
6305	08:58:12.948	00:00:06.304	378	-1024	-768	-1	-1	-1	-1	4	-1024	-768	-1	-1	-1	-1	4		0	0						Untertest2.avi	0	880	547	72	111				0	Content		-72	-111	6304874	2660843578
6322	08:58:12.965	00:00:06.321	379	-1024	-768	-1	-1	-1	-1	4	-1024	-768	-1	-1	-1	-1	4		0	0						Untertest2.avi	0	880	547	72	111				0	Content		-72	-111	6321623	2660860327
6338	08:58:12.981	00:00:06.338	380	-1024	-768	-1	-1	-1	-1	4	-1024	-768	-1	-1	-1	-1	4		0	0						Untertest2.avi	0	880	547	72	111				0	Content		-72	-111	6338247	2660876951
6355	08:58:12.998	00:00:06.354	381	-1024	-768	-1	-1	-1	-1	4	-1024	-768	-1	-1	-1	-1	4		0	0						Untertest2.avi	0	880	547	72	111				0	Content		-72	-111	6354877	2660893581
6371	08:58:13.014	00:00:06.371	382	-1024	-768	-1	-1	-1	-1	4	-1024	-768	-1	-1	-1	-1	4		0	0						Untertest2.avi	0	880	547	72	111				0	Content		-72	-111	6371497	2660910201
6389	08:58:13.032	00:00:06.388	383	-1024	-768	-1	-1	-1	-1	4	-1024	-768	-1	-1	-1	-1	4		0	0						Untertest2.avi	0	880	547	72	111				0	Content		-72	-111	6388565	2660927269
6406	08:58:13.049	00:00:06.405	384	-1024	-768	-1	-1	-1	-1	4	-1024	-768	-1	-1	-1	-1	4		0	0						Untertest2.avi	0	880	547	72	111				0	Content		-72	-111	6405939	2660944643
6423	08:58:13.066	00:00:06.423	385	-1024	-768	-1	-1	-1	-1	4	-1024	-768	-1	-1	-1	-1	4		0	0						Untertest2.avi	0	880	547	72	111				0	Content		-72	-111	6423309	2660962013
6438	08:58:13.081	00:00:06.438	386	-1024	-768	-1	-1	-1	-1	4	-1024	-768	-1	-1	-1	-1	4		0	0						Untertest2.avi	0	880	547	72	111				0	Content		-72	-111	6438116	2660976820
6455	08:58:13.098	00:00:06.454	387	-1024	-768	-1	-1	-1	-1	4	-1024	-768	-1	-1	-1	-1	4		0	0						Untertest2.avi	0	880	547	72	111				0	Content		-72	-111	6454741	2660993445
6471	08:58:13.114	00:00:06.471	388	-1024	-768	-1	-1	-1	-1	4	-1024	-768	-1	-1	-1	-1	4		0	0						Untertest2.avi	0	880	547	72	111				0	Content		-72	-111	6471486	2661010190
6488	08:58:13.131	00:00:06.488	389	-1024	-768	-1	-1	-1	-1	4	-1024	-768	-1	-1	-1	-1	4		0	0						Untertest2.avi	0	880	547	72	111				0	Content		-72	-111	6488108	2661026812
6505	08:58:13.148	00:00:06.504	390	-1024	-768	-1	-1	-1	-1	4	-1024	-768	-1	-1	-1	-1	4		0	0						Untertest2.avi	0	880	547	72	111				0	Content		-72	-111	6504731	2661043435
6521	08:58:13.164	00:00:06.521	391	-1024	-768	-1	-1	-1	-1	4	-1024	-768	-1	-1	-1	-1	4		0	0						Untertest2.avi	0	880	547	72	111				0	Content		-72	-111	6521399	2661060103
6538	08:58:13.181	00:00:06.537	392	-1024	-768	-1	-1	-1	-1	4	-1024	-768	-1	-1	-1	-1	4		0	0						Untertest2.avi	0	880	547	72	111				0	Content		-72	-111	6537974	2661076678
6555	08:58:13.198	00:00:06.554	393	629,564	434,1441	0,550475	0,4407105	604,7733	3,897429	1	565,3033	409,8406	0,5504212	0,4406968	604,7733	3,907558	3	11	630	434						Untertest2.avi	0	880	547	72	111	547	337	150	0	Content		558	323	6554717	2661093421
6571	08:58:13.214	00:00:06.571	394	644,0974	432,6141	0,5542862	0,4406976	604,4508	3,866397	0	598,6207	455,936	0,4322309	0,5009921	620,0221	3,794442	0	11	621	444						Untertest2.avi	0	880	547	72	111	547	337	150	0	Content		549	333	6571361	2661110065
6588	08:58:13.231	00:00:06.587	395	613,5333	458,821	0,5610858	0,4402824	581,9056	3,726513	0	600,68	436,6252	0,434503	0,4974348	620,0223	3,713443	0	11	607	448						Untertest2.avi	0	880	547	72	111	547	337	150	0	Content		535	337	6587973	2661126677
6605	08:58:13.248	00:00:06.604	396	644,4756	424,3152	0,5610679	0,4405897	604,879	3,865924	0	601,0913	451,4078	0,4372588	0,4944774	616,6335	3,764553	0	11	623	438						Untertest2.avi	0	880	547	72	111	547	337	150	0	Content		551	327	6604597	2661143301
6621	08:58:13.264	00:00:06.621	397	634,1772	464,2781	0,5675145	0,440549	581,4291	3,691334	0	599,6309	459,0602	0,4414086	0,49207	604,68	3,673872	0	11	617	462						Untertest2.avi	0	880	547	72	111	547	337	150	0	Content		545	351	6621355	2661160059
6638	08:58:13.281	00:00:06.637	398	639,9717	463,208	0,570121	0,4410643	581,2386	3,695154	0	603,7966	474,9873	0,4425924	0,4904433	607,6782	3,716258	0	11	622	469						Untertest2.avi	0	880	547	72	111	547	337	150	0	Content		550	358	6637972	2661176676
6655	08:58:13.298	00:00:06.654	399	634,5963	463,3094	0,5723225	0,441711	581,119	3,680815	0	616,7512	452,8863	0,4447403	0,4892249	603,9714	3,624145	0	11	626	458						Untertest2.avi	0	880	547	72	111	547	337	150	0	Content		554	347	6654594	2661193298
6671	08:58:13.314	00:00:06.671	400	626,9879	469,1226	0,5740212	0,4421731	581,0997	3,673657	0	608,7648	459,929	0,4458993	0,4882753	603,7233	3,646229	0	11	618	465						Untertest2.avi	0	880	547	72	111	547	337	150	0	Content		546	354	6671219	2661209923
6688	08:58:13.331	00:00:06.687	401	617,4753	446,535	0,5756574	0,4426907	580,9033	3,642367	0	600,2106	450,5803	0,4471885	0,4876488	603,4706	3,601701	0	11	609	449						Untertest2.avi	0	880	547	72	111	547	337	150	0	Content		537	338	6687968	2661226672
6705	08:58:13.348	00:00:06.704	402	569,6101	393,8741	0,5772807	0,4432088	581,0024	3,556383	0	532,4253	417,0739	0,4486231	0,4874503	603,3854	3,604451	0	12	551	405						Untertest2.avi	0	880	547	72	111	451	289	450	0	Content		479	294	6704594	2661243298
6721	08:58:13.364	00:00:06.721	403	556,1845	399,6151	0,5780666	0,4442099	580,9504	3,549248	0	540,6455	383,8515	0,4458863	0,4878891	620,8686	3,638962	0	12	548	392						Untertest2.avi	0	880	547	72	111	451	289	450	0	Content		476	281	6721216	2661259920
6738	08:58:13.381	00:00:06.737	404	551,7135	380,398	0,5785107	0,445204	581,025	3,452842	0	549,2346	402,6765	0,4493006	0,488408	603,4293	3,489261	0	12	550	392						Untertest2.avi	0	880	547	72	111	451	289	450	0	Content		478	281	6737842	2661276546
6755	08:58:13.398	00:00:06.754	405	547,236	417,4357	0,5787786	0,4462524	581,0781	3,518787	0	544,5139	367,1154	0,4494202	0,4891252	603,4821	3,365415	0	12	546	392						Untertest2.avi	0	880	547	72	111	451	289	450	0	Content		474	281	6754590	2661293294
6771	08:58:13.414	00:00:06.771	406	540,0491	391,2126	0,5789613	0,4474237	581,0784	3,462394	0	554,9286	328,3805	0,4494507	0,4899567	603,4409	3,190013	0	12	547	360						Untertest2.avi	0	880	547	72	111	451	289	450	0	Content		475	249	6771216	2661309920
6788	08:58:13.431	00:00:06.787	407	529,9902	401,6115	0,5789492	0,4486088	581,194	3,375386	0	528,3714	390,8799	0,4494131	0,4906957	603,3572	3,367266	0	12	529	396						Untertest2.avi	0	880	547	72	111	451	289	450	0	Content		457	285	6787840	2661326544
6804	08:58:13.447	00:00:06.804	408	527,0269	398,2956	0,579107	0,4496768	581,3484	3,353512	0	534,4683	393,6646	0,4494457	0,4913067	603,2211	3,318351	0	12	531	396						Untertest2.avi	0	880	547	72	111	451	289	450	0	Content		459	285	6804462	2661343166
6821	08:58:13.464	00:00:06.821	409	522,307	412,4401	0,5792401	0,4501123	581,1658	3,332373	0	521,1843	409,6425	0,4494495	0,4913339	603,2016	3,272844	0	12	522	411						Untertest2.avi	0	880	547	72	111	451	289	450	0	Content		450	300	6821212	2661359916
6838	08:58:13.481	00:00:06.837	410	523,303	419,8217	0,5794711	0,4498307	581,3571	3,287335	0	531,215	388,9302	0,4494494	0,4909391	603,34	3,241298	0	12	527	404						Untertest2.avi	0	880	547	72	111	451	289	450	0	Content		455	293	6837836	2661376540
6854	08:58:13.497	00:00:06.854	411	518,5123	401,2078	0,5796874	0,4489031	581,3837	3,247496	0	513,4321	397,2864	0,4495261	0,4899236	603,4135	3,22607	0	12	516	399						Untertest2.avi	0	880	547	72	111	451	289	450	0	Content		444	288	6854459	2661393163
6871	08:58:13.514	00:00:06.871	412	516,5326	407,5482	0,5800529	0,4473067	581,6912	3,245439	0	528,8002	383,3166	0,4497433	0,4884705	603,9586	3,180457	0	12	523	395						Untertest2.avi	0	880	547	72	111	451	289	450	0	Content		451	284	6871083	2661409787
6888	08:58:13.531	00:00:06.887	413	518,7847	413,2657	0,5804737	0,4456825	581,7282	3,213934	0	521,3908	396,9182	0,4499936	0,486967	603,4606	3,200128	0	12	520	405						Untertest2.avi	0	880	547	72	111	451	289	450	0	Content		448	294	6887833	2661426537
6904	08:58:13.547	00:00:06.904	414	528,0092	405,5646	0,5809287	0,4440778	581,8479	3,180448	0	523,4509	415,4088	0,4502926	0,4854871	603,8181	3,177071	0	12	526	410						Untertest2.avi	0	880	547	72	111	451	289	450	0	Content		454	299	6904458	2661443162
6921	08:58:13.564	00:00:06.921	415	531,1768	409,6998	0,5813965	0,4426116	581,9028	3,15379	0	524,2076	392,6026	0,4505712	0,484155	603,5804	3,111599	0	12	528	401						Untertest2.avi	0	880	547	72	111	451	289	450	0	Content		456	290	6921080	2661459784
6938	08:58:13.581	00:00:06.937	416	521,7037	411,103	0,5819001	0,4416314	581,9386	3,15789	0	529,0754	389,6165	0,4509193	0,4831013	603,2918	3,110563	0	12	525	400						Untertest2.avi	0	880	547	72	111	451	289	450	0	Content		453	289	6937704	2661476408
6954	08:58:13.597	00:00:06.954	417	518,6	416,3633	0,5823821	0,4408522	581,9974	3,157447	0	525,5834	389,2365	0,4511783	0,4822665	603,6078	3,132852	0	12	522	403						Untertest2.avi	0	880	547	72	111	451	289	450	0	Content		450	292	6954453	2661493157
6971	08:58:13.614	00:00:06.971	418	517,8612	416,8531	0,5827678	0,4403248	582,1549	3,156225	0	520,1199	383,0786	0,4514591	0,4814841	603,2963	3,098021	0	12	519	400						Untertest2.avi	0	880	547	72	111	451	289	450	0	Content		447	289	6971077	2661509781
6988	08:58:13.631	00:00:06.987	419	516,5274	393,5927	0,5830548	0,4400172	581,9756	3,078758	0	526,1035	387,6165	0,4516809	0,4807111	603,7203	3,077943	0	12	521	391						Untertest2.avi	0	880	547	72	111	451	289	450	0	Content		449	280	6987699	2661526403
7004	08:58:13.647	00:00:07.004	420	521,7002	409,085	0,5833712	0,4396953	582,0543	3,104511	0	524,8173	394,0191	0,4518882	0,4800306	603,4268	3,069286	0	12	523	402						Untertest2.avi	0	880	547	72	111	451	289	450	0	Content		451	291	7004336	2661543040
7021	08:58:13.664	00:00:07.021	421	517,542	406,6918	0,583514	0,4393933	581,9918	3,103705	0	527,965	379,2607	0,4519567	0,4795529	603,3978	3,026279	0	12	523	393						Untertest2.avi	0	880	547	72	111	451	289	450	0	Content		451	282	7021076	2661559780
7038	08:58:13.681	00:00:07.037	422	516,2787	403,1707	0,5836291	0,4392678	582,1619	3,091962	0	510,5089	391,583	0,4520364	0,4791206	603,6194	3,059294	0	12	513	397						Untertest2.avi	0	880	547	72	111	451	289	450	0	Content		441	286	7037699	2661576403
7054	08:58:13.697	00:00:07.054	423	515,0734	408,8609	0,5837685	0,4392278	582,3228	3,111471	0	515,3857	398,3618	0,4521136	0,478903	603,7384	3,070032	0	12	515	404						Untertest2.avi	0	880	547	72	111	451	289	450	0	Content		443	293	7054336	2661593040
7071	08:58:13.714	00:00:07.070	424	519,7059	414,1757	0,5838407	0,4392015	582,2936	3,095108	0	518,2449	395,1983	0,452186	0,4787385	603,7898	3,069045	0	12	519	405						Untertest2.avi	0	880	547	72	111	451	289	450	0	Content		447	294	7070946	2661609650
7088	08:58:13.731	00:00:07.087	425	516,9609	418,8945	0,5838627	0,439159	582,2923	3,105792	0	520,5966	396,7864	0,4521991	0,4785296	603,8261	3,058719	0	12	519	408						Untertest2.avi	0	880	547	72	111	451	289	450	0	Content		447	297	7087695	2661626399
7104	08:58:13.747	00:00:07.104	426	524,1254	398,6328	0,5838632	0,4390774	582,348	3,073007	0	531,3729	394,8126	0,4521771	0,4783455	603,864	3,035173	0	12	528	397						Untertest2.avi	0	880	547	72	111	451	289	450	0	Content		456	286	7104334	2661643038
7121	08:58:13.764	00:00:07.120	427	528,6163	404,011	0,583847	0,4388902	582,4498	3,07866	0	522,9317	392,0135	0,4521466	0,4781209	603,9941	3,048234	0	12	526	398						Untertest2.avi	0	880	547	72	111	451	289	450	0	Content		454	287	7120942	2661659646
7138	08:58:13.781	00:00:07.137	428	514,1712	427,5419	0,583765	0,4390919	582,5723	3,100951	0	524,4893	411,0469	0,4521265	0,4783172	604,044	3,047097	0	12	519	419						Untertest2.avi	0	880	547	72	111	451	289	450	0	Content		447	308	7137661	2661676365
7154	08:58:13.797	00:00:07.154	429	518,4316	520,3164	0,5833692	0,4406282	582,3605	3,093082	0	507,7839	532,2013	0,4523079	0,4795658	603,6906	3,131333	0	13	513	526						Untertest2.avi	0	880	547	72	111	498	633	333	0	Content		441	415	7154426	2661693130
7171	08:58:13.814	00:00:07.171	430	522,4572	633,7813	0,5830095	0,4419504	582,2416	3,10858	0	524,1752	620,3463	0,452363	0,4809918	603,4217	3,106952	0	13	523	627						Untertest2.avi	0	880	547	72	111	498	633	333	0	Content		451	516	7171034	2661709738
7188	08:58:13.831	00:00:07.187	431	564,5195	702,5358	0,5826194	0,443193	582,4177	3,096242	0	546,1375	706,0427	0,45225	0,4820987	603,8485	3,112094	0	13	555	704						Untertest2.avi	0	880	547	72	111	498	633	333	0	Content		483	593	7187659	2661726363
7204	08:58:13.847	00:00:07.204	432	549,4882	742,8978	0,582531	0,4439833	582,2989	3,115779	0	546,7079	754,2917	0,4522917	0,4829894	603,7784	3,093003	0	13	548	749						Untertest2.avi	0	880	547	72	111	498	633	333	0	Content		476	638	7204419	2661743123
7221	08:58:13.864	00:00:07.221	433	549,7374	748,3583	0,5825642	0,444462	582,4131	3,114092	0	543,4713	753,7209	0,4522112	0,4836454	604,0002	3,099067	0	13	547	751						Untertest2.avi	0	880	547	72	111	498	633	333	0	Content		475	640	7221033	2661759737
7238	08:58:13.881	00:00:07.237	434	548,9802	754,3732	0,5825276	0,4452434	582,3442	3,111075	0	537,9777	754,1316	0,4520333	0,484452	603,837	3,091326	0	13	543	754						Untertest2.avi	0	880	547	72	111	498	633	333	0	Content		471	643	7237660	2661776364
7254	08:58:13.897	00:00:07.254	435	538,1171	735,2397	0,5824305	0,4462243	582,525	3,119686	0	556,8931	747,7305	0,4518872	0,4853506	603,7189	3,090873	0	13	548	741						Untertest2.avi	0	880	547	72	111	498	633	333	0	Content		476	630	7254281	2661792985
7271	08:58:13.914	00:00:07.270	436	576,4275	736,9965	0,5825012	0,4471419	582,6519	3,190675	0	576,0093	742,8107	0,4517736	0,4863374	604,0764	3,166865	0	13	576	740						Untertest2.avi	0	880	547	72	111	498	633	333	0	Content		504	629	7270907	2661809611
7288	08:58:13.931	00:00:07.287	437	570,785	739,2599	0,582399	0,4478775	582,7156	3,151072	0	559,8369	757,4284	0,4516189	0,4871471	604,0359	3,171269	0	13	565	748						Untertest2.avi	0	880	547	72	111	498	633	333	0	Content		493	637	7287655	2661826359
7304	08:58:13.947	00:00:07.304	438	587,1749	744,6402	0,5822703	0,4484731	582,7632	3,161539	0	556,9936	754,3808	0,449059	0,4880069	617,4539	3,235623	0	13	572	750						Untertest2.avi	0	880	547	72	111	498	633	333	0	Content		500	639	7304281	2661842985
7321	08:58:13.964	00:00:07.320	439	591,4093	736,72	0,5821167	0,4490083	582,8765	3,146239	0	570,9188	748,4457	0,451241	0,4886089	604,2896	3,167444	0	13	581	743						Untertest2.avi	0	880	547	72	111	498	633	333	0	Content		509	632	7320904	2661859608
7338	08:58:13.981	00:00:07.337	440	581,7672	737,7019	0,586642	0,4490258	606,7627	3,290912	0	577,9142	735,2068	0,4497669	0,4894081	611,4251	3,168118	0	13	580	736						Untertest2.avi	0	880	547	72	111	498	633	333	0	Content		508	625	7337654	2661876358
7354	08:58:13.997	00:00:07.354	441	572,3522	744,5154	0,5817369	0,4495545	583,1653	3,159262	0	574,1022	749,8856	0,4508352	0,4897394	604,3137	3,166568	0	13	573	747						Untertest2.avi	0	880	547	72	111	498	633	333	0	Content		501	636	7354276	2661892980
7371	08:58:14.014	00:00:07.370	442	588,9336	745,7109	0,5815179	0,4496984	583,238	3,173525	0	558,6638	748,0012	0,4506417	0,4901402	604,3683	3,184132	0	13	574	747						Untertest2.avi	0	880	547	72	111	498	633	333	0	Content		502	636	7370903	2661909607
7388	08:58:14.031	00:00:07.387	443	575,8032	743,7203	0,581331	0,4497661	583,398	3,173138	0	572,0512	737,2507	0,4524187	0,4903156	618,4055	3,22575	0	13	574	740						Untertest2.avi	0	880	547	72	111	498	633	333	0	Content		502	629	7387525	2661926229
7404	08:58:14.047	00:00:07.404	444	576,7956	744,3396	0,5811333	0,4498882	583,6017	3,186882	0	558,5139	746,6434	0,4502018	0,4907376	604,6268	3,19173	0	13	568	745						Untertest2.avi	0	880	547	72	111	498	633	333	0	Content		496	634	7404273	2661942977
7421	08:58:14.064	00:00:07.420	445	579,4396	741,2856	0,5809349	0,4499304	583,7003	3,201182	0	560,8012	746,3983	0,4499661	0,4909367	604,9526	3,173687	0	13	570	744						Untertest2.avi	0	880	547	72	111	498	633	333	0	Content		498	633	7420898	2661959602
7438	08:58:14.081	00:00:07.437	446	582,6058	748,3335	0,5807163	0,4499212	583,8372	3,215806	0	569,3241	737,5338	0,4497734	0,4910109	604,9313	3,199739	0	13	576	743						Untertest2.avi	0	880	547	72	111	498	633	333	0	Content		504	632	7437521	2661976225
7454	08:58:14.097	00:00:07.454	447	582,0432	750,6981	0,5804344	0,4498445	583,9505	3,201142	0	574,5735	749,5068	0,4494874	0,4910103	605,265	3,208614	0	13	578	750						Untertest2.avi	0	880	547	72	111	498	633	333	0	Content		506	639	7454148	2661992852
7471	08:58:14.114	00:00:07.470	448	582,7576	751,27	0,5801961	0,4496276	584,1749	3,210968	0	577,1246	752,6066	0,449297	0,4908774	605,1307	3,213069	0	13	580	752						Untertest2.avi	0	880	547	72	111	498	633	333	0	Content		508	641	7470896	2662009600
7488	08:58:14.131	00:00:07.487	449	475,1725	715,145	0,5811046	0,4486935	584,5316	3,243914	0	428,803	703,7296	0,4507816	0,4902543	605,3377	3,224582	0	14	452	709						Untertest2.avi	0	880	547	72	111	120	520	283	0	Content		380	598	7487520	2662026224
7504	08:58:14.147	00:00:07.504	450	314,2139	661,0635	0,5824587	0,447829	584,9623	3,198506	0	259,2164	669,8619	0,4523985	0,4897047	605,8909	3,175797	0	14	287	665						Untertest2.avi	0	880	547	72	111	120	520	283	0	Content		215	554	7504144	2662042848
7521	08:58:14.164	00:00:07.520	451	208,372	646,2245	0,5831487	0,4477256	585,2043	3,204428	0	173,8892	641,6559	0,4529383	0,4894397	605,8773	3,195589	0	14	191	644						Untertest2.avi	0	880	547	72	111	120	520	283	0	Content		119	533	7520770	2662059474
7538	08:58:14.181	00:00:07.537	452	183,0883	630,8967	0,5830495	0,4478948	585,3598	3,210926	0	169,926	627,1808	0,4525995	0,4893535	606,1823	3,213765	0	14	177	629						Untertest2.avi	0	880	547	72	111	120	520	283	0	Content		105	518	7537518	2662076222
7554	08:58:14.197	00:00:07.554	453	198,2469	621,8788	0,5829276	0,4482512	585,3895	3,244089	0	186,5579	634,5516	0,4523772	0,4894547	606,102	3,244985	0	14	192	628						Untertest2.avi	0	880	547	72	111	120	520	283	0	Content		120	517	7554144	2662092848
7571	08:58:14.214	00:00:07.570	454	204,4851	634,9868	0,5829009	0,4485196	585,452	3,285925	0	172,8507	634,1362	0,4522801	0,4895923	606,0996	3,209549	0	14	189	635						Untertest2.avi	0	880	547	72	111	120	520	283	0	Content		117	524	7570769	2662109473
7587	08:58:14.230	00:00:07.587	455	196,2492	632,2285	0,5829001	0,4488199	585,682	3,28171	0	189,6576	625,3298	0,452157	0,4896023	606,4654	3,27461	0	14	193	629						Untertest2.avi	0	880	547	72	111	120	520	283	0	Content		121	518	7587398	2662126102
7604	08:58:14.247	00:00:07.604	456	203,4142	634,639	0,5828694	0,4491225	585,6586	3,286214	0	184,3656	633,2719	0,4520763	0,489732	606,451	3,279485	0	14	194	634						Untertest2.avi	0	880	547	72	111	120	520	283	0	Content		122	523	7604143	2662142847
7621	08:58:14.264	00:00:07.620	457	209,6596	630,8232	0,5828239	0,4493317	585,7876	3,331846	0	174,4957	625,0923	0,4520205	0,489809	606,4231	3,260084	0	14	192	628						Untertest2.avi	0	880	547	72	111	120	520	283	0	Content		120	517	7620768	2662159472
7637	08:58:14.280	00:00:07.637	458	206,9216	635,0565	0,5828098	0,4494764	585,8923	3,309924	0	187,8065	630,9496	0,4519655	0,489781	606,5192	3,315857	0	14	197	633						Untertest2.avi	0	880	547	72	111	120	520	283	0	Content		125	522	7637394	2662176098
7654	08:58:14.297	00:00:07.654	459	208,53	629,9944	0,5828374	0,4495836	585,9448	3,355622	0	181,7523	631,3193	0,4519497	0,4896408	606,6263	3,314031	0	14	195	631						Untertest2.avi	0	880	547	72	111	120	520	283	0	Content		123	520	7654016	2662192720
7671	08:58:14.314	00:00:07.670	460	218,0853	634,3647	0,5829007	0,4496022	585,9579	3,370124	0	177,2133	635,1462	0,451976	0,4893686	606,7533	3,340986	0	14	198	635						Untertest2.avi	0	880	547	72	111	120	520	283	0	Content		126	524	7670764	2662209468
7687	08:58:14.330	00:00:07.687	461	210,4699	633,8353	0,5829695	0,4495187	585,9745	3,343527	0	179,3486	628,6163	0,4520076	0,4889758	606,8238	3,310554	0	14	195	631						Untertest2.avi	0	880	547	72	111	120	520	283	0	Content		123	520	7687393	2662226097
7704	08:58:14.347	00:00:07.704	462	204,5608	627,5823	0,5830863	0,449285	586,0242	3,337889	0	175,5873	630,9318	0,452071	0,4884535	606,9823	3,325263	0	14	190	629						Untertest2.avi	0	880	547	72	111	120	520	283	0	Content		118	518	7704014	2662242718
7721	08:58:14.364	00:00:07.720	463	203,8119	632,8817	0,5831718	0,4490252	586,1312	3,362128	0	165,9728	629,8802	0,4503054	0,4878973	617,4604	3,367195	0	14	185	631						Untertest2.avi	0	880	547	72	111	120	520	283	0	Content		113	520	7720640	2662259344
7737	08:58:14.380	00:00:07.737	464	201,6325	636,251	0,5832506	0,4485981	586,1515	3,356381	0	173,9448	619,4124	0,4522426	0,4871598	607,0711	3,327838	0	14	188	628						Untertest2.avi	0	880	547	72	111	120	520	283	0	Content		116	517	7737389	2662276093
7754	08:58:14.397	00:00:07.754	465	204,3011	633,4649	0,5830793	0,4480486	586,1145	3,351257	0	179,3972	631,114	0,4521284	0,4862636	607,1058	3,328361	0	14	192	632						Untertest2.avi	0	880	547	72	111	120	520	283	0	Content		120	521	7754013	2662292717
7771	08:58:14.414	00:00:07.770	466	385,2648	597,2211	0,5811352	0,4465269	586,2152	3,413753	0	367,5208	590,4688	0,4503427	0,4844188	607,3104	3,36677	0	15	376	594						Untertest2.avi	0	880	547	72	111	628	348	316	0	Content		304	483	7770637	2662309341
7787	08:58:14.430	00:00:07.787	467	581,4849	529,0948	0,5788744	0,4450294	586,3928	3,395517	0	567,2266	528,5778	0,4483036	0,4823526	607,5399	3,383376	0	15	574	529						Untertest2.avi	0	880	547	72	111	628	348	316	0	Content		502	418	7787262	2662325966
7804	08:58:14.447	00:00:07.804	468	688,0499	482,1848	0,5775414	0,4440396	586,5274	3,417679	0	703,5648	486,9839	0,4471336	0,4810239	607,8517	3,372224	0	15	696	485						Untertest2.avi	0	880	547	72	111	628	348	316	0	Content		624	374	7804012	2662342716
7821	08:58:14.464	00:00:07.820	469	712,5852	464,195	0,5771304	0,4433943	586,4726	3,311439	0	710,2075	463,4103	0,446757	0,4801925	607,8108	3,369519	0	15	711	464						Untertest2.avi	0	880	547	72	111	628	348	316	0	Content		639	353	7820636	2662359340
7837	08:58:14.480	00:00:07.837	470	702,342	472,7409	0,5771071	0,4428196	586,5331	3,41482	0	703,8647	464,0708	0,4466371	0,4795226	607,9234	3,369006	0	15	703	468						Untertest2.avi	0	880	547	72	111	628	348	316	0	Content		631	357	7837260	2662375964
7854	08:58:14.497	00:00:07.853	471	680,0159	460,6557	0,5769041	0,4420448	586,4769	3,340473	0	679,7221	451,9749	0,4464265	0,4787571	608,1745	3,323201	0	15	680	456						Untertest2.avi	0	880	547	72	111	628	348	316	0	Content		608	345	7853883	2662392587
7871	08:58:14.514	00:00:07.870	472	686,9504	463,2466	0,5769826	0,4413682	586,3095	3,291749	0	666,416	458,3164	0,44646	0,4780937	608,2723	3,309852	0	15	677	461						Untertest2.avi	0	880	547	72	111	628	348	316	0	Content		605	350	7870633	2662409337
7887	08:58:14.530	00:00:07.887	473	668,2727	459,9395	0,5771407	0,4406746	586,4264	3,312069	0	682,5583	454,3193	0,4466225	0,4774675	607,9102	3,281165	0	15	675	457						Untertest2.avi	0	880	547	72	111	628	348	316	0	Content		603	346	7887259	2662425963
7904	08:58:14.547	00:00:07.903	474	684,5337	456,0679	0,5774451	0,4396261	586,4658	3,273485	0	675,7607	451,5325	0,4467758	0,4765828	607,9493	3,274525	0	15	680	454						Untertest2.avi	0	880	547	72	111	628	348	316	0	Content		608	343	7903882	2662442586
7921	08:58:14.564	00:00:07.920	475	686,9011	452,2938	0,5778599	0,4390584	586,4492	3,268005	0	680,0005	460,7047	0,44716	0,4761123	607,9043	3,256475	0	15	683	456						Untertest2.avi	0	880	547	72	111	628	348	316	0	Content		611	345	7920507	2662459211
7937	08:58:14.580	00:00:07.937	476	705,6935	448,8775	0,5785339	0,4387043	586,3747	3,279659	0	693,9257	467,6998	0,447612	0,4758275	607,7942	3,335758	0	15	700	458						Untertest2.avi	0	880	547	72	111	628	348	316	0	Content		628	347	7937256	2662475960
7954	08:58:14.597	00:00:07.953	477	704,8528	455,8221	0,5790897	0,4384531	586,2604	3,318527	0	698,9261	457,6037	0,4480864	0,4755464	607,6353	3,305088	0	15	702	457						Untertest2.avi	0	880	547	72	111	628	348	316	0	Content		630	346	7953882	2662492586
7971	08:58:14.614	00:00:07.970	478	703,3444	471,4449	0,579753	0,4381577	586,195	3,318142	0	708,3361	470,0468	0,4486527	0,4751788	607,5818	3,321524	0	15	706	471						Untertest2.avi	0	880	547	72	111	628	348	316	0	Content		634	360	7970509	2662509213
7987	08:58:14.630	00:00:07.987	479	704,5842	461,0365	0,5805289	0,4378649	586,0124	3,283836	0	696,9409	440,9637	0,4492998	0,4747598	607,5212	3,244977	0	15	701	451						Untertest2.avi	0	880	547	72	111	628	348	316	0	Content		629	340	7987133	2662525837
8004	08:58:14.647	00:00:08.003	480	698,767	464,9732	0,5813814	0,4374961	585,8381	3,283396	0	700,3782	470,3873	0,450126	0,4741767	607,2131	3,305271	0	15	700	468						Untertest2.avi	0	880	547	72	111	628	348	316	0	Content		628	357	8003883	2662542587
8021	08:58:14.664	00:00:08.020	481	701,1512	476,259	0,5822838	0,4371164	585,6949	3,301003	0	710,5074	465,6774	0,4509753	0,4735775	606,9298	3,280681	0	15	706	471						Untertest2.avi	0	880	547	72	111	628	348	316	0	Content		634	360	8020505	2662559209
8037	08:58:14.680	00:00:08.037	482	710,8571	437,4528	0,5832004	0,4368507	585,3362	3,183736	0	704,093	459,5097	0,4518914	0,473038	606,8163	3,26449	0	15	707	448						Untertest2.avi	0	880	547	72	111	628	348	316	0	Content		635	337	8037129	2662575833
8054	08:58:14.697	00:00:08.053	483	705,4733	455,5638	0,5841979	0,4367216	585,1241	3,226805	0	689,6881	469,7199	0,4528749	0,4726444	606,6131	3,262464	0	15	698	463						Untertest2.avi	0	880	547	72	111	628	348	316	0	Content		626	352	8053879	2662592583
8071	08:58:14.714	00:00:08.070	484	750,1525	415,4279	0,5846276	0,4363172	584,9256	3,174603	0	763,2531	357,0842	0,4536119	0,4719343	606,4972	3,010581	0	15	757	386						Untertest2.avi	0	880	547	72	111	628	348	316	0	Content		685	275	8070504	2662609208
8087	08:58:14.730	00:00:08.087	485	848,0336	340,0716	0,5842327	0,4354407	585,0396	3,139436	0	854,6617	301,2541	0,4540055	0,4704685	606,7631	3,161506	0	16	851	321						Untertest2.avi	0	880	547	72	111	830	114	216	0	Content		779	210	8087128	2662625832
8104	08:58:14.747	00:00:08.103	486	893,002	234,654	0,5850025	0,4359252	584,6243	3,101893	0	915,1171	226,1287	0,4548368	0,4702105	606,3538	3,146946	0	16	904	230						Untertest2.avi	0	880	547	72	111	830	114	216	0	Content		832	119	8103753	2662642457
8121	08:58:14.764	00:00:08.120	487	891,2228	249,4179	0,5864053	0,4376486	584,1993	3,128445	0	903,7397	211,9973	0,4558547	0,4710095	606,1668	3,114715	0	16	897	231						Untertest2.avi	0	880	547	72	111	830	114	216	0	Content		825	120	8120501	2662659205
8137	08:58:14.780	00:00:08.137	488	896,8454	237,9082	0,588017	0,4395365	583,5766	3,077346	0	912,1329	210,2953	0,4572399	0,471258	605,7595	3,094512	0	16	904	224						Untertest2.avi	0	880	547	72	111	830	114	216	0	Content		832	113	8137126	2662675830
8154	08:58:14.797	00:00:08.153	489	897,8187	238,6477	0,5900029	0,4410754	582,9246	3,031122	0	906,1564	228,7754	0,4588663	0,4708827	605,1845	3,100849	0	16	902	234						Untertest2.avi	0	880	547	72	111	830	114	216	0	Content		830	123	8153750	2662692454
8170	08:58:14.813	00:00:08.170	490	932,6718	209,9222	0,59237	0,442387	582,2291	3,027466	0	924,6279	191,507	0,4608026	0,4701042	604,2866	3,025357	0	16	929	201						Untertest2.avi	0	880	547	72	111	830	114	216	0	Content		857	90	8170373	2662709077
8187	08:58:14.830	00:00:08.187	491	906,1609	222,3485	0,5946814	0,443122	581,7104	3,090312	0	932,5653	183,2089	0,4627573	0,4689255	603,6821	2,947954	0	16	919	203						Untertest2.avi	0	880	547	72	111	830	114	216	0	Content		847	92	8187123	2662725827
8204	08:58:14.847	00:00:08.203	492	919,5825	217,5296	0,596819	0,4431006	581,037	3,056967	0	919,0376	229,0408	0,4646466	0,4672479	603,1301	3,0231	0	16	919	223						Untertest2.avi	0	880	547	72	111	830	114	216	0	Content		847	112	8203747	2662742451
8220	08:58:14.863	00:00:08.220	493	889,6409	232,1084	0,5987474	0,4422777	580,6517	3,041431	0	916,174	213,8146	0,4665073	0,4651383	602,5981	3,032541	0	16	903	223						Untertest2.avi	0	880	547	72	111	830	114	216	0	Content		831	112	8220371	2662759075
8237	08:58:14.880	00:00:08.236	494	883,4288	231,1086	0,6007499	0,4406562	580,2728	3,034201	0	897,2494	236,513	0,4683376	0,4625715	602,1593	3,060306	0	16	890	234						Untertest2.avi	0	880	547	72	111	830	114	216	0	Content		818	123	8236995	2662775699
8254	08:58:14.897	00:00:08.253	495	889,9365	231,6542	0,6026272	0,4386185	579,9977	3,029783	0	913,7521	218,1528	0,4700842	0,4597227	602,321	3,027226	0	16	902	225						Untertest2.avi	0	880	547	72	111	830	114	216	0	Content		830	114	8253744	2662792448
8270	08:58:14.913	00:00:08.270	496	888,7971	240,7977	0,6043291	0,4367291	579,3656	3,027421	0	905,8084	227,3527	0,4717743	0,4567475	601,6946	3,023268	0	16	897	234						Untertest2.avi	0	880	547	72	111	830	114	216	0	Content		825	123	8270370	2662809074
8287	08:58:14.930	00:00:08.286	497	896,5679	236,2554	0,6060529	0,4350589	578,996	3,027494	0	894,6506	214,9675	0,4733595	0,4539242	601,4775	3,060424	0	16	896	226						Untertest2.avi	0	880	547	72	111	830	114	216	0	Content		824	115	8286994	2662825698
8304	08:58:14.947	00:00:08.303	498	942,4689	140,6135	0,6074489	0,4327954	578,947	3,01122	0	967,4951	113,6418	0,475226	0,4503036	601,3911	2,996321	0	17	955	127						Untertest2.avi	0	880	547	72	111	908	-111	316	0	Content		883	16	8303621	2662842325
8320	08:58:14.963	00:00:08.320	499	958,7355	26,01896	0,6091145	0,4309736	578,7469	2,995448	0	986,4833	-3,119381	0,477033	0,4471066	601,0621	2,993321	0	17	973	11						Untertest2.avi	0	880	547	72	111	908	-111	316	0	Content		901	-100	8320370	2662859074
8337	08:58:14.980	00:00:08.336	500	959,5222	6,55174	0,6107771	0,4300995	578,0717	2,973231	0	976,34	-6,951741	0,4783381	0,4452689	600,6841	2,989043	0	17	968	0						Untertest2.avi	0	880	547	72	111	908	-111	316	0	Content		896	-111	8336992	2662875696
8354	08:58:14.997	00:00:08.353	501	956,031	7,371086	0,6121373	0,4292657	577,7073	3,007726	0	991,895	-9,966051	0,4794185	0,4439288	600,178	2,993763	0	17	974	-1						Untertest2.avi	0	880	547	72	111	908	-111	316	0	Content		902	-112	8353617	2662892321
8370	08:58:15.013	00:00:08.370	502	950,354	13,05107	0,6131948	0,4284711	577,3045	3,024681	0	984,8699	-4,219508	0,4803787	0,4427616	599,9231	3,029069	0	17	968	4						Untertest2.avi	0	880	547	72	111	908	-111	316	0	Content		896	-107	8370241	2662908945
8387	08:58:15.030	00:00:08.386	503	973,5154	4,412209	0,6141487	0,4276969	576,8213	2,978669	0	989,0217	-4,160975	0,4810411	0,441872	599,0399	2,999074	0	17	981	0						Untertest2.avi	0	880	547	72	111	908	-111	316	0	Content		909	-111	8386990	2662925694
8404	08:58:15.047	00:00:08.403	504	977,049	7,771549	0,6147109	0,4271262	576,4191	3,019409	0	989,6448	-2,112906	0,481515	0,4415208	598,8398	3,011351	0	17	983	3						Untertest2.avi	0	880	547	72	111	908	-111	316	0	Content		911	-108	8403617	2662942321
8420	08:58:15.063	00:00:08.420	505	995,7548	-45,4886	0,6184523	0,4262848	592,2786	3,092589	0	986,2676	-6,497161	0,4817052	0,4415476	598,8216	3,028297	0	17	991	-26						Untertest2.avi	0	880	547	72	111	908	-111	316	0	Content		919	-137	8420246	2662958950
8437	08:58:15.080	00:00:08.436	506	970,5957	15,32196	0,6150795	0,4266486	575,8239	3,034819	0	988,2175	1,587496	0,4817016	0,4418071	598,3749	3,019062	0	17	979	8						Untertest2.avi	0	880	547	72	111	908	-111	316	0	Content		907	-103	8436866	2662975570
8454	08:58:15.097	00:00:08.453	507	979,9713	0,974442	0,6151581	0,426803	575,5485	3,026202	0	990,4872	-5,752536	0,4815994	0,4421376	598,0392	3,004628	0	17	985	-2						Untertest2.avi	0	880	547	72	111	908	-111	316	0	Content		913	-113	8453615	2662992319
8470	08:58:15.113	00:00:08.470	508	971,674	14,82722	0,6152077	0,4270659	575,2419	3,058642	0	992,8181	-4,493501	0,481427	0,4424094	597,8431	3,048968	0	17	982	5						Untertest2.avi	0	880	547	72	111	908	-111	316	0	Content		910	-106	8470242	2663008946
8487	08:58:15.130	00:00:08.486	509	974,2587	6,920825	0,6151768	0,427139	575,0407	3,049474	0	987,8164	-16,21695	0,481195	0,442308	597,2577	3,030885	0	17	981	-5						Untertest2.avi	0	880	547	72	111	908	-111	316	0	Content		909	-116	8486865	2663025569
8503	08:58:15.146	00:00:08.503	510	978,9846	2,406142	0,6150543	0,4270429	574,7001	3,059502	0	982,6994	-9,601328	0,4807906	0,4418525	597,0125	3,037594	0	17	981	-4						Untertest2.avi	0	880	547	72	111	908	-111	316	0	Content		909	-115	8503491	2663042195
8520	08:58:15.163	00:00:08.520	511	971,6724	-1,510597	0,6148481	0,4267528	574,5206	3,062294	0	984,9483	-4,71746	0,4803627	0,4412896	596,7299	3,046687	0	17	978	-3						Untertest2.avi	0	880	547	72	111	908	-111	316	0	Content		906	-114	8520240	2663058944
8537	08:58:15.180	00:00:08.536	512	969,3475	5,83195	0,6145212	0,4263027	574,3862	3,077356	0	991,0916	-8,314337	0,4798739	0,4406444	596,533	3,072252	0	17	980	-1						Untertest2.avi	0	880	547	72	111	908	-111	316	0	Content		908	-112	8536865	2663075569
8553	08:58:15.196	00:00:08.553	513	978,561	1,154162	0,6140516	0,4256709	574,2836	3,085953	0	993,5333	-10,51332	0,4792475	0,4398282	596,3544	3,082831	0	17	986	-5						Untertest2.avi	0	880	547	72	111	908	-111	316	0	Content		914	-116	8553489	2663092193
8570	08:58:15.213	00:00:08.570	514	998,8178	-22,83365	0,6169659	0,424384	590,3947	3,198555	0	983,7687	-16,58319	0,4785518	0,4388264	595,8761	3,070248	0	17	991	-20						Untertest2.avi	0	880	547	72	111	908	-111	316	0	Content		919	-131	8570115	2663108819
8587	08:58:15.230	00:00:08.586	515	971,793	10,11791	0,612815	0,42401	573,981	3,123622	0	982,8672	-20,68119	0,4777767	0,4377426	595,9018	3,056198	0	17	977	-5						Untertest2.avi	0	880	547	72	111	908	-111	316	0	Content		905	-116	8586862	2663125566
8603	08:58:15.246	00:00:08.603	516	976,006	13,15316	0,612131	0,4231778	573,9276	3,132452	0	980,8716	-4,218901	0,4770713	0,4366602	595,6862	3,114053	0	17	978	4						Untertest2.avi	0	880	547	72	111	908	-111	316	0	Content		906	-107	8603487	2663142191
8620	08:58:15.263	00:00:08.620	517	1077,001	25,97303	0,6103014	0,4233025	576,4681	3,180539	0	1060,331	19,44149	0,4758501	0,4360903	595,5349	3,150192	0	18	1069	23						Untertest2.avi	0	880	547	72	111	1395	87	100	0	Content		997	-88	8620113	2663158817
8637	08:58:15.280	00:00:08.636	518	1198,9	99,98022	0,6089336	0,4236746	573,9482	3,164967	0	1200,964	69,15869	0,4745445	0,4359612	595,4934	3,190367	0	18	1200	85						Untertest2.avi	0	880	547	72	111	1395	87	100	0	Content		1128	-26	8636738	2663175442
8653	08:58:15.296	00:00:08.653	519	1353,62	183,2789	0,6071179	0,4246953	574,1229	3,234102	0	1384,999	136,2863	0,4732015	0,4362921	596,0659	3,17111	0	18	1369	160						Untertest2.avi	0	880	547	72	111	1395	87	100	0	Content		1297	49	8653487	2663192191
8670	08:58:15.313	00:00:08.670	520	1597,917	227,675	0,6056188	0,4257102	574,7336	3,258501	0	1531,715	246,3862	0,4716384	0,4361185	598,0132	3,196504	0	18	1565	237						Untertest2.avi	0	880	547	72	111	1395	87	100	0	Content		1493	126	8670112	2663208816
8687	08:58:15.330	00:00:08.686	521	1561,157	437,0545	0,5922342	0,4261929	521,4128	2,922285	0	1754,014	291,606	0,470641	0,436606	598,5399	3,221224	0	18	1658	364						Untertest2.avi	0	880	547	72	111	1395	87	100	0	Content		1586	253	8686735	2663225439
8703	08:58:15.346	00:00:08.703	522	1613,882	594,5063	0,5871945	0,4278154	500,8229	2,647185	0	1932,252	335,3294	0,4271469	0,439423	387,9693	3,265112	0	18	1773	465						Untertest2.avi	0	880	547	72	111	1395	87	100	0	Content		1701	354	8703484	2663242188
8720	08:58:15.363	00:00:08.720	523	-1024	-768	-1	-1	-1	-1	4	-1024	-768	-1	-1	-1	-1	4		0	0						Untertest2.avi	0	880	547	72	111				0	Content		-72	-111	8720110	2663258814
8737	08:58:15.380	00:00:08.736	524	-1024	-768	-1	-1	-1	-1	4	-1024	-768	-1	-1	-1	-1	4		0	0						Untertest2.avi	0	880	547	72	111				0	Content		-72	-111	8736728	2663275432
8753	08:58:15.396	00:00:08.753	525	-1024	-768	-1	-1	-1	-1	4	-1024	-768	-1	-1	-1	-1	4		0	0						Untertest2.avi	0	880	547	72	111				0	Content		-72	-111	8753354	2663292058
8770	08:58:15.413	00:00:08.770	526	-1024	-768	-1	-1	-1	-1	4	-1024	-768	-1	-1	-1	-1	4		0	0						Untertest2.avi	0	880	547	72	111				0	Content		-72	-111	8770103	2663308807
8787	08:58:15.430	00:00:08.786	527	-1024	-768	-1	-1	-1	-1	4	-1024	-768	-1	-1	-1	-1	4		0	0						Untertest2.avi	0	880	547	72	111				0	Content		-72	-111	8786728	2663325432
8803	08:58:15.446	00:00:08.803	528	-1024	-768	-1	-1	-1	-1	4	-1024	-768	-1	-1	-1	-1	4		0	0						Untertest2.avi	0	880	547	72	111				0	Content		-72	-111	8803350	2663342054
8820	08:58:15.463	00:00:08.819	529	-1024	-768	-1	-1	-1	-1	4	-1024	-768	-1	-1	-1	-1	4		0	0						Untertest2.avi	0	880	547	72	111				0	Content		-72	-111	8819974	2663358678
8837	08:58:15.480	00:00:08.836	530	-1024	-768	-1	-1	-1	-1	4	-1024	-768	-1	-1	-1	-1	4		0	0						Untertest2.avi	0	880	547	72	111				0	Content		-72	-111	8836723	2663375427
8853	08:58:15.496	00:00:08.853	531	-1024	-768	-1	-1	-1	-1	4	-1024	-768	-1	-1	-1	-1	4		0	0						Untertest2.avi	0	880	547	72	111				0	Content		-72	-111	8853347	2663392051
8870	08:58:15.513	00:00:08.869	532	-1024	-768	-1	-1	-1	-1	4	-1024	-768	-1	-1	-1	-1	4		0	0						Untertest2.avi	0	880	547	72	111				0	Content		-72	-111	8869971	2663408675
8887	08:58:15.530	00:00:08.886	533	-1024	-768	-1	-1	-1	-1	4	-1024	-768	-1	-1	-1	-1	4		0	0						Untertest2.avi	0	880	547	72	111				0	Content		-72	-111	8886596	2663425300
8903	08:58:15.546	00:00:08.903	534	-1024	-768	-1	-1	-1	-1	4	-1024	-768	-1	-1	-1	-1	4		0	0						Untertest2.avi	0	880	547	72	111				0	Content		-72	-111	8903347	2663442051
8920	08:58:15.563	00:00:08.919	535	-1024	-768	-1	-1	-1	-1	4	-1024	-768	-1	-1	-1	-1	4		0	0						Untertest2.avi	0	880	547	72	111				0	Content		-72	-111	8919973	2663458677
8937	08:58:15.580	00:00:08.936	536	-1024	-768	-1	-1	-1	-1	4	-1024	-768	-1	-1	-1	-1	4		0	0						Untertest2.avi	0	880	547	72	111				0	Content		-72	-111	8936598	2663475302
8953	08:58:15.596	00:00:08.953	537	-1024	-768	-1	-1	-1	-1	4	-1024	-768	-1	-1	-1	-1	4		0	0						Untertest2.avi	0	880	547	72	111				0	Content		-72	-111	8953220	2663491924
8970	08:58:15.613	00:00:08.969	538	-1024	-768	-1	-1	-1	-1	4	-1024	-768	-1	-1	-1	-1	4		0	0						Untertest2.avi	0	880	547	72	111				0	Content		-72	-111	8969969	2663508673
8987	08:58:15.630	00:00:08.986	539	-1024	-768	-1	-1	-1	-1	4	-1024	-768	-1	-1	-1	-1	4		0	0						Untertest2.avi	0	880	547	72	111				0	Content		-72	-111	8986591	2663525295
9003	08:58:15.646	00:00:09.003	540	-1024	-768	-1	-1	-1	-1	4	-1024	-768	-1	-1	-1	-1	4		0	0						Untertest2.avi	0	880	547	72	111				0	Content		-72	-111	9003214	2663541918
9020	08:58:15.663	00:00:09.019	541	-1024	-768	-1	-1	-1	-1	4	-1024	-768	-1	-1	-1	-1	4		0	0						Untertest2.avi	0	880	547	72	111				0	Content		-72	-111	9019840	2663558544
9037	08:58:15.680	00:00:09.036	542	-1024	-768	-1	-1	-1	-1	4	-1024	-768	-1	-1	-1	-1	4		0	0						Untertest2.avi	0	880	547	72	111				0	Content		-72	-111	9036588	2663575292
9053	08:58:15.696	00:00:09.053	543	-1024	-768	-1	-1	-1	-1	4	-1024	-768	-1	-1	-1	-1	4		0	0						Untertest2.avi	0	880	547	72	111				0	Content		-72	-111	9053337	2663592041
9070	08:58:15.713	00:00:09.069	544	-1024	-768	-1	-1	-1	-1	4	-1024	-768	-1	-1	-1	-1	4		0	0						Untertest2.avi	0	880	547	72	111				0	Content		-72	-111	9069960	2663608664
9087	08:58:15.730	00:00:09.086	545	-1024	-768	-1	-1	-1	-1	4	-1024	-768	-1	-1	-1	-1	4		0	0						Untertest2.avi	0	880	547	72	111				0	Content		-72	-111	9086583	2663625287
9103	08:58:15.746	00:00:09.103	546	-1024	-768	-1	-1	-1	-1	4	-1024	-768	-1	-1	-1	-1	4		0	0						Untertest2.avi	0	880	547	72	111				0	Content		-72	-111	9103219	2663641923
9120	08:58:15.763	00:00:09.120	547	-1024	-768	-1	-1	-1	-1	4	-1024	-768	-1	-1	-1	-1	4		0	0						Untertest2.avi	0	880	547	72	111				0	Content		-72	-111	9120276	2663658980
9138	08:58:15.781	00:00:09.137	548	-1024	-768	-1	-1	-1	-1	4	-1024	-768	-1	-1	-1	-1	4		0	0						Untertest2.avi	0	880	547	72	111				0	Content		-72	-111	9137651	2663676355
9155	08:58:15.798	00:00:09.154	549	-1024	-768	-1	-1	-1	-1	4	-1024	-768	-1	-1	-1	-1	4		0	0						Untertest2.avi	0	880	547	72	111				0	Content		-72	-111	9154898	2663693602
9170	08:58:15.813	00:00:09.169	550	-1024	-768	-1	-1	-1	-1	4	-1024	-768	-1	-1	-1	-1	4		0	0						Untertest2.avi	0	880	547	72	111				0	Content		-72	-111	9169826	2663708530
9186	08:58:15.829	00:00:09.186	551	-1024	-768	-1	-1	-1	-1	4	-1024	-768	-1	-1	-1	-1	4		0	0						Untertest2.avi	0	880	547	72	111				0	Content		-72	-111	9186451	2663725155
9203	08:58:15.846	00:00:09.203	552	-1024	-768	-1	-1	-1	-1	4	-1024	-768	-1	-1	-1	-1	4		0	0						Untertest2.avi	0	880	547	72	111				0	Content		-72	-111	9203210	2663741914
9220	08:58:15.863	00:00:09.219	553	-1024	-768	-1	-1	-1	-1	4	-1024	-768	-1	-1	-1	-1	4		0	0						Untertest2.avi	0	880	547	72	111				0	Content		-72	-111	9219821	2663758525
9236	08:58:15.879	00:00:09.236	554	-1024	-768	-1	-1	-1	-1	4	-1024	-768	-1	-1	-1	-1	4		0	0						Untertest2.avi	0	880	547	72	111				0	Content		-72	-111	9236453	2663775157
9253	08:58:15.896	00:00:09.253	555	-1024	-768	-1	-1	-1	-1	4	-1024	-768	-1	-1	-1	-1	4		0	0						Untertest2.avi	0	880	547	72	111				0	Content		-72	-111	9253068	2663791772
9270	08:58:15.913	00:00:09.270	556	-1024	-768	-1	-1	-1	-1	4	-1024	-768	-1	-1	-1	-1	4		0	0						Untertest2.avi	0	880	547	72	111				0	Content		-72	-111	9270263	2663808967
9288	08:58:15.931	00:00:09.287	557	-1024	-768	-1	-1	-1	-1	4	-1024	-768	-1	-1	-1	-1	4		0	0						Untertest2.avi	0	880	547	72	111				0	Content		-72	-111	9287646	2663826350
9305	08:58:15.948	00:00:09.304	558	-1024	-768	-1	-1	-1	-1	4	-1024	-768	-1	-1	-1	-1	4		0	0						Untertest2.avi	0	880	547	72	111				0	Content		-72	-111	9304885	2663843589
9320	08:58:15.963	00:00:09.319	559	-1024	-768	-1	-1	-1	-1	4	-1024	-768	-1	-1	-1	-1	4		0	0						Untertest2.avi	0	880	547	72	111				0	Content		-72	-111	9319689	2663858393
9336	08:58:15.979	00:00:09.336	560	-1024	-768	-1	-1	-1	-1	4	-1024	-768	-1	-1	-1	-1	4		0	0						Untertest2.avi	0	880	547	72	111				0	Content		-72	-111	9336437	2663875141
9353	08:58:15.996	00:00:09.353	561	-1024	-768	-1	-1	-1	-1	4	-1024	-768	-1	-1	-1	-1	4		0	0						Untertest2.avi	0	880	547	72	111				0	Content		-72	-111	9353060	2663891764
9370	08:58:16.013	00:00:09.369	562	-1024	-768	-1	-1	-1	-1	4	-1024	-768	-1	-1	-1	-1	4		0	0						Untertest2.avi	0	880	547	72	111				0	Content		-72	-111	9369685	2663908389
9386	08:58:16.029	00:00:09.386	563	-1024	-768	-1	-1	-1	-1	4	-1024	-768	-1	-1	-1	-1	4		0	0						Untertest2.avi	0	880	547	72	111				0	Content		-72	-111	9386306	2663925010
9403	08:58:16.046	00:00:09.402	564	-1024	-768	-1	-1	-1	-1	4	-1024	-768	-1	-1	-1	-1	4		0	0						Untertest2.avi	0	880	547	72	111				0	Content		-72	-111	9402974	2663941678
9420	08:58:16.063	00:00:09.419	565	-1024	-768	-1	-1	-1	-1	4	-1024	-768	-1	-1	-1	-1	4		0	0						Untertest2.avi	0	880	547	72	111				0	Content		-72	-111	9419681	2663958385
9437	08:58:16.080	00:00:09.436	566	-1024	-768	-1	-1	-1	-1	4	-1024	-768	-1	-1	-1	-1	4		0	0						Untertest2.avi	0	880	547	72	111				0	Content		-72	-111	9436752	2663975456
9454	08:58:16.097	00:00:09.454	567	-1024	-768	-1	-1	-1	-1	4	-1024	-768	-1	-1	-1	-1	4		0	0						Untertest2.avi	0	880	547	72	111				0	Content		-72	-111	9454127	2663992831
9471	08:58:16.114	00:00:09.471	568	-1024	-768	-1	-1	-1	-1	4	-1024	-768	-1	-1	-1	-1	4		0	0						Untertest2.avi	0	880	547	72	111				0	Content		-72	-111	9471373	2664010077
9486	08:58:16.129	00:00:09.486	569	-1024	-768	-1	-1	-1	-1	4	-1024	-768	-1	-1	-1	-1	4		0	0						Untertest2.avi	0	880	547	72	111				0	Content		-72	-111	9486302	2664025006
9503	08:58:16.146	00:00:09.502	570	-1024	-768	-1	-1	-1	-1	4	-1024	-768	-1	-1	-1	-1	4		0	0						Untertest2.avi	0	880	547	72	111				0	Content		-72	-111	9502920	2664041624
9520	08:58:16.163	00:00:09.519	571	1684,061	930,7109	0,5496608	0,4500264	452,4173	2,857369	0	1526,473	976,6368	0,4472728	0,4802479	604,4067	3,425888	0	19	1605	954						Untertest2.avi	0	880	547	72	111	1415	824	133	0	Content		1533	843	9519537	2664058241
9536	08:58:16.179	00:00:09.536	572	-1024	-768	-1	-1	-1	-1	4	1370,283	936,4199	0,4465145	0,481423	604,4067	3,458337	0	19	1370	936						Untertest2.avi	0	880	547	72	111	1415	824	133	0	Content		1298	825	9536184	2664074888
9553	08:58:16.196	00:00:09.552	573	-1024	-768	-1	-1	-1	-1	4	-1024	-768	-1	-1	-1	-1	4	19	0	0						Untertest2.avi	0	880	547	72	111	1415	824	133	0	Content		-72	-111	9552921	2664091625
9570	08:58:16.213	00:00:09.569	574	-1024	-768	-1	-1	-1	-1	4	-1024	-768	-1	-1	-1	-1	4	19	0	0						Untertest2.avi	0	880	547	72	111	1415	824	133	0	Content		-72	-111	9569543	2664108247
9586	08:58:16.229	00:00:09.586	575	-1024	-768	-1	-1	-1	-1	4	-1024	-768	-1	-1	-1	-1	4	19	0	0						Untertest2.avi	0	880	547	72	111	1415	824	133	0	Content		-72	-111	9586169	2664124873
9603	08:58:16.246	00:00:09.602	576	-1024	-768	-1	-1	-1	-1	4	-1024	-768	-1	-1	-1	-1	4	19	0	0						Untertest2.avi	0	880	547	72	111	1415	824	133	0	Content		-72	-111	9602837	2664141541
9620	08:58:16.263	00:00:09.619	577	-1024	-768	-1	-1	-1	-1	4	1288,891	934,6384	0,4438941	0,4807024	600,6979	3,36696	0	19	1289	935						Untertest2.avi	0	880	547	72	111	1415	824	133	0	Content		1217	824	9619545	2664158249
9636	08:58:16.279	00:00:09.636	578	1913,701	873,7737	0,5768561	0,447705	575,3157	3,686684	0	-1024	-768	-1	-1	-1	-1	4	19	1914	874						Untertest2.avi	0	880	547	72	111	1415	824	133	0	Content		1842	763	9636184	2664174888
9653	08:58:16.296	00:00:09.652	579	1618,323	825,1119	0,577145	0,4459729	574,244	3,645556	0	1982,577	854,572	0,450273	0,4773457	599,9147	3,755353	0	20	1800	840						Untertest2.avi	0	880	547	72	111	1727	720	233	0	Content		1728	729	9652795	2664191499
9669	08:58:16.312	00:00:09.669	580	1581,681	816,7283	0,5773079	0,4447928	575,8968	3,693159	0	2034,221	839,0806	0,4497811	0,47643	600,0977	3,73006	0	20	1808	828						Untertest2.avi	0	880	547	72	111	1727	720	233	0	Content		1736	717	9669421	2664208125
9686	08:58:16.329	00:00:09.686	581	1583,495	815,6699	0,5764474	0,4443936	573,7538	3,657066	0	2004,196	839,2659	0,4490433	0,4757992	599,978	3,731706	0	20	1794	827						Untertest2.avi	0	880	547	72	111	1727	720	233	0	Content		1722	716	9686180	2664224884
9703	08:58:16.346	00:00:09.702	582	1579,716	822,5177	0,5758236	0,4439	573,6804	3,644434	0	2000,494	828,3188	0,4485043	0,4754741	599,5165	3,734278	0	20	1790	825						Untertest2.avi	0	880	547	72	111	1727	720	233	0	Content		1718	714	9702794	2664241498
9719	08:58:16.362	00:00:09.719	583	1573,984	812,2139	0,5749503	0,443576	573,4273	3,633265	0	2038,183	850,267	0,4477766	0,4752809	599,7616	3,741606	0	20	1806	831						Untertest2.avi	0	880	547	72	111	1727	720	233	0	Content		1734	720	9719417	2664258121
9736	08:58:16.379	00:00:09.736	584	1575,142	818,0166	0,5738825	0,4432942	573,2677	3,640841	0	2022,152	836,4635	0,4466735	0,4754946	599,6595	3,744437	0	20	1799	827						Untertest2.avi	0	880	547	72	111	1727	720	233	0	Content		1727	716	9736044	2664274748
9753	08:58:16.396	00:00:09.752	585	1558,135	821,9679	0,5725819	0,4430107	573,2249	3,625955	0	2002,127	842,7929	0,4454735	0,4757936	599,428	3,756714	0	20	1780	832						Untertest2.avi	0	880	547	72	111	1727	720	233	0	Content		1708	721	9752793	2664291497
9769	08:58:16.412	00:00:09.769	586	1574,65	811,2123	0,5711528	0,4427783	573,3585	3,649152	0	2061,808	849,9026	0,4443513	0,4761966	599,7995	3,735876	0	20	1818	831						Untertest2.avi	0	880	547	72	111	1727	720	233	0	Content		1746	720	9769417	2664308121
9786	08:58:16.429	00:00:09.786	587	1570,644	814,0746	0,5696152	0,4425597	573,4885	3,636424	0	2049,58	836,5402	0,4429189	0,4768187	599,9568	3,712846	0	20	1810	825						Untertest2.avi	0	880	547	72	111	1727	720	233	0	Content		1738	714	9786043	2664324747
9803	08:58:16.446	00:00:09.802	588	1563,861	812,5554	0,568002	0,4424638	573,8621	3,667744	0	2033,723	849,8469	0,4414787	0,4777219	600,0438	3,744188	0	20	1799	831						Untertest2.avi	0	880	547	72	111	1727	720	233	0	Content		1727	720	9802667	2664341371
9819	08:58:16.462	00:00:09.819	589	1495,211	816,3677	0,5692351	0,4428094	556,3358	3,578306	0	1997,106	837,4479	0,4399338	0,4789339	600,1353	3,757375	0	20	1746	827						Untertest2.avi	0	880	547	72	111	1727	720	233	0	Content		1674	716	9819416	2664358120
9836	08:58:16.479	00:00:09.836	590	1571,931	819,5046	0,5647907	0,4428782	573,8576	3,695555	0	2009,164	859,3221	0,4385402	0,4800411	600,3248	3,794021	0	20	1791	839						Untertest2.avi	0	880	547	72	111	1727	720	233	0	Content		1719	728	9836040	2664374744
9853	08:58:16.496	00:00:09.852	591	1562,055	820,0891	0,563197	0,4433768	574,0087	3,691732	0	2031,124	834,5199	0,4371395	0,4814741	600,3723	3,789937	0	20	1797	827						Untertest2.avi	0	880	547	72	111	1727	720	233	0	Content		1725	716	9852663	2664391367
9869	08:58:16.512	00:00:09.869	592	1572,12	823,406	0,561727	0,4439024	574,1633	3,704767	0	2071,92	840,763	0,4360031	0,4827805	600,55	3,825541	0	20	1822	832						Untertest2.avi	0	880	547	72	111	1727	720	233	0	Content		1750	721	9869285	2664407989
9886	08:58:16.529	00:00:09.886	593	1615,114	830,5331	0,5602112	0,4445084	574,673	3,749336	0	2260,537	850,8232	0,4349207	0,4840529	601,2727	3,917553	0	21	1938	841						Untertest2.avi	0	880	547	72	111	1829	814	266	0	Content		1866	730	9886038	2664424742
9903	08:58:16.546	00:00:09.902	594	-1024	-768	-1	-1	-1	-1	4	-1024	-768	-1	-1	-1	-1	4	21	0	0						Untertest2.avi	0	880	547	72	111	1829	814	266	0	Content		-72	-111	9902661	2664441365
9919	08:58:16.562	00:00:09.919	595	3970,07	974,8947	0,5580014	0,4460479	574,5062	4,149945	0	1723,563	923,5444	0,4069546	0,4856321	456,1566	2,784331	0	21	2847	949						Untertest2.avi	0	880	547	72	111	1829	814	266	0	Content		2775	838	9919284	2664457988
9936	08:58:16.579	00:00:09.935	596	4230,55	1032,031	0,5568934	0,4463131	574,5015	4,16481	0	2015,93	927,7451	0,4124673	0,4873542	487,2988	3,02594	0	21	3123	980						Untertest2.avi	0	880	547	72	111	1829	814	266	0	Content		3051	869	9935911	2664474615
9953	08:58:16.596	00:00:09.952	597	1790,731	886,1129	0,5311388	0,4470966	471,0356	3,05227	0	1959,673	936,9468	0,4109641	0,4879981	482,8014	3,006183	0	21	1875	912						Untertest2.avi	0	880	547	72	111	1829	814	266	0	Content		1803	801	9952660	2664491364
9969	08:58:16.612	00:00:09.969	598	-1024	-768	-1	-1	-1	-1	4	1982,194	970,7697	0,410956	0,4885353	485,5024	3,054698	0	21	1982	971						Untertest2.avi	0	880	547	72	111	1829	814	266	0	Content		1910	860	9969287	2664507991
9986	08:58:16.629	00:00:09.985	599	1784,652	907,3856	0,5300793	0,4477131	470,2728	3,120754	0	1638,207	942,4177	0,3973425	0,4891098	420,252	2,631088	0	21	1711	925						Untertest2.avi	0	880	547	72	111	1829	814	266	0	Content		1639	814	9985911	2664524615
10003	08:58:16.646	00:00:10.002	600	1706,839	873,1932	0,525672	0,4482102	454,718	2,951608	0	1720,756	873,7283	0,4017857	0,4909895	441,7527	2,726171	0	21	1714	873						Untertest2.avi	0	880	547	72	111	1829	814	266	0	Content		1642	762	10002536	2664541240
10019	08:58:16.662	00:00:10.019	601	1780,568	898,0115	0,5279361	0,4482643	464,9015	3,040318	0	1688,59	903,7393	0,4002014	0,4912451	435,6294	2,714065	0	21	1735	901						Untertest2.avi	0	880	547	72	111	1829	814	266	0	Content		1663	790	10019285	2664557989
10036	08:58:16.679	00:00:10.035	602	1786,552	904,3398	0,528819	0,4484819	469,7035	3,11279	0	1821,914	916,9135	0,4050347	0,4917377	459,9184	2,917208	0	21	1804	911						Untertest2.avi	0	880	547	72	111	1829	814	266	0	Content		1732	800	10035911	2664574615
10053	08:58:16.696	00:00:10.052	603	-1024	-768	-1	-1	-1	-1	4	1921,577	960,1128	0,4090327	0,4921451	482,8381	3,015676	0	21	1922	960						Untertest2.avi	0	880	547	72	111	1829	814	266	0	Content		1850	849	10052535	2664591239
10069	08:58:16.712	00:00:10.069	604	1812,37	899,0751	0,528278	0,4492981	470,963	3,132494	0	1990,19	979,5426	0,4098221	0,4928737	488,5719	3,100997	0	21	1901	939						Untertest2.avi	0	880	547	72	111	1829	814	266	0	Content		1829	828	10069284	2664607988
10086	08:58:16.729	00:00:10.085	605	1771,141	895,0186	0,5265745	0,4499777	466,5714	3,09614	0	2016,214	978,9996	0,4099019	0,4938163	490,9396	3,118042	0	21	1894	937						Untertest2.avi	0	880	547	72	111	1829	814	266	0	Content		1822	826	10085909	2664624613
10103	08:58:16.746	00:00:10.102	606	1830,989	897,2761	0,5277335	0,4505352	473,6324	3,155351	0	1989,492	961,6489	0,4093628	0,4948488	490,5621	3,127923	0	21	1910	929						Untertest2.avi	0	880	547	72	111	1829	814	266	0	Content		1838	818	10102535	2664641239
10119	08:58:16.762	00:00:10.119	607	-1024	-768	-1	-1	-1	-1	4	1997,546	960,6586	0,4086658	0,4956582	489,398	3,110895	0	21	1998	961						Untertest2.avi	0	880	547	72	111	1829	814	266	0	Content		1926	850	10119162	2664657866
10136	08:58:16.779	00:00:10.135	608	1815,362	910,0747	0,5261843	0,4512411	472,6597	3,156108	0	-1024	-768	-1	-1	-1	-1	4	21	1815	910						Untertest2.avi	0	880	547	72	111	1829	814	266	0	Content		1743	799	10135912	2664674616
10153	08:58:16.796	00:00:10.152	609	1832,86	893,4108	0,5260142	0,4514033	473,9312	3,183978	0	-1024	-768	-1	-1	-1	-1	4	22	1833	893						Untertest2.avi	0	880	547	72	111	1640	830	250	0	Content		1761	782	10152536	2664691240
10169	08:58:16.812	00:00:10.169	610	1724,49	925,5846	0,5178187	0,4522818	444,3069	2,965807	0	1651,528	893,9767	0,3927122	0,4987796	414,7067	2,671986	0	22	1688	910						Untertest2.avi	0	880	547	72	111	1640	830	250	0	Content		1616	799	10169160	2664707864
10186	08:58:16.829	00:00:10.185	611	1722,923	962,1652	0,5162041	0,4523976	440,2497	2,965836	0	1829,761	938,0995	0,4003509	0,4991962	452,2906	2,913877	0	22	1776	950						Untertest2.avi	0	880	547	72	111	1640	830	250	0	Content		1704	839	10185786	2664724490
10203	08:58:16.846	00:00:10.202	612	1130,969	896,1759	0,4888818	0,4760326	361,0399	2,291965	0	1816,797	929,1992	0,3999709	0,4995822	452,2906	2,894834	0	22	1474	913						Untertest2.avi	0	880	547	72	111	1640	830	250	0	Content		1402	802	10202536	2664741240
10219	08:58:16.862	00:00:10.219	613	1120,241	905,9625	0,4883661	0,4760877	360,9576	2,322715	0	1828,799	927,3486	0,3999045	0,4998354	454,0537	2,933663	0	22	1475	917						Untertest2.avi	0	880	547	72	111	1640	830	250	0	Content		1403	806	10219162	2664757866
10236	08:58:16.879	00:00:10.235	614	1135,019	909,9003	0,4873041	0,4527482	360,9575	2,403548	0	1814,428	936,3143	0,3987625	0,5000454	450,1167	2,934351	0	22	1475	923						Untertest2.avi	0	880	547	72	111	1640	830	250	0	Content		1403	812	10235783	2664774487
10252	08:58:16.895	00:00:10.252	615	1690,04	963,7664	0,5127382	0,4523403	435,0899	2,952089	0	1783,663	939,6818	0,3972098	0,5003146	444,7274	2,887214	0	22	1737	952						Untertest2.avi	0	880	547	72	111	1640	830	250	0	Content		1665	841	10252409	2664791113
10269	08:58:16.912	00:00:10.269	616	1715,778	967,1089	0,5129092	0,4522822	438,0047	3,002696	0	1703,161	926,1958	0,3935075	0,5009764	428,6279	2,787819	0	22	1709	947						Untertest2.avi	0	880	547	72	111	1640	830	250	0	Content		1637	836	10269158	2664807862
10286	08:58:16.929	00:00:10.285	617	1706,814	967,4224	0,5124331	0,4520908	439,3802	3,02256	0	1727,666	938,267	0,3944964	0,5014412	435,0158	2,829852	0	22	1717	953						Untertest2.avi	0	880	547	72	111	1640	830	250	0	Content		1645	842	10285784	2664824488
10302	08:58:16.945	00:00:10.302	618	1732	968,7251	0,5113966	0,4518186	439,1429	3,000924	0	1705,478	943,2585	0,3929087	0,5021567	429,2146	2,788069	0	22	1719	956						Untertest2.avi	0	880	547	72	111	1640	830	250	0	Content		1647	845	10302414	2664841118
10319	08:58:16.962	00:00:10.319	619	1726,725	967,1588	0,5110785	0,4515397	442,4526	3,003127	0	1637,176	905,6211	0,3902967	0,5038824	418,9334	2,709431	0	22	1682	936						Untertest2.avi	0	880	547	72	111	1640	830	250	0	Content		1610	825	10319038	2664857742
10336	08:58:16.979	00:00:10.335	620	1719,264	962,8782	0,5088977	0,4513675	438,6764	3,027965	0	826,1792	899,17	0,38236	0,5053784	418,9335	2,583745	0	22	1273	931						Untertest2.avi	0	880	547	72	111	1640	830	250	0	Content		1201	820	10335782	2664874486
10352	08:58:16.995	00:00:10.352	621	1716,103	962,8636	0,5085036	0,4512115	441,4979	3,021276	0	-1024	-768	-1	-1	-1	-1	4	22	1716	963						Untertest2.avi	0	880	547	72	111	1640	830	250	0	Content		1644	852	10352408	2664891112
10369	08:58:17.012	00:00:10.369	622	1724,677	966,5271	0,5076421	0,451095	441,7085	3,042135	0	-1024	-768	-1	-1	-1	-1	4	22	1725	967						Untertest2.avi	0	880	547	72	111	1640	830	250	0	Content		1653	856	10369032	2664907736
10386	08:58:17.029	00:00:10.385	623	1871,785	980,5105	0,5154051	0,4506965	474,533	3,280253	0	-1024	-768	-1	-1	-1	-1	4	22	1872	981						Untertest2.avi	0	880	547	72	111	1640	830	250	0	Content		1800	870	10385658	2664924362
10402	08:58:17.045	00:00:10.402	624	1610,847	831,6355	0,5039653	0,4490284	430,8692	2,988053	0	-1024	-768	-1	-1	-1	-1	4	23	1611	832						Untertest2.avi	0	880	547	72	111	1664	669	183	0	Content		1539	721	10402405	2664941109
10419	08:58:17.062	00:00:10.419	625	1757,338	775,7514	0,5149565	0,4480499	472,7725	3,265317	0	1734,932	774,2506	0,3991818	0,5090088	457,6744	3,001607	0	23	1746	775						Untertest2.avi	0	880	547	72	111	1664	669	183	0	Content		1674	664	10419032	2664957736
10436	08:58:17.079	00:00:10.435	626	1385,742	792,1865	0,4865218	0,4789107	369,4096	2,49683	1	2008,02	764,401	0,4298882	0,5093932	461,3971	3,11442	3	23	1386	792						Untertest2.avi	0	880	547	72	111	1664	669	183	0	Content		1314	681	10435655	2664974359
10452	08:58:17.095	00:00:10.452	627	1751,978	777,6752	0,5168264	0,4477045	474,9104	3,307287	0	1726,822	778,3906	0,4010242	0,5093479	457,7588	2,996401	0	23	1739	778						Untertest2.avi	0	880	547	72	111	1664	669	183	0	Content		1667	667	10452286	2664990990
10469	08:58:17.112	00:00:10.469	628	1763,26	783,0187	0,5179566	0,447509	475,5331	3,279499	0	1754,325	771,9434	0,402646	0,5088764	460,2708	2,973372	0	23	1759	777						Untertest2.avi	0	880	547	72	111	1664	669	183	0	Content		1687	666	10469037	2665007741
10486	08:58:17.129	00:00:10.485	629	1752,65	781,9824	0,5182923	0,4474905	472,7587	3,297507	0	1755,972	775,2813	0,403663	0,5084381	459,6033	3,023575	0	23	1754	779						Untertest2.avi	0	880	547	72	111	1664	669	183	0	Content		1682	668	10485655	2665024359
10502	08:58:17.145	00:00:10.502	630	1723,419	788,4592	0,5184813	0,447661	469,1887	3,274087	0	1765,079	780,0858	0,405029	0,5079547	460,5039	3,006289	0	23	1744	784						Untertest2.avi	0	880	547	72	111	1664	669	183	0	Content		1672	673	10502280	2665040984
10519	08:58:17.162	00:00:10.518	631	1741,546	786,4708	0,5205066	0,4476303	472,9199	3,301188	0	1742,569	789,7542	0,4057428	0,5073389	458,3736	3,021861	0	23	1742	788						Untertest2.avi	0	880	547	72	111	1664	669	183	0	Content		1670	677	10518905	2665057609
10536	08:58:17.179	00:00:10.535	632	1749,727	785,4653	0,5218322	0,4474475	474,1614	3,317803	0	1716,202	778,3594	0,4062494	0,5068282	455,6684	3,016606	0	23	1733	782						Untertest2.avi	0	880	547	72	111	1664	669	183	0	Content		1661	671	10535653	2665074357
10552	08:58:17.195	00:00:10.552	633	1616,348	772,735	0,5145664	0,4476989	442,4786	3,103138	0	1714,88	769,8788	0,4073674	0,5063288	456,0167	2,986075	0	23	1666	771						Untertest2.avi	0	880	547	72	111	1664	669	183	0	Content		1594	660	10552280	2665090984
10569	08:58:17.212	00:00:10.568	634	1714,142	785,2972	0,521979	0,4471168	468,4425	3,277106	0	1721,346	773,2566	0,4083617	0,5058186	456,3921	2,997093	0	23	1718	779						Untertest2.avi	0	880	547	72	111	1664	669	183	0	Content		1646	668	10568906	2665107610
10586	08:58:17.229	00:00:10.585	635	1723,458	778,6657	0,5231258	0,4469048	470,7922	3,314843	0	1691,081	784,6477	0,4083628	0,5056334	452,6185	2,953937	0	24	1707	782						Untertest2.avi	0	880	547	72	111	1625	666	183	0	Content		1635	671	10585529	2665124233
10602	08:58:17.245	00:00:10.602	636	1695,614	778,4768	0,5222125	0,4469036	466,0216	3,288998	0	1732,007	781,9972	0,4100644	0,5057794	457,3041	3,016679	0	24	1714	780						Untertest2.avi	0	880	547	72	111	1625	666	183	0	Content		1642	669	10602277	2665140981
10619	08:58:17.262	00:00:10.618	637	1562,117	772,8969	0,5121502	0,4473633	428,0925	3,020884	0	1706,869	774,4673	0,4102565	0,5063654	455,6029	3,021293	0	24	1634	774						Untertest2.avi	0	880	547	72	111	1625	666	183	0	Content		1562	663	10618901	2665157605
10636	08:58:17.279	00:00:10.635	638	1547,924	769,0074	0,51153	0,4475102	426,0763	3,024343	0	1714,927	770,3355	0,4108021	0,5071679	455,9146	3,026193	0	24	1631	770						Untertest2.avi	0	880	547	72	111	1625	666	183	0	Content		1559	659	10635526	2665174230
10652	08:58:17.295	00:00:10.652	639	1556,288	775,5133	0,5113866	0,44749	425,776	3,014971	0	1706,647	777,1994	0,4115066	0,5079498	456,9554	3,018856	0	24	1631	776						Untertest2.avi	0	880	547	72	111	1625	666	183	0	Content		1559	665	10652149	2665190853
10669	08:58:17.312	00:00:10.668	640	1543,322	769,6506	0,5113192	0,4474249	425,5484	3,026215	0	1702,856	771,6879	0,4120027	0,5087023	456,639	3,025158	0	24	1623	771						Untertest2.avi	0	880	547	72	111	1625	666	183	0	Content		1551	660	10668902	2665207606
10686	08:58:17.329	00:00:10.685	641	1707,674	776,1323	0,522456	0,446934	466,7803	3,309128	0	1717,47	768,8165	0,4132219	0,5093741	459,0955	3,026947	0	24	1713	772						Untertest2.avi	0	880	547	72	111	1625	666	183	0	Content		1641	661	10685526	2665224230
10702	08:58:17.345	00:00:10.702	642	1721,452	777,7418	0,5234444	0,4467114	469,3675	3,320842	0	1700,89	780,0829	0,4133463	0,5096372	456,1408	3,012114	0	24	1711	779						Untertest2.avi	0	880	547	72	111	1625	666	183	0	Content		1639	668	10702150	2665240854
10719	08:58:17.362	00:00:10.718	643	1693,355	790,3704	0,5227123	0,4465975	464,4918	3,288176	0	1701,024	781,2279	0,4140163	0,5097507	455,2914	2,994554	0	24	1697	786						Untertest2.avi	0	880	547	72	111	1625	666	183	0	Content		1625	675	10718774	2665257478
10736	08:58:17.379	00:00:10.735	644	-1024	-768	-1	-1	-1	-1	4	1706,17	778,5225	0,4152201	0,5096353	456,2231	3,011636	0	24	1706	779						Untertest2.avi	0	880	547	72	111	1625	666	183	0	Content		1634	668	10735523	2665274227
10752	08:58:17.395	00:00:10.752	645	1534,672	773,6468	0,5130305	0,446895	422,5898	2,983961	0	1703,272	765,7345	0,4164193	0,5094296	456,548	3,004492	0	24	1619	770						Untertest2.avi	0	880	547	72	111	1625	666	183	0	Content		1547	659	10752149	2665290853
10769	08:58:17.412	00:00:10.768	646	1709,325	780,1188	0,5252277	0,4464292	463,6419	3,253339	0	1684,665	782,2628	0,4169395	0,5087591	453,7132	2,96965	0	25	1697	781						Untertest2.avi	0	880	547	72	111	1566	667	133	0	Content		1625	670	10768771	2665307475
10785	08:58:17.428	00:00:10.785	647	1519,038	772,19	0,5143803	0,44677	420,2086	2,953814	0	1698,523	785,9932	0,4184589	0,507999	455,067	3,01052	0	25	1609	779						Untertest2.avi	0	880	547	72	111	1566	667	133	0	Content		1537	668	10785395	2665324099
10802	08:58:17.445	00:00:10.802	648	1527,832	778,2946	0,5155547	0,4466788	420,4486	2,95165	0	1704,34	784,2823	0,4197973	0,5073141	455,8364	2,990439	0	25	1616	781						Untertest2.avi	0	880	547	72	111	1566	667	133	0	Content		1544	670	10802145	2665340849
10819	08:58:17.462	00:00:10.818	649	1521,315	763,6357	0,5169505	0,4465729	421,6185	2,97817	0	1682,068	776,0282	0,4206761	0,506665	454,5035	2,953565	0	25	1602	770						Untertest2.avi	0	880	547	72	111	1566	667	133	0	Content		1530	659	10818770	2665357474
10835	08:58:17.478	00:00:10.835	650	1685,263	782,5508	0,5293699	0,4459179	463,3571	3,20991	0	1688,625	774,5203	0,4216005	0,5058999	453,7563	2,933552	0	25	1687	779						Untertest2.avi	0	880	547	72	111	1566	667	133	0	Content		1615	668	10835394	2665374098
10852	08:58:17.495	00:00:10.852	651	1519,24	778,6593	0,517849	0,4459501	418,3927	2,953841	0	1712,062	776,5884	0,4232138	0,5051201	456,1047	2,980466	0	25	1616	778						Untertest2.avi	0	880	547	72	111	1566	667	133	0	Content		1544	667	10852146	2665390850
10869	08:58:17.512	00:00:10.868	652	1672,256	775,5691	0,5300559	0,445096	459,5071	3,191108	0	1676,784	779,2743	0,423724	0,5045565	453,7837	2,95111	0	25	1675	777						Untertest2.avi	0	880	547	72	111	1566	667	133	0	Content		1603	666	10868769	2665407473
10885	08:58:17.528	00:00:10.885	653	1659,705	763,8694	0,5300825	0,444454	457,4207	3,159966	0	1668,38	781,2594	0,424146	0,5037203	451,2531	2,924276	0	25	1664	773						Untertest2.avi	0	880	547	72	111	1566	667	133	0	Content		1592	662	10885393	2665424097
10902	08:58:17.545	00:00:10.902	654	1577,743	706,9865	0,525489	0,4433809	439,1713	3,056888	0	1697,915	762,8304	0,4245346	0,5025179	447,8828	2,895867	0	26	1638	735						Untertest2.avi	0	880	547	72	111	1517	609	167	0	Content		1566	624	10902018	2665440722
10919	08:58:17.562	00:00:10.918	655	1618,627	712,0229	0,5285203	0,4433167	449,8171	3,135668	0	1513,199	733,4301	0,4155655	0,5044066	406,5949	2,63621	0	26	1566	723						Untertest2.avi	0	880	547	72	111	1517	609	167	0	Content		1494	612	10918768	2665457472
10935	08:58:17.578	00:00:10.935	656	1592,235	709,1827	0,5258186	0,4438764	440,2847	3,051935	0	1511,182	730,1356	0,4163928	0,5060139	408,1753	2,63553	0	26	1552	720						Untertest2.avi	0	880	547	72	111	1517	609	167	0	Content		1480	609	10935393	2665474097
10952	08:58:17.595	00:00:10.952	657	1565,71	709,5444	0,5232391	0,4444302	432,2387	2,996387	0	1978,415	673,6734	0,43851	0,5074117	511,3793	3,309201	0	26	1772	692						Untertest2.avi	0	880	547	72	111	1517	609	167	0	Content		1700	581	10952016	2665490720
10969	08:58:17.612	00:00:10.968	658	1578,067	707,588	0,524474	0,444722	437,4954	3,015488	0	1513,542	738,8762	0,416886	0,5091488	407,8875	2,630108	0	26	1546	723						Untertest2.avi	0	880	547	72	111	1517	609	167	0	Content		1474	612	10968641	2665507345
10985	08:58:17.628	00:00:10.985	659	1650,685	696,0327	0,5294886	0,4445589	456,5531	3,114449	0	1511,478	727,6089	0,4168905	0,5102762	406,9297	2,605443	0	26	1581	712						Untertest2.avi	0	880	547	72	111	1517	609	167	0	Content		1509	601	10985390	2665524094
11002	08:58:17.645	00:00:11.002	660	1546,819	712,6142	0,5227698	0,4443102	432,1229	2,982769	0	2045,882	677,8851	0,441593	0,5101273	524,0587	3,364015	0	26	1796	695						Untertest2.avi	0	880	547	72	111	1517	609	167	0	Content		1724	584	11002013	2665540717
11019	08:58:17.662	00:00:11.018	661	1663,574	681,2434	0,5314621	0,4436826	463,1834	3,157239	0	1515,193	733,2057	0,4179305	0,5105094	408,2148	2,606776	0	26	1589	707						Untertest2.avi	0	880	547	72	111	1517	609	167	0	Content		1517	596	11018636	2665557340
11035	08:58:17.678	00:00:11.035	662	1604,578	707,3107	0,5261101	0,4430245	441,2976	3,003642	0	1505,185	736,7172	0,4184831	0,5101035	408,1528	2,585164	0	26	1555	722						Untertest2.avi	0	880	547	72	111	1517	609	167	0	Content		1483	611	11035261	2665573965
11052	08:58:17.695	00:00:11.052	663	1635,093	697,2318	0,5301495	0,4422646	453,5928	3,091401	0	2110,979	669,9943	0,4446564	0,5088751	530,3726	3,36442	0	26	1873	684						Untertest2.avi	0	880	547	72	111	1517	609	167	0	Content		1801	573	11052011	2665590715
11069	08:58:17.712	00:00:11.068	664	-1024	-768	-1	-1	-1	-1	4	2499,321	726,9636	0,4393834	0,5069664	490,1585	3,21799	0	27	2499	727						Untertest2.avi	0	880	547	72	111	3304	447	133	0	Content		2427	616	11068634	2665607338
11085	08:58:17.728	00:00:11.085	665	-1024	-768	-1	-1	-1	-1	4	-1024	-768	-1	-1	-1	-1	4	27	0	0						Untertest2.avi	0	880	547	72	111	3304	447	133	0	Content		-72	-111	11085259	2665623963
11102	08:58:17.745	00:00:11.101	666	-1024	-768	-1	-1	-1	-1	4	-1024	-768	-1	-1	-1	-1	4	27	0	0						Untertest2.avi	0	880	547	72	111	3304	447	133	0	Content		-72	-111	11101885	2665640589
11119	08:58:17.762	00:00:11.118	667	-1024	-768	-1	-1	-1	-1	4	3563,662	544,9148	0,4542409	0,5040469	556,8824	3,791103	0	27	3564	545						Untertest2.avi	0	880	547	72	111	3304	447	133	0	Content		3492	434	11118635	2665657339
11135	08:58:17.778	00:00:11.135	668	-1024	-768	-1	-1	-1	-1	4	3375,718	553,6481	0,4552001	0,5030147	556,6176	3,662835	0	27	3376	554						Untertest2.avi	0	880	547	72	111	3304	447	133	0	Content		3304	443	11135258	2665673962
11152	08:58:17.795	00:00:11.151	669	-1024	-768	-1	-1	-1	-1	4	-1024	-768	-1	-1	-1	-1	4	27	0	0						Untertest2.avi	0	880	547	72	111	3304	447	133	0	Content		-72	-111	11151882	2665690586
11168	08:58:17.811	00:00:11.168	670	-1024	-768	-1	-1	-1	-1	4	3376,026	563,1083	0,4568503	0,5010822	555,52	3,647959	0	27	3376	563						Untertest2.avi	0	880	547	72	111	3304	447	133	0	Content		3304	452	11168498	2665707202
11185	08:58:17.828	00:00:11.185	671	-1024	-768	-1	-1	-1	-1	4	3376,179	567,8384	0,4827357	0,5001978	743,711	3,640521	0	27	3376	568						Untertest2.avi	0	880	547	72	111	3304	447	133	0	Content		3304	457	11185256	2665723960
11202	08:58:17.845	00:00:11.201	672	-1024	-768	-1	-1	-1	-1	4	3410,977	544,5898	0,458398	0,4996925	556,169	3,613091	0	28	3411	545						Untertest2.avi	0	880	547	72	111	3135	469	166	0	Content		3339	434	11201880	2665740584
11219	08:58:17.862	00:00:11.218	673	-1024	-768	-1	-1	-1	-1	4	3321,093	556,3394	0,4574906	0,4990212	548,1098	3,52784	0	28	3321	556						Untertest2.avi	0	880	547	72	111	3135	469	166	0	Content		3249	445	11218505	2665757209
11235	08:58:17.878	00:00:11.235	674	-1024	-768	-1	-1	-1	-1	4	3215,164	566,1891	0,4572467	0,4984331	545,0244	3,484293	0	28	3215	566						Untertest2.avi	0	880	547	72	111	3135	469	166	0	Content		3143	455	11235131	2665773835
11252	08:58:17.895	00:00:11.251	675	-1024	-768	-1	-1	-1	-1	4	3112,176	580,132	0,4565869	0,4980625	540,1968	3,44255	0	28	3112	580						Untertest2.avi	0	880	547	72	111	3135	469	166	0	Content		3040	469	11251880	2665790584
11269	08:58:17.912	00:00:11.268	676	-1024	-768	-1	-1	-1	-1	4	3165,644	590,6876	0,4571776	0,4976904	543,2529	3,421433	0	28	3166	591						Untertest2.avi	0	880	547	72	111	3135	469	166	0	Content		3094	480	11268503	2665807207
11285	08:58:17.928	00:00:11.285	677	-1024	-768	-1	-1	-1	-1	4	3207,186	579,6533	0,4575356	0,497417	545,6222	3,456598	0	28	3207	580						Untertest2.avi	0	880	547	72	111	3135	469	166	0	Content		3135	469	11285128	2665823832
11302	08:58:17.945	00:00:11.301	678	-1024	-768	-1	-1	-1	-1	4	-1024	-768	-1	-1	-1	-1	4	28	0	0						Untertest2.avi	0	880	547	72	111	3135	469	166	0	Content		-72	-111	11301754	2665840458
11319	08:58:17.962	00:00:11.318	679	-1024	-768	-1	-1	-1	-1	4	3167,172	596,6857	0,4569156	0,4969957	544,984	3,440451	0	28	3167	597						Untertest2.avi	0	880	547	72	111	3135	469	166	0	Content		3095	486	11318503	2665857207
11335	08:58:17.978	00:00:11.335	680	-1024	-768	-1	-1	-1	-1	4	3336,763	582,762	0,4573432	0,4968342	550,0458	3,471646	0	28	3337	583						Untertest2.avi	0	880	547	72	111	3135	469	166	0	Content		3265	472	11335127	2665873831
11352	08:58:17.995	00:00:11.351	681	-1024	-768	-1	-1	-1	-1	4	3640,013	473,159	0,4664361	0,4968074	612,0706	3,93601	0	28	3640	473						Untertest2.avi	0	880	547	72	111	3135	469	166	0	Content		3568	362	11351756	2665890460
11368	08:58:18.011	00:00:11.368	682	-1024	-768	-1	-1	-1	-1	4	2094,573	562,4047	0,4642357	0,4965515	601,7755	3,618774	0	29	2095	562						Untertest2.avi	0	880	547	72	111	528	308	383	0	Content		2023	451	11368374	2665907078
11385	08:58:18.028	00:00:11.385	683	-1024	-768	-1	-1	-1	-1	4	1441,019	635,7786	0,447714	0,4963436	502,5022	3,018294	0	29	1441	636						Untertest2.avi	0	880	547	72	111	528	308	383	0	Content		1369	525	11385124	2665923828
11402	08:58:18.045	00:00:11.401	684	1512,812	519,6071	0,5672488	0,425337	567,2015	3,618901	0	1601,545	516,7812	0,4648273	0,4964411	601,3397	3,603166	0	29	1557	518						Untertest2.avi	0	880	547	72	111	528	308	383	0	Content		1485	407	11401750	2665940454
11418	08:58:18.061	00:00:11.418	685	-1024	-768	-1	-1	-1	-1	4	1361,761	534,192	0,4636916	0,4962419	593,5293	3,560164	0	29	1362	534						Untertest2.avi	0	880	547	72	111	528	308	383	0	Content		1290	423	11418374	2665957078
11435	08:58:18.078	00:00:11.434	686	-1024	-768	-1	-1	-1	-1	4	1213,516	507,9838	0,4650113	0,496328	599,9935	3,587588	0	29	1214	508						Untertest2.avi	0	880	547	72	111	528	308	383	0	Content		1142	397	11434998	2665973702
11452	08:58:18.095	00:00:11.451	687	1054,991	454,8643	0,5722843	0,4238128	584,985	3,760369	0	1045,143	487,0477	0,4652677	0,4958587	599,814	3,590073	0	29	1050	471						Untertest2.avi	0	880	547	72	111	528	308	383	0	Content		978	360	11451747	2665990451
11468	08:58:18.111	00:00:11.468	688	921,2585	453,8728	0,5727975	0,4226923	585,3856	3,726865	0	920,8612	474,896	0,4654972	0,4953459	599,8315	3,577917	0	29	921	464						Untertest2.avi	0	880	547	72	111	528	308	383	0	Content		849	353	11468373	2666007077
11485	08:58:18.128	00:00:11.485	689	808,1039	412,6431	0,5737869	0,4213579	588,673	3,781406	0	826,605	435,6459	0,4668794	0,4944627	607,8323	3,603144	0	29	817	424						Untertest2.avi	0	880	547	72	111	528	308	383	0	Content		745	313	11485030	2666023734
11502	08:58:18.145	00:00:11.501	690	719,183	400,108	0,5743042	0,419828	591,1334	3,784151	0	700,5763	446,6797	0,4655447	0,4940824	599,9575	3,626222	0	29	710	423						Untertest2.avi	0	880	547	72	111	528	308	383	0	Content		638	312	11501751	2666040455
11518	08:58:18.161	00:00:11.518	691	655,3528	385,7645	0,574291	0,418242	591,8765	3,76444	0	629,1301	416,8689	0,4675322	0,4935042	614,4514	3,71898	0	29	642	401						Untertest2.avi	0	880	547	72	111	528	308	383	0	Content		570	290	11518372	2666057076
11535	08:58:18.178	00:00:11.535	692	594,8964	400,5145	0,5742283	0,4167082	594,0804	3,808696	0	577,449	422,0027	0,4647681	0,4934435	600,1333	3,614143	0	29	586	411						Untertest2.avi	0	880	547	72	111	528	308	383	0	Content		514	300	11535012	2666073716
11552	08:58:18.195	00:00:11.551	693	611,8073	419,7846	0,5683638	0,4159516	569,4612	3,636602	0	584,8008	420,6087	0,4636883	0,4936535	600,3444	3,61072	0	29	598	420						Untertest2.avi	0	880	547	72	111	528	308	383	0	Content		526	309	11551623	2666090327
11568	08:58:18.211	00:00:11.568	694	616,9142	403,1656	0,5720673	0,414858	591,126	3,775162	0	587,3436	419,2983	0,4627877	0,4940625	600,3761	3,597012	0	29	602	411						Untertest2.avi	0	880	547	72	111	528	308	383	0	Content		530	300	11568373	2666107077
11585	08:58:18.228	00:00:11.585	695	627,7935	406,5181	0,5715305	0,4143989	591,2958	3,760526	0	587,4371	424,6162	0,462014	0,494612	600,6392	3,608876	0	29	608	416						Untertest2.avi	0	880	547	72	111	528	308	383	0	Content		536	305	11585011	2666123715
11602	08:58:18.245	00:00:11.601	696	582,1755	417,5675	0,5665848	0,4147424	570,1495	3,58128	0	572,5656	425,35	0,4612743	0,4952477	600,4157	3,584516	0	29	577	421						Untertest2.avi	0	880	547	72	111	528	308	383	0	Content		505	310	11601622	2666140326
11618	08:58:18.261	00:00:11.618	697	579,1469	423,041	0,5661238	0,4150482	570,4096	3,576148	0	589,5095	394,0872	0,4605365	0,4959361	601,0417	3,494446	0	29	584	409						Untertest2.avi	0	880	547	72	111	528	308	383	0	Content		512	298	11618245	2666156949
11635	08:58:18.278	00:00:11.635	698	578,8453	415,1971	0,565608	0,4155553	570,4694	3,560257	0	566,2626	419,2916	0,4598553	0,4966872	600,6287	3,569277	0	29	573	417						Untertest2.avi	0	880	547	72	111	528	308	383	0	Content		501	306	11635006	2666173710
11652	08:58:18.295	00:00:11.651	699	572,0049	422,249	0,5651205	0,4160818	570,5287	3,57043	0	587,0119	409,4021	0,4591302	0,4973134	600,9451	3,480726	0	29	580	416						Untertest2.avi	0	880	547	72	111	528	308	383	0	Content		508	305	11651622	2666190326
11668	08:58:18.311	00:00:11.668	700	576,7001	429,3293	0,5646346	0,4166826	570,6663	3,544561	0	576,6666	422,4987	0,4585364	0,4979224	601,0111	3,487647	0	29	577	426						Untertest2.avi	0	880	547	72	111	528	308	383	0	Content		505	315	11668245	2666206949
11685	08:58:18.328	00:00:11.684	701	582,7175	419,6144	0,5641913	0,4173481	570,7443	3,491626	0	562,4662	418,5381	0,4579713	0,4985387	600,98	3,504728	0	29	573	419						Untertest2.avi	0	880	547	72	111	528	308	383	0	Content		501	308	11684870	2666223574
11702	08:58:18.345	00:00:11.701	702	575,4102	421,3601	0,5638115	0,417866	570,628	3,462595	0	580,147	412,7793	0,4574904	0,4991355	600,9317	3,445273	0	29	578	417						Untertest2.avi	0	880	547	72	111	528	308	383	0	Content		506	306	11701617	2666240321
11718	08:58:18.361	00:00:11.718	703	568,9371	425,9915	0,5634744	0,4183001	570,4778	3,45673	0	587,5325	411,61	0,4571171	0,4996008	601,0558	3,370042	0	29	578	419						Untertest2.avi	0	880	547	72	111	528	308	383	0	Content		506	308	11718241	2666256945
11735	08:58:18.378	00:00:11.734	704	568,2056	421,4484	0,5632117	0,4187461	570,8652	3,399427	0	588,6408	401,2682	0,4568478	0,5000163	600,5615	3,307576	0	29	578	411						Untertest2.avi	0	880	547	72	111	528	308	383	0	Content		506	300	11734867	2666273571
11751	08:58:18.394	00:00:11.751	705	535,5001	419,0731	0,5633241	0,418993	570,7889	3,356709	0	552,9957	409,5972	0,4571523	0,500173	601,1702	3,267816	0	30	544	414						Untertest2.avi	0	880	547	72	111	462	290	783	0	Content		472	303	11751491	2666290195
11768	08:58:18.411	00:00:11.768	706	527,7571	405,9944	0,5633627	0,4190595	570,6791	3,306905	0	537,9445	391,394	0,4571657	0,5000418	601,1702	3,236595	0	30	533	399						Untertest2.avi	0	880	547	72	111	462	290	783	0	Content		461	288	11768240	2666306944
11785	08:58:18.428	00:00:11.784	707	528,7416	414,5495	0,5634212	0,4190911	570,5386	3,274119	0	532,4882	417,912	0,4570968	0,4998911	601,1702	3,245343	0	30	531	416						Untertest2.avi	0	880	547	72	111	462	290	783	0	Content		459	305	11784865	2666323569
11801	08:58:18.444	00:00:11.801	708	523,2136	414,7717	0,5635312	0,4188173	570,7806	3,243644	0	540,0231	394,8711	0,4571327	0,4995317	601,1834	3,185055	0	30	532	405						Untertest2.avi	0	880	547	72	111	462	290	783	0	Content		460	294	11801488	2666340192
11818	08:58:18.461	00:00:11.818	709	528,4078	413,7432	0,5636799	0,4183018	571,0406	3,226279	0	631,266	329,5595	0,4571777	0,4987742	601,155	2,902632	0	30	580	372						Untertest2.avi	0	880	547	72	111	462	290	783	0	Content		508	261	11818114	2666356818
11835	08:58:18.478	00:00:11.834	710	521,9823	405,8397	0,5639145	0,4176914	570,709	3,173753	0	567,1931	370,466	0,4574023	0,4979224	601,0903	3,015124	0	30	545	388						Untertest2.avi	0	880	547	72	111	462	290	783	0	Content		473	277	11834862	2666373566
11851	08:58:18.494	00:00:11.851	711	529,5534	396,7977	0,5642487	0,417114	571,0585	3,122847	0	584,8523	330,7855	0,4576002	0,4970634	601,3918	2,925459	0	30	557	364						Untertest2.avi	0	880	547	72	111	462	290	783	0	Content		485	253	11851488	2666390192
11868	08:58:18.511	00:00:11.868	712	533,1359	400,3758	0,5646843	0,416576	571,1602	3,097351	0	547,3016	404,6384	0,4579564	0,4962779	601,4106	3,095573	0	30	540	403						Untertest2.avi	0	880	547	72	111	462	290	783	0	Content		468	292	11868110	2666406814
11885	08:58:18.528	00:00:11.884	713	537,9026	401,9914	0,5651432	0,4162619	571,1428	3,084185	0	543,0041	385,9952	0,4581939	0,4957913	601,424	3,057785	0	30	540	394						Untertest2.avi	0	880	547	72	111	462	290	783	0	Content		468	283	11884735	2666423439
11901	08:58:18.544	00:00:11.901	714	518,7518	414,8902	0,5655976	0,416134	571,1672	3,078902	0	541,9105	396,9663	0,4585685	0,4954472	601,4428	3,064918	0	30	530	406						Untertest2.avi	0	880	547	72	111	462	290	783	0	Content		458	295	11901484	2666440188
11918	08:58:18.561	00:00:11.918	715	535,6432	404,8137	0,5660136	0,4162533	571,1245	3,052191	0	541,5185	396,5921	0,4589409	0,49527	601,3313	3,047753	0	30	539	401						Untertest2.avi	0	880	547	72	111	462	290	783	0	Content		467	290	11918108	2666456812
11935	08:58:18.578	00:00:11.934	716	520,3168	410,9479	0,5664465	0,4163786	571,0457	3,097845	0	552,0135	387,8586	0,4591737	0,4952231	601,448	2,95612	0	30	536	399						Untertest2.avi	0	880	547	72	111	462	290	783	0	Content		464	288	11934731	2666473435
11951	08:58:18.594	00:00:11.951	717	525,1143	395,4059	0,5668495	0,4165993	571,152	3,032831	0	583,2338	350,1046	0,4595604	0,4952026	601,5236	2,821034	0	30	554	373						Untertest2.avi	0	880	547	72	111	462	290	783	0	Content		482	262	11951358	2666490062
11968	08:58:18.611	00:00:11.968	718	526,8102	409,7092	0,5672783	0,416784	571,0259	3,014533	0	555,3629	384,0598	0,4599824	0,4952041	601,3915	2,957799	0	30	541	397						Untertest2.avi	0	880	547	72	111	462	290	783	0	Content		469	286	11968106	2666506810
11985	08:58:18.628	00:00:11.984	719	522,6923	402,9439	0,567742	0,4170142	570,9962	3,050431	0	522,0244	420,8057	0,4604155	0,4952766	601,2441	3,050127	0	30	522	412						Untertest2.avi	0	880	547	72	111	462	290	783	0	Content		450	301	11984731	2666523435
12001	08:58:18.644	00:00:12.001	720	514,4541	419,3951	0,5681667	0,4173322	570,9866	3,020733	0	532,1428	392,5595	0,4607147	0,4954722	601,2429	2,988465	0	30	523	406						Untertest2.avi	0	880	547	72	111	462	290	783	0	Content		451	295	12001356	2666540060
12018	08:58:18.661	00:00:12.017	721	524,7705	401,0762	0,5685979	0,4175632	571,0193	2,972852	0	548,9548	378,005	0,4610741	0,4956147	601,3015	2,918484	0	30	537	390						Untertest2.avi	0	880	547	72	111	462	290	783	0	Content		465	279	12017993	2666556697
12035	08:58:18.678	00:00:12.034	722	521,3812	418,2208	0,5689898	0,4179163	571,0137	3,018271	0	531,6619	397,481	0,4614735	0,4957252	601,3311	3,003766	0	30	527	408						Untertest2.avi	0	880	547	72	111	462	290	783	0	Content		455	297	12034730	2666573434
12051	08:58:18.694	00:00:12.051	723	533,3173	416,5381	0,5692698	0,418181	570,6849	3,011491	0	551,687	392,7891	0,4616646	0,4958151	601,2137	2,931657	0	30	543	405						Untertest2.avi	0	880	547	72	111	462	290	783	0	Content		471	294	12051354	2666590058
12068	08:58:18.711	00:00:12.067	724	528,4521	404,7877	0,5695123	0,4183703	570,9587	2,970239	0	564,7648	379,5078	0,4619189	0,495818	601,2104	2,892833	0	30	547	392						Untertest2.avi	0	880	547	72	111	462	290	783	0	Content		475	281	12067986	2666606690
12085	08:58:18.728	00:00:12.084	725	520,7039	417,9484	0,5696368	0,4186386	570,7791	2,99682	0	537,8116	397,3495	0,4619834	0,4957791	601,2832	2,969184	0	30	529	408						Untertest2.avi	0	880	547	72	111	462	290	783	0	Content		457	297	12084603	2666623307
12101	08:58:18.744	00:00:12.101	726	524,0084	409,1757	0,5696797	0,4187853	570,6741	2,979214	0	515,4755	416,7714	0,4619935	0,4957106	601,2696	3,030392	0	30	520	413						Untertest2.avi	0	880	547	72	111	462	290	783	0	Content		448	302	12101352	2666640056
12118	08:58:18.761	00:00:12.117	727	516,6814	408,2493	0,5696255	0,4189133	570,7463	2,993081	0	541,0012	399,3891	0,4619277	0,4956082	601,2205	2,975371	0	30	529	404						Untertest2.avi	0	880	547	72	111	462	290	783	0	Content		457	293	12117989	2666656693
12135	08:58:18.778	00:00:12.134	728	531,0507	401,6128	0,5695382	0,4190042	570,8405	2,962816	0	533,7355	402,9361	0,4616807	0,4954935	600,8898	2,957792	0	30	532	402						Untertest2.avi	0	880	547	72	111	462	290	783	0	Content		460	291	12134599	2666673303
12151	08:58:18.794	00:00:12.151	729	526,5081	409,2571	0,5694121	0,4190757	570,7978	2,983659	0	563,8322	377,4497	0,461471	0,4953933	601,2317	2,896291	0	30	545	393						Untertest2.avi	0	880	547	72	111	462	290	783	0	Content		473	282	12151222	2666689926
12168	08:58:18.811	00:00:12.167	730	524,8789	407,2931	0,5691791	0,4192396	570,6282	2,973211	0	539,4447	388,8853	0,4611081	0,4954128	601,0663	2,95625	0	30	532	398						Untertest2.avi	0	880	547	72	111	462	290	783	0	Content		460	287	12167983	2666706687
12185	08:58:18.828	00:00:12.184	731	521,8286	413,1514	0,5689653	0,4195177	570,7957	3,018554	0	563,7012	389,8562	0,4607281	0,495411	600,7343	2,907577	0	30	543	402						Untertest2.avi	0	880	547	72	111	462	290	783	0	Content		471	291	12184597	2666723301
12201	08:58:18.844	00:00:12.201	732	522,3896	402,9216	0,5686405	0,4197991	570,7273	2,98316	0	522,4789	409,5629	0,4602946	0,4954791	600,6244	3,052648	0	30	522	406						Untertest2.avi	0	880	547	72	111	462	290	783	0	Content		450	295	12201221	2666739925
12218	08:58:18.861	00:00:12.217	733	514,7409	415,074	0,568297	0,4200778	570,5712	3,032854	0	507,7152	413,8201	0,4597895	0,4956519	600,6043	3,031829	0	30	511	414						Untertest2.avi	0	880	547	72	111	462	290	783	0	Content		439	303	12217982	2666756686
12235	08:58:18.878	00:00:12.234	734	515,8698	404,4324	0,5679433	0,420469	570,6731	3,009692	0	539,7933	399,9949	0,4592647	0,4958822	600,5903	2,996613	0	30	528	402						Untertest2.avi	0	880	547	72	111	462	290	783	0	Content		456	291	12234598	2666773302
12251	08:58:18.894	00:00:12.251	735	516,2835	419,6994	0,567534	0,4207853	570,7944	3,033561	0	564,6761	369,6111	0,4586541	0,4961586	600,9075	2,901601	0	30	540	395						Untertest2.avi	0	880	547	72	111	462	290	783	0	Content		468	284	12251219	2666789923
12268	08:58:18.911	00:00:12.267	736	515,2338	403,9522	0,5670696	0,421189	570,8082	3,021095	0	515,2324	408,3135	0,4580689	0,4963686	600,9948	3,037171	0	30	515	406						Untertest2.avi	0	880	547	72	111	462	290	783	0	Content		443	295	12267846	2666806550
12285	08:58:18.928	00:00:12.284	737	535,7906	408,1083	0,5665686	0,4214961	570,8707	3,011463	0	532,0369	393,7496	0,4574047	0,4966989	600,5556	3,03411	0	30	534	401						Untertest2.avi	0	880	547	72	111	462	290	783	0	Content		462	290	12284593	2666823297
12301	08:58:18.944	00:00:12.301	738	518,0109	416,5158	0,5659727	0,4219657	570,779	3,069114	0	549,9949	381,7307	0,4567179	0,4971062	600,753	2,925462	0	30	534	399						Untertest2.avi	0	880	547	72	111	462	290	783	0	Content		462	288	12301217	2666839921
12318	08:58:18.961	00:00:12.317	739	518,8561	405,9019	0,5652937	0,4224833	570,8041	3,004694	0	540,0442	398,8443	0,4559692	0,4977025	600,7491	2,962278	0	30	529	402						Untertest2.avi	0	880	547	72	111	462	290	783	0	Content		457	291	12317839	2666856543
12334	08:58:18.977	00:00:12.334	740	522,3018	409,6465	0,564658	0,4231291	571,0703	3,03879	0	529,0329	405,0129	0,4552028	0,4984054	601,0117	3,022196	0	30	526	407						Untertest2.avi	0	880	547	72	111	462	290	783	0	Content		454	296	12334466	2666873170
12351	08:58:18.994	00:00:12.351	741	532,4365	405,6219	0,5640619	0,4238057	571,1664	3,007133	0	535,342	384,0016	0,4544723	0,4991413	600,7029	2,970813	0	30	534	395						Untertest2.avi	0	880	547	72	111	462	290	783	0	Content		462	284	12351213	2666889917
12368	08:58:19.011	00:00:12.367	742	524,0319	406,6782	0,5634723	0,4244477	571,3559	3,01597	0	544,8419	386,8688	0,4537209	0,4997742	601,1581	2,964916	0	30	534	397						Untertest2.avi	0	880	547	72	111	462	290	783	0	Content		462	286	12367844	2666906548
12384	08:58:19.027	00:00:12.384	743	528,6368	409,7404	0,5630397	0,4249764	571,5773	3,024664	0	548,4081	383,7308	0,4530915	0,5002429	601,1882	2,96102	0	30	539	397						Untertest2.avi	0	880	547	72	111	462	290	783	0	Content		467	286	12384464	2666923168
12401	08:58:19.044	00:00:12.401	744	517,4945	413,6223	0,5627165	0,4255398	571,4224	3,053877	0	555,1811	366,0717	0,4525242	0,5006455	600,9935	2,881102	0	30	536	390						Untertest2.avi	0	880	547	72	111	462	290	783	0	Content		464	279	12401088	2666939792
12418	08:58:19.061	00:00:12.417	745	514,9293	417,2524	0,5625305	0,4260373	571,8142	3,072785	0	588,0738	344,5001	0,4520381	0,5008016	600,946	2,768117	0	30	552	381						Untertest2.avi	0	880	547	72	111	462	290	783	0	Content		480	270	12417839	2666956543
12434	08:58:19.077	00:00:12.434	746	525,4608	403,3775	0,5624735	0,4264279	571,8968	3,033536	0	545,6909	345,8247	0,4516515	0,5007537	601,2252	2,86311	0	30	536	375						Untertest2.avi	0	880	547	72	111	462	290	783	0	Content		464	264	12434459	2666973163
12451	08:58:19.094	00:00:12.451	747	528,437	397,6589	0,562528	0,426847	571,9305	2,994115	0	564,7641	327,2529	0,4514053	0,5005756	600,7906	2,794791	0	30	547	362						Untertest2.avi	0	880	547	72	111	462	290	783	0	Content		475	251	12451082	2666989786
12468	08:58:19.111	00:00:12.467	748	524,9353	399,8013	0,5627005	0,4271527	571,6325	3,02062	0	543,4088	384,2943	0,4512449	0,5003187	601,249	2,954026	0	30	534	392						Untertest2.avi	0	880	547	72	111	462	290	783	0	Content		462	281	12467708	2667006412
12484	08:58:19.127	00:00:12.484	749	523,8879	404,1898	0,5629267	0,4273805	571,8647	3,017372	0	536,7343	391,3515	0,4511825	0,4999256	601,1967	2,994446	0	30	530	398						Untertest2.avi	0	880	547	72	111	462	290	783	0	Content		458	287	12484458	2667023162
12501	08:58:19.144	00:00:12.501	750	519,9897	412,8583	0,5631843	0,4276552	571,6116	3,013846	0	548,6963	389,0503	0,4511842	0,4996182	601,0502	2,94542	0	30	534	401						Untertest2.avi	0	880	547	72	111	462	290	783	0	Content		462	290	12501081	2667039785
12518	08:58:19.161	00:00:12.517	751	572,8329	482,6721	0,5625391	0,4288908	571,7675	3,067716	0	599,0562	434,466	0,4504915	0,5002024	600,4125	3,003402	0	30	586	459						Untertest2.avi	0	880	547	72	111	462	290	783	0	Content		514	348	12517711	2667056415
12534	08:58:19.177	00:00:12.534	752	685,25	609,4601	0,5611603	0,4314452	571,6992	3,071197	0	686,6635	601,0669	0,4496753	0,5017755	600,7514	3,045577	0	31	686	605						Untertest2.avi	0	880	547	72	111	701	668	316	0	Content		614	494	12534330	2667073034
12551	08:58:19.194	00:00:12.551	753	719,4706	723,6341	0,5604645	0,4332913	571,5917	3,062175	0	742,8941	720,495	0,4493085	0,5028943	600,8483	3,034423	0	31	731	722						Untertest2.avi	0	880	547	72	111	701	668	316	0	Content		659	611	12551080	2667089784
12568	08:58:19.211	00:00:12.567	754	777,4544	787,5659	0,5602418	0,4338486	571,4263	2,998483	0	763,9265	766,7814	0,4490456	0,5034448	600,4342	3,0132	0	31	771	777						Untertest2.avi	0	880	547	72	111	701	668	316	0	Content		699	666	12567705	2667106409
12584	08:58:19.227	00:00:12.584	755	761,6559	779,559	0,5600596	0,4339526	571,3804	3,038538	0	778,8652	798,1309	0,4488308	0,5035784	600,6482	3,003318	0	31	770	789						Untertest2.avi	0	880	547	72	111	701	668	316	0	Content		698	678	12584329	2667123033
12601	08:58:19.244	00:00:12.600	756	763,2535	778,5049	0,5598772	0,4339223	571,2217	3,027117	0	785,1662	785,3212	0,448489	0,5036451	600,3425	2,956918	0	31	774	782						Untertest2.avi	0	880	547	72	111	701	668	316	0	Content		702	671	12600958	2667139662
12618	08:58:19.261	00:00:12.617	757	758,6949	775,6584	0,5595	0,4340668	571,1678	3,048068	0	771,0387	784,926	0,4480328	0,5038553	600,3593	2,999856	0	31	765	780						Untertest2.avi	0	880	547	72	111	701	668	316	0	Content		693	669	12617703	2667156407
12634	08:58:19.277	00:00:12.634	758	782,1447	771,3247	0,5592277	0,4341792	571,1443	3,053235	0	773,2547	778,7189	0,4476085	0,5041242	600,237	3,023253	0	31	778	775						Untertest2.avi	0	880	547	72	111	701	668	316	0	Content		706	664	12634328	2667173032
12651	08:58:19.294	00:00:12.650	759	772,7465	777,8091	0,5586854	0,4342254	571,0784	3,088326	0	773,0645	781,1525	0,4470307	0,5043409	600,1549	3,06776	0	31	773	779						Untertest2.avi	0	880	547	72	111	701	668	316	0	Content		701	668	12650957	2667189661
12668	08:58:19.311	00:00:12.667	760	784,4001	776,2454	0,5581399	0,434189	571,0469	3,076026	0	760,9128	781,7686	0,4464089	0,5044167	600,0734	3,071673	0	31	773	779						Untertest2.avi	0	880	547	72	111	701	668	316	0	Content		701	668	12667576	2667206280
12684	08:58:19.327	00:00:12.684	761	783,2881	771,1265	0,5577034	0,4340669	570,9586	3,06373	0	768,2334	777,8849	0,4458248	0,5043264	600,0681	3,06742	0	31	776	775						Untertest2.avi	0	880	547	72	111	701	668	316	0	Content		704	664	12684326	2667223030
12701	08:58:19.344	00:00:12.700	762	778,8602	770,614	0,5573229	0,4339586	570,9572	3,104644	0	785,4133	786,1203	0,4452581	0,5040703	600,1752	3,023627	0	31	782	778						Untertest2.avi	0	880	547	72	111	701	668	316	0	Content		710	667	12700950	2667239654
12718	08:58:19.361	00:00:12.717	763	781,6108	768,845	0,5569504	0,4338768	570,9151	3,100405	0	798,3441	787,2257	0,4446806	0,5038561	600,0231	3,024071	0	31	790	778						Untertest2.avi	0	880	547	72	111	701	668	316	0	Content		718	667	12717575	2667256279
12734	08:58:19.377	00:00:12.734	764	780,1522	770,1758	0,5565184	0,4339118	570,9212	3,101099	0	791,028	786,7333	0,4440482	0,503809	599,7592	3,004966	0	31	786	778						Untertest2.avi	0	880	547	72	111	701	668	316	0	Content		714	667	12734199	2667272903
12751	08:58:19.394	00:00:12.750	765	787,5342	762,8604	0,5559474	0,434025	570,8929	3,116604	0	770,0298	795,0984	0,4432919	0,5039552	599,8458	3,087042	0	31	779	779						Untertest2.avi	0	880	547	72	111	701	668	316	0	Content		707	668	12750952	2667289656
12768	08:58:19.411	00:00:12.767	766	777,2676	770,9253	0,5552057	0,4342965	571,02	3,136168	0	779,8406	792,0503	0,4424836	0,5043995	599,7356	3,099261	0	31	779	781						Untertest2.avi	0	880	547	72	111	701	668	316	0	Content		707	670	12767572	2667306276
12784	08:58:19.427	00:00:12.784	767	780,5795	773,019	0,5543771	0,4347796	571,012	3,13775	0	760,7739	792,387	0,4415439	0,5049772	599,6733	3,112733	0	31	771	783						Untertest2.avi	0	880	547	72	111	701	668	316	0	Content		699	672	12784200	2667322904
12801	08:58:19.444	00:00:12.800	768	771,2598	775,3613	0,5535006	0,4353643	571,1536	3,204601	0	780,5392	787,8807	0,4405741	0,5057328	599,7598	3,117455	0	31	776	782						Untertest2.avi	0	880	547	72	111	701	668	316	0	Content		704	671	12800822	2667339526
12818	08:58:19.461	00:00:12.817	769	776,4273	772,8992	0,5526441	0,4359667	571,4018	3,181604	0	787,8804	787,7957	0,4409495	0,5064207	609,1639	3,170523	0	31	782	780						Untertest2.avi	0	880	547	72	111	701	668	316	0	Content		710	669	12817572	2667356276
12834	08:58:19.477	00:00:12.834	770	783,1699	793,7385	0,5519933	0,437111	571,5505	3,167993	0	762,4109	804,2616	0,4390906	0,5076783	599,8893	3,141348	0	31	773	799						Untertest2.avi	0	880	547	72	111	701	668	316	0	Content		701	688	12834197	2667372901
12851	08:58:19.494	00:00:12.850	771	686,6074	872,7303	0,5519586	0,438814	571,8413	3,186585	0	625,8676	864,5828	0,4397087	0,5092099	600,1232	3,207552	0	32	656	869						Untertest2.avi	0	880	547	72	111	529	811	350	0	Content		584	758	12850821	2667389525
12868	08:58:19.511	00:00:12.867	772	623,5901	924,674	0,5480379	0,4399143	596,3749	3,368638	0	587,9008	926,5651	0,4395463	0,5103914	600,0638	3,223484	0	32	606	926						Untertest2.avi	0	880	547	72	111	529	811	350	0	Content		534	815	12867569	2667406273
12884	08:58:19.527	00:00:12.884	773	619,3897	905,6445	0,5515584	0,4401368	572,217	3,293462	0	595,4677	927,8804	0,4388943	0,5112767	600,2303	3,236627	0	32	607	917						Untertest2.avi	0	880	547	72	111	529	811	350	0	Content		535	806	12884193	2667422897
12901	08:58:19.544	00:00:12.900	774	604,5643	920,838	0,5512701	0,4406005	572,4306	3,271314	0	590,7193	934,0483	0,4384036	0,5120158	600,3105	3,237311	0	32	598	927						Untertest2.avi	0	880	547	72	111	529	811	350	0	Content		526	816	12900816	2667439520
12917	08:58:19.560	00:00:12.917	775	619,4494	927,1273	0,5471729	0,4414378	597,013	3,431165	0	584,4319	934,8732	0,4379992	0,5127882	600,4069	3,256811	0	32	602	931						Untertest2.avi	0	880	547	72	111	529	811	350	0	Content		530	820	12917442	2667456146
12934	08:58:19.577	00:00:12.934	776	615,9023	912,4258	0,5508553	0,441949	572,4456	3,311758	0	599,1675	937,6469	0,4377038	0,5135939	600,4051	3,264644	0	32	608	925						Untertest2.avi	0	880	547	72	111	529	811	350	0	Content		536	814	12934191	2667472895
12951	08:58:19.594	00:00:12.950	777	613,8748	907,3866	0,5506836	0,4428097	572,5912	3,336479	0	586,1324	925,1094	0,4374184	0,5144473	600,5021	3,304038	0	32	600	916						Untertest2.avi	0	880	547	72	111	529	811	350	0	Content		528	805	12950816	2667489520
12967	08:58:19.610	00:00:12.967	778	616,7108	913,1691	0,55061	0,4436856	572,7	3,34329	0	590,7515	930,9719	0,437261	0,5152951	600,4972	3,310583	0	32	604	922						Untertest2.avi	0	880	547	72	111	529	811	350	0	Content		532	811	12967441	2667506145
12984	08:58:19.627	00:00:12.984	779	607,375	912,4174	0,5505963	0,4446112	572,7691	3,367971	0	591,9124	928,4342	0,4371137	0,5160496	600,6118	3,323198	0	32	600	920						Untertest2.avi	0	880	547	72	111	529	811	350	0	Content		528	809	12984065	2667522769
13001	08:58:19.644	00:00:13.000	780	609,8057	923,779	0,5506563	0,4455916	572,8414	3,381626	0	582,7642	927,3029	0,4370797	0,516824	600,6755	3,334526	0	32	596	926						Untertest2.avi	0	880	547	72	111	529	811	350	0	Content		524	815	13000813	2667539517
13017	08:58:19.660	00:00:13.017	781	619,2011	912,0973	0,5508453	0,4465165	572,993	3,39937	0	590,8074	929,1398	0,4371385	0,5174761	600,708	3,366691	0	32	605	921						Untertest2.avi	0	880	547	72	111	529	811	350	0	Content		533	810	13017439	2667556143
13034	08:58:19.677	00:00:13.034	782	603,7756	919,2133	0,5511002	0,447228	572,9185	3,416475	0	588,3639	930,4722	0,4372887	0,5179316	600,6563	3,363459	0	32	596	925						Untertest2.avi	0	880	547	72	111	529	811	350	0	Content		524	814	13034062	2667572766
13051	08:58:19.694	00:00:13.050	783	609,1661	909,4396	0,5514485	0,4476455	573,0441	3,41968	0	596,5969	929,2213	0,43752	0,5181475	600,8564	3,385308	0	32	603	919						Untertest2.avi	0	880	547	72	111	529	811	350	0	Content		531	808	13050688	2667589392
13067	08:58:19.710	00:00:13.067	784	613,6629	908,3234	0,5518626	0,447666	573,0911	3,437959	0	580,6071	917,199	0,437853	0,5180904	600,7708	3,418525	0	32	597	913						Untertest2.avi	0	880	547	72	111	529	811	350	0	Content		525	802	13067437	2667606141
13084	08:58:19.727	00:00:13.084	785	619,0887	912,6798	0,5522975	0,44738	573,3084	3,458392	0	595,1931	931,2616	0,4382606	0,5178707	600,7731	3,412866	0	32	607	922						Untertest2.avi	0	880	547	72	111	529	811	350	0	Content		535	811	13084064	2667622768
13101	08:58:19.744	00:00:13.100	786	616,4366	912,0195	0,552708	0,4469417	573,2773	3,465043	0	589,4166	926,4666	0,438701	0,5176312	600,9132	3,442245	0	32	603	919						Untertest2.avi	0	880	547	72	111	529	811	350	0	Content		531	808	13100686	2667639390
13117	08:58:19.760	00:00:13.117	787	615,1564	920,6895	0,5530946	0,4463966	573,3065	3,479759	0	586,9396	930,5906	0,4391723	0,5174772	601,0199	3,446144	0	32	601	926						Untertest2.avi	0	880	547	72	111	529	811	350	0	Content		529	815	13117312	2667656016
13134	08:58:19.777	00:00:13.134	788	615,3756	920,775	0,5534689	0,4459262	573,3734	3,486788	0	573,3055	924,4304	0,4396426	0,5173859	601,1655	3,491435	0	32	594	923						Untertest2.avi	0	880	547	72	111	529	811	350	0	Content		522	812	13134061	2667672765
13151	08:58:19.794	00:00:13.150	789	615,7704	924,4679	0,5538339	0,4455256	573,5023	3,510601	0	586,9077	925,8865	0,4401066	0,5173896	601,2392	3,484694	0	32	601	925						Untertest2.avi	0	880	547	72	111	529	811	350	0	Content		529	814	13150688	2667689392
13167	08:58:19.810	00:00:13.167	790	615,9949	922,9363	0,554163	0,4452276	573,6115	3,531823	0	577,3986	922,342	0,4405147	0,517352	601,3577	3,504132	0	32	597	923						Untertest2.avi	0	880	547	72	111	529	811	350	0	Content		525	812	13167308	2667706012
13184	08:58:19.827	00:00:13.183	791	605,7842	884,0011	0,5545336	0,4443577	573,5312	3,532191	0	587,4946	893,6292	0,4410882	0,5166051	601,414	3,500517	0	32	597	889						Untertest2.avi	0	880	547	72	111	529	811	350	0	Content		525	778	13183936	2667722640
13201	08:58:19.844	00:00:13.200	792	580,8229	739,3919	0,5552781	0,4416529	573,7507	3,569354	0	551,5627	739,6831	0,4420739	0,5142393	601,5363	3,531989	0	33	566	740						Untertest2.avi	0	880	547	72	111	449	323	300	0	Content		494	629	13200684	2667739388
13217	08:58:19.860	00:00:13.217	793	549,0557	599,7661	0,5562976	0,4390755	574,0137	3,565141	0	538,8618	608,1333	0,4429172	0,5119569	601,5724	3,558649	0	33	544	604						Untertest2.avi	0	880	547	72	111	449	323	300	0	Content		472	493	13217310	2667756014
13234	08:58:19.877	00:00:13.233	794	540,2284	479,1646	0,5610726	0,4373481	594,5401	3,682519	0	541,1561	505,903	0,4435431	0,5104735	601,9137	3,534246	0	33	541	493						Untertest2.avi	0	880	547	72	111	449	323	300	0	Content		469	382	13233933	2667772637
13251	08:58:19.894	00:00:13.250	795	518,3846	437,6613	0,5576987	0,4370726	574,0444	3,562637	0	525,7208	438,069	0,4440462	0,5096391	601,9443	3,522056	0	33	522	438						Untertest2.avi	0	880	547	72	111	449	323	300	0	Content		450	327	13250560	2667789264
13267	08:58:19.910	00:00:13.267	796	522,7665	435,9554	0,5581734	0,4373131	573,9517	3,5505	0	519,4039	430,3692	0,4441486	0,5096838	601,9426	3,563933	0	33	521	433						Untertest2.avi	0	880	547	72	111	449	323	300	0	Content		449	322	13267308	2667806012
13284	08:58:19.927	00:00:13.283	797	529,2383	439,636	0,5586779	0,4374991	573,8766	3,579303	0	516,3022	429,403	0,4444749	0,5092866	601,7343	3,548937	0	33	523	435						Untertest2.avi	0	880	547	72	111	449	323	300	0	Content		451	324	13283933	2667822637
13301	08:58:19.944	00:00:13.300	798	531,8934	430,7077	0,5592793	0,4375477	573,7054	3,554621	0	511,0661	429,5942	0,4447474	0,5086884	601,3101	3,518993	0	33	521	430						Untertest2.avi	0	880	547	72	111	449	323	300	0	Content		449	319	13300557	2667839261
13317	08:58:19.960	00:00:13.317	799	533,2374	437,3587	0,5599279	0,4376989	573,6456	3,573452	0	506,2502	426,2763	0,4450836	0,5081959	601,1792	3,547098	0	33	520	432						Untertest2.avi	0	880	547	72	111	449	323	300	0	Content		448	321	13317184	2667855888
13334	08:58:19.977	00:00:13.333	800	533,2778	436,8251	0,5605264	0,4378061	573,5687	3,574811	0	503,0017	431,615	0,4454446	0,5075706	601,2156	3,552344	0	33	518	434						Untertest2.avi	0	880	547	72	111	449	323	300	0	Content		446	323	13333933	2667872637
13351	08:58:19.994	00:00:13.350	801	539,7137	437,0001	0,5611103	0,4379386	573,3922	3,581005	0	499,0454	397,6351	0,4457934	0,5069261	600,8583	3,452113	0	33	519	417						Untertest2.avi	0	880	547	72	111	449	323	300	0	Content		447	306	13350556	2667889260
13367	08:58:20.010	00:00:13.367	802	536,4371	439,0716	0,5616539	0,4380177	573,2372	3,558769	0	504,817	431,9543	0,4461444	0,5062814	600,723	3,517752	0	33	521	436						Untertest2.avi	0	880	547	72	111	449	323	300	0	Content		449	325	13367181	2667905885
13384	08:58:20.027	00:00:13.383	803	536,5066	439,2272	0,5621165	0,4380078	573,144	3,549056	0	516,172	394,3415	0,4464663	0,5057525	600,8404	3,434878	0	33	526	417						Untertest2.avi	0	880	547	72	111	449	323	300	0	Content		454	306	13383812	2667922516
13401	08:58:20.044	00:00:13.400	804	533,5146	444,4236	0,5625046	0,4380005	573,0546	3,55101	0	508,7481	426,512	0,4467316	0,5053093	600,5887	3,503875	0	33	521	435						Untertest2.avi	0	880	547	72	111	449	323	300	0	Content		449	324	13400557	2667939261
13417	08:58:20.060	00:00:13.417	805	537,9286	440,0594	0,5627623	0,4380704	572,9792	3,545235	0	514,1431	407,006	0,4469569	0,5051144	600,6215	3,451861	0	33	526	424						Untertest2.avi	0	880	547	72	111	449	323	300	0	Content		454	313	13417182	2667955886
13434	08:58:20.077	00:00:13.433	806	531,6357	443,2128	0,5628897	0,4381262	572,9785	3,544091	0	509,8448	443,0827	0,4471042	0,5050707	600,537	3,536585	0	33	521	443						Untertest2.avi	0	880	547	72	111	449	323	300	0	Content		449	332	13433807	2667972511
13450	08:58:20.093	00:00:13.450	807	499,5596	435,2039	0,5627725	0,4383009	572,9188	3,522982	0	507,6588	415,5739	0,4470835	0,5051164	600,4258	3,423153	0	33	504	425						Untertest2.avi	0	880	547	72	111	449	323	300	0	Content		432	314	13450432	2667989136
13467	08:58:20.110	00:00:13.467	808	503,5596	430,1222	0,5627732	0,4385101	572,9887	3,431176	0	501,7526	422,8839	0,4471361	0,5054545	600,5028	3,408448	0	33	503	427						Untertest2.avi	0	880	547	72	111	449	323	300	0	Content		431	316	13467180	2668005884
13484	08:58:20.127	00:00:13.483	809	502,5427	436,2446	0,5627037	0,4386912	572,8137	3,447985	0	499,2794	428,9928	0,4471439	0,5057281	600,6702	3,38958	0	33	501	433						Untertest2.avi	0	880	547	72	111	449	323	300	0	Content		429	322	13483805	2668022509
13500	08:58:20.143	00:00:13.500	810	531,0799	443,3773	0,5622403	0,4391997	572,8508	3,363184	0	531,6465	429,1887	0,4467021	0,5062745	600,6803	3,360909	0	34	531	436						Untertest2.avi	0	880	547	72	111	477	359	483	0	Content		459	325	13500429	2668039133
13517	08:58:20.160	00:00:13.517	811	556,9048	483,5348	0,5617548	0,4398028	572,7014	3,383895	0	560,8794	463,7238	0,4464526	0,5069437	600,5753	3,321734	0	34	559	474						Untertest2.avi	0	880	547	72	111	477	359	483	0	Content		487	363	13517055	2668055759
13534	08:58:20.177	00:00:13.533	812	548,9268	480,3179	0,5616887	0,4399273	572,6642	3,329278	0	575,2597	459,7585	0,446504	0,5073988	600,4656	3,278838	0	34	562	470						Untertest2.avi	0	880	547	72	111	477	359	483	0	Content		490	359	13533802	2668072506
13550	08:58:20.193	00:00:13.550	813	553,313	479,9125	0,5616171	0,4399833	572,5964	3,287421	0	563,405	476,9954	0,4463696	0,5075986	600,8676	3,25897	0	34	558	478						Untertest2.avi	0	880	547	72	111	477	359	483	0	Content		486	367	13550430	2668089134
13567	08:58:20.210	00:00:13.567	814	564,8193	473,8977	0,5615858	0,4399624	572,6017	3,250453	0	555,6407	468,9421	0,4463612	0,5077477	600,8479	3,274815	0	34	560	471						Untertest2.avi	0	880	547	72	111	477	359	483	0	Content		488	360	13567052	2668105756
13584	08:58:20.227	00:00:13.583	815	549,4185	481,7761	0,5615699	0,4398827	572,6309	3,236909	0	562,438	478,4366	0,4463491	0,5077854	600,9197	3,191968	0	34	556	480						Untertest2.avi	0	880	547	72	111	477	359	483	0	Content		484	369	13583676	2668122380
13600	08:58:20.243	00:00:13.600	816	552,6306	480,5038	0,5615916	0,4398024	572,5929	3,225922	0	570,6896	459,8114	0,4463819	0,507811	600,8441	3,146023	0	34	562	470						Untertest2.avi	0	880	547	72	111	477	359	483	0	Content		490	359	13600427	2668139131
13617	08:58:20.260	00:00:13.617	817	550,0421	487,3457	0,5616238	0,4398812	572,6114	3,208322	0	561,7561	466,3712	0,446404	0,5078748	600,7964	3,177392	0	34	556	477						Untertest2.avi	0	880	547	72	111	477	359	483	0	Content		484	366	13617050	2668155754
13634	08:58:20.277	00:00:13.633	818	541,355	478,9417	0,5616892	0,4399137	572,6984	3,218247	0	559,0242	477,6794	0,4464409	0,5078177	600,681	3,150306	0	34	550	478						Untertest2.avi	0	880	547	72	111	477	359	483	0	Content		478	367	13633676	2668172380
13650	08:58:20.293	00:00:13.650	819	544,8112	484,0005	0,5617997	0,4399157	572,7747	3,167256	0	546,1195	483,7025	0,4464729	0,507751	600,5922	3,159971	0	34	545	484						Untertest2.avi	0	880	547	72	111	477	359	483	0	Content		473	373	13650424	2668189128
13667	08:58:20.310	00:00:13.667	820	548,1193	491,1276	0,5619074	0,4399377	572,6579	3,215994	0	562,9793	477,5031	0,4465061	0,507714	600,4744	3,154678	0	34	556	484						Untertest2.avi	0	880	547	72	111	477	359	483	0	Content		484	373	13667053	2668205757
13684	08:58:20.327	00:00:13.683	821	550,3615	489,6939	0,5619345	0,4399516	572,6476	3,181115	0	567,0068	463,4683	0,4465098	0,5076334	600,4498	3,073111	0	34	559	477						Untertest2.avi	0	880	547	72	111	477	359	483	0	Content		487	366	13683676	2668222380
13700	08:58:20.343	00:00:13.700	822	547,063	483,6136	0,5619715	0,4399382	572,5991	3,150208	0	564,7196	461,9451	0,4465158	0,5075396	600,3818	3,097218	0	34	556	473						Untertest2.avi	0	880	547	72	111	477	359	483	0	Content		484	362	13700299	2668239003
13717	08:58:20.360	00:00:13.717	823	550,6572	476,4594	0,5619889	0,4399365	572,6071	3,158147	0	553,3199	479,5331	0,4464969	0,5074586	600,4358	3,126132	0	34	552	478						Untertest2.avi	0	880	547	72	111	477	359	483	0	Content		480	367	13717049	2668255753
13734	08:58:20.377	00:00:13.733	824	545,5505	483,7624	0,5619681	0,4399499	572,6126	3,143212	0	553,1913	465,2469	0,4464018	0,5074079	600,6934	3,125182	0	34	549	475						Untertest2.avi	0	880	547	72	111	477	359	483	0	Content		477	364	13733672	2668272376
13750	08:58:20.393	00:00:13.750	825	539,7227	473,0371	0,5620303	0,4400273	572,6695	3,106603	0	536,0419	461,0062	0,4465694	0,5073324	600,4153	3,08873	0	34	538	467						Untertest2.avi	0	880	547	72	111	477	359	483	0	Content		466	356	13750297	2668289001
13767	08:58:20.410	00:00:13.766	826	525,733	471,0958	0,5620348	0,4400739	572,6854	3,149129	0	534,7803	450,1749	0,4465245	0,5073745	600,4336	3,08221	0	34	530	461						Untertest2.avi	0	880	547	72	111	477	359	483	0	Content		458	350	13766921	2668305625
13784	08:58:20.427	00:00:13.783	827	525,1124	475,8872	0,5619233	0,4402291	572,935	3,139129	0	538,3936	461,9886	0,4462844	0,5074942	600,9115	3,092937	0	34	532	469						Untertest2.avi	0	880	547	72	111	477	359	483	0	Content		460	358	13783670	2668322374
13800	08:58:20.443	00:00:13.800	828	522,0637	468,0021	0,5617313	0,4405582	572,9348	3,113772	0	538,0533	460,2354	0,4460704	0,507711	600,4822	3,075366	0	34	530	464						Untertest2.avi	0	880	547	72	111	477	359	483	0	Content		458	353	13800293	2668338997
13817	08:58:20.460	00:00:13.816	829	522,1384	472,3362	0,5615365	0,4408198	572,7975	3,126823	0	525,1525	461,5979	0,4458365	0,5080764	600,8356	3,051482	0	34	524	467						Untertest2.avi	0	880	547	72	111	477	359	483	0	Content		452	356	13816917	2668355621
13834	08:58:20.477	00:00:13.833	830	523,416	473,5183	0,5612677	0,4410184	573,0001	3,114928	0	537,2438	460,7227	0,4456041	0,508413	600,5806	3,093858	0	34	530	467						Untertest2.avi	0	880	547	72	111	477	359	483	0	Content		458	356	13833541	2668372245
13850	08:58:20.493	00:00:13.850	831	529,7572	471,7503	0,5609897	0,4412892	573,0164	3,086799	0	534,8392	454,3735	0,4453324	0,5088632	601,2261	3,085455	0	34	532	463						Untertest2.avi	0	880	547	72	111	477	359	483	0	Content		460	352	13850290	2668388994
13867	08:58:20.510	00:00:13.866	832	517,4428	465,2919	0,5606487	0,4416023	572,9653	3,10373	0	532,796	454,9897	0,4450782	0,5093411	600,7861	3,080808	0	34	525	460						Untertest2.avi	0	880	547	72	111	477	359	483	0	Content		453	349	13866915	2668405619
13884	08:58:20.527	00:00:13.883	833	532,8813	470,0424	0,5603975	0,4417544	573,3666	3,091428	0	546,683	456,5649	0,4448234	0,5098867	601,3312	3,061074	0	34	540	463						Untertest2.avi	0	880	547	72	111	477	359	483	0	Content		468	352	13883539	2668422243
13900	08:58:20.543	00:00:13.900	834	525,642	468,6181	0,5601509	0,441884	573,0476	3,108629	0	550,9622	457,3045	0,4447039	0,5103967	601,4012	3,062216	0	34	538	463						Untertest2.avi	0	880	547	72	111	477	359	483	0	Content		466	352	13900164	2668438868
13917	08:58:20.560	00:00:13.916	835	520,114	471,1137	0,5599715	0,442034	573,4571	3,121675	0	531,4641	481,8834	0,4445707	0,5109413	601,6789	3,120382	0	34	526	476						Untertest2.avi	0	880	547	72	111	477	359	483	0	Content		454	365	13916913	2668455617
13934	08:58:20.577	00:00:13.933	836	520,4448	484,6584	0,5598456	0,4420647	573,5831	3,124765	0	556,6896	429,4019	0,4444742	0,5113875	601,996	3,006056	0	34	539	457						Untertest2.avi	0	880	547	72	111	477	359	483	0	Content		467	346	13933540	2668472244
13950	08:58:20.593	00:00:13.950	837	542,7748	478,2962	0,5593781	0,4423096	573,6437	3,13398	0	564,9085	459,7286	0,4441208	0,5118778	601,7659	3,098358	0	34	554	469						Untertest2.avi	0	880	547	72	111	477	359	483	0	Content		482	358	13950165	2668488869
13967	08:58:20.610	00:00:13.966	838	692,2679	512,9193	0,5575332	0,442971	573,8068	3,136724	0	698,8146	499,5193	0,442555	0,5127122	601,4604	3,096258	0	34	696	506						Untertest2.avi	0	880	547	72	111	477	359	483	0	Content		624	395	13966790	2668505494
13984	08:58:20.627	00:00:13.983	839	824,8921	515,0709	0,5560285	0,4437364	573,877	3,146011	0	825,092	521,6677	0,4413773	0,5137175	601,7347	3,114793	0	35	825	518						Untertest2.avi	0	880	547	72	111	923	454	316	0	Content		753	407	13983540	2668522244
14000	08:58:20.643	00:00:14.000	840	956,6721	539,6663	0,5548709	0,4445512	574,1716	3,115134	0	935,2927	535,7767	0,4404629	0,5147038	601,9036	3,112957	0	35	946	538						Untertest2.avi	0	880	547	72	111	923	454	316	0	Content		874	427	14000163	2668538867
14017	08:58:20.660	00:00:14.016	841	994,8224	559,1888	0,5544972	0,445011	574,0603	3,106589	0	995,6617	561,776	0,4402276	0,5154388	602,2236	3,103328	0	35	995	560						Untertest2.avi	0	880	547	72	111	923	454	316	0	Content		923	449	14016787	2668555491
14033	08:58:20.676	00:00:14.033	842	973,63	566,3733	0,5546139	0,4450545	574,1072	3,123476	0	997,3961	575,988	0,440364	0,5157614	601,8395	3,074085	0	35	986	571						Untertest2.avi	0	880	547	72	111	923	454	316	0	Content		914	460	14033415	2668572119
14050	08:58:20.693	00:00:14.050	843	995,9113	561,5334	0,5549465	0,445027	574,2263	3,135907	0	1008,355	568,4572	0,440551	0,5160435	602,1024	3,085883	0	35	1002	565						Untertest2.avi	0	880	547	72	111	923	454	316	0	Content		930	454	14050163	2668588867
14067	08:58:20.710	00:00:14.066	844	992,833	564,014	0,5551574	0,4448166	574,1292	3,147652	0	996,52	566,6663	0,4407769	0,516238	602,1323	3,097624	0	35	995	565						Untertest2.avi	0	880	547	72	111	923	454	316	0	Content		923	454	14066802	2668605506
14083	08:58:20.726	00:00:14.083	845	1002,884	559,3464	0,5553736	0,4445436	574,2338	3,151381	0	987,33	573,8295	0,4410454	0,5163426	602,0871	3,11691	0	35	995	567						Untertest2.avi	0	880	547	72	111	923	454	316	0	Content		923	456	14083412	2668622116
14100	08:58:20.743	00:00:14.100	846	996,8198	559,2598	0,5556147	0,4443688	574,2775	3,153195	0	999,6752	562,8494	0,4413052	0,5163752	602,1238	3,090872	0	35	998	561						Untertest2.avi	0	880	547	72	111	923	454	316	0	Content		926	450	14100036	2668638740
14117	08:58:20.760	00:00:14.116	847	984,6252	565,1631	0,5558212	0,4442229	574,062	3,173616	0	990,6071	572,3315	0,4416085	0,5163494	602,228	3,137657	0	35	988	569						Untertest2.avi	0	880	547	72	111	923	454	316	0	Content		916	458	14116796	2668655500
14133	08:58:20.776	00:00:14.133	848	990,0542	566,3893	0,5560726	0,444061	574,097	3,182872	0	996,5323	561,2515	0,4419321	0,5163046	602,152	3,120696	0	35	993	564						Untertest2.avi	0	880	547	72	111	923	454	316	0	Content		921	453	14133410	2668672114
14150	08:58:20.793	00:00:14.150	849	987,632	564,2201	0,5562212	0,4439088	574,0116	3,158216	0	993,1637	571,64	0,4421729	0,5161909	602,156	3,158855	0	35	990	568						Untertest2.avi	0	880	547	72	111	923	454	316	0	Content		918	457	14150035	2668688739
14167	08:58:20.810	00:00:14.166	850	993,1207	564,2756	0,556372	0,4437997	573,9479	3,173513	0	980,9405	578,4222	0,4424606	0,5161608	602,0273	3,183524	0	35	987	571						Untertest2.avi	0	880	547	72	111	923	454	316	0	Content		915	460	14166660	2668705364
14183	08:58:20.826	00:00:14.183	851	993,1542	564,7345	0,556476	0,4437141	573,9606	3,191418	0	998,2122	569,7566	0,442691	0,5161601	602,186	3,160619	0	35	996	567						Untertest2.avi	0	880	547	72	111	923	454	316	0	Content		924	456	14183407	2668722111
14200	08:58:20.843	00:00:14.200	852	988,6352	564,0945	0,5565609	0,4435153	573,9052	3,193791	0	1003,198	562,1706	0,4429692	0,516082	602,2079	3,135028	0	35	996	563						Untertest2.avi	0	880	547	72	111	923	454	316	0	Content		924	452	14200032	2668738736
14217	08:58:20.860	00:00:14.216	853	995,274	564,7424	0,5566306	0,44331	573,8444	3,207713	0	983,9858	565,1165	0,4431728	0,5160238	602,2488	3,194718	0	35	990	565						Untertest2.avi	0	880	547	72	111	923	454	316	0	Content		918	454	14216657	2668755361
14233	08:58:20.876	00:00:14.233	854	996,9169	559,3091	0,5567048	0,4431695	573,7866	3,206264	0	1004,793	570,1199	0,4434467	0,5160005	602,3389	3,179642	0	35	1001	565						Untertest2.avi	0	880	547	72	111	923	454	316	0	Content		929	454	14233282	2668771986
14250	08:58:20.893	00:00:14.250	855	1002,824	559,472	0,5567823	0,4430004	573,592	3,187383	0	1003,628	572,498	0,4436335	0,5159633	602,2784	3,209891	0	35	1003	566						Untertest2.avi	0	880	547	72	111	923	454	316	0	Content		931	455	14250031	2668788735
14267	08:58:20.910	00:00:14.266	856	1000,396	559,6317	0,5568702	0,4428934	573,577	3,21227	0	1006,262	570,6304	0,4439241	0,5159035	602,4257	3,223034	0	35	1003	565						Untertest2.avi	0	880	547	72	111	923	454	316	0	Content		931	454	14266656	2668805360
14283	08:58:20.926	00:00:14.283	857	1010,41	555,3869	0,5569834	0,442778	573,4622	3,231624	0	995,9277	562,9606	0,4441328	0,5158473	602,2174	3,232364	0	35	1003	559						Untertest2.avi	0	880	547	72	111	923	454	316	0	Content		931	448	14283279	2668821983
14300	08:58:20.943	00:00:14.299	858	1029,279	557,1391	0,5567542	0,4428404	573,4408	3,288761	0	1016,311	568,6339	0,4441388	0,5158551	602,1184	3,281705	0	36	1023	563						Untertest2.avi	0	880	547	72	111	1528	456	100	0	Content		951	452	14299904	2668838608
14317	08:58:20.960	00:00:14.316	859	1236,043	569,4587	0,5553151	0,44337	573,8783	3,264202	0	1224,654	581,9568	0,4433369	0,5159141	602,6241	3,27743	0	36	1230	576						Untertest2.avi	0	880	547	72	111	1528	456	100	0	Content		1158	465	14316653	2668855357
14333	08:58:20.976	00:00:14.333	860	1457,824	566,278	0,5545554	0,4437709	576,8344	3,297631	0	1470,967	576,1094	0,4425001	0,5159915	603,3474	3,297875	0	36	1464	571						Untertest2.avi	0	880	547	72	111	1528	456	100	0	Content		1392	460	14333280	2668871984
14350	08:58:20.993	00:00:14.349	861	1726,021	556,3434	0,55286	0,4447124	575,7129	3,28984	0	1746,69	559,7755	0,4415706	0,5162375	605,6722	3,266906	0	36	1736	558						Untertest2.avi	0	880	547	72	111	1528	456	100	0	Content		1664	447	14349902	2668888606
14367	08:58:21.010	00:00:14.366	862	1422,614	670,59	0,5135973	0,4459462	414,7007	2,393713	0	2518,235	485,6326	0,4420106	0,5166943	606,1901	3,441621	0	36	1970	578						Untertest2.avi	0	880	547	72	111	1528	456	100	0	Content		1898	467	14366652	2668905356
14383	08:58:21.026	00:00:14.383	863	-1024	-768	-1	-1	-1	-1	4	3174,655	434,5731	0,4151893	0,5185174	447,4302	3,556993	0	36	3175	435						Untertest2.avi	0	880	547	72	111	1528	456	100	0	Content		3103	324	14383276	2668921980
14400	08:58:21.043	00:00:14.399	864	-1024	-768	-1	-1	-1	-1	4	-1024	-768	-1	-1	-1	-1	4		0	0						Untertest2.avi	0	880	547	72	111				0	Content		-72	-111	14399903	2668938607
14417	08:58:21.060	00:00:14.416	865	-1024	-768	-1	-1	-1	-1	4	-1024	-768	-1	-1	-1	-1	4		0	0						Untertest2.avi	0	880	547	72	111				0	Content		-72	-111	14416529	2668955233
14433	08:58:21.076	00:00:14.433	866	-1024	-768	-1	-1	-1	-1	4	-1024	-768	-1	-1	-1	-1	4		0	0						Untertest2.avi	0	880	547	72	111				0	Content		-72	-111	14433276	2668971980
14450	08:58:21.093	00:00:14.449	867	-1024	-768	-1	-1	-1	-1	4	-1024	-768	-1	-1	-1	-1	4		0	0						Untertest2.avi	0	880	547	72	111				0	Content		-72	-111	14449892	2668988596
14467	08:58:21.110	00:00:14.466	868	-1024	-768	-1	-1	-1	-1	4	-1024	-768	-1	-1	-1	-1	4		0	0						Untertest2.avi	0	880	547	72	111				0	Content		-72	-111	14466515	2669005219
14483	08:58:21.126	00:00:14.483	869	-1024	-768	-1	-1	-1	-1	4	-1024	-768	-1	-1	-1	-1	4		0	0						Untertest2.avi	0	880	547	72	111				0	Content		-72	-111	14483145	2669021849
14500	08:58:21.143	00:00:14.499	870	-1024	-768	-1	-1	-1	-1	4	-1024	-768	-1	-1	-1	-1	4		0	0						Untertest2.avi	0	880	547	72	111				0	Content		-72	-111	14499889	2669038593
14517	08:58:21.160	00:00:14.516	871	-1024	-768	-1	-1	-1	-1	4	-1024	-768	-1	-1	-1	-1	4		0	0						Untertest2.avi	0	880	547	72	111				0	Content		-72	-111	14516516	2669055220
14533	08:58:21.176	00:00:14.533	872	-1024	-768	-1	-1	-1	-1	4	-1024	-768	-1	-1	-1	-1	4		0	0						Untertest2.avi	0	880	547	72	111				0	Content		-72	-111	14533141	2669071845
14550	08:58:21.193	00:00:14.549	873	-1024	-768	-1	-1	-1	-1	4	-1024	-768	-1	-1	-1	-1	4		0	0						Untertest2.avi	0	880	547	72	111				0	Content		-72	-111	14549779	2669088483
14567	08:58:21.210	00:00:14.566	874	-1024	-768	-1	-1	-1	-1	4	-1024	-768	-1	-1	-1	-1	4		0	0						Untertest2.avi	0	880	547	72	111				0	Content		-72	-111	14566525	2669105229
14583	08:58:21.226	00:00:14.583	875	-1024	-768	-1	-1	-1	-1	4	-1024	-768	-1	-1	-1	-1	4		0	0						Untertest2.avi	0	880	547	72	111				0	Content		-72	-111	14583138	2669121842
14600	08:58:21.243	00:00:14.599	876	-1024	-768	-1	-1	-1	-1	4	-1024	-768	-1	-1	-1	-1	4		0	0						Untertest2.avi	0	880	547	72	111				0	Content		-72	-111	14599777	2669138481
14616	08:58:21.259	00:00:14.616	877	-1024	-768	-1	-1	-1	-1	4	-1024	-768	-1	-1	-1	-1	4		0	0						Untertest2.avi	0	880	547	72	111				0	Content		-72	-111	14616388	2669155092
14633	08:58:21.276	00:00:14.633	878	-1024	-768	-1	-1	-1	-1	4	-1024	-768	-1	-1	-1	-1	4		0	0						Untertest2.avi	0	880	547	72	111				0	Content		-72	-111	14633134	2669171838
14650	08:58:21.293	00:00:14.649	879	-1024	-768	-1	-1	-1	-1	4	-1024	-768	-1	-1	-1	-1	4		0	0						Untertest2.avi	0	880	547	72	111				0	Content		-72	-111	14649770	2669188474
14666	08:58:21.309	00:00:14.666	880	-1024	-768	-1	-1	-1	-1	4	-1024	-768	-1	-1	-1	-1	4		0	0						Untertest2.avi	0	880	547	72	111				0	Content		-72	-111	14666383	2669205087
14683	08:58:21.326	00:00:14.683	881	-1024	-768	-1	-1	-1	-1	4	-1024	-768	-1	-1	-1	-1	4		0	0						Untertest2.avi	0	880	547	72	111				0	Content		-72	-111	14683007	2669221711
14700	08:58:21.343	00:00:14.699	882	-1024	-768	-1	-1	-1	-1	4	-1024	-768	-1	-1	-1	-1	4		0	0						Untertest2.avi	0	880	547	72	111				0	Content		-72	-111	14699765	2669238469
14716	08:58:21.359	00:00:14.716	883	-1024	-768	-1	-1	-1	-1	4	-1024	-768	-1	-1	-1	-1	4		0	0						Untertest2.avi	0	880	547	72	111				0	Content		-72	-111	14716379	2669255083
14733	08:58:21.376	00:00:14.733	884	-1024	-768	-1	-1	-1	-1	4	-1024	-768	-1	-1	-1	-1	4		0	0						Untertest2.avi	0	880	547	72	111				0	Content		-72	-111	14733005	2669271709
14750	08:58:21.393	00:00:14.749	885	-1024	-768	-1	-1	-1	-1	4	-1024	-768	-1	-1	-1	-1	4		0	0						Untertest2.avi	0	880	547	72	111				0	Content		-72	-111	14749762	2669288466
14766	08:58:21.409	00:00:14.766	886	-1024	-768	-1	-1	-1	-1	4	-1024	-768	-1	-1	-1	-1	4		0	0						Untertest2.avi	0	880	547	72	111				0	Content		-72	-111	14766377	2669305081
14783	08:58:21.426	00:00:14.783	887	-1024	-768	-1	-1	-1	-1	4	-1024	-768	-1	-1	-1	-1	4		0	0						Untertest2.avi	0	880	547	72	111				0	Content		-72	-111	14783002	2669321706
14800	08:58:21.443	00:00:14.799	888	-1024	-768	-1	-1	-1	-1	4	-1024	-768	-1	-1	-1	-1	4		0	0						Untertest2.avi	0	880	547	72	111				0	Content		-72	-111	14799628	2669338332
14817	08:58:21.460	00:00:14.816	889	-1024	-768	-1	-1	-1	-1	4	-1024	-768	-1	-1	-1	-1	4		0	0						Untertest2.avi	0	880	547	72	111				0	Content		-72	-111	14816816	2669355520
14834	08:58:21.477	00:00:14.834	890	-1024	-768	-1	-1	-1	-1	4	-1024	-768	-1	-1	-1	-1	4		0	0						Untertest2.avi	0	880	547	72	111				0	Content		-72	-111	14834188	2669372892
14851	08:58:21.494	00:00:14.851	891	-1024	-768	-1	-1	-1	-1	4	-1024	-768	-1	-1	-1	-1	4		0	0						Untertest2.avi	0	880	547	72	111				0	Content		-72	-111	14851436	2669390140
14866	08:58:21.509	00:00:14.866	892	-1024	-768	-1	-1	-1	-1	4	-1024	-768	-1	-1	-1	-1	4		0	0						Untertest2.avi	0	880	547	72	111				0	Content		-72	-111	14866240	2669404944
14883	08:58:21.526	00:00:14.882	893	-1024	-768	-1	-1	-1	-1	4	-1024	-768	-1	-1	-1	-1	4		0	0						Untertest2.avi	0	880	547	72	111				0	Content		-72	-111	14882990	2669421694
14900	08:58:21.543	00:00:14.899	894	-1024	-768	-1	-1	-1	-1	4	-1024	-768	-1	-1	-1	-1	4		0	0						Untertest2.avi	0	880	547	72	111				0	Content		-72	-111	14899614	2669438318
14916	08:58:21.559	00:00:14.916	895	-1024	-768	-1	-1	-1	-1	4	-1024	-768	-1	-1	-1	-1	4		0	0						Untertest2.avi	0	880	547	72	111				0	Content		-72	-111	14916235	2669454939
14933	08:58:21.576	00:00:14.932	896	-1024	-768	-1	-1	-1	-1	4	-1024	-768	-1	-1	-1	-1	4		0	0						Untertest2.avi	0	880	547	72	111				0	Content		-72	-111	14932858	2669471562
14949	08:58:21.592	00:00:14.949	897	-1024	-768	-1	-1	-1	-1	4	-1024	-768	-1	-1	-1	-1	4		0	0						Untertest2.avi	0	880	547	72	111				0	Content		-72	-111	14949483	2669488187
14967	08:58:21.610	00:00:14.966	898	-1024	-768	-1	-1	-1	-1	4	-1024	-768	-1	-1	-1	-1	4		0	0						Untertest2.avi	0	880	547	72	111				0	Content		-72	-111	14966676	2669505380
14984	08:58:21.627	00:00:14.984	899	-1024	-768	-1	-1	-1	-1	4	-1024	-768	-1	-1	-1	-1	4		0	0						Untertest2.avi	0	880	547	72	111				0	Content		-72	-111	14984052	2669522756
15001	08:58:21.644	00:00:15.001	900	-1024	-768	-1	-1	-1	-1	4	-1024	-768	-1	-1	-1	-1	4		0	0						Untertest2.avi	0	880	547	72	111				0	Content		-72	-111	15001422	2669540126
15016	08:58:21.659	00:00:15.016	901	-1024	-768	-1	-1	-1	-1	4	-1024	-768	-1	-1	-1	-1	4		0	0						Untertest2.avi	0	880	547	72	111				0	Content		-72	-111	15016226	2669554930
15033	08:58:21.676	00:00:15.032	902	-1024	-768	-1	-1	-1	-1	4	-1024	-768	-1	-1	-1	-1	4		0	0						Untertest2.avi	0	880	547	72	111				0	Content		-72	-111	15032848	2669571552
15050	08:58:21.693	00:00:15.049	903	-1024	-768	-1	-1	-1	-1	4	-1024	-768	-1	-1	-1	-1	4		0	0						Untertest2.avi	0	880	547	72	111				0	Content		-72	-111	15049596	2669588300
15066	08:58:21.709	00:00:15.066	904	-1024	-768	-1	-1	-1	-1	4	-1024	-768	-1	-1	-1	-1	4		0	0						Untertest2.avi	0	880	547	72	111				0	Content		-72	-111	15066220	2669604924
15083	08:58:21.726	00:00:15.082	905	-1024	-768	-1	-1	-1	-1	4	-1024	-768	-1	-1	-1	-1	4		0	0						Untertest2.avi	0	880	547	72	111				0	Content		-72	-111	15082842	2669621546
15099	08:58:21.742	00:00:15.099	906	-1024	-768	-1	-1	-1	-1	4	-1024	-768	-1	-1	-1	-1	4		0	0						Untertest2.avi	0	880	547	72	111				0	Content		-72	-111	15099467	2669638171
15117	08:58:21.760	00:00:15.116	907	-1024	-768	-1	-1	-1	-1	4	-1024	-768	-1	-1	-1	-1	4		0	0						Untertest2.avi	0	880	547	72	111				0	Content		-72	-111	15116536	2669655240
15134	08:58:21.777	00:00:15.133	908	-1024	-768	-1	-1	-1	-1	4	-1024	-768	-1	-1	-1	-1	4		0	0						Untertest2.avi	0	880	547	72	111				0	Content		-72	-111	15133911	2669672615
15151	08:58:21.794	00:00:15.151	909	-1024	-768	-1	-1	-1	-1	4	-1024	-768	-1	-1	-1	-1	4		0	0						Untertest2.avi	0	880	547	72	111				0	Content		-72	-111	15151229	2669689933
15166	08:58:21.809	00:00:15.166	910	-1024	-768	-1	-1	-1	-1	4	-1024	-768	-1	-1	-1	-1	4		0	0						Untertest2.avi	0	880	547	72	111				0	Content		-72	-111	15166034	2669704738
15183	08:58:21.826	00:00:15.182	911	-1024	-768	-1	-1	-1	-1	4	-1024	-768	-1	-1	-1	-1	4		0	0						Untertest2.avi	0	880	547	72	111				0	Content		-72	-111	15182659	2669721363
15199	08:58:21.842	00:00:15.199	912	-1024	-768	-1	-1	-1	-1	4	-1024	-768	-1	-1	-1	-1	4		0	0						Untertest2.avi	0	880	547	72	111				0	Content		-72	-111	15199405	2669738109
15216	08:58:21.859	00:00:15.216	913	-1024	-768	-1	-1	-1	-1	4	-1024	-768	-1	-1	-1	-1	4		0	0						Untertest2.avi	0	880	547	72	111				0	Content		-72	-111	15216029	2669754733
15233	08:58:21.876	00:00:15.232	914	-1024	-768	-1	-1	-1	-1	4	-1024	-768	-1	-1	-1	-1	4		0	0						Untertest2.avi	0	880	547	72	111				0	Content		-72	-111	15232653	2669771357
15249	08:58:21.892	00:00:15.249	915	-1024	-768	-1	-1	-1	-1	4	-1024	-768	-1	-1	-1	-1	4		0	0						Untertest2.avi	0	880	547	72	111				0	Content		-72	-111	15249277	2669787981
15266	08:58:21.909	00:00:15.266	916	-1024	-768	-1	-1	-1	-1	4	-1024	-768	-1	-1	-1	-1	4		0	0						Untertest2.avi	0	880	547	72	111				0	Content		-72	-111	15266470	2669805174
15284	08:58:21.927	00:00:15.283	917	-1024	-768	-1	-1	-1	-1	4	-1024	-768	-1	-1	-1	-1	4		0	0						Untertest2.avi	0	880	547	72	111				0	Content		-72	-111	15283841	2669822545
15301	08:58:21.944	00:00:15.301	918	-1024	-768	-1	-1	-1	-1	4	-1024	-768	-1	-1	-1	-1	4		0	0						Untertest2.avi	0	880	547	72	111				0	Content		-72	-111	15301088	2669839792
15316	08:58:21.959	00:00:15.315	919	-1024	-768	-1	-1	-1	-1	4	-1024	-768	-1	-1	-1	-1	4		0	0						Untertest2.avi	0	880	547	72	111				0	Content		-72	-111	15315892	2669854596
15333	08:58:21.976	00:00:15.332	920	-1024	-768	-1	-1	-1	-1	4	-1024	-768	-1	-1	-1	-1	4		0	0						Untertest2.avi	0	880	547	72	111				0	Content		-72	-111	15332643	2669871347
15349	08:58:21.992	00:00:15.349	921	-1024	-768	-1	-1	-1	-1	4	-1024	-768	-1	-1	-1	-1	4		0	0						Untertest2.avi	0	880	547	72	111				0	Content		-72	-111	15349265	2669887969
15366	08:58:22.009	00:00:15.366	922	-1024	-768	-1	-1	-1	-1	4	-1024	-768	-1	-1	-1	-1	4		0	0						Untertest2.avi	0	880	547	72	111				0	Content		-72	-111	15366010	2669904714
15383	08:58:22.026	00:00:15.382	923	-1024	-768	-1	-1	-1	-1	4	-1024	-768	-1	-1	-1	-1	4		0	0						Untertest2.avi	0	880	547	72	111				0	Content		-72	-111	15382508	2669921212
15399	08:58:22.042	00:00:15.399	924	-1024	-768	-1	-1	-1	-1	4	-1024	-768	-1	-1	-1	-1	4		0	0						Untertest2.avi	0	880	547	72	111				0	Content		-72	-111	15399134	2669937838
15416	08:58:22.059	00:00:15.416	925	-1024	-768	-1	-1	-1	-1	4	-1024	-768	-1	-1	-1	-1	4		0	0						Untertest2.avi	0	880	547	72	111				0	Content		-72	-111	15416327	2669955031
15434	08:58:22.077	00:00:15.433	926	-1024	-768	-1	-1	-1	-1	4	-1024	-768	-1	-1	-1	-1	4		0	0						Untertest2.avi	0	880	547	72	111				0	Content		-72	-111	15433707	2669972411
15451	08:58:22.094	00:00:15.450	927	-1024	-768	-1	-1	-1	-1	4	-1024	-768	-1	-1	-1	-1	4		0	0						Untertest2.avi	0	880	547	72	111				0	Content		-72	-111	15450950	2669989654
15466	08:58:22.109	00:00:15.465	928	-1024	-768	-1	-1	-1	-1	4	-1024	-768	-1	-1	-1	-1	4		0	0						Untertest2.avi	0	880	547	72	111				0	Content		-72	-111	15465882	2670004586
15483	08:58:22.126	00:00:15.482	929	-1024	-768	-1	-1	-1	-1	4	-1024	-768	-1	-1	-1	-1	4		0	0						Untertest2.avi	0	880	547	72	111				0	Content		-72	-111	15482503	2670021207
15499	08:58:22.142	00:00:15.499	930	-1024	-768	-1	-1	-1	-1	4	-1024	-768	-1	-1	-1	-1	4		0	0						Untertest2.avi	0	880	547	72	111				0	Content		-72	-111	15499250	2670037954
15516	08:58:22.159	00:00:15.515	931	-1024	-768	-1	-1	-1	-1	4	-1024	-768	-1	-1	-1	-1	4		0	0						Untertest2.avi	0	880	547	72	111				0	Content		-72	-111	15515875	2670054579
15532	08:58:22.175	00:00:15.532	932	-1024	-768	-1	-1	-1	-1	4	-1024	-768	-1	-1	-1	-1	4		0	0						Untertest2.avi	0	880	547	72	111				0	Content		-72	-111	15532497	2670071201
15549	08:58:22.192	00:00:15.549	933	-1024	-768	-1	-1	-1	-1	4	-1024	-768	-1	-1	-1	-1	4		0	0						Untertest2.avi	0	880	547	72	111				0	Content		-72	-111	15549118	2670087822
15566	08:58:22.209	00:00:15.566	934	-1024	-768	-1	-1	-1	-1	4	-1024	-768	-1	-1	-1	-1	4		0	0						Untertest2.avi	0	880	547	72	111				0	Content		-72	-111	15566188	2670104892
15584	08:58:22.227	00:00:15.583	935	-1024	-768	-1	-1	-1	-1	4	-1024	-768	-1	-1	-1	-1	4		0	0						Untertest2.avi	0	880	547	72	111				0	Content		-72	-111	15583595	2670122299
15601	08:58:22.244	00:00:15.600	936	-1024	-768	-1	-1	-1	-1	4	-1024	-768	-1	-1	-1	-1	4		0	0						Untertest2.avi	0	880	547	72	111				0	Content		-72	-111	15600813	2670139517
15616	08:58:22.259	00:00:15.615	937	-1024	-768	-1	-1	-1	-1	4	-1024	-768	-1	-1	-1	-1	4		0	0						Untertest2.avi	0	880	547	72	111				0	Content		-72	-111	15615742	2670154446
15632	08:58:22.275	00:00:15.632	938	-1024	-768	-1	-1	-1	-1	4	-1024	-768	-1	-1	-1	-1	4		0	0						Untertest2.avi	0	880	547	72	111				0	Content		-72	-111	15632367	2670171071
15649	08:58:22.292	00:00:15.649	939	-1024	-768	-1	-1	-1	-1	4	-1024	-768	-1	-1	-1	-1	4		0	0						Untertest2.avi	0	880	547	72	111				0	Content		-72	-111	15649115	2670187819
15666	08:58:22.309	00:00:15.665	940	-1024	-768	-1	-1	-1	-1	4	-1024	-768	-1	-1	-1	-1	4		0	0						Untertest2.avi	0	880	547	72	111				0	Content		-72	-111	15665738	2670204442
15682	08:58:22.325	00:00:15.682	941	-1024	-768	-1	-1	-1	-1	4	-1024	-768	-1	-1	-1	-1	4		0	0						Untertest2.avi	0	880	547	72	111				0	Content		-72	-111	15682362	2670221066
15699	08:58:22.342	00:00:15.698	942	-1024	-768	-1	-1	-1	-1	4	-1024	-768	-1	-1	-1	-1	4		0	0						Untertest2.avi	0	880	547	72	111				0	Content		-72	-111	15698988	2670237692
15716	08:58:22.359	00:00:15.716	943	-1024	-768	-1	-1	-1	-1	4	-1024	-768	-1	-1	-1	-1	4		0	0						Untertest2.avi	0	880	547	72	111				0	Content		-72	-111	15716183	2670254887
15734	08:58:22.377	00:00:15.733	944	-1024	-768	-1	-1	-1	-1	4	-1024	-768	-1	-1	-1	-1	4		0	0						Untertest2.avi	0	880	547	72	111				0	Content		-72	-111	15733557	2670272261
15751	08:58:22.394	00:00:15.750	945	-1024	-768	-1	-1	-1	-1	4	-1024	-768	-1	-1	-1	-1	4		0	0						Untertest2.avi	0	880	547	72	111				0	Content		-72	-111	15750800	2670289504
15766	08:58:22.409	00:00:15.765	946	-1024	-768	-1	-1	-1	-1	4	-1024	-768	-1	-1	-1	-1	4		0	0						Untertest2.avi	0	880	547	72	111				0	Content		-72	-111	15765606	2670304310
15782	08:58:22.425	00:00:15.782	947	-1024	-768	-1	-1	-1	-1	4	-1024	-768	-1	-1	-1	-1	4		0	0						Untertest2.avi	0	880	547	72	111				0	Content		-72	-111	15782353	2670321057
15799	08:58:22.442	00:00:15.798	948	-1024	-768	-1	-1	-1	-1	4	-1024	-768	-1	-1	-1	-1	4		0	0						Untertest2.avi	0	880	547	72	111				0	Content		-72	-111	15798979	2670337683
15816	08:58:22.459	00:00:15.815	949	-1024	-768	-1	-1	-1	-1	4	-1024	-768	-1	-1	-1	-1	4		0	0						Untertest2.avi	0	880	547	72	111				0	Content		-72	-111	15815600	2670354304
15832	08:58:22.475	00:00:15.832	950	-1024	-768	-1	-1	-1	-1	4	-1024	-768	-1	-1	-1	-1	4		0	0						Untertest2.avi	0	880	547	72	111				0	Content		-72	-111	15832224	2670370928
15849	08:58:22.492	00:00:15.848	951	-1024	-768	-1	-1	-1	-1	4	-1024	-768	-1	-1	-1	-1	4		0	0						Untertest2.avi	0	880	547	72	111				0	Content		-72	-111	15848847	2670387551
15866	08:58:22.509	00:00:15.866	952	-1024	-768	-1	-1	-1	-1	4	-1024	-768	-1	-1	-1	-1	4		0	0						Untertest2.avi	0	880	547	72	111				0	Content		-72	-111	15866040	2670404744
15883	08:58:22.526	00:00:15.883	953	-1024	-768	-1	-1	-1	-1	4	-1024	-768	-1	-1	-1	-1	4		0	0						Untertest2.avi	0	880	547	72	111				0	Content		-72	-111	15883415	2670422119
15901	08:58:22.544	00:00:15.900	954	-1024	-768	-1	-1	-1	-1	4	-1024	-768	-1	-1	-1	-1	4		0	0						Untertest2.avi	0	880	547	72	111				0	Content		-72	-111	15900663	2670439367
15916	08:58:22.559	00:00:15.915	955	-1024	-768	-1	-1	-1	-1	4	-1024	-768	-1	-1	-1	-1	4		0	0						Untertest2.avi	0	880	547	72	111				0	Content		-72	-111	15915592	2670454296
15932	08:58:22.575	00:00:15.932	956	-1024	-768	-1	-1	-1	-1	4	-1024	-768	-1	-1	-1	-1	4		0	0						Untertest2.avi	0	880	547	72	111				0	Content		-72	-111	15932216	2670470920
15949	08:58:22.592	00:00:15.948	957	-1024	-768	-1	-1	-1	-1	4	-1024	-768	-1	-1	-1	-1	4		0	0						Untertest2.avi	0	880	547	72	111				0	Content		-72	-111	15948965	2670487669
15965	08:58:22.608	00:00:15.965	958	-1024	-768	-1	-1	-1	-1	4	-1024	-768	-1	-1	-1	-1	4		0	0						Untertest2.avi	0	880	547	72	111				0	Content		-72	-111	15965460	2670504164
15982	08:58:22.625	00:00:15.982	959	-1024	-768	-1	-1	-1	-1	4	-1024	-768	-1	-1	-1	-1	4		0	0						Untertest2.avi	0	880	547	72	111				0	Content		-72	-111	15982086	2670520790
15999	08:58:22.642	00:00:15.998	960	-1024	-768	-1	-1	-1	-1	4	-1024	-768	-1	-1	-1	-1	4		0	0						Untertest2.avi	0	880	547	72	111				0	Content		-72	-111	15998836	2670537540
16016	08:58:22.659	00:00:16.015	961	-1024	-768	-1	-1	-1	-1	4	-1024	-768	-1	-1	-1	-1	4		0	0						Untertest2.avi	0	880	547	72	111				0	Content		-72	-111	16015901	2670554605
16033	08:58:22.676	00:00:16.033	962	-1024	-768	-1	-1	-1	-1	4	-1024	-768	-1	-1	-1	-1	4		0	0						Untertest2.avi	0	880	547	72	111				0	Content		-72	-111	16033276	2670571980
16051	08:58:22.694	00:00:16.050	963	-1024	-768	-1	-1	-1	-1	4	-1024	-768	-1	-1	-1	-1	4		0	0						Untertest2.avi	0	880	547	72	111				0	Content		-72	-111	16050529	2670589233
16065	08:58:22.708	00:00:16.065	964	-1024	-768	-1	-1	-1	-1	4	-1024	-768	-1	-1	-1	-1	4		0	0						Untertest2.avi	0	880	547	72	111				0	Content		-72	-111	16065457	2670604161
16082	08:58:22.725	00:00:16.082	965	-1024	-768	-1	-1	-1	-1	4	-1024	-768	-1	-1	-1	-1	4		0	0						Untertest2.avi	0	880	547	72	111				0	Content		-72	-111	16082081	2670620785
16099	08:58:22.742	00:00:16.098	966	-1024	-768	-1	-1	-1	-1	4	-1024	-768	-1	-1	-1	-1	4		0	0						Untertest2.avi	0	880	547	72	111				0	Content		-72	-111	16098827	2670637531
16115	08:58:22.758	00:00:16.115	967	-1024	-768	-1	-1	-1	-1	4	-1024	-768	-1	-1	-1	-1	4		0	0						Untertest2.avi	0	880	547	72	111				0	Content		-72	-111	16115450	2670654154
16132	08:58:22.775	00:00:16.132	968	-1024	-768	-1	-1	-1	-1	4	-1024	-768	-1	-1	-1	-1	4		0	0						Untertest2.avi	0	880	547	72	111				0	Content		-72	-111	16132068	2670670772
16149	08:58:22.792	00:00:16.148	969	-1024	-768	-1	-1	-1	-1	4	-1024	-768	-1	-1	-1	-1	4		0	0						Untertest2.avi	0	880	547	72	111				0	Content		-72	-111	16148736	2670687440
16165	08:58:22.808	00:00:16.165	970	-1024	-768	-1	-1	-1	-1	4	-1024	-768	-1	-1	-1	-1	4		0	0						Untertest2.avi	0	880	547	72	111				0	Content		-72	-111	16165322	2670704026
16183	08:58:22.826	00:00:16.182	971	-1024	-768	-1	-1	-1	-1	4	-1024	-768	-1	-1	-1	-1	4		0	0						Untertest2.avi	0	880	547	72	111				0	Content		-72	-111	16182516	2670721220
16200	08:58:22.843	00:00:16.199	972	-1024	-768	-1	-1	-1	-1	4	-1024	-768	-1	-1	-1	-1	4		0	0						Untertest2.avi	0	880	547	72	111				0	Content		-72	-111	16199886	2670738590
16217	08:58:22.860	00:00:16.217	973	-1024	-768	-1	-1	-1	-1	4	-1024	-768	-1	-1	-1	-1	4		0	0						Untertest2.avi	0	880	547	72	111				0	Content		-72	-111	16217133	2670755837
16232	08:58:22.875	00:00:16.231	974	-1024	-768	-1	-1	-1	-1	4	-1024	-768	-1	-1	-1	-1	4		0	0						Untertest2.avi	0	880	547	72	111				0	Content		-72	-111	16231938	2670770642
16249	08:58:22.892	00:00:16.248	975	-1024	-768	-1	-1	-1	-1	4	-1024	-768	-1	-1	-1	-1	4		0	0						Untertest2.avi	0	880	547	72	111				0	Content		-72	-111	16248689	2670787393
16265	08:58:22.908	00:00:16.265	976	-1024	-768	-1	-1	-1	-1	4	-1024	-768	-1	-1	-1	-1	4		0	0						Untertest2.avi	0	880	547	72	111				0	Content		-72	-111	16265310	2670804014
16282	08:58:22.925	00:00:16.281	977	-1024	-768	-1	-1	-1	-1	4	-1024	-768	-1	-1	-1	-1	4		0	0						Untertest2.avi	0	880	547	72	111				0	Content		-72	-111	16281932	2670820636
16299	08:58:22.942	00:00:16.298	978	-1024	-768	-1	-1	-1	-1	4	-1024	-768	-1	-1	-1	-1	4		0	0						Untertest2.avi	0	880	547	72	111				0	Content		-72	-111	16298550	2670837254
16315	08:58:22.958	00:00:16.315	979	-1024	-768	-1	-1	-1	-1	4	-1024	-768	-1	-1	-1	-1	4		0	0						Untertest2.avi	0	880	547	72	111				0	Content		-72	-111	16315218	2670853922
16332	08:58:22.975	00:00:16.331	980	-1024	-768	-1	-1	-1	-1	4	-1024	-768	-1	-1	-1	-1	4		0	0						Untertest2.avi	0	880	547	72	111				0	Content		-72	-111	16331927	2670870631
16349	08:58:22.992	00:00:16.348	981	-1024	-768	-1	-1	-1	-1	4	-1024	-768	-1	-1	-1	-1	4		0	0						Untertest2.avi	0	880	547	72	111				0	Content		-72	-111	16348997	2670887701
16366	08:58:23.009	00:00:16.366	982	-1024	-768	-1	-1	-1	-1	4	-1024	-768	-1	-1	-1	-1	4		0	0						Untertest2.avi	0	880	547	72	111				0	Content		-72	-111	16366371	2670905075
16384	08:58:23.027	00:00:16.383	983	-1024	-768	-1	-1	-1	-1	4	-1024	-768	-1	-1	-1	-1	4		0	0						Untertest2.avi	0	880	547	72	111				0	Content		-72	-111	16383745	2670922449
16399	08:58:23.042	00:00:16.398	984	-1024	-768	-1	-1	-1	-1	4	-1024	-768	-1	-1	-1	-1	4		0	0						Untertest2.avi	0	880	547	72	111				0	Content		-72	-111	16398547	2670937251
16415	08:58:23.058	00:00:16.415	985	-1024	-768	-1	-1	-1	-1	4	-1024	-768	-1	-1	-1	-1	4		0	0						Untertest2.avi	0	880	547	72	111				0	Content		-72	-111	16415172	2670953876
16432	08:58:23.075	00:00:16.431	986	-1024	-768	-1	-1	-1	-1	4	-1024	-768	-1	-1	-1	-1	4		0	0						Untertest2.avi	0	880	547	72	111				0	Content		-72	-111	16431836	2670970540
16448	08:58:23.091	00:00:16.448	987	-1024	-768	-1	-1	-1	-1	4	-1024	-768	-1	-1	-1	-1	4		0	0						Untertest2.avi	0	880	547	72	111				0	Content		-72	-111	16448465	2670987169
16465	08:58:23.108	00:00:16.465	988	-1024	-768	-1	-1	-1	-1	4	-1024	-768	-1	-1	-1	-1	4		0	0						Untertest2.avi	0	880	547	72	111				0	Content		-72	-111	16465133	2671003837
16482	08:58:23.125	00:00:16.481	989	-1024	-768	-1	-1	-1	-1	4	-1024	-768	-1	-1	-1	-1	4		0	0						Untertest2.avi	0	880	547	72	111				0	Content		-72	-111	16481801	2671020505
16498	08:58:23.141	00:00:16.498	990	-1024	-768	-1	-1	-1	-1	4	-1024	-768	-1	-1	-1	-1	4		0	0						Untertest2.avi	0	880	547	72	111				0	Content		-72	-111	16498437	2671037141
16515	08:58:23.158	00:00:16.515	991	-1024	-768	-1	-1	-1	-1	4	-1024	-768	-1	-1	-1	-1	4		0	0						Untertest2.avi	0	880	547	72	111				0	Content		-72	-111	16515105	2671053809
16532	08:58:23.175	00:00:16.531	992	-1024	-768	-1	-1	-1	-1	4	-1024	-768	-1	-1	-1	-1	4		0	0						Untertest2.avi	0	880	547	72	111				0	Content		-72	-111	16531773	2671070477
16549	08:58:23.192	00:00:16.548	993	-1024	-768	-1	-1	-1	-1	4	-1024	-768	-1	-1	-1	-1	4		0	0						Untertest2.avi	0	880	547	72	111				0	Content		-72	-111	16548679	2671087383
16565	08:58:23.208	00:00:16.565	994	-1024	-768	-1	-1	-1	-1	4	-1024	-768	-1	-1	-1	-1	4		0	0						Untertest2.avi	0	880	547	72	111				0	Content		-72	-111	16565347	2671104051
16582	08:58:23.225	00:00:16.582	995	-1024	-768	-1	-1	-1	-1	4	-1024	-768	-1	-1	-1	-1	4		0	0						Untertest2.avi	0	880	547	72	111				0	Content		-72	-111	16582309	2671121013
16599	08:58:23.242	00:00:16.598	996	-1024	-768	-1	-1	-1	-1	4	-1024	-768	-1	-1	-1	-1	4		0	0						Untertest2.avi	0	880	547	72	111				0	Content		-72	-111	16598977	2671137681
16616	08:58:23.259	00:00:16.615	997	-1024	-768	-1	-1	-1	-1	4	-1024	-768	-1	-1	-1	-1	4		0	0						Untertest2.avi	0	880	547	72	111				0	Content		-72	-111	16615644	2671154348
16633	08:58:23.276	00:00:16.632	998	-1024	-768	-1	-1	-1	-1	4	-1024	-768	-1	-1	-1	-1	4		0	0						Untertest2.avi	0	880	547	72	111				0	Content		-72	-111	16632927	2671171631
16650	08:58:23.293	00:00:16.649	999	-1024	-768	-1	-1	-1	-1	4	-1024	-768	-1	-1	-1	-1	4		0	0						Untertest2.avi	0	880	547	72	111				0	Content		-72	-111	16649595	2671188299
16666	08:58:23.309	00:00:16.665	1000	-1024	-768	-1	-1	-1	-1	4	-1024	-768	-1	-1	-1	-1	4		0	0						Untertest2.avi	0	880	547	72	111				0	Content		-72	-111	16665843	2671204547
16683	08:58:23.326	00:00:16.682	1001	-1024	-768	-1	-1	-1	-1	4	-1024	-768	-1	-1	-1	-1	4		0	0						Untertest2.avi	0	880	547	72	111				0	Content		-72	-111	16682511	2671221215
16699	08:58:23.342	00:00:16.699	1002	-1024	-768	-1	-1	-1	-1	4	-1024	-768	-1	-1	-1	-1	4		0	0						Untertest2.avi	0	880	547	72	111				0	Content		-72	-111	16699179	2671237883
16715	08:58:23.358	00:00:16.715	1003	-1024	-768	-1	-1	-1	-1	4	-1024	-768	-1	-1	-1	-1	4		0	0						Untertest2.avi	0	880	547	72	111				0	Content		-72	-111	16715382	2671254086
16732	08:58:23.375	00:00:16.732	1004	-1024	-768	-1	-1	-1	-1	4	-1024	-768	-1	-1	-1	-1	4		0	0						Untertest2.avi	0	880	547	72	111				0	Content		-72	-111	16732050	2671270754
16749	08:58:23.392	00:00:16.748	1005	-1024	-768	-1	-1	-1	-1	4	-1024	-768	-1	-1	-1	-1	4		0	0						Untertest2.avi	0	880	547	72	111				0	Content		-72	-111	16748562	2671287266
16765	08:58:23.408	00:00:16.765	1006	-1024	-768	-1	-1	-1	-1	4	-1024	-768	-1	-1	-1	-1	4		0	0						Untertest2.avi	0	880	547	72	111				0	Content		-72	-111	16765230	2671303934
16782	08:58:23.425	00:00:16.781	1007	-1024	-768	-1	-1	-1	-1	4	-1024	-768	-1	-1	-1	-1	4		0	0						Untertest2.avi	0	880	547	72	111				0	Content		-72	-111	16781898	2671320602
16798	08:58:23.441	00:00:16.798	1008	-1024	-768	-1	-1	-1	-1	4	-1024	-768	-1	-1	-1	-1	4		0	0						Untertest2.avi	0	880	547	72	111				0	Content		-72	-111	16798457	2671337161
16815	08:58:23.458	00:00:16.815	1009	-1024	-768	-1	-1	-1	-1	4	-1024	-768	-1	-1	-1	-1	4		0	0						Untertest2.avi	0	880	547	72	111				0	Content		-72	-111	16815125	2671353829
16832	08:58:23.475	00:00:16.831	1010	-1024	-768	-1	-1	-1	-1	4	-1024	-768	-1	-1	-1	-1	4		0	0						Untertest2.avi	0	880	547	72	111				0	Content		-72	-111	16831662	2671370366
16848	08:58:23.491	00:00:16.848	1011	-1024	-768	-1	-1	-1	-1	4	-1024	-768	-1	-1	-1	-1	4		0	0						Untertest2.avi	0	880	547	72	111				0	Content		-72	-111	16848330	2671387034
16865	08:58:23.508	00:00:16.864	1012	-1024	-768	-1	-1	-1	-1	4	-1024	-768	-1	-1	-1	-1	4		0	0						Untertest2.avi	0	880	547	72	111				0	Content		-72	-111	16864891	2671403595
16882	08:58:23.525	00:00:16.881	1013	-1024	-768	-1	-1	-1	-1	4	-1024	-768	-1	-1	-1	-1	4		0	0						Untertest2.avi	0	880	547	72	111				0	Content		-72	-111	16881559	2671420263
16898	08:58:23.541	00:00:16.898	1014	-1024	-768	-1	-1	-1	-1	4	-1024	-768	-1	-1	-1	-1	4		0	0						Untertest2.avi	0	880	547	72	111				0	Content		-72	-111	16898399	2671437103
16915	08:58:23.558	00:00:16.915	1015	-1024	-768	-1	-1	-1	-1	4	-1024	-768	-1	-1	-1	-1	4		0	0						Untertest2.avi	0	880	547	72	111				0	Content		-72	-111	16915067	2671453771
16932	08:58:23.575	00:00:16.931	1016	-1024	-768	-1	-1	-1	-1	4	-1024	-768	-1	-1	-1	-1	4		0	0						Untertest2.avi	0	880	547	72	111				0	Content		-72	-111	16931734	2671470438
16949	08:58:23.592	00:00:16.948	1017	-1024	-768	-1	-1	-1	-1	4	-1024	-768	-1	-1	-1	-1	4		0	0						Untertest2.avi	0	880	547	72	111				0	Content		-72	-111	16948905	2671487609
16966	08:58:23.609	00:00:16.965	1018	-1024	-768	-1	-1	-1	-1	4	-1024	-768	-1	-1	-1	-1	4		0	0						Untertest2.avi	0	880	547	72	111				0	Content		-72	-111	16965573	2671504277
16983	08:58:23.626	00:00:16.982	1019	-1024	-768	-1	-1	-1	-1	4	-1024	-768	-1	-1	-1	-1	4		0	0						Untertest2.avi	0	880	547	72	111				0	Content		-72	-111	16982573	2671521277
16999	08:58:23.642	00:00:16.999	1020	-1024	-768	-1	-1	-1	-1	4	-1024	-768	-1	-1	-1	-1	4		0	0						Untertest2.avi	0	880	547	72	111				0	Content		-72	-111	16999241	2671537945
17016	08:58:23.659	00:00:17.015	1021	-1024	-768	-1	-1	-1	-1	4	-1024	-768	-1	-1	-1	-1	4		0	0						Untertest2.avi	0	880	547	72	111				0	Content		-72	-111	17015909	2671554613
17032	08:58:23.675	00:00:17.031	1022	-1024	-768	-1	-1	-1	-1	4	-1024	-768	-1	-1	-1	-1	4		0	0						Untertest2.avi	0	880	547	72	111				0	Content		-72	-111	17031990	2671570694
17049	08:58:23.692	00:00:17.048	1023	-1024	-768	-1	-1	-1	-1	4	-1024	-768	-1	-1	-1	-1	4		0	0						Untertest2.avi	0	880	547	72	111				0	Content		-72	-111	17048657	2671587361
17065	08:58:23.708	00:00:17.065	1024	-1024	-768	-1	-1	-1	-1	4	-1024	-768	-1	-1	-1	-1	4		0	0						Untertest2.avi	0	880	547	72	111				0	Content		-72	-111	17065129	2671603833
17082	08:58:23.725	00:00:17.081	1025	-1024	-768	-1	-1	-1	-1	4	-1024	-768	-1	-1	-1	-1	4		0	0						Untertest2.avi	0	880	547	72	111				0	Content		-72	-111	17081797	2671620501
17098	08:58:23.741	00:00:17.098	1026	-1024	-768	-1	-1	-1	-1	4	-1024	-768	-1	-1	-1	-1	4		0	0						Untertest2.avi	0	880	547	72	111				0	Content		-72	-111	17098465	2671637169
17115	08:58:23.758	00:00:17.114	1027	-1024	-768	-1	-1	-1	-1	4	-1024	-768	-1	-1	-1	-1	4		0	0						Untertest2.avi	0	880	547	72	111				0	Content		-72	-111	17114690	2671653394
17131	08:58:23.774	00:00:17.131	1028	-1024	-768	-1	-1	-1	-1	4	-1024	-768	-1	-1	-1	-1	4		0	0						Untertest2.avi	0	880	547	72	111				0	Content		-72	-111	17131314	2671670018
17148	08:58:23.791	00:00:17.148	1029	-1024	-768	-1	-1	-1	-1	4	-1024	-768	-1	-1	-1	-1	4		0	0						Untertest2.avi	0	880	547	72	111				0	Content		-72	-111	17148000	2671686704
17165	08:58:23.808	00:00:17.164	1030	-1024	-768	-1	-1	-1	-1	4	-1024	-768	-1	-1	-1	-1	4		0	0						Untertest2.avi	0	880	547	72	111				0	Content		-72	-111	17164668	2671703372
17181	08:58:23.824	00:00:17.181	1031	-1024	-768	-1	-1	-1	-1	4	-1024	-768	-1	-1	-1	-1	4		0	0						Untertest2.avi	0	880	547	72	111				0	Content		-72	-111	17181302	2671720006
17198	08:58:23.841	00:00:17.197	1032	-1024	-768	-1	-1	-1	-1	4	-1024	-768	-1	-1	-1	-1	4		0	0						Untertest2.avi	0	880	547	72	111				0	Content		-72	-111	17197970	2671736674
17215	08:58:23.858	00:00:17.214	1033	-1024	-768	-1	-1	-1	-1	4	-1024	-768	-1	-1	-1	-1	4		0	0						Untertest2.avi	0	880	547	72	111				0	Content		-72	-111	17214640	2671753344
17231	08:58:23.874	00:00:17.231	1034	-1024	-768	-1	-1	-1	-1	4	-1024	-768	-1	-1	-1	-1	4		0	0						Untertest2.avi	0	880	547	72	111				0	Content		-72	-111	17231308	2671770012
17248	08:58:23.891	00:00:17.247	1035	-1024	-768	-1	-1	-1	-1	4	-1024	-768	-1	-1	-1	-1	4		0	0						Untertest2.avi	0	880	547	72	111				0	Content		-72	-111	17247933	2671786637
17265	08:58:23.908	00:00:17.264	1036	-1024	-768	-1	-1	-1	-1	4	-1024	-768	-1	-1	-1	-1	4		0	0						Untertest2.avi	0	880	547	72	111				0	Content		-72	-111	17264601	2671803305
17281	08:58:23.924	00:00:17.281	1037	-1024	-768	-1	-1	-1	-1	4	-1024	-768	-1	-1	-1	-1	4		0	0						Untertest2.avi	0	880	547	72	111				0	Content		-72	-111	17281267	2671819971
17298	08:58:23.941	00:00:17.297	1038	-1024	-768	-1	-1	-1	-1	4	-1024	-768	-1	-1	-1	-1	4		0	0						Untertest2.avi	0	880	547	72	111				0	Content		-72	-111	17297935	2671836639
17315	08:58:23.958	00:00:17.314	1039	-1024	-768	-1	-1	-1	-1	4	-1024	-768	-1	-1	-1	-1	4		0	0						Untertest2.avi	0	880	547	72	111				0	Content		-72	-111	17314565	2671853269
17331	08:58:23.974	00:00:17.331	1040	-1024	-768	-1	-1	-1	-1	4	-1024	-768	-1	-1	-1	-1	4		0	0						Untertest2.avi	0	880	547	72	111				0	Content		-72	-111	17331249	2671869953
17348	08:58:23.991	00:00:17.347	1041	-1024	-768	-1	-1	-1	-1	4	-1024	-768	-1	-1	-1	-1	4		0	0						Untertest2.avi	0	880	547	72	111				0	Content		-72	-111	17347917	2671886621
17365	08:58:24.008	00:00:17.364	1042	-1024	-768	-1	-1	-1	-1	4	-1024	-768	-1	-1	-1	-1	4		0	0						Untertest2.avi	0	880	547	72	111				0	Content		-72	-111	17364546	2671903250
17381	08:58:24.024	00:00:17.381	1043	-1024	-768	-1	-1	-1	-1	4	-1024	-768	-1	-1	-1	-1	4		0	0						Untertest2.avi	0	880	547	72	111				0	Content		-72	-111	17381214	2671919918
17398	08:58:24.041	00:00:17.397	1044	-1024	-768	-1	-1	-1	-1	4	-1024	-768	-1	-1	-1	-1	4		0	0						Untertest2.avi	0	880	547	72	111				0	Content		-72	-111	17397882	2671936586
17415	08:58:24.058	00:00:17.414	1045	-1024	-768	-1	-1	-1	-1	4	-1024	-768	-1	-1	-1	-1	4		0	0						Untertest2.avi	0	880	547	72	111				0	Content		-72	-111	17414530	2671953234
17431	08:58:24.074	00:00:17.431	1046	-1024	-768	-1	-1	-1	-1	4	-1024	-768	-1	-1	-1	-1	4		0	0						Untertest2.avi	0	880	547	72	111				0	Content		-72	-111	17431198	2671969902
17448	08:58:24.091	00:00:17.447	1047	-1024	-768	-1	-1	-1	-1	4	-1024	-768	-1	-1	-1	-1	4		0	0						Untertest2.avi	0	880	547	72	111				0	Content		-72	-111	17447858	2671986562
17465	08:58:24.108	00:00:17.464	1048	-1024	-768	-1	-1	-1	-1	4	-1024	-768	-1	-1	-1	-1	4		0	0						Untertest2.avi	0	880	547	72	111				0	Content		-72	-111	17464525	2672003229
17481	08:58:24.124	00:00:17.481	1049	-1024	-768	-1	-1	-1	-1	4	-1024	-768	-1	-1	-1	-1	4		0	0						Untertest2.avi	0	880	547	72	111				0	Content		-72	-111	17481193	2672019897
17498	08:58:24.141	00:00:17.497	1050	-1024	-768	-1	-1	-1	-1	4	-1024	-768	-1	-1	-1	-1	4		0	0						Untertest2.avi	0	880	547	72	111				0	Content		-72	-111	17497842	2672036546
17515	08:58:24.158	00:00:17.514	1051	-1024	-768	-1	-1	-1	-1	4	-1024	-768	-1	-1	-1	-1	4		0	0						Untertest2.avi	0	880	547	72	111				0	Content		-72	-111	17514510	2672053214
17531	08:58:24.174	00:00:17.531	1052	-1024	-768	-1	-1	-1	-1	4	-1024	-768	-1	-1	-1	-1	4		0	0						Untertest2.avi	0	880	547	72	111				0	Content		-72	-111	17531235	2672069939
17548	08:58:24.191	00:00:17.547	1053	-1024	-768	-1	-1	-1	-1	4	-1024	-768	-1	-1	-1	-1	4		0	0						Untertest2.avi	0	880	547	72	111				0	Content		-72	-111	17547806	2672086510
17565	08:58:24.208	00:00:17.564	1054	-1024	-768	-1	-1	-1	-1	4	-1024	-768	-1	-1	-1	-1	4		0	0						Untertest2.avi	0	880	547	72	111				0	Content		-72	-111	17564740	2672103444
17581	08:58:24.224	00:00:17.581	1055	-1024	-768	-1	-1	-1	-1	4	-1024	-768	-1	-1	-1	-1	4		0	0						Untertest2.avi	0	880	547	72	111				0	Content		-72	-111	17581407	2672120111
17599	08:58:24.242	00:00:17.598	1056	-1024	-768	-1	-1	-1	-1	4	-1024	-768	-1	-1	-1	-1	4		0	0						Untertest2.avi	0	880	547	72	111				0	Content		-72	-111	17598541	2672137245
17615	08:58:24.258	00:00:17.615	1057	-1024	-768	-1	-1	-1	-1	4	-1024	-768	-1	-1	-1	-1	4		0	0						Untertest2.avi	0	880	547	72	111				0	Content		-72	-111	17615209	2672153913
17632	08:58:24.275	00:00:17.632	1058	-1024	-768	-1	-1	-1	-1	4	-1024	-768	-1	-1	-1	-1	4		0	0						Untertest2.avi	0	880	547	72	111				0	Content		-72	-111	17632243	2672170947
17649	08:58:24.292	00:00:17.648	1059	-1024	-768	-1	-1	-1	-1	4	-1024	-768	-1	-1	-1	-1	4		0	0						Untertest2.avi	0	880	547	72	111				0	Content		-72	-111	17648911	2672187615
17666	08:58:24.309	00:00:17.665	1060	-1024	-768	-1	-1	-1	-1	4	-1024	-768	-1	-1	-1	-1	4		0	0						Untertest2.avi	0	880	547	72	111				0	Content		-72	-111	17665579	2672204283
17682	08:58:24.325	00:00:17.681	1061	-1024	-768	-1	-1	-1	-1	4	-1024	-768	-1	-1	-1	-1	4		0	0						Untertest2.avi	0	880	547	72	111				0	Content		-72	-111	17681625	2672220329
17698	08:58:24.341	00:00:17.698	1062	-1024	-768	-1	-1	-1	-1	4	-1024	-768	-1	-1	-1	-1	4		0	0						Untertest2.avi	0	880	547	72	111				0	Content		-72	-111	17698293	2672236997
17715	08:58:24.358	00:00:17.714	1063	-1024	-768	-1	-1	-1	-1	4	-1024	-768	-1	-1	-1	-1	4		0	0						Untertest2.avi	0	880	547	72	111				0	Content		-72	-111	17714753	2672253457
17731	08:58:24.374	00:00:17.731	1064	-1024	-768	-1	-1	-1	-1	4	-1024	-768	-1	-1	-1	-1	4		0	0						Untertest2.avi	0	880	547	72	111				0	Content		-72	-111	17731421	2672270125
17748	08:58:24.391	00:00:17.748	1065	-1024	-768	-1	-1	-1	-1	4	-1024	-768	-1	-1	-1	-1	4		0	0						Untertest2.avi	0	880	547	72	111				0	Content		-72	-111	17748089	2672286793
17765	08:58:24.408	00:00:17.764	1066	-1024	-768	-1	-1	-1	-1	4	-1024	-768	-1	-1	-1	-1	4		0	0						Untertest2.avi	0	880	547	72	111				0	Content		-72	-111	17764505	2672303209
17781	08:58:24.424	00:00:17.781	1067	-1024	-768	-1	-1	-1	-1	4	-1024	-768	-1	-1	-1	-1	4		0	0						Untertest2.avi	0	880	547	72	111				0	Content		-72	-111	17781172	2672319876
17798	08:58:24.441	00:00:17.797	1068	-1024	-768	-1	-1	-1	-1	4	-1024	-768	-1	-1	-1	-1	4		0	0						Untertest2.avi	0	880	547	72	111				0	Content		-72	-111	17797773	2672336477
17814	08:58:24.457	00:00:17.814	1069	-1024	-768	-1	-1	-1	-1	4	-1024	-768	-1	-1	-1	-1	4		0	0						Untertest2.avi	0	880	547	72	111				0	Content		-72	-111	17814441	2672353145
17831	08:58:24.474	00:00:17.831	1070	-1024	-768	-1	-1	-1	-1	4	-1024	-768	-1	-1	-1	-1	4		0	0						Untertest2.avi	0	880	547	72	111				0	Content		-72	-111	17831109	2672369813
17848	08:58:24.491	00:00:17.847	1071	-1024	-768	-1	-1	-1	-1	4	-1024	-768	-1	-1	-1	-1	4		0	0						Untertest2.avi	0	880	547	72	111				0	Content		-72	-111	17847712	2672386416
17864	08:58:24.507	00:00:17.864	1072	-1024	-768	-1	-1	-1	-1	4	-1024	-768	-1	-1	-1	-1	4		0	0						Untertest2.avi	0	880	547	72	111				0	Content		-72	-111	17864380	2672403084
17881	08:58:24.524	00:00:17.881	1073	-1024	-768	-1	-1	-1	-1	4	-1024	-768	-1	-1	-1	-1	4		0	0						Untertest2.avi	0	880	547	72	111				0	Content		-72	-111	17881048	2672419752
17898	08:58:24.541	00:00:17.897	1074	-1024	-768	-1	-1	-1	-1	4	-1024	-768	-1	-1	-1	-1	4		0	0						Untertest2.avi	0	880	547	72	111				0	Content		-72	-111	17897670	2672436374
17914	08:58:24.557	00:00:17.914	1075	-1024	-768	-1	-1	-1	-1	4	-1024	-768	-1	-1	-1	-1	4		0	0						Untertest2.avi	0	880	547	72	111				0	Content		-72	-111	17914338	2672453042
17931	08:58:24.574	00:00:17.931	1076	-1024	-768	-1	-1	-1	-1	4	-1024	-768	-1	-1	-1	-1	4		0	0						Untertest2.avi	0	880	547	72	111				0	Content		-72	-111	17931006	2672469710
17948	08:58:24.591	00:00:17.947	1077	-1024	-768	-1	-1	-1	-1	4	-1024	-768	-1	-1	-1	-1	4		0	0						Untertest2.avi	0	880	547	72	111				0	Content		-72	-111	17947899	2672486603
17965	08:58:24.608	00:00:17.964	1078	-1024	-768	-1	-1	-1	-1	4	-1024	-768	-1	-1	-1	-1	4		0	0						Untertest2.avi	0	880	547	72	111				0	Content		-72	-111	17964567	2672503271
17982	08:58:24.625	00:00:17.981	1079	-1024	-768	-1	-1	-1	-1	4	-1024	-768	-1	-1	-1	-1	4		0	0						Untertest2.avi	0	880	547	72	111				0	Content		-72	-111	17981522	2672520226
17998	08:58:24.641	00:00:17.998	1080	-1024	-768	-1	-1	-1	-1	4	-1024	-768	-1	-1	-1	-1	4		0	0						Untertest2.avi	0	880	547	72	111				0	Content		-72	-111	17998190	2672536894
18015	08:58:24.658	00:00:18.014	1081	-1024	-768	-1	-1	-1	-1	4	-1024	-768	-1	-1	-1	-1	4		0	0						Untertest2.avi	0	880	547	72	111				0	Content		-72	-111	18014857	2672553561
18032	08:58:24.675	00:00:18.032	1082	-1024	-768	-1	-1	-1	-1	4	-1024	-768	-1	-1	-1	-1	4		0	0						Untertest2.avi	0	880	547	72	111				0	Content		-72	-111	18032072	2672570776
18049	08:58:24.692	00:00:18.048	1083	-1024	-768	-1	-1	-1	-1	4	-1024	-768	-1	-1	-1	-1	4		0	0						Untertest2.avi	0	880	547	72	111				0	Content		-72	-111	18048740	2672587444
18065	08:58:24.708	00:00:18.064	1084	-1024	-768	-1	-1	-1	-1	4	-1024	-768	-1	-1	-1	-1	4		0	0						Untertest2.avi	0	880	547	72	111				0	Content		-72	-111	18064968	2672603672
18082	08:58:24.725	00:00:18.081	1085	-1024	-768	-1	-1	-1	-1	4	-1024	-768	-1	-1	-1	-1	4		0	0						Untertest2.avi	0	880	547	72	111				0	Content		-72	-111	18081636	2672620340
18098	08:58:24.741	00:00:18.098	1086	-1024	-768	-1	-1	-1	-1	4	-1024	-768	-1	-1	-1	-1	4		0	0						Untertest2.avi	0	880	547	72	111				0	Content		-72	-111	18098304	2672637008
18115	08:58:24.758	00:00:18.114	1087	-1024	-768	-1	-1	-1	-1	4	-1024	-768	-1	-1	-1	-1	4		0	0						Untertest2.avi	0	880	547	72	111				0	Content		-72	-111	18114543	2672653247
18131	08:58:24.774	00:00:18.131	1088	-1024	-768	-1	-1	-1	-1	4	-1024	-768	-1	-1	-1	-1	4		0	0						Untertest2.avi	0	880	547	72	111				0	Content		-72	-111	18131211	2672669915
18148	08:58:24.791	00:00:18.147	1089	-1024	-768	-1	-1	-1	-1	4	-1024	-768	-1	-1	-1	-1	4		0	0						Untertest2.avi	0	880	547	72	111				0	Content		-72	-111	18147736	2672686440
18164	08:58:24.807	00:00:18.164	1090	-1024	-768	-1	-1	-1	-1	4	-1024	-768	-1	-1	-1	-1	4		0	0						Untertest2.avi	0	880	547	72	111				0	Content		-72	-111	18164404	2672703108
18181	08:58:24.824	00:00:18.181	1091	-1024	-768	-1	-1	-1	-1	4	-1024	-768	-1	-1	-1	-1	4		0	0						Untertest2.avi	0	880	547	72	111				0	Content		-72	-111	18181072	2672719776
18198	08:58:24.841	00:00:18.197	1092	-1024	-768	-1	-1	-1	-1	4	-1024	-768	-1	-1	-1	-1	4		0	0						Untertest2.avi	0	880	547	72	111				0	Content		-72	-111	18197581	2672736285
18214	08:58:24.857	00:00:18.214	1093	-1024	-768	-1	-1	-1	-1	4	-1024	-768	-1	-1	-1	-1	4		0	0						Untertest2.avi	0	880	547	72	111				0	Content		-72	-111	18214248	2672752952
18231	08:58:24.874	00:00:18.230	1094	-1024	-768	-1	-1	-1	-1	4	-1024	-768	-1	-1	-1	-1	4		0	0						Untertest2.avi	0	880	547	72	111				0	Content		-72	-111	18230843	2672769547
18248	08:58:24.891	00:00:18.247	1095	-1024	-768	-1	-1	-1	-1	4	-1024	-768	-1	-1	-1	-1	4		0	0						Untertest2.avi	0	880	547	72	111				0	Content		-72	-111	18247511	2672786215
18264	08:58:24.907	00:00:18.264	1096	-1024	-768	-1	-1	-1	-1	4	-1024	-768	-1	-1	-1	-1	4		0	0						Untertest2.avi	0	880	547	72	111				0	Content		-72	-111	18264179	2672802883
18281	08:58:24.924	00:00:18.280	1097	-1024	-768	-1	-1	-1	-1	4	-1024	-768	-1	-1	-1	-1	4		0	0						Untertest2.avi	0	880	547	72	111				0	Content		-72	-111	18280731	2672819435
18297	08:58:24.940	00:00:18.297	1098	-1024	-768	-1	-1	-1	-1	4	-1024	-768	-1	-1	-1	-1	4		0	0						Untertest2.avi	0	880	547	72	111				0	Content		-72	-111	18297399	2672836103
18314	08:58:24.957	00:00:18.314	1099	-1024	-768	-1	-1	-1	-1	4	-1024	-768	-1	-1	-1	-1	4		0	0						Untertest2.avi	0	880	547	72	111				0	Content		-72	-111	18314235	2672852939
18331	08:58:24.974	00:00:18.330	1100	-1024	-768	-1	-1	-1	-1	4	-1024	-768	-1	-1	-1	-1	4		0	0						Untertest2.avi	0	880	547	72	111				0	Content		-72	-111	18330902	2672869606
18348	08:58:24.991	00:00:18.347	1101	-1024	-768	-1	-1	-1	-1	4	-1024	-768	-1	-1	-1	-1	4		0	0						Untertest2.avi	0	880	547	72	111				0	Content		-72	-111	18347570	2672886274
18365	08:58:25.008	00:00:18.364	1102	-1024	-768	-1	-1	-1	-1	4	-1024	-768	-1	-1	-1	-1	4		0	0						Untertest2.avi	0	880	547	72	111				0	Content		-72	-111	18364674	2672903378
18381	08:58:25.024	00:00:18.381	1103	-1024	-768	-1	-1	-1	-1	4	-1024	-768	-1	-1	-1	-1	4		0	0						Untertest2.avi	0	880	547	72	111				0	Content		-72	-111	18381342	2672920046
18398	08:58:25.041	00:00:18.398	1104	-1024	-768	-1	-1	-1	-1	4	-1024	-768	-1	-1	-1	-1	4		0	0						Untertest2.avi	0	880	547	72	111				0	Content		-72	-111	18398364	2672937068
18415	08:58:25.058	00:00:18.415	1105	-1024	-768	-1	-1	-1	-1	4	-1024	-768	-1	-1	-1	-1	4		0	0						Untertest2.avi	0	880	547	72	111				0	Content		-72	-111	18415032	2672953736
18432	08:58:25.075	00:00:18.431	1106	-1024	-768	-1	-1	-1	-1	4	-1024	-768	-1	-1	-1	-1	4		0	0						Untertest2.avi	0	880	547	72	111				0	Content		-72	-111	18431700	2672970404
18448	08:58:25.091	00:00:18.447	1107	-1024	-768	-1	-1	-1	-1	4	-1024	-768	-1	-1	-1	-1	4		0	0						Untertest2.avi	0	880	547	72	111				0	Content		-72	-111	18447799	2672986503
18464	08:58:25.107	00:00:18.464	1108	-1024	-768	-1	-1	-1	-1	4	-1024	-768	-1	-1	-1	-1	4		0	0						Untertest2.avi	0	880	547	72	111				0	Content		-72	-111	18464467	2673003171
18481	08:58:25.124	00:00:18.480	1109	-1024	-768	-1	-1	-1	-1	4	-1024	-768	-1	-1	-1	-1	4		0	0						Untertest2.avi	0	880	547	72	111				0	Content		-72	-111	18480945	2673019649
18498	08:58:25.141	00:00:18.497	1110	-1024	-768	-1	-1	-1	-1	4	-1024	-768	-1	-1	-1	-1	4		0	0						Untertest2.avi	0	880	547	72	111				0	Content		-72	-111	18497613	2673036317
18514	08:58:25.157	00:00:18.514	1111	-1024	-768	-1	-1	-1	-1	4	-1024	-768	-1	-1	-1	-1	4		0	0						Untertest2.avi	0	880	547	72	111				0	Content		-72	-111	18514281	2673052985
18531	08:58:25.174	00:00:18.530	1112	-1024	-768	-1	-1	-1	-1	4	-1024	-768	-1	-1	-1	-1	4		0	0						Untertest2.avi	0	880	547	72	111				0	Content		-72	-111	18530714	2673069418
18547	08:58:25.190	00:00:18.547	1113	-1024	-768	-1	-1	-1	-1	4	-1024	-768	-1	-1	-1	-1	4		0	0						Untertest2.avi	0	880	547	72	111				0	Content		-72	-111	18547382	2673086086
18564	08:58:25.207	00:00:18.563	1114	-1024	-768	-1	-1	-1	-1	4	-1024	-768	-1	-1	-1	-1	4		0	0						Untertest2.avi	0	880	547	72	111				0	Content		-72	-111	18563991	2673102695
18581	08:58:25.224	00:00:18.580	1115	-1024	-768	-1	-1	-1	-1	4	-1024	-768	-1	-1	-1	-1	4		0	0						Untertest2.avi	0	880	547	72	111				0	Content		-72	-111	18580659	2673119363
18597	08:58:25.240	00:00:18.597	1116	-1024	-768	-1	-1	-1	-1	4	-1024	-768	-1	-1	-1	-1	4		0	0						Untertest2.avi	0	880	547	72	111				0	Content		-72	-111	18597327	2673136031
18614	08:58:25.257	00:00:18.613	1117	-1024	-768	-1	-1	-1	-1	4	-1024	-768	-1	-1	-1	-1	4		0	0						Untertest2.avi	0	880	547	72	111				0	Content		-72	-111	18613935	2673152639
18631	08:58:25.274	00:00:18.630	1118	-1024	-768	-1	-1	-1	-1	4	-1024	-768	-1	-1	-1	-1	4		0	0						Untertest2.avi	0	880	547	72	111				0	Content		-72	-111	18630603	2673169307
18647	08:58:25.290	00:00:18.647	1119	-1024	-768	-1	-1	-1	-1	4	-1024	-768	-1	-1	-1	-1	4		0	0						Untertest2.avi	0	880	547	72	111				0	Content		-72	-111	18647270	2673185974
18664	08:58:25.307	00:00:18.663	1120	-1024	-768	-1	-1	-1	-1	4	-1024	-768	-1	-1	-1	-1	4		0	0						Untertest2.avi	0	880	547	72	111				0	Content		-72	-111	18663856	2673202560
18681	08:58:25.324	00:00:18.680	1121	-1024	-768	-1	-1	-1	-1	4	-1024	-768	-1	-1	-1	-1	4		0	0						Untertest2.avi	0	880	547	72	111				0	Content		-72	-111	18680524	2673219228
18697	08:58:25.340	00:00:18.697	1122	-1024	-768	-1	-1	-1	-1	4	-1024	-768	-1	-1	-1	-1	4		0	0						Untertest2.avi	0	880	547	72	111				0	Content		-72	-111	18697192	2673235896
18714	08:58:25.357	00:00:18.714	1123	-1024	-768	-1	-1	-1	-1	4	-1024	-768	-1	-1	-1	-1	4		0	0						Untertest2.avi	0	880	547	72	111				0	Content		-72	-111	18714046	2673252750
18731	08:58:25.374	00:00:18.730	1124	-1024	-768	-1	-1	-1	-1	4	-1024	-768	-1	-1	-1	-1	4		0	0						Untertest2.avi	0	880	547	72	111				0	Content		-72	-111	18730714	2673269418
18748	08:58:25.391	00:00:18.747	1125	-1024	-768	-1	-1	-1	-1	4	-1024	-768	-1	-1	-1	-1	4		0	0						Untertest2.avi	0	880	547	72	111				0	Content		-72	-111	18747691	2673286395
18764	08:58:25.407	00:00:18.764	1126	-1024	-768	-1	-1	-1	-1	4	-1024	-768	-1	-1	-1	-1	4		0	0						Untertest2.avi	0	880	547	72	111				0	Content		-72	-111	18764359	2673303063
18781	08:58:25.424	00:00:18.781	1127	-1024	-768	-1	-1	-1	-1	4	-1024	-768	-1	-1	-1	-1	4		0	0						Untertest2.avi	0	880	547	72	111				0	Content		-72	-111	18781027	2673319731
18798	08:58:25.441	00:00:18.798	1128	-1024	-768	-1	-1	-1	-1	4	-1024	-768	-1	-1	-1	-1	4		0	0						Untertest2.avi	0	880	547	72	111				0	Content		-72	-111	18798274	2673336978
18815	08:58:25.458	00:00:18.814	1129	-1024	-768	-1	-1	-1	-1	4	-1024	-768	-1	-1	-1	-1	4		0	0						Untertest2.avi	0	880	547	72	111				0	Content		-72	-111	18814942	2673353646
18831	08:58:25.474	00:00:18.831	1130	-1024	-768	-1	-1	-1	-1	4	-1024	-768	-1	-1	-1	-1	4		0	0						Untertest2.avi	0	880	547	72	111				0	Content		-72	-111	18831176	2673369880
18848	08:58:25.491	00:00:18.847	1131	-1024	-768	-1	-1	-1	-1	4	-1024	-768	-1	-1	-1	-1	4		0	0						Untertest2.avi	0	880	547	72	111				0	Content		-72	-111	18847844	2673386548
18865	08:58:25.508	00:00:18.864	1132	-1024	-768	-1	-1	-1	-1	4	-1024	-768	-1	-1	-1	-1	4		0	0						Untertest2.avi	0	880	547	72	111				0	Content		-72	-111	18864511	2673403215
18881	08:58:25.524	00:00:18.880	1133	-1024	-768	-1	-1	-1	-1	4	-1024	-768	-1	-1	-1	-1	4		0	0						Untertest2.avi	0	880	547	72	111				0	Content		-72	-111	18880702	2673419406
18897	08:58:25.540	00:00:18.897	1134	-1024	-768	-1	-1	-1	-1	4	-1024	-768	-1	-1	-1	-1	4		0	0						Untertest2.avi	0	880	547	72	111				0	Content		-72	-111	18897370	2673436074
18914	08:58:25.557	00:00:18.913	1135	-1024	-768	-1	-1	-1	-1	4	-1024	-768	-1	-1	-1	-1	4		0	0						Untertest2.avi	0	880	547	72	111				0	Content		-72	-111	18913918	2673452622
18931	08:58:25.574	00:00:18.930	1136	-1024	-768	-1	-1	-1	-1	4	-1024	-768	-1	-1	-1	-1	4		0	0						Untertest2.avi	0	880	547	72	111				0	Content		-72	-111	18930586	2673469290
18947	08:58:25.590	00:00:18.947	1137	-1024	-768	-1	-1	-1	-1	4	-1024	-768	-1	-1	-1	-1	4		0	0						Untertest2.avi	0	880	547	72	111				0	Content		-72	-111	18947254	2673485958
18964	08:58:25.607	00:00:18.963	1138	-1024	-768	-1	-1	-1	-1	4	-1024	-768	-1	-1	-1	-1	4		0	0						Untertest2.avi	0	880	547	72	111				0	Content		-72	-111	18963796	2673502500
18980	08:58:25.623	00:00:18.980	1139	-1024	-768	-1	-1	-1	-1	4	-1024	-768	-1	-1	-1	-1	4		0	0						Untertest2.avi	0	880	547	72	111				0	Content		-72	-111	18980464	2673519168
18997	08:58:25.640	00:00:18.996	1140	-1024	-768	-1	-1	-1	-1	4	-1024	-768	-1	-1	-1	-1	4		0	0						Untertest2.avi	0	880	547	72	111				0	Content		-72	-111	18996947	2673535651
19014	08:58:25.657	00:00:19.013	1141	-1024	-768	-1	-1	-1	-1	4	-1024	-768	-1	-1	-1	-1	4		0	0						Untertest2.avi	0	880	547	72	111				0	Content		-72	-111	19013516	2673552220
19030	08:58:25.673	00:00:19.030	1142	-1024	-768	-1	-1	-1	-1	4	-1024	-768	-1	-1	-1	-1	4		0	0						Untertest2.avi	0	880	547	72	111				0	Content		-72	-111	19030453	2673569157
19047	08:58:25.690	00:00:19.047	1143	-1024	-768	-1	-1	-1	-1	4	-1024	-768	-1	-1	-1	-1	4		0	0						Untertest2.avi	0	880	547	72	111				0	Content		-72	-111	19047121	2673585825
19064	08:58:25.707	00:00:19.064	1144	-1024	-768	-1	-1	-1	-1	4	-1024	-768	-1	-1	-1	-1	4		0	0						Untertest2.avi	0	880	547	72	111				0	Content		-72	-111	19064256	2673602960
19081	08:58:25.724	00:00:19.080	1145	-1024	-768	-1	-1	-1	-1	4	-1024	-768	-1	-1	-1	-1	4		0	0						Untertest2.avi	0	880	547	72	111				0	Content		-72	-111	19080923	2673619627
19098	08:58:25.741	00:00:19.097	1146	-1024	-768	-1	-1	-1	-1	4	-1024	-768	-1	-1	-1	-1	4		0	0						Untertest2.avi	0	880	547	72	111				0	Content		-72	-111	19097954	2673636658
19115	08:58:25.758	00:00:19.114	1147	-1024	-768	-1	-1	-1	-1	4	-1024	-768	-1	-1	-1	-1	4		0	0						Untertest2.avi	0	880	547	72	111				0	Content		-72	-111	19114622	2673653326
19131	08:58:25.774	00:00:19.131	1148	-1024	-768	-1	-1	-1	-1	4	-1024	-768	-1	-1	-1	-1	4		0	0						Untertest2.avi	0	880	547	72	111				0	Content		-72	-111	19131290	2673669994
19147	08:58:25.790	00:00:19.147	1149	-1024	-768	-1	-1	-1	-1	4	-1024	-768	-1	-1	-1	-1	4		0	0						Untertest2.avi	0	880	547	72	111				0	Content		-72	-111	19147403	2673686107
19164	08:58:25.807	00:00:19.164	1150	-1024	-768	-1	-1	-1	-1	4	-1024	-768	-1	-1	-1	-1	4		0	0						Untertest2.avi	0	880	547	72	111				0	Content		-72	-111	19164071	2673702775
19181	08:58:25.824	00:00:19.180	1151	-1024	-768	-1	-1	-1	-1	4	-1024	-768	-1	-1	-1	-1	4		0	0						Untertest2.avi	0	880	547	72	111				0	Content		-72	-111	19180552	2673719256
19197	08:58:25.840	00:00:19.197	1152	-1024	-768	-1	-1	-1	-1	4	-1024	-768	-1	-1	-1	-1	4		0	0						Untertest2.avi	0	880	547	72	111				0	Content		-72	-111	19197220	2673735924
19214	08:58:25.857	00:00:19.213	1153	-1024	-768	-1	-1	-1	-1	4	-1024	-768	-1	-1	-1	-1	4		0	0						Untertest2.avi	0	880	547	72	111				0	Content		-72	-111	19213888	2673752592
19230	08:58:25.873	00:00:19.230	1154	-1024	-768	-1	-1	-1	-1	4	-1024	-768	-1	-1	-1	-1	4		0	0						Untertest2.avi	0	880	547	72	111				0	Content		-72	-111	19230326	2673769030
19247	08:58:25.890	00:00:19.246	1155	-1024	-768	-1	-1	-1	-1	4	-1024	-768	-1	-1	-1	-1	4		0	0						Untertest2.avi	0	880	547	72	111				0	Content		-72	-111	19246994	2673785698
19263	08:58:25.906	00:00:19.263	1156	-1024	-768	-1	-1	-1	-1	4	-1024	-768	-1	-1	-1	-1	4		0	0						Untertest2.avi	0	880	547	72	111				0	Content		-72	-111	19263387	2673802091
19280	08:58:25.923	00:00:19.280	1157	-1024	-768	-1	-1	-1	-1	4	-1024	-768	-1	-1	-1	-1	4		0	0						Untertest2.avi	0	880	547	72	111				0	Content		-72	-111	19280189	2673818893
19297	08:58:25.940	00:00:19.296	1158	-1024	-768	-1	-1	-1	-1	4	-1024	-768	-1	-1	-1	-1	4		0	0						Untertest2.avi	0	880	547	72	111				0	Content		-72	-111	19296796	2673835500
19313	08:58:25.956	00:00:19.313	1159	-1024	-768	-1	-1	-1	-1	4	-1024	-768	-1	-1	-1	-1	4		0	0						Untertest2.avi	0	880	547	72	111				0	Content		-72	-111	19313464	2673852168
19330	08:58:25.973	00:00:19.330	1160	-1024	-768	-1	-1	-1	-1	4	-1024	-768	-1	-1	-1	-1	4		0	0						Untertest2.avi	0	880	547	72	111				0	Content		-72	-111	19330132	2673868836
19347	08:58:25.990	00:00:19.347	1161	-1024	-768	-1	-1	-1	-1	4	-1024	-768	-1	-1	-1	-1	4		0	0						Untertest2.avi	0	880	547	72	111				0	Content		-72	-111	19347008	2673885712
19364	08:58:26.007	00:00:19.363	1162	-1024	-768	-1	-1	-1	-1	4	-1024	-768	-1	-1	-1	-1	4		0	0						Untertest2.avi	0	880	547	72	111				0	Content		-72	-111	19363676	2673902380
19381	08:58:26.024	00:00:19.380	1163	-1024	-768	-1	-1	-1	-1	4	-1024	-768	-1	-1	-1	-1	4		0	0						Untertest2.avi	0	880	547	72	111				0	Content		-72	-111	19380620	2673919324
19397	08:58:26.040	00:00:19.397	1164	-1024	-768	-1	-1	-1	-1	4	-1024	-768	-1	-1	-1	-1	4		0	0						Untertest2.avi	0	880	547	72	111				0	Content		-72	-111	19397287	2673935991
19414	08:58:26.057	00:00:19.413	1165	-1024	-768	-1	-1	-1	-1	4	-1024	-768	-1	-1	-1	-1	4		0	0						Untertest2.avi	0	880	547	72	111				0	Content		-72	-111	19413955	2673952659
19431	08:58:26.074	00:00:19.431	1166	-1024	-768	-1	-1	-1	-1	4	-1024	-768	-1	-1	-1	-1	4		0	0						Untertest2.avi	0	880	547	72	111				0	Content		-72	-111	19431230	2673969934
19448	08:58:26.091	00:00:19.447	1167	-1024	-768	-1	-1	-1	-1	4	-1024	-768	-1	-1	-1	-1	4		0	0						Untertest2.avi	0	880	547	72	111				0	Content		-72	-111	19447898	2673986602
19464	08:58:26.107	00:00:19.464	1168	-1024	-768	-1	-1	-1	-1	4	-1024	-768	-1	-1	-1	-1	4		0	0						Untertest2.avi	0	880	547	72	111				0	Content		-72	-111	19464142	2674002846
19481	08:58:26.124	00:00:19.480	1169	-1024	-768	-1	-1	-1	-1	4	-1024	-768	-1	-1	-1	-1	4		0	0						Untertest2.avi	0	880	547	72	111				0	Content		-72	-111	19480810	2674019514
19497	08:58:26.140	00:00:19.497	1170	-1024	-768	-1	-1	-1	-1	4	-1024	-768	-1	-1	-1	-1	4		0	0						Untertest2.avi	0	880	547	72	111				0	Content		-72	-111	19497477	2674036181
19514	08:58:26.157	00:00:19.513	1171	-1024	-768	-1	-1	-1	-1	4	-1024	-768	-1	-1	-1	-1	4		0	0						Untertest2.avi	0	880	547	72	111				0	Content		-72	-111	19513677	2674052381
19530	08:58:26.173	00:00:19.530	1172	-1024	-768	-1	-1	-1	-1	4	-1024	-768	-1	-1	-1	-1	4		0	0						Untertest2.avi	0	880	547	72	111				0	Content		-72	-111	19530345	2674069049
19547	08:58:26.190	00:00:19.546	1173	-1024	-768	-1	-1	-1	-1	4	-1024	-768	-1	-1	-1	-1	4		0	0						Untertest2.avi	0	880	547	72	111				0	Content		-72	-111	19546856	2674085560
19564	08:58:26.207	00:00:19.563	1174	-1024	-768	-1	-1	-1	-1	4	-1024	-768	-1	-1	-1	-1	4		0	0						Untertest2.avi	0	880	547	72	111				0	Content		-72	-111	19563524	2674102228
19580	08:58:26.223	00:00:19.580	1175	-1024	-768	-1	-1	-1	-1	4	-1024	-768	-1	-1	-1	-1	4		0	0						Untertest2.avi	0	880	547	72	111				0	Content		-72	-111	19580192	2674118896
19597	08:58:26.240	00:00:19.596	1176	-1024	-768	-1	-1	-1	-1	4	-1024	-768	-1	-1	-1	-1	4		0	0						Untertest2.avi	0	880	547	72	111				0	Content		-72	-111	19596768	2674135472
19613	08:58:26.256	00:00:19.613	1177	-1024	-768	-1	-1	-1	-1	4	-1024	-768	-1	-1	-1	-1	4		0	0						Untertest2.avi	0	880	547	72	111				0	Content		-72	-111	19613436	2674152140
19630	08:58:26.273	00:00:19.630	1178	-1024	-768	-1	-1	-1	-1	4	-1024	-768	-1	-1	-1	-1	4		0	0						Untertest2.avi	0	880	547	72	111				0	Content		-72	-111	19630104	2674168808
19647	08:58:26.290	00:00:19.646	1179	-1024	-768	-1	-1	-1	-1	4	-1024	-768	-1	-1	-1	-1	4		0	0						Untertest2.avi	0	880	547	72	111				0	Content		-72	-111	19646548	2674185252
19663	08:58:26.306	00:00:19.663	1180	-1024	-768	-1	-1	-1	-1	4	-1024	-768	-1	-1	-1	-1	4		0	0						Untertest2.avi	0	880	547	72	111				0	Content		-72	-111	19663133	2674201837
19680	08:58:26.323	00:00:19.680	1181	-1024	-768	-1	-1	-1	-1	4	-1024	-768	-1	-1	-1	-1	4		0	0						Untertest2.avi	0	880	547	72	111				0	Content		-72	-111	19680072	2674218776
19697	08:58:26.340	00:00:19.696	1182	-1024	-768	-1	-1	-1	-1	4	-1024	-768	-1	-1	-1	-1	4		0	0						Untertest2.avi	0	880	547	72	111				0	Content		-72	-111	19696740	2674235444
19714	08:58:26.357	00:00:19.713	1183	-1024	-768	-1	-1	-1	-1	4	-1024	-768	-1	-1	-1	-1	4		0	0						Untertest2.avi	0	880	547	72	111				0	Content		-72	-111	19713877	2674252581
19731	08:58:26.374	00:00:19.730	1184	-1024	-768	-1	-1	-1	-1	4	-1024	-768	-1	-1	-1	-1	4		0	0						Untertest2.avi	0	880	547	72	111				0	Content		-72	-111	19730545	2674269249
19748	08:58:26.391	00:00:19.747	1185	-1024	-768	-1	-1	-1	-1	4	-1024	-768	-1	-1	-1	-1	4		0	0						Untertest2.avi	0	880	547	72	111				0	Content		-72	-111	19747571	2674286275
19764	08:58:26.407	00:00:19.764	1186	-1024	-768	-1	-1	-1	-1	4	-1024	-768	-1	-1	-1	-1	4		0	0						Untertest2.avi	0	880	547	72	111				0	Content		-72	-111	19764239	2674302943
19781	08:58:26.424	00:00:19.780	1187	-1024	-768	-1	-1	-1	-1	4	-1024	-768	-1	-1	-1	-1	4		0	0						Untertest2.avi	0	880	547	72	111				0	Content		-72	-111	19780907	2674319611
19797	08:58:26.440	00:00:19.797	1188	-1024	-768	-1	-1	-1	-1	4	-1024	-768	-1	-1	-1	-1	4		0	0						Untertest2.avi	0	880	547	72	111				0	Content		-72	-111	19797014	2674335718
19814	08:58:26.457	00:00:19.813	1189	-1024	-768	-1	-1	-1	-1	4	-1024	-768	-1	-1	-1	-1	4		0	0						Untertest2.avi	0	880	547	72	111				0	Content		-72	-111	19813682	2674352386
19830	08:58:26.473	00:00:19.830	1190	-1024	-768	-1	-1	-1	-1	4	-1024	-768	-1	-1	-1	-1	4		0	0						Untertest2.avi	0	880	547	72	111				0	Content		-72	-111	19830161	2674368865
19847	08:58:26.490	00:00:19.846	1191	-1024	-768	-1	-1	-1	-1	4	-1024	-768	-1	-1	-1	-1	4		0	0						Untertest2.avi	0	880	547	72	111				0	Content		-72	-111	19846829	2674385533
19863	08:58:26.506	00:00:19.863	1192	-1024	-768	-1	-1	-1	-1	4	-1024	-768	-1	-1	-1	-1	4		0	0						Untertest2.avi	0	880	547	72	111				0	Content		-72	-111	19863497	2674402201
19880	08:58:26.523	00:00:19.879	1193	-1024	-768	-1	-1	-1	-1	4	-1024	-768	-1	-1	-1	-1	4		0	0						Untertest2.avi	0	880	547	72	111				0	Content		-72	-111	19879933	2674418637
19897	08:58:26.540	00:00:19.896	1194	-1024	-768	-1	-1	-1	-1	4	-1024	-768	-1	-1	-1	-1	4		0	0						Untertest2.avi	0	880	547	72	111				0	Content		-72	-111	19896601	2674435305
19913	08:58:26.556	00:00:19.913	1195	-1024	-768	-1	-1	-1	-1	4	-1024	-768	-1	-1	-1	-1	4		0	0						Untertest2.avi	0	880	547	72	111				0	Content		-72	-111	19913208	2674451912
19930	08:58:26.573	00:00:19.929	1196	-1024	-768	-1	-1	-1	-1	4	-1024	-768	-1	-1	-1	-1	4		0	0						Untertest2.avi	0	880	547	72	111				0	Content		-72	-111	19929875	2674468579
19947	08:58:26.590	00:00:19.946	1197	-1024	-768	-1	-1	-1	-1	4	-1024	-768	-1	-1	-1	-1	4		0	0						Untertest2.avi	0	880	547	72	111				0	Content		-72	-111	19946543	2674485247
19963	08:58:26.606	00:00:19.963	1198	-1024	-768	-1	-1	-1	-1	4	-1024	-768	-1	-1	-1	-1	4		0	0						Untertest2.avi	0	880	547	72	111				0	Content		-72	-111	19963110	2674501814
19980	08:58:26.623	00:00:19.979	1199	-1024	-768	-1	-1	-1	-1	4	-1024	-768	-1	-1	-1	-1	4		0	0						Untertest2.avi	0	880	547	72	111				0	Content		-72	-111	19979778	2674518482
19996	08:58:26.639	00:00:19.996	1200	-1024	-768	-1	-1	-1	-1	4	-1024	-768	-1	-1	-1	-1	4		0	0						Untertest2.avi	0	880	547	72	111				0	Content		-72	-111	19996446	2674535150
20013	08:58:26.656	00:00:20.013	1201	-1024	-768	-1	-1	-1	-1	4	-1024	-768	-1	-1	-1	-1	4		0	0						Untertest2.avi	0	880	547	72	111				0	Content		-72	-111	20013044	2674551748
20030	08:58:26.673	00:00:20.029	1202	-1024	-768	-1	-1	-1	-1	4	-1024	-768	-1	-1	-1	-1	4		0	0						Untertest2.avi	0	880	547	72	111				0	Content		-72	-111	20029711	2674568415
20046	08:58:26.689	00:00:20.046	1203	-1024	-768	-1	-1	-1	-1	4	-1024	-768	-1	-1	-1	-1	4		0	0						Untertest2.avi	0	880	547	72	111				0	Content		-72	-111	20046379	2674585083
20063	08:58:26.706	00:00:20.063	1204	-1024	-768	-1	-1	-1	-1	4	-1024	-768	-1	-1	-1	-1	4		0	0						Untertest2.avi	0	880	547	72	111				0	Content		-72	-111	20063245	2674601949
20080	08:58:26.723	00:00:20.079	1205	-1024	-768	-1	-1	-1	-1	4	-1024	-768	-1	-1	-1	-1	4		0	0						Untertest2.avi	0	880	547	72	111				0	Content		-72	-111	20079913	2674618617
20097	08:58:26.740	00:00:20.096	1206	-1024	-768	-1	-1	-1	-1	4	-1024	-768	-1	-1	-1	-1	4		0	0						Untertest2.avi	0	880	547	72	111				0	Content		-72	-111	20096854	2674635558
20114	08:58:26.757	00:00:20.113	1207	-1024	-768	-1	-1	-1	-1	4	-1024	-768	-1	-1	-1	-1	4		0	0						Untertest2.avi	0	880	547	72	111				0	Content		-72	-111	20113522	2674652226
20130	08:58:26.773	00:00:20.130	1208	-1024	-768	-1	-1	-1	-1	4	-1024	-768	-1	-1	-1	-1	4		0	0						Untertest2.avi	0	880	547	72	111				0	Content		-72	-111	20130190	2674668894
20147	08:58:26.790	00:00:20.147	1209	-1024	-768	-1	-1	-1	-1	4	-1024	-768	-1	-1	-1	-1	4		0	0						Untertest2.avi	0	880	547	72	111				0	Content		-72	-111	20147461	2674686165
20164	08:58:26.807	00:00:20.164	1210	-1024	-768	-1	-1	-1	-1	4	-1024	-768	-1	-1	-1	-1	4		0	0						Untertest2.avi	0	880	547	72	111				0	Content		-72	-111	20164129	2674702833
20180	08:58:26.823	00:00:20.180	1211	-1024	-768	-1	-1	-1	-1	4	-1024	-768	-1	-1	-1	-1	4		0	0						Untertest2.avi	0	880	547	72	111				0	Content		-72	-111	20180371	2674719075
20197	08:58:26.840	00:00:20.197	1212	-1024	-768	-1	-1	-1	-1	4	-1024	-768	-1	-1	-1	-1	4		0	0						Untertest2.avi	0	880	547	72	111				0	Content		-72	-111	20197039	2674735743
20214	08:58:26.857	00:00:20.213	1213	-1024	-768	-1	-1	-1	-1	4	-1024	-768	-1	-1	-1	-1	4		0	0						Untertest2.avi	0	880	547	72	111				0	Content		-72	-111	20213707	2674752411
20230	08:58:26.873	00:00:20.229	1214	-1024	-768	-1	-1	-1	-1	4	-1024	-768	-1	-1	-1	-1	4		0	0						Untertest2.avi	0	880	547	72	111				0	Content		-72	-111	20229905	2674768609
20247	08:58:26.890	00:00:20.246	1215	-1024	-768	-1	-1	-1	-1	4	-1024	-768	-1	-1	-1	-1	4		0	0						Untertest2.avi	0	880	547	72	111				0	Content		-72	-111	20246572	2674785276
20263	08:58:26.906	00:00:20.263	1216	-1024	-768	-1	-1	-1	-1	4	-1024	-768	-1	-1	-1	-1	4		0	0						Untertest2.avi	0	880	547	72	111				0	Content		-72	-111	20263083	2674801787
20280	08:58:26.923	00:00:20.279	1217	-1024	-768	-1	-1	-1	-1	4	-1024	-768	-1	-1	-1	-1	4		0	0						Untertest2.avi	0	880	547	72	111				0	Content		-72	-111	20279751	2674818455
20296	08:58:26.939	00:00:20.296	1218	-1024	-768	-1	-1	-1	-1	4	-1024	-768	-1	-1	-1	-1	4		0	0						Untertest2.avi	0	880	547	72	111				0	Content		-72	-111	20296419	2674835123
20313	08:58:26.956	00:00:20.312	1219	-1024	-768	-1	-1	-1	-1	4	-1024	-768	-1	-1	-1	-1	4		0	0						Untertest2.avi	0	880	547	72	111				0	Content		-72	-111	20312996	2674851700
20330	08:58:26.973	00:00:20.329	1220	-1024	-768	-1	-1	-1	-1	4	-1024	-768	-1	-1	-1	-1	4		0	0						Untertest2.avi	0	880	547	72	111				0	Content		-72	-111	20329664	2674868368
20346	08:58:26.989	00:00:20.346	1221	-1024	-768	-1	-1	-1	-1	4	-1024	-768	-1	-1	-1	-1	4		0	0						Untertest2.avi	0	880	547	72	111				0	Content		-72	-111	20346331	2674885035
20363	08:58:27.006	00:00:20.362	1222	-1024	-768	-1	-1	-1	-1	4	-1024	-768	-1	-1	-1	-1	4		0	0						Untertest2.avi	0	880	547	72	111				0	Content		-72	-111	20362778	2674901482
20379	08:58:27.022	00:00:20.379	1223	-1024	-768	-1	-1	-1	-1	4	-1024	-768	-1	-1	-1	-1	4		0	0						Untertest2.avi	0	880	547	72	111				0	Content		-72	-111	20379348	2674918052
20396	08:58:27.039	00:00:20.396	1224	-1024	-768	-1	-1	-1	-1	4	-1024	-768	-1	-1	-1	-1	4		0	0						Untertest2.avi	0	880	547	72	111				0	Content		-72	-111	20396291	2674934995
20413	08:58:27.056	00:00:20.412	1225	-1024	-768	-1	-1	-1	-1	4	-1024	-768	-1	-1	-1	-1	4		0	0						Untertest2.avi	0	880	547	72	111				0	Content		-72	-111	20412959	2674951663
20430	08:58:27.073	00:00:20.430	1226	-1024	-768	-1	-1	-1	-1	4	-1024	-768	-1	-1	-1	-1	4		0	0						Untertest2.avi	0	880	547	72	111				0	Content		-72	-111	20430097	2674968801
20447	08:58:27.090	00:00:20.446	1227	-1024	-768	-1	-1	-1	-1	4	-1024	-768	-1	-1	-1	-1	4		0	0						Untertest2.avi	0	880	547	72	111				0	Content		-72	-111	20446765	2674985469
20464	08:58:27.107	00:00:20.463	1228	-1024	-768	-1	-1	-1	-1	4	-1024	-768	-1	-1	-1	-1	4		0	0						Untertest2.avi	0	880	547	72	111				0	Content		-72	-111	20463791	2675002495
20480	08:58:27.123	00:00:20.480	1229	-1024	-768	-1	-1	-1	-1	4	-1024	-768	-1	-1	-1	-1	4		0	0						Untertest2.avi	0	880	547	72	111				0	Content		-72	-111	20480459	2675019163
20497	08:58:27.140	00:00:20.497	1230	-1024	-768	-1	-1	-1	-1	4	-1024	-768	-1	-1	-1	-1	4		0	0						Untertest2.avi	0	880	547	72	111				0	Content		-72	-111	20497127	2675035831
20513	08:58:27.156	00:00:20.513	1231	-1024	-768	-1	-1	-1	-1	4	-1024	-768	-1	-1	-1	-1	4		0	0						Untertest2.avi	0	880	547	72	111				0	Content		-72	-111	20513237	2675051941
20530	08:58:27.173	00:00:20.529	1232	-1024	-768	-1	-1	-1	-1	4	-1024	-768	-1	-1	-1	-1	4		0	0						Untertest2.avi	0	880	547	72	111				0	Content		-72	-111	20529905	2675068609
20546	08:58:27.189	00:00:20.546	1233	-1024	-768	-1	-1	-1	-1	4	-1024	-768	-1	-1	-1	-1	4		0	0						Untertest2.avi	0	880	547	72	111				0	Content		-72	-111	20546386	2675085090
20563	08:58:27.206	00:00:20.563	1234	-1024	-768	-1	-1	-1	-1	4	-1024	-768	-1	-1	-1	-1	4		0	0						Untertest2.avi	0	880	547	72	111				0	Content		-72	-111	20563053	2675101757
20580	08:58:27.223	00:00:20.579	1235	-1024	-768	-1	-1	-1	-1	4	-1024	-768	-1	-1	-1	-1	4		0	0						Untertest2.avi	0	880	547	72	111				0	Content		-72	-111	20579721	2675118425
20596	08:58:27.239	00:00:20.596	1236	-1024	-768	-1	-1	-1	-1	4	-1024	-768	-1	-1	-1	-1	4		0	0						Untertest2.avi	0	880	547	72	111				0	Content		-72	-111	20596226	2675134930
20613	08:58:27.256	00:00:20.612	1237	-1024	-768	-1	-1	-1	-1	4	-1024	-768	-1	-1	-1	-1	4		0	0						Untertest2.avi	0	880	547	72	111				0	Content		-72	-111	20612894	2675151598
20630	08:58:27.273	00:00:20.629	1238	-1024	-768	-1	-1	-1	-1	4	-1024	-768	-1	-1	-1	-1	4		0	0						Untertest2.avi	0	880	547	72	111				0	Content		-72	-111	20629562	2675168266
20646	08:58:27.289	00:00:20.646	1239	-1024	-768	-1	-1	-1	-1	4	-1024	-768	-1	-1	-1	-1	4		0	0						Untertest2.avi	0	880	547	72	111				0	Content		-72	-111	20646134	2675184838
20663	08:58:27.306	00:00:20.662	1240	-1024	-768	-1	-1	-1	-1	4	-1024	-768	-1	-1	-1	-1	4		0	0						Untertest2.avi	0	880	547	72	111				0	Content		-72	-111	20662802	2675201506
20679	08:58:27.322	00:00:20.679	1241	-1024	-768	-1	-1	-1	-1	4	-1024	-768	-1	-1	-1	-1	4		0	0						Untertest2.avi	0	880	547	72	111				0	Content		-72	-111	20679469	2675218173
20696	08:58:27.339	00:00:20.696	1242	-1024	-768	-1	-1	-1	-1	4	-1024	-768	-1	-1	-1	-1	4		0	0						Untertest2.avi	0	880	547	72	111				0	Content		-72	-111	20696066	2675234770
20713	08:58:27.356	00:00:20.712	1243	-1024	-768	-1	-1	-1	-1	4	-1024	-768	-1	-1	-1	-1	4		0	0						Untertest2.avi	0	880	547	72	111				0	Content		-72	-111	20712734	2675251438
20729	08:58:27.372	00:00:20.729	1244	-1024	-768	-1	-1	-1	-1	4	-1024	-768	-1	-1	-1	-1	4		0	0						Untertest2.avi	0	880	547	72	111				0	Content		-72	-111	20729402	2675268106
20746	08:58:27.389	00:00:20.745	1245	-1024	-768	-1	-1	-1	-1	4	-1024	-768	-1	-1	-1	-1	4		0	0						Untertest2.avi	0	880	547	72	111				0	Content		-72	-111	20745967	2675284671
20763	08:58:27.406	00:00:20.762	1246	-1024	-768	-1	-1	-1	-1	4	-1024	-768	-1	-1	-1	-1	4		0	0						Untertest2.avi	0	880	547	72	111				0	Content		-72	-111	20762635	2675301339
20779	08:58:27.422	00:00:20.779	1247	-1024	-768	-1	-1	-1	-1	4	-1024	-768	-1	-1	-1	-1	4		0	0						Untertest2.avi	0	880	547	72	111				0	Content		-72	-111	20779302	2675318006
20796	08:58:27.439	00:00:20.796	1248	-1024	-768	-1	-1	-1	-1	4	-1024	-768	-1	-1	-1	-1	4		0	0						Untertest2.avi	0	880	547	72	111				0	Content		-72	-111	20796145	2675334849
20813	08:58:27.456	00:00:20.812	1249	-1024	-768	-1	-1	-1	-1	4	-1024	-768	-1	-1	-1	-1	4		0	0						Untertest2.avi	0	880	547	72	111				0	Content		-72	-111	20812813	2675351517
20830	08:58:27.473	00:00:20.829	1250	-1024	-768	-1	-1	-1	-1	4	-1024	-768	-1	-1	-1	-1	4		0	0						Untertest2.avi	0	880	547	72	111				0	Content		-72	-111	20829783	2675368487
20846	08:58:27.489	00:00:20.846	1251	-1024	-768	-1	-1	-1	-1	4	-1024	-768	-1	-1	-1	-1	4		0	0						Untertest2.avi	0	880	547	72	111				0	Content		-72	-111	20846451	2675385155
20863	08:58:27.506	00:00:20.863	1252	-1024	-768	-1	-1	-1	-1	4	-1024	-768	-1	-1	-1	-1	4		0	0						Untertest2.avi	0	880	547	72	111				0	Content		-72	-111	20863119	2675401823
20880	08:58:27.523	00:00:20.880	1253	-1024	-768	-1	-1	-1	-1	4	-1024	-768	-1	-1	-1	-1	4		0	0						Untertest2.avi	0	880	547	72	111				0	Content		-72	-111	20880356	2675419060
20897	08:58:27.540	00:00:20.897	1254	-1024	-768	-1	-1	-1	-1	4	-1024	-768	-1	-1	-1	-1	4		0	0						Untertest2.avi	0	880	547	72	111				0	Content		-72	-111	20897023	2675435727
20913	08:58:27.556	00:00:20.913	1255	-1024	-768	-1	-1	-1	-1	4	-1024	-768	-1	-1	-1	-1	4		0	0						Untertest2.avi	0	880	547	72	111				0	Content		-72	-111	20913253	2675451957
20930	08:58:27.573	00:00:20.929	1256	-1024	-768	-1	-1	-1	-1	4	-1024	-768	-1	-1	-1	-1	4		0	0						Untertest2.avi	0	880	547	72	111				0	Content		-72	-111	20929921	2675468625
20947	08:58:27.590	00:00:20.946	1257	-1024	-768	-1	-1	-1	-1	4	-1024	-768	-1	-1	-1	-1	4		0	0						Untertest2.avi	0	880	547	72	111				0	Content		-72	-111	20946589	2675485293
20963	08:58:27.606	00:00:20.962	1258	-1024	-768	-1	-1	-1	-1	4	-1024	-768	-1	-1	-1	-1	4		0	0						Untertest2.avi	0	880	547	72	111				0	Content		-72	-111	20962776	2675501480
20979	08:58:27.622	00:00:20.979	1259	-1024	-768	-1	-1	-1	-1	4	-1024	-768	-1	-1	-1	-1	4		0	0						Untertest2.avi	0	880	547	72	111				0	Content		-72	-111	20979444	2675518148
20996	08:58:27.639	00:00:20.995	1260	-1024	-768	-1	-1	-1	-1	4	-1024	-768	-1	-1	-1	-1	4		0	0						Untertest2.avi	0	880	547	72	111				0	Content		-72	-111	20995992	2675534696
21013	08:58:27.656	00:00:21.012	1261	-1024	-768	-1	-1	-1	-1	4	-1024	-768	-1	-1	-1	-1	4		0	0						Untertest2.avi	0	880	547	72	111				0	Content		-72	-111	21012660	2675551364
21029	08:58:27.672	00:00:21.029	1262	-1024	-768	-1	-1	-1	-1	4	-1024	-768	-1	-1	-1	-1	4		0	0						Untertest2.avi	0	880	547	72	111				0	Content		-72	-111	21029328	2675568032
21046	08:58:27.689	00:00:21.045	1263	-1024	-768	-1	-1	-1	-1	4	-1024	-768	-1	-1	-1	-1	4		0	0						Untertest2.avi	0	880	547	72	111				0	Content		-72	-111	21045891	2675584595
21063	08:58:27.706	00:00:21.062	1264	-1024	-768	-1	-1	-1	-1	4	-1024	-768	-1	-1	-1	-1	4		0	0						Untertest2.avi	0	880	547	72	111				0	Content		-72	-111	21062559	2675601263
21079	08:58:27.722	00:00:21.079	1265	-1024	-768	-1	-1	-1	-1	4	-1024	-768	-1	-1	-1	-1	4		0	0						Untertest2.avi	0	880	547	72	111				0	Content		-72	-111	21079227	2675617931
21096	08:58:27.739	00:00:21.095	1266	-1024	-768	-1	-1	-1	-1	4	-1024	-768	-1	-1	-1	-1	4		0	0						Untertest2.avi	0	880	547	72	111				0	Content		-72	-111	21095640	2675634344
21112	08:58:27.755	00:00:21.112	1267	-1024	-768	-1	-1	-1	-1	4	-1024	-768	-1	-1	-1	-1	4		0	0						Untertest2.avi	0	880	547	72	111				0	Content		-72	-111	21112335	2675651039
21129	08:58:27.772	00:00:21.129	1268	-1024	-768	-1	-1	-1	-1	4	-1024	-768	-1	-1	-1	-1	4		0	0						Untertest2.avi	0	880	547	72	111				0	Content		-72	-111	21129211	2675667915
21146	08:58:27.789	00:00:21.145	1269	-1024	-768	-1	-1	-1	-1	4	-1024	-768	-1	-1	-1	-1	4		0	0						Untertest2.avi	0	880	547	72	111				0	Content		-72	-111	21145879	2675684583
21163	08:58:27.806	00:00:21.162	1270	-1024	-768	-1	-1	-1	-1	4	-1024	-768	-1	-1	-1	-1	4		0	0						Untertest2.avi	0	880	547	72	111				0	Content		-72	-111	21162984	2675701688
21180	08:58:27.823	00:00:21.179	1271	-1024	-768	-1	-1	-1	-1	4	-1024	-768	-1	-1	-1	-1	4		0	0						Untertest2.avi	0	880	547	72	111				0	Content		-72	-111	21179652	2675718356
21197	08:58:27.840	00:00:21.196	1272	-1024	-768	-1	-1	-1	-1	4	-1024	-768	-1	-1	-1	-1	4		0	0						Untertest2.avi	0	880	547	72	111				0	Content		-72	-111	21196672	2675735376
21213	08:58:27.856	00:00:21.213	1273	-1024	-768	-1	-1	-1	-1	4	-1024	-768	-1	-1	-1	-1	4		0	0						Untertest2.avi	0	880	547	72	111				0	Content		-72	-111	21213339	2675752043
21230	08:58:27.873	00:00:21.230	1274	-1024	-768	-1	-1	-1	-1	4	-1024	-768	-1	-1	-1	-1	4		0	0						Untertest2.avi	0	880	547	72	111				0	Content		-72	-111	21230007	2675768711
21246	08:58:27.889	00:00:21.246	1275	-1024	-768	-1	-1	-1	-1	4	-1024	-768	-1	-1	-1	-1	4		0	0						Untertest2.avi	0	880	547	72	111				0	Content		-72	-111	21246107	2675784811
21263	08:58:27.906	00:00:21.262	1276	-1024	-768	-1	-1	-1	-1	4	-1024	-768	-1	-1	-1	-1	4		0	0						Untertest2.avi	0	880	547	72	111				0	Content		-72	-111	21262775	2675801479
21279	08:58:27.922	00:00:21.279	1277	-1024	-768	-1	-1	-1	-1	4	-1024	-768	-1	-1	-1	-1	4		0	0						Untertest2.avi	0	880	547	72	111				0	Content		-72	-111	21279252	2675817956
21296	08:58:27.939	00:00:21.295	1278	-1024	-768	-1	-1	-1	-1	4	-1024	-768	-1	-1	-1	-1	4		0	0						Untertest2.avi	0	880	547	72	111				0	Content		-72	-111	21295920	2675834624
21313	08:58:27.956	00:00:21.312	1279	-1024	-768	-1	-1	-1	-1	4	-1024	-768	-1	-1	-1	-1	4		0	0						Untertest2.avi	0	880	547	72	111				0	Content		-72	-111	21312587	2675851291
21329	08:58:27.972	00:00:21.329	1280	-1024	-768	-1	-1	-1	-1	4	-1024	-768	-1	-1	-1	-1	4		0	0						Untertest2.avi	0	880	547	72	111				0	Content		-72	-111	21329084	2675867788
21346	08:58:27.989	00:00:21.345	1281	-1024	-768	-1	-1	-1	-1	4	-1024	-768	-1	-1	-1	-1	4		0	0						Untertest2.avi	0	880	547	72	111				0	Content		-72	-111	21345752	2675884456
21362	08:58:28.005	00:00:21.362	1282	-1024	-768	-1	-1	-1	-1	4	-1024	-768	-1	-1	-1	-1	4		0	0						Untertest2.avi	0	880	547	72	111				0	Content		-72	-111	21362420	2675901124
21379	08:58:28.022	00:00:21.378	1283	-1024	-768	-1	-1	-1	-1	4	-1024	-768	-1	-1	-1	-1	4		0	0						Untertest2.avi	0	880	547	72	111				0	Content		-72	-111	21378992	2675917696
21396	08:58:28.039	00:00:21.395	1284	-1024	-768	-1	-1	-1	-1	4	-1024	-768	-1	-1	-1	-1	4		0	0						Untertest2.avi	0	880	547	72	111				0	Content		-72	-111	21395660	2675934364
21412	08:58:28.055	00:00:21.412	1285	-1024	-768	-1	-1	-1	-1	4	-1024	-768	-1	-1	-1	-1	4		0	0						Untertest2.avi	0	880	547	72	111				0	Content		-72	-111	21412327	2675951031
21429	08:58:28.072	00:00:21.428	1286	-1024	-768	-1	-1	-1	-1	4	-1024	-768	-1	-1	-1	-1	4		0	0						Untertest2.avi	0	880	547	72	111				0	Content		-72	-111	21428910	2675967614
21446	08:58:28.089	00:00:21.445	1287	-1024	-768	-1	-1	-1	-1	4	-1024	-768	-1	-1	-1	-1	4		0	0						Untertest2.avi	0	880	547	72	111				0	Content		-72	-111	21445578	2675984282
21462	08:58:28.105	00:00:21.462	1288	-1024	-768	-1	-1	-1	-1	4	-1024	-768	-1	-1	-1	-1	4		0	0						Untertest2.avi	0	880	547	72	111				0	Content		-72	-111	21462246	2676000950
21479	08:58:28.122	00:00:21.478	1289	-1024	-768	-1	-1	-1	-1	4	-1024	-768	-1	-1	-1	-1	4		0	0						Untertest2.avi	0	880	547	72	111				0	Content		-72	-111	21478857	2676017561
21496	08:58:28.139	00:00:21.495	1290	-1024	-768	-1	-1	-1	-1	4	-1024	-768	-1	-1	-1	-1	4		0	0						Untertest2.avi	0	880	547	72	111				0	Content		-72	-111	21495525	2676034229
21512	08:58:28.155	00:00:21.512	1291	-1024	-768	-1	-1	-1	-1	4	-1024	-768	-1	-1	-1	-1	4		0	0						Untertest2.avi	0	880	547	72	111				0	Content		-72	-111	21512193	2676050897
21529	08:58:28.172	00:00:21.529	1292	-1024	-768	-1	-1	-1	-1	4	-1024	-768	-1	-1	-1	-1	4		0	0						Untertest2.avi	0	880	547	72	111				0	Content		-72	-111	21529072	2676067776
21546	08:58:28.189	00:00:21.545	1293	-1024	-768	-1	-1	-1	-1	4	-1024	-768	-1	-1	-1	-1	4		0	0						Untertest2.avi	0	880	547	72	111				0	Content		-72	-111	21545740	2676084444
21563	08:58:28.206	00:00:21.562	1294	-1024	-768	-1	-1	-1	-1	4	-1024	-768	-1	-1	-1	-1	4		0	0						Untertest2.avi	0	880	547	72	111				0	Content		-72	-111	21562686	2676101390
21579	08:58:28.222	00:00:21.579	1295	-1024	-768	-1	-1	-1	-1	4	-1024	-768	-1	-1	-1	-1	4		0	0						Untertest2.avi	0	880	547	72	111				0	Content		-72	-111	21579354	2676118058
21596	08:58:28.239	00:00:21.596	1296	-1024	-768	-1	-1	-1	-1	4	-1024	-768	-1	-1	-1	-1	4		0	0						Untertest2.avi	0	880	547	72	111				0	Content		-72	-111	21596022	2676134726
21613	08:58:28.256	00:00:21.613	1297	-1024	-768	-1	-1	-1	-1	4	-1024	-768	-1	-1	-1	-1	4		0	0						Untertest2.avi	0	880	547	72	111				0	Content		-72	-111	21613235	2676151939
21630	08:58:28.273	00:00:21.629	1298	-1024	-768	-1	-1	-1	-1	4	-1024	-768	-1	-1	-1	-1	4		0	0						Untertest2.avi	0	880	547	72	111				0	Content		-72	-111	21629903	2676168607
21646	08:58:28.289	00:00:21.646	1299	-1024	-768	-1	-1	-1	-1	4	-1024	-768	-1	-1	-1	-1	4		0	0						Untertest2.avi	0	880	547	72	111				0	Content		-72	-111	21646125	2676184829
21663	08:58:28.306	00:00:21.662	1300	-1024	-768	-1	-1	-1	-1	4	-1024	-768	-1	-1	-1	-1	4		0	0						Untertest2.avi	0	880	547	72	111				0	Content		-72	-111	21662793	2676201497
21679	08:58:28.322	00:00:21.679	1301	-1024	-768	-1	-1	-1	-1	4	-1024	-768	-1	-1	-1	-1	4		0	0						Untertest2.avi	0	880	547	72	111				0	Content		-72	-111	21679461	2676218165
21696	08:58:28.339	00:00:21.695	1302	-1024	-768	-1	-1	-1	-1	4	-1024	-768	-1	-1	-1	-1	4		0	0						Untertest2.avi	0	880	547	72	111				0	Content		-72	-111	21695705	2676234409
21712	08:58:28.355	00:00:21.712	1303	-1024	-768	-1	-1	-1	-1	4	-1024	-768	-1	-1	-1	-1	4		0	0						Untertest2.avi	0	880	547	72	111				0	Content		-72	-111	21712373	2676251077
21729	08:58:28.372	00:00:21.728	1304	-1024	-768	-1	-1	-1	-1	4	-1024	-768	-1	-1	-1	-1	4		0	0						Untertest2.avi	0	880	547	72	111				0	Content		-72	-111	21728857	2676267561
21746	08:58:28.389	00:00:21.745	1305	-1024	-768	-1	-1	-1	-1	4	-1024	-768	-1	-1	-1	-1	4		0	0						Untertest2.avi	0	880	547	72	111				0	Content		-72	-111	21745524	2676284228
21762	08:58:28.405	00:00:21.762	1306	-1024	-768	-1	-1	-1	-1	4	-1024	-768	-1	-1	-1	-1	4		0	0						Untertest2.avi	0	880	547	72	111				0	Content		-72	-111	21762192	2676300896
21779	08:58:28.422	00:00:21.778	1307	-1024	-768	-1	-1	-1	-1	4	-1024	-768	-1	-1	-1	-1	4		0	0						Untertest2.avi	0	880	547	72	111				0	Content		-72	-111	21778694	2676317398
21795	08:58:28.438	00:00:21.795	1308	-1024	-768	-1	-1	-1	-1	4	-1024	-768	-1	-1	-1	-1	4		0	0						Untertest2.avi	0	880	547	72	111				0	Content		-72	-111	21795362	2676334066
21812	08:58:28.455	00:00:21.811	1309	725,1308	945,5151	0,480666	0,5597491	707,9384	3,62077	3	648,6262	929,1439	0,4806657	0,5597489	707,9386	3,629491	1	37	649	929						Untertest2.avi	0	880	547	72	111	577	818	67	0	Content		577	818	21811821	2676350525
21828	08:58:28.471	00:00:21.828	1310	-1024	-768	-1	-1	-1	-1	4	-1024	-768	-1	-1	-1	-1	4	37	0	0						Untertest2.avi	0	880	547	72	111	577	818	67	0	Content		-72	-111	21828444	2676367148
21845	08:58:28.488	00:00:21.845	1311	-1024	-768	-1	-1	-1	-1	4	-1024	-768	-1	-1	-1	-1	4	37	0	0						Untertest2.avi	0	880	547	72	111	577	818	67	0	Content		-72	-111	21845191	2676383895
21862	08:58:28.505	00:00:21.861	1312	758,4969	1117,222	0,47912	0,559998	707,9386	3,76969	3	680,0363	1104,566	0,4791197	0,5599977	707,9388	3,778994	1	37	680	1105						Untertest2.avi	0	880	547	72	111	577	818	67	0	Content		608	994	21861822	2676400526
21878	08:58:28.521	00:00:21.878	1313	-1024	-768	-1	-1	-1	-1	4	-1024	-768	-1	-1	-1	-1	4		0	0						Untertest2.avi	0	880	547	72	111				0	Content		-72	-111	21878453	2676417157
21895	08:58:28.538	00:00:21.895	1314	-1024	-768	-1	-1	-1	-1	4	-1024	-768	-1	-1	-1	-1	4		0	0						Untertest2.avi	0	880	547	72	111				0	Content		-72	-111	21895064	2676433768
21912	08:58:28.555	00:00:21.911	1315	-1024	-768	-1	-1	-1	-1	4	-1024	-768	-1	-1	-1	-1	4		0	0						Untertest2.avi	0	880	547	72	111				0	Content		-72	-111	21911812	2676450516
21928	08:58:28.571	00:00:21.928	1316	-1024	-768	-1	-1	-1	-1	4	-1024	-768	-1	-1	-1	-1	4		0	0						Untertest2.avi	0	880	547	72	111				0	Content		-72	-111	21928436	2676467140
21945	08:58:28.588	00:00:21.945	1317	-1024	-768	-1	-1	-1	-1	4	-1024	-768	-1	-1	-1	-1	4		0	0						Untertest2.avi	0	880	547	72	111				0	Content		-72	-111	21945058	2676483762
21962	08:58:28.605	00:00:21.961	1318	-1024	-768	-1	-1	-1	-1	4	-1024	-768	-1	-1	-1	-1	4		0	0						Untertest2.avi	0	880	547	72	111				0	Content		-72	-111	21961807	2676500511
21978	08:58:28.621	00:00:21.978	1319	-1024	-768	-1	-1	-1	-1	4	-1024	-768	-1	-1	-1	-1	4		0	0						Untertest2.avi	0	880	547	72	111				0	Content		-72	-111	21978430	2676517134
21995	08:58:28.638	00:00:21.995	1320	-1024	-768	-1	-1	-1	-1	4	-1024	-768	-1	-1	-1	-1	4		0	0						Untertest2.avi	0	880	547	72	111				0	Content		-72	-111	21995057	2676533761
22012	08:58:28.655	00:00:22.011	1321	-1024	-768	-1	-1	-1	-1	4	-1024	-768	-1	-1	-1	-1	4		0	0						Untertest2.avi	0	880	547	72	111				0	Content		-72	-111	22011681	2676550385
22028	08:58:28.671	00:00:22.028	1322	-1024	-768	-1	-1	-1	-1	4	-1024	-768	-1	-1	-1	-1	4		0	0						Untertest2.avi	0	880	547	72	111				0	Content		-72	-111	22028368	2676567072
22045	08:58:28.688	00:00:22.045	1323	-1024	-768	-1	-1	-1	-1	4	-1024	-768	-1	-1	-1	-1	4		0	0						Untertest2.avi	0	880	547	72	111				0	Content		-72	-111	22045036	2676583740
22062	08:58:28.705	00:00:22.061	1324	-1024	-768	-1	-1	-1	-1	4	-1024	-768	-1	-1	-1	-1	4		0	0						Untertest2.avi	0	880	547	72	111				0	Content		-72	-111	22061677	2676600381
22078	08:58:28.721	00:00:22.078	1325	-1024	-768	-1	-1	-1	-1	4	-1024	-768	-1	-1	-1	-1	4		0	0						Untertest2.avi	0	880	547	72	111				0	Content		-72	-111	22078301	2676617005
22095	08:58:28.738	00:00:22.095	1326	-1024	-768	-1	-1	-1	-1	4	-1024	-768	-1	-1	-1	-1	4		0	0						Untertest2.avi	0	880	547	72	111				0	Content		-72	-111	22095051	2676633755
22112	08:58:28.755	00:00:22.111	1327	-1024	-768	-1	-1	-1	-1	4	-1024	-768	-1	-1	-1	-1	4		0	0						Untertest2.avi	0	880	547	72	111				0	Content		-72	-111	22111673	2676650377
22128	08:58:28.771	00:00:22.128	1328	-1024	-768	-1	-1	-1	-1	4	-1024	-768	-1	-1	-1	-1	4		0	0						Untertest2.avi	0	880	547	72	111				0	Content		-72	-111	22128299	2676667003
22145	08:58:28.788	00:00:22.144	1329	-1024	-768	-1	-1	-1	-1	4	-1024	-768	-1	-1	-1	-1	4		0	0						Untertest2.avi	0	880	547	72	111				0	Content		-72	-111	22144965	2676683669
22162	08:58:28.805	00:00:22.161	1330	-1024	-768	-1	-1	-1	-1	4	-1024	-768	-1	-1	-1	-1	4		0	0						Untertest2.avi	0	880	547	72	111				0	Content		-72	-111	22161632	2676700336
22178	08:58:28.821	00:00:22.178	1331	-1024	-768	-1	-1	-1	-1	4	-1024	-768	-1	-1	-1	-1	4		0	0						Untertest2.avi	0	880	547	72	111				0	Content		-72	-111	22178300	2676717004
22195	08:58:28.838	00:00:22.194	1332	-1024	-768	-1	-1	-1	-1	4	-1024	-768	-1	-1	-1	-1	4		0	0						Untertest2.avi	0	880	547	72	111				0	Content		-72	-111	22194919	2676733623
22212	08:58:28.855	00:00:22.211	1333	-1024	-768	-1	-1	-1	-1	4	-1024	-768	-1	-1	-1	-1	4		0	0						Untertest2.avi	0	880	547	72	111				0	Content		-72	-111	22211551	2676750255
22228	08:58:28.871	00:00:22.228	1334	-1024	-768	-1	-1	-1	-1	4	-1024	-768	-1	-1	-1	-1	4		0	0						Untertest2.avi	0	880	547	72	111				0	Content		-72	-111	22228298	2676767002
22245	08:58:28.888	00:00:22.244	1335	-1024	-768	-1	-1	-1	-1	4	-1024	-768	-1	-1	-1	-1	4		0	0						Untertest2.avi	0	880	547	72	111				0	Content		-72	-111	22244919	2676783623
22262	08:58:28.905	00:00:22.261	1336	-1024	-768	-1	-1	-1	-1	4	-1024	-768	-1	-1	-1	-1	4		0	0						Untertest2.avi	0	880	547	72	111				0	Content		-72	-111	22261542	2676800246
22278	08:58:28.921	00:00:22.278	1337	-1024	-768	-1	-1	-1	-1	4	-1024	-768	-1	-1	-1	-1	4		0	0						Untertest2.avi	0	880	547	72	111				0	Content		-72	-111	22278169	2676816873
22295	08:58:28.938	00:00:22.294	1338	-1024	-768	-1	-1	-1	-1	4	-1024	-768	-1	-1	-1	-1	4		0	0						Untertest2.avi	0	880	547	72	111				0	Content		-72	-111	22294914	2676833618
22312	08:58:28.955	00:00:22.311	1339	-1024	-768	-1	-1	-1	-1	4	-1024	-768	-1	-1	-1	-1	4		0	0						Untertest2.avi	0	880	547	72	111				0	Content		-72	-111	22311548	2676850252
22328	08:58:28.971	00:00:22.328	1340	-1024	-768	-1	-1	-1	-1	4	-1024	-768	-1	-1	-1	-1	4		0	0						Untertest2.avi	0	880	547	72	111				0	Content		-72	-111	22328162	2676866866
22345	08:58:28.988	00:00:22.344	1341	-1024	-768	-1	-1	-1	-1	4	-1024	-768	-1	-1	-1	-1	4		0	0						Untertest2.avi	0	880	547	72	111				0	Content		-72	-111	22344786	2676883490
22362	08:58:29.005	00:00:22.361	1342	-1024	-768	-1	-1	-1	-1	4	-1024	-768	-1	-1	-1	-1	4		0	0						Untertest2.avi	0	880	547	72	111				0	Content		-72	-111	22361534	2676900238
22378	08:58:29.021	00:00:22.378	1343	-1024	-768	-1	-1	-1	-1	4	-1024	-768	-1	-1	-1	-1	4		0	0						Untertest2.avi	0	880	547	72	111				0	Content		-72	-111	22378158	2676916862
22395	08:58:29.038	00:00:22.394	1344	-1024	-768	-1	-1	-1	-1	4	-1024	-768	-1	-1	-1	-1	4		0	0						Untertest2.avi	0	880	547	72	111				0	Content		-72	-111	22394826	2676933530
22411	08:58:29.054	00:00:22.411	1345	-1024	-768	-1	-1	-1	-1	4	-1024	-768	-1	-1	-1	-1	4		0	0						Untertest2.avi	0	880	547	72	111				0	Content		-72	-111	22411408	2676950112
22428	08:58:29.071	00:00:22.428	1346	-1024	-768	-1	-1	-1	-1	4	-1024	-768	-1	-1	-1	-1	4		0	0						Untertest2.avi	0	880	547	72	111				0	Content		-72	-111	22428155	2676966859
22445	08:58:29.088	00:00:22.444	1347	-1024	-768	-1	-1	-1	-1	4	-1024	-768	-1	-1	-1	-1	4		0	0						Untertest2.avi	0	880	547	72	111				0	Content		-72	-111	22444781	2676983485
22461	08:58:29.104	00:00:22.461	1348	-1024	-768	-1	-1	-1	-1	4	-1024	-768	-1	-1	-1	-1	4		0	0						Untertest2.avi	0	880	547	72	111				0	Content		-72	-111	22461449	2677000153
22478	08:58:29.121	00:00:22.478	1349	-1024	-768	-1	-1	-1	-1	4	-1024	-768	-1	-1	-1	-1	4		0	0						Untertest2.avi	0	880	547	72	111				0	Content		-72	-111	22478029	2677016733
22495	08:58:29.138	00:00:22.494	1350	-1024	-768	-1	-1	-1	-1	4	-1024	-768	-1	-1	-1	-1	4		0	0						Untertest2.avi	0	880	547	72	111				0	Content		-72	-111	22494778	2677033482
22511	08:58:29.154	00:00:22.511	1351	-1024	-768	-1	-1	-1	-1	4	-1024	-768	-1	-1	-1	-1	4		0	0						Untertest2.avi	0	880	547	72	111				0	Content		-72	-111	22511402	2677050106
22528	08:58:29.171	00:00:22.528	1352	-1024	-768	-1	-1	-1	-1	4	-1024	-768	-1	-1	-1	-1	4		0	0						Untertest2.avi	0	880	547	72	111				0	Content		-72	-111	22528070	2677066774
22545	08:58:29.188	00:00:22.544	1353	-1024	-768	-1	-1	-1	-1	4	-1024	-768	-1	-1	-1	-1	4		0	0						Untertest2.avi	0	880	547	72	111				0	Content		-72	-111	22544650	2677083354
22561	08:58:29.204	00:00:22.561	1354	-1024	-768	-1	-1	-1	-1	4	-1024	-768	-1	-1	-1	-1	4		0	0						Untertest2.avi	0	880	547	72	111				0	Content		-72	-111	22561399	2677100103
22578	08:58:29.221	00:00:22.578	1355	-1024	-768	-1	-1	-1	-1	4	-1024	-768	-1	-1	-1	-1	4		0	0						Untertest2.avi	0	880	547	72	111				0	Content		-72	-111	22578024	2677116728
22595	08:58:29.238	00:00:22.594	1356	-1024	-768	-1	-1	-1	-1	4	-1024	-768	-1	-1	-1	-1	4		0	0						Untertest2.avi	0	880	547	72	111				0	Content		-72	-111	22594691	2677133395
22611	08:58:29.254	00:00:22.611	1357	-1024	-768	-1	-1	-1	-1	4	-1024	-768	-1	-1	-1	-1	4		0	0						Untertest2.avi	0	880	547	72	111				0	Content		-72	-111	22611359	2677150063
22628	08:58:29.271	00:00:22.628	1358	-1024	-768	-1	-1	-1	-1	4	-1024	-768	-1	-1	-1	-1	4		0	0						Untertest2.avi	0	880	547	72	111				0	Content		-72	-111	22628032	2677166736
22645	08:58:29.288	00:00:22.644	1359	-1024	-768	-1	-1	-1	-1	4	-1024	-768	-1	-1	-1	-1	4		0	0						Untertest2.avi	0	880	547	72	111				0	Content		-72	-111	22644645	2677183349
22661	08:58:29.304	00:00:22.661	1360	-1024	-768	-1	-1	-1	-1	4	-1024	-768	-1	-1	-1	-1	4		0	0						Untertest2.avi	0	880	547	72	111				0	Content		-72	-111	22661338	2677200042
22678	08:58:29.321	00:00:22.678	1361	-1024	-768	-1	-1	-1	-1	4	-1024	-768	-1	-1	-1	-1	4		0	0						Untertest2.avi	0	880	547	72	111				0	Content		-72	-111	22678006	2677216710
22695	08:58:29.338	00:00:22.694	1362	-1024	-768	-1	-1	-1	-1	4	-1024	-768	-1	-1	-1	-1	4		0	0						Untertest2.avi	0	880	547	72	111				0	Content		-72	-111	22694639	2677233343
22711	08:58:29.354	00:00:22.711	1363	-1024	-768	-1	-1	-1	-1	4	-1024	-768	-1	-1	-1	-1	4		0	0						Untertest2.avi	0	880	547	72	111				0	Content		-72	-111	22711264	2677249968
22728	08:58:29.371	00:00:22.727	1364	-1024	-768	-1	-1	-1	-1	4	-1024	-768	-1	-1	-1	-1	4		0	0						Untertest2.avi	0	880	547	72	111				0	Content		-72	-111	22727951	2677266655
22745	08:58:29.388	00:00:22.744	1365	-1024	-768	-1	-1	-1	-1	4	-1024	-768	-1	-1	-1	-1	4		0	0						Untertest2.avi	0	880	547	72	111				0	Content		-72	-111	22744619	2677283323
22761	08:58:29.404	00:00:22.761	1366	-1024	-768	-1	-1	-1	-1	4	-1024	-768	-1	-1	-1	-1	4		0	0						Untertest2.avi	0	880	547	72	111				0	Content		-72	-111	22761261	2677299965
22778	08:58:29.421	00:00:22.777	1367	-1024	-768	-1	-1	-1	-1	4	-1024	-768	-1	-1	-1	-1	4		0	0						Untertest2.avi	0	880	547	72	111				0	Content		-72	-111	22777885	2677316589
22795	08:58:29.438	00:00:22.794	1368	-1024	-768	-1	-1	-1	-1	4	-1024	-768	-1	-1	-1	-1	4		0	0						Untertest2.avi	0	880	547	72	111				0	Content		-72	-111	22794578	2677333282
22811	08:58:29.454	00:00:22.811	1369	-1024	-768	-1	-1	-1	-1	4	-1024	-768	-1	-1	-1	-1	4		0	0						Untertest2.avi	0	880	547	72	111				0	Content		-72	-111	22811245	2677349949
22828	08:58:29.471	00:00:22.827	1370	-1024	-768	-1	-1	-1	-1	4	-1024	-768	-1	-1	-1	-1	4		0	0						Untertest2.avi	0	880	547	72	111				0	Content		-72	-111	22827878	2677366582
22845	08:58:29.488	00:00:22.844	1371	-1024	-768	-1	-1	-1	-1	4	-1024	-768	-1	-1	-1	-1	4		0	0						Untertest2.avi	0	880	547	72	111				0	Content		-72	-111	22844546	2677383250
22861	08:58:29.504	00:00:22.861	1372	-1024	-768	-1	-1	-1	-1	4	-1024	-768	-1	-1	-1	-1	4		0	0						Untertest2.avi	0	880	547	72	111				0	Content		-72	-111	22861153	2677399857
22878	08:58:29.521	00:00:22.877	1373	-1024	-768	-1	-1	-1	-1	4	-1024	-768	-1	-1	-1	-1	4		0	0						Untertest2.avi	0	880	547	72	111				0	Content		-72	-111	22877879	2677416583
22895	08:58:29.538	00:00:22.894	1374	-1024	-768	-1	-1	-1	-1	4	-1024	-768	-1	-1	-1	-1	4		0	0						Untertest2.avi	0	880	547	72	111				0	Content		-72	-111	22894544	2677433248
22911	08:58:29.554	00:00:22.911	1375	-1024	-768	-1	-1	-1	-1	4	-1024	-768	-1	-1	-1	-1	4		0	0						Untertest2.avi	0	880	547	72	111				0	Content		-72	-111	22911211	2677449915
22928	08:58:29.571	00:00:22.927	1376	-1024	-768	-1	-1	-1	-1	4	-1024	-768	-1	-1	-1	-1	4		0	0						Untertest2.avi	0	880	547	72	111				0	Content		-72	-111	22927833	2677466537
22944	08:58:29.587	00:00:22.944	1377	-1024	-768	-1	-1	-1	-1	4	-1024	-768	-1	-1	-1	-1	4		0	0						Untertest2.avi	0	880	547	72	111				0	Content		-72	-111	22944459	2677483163
22961	08:58:29.604	00:00:22.961	1378	-1024	-768	-1	-1	-1	-1	4	-1024	-768	-1	-1	-1	-1	4		0	0						Untertest2.avi	0	880	547	72	111				0	Content		-72	-111	22961209	2677499913
22978	08:58:29.621	00:00:22.977	1379	-1024	-768	-1	-1	-1	-1	4	-1024	-768	-1	-1	-1	-1	4		0	0						Untertest2.avi	0	880	547	72	111				0	Content		-72	-111	22977833	2677516537
22994	08:58:29.637	00:00:22.994	1380	-1024	-768	-1	-1	-1	-1	4	-1024	-768	-1	-1	-1	-1	4		0	0						Untertest2.avi	0	880	547	72	111				0	Content		-72	-111	22994457	2677533161
23011	08:58:29.654	00:00:23.011	1381	-1024	-768	-1	-1	-1	-1	4	-1024	-768	-1	-1	-1	-1	4		0	0						Untertest2.avi	0	880	547	72	111				0	Content		-72	-111	23011079	2677549783
23028	08:58:29.671	00:00:23.027	1382	-1024	-768	-1	-1	-1	-1	4	-1024	-768	-1	-1	-1	-1	4		0	0						Untertest2.avi	0	880	547	72	111				0	Content		-72	-111	23027829	2677566533
23044	08:58:29.687	00:00:23.044	1383	-1024	-768	-1	-1	-1	-1	4	-1024	-768	-1	-1	-1	-1	4		0	0						Untertest2.avi	0	880	547	72	111				0	Content		-72	-111	23044455	2677583159
23061	08:58:29.704	00:00:23.061	1384	-1024	-768	-1	-1	-1	-1	4	-1024	-768	-1	-1	-1	-1	4		0	0						Untertest2.avi	0	880	547	72	111				0	Content		-72	-111	23061078	2677599782
23078	08:58:29.721	00:00:23.077	1385	-1024	-768	-1	-1	-1	-1	4	-1024	-768	-1	-1	-1	-1	4		0	0						Untertest2.avi	0	880	547	72	111				0	Content		-72	-111	23077701	2677616405
23094	08:58:29.737	00:00:23.094	1386	-1024	-768	-1	-1	-1	-1	4	-1024	-768	-1	-1	-1	-1	4		0	0						Untertest2.avi	0	880	547	72	111				0	Content		-72	-111	23094452	2677633156
23111	08:58:29.754	00:00:23.111	1387	-1024	-768	-1	-1	-1	-1	4	-1024	-768	-1	-1	-1	-1	4		0	0						Untertest2.avi	0	880	547	72	111				0	Content		-72	-111	23111075	2677649779
23128	08:58:29.771	00:00:23.127	1388	-1024	-768	-1	-1	-1	-1	4	-1024	-768	-1	-1	-1	-1	4		0	0						Untertest2.avi	0	880	547	72	111				0	Content		-72	-111	23127695	2677666399
23144	08:58:29.787	00:00:23.144	1389	-1024	-768	-1	-1	-1	-1	4	-1024	-768	-1	-1	-1	-1	4		0	0						Untertest2.avi	0	880	547	72	111				0	Content		-72	-111	23144321	2677683025
23161	08:58:29.804	00:00:23.161	1390	-1024	-768	-1	-1	-1	-1	4	-1024	-768	-1	-1	-1	-1	4		0	0						Untertest2.avi	0	880	547	72	111				0	Content		-72	-111	23161070	2677699774
23178	08:58:29.821	00:00:23.177	1391	-1024	-768	-1	-1	-1	-1	4	-1024	-768	-1	-1	-1	-1	4		0	0						Untertest2.avi	0	880	547	72	111				0	Content		-72	-111	23177695	2677716399
23194	08:58:29.837	00:00:23.194	1392	-1024	-768	-1	-1	-1	-1	4	-1024	-768	-1	-1	-1	-1	4		0	0						Untertest2.avi	0	880	547	72	111				0	Content		-72	-111	23194444	2677733148
23211	08:58:29.854	00:00:23.211	1393	-1024	-768	-1	-1	-1	-1	4	-1024	-768	-1	-1	-1	-1	4		0	0						Untertest2.avi	0	880	547	72	111				0	Content		-72	-111	23211070	2677749774
23228	08:58:29.871	00:00:23.227	1394	-1024	-768	-1	-1	-1	-1	4	-1024	-768	-1	-1	-1	-1	4		0	0						Untertest2.avi	0	880	547	72	111				0	Content		-72	-111	23227692	2677766396
23245	08:58:29.888	00:00:23.244	1395	-1024	-768	-1	-1	-1	-1	4	-1024	-768	-1	-1	-1	-1	4		0	0						Untertest2.avi	0	880	547	72	111				0	Content		-72	-111	23244601	2677783305
23261	08:58:29.904	00:00:23.261	1396	-1024	-768	-1	-1	-1	-1	4	-1024	-768	-1	-1	-1	-1	4		0	0						Untertest2.avi	0	880	547	72	111				0	Content		-72	-111	23261269	2677799973
23278	08:58:29.921	00:00:23.278	1397	-1024	-768	-1	-1	-1	-1	4	-1024	-768	-1	-1	-1	-1	4		0	0						Untertest2.avi	0	880	547	72	111				0	Content		-72	-111	23278133	2677816837
23296	08:58:29.939	00:00:23.295	1398	-1024	-768	-1	-1	-1	-1	4	-1024	-768	-1	-1	-1	-1	4		0	0						Untertest2.avi	0	880	547	72	111				0	Content		-72	-111	23295505	2677834209
23313	08:58:29.956	00:00:23.312	1399	-1024	-768	-1	-1	-1	-1	4	-1024	-768	-1	-1	-1	-1	4		0	0						Untertest2.avi	0	880	547	72	111				0	Content		-72	-111	23312752	2677851456
23328	08:58:29.971	00:00:23.327	1400	-1024	-768	-1	-1	-1	-1	4	-1024	-768	-1	-1	-1	-1	4		0	0						Untertest2.avi	0	880	547	72	111				0	Content		-72	-111	23327557	2677866261
23344	08:58:29.987	00:00:23.344	1401	-1024	-768	-1	-1	-1	-1	4	-1024	-768	-1	-1	-1	-1	4		0	0						Untertest2.avi	0	880	547	72	111				0	Content		-72	-111	23344306	2677883010
23361	08:58:30.004	00:00:23.360	1402	-1024	-768	-1	-1	-1	-1	4	-1024	-768	-1	-1	-1	-1	4		0	0						Untertest2.avi	0	880	547	72	111				0	Content		-72	-111	23360931	2677899635
23378	08:58:30.021	00:00:23.377	1403	-1024	-768	-1	-1	-1	-1	4	-1024	-768	-1	-1	-1	-1	4		0	0						Untertest2.avi	0	880	547	72	111				0	Content		-72	-111	23377555	2677916259
23394	08:58:30.037	00:00:23.394	1404	-1024	-768	-1	-1	-1	-1	4	-1024	-768	-1	-1	-1	-1	4		0	0						Untertest2.avi	0	880	547	72	111				0	Content		-72	-111	23394178	2677932882
23411	08:58:30.054	00:00:23.410	1405	-1024	-768	-1	-1	-1	-1	4	-1024	-768	-1	-1	-1	-1	4		0	0						Untertest2.avi	0	880	547	72	111				0	Content		-72	-111	23410807	2677949511
23428	08:58:30.071	00:00:23.427	1406	-1024	-768	-1	-1	-1	-1	4	-1024	-768	-1	-1	-1	-1	4		0	0						Untertest2.avi	0	880	547	72	111				0	Content		-72	-111	23427998	2677966702
23445	08:58:30.088	00:00:23.445	1407	-1024	-768	-1	-1	-1	-1	4	-1024	-768	-1	-1	-1	-1	4		0	0						Untertest2.avi	0	880	547	72	111				0	Content		-72	-111	23445372	2677984076
23463	08:58:30.106	00:00:23.462	1408	-1024	-768	-1	-1	-1	-1	4	-1024	-768	-1	-1	-1	-1	4		0	0						Untertest2.avi	0	880	547	72	111				0	Content		-72	-111	23462617	2678001321
23478	08:58:30.121	00:00:23.477	1409	-1024	-768	-1	-1	-1	-1	4	-1024	-768	-1	-1	-1	-1	4		0	0						Untertest2.avi	0	880	547	72	111				0	Content		-72	-111	23477548	2678016252
23494	08:58:30.137	00:00:23.494	1410	-1024	-768	-1	-1	-1	-1	4	-1024	-768	-1	-1	-1	-1	4		0	0						Untertest2.avi	0	880	547	72	111				0	Content		-72	-111	23494171	2678032875
23511	08:58:30.154	00:00:23.510	1411	-1024	-768	-1	-1	-1	-1	4	-1024	-768	-1	-1	-1	-1	4		0	0						Untertest2.avi	0	880	547	72	111				0	Content		-72	-111	23510918	2678049622
23528	08:58:30.171	00:00:23.527	1412	-1024	-768	-1	-1	-1	-1	4	-1024	-768	-1	-1	-1	-1	4		0	0						Untertest2.avi	0	880	547	72	111				0	Content		-72	-111	23527542	2678066246
23544	08:58:30.187	00:00:23.544	1413	-1024	-768	-1	-1	-1	-1	4	-1024	-768	-1	-1	-1	-1	4		0	0						Untertest2.avi	0	880	547	72	111				0	Content		-72	-111	23544164	2678082868
23561	08:58:30.204	00:00:23.561	1414	-1024	-768	-1	-1	-1	-1	4	-1024	-768	-1	-1	-1	-1	4		0	0						Untertest2.avi	0	880	547	72	111				0	Content		-72	-111	23561010	2678099714
23578	08:58:30.221	00:00:23.577	1415	-1024	-768	-1	-1	-1	-1	4	-1024	-768	-1	-1	-1	-1	4		0	0						Untertest2.avi	0	880	547	72	111				0	Content		-72	-111	23577678	2678116382
23595	08:58:30.238	00:00:23.594	1416	-1024	-768	-1	-1	-1	-1	4	-1024	-768	-1	-1	-1	-1	4		0	0						Untertest2.avi	0	880	547	72	111				0	Content		-72	-111	23594607	2678133311
23612	08:58:30.255	00:00:23.611	1417	-1024	-768	-1	-1	-1	-1	4	-1024	-768	-1	-1	-1	-1	4		0	0						Untertest2.avi	0	880	547	72	111				0	Content		-72	-111	23611855	2678150559
23629	08:58:30.272	00:00:23.629	1418	-1024	-768	-1	-1	-1	-1	4	-1024	-768	-1	-1	-1	-1	4		0	0						Untertest2.avi	0	880	547	72	111				0	Content		-72	-111	23629225	2678167929
23644	08:58:30.287	00:00:23.644	1419	-1024	-768	-1	-1	-1	-1	4	-1024	-768	-1	-1	-1	-1	4		0	0						Untertest2.avi	0	880	547	72	111				0	Content		-72	-111	23644033	2678182737
23661	08:58:30.304	00:00:23.660	1420	-1024	-768	-1	-1	-1	-1	4	-1024	-768	-1	-1	-1	-1	4		0	0						Untertest2.avi	0	880	547	72	111				0	Content		-72	-111	23660781	2678199485
23677	08:58:30.320	00:00:23.677	1421	-1024	-768	-1	-1	-1	-1	4	-1024	-768	-1	-1	-1	-1	4		0	0						Untertest2.avi	0	880	547	72	111				0	Content		-72	-111	23677402	2678216106
23694	08:58:30.337	00:00:23.694	1422	-1024	-768	-1	-1	-1	-1	4	-1024	-768	-1	-1	-1	-1	4		0	0						Untertest2.avi	0	880	547	72	111				0	Content		-72	-111	23694151	2678232855
23711	08:58:30.354	00:00:23.710	1423	-1024	-768	-1	-1	-1	-1	4	-1024	-768	-1	-1	-1	-1	4		0	0						Untertest2.avi	0	880	547	72	111				0	Content		-72	-111	23710651	2678249355
23728	08:58:30.371	00:00:23.727	1424	-1024	-768	-1	-1	-1	-1	4	-1024	-768	-1	-1	-1	-1	4		0	0						Untertest2.avi	0	880	547	72	111				0	Content		-72	-111	23727559	2678266263
23744	08:58:30.387	00:00:23.744	1425	-1024	-768	-1	-1	-1	-1	4	-1024	-768	-1	-1	-1	-1	4		0	0						Untertest2.avi	0	880	547	72	111				0	Content		-72	-111	23744227	2678282931
23761	08:58:30.404	00:00:23.761	1426	-1024	-768	-1	-1	-1	-1	4	-1024	-768	-1	-1	-1	-1	4		0	0						Untertest2.avi	0	880	547	72	111				0	Content		-72	-111	23761216	2678299920
23778	08:58:30.421	00:00:23.778	1427	-1024	-768	-1	-1	-1	-1	4	-1024	-768	-1	-1	-1	-1	4		0	0						Untertest2.avi	0	880	547	72	111				0	Content		-72	-111	23778462	2678317166
23796	08:58:30.439	00:00:23.795	1428	-1024	-768	-1	-1	-1	-1	4	-1024	-768	-1	-1	-1	-1	4		0	0						Untertest2.avi	0	880	547	72	111				0	Content		-72	-111	23795833	2678334537
23811	08:58:30.454	00:00:23.810	1429	-1024	-768	-1	-1	-1	-1	4	-1024	-768	-1	-1	-1	-1	4		0	0						Untertest2.avi	0	880	547	72	111				0	Content		-72	-111	23810636	2678349340
23827	08:58:30.470	00:00:23.827	1430	-1024	-768	-1	-1	-1	-1	4	-1024	-768	-1	-1	-1	-1	4		0	0						Untertest2.avi	0	880	547	72	111				0	Content		-72	-111	23827261	2678365965
23844	08:58:30.487	00:00:23.844	1431	-1024	-768	-1	-1	-1	-1	4	-1024	-768	-1	-1	-1	-1	4		0	0						Untertest2.avi	0	880	547	72	111				0	Content		-72	-111	23844010	2678382714
23861	08:58:30.504	00:00:23.860	1432	-1024	-768	-1	-1	-1	-1	4	-1024	-768	-1	-1	-1	-1	4		0	0						Untertest2.avi	0	880	547	72	111				0	Content		-72	-111	23860634	2678399338
23877	08:58:30.520	00:00:23.877	1433	-1024	-768	-1	-1	-1	-1	4	-1024	-768	-1	-1	-1	-1	4		0	0						Untertest2.avi	0	880	547	72	111				0	Content		-72	-111	23877349	2678416053
23894	08:58:30.537	00:00:23.894	1434	-1024	-768	-1	-1	-1	-1	4	-1024	-768	-1	-1	-1	-1	4		0	0						Untertest2.avi	0	880	547	72	111				0	Content		-72	-111	23894215	2678432919
23911	08:58:30.554	00:00:23.910	1435	-1024	-768	-1	-1	-1	-1	4	-1024	-768	-1	-1	-1	-1	4		0	0						Untertest2.avi	0	880	547	72	111				0	Content		-72	-111	23910883	2678449587
23928	08:58:30.571	00:00:23.927	1436	-1024	-768	-1	-1	-1	-1	4	-1024	-768	-1	-1	-1	-1	4		0	0						Untertest2.avi	0	880	547	72	111				0	Content		-72	-111	23927701	2678466405
23945	08:58:30.588	00:00:23.945	1437	-1024	-768	-1	-1	-1	-1	4	-1024	-768	-1	-1	-1	-1	4		0	0						Untertest2.avi	0	880	547	72	111				0	Content		-72	-111	23945074	2678483778
23962	08:58:30.605	00:00:23.962	1438	-1024	-768	-1	-1	-1	-1	4	-1024	-768	-1	-1	-1	-1	4		0	0						Untertest2.avi	0	880	547	72	111				0	Content		-72	-111	23962323	2678501027
23978	08:58:30.621	00:00:23.978	1439	-1024	-768	-1	-1	-1	-1	4	-1024	-768	-1	-1	-1	-1	4		0	0						Untertest2.avi	0	880	547	72	111				0	Content		-72	-111	23978100	2678516804
23995	08:58:30.638	00:00:23.994	1440	-1024	-768	-1	-1	-1	-1	4	-1024	-768	-1	-1	-1	-1	4		0	0						Untertest2.avi	0	880	547	72	111				0	Content		-72	-111	23994767	2678533471
24010	08:58:30.653	00:00:24.010	1441	-1024	-768	-1	-1	-1	-1	4	-1024	-768	-1	-1	-1	-1	4		0	0						Untertest2.avi	0	880	547	72	111				0	Content		-72	-111	24010497	2678549201
24027	08:58:30.670	00:00:24.027	1442	-1024	-768	-1	-1	-1	-1	4	-1024	-768	-1	-1	-1	-1	4		0	0						Untertest2.avi	0	880	547	72	111				0	Content		-72	-111	24027119	2678565823
24044	08:58:30.687	00:00:24.043	1443	-1024	-768	-1	-1	-1	-1	4	-1024	-768	-1	-1	-1	-1	4		0	0						Untertest2.avi	0	880	547	72	111				0	Content		-72	-111	24043868	2678582572
24060	08:58:30.703	00:00:24.060	1444	-1024	-768	-1	-1	-1	-1	4	-1024	-768	-1	-1	-1	-1	4		0	0						Untertest2.avi	0	880	547	72	111				0	Content		-72	-111	24060487	2678599191
24077	08:58:30.720	00:00:24.077	1445	-1024	-768	-1	-1	-1	-1	4	-1024	-768	-1	-1	-1	-1	4		0	0						Untertest2.avi	0	880	547	72	111				0	Content		-72	-111	24077154	2678615858
24094	08:58:30.737	00:00:24.093	1446	-1024	-768	-1	-1	-1	-1	4	-1024	-768	-1	-1	-1	-1	4		0	0						Untertest2.avi	0	880	547	72	111				0	Content		-72	-111	24093747	2678632451
24111	08:58:30.754	00:00:24.110	1447	-1024	-768	-1	-1	-1	-1	4	-1024	-768	-1	-1	-1	-1	4		0	0						Untertest2.avi	0	880	547	72	111				0	Content		-72	-111	24110929	2678649633
24128	08:58:30.771	00:00:24.128	1448	-1024	-768	-1	-1	-1	-1	4	-1024	-768	-1	-1	-1	-1	4		0	0						Untertest2.avi	0	880	547	72	111				0	Content		-72	-111	24128305	2678667009
24146	08:58:30.789	00:00:24.145	1449	-1024	-768	-1	-1	-1	-1	4	-1024	-768	-1	-1	-1	-1	4		0	0						Untertest2.avi	0	880	547	72	111				0	Content		-72	-111	24145551	2678684255
24160	08:58:30.803	00:00:24.160	1450	-1024	-768	-1	-1	-1	-1	4	-1024	-768	-1	-1	-1	-1	4		0	0						Untertest2.avi	0	880	547	72	111				0	Content		-72	-111	24160358	2678699062
24177	08:58:30.820	00:00:24.177	1451	-1024	-768	-1	-1	-1	-1	4	-1024	-768	-1	-1	-1	-1	4		0	0						Untertest2.avi	0	880	547	72	111				0	Content		-72	-111	24177106	2678715810
24194	08:58:30.837	00:00:24.193	1452	-1024	-768	-1	-1	-1	-1	4	-1024	-768	-1	-1	-1	-1	4		0	0						Untertest2.avi	0	880	547	72	111				0	Content		-72	-111	24193738	2678732442
24210	08:58:30.853	00:00:24.210	1453	-1024	-768	-1	-1	-1	-1	4	-1024	-768	-1	-1	-1	-1	4		0	0						Untertest2.avi	0	880	547	72	111				0	Content		-72	-111	24210350	2678749054
24227	08:58:30.870	00:00:24.226	1454	-1024	-768	-1	-1	-1	-1	4	-1024	-768	-1	-1	-1	-1	4		0	0						Untertest2.avi	0	880	547	72	111				0	Content		-72	-111	24226975	2678765679
24244	08:58:30.887	00:00:24.243	1455	-1024	-768	-1	-1	-1	-1	4	-1024	-768	-1	-1	-1	-1	4		0	0						Untertest2.avi	0	880	547	72	111				0	Content		-72	-111	24243643	2678782347
24260	08:58:30.903	00:00:24.260	1456	-1024	-768	-1	-1	-1	-1	4	-1024	-768	-1	-1	-1	-1	4		0	0						Untertest2.avi	0	880	547	72	111				0	Content		-72	-111	24260349	2678799053
24277	08:58:30.920	00:00:24.277	1457	-1024	-768	-1	-1	-1	-1	4	-1024	-768	-1	-1	-1	-1	4		0	0						Untertest2.avi	0	880	547	72	111				0	Content		-72	-111	24277414	2678816118
24295	08:58:30.938	00:00:24.294	1458	-1024	-768	-1	-1	-1	-1	4	-1024	-768	-1	-1	-1	-1	4		0	0						Untertest2.avi	0	880	547	72	111				0	Content		-72	-111	24294789	2678833493
24312	08:58:30.955	00:00:24.312	1459	-1024	-768	-1	-1	-1	-1	4	-1024	-768	-1	-1	-1	-1	4		0	0						Untertest2.avi	0	880	547	72	111				0	Content		-72	-111	24312161	2678850865
24327	08:58:30.970	00:00:24.326	1460	-1024	-768	-1	-1	-1	-1	4	-1024	-768	-1	-1	-1	-1	4		0	0						Untertest2.avi	0	880	547	72	111				0	Content		-72	-111	24326964	2678865668
24344	08:58:30.987	00:00:24.343	1461	-1024	-768	-1	-1	-1	-1	4	-1024	-768	-1	-1	-1	-1	4		0	0						Untertest2.avi	0	880	547	72	111				0	Content		-72	-111	24343582	2678882286
24360	08:58:31.003	00:00:24.360	1462	-1024	-768	-1	-1	-1	-1	4	-1024	-768	-1	-1	-1	-1	4		0	0						Untertest2.avi	0	880	547	72	111				0	Content		-72	-111	24360200	2678898904
24377	08:58:31.020	00:00:24.376	1463	-1024	-768	-1	-1	-1	-1	4	-1024	-768	-1	-1	-1	-1	4		0	0						Untertest2.avi	0	880	547	72	111				0	Content		-72	-111	24376832	2678915536
24394	08:58:31.037	00:00:24.393	1464	-1024	-768	-1	-1	-1	-1	4	-1024	-768	-1	-1	-1	-1	4		0	0						Untertest2.avi	0	880	547	72	111				0	Content		-72	-111	24393582	2678932286
24410	08:58:31.053	00:00:24.410	1465	-1024	-768	-1	-1	-1	-1	4	-1024	-768	-1	-1	-1	-1	4		0	0						Untertest2.avi	0	880	547	72	111				0	Content		-72	-111	24410206	2678948910
24427	08:58:31.070	00:00:24.426	1466	646,4997	689,5037	0,5477682	0,4654695	354,7127	2,313923	1	609,7645	678,1376	0,5477421	0,465431	354,7127	2,320689	3	38	646	690						Untertest2.avi	0	880	547	72	111	532	364	83	0	Content		574	579	24426830	2678965534
24443	08:58:31.086	00:00:24.443	1467	420,4564	643,2667	0,5438323	0,4639531	354,3082	2,520611	0	416,2331	624,3818	0,4239909	0,4751396	354,3082	2,516046	0	38	418	634						Untertest2.avi	0	880	547	72	111	532	364	83	0	Content		346	523	24443456	2678982160
24460	08:58:31.103	00:00:24.460	1468	541,9746	649,1817	0,5458001	0,4742228	354,8607	2,379767	0	715,6732	313,2392	0,487526	0,4735948	619,4255	4,105264	0	38	629	481						Untertest2.avi	0	880	547	72	111	532	364	83	0	Content		557	370	24460207	2678998911
24477	08:58:31.120	00:00:24.476	1469	435,6082	649,3374	0,5437671	0,4619721	354,1498	2,423335	0	715,0974	290,7125	0,4877182	0,4724365	619,4255	4,033967	0	38	575	470						Untertest2.avi	0	880	547	72	111	532	364	83	0	Content		503	359	24476830	2679015534
24493	08:58:31.136	00:00:24.493	1470	439,8267	651,6057	0,544185	0,460758	353,9141	2,423291	0	717,8893	280,1296	0,4881973	0,4711665	619,4255	4,000279	0	38	579	466						Untertest2.avi	0	880	547	72	111	532	364	83	0	Content		507	355	24493457	2679032161
24510	08:58:31.153	00:00:24.510	1471	629,1336	636,6547	0,5482785	0,4601171	354,0551	2,42109	0	707,5535	303,6495	0,4885463	0,4699623	616,7733	4,057464	0	39	668	470						Untertest2.avi	0	880	547	72	111	640	359	183	0	Content		596	359	24510079	2679048783
24527	08:58:31.170	00:00:24.526	1472	435,329	654,278	0,545541	0,4585437	353,04	2,415373	0	732,2993	292,3402	0,4895253	0,468777	616,7733	4,001788	0	39	584	473						Untertest2.avi	0	880	547	72	111	640	359	183	0	Content		512	362	24526830	2679065534
24543	08:58:31.186	00:00:24.543	1473	705,5366	636,2656	0,5511836	0,458026	353,2987	2,410306	0	727,3657	314,4407	0,4888563	0,4676451	606,9282	3,912164	0	39	716	475						Untertest2.avi	0	880	547	72	111	640	359	183	0	Content		644	364	24543451	2679082155
24560	08:58:31.203	00:00:24.560	1474	666,6277	634,4655	0,5511895	0,4572045	352,9702	2,383769	0	709,0934	331,17	0,4894383	0,4667253	605,0647	3,920785	0	39	688	483						Untertest2.avi	0	880	547	72	111	640	359	183	0	Content		616	372	24560078	2679098782
24577	08:58:31.220	00:00:24.576	1475	618,2299	642,6389	0,5510373	0,4566375	352,739	2,416851	0	724,9924	294,6409	0,4919035	0,465984	615,6018	3,919244	0	39	672	469						Untertest2.avi	0	880	547	72	111	640	359	183	0	Content		600	358	24576714	2679115418
24593	08:58:31.236	00:00:24.593	1476	717,6249	632,7955	0,5533534	0,4561801	352,5972	2,379023	0	721,7276	279,596	0,4911636	0,465593	606,1708	3,833646	0	39	720	456						Untertest2.avi	0	880	547	72	111	640	359	183	0	Content		648	345	24593451	2679132155
24610	08:58:31.253	00:00:24.610	1477	690,5435	630,24	0,5534081	0,4558467	352,4908	2,353546	0	723,5093	314,0342	0,4928013	0,4650284	612,1718	3,934126	0	39	707	472						Untertest2.avi	0	880	547	72	111	640	359	183	0	Content		635	361	24610076	2679148780
24627	08:58:31.270	00:00:24.626	1478	687,2291	631,3724	0,5539007	0,4557107	352,4008	2,345048	0	736,915	278,6661	0,4922477	0,4646778	604,4171	3,748072	0	39	712	455						Untertest2.avi	0	880	547	72	111	640	359	183	0	Content		640	344	24626716	2679165420
24643	08:58:31.286	00:00:24.643	1479	708,134	633,8893	0,5548134	0,4555252	352,4132	2,336988	0	736,7949	307,2602	0,4943085	0,4643165	612,7886	3,864924	0	39	722	471						Untertest2.avi	0	880	547	72	111	640	359	183	0	Content		650	360	24643326	2679182030
24660	08:58:31.303	00:00:24.660	1480	709,8167	636,9553	0,5554289	0,4552656	352,3796	2,328383	0	714,8603	328,6409	0,4941094	0,4641394	607,1021	3,834779	0	39	712	483						Untertest2.avi	0	880	547	72	111	640	359	183	0	Content		640	372	24660075	2679198779
24677	08:58:31.320	00:00:24.676	1481	816,8307	620,2115	0,5578409	0,4549434	352,3911	2,279465	0	737,6436	266,412	0,4965252	0,4637589	617,3308	3,797149	0	39	777	443						Untertest2.avi	0	880	547	72	111	640	359	183	0	Content		705	332	24676709	2679215413
24693	08:58:31.336	00:00:24.693	1482	845,1732	581,9042	0,5579717	0,4533197	353,0661	2,300906	0	820,7961	155,9364	0,4951591	0,461843	606,3013	3,64453	0	40	833	369						Untertest2.avi	0	880	547	72	111	843	118	333	0	Content		761	258	24693327	2679232031
24710	08:58:31.353	00:00:24.709	1483	870,3457	526,869	0,5580406	0,4520199	353,5685	2,213199	0	899,9914	54,71376	0,4941906	0,4602625	598,3859	3,544562	0	40	885	291						Untertest2.avi	0	880	547	72	111	843	118	333	0	Content		813	180	24709946	2679248650
24727	08:58:31.370	00:00:24.726	1484	886,233	504,9106	0,5584595	0,4517762	353,6205	2,196636	0	941,4609	-44,47218	0,4951279	0,4601246	601,3574	3,567647	0	40	914	230						Untertest2.avi	0	880	547	72	111	843	118	333	0	Content		842	119	24726703	2679265407
24743	08:58:31.386	00:00:24.743	1485	887,9753	498,7778	0,5591598	0,4521965	353,5721	2,146978	0	942,884	-40,08023	0,4959992	0,4603316	602,4067	3,519147	0	40	915	229						Untertest2.avi	0	880	547	72	111	843	118	333	0	Content		843	118	24743319	2679282023
24760	08:58:31.403	00:00:24.759	1486	522,0436	532,3265	0,5533381	0,4525457	352,8409	2,113242	0	942,3971	-85,30305	0,4968264	0,46128	602,4067	3,535769	0	40	732	224						Untertest2.avi	0	880	547	72	111	843	118	333	0	Content		660	113	24759944	2679298648
24777	08:58:31.420	00:00:24.776	1487	521,4612	532,6916	0,5541285	0,4529732	352,803	2,085001	0	940,7082	-68,98932	0,4977386	0,4615507	602,4067	3,474758	0	40	731	232						Untertest2.avi	0	880	547	72	111	843	118	333	0	Content		659	121	24776569	2679315273
24793	08:58:31.436	00:00:24.793	1488	885,1806	504,4671	0,5614288	0,453649	353,3395	2,100712	0	942,7202	-58,97725	0,4995542	0,4616896	607,8151	3,480337	0	40	914	223						Untertest2.avi	0	880	547	72	111	843	118	333	0	Content		842	112	24793319	2679332023
24810	08:58:31.453	00:00:24.809	1489	521,0969	531,2866	0,5556678	0,4543247	352,6465	2,061815	0	948,15	-89,80476	0,5004975	0,4628891	607,8151	3,523876	0	40	735	221						Untertest2.avi	0	880	547	72	111	843	118	333	0	Content		663	110	24809942	2679348646
24827	08:58:31.470	00:00:24.826	1490	883,1965	501,2709	0,563035	0,4553215	353,2065	2,078051	0	952,8689	-66,56339	0,50143	0,463298	607,7462	3,381557	0	40	918	217						Untertest2.avi	0	880	547	72	111	843	118	333	0	Content		846	106	24826567	2679365271
24843	08:58:31.486	00:00:24.843	1491	884,1317	505,7457	0,5637931	0,4563744	353,1422	2,057892	0	936,1279	-41,08289	0,5015695	0,4642611	603,2796	3,296592	0	40	910	232						Untertest2.avi	0	880	547	72	111	843	118	333	0	Content		838	121	24843191	2679381895
24860	08:58:31.503	00:00:24.859	1492	889,4858	501,4612	0,5645397	0,4575039	353,2112	2,027035	0	945,9582	-52,60001	0,502615	0,4653545	604,7574	3,309868	0	40	918	224						Untertest2.avi	0	880	547	72	111	843	118	333	0	Content		846	113	24859943	2679398647
24877	08:58:31.520	00:00:24.876	1493	885,2408	503,8263	0,5650961	0,4585631	353,1444	2,033023	0	953,9276	-67,29536	0,5037217	0,4664472	606,7054	3,279167	0	40	920	218						Untertest2.avi	0	880	547	72	111	843	118	333	0	Content		848	107	24876572	2679415276
24893	08:58:31.536	00:00:24.893	1494	885,2979	499,536	0,5655268	0,4598991	353,1047	2,00194	0	951,9201	-49,72031	0,503919	0,4678259	604,8008	3,305913	0	40	919	225						Untertest2.avi	0	880	547	72	111	843	118	333	0	Content		847	114	24893192	2679431896
24910	08:58:31.553	00:00:24.909	1495	887,5778	499,8537	0,5655994	0,4615694	353,1003	2,001533	0	950,2521	-59,53133	0,5039709	0,4697452	604,573	3,265036	0	40	919	220						Untertest2.avi	0	880	547	72	111	843	118	333	0	Content		847	109	24909815	2679448519
24927	08:58:31.570	00:00:24.926	1496	884,3564	500,2174	0,5652288	0,4636486	353,1679	2,000239	0	952,3156	-37,36974	0,5029905	0,4721879	601,3133	3,251241	0	40	918	231						Untertest2.avi	0	880	547	72	111	843	118	333	0	Content		846	120	24926573	2679465277
24943	08:58:31.586	00:00:24.943	1497	883,4092	500,2344	0,5644528	0,4658673	353,3077	1,994185	0	944,8028	-9,883582	0,5012493	0,4747362	596,1829	3,209217	0	40	914	245						Untertest2.avi	0	880	547	72	111	843	118	333	0	Content		842	134	24943190	2679481894
24960	08:58:31.603	00:00:24.959	1498	885,5228	498,4698	0,5634122	0,467903	353,5815	1,967968	0	952,462	-42,94949	0,5007887	0,4772584	600,1555	3,173485	0	40	919	228						Untertest2.avi	0	880	547	72	111	843	118	333	0	Content		847	117	24959815	2679498519
24977	08:58:31.620	00:00:24.976	1499	887,1845	498,3734	0,5622646	0,4698166	353,7106	1,993015	0	935,3904	-5,144941	0,4987993	0,4797144	595,9702	3,205974	0	40	911	247						Untertest2.avi	0	880	547	72	111	843	118	333	0	Content		839	136	24976565	2679515269
24993	08:58:31.636	00:00:24.993	1500	885,1163	498,0715	0,5611646	0,4715202	354,0077	1,975875	0	945,1949	-50,78347	0,4991528	0,4820102	605,299	3,253621	0	40	915	224						Untertest2.avi	0	880	547	72	111	843	118	333	0	Content		843	113	24993189	2679531893
25010	08:58:31.653	00:00:25.009	1501	895,9846	505,9088	0,5597709	0,4738646	354,3869	1,977187	0	968,7628	-16,25171	0,4972716	0,4845958	602,6801	3,209807	0	40	932	245						Untertest2.avi	0	880	547	72	111	843	118	333	0	Content		860	134	25009812	2679548516
25026	08:58:31.669	00:00:25.026	1502	925,323	535,1647	0,5583765	0,4766025	354,9494	2,003586	0	1033,584	84,45978	0,4952081	0,4876967	599,3121	3,196733	0	41	979	310						Untertest2.avi	0	880	547	72	111	916	267	100	0	Content		907	199	25026437	2679565141
25043	08:58:31.686	00:00:25.043	1503	935,3306	565,6803	0,5574705	0,4790587	355,249	2,032044	0	1064,45	145,7149	0,4954392	0,4905013	606,5824	3,279526	0	41	1000	356						Untertest2.avi	0	880	547	72	111	916	267	100	0	Content		928	245	25043185	2679581889
25060	08:58:31.703	00:00:25.059	1504	936,7685	575,5026	0,5567061	0,4811547	355,3723	2,033106	0	1059,585	157,0537	0,4937842	0,493162	601,3228	3,218261	0	41	998	366						Untertest2.avi	0	880	547	72	111	916	267	100	0	Content		926	255	25059812	2679598516
25076	08:58:31.719	00:00:25.076	1505	909,4088	584,9489	0,5557343	0,4825457	355,3518	2,0425	0	1059,7	170,1083	0,4944044	0,4946666	609,6003	3,325415	0	41	985	378						Untertest2.avi	0	880	547	72	111	916	267	100	0	Content		913	267	25076434	2679615138
25093	08:58:31.736	00:00:25.093	1506	942,0881	584,0833	0,5556947	0,4833903	355,3151	2,017982	0	1043,51	192,8571	0,492577	0,4958172	602,5155	3,326061	0	41	993	388						Untertest2.avi	0	880	547	72	111	916	267	100	0	Content		921	277	25093058	2679631762
25110	08:58:31.753	00:00:25.109	1507	936,0973	588,8966	0,5553098	0,4969186	355,393	1,960845	0	1039,362	205,7186	0,4919227	0,496648	602,5782	3,326707	0	41	988	397						Untertest2.avi	0	880	547	72	111	916	267	100	0	Content		916	286	25109807	2679648511
25126	08:58:31.769	00:00:25.126	1508	932,2494	583,3777	0,5544195	0,4842418	355,5295	2,065618	0	1034,251	195,2748	0,4913938	0,4969894	604,1533	3,355284	0	42	983	389						Untertest2.avi	0	880	547	72	111	734	286	150	0	Content		911	278	25126433	2679665137
25143	08:58:31.786	00:00:25.143	1509	557,1	614,6815	0,5472119	0,4842727	355,0715	2,029103	0	1042,192	190,7108	0,4905834	0,4974813	604,1533	3,354522	0	42	800	403						Untertest2.avi	0	880	547	72	111	734	286	150	0	Content		728	292	25143058	2679681762
25160	08:58:31.803	00:00:25.159	1510	553,5688	614,1051	0,5464737	0,4848537	355,1947	2,037794	0	1054,371	201,8802	0,4898235	0,4981237	604,1533	3,360344	0	42	804	408						Untertest2.avi	0	880	547	72	111	734	286	150	0	Content		732	297	25159704	2679698408
25176	08:58:31.819	00:00:25.176	1511	929,9183	585,717	0,5520084	0,4856515	355,6736	2,094648	0	1063,724	202,5606	0,4883462	0,4988834	601,5472	3,361777	0	42	997	394						Untertest2.avi	0	880	547	72	111	734	286	150	0	Content		925	283	25176430	2679715134
25193	08:58:31.836	00:00:25.193	1512	556,281	616,5958	0,5445304	0,4857416	355,0926	2,080966	0	1045,758	192,8615	0,4870779	0,4992271	601,5472	3,373648	0	42	801	405						Untertest2.avi	0	880	547	72	111	734	286	150	0	Content		729	294	25193055	2679731759
25210	08:58:31.853	00:00:25.209	1513	555,6224	612,7532	0,5431967	0,4858313	355,019	2,091548	0	1022,186	184,7153	0,485571	0,4995579	601,5472	3,413961	0	42	789	399						Untertest2.avi	0	880	547	72	111	734	286	150	0	Content		717	288	25209678	2679748382
25226	08:58:31.869	00:00:25.226	1514	933,6557	585,6847	0,5480958	0,4860185	355,5011	2,144871	0	1058,875	168,1601	0,4845541	0,49986	606,6173	3,472021	0	42	996	377						Untertest2.avi	0	880	547	72	111	734	286	150	0	Content		924	266	25226303	2679765007
25243	08:58:31.886	00:00:25.243	1515	554,2153	613,6172	0,5397403	0,4858548	354,95	2,136755	0	1055,488	176,8971	0,4825397	0,5003161	606,6173	3,499377	0	42	805	395						Untertest2.avi	0	880	547	72	111	734	286	150	0	Content		733	284	25243055	2679781759
25260	08:58:31.903	00:00:25.259	1516	554,8297	612,885	0,5376961	0,4862981	354,7852	2,1205	0	1060,634	169,1208	0,4802822	0,5012255	606,6173	3,489486	0	42	808	391						Untertest2.avi	0	880	547	72	111	734	286	150	0	Content		736	280	25259679	2679798383
25276	08:58:31.919	00:00:25.276	1517	947,5902	592,4047	0,5416502	0,4878581	355,6233	2,185757	0	1097,552	211,2664	0,4781713	0,5029475	610,7471	3,625998	0	43	1023	402						Untertest2.avi	0	880	547	72	111	1176	578	266	0	Content		951	291	25276301	2679815005
25293	08:58:31.936	00:00:25.292	1518	1010,737	638,4509	0,5381075	0,4903457	356,7037	2,230686	0	1220,755	347,3058	0,4721189	0,5057544	594,7307	3,533421	0	43	1116	493						Untertest2.avi	0	880	547	72	111	1176	578	266	0	Content		1044	382	25292925	2679831629
25310	08:58:31.953	00:00:25.309	1519	1055,46	683,2005	0,5347009	0,49266	357,4941	2,244446	0	1352,883	474,5816	0,4679284	0,5084069	590,075	3,493248	0	43	1204	579						Untertest2.avi	0	880	547	72	111	1176	578	266	0	Content		1132	468	25309675	2679848379
25326	08:58:31.969	00:00:25.326	1520	694,1789	746,7267	0,5255917	0,4941188	358,0571	2,166949	0	1464,208	550,7515	0,4647355	0,5108337	590,075	3,500202	0	43	1079	649						Untertest2.avi	0	880	547	72	111	1176	578	266	0	Content		1007	538	25326299	2679865003
25343	08:58:31.986	00:00:25.342	1521	703,8809	765,6221	0,5231147	0,4953725	358,3391	2,187762	0	1550,017	620,9133	0,4620861	0,5123221	590,075	3,478321	0	43	1127	693						Untertest2.avi	0	880	547	72	111	1176	578	266	0	Content		1055	582	25342924	2679881628
25360	08:58:32.003	00:00:25.359	1522	1045,744	737,8862	0,5263123	0,4964972	358,4666	2,242282	0	1507,93	639,9531	0,4588223	0,5132039	584,8755	3,467577	0	43	1277	689						Untertest2.avi	0	880	547	72	111	1176	578	266	0	Content		1205	578	25359546	2679898250
25376	08:58:32.019	00:00:25.376	1523	702,5692	763,8419	0,5193063	0,496729	358,4602	2,223237	0	1485,221	640,5997	0,4569861	0,5140817	584,8755	3,504694	0	43	1094	702						Untertest2.avi	0	880	547	72	111	1176	578	266	0	Content		1022	591	25376296	2679915000
25393	08:58:32.036	00:00:25.392	1524	1054,162	740,671	0,523129	0,497788	358,96	2,264646	0	1485,835	629,9518	0,4544744	0,5147583	578,8544	3,495997	0	43	1270	685						Untertest2.avi	0	880	547	72	111	1176	578	266	0	Content		1198	574	25392923	2679931627
25410	08:58:32.053	00:00:25.409	1525	1129,474	745,4423	0,5233395	0,5159814	358,96	2,249062	0	1486,404	628,1135	0,4539204	0,515534	582,1102	3,504112	0	43	1308	687						Untertest2.avi	0	880	547	72	111	1176	578	266	0	Content		1236	576	25409547	2679948251
25426	08:58:32.069	00:00:25.426	1526	1105,583	737,7095	0,5219553	0,4992764	359,481	2,318268	0	1487,691	629,7982	0,4521958	0,5164018	576,3954	3,47454	0	43	1297	684						Untertest2.avi	0	880	547	72	111	1176	578	266	0	Content		1225	573	25426172	2679964876
25443	08:58:32.086	00:00:25.442	1527	1027,615	740,1805	0,5203004	0,5001671	359,735	2,287508	0	1476,135	645,8897	0,4519166	0,5173275	578,0701	3,48482	0	43	1252	693						Untertest2.avi	0	880	547	72	111	1176	578	266	0	Content		1180	582	25442920	2679981624
25460	08:58:32.103	00:00:25.459	1528	1013,538	746,3103	0,5197538	0,5010623	360,0332	2,311193	0	1446,585	646,8882	0,4510659	0,5185008	574,7904	3,50872	0	43	1230	697						Untertest2.avi	0	880	547	72	111	1176	578	266	0	Content		1158	586	25459546	2679998250
25476	08:58:32.119	00:00:25.476	1529	1103,532	739,5093	0,5207824	0,502086	360,1101	2,320738	0	1475,481	642,0959	0,4519035	0,5196139	581,4052	3,55951	0	43	1290	691						Untertest2.avi	0	880	547	72	111	1176	578	266	0	Content		1218	580	25476168	2680014872
25493	08:58:32.136	00:00:25.492	1530	1000,204	741,28	0,5193083	0,5030872	360,2944	2,30388	0	1496,069	640,404	0,4521054	0,5205237	583,0905	3,56104	0	43	1248	691						Untertest2.avi	0	880	547	72	111	1176	578	266	0	Content		1176	580	25492793	2680031497
25510	08:58:32.153	00:00:25.509	1531	1111,512	744,6926	0,5211682	0,5219553	360,2944	2,270078	0	1496,819	651,4943	0,452022	0,5214402	582,5003	3,585142	0	43	1304	698						Untertest2.avi	0	880	547	72	111	1176	578	266	0	Content		1232	587	25509541	2680048245
25526	08:58:32.169	00:00:25.526	1532	1095,301	740,5092	0,5206421	0,5050238	360,5974	2,342159	0	1477,805	629,7621	0,4517883	0,5224695	580,6827	3,55842	0	43	1287	685						Untertest2.avi	0	880	547	72	111	1176	578	266	0	Content		1215	574	25526167	2680064871
25543	08:58:32.186	00:00:25.542	1533	964,5021	778,3344	0,5187333	0,5074322	361,4416	2,334301	0	1500,056	737,9203	0,4517799	0,5246171	578,2415	3,593837	0	44	1232	758						Untertest2.avi	0	880	547	72	111	1083	717	600	0	Content		1160	647	25542790	2680081494
25559	08:58:32.202	00:00:25.559	1534	817,0068	824,496	0,5163332	0,5098269	362,4756	2,28767	0	1529,63	823,2686	0,4504461	0,5269932	568,0477	3,46143	0	44	1173	824						Untertest2.avi	0	880	547	72	111	1083	717	600	0	Content		1101	713	25559416	2680098120
25576	08:58:32.219	00:00:25.576	1535	802,8392	826,3793	0,5163416	0,5109065	362,3152	2,303442	0	1542,858	822,9413	0,4511782	0,5281786	571,6301	3,495846	0	44	1173	825						Untertest2.avi	0	880	547	72	111	1083	717	600	0	Content		1101	714	25576164	2680114868
25593	08:58:32.236	00:00:25.592	1536	743,5375	828,261	0,5155861	0,5119275	362,2093	2,284306	0	1518,339	823,0204	0,450825	0,5293263	568,3284	3,482005	0	44	1131	826						Untertest2.avi	0	880	547	72	111	1083	717	600	0	Content		1059	715	25592790	2680131494
25609	08:58:32.252	00:00:25.609	1537	744,3205	827,1041	0,5156991	0,5129256	362,0358	2,285044	0	1500,854	833,9174	0,4505395	0,5302699	566,2126	3,526832	0	44	1123	831						Untertest2.avi	0	880	547	72	111	1083	717	600	0	Content		1051	720	25609414	2680148118
25626	08:58:32.269	00:00:25.626	1538	743,9716	825,2933	0,5156721	0,513826	361,9252	2,27995	0	1524,315	839,4772	0,4509143	0,5312674	568,7151	3,527179	0	44	1134	832						Untertest2.avi	0	880	547	72	111	1083	717	600	0	Content		1062	721	25626039	2680164743
25643	08:58:32.286	00:00:25.642	1539	815,3026	820,8541	0,5167955	0,5146835	361,8703	2,310709	0	1545,903	837,6216	0,4517891	0,5323201	574,7039	3,570091	0	44	1181	829						Untertest2.avi	0	880	547	72	111	1083	717	600	0	Content		1109	718	25642786	2680181490
25659	08:58:32.302	00:00:25.659	1540	777,1991	822,3435	0,5159931	0,5154096	361,8143	2,280608	0	1522,295	828,6808	0,4502646	0,5332467	566,6603	3,483391	0	44	1150	826						Untertest2.avi	0	880	547	72	111	1083	717	600	0	Content		1078	715	25659412	2680198116
25676	08:58:32.319	00:00:25.676	1541	766,9645	821,8481	0,5156414	0,5159639	361,8937	2,297999	0	1550,41	834,5198	0,4505876	0,5338989	569,8193	3,508128	0	44	1159	828						Untertest2.avi	0	880	547	72	111	1083	717	600	0	Content		1087	717	25676036	2680214740
25693	08:58:32.336	00:00:25.692	1542	741,2591	820,6723	0,5150355	0,5162872	361,8915	2,290786	0	1530,808	831,7755	0,4509074	0,5343279	572,707	3,576481	0	44	1136	826						Untertest2.avi	0	880	547	72	111	1083	717	600	0	Content		1064	715	25692661	2680231365
25709	08:58:32.352	00:00:25.709	1543	739,5627	821,8059	0,5149295	0,5162613	361,882	2,27912	0	1534,887	837,8911	0,4502044	0,5344158	568,9461	3,541834	0	44	1137	830						Untertest2.avi	0	880	547	72	111	1083	717	600	0	Content		1065	719	25709409	2680248113
25726	08:58:32.369	00:00:25.726	1544	741,6279	823,0911	0,5149235	0,5160319	361,8961	2,278503	0	1544,414	833,4382	0,450303	0,5343128	569,4877	3,506711	0	44	1143	828						Untertest2.avi	0	880	547	72	111	1083	717	600	0	Content		1071	717	25726035	2680264739
25743	08:58:32.386	00:00:25.742	1545	743,8435	822,5169	0,51503	0,5156143	361,8777	2,299675	0	1577,188	836,3788	0,4512385	0,5339743	574,5598	3,538694	0	44	1161	829						Untertest2.avi	0	880	547	72	111	1083	717	600	0	Content		1089	718	25742659	2680281363
25759	08:58:32.402	00:00:25.759	1546	739,8484	822,5543	0,5151104	0,515262	361,8826	2,297552	0	1556,137	836,8607	0,450671	0,5334705	570,3201	3,556012	0	44	1148	830						Untertest2.avi	0	880	547	72	111	1083	717	600	0	Content		1076	719	25759285	2680297989
25776	08:58:32.419	00:00:25.776	1547	739,563	822,3752	0,515126	0,5148276	361,8592	2,310506	0	1538,949	839,5703	0,4503945	0,5329645	568,6177	3,554855	0	44	1139	831						Untertest2.avi	0	880	547	72	111	1083	717	600	0	Content		1067	720	25776034	2680314738
25793	08:58:32.436	00:00:25.792	1548	793,1159	822,9659	0,51586	0,5146984	361,7749	2,318745	0	1541,255	839,8068	0,4508543	0,5326875	572,0181	3,549964	0	44	1167	831						Untertest2.avi	0	880	547	72	111	1083	717	600	0	Content		1095	720	25792659	2680331363
25809	08:58:32.452	00:00:25.809	1549	741,834	825,3969	0,5148125	0,5143176	361,8053	2,326078	0	1499,172	827,4269	0,4490225	0,532431	562,4683	3,534456	0	44	1121	826						Untertest2.avi	0	880	547	72	111	1083	717	600	0	Content		1049	715	25809283	2680347987
25826	08:58:32.469	00:00:25.826	1550	849,2946	818,1211	0,5163224	0,5140744	361,6506	2,330194	0	1559,126	843,5623	0,4503056	0,5319011	571,8931	3,557687	0	44	1204	831						Untertest2.avi	0	880	547	72	111	1083	717	600	0	Content		1132	720	25826031	2680364735
25843	08:58:32.486	00:00:25.842	1551	824,8531	820,3603	0,5156958	0,5138975	361,631	2,336549	0	1484,727	825,7007	0,448786	0,5318461	564,3957	3,598531	0	44	1155	823						Untertest2.avi	0	880	547	72	111	1083	717	600	0	Content		1083	712	25842654	2680381358
25859	08:58:32.502	00:00:25.859	1552	767,2108	821,1579	0,5145007	0,5138033	361,5925	2,333071	0	1511,371	834,2137	0,4487097	0,5318165	566,064	3,578332	0	44	1139	828						Untertest2.avi	0	880	547	72	111	1083	717	600	0	Content		1067	717	25859277	2680397981
25876	08:58:32.519	00:00:25.875	1553	849,7677	818,9156	0,5154871	0,5139909	361,5118	2,337864	0	1532,706	840,6332	0,449611	0,5319251	573,4886	3,612422	0	44	1191	830						Untertest2.avi	0	880	547	72	111	1083	717	600	0	Content		1119	719	25875903	2680414607
25893	08:58:32.536	00:00:25.892	1554	810,8265	824,3181	0,5147261	0,5141224	361,6451	2,353673	0	1489,132	845,597	0,4475797	0,532271	562,7709	3,559325	0	44	1150	835						Untertest2.avi	0	880	547	72	111	1083	717	600	0	Content		1078	724	25892654	2680431358
25909	08:58:32.552	00:00:25.909	1555	830,9619	823,9226	0,5148135	0,5141792	361,5621	2,323928	0	1536,792	826,3098	0,4487853	0,5324783	570,9048	3,598198	0	44	1184	825						Untertest2.avi	0	880	547	72	111	1083	717	600	0	Content		1112	714	25909280	2680447984
25926	08:58:32.569	00:00:25.925	1556	820,1253	821,7169	0,5146581	0,5141007	361,5483	2,332932	0	1561,34	842,9082	0,4489183	0,5323607	571,8252	3,577163	0	44	1191	832						Untertest2.avi	0	880	547	72	111	1083	717	600	0	Content		1119	721	25925902	2680464606
25943	08:58:32.586	00:00:25.942	1557	831,1919	824,1583	0,5149874	0,5140742	361,4744	2,336033	0	1517,543	840,4594	0,4477725	0,5323319	564,0443	3,502573	0	44	1174	832						Untertest2.avi	0	880	547	72	111	1083	717	600	0	Content		1102	721	25942528	2680481232
25959	08:58:32.602	00:00:25.959	1558	825,4869	823,4449	0,5151318	0,5141116	361,347	2,334571	0	1527,81	836,9937	0,4485651	0,5323507	567,9585	3,547657	0	44	1177	830						Untertest2.avi	0	880	547	72	111	1083	717	600	0	Content		1105	719	25959282	2680497986
25976	08:58:32.619	00:00:25.975	1559	731,4081	823,847	0,5138748	0,5142247	361,2859	2,324628	0	1547,327	823,6315	0,449549	0,5325791	572,6585	3,58508	0	44	1139	824						Untertest2.avi	0	880	547	72	111	1083	717	600	0	Content		1067	713	25975902	2680514606
25993	08:58:32.636	00:00:25.992	1560	734,543	826,3414	0,5141506	0,5145363	361,2612	2,309629	0	1536,885	846,5898	0,4486762	0,5327513	565,9698	3,520519	0	44	1136	836						Untertest2.avi	0	880	547	72	111	1083	717	600	0	Content		1064	725	25992527	2680531231
26009	08:58:32.652	00:00:26.009	1561	814,8931	823,7526	0,5155997	0,5148424	361,2841	2,341755	0	1562,601	832,4611	0,4501346	0,5332022	573,4613	3,543054	0	44	1189	828						Untertest2.avi	0	880	547	72	111	1083	717	600	0	Content		1117	717	26009149	2680547853
26026	08:58:32.669	00:00:26.025	1562	798,8934	822,3672	0,5154881	0,5153949	361,3395	2,30758	0	1526,614	839,2272	0,4486375	0,533721	563,0992	3,469149	0	44	1163	831						Untertest2.avi	0	880	547	72	111	1083	717	600	0	Content		1091	720	26025898	2680564602
26043	08:58:32.686	00:00:26.042	1563	757,6065	823,9777	0,5150765	0,5159783	361,3098	2,303433	0	1575,673	844,6277	0,4507037	0,5343843	574,3447	3,539566	0	44	1167	834						Untertest2.avi	0	880	547	72	111	1083	717	600	0	Content		1095	723	26042523	2680581227
26059	08:58:32.702	00:00:26.059	1564	794,2126	820,751	0,5157838	0,5165447	361,389	2,270986	0	1515,109	834,6118	0,4492358	0,5351057	564,1292	3,494843	0	44	1155	828						Untertest2.avi	0	880	547	72	111	1083	717	600	0	Content		1083	717	26059147	2680597851
26076	08:58:32.719	00:00:26.075	1565	763,8137	826,9336	0,5158644	0,5359914	361,3891	2,144699	0	1546,798	835,2255	0,4508467	0,5356933	572,5394	3,537088	0	44	1155	831						Untertest2.avi	0	880	547	72	111	1083	717	600	0	Content		1083	720	26075773	2680614477
26093	08:58:32.736	00:00:26.092	1566	883,989	816,6341	0,5181137	0,5171926	361,3233	2,280677	0	1546,186	837,239	0,4528945	0,5359154	582,027	3,580675	0	44	1215	827						Untertest2.avi	0	880	547	72	111	1083	717	600	0	Content		1143	716	26092523	2680631227
26109	08:58:32.752	00:00:26.109	1567	934,251	791,1733	0,5216384	0,5161731	361,0916	2,353135	0	1346,421	758,3006	0,4578564	0,5351941	600,7466	3,686192	0	44	1140	775						Untertest2.avi	0	880	547	72	111	1083	717	600	0	Content		1068	664	26109146	2680647850
26126	08:58:32.769	00:00:26.125	1568	860,3528	752,257	0,5238323	0,5149199	361,1694	2,35314	0	1099,73	655,8912	0,4615229	0,5342452	609,8336	3,767174	0	44	980	704						Untertest2.avi	0	880	547	72	111	1083	717	600	0	Content		908	593	26125772	2680664476
26142	08:58:32.785	00:00:26.142	1569	740,5284	723,6436	0,5247638	0,5139821	360,7316	2,328944	0	948,6745	544,2225	0,4644591	0,5336176	616,8201	3,728022	0	45	845	634						Untertest2.avi	0	880	547	72	111	534	429	217	0	Content		773	523	26142395	2680681099
26159	08:58:32.802	00:00:26.159	1570	690,954	693,925	0,5264212	0,5134068	360,7745	2,32225	0	794,9744	483,6801	0,4657752	0,5333185	614,0632	3,730233	0	45	743	589						Untertest2.avi	0	880	547	72	111	534	429	217	0	Content		671	478	26159147	2680697851
26176	08:58:32.819	00:00:26.175	1571	646,3517	677,0688	0,5273629	0,513032	360,7648	2,32996	0	700,0712	434,4969	0,4671036	0,5332752	614,5262	3,717448	0	45	673	556						Untertest2.avi	0	880	547	72	111	534	429	217	0	Content		601	445	26175770	2680714474
26192	08:58:32.835	00:00:26.192	1572	545,5524	667,1886	0,5259308	0,5130863	360,8416	2,334487	0	639,8378	411,9751	0,4670452	0,5334631	612,9974	3,724091	0	45	593	540						Untertest2.avi	0	880	547	72	111	534	429	217	0	Content		521	429	26192394	2680731098
26209	08:58:32.852	00:00:26.209	1573	499,0927	671,04	0,5250257	0,5137998	360,8056	2,331031	0	641,4091	411,1083	0,4673165	0,5343766	616,0009	3,725368	0	45	570	541						Untertest2.avi	0	880	547	72	111	534	429	217	0	Content		498	430	26209019	2680747723
26226	08:58:32.869	00:00:26.225	1574	536,8658	671,0561	0,5256603	0,5145776	360,7647	2,314436	0	642,5235	413,3905	0,4678024	0,5354137	619,7095	3,731978	0	45	590	542						Untertest2.avi	0	880	547	72	111	534	429	217	0	Content		518	431	26225767	2680764471
26242	08:58:32.885	00:00:26.242	1575	412,373	680,392	0,5235468	0,5149863	360,1045	2,283433	0	658,3512	386,3713	0,4678186	0,5365467	619,7095	3,66937	0	45	535	533						Untertest2.avi	0	880	547	72	111	534	429	217	0	Content		463	422	26242393	2680781097
26259	08:58:32.902	00:00:26.259	1576	410,5891	678,5078	0,5235993	0,5159262	359,9587	2,268289	0	650,3974	408,0314	0,4678486	0,5379201	619,7095	3,711142	0	45	530	543						Untertest2.avi	0	880	547	72	111	534	429	217	0	Content		458	432	26259017	2680797721
26276	08:58:32.919	00:00:26.275	1577	706,8459	666,1021	0,5287614	0,517288	360,7248	2,294311	0	641,5741	396,1821	0,4672585	0,5395216	615,8263	3,668638	0	45	674	531						Untertest2.avi	0	880	547	72	111	534	429	217	0	Content		602	420	26275641	2680814345
26292	08:58:32.935	00:00:26.292	1578	412,0381	686,3217	0,5237686	0,5179111	360,112	2,274319	0	642,0201	391,9863	0,4672391	0,541103	615,8263	3,67029	0	45	527	539						Untertest2.avi	0	880	547	72	111	534	429	217	0	Content		455	428	26292390	2680831094
26309	08:58:32.952	00:00:26.309	1579	541,1696	668,9084	0,526181	0,519629	360,9921	2,265628	0	654,2496	403,4559	0,4676861	0,5426845	618,4171	3,670636	0	45	598	536						Untertest2.avi	0	880	547	72	111	534	429	217	0	Content		526	425	26309015	2680847719
26326	08:58:32.969	00:00:26.325	1580	592,1799	671,4745	0,5271928	0,5210145	361,2322	2,269844	0	636,9781	403,1795	0,4679096	0,544441	619,4436	3,685925	0	45	615	537						Untertest2.avi	0	880	547	72	111	534	429	217	0	Content		543	426	26325640	2680864344
26342	08:58:32.985	00:00:26.342	1581	605,5845	671,6547	0,5275149	0,5225251	361,4315	2,254485	0	654,0259	413,3205	0,4675706	0,5462769	616,7783	3,626177	0	45	630	542						Untertest2.avi	0	880	547	72	111	534	429	217	0	Content		558	431	26342264	2680880968
26359	08:58:33.002	00:00:26.359	1582	641,855	661,205	0,5292098	0,524188	361,8613	2,238496	0	648,1942	416,5165	0,4691007	0,5485349	621,6378	3,626496	0	46	645	539						Untertest2.avi	0	880	547	72	111	404	426	100	0	Content		573	428	26359013	2680897717
26376	08:58:33.019	00:00:26.375	1583	383,0439	681,2178	0,5249005	0,525622	361,3662	2,203549	0	540,8922	393,6674	0,4691181	0,5506757	621,6378	3,567069	0	46	462	537						Untertest2.avi	0	880	547	72	111	404	426	100	0	Content		390	426	26375636	2680914340
26392	08:58:33.035	00:00:26.392	1584	375,4061	681,9937	0,5246852	0,5279496	361,522	2,208703	0	530,2369	411,4843	0,4688181	0,5532422	621,6378	3,585913	0	46	453	547						Untertest2.avi	0	880	547	72	111	404	426	100	0	Content		381	436	26392261	2680930965
26409	08:58:33.052	00:00:26.409	1585	516,7634	668,7238	0,5269033	0,5306051	362,2686	2,167429	0	519,5817	404,7293	0,4688022	0,5559171	623,3136	3,561737	0	46	518	537						Untertest2.avi	0	880	547	72	111	404	426	100	0	Content		446	426	26409012	2680947716
26426	08:58:33.069	00:00:26.425	1586	376,4067	686,1744	0,5242198	0,5317815	361,9084	2,145771	0	575,8802	375,625	0,4684272	0,5577325	623,3136	3,371963	0	46	476	531						Untertest2.avi	0	880	547	72	111	404	426	100	0	Content		404	420	26425634	2680964338
26442	08:58:33.085	00:00:26.442	1587	377,8765	682,7356	0,5239548	0,5328552	362,1385	2,12163	0	554,3806	384,8683	0,4680603	0,5590224	623,3136	3,352635	0	46	466	534						Untertest2.avi	0	880	547	72	111	404	426	100	0	Content		394	423	26442260	2680980964
26459	08:58:33.102	00:00:26.458	1588	632,2971	436,168	0,4620794	0,5596194	637,0393	3,53359	0	572,2776	369,9579	0,4682622	0,5593958	626,1349	3,333307	0	47	602	403						Untertest2.avi	0	880	547	72	111	465	298	733	0	Content		530	292	26458884	2680997588
26476	08:58:33.119	00:00:26.475	1589	568,808	361,3297	0,5989893	0,5054566	637,04	3,596112	0	553,2684	413,4819	0,4661746	0,5585646	612,6956	3,27388	0	47	561	387						Untertest2.avi	0	880	547	72	111	465	298	733	0	Content		489	276	26475634	2681014338
26492	08:58:33.135	00:00:26.492	1590	540,8509	413,9802	0,5896268	0,5044892	589,1056	3,315304	0	531,3477	421,7747	0,4663654	0,5567883	613,23	3,256397	0	47	536	418						Untertest2.avi	0	880	547	72	111	465	298	733	0	Content		464	307	26492258	2681030962
26509	08:58:33.152	00:00:26.508	1591	-1024	-768	-1	-1	-1	-1	4	537,5159	431,3553	0,4651887	0,5544435	625,2127	3,1988	0	47	538	431						Untertest2.avi	0	880	547	72	111	465	298	733	0	Content		466	320	26508881	2681047585
26526	08:58:33.169	00:00:26.525	1592	547,864	418,2842	0,5914377	0,5007223	589,3655	3,215331	0	534,962	407,8224	0,4682556	0,5510091	613,429	3,238342	0	47	541	413						Untertest2.avi	0	880	547	72	111	465	298	733	0	Content		469	302	26525514	2681064218
26542	08:58:33.185	00:00:26.542	1593	520,6034	420,4349	0,5931028	0,4989049	589,085	3,245721	0	566,5819	383,5662	0,4716204	0,5474246	625,2127	3,17771	0	47	544	402						Untertest2.avi	0	880	547	72	111	465	298	733	0	Content		472	291	26542252	2681080956
26559	08:58:33.202	00:00:26.558	1594	523,5272	434,7224	0,5951511	0,4973639	588,729	3,228042	0	548,4573	401,8551	0,4717216	0,544391	613,3119	3,151071	0	47	536	418						Untertest2.avi	0	880	547	72	111	465	298	733	0	Content		464	307	26558876	2681097580
26576	08:58:33.219	00:00:26.575	1595	533,0068	417,7647	0,5974956	0,4961942	588,4716	3,200698	0	527,3539	415,545	0,4737971	0,5416033	613,2706	3,170865	0	47	530	417						Untertest2.avi	0	880	547	72	111	465	298	733	0	Content		458	306	26575514	2681114218
26592	08:58:33.235	00:00:26.592	1596	528,786	434,4728	0,5999166	0,4955944	588,1915	3,207199	0	556,9595	414,3137	0,4760545	0,5396858	612,6833	3,142483	0	47	543	424						Untertest2.avi	0	880	547	72	111	465	298	733	0	Content		471	313	26592127	2681130831
26609	08:58:33.252	00:00:26.608	1597	527,0626	439,4363	0,6022899	0,4952469	587,6378	3,186726	0	550,0658	384,748	0,4761843	0,538462	625,2127	3,201902	0	47	539	412						Untertest2.avi	0	880	547	72	111	465	298	733	0	Content		467	301	26608876	2681147580
26626	08:58:33.269	00:00:26.625	1598	529,8936	426,5534	0,6044567	0,4951805	587,4069	3,155024	0	549,6371	400,4086	0,4801773	0,5376819	612,4087	3,107637	0	47	540	413						Untertest2.avi	0	880	547	72	111	465	298	733	0	Content		468	302	26625512	2681164216
26642	08:58:33.285	00:00:26.642	1599	560,5894	394,6656	0,6063977	0,4952832	587,1437	3,066688	0	541,5289	307,0365	0,481955	0,5374752	611,9958	2,848349	0	47	551	351						Untertest2.avi	0	880	547	72	111	465	298	733	0	Content		479	240	26642125	2681180829
26659	08:58:33.302	00:00:26.658	1600	561,7292	377,8365	0,6077927	0,4954363	587,0018	2,9068	0	539,1761	320,6807	0,4833937	0,5375842	611,9476	2,962941	0	47	550	349						Untertest2.avi	0	880	547	72	111	465	298	733	0	Content		478	238	26658748	2681197452
26676	08:58:33.319	00:00:26.675	1601	-1024	-768	-1	-1	-1	-1	4	-1024	-768	-1	-1	-1	-1	4	47	0	0						Untertest2.avi	0	880	547	72	111	465	298	733	0	Content		-72	-111	26675509	2681214213
26692	08:58:33.335	00:00:26.692	1602	526,6401	430,4697	0,6094458	0,4960623	587,188	3,117803	0	557,1357	370,3324	0,487441	0,5384189	625,1784	3,121894	0	47	542	400						Untertest2.avi	0	880	547	72	111	465	298	733	0	Content		470	289	26692122	2681230826
26709	08:58:33.352	00:00:26.708	1603	534,3624	418,6279	0,6099645	0,4965736	587,3699	3,065708	0	553,3122	392,6432	0,4860342	0,5391754	612,7565	3,025664	0	47	544	406						Untertest2.avi	0	880	547	72	111	465	298	733	0	Content		472	295	26708748	2681247452
26725	08:58:33.368	00:00:26.725	1604	530,482	418,1024	0,6103433	0,4971112	587,8423	3,082226	0	532,6416	408,2216	0,4865731	0,5398719	613,0413	3,066473	0	47	532	413						Untertest2.avi	0	880	547	72	111	465	298	733	0	Content		460	302	26725371	2681264075
26742	08:58:33.385	00:00:26.742	1605	534,0205	427,5101	0,6107103	0,4974528	588,3705	3,091031	0	535,1369	400,7484	0,4870638	0,5405421	613,3953	3,055912	0	47	535	414						Untertest2.avi	0	880	547	72	111	465	298	733	0	Content		463	303	26742119	2681280823
26759	08:58:33.402	00:00:26.758	1606	538,3425	401,2836	0,6110844	0,4979222	588,8378	3,038893	0	529,1718	410,1029	0,4875946	0,5411898	613,7569	3,088272	0	47	534	406						Untertest2.avi	0	880	547	72	111	465	298	733	0	Content		462	295	26758742	2681297446
26775	08:58:33.418	00:00:26.775	1607	522,7145	422,2736	0,6115517	0,4981996	589,304	3,092557	0	529,7812	395,4662	0,4881608	0,5414681	614,2579	3,05907	0	47	526	409						Untertest2.avi	0	880	547	72	111	465	298	733	0	Content		454	298	26775368	2681314072
26792	08:58:33.435	00:00:26.791	1608	532,9023	411,2632	0,6121174	0,4983894	589,4589	3,035447	0	534,7758	398,4807	0,4887641	0,5416728	614,6733	3,02641	0	47	534	405						Untertest2.avi	0	880	547	72	111	465	298	733	0	Content		462	294	26791993	2681330697
26809	08:58:33.452	00:00:26.808	1609	530,7823	427,1189	0,6128941	0,4983867	589,7717	3,07993	0	532,4449	406,2818	0,4894796	0,541484	615,1877	3,063777	0	47	532	417						Untertest2.avi	0	880	547	72	111	465	298	733	0	Content		460	306	26808743	2681347447
26825	08:58:33.468	00:00:26.825	1610	515,7852	425,7418	0,6135982	0,4982927	590,1524	3,093086	0	536,713	395,4378	0,490261	0,5412188	615,0721	3,020668	0	47	526	411						Untertest2.avi	0	880	547	72	111	465	298	733	0	Content		454	300	26825367	2681364071
26842	08:58:33.485	00:00:26.841	1611	531,3569	418,8253	0,6143352	0,4980907	590,4641	3,040495	0	526,0645	423,8201	0,4909283	0,5407857	615,6542	3,097252	0	47	529	421						Untertest2.avi	0	880	547	72	111	465	298	733	0	Content		457	310	26841990	2681380694
26859	08:58:33.502	00:00:26.858	1612	529,4258	407,6373	0,614926	0,4978894	590,5947	3,037232	0	541,779	383,0533	0,4915072	0,5404087	615,8628	3,001084	0	47	536	395						Untertest2.avi	0	880	547	72	111	465	298	733	0	Content		464	284	26858614	2681397318
26875	08:58:33.518	00:00:26.875	1613	528,8151	414,2207	0,6153966	0,49779	590,9696	3,056349	0	517,1758	397,5187	0,4919755	0,5401676	616,1733	3,036575	0	47	523	406						Untertest2.avi	0	880	547	72	111	465	298	733	0	Content		451	295	26875364	2681414068
26892	08:58:33.535	00:00:26.891	1614	542,8659	411,9817	0,6157489	0,4979524	591,2663	3,030493	0	535,7462	393,5674	0,4924294	0,5401472	616,262	3,009926	0	47	539	403						Untertest2.avi	0	880	547	72	111	465	298	733	0	Content		467	292	26891988	2681430692
26909	08:58:33.552	00:00:26.908	1615	534,7363	415,1335	0,6160885	0,4981375	591,7568	3,019569	0	537,1526	413,668	0,4926355	0,540143	616,262	3,029954	0	47	536	414						Untertest2.avi	0	880	547	72	111	465	298	733	0	Content		464	303	26908612	2681447316
26925	08:58:33.568	00:00:26.925	1616	523,2082	419,9305	0,6162797	0,4985584	591,6945	3,057103	0	535,496	406,6742	0,4930664	0,5405227	616,9982	3,008389	0	47	529	413						Untertest2.avi	0	880	547	72	111	465	298	733	0	Content		457	302	26925239	2681463943
26942	08:58:33.585	00:00:26.941	1617	527,5729	408,711	0,6165068	0,4988651	592,2789	3,027873	0	518,2337	412,9013	0,4932503	0,540623	616,9982	3,062787	0	47	523	411						Untertest2.avi	0	880	547	72	111	465	298	733	0	Content		451	300	26941990	2681480694
26959	08:58:33.602	00:00:26.958	1618	541,1665	424,6044	0,616752	0,4990072	592,3675	2,999151	0	535,3903	396,2725	0,4936519	0,5409436	617,6263	3,005375	0	47	538	410						Untertest2.avi	0	880	547	72	111	465	298	733	0	Content		466	299	26958611	2681497315
26975	08:58:33.618	00:00:26.975	1619	522,308	407,3725	0,6170605	0,499041	592,5948	2,986105	0	536,3109	406,1029	0,4940432	0,5408916	617,9398	3,009316	0	47	529	407						Untertest2.avi	0	880	547	72	111	465	298	733	0	Content		457	296	26975242	2681513946
26992	08:58:33.635	00:00:26.991	1620	519,4524	420,91	0,6174877	0,4989968	592,6957	3,043142	0	542,6198	388,3874	0,4944351	0,5407857	618,2522	2,949549	0	47	531	405						Untertest2.avi	0	880	547	72	111	465	298	733	0	Content		459	294	26991862	2681530566
27009	08:58:33.652	00:00:27.008	1621	526,1467	425,4907	0,6179615	0,4990317	592,8201	3,017104	0	547,4511	378,1788	0,4948992	0,5408053	618,4334	2,94463	0	47	537	402						Untertest2.avi	0	880	547	72	111	465	298	733	0	Content		465	291	27008609	2681547313
27025	08:58:33.668	00:00:27.025	1622	522,6185	433,5116	0,618474	0,4992596	592,8243	3,066585	0	552,6368	384,3485	0,4954219	0,54099	618,5526	2,953075	0	47	538	409						Untertest2.avi	0	880	547	72	111	465	298	733	0	Content		466	298	27025232	2681563936
27042	08:58:33.685	00:00:27.041	1623	521,6071	417,8215	0,619058	0,499699	592,925	3,026747	0	531,668	402,2933	0,4960066	0,5412616	618,2766	2,986856	0	47	527	410						Untertest2.avi	0	880	547	72	111	465	298	733	0	Content		455	299	27041858	2681580562
27058	08:58:33.701	00:00:27.058	1624	529,4221	406,6722	0,6197862	0,5001578	592,9893	2,996755	0	529,5971	395,3592	0,496691	0,5416902	618,1865	2,947302	0	47	530	401						Untertest2.avi	0	880	547	72	111	465	298	733	0	Content		458	290	27058497	2681597201
27075	08:58:33.718	00:00:27.075	1625	519,8541	431,0366	0,6204732	0,5006787	592,7037	3,018457	0	527,7785	401,2217	0,4973826	0,5420597	618,4907	2,986494	0	47	524	416						Untertest2.avi	0	880	547	72	111	465	298	733	0	Content		452	305	27075230	2681613934
27092	08:58:33.735	00:00:27.091	1626	547,6588	406,6197	0,6212834	0,5012423	592,6671	2,981365	0	530,4445	398,2509	0,4980983	0,5424191	617,8776	2,945805	0	47	539	402						Untertest2.avi	0	880	547	72	111	465	298	733	0	Content		467	291	27091854	2681630558
27108	08:58:33.751	00:00:27.108	1627	529,2252	427,9927	0,621954	0,5016133	592,4368	3,02365	0	542,4739	385,8839	0,4988251	0,5427063	618,2538	2,949757	0	47	536	407						Untertest2.avi	0	880	547	72	111	465	298	733	0	Content		464	296	27108489	2681647193
27125	08:58:33.768	00:00:27.125	1628	549,3417	414,3638	0,6227765	0,5019514	592,3384	2,976728	0	535,1509	395,591	0,4995784	0,5428134	617,5477	2,974495	0	47	542	405						Untertest2.avi	0	880	547	72	111	465	298	733	0	Content		470	294	27125227	2681663931
27142	08:58:33.785	00:00:27.141	1629	539,0897	412,3222	0,623578	0,5021396	591,7562	2,998538	0	550,8831	395,2164	0,5004092	0,542848	617,6727	2,943004	0	47	545	404						Untertest2.avi	0	880	547	72	111	465	298	733	0	Content		473	293	27141851	2681680555
27158	08:58:33.801	00:00:27.158	1630	537,9158	421,2668	0,6243193	0,5026383	591,886	2,999057	0	536,7435	415,7322	0,5010933	0,5430498	617,3537	2,99761	0	47	537	418						Untertest2.avi	0	880	547	72	111	465	298	733	0	Content		465	307	27158484	2681697188
27175	08:58:33.818	00:00:27.175	1631	581,5735	547,3702	0,6244124	0,5043415	591,274	3,000598	0	560,3455	530,164	0,5017558	0,5442159	617,0201	3,021961	0	47	571	539						Untertest2.avi	0	880	547	72	111	465	298	733	0	Content		499	428	27175098	2681713802
27192	08:58:33.835	00:00:27.191	1632	592,4623	682,4333	0,6248345	0,505603	591,2108	3,0211	0	570,1582	650,4968	0,5026197	0,5452422	616,8566	3,033155	0	48	581	666						Untertest2.avi	0	880	547	72	111	535	752	350	0	Content		509	555	27191848	2681730552
27208	08:58:33.851	00:00:27.208	1633	588,4362	773,5891	0,6254865	0,5061446	590,9346	3,000147	0	575,9933	762,7898	0,5036528	0,5454804	616,7244	3,029836	0	48	582	768						Untertest2.avi	0	880	547	72	111	535	752	350	0	Content		510	657	27208480	2681747184
27225	08:58:33.868	00:00:27.225	1634	588,9274	813,9772	0,6263841	0,5060624	590,9234	3,01996	0	576,272	833,1511	0,5046393	0,5452909	616,5034	3,008607	0	48	583	824						Untertest2.avi	0	880	547	72	111	535	752	350	0	Content		511	713	27225094	2681763798
27242	08:58:33.885	00:00:27.241	1635	595,7524	855,2274	0,6241851	0,5061002	616,099	3,212426	0	611,5284	856,1629	0,5055992	0,5448931	616,4592	3,037847	0	48	604	856						Untertest2.avi	0	880	547	72	111	535	752	350	0	Content		532	745	27241720	2681780424
27258	08:58:33.901	00:00:27.258	1636	622,136	883,9246	0,6247489	0,5056779	618,3769	3,16471	0	607,1993	873,9402	0,5063291	0,5441334	616,3104	3,052275	0	48	615	879						Untertest2.avi	0	880	547	72	111	535	752	350	0	Content		543	768	27258474	2681797178
27275	08:58:33.918	00:00:27.275	1637	610,3347	863,5236	0,6291286	0,5048664	590,3174	3,065163	0	631,4976	885,3683	0,5051992	0,5434518	628,1807	3,106063	0	48	621	874						Untertest2.avi	0	880	547	72	111	535	752	350	0	Content		549	763	27275093	2681813797
27292	08:58:33.935	00:00:27.291	1638	617,9681	863,7271	0,6300102	0,5045111	590,2139	3,045113	0	610,962	882,8303	0,507745	0,5426398	616,0913	3,037949	0	48	614	873						Untertest2.avi	0	880	547	72	111	535	752	350	0	Content		542	762	27291715	2681830419
27308	08:58:33.951	00:00:27.308	1639	612,5249	863,0788	0,6309224	0,5041961	590,0839	3,092396	0	607,7006	864,3822	0,5085574	0,5420292	616,2507	3,079144	0	48	610	864						Untertest2.avi	0	880	547	72	111	535	752	350	0	Content		538	753	27308341	2681847045
27325	08:58:33.968	00:00:27.325	1640	613,2264	864,5809	0,6318053	0,5039467	589,9421	3,11448	0	609,6527	877,241	0,5071658	0,5416522	629,9551	3,122181	0	48	611	871						Untertest2.avi	0	880	547	72	111	535	752	350	0	Content		539	760	27325087	2681863791
27342	08:58:33.985	00:00:27.341	1641	613,6793	862,0336	0,6326794	0,5036931	589,951	3,081657	0	598,9237	861,3151	0,5101086	0,5409071	616,0546	3,108639	0	48	606	862						Untertest2.avi	0	880	547	72	111	535	752	350	0	Content		534	751	27341711	2681880415
27358	08:58:34.001	00:00:27.358	1642	613,8168	869,5571	0,633525	0,5034404	589,9408	3,121547	0	589,9557	863,5166	0,51299	0,54031	629,2391	3,1224	0	48	602	867						Untertest2.avi	0	880	547	72	111	535	752	350	0	Content		530	756	27358335	2681897039
27375	08:58:34.018	00:00:27.374	1643	618,7496	864,2499	0,6343413	0,5032495	589,991	3,117526	0	608,1836	867,5511	0,5116292	0,5400441	616,0461	3,11393	0	48	613	866						Untertest2.avi	0	880	547	72	111	535	752	350	0	Content		541	755	27374959	2681913663
27392	08:58:34.035	00:00:27.391	1644	616,7334	857,7313	0,6351168	0,5031844	589,9802	3,136601	0	599,8041	858,6323	0,5104232	0,5399945	629,0796	3,221313	0	48	608	858						Untertest2.avi	0	880	547	72	111	535	752	350	0	Content		536	747	27391707	2681930411
27408	08:58:34.051	00:00:27.408	1645	609,7811	879,4678	0,6328594	0,5036145	615,0506	3,265304	0	580,1201	864,8633	0,5131306	0,5398257	616,1665	3,117445	0	48	595	872						Untertest2.avi	0	880	547	72	111	535	752	350	0	Content		523	761	27408333	2681947037
27425	08:58:34.068	00:00:27.424	1646	614,103	859,3682	0,6367451	0,5038038	590,0766	3,164989	0	623,9814	869,7698	0,5139166	0,539987	616,3766	3,107622	0	48	619	865						Untertest2.avi	0	880	547	72	111	535	752	350	0	Content		547	754	27424954	2681963658
27442	08:58:34.085	00:00:27.441	1647	610,5587	863,6521	0,6375825	0,5042665	590,1942	3,169991	0	597,8871	865,9867	0,5146754	0,5402053	616,3054	3,181824	0	48	604	865						Untertest2.avi	0	880	547	72	111	535	752	350	0	Content		532	754	27441576	2681980280
27458	08:58:34.101	00:00:27.458	1648	624,9033	858,5487	0,6383972	0,5047264	590,2426	3,19268	0	605,5374	867,0789	0,5154408	0,5404676	616,4536	3,16139	0	48	615	863						Untertest2.avi	0	880	547	72	111	535	752	350	0	Content		543	752	27458327	2681997031
27475	08:58:34.118	00:00:27.474	1649	613,7195	865,3469	0,639151	0,5050292	590,3126	3,205959	0	594,6796	850,2488	0,516127	0,5406636	616,4815	3,180294	0	48	604	858						Untertest2.avi	0	880	547	72	111	535	752	350	0	Content		532	747	27474949	2682013653
27492	08:58:34.135	00:00:27.491	1650	617,9641	853,0197	0,6398116	0,5052827	590,4365	3,224833	0	591,7737	863,1774	0,5167745	0,540758	616,7877	3,2095	0	48	605	858						Untertest2.avi	0	880	547	72	111	535	752	350	0	Content		533	747	27491572	2682030276
27508	08:58:34.151	00:00:27.508	1651	611,3349	855,3704	0,6403766	0,5053828	590,631	3,252927	0	592,6439	866,2319	0,5173328	0,5407885	616,9174	3,225504	0	48	602	861						Untertest2.avi	0	880	547	72	111	535	752	350	0	Content		530	750	27508196	2682046900
27525	08:58:34.168	00:00:27.524	1652	675,1697	864,3452	0,640052	0,5054526	590,8517	3,235406	0	649,6524	861,3085	0,517216	0,5407346	617,0498	3,246104	0	48	662	863						Untertest2.avi	0	880	547	72	111	535	752	350	0	Content		590	752	27524945	2682063649
27542	08:58:34.185	00:00:27.541	1653	840,8422	831,9879	0,6388234	0,5055184	591,2061	3,235391	0	818,5322	838,6236	0,5163262	0,5405114	617,3516	3,210429	0	49	830	835						Untertest2.avi	0	880	547	72	111	818	684	766	0	Content		758	724	27541571	2682080275
27558	08:58:34.201	00:00:27.558	1654	887,9974	794,5585	0,6385104	0,5057684	591,4235	3,257632	0	903,5159	807,9842	0,5160782	0,5405399	617,97	3,224774	0	49	896	801						Untertest2.avi	0	880	547	72	111	818	684	766	0	Content		824	690	27558195	2682096899
27575	08:58:34.218	00:00:27.574	1655	912,9971	798,6046	0,6386817	0,5064123	591,6042	3,238417	0	895,7787	797,7341	0,5161861	0,5410993	618,1025	3,23213	0	49	904	798						Untertest2.avi	0	880	547	72	111	818	684	766	0	Content		832	687	27574822	2682113526
27592	08:58:34.235	00:00:27.591	1656	898,8099	792,0059	0,638768	0,5070065	591,7692	3,284653	0	871,111	805,4281	0,5162651	0,5415887	618,3368	3,292039	0	49	885	799						Untertest2.avi	0	880	547	72	111	818	684	766	0	Content		813	688	27591571	2682130275
27608	08:58:34.251	00:00:27.608	1657	904,5471	794,1238	0,6388313	0,50731	592,0388	3,299096	0	906,4083	799,0651	0,5184916	0,5418724	631,7668	3,371629	0	49	905	797						Untertest2.avi	0	880	547	72	111	818	684	766	0	Content		833	686	27608196	2682146900
27625	08:58:34.268	00:00:27.624	1658	896,0339	795,6775	0,6389169	0,5074884	592,3235	3,324922	0	892,7354	806,2454	0,5164975	0,5423786	618,8571	3,297563	0	49	894	801						Untertest2.avi	0	880	547	72	111	818	684	766	0	Content		822	690	27624820	2682163524
27641	08:58:34.284	00:00:27.641	1659	881,5182	788,157	0,6390311	0,5075214	592,5408	3,370287	0	882,5189	802,0944	0,5166039	0,5426071	619,0679	3,313394	0	49	882	795						Untertest2.avi	0	880	547	72	111	818	684	766	0	Content		810	684	27641444	2682180148
27658	08:58:34.301	00:00:27.658	1660	885,2624	800,7528	0,6392118	0,5075216	592,8278	3,378877	0	891,6089	799,7849	0,5168217	0,5428075	619,5177	3,312234	0	49	888	800						Untertest2.avi	0	880	547	72	111	818	684	766	0	Content		816	689	27658194	2682196898
27675	08:58:34.318	00:00:27.674	1661	899,6833	800,3901	0,6393782	0,5076509	592,9702	3,377899	0	894,8692	804,9825	0,5169744	0,5429659	619,5058	3,333113	0	49	897	803						Untertest2.avi	0	880	547	72	111	818	684	766	0	Content		825	692	27674818	2682213522
27691	08:58:34.334	00:00:27.691	1662	889,9861	795,6004	0,6395283	0,5078558	593,1837	3,399914	0	881,4282	793,6324	0,5171576	0,5431553	619,7052	3,374872	0	49	886	795						Untertest2.avi	0	880	547	72	111	818	684	766	0	Content		814	684	27691444	2682230148
27708	08:58:34.351	00:00:27.708	1663	908,616	796,8374	0,6396676	0,5080516	593,2858	3,400545	0	873,1434	797,6969	0,5173056	0,5433043	620,0651	3,415954	0	49	891	797						Untertest2.avi	0	880	547	72	111	818	684	766	0	Content		819	686	27708066	2682246770
27725	08:58:34.368	00:00:27.724	1664	922,4684	800,6193	0,6448596	0,5079957	617,4363	3,565483	0	882,0778	794,2435	0,5174186	0,5434482	619,9854	3,401147	0	49	902	797						Untertest2.avi	0	880	547	72	111	818	684	766	0	Content		830	686	27724818	2682263522
27741	08:58:34.384	00:00:27.741	1665	882,9335	783,0782	0,6398935	0,5085396	593,5066	3,476851	0	865,012	794,3146	0,5175587	0,5435519	620,1133	3,439588	0	49	874	789						Untertest2.avi	0	880	547	72	111	818	684	766	0	Content		802	678	27741441	2682280145
27758	08:58:34.401	00:00:27.758	1666	896,4017	788,6515	0,6399902	0,5087035	593,5626	3,455125	0	913,5612	795,7538	0,5196876	0,5434228	632,9243	3,502725	0	49	905	792						Untertest2.avi	0	880	547	72	111	818	684	766	0	Content		833	681	27758066	2682296770
27775	08:58:34.418	00:00:27.774	1667	903,4153	798,065	0,6400236	0,5087884	593,6129	3,472	0	884,1026	799,3954	0,517719	0,5435541	620,3914	3,450396	0	49	894	799						Untertest2.avi	0	880	547	72	111	818	684	766	0	Content		822	688	27774691	2682313395
27791	08:58:34.434	00:00:27.791	1668	902,4965	792,4207	0,640036	0,5088959	593,6321	3,469159	0	887,9634	803,3864	0,5177272	0,5435551	620,4376	3,463516	0	49	895	798						Untertest2.avi	0	880	547	72	111	818	684	766	0	Content		823	687	27791441	2682330145
27808	08:58:34.451	00:00:27.808	1669	913,8633	796,6306	0,6400675	0,5088971	593,6553	3,508289	0	882,5112	802,9941	0,5177445	0,5434617	620,3969	3,474257	0	49	898	800						Untertest2.avi	0	880	547	72	111	818	684	766	0	Content		826	689	27808065	2682346769
27825	08:58:34.468	00:00:27.824	1670	892,7093	793,684	0,6401693	0,508886	593,6104	3,528899	0	890,5969	806,4941	0,5177799	0,543369	620,3167	3,490072	0	49	892	800						Untertest2.avi	0	880	547	72	111	818	684	766	0	Content		820	689	27824691	2682363395
27841	08:58:34.484	00:00:27.841	1671	901,706	794,5166	0,6403149	0,508752	593,4681	3,531536	0	872,6124	791,9448	0,5178294	0,543169	620,188	3,512558	0	49	887	793						Untertest2.avi	0	880	547	72	111	818	684	766	0	Content		815	682	27841313	2682380017
27858	08:58:34.501	00:00:27.858	1672	905,4444	800,4626	0,6405021	0,5085716	593,3695	3,507704	0	885,5516	802,0303	0,5179261	0,5429218	619,8403	3,511189	0	49	895	801						Untertest2.avi	0	880	547	72	111	818	684	766	0	Content		823	690	27858063	2682396767
27875	08:58:34.518	00:00:27.874	1673	898,1271	792,1437	0,6407213	0,508231	593,2125	3,54485	0	882,8422	806,3879	0,5180432	0,5425752	619,6377	3,530805	0	49	890	799						Untertest2.avi	0	880	547	72	111	818	684	766	0	Content		818	688	27874687	2682413391
27891	08:58:34.534	00:00:27.891	1674	894,2728	788,2292	0,6409301	0,5078622	592,9644	3,561191	0	885,6091	793,811	0,5181602	0,5422004	619,5059	3,531958	0	49	890	791						Untertest2.avi	0	880	547	72	111	818	684	766	0	Content		818	680	27891312	2682430016
27908	08:58:34.551	00:00:27.908	1675	893,2718	796,6108	0,6411414	0,5074329	592,7151	3,52738	0	886,3861	803,1666	0,51825	0,5417588	619,3369	3,534209	0	49	890	800						Untertest2.avi	0	880	547	72	111	818	684	766	0	Content		818	689	27908061	2682446765
27925	08:58:34.568	00:00:27.924	1676	928,9301	798,0098	0,6465303	0,5066627	617,2484	3,694188	0	889,4179	804,588	0,5182903	0,5413527	618,9794	3,556244	0	49	909	801						Untertest2.avi	0	880	547	72	111	818	684	766	0	Content		837	690	27924686	2682463390
27941	08:58:34.584	00:00:27.941	1677	903,3234	789,4047	0,6413895	0,5063481	592,2418	3,558384	0	884,221	794,9083	0,5182829	0,5407813	618,6666	3,550112	0	49	894	792						Untertest2.avi	0	880	547	72	111	818	684	766	0	Content		822	681	27941310	2682480014
27958	08:58:34.601	00:00:27.957	1678	888,4939	795,6864	0,6414703	0,5056922	591,9247	3,576209	0	875,4637	800,0844	0,5182561	0,5402291	618,2335	3,536107	0	49	882	798						Untertest2.avi	0	880	547	72	111	818	684	766	0	Content		810	687	27957939	2682496643
27975	08:58:34.618	00:00:27.974	1679	900,1693	796,9363	0,6415246	0,5048483	591,6191	3,551236	0	879,9763	799,0622	0,5182229	0,5394686	617,8762	3,537505	0	49	890	798						Untertest2.avi	0	880	547	72	111	818	684	766	0	Content		818	687	27974689	2682513393
27991	08:58:34.634	00:00:27.991	1680	900,6075	797,222	0,6415458	0,5040926	591,3648	3,5804	0	873,3591	791,081	0,5181953	0,5387359	617,7219	3,560652	0	49	887	794						Untertest2.avi	0	880	547	72	111	818	684	766	0	Content		815	683	27991312	2682530016
28008	08:58:34.651	00:00:28.007	1681	897,0601	791,2911	0,6415687	0,5033097	591,0251	3,586782	0	886,0978	790,7715	0,5181436	0,5379351	617,4621	3,590931	0	49	892	791						Untertest2.avi	0	880	547	72	111	818	684	766	0	Content		820	680	28007939	2682546643
28025	08:58:34.668	00:00:28.024	1682	897,9202	796,9942	0,6415886	0,5026124	590,6812	3,574465	0	872,9313	790,8647	0,5180546	0,5371587	616,933	3,579387	0	49	885	794						Untertest2.avi	0	880	547	72	111	818	684	766	0	Content		813	683	28024561	2682563265
28041	08:58:34.684	00:00:28.041	1683	888,4479	798,6913	0,6416091	0,5019829	590,4196	3,599171	0	909,3785	790,7159	0,5204722	0,5362041	631,9178	3,659142	0	49	899	795						Untertest2.avi	0	880	547	72	111	818	684	766	0	Content		827	684	28041310	2682580014
28058	08:58:34.701	00:00:28.057	1684	886,8711	789,7806	0,641602	0,5012931	590,0661	3,59343	0	870,2122	792,2998	0,517897	0,5356322	616,3756	3,594944	0	49	879	791						Untertest2.avi	0	880	547	72	111	818	684	766	0	Content		807	680	28057936	2682596640
28075	08:58:34.718	00:00:28.074	1685	897,3984	799,2738	0,6415607	0,5005206	589,6931	3,602527	0	875,7012	797,5883	0,517778	0,534865	616,0134	3,584988	0	49	887	798						Untertest2.avi	0	880	547	72	111	818	684	766	0	Content		815	687	28074557	2682613261
28091	08:58:34.734	00:00:28.091	1686	901,3279	791,6841	0,6414919	0,4996979	589,3252	3,601634	0	880,4055	795,8822	0,5176442	0,5340204	615,5571	3,584185	0	49	891	794						Untertest2.avi	0	880	547	72	111	818	684	766	0	Content		819	683	28091185	2682629889
28108	08:58:34.751	00:00:28.107	1687	891,072	796,4971	0,6414101	0,4987717	588,9886	3,605305	0	869,9012	789,5903	0,517541	0,5331641	615,3474	3,628871	0	49	880	793						Untertest2.avi	0	880	547	72	111	818	684	766	0	Content		808	682	28107933	2682646637
28125	08:58:34.768	00:00:28.124	1688	884,7161	793,2869	0,6413082	0,4978941	588,7728	3,637887	0	875,8521	795,8628	0,5173796	0,5323458	615,0197	3,627153	0	49	880	795						Untertest2.avi	0	880	547	72	111	818	684	766	0	Content		808	684	28124558	2682663262
28141	08:58:34.784	00:00:28.141	1689	891,777	801,1766	0,6411879	0,4969905	588,5101	3,648108	0	872,8204	792,65	0,5172141	0,5314921	614,6557	3,64528	0	49	882	797						Untertest2.avi	0	880	547	72	111	818	684	766	0	Content		810	686	28141181	2682679885
28158	08:58:34.801	00:00:28.157	1690	889,1899	791,4315	0,641024	0,4960833	588,1063	3,649186	0	887,9396	790,1449	0,5170357	0,5306826	614,4628	3,633265	0	49	889	791						Untertest2.avi	0	880	547	72	111	818	684	766	0	Content		817	680	28157809	2682696513
28175	08:58:34.818	00:00:28.174	1691	888,5718	791,7595	0,6409043	0,4952928	587,875	3,66493	0	877,0516	790,6218	0,5168545	0,5299487	613,9799	3,635576	0	49	883	791						Untertest2.avi	0	880	547	72	111	818	684	766	0	Content		811	680	28174557	2682713261
28191	08:58:34.834	00:00:28.191	1692	892,4364	796,207	0,6407616	0,4946199	587,4945	3,668773	0	866,11	793,2076	0,5167221	0,5293052	613,7772	3,681502	0	49	879	795						Untertest2.avi	0	880	547	72	111	818	684	766	0	Content		807	684	28191183	2682729887
28208	08:58:34.851	00:00:28.207	1693	888,1285	786,28	0,6406382	0,4939563	587,1996	3,693069	0	882,968	787,7324	0,5165803	0,5285902	613,3597	3,664549	0	49	886	787						Untertest2.avi	0	880	547	72	111	818	684	766	0	Content		814	676	28207805	2682746509
28224	08:58:34.867	00:00:28.224	1694	896,7935	793,9627	0,6405786	0,4931309	586,9583	3,71154	0	862,1753	789,4178	0,5164752	0,527661	613,1144	3,715286	0	49	879	792						Untertest2.avi	0	880	547	72	111	818	684	766	0	Content		807	681	28224432	2682763136
28241	08:58:34.884	00:00:28.241	1695	892,27	788,5077	0,6405298	0,4926117	586,6591	3,707432	0	879,3337	794,6796	0,5163791	0,5270698	613,0273	3,696513	0	49	886	792						Untertest2.avi	0	880	547	72	111	818	684	766	0	Content		814	681	28241179	2682779883
28258	08:58:34.901	00:00:28.257	1696	890,6315	795,2404	0,6404161	0,4917729	586,4345	3,726082	0	875,7745	791,4221	0,5162529	0,5261344	612,8306	3,717847	0	49	883	793						Untertest2.avi	0	880	547	72	111	818	684	766	0	Content		811	682	28257805	2682796509
28274	08:58:34.917	00:00:28.274	1697	921,2615	794,4753	0,6373329	0,4908349	610,321	3,894533	0	893,4143	795,9417	0,5142145	0,5249974	624,8467	3,778559	0	49	907	795						Untertest2.avi	0	880	547	72	111	818	684	766	0	Content		835	684	28274479	2682813183
28291	08:58:34.934	00:00:28.291	1698	921,6886	798,5419	0,6451551	0,4892423	608,8873	3,904663	0	885,5914	790,1632	0,5181229	0,5236694	625,0785	3,831054	0	49	904	794						Untertest2.avi	0	880	547	72	111	818	684	766	0	Content		832	683	28291099	2682829803
28308	08:58:34.951	00:00:28.307	1699	923,548	804,2093	0,6373474	0,4886429	609,0881	3,897941	0	892,2474	794,0303	0,5143803	0,5226737	623,1971	3,814874	0	50	908	799						Untertest2.avi	0	880	547	72	111	906	814	100	0	Content		836	688	28307722	2682846426
28324	08:58:34.967	00:00:28.324	1700	937,0501	793,4197	0,6450495	0,4873848	608,2721	3,939677	0	736,0534	803,9213	0,5160885	0,5217042	625,89	3,157314	0	50	837	799						Untertest2.avi	0	880	547	72	111	906	814	100	0	Content		765	688	28324346	2682863050
28341	08:58:34.984	00:00:28.341	1701	968,058	877,9181	0,6364155	0,4886221	611,5074	3,980034	0	910,5461	871,0585	0,5148489	0,5219685	619,2161	3,789534	0	50	939	874						Untertest2.avi	0	880	547	72	111	906	814	100	0	Content		867	763	28341097	2682879801
28358	08:58:35.001	00:00:28.357	1702	1043,104	979,5118	0,6443903	0,488588	610,4328	3,944762	0	991,4174	973,8704	0,5180127	0,5217401	625,3107	3,876501	0	50	1017	977						Untertest2.avi	0	880	547	72	111	906	814	100	0	Content		945	866	28357720	2682896424
28374	08:58:35.017	00:00:28.374	1703	1164,33	1057,27	0,6352698	0,4892864	610,4328	3,933664	0	1101,683	1012,357	0,5131329	0,5220451	625,3107	3,882689	0	50	1133	1035						Untertest2.avi	0	880	547	72	111	906	814	100	0	Content		1061	924	28374344	2682913048
28391	08:58:35.034	00:00:28.390	1704	1279,81	1078,234	0,6428747	0,4886426	610,4322	4,02193	0	1252,597	1079,37	0,5166889	0,5214509	625,3107	3,907882	0	50	1266	1079						Untertest2.avi	0	880	547	72	111	906	814	100	0	Content		1194	968	28390965	2682929669
28408	08:58:35.051	00:00:28.407	1705	-1024	-768	-1	-1	-1	-1	4	-1024	-768	-1	-1	-1	-1	4		0	0						Untertest2.avi	0	880	547	72	111				0	Content		-72	-111	28407622	2682946326
28424	08:58:35.067	00:00:28.424	1706	-1024	-768	-1	-1	-1	-1	4	-1024	-768	-1	-1	-1	-1	4		0	0						Untertest2.avi	0	880	547	72	111				0	Content		-72	-111	28424290	2682962994
28441	08:58:35.084	00:00:28.441	1707	-1024	-768	-1	-1	-1	-1	4	-1024	-768	-1	-1	-1	-1	4		0	0						Untertest2.avi	0	880	547	72	111				0	Content		-72	-111	28441038	2682979742
28458	08:58:35.101	00:00:28.457	1708	-1024	-768	-1	-1	-1	-1	4	-1024	-768	-1	-1	-1	-1	4		0	0						Untertest2.avi	0	880	547	72	111				0	Content		-72	-111	28457658	2682996362
28474	08:58:35.117	00:00:28.474	1709	-1024	-768	-1	-1	-1	-1	4	-1024	-768	-1	-1	-1	-1	4		0	0						Untertest2.avi	0	880	547	72	111				0	Content		-72	-111	28474285	2683012989
28491	08:58:35.134	00:00:28.490	1710	-1024	-768	-1	-1	-1	-1	4	-1024	-768	-1	-1	-1	-1	4		0	0						Untertest2.avi	0	880	547	72	111				0	Content		-72	-111	28490907	2683029611
28508	08:58:35.151	00:00:28.507	1711	-1024	-768	-1	-1	-1	-1	4	-1024	-768	-1	-1	-1	-1	4		0	0						Untertest2.avi	0	880	547	72	111				0	Content		-72	-111	28507656	2683046360
28524	08:58:35.167	00:00:28.524	1712	-1024	-768	-1	-1	-1	-1	4	-1024	-768	-1	-1	-1	-1	4		0	0						Untertest2.avi	0	880	547	72	111				0	Content		-72	-111	28524281	2683062985
28541	08:58:35.184	00:00:28.540	1713	-1024	-768	-1	-1	-1	-1	4	-1024	-768	-1	-1	-1	-1	4		0	0						Untertest2.avi	0	880	547	72	111				0	Content		-72	-111	28540906	2683079610
28558	08:58:35.201	00:00:28.557	1714	-1024	-768	-1	-1	-1	-1	4	-1024	-768	-1	-1	-1	-1	4		0	0						Untertest2.avi	0	880	547	72	111				0	Content		-72	-111	28557530	2683096234
28574	08:58:35.217	00:00:28.574	1715	-1024	-768	-1	-1	-1	-1	4	-1024	-768	-1	-1	-1	-1	4		0	0						Untertest2.avi	0	880	547	72	111				0	Content		-72	-111	28574277	2683112981
28592	08:58:35.235	00:00:28.592	1716	-1024	-768	-1	-1	-1	-1	4	-1024	-768	-1	-1	-1	-1	4		0	0						Untertest2.avi	0	880	547	72	111				0	Content		-72	-111	28592092	2683130796
28608	08:58:35.251	00:00:28.607	1717	-1024	-768	-1	-1	-1	-1	4	-1024	-768	-1	-1	-1	-1	4		0	0						Untertest2.avi	0	880	547	72	111				0	Content		-72	-111	28607513	2683146217
28624	08:58:35.267	00:00:28.624	1718	-1024	-768	-1	-1	-1	-1	4	-1024	-768	-1	-1	-1	-1	4		0	0						Untertest2.avi	0	880	547	72	111				0	Content		-72	-111	28624272	2683162976
28641	08:58:35.284	00:00:28.640	1719	-1024	-768	-1	-1	-1	-1	4	-1024	-768	-1	-1	-1	-1	4		0	0						Untertest2.avi	0	880	547	72	111				0	Content		-72	-111	28640894	2683179598
28658	08:58:35.301	00:00:28.657	1720	-1024	-768	-1	-1	-1	-1	4	-1024	-768	-1	-1	-1	-1	4		0	0						Untertest2.avi	0	880	547	72	111				0	Content		-72	-111	28657518	2683196222
28674	08:58:35.317	00:00:28.674	1721	-1024	-768	-1	-1	-1	-1	4	-1024	-768	-1	-1	-1	-1	4		0	0						Untertest2.avi	0	880	547	72	111				0	Content		-72	-111	28674141	2683212845
28691	08:58:35.334	00:00:28.690	1722	-1024	-768	-1	-1	-1	-1	4	-1024	-768	-1	-1	-1	-1	4		0	0						Untertest2.avi	0	880	547	72	111				0	Content		-72	-111	28690890	2683229594
28708	08:58:35.351	00:00:28.707	1723	-1024	-768	-1	-1	-1	-1	4	-1024	-768	-1	-1	-1	-1	4		0	0						Untertest2.avi	0	880	547	72	111				0	Content		-72	-111	28707512	2683246216
28724	08:58:35.367	00:00:28.724	1724	-1024	-768	-1	-1	-1	-1	4	-1024	-768	-1	-1	-1	-1	4		0	0						Untertest2.avi	0	880	547	72	111				0	Content		-72	-111	28724263	2683262967
28741	08:58:35.384	00:00:28.740	1725	-1024	-768	-1	-1	-1	-1	4	-1024	-768	-1	-1	-1	-1	4		0	0						Untertest2.avi	0	880	547	72	111				0	Content		-72	-111	28740885	2683279589
28758	08:58:35.401	00:00:28.757	1726	-1024	-768	-1	-1	-1	-1	4	-1024	-768	-1	-1	-1	-1	4		0	0						Untertest2.avi	0	880	547	72	111				0	Content		-72	-111	28757509	2683296213
28774	08:58:35.417	00:00:28.774	1727	-1024	-768	-1	-1	-1	-1	4	-1024	-768	-1	-1	-1	-1	4		0	0						Untertest2.avi	0	880	547	72	111				0	Content		-72	-111	28774132	2683312836
28791	08:58:35.434	00:00:28.791	1728	-1024	-768	-1	-1	-1	-1	4	-1024	-768	-1	-1	-1	-1	4		0	0						Untertest2.avi	0	880	547	72	111				0	Content		-72	-111	28791325	2683330029
28809	08:58:35.452	00:00:28.808	1729	-1024	-768	-1	-1	-1	-1	4	-1024	-768	-1	-1	-1	-1	4		0	0						Untertest2.avi	0	880	547	72	111				0	Content		-72	-111	28808572	2683347276
28826	08:58:35.469	00:00:28.825	1730	-1024	-768	-1	-1	-1	-1	4	-1024	-768	-1	-1	-1	-1	4		0	0						Untertest2.avi	0	880	547	72	111				0	Content		-72	-111	28825944	2683364648
28841	08:58:35.484	00:00:28.840	1731	-1024	-768	-1	-1	-1	-1	4	-1024	-768	-1	-1	-1	-1	4		0	0						Untertest2.avi	0	880	547	72	111				0	Content		-72	-111	28840749	2683379453
28857	08:58:35.500	00:00:28.857	1732	-1024	-768	-1	-1	-1	-1	4	-1024	-768	-1	-1	-1	-1	4		0	0						Untertest2.avi	0	880	547	72	111				0	Content		-72	-111	28857374	2683396078
28874	08:58:35.517	00:00:28.874	1733	-1024	-768	-1	-1	-1	-1	4	-1024	-768	-1	-1	-1	-1	4		0	0						Untertest2.avi	0	880	547	72	111				0	Content		-72	-111	28874122	2683412826
28891	08:58:35.534	00:00:28.890	1734	-1024	-768	-1	-1	-1	-1	4	-1024	-768	-1	-1	-1	-1	4		0	0						Untertest2.avi	0	880	547	72	111				0	Content		-72	-111	28890744	2683429448
28907	08:58:35.550	00:00:28.907	1735	-1024	-768	-1	-1	-1	-1	4	-1024	-768	-1	-1	-1	-1	4		0	0						Untertest2.avi	0	880	547	72	111				0	Content		-72	-111	28907369	2683446073
28924	08:58:35.567	00:00:28.923	1736	-1024	-768	-1	-1	-1	-1	4	-1024	-768	-1	-1	-1	-1	4		0	0						Untertest2.avi	0	880	547	72	111				0	Content		-72	-111	28923994	2683462698
28941	08:58:35.584	00:00:28.941	1737	-1024	-768	-1	-1	-1	-1	4	-1024	-768	-1	-1	-1	-1	4		0	0						Untertest2.avi	0	880	547	72	111				0	Content		-72	-111	28941188	2683479892
28959	08:58:35.602	00:00:28.958	1738	-1024	-768	-1	-1	-1	-1	4	-1024	-768	-1	-1	-1	-1	4		0	0						Untertest2.avi	0	880	547	72	111				0	Content		-72	-111	28958558	2683497262
28976	08:58:35.619	00:00:28.975	1739	-1024	-768	-1	-1	-1	-1	4	-1024	-768	-1	-1	-1	-1	4		0	0						Untertest2.avi	0	880	547	72	111				0	Content		-72	-111	28975810	2683514514
28991	08:58:35.634	00:00:28.990	1740	-1024	-768	-1	-1	-1	-1	4	-1024	-768	-1	-1	-1	-1	4		0	0						Untertest2.avi	0	880	547	72	111				0	Content		-72	-111	28990614	2683529318
29007	08:58:35.650	00:00:29.007	1741	-1024	-768	-1	-1	-1	-1	4	-1024	-768	-1	-1	-1	-1	4		0	0						Untertest2.avi	0	880	547	72	111				0	Content		-72	-111	29007359	2683546063
29024	08:58:35.667	00:00:29.023	1742	-1024	-768	-1	-1	-1	-1	4	-1024	-768	-1	-1	-1	-1	4		0	0						Untertest2.avi	0	880	547	72	111				0	Content		-72	-111	29023985	2683562689
29041	08:58:35.684	00:00:29.040	1743	-1024	-768	-1	-1	-1	-1	4	-1024	-768	-1	-1	-1	-1	4		0	0						Untertest2.avi	0	880	547	72	111				0	Content		-72	-111	29040610	2683579314
29057	08:58:35.700	00:00:29.057	1744	-1024	-768	-1	-1	-1	-1	4	-1024	-768	-1	-1	-1	-1	4		0	0						Untertest2.avi	0	880	547	72	111				0	Content		-72	-111	29057250	2683595954
29074	08:58:35.717	00:00:29.073	1745	-1024	-768	-1	-1	-1	-1	4	-1024	-768	-1	-1	-1	-1	4		0	0						Untertest2.avi	0	880	547	72	111				0	Content		-72	-111	29073859	2683612563
29091	08:58:35.734	00:00:29.091	1746	-1024	-768	-1	-1	-1	-1	4	-1024	-768	-1	-1	-1	-1	4		0	0						Untertest2.avi	0	880	547	72	111				0	Content		-72	-111	29091054	2683629758
29108	08:58:35.751	00:00:29.108	1747	-1024	-768	-1	-1	-1	-1	4	-1024	-768	-1	-1	-1	-1	4		0	0						Untertest2.avi	0	880	547	72	111				0	Content		-72	-111	29108424	2683647128
29126	08:58:35.769	00:00:29.125	1748	-1024	-768	-1	-1	-1	-1	4	-1024	-768	-1	-1	-1	-1	4		0	0						Untertest2.avi	0	880	547	72	111				0	Content		-72	-111	29125675	2683664379
29141	08:58:35.784	00:00:29.140	1749	-1024	-768	-1	-1	-1	-1	4	-1024	-768	-1	-1	-1	-1	4		0	0						Untertest2.avi	0	880	547	72	111				0	Content		-72	-111	29140605	2683679309
29157	08:58:35.800	00:00:29.157	1750	-1024	-768	-1	-1	-1	-1	4	-1024	-768	-1	-1	-1	-1	4		0	0						Untertest2.avi	0	880	547	72	111				0	Content		-72	-111	29157239	2683695943
29174	08:58:35.817	00:00:29.173	1751	-1024	-768	-1	-1	-1	-1	4	-1024	-768	-1	-1	-1	-1	4		0	0						Untertest2.avi	0	880	547	72	111				0	Content		-72	-111	29173975	2683712679
29191	08:58:35.834	00:00:29.190	1752	-1024	-768	-1	-1	-1	-1	4	-1024	-768	-1	-1	-1	-1	4		0	0						Untertest2.avi	0	880	547	72	111				0	Content		-72	-111	29190599	2683729303
29207	08:58:35.850	00:00:29.207	1753	-1024	-768	-1	-1	-1	-1	4	-1024	-768	-1	-1	-1	-1	4		0	0						Untertest2.avi	0	880	547	72	111				0	Content		-72	-111	29207231	2683745935
29224	08:58:35.867	00:00:29.223	1754	-1024	-768	-1	-1	-1	-1	4	-1024	-768	-1	-1	-1	-1	4		0	0						Untertest2.avi	0	880	547	72	111				0	Content		-72	-111	29223844	2683762548
29241	08:58:35.884	00:00:29.240	1755	-1024	-768	-1	-1	-1	-1	4	-1024	-768	-1	-1	-1	-1	4		0	0						Untertest2.avi	0	880	547	72	111				0	Content		-72	-111	29240914	2683779618
29258	08:58:35.901	00:00:29.258	1756	-1024	-768	-1	-1	-1	-1	4	-1024	-768	-1	-1	-1	-1	4		0	0						Untertest2.avi	0	880	547	72	111				0	Content		-72	-111	29258287	2683796991
29276	08:58:35.919	00:00:29.275	1757	-1024	-768	-1	-1	-1	-1	4	-1024	-768	-1	-1	-1	-1	4		0	0						Untertest2.avi	0	880	547	72	111				0	Content		-72	-111	29275536	2683814240
29290	08:58:35.933	00:00:29.290	1758	-1024	-768	-1	-1	-1	-1	4	-1024	-768	-1	-1	-1	-1	4		0	0						Untertest2.avi	0	880	547	72	111				0	Content		-72	-111	29290463	2683829167
29307	08:58:35.950	00:00:29.307	1759	-1024	-768	-1	-1	-1	-1	4	-1024	-768	-1	-1	-1	-1	4		0	0						Untertest2.avi	0	880	547	72	111				0	Content		-72	-111	29307087	2683845791
29324	08:58:35.967	00:00:29.323	1760	-1024	-768	-1	-1	-1	-1	4	-1024	-768	-1	-1	-1	-1	4		0	0						Untertest2.avi	0	880	547	72	111				0	Content		-72	-111	29323836	2683862540
29340	08:58:35.983	00:00:29.340	1761	-1024	-768	-1	-1	-1	-1	4	-1024	-768	-1	-1	-1	-1	4		0	0						Untertest2.avi	0	880	547	72	111				0	Content		-72	-111	29340459	2683879163
29357	08:58:36.000	00:00:29.357	1762	-1024	-768	-1	-1	-1	-1	4	-1024	-768	-1	-1	-1	-1	4		0	0						Untertest2.avi	0	880	547	72	111				0	Content		-72	-111	29357085	2683895789
29374	08:58:36.017	00:00:29.373	1763	-1024	-768	-1	-1	-1	-1	4	-1024	-768	-1	-1	-1	-1	4		0	0						Untertest2.avi	0	880	547	72	111				0	Content		-72	-111	29373710	2683912414
29391	08:58:36.034	00:00:29.390	1764	-1024	-768	-1	-1	-1	-1	4	-1024	-768	-1	-1	-1	-1	4		0	0						Untertest2.avi	0	880	547	72	111				0	Content		-72	-111	29390902	2683929606
29408	08:58:36.051	00:00:29.408	1765	-1024	-768	-1	-1	-1	-1	4	-1024	-768	-1	-1	-1	-1	4		0	0						Untertest2.avi	0	880	547	72	111				0	Content		-72	-111	29408276	2683946980
29426	08:58:36.069	00:00:29.425	1766	-1024	-768	-1	-1	-1	-1	4	-1024	-768	-1	-1	-1	-1	4		0	0						Untertest2.avi	0	880	547	72	111				0	Content		-72	-111	29425524	2683964228
29440	08:58:36.083	00:00:29.440	1767	-1024	-768	-1	-1	-1	-1	4	-1024	-768	-1	-1	-1	-1	4		0	0						Untertest2.avi	0	880	547	72	111				0	Content		-72	-111	29440328	2683979032
29457	08:58:36.100	00:00:29.457	1768	-1024	-768	-1	-1	-1	-1	4	-1024	-768	-1	-1	-1	-1	4		0	0						Untertest2.avi	0	880	547	72	111				0	Content		-72	-111	29457077	2683995781
29474	08:58:36.117	00:00:29.473	1769	-1024	-768	-1	-1	-1	-1	4	-1024	-768	-1	-1	-1	-1	4		0	0						Untertest2.avi	0	880	547	72	111				0	Content		-72	-111	29473702	2684012406
29490	08:58:36.133	00:00:29.490	1770	-1024	-768	-1	-1	-1	-1	4	-1024	-768	-1	-1	-1	-1	4		0	0						Untertest2.avi	0	880	547	72	111				0	Content		-72	-111	29490326	2684029030
29507	08:58:36.150	00:00:29.506	1771	-1024	-768	-1	-1	-1	-1	4	-1024	-768	-1	-1	-1	-1	4		0	0						Untertest2.avi	0	880	547	72	111				0	Content		-72	-111	29506948	2684045652
29524	08:58:36.167	00:00:29.523	1772	-1024	-768	-1	-1	-1	-1	4	-1024	-768	-1	-1	-1	-1	4		0	0						Untertest2.avi	0	880	547	72	111				0	Content		-72	-111	29523574	2684062278
29541	08:58:36.184	00:00:29.540	1773	-1024	-768	-1	-1	-1	-1	4	-1024	-768	-1	-1	-1	-1	4		0	0						Untertest2.avi	0	880	547	72	111				0	Content		-72	-111	29540768	2684079472
29558	08:58:36.201	00:00:29.558	1774	-1024	-768	-1	-1	-1	-1	4	-1024	-768	-1	-1	-1	-1	4		0	0						Untertest2.avi	0	880	547	72	111				0	Content		-72	-111	29558142	2684096846
29575	08:58:36.218	00:00:29.575	1775	-1024	-768	-1	-1	-1	-1	4	-1024	-768	-1	-1	-1	-1	4		0	0						Untertest2.avi	0	880	547	72	111				0	Content		-72	-111	29575390	2684114094
29590	08:58:36.233	00:00:29.590	1776	-1024	-768	-1	-1	-1	-1	4	-1024	-768	-1	-1	-1	-1	4		0	0						Untertest2.avi	0	880	547	72	111				0	Content		-72	-111	29590317	2684129021
29607	08:58:36.250	00:00:29.606	1777	-1024	-768	-1	-1	-1	-1	4	-1024	-768	-1	-1	-1	-1	4		0	0						Untertest2.avi	0	880	547	72	111				0	Content		-72	-111	29606943	2684145647
29624	08:58:36.267	00:00:29.623	1778	-1024	-768	-1	-1	-1	-1	4	-1024	-768	-1	-1	-1	-1	4		0	0						Untertest2.avi	0	880	547	72	111				0	Content		-72	-111	29623693	2684162397
29640	08:58:36.283	00:00:29.640	1779	-1024	-768	-1	-1	-1	-1	4	-1024	-768	-1	-1	-1	-1	4		0	0						Untertest2.avi	0	880	547	72	111				0	Content		-72	-111	29640201	2684178905
29657	08:58:36.300	00:00:29.656	1780	-1024	-768	-1	-1	-1	-1	4	-1024	-768	-1	-1	-1	-1	4		0	0						Untertest2.avi	0	880	547	72	111				0	Content		-72	-111	29656876	2684195580
29674	08:58:36.317	00:00:29.673	1781	-1024	-768	-1	-1	-1	-1	4	-1024	-768	-1	-1	-1	-1	4		0	0						Untertest2.avi	0	880	547	72	111				0	Content		-72	-111	29673544	2684212248
29690	08:58:36.333	00:00:29.690	1782	-1024	-768	-1	-1	-1	-1	4	-1024	-768	-1	-1	-1	-1	4		0	0						Untertest2.avi	0	880	547	72	111				0	Content		-72	-111	29690191	2684228895
29707	08:58:36.350	00:00:29.707	1783	-1024	-768	-1	-1	-1	-1	4	-1024	-768	-1	-1	-1	-1	4		0	0						Untertest2.avi	0	880	547	72	111				0	Content		-72	-111	29707378	2684246082
29725	08:58:36.368	00:00:29.724	1784	-1024	-768	-1	-1	-1	-1	4	-1024	-768	-1	-1	-1	-1	4		0	0						Untertest2.avi	0	880	547	72	111				0	Content		-72	-111	29724749	2684263453
29742	08:58:36.385	00:00:29.741	1785	-1024	-768	-1	-1	-1	-1	4	-1024	-768	-1	-1	-1	-1	4		0	0						Untertest2.avi	0	880	547	72	111				0	Content		-72	-111	29741996	2684280700
29757	08:58:36.400	00:00:29.756	1786	-1024	-768	-1	-1	-1	-1	4	-1024	-768	-1	-1	-1	-1	4		0	0						Untertest2.avi	0	880	547	72	111				0	Content		-72	-111	29756799	2684295503
29774	08:58:36.417	00:00:29.773	1787	-1024	-768	-1	-1	-1	-1	4	-1024	-768	-1	-1	-1	-1	4		0	0						Untertest2.avi	0	880	547	72	111				0	Content		-72	-111	29773548	2684312252
29790	08:58:36.433	00:00:29.790	1788	-1024	-768	-1	-1	-1	-1	4	-1024	-768	-1	-1	-1	-1	4		0	0						Untertest2.avi	0	880	547	72	111				0	Content		-72	-111	29790176	2684328880
29807	08:58:36.450	00:00:29.806	1789	-1024	-768	-1	-1	-1	-1	4	-1024	-768	-1	-1	-1	-1	4		0	0						Untertest2.avi	0	880	547	72	111				0	Content		-72	-111	29806796	2684345500
29823	08:58:36.466	00:00:29.823	1790	-1024	-768	-1	-1	-1	-1	4	-1024	-768	-1	-1	-1	-1	4		0	0						Untertest2.avi	0	880	547	72	111				0	Content		-72	-111	29823420	2684362124
29840	08:58:36.483	00:00:29.840	1791	-1024	-768	-1	-1	-1	-1	4	-1024	-768	-1	-1	-1	-1	4		0	0						Untertest2.avi	0	880	547	72	111				0	Content		-72	-111	29840044	2684378748
29857	08:58:36.500	00:00:29.857	1792	-1024	-768	-1	-1	-1	-1	4	-1024	-768	-1	-1	-1	-1	4		0	0						Untertest2.avi	0	880	547	72	111				0	Content		-72	-111	29857236	2684395940
29875	08:58:36.518	00:00:29.874	1793	-1024	-768	-1	-1	-1	-1	4	-1024	-768	-1	-1	-1	-1	4		0	0						Untertest2.avi	0	880	547	72	111				0	Content		-72	-111	29874607	2684413311
29892	08:58:36.535	00:00:29.891	1794	-1024	-768	-1	-1	-1	-1	4	-1024	-768	-1	-1	-1	-1	4		0	0						Untertest2.avi	0	880	547	72	111				0	Content		-72	-111	29891854	2684430558
29907	08:58:36.550	00:00:29.906	1795	-1024	-768	-1	-1	-1	-1	4	-1024	-768	-1	-1	-1	-1	4		0	0						Untertest2.avi	0	880	547	72	111				0	Content		-72	-111	29906658	2684445362
29923	08:58:36.566	00:00:29.923	1796	-1024	-768	-1	-1	-1	-1	4	-1024	-768	-1	-1	-1	-1	4		0	0						Untertest2.avi	0	880	547	72	111				0	Content		-72	-111	29923406	2684462110
29940	08:58:36.583	00:00:29.940	1797	-1024	-768	-1	-1	-1	-1	4	-1024	-768	-1	-1	-1	-1	4		0	0						Untertest2.avi	0	880	547	72	111				0	Content		-72	-111	29940032	2684478736
29957	08:58:36.600	00:00:29.956	1798	-1024	-768	-1	-1	-1	-1	4	-1024	-768	-1	-1	-1	-1	4		0	0						Untertest2.avi	0	880	547	72	111				0	Content		-72	-111	29956655	2684495359
29973	08:58:36.616	00:00:29.973	1799	-1024	-768	-1	-1	-1	-1	4	-1024	-768	-1	-1	-1	-1	4		0	0						Untertest2.avi	0	880	547	72	111				0	Content		-72	-111	29973339	2684512043
29990	08:58:36.633	00:00:29.990	1800	-1024	-768	-1	-1	-1	-1	4	-1024	-768	-1	-1	-1	-1	4		0	0						Untertest2.avi	0	880	547	72	111				0	Content		-72	-111	29990007	2684528711
30007	08:58:36.650	00:00:30.006	1801	-1024	-768	-1	-1	-1	-1	4	-1024	-768	-1	-1	-1	-1	4		0	0						Untertest2.avi	0	880	547	72	111				0	Content		-72	-111	30006654	2684545358
30024	08:58:36.667	00:00:30.023	1802	-1024	-768	-1	-1	-1	-1	4	-1024	-768	-1	-1	-1	-1	4		0	0						Untertest2.avi	0	880	547	72	111				0	Content		-72	-111	30023718	2684562422
30041	08:58:36.684	00:00:30.041	1803	-1024	-768	-1	-1	-1	-1	4	-1024	-768	-1	-1	-1	-1	4		0	0						Untertest2.avi	0	880	547	72	111				0	Content		-72	-111	30041105	2684579809
30058	08:58:36.701	00:00:30.058	1804	-1024	-768	-1	-1	-1	-1	4	-1024	-768	-1	-1	-1	-1	4		0	0						Untertest2.avi	0	880	547	72	111				0	Content		-72	-111	30058476	2684597180
30073	08:58:36.716	00:00:30.073	1805	-1024	-768	-1	-1	-1	-1	4	-1024	-768	-1	-1	-1	-1	4		0	0						Untertest2.avi	0	880	547	72	111				0	Content		-72	-111	30073269	2684611973
30090	08:58:36.733	00:00:30.089	1806	-1024	-768	-1	-1	-1	-1	4	-1024	-768	-1	-1	-1	-1	4		0	0						Untertest2.avi	0	880	547	72	111				0	Content		-72	-111	30089894	2684628598
30107	08:58:36.750	00:00:30.106	1807	-1024	-768	-1	-1	-1	-1	4	-1024	-768	-1	-1	-1	-1	4		0	0						Untertest2.avi	0	880	547	72	111				0	Content		-72	-111	30106639	2684645343
30123	08:58:36.766	00:00:30.123	1808	-1024	-768	-1	-1	-1	-1	4	-1024	-768	-1	-1	-1	-1	4		0	0						Untertest2.avi	0	880	547	72	111				0	Content		-72	-111	30123264	2684661968
30140	08:58:36.783	00:00:30.139	1809	-1024	-768	-1	-1	-1	-1	4	-1024	-768	-1	-1	-1	-1	4		0	0						Untertest2.avi	0	880	547	72	111				0	Content		-72	-111	30139889	2684678593
30157	08:58:36.800	00:00:30.156	1810	-1024	-768	-1	-1	-1	-1	4	-1024	-768	-1	-1	-1	-1	4		0	0						Untertest2.avi	0	880	547	72	111				0	Content		-72	-111	30156557	2684695261
30173	08:58:36.816	00:00:30.173	1811	-1024	-768	-1	-1	-1	-1	4	-1024	-768	-1	-1	-1	-1	4		0	0						Untertest2.avi	0	880	547	72	111				0	Content		-72	-111	30173136	2684711840
30190	08:58:36.833	00:00:30.190	1812	-1024	-768	-1	-1	-1	-1	4	-1024	-768	-1	-1	-1	-1	4		0	0						Untertest2.avi	0	880	547	72	111				0	Content		-72	-111	30190333	2684729037
30208	08:58:36.851	00:00:30.207	1813	-1024	-768	-1	-1	-1	-1	4	-1024	-768	-1	-1	-1	-1	4		0	0						Untertest2.avi	0	880	547	72	111				0	Content		-72	-111	30207707	2684746411
30225	08:58:36.868	00:00:30.224	1814	-1024	-768	-1	-1	-1	-1	4	-1024	-768	-1	-1	-1	-1	4		0	0						Untertest2.avi	0	880	547	72	111				0	Content		-72	-111	30224954	2684763658
30240	08:58:36.883	00:00:30.239	1815	-1024	-768	-1	-1	-1	-1	4	-1024	-768	-1	-1	-1	-1	4		0	0						Untertest2.avi	0	880	547	72	111				0	Content		-72	-111	30239880	2684778584
30257	08:58:36.900	00:00:30.256	1816	-1024	-768	-1	-1	-1	-1	4	-1024	-768	-1	-1	-1	-1	4		0	0						Untertest2.avi	0	880	547	72	111				0	Content		-72	-111	30256503	2684795207
30273	08:58:36.916	00:00:30.273	1817	-1024	-768	-1	-1	-1	-1	4	-1024	-768	-1	-1	-1	-1	4		0	0						Untertest2.avi	0	880	547	72	111				0	Content		-72	-111	30273252	2684811956
30290	08:58:36.933	00:00:30.289	1818	-1024	-768	-1	-1	-1	-1	4	-1024	-768	-1	-1	-1	-1	4		0	0						Untertest2.avi	0	880	547	72	111				0	Content		-72	-111	30289875	2684828579
30307	08:58:36.950	00:00:30.306	1819	-1024	-768	-1	-1	-1	-1	4	-1024	-768	-1	-1	-1	-1	4		0	0						Untertest2.avi	0	880	547	72	111				0	Content		-72	-111	30306501	2684845205
30323	08:58:36.966	00:00:30.323	1820	-1024	-768	-1	-1	-1	-1	4	-1024	-768	-1	-1	-1	-1	4		0	0						Untertest2.avi	0	880	547	72	111				0	Content		-72	-111	30323127	2684861831
30340	08:58:36.983	00:00:30.340	1821	-1024	-768	-1	-1	-1	-1	4	-1024	-768	-1	-1	-1	-1	4		0	0						Untertest2.avi	0	880	547	72	111				0	Content		-72	-111	30340196	2684878900
30358	08:58:37.001	00:00:30.357	1822	-1024	-768	-1	-1	-1	-1	4	-1024	-768	-1	-1	-1	-1	4		0	0						Untertest2.avi	0	880	547	72	111				0	Content		-72	-111	30357571	2684896275
30375	08:58:37.018	00:00:30.374	1823	-1024	-768	-1	-1	-1	-1	4	-1024	-768	-1	-1	-1	-1	4		0	0						Untertest2.avi	0	880	547	72	111				0	Content		-72	-111	30374818	2684913522
30390	08:58:37.033	00:00:30.389	1824	-1024	-768	-1	-1	-1	-1	4	-1024	-768	-1	-1	-1	-1	4		0	0						Untertest2.avi	0	880	547	72	111				0	Content		-72	-111	30389749	2684928453
30406	08:58:37.049	00:00:30.406	1825	-1024	-768	-1	-1	-1	-1	4	-1024	-768	-1	-1	-1	-1	4		0	0						Untertest2.avi	0	880	547	72	111				0	Content		-72	-111	30406373	2684945077
30423	08:58:37.066	00:00:30.423	1826	-1024	-768	-1	-1	-1	-1	4	-1024	-768	-1	-1	-1	-1	4		0	0						Untertest2.avi	0	880	547	72	111				0	Content		-72	-111	30423039	2684961743
30440	08:58:37.083	00:00:30.439	1827	-1024	-768	-1	-1	-1	-1	4	-1024	-768	-1	-1	-1	-1	4		0	0						Untertest2.avi	0	880	547	72	111				0	Content		-72	-111	30439665	2684978369
30456	08:58:37.099	00:00:30.456	1828	-1024	-768	-1	-1	-1	-1	4	-1024	-768	-1	-1	-1	-1	4		0	0						Untertest2.avi	0	880	547	72	111				0	Content		-72	-111	30456333	2684995037
30473	08:58:37.116	00:00:30.473	1829	-1024	-768	-1	-1	-1	-1	4	-1024	-768	-1	-1	-1	-1	4		0	0						Untertest2.avi	0	880	547	72	111				0	Content		-72	-111	30473001	2685011705
30490	08:58:37.133	00:00:30.489	1830	-1024	-768	-1	-1	-1	-1	4	-1024	-768	-1	-1	-1	-1	4		0	0						Untertest2.avi	0	880	547	72	111				0	Content		-72	-111	30489637	2685028341
30506	08:58:37.149	00:00:30.506	1831	-1024	-768	-1	-1	-1	-1	4	-1024	-768	-1	-1	-1	-1	4		0	0						Untertest2.avi	0	880	547	72	111				0	Content		-72	-111	30506305	2685045009
30523	08:58:37.166	00:00:30.522	1832	-1024	-768	-1	-1	-1	-1	4	-1024	-768	-1	-1	-1	-1	4		0	0						Untertest2.avi	0	880	547	72	111				0	Content		-72	-111	30522973	2685061677
30540	08:58:37.183	00:00:30.539	1833	-1024	-768	-1	-1	-1	-1	4	-1024	-768	-1	-1	-1	-1	4		0	0						Untertest2.avi	0	880	547	72	111				0	Content		-72	-111	30539887	2685078591
30557	08:58:37.200	00:00:30.556	1834	-1024	-768	-1	-1	-1	-1	4	-1024	-768	-1	-1	-1	-1	4		0	0						Untertest2.avi	0	880	547	72	111				0	Content		-72	-111	30556555	2685095259
30574	08:58:37.217	00:00:30.573	1835	-1024	-768	-1	-1	-1	-1	4	-1024	-768	-1	-1	-1	-1	4		0	0						Untertest2.avi	0	880	547	72	111				0	Content		-72	-111	30573508	2685112212
30590	08:58:37.233	00:00:30.590	1836	-1024	-768	-1	-1	-1	-1	4	-1024	-768	-1	-1	-1	-1	4		0	0						Untertest2.avi	0	880	547	72	111				0	Content		-72	-111	30590176	2685128880
30607	08:58:37.250	00:00:30.606	1837	-1024	-768	-1	-1	-1	-1	4	-1024	-768	-1	-1	-1	-1	4		0	0						Untertest2.avi	0	880	547	72	111				0	Content		-72	-111	30606843	2685145547
30624	08:58:37.267	00:00:30.624	1838	-1024	-768	-1	-1	-1	-1	4	-1024	-768	-1	-1	-1	-1	4		0	0						Untertest2.avi	0	880	547	72	111				0	Content		-72	-111	30624127	2685162831
30641	08:58:37.284	00:00:30.640	1839	-1024	-768	-1	-1	-1	-1	4	-1024	-768	-1	-1	-1	-1	4		0	0						Untertest2.avi	0	880	547	72	111				0	Content		-72	-111	30640795	2685179499
30657	08:58:37.300	00:00:30.657	1840	-1024	-768	-1	-1	-1	-1	4	-1024	-768	-1	-1	-1	-1	4		0	0						Untertest2.avi	0	880	547	72	111				0	Content		-72	-111	30657043	2685195747
30674	08:58:37.317	00:00:30.673	1841	-1024	-768	-1	-1	-1	-1	4	-1024	-768	-1	-1	-1	-1	4		0	0						Untertest2.avi	0	880	547	72	111				0	Content		-72	-111	30673711	2685212415
30690	08:58:37.333	00:00:30.690	1842	-1024	-768	-1	-1	-1	-1	4	-1024	-768	-1	-1	-1	-1	4		0	0						Untertest2.avi	0	880	547	72	111				0	Content		-72	-111	30690379	2685229083
30706	08:58:37.349	00:00:30.706	1843	-1024	-768	-1	-1	-1	-1	4	-1024	-768	-1	-1	-1	-1	4		0	0						Untertest2.avi	0	880	547	72	111				0	Content		-72	-111	30706162	2685244866
30723	08:58:37.366	00:00:30.722	1844	-1024	-768	-1	-1	-1	-1	4	-1024	-768	-1	-1	-1	-1	4		0	0						Untertest2.avi	0	880	547	72	111				0	Content		-72	-111	30722847	2685261551
30740	08:58:37.383	00:00:30.739	1845	-1024	-768	-1	-1	-1	-1	4	-1024	-768	-1	-1	-1	-1	4		0	0						Untertest2.avi	0	880	547	72	111				0	Content		-72	-111	30739515	2685278219
30756	08:58:37.399	00:00:30.756	1846	-1024	-768	-1	-1	-1	-1	4	-1024	-768	-1	-1	-1	-1	4		0	0						Untertest2.avi	0	880	547	72	111				0	Content		-72	-111	30756177	2685294881
30773	08:58:37.416	00:00:30.772	1847	-1024	-768	-1	-1	-1	-1	4	-1024	-768	-1	-1	-1	-1	4		0	0						Untertest2.avi	0	880	547	72	111				0	Content		-72	-111	30772845	2685311549
30789	08:58:37.432	00:00:30.789	1848	-1024	-768	-1	-1	-1	-1	4	-1024	-768	-1	-1	-1	-1	4		0	0						Untertest2.avi	0	880	547	72	111				0	Content		-72	-111	30789460	2685328164
30806	08:58:37.449	00:00:30.806	1849	-1024	-768	-1	-1	-1	-1	4	-1024	-768	-1	-1	-1	-1	4		0	0						Untertest2.avi	0	880	547	72	111				0	Content		-72	-111	30806029	2685344733
30823	08:58:37.466	00:00:30.822	1850	-1024	-768	-1	-1	-1	-1	4	-1024	-768	-1	-1	-1	-1	4		0	0						Untertest2.avi	0	880	547	72	111				0	Content		-72	-111	30822904	2685361608
30840	08:58:37.483	00:00:30.839	1851	-1024	-768	-1	-1	-1	-1	4	-1024	-768	-1	-1	-1	-1	4		0	0						Untertest2.avi	0	880	547	72	111				0	Content		-72	-111	30839572	2685378276
30856	08:58:37.499	00:00:30.856	1852	-1024	-768	-1	-1	-1	-1	4	-1024	-768	-1	-1	-1	-1	4		0	0						Untertest2.avi	0	880	547	72	111				0	Content		-72	-111	30856240	2685394944
30873	08:58:37.516	00:00:30.873	1853	-1024	-768	-1	-1	-1	-1	4	-1024	-768	-1	-1	-1	-1	4		0	0						Untertest2.avi	0	880	547	72	111				0	Content		-72	-111	30873446	2685412150
30890	08:58:37.533	00:00:30.890	1854	-1024	-768	-1	-1	-1	-1	4	-1024	-768	-1	-1	-1	-1	4		0	0						Untertest2.avi	0	880	547	72	111				0	Content		-72	-111	30890114	2685428818
30907	08:58:37.550	00:00:30.907	1855	-1024	-768	-1	-1	-1	-1	4	-1024	-768	-1	-1	-1	-1	4		0	0						Untertest2.avi	0	880	547	72	111				0	Content		-72	-111	30907128	2685445832
30924	08:58:37.567	00:00:30.923	1856	-1024	-768	-1	-1	-1	-1	4	-1024	-768	-1	-1	-1	-1	4		0	0						Untertest2.avi	0	880	547	72	111				0	Content		-72	-111	30923795	2685462499
30940	08:58:37.583	00:00:30.940	1857	-1024	-768	-1	-1	-1	-1	4	-1024	-768	-1	-1	-1	-1	4		0	0						Untertest2.avi	0	880	547	72	111				0	Content		-72	-111	30940463	2685479167
30957	08:58:37.600	00:00:30.956	1858	-1024	-768	-1	-1	-1	-1	4	-1024	-768	-1	-1	-1	-1	4		0	0						Untertest2.avi	0	880	547	72	111				0	Content		-72	-111	30956556	2685495260
30973	08:58:37.616	00:00:30.973	1859	-1024	-768	-1	-1	-1	-1	4	-1024	-768	-1	-1	-1	-1	4		0	0						Untertest2.avi	0	880	547	72	111				0	Content		-72	-111	30973224	2685511928
30990	08:58:37.633	00:00:30.989	1860	-1024	-768	-1	-1	-1	-1	4	-1024	-768	-1	-1	-1	-1	4		0	0						Untertest2.avi	0	880	547	72	111				0	Content		-72	-111	30989703	2685528407
31006	08:58:37.649	00:00:31.006	1861	-1024	-768	-1	-1	-1	-1	4	-1024	-768	-1	-1	-1	-1	4		0	0						Untertest2.avi	0	880	547	72	111				0	Content		-72	-111	31006371	2685545075
31023	08:58:37.666	00:00:31.023	1862	-1024	-768	-1	-1	-1	-1	4	-1024	-768	-1	-1	-1	-1	4		0	0						Untertest2.avi	0	880	547	72	111				0	Content		-72	-111	31023038	2685561742
31039	08:58:37.682	00:00:31.039	1863	-1024	-768	-1	-1	-1	-1	4	-1024	-768	-1	-1	-1	-1	4		0	0						Untertest2.avi	0	880	547	72	111				0	Content		-72	-111	31039469	2685578173
31056	08:58:37.699	00:00:31.056	1864	-1024	-768	-1	-1	-1	-1	4	-1024	-768	-1	-1	-1	-1	4		0	0						Untertest2.avi	0	880	547	72	111				0	Content		-72	-111	31056137	2685594841
31073	08:58:37.716	00:00:31.072	1865	-1024	-768	-1	-1	-1	-1	4	-1024	-768	-1	-1	-1	-1	4		0	0						Untertest2.avi	0	880	547	72	111				0	Content		-72	-111	31072747	2685611451
31089	08:58:37.732	00:00:31.089	1866	-1024	-768	-1	-1	-1	-1	4	-1024	-768	-1	-1	-1	-1	4		0	0						Untertest2.avi	0	880	547	72	111				0	Content		-72	-111	31089415	2685628119
31106	08:58:37.749	00:00:31.106	1867	-1024	-768	-1	-1	-1	-1	4	-1024	-768	-1	-1	-1	-1	4		0	0						Untertest2.avi	0	880	547	72	111				0	Content		-72	-111	31106083	2685644787
31123	08:58:37.766	00:00:31.122	1868	-1024	-768	-1	-1	-1	-1	4	-1024	-768	-1	-1	-1	-1	4		0	0						Untertest2.avi	0	880	547	72	111				0	Content		-72	-111	31122687	2685661391
31139	08:58:37.782	00:00:31.139	1869	-1024	-768	-1	-1	-1	-1	4	-1024	-768	-1	-1	-1	-1	4		0	0						Untertest2.avi	0	880	547	72	111				0	Content		-72	-111	31139355	2685678059
31156	08:58:37.799	00:00:31.156	1870	-1024	-768	-1	-1	-1	-1	4	-1024	-768	-1	-1	-1	-1	4		0	0						Untertest2.avi	0	880	547	72	111				0	Content		-72	-111	31156023	2685694727
31173	08:58:37.816	00:00:31.172	1871	-1024	-768	-1	-1	-1	-1	4	-1024	-768	-1	-1	-1	-1	4		0	0						Untertest2.avi	0	880	547	72	111				0	Content		-72	-111	31172648	2685711352
31189	08:58:37.832	00:00:31.189	1872	-1024	-768	-1	-1	-1	-1	4	-1024	-768	-1	-1	-1	-1	4		0	0						Untertest2.avi	0	880	547	72	111				0	Content		-72	-111	31189316	2685728020
31206	08:58:37.849	00:00:31.205	1873	-1024	-768	-1	-1	-1	-1	4	-1024	-768	-1	-1	-1	-1	4		0	0						Untertest2.avi	0	880	547	72	111				0	Content		-72	-111	31205984	2685744688
31223	08:58:37.866	00:00:31.222	1874	-1024	-768	-1	-1	-1	-1	4	-1024	-768	-1	-1	-1	-1	4		0	0						Untertest2.avi	0	880	547	72	111				0	Content		-72	-111	31222815	2685761519
31239	08:58:37.882	00:00:31.239	1875	-1024	-768	-1	-1	-1	-1	4	-1024	-768	-1	-1	-1	-1	4		0	0						Untertest2.avi	0	880	547	72	111				0	Content		-72	-111	31239483	2685778187
31256	08:58:37.899	00:00:31.256	1876	-1024	-768	-1	-1	-1	-1	4	-1024	-768	-1	-1	-1	-1	4		0	0						Untertest2.avi	0	880	547	72	111				0	Content		-72	-111	31256454	2685795158
31273	08:58:37.916	00:00:31.273	1877	-1024	-768	-1	-1	-1	-1	4	-1024	-768	-1	-1	-1	-1	4		0	0						Untertest2.avi	0	880	547	72	111				0	Content		-72	-111	31273122	2685811826
31290	08:58:37.933	00:00:31.289	1878	-1024	-768	-1	-1	-1	-1	4	-1024	-768	-1	-1	-1	-1	4		0	0						Untertest2.avi	0	880	547	72	111				0	Content		-72	-111	31289790	2685828494
31307	08:58:37.950	00:00:31.307	1879	-1024	-768	-1	-1	-1	-1	4	-1024	-768	-1	-1	-1	-1	4		0	0						Untertest2.avi	0	880	547	72	111				0	Content		-72	-111	31307030	2685845734
31324	08:58:37.967	00:00:31.323	1880	-1024	-768	-1	-1	-1	-1	4	-1024	-768	-1	-1	-1	-1	4		0	0						Untertest2.avi	0	880	547	72	111				0	Content		-72	-111	31323698	2685862402
31340	08:58:37.983	00:00:31.339	1881	-1024	-768	-1	-1	-1	-1	4	-1024	-768	-1	-1	-1	-1	4		0	0						Untertest2.avi	0	880	547	72	111				0	Content		-72	-111	31339929	2685878633
31357	08:58:38.000	00:00:31.356	1882	-1024	-768	-1	-1	-1	-1	4	-1024	-768	-1	-1	-1	-1	4		0	0						Untertest2.avi	0	880	547	72	111				0	Content		-72	-111	31356597	2685895301
31373	08:58:38.016	00:00:31.373	1883	-1024	-768	-1	-1	-1	-1	4	-1024	-768	-1	-1	-1	-1	4		0	0						Untertest2.avi	0	880	547	72	111				0	Content		-72	-111	31373265	2685911969
31390	08:58:38.033	00:00:31.389	1884	-1024	-768	-1	-1	-1	-1	4	-1024	-768	-1	-1	-1	-1	4		0	0						Untertest2.avi	0	880	547	72	111				0	Content		-72	-111	31389516	2685928220
31406	08:58:38.049	00:00:31.406	1885	-1024	-768	-1	-1	-1	-1	4	-1024	-768	-1	-1	-1	-1	4		0	0						Untertest2.avi	0	880	547	72	111				0	Content		-72	-111	31406184	2685944888
31423	08:58:38.066	00:00:31.422	1886	-1024	-768	-1	-1	-1	-1	4	-1024	-768	-1	-1	-1	-1	4		0	0						Untertest2.avi	0	880	547	72	111				0	Content		-72	-111	31422712	2685961416
31439	08:58:38.082	00:00:31.439	1887	-1024	-768	-1	-1	-1	-1	4	-1024	-768	-1	-1	-1	-1	4		0	0						Untertest2.avi	0	880	547	72	111				0	Content		-72	-111	31439379	2685978083
31456	08:58:38.099	00:00:31.456	1888	-1024	-768	-1	-1	-1	-1	4	-1024	-768	-1	-1	-1	-1	4		0	0						Untertest2.avi	0	880	547	72	111				0	Content		-72	-111	31456047	2685994751
31473	08:58:38.116	00:00:31.472	1889	-1024	-768	-1	-1	-1	-1	4	-1024	-768	-1	-1	-1	-1	4		0	0						Untertest2.avi	0	880	547	72	111				0	Content		-72	-111	31472598	2686011302
31489	08:58:38.132	00:00:31.489	1890	-1024	-768	-1	-1	-1	-1	4	-1024	-768	-1	-1	-1	-1	4		0	0						Untertest2.avi	0	880	547	72	111				0	Content		-72	-111	31489266	2686027970
31506	08:58:38.149	00:00:31.505	1891	-1024	-768	-1	-1	-1	-1	4	-1024	-768	-1	-1	-1	-1	4		0	0						Untertest2.avi	0	880	547	72	111				0	Content		-72	-111	31505934	2686044638
31522	08:58:38.165	00:00:31.522	1892	-1024	-768	-1	-1	-1	-1	4	-1024	-768	-1	-1	-1	-1	4		0	0						Untertest2.avi	0	880	547	72	111				0	Content		-72	-111	31522318	2686061022
31539	08:58:38.182	00:00:31.539	1893	-1024	-768	-1	-1	-1	-1	4	-1024	-768	-1	-1	-1	-1	4		0	0						Untertest2.avi	0	880	547	72	111				0	Content		-72	-111	31539008	2686077712
31556	08:58:38.199	00:00:31.555	1894	-1024	-768	-1	-1	-1	-1	4	-1024	-768	-1	-1	-1	-1	4		0	0						Untertest2.avi	0	880	547	72	111				0	Content		-72	-111	31555843	2686094547
31573	08:58:38.216	00:00:31.572	1895	-1024	-768	-1	-1	-1	-1	4	-1024	-768	-1	-1	-1	-1	4		0	0						Untertest2.avi	0	880	547	72	111				0	Content		-72	-111	31572511	2686111215
31589	08:58:38.232	00:00:31.589	1896	-1024	-768	-1	-1	-1	-1	4	-1024	-768	-1	-1	-1	-1	4		0	0						Untertest2.avi	0	880	547	72	111				0	Content		-72	-111	31589179	2686127883
31606	08:58:38.249	00:00:31.606	1897	-1024	-768	-1	-1	-1	-1	4	-1024	-768	-1	-1	-1	-1	4		0	0						Untertest2.avi	0	880	547	72	111				0	Content		-72	-111	31606345	2686145049
31623	08:58:38.266	00:00:31.623	1898	-1024	-768	-1	-1	-1	-1	4	-1024	-768	-1	-1	-1	-1	4		0	0						Untertest2.avi	0	880	547	72	111				0	Content		-72	-111	31623013	2686161717
31640	08:58:38.283	00:00:31.640	1899	-1024	-768	-1	-1	-1	-1	4	-1024	-768	-1	-1	-1	-1	4		0	0						Untertest2.avi	0	880	547	72	111				0	Content		-72	-111	31640055	2686178759
31657	08:58:38.300	00:00:31.656	1900	-1024	-768	-1	-1	-1	-1	4	-1024	-768	-1	-1	-1	-1	4		0	0						Untertest2.avi	0	880	547	72	111				0	Content		-72	-111	31656723	2686195427
31673	08:58:38.316	00:00:31.673	1901	-1024	-768	-1	-1	-1	-1	4	-1024	-768	-1	-1	-1	-1	4		0	0						Untertest2.avi	0	880	547	72	111				0	Content		-72	-111	31673390	2686212094
31689	08:58:38.332	00:00:31.689	1902	-1024	-768	-1	-1	-1	-1	4	-1024	-768	-1	-1	-1	-1	4		0	0						Untertest2.avi	0	880	547	72	111				0	Content		-72	-111	31689448	2686228152
31706	08:58:38.349	00:00:31.706	1903	-1024	-768	-1	-1	-1	-1	4	-1024	-768	-1	-1	-1	-1	4		0	0						Untertest2.avi	0	880	547	72	111				0	Content		-72	-111	31706116	2686244820
31723	08:58:38.366	00:00:31.722	1904	-1024	-768	-1	-1	-1	-1	4	-1024	-768	-1	-1	-1	-1	4		0	0						Untertest2.avi	0	880	547	72	111				0	Content		-72	-111	31722580	2686261284
31739	08:58:38.382	00:00:31.739	1905	-1024	-768	-1	-1	-1	-1	4	-1024	-768	-1	-1	-1	-1	4		0	0						Untertest2.avi	0	880	547	72	111				0	Content		-72	-111	31739248	2686277952
31756	08:58:38.399	00:00:31.755	1906	-1024	-768	-1	-1	-1	-1	4	-1024	-768	-1	-1	-1	-1	4		0	0						Untertest2.avi	0	880	547	72	111				0	Content		-72	-111	31755915	2686294619
31772	08:58:38.415	00:00:31.772	1907	-1024	-768	-1	-1	-1	-1	4	-1024	-768	-1	-1	-1	-1	4		0	0						Untertest2.avi	0	880	547	72	111				0	Content		-72	-111	31772399	2686311103
31789	08:58:38.432	00:00:31.789	1908	-1024	-768	-1	-1	-1	-1	4	-1024	-768	-1	-1	-1	-1	4		0	0						Untertest2.avi	0	880	547	72	111				0	Content		-72	-111	31789067	2686327771
31806	08:58:38.449	00:00:31.805	1909	-1024	-768	-1	-1	-1	-1	4	-1024	-768	-1	-1	-1	-1	4		0	0						Untertest2.avi	0	880	547	72	111				0	Content		-72	-111	31805650	2686344354
31822	08:58:38.465	00:00:31.822	1910	-1024	-768	-1	-1	-1	-1	4	-1024	-768	-1	-1	-1	-1	4		0	0						Untertest2.avi	0	880	547	72	111				0	Content		-72	-111	31822318	2686361022
31839	08:58:38.482	00:00:31.838	1911	-1024	-768	-1	-1	-1	-1	4	-1024	-768	-1	-1	-1	-1	4		0	0						Untertest2.avi	0	880	547	72	111				0	Content		-72	-111	31838986	2686377690
31856	08:58:38.499	00:00:31.855	1912	-1024	-768	-1	-1	-1	-1	4	-1024	-768	-1	-1	-1	-1	4		0	0						Untertest2.avi	0	880	547	72	111				0	Content		-72	-111	31855577	2686394281
31872	08:58:38.515	00:00:31.872	1913	-1024	-768	-1	-1	-1	-1	4	-1024	-768	-1	-1	-1	-1	4		0	0						Untertest2.avi	0	880	547	72	111				0	Content		-72	-111	31872244	2686410948
31889	08:58:38.532	00:00:31.888	1914	-1024	-768	-1	-1	-1	-1	4	-1024	-768	-1	-1	-1	-1	4		0	0						Untertest2.avi	0	880	547	72	111				0	Content		-72	-111	31888912	2686427616
31906	08:58:38.549	00:00:31.905	1915	-1024	-768	-1	-1	-1	-1	4	-1024	-768	-1	-1	-1	-1	4		0	0						Untertest2.avi	0	880	547	72	111				0	Content		-72	-111	31905527	2686444231
31922	08:58:38.565	00:00:31.922	1916	-1024	-768	-1	-1	-1	-1	4	-1024	-768	-1	-1	-1	-1	4		0	0						Untertest2.avi	0	880	547	72	111				0	Content		-72	-111	31922195	2686460899
31939	08:58:38.582	00:00:31.938	1917	-1024	-768	-1	-1	-1	-1	4	-1024	-768	-1	-1	-1	-1	4		0	0						Untertest2.avi	0	880	547	72	111				0	Content		-72	-111	31938863	2686477567
31956	08:58:38.599	00:00:31.955	1918	-1024	-768	-1	-1	-1	-1	4	-1024	-768	-1	-1	-1	-1	4		0	0						Untertest2.avi	0	880	547	72	111				0	Content		-72	-111	31955752	2686494456
31972	08:58:38.615	00:00:31.972	1919	-1024	-768	-1	-1	-1	-1	4	-1024	-768	-1	-1	-1	-1	4		0	0						Untertest2.avi	0	880	547	72	111				0	Content		-72	-111	31972419	2686511123
31989	08:58:38.632	00:00:31.989	1920	-1024	-768	-1	-1	-1	-1	4	-1024	-768	-1	-1	-1	-1	4		0	0						Untertest2.avi	0	880	547	72	111				0	Content		-72	-111	31989363	2686528067
32006	08:58:38.649	00:00:32.006	1921	-1024	-768	-1	-1	-1	-1	4	-1024	-768	-1	-1	-1	-1	4		0	0						Untertest2.avi	0	880	547	72	111				0	Content		-72	-111	32006031	2686544735
32023	08:58:38.666	00:00:32.022	1922	-1024	-768	-1	-1	-1	-1	4	-1024	-768	-1	-1	-1	-1	4		0	0						Untertest2.avi	0	880	547	72	111				0	Content		-72	-111	32022699	2686561403
32040	08:58:38.683	00:00:32.039	1923	-1024	-768	-1	-1	-1	-1	4	-1024	-768	-1	-1	-1	-1	4		0	0						Untertest2.avi	0	880	547	72	111				0	Content		-72	-111	32039980	2686578684
32057	08:58:38.700	00:00:32.056	1924	-1024	-768	-1	-1	-1	-1	4	-1024	-768	-1	-1	-1	-1	4		0	0						Untertest2.avi	0	880	547	72	111				0	Content		-72	-111	32056648	2686595352
32073	08:58:38.716	00:00:32.072	1925	-1024	-768	-1	-1	-1	-1	4	-1024	-768	-1	-1	-1	-1	4		0	0						Untertest2.avi	0	880	547	72	111				0	Content		-72	-111	32072848	2686611552
32090	08:58:38.733	00:00:32.089	1926	-1024	-768	-1	-1	-1	-1	4	-1024	-768	-1	-1	-1	-1	4		0	0						Untertest2.avi	0	880	547	72	111				0	Content		-72	-111	32089515	2686628219
32106	08:58:38.749	00:00:32.106	1927	-1024	-768	-1	-1	-1	-1	4	-1024	-768	-1	-1	-1	-1	4		0	0						Untertest2.avi	0	880	547	72	111				0	Content		-72	-111	32106183	2686644887
32122	08:58:38.765	00:00:32.121	1928	-1024	-768	-1	-1	-1	-1	4	-1024	-768	-1	-1	-1	-1	4		0	0						Untertest2.avi	0	880	547	72	111				0	Content		-72	-111	32121999	2686660703
32139	08:58:38.782	00:00:32.138	1929	-1024	-768	-1	-1	-1	-1	4	-1024	-768	-1	-1	-1	-1	4		0	0						Untertest2.avi	0	880	547	72	111				0	Content		-72	-111	32138629	2686677333
32155	08:58:38.798	00:00:32.155	1930	-1024	-768	-1	-1	-1	-1	4	-1024	-768	-1	-1	-1	-1	4		0	0						Untertest2.avi	0	880	547	72	111				0	Content		-72	-111	32155312	2686694016
32172	08:58:38.815	00:00:32.171	1931	-1024	-768	-1	-1	-1	-1	4	-1024	-768	-1	-1	-1	-1	4		0	0						Untertest2.avi	0	880	547	72	111				0	Content		-72	-111	32171980	2686710684
32189	08:58:38.832	00:00:32.188	1932	-1024	-768	-1	-1	-1	-1	4	-1024	-768	-1	-1	-1	-1	4		0	0						Untertest2.avi	0	880	547	72	111				0	Content		-72	-111	32188647	2686727351
32205	08:58:38.848	00:00:32.205	1933	-1024	-768	-1	-1	-1	-1	4	-1024	-768	-1	-1	-1	-1	4		0	0						Untertest2.avi	0	880	547	72	111				0	Content		-72	-111	32205302	2686744006
32222	08:58:38.865	00:00:32.221	1934	-1024	-768	-1	-1	-1	-1	4	-1024	-768	-1	-1	-1	-1	4		0	0						Untertest2.avi	0	880	547	72	111				0	Content		-72	-111	32221870	2686760574
32239	08:58:38.882	00:00:32.238	1935	-1024	-768	-1	-1	-1	-1	4	-1024	-768	-1	-1	-1	-1	4		0	0						Untertest2.avi	0	880	547	72	111				0	Content		-72	-111	32238744	2686777448
32255	08:58:38.898	00:00:32.255	1936	-1024	-768	-1	-1	-1	-1	4	-1024	-768	-1	-1	-1	-1	4		0	0						Untertest2.avi	0	880	547	72	111				0	Content		-72	-111	32255412	2686794116
32272	08:58:38.915	00:00:32.272	1937	-1024	-768	-1	-1	-1	-1	4	-1024	-768	-1	-1	-1	-1	4		0	0						Untertest2.avi	0	880	547	72	111				0	Content		-72	-111	32272080	2686810784
32289	08:58:38.932	00:00:32.289	1938	-1024	-768	-1	-1	-1	-1	4	-1024	-768	-1	-1	-1	-1	4		0	0						Untertest2.avi	0	880	547	72	111				0	Content		-72	-111	32289230	2686827934
32306	08:58:38.949	00:00:32.305	1939	-1024	-768	-1	-1	-1	-1	4	-1024	-768	-1	-1	-1	-1	4		0	0						Untertest2.avi	0	880	547	72	111				0	Content		-72	-111	32305897	2686844601
32323	08:58:38.966	00:00:32.322	1940	-1024	-768	-1	-1	-1	-1	4	-1024	-768	-1	-1	-1	-1	4		0	0						Untertest2.avi	0	880	547	72	111				0	Content		-72	-111	32322928	2686861632
32340	08:58:38.983	00:00:32.339	1941	-1024	-768	-1	-1	-1	-1	4	-1024	-768	-1	-1	-1	-1	4		0	0						Untertest2.avi	0	880	547	72	111				0	Content		-72	-111	32339596	2686878300
32356	08:58:38.999	00:00:32.356	1942	-1024	-768	-1	-1	-1	-1	4	-1024	-768	-1	-1	-1	-1	4		0	0						Untertest2.avi	0	880	547	72	111				0	Content		-72	-111	32356264	2686894968
32372	08:58:39.015	00:00:32.372	1943	-1024	-768	-1	-1	-1	-1	4	-1024	-768	-1	-1	-1	-1	4		0	0						Untertest2.avi	0	880	547	72	111				0	Content		-72	-111	32372377	2686911081
32389	08:58:39.032	00:00:32.389	1944	-1024	-768	-1	-1	-1	-1	4	-1024	-768	-1	-1	-1	-1	4		0	0						Untertest2.avi	0	880	547	72	111				0	Content		-72	-111	32389045	2686927749
32406	08:58:39.049	00:00:32.405	1945	-1024	-768	-1	-1	-1	-1	4	-1024	-768	-1	-1	-1	-1	4		0	0						Untertest2.avi	0	880	547	72	111				0	Content		-72	-111	32405524	2686944228
[truncated: 1,759 more rows]
