# Supplementary material for: Gaze Duration Biases for Colours in Combination with Dissonant and Consonant Sounds: A Comparative Eye-Tracking Study with Orangutans
Source: PLoS One. 2015 Oct 14;10(10):e0139894. doi: 10.1371/journal.pone.0139894 (PMC4605782; doi:10.1371/journal.pone.0139894)
Supplement: S1 Data — (ZIP) [file pone.0139894.s004.zip › Plos ColourSound Data/Apes/Farben_Musik_U2/Rec 03-All-Data.tsv]

System Properties:
Operating System:	Microsoft Windows NT 6.1.7601 Service Pack 1
System User Name:	tobiiadmin
Machine Name:	LOE7690LAP
Data properties:
Recording name:	Rec 03
Recording date:	03.08.2013
Recording time:	08:37:28
Recording resolution:	1024 x 768
Export date:	09.03.2014
Export time:	12:20:04
Participant:	Dokana
Filter settings:
Eye: Average
Validity: Normal
Fixation filter: Tobii fixation filter
Velocity threshold: 35
Distance threshold: 35
Timestamp	DateTimeStamp	DateTimeStampStartOffset	Number	GazePointXLeft	GazePointYLeft	CamXLeft	CamYLeft	DistanceLeft	PupilLeft	ValidityLeft	GazePointXRight	GazePointYRight	CamXRight	CamYRight	DistanceRight	PupilRight	ValidityRight	FixationIndex	GazePointX	GazePointY	Event	EventKey	Data1	Data2	Descriptor	StimuliName	StimuliID	MediaWidth	MediaHeight	MediaPosX	MediaPosY	MappedFixationPointX	MappedFixationPointY	FixationDuration	AoiIds	AoiNames	WebGroupImage	MappedGazeDataPointX	MappedGazeDataPointY	MicroSecondTimestamp	AbsoluteMicroSecondTimestamp
7	08:37:28.332	00:00:00.006	0	-1024	-768	-1	-1	-1	-1	4	-1024	-768	-1	-1	-1	-1	4		0	0						No media	0	1024	768	0	0				0	Content		0	0	6506	2775597214
23	08:37:28.348	00:00:00.023	1	-1024	-768	-1	-1	-1	-1	4	-1024	-768	-1	-1	-1	-1	4		0	0						No media	0	1024	768	0	0				0	Content		0	0	23113	2775613821
40	08:37:28.365	00:00:00.039	2	-1024	-768	-1	-1	-1	-1	4	-1024	-768	-1	-1	-1	-1	4		0	0						No media	0	1024	768	0	0				0	Content		0	0	39781	2775630489
56	08:37:28.381	00:00:00.056	3	-1024	-768	-1	-1	-1	-1	4	-1024	-768	-1	-1	-1	-1	4		0	0						No media	0	1024	768	0	0				0	Content		0	0	56450	2775647158
73	08:37:28.398	00:00:00.073	4	-1024	-768	-1	-1	-1	-1	4	-1024	-768	-1	-1	-1	-1	4		0	0						No media	0	1024	768	0	0				0	Content		0	0	73332	2775664040
90	08:37:28.415	00:00:00.090	5	-1024	-768	-1	-1	-1	-1	4	-1024	-768	-1	-1	-1	-1	4		0	0						No media	0	1024	768	0	0				0	Content		0	0	90001	2775680709
107	08:37:28.432	00:00:00.106	6	-1024	-768	-1	-1	-1	-1	4	-1024	-768	-1	-1	-1	-1	4		0	0						No media	0	1024	768	0	0				0	Content		0	0	106951	2775697659
124	08:37:28.449	00:00:00.124	7	-1024	-768	-1	-1	-1	-1	4	-1024	-768	-1	-1	-1	-1	4		0	0						No media	0	1024	768	0	0				0	Content		0	0	124203	2775714911
140	08:37:28.465	00:00:00.140	8	-1024	-768	-1	-1	-1	-1	4	-1024	-768	-1	-1	-1	-1	4		0	0						No media	0	1024	768	0	0				0	Content		0	0	140455	2775731163
157	08:37:28.482	00:00:00.157	9	-1024	-768	-1	-1	-1	-1	4	-1024	-768	-1	-1	-1	-1	4		0	0						No media	0	1024	768	0	0				0	Content		0	0	157123	2775747831
174	08:37:28.499	00:00:00.173	10	-1024	-768	-1	-1	-1	-1	4	-1024	-768	-1	-1	-1	-1	4		0	0						No media	0	1024	768	0	0				0	Content		0	0	173792	2775764500
190	08:37:28.515	00:00:00.190	11	-1024	-768	-1	-1	-1	-1	4	-1024	-768	-1	-1	-1	-1	4		0	0						No media	0	1024	768	0	0				0	Content		0	0	190183	2775780891
207	08:37:28.532	00:00:00.206	12	-1024	-768	-1	-1	-1	-1	4	-1024	-768	-1	-1	-1	-1	4		0	0						No media	0	1024	768	0	0				0	Content		0	0	206852	2775797560
224	08:37:28.549	00:00:00.223	13	-1024	-768	-1	-1	-1	-1	4	-1024	-768	-1	-1	-1	-1	4		0	0						No media	0	1024	768	0	0				0	Content		0	0	223521	2775814229
240	08:37:28.565	00:00:00.239	14	-1024	-768	-1	-1	-1	-1	4	-1024	-768	-1	-1	-1	-1	4		0	0						No media	0	1024	768	0	0				0	Content		0	0	239583	2775830291
256	08:37:28.581	00:00:00.256	15	-1024	-768	-1	-1	-1	-1	4	-1024	-768	-1	-1	-1	-1	4		0	0						No media	0	1024	768	0	0				0	Content		0	0	256330	2775847038
273	08:37:28.598	00:00:00.272	16	-1024	-768	-1	-1	-1	-1	4	-1024	-768	-1	-1	-1	-1	4		0	0						No media	0	1024	768	0	0				0	Content		0	0	272956	2775863664
290	08:37:28.615	00:00:00.289	17	-1024	-768	-1	-1	-1	-1	4	-1024	-768	-1	-1	-1	-1	4		0	0						No media	0	1024	768	0	0				0	Content		0	0	289624	2775880332
306	08:37:28.631	00:00:00.306	18	-1024	-768	-1	-1	-1	-1	4	-1024	-768	-1	-1	-1	-1	4		0	0						No media	0	1024	768	0	0				0	Content		0	0	306293	2775897001
323	08:37:28.648	00:00:00.322	19	-1024	-768	-1	-1	-1	-1	4	-1024	-768	-1	-1	-1	-1	4		0	0						No media	0	1024	768	0	0				0	Content		0	0	322931	2775913639
340	08:37:28.665	00:00:00.339	20	-1024	-768	-1	-1	-1	-1	4	-1024	-768	-1	-1	-1	-1	4		0	0						No media	0	1024	768	0	0				0	Content		0	0	339599	2775930307
356	08:37:28.681	00:00:00.356	21	-1024	-768	-1	-1	-1	-1	4	-1024	-768	-1	-1	-1	-1	4		0	0						No media	0	1024	768	0	0				0	Content		0	0	356268	2775946976
373	08:37:28.698	00:00:00.372	22	-1024	-768	-1	-1	-1	-1	4	-1024	-768	-1	-1	-1	-1	4		0	0						No media	0	1024	768	0	0				0	Content		0	0	372834	2775963542
390	08:37:28.715	00:00:00.390	23	-1024	-768	-1	-1	-1	-1	4	-1024	-768	-1	-1	-1	-1	4		0	0						No media	0	1024	768	0	0				0	Content		0	0	390098	2775980806
407	08:37:28.732	00:00:00.407	24	-1024	-768	-1	-1	-1	-1	4	-1024	-768	-1	-1	-1	-1	4		0	0						No media	0	1024	768	0	0				0	Content		0	0	407177	2775997885
424	08:37:28.749	00:00:00.423	25	-1024	-768	-1	-1	-1	-1	4	-1024	-768	-1	-1	-1	-1	4		0	0						No media	0	1024	768	0	0				0	Content		0	0	423846	2776014554
441	08:37:28.766	00:00:00.440	26	-1024	-768	-1	-1	-1	-1	4	-1024	-768	-1	-1	-1	-1	4		0	0						No media	0	1024	768	0	0				0	Content		0	0	440514	2776031222
457	08:37:28.782	00:00:00.456	27	-1024	-768	-1	-1	-1	-1	4	-1024	-768	-1	-1	-1	-1	4		0	0						No media	0	1024	768	0	0				0	Content		0	0	456829	2776047537
473	08:37:28.798	00:00:00.473	28	-1024	-768	-1	-1	-1	-1	4	-1024	-768	-1	-1	-1	-1	4		0	0						No media	0	1024	768	0	0				0	Content		0	0	473498	2776064206
490	08:37:28.815	00:00:00.490	29	-1024	-768	-1	-1	-1	-1	4	-1024	-768	-1	-1	-1	-1	4		0	0						No media	0	1024	768	0	0				0	Content		0	0	490166	2776080874
506	08:37:28.831	00:00:00.506	30	-1024	-768	-1	-1	-1	-1	4	-1024	-768	-1	-1	-1	-1	4		0	0						No media	0	1024	768	0	0				0	Content		0	0	506079	2776096787
523	08:37:28.848	00:00:00.522	31	-1024	-768	-1	-1	-1	-1	4	-1024	-768	-1	-1	-1	-1	4		0	0						No media	0	1024	768	0	0				0	Content		0	0	522827	2776113535
539	08:37:28.864	00:00:00.539	32	-1024	-768	-1	-1	-1	-1	4	-1024	-768	-1	-1	-1	-1	4		0	0						No media	0	1024	768	0	0				0	Content		0	0	539452	2776130160
556	08:37:28.881	00:00:00.556	33	-1024	-768	-1	-1	-1	-1	4	-1024	-768	-1	-1	-1	-1	4		0	0						No media	0	1024	768	0	0				0	Content		0	0	556134	2776146842
573	08:37:28.898	00:00:00.572	34	-1024	-768	-1	-1	-1	-1	4	-1024	-768	-1	-1	-1	-1	4		0	0						No media	0	1024	768	0	0				0	Content		0	0	572827	2776163535
589	08:37:28.914	00:00:00.589	35	-1024	-768	-1	-1	-1	-1	4	-1024	-768	-1	-1	-1	-1	4		0	0						No media	0	1024	768	0	0				0	Content		0	0	589451	2776180159
607	08:37:28.932	00:00:00.606	36	-1024	-768	-1	-1	-1	-1	4	-1024	-768	-1	-1	-1	-1	4		0	0						No media	0	1024	768	0	0				0	Content		0	0	606535	2776197243
623	08:37:28.948	00:00:00.623	37	-1024	-768	-1	-1	-1	-1	4	-1024	-768	-1	-1	-1	-1	4		0	0						No media	0	1024	768	0	0				0	Content		0	0	623204	2776213912
640	08:37:28.965	00:00:00.639	38	-1024	-768	-1	-1	-1	-1	4	-1024	-768	-1	-1	-1	-1	4		0	0						No media	0	1024	768	0	0				0	Content		0	0	639873	2776230581
657	08:37:28.982	00:00:00.657	39	-1024	-768	-1	-1	-1	-1	4	-1024	-768	-1	-1	-1	-1	4		0	0						No media	0	1024	768	0	0				0	Content		0	0	657199	2776247907
675	08:37:29.000	00:00:00.674	40	-1024	-768	-1	-1	-1	-1	4	-1024	-768	-1	-1	-1	-1	4		0	0						No media	0	1024	768	0	0				0	Content		0	0	674585	2776265293
690	08:37:29.015	00:00:00.690	41	-1024	-768	-1	-1	-1	-1	4	-1024	-768	-1	-1	-1	-1	4		0	0						No media	0	1024	768	0	0				0	Content		0	0	690266	2776280974
707	08:37:29.032	00:00:00.706	42	-1024	-768	-1	-1	-1	-1	4	-1024	-768	-1	-1	-1	-1	4		0	0						No media	0	1024	768	0	0				0	Content		0	0	706934	2776297642
723	08:37:29.048	00:00:00.722	43	-1024	-768	-1	-1	-1	-1	4	-1024	-768	-1	-1	-1	-1	4		0	0						No media	0	1024	768	0	0				0	Content		0	0	722695	2776313403
739	08:37:29.064	00:00:00.739	44	-1024	-768	-1	-1	-1	-1	4	-1024	-768	-1	-1	-1	-1	4		0	0						No media	0	1024	768	0	0				0	Content		0	0	739321	2776330029
756	08:37:29.081	00:00:00.756	45	-1024	-768	-1	-1	-1	-1	4	-1024	-768	-1	-1	-1	-1	4		0	0						No media	0	1024	768	0	0				0	Content		0	0	756125	2776346833
773	08:37:29.098	00:00:00.772	46	-1024	-768	-1	-1	-1	-1	4	-1024	-768	-1	-1	-1	-1	4		0	0						No media	0	1024	768	0	0				0	Content		0	0	772695	2776363403
790	08:37:29.115	00:00:00.789	47	-1024	-768	-1	-1	-1	-1	4	-1024	-768	-1	-1	-1	-1	4		0	0						No media	0	1024	768	0	0				0	Content		0	0	789529	2776380237
806	08:37:29.131	00:00:00.806	48	-1024	-768	-1	-1	-1	-1	4	-1024	-768	-1	-1	-1	-1	4		0	0						No media	0	1024	768	0	0				0	Content		0	0	806197	2776396905
823	08:37:29.148	00:00:00.822	49	-1024	-768	-1	-1	-1	-1	4	-1024	-768	-1	-1	-1	-1	4		0	0						No media	0	1024	768	0	0				0	Content		0	0	822866	2776413574
840	08:37:29.165	00:00:00.839	50	-1024	-768	-1	-1	-1	-1	4	-1024	-768	-1	-1	-1	-1	4		0	0						No media	0	1024	768	0	0				0	Content		0	0	839852	2776430560
857	08:37:29.182	00:00:00.856	51	-1024	-768	-1	-1	-1	-1	4	-1024	-768	-1	-1	-1	-1	4		0	0						No media	0	1024	768	0	0				0	Content		0	0	856520	2776447228
873	08:37:29.198	00:00:00.873	52	-1024	-768	-1	-1	-1	-1	4	-1024	-768	-1	-1	-1	-1	4		0	0						No media	0	1024	768	0	0				0	Content		0	0	873189	2776463897
890	08:37:29.215	00:00:00.890	53	-1024	-768	-1	-1	-1	-1	4	-1024	-768	-1	-1	-1	-1	4		0	0						No media	0	1024	768	0	0				0	Content		0	0	890442	2776481150
907	08:37:29.232	00:00:00.907	54	-1024	-768	-1	-1	-1	-1	4	-1024	-768	-1	-1	-1	-1	4		0	0						No media	0	1024	768	0	0				0	Content		0	0	907111	2776497819
923	08:37:29.248	00:00:00.923	55	-1024	-768	-1	-1	-1	-1	4	-1024	-768	-1	-1	-1	-1	4		0	0						No media	0	1024	768	0	0				0	Content		0	0	923349	2776514057
940	08:37:29.265	00:00:00.940	56	-1024	-768	-1	-1	-1	-1	4	-1024	-768	-1	-1	-1	-1	4		0	0						No media	0	1024	768	0	0				0	Content		0	0	940018	2776530726
957	08:37:29.282	00:00:00.956	57	-1024	-768	-1	-1	-1	-1	4	-1024	-768	-1	-1	-1	-1	4		0	0						No media	0	1024	768	0	0				0	Content		0	0	956687	2776547395
972	08:37:29.297	00:00:00.972	58	-1024	-768	-1	-1	-1	-1	4	-1024	-768	-1	-1	-1	-1	4		0	0						No media	0	1024	768	0	0				0	Content		0	0	972448	2776563156
989	08:37:29.314	00:00:00.989	59	-1024	-768	-1	-1	-1	-1	4	-1024	-768	-1	-1	-1	-1	4		0	0						No media	0	1024	768	0	0				0	Content		0	0	989196	2776579904
1006	08:37:29.331	00:00:01.005	60	-1024	-768	-1	-1	-1	-1	4	-1024	-768	-1	-1	-1	-1	4		0	0						No media	0	1024	768	0	0				0	Content		0	0	1005820	2776596528
1023	08:37:29.348	00:00:01.022	61	-1024	-768	-1	-1	-1	-1	4	-1024	-768	-1	-1	-1	-1	4		0	0						No media	0	1024	768	0	0				0	Content		0	0	1022505	2776613213
1039	08:37:29.364	00:00:01.039	62	-1024	-768	-1	-1	-1	-1	4	-1024	-768	-1	-1	-1	-1	4		0	0						No media	0	1024	768	0	0				0	Content		0	0	1039194	2776629902
1056	08:37:29.381	00:00:01.055	63	-1024	-768	-1	-1	-1	-1	4	-1024	-768	-1	-1	-1	-1	4		0	0						No media	0	1024	768	0	0				0	Content		0	0	1055819	2776646527
1073	08:37:29.398	00:00:01.072	64	-1024	-768	-1	-1	-1	-1	4	-1024	-768	-1	-1	-1	-1	4		0	0						No media	0	1024	768	0	0				0	Content		0	0	1072862	2776663570
1090	08:37:29.415	00:00:01.089	65	-1024	-768	-1	-1	-1	-1	4	-1024	-768	-1	-1	-1	-1	4		0	0						No media	0	1024	768	0	0				0	Content		0	0	1089531	2776680239
1106	08:37:29.431	00:00:01.106	66	-1024	-768	-1	-1	-1	-1	4	-1024	-768	-1	-1	-1	-1	4		0	0						No media	0	1024	768	0	0				0	Content		0	0	1106200	2776696908
1123	08:37:29.448	00:00:01.123	67	-1024	-768	-1	-1	-1	-1	4	-1024	-768	-1	-1	-1	-1	4		0	0						No media	0	1024	768	0	0				0	Content		0	0	1123366	2776714074
1140	08:37:29.465	00:00:01.140	68	-1024	-768	-1	-1	-1	-1	4	-1024	-768	-1	-1	-1	-1	4		0	0						No media	0	1024	768	0	0				0	Content		0	0	1140035	2776730743
1157	08:37:29.482	00:00:01.156	69	-1024	-768	-1	-1	-1	-1	4	-1024	-768	-1	-1	-1	-1	4		0	0						No media	0	1024	768	0	0				0	Content		0	0	1156704	2776747412
1174	08:37:29.499	00:00:01.174	70	-1024	-768	-1	-1	-1	-1	4	-1024	-768	-1	-1	-1	-1	4		0	0						No media	0	1024	768	0	0				0	Content		0	0	1174321	2776765029
1189	08:37:29.514	00:00:01.189	71	-1024	-768	-1	-1	-1	-1	4	-1024	-768	-1	-1	-1	-1	4		0	0						No media	0	1024	768	0	0				0	Content		0	0	1189066	2776779774
1206	08:37:29.531	00:00:01.205	72	-1024	-768	-1	-1	-1	-1	4	-1024	-768	-1	-1	-1	-1	4		0	0						No media	0	1024	768	0	0				0	Content		0	0	1205693	2776796401
1222	08:37:29.547	00:00:01.222	73	-1024	-768	-1	-1	-1	-1	4	-1024	-768	-1	-1	-1	-1	4		0	0						No media	0	1024	768	0	0				0	Content		0	0	1222406	2776813114
1239	08:37:29.564	00:00:01.239	74	-1024	-768	-1	-1	-1	-1	4	-1024	-768	-1	-1	-1	-1	4		0	0						No media	0	1024	768	0	0				0	Content		0	0	1239084	2776829792
1256	08:37:29.581	00:00:01.255	75	-1024	-768	-1	-1	-1	-1	4	-1024	-768	-1	-1	-1	-1	4		0	0						No media	0	1024	768	0	0				0	Content		0	0	1255651	2776846359
1272	08:37:29.597	00:00:01.272	76	-1024	-768	-1	-1	-1	-1	4	-1024	-768	-1	-1	-1	-1	4		0	0						No media	0	1024	768	0	0				0	Content		0	0	1272485	2776863193
1289	08:37:29.614	00:00:01.289	77	-1024	-768	-1	-1	-1	-1	4	-1024	-768	-1	-1	-1	-1	4		0	0						No media	0	1024	768	0	0				0	Content		0	0	1289153	2776879861
1306	08:37:29.631	00:00:01.305	78	-1024	-768	-1	-1	-1	-1	4	-1024	-768	-1	-1	-1	-1	4		0	0						No media	0	1024	768	0	0				0	Content		0	0	1305821	2776896529
1323	08:37:29.648	00:00:01.322	79	-1024	-768	-1	-1	-1	-1	4	-1024	-768	-1	-1	-1	-1	4		0	0						No media	0	1024	768	0	0				0	Content		0	0	1322807	2776913515
1339	08:37:29.664	00:00:01.339	80	-1024	-768	-1	-1	-1	-1	4	-1024	-768	-1	-1	-1	-1	4		0	0						No media	0	1024	768	0	0				0	Content		0	0	1339475	2776930183
1356	08:37:29.681	00:00:01.356	81	-1024	-768	-1	-1	-1	-1	4	-1024	-768	-1	-1	-1	-1	4		0	0						No media	0	1024	768	0	0				0	Content		0	0	1356143	2776946851
1373	08:37:29.698	00:00:01.373	82	-1024	-768	-1	-1	-1	-1	4	-1024	-768	-1	-1	-1	-1	4		0	0						No media	0	1024	768	0	0				0	Content		0	0	1373457	2776964165
1390	08:37:29.715	00:00:01.390	83	-1024	-768	-1	-1	-1	-1	4	-1024	-768	-1	-1	-1	-1	4		0	0						No media	0	1024	768	0	0				0	Content		0	0	1390125	2776980833
1406	08:37:29.731	00:00:01.406	84	-1024	-768	-1	-1	-1	-1	4	-1024	-768	-1	-1	-1	-1	4		0	0						No media	0	1024	768	0	0				0	Content		0	0	1406387	2776997095
1423	08:37:29.748	00:00:01.423	85	-1024	-768	-1	-1	-1	-1	4	-1024	-768	-1	-1	-1	-1	4		0	0						No media	0	1024	768	0	0				0	Content		0	0	1423055	2777013763
1440	08:37:29.765	00:00:01.439	86	-1024	-768	-1	-1	-1	-1	4	-1024	-768	-1	-1	-1	-1	4		0	0						No media	0	1024	768	0	0				0	Content		0	0	1439723	2777030431
1456	08:37:29.781	00:00:01.455	87	-1024	-768	-1	-1	-1	-1	4	-1024	-768	-1	-1	-1	-1	4		0	0						No media	0	1024	768	0	0				0	Content		0	0	1455523	2777046231
1472	08:37:29.797	00:00:01.472	88	-1024	-768	-1	-1	-1	-1	4	-1024	-768	-1	-1	-1	-1	4		0	0						No media	0	1024	768	0	0				0	Content		0	0	1472142	2777062850
1489	08:37:29.814	00:00:01.488	89	-1024	-768	-1	-1	-1	-1	4	-1024	-768	-1	-1	-1	-1	4		0	0						No media	0	1024	768	0	0				0	Content		0	0	1488889	2777079597
1506	08:37:29.831	00:00:01.505	90	-1024	-768	-1	-1	-1	-1	4	-1024	-768	-1	-1	-1	-1	4		0	0						No media	0	1024	768	0	0				0	Content		0	0	1505568	2777096276
1522	08:37:29.847	00:00:01.522	91	-1024	-768	-1	-1	-1	-1	4	-1024	-768	-1	-1	-1	-1	4		0	0						No media	0	1024	768	0	0				0	Content		0	0	1522134	2777112842
1539	08:37:29.864	00:00:01.538	92	-1024	-768	-1	-1	-1	-1	4	-1024	-768	-1	-1	-1	-1	4		0	0						No media	0	1024	768	0	0				0	Content		0	0	1538760	2777129468
1556	08:37:29.881	00:00:01.555	93	-1024	-768	-1	-1	-1	-1	4	-1024	-768	-1	-1	-1	-1	4		0	0						No media	0	1024	768	0	0				0	Content		0	0	1555844	2777146552
1573	08:37:29.898	00:00:01.572	94	-1024	-768	-1	-1	-1	-1	4	-1024	-768	-1	-1	-1	-1	4		0	0						No media	0	1024	768	0	0				0	Content		0	0	1572512	2777163220
1589	08:37:29.914	00:00:01.589	95	-1024	-768	-1	-1	-1	-1	4	-1024	-768	-1	-1	-1	-1	4		0	0						No media	0	1024	768	0	0				0	Content		0	0	1589180	2777179888
1594	08:37:29.919																				MovieStart	128	0	0	Untertest2.avi
1606	08:37:29.931	00:00:01.606	96	-1024	-768	-1	-1	-1	-1	4	-1024	-768	-1	-1	-1	-1	4		0	0						Untertest2.avi	0	880	547	72	111				0	Content		-72	-111	1606330	2777197038
1623	08:37:29.948	00:00:01.622	97	-1024	-768	-1	-1	-1	-1	4	-1024	-768	-1	-1	-1	-1	4		0	0						Untertest2.avi	0	880	547	72	111				0	Content		-72	-111	1622998	2777213706
1640	08:37:29.965	00:00:01.639	98	-1024	-768	-1	-1	-1	-1	4	-1024	-768	-1	-1	-1	-1	4		0	0						Untertest2.avi	0	880	547	72	111				0	Content		-72	-111	1639666	2777230374
1656	08:37:29.981	00:00:01.655	99	-1024	-768	-1	-1	-1	-1	4	-1024	-768	-1	-1	-1	-1	4		0	0						Untertest2.avi	0	880	547	72	111				0	Content		-72	-111	1655899	2777246607
1673	08:37:29.998	00:00:01.672	100	-1024	-768	-1	-1	-1	-1	4	-1024	-768	-1	-1	-1	-1	4		0	0						Untertest2.avi	0	880	547	72	111				0	Content		-72	-111	1672567	2777263275
1689	08:37:30.014	00:00:01.688	101	-1024	-768	-1	-1	-1	-1	4	-1024	-768	-1	-1	-1	-1	4		0	0						Untertest2.avi	0	880	547	72	111				0	Content		-72	-111	1688755	2777279463
1705	08:37:30.030	00:00:01.705	102	-1024	-768	-1	-1	-1	-1	4	-1024	-768	-1	-1	-1	-1	4		0	0						Untertest2.avi	0	880	547	72	111				0	Content		-72	-111	1705377	2777296085
1722	08:37:30.047	00:00:01.722	103	-1024	-768	-1	-1	-1	-1	4	-1024	-768	-1	-1	-1	-1	4		0	0						Untertest2.avi	0	880	547	72	111				0	Content		-72	-111	1722005	2777312713
1739	08:37:30.064	00:00:01.738	104	-1024	-768	-1	-1	-1	-1	4	-1024	-768	-1	-1	-1	-1	4		0	0						Untertest2.avi	0	880	547	72	111				0	Content		-72	-111	1738678	2777329386
1755	08:37:30.080	00:00:01.755	105	-1024	-768	-1	-1	-1	-1	4	-1024	-768	-1	-1	-1	-1	4		0	0						Untertest2.avi	0	880	547	72	111				0	Content		-72	-111	1755373	2777346081
1772	08:37:30.097	00:00:01.772	106	-1024	-768	-1	-1	-1	-1	4	-1024	-768	-1	-1	-1	-1	4		0	0						Untertest2.avi	0	880	547	72	111				0	Content		-72	-111	1772206	2777362914
1789	08:37:30.114	00:00:01.788	107	-1024	-768	-1	-1	-1	-1	4	-1024	-768	-1	-1	-1	-1	4		0	0						Untertest2.avi	0	880	547	72	111				0	Content		-72	-111	1788874	2777379582
1806	08:37:30.131	00:00:01.805	108	-1024	-768	-1	-1	-1	-1	4	-1024	-768	-1	-1	-1	-1	4		0	0						Untertest2.avi	0	880	547	72	111				0	Content		-72	-111	1805542	2777396250
1823	08:37:30.148	00:00:01.822	109	-1024	-768	-1	-1	-1	-1	4	-1024	-768	-1	-1	-1	-1	4		0	0						Untertest2.avi	0	880	547	72	111				0	Content		-72	-111	1822527	2777413235
1839	08:37:30.164	00:00:01.839	110	-1024	-768	-1	-1	-1	-1	4	-1024	-768	-1	-1	-1	-1	4		0	0						Untertest2.avi	0	880	547	72	111				0	Content		-72	-111	1839195	2777429903
1856	08:37:30.181	00:00:01.855	111	-1024	-768	-1	-1	-1	-1	4	-1024	-768	-1	-1	-1	-1	4		0	0						Untertest2.avi	0	880	547	72	111				0	Content		-72	-111	1855863	2777446571
1873	08:37:30.198	00:00:01.873	112	-1024	-768	-1	-1	-1	-1	4	-1024	-768	-1	-1	-1	-1	4		0	0						Untertest2.avi	0	880	547	72	111				0	Content		-72	-111	1873122	2777463830
1890	08:37:30.215	00:00:01.890	113	-1024	-768	-1	-1	-1	-1	4	-1024	-768	-1	-1	-1	-1	4		0	0						Untertest2.avi	0	880	547	72	111				0	Content		-72	-111	1890496	2777481204
1907	08:37:30.232	00:00:01.906	114	-1024	-768	-1	-1	-1	-1	4	-1024	-768	-1	-1	-1	-1	4		0	0						Untertest2.avi	0	880	547	72	111				0	Content		-72	-111	1906537	2777497245
1923	08:37:30.248	00:00:01.923	115	-1024	-768	-1	-1	-1	-1	4	-1024	-768	-1	-1	-1	-1	4		0	0						Untertest2.avi	0	880	547	72	111				0	Content		-72	-111	1923205	2777513913
1940	08:37:30.265	00:00:01.939	116	-1024	-768	-1	-1	-1	-1	4	-1024	-768	-1	-1	-1	-1	4		0	0						Untertest2.avi	0	880	547	72	111				0	Content		-72	-111	1939873	2777530581
1955	08:37:30.280	00:00:01.955	117	-1024	-768	-1	-1	-1	-1	4	-1024	-768	-1	-1	-1	-1	4		0	0						Untertest2.avi	0	880	547	72	111				0	Content		-72	-111	1955244	2777545952
1972	08:37:30.297	00:00:01.971	118	-1024	-768	-1	-1	-1	-1	4	-1024	-768	-1	-1	-1	-1	4		0	0						Untertest2.avi	0	880	547	72	111				0	Content		-72	-111	1971870	2777562578
1989	08:37:30.314	00:00:01.988	119	-1024	-768	-1	-1	-1	-1	4	-1024	-768	-1	-1	-1	-1	4		0	0						Untertest2.avi	0	880	547	72	111				0	Content		-72	-111	1988548	2777579256
2005	08:37:30.330	00:00:02.005	120	-1024	-768	-1	-1	-1	-1	4	-1024	-768	-1	-1	-1	-1	4		0	0						Untertest2.avi	0	880	547	72	111				0	Content		-72	-111	2005241	2777595949
2022	08:37:30.347	00:00:02.021	121	-1024	-768	-1	-1	-1	-1	4	-1024	-768	-1	-1	-1	-1	4		0	0						Untertest2.avi	0	880	547	72	111				0	Content		-72	-111	2021866	2777612574
2039	08:37:30.364	00:00:02.038	122	-1024	-768	-1	-1	-1	-1	4	-1024	-768	-1	-1	-1	-1	4		0	0						Untertest2.avi	0	880	547	72	111				0	Content		-72	-111	2038950	2777629658
2056	08:37:30.381	00:00:02.055	123	-1024	-768	-1	-1	-1	-1	4	-1024	-768	-1	-1	-1	-1	4		0	0						Untertest2.avi	0	880	547	72	111				0	Content		-72	-111	2055618	2777646326
2072	08:37:30.397	00:00:02.072	124	-1024	-768	-1	-1	-1	-1	4	-1024	-768	-1	-1	-1	-1	4		0	0						Untertest2.avi	0	880	547	72	111				0	Content		-72	-111	2072286	2777662994
2089	08:37:30.414	00:00:02.089	125	-1024	-768	-1	-1	-1	-1	4	-1024	-768	-1	-1	-1	-1	4		0	0						Untertest2.avi	0	880	547	72	111				0	Content		-72	-111	2089398	2777680106
2106	08:37:30.431	00:00:02.106	126	-1024	-768	-1	-1	-1	-1	4	-1024	-768	-1	-1	-1	-1	4		0	0						Untertest2.avi	0	880	547	72	111				0	Content		-72	-111	2106066	2777696774
2123	08:37:30.448	00:00:02.122	127	-1024	-768	-1	-1	-1	-1	4	-1024	-768	-1	-1	-1	-1	4		0	0						Untertest2.avi	0	880	547	72	111				0	Content		-72	-111	2122734	2777713442
2140	08:37:30.465	00:00:02.140	128	-1024	-768	-1	-1	-1	-1	4	-1024	-768	-1	-1	-1	-1	4		0	0						Untertest2.avi	0	880	547	72	111				0	Content		-72	-111	2140241	2777730949
2155	08:37:30.480	00:00:02.155	129	-1024	-768	-1	-1	-1	-1	4	-1024	-768	-1	-1	-1	-1	4		0	0						Untertest2.avi	0	880	547	72	111				0	Content		-72	-111	2155114	2777745822
2172	08:37:30.497	00:00:02.171	130	-1024	-768	-1	-1	-1	-1	4	-1024	-768	-1	-1	-1	-1	4		0	0						Untertest2.avi	0	880	547	72	111				0	Content		-72	-111	2171735	2777762443
2188	08:37:30.513	00:00:02.188	131	-1024	-768	-1	-1	-1	-1	4	-1024	-768	-1	-1	-1	-1	4		0	0						Untertest2.avi	0	880	547	72	111				0	Content		-72	-111	2188485	2777779193
2205	08:37:30.530	00:00:02.205	132	-1024	-768	-1	-1	-1	-1	4	-1024	-768	-1	-1	-1	-1	4		0	0						Untertest2.avi	0	880	547	72	111				0	Content		-72	-111	2205040	2777795748
2222	08:37:30.547	00:00:02.221	133	-1024	-768	-1	-1	-1	-1	4	-1024	-768	-1	-1	-1	-1	4		0	0						Untertest2.avi	0	880	547	72	111				0	Content		-72	-111	2221733	2777812441
2239	08:37:30.564	00:00:02.238	134	-1024	-768	-1	-1	-1	-1	4	-1024	-768	-1	-1	-1	-1	4		0	0						Untertest2.avi	0	880	547	72	111				0	Content		-72	-111	2238568	2777829276
2255	08:37:30.580	00:00:02.255	135	-1024	-768	-1	-1	-1	-1	4	-1024	-768	-1	-1	-1	-1	4		0	0						Untertest2.avi	0	880	547	72	111				0	Content		-72	-111	2255236	2777845944
2272	08:37:30.597	00:00:02.271	136	-1024	-768	-1	-1	-1	-1	4	-1024	-768	-1	-1	-1	-1	4		0	0						Untertest2.avi	0	880	547	72	111				0	Content		-72	-111	2271904	2777862612
2289	08:37:30.614	00:00:02.288	137	-1024	-768	-1	-1	-1	-1	4	-1024	-768	-1	-1	-1	-1	4		0	0						Untertest2.avi	0	880	547	72	111				0	Content		-72	-111	2288889	2777879597
2306	08:37:30.631	00:00:02.305	138	-1024	-768	-1	-1	-1	-1	4	-1024	-768	-1	-1	-1	-1	4		0	0						Untertest2.avi	0	880	547	72	111				0	Content		-72	-111	2305557	2777896265
2322	08:37:30.647	00:00:02.322	139	-1024	-768	-1	-1	-1	-1	4	-1024	-768	-1	-1	-1	-1	4		0	0						Untertest2.avi	0	880	547	72	111				0	Content		-72	-111	2322225	2777912933
2340	08:37:30.665	00:00:02.339	140	-1024	-768	-1	-1	-1	-1	4	-1024	-768	-1	-1	-1	-1	4		0	0						Untertest2.avi	0	880	547	72	111				0	Content		-72	-111	2339539	2777930247
2356	08:37:30.681	00:00:02.356	141	-1024	-768	-1	-1	-1	-1	4	-1024	-768	-1	-1	-1	-1	4		0	0						Untertest2.avi	0	880	547	72	111				0	Content		-72	-111	2356207	2777946915
2372	08:37:30.697	00:00:02.372	142	-1024	-768	-1	-1	-1	-1	4	-1024	-768	-1	-1	-1	-1	4		0	0						Untertest2.avi	0	880	547	72	111				0	Content		-72	-111	2372465	2777963173
2389	08:37:30.714	00:00:02.389	143	-1024	-768	-1	-1	-1	-1	4	-1024	-768	-1	-1	-1	-1	4		0	0						Untertest2.avi	0	880	547	72	111				0	Content		-72	-111	2389133	2777979841
2406	08:37:30.731	00:00:02.405	144	-1024	-768	-1	-1	-1	-1	4	-1024	-768	-1	-1	-1	-1	4		0	0						Untertest2.avi	0	880	547	72	111				0	Content		-72	-111	2405801	2777996509
2422	08:37:30.747	00:00:02.421	145	-1024	-768	-1	-1	-1	-1	4	-1024	-768	-1	-1	-1	-1	4		0	0						Untertest2.avi	0	880	547	72	111				0	Content		-72	-111	2421600	2778012308
2438	08:37:30.763	00:00:02.438	146	-1024	-768	-1	-1	-1	-1	4	-1024	-768	-1	-1	-1	-1	4		0	0						Untertest2.avi	0	880	547	72	111				0	Content		-72	-111	2438221	2778028929
2455	08:37:30.780	00:00:02.454	147	-1024	-768	-1	-1	-1	-1	4	-1024	-768	-1	-1	-1	-1	4		0	0						Untertest2.avi	0	880	547	72	111				0	Content		-72	-111	2454906	2778045614
2472	08:37:30.797	00:00:02.471	148	-1024	-768	-1	-1	-1	-1	4	-1024	-768	-1	-1	-1	-1	4		0	0						Untertest2.avi	0	880	547	72	111				0	Content		-72	-111	2471574	2778062282
2488	08:37:30.813	00:00:02.488	149	-1024	-768	-1	-1	-1	-1	4	-1024	-768	-1	-1	-1	-1	4		0	0						Untertest2.avi	0	880	547	72	111				0	Content		-72	-111	2488242	2778078950
2505	08:37:30.830	00:00:02.504	150	-1024	-768	-1	-1	-1	-1	4	-1024	-768	-1	-1	-1	-1	4		0	0						Untertest2.avi	0	880	547	72	111				0	Content		-72	-111	2504902	2778095610
2522	08:37:30.847	00:00:02.521	151	-1024	-768	-1	-1	-1	-1	4	-1024	-768	-1	-1	-1	-1	4		0	0						Untertest2.avi	0	880	547	72	111				0	Content		-72	-111	2521570	2778112278
2538	08:37:30.863	00:00:02.538	152	-1024	-768	-1	-1	-1	-1	4	-1024	-768	-1	-1	-1	-1	4		0	0						Untertest2.avi	0	880	547	72	111				0	Content		-72	-111	2538238	2778128946
2555	08:37:30.880	00:00:02.554	153	-1024	-768	-1	-1	-1	-1	4	-1024	-768	-1	-1	-1	-1	4		0	0						Untertest2.avi	0	880	547	72	111				0	Content		-72	-111	2554843	2778145551
2571	08:37:30.896	00:00:02.571	154	-1024	-768	-1	-1	-1	-1	4	-1024	-768	-1	-1	-1	-1	4		0	0						Untertest2.avi	0	880	547	72	111				0	Content		-72	-111	2571467	2778162175
2589	08:37:30.914	00:00:02.588	155	-1024	-768	-1	-1	-1	-1	4	-1024	-768	-1	-1	-1	-1	4		0	0						Untertest2.avi	0	880	547	72	111				0	Content		-72	-111	2588549	2778179257
2605	08:37:30.930	00:00:02.605	156	-1024	-768	-1	-1	-1	-1	4	-1024	-768	-1	-1	-1	-1	4		0	0						Untertest2.avi	0	880	547	72	111				0	Content		-72	-111	2605217	2778195925
2622	08:37:30.947	00:00:02.621	157	-1024	-768	-1	-1	-1	-1	4	-1024	-768	-1	-1	-1	-1	4		0	0						Untertest2.avi	0	880	547	72	111				0	Content		-72	-111	2621885	2778212593
2639	08:37:30.964	00:00:02.639	158	-1024	-768	-1	-1	-1	-1	4	-1024	-768	-1	-1	-1	-1	4		0	0						Untertest2.avi	0	880	547	72	111				0	Content		-72	-111	2639035	2778229743
2656	08:37:30.981	00:00:02.655	159	-1024	-768	-1	-1	-1	-1	4	-1024	-768	-1	-1	-1	-1	4		0	0						Untertest2.avi	0	880	547	72	111				0	Content		-72	-111	2655704	2778246412
2672	08:37:30.997	00:00:02.672	160	-1024	-768	-1	-1	-1	-1	4	-1024	-768	-1	-1	-1	-1	4		0	0						Untertest2.avi	0	880	547	72	111				0	Content		-72	-111	2672372	2778263080
2689	08:37:31.014	00:00:02.688	161	-1024	-768	-1	-1	-1	-1	4	-1024	-768	-1	-1	-1	-1	4		0	0						Untertest2.avi	0	880	547	72	111				0	Content		-72	-111	2688603	2778279311
2705	08:37:31.030	00:00:02.705	162	-1024	-768	-1	-1	-1	-1	4	-1024	-768	-1	-1	-1	-1	4		0	0						Untertest2.avi	0	880	547	72	111				0	Content		-72	-111	2705271	2778295979
2722	08:37:31.047	00:00:02.721	163	-1024	-768	-1	-1	-1	-1	4	-1024	-768	-1	-1	-1	-1	4		0	0						Untertest2.avi	0	880	547	72	111				0	Content		-72	-111	2721751	2778312459
2738	08:37:31.063	00:00:02.738	164	-1024	-768	-1	-1	-1	-1	4	-1024	-768	-1	-1	-1	-1	4		0	0						Untertest2.avi	0	880	547	72	111				0	Content		-72	-111	2738419	2778329127
2755	08:37:31.080	00:00:02.755	165	-1024	-768	-1	-1	-1	-1	4	-1024	-768	-1	-1	-1	-1	4		0	0						Untertest2.avi	0	880	547	72	111				0	Content		-72	-111	2755087	2778345795
2771	08:37:31.096	00:00:02.771	166	-1024	-768	-1	-1	-1	-1	4	-1024	-768	-1	-1	-1	-1	4		0	0						Untertest2.avi	0	880	547	72	111				0	Content		-72	-111	2771330	2778362038
2788	08:37:31.113	00:00:02.787	167	-1024	-768	-1	-1	-1	-1	4	-1024	-768	-1	-1	-1	-1	4		0	0						Untertest2.avi	0	880	547	72	111				0	Content		-72	-111	2787953	2778378661
2805	08:37:31.130	00:00:02.804	168	-1024	-768	-1	-1	-1	-1	4	-1024	-768	-1	-1	-1	-1	4		0	0						Untertest2.avi	0	880	547	72	111				0	Content		-72	-111	2804620	2778395328
2821	08:37:31.146	00:00:02.821	169	-1024	-768	-1	-1	-1	-1	4	-1024	-768	-1	-1	-1	-1	4		0	0						Untertest2.avi	0	880	547	72	111				0	Content		-72	-111	2821288	2778411996
2838	08:37:31.163	00:00:02.837	170	-1024	-768	-1	-1	-1	-1	4	-1024	-768	-1	-1	-1	-1	4		0	0						Untertest2.avi	0	880	547	72	111				0	Content		-72	-111	2837956	2778428664
2855	08:37:31.180	00:00:02.854	171	-1024	-768	-1	-1	-1	-1	4	-1024	-768	-1	-1	-1	-1	4		0	0						Untertest2.avi	0	880	547	72	111				0	Content		-72	-111	2854659	2778445367
2871	08:37:31.196	00:00:02.871	172	-1024	-768	-1	-1	-1	-1	4	-1024	-768	-1	-1	-1	-1	4		0	0						Untertest2.avi	0	880	547	72	111				0	Content		-72	-111	2871327	2778462035
2888	08:37:31.213	00:00:02.887	173	-1024	-768	-1	-1	-1	-1	4	-1024	-768	-1	-1	-1	-1	4		0	0						Untertest2.avi	0	880	547	72	111				0	Content		-72	-111	2887954	2778478662
2905	08:37:31.230	00:00:02.905	174	-1024	-768	-1	-1	-1	-1	4	-1024	-768	-1	-1	-1	-1	4		0	0						Untertest2.avi	0	880	547	72	111				0	Content		-72	-111	2905206	2778495914
2922	08:37:31.247	00:00:02.922	175	-1024	-768	-1	-1	-1	-1	4	-1024	-768	-1	-1	-1	-1	4		0	0						Untertest2.avi	0	880	547	72	111				0	Content		-72	-111	2922289	2778512997
2939	08:37:31.264	00:00:02.938	176	-1024	-768	-1	-1	-1	-1	4	-1024	-768	-1	-1	-1	-1	4		0	0						Untertest2.avi	0	880	547	72	111				0	Content		-72	-111	2938957	2778529665
2956	08:37:31.281	00:00:02.955	177	-1024	-768	-1	-1	-1	-1	4	-1024	-768	-1	-1	-1	-1	4		0	0						Untertest2.avi	0	880	547	72	111				0	Content		-72	-111	2955625	2778546333
2972	08:37:31.297	00:00:02.971	178	-1024	-768	-1	-1	-1	-1	4	-1024	-768	-1	-1	-1	-1	4		0	0						Untertest2.avi	0	880	547	72	111				0	Content		-72	-111	2971944	2778562652
2989	08:37:31.314	00:00:02.988	179	-1024	-768	-1	-1	-1	-1	4	-1024	-768	-1	-1	-1	-1	4		0	0						Untertest2.avi	0	880	547	72	111				0	Content		-72	-111	2988612	2778579320
3005	08:37:31.330	00:00:03.005	180	-1024	-768	-1	-1	-1	-1	4	-1024	-768	-1	-1	-1	-1	4		0	0						Untertest2.avi	0	880	547	72	111				0	Content		-72	-111	3005280	2778595988
3021	08:37:31.346	00:00:03.021	181	-1024	-768	-1	-1	-1	-1	4	-1024	-768	-1	-1	-1	-1	4		0	0						Untertest2.avi	0	880	547	72	111				0	Content		-72	-111	3021199	2778611907
3038	08:37:31.363	00:00:03.037	182	-1024	-768	-1	-1	-1	-1	4	-1024	-768	-1	-1	-1	-1	4		0	0						Untertest2.avi	0	880	547	72	111				0	Content		-72	-111	3037823	2778628531
3055	08:37:31.380	00:00:03.054	183	-1024	-768	-1	-1	-1	-1	4	-1024	-768	-1	-1	-1	-1	4		0	0						Untertest2.avi	0	880	547	72	111				0	Content		-72	-111	3054509	2778645217
3071	08:37:31.396	00:00:03.071	184	-1024	-768	-1	-1	-1	-1	4	-1024	-768	-1	-1	-1	-1	4		0	0						Untertest2.avi	0	880	547	72	111				0	Content		-72	-111	3071177	2778661885
3088	08:37:31.413	00:00:03.087	185	-1024	-768	-1	-1	-1	-1	4	-1024	-768	-1	-1	-1	-1	4		0	0						Untertest2.avi	0	880	547	72	111				0	Content		-72	-111	3087845	2778678553
3105	08:37:31.430	00:00:03.104	186	-1024	-768	-1	-1	-1	-1	4	-1024	-768	-1	-1	-1	-1	4		0	0						Untertest2.avi	0	880	547	72	111				0	Content		-72	-111	3104505	2778695213
3121	08:37:31.446	00:00:03.121	187	-1024	-768	-1	-1	-1	-1	4	-1024	-768	-1	-1	-1	-1	4		0	0						Untertest2.avi	0	880	547	72	111				0	Content		-72	-111	3121173	2778711881
3138	08:37:31.463	00:00:03.137	188	-1024	-768	-1	-1	-1	-1	4	-1024	-768	-1	-1	-1	-1	4		0	0						Untertest2.avi	0	880	547	72	111				0	Content		-72	-111	3137841	2778728549
3154	08:37:31.479	00:00:03.154	189	-1024	-768	-1	-1	-1	-1	4	-1024	-768	-1	-1	-1	-1	4		0	0						Untertest2.avi	0	880	547	72	111				0	Content		-72	-111	3154448	2778745156
3171	08:37:31.496	00:00:03.171	190	-1024	-768	-1	-1	-1	-1	4	-1024	-768	-1	-1	-1	-1	4		0	0						Untertest2.avi	0	880	547	72	111				0	Content		-72	-111	3171071	2778761779
3188	08:37:31.513	00:00:03.188	191	-1024	-768	-1	-1	-1	-1	4	-1024	-768	-1	-1	-1	-1	4		0	0						Untertest2.avi	0	880	547	72	111				0	Content		-72	-111	3188398	2778779106
3205	08:37:31.530	00:00:03.205	192	-1024	-768	-1	-1	-1	-1	4	-1024	-768	-1	-1	-1	-1	4		0	0						Untertest2.avi	0	880	547	72	111				0	Content		-72	-111	3205066	2778795774
3222	08:37:31.547	00:00:03.222	193	-1024	-768	-1	-1	-1	-1	4	-1024	-768	-1	-1	-1	-1	4		0	0						Untertest2.avi	0	880	547	72	111				0	Content		-72	-111	3222158	2778812866
3239	08:37:31.564	00:00:03.238	194	-1024	-768	-1	-1	-1	-1	4	-1024	-768	-1	-1	-1	-1	4		0	0						Untertest2.avi	0	880	547	72	111				0	Content		-72	-111	3238827	2778829535
3255	08:37:31.580	00:00:03.255	195	-1024	-768	-1	-1	-1	-1	4	-1024	-768	-1	-1	-1	-1	4		0	0						Untertest2.avi	0	880	547	72	111				0	Content		-72	-111	3255495	2778846203
3272	08:37:31.597	00:00:03.271	196	-1024	-768	-1	-1	-1	-1	4	-1024	-768	-1	-1	-1	-1	4		0	0						Untertest2.avi	0	880	547	72	111				0	Content		-72	-111	3271600	2778862308
3288	08:37:31.613	00:00:03.288	197	-1024	-768	-1	-1	-1	-1	4	-1024	-768	-1	-1	-1	-1	4		0	0						Untertest2.avi	0	880	547	72	111				0	Content		-72	-111	3288268	2778878976
3305	08:37:31.630	00:00:03.304	198	-1024	-768	-1	-1	-1	-1	4	-1024	-768	-1	-1	-1	-1	4		0	0						Untertest2.avi	0	880	547	72	111				0	Content		-72	-111	3304746	2778895454
3321	08:37:31.646	00:00:03.321	199	-1024	-768	-1	-1	-1	-1	4	-1024	-768	-1	-1	-1	-1	4		0	0						Untertest2.avi	0	880	547	72	111				0	Content		-72	-111	3321414	2778912122
3338	08:37:31.663	00:00:03.338	200	-1024	-768	-1	-1	-1	-1	4	-1024	-768	-1	-1	-1	-1	4		0	0						Untertest2.avi	0	880	547	72	111				0	Content		-72	-111	3338082	2778928790
3354	08:37:31.679	00:00:03.354	201	-1024	-768	-1	-1	-1	-1	4	-1024	-768	-1	-1	-1	-1	4		0	0						Untertest2.avi	0	880	547	72	111				0	Content		-72	-111	3354339	2778945047
3371	08:37:31.696	00:00:03.370	202	-1024	-768	-1	-1	-1	-1	4	-1024	-768	-1	-1	-1	-1	4		0	0						Untertest2.avi	0	880	547	72	111				0	Content		-72	-111	3370948	2778961656
3388	08:37:31.713	00:00:03.387	203	-1024	-768	-1	-1	-1	-1	4	-1024	-768	-1	-1	-1	-1	4		0	0						Untertest2.avi	0	880	547	72	111				0	Content		-72	-111	3387751	2778978459
3404	08:37:31.729	00:00:03.404	204	-1024	-768	-1	-1	-1	-1	4	-1024	-768	-1	-1	-1	-1	4		0	0						Untertest2.avi	0	880	547	72	111				0	Content		-72	-111	3404331	2778995039
3421	08:37:31.746	00:00:03.421	205	-1024	-768	-1	-1	-1	-1	4	-1024	-768	-1	-1	-1	-1	4		0	0						Untertest2.avi	0	880	547	72	111				0	Content		-72	-111	3421160	2779011868
3438	08:37:31.763	00:00:03.437	206	-1024	-768	-1	-1	-1	-1	4	-1024	-768	-1	-1	-1	-1	4		0	0						Untertest2.avi	0	880	547	72	111				0	Content		-72	-111	3437828	2779028536
3454	08:37:31.779	00:00:03.454	207	-1024	-768	-1	-1	-1	-1	4	-1024	-768	-1	-1	-1	-1	4		0	0						Untertest2.avi	0	880	547	72	111				0	Content		-72	-111	3454497	2779045205
3471	08:37:31.796	00:00:03.471	208	-1024	-768	-1	-1	-1	-1	4	-1024	-768	-1	-1	-1	-1	4		0	0						Untertest2.avi	0	880	547	72	111				0	Content		-72	-111	3471482	2779062190
3488	08:37:31.813	00:00:03.488	209	-1024	-768	-1	-1	-1	-1	4	-1024	-768	-1	-1	-1	-1	4		0	0						Untertest2.avi	0	880	547	72	111				0	Content		-72	-111	3488150	2779078858
3505	08:37:31.830	00:00:03.504	210	-1024	-768	-1	-1	-1	-1	4	-1024	-768	-1	-1	-1	-1	4		0	0						Untertest2.avi	0	880	547	72	111				0	Content		-72	-111	3504818	2779095526
3522	08:37:31.847	00:00:03.522	211	-1024	-768	-1	-1	-1	-1	4	-1024	-768	-1	-1	-1	-1	4		0	0						Untertest2.avi	0	880	547	72	111				0	Content		-72	-111	3522129	2779112837
3539	08:37:31.864	00:00:03.538	212	-1024	-768	-1	-1	-1	-1	4	-1024	-768	-1	-1	-1	-1	4		0	0						Untertest2.avi	0	880	547	72	111				0	Content		-72	-111	3538797	2779129505
3556	08:37:31.881	00:00:03.556	213	-1024	-768	-1	-1	-1	-1	4	-1024	-768	-1	-1	-1	-1	4		0	0						Untertest2.avi	0	880	547	72	111				0	Content		-72	-111	3556066	2779146774
3571	08:37:31.896	00:00:03.570	214	-1024	-768	-1	-1	-1	-1	4	-1024	-768	-1	-1	-1	-1	4		0	0						Untertest2.avi	0	880	547	72	111				0	Content		-72	-111	3570938	2779161646
3588	08:37:31.913	00:00:03.587	215	-1024	-768	-1	-1	-1	-1	4	-1024	-768	-1	-1	-1	-1	4		0	0						Untertest2.avi	0	880	547	72	111				0	Content		-72	-111	3587560	2779178268
3604	08:37:31.929	00:00:03.604	216	-1024	-768	-1	-1	-1	-1	4	-1024	-768	-1	-1	-1	-1	4		0	0						Untertest2.avi	0	880	547	72	111				0	Content		-72	-111	3604185	2779194893
3621	08:37:31.946	00:00:03.620	217	-1024	-768	-1	-1	-1	-1	4	-1024	-768	-1	-1	-1	-1	4		0	0						Untertest2.avi	0	880	547	72	111				0	Content		-72	-111	3620868	2779211576
3638	08:37:31.963	00:00:03.637	218	-1024	-768	-1	-1	-1	-1	4	-1024	-768	-1	-1	-1	-1	4		0	0						Untertest2.avi	0	880	547	72	111				0	Content		-72	-111	3637559	2779228267
3654	08:37:31.979	00:00:03.654	219	-1024	-768	-1	-1	-1	-1	4	-1024	-768	-1	-1	-1	-1	4		0	0						Untertest2.avi	0	880	547	72	111				0	Content		-72	-111	3654183	2779244891
3671	08:37:31.996	00:00:03.671	220	-1024	-768	-1	-1	-1	-1	4	-1024	-768	-1	-1	-1	-1	4		0	0						Untertest2.avi	0	880	547	72	111				0	Content		-72	-111	3671267	2779261975
3688	08:37:32.013	00:00:03.687	221	-1024	-768	-1	-1	-1	-1	4	-1024	-768	-1	-1	-1	-1	4		0	0						Untertest2.avi	0	880	547	72	111				0	Content		-72	-111	3687935	2779278643
3705	08:37:32.030	00:00:03.704	222	-1024	-768	-1	-1	-1	-1	4	-1024	-768	-1	-1	-1	-1	4		0	0						Untertest2.avi	0	880	547	72	111				0	Content		-72	-111	3704603	2779295311
3722	08:37:32.047	00:00:03.721	223	-1024	-768	-1	-1	-1	-1	4	-1024	-768	-1	-1	-1	-1	4		0	0						Untertest2.avi	0	880	547	72	111				0	Content		-72	-111	3721755	2779312463
3738	08:37:32.063	00:00:03.738	224	-1024	-768	-1	-1	-1	-1	4	-1024	-768	-1	-1	-1	-1	4		0	0						Untertest2.avi	0	880	547	72	111				0	Content		-72	-111	3738423	2779329131
3755	08:37:32.080	00:00:03.755	225	-1024	-768	-1	-1	-1	-1	4	-1024	-768	-1	-1	-1	-1	4		0	0						Untertest2.avi	0	880	547	72	111				0	Content		-72	-111	3755091	2779345799
3771	08:37:32.096	00:00:03.771	226	-1024	-768	-1	-1	-1	-1	4	-1024	-768	-1	-1	-1	-1	4		0	0						Untertest2.avi	0	880	547	72	111				0	Content		-72	-111	3771261	2779361969
3788	08:37:32.113	00:00:03.787	227	-1024	-768	-1	-1	-1	-1	4	-1024	-768	-1	-1	-1	-1	4		0	0						Untertest2.avi	0	880	547	72	111				0	Content		-72	-111	3787929	2779378637
3804	08:37:32.129	00:00:03.804	228	-1024	-768	-1	-1	-1	-1	4	-1024	-768	-1	-1	-1	-1	4		0	0						Untertest2.avi	0	880	547	72	111				0	Content		-72	-111	3804431	2779395139
3821	08:37:32.146	00:00:03.821	229	-1024	-768	-1	-1	-1	-1	4	-1024	-768	-1	-1	-1	-1	4		0	0						Untertest2.avi	0	880	547	72	111				0	Content		-72	-111	3821100	2779411808
3838	08:37:32.163	00:00:03.837	230	-1024	-768	-1	-1	-1	-1	4	-1024	-768	-1	-1	-1	-1	4		0	0						Untertest2.avi	0	880	547	72	111				0	Content		-72	-111	3837768	2779428476
3854	08:37:32.179	00:00:03.854	231	-1024	-768	-1	-1	-1	-1	4	-1024	-768	-1	-1	-1	-1	4		0	0						Untertest2.avi	0	880	547	72	111				0	Content		-72	-111	3854057	2779444765
3871	08:37:32.196	00:00:03.870	232	-1024	-768	-1	-1	-1	-1	4	-1024	-768	-1	-1	-1	-1	4		0	0						Untertest2.avi	0	880	547	72	111				0	Content		-72	-111	3870678	2779461386
3887	08:37:32.212	00:00:03.887	233	-1024	-768	-1	-1	-1	-1	4	-1024	-768	-1	-1	-1	-1	4		0	0						Untertest2.avi	0	880	547	72	111				0	Content		-72	-111	3887345	2779478053
3904	08:37:32.229	00:00:03.904	234	-1024	-768	-1	-1	-1	-1	4	-1024	-768	-1	-1	-1	-1	4		0	0						Untertest2.avi	0	880	547	72	111				0	Content		-72	-111	3904013	2779494721
3921	08:37:32.246	00:00:03.920	235	-1024	-768	-1	-1	-1	-1	4	-1024	-768	-1	-1	-1	-1	4		0	0						Untertest2.avi	0	880	547	72	111				0	Content		-72	-111	3920681	2779511389
3937	08:37:32.262	00:00:03.937	236	-1024	-768	-1	-1	-1	-1	4	-1024	-768	-1	-1	-1	-1	4		0	0						Untertest2.avi	0	880	547	72	111				0	Content		-72	-111	3937310	2779528018
3954	08:37:32.279	00:00:03.953	237	-1024	-768	-1	-1	-1	-1	4	-1024	-768	-1	-1	-1	-1	4		0	0						Untertest2.avi	0	880	547	72	111				0	Content		-72	-111	3953978	2779544686
3971	08:37:32.296	00:00:03.970	238	-1024	-768	-1	-1	-1	-1	4	-1024	-768	-1	-1	-1	-1	4		0	0						Untertest2.avi	0	880	547	72	111				0	Content		-72	-111	3970675	2779561383
3988	08:37:32.313	00:00:03.987	239	-1024	-768	-1	-1	-1	-1	4	-1024	-768	-1	-1	-1	-1	4		0	0						Untertest2.avi	0	880	547	72	111				0	Content		-72	-111	3987812	2779578520
4005	08:37:32.330	00:00:04.004	240	-1024	-768	-1	-1	-1	-1	4	-1024	-768	-1	-1	-1	-1	4		0	0						Untertest2.avi	0	880	547	72	111				0	Content		-72	-111	4004933	2779595641
4022	08:37:32.347	00:00:04.021	241	-1024	-768	-1	-1	-1	-1	4	-1024	-768	-1	-1	-1	-1	4		0	0						Untertest2.avi	0	880	547	72	111				0	Content		-72	-111	4021601	2779612309
4038	08:37:32.363	00:00:04.038	242	-1024	-768	-1	-1	-1	-1	4	-1024	-768	-1	-1	-1	-1	4		0	0						Untertest2.avi	0	880	547	72	111				0	Content		-72	-111	4038269	2779628977
4055	08:37:32.380	00:00:04.054	243	-1024	-768	-1	-1	-1	-1	4	-1024	-768	-1	-1	-1	-1	4		0	0						Untertest2.avi	0	880	547	72	111				0	Content		-72	-111	4054577	2779645285
4071	08:37:32.396	00:00:04.071	244	-1024	-768	-1	-1	-1	-1	4	-1024	-768	-1	-1	-1	-1	4		0	0						Untertest2.avi	0	880	547	72	111				0	Content		-72	-111	4071245	2779661953
4088	08:37:32.413	00:00:04.087	245	-1024	-768	-1	-1	-1	-1	4	-1024	-768	-1	-1	-1	-1	4		0	0						Untertest2.avi	0	880	547	72	111				0	Content		-72	-111	4087913	2779678621
4104	08:37:32.429	00:00:04.103	246	-1024	-768	-1	-1	-1	-1	4	-1024	-768	-1	-1	-1	-1	4		0	0						Untertest2.avi	0	880	547	72	111				0	Content		-72	-111	4103923	2779694631
4121	08:37:32.446	00:00:04.120	247	-1024	-768	-1	-1	-1	-1	4	-1024	-768	-1	-1	-1	-1	4		0	0						Untertest2.avi	0	880	547	72	111				0	Content		-72	-111	4120545	2779711253
4137	08:37:32.462	00:00:04.137	248	-1024	-768	-1	-1	-1	-1	4	-1024	-768	-1	-1	-1	-1	4		0	0						Untertest2.avi	0	880	547	72	111				0	Content		-72	-111	4137231	2779727939
4154	08:37:32.479	00:00:04.153	249	-1024	-768	-1	-1	-1	-1	4	-1024	-768	-1	-1	-1	-1	4		0	0						Untertest2.avi	0	880	547	72	111				0	Content		-72	-111	4153899	2779744607
4171	08:37:32.496	00:00:04.170	250	-1024	-768	-1	-1	-1	-1	4	-1024	-768	-1	-1	-1	-1	4		0	0						Untertest2.avi	0	880	547	72	111				0	Content		-72	-111	4170567	2779761275
4187	08:37:32.512	00:00:04.187	251	-1024	-768	-1	-1	-1	-1	4	-1024	-768	-1	-1	-1	-1	4		0	0						Untertest2.avi	0	880	547	72	111				0	Content		-72	-111	4187184	2779777892
4204	08:37:32.529	00:00:04.203	252	-1024	-768	-1	-1	-1	-1	4	-1024	-768	-1	-1	-1	-1	4		0	0						Untertest2.avi	0	880	547	72	111				0	Content		-72	-111	4203852	2779794560
4221	08:37:32.546	00:00:04.220	253	-1024	-768	-1	-1	-1	-1	4	-1024	-768	-1	-1	-1	-1	4		0	0						Untertest2.avi	0	880	547	72	111				0	Content		-72	-111	4220521	2779811229
4237	08:37:32.562	00:00:04.237	254	-1024	-768	-1	-1	-1	-1	4	-1024	-768	-1	-1	-1	-1	4		0	0						Untertest2.avi	0	880	547	72	111				0	Content		-72	-111	4237167	2779827875
4254	08:37:32.579	00:00:04.253	255	-1024	-768	-1	-1	-1	-1	4	-1024	-768	-1	-1	-1	-1	4		0	0						Untertest2.avi	0	880	547	72	111				0	Content		-72	-111	4253795	2779844503
4271	08:37:32.596	00:00:04.270	256	-1024	-768	-1	-1	-1	-1	4	-1024	-768	-1	-1	-1	-1	4		0	0						Untertest2.avi	0	880	547	72	111				0	Content		-72	-111	4270835	2779861543
4288	08:37:32.613	00:00:04.287	257	-1024	-768	-1	-1	-1	-1	4	-1024	-768	-1	-1	-1	-1	4		0	0						Untertest2.avi	0	880	547	72	111				0	Content		-72	-111	4287503	2779878211
4304	08:37:32.629	00:00:04.304	258	-1024	-768	-1	-1	-1	-1	4	-1024	-768	-1	-1	-1	-1	4		0	0						Untertest2.avi	0	880	547	72	111				0	Content		-72	-111	4304171	2779894879
4321	08:37:32.646	00:00:04.321	259	-1024	-768	-1	-1	-1	-1	4	-1024	-768	-1	-1	-1	-1	4		0	0						Untertest2.avi	0	880	547	72	111				0	Content		-72	-111	4321336	2779912044
4338	08:37:32.663	00:00:04.338	260	-1024	-768	-1	-1	-1	-1	4	-1024	-768	-1	-1	-1	-1	4		0	0						Untertest2.avi	0	880	547	72	111				0	Content		-72	-111	4338004	2779928712
4355	08:37:32.680	00:00:04.354	261	-1024	-768	-1	-1	-1	-1	4	-1024	-768	-1	-1	-1	-1	4		0	0						Untertest2.avi	0	880	547	72	111				0	Content		-72	-111	4354672	2779945380
4371	08:37:32.696	00:00:04.370	262	-1024	-768	-1	-1	-1	-1	4	-1024	-768	-1	-1	-1	-1	4		0	0						Untertest2.avi	0	880	547	72	111				0	Content		-72	-111	4370856	2779961564
4388	08:37:32.713	00:00:04.387	263	-1024	-768	-1	-1	-1	-1	4	-1024	-768	-1	-1	-1	-1	4		0	0						Untertest2.avi	0	880	547	72	111				0	Content		-72	-111	4387525	2779978233
4404	08:37:32.729	00:00:04.404	264	-1024	-768	-1	-1	-1	-1	4	-1024	-768	-1	-1	-1	-1	4		0	0						Untertest2.avi	0	880	547	72	111				0	Content		-72	-111	4404031	2779994739
4421	08:37:32.746	00:00:04.420	265	-1024	-768	-1	-1	-1	-1	4	-1024	-768	-1	-1	-1	-1	4		0	0						Untertest2.avi	0	880	547	72	111				0	Content		-72	-111	4420699	2780011407
4437	08:37:32.762	00:00:04.437	266	-1024	-768	-1	-1	-1	-1	4	-1024	-768	-1	-1	-1	-1	4		0	0						Untertest2.avi	0	880	547	72	111				0	Content		-72	-111	4437367	2780028075
4454	08:37:32.779	00:00:04.453	267	-1024	-768	-1	-1	-1	-1	4	-1024	-768	-1	-1	-1	-1	4		0	0						Untertest2.avi	0	880	547	72	111				0	Content		-72	-111	4453667	2780044375
4470	08:37:32.795	00:00:04.470	268	-1024	-768	-1	-1	-1	-1	4	-1024	-768	-1	-1	-1	-1	4		0	0						Untertest2.avi	0	880	547	72	111				0	Content		-72	-111	4470289	2780060997
4487	08:37:32.812	00:00:04.486	269	-1024	-768	-1	-1	-1	-1	4	-1024	-768	-1	-1	-1	-1	4		0	0						Untertest2.avi	0	880	547	72	111				0	Content		-72	-111	4486956	2780077664
4504	08:37:32.829	00:00:04.503	270	-1024	-768	-1	-1	-1	-1	4	-1024	-768	-1	-1	-1	-1	4		0	0						Untertest2.avi	0	880	547	72	111				0	Content		-72	-111	4503624	2780094332
4520	08:37:32.845	00:00:04.520	271	-1024	-768	-1	-1	-1	-1	4	-1024	-768	-1	-1	-1	-1	4		0	0						Untertest2.avi	0	880	547	72	111				0	Content		-72	-111	4520292	2780111000
4537	08:37:32.862	00:00:04.536	272	-1024	-768	-1	-1	-1	-1	4	-1024	-768	-1	-1	-1	-1	4		0	0						Untertest2.avi	0	880	547	72	111				0	Content		-72	-111	4536981	2780127689
4554	08:37:32.879	00:00:04.553	273	-1024	-768	-1	-1	-1	-1	4	-1024	-768	-1	-1	-1	-1	4		0	0						Untertest2.avi	0	880	547	72	111				0	Content		-72	-111	4553649	2780144357
4570	08:37:32.895	00:00:04.570	274	-1024	-768	-1	-1	-1	-1	4	-1024	-768	-1	-1	-1	-1	4		0	0						Untertest2.avi	0	880	547	72	111				0	Content		-72	-111	4570286	2780160994
4587	08:37:32.912	00:00:04.587	275	-1024	-768	-1	-1	-1	-1	4	-1024	-768	-1	-1	-1	-1	4		0	0						Untertest2.avi	0	880	547	72	111				0	Content		-72	-111	4587417	2780178125
4605	08:37:32.930	00:00:04.604	276	-1024	-768	-1	-1	-1	-1	4	-1024	-768	-1	-1	-1	-1	4		0	0						Untertest2.avi	0	880	547	72	111				0	Content		-72	-111	4604541	2780195249
4621	08:37:32.946	00:00:04.621	277	-1024	-768	-1	-1	-1	-1	4	-1024	-768	-1	-1	-1	-1	4		0	0						Untertest2.avi	0	880	547	72	111				0	Content		-72	-111	4621209	2780211917
4638	08:37:32.963	00:00:04.637	278	-1024	-768	-1	-1	-1	-1	4	-1024	-768	-1	-1	-1	-1	4		0	0						Untertest2.avi	0	880	547	72	111				0	Content		-72	-111	4637877	2780228585
4654	08:37:32.979	00:00:04.654	279	-1024	-768	-1	-1	-1	-1	4	-1024	-768	-1	-1	-1	-1	4		0	0						Untertest2.avi	0	880	547	72	111				0	Content		-72	-111	4654222	2780244930
4671	08:37:32.996	00:00:04.670	280	-1024	-768	-1	-1	-1	-1	4	-1024	-768	-1	-1	-1	-1	4		0	0						Untertest2.avi	0	880	547	72	111				0	Content		-72	-111	4670890	2780261598
4688	08:37:33.013	00:00:04.687	281	-1024	-768	-1	-1	-1	-1	4	-1024	-768	-1	-1	-1	-1	4		0	0						Untertest2.avi	0	880	547	72	111				0	Content		-72	-111	4687558	2780278266
4704	08:37:33.029	00:00:04.703	282	-1024	-768	-1	-1	-1	-1	4	-1024	-768	-1	-1	-1	-1	4		0	0						Untertest2.avi	0	880	547	72	111				0	Content		-72	-111	4703535	2780294243
4720	08:37:33.045	00:00:04.720	283	-1024	-768	-1	-1	-1	-1	4	-1024	-768	-1	-1	-1	-1	4		0	0						Untertest2.avi	0	880	547	72	111				0	Content		-72	-111	4720156	2780310864
4737	08:37:33.062	00:00:04.736	284	-1024	-768	-1	-1	-1	-1	4	-1024	-768	-1	-1	-1	-1	4		0	0						Untertest2.avi	0	880	547	72	111				0	Content		-72	-111	4736847	2780327555
4754	08:37:33.079	00:00:04.753	285	-1024	-768	-1	-1	-1	-1	4	-1024	-768	-1	-1	-1	-1	4		0	0						Untertest2.avi	0	880	547	72	111				0	Content		-72	-111	4753515	2780344223
4770	08:37:33.095	00:00:04.770	286	-1024	-768	-1	-1	-1	-1	4	-1024	-768	-1	-1	-1	-1	4		0	0						Untertest2.avi	0	880	547	72	111				0	Content		-72	-111	4770183	2780360891
4787	08:37:33.112	00:00:04.786	287	-1024	-768	-1	-1	-1	-1	4	-1024	-768	-1	-1	-1	-1	4		0	0						Untertest2.avi	0	880	547	72	111				0	Content		-72	-111	4786842	2780377550
4804	08:37:33.129	00:00:04.803	288	-1024	-768	-1	-1	-1	-1	4	-1024	-768	-1	-1	-1	-1	4		0	0						Untertest2.avi	0	880	547	72	111				0	Content		-72	-111	4803510	2780394218
4820	08:37:33.145	00:00:04.820	289	-1024	-768	-1	-1	-1	-1	4	-1024	-768	-1	-1	-1	-1	4		0	0						Untertest2.avi	0	880	547	72	111				0	Content		-72	-111	4820178	2780410886
4837	08:37:33.162	00:00:04.836	290	-1024	-768	-1	-1	-1	-1	4	-1024	-768	-1	-1	-1	-1	4		0	0						Untertest2.avi	0	880	547	72	111				0	Content		-72	-111	4836782	2780427490
4853	08:37:33.178	00:00:04.853	291	-1024	-768	-1	-1	-1	-1	4	-1024	-768	-1	-1	-1	-1	4		0	0						Untertest2.avi	0	880	547	72	111				0	Content		-72	-111	4853405	2780444113
4870	08:37:33.195	00:00:04.870	292	-1024	-768	-1	-1	-1	-1	4	-1024	-768	-1	-1	-1	-1	4		0	0						Untertest2.avi	0	880	547	72	111				0	Content		-72	-111	4870489	2780461197
4887	08:37:33.212	00:00:04.887	293	-1024	-768	-1	-1	-1	-1	4	-1024	-768	-1	-1	-1	-1	4		0	0						Untertest2.avi	0	880	547	72	111				0	Content		-72	-111	4887157	2780477865
4904	08:37:33.229	00:00:04.903	294	-1024	-768	-1	-1	-1	-1	4	-1024	-768	-1	-1	-1	-1	4		0	0						Untertest2.avi	0	880	547	72	111				0	Content		-72	-111	4903825	2780494533
4921	08:37:33.246	00:00:04.920	295	-1024	-768	-1	-1	-1	-1	4	-1024	-768	-1	-1	-1	-1	4		0	0						Untertest2.avi	0	880	547	72	111				0	Content		-72	-111	4920976	2780511684
4938	08:37:33.263	00:00:04.937	296	-1024	-768	-1	-1	-1	-1	4	-1024	-768	-1	-1	-1	-1	4		0	0						Untertest2.avi	0	880	547	72	111				0	Content		-72	-111	4937644	2780528352
4954	08:37:33.279	00:00:04.954	297	-1024	-768	-1	-1	-1	-1	4	-1024	-768	-1	-1	-1	-1	4		0	0						Untertest2.avi	0	880	547	72	111				0	Content		-72	-111	4954313	2780545021
4971	08:37:33.296	00:00:04.970	298	-1024	-768	-1	-1	-1	-1	4	-1024	-768	-1	-1	-1	-1	4		0	0						Untertest2.avi	0	880	547	72	111				0	Content		-72	-111	4970548	2780561256
4987	08:37:33.312	00:00:04.987	299	-1024	-768	-1	-1	-1	-1	4	-1024	-768	-1	-1	-1	-1	4		0	0						Untertest2.avi	0	880	547	72	111				0	Content		-72	-111	4987216	2780577924
5004	08:37:33.329	00:00:05.003	300	-1024	-768	-1	-1	-1	-1	4	-1024	-768	-1	-1	-1	-1	4		0	0						Untertest2.avi	0	880	547	72	111				0	Content		-72	-111	5003696	2780594404
5020	08:37:33.345	00:00:05.020	301	-1024	-768	-1	-1	-1	-1	4	-1024	-768	-1	-1	-1	-1	4		0	0						Untertest2.avi	0	880	547	72	111				0	Content		-72	-111	5020364	2780611072
5037	08:37:33.362	00:00:05.037	302	-1024	-768	-1	-1	-1	-1	4	-1024	-768	-1	-1	-1	-1	4		0	0						Untertest2.avi	0	880	547	72	111				0	Content		-72	-111	5037032	2780627740
5053	08:37:33.378	00:00:05.053	303	-1024	-768	-1	-1	-1	-1	4	-1024	-768	-1	-1	-1	-1	4		0	0						Untertest2.avi	0	880	547	72	111				0	Content		-72	-111	5053273	2780643981
5070	08:37:33.395	00:00:05.070	304	-1024	-768	-1	-1	-1	-1	4	-1024	-768	-1	-1	-1	-1	4		0	0						Untertest2.avi	0	880	547	72	111				0	Content		-72	-111	5070023	2780660731
5087	08:37:33.412	00:00:05.086	305	-1024	-768	-1	-1	-1	-1	4	-1024	-768	-1	-1	-1	-1	4		0	0						Untertest2.avi	0	880	547	72	111				0	Content		-72	-111	5086653	2780677361
5103	08:37:33.428	00:00:05.103	306	-1024	-768	-1	-1	-1	-1	4	-1024	-768	-1	-1	-1	-1	4		0	0						Untertest2.avi	0	880	547	72	111				0	Content		-72	-111	5103321	2780694029
5120	08:37:33.445	00:00:05.119	307	-1024	-768	-1	-1	-1	-1	4	-1024	-768	-1	-1	-1	-1	4		0	0						Untertest2.avi	0	880	547	72	111				0	Content		-72	-111	5119989	2780710697
5137	08:37:33.462	00:00:05.136	308	-1024	-768	-1	-1	-1	-1	4	-1024	-768	-1	-1	-1	-1	4		0	0						Untertest2.avi	0	880	547	72	111				0	Content		-72	-111	5136637	2780727345
5153	08:37:33.478	00:00:05.153	309	-1024	-768	-1	-1	-1	-1	4	-1024	-768	-1	-1	-1	-1	4		0	0						Untertest2.avi	0	880	547	72	111				0	Content		-72	-111	5153305	2780744013
5170	08:37:33.495	00:00:05.169	310	-1024	-768	-1	-1	-1	-1	4	-1024	-768	-1	-1	-1	-1	4		0	0						Untertest2.avi	0	880	547	72	111				0	Content		-72	-111	5169899	2780760607
5187	08:37:33.512	00:00:05.187	311	-1024	-768	-1	-1	-1	-1	4	-1024	-768	-1	-1	-1	-1	4		0	0						Untertest2.avi	0	880	547	72	111				0	Content		-72	-111	5187159	2780777867
5204	08:37:33.529	00:00:05.204	312	-1024	-768	-1	-1	-1	-1	4	-1024	-768	-1	-1	-1	-1	4		0	0						Untertest2.avi	0	880	547	72	111				0	Content		-72	-111	5204238	2780794946
5221	08:37:33.546	00:00:05.220	313	-1024	-768	-1	-1	-1	-1	4	-1024	-768	-1	-1	-1	-1	4		0	0						Untertest2.avi	0	880	547	72	111				0	Content		-72	-111	5220906	2780811614
5238	08:37:33.563	00:00:05.237	314	-1024	-768	-1	-1	-1	-1	4	-1024	-768	-1	-1	-1	-1	4		0	0						Untertest2.avi	0	880	547	72	111				0	Content		-72	-111	5237574	2780828282
5254	08:37:33.579	00:00:05.253	315	-1024	-768	-1	-1	-1	-1	4	-1024	-768	-1	-1	-1	-1	4		0	0						Untertest2.avi	0	880	547	72	111				0	Content		-72	-111	5253890	2780844598
5271	08:37:33.596	00:00:05.270	316	-1024	-768	-1	-1	-1	-1	4	-1024	-768	-1	-1	-1	-1	4		0	0						Untertest2.avi	0	880	547	72	111				0	Content		-72	-111	5270558	2780861266
5287	08:37:33.612	00:00:05.287	317	-1024	-768	-1	-1	-1	-1	4	-1024	-768	-1	-1	-1	-1	4		0	0						Untertest2.avi	0	880	547	72	111				0	Content		-72	-111	5287226	2780877934
5303	08:37:33.628	00:00:05.303	318	-1024	-768	-1	-1	-1	-1	4	-1024	-768	-1	-1	-1	-1	4		0	0						Untertest2.avi	0	880	547	72	111				0	Content		-72	-111	5303142	2780893850
5320	08:37:33.645	00:00:05.319	319	-1024	-768	-1	-1	-1	-1	4	-1024	-768	-1	-1	-1	-1	4		0	0						Untertest2.avi	0	880	547	72	111				0	Content		-72	-111	5319764	2780910472
5336	08:37:33.661	00:00:05.336	320	-1024	-768	-1	-1	-1	-1	4	-1024	-768	-1	-1	-1	-1	4		0	0						Untertest2.avi	0	880	547	72	111				0	Content		-72	-111	5336450	2780927158
5353	08:37:33.678	00:00:05.353	321	-1024	-768	-1	-1	-1	-1	4	-1024	-768	-1	-1	-1	-1	4		0	0						Untertest2.avi	0	880	547	72	111				0	Content		-72	-111	5353119	2780943827
5370	08:37:33.695	00:00:05.369	322	-1024	-768	-1	-1	-1	-1	4	-1024	-768	-1	-1	-1	-1	4		0	0						Untertest2.avi	0	880	547	72	111				0	Content		-72	-111	5369787	2780960495
5386	08:37:33.711	00:00:05.386	323	-1024	-768	-1	-1	-1	-1	4	-1024	-768	-1	-1	-1	-1	4		0	0						Untertest2.avi	0	880	547	72	111				0	Content		-72	-111	5386447	2780977155
5403	08:37:33.728	00:00:05.403	324	-1024	-768	-1	-1	-1	-1	4	-1024	-768	-1	-1	-1	-1	4		0	0						Untertest2.avi	0	880	547	72	111				0	Content		-72	-111	5403115	2780993823
5420	08:37:33.745	00:00:05.419	325	-1024	-768	-1	-1	-1	-1	4	-1024	-768	-1	-1	-1	-1	4		0	0						Untertest2.avi	0	880	547	72	111				0	Content		-72	-111	5419783	2781010491
5436	08:37:33.761	00:00:05.436	326	-1024	-768	-1	-1	-1	-1	4	-1024	-768	-1	-1	-1	-1	4		0	0						Untertest2.avi	0	880	547	72	111				0	Content		-72	-111	5436388	2781027096
5453	08:37:33.778	00:00:05.453	327	-1024	-768	-1	-1	-1	-1	4	-1024	-768	-1	-1	-1	-1	4		0	0						Untertest2.avi	0	880	547	72	111				0	Content		-72	-111	5453013	2781043721
5470	08:37:33.795	00:00:05.470	328	-1024	-768	-1	-1	-1	-1	4	-1024	-768	-1	-1	-1	-1	4		0	0						Untertest2.avi	0	880	547	72	111				0	Content		-72	-111	5470097	2781060805
5487	08:37:33.812	00:00:05.486	329	-1024	-768	-1	-1	-1	-1	4	-1024	-768	-1	-1	-1	-1	4		0	0						Untertest2.avi	0	880	547	72	111				0	Content		-72	-111	5486765	2781077473
5503	08:37:33.828	00:00:05.503	330	-1024	-768	-1	-1	-1	-1	4	-1024	-768	-1	-1	-1	-1	4		0	0						Untertest2.avi	0	880	547	72	111				0	Content		-72	-111	5503433	2781094141
5521	08:37:33.846	00:00:05.520	331	-1024	-768	-1	-1	-1	-1	4	-1024	-768	-1	-1	-1	-1	4		0	0						Untertest2.avi	0	880	547	72	111				0	Content		-72	-111	5520589	2781111297
5537	08:37:33.862	00:00:05.537	332	-1024	-768	-1	-1	-1	-1	4	-1024	-768	-1	-1	-1	-1	4		0	0						Untertest2.avi	0	880	547	72	111				0	Content		-72	-111	5537258	2781127966
5554	08:37:33.879	00:00:05.553	333	-1024	-768	-1	-1	-1	-1	4	-1024	-768	-1	-1	-1	-1	4		0	0						Untertest2.avi	0	880	547	72	111				0	Content		-72	-111	5553926	2781144634
5570	08:37:33.895	00:00:05.570	334	-1024	-768	-1	-1	-1	-1	4	-1024	-768	-1	-1	-1	-1	4		0	0						Untertest2.avi	0	880	547	72	111				0	Content		-72	-111	5570157	2781160865
5587	08:37:33.912	00:00:05.586	335	-1024	-768	-1	-1	-1	-1	4	-1024	-768	-1	-1	-1	-1	4		0	0						Untertest2.avi	0	880	547	72	111				0	Content		-72	-111	5586825	2781177533
5603	08:37:33.928	00:00:05.603	336	-1024	-768	-1	-1	-1	-1	4	-1024	-768	-1	-1	-1	-1	4		0	0						Untertest2.avi	0	880	547	72	111				0	Content		-72	-111	5603346	2781194054
5620	08:37:33.945	00:00:05.620	337	-1024	-768	-1	-1	-1	-1	4	-1024	-768	-1	-1	-1	-1	4		0	0						Untertest2.avi	0	880	547	72	111				0	Content		-72	-111	5620014	2781210722
5637	08:37:33.962	00:00:05.636	338	-1024	-768	-1	-1	-1	-1	4	-1024	-768	-1	-1	-1	-1	4		0	0						Untertest2.avi	0	880	547	72	111				0	Content		-72	-111	5636682	2781227390
5653	08:37:33.978	00:00:05.653	339	-1024	-768	-1	-1	-1	-1	4	-1024	-768	-1	-1	-1	-1	4		0	0						Untertest2.avi	0	880	547	72	111				0	Content		-72	-111	5653008	2781243716
5670	08:37:33.995	00:00:05.669	340	-1024	-768	-1	-1	-1	-1	4	-1024	-768	-1	-1	-1	-1	4		0	0						Untertest2.avi	0	880	547	72	111				0	Content		-72	-111	5669632	2781260340
5686	08:37:34.011	00:00:05.686	341	-1024	-768	-1	-1	-1	-1	4	-1024	-768	-1	-1	-1	-1	4		0	0						Untertest2.avi	0	880	547	72	111				0	Content		-72	-111	5686257	2781276965
5703	08:37:34.028	00:00:05.702	342	-1024	-768	-1	-1	-1	-1	4	-1024	-768	-1	-1	-1	-1	4		0	0						Untertest2.avi	0	880	547	72	111				0	Content		-72	-111	5702925	2781293633
5720	08:37:34.045	00:00:05.719	343	-1024	-768	-1	-1	-1	-1	4	-1024	-768	-1	-1	-1	-1	4		0	0						Untertest2.avi	0	880	547	72	111				0	Content		-72	-111	5719593	2781310301
5736	08:37:34.061	00:00:05.736	344	-1024	-768	-1	-1	-1	-1	4	-1024	-768	-1	-1	-1	-1	4		0	0						Untertest2.avi	0	880	547	72	111				0	Content		-72	-111	5736252	2781326960
5753	08:37:34.078	00:00:05.752	345	-1024	-768	-1	-1	-1	-1	4	-1024	-768	-1	-1	-1	-1	4		0	0						Untertest2.avi	0	880	547	72	111				0	Content		-72	-111	5752920	2781343628
5770	08:37:34.095	00:00:05.769	346	-1024	-768	-1	-1	-1	-1	4	-1024	-768	-1	-1	-1	-1	4		0	0						Untertest2.avi	0	880	547	72	111				0	Content		-72	-111	5769506	2781360214
5787	08:37:34.112	00:00:05.786	347	-1024	-768	-1	-1	-1	-1	4	-1024	-768	-1	-1	-1	-1	4		0	0						Untertest2.avi	0	880	547	72	111				0	Content		-72	-111	5786766	2781377474
5804	08:37:34.129	00:00:05.803	348	-1024	-768	-1	-1	-1	-1	4	-1024	-768	-1	-1	-1	-1	4		0	0						Untertest2.avi	0	880	547	72	111				0	Content		-72	-111	5803846	2781394554
5821	08:37:34.146	00:00:05.820	349	-1024	-768	-1	-1	-1	-1	4	-1024	-768	-1	-1	-1	-1	4		0	0						Untertest2.avi	0	880	547	72	111				0	Content		-72	-111	5820514	2781411222
5837	08:37:34.162	00:00:05.837	350	-1024	-768	-1	-1	-1	-1	4	-1024	-768	-1	-1	-1	-1	4		0	0						Untertest2.avi	0	880	547	72	111				0	Content		-72	-111	5837182	2781427890
5854	08:37:34.179	00:00:05.853	351	-1024	-768	-1	-1	-1	-1	4	-1024	-768	-1	-1	-1	-1	4		0	0						Untertest2.avi	0	880	547	72	111				0	Content		-72	-111	5853503	2781444211
5870	08:37:34.195	00:00:05.870	352	-1024	-768	-1	-1	-1	-1	4	-1024	-768	-1	-1	-1	-1	4		0	0						Untertest2.avi	0	880	547	72	111				0	Content		-72	-111	5870171	2781460879
5887	08:37:34.212	00:00:05.886	353	-1024	-768	-1	-1	-1	-1	4	-1024	-768	-1	-1	-1	-1	4		0	0						Untertest2.avi	0	880	547	72	111				0	Content		-72	-111	5886839	2781477547
5903	08:37:34.228	00:00:05.902	354	-1024	-768	-1	-1	-1	-1	4	-1024	-768	-1	-1	-1	-1	4		0	0						Untertest2.avi	0	880	547	72	111				0	Content		-72	-111	5902753	2781493461
5920	08:37:34.245	00:00:05.919	355	-1024	-768	-1	-1	-1	-1	4	-1024	-768	-1	-1	-1	-1	4		0	0						Untertest2.avi	0	880	547	72	111				0	Content		-72	-111	5919503	2781510211
5936	08:37:34.261	00:00:05.936	356	-1024	-768	-1	-1	-1	-1	4	-1024	-768	-1	-1	-1	-1	4		0	0						Untertest2.avi	0	880	547	72	111				0	Content		-72	-111	5936148	2781526856
5953	08:37:34.278	00:00:05.952	357	-1024	-768	-1	-1	-1	-1	4	-1024	-768	-1	-1	-1	-1	4		0	0						Untertest2.avi	0	880	547	72	111				0	Content		-72	-111	5952816	2781543524
5969	08:37:34.294	00:00:05.969	358	-1024	-768	-1	-1	-1	-1	4	-1024	-768	-1	-1	-1	-1	4		0	0						Untertest2.avi	0	880	547	72	111				0	Content		-72	-111	5969484	2781560192
5986	08:37:34.311	00:00:05.986	359	-1024	-768	-1	-1	-1	-1	4	-1024	-768	-1	-1	-1	-1	4		0	0						Untertest2.avi	0	880	547	72	111				0	Content		-72	-111	5986116	2781576824
6003	08:37:34.328	00:00:06.002	360	-1024	-768	-1	-1	-1	-1	4	-1024	-768	-1	-1	-1	-1	4		0	0						Untertest2.avi	0	880	547	72	111				0	Content		-72	-111	6002784	2781593492
6019	08:37:34.344	00:00:06.019	361	-1024	-768	-1	-1	-1	-1	4	-1024	-768	-1	-1	-1	-1	4		0	0						Untertest2.avi	0	880	547	72	111				0	Content		-72	-111	6019452	2781610160
6036	08:37:34.361	00:00:06.036	362	-1024	-768	-1	-1	-1	-1	4	-1024	-768	-1	-1	-1	-1	4		0	0						Untertest2.avi	0	880	547	72	111				0	Content		-72	-111	6036001	2781626709
6053	08:37:34.378	00:00:06.052	363	-1024	-768	-1	-1	-1	-1	4	-1024	-768	-1	-1	-1	-1	4		0	0						Untertest2.avi	0	880	547	72	111				0	Content		-72	-111	6052749	2781643457
6070	08:37:34.395	00:00:06.069	364	-1024	-768	-1	-1	-1	-1	4	-1024	-768	-1	-1	-1	-1	4		0	0						Untertest2.avi	0	880	547	72	111				0	Content		-72	-111	6069791	2781660499
6086	08:37:34.411	00:00:06.086	365	-1024	-768	-1	-1	-1	-1	4	-1024	-768	-1	-1	-1	-1	4		0	0						Untertest2.avi	0	880	547	72	111				0	Content		-72	-111	6086459	2781677167
6103	08:37:34.428	00:00:06.103	366	-1024	-768	-1	-1	-1	-1	4	-1024	-768	-1	-1	-1	-1	4		0	0						Untertest2.avi	0	880	547	72	111				0	Content		-72	-111	6103127	2781693835
6120	08:37:34.445	00:00:06.120	367	-1024	-768	-1	-1	-1	-1	4	-1024	-768	-1	-1	-1	-1	4		0	0						Untertest2.avi	0	880	547	72	111				0	Content		-72	-111	6120252	2781710960
6137	08:37:34.462	00:00:06.136	368	-1024	-768	-1	-1	-1	-1	4	-1024	-768	-1	-1	-1	-1	4		0	0						Untertest2.avi	0	880	547	72	111				0	Content		-72	-111	6136920	2781727628
6154	08:37:34.479	00:00:06.153	369	-1024	-768	-1	-1	-1	-1	4	-1024	-768	-1	-1	-1	-1	4		0	0						Untertest2.avi	0	880	547	72	111				0	Content		-72	-111	6153588	2781744296
6170	08:37:34.495	00:00:06.169	370	-1024	-768	-1	-1	-1	-1	4	-1024	-768	-1	-1	-1	-1	4		0	0						Untertest2.avi	0	880	547	72	111				0	Content		-72	-111	6169792	2781760500
6186	08:37:34.511	00:00:06.186	371	-1024	-768	-1	-1	-1	-1	4	-1024	-768	-1	-1	-1	-1	4		0	0						Untertest2.avi	0	880	547	72	111				0	Content		-72	-111	6186460	2781777168
6203	08:37:34.528	00:00:06.202	372	-1024	-768	-1	-1	-1	-1	4	-1024	-768	-1	-1	-1	-1	4		0	0						Untertest2.avi	0	880	547	72	111				0	Content		-72	-111	6202973	2781793681
6220	08:37:34.545	00:00:06.219	373	-1024	-768	-1	-1	-1	-1	4	-1024	-768	-1	-1	-1	-1	4		0	0						Untertest2.avi	0	880	547	72	111				0	Content		-72	-111	6219641	2781810349
6236	08:37:34.561	00:00:06.236	374	-1024	-768	-1	-1	-1	-1	4	-1024	-768	-1	-1	-1	-1	4		0	0						Untertest2.avi	0	880	547	72	111				0	Content		-72	-111	6236309	2781827017
6253	08:37:34.578	00:00:06.252	375	-1024	-768	-1	-1	-1	-1	4	-1024	-768	-1	-1	-1	-1	4		0	0						Untertest2.avi	0	880	547	72	111				0	Content		-72	-111	6252620	2781843328
6269	08:37:34.594	00:00:06.269	376	-1024	-768	-1	-1	-1	-1	4	-1024	-768	-1	-1	-1	-1	4		0	0						Untertest2.avi	0	880	547	72	111				0	Content		-72	-111	6269242	2781859950
6286	08:37:34.611	00:00:06.285	377	-1024	-768	-1	-1	-1	-1	4	-1024	-768	-1	-1	-1	-1	4		0	0						Untertest2.avi	0	880	547	72	111				0	Content		-72	-111	6285909	2781876617
6303	08:37:34.628	00:00:06.302	378	-1024	-768	-1	-1	-1	-1	4	-1024	-768	-1	-1	-1	-1	4		0	0						Untertest2.avi	0	880	547	72	111				0	Content		-72	-111	6302577	2781893285
6319	08:37:34.644	00:00:06.319	379	-1024	-768	-1	-1	-1	-1	4	-1024	-768	-1	-1	-1	-1	4		0	0						Untertest2.avi	0	880	547	72	111				0	Content		-72	-111	6319246	2781909954
6336	08:37:34.661	00:00:06.335	380	-1024	-768	-1	-1	-1	-1	4	-1024	-768	-1	-1	-1	-1	4		0	0						Untertest2.avi	0	880	547	72	111				0	Content		-72	-111	6335888	2781926596
6353	08:37:34.678	00:00:06.352	381	-1024	-768	-1	-1	-1	-1	4	-1024	-768	-1	-1	-1	-1	4		0	0						Untertest2.avi	0	880	547	72	111				0	Content		-72	-111	6352556	2781943264
6369	08:37:34.694	00:00:06.369	382	-1024	-768	-1	-1	-1	-1	4	-1024	-768	-1	-1	-1	-1	4		0	0						Untertest2.avi	0	880	547	72	111				0	Content		-72	-111	6369118	2781959826
6386	08:37:34.711	00:00:06.386	383	-1024	-768	-1	-1	-1	-1	4	-1024	-768	-1	-1	-1	-1	4		0	0						Untertest2.avi	0	880	547	72	111				0	Content		-72	-111	6386374	2781977082
6403	08:37:34.728	00:00:06.403	384	-1024	-768	-1	-1	-1	-1	4	-1024	-768	-1	-1	-1	-1	4		0	0						Untertest2.avi	0	880	547	72	111				0	Content		-72	-111	6403497	2781994205
6420	08:37:34.745	00:00:06.420	385	-1024	-768	-1	-1	-1	-1	4	-1024	-768	-1	-1	-1	-1	4		0	0						Untertest2.avi	0	880	547	72	111				0	Content		-72	-111	6420165	2782010873
6437	08:37:34.762	00:00:06.436	386	-1024	-768	-1	-1	-1	-1	4	-1024	-768	-1	-1	-1	-1	4		0	0						Untertest2.avi	0	880	547	72	111				0	Content		-72	-111	6436833	2782027541
6453	08:37:34.778	00:00:06.453	387	-1024	-768	-1	-1	-1	-1	4	-1024	-768	-1	-1	-1	-1	4		0	0						Untertest2.avi	0	880	547	72	111				0	Content		-72	-111	6453137	2782043845
6470	08:37:34.795	00:00:06.469	388	-1024	-768	-1	-1	-1	-1	4	-1024	-768	-1	-1	-1	-1	4		0	0						Untertest2.avi	0	880	547	72	111				0	Content		-72	-111	6469805	2782060513
6486	08:37:34.811	00:00:06.486	389	-1024	-768	-1	-1	-1	-1	4	-1024	-768	-1	-1	-1	-1	4		0	0						Untertest2.avi	0	880	547	72	111				0	Content		-72	-111	6486474	2782077182
6502	08:37:34.827	00:00:06.502	390	-1024	-768	-1	-1	-1	-1	4	-1024	-768	-1	-1	-1	-1	4		0	0						Untertest2.avi	0	880	547	72	111				0	Content		-72	-111	6502365	2782093073
6519	08:37:34.844	00:00:06.519	391	-1024	-768	-1	-1	-1	-1	4	-1024	-768	-1	-1	-1	-1	4		0	0						Untertest2.avi	0	880	547	72	111				0	Content		-72	-111	6519115	2782109823
6536	08:37:34.861	00:00:06.535	392	-1024	-768	-1	-1	-1	-1	4	-1024	-768	-1	-1	-1	-1	4		0	0						Untertest2.avi	0	880	547	72	111				0	Content		-72	-111	6535801	2782126509
6552	08:37:34.877	00:00:06.552	393	-1024	-768	-1	-1	-1	-1	4	-1024	-768	-1	-1	-1	-1	4		0	0						Untertest2.avi	0	880	547	72	111				0	Content		-72	-111	6552469	2782143177
6569	08:37:34.894	00:00:06.569	394	-1024	-768	-1	-1	-1	-1	4	-1024	-768	-1	-1	-1	-1	4		0	0						Untertest2.avi	0	880	547	72	111				0	Content		-72	-111	6569137	2782159845
6586	08:37:34.911	00:00:06.585	395	-1024	-768	-1	-1	-1	-1	4	-1024	-768	-1	-1	-1	-1	4		0	0						Untertest2.avi	0	880	547	72	111				0	Content		-72	-111	6585754	2782176462
6602	08:37:34.927	00:00:06.602	396	-1024	-768	-1	-1	-1	-1	4	-1024	-768	-1	-1	-1	-1	4		0	0						Untertest2.avi	0	880	547	72	111				0	Content		-72	-111	6602422	2782193130
6619	08:37:34.944	00:00:06.619	397	-1024	-768	-1	-1	-1	-1	4	-1024	-768	-1	-1	-1	-1	4		0	0						Untertest2.avi	0	880	547	72	111				0	Content		-72	-111	6619090	2782209798
6636	08:37:34.961	00:00:06.635	398	-1024	-768	-1	-1	-1	-1	4	-1024	-768	-1	-1	-1	-1	4		0	0						Untertest2.avi	0	880	547	72	111				0	Content		-72	-111	6635737	2782226445
6652	08:37:34.977	00:00:06.652	399	-1024	-768	-1	-1	-1	-1	4	-1024	-768	-1	-1	-1	-1	4		0	0						Untertest2.avi	0	880	547	72	111				0	Content		-72	-111	6652361	2782243069
6669	08:37:34.994	00:00:06.669	400	-1024	-768	-1	-1	-1	-1	4	-1024	-768	-1	-1	-1	-1	4		0	0						Untertest2.avi	0	880	547	72	111				0	Content		-72	-111	6669403	2782260111
6686	08:37:35.011	00:00:06.686	401	-1024	-768	-1	-1	-1	-1	4	-1024	-768	-1	-1	-1	-1	4		0	0						Untertest2.avi	0	880	547	72	111				0	Content		-72	-111	6686072	2782276780
6703	08:37:35.028	00:00:06.702	402	-1024	-768	-1	-1	-1	-1	4	-1024	-768	-1	-1	-1	-1	4		0	0						Untertest2.avi	0	880	547	72	111				0	Content		-72	-111	6702740	2782293448
6720	08:37:35.045	00:00:06.719	403	-1024	-768	-1	-1	-1	-1	4	-1024	-768	-1	-1	-1	-1	4		0	0						Untertest2.avi	0	880	547	72	111				0	Content		-72	-111	6719904	2782310612
6737	08:37:35.062	00:00:06.736	404	-1024	-768	-1	-1	-1	-1	4	-1024	-768	-1	-1	-1	-1	4		0	0						Untertest2.avi	0	880	547	72	111				0	Content		-72	-111	6736572	2782327280
6753	08:37:35.078	00:00:06.753	405	-1024	-768	-1	-1	-1	-1	4	-1024	-768	-1	-1	-1	-1	4		0	0						Untertest2.avi	0	880	547	72	111				0	Content		-72	-111	6753240	2782343948
6769	08:37:35.094	00:00:06.769	406	-1024	-768	-1	-1	-1	-1	4	-1024	-768	-1	-1	-1	-1	4		0	0						Untertest2.avi	0	880	547	72	111				0	Content		-72	-111	6769423	2782360131
6786	08:37:35.111	00:00:06.786	407	-1024	-768	-1	-1	-1	-1	4	-1024	-768	-1	-1	-1	-1	4		0	0						Untertest2.avi	0	880	547	72	111				0	Content		-72	-111	6786091	2782376799
6803	08:37:35.128	00:00:06.802	408	-1024	-768	-1	-1	-1	-1	4	-1024	-768	-1	-1	-1	-1	4		0	0						Untertest2.avi	0	880	547	72	111				0	Content		-72	-111	6802598	2782393306
6819	08:37:35.144	00:00:06.819	409	-1024	-768	-1	-1	-1	-1	4	-1024	-768	-1	-1	-1	-1	4		0	0						Untertest2.avi	0	880	547	72	111				0	Content		-72	-111	6819266	2782409974
6836	08:37:35.161	00:00:06.835	410	-1024	-768	-1	-1	-1	-1	4	-1024	-768	-1	-1	-1	-1	4		0	0						Untertest2.avi	0	880	547	72	111				0	Content		-72	-111	6835934	2782426642
6852	08:37:35.177	00:00:06.852	411	-1024	-768	-1	-1	-1	-1	4	-1024	-768	-1	-1	-1	-1	4		0	0						Untertest2.avi	0	880	547	72	111				0	Content		-72	-111	6852231	2782442939
6869	08:37:35.194	00:00:06.868	412	-1024	-768	-1	-1	-1	-1	4	-1024	-768	-1	-1	-1	-1	4		0	0						Untertest2.avi	0	880	547	72	111				0	Content		-72	-111	6868855	2782459563
6886	08:37:35.211	00:00:06.885	413	-1024	-768	-1	-1	-1	-1	4	-1024	-768	-1	-1	-1	-1	4		0	0						Untertest2.avi	0	880	547	72	111				0	Content		-72	-111	6885522	2782476230
6902	08:37:35.227	00:00:06.902	414	-1024	-768	-1	-1	-1	-1	4	-1024	-768	-1	-1	-1	-1	4		0	0						Untertest2.avi	0	880	547	72	111				0	Content		-72	-111	6902190	2782492898
6919	08:37:35.244	00:00:06.918	415	-1024	-768	-1	-1	-1	-1	4	-1024	-768	-1	-1	-1	-1	4		0	0						Untertest2.avi	0	880	547	72	111				0	Content		-72	-111	6918858	2782509566
6936	08:37:35.261	00:00:06.935	416	-1024	-768	-1	-1	-1	-1	4	-1024	-768	-1	-1	-1	-1	4		0	0						Untertest2.avi	0	880	547	72	111				0	Content		-72	-111	6935522	2782526230
6952	08:37:35.277	00:00:06.952	417	-1024	-768	-1	-1	-1	-1	4	-1024	-768	-1	-1	-1	-1	4		0	0						Untertest2.avi	0	880	547	72	111				0	Content		-72	-111	6952190	2782542898
6969	08:37:35.294	00:00:06.968	418	-1024	-768	-1	-1	-1	-1	4	-1024	-768	-1	-1	-1	-1	4		0	0						Untertest2.avi	0	880	547	72	111				0	Content		-72	-111	6968858	2782559566
6985	08:37:35.310	00:00:06.985	419	-1024	-768	-1	-1	-1	-1	4	-1024	-768	-1	-1	-1	-1	4		0	0						Untertest2.avi	0	880	547	72	111				0	Content		-72	-111	6985475	2782576183
7003	08:37:35.328	00:00:07.002	420	-1024	-768	-1	-1	-1	-1	4	-1024	-768	-1	-1	-1	-1	4		0	0						Untertest2.avi	0	880	547	72	111				0	Content		-72	-111	7002732	2782593440
7020	08:37:35.345	00:00:07.019	421	-1024	-768	-1	-1	-1	-1	4	-1024	-768	-1	-1	-1	-1	4		0	0						Untertest2.avi	0	880	547	72	111				0	Content		-72	-111	7019812	2782610520
7036	08:37:35.361	00:00:07.036	422	-1024	-768	-1	-1	-1	-1	4	-1024	-768	-1	-1	-1	-1	4		0	0						Untertest2.avi	0	880	547	72	111				0	Content		-72	-111	7036480	2782627188
7053	08:37:35.378	00:00:07.053	423	-1024	-768	-1	-1	-1	-1	4	-1024	-768	-1	-1	-1	-1	4		0	0						Untertest2.avi	0	880	547	72	111				0	Content		-72	-111	7053149	2782643857
7069	08:37:35.394	00:00:07.069	424	-1024	-768	-1	-1	-1	-1	4	-1024	-768	-1	-1	-1	-1	4		0	0						Untertest2.avi	0	880	547	72	111				0	Content		-72	-111	7069464	2782660172
7086	08:37:35.411	00:00:07.086	425	-1024	-768	-1	-1	-1	-1	4	-1024	-768	-1	-1	-1	-1	4		0	0						Untertest2.avi	0	880	547	72	111				0	Content		-72	-111	7086132	2782676840
7103	08:37:35.428	00:00:07.102	426	-1024	-768	-1	-1	-1	-1	4	-1024	-768	-1	-1	-1	-1	4		0	0						Untertest2.avi	0	880	547	72	111				0	Content		-72	-111	7102800	2782693508
7119	08:37:35.444	00:00:07.118	427	-1024	-768	-1	-1	-1	-1	4	-1024	-768	-1	-1	-1	-1	4		0	0						Untertest2.avi	0	880	547	72	111				0	Content		-72	-111	7118716	2782709424
7135	08:37:35.460	00:00:07.135	428	-1024	-768	-1	-1	-1	-1	4	-1024	-768	-1	-1	-1	-1	4		0	0						Untertest2.avi	0	880	547	72	111				0	Content		-72	-111	7135338	2782726046
7152	08:37:35.477	00:00:07.152	429	-1024	-768	-1	-1	-1	-1	4	-1024	-768	-1	-1	-1	-1	4		0	0						Untertest2.avi	0	880	547	72	111				0	Content		-72	-111	7152026	2782742734
7169	08:37:35.494	00:00:07.168	430	-1024	-768	-1	-1	-1	-1	4	-1024	-768	-1	-1	-1	-1	4		0	0						Untertest2.avi	0	880	547	72	111				0	Content		-72	-111	7168694	2782759402
7185	08:37:35.510	00:00:07.185	431	-1024	-768	-1	-1	-1	-1	4	-1024	-768	-1	-1	-1	-1	4		0	0						Untertest2.avi	0	880	547	72	111				0	Content		-72	-111	7185362	2782776070
7202	08:37:35.527	00:00:07.201	432	-1024	-768	-1	-1	-1	-1	4	-1024	-768	-1	-1	-1	-1	4		0	0						Untertest2.avi	0	880	547	72	111				0	Content		-72	-111	7201966	2782792674
7219	08:37:35.544	00:00:07.218	433	-1024	-768	-1	-1	-1	-1	4	-1024	-768	-1	-1	-1	-1	4		0	0						Untertest2.avi	0	880	547	72	111				0	Content		-72	-111	7218634	2782809342
7235	08:37:35.560	00:00:07.235	434	-1024	-768	-1	-1	-1	-1	4	-1024	-768	-1	-1	-1	-1	4		0	0						Untertest2.avi	0	880	547	72	111				0	Content		-72	-111	7235302	2782826010
7252	08:37:35.577	00:00:07.251	435	-1024	-768	-1	-1	-1	-1	4	-1024	-768	-1	-1	-1	-1	4		0	0						Untertest2.avi	0	880	547	72	111				0	Content		-72	-111	7251906	2782842614
7269	08:37:35.594	00:00:07.268	436	-1024	-768	-1	-1	-1	-1	4	-1024	-768	-1	-1	-1	-1	4		0	0						Untertest2.avi	0	880	547	72	111				0	Content		-72	-111	7268528	2782859236
7286	08:37:35.611	00:00:07.285	437	-1024	-768	-1	-1	-1	-1	4	-1024	-768	-1	-1	-1	-1	4		0	0						Untertest2.avi	0	880	547	72	111				0	Content		-72	-111	7285613	2782876321
7302	08:37:35.627	00:00:07.302	438	-1024	-768	-1	-1	-1	-1	4	-1024	-768	-1	-1	-1	-1	4		0	0						Untertest2.avi	0	880	547	72	111				0	Content		-72	-111	7302281	2782892989
7319	08:37:35.644	00:00:07.318	439	-1024	-768	-1	-1	-1	-1	4	-1024	-768	-1	-1	-1	-1	4		0	0						Untertest2.avi	0	880	547	72	111				0	Content		-72	-111	7318948	2782909656
7336	08:37:35.661	00:00:07.336	440	-1024	-768	-1	-1	-1	-1	4	-1024	-768	-1	-1	-1	-1	4		0	0						Untertest2.avi	0	880	547	72	111				0	Content		-72	-111	7336101	2782926809
7353	08:37:35.678	00:00:07.352	441	-1024	-768	-1	-1	-1	-1	4	-1024	-768	-1	-1	-1	-1	4		0	0						Untertest2.avi	0	880	547	72	111				0	Content		-72	-111	7352769	2782943477
7369	08:37:35.694	00:00:07.369	442	-1024	-768	-1	-1	-1	-1	4	-1024	-768	-1	-1	-1	-1	4		0	0						Untertest2.avi	0	880	547	72	111				0	Content		-72	-111	7369437	2782960145
7386	08:37:35.711	00:00:07.385	443	-1024	-768	-1	-1	-1	-1	4	-1024	-768	-1	-1	-1	-1	4		0	0						Untertest2.avi	0	880	547	72	111				0	Content		-72	-111	7385669	2782976377
7402	08:37:35.727	00:00:07.402	444	-1024	-768	-1	-1	-1	-1	4	-1024	-768	-1	-1	-1	-1	4		0	0						Untertest2.avi	0	880	547	72	111				0	Content		-72	-111	7402337	2782993045
7419	08:37:35.744	00:00:07.418	445	-1024	-768	-1	-1	-1	-1	4	-1024	-768	-1	-1	-1	-1	4		0	0						Untertest2.avi	0	880	547	72	111				0	Content		-72	-111	7418817	2783009525
7435	08:37:35.760	00:00:07.435	446	-1024	-768	-1	-1	-1	-1	4	-1024	-768	-1	-1	-1	-1	4		0	0						Untertest2.avi	0	880	547	72	111				0	Content		-72	-111	7435485	2783026193
7452	08:37:35.777	00:00:07.452	447	-1024	-768	-1	-1	-1	-1	4	-1024	-768	-1	-1	-1	-1	4		0	0						Untertest2.avi	0	880	547	72	111				0	Content		-72	-111	7452153	2783042861
7469	08:37:35.794	00:00:07.468	448	-1024	-768	-1	-1	-1	-1	4	-1024	-768	-1	-1	-1	-1	4		0	0						Untertest2.avi	0	880	547	72	111				0	Content		-72	-111	7468522	2783059230
7485	08:37:35.810	00:00:07.485	449	-1024	-768	-1	-1	-1	-1	4	-1024	-768	-1	-1	-1	-1	4		0	0						Untertest2.avi	0	880	547	72	111				0	Content		-72	-111	7485145	2783075853
7502	08:37:35.827	00:00:07.501	450	-1024	-768	-1	-1	-1	-1	4	-1024	-768	-1	-1	-1	-1	4		0	0						Untertest2.avi	0	880	547	72	111				0	Content		-72	-111	7501771	2783092479
7518	08:37:35.843	00:00:07.518	451	-1024	-768	-1	-1	-1	-1	4	-1024	-768	-1	-1	-1	-1	4		0	0						Untertest2.avi	0	880	547	72	111				0	Content		-72	-111	7518438	2783109146
7535	08:37:35.860	00:00:07.535	452	-1024	-768	-1	-1	-1	-1	4	-1024	-768	-1	-1	-1	-1	4		0	0						Untertest2.avi	0	880	547	72	111				0	Content		-72	-111	7535106	2783125814
7552	08:37:35.877	00:00:07.551	453	-1024	-768	-1	-1	-1	-1	4	-1024	-768	-1	-1	-1	-1	4		0	0						Untertest2.avi	0	880	547	72	111				0	Content		-72	-111	7551756	2783142464
7568	08:37:35.893	00:00:07.568	454	-1024	-768	-1	-1	-1	-1	4	-1024	-768	-1	-1	-1	-1	4		0	0						Untertest2.avi	0	880	547	72	111				0	Content		-72	-111	7568424	2783159132
7585	08:37:35.910	00:00:07.585	455	-1024	-768	-1	-1	-1	-1	4	-1024	-768	-1	-1	-1	-1	4		0	0						Untertest2.avi	0	880	547	72	111				0	Content		-72	-111	7585028	2783175736
7602	08:37:35.927	00:00:07.602	456	-1024	-768	-1	-1	-1	-1	4	-1024	-768	-1	-1	-1	-1	4		0	0						Untertest2.avi	0	880	547	72	111				0	Content		-72	-111	7602280	2783192988
7619	08:37:35.944	00:00:07.619	457	-1024	-768	-1	-1	-1	-1	4	-1024	-768	-1	-1	-1	-1	4		0	0						Untertest2.avi	0	880	547	72	111				0	Content		-72	-111	7619358	2783210066
7636	08:37:35.961	00:00:07.636	458	-1024	-768	-1	-1	-1	-1	4	-1024	-768	-1	-1	-1	-1	4		0	0						Untertest2.avi	0	880	547	72	111				0	Content		-72	-111	7636026	2783226734
7653	08:37:35.978	00:00:07.652	459	-1024	-768	-1	-1	-1	-1	4	-1024	-768	-1	-1	-1	-1	4		0	0						Untertest2.avi	0	880	547	72	111				0	Content		-72	-111	7652694	2783243402
7669	08:37:35.994	00:00:07.669	460	-1024	-768	-1	-1	-1	-1	4	-1024	-768	-1	-1	-1	-1	4		0	0						Untertest2.avi	0	880	547	72	111				0	Content		-72	-111	7669010	2783259718
7686	08:37:36.011	00:00:07.685	461	-1024	-768	-1	-1	-1	-1	4	-1024	-768	-1	-1	-1	-1	4		0	0						Untertest2.avi	0	880	547	72	111				0	Content		-72	-111	7685678	2783276386
7702	08:37:36.027	00:00:07.702	462	-1024	-768	-1	-1	-1	-1	4	-1024	-768	-1	-1	-1	-1	4		0	0						Untertest2.avi	0	880	547	72	111				0	Content		-72	-111	7702346	2783293054
7718	08:37:36.043	00:00:07.718	463	-1024	-768	-1	-1	-1	-1	4	-1024	-768	-1	-1	-1	-1	4		0	0						Untertest2.avi	0	880	547	72	111				0	Content		-72	-111	7718261	2783308969
7735	08:37:36.060	00:00:07.734	464	-1024	-768	-1	-1	-1	-1	4	-1024	-768	-1	-1	-1	-1	4		0	0						Untertest2.avi	0	880	547	72	111				0	Content		-72	-111	7734883	2783325591
7752	08:37:36.077	00:00:07.751	465	-1024	-768	-1	-1	-1	-1	4	-1024	-768	-1	-1	-1	-1	4		0	0						Untertest2.avi	0	880	547	72	111				0	Content		-72	-111	7751572	2783342280
7768	08:37:36.093	00:00:07.768	466	-1024	-768	-1	-1	-1	-1	4	-1024	-768	-1	-1	-1	-1	4		0	0						Untertest2.avi	0	880	547	72	111				0	Content		-72	-111	7768240	2783358948
7785	08:37:36.110	00:00:07.784	467	-1024	-768	-1	-1	-1	-1	4	-1024	-768	-1	-1	-1	-1	4		0	0						Untertest2.avi	0	880	547	72	111				0	Content		-72	-111	7784908	2783375616
7802	08:37:36.127	00:00:07.801	468	-1024	-768	-1	-1	-1	-1	4	-1024	-768	-1	-1	-1	-1	4		0	0						Untertest2.avi	0	880	547	72	111				0	Content		-72	-111	7801566	2783392274
7818	08:37:36.143	00:00:07.818	469	-1024	-768	-1	-1	-1	-1	4	-1024	-768	-1	-1	-1	-1	4		0	0						Untertest2.avi	0	880	547	72	111				0	Content		-72	-111	7818233	2783408941
7835	08:37:36.160	00:00:07.834	470	-1024	-768	-1	-1	-1	-1	4	-1024	-768	-1	-1	-1	-1	4		0	0						Untertest2.avi	0	880	547	72	111				0	Content		-72	-111	7834901	2783425609
7852	08:37:36.177	00:00:07.851	471	-1024	-768	-1	-1	-1	-1	4	-1024	-768	-1	-1	-1	-1	4		0	0						Untertest2.avi	0	880	547	72	111				0	Content		-72	-111	7851508	2783442216
7868	08:37:36.193	00:00:07.868	472	-1024	-768	-1	-1	-1	-1	4	-1024	-768	-1	-1	-1	-1	4		0	0						Untertest2.avi	0	880	547	72	111				0	Content		-72	-111	7868130	2783458838
7885	08:37:36.210	00:00:07.885	473	-1024	-768	-1	-1	-1	-1	4	-1024	-768	-1	-1	-1	-1	4		0	0						Untertest2.avi	0	880	547	72	111				0	Content		-72	-111	7885214	2783475922
7902	08:37:36.227	00:00:07.901	474	-1024	-768	-1	-1	-1	-1	4	-1024	-768	-1	-1	-1	-1	4		0	0						Untertest2.avi	0	880	547	72	111				0	Content		-72	-111	7901882	2783492590
7919	08:37:36.244	00:00:07.918	475	-1024	-768	-1	-1	-1	-1	4	-1024	-768	-1	-1	-1	-1	4		0	0						Untertest2.avi	0	880	547	72	111				0	Content		-72	-111	7918549	2783509257
7936	08:37:36.261	00:00:07.935	476	-1024	-768	-1	-1	-1	-1	4	-1024	-768	-1	-1	-1	-1	4		0	0						Untertest2.avi	0	880	547	72	111				0	Content		-72	-111	7935700	2783526408
7952	08:37:36.277	00:00:07.952	477	-1024	-768	-1	-1	-1	-1	4	-1024	-768	-1	-1	-1	-1	4		0	0						Untertest2.avi	0	880	547	72	111				0	Content		-72	-111	7952368	2783543076
7969	08:37:36.294	00:00:07.969	478	-1024	-768	-1	-1	-1	-1	4	-1024	-768	-1	-1	-1	-1	4		0	0						Untertest2.avi	0	880	547	72	111				0	Content		-72	-111	7969036	2783559744
7985	08:37:36.310	00:00:07.985	479	-1024	-768	-1	-1	-1	-1	4	-1024	-768	-1	-1	-1	-1	4		0	0						Untertest2.avi	0	880	547	72	111				0	Content		-72	-111	7985268	2783575976
8002	08:37:36.327	00:00:08.001	480	-1024	-768	-1	-1	-1	-1	4	-1024	-768	-1	-1	-1	-1	4		0	0						Untertest2.avi	0	880	547	72	111				0	Content		-72	-111	8001936	2783592644
8018	08:37:36.343	00:00:08.018	481	-1024	-768	-1	-1	-1	-1	4	-1024	-768	-1	-1	-1	-1	4		0	0						Untertest2.avi	0	880	547	72	111				0	Content		-72	-111	8018456	2783609164
8035	08:37:36.360	00:00:08.035	482	-1024	-768	-1	-1	-1	-1	4	-1024	-768	-1	-1	-1	-1	4		0	0						Untertest2.avi	0	880	547	72	111				0	Content		-72	-111	8035124	2783625832
8052	08:37:36.377	00:00:08.051	483	-1024	-768	-1	-1	-1	-1	4	-1024	-768	-1	-1	-1	-1	4		0	0						Untertest2.avi	0	880	547	72	111				0	Content		-72	-111	8051792	2783642500
8068	08:37:36.393	00:00:08.068	484	-1024	-768	-1	-1	-1	-1	4	-1024	-768	-1	-1	-1	-1	4		0	0						Untertest2.avi	0	880	547	72	111				0	Content		-72	-111	8068118	2783658826
8085	08:37:36.410	00:00:08.084	485	-1024	-768	-1	-1	-1	-1	4	-1024	-768	-1	-1	-1	-1	4		0	0						Untertest2.avi	0	880	547	72	111				0	Content		-72	-111	8084743	2783675451
8101	08:37:36.426	00:00:08.101	486	-1024	-768	-1	-1	-1	-1	4	-1024	-768	-1	-1	-1	-1	4		0	0						Untertest2.avi	0	880	547	72	111				0	Content		-72	-111	8101409	2783692117
8118	08:37:36.443	00:00:08.118	487	-1024	-768	-1	-1	-1	-1	4	-1024	-768	-1	-1	-1	-1	4		0	0						Untertest2.avi	0	880	547	72	111				0	Content		-72	-111	8118076	2783708784
8135	08:37:36.460	00:00:08.134	488	-1024	-768	-1	-1	-1	-1	4	-1024	-768	-1	-1	-1	-1	4		0	0						Untertest2.avi	0	880	547	72	111				0	Content		-72	-111	8134744	2783725452
8151	08:37:36.476	00:00:08.151	489	-1024	-768	-1	-1	-1	-1	4	-1024	-768	-1	-1	-1	-1	4		0	0						Untertest2.avi	0	880	547	72	111				0	Content		-72	-111	8151367	2783742075
8168	08:37:36.493	00:00:08.168	490	-1024	-768	-1	-1	-1	-1	4	-1024	-768	-1	-1	-1	-1	4		0	0						Untertest2.avi	0	880	547	72	111				0	Content		-72	-111	8168035	2783758743
8185	08:37:36.510	00:00:08.184	491	-1024	-768	-1	-1	-1	-1	4	-1024	-768	-1	-1	-1	-1	4		0	0						Untertest2.avi	0	880	547	72	111				0	Content		-72	-111	8184703	2783775411
8202	08:37:36.527	00:00:08.201	492	-1024	-768	-1	-1	-1	-1	4	-1024	-768	-1	-1	-1	-1	4		0	0						Untertest2.avi	0	880	547	72	111				0	Content		-72	-111	8201594	2783792302
8218	08:37:36.543	00:00:08.218	493	-1024	-768	-1	-1	-1	-1	4	-1024	-768	-1	-1	-1	-1	4		0	0						Untertest2.avi	0	880	547	72	111				0	Content		-72	-111	8218261	2783808969
8235	08:37:36.560	00:00:08.235	494	-1024	-768	-1	-1	-1	-1	4	-1024	-768	-1	-1	-1	-1	4		0	0						Untertest2.avi	0	880	547	72	111				0	Content		-72	-111	8235257	2783825965
8252	08:37:36.577	00:00:08.251	495	-1024	-768	-1	-1	-1	-1	4	-1024	-768	-1	-1	-1	-1	4		0	0						Untertest2.avi	0	880	547	72	111				0	Content		-72	-111	8251925	2783842633
8269	08:37:36.594	00:00:08.268	496	-1024	-768	-1	-1	-1	-1	4	-1024	-768	-1	-1	-1	-1	4		0	0						Untertest2.avi	0	880	547	72	111				0	Content		-72	-111	8268593	2783859301
8286	08:37:36.611	00:00:08.285	497	-1024	-768	-1	-1	-1	-1	4	-1024	-768	-1	-1	-1	-1	4		0	0						Untertest2.avi	0	880	547	72	111				0	Content		-72	-111	8285851	2783876559
8303	08:37:36.628	00:00:08.302	498	-1024	-768	-1	-1	-1	-1	4	-1024	-768	-1	-1	-1	-1	4		0	0						Untertest2.avi	0	880	547	72	111				0	Content		-72	-111	8302519	2783893227
8319	08:37:36.644	00:00:08.318	499	-1024	-768	-1	-1	-1	-1	4	-1024	-768	-1	-1	-1	-1	4		0	0						Untertest2.avi	0	880	547	72	111				0	Content		-72	-111	8318757	2783909465
8335	08:37:36.660	00:00:08.335	500	-1024	-768	-1	-1	-1	-1	4	-1024	-768	-1	-1	-1	-1	4		0	0						Untertest2.avi	0	880	547	72	111				0	Content		-72	-111	8335424	2783926132
8352	08:37:36.677	00:00:08.352	501	-1024	-768	-1	-1	-1	-1	4	-1024	-768	-1	-1	-1	-1	4		0	0						Untertest2.avi	0	880	547	72	111				0	Content		-72	-111	8352092	2783942800
8368	08:37:36.693	00:00:08.367	502	-1024	-768	-1	-1	-1	-1	4	-1024	-768	-1	-1	-1	-1	4		0	0						Untertest2.avi	0	880	547	72	111				0	Content		-72	-111	8367869	2783958577
8384	08:37:36.709	00:00:08.384	503	-1024	-768	-1	-1	-1	-1	4	-1024	-768	-1	-1	-1	-1	4		0	0						Untertest2.avi	0	880	547	72	111				0	Content		-72	-111	8384478	2783975186
8401	08:37:36.726	00:00:08.401	504	-1024	-768	-1	-1	-1	-1	4	-1024	-768	-1	-1	-1	-1	4		0	0						Untertest2.avi	0	880	547	72	111				0	Content		-72	-111	8401165	2783991873
8418	08:37:36.743	00:00:08.417	505	-1024	-768	-1	-1	-1	-1	4	-1024	-768	-1	-1	-1	-1	4		0	0						Untertest2.avi	0	880	547	72	111				0	Content		-72	-111	8417832	2784008540
8434	08:37:36.759	00:00:08.434	506	-1024	-768	-1	-1	-1	-1	4	-1024	-768	-1	-1	-1	-1	4		0	0						Untertest2.avi	0	880	547	72	111				0	Content		-72	-111	8434500	2784025208
8451	08:37:36.776	00:00:08.451	507	-1024	-768	-1	-1	-1	-1	4	-1024	-768	-1	-1	-1	-1	4		0	0						Untertest2.avi	0	880	547	72	111				0	Content		-72	-111	8451160	2784041868
8468	08:37:36.793	00:00:08.467	508	-1024	-768	-1	-1	-1	-1	4	-1024	-768	-1	-1	-1	-1	4		0	0						Untertest2.avi	0	880	547	72	111				0	Content		-72	-111	8467828	2784058536
8484	08:37:36.809	00:00:08.484	509	-1024	-768	-1	-1	-1	-1	4	-1024	-768	-1	-1	-1	-1	4		0	0						Untertest2.avi	0	880	547	72	111				0	Content		-72	-111	8484496	2784075204
8501	08:37:36.826	00:00:08.501	510	-1024	-768	-1	-1	-1	-1	4	-1024	-768	-1	-1	-1	-1	4		0	0						Untertest2.avi	0	880	547	72	111				0	Content		-72	-111	8501112	2784091820
8518	08:37:36.843	00:00:08.517	511	-1024	-768	-1	-1	-1	-1	4	-1024	-768	-1	-1	-1	-1	4		0	0						Untertest2.avi	0	880	547	72	111				0	Content		-72	-111	8517779	2784108487
8535	08:37:36.860	00:00:08.534	512	-1024	-768	-1	-1	-1	-1	4	-1024	-768	-1	-1	-1	-1	4		0	0						Untertest2.avi	0	880	547	72	111				0	Content		-72	-111	8534636	2784125344
8551	08:37:36.876	00:00:08.551	513	-1024	-768	-1	-1	-1	-1	4	-1024	-768	-1	-1	-1	-1	4		0	0						Untertest2.avi	0	880	547	72	111				0	Content		-72	-111	8551304	2784142012
8568	08:37:36.893	00:00:08.567	514	-1024	-768	-1	-1	-1	-1	4	-1024	-768	-1	-1	-1	-1	4		0	0						Untertest2.avi	0	880	547	72	111				0	Content		-72	-111	8567972	2784158680
8585	08:37:36.910	00:00:08.584	515	-1024	-768	-1	-1	-1	-1	4	-1024	-768	-1	-1	-1	-1	4		0	0						Untertest2.avi	0	880	547	72	111				0	Content		-72	-111	8584973	2784175681
8602	08:37:36.927	00:00:08.601	516	-1024	-768	-1	-1	-1	-1	4	-1024	-768	-1	-1	-1	-1	4		0	0						Untertest2.avi	0	880	547	72	111				0	Content		-72	-111	8601641	2784192349
8618	08:37:36.943	00:00:08.618	517	-1024	-768	-1	-1	-1	-1	4	-1024	-768	-1	-1	-1	-1	4		0	0						Untertest2.avi	0	880	547	72	111				0	Content		-72	-111	8618309	2784209017
8635	08:37:36.960	00:00:08.635	518	-1024	-768	-1	-1	-1	-1	4	-1024	-768	-1	-1	-1	-1	4		0	0						Untertest2.avi	0	880	547	72	111				0	Content		-72	-111	8635410	2784226118
8652	08:37:36.977	00:00:08.652	519	-1024	-768	-1	-1	-1	-1	4	-1024	-768	-1	-1	-1	-1	4		0	0						Untertest2.avi	0	880	547	72	111				0	Content		-72	-111	8652078	2784242786
8669	08:37:36.994	00:00:08.668	520	-1024	-768	-1	-1	-1	-1	4	-1024	-768	-1	-1	-1	-1	4		0	0						Untertest2.avi	0	880	547	72	111				0	Content		-72	-111	8668746	2784259454
8685	08:37:37.010	00:00:08.685	521	-1024	-768	-1	-1	-1	-1	4	-1024	-768	-1	-1	-1	-1	4		0	0						Untertest2.avi	0	880	547	72	111				0	Content		-72	-111	8685029	2784275737
8702	08:37:37.027	00:00:08.701	522	-1024	-768	-1	-1	-1	-1	4	-1024	-768	-1	-1	-1	-1	4		0	0						Untertest2.avi	0	880	547	72	111				0	Content		-72	-111	8701697	2784292405
8718	08:37:37.043	00:00:08.718	523	-1024	-768	-1	-1	-1	-1	4	-1024	-768	-1	-1	-1	-1	4		0	0						Untertest2.avi	0	880	547	72	111				0	Content		-72	-111	8718365	2784309073
8735	08:37:37.060	00:00:08.734	524	-1024	-768	-1	-1	-1	-1	4	-1024	-768	-1	-1	-1	-1	4		0	0						Untertest2.avi	0	880	547	72	111				0	Content		-72	-111	8734816	2784325524
8751	08:37:37.076	00:00:08.751	525	-1024	-768	-1	-1	-1	-1	4	-1024	-768	-1	-1	-1	-1	4		0	0						Untertest2.avi	0	880	547	72	111				0	Content		-72	-111	8751484	2784342192
8768	08:37:37.093	00:00:08.768	526	-1024	-768	-1	-1	-1	-1	4	-1024	-768	-1	-1	-1	-1	4		0	0						Untertest2.avi	0	880	547	72	111				0	Content		-72	-111	8768152	2784358860
8785	08:37:37.110	00:00:08.784	527	-1024	-768	-1	-1	-1	-1	4	-1024	-768	-1	-1	-1	-1	4		0	0						Untertest2.avi	0	880	547	72	111				0	Content		-72	-111	8784561	2784375269
8801	08:37:37.126	00:00:08.801	528	-1024	-768	-1	-1	-1	-1	4	-1024	-768	-1	-1	-1	-1	4		0	0						Untertest2.avi	0	880	547	72	111				0	Content		-72	-111	8801229	2784391937
8818	08:37:37.143	00:00:08.817	529	-1024	-768	-1	-1	-1	-1	4	-1024	-768	-1	-1	-1	-1	4		0	0						Untertest2.avi	0	880	547	72	111				0	Content		-72	-111	8817826	2784408534
8834	08:37:37.159	00:00:08.834	530	-1024	-768	-1	-1	-1	-1	4	-1024	-768	-1	-1	-1	-1	4		0	0						Untertest2.avi	0	880	547	72	111				0	Content		-72	-111	8834493	2784425201
8851	08:37:37.176	00:00:08.851	531	-1024	-768	-1	-1	-1	-1	4	-1024	-768	-1	-1	-1	-1	4		0	0						Untertest2.avi	0	880	547	72	111				0	Content		-72	-111	8851161	2784441869
8868	08:37:37.193	00:00:08.867	532	-1024	-768	-1	-1	-1	-1	4	-1024	-768	-1	-1	-1	-1	4		0	0						Untertest2.avi	0	880	547	72	111				0	Content		-72	-111	8867689	2784458397
8884	08:37:37.209	00:00:08.884	533	-1024	-768	-1	-1	-1	-1	4	-1024	-768	-1	-1	-1	-1	4		0	0						Untertest2.avi	0	880	547	72	111				0	Content		-72	-111	8884357	2784475065
8901	08:37:37.226	00:00:08.900	534	-1024	-768	-1	-1	-1	-1	4	-1024	-768	-1	-1	-1	-1	4		0	0						Untertest2.avi	0	880	547	72	111				0	Content		-72	-111	8900977	2784491685
8918	08:37:37.243	00:00:08.917	535	-1024	-768	-1	-1	-1	-1	4	-1024	-768	-1	-1	-1	-1	4		0	0						Untertest2.avi	0	880	547	72	111				0	Content		-72	-111	8917645	2784508353
8934	08:37:37.259	00:00:08.934	536	-1024	-768	-1	-1	-1	-1	4	-1024	-768	-1	-1	-1	-1	4		0	0						Untertest2.avi	0	880	547	72	111				0	Content		-72	-111	8934312	2784525020
8951	08:37:37.276	00:00:08.951	537	-1024	-768	-1	-1	-1	-1	4	-1024	-768	-1	-1	-1	-1	4		0	0						Untertest2.avi	0	880	547	72	111				0	Content		-72	-111	8951112	2784541820
8968	08:37:37.293	00:00:08.967	538	-1024	-768	-1	-1	-1	-1	4	-1024	-768	-1	-1	-1	-1	4		0	0						Untertest2.avi	0	880	547	72	111				0	Content		-72	-111	8967780	2784558488
8984	08:37:37.309	00:00:08.984	539	-1024	-768	-1	-1	-1	-1	4	-1024	-768	-1	-1	-1	-1	4		0	0						Untertest2.avi	0	880	547	72	111				0	Content		-72	-111	8984448	2784575156
9001	08:37:37.326	00:00:09.001	540	-1024	-768	-1	-1	-1	-1	4	-1024	-768	-1	-1	-1	-1	4		0	0						Untertest2.avi	0	880	547	72	111				0	Content		-72	-111	9001415	2784592123
9018	08:37:37.343	00:00:09.018	541	-1024	-768	-1	-1	-1	-1	4	-1024	-768	-1	-1	-1	-1	4		0	0						Untertest2.avi	0	880	547	72	111				0	Content		-72	-111	9018083	2784608791
9035	08:37:37.360	00:00:09.034	542	-1024	-768	-1	-1	-1	-1	4	-1024	-768	-1	-1	-1	-1	4		0	0						Untertest2.avi	0	880	547	72	111				0	Content		-72	-111	9034750	2784625458
9052	08:37:37.377	00:00:09.051	543	-1024	-768	-1	-1	-1	-1	4	-1024	-768	-1	-1	-1	-1	4		0	0						Untertest2.avi	0	880	547	72	111				0	Content		-72	-111	9051820	2784642528
9068	08:37:37.393	00:00:09.068	544	-1024	-768	-1	-1	-1	-1	4	-1024	-768	-1	-1	-1	-1	4		0	0						Untertest2.avi	0	880	547	72	111				0	Content		-72	-111	9068488	2784659196
9085	08:37:37.410	00:00:09.085	545	-1024	-768	-1	-1	-1	-1	4	-1024	-768	-1	-1	-1	-1	4		0	0						Untertest2.avi	0	880	547	72	111				0	Content		-72	-111	9085156	2784675864
9101	08:37:37.426	00:00:09.101	546	-1024	-768	-1	-1	-1	-1	4	-1024	-768	-1	-1	-1	-1	4		0	0						Untertest2.avi	0	880	547	72	111				0	Content		-72	-111	9101466	2784692174
9118	08:37:37.443	00:00:09.118	547	-1024	-768	-1	-1	-1	-1	4	-1024	-768	-1	-1	-1	-1	4		0	0						Untertest2.avi	0	880	547	72	111				0	Content		-72	-111	9118134	2784708842
9135	08:37:37.460	00:00:09.134	548	-1024	-768	-1	-1	-1	-1	4	-1024	-768	-1	-1	-1	-1	4		0	0						Untertest2.avi	0	880	547	72	111				0	Content		-72	-111	9134802	2784725510
9151	08:37:37.476	00:00:09.151	549	-1024	-768	-1	-1	-1	-1	4	-1024	-768	-1	-1	-1	-1	4		0	0						Untertest2.avi	0	880	547	72	111				0	Content		-72	-111	9151066	2784741774
9168	08:37:37.493	00:00:09.167	550	-1024	-768	-1	-1	-1	-1	4	-1024	-768	-1	-1	-1	-1	4		0	0						Untertest2.avi	0	880	547	72	111				0	Content		-72	-111	9167734	2784758442
9184	08:37:37.509	00:00:09.184	551	-1024	-768	-1	-1	-1	-1	4	-1024	-768	-1	-1	-1	-1	4		0	0						Untertest2.avi	0	880	547	72	111				0	Content		-72	-111	9184307	2784775015
9201	08:37:37.526	00:00:09.200	552	-1024	-768	-1	-1	-1	-1	4	-1024	-768	-1	-1	-1	-1	4		0	0						Untertest2.avi	0	880	547	72	111				0	Content		-72	-111	9200975	2784791683
9218	08:37:37.543	00:00:09.217	553	-1024	-768	-1	-1	-1	-1	4	-1024	-768	-1	-1	-1	-1	4		0	0						Untertest2.avi	0	880	547	72	111				0	Content		-72	-111	9217643	2784808351
9234	08:37:37.559	00:00:09.234	554	-1024	-768	-1	-1	-1	-1	4	-1024	-768	-1	-1	-1	-1	4		0	0						Untertest2.avi	0	880	547	72	111				0	Content		-72	-111	9234200	2784824908
9251	08:37:37.576	00:00:09.250	555	-1024	-768	-1	-1	-1	-1	4	-1024	-768	-1	-1	-1	-1	4		0	0						Untertest2.avi	0	880	547	72	111				0	Content		-72	-111	9250868	2784841576
9267	08:37:37.592	00:00:09.267	556	-1024	-768	-1	-1	-1	-1	4	-1024	-768	-1	-1	-1	-1	4		0	0						Untertest2.avi	0	880	547	72	111				0	Content		-72	-111	9267439	2784858147
9284	08:37:37.609	00:00:09.284	557	-1024	-768	-1	-1	-1	-1	4	-1024	-768	-1	-1	-1	-1	4		0	0						Untertest2.avi	0	880	547	72	111				0	Content		-72	-111	9284107	2784874815
9301	08:37:37.626	00:00:09.300	558	-1024	-768	-1	-1	-1	-1	4	-1024	-768	-1	-1	-1	-1	4		0	0						Untertest2.avi	0	880	547	72	111				0	Content		-72	-111	9300775	2784891483
9317	08:37:37.642	00:00:09.317	559	-1024	-768	-1	-1	-1	-1	4	-1024	-768	-1	-1	-1	-1	4		0	0						Untertest2.avi	0	880	547	72	111				0	Content		-72	-111	9317375	2784908083
9334	08:37:37.659	00:00:09.334	560	-1024	-768	-1	-1	-1	-1	4	-1024	-768	-1	-1	-1	-1	4		0	0						Untertest2.avi	0	880	547	72	111				0	Content		-72	-111	9334042	2784924750
9351	08:37:37.676	00:00:09.350	561	-1024	-768	-1	-1	-1	-1	4	-1024	-768	-1	-1	-1	-1	4		0	0						Untertest2.avi	0	880	547	72	111				0	Content		-72	-111	9350710	2784941418
9368	08:37:37.693	00:00:09.367	562	-1024	-768	-1	-1	-1	-1	4	-1024	-768	-1	-1	-1	-1	4		0	0						Untertest2.avi	0	880	547	72	111				0	Content		-72	-111	9367541	2784958249
9384	08:37:37.709	00:00:09.384	563	-1024	-768	-1	-1	-1	-1	4	-1024	-768	-1	-1	-1	-1	4		0	0						Untertest2.avi	0	880	547	72	111				0	Content		-72	-111	9384209	2784974917
9401	08:37:37.726	00:00:09.400	564	-1024	-768	-1	-1	-1	-1	4	-1024	-768	-1	-1	-1	-1	4		0	0						Untertest2.avi	0	880	547	72	111				0	Content		-72	-111	9400877	2784991585
9418	08:37:37.743	00:00:09.417	565	-1024	-768	-1	-1	-1	-1	4	-1024	-768	-1	-1	-1	-1	4		0	0						Untertest2.avi	0	880	547	72	111				0	Content		-72	-111	9417859	2785008567
9435	08:37:37.760	00:00:09.434	566	-1024	-768	-1	-1	-1	-1	4	-1024	-768	-1	-1	-1	-1	4		0	0						Untertest2.avi	0	880	547	72	111				0	Content		-72	-111	9434527	2785025235
9451	08:37:37.776	00:00:09.451	567	-1024	-768	-1	-1	-1	-1	4	-1024	-768	-1	-1	-1	-1	4		0	0						Untertest2.avi	0	880	547	72	111				0	Content		-72	-111	9451194	2785041902
9468	08:37:37.793	00:00:09.468	568	-1024	-768	-1	-1	-1	-1	4	-1024	-768	-1	-1	-1	-1	4		0	0						Untertest2.avi	0	880	547	72	111				0	Content		-72	-111	9468279	2785058987
9485	08:37:37.810	00:00:09.484	569	-1024	-768	-1	-1	-1	-1	4	-1024	-768	-1	-1	-1	-1	4		0	0						Untertest2.avi	0	880	547	72	111				0	Content		-72	-111	9484947	2785075655
9502	08:37:37.827	00:00:09.501	570	-1024	-768	-1	-1	-1	-1	4	-1024	-768	-1	-1	-1	-1	4		0	0						Untertest2.avi	0	880	547	72	111				0	Content		-72	-111	9501615	2785092323
9518	08:37:37.843	00:00:09.517	571	-1024	-768	-1	-1	-1	-1	4	-1024	-768	-1	-1	-1	-1	4		0	0						Untertest2.avi	0	880	547	72	111				0	Content		-72	-111	9517893	2785108601
9535	08:37:37.860	00:00:09.534	572	-1024	-768	-1	-1	-1	-1	4	-1024	-768	-1	-1	-1	-1	4		0	0						Untertest2.avi	0	880	547	72	111				0	Content		-72	-111	9534561	2785125269
9551	08:37:37.876	00:00:09.551	573	-1024	-768	-1	-1	-1	-1	4	-1024	-768	-1	-1	-1	-1	4		0	0						Untertest2.avi	0	880	547	72	111				0	Content		-72	-111	9551228	2785141936
9568	08:37:37.893	00:00:09.567	574	-1024	-768	-1	-1	-1	-1	4	-1024	-768	-1	-1	-1	-1	4		0	0						Untertest2.avi	0	880	547	72	111				0	Content		-72	-111	9567634	2785158342
9584	08:37:37.909	00:00:09.584	575	-1024	-768	-1	-1	-1	-1	4	-1024	-768	-1	-1	-1	-1	4		0	0						Untertest2.avi	0	880	547	72	111				0	Content		-72	-111	9584302	2785175010
9601	08:37:37.926	00:00:09.600	576	-1024	-768	-1	-1	-1	-1	4	-1024	-768	-1	-1	-1	-1	4		0	0						Untertest2.avi	0	880	547	72	111				0	Content		-72	-111	9600970	2785191678
9617	08:37:37.942	00:00:09.617	577	-1024	-768	-1	-1	-1	-1	4	-1024	-768	-1	-1	-1	-1	4		0	0						Untertest2.avi	0	880	547	72	111				0	Content		-72	-111	9617393	2785208101
9634	08:37:37.959	00:00:09.634	578	-1024	-768	-1	-1	-1	-1	4	-1024	-768	-1	-1	-1	-1	4		0	0						Untertest2.avi	0	880	547	72	111				0	Content		-72	-111	9634061	2785224769
9651	08:37:37.976	00:00:09.650	579	-1024	-768	-1	-1	-1	-1	4	-1024	-768	-1	-1	-1	-1	4		0	0						Untertest2.avi	0	880	547	72	111				0	Content		-72	-111	9650628	2785241336
9667	08:37:37.992	00:00:09.667	580	-1024	-768	-1	-1	-1	-1	4	-1024	-768	-1	-1	-1	-1	4		0	0						Untertest2.avi	0	880	547	72	111				0	Content		-72	-111	9667296	2785258004
9684	08:37:38.009	00:00:09.683	581	-1024	-768	-1	-1	-1	-1	4	-1024	-768	-1	-1	-1	-1	4		0	0						Untertest2.avi	0	880	547	72	111				0	Content		-72	-111	9683964	2785274672
9701	08:37:38.026	00:00:09.700	582	-1024	-768	-1	-1	-1	-1	4	-1024	-768	-1	-1	-1	-1	4		0	0						Untertest2.avi	0	880	547	72	111				0	Content		-72	-111	9700522	2785291230
9717	08:37:38.042	00:00:09.717	583	-1024	-768	-1	-1	-1	-1	4	-1024	-768	-1	-1	-1	-1	4		0	0						Untertest2.avi	0	880	547	72	111				0	Content		-72	-111	9717190	2785307898
9734	08:37:38.059	00:00:09.733	584	-1024	-768	-1	-1	-1	-1	4	-1024	-768	-1	-1	-1	-1	4		0	0						Untertest2.avi	0	880	547	72	111				0	Content		-72	-111	9733817	2785324525
9750	08:37:38.075	00:00:09.750	585	-1024	-768	-1	-1	-1	-1	4	-1024	-768	-1	-1	-1	-1	4		0	0						Untertest2.avi	0	880	547	72	111				0	Content		-72	-111	9750484	2785341192
9767	08:37:38.092	00:00:09.767	586	-1024	-768	-1	-1	-1	-1	4	-1024	-768	-1	-1	-1	-1	4		0	0						Untertest2.avi	0	880	547	72	111				0	Content		-72	-111	9767152	2785357860
9784	08:37:38.109	00:00:09.783	587	-1024	-768	-1	-1	-1	-1	4	-1024	-768	-1	-1	-1	-1	4		0	0						Untertest2.avi	0	880	547	72	111				0	Content		-72	-111	9783956	2785374664
9801	08:37:38.126	00:00:09.800	588	-1024	-768	-1	-1	-1	-1	4	-1024	-768	-1	-1	-1	-1	4		0	0						Untertest2.avi	0	880	547	72	111				0	Content		-72	-111	9800624	2785391332
9817	08:37:38.142	00:00:09.817	589	-1024	-768	-1	-1	-1	-1	4	-1024	-768	-1	-1	-1	-1	4		0	0						Untertest2.avi	0	880	547	72	111				0	Content		-72	-111	9817292	2785408000
9834	08:37:38.159	00:00:09.834	590	-1024	-768	-1	-1	-1	-1	4	-1024	-768	-1	-1	-1	-1	4		0	0						Untertest2.avi	0	880	547	72	111				0	Content		-72	-111	9834261	2785424969
9851	08:37:38.176	00:00:09.850	591	-1024	-768	-1	-1	-1	-1	4	-1024	-768	-1	-1	-1	-1	4		0	0						Untertest2.avi	0	880	547	72	111				0	Content		-72	-111	9850928	2785441636
9868	08:37:38.193	00:00:09.867	592	-1024	-768	-1	-1	-1	-1	4	-1024	-768	-1	-1	-1	-1	4		0	0						Untertest2.avi	0	880	547	72	111				0	Content		-72	-111	9867596	2785458304
9885	08:37:38.210	00:00:09.884	593	-1024	-768	-1	-1	-1	-1	4	-1024	-768	-1	-1	-1	-1	4		0	0						Untertest2.avi	0	880	547	72	111				0	Content		-72	-111	9884669	2785475377
9901	08:37:38.226	00:00:09.901	594	-1024	-768	-1	-1	-1	-1	4	-1024	-768	-1	-1	-1	-1	4		0	0						Untertest2.avi	0	880	547	72	111				0	Content		-72	-111	9901337	2785492045
9918	08:37:38.243	00:00:09.918	595	-1024	-768	-1	-1	-1	-1	4	-1024	-768	-1	-1	-1	-1	4		0	0						Untertest2.avi	0	880	547	72	111				0	Content		-72	-111	9918005	2785508713
9934	08:37:38.259	00:00:09.934	596	-1024	-768	-1	-1	-1	-1	4	-1024	-768	-1	-1	-1	-1	4		0	0						Untertest2.avi	0	880	547	72	111				0	Content		-72	-111	9934316	2785525024
9951	08:37:38.276	00:00:09.950	597	-1024	-768	-1	-1	-1	-1	4	-1024	-768	-1	-1	-1	-1	4		0	0						Untertest2.avi	0	880	547	72	111				0	Content		-72	-111	9950983	2785541691
9968	08:37:38.293	00:00:09.967	598	-1024	-768	-1	-1	-1	-1	4	-1024	-768	-1	-1	-1	-1	4		0	0						Untertest2.avi	0	880	547	72	111				0	Content		-72	-111	9967651	2785558359
9984	08:37:38.309	00:00:09.983	599	-1024	-768	-1	-1	-1	-1	4	-1024	-768	-1	-1	-1	-1	4		0	0						Untertest2.avi	0	880	547	72	111				0	Content		-72	-111	9983560	2785574268
10000	08:37:38.325	00:00:10.000	600	-1024	-768	-1	-1	-1	-1	4	-1024	-768	-1	-1	-1	-1	4		0	0						Untertest2.avi	0	880	547	72	111				0	Content		-72	-111	10000184	2785590892
10017	08:37:38.342	00:00:10.016	601	-1024	-768	-1	-1	-1	-1	4	-1024	-768	-1	-1	-1	-1	4		0	0						Untertest2.avi	0	880	547	72	111				0	Content		-72	-111	10016871	2785607579
10034	08:37:38.359	00:00:10.033	602	-1024	-768	-1	-1	-1	-1	4	-1024	-768	-1	-1	-1	-1	4		0	0						Untertest2.avi	0	880	547	72	111				0	Content		-72	-111	10033539	2785624247
10050	08:37:38.375	00:00:10.050	603	-1024	-768	-1	-1	-1	-1	4	-1024	-768	-1	-1	-1	-1	4		0	0						Untertest2.avi	0	880	547	72	111				0	Content		-72	-111	10050206	2785640914
10067	08:37:38.392	00:00:10.066	604	-1024	-768	-1	-1	-1	-1	4	-1024	-768	-1	-1	-1	-1	4		0	0						Untertest2.avi	0	880	547	72	111				0	Content		-72	-111	10066866	2785657574
10084	08:37:38.409	00:00:10.083	605	-1024	-768	-1	-1	-1	-1	4	-1024	-768	-1	-1	-1	-1	4		0	0						Untertest2.avi	0	880	547	72	111				0	Content		-72	-111	10083534	2785674242
10100	08:37:38.425	00:00:10.100	606	-1024	-768	-1	-1	-1	-1	4	-1024	-768	-1	-1	-1	-1	4		0	0						Untertest2.avi	0	880	547	72	111				0	Content		-72	-111	10100202	2785690910
10117	08:37:38.442	00:00:10.116	607	-1024	-768	-1	-1	-1	-1	4	-1024	-768	-1	-1	-1	-1	4		0	0						Untertest2.avi	0	880	547	72	111				0	Content		-72	-111	10116863	2785707571
10134	08:37:38.459	00:00:10.133	608	-1024	-768	-1	-1	-1	-1	4	-1024	-768	-1	-1	-1	-1	4		0	0						Untertest2.avi	0	880	547	72	111				0	Content		-72	-111	10133531	2785724239
10150	08:37:38.475	00:00:10.150	609	-1024	-768	-1	-1	-1	-1	4	-1024	-768	-1	-1	-1	-1	4		0	0						Untertest2.avi	0	880	547	72	111				0	Content		-72	-111	10150198	2785740906
10167	08:37:38.492	00:00:10.167	610	-1024	-768	-1	-1	-1	-1	4	-1024	-768	-1	-1	-1	-1	4		0	0						Untertest2.avi	0	880	547	72	111				0	Content		-72	-111	10167026	2785757734
10184	08:37:38.509	00:00:10.183	611	-1024	-768	-1	-1	-1	-1	4	-1024	-768	-1	-1	-1	-1	4		0	0						Untertest2.avi	0	880	547	72	111				0	Content		-72	-111	10183694	2785774402
10200	08:37:38.525	00:00:10.200	612	-1024	-768	-1	-1	-1	-1	4	-1024	-768	-1	-1	-1	-1	4		0	0						Untertest2.avi	0	880	547	72	111				0	Content		-72	-111	10200362	2785791070
10217	08:37:38.542	00:00:10.217	613	-1024	-768	-1	-1	-1	-1	4	-1024	-768	-1	-1	-1	-1	4		0	0						Untertest2.avi	0	880	547	72	111				0	Content		-72	-111	10217343	2785808051
10234	08:37:38.559	00:00:10.234	614	-1024	-768	-1	-1	-1	-1	4	-1024	-768	-1	-1	-1	-1	4		0	0						Untertest2.avi	0	880	547	72	111				0	Content		-72	-111	10234011	2785824719
10251	08:37:38.576	00:00:10.250	615	-1024	-768	-1	-1	-1	-1	4	-1024	-768	-1	-1	-1	-1	4		0	0						Untertest2.avi	0	880	547	72	111				0	Content		-72	-111	10250678	2785841386
10268	08:37:38.593	00:00:10.267	616	-1024	-768	-1	-1	-1	-1	4	-1024	-768	-1	-1	-1	-1	4		0	0						Untertest2.avi	0	880	547	72	111				0	Content		-72	-111	10267766	2785858474
10284	08:37:38.609	00:00:10.284	617	-1024	-768	-1	-1	-1	-1	4	-1024	-768	-1	-1	-1	-1	4		0	0						Untertest2.avi	0	880	547	72	111				0	Content		-72	-111	10284434	2785875142
10301	08:37:38.626	00:00:10.301	618	-1024	-768	-1	-1	-1	-1	4	-1024	-768	-1	-1	-1	-1	4		0	0						Untertest2.avi	0	880	547	72	111				0	Content		-72	-111	10301102	2785891810
10317	08:37:38.642	00:00:10.317	619	-1024	-768	-1	-1	-1	-1	4	-1024	-768	-1	-1	-1	-1	4		0	0						Untertest2.avi	0	880	547	72	111				0	Content		-72	-111	10317418	2785908126
10334	08:37:38.659	00:00:10.334	620	-1024	-768	-1	-1	-1	-1	4	-1024	-768	-1	-1	-1	-1	4		0	0						Untertest2.avi	0	880	547	72	111				0	Content		-72	-111	10334086	2785924794
10351	08:37:38.676	00:00:10.350	621	-1024	-768	-1	-1	-1	-1	4	-1024	-768	-1	-1	-1	-1	4		0	0						Untertest2.avi	0	880	547	72	111				0	Content		-72	-111	10350754	2785941462
10367	08:37:38.692	00:00:10.367	622	-1024	-768	-1	-1	-1	-1	4	-1024	-768	-1	-1	-1	-1	4		0	0						Untertest2.avi	0	880	547	72	111				0	Content		-72	-111	10367187	2785957895
10384	08:37:38.709	00:00:10.383	623	-1024	-768	-1	-1	-1	-1	4	-1024	-768	-1	-1	-1	-1	4		0	0						Untertest2.avi	0	880	547	72	111				0	Content		-72	-111	10383855	2785974563
10401	08:37:38.726	00:00:10.400	624	-1024	-768	-1	-1	-1	-1	4	-1024	-768	-1	-1	-1	-1	4		0	0						Untertest2.avi	0	880	547	72	111				0	Content		-72	-111	10400523	2785991231
10417	08:37:38.742	00:00:10.416	625	-1024	-768	-1	-1	-1	-1	4	-1024	-768	-1	-1	-1	-1	4		0	0						Untertest2.avi	0	880	547	72	111				0	Content		-72	-111	10416912	2786007620
10434	08:37:38.759	00:00:10.433	626	-1024	-768	-1	-1	-1	-1	4	-1024	-768	-1	-1	-1	-1	4		0	0						Untertest2.avi	0	880	547	72	111				0	Content		-72	-111	10433580	2786024288
10450	08:37:38.775	00:00:10.450	627	-1024	-768	-1	-1	-1	-1	4	-1024	-768	-1	-1	-1	-1	4		0	0						Untertest2.avi	0	880	547	72	111				0	Content		-72	-111	10450169	2786040877
10467	08:37:38.792	00:00:10.466	628	-1024	-768	-1	-1	-1	-1	4	-1024	-768	-1	-1	-1	-1	4		0	0						Untertest2.avi	0	880	547	72	111				0	Content		-72	-111	10466837	2786057545
10484	08:37:38.809	00:00:10.483	629	-1024	-768	-1	-1	-1	-1	4	-1024	-768	-1	-1	-1	-1	4		0	0						Untertest2.avi	0	880	547	72	111				0	Content		-72	-111	10483505	2786074213
10500	08:37:38.825	00:00:10.500	630	-1024	-768	-1	-1	-1	-1	4	-1024	-768	-1	-1	-1	-1	4		0	0						Untertest2.avi	0	880	547	72	111				0	Content		-72	-111	10500026	2786090734
10517	08:37:38.842	00:00:10.516	631	-1024	-768	-1	-1	-1	-1	4	-1024	-768	-1	-1	-1	-1	4		0	0						Untertest2.avi	0	880	547	72	111				0	Content		-72	-111	10516694	2786107402
10533	08:37:38.858	00:00:10.533	632	-1024	-768	-1	-1	-1	-1	4	-1024	-768	-1	-1	-1	-1	4		0	0						Untertest2.avi	0	880	547	72	111				0	Content		-72	-111	10533313	2786124021
10550	08:37:38.875	00:00:10.549	633	-1024	-768	-1	-1	-1	-1	4	-1024	-768	-1	-1	-1	-1	4		0	0						Untertest2.avi	0	880	547	72	111				0	Content		-72	-111	10549980	2786140688
10567	08:37:38.892	00:00:10.566	634	-1024	-768	-1	-1	-1	-1	4	-1024	-768	-1	-1	-1	-1	4		0	0						Untertest2.avi	0	880	547	72	111				0	Content		-72	-111	10566648	2786157356
10583	08:37:38.908	00:00:10.583	635	-1024	-768	-1	-1	-1	-1	4	-1024	-768	-1	-1	-1	-1	4		0	0						Untertest2.avi	0	880	547	72	111				0	Content		-72	-111	10583448	2786174156
10600	08:37:38.925	00:00:10.600	636	-1024	-768	-1	-1	-1	-1	4	-1024	-768	-1	-1	-1	-1	4		0	0						Untertest2.avi	0	880	547	72	111				0	Content		-72	-111	10600116	2786190824
10617	08:37:38.942	00:00:10.616	637	-1024	-768	-1	-1	-1	-1	4	-1024	-768	-1	-1	-1	-1	4		0	0						Untertest2.avi	0	880	547	72	111				0	Content		-72	-111	10616784	2786207492
10634	08:37:38.959	00:00:10.633	638	-1024	-768	-1	-1	-1	-1	4	-1024	-768	-1	-1	-1	-1	4		0	0						Untertest2.avi	0	880	547	72	111				0	Content		-72	-111	10633758	2786224466
10650	08:37:38.975	00:00:10.650	639	-1024	-768	-1	-1	-1	-1	4	-1024	-768	-1	-1	-1	-1	4		0	0						Untertest2.avi	0	880	547	72	111				0	Content		-72	-111	10650426	2786241134
10667	08:37:38.992	00:00:10.667	640	-1024	-768	-1	-1	-1	-1	4	-1024	-768	-1	-1	-1	-1	4		0	0						Untertest2.avi	0	880	547	72	111				0	Content		-72	-111	10667093	2786257801
10684	08:37:39.009	00:00:10.684	641	-1024	-768	-1	-1	-1	-1	4	-1024	-768	-1	-1	-1	-1	4		0	0						Untertest2.avi	0	880	547	72	111				0	Content		-72	-111	10684161	2786274869
10701	08:37:39.026	00:00:10.700	642	-1024	-768	-1	-1	-1	-1	4	-1024	-768	-1	-1	-1	-1	4		0	0						Untertest2.avi	0	880	547	72	111				0	Content		-72	-111	10700829	2786291537
10717	08:37:39.042	00:00:10.717	643	-1024	-768	-1	-1	-1	-1	4	-1024	-768	-1	-1	-1	-1	4		0	0						Untertest2.avi	0	880	547	72	111				0	Content		-72	-111	10717497	2786308205
10734	08:37:39.059	00:00:10.733	644	-1024	-768	-1	-1	-1	-1	4	-1024	-768	-1	-1	-1	-1	4		0	0						Untertest2.avi	0	880	547	72	111				0	Content		-72	-111	10733810	2786324518
10750	08:37:39.075	00:00:10.750	645	-1024	-768	-1	-1	-1	-1	4	-1024	-768	-1	-1	-1	-1	4		0	0						Untertest2.avi	0	880	547	72	111				0	Content		-72	-111	10750478	2786341186
10767	08:37:39.092	00:00:10.767	646	-1024	-768	-1	-1	-1	-1	4	-1024	-768	-1	-1	-1	-1	4		0	0						Untertest2.avi	0	880	547	72	111				0	Content		-72	-111	10767145	2786357853
10783	08:37:39.108	00:00:10.783	647	-1024	-768	-1	-1	-1	-1	4	-1024	-768	-1	-1	-1	-1	4		0	0						Untertest2.avi	0	880	547	72	111				0	Content		-72	-111	10783055	2786373763
10800	08:37:39.125	00:00:10.799	648	-1024	-768	-1	-1	-1	-1	4	-1024	-768	-1	-1	-1	-1	4		0	0						Untertest2.avi	0	880	547	72	111				0	Content		-72	-111	10799702	2786390410
10816	08:37:39.141	00:00:10.816	649	-1024	-768	-1	-1	-1	-1	4	-1024	-768	-1	-1	-1	-1	4		0	0						Untertest2.avi	0	880	547	72	111				0	Content		-72	-111	10816404	2786407112
10833	08:37:39.158	00:00:10.833	650	-1024	-768	-1	-1	-1	-1	4	-1024	-768	-1	-1	-1	-1	4		0	0						Untertest2.avi	0	880	547	72	111				0	Content		-72	-111	10833072	2786423780
10850	08:37:39.175	00:00:10.849	651	-1024	-768	-1	-1	-1	-1	4	-1024	-768	-1	-1	-1	-1	4		0	0						Untertest2.avi	0	880	547	72	111				0	Content		-72	-111	10849730	2786440438
10866	08:37:39.191	00:00:10.866	652	-1024	-768	-1	-1	-1	-1	4	-1024	-768	-1	-1	-1	-1	4		0	0						Untertest2.avi	0	880	547	72	111				0	Content		-72	-111	10866397	2786457105
10883	08:37:39.208	00:00:10.883	653	-1024	-768	-1	-1	-1	-1	4	-1024	-768	-1	-1	-1	-1	4		0	0						Untertest2.avi	0	880	547	72	111				0	Content		-72	-111	10883065	2786473773
10900	08:37:39.225	00:00:10.899	654	-1024	-768	-1	-1	-1	-1	4	-1024	-768	-1	-1	-1	-1	4		0	0						Untertest2.avi	0	880	547	72	111				0	Content		-72	-111	10899724	2786490432
10916	08:37:39.241	00:00:10.916	655	-1024	-768	-1	-1	-1	-1	4	-1024	-768	-1	-1	-1	-1	4		0	0						Untertest2.avi	0	880	547	72	111				0	Content		-72	-111	10916392	2786507100
10933	08:37:39.258	00:00:10.933	656	-1024	-768	-1	-1	-1	-1	4	-1024	-768	-1	-1	-1	-1	4		0	0						Untertest2.avi	0	880	547	72	111				0	Content		-72	-111	10933060	2786523768
10950	08:37:39.275	00:00:10.949	657	-1024	-768	-1	-1	-1	-1	4	-1024	-768	-1	-1	-1	-1	4		0	0						Untertest2.avi	0	880	547	72	111				0	Content		-72	-111	10949888	2786540596
10967	08:37:39.292	00:00:10.966	658	-1024	-768	-1	-1	-1	-1	4	-1024	-768	-1	-1	-1	-1	4		0	0						Untertest2.avi	0	880	547	72	111				0	Content		-72	-111	10966555	2786557263
10983	08:37:39.308	00:00:10.983	659	-1024	-768	-1	-1	-1	-1	4	-1024	-768	-1	-1	-1	-1	4		0	0						Untertest2.avi	0	880	547	72	111				0	Content		-72	-111	10983223	2786573931
11000	08:37:39.325	00:00:11.000	660	-1024	-768	-1	-1	-1	-1	4	-1024	-768	-1	-1	-1	-1	4		0	0						Untertest2.avi	0	880	547	72	111				0	Content		-72	-111	11000203	2786590911
11017	08:37:39.342	00:00:11.016	661	-1024	-768	-1	-1	-1	-1	4	-1024	-768	-1	-1	-1	-1	4		0	0						Untertest2.avi	0	880	547	72	111				0	Content		-72	-111	11016871	2786607579
11034	08:37:39.359	00:00:11.033	662	-1024	-768	-1	-1	-1	-1	4	-1024	-768	-1	-1	-1	-1	4		0	0						Untertest2.avi	0	880	547	72	111				0	Content		-72	-111	11033539	2786624247
11051	08:37:39.376	00:00:11.050	663	-1024	-768	-1	-1	-1	-1	4	-1024	-768	-1	-1	-1	-1	4		0	0						Untertest2.avi	0	880	547	72	111				0	Content		-72	-111	11050625	2786641333
11067	08:37:39.392	00:00:11.067	664	-1024	-768	-1	-1	-1	-1	4	-1024	-768	-1	-1	-1	-1	4		0	0						Untertest2.avi	0	880	547	72	111				0	Content		-72	-111	11067292	2786658000
11084	08:37:39.409	00:00:11.083	665	-1024	-768	-1	-1	-1	-1	4	-1024	-768	-1	-1	-1	-1	4		0	0						Untertest2.avi	0	880	547	72	111				0	Content		-72	-111	11083960	2786674668
11100	08:37:39.425	00:00:11.100	666	-1024	-768	-1	-1	-1	-1	4	-1024	-768	-1	-1	-1	-1	4		0	0						Untertest2.avi	0	880	547	72	111				0	Content		-72	-111	11100278	2786690986
11117	08:37:39.442	00:00:11.116	667	-1024	-768	-1	-1	-1	-1	4	-1024	-768	-1	-1	-1	-1	4		0	0						Untertest2.avi	0	880	547	72	111				0	Content		-72	-111	11116946	2786707654
11134	08:37:39.459	00:00:11.133	668	-1024	-768	-1	-1	-1	-1	4	-1024	-768	-1	-1	-1	-1	4		0	0						Untertest2.avi	0	880	547	72	111				0	Content		-72	-111	11133614	2786724322
11150	08:37:39.475	00:00:11.150	669	-1024	-768	-1	-1	-1	-1	4	-1024	-768	-1	-1	-1	-1	4		0	0						Untertest2.avi	0	880	547	72	111				0	Content		-72	-111	11150048	2786740756
11167	08:37:39.492	00:00:11.166	670	-1024	-768	-1	-1	-1	-1	4	-1024	-768	-1	-1	-1	-1	4		0	0						Untertest2.avi	0	880	547	72	111				0	Content		-72	-111	11166715	2786757423
11183	08:37:39.508	00:00:11.183	671	-1024	-768	-1	-1	-1	-1	4	-1024	-768	-1	-1	-1	-1	4		0	0						Untertest2.avi	0	880	547	72	111				0	Content		-72	-111	11183383	2786774091
11200	08:37:39.525	00:00:11.199	672	-1024	-768	-1	-1	-1	-1	4	-1024	-768	-1	-1	-1	-1	4		0	0						Untertest2.avi	0	880	547	72	111				0	Content		-72	-111	11199773	2786790481
11216	08:37:39.541	00:00:11.216	673	-1024	-768	-1	-1	-1	-1	4	-1024	-768	-1	-1	-1	-1	4		0	0						Untertest2.avi	0	880	547	72	111				0	Content		-72	-111	11216441	2786807149
11233	08:37:39.558	00:00:11.233	674	-1024	-768	-1	-1	-1	-1	4	-1024	-768	-1	-1	-1	-1	4		0	0						Untertest2.avi	0	880	547	72	111				0	Content		-72	-111	11233034	2786823742
11250	08:37:39.575	00:00:11.249	675	-1024	-768	-1	-1	-1	-1	4	-1024	-768	-1	-1	-1	-1	4		0	0						Untertest2.avi	0	880	547	72	111				0	Content		-72	-111	11249702	2786840410
11266	08:37:39.591	00:00:11.266	676	-1024	-768	-1	-1	-1	-1	4	-1024	-768	-1	-1	-1	-1	4		0	0						Untertest2.avi	0	880	547	72	111				0	Content		-72	-111	11266369	2786857077
11283	08:37:39.608	00:00:11.282	677	-1024	-768	-1	-1	-1	-1	4	-1024	-768	-1	-1	-1	-1	4		0	0						Untertest2.avi	0	880	547	72	111				0	Content		-72	-111	11282923	2786873631
11300	08:37:39.625	00:00:11.299	678	-1024	-768	-1	-1	-1	-1	4	-1024	-768	-1	-1	-1	-1	4		0	0						Untertest2.avi	0	880	547	72	111				0	Content		-72	-111	11299591	2786890299
11316	08:37:39.641	00:00:11.316	679	-1024	-768	-1	-1	-1	-1	4	-1024	-768	-1	-1	-1	-1	4		0	0						Untertest2.avi	0	880	547	72	111				0	Content		-72	-111	11316259	2786906967
11333	08:37:39.658	00:00:11.332	680	-1024	-768	-1	-1	-1	-1	4	-1024	-768	-1	-1	-1	-1	4		0	0						Untertest2.avi	0	880	547	72	111				0	Content		-72	-111	11332851	2786923559
11350	08:37:39.675	00:00:11.349	681	-1024	-768	-1	-1	-1	-1	4	-1024	-768	-1	-1	-1	-1	4		0	0						Untertest2.avi	0	880	547	72	111				0	Content		-72	-111	11349519	2786940227
11366	08:37:39.691	00:00:11.366	682	-1024	-768	-1	-1	-1	-1	4	-1024	-768	-1	-1	-1	-1	4		0	0						Untertest2.avi	0	880	547	72	111				0	Content		-72	-111	11366186	2786956894
11383	08:37:39.708	00:00:11.383	683	-1024	-768	-1	-1	-1	-1	4	-1024	-768	-1	-1	-1	-1	4		0	0						Untertest2.avi	0	880	547	72	111				0	Content		-72	-111	11383011	2786973719
11400	08:37:39.725	00:00:11.399	684	-1024	-768	-1	-1	-1	-1	4	-1024	-768	-1	-1	-1	-1	4		0	0						Untertest2.avi	0	880	547	72	111				0	Content		-72	-111	11399679	2786990387
11416	08:37:39.741	00:00:11.416	685	-1024	-768	-1	-1	-1	-1	4	-1024	-768	-1	-1	-1	-1	4		0	0						Untertest2.avi	0	880	547	72	111				0	Content		-72	-111	11416347	2787007055
11433	08:37:39.758	00:00:11.433	686	-1024	-768	-1	-1	-1	-1	4	-1024	-768	-1	-1	-1	-1	4		0	0						Untertest2.avi	0	880	547	72	111				0	Content		-72	-111	11433326	2787024034
11450	08:37:39.775	00:00:11.449	687	-1024	-768	-1	-1	-1	-1	4	-1024	-768	-1	-1	-1	-1	4		0	0						Untertest2.avi	0	880	547	72	111				0	Content		-72	-111	11449994	2787040702
11467	08:37:39.792	00:00:11.466	688	-1024	-768	-1	-1	-1	-1	4	-1024	-768	-1	-1	-1	-1	4		0	0						Untertest2.avi	0	880	547	72	111				0	Content		-72	-111	11466662	2787057370
11484	08:37:39.809	00:00:11.483	689	-1024	-768	-1	-1	-1	-1	4	-1024	-768	-1	-1	-1	-1	4		0	0						Untertest2.avi	0	880	547	72	111				0	Content		-72	-111	11483918	2787074626
11500	08:37:39.825	00:00:11.499	690	-1024	-768	-1	-1	-1	-1	4	-1024	-768	-1	-1	-1	-1	4		0	0						Untertest2.avi	0	880	547	72	111				0	Content		-72	-111	11499656	2787090364
11516	08:37:39.841	00:00:11.516	691	-1024	-768	-1	-1	-1	-1	4	-1024	-768	-1	-1	-1	-1	4		0	0						Untertest2.avi	0	880	547	72	111				0	Content		-72	-111	11516341	2787107049
11533	08:37:39.858	00:00:11.533	692	-1024	-768	-1	-1	-1	-1	4	-1024	-768	-1	-1	-1	-1	4		0	0						Untertest2.avi	0	880	547	72	111				0	Content		-72	-111	11533009	2787123717
11550	08:37:39.875	00:00:11.549	693	-1024	-768	-1	-1	-1	-1	4	-1024	-768	-1	-1	-1	-1	4		0	0						Untertest2.avi	0	880	547	72	111				0	Content		-72	-111	11549705	2787140413
11566	08:37:39.891	00:00:11.566	694	-1024	-768	-1	-1	-1	-1	4	-1024	-768	-1	-1	-1	-1	4		0	0						Untertest2.avi	0	880	547	72	111				0	Content		-72	-111	11566373	2787157081
11583	08:37:39.908	00:00:11.583	695	-1024	-768	-1	-1	-1	-1	4	-1024	-768	-1	-1	-1	-1	4		0	0						Untertest2.avi	0	880	547	72	111				0	Content		-72	-111	11583026	2787173734
11600	08:37:39.925	00:00:11.599	696	-1024	-768	-1	-1	-1	-1	4	-1024	-768	-1	-1	-1	-1	4		0	0						Untertest2.avi	0	880	547	72	111				0	Content		-72	-111	11599650	2787190358
11616	08:37:39.941	00:00:11.616	697	-1024	-768	-1	-1	-1	-1	4	-1024	-768	-1	-1	-1	-1	4		0	0						Untertest2.avi	0	880	547	72	111				0	Content		-72	-111	11616318	2787207026
11633	08:37:39.958	00:00:11.633	698	239,6594	100,9505	0,576749	0,6917586	539,866	3,916933	0	303,5016	130,5088	0,4224775	0,7029332	539,8783	3,72103	0	0	272	116						Untertest2.avi	0	880	547	72	111	290	145	83	0	Content		200	5	11633021	2787223729
11650	08:37:39.975	00:00:11.649	699	-1024	-768	-1	-1	-1	-1	4	272,2967	197,2427	0,4204987	0,7044415	540,2538	3,732649	0	0	272	197						Untertest2.avi	0	880	547	72	111	290	145	83	0	Content		200	86	11649643	2787240351
11666	08:37:39.991	00:00:11.666	700	349,2516	236,6833	0,5738031	0,695194	539,2344	3,787552	0	375,7434	275,3258	0,4204892	0,7060447	540,2538	3,539861	0	0	362	256						Untertest2.avi	0	880	547	72	111	290	145	83	0	Content		290	145	11666269	2787256977
11683	08:37:40.008	00:00:11.683	701	364,6893	336,2506	0,5698603	0,6981991	539,2344	3,677689	0	425,2838	364,6274	0,4193097	0,7075115	540,2538	3,632883	0	0	395	350						Untertest2.avi	0	880	547	72	111	290	145	83	0	Content		323	239	11683018	2787273726
11700	08:37:40.025	00:00:11.699	702	500,427	514,1848	0,5715383	0,6995293	539,2344	2,986692	0	570,3983	449,2904	0,4192648	0,7085668	540,2538	3,178034	0	0	535	482						Untertest2.avi	0	880	547	72	111	290	145	83	0	Content		463	371	11699643	2787290351
11716	08:37:40.041	00:00:11.716	703	-1024	-768	-1	-1	-1	-1	4	-1024	-768	-1	-1	-1	-1	4		0	0						Untertest2.avi	0	880	547	72	111				0	Content		-72	-111	11716265	2787306973
11733	08:37:40.058	00:00:11.733	704	-1024	-768	-1	-1	-1	-1	4	-1024	-768	-1	-1	-1	-1	4		0	0						Untertest2.avi	0	880	547	72	111				0	Content		-72	-111	11733013	2787323721
11750	08:37:40.075	00:00:11.749	705	-1024	-768	-1	-1	-1	-1	4	-1024	-768	-1	-1	-1	-1	4		0	0						Untertest2.avi	0	880	547	72	111				0	Content		-72	-111	11749671	2787340379
11766	08:37:40.091	00:00:11.766	706	-1024	-768	-1	-1	-1	-1	4	-1024	-768	-1	-1	-1	-1	4		0	0						Untertest2.avi	0	880	547	72	111				0	Content		-72	-111	11766339	2787357047
11783	08:37:40.108	00:00:11.783	707	-1024	-768	-1	-1	-1	-1	4	-1024	-768	-1	-1	-1	-1	4		0	0						Untertest2.avi	0	880	547	72	111				0	Content		-72	-111	11783089	2787373797
11800	08:37:40.125	00:00:11.799	708	-1024	-768	-1	-1	-1	-1	4	-1024	-768	-1	-1	-1	-1	4		0	0						Untertest2.avi	0	880	547	72	111				0	Content		-72	-111	11799712	2787390420
11816	08:37:40.141	00:00:11.816	709	-1024	-768	-1	-1	-1	-1	4	-1024	-768	-1	-1	-1	-1	4		0	0						Untertest2.avi	0	880	547	72	111				0	Content		-72	-111	11816337	2787407045
11833	08:37:40.158	00:00:11.832	710	-1024	-768	-1	-1	-1	-1	4	-1024	-768	-1	-1	-1	-1	4		0	0						Untertest2.avi	0	880	547	72	111				0	Content		-72	-111	11832959	2787423667
11850	08:37:40.175	00:00:11.849	711	-1024	-768	-1	-1	-1	-1	4	-1024	-768	-1	-1	-1	-1	4		0	0						Untertest2.avi	0	880	547	72	111				0	Content		-72	-111	11849710	2787440418
11866	08:37:40.191	00:00:11.866	712	-1024	-768	-1	-1	-1	-1	4	-1024	-768	-1	-1	-1	-1	4		0	0						Untertest2.avi	0	880	547	72	111				0	Content		-72	-111	11866333	2787457041
11883	08:37:40.208	00:00:11.882	713	-1024	-768	-1	-1	-1	-1	4	-1024	-768	-1	-1	-1	-1	4		0	0						Untertest2.avi	0	880	547	72	111				0	Content		-72	-111	11882957	2787473665
11900	08:37:40.225	00:00:11.899	714	-1024	-768	-1	-1	-1	-1	4	-1024	-768	-1	-1	-1	-1	4		0	0						Untertest2.avi	0	880	547	72	111				0	Content		-72	-111	11899707	2787490415
11916	08:37:40.241	00:00:11.916	715	-1024	-768	-1	-1	-1	-1	4	-1024	-768	-1	-1	-1	-1	4		0	0						Untertest2.avi	0	880	547	72	111				0	Content		-72	-111	11916455	2787507163
11933	08:37:40.258	00:00:11.932	716	-1024	-768	-1	-1	-1	-1	4	-1024	-768	-1	-1	-1	-1	4		0	0						Untertest2.avi	0	880	547	72	111				0	Content		-72	-111	11932952	2787523660
11949	08:37:40.274	00:00:11.949	717	-1024	-768	-1	-1	-1	-1	4	-1024	-768	-1	-1	-1	-1	4		0	0						Untertest2.avi	0	880	547	72	111				0	Content		-72	-111	11949078	2787539786
11966	08:37:40.291	00:00:11.965	718	-1024	-768	-1	-1	-1	-1	4	-1024	-768	-1	-1	-1	-1	4		0	0						Untertest2.avi	0	880	547	72	111				0	Content		-72	-111	11965824	2787556532
11984	08:37:40.309	00:00:11.983	719	-1024	-768	-1	-1	-1	-1	4	-1024	-768	-1	-1	-1	-1	4		0	0						Untertest2.avi	0	880	547	72	111				0	Content		-72	-111	11983572	2787574280
12000	08:37:40.325	00:00:12.000	720	-1024	-768	-1	-1	-1	-1	4	-1024	-768	-1	-1	-1	-1	4		0	0						Untertest2.avi	0	880	547	72	111				0	Content		-72	-111	12000265	2787590973
12016	08:37:40.341	00:00:12.015	721	-1024	-768	-1	-1	-1	-1	4	-1024	-768	-1	-1	-1	-1	4		0	0						Untertest2.avi	0	880	547	72	111				0	Content		-72	-111	12015694	2787606402
12032	08:37:40.357	00:00:12.032	722	-1024	-768	-1	-1	-1	-1	4	-1024	-768	-1	-1	-1	-1	4		0	0						Untertest2.avi	0	880	547	72	111				0	Content		-72	-111	12032454	2787623162
12049	08:37:40.374	00:00:12.049	723	-1024	-768	-1	-1	-1	-1	4	-1024	-768	-1	-1	-1	-1	4		0	0						Untertest2.avi	0	880	547	72	111				0	Content		-72	-111	12049066	2787639774
12066	08:37:40.391	00:00:12.065	724	-1024	-768	-1	-1	-1	-1	4	-1024	-768	-1	-1	-1	-1	4		0	0						Untertest2.avi	0	880	547	72	111				0	Content		-72	-111	12065688	2787656396
12082	08:37:40.407	00:00:12.082	725	-1024	-768	-1	-1	-1	-1	4	-1024	-768	-1	-1	-1	-1	4		0	0						Untertest2.avi	0	880	547	72	111				0	Content		-72	-111	12082311	2787673019
12100	08:37:40.425	00:00:12.099	726	-1024	-768	-1	-1	-1	-1	4	-1024	-768	-1	-1	-1	-1	4		0	0						Untertest2.avi	0	880	547	72	111				0	Content		-72	-111	12099504	2787690212
12117	08:37:40.442	00:00:12.116	727	-1024	-768	-1	-1	-1	-1	4	-1024	-768	-1	-1	-1	-1	4		0	0						Untertest2.avi	0	880	547	72	111				0	Content		-72	-111	12116751	2787707459
12134	08:37:40.459	00:00:12.134	728	-1024	-768	-1	-1	-1	-1	4	-1024	-768	-1	-1	-1	-1	4		0	0						Untertest2.avi	0	880	547	72	111				0	Content		-72	-111	12134123	2787724831
12149	08:37:40.474	00:00:12.148	729	-1024	-768	-1	-1	-1	-1	4	-1024	-768	-1	-1	-1	-1	4		0	0						Untertest2.avi	0	880	547	72	111				0	Content		-72	-111	12148928	2787739636
12166	08:37:40.491	00:00:12.165	730	-1024	-768	-1	-1	-1	-1	4	-1024	-768	-1	-1	-1	-1	4		0	0						Untertest2.avi	0	880	547	72	111				0	Content		-72	-111	12165554	2787756262
12182	08:37:40.507	00:00:12.182	731	-1024	-768	-1	-1	-1	-1	4	-1024	-768	-1	-1	-1	-1	4		0	0						Untertest2.avi	0	880	547	72	111				0	Content		-72	-111	12182303	2787773011
12199	08:37:40.524	00:00:12.198	732	-1024	-768	-1	-1	-1	-1	4	-1024	-768	-1	-1	-1	-1	4		0	0						Untertest2.avi	0	880	547	72	111				0	Content		-72	-111	12198926	2787789634
12216	08:37:40.541	00:00:12.215	733	-1024	-768	-1	-1	-1	-1	4	-1024	-768	-1	-1	-1	-1	4		0	0						Untertest2.avi	0	880	547	72	111				0	Content		-72	-111	12215549	2787806257
12232	08:37:40.557	00:00:12.232	734	-1024	-768	-1	-1	-1	-1	4	-1024	-768	-1	-1	-1	-1	4		0	0						Untertest2.avi	0	880	547	72	111				0	Content		-72	-111	12232175	2787822883
12249	08:37:40.574	00:00:12.249	735	-1024	-768	-1	-1	-1	-1	4	-1024	-768	-1	-1	-1	-1	4		0	0						Untertest2.avi	0	880	547	72	111				0	Content		-72	-111	12249368	2787840076
12267	08:37:40.592	00:00:12.266	736	-1024	-768	-1	-1	-1	-1	4	-1024	-768	-1	-1	-1	-1	4		0	0						Untertest2.avi	0	880	547	72	111				0	Content		-72	-111	12266741	2787857449
12284	08:37:40.609	00:00:12.283	737	-1024	-768	-1	-1	-1	-1	4	-1024	-768	-1	-1	-1	-1	4		0	0						Untertest2.avi	0	880	547	72	111				0	Content		-72	-111	12283988	2787874696
12299	08:37:40.624	00:00:12.298	738	-1024	-768	-1	-1	-1	-1	4	-1024	-768	-1	-1	-1	-1	4		0	0						Untertest2.avi	0	880	547	72	111				0	Content		-72	-111	12298791	2787889499
12316	08:37:40.641	00:00:12.315	739	-1024	-768	-1	-1	-1	-1	4	-1024	-768	-1	-1	-1	-1	4		0	0						Untertest2.avi	0	880	547	72	111				0	Content		-72	-111	12315541	2787906249
12332	08:37:40.657	00:00:12.332	740	-1024	-768	-1	-1	-1	-1	4	-1024	-768	-1	-1	-1	-1	4		0	0						Untertest2.avi	0	880	547	72	111				0	Content		-72	-111	12332164	2787922872
12349	08:37:40.674	00:00:12.348	741	-1024	-768	-1	-1	-1	-1	4	-1024	-768	-1	-1	-1	-1	4		0	0						Untertest2.avi	0	880	547	72	111				0	Content		-72	-111	12348789	2787939497
12365	08:37:40.690	00:00:12.365	742	-1024	-768	-1	-1	-1	-1	4	-1024	-768	-1	-1	-1	-1	4		0	0						Untertest2.avi	0	880	547	72	111				0	Content		-72	-111	12365437	2787956145
12382	08:37:40.707	00:00:12.382	743	-1024	-768	-1	-1	-1	-1	4	-1024	-768	-1	-1	-1	-1	4		0	0						Untertest2.avi	0	880	547	72	111				0	Content		-72	-111	12382038	2787972746
12399	08:37:40.724	00:00:12.399	744	-1024	-768	-1	-1	-1	-1	4	-1024	-768	-1	-1	-1	-1	4		0	0						Untertest2.avi	0	880	547	72	111				0	Content		-72	-111	12399230	2787989938
12417	08:37:40.742	00:00:12.416	745	-1024	-768	-1	-1	-1	-1	4	-1024	-768	-1	-1	-1	-1	4		0	0						Untertest2.avi	0	880	547	72	111				0	Content		-72	-111	12416605	2788007313
12434	08:37:40.759	00:00:12.433	746	-1024	-768	-1	-1	-1	-1	4	-1024	-768	-1	-1	-1	-1	4		0	0						Untertest2.avi	0	880	547	72	111				0	Content		-72	-111	12433977	2788024685
12449	08:37:40.774	00:00:12.448	747	-1024	-768	-1	-1	-1	-1	4	-1024	-768	-1	-1	-1	-1	4		0	0						Untertest2.avi	0	880	547	72	111				0	Content		-72	-111	12448784	2788039492
12465	08:37:40.790	00:00:12.465	748	-1024	-768	-1	-1	-1	-1	4	-1024	-768	-1	-1	-1	-1	4		0	0						Untertest2.avi	0	880	547	72	111				0	Content		-72	-111	12465422	2788056130
12482	08:37:40.807	00:00:12.482	749	-1024	-768	-1	-1	-1	-1	4	-1024	-768	-1	-1	-1	-1	4		0	0						Untertest2.avi	0	880	547	72	111				0	Content		-72	-111	12482154	2788072862
12499	08:37:40.824	00:00:12.498	750	-1024	-768	-1	-1	-1	-1	4	-1024	-768	-1	-1	-1	-1	4		0	0						Untertest2.avi	0	880	547	72	111				0	Content		-72	-111	12498777	2788089485
12515	08:37:40.840	00:00:12.515	751	-1024	-768	-1	-1	-1	-1	4	-1024	-768	-1	-1	-1	-1	4		0	0						Untertest2.avi	0	880	547	72	111				0	Content		-72	-111	12515412	2788106120
12532	08:37:40.857	00:00:12.532	752	-1024	-768	-1	-1	-1	-1	4	-1024	-768	-1	-1	-1	-1	4		0	0						Untertest2.avi	0	880	547	72	111				0	Content		-72	-111	12532024	2788122732
12549	08:37:40.874	00:00:12.549	753	-1024	-768	-1	-1	-1	-1	4	-1024	-768	-1	-1	-1	-1	4		0	0						Untertest2.avi	0	880	547	72	111				0	Content		-72	-111	12549093	2788139801
12566	08:37:40.891	00:00:12.566	754	-1024	-768	-1	-1	-1	-1	4	-1024	-768	-1	-1	-1	-1	4		0	0						Untertest2.avi	0	880	547	72	111				0	Content		-72	-111	12566466	2788157174
12584	08:37:40.909	00:00:12.583	755	-1024	-768	-1	-1	-1	-1	4	-1024	-768	-1	-1	-1	-1	4		0	0						Untertest2.avi	0	880	547	72	111				0	Content		-72	-111	12583711	2788174419
12599	08:37:40.924	00:00:12.598	756	109,7805	175,3269	0,5765036	0,6658373	530,8573	4,078656	0	77,75871	174,806	0,4240172	0,6889669	541,1861	3,948469	0	1	94	175						Untertest2.avi	0	880	547	72	111	40	64	233	0	Content		22	64	12598755	2788189463
12616	08:37:40.941	00:00:12.615	757	98,549	162,1832	0,5768859	0,6656175	530,7424	4,124621	0	125,0153	179,2113	0,4249937	0,6889541	534,4031	3,945359	0	1	112	171						Untertest2.avi	0	880	547	72	111	40	64	233	0	Content		40	60	12615759	2788206467
12632	08:37:40.957	00:00:12.632	758	88,01355	155,4775	0,576977	0,6658052	530,4883	4,070997	0	114,5063	173,2502	0,4247369	0,68915	534,0966	3,905396	0	1	101	164						Untertest2.avi	0	880	547	72	111	40	64	233	0	Content		29	53	12632265	2788222973
12649	08:37:40.974	00:00:12.648	759	92,82464	158,8651	0,5770236	0,6657355	530,2112	4,121795	0	122,9182	181,4902	0,4245698	0,6888108	534,032	3,949554	0	1	108	170						Untertest2.avi	0	880	547	72	111	40	64	233	0	Content		36	59	12648882	2788239590
12666	08:37:40.991	00:00:12.665	760	90,52119	158,1878	0,5770696	0,6654829	530,2074	4,140924	0	123,1328	176,5847	0,4244285	0,688519	533,7858	3,987666	0	1	107	167						Untertest2.avi	0	880	547	72	111	40	64	233	0	Content		35	56	12665513	2788256221
12682	08:37:41.007	00:00:12.682	761	99,68398	167,9303	0,5771593	0,6652145	530,0538	4,170464	0	119,8017	183,7982	0,4243357	0,688094	533,6981	3,958253	0	1	110	176						Untertest2.avi	0	880	547	72	111	40	64	233	0	Content		38	65	12682263	2788272971
12699	08:37:41.024	00:00:12.698	762	93,42505	169,654	0,5772635	0,6649902	529,8063	4,183597	0	125,4369	184,3184	0,4242609	0,6877759	533,5107	4,043029	0	1	109	177						Untertest2.avi	0	880	547	72	111	40	64	233	0	Content		37	66	12698886	2788289594
12716	08:37:41.041	00:00:12.715	763	94,63751	163,181	0,5773717	0,6646852	529,7991	4,210363	0	120,1658	181,918	0,4242446	0,687287	533,4656	3,983719	0	1	107	173						Untertest2.avi	0	880	547	72	111	40	64	233	0	Content		35	62	12715509	2788306217
12732	08:37:41.057	00:00:12.732	764	97,07613	170,9736	0,577518	0,664412	529,7552	4,211995	0	137,4062	184,2698	0,4242682	0,6870298	533,324	4,068514	0	1	117	178						Untertest2.avi	0	880	547	72	111	40	64	233	0	Content		45	67	12732261	2788322969
12749	08:37:41.074	00:00:12.748	765	97,24361	164,9724	0,5776201	0,6642095	529,7114	4,223938	0	133,1477	180,5743	0,4242803	0,6868097	533,2664	4,096911	0	1	115	173						Untertest2.avi	0	880	547	72	111	40	64	233	0	Content		43	62	12748882	2788339590
12766	08:37:41.091	00:00:12.765	766	97,92273	167,751	0,5777071	0,664048	529,5621	4,258013	0	134,8089	186,2176	0,4242663	0,6865667	533,2818	4,067211	0	1	116	177						Untertest2.avi	0	880	547	72	111	40	64	233	0	Content		44	66	12765508	2788356216
12782	08:37:41.107	00:00:12.782	767	87,49992	167,7946	0,5777777	0,663816	529,6583	4,258532	0	136,2091	183,9879	0,4242856	0,6863735	533,1821	4,074968	0	1	112	176						Untertest2.avi	0	880	547	72	111	40	64	233	0	Content		40	65	12782259	2788372967
12799	08:37:41.124	00:00:12.798	768	94,86778	163,371	0,5778547	0,6636177	529,5073	4,229213	0	132,955	183,8446	0,4242844	0,686236	533,116	4,09941	0	1	114	174						Untertest2.avi	0	880	547	72	111	40	64	233	0	Content		42	63	12798883	2788389591
12816	08:37:41.141	00:00:12.815	769	93,79852	167,45	0,5778918	0,6634631	529,4818	4,224995	0	132,9358	184,5406	0,4242767	0,6861084	533,0916	4,110565	0	1	113	176						Untertest2.avi	0	880	547	72	111	40	64	233	0	Content		41	65	12815507	2788406215
12832	08:37:41.157	00:00:12.832	770	93,56101	167,0875	0,5778962	0,6633502	529,4371	4,231445	0	137,3162	183,7622	0,4242323	0,6859949	533,0439	4,085763	0	2	115	175						Untertest2.avi	0	880	547	72	111	113	149	100	0	Content		43	64	12832134	2788422842
12849	08:37:41.174	00:00:12.848	771	95,63376	166,4297	0,5778545	0,6632358	529,4832	4,231813	0	138,9239	186,4272	0,4241548	0,6859035	533,0181	4,081526	0	2	117	176						Untertest2.avi	0	880	547	72	111	113	149	100	0	Content		45	65	12848887	2788439595
12866	08:37:41.191	00:00:12.865	772	122,5685	201,7211	0,5771423	0,6642755	529,3137	4,153446	0	166,299	223,7345	0,4237308	0,6868921	533,1283	4,03637	0	2	144	213						Untertest2.avi	0	880	547	72	111	113	149	100	0	Content		72	102	12865508	2788456216
12882	08:37:41.207	00:00:12.882	773	204,7903	293,921	0,5747631	0,6673356	529,4346	4,19734	0	249,5564	319,9741	0,4223969	0,6890575	533,3161	4,014667	0	2	227	307						Untertest2.avi	0	880	547	72	111	113	149	100	0	Content		155	196	12882137	2788472845
12899	08:37:41.224	00:00:12.898	774	292,4503	402,4555	0,572329	0,6708915	529,6621	4,119486	0	330,7443	425,9611	0,4215253	0,6911822	533,7134	3,891123	0	2	312	414						Untertest2.avi	0	880	547	72	111	113	149	100	0	Content		240	303	12898759	2788489467
12915	08:37:41.240	00:00:12.915	775	370,5393	488,139	0,5706241	0,6737844	529,877	4,027699	0	329,2489	498,187	0,420684	0,6930215	535,8931	3,909863	0	2	350	493						Untertest2.avi	0	880	547	72	111	113	149	100	0	Content		278	382	12915385	2788506093
12932	08:37:41.257	00:00:12.932	776	-1024	-768	-1	-1	-1	-1	4	-1024	-768	-1	-1	-1	-1	4		0	0						Untertest2.avi	0	880	547	72	111				0	Content		-72	-111	12932129	2788522837
12949	08:37:41.274	00:00:12.948	777	-1024	-768	-1	-1	-1	-1	4	-1024	-768	-1	-1	-1	-1	4		0	0						Untertest2.avi	0	880	547	72	111				0	Content		-72	-111	12948879	2788539587
12966	08:37:41.291	00:00:12.965	778	-1024	-768	-1	-1	-1	-1	4	-1024	-768	-1	-1	-1	-1	4		0	0						Untertest2.avi	0	880	547	72	111				0	Content		-72	-111	12965505	2788556213
12982	08:37:41.307	00:00:12.982	779	-1024	-768	-1	-1	-1	-1	4	-1024	-768	-1	-1	-1	-1	4		0	0						Untertest2.avi	0	880	547	72	111				0	Content		-72	-111	12982129	2788572837
12999	08:37:41.324	00:00:12.998	780	-1024	-768	-1	-1	-1	-1	4	-1024	-768	-1	-1	-1	-1	4		0	0						Untertest2.avi	0	880	547	72	111				0	Content		-72	-111	12998815	2788589523
13015	08:37:41.340	00:00:13.015	781	-1024	-768	-1	-1	-1	-1	4	-1024	-768	-1	-1	-1	-1	4		0	0						Untertest2.avi	0	880	547	72	111				0	Content		-72	-111	13015483	2788606191
13032	08:37:41.357	00:00:13.032	782	-1024	-768	-1	-1	-1	-1	4	-1024	-768	-1	-1	-1	-1	4		0	0						Untertest2.avi	0	880	547	72	111				0	Content		-72	-111	13032129	2788622837
13049	08:37:41.374	00:00:13.048	783	-1024	-768	-1	-1	-1	-1	4	-1024	-768	-1	-1	-1	-1	4		0	0						Untertest2.avi	0	880	547	72	111				0	Content		-72	-111	13048878	2788639586
13066	08:37:41.391	00:00:13.065	784	-1024	-768	-1	-1	-1	-1	4	-1024	-768	-1	-1	-1	-1	4		0	0						Untertest2.avi	0	880	547	72	111				0	Content		-72	-111	13065501	2788656209
13082	08:37:41.407	00:00:13.082	785	-1024	-768	-1	-1	-1	-1	4	-1024	-768	-1	-1	-1	-1	4		0	0						Untertest2.avi	0	880	547	72	111				0	Content		-72	-111	13082130	2788672838
13099	08:37:41.424	00:00:13.098	786	-1024	-768	-1	-1	-1	-1	4	-1024	-768	-1	-1	-1	-1	4		0	0						Untertest2.avi	0	880	547	72	111				0	Content		-72	-111	13098751	2788689459
13116	08:37:41.441	00:00:13.115	787	-1024	-768	-1	-1	-1	-1	4	-1024	-768	-1	-1	-1	-1	4		0	0						Untertest2.avi	0	880	547	72	111				0	Content		-72	-111	13115519	2788706227
13132	08:37:41.457	00:00:13.132	788	-1024	-768	-1	-1	-1	-1	4	-1024	-768	-1	-1	-1	-1	4		0	0						Untertest2.avi	0	880	547	72	111				0	Content		-72	-111	13132212	2788722920
13149	08:37:41.474	00:00:13.148	789	-1024	-768	-1	-1	-1	-1	4	-1024	-768	-1	-1	-1	-1	4		0	0						Untertest2.avi	0	880	547	72	111				0	Content		-72	-111	13148877	2788739585
13165	08:37:41.490	00:00:13.165	790	-1024	-768	-1	-1	-1	-1	4	-1024	-768	-1	-1	-1	-1	4		0	0						Untertest2.avi	0	880	547	72	111				0	Content		-72	-111	13165002	2788755710
13182	08:37:41.507	00:00:13.181	791	-1024	-768	-1	-1	-1	-1	4	-1024	-768	-1	-1	-1	-1	4		0	0						Untertest2.avi	0	880	547	72	111				0	Content		-72	-111	13181624	2788772332
13198	08:37:41.523	00:00:13.198	792	-1024	-768	-1	-1	-1	-1	4	-1024	-768	-1	-1	-1	-1	4		0	0						Untertest2.avi	0	880	547	72	111				0	Content		-72	-111	13198247	2788788955
13215	08:37:41.540	00:00:13.215	793	-1024	-768	-1	-1	-1	-1	4	-1024	-768	-1	-1	-1	-1	4		0	0						Untertest2.avi	0	880	547	72	111				0	Content		-72	-111	13215499	2788806207
13232	08:37:41.557	00:00:13.231	794	-1024	-768	-1	-1	-1	-1	4	-1024	-768	-1	-1	-1	-1	4		0	0						Untertest2.avi	0	880	547	72	111				0	Content		-72	-111	13231620	2788822328
13248	08:37:41.573	00:00:13.248	795	-1024	-768	-1	-1	-1	-1	4	-1024	-768	-1	-1	-1	-1	4		0	0						Untertest2.avi	0	880	547	72	111				0	Content		-72	-111	13248243	2788838951
13265	08:37:41.590	00:00:13.264	796	-1024	-768	-1	-1	-1	-1	4	-1024	-768	-1	-1	-1	-1	4		0	0						Untertest2.avi	0	880	547	72	111				0	Content		-72	-111	13264865	2788855573
13281	08:37:41.606	00:00:13.281	797	-1024	-768	-1	-1	-1	-1	4	-1024	-768	-1	-1	-1	-1	4		0	0						Untertest2.avi	0	880	547	72	111				0	Content		-72	-111	13281491	2788872199
13299	08:37:41.624	00:00:13.298	798	-1024	-768	-1	-1	-1	-1	4	-1024	-768	-1	-1	-1	-1	4		0	0						Untertest2.avi	0	880	547	72	111				0	Content		-72	-111	13298685	2788889393
13316	08:37:41.641	00:00:13.316	799	-1024	-768	-1	-1	-1	-1	4	-1024	-768	-1	-1	-1	-1	4		0	0						Untertest2.avi	0	880	547	72	111				0	Content		-72	-111	13316057	2788906765
13333	08:37:41.658	00:00:13.333	800	-1024	-768	-1	-1	-1	-1	4	-1024	-768	-1	-1	-1	-1	4		0	0						Untertest2.avi	0	880	547	72	111				0	Content		-72	-111	13333318	2788924026
13348	08:37:41.673	00:00:13.348	801	-1024	-768	-1	-1	-1	-1	4	-1024	-768	-1	-1	-1	-1	4		0	0						Untertest2.avi	0	880	547	72	111				0	Content		-72	-111	13348235	2788938943
13365	08:37:41.690	00:00:13.364	802	-1024	-768	-1	-1	-1	-1	4	-1024	-768	-1	-1	-1	-1	4		0	0						Untertest2.avi	0	880	547	72	111				0	Content		-72	-111	13364857	2788955565
13382	08:37:41.707	00:00:13.381	803	-1024	-768	-1	-1	-1	-1	4	-1024	-768	-1	-1	-1	-1	4		0	0						Untertest2.avi	0	880	547	72	111				0	Content		-72	-111	13381607	2788972315
13398	08:37:41.723	00:00:13.398	804	-1024	-768	-1	-1	-1	-1	4	-1024	-768	-1	-1	-1	-1	4		0	0						Untertest2.avi	0	880	547	72	111				0	Content		-72	-111	13398105	2788988813
13415	08:37:41.740	00:00:13.414	805	-1024	-768	-1	-1	-1	-1	4	-1024	-768	-1	-1	-1	-1	4		0	0						Untertest2.avi	0	880	547	72	111				0	Content		-72	-111	13414730	2789005438
13431	08:37:41.756	00:00:13.431	806	-1024	-768	-1	-1	-1	-1	4	-1024	-768	-1	-1	-1	-1	4		0	0						Untertest2.avi	0	880	547	72	111				0	Content		-72	-111	13431479	2789022187
13449	08:37:41.774	00:00:13.448	807	-1024	-768	-1	-1	-1	-1	4	-1024	-768	-1	-1	-1	-1	4		0	0						Untertest2.avi	0	880	547	72	111				0	Content		-72	-111	13448548	2789039256
13466	08:37:41.791	00:00:13.465	808	-1024	-768	-1	-1	-1	-1	4	-1024	-768	-1	-1	-1	-1	4		0	0						Untertest2.avi	0	880	547	72	111				0	Content		-72	-111	13465922	2789056630
13483	08:37:41.808	00:00:13.483	809	-1024	-768	-1	-1	-1	-1	4	-1024	-768	-1	-1	-1	-1	4		0	0						Untertest2.avi	0	880	547	72	111				0	Content		-72	-111	13483169	2789073877
13498	08:37:41.823	00:00:13.498	810	-1024	-768	-1	-1	-1	-1	4	-1024	-768	-1	-1	-1	-1	4		0	0						Untertest2.avi	0	880	547	72	111				0	Content		-72	-111	13498098	2789088806
13515	08:37:41.840	00:00:13.514	811	-1024	-768	-1	-1	-1	-1	4	-1024	-768	-1	-1	-1	-1	4		0	0						Untertest2.avi	0	880	547	72	111				0	Content		-72	-111	13514724	2789105432
13531	08:37:41.856	00:00:13.531	812	-1024	-768	-1	-1	-1	-1	4	-1024	-768	-1	-1	-1	-1	4		0	0						Untertest2.avi	0	880	547	72	111				0	Content		-72	-111	13531471	2789122179
13548	08:37:41.873	00:00:13.548	813	-1024	-768	-1	-1	-1	-1	4	-1024	-768	-1	-1	-1	-1	4		0	0						Untertest2.avi	0	880	547	72	111				0	Content		-72	-111	13548095	2789138803
13565	08:37:41.890	00:00:13.564	814	-1024	-768	-1	-1	-1	-1	4	-1024	-768	-1	-1	-1	-1	4		0	0						Untertest2.avi	0	880	547	72	111				0	Content		-72	-111	13564721	2789155429
13581	08:37:41.906	00:00:13.581	815	-1024	-768	-1	-1	-1	-1	4	-1024	-768	-1	-1	-1	-1	4		0	0						Untertest2.avi	0	880	547	72	111				0	Content		-72	-111	13581345	2789172053
13599	08:37:41.924	00:00:13.598	816	-1024	-768	-1	-1	-1	-1	4	-1024	-768	-1	-1	-1	-1	4		0	0						Untertest2.avi	0	880	547	72	111				0	Content		-72	-111	13598537	2789189245
13616	08:37:41.941	00:00:13.615	817	-1024	-768	-1	-1	-1	-1	4	-1024	-768	-1	-1	-1	-1	4		0	0						Untertest2.avi	0	880	547	72	111				0	Content		-72	-111	13615787	2789206495
13633	08:37:41.958	00:00:13.633	818	-1024	-768	-1	-1	-1	-1	4	-1024	-768	-1	-1	-1	-1	4		0	0						Untertest2.avi	0	880	547	72	111				0	Content		-72	-111	13633159	2789223867
13648	08:37:41.973	00:00:13.647	819	-1024	-768	-1	-1	-1	-1	4	-1024	-768	-1	-1	-1	-1	4		0	0						Untertest2.avi	0	880	547	72	111				0	Content		-72	-111	13647962	2789238670
13665	08:37:41.990	00:00:13.664	820	-1024	-768	-1	-1	-1	-1	4	-1024	-768	-1	-1	-1	-1	4		0	0						Untertest2.avi	0	880	547	72	111				0	Content		-72	-111	13664710	2789255418
13681	08:37:42.006	00:00:13.681	821	-1024	-768	-1	-1	-1	-1	4	-1024	-768	-1	-1	-1	-1	4		0	0						Untertest2.avi	0	880	547	72	111				0	Content		-72	-111	13681334	2789272042
13698	08:37:42.023	00:00:13.697	822	-1024	-768	-1	-1	-1	-1	4	-1024	-768	-1	-1	-1	-1	4		0	0						Untertest2.avi	0	880	547	72	111				0	Content		-72	-111	13697955	2789288663
13715	08:37:42.040	00:00:13.714	823	-1024	-768	-1	-1	-1	-1	4	-1024	-768	-1	-1	-1	-1	4		0	0						Untertest2.avi	0	880	547	72	111				0	Content		-72	-111	13714577	2789305285
13731	08:37:42.056	00:00:13.731	824	-1024	-768	-1	-1	-1	-1	4	-1024	-768	-1	-1	-1	-1	4		0	0						Untertest2.avi	0	880	547	72	111				0	Content		-72	-111	13731203	2789321911
13748	08:37:42.073	00:00:13.748	825	-1024	-768	-1	-1	-1	-1	4	-1024	-768	-1	-1	-1	-1	4		0	0						Untertest2.avi	0	880	547	72	111				0	Content		-72	-111	13748397	2789339105
13766	08:37:42.091	00:00:13.765	826	-1024	-768	-1	-1	-1	-1	4	-1024	-768	-1	-1	-1	-1	4		0	0						Untertest2.avi	0	880	547	72	111				0	Content		-72	-111	13765771	2789356479
13783	08:37:42.108	00:00:13.783	827	-1024	-768	-1	-1	-1	-1	4	-1024	-768	-1	-1	-1	-1	4		0	0						Untertest2.avi	0	880	547	72	111				0	Content		-72	-111	13783017	2789373725
13798	08:37:42.123	00:00:13.797	828	-1024	-768	-1	-1	-1	-1	4	-1024	-768	-1	-1	-1	-1	4		0	0						Untertest2.avi	0	880	547	72	111				0	Content		-72	-111	13797824	2789388532
13815	08:37:42.140	00:00:13.814	829	-1024	-768	-1	-1	-1	-1	4	-1024	-768	-1	-1	-1	-1	4		0	0						Untertest2.avi	0	880	547	72	111				0	Content		-72	-111	13814573	2789405281
13831	08:37:42.156	00:00:13.831	830	-1024	-768	-1	-1	-1	-1	4	-1024	-768	-1	-1	-1	-1	4		0	0						Untertest2.avi	0	880	547	72	111				0	Content		-72	-111	13831195	2789421903
13848	08:37:42.173	00:00:13.847	831	-1024	-768	-1	-1	-1	-1	4	-1024	-768	-1	-1	-1	-1	4		0	0						Untertest2.avi	0	880	547	72	111				0	Content		-72	-111	13847807	2789438515
13865	08:37:42.190	00:00:13.865	832	-157,9894	248,9077	0,5767959	0,6678655	501,8213	3,93061	0	-206,7696	225,3881	0,4319503	0,6883965	535,277	4,119443	0	3	-182	237						Untertest2.avi	0	880	547	72	111	-300	108	350	0	Content		-254	126	13865007	2789455715
13881	08:37:42.206	00:00:13.881	833	-289,248	194,871	0,58485	0,6697531	533,281	4,216637	0	-198,7555	236,0258	0,4316104	0,689596	535,0984	4,132453	0	3	-244	215						Untertest2.avi	0	880	547	72	111	-300	108	350	0	Content		-316	104	13881437	2789472145
13898	08:37:42.223	00:00:13.898	834	-257,8821	210,1757	0,5852355	0,6715384	532,8563	4,25888	0	-194,1712	234,6191	0,4315405	0,6909065	535,0359	4,075384	0	3	-226	222						Untertest2.avi	0	880	547	72	111	-300	108	350	0	Content		-298	111	13898319	2789489027
13915	08:37:42.240	00:00:13.914	835	-278,9089	200,9391	0,5851125	0,6736397	533,1064	4,228071	0	-193,4698	236,1213	0,431289	0,6922978	534,8488	4,13993	0	3	-236	219						Untertest2.avi	0	880	547	72	111	-300	108	350	0	Content		-308	108	13914691	2789505399
13931	08:37:42.256	00:00:13.931	836	-284,6124	201,8601	0,5850981	0,6749663	533,1196	4,256063	0	-191,5603	233,823	0,4311135	0,6933274	534,7751	4,130719	0	3	-238	218						Untertest2.avi	0	880	547	72	111	-300	108	350	0	Content		-310	107	13931436	2789522144
13948	08:37:42.273	00:00:13.948	837	-282,1501	202,5807	0,5849773	0,6757647	533,0193	4,288047	0	-194,6341	231,1256	0,4308364	0,693853	534,6111	4,164952	0	3	-238	217						Untertest2.avi	0	880	547	72	111	-300	108	350	0	Content		-310	106	13948187	2789538895
13965	08:37:42.290	00:00:13.964	838	-280,9802	200,2332	0,5847066	0,6761175	532,977	4,259093	0	-192,2189	237,636	0,4304693	0,6940993	534,3943	4,190325	0	3	-237	219						Untertest2.avi	0	880	547	72	111	-300	108	350	0	Content		-309	108	13964811	2789555519
13981	08:37:42.306	00:00:13.981	839	-283,2441	193,825	0,5843845	0,676088	532,9835	4,269225	0	-191,6735	236,1744	0,4300492	0,6939744	534,4302	4,141585	0	3	-237	215						Untertest2.avi	0	880	547	72	111	-300	108	350	0	Content		-309	104	13981438	2789572146
13998	08:37:42.323	00:00:13.998	840	-282,5214	201,2996	0,5840881	0,6758438	533,026	4,300537	0	-189,2587	237,192	0,4296586	0,6936656	534,5428	4,206244	0	3	-236	219						Untertest2.avi	0	880	547	72	111	-300	108	350	0	Content		-308	108	13998188	2789588896
14015	08:37:42.340	00:00:14.014	841	-280,6924	200,1349	0,583796	0,6755335	532,9704	4,280893	0	-187,9416	235,9297	0,4292963	0,6934173	534,4137	4,192442	0	3	-234	218						Untertest2.avi	0	880	547	72	111	-300	108	350	0	Content		-306	107	14014812	2789605520
14031	08:37:42.356	00:00:14.031	842	-283,1009	201,138	0,5835031	0,6752044	533,0406	4,323815	0	-177,5951	235,9219	0,4289661	0,6931787	534,3618	4,242685	0	3	-230	219						Untertest2.avi	0	880	547	72	111	-300	108	350	0	Content		-302	108	14031434	2789622142
14048	08:37:42.373	00:00:14.048	843	-287,0717	201,9775	0,583186	0,6749167	533,1138	4,336042	0	-172,9655	237,9653	0,4285814	0,6929576	534,4533	4,254027	0	3	-230	220						Untertest2.avi	0	880	547	72	111	-300	108	350	0	Content		-302	109	14048185	2789638893
14065	08:37:42.390	00:00:14.064	844	-276,9111	206,3833	0,5828754	0,674745	533,0013	4,360356	0	-172,6859	242,9511	0,4281943	0,6928653	534,4047	4,283334	0	3	-225	225						Untertest2.avi	0	880	547	72	111	-300	108	350	0	Content		-297	114	14064810	2789655518
14081	08:37:42.406	00:00:14.081	845	-277,7038	205,5368	0,5826164	0,6747271	532,9634	4,398593	0	-179,3611	237,2892	0,4279134	0,6929252	534,2736	4,279336	0	3	-229	221						Untertest2.avi	0	880	547	72	111	-300	108	350	0	Content		-301	110	14081435	2789672143
14098	08:37:42.423	00:00:14.098	846	-283,7957	196,1196	0,5824181	0,6746256	533,0018	4,376212	0	-170,9436	239,5343	0,4276524	0,6928678	534,22	4,292873	0	3	-227	218						Untertest2.avi	0	880	547	72	111	-300	108	350	0	Content		-299	107	14098058	2789688766
14115	08:37:42.440	00:00:14.114	847	-277,1504	201,9832	0,5822363	0,6744371	532,9803	4,361082	0	-167,6151	237,3127	0,4274089	0,6927353	534,1218	4,280905	0	3	-222	220						Untertest2.avi	0	880	547	72	111	-300	108	350	0	Content		-294	109	14114810	2789705518
14131	08:37:42.456	00:00:14.131	848	-261,5943	200,9451	0,582013	0,674139	532,9573	4,420495	0	-175,1278	233,9215	0,427114	0,6925213	534,1533	4,309513	0	3	-218	217						Untertest2.avi	0	880	547	72	111	-300	108	350	0	Content		-290	106	14131433	2789722141
14148	08:37:42.473	00:00:14.148	849	-278,902	199,7916	0,5818149	0,67374	533,1245	4,407381	0	-168,3459	236,0735	0,4269013	0,6921166	534,1142	4,348254	0	3	-224	218						Untertest2.avi	0	880	547	72	111	-300	108	350	0	Content		-296	107	14148059	2789738767
14165	08:37:42.490	00:00:14.164	850	-272,6808	201,3737	0,5816739	0,673019	533,0967	4,416086	0	-173,2822	237,0671	0,4267452	0,691532	534,0814	4,332021	0	3	-223	219						Untertest2.avi	0	880	547	72	111	-300	108	350	0	Content		-295	108	14164684	2789755392
14181	08:37:42.506	00:00:14.181	851	-275,364	196,9748	0,5815246	0,6720341	533,0588	4,410965	0	-169,9803	240,6097	0,4265949	0,6906893	533,9669	4,312567	0	3	-223	219						Untertest2.avi	0	880	547	72	111	-300	108	350	0	Content		-295	108	14181311	2789772019
14198	08:37:42.523	00:00:14.198	852	-244,5983	201,2251	0,5809812	0,6704563	532,9413	4,433488	0	-136,565	230,5661	0,4260352	0,6891705	533,8401	4,329912	0	3	-191	216						Untertest2.avi	0	880	547	72	111	-300	108	350	0	Content		-263	105	14198059	2789788767
14215	08:37:42.540	00:00:14.214	853	-106,643	188,5114	0,5782747	0,6676201	532,5674	4,47454	0	18,57512	229,7324	0,423618	0,6861636	533,9969	4,434795	0	4	-44	209						Untertest2.avi	0	880	547	72	111	56	76	716	0	Content		-116	98	14214684	2789805392
14231	08:37:42.556	00:00:14.231	854	14,59189	178,1147	0,5753786	0,6652684	532,574	4,498264	0	117,8929	208,435	0,4214193	0,6831999	534,1828	4,39227	0	4	66	193						Untertest2.avi	0	880	547	72	111	56	76	716	0	Content		-6	82	14231307	2789822015
14248	08:37:42.573	00:00:14.247	855	86,75648	166,5593	0,5734167	0,663812	532,5854	4,506504	0	167,064	191,5412	0,4200313	0,6813281	534,2463	4,452876	0	4	127	179						Untertest2.avi	0	880	547	72	111	56	76	716	0	Content		55	68	14247933	2789838641
14265	08:37:42.590	00:00:14.264	856	101,0035	168,116	0,5724936	0,6631607	532,3751	4,521525	0	170,9165	193,7011	0,4191866	0,6804017	534,2394	4,415554	0	4	136	181						Untertest2.avi	0	880	547	72	111	56	76	716	0	Content		64	70	14264558	2789855266
14281	08:37:42.606	00:00:14.281	857	99,57047	169,8923	0,5719126	0,662837	532,3101	4,565455	0	164,0053	197,6407	0,4185348	0,67994	534,0922	4,398133	0	4	132	184						Untertest2.avi	0	880	547	72	111	56	76	716	0	Content		60	73	14281183	2789871891
14298	08:37:42.623	00:00:14.297	858	100,9513	172,7327	0,5713438	0,6626614	532,144	4,545328	0	158,4931	192,2386	0,4178314	0,6796764	534,0591	4,385512	0	4	130	182						Untertest2.avi	0	880	547	72	111	56	76	716	0	Content		58	71	14297933	2789888641
14315	08:37:42.640	00:00:14.314	859	101,4769	171,4997	0,5708562	0,6622364	532,112	4,53782	0	156,3773	192,6629	0,4172454	0,6792436	533,9083	4,40303	0	4	129	182						Untertest2.avi	0	880	547	72	111	56	76	716	0	Content		57	71	14314559	2789905267
14331	08:37:42.656	00:00:14.331	860	102,3537	173,9498	0,5704591	0,661514	532,1308	4,558489	0	157,8817	193,9117	0,4167557	0,6787765	533,7538	4,410478	0	4	130	184						Untertest2.avi	0	880	547	72	111	56	76	716	0	Content		58	73	14331183	2789921891
14348	08:37:42.673	00:00:14.347	861	103,244	172,2708	0,570077	0,6605487	532,0445	4,554108	0	161,6022	198,0921	0,4163212	0,6781952	533,6551	4,438103	0	4	132	185						Untertest2.avi	0	880	547	72	111	56	76	716	0	Content		60	74	14347810	2789938518
14364	08:37:42.689	00:00:14.364	862	107,568	177,1101	0,5697008	0,6594427	531,9406	4,580956	0	153,7169	197,0358	0,415879	0,6774564	533,5635	4,395604	0	4	131	187						Untertest2.avi	0	880	547	72	111	56	76	716	0	Content		59	76	14364433	2789955141
14381	08:37:42.706	00:00:14.381	863	105,6275	171,7894	0,5693656	0,6580924	531,9315	4,533663	0	148,5227	191,2612	0,4155134	0,6764712	533,4354	4,38997	0	4	127	182						Untertest2.avi	0	880	547	72	111	56	76	716	0	Content		55	71	14381185	2789971893
14398	08:37:42.723	00:00:14.397	864	104,5433	177,2392	0,569153	0,6570315	531,8641	4,543149	0	154,7254	191,8632	0,4152367	0,675595	533,3849	4,412788	0	4	130	185						Untertest2.avi	0	880	547	72	111	56	76	716	0	Content		58	74	14397810	2789988518
14414	08:37:42.739	00:00:14.414	865	106,1047	175,9025	0,568893	0,6563383	531,8763	4,569918	0	150,0703	198,0859	0,4149092	0,6749007	533,2689	4,415753	0	4	128	187						Untertest2.avi	0	880	547	72	111	56	76	716	0	Content		56	76	14414437	2790005145
14431	08:37:42.756	00:00:14.431	866	100,7638	167,0261	0,5685922	0,6560318	531,7273	4,538461	0	154,4112	196,6289	0,4145519	0,6744157	533,1124	4,439584	0	4	128	182						Untertest2.avi	0	880	547	72	111	56	76	716	0	Content		56	71	14431063	2790021771
14448	08:37:42.773	00:00:14.447	867	98,86981	175,7879	0,5682189	0,6557565	531,7083	4,562001	0	145,3219	191,2223	0,4141378	0,6740425	532,9628	4,426298	0	4	122	184						Untertest2.avi	0	880	547	72	111	56	76	716	0	Content		50	73	14447686	2790038394
14464	08:37:42.789	00:00:14.464	868	101,3775	175,9779	0,567824	0,6554849	531,4651	4,549538	0	150,2406	194,9924	0,4136515	0,6735576	532,8168	4,406945	0	4	126	185						Untertest2.avi	0	880	547	72	111	56	76	716	0	Content		54	74	14464431	2790055139
14481	08:37:42.806	00:00:14.481	869	109,5192	174,8831	0,5673662	0,6552019	531,2916	4,529095	0	148,9411	195,8207	0,4131318	0,6731066	532,6755	4,390645	0	4	129	185						Untertest2.avi	0	880	547	72	111	56	76	716	0	Content		57	74	14481061	2790071769
14498	08:37:42.823	00:00:14.497	870	109,5087	176,8534	0,5668773	0,6546772	531,0944	4,4869	0	151,4835	198,5625	0,4125725	0,6725706	532,4269	4,388875	0	4	130	188						Untertest2.avi	0	880	547	72	111	56	76	716	0	Content		58	77	14497682	2790088390
14514	08:37:42.839	00:00:14.514	871	104,934	178,5237	0,5663847	0,6541318	530,882	4,470338	0	158,2852	199,5109	0,4120375	0,6719202	532,286	4,35543	0	4	132	189						Untertest2.avi	0	880	547	72	111	56	76	716	0	Content		60	78	14514433	2790105141
14531	08:37:42.856	00:00:14.531	872	102,1894	175,7655	0,5659099	0,6533264	530,7281	4,443494	0	152,5016	196,4348	0,4114878	0,6710953	532,0442	4,31675	0	4	127	186						Untertest2.avi	0	880	547	72	111	56	76	716	0	Content		55	75	14531057	2790121765
14548	08:37:42.873	00:00:14.547	873	102,8695	177,3895	0,5655174	0,6528959	530,4203	4,364643	0	150,3869	198,6532	0,4110307	0,6706745	531,864	4,245692	0	4	127	188						Untertest2.avi	0	880	547	72	111	56	76	716	0	Content		55	77	14547683	2790138391
14564	08:37:42.889	00:00:14.564	874	101,4073	175,6065	0,565209	0,652831	530,3065	4,319351	0	150,7604	195,9215	0,4106521	0,6705545	531,7249	4,196618	0	4	126	186						Untertest2.avi	0	880	547	72	111	56	76	716	0	Content		54	75	14564306	2790155014
14581	08:37:42.906	00:00:14.581	875	106,5749	176,7272	0,5650383	0,6527433	530,0796	4,278569	0	148,3604	192,8371	0,4104098	0,6705101	531,484	4,14292	0	4	127	185						Untertest2.avi	0	880	547	72	111	56	76	716	0	Content		55	74	14581056	2790171764
14598	08:37:42.923	00:00:14.597	876	108,1176	177,0327	0,5648875	0,6524668	530,0049	4,253458	0	144,0828	193,8974	0,4102139	0,6703782	531,2913	4,078112	0	4	126	185						Untertest2.avi	0	880	547	72	111	56	76	716	0	Content		54	74	14597680	2790188388
14614	08:37:42.939	00:00:14.614	877	105,3993	179,3636	0,5648261	0,6522179	529,711	4,185264	0	145,5315	195,5396	0,410061	0,6701885	530,9835	4,048179	0	4	125	187						Untertest2.avi	0	880	547	72	111	56	76	716	0	Content		53	76	14614306	2790205014
14631	08:37:42.956	00:00:14.630	878	101,0854	176,1435	0,5648032	0,6520911	529,5572	4,167382	0	151,4557	196,646	0,4099855	0,6700384	530,7841	4,053242	0	4	126	186						Untertest2.avi	0	880	547	72	111	56	76	716	0	Content		54	75	14630930	2790221638
14648	08:37:42.973	00:00:14.647	879	107,6847	181,3832	0,5647621	0,6520619	529,3454	4,148302	0	150,2205	198,2877	0,409887	0,6699235	530,5248	3,986509	0	4	129	190						Untertest2.avi	0	880	547	72	111	56	76	716	0	Content		57	79	14647680	2790238388
14664	08:37:42.989	00:00:14.664	880	102,4527	177,9312	0,5646672	0,6519943	529,111	4,088451	0	145,7913	195,5522	0,4097303	0,6696787	530,3135	3,934162	0	4	124	187						Untertest2.avi	0	880	547	72	111	56	76	716	0	Content		52	76	14664304	2790255012
14681	08:37:43.006	00:00:14.680	881	103,3781	179,0735	0,5645052	0,651796	529,0417	4,102179	0	148,7208	197,7208	0,4095164	0,6693192	530,1527	3,903643	0	4	126	188						Untertest2.avi	0	880	547	72	111	56	76	716	0	Content		54	77	14680930	2790271638
14698	08:37:43.023	00:00:14.697	882	103,9135	179,9062	0,5643109	0,6516059	528,8702	4,069973	0	143,7055	201,071	0,4092845	0,6689798	530,0757	3,866172	0	4	124	190						Untertest2.avi	0	880	547	72	111	56	76	716	0	Content		52	79	14697553	2790288261
14714	08:37:43.039	00:00:14.714	883	100,1924	179,9452	0,5640367	0,6514023	528,7789	4,047218	0	157,4324	204,9006	0,4089667	0,6685767	529,9948	3,869859	0	4	129	192						Untertest2.avi	0	880	547	72	111	56	76	716	0	Content		57	81	14714304	2790305012
14731	08:37:43.056	00:00:14.730	884	101,2125	173,697	0,5636964	0,6511425	528,6553	3,982275	0	148,0319	199,4297	0,4085699	0,6681669	529,9481	3,854977	0	4	125	187						Untertest2.avi	0	880	547	72	111	56	76	716	0	Content		53	76	14730928	2790321636
14748	08:37:43.073	00:00:14.747	885	107,4806	185,3911	0,5633087	0,6508029	528,6248	4,014511	0	152,4038	201,3618	0,40814	0,6678111	529,7988	3,838271	0	4	130	193						Untertest2.avi	0	880	547	72	111	56	76	716	0	Content		58	82	14747553	2790338261
14764	08:37:43.089	00:00:14.764	886	108,2386	185,2371	0,5629151	0,650942	528,6552	3,999169	0	153,7749	202,6384	0,4077318	0,6678682	529,7617	3,804348	0	4	131	194						Untertest2.avi	0	880	547	72	111	56	76	716	0	Content		59	83	14764188	2790354896
14781	08:37:43.106	00:00:14.780	887	105,1819	184,6544	0,5625922	0,6512461	528,3976	3,945659	0	153,1039	206,055	0,407356	0,6681002	529,744	3,837793	0	4	129	195						Untertest2.avi	0	880	547	72	111	56	76	716	0	Content		57	84	14780802	2790371510
14798	08:37:43.123	00:00:14.797	888	103,0329	188,4364	0,5623447	0,6514027	528,4069	3,95019	0	150,2887	202,2529	0,4070852	0,668288	529,6087	3,783705	0	4	127	195						Untertest2.avi	0	880	547	72	111	56	76	716	0	Content		55	84	14797551	2790388259
14814	08:37:43.139	00:00:14.814	889	106,0595	187,7187	0,5622471	0,6514349	528,2986	3,90782	0	149,256	199,2885	0,4069391	0,6682198	529,5066	3,761766	0	4	128	194						Untertest2.avi	0	880	547	72	111	56	76	716	0	Content		56	83	14814190	2790404898
14831	08:37:43.156	00:00:14.830	890	104,1188	181,571	0,5622025	0,6514362	528,2707	3,899994	0	153,879	205,2405	0,406868	0,6680239	529,5852	3,791743	0	4	129	193						Untertest2.avi	0	880	547	72	111	56	76	716	0	Content		57	82	14830800	2790421508
14847	08:37:43.172	00:00:14.847	891	108,7703	186,834	0,562189	0,6515661	528,2624	3,916586	0	147,3972	204,5102	0,4068297	0,6679333	529,5143	3,718068	0	4	128	196						Untertest2.avi	0	880	547	72	111	56	76	716	0	Content		56	85	14847425	2790438133
14864	08:37:43.189	00:00:14.864	892	103,612	181,8942	0,5622121	0,6520612	528,2727	3,900296	0	144,9155	204,0407	0,406839	0,6681598	529,5046	3,711127	0	4	124	193						Untertest2.avi	0	880	547	72	111	56	76	716	0	Content		52	82	14864190	2790454898
14881	08:37:43.206	00:00:14.880	893	101,4215	182,639	0,5621962	0,6526115	528,4691	3,871025	0	147,7107	197,4741	0,4068322	0,6684731	529,4897	3,728184	0	4	125	190						Untertest2.avi	0	880	547	72	111	56	76	716	0	Content		53	79	14880800	2790471508
14897	08:37:43.222	00:00:14.897	894	108,0253	193,036	0,5622482	0,6529567	528,3	3,894176	0	152,9787	204,2765	0,4068427	0,6685913	529,4766	3,722011	0	4	131	199						Untertest2.avi	0	880	547	72	111	56	76	716	0	Content		59	88	14897425	2790488133
14914	08:37:43.239	00:00:14.914	895	103,5966	190,0848	0,5622526	0,6531631	528,3958	3,874538	0	143,5355	205,7531	0,4068469	0,6686437	529,5131	3,736948	0	4	124	198						Untertest2.avi	0	880	547	72	111	56	76	716	0	Content		52	87	14914049	2790504757
14931	08:37:43.256	00:00:14.930	896	107,1508	195,156	0,5620565	0,6536699	528,4571	3,866269	0	150,0617	210,1312	0,4067245	0,6689936	529,6226	3,673265	0	5	129	203						Untertest2.avi	0	880	547	72	111	184	253	100	0	Content		57	92	14930797	2790521505
14947	08:37:43.272	00:00:14.947	897	157,316	241,4858	0,5606143	0,6553828	528,5314	3,864003	0	197,3062	264,7662	0,4057971	0,6702507	529,6609	3,667772	0	5	177	253						Untertest2.avi	0	880	547	72	111	184	253	100	0	Content		105	142	14947422	2790538130
14964	08:37:43.289	00:00:14.964	898	220,1683	313,3792	0,5588366	0,6579246	528,538	3,822519	0	255,7176	342,292	0,4050545	0,6718653	529,9274	3,731712	0	5	238	328						Untertest2.avi	0	880	547	72	111	184	253	100	0	Content		166	217	14964056	2790554764
14981	08:37:43.306	00:00:14.980	899	259,6469	390,9328	0,5574434	0,6605109	528,673	3,867308	0	289,8157	411,1925	0,4047769	0,6734232	530,1801	3,62531	0	5	275	401						Untertest2.avi	0	880	547	72	111	184	253	100	0	Content		203	290	14980798	2790571506
14997	08:37:43.322	00:00:14.997	900	260,782	459,1799	0,5565479	0,6625804	528,8469	3,845729	0	304,3533	460,1182	0,4047965	0,6747653	530,2985	3,639513	0	5	283	460						Untertest2.avi	0	880	547	72	111	184	253	100	0	Content		211	349	14997423	2790588131
15014	08:37:43.339	00:00:15.014	901	320,7049	495,4492	0,5560815	0,6641427	528,8831	3,764981	0	-1024	-768	-1	-1	-1	-1	4	5	321	495						Untertest2.avi	0	880	547	72	111	184	253	100	0	Content		249	384	15014046	2790604754
15031	08:37:43.356	00:00:15.030	902	-1024	-768	-1	-1	-1	-1	4	-1024	-768	-1	-1	-1	-1	4		0	0						Untertest2.avi	0	880	547	72	111				0	Content		-72	-111	15030795	2790621503
15047	08:37:43.372	00:00:15.047	903	-1024	-768	-1	-1	-1	-1	4	-1024	-768	-1	-1	-1	-1	4		0	0						Untertest2.avi	0	880	547	72	111				0	Content		-72	-111	15047421	2790638129
15064	08:37:43.389	00:00:15.064	904	-1024	-768	-1	-1	-1	-1	4	-1024	-768	-1	-1	-1	-1	4		0	0						Untertest2.avi	0	880	547	72	111				0	Content		-72	-111	15064185	2790654893
15081	08:37:43.406	00:00:15.080	905	-1024	-768	-1	-1	-1	-1	4	-1024	-768	-1	-1	-1	-1	4		0	0						Untertest2.avi	0	880	547	72	111				0	Content		-72	-111	15080796	2790671504
15097	08:37:43.422	00:00:15.097	906	-1024	-768	-1	-1	-1	-1	4	-1024	-768	-1	-1	-1	-1	4		0	0						Untertest2.avi	0	880	547	72	111				0	Content		-72	-111	15097420	2790688128
15114	08:37:43.439	00:00:15.114	907	-1024	-768	-1	-1	-1	-1	4	-1024	-768	-1	-1	-1	-1	4		0	0						Untertest2.avi	0	880	547	72	111				0	Content		-72	-111	15114185	2790704893
15131	08:37:43.456	00:00:15.130	908	-1024	-768	-1	-1	-1	-1	4	-1024	-768	-1	-1	-1	-1	4		0	0						Untertest2.avi	0	880	547	72	111				0	Content		-72	-111	15130794	2790721502
15147	08:37:43.472	00:00:15.147	909	-1024	-768	-1	-1	-1	-1	4	-1024	-768	-1	-1	-1	-1	4		0	0						Untertest2.avi	0	880	547	72	111				0	Content		-72	-111	15147418	2790738126
15164	08:37:43.489	00:00:15.164	910	-1024	-768	-1	-1	-1	-1	4	-1024	-768	-1	-1	-1	-1	4		0	0						Untertest2.avi	0	880	547	72	111				0	Content		-72	-111	15164185	2790754893
15181	08:37:43.506	00:00:15.180	911	-1024	-768	-1	-1	-1	-1	4	-1024	-768	-1	-1	-1	-1	4		0	0						Untertest2.avi	0	880	547	72	111				0	Content		-72	-111	15180793	2790771501
15197	08:37:43.522	00:00:15.197	912	-1024	-768	-1	-1	-1	-1	4	-1024	-768	-1	-1	-1	-1	4		0	0						Untertest2.avi	0	880	547	72	111				0	Content		-72	-111	15197419	2790788127
15214	08:37:43.539	00:00:15.214	913	-1024	-768	-1	-1	-1	-1	4	-1024	-768	-1	-1	-1	-1	4		0	0						Untertest2.avi	0	880	547	72	111				0	Content		-72	-111	15214046	2790804754
15231	08:37:43.556	00:00:15.230	914	-1024	-768	-1	-1	-1	-1	4	-1024	-768	-1	-1	-1	-1	4		0	0						Untertest2.avi	0	880	547	72	111				0	Content		-72	-111	15230610	2790821318
15247	08:37:43.572	00:00:15.247	915	-1024	-768	-1	-1	-1	-1	4	-1024	-768	-1	-1	-1	-1	4		0	0						Untertest2.avi	0	880	547	72	111				0	Content		-72	-111	15247357	2790838065
15264	08:37:43.589	00:00:15.264	916	-1024	-768	-1	-1	-1	-1	4	-1024	-768	-1	-1	-1	-1	4		0	0						Untertest2.avi	0	880	547	72	111				0	Content		-72	-111	15264024	2790854732
15281	08:37:43.606	00:00:15.280	917	-1024	-768	-1	-1	-1	-1	4	-1024	-768	-1	-1	-1	-1	4		0	0						Untertest2.avi	0	880	547	72	111				0	Content		-72	-111	15280856	2790871564
15297	08:37:43.622	00:00:15.296	918	-1024	-768	-1	-1	-1	-1	4	-1024	-768	-1	-1	-1	-1	4		0	0						Untertest2.avi	0	880	547	72	111				0	Content		-72	-111	15296857	2790887565
15314	08:37:43.639	00:00:15.313	919	-1024	-768	-1	-1	-1	-1	4	-1024	-768	-1	-1	-1	-1	4		0	0						Untertest2.avi	0	880	547	72	111				0	Content		-72	-111	15313600	2790904308
15330	08:37:43.655	00:00:15.330	920	-1024	-768	-1	-1	-1	-1	4	-1024	-768	-1	-1	-1	-1	4		0	0						Untertest2.avi	0	880	547	72	111				0	Content		-72	-111	15330226	2790920934
15347	08:37:43.672	00:00:15.346	921	-1024	-768	-1	-1	-1	-1	4	-1024	-768	-1	-1	-1	-1	4		0	0						Untertest2.avi	0	880	547	72	111				0	Content		-72	-111	15346851	2790937559
15364	08:37:43.689	00:00:15.363	922	-1024	-768	-1	-1	-1	-1	4	-1024	-768	-1	-1	-1	-1	4		0	0						Untertest2.avi	0	880	547	72	111				0	Content		-72	-111	15363601	2790954309
15380	08:37:43.705	00:00:15.380	923	-1024	-768	-1	-1	-1	-1	4	-1024	-768	-1	-1	-1	-1	4		0	0						Untertest2.avi	0	880	547	72	111				0	Content		-72	-111	15380225	2790970933
15397	08:37:43.722	00:00:15.397	924	-1024	-768	-1	-1	-1	-1	4	-1024	-768	-1	-1	-1	-1	4		0	0						Untertest2.avi	0	880	547	72	111				0	Content		-72	-111	15397294	2790988002
15415	08:37:43.740	00:00:15.414	925	-1024	-768	-1	-1	-1	-1	4	-1024	-768	-1	-1	-1	-1	4		0	0						Untertest2.avi	0	880	547	72	111				0	Content		-72	-111	15414668	2791005376
15432	08:37:43.757	00:00:15.432	926	-1024	-768	-1	-1	-1	-1	4	-1024	-768	-1	-1	-1	-1	4		0	0						Untertest2.avi	0	880	547	72	111				0	Content		-72	-111	15432043	2791022751
15447	08:37:43.772	00:00:15.446	927	-1024	-768	-1	-1	-1	-1	4	-1024	-768	-1	-1	-1	-1	4		0	0						Untertest2.avi	0	880	547	72	111				0	Content		-72	-111	15446846	2791037554
15463	08:37:43.788	00:00:15.463	928	-1024	-768	-1	-1	-1	-1	4	-1024	-768	-1	-1	-1	-1	4		0	0						Untertest2.avi	0	880	547	72	111				0	Content		-72	-111	15463469	2791054177
15480	08:37:43.805	00:00:15.480	929	-1024	-768	-1	-1	-1	-1	4	-1024	-768	-1	-1	-1	-1	4		0	0						Untertest2.avi	0	880	547	72	111				0	Content		-72	-111	15480220	2791070928
15497	08:37:43.822	00:00:15.496	930	-1024	-768	-1	-1	-1	-1	4	-1024	-768	-1	-1	-1	-1	4		0	0						Untertest2.avi	0	880	547	72	111				0	Content		-72	-111	15496840	2791087548
15513	08:37:43.838	00:00:15.513	931	-1024	-768	-1	-1	-1	-1	4	-1024	-768	-1	-1	-1	-1	4		0	0						Untertest2.avi	0	880	547	72	111				0	Content		-72	-111	15513461	2791104169
15530	08:37:43.855	00:00:15.530	932	-1024	-768	-1	-1	-1	-1	4	-1024	-768	-1	-1	-1	-1	4		0	0						Untertest2.avi	0	880	547	72	111				0	Content		-72	-111	15530092	2791120800
15547	08:37:43.872	00:00:15.547	933	-1024	-768	-1	-1	-1	-1	4	-1024	-768	-1	-1	-1	-1	4		0	0						Untertest2.avi	0	880	547	72	111				0	Content		-72	-111	15547278	2791137986
15565	08:37:43.890	00:00:15.564	934	-1024	-768	-1	-1	-1	-1	4	-1024	-768	-1	-1	-1	-1	4		0	0						Untertest2.avi	0	880	547	72	111				0	Content		-72	-111	15564528	2791155236
15580	08:37:43.905	00:00:15.580	935	-292,646	230,0214	0,5708449	0,6595517	505,4266	3,66918	0	-282,5049	216,2308	0,4139312	0,6718376	526,4611	3,690709	0	6	-288	223						Untertest2.avi	0	880	547	72	111	-365	86	316	0	Content		-360	112	15580401	2791171109
15597	08:37:43.922	00:00:15.596	936	-266,1693	269,5669	0,57957	0,6597261	463,5359	3,351321	0	-292,5367	205,3803	0,4128557	0,6721825	531,8046	3,749328	0	6	-279	237						Untertest2.avi	0	880	547	72	111	-365	86	316	0	Content		-351	126	15596706	2791187414
15614	08:37:43.939	00:00:15.613	937	-348,7891	172,5382	0,5670035	0,6601007	532,53	3,880213	0	-283,3025	211,0683	0,4123086	0,6726282	531,6284	3,791344	0	6	-316	192						Untertest2.avi	0	880	547	72	111	-365	86	316	0	Content		-388	81	15613698	2791204406
15630	08:37:43.955	00:00:15.630	938	-340,9919	178,2913	0,5667261	0,6604284	532,2921	3,86709	0	-273,4998	215,6553	0,4118503	0,6728341	531,6377	3,813002	0	6	-307	197						Untertest2.avi	0	880	547	72	111	-365	86	316	0	Content		-379	86	15630329	2791221037
15647	08:37:43.972	00:00:15.646	939	-349,0857	177,0741	0,5663473	0,6606475	532,3633	3,905634	0	-267,9441	210,4648	0,4113372	0,6730322	531,6411	3,837066	0	6	-309	194						Untertest2.avi	0	880	547	72	111	-365	86	316	0	Content		-381	83	15646954	2791237662
15664	08:37:43.989	00:00:15.663	940	-349,5308	172,2244	0,5660589	0,6608068	532,4775	3,923954	0	-267,984	212,5449	0,4108928	0,6731337	531,6641	3,871544	0	6	-309	192						Untertest2.avi	0	880	547	72	111	-365	86	316	0	Content		-381	81	15663579	2791254287
15680	08:37:44.005	00:00:15.680	941	-352,0999	168,781	0,5658146	0,6607792	532,5703	3,938124	0	-264,3334	212,8853	0,4105505	0,67312	531,6606	3,883317	0	6	-308	191						Untertest2.avi	0	880	547	72	111	-365	86	316	0	Content		-380	80	15680201	2791270909
15697	08:37:44.022	00:00:15.696	942	-342,5094	177,4297	0,565717	0,6604717	532,4329	3,982131	0	-270,5901	211,1077	0,4103471	0,6728759	531,6957	3,870497	0	6	-307	194						Untertest2.avi	0	880	547	72	111	-365	86	316	0	Content		-379	83	15696952	2791287660
15714	08:37:44.039	00:00:15.713	943	-336,2778	175,1937	0,5657784	0,6602219	531,96	4,005785	0	-252,4181	214,5694	0,4103192	0,6726006	531,5945	3,949923	0	6	-294	195						Untertest2.avi	0	880	547	72	111	-365	86	316	0	Content		-366	84	15713574	2791304282
15730	08:37:44.055	00:00:15.730	944	-334,9169	174,3714	0,5659315	0,6600187	532,0731	4,045735	0	-261,9947	219,2478	0,4104259	0,6723671	531,6504	3,953646	0	6	-298	197						Untertest2.avi	0	880	547	72	111	-365	86	316	0	Content		-370	86	15730201	2791320909
15747	08:37:44.072	00:00:15.746	945	-345,0202	176,3645	0,5662755	0,659929	532,1485	4,047655	0	-257,3216	219,4627	0,4107071	0,6722778	531,5344	3,994238	0	6	-301	198						Untertest2.avi	0	880	547	72	111	-365	86	316	0	Content		-373	87	15746825	2791337533
15764	08:37:44.089	00:00:15.763	946	-338,7911	178,4049	0,5668015	0,6600904	531,7496	4,073585	0	-253,9386	216,5407	0,4111307	0,672441	531,4622	4,036255	0	6	-296	197						Untertest2.avi	0	880	547	72	111	-365	86	316	0	Content		-368	86	15763575	2791354283
15780	08:37:44.105	00:00:15.780	947	-333,2864	188,1134	0,5672864	0,6601524	531,645	4,089566	0	-251,2622	215,5414	0,4115497	0,6724844	531,3872	4,072081	0	6	-292	202						Untertest2.avi	0	880	547	72	111	-365	86	316	0	Content		-364	91	15780197	2791370905
15797	08:37:44.122	00:00:15.796	948	-332,6942	181,5753	0,5677131	0,6601049	531,7268	4,150733	0	-245,6048	216,6549	0,4119318	0,6723447	531,4868	4,105747	0	6	-289	199						Untertest2.avi	0	880	547	72	111	-365	86	316	0	Content		-361	88	15796823	2791387531
15814	08:37:44.139	00:00:15.813	949	-329,6491	187,0344	0,568009	0,6600117	531,5682	4,129618	0	-240,5827	220,7805	0,4122156	0,6721876	531,342	4,134251	0	6	-285	204						Untertest2.avi	0	880	547	72	111	-365	86	316	0	Content		-357	93	15813572	2791404280
15830	08:37:44.155	00:00:15.830	950	-334,2068	181,5699	0,5682174	0,6599512	531,8671	4,185311	0	-247,3892	218,8122	0,4123703	0,6720668	531,3553	4,112761	0	6	-291	200						Untertest2.avi	0	880	547	72	111	-365	86	316	0	Content		-363	89	15830198	2791420906
15847	08:37:44.172	00:00:15.846	951	-332,8287	183,9068	0,5683478	0,6599754	531,9055	4,202375	0	-236,1467	220,7966	0,4124478	0,6720344	531,2833	4,152747	0	6	-284	202						Untertest2.avi	0	880	547	72	111	-365	86	316	0	Content		-356	91	15846822	2791437530
15863	08:37:44.188	00:00:15.863	952	-329,4574	179,6468	0,5684327	0,6600505	531,7415	4,187828	0	-248,9958	220,0828	0,4125006	0,6720378	531,2122	4,135316	0	6	-289	200						Untertest2.avi	0	880	547	72	111	-365	86	316	0	Content		-361	89	15863446	2791454154
15880	08:37:44.205	00:00:15.880	953	-300,4725	155,2307	0,5678715	0,6589671	533,7124	4,26203	0	-189,5162	194,4559	0,4120733	0,6709887	531,0789	4,143044	0	6	-245	175						Untertest2.avi	0	880	547	72	111	-365	86	316	0	Content		-317	64	15880196	2791470904
15897	08:37:44.222	00:00:15.896	954	-238,252	103,5036	0,566097	0,6569694	531,2571	4,323378	0	-105,6625	137,4387	0,4109493	0,6686975	531,3823	4,250854	0	7	-172	120						Untertest2.avi	0	880	547	72	111	-203	-21	216	0	Content		-244	9	15896820	2791487528
15913	08:37:44.238	00:00:15.913	955	-193,2697	63,58262	0,5657153	0,6557705	531,2495	4,364589	0	-74,5885	106,7226	0,4106559	0,6676213	531,231	4,208809	0	7	-134	85						Untertest2.avi	0	880	547	72	111	-203	-21	216	0	Content		-206	-26	15913447	2791504155
15930	08:37:44.255	00:00:15.930	956	-188,4115	67,50017	0,5662335	0,6556824	531,1987	4,321165	0	-68,76125	113,1771	0,4108587	0,6676587	531,187	4,278239	0	7	-129	90						Untertest2.avi	0	880	547	72	111	-203	-21	216	0	Content		-201	-21	15930067	2791520775
15947	08:37:44.272	00:00:15.946	957	-191,6477	63,70068	0,5666947	0,6556106	531,2015	4,400286	0	-76,74418	111,5528	0,4111735	0,6674754	531,0657	4,252337	0	7	-134	88						Untertest2.avi	0	880	547	72	111	-203	-21	216	0	Content		-206	-23	15946690	2791537398
15963	08:37:44.288	00:00:15.963	958	-182,7368	73,2855	0,5671118	0,6554831	531,1119	4,438136	0	-78,83398	110,3159	0,4114342	0,6672361	531,0717	4,2662	0	7	-131	92						Untertest2.avi	0	880	547	72	111	-203	-21	216	0	Content		-203	-19	15963316	2791554024
15980	08:37:44.305	00:00:15.979	959	-181,7431	73,35712	0,5674943	0,6553414	531,0363	4,435763	0	-74,74998	112,9003	0,4116947	0,6669574	530,9109	4,28621	0	7	-128	93						Untertest2.avi	0	880	547	72	111	-203	-21	216	0	Content		-200	-18	15979948	2791570656
15997	08:37:44.322	00:00:15.996	960	-196,2756	67,47132	0,567859	0,6551774	531,0786	4,395077	0	-79,69614	109,6536	0,4120004	0,6667121	530,8295	4,264378	0	7	-138	89						Untertest2.avi	0	880	547	72	111	-203	-21	216	0	Content		-210	-22	15996695	2791587403
16013	08:37:44.338	00:00:16.013	961	-192,2304	70,32362	0,5681909	0,655077	530,9553	4,433431	0	-79,48296	111,0838	0,4122527	0,6665335	530,9344	4,279615	0	7	-136	91						Untertest2.avi	0	880	547	72	111	-203	-21	216	0	Content		-208	-20	16013317	2791604025
16030	08:37:44.355	00:00:16.029	962	-180,4293	71,9537	0,5684546	0,6549811	530,9989	4,494699	0	-75,84675	108,1697	0,4124816	0,6663231	530,7883	4,297924	0	7	-128	90						Untertest2.avi	0	880	547	72	111	-203	-21	216	0	Content		-200	-21	16029941	2791620649
16047	08:37:44.372	00:00:16.046	963	-184,0375	71,61874	0,5687453	0,654841	530,9671	4,492062	0	-78,34898	105,3195	0,4126788	0,6661165	530,7721	4,318598	0	7	-131	88						Untertest2.avi	0	880	547	72	111	-203	-21	216	0	Content		-203	-23	16046568	2791637276
16063	08:37:44.388	00:00:16.063	964	-189,7322	71,96382	0,5690138	0,6547337	530,9252	4,501662	0	-75,37054	108,9928	0,4129519	0,6659429	530,8021	4,31847	0	7	-133	90						Untertest2.avi	0	880	547	72	111	-203	-21	216	0	Content		-205	-21	16063317	2791654025
16080	08:37:44.405	00:00:16.079	965	-187,0112	74,06924	0,5693489	0,654769	530,9877	4,513215	0	-72,92307	108,8762	0,4132119	0,6658828	530,8077	4,3462	0	7	-130	91						Untertest2.avi	0	880	547	72	111	-203	-21	216	0	Content		-202	-20	16079944	2791670652
16097	08:37:44.422	00:00:16.096	966	-183,87	75,84926	0,5695887	0,6548561	531,0218	4,541656	0	-72,63726	111,473	0,4134299	0,6658899	530,7653	4,362225	0	7	-128	94						Untertest2.avi	0	880	547	72	111	-203	-21	216	0	Content		-200	-17	16096568	2791687276
16113	08:37:44.438	00:00:16.113	967	-79,39228	73,52571	0,5680141	0,6544248	530,5427	4,50474	0	47,52736	120,9533	0,4120225	0,6654478	530,8793	4,384419	0	8	-16	97						Untertest2.avi	0	880	547	72	111	150	3	366	0	Content		-88	-14	16113317	2791704025
16130	08:37:44.455	00:00:16.129	968	67,44623	95,33607	0,5651241	0,6543589	530,3536	4,621866	0	179,4848	122,1286	0,4097111	0,6650594	531,0242	4,391161	0	8	123	109						Untertest2.avi	0	880	547	72	111	150	3	366	0	Content		51	-2	16129943	2791720651
16147	08:37:44.472	00:00:16.146	969	159,2796	108,4819	0,5632073	0,6546313	530,1812	4,551675	0	247,3898	126,7836	0,4085685	0,6650025	531,1429	4,360838	0	8	203	118						Untertest2.avi	0	880	547	72	111	150	3	366	0	Content		131	7	16146568	2791737276
16163	08:37:44.488	00:00:16.163	970	188,2479	109,9753	0,5626784	0,6546966	529,9804	4,486396	0	277,0991	108,7677	0,4083383	0,6650106	531,0881	4,203707	0	8	233	109						Untertest2.avi	0	880	547	72	111	150	3	366	0	Content		161	-2	16163193	2791753901
16180	08:37:44.505	00:00:16.179	971	225,3545	107,0562	0,5631101	0,6546826	529,9376	4,46939	0	270,5036	118,3135	0,4087057	0,6650901	531,092	4,258758	0	8	248	113						Untertest2.avi	0	880	547	72	111	150	3	366	0	Content		176	2	16179943	2791770651
16197	08:37:44.522	00:00:16.196	972	228,092	112,9775	0,5633496	0,6546996	529,8362	4,450911	0	238,2848	128,945	0,4088748	0,6651261	530,9888	4,272254	0	8	233	121						Untertest2.avi	0	880	547	72	111	150	3	366	0	Content		161	10	16196567	2791787275
16213	08:37:44.538	00:00:16.213	973	181,2998	109,682	0,563526	0,6546363	529,8995	4,42692	0	263,6619	128,2845	0,4090219	0,6651745	531,1408	4,184259	0	8	222	119						Untertest2.avi	0	880	547	72	111	150	3	366	0	Content		150	8	16213194	2791803902
16230	08:37:44.555	00:00:16.229	974	183,0729	107,9958	0,5637503	0,6546236	529,7748	4,326552	0	264,7591	125,7236	0,4091442	0,6652676	531,0315	4,131194	0	8	224	117						Untertest2.avi	0	880	547	72	111	150	3	366	0	Content		152	6	16229815	2791820523
16247	08:37:44.572	00:00:16.246	975	190,8171	102,8285	0,5639147	0,6546411	529,827	4,274494	0	263,9958	127,8237	0,4092838	0,6653379	531,0709	4,10026	0	8	227	115						Untertest2.avi	0	880	547	72	111	150	3	366	0	Content		155	4	16246564	2791837272
16263	08:37:44.588	00:00:16.263	976	183,6949	104,4593	0,5640036	0,6547485	529,7834	4,28193	0	262,7902	126,8907	0,4093631	0,6655501	530,9586	4,097641	0	8	223	116						Untertest2.avi	0	880	547	72	111	150	3	366	0	Content		151	5	16263189	2791853897
16280	08:37:44.605	00:00:16.279	977	185,1067	111,6498	0,5641158	0,6550459	529,6052	4,254057	0	264,5921	127,4081	0,409411	0,6658333	530,9302	4,061724	0	8	225	120						Untertest2.avi	0	880	547	72	111	150	3	366	0	Content		153	9	16279814	2791870522
16297	08:37:44.622	00:00:16.296	978	178,7655	112,3094	0,564208	0,6551937	529,6245	4,229513	0	264,6305	117,4967	0,4094532	0,6660259	530,9229	3,951878	0	8	222	115						Untertest2.avi	0	880	547	72	111	150	3	366	0	Content		150	4	16296562	2791887270
16313	08:37:44.638	00:00:16.313	979	183,3101	111,6891	0,5643054	0,6551489	529,5941	4,166046	0	265,7615	116,3228	0,4094976	0,6660473	530,8895	3,955869	0	8	225	114						Untertest2.avi	0	880	547	72	111	150	3	366	0	Content		153	3	16313186	2791903894
16330	08:37:44.655	00:00:16.329	980	188,1614	105,2804	0,5644051	0,6550586	529,6934	4,138504	0	257,978	125,9036	0,4095744	0,6660095	530,9766	3,959051	0	8	223	116						Untertest2.avi	0	880	547	72	111	150	3	366	0	Content		151	5	16329811	2791920519
16346	08:37:44.671	00:00:16.346	981	186,4096	101,5351	0,5644733	0,6551781	529,6933	4,125986	0	253,9377	127,4331	0,4096215	0,6660539	530,9011	3,940906	0	8	220	114						Untertest2.avi	0	880	547	72	111	150	3	366	0	Content		148	3	16346436	2791937144
16363	08:37:44.688	00:00:16.363	982	184,885	102,4099	0,564456	0,6554654	529,6838	4,034563	0	259,3509	121,9981	0,4095519	0,6663009	530,8921	3,886899	0	8	222	112						Untertest2.avi	0	880	547	72	111	150	3	366	0	Content		150	1	16363187	2791953895
16380	08:37:44.705	00:00:16.379	983	186,2366	103,4493	0,5642988	0,6558246	529,5729	4,040882	0	255,7066	119,36	0,4093927	0,6665488	530,7628	3,831621	0	8	221	111						Untertest2.avi	0	880	547	72	111	150	3	366	0	Content		149	0	16379809	2791970517
16396	08:37:44.721	00:00:16.396	984	185,7931	102,6644	0,5639853	0,655966	529,6342	3,992657	0	260,2689	120,0989	0,4090744	0,6667094	530,9183	3,779382	0	8	223	111						Untertest2.avi	0	880	547	72	111	150	3	366	0	Content		151	0	16396434	2791987142
16413	08:37:44.738	00:00:16.413	985	179,5273	107,9181	0,5635651	0,6560171	529,611	3,945498	0	257,5711	124,926	0,4086652	0,666826	530,9907	3,745715	0	8	219	116						Untertest2.avi	0	880	547	72	111	150	3	366	0	Content		147	5	16413057	2792003765
16430	08:37:44.755	00:00:16.429	986	181,3717	112,4998	0,5630547	0,6559076	529,6628	3,926045	0	254,404	123,3173	0,4081482	0,666885	531,1105	3,67638	0	8	218	118						Untertest2.avi	0	880	547	72	111	150	3	366	0	Content		146	7	16429680	2792020388
16446	08:37:44.771	00:00:16.446	987	176,5688	109,8656	0,5625279	0,6558844	529,7023	3,872835	0	262,2626	115,5264	0,4076014	0,6670288	531,0929	3,631377	0	8	219	113						Untertest2.avi	0	880	547	72	111	150	3	366	0	Content		147	2	16446430	2792037138
16463	08:37:44.788	00:00:16.463	988	125,5335	96,05458	0,5633706	0,6559712	529,812	3,798557	0	187,4805	111,0141	0,408513	0,6671313	531,1367	3,561779	0	8	157	104						Untertest2.avi	0	880	547	72	111	150	3	366	0	Content		85	-7	16463054	2792053762
16480	08:37:44.805	00:00:16.479	989	6,600596	77,48164	0,5652923	0,6559009	530,2203	3,764276	0	78,38364	97,24942	0,4104025	0,6673315	531,3016	3,530766	0	9	42	87						Untertest2.avi	0	880	547	72	111	-165	-35	616	0	Content		-30	-24	16479803	2792070511
16496	08:37:44.821	00:00:16.496	990	-93,8607	62,54477	0,5666559	0,6557568	530,6986	3,710029	0	-10,42782	81,20608	0,4117091	0,6675617	531,5502	3,496672	0	9	-52	72						Untertest2.avi	0	880	547	72	111	-165	-35	616	0	Content		-124	-39	16496434	2792087142
16513	08:37:44.838	00:00:16.513	991	-140,7808	60,13433	0,5674298	0,6559282	530,7645	3,616692	0	-57,34668	92,7818	0,4123182	0,6678215	531,5347	3,483495	0	9	-99	76						Untertest2.avi	0	880	547	72	111	-165	-35	616	0	Content		-171	-35	16513055	2792103763
16530	08:37:44.855	00:00:16.529	992	-145,4549	67,04823	0,567389	0,6561491	530,7527	3,63265	0	-51,39568	91,24803	0,4119564	0,6680967	531,6165	3,472607	0	9	-98	79						Untertest2.avi	0	880	547	72	111	-165	-35	616	0	Content		-170	-32	16529678	2792120386
16546	08:37:44.871	00:00:16.546	993	-147,4321	55,97632	0,5672026	0,6566001	530,8612	3,617336	0	-53,1926	93,88604	0,4117284	0,6683387	531,7019	3,438051	0	9	-100	75						Untertest2.avi	0	880	547	72	111	-165	-35	616	0	Content		-172	-36	16546303	2792137011
16563	08:37:44.888	00:00:16.562	994	-153,4166	52,55906	0,5671	0,6567121	530,8361	3,60583	0	-49,23305	98,77298	0,4114912	0,6684698	531,6296	3,422772	0	9	-101	76						Untertest2.avi	0	880	547	72	111	-165	-35	616	0	Content		-173	-35	16562926	2792153634
16580	08:37:44.905	00:00:16.579	995	-161,486	50,23188	0,5669888	0,6567566	530,9633	3,56912	0	-48,90592	98,41737	0,4112776	0,6685344	531,6222	3,397578	0	9	-105	74						Untertest2.avi	0	880	547	72	111	-165	-35	616	0	Content		-177	-37	16579676	2792170384
16596	08:37:44.921	00:00:16.596	996	-155,6921	49,64345	0,5669373	0,6568676	530,972	3,52805	0	-38,93812	106,8999	0,4111464	0,6686544	531,6504	3,411335	0	9	-97	78						Untertest2.avi	0	880	547	72	111	-165	-35	616	0	Content		-169	-33	16596299	2792187007
16613	08:37:44.938	00:00:16.612	997	-148,2775	60,30027	0,5669369	0,6569707	530,8611	3,497547	0	-46,25217	93,78642	0,4110417	0,6687786	531,6526	3,35029	0	9	-97	77						Untertest2.avi	0	880	547	72	111	-165	-35	616	0	Content		-169	-34	16612923	2792203631
16630	08:37:44.955	00:00:16.629	998	-154,9186	52,3418	0,5668787	0,6570976	530,9781	3,482167	0	-46,61172	90,25343	0,4109448	0,6688953	531,7027	3,319772	0	9	-101	71						Untertest2.avi	0	880	547	72	111	-165	-35	616	0	Content		-173	-40	16629672	2792220380
16646	08:37:44.971	00:00:16.646	999	-151,6192	52,74345	0,5667719	0,6572813	530,9874	3,445965	0	-51,71141	92,89247	0,4108354	0,6689501	531,7021	3,294271	0	9	-102	73						Untertest2.avi	0	880	547	72	111	-165	-35	616	0	Content		-174	-38	16646298	2792237006
16663	08:37:44.988	00:00:16.662	1000	-147,2742	59,49278	0,5667384	0,6574936	530,9215	3,444967	0	-43,3599	103,2585	0,410757	0,6690452	531,7508	3,340179	0	9	-95	81						Untertest2.avi	0	880	547	72	111	-165	-35	616	0	Content		-167	-30	16662921	2792253629
16680	08:37:45.005	00:00:16.679	1001	-157,715	54,18468	0,5667394	0,657567	530,9257	3,470656	0	-45,64402	91,56527	0,4107237	0,6690443	531,7363	3,279205	0	9	-102	73						Untertest2.avi	0	880	547	72	111	-165	-35	616	0	Content		-174	-38	16679547	2792270255
16696	08:37:45.021	00:00:16.696	1002	-145,622	55,52848	0,5667494	0,6575561	530,9405	3,479644	0	-38,40432	103,6085	0,4106991	0,6690176	531,7165	3,333647	0	9	-92	80						Untertest2.avi	0	880	547	72	111	-165	-35	616	0	Content		-164	-31	16696295	2792287003
16713	08:37:45.038	00:00:16.712	1003	-146,8871	61,49865	0,5667425	0,6576006	530,9476	3,497619	0	-33,99857	109,9368	0,4106745	0,6690564	531,7325	3,350731	0	9	-90	86						Untertest2.avi	0	880	547	72	111	-165	-35	616	0	Content		-162	-25	16712919	2792303627
16730	08:37:45.055	00:00:16.729	1004	-145,1275	62,04331	0,5667393	0,6577445	530,9596	3,445085	0	-24,9659	114,2777	0,4106415	0,6692082	531,7652	3,369769	0	9	-85	88						Untertest2.avi	0	880	547	72	111	-165	-35	616	0	Content		-157	-23	16729543	2792320251
16746	08:37:45.071	00:00:16.746	1005	-146,9439	56,30283	0,566727	0,6578955	531,1092	3,446487	0	-38,18164	101,7729	0,41063	0,6693395	531,7961	3,320386	0	9	-93	79						Untertest2.avi	0	880	547	72	111	-165	-35	616	0	Content		-165	-32	16746169	2792336877
16763	08:37:45.088	00:00:16.762	1006	-155,5661	50,37524	0,5667395	0,6580682	531,128	3,440661	0	-37,19856	94,76819	0,4106048	0,6694846	531,8732	3,288974	0	9	-96	73						Untertest2.avi	0	880	547	72	111	-165	-35	616	0	Content		-168	-38	16762918	2792353626
16780	08:37:45.105	00:00:16.779	1007	-147,1786	58,66998	0,5667464	0,6583381	531,0304	3,439189	0	-39,23915	95,65961	0,4105717	0,6697054	531,905	3,286777	0	9	-93	77						Untertest2.avi	0	880	547	72	111	-165	-35	616	0	Content		-165	-34	16779540	2792370248
16796	08:37:45.121	00:00:16.796	1008	-145,8282	60,3548	0,5667198	0,6585737	531,092	3,43995	0	-42,65814	96,4929	0,4105418	0,6698912	531,8282	3,230145	0	9	-94	78						Untertest2.avi	0	880	547	72	111	-165	-35	616	0	Content		-166	-33	16796165	2792386873
16813	08:37:45.138	00:00:16.812	1009	-154,8534	49,59945	0,5667487	0,6586617	531,1758	3,395383	0	-38,98657	90,7977	0,410553	0,6699559	531,8516	3,23907	0	9	-97	70						Untertest2.avi	0	880	547	72	111	-165	-35	616	0	Content		-169	-41	16812914	2792403622
16830	08:37:45.155	00:00:16.829	1010	-150,2239	61,02274	0,566843	0,6586547	531,2058	3,416401	0	-33,77578	97,49086	0,4106077	0,6699442	531,8395	3,277191	0	9	-92	79						Untertest2.avi	0	880	547	72	111	-165	-35	616	0	Content		-164	-32	16829537	2792420245
16846	08:37:45.171	00:00:16.846	1011	-150,3504	48,92165	0,5669124	0,6587	531,2138	3,423373	0	-42,15952	97,42783	0,4106818	0,6699637	531,8459	3,218175	0	9	-96	73						Untertest2.avi	0	880	547	72	111	-165	-35	616	0	Content		-168	-38	16846163	2792436871
16863	08:37:45.188	00:00:16.862	1012	-147,9872	56,52242	0,56699	0,6587977	531,0968	3,461274	0	-33,32205	104,681	0,4107285	0,6700096	531,8906	3,344244	0	9	-91	81						Untertest2.avi	0	880	547	72	111	-165	-35	616	0	Content		-163	-30	16862788	2792453496
16879	08:37:45.204	00:00:16.879	1013	-139,4351	65,73094	0,567048	0,6588747	531,1699	3,510082	0	-34,62197	109,6571	0,410771	0,6700428	531,8944	3,348537	0	9	-87	88						Untertest2.avi	0	880	547	72	111	-165	-35	616	0	Content		-159	-23	16879412	2792470120
16896	08:37:45.221	00:00:16.896	1014	-134,7934	66,83409	0,5670891	0,6589088	531,2408	3,568007	0	-30,71466	102,6806	0,4108063	0,6700485	531,9371	3,338061	0	9	-83	85						Untertest2.avi	0	880	547	72	111	-165	-35	616	0	Content		-155	-26	16896159	2792486867
16913	08:37:45.238	00:00:16.912	1015	-150,2644	51,04844	0,5670568	0,6589605	531,1634	3,461896	0	-31,26751	106,1989	0,4107769	0,6700571	531,9324	3,33905	0	9	-91	79						Untertest2.avi	0	880	547	72	111	-165	-35	616	0	Content		-163	-32	16912787	2792503495
16929	08:37:45.254	00:00:16.929	1016	-143,8034	52,71138	0,5669326	0,6590281	531,2878	3,494661	0	-41,80181	95,66518	0,4106599	0,6700788	531,9415	3,280934	0	9	-93	74						Untertest2.avi	0	880	547	72	111	-165	-35	616	0	Content		-165	-37	16929409	2792520117
16946	08:37:45.271	00:00:16.946	1017	-139,6864	59,67686	0,5667468	0,6590953	531,2097	3,535423	0	-33,54276	92,54675	0,4104257	0,6700256	532,0256	3,303022	0	9	-87	76						Untertest2.avi	0	880	547	72	111	-165	-35	616	0	Content		-159	-35	16946158	2792536866
16963	08:37:45.288	00:00:16.962	1018	-141,2059	62,43371	0,5665283	0,6590883	531,2558	3,564994	0	-36,07082	91,76251	0,4102292	0,6699392	531,9929	3,318979	0	9	-89	77						Untertest2.avi	0	880	547	72	111	-165	-35	616	0	Content		-161	-34	16962780	2792553488
16979	08:37:45.304	00:00:16.979	1019	-150,0781	54,44852	0,5665122	0,658985	531,309	3,557461	0	-42,79449	89,11596	0,4102048	0,6699221	532,0027	3,348714	0	9	-96	72						Untertest2.avi	0	880	547	72	111	-165	-35	616	0	Content		-168	-39	16979405	2792570113
16996	08:37:45.321	00:00:16.996	1020	-146,5767	52,508	0,5667502	0,6587584	531,362	3,543563	0	-34,04348	97,7284	0,4104018	0,6698854	531,978	3,423681	0	9	-90	75						Untertest2.avi	0	880	547	72	111	-165	-35	616	0	Content		-162	-36	16996029	2792586737
17013	08:37:45.338	00:00:17.012	1021	-144,5914	56,91222	0,5671448	0,6584839	531,3796	3,592606	0	-34,71037	93,08247	0,4107993	0,6697378	531,9947	3,431978	0	9	-90	75						Untertest2.avi	0	880	547	72	111	-165	-35	616	0	Content		-162	-36	17012779	2792603487
17029	08:37:45.354	00:00:17.029	1022	-155,6574	43,36569	0,5676056	0,6581523	531,2757	3,583046	0	-36,59128	100,3493	0,4111996	0,6694307	531,8105	3,427585	0	9	-96	72						Untertest2.avi	0	880	547	72	111	-165	-35	616	0	Content		-168	-39	17029410	2792620118
17046	08:37:45.371	00:00:17.046	1023	-149,7923	56,68939	0,5680065	0,65806	531,1614	3,631085	0	-35,07121	89,61426	0,4115731	0,6692483	531,7	3,433269	0	9	-92	73						Untertest2.avi	0	880	547	72	111	-165	-35	616	0	Content		-164	-38	17046029	2792636737
17063	08:37:45.388	00:00:17.062	1024	-147,7359	53,43124	0,5683246	0,6582645	531,184	3,607066	0	-31,49352	103,5807	0,4118505	0,6692398	531,6956	3,517942	0	9	-90	79						Untertest2.avi	0	880	547	72	111	-165	-35	616	0	Content		-162	-32	17062780	2792653488
17079	08:37:45.404	00:00:17.079	1025	-148,7177	47,68855	0,5684626	0,6583464	531,1927	3,718211	0	-39,84225	86,63648	0,4120987	0,6691325	531,7342	3,50019	0	9	-94	67						Untertest2.avi	0	880	547	72	111	-165	-35	616	0	Content		-166	-44	17079404	2792670112
17096	08:37:45.421	00:00:17.096	1026	-162,7463	5,261235	0,5684004	0,6573823	531,4568	3,720829	0	-45,94305	41,10616	0,4124382	0,6681204	531,9655	3,567413	0	10	-104	23						Untertest2.avi	0	880	547	72	111	-177	-176	849	0	Content		-176	-88	17096029	2792686737
17113	08:37:45.438	00:00:17.112	1027	-175,4919	-51,80567	0,5681247	0,6560416	531,8355	3,731131	0	-54,2802	-16,69299	0,4124013	0,6670136	532,1175	3,542239	0	10	-115	-34						Untertest2.avi	0	880	547	72	111	-177	-176	849	0	Content		-187	-145	17112652	2792703360
17129	08:37:45.454	00:00:17.129	1028	-184,6916	-104,7617	0,5678284	0,6554354	532,3098	3,708155	0	-48,45037	-27,1112	0,4122833	0,6663309	532,2654	3,600995	0	10	-117	-66						Untertest2.avi	0	880	547	72	111	-177	-176	849	0	Content		-189	-177	17129278	2792719986
17146	08:37:45.471	00:00:17.145	1029	-197,5552	-112,9126	0,5678993	0,6553187	532,3932	3,758873	0	-51,67635	-47,02108	0,4121824	0,6663202	532,2513	3,604393	0	10	-125	-80						Untertest2.avi	0	880	547	72	111	-177	-176	849	0	Content		-197	-191	17145913	2792736621
17163	08:37:45.488	00:00:17.162	1030	-181,8274	-105,9387	0,5680701	0,6551695	532,3207	3,756048	0	-54,59217	-41,68089	0,4122078	0,6661891	532,2448	3,611411	0	10	-118	-74						Untertest2.avi	0	880	547	72	111	-177	-176	849	0	Content		-190	-185	17162652	2792753360
17179	08:37:45.504	00:00:17.179	1031	-161,3358	-81,52508	0,5685248	0,6545363	533,0903	3,807371	0	-55,75554	-52,83327	0,4122267	0,6660064	532,1926	3,592833	0	10	-109	-67						Untertest2.avi	0	880	547	72	111	-177	-176	849	0	Content		-181	-178	17179275	2792769983
17196	08:37:45.521	00:00:17.195	1032	-166,8619	-85,60869	0,5685353	0,6543917	533,2649	3,818646	0	-51,2511	-49,54419	0,4121608	0,6658086	532,3804	3,662031	0	10	-109	-68						Untertest2.avi	0	880	547	72	111	-177	-176	849	0	Content		-181	-179	17195914	2792786622
17213	08:37:45.538	00:00:17.212	1033	-158,9111	-81,32111	0,5685238	0,6542512	533,3359	3,84604	0	-51,36965	-49,60189	0,4120893	0,6657153	532,5268	3,677216	0	10	-105	-65						Untertest2.avi	0	880	547	72	111	-177	-176	849	0	Content		-177	-176	17212522	2792803230
17229	08:37:45.554	00:00:17.229	1034	-163,9346	-84,91342	0,5685672	0,6542779	533,4568	3,856862	0	-52,80385	-54,85105	0,412088	0,6658264	532,5852	3,673897	0	10	-108	-70						Untertest2.avi	0	880	547	72	111	-177	-176	849	0	Content		-180	-181	17229273	2792819981
17246	08:37:45.571	00:00:17.245	1035	-158,502	-77,8194	0,5686679	0,6545924	533,452	3,921316	0	-44,45177	-47,65159	0,4121563	0,6662111	532,5643	3,75508	0	10	-101	-63						Untertest2.avi	0	880	547	72	111	-177	-176	849	0	Content		-173	-174	17245912	2792836620
17263	08:37:45.588	00:00:17.262	1036	-179,3065	-108,5982	0,568468	0,6554736	532,6835	3,905063	0	-54,14993	-54,89765	0,4123177	0,6666699	532,6077	3,681838	0	10	-117	-82						Untertest2.avi	0	880	547	72	111	-177	-176	849	0	Content		-189	-193	17262524	2792853232
17279	08:37:45.604	00:00:17.279	1037	-183,3754	-97,00243	0,568727	0,6556879	532,8206	3,94813	0	-50,66506	-46,82406	0,4125606	0,6669411	532,6536	3,735015	0	10	-117	-72						Untertest2.avi	0	880	547	72	111	-177	-176	849	0	Content		-189	-183	17279147	2792869855
17296	08:37:45.621	00:00:17.295	1038	-164,9341	-84,85275	0,5694799	0,6552343	533,6294	3,962162	0	-45,93555	-46,87478	0,4129253	0,6669583	532,7314	3,779513	0	10	-105	-66						Untertest2.avi	0	880	547	72	111	-177	-176	849	0	Content		-177	-177	17295910	2792886618
17313	08:37:45.638	00:00:17.312	1039	-186,3175	-100,4947	0,5694221	0,6554671	533,0912	4,010766	0	-52,60222	-42,63854	0,4132638	0,6668383	532,8336	3,778325	0	10	-119	-72						Untertest2.avi	0	880	547	72	111	-177	-176	849	0	Content		-191	-183	17312520	2792903228
17329	08:37:45.654	00:00:17.329	1040	-160,0206	-75,57849	0,5701197	0,6549416	533,9732	4,003226	0	-57,14354	-57,69675	0,4135749	0,6667755	532,9458	3,756904	0	10	-109	-67						Untertest2.avi	0	880	547	72	111	-177	-176	849	0	Content		-181	-178	17329144	2792919852
17346	08:37:45.671	00:00:17.345	1041	-154,3262	-72,44479	0,5705031	0,6550872	533,9276	4,047845	0	-47,77673	-45,8682	0,4139147	0,6668739	532,9458	3,830235	0	10	-101	-59						Untertest2.avi	0	880	547	72	111	-177	-176	849	0	Content		-173	-170	17345768	2792936476
17363	08:37:45.688	00:00:17.362	1042	-158,9162	-79,40439	0,5709387	0,6552837	533,904	3,997774	0	-46,75402	-46,05579	0,4143484	0,667139	533,0387	3,841347	0	10	-103	-63						Untertest2.avi	0	880	547	72	111	-177	-176	849	0	Content		-175	-174	17362520	2792953228
17379	08:37:45.704	00:00:17.379	1043	-188,7959	-108,6706	0,570989	0,6560664	533,4761	4,074908	0	-49,68335	-49,84949	0,4148296	0,6675785	533,0557	3,841287	0	10	-119	-79						Untertest2.avi	0	880	547	72	111	-177	-176	849	0	Content		-191	-190	17379143	2792969851
17396	08:37:45.721	00:00:17.395	1044	-157,0142	-86,02493	0,57195	0,6559817	533,961	4,020007	0	-50,98347	-51,47735	0,4153333	0,6679795	533,131	3,855705	0	10	-104	-69						Untertest2.avi	0	880	547	72	111	-177	-176	849	0	Content		-176	-180	17395769	2792986477
17413	08:37:45.738	00:00:17.412	1045	-158,2124	-81,50063	0,5723618	0,6561958	534,1083	4,075847	0	-47,48859	-45,86225	0,4157655	0,6683081	533,2215	3,890807	0	10	-103	-64						Untertest2.avi	0	880	547	72	111	-177	-176	849	0	Content		-175	-175	17412517	2793003225
17429	08:37:45.754	00:00:17.429	1046	-164,0936	-80,56244	0,5725013	0,6566126	534,2859	4,08895	0	-53,99916	-54,89263	0,4159315	0,6685533	533,2274	3,881562	0	10	-109	-68						Untertest2.avi	0	880	547	72	111	-177	-176	849	0	Content		-181	-179	17429143	2793019851
17446	08:37:45.771	00:00:17.445	1047	-159,5648	-78,96756	0,5725477	0,6569206	534,2055	4,091816	0	-49,17362	-55,51885	0,4159764	0,6687292	533,3758	3,893023	0	10	-104	-67						Untertest2.avi	0	880	547	72	111	-177	-176	849	0	Content		-176	-178	17445765	2793036473
17462	08:37:45.787	00:00:17.462	1048	-162,5096	-70,54782	0,572566	0,657028	534,2614	4,13759	0	-47,05857	-51,05796	0,4159938	0,6688561	533,4267	3,895858	0	10	-105	-61						Untertest2.avi	0	880	547	72	111	-177	-176	849	0	Content		-177	-172	17462392	2793053100
17479	08:37:45.804	00:00:17.479	1049	-159,4603	-75,28139	0,5726566	0,6570353	534,3322	4,129241	0	-48,98871	-48,45121	0,4161054	0,6689494	533,5348	3,945076	0	10	-104	-62						Untertest2.avi	0	880	547	72	111	-177	-176	849	0	Content		-176	-173	17479015	2793069723
17496	08:37:45.821	00:00:17.495	1050	-156,8308	-67,02345	0,5728516	0,6570662	534,322	4,178099	0	-47,64576	-55,70086	0,4163146	0,6691459	533,5083	3,89777	0	10	-102	-61						Untertest2.avi	0	880	547	72	111	-177	-176	849	0	Content		-174	-172	17495766	2793086474
17512	08:37:45.837	00:00:17.512	1051	-182,1987	-101,9534	0,5727077	0,6575729	533,7509	4,133646	0	-46,78899	-49,38776	0,4165191	0,6692425	533,5739	3,959166	0	10	-114	-76						Untertest2.avi	0	880	547	72	111	-177	-176	849	0	Content		-186	-187	17512391	2793103099
17529	08:37:45.854	00:00:17.529	1052	-163,2065	-75,9586	0,5732555	0,6571347	534,3516	4,11807	0	-43,39769	-42,13933	0,4166811	0,6692383	533,5539	3,979427	0	10	-103	-59						Untertest2.avi	0	880	547	72	111	-177	-176	849	0	Content		-175	-170	17529016	2793119724
17546	08:37:45.871	00:00:17.545	1053	-163,2436	-80,21912	0,5733424	0,6571216	534,3773	4,124633	0	-48,01095	-53,2681	0,4167847	0,6691402	533,6245	3,970461	0	10	-106	-67						Untertest2.avi	0	880	547	72	111	-177	-176	849	0	Content		-178	-178	17545770	2793136478
17562	08:37:45.887	00:00:17.562	1054	-156,615	-77,09934	0,5733979	0,6569632	534,251	4,128965	0	-48,62158	-48,69619	0,4167915	0,6688453	533,6492	3,932718	0	10	-103	-63						Untertest2.avi	0	880	547	72	111	-177	-176	849	0	Content		-175	-174	17562388	2793153096
17579	08:37:45.904	00:00:17.579	1055	-181,2299	-94,33522	0,5729964	0,657176	533,684	4,188056	0	-43,26736	-44,39865	0,4167714	0,6685466	533,651	3,989019	0	10	-112	-69						Untertest2.avi	0	880	547	72	111	-177	-176	849	0	Content		-184	-180	17579015	2793169723
17596	08:37:45.921	00:00:17.595	1056	-183,697	-94,35931	0,5729382	0,6570632	533,5971	4,185628	0	-48,43578	-51,36586	0,4166868	0,6684182	533,6829	3,979294	0	10	-116	-73						Untertest2.avi	0	880	547	72	111	-177	-176	849	0	Content		-188	-184	17595640	2793186348
17612	08:37:45.937	00:00:17.612	1057	-159,0923	-71,5612	0,5731403	0,656632	534,4044	4,195885	0	-43,98301	-41,61721	0,4165476	0,6683859	533,6874	4,018502	0	10	-102	-57						Untertest2.avi	0	880	547	72	111	-177	-176	849	0	Content		-174	-168	17612264	2793202972
17629	08:37:45.954	00:00:17.629	1058	-182,7626	-99,49816	0,572621	0,6571354	533,6236	4,178297	0	-48,39277	-48,16461	0,4163632	0,668376	533,6871	4,007826	0	10	-116	-74						Untertest2.avi	0	880	547	72	111	-177	-176	849	0	Content		-188	-185	17629013	2793219721
17646	08:37:45.971	00:00:17.645	1059	-161,8385	-77,80004	0,5727163	0,6569337	534,2086	4,186037	0	-42,68448	-43,74271	0,4161151	0,6684792	533,6459	4,027422	0	10	-102	-61						Untertest2.avi	0	880	547	72	111	-177	-176	849	0	Content		-174	-172	17645638	2793236346
17662	08:37:45.987	00:00:17.662	1060	-180,4563	-94,62017	0,5721703	0,6576113	533,5629	4,18612	0	-44,82931	-47,11543	0,4158972	0,6686192	533,6897	3,981158	0	10	-113	-71						Untertest2.avi	0	880	547	72	111	-177	-176	849	0	Content		-185	-182	17662388	2793253096
17679	08:37:46.004	00:00:17.679	1061	-178,3185	-94,00848	0,5719767	0,6578978	533,3041	4,211161	0	-45,48034	-45,92309	0,4156488	0,6687431	533,6451	4,020791	0	10	-112	-70						Untertest2.avi	0	880	547	72	111	-177	-176	849	0	Content		-184	-181	17679012	2793269720
17696	08:37:46.021	00:00:17.695	1062	-181,4634	-96,4556	0,571723	0,6580924	533,2996	4,174088	0	-40,57552	-44,36464	0,4154085	0,6687741	533,6633	4,033038	0	10	-111	-70						Untertest2.avi	0	880	547	72	111	-177	-176	849	0	Content		-183	-181	17695636	2793286344
17712	08:37:46.037	00:00:17.712	1063	-174,5236	-90,578	0,571452	0,6580559	533,1809	4,219749	0	-35,95044	-37,13739	0,4151063	0,6686634	533,5893	4,059383	0	10	-105	-64						Untertest2.avi	0	880	547	72	111	-177	-176	849	0	Content		-177	-175	17712261	2793302969
17729	08:37:46.054	00:00:17.728	1064	-180,5555	-90,53149	0,5712801	0,6576824	533,2414	4,208285	0	-37,05962	-36,11543	0,4149587	0,6684487	533,5375	4,078988	0	10	-109	-63						Untertest2.avi	0	880	547	72	111	-177	-176	849	0	Content		-181	-174	17728901	2793319609
17746	08:37:46.071	00:00:17.745	1065	-181,1991	-96,81888	0,5712488	0,6572084	533,152	4,219114	0	-36,13963	-47,23412	0,4149037	0,6682538	533,4489	4,032775	0	10	-109	-72						Untertest2.avi	0	880	547	72	111	-177	-176	849	0	Content		-181	-183	17745635	2793336343
17762	08:37:46.087	00:00:17.762	1066	-176,979	-90,16348	0,5711976	0,6568277	533,0959	4,239604	0	-38,41658	-39,23111	0,4148184	0,6680005	533,2968	4,067183	0	10	-108	-65						Untertest2.avi	0	880	547	72	111	-177	-176	849	0	Content		-180	-176	17762262	2793352970
17779	08:37:46.104	00:00:17.778	1067	-180,2098	-98,95691	0,571146	0,656689	532,9932	4,199653	0	-35,55541	-49,54302	0,4147438	0,6678413	533,2622	4,053977	0	10	-108	-74						Untertest2.avi	0	880	547	72	111	-177	-176	849	0	Content		-180	-185	17778896	2793369604
17796	08:37:46.121	00:00:17.795	1068	-154,5835	-69,13111	0,5713374	0,6562549	532,515	4,247329	0	-40,91388	-35,62039	0,4146231	0,6676767	532,9803	4,086657	0	10	-98	-52						Untertest2.avi	0	880	547	72	111	-177	-176	849	0	Content		-170	-163	17795510	2793386218
17812	08:37:46.137	00:00:17.812	1069	-152,9605	-72,41325	0,5711876	0,6562806	532,3014	4,232189	0	-36,52491	-38,34466	0,4144585	0,6675556	532,9977	4,064432	0	10	-95	-55						Untertest2.avi	0	880	547	72	111	-177	-176	849	0	Content		-167	-166	17812258	2793402966
17829	08:37:46.154	00:00:17.828	1070	-152,6714	-72,8973	0,571016	0,6562534	532,1073	4,241101	0	-37,05073	-34,97344	0,4142052	0,6674947	532,8441	4,098351	0	10	-95	-54						Untertest2.avi	0	880	547	72	111	-177	-176	849	0	Content		-167	-165	17828892	2793419600
17846	08:37:46.171	00:00:17.845	1071	-152,0986	-67,23443	0,570808	0,6561441	532,1889	4,235117	0	-25,13096	-35,70082	0,4140291	0,6673403	532,7593	4,108197	0	10	-89	-51						Untertest2.avi	0	880	547	72	111	-177	-176	849	0	Content		-161	-162	17845507	2793436215
17862	08:37:46.187	00:00:17.862	1072	-153,1678	-72,64667	0,5706061	0,6558501	531,9534	4,247999	0	-40,42937	-36,40734	0,4137726	0,667155	532,788	4,095989	0	10	-97	-55						Untertest2.avi	0	880	547	72	111	-177	-176	849	0	Content		-169	-166	17862255	2793452963
17879	08:37:46.204	00:00:17.878	1073	-150,142	-63,88147	0,5705193	0,6554468	531,8793	4,268744	0	-33,27063	-31,78279	0,4136399	0,6669427	532,6671	4,111374	0	10	-92	-48						Untertest2.avi	0	880	547	72	111	-177	-176	849	0	Content		-164	-159	17878887	2793469595
17896	08:37:46.221	00:00:17.895	1074	-149,1437	-64,58781	0,5704695	0,655193	531,9132	4,295861	0	-30,11744	-37,61388	0,4135961	0,6667533	532,554	4,125458	0	10	-90	-51						Untertest2.avi	0	880	547	72	111	-177	-176	849	0	Content		-162	-162	17895505	2793486213
17912	08:37:46.237	00:00:17.912	1075	-148,6547	-60,41207	0,5705032	0,6547089	531,7327	4,305937	0	-34,73227	-38,81404	0,4135748	0,6665459	532,4434	4,134697	0	10	-92	-50						Untertest2.avi	0	880	547	72	111	-177	-176	849	0	Content		-164	-161	17912128	2793502836
17929	08:37:46.254	00:00:17.928	1076	-150,3388	-74,94698	0,5705059	0,6544139	531,6372	4,312727	0	-26,77703	-36,52071	0,4135478	0,6662709	532,2855	4,168295	0	10	-89	-56						Untertest2.avi	0	880	547	72	111	-177	-176	849	0	Content		-161	-167	17928885	2793519593
17946	08:37:46.271	00:00:17.945	1077	-148,6373	-61,98858	0,5704244	0,6539982	531,4607	4,298309	0	-33,31454	-37,18309	0,4134365	0,6659631	532,0354	4,153311	0	11	-91	-50						Untertest2.avi	0	880	547	72	111	-62	-99	100	0	Content		-163	-161	17945502	2793536210
17962	08:37:46.287	00:00:17.962	1078	-152,5498	-65,7363	0,570187	0,6540661	531,4324	4,315362	0	-28,20011	-33,02901	0,4132102	0,6659931	532,1169	4,147789	0	11	-90	-49						Untertest2.avi	0	880	547	72	111	-62	-99	100	0	Content		-162	-160	17962127	2793552835
17979	08:37:46.304	00:00:17.978	1079	-89,88573	-25,23074	0,5687746	0,6546121	530,9941	4,362515	0	36,7338	5,271925	0,4119033	0,6666991	531,9964	4,218261	0	11	-27	-10						Untertest2.avi	0	880	547	72	111	-62	-99	100	0	Content		-99	-121	17978752	2793569460
17995	08:37:46.320	00:00:17.995	1080	-15,67342	19,58405	0,5665774	0,6558806	530,8215	4,39021	0	111,6866	49,98272	0,4102945	0,6675699	532,1	4,235578	0	11	48	35						Untertest2.avi	0	880	547	72	111	-62	-99	100	0	Content		-24	-76	17995375	2793586083
18012	08:37:46.337	00:00:18.012	1081	47,08721	60,63498	0,5645318	0,6570429	530,7718	4,431479	0	177,8494	100,1109	0,4087422	0,6682777	532,1976	4,283156	0	11	112	80						Untertest2.avi	0	880	547	72	111	-62	-99	100	0	Content		40	-31	18012125	2793602833
18029	08:37:46.354	00:00:18.028	1082	91,24584	164,5426	0,5635832	0,6584165	531,0548	4,200817	0	245,582	220,0063	0,4064446	0,6691075	532,921	3,991508	0	11	168	192						Untertest2.avi	0	880	547	72	111	-62	-99	100	0	Content		96	81	18028749	2793619457
18046	08:37:46.371	00:00:18.045	1083	-1024	-768	-1	-1	-1	-1	4	-1024	-768	-1	-1	-1	-1	4		0	0						Untertest2.avi	0	880	547	72	111				0	Content		-72	-111	18045500	2793636208
18062	08:37:46.387	00:00:18.062	1084	-1024	-768	-1	-1	-1	-1	4	-1024	-768	-1	-1	-1	-1	4		0	0						Untertest2.avi	0	880	547	72	111				0	Content		-72	-111	18062122	2793652830
18079	08:37:46.404	00:00:18.078	1085	-1024	-768	-1	-1	-1	-1	4	-1024	-768	-1	-1	-1	-1	4		0	0						Untertest2.avi	0	880	547	72	111				0	Content		-72	-111	18078739	2793669447
18095	08:37:46.420	00:00:18.095	1086	-1024	-768	-1	-1	-1	-1	4	-1024	-768	-1	-1	-1	-1	4		0	0						Untertest2.avi	0	880	547	72	111				0	Content		-72	-111	18095489	2793686197
18112	08:37:46.437	00:00:18.112	1087	-1024	-768	-1	-1	-1	-1	4	-1024	-768	-1	-1	-1	-1	4		0	0						Untertest2.avi	0	880	547	72	111				0	Content		-72	-111	18112112	2793702820
18129	08:37:46.454	00:00:18.128	1088	-1024	-768	-1	-1	-1	-1	4	-1024	-768	-1	-1	-1	-1	4		0	0						Untertest2.avi	0	880	547	72	111				0	Content		-72	-111	18128737	2793719445
18145	08:37:46.470	00:00:18.145	1089	-1024	-768	-1	-1	-1	-1	4	-1024	-768	-1	-1	-1	-1	4		0	0						Untertest2.avi	0	880	547	72	111				0	Content		-72	-111	18145356	2793736064
18162	08:37:46.487	00:00:18.161	1090	-1024	-768	-1	-1	-1	-1	4	386,983	434,2665	0,4012748	0,6722888	532,275	3,686862	0	12	387	434						Untertest2.avi	0	880	547	72	111	310	364	100	0	Content		315	323	18161982	2793752690
18179	08:37:46.504	00:00:18.178	1091	-1024	-768	-1	-1	-1	-1	4	371,0919	459,1361	0,4006299	0,6732374	532,3222	3,736712	0	12	371	459						Untertest2.avi	0	880	547	72	111	310	364	100	0	Content		299	348	18178730	2793769438
18195	08:37:46.520	00:00:18.195	1092	329,3032	487,6534	0,5512404	0,6639605	534,7333	3,793079	0	400,5575	451,9137	0,4000938	0,6743572	532,0466	3,997862	0	12	365	470						Untertest2.avi	0	880	547	72	111	310	364	100	0	Content		293	359	18195354	2793786062
18212	08:37:46.537	00:00:18.212	1093	349,6573	502,3022	0,5498776	0,6655297	536,7086	4,037616	0	405,2483	458,121	0,3995904	0,675705	532,0157	4,201589	0	12	377	480						Untertest2.avi	0	880	547	72	111	310	364	100	0	Content		305	369	18212172	2793802880
18228	08:37:46.553	00:00:18.228	1094	-1024	-768	-1	-1	-1	-1	4	418,5302	491,295	0,3990675	0,6770726	531,9789	4,282367	0	12	419	491						Untertest2.avi	0	880	547	72	111	310	364	100	0	Content		347	380	18228479	2793819187
18245	08:37:46.570	00:00:18.245	1095	446,744	500,8113	0,5505814	0,6682643	536,7086	4,653945	0	-1024	-768	-1	-1	-1	-1	4	12	447	501						Untertest2.avi	0	880	547	72	111	310	364	100	0	Content		375	390	18245344	2793836052
18262	08:37:46.587	00:00:18.262	1096	-1024	-768	-1	-1	-1	-1	4	-1024	-768	-1	-1	-1	-1	4		0	0						Untertest2.avi	0	880	547	72	111				0	Content		-72	-111	18262098	2793852806
18279	08:37:46.604	00:00:18.278	1097	-1024	-768	-1	-1	-1	-1	4	-1024	-768	-1	-1	-1	-1	4		0	0						Untertest2.avi	0	880	547	72	111				0	Content		-72	-111	18278715	2793869423
18295	08:37:46.620	00:00:18.295	1098	-1024	-768	-1	-1	-1	-1	4	-1024	-768	-1	-1	-1	-1	4		0	0						Untertest2.avi	0	880	547	72	111				0	Content		-72	-111	18295349	2793886057
18312	08:37:46.637	00:00:18.312	1099	-1024	-768	-1	-1	-1	-1	4	-1024	-768	-1	-1	-1	-1	4		0	0						Untertest2.avi	0	880	547	72	111				0	Content		-72	-111	18312097	2793902805
18329	08:37:46.654	00:00:18.328	1100	-1024	-768	-1	-1	-1	-1	4	-1024	-768	-1	-1	-1	-1	4		0	0						Untertest2.avi	0	880	547	72	111				0	Content		-72	-111	18328720	2793919428
18345	08:37:46.670	00:00:18.345	1101	-1024	-768	-1	-1	-1	-1	4	-1024	-768	-1	-1	-1	-1	4		0	0						Untertest2.avi	0	880	547	72	111				0	Content		-72	-111	18345345	2793936053
18362	08:37:46.687	00:00:18.361	1102	-1024	-768	-1	-1	-1	-1	4	-1024	-768	-1	-1	-1	-1	4		0	0						Untertest2.avi	0	880	547	72	111				0	Content		-72	-111	18361971	2793952679
18379	08:37:46.704	00:00:18.378	1103	-1024	-768	-1	-1	-1	-1	4	-1024	-768	-1	-1	-1	-1	4		0	0						Untertest2.avi	0	880	547	72	111				0	Content		-72	-111	18378718	2793969426
18395	08:37:46.720	00:00:18.395	1104	-1024	-768	-1	-1	-1	-1	4	-1024	-768	-1	-1	-1	-1	4		0	0						Untertest2.avi	0	880	547	72	111				0	Content		-72	-111	18395344	2793986052
18412	08:37:46.737	00:00:18.411	1105	-1024	-768	-1	-1	-1	-1	4	-1024	-768	-1	-1	-1	-1	4		0	0						Untertest2.avi	0	880	547	72	111				0	Content		-72	-111	18411968	2794002676
18429	08:37:46.754	00:00:18.428	1106	-1024	-768	-1	-1	-1	-1	4	-1024	-768	-1	-1	-1	-1	4		0	0						Untertest2.avi	0	880	547	72	111				0	Content		-72	-111	18428591	2794019299
18445	08:37:46.770	00:00:18.445	1107	-1024	-768	-1	-1	-1	-1	4	-1024	-768	-1	-1	-1	-1	4		0	0						Untertest2.avi	0	880	547	72	111				0	Content		-72	-111	18445339	2794036047
18462	08:37:46.787	00:00:18.461	1108	-1024	-768	-1	-1	-1	-1	4	-1024	-768	-1	-1	-1	-1	4		0	0						Untertest2.avi	0	880	547	72	111				0	Content		-72	-111	18461591	2794052299
18479	08:37:46.804	00:00:18.478	1109	-1024	-768	-1	-1	-1	-1	4	-1024	-768	-1	-1	-1	-1	4		0	0						Untertest2.avi	0	880	547	72	111				0	Content		-72	-111	18478798	2794069506
18495	08:37:46.820	00:00:18.495	1110	-1024	-768	-1	-1	-1	-1	4	-1024	-768	-1	-1	-1	-1	4		0	0						Untertest2.avi	0	880	547	72	111				0	Content		-72	-111	18495461	2794086169
18512	08:37:46.837	00:00:18.512	1111	-1024	-768	-1	-1	-1	-1	4	-1024	-768	-1	-1	-1	-1	4		0	0						Untertest2.avi	0	880	547	72	111				0	Content		-72	-111	18512211	2794102919
18528	08:37:46.853	00:00:18.528	1112	-1024	-768	-1	-1	-1	-1	4	-1024	-768	-1	-1	-1	-1	4		0	0						Untertest2.avi	0	880	547	72	111				0	Content		-72	-111	18528335	2794119043
18545	08:37:46.870	00:00:18.544	1113	-1024	-768	-1	-1	-1	-1	4	-1024	-768	-1	-1	-1	-1	4		0	0						Untertest2.avi	0	880	547	72	111				0	Content		-72	-111	18544834	2794135542
18561	08:37:46.886	00:00:18.561	1114	-1024	-768	-1	-1	-1	-1	4	-1024	-768	-1	-1	-1	-1	4		0	0						Untertest2.avi	0	880	547	72	111				0	Content		-72	-111	18561461	2794152169
18578	08:37:46.903	00:00:18.578	1115	-1024	-768	-1	-1	-1	-1	4	-1024	-768	-1	-1	-1	-1	4		0	0						Untertest2.avi	0	880	547	72	111				0	Content		-72	-111	18578208	2794168916
18595	08:37:46.920	00:00:18.594	1116	-1024	-768	-1	-1	-1	-1	4	-1024	-768	-1	-1	-1	-1	4		0	0						Untertest2.avi	0	880	547	72	111				0	Content		-72	-111	18594831	2794185539
18611	08:37:46.936	00:00:18.611	1117	-1024	-768	-1	-1	-1	-1	4	-1024	-768	-1	-1	-1	-1	4		0	0						Untertest2.avi	0	880	547	72	111				0	Content		-72	-111	18611453	2794202161
18628	08:37:46.953	00:00:18.628	1118	-1024	-768	-1	-1	-1	-1	4	-1024	-768	-1	-1	-1	-1	4		0	0						Untertest2.avi	0	880	547	72	111				0	Content		-72	-111	18628076	2794218784
18645	08:37:46.970	00:00:18.645	1119	-1024	-768	-1	-1	-1	-1	4	-1024	-768	-1	-1	-1	-1	4		0	0						Untertest2.avi	0	880	547	72	111				0	Content		-72	-111	18645275	2794235983
18663	08:37:46.988	00:00:18.662	1120	-1024	-768	-1	-1	-1	-1	4	-1024	-768	-1	-1	-1	-1	4		0	0						Untertest2.avi	0	880	547	72	111				0	Content		-72	-111	18662647	2794253355
18680	08:37:47.005	00:00:18.679	1121	-1024	-768	-1	-1	-1	-1	4	-1024	-768	-1	-1	-1	-1	4		0	0						Untertest2.avi	0	880	547	72	111				0	Content		-72	-111	18679895	2794270603
18695	08:37:47.020	00:00:18.694	1122	-1024	-768	-1	-1	-1	-1	4	-1024	-768	-1	-1	-1	-1	4		0	0						Untertest2.avi	0	880	547	72	111				0	Content		-72	-111	18694823	2794285531
18711	08:37:47.036	00:00:18.711	1123	-1024	-768	-1	-1	-1	-1	4	-1024	-768	-1	-1	-1	-1	4		0	0						Untertest2.avi	0	880	547	72	111				0	Content		-72	-111	18711446	2794302154
18728	08:37:47.053	00:00:18.728	1124	-1024	-768	-1	-1	-1	-1	4	-1024	-768	-1	-1	-1	-1	4		0	0						Untertest2.avi	0	880	547	72	111				0	Content		-72	-111	18728193	2794318901
18745	08:37:47.070	00:00:18.744	1125	-1024	-768	-1	-1	-1	-1	4	-1024	-768	-1	-1	-1	-1	4		0	0						Untertest2.avi	0	880	547	72	111				0	Content		-72	-111	18744816	2794335524
18761	08:37:47.086	00:00:18.761	1126	-1024	-768	-1	-1	-1	-1	4	-1024	-768	-1	-1	-1	-1	4		0	0						Untertest2.avi	0	880	547	72	111				0	Content		-72	-111	18761442	2794352150
18778	08:37:47.103	00:00:18.778	1127	-1024	-768	-1	-1	-1	-1	4	-1024	-768	-1	-1	-1	-1	4		0	0						Untertest2.avi	0	880	547	72	111				0	Content		-72	-111	18778066	2794368774
18795	08:37:47.120	00:00:18.795	1128	-1024	-768	-1	-1	-1	-1	4	-1024	-768	-1	-1	-1	-1	4		0	0						Untertest2.avi	0	880	547	72	111				0	Content		-72	-111	18795133	2794385841
18813	08:37:47.138	00:00:18.812	1129	-1024	-768	-1	-1	-1	-1	4	-1024	-768	-1	-1	-1	-1	4		0	0						Untertest2.avi	0	880	547	72	111				0	Content		-72	-111	18812508	2794403216
18830	08:37:47.155	00:00:18.829	1130	-1024	-768	-1	-1	-1	-1	4	-1024	-768	-1	-1	-1	-1	4		0	0						Untertest2.avi	0	880	547	72	111				0	Content		-72	-111	18829764	2794420472
18845	08:37:47.170	00:00:18.844	1131	-1024	-768	-1	-1	-1	-1	4	-1024	-768	-1	-1	-1	-1	4		0	0						Untertest2.avi	0	880	547	72	111				0	Content		-72	-111	18844688	2794435396
18861	08:37:47.186	00:00:18.861	1132	-1024	-768	-1	-1	-1	-1	4	-1024	-768	-1	-1	-1	-1	4		0	0						Untertest2.avi	0	880	547	72	111				0	Content		-72	-111	18861311	2794452019
18878	08:37:47.203	00:00:18.878	1133	-1024	-768	-1	-1	-1	-1	4	-1024	-768	-1	-1	-1	-1	4		0	0						Untertest2.avi	0	880	547	72	111				0	Content		-72	-111	18878059	2794468767
18895	08:37:47.220	00:00:18.894	1134	-1024	-768	-1	-1	-1	-1	4	-1024	-768	-1	-1	-1	-1	4		0	0						Untertest2.avi	0	880	547	72	111				0	Content		-72	-111	18894681	2794485389
18911	08:37:47.236	00:00:18.911	1135	-1024	-768	-1	-1	-1	-1	4	-1024	-768	-1	-1	-1	-1	4		0	0						Untertest2.avi	0	880	547	72	111				0	Content		-72	-111	18911304	2794502012
18928	08:37:47.253	00:00:18.927	1136	-1024	-768	-1	-1	-1	-1	4	-1024	-768	-1	-1	-1	-1	4		0	0						Untertest2.avi	0	880	547	72	111				0	Content		-72	-111	18927928	2794518636
18945	08:37:47.270	00:00:18.945	1137	-1024	-768	-1	-1	-1	-1	4	-1024	-768	-1	-1	-1	-1	4		0	0						Untertest2.avi	0	880	547	72	111				0	Content		-72	-111	18945122	2794535830
18962	08:37:47.287	00:00:18.962	1138	-1024	-768	-1	-1	-1	-1	4	-1024	-768	-1	-1	-1	-1	4		0	0						Untertest2.avi	0	880	547	72	111				0	Content		-72	-111	18962494	2794553202
18978	08:37:47.303	00:00:18.978	1139	177,269	182,8027	0,5559909	0,6604936	530,1573	4,061722	0	171,9023	193,42	0,4011452	0,6719596	539,2487	3,929203	0	13	175	188						Untertest2.avi	0	880	547	72	111	118	89	2165	0	Content		103	77	18978364	2794569072
18995	08:37:47.320	00:00:18.994	1140	168,2862	178,9132	0,5564932	0,6609991	530,0858	4,059509	0	209,7615	202,4399	0,4030163	0,6724431	531,0793	3,857635	0	13	189	191						Untertest2.avi	0	880	547	72	111	118	89	2165	0	Content		117	80	18994668	2794585376
19012	08:37:47.337	00:00:19.011	1141	168,9415	186,8564	0,5565693	0,6611705	529,9917	4,062586	0	206,4736	202,7615	0,4029189	0,6725622	530,9422	3,8849	0	13	188	195						Untertest2.avi	0	880	547	72	111	118	89	2165	0	Content		116	84	19011612	2794602320
19028	08:37:47.353	00:00:19.028	1142	163,4833	183,7905	0,5565721	0,6613294	529,8625	4,042337	0	200,1325	200,3525	0,4027648	0,672655	531,0051	3,88397	0	13	182	192						Untertest2.avi	0	880	547	72	111	118	89	2165	0	Content		110	81	19028169	2794618877
19045	08:37:47.370	00:00:19.044	1143	162,4114	179,317	0,5567352	0,6614698	529,8594	4,019866	0	205,8769	205,5852	0,4027854	0,6727287	530,931	3,900816	0	13	184	192						Untertest2.avi	0	880	547	72	111	118	89	2165	0	Content		112	81	19044791	2794635499
19061	08:37:47.386	00:00:19.061	1144	160,4077	183,8859	0,5570354	0,6614753	529,8506	4,009853	0	208,2728	204,9249	0,4029562	0,6727456	530,8495	3,864232	0	13	184	194						Untertest2.avi	0	880	547	72	111	118	89	2165	0	Content		112	83	19061423	2794652131
19078	08:37:47.403	00:00:19.078	1145	160,9704	184,4777	0,5573749	0,6614943	529,9622	4,012539	0	208,9128	209,9623	0,4032488	0,6727558	530,899	3,893256	0	13	185	197						Untertest2.avi	0	880	547	72	111	118	89	2165	0	Content		113	86	19078169	2794668877
19095	08:37:47.420	00:00:19.094	1146	160,6936	184,2834	0,5577474	0,6615716	529,8239	4,03282	0	213,3974	205,8399	0,4035643	0,6728198	530,8759	3,854806	0	13	187	195						Untertest2.avi	0	880	547	72	111	118	89	2165	0	Content		115	84	19094792	2794685500
19111	08:37:47.436	00:00:19.111	1147	163,8811	184,3951	0,5581376	0,6617126	529,7921	4,015578	0	211,5241	210,4161	0,4037901	0,6729349	530,8399	3,870232	0	13	188	197						Untertest2.avi	0	880	547	72	111	118	89	2165	0	Content		116	86	19111415	2794702123
19128	08:37:47.453	00:00:19.128	1148	154,7097	187,1863	0,5584538	0,6618164	529,8148	4,026413	0	215,5842	209,0734	0,4040837	0,6729277	530,9738	3,880146	0	13	185	198						Untertest2.avi	0	880	547	72	111	118	89	2165	0	Content		113	87	19128041	2794718749
19145	08:37:47.470	00:00:19.144	1149	160,8184	187,673	0,5587168	0,6618525	529,8918	4,040752	0	211,9994	205,9527	0,4042706	0,6729599	530,9302	3,862704	0	13	186	197						Untertest2.avi	0	880	547	72	111	118	89	2165	0	Content		114	86	19144789	2794735497
19161	08:37:47.486	00:00:19.161	1150	164,1367	186,9141	0,55893	0,6619797	529,8477	3,987202	0	213,6499	202,0903	0,4044305	0,6730429	530,9936	3,865202	0	13	189	195						Untertest2.avi	0	880	547	72	111	118	89	2165	0	Content		117	84	19161412	2794752120
19178	08:37:47.503	00:00:19.178	1151	163,0889	192,3612	0,5590298	0,662231	529,8876	4,025024	0	211,7582	205,1265	0,4045021	0,6731966	530,9818	3,884787	0	13	187	199						Untertest2.avi	0	880	547	72	111	118	89	2165	0	Content		115	88	19178034	2794768742
19195	08:37:47.520	00:00:19.194	1152	167,502	187,4438	0,5591294	0,6623664	529,9554	3,984799	0	211,3048	213,0325	0,404599	0,6733382	531,081	3,872812	0	13	189	200						Untertest2.avi	0	880	547	72	111	118	89	2165	0	Content		117	89	19194786	2794785494
19211	08:37:47.536	00:00:19.211	1153	159,0002	191,7185	0,559256	0,6625479	530,0034	3,993546	0	209,9096	208,0756	0,40471	0,6734924	531,1027	3,850097	0	13	184	200						Untertest2.avi	0	880	547	72	111	118	89	2165	0	Content		112	89	19211410	2794802118
19228	08:37:47.553	00:00:19.228	1154	165,3361	183,4386	0,5595068	0,6626908	530,0399	3,935812	0	209,8189	200,4992	0,404925	0,6736463	531,2668	3,827185	0	13	188	192						Untertest2.avi	0	880	547	72	111	118	89	2165	0	Content		116	81	19228035	2794818743
19245	08:37:47.570	00:00:19.244	1155	156,2662	190,1483	0,5597775	0,6627912	530,1686	3,969017	0	211,5775	207,0505	0,4051575	0,6738003	531,1661	3,822023	0	13	184	199						Untertest2.avi	0	880	547	72	111	118	89	2165	0	Content		112	88	19244658	2794835366
19261	08:37:47.586	00:00:19.261	1156	162,9921	185,5063	0,5600764	0,6630342	530,0782	3,896187	0	211,4166	200,7928	0,4054503	0,6739421	531,1614	3,726517	0	13	187	193						Untertest2.avi	0	880	547	72	111	118	89	2165	0	Content		115	82	19261407	2794852115
19278	08:37:47.603	00:00:19.278	1157	158,342	184,8731	0,5603255	0,6631784	530,2058	3,909534	0	206,7097	204,7663	0,4057121	0,6741216	531,3329	3,751888	0	13	183	195						Untertest2.avi	0	880	547	72	111	118	89	2165	0	Content		111	84	19278030	2794868738
19295	08:37:47.620	00:00:19.294	1158	159,5604	176,0584	0,5605569	0,6632515	530,1088	3,820843	0	211,6007	209,146	0,4059288	0,6741887	531,3671	3,704703	0	13	186	193						Untertest2.avi	0	880	547	72	111	118	89	2165	0	Content		114	82	19294656	2794885364
19311	08:37:47.636	00:00:19.311	1159	155,4425	186,0605	0,5606607	0,6632994	530,0383	3,875499	0	214,7327	212,7451	0,4060284	0,6741942	531,3882	3,710927	0	13	185	199						Untertest2.avi	0	880	547	72	111	118	89	2165	0	Content		113	88	19311279	2794901987
19328	08:37:47.653	00:00:19.328	1160	155,7026	171,0422	0,5606879	0,6631756	530,0172	3,747503	0	215,5858	205,8915	0,4060742	0,6740472	531,3655	3,648565	0	13	186	188						Untertest2.avi	0	880	547	72	111	118	89	2165	0	Content		114	77	19328028	2794918736
19345	08:37:47.670	00:00:19.344	1161	157,3992	177,1157	0,560736	0,662912	530,1078	3,756677	0	218,2523	196,9457	0,4060814	0,6738611	531,3746	3,612058	0	13	188	187						Untertest2.avi	0	880	547	72	111	118	89	2165	0	Content		116	76	19344652	2794935360
19361	08:37:47.686	00:00:19.361	1162	155,2383	182,2558	0,5607342	0,6626235	530,1063	3,776006	0	213,4464	204,9883	0,4060719	0,6736265	531,4167	3,606979	0	13	184	194						Untertest2.avi	0	880	547	72	111	118	89	2165	0	Content		112	83	19361276	2794951984
19378	08:37:47.703	00:00:19.377	1163	155,0026	182,9293	0,5607207	0,6623198	530,0159	3,722902	0	215,2832	208,9879	0,4060747	0,6733618	531,4515	3,608306	0	13	185	196						Untertest2.avi	0	880	547	72	111	118	89	2165	0	Content		113	85	19377899	2794968607
19395	08:37:47.720	00:00:19.394	1164	161,8661	186,15	0,5607539	0,6619598	530,0729	3,675794	0	215,9444	209,566	0,4060532	0,6731791	531,5405	3,578547	0	13	189	198						Untertest2.avi	0	880	547	72	111	118	89	2165	0	Content		117	87	19394649	2794985357
19411	08:37:47.736	00:00:19.411	1165	161,2881	179,8154	0,5607803	0,6617583	530,027	3,682598	0	210,2842	205,502	0,4060636	0,6730923	531,432	3,576345	0	13	186	193						Untertest2.avi	0	880	547	72	111	118	89	2165	0	Content		114	82	19411273	2795001981
19428	08:37:47.753	00:00:19.427	1166	165,7429	180,443	0,5608968	0,661767	529,8608	3,648236	0	216,3809	208,4608	0,4061291	0,6731947	531,4988	3,551771	0	13	191	194						Untertest2.avi	0	880	547	72	111	118	89	2165	0	Content		119	83	19427896	2795018604
19445	08:37:47.770	00:00:19.444	1167	155,2906	192,3576	0,5610597	0,6619792	529,8365	3,695987	0	215,7578	206,9967	0,4062297	0,673477	531,3632	3,565783	0	13	186	200						Untertest2.avi	0	880	547	72	111	118	89	2165	0	Content		114	89	19444521	2795035229
19461	08:37:47.786	00:00:19.461	1168	161,0679	180,3966	0,5612562	0,6622991	529,5771	3,64564	0	221,386	205,8364	0,4064092	0,6738657	531,2141	3,534784	0	13	191	193						Untertest2.avi	0	880	547	72	111	118	89	2165	0	Content		119	82	19461145	2795051853
19478	08:37:47.803	00:00:19.477	1169	159,7195	180,9497	0,5614217	0,6622341	529,5976	3,608795	0	212,8849	206,2777	0,4065201	0,6738176	531,0222	3,529196	0	13	186	194						Untertest2.avi	0	880	547	72	111	118	89	2165	0	Content		114	83	19477895	2795068603
19495	08:37:47.820	00:00:19.494	1170	163,4652	187,8088	0,5615137	0,6618513	529,6185	3,603052	0	216,0827	203,8146	0,4066328	0,6734501	531,2252	3,461628	0	13	190	196						Untertest2.avi	0	880	547	72	111	118	89	2165	0	Content		118	85	19494518	2795085226
19511	08:37:47.836	00:00:19.511	1171	156,3304	192,7773	0,5615733	0,6614829	529,6725	3,645933	0	221,6841	201,8273	0,4066931	0,6731216	531,3228	3,496367	0	13	189	197						Untertest2.avi	0	880	547	72	111	118	89	2165	0	Content		117	86	19511143	2795101851
19528	08:37:47.853	00:00:19.527	1172	155,8588	186,7074	0,5616281	0,6611668	529,6835	3,622193	0	216,4967	208,6247	0,4067153	0,6728045	531,2336	3,463239	0	13	186	198						Untertest2.avi	0	880	547	72	111	118	89	2165	0	Content		114	87	19527890	2795118598
19545	08:37:47.870	00:00:19.544	1173	154,5214	185,992	0,5616709	0,6610991	529,6611	3,597736	0	220,5256	204,8672	0,4067567	0,672688	531,2197	3,435423	0	13	188	195						Untertest2.avi	0	880	547	72	111	118	89	2165	0	Content		116	84	19544514	2795135222
19561	08:37:47.886	00:00:19.561	1174	149,5511	184,3912	0,5617611	0,6610866	529,5624	3,599647	0	219,3692	199,8387	0,40682	0,6726499	531,3481	3,409266	0	13	184	192						Untertest2.avi	0	880	547	72	111	118	89	2165	0	Content		112	81	19561141	2795151849
19578	08:37:47.903	00:00:19.577	1175	154,542	177,8002	0,5618348	0,6611735	529,544	3,571812	0	215,7621	205,9815	0,4068907	0,6726694	531,3011	3,440177	0	13	185	192						Untertest2.avi	0	880	547	72	111	118	89	2165	0	Content		113	81	19577893	2795168601
19595	08:37:47.920	00:00:19.594	1176	156,8088	177,7179	0,561901	0,6613668	529,5243	3,534019	0	218,2112	208,237	0,4069763	0,6727468	531,2116	3,459185	0	13	188	193						Untertest2.avi	0	880	547	72	111	118	89	2165	0	Content		116	82	19594513	2795185221
19611	08:37:47.936	00:00:19.611	1177	149,0248	176,7959	0,5619742	0,6614728	529,5522	3,551831	0	215,9963	214,4039	0,4070333	0,6727876	531,1957	3,451668	0	13	183	196						Untertest2.avi	0	880	547	72	111	118	89	2165	0	Content		111	85	19611137	2795201845
19628	08:37:47.953	00:00:19.627	1178	147,8259	190,2729	0,5620205	0,6616008	529,6058	3,599897	0	222,6725	209,766	0,4070655	0,6728529	531,2023	3,419934	0	13	185	200						Untertest2.avi	0	880	547	72	111	118	89	2165	0	Content		113	89	19627762	2795218470
19644	08:37:47.969	00:00:19.644	1179	153,1465	184,8311	0,5620262	0,661712	529,6042	3,564944	0	215,2072	207,0349	0,4070607	0,6729732	531,2134	3,417771	0	13	184	196						Untertest2.avi	0	880	547	72	111	118	89	2165	0	Content		112	85	19644388	2795235096
19661	08:37:47.986	00:00:19.661	1180	149,5549	178,0212	0,5619818	0,6618846	529,6409	3,524481	0	223,5428	209,49	0,4070197	0,6731172	531,2305	3,379508	0	13	187	194						Untertest2.avi	0	880	547	72	111	118	89	2165	0	Content		115	83	19661136	2795251844
19678	08:37:48.003	00:00:19.677	1181	155,3005	183,0016	0,5619341	0,6620266	529,6606	3,493877	0	219,6094	207,9234	0,4069461	0,6733112	531,3954	3,353492	0	13	187	195						Untertest2.avi	0	880	547	72	111	118	89	2165	0	Content		115	84	19677760	2795268468
19694	08:37:48.019	00:00:19.694	1182	152,8451	192,6396	0,5619245	0,6621873	529,6741	3,5594	0	218,0002	208,0664	0,4069277	0,6734196	531,4703	3,423685	0	13	185	200						Untertest2.avi	0	880	547	72	111	118	89	2165	0	Content		113	89	19694383	2795285091
19711	08:37:48.036	00:00:19.711	1183	159,5219	184,5125	0,5619605	0,6620623	529,7328	3,500391	0	218,637	213,3191	0,4069597	0,6733745	531,4984	3,44132	0	13	189	199						Untertest2.avi	0	880	547	72	111	118	89	2165	0	Content		117	88	19711006	2795301714
19728	08:37:48.053	00:00:19.727	1184	157,3662	183,6026	0,5620524	0,6619051	529,855	3,502217	0	219,1135	214,2538	0,4070711	0,6731839	531,5139	3,444871	0	13	188	199						Untertest2.avi	0	880	547	72	111	118	89	2165	0	Content		116	88	19727755	2795318463
19744	08:37:48.069	00:00:19.744	1185	154,8524	184,6085	0,5621842	0,6617203	529,9647	3,535617	0	215,053	216,9798	0,4071662	0,6729915	531,5972	3,40452	0	13	185	201						Untertest2.avi	0	880	547	72	111	118	89	2165	0	Content		113	90	19744381	2795335089
19761	08:37:48.086	00:00:19.761	1186	147,4664	187,6617	0,562345	0,6615803	529,9035	3,548692	0	230,3417	211,8497	0,4072948	0,6728035	531,7958	3,381139	0	13	189	200						Untertest2.avi	0	880	547	72	111	118	89	2165	0	Content		117	89	19761005	2795351713
19778	08:37:48.103	00:00:19.777	1187	153,3229	190,6117	0,5624592	0,6614905	529,9618	3,564952	0	227,1181	213,8929	0,4073978	0,6726401	531,6986	3,431905	0	13	190	202						Untertest2.avi	0	880	547	72	111	118	89	2165	0	Content		118	91	19777641	2795368349
19794	08:37:48.119	00:00:19.794	1188	153,6666	182,435	0,5625004	0,6614882	529,9691	3,508309	0	214,7919	212,0618	0,4074361	0,6725977	531,7072	3,418392	0	13	184	197						Untertest2.avi	0	880	547	72	111	118	89	2165	0	Content		112	86	19794378	2795385086
19811	08:37:48.136	00:00:19.811	1189	158,0825	180,831	0,5624955	0,6615483	530,009	3,495842	0	214,9729	219,2392	0,4074174	0,6726177	531,7743	3,425783	0	13	187	200						Untertest2.avi	0	880	547	72	111	118	89	2165	0	Content		115	89	19811002	2795401710
19828	08:37:48.153	00:00:19.827	1190	151,6992	190,66	0,5625034	0,6616491	529,9958	3,522027	0	226,2113	212,3589	0,4074104	0,6727666	531,7831	3,378464	0	13	189	202						Untertest2.avi	0	880	547	72	111	118	89	2165	0	Content		117	91	19827641	2795418349
19844	08:37:48.169	00:00:19.844	1191	148,3033	193,4046	0,5625257	0,6618724	530,0314	3,545061	0	216,1303	220,6918	0,4074266	0,6730538	531,7938	3,459218	0	13	182	207						Untertest2.avi	0	880	547	72	111	118	89	2165	0	Content		110	96	19844250	2795434958
19861	08:37:48.186	00:00:19.861	1192	156,873	184,6126	0,5625761	0,6620976	530,1122	3,517495	0	226,2867	216,846	0,4074756	0,6733104	531,8429	3,44789	0	13	192	201						Untertest2.avi	0	880	547	72	111	118	89	2165	0	Content		120	90	19861000	2795451708
19878	08:37:48.203	00:00:19.877	1193	155,1631	186,1306	0,5625944	0,662158	530,0293	3,491696	0	226,4545	204,9934	0,407483	0,673407	531,7449	3,382895	0	13	191	196						Untertest2.avi	0	880	547	72	111	118	89	2165	0	Content		119	85	19877635	2795468343
19894	08:37:48.219	00:00:19.894	1194	151,5086	194,5537	0,5626491	0,6619782	530,1003	3,590635	0	213,3033	216,795	0,4075226	0,6732892	531,8403	3,485633	0	13	182	206						Untertest2.avi	0	880	547	72	111	118	89	2165	0	Content		110	95	19894246	2795484954
19911	08:37:48.236	00:00:19.910	1195	148,832	199,0031	0,5626515	0,6619864	530,0992	3,592678	0	225,4236	214,3943	0,4075165	0,6733142	531,8383	3,453257	0	13	187	207						Untertest2.avi	0	880	547	72	111	118	89	2165	0	Content		115	96	19910995	2795501703
19928	08:37:48.253	00:00:19.927	1196	156,3143	185,4301	0,562598	0,6623206	530,0165	3,535104	0	218,785	212,2549	0,4074681	0,673569	531,7961	3,430594	0	13	188	199						Untertest2.avi	0	880	547	72	111	118	89	2165	0	Content		116	88	19927634	2795518342
19944	08:37:48.269	00:00:19.944	1197	156,2018	184,9988	0,5625727	0,6626446	529,9661	3,521286	0	226,7355	206,0018	0,4074203	0,6738707	531,811	3,420947	0	13	191	196						Untertest2.avi	0	880	547	72	111	118	89	2165	0	Content		119	85	19944243	2795534951
19961	08:37:48.286	00:00:19.960	1198	156,6857	193,5468	0,5624965	0,66293	529,9576	3,57269	0	225,1274	214,1841	0,4073283	0,6740621	531,8685	3,435562	0	13	191	204						Untertest2.avi	0	880	547	72	111	118	89	2165	0	Content		119	93	19960868	2795551576
19978	08:37:48.303	00:00:19.977	1199	158,3855	186,7156	0,5623818	0,6629943	529,8638	3,537362	0	226,9686	208,591	0,4071958	0,674099	531,7748	3,469565	0	13	193	198						Untertest2.avi	0	880	547	72	111	118	89	2165	0	Content		121	87	19977633	2795568341
19994	08:37:48.319	00:00:19.994	1200	156,748	190,7467	0,562282	0,6630293	529,8504	3,547128	0	225,6843	213,3277	0,4071068	0,6740825	531,7233	3,471325	0	13	191	202						Untertest2.avi	0	880	547	72	111	118	89	2165	0	Content		119	91	19994241	2795584949
20011	08:37:48.336	00:00:20.010	1201	155,7782	179,5493	0,5621826	0,6630291	529,919	3,565538	0	228,5252	206,7992	0,4070362	0,6740562	531,8141	3,426347	0	13	192	193						Untertest2.avi	0	880	547	72	111	118	89	2165	0	Content		120	82	20010866	2795601574
20027	08:37:48.352	00:00:20.027	1202	155,953	190,2507	0,5621583	0,6630628	529,9426	3,534602	0	227,5981	208,6335	0,4070047	0,6740429	531,8478	3,462519	0	13	192	199						Untertest2.avi	0	880	547	72	111	118	89	2165	0	Content		120	88	20027490	2795618198
20044	08:37:48.369	00:00:20.044	1203	152,7667	188,7422	0,562152	0,663114	529,9476	3,587592	0	226,2805	212,2436	0,4069787	0,6740547	531,8892	3,443736	0	13	190	200						Untertest2.avi	0	880	547	72	111	118	89	2165	0	Content		118	89	20044237	2795634945
20061	08:37:48.386	00:00:20.060	1204	157,042	191,6457	0,562159	0,6632381	529,9158	3,62109	0	231,7169	218,6775	0,4069775	0,6740964	531,8768	3,495434	0	13	194	205						Untertest2.avi	0	880	547	72	111	118	89	2165	0	Content		122	94	20060861	2795651569
20077	08:37:48.402	00:00:20.077	1205	154,4027	189,6618	0,5621897	0,6633592	529,9932	3,581536	0	224,9711	216,7495	0,4069708	0,6741443	531,9149	3,495256	0	13	190	203						Untertest2.avi	0	880	547	72	111	118	89	2165	0	Content		118	92	20077486	2795668194
20094	08:37:48.419	00:00:20.094	1206	156,9529	189,7798	0,5621767	0,663523	529,9967	3,590803	0	226,5107	213,6042	0,4069312	0,674269	531,8478	3,464359	0	13	192	202						Untertest2.avi	0	880	547	72	111	118	89	2165	0	Content		120	91	20094112	2795684820
20111	08:37:48.436	00:00:20.110	1207	154,5975	191,6349	0,5621259	0,6636131	530,0321	3,620766	0	228,0903	213,1148	0,4068739	0,6743554	531,9528	3,485736	0	13	191	202						Untertest2.avi	0	880	547	72	111	118	89	2165	0	Content		119	91	20110859	2795701567
20127	08:37:48.452	00:00:20.127	1208	159,5498	175,7737	0,5620607	0,6637132	529,9978	3,495568	0	227,6928	207,4589	0,4068129	0,674364	531,9819	3,496549	0	13	194	192						Untertest2.avi	0	880	547	72	111	118	89	2165	0	Content		122	81	20127486	2795718194
20144	08:37:48.469	00:00:20.144	1209	153,3159	189,9041	0,5620241	0,6638396	530,0175	3,605383	0	230,8019	217,0486	0,4067786	0,6744222	531,98	3,515182	0	13	192	203						Untertest2.avi	0	880	547	72	111	118	89	2165	0	Content		120	92	20144109	2795734817
20161	08:37:48.486	00:00:20.160	1210	152,1357	187,1931	0,5620288	0,6639386	530,0292	3,623913	0	226,1534	210,2383	0,4067404	0,6745721	531,8751	3,502073	0	13	189	199						Untertest2.avi	0	880	547	72	111	118	89	2165	0	Content		117	88	20160733	2795751441
20177	08:37:48.502	00:00:20.177	1211	154,5232	194,3669	0,5620617	0,6640739	530,0084	3,616895	0	222,8042	215,6225	0,4067594	0,6746846	531,8456	3,548128	0	13	189	205						Untertest2.avi	0	880	547	72	111	118	89	2165	0	Content		117	94	20177359	2795768067
20194	08:37:48.519	00:00:20.194	1212	152,9962	182,5875	0,5620964	0,6642858	530,0346	3,580667	0	224,9292	216,0136	0,4068197	0,6748902	532,0441	3,51412	0	13	189	199						Untertest2.avi	0	880	547	72	111	118	89	2165	0	Content		117	88	20194108	2795784816
20211	08:37:48.536	00:00:20.210	1213	150,4979	190,1339	0,5621554	0,6644745	530,126	3,639133	0	233,5161	209,8924	0,4068716	0,6751062	532,0463	3,487312	0	13	192	200						Untertest2.avi	0	880	547	72	111	118	89	2165	0	Content		120	89	20210733	2795801441
20227	08:37:48.552	00:00:20.227	1214	147,8508	189,4724	0,5622116	0,6647316	530,1752	3,625385	0	231,0609	211,0798	0,4069205	0,6752286	532,0338	3,519157	0	13	189	200						Untertest2.avi	0	880	547	72	111	118	89	2165	0	Content		117	89	20227355	2795818063
20244	08:37:48.569	00:00:20.244	1215	154,5349	188,4098	0,5622485	0,6649703	530,244	3,63161	0	229,8007	215,3541	0,4069524	0,6754308	532,1531	3,544761	0	13	192	202						Untertest2.avi	0	880	547	72	111	118	89	2165	0	Content		120	91	20244105	2795834813
20261	08:37:48.586	00:00:20.260	1216	157,3554	190,5915	0,5622795	0,6651998	530,2466	3,6434	0	226,7701	217,8466	0,406983	0,6756296	532,1172	3,570075	0	13	192	204						Untertest2.avi	0	880	547	72	111	118	89	2165	0	Content		120	93	20260727	2795851435
20277	08:37:48.602	00:00:20.277	1217	153,4521	184,8804	0,5623361	0,6653816	530,4061	3,650759	0	226,4963	207,7964	0,4070152	0,675736	532,1324	3,539545	0	13	190	196						Untertest2.avi	0	880	547	72	111	118	89	2165	0	Content		118	85	20277350	2795868058
20294	08:37:48.619	00:00:20.294	1218	154,7527	187,6992	0,5624186	0,6654395	530,2938	3,619892	0	227,0026	217,9701	0,4070707	0,6757497	532,1375	3,5791	0	13	191	203						Untertest2.avi	0	880	547	72	111	118	89	2165	0	Content		119	92	20294101	2795884809
20311	08:37:48.636	00:00:20.310	1219	148,9302	192,8488	0,5625334	0,6654373	530,2958	3,700466	0	239,6035	214,365	0,4072099	0,6757488	532,1478	3,548456	0	13	194	204						Untertest2.avi	0	880	547	72	111	118	89	2165	0	Content		122	93	20310724	2795901432
20327	08:37:48.652	00:00:20.327	1220	151,4964	183,8023	0,5627216	0,6653624	530,4318	3,646724	0	229,9742	213,7038	0,407382	0,675733	532,2768	3,54947	0	13	191	199						Untertest2.avi	0	880	547	72	111	118	89	2165	0	Content		119	88	20327350	2795918058
20344	08:37:48.669	00:00:20.343	1221	149,441	190,3461	0,5629462	0,6653664	530,3139	3,669301	0	232,8644	217,37	0,4075846	0,6756786	532,1653	3,562641	0	13	191	204						Untertest2.avi	0	880	547	72	111	118	89	2165	0	Content		119	93	20343973	2795934681
20361	08:37:48.686	00:00:20.360	1222	149,9024	189,3299	0,5630661	0,665439	530,3145	3,653183	0	226,4178	213,9967	0,4077176	0,6756498	532,2924	3,5638	0	13	188	202						Untertest2.avi	0	880	547	72	111	118	89	2165	0	Content		116	91	20360607	2795951315
20377	08:37:48.702	00:00:20.377	1223	149,4602	199,9639	0,5631089	0,6654899	530,3854	3,712469	0	236,989	216,6536	0,4077337	0,6756223	532,301	3,608954	0	13	193	208						Untertest2.avi	0	880	547	72	111	118	89	2165	0	Content		121	97	20377349	2795968057
20394	08:37:48.719	00:00:20.393	1224	149,0329	193,407	0,5630422	0,6653621	530,3318	3,668898	0	227,4191	217,5938	0,4076604	0,675441	532,1492	3,628639	0	13	188	206						Untertest2.avi	0	880	547	72	111	118	89	2165	0	Content		116	95	20393969	2795984677
20411	08:37:48.736	00:00:20.410	1225	144,921	193,7267	0,5629789	0,6650453	530,3894	3,71066	0	239,411	213,3764	0,4075975	0,6750466	532,3859	3,588381	0	13	192	204						Untertest2.avi	0	880	547	72	111	118	89	2165	0	Content		120	93	20410602	2796001310
20427	08:37:48.752	00:00:20.427	1226	151,6285	185,0723	0,5629346	0,6647352	530,385	3,64869	0	240,817	211,6147	0,4075121	0,6747444	532,3091	3,57768	0	13	196	198						Untertest2.avi	0	880	547	72	111	118	89	2165	0	Content		124	87	20427222	2796017930
20444	08:37:48.769	00:00:20.443	1227	152,7149	192,0456	0,562941	0,6646393	530,3539	3,694465	0	237,5951	215,1302	0,4074983	0,6746818	532,2933	3,610455	0	13	195	204						Untertest2.avi	0	880	547	72	111	118	89	2165	0	Content		123	93	20443967	2796034675
20461	08:37:48.786	00:00:20.460	1228	144,7565	189,7116	0,5630464	0,6647455	530,3015	3,740566	0	235,3933	212,919	0,4075934	0,6748011	532,1862	3,588643	0	13	190	201						Untertest2.avi	0	880	547	72	111	118	89	2165	0	Content		118	90	20460596	2796051304
20477	08:37:48.802	00:00:20.477	1229	147,0688	199,1787	0,5632451	0,6648849	530,3347	3,699675	0	234,0789	210,9578	0,4078051	0,674937	532,3566	3,616762	0	13	191	205						Untertest2.avi	0	880	547	72	111	118	89	2165	0	Content		119	94	20477219	2796067927
20494	08:37:48.819	00:00:20.493	1230	146,6412	191,8276	0,5635145	0,664914	530,165	3,686157	0	228,8942	222,7641	0,4080238	0,6749268	532,1638	3,646816	0	13	188	207						Untertest2.avi	0	880	547	72	111	118	89	2165	0	Content		116	96	20493843	2796084551
20511	08:37:48.836	00:00:20.510	1231	147,7737	186,7513	0,5637561	0,6649156	530,1249	3,677986	0	237,1078	222,3616	0,4082319	0,6749057	532,1761	3,579927	0	13	192	205						Untertest2.avi	0	880	547	72	111	118	89	2165	0	Content		120	94	20510596	2796101304
20527	08:37:48.852	00:00:20.527	1232	155,9105	185,2869	0,5638744	0,6649014	530,1754	3,642558	0	244,6314	205,4609	0,4083298	0,674878	532,2037	3,585527	0	13	200	195						Untertest2.avi	0	880	547	72	111	118	89	2165	0	Content		128	84	20527216	2796117924
20544	08:37:48.869	00:00:20.543	1233	144,5025	188,2399	0,5638599	0,664851	530,093	3,692246	0	235,4313	217,3058	0,4083101	0,6748413	532,1028	3,585713	0	13	190	203						Untertest2.avi	0	880	547	72	111	118	89	2165	0	Content		118	92	20543840	2796134548
20560	08:37:48.885	00:00:20.560	1234	146,1958	192,9222	0,5637983	0,6647469	530,0837	3,701579	0	236,0131	212,6444	0,4082325	0,6747488	532,121	3,590727	0	13	191	203						Untertest2.avi	0	880	547	72	111	118	89	2165	0	Content		119	92	20560464	2796151172
20577	08:37:48.902	00:00:20.577	1235	144,083	191,4662	0,5636896	0,6646836	530,1989	3,741201	0	242,0875	218,803	0,4081398	0,6747367	531,9854	3,604023	0	13	193	205						Untertest2.avi	0	880	547	72	111	118	89	2165	0	Content		121	94	20577214	2796167922
20594	08:37:48.919	00:00:20.593	1236	149,6267	189,635	0,5636083	0,6647339	530,2065	3,681233	0	240,8658	219,9997	0,4080477	0,6748195	532,0609	3,607271	0	13	195	205						Untertest2.avi	0	880	547	72	111	118	89	2165	0	Content		123	94	20593842	2796184550
20610	08:37:48.935	00:00:20.610	1237	147,3858	191,1309	0,5635321	0,6649638	530,0745	3,703946	0	238,1582	216,1507	0,4079441	0,6750197	532,036	3,620462	0	13	193	204						Untertest2.avi	0	880	547	72	111	118	89	2165	0	Content		121	93	20610466	2796201174
20627	08:37:48.952	00:00:20.627	1238	142,3244	199,0738	0,5635214	0,665257	530,114	3,70646	0	242,2766	220,0137	0,4079217	0,6753599	532,1652	3,606339	0	13	192	210						Untertest2.avi	0	880	547	72	111	118	89	2165	0	Content		120	99	20627209	2796217917
20644	08:37:48.969	00:00:20.643	1239	144,8633	195,2384	0,5635689	0,6656092	530,1953	3,707986	0	236,7731	219,2371	0,4079571	0,675616	532,0878	3,633802	0	13	191	207						Untertest2.avi	0	880	547	72	111	118	89	2165	0	Content		119	96	20643835	2796234543
20660	08:37:48.985	00:00:20.660	1240	147,2505	189,4132	0,5636107	0,6657527	530,2169	3,706501	0	247,6323	217,5172	0,40799	0,6757512	532,0713	3,579944	0	13	197	203						Untertest2.avi	0	880	547	72	111	118	89	2165	0	Content		125	92	20660459	2796251167
20677	08:37:49.002	00:00:20.677	1241	149,1691	187,9916	0,5636447	0,6657417	530,2727	3,6629	0	235,5	222,7656	0,4080108	0,6758118	532,0258	3,609622	0	13	192	205						Untertest2.avi	0	880	547	72	111	118	89	2165	0	Content		120	94	20677082	2796267790
20694	08:37:49.019	00:00:20.693	1242	145,0735	192,0302	0,5636401	0,6656657	530,3253	3,686724	0	237,5537	220,77	0,4080101	0,6757529	532,0852	3,598474	0	13	191	206						Untertest2.avi	0	880	547	72	111	118	89	2165	0	Content		119	95	20693830	2796284538
20710	08:37:49.035	00:00:20.710	1243	144,4374	197,2059	0,5635768	0,6656584	530,251	3,723312	0	241,4716	218,4142	0,4079374	0,6757519	532,1803	3,579891	0	13	193	208						Untertest2.avi	0	880	547	72	111	118	89	2165	0	Content		121	97	20710454	2796301162
20727	08:37:49.052	00:00:20.727	1244	147,8159	190,5202	0,563485	0,6657934	530,1956	3,66278	0	239,8719	219,789	0,4078367	0,6759165	532,1882	3,59844	0	13	194	205						Untertest2.avi	0	880	547	72	111	118	89	2165	0	Content		122	94	20727078	2796317786
20744	08:37:49.069	00:00:20.743	1245	147,2276	194,3596	0,5634348	0,665995	530,2487	3,66104	0	238,7888	215,5095	0,4077781	0,6761472	532,1842	3,568106	0	13	193	205						Untertest2.avi	0	880	547	72	111	118	89	2165	0	Content		121	94	20743701	2796334409
20760	08:37:49.085	00:00:20.760	1246	148,0161	183,6058	0,5634205	0,6662218	530,2823	3,665585	0	242,541	219,8853	0,4077629	0,6762992	532,2363	3,648418	0	13	195	202						Untertest2.avi	0	880	547	72	111	118	89	2165	0	Content		123	91	20760451	2796351159
20777	08:37:49.102	00:00:20.777	1247	143,2172	192,9656	0,5634338	0,6663384	530,3377	3,666452	0	246,0599	215,6183	0,4077747	0,6764589	532,3024	3,561344	0	13	195	204						Untertest2.avi	0	880	547	72	111	118	89	2165	0	Content		123	93	20777075	2796367783
20794	08:37:49.119	00:00:20.793	1248	145,8493	199,2477	0,5634564	0,6664072	530,3579	3,68187	0	243,9576	219,5359	0,4078162	0,6765207	532,3797	3,61182	0	13	195	209						Untertest2.avi	0	880	547	72	111	118	89	2165	0	Content		123	98	20793702	2796384410
20810	08:37:49.135	00:00:20.810	1249	146,6365	190,311	0,5635453	0,6664317	530,4316	3,669228	0	240,7516	224,6494	0,4078664	0,6765913	532,3959	3,607996	0	13	194	207						Untertest2.avi	0	880	547	72	111	118	89	2165	0	Content		122	96	20810323	2796401031
20827	08:37:49.152	00:00:20.827	1250	145,5192	193,2225	0,563638	0,6665114	530,4844	3,67074	0	243,4301	221,0679	0,4079886	0,6767364	532,4289	3,583138	0	13	194	207						Untertest2.avi	0	880	547	72	111	118	89	2165	0	Content		122	96	20827073	2796417781
20844	08:37:49.169	00:00:20.843	1251	148,6095	190,596	0,5637423	0,6666874	530,5288	3,694013	0	246,6802	218,6108	0,4080996	0,677009	532,2066	3,59263	0	13	198	205						Untertest2.avi	0	880	547	72	111	118	89	2165	0	Content		126	94	20843698	2796434406
20860	08:37:49.185	00:00:20.860	1252	142,0389	201,2936	0,5638628	0,6668863	530,4517	3,710675	0	244,3109	220,9714	0,4081922	0,6771774	532,3716	3,608948	0	13	193	211						Untertest2.avi	0	880	547	72	111	118	89	2165	0	Content		121	100	20860322	2796451030
20877	08:37:49.202	00:00:20.876	1253	145,3609	192,1311	0,5639176	0,6670604	530,4606	3,687156	0	245,5924	222,3893	0,4082514	0,6773111	532,4955	3,614582	0	13	195	207						Untertest2.avi	0	880	547	72	111	118	89	2165	0	Content		123	96	20876945	2796467653
20894	08:37:49.219	00:00:20.893	1254	146,1486	194,4081	0,5639307	0,6672155	530,446	3,690944	0	249,8594	217,0529	0,4082511	0,677465	532,3613	3,566685	0	13	198	206						Untertest2.avi	0	880	547	72	111	118	89	2165	0	Content		126	95	20893694	2796484402
20910	08:37:49.235	00:00:20.910	1255	141,3994	193,0052	0,5639478	0,6674027	530,4382	3,701061	0	243,7606	219,2693	0,4082612	0,6777364	532,3879	3,607295	0	13	193	206						Untertest2.avi	0	880	547	72	111	118	89	2165	0	Content		121	95	20910319	2796501027
20927	08:37:49.252	00:00:20.926	1256	140,8117	199,0779	0,5639881	0,6675352	530,5006	3,743232	0	243,3228	223,0829	0,4082908	0,6779063	532,502	3,594777	0	13	192	211						Untertest2.avi	0	880	547	72	111	118	89	2165	0	Content		120	100	20926944	2796517652
20944	08:37:49.269	00:00:20.943	1257	144,9487	194,3564	0,5639824	0,6675724	530,5111	3,687891	0	238,1433	218,7831	0,4082872	0,677996	532,4732	3,616877	0	13	192	207						Untertest2.avi	0	880	547	72	111	118	89	2165	0	Content		120	96	20943692	2796534400
20960	08:37:49.285	00:00:20.960	1258	146,2274	199,6761	0,5639825	0,6676316	530,4871	3,717494	0	241,8516	224,0118	0,4082898	0,678093	532,461	3,5987	0	13	194	212						Untertest2.avi	0	880	547	72	111	118	89	2165	0	Content		122	101	20960317	2796551025
20977	08:37:49.302	00:00:20.976	1259	144,3026	197,6466	0,5640131	0,6677359	530,5036	3,68466	0	246,4621	222,985	0,4083169	0,6781922	532,4395	3,598962	0	13	195	210						Untertest2.avi	0	880	547	72	111	118	89	2165	0	Content		123	99	20976941	2796567649
20994	08:37:49.319	00:00:20.993	1260	145,9571	190,9765	0,5640486	0,6678286	530,4468	3,728375	0	241,1494	224,8449	0,408341	0,6782712	532,3785	3,598503	0	13	194	208						Untertest2.avi	0	880	547	72	111	118	89	2165	0	Content		122	97	20993562	2796584270
21010	08:37:49.335	00:00:21.010	1261	145,3961	197,7299	0,5641059	0,6677523	530,4343	3,672068	0	250,0851	218,3287	0,4084168	0,678193	532,3991	3,602307	0	13	198	208						Untertest2.avi	0	880	547	72	111	118	89	2165	0	Content		126	97	21010312	2796601020
21027	08:37:49.352	00:00:21.026	1262	149,1739	187,8456	0,5641684	0,667557	530,4118	3,613617	0	242,7146	226,7123	0,4084857	0,6780473	532,3234	3,587472	0	13	196	207						Untertest2.avi	0	880	547	72	111	118	89	2165	0	Content		124	96	21026936	2796617644
21044	08:37:49.369	00:00:21.043	1263	145,3486	194,322	0,5642458	0,6675031	530,4109	3,683641	0	251,4249	225,6591	0,4085838	0,6779634	532,1531	3,571278	0	13	198	210						Untertest2.avi	0	880	547	72	111	118	89	2165	0	Content		126	99	21043560	2796634268
21060	08:37:49.385	00:00:21.060	1264	148,6363	191,7112	0,564342	0,667641	530,3126	3,62679	0	251,6495	218,7834	0,4086672	0,6780792	532,2473	3,550252	0	13	200	205						Untertest2.avi	0	880	547	72	111	118	89	2165	0	Content		128	94	21060183	2796650891
21077	08:37:49.402	00:00:21.076	1265	143,4349	197,2	0,5642785	0,6677475	530,3998	3,645069	0	246,0843	229,0791	0,4086408	0,6780574	532,2253	3,575804	0	13	195	213						Untertest2.avi	0	880	547	72	111	118	89	2165	0	Content		123	102	21076933	2796667641
21094	08:37:49.419	00:00:21.093	1266	142,3631	193,3561	0,5643027	0,6676372	530,2508	3,605952	0	244,1763	224,2411	0,4086122	0,6780341	532,0896	3,52669	0	13	193	209						Untertest2.avi	0	880	547	72	111	118	89	2165	0	Content		121	98	21093559	2796684267
21110	08:37:49.435	00:00:21.110	1267	145,6209	188,1164	0,5642915	0,6675481	530,1468	3,550167	0	242,6174	223,3028	0,4086215	0,6780175	532,0383	3,413623	0	13	194	206						Untertest2.avi	0	880	547	72	111	118	89	2165	0	Content		122	95	21110188	2796700896
21127	08:37:49.452	00:00:21.126	1268	145,6693	172,0606	0,5642284	0,6671694	530,1109	3,540939	0	242,9117	215,3532	0,4087134	0,67762	532,1566	3,474056	0	13	194	194						Untertest2.avi	0	880	547	72	111	118	89	2165	0	Content		122	83	21126810	2796717518
21144	08:37:49.469	00:00:21.143	1269	145,4661	126,0989	0,56374	0,6656263	530,4239	3,539894	0	249,1805	147,7986	0,4088092	0,6758845	532,3519	3,40903	0	14	197	137						Untertest2.avi	0	880	547	72	111	146	-26	983	0	Content		125	26	21143556	2796734264
21160	08:37:49.485	00:00:21.160	1270	149,938	97,42028	0,563257	0,6643806	530,5179	3,465084	0	251,935	128,6382	0,4086061	0,6743295	532,5707	3,374388	0	14	201	113						Untertest2.avi	0	880	547	72	111	146	-26	983	0	Content		129	2	21160181	2796750889
21177	08:37:49.502	00:00:21.176	1271	151,4796	98,77809	0,5631834	0,6641223	530,4846	3,425911	0	241,1535	125,9993	0,4084828	0,673923	532,4985	3,378483	0	14	196	112						Untertest2.avi	0	880	547	72	111	146	-26	983	0	Content		124	1	21176806	2796767514
21193	08:37:49.518	00:00:21.193	1272	150,8262	102,2555	0,5632696	0,6639957	530,4893	3,398305	0	244,3292	123,0255	0,4085847	0,6737947	532,2745	3,300801	0	14	198	113						Untertest2.avi	0	880	547	72	111	146	-26	983	0	Content		126	2	21193428	2796784136
21210	08:37:49.535	00:00:21.210	1273	154,7471	93,67798	0,5636439	0,6638572	530,5125	3,34931	0	232,7262	109,0445	0,4089123	0,6739617	532,532	3,235092	0	14	194	101						Untertest2.avi	0	880	547	72	111	146	-26	983	0	Content		122	-10	21210053	2796800761
21227	08:37:49.552	00:00:21.226	1274	153,7939	91,25586	0,5643922	0,6633154	530,4525	3,331272	0	238,4974	121,5599	0,4096844	0,6742517	532,3861	3,204861	0	14	196	106						Untertest2.avi	0	880	547	72	111	146	-26	983	0	Content		124	-5	21226801	2796817509
21243	08:37:49.568	00:00:21.243	1275	155,6937	95,49808	0,5648648	0,6631576	530,5305	3,341146	0	234,9286	115,1515	0,410125	0,6743283	532,3723	3,203612	0	14	195	105						Untertest2.avi	0	880	547	72	111	146	-26	983	0	Content		123	-6	21243425	2796834133
21260	08:37:49.585	00:00:21.260	1276	155,3689	93,10134	0,5647914	0,6635135	530,6851	3,312524	0	237,3964	123,0214	0,4100553	0,6741812	532,5276	3,222593	0	14	196	108						Untertest2.avi	0	880	547	72	111	146	-26	983	0	Content		124	-3	21260051	2796850759
21277	08:37:49.602	00:00:21.276	1277	159,3989	89,22838	0,5646466	0,6640743	530,6732	3,283918	0	232,1388	126,7123	0,4098924	0,6740472	532,5235	3,1935	0	14	196	108						Untertest2.avi	0	880	547	72	111	146	-26	983	0	Content		124	-3	21276800	2796867508
21293	08:37:49.618	00:00:21.293	1278	157,9631	92,96019	0,5645267	0,6644466	530,7372	3,300443	0	230,2983	116,9728	0,409771	0,6738539	532,6628	3,173901	0	14	194	105						Untertest2.avi	0	880	547	72	111	146	-26	983	0	Content		122	-6	21293299	2796884007
21310	08:37:49.635	00:00:21.310	1279	154,3821	108,0696	0,5644846	0,6645111	530,7309	3,321128	0	237,2947	121,3305	0,4097242	0,6736053	532,6589	3,173972	0	14	196	115						Untertest2.avi	0	880	547	72	111	146	-26	983	0	Content		124	4	21310049	2796900757
21327	08:37:49.652	00:00:21.326	1280	152,9843	86,89186	0,5643424	0,6641555	530,9006	3,275648	0	236,3151	107,3161	0,4097053	0,6731445	532,8257	3,099822	0	14	195	97						Untertest2.avi	0	880	547	72	111	146	-26	983	0	Content		123	-14	21326673	2796917381
21343	08:37:49.668	00:00:21.343	1281	179,166	79,80301	0,5637721	0,6633239	531,0611	3,216665	0	257,093	95,20049	0,4094131	0,6724611	533,1692	3,157684	0	14	218	88						Untertest2.avi	0	880	547	72	111	146	-26	983	0	Content		146	-23	21343299	2796934007
21360	08:37:49.685	00:00:21.360	1282	181,8936	79,89389	0,5638208	0,662822	531,2852	3,280875	0	259,4132	88,88531	0,4095698	0,67224	533,2033	3,09723	0	14	221	84						Untertest2.avi	0	880	547	72	111	146	-26	983	0	Content		149	-27	21360045	2796950753
21377	08:37:49.702	00:00:21.376	1283	181,8023	68,92287	0,5639445	0,6627988	531,2985	3,182891	0	254,6365	94,05468	0,409689	0,6723903	533,1464	3,092522	0	14	218	81						Untertest2.avi	0	880	547	72	111	146	-26	983	0	Content		146	-30	21376672	2796967380
21393	08:37:49.718	00:00:21.393	1284	181,1369	66,35415	0,5640063	0,6630639	531,1904	3,17576	0	251,371	113,2372	0,4097616	0,6725994	533,2154	3,172503	0	14	216	90						Untertest2.avi	0	880	547	72	111	146	-26	983	0	Content		144	-21	21393291	2796983999
21410	08:37:49.735	00:00:21.409	1285	182,7407	77,43921	0,5640621	0,6634338	531,1873	3,178827	0	252,485	93,6853	0,4097745	0,6730045	533,1028	3,063447	0	14	218	86						Untertest2.avi	0	880	547	72	111	146	-26	983	0	Content		146	-25	21409915	2797000623
21427	08:37:49.752	00:00:21.426	1286	178,6411	80,98357	0,5641116	0,6638869	531,189	3,210186	0	257,8005	81,99256	0,4098325	0,6733219	533,269	3,025155	0	14	218	81						Untertest2.avi	0	880	547	72	111	146	-26	983	0	Content		146	-30	21426664	2797017372
21443	08:37:49.768	00:00:21.443	1287	184,4663	75,68954	0,5641817	0,6641815	531,2499	3,177602	0	253,107	87,39794	0,4098568	0,6736414	533,2545	3,042259	0	14	219	82						Untertest2.avi	0	880	547	72	111	146	-26	983	0	Content		147	-29	21443287	2797033995
21460	08:37:49.785	00:00:21.459	1288	183,2921	74,59238	0,5642334	0,6643679	531,2643	3,17595	0	254,1059	85,50999	0,4098762	0,6738803	533,2778	2,997207	0	14	219	80						Untertest2.avi	0	880	547	72	111	146	-26	983	0	Content		147	-31	21459912	2797050620
21477	08:37:49.802	00:00:21.476	1289	190,6701	70,71037	0,5643069	0,664589	531,3693	3,119887	0	246,6013	99,97606	0,409942	0,674177	533,3784	3,024321	0	14	219	85						Untertest2.avi	0	880	547	72	111	146	-26	983	0	Content		147	-26	21476537	2797067245
21493	08:37:49.818	00:00:21.493	1290	185,9331	78,75459	0,5643772	0,6648611	531,3662	3,139018	0	247,4135	95,22554	0,4099782	0,6745753	533,2401	2,985456	0	14	217	87						Untertest2.avi	0	880	547	72	111	146	-26	983	0	Content		145	-24	21493287	2797083995
21510	08:37:49.835	00:00:21.509	1291	184,1336	86,22744	0,5644539	0,6651652	531,3375	3,158949	0	250,3855	83,2675	0,410065	0,6749527	533,2166	2,958619	0	14	217	85						Untertest2.avi	0	880	547	72	111	146	-26	983	0	Content		145	-26	21509911	2797100619
21527	08:37:49.852	00:00:21.526	1292	181,5832	75,05341	0,5645126	0,6656349	531,1928	3,123601	0	249,2744	94,02382	0,4100933	0,6754602	533,174	2,990075	0	14	215	85						Untertest2.avi	0	880	547	72	111	146	-26	983	0	Content		143	-26	21526539	2797117247
21543	08:37:49.868	00:00:21.543	1293	184,192	75,25535	0,5644549	0,6660135	531,2716	3,105233	0	246,8896	83,62978	0,4100152	0,6758707	533,1258	2,940256	0	14	216	79						Untertest2.avi	0	880	547	72	111	146	-26	983	0	Content		144	-32	21543287	2797133995
21560	08:37:49.885	00:00:21.559	1294	186,5307	73,04174	0,5643728	0,6664649	531,2499	3,073368	0	251,2713	84,262	0,4098692	0,6763086	532,9779	2,910933	0	14	219	79						Untertest2.avi	0	880	547	72	111	146	-26	983	0	Content		147	-32	21559786	2797150494
21577	08:37:49.902	00:00:21.576	1295	191,369	69,75724	0,5642358	0,6667939	531,0978	3,004105	0	249,4374	86,21241	0,4097765	0,6766539	533,0679	2,906449	0	14	220	78						Untertest2.avi	0	880	547	72	111	146	-26	983	0	Content		148	-33	21576534	2797167242
21593	08:37:49.918	00:00:21.593	1296	186,8148	82,29128	0,5641007	0,6669699	530,9658	3,125201	0	248,8298	85,44995	0,4095928	0,676769	532,9835	2,932649	0	14	218	84						Untertest2.avi	0	880	547	72	111	146	-26	983	0	Content		146	-27	21593159	2797183867
21610	08:37:49.935	00:00:21.609	1297	186,082	78,78352	0,5640119	0,6668726	530,9747	3,071339	0	250,7473	81,37386	0,40946	0,6767203	533,1064	2,906765	0	14	218	80						Untertest2.avi	0	880	547	72	111	146	-26	983	0	Content		146	-31	21609909	2797200617
21627	08:37:49.952	00:00:21.626	1298	191,6006	78,6066	0,5639524	0,6666511	530,9095	3,052416	0	247,4317	93,48923	0,4093632	0,6764111	532,9477	2,929343	0	14	220	86						Untertest2.avi	0	880	547	72	111	146	-26	983	0	Content		148	-25	21626533	2797217241
21643	08:37:49.968	00:00:21.643	1299	187,6449	67,66803	0,5639483	0,6663922	530,9196	3,013497	0	245,772	94,48396	0,4093465	0,676182	532,9112	2,947096	0	14	217	81						Untertest2.avi	0	880	547	72	111	146	-26	983	0	Content		145	-30	21643157	2797233865
21660	08:37:49.985	00:00:21.659	1300	185,8542	70,69322	0,5639918	0,666001	530,8693	3,006721	0	251,1894	81,7318	0,4093908	0,6759081	532,991	2,872522	0	14	219	76						Untertest2.avi	0	880	547	72	111	146	-26	983	0	Content		147	-35	21659907	2797250615
21677	08:37:50.002	00:00:21.676	1301	188,6028	73,13665	0,564096	0,6657183	530,7828	3,04424	0	245,7578	103,2925	0,4094837	0,6756269	532,8787	2,996246	0	14	217	88						Untertest2.avi	0	880	547	72	111	146	-26	983	0	Content		145	-23	21676531	2797267239
21693	08:37:50.018	00:00:21.693	1302	180,4135	87,49015	0,5642532	0,6654648	530,7847	3,12746	0	258,1971	82,1638	0,4096246	0,6753803	532,5939	2,939135	0	14	219	85						Untertest2.avi	0	880	547	72	111	146	-26	983	0	Content		147	-26	21693157	2797283865
21710	08:37:50.035	00:00:21.709	1303	182,9171	93,3429	0,5644322	0,6651662	530,6556	3,1265	0	251,7674	86,55571	0,4097203	0,6750554	532,5204	2,8847	0	14	217	90						Untertest2.avi	0	880	547	72	111	146	-26	983	0	Content		145	-21	21709783	2797300491
21727	08:37:50.052	00:00:21.726	1304	183,9601	82,18233	0,5645445	0,6649233	530,5046	3,078859	0	241,7762	98,62493	0,4097965	0,6746957	532,4938	2,985697	0	14	213	90						Untertest2.avi	0	880	547	72	111	146	-26	983	0	Content		141	-21	21726528	2797317236
21743	08:37:50.068	00:00:21.743	1305	191,6091	79,87457	0,5646188	0,664457	530,4633	3,029225	0	253,4674	91,46279	0,4098476	0,6741143	532,3317	2,904625	0	14	223	86						Untertest2.avi	0	880	547	72	111	146	-26	983	0	Content		151	-25	21743154	2797333862
21760	08:37:50.085	00:00:21.759	1306	188,0566	63,38782	0,5647102	0,6639315	530,2044	2,979548	0	245,3776	90,52151	0,4098741	0,6734003	532,1676	2,892443	0	14	217	77						Untertest2.avi	0	880	547	72	111	146	-26	983	0	Content		145	-34	21759779	2797350487
21776	08:37:50.101	00:00:21.776	1307	188,2813	83,36208	0,5647626	0,6633526	530,1583	3,055054	0	248,4647	90,43169	0,4099434	0,672763	532,2568	2,906996	0	14	218	87						Untertest2.avi	0	880	547	72	111	146	-26	983	0	Content		146	-24	21776404	2797367112
21793	08:37:50.118	00:00:21.793	1308	186,7727	73,28608	0,5648047	0,6629041	530,0729	3,035707	0	244,0444	91,28363	0,4099739	0,6722962	531,9879	2,934264	0	14	215	82						Untertest2.avi	0	880	547	72	111	146	-26	983	0	Content		143	-29	21793028	2797383736
21810	08:37:50.135	00:00:21.809	1309	189,8274	69,85391	0,5648431	0,6625616	530,0009	2,98072	0	249,4734	84,76288	0,4100135	0,6719774	532,0305	2,908898	0	14	220	77						Untertest2.avi	0	880	547	72	111	146	-26	983	0	Content		148	-34	21809653	2797400361
21826	08:37:50.151	00:00:21.826	1310	186,215	71,19611	0,5648586	0,6623054	529,9878	2,977535	0	243,708	90,60867	0,4099472	0,6716928	531,9266	2,896223	0	14	215	81						Untertest2.avi	0	880	547	72	111	146	-26	983	0	Content		143	-30	21826404	2797417112
21843	08:37:50.168	00:00:21.843	1311	187,0979	77,5071	0,5647755	0,6622487	529,9066	2,98104	0	248,7934	92,96275	0,409871	0,6716456	531,9229	2,877563	0	14	218	85						Untertest2.avi	0	880	547	72	111	146	-26	983	0	Content		146	-26	21843025	2797433733
21860	08:37:50.185	00:00:21.859	1312	190,737	75,87908	0,5647107	0,6622745	529,9053	2,992295	0	244,1137	96,40874	0,4097742	0,6716527	531,8757	2,898639	0	14	217	86						Untertest2.avi	0	880	547	72	111	146	-26	983	0	Content		145	-25	21859651	2797450359
21876	08:37:50.201	00:00:21.876	1313	189,2984	72,46611	0,5647072	0,6625149	529,8848	2,974973	0	247,8822	91,28436	0,4097254	0,6718964	531,8935	2,843844	0	14	219	82						Untertest2.avi	0	880	547	72	111	146	-26	983	0	Content		147	-29	21876399	2797467107
21893	08:37:50.218	00:00:21.893	1314	193,7052	73,40303	0,5647199	0,6628101	529,8555	2,951335	0	250,7232	86,64709	0,4097081	0,6721911	531,668	2,819858	0	14	222	80						Untertest2.avi	0	880	547	72	111	146	-26	983	0	Content		150	-31	21893023	2797483731
21910	08:37:50.235	00:00:21.909	1315	193,2726	65,66058	0,5647565	0,6630313	529,8275	2,915708	0	252,1334	91,60522	0,4097741	0,672369	531,7832	2,891067	0	14	223	79						Untertest2.avi	0	880	547	72	111	146	-26	983	0	Content		151	-32	21909644	2797500352
21926	08:37:50.251	00:00:21.926	1316	192,4007	64,29695	0,5648179	0,6631037	529,8369	2,936907	0	257,7048	85,26021	0,4098345	0,6724063	531,8515	2,855996	0	14	225	75						Untertest2.avi	0	880	547	72	111	146	-26	983	0	Content		153	-36	21926270	2797516978
21943	08:37:50.268	00:00:21.943	1317	190,4414	79,07018	0,5648551	0,6630929	529,8702	2,96676	0	253,1818	84,50864	0,4098457	0,6723109	531,7134	2,834315	0	14	222	82						Untertest2.avi	0	880	547	72	111	146	-26	983	0	Content		150	-29	21943020	2797533728
21960	08:37:50.285	00:00:21.959	1318	191,6226	75,41042	0,5648859	0,6630944	529,8879	2,982469	0	250,5567	89,53901	0,4099143	0,6722531	531,6915	2,880611	0	14	221	82						Untertest2.avi	0	880	547	72	111	146	-26	983	0	Content		149	-29	21959644	2797550352
21976	08:37:50.301	00:00:21.976	1319	189,8538	81,73557	0,5649223	0,6631833	529,9156	2,977142	0	250,1215	92,13562	0,4099472	0,6722772	531,7169	2,865135	0	14	220	87						Untertest2.avi	0	880	547	72	111	146	-26	983	0	Content		148	-24	21976268	2797566976
21993	08:37:50.318	00:00:21.992	1320	189,4191	82,54153	0,5649354	0,6632248	529,9314	2,992416	0	242,1472	97,92055	0,4099624	0,6722803	531,7104	2,944799	0	14	216	90						Untertest2.avi	0	880	547	72	111	146	-26	983	0	Content		144	-21	21992892	2797583600
22010	08:37:50.335	00:00:22.009	1321	193,5712	74,54296	0,5649436	0,6632626	529,9528	2,957811	0	253,5283	100,4605	0,4099611	0,6722608	531,7407	2,910403	0	14	224	88						Untertest2.avi	0	880	547	72	111	146	-26	983	0	Content		152	-23	22009642	2797600350
22026	08:37:50.351	00:00:22.026	1322	191,69	75,45864	0,5649084	0,6633682	529,9839	2,965158	0	244,7388	96,98927	0,4099305	0,6723107	531,7466	2,885978	0	14	218	86						Untertest2.avi	0	880	547	72	111	146	-26	983	0	Content		146	-25	22026265	2797616973
22043	08:37:50.368	00:00:22.042	1323	198,3891	75,58443	0,56484	0,6635695	529,9094	2,943238	0	249,619	88,05708	0,4098286	0,6724581	531,9446	2,866645	0	14	224	82						Untertest2.avi	0	880	547	72	111	146	-26	983	0	Content		152	-29	22042891	2797633599
22060	08:37:50.385	00:00:22.059	1324	190,9811	83,60315	0,5647654	0,6637092	529,9514	3,038548	0	248,8051	98,62862	0,4097566	0,6725407	532,0702	2,920969	0	14	220	91						Untertest2.avi	0	880	547	72	111	146	-26	983	0	Content		148	-20	22059641	2797650349
22076	08:37:50.401	00:00:22.076	1325	187,3125	73,60272	0,5646909	0,6638818	529,9812	2,977097	0	247,0216	91,23289	0,4096605	0,6727306	531,943	2,904049	0	14	217	82						Untertest2.avi	0	880	547	72	111	146	-26	983	0	Content		145	-29	22076140	2797666848
22093	08:37:50.418	00:00:22.092	1326	190,5265	89,20158	0,5645753	0,6641085	530,0633	3,025789	0	258,2051	75,98487	0,4095563	0,6729197	531,8025	2,796412	0	14	224	83						Untertest2.avi	0	880	547	72	111	146	-26	983	0	Content		152	-28	22092889	2797683597
22110	08:37:50.435	00:00:22.109	1327	199,3951	86,19641	0,5641569	0,6646866	530,2023	2,987103	0	259,1398	111,6724	0,409222	0,6732765	531,9987	2,941028	0	14	229	99						Untertest2.avi	0	880	547	72	111	146	-26	983	0	Content		157	-12	22109514	2797700222
22126	08:37:50.451	00:00:22.126	1328	239,9067	131,1155	0,562904	0,665768	529,8953	3,06834	0	307,5162	152,5157	0,4084329	0,6740766	532,0573	2,940573	0	15	274	142						Untertest2.avi	0	880	547	72	111	279	192	100	0	Content		202	31	22126138	2797716846
22143	08:37:50.468	00:00:22.142	1329	279,0794	188,1976	0,5618613	0,6675815	529,9321	2,991842	0	335,6023	218,9729	0,4080575	0,6754351	532,0413	3,03071	0	15	307	204						Untertest2.avi	0	880	547	72	111	279	192	100	0	Content		235	93	22142893	2797733601
22160	08:37:50.485	00:00:22.159	1330	307,8142	255,6455	0,5609436	0,6698361	530,1004	3,077544	0	366,1168	270,1137	0,4077942	0,677002	532,3577	2,921238	0	15	337	263						Untertest2.avi	0	880	547	72	111	279	192	100	0	Content		265	152	22159515	2797750223
22176	08:37:50.501	00:00:22.176	1331	341,9704	337,4988	0,5600937	0,6721618	530,137	2,981483	0	388,2037	349,9411	0,4077119	0,6787884	532,4068	2,990266	0	15	365	344						Untertest2.avi	0	880	547	72	111	279	192	100	0	Content		293	233	22176136	2797766844
22193	08:37:50.518	00:00:22.192	1332	358,9225	411,5056	0,559365	0,6746124	530,3422	3,015183	0	394,7539	424,0429	0,4077879	0,6807087	532,3714	2,990226	0	15	377	418						Untertest2.avi	0	880	547	72	111	279	192	100	0	Content		305	307	22192887	2797783595
22210	08:37:50.535	00:00:22.209	1333	381,6868	479,4744	0,5588878	0,6765218	530,3826	2,953468	0	383,4416	498,8814	0,4079726	0,6822987	532,6988	2,984935	0	15	383	489						Untertest2.avi	0	880	547	72	111	279	192	100	0	Content		311	378	22209514	2797800222
22226	08:37:50.551	00:00:22.226	1334	-1024	-768	-1	-1	-1	-1	4	-1024	-768	-1	-1	-1	-1	4		0	0						Untertest2.avi	0	880	547	72	111				0	Content		-72	-111	22226260	2797816968
22243	08:37:50.568	00:00:22.242	1335	-1024	-768	-1	-1	-1	-1	4	-1024	-768	-1	-1	-1	-1	4		0	0						Untertest2.avi	0	880	547	72	111				0	Content		-72	-111	22242884	2797833592
22260	08:37:50.585	00:00:22.259	1336	-1024	-768	-1	-1	-1	-1	4	-1024	-768	-1	-1	-1	-1	4		0	0						Untertest2.avi	0	880	547	72	111				0	Content		-72	-111	22259634	2797850342
22276	08:37:50.601	00:00:22.276	1337	-1024	-768	-1	-1	-1	-1	4	-1024	-768	-1	-1	-1	-1	4		0	0						Untertest2.avi	0	880	547	72	111				0	Content		-72	-111	22276258	2797866966
22293	08:37:50.618	00:00:22.292	1338	-1024	-768	-1	-1	-1	-1	4	-1024	-768	-1	-1	-1	-1	4		0	0						Untertest2.avi	0	880	547	72	111				0	Content		-72	-111	22292883	2797883591
22310	08:37:50.635	00:00:22.309	1339	-1024	-768	-1	-1	-1	-1	4	-1024	-768	-1	-1	-1	-1	4		0	0						Untertest2.avi	0	880	547	72	111				0	Content		-72	-111	22309631	2797900339
22326	08:37:50.651	00:00:22.326	1340	-1024	-768	-1	-1	-1	-1	4	-1024	-768	-1	-1	-1	-1	4		0	0						Untertest2.avi	0	880	547	72	111				0	Content		-72	-111	22326258	2797916966
22343	08:37:50.668	00:00:22.342	1341	-1024	-768	-1	-1	-1	-1	4	-1024	-768	-1	-1	-1	-1	4		0	0						Untertest2.avi	0	880	547	72	111				0	Content		-72	-111	22342882	2797933590
22360	08:37:50.685	00:00:22.359	1342	-1024	-768	-1	-1	-1	-1	4	-1024	-768	-1	-1	-1	-1	4		0	0						Untertest2.avi	0	880	547	72	111				0	Content		-72	-111	22359507	2797950215
22376	08:37:50.701	00:00:22.376	1343	-1024	-768	-1	-1	-1	-1	4	-1024	-768	-1	-1	-1	-1	4		0	0						Untertest2.avi	0	880	547	72	111				0	Content		-72	-111	22376257	2797966965
22393	08:37:50.718	00:00:22.392	1344	-1024	-768	-1	-1	-1	-1	4	-1024	-768	-1	-1	-1	-1	4		0	0						Untertest2.avi	0	880	547	72	111				0	Content		-72	-111	22392882	2797983590
22410	08:37:50.735	00:00:22.409	1345	-1024	-768	-1	-1	-1	-1	4	-1024	-768	-1	-1	-1	-1	4		0	0						Untertest2.avi	0	880	547	72	111				0	Content		-72	-111	22409508	2798000216
22426	08:37:50.751	00:00:22.426	1346	-1024	-768	-1	-1	-1	-1	4	-1024	-768	-1	-1	-1	-1	4		0	0						Untertest2.avi	0	880	547	72	111				0	Content		-72	-111	22426131	2798016839
22443	08:37:50.768	00:00:22.442	1347	-1024	-768	-1	-1	-1	-1	4	-1024	-768	-1	-1	-1	-1	4		0	0						Untertest2.avi	0	880	547	72	111				0	Content		-72	-111	22442881	2798033589
22459	08:37:50.784	00:00:22.459	1348	-1024	-768	-1	-1	-1	-1	4	-1024	-768	-1	-1	-1	-1	4		0	0						Untertest2.avi	0	880	547	72	111				0	Content		-72	-111	22459132	2798049840
22476	08:37:50.801	00:00:22.476	1349	-1024	-768	-1	-1	-1	-1	4	-1024	-768	-1	-1	-1	-1	4		0	0						Untertest2.avi	0	880	547	72	111				0	Content		-72	-111	22476197	2798066905
22493	08:37:50.818	00:00:22.492	1350	-1024	-768	-1	-1	-1	-1	4	-1024	-768	-1	-1	-1	-1	4		0	0						Untertest2.avi	0	880	547	72	111				0	Content		-72	-111	22492821	2798083529
22510	08:37:50.835	00:00:22.509	1351	-1024	-768	-1	-1	-1	-1	4	-1024	-768	-1	-1	-1	-1	4		0	0						Untertest2.avi	0	880	547	72	111				0	Content		-72	-111	22509569	2798100277
22526	08:37:50.851	00:00:22.525	1352	-1024	-768	-1	-1	-1	-1	4	-1024	-768	-1	-1	-1	-1	4		0	0						Untertest2.avi	0	880	547	72	111				0	Content		-72	-111	22525753	2798116461
22542	08:37:50.867	00:00:22.542	1353	-1024	-768	-1	-1	-1	-1	4	-1024	-768	-1	-1	-1	-1	4		0	0						Untertest2.avi	0	880	547	72	111				0	Content		-72	-111	22542388	2798133096
22559	08:37:50.884	00:00:22.558	1354	-1024	-768	-1	-1	-1	-1	4	-1024	-768	-1	-1	-1	-1	4		0	0						Untertest2.avi	0	880	547	72	111				0	Content		-72	-111	22558998	2798149706
22576	08:37:50.901	00:00:22.575	1355	-1024	-768	-1	-1	-1	-1	4	-1024	-768	-1	-1	-1	-1	4		0	0						Untertest2.avi	0	880	547	72	111				0	Content		-72	-111	22575621	2798166329
22592	08:37:50.917	00:00:22.592	1356	-1024	-768	-1	-1	-1	-1	4	-1024	-768	-1	-1	-1	-1	4		0	0						Untertest2.avi	0	880	547	72	111				0	Content		-72	-111	22592244	2798182952
22609	08:37:50.934	00:00:22.609	1357	-1024	-768	-1	-1	-1	-1	4	-1024	-768	-1	-1	-1	-1	4		0	0						Untertest2.avi	0	880	547	72	111				0	Content		-72	-111	22609438	2798200146
22627	08:37:50.952	00:00:22.626	1358	-1024	-768	-1	-1	-1	-1	4	-1024	-768	-1	-1	-1	-1	4		0	0						Untertest2.avi	0	880	547	72	111				0	Content		-72	-111	22626813	2798217521
22644	08:37:50.969	00:00:22.644	1359	-1024	-768	-1	-1	-1	-1	4	-1024	-768	-1	-1	-1	-1	4		0	0						Untertest2.avi	0	880	547	72	111				0	Content		-72	-111	22644075	2798234783
22659	08:37:50.984	00:00:22.658	1360	-173,0099	184,0263	0,5693659	0,667514	531,719	3,253913	0	-144,4796	216,3073	0,4163542	0,6751453	531,7191	3,284856	0	16	-159	200						Untertest2.avi	0	880	547	72	111	-294	28	383	0	Content		-231	89	22658990	2798249698
22676	08:37:51.001	00:00:22.676	1361	-258,2916	129,3755	0,5703182	0,666879	532,3046	3,277396	0	-169,3812	173,933	0,4168267	0,674536	533,0291	3,253281	0	16	-214	152						Untertest2.avi	0	880	547	72	111	-294	28	383	0	Content		-286	41	22676056	2798266764
22692	08:37:51.017	00:00:22.692	1362	-279,5062	111,7873	0,5710855	0,6662179	531,9733	3,258741	0	-205,6762	145,8283	0,4170285	0,6741075	532,8696	3,18637	0	16	-243	129						Untertest2.avi	0	880	547	72	111	-294	28	383	0	Content		-315	18	22692487	2798283195
22709	08:37:51.034	00:00:22.709	1363	-269,6428	120,0456	0,5712399	0,6663581	532,0068	3,330652	0	-167,0143	166,6385	0,4167723	0,6741623	532,8611	3,331871	0	16	-218	143						Untertest2.avi	0	880	547	72	111	-294	28	383	0	Content		-290	32	22709109	2798299817
22726	08:37:51.051	00:00:22.725	1364	-272,7666	114,9434	0,5714611	0,6664852	531,7567	3,283372	0	-188,3231	157,0136	0,4166915	0,6742026	532,7222	3,244976	0	16	-231	136						Untertest2.avi	0	880	547	72	111	-294	28	383	0	Content		-303	25	22725858	2798316566
22742	08:37:51.067	00:00:22.742	1365	-300,0569	104,0745	0,5712975	0,6667553	532,4807	3,349177	0	-188,5915	155,6008	0,4166498	0,6742796	532,7355	3,276834	0	16	-244	130						Untertest2.avi	0	880	547	72	111	-294	28	383	0	Content		-316	19	22742483	2798333191
22759	08:37:51.084	00:00:22.759	1366	-270,6811	112,1934	0,571995	0,6667157	533,9875	3,354942	0	-180,6237	160,0744	0,4167205	0,6743547	532,6353	3,327843	0	16	-226	136						Untertest2.avi	0	880	547	72	111	-294	28	383	0	Content		-298	25	22759107	2798349815
22776	08:37:51.101	00:00:22.775	1367	-266,2413	113,6793	0,5722193	0,6667137	533,6892	3,400784	0	-170,1997	163,9424	0,4167869	0,6743287	532,6463	3,37848	0	16	-218	139						Untertest2.avi	0	880	547	72	111	-294	28	383	0	Content		-290	28	22775731	2798366439
22792	08:37:51.117	00:00:22.792	1368	-268,913	112,6282	0,5723187	0,6666409	533,7737	3,427332	0	-175,5335	160,9329	0,4167905	0,6742016	532,5988	3,376835	0	16	-222	137						Untertest2.avi	0	880	547	72	111	-294	28	383	0	Content		-294	26	22792480	2798383188
22809	08:37:51.134	00:00:22.809	1369	-289,3491	114,1229	0,5719389	0,6666402	532,3287	3,498096	0	-169,9382	167,5581	0,41678	0,674082	532,6093	3,4174	0	16	-230	141						Untertest2.avi	0	880	547	72	111	-294	28	383	0	Content		-302	30	22809107	2798399815
22826	08:37:51.151	00:00:22.825	1370	-286,5157	111,8786	0,5720168	0,6665451	532,3376	3,493152	0	-169,2411	157,4048	0,4167805	0,6739663	532,624	3,458785	0	16	-228	135						Untertest2.avi	0	880	547	72	111	-294	28	383	0	Content		-300	24	22825726	2798416434
22842	08:37:51.167	00:00:22.842	1371	-295,6084	107,0854	0,5720413	0,6664712	532,3843	3,529042	0	-178,6911	155,3025	0,416736	0,673833	532,554	3,395255	0	16	-237	131						Untertest2.avi	0	880	547	72	111	-294	28	383	0	Content		-309	20	22842477	2798433185
22859	08:37:51.184	00:00:22.859	1372	-281,7306	114,7105	0,5720971	0,6664546	532,4411	3,56868	0	-165,4647	158,0893	0,4167507	0,6736996	532,6478	3,472334	0	16	-224	136						Untertest2.avi	0	880	547	72	111	-294	28	383	0	Content		-296	25	22859103	2798449811
22876	08:37:51.201	00:00:22.875	1373	-284,7534	115,9908	0,5721856	0,6664902	532,4349	3,601754	0	-169,9279	164,6954	0,4167979	0,6736647	532,6537	3,510263	0	16	-227	140						Untertest2.avi	0	880	547	72	111	-294	28	383	0	Content		-299	29	22875726	2798466434
22892	08:37:51.217	00:00:22.892	1374	-290,0962	117,4612	0,5723392	0,6664996	532,3431	3,620103	0	-165,6163	164,5703	0,4168811	0,6736394	532,6635	3,561318	0	16	-228	141						Untertest2.avi	0	880	547	72	111	-294	28	383	0	Content		-300	30	22892359	2798483067
22909	08:37:51.234	00:00:22.909	1375	-290,477	116,0436	0,5724918	0,6664451	532,3762	3,623726	0	-158,9364	163,777	0,4170005	0,6735479	532,634	3,586518	0	16	-225	140						Untertest2.avi	0	880	547	72	111	-294	28	383	0	Content		-297	29	22909099	2798499807
22926	08:37:51.251	00:00:22.925	1376	-286,08	117,4377	0,5725985	0,6663322	532,3936	3,673544	0	-157,8949	164,9494	0,4171222	0,6734536	532,5878	3,590637	0	16	-222	141						Untertest2.avi	0	880	547	72	111	-294	28	383	0	Content		-294	30	22925724	2798516432
22942	08:37:51.267	00:00:22.942	1377	-281,9547	115,4612	0,5727186	0,6663279	532,3759	3,680608	0	-158,6645	162,2006	0,4171797	0,6734555	532,579	3,623926	0	16	-220	139						Untertest2.avi	0	880	547	72	111	-294	28	383	0	Content		-292	28	22942356	2798533064
22959	08:37:51.284	00:00:22.959	1378	-281,4213	121,8173	0,572859	0,6663945	532,3173	3,73939	0	-160,4805	167,4086	0,417264	0,6735176	532,6225	3,644305	0	16	-221	145						Untertest2.avi	0	880	547	72	111	-294	28	383	0	Content		-293	34	22959098	2798549806
22976	08:37:51.301	00:00:22.975	1379	-279,2629	119,5808	0,5730006	0,6665547	532,4061	3,74893	0	-161,1426	168,0456	0,4173543	0,6736735	532,6428	3,656772	0	16	-220	144						Untertest2.avi	0	880	547	72	111	-294	28	383	0	Content		-292	33	22975723	2798566431
22992	08:37:51.317	00:00:22.992	1380	-259,7311	124,5802	0,573613	0,66658	534,1215	3,802095	0	-161,7357	164,8894	0,4174861	0,6738057	532,6342	3,670352	0	16	-211	145						Untertest2.avi	0	880	547	72	111	-294	28	383	0	Content		-283	34	22992351	2798583059
23009	08:37:51.334	00:00:23.008	1381	-261,4951	119,1249	0,5736695	0,6666074	533,8568	3,75793	0	-154,7221	165,0381	0,4175766	0,6738098	532,6033	3,70244	0	16	-208	142						Untertest2.avi	0	880	547	72	111	-294	28	383	0	Content		-280	31	23008973	2798599681
23026	08:37:51.351	00:00:23.025	1382	-248,062	77,09218	0,5727075	0,6653658	532,3052	3,84338	0	-116,6849	117,8514	0,4172595	0,6724542	532,7599	3,694077	0	16	-182	97						Untertest2.avi	0	880	547	72	111	-294	28	383	0	Content		-254	-14	23025722	2798616430
23042	08:37:51.367	00:00:23.042	1383	-229,3704	-6,351542	0,5720589	0,6634721	532,6575	3,794842	0	-90,22577	38,74018	0,4170606	0,6706734	533,0515	3,748109	0	17	-160	16						Untertest2.avi	0	880	547	72	111	-217	-180	483	0	Content		-232	-95	23042349	2798633057
23059	08:37:51.384	00:00:23.058	1384	-197,0286	-49,77293	0,5722312	0,6617765	533,3475	3,812835	0	-94,12951	-30,46731	0,4169691	0,6696488	533,3161	3,686068	0	17	-146	-40						Untertest2.avi	0	880	547	72	111	-217	-180	483	0	Content		-218	-151	23058970	2798649678
23076	08:37:51.401	00:00:23.075	1385	-209,5092	-94,40215	0,5723104	0,6614009	534,9324	3,860703	0	-106,6772	-67,39868	0,4169178	0,6694782	533,1834	3,674739	0	17	-158	-81						Untertest2.avi	0	880	547	72	111	-217	-180	483	0	Content		-230	-192	23075595	2798666303
23092	08:37:51.417	00:00:23.092	1386	-202,4145	-91,77573	0,5725774	0,6617661	534,7905	3,89391	0	-99,33041	-57,24232	0,41688	0,6699066	533,2447	3,738142	0	17	-151	-75						Untertest2.avi	0	880	547	72	111	-217	-180	483	0	Content		-223	-186	23092218	2798682926
23109	08:37:51.434	00:00:23.108	1387	-202,3853	-81,88022	0,5727161	0,6619624	534,7554	3,921087	0	-100,9834	-58,1656	0,4168348	0,6701166	533,1456	3,718408	0	17	-152	-70						Untertest2.avi	0	880	547	72	111	-217	-180	483	0	Content		-224	-181	23108844	2798699552
23125	08:37:51.450	00:00:23.125	1388	-202,0336	-94,93449	0,5728549	0,6619794	534,6205	3,886174	0	-100,3079	-57,30442	0,4167844	0,6701614	533,0101	3,740115	0	17	-151	-76						Untertest2.avi	0	880	547	72	111	-217	-180	483	0	Content		-223	-187	23125468	2798716176
23142	08:37:51.467	00:00:23.142	1389	-203,9468	-90,40357	0,5729448	0,6618236	534,6619	3,927281	0	-94,67914	-56,36846	0,41676	0,6700174	532,9659	3,778951	0	17	-149	-73						Untertest2.avi	0	880	547	72	111	-217	-180	483	0	Content		-221	-184	23142220	2798732928
23159	08:37:51.484	00:00:23.158	1390	-207,021	-88,21923	0,573026	0,661493	534,905	3,96779	0	-97,33984	-57,14155	0,4167707	0,669695	533,0847	3,811033	0	17	-152	-73						Untertest2.avi	0	880	547	72	111	-217	-180	483	0	Content		-224	-184	23158846	2798749554
23175	08:37:51.500	00:00:23.175	1391	-205,9351	-85,02674	0,5731059	0,6611687	534,6671	3,964316	0	-91,51794	-57,45389	0,4167577	0,6694174	533,0139	3,800692	0	17	-149	-71						Untertest2.avi	0	880	547	72	111	-217	-180	483	0	Content		-221	-182	23175470	2798766178
23192	08:37:51.517	00:00:23.192	1392	-205,2946	-92,31985	0,5731297	0,6612313	534,6666	3,99157	0	-88,48375	-40,60503	0,4167096	0,6693813	533,0786	3,889657	0	17	-147	-66						Untertest2.avi	0	880	547	72	111	-217	-180	483	0	Content		-219	-177	23192218	2798782926
23209	08:37:51.534	00:00:23.208	1393	-200,2323	-85,65866	0,5730904	0,6615506	534,7117	4,045915	0	-88,67726	-56,028	0,4166029	0,6695473	533,2136	3,850503	0	17	-144	-71						Untertest2.avi	0	880	547	72	111	-217	-180	483	0	Content		-216	-182	23208841	2798799549
23225	08:37:51.550	00:00:23.225	1394	-204,0303	-89,85835	0,5730228	0,6617304	534,7546	4,035433	0	-103,5912	-59,726	0,4164861	0,6696994	533,3149	3,82037	0	17	-154	-75						Untertest2.avi	0	880	547	72	111	-217	-180	483	0	Content		-226	-186	23225468	2798816176
23242	08:37:51.567	00:00:23.242	1395	-200,9259	-86,52226	0,5729976	0,6618181	534,7433	4,039214	0	-94,22083	-56,19133	0,4164172	0,6698145	533,2477	3,868256	0	17	-148	-71						Untertest2.avi	0	880	547	72	111	-217	-180	483	0	Content		-220	-182	23242091	2798832799
23259	08:37:51.584	00:00:23.258	1396	-203,3669	-84,02542	0,5730758	0,6618552	534,7513	4,038348	0	-95,04072	-63,43466	0,4164011	0,6700075	532,9824	3,910542	0	17	-149	-74						Untertest2.avi	0	880	547	72	111	-217	-180	483	0	Content		-221	-185	23258717	2798849425
23275	08:37:51.600	00:00:23.275	1397	-199,4154	-88,08021	0,5731972	0,6618785	534,7833	4,115647	0	52,2446	-50,67624	0,4185552	0,6701034	545,259	4,027244	0	17	-74	-69						Untertest2.avi	0	880	547	72	111	-217	-180	483	0	Content		-146	-180	23275464	2798866172
23292	08:37:51.617	00:00:23.292	1398	-198,972	-87,63419	0,5733597	0,6618644	534,7526	4,072387	0	-17,39621	15,04909	0,4148436	0,6701247	522,6387	3,964374	0	17	-108	-36						Untertest2.avi	0	880	547	72	111	-217	-180	483	0	Content		-180	-147	23292091	2798882799
23309	08:37:51.634	00:00:23.308	1399	-204,2802	-79,45282	0,5734334	0,6619097	534,7255	4,114566	0	-30,41687	-18,96283	0,4152182	0,6703362	524,3036	3,8584	0	17	-117	-49						Untertest2.avi	0	880	547	72	111	-217	-180	483	0	Content		-189	-160	23308715	2798899423
23325	08:37:51.650	00:00:23.325	1400	-198,6553	-87,8754	0,5734725	0,6620161	534,7701	4,098827	0	-95,49104	-54,71329	0,4167177	0,6706198	533,0262	3,965129	0	17	-147	-71						Untertest2.avi	0	880	547	72	111	-217	-180	483	0	Content		-219	-182	23325466	2798916174
23342	08:37:51.667	00:00:23.342	1401	-202,5661	-87,63055	0,573447	0,6621363	534,7272	4,161651	0	-87,45469	-50,31793	0,4166988	0,6706851	533,1007	3,99071	0	17	-145	-69						Untertest2.avi	0	880	547	72	111	-217	-180	483	0	Content		-217	-180	23342087	2798932795
23359	08:37:51.684	00:00:23.358	1402	-197,7988	-82,94938	0,5734347	0,6621019	534,7459	4,169163	0	-91,26151	-53,13376	0,4166667	0,6706791	533,1588	3,987605	0	17	-145	-68						Untertest2.avi	0	880	547	72	111	-217	-180	483	0	Content		-217	-179	23358715	2798949423
23375	08:37:51.700	00:00:23.375	1403	-200,979	-80,76842	0,5734201	0,6620277	534,7575	4,187985	0	-79,99007	-39,73835	0,4166261	0,6706771	533,1783	4,076344	0	17	-140	-60						Untertest2.avi	0	880	547	72	111	-217	-180	483	0	Content		-212	-171	23375463	2798966171
23392	08:37:51.717	00:00:23.392	1404	-196,6029	-84,23921	0,5733706	0,6619908	534,7333	4,141162	0	-91,68887	-52,20931	0,4165516	0,6707135	533,1887	4,032405	0	17	-144	-68						Untertest2.avi	0	880	547	72	111	-217	-180	483	0	Content		-216	-179	23392087	2798982795
23409	08:37:51.734	00:00:23.408	1405	-196,9452	-75,7786	0,5733264	0,6620973	534,7871	4,259837	0	-83,78578	-56,88761	0,4164828	0,6708683	533,1974	4,027818	0	17	-140	-66						Untertest2.avi	0	880	547	72	111	-217	-180	483	0	Content		-212	-177	23408713	2798999421
23425	08:37:51.750	00:00:23.425	1406	-204,827	-89,68315	0,5733225	0,6624395	534,7625	4,202785	0	-89,40231	-49,84042	0,4164653	0,6711864	533,32	4,039843	0	17	-147	-70						Untertest2.avi	0	880	547	72	111	-217	-180	483	0	Content		-219	-181	23425339	2799016047
23442	08:37:51.767	00:00:23.442	1407	-197,2033	-77,33206	0,5733708	0,6626592	534,7242	4,228584	0	-86,37108	-50,62177	0,4165022	0,6715525	533,2886	4,015531	0	17	-142	-64						Untertest2.avi	0	880	547	72	111	-217	-180	483	0	Content		-214	-175	23442088	2799032796
23459	08:37:51.784	00:00:23.458	1408	-202,6265	-78,44012	0,5734158	0,6629846	534,8207	4,241479	0	-85,10056	-48,46913	0,4165699	0,6717739	533,2646	4,062959	0	17	-144	-63						Untertest2.avi	0	880	547	72	111	-217	-180	483	0	Content		-216	-174	23458711	2799049419
23475	08:37:51.800	00:00:23.475	1409	-201,993	-92,87946	0,5735396	0,6632556	534,7899	4,260098	0	-79,60926	-43,18734	0,4166515	0,6719647	533,2845	4,12077	0	17	-141	-68						Untertest2.avi	0	880	547	72	111	-217	-180	483	0	Content		-213	-179	23475336	2799066044
23492	08:37:51.817	00:00:23.491	1410	-200,1083	-84,44162	0,5736282	0,66337	534,7769	4,253193	0	-86,647	-56,44736	0,4167534	0,6721157	533,2906	4,064532	0	17	-143	-70						Untertest2.avi	0	880	547	72	111	-217	-180	483	0	Content		-215	-181	23491962	2799082670
23509	08:37:51.834	00:00:23.508	1411	-173,6476	-77,92902	0,5733097	0,6633002	533,4781	4,27336	0	-51,95297	-58,98589	0,4165361	0,6719716	533,3903	4,052614	0	17	-113	-68						Untertest2.avi	0	880	547	72	111	-217	-180	483	0	Content		-185	-179	23508586	2799099294
23525	08:37:51.850	00:00:23.525	1412	-122,7454	-114,2177	0,5717846	0,6629237	532,3598	4,253581	0	15,80938	-79,83691	0,4155312	0,67143	533,4615	4,079969	0	18	-53	-97						Untertest2.avi	0	880	547	72	111	-72	-204	466	0	Content		-125	-208	23525338	2799116046
23542	08:37:51.867	00:00:23.541	1413	-89,84859	-128,9147	0,571273	0,6629033	532,1539	4,237134	0	90,38051	-88,51817	0,4152468	0,6714752	533,6034	4,060366	0	18	0	-109						Untertest2.avi	0	880	547	72	111	-72	-204	466	0	Content		-72	-220	23541961	2799132669
23559	08:37:51.884	00:00:23.558	1414	-70,17401	-115,1958	0,5711558	0,66351	532,0451	4,274539	0	124,6682	-99,38612	0,4151462	0,6720816	533,6886	4,062692	0	18	27	-107						Untertest2.avi	0	880	547	72	111	-72	-204	466	0	Content		-45	-218	23558586	2799149294
23575	08:37:51.900	00:00:23.575	1415	-58,03227	-106,3365	0,571431	0,6640562	531,977	4,270217	0	56,05185	-87,81779	0,4152462	0,6728675	533,5229	4,138885	0	18	-1	-97						Untertest2.avi	0	880	547	72	111	-72	-204	466	0	Content		-73	-208	23575333	2799166041
23592	08:37:51.917	00:00:23.591	1416	-62,80297	-102,9218	0,571577	0,6646772	531,9627	4,269472	0	57,50196	-85,59335	0,4152957	0,6734729	533,5339	4,091591	0	18	-3	-94						Untertest2.avi	0	880	547	72	111	-72	-204	466	0	Content		-75	-205	23591960	2799182668
23609	08:37:51.934	00:00:23.608	1417	-57,26084	-99,7408	0,5717087	0,6651143	532,0753	4,2469	0	56,4514	-86,19332	0,4153776	0,6738548	533,6864	4,085664	0	18	0	-93						Untertest2.avi	0	880	547	72	111	-72	-204	466	0	Content		-72	-204	23608583	2799199291
23625	08:37:51.950	00:00:23.625	1418	-55,16843	-97,16643	0,5718272	0,6656406	532,1931	4,277844	0	53,04845	-83,35089	0,415508	0,6742346	533,8253	4,099564	0	18	-1	-90						Untertest2.avi	0	880	547	72	111	-72	-204	466	0	Content		-73	-201	23625206	2799215914
23642	08:37:51.967	00:00:23.641	1419	-54,19473	-101,2012	0,5719813	0,6661567	532,0546	4,263955	0	56,9084	-77,95203	0,415633	0,6747467	533,88	4,133753	0	18	1	-90						Untertest2.avi	0	880	547	72	111	-72	-204	466	0	Content		-71	-201	23641955	2799232663
23659	08:37:51.984	00:00:23.658	1420	-59,71737	-105,1271	0,5721812	0,6668352	532,1924	4,315479	0	57,82981	-81,25858	0,4157832	0,6754578	533,9166	4,134547	0	18	-1	-93						Untertest2.avi	0	880	547	72	111	-72	-204	466	0	Content		-73	-204	23658583	2799249291
23675	08:37:52.000	00:00:23.675	1421	-60,82961	-101,8777	0,5724617	0,667496	532,0937	4,32058	0	57,61311	-81,11584	0,416082	0,6760901	533,9484	4,155724	0	18	-2	-91						Untertest2.avi	0	880	547	72	111	-72	-204	466	0	Content		-74	-202	23675205	2799265913
23692	08:37:52.017	00:00:23.691	1422	-63,56814	-99,66284	0,5727639	0,6680681	532,3414	4,313846	0	59,08134	-87,01184	0,4163945	0,6766707	534,3403	4,146803	0	18	-2	-93						Untertest2.avi	0	880	547	72	111	-72	-204	466	0	Content		-74	-204	23691830	2799282538
23709	08:37:52.034	00:00:23.708	1423	-62,52306	-99,43316	0,5731108	0,6685124	532,2513	4,35048	0	58,99804	-85,01431	0,4166899	0,6771816	534,1407	4,136	0	18	-2	-92						Untertest2.avi	0	880	547	72	111	-72	-204	466	0	Content		-74	-203	23708578	2799299286
23725	08:37:52.050	00:00:23.725	1424	-57,15188	-105,5133	0,5734589	0,6689559	532,2078	4,291363	0	58,33149	-85,3111	0,4170596	0,677705	534,3621	4,163805	0	18	1	-95						Untertest2.avi	0	880	547	72	111	-72	-204	466	0	Content		-71	-206	23725205	2799315913
23742	08:37:52.067	00:00:23.741	1425	-64,90898	-101,9512	0,5737955	0,6691554	532,3667	4,349421	0	59,37179	-85,81015	0,4173978	0,6780336	534,5228	4,137781	0	18	-3	-94						Untertest2.avi	0	880	547	72	111	-72	-204	466	0	Content		-75	-205	23741828	2799332536
23758	08:37:52.083	00:00:23.758	1426	-64,53999	-102,0735	0,5741668	0,6694288	532,4183	4,33609	0	63,14716	-84,27511	0,4177916	0,6782846	534,5641	4,157984	0	18	-1	-93						Untertest2.avi	0	880	547	72	111	-72	-204	466	0	Content		-73	-204	23758452	2799349160
23775	08:37:52.100	00:00:23.775	1427	-57,81383	-110,6495	0,574583	0,6698103	532,3876	4,284064	0	63,69949	-80,86919	0,4181423	0,6786658	534,3194	4,159905	0	18	3	-96						Untertest2.avi	0	880	547	72	111	-72	-204	466	0	Content		-69	-207	23775203	2799365911
23792	08:37:52.117	00:00:23.791	1428	-59,95777	-93,22449	0,5750073	0,6702253	532,3455	4,380121	0	64,0041	-90,29854	0,4186163	0,6790534	534,5913	4,152374	0	18	2	-92						Untertest2.avi	0	880	547	72	111	-72	-204	466	0	Content		-70	-203	23791826	2799382534
23808	08:37:52.133	00:00:23.808	1429	-58,21929	-105,1072	0,5754413	0,6706369	532,3867	4,358078	0	62,76325	-86,86055	0,4190183	0,6793175	534,7242	4,147068	0	18	2	-96						Untertest2.avi	0	880	547	72	111	-72	-204	466	0	Content		-70	-207	23808452	2799399160
23825	08:37:52.150	00:00:23.825	1430	-59,92497	-86,44922	0,5758525	0,6708782	532,2891	4,354286	0	57,75697	-79,7494	0,4194047	0,6795149	534,7675	4,163353	0	18	-1	-83						Untertest2.avi	0	880	547	72	111	-72	-204	466	0	Content		-73	-194	23825200	2799415908
23842	08:37:52.167	00:00:23.841	1431	-60,35679	-103,6059	0,5762611	0,6712817	532,332	4,324468	0	64,79169	-82,39102	0,419843	0,6798078	534,8802	4,13131	0	18	2	-93						Untertest2.avi	0	880	547	72	111	-72	-204	466	0	Content		-70	-204	23841826	2799432534
23858	08:37:52.183	00:00:23.858	1432	-61,90361	-97,96773	0,5766141	0,6715478	532,5481	4,327185	0	61,9137	-81,87669	0,4202275	0,6800897	534,9368	4,136545	0	18	0	-90						Untertest2.avi	0	880	547	72	111	-72	-204	466	0	Content		-72	-201	23858449	2799449157
23875	08:37:52.200	00:00:23.875	1433	-57,81459	-94,97803	0,5769683	0,6718369	532,6133	4,295633	0	64,53907	-75,8119	0,4205825	0,6803111	535,047	4,14379	0	18	3	-85						Untertest2.avi	0	880	547	72	111	-72	-204	466	0	Content		-69	-196	23875075	2799465783
23892	08:37:52.217	00:00:23.891	1434	-60,58445	-103,2037	0,5773227	0,6722626	532,6628	4,287367	0	58,50939	-89,36662	0,4208898	0,6807808	535,2052	4,097362	0	18	-1	-96						Untertest2.avi	0	880	547	72	111	-72	-204	466	0	Content		-73	-207	23891824	2799482532
23908	08:37:52.233	00:00:23.908	1435	-63,9407	-92,96136	0,5776212	0,6726925	532,7011	4,31788	0	63,35336	-79,23916	0,4212489	0,681129	535,2478	4,094085	0	18	0	-86						Untertest2.avi	0	880	547	72	111	-72	-204	466	0	Content		-72	-197	23908448	2799499156
23925	08:37:52.250	00:00:23.925	1436	-59,77682	-90,6872	0,5779364	0,6730272	532,3934	4,259489	0	62,65549	-85,17974	0,4216816	0,6815875	535,3336	4,052628	0	18	1	-88						Untertest2.avi	0	880	547	72	111	-72	-204	466	0	Content		-71	-199	23925072	2799515780
23942	08:37:52.267	00:00:23.941	1437	-68,30432	-96,48324	0,5783436	0,6734684	532,5238	4,252999	0	63,05996	-87,50122	0,4220831	0,6819361	535,4009	4,056486	0	18	-3	-92						Untertest2.avi	0	880	547	72	111	-72	-204	466	0	Content		-75	-203	23941822	2799532530
23958	08:37:52.283	00:00:23.958	1438	-63,06602	-98,31343	0,5786658	0,6738374	532,8757	4,205974	0	61,67247	-94,47679	0,42238	0,6824335	535,6205	3,996275	0	18	-1	-96						Untertest2.avi	0	880	547	72	111	-72	-204	466	0	Content		-73	-207	23958447	2799549155
23975	08:37:52.300	00:00:23.975	1439	-33,52445	-122,2423	0,5783072	0,6738343	532,7518	4,18594	0	98,50595	-104,9889	0,4222874	0,6823762	536,0311	3,972187	0	18	32	-114						Untertest2.avi	0	880	547	72	111	-72	-204	466	0	Content		-40	-225	23975069	2799565777
23992	08:37:52.317	00:00:23.991	1440	-8,810645	-148,3439	0,5779964	0,673678	532,7783	4,211763	0	123,4512	-141,4347	0,4224261	0,6822376	536,4494	4,006351	0	19	57	-145						Untertest2.avi	0	880	547	72	111	-13	-332	716	0	Content		-15	-256	23991694	2799582402
24008	08:37:52.333	00:00:24.008	1441	5,238472	-193,8696	0,5780365	0,6737267	532,8986	4,14413	0	141,0719	-164,0226	0,4226977	0,6822085	536,5026	3,976051	0	19	73	-179						Untertest2.avi	0	880	547	72	111	-13	-332	716	0	Content		1	-290	24008446	2799599154
24025	08:37:52.350	00:00:24.025	1442	8,256259	-210,0462	0,5784971	0,6740412	533,1996	4,157337	0	138,353	-195,6562	0,4232823	0,6826609	536,6023	3,94054	0	19	73	-203						Untertest2.avi	0	880	547	72	111	-13	-332	716	0	Content		1	-314	24025068	2799615776
24042	08:37:52.367	00:00:24.041	1443	-11,87623	-258,5533	0,5788186	0,6752374	533,8129	4,140406	0	128,2681	-203,2963	0,4236964	0,6832799	536,7393	3,896133	0	19	58	-231						Untertest2.avi	0	880	547	72	111	-13	-332	716	0	Content		-14	-342	24041695	2799632403
24058	08:37:52.383	00:00:24.058	1444	-8,283487	-247,2584	0,5792667	0,6757861	533,6648	4,12773	0	127,0643	-207,0048	0,4240631	0,6838837	536,928	3,900518	0	19	59	-227						Untertest2.avi	0	880	547	72	111	-13	-332	716	0	Content		-13	-338	24058442	2799649150
24075	08:37:52.400	00:00:24.075	1445	-1,943468	-239,7571	0,5796531	0,676237	533,8058	4,121959	0	124,4319	-202,0336	0,4243923	0,6843639	537,1359	3,854983	0	19	61	-221						Untertest2.avi	0	880	547	72	111	-13	-332	716	0	Content		-11	-332	24075070	2799665778
24092	08:37:52.417	00:00:24.091	1446	-5,124635	-244,7621	0,5799481	0,6766984	533,8043	4,114734	0	134,6022	-195,2677	0,4246741	0,6848291	537,2558	3,904141	0	19	65	-220						Untertest2.avi	0	880	547	72	111	-13	-332	716	0	Content		-7	-331	24091693	2799682401
24108	08:37:52.433	00:00:24.108	1447	-7,010324	-248,8419	0,5802478	0,6772897	534,1688	4,156392	0	127,1189	-204,3282	0,4249617	0,6854405	537,4299	3,867366	0	19	60	-227						Untertest2.avi	0	880	547	72	111	-13	-332	716	0	Content		-12	-338	24108318	2799699026
24125	08:37:52.450	00:00:24.125	1448	-3,201645	-242,1388	0,5805789	0,6779684	534,2728	4,115563	0	129,0856	-208,286	0,4252671	0,6862052	537,5151	3,878144	0	19	63	-225						Untertest2.avi	0	880	547	72	111	-13	-332	716	0	Content		-9	-336	24125066	2799715774
24142	08:37:52.467	00:00:24.141	1449	-6,489738	-246,0584	0,5807883	0,6787438	534,2596	4,095145	0	125,6367	-205,2527	0,4255494	0,6870378	537,8104	3,824907	0	19	60	-226						Untertest2.avi	0	880	547	72	111	-13	-332	716	0	Content		-12	-337	24141689	2799732397
24158	08:37:52.483	00:00:24.158	1450	-5,761874	-241,9077	0,5810378	0,6794936	534,3926	4,103664	0	125,9563	-207,5173	0,4257942	0,6878253	537,9025	3,878181	0	19	60	-225						Untertest2.avi	0	880	547	72	111	-13	-332	716	0	Content		-12	-336	24158312	2799749020
24175	08:37:52.500	00:00:24.174	1451	-7,743804	-247,3223	0,5813042	0,6801211	534,5302	4,077332	0	125,4528	-208,2975	0,4260867	0,6884423	538,0524	3,814075	0	19	59	-228						Untertest2.avi	0	880	547	72	111	-13	-332	716	0	Content		-13	-339	24174939	2799765647
24192	08:37:52.517	00:00:24.191	1452	-6,736821	-246,827	0,5816028	0,6806099	534,6583	4,070728	0	128,8031	-202,4174	0,426401	0,6889544	538,338	3,833364	0	19	61	-225						Untertest2.avi	0	880	547	72	111	-13	-332	716	0	Content		-11	-336	24191687	2799782395
24208	08:37:52.533	00:00:24.208	1453	-5,933754	-242,0897	0,5818197	0,6811776	534,8138	4,06072	0	125,0511	-201,6844	0,426632	0,6895974	538,5496	3,846016	0	19	60	-222						Untertest2.avi	0	880	547	72	111	-13	-332	716	0	Content		-12	-333	24208313	2799799021
24225	08:37:52.550	00:00:24.224	1454	-3,332811	-238,4901	0,5819702	0,6820374	534,9839	4,085143	0	129,7254	-202,415	0,4268132	0,6904666	538,738	3,825957	0	19	63	-220						Untertest2.avi	0	880	547	72	111	-13	-332	716	0	Content		-9	-331	24224940	2799815648
24242	08:37:52.567	00:00:24.241	1455	-4,87035	-244,8122	0,5820818	0,6830502	535,0851	4,103166	0	128,934	-196,9907	0,4269647	0,6915117	538,9257	3,872159	0	19	62	-221						Untertest2.avi	0	880	547	72	111	-13	-332	716	0	Content		-10	-332	24241687	2799832395
24258	08:37:52.583	00:00:24.258	1456	-6,347538	-247,3327	0,5823157	0,6840293	535,2014	4,065963	0	129,3375	-207,0344	0,4271767	0,6924567	539,1294	3,859017	0	19	61	-227						Untertest2.avi	0	880	547	72	111	-13	-332	716	0	Content		-11	-338	24258313	2799849021
24275	08:37:52.600	00:00:24.274	1457	-6,344188	-243,0245	0,5825576	0,6850357	535,3665	4,089351	0	123,9231	-198,1594	0,4274964	0,6934289	539,3062	3,871568	0	19	59	-221						Untertest2.avi	0	880	547	72	111	-13	-332	716	0	Content		-13	-332	24274940	2799865648
24292	08:37:52.617	00:00:24.291	1458	-4,155805	-240,4059	0,582881	0,6862819	535,4423	4,048038	0	124,7209	-203,17	0,4278035	0,6944875	539,4332	3,859801	0	19	60	-222						Untertest2.avi	0	880	547	72	111	-13	-332	716	0	Content		-12	-333	24291566	2799882274
24308	08:37:52.633	00:00:24.308	1459	-9,224172	-240,0234	0,5831575	0,6875802	535,7393	4,093298	0	121,6744	-204,744	0,4281	0,6958366	539,5681	3,840889	0	19	56	-222						Untertest2.avi	0	880	547	72	111	-13	-332	716	0	Content		-16	-333	24308188	2799898896
24325	08:37:52.650	00:00:24.324	1460	-8,983519	-238,4795	0,5833807	0,6891582	535,7273	4,067848	0	126,7138	-206,5562	0,4283699	0,6973627	539,7446	3,862031	0	19	59	-223						Untertest2.avi	0	880	547	72	111	-13	-332	716	0	Content		-13	-334	24324939	2799915647
24342	08:37:52.667	00:00:24.341	1461	-8,675546	-237,2462	0,5835849	0,6907561	535,9326	4,104447	0	124,7214	-207,2419	0,4285615	0,6989639	539,8336	3,857626	0	19	58	-222						Untertest2.avi	0	880	547	72	111	-13	-332	716	0	Content		-14	-333	24341565	2799932273
24358	08:37:52.683	00:00:24.358	1462	-3,373438	-235,3167	0,5837411	0,6921508	535,9413	4,048536	0	125,268	-206,3422	0,428759	0,7003448	540,0471	3,851949	0	19	61	-221						Untertest2.avi	0	880	547	72	111	-13	-332	716	0	Content		-11	-332	24358316	2799949024
24375	08:37:52.700	00:00:24.374	1463	-7,550333	-244,6735	0,5840383	0,6930616	536,1567	4,086412	0	123,0217	-212,744	0,4290527	0,7013679	540,2226	3,873934	0	19	58	-229						Untertest2.avi	0	880	547	72	111	-13	-332	716	0	Content		-14	-340	24374938	2799965646
24392	08:37:52.717	00:00:24.391	1464	-5,791039	-235,0852	0,5844775	0,6935233	536,2933	4,078917	0	125,8062	-194,4499	0,4295191	0,7017784	540,3588	3,888251	0	19	60	-215						Untertest2.avi	0	880	547	72	111	-13	-332	716	0	Content		-12	-326	24391564	2799982272
24408	08:37:52.733	00:00:24.408	1465	-9,477818	-246,5758	0,585102	0,6934947	536,4484	4,091317	0	123,5953	-203,3263	0,4301916	0,7018251	540,5773	3,892725	0	19	57	-225						Untertest2.avi	0	880	547	72	111	-13	-332	716	0	Content		-15	-336	24408314	2799999022
24425	08:37:52.750	00:00:24.424	1466	-5,943764	-238,9081	0,5859227	0,6930479	536,6206	4,081425	0	120,4639	-213,547	0,4309888	0,7015146	540,6917	3,875273	0	19	57	-226						Untertest2.avi	0	880	547	72	111	-13	-332	716	0	Content		-15	-337	24424942	2800015650
24442	08:37:52.767	00:00:24.441	1467	-10,88831	-241,1264	0,5867261	0,6924266	536,8013	4,092173	0	126,3564	-201,7483	0,4318507	0,7008793	540,9114	3,896094	0	19	58	-221						Untertest2.avi	0	880	547	72	111	-13	-332	716	0	Content		-14	-332	24441563	2800032271
24458	08:37:52.783	00:00:24.458	1468	-9,19902	-236,142	0,5874975	0,6917216	536,8859	4,088665	0	126,466	-195,4237	0,4326347	0,700139	541,0831	3,914221	0	19	59	-216						Untertest2.avi	0	880	547	72	111	-13	-332	716	0	Content		-13	-327	24458191	2800048899
24475	08:37:52.800	00:00:24.474	1469	-12,68137	-235,6963	0,5881467	0,6908366	537,0492	4,126877	0	126,3834	-201,5487	0,4333082	0,6992581	541,2776	3,930428	0	19	57	-219						Untertest2.avi	0	880	547	72	111	-13	-332	716	0	Content		-15	-330	24474935	2800065643
24492	08:37:52.817	00:00:24.491	1470	-12,07259	-238,1324	0,5886853	0,6898803	537,2452	4,100283	0	123,6912	-197,3364	0,4338748	0,6984072	541,3795	3,945781	0	19	56	-218						Untertest2.avi	0	880	547	72	111	-13	-332	716	0	Content		-16	-329	24491562	2800082270
24508	08:37:52.833	00:00:24.508	1471	-14,03591	-242,4081	0,5891634	0,6889811	537,3286	4,130091	0	120,8496	-205,3214	0,4343797	0,6975975	541,491	3,945443	0	19	53	-224						Untertest2.avi	0	880	547	72	111	-13	-332	716	0	Content		-19	-335	24508189	2800098897
24525	08:37:52.850	00:00:24.524	1472	-9,511782	-237,0109	0,5896149	0,6883118	537,3607	4,1775	0	124,4576	-197,5767	0,4348751	0,6970271	541,7039	3,974314	0	19	57	-217						Untertest2.avi	0	880	547	72	111	-13	-332	716	0	Content		-15	-328	24524813	2800115521
24542	08:37:52.867	00:00:24.541	1473	-10,08566	-241,9647	0,5900458	0,6879855	537,3364	4,115634	0	122,9264	-199,789	0,435319	0,6966876	541,7303	4,006032	0	19	56	-221						Untertest2.avi	0	880	547	72	111	-13	-332	716	0	Content		-16	-332	24541562	2800132270
24558	08:37:52.883	00:00:24.558	1474	-13,05606	-239,4655	0,5904106	0,6875786	537,4261	4,160457	0	117,2255	-202,4545	0,4357349	0,696384	541,9398	3,997487	0	19	52	-221						Untertest2.avi	0	880	547	72	111	-13	-332	716	0	Content		-20	-332	24558186	2800148894
24575	08:37:52.900	00:00:24.574	1475	-11,90537	-236,2448	0,590731	0,6873296	537,3788	4,18735	0	118,0651	-203,7896	0,4360864	0,6961967	542,0981	4,003634	0	19	53	-220						Untertest2.avi	0	880	547	72	111	-13	-332	716	0	Content		-19	-331	24574812	2800165520
24591	08:37:52.916	00:00:24.591	1476	-7,997648	-243,6688	0,5910215	0,6871434	537,4439	4,158383	0	124,2361	-198,4862	0,4363661	0,6961082	542,1232	4,03776	0	19	58	-221						Untertest2.avi	0	880	547	72	111	-13	-332	716	0	Content		-14	-332	24591436	2800182144
24608	08:37:52.933	00:00:24.608	1477	-9,333084	-237,5843	0,5910991	0,6868052	537,5014	4,172976	0	117,7375	-205,642	0,4364895	0,6960574	542,1655	4,033609	0	19	54	-222						Untertest2.avi	0	880	547	72	111	-13	-332	716	0	Content		-18	-333	24608185	2800198893
24625	08:37:52.950	00:00:24.624	1478	-4,206753	-233,8759	0,5910997	0,6863623	537,5179	4,204876	0	118,0509	-203,5272	0,4365112	0,6958932	542,1935	4,035953	0	19	57	-219						Untertest2.avi	0	880	547	72	111	-13	-332	716	0	Content		-15	-330	24624811	2800215519
24641	08:37:52.966	00:00:24.641	1479	-11,62498	-242,5651	0,591079	0,685729	537,5556	4,227551	0	117,1879	-203,4368	0,4365307	0,6955606	542,3453	4,053296	0	19	53	-223						Untertest2.avi	0	880	547	72	111	-13	-332	716	0	Content		-19	-334	24641436	2800232144
24658	08:37:52.983	00:00:24.658	1480	-10,30523	-242,6771	0,591104	0,6851064	537,6141	4,207153	0	120,6596	-206,0801	0,4365815	0,6951005	542,3892	4,068869	0	19	55	-224						Untertest2.avi	0	880	547	72	111	-13	-332	716	0	Content		-17	-335	24658061	2800248769
24675	08:37:53.000	00:00:24.674	1481	-7,202967	-235,7055	0,5911032	0,6844747	537,7364	4,242785	0	118,4045	-199,6444	0,436626	0,6944938	542,5463	4,066782	0	19	56	-218						Untertest2.avi	0	880	547	72	111	-13	-332	716	0	Content		-16	-329	24674808	2800265516
24691	08:37:53.016	00:00:24.691	1482	59,78714	-193,2119	0,5899864	0,6836014	537,6133	4,295994	0	184,8762	-181,4769	0,4357443	0,6939099	542,946	4,076626	0	19	122	-187						Untertest2.avi	0	880	547	72	111	-13	-332	716	0	Content		50	-298	24691440	2800282148
24708	08:37:53.033	00:00:24.708	1483	30,24911	-190,1075	0,5882346	0,683052	537,5411	4,294142	0	268,6443	-147,3149	0,4347434	0,6936547	542,5828	4,12682	0	20	149	-169						Untertest2.avi	0	880	547	72	111	221	-170	1366	0	Content		77	-280	24708066	2800298774
24725	08:37:53.050	00:00:24.724	1484	-1024	-768	-1	-1	-1	-1	4	252,3679	-139,9731	0,4338867	0,6924988	543,3273	4,125559	0	20	252	-140						Untertest2.avi	0	880	547	72	111	221	-170	1366	0	Content		180	-251	24724686	2800315394
24741	08:37:53.066	00:00:24.741	1485	227,0469	-77,01447	0,5856568	0,6815292	537,4224	4,331392	0	331,8101	-65,28047	0,4332713	0,6915259	543,4393	4,224466	0	20	279	-71						Untertest2.avi	0	880	547	72	111	221	-170	1366	0	Content		207	-182	24741311	2800332019
24758	08:37:53.083	00:00:24.758	1486	235,4705	-63,36217	0,5848483	0,6798631	537,5773	4,344471	0	337,7125	-62,06599	0,4327504	0,6899978	543,5662	4,192894	0	20	287	-63						Untertest2.avi	0	880	547	72	111	221	-170	1366	0	Content		215	-174	24758060	2800348768
24775	08:37:53.100	00:00:24.774	1487	239,5831	-61,20592	0,5842007	0,6778361	537,5573	4,374622	0	339,82	-62,16217	0,4321117	0,6882723	544,0306	4,187407	0	20	290	-62						Untertest2.avi	0	880	547	72	111	221	-170	1366	0	Content		218	-173	24774684	2800365392
24791	08:37:53.116	00:00:24.791	1488	241,7726	-58,75413	0,583353	0,6759557	537,772	4,378279	0	340,3237	-52,46041	0,4313217	0,6867459	543,9653	4,219514	0	20	291	-56						Untertest2.avi	0	880	547	72	111	221	-170	1366	0	Content		219	-167	24791309	2800382017
24808	08:37:53.133	00:00:24.807	1489	238,0761	-63,61612	0,5823704	0,6743108	537,6689	4,376781	0	337,0748	-60,26989	0,4304102	0,6855516	544,443	4,1826	0	20	288	-62						Untertest2.avi	0	880	547	72	111	221	-170	1366	0	Content		216	-173	24807933	2800398641
24825	08:37:53.150	00:00:24.824	1490	237,421	-67,61247	0,5813215	0,672862	537,6725	4,384108	0	332,903	-60,5363	0,4294623	0,6847165	544,6872	4,246223	0	20	285	-64						Untertest2.avi	0	880	547	72	111	221	-170	1366	0	Content		213	-175	24824560	2800415268
24841	08:37:53.166	00:00:24.841	1491	245,3929	-59,20608	0,5801595	0,6714296	537,9047	4,360817	0	340,4534	-66,86647	0,4284123	0,6841214	545,1506	4,23307	0	20	293	-63						Untertest2.avi	0	880	547	72	111	221	-170	1366	0	Content		221	-174	24841304	2800432012
24858	08:37:53.183	00:00:24.857	1492	244,61	-73,69806	0,5790506	0,6700031	537,8439	4,359353	0	337,7191	-61,99719	0,4273999	0,6833782	545,3226	4,201389	0	20	291	-68						Untertest2.avi	0	880	547	72	111	221	-170	1366	0	Content		219	-179	24857932	2800448640
24875	08:37:53.200	00:00:24.874	1493	209,3142	-65,77987	0,5779647	0,6686716	538,1403	4,372961	0	299,6822	-62,91163	0,4264247	0,6827259	545,4903	4,234828	0	20	254	-64						Untertest2.avi	0	880	547	72	111	221	-170	1366	0	Content		182	-175	24874556	2800465264
24891	08:37:53.216	00:00:24.891	1494	-1024	-768	-1	-1	-1	-1	4	-1024	-768	-1	-1	-1	-1	4	20	0	0						Untertest2.avi	0	880	547	72	111	221	-170	1366	0	Content		-72	-111	24891194	2800481902
24908	08:37:53.233	00:00:24.907	1495	249,3354	-60,90165	0,5757228	0,6663503	538,2574	4,427983	0	336,9511	-58,09377	0,4245288	0,6819939	546,0276	4,270949	0	20	293	-59						Untertest2.avi	0	880	547	72	111	221	-170	1366	0	Content		221	-170	24907805	2800498513
24925	08:37:53.250	00:00:24.924	1496	243,0405	-61,6205	0,5745965	0,6653591	538,4189	4,390885	0	341,3099	-61,17648	0,4235708	0,6818887	546,1301	4,273766	0	20	292	-61						Untertest2.avi	0	880	547	72	111	221	-170	1366	0	Content		220	-172	24924556	2800515264
24941	08:37:53.266	00:00:24.941	1497	241,2558	-60,87169	0,573459	0,6643825	538,489	4,435619	0	338,9719	-61,8228	0,4225954	0,6818131	546,4266	4,281257	0	20	290	-61						Untertest2.avi	0	880	547	72	111	221	-170	1366	0	Content		218	-172	24941194	2800531902
24958	08:37:53.283	00:00:24.957	1498	238,8234	-57,40447	0,5723508	0,6634983	538,6032	4,438002	0	335,9938	-63,28009	0,4216454	0,6817438	546,7758	4,292711	0	20	287	-60						Untertest2.avi	0	880	547	72	111	221	-170	1366	0	Content		215	-171	24957804	2800548512
24974	08:37:53.299	00:00:24.974	1499	245,9554	-55,51123	0,5713723	0,6627929	538,7358	4,465413	0	339,093	-58,98364	0,4208474	0,6817357	547,0917	4,289395	0	20	293	-57						Untertest2.avi	0	880	547	72	111	221	-170	1366	0	Content		221	-168	24974428	2800565136
24991	08:37:53.316	00:00:24.991	1500	244,9641	-66,71509	0,5705219	0,6622723	538,6575	4,447225	0	336,3009	-61,94008	0,4200442	0,6817295	547,3145	4,294478	0	20	291	-64						Untertest2.avi	0	880	547	72	111	221	-170	1366	0	Content		219	-175	24991192	2800581900
25008	08:37:53.333	00:00:25.007	1501	245,0795	-61,96782	0,5696869	0,6617626	538,8159	4,445629	0	340,9126	-64,93681	0,4194185	0,681644	547,538	4,275166	0	20	293	-63						Untertest2.avi	0	880	547	72	111	221	-170	1366	0	Content		221	-174	25007803	2800598511
25024	08:37:53.349	00:00:25.024	1502	244,2543	-64,80544	0,5689574	0,6614642	538,9288	4,420376	0	337,8396	-60,25343	0,4187702	0,6816075	547,9294	4,305222	0	20	291	-63						Untertest2.avi	0	880	547	72	111	221	-170	1366	0	Content		219	-174	25024427	2800615135
25041	08:37:53.366	00:00:25.041	1503	250,4471	-61,62214	0,5683264	0,6611705	539,0165	4,380327	0	332,3714	-61,32858	0,4182221	0,6815589	547,9855	4,31592	0	20	291	-61						Untertest2.avi	0	880	547	72	111	221	-170	1366	0	Content		219	-172	25041049	2800631757
25058	08:37:53.383	00:00:25.057	1504	243,9002	-62,3766	0,5676567	0,660891	539,0856	4,397656	0	341,0342	-63,11139	0,4176901	0,6814145	548,1885	4,256474	0	20	292	-63						Untertest2.avi	0	880	547	72	111	221	-170	1366	0	Content		220	-174	25057676	2800648384
25074	08:37:53.399	00:00:25.074	1505	243,0447	-59,23199	0,5669708	0,6606331	539,1684	4,383174	0	339,0822	-61,54762	0,417093	0,6813727	548,398	4,251829	0	20	291	-60						Untertest2.avi	0	880	547	72	111	221	-170	1366	0	Content		219	-171	25074423	2800665131
25091	08:37:53.416	00:00:25.091	1506	245,4236	-64,94666	0,5662675	0,6603469	539,2426	4,337186	0	338,5789	-59,96948	0,4164533	0,6814693	548,5605	4,250535	0	20	292	-62						Untertest2.avi	0	880	547	72	111	221	-170	1366	0	Content		220	-173	25091050	2800681758
25108	08:37:53.433	00:00:25.107	1507	243,2089	-61,661	0,5655762	0,6601966	539,2606	4,363212	0	343,0533	-68,35754	0,4158571	0,6816772	548,6597	4,171516	0	20	293	-65						Untertest2.avi	0	880	547	72	111	221	-170	1366	0	Content		221	-176	25107674	2800698382
25124	08:37:53.449	00:00:25.124	1508	244,4928	-63,69712	0,5649284	0,6601338	539,1588	4,277859	0	339,0734	-67,81124	0,4152732	0,6819059	548,6191	4,139164	0	20	292	-66						Untertest2.avi	0	880	547	72	111	221	-170	1366	0	Content		220	-177	25124298	2800715006
25141	08:37:53.466	00:00:25.141	1509	244,1244	-62,89825	0,5643157	0,66008	539,3088	4,275912	0	345,1572	-59,31069	0,4147103	0,6821728	548,903	4,104061	0	20	295	-61						Untertest2.avi	0	880	547	72	111	221	-170	1366	0	Content		223	-172	25141047	2800731755
25158	08:37:53.483	00:00:25.157	1510	240,6702	-60,52849	0,5637943	0,6600922	539,4258	4,270826	0	340,6762	-67,21304	0,4141958	0,6825589	549,105	4,106934	0	20	291	-64						Untertest2.avi	0	880	547	72	111	221	-170	1366	0	Content		219	-175	25157670	2800748378
25174	08:37:53.499	00:00:25.174	1511	241,9972	-64,33708	0,5633079	0,6600968	539,4647	4,192989	0	340,0006	-61,55305	0,4137738	0,6828389	549,028	4,049945	0	20	291	-63						Untertest2.avi	0	880	547	72	111	221	-170	1366	0	Content		219	-174	25174295	2800765003
25191	08:37:53.516	00:00:25.191	1512	242,2968	-63,44368	0,5628488	0,6600473	539,3549	4,172511	0	340,1978	-62,26485	0,4133934	0,6831182	549,1064	4,052864	0	20	291	-63						Untertest2.avi	0	880	547	72	111	221	-170	1366	0	Content		219	-174	25191045	2800781753
25208	08:37:53.533	00:00:25.207	1513	242,2251	-57,13181	0,5624424	0,6598828	539,453	4,161435	0	343,9653	-64,41131	0,4130102	0,6832912	549,1182	4,000436	0	20	293	-61						Untertest2.avi	0	880	547	72	111	221	-170	1366	0	Content		221	-172	25207670	2800798378
25224	08:37:53.549	00:00:25.224	1514	239,3705	-57,98013	0,5620522	0,6595658	539,571	4,146379	0	339,555	-61,20293	0,41263	0,6833589	549,294	4,014645	0	20	289	-60						Untertest2.avi	0	880	547	72	111	221	-170	1366	0	Content		217	-171	25224293	2800815001
25241	08:37:53.566	00:00:25.240	1515	242,4013	-55,15243	0,5617123	0,6592931	539,5508	4,125332	0	341,6227	-61,36383	0,4122789	0,6833689	549,3923	3,974053	0	20	292	-58						Untertest2.avi	0	880	547	72	111	221	-170	1366	0	Content		220	-169	25240916	2800831624
25258	08:37:53.583	00:00:25.257	1516	242,1767	-65,62568	0,5613736	0,6590855	539,5825	4,104249	0	345,519	-59,23685	0,4120331	0,6833948	549,1945	4,000298	0	20	294	-62						Untertest2.avi	0	880	547	72	111	221	-170	1366	0	Content		222	-173	25257670	2800848378
25274	08:37:53.599	00:00:25.274	1517	248,7734	-69,47276	0,5611364	0,658941	539,478	4,072025	0	344,5859	-65,21239	0,4117459	0,6834432	549,4601	3,956465	0	20	297	-67						Untertest2.avi	0	880	547	72	111	221	-170	1366	0	Content		225	-178	25274292	2800865000
25291	08:37:53.616	00:00:25.290	1518	237,9309	-64,45288	0,56091	0,6587956	539,583	4,106722	0	348,0368	-58,60795	0,4115997	0,6834617	549,3806	3,938658	0	20	293	-62						Untertest2.avi	0	880	547	72	111	221	-170	1366	0	Content		221	-173	25290918	2800881626
25308	08:37:53.633	00:00:25.307	1519	243,0679	-62,87042	0,5607872	0,6585791	539,5786	4,077047	0	343,8759	-61,42043	0,4114166	0,6834598	549,2906	3,944627	0	20	293	-62						Untertest2.avi	0	880	547	72	111	221	-170	1366	0	Content		221	-173	25307541	2800898249
25324	08:37:53.649	00:00:25.324	1520	244,1947	-60,82945	0,5607473	0,6585293	539,5339	4,050944	0	344,2355	-65,02926	0,4113517	0,6834751	549,3979	3,944946	0	20	294	-63						Untertest2.avi	0	880	547	72	111	221	-170	1366	0	Content		222	-174	25324290	2800914998
25341	08:37:53.666	00:00:25.340	1521	244,7735	-61,35915	0,5607787	0,6584809	539,5555	4,039266	0	349,2542	-64,84916	0,4113681	0,6834645	549,3735	3,930458	0	20	297	-63						Untertest2.avi	0	880	547	72	111	221	-170	1366	0	Content		225	-174	25340915	2800931623
25358	08:37:53.683	00:00:25.357	1522	245,229	-55,9103	0,5608725	0,6584281	539,5475	4,036875	0	342,9912	-57,74434	0,4114711	0,6834009	549,1135	3,922833	0	20	294	-57						Untertest2.avi	0	880	547	72	111	221	-170	1366	0	Content		222	-168	25357537	2800948245
25374	08:37:53.699	00:00:25.374	1523	242,3516	-58,49978	0,5609909	0,6583143	539,4804	4,009456	0	349,7461	-55,88662	0,4115623	0,6832751	549,1931	3,913556	0	20	296	-57						Untertest2.avi	0	880	547	72	111	221	-170	1366	0	Content		224	-168	25374176	2800964884
25391	08:37:53.716	00:00:25.390	1524	242,2638	-63,5935	0,5611533	0,6582277	539,4982	4,049291	0	341,9992	-56,78143	0,4116392	0,6831371	549,2003	3,906883	0	20	292	-60						Untertest2.avi	0	880	547	72	111	221	-170	1366	0	Content		220	-171	25390911	2800981619
25408	08:37:53.733	00:00:25.407	1525	245,635	-57,90535	0,5612921	0,6581338	539,572	4,00264	0	348,3143	-55,69483	0,4117212	0,682969	549,2894	3,903659	0	20	297	-57						Untertest2.avi	0	880	547	72	111	221	-170	1366	0	Content		225	-168	25407537	2800998245
25424	08:37:53.749	00:00:25.424	1526	234,5382	-60,62745	0,5614417	0,6579103	539,5356	4,022896	0	343,5376	-60,11777	0,4118141	0,682742	549,1785	3,871614	0	20	289	-60						Untertest2.avi	0	880	547	72	111	221	-170	1366	0	Content		217	-171	25424173	2801014881
25441	08:37:53.766	00:00:25.440	1527	245,8461	-59,16729	0,5616402	0,6576816	539,4505	3,981056	0	345,1206	-56,19413	0,4119922	0,6823474	549,0056	3,877462	0	20	295	-58						Untertest2.avi	0	880	547	72	111	221	-170	1366	0	Content		223	-169	25440784	2801031492
25458	08:37:53.783	00:00:25.457	1528	240,1735	-57,28035	0,5618072	0,6574724	539,5635	3,982081	0	343,2587	-52,05901	0,4121243	0,6820104	549,197	3,853294	0	20	292	-55						Untertest2.avi	0	880	547	72	111	221	-170	1366	0	Content		220	-166	25457533	2801048241
25474	08:37:53.799	00:00:25.474	1529	240,5951	-57,84249	0,5619656	0,6572584	539,5198	3,952253	0	347,4842	-56,30556	0,4122317	0,6817482	549,1599	3,870258	0	20	294	-57						Untertest2.avi	0	880	547	72	111	221	-170	1366	0	Content		222	-168	25474164	2801064872
25491	08:37:53.816	00:00:25.490	1530	240,6619	-47,96638	0,5621554	0,6570929	539,5191	3,989057	0	351,275	-54,28506	0,4123784	0,6814256	548,9492	3,872022	0	20	296	-51						Untertest2.avi	0	880	547	72	111	221	-170	1366	0	Content		224	-162	25490780	2801081488
25507	08:37:53.832	00:00:25.507	1531	235,6951	-59,83551	0,5622929	0,6570408	539,6039	3,969259	0	346,7921	-59,42274	0,4124843	0,6812515	548,8406	3,793986	0	20	291	-60						Untertest2.avi	0	880	547	72	111	221	-170	1366	0	Content		219	-171	25507405	2801098113
25524	08:37:53.849	00:00:25.524	1532	239,1308	-61,18152	0,5624062	0,6571879	539,4913	3,926094	0	347,4214	-61,11861	0,4125551	0,6812503	548,9836	3,824693	0	20	293	-61						Untertest2.avi	0	880	547	72	111	221	-170	1366	0	Content		221	-172	25524161	2801114869
25541	08:37:53.866	00:00:25.540	1533	236,5456	-61,97874	0,5624823	0,6574188	539,4114	3,915241	0	347,4725	-55,39326	0,4126288	0,6814026	549,0515	3,783953	0	20	292	-59						Untertest2.avi	0	880	547	72	111	221	-170	1366	0	Content		220	-170	25540780	2801131488
25557	08:37:53.882	00:00:25.557	1534	241,3801	-62,0789	0,5625752	0,6576373	539,3622	3,84144	0	343,0149	-55,74018	0,4126393	0,6815916	548,9413	3,770073	0	20	292	-59						Untertest2.avi	0	880	547	72	111	221	-170	1366	0	Content		220	-170	25557403	2801148111
25574	08:37:53.899	00:00:25.574	1535	238,9212	-52,95939	0,5626119	0,6578302	539,326	3,902463	0	349,1087	-55,50641	0,4126649	0,681768	548,9868	3,781684	0	20	294	-54						Untertest2.avi	0	880	547	72	111	221	-170	1366	0	Content		222	-165	25574155	2801164863
25591	08:37:53.916	00:00:25.590	1536	238,7556	-58,28432	0,5626521	0,6581544	539,3242	3,86192	0	342,7906	-52,34803	0,4126817	0,6819029	548,9523	3,786857	0	20	291	-55						Untertest2.avi	0	880	547	72	111	221	-170	1366	0	Content		219	-166	25590651	2801181359
25607	08:37:53.932	00:00:25.607	1537	235,5702	-61,95036	0,5626671	0,658401	539,3373	3,861199	0	343,986	-52,47082	0,4126801	0,6820186	548,9139	3,736161	0	20	290	-57						Untertest2.avi	0	880	547	72	111	221	-170	1366	0	Content		218	-168	25607400	2801198108
25624	08:37:53.949	00:00:25.624	1538	238,3938	-52,40041	0,562676	0,6585911	539,3209	3,849329	0	350,8091	-55,62383	0,4126585	0,6821272	548,8695	3,736578	0	20	295	-54						Untertest2.avi	0	880	547	72	111	221	-170	1366	0	Content		223	-165	25624024	2801214732
25641	08:37:53.966	00:00:25.640	1539	239,3961	-65,03956	0,5626574	0,6588907	539,2372	3,807591	0	344,6532	-53,5174	0,4126014	0,6822284	548,7211	3,724707	0	20	292	-59						Untertest2.avi	0	880	547	72	111	221	-170	1366	0	Content		220	-170	25640772	2801231480
25657	08:37:53.982	00:00:25.657	1540	239,8147	-65,28483	0,562642	0,6590339	539,2386	3,809853	0	347,6526	-50,81745	0,4125611	0,6822946	548,6985	3,708135	0	20	294	-58						Untertest2.avi	0	880	547	72	111	221	-170	1366	0	Content		222	-169	25657397	2801248105
25674	08:37:53.999	00:00:25.674	1541	239,2077	-55,58249	0,5626222	0,659154	539,2128	3,796126	0	346,9469	-56,72544	0,4125288	0,6823519	548,6207	3,729414	0	20	293	-56						Untertest2.avi	0	880	547	72	111	221	-170	1366	0	Content		221	-167	25674023	2801264731
25691	08:37:54.016	00:00:25.690	1542	238,5288	-62,09904	0,5625889	0,6593005	539,1731	3,771704	0	349,8709	-52,29416	0,4124695	0,6823314	548,5073	3,674674	0	20	294	-57						Untertest2.avi	0	880	547	72	111	221	-170	1366	0	Content		222	-168	25690646	2801281354
25707	08:37:54.032	00:00:25.707	1543	240,228	-57,26654	0,562546	0,6593427	539,1254	3,802828	0	348,7807	-48,95193	0,412404	0,6822698	548,405	3,688996	0	20	295	-53						Untertest2.avi	0	880	547	72	111	221	-170	1366	0	Content		223	-164	25707392	2801298100
25724	08:37:54.049	00:00:25.724	1544	235,3165	-57,50166	0,5624821	0,65934	539,0386	3,831302	0	344,662	-52,23501	0,4123248	0,6821912	548,5311	3,667155	0	20	290	-55						Untertest2.avi	0	880	547	72	111	221	-170	1366	0	Content		218	-166	25724019	2801314727
25741	08:37:54.066	00:00:25.740	1545	241,3034	-53,86137	0,5623949	0,6593463	539,1584	3,803276	0	347,6274	-55,24072	0,4121872	0,6822115	548,4517	3,68193	0	20	294	-55						Untertest2.avi	0	880	547	72	111	221	-170	1366	0	Content		222	-166	25740649	2801331357
25757	08:37:54.082	00:00:25.757	1546	237,5206	-59,35339	0,5622927	0,6594127	539,1271	3,811862	0	351,0318	-49,92908	0,4120623	0,6822438	548,4504	3,730472	0	20	294	-55						Untertest2.avi	0	880	547	72	111	221	-170	1366	0	Content		222	-166	25757265	2801347973
25774	08:37:54.099	00:00:25.773	1547	238,7913	-57,83392	0,5621922	0,6595123	539,0999	3,806912	0	347,4638	-57,3213	0,4119513	0,6822684	548,2543	3,650963	0	20	293	-58						Untertest2.avi	0	880	547	72	111	221	-170	1366	0	Content		221	-169	25773890	2801364598
25791	08:37:54.116	00:00:25.790	1548	240,9026	-60,0288	0,5620841	0,6596543	538,9592	3,7819	0	351,111	-50,95522	0,411858	0,6823184	548,1929	3,669761	0	20	296	-55						Untertest2.avi	0	880	547	72	111	221	-170	1366	0	Content		224	-166	25790642	2801381350
25807	08:37:54.132	00:00:25.807	1549	242,5726	-58,51455	0,5620161	0,6597955	538,8956	3,766283	0	349,7463	-55,24239	0,4117287	0,6824073	548,2333	3,647413	0	20	296	-57						Untertest2.avi	0	880	547	72	111	221	-170	1366	0	Content		224	-168	25807266	2801397974
25824	08:37:54.149	00:00:25.823	1550	244,6057	-56,90327	0,5619407	0,6598513	538,875	3,773806	0	347,7285	-57,51147	0,4115857	0,682552	548,2763	3,684446	0	20	296	-57						Untertest2.avi	0	880	547	72	111	221	-170	1366	0	Content		224	-168	25823888	2801414596
25841	08:37:54.166	00:00:25.840	1551	238,7886	-62,19677	0,5618337	0,6598528	539,019	3,753768	0	350,8637	-50,82464	0,4114947	0,6825231	548,2292	3,693824	0	20	295	-57						Untertest2.avi	0	880	547	72	111	221	-170	1366	0	Content		223	-168	25840512	2801431220
25857	08:37:54.182	00:00:25.857	1552	241,3726	-61,05138	0,5617037	0,6598487	538,9791	3,767496	0	353,6809	-51,07792	0,411393	0,6825191	548,158	3,678418	0	20	298	-56						Untertest2.avi	0	880	547	72	111	221	-170	1366	0	Content		226	-167	25857264	2801447972
25874	08:37:54.199	00:00:25.873	1553	239,0414	-53,88801	0,5615754	0,6598165	538,8433	3,798797	0	348,2377	-46,40727	0,4112178	0,6824619	548,1266	3,719262	0	20	294	-50						Untertest2.avi	0	880	547	72	111	221	-170	1366	0	Content		222	-161	25873885	2801464593
25891	08:37:54.216	00:00:25.890	1554	236,9162	-59,09346	0,5614865	0,6597878	538,7907	3,77693	0	348,8601	-47,79605	0,4110675	0,6824662	548,14	3,678921	0	20	293	-53						Untertest2.avi	0	880	547	72	111	221	-170	1366	0	Content		221	-164	25890636	2801481344
25907	08:37:54.232	00:00:25.907	1555	240,5678	-56,02193	0,5613996	0,6597751	538,8849	3,778309	0	353,4054	-45,09305	0,41099	0,6824124	548,022	3,676006	0	20	297	-51						Untertest2.avi	0	880	547	72	111	221	-170	1366	0	Content		225	-162	25907133	2801497841
25924	08:37:54.249	00:00:25.923	1556	242,2549	-55,88078	0,561333	0,6597672	538,7747	3,795661	0	351,23	-47,75634	0,4109255	0,6823962	547,9312	3,702353	0	20	297	-52						Untertest2.avi	0	880	547	72	111	221	-170	1366	0	Content		225	-163	25923885	2801514593
25941	08:37:54.266	00:00:25.940	1557	239,2615	-56,16141	0,5612715	0,6597638	538,731	3,792689	0	355,2713	-50,85632	0,4108647	0,6823416	547,8296	3,654953	0	20	297	-54						Untertest2.avi	0	880	547	72	111	221	-170	1366	0	Content		225	-165	25940504	2801531212
25957	08:37:54.282	00:00:25.957	1558	238,736	-56,02973	0,5612301	0,6597701	538,6079	3,782347	0	355,5775	-48,31084	0,4108287	0,6823401	547,8199	3,677452	0	20	297	-52						Untertest2.avi	0	880	547	72	111	221	-170	1366	0	Content		225	-163	25957131	2801547839
25974	08:37:54.299	00:00:25.973	1559	238,1579	-61,56584	0,5612176	0,6598024	538,5722	3,777528	0	354,3386	-56,11298	0,4108124	0,6823654	547,7437	3,640142	0	20	296	-59						Untertest2.avi	0	880	547	72	111	221	-170	1366	0	Content		224	-170	25973755	2801564463
25991	08:37:54.316	00:00:25.990	1560	241,0239	-56,94875	0,5612207	0,6598381	538,5378	3,764543	0	359,7894	-46,35599	0,4107947	0,6824085	547,6913	3,660174	0	20	300	-52						Untertest2.avi	0	880	547	72	111	221	-170	1366	0	Content		228	-163	25990503	2801581211
26007	08:37:54.332	00:00:26.007	1561	237,8362	-58,1199	0,5612139	0,6598769	538,5334	3,773805	0	351,2685	-49,75238	0,4107664	0,6825245	547,5946	3,667058	0	20	295	-54						Untertest2.avi	0	880	547	72	111	221	-170	1366	0	Content		223	-165	26007128	2801597836
26024	08:37:54.349	00:00:26.023	1562	235,0635	-55,10711	0,5612065	0,6599185	538,5054	3,750116	0	351,0726	-53,96284	0,4107513	0,6825902	547,5595	3,592214	0	20	293	-55						Untertest2.avi	0	880	547	72	111	221	-170	1366	0	Content		221	-166	26023753	2801614461
26041	08:37:54.366	00:00:26.040	1563	237,3696	-52,87719	0,5611747	0,6600139	538,4815	3,759604	0	356,1479	-48,18273	0,410717	0,6826907	547,511	3,624599	0	20	297	-51						Untertest2.avi	0	880	547	72	111	221	-170	1366	0	Content		225	-162	26040503	2801631211
26057	08:37:54.382	00:00:26.057	1564	237,9322	-49,51274	0,5611949	0,6603035	538,4929	3,740299	0	347,932	-46,10693	0,410723	0,6829352	547,5215	3,598372	0	20	293	-48						Untertest2.avi	0	880	547	72	111	221	-170	1366	0	Content		221	-159	26057125	2801647833
26074	08:37:54.399	00:00:26.073	1565	211,1663	-0,8833024	0,5617469	0,6617439	538,5698	3,712326	0	313,4045	14,85652	0,4115627	0,6842853	547,5411	3,690892	0	21	262	7						Untertest2.avi	0	880	547	72	111	172	-30	516	0	Content		190	-104	26073749	2801664457
26090	08:37:54.415	00:00:26.090	1566	204,058	45,92311	0,5618863	0,6631445	538,4424	3,696972	0	294,3407	78,36148	0,4120432	0,6854887	547,4372	3,666862	0	21	249	62						Untertest2.avi	0	880	547	72	111	172	-30	516	0	Content		177	-49	26090373	2801681081
26107	08:37:54.432	00:00:26.107	1567	199,1224	75,547	0,5615963	0,6641269	538,415	3,733367	0	284,3093	100,3613	0,4121765	0,6862292	547,2216	3,639471	0	21	242	88						Untertest2.avi	0	880	547	72	111	172	-30	516	0	Content		170	-23	26107123	2801697831
26124	08:37:54.449	00:00:26.123	1568	205,3552	79,91495	0,5615199	0,6644466	538,4409	3,68305	0	286,8354	99,09689	0,412196	0,6864979	547,2816	3,645667	0	21	246	90						Untertest2.avi	0	880	547	72	111	172	-30	516	0	Content		174	-21	26123745	2801714453
26140	08:37:54.465	00:00:26.140	1569	202,1113	73,69097	0,5615859	0,6645793	538,3881	3,647618	0	290,459	91,48254	0,4121981	0,6866572	547,2243	3,547932	0	21	246	83						Untertest2.avi	0	880	547	72	111	172	-30	516	0	Content		174	-28	26140495	2801731203
26157	08:37:54.482	00:00:26.157	1570	203,8051	75,92358	0,5616396	0,6646989	538,3718	3,664159	0	284,985	100,7245	0,4121975	0,6867648	547,1989	3,552523	0	21	244	88						Untertest2.avi	0	880	547	72	111	172	-30	516	0	Content		172	-23	26157120	2801747828
26174	08:37:54.499	00:00:26.173	1571	206,6626	84,59602	0,5616969	0,6647946	538,3482	3,59981	0	283,807	93,38723	0,4121979	0,686828	547,1889	3,518185	0	21	245	89						Untertest2.avi	0	880	547	72	111	172	-30	516	0	Content		173	-22	26173743	2801764451
26190	08:37:54.515	00:00:26.190	1572	205,1568	80,47849	0,5617518	0,6649116	538,4074	3,574157	0	278,3907	99,94447	0,4121991	0,6869166	547,1669	3,492348	0	21	242	90						Untertest2.avi	0	880	547	72	111	172	-30	516	0	Content		170	-21	26190368	2801781076
26207	08:37:54.532	00:00:26.207	1573	217,9265	58,77094	0,5618528	0,665071	538,1592	3,460405	0	282,9696	46,94101	0,4121953	0,6870588	547,1387	3,162881	0	21	250	53						Untertest2.avi	0	880	547	72	111	172	-30	516	0	Content		178	-58	26207116	2801797824
26224	08:37:54.549	00:00:26.223	1574	180,9863	32,86788	0,5618587	0,6651361	538,1693	3,241969	0	241,5765	48,60593	0,4121858	0,6871178	547,1285	3,157769	0	21	211	41						Untertest2.avi	0	880	547	72	111	172	-30	516	0	Content		139	-70	26223742	2801814450
26240	08:37:54.565	00:00:26.240	1575	-1024	-768	-1	-1	-1	-1	4	-1024	-768	-1	-1	-1	-1	4	21	0	0						Untertest2.avi	0	880	547	72	111	172	-30	516	0	Content		-72	-111	26240365	2801831073
26257	08:37:54.582	00:00:26.256	1576	200,3925	75,78106	0,5617644	0,6653196	538,2394	3,48607	0	279,4056	97,43811	0,4121219	0,6873087	547,0686	3,402422	0	21	240	87						Untertest2.avi	0	880	547	72	111	172	-30	516	0	Content		168	-24	26256990	2801847698
26274	08:37:54.599	00:00:26.273	1577	213,198	64,78133	0,5617626	0,6655078	538,0888	3,399041	0	285,9645	93,01234	0,4120833	0,6874723	547,0222	3,369195	0	21	250	79						Untertest2.avi	0	880	547	72	111	172	-30	516	0	Content		178	-32	26273739	2801864447
26290	08:37:54.615	00:00:26.290	1578	203,8932	81,72214	0,5616956	0,6656695	538,2228	3,459121	0	282,1467	93,42202	0,411974	0,6876106	547,2536	3,313596	0	21	243	88						Untertest2.avi	0	880	547	72	111	172	-30	516	0	Content		171	-23	26290366	2801881074
26307	08:37:54.632	00:00:26.306	1579	205,1113	66,1878	0,5616561	0,6658313	538,1882	3,406343	0	274,5762	96,1277	0,411885	0,6877626	547,1647	3,372695	0	21	240	81						Untertest2.avi	0	880	547	72	111	172	-30	516	0	Content		168	-30	26306987	2801897695
26324	08:37:54.649	00:00:26.323	1580	206,9369	78,75211	0,5616155	0,6659732	538,2287	3,41996	0	286,2147	87,93447	0,4118451	0,6879061	547,2142	3,280952	0	21	247	83						Untertest2.avi	0	880	547	72	111	172	-30	516	0	Content		175	-28	26323613	2801914321
26340	08:37:54.665	00:00:26.340	1581	205,858	66,4063	0,5615855	0,666117	538,2312	3,358015	0	276,012	92,65849	0,4117942	0,6880541	547,1003	3,277167	0	21	241	80						Untertest2.avi	0	880	547	72	111	172	-30	516	0	Content		169	-31	26340360	2801931068
26357	08:37:54.682	00:00:26.356	1582	212,545	73,18365	0,5615481	0,6662475	538,2689	3,315007	0	280,6944	84,52158	0,4117573	0,6881921	547,1252	3,248462	0	21	247	79						Untertest2.avi	0	880	547	72	111	172	-30	516	0	Content		175	-32	26356985	2801947693
26374	08:37:54.699	00:00:26.373	1583	203,8839	78,31612	0,5615091	0,6663746	538,257	3,355702	0	284,3116	89,70572	0,4117127	0,6883357	547,0607	3,229398	0	21	244	84						Untertest2.avi	0	880	547	72	111	172	-30	516	0	Content		172	-27	26373608	2801964316
26390	08:37:54.715	00:00:26.390	1584	205,2559	79,13166	0,5614591	0,6665268	538,222	3,350442	0	282,3318	92,16898	0,411659	0,6884852	547,0466	3,265973	0	21	244	86						Untertest2.avi	0	880	547	72	111	172	-30	516	0	Content		172	-25	26390233	2801980941
26407	08:37:54.732	00:00:26.406	1585	212,4896	68,00302	0,5614384	0,6666427	538,2446	3,288345	0	285,2138	84,30942	0,4115915	0,6886514	547,1944	3,17176	0	21	249	76						Untertest2.avi	0	880	547	72	111	172	-30	516	0	Content		177	-35	26406983	2801997691
26424	08:37:54.749	00:00:26.423	1586	206,2802	81,21467	0,5614161	0,6667824	538,2067	3,32014	0	277,6778	94,48462	0,4115416	0,6888058	547,0748	3,231344	0	21	242	88						Untertest2.avi	0	880	547	72	111	172	-30	516	0	Content		170	-23	26423607	2802014315
26440	08:37:54.765	00:00:26.440	1587	209,8894	67,84666	0,5613993	0,6669556	538,2048	3,289352	0	276,033	95,01659	0,411489	0,6889803	547,1049	3,217349	0	21	243	81						Untertest2.avi	0	880	547	72	111	172	-30	516	0	Content		171	-30	26440231	2802030939
26457	08:37:54.782	00:00:26.456	1588	209,6333	65,9591	0,5613883	0,6670893	538,1938	3,254885	0	279,8352	79,48931	0,4114244	0,6891328	547,0587	3,126931	0	21	245	73						Untertest2.avi	0	880	547	72	111	172	-30	516	0	Content		173	-38	26456855	2802047563
26474	08:37:54.799	00:00:26.473	1589	210,6624	71,78722	0,5613853	0,6671842	538,2186	3,248319	0	271,6701	97,88793	0,411406	0,6892653	547,0462	3,205967	0	21	241	85						Untertest2.avi	0	880	547	72	111	172	-30	516	0	Content		169	-26	26473606	2802064314
26490	08:37:54.815	00:00:26.490	1590	206,545	73,7196	0,5613812	0,667334	538,201	3,274748	0	283,2004	92,56491	0,4113876	0,6894019	547,0289	3,150874	0	21	245	83						Untertest2.avi	0	880	547	72	111	172	-30	516	0	Content		173	-28	26490227	2802080935
26507	08:37:54.832	00:00:26.506	1591	207,6648	78,65733	0,5613737	0,6674363	538,1529	3,233692	0	281,9004	87,2429	0,4113669	0,6895093	547,01	3,129141	0	21	245	83						Untertest2.avi	0	880	547	72	111	172	-30	516	0	Content		173	-28	26506852	2802097560
26523	08:37:54.848	00:00:26.523	1592	202,3402	67,49316	0,5613738	0,6674961	538,1207	3,226698	0	276,1073	94,97762	0,4113503	0,6895427	546,9637	3,114815	0	21	239	81						Untertest2.avi	0	880	547	72	111	172	-30	516	0	Content		167	-30	26523476	2802114184
26540	08:37:54.865	00:00:26.540	1593	201,8781	62,8325	0,5613886	0,6674892	538,1185	3,174988	0	281,1096	88,69334	0,4113451	0,6894784	546,9266	3,077522	0	21	241	76						Untertest2.avi	0	880	547	72	111	172	-30	516	0	Content		169	-35	26540227	2802130935
26557	08:37:54.882	00:00:26.556	1594	202,8936	72,58116	0,561403	0,6673895	538,1291	3,151866	0	289,4618	80,34232	0,4113341	0,6893262	546,9352	3,02408	0	21	246	76						Untertest2.avi	0	880	547	72	111	172	-30	516	0	Content		174	-35	26556848	2802147556
26573	08:37:54.898	00:00:26.573	1595	223,8788	75,90434	0,5608199	0,6671529	537,8834	3,196397	0	307,3666	84,64863	0,4108939	0,6891209	547,1212	3,083807	0	21	266	80						Untertest2.avi	0	880	547	72	111	172	-30	516	0	Content		194	-31	26573473	2802164181
26590	08:37:54.915	00:00:26.590	1596	309,6993	56,2772	0,558769	0,6668597	538,1503	3,152444	0	406,7744	73,04591	0,4096002	0,6886355	547,5385	3,032681	0	22	358	65						Untertest2.avi	0	880	547	72	111	481	-100	466	0	Content		286	-46	26590098	2802180806
26607	08:37:54.932	00:00:26.606	1597	390,1978	35,06997	0,5566949	0,666545	538,2908	3,109777	0	508,4548	52,95951	0,408394	0,6881698	547,8348	3,031986	0	22	449	44						Untertest2.avi	0	880	547	72	111	481	-100	466	0	Content		377	-67	26606846	2802197554
26623	08:37:54.948	00:00:26.623	1598	460,4252	17,36854	0,5553256	0,6663407	538,5827	3,132255	0	590,0908	20,96146	0,407561	0,6879905	548,1691	3,005344	0	22	525	19						Untertest2.avi	0	880	547	72	111	481	-100	466	0	Content		453	-92	26623472	2802214180
26640	08:37:54.965	00:00:26.640	1599	491,5111	2,624483	0,5547327	0,6664935	538,6887	3,100289	0	639,2374	3,011799	0,4072153	0,6880133	548,7512	3,045728	0	22	565	3						Untertest2.avi	0	880	547	72	111	481	-100	466	0	Content		493	-108	26640095	2802230803
26657	08:37:54.982	00:00:26.656	1600	491,6793	5,205714	0,554813	0,666564	538,7284	3,141872	0	633,5663	3,953236	0,4071092	0,6881375	548,4628	3,012537	0	22	563	5						Untertest2.avi	0	880	547	72	111	481	-100	466	0	Content		491	-106	26656845	2802247553
26673	08:37:54.998	00:00:26.673	1601	485,2221	1,387379	0,5548576	0,6664835	538,4482	3,086673	0	617,7641	11,83033	0,4068181	0,6880199	548,0665	2,99334	0	22	551	7						Untertest2.avi	0	880	547	72	111	481	-100	466	0	Content		479	-104	26673467	2802264175
26690	08:37:55.015	00:00:26.690	1602	487,579	0,6962356	0,5549217	0,6664348	538,3237	3,031011	0	616,8588	9,556698	0,4067563	0,6880509	547,9064	2,93143	0	22	552	5						Untertest2.avi	0	880	547	72	111	481	-100	466	0	Content		480	-106	26690091	2802280799
26707	08:37:55.032	00:00:26.706	1603	480,1766	7,170988	0,5550239	0,6663883	538,3221	3,130639	0	615,7747	15,60228	0,4067459	0,6880567	547,8398	2,951921	0	22	548	11						Untertest2.avi	0	880	547	72	111	481	-100	466	0	Content		476	-100	26706717	2802297425
26723	08:37:55.048	00:00:26.723	1604	481,5519	10,80514	0,5551054	0,666359	538,335	3,08707	0	615,1454	9,669869	0,4067432	0,6880504	547,8088	2,928353	0	22	548	10						Untertest2.avi	0	880	547	72	111	481	-100	466	0	Content		476	-101	26723340	2802314048
26740	08:37:55.065	00:00:26.740	1605	483,0081	5,800079	0,5551627	0,6663828	538,2179	3,073971	0	614,42	9,414209	0,406735	0,6881231	547,7401	2,888209	0	22	549	8						Untertest2.avi	0	880	547	72	111	481	-100	466	0	Content		477	-103	26740089	2802330797
26757	08:37:55.082	00:00:26.756	1606	491,7582	7,854444	0,5552006	0,666434	538,1934	3,070813	0	622,2961	8,017043	0,4067231	0,6881757	547,719	2,923785	0	22	557	8						Untertest2.avi	0	880	547	72	111	481	-100	466	0	Content		485	-103	26756719	2802347427
26773	08:37:55.098	00:00:26.773	1607	482,4883	9,663084	0,5552212	0,6664872	538,144	3,043697	0	615,0223	22,32857	0,4067107	0,688258	547,6655	2,892411	0	22	549	16						Untertest2.avi	0	880	547	72	111	481	-100	466	0	Content		477	-95	26773342	2802364050
26790	08:37:55.115	00:00:26.790	1608	486,9241	9,873959	0,5552258	0,6665495	538,0968	3,079501	0	625,8229	12,45748	0,4066827	0,6883212	547,6624	2,891501	0	22	556	11						Untertest2.avi	0	880	547	72	111	481	-100	466	0	Content		484	-100	26790088	2802380796
26807	08:37:55.132	00:00:26.806	1609	485,1292	6,463625	0,5552216	0,666616	538,0843	3,070936	0	622,5201	11,59724	0,4066274	0,6884338	547,7067	2,940379	0	22	554	9						Untertest2.avi	0	880	547	72	111	481	-100	466	0	Content		482	-102	26806714	2802397422
26823	08:37:55.148	00:00:26.823	1610	484,0298	4,385383	0,555218	0,6667249	538,0023	3,035605	0	618,8514	22,51257	0,4065666	0,6886067	547,6022	2,947419	0	22	551	13						Untertest2.avi	0	880	547	72	111	481	-100	466	0	Content		479	-98	26823339	2802414047
26840	08:37:55.165	00:00:26.839	1611	487,8501	6,381331	0,5551986	0,6668841	537,9542	3,010058	0	619,896	11,77616	0,406533	0,6888076	547,6833	2,923263	0	22	554	9						Untertest2.avi	0	880	547	72	111	481	-100	466	0	Content		482	-102	26839964	2802430672
26857	08:37:55.182	00:00:26.856	1612	486,8952	-1,83308	0,5552132	0,6670612	537,9608	2,986505	0	621,2709	18,54116	0,4064983	0,6890239	547,6577	2,911417	0	22	554	8						Untertest2.avi	0	880	547	72	111	481	-100	466	0	Content		482	-103	26856581	2802447289
26873	08:37:55.198	00:00:26.873	1613	483,0661	6,933156	0,5552225	0,6672585	537,9291	3,073064	0	623,2831	13,06515	0,4064563	0,6891876	547,6309	2,910796	0	22	553	10						Untertest2.avi	0	880	547	72	111	481	-100	466	0	Content		481	-101	26873330	2802464038
26890	08:37:55.215	00:00:26.889	1614	483,4662	4,091159	0,5552266	0,6674928	537,9326	3,060868	0	618,8901	18,25493	0,4064271	0,6894618	547,6225	2,911287	0	22	551	11						Untertest2.avi	0	880	547	72	111	481	-100	466	0	Content		479	-100	26889957	2802480665
26907	08:37:55.232	00:00:26.906	1615	480,9983	7,472341	0,5552391	0,6677338	537,8525	3,034202	0	621,3649	16,00088	0,4063897	0,6897739	547,511	2,919766	0	22	551	12						Untertest2.avi	0	880	547	72	111	481	-100	466	0	Content		479	-99	26906579	2802497287
26923	08:37:55.248	00:00:26.923	1616	486,9199	10,12749	0,5552231	0,6679859	537,8831	3,02231	0	625,9137	7,744998	0,4063423	0,6900244	547,6	2,949984	0	22	556	9						Untertest2.avi	0	880	547	72	111	481	-100	466	0	Content		484	-102	26923204	2802513912
26940	08:37:55.265	00:00:26.939	1617	487,187	16,8853	0,555203	0,6684092	537,8729	3,07497	0	619,776	8,002901	0,4063024	0,6904874	547,4826	2,949057	0	22	553	12						Untertest2.avi	0	880	547	72	111	481	-100	466	0	Content		481	-99	26939952	2802530660
26957	08:37:55.282	00:00:26.956	1618	486,6515	11,26714	0,555213	0,6689572	537,9322	3,085885	0	620,9799	23,20872	0,4062995	0,6910022	547,5921	3,028423	0	22	554	17						Untertest2.avi	0	880	547	72	111	481	-100	466	0	Content		482	-94	26956578	2802547286
26973	08:37:55.298	00:00:26.973	1619	485,3584	11,63536	0,5552983	0,6695832	537,8915	3,095491	0	625,7562	13,80724	0,4063354	0,6917029	547,5925	2,961679	0	22	556	13						Untertest2.avi	0	880	547	72	111	481	-100	466	0	Content		484	-98	26973202	2802563910
26990	08:37:55.315	00:00:26.989	1620	484,8324	11,98081	0,5554482	0,6702622	537,7942	3,109808	0	618,7573	11,66541	0,4064395	0,6924132	547,471	2,996987	0	22	552	12						Untertest2.avi	0	880	547	72	111	481	-100	466	0	Content		480	-99	26989951	2802580659
27007	08:37:55.332	00:00:27.006	1621	492,7224	8,182413	0,5556042	0,6708683	537,8161	3,120748	0	620,3389	20,32368	0,4065805	0,6930568	547,3538	3,049684	0	22	557	14						Untertest2.avi	0	880	547	72	111	481	-100	466	0	Content		485	-97	27006579	2802597287
27023	08:37:55.348	00:00:27.023	1622	484,7214	12,15499	0,5556878	0,6715369	537,8314	3,163735	0	623,1306	17,88264	0,4066401	0,6937701	547,2935	3,084889	0	22	554	15						Untertest2.avi	0	880	547	72	111	481	-100	466	0	Content		482	-96	27023204	2802613912
27040	08:37:55.365	00:00:27.039	1623	482,6217	18,99645	0,5557472	0,6723188	537,7518	3,1844	0	616,046	19,99562	0,406657	0,6945469	547,2794	3,061529	0	22	549	19						Untertest2.avi	0	880	547	72	111	481	-100	466	0	Content		477	-92	27039826	2802630534
27057	08:37:55.382	00:00:27.056	1624	500,368	12,72567	0,5554197	0,6733633	537,7688	3,186241	0	647,7297	16,54555	0,4065513	0,695617	547,4622	3,0756	0	23	574	15						Untertest2.avi	0	880	547	72	111	513	-74	533	0	Content		502	-96	27056574	2802647282
27073	08:37:55.398	00:00:27.073	1625	521,3962	26,01775	0,5547578	0,674616	537,8713	3,24401	0	655,5962	32,0429	0,4057274	0,6963088	549,4713	3,146039	0	23	588	29						Untertest2.avi	0	880	547	72	111	513	-74	533	0	Content		516	-82	27073202	2802663910
27090	08:37:55.415	00:00:27.089	1626	522,7355	22,3616	0,5547689	0,6754314	537,8522	3,253805	0	651,1378	35,94322	0,4057097	0,6971325	549,2077	3,143126	0	23	587	29						Untertest2.avi	0	880	547	72	111	513	-74	533	0	Content		515	-82	27089822	2802680530
27106	08:37:55.431	00:00:27.106	1627	521,2966	20,20134	0,5547482	0,6761559	537,8168	3,292903	0	651,4025	36,72229	0,4056254	0,6979781	549,1851	3,1874	0	23	586	28						Untertest2.avi	0	880	547	72	111	513	-74	533	0	Content		514	-83	27106449	2802697157
27123	08:37:55.448	00:00:27.123	1628	524,0314	24,33456	0,5547429	0,6769292	537,8124	3,31162	0	648,3809	40,51821	0,4055752	0,6987945	549,1685	3,195142	0	23	586	32						Untertest2.avi	0	880	547	72	111	513	-74	533	0	Content		514	-79	27123196	2802713904
27140	08:37:55.465	00:00:27.139	1629	520,9745	23,71878	0,5547298	0,6776683	537,7665	3,34174	0	656,6201	41,98398	0,4055219	0,6995522	549,2119	3,21799	0	23	589	33						Untertest2.avi	0	880	547	72	111	513	-74	533	0	Content		517	-78	27139822	2802730530
27157	08:37:55.482	00:00:27.156	1630	523,9813	23,09258	0,5547122	0,6783366	537,7461	3,335001	0	649,5705	35,32446	0,4054477	0,7001696	549,2817	3,210833	0	23	587	29						Untertest2.avi	0	880	547	72	111	513	-74	533	0	Content		515	-82	27156570	2802747278
27173	08:37:55.498	00:00:27.173	1631	528,0854	28,64702	0,554701	0,6788805	537,7155	3,384524	0	651,6804	36,0462	0,4053923	0,7007678	549,7587	3,291749	0	23	590	32						Untertest2.avi	0	880	547	72	111	513	-74	533	0	Content		518	-79	27173195	2802763903
27190	08:37:55.515	00:00:27.189	1632	524,2507	28,14721	0,5546967	0,679304	537,7225	3,412308	0	654,0046	43,77983	0,4053901	0,7010849	549,3177	3,334447	0	23	589	36						Untertest2.avi	0	880	547	72	111	513	-74	533	0	Content		517	-75	27189822	2802780530
27207	08:37:55.532	00:00:27.206	1633	522,9963	27,73033	0,5546875	0,6797441	537,6818	3,438474	0	649,356	37,6404	0,4053811	0,701592	549,1469	3,309767	0	23	586	33						Untertest2.avi	0	880	547	72	111	513	-74	533	0	Content		514	-78	27206570	2802797278
27223	08:37:55.548	00:00:27.223	1634	518,6859	30,40034	0,5547008	0,6802664	537,74	3,500795	0	649,7238	40,08377	0,4053401	0,7020933	549,7775	3,397111	0	23	584	35						Untertest2.avi	0	880	547	72	111	513	-74	533	0	Content		512	-76	27223193	2802813901
27240	08:37:55.565	00:00:27.239	1635	518,3643	30,47667	0,5547409	0,6808944	537,6916	3,512478	0	647,877	44,11766	0,4053851	0,7027094	549,3412	3,36203	0	23	583	37						Untertest2.avi	0	880	547	72	111	513	-74	533	0	Content		511	-74	27239816	2802830524
27257	08:37:55.582	00:00:27.256	1636	516,7535	25,1636	0,55477	0,6815337	537,6353	3,538032	0	650,6426	43,089	0,4053845	0,7033769	549,3025	3,374861	0	23	584	34						Untertest2.avi	0	880	547	72	111	513	-74	533	0	Content		512	-77	27256571	2802847279
27273	08:37:55.598	00:00:27.273	1637	525,368	30,51779	0,554777	0,6820932	537,5791	3,519841	0	649,446	42,67924	0,4053842	0,7040454	549,0224	3,458873	0	23	587	37						Untertest2.avi	0	880	547	72	111	513	-74	533	0	Content		515	-74	27273066	2802863774
27290	08:37:55.615	00:00:27.289	1638	525,92	31,24442	0,5547839	0,6827248	537,5083	3,581138	0	653,2001	39,857	0,4053607	0,7047651	548,9623	3,4472	0	23	590	36						Untertest2.avi	0	880	547	72	111	513	-74	533	0	Content		518	-75	27289819	2802880527
27306	08:37:55.631	00:00:27.306	1639	526,1122	30,08249	0,554772	0,6832951	537,5879	3,593318	0	650,8744	40,77507	0,4053213	0,7053465	548,9719	3,449841	0	23	588	35						Untertest2.avi	0	880	547	72	111	513	-74	533	0	Content		516	-76	27306445	2802897153
27323	08:37:55.648	00:00:27.323	1640	520,2529	31,63544	0,554813	0,6838984	537,4061	3,62475	0	650,8765	46,43992	0,4053194	0,7058586	548,8815	3,47635	0	23	586	39						Untertest2.avi	0	880	547	72	111	513	-74	533	0	Content		514	-72	27323191	2802913899
27340	08:37:55.665	00:00:27.339	1641	521,5292	35,90226	0,554894	0,6845751	537,3471	3,64884	0	648,0724	48,55593	0,405388	0,7065673	548,7147	3,510916	0	23	585	42						Untertest2.avi	0	880	547	72	111	513	-74	533	0	Content		513	-69	27339814	2802930522
27356	08:37:55.681	00:00:27.356	1642	519,1606	35,5872	0,5550173	0,6853015	537,3573	3,676171	0	650,3611	40,82576	0,4055032	0,7072801	548,5249	3,539424	0	23	585	38						Untertest2.avi	0	880	547	72	111	513	-74	533	0	Content		513	-73	27356440	2802947148
27373	08:37:55.698	00:00:27.373	1643	519,4455	31,34548	0,5551403	0,6858255	537,3089	3,686407	0	655,5797	45,27481	0,4055796	0,7078332	549,1038	3,597986	0	23	588	38						Untertest2.avi	0	880	547	72	111	513	-74	533	0	Content		516	-73	27373067	2802963775
27390	08:37:55.715	00:00:27.389	1644	524,3254	38,04733	0,5552816	0,6860775	537,2643	3,730834	0	649,9229	43,72233	0,4056629	0,7080737	548,9655	3,56717	0	23	587	41						Untertest2.avi	0	880	547	72	111	513	-74	533	0	Content		515	-70	27389813	2802980521
27406	08:37:55.731	00:00:27.406	1645	517,2161	35,59504	0,5553862	0,6859308	537,2924	3,710222	0	643,4772	42,86187	0,4057669	0,7079784	548,3937	3,588556	0	23	580	39						Untertest2.avi	0	880	547	72	111	513	-74	533	0	Content		508	-72	27406439	2802997147
27423	08:37:55.748	00:00:27.423	1646	518,2776	35,88736	0,5555173	0,6856936	537,246	3,752353	0	645,7418	46,03188	0,4058554	0,7076468	549,2584	3,647937	0	23	582	41						Untertest2.avi	0	880	547	72	111	513	-74	533	0	Content		510	-70	27423062	2803013770
27440	08:37:55.765	00:00:27.439	1647	521,6552	35,82153	0,5556631	0,6855343	537,3515	3,777802	0	653,6855	50,31752	0,4060471	0,7074057	548,1426	3,648641	0	23	588	43						Untertest2.avi	0	880	547	72	111	513	-74	533	0	Content		516	-68	27439812	2803030520
27456	08:37:55.781	00:00:27.456	1648	523,8311	31,27867	0,5557701	0,6853755	537,3128	3,758396	0	645,6736	53,08658	0,4061463	0,7072989	548,1937	3,622756	0	23	585	42						Untertest2.avi	0	880	547	72	111	513	-74	533	0	Content		513	-69	27456437	2803047145
27473	08:37:55.798	00:00:27.473	1649	521,2843	40,44721	0,5558541	0,685215	537,3177	3,783948	0	648,9117	43,72366	0,4061988	0,7072012	548,213	3,641976	0	23	585	42						Untertest2.avi	0	880	547	72	111	513	-74	533	0	Content		513	-69	27473063	2803063771
27490	08:37:55.815	00:00:27.489	1650	520,2118	37,63848	0,5559	0,6850165	537,3939	3,793606	0	649,7968	47,13655	0,4062388	0,7070608	548,217	3,657309	0	23	585	42						Untertest2.avi	0	880	547	72	111	513	-74	533	0	Content		513	-69	27489685	2803080393
27506	08:37:55.831	00:00:27.506	1651	517,2162	31,84121	0,5559561	0,6849264	537,312	3,83095	0	644,7416	45,49815	0,4062613	0,7070302	548,2612	3,682481	0	23	581	39						Untertest2.avi	0	880	547	72	111	513	-74	533	0	Content		509	-72	27506436	2803097144
27523	08:37:55.848	00:00:27.523	1652	523,6997	36,57577	0,5559779	0,6849571	537,3475	3,843736	0	646,0269	47,37791	0,4062757	0,7071596	548,3216	3,700807	0	23	585	42						Untertest2.avi	0	880	547	72	111	513	-74	533	0	Content		513	-69	27523058	2803113766
27540	08:37:55.865	00:00:27.539	1653	517,2246	37,59763	0,555945	0,6851123	537,5033	3,853422	0	645,8751	53,18185	0,4062879	0,7073056	548,4836	3,726831	0	23	582	45						Untertest2.avi	0	880	547	72	111	513	-74	533	0	Content		510	-66	27539685	2803130393
27556	08:37:55.881	00:00:27.556	1654	521,0929	33,76958	0,5559891	0,6853637	537,4947	3,854163	0	646,0196	47,886	0,406289	0,7075709	548,5105	3,675636	0	23	584	41						Untertest2.avi	0	880	547	72	111	513	-74	533	0	Content		512	-70	27556310	2803147018
27573	08:37:55.898	00:00:27.572	1655	485,3274	49,34342	0,5576035	0,6861896	537,9692	3,892009	0	637,226	52,61131	0,4071475	0,7086432	547,473	3,726564	0	23	561	51						Untertest2.avi	0	880	547	72	111	513	-74	533	0	Content		489	-60	27572948	2803163656
27590	08:37:55.915	00:00:27.589	1656	-1024	-768	-1	-1	-1	-1	4	-1024	-768	-1	-1	-1	-1	4		0	0						Untertest2.avi	0	880	547	72	111				0	Content		-72	-111	27589681	2803180389
27606	08:37:55.931	00:00:27.606	1657	-1024	-768	-1	-1	-1	-1	4	-1024	-768	-1	-1	-1	-1	4		0	0						Untertest2.avi	0	880	547	72	111				0	Content		-72	-111	27606302	2803197010
27623	08:37:55.948	00:00:27.622	1658	-1024	-768	-1	-1	-1	-1	4	-1024	-768	-1	-1	-1	-1	4		0	0						Untertest2.avi	0	880	547	72	111				0	Content		-72	-111	27622933	2803213641
27640	08:37:55.965	00:00:27.639	1659	-1024	-768	-1	-1	-1	-1	4	-1024	-768	-1	-1	-1	-1	4		0	0						Untertest2.avi	0	880	547	72	111				0	Content		-72	-111	27639674	2803230382
27656	08:37:55.981	00:00:27.656	1660	-1024	-768	-1	-1	-1	-1	4	-1024	-768	-1	-1	-1	-1	4		0	0						Untertest2.avi	0	880	547	72	111				0	Content		-72	-111	27656300	2803247008
27673	08:37:55.998	00:00:27.672	1661	-1024	-768	-1	-1	-1	-1	4	-1024	-768	-1	-1	-1	-1	4		0	0						Untertest2.avi	0	880	547	72	111				0	Content		-72	-111	27672930	2803263638
27690	08:37:56.015	00:00:27.689	1662	-1024	-768	-1	-1	-1	-1	4	-1024	-768	-1	-1	-1	-1	4		0	0						Untertest2.avi	0	880	547	72	111				0	Content		-72	-111	27689671	2803280379
27706	08:37:56.031	00:00:27.706	1663	-1024	-768	-1	-1	-1	-1	4	-1024	-768	-1	-1	-1	-1	4		0	0						Untertest2.avi	0	880	547	72	111				0	Content		-72	-111	27706294	2803297002
27723	08:37:56.048	00:00:27.722	1664	-1024	-768	-1	-1	-1	-1	4	-1024	-768	-1	-1	-1	-1	4		0	0						Untertest2.avi	0	880	547	72	111				0	Content		-72	-111	27722932	2803313640
27740	08:37:56.065	00:00:27.739	1665	-1024	-768	-1	-1	-1	-1	4	-1024	-768	-1	-1	-1	-1	4		0	0						Untertest2.avi	0	880	547	72	111				0	Content		-72	-111	27739543	2803330251
27756	08:37:56.081	00:00:27.756	1666	-1024	-768	-1	-1	-1	-1	4	-1024	-768	-1	-1	-1	-1	4		0	0						Untertest2.avi	0	880	547	72	111				0	Content		-72	-111	27756291	2803346999
27773	08:37:56.098	00:00:27.772	1667	-1024	-768	-1	-1	-1	-1	4	-1024	-768	-1	-1	-1	-1	4		0	0						Untertest2.avi	0	880	547	72	111				0	Content		-72	-111	27772925	2803363633
27790	08:37:56.115	00:00:27.789	1668	-1024	-768	-1	-1	-1	-1	4	-1024	-768	-1	-1	-1	-1	4		0	0						Untertest2.avi	0	880	547	72	111				0	Content		-72	-111	27789542	2803380250
27806	08:37:56.131	00:00:27.806	1669	-1024	-768	-1	-1	-1	-1	4	-1024	-768	-1	-1	-1	-1	4		0	0						Untertest2.avi	0	880	547	72	111				0	Content		-72	-111	27806287	2803396995
27822	08:37:56.147	00:00:27.822	1670	-1024	-768	-1	-1	-1	-1	4	-1024	-768	-1	-1	-1	-1	4		0	0						Untertest2.avi	0	880	547	72	111				0	Content		-72	-111	27822412	2803413120
27839	08:37:56.164	00:00:27.839	1671	-1024	-768	-1	-1	-1	-1	4	-1024	-768	-1	-1	-1	-1	4		0	0						Untertest2.avi	0	880	547	72	111				0	Content		-72	-111	27839036	2803429744
27856	08:37:56.181	00:00:27.855	1672	-1024	-768	-1	-1	-1	-1	4	-1024	-768	-1	-1	-1	-1	4		0	0						Untertest2.avi	0	880	547	72	111				0	Content		-72	-111	27855658	2803446366
27873	08:37:56.198	00:00:27.872	1673	-1024	-768	-1	-1	-1	-1	4	-1024	-768	-1	-1	-1	-1	4		0	0						Untertest2.avi	0	880	547	72	111				0	Content		-72	-111	27872916	2803463624
27889	08:37:56.214	00:00:27.889	1674	-1024	-768	-1	-1	-1	-1	4	-1024	-768	-1	-1	-1	-1	4		0	0						Untertest2.avi	0	880	547	72	111				0	Content		-72	-111	27889030	2803479738
27906	08:37:56.231	00:00:27.905	1675	-1024	-768	-1	-1	-1	-1	4	-1024	-768	-1	-1	-1	-1	4		0	0						Untertest2.avi	0	880	547	72	111				0	Content		-72	-111	27905642	2803496350
27923	08:37:56.248	00:00:27.922	1676	-302,5038	190,085	0,5792499	0,6931837	510,4217	3,870278	0	-157,2622	205,0717	0,4212053	0,7147508	535,3038	3,902118	0	24	-230	198						Untertest2.avi	0	880	547	72	111	-327	58	533	0	Content		-302	87	27922515	2803513223
27940	08:37:56.265	00:00:27.939	1677	-293,4488	194,4816	0,5796539	0,6932277	509,7372	3,904785	0	-233,4848	179,6273	0,4232036	0,7146199	546,0221	3,990545	0	24	-263	187						Untertest2.avi	0	880	547	72	111	-327	58	533	0	Content		-335	76	27939525	2803530233
27956	08:37:56.281	00:00:27.956	1678	-302,9717	157,5258	0,5747996	0,6930178	539,7368	4,07242	0	-211,9924	193,4302	0,4233761	0,7143651	545,9122	4,064401	0	24	-257	175						Untertest2.avi	0	880	547	72	111	-327	58	533	0	Content		-329	64	27956022	2803546730
27973	08:37:56.298	00:00:27.972	1679	-311,8705	138,919	0,5750844	0,6930119	543,5391	4,122006	0	-226,1217	174,6487	0,4233107	0,71431	545,8674	4,044514	0	24	-269	157						Untertest2.avi	0	880	547	72	111	-327	58	533	0	Content		-341	46	27972908	2803563616
27990	08:37:56.315	00:00:27.989	1680	-352,4338	135,937	0,574424	0,6931763	543,6496	4,153501	0	-226,1169	179,9843	0,4232976	0,7141194	545,7836	4,0234	0	24	-289	158						Untertest2.avi	0	880	547	72	111	-327	58	533	0	Content		-361	47	27989523	2803580231
28006	08:37:56.331	00:00:28.006	1681	-313,4368	151,0377	0,5752216	0,6929738	543,699	4,154312	0	-214,6573	185,5617	0,42326	0,7139051	545,6871	4,09445	0	24	-264	168						Untertest2.avi	0	880	547	72	111	-327	58	533	0	Content		-336	57	28006145	2803596853
28023	08:37:56.348	00:00:28.022	1682	-308,5475	145,3911	0,5752426	0,6928743	543,581	4,122369	0	-216,5018	185,2977	0,4231644	0,713668	545,5786	4,0597	0	24	-263	165						Untertest2.avi	0	880	547	72	111	-327	58	533	0	Content		-335	54	28022769	2803613477
28039	08:37:56.364	00:00:28.039	1683	-303,4583	148,3596	0,5752036	0,6928174	543,4697	4,144887	0	-220,1131	183,5809	0,4230346	0,7134462	545,527	4,043144	0	24	-262	166						Untertest2.avi	0	880	547	72	111	-327	58	533	0	Content		-334	55	28039395	2803630103
28056	08:37:56.381	00:00:28.056	1684	-301,9125	153,2064	0,575076	0,6928319	542,1298	4,156348	0	-139,7216	210,0843	0,4207892	0,7132337	533,072	3,983604	0	24	-221	182						Untertest2.avi	0	880	547	72	111	-327	58	533	0	Content		-293	71	28056018	2803646726
28073	08:37:56.398	00:00:28.072	1685	-303,0646	151,6698	0,5749565	0,6928831	542,1207	4,162406	0	-219,2914	180,7938	0,4227212	0,7132158	545,4474	4,074272	0	24	-261	166						Untertest2.avi	0	880	547	72	111	-327	58	533	0	Content		-333	55	28072767	2803663475
28089	08:37:56.414	00:00:28.089	1686	-307,3773	151,6644	0,5749456	0,6930075	543,6188	4,172822	0	-212,3777	183,0021	0,4226088	0,7131727	545,3143	4,097905	0	24	-260	167						Untertest2.avi	0	880	547	72	111	-327	58	533	0	Content		-332	56	28089392	2803680100
28106	08:37:56.431	00:00:28.106	1687	-305,501	147,8905	0,5749448	0,6930991	543,5205	4,191373	0	-213,8841	185,8103	0,4225401	0,7130988	545,1459	4,106315	0	24	-260	167						Untertest2.avi	0	880	547	72	111	-327	58	533	0	Content		-332	56	28106017	2803696725
28123	08:37:56.448	00:00:28.122	1688	-300,2312	150,8335	0,5749974	0,6930404	543,187	4,200147	0	-209,6915	183,3765	0,4225234	0,7129194	545,004	4,092603	0	24	-255	167						Untertest2.avi	0	880	547	72	111	-327	58	533	0	Content		-327	56	28122768	2803713476
28139	08:37:56.464	00:00:28.139	1689	-300,2663	151,3905	0,5750968	0,6927608	541,9416	4,185269	0	-214,2028	181,2167	0,4225735	0,7125422	544,9611	4,080516	0	24	-257	166						Untertest2.avi	0	880	547	72	111	-327	58	533	0	Content		-329	55	28139390	2803730098
28156	08:37:56.481	00:00:28.156	1690	-303,5389	147,7255	0,5753202	0,6924323	543,3951	4,223047	0	-213,7748	182,575	0,4226733	0,7121039	544,8423	4,092971	0	24	-259	165						Untertest2.avi	0	880	547	72	111	-327	58	533	0	Content		-331	54	28156012	2803746720
28173	08:37:56.498	00:00:28.172	1691	-300,2395	156,2396	0,5755014	0,6920003	541,8068	4,22758	0	-210,8949	187,0089	0,4228343	0,7115865	544,799	4,086247	0	24	-256	172						Untertest2.avi	0	880	547	72	111	-327	58	533	0	Content		-328	61	28172767	2803763475
28189	08:37:56.514	00:00:28.189	1692	-304,3449	148,2768	0,5757967	0,6915914	543,339	4,224619	0	-203,6345	187,0321	0,4230226	0,7111343	544,6334	4,125202	0	24	-254	168						Untertest2.avi	0	880	547	72	111	-327	58	533	0	Content		-326	57	28189388	2803780096
28206	08:37:56.531	00:00:28.206	1693	-298,6961	158,0664	0,5760092	0,6911608	541,7219	4,2212	0	-199,0098	192,8455	0,4232082	0,7106258	544,5321	4,147605	0	24	-249	175						Untertest2.avi	0	880	547	72	111	-327	58	533	0	Content		-321	64	28206012	2803796720
28223	08:37:56.548	00:00:28.222	1694	-302,7579	153,1594	0,5763085	0,6907356	543,2505	4,253557	0	-210,7086	184,1776	0,4233962	0,7101795	544,4115	4,108197	0	24	-257	169						Untertest2.avi	0	880	547	72	111	-327	58	533	0	Content		-329	58	28222637	2803813345
28239	08:37:56.564	00:00:28.239	1695	-51,04387	336,9513	0,5429702	0,6904775	421,9709	3,307758	0	-213,8841	186,2195	0,4235475	0,709656	544,2972	4,120531	0	24	-132	262						Untertest2.avi	0	880	547	72	111	-327	58	533	0	Content		-204	151	28239263	2803829971
28256	08:37:56.581	00:00:28.256	1696	-283,5148	197,277	0,5822673	0,6901441	505,4418	3,984588	0	-207,3774	185,2735	0,4237237	0,7091872	544,3181	4,122519	0	24	-245	191						Untertest2.avi	0	880	547	72	111	-327	58	533	0	Content		-317	80	28256011	2803846719
28273	08:37:56.598	00:00:28.272	1697	-300,4837	152,1575	0,577021	0,6897756	542,8314	4,265175	0	-211,334	188,1864	0,4239233	0,7089114	544,1756	4,103457	0	24	-256	170						Untertest2.avi	0	880	547	72	111	-327	58	533	0	Content		-328	59	28272637	2803863345
28289	08:37:56.614	00:00:28.289	1698	-297,2583	151,9876	0,5772493	0,6898093	541,4004	4,219531	0	-205,4687	183,596	0,4241395	0,7088156	544,0307	4,122118	0	24	-251	168						Untertest2.avi	0	880	547	72	111	-327	58	533	0	Content		-323	57	28289261	2803879969
28306	08:37:56.631	00:00:28.305	1699	-300,3324	146,9225	0,5776059	0,6898907	542,9819	4,235221	0	-200,2204	186,7783	0,4244118	0,7087538	543,9777	4,125535	0	24	-250	167						Untertest2.avi	0	880	547	72	111	-327	58	533	0	Content		-322	56	28305884	2803896592
28323	08:37:56.648	00:00:28.322	1700	-305,5952	144,6304	0,5779638	0,6900119	542,7463	4,238273	0	-206,282	184,0261	0,4246868	0,7086733	543,9118	4,119065	0	24	-256	164						Untertest2.avi	0	880	547	72	111	-327	58	533	0	Content		-328	53	28322509	2803913217
28339	08:37:56.664	00:00:28.339	1701	-294,828	154,35	0,5782573	0,6900632	541,249	4,236494	0	-203,1329	186,2917	0,4249577	0,7085354	543,8258	4,115839	0	24	-249	170						Untertest2.avi	0	880	547	72	111	-327	58	533	0	Content		-321	59	28339260	2803929968
28356	08:37:56.681	00:00:28.355	1702	-295,3125	149,0313	0,5786097	0,6899976	542,9092	4,24468	0	-199,8255	188,3239	0,4252339	0,7083354	543,7399	4,116204	0	24	-248	169						Untertest2.avi	0	880	547	72	111	-327	58	533	0	Content		-320	58	28355898	2803946606
28373	08:37:56.698	00:00:28.372	1703	-302,4504	152,548	0,5788806	0,6898505	542,7614	4,249074	0	-205,41	189,2296	0,4254614	0,7080796	543,6688	4,128963	0	24	-254	171						Untertest2.avi	0	880	547	72	111	-327	58	533	0	Content		-326	60	28372514	2803963222
28389	08:37:56.714	00:00:28.389	1704	-289,1801	155,1089	0,5791646	0,6895672	541,0887	4,250523	0	-205,3755	190,3008	0,4256888	0,7077693	543,5565	4,1254	0	24	-247	173						Untertest2.avi	0	880	547	72	111	-327	58	533	0	Content		-319	62	28389134	2803979842
28406	08:37:56.731	00:00:28.405	1705	-297,5921	147,0806	0,5793929	0,6892709	541,187	4,208624	0	-203,1581	194,5833	0,4258898	0,7073176	543,5142	4,123829	0	24	-250	171						Untertest2.avi	0	880	547	72	111	-327	58	533	0	Content		-322	60	28405884	2803996592
28423	08:37:56.748	00:00:28.422	1706	-293,4467	150,2717	0,5796381	0,6888851	541,1363	4,215143	0	-202,6243	192,5072	0,4260954	0,7068616	543,4427	4,122065	0	24	-248	171						Untertest2.avi	0	880	547	72	111	-327	58	533	0	Content		-320	60	28422509	2804013217
28439	08:37:56.764	00:00:28.439	1707	-65,82527	321,2447	0,5508733	0,6887995	435,8312	3,401522	0	-202,7934	189,292	0,4262474	0,7064716	543,2964	4,093472	0	24	-134	255						Untertest2.avi	0	880	547	72	111	-327	58	533	0	Content		-206	144	28439132	2804029840
28456	08:37:56.781	00:00:28.455	1708	-260,2817	203,1665	0,5788764	0,6896226	538,7188	4,274735	0	-142,714	248,0265	0,4257054	0,7069107	543,2102	4,12309	0	25	-201	226						Untertest2.avi	0	880	547	72	111	-207	243	383	0	Content		-273	115	28455760	2804046468
28473	08:37:56.798	00:00:28.472	1709	-212,8512	284,7095	0,5782353	0,6912615	538,5024	4,248731	0	-113,5952	324,6675	0,4255905	0,7077696	543,1868	4,134237	0	25	-163	305						Untertest2.avi	0	880	547	72	111	-207	243	383	0	Content		-235	194	28472507	2804063215
28489	08:37:56.814	00:00:28.489	1710	-120,4175	343,3911	0,5748519	0,6919253	524,7493	4,151839	0	-98,12238	363,7275	0,4258809	0,7079836	543,0789	4,132101	0	25	-109	354						Untertest2.avi	0	880	547	72	111	-207	243	383	0	Content		-181	243	28489134	2804079842
28506	08:37:56.831	00:00:28.505	1711	-174,2289	337,2035	0,5784196	0,6919	538,239	4,262173	0	-88,89012	371,1112	0,4261434	0,7075492	543,0787	4,147809	0	25	-132	354						Untertest2.avi	0	880	547	72	111	-207	243	383	0	Content		-204	243	28505755	2804096463
28523	08:37:56.848	00:00:28.522	1712	-174,1054	331,714	0,5789092	0,6916219	538,101	4,244455	0	-89,35547	362,9559	0,4265233	0,7071792	542,8606	4,165217	0	25	-132	347						Untertest2.avi	0	880	547	72	111	-207	243	383	0	Content		-204	236	28522506	2804113214
28539	08:37:56.864	00:00:28.539	1713	-181,6135	331,1812	0,5793403	0,6913961	538,1586	4,262978	0	-89,19936	368,4037	0,4268438	0,706838	542,6423	4,144779	0	25	-135	350						Untertest2.avi	0	880	547	72	111	-207	243	383	0	Content		-207	239	28539130	2804129838
28556	08:37:56.881	00:00:28.555	1714	-179,001	335,3345	0,5797485	0,6911837	537,8578	4,296375	0	-96,6746	373,3917	0,427118	0,706497	542,5214	4,153108	0	25	-138	354						Untertest2.avi	0	880	547	72	111	-207	243	383	0	Content		-210	243	28555755	2804146463
28573	08:37:56.898	00:00:28.572	1715	-179,7829	333,3481	0,5800467	0,6910388	537,824	4,264668	0	-89,24553	369,704	0,4273372	0,7062918	542,3714	4,171599	0	25	-135	352						Untertest2.avi	0	880	547	72	111	-207	243	383	0	Content		-207	241	28572504	2804163212
28589	08:37:56.914	00:00:28.589	1716	-179,8216	334,1941	0,5802756	0,690962	537,7216	4,314101	0	-93,28561	367,7072	0,4274621	0,7061501	542,2965	4,179575	0	25	-137	351						Untertest2.avi	0	880	547	72	111	-207	243	383	0	Content		-209	240	28589129	2804179837
28606	08:37:56.931	00:00:28.605	1717	-182,1183	330,2331	0,5804213	0,6909278	537,6446	4,305822	0	-93,24532	372,1049	0,4275443	0,7060233	542,116	4,190459	0	25	-138	351						Untertest2.avi	0	880	547	72	111	-207	243	383	0	Content		-210	240	28605753	2804196461
28622	08:37:56.947	00:00:28.622	1718	-181,3055	336,4977	0,5804911	0,6907972	537,5259	4,356679	0	-95,52708	371,1072	0,4275586	0,7057963	542,0286	4,166728	0	25	-138	354						Untertest2.avi	0	880	547	72	111	-207	243	383	0	Content		-210	243	28622380	2804213088
28639	08:37:56.964	00:00:28.639	1719	-177,1338	333,48	0,5805325	0,6905605	537,4078	4,338957	0	-92,96859	369,7244	0,4275305	0,705561	541,8058	4,163536	0	25	-135	352						Untertest2.avi	0	880	547	72	111	-207	243	383	0	Content		-207	241	28639128	2804229836
28656	08:37:56.981	00:00:28.655	1720	-183,153	335,9631	0,5805741	0,6902622	537,2248	4,369403	0	-93,55511	368,839	0,4275008	0,7051494	541,7504	4,207843	0	25	-138	352						Untertest2.avi	0	880	547	72	111	-207	243	383	0	Content		-210	241	28655753	2804246461
28672	08:37:56.997	00:00:28.672	1721	-183,8901	339,5886	0,5806074	0,6899801	537,111	4,351781	0	-87,72428	371,3926	0,42748	0,7048233	541,5346	4,247144	0	25	-136	355						Untertest2.avi	0	880	547	72	111	-207	243	383	0	Content		-208	244	28672378	2804263086
28689	08:37:57.014	00:00:28.689	1722	-181,4965	337,1794	0,5806438	0,6896662	537,0609	4,371134	0	-87,40059	370,0974	0,4274811	0,704503	541,4036	4,253447	0	25	-134	354						Untertest2.avi	0	880	547	72	111	-207	243	383	0	Content		-206	243	28689003	2804279711
28706	08:37:57.031	00:00:28.705	1723	-175,534	339,158	0,580726	0,6893487	536,9191	4,342989	0	-88,15817	378,0239	0,4274895	0,7041255	541,2308	4,251813	0	25	-132	359						Untertest2.avi	0	880	547	72	111	-207	243	383	0	Content		-204	248	28705750	2804296458
28722	08:37:57.047	00:00:28.722	1724	-183,1365	336,8352	0,5807882	0,6890035	536,8083	4,360773	0	-83,4299	368,0195	0,427522	0,7037624	541,0529	4,250673	0	25	-133	352						Untertest2.avi	0	880	547	72	111	-207	243	383	0	Content		-205	241	28722377	2804313085
28739	08:37:57.064	00:00:28.739	1725	-181,2517	336,907	0,580907	0,6886591	536,5908	4,397956	0	-87,74554	373,2098	0,4275542	0,7033415	540,9562	4,267871	0	25	-134	355						Untertest2.avi	0	880	547	72	111	-207	243	383	0	Content		-206	244	28739001	2804329709
28756	08:37:57.081	00:00:28.755	1726	-180,1164	335,7935	0,581053	0,6882921	536,5922	4,413235	0	-93,29778	375,7101	0,4276431	0,7029423	540,779	4,284037	0	25	-137	356						Untertest2.avi	0	880	547	72	111	-207	243	383	0	Content		-209	245	28755627	2804346335
28772	08:37:57.097	00:00:28.772	1727	-169,3094	336,1888	0,5812249	0,6878704	536,2882	4,406194	0	-81,54015	374,5309	0,4277613	0,7024642	540,5251	4,303373	0	25	-125	355						Untertest2.avi	0	880	547	72	111	-207	243	383	0	Content		-197	244	28772252	2804362960
28789	08:37:57.114	00:00:28.789	1728	-174,5336	336,0092	0,5813597	0,6875141	536,138	4,4011	0	-90,47427	374,8384	0,4278412	0,7020742	540,298	4,280964	0	25	-133	355						Untertest2.avi	0	880	547	72	111	-207	243	383	0	Content		-205	244	28789002	2804379710
28806	08:37:57.131	00:00:28.805	1729	-185,9447	351,8954	0,5815114	0,6876429	536,0263	4,409469	0	-95,64821	389,8997	0,4280713	0,7020971	540,2006	4,286861	0	25	-141	371						Untertest2.avi	0	880	547	72	111	-207	243	383	0	Content		-213	260	28805632	2804396340
28822	08:37:57.147	00:00:28.822	1730	-225,8711	396,5899	0,5817774	0,6887229	536,0159	4,424803	0	-139,2525	435,8232	0,4289039	0,702804	540,1246	4,242046	0	25	-183	416						Untertest2.avi	0	880	547	72	111	-207	243	383	0	Content		-255	305	28822251	2804412959
28839	08:37:57.164	00:00:28.839	1731	-234,7922	435,2574	0,581844	0,6890523	535,9546	4,38204	0	57,39563	482,5345	0,4321405	0,7029395	527,5283	4,141546	0	26	-89	459						Untertest2.avi	0	880	547	72	111	-74	357	100	0	Content		-161	348	28839003	2804429711
28856	08:37:57.181	00:00:28.855	1732	-229,3912	437,5314	0,5819935	0,6883617	535,7452	4,437777	0	232,7774	497,451	0,4343438	0,7021652	539,8698	4,223814	0	26	2	467						Untertest2.avi	0	880	547	72	111	-74	357	100	0	Content		-70	356	28855626	2804446334
28872	08:37:57.197	00:00:28.872	1733	-229,9242	442,1153	0,5822246	0,6874559	535,624	4,365307	0	269,5258	494,4526	0,4345004	0,7011781	539,8698	4,162098	0	26	20	468						Untertest2.avi	0	880	547	72	111	-74	357	100	0	Content		-52	357	28872250	2804462958
28889	08:37:57.214	00:00:28.888	1734	-125,4235	463,5574	0,5763039	0,6863998	510,3686	4,129192	0	64,20908	483,8392	0,432488	0,7004635	526,9701	4,096503	0	26	-31	474						Untertest2.avi	0	880	547	72	111	-74	357	100	0	Content		-103	363	28888871	2804479579
28906	08:37:57.231	00:00:28.905	1735	-231,9651	441,0723	0,5825892	0,6859923	535,2986	4,379222	0	287,62	504,6077	0,4325875	0,6996162	526,9701	4,045055	0	26	28	473						Untertest2.avi	0	880	547	72	111	-74	357	100	0	Content		-44	362	28905623	2804496331
28922	08:37:57.247	00:00:28.922	1736	-233,6324	440,199	0,5827115	0,6853178	535,1084	4,339394	0	230,3322	495,1853	0,4347144	0,6989411	539,0342	4,139018	0	26	-2	468						Untertest2.avi	0	880	547	72	111	-74	357	100	0	Content		-74	357	28922247	2804512955
28939	08:37:57.264	00:00:28.938	1737	-233,8734	443,6734	0,5828121	0,6847072	534,8833	4,326421	0	29,80063	474,9845	0,4318661	0,6981682	551,2812	4,268132	0	27	-102	459						Untertest2.avi	0	880	547	72	111	-196	345	183	0	Content		-174	348	28938874	2804529582
28955	08:37:57.280	00:00:28.955	1738	-231,5953	440,0017	0,5828832	0,6842204	534,7494	4,33797	0	-91,89822	474,0381	0,4294574	0,6974174	536,9019	4,147182	0	27	-162	457						Untertest2.avi	0	880	547	72	111	-196	345	183	0	Content		-234	346	28955495	2804546203
28972	08:37:57.297	00:00:28.972	1739	-237,8679	442,1514	0,5829267	0,6838514	534,5214	4,316703	0	237,0976	494,4727	0,4347292	0,6971536	538,3379	4,101726	0	27	0	468						Untertest2.avi	0	880	547	72	111	-196	345	183	0	Content		-72	357	28972121	2804562829
28989	08:37:57.314	00:00:28.988	1740	-228,9494	444,847	0,5829518	0,6836839	534,2759	4,306467	0	230,8472	495,9622	0,4346619	0,6968517	538,0372	4,083729	0	27	1	470						Untertest2.avi	0	880	547	72	111	-196	345	183	0	Content		-71	359	28988870	2804579578
29005	08:37:57.330	00:00:29.005	1741	-226,8131	442,4742	0,5829834	0,6836187	534,0388	4,306035	0	-142,1193	464,7512	0,4295979	0,6966524	537,7308	4,133764	0	27	-184	454						Untertest2.avi	0	880	547	72	111	-196	345	183	0	Content		-256	343	29005496	2804596204
29022	08:37:57.347	00:00:29.022	1742	-233,8965	443,136	0,5829672	0,6835508	533,8101	4,263382	0	-79,85066	469,3056	0,4291859	0,6963636	535,6147	4,1882	0	27	-157	456						Untertest2.avi	0	880	547	72	111	-196	345	183	0	Content		-229	345	29022120	2804612828
29039	08:37:57.364	00:00:29.038	1743	-226,6774	441,4624	0,582907	0,683586	533,6141	4,237347	0	270,6298	500,0694	0,4341412	0,6964808	535,6147	4,013188	0	27	22	471						Untertest2.avi	0	880	547	72	111	-196	345	183	0	Content		-50	360	29038745	2804629453
29055	08:37:57.380	00:00:29.055	1744	-229,6471	443,9281	0,5828376	0,6837673	533,3644	4,304998	0	-178,566	458,737	0,429177	0,6964899	537,325	4,133042	0	27	-204	451						Untertest2.avi	0	880	547	72	111	-196	345	183	0	Content		-276	340	29055491	2804646199
29072	08:37:57.397	00:00:29.072	1745	-232,5122	442,1202	0,5827632	0,6839405	533,2341	4,264943	0	235,0515	497,8105	0,4341516	0,696582	536,8149	4,007326	0	27	1	470						Untertest2.avi	0	880	547	72	111	-196	345	183	0	Content		-71	359	29072117	2804662825
29089	08:37:57.414	00:00:29.088	1746	-226,3541	444,2767	0,5827081	0,6840205	533,0609	4,264638	0	-175,4026	464,7806	0,4290455	0,6963865	536,3004	4,123454	0	27	-201	455						Untertest2.avi	0	880	547	72	111	-196	345	183	0	Content		-273	344	29088741	2804679449
29105	08:37:57.430	00:00:29.105	1747	-195,1916	407,8824	0,5821043	0,6827489	532,7982	4,282167	0	-90,65952	430,9839	0,4284665	0,6949766	536,429	4,111029	0	27	-143	419						Untertest2.avi	0	880	547	72	111	-196	345	183	0	Content		-215	308	29105367	2804696075
29122	08:37:57.447	00:00:29.122	1748	-154,6966	363,1137	0,5813398	0,681063	532,5081	4,251184	0	-54,8357	392,0747	0,4278126	0,6932955	536,3213	4,120681	0	28	-105	378						Untertest2.avi	0	880	547	72	111	-129	211	266	0	Content		-177	267	29122115	2804712823
29139	08:37:57.464	00:00:29.138	1749	-134,6562	333,9351	0,5807354	0,6796867	532,4345	4,262764	0	-29,49679	351,6795	0,4272768	0,6922994	536,2871	4,13337	0	28	-82	343						Untertest2.avi	0	880	547	72	111	-129	211	266	0	Content		-154	232	29138741	2804729449
29155	08:37:57.480	00:00:29.155	1750	-115,2539	310,1788	0,5801177	0,6791142	532,4558	4,26029	0	-10,50702	339,9005	0,4266473	0,6919411	536,0291	4,124197	0	28	-63	325						Untertest2.avi	0	880	547	72	111	-129	211	266	0	Content		-135	214	29155365	2804746073
29172	08:37:57.497	00:00:29.171	1751	-105,9589	304,2867	0,5796109	0,6791192	532,3135	4,230417	0	-10,10489	335,1599	0,4260193	0,6920588	535,9257	4,110441	0	28	-58	320						Untertest2.avi	0	880	547	72	111	-129	211	266	0	Content		-130	209	29171990	2804762698
29189	08:37:57.514	00:00:29.188	1752	-107,8812	302,5488	0,5792825	0,6792319	532,2053	4,288319	0	-5,437893	335,7277	0,4255311	0,6922954	535,7635	4,133632	0	28	-57	319						Untertest2.avi	0	880	547	72	111	-129	211	266	0	Content		-129	208	29188615	2804779323
29205	08:37:57.530	00:00:29.205	1753	-103,5044	305,1755	0,5788981	0,6790431	532,0269	4,265783	0	-2,29353	336,6203	0,4249475	0,6922138	535,728	4,124731	0	28	-53	321						Untertest2.avi	0	880	547	72	111	-129	211	266	0	Content		-125	210	29205366	2804796074
29222	08:37:57.547	00:00:29.221	1754	-107,865	307,3574	0,5784829	0,6788563	531,9789	4,259384	0	-11,90266	334,4949	0,4243975	0,6921064	535,6423	4,068367	0	28	-60	321						Untertest2.avi	0	880	547	72	111	-129	211	266	0	Content		-132	210	29221988	2804812696
29239	08:37:57.564	00:00:29.238	1755	-105,341	301,7986	0,5780603	0,6788468	531,9721	4,267558	0	-8,011062	334,0699	0,4238535	0,6921563	535,6002	4,080278	0	28	-57	318						Untertest2.avi	0	880	547	72	111	-129	211	266	0	Content		-129	207	29238613	2804829321
29255	08:37:57.580	00:00:29.255	1756	-108,5538	307,4313	0,5776106	0,6790029	531,9081	4,223678	0	-8,623881	330,8089	0,4233177	0,6923499	535,4898	4,043038	0	28	-59	319						Untertest2.avi	0	880	547	72	111	-129	211	266	0	Content		-131	208	29255237	2804845945
29272	08:37:57.597	00:00:29.271	1757	-105,5494	308,1336	0,5772457	0,6792848	531,86	4,205247	0	-12,81931	331,0801	0,4228875	0,6926335	535,4282	4,03271	0	28	-59	320						Untertest2.avi	0	880	547	72	111	-129	211	266	0	Content		-131	209	29271989	2804862697
29289	08:37:57.614	00:00:29.288	1758	-97,94827	308,6502	0,5770095	0,6795399	531,7437	4,153659	0	-5,87953	336,8124	0,4225703	0,6928865	535,236	4,021893	0	28	-52	323						Untertest2.avi	0	880	547	72	111	-129	211	266	0	Content		-124	212	29288612	2804879320
29305	08:37:57.630	00:00:29.305	1759	-102,1959	303,7319	0,5768747	0,6799312	531,665	4,168229	0	-7,194318	335,1334	0,4223125	0,6933801	535,1302	4,015252	0	28	-55	319						Untertest2.avi	0	880	547	72	111	-129	211	266	0	Content		-127	208	29305237	2804895945
29322	08:37:57.647	00:00:29.321	1760	-99,05807	311,6753	0,5767556	0,6805172	531,596	4,148536	0	-0,2551579	334,6366	0,4221583	0,6939313	535,0403	4,04153	0	28	-50	323						Untertest2.avi	0	880	547	72	111	-129	211	266	0	Content		-122	212	29321861	2804912569
29338	08:37:57.663	00:00:29.338	1761	-60,50507	339,6552	0,5756673	0,6819419	531,4118	4,160721	0	33,94682	370,1105	0,4213449	0,6952087	534,8835	3,968423	0	28	-13	355						Untertest2.avi	0	880	547	72	111	-129	211	266	0	Content		-85	244	29338487	2804929195
29355	08:37:57.680	00:00:29.355	1762	41,72057	404,8447	0,5731811	0,6841944	531,4218	4,196262	0	138,3427	434,1578	0,4197201	0,696756	534,9813	3,955578	0	28	90	420						Untertest2.avi	0	880	547	72	111	-129	211	266	0	Content		18	309	29355234	2804945942
29372	08:37:57.697	00:00:29.371	1763	137,4924	483,1997	0,5707676	0,6867442	531,3143	4,12426	0	231,6181	492,9816	0,4197638	0,6982701	542,2039	4,084438	0	28	185	488						Untertest2.avi	0	880	547	72	111	-129	211	266	0	Content		113	377	29371861	2804962569
29389	08:37:57.714	00:00:29.388	1764	-1024	-768	-1	-1	-1	-1	4	-1024	-768	-1	-1	-1	-1	4		0	0						Untertest2.avi	0	880	547	72	111				0	Content		-72	-111	29388610	2804979318
29405	08:37:57.730	00:00:29.405	1765	-1024	-768	-1	-1	-1	-1	4	-1024	-768	-1	-1	-1	-1	4		0	0						Untertest2.avi	0	880	547	72	111				0	Content		-72	-111	29405235	2804995943
29422	08:37:57.747	00:00:29.421	1766	-1024	-768	-1	-1	-1	-1	4	-1024	-768	-1	-1	-1	-1	4		0	0						Untertest2.avi	0	880	547	72	111				0	Content		-72	-111	29421985	2805012693
29439	08:37:57.764	00:00:29.438	1767	-1024	-768	-1	-1	-1	-1	4	-1024	-768	-1	-1	-1	-1	4		0	0						Untertest2.avi	0	880	547	72	111				0	Content		-72	-111	29438610	2805029318
29455	08:37:57.780	00:00:29.455	1768	-1024	-768	-1	-1	-1	-1	4	-1024	-768	-1	-1	-1	-1	4		0	0						Untertest2.avi	0	880	547	72	111				0	Content		-72	-111	29455235	2805045943
29472	08:37:57.797	00:00:29.471	1769	-1024	-768	-1	-1	-1	-1	4	-1024	-768	-1	-1	-1	-1	4		0	0						Untertest2.avi	0	880	547	72	111				0	Content		-72	-111	29471860	2805062568
29489	08:37:57.814	00:00:29.488	1770	-1024	-768	-1	-1	-1	-1	4	-1024	-768	-1	-1	-1	-1	4		0	0						Untertest2.avi	0	880	547	72	111				0	Content		-72	-111	29488608	2805079316
29505	08:37:57.830	00:00:29.505	1771	-1024	-768	-1	-1	-1	-1	4	-1024	-768	-1	-1	-1	-1	4		0	0						Untertest2.avi	0	880	547	72	111				0	Content		-72	-111	29505234	2805095942
29522	08:37:57.847	00:00:29.521	1772	-1024	-768	-1	-1	-1	-1	4	-1024	-768	-1	-1	-1	-1	4		0	0						Untertest2.avi	0	880	547	72	111				0	Content		-72	-111	29521859	2805112567
29538	08:37:57.863	00:00:29.538	1773	-1024	-768	-1	-1	-1	-1	4	-1024	-768	-1	-1	-1	-1	4		0	0						Untertest2.avi	0	880	547	72	111				0	Content		-72	-111	29538483	2805129191
29555	08:37:57.880	00:00:29.555	1774	-1024	-768	-1	-1	-1	-1	4	-1024	-768	-1	-1	-1	-1	4		0	0						Untertest2.avi	0	880	547	72	111				0	Content		-72	-111	29555112	2805145820
29572	08:37:57.897	00:00:29.571	1775	-1024	-768	-1	-1	-1	-1	4	-1024	-768	-1	-1	-1	-1	4		0	0						Untertest2.avi	0	880	547	72	111				0	Content		-72	-111	29571857	2805162565
29588	08:37:57.913	00:00:29.588	1776	-1024	-768	-1	-1	-1	-1	4	-1024	-768	-1	-1	-1	-1	4		0	0						Untertest2.avi	0	880	547	72	111				0	Content		-72	-111	29588483	2805179191
29605	08:37:57.930	00:00:29.605	1777	-1024	-768	-1	-1	-1	-1	4	-1024	-768	-1	-1	-1	-1	4		0	0						Untertest2.avi	0	880	547	72	111				0	Content		-72	-111	29605163	2805195871
29622	08:37:57.947	00:00:29.621	1778	-1024	-768	-1	-1	-1	-1	4	-1024	-768	-1	-1	-1	-1	4		0	0						Untertest2.avi	0	880	547	72	111				0	Content		-72	-111	29621831	2805212539
29638	08:37:57.963	00:00:29.638	1779	-1024	-768	-1	-1	-1	-1	4	-1024	-768	-1	-1	-1	-1	4		0	0						Untertest2.avi	0	880	547	72	111				0	Content		-72	-111	29638473	2805229181
29655	08:37:57.980	00:00:29.654	1780	-1024	-768	-1	-1	-1	-1	4	-1024	-768	-1	-1	-1	-1	4		0	0						Untertest2.avi	0	880	547	72	111				0	Content		-72	-111	29654597	2805245305
29671	08:37:57.996	00:00:29.671	1781	-1024	-768	-1	-1	-1	-1	4	-1024	-768	-1	-1	-1	-1	4		0	0						Untertest2.avi	0	880	547	72	111				0	Content		-72	-111	29671220	2805261928
29688	08:37:58.013	00:00:29.687	1782	-1024	-768	-1	-1	-1	-1	4	-1024	-768	-1	-1	-1	-1	4		0	0						Untertest2.avi	0	880	547	72	111				0	Content		-72	-111	29687970	2805278678
29705	08:37:58.030	00:00:29.704	1783	-1024	-768	-1	-1	-1	-1	4	-1024	-768	-1	-1	-1	-1	4		0	0						Untertest2.avi	0	880	547	72	111				0	Content		-72	-111	29704595	2805295303
29721	08:37:58.046	00:00:29.721	1784	-1024	-768	-1	-1	-1	-1	4	-1024	-768	-1	-1	-1	-1	4		0	0						Untertest2.avi	0	880	547	72	111				0	Content		-72	-111	29721219	2805311927
29738	08:37:58.063	00:00:29.737	1785	-1024	-768	-1	-1	-1	-1	4	-1024	-768	-1	-1	-1	-1	4		0	0						Untertest2.avi	0	880	547	72	111				0	Content		-72	-111	29737842	2805328550
29755	08:37:58.080	00:00:29.755	1786	-1024	-768	-1	-1	-1	-1	4	-1024	-768	-1	-1	-1	-1	4		0	0						Untertest2.avi	0	880	547	72	111				0	Content		-72	-111	29755035	2805345743
29772	08:37:58.097	00:00:29.772	1787	-1024	-768	-1	-1	-1	-1	4	-1024	-768	-1	-1	-1	-1	4		0	0						Untertest2.avi	0	880	547	72	111				0	Content		-72	-111	29772407	2805363115
29790	08:37:58.115	00:00:29.789	1788	-1024	-768	-1	-1	-1	-1	4	-1024	-768	-1	-1	-1	-1	4		0	0						Untertest2.avi	0	880	547	72	111				0	Content		-72	-111	29789654	2805380362
29804	08:37:58.129	00:00:29.804	1789	-1024	-768	-1	-1	-1	-1	4	-1024	-768	-1	-1	-1	-1	4		0	0						Untertest2.avi	0	880	547	72	111				0	Content		-72	-111	29804458	2805395166
29821	08:37:58.146	00:00:29.821	1790	-1024	-768	-1	-1	-1	-1	4	-1024	-768	-1	-1	-1	-1	4		0	0						Untertest2.avi	0	880	547	72	111				0	Content		-72	-111	29821209	2805411917
29838	08:37:58.163	00:00:29.837	1791	-1024	-768	-1	-1	-1	-1	4	-1024	-768	-1	-1	-1	-1	4		0	0						Untertest2.avi	0	880	547	72	111				0	Content		-72	-111	29837833	2805428541
29854	08:37:58.179	00:00:29.854	1792	-1024	-768	-1	-1	-1	-1	4	-1024	-768	-1	-1	-1	-1	4		0	0						Untertest2.avi	0	880	547	72	111				0	Content		-72	-111	29854459	2805445167
29871	08:37:58.196	00:00:29.871	1793	-1024	-768	-1	-1	-1	-1	4	-1024	-768	-1	-1	-1	-1	4		0	0						Untertest2.avi	0	880	547	72	111				0	Content		-72	-111	29871079	2805461787
29888	08:37:58.213	00:00:29.887	1794	-1024	-768	-1	-1	-1	-1	4	-1024	-768	-1	-1	-1	-1	4		0	0						Untertest2.avi	0	880	547	72	111				0	Content		-72	-111	29887719	2805478427
29905	08:37:58.230	00:00:29.904	1795	-1024	-768	-1	-1	-1	-1	4	-1024	-768	-1	-1	-1	-1	4		0	0						Untertest2.avi	0	880	547	72	111				0	Content		-72	-111	29904897	2805495605
29922	08:37:58.247	00:00:29.922	1796	-1024	-768	-1	-1	-1	-1	4	-1024	-768	-1	-1	-1	-1	4		0	0						Untertest2.avi	0	880	547	72	111				0	Content		-72	-111	29922273	2805512981
29940	08:37:58.265	00:00:29.939	1797	-1024	-768	-1	-1	-1	-1	4	-1024	-768	-1	-1	-1	-1	4		0	0						Untertest2.avi	0	880	547	72	111				0	Content		-72	-111	29939518	2805530226
29954	08:37:58.279	00:00:29.954	1798	-1024	-768	-1	-1	-1	-1	4	-1024	-768	-1	-1	-1	-1	4		0	0						Untertest2.avi	0	880	547	72	111				0	Content		-72	-111	29954452	2805545160
29971	08:37:58.296	00:00:29.971	1799	-1024	-768	-1	-1	-1	-1	4	-1024	-768	-1	-1	-1	-1	4		0	0						Untertest2.avi	0	880	547	72	111				0	Content		-72	-111	29971072	2805561780
29988	08:37:58.313	00:00:29.987	1800	-1024	-768	-1	-1	-1	-1	4	-1024	-768	-1	-1	-1	-1	4		0	0						Untertest2.avi	0	880	547	72	111				0	Content		-72	-111	29987819	2805578527
30004	08:37:58.329	00:00:30.004	1801	-1024	-768	-1	-1	-1	-1	4	-1024	-768	-1	-1	-1	-1	4		0	0						Untertest2.avi	0	880	547	72	111				0	Content		-72	-111	30004441	2805595149
30021	08:37:58.346	00:00:30.021	1802	-1024	-768	-1	-1	-1	-1	4	-1024	-768	-1	-1	-1	-1	4		0	0						Untertest2.avi	0	880	547	72	111				0	Content		-72	-111	30021063	2805611771
30038	08:37:58.363	00:00:30.037	1803	-1024	-768	-1	-1	-1	-1	4	-1024	-768	-1	-1	-1	-1	4		0	0						Untertest2.avi	0	880	547	72	111				0	Content		-72	-111	30037701	2805628409
30055	08:37:58.380	00:00:30.054	1804	-1024	-768	-1	-1	-1	-1	4	-1024	-768	-1	-1	-1	-1	4		0	0						Untertest2.avi	0	880	547	72	111				0	Content		-72	-111	30054754	2805645462
30072	08:37:58.397	00:00:30.072	1805	-1024	-768	-1	-1	-1	-1	4	-1024	-768	-1	-1	-1	-1	4		0	0						Untertest2.avi	0	880	547	72	111				0	Content		-72	-111	30072130	2805662838
30090	08:37:58.415	00:00:30.089	1806	-1024	-768	-1	-1	-1	-1	4	-1024	-768	-1	-1	-1	-1	4		0	0						Untertest2.avi	0	880	547	72	111				0	Content		-72	-111	30089502	2805680210
30104	08:37:58.429	00:00:30.104	1807	-1024	-768	-1	-1	-1	-1	4	-1024	-768	-1	-1	-1	-1	4		0	0						Untertest2.avi	0	880	547	72	111				0	Content		-72	-111	30104306	2805695014
30121	08:37:58.446	00:00:30.120	1808	-1024	-768	-1	-1	-1	-1	4	-1024	-768	-1	-1	-1	-1	4		0	0						Untertest2.avi	0	880	547	72	111				0	Content		-72	-111	30120930	2805711638
30138	08:37:58.463	00:00:30.137	1809	-1024	-768	-1	-1	-1	-1	4	-1024	-768	-1	-1	-1	-1	4		0	0						Untertest2.avi	0	880	547	72	111				0	Content		-72	-111	30137691	2805728399
30154	08:37:58.479	00:00:30.154	1810	-1024	-768	-1	-1	-1	-1	4	-1024	-768	-1	-1	-1	-1	4		0	0						Untertest2.avi	0	880	547	72	111				0	Content		-72	-111	30154300	2805745008
30171	08:37:58.496	00:00:30.170	1811	-1024	-768	-1	-1	-1	-1	4	-1024	-768	-1	-1	-1	-1	4		0	0						Untertest2.avi	0	880	547	72	111				0	Content		-72	-111	30170923	2805761631
30188	08:37:58.513	00:00:30.187	1812	-1024	-768	-1	-1	-1	-1	4	-1024	-768	-1	-1	-1	-1	4		0	0						Untertest2.avi	0	880	547	72	111				0	Content		-72	-111	30187550	2805778258
30205	08:37:58.530	00:00:30.204	1813	-1024	-768	-1	-1	-1	-1	4	-1024	-768	-1	-1	-1	-1	4		0	0						Untertest2.avi	0	880	547	72	111				0	Content		-72	-111	30204742	2805795450
30222	08:37:58.547	00:00:30.222	1814	-1024	-768	-1	-1	-1	-1	4	-1024	-768	-1	-1	-1	-1	4		0	0						Untertest2.avi	0	880	547	72	111				0	Content		-72	-111	30222117	2805812825
30239	08:37:58.564	00:00:30.239	1815	-1024	-768	-1	-1	-1	-1	4	-1024	-768	-1	-1	-1	-1	4		0	0						Untertest2.avi	0	880	547	72	111				0	Content		-72	-111	30239365	2805830073
30254	08:37:58.579	00:00:30.254	1816	-1024	-768	-1	-1	-1	-1	4	-1024	-768	-1	-1	-1	-1	4		0	0						Untertest2.avi	0	880	547	72	111				0	Content		-72	-111	30254168	2805844876
30271	08:37:58.596	00:00:30.270	1817	-1024	-768	-1	-1	-1	-1	4	-1024	-768	-1	-1	-1	-1	4		0	0						Untertest2.avi	0	880	547	72	111				0	Content		-72	-111	30270917	2805861625
30288	08:37:58.613	00:00:30.287	1818	-1024	-768	-1	-1	-1	-1	4	-1024	-768	-1	-1	-1	-1	4		0	0						Untertest2.avi	0	880	547	72	111				0	Content		-72	-111	30287541	2805878249
30304	08:37:58.629	00:00:30.304	1819	-1024	-768	-1	-1	-1	-1	4	-1024	-768	-1	-1	-1	-1	4		0	0						Untertest2.avi	0	880	547	72	111				0	Content		-72	-111	30304288	2805894996
30321	08:37:58.646	00:00:30.320	1820	-1024	-768	-1	-1	-1	-1	4	-1024	-768	-1	-1	-1	-1	4		0	0						Untertest2.avi	0	880	547	72	111				0	Content		-72	-111	30320786	2805911494
30337	08:37:58.662	00:00:30.337	1821	-1024	-768	-1	-1	-1	-1	4	-1024	-768	-1	-1	-1	-1	4		0	0						Untertest2.avi	0	880	547	72	111				0	Content		-72	-111	30337408	2805928116
30355	08:37:58.680	00:00:30.354	1822	-1024	-768	-1	-1	-1	-1	4	-1024	-768	-1	-1	-1	-1	4		0	0						Untertest2.avi	0	880	547	72	111				0	Content		-72	-111	30354602	2805945310
30372	08:37:58.697	00:00:30.371	1823	-1024	-768	-1	-1	-1	-1	4	-1024	-768	-1	-1	-1	-1	4		0	0						Untertest2.avi	0	880	547	72	111				0	Content		-72	-111	30371977	2805962685
30389	08:37:58.714	00:00:30.389	1824	-1024	-768	-1	-1	-1	-1	4	-1024	-768	-1	-1	-1	-1	4		0	0						Untertest2.avi	0	880	547	72	111				0	Content		-72	-111	30389222	2805979930
30404	08:37:58.729	00:00:30.404	1825	-1024	-768	-1	-1	-1	-1	4	-1024	-768	-1	-1	-1	-1	4		0	0						Untertest2.avi	0	880	547	72	111				0	Content		-72	-111	30404151	2805994859
30421	08:37:58.746	00:00:30.420	1826	-1024	-768	-1	-1	-1	-1	4	-1024	-768	-1	-1	-1	-1	4		0	0						Untertest2.avi	0	880	547	72	111				0	Content		-72	-111	30420775	2806011483
30438	08:37:58.763	00:00:30.437	1827	-1024	-768	-1	-1	-1	-1	4	-1024	-768	-1	-1	-1	-1	4		0	0						Untertest2.avi	0	880	547	72	111				0	Content		-72	-111	30437524	2806028232
30454	08:37:58.779	00:00:30.454	1828	-1024	-768	-1	-1	-1	-1	4	-1024	-768	-1	-1	-1	-1	4		0	0						Untertest2.avi	0	880	547	72	111				0	Content		-72	-111	30454023	2806044731
30471	08:37:58.796	00:00:30.470	1829	-1024	-768	-1	-1	-1	-1	4	-1024	-768	-1	-1	-1	-1	4		0	0						Untertest2.avi	0	880	547	72	111				0	Content		-72	-111	30470888	2806061596
30488	08:37:58.813	00:00:30.487	1830	-1024	-768	-1	-1	-1	-1	4	-1024	-768	-1	-1	-1	-1	4		0	0						Untertest2.avi	0	880	547	72	111				0	Content		-72	-111	30487885	2806078593
30504	08:37:58.829	00:00:30.504	1831	-1024	-768	-1	-1	-1	-1	4	-1024	-768	-1	-1	-1	-1	4		0	0						Untertest2.avi	0	880	547	72	111				0	Content		-72	-111	30504394	2806095102
30521	08:37:58.846	00:00:30.521	1832	-1024	-768	-1	-1	-1	-1	4	-1024	-768	-1	-1	-1	-1	4		0	0						Untertest2.avi	0	880	547	72	111				0	Content		-72	-111	30521016	2806111724
30538	08:37:58.863	00:00:30.537	1833	-1024	-768	-1	-1	-1	-1	4	-1024	-768	-1	-1	-1	-1	4		0	0						Untertest2.avi	0	880	547	72	111				0	Content		-72	-111	30537765	2806128473
30554	08:37:58.879	00:00:30.554	1834	-1024	-768	-1	-1	-1	-1	4	-1024	-768	-1	-1	-1	-1	4		0	0						Untertest2.avi	0	880	547	72	111				0	Content		-72	-111	30554389	2806145097
30571	08:37:58.896	00:00:30.571	1835	-1024	-768	-1	-1	-1	-1	4	-1024	-768	-1	-1	-1	-1	4		0	0						Untertest2.avi	0	880	547	72	111				0	Content		-72	-111	30571074	2806161782
30588	08:37:58.913	00:00:30.587	1836	-1024	-768	-1	-1	-1	-1	4	-1024	-768	-1	-1	-1	-1	4		0	0						Untertest2.avi	0	880	547	72	111				0	Content		-72	-111	30587742	2806178450
30604	08:37:58.929	00:00:30.604	1837	-1024	-768	-1	-1	-1	-1	4	-1024	-768	-1	-1	-1	-1	4		0	0						Untertest2.avi	0	880	547	72	111				0	Content		-72	-111	30604373	2806195081
30621	08:37:58.946	00:00:30.621	1838	-1024	-768	-1	-1	-1	-1	4	-1024	-768	-1	-1	-1	-1	4		0	0						Untertest2.avi	0	880	547	72	111				0	Content		-72	-111	30621040	2806211748
30638	08:37:58.963	00:00:30.637	1839	-132,2375	93,56828	0,5775352	0,6623008	529,2375	4,002922	0	-46,90171	115,3234	0,4221162	0,6766021	531,9255	3,867896	0	29	-90	104						Untertest2.avi	0	880	547	72	111	-158	-7	216	0	Content		-162	-7	30637759	2806228467
30654	08:37:58.979	00:00:30.654	1840	-121,4092	95,545	0,5775262	0,6626258	529,3378	4,114855	0	-45,08289	119,9451	0,422017	0,6767685	531,8251	3,897306	0	29	-83	108						Untertest2.avi	0	880	547	72	111	-158	-7	216	0	Content		-155	-3	30654263	2806244971
30671	08:37:58.996	00:00:30.670	1841	-129,6547	93,65518	0,5775895	0,6628664	529,1343	4,094032	0	-50,17065	109,3107	0,4219564	0,6769449	531,7226	3,851285	0	29	-90	101						Untertest2.avi	0	880	547	72	111	-158	-7	216	0	Content		-162	-10	30670885	2806261593
30688	08:37:59.013	00:00:30.687	1842	-127,2422	93,84809	0,5777408	0,6631443	529,1951	4,083284	0	-47,41285	118,1421	0,421941	0,6771898	531,6326	3,869174	0	29	-87	106						Untertest2.avi	0	880	547	72	111	-158	-7	216	0	Content		-159	-5	30687512	2806278220
30704	08:37:59.029	00:00:30.704	1843	-131,9413	88,93951	0,577825	0,66342	529,1631	4,04396	0	-47,65146	112,1433	0,4219218	0,6774324	531,4924	3,873062	0	29	-90	101						Untertest2.avi	0	880	547	72	111	-158	-7	216	0	Content		-162	-10	30704259	2806294967
30721	08:37:59.046	00:00:30.720	1844	-138,0994	86,92276	0,5778478	0,6636486	529,1879	4,096186	0	-44,00074	112,2987	0,4218886	0,6776083	531,5117	3,879157	0	29	-91	100						Untertest2.avi	0	880	547	72	111	-158	-7	216	0	Content		-163	-11	30720887	2806311595
30738	08:37:59.063	00:00:30.737	1845	-131,0535	88,10015	0,5778384	0,6637456	529,1995	4,050671	0	-43,52909	116,7225	0,4218251	0,6776509	531,5691	3,914336	0	29	-87	102						Untertest2.avi	0	880	547	72	111	-158	-7	216	0	Content		-159	-9	30737508	2806328216
30754	08:37:59.079	00:00:30.754	1846	-136,0102	87,53354	0,5778124	0,6637713	529,1873	4,070182	0	-36,01451	120,6011	0,4217526	0,6775998	531,532	3,946881	0	29	-86	104						Untertest2.avi	0	880	547	72	111	-158	-7	216	0	Content		-158	-7	30754134	2806344842
30771	08:37:59.096	00:00:30.770	1847	-136,0078	82,73642	0,5778035	0,6637457	529,1816	4,016908	0	-31,09005	120,9655	0,4217021	0,6774948	531,5358	3,952826	0	29	-84	102						Untertest2.avi	0	880	547	72	111	-158	-7	216	0	Content		-156	-9	30770757	2806361465
30788	08:37:59.113	00:00:30.787	1848	-132,6606	88,05285	0,5778365	0,663711	529,1815	4,074819	0	-41,46864	119,2893	0,4216966	0,6774292	531,5366	3,938315	0	29	-87	104						Untertest2.avi	0	880	547	72	111	-158	-7	216	0	Content		-159	-7	30787507	2806378215
30804	08:37:59.129	00:00:30.804	1849	-136,0708	93,47813	0,5779191	0,6637402	529,2475	4,075441	0	-32,85954	126,7893	0,4217449	0,6774645	531,5308	3,950134	0	29	-84	110						Untertest2.avi	0	880	547	72	111	-158	-7	216	0	Content		-156	-1	30804132	2806394840
30821	08:37:59.146	00:00:30.820	1850	-123,5644	94,28009	0,5779747	0,6640225	529,1438	4,098382	0	-35,25	115,6904	0,4217754	0,6777538	531,6069	3,946682	0	29	-79	105						Untertest2.avi	0	880	547	72	111	-158	-7	216	0	Content		-151	-6	30820755	2806411463
30837	08:37:59.162	00:00:30.837	1851	-55,21828	136,6598	0,5766259	0,6650062	528,9519	4,088434	0	52,36353	168,4709	0,4206418	0,678621	531,5317	3,97967	0	29	-1	153						Untertest2.avi	0	880	547	72	111	-158	-7	216	0	Content		-73	42	30837381	2806428089
30854	08:37:59.179	00:00:30.854	1852	67,08334	208,7625	0,5740377	0,6667283	528,8915	4,112994	0	171,114	240,0319	0,4188612	0,6796978	531,7656	4,063138	0	30	119	224						Untertest2.avi	0	880	547	72	111	197	216	283	0	Content		47	113	30854132	2806444840
30871	08:37:59.196	00:00:30.870	1853	169,2503	274,2421	0,571552	0,6687037	528,7664	4,126129	0	255,0915	290,5759	0,4174903	0,6806173	531,8968	3,967886	0	30	212	282						Untertest2.avi	0	880	547	72	111	197	216	283	0	Content		140	171	30870756	2806461464
30887	08:37:59.212	00:00:30.887	1854	231,9249	314,1793	0,5699296	0,6698247	528,694	4,098603	0	305,1031	328,8012	0,4165845	0,6809171	532,0765	3,924618	0	30	269	321						Untertest2.avi	0	880	547	72	111	197	216	283	0	Content		197	210	30887384	2806478092
30904	08:37:59.229	00:00:30.904	1855	245,1062	320,3224	0,5696803	0,669826	528,7161	4,096272	0	301,7333	331,2415	0,4164038	0,6806538	531,9772	3,930895	0	30	273	326						Untertest2.avi	0	880	547	72	111	197	216	283	0	Content		201	215	30904133	2806494841
30921	08:37:59.246	00:00:30.920	1856	243,9577	320,3675	0,5697919	0,6695264	528,6927	4,112088	0	298,3157	333,0915	0,4165105	0,6804406	531,9946	3,906266	0	30	271	327						Untertest2.avi	0	880	547	72	111	197	216	283	0	Content		199	216	30920755	2806511463
30938	08:37:59.263	00:00:30.937	1857	242,172	319,4798	0,5699956	0,6691039	528,5975	4,071128	0	298,3519	328,4316	0,4165798	0,6801443	531,968	3,926151	0	30	270	324						Untertest2.avi	0	880	547	72	111	197	216	283	0	Content		198	213	30937506	2806528214
30954	08:37:59.279	00:00:30.954	1858	242,4877	320,013	0,5702453	0,6686755	528,6495	4,053897	0	299,8024	334,3631	0,416752	0,6798445	531,8511	3,88704	0	30	271	327						Untertest2.avi	0	880	547	72	111	197	216	283	0	Content		199	216	30954128	2806544836
30971	08:37:59.296	00:00:30.970	1859	240,2604	322,6595	0,5705572	0,6683283	528,6002	4,045025	0	299,6075	332,5343	0,4169462	0,6796038	531,8594	3,880517	0	30	270	328						Untertest2.avi	0	880	547	72	111	197	216	283	0	Content		198	217	30970756	2806561464
30987	08:37:59.312	00:00:30.987	1860	243,6665	322,6779	0,5708697	0,6681842	528,4836	4,049798	0	298,6194	334,7028	0,4171853	0,6795315	531,7864	3,874631	0	30	271	329						Untertest2.avi	0	880	547	72	111	197	216	283	0	Content		199	218	30987377	2806578085
31004	08:37:59.329	00:00:31.004	1861	241,7867	320,7114	0,5710121	0,6682907	528,5119	4,080064	0	300,7882	334,2043	0,4172795	0,6795443	531,7331	3,865487	0	30	271	327						Untertest2.avi	0	880	547	72	111	197	216	283	0	Content		199	216	31004004	2806594712
31021	08:37:59.346	00:00:31.020	1862	240,82	320,5841	0,5710278	0,6685509	528,5114	4,081104	0	295,1792	336,529	0,4172275	0,6796001	531,729	3,891478	0	30	268	329						Untertest2.avi	0	880	547	72	111	197	216	283	0	Content		196	218	31020754	2806611462
31037	08:37:59.362	00:00:31.037	1863	241,8555	323,3822	0,5710787	0,6686915	528,5334	4,051084	0	296,8835	337,586	0,4172203	0,6797625	531,6832	3,869934	0	30	269	330						Untertest2.avi	0	880	547	72	111	197	216	283	0	Content		197	219	31037379	2806628087
31054	08:37:59.379	00:00:31.054	1864	243,9804	320,1556	0,5712913	0,6685926	528,4875	4,037027	0	297,0778	336,3932	0,4173829	0,679911	531,686	3,855699	0	30	271	328						Untertest2.avi	0	880	547	72	111	197	216	283	0	Content		199	217	31054004	2806644712
31071	08:37:59.396	00:00:31.070	1865	240,3905	322,639	0,5715344	0,668431	528,4276	4,002405	0	292,0825	336,5532	0,4175905	0,680024	531,6494	3,853534	0	30	266	330						Untertest2.avi	0	880	547	72	111	197	216	283	0	Content		194	219	31070751	2806661459
31087	08:37:59.412	00:00:31.087	1866	243,7215	322,6276	0,5717049	0,6683875	528,4279	4,05164	0	295,837	337,5238	0,4177165	0,6800255	531,6134	3,820474	0	30	270	330						Untertest2.avi	0	880	547	72	111	197	216	283	0	Content		198	219	31087375	2806678083
31104	08:37:59.429	00:00:31.104	1867	238,9428	321,7006	0,5717598	0,6685367	528,4267	3,999467	0	294,2267	337,145	0,417755	0,6799911	531,5544	3,769643	0	30	267	329						Untertest2.avi	0	880	547	72	111	197	216	283	0	Content		195	218	31104002	2806694710
31121	08:37:59.446	00:00:31.120	1868	234,8332	300,0906	0,5717185	0,6679317	528,5206	3,995243	0	291,6343	307,062	0,4179099	0,6790679	531,7255	3,75687	0	30	263	304						Untertest2.avi	0	880	547	72	111	197	216	283	0	Content		191	193	31120625	2806711333
31137	08:37:59.462	00:00:31.137	1869	230,1739	219,5473	0,571554	0,6655706	528,7275	3,885664	0	293,522	228,6871	0,4182923	0,6765598	531,9079	3,707568	0	31	262	224						Untertest2.avi	0	880	547	72	111	174	32	200	0	Content		190	113	31137251	2806727959
31154	08:37:59.479	00:00:31.153	1870	218,9635	151,2461	0,5714012	0,6636884	528,8898	3,790202	0	283,8118	150,9783	0,4182254	0,674987	532,1467	3,561696	0	31	251	151						Untertest2.avi	0	880	547	72	111	174	32	200	0	Content		179	40	31153998	2806744706
31171	08:37:59.496	00:00:31.170	1871	175,438	109,73	0,5716906	0,6628047	528,9265	3,769519	0	240,1817	103,8245	0,4183974	0,6747923	532,201	3,592109	0	31	208	107						Untertest2.avi	0	880	547	72	111	174	32	200	0	Content		136	-4	31170626	2806761334
31187	08:37:59.512	00:00:31.187	1872	-1024	-768	-1	-1	-1	-1	4	-1024	-768	-1	-1	-1	-1	4	31	0	0						Untertest2.avi	0	880	547	72	111	174	32	200	0	Content		-72	-111	31187249	2806777957
31204	08:37:59.529	00:00:31.203	1873	214,7911	137,6705	0,5724543	0,6628027	528,9886	3,708619	0	270,5198	148,4688	0,4187767	0,6754293	532,1088	3,513845	0	31	243	143						Untertest2.avi	0	880	547	72	111	174	32	200	0	Content		171	32	31203875	2806794583
31220	08:37:59.545	00:00:31.220	1874	214,9827	143,1817	0,5727953	0,6632887	528,897	3,674646	0	278,1278	142,5683	0,4189878	0,6756924	532,0416	3,385124	0	31	247	143						Untertest2.avi	0	880	547	72	111	174	32	200	0	Content		175	32	31220498	2806811206
31237	08:37:59.562	00:00:31.237	1875	219,7744	133,4922	0,5731527	0,6639754	528,9248	3,623864	0	275,5754	141,4058	0,4191885	0,6761599	531,9461	3,440739	0	31	248	137						Untertest2.avi	0	880	547	72	111	174	32	200	0	Content		176	26	31237257	2806827965
31254	08:37:59.579	00:00:31.253	1876	222,6582	141,4528	0,5734485	0,6646222	528,8399	3,584582	0	270,1967	151,2007	0,4194185	0,6765026	532,2246	3,442212	0	31	246	146						Untertest2.avi	0	880	547	72	111	174	32	200	0	Content		174	35	31253753	2806844461
31271	08:37:59.596	00:00:31.270	1877	227,3857	128,0867	0,5736456	0,6650254	529,023	3,477672	0	279,8837	148,286	0,4196053	0,6767655	532,2183	3,399296	0	31	254	138						Untertest2.avi	0	880	547	72	111	174	32	200	0	Content		182	27	31270502	2806861210
31287	08:37:59.612	00:00:31.287	1878	216,8357	139,7817	0,5738049	0,6652165	529,1752	3,51041	0	270,6799	148,7513	0,4197058	0,6768582	532,2744	3,35165	0	31	244	144						Untertest2.avi	0	880	547	72	111	174	32	200	0	Content		172	33	31287125	2806877833
31304	08:37:59.629	00:00:31.303	1879	223,4384	134,9067	0,5739439	0,6651835	529,2034	3,447148	0	273,6084	142,242	0,4198083	0,6768239	532,3842	3,278219	0	31	249	139						Untertest2.avi	0	880	547	72	111	174	32	200	0	Content		177	28	31303875	2806894583
31320	08:37:59.645	00:00:31.320	1880	213,9704	135,7792	0,5741294	0,6651301	529,2114	3,490203	0	268,886	150,918	0,4199477	0,6767762	532,5919	3,384948	0	31	241	143						Untertest2.avi	0	880	547	72	111	174	32	200	0	Content		169	32	31320500	2806911208
31337	08:37:59.662	00:00:31.337	1881	208,6536	133,3268	0,5744224	0,664901	529,446	3,497567	0	268,2343	137,4322	0,4202943	0,6765178	532,5571	3,273529	0	32	238	135						Untertest2.avi	0	880	547	72	111	142	-9	800	0	Content		166	24	31337123	2806927831
31354	08:37:59.679	00:00:31.353	1882	190,1055	107,7913	0,5751575	0,6642388	529,6182	3,459682	0	243,9777	114,2906	0,4211079	0,6759943	532,6091	3,244117	0	32	217	111						Untertest2.avi	0	880	547	72	111	142	-9	800	0	Content		145	0	31353748	2806944456
31370	08:37:59.695	00:00:31.370	1883	185,6317	90,19891	0,5752701	0,6641393	529,7617	3,414656	0	239,9981	112,1434	0,4211435	0,6759936	532,73	3,27913	0	32	213	101						Untertest2.avi	0	880	547	72	111	142	-9	800	0	Content		141	-10	31370496	2806961204
31387	08:37:59.712	00:00:31.387	1884	190,9583	93,85924	0,5752829	0,664396	529,8265	3,379055	0	236,0627	121,3914	0,4211524	0,6762683	532,8505	3,279946	0	32	214	108						Untertest2.avi	0	880	547	72	111	142	-9	800	0	Content		142	-3	31387122	2806977830
31404	08:37:59.729	00:00:31.403	1885	186,8032	104,2852	0,5753237	0,6646295	529,8953	3,403822	0	239,1561	109,128	0,4211266	0,676466	533,0811	3,184867	0	32	213	107						Untertest2.avi	0	880	547	72	111	142	-9	800	0	Content		141	-4	31403745	2806994453
31420	08:37:59.745	00:00:31.420	1886	184,8666	100,6388	0,5753624	0,6647995	529,968	3,362164	0	244,4591	114,449	0,4211483	0,6767544	533,1929	3,201028	0	32	215	108						Untertest2.avi	0	880	547	72	111	142	-9	800	0	Content		143	-3	31420369	2807011077
31437	08:37:59.762	00:00:31.437	1887	187,5418	100,3678	0,5754282	0,6650599	530,0212	3,319986	0	233,2643	113,7103	0,4212112	0,6771143	533,1301	3,162446	0	32	210	107						Untertest2.avi	0	880	547	72	111	142	-9	800	0	Content		138	-4	31437118	2807027826
31454	08:37:59.779	00:00:31.453	1888	185,9534	94,32177	0,5754422	0,6654207	530,0942	3,292128	0	230,0735	119,5472	0,4212078	0,6775971	533,3716	3,225592	0	32	208	107						Untertest2.avi	0	880	547	72	111	142	-9	800	0	Content		136	-4	31453741	2807044449
31470	08:37:59.795	00:00:31.470	1889	183,5295	97,46767	0,5753692	0,6656056	530,1067	3,299279	0	240,0143	111,9199	0,4211164	0,6779369	533,3658	3,119195	0	32	212	105						Untertest2.avi	0	880	547	72	111	142	-9	800	0	Content		140	-6	31470374	2807061082
31487	08:37:59.812	00:00:31.486	1890	183,6223	92,63554	0,5752565	0,6657509	530,1115	3,275423	0	239,5399	111,4526	0,4209945	0,6782001	533,4296	3,103905	0	32	212	102						Untertest2.avi	0	880	547	72	111	142	-9	800	0	Content		140	-9	31486990	2807077698
31504	08:37:59.829	00:00:31.503	1891	191,0632	98,01732	0,5751336	0,6658904	530,2526	3,224167	0	244,7031	116,0537	0,4208843	0,6785179	533,4289	3,094577	0	32	218	107						Untertest2.avi	0	880	547	72	111	142	-9	800	0	Content		146	-4	31503741	2807094449
31520	08:37:59.845	00:00:31.520	1892	185,83	93,43716	0,5750704	0,6660349	530,2919	3,203837	0	242,1098	106,9851	0,420808	0,6787673	533,539	3,072649	0	32	214	100						Untertest2.avi	0	880	547	72	111	142	-9	800	0	Content		142	-11	31520363	2807111071
31537	08:37:59.862	00:00:31.536	1893	190,1519	92,12465	0,5750433	0,6662488	530,2797	3,17939	0	240,054	114,5755	0,4207727	0,6788938	533,5552	3,05599	0	32	215	103						Untertest2.avi	0	880	547	72	111	142	-9	800	0	Content		143	-8	31536989	2807127697
31554	08:37:59.879	00:00:31.553	1894	185,5965	96,90018	0,5750137	0,6664724	530,2607	3,190346	0	232,6588	117,6358	0,4207126	0,6789737	533,6333	3,039207	0	32	209	107						Untertest2.avi	0	880	547	72	111	142	-9	800	0	Content		137	-4	31553738	2807144446
31570	08:37:59.895	00:00:31.570	1895	184,6334	99,69061	0,5749332	0,6667192	530,2661	3,193802	0	244,0786	98,45164	0,4206038	0,6788539	533,6008	2,922014	0	32	214	99						Untertest2.avi	0	880	547	72	111	142	-9	800	0	Content		142	-12	31570364	2807161072
31587	08:37:59.912	00:00:31.586	1896	190,648	97,70551	0,5748206	0,666927	530,2674	3,13297	0	240,7368	104,6904	0,4204907	0,6787434	533,6348	2,91847	0	32	216	101						Untertest2.avi	0	880	547	72	111	142	-9	800	0	Content		144	-10	31586987	2807177695
31604	08:37:59.929	00:00:31.603	1897	185,9357	97,45008	0,5747834	0,6671606	530,1877	3,126777	0	243,6221	101,35	0,4204508	0,6786726	533,6482	2,938845	0	32	215	99						Untertest2.avi	0	880	547	72	111	142	-9	800	0	Content		143	-12	31603613	2807194321
31620	08:37:59.945	00:00:31.620	1898	189,0757	94,34102	0,5747915	0,6671134	530,2188	3,11785	0	236,9902	118,4541	0,4204346	0,6785929	533,5953	2,986446	0	32	213	106						Untertest2.avi	0	880	547	72	111	142	-9	800	0	Content		141	-5	31620359	2807211067
31637	08:37:59.962	00:00:31.636	1899	184,8905	95,63525	0,5747895	0,6669834	530,1995	3,085833	0	241,2341	99,89551	0,4204279	0,6785548	533,5915	2,910642	0	32	213	98						Untertest2.avi	0	880	547	72	111	142	-9	800	0	Content		141	-13	31636984	2807227692
31654	08:37:59.979	00:00:31.653	1900	183,9402	97,62619	0,5747647	0,6666772	530,1248	3,085344	0	243,9208	105,8506	0,4204006	0,678482	533,5043	2,902519	0	32	214	102						Untertest2.avi	0	880	547	72	111	142	-9	800	0	Content		142	-9	31653607	2807244315
31670	08:37:59.995	00:00:31.670	1901	188,4853	97,49545	0,574774	0,666456	530,0684	3,060043	0	244,6831	101,3038	0,420395	0,6783857	533,5012	2,83549	0	32	217	99						Untertest2.avi	0	880	547	72	111	142	-9	800	0	Content		145	-12	31670231	2807260939
31687	08:38:00.012	00:00:31.686	1902	184,3041	100,1591	0,574798	0,666272	530,0941	3,11738	0	241,3003	116,9193	0,4203866	0,6783389	533,4882	2,955554	0	32	213	109						Untertest2.avi	0	880	547	72	111	142	-9	800	0	Content		141	-2	31686984	2807277692
[truncated: 1,801 more rows]
