# Supplementary material for: Gaze Duration Biases for Colours in Combination with Dissonant and Consonant Sounds: A Comparative Eye-Tracking Study with Orangutans
Source: PLoS One. 2015 Oct 14;10(10):e0139894. doi: 10.1371/journal.pone.0139894 (PMC4605782; doi:10.1371/journal.pone.0139894)
Supplement: S1 Data — (ZIP) [file pone.0139894.s004.zip › Plos ColourSound Data/Apes/Farben_Musik_U2/Rec 04-All-Data.tsv]

System Properties:
Operating System:	Microsoft Windows NT 6.1.7601 Service Pack 1
System User Name:	tobiiadmin
Machine Name:	LOE7690LAP
Data properties:
Recording name:	Rec 04
Recording date:	20.08.2013
Recording time:	08:31:01
Recording resolution:	1024 x 768
Export date:	09.03.2014
Export time:	12:20:05
Participant:	Bimbo
Filter settings:
Eye: Average
Validity: Normal
Fixation filter: Tobii fixation filter
Velocity threshold: 35
Distance threshold: 35
Timestamp	DateTimeStamp	DateTimeStampStartOffset	Number	GazePointXLeft	GazePointYLeft	CamXLeft	CamYLeft	DistanceLeft	PupilLeft	ValidityLeft	GazePointXRight	GazePointYRight	CamXRight	CamYRight	DistanceRight	PupilRight	ValidityRight	FixationIndex	GazePointX	GazePointY	Event	EventKey	Data1	Data2	Descriptor	StimuliName	StimuliID	MediaWidth	MediaHeight	MediaPosX	MediaPosY	MappedFixationPointX	MappedFixationPointY	FixationDuration	AoiIds	AoiNames	WebGroupImage	MappedGazeDataPointX	MappedGazeDataPointY	MicroSecondTimestamp	AbsoluteMicroSecondTimestamp
13	08:31:01.954	00:00:00.012	0	1369,706	590,916	0,3579442	0,5467954	563,7332	4,975554	3	1325,831	576,0372	0,3579476	0,5467948	563,7332	4,948061	1	1	1326	576						No media	0	1024	768	0	0	1335	576	63	0	Content		1326	576	12901	640615442
30	08:31:01.971	00:00:00.029	1	903,5081	668,8614	0,3661064	0,5472632	417,6886	3,645236	3	1342,624	579,121	0,3582956	0,5470161	563,9346	4,998672	1	1	1343	579						No media	0	1024	768	0	0	1335	576	63	0	Content		1343	579	29577	640632118
46	08:31:01.987	00:00:00.046	2	1359,245	591,1975	0,3584502	0,5472637	563,8805	5,02057	3	1315,385	576,3258	0,3584536	0,5472631	563,8805	4,992884	1	1	1315	576						No media	0	1024	768	0	0	1335	576	63	0	Content		1315	576	46202	640648743
63	08:31:02.004	00:00:00.062	3	1233,667	609,4586	0,358281	0,5480082	561,9667	4,972021	3	1189,589	594,7589	0,3582844	0,5480076	561,9667	4,944069	1	2	1190	595						No media	0	1024	768	0	0	896	639	316	0	Content		1190	595	62953	640665494
80	08:31:02.021	00:00:00.079	4	1046,255	668,2792	0,3596943	0,550236	561,021	5,027648	3	987,3604	651,5485	0,3595419	0,5502942	561,0215	4,993063	1	2	987	652						No media	0	1024	768	0	0	896	639	316	0	Content		987	652	79579	640682120
96	08:31:02.037	00:00:00.096	5	956,7586	662,2817	0,361032	0,5506138	560,6329	5,049207	3	900,5481	644,9923	0,3609129	0,5506775	560,6329	5,016381	1	2	901	645						No media	0	1024	768	0	0	896	639	316	0	Content		901	645	96204	640698745
113	08:31:02.054	00:00:00.112	6	955,576	645,8938	0,3612812	0,5504504	560,3917	5,028893	3	902,8817	629,904	0,3612014	0,550481	560,3932	4,99728	1	2	903	630						No media	0	1024	768	0	0	896	639	316	0	Content		903	630	112828	640715369
130	08:31:02.071	00:00:00.129	7	916,047	657,9141	0,3622458	0,5510236	542,6069	4,859774	3	895,5287	637,6439	0,3613201	0,5510232	560,2779	4,985194	1	2	896	638						No media	0	1024	768	0	0	896	639	316	0	Content		896	638	129580	640732121
146	08:31:02.087	00:00:00.146	8	941,0294	657,9411	0,3615065	0,5514607	560,0293	5,078759	3	887,324	641,8423	0,3614164	0,5514965	560,0305	5,046601	1	2	887	642						No media	0	1024	768	0	0	896	639	316	0	Content		887	642	146205	640748746
163	08:31:02.104	00:00:00.162	9	910,4531	658,2944	0,3623105	0,5518405	542,3671	4,937003	3	891,3157	637,232	0,361417	0,5518582	559,8652	5,063346	1	2	891	637						No media	0	1024	768	0	0	896	639	316	0	Content		891	637	162830	640765371
179	08:31:02.120	00:00:00.179	10	948,563	654,1295	0,3614176	0,5520577	559,6329	5,06382	3	896,7725	638,1585	0,3613489	0,5520893	559,6349	5,032295	1	2	897	638						No media	0	1024	768	0	0	896	639	316	0	Content		897	638	179456	640781997
196	08:31:02.137	00:00:00.196	11	949,4139	660,1561	0,3613509	0,5522034	559,5601	5,061893	3	894,7525	643,7128	0,3612487	0,5522484	559,5602	5,029586	1	2	895	644						No media	0	1024	768	0	0	896	639	316	0	Content		895	644	196206	640798747
213	08:31:02.154	00:00:00.212	12	948,3019	654,4904	0,3611997	0,5523035	559,4417	5,071958	3	895,9814	638,6761	0,3611244	0,5523323	559,4432	5,040191	1	2	896	639						No media	0	1024	768	0	0	896	639	316	0	Content		896	639	212829	640815370
229	08:31:02.170	00:00:00.229	13	941,9266	658,8575	0,3610713	0,5521857	559,4645	5,107316	3	890,1075	643,3565	0,3610029	0,5522079	559,4664	5,075446	1	2	890	643						No media	0	1024	768	0	0	896	639	316	0	Content		890	643	229456	640831997
246	08:31:02.187	00:00:00.246	14	949,4996	655,5448	0,3610408	0,551905	559,3783	5,087996	3	896,5096	639,7154	0,3609574	0,551935	559,3796	5,055897	1	2	897	640						No media	0	1024	768	0	0	896	639	316	0	Content		897	640	246081	640848622
263	08:31:02.204	00:00:00.262	15	941,8975	652,3951	0,36105	0,5515277	559,4318	5,101402	3	892,1816	637,1279	0,3610062	0,5515424	559,4329	5,070471	1	2	892	637						No media	0	1024	768	0	0	896	639	316	0	Content		892	637	262833	640865374
279	08:31:02.220	00:00:00.279	16	948,3005	652,2531	0,361203	0,5511534	559,4277	5,106356	3	896,5289	636,6597	0,3611339	0,5511767	559,4297	5,074448	1	2	897	637						No media	0	1024	768	0	0	896	639	316	0	Content		897	637	279457	640881998
296	08:31:02.237	00:00:00.296	17	914,7646	662,834	0,362034	0,5510169	543,0241	5,001825	3	893,0345	643,184	0,3611821	0,5510205	559,4051	5,119255	1	2	893	643						No media	0	1024	768	0	0	896	639	316	0	Content		893	643	296082	640898623
313	08:31:02.254	00:00:00.312	18	922,4776	655,0588	0,362091	0,5508891	541,7809	4,942738	3	904,9338	633,8	0,3611891	0,5509039	559,4586	5,071312	1	2	905	634						No media	0	1024	768	0	0	896	639	316	0	Content		905	634	312706	640915247
329	08:31:02.270	00:00:00.329	19	916,4813	665,5982	0,3621067	0,5507904	542,1611	4,98787	3	898,1365	645,1623	0,3612227	0,5508079	559,546	5,114685	1	2	898	645						No media	0	1024	768	0	0	896	639	316	0	Content		898	645	329459	640932000
346	08:31:02.287	00:00:00.346	20	915,7202	663,3652	0,3620926	0,5509164	542,7469	4,967568	3	894,9016	643,4316	0,3612201	0,5509237	559,57	5,088339	1	2	895	643						No media	0	1024	768	0	0	896	639	316	0	Content		895	643	346082	640948623
363	08:31:02.304	00:00:00.362	21	965,7933	653,7444	0,3599813	0,5511034	551,0815	5,174748	3	918,9106	639,4302	0,3599829	0,5511028	551,0815	5,144487	1	2	919	639						No media	0	1024	768	0	0	896	639	316	0	Content		919	639	362710	640965251
379	08:31:02.320	00:00:00.379	22	879,2937	650,9907	0,3621584	0,5511304	559,5876	5,212949	3	830,9254	635,4879	0,3621376	0,551146	559,5902	5,181801	1	3	831	635						No media	0	1024	768	0	0	743	597	317	0	Content		831	635	379336	640981877
396	08:31:02.337	00:00:00.396	23	792,6605	623,89	0,363754	0,5502275	559,6904	5,254082	3	745,5081	608,3675	0,3637579	0,5502294	559,6938	5,223176	1	3	746	608						No media	0	1024	768	0	0	743	597	317	0	Content		746	608	396083	640998624
413	08:31:02.354	00:00:00.412	24	783,8385	602,6196	0,3641909	0,5498362	559,6724	5,251876	3	736,0482	586,7859	0,3641871	0,5498372	559,6749	5,220812	1	3	736	587						No media	0	1024	768	0	0	743	597	317	0	Content		736	587	412711	641015252
429	08:31:02.370	00:00:00.429	25	782,0955	606,7827	0,3642059	0,550219	559,5601	5,250378	3	735,1351	590,9481	0,3642128	0,5502213	559,5637	5,21952	1	3	735	591						No media	0	1024	768	0	0	743	597	317	0	Content		735	591	429335	641031876
446	08:31:02.387	00:00:00.446	26	783,8508	615,718	0,3643509	0,5504018	559,5118	5,264776	3	736,1563	599,9471	0,3643491	0,5504063	559,5159	5,233745	1	3	736	600						No media	0	1024	768	0	0	743	597	317	0	Content		736	600	446086	641048627
463	08:31:02.404	00:00:00.462	27	789,707	610,2474	0,3644418	0,5505005	559,4246	5,255303	3	741,5305	594,1599	0,364433	0,5505105	559,4294	5,22425	1	3	742	594						No media	0	1024	768	0	0	743	597	317	0	Content		742	594	462712	641065253
479	08:31:02.420	00:00:00.479	28	787,8385	613,0148	0,3645148	0,5505469	559,4604	5,265732	3	740,1423	597,3351	0,3645123	0,5505485	559,4638	5,234627	1	3	740	597						No media	0	1024	768	0	0	743	597	317	0	Content		740	597	479335	641081876
496	08:31:02.437	00:00:00.495	29	789,1432	611,5455	0,3645548	0,5505854	559,4417	5,290266	3	741,67	595,9408	0,3645545	0,5505849	559,4445	5,259033	1	3	742	596						No media	0	1024	768	0	0	743	597	317	0	Content		742	596	495962	641098503
513	08:31:02.454	00:00:00.512	30	784,9497	610,8088	0,3645922	0,5507137	559,3481	5,283506	3	737,4362	595,087	0,3645918	0,5507153	559,3516	5,252302	1	3	737	595						No media	0	1024	768	0	0	743	597	317	0	Content		737	595	512711	641115252
529	08:31:02.470	00:00:00.529	31	788,92	613,7659	0,3645705	0,5508174	559,1991	5,272605	3	741,3497	598,0228	0,3645688	0,5508208	559,2025	5,241453	1	3	741	598						No media	0	1024	768	0	0	743	597	317	0	Content		741	598	529337	641131878
546	08:31:02.487	00:00:00.545	32	786,5357	613,5195	0,364512	0,5508353	559,0005	5,267137	3	738,6491	597,5062	0,3645068	0,5508443	559,0041	5,235948	1	3	739	598						No media	0	1024	768	0	0	743	597	317	0	Content		739	598	545961	641148502
563	08:31:02.504	00:00:00.562	33	793,8553	612,2695	0,3644352	0,5507944	558,8109	5,282907	3	744,8109	595,5713	0,3644142	0,5508194	558,8145	5,251376	1	3	745	596						No media	0	1024	768	0	0	743	597	317	0	Content		745	596	562587	641165128
579	08:31:02.520	00:00:00.579	34	790,207	610,6168	0,3642951	0,55087	558,5965	5,254023	3	742,5779	594,9604	0,3642918	0,550871	558,6	5,223022	1	3	743	595						No media	0	1024	768	0	0	743	597	317	0	Content		743	595	579334	641181875
596	08:31:02.537	00:00:00.595	35	794,1313	615,1345	0,3640483	0,550975	558,4813	5,286086	3	747,5377	599,3142	0,3640575	0,550981	558,4856	5,25503	1	3	748	599						No media	0	1024	768	0	0	743	597	317	0	Content		748	599	595976	641198517
613	08:31:02.554	00:00:00.612	36	793,6426	612,1841	0,363751	0,5508999	558,3603	5,292277	3	746,1263	596,45	0,3637484	0,5509031	558,3639	5,260964	1	3	746	596						No media	0	1024	768	0	0	743	597	317	0	Content		746	596	612586	641215127
629	08:31:02.570	00:00:00.629	37	790,0952	617,7087	0,3633823	0,5505614	558,2715	5,263132	3	742,6195	602,0927	0,3633809	0,5505636	558,2747	5,232066	1	3	743	602						No media	0	1024	768	0	0	743	597	317	0	Content		743	602	629213	641231754
646	08:31:02.587	00:00:00.645	38	795,9918	614,4175	0,3629383	0,550086	558,1808	5,244534	3	748,8779	598,4832	0,3629401	0,5500949	558,185	5,213664	1	3	749	598						No media	0	1024	768	0	0	743	597	317	0	Content		749	598	645973	641248514
663	08:31:02.604	00:00:00.662	39	794,4119	614,44	0,3624981	0,5493563	558,1468	5,254281	3	747,3476	598,8529	0,3625004	0,5493574	558,1502	5,223338	1	3	747	599						No media	0	1024	768	0	0	743	597	317	0	Content		747	599	662589	641265130
679	08:31:02.620	00:00:00.679	40	798,4529	610,5001	0,362079	0,5484422	558,2054	5,266023	3	750,7905	594,7862	0,3620729	0,5484454	558,2077	5,234879	1	3	751	595						No media	0	1024	768	0	0	743	597	317	0	Content		751	595	679213	641281754
696	08:31:02.637	00:00:00.695	41	814,516	629,8925	0,3613987	0,5484058	558,4214	5,292965	3	767,6868	614,6435	0,361402	0,5484056	558,4214	5,261784	1	4	768	615						No media	0	1024	768	0	0	846	773	100	0	Content		768	615	695838	641298379
713	08:31:02.654	00:00:00.712	42	839,2389	718,3329	0,3602813	0,5504946	553,3237	5,137319	3	801,3583	703,9545	0,3600449	0,5504939	558,6635	5,155721	1	4	801	704						No media	0	1024	768	0	0	846	773	100	0	Content		801	704	712588	641315129
729	08:31:02.670	00:00:00.729	43	872,0329	778,8261	0,3589242	0,552372	558,7676	5,149931	3	824,7806	765,6568	0,3589275	0,5523719	558,7676	5,119958	1	4	825	766						No media	0	1024	768	0	0	846	773	100	0	Content		825	766	729215	641331756
746	08:31:02.687	00:00:00.745	44	946,1949	793,335	0,3584345	0,5526857	558,7676	5,142845	3	897,6362	780,3693	0,3584388	0,5526855	558,7676	5,112838	1	4	898	780						No media	0	1024	768	0	0	846	773	100	0	Content		898	780	745841	641348382
762	08:31:02.703	00:00:00.762	45	913,8638	799,5133	0,3581859	0,552927	559,1915	5,070941	3	866,8192	786,545	0,3581893	0,5529268	559,1915	5,041528	1	4	867	787						No media	0	1024	768	0	0	846	773	100	0	Content		867	787	762465	641365006
779	08:31:02.720	00:00:00.779	46	915,5079	804,1675	0,358094	0,5530733	559,2309	5,069827	3	868,4736	791,2831	0,3580973	0,5530732	559,2308	5,040486	1	4	868	791						No media	0	1024	768	0	0	846	773	100	0	Content		868	791	779215	641381756
796	08:31:02.737	00:00:00.795	47	-1024	-768	-1	-1	-1	-1	4	-1024	-768	-1	-1	-1	-1	4		0	0						No media	0	1024	768	0	0				0	Content		0	0	795841	641398382
812	08:31:02.753	00:00:00.812	48	-1024	-768	-1	-1	-1	-1	4	-1024	-768	-1	-1	-1	-1	4		0	0						No media	0	1024	768	0	0				0	Content		0	0	812465	641415006
829	08:31:02.770	00:00:00.829	49	-1024	-768	-1	-1	-1	-1	4	-1024	-768	-1	-1	-1	-1	4		0	0						No media	0	1024	768	0	0				0	Content		0	0	829092	641431633
846	08:31:02.787	00:00:00.845	50	-1024	-768	-1	-1	-1	-1	4	-1024	-768	-1	-1	-1	-1	4		0	0						No media	0	1024	768	0	0				0	Content		0	0	845840	641448381
862	08:31:02.803	00:00:00.862	51	-1024	-768	-1	-1	-1	-1	4	-1024	-768	-1	-1	-1	-1	4		0	0						No media	0	1024	768	0	0				0	Content		0	0	862468	641465009
879	08:31:02.820	00:00:00.879	52	-1024	-768	-1	-1	-1	-1	4	-1024	-768	-1	-1	-1	-1	4		0	0						No media	0	1024	768	0	0				0	Content		0	0	879093	641481634
896	08:31:02.837	00:00:00.895	53	-1024	-768	-1	-1	-1	-1	4	-1024	-768	-1	-1	-1	-1	4		0	0						No media	0	1024	768	0	0				0	Content		0	0	895720	641498261
912	08:31:02.853	00:00:00.912	54	-1024	-768	-1	-1	-1	-1	4	-1024	-768	-1	-1	-1	-1	4		0	0						No media	0	1024	768	0	0				0	Content		0	0	912474	641515015
929	08:31:02.870	00:00:00.929	55	-1024	-768	-1	-1	-1	-1	4	-1024	-768	-1	-1	-1	-1	4		0	0						No media	0	1024	768	0	0				0	Content		0	0	929097	641531638
946	08:31:02.887	00:00:00.945	56	-1024	-768	-1	-1	-1	-1	4	-1024	-768	-1	-1	-1	-1	4		0	0						No media	0	1024	768	0	0				0	Content		0	0	945720	641548261
962	08:31:02.903	00:00:00.962	57	-1024	-768	-1	-1	-1	-1	4	-1024	-768	-1	-1	-1	-1	4		0	0						No media	0	1024	768	0	0				0	Content		0	0	962346	641564887
979	08:31:02.920	00:00:00.979	58	-1024	-768	-1	-1	-1	-1	4	-1024	-768	-1	-1	-1	-1	4		0	0						No media	0	1024	768	0	0				0	Content		0	0	979098	641581639
996	08:31:02.937	00:00:00.995	59	-1024	-768	-1	-1	-1	-1	4	-1024	-768	-1	-1	-1	-1	4		0	0						No media	0	1024	768	0	0				0	Content		0	0	995722	641598263
1012	08:31:02.953	00:00:01.012	60	-1024	-768	-1	-1	-1	-1	4	-1024	-768	-1	-1	-1	-1	4		0	0						No media	0	1024	768	0	0				0	Content		0	0	1012350	641614891
1029	08:31:02.970	00:00:01.028	61	-1024	-768	-1	-1	-1	-1	4	-1024	-768	-1	-1	-1	-1	4		0	0						No media	0	1024	768	0	0				0	Content		0	0	1028987	641631528
1046	08:31:02.987	00:00:01.045	62	-1024	-768	-1	-1	-1	-1	4	-1024	-768	-1	-1	-1	-1	4		0	0						No media	0	1024	768	0	0				0	Content		0	0	1045646	641648187
1062	08:31:03.003	00:00:01.062	63	-1024	-768	-1	-1	-1	-1	4	-1024	-768	-1	-1	-1	-1	4		0	0						No media	0	1024	768	0	0				0	Content		0	0	1062269	641664810
1079	08:31:03.020	00:00:01.078	64	-1024	-768	-1	-1	-1	-1	4	-1024	-768	-1	-1	-1	-1	4		0	0						No media	0	1024	768	0	0				0	Content		0	0	1078904	641681445
1096	08:31:03.037	00:00:01.095	65	-1024	-768	-1	-1	-1	-1	4	-1024	-768	-1	-1	-1	-1	4		0	0						No media	0	1024	768	0	0				0	Content		0	0	1095643	641698184
1112	08:31:03.053	00:00:01.112	66	-1024	-768	-1	-1	-1	-1	4	-1024	-768	-1	-1	-1	-1	4		0	0						No media	0	1024	768	0	0				0	Content		0	0	1112268	641714809
1129	08:31:03.070	00:00:01.128	67	-1024	-768	-1	-1	-1	-1	4	-1024	-768	-1	-1	-1	-1	4		0	0						No media	0	1024	768	0	0				0	Content		0	0	1128902	641731443
1146	08:31:03.087	00:00:01.145	68	-1024	-768	-1	-1	-1	-1	4	-1024	-768	-1	-1	-1	-1	4		0	0						No media	0	1024	768	0	0				0	Content		0	0	1145515	641748056
1162	08:31:03.103	00:00:01.162	69	740,3147	774,7866	0,3594277	0,5556921	558,3465	4,40078	3	691,3274	761,3724	0,3594311	0,555692	558,3464	4,375628	1	5	691	761						No media	0	1024	768	0	0	663	743	450	0	Content		691	761	1162263	641764804
1179	08:31:03.120	00:00:01.178	70	694,5209	746,7838	0,3599502	0,5552294	558,365	4,420366	3	645,0742	732,8784	0,3599536	0,5552292	558,365	4,395033	1	5	645	733						No media	0	1024	768	0	0	663	743	450	0	Content		645	733	1178901	641781442
1196	08:31:03.137	00:00:01.195	71	700,3596	755,7245	0,3599259	0,5552465	558,2713	4,378333	3	650,6487	741,9722	0,3599262	0,5552458	558,2741	4,353264	1	5	651	742						No media	0	1024	768	0	0	663	743	450	0	Content		651	742	1195513	641798054
1212	08:31:03.153	00:00:01.212	72	759,0377	752,1625	0,3598576	0,5552011	558,1783	4,336024	3	708,3528	735,0759	0,359859	0,5552745	558,1838	4,310906	1	5	708	735						No media	0	1024	768	0	0	663	743	450	0	Content		708	735	1212138	641814679
1229	08:31:03.170	00:00:01.228	73	664,3584	746,6412	0,3598407	0,5553133	558,17	4,349556	3	616,1516	735,9451	0,3598402	0,5552416	558,171	4,32502	1	5	616	736						No media	0	1024	768	0	0	663	743	450	0	Content		616	736	1228900	641831441
1246	08:31:03.187	00:00:01.245	74	703,4045	753,8602	0,3599507	0,5551654	555,7787	4,387495	3	656,7536	740,2244	0,3598499	0,555165	558,101	4,37997	1	5	657	740						No media	0	1024	768	0	0	663	743	450	0	Content		657	740	1245513	641848054
1262	08:31:03.203	00:00:01.262	75	718,8737	758,5255	0,3598545	0,5550412	558,1121	4,370445	3	669,712	744,84	0,3598579	0,555041	558,1121	4,345475	1	5	670	745						No media	0	1024	768	0	0	663	743	450	0	Content		670	745	1262135	641864676
1279	08:31:03.220	00:00:01.278	76	722,5635	747,0168	0,3598561	0,554947	558,0827	4,31546	3	673,5742	733,1475	0,3598594	0,5549468	558,0827	4,290797	1	5	674	733						No media	0	1024	768	0	0	663	743	450	0	Content		674	733	1278761	641881302
1296	08:31:03.237	00:00:01.295	77	721,6634	763,2005	0,3598715	0,5549104	558,0953	4,317667	3	672,5168	749,5724	0,3598749	0,5549102	558,0953	4,293016	1	5	673	750						No media	0	1024	768	0	0	663	743	450	0	Content		673	750	1295510	641898051
1312	08:31:03.253	00:00:01.312	78	726,0795	762,4465	0,3599328	0,5549284	558,0987	4,308936	3	677,0229	748,8329	0,3599361	0,5549282	558,0987	4,284368	1	5	677	749						No media	0	1024	768	0	0	663	743	450	0	Content		677	749	1312128	641914669
1329	08:31:03.270	00:00:01.328	79	710,3203	748,3137	0,3599983	0,5549391	558,0329	4,31994	3	661,1346	734,4504	0,3600016	0,554939	558,0328	4,295259	1	5	661	734						No media	0	1024	768	0	0	663	743	450	0	Content		661	734	1328753	641931294
1345	08:31:03.286	00:00:01.345	80	712,1857	763,684	0,3600592	0,5548812	557,8793	4,287993	3	662,9113	750,0667	0,3600626	0,554881	557,8793	4,263552	1	5	663	750						No media	0	1024	768	0	0	663	743	450	0	Content		663	750	1345376	641947917
1362	08:31:03.303	00:00:01.362	81	710,8498	748,6683	0,3600784	0,5548332	557,831	4,326961	3	661,6919	734,8441	0,3600817	0,554833	557,8309	4,302268	1	5	662	735						No media	0	1024	768	0	0	663	743	450	0	Content		662	735	1362125	641964666
1379	08:31:03.320	00:00:01.378	82	709,8875	759,2806	0,360088	0,5547847	557,78	4,299611	3	660,6246	745,5991	0,3600913	0,5547845	557,7799	4,275093	1	5	661	746						No media	0	1024	768	0	0	663	743	450	0	Content		661	746	1378750	641981291
1395	08:31:03.336	00:00:01.395	83	703,8346	752,8266	0,360083	0,5547379	557,8152	4,328062	3	654,5023	739,0338	0,3600864	0,5547377	557,8152	4,303345	1	5	655	739						No media	0	1024	768	0	0	663	743	450	0	Content		655	739	1395372	641997913
1412	08:31:03.353	00:00:01.411	84	712,4052	761,8907	0,3601171	0,5547494	557,7493	4,269653	3	663,1662	748,2435	0,3601205	0,5547492	557,7493	4,245313	1	5	663	748						No media	0	1024	768	0	0	663	743	450	0	Content		663	748	1411998	642014539
1429	08:31:03.370	00:00:01.428	85	717,7388	762,2722	0,3601759	0,5547501	557,7656	4,283496	3	668,549	748,6385	0,3601793	0,55475	557,7656	4,259079	1	5	669	749						No media	0	1024	768	0	0	663	743	450	0	Content		669	749	1428747	642031288
1445	08:31:03.386	00:00:01.445	86	712,8019	754,7067	0,3601922	0,5547091	557,8307	4,344818	3	663,6174	740,9709	0,3601956	0,5547089	557,8307	4,320002	1	5	664	741						No media	0	1024	768	0	0	663	743	450	0	Content		664	741	1445369	642047910
1462	08:31:03.403	00:00:01.461	87	717,1613	758,5079	0,3602449	0,5545781	557,8724	4,268382	3	667,9869	744,8101	0,3602482	0,5545779	557,8724	4,244047	1	5	668	745						No media	0	1024	768	0	0	663	743	450	0	Content		668	745	1461992	642064533
1479	08:31:03.420	00:00:01.478	88	707,7766	753,2753	0,3603073	0,5543277	557,8927	4,296233	3	658,508	739,4777	0,3603107	0,5543275	557,8927	4,271703	1	5	659	739						No media	0	1024	768	0	0	663	743	450	0	Content		659	739	1478618	642081159
1495	08:31:03.436	00:00:01.495	89	708,2551	748,9208	0,3603739	0,5541139	558,0747	4,295591	3	659,0526	735,0752	0,3603772	0,5541137	558,0746	4,271089	1	5	659	735						No media	0	1024	768	0	0	663	743	450	0	Content		659	735	1495364	642097905
1512	08:31:03.453	00:00:01.511	90	698,8098	753,583	0,3604394	0,5540103	558,0553	4,29111	3	649,3859	739,7834	0,3604427	0,5540102	558,0553	4,266623	1	5	649	740						No media	0	1024	768	0	0	663	743	450	0	Content		649	740	1511990	642114531
1529	08:31:03.470	00:00:01.528	91	725,8228	764,6187	0,3605295	0,5539526	557,9464	4,191568	3	676,7318	751,0255	0,3605328	0,5539525	557,9464	4,167736	1	5	677	751						No media	0	1024	768	0	0	663	743	450	0	Content		677	751	1528615	642131156
1545	08:31:03.486	00:00:01.545	92	708,8174	763,2515	0,3606509	0,5539712	557,8672	4,263723	3	659,5013	749,6265	0,3606542	0,5539711	557,8672	4,239443	1	5	660	750						No media	0	1024	768	0	0	663	743	450	0	Content		660	750	1545239	642147780
1562	08:31:03.503	00:00:01.561	93	706,9042	752,691	0,360724	0,5540856	557,8692	4,282377	3	657,6492	738,9005	0,3607274	0,5540854	557,8691	4,257945	1	5	658	739						No media	0	1024	768	0	0	663	743	450	0	Content		658	739	1561988	642164529
1579	08:31:03.520	00:00:01.578	94	717,5611	764,7803	0,3607784	0,5543023	557,8645	4,244678	3	668,3491	751,1812	0,3607818	0,5543021	557,8645	4,220508	1	5	668	751						No media	0	1024	768	0	0	663	743	450	0	Content		668	751	1578613	642181154
1595	08:31:03.536	00:00:01.595	95	718,9951	763,0455	0,3603337	0,5547472	558,0349	4,286876	3	669,8295	749,4377	0,360337	0,554747	558,0349	4,262455	1	5	670	749						No media	0	1024	768	0	0	663	743	450	0	Content		670	749	1595239	642197780
1612	08:31:03.553	00:00:01.611	96	810,8611	778,3213	0,3586933	0,5553334	558,1247	4,303383	3	762,8158	765,017	0,3586967	0,5553333	558,1247	4,278927	1	6	763	765						No media	0	1024	768	0	0	811	766	583	0	Content		763	765	1611863	642214404
1629	08:31:03.570	00:00:01.628	97	867,9932	779,0994	0,3575918	0,5555062	558,2258	4,270553	3	820,645	765,8661	0,3575952	0,555506	558,2258	4,246415	1	6	821	766						No media	0	1024	768	0	0	811	766	583	0	Content		821	766	1628608	642231149
1645	08:31:03.586	00:00:01.645	98	860,8676	769,0189	0,357646	0,5555232	558,2943	4,299041	3	813,506	755,6491	0,3576494	0,555523	558,2943	4,27469	1	6	814	756						No media	0	1024	768	0	0	811	766	583	0	Content		814	756	1645233	642247774
1662	08:31:03.603	00:00:01.661	99	881,0931	798,9259	0,3578399	0,5556093	558,1868	4,282126	3	833,7207	785,9313	0,3578433	0,5556092	558,1868	4,257928	1	6	834	786						No media	0	1024	768	0	0	811	766	583	0	Content		834	786	1661863	642264404
1671	08:31:03.612																				MovieStart	128	0	0	Untertest2.avi
1678	08:31:03.619	00:00:01.678	100	870,3434	780,3906	0,3578577	0,5557479	558,153	4,326334	3	823,0046	767,1668	0,3578611	0,5557478	558,153	4,301814	1	6	823	767						Untertest2.avi	0	880	547	72	111	739	655	583	0	Content		751	656	1678481	642281022
1695	08:31:03.636	00:00:01.695	101	857,7742	783,0609	0,3584524	0,5561334	546,5671	4,233984	3	822,3013	771,0432	0,3578199	0,5561507	558,0313	4,295426	1	6	822	771						Untertest2.avi	0	880	547	72	111	739	655	583	0	Content		750	660	1695231	642297772
1712	08:31:03.653	00:00:01.711	102	900,425	781,2574	0,3571878	0,5565642	553,3613	4,275844	3	851,8519	768,2303	0,3571911	0,5565636	553,3613	4,25158	1	6	852	768						Untertest2.avi	0	880	547	72	111	739	655	583	0	Content		780	657	1711856	642314397
1728	08:31:03.669	00:00:01.728	103	813,559	778,4692	0,360556	0,5571731	546,8885	4,274935	3	768,5707	765,4414	0,3605585	0,5571725	546,8885	4,250855	1	6	769	765						Untertest2.avi	0	880	547	72	111	739	655	583	0	Content		697	654	1728480	642331021
1745	08:31:03.686	00:00:01.745	104	872,4012	780,624	0,3578248	0,5576358	558,0695	4,376629	3	821,2352	766,4904	0,3577817	0,5576559	558,0713	4,350749	1	6	821	766						Untertest2.avi	0	880	547	72	111	739	655	583	0	Content		749	655	1745107	642347648
1762	08:31:03.703	00:00:01.761	105	870,7836	781,2532	0,3577772	0,5580799	558,0595	4,355883	3	819,7206	766,8975	0,3577358	0,558105	558,0616	4,33014	1	6	820	767						Untertest2.avi	0	880	547	72	111	739	655	583	0	Content		748	656	1761857	642364398
1778	08:31:03.719	00:00:01.778	106	877,2827	780,2449	0,3577131	0,5584046	558,093	4,365819	3	826,5428	765,6534	0,3576747	0,5584347	558,0949	4,340038	1	6	827	766						Untertest2.avi	0	880	547	72	111	739	655	583	0	Content		755	655	1778479	642381020
1795	08:31:03.736	00:00:01.795	107	860,118	777,0212	0,3580413	0,5585578	550,1111	4,293098	3	822,5093	763,3641	0,3576207	0,5585915	558,1087	4,328892	1	6	823	763						Untertest2.avi	0	880	547	72	111	739	655	583	0	Content		751	652	1795104	642397645
1812	08:31:03.753	00:00:01.811	108	869,9886	780,5433	0,3575702	0,5585874	558,126	4,441778	3	818,8033	765,9219	0,3575275	0,5586182	558,1279	4,415408	1	6	819	766						Untertest2.avi	0	880	547	72	111	739	655	583	0	Content		747	655	1811854	642414395
1828	08:31:03.769	00:00:01.828	109	863,1898	777,4742	0,3575141	0,5585331	558,166	4,421564	3	812,2177	762,8263	0,3574746	0,5585632	558,1682	4,395401	1	6	812	763						Untertest2.avi	0	880	547	72	111	739	655	583	0	Content		740	652	1828479	642431020
1845	08:31:03.786	00:00:01.845	110	868,1657	783,4182	0,3574225	0,5583135	558,2542	4,437442	3	817,556	768,4825	0,3573875	0,5583514	558,2543	4,411313	1	6	818	768						Untertest2.avi	0	880	547	72	111	739	655	583	0	Content		746	657	1845102	642447643
1862	08:31:03.803	00:00:01.861	111	711,3805	772,2253	0,3544733	0,5579055	570,5161	4,428805	3	653,1663	755,3987	0,3543896	0,5579677	570,5161	4,401003	1	6	653	755						Untertest2.avi	0	880	547	72	111	739	655	583	0	Content		581	644	1861723	642464264
1878	08:31:03.819	00:00:01.878	112	861,4222	779,9907	0,3572411	0,5574601	558,3978	4,450678	3	810,2511	765,5162	0,3571996	0,5574871	558,3992	4,42433	1	6	810	766						Untertest2.avi	0	880	547	72	111	739	655	583	0	Content		738	655	1878474	642481015
1895	08:31:03.836	00:00:01.895	113	856,0194	786,6235	0,3571382	0,5569116	558,4482	4,488629	3	805,1237	772,108	0,3571017	0,5569413	558,45	4,4621	1	6	805	772						Untertest2.avi	0	880	547	72	111	739	655	583	0	Content		733	661	1895100	642497641
1912	08:31:03.853	00:00:01.911	114	865,2297	785,426	0,3570108	0,5565384	558,5117	4,501499	3	814,9352	771,2853	0,3569798	0,5565597	558,5128	4,475057	1	6	815	771						Untertest2.avi	0	880	547	72	111	739	655	583	0	Content		743	660	1911727	642514268
1928	08:31:03.869	00:00:01.928	115	675,7104	786,6991	0,3551746	0,5563489	546,2078	4,360795	3	625,4185	775,5381	0,3551757	0,5563039	546,2103	4,336141	1	6	625	776						Untertest2.avi	0	880	547	72	111	739	655	583	0	Content		553	665	1928348	642530889
1945	08:31:03.886	00:00:01.945	116	856,7711	778,9438	0,3568171	0,5561352	558,5162	4,498652	3	804,8373	763,9529	0,3567673	0,5561729	558,5172	4,471808	1	6	805	764						Untertest2.avi	0	880	547	72	111	739	655	583	0	Content		733	653	1945102	642547643
1962	08:31:03.903	00:00:01.961	117	691,8433	790,7723	0,3538843	0,5561293	570,6879	4,567232	3	633,3241	774,8113	0,3538027	0,5561777	570,6878	4,538735	1	6	633	775						Untertest2.avi	0	880	547	72	111	739	655	583	0	Content		561	664	1961722	642564263
1978	08:31:03.919	00:00:01.978	118	889,5016	781,5916	0,35605	0,5560071	554,4409	4,485487	3	840,6075	768,5506	0,3560514	0,5560065	554,4409	4,459832	1	6	841	769						Untertest2.avi	0	880	547	72	111	739	655	583	0	Content		769	658	1978346	642580887
1995	08:31:03.936	00:00:01.994	119	900,1024	773,3839	0,3559756	0,5559407	554,189	4,497337	3	851,4855	760,26	0,3559779	0,5559401	554,189	4,471626	1	6	851	760						Untertest2.avi	0	880	547	72	111	739	655	583	0	Content		779	649	1994970	642597511
2012	08:31:03.953	00:00:02.011	120	858,796	784,8438	0,3565987	0,555862	558,389	4,492246	3	807,5422	770,0038	0,3565574	0,555898	558,3898	4,465571	1	6	808	770						Untertest2.avi	0	880	547	72	111	739	655	583	0	Content		736	659	2011718	642614259
2028	08:31:03.969	00:00:02.028	121	666,2944	784,7141	0,3548822	0,5558001	545,9055	4,322459	3	618,7732	771,6176	0,3549193	0,5557969	545,9055	4,298237	1	6	619	772						Untertest2.avi	0	880	547	72	111	739	655	583	0	Content		547	661	2028342	642630883
2045	08:31:03.986	00:00:02.044	122	861,9393	787,9415	0,3567216	0,5556658	558,2549	4,41609	3	810,3895	773,3613	0,3566764	0,5556971	558,2559	4,389911	1	6	810	773						Untertest2.avi	0	880	547	72	111	739	655	583	0	Content		738	662	2044965	642647506
2062	08:31:04.003	00:00:02.061	123	671,11	786,4651	0,3550453	0,5556824	545,8556	4,268045	3	621,3832	774,313	0,3550538	0,5556591	545,8568	4,243973	1	6	621	774						Untertest2.avi	0	880	547	72	111	739	655	583	0	Content		549	663	2061589	642664130
2078	08:31:04.019	00:00:02.078	124	858,6942	781,8151	0,3573543	0,5555849	548,6283	4,281376	3	822,7325	768,6625	0,3568462	0,5556174	558,1564	4,32874	1	6	823	769						Untertest2.avi	0	880	547	72	111	739	655	583	0	Content		751	658	2078340	642680881
2095	08:31:04.036	00:00:02.094	125	493,5563	787,0157	0,3527552	0,5556284	548,629	4,264752	3	443,5057	775,5586	0,3523121	0,5556173	557,9556	4,309079	1	6	444	776						Untertest2.avi	0	880	547	72	111	739	655	583	0	Content		372	665	2094963	642697504
2112	08:31:04.053	00:00:02.111	126	847,7051	779,79	0,3573972	0,5554231	550,4346	4,251677	3	808,6853	766,4186	0,3569913	0,5554516	558,0332	4,284039	1	6	809	766						Untertest2.avi	0	880	547	72	111	739	655	583	0	Content		737	655	2111589	642714130
2128	08:31:04.069	00:00:02.128	127	847,3081	776,6998	0,3575839	0,5552483	548,5505	4,21269	3	810,7747	764,0089	0,3570776	0,5552655	558,0472	4,259115	1	6	811	764						Untertest2.avi	0	880	547	72	111	739	655	583	0	Content		739	653	2128210	642730751
2145	08:31:04.086	00:00:02.144	128	893,0532	782,3684	0,3562926	0,5550584	551,7452	4,149733	3	844,3855	769,3764	0,3562938	0,5550578	551,7452	4,126256	1	6	844	769						Untertest2.avi	0	880	547	72	111	739	655	583	0	Content		772	658	2144962	642747503
2162	08:31:04.103	00:00:02.161	129	835,6208	770,59	0,3580624	0,5543185	549,9936	4,173621	3	796,5096	758,5876	0,3576337	0,5543105	558,0012	4,20853	1	6	797	759						Untertest2.avi	0	880	547	72	111	739	655	583	0	Content		725	648	2161585	642764126
2178	08:31:04.119	00:00:02.178	130	774,8663	715,7859	0,3587968	0,5518821	557,9395	4,235044	3	726,6078	701,4995	0,3587967	0,5518843	557,9417	4,21094	1	6	727	701						Untertest2.avi	0	880	547	72	111	739	655	583	0	Content		655	590	2178209	642780750
2180	08:31:04.121																				KeyPress	4	174	0	VolumeDown
2195	08:31:04.136	00:00:02.194	131	727,5338	639,3286	0,3596633	0,5489611	558,0153	4,246939	3	679,4093	623,879	0,3596666	0,5489612	558,0184	4,222713	1	7	679	624						Untertest2.avi	0	880	547	72	111	575	460	217	0	Content		607	513	2194833	642797374
2212	08:31:04.153	00:00:02.211	132	716,0564	586,6201	0,360075	0,5471499	558,0623	4,196455	3	667,8629	570,27	0,3600749	0,5471512	558,065	4,172537	1	7	668	570						Untertest2.avi	0	880	547	72	111	575	460	217	0	Content		596	459	2211583	642814124
2228	08:31:04.169	00:00:02.228	133	710,0792	586,9188	0,3604093	0,5468892	557,968	4,152267	3	661,371	570,3273	0,3604035	0,5468958	557,9707	4,128617	1	7	661	570						Untertest2.avi	0	880	547	72	111	575	460	217	0	Content		589	459	2228205	642830746
2245	08:31:04.186	00:00:02.244	134	709,4456	582,682	0,3606334	0,5468764	557,9335	4,145832	3	661,1475	566,3173	0,360633	0,546876	557,936	4,122234	1	7	661	566						Untertest2.avi	0	880	547	72	111	575	460	217	0	Content		589	455	2244829	642847370
2261	08:31:04.202	00:00:02.261	135	683,002	584,8516	0,3607318	0,5469262	557,9088	4,15538	3	634,3622	568,132	0,3607319	0,5469319	557,9105	4,131711	1	7	634	568						Untertest2.avi	0	880	547	72	111	575	460	217	0	Content		562	457	2261453	642863994
2278	08:31:04.219	00:00:02.278	136	684,3204	586,225	0,3607396	0,54713	557,8736	4,157777	3	635,4803	569,712	0,3607371	0,5471316	557,8765	4,134088	1	7	635	570						Untertest2.avi	0	880	547	72	111	575	460	217	0	Content		563	459	2278201	642880742
2295	08:31:04.236	00:00:02.294	137	684,8061	587,3846	0,3607242	0,5473958	557,8195	4,14501	3	636,4264	570,9685	0,3607275	0,5473956	557,8194	4,121413	1	7	636	571						Untertest2.avi	0	880	547	72	111	575	460	217	0	Content		564	460	2294824	642897365
2311	08:31:04.252	00:00:02.311	138	694,2126	596,9061	0,3606914	0,547546	557,782	4,098204	3	645,9271	580,6899	0,3606947	0,5475459	557,782	4,074917	1	7	646	581						Untertest2.avi	0	880	547	72	111	575	460	217	0	Content		574	470	2311449	642913990
2328	08:31:04.269	00:00:02.328	139	688,0522	588,2958	0,3606418	0,5476567	557,6595	4,114861	3	639,7333	571,912	0,3606452	0,5476565	557,6595	4,091457	1	7	640	572						Untertest2.avi	0	880	547	72	111	575	460	217	0	Content		568	461	2328073	642930614
2345	08:31:04.286	00:00:02.344	140	697,6419	586,2551	0,3605821	0,5477911	557,8807	4,116517	3	649,4508	569,8818	0,3605855	0,5477909	557,8806	4,093117	1	7	649	570						Untertest2.avi	0	880	547	72	111	575	460	217	0	Content		577	459	2344824	642947365
2361	08:31:04.302	00:00:02.361	141	685,7896	591,7541	0,3605291	0,5478678	557,8689	4,113956	3	637,3741	575,4119	0,3605325	0,5478677	557,8689	4,090561	1	7	637	575						Untertest2.avi	0	880	547	72	111	575	460	217	0	Content		565	464	2361446	642963987
2378	08:31:04.319	00:00:02.378	142	686,0311	588,0992	0,3605371	0,5478318	557,9036	4,12766	3	637,6628	571,7025	0,3605404	0,5478316	557,9035	4,104194	1	7	638	572						Untertest2.avi	0	880	547	72	111	575	460	217	0	Content		566	461	2378072	642980613
2395	08:31:04.336	00:00:02.394	143	696,8499	588,4196	0,3605874	0,5477832	557,9412	4,156033	3	648,6296	572,0794	0,3605908	0,5477831	557,9411	4,132383	1	7	649	572						Untertest2.avi	0	880	547	72	111	575	460	217	0	Content		577	461	2394696	642997237
2411	08:31:04.352	00:00:02.411	144	689,6389	593,129	0,3606709	0,5477023	557,8065	4,140207	0	701,7136	569,5037	0,1769082	0,5924397	557,9412	4,102584	0	8	696	581						Untertest2.avi	0	880	547	72	111	628	470	200	0	Content		624	470	2411444	643013985
2428	08:31:04.369	00:00:02.428	145	691,963	590,4777	0,3607187	0,5476021	557,8257	4,145882	0	711,3745	575,5632	0,1769725	0,5922806	557,9412	4,143709	0	8	702	583						Untertest2.avi	0	880	547	72	111	628	470	200	0	Content		630	472	2428069	643030610
2445	08:31:04.386	00:00:02.444	146	689,9484	590,8118	0,3607604	0,5474691	557,9539	4,170535	0	710,05	565,0413	0,1769954	0,5920128	557,9412	4,177159	0	8	700	578						Untertest2.avi	0	880	547	72	111	628	470	200	0	Content		628	467	2444693	643047234
2461	08:31:04.402	00:00:02.461	147	693,2059	591,0739	0,3607781	0,5473283	557,8361	4,22095	0	698,9682	574,3394	0,1770098	0,591837	557,9205	4,200644	0	8	696	583						Untertest2.avi	0	880	547	72	111	628	470	200	0	Content		624	472	2461317	643063858
2478	08:31:04.419	00:00:02.478	148	691,9115	589,9413	0,3608015	0,5472	557,7814	4,204846	0	706,1022	568,636	0,1771579	0,5916205	559,7488	4,245982	0	8	699	579						Untertest2.avi	0	880	547	72	111	628	470	200	0	Content		627	468	2478068	643080609
2495	08:31:04.436	00:00:02.494	149	690,8027	588,284	0,3608255	0,5471639	557,7025	4,236548	0	709,4282	568,9634	0,1772211	0,5914979	560,5554	4,240812	0	8	700	579						Untertest2.avi	0	880	547	72	111	628	470	200	0	Content		628	468	2494691	643097232
2511	08:31:04.452	00:00:02.511	150	686,891	593,3191	0,3608413	0,5471808	557,6452	4,185946	0	699,9183	567,8734	0,1771619	0,5914845	559,5812	4,151584	0	8	693	581						Untertest2.avi	0	880	547	72	111	628	470	200	0	Content		621	470	2511315	643113856
2528	08:31:04.469	00:00:02.528	151	694,8134	593,9014	0,3608257	0,5473157	557,7405	4,245399	0	714,539	572,1909	0,1771731	0,59158	559,5814	4,185494	0	8	705	583						Untertest2.avi	0	880	547	72	111	628	470	200	0	Content		633	472	2528063	643130604
2545	08:31:04.486	00:00:02.544	152	685,8835	592,0819	0,3608772	0,5471933	557,6926	4,223574	0	714,0706	564,8218	0,1772091	0,5915362	559,5814	4,1597	0	8	700	578						Untertest2.avi	0	880	547	72	111	628	470	200	0	Content		628	467	2544687	643147228
2561	08:31:04.502	00:00:02.561	153	724,1241	572,7425	0,3607609	0,5466644	557,5444	4,180825	0	703,296	546,37	0,1769997	0,5910543	557,4745	4,134894	0	8	714	560						Untertest2.avi	0	880	547	72	111	628	470	200	0	Content		642	449	2561311	643163852
2578	08:31:04.519	00:00:02.577	154	730,321	578,655	0,359634	0,5469226	557,4993	4,140174	0	756,6331	565,4296	0,1760601	0,5913551	557,4746	4,096821	0	8	743	572						Untertest2.avi	0	880	547	72	111	628	470	200	0	Content		671	461	2577935	643180476
2595	08:31:04.536	00:00:02.594	155	808,5502	621,5911	0,3575967	0,5482466	557,7429	4,163901	0	847,3638	591,1909	0,1745592	0,5920702	557,4746	4,131235	0	8	828	606						Untertest2.avi	0	880	547	72	111	628	470	200	0	Content		756	495	2594682	643197223
2611	08:31:04.552	00:00:02.611	156	920,9854	650,7202	0,3553783	0,5492068	558,0967	4,134916	0	944,1398	630,2019	0,1725946	0,5925988	555,2622	4,034392	0	9	933	640						Untertest2.avi	0	880	547	72	111	1013	580	216	0	Content		861	529	2611305	643213846
2628	08:31:04.569	00:00:02.627	157	996,0789	692,7842	0,3537078	0,5500475	558,0967	4,076875	0	1069,818	656,965	0,1710621	0,593148	555,2623	4,023155	0	9	1033	675						Untertest2.avi	0	880	547	72	111	1013	580	216	0	Content		961	564	2627928	643230469
2645	08:31:04.586	00:00:02.644	158	1126,995	706,0358	0,3527156	0,5504203	559,2322	4,032538	0	1129,213	674,6182	0,17011	0,5933124	555,2623	3,969609	0	9	1128	690						Untertest2.avi	0	880	547	72	111	1013	580	216	0	Content		1056	579	2644553	643247094
2658	08:31:04.599																				KeyPress	4	174	0	VolumeDown
2661	08:31:04.602	00:00:02.661	159	1101,29	695,0302	0,3524301	0,5504797	558,7635	4,039615	0	1075,842	679,4516	0,1676867	0,5933992	527,56	3,763991	0	9	1089	687						Untertest2.avi	0	880	547	72	111	1013	580	216	0	Content		1017	576	2661304	643263845
2678	08:31:04.619	00:00:02.677	160	1148,346	692,5671	0,3527558	0,5505493	559,2887	4,024109	0	1065,429	690,9793	0,1675646	0,5934851	527,56	3,71823	0	9	1107	692						Untertest2.avi	0	880	547	72	111	1013	580	216	0	Content		1035	581	2677923	643280464
2695	08:31:04.636	00:00:02.694	161	1092,991	693,8658	0,3525211	0,5509025	558,7144	3,993068	0	1074,725	688,1598	0,1676695	0,5937241	529,9013	3,722032	0	9	1084	691						Untertest2.avi	0	880	547	72	111	1013	580	216	0	Content		1012	580	2694549	643297090
2711	08:31:04.652	00:00:02.711	162	1096,681	692,2292	0,3526074	0,5511993	558,626	4,042236	0	1063,403	681,484	0,1676283	0,5941644	529,8312	3,753918	0	9	1080	687						Untertest2.avi	0	880	547	72	111	1013	580	216	0	Content		1008	576	2711173	643313714
2728	08:31:04.669	00:00:02.727	163	1095,201	698,5999	0,3527063	0,5515081	558,4938	4,011154	0	1075,08	686,5647	0,1676431	0,5944328	530,0632	3,686392	0	9	1085	693						Untertest2.avi	0	880	547	72	111	1013	580	216	0	Content		1013	582	2727924	643330465
2745	08:31:04.686	00:00:02.744	164	1094,094	695,0843	0,352882	0,5518093	558,4606	4,019954	0	1090,282	696,312	0,1676523	0,5946769	529,5791	3,769537	0	9	1092	696						Untertest2.avi	0	880	547	72	111	1013	580	216	0	Content		1020	585	2744546	643347087
2761	08:31:04.702	00:00:02.761	165	1094,3	697,3292	0,3530777	0,5519586	558,4977	4,031025	0	1068,341	688,6918	0,1674873	0,5948445	525,8234	3,660964	0	9	1081	693						Untertest2.avi	0	880	547	72	111	1013	580	216	0	Content		1009	582	2761169	643363710
2778	08:31:04.719	00:00:02.777	166	1098,799	695,8093	0,3533423	0,5520389	558,4166	4,035831	0	1070,496	683,0479	0,1676692	0,5948696	525,3929	3,654909	0	9	1085	689						Untertest2.avi	0	880	547	72	111	1013	580	216	0	Content		1013	578	2777792	643380333
2795	08:31:04.736	00:00:02.794	167	1091,425	701,3634	0,3535833	0,5521941	558,4886	4,060977	0	1072,977	688,2072	0,1680946	0,5949588	529,2587	3,688275	0	9	1082	695						Untertest2.avi	0	880	547	72	111	1013	580	216	0	Content		1010	584	2794544	643397085
2811	08:31:04.752	00:00:02.811	168	1107,118	697,6663	0,3535512	0,5526484	558,6425	4,047342	0	1102,101	704,4805	0,1676304	0,5952151	522,6255	3,806679	0	9	1105	701						Untertest2.avi	0	880	547	72	111	1013	580	216	0	Content		1033	590	2811167	643413708
2828	08:31:04.769	00:00:02.827	169	1267,061	734,872	0,3535425	0,5528817	559,5943	4,074291	0	1082,417	717,0697	0,1642396	0,595272	480,0578	3,393364	0	10	1175	726						Untertest2.avi	0	880	547	72	111	1156	625	117	0	Content		1103	615	2827791	643430332
2844	08:31:04.785	00:00:02.844	170	1409,216	745,7348	0,3545549	0,5525736	562,4002	4,169671	0	1047,286	718,8342	0,162554	0,59509	460,3199	3,26898	0	10	1228	732						Untertest2.avi	0	880	547	72	111	1156	625	117	0	Content		1156	621	2844417	643446958
2861	08:31:04.802	00:00:02.861	171	1424,162	733,7902	0,3546731	0,5529371	562,5342	4,239106	0	1032,087	735,6294	0,1620369	0,5952819	452,966	3,240282	0	10	1228	735						Untertest2.avi	0	880	547	72	111	1156	625	117	0	Content		1156	624	2861164	643463705
2878	08:31:04.819	00:00:02.877	172	1276,486	729,7228	0,3537038	0,5534232	559,9008	4,143409	0	997,279	737,2484	0,1595336	0,5951678	422,324	3,070411	0	10	1137	733						Untertest2.avi	0	880	547	72	111	1156	625	117	0	Content		1065	622	2877790	643480331
2894	08:31:04.835	00:00:02.894	173	1405,427	750,46	0,3545798	0,5531202	562,4605	4,220782	0	660,1776	722,9097	0,1524774	0,5964462	422,324	2,993012	0	10	1033	737						Untertest2.avi	0	880	547	72	111	1156	625	117	0	Content		961	626	2894414	643496955
2911	08:31:04.852	00:00:02.911	174	1428,533	754,1743	0,3545261	0,5532331	562,4167	4,263679	0	-1024	-768	-1	-1	-1	-1	4	10	1429	754						Untertest2.avi	0	880	547	72	111	1156	625	117	0	Content		1357	643	2911038	643513579
2928	08:31:04.869	00:00:02.927	175	1285,066	739,5663	0,3535508	0,5538336	559,8721	4,234069	0	-1024	-768	-1	-1	-1	-1	4	10	1285	740						Untertest2.avi	0	880	547	72	111	1156	625	117	0	Content		1213	629	2927786	643530327
2944	08:31:04.885	00:00:02.944	176	1401,424	746,8134	0,3543656	0,5536898	562,3453	4,339821	0	-1024	-768	-1	-1	-1	-1	4	11	1401	747						Untertest2.avi	0	880	547	72	111	1084	627	183	0	Content		1329	636	2944411	643546952
2961	08:31:04.902	00:00:02.961	177	1279,951	738,0618	0,3532634	0,554267	559,8472	4,220794	0	664,6425	719,6572	0,151996	0,5972962	422,324	3,098988	0	11	972	729						Untertest2.avi	0	880	547	72	111	1084	627	183	0	Content		900	618	2961037	643563578
2978	08:31:04.919	00:00:02.977	178	1413,919	746,8781	0,3539689	0,5541294	562,2337	4,418271	0	664,7197	713,7997	0,1517137	0,597699	422,324	3,085662	0	11	1039	730						Untertest2.avi	0	880	547	72	111	1084	627	183	0	Content		967	619	2977659	643580200
2994	08:31:04.935	00:00:02.994	179	1284,139	735,5415	0,3528097	0,5548548	559,7977	4,272829	0	660,8177	715,2747	0,1515074	0,5979185	422,324	3,081811	0	11	972	725						Untertest2.avi	0	880	547	72	111	1084	627	183	0	Content		900	614	2994407	643596948
3011	08:31:04.952	00:00:03.011	180	1417,293	754,1169	0,3534565	0,5546814	562,1998	4,426751	0	661,7014	715,9919	0,1511854	0,5980732	422,324	3,117393	0	11	1039	735						Untertest2.avi	0	880	547	72	111	1084	627	183	0	Content		967	624	3011032	643613573
3028	08:31:04.969	00:00:03.027	181	1293,529	735,9005	0,3522139	0,5551583	559,8229	4,346424	0	1017,203	741,1615	0,1589393	0,5972772	436,1778	3,307696	0	11	1155	739						Untertest2.avi	0	880	547	72	111	1084	627	183	0	Content		1083	628	3027658	643630199
3044	08:31:04.985	00:00:03.044	182	1293,969	742,527	0,3519265	0,5552175	559,7216	4,35355	0	1020,511	743,1436	0,1583572	0,5973247	432,06	3,248155	0	11	1157	743						Untertest2.avi	0	880	547	72	111	1084	627	183	0	Content		1085	632	3044256	643646797
3061	08:31:05.002	00:00:03.061	183	1304,766	747,1229	0,3516507	0,5552144	559,7194	4,377523	0	1010,93	739,7643	0,157708	0,5973279	428,3667	3,312403	0	11	1158	743						Untertest2.avi	0	880	547	72	111	1084	627	183	0	Content		1086	632	3061006	643663547
3078	08:31:05.019	00:00:03.077	184	1412,927	752,0132	0,3522256	0,5547798	562,1304	4,553202	0	1010,995	743,4236	0,157826	0,5973217	434,12	3,358233	0	11	1212	748						Untertest2.avi	0	880	547	72	111	1084	627	183	0	Content		1140	637	3077629	643680170
3094	08:31:05.035	00:00:03.094	185	1411,737	760,1955	0,3519861	0,5547162	561,9447	4,595181	0	1024,243	744,127	0,1582048	0,5972942	441,3544	3,437748	0	11	1218	752						Untertest2.avi	0	880	547	72	111	1084	627	183	0	Content		1146	641	3094255	643696796
3111	08:31:05.052	00:00:03.110	186	1416,899	749,9263	0,3517557	0,5545694	561,7638	4,559562	0	1064,423	726,7173	0,1596726	0,5975393	464,467	3,593228	0	11	1241	738						Untertest2.avi	0	880	547	72	111	1084	627	183	0	Content		1169	627	3110877	643713418
3128	08:31:05.069	00:00:03.127	187	1073,569	695,5065	0,3510168	0,5547028	558,4953	4,536997	0	1076,16	699,2061	0,164661	0,5970603	523,1787	4,142037	0	12	1075	697						Untertest2.avi	0	880	547	72	111	896	522	383	0	Content		1003	586	3127642	643730183
3144	08:31:05.085	00:00:03.144	188	960,6586	660,8083	0,3525278	0,5531732	558,0638	4,578576	0	1015,064	647,3312	0,1682901	0,5954135	548,9572	4,435561	0	12	988	654						Untertest2.avi	0	880	547	72	111	896	522	383	0	Content		916	543	3144250	643746791
3161	08:31:05.102	00:00:03.160	189	963,0579	637,4816	0,3512442	0,552197	546,2343	4,511436	0	994,496	620,3776	0,16909	0,594772	554,8382	4,492681	0	12	979	629						Untertest2.avi	0	880	547	72	111	896	522	383	0	Content		907	518	3160875	643763416
3178	08:31:05.119	00:00:03.177	190	950,3014	629,5386	0,3528009	0,5524535	557,8481	4,631769	0	974,5914	624,5917	0,1682894	0,5950408	547,5984	4,460763	0	12	962	627						Untertest2.avi	0	880	547	72	111	896	522	383	0	Content		890	516	3177634	643780175
3194	08:31:05.135	00:00:03.194	191	945,1624	634,6301	0,3528757	0,5526213	557,8324	4,639279	0	1000,62	622,7881	0,1683426	0,5952053	549,2745	4,50757	0	12	973	629						Untertest2.avi	0	880	547	72	111	896	522	383	0	Content		901	518	3194247	643796788
3211	08:31:05.152	00:00:03.210	192	943,33	633,5577	0,3528774	0,552748	557,8348	4,661734	0	1001,041	632,3969	0,1683574	0,5952711	550,868	4,575716	0	12	972	633						Untertest2.avi	0	880	547	72	111	896	522	383	0	Content		900	522	3210873	643813414
3227	08:31:05.168	00:00:03.227	193	944,7574	634,6906	0,3528824	0,5528547	557,9446	4,695656	0	998,9656	622,1666	0,1681891	0,5953213	549,7375	4,555772	0	12	972	628						Untertest2.avi	0	880	547	72	111	896	522	383	0	Content		900	517	3227495	643830036
3244	08:31:05.185	00:00:03.244	194	941,7584	640,6625	0,3529	0,5529253	557,977	4,676736	0	1006,906	635,8936	0,1681362	0,5953703	549,3245	4,543853	0	12	974	638						Untertest2.avi	0	880	547	72	111	896	522	383	0	Content		902	527	3244246	643846787
3261	08:31:05.202	00:00:03.260	195	943,6433	641,6783	0,3529189	0,5530096	558,0557	4,739055	0	991,4008	622,9084	0,1680115	0,5954039	547,8594	4,604011	0	12	968	632						Untertest2.avi	0	880	547	72	111	896	522	383	0	Content		896	521	3260868	643863409
3277	08:31:05.218	00:00:03.277	196	893,1628	650,3253	0,3564367	0,5531262	543,959	4,602258	0	978,9966	633,6366	0,1679737	0,5954626	547,8594	4,374023	0	12	936	642						Untertest2.avi	0	880	547	72	111	896	522	383	0	Content		864	531	3277410	643879951
3294	08:31:05.235	00:00:03.294	197	929,9047	643,4188	0,3547555	0,5532266	550,8036	4,58913	0	983,0592	632,6832	0,1679708	0,5955074	547,8594	4,407496	0	12	956	638						Untertest2.avi	0	880	547	72	111	896	522	383	0	Content		884	527	3294160	643896701
3311	08:31:05.252	00:00:03.310	198	-1024	-768	-1	-1	-1	-1	4	-1024	-768	-1	-1	-1	-1	4	12	0	0						Untertest2.avi	0	880	547	72	111	896	522	383	0	Content		-72	-111	3310782	643913323
3327	08:31:05.268	00:00:03.327	199	-1024	-768	-1	-1	-1	-1	4	-1024	-768	-1	-1	-1	-1	4	12	0	0						Untertest2.avi	0	880	547	72	111	896	522	383	0	Content		-72	-111	3327405	643929946
3344	08:31:05.285	00:00:03.344	200	-1024	-768	-1	-1	-1	-1	4	-1024	-768	-1	-1	-1	-1	4	12	0	0						Untertest2.avi	0	880	547	72	111	896	522	383	0	Content		-72	-111	3344072	643946613
3361	08:31:05.302	00:00:03.360	201	948,1714	638,912	0,3534132	0,5534267	558,5151	4,666973	0	-1024	-768	-1	-1	-1	-1	4	12	948	639						Untertest2.avi	0	880	547	72	111	896	522	383	0	Content		876	528	3360775	643963316
3377	08:31:05.318	00:00:03.377	202	-1024	-768	-1	-1	-1	-1	4	-1024	-768	-1	-1	-1	-1	4	12	0	0						Untertest2.avi	0	880	547	72	111	896	522	383	0	Content		-72	-111	3377400	643979941
3394	08:31:05.335	00:00:03.394	203	-1024	-768	-1	-1	-1	-1	4	-1024	-768	-1	-1	-1	-1	4	12	0	0						Untertest2.avi	0	880	547	72	111	896	522	383	0	Content		-72	-111	3394023	643996564
3411	08:31:05.352	00:00:03.410	204	-1024	-768	-1	-1	-1	-1	4	-1024	-768	-1	-1	-1	-1	4	12	0	0						Untertest2.avi	0	880	547	72	111	896	522	383	0	Content		-72	-111	3410690	644013231
3427	08:31:05.368	00:00:03.427	205	879,4583	641,2684	0,3578393	0,5530769	544,1294	4,749332	0	-1024	-768	-1	-1	-1	-1	4	12	879	641						Untertest2.avi	0	880	547	72	111	896	522	383	0	Content		807	530	3427402	644029943
3444	08:31:05.385	00:00:03.444	206	955,9496	636,4439	0,3543228	0,5527089	553,4075	4,839872	0	982,473	622,5687	0,169894	0,5950698	550,1976	4,728381	0	12	969	630						Untertest2.avi	0	880	547	72	111	896	522	383	0	Content		897	519	3444018	644046559
3461	08:31:05.402	00:00:03.460	207	-1024	-768	-1	-1	-1	-1	4	-1024	-768	-1	-1	-1	-1	4	12	0	0						Untertest2.avi	0	880	547	72	111	896	522	383	0	Content		-72	-111	3460675	644063216
3477	08:31:05.418	00:00:03.477	208	-1024	-768	-1	-1	-1	-1	4	-1024	-768	-1	-1	-1	-1	4	12	0	0						Untertest2.avi	0	880	547	72	111	896	522	383	0	Content		-72	-111	3477342	644079883
3494	08:31:05.435	00:00:03.493	209	-1024	-768	-1	-1	-1	-1	4	887,1682	594,4273	0,1770068	0,5927633	556,5411	4,739259	0	12	887	594						Untertest2.avi	0	880	547	72	111	896	522	383	0	Content		815	483	3493967	644096508
3511	08:31:05.452	00:00:03.510	210	-1024	-768	-1	-1	-1	-1	4	-1024	-768	-1	-1	-1	-1	4	13	0	0						Untertest2.avi	0	880	547	72	111	532	513	316	0	Content		-72	-111	3510718	644113259
3527	08:31:05.468	00:00:03.527	211	-1024	-768	-1	-1	-1	-1	4	-1024	-768	-1	-1	-1	-1	4	13	0	0						Untertest2.avi	0	880	547	72	111	532	513	316	0	Content		-72	-111	3527328	644129869
3544	08:31:05.485	00:00:03.543	212	-1024	-768	-1	-1	-1	-1	4	-1024	-768	-1	-1	-1	-1	4	13	0	0						Untertest2.avi	0	880	547	72	111	532	513	316	0	Content		-72	-111	3543951	644146492
3561	08:31:05.502	00:00:03.560	213	-1024	-768	-1	-1	-1	-1	4	-1024	-768	-1	-1	-1	-1	4	13	0	0						Untertest2.avi	0	880	547	72	111	532	513	316	0	Content		-72	-111	3560594	644163135
3577	08:31:05.518	00:00:03.577	214	-1024	-768	-1	-1	-1	-1	4	-1024	-768	-1	-1	-1	-1	4	13	0	0						Untertest2.avi	0	880	547	72	111	532	513	316	0	Content		-72	-111	3577327	644179868
3594	08:31:05.535	00:00:03.593	215	546,5508	716,0859	0,3597227	0,5515263	563,9702	4,438529	0	603,0571	774,8473	0,1775739	0,5942336	556,5412	3,871182	0	13	575	745						Untertest2.avi	0	880	547	72	111	532	513	316	0	Content		503	634	3593952	644196493
3611	08:31:05.552	00:00:03.610	216	-1024	-768	-1	-1	-1	-1	4	-1024	-768	-1	-1	-1	-1	4	13	0	0						Untertest2.avi	0	880	547	72	111	532	513	316	0	Content		-72	-111	3610594	644213135
3627	08:31:05.568	00:00:03.627	217	624,1443	697,8057	0,3606357	0,5515162	558,1293	4,423265	0	-1024	-768	-1	-1	-1	-1	4	13	624	698						Untertest2.avi	0	880	547	72	111	532	513	316	0	Content		552	587	3627203	644229744
3644	08:31:05.585	00:00:03.643	218	-1024	-768	-1	-1	-1	-1	4	-1024	-768	-1	-1	-1	-1	4	13	0	0						Untertest2.avi	0	880	547	72	111	532	513	316	0	Content		-72	-111	3643952	644246493
3661	08:31:05.602	00:00:03.660	219	-1024	-768	-1	-1	-1	-1	4	-1024	-768	-1	-1	-1	-1	4	13	0	0						Untertest2.avi	0	880	547	72	111	532	513	316	0	Content		-72	-111	3660592	644263133
3677	08:31:05.618	00:00:03.677	220	-1024	-768	-1	-1	-1	-1	4	-1024	-768	-1	-1	-1	-1	4	13	0	0						Untertest2.avi	0	880	547	72	111	532	513	316	0	Content		-72	-111	3677203	644279744
3694	08:31:05.635	00:00:03.693	221	-1024	-768	-1	-1	-1	-1	4	-1024	-768	-1	-1	-1	-1	4	13	0	0						Untertest2.avi	0	880	547	72	111	532	513	316	0	Content		-72	-111	3693871	644296412
3711	08:31:05.652	00:00:03.710	222	599,5406	623,2744	0,3602539	0,5532981	557,9481	4,723857	0	609,0408	616,9329	0,1766057	0,5960944	556,2123	4,665733	0	13	604	620						Untertest2.avi	0	880	547	72	111	532	513	316	0	Content		532	509	3710586	644313127
3727	08:31:05.668	00:00:03.727	223	601,8829	631,1132	0,3601822	0,5532698	557,843	4,71997	0	617,0757	606,9628	0,1764963	0,5963053	556,2124	4,69313	0	13	609	619						Untertest2.avi	0	880	547	72	111	532	513	316	0	Content		537	508	3727196	644329737
3744	08:31:05.685	00:00:03.743	224	594,1295	631,4488	0,3600711	0,5531281	558,0001	4,74147	0	606,2772	616,1779	0,1766485	0,5959951	559,1793	4,640058	0	13	600	624						Untertest2.avi	0	880	547	72	111	532	513	316	0	Content		528	513	3743822	644346363
3760	08:31:05.701	00:00:03.760	225	592,0152	627,1913	0,3599869	0,5526956	557,8821	4,731665	0	608,124	610,2236	0,1765508	0,5956633	558,5027	4,644708	0	13	600	619						Untertest2.avi	0	880	547	72	111	532	513	316	0	Content		528	508	3760446	644362987
3777	08:31:05.718	00:00:03.777	226	600,3576	632,3905	0,3598877	0,5521572	557,8643	4,704068	0	607,4418	612,5035	0,1764583	0,5951818	558,2426	4,603188	0	13	604	622						Untertest2.avi	0	880	547	72	111	532	513	316	0	Content		532	511	3777193	644379734
3794	08:31:05.735	00:00:03.793	227	599,997	630,3833	0,3597813	0,5518116	557,8116	4,742447	0	606,5469	616,5978	0,1763508	0,5949191	556,5411	4,563327	0	13	603	623						Untertest2.avi	0	880	547	72	111	532	513	316	0	Content		531	512	3793817	644396358
3810	08:31:05.751	00:00:03.810	228	604,884	636,7556	0,3595766	0,5516308	557,9424	4,717283	0	610,2144	620,0673	0,1762743	0,5946583	555,6747	4,561966	0	13	608	628						Untertest2.avi	0	880	547	72	111	532	513	316	0	Content		536	517	3810442	644412983
3827	08:31:05.768	00:00:03.827	229	629,0312	673,4634	0,3586214	0,5527246	557,8387	4,713734	0	608,9994	659,4797	0,1761061	0,5956292	556,0827	4,592564	0	14	619	666						Untertest2.avi	0	880	547	72	111	565	616	183	0	Content		547	555	3827064	644429605
3844	08:31:05.785	00:00:03.843	230	671,6227	724,6276	0,3574226	0,5540794	557,8963	4,567254	0	602,5283	693,4227	0,1759924	0,5964872	556,0827	4,396408	0	14	637	709						Untertest2.avi	0	880	547	72	111	565	616	183	0	Content		565	598	3843732	644446273
3860	08:31:05.801	00:00:03.860	231	684,9866	746,3052	0,3568465	0,5544294	557,8383	4,578944	0	585,2542	707,4872	0,1761037	0,5966549	556,0827	4,38136	0	14	635	727						Untertest2.avi	0	880	547	72	111	565	616	183	0	Content		563	616	3860356	644462897
3877	08:31:05.818	00:00:03.877	232	-1024	-768	-1	-1	-1	-1	4	-1024	-768	-1	-1	-1	-1	4	14	0	0						Untertest2.avi	0	880	547	72	111	565	616	183	0	Content		-72	-111	3877104	644479645
3894	08:31:05.835	00:00:03.893	233	-1024	-768	-1	-1	-1	-1	4	-1024	-768	-1	-1	-1	-1	4	14	0	0						Untertest2.avi	0	880	547	72	111	565	616	183	0	Content		-72	-111	3893726	644496267
3910	08:31:05.851	00:00:03.910	234	-1024	-768	-1	-1	-1	-1	4	-1024	-768	-1	-1	-1	-1	4	14	0	0						Untertest2.avi	0	880	547	72	111	565	616	183	0	Content		-72	-111	3910393	644512934
3927	08:31:05.868	00:00:03.926	235	712,6489	752,8449	0,3549981	0,5544257	569,7915	4,5787	0	562,7916	718,2699	0,1754379	0,5965955	554,2136	4,240216	0	14	638	736						Untertest2.avi	0	880	547	72	111	565	616	183	0	Content		566	625	3926973	644529514
3944	08:31:05.885	00:00:03.943	236	-1024	-768	-1	-1	-1	-1	4	-1024	-768	-1	-1	-1	-1	4	14	0	0						Untertest2.avi	0	880	547	72	111	565	616	183	0	Content		-72	-111	3943730	644546271
3960	08:31:05.901	00:00:03.960	237	-1024	-768	-1	-1	-1	-1	4	-1024	-768	-1	-1	-1	-1	4	14	0	0						Untertest2.avi	0	880	547	72	111	565	616	183	0	Content		-72	-111	3960355	644562896
3977	08:31:05.918	00:00:03.977	238	-1024	-768	-1	-1	-1	-1	4	-1024	-768	-1	-1	-1	-1	4	14	0	0						Untertest2.avi	0	880	547	72	111	565	616	183	0	Content		-72	-111	3977023	644579564
3994	08:31:05.935	00:00:03.993	239	724,3767	748,1743	0,3543802	0,55462	569,971	4,457071	0	560,3246	715,2106	0,1751218	0,59709	559,0654	4,177745	0	14	642	732						Untertest2.avi	0	880	547	72	111	565	616	183	0	Content		570	621	3993638	644596179
4010	08:31:05.951	00:00:04.010	240	-1024	-768	-1	-1	-1	-1	4	-1024	-768	-1	-1	-1	-1	4		0	0						Untertest2.avi	0	880	547	72	111				0	Content		-72	-111	4010340	644612881
4027	08:31:05.968	00:00:04.026	241	-1024	-768	-1	-1	-1	-1	4	-1024	-768	-1	-1	-1	-1	4		0	0						Untertest2.avi	0	880	547	72	111				0	Content		-72	-111	4026964	644629505
4044	08:31:05.985	00:00:04.043	242	-1024	-768	-1	-1	-1	-1	4	-1024	-768	-1	-1	-1	-1	4		0	0						Untertest2.avi	0	880	547	72	111				0	Content		-72	-111	4043631	644646172
4060	08:31:06.001	00:00:04.060	243	-1024	-768	-1	-1	-1	-1	4	-1024	-768	-1	-1	-1	-1	4		0	0						Untertest2.avi	0	880	547	72	111				0	Content		-72	-111	4060295	644662836
4077	08:31:06.018	00:00:04.076	244	-1024	-768	-1	-1	-1	-1	4	-1024	-768	-1	-1	-1	-1	4		0	0						Untertest2.avi	0	880	547	72	111				0	Content		-72	-111	4076962	644679503
4094	08:31:06.035	00:00:04.093	245	-1024	-768	-1	-1	-1	-1	4	-1024	-768	-1	-1	-1	-1	4		0	0						Untertest2.avi	0	880	547	72	111				0	Content		-72	-111	4093583	644696124
4110	08:31:06.051	00:00:04.110	246	-1024	-768	-1	-1	-1	-1	4	-1024	-768	-1	-1	-1	-1	4		0	0						Untertest2.avi	0	880	547	72	111				0	Content		-72	-111	4110251	644712792
4127	08:31:06.068	00:00:04.126	247	-1024	-768	-1	-1	-1	-1	4	-1024	-768	-1	-1	-1	-1	4		0	0						Untertest2.avi	0	880	547	72	111				0	Content		-72	-111	4126913	644729454
4144	08:31:06.085	00:00:04.143	248	-1024	-768	-1	-1	-1	-1	4	-1024	-768	-1	-1	-1	-1	4		0	0						Untertest2.avi	0	880	547	72	111				0	Content		-72	-111	4143580	644746121
4160	08:31:06.101	00:00:04.160	249	-1024	-768	-1	-1	-1	-1	4	-1024	-768	-1	-1	-1	-1	4		0	0						Untertest2.avi	0	880	547	72	111				0	Content		-72	-111	4160202	644762743
4177	08:31:06.118	00:00:04.176	250	-1024	-768	-1	-1	-1	-1	4	-1024	-768	-1	-1	-1	-1	4		0	0						Untertest2.avi	0	880	547	72	111				0	Content		-72	-111	4176869	644779410
4194	08:31:06.135	00:00:04.193	251	-1024	-768	-1	-1	-1	-1	4	-1024	-768	-1	-1	-1	-1	4		0	0						Untertest2.avi	0	880	547	72	111				0	Content		-72	-111	4193533	644796074
4210	08:31:06.151	00:00:04.210	252	-1024	-768	-1	-1	-1	-1	4	-1024	-768	-1	-1	-1	-1	4		0	0						Untertest2.avi	0	880	547	72	111				0	Content		-72	-111	4210200	644812741
4227	08:31:06.168	00:00:04.226	253	-1024	-768	-1	-1	-1	-1	4	-1024	-768	-1	-1	-1	-1	4		0	0						Untertest2.avi	0	880	547	72	111				0	Content		-72	-111	4226822	644829363
4243	08:31:06.184	00:00:04.243	254	-1024	-768	-1	-1	-1	-1	4	-1024	-768	-1	-1	-1	-1	4		0	0						Untertest2.avi	0	880	547	72	111				0	Content		-72	-111	4243442	644845983
4260	08:31:06.201	00:00:04.260	255	-1024	-768	-1	-1	-1	-1	4	-1024	-768	-1	-1	-1	-1	4		0	0						Untertest2.avi	0	880	547	72	111				0	Content		-72	-111	4260128	644862669
4277	08:31:06.218	00:00:04.276	256	-1024	-768	-1	-1	-1	-1	4	-1024	-768	-1	-1	-1	-1	4		0	0						Untertest2.avi	0	880	547	72	111				0	Content		-72	-111	4276795	644879336
4293	08:31:06.234	00:00:04.293	257	-1024	-768	-1	-1	-1	-1	4	-1024	-768	-1	-1	-1	-1	4		0	0						Untertest2.avi	0	880	547	72	111				0	Content		-72	-111	4293429	644895970
4310	08:31:06.251	00:00:04.310	258	-1024	-768	-1	-1	-1	-1	4	-1024	-768	-1	-1	-1	-1	4		0	0						Untertest2.avi	0	880	547	72	111				0	Content		-72	-111	4310096	644912637
4327	08:31:06.268	00:00:04.326	259	-1024	-768	-1	-1	-1	-1	4	-1024	-768	-1	-1	-1	-1	4		0	0						Untertest2.avi	0	880	547	72	111				0	Content		-72	-111	4326763	644929304
4343	08:31:06.284	00:00:04.343	260	-1024	-768	-1	-1	-1	-1	4	-1024	-768	-1	-1	-1	-1	4		0	0						Untertest2.avi	0	880	547	72	111				0	Content		-72	-111	4343431	644945972
4360	08:31:06.301	00:00:04.360	261	736,3297	760,0609	0,3525177	0,5526612	570,6476	3,917904	0	563,8851	700,6995	0,173336	0,5950499	562,7619	3,629215	0	15	650	730						Untertest2.avi	0	880	547	72	111	563	640	183	0	Content		578	619	4360055	644962596
4377	08:31:06.318	00:00:04.376	262	716,6585	755,0066	0,3524722	0,5533212	570,6748	3,913209	0	552,6769	714,0462	0,1732639	0,5956954	562,7619	3,702644	0	15	635	735						Untertest2.avi	0	880	547	72	111	563	640	183	0	Content		563	624	4376678	644979219
4393	08:31:06.334	00:00:04.393	263	-1024	-768	-1	-1	-1	-1	4	-1024	-768	-1	-1	-1	-1	4	15	0	0						Untertest2.avi	0	880	547	72	111	563	640	183	0	Content		-72	-111	4393427	644995968
4410	08:31:06.351	00:00:04.410	264	716,0228	754,2853	0,3530487	0,5548115	558,4462	3,786944	0	548,8704	717,9443	0,1729132	0,5971333	558,9049	3,670918	0	15	632	736						Untertest2.avi	0	880	547	72	111	563	640	183	0	Content		560	625	4410058	645012599
4427	08:31:06.368	00:00:04.426	265	752,5339	746,3825	0,3546162	0,5554975	570,6191	3,822705	0	-1024	-768	-1	-1	-1	-1	4	15	753	746						Untertest2.avi	0	880	547	72	111	563	640	183	0	Content		681	635	4426677	645029218
4443	08:31:06.384	00:00:04.443	266	703,5953	755,7272	0,3528859	0,5565073	570,7009	3,934453	0	-1024	-768	-1	-1	-1	-1	4	15	704	756						Untertest2.avi	0	880	547	72	111	563	640	183	0	Content		632	645	4443299	645045840
4460	08:31:06.401	00:00:04.460	267	-1024	-768	-1	-1	-1	-1	4	-1024	-768	-1	-1	-1	-1	4	15	0	0						Untertest2.avi	0	880	547	72	111	563	640	183	0	Content		-72	-111	4460046	645062587
4477	08:31:06.418	00:00:04.476	268	-1024	-768	-1	-1	-1	-1	4	-1024	-768	-1	-1	-1	-1	4	15	0	0						Untertest2.avi	0	880	547	72	111	563	640	183	0	Content		-72	-111	4476669	645079210
4493	08:31:06.434	00:00:04.493	269	-1024	-768	-1	-1	-1	-1	4	-1024	-768	-1	-1	-1	-1	4	15	0	0						Untertest2.avi	0	880	547	72	111	563	640	183	0	Content		-72	-111	4493336	645095877
4510	08:31:06.451	00:00:04.509	270	635,0373	775,2145	0,3541741	0,5587945	557,9498	3,934795	0	-1024	-768	-1	-1	-1	-1	4	15	635	775						Untertest2.avi	0	880	547	72	111	563	640	183	0	Content		563	664	4509917	645112458
4527	08:31:06.468	00:00:04.526	271	624,447	763,5922	0,3540632	0,5590012	558,022	3,955757	0	-1024	-768	-1	-1	-1	-1	4	15	624	764						Untertest2.avi	0	880	547	72	111	563	640	183	0	Content		552	653	4526663	645129204
4543	08:31:06.484	00:00:04.543	272	-1024	-768	-1	-1	-1	-1	4	-1024	-768	-1	-1	-1	-1	4	16	0	0						Untertest2.avi	0	880	547	72	111	515	639	167	0	Content		-72	-111	4543319	645145860
4560	08:31:06.501	00:00:04.559	273	-1024	-768	-1	-1	-1	-1	4	-1024	-768	-1	-1	-1	-1	4	16	0	0						Untertest2.avi	0	880	547	72	111	515	639	167	0	Content		-72	-111	4559987	645162528
4577	08:31:06.518	00:00:04.576	274	638,1591	782,4429	0,3508165	0,5595172	570,3243	3,942936	0	-1024	-768	-1	-1	-1	-1	4	16	638	782						Untertest2.avi	0	880	547	72	111	515	639	167	0	Content		566	671	4576612	645179153
4593	08:31:06.534	00:00:04.593	275	685,2739	781,8367	0,3534679	0,5594414	558,7239	3,886066	0	493,8311	711,9105	0,1737796	0,6029226	559,4091	3,855515	0	16	590	747						Untertest2.avi	0	880	547	72	111	515	639	167	0	Content		518	636	4593234	645195775
4610	08:31:06.551	00:00:04.609	276	737,7617	753,8956	0,353445	0,559412	558,706	3,606205	0	493,2432	723,8622	0,1737991	0,6028657	560,3246	3,883849	0	16	616	739						Untertest2.avi	0	880	547	72	111	515	639	167	0	Content		544	628	4609983	645212524
4627	08:31:06.568	00:00:04.626	277	676,9355	774,5942	0,3534622	0,5593016	558,7799	3,941326	0	482,7708	730,1868	0,1738003	0,6027294	560,2041	3,865372	0	16	580	752						Untertest2.avi	0	880	547	72	111	515	639	167	0	Content		508	641	4626605	645229146
4643	08:31:06.584	00:00:04.643	278	676,9524	774,1472	0,3535282	0,5591218	558,8437	3,89895	0	490,6876	725,2654	0,1738455	0,6025308	560,2403	3,895338	0	16	584	750						Untertest2.avi	0	880	547	72	111	515	639	167	0	Content		512	639	4643227	645245768
4660	08:31:06.601	00:00:04.659	279	632,0464	779,5251	0,3535938	0,5588281	558,7872	3,959725	0	487,8067	716,806	0,1739371	0,6024231	560,2404	3,901294	0	16	560	748						Untertest2.avi	0	880	547	72	111	515	639	167	0	Content		488	637	4659853	645262394
4677	08:31:06.618	00:00:04.676	280	675,3474	779,5094	0,3537205	0,5586652	559,1302	3,923378	0	488,1992	722,7199	0,1740403	0,6022593	560,2404	3,903262	0	16	582	751						Untertest2.avi	0	880	547	72	111	515	639	167	0	Content		510	640	4676600	645279141
4693	08:31:06.634	00:00:04.693	281	674,9846	772,2402	0,3537138	0,5586139	558,9911	3,920748	0	476,2439	724,258	0,1737449	0,6022099	556,2732	3,802899	0	16	576	748						Untertest2.avi	0	880	547	72	111	515	639	167	0	Content		504	637	4693225	645295766
4710	08:31:06.651	00:00:04.709	282	795,6356	788,6232	0,352232	0,5588676	558,9911	3,843753	0	558,8243	734,4054	0,1723496	0,6023132	556,2733	3,93815	0	17	677	762						Untertest2.avi	0	880	547	72	111	699	654	133	0	Content		605	651	4709848	645312389
4726	08:31:06.667	00:00:04.726	283	830,7494	793,674	0,3504139	0,5587871	559,4678	3,66252	0	710,658	765,9673	0,1705287	0,6021777	556,2733	3,841827	0	17	771	780						Untertest2.avi	0	880	547	72	111	699	654	133	0	Content		699	669	4726471	645329012
4743	08:31:06.684	00:00:04.743	284	952,0641	786,9271	0,3490007	0,5584882	554,2697	3,751472	0	748,1383	740,0234	0,1700393	0,602097	561,7943	3,839377	0	17	850	763						Untertest2.avi	0	880	547	72	111	699	654	133	0	Content		778	652	4743222	645345763
4760	08:31:06.701	00:00:04.759	285	493,6535	783,7551	0,3463393	0,5586123	554,2728	3,723555	0	759,2244	746,1876	0,1699521	0,6022787	560,9819	3,833133	0	17	626	765						Untertest2.avi	0	880	547	72	111	699	654	133	0	Content		554	654	4759844	645362385
4776	08:31:06.717	00:00:04.776	286	493,969	784,3604	0,3466792	0,5585712	554,2728	3,731409	0	755,5157	750,6143	0,1699192	0,6024085	559,6774	3,852382	0	17	625	767						Untertest2.avi	0	880	547	72	111	699	654	133	0	Content		553	656	4776467	645379008
4793	08:31:06.734	00:00:04.793	287	731,6732	786,8944	0,3474084	0,5583748	571,1349	3,926242	0	755,6016	746,5731	0,1699322	0,6023806	559,629	3,831593	0	17	744	767						Untertest2.avi	0	880	547	72	111	699	654	133	0	Content		672	656	4793092	645395633
4810	08:31:06.751	00:00:04.809	288	926,5042	770,418	0,3494253	0,557942	551,3862	3,815995	0	733,0302	733,1381	0,1699979	0,6022645	560,5413	3,945177	0	17	830	752						Untertest2.avi	0	880	547	72	111	699	654	133	0	Content		758	641	4809841	645412382
4826	08:31:06.767	00:00:04.826	289	949,5822	775,1171	0,3521731	0,5576611	571,1328	4,008482	0	735,9943	731,1104	0,1699953	0,6020269	560,5558	3,858776	0	17	843	753						Untertest2.avi	0	880	547	72	111	699	654	133	0	Content		771	642	4826464	645429005
4843	08:31:06.784	00:00:04.843	290	838,4969	784,6302	0,3530791	0,557592	548,4095	3,85898	0	759,8388	744,6953	0,170027	0,6018528	560,8135	3,810114	0	18	799	765						Untertest2.avi	0	880	547	72	111	753	655	233	0	Content		727	654	4843088	645445629
4860	08:31:06.801	00:00:04.859	291	924,8499	777,0492	0,3493304	0,5574611	549,2419	3,709389	0	744,016	749,3815	0,169972	0,6018061	559,9625	3,894994	0	18	834	763						Untertest2.avi	0	880	547	72	111	753	655	233	0	Content		762	652	4859711	645462252
4876	08:31:06.817	00:00:04.876	292	583,7962	786,7352	0,344678	0,5575612	549,2419	3,750373	0	734,9281	748,2555	0,1700102	0,6017951	560,9982	3,911852	0	18	659	767						Untertest2.avi	0	880	547	72	111	753	655	233	0	Content		587	656	4876461	645479002
4893	08:31:06.834	00:00:04.893	293	842,2195	794,8837	0,3528867	0,5573949	549,2419	3,846224	0	758,0783	731,9895	0,1699858	0,601949	560,9983	3,840641	0	18	800	763						Untertest2.avi	0	880	547	72	111	753	655	233	0	Content		728	652	4893084	645495625
4910	08:31:06.851	00:00:04.909	294	841,9047	793,8475	0,352876	0,5573736	549,2419	3,856399	0	763,3778	736,9157	0,169964	0,6019521	560,9983	3,777474	0	18	803	765						Untertest2.avi	0	880	547	72	111	753	655	233	0	Content		731	654	4909709	645512250
4926	08:31:06.867	00:00:04.926	295	930,7629	780,132	0,3494906	0,5574101	550,2394	3,753952	0	753,9709	758,1359	0,1698604	0,6018816	559,8624	3,906092	0	18	842	769						Untertest2.avi	0	880	547	72	111	753	655	233	0	Content		770	658	4926334	645528875
4943	08:31:06.884	00:00:04.943	296	913,9332	786,7875	0,3506676	0,5573226	558,4136	3,8561	0	766,7278	759,1512	0,1698561	0,6020027	559,8625	3,828576	0	18	840	773						Untertest2.avi	0	880	547	72	111	753	655	233	0	Content		768	662	4943081	645545622
4960	08:31:06.901	00:00:04.959	297	895,7736	783,6239	0,3505855	0,5574043	558,3758	3,886149	0	759,6533	757,6104	0,1698627	0,6019031	560,0038	3,923253	0	18	828	771						Untertest2.avi	0	880	547	72	111	753	655	233	0	Content		756	660	4959706	645562247
4976	08:31:06.917	00:00:04.976	298	736,344	788,3318	0,3477372	0,5574956	570,6215	3,940778	0	754,1752	753,6899	0,169944	0,6019822	560,5692	3,883558	0	18	745	771						Untertest2.avi	0	880	547	72	111	753	655	233	0	Content		673	660	4976337	645578878
4993	08:31:06.934	00:00:04.992	299	925,4277	784,0454	0,3503643	0,5575078	555,4202	3,882333	0	742,5593	744,084	0,1699732	0,6021473	560,2849	3,950433	0	18	834	764						Untertest2.avi	0	880	547	72	111	753	655	233	0	Content		762	653	4992953	645595494
5010	08:31:06.951	00:00:05.009	300	903,1543	784,8853	0,3508847	0,5576039	558,7291	3,938861	0	753,8686	750,7555	0,1700431	0,6022444	560,285	3,925841	0	18	829	768						Untertest2.avi	0	880	547	72	111	753	655	233	0	Content		757	657	5009707	645612248
5026	08:31:06.967	00:00:05.026	301	897,0876	775,6937	0,350975	0,5578068	558,6584	3,977099	0	766,7857	755,5959	0,1700839	0,6024118	560,285	3,940657	0	18	832	766						Untertest2.avi	0	880	547	72	111	753	655	233	0	Content		760	655	5026327	645628868
5043	08:31:06.984	00:00:05.042	302	884,8177	768,6464	0,3509952	0,5581452	558,4821	4,014026	0	738,3452	742,9988	0,169921	0,6026185	556,6223	4,036925	0	18	812	756						Untertest2.avi	0	880	547	72	111	753	655	233	0	Content		740	645	5042949	645645490
5060	08:31:07.001	00:00:05.059	303	890,999	781,2034	0,3511735	0,5583569	558,5748	4,029013	0	758,138	762,744	0,1700358	0,6029875	556,6224	3,936731	0	18	825	772						Untertest2.avi	0	880	547	72	111	753	655	233	0	Content		753	661	5059574	645662115
5076	08:31:07.017	00:00:05.076	304	829,3555	775,0571	0,3513248	0,5586207	558,5749	4,095617	0	749,4088	744,5138	0,1703189	0,6032498	559,6293	4,002359	0	19	789	760						Untertest2.avi	0	880	547	72	111	715	657	183	0	Content		717	649	5076324	645678865
5093	08:31:07.034	00:00:05.092	305	723,6189	782,8206	0,3484041	0,5587872	570,7005	4,03575	0	743,6877	746,6515	0,1703718	0,6032982	559,2251	4,059686	0	19	734	765						Untertest2.avi	0	880	547	72	111	715	657	183	0	Content		662	654	5092946	645695487
5110	08:31:07.051	00:00:05.109	306	891,6523	779,3882	0,3513604	0,5587978	558,5554	3,994565	0	758,3578	760,0813	0,1704129	0,6033646	559,3712	3,954896	0	19	825	770						Untertest2.avi	0	880	547	72	111	715	657	183	0	Content		753	659	5109571	645712112
5126	08:31:07.067	00:00:05.126	307	738,1397	781,6617	0,3484593	0,5588847	570,7741	4,010742	0	757,5852	768,9814	0,1704135	0,6033934	558,9958	4,042302	0	19	748	775						Untertest2.avi	0	880	547	72	111	715	657	183	0	Content		676	664	5126196	645728737
5143	08:31:07.084	00:00:05.142	308	957,4014	787,4474	0,3531849	0,5586676	570,7742	4,130248	0	735,6932	741,3133	0,1703265	0,6034032	556,9454	4,008781	0	19	847	764						Untertest2.avi	0	880	547	72	111	715	657	183	0	Content		775	653	5142944	645745485
5160	08:31:07.101	00:00:05.159	309	727,0649	782,5696	0,3484985	0,558871	570,7832	4,097325	0	734,3251	756,3967	0,1703935	0,6033743	557,6179	4,064017	0	19	731	769						Untertest2.avi	0	880	547	72	111	715	657	183	0	Content		659	658	5159568	645762109
5176	08:31:07.117	00:00:05.176	310	882,1959	779,563	0,3486964	0,5588619	570,7833	4,15727	0	759,1434	754,3691	0,1703057	0,6033862	556,5025	3,982338	0	19	821	767						Untertest2.avi	0	880	547	72	111	715	657	183	0	Content		749	656	5176194	645778735
5193	08:31:07.134	00:00:05.192	311	884,6694	786,1416	0,3486627	0,5589236	570,7833	4,12546	0	748,4696	753,6997	0,1703631	0,6034257	558,3163	4,046638	0	19	817	770						Untertest2.avi	0	880	547	72	111	715	657	183	0	Content		745	659	5192814	645795355
5210	08:31:07.151	00:00:05.209	312	703,0297	780,871	0,3496248	0,5590355	545,9797	3,979173	0	750,3234	759,4661	0,1704339	0,6035343	560,5294	4,138499	0	19	727	770						Untertest2.avi	0	880	547	72	111	715	657	183	0	Content		655	659	5209563	645812104
5226	08:31:07.167	00:00:05.226	313	733,4088	784,7593	0,3483038	0,5591114	570,5485	4,133955	0	838,7184	753,9218	0,1700973	0,6036596	557,1021	3,649199	0	19	786	769						Untertest2.avi	0	880	547	72	111	715	657	183	0	Content		714	658	5226186	645828727
5243	08:31:07.184	00:00:05.242	314	827,101	784,1462	0,354532	0,5588923	545,48	4,004236	0	759,4506	751,9901	0,1701452	0,603604	557,1021	4,045448	0	19	793	768						Untertest2.avi	0	880	547	72	111	715	657	183	0	Content		721	657	5242813	645845354
5259	08:31:07.200	00:00:05.259	315	747,2327	735,4036	0,3559069	0,5568251	545,48	4,079045	0	689,2095	695,4244	0,1713855	0,6014602	557,1021	4,119636	0	20	718	715						Untertest2.avi	0	880	547	72	111	547	448	383	0	Content		646	604	5259436	645861977
5276	08:31:07.217	00:00:05.276	316	704,3199	642,2794	0,3544785	0,5536666	558,4608	4,168712	0	621,9068	606,8704	0,1729741	0,5985932	560,2346	4,125323	0	20	663	625						Untertest2.avi	0	880	547	72	111	547	448	383	0	Content		591	514	5276186	645878727
5293	08:31:07.234	00:00:05.292	317	655,8035	587,4828	0,3555115	0,5518135	558,5021	4,198268	0	601,5157	547,6078	0,173376	0,5972742	560,2346	4,123131	0	20	629	568						Untertest2.avi	0	880	547	72	111	547	448	383	0	Content		557	457	5292810	645895351
5309	08:31:07.250	00:00:05.309	318	665,306	571,0457	0,3560416	0,5510308	558,5021	4,174332	0	594,3888	542,4931	0,1729778	0,5970607	560,2346	4,138772	0	20	630	557						Untertest2.avi	0	880	547	72	111	547	448	383	0	Content		558	446	5309434	645911975
5326	08:31:07.267	00:00:05.326	319	611,0691	564,0404	0,3563295	0,5508794	558,7044	4,181933	0	610,1489	544,4193	0,1727172	0,5968065	560,9651	4,162362	0	20	611	554						Untertest2.avi	0	880	547	72	111	547	448	383	0	Content		539	443	5326183	645928724
5343	08:31:07.284	00:00:05.342	320	608,5034	567,0811	0,3564744	0,5504523	558,6257	4,219544	0	607,2842	548,4673	0,1724607	0,5966322	560,2454	4,183546	0	20	608	558						Untertest2.avi	0	880	547	72	111	547	448	383	0	Content		536	447	5342806	645945347
5359	08:31:07.300	00:00:05.359	321	604,7693	568,5657	0,3565415	0,5501895	558,6358	4,182404	0	623,5938	541,0796	0,1725951	0,5963164	563,0631	4,231273	0	20	614	555						Untertest2.avi	0	880	547	72	111	547	448	383	0	Content		542	444	5359431	645961972
5376	08:31:07.317	00:00:05.376	322	608,1713	566,5222	0,356603	0,5499111	558,6523	4,171265	0	633,9196	547,1944	0,1725868	0,596051	562,291	4,162231	0	20	621	557						Untertest2.avi	0	880	547	72	111	547	448	383	0	Content		549	446	5376053	645978594
5393	08:31:07.334	00:00:05.392	323	604,9501	572,2161	0,356681	0,5496926	558,6772	4,169108	0	632,5414	548,2304	0,1725097	0,5959523	559,7661	4,148334	0	20	619	560						Untertest2.avi	0	880	547	72	111	547	448	383	0	Content		547	449	5392803	645995344
5409	08:31:07.350	00:00:05.409	324	602,986	570,1249	0,356789	0,5497168	558,6786	4,154513	0	619,5364	551,8589	0,1727519	0,5959387	561,809	4,164544	0	20	611	561						Untertest2.avi	0	880	547	72	111	547	448	383	0	Content		539	450	5409425	646011966
5426	08:31:07.367	00:00:05.426	325	602,9454	568,4988	0,356871	0,5499331	558,6088	4,209088	0	630,3089	549,6324	0,1728718	0,5960077	562,2933	4,203033	0	20	617	559						Untertest2.avi	0	880	547	72	111	547	448	383	0	Content		545	448	5426049	646028590
5443	08:31:07.384	00:00:05.442	326	604,6188	565,2496	0,3569262	0,5502219	558,6422	4,204259	0	632,5303	542,7867	0,1729973	0,5962117	562,7488	4,181511	0	20	619	554						Untertest2.avi	0	880	547	72	111	547	448	383	0	Content		547	443	5442674	646045215
5459	08:31:07.400	00:00:05.459	327	606,675	570,5784	0,3569875	0,5504754	558,6245	4,193841	0	625,7227	543,8282	0,173037	0,5965497	562,3656	4,174804	0	20	616	557						Untertest2.avi	0	880	547	72	111	547	448	383	0	Content		544	446	5459422	646061963
5476	08:31:07.417	00:00:05.476	328	603,8725	567,1556	0,3570421	0,5508043	558,645	4,211211	0	626,1541	550,4973	0,1730351	0,5967783	560,936	4,167089	0	20	615	559						Untertest2.avi	0	880	547	72	111	547	448	383	0	Content		543	448	5476046	646078587
5493	08:31:07.434	00:00:05.492	329	612,326	571,8755	0,3571076	0,5510346	558,6688	4,200648	0	629,0493	557,6587	0,1731482	0,5969133	561,506	4,139712	0	20	621	565						Untertest2.avi	0	880	547	72	111	547	448	383	0	Content		549	454	5492668	646095209
5509	08:31:07.450	00:00:05.509	330	608,4281	570,2888	0,3571612	0,551131	558,6964	4,213222	0	627,6338	547,5236	0,1730971	0,5970162	559,5129	4,189046	0	20	618	559						Untertest2.avi	0	880	547	72	111	547	448	383	0	Content		546	448	5509293	646111834
5526	08:31:07.467	00:00:05.526	331	608,6799	567,9257	0,3572066	0,5511374	558,7034	4,201198	0	630,2224	548,1359	0,1733072	0,5970333	561,8007	4,228986	0	20	619	558						Untertest2.avi	0	880	547	72	111	547	448	383	0	Content		547	447	5526041	646128582
5543	08:31:07.484	00:00:05.542	332	610,0915	567,9374	0,3572203	0,5510787	558,7067	4,226957	0	632,4004	551,2213	0,173371	0,5969453	562,5785	4,222538	0	20	621	560						Untertest2.avi	0	880	547	72	111	547	448	383	0	Content		549	449	5542665	646145206
5559	08:31:07.500	00:00:05.559	333	610,4595	567,0381	0,3571994	0,5508344	558,7163	4,223354	0	625,4905	545,4387	0,1732993	0,5968102	562,0322	4,206535	0	20	618	556						Untertest2.avi	0	880	547	72	111	547	448	383	0	Content		546	445	5559286	646161827
5576	08:31:07.517	00:00:05.575	334	614,076	569,0717	0,3571651	0,5504485	558,6093	4,209681	0	633,3863	536,5787	0,1732769	0,596565	561,9903	4,26546	0	20	624	553						Untertest2.avi	0	880	547	72	111	547	448	383	0	Content		552	442	5575911	646178452
5593	08:31:07.534	00:00:05.592	335	608,8821	575,5376	0,3571621	0,5502316	558,6203	4,200941	0	628,3338	549,5756	0,1732581	0,5962524	561,8874	4,233804	0	20	619	563						Untertest2.avi	0	880	547	72	111	547	448	383	0	Content		547	452	5592660	646195201
5609	08:31:07.550	00:00:05.609	336	647,3969	583,4274	0,3561995	0,5508254	558,645	4,27493	0	679,4695	566,6175	0,1724321	0,5967996	562,1104	4,201263	0	20	663	575						Untertest2.avi	0	880	547	72	111	547	448	383	0	Content		591	464	5609285	646211826
5626	08:31:07.567	00:00:05.625	337	773,9102	608,5074	0,3534129	0,5519383	558,7049	4,186311	0	798,5804	593,8559	0,1696807	0,5972424	552,9121	4,159656	0	20	786	601						Untertest2.avi	0	880	547	72	111	547	448	383	0	Content		714	490	5625909	646228450
5643	08:31:07.584	00:00:05.642	338	895,4566	628,9612	0,3507626	0,5527992	558,9982	4,208597	0	927,6376	613,8087	0,1676995	0,5976047	554,917	4,050788	0	21	912	621						Untertest2.avi	0	880	547	72	111	1006	533	400	0	Content		840	510	5642532	646245073
5659	08:31:07.600	00:00:05.659	339	988,9637	640,6287	0,3490282	0,5534077	559,0829	4,112329	0	1018,507	631,7938	0,1654738	0,5977066	544,9025	3,922697	0	21	1004	636						Untertest2.avi	0	880	547	72	111	1006	533	400	0	Content		932	525	5659297	646261838
5676	08:31:07.617	00:00:05.675	340	1058,51	644,293	0,3479654	0,5536478	559,2589	4,128704	0	1067,803	642,4247	0,1638358	0,5977527	536,5137	3,839436	0	21	1063	643						Untertest2.avi	0	880	547	72	111	1006	533	400	0	Content		991	532	5675905	646278446
5693	08:31:07.634	00:00:05.692	341	1091,226	647,8783	0,3476641	0,5538038	559,1842	4,121027	0	1087,98	637,3524	0,163039	0,5978546	532,2063	3,790234	0	21	1090	643						Untertest2.avi	0	880	547	72	111	1006	533	400	0	Content		1018	532	5692530	646295071
5709	08:31:07.650	00:00:05.709	342	1091,439	643,1636	0,3477809	0,553947	559,2676	4,093379	0	1085,534	647,9017	0,1628982	0,5981384	531,8232	3,723464	0	21	1088	646						Untertest2.avi	0	880	547	72	111	1006	533	400	0	Content		1016	535	5709154	646311695
5726	08:31:07.667	00:00:05.725	343	1084,995	650,3336	0,3478592	0,5541051	559,1332	4,04594	0	1083,776	637,2564	0,1627146	0,5984213	531,0634	3,768849	0	21	1084	644						Untertest2.avi	0	880	547	72	111	1006	533	400	0	Content		1012	533	5725902	646328443
5743	08:31:07.684	00:00:05.742	344	1089,076	644,6847	0,3479806	0,5542021	558,957	4,05103	0	1077,162	639,0947	0,1624916	0,5985162	529,0634	3,741208	0	21	1083	642						Untertest2.avi	0	880	547	72	111	1006	533	400	0	Content		1011	531	5742522	646345063
5759	08:31:07.700	00:00:05.759	345	1079,17	646,7678	0,3480535	0,5542777	558,9099	4,033979	0	1073,315	640,5168	0,1624376	0,5985931	529,4116	3,760741	0	21	1076	644						Untertest2.avi	0	880	547	72	111	1006	533	400	0	Content		1004	533	5759149	646361690
5776	08:31:07.717	00:00:05.775	346	1077,643	647,3407	0,3480621	0,5543073	558,883	4,044332	0	1085,174	649,9916	0,1624905	0,5986523	531,3027	3,730974	0	21	1081	649						Untertest2.avi	0	880	547	72	111	1006	533	400	0	Content		1009	538	5775771	646378312
5793	08:31:07.734	00:00:05.792	347	1081,807	644,2023	0,3480485	0,554319	558,8312	4,012086	0	1084,736	643,536	0,1623772	0,5986687	530,7861	3,748161	0	21	1083	644						Untertest2.avi	0	880	547	72	111	1006	533	400	0	Content		1011	533	5792522	646395063
5809	08:31:07.750	00:00:05.809	348	1081,758	646,9291	0,3480355	0,5542983	558,8223	4,007125	0	1069,248	648,6038	0,1621133	0,5986332	528,4736	3,812956	0	21	1076	648						Untertest2.avi	0	880	547	72	111	1006	533	400	0	Content		1004	537	5809145	646411686
5826	08:31:07.767	00:00:05.825	349	1073,29	644,1878	0,3479943	0,5542679	558,877	4,016729	0	1072,064	646,0427	0,161869	0,5986096	526,5557	3,71249	0	21	1073	645						Untertest2.avi	0	880	547	72	111	1006	533	400	0	Content		1001	534	5825768	646428309
5842	08:31:07.783	00:00:05.842	350	1077,069	645,4895	0,3479608	0,554202	558,886	4,046581	0	1074,942	638,0245	0,1618252	0,598614	526,9731	3,7756	0	21	1076	642						Untertest2.avi	0	880	547	72	111	1006	533	400	0	Content		1004	531	5842393	646444934
5859	08:31:07.800	00:00:05.859	351	1077,876	646,8278	0,3479191	0,554069	558,9563	4,0262	0	1077,244	631,4675	0,1618142	0,5985599	527,5444	3,772817	0	21	1078	639						Untertest2.avi	0	880	547	72	111	1006	533	400	0	Content		1006	528	5859141	646461682
5876	08:31:07.817	00:00:05.875	352	1084,064	649,5146	0,3479065	0,5539361	559,0284	4,044793	0	1062,031	647,4509	0,1618209	0,5985228	528,019	3,769221	0	21	1073	648						Untertest2.avi	0	880	547	72	111	1006	533	400	0	Content		1001	537	5875765	646478306
5892	08:31:07.833	00:00:05.892	353	1076,873	653,7756	0,3479243	0,5538141	559,0772	4,052072	0	1075,397	648,7122	0,1618047	0,598474	527,7982	3,681986	0	21	1076	651						Untertest2.avi	0	880	547	72	111	1006	533	400	0	Content		1004	540	5892389	646494930
5909	08:31:07.850	00:00:05.909	354	1076,206	645,6644	0,3479486	0,5537698	559,1711	4,059805	0	1080,387	638,7473	0,1618375	0,5984103	528,2557	3,778916	0	21	1078	642						Untertest2.avi	0	880	547	72	111	1006	533	400	0	Content		1006	531	5909014	646511555
5926	08:31:07.867	00:00:05.925	355	1086,097	650,2794	0,3479707	0,5538021	559,2097	4,088912	0	1075,079	642,9277	0,1618279	0,5984409	527,5898	3,784572	0	21	1081	647						Untertest2.avi	0	880	547	72	111	1006	533	400	0	Content		1009	536	5925760	646528301
5942	08:31:07.883	00:00:05.942	356	1057,204	653,5112	0,3484093	0,5537689	559,2097	4,163456	0	1085,569	638,3358	0,1618608	0,5984858	526,7638	3,824085	0	21	1071	646						Untertest2.avi	0	880	547	72	111	1006	533	400	0	Content		999	535	5942386	646544927
5959	08:31:07.900	00:00:05.959	357	1085,163	648,251	0,3482084	0,5539632	559,2225	4,126409	0	1093,856	652,2468	0,1622657	0,598534	530,1233	3,786678	0	21	1090	650						Untertest2.avi	0	880	547	72	111	1006	533	400	0	Content		1018	539	5959009	646561550
5976	08:31:07.917	00:00:05.975	358	1081,463	652,5056	0,3483731	0,5541021	559,3163	4,145812	0	1071,7	634,4832	0,1623938	0,5986469	530,185	3,845134	0	21	1077	643						Untertest2.avi	0	880	547	72	111	1006	533	400	0	Content		1005	532	5975633	646578174
5992	08:31:07.933	00:00:05.992	359	1074,767	644,5036	0,3484575	0,55429	559,2553	4,164946	0	1081,994	645,9443	0,1625044	0,5987744	531,2571	3,881533	0	21	1078	645						Untertest2.avi	0	880	547	72	111	1006	533	400	0	Content		1006	534	5992385	646594926
6009	08:31:07.950	00:00:06.009	360	1088,185	643,5724	0,3484315	0,5544173	559,3099	4,211556	0	1086,97	641,4065	0,1624539	0,5989249	530,896	3,907712	0	21	1088	642						Untertest2.avi	0	880	547	72	111	1006	533	400	0	Content		1016	531	6009007	646611548
6026	08:31:07.967	00:00:06.025	361	1118,331	670,2946	0,3479031	0,5555062	559,5533	4,318045	0	1076,279	674,2729	0,16073	0,5999407	509,5106	3,812582	0	21	1097	672						Untertest2.avi	0	880	547	72	111	1006	533	400	0	Content		1025	561	6025633	646628174
6042	08:31:07.983	00:00:06.042	362	1257,346	721,6347	0,3477767	0,5564372	560,4292	4,253569	0	1071,17	719,177	0,1581647	0,6004961	477,2916	3,518687	0	22	1164	720						Untertest2.avi	0	880	547	72	111	1101	630	716	0	Content		1092	609	6042383	646644924
6059	08:31:08.000	00:00:06.059	363	1281,35	723,729	0,3477701	0,5564259	560,4871	4,280769	0	1054,531	735,3624	0,1568793	0,6003085	461,0911	3,518131	0	22	1168	730						Untertest2.avi	0	880	547	72	111	1101	630	716	0	Content		1096	619	6059006	646661547
6076	08:31:08.017	00:00:06.075	364	1279,296	738,7099	0,3477278	0,5561761	560,4692	4,313411	0	1066,245	737,225	0,1573322	0,6002073	469,3821	3,507652	0	22	1173	738						Untertest2.avi	0	880	547	72	111	1101	630	716	0	Content		1101	627	6075629	646678170
6092	08:31:08.033	00:00:06.092	365	1281,529	737,9636	0,3475919	0,5559504	560,5339	4,378551	0	1056,578	720,1204	0,1569809	0,6000959	466,8821	3,501359	0	22	1169	729						Untertest2.avi	0	880	547	72	111	1101	630	716	0	Content		1097	618	6092267	646694808
6109	08:31:08.050	00:00:06.109	366	1421,974	750,0466	0,3484932	0,5551407	563,3515	4,554056	0	1066,499	734,7523	0,1569579	0,5996844	467,5573	3,503855	0	22	1244	742						Untertest2.avi	0	880	547	72	111	1101	630	716	0	Content		1172	631	6109000	646711541
6126	08:31:08.067	00:00:06.125	367	1423,64	746,3165	0,3484506	0,5549781	563,4029	4,577826	0	1063,151	726,4202	0,1567273	0,5995813	465,148	3,566924	0	22	1243	736						Untertest2.avi	0	880	547	72	111	1101	630	716	0	Content		1171	625	6125625	646728166
6142	08:31:08.083	00:00:06.142	368	1272,86	734,2413	0,3474644	0,5552549	560,5223	4,425945	0	1066,219	734,843	0,1567456	0,5995184	465,4119	3,551888	0	22	1170	735						Untertest2.avi	0	880	547	72	111	1101	630	716	0	Content		1098	624	6142260	646744801
6159	08:31:08.100	00:00:06.158	369	1277,127	739,0553	0,3475935	0,5552633	560,4996	4,438255	0	1065,526	739,8099	0,1568637	0,5996155	466,4738	3,576157	0	22	1171	739						Untertest2.avi	0	880	547	72	111	1101	630	716	0	Content		1099	628	6158873	646761414
6176	08:31:08.117	00:00:06.175	370	1436,319	756,0197	0,3487223	0,5549058	563,2897	4,579631	0	1060,707	740,757	0,1570858	0,5998238	468,759	3,651118	0	22	1249	748						Untertest2.avi	0	880	547	72	111	1101	630	716	0	Content		1177	637	6175621	646778162
6192	08:31:08.133	00:00:06.192	371	1287,62	746,8635	0,3478177	0,5553824	560,4794	4,428315	0	1056,875	735,0773	0,1570339	0,6000358	466,7875	3,565563	0	22	1172	741						Untertest2.avi	0	880	547	72	111	1101	630	716	0	Content		1100	630	6192259	646794800
6209	08:31:08.150	00:00:06.208	372	1427,089	751,8158	0,348902	0,5552447	563,373	4,597148	0	1065,016	730,4943	0,1572873	0,6001597	468,8103	3,580721	0	22	1246	741						Untertest2.avi	0	880	547	72	111	1101	630	716	0	Content		1174	630	6208869	646811410
6225	08:31:08.166	00:00:06.225	373	1424,954	753,7372	0,3489061	0,5554737	563,4092	4,521849	0	1064,622	730,3701	0,1571839	0,6002294	467,8748	3,614477	0	22	1245	742						Untertest2.avi	0	880	547	72	111	1101	630	716	0	Content		1173	631	6225493	646828034
6242	08:31:08.183	00:00:06.242	374	1284,727	735,5857	0,3478366	0,5559714	560,3954	4,453669	0	1053,734	732,6149	0,1569651	0,6002795	466,6706	3,62296	0	22	1169	734						Untertest2.avi	0	880	547	72	111	1101	630	716	0	Content		1097	623	6242253	646844794
6259	08:31:08.200	00:00:06.258	375	1284,301	737,5974	0,3477376	0,5559569	560,1539	4,415423	0	1065,108	736,3789	0,1568191	0,6002076	466,2899	3,56004	0	22	1175	737						Untertest2.avi	0	880	547	72	111	1101	630	716	0	Content		1103	626	6258867	646861408
6275	08:31:08.216	00:00:06.275	376	1283,098	737,6407	0,3475529	0,5559205	560,1938	4,44084	0	1059,006	726,7772	0,156872	0,6001404	469,1126	3,611983	0	22	1171	732						Untertest2.avi	0	880	547	72	111	1101	630	716	0	Content		1099	621	6275489	646878030
6292	08:31:08.233	00:00:06.292	377	1276,696	730,8375	0,3474239	0,5558913	560,2432	4,425925	0	1061,379	734,1652	0,1564926	0,600119	466,0902	3,537467	0	22	1169	733						Untertest2.avi	0	880	547	72	111	1101	630	716	0	Content		1097	622	6292112	646894653
6309	08:31:08.250	00:00:06.308	378	1427,646	753,2054	0,3483334	0,5554783	562,8747	4,588198	0	1050,689	735,7184	0,1564138	0,6000986	466,2871	3,531045	0	22	1239	744						Untertest2.avi	0	880	547	72	111	1101	630	716	0	Content		1167	633	6308861	646911402
6325	08:31:08.266	00:00:06.325	379	1429,905	753,3103	0,34825	0,5555687	562,723	4,56443	0	1069,201	733,0509	0,1566874	0,6001727	471,5082	3,610924	0	22	1250	743						Untertest2.avi	0	880	547	72	111	1101	630	716	0	Content		1178	632	6325484	646928025
6342	08:31:08.283	00:00:06.342	380	1292,512	741,829	0,3471113	0,5560901	559,908	4,371701	0	1070,746	726,153	0,1562044	0,6001871	466,9099	3,503359	0	22	1182	734						Untertest2.avi	0	880	547	72	111	1101	630	716	0	Content		1110	623	6342108	646944649
6359	08:31:08.300	00:00:06.358	381	1452,088	756,5224	0,3480002	0,5558721	562,8369	4,504464	0	1053,964	727,873	0,1558379	0,6002752	464,1902	3,537856	0	22	1253	742						Untertest2.avi	0	880	547	72	111	1101	630	716	0	Content		1181	631	6358732	646961273
6375	08:31:08.316	00:00:06.375	382	1423,38	754,0824	0,347822	0,5561622	562,6454	4,494555	0	1058,369	744,1882	0,1555671	0,6003761	461,7017	3,516325	0	22	1241	749						Untertest2.avi	0	880	547	72	111	1101	630	716	0	Content		1169	638	6375480	646978021
6392	08:31:08.333	00:00:06.392	383	1286,65	739,4196	0,3467017	0,5568578	559,7949	4,368591	0	1043,486	744,7552	0,1546993	0,6005315	450,6118	3,387913	0	22	1165	742						Untertest2.avi	0	880	547	72	111	1101	630	716	0	Content		1093	631	6392106	646994647
6409	08:31:08.350	00:00:06.408	384	1116,081	727,3361	0,3383559	0,5573363	506,04	3,938774	0	1062,174	730,8292	0,1560201	0,6008617	469,7881	3,520174	0	22	1089	729						Untertest2.avi	0	880	547	72	111	1101	630	716	0	Content		1017	618	6408728	647011269
6425	08:31:08.366	00:00:06.425	385	1307,132	735,9999	0,3467054	0,5572255	560,026	4,387486	0	1074,677	730,8897	0,156022	0,6009218	469,8159	3,571727	0	22	1191	733						Untertest2.avi	0	880	547	72	111	1101	630	716	0	Content		1119	622	6425351	647027892
6442	08:31:08.383	00:00:06.442	386	1298,786	744,4171	0,3466675	0,5573714	559,8902	4,433576	0	1066,034	729,0423	0,1560081	0,6009092	469,6672	3,576328	0	22	1182	737						Untertest2.avi	0	880	547	72	111	1101	630	716	0	Content		1110	626	6442101	647044642
6459	08:31:08.400	00:00:06.458	387	1115,327	732,3511	0,3378828	0,5575876	502,9761	3,942918	0	724,5625	713,3568	0,1500393	0,6013419	469,6672	3,443955	0	22	920	723						Untertest2.avi	0	880	547	72	111	1101	630	716	0	Content		848	612	6458726	647061267
6475	08:31:08.416	00:00:06.475	388	1294,87	744,4454	0,3466307	0,5572995	559,8533	4,412188	0	-1024	-768	-1	-1	-1	-1	4	22	1295	744						Untertest2.avi	0	880	547	72	111	1101	630	716	0	Content		1223	633	6475348	647077889
6492	08:31:08.433	00:00:06.491	389	1295,653	732,2107	0,3465738	0,5572404	559,9583	4,438417	0	-1024	-768	-1	-1	-1	-1	4	22	1296	732						Untertest2.avi	0	880	547	72	111	1101	630	716	0	Content		1224	621	6491972	647094513
6509	08:31:08.450	00:00:06.508	390	1110,835	725,3025	0,3374874	0,5573877	500,7514	3,88635	0	967,9991	757,9963	0,1497225	0,5995304	390,1008	3,001408	0	22	1039	742						Untertest2.avi	0	880	547	72	111	1101	630	716	0	Content		967	631	6508721	647111262
6525	08:31:08.466	00:00:06.525	391	966,739	745,3947	0,3725045	0,5567123	464,9318	3,625575	0	1042,068	740,5615	0,1543962	0,599753	448,277	3,45323	0	22	1004	743						Untertest2.avi	0	880	547	72	111	1101	630	716	0	Content		932	632	6525344	647127885
6542	08:31:08.483	00:00:06.541	392	1436,892	763,2098	0,3476749	0,5559009	562,451	4,568853	0	1065,503	735,5986	0,1557598	0,5994708	467,5525	3,555282	0	22	1251	749						Untertest2.avi	0	880	547	72	111	1101	630	716	0	Content		1179	638	6541970	647144511
6551	08:31:08.492																				KeyPress	4	174	0	VolumeDown
6559	08:31:08.500	00:00:06.558	393	1308,11	747,2479	0,3467364	0,5561878	559,7528	4,447213	0	973,2086	750,8647	0,1500583	0,5985966	393,9335	3,141343	0	22	1141	749						Untertest2.avi	0	880	547	72	111	1101	630	716	0	Content		1069	638	6558595	647161136
6575	08:31:08.516	00:00:06.575	394	1545,565	781,2272	0,3491011	0,5550736	559,7528	4,631933	0	1055,187	734,2841	0,1555833	0,5988775	466,2044	3,626437	0	22	1300	758						Untertest2.avi	0	880	547	72	111	1101	630	716	0	Content		1228	647	6575345	647177886
6592	08:31:08.533	00:00:06.591	395	1290,188	749,0127	0,3463791	0,5557714	560,5186	4,464321	0	1055,739	737,736	0,1554664	0,5986225	465,3544	3,606732	0	22	1173	743						Untertest2.avi	0	880	547	72	111	1101	630	716	0	Content		1101	632	6591967	647194508
6609	08:31:08.550	00:00:06.608	396	1285,269	747,3639	0,3463285	0,5556214	560,3379	4,481531	0	1062,507	743,5115	0,1553712	0,598544	465,2971	3,604034	0	22	1174	745						Untertest2.avi	0	880	547	72	111	1101	630	716	0	Content		1102	634	6608589	647211130
6625	08:31:08.566	00:00:06.625	397	1290,116	744,2144	0,3462216	0,5556166	560,3679	4,523015	0	1060,611	737,0379	0,1554452	0,5986298	468,5097	3,689175	0	22	1175	741						Untertest2.avi	0	880	547	72	111	1101	630	716	0	Content		1103	630	6625219	647227760
6642	08:31:08.583	00:00:06.641	398	1278,435	740,2474	0,346016	0,5559653	560,4533	4,4781	0	1055,043	729,5551	0,1549922	0,5990869	464,8565	3,640943	0	22	1167	735						Untertest2.avi	0	880	547	72	111	1101	630	716	0	Content		1095	624	6641963	647244504
6659	08:31:08.600	00:00:06.658	399	1287,344	748,2908	0,3459454	0,5564649	560,3772	4,486337	0	1049,349	734,4879	0,1547746	0,5994872	463,1149	3,588222	0	22	1168	741						Untertest2.avi	0	880	547	72	111	1101	630	716	0	Content		1096	630	6658585	647261126
6675	08:31:08.616	00:00:06.675	400	1284,037	738,5038	0,3458629	0,5569955	560,3937	4,517123	0	1067,273	733,6296	0,1552923	0,6001491	471,8114	3,694741	0	22	1176	736						Untertest2.avi	0	880	547	72	111	1101	630	716	0	Content		1104	625	6675215	647277756
6692	08:31:08.633	00:00:06.691	401	1288,407	746,5449	0,3457816	0,5575547	560,3458	4,48841	0	1034,755	742,4159	0,1535562	0,6005887	449,1657	3,551517	0	22	1162	744						Untertest2.avi	0	880	547	72	111	1101	630	716	0	Content		1090	633	6691959	647294500
6709	08:31:08.650	00:00:06.708	402	1288,585	744,0084	0,3456643	0,5580054	560,5146	4,522925	0	1059,096	737,6127	0,1545221	0,601195	465,5105	3,63658	0	22	1174	741						Untertest2.avi	0	880	547	72	111	1101	630	716	0	Content		1102	630	6708584	647311125
6725	08:31:08.666	00:00:06.725	403	1280,619	750,1103	0,3454177	0,5585226	560,3051	4,457131	0	1078,384	733,3959	0,15522	0,6018656	477,7824	3,737899	0	22	1180	742						Untertest2.avi	0	880	547	72	111	1101	630	716	0	Content		1108	631	6725208	647327749
6742	08:31:08.683	00:00:06.741	404	1086,8	706,0985	0,3453417	0,5589567	559,6984	4,488311	0	1081,785	702,2738	0,1587345	0,6021761	521,8042	4,055894	0	22	1084	704						Untertest2.avi	0	880	547	72	111	1101	630	716	0	Content		1012	593	6741831	647344372
6759	08:31:08.700	00:00:06.758	405	984,4957	671,8751	0,3465534	0,5581861	559,2667	4,511374	0	1015,932	662,2867	0,1618769	0,6013464	545,9359	4,37154	0	23	1000	667						Untertest2.avi	0	880	547	72	111	743	485	183	0	Content		928	556	6758580	647361121
6775	08:31:08.716	00:00:06.775	406	897,7882	642,4322	0,3475877	0,5572432	559,2224	4,533894	0	928,9235	633,7424	0,1637286	0,6005111	549,2229	4,353126	0	23	913	638						Untertest2.avi	0	880	547	72	111	743	485	183	0	Content		841	527	6775204	647377745
6792	08:31:08.733	00:00:06.791	407	834,0131	622,9743	0,3484616	0,5565167	559,4232	4,567488	0	866,1076	601,7958	0,1653453	0,6000628	556,4728	4,437672	0	23	850	612						Untertest2.avi	0	880	547	72	111	743	485	183	0	Content		778	501	6791826	647394367
6808	08:31:08.749	00:00:06.808	408	804,867	604,7686	0,3489271	0,555964	559,499	4,592992	0	825,5269	572,8263	0,1659054	0,5999274	556,8854	4,439442	0	23	815	589						Untertest2.avi	0	880	547	72	111	743	485	183	0	Content		743	478	6808451	647410992
6825	08:31:08.766	00:00:06.825	409	777,0003	600,8826	0,3490126	0,5558493	559,6584	4,638005	0	790,2726	582,7184	0,1659174	0,6001034	555,3252	4,478792	0	23	784	592						Untertest2.avi	0	880	547	72	111	743	485	183	0	Content		712	481	6825200	647427741
6842	08:31:08.783	00:00:06.841	410	781,1266	600,2033	0,3487607	0,5562739	559,6992	4,633528	0	790,9916	583,772	0,1659082	0,6008618	559,5839	4,54331	0	23	786	592						Untertest2.avi	0	880	547	72	111	743	485	183	0	Content		714	481	6841822	647444363
6858	08:31:08.799	00:00:06.858	411	788,3253	604,5059	0,3485327	0,5569832	559,7255	4,637447	0	779,9187	588,2632	0,1654804	0,6017923	556,6302	4,479322	0	23	784	596						Untertest2.avi	0	880	547	72	111	743	485	183	0	Content		712	485	6858446	647460987
6875	08:31:08.816	00:00:06.875	412	783,5273	603,634	0,3483004	0,5579973	559,7349	4,658289	0	794,1214	580,941	0,1655008	0,6031719	560,0308	4,55126	0	23	789	592						Untertest2.avi	0	880	547	72	111	743	485	183	0	Content		717	481	6875071	647477612
6892	08:31:08.833	00:00:06.891	413	785,1472	605,7449	0,3479042	0,5592961	559,76	4,600705	0	788,5643	578,7818	0,1649542	0,6047884	556,9305	4,480585	0	23	787	592						Untertest2.avi	0	880	547	72	111	743	485	183	0	Content		715	481	6891819	647494360
6908	08:31:08.849	00:00:06.908	414	835,1611	648,9001	0,3464735	0,5624336	560,0169	4,650077	0	814,1093	630,996	0,1639926	0,6080898	555,196	4,517147	0	23	825	640						Untertest2.avi	0	880	547	72	111	743	485	183	0	Content		753	529	6908443	647510984
6925	08:31:08.866	00:00:06.925	415	917,0218	757,329	0,3441265	0,5677335	560,4324	4,617961	0	877,8693	738,7374	0,1627618	0,6130598	550,734	4,385777	0	23	897	748						Untertest2.avi	0	880	547	72	111	743	485	183	0	Content		825	637	6925065	647527606
6942	08:31:08.883	00:00:06.941	416	-1024	-768	-1	-1	-1	-1	4	-1024	-768	-1	-1	-1	-1	4		0	0						Untertest2.avi	0	880	547	72	111				0	Content		-72	-111	6941688	647544229
6958	08:31:08.899	00:00:06.958	417	-1024	-768	-1	-1	-1	-1	4	-1024	-768	-1	-1	-1	-1	4		0	0						Untertest2.avi	0	880	547	72	111				0	Content		-72	-111	6958438	647560979
6975	08:31:08.916	00:00:06.975	418	-1024	-768	-1	-1	-1	-1	4	-1024	-768	-1	-1	-1	-1	4		0	0						Untertest2.avi	0	880	547	72	111				0	Content		-72	-111	6975061	647577602
6992	08:31:08.933	00:00:06.991	419	-1024	-768	-1	-1	-1	-1	4	-1024	-768	-1	-1	-1	-1	4		0	0						Untertest2.avi	0	880	547	72	111				0	Content		-72	-111	6991686	647594227
7008	08:31:08.949	00:00:07.008	420	-1024	-768	-1	-1	-1	-1	4	-1024	-768	-1	-1	-1	-1	4		0	0						Untertest2.avi	0	880	547	72	111				0	Content		-72	-111	7008311	647610852
7025	08:31:08.966	00:00:07.025	421	-1024	-768	-1	-1	-1	-1	4	-1024	-768	-1	-1	-1	-1	4		0	0						Untertest2.avi	0	880	547	72	111				0	Content		-72	-111	7025069	647627610
7042	08:31:08.983	00:00:07.041	422	-1024	-768	-1	-1	-1	-1	4	-1024	-768	-1	-1	-1	-1	4		0	0						Untertest2.avi	0	880	547	72	111				0	Content		-72	-111	7041801	647644342
7058	08:31:08.999	00:00:07.058	423	-1024	-768	-1	-1	-1	-1	4	-1024	-768	-1	-1	-1	-1	4		0	0						Untertest2.avi	0	880	547	72	111				0	Content		-72	-111	7058426	647660967
7075	08:31:09.016	00:00:07.075	424	-1024	-768	-1	-1	-1	-1	4	-1024	-768	-1	-1	-1	-1	4		0	0						Untertest2.avi	0	880	547	72	111				0	Content		-72	-111	7075052	647677593
7092	08:31:09.033	00:00:07.091	425	-1024	-768	-1	-1	-1	-1	4	-1024	-768	-1	-1	-1	-1	4		0	0						Untertest2.avi	0	880	547	72	111				0	Content		-72	-111	7091794	647694335
7093	08:31:09.034																				KeyPress	4	174	0	VolumeDown
7108	08:31:09.049	00:00:07.108	426	-1024	-768	-1	-1	-1	-1	4	-1024	-768	-1	-1	-1	-1	4		0	0						Untertest2.avi	0	880	547	72	111				0	Content		-72	-111	7108422	647710963
7125	08:31:09.066	00:00:07.125	427	-1024	-768	-1	-1	-1	-1	4	-1024	-768	-1	-1	-1	-1	4		0	0						Untertest2.avi	0	880	547	72	111				0	Content		-72	-111	7125046	647727587
7142	08:31:09.083	00:00:07.141	428	-1024	-768	-1	-1	-1	-1	4	-1024	-768	-1	-1	-1	-1	4		0	0						Untertest2.avi	0	880	547	72	111				0	Content		-72	-111	7141672	647744213
7158	08:31:09.099	00:00:07.158	429	-1024	-768	-1	-1	-1	-1	4	-1024	-768	-1	-1	-1	-1	4		0	0						Untertest2.avi	0	880	547	72	111				0	Content		-72	-111	7158420	647760961
7175	08:31:09.116	00:00:07.175	430	-1024	-768	-1	-1	-1	-1	4	-1024	-768	-1	-1	-1	-1	4		0	0						Untertest2.avi	0	880	547	72	111				0	Content		-72	-111	7175046	647777587
7192	08:31:09.133	00:00:07.191	431	-1024	-768	-1	-1	-1	-1	4	-1024	-768	-1	-1	-1	-1	4		0	0						Untertest2.avi	0	880	547	72	111				0	Content		-72	-111	7191797	647794338
7208	08:31:09.149	00:00:07.208	432	-1024	-768	-1	-1	-1	-1	4	-1024	-768	-1	-1	-1	-1	4		0	0						Untertest2.avi	0	880	547	72	111				0	Content		-72	-111	7208417	647810958
7225	08:31:09.166	00:00:07.225	433	-1024	-768	-1	-1	-1	-1	4	-1024	-768	-1	-1	-1	-1	4		0	0						Untertest2.avi	0	880	547	72	111				0	Content		-72	-111	7225041	647827582
7242	08:31:09.183	00:00:07.241	434	-1024	-768	-1	-1	-1	-1	4	-1024	-768	-1	-1	-1	-1	4		0	0						Untertest2.avi	0	880	547	72	111				0	Content		-72	-111	7241667	647844208
7251	08:31:09.192																				KeyPress	4	174	0	VolumeDown
7258	08:31:09.199	00:00:07.258	435	-1024	-768	-1	-1	-1	-1	4	-1024	-768	-1	-1	-1	-1	4		0	0						Untertest2.avi	0	880	547	72	111				0	Content		-72	-111	7258418	647860959
7275	08:31:09.216	00:00:07.275	436	-1024	-768	-1	-1	-1	-1	4	-1024	-768	-1	-1	-1	-1	4		0	0						Untertest2.avi	0	880	547	72	111				0	Content		-72	-111	7275042	647877583
7292	08:31:09.233	00:00:07.291	437	-1024	-768	-1	-1	-1	-1	4	-1024	-768	-1	-1	-1	-1	4		0	0						Untertest2.avi	0	880	547	72	111				0	Content		-72	-111	7291667	647894208
7308	08:31:09.249	00:00:07.308	438	-1024	-768	-1	-1	-1	-1	4	-1024	-768	-1	-1	-1	-1	4		0	0						Untertest2.avi	0	880	547	72	111				0	Content		-72	-111	7308291	647910832
7325	08:31:09.266	00:00:07.325	439	-1024	-768	-1	-1	-1	-1	4	-1024	-768	-1	-1	-1	-1	4		0	0						Untertest2.avi	0	880	547	72	111				0	Content		-72	-111	7325486	647928027
7343	08:31:09.284	00:00:07.342	440	-1024	-768	-1	-1	-1	-1	4	-1024	-768	-1	-1	-1	-1	4		0	0						Untertest2.avi	0	880	547	72	111				0	Content		-72	-111	7342857	647945398
7360	08:31:09.301	00:00:07.360	441	-1024	-768	-1	-1	-1	-1	4	-1024	-768	-1	-1	-1	-1	4		0	0						Untertest2.avi	0	880	547	72	111				0	Content		-72	-111	7360104	647962645
7375	08:31:09.316	00:00:07.374	442	-1024	-768	-1	-1	-1	-1	4	-1024	-768	-1	-1	-1	-1	4		0	0						Untertest2.avi	0	880	547	72	111				0	Content		-72	-111	7374905	647977446
7392	08:31:09.333	00:00:07.391	443	-1024	-768	-1	-1	-1	-1	4	-1024	-768	-1	-1	-1	-1	4		0	0						Untertest2.avi	0	880	547	72	111				0	Content		-72	-111	7391588	647994129
7408	08:31:09.349	00:00:07.408	444	-1024	-768	-1	-1	-1	-1	4	-1024	-768	-1	-1	-1	-1	4		0	0						Untertest2.avi	0	880	547	72	111				0	Content		-72	-111	7408256	648010797
7424	08:31:09.365																				KeyPress	4	174	0	VolumeDown
7425	08:31:09.366	00:00:07.425	445	-1024	-768	-1	-1	-1	-1	4	-1024	-768	-1	-1	-1	-1	4		0	0						Untertest2.avi	0	880	547	72	111				0	Content		-72	-111	7425026	648027567
7442	08:31:09.383	00:00:07.441	446	-1024	-768	-1	-1	-1	-1	4	-1024	-768	-1	-1	-1	-1	4		0	0						Untertest2.avi	0	880	547	72	111				0	Content		-72	-111	7441525	648044066
7458	08:31:09.399	00:00:07.458	447	-1024	-768	-1	-1	-1	-1	4	-1024	-768	-1	-1	-1	-1	4		0	0						Untertest2.avi	0	880	547	72	111				0	Content		-72	-111	7458272	648060813
7475	08:31:09.416	00:00:07.474	448	-1024	-768	-1	-1	-1	-1	4	-1024	-768	-1	-1	-1	-1	4		0	0						Untertest2.avi	0	880	547	72	111				0	Content		-72	-111	7474895	648077436
7492	08:31:09.433	00:00:07.491	449	-1024	-768	-1	-1	-1	-1	4	-1024	-768	-1	-1	-1	-1	4		0	0						Untertest2.avi	0	880	547	72	111				0	Content		-72	-111	7491963	648094504
7509	08:31:09.450	00:00:07.509	450	-1024	-768	-1	-1	-1	-1	4	-1024	-768	-1	-1	-1	-1	4		0	0						Untertest2.avi	0	880	547	72	111				0	Content		-72	-111	7509337	648111878
7527	08:31:09.468	00:00:07.526	451	-1024	-768	-1	-1	-1	-1	4	-1024	-768	-1	-1	-1	-1	4		0	0						Untertest2.avi	0	880	547	72	111				0	Content		-72	-111	7526586	648129127
7542	08:31:09.483	00:00:07.541	452	-1024	-768	-1	-1	-1	-1	4	-1024	-768	-1	-1	-1	-1	4		0	0						Untertest2.avi	0	880	547	72	111				0	Content		-72	-111	7541517	648144058
7558	08:31:09.499	00:00:07.558	453	-1024	-768	-1	-1	-1	-1	4	-1024	-768	-1	-1	-1	-1	4		0	0						Untertest2.avi	0	880	547	72	111				0	Content		-72	-111	7558139	648160680
7575	08:31:09.516	00:00:07.574	454	-1024	-768	-1	-1	-1	-1	4	-1024	-768	-1	-1	-1	-1	4		0	0						Untertest2.avi	0	880	547	72	111				0	Content		-72	-111	7574885	648177426
7592	08:31:09.533	00:00:07.591	455	-1024	-768	-1	-1	-1	-1	4	-1024	-768	-1	-1	-1	-1	4		0	0						Untertest2.avi	0	880	547	72	111				0	Content		-72	-111	7591508	648194049
7608	08:31:09.549	00:00:07.608	456	-1024	-768	-1	-1	-1	-1	4	-1024	-768	-1	-1	-1	-1	4		0	0						Untertest2.avi	0	880	547	72	111				0	Content		-72	-111	7608129	648210670
7625	08:31:09.566	00:00:07.624	457	-1024	-768	-1	-1	-1	-1	4	-1024	-768	-1	-1	-1	-1	4		0	0						Untertest2.avi	0	880	547	72	111				0	Content		-72	-111	7624754	648227295
7642	08:31:09.583	00:00:07.641	458	-1024	-768	-1	-1	-1	-1	4	-1024	-768	-1	-1	-1	-1	4		0	0						Untertest2.avi	0	880	547	72	111				0	Content		-72	-111	7641949	648244490
7659	08:31:09.600	00:00:07.659	459	-1024	-768	-1	-1	-1	-1	4	-1024	-768	-1	-1	-1	-1	4		0	0						Untertest2.avi	0	880	547	72	111				0	Content		-72	-111	7659195	648261736
7677	08:31:09.618	00:00:07.676	460	-1024	-768	-1	-1	-1	-1	4	-1024	-768	-1	-1	-1	-1	4		0	0						Untertest2.avi	0	880	547	72	111				0	Content		-72	-111	7676568	648279109
7691	08:31:09.632	00:00:07.691	461	-1024	-768	-1	-1	-1	-1	4	-1024	-768	-1	-1	-1	-1	4		0	0						Untertest2.avi	0	880	547	72	111				0	Content		-72	-111	7691373	648293914
7708	08:31:09.649	00:00:07.707	462	-1024	-768	-1	-1	-1	-1	4	-1024	-768	-1	-1	-1	-1	4		0	0						Untertest2.avi	0	880	547	72	111				0	Content		-72	-111	7707998	648310539
7725	08:31:09.666	00:00:07.724	463	-1024	-768	-1	-1	-1	-1	4	-1024	-768	-1	-1	-1	-1	4		0	0						Untertest2.avi	0	880	547	72	111				0	Content		-72	-111	7724746	648327287
7741	08:31:09.682	00:00:07.741	464	-1024	-768	-1	-1	-1	-1	4	-1024	-768	-1	-1	-1	-1	4		0	0						Untertest2.avi	0	880	547	72	111				0	Content		-72	-111	7741369	648343910
7758	08:31:09.699	00:00:07.757	465	-1024	-768	-1	-1	-1	-1	4	-1024	-768	-1	-1	-1	-1	4		0	0						Untertest2.avi	0	880	547	72	111				0	Content		-72	-111	7757991	648360532
7775	08:31:09.716	00:00:07.774	466	-1024	-768	-1	-1	-1	-1	4	-1024	-768	-1	-1	-1	-1	4		0	0						Untertest2.avi	0	880	547	72	111				0	Content		-72	-111	7774616	648377157
7792	08:31:09.733	00:00:07.791	467	-1024	-768	-1	-1	-1	-1	4	-1024	-768	-1	-1	-1	-1	4		0	0						Untertest2.avi	0	880	547	72	111				0	Content		-72	-111	7791810	648394351
7809	08:31:09.750	00:00:07.809	468	-1024	-768	-1	-1	-1	-1	4	-1024	-768	-1	-1	-1	-1	4		0	0						Untertest2.avi	0	880	547	72	111				0	Content		-72	-111	7809185	648411726
7826	08:31:09.767	00:00:07.826	469	-1024	-768	-1	-1	-1	-1	4	-1024	-768	-1	-1	-1	-1	4		0	0						Untertest2.avi	0	880	547	72	111				0	Content		-72	-111	7826431	648428972
7841	08:31:09.782	00:00:07.841	470	-1024	-768	-1	-1	-1	-1	4	-1024	-768	-1	-1	-1	-1	4		0	0						Untertest2.avi	0	880	547	72	111				0	Content		-72	-111	7841234	648443775
7858	08:31:09.799	00:00:07.857	471	-1024	-768	-1	-1	-1	-1	4	-1024	-768	-1	-1	-1	-1	4		0	0						Untertest2.avi	0	880	547	72	111				0	Content		-72	-111	7857987	648460528
7875	08:31:09.816	00:00:07.874	472	604,9909	547,3434	0,3443982	0,5706357	560,476	4,321863	0	624,1878	533,0182	0,1612286	0,6241758	560,0928	4,328689	0	24	615	540						Untertest2.avi	0	880	547	72	111	542	430	217	0	Content		543	429	7874598	648477139
7891	08:31:09.832	00:00:07.891	473	572,0099	550,0201	0,3445502	0,570795	560,3828	4,406362	0	618,8729	526,8461	0,1611958	0,6242349	558,4185	4,378095	0	24	595	538						Untertest2.avi	0	880	547	72	111	542	430	217	0	Content		523	427	7891233	648493774
7908	08:31:09.849	00:00:07.907	474	606,0112	553,6453	0,3446516	0,5709804	560,3271	4,463809	0	632,1686	522,8702	0,1612554	0,6243148	558,1067	4,458174	0	24	619	538						Untertest2.avi	0	880	547	72	111	542	430	217	0	Content		547	427	7907858	648510399
7924	08:31:09.865	00:00:07.924	475	602,4447	548,5988	0,3446999	0,5711667	560,4328	4,469609	0	629,2387	533,7228	0,1613327	0,6243696	558,8326	4,47102	0	24	616	541						Untertest2.avi	0	880	547	72	111	542	430	217	0	Content		544	430	7924482	648527023
7941	08:31:09.882	00:00:07.941	476	608,4046	550,8348	0,3447551	0,5712786	560,4384	4,490582	0	624,8061	534,5868	0,1613842	0,6244084	558,614	4,439033	0	24	617	543						Untertest2.avi	0	880	547	72	111	542	430	217	0	Content		545	432	7941230	648543771
7958	08:31:09.899	00:00:07.957	477	603,0524	552,9006	0,3448765	0,5713825	560,3657	4,502374	0	628,59	530,3579	0,1616059	0,6244715	560,5658	4,522082	0	24	616	542						Untertest2.avi	0	880	547	72	111	542	430	217	0	Content		544	431	7957855	648560396
7974	08:31:09.915	00:00:07.974	478	603,4555	554,8325	0,3450547	0,5715171	560,2711	4,560316	0	624,4403	522,5453	0,1617219	0,6245942	560,6942	4,565997	0	24	614	539						Untertest2.avi	0	880	547	72	111	542	430	217	0	Content		542	428	7974481	648577022
7991	08:31:09.932	00:00:07.991	479	607,6287	555,83	0,3451869	0,5716843	560,2637	4,529334	0	617,2541	532,7593	0,1617056	0,6247286	559,4106	4,584623	0	24	612	544						Untertest2.avi	0	880	547	72	111	542	430	217	0	Content		540	433	7991103	648593644
8008	08:31:09.949	00:00:08.007	480	601,6987	555,3182	0,3452568	0,5718242	560,274	4,560696	0	625,4966	521,1946	0,1615975	0,6248165	556,843	4,568289	0	24	614	538						Untertest2.avi	0	880	547	72	111	542	430	217	0	Content		542	427	8007853	648610394
8024	08:31:09.965	00:00:08.024	481	600,9417	557,1289	0,345275	0,5719929	560,3282	4,583321	0	625,2714	532,3024	0,161573	0,6248839	556,843	4,586049	0	24	613	545						Untertest2.avi	0	880	547	72	111	542	430	217	0	Content		541	434	8024478	648627019
8041	08:31:09.982	00:00:08.041	482	602,626	558,666	0,3452633	0,5721358	560,2726	4,561872	0	626,336	535,3367	0,1615413	0,6248995	556,843	4,533087	0	24	614	547						Untertest2.avi	0	880	547	72	111	542	430	217	0	Content		542	436	8041103	648643644
8058	08:31:09.999	00:00:08.057	483	600,1461	556,3252	0,3452728	0,5721765	560,1334	4,562891	0	634,2097	536,666	0,1616873	0,6249201	559,6168	4,523338	0	24	617	546						Untertest2.avi	0	880	547	72	111	542	430	217	0	Content		545	435	8057855	648660396
8074	08:31:10.015	00:00:08.074	484	557,0396	557,2198	0,3460748	0,5721024	560,0541	4,588686	0	587,9451	536,3116	0,1626194	0,6248422	559,6168	4,549522	0	24	572	547						Untertest2.avi	0	880	547	72	111	542	430	217	0	Content		500	436	8074476	648677017
8091	08:31:10.032	00:00:08.091	485	478,009	544,8278	0,3475682	0,5715858	560,2827	4,553009	0	508,184	516,1804	0,1644679	0,6244388	559,6168	4,498621	0	25	493	531						Untertest2.avi	0	880	547	72	111	294	428	316	0	Content		421	420	8091103	648693644
8108	08:31:10.049	00:00:08.107	486	427,6168	550,4723	0,3486124	0,5715609	560,3566	4,557622	0	452,4106	537,7163	0,1655454	0,6244265	557,8982	4,427764	0	25	440	544						Untertest2.avi	0	880	547	72	111	294	428	316	0	Content		368	433	8107731	648710272
8124	08:31:10.065	00:00:08.124	487	368,6341	555,6406	0,3493255	0,5716373	560,4654	4,472333	0	416,9253	524,9074	0,1663874	0,6244443	557,9638	4,411193	0	25	393	540						Untertest2.avi	0	880	547	72	111	294	428	316	0	Content		321	429	8124350	648726891
8141	08:31:10.082	00:00:08.141	488	337,836	546,2802	0,3499613	0,5714988	560,4231	4,350825	0	368,7597	536,8621	0,1667165	0,6243839	554,9369	4,349109	0	25	353	542						Untertest2.avi	0	880	547	72	111	294	428	316	0	Content		281	431	8141099	648743640
8158	08:31:10.099	00:00:08.157	489	348,924	543,5426	0,3500313	0,5714626	560,4101	4,377363	0	388,0122	543,9355	0,1665384	0,6243259	555,8124	4,392849	0	25	368	544						Untertest2.avi	0	880	547	72	111	294	428	316	0	Content		296	433	8157725	648760266
8174	08:31:10.115	00:00:08.174	490	342,8322	547,1556	0,3500399	0,5714706	560,334	4,327243	0	385,5444	535,1758	0,1663376	0,6243309	554,4359	4,261604	0	25	364	541						Untertest2.avi	0	880	547	72	111	294	428	316	0	Content		292	430	8174350	648776891
8191	08:31:10.132	00:00:08.191	491	344,2832	546,4488	0,3500626	0,571428	560,3159	4,302808	0	376,0194	536,1626	0,1662666	0,6242698	554,7142	4,241231	0	25	360	541						Untertest2.avi	0	880	547	72	111	294	428	316	0	Content		288	430	8191099	648793640
8208	08:31:10.149	00:00:08.207	492	342,6025	551,4644	0,3500439	0,5714169	560,2723	4,290075	0	389,9446	525,5359	0,1663091	0,6242092	556,2027	4,216327	0	25	366	539						Untertest2.avi	0	880	547	72	111	294	428	316	0	Content		294	428	8207723	648810264
8224	08:31:10.165	00:00:08.224	493	351,3002	552,9724	0,3500255	0,5713954	560,2244	4,246037	0	392,3828	521,9254	0,1663021	0,6241636	557,0907	4,273683	0	25	372	537						Untertest2.avi	0	880	547	72	111	294	428	316	0	Content		300	426	8224348	648826889
8241	08:31:10.182	00:00:08.240	494	346,3302	548,8912	0,3500133	0,5714172	560,1885	4,227461	0	387,7503	515,219	0,1662524	0,6241121	556,7712	4,160828	0	25	367	532						Untertest2.avi	0	880	547	72	111	294	428	316	0	Content		295	421	8240973	648843514
8258	08:31:10.199	00:00:08.257	495	346,4677	548,2366	0,3500209	0,5714552	560,2051	4,235488	0	391,1108	530,4873	0,1662007	0,6240402	556,2891	4,195105	0	25	369	539						Untertest2.avi	0	880	547	72	111	294	428	316	0	Content		297	428	8257722	648860263
8274	08:31:10.215	00:00:08.274	496	359,1114	550,88	0,3500325	0,571505	560,2142	4,235759	0	385,6889	526,9784	0,1660841	0,623996	554,78	4,095668	0	25	372	539						Untertest2.avi	0	880	547	72	111	294	428	316	0	Content		300	428	8274347	648876888
8291	08:31:10.232	00:00:08.290	497	352,0588	548,8097	0,350051	0,5715283	560,2794	4,184361	0	375,6496	527,4678	0,166064	0,6239407	554,4748	4,109055	0	25	364	538						Untertest2.avi	0	880	547	72	111	294	428	316	0	Content		292	427	8290972	648893513
8308	08:31:10.249	00:00:08.307	498	355,0632	547,3584	0,3500703	0,5715464	560,2955	4,190809	0	393,0097	529,6487	0,1660365	0,623859	553,9813	4,145666	0	25	374	539						Untertest2.avi	0	880	547	72	111	294	428	316	0	Content		302	428	8307592	648910133
8324	08:31:10.265	00:00:08.324	499	350,3761	548,258	0,3501173	0,5715744	560,3488	4,174326	0	385,326	534,1078	0,1661784	0,6237569	555,6453	4,178359	0	25	368	541						Untertest2.avi	0	880	547	72	111	294	428	316	0	Content		296	430	8324344	648926885
8341	08:31:10.282	00:00:08.340	500	351,5455	552,9149	0,3501911	0,5716414	560,3553	4,188844	0	380,5831	534,2478	0,1662848	0,6237786	556,8267	4,107914	0	25	366	544						Untertest2.avi	0	880	547	72	111	294	428	316	0	Content		294	433	8340969	648943510
8358	08:31:10.299	00:00:08.357	501	346,0625	547,8535	0,3503036	0,5717437	560,4011	4,168666	0	379,1111	522,0379	0,1663565	0,6238531	557,3059	4,178465	0	25	363	535						Untertest2.avi	0	880	547	72	111	294	428	316	0	Content		291	424	8357593	648960134
8374	08:31:10.315	00:00:08.374	502	344,5203	543,3694	0,3504194	0,5718822	560,386	4,15991	0	386,7419	534,2192	0,1663675	0,6239232	557,0953	4,162924	0	25	366	539						Untertest2.avi	0	880	547	72	111	294	428	316	0	Content		294	428	8374217	648976758
8391	08:31:10.332	00:00:08.390	503	300,9117	547,5757	0,3512007	0,572107	560,6218	4,179629	0	346,8492	521,3597	0,1671428	0,6241147	555,4518	4,120937	0	25	324	534						Untertest2.avi	0	880	547	72	111	294	428	316	0	Content		252	423	8390966	648993507
8408	08:31:10.349	00:00:08.407	504	220,7181	536,8646	0,3527345	0,5717523	561,0026	4,137986	0	275,9545	516,6082	0,1683099	0,623777	548,1147	4,070935	0	26	248	527						Untertest2.avi	0	880	547	72	111	92	404	383	0	Content		176	416	8407589	649010130
8424	08:31:10.365	00:00:08.424	505	165,0141	532,5004	0,3538593	0,5714516	561,5874	4,199679	0	230,3428	512,7879	0,1691647	0,6235558	544,7656	3,976493	0	26	198	523						Untertest2.avi	0	880	547	72	111	92	404	383	0	Content		126	412	8424213	649026754
8441	08:31:10.382	00:00:08.440	506	119,9585	514,995	0,3544913	0,5713577	561,7847	4,177512	0	201,8807	512,428	0,1696385	0,6234541	544,183	3,992897	0	26	161	514						Untertest2.avi	0	880	547	72	111	92	404	383	0	Content		89	403	8440837	649043378
8458	08:31:10.399	00:00:08.457	507	216,0563	551,4278	0,3487267	0,5711436	519,5246	3,810643	0	210,3254	507,6266	0,1696555	0,6233878	544,8759	4,100072	0	26	213	530						Untertest2.avi	0	880	547	72	111	92	404	383	0	Content		141	419	8457588	649060129
8474	08:31:10.415	00:00:08.474	508	107,3745	513,4672	0,3548571	0,5712644	561,8259	4,154877	0	223,0433	507,1184	0,1695553	0,6233584	544,062	4,148969	0	26	165	510						Untertest2.avi	0	880	547	72	111	92	404	383	0	Content		93	399	8474213	649076754
8491	08:31:10.432	00:00:08.490	509	114,7615	510,8074	0,354977	0,5713333	561,736	4,218058	0	226,271	504,8208	0,1695642	0,6233327	544,4335	4,132022	0	26	171	508						Untertest2.avi	0	880	547	72	111	92	404	383	0	Content		99	397	8490835	649093376
8507	08:31:10.448	00:00:08.507	510	116,7958	511,5896	0,3550285	0,5714263	561,6864	4,267394	0	211,7288	507,006	0,1696124	0,6233522	545,8551	4,069997	0	26	164	509						Untertest2.avi	0	880	547	72	111	92	404	383	0	Content		92	398	8507460	649110001
8524	08:31:10.465	00:00:08.524	511	115,5094	516,9546	0,3550639	0,5714982	561,732	4,225007	0	213,6519	510,6303	0,1695699	0,6233785	545,5862	4,120606	0	26	165	514						Untertest2.avi	0	880	547	72	111	92	404	383	0	Content		93	403	8524209	649126750
8541	08:31:10.482	00:00:08.540	512	109,4821	511,5837	0,3550881	0,5715864	561,6973	4,302146	0	218,5464	503,2855	0,1695885	0,6233943	546,1598	4,155483	0	26	164	507						Untertest2.avi	0	880	547	72	111	92	404	383	0	Content		92	396	8540833	649143374
8557	08:31:10.498	00:00:08.557	513	98,92927	516,7399	0,3551146	0,5716441	561,7226	4,282294	0	208,1435	512,7288	0,1696782	0,6233913	547,869	4,115352	0	26	154	515						Untertest2.avi	0	880	547	72	111	92	404	383	0	Content		82	404	8557459	649160000
8574	08:31:10.515	00:00:08.574	514	103,9109	512,7728	0,3551325	0,5716798	561,7164	4,289072	0	218,3014	503,4706	0,1696235	0,6233796	547,157	4,128597	0	26	161	508						Untertest2.avi	0	880	547	72	111	92	404	383	0	Content		89	397	8574098	649176639
8591	08:31:10.532	00:00:08.590	515	106,0674	519,5551	0,3551683	0,5716935	561,7014	4,355597	0	206,7448	506,355	0,1696924	0,6233171	548,1063	4,208343	0	26	156	513						Untertest2.avi	0	880	547	72	111	92	404	383	0	Content		84	402	8590833	649193374
8607	08:31:10.548	00:00:08.607	516	107,8339	518,8408	0,3552195	0,5717358	561,7219	4,338522	0	219,2411	514,1384	0,1695684	0,6232987	545,6719	4,162278	0	26	164	516						Untertest2.avi	0	880	547	72	111	92	404	383	0	Content		92	405	8607457	649209998
8624	08:31:10.565	00:00:08.624	517	103,3104	516,0609	0,3552756	0,5718076	561,6588	4,365978	0	223,3684	499,4961	0,1695799	0,6232874	545,4507	4,289704	0	26	163	508						Untertest2.avi	0	880	547	72	111	92	404	383	0	Content		91	397	8624096	649226637
8641	08:31:10.582	00:00:08.640	518	110,0315	515,5349	0,3553352	0,5719231	561,6081	4,416797	0	214,0504	516,3455	0,1694779	0,6233059	543,4587	4,241179	0	26	162	516						Untertest2.avi	0	880	547	72	111	92	404	383	0	Content		90	405	8640706	649243247
8657	08:31:10.598	00:00:08.657	519	114,5571	511,9945	0,3554063	0,5720322	561,5754	4,444693	0	212,4434	498,7636	0,1695016	0,6233079	543,3501	4,328846	0	26	164	505						Untertest2.avi	0	880	547	72	111	92	404	383	0	Content		92	394	8657453	649259994
8674	08:31:10.615	00:00:08.674	520	109,336	518,1763	0,3554689	0,5721053	561,5419	4,49573	0	229,7333	524,1218	0,1694946	0,6232623	542,516	4,319939	0	26	170	521						Untertest2.avi	0	880	547	72	111	92	404	383	0	Content		98	410	8674093	649276634
8691	08:31:10.632	00:00:08.690	521	100,4486	513,3564	0,355519	0,5720943	561,5624	4,490968	0	218,8344	522,5502	0,1696395	0,6231537	543,5432	4,282242	0	26	160	518						Untertest2.avi	0	880	547	72	111	92	404	383	0	Content		88	407	8690701	649293242
8707	08:31:10.648	00:00:08.707	522	106,5936	518,3008	0,3555773	0,5720126	561,6628	4,53314	0	220,6001	522,1945	0,1698569	0,6229128	545,7578	4,37745	0	26	164	520						Untertest2.avi	0	880	547	72	111	92	404	383	0	Content		92	409	8707327	649309868
8724	08:31:10.665	00:00:08.724	523	105,6378	523,491	0,3556494	0,5718154	561,7681	4,520133	0	217,9185	513,6078	0,1699344	0,6227078	545,3126	4,38196	0	26	162	519						Untertest2.avi	0	880	547	72	111	92	404	383	0	Content		90	408	8724092	649326633
8741	08:31:10.682	00:00:08.740	524	109,128	516,9131	0,3557816	0,571554	561,7329	4,571553	0	211,1132	513,9633	0,1699518	0,6223516	544,0472	4,373915	0	26	160	515						Untertest2.avi	0	880	547	72	111	92	404	383	0	Content		88	404	8740700	649343241
8757	08:31:10.698	00:00:08.757	525	107,5194	519,5266	0,3559242	0,5713452	561,6389	4,564909	0	215,2263	514,6667	0,1700197	0,6219558	543,5117	4,413325	0	26	161	517						Untertest2.avi	0	880	547	72	111	92	404	383	0	Content		89	406	8757324	649359865
8774	08:31:10.715	00:00:08.774	526	105,511	519,7716	0,3560339	0,5711146	561,7632	4,596825	0	229,7992	518,9418	0,1700846	0,6216739	542,7734	4,428574	0	26	168	519						Untertest2.avi	0	880	547	72	111	92	404	383	0	Content		96	408	8774091	649376632
8791	08:31:10.732	00:00:08.790	527	123,4264	535,9235	0,3558972	0,5714579	561,6349	4,608782	0	244,1268	523,3953	0,1700984	0,6218888	544,7659	4,46972	0	27	184	530						Untertest2.avi	0	880	547	72	111	168	507	233	0	Content		112	419	8790699	649393240
8807	08:31:10.748	00:00:08.807	528	220,2198	611,0714	0,3546259	0,5730946	561,6259	4,634486	0	278,9523	591,1793	0,1700239	0,6233335	552,5518	4,552617	0	27	250	601						Untertest2.avi	0	880	547	72	111	168	507	233	0	Content		178	490	8807322	649409863
8824	08:31:10.765	00:00:08.823	529	189,6995	623,2714	0,3543204	0,5743387	561,204	4,677773	0	290,1938	602,2529	0,1700698	0,6236549	552,5027	4,618108	0	27	240	613						Untertest2.avi	0	880	547	72	111	168	507	233	0	Content		168	502	8823947	649426488
8841	08:31:10.782	00:00:08.840	530	188,5488	624,262	0,3546495	0,5742901	561,059	4,642284	0	287,3452	615,0955	0,1702854	0,6235418	553,7178	4,621921	0	27	238	620						Untertest2.avi	0	880	547	72	111	168	507	233	0	Content		166	509	8840693	649443234
8857	08:31:10.798	00:00:08.857	531	200,1305	620,261	0,3547653	0,5745064	561,1692	4,693821	0	287,2149	607,922	0,1704587	0,6236354	555,0489	4,566956	0	27	244	614						Untertest2.avi	0	880	547	72	111	168	507	233	0	Content		172	503	8857315	649459856
8874	08:31:10.815	00:00:08.873	532	188,5989	621,1467	0,3549101	0,5746843	561,2302	4,702527	0	298,0125	605,7377	0,1706242	0,6237454	556,1589	4,65808	0	27	243	613						Untertest2.avi	0	880	547	72	111	168	507	233	0	Content		171	502	8873942	649476483
8891	08:31:10.832	00:00:08.890	533	200,8754	619,7979	0,355085	0,574793	561,0867	4,709715	0	272,7834	616,4012	0,1706099	0,6238165	554,4323	4,623215	0	27	237	618						Untertest2.avi	0	880	547	72	111	168	507	233	0	Content		165	507	8890564	649493105
8907	08:31:10.848	00:00:08.907	534	198,6581	621,5553	0,3552432	0,5748724	561,1438	4,731822	0	283,6345	620,2654	0,170445	0,6237906	549,811	4,671593	0	27	241	621						Untertest2.avi	0	880	547	72	111	168	507	233	0	Content		169	510	8907313	649509854
8924	08:31:10.865	00:00:08.923	535	196,0978	627,7415	0,3554261	0,5747859	561,2122	4,738927	0	303,774	614,3274	0,1707919	0,6236039	552,3064	4,660331	0	27	250	621						Untertest2.avi	0	880	547	72	111	168	507	233	0	Content		178	510	8923938	649526479
8941	08:31:10.882	00:00:08.940	536	190,2282	623,35	0,3556046	0,5745812	561,0807	4,743539	0	279,927	613,0061	0,170995	0,6234124	553,5021	4,684604	0	27	235	618						Untertest2.avi	0	880	547	72	111	168	507	233	0	Content		163	507	8940561	649543102
8957	08:31:10.898	00:00:08.957	537	191,95	620,5548	0,3556958	0,5742026	561,152	4,806234	0	280,3728	608,7113	0,1709646	0,622902	552,0246	4,704024	0	27	236	615						Untertest2.avi	0	880	547	72	111	168	507	233	0	Content		164	504	8957185	649559726
8974	08:31:10.915	00:00:08.973	538	194,7544	621,6566	0,3557365	0,5738227	561,1773	4,832908	0	286,3876	611,2634	0,1709137	0,6224637	550,8853	4,639072	0	27	241	616						Untertest2.avi	0	880	547	72	111	168	507	233	0	Content		169	505	8973934	649576475
8991	08:31:10.932	00:00:08.990	539	191,0833	619,9843	0,3557726	0,5733383	561,2963	4,807899	0	296,7798	618,4326	0,1710145	0,6218807	551,7787	4,647721	0	27	244	619						Untertest2.avi	0	880	547	72	111	168	507	233	0	Content		172	508	8990558	649593099
9007	08:31:10.948	00:00:09.007	540	178,1299	625,4244	0,3560706	0,5732104	561,3472	4,864068	0	279,7938	621,5825	0,1714241	0,6217021	552,2399	4,696959	0	27	229	624						Untertest2.avi	0	880	547	72	111	168	507	233	0	Content		157	513	9007184	649609725
9024	08:31:10.965	00:00:09.023	541	62,94155	668,5764	0,3569104	0,5739655	562,2105	4,840256	0	192,4917	660,2625	0,172068	0,6222997	538,6915	4,595413	0	28	128	664						Untertest2.avi	0	880	547	72	111	-60	536	250	0	Content		56	553	9023807	649626348
9041	08:31:10.982	00:00:09.040	542	-270,7269	640,9646	0,3551939	0,573612	566,9052	4,994891	0	150,3613	642,9263	0,17265	0,6219286	533,2164	4,527263	0	28	-60	642						Untertest2.avi	0	880	547	72	111	-60	536	250	0	Content		-132	531	9040557	649643098
9057	08:31:10.998	00:00:09.057	543	-128,3325	646,5101	0,3565891	0,5735239	566,7269	4,930203	0	180,7888	645,184	0,1726307	0,6218125	532,3436	4,570405	0	28	26	646						Untertest2.avi	0	880	547	72	111	-60	536	250	0	Content		-46	535	9057180	649659721
9074	08:31:11.015	00:00:09.073	544	-143,6808	656,6058	0,3566089	0,5736505	564,4756	4,895939	0	153,1181	651,3156	0,1726505	0,6219529	532,0262	4,484815	0	28	5	654						Untertest2.avi	0	880	547	72	111	-60	536	250	0	Content		-67	543	9073808	649676349
9090	08:31:11.031	00:00:09.090	545	-132,9124	653,9428	0,3567753	0,5739796	564,3395	4,913358	0	159,7752	643,6217	0,1727412	0,6220568	533,5355	4,525064	0	28	13	649						Untertest2.avi	0	880	547	72	111	-60	536	250	0	Content		-59	538	9090431	649692972
9107	08:31:11.048	00:00:09.107	546	-130,5881	648,0483	0,3567653	0,5742069	564,2604	4,987538	0	152,8701	637,7077	0,1726784	0,6223821	532,9529	4,559247	0	28	11	643						Untertest2.avi	0	880	547	72	111	-60	536	250	0	Content		-61	532	9107181	649709722
9124	08:31:11.065	00:00:09.123	547	-128,8839	657,9316	0,3568474	0,5743682	564,0491	4,96896	0	155,1975	638,62	0,1726873	0,6225868	533,4416	4,517719	0	28	13	648						Untertest2.avi	0	880	547	72	111	-60	536	250	0	Content		-59	537	9123806	649726347
9140	08:31:11.081	00:00:09.140	548	-143,2817	654,5405	0,356764	0,5744815	564,1476	4,981075	0	168,2178	630,5707	0,1727146	0,6226488	534,3633	4,61691	0	28	12	643						Untertest2.avi	0	880	547	72	111	-60	536	250	0	Content		-60	532	9140433	649742974
9157	08:31:11.098	00:00:09.157	549	-138,5355	657,4454	0,3567583	0,5744777	564,093	5,017289	0	152,9117	643,7197	0,1726628	0,6225973	534,3406	4,54396	0	28	7	651						Untertest2.avi	0	880	547	72	111	-60	536	250	0	Content		-65	540	9157070	649759611
9174	08:31:11.115	00:00:09.173	550	-139,809	654,6096	0,3567492	0,5744503	564,0242	5,016697	0	161,0546	632,42	0,1724646	0,6225223	532,2493	4,547086	0	28	11	644						Untertest2.avi	0	880	547	72	111	-60	536	250	0	Content		-61	533	9173805	649776346
9190	08:31:11.131	00:00:09.190	551	-143,4504	654,5205	0,356721	0,5744303	563,9177	4,955545	0	158,9702	643,4122	0,1723633	0,6224065	531,6105	4,5416	0	28	8	649						Untertest2.avi	0	880	547	72	111	-60	536	250	0	Content		-64	538	9190431	649792972
9207	08:31:11.148	00:00:09.207	552	-150,4313	655,3284	0,3567124	0,574413	563,8762	4,999047	0	169,1348	633,014	0,1723341	0,6222853	531,7641	4,593563	0	28	9	644						Untertest2.avi	0	880	547	72	111	-60	536	250	0	Content		-63	533	9207057	649809598
9224	08:31:11.165	00:00:09.223	553	-4,750873	649,8126	0,3579699	0,5745298	566,1439	4,901043	0	145,1992	650,3145	0,1722857	0,622123	530,723	4,592745	0	28	70	650						Untertest2.avi	0	880	547	72	111	-60	536	250	0	Content		-2	539	9223677	649826218
9240	08:31:11.181	00:00:09.240	554	137,7212	679,4001	0,404725	0,5741514	405,0168	3,635306	0	123,6158	616,0708	0,1722625	0,6215649	519,4972	4,475252	0	28	131	648						Untertest2.avi	0	880	547	72	111	-60	536	250	0	Content		59	537	9240426	649842967
9257	08:31:11.198	00:00:09.257	555	178,6863	654,6932	0,3352039	0,5728081	420,9323	3,63044	0	110,4323	604,8028	0,1709263	0,620442	493,3745	4,203414	0	28	145	630						Untertest2.avi	0	880	547	72	111	-60	536	250	0	Content		73	519	9257058	649859599
9274	08:31:11.215	00:00:09.273	556	-99,78584	548,3131	0,360665	0,5714976	560,28	4,856442	0	128,7745	593,138	0,1682899	0,6198698	461,5111	3,945121	0	29	14	571						Untertest2.avi	0	880	547	72	111	-43	459	350	0	Content		-58	460	9273674	649876215
9290	08:31:11.231	00:00:09.290	557	-117,7459	537,7792	0,3607072	0,5709313	560,4737	4,856014	0	171,9514	596,9542	0,165092	0,6196351	431,4573	3,788253	0	29	27	567						Untertest2.avi	0	880	547	72	111	-43	459	350	0	Content		-45	456	9290302	649892843
9307	08:31:11.248	00:00:09.307	558	-110,3434	536,2305	0,3607236	0,5708215	560,564	4,884953	0	170,4457	598,1703	0,1652924	0,6194949	433,9111	3,771354	0	29	30	567						Untertest2.avi	0	880	547	72	111	-43	459	350	0	Content		-42	456	9307054	649909595
9324	08:31:11.265	00:00:09.323	559	-113,291	542,7741	0,360802	0,5706692	560,4081	4,874279	0	172,017	602,948	0,1645402	0,6193192	427,7815	3,737739	0	29	29	573						Untertest2.avi	0	880	547	72	111	-43	459	350	0	Content		-43	462	9323677	649926218
9340	08:31:11.281	00:00:09.340	560	-109,8729	535,4609	0,3608525	0,5705125	560,4254	4,852921	0	163,1461	600,3392	0,1654264	0,6190608	435,7672	3,783097	0	29	27	568						Untertest2.avi	0	880	547	72	111	-43	459	350	0	Content		-45	457	9340299	649942840
9357	08:31:11.298	00:00:09.356	561	-113,7998	533,1915	0,3609369	0,570357	560,4604	4,88542	0	163,5323	601,1255	0,1653643	0,6189005	435,0029	3,770118	0	29	25	567						Untertest2.avi	0	880	547	72	111	-43	459	350	0	Content		-47	456	9356925	649959466
9374	08:31:11.315	00:00:09.373	562	-111,9274	532,4105	0,3611209	0,5701977	559,6854	4,858863	0	160,8582	603,9303	0,1652103	0,6187218	432,9544	3,734532	0	29	24	568						Untertest2.avi	0	880	547	72	111	-43	459	350	0	Content		-48	457	9373673	649976214
9390	08:31:11.331	00:00:09.390	563	85,08949	631,2181	0,4074722	0,5703454	402,4962	3,560293	0	168,451	602,5983	0,1650499	0,6186546	430,8633	3,750392	0	29	127	617						Untertest2.avi	0	880	547	72	111	-43	459	350	0	Content		55	506	9390299	649992840
9407	08:31:11.348	00:00:09.406	564	-118,0912	534,46	0,3613142	0,5701317	560,5634	4,851006	0	167,8964	606,1104	0,164784	0,6185655	427,5424	3,714963	0	29	25	570						Untertest2.avi	0	880	547	72	111	-43	459	350	0	Content		-47	459	9406920	650009461
9424	08:31:11.365	00:00:09.423	565	-105,8142	536,3292	0,3615203	0,5702112	560,5173	4,934694	0	164,7099	608,2004	0,1650158	0,6185513	428,3911	3,722759	0	29	29	572						Untertest2.avi	0	880	547	72	111	-43	459	350	0	Content		-43	461	9423543	650026084
9440	08:31:11.381	00:00:09.440	566	-106,7323	534,9579	0,3616701	0,5704152	559,8792	4,900223	0	161,4657	602,8975	0,1657425	0,6186365	434,1883	3,803822	0	29	27	569						Untertest2.avi	0	880	547	72	111	-43	459	350	0	Content		-45	458	9440295	650042836
9457	08:31:11.398	00:00:09.456	567	-115,2215	541,9115	0,361739	0,5705698	560,2714	4,914958	0	166,8213	604,0125	0,165535	0,6188227	431,3893	3,770206	0	29	26	573						Untertest2.avi	0	880	547	72	111	-43	459	350	0	Content		-46	462	9456920	650059461
9474	08:31:11.415	00:00:09.473	568	-75,9756	536,4789	0,3612751	0,5706046	560,2714	4,820089	0	157,6042	599,6445	0,1661497	0,6188594	436,1072	3,813028	0	29	41	568						Untertest2.avi	0	880	547	72	111	-43	459	350	0	Content		-31	457	9473546	650076087
9490	08:31:11.431	00:00:09.490	569	-101,508	543,4925	0,3619663	0,570806	560,4467	4,922953	0	159,5977	598,2193	0,166022	0,618879	434,5344	3,771314	0	29	29	571						Untertest2.avi	0	880	547	72	111	-43	459	350	0	Content		-43	460	9490293	650092834
9507	08:31:11.448	00:00:09.506	570	-102,3824	540,0616	0,3620234	0,570893	560,5117	4,905339	0	159,1142	609,364	0,166015	0,6188667	434,4356	3,799618	0	29	28	575						Untertest2.avi	0	880	547	72	111	-43	459	350	0	Content		-44	464	9506918	650109459
9524	08:31:11.465	00:00:09.523	571	-104,0801	536,6085	0,3620446	0,5708728	560,4469	4,957477	0	167,7787	595,7627	0,165988	0,6188025	434,0626	3,829297	0	29	32	566						Untertest2.avi	0	880	547	72	111	-43	459	350	0	Content		-40	455	9523543	650126084
9540	08:31:11.481	00:00:09.540	572	-103,6665	538,8199	0,3620317	0,5708211	560,6293	4,905865	0	161,3272	600,3986	0,1660186	0,6186619	434,3649	3,812345	0	29	29	570						Untertest2.avi	0	880	547	72	111	-43	459	350	0	Content		-43	459	9540169	650142710
9557	08:31:11.498	00:00:09.556	573	-94,21578	539,2253	0,3620321	0,5708428	560,6514	4,95454	0	170,0819	603,2252	0,1652659	0,618637	427,9106	3,762991	0	29	38	571						Untertest2.avi	0	880	547	72	111	-43	459	350	0	Content		-34	460	9556918	650159459
9574	08:31:11.515	00:00:09.573	574	201,4521	636,3099	0,3348166	0,571017	413,6791	3,660383	0	120,7117	563,3896	0,1718409	0,61832	500,0591	4,393461	0	29	161	600						Untertest2.avi	0	880	547	72	111	-43	459	350	0	Content		89	489	9573542	650176083
9590	08:31:11.531	00:00:09.590	575	0,2563141	535,3016	0,3595125	0,5707476	563,7158	5,164933	0	163,6824	543,1627	0,1726163	0,6181888	523,0861	4,648233	0	29	82	539						Untertest2.avi	0	880	547	72	111	-43	459	350	0	Content		10	428	9590164	650192705
9607	08:31:11.548	00:00:09.606	576	123,32	558,1115	0,3578425	0,5708623	561,9297	5,082741	0	201,8774	549,7702	0,1725875	0,6183849	537,9778	4,804729	0	29	163	554						Untertest2.avi	0	880	547	72	111	-43	459	350	0	Content		91	443	9606790	650209331
9624	08:31:11.565	00:00:09.623	577	253,481	591,4496	0,3556105	0,5719004	561,3832	5,11169	0	275,3528	582,3872	0,1721936	0,6187949	548,5657	4,899896	0	30	264	587						Untertest2.avi	0	880	547	72	111	459	626	350	0	Content		192	476	9623539	650226080
9640	08:31:11.581	00:00:09.640	578	346,6238	625,5586	0,3532453	0,5732779	561,1369	5,137375	0	318,3711	609,737	0,1717473	0,6195393	556,7175	4,951091	0	30	332	618						Untertest2.avi	0	880	547	72	111	459	626	350	0	Content		260	507	9640164	650242705
9657	08:31:11.598	00:00:09.656	579	446,487	668,1945	0,3510884	0,5747368	560,8571	5,102539	0	380,6908	643,6345	0,170924	0,6202449	557,5037	5,028403	0	30	414	656						Untertest2.avi	0	880	547	72	111	459	626	350	0	Content		342	545	9656789	650259330
9673	08:31:11.614	00:00:09.673	580	522,889	701,7805	0,3492827	0,5759597	560,8931	5,12941	0	418,6997	667,0778	0,1704836	0,6208897	561,5679	5,056177	0	30	471	684						Untertest2.avi	0	880	547	72	111	459	626	350	0	Content		399	573	9673416	650275957
9690	08:31:11.631	00:00:09.690	581	591,0462	728,6401	0,348085	0,5770385	560,6991	5,149391	0	464,0466	701,3312	0,1700115	0,6214107	561,4055	5,006412	0	30	528	715						Untertest2.avi	0	880	547	72	111	459	626	350	0	Content		456	604	9690163	650292704
9707	08:31:11.648	00:00:09.706	582	608,1924	749,3825	0,3477641	0,5774819	560,8071	5,097021	0	460,6943	717,959	0,1699957	0,6217004	560,6733	4,942739	0	30	534	734						Untertest2.avi	0	880	547	72	111	459	626	350	0	Content		462	623	9706789	650309330
9723	08:31:11.664	00:00:09.723	583	570,1922	760,2511	0,3478942	0,5775225	560,6959	5,080065	0	459,6579	716,3367	0,169978	0,6216913	559,3928	4,933025	0	30	515	738						Untertest2.avi	0	880	547	72	111	459	626	350	0	Content		443	627	9723414	650325955
9740	08:31:11.681	00:00:09.740	584	618,8632	757,0717	0,3479021	0,5775855	560,7808	5,034832	0	449,2634	705,4122	0,1699574	0,6216461	559,3928	4,90811	0	30	534	731						Untertest2.avi	0	880	547	72	111	459	626	350	0	Content		462	620	9740039	650342580
9757	08:31:11.698	00:00:09.756	585	628,8957	760,7657	0,3472877	0,5776249	572,6951	5,056658	0	439,7914	713,3389	0,1698827	0,621655	559,3928	4,706406	0	30	534	737						Untertest2.avi	0	880	547	72	111	459	626	350	0	Content		462	626	9756708	650359249
9773	08:31:11.714	00:00:09.773	586	-1024	-768	-1	-1	-1	-1	4	-1024	-768	-1	-1	-1	-1	4	30	0	0						Untertest2.avi	0	880	547	72	111	459	626	350	0	Content		-72	-111	9773331	650375872
9790	08:31:11.731	00:00:09.790	587	-1024	-768	-1	-1	-1	-1	4	-1024	-768	-1	-1	-1	-1	4	30	0	0						Untertest2.avi	0	880	547	72	111	459	626	350	0	Content		-72	-111	9790016	650392557
9807	08:31:11.748	00:00:09.806	588	-1024	-768	-1	-1	-1	-1	4	-1024	-768	-1	-1	-1	-1	4	30	0	0						Untertest2.avi	0	880	547	72	111	459	626	350	0	Content		-72	-111	9806684	650409225
9823	08:31:11.764	00:00:09.823	589	625,5329	762,2198	0,3470678	0,5768037	572,8167	4,864436	0	436,3618	720,2632	0,1695829	0,6209624	561,2406	4,544104	0	30	531	741						Untertest2.avi	0	880	547	72	111	459	626	350	0	Content		459	630	9823325	650425866
9840	08:31:11.781	00:00:09.839	590	-1024	-768	-1	-1	-1	-1	4	-1024	-768	-1	-1	-1	-1	4	30	0	0						Untertest2.avi	0	880	547	72	111	459	626	350	0	Content		-72	-111	9839949	650442490
9857	08:31:11.798	00:00:09.856	591	-1024	-768	-1	-1	-1	-1	4	-1024	-768	-1	-1	-1	-1	4	30	0	0						Untertest2.avi	0	880	547	72	111	459	626	350	0	Content		-72	-111	9856634	650459175
9873	08:31:11.814	00:00:09.873	592	-1024	-768	-1	-1	-1	-1	4	-1024	-768	-1	-1	-1	-1	4	30	0	0						Untertest2.avi	0	880	547	72	111	459	626	350	0	Content		-72	-111	9873302	650475843
9890	08:31:11.831	00:00:09.889	593	628,5448	758,8521	0,3471602	0,576488	572,6962	4,635188	0	442,5451	716,7823	0,16929	0,6207587	561,3849	4,310272	0	30	536	738						Untertest2.avi	0	880	547	72	111	459	626	350	0	Content		464	627	9889942	650492483
9907	08:31:11.848	00:00:09.906	594	-1024	-768	-1	-1	-1	-1	4	-1024	-768	-1	-1	-1	-1	4	30	0	0						Untertest2.avi	0	880	547	72	111	459	626	350	0	Content		-72	-111	9906565	650509106
9923	08:31:11.864	00:00:09.923	595	-1024	-768	-1	-1	-1	-1	4	-1024	-768	-1	-1	-1	-1	4	30	0	0						Untertest2.avi	0	880	547	72	111	459	626	350	0	Content		-72	-111	9923251	650525792
9940	08:31:11.881	00:00:09.939	596	-1024	-768	-1	-1	-1	-1	4	-1024	-768	-1	-1	-1	-1	4	30	0	0						Untertest2.avi	0	880	547	72	111	459	626	350	0	Content		-72	-111	9939919	650542460
9957	08:31:11.898	00:00:09.956	597	665,1722	762,261	0,3479989	0,5767651	561,7508	4,22521	0	444,5653	711,504	0,1688563	0,6211384	559,0786	4,147135	0	30	555	737						Untertest2.avi	0	880	547	72	111	459	626	350	0	Content		483	626	9956560	650559101
9973	08:31:11.914	00:00:09.973	598	-1024	-768	-1	-1	-1	-1	4	-1024	-768	-1	-1	-1	-1	4		0	0						Untertest2.avi	0	880	547	72	111				0	Content		-72	-111	9973183	650575724
9990	08:31:11.931	00:00:09.989	599	-1024	-768	-1	-1	-1	-1	4	-1024	-768	-1	-1	-1	-1	4		0	0						Untertest2.avi	0	880	547	72	111				0	Content		-72	-111	9989871	650592412
10007	08:31:11.948	00:00:10.006	600	-1024	-768	-1	-1	-1	-1	4	-1024	-768	-1	-1	-1	-1	4		0	0						Untertest2.avi	0	880	547	72	111				0	Content		-72	-111	10006538	650609079
10023	08:31:11.964	00:00:10.023	601	-1024	-768	-1	-1	-1	-1	4	-1024	-768	-1	-1	-1	-1	4		0	0						Untertest2.avi	0	880	547	72	111				0	Content		-72	-111	10023172	650625713
10040	08:31:11.981	00:00:10.039	602	-1024	-768	-1	-1	-1	-1	4	-1024	-768	-1	-1	-1	-1	4		0	0						Untertest2.avi	0	880	547	72	111				0	Content		-72	-111	10039840	650642381
10057	08:31:11.998	00:00:10.056	603	-1024	-768	-1	-1	-1	-1	4	-1024	-768	-1	-1	-1	-1	4		0	0						Untertest2.avi	0	880	547	72	111				0	Content		-72	-111	10056510	650659051
10073	08:31:12.014	00:00:10.073	604	-1024	-768	-1	-1	-1	-1	4	-1024	-768	-1	-1	-1	-1	4		0	0						Untertest2.avi	0	880	547	72	111				0	Content		-72	-111	10073178	650675719
10090	08:31:12.031	00:00:10.089	605	-1024	-768	-1	-1	-1	-1	4	-1024	-768	-1	-1	-1	-1	4		0	0						Untertest2.avi	0	880	547	72	111				0	Content		-72	-111	10089809	650692350
10106	08:31:12.047	00:00:10.106	606	-1024	-768	-1	-1	-1	-1	4	-1024	-768	-1	-1	-1	-1	4		0	0						Untertest2.avi	0	880	547	72	111				0	Content		-72	-111	10106476	650709017
10123	08:31:12.064	00:00:10.123	607	-1024	-768	-1	-1	-1	-1	4	-1024	-768	-1	-1	-1	-1	4		0	0						Untertest2.avi	0	880	547	72	111				0	Content		-72	-111	10123146	650725687
10140	08:31:12.081	00:00:10.139	608	-1024	-768	-1	-1	-1	-1	4	-1024	-768	-1	-1	-1	-1	4		0	0						Untertest2.avi	0	880	547	72	111				0	Content		-72	-111	10139814	650742355
10156	08:31:12.097	00:00:10.156	609	-1024	-768	-1	-1	-1	-1	4	-1024	-768	-1	-1	-1	-1	4		0	0						Untertest2.avi	0	880	547	72	111				0	Content		-72	-111	10156435	650758976
10173	08:31:12.114	00:00:10.173	610	-1024	-768	-1	-1	-1	-1	4	-1024	-768	-1	-1	-1	-1	4		0	0						Untertest2.avi	0	880	547	72	111				0	Content		-72	-111	10173103	650775644
10190	08:31:12.131	00:00:10.189	611	-1024	-768	-1	-1	-1	-1	4	-1024	-768	-1	-1	-1	-1	4		0	0						Untertest2.avi	0	880	547	72	111				0	Content		-72	-111	10189765	650792306
10206	08:31:12.147	00:00:10.206	612	-1024	-768	-1	-1	-1	-1	4	-1024	-768	-1	-1	-1	-1	4		0	0						Untertest2.avi	0	880	547	72	111				0	Content		-72	-111	10206433	650808974
10223	08:31:12.164	00:00:10.223	613	737,9031	748,8741	0,346331	0,5776529	559,8469	3,821153	0	539,5182	722,7614	0,1664216	0,6224517	558,5756	3,680081	0	31	639	736						Untertest2.avi	0	880	547	72	111	468	557	83	0	Content		567	625	10223050	650825591
10240	08:31:12.181	00:00:10.239	614	679,7173	748,3347	0,3467733	0,5772087	560,0493	3,972752	0	521,5835	709,7775	0,1667505	0,6219652	558,5756	3,738325	0	31	601	729						Untertest2.avi	0	880	547	72	111	468	557	83	0	Content		529	618	10239675	650842216
10256	08:31:12.197	00:00:10.256	615	-1024	-768	-1	-1	-1	-1	4	-1024	-768	-1	-1	-1	-1	4	31	0	0						Untertest2.avi	0	880	547	72	111	468	557	83	0	Content		-72	-111	10256422	650858963
10273	08:31:12.214	00:00:10.273	616	460,0208	621,0714	0,3498591	0,5725235	562,3123	4,107949	0	379,4647	592,3669	0,1695616	0,6176955	558,9619	3,789021	0	31	420	607						Untertest2.avi	0	880	547	72	111	468	557	83	0	Content		348	496	10273069	650875610
10290	08:31:12.231	00:00:10.289	617	511,9105	568,5777	0,3529393	0,5701262	567,5394	3,459763	0	445,8921	538,8641	0,1711756	0,6157715	558,9619	2,987485	0	31	479	554						Untertest2.avi	0	880	547	72	111	468	557	83	0	Content		407	443	10289672	650892213
10306	08:31:12.247	00:00:10.306	618	245,5876	502,9657	0,3542535	0,5682616	562,3123	4,057044	0	-1024	-768	-1	-1	-1	-1	4	32	246	503						Untertest2.avi	0	880	547	72	111	49	413	333	0	Content		174	392	10306295	650908836
10323	08:31:12.264	00:00:10.323	619	-1024	-768	-1	-1	-1	-1	4	-1024	-768	-1	-1	-1	-1	4	32	0	0						Untertest2.avi	0	880	547	72	111	49	413	333	0	Content		-72	-111	10323042	650925583
10340	08:31:12.281	00:00:10.339	620	-1024	-768	-1	-1	-1	-1	4	-1024	-768	-1	-1	-1	-1	4	32	0	0						Untertest2.avi	0	880	547	72	111	49	413	333	0	Content		-72	-111	10339665	650942206
10356	08:31:12.297	00:00:10.356	621	-1024	-768	-1	-1	-1	-1	4	-1024	-768	-1	-1	-1	-1	4	32	0	0						Untertest2.avi	0	880	547	72	111	49	413	333	0	Content		-72	-111	10356333	650958874
10373	08:31:12.314	00:00:10.372	622	79,51751	541,4988	0,3834244	0,5679565	469,9922	3,370507	0	-1024	-768	-1	-1	-1	-1	4	32	80	541						Untertest2.avi	0	880	547	72	111	49	413	333	0	Content		8	430	10372911	650975452
10390	08:31:12.331	00:00:10.389	623	100,8535	565,8297	0,3889812	0,5682304	452,0999	3,267536	0	-1024	-768	-1	-1	-1	-1	4	32	101	566						Untertest2.avi	0	880	547	72	111	49	413	333	0	Content		29	455	10389661	650992202
10406	08:31:12.347	00:00:10.406	624	-1024	-768	-1	-1	-1	-1	4	-1024	-768	-1	-1	-1	-1	4	32	0	0						Untertest2.avi	0	880	547	72	111	49	413	333	0	Content		-72	-111	10406318	651008859
10423	08:31:12.364	00:00:10.422	625	-1024	-768	-1	-1	-1	-1	4	-1024	-768	-1	-1	-1	-1	4	32	0	0						Untertest2.avi	0	880	547	72	111	49	413	333	0	Content		-72	-111	10422985	651025526
10440	08:31:12.381	00:00:10.439	626	102,413	561,1279	0,389661	0,5696291	450,6863	3,266254	0	133,8957	483,7996	0,1712189	0,6161499	511,7007	3,615634	0	32	118	522						Untertest2.avi	0	880	547	72	111	49	413	333	0	Content		46	411	10439610	651042151
10456	08:31:12.397	00:00:10.456	627	94,30872	557,0351	0,389154	0,5700567	452,6773	3,322167	0	130,9019	489,784	0,171393	0,6163492	513,7894	3,719966	0	32	113	523						Untertest2.avi	0	880	547	72	111	49	413	333	0	Content		41	412	10456233	651058774
10473	08:31:12.414	00:00:10.472	628	102,485	559,1904	0,3898993	0,570317	450,5236	3,311094	0	142,5528	491,209	0,1712738	0,6166009	511,7764	3,680377	0	32	123	525						Untertest2.avi	0	880	547	72	111	49	413	333	0	Content		51	414	10472982	651075523
10490	08:31:12.431	00:00:10.489	629	93,35464	562,5635	0,3902943	0,5704705	449,6217	3,293551	0	147,7905	486,931	0,1712813	0,6167032	511,3425	3,790602	0	32	121	525						Untertest2.avi	0	880	547	72	111	49	413	333	0	Content		49	414	10489606	651092147
10506	08:31:12.447	00:00:10.506	630	92,17923	562,9245	0,3906113	0,5705215	448,8609	3,29711	0	149,9981	492,068	0,1713022	0,6167204	511,1024	3,700177	0	32	121	527						Untertest2.avi	0	880	547	72	111	49	413	333	0	Content		49	416	10506230	651108771
10523	08:31:12.464	00:00:10.522	631	102,071	558,4636	0,3907269	0,5705237	448,8655	3,35156	0	142,4506	494,9528	0,1714558	0,616657	512,4955	3,757534	0	32	122	527						Untertest2.avi	0	880	547	72	111	49	413	333	0	Content		50	416	10522978	651125519
10540	08:31:12.481	00:00:10.539	632	104,5923	563,6664	0,3909189	0,570443	448,459	3,366751	0	158,0712	484,311	0,171451	0,6164114	512,0052	3,785287	0	32	131	524						Untertest2.avi	0	880	547	72	111	49	413	333	0	Content		59	413	10539600	651142141
10556	08:31:12.497	00:00:10.556	633	93,18311	560,8027	0,3909082	0,5702729	448,6919	3,395647	0	146,0108	490,252	0,1715966	0,6162317	513,3003	3,776416	0	32	120	526						Untertest2.avi	0	880	547	72	111	49	413	333	0	Content		48	415	10556224	651158765
10573	08:31:12.514	00:00:10.572	634	92,8464	560,2587	0,3891367	0,570107	454,5653	3,450236	0	145,0438	486,9389	0,1718432	0,6159567	515,5372	3,910568	0	32	119	524						Untertest2.avi	0	880	547	72	111	49	413	333	0	Content		47	413	10572850	651175391
10589	08:31:12.530	00:00:10.589	635	91,31092	556,5875	0,389997	0,5699046	452,1346	3,534191	0	153,7181	485,1283	0,1720096	0,615558	516,6873	3,951702	0	32	123	521						Untertest2.avi	0	880	547	72	111	49	413	333	0	Content		51	410	10589475	651192016
10606	08:31:12.547	00:00:10.606	636	96,28831	557,2025	0,3893257	0,5697091	454,4796	3,501575	0	144,7085	487,032	0,171932	0,6153273	515,1909	3,927729	0	32	120	522						Untertest2.avi	0	880	547	72	111	49	413	333	0	Content		48	411	10606222	651208763
10623	08:31:12.564	00:00:10.622	637	-1024	-768	-1	-1	-1	-1	4	160,3514	485,3453	0,1719255	0,6147805	514,9936	3,991691	0	32	160	485						Untertest2.avi	0	880	547	72	111	49	413	333	0	Content		88	374	10622971	651225512
10640	08:31:12.581	00:00:10.639	638	-1024	-768	-1	-1	-1	-1	4	157,2757	491,9878	0,1719386	0,6145101	515,3313	4,008853	0	33	157	492						Untertest2.avi	0	880	547	72	111	85	383	100	0	Content		85	381	10639591	651242132
10656	08:31:12.597	00:00:10.656	639	-1024	-768	-1	-1	-1	-1	4	150,6458	484,0773	0,1719466	0,614081	515,6229	3,96859	0	33	151	484						Untertest2.avi	0	880	547	72	111	85	383	100	0	Content		79	373	10656215	651258756
10673	08:31:12.614	00:00:10.672	640	-1024	-768	-1	-1	-1	-1	4	157,4496	493,8698	0,17206	0,6139634	517,6627	4,024033	0	33	157	494						Untertest2.avi	0	880	547	72	111	85	383	100	0	Content		85	383	10672839	651275380
10689	08:31:12.630	00:00:10.689	641	-1024	-768	-1	-1	-1	-1	4	143,8481	494,1494	0,1714395	0,6142058	507,9607	3,964625	0	33	144	494						Untertest2.avi	0	880	547	72	111	85	383	100	0	Content		72	383	10689465	651292006
10706	08:31:12.647	00:00:10.706	642	-1024	-768	-1	-1	-1	-1	4	467,4389	515,399	0,1776581	0,6144678	507,9606	3,840556	0	33	467	515						Untertest2.avi	0	880	547	72	111	85	383	100	0	Content		395	404	10706211	651308752
10723	08:31:12.664	00:00:10.722	643	-1024	-768	-1	-1	-1	-1	4	-1024	-768	-1	-1	-1	-1	4	33	0	0						Untertest2.avi	0	880	547	72	111	85	383	100	0	Content		-72	-111	10722852	651325393
10739	08:31:12.680	00:00:10.739	644	-6,61945	567,095	0,4022307	0,5696996	418,2296	3,258396	1	-241,7317	452,8324	0,3750722	0,569621	507,9607	3,927241	3	34	-7	567						Untertest2.avi	0	880	547	72	111	-471	346	250	0	Content		-79	456	10739461	651342002
10756	08:31:12.697	00:00:10.756	645	-418,6212	438,6983	0,3903793	0,571353	437,5616	3,721385	1	-1257,759	166,1174	0,3677598	0,5712986	507,9584	4,687488	3	34	-419	439						Untertest2.avi	0	880	547	72	111	-471	346	250	0	Content		-491	328	10756083	651358624
10773	08:31:12.714	00:00:10.772	646	-431,8588	444,059	0,3900625	0,5712211	438,4082	3,686385	1	-1261,003	181,6481	0,3677451	0,5711678	507,9584	4,608496	3	34	-432	444						Untertest2.avi	0	880	547	72	111	-471	346	250	0	Content		-504	333	10772844	651375385
10789	08:31:12.730	00:00:10.789	647	-399,1212	457,1505	0,3920723	0,5709862	432,3491	3,662341	1	-1307,482	173,1386	0,367565	0,5709261	507,9584	4,709627	3	34	-399	457						Untertest2.avi	0	880	547	72	111	-471	346	250	0	Content		-471	346	10789457	651391998
10806	08:31:12.747	00:00:10.806	648	-1024	-768	-1	-1	-1	-1	4	-1024	-768	-1	-1	-1	-1	4	34	0	0						Untertest2.avi	0	880	547	72	111	-471	346	250	0	Content		-72	-111	10806080	651408621
10823	08:31:12.764	00:00:10.822	649	-1,784436	568,8654	0,4024065	0,5690738	417,7687	3,317007	1	-235,0576	455,1563	0,3750896	0,5689949	507,9607	4,000599	3	34	-2	569						Untertest2.avi	0	880	547	72	111	-471	346	250	0	Content		-74	458	10822703	651425244
10839	08:31:12.780	00:00:10.839	650	-1024	-768	-1	-1	-1	-1	4	-1024	-768	-1	-1	-1	-1	4	34	0	0						Untertest2.avi	0	880	547	72	111	-471	346	250	0	Content		-72	-111	10839329	651441870
10856	08:31:12.797	00:00:10.856	651	-1024	-768	-1	-1	-1	-1	4	-1024	-768	-1	-1	-1	-1	4	34	0	0						Untertest2.avi	0	880	547	72	111	-471	346	250	0	Content		-72	-111	10856011	651458552
10873	08:31:12.814	00:00:10.872	652	-1024	-768	-1	-1	-1	-1	4	-1024	-768	-1	-1	-1	-1	4	34	0	0						Untertest2.avi	0	880	547	72	111	-471	346	250	0	Content		-72	-111	10872679	651475220
10889	08:31:12.830	00:00:10.889	653	-376,1885	473,2367	0,3963441	0,571363	422,5059	3,643301	1	-456,3643	441,6553	0,3963369	0,571362	422,5059	3,625295	3	34	-376	473						Untertest2.avi	0	880	547	72	111	-471	346	250	0	Content		-448	362	10889325	651491866
10906	08:31:12.847	00:00:10.905	654	-853,4298	316,0722	0,3589163	0,5700244	576,0654	5,150416	1	-216,5359	522,4817	0,3670965	0,5702853	419,1109	3,495849	3	34	-853	316						Untertest2.avi	0	880	547	72	111	-471	346	250	0	Content		-925	205	10905950	651508491
10923	08:31:12.864	00:00:10.922	655	-1024	-768	-1	-1	-1	-1	4	-200,0592	551,6664	0,367451	0,5696532	419,9499	3,479744	3	34	-200	552						Untertest2.avi	0	880	547	72	111	-471	346	250	0	Content		-272	441	10922700	651525241
10939	08:31:12.880	00:00:10.939	656	-422,724	444,2122	0,3920246	0,5723513	436,868	3,873563	1	-506,9889	410,2937	0,3920205	0,5723504	436,868	3,854436	3	34	-423	444						Untertest2.avi	0	880	547	72	111	-471	346	250	0	Content		-495	333	10939324	651541865
10956	08:31:12.897	00:00:10.955	657	-445,0758	433,2283	0,3918485	0,5724071	437,5034	3,85196	1	-530,6659	398,3291	0,3918494	0,5724062	437,5034	3,832521	3	34	-445	433						Untertest2.avi	0	880	547	72	111	-471	346	250	0	Content		-517	322	10955948	651558489
10973	08:31:12.914	00:00:10.972	658	-4,121801	568,8218	0,4036724	0,5705947	418,2907	3,44874	1	-58,62272	548,2648	0,4036763	0,5705937	418,2907	3,430151	3	34	-4	569						Untertest2.avi	0	880	547	72	111	-471	346	250	0	Content		-76	458	10972573	651575114
10989	08:31:12.930	00:00:10.989	659	-906,9808	318,922	0,3595408	0,570388	575,0493	5,283813	1	-221,3738	528,8191	0,3676662	0,5706492	418,6534	3,550377	3	35	-907	319						Untertest2.avi	0	880	547	72	111	15	404	100	0	Content		-979	208	10989325	651591866
11006	08:31:12.947	00:00:11.005	660	-7,969949	573,7534	0,4036094	0,5704762	418,3442	3,499267	1	-62,7174	553,3161	0,4036133	0,5704752	418,3442	3,480436	3	35	-8	574						Untertest2.avi	0	880	547	72	111	15	404	100	0	Content		-80	463	11005948	651608489
11023	08:31:12.964	00:00:11.022	661	86,93993	604,3027	0,4183743	0,5699706	377,9196	3,132353	1	40,05116	586,6591	0,418379	0,5699694	377,9196	3,115604	3	35	87	604						Untertest2.avi	0	880	547	72	111	15	404	100	0	Content		15	493	11022573	651625114
11039	08:31:12.980	00:00:11.039	662	-1024	-768	-1	-1	-1	-1	4	-1024	-768	-1	-1	-1	-1	4	35	0	0						Untertest2.avi	0	880	547	72	111	15	404	100	0	Content		-72	-111	11039197	651641738
11056	08:31:12.997	00:00:11.055	663	-62,94774	442,7369	0,3566731	0,568172	544,7726	4,800553	0	239,625	456,5844	0,172784	0,6145131	544,5436	4,672898	0	35	88	450						Untertest2.avi	0	880	547	72	111	15	404	100	0	Content		16	339	11055947	651658488
11073	08:31:13.014	00:00:11.072	664	306,0407	455,7617	0,3553967	0,5677221	561,5167	4,900908	0	-1024	-768	-1	-1	-1	-1	4	35	306	456						Untertest2.avi	0	880	547	72	111	15	404	100	0	Content		234	345	11072636	651675177
11089	08:31:13.030	00:00:11.089	665	-1024	-768	-1	-1	-1	-1	4	-1024	-768	-1	-1	-1	-1	4		0	0						Untertest2.avi	0	880	547	72	111				0	Content		-72	-111	11089194	651691735
11106	08:31:13.047	00:00:11.105	666	-1024	-768	-1	-1	-1	-1	4	-1024	-768	-1	-1	-1	-1	4		0	0						Untertest2.avi	0	880	547	72	111				0	Content		-72	-111	11105832	651708373
11123	08:31:13.064	00:00:11.122	667	-1024	-768	-1	-1	-1	-1	4	-1024	-768	-1	-1	-1	-1	4		0	0						Untertest2.avi	0	880	547	72	111				0	Content		-72	-111	11122567	651725108
11139	08:31:13.080	00:00:11.139	668	-1024	-768	-1	-1	-1	-1	4	-1024	-768	-1	-1	-1	-1	4		0	0						Untertest2.avi	0	880	547	72	111				0	Content		-72	-111	11139110	651741651
11156	08:31:13.097	00:00:11.155	669	-1024	-768	-1	-1	-1	-1	4	-1024	-768	-1	-1	-1	-1	4		0	0						Untertest2.avi	0	880	547	72	111				0	Content		-72	-111	11155735	651758276
11173	08:31:13.114	00:00:11.172	670	-1024	-768	-1	-1	-1	-1	4	-1024	-768	-1	-1	-1	-1	4		0	0						Untertest2.avi	0	880	547	72	111				0	Content		-72	-111	11172502	651775043
11189	08:31:13.130	00:00:11.189	671	-1024	-768	-1	-1	-1	-1	4	-1024	-768	-1	-1	-1	-1	4		0	0						Untertest2.avi	0	880	547	72	111				0	Content		-72	-111	11189127	651791668
11206	08:31:13.147	00:00:11.205	672	-1024	-768	-1	-1	-1	-1	4	-1024	-768	-1	-1	-1	-1	4		0	0						Untertest2.avi	0	880	547	72	111				0	Content		-72	-111	11205795	651808336
11222	08:31:13.163	00:00:11.222	673	-1024	-768	-1	-1	-1	-1	4	-1024	-768	-1	-1	-1	-1	4		0	0						Untertest2.avi	0	880	547	72	111				0	Content		-72	-111	11222442	651824983
11239	08:31:13.180	00:00:11.239	674	-1024	-768	-1	-1	-1	-1	4	-1024	-768	-1	-1	-1	-1	4		0	0						Untertest2.avi	0	880	547	72	111				0	Content		-72	-111	11239110	651841651
11256	08:31:13.197	00:00:11.255	675	-1024	-768	-1	-1	-1	-1	4	-1024	-768	-1	-1	-1	-1	4		0	0						Untertest2.avi	0	880	547	72	111				0	Content		-72	-111	11255778	651858319
11272	08:31:13.213	00:00:11.272	676	716,1988	622,1991	0,3367605	0,5741468	561,5112	2,614245	0	-1024	-768	-1	-1	-1	-1	4	36	716	622						Untertest2.avi	0	880	547	72	111	672	599	300	0	Content		644	511	11272357	651874898
11289	08:31:13.230	00:00:11.288	677	-1024	-768	-1	-1	-1	-1	4	-1024	-768	-1	-1	-1	-1	4	36	0	0						Untertest2.avi	0	880	547	72	111	672	599	300	0	Content		-72	-111	11288980	651891521
11306	08:31:13.247	00:00:11.305	678	-1024	-768	-1	-1	-1	-1	4	-1024	-768	-1	-1	-1	-1	4	36	0	0						Untertest2.avi	0	880	547	72	111	672	599	300	0	Content		-72	-111	11305668	651908209
11322	08:31:13.263	00:00:11.322	679	-1024	-768	-1	-1	-1	-1	4	-1024	-768	-1	-1	-1	-1	4	36	0	0						Untertest2.avi	0	880	547	72	111	672	599	300	0	Content		-72	-111	11322336	651924877
11339	08:31:13.280	00:00:11.338	680	891,6607	789,1072	0,3362303	0,5746862	558,0453	4,43564	0	-1024	-768	-1	-1	-1	-1	4	36	892	789						Untertest2.avi	0	880	547	72	111	672	599	300	0	Content		820	678	11338978	651941519
11356	08:31:13.297	00:00:11.355	681	-1024	-768	-1	-1	-1	-1	4	740,0583	764,6159	0,157738	0,620895	559,8417	4,237438	0	36	740	765						Untertest2.avi	0	880	547	72	111	672	599	300	0	Content		668	654	11355729	651958270
11372	08:31:13.313	00:00:11.372	682	773,9169	639,6647	0,3362713	0,574766	558,0422	2,807038	0	-1024	-768	-1	-1	-1	-1	4	36	774	640						Untertest2.avi	0	880	547	72	111	672	599	300	0	Content		702	529	11372351	651974892
11389	08:31:13.330	00:00:11.388	683	-1024	-768	-1	-1	-1	-1	4	-1024	-768	-1	-1	-1	-1	4	36	0	0						Untertest2.avi	0	880	547	72	111	672	599	300	0	Content		-72	-111	11388974	651991515
11406	08:31:13.347	00:00:11.405	684	893,2371	782,6226	0,3359107	0,5747193	555,2288	4,244632	0	-1024	-768	-1	-1	-1	-1	4	36	893	783						Untertest2.avi	0	880	547	72	111	672	599	300	0	Content		821	672	11405595	652008136
11422	08:31:13.363	00:00:11.422	685	792,8457	731,3139	0,3369817	0,5747983	555,2283	3,515178	0	730,5984	765,4172	0,157319	0,6209497	557,3325	3,912405	0	36	762	748						Untertest2.avi	0	880	547	72	111	672	599	300	0	Content		690	637	11422343	652024884
11439	08:31:13.380	00:00:11.438	686	-1024	-768	-1	-1	-1	-1	4	-1024	-768	-1	-1	-1	-1	4	36	0	0						Untertest2.avi	0	880	547	72	111	672	599	300	0	Content		-72	-111	11438965	652041506
11456	08:31:13.397	00:00:11.455	687	-1024	-768	-1	-1	-1	-1	4	748,617	759,6852	0,1572656	0,6211604	560,5607	4,026626	0	36	749	760						Untertest2.avi	0	880	547	72	111	672	599	300	0	Content		677	649	11455599	652058140
11472	08:31:13.413	00:00:11.472	688	-1024	-768	-1	-1	-1	-1	4	660,9379	613,6768	0,1571031	0,6214839	560,5607	2,98044	0	36	661	614						Untertest2.avi	0	880	547	72	111	672	599	300	0	Content		589	503	11472217	652074758
11489	08:31:13.430	00:00:11.488	689	725,8248	661,3598	0,3353477	0,5752885	555,2255	2,860799	0	733,968	757,821	0,1569476	0,6218296	560,5607	3,807908	0	36	730	710						Untertest2.avi	0	880	547	72	111	672	599	300	0	Content		658	599	11488965	652091506
11506	08:31:13.447	00:00:11.505	690	-1024	-768	-1	-1	-1	-1	4	-1024	-768	-1	-1	-1	-1	4	36	0	0						Untertest2.avi	0	880	547	72	111	672	599	300	0	Content		-72	-111	11505588	652108129
11522	08:31:13.463	00:00:11.522	691	-1024	-768	-1	-1	-1	-1	4	-1024	-768	-1	-1	-1	-1	4	36	0	0						Untertest2.avi	0	880	547	72	111	672	599	300	0	Content		-72	-111	11522212	652124753
11539	08:31:13.480	00:00:11.538	692	-1024	-768	-1	-1	-1	-1	4	-1024	-768	-1	-1	-1	-1	4	36	0	0						Untertest2.avi	0	880	547	72	111	672	599	300	0	Content		-72	-111	11538880	652141421
11556	08:31:13.497	00:00:11.555	693	736,7583	653,2209	0,3348662	0,5761836	555,2253	2,484463	0	-1024	-768	-1	-1	-1	-1	4	36	737	653						Untertest2.avi	0	880	547	72	111	672	599	300	0	Content		665	542	11555584	652158125
11572	08:31:13.513	00:00:11.572	694	-1024	-768	-1	-1	-1	-1	4	-1024	-768	-1	-1	-1	-1	4		0	0						Untertest2.avi	0	880	547	72	111				0	Content		-72	-111	11572208	652174749
11589	08:31:13.530	00:00:11.588	695	-1024	-768	-1	-1	-1	-1	4	-1024	-768	-1	-1	-1	-1	4		0	0						Untertest2.avi	0	880	547	72	111				0	Content		-72	-111	11588833	652191374
11606	08:31:13.547	00:00:11.605	696	-1024	-768	-1	-1	-1	-1	4	-1024	-768	-1	-1	-1	-1	4		0	0						Untertest2.avi	0	880	547	72	111				0	Content		-72	-111	11605501	652208042
11622	08:31:13.563	00:00:11.622	697	-1024	-768	-1	-1	-1	-1	4	-1024	-768	-1	-1	-1	-1	4		0	0						Untertest2.avi	0	880	547	72	111				0	Content		-72	-111	11622152	652224693
11639	08:31:13.580	00:00:11.638	698	-1024	-768	-1	-1	-1	-1	4	-1024	-768	-1	-1	-1	-1	4		0	0						Untertest2.avi	0	880	547	72	111				0	Content		-72	-111	11638820	652241361
11655	08:31:13.596	00:00:11.655	699	-1024	-768	-1	-1	-1	-1	4	-1024	-768	-1	-1	-1	-1	4		0	0						Untertest2.avi	0	880	547	72	111				0	Content		-72	-111	11655488	652258029
11672	08:31:13.613	00:00:11.672	700	-1024	-768	-1	-1	-1	-1	4	-1024	-768	-1	-1	-1	-1	4		0	0						Untertest2.avi	0	880	547	72	111				0	Content		-72	-111	11672145	652274686
11689	08:31:13.630	00:00:11.688	701	-1024	-768	-1	-1	-1	-1	4	-1024	-768	-1	-1	-1	-1	4		0	0						Untertest2.avi	0	880	547	72	111				0	Content		-72	-111	11688813	652291354
11705	08:31:13.646	00:00:11.705	702	-1024	-768	-1	-1	-1	-1	4	-1024	-768	-1	-1	-1	-1	4		0	0						Untertest2.avi	0	880	547	72	111				0	Content		-72	-111	11705480	652308021
11722	08:31:13.663	00:00:11.722	703	-1024	-768	-1	-1	-1	-1	4	-1024	-768	-1	-1	-1	-1	4		0	0						Untertest2.avi	0	880	547	72	111				0	Content		-72	-111	11722137	652324678
11739	08:31:13.680	00:00:11.738	704	-1024	-768	-1	-1	-1	-1	4	-1024	-768	-1	-1	-1	-1	4		0	0						Untertest2.avi	0	880	547	72	111				0	Content		-72	-111	11738805	652341346
11755	08:31:13.696	00:00:11.755	705	-1024	-768	-1	-1	-1	-1	4	-1024	-768	-1	-1	-1	-1	4		0	0						Untertest2.avi	0	880	547	72	111				0	Content		-72	-111	11755473	652358014
11772	08:31:13.713	00:00:11.772	706	-1024	-768	-1	-1	-1	-1	4	-1024	-768	-1	-1	-1	-1	4		0	0						Untertest2.avi	0	880	547	72	111				0	Content		-72	-111	11772085	652374626
11789	08:31:13.730	00:00:11.788	707	-1024	-768	-1	-1	-1	-1	4	-1024	-768	-1	-1	-1	-1	4		0	0						Untertest2.avi	0	880	547	72	111				0	Content		-72	-111	11788753	652391294
11805	08:31:13.746	00:00:11.805	708	-1024	-768	-1	-1	-1	-1	4	-1024	-768	-1	-1	-1	-1	4		0	0						Untertest2.avi	0	880	547	72	111				0	Content		-72	-111	11805317	652407858
11822	08:31:13.763	00:00:11.822	709	-1024	-768	-1	-1	-1	-1	4	-1024	-768	-1	-1	-1	-1	4		0	0						Untertest2.avi	0	880	547	72	111				0	Content		-72	-111	11822065	652424606
11839	08:31:13.780	00:00:11.838	710	-1024	-768	-1	-1	-1	-1	4	-1024	-768	-1	-1	-1	-1	4		0	0						Untertest2.avi	0	880	547	72	111				0	Content		-72	-111	11838687	652441228
11855	08:31:13.796	00:00:11.855	711	-1024	-768	-1	-1	-1	-1	4	-1024	-768	-1	-1	-1	-1	4		0	0						Untertest2.avi	0	880	547	72	111				0	Content		-72	-111	11855354	652457895
11872	08:31:13.813	00:00:11.872	712	-1024	-768	-1	-1	-1	-1	4	-1024	-768	-1	-1	-1	-1	4		0	0						Untertest2.avi	0	880	547	72	111				0	Content		-72	-111	11872022	652474563
11889	08:31:13.830	00:00:11.888	713	-1024	-768	-1	-1	-1	-1	4	-1024	-768	-1	-1	-1	-1	4		0	0						Untertest2.avi	0	880	547	72	111				0	Content		-72	-111	11888690	652491231
11905	08:31:13.846	00:00:11.905	714	-1024	-768	-1	-1	-1	-1	4	-1024	-768	-1	-1	-1	-1	4		0	0						Untertest2.avi	0	880	547	72	111				0	Content		-72	-111	11905314	652507855
11922	08:31:13.863	00:00:11.921	715	-1024	-768	-1	-1	-1	-1	4	-1024	-768	-1	-1	-1	-1	4		0	0						Untertest2.avi	0	880	547	72	111				0	Content		-72	-111	11921981	652524522
11939	08:31:13.880	00:00:11.938	716	-1024	-768	-1	-1	-1	-1	4	-1024	-768	-1	-1	-1	-1	4		0	0						Untertest2.avi	0	880	547	72	111				0	Content		-72	-111	11938626	652541167
11955	08:31:13.896	00:00:11.955	717	-1024	-768	-1	-1	-1	-1	4	-1024	-768	-1	-1	-1	-1	4		0	0						Untertest2.avi	0	880	547	72	111				0	Content		-72	-111	11955294	652557835
11972	08:31:13.913	00:00:11.971	718	-1024	-768	-1	-1	-1	-1	4	-1024	-768	-1	-1	-1	-1	4		0	0						Untertest2.avi	0	880	547	72	111				0	Content		-72	-111	11971962	652574503
11989	08:31:13.930	00:00:11.988	719	-1024	-768	-1	-1	-1	-1	4	-1024	-768	-1	-1	-1	-1	4		0	0						Untertest2.avi	0	880	547	72	111				0	Content		-72	-111	11988630	652591171
12005	08:31:13.946	00:00:12.005	720	-1024	-768	-1	-1	-1	-1	4	-1024	-768	-1	-1	-1	-1	4		0	0						Untertest2.avi	0	880	547	72	111				0	Content		-72	-111	12005282	652607823
12022	08:31:13.963	00:00:12.021	721	-1024	-768	-1	-1	-1	-1	4	-1024	-768	-1	-1	-1	-1	4		0	0						Untertest2.avi	0	880	547	72	111				0	Content		-72	-111	12021949	652624490
12039	08:31:13.980	00:00:12.038	722	-1024	-768	-1	-1	-1	-1	4	-1024	-768	-1	-1	-1	-1	4		0	0						Untertest2.avi	0	880	547	72	111				0	Content		-72	-111	12038566	652641107
12055	08:31:13.996	00:00:12.055	723	-1024	-768	-1	-1	-1	-1	4	-1024	-768	-1	-1	-1	-1	4		0	0						Untertest2.avi	0	880	547	72	111				0	Content		-72	-111	12055234	652657775
12072	08:31:14.013	00:00:12.072	724	-1024	-768	-1	-1	-1	-1	4	-1024	-768	-1	-1	-1	-1	4		0	0						Untertest2.avi	0	880	547	72	111				0	Content		-72	-111	12072096	652674637
12089	08:31:14.030	00:00:12.088	725	-1024	-768	-1	-1	-1	-1	4	-1024	-768	-1	-1	-1	-1	4		0	0						Untertest2.avi	0	880	547	72	111				0	Content		-72	-111	12088764	652691305
12105	08:31:14.046	00:00:12.105	726	-1024	-768	-1	-1	-1	-1	4	-1024	-768	-1	-1	-1	-1	4		0	0						Untertest2.avi	0	880	547	72	111				0	Content		-72	-111	12105432	652707973
12122	08:31:14.063	00:00:12.122	727	-1024	-768	-1	-1	-1	-1	4	-1024	-768	-1	-1	-1	-1	4		0	0						Untertest2.avi	0	880	547	72	111				0	Content		-72	-111	12122026	652724567
12139	08:31:14.080	00:00:12.138	728	-1024	-768	-1	-1	-1	-1	4	-1024	-768	-1	-1	-1	-1	4		0	0						Untertest2.avi	0	880	547	72	111				0	Content		-72	-111	12138694	652741235
12155	08:31:14.096	00:00:12.155	729	-1024	-768	-1	-1	-1	-1	4	-1024	-768	-1	-1	-1	-1	4		0	0						Untertest2.avi	0	880	547	72	111				0	Content		-72	-111	12155362	652757903
12172	08:31:14.113	00:00:12.172	730	-1024	-768	-1	-1	-1	-1	4	-1024	-768	-1	-1	-1	-1	4		0	0						Untertest2.avi	0	880	547	72	111				0	Content		-72	-111	12172030	652774571
12189	08:31:14.130	00:00:12.188	731	-1024	-768	-1	-1	-1	-1	4	-1024	-768	-1	-1	-1	-1	4		0	0						Untertest2.avi	0	880	547	72	111				0	Content		-72	-111	12188630	652791171
12205	08:31:14.146	00:00:12.205	732	-1024	-768	-1	-1	-1	-1	4	-1024	-768	-1	-1	-1	-1	4		0	0						Untertest2.avi	0	880	547	72	111				0	Content		-72	-111	12205298	652807839
12222	08:31:14.163	00:00:12.221	733	-1024	-768	-1	-1	-1	-1	4	-1024	-768	-1	-1	-1	-1	4		0	0						Untertest2.avi	0	880	547	72	111				0	Content		-72	-111	12221860	652824401
12239	08:31:14.180	00:00:12.238	734	-1024	-768	-1	-1	-1	-1	4	-1024	-768	-1	-1	-1	-1	4		0	0						Untertest2.avi	0	880	547	72	111				0	Content		-72	-111	12238527	652841068
12255	08:31:14.196	00:00:12.255	735	-1024	-768	-1	-1	-1	-1	4	-1024	-768	-1	-1	-1	-1	4		0	0						Untertest2.avi	0	880	547	72	111				0	Content		-72	-111	12255161	652857702
12272	08:31:14.213	00:00:12.271	736	-1024	-768	-1	-1	-1	-1	4	-1024	-768	-1	-1	-1	-1	4		0	0						Untertest2.avi	0	880	547	72	111				0	Content		-72	-111	12271829	652874370
12288	08:31:14.229	00:00:12.288	737	-1024	-768	-1	-1	-1	-1	4	-1024	-768	-1	-1	-1	-1	4		0	0						Untertest2.avi	0	880	547	72	111				0	Content		-72	-111	12288497	652891038
12305	08:31:14.246	00:00:12.305	738	-1024	-768	-1	-1	-1	-1	4	-1024	-768	-1	-1	-1	-1	4		0	0						Untertest2.avi	0	880	547	72	111				0	Content		-72	-111	12305165	652907706
12322	08:31:14.263	00:00:12.321	739	-1024	-768	-1	-1	-1	-1	4	-1024	-768	-1	-1	-1	-1	4		0	0						Untertest2.avi	0	880	547	72	111				0	Content		-72	-111	12321948	652924489
12339	08:31:14.280	00:00:12.338	740	-1024	-768	-1	-1	-1	-1	4	-1024	-768	-1	-1	-1	-1	4		0	0						Untertest2.avi	0	880	547	72	111				0	Content		-72	-111	12338615	652941156
12355	08:31:14.296	00:00:12.355	741	-1024	-768	-1	-1	-1	-1	4	-1024	-768	-1	-1	-1	-1	4		0	0						Untertest2.avi	0	880	547	72	111				0	Content		-72	-111	12355283	652957824
12372	08:31:14.313	00:00:12.371	742	-1024	-768	-1	-1	-1	-1	4	-1024	-768	-1	-1	-1	-1	4		0	0						Untertest2.avi	0	880	547	72	111				0	Content		-72	-111	12371951	652974492
12389	08:31:14.330	00:00:12.388	743	-1024	-768	-1	-1	-1	-1	4	-1024	-768	-1	-1	-1	-1	4		0	0						Untertest2.avi	0	880	547	72	111				0	Content		-72	-111	12388849	652991390
12406	08:31:14.347	00:00:12.405	744	-1024	-768	-1	-1	-1	-1	4	-1024	-768	-1	-1	-1	-1	4		0	0						Untertest2.avi	0	880	547	72	111				0	Content		-72	-111	12405517	653008058
12422	08:31:14.363	00:00:12.422	745	-1024	-768	-1	-1	-1	-1	4	-1024	-768	-1	-1	-1	-1	4		0	0						Untertest2.avi	0	880	547	72	111				0	Content		-72	-111	12422185	653024726
12439	08:31:14.380	00:00:12.438	746	-1024	-768	-1	-1	-1	-1	4	-1024	-768	-1	-1	-1	-1	4		0	0						Untertest2.avi	0	880	547	72	111				0	Content		-72	-111	12438853	653041394
12456	08:31:14.397	00:00:12.455	747	-1024	-768	-1	-1	-1	-1	4	-1024	-768	-1	-1	-1	-1	4		0	0						Untertest2.avi	0	880	547	72	111				0	Content		-72	-111	12455840	653058381
12473	08:31:14.414	00:00:12.472	748	-1024	-768	-1	-1	-1	-1	4	-1024	-768	-1	-1	-1	-1	4		0	0						Untertest2.avi	0	880	547	72	111				0	Content		-72	-111	12472508	653075049
12489	08:31:14.430	00:00:12.489	749	-1024	-768	-1	-1	-1	-1	4	-1024	-768	-1	-1	-1	-1	4		0	0						Untertest2.avi	0	880	547	72	111				0	Content		-72	-111	12489176	653091717
12506	08:31:14.447	00:00:12.505	750	-1024	-768	-1	-1	-1	-1	4	-1024	-768	-1	-1	-1	-1	4		0	0						Untertest2.avi	0	880	547	72	111				0	Content		-72	-111	12505844	653108385
12522	08:31:14.463	00:00:12.522	751	-1024	-768	-1	-1	-1	-1	4	-1024	-768	-1	-1	-1	-1	4		0	0						Untertest2.avi	0	880	547	72	111				0	Content		-72	-111	12522269	653124810
12539	08:31:14.480	00:00:12.538	752	-1024	-768	-1	-1	-1	-1	4	-1024	-768	-1	-1	-1	-1	4		0	0						Untertest2.avi	0	880	547	72	111				0	Content		-72	-111	12538937	653141478
12556	08:31:14.497	00:00:12.555	753	-1024	-768	-1	-1	-1	-1	4	-1024	-768	-1	-1	-1	-1	4		0	0						Untertest2.avi	0	880	547	72	111				0	Content		-72	-111	12555604	653158145
12572	08:31:14.513	00:00:12.572	754	-1024	-768	-1	-1	-1	-1	4	-1024	-768	-1	-1	-1	-1	4		0	0						Untertest2.avi	0	880	547	72	111				0	Content		-72	-111	12572272	653174813
12589	08:31:14.530	00:00:12.588	755	-1024	-768	-1	-1	-1	-1	4	-1024	-768	-1	-1	-1	-1	4		0	0						Untertest2.avi	0	880	547	72	111				0	Content		-72	-111	12588695	653191236
12605	08:31:14.546	00:00:12.605	756	-1024	-768	-1	-1	-1	-1	4	-1024	-768	-1	-1	-1	-1	4		0	0						Untertest2.avi	0	880	547	72	111				0	Content		-72	-111	12605363	653207904
12622	08:31:14.563	00:00:12.622	757	-1024	-768	-1	-1	-1	-1	4	-1024	-768	-1	-1	-1	-1	4		0	0						Untertest2.avi	0	880	547	72	111				0	Content		-72	-111	12622031	653224572
12638	08:31:14.579	00:00:12.638	758	-1024	-768	-1	-1	-1	-1	4	-1024	-768	-1	-1	-1	-1	4		0	0						Untertest2.avi	0	880	547	72	111				0	Content		-72	-111	12638165	653240706
12655	08:31:14.596	00:00:12.654	759	-1024	-768	-1	-1	-1	-1	4	-1024	-768	-1	-1	-1	-1	4		0	0						Untertest2.avi	0	880	547	72	111				0	Content		-72	-111	12654910	653257451
12672	08:31:14.613	00:00:12.671	760	-1024	-768	-1	-1	-1	-1	4	-1024	-768	-1	-1	-1	-1	4		0	0						Untertest2.avi	0	880	547	72	111				0	Content		-72	-111	12671537	653274078
12688	08:31:14.629	00:00:12.688	761	-1024	-768	-1	-1	-1	-1	4	-1024	-768	-1	-1	-1	-1	4		0	0						Untertest2.avi	0	880	547	72	111				0	Content		-72	-111	12688205	653290746
12705	08:31:14.646	00:00:12.704	762	-1024	-768	-1	-1	-1	-1	4	-1024	-768	-1	-1	-1	-1	4		0	0						Untertest2.avi	0	880	547	72	111				0	Content		-72	-111	12704873	653307414
12722	08:31:14.663	00:00:12.721	763	-1024	-768	-1	-1	-1	-1	4	-1024	-768	-1	-1	-1	-1	4		0	0						Untertest2.avi	0	880	547	72	111				0	Content		-72	-111	12721512	653324053
12738	08:31:14.679	00:00:12.738	764	-1024	-768	-1	-1	-1	-1	4	-1024	-768	-1	-1	-1	-1	4		0	0						Untertest2.avi	0	880	547	72	111				0	Content		-72	-111	12738180	653340721
12755	08:31:14.696	00:00:12.754	765	-1024	-768	-1	-1	-1	-1	4	-1024	-768	-1	-1	-1	-1	4		0	0						Untertest2.avi	0	880	547	72	111				0	Content		-72	-111	12754848	653357389
12772	08:31:14.713	00:00:12.771	766	-1024	-768	-1	-1	-1	-1	4	-1024	-768	-1	-1	-1	-1	4		0	0						Untertest2.avi	0	880	547	72	111				0	Content		-72	-111	12771502	653374043
12788	08:31:14.729	00:00:12.788	767	-1024	-768	-1	-1	-1	-1	4	-1024	-768	-1	-1	-1	-1	4		0	0						Untertest2.avi	0	880	547	72	111				0	Content		-72	-111	12788170	653390711
12805	08:31:14.746	00:00:12.804	768	-1024	-768	-1	-1	-1	-1	4	-1024	-768	-1	-1	-1	-1	4		0	0						Untertest2.avi	0	880	547	72	111				0	Content		-72	-111	12804789	653407330
12821	08:31:14.762	00:00:12.821	769	-1024	-768	-1	-1	-1	-1	4	-1024	-768	-1	-1	-1	-1	4		0	0						Untertest2.avi	0	880	547	72	111				0	Content		-72	-111	12821457	653423998
12838	08:31:14.779	00:00:12.838	770	-1024	-768	-1	-1	-1	-1	4	-1024	-768	-1	-1	-1	-1	4		0	0						Untertest2.avi	0	880	547	72	111				0	Content		-72	-111	12838120	653440661
12855	08:31:14.796	00:00:12.854	771	-1024	-768	-1	-1	-1	-1	4	-1024	-768	-1	-1	-1	-1	4		0	0						Untertest2.avi	0	880	547	72	111				0	Content		-72	-111	12854788	653457329
12871	08:31:14.812	00:00:12.871	772	-1024	-768	-1	-1	-1	-1	4	-1024	-768	-1	-1	-1	-1	4		0	0						Untertest2.avi	0	880	547	72	111				0	Content		-72	-111	12871407	653473948
12888	08:31:14.829	00:00:12.888	773	-1024	-768	-1	-1	-1	-1	4	-1024	-768	-1	-1	-1	-1	4		0	0						Untertest2.avi	0	880	547	72	111				0	Content		-72	-111	12888075	653490616
12905	08:31:14.846	00:00:12.904	774	-1024	-768	-1	-1	-1	-1	4	-1024	-768	-1	-1	-1	-1	4		0	0						Untertest2.avi	0	880	547	72	111				0	Content		-72	-111	12904650	653507191
12921	08:31:14.862	00:00:12.921	775	-1024	-768	-1	-1	-1	-1	4	-1024	-768	-1	-1	-1	-1	4		0	0						Untertest2.avi	0	880	547	72	111				0	Content		-72	-111	12921337	653523878
12938	08:31:14.879	00:00:12.938	776	-1024	-768	-1	-1	-1	-1	4	-1024	-768	-1	-1	-1	-1	4		0	0						Untertest2.avi	0	880	547	72	111				0	Content		-72	-111	12938005	653540546
12955	08:31:14.896	00:00:12.954	777	-1024	-768	-1	-1	-1	-1	4	-1024	-768	-1	-1	-1	-1	4		0	0						Untertest2.avi	0	880	547	72	111				0	Content		-72	-111	12954640	653557181
12971	08:31:14.912	00:00:12.971	778	-1024	-768	-1	-1	-1	-1	4	-1024	-768	-1	-1	-1	-1	4		0	0						Untertest2.avi	0	880	547	72	111				0	Content		-72	-111	12971307	653573848
12988	08:31:14.929	00:00:12.987	779	-1024	-768	-1	-1	-1	-1	4	-1024	-768	-1	-1	-1	-1	4		0	0						Untertest2.avi	0	880	547	72	111				0	Content		-72	-111	12987963	653590504
13005	08:31:14.946	00:00:13.004	780	-1024	-768	-1	-1	-1	-1	4	-1024	-768	-1	-1	-1	-1	4		0	0						Untertest2.avi	0	880	547	72	111				0	Content		-72	-111	13004631	653607172
13021	08:31:14.962	00:00:13.021	781	-1024	-768	-1	-1	-1	-1	4	-1024	-768	-1	-1	-1	-1	4		0	0						Untertest2.avi	0	880	547	72	111				0	Content		-72	-111	13021299	653623840
13038	08:31:14.979	00:00:13.037	782	-1024	-768	-1	-1	-1	-1	4	-1024	-768	-1	-1	-1	-1	4		0	0						Untertest2.avi	0	880	547	72	111				0	Content		-72	-111	13037957	653640498
13055	08:31:14.996	00:00:13.054	783	-1024	-768	-1	-1	-1	-1	4	-1024	-768	-1	-1	-1	-1	4		0	0						Untertest2.avi	0	880	547	72	111				0	Content		-72	-111	13054625	653657166
13071	08:31:15.012	00:00:13.071	784	-1024	-768	-1	-1	-1	-1	4	-1024	-768	-1	-1	-1	-1	4		0	0						Untertest2.avi	0	880	547	72	111				0	Content		-72	-111	13071293	653673834
13088	08:31:15.029	00:00:13.087	785	-1024	-768	-1	-1	-1	-1	4	-1024	-768	-1	-1	-1	-1	4		0	0						Untertest2.avi	0	880	547	72	111				0	Content		-72	-111	13087945	653690486
13105	08:31:15.046	00:00:13.104	786	-1024	-768	-1	-1	-1	-1	4	-1024	-768	-1	-1	-1	-1	4		0	0						Untertest2.avi	0	880	547	72	111				0	Content		-72	-111	13104613	653707154
13121	08:31:15.062	00:00:13.121	787	-1024	-768	-1	-1	-1	-1	4	-1024	-768	-1	-1	-1	-1	4		0	0						Untertest2.avi	0	880	547	72	111				0	Content		-72	-111	13121281	653723822
13138	08:31:15.079	00:00:13.137	788	-1024	-768	-1	-1	-1	-1	4	-1024	-768	-1	-1	-1	-1	4		0	0						Untertest2.avi	0	880	547	72	111				0	Content		-72	-111	13137949	653740490
13155	08:31:15.096	00:00:13.154	789	-1024	-768	-1	-1	-1	-1	4	-1024	-768	-1	-1	-1	-1	4		0	0						Untertest2.avi	0	880	547	72	111				0	Content		-72	-111	13154521	653757062
13171	08:31:15.112	00:00:13.171	790	-1024	-768	-1	-1	-1	-1	4	-1024	-768	-1	-1	-1	-1	4		0	0						Untertest2.avi	0	880	547	72	111				0	Content		-72	-111	13171143	653773684
13188	08:31:15.129	00:00:13.187	791	-1024	-768	-1	-1	-1	-1	4	-1024	-768	-1	-1	-1	-1	4		0	0						Untertest2.avi	0	880	547	72	111				0	Content		-72	-111	13187829	653790370
13204	08:31:15.145	00:00:13.204	792	-1024	-768	-1	-1	-1	-1	4	-1024	-768	-1	-1	-1	-1	4		0	0						Untertest2.avi	0	880	547	72	111				0	Content		-72	-111	13204497	653807038
13221	08:31:15.162	00:00:13.221	793	-1024	-768	-1	-1	-1	-1	4	-1024	-768	-1	-1	-1	-1	4		0	0						Untertest2.avi	0	880	547	72	111				0	Content		-72	-111	13221171	653823712
13238	08:31:15.179	00:00:13.237	794	-1024	-768	-1	-1	-1	-1	4	-1024	-768	-1	-1	-1	-1	4		0	0						Untertest2.avi	0	880	547	72	111				0	Content		-72	-111	13237839	653840380
13255	08:31:15.196	00:00:13.254	795	-1024	-768	-1	-1	-1	-1	4	-1024	-768	-1	-1	-1	-1	4		0	0						Untertest2.avi	0	880	547	72	111				0	Content		-72	-111	13254507	653857048
13271	08:31:15.212	00:00:13.271	796	-1024	-768	-1	-1	-1	-1	4	-1024	-768	-1	-1	-1	-1	4		0	0						Untertest2.avi	0	880	547	72	111				0	Content		-72	-111	13271164	653873705
13288	08:31:15.229	00:00:13.287	797	-1024	-768	-1	-1	-1	-1	4	-1024	-768	-1	-1	-1	-1	4		0	0						Untertest2.avi	0	880	547	72	111				0	Content		-72	-111	13287831	653890372
13304	08:31:15.245	00:00:13.304	798	-1024	-768	-1	-1	-1	-1	4	-1024	-768	-1	-1	-1	-1	4		0	0						Untertest2.avi	0	880	547	72	111				0	Content		-72	-111	13304484	653907025
13321	08:31:15.262	00:00:13.321	799	-1024	-768	-1	-1	-1	-1	4	-1024	-768	-1	-1	-1	-1	4		0	0						Untertest2.avi	0	880	547	72	111				0	Content		-72	-111	13321152	653923693
13338	08:31:15.279	00:00:13.337	800	-1024	-768	-1	-1	-1	-1	4	-1024	-768	-1	-1	-1	-1	4		0	0						Untertest2.avi	0	880	547	72	111				0	Content		-72	-111	13337810	653940351
13354	08:31:15.295	00:00:13.354	801	-1024	-768	-1	-1	-1	-1	4	-1024	-768	-1	-1	-1	-1	4		0	0						Untertest2.avi	0	880	547	72	111				0	Content		-72	-111	13354478	653957019
13371	08:31:15.312	00:00:13.371	802	-1024	-768	-1	-1	-1	-1	4	-1024	-768	-1	-1	-1	-1	4		0	0						Untertest2.avi	0	880	547	72	111				0	Content		-72	-111	13371146	653973687
13388	08:31:15.329	00:00:13.387	803	-1024	-768	-1	-1	-1	-1	4	-1024	-768	-1	-1	-1	-1	4		0	0						Untertest2.avi	0	880	547	72	111				0	Content		-72	-111	13387814	653990355
13405	08:31:15.346	00:00:13.404	804	-1024	-768	-1	-1	-1	-1	4	-1024	-768	-1	-1	-1	-1	4		0	0						Untertest2.avi	0	880	547	72	111				0	Content		-72	-111	13404583	654007124
13421	08:31:15.362	00:00:13.421	805	-1024	-768	-1	-1	-1	-1	4	-1024	-768	-1	-1	-1	-1	4		0	0						Untertest2.avi	0	880	547	72	111				0	Content		-72	-111	13421251	654023792
13438	08:31:15.379	00:00:13.437	806	-1024	-768	-1	-1	-1	-1	4	-1024	-768	-1	-1	-1	-1	4		0	0						Untertest2.avi	0	880	547	72	111				0	Content		-72	-111	13437919	654040460
13455	08:31:15.396	00:00:13.454	807	-1024	-768	-1	-1	-1	-1	4	-1024	-768	-1	-1	-1	-1	4		0	0						Untertest2.avi	0	880	547	72	111				0	Content		-72	-111	13454587	654057128
13472	08:31:15.413	00:00:13.471	808	-1024	-768	-1	-1	-1	-1	4	-1024	-768	-1	-1	-1	-1	4		0	0						Untertest2.avi	0	880	547	72	111				0	Content		-72	-111	13471566	654074107
13488	08:31:15.429	00:00:13.488	809	-1024	-768	-1	-1	-1	-1	4	-1024	-768	-1	-1	-1	-1	4		0	0						Untertest2.avi	0	880	547	72	111				0	Content		-72	-111	13488234	654090775
13505	08:31:15.446	00:00:13.504	810	-1024	-768	-1	-1	-1	-1	4	-1024	-768	-1	-1	-1	-1	4		0	0						Untertest2.avi	0	880	547	72	111				0	Content		-72	-111	13504902	654107443
13522	08:31:15.463	00:00:13.521	811	-1024	-768	-1	-1	-1	-1	4	-1024	-768	-1	-1	-1	-1	4		0	0						Untertest2.avi	0	880	547	72	111				0	Content		-72	-111	13521900	654124441
13539	08:31:15.480	00:00:13.538	812	-1024	-768	-1	-1	-1	-1	4	-1024	-768	-1	-1	-1	-1	4		0	0						Untertest2.avi	0	880	547	72	111				0	Content		-72	-111	13538568	654141109
13555	08:31:15.496	00:00:13.555	813	-1024	-768	-1	-1	-1	-1	4	-1024	-768	-1	-1	-1	-1	4		0	0						Untertest2.avi	0	880	547	72	111				0	Content		-72	-111	13555236	654157777
13572	08:31:15.513	00:00:13.571	814	-1024	-768	-1	-1	-1	-1	4	-1024	-768	-1	-1	-1	-1	4		0	0						Untertest2.avi	0	880	547	72	111				0	Content		-72	-111	13571904	654174445
13588	08:31:15.529	00:00:13.588	815	-1024	-768	-1	-1	-1	-1	4	-1024	-768	-1	-1	-1	-1	4		0	0						Untertest2.avi	0	880	547	72	111				0	Content		-72	-111	13588338	654190879
13605	08:31:15.546	00:00:13.605	816	-1024	-768	-1	-1	-1	-1	4	-1024	-768	-1	-1	-1	-1	4		0	0						Untertest2.avi	0	880	547	72	111				0	Content		-72	-111	13605006	654207547
13622	08:31:15.563	00:00:13.621	817	-1024	-768	-1	-1	-1	-1	4	-1024	-768	-1	-1	-1	-1	4		0	0						Untertest2.avi	0	880	547	72	111				0	Content		-72	-111	13621673	654224214
13638	08:31:15.579	00:00:13.638	818	-1024	-768	-1	-1	-1	-1	4	-1024	-768	-1	-1	-1	-1	4		0	0						Untertest2.avi	0	880	547	72	111				0	Content		-72	-111	13638341	654240882
13655	08:31:15.596	00:00:13.654	819	-1024	-768	-1	-1	-1	-1	4	-1024	-768	-1	-1	-1	-1	4		0	0						Untertest2.avi	0	880	547	72	111				0	Content		-72	-111	13654821	654257362
13671	08:31:15.612	00:00:13.671	820	-1024	-768	-1	-1	-1	-1	4	-1024	-768	-1	-1	-1	-1	4		0	0						Untertest2.avi	0	880	547	72	111				0	Content		-72	-111	13671489	654274030
13688	08:31:15.629	00:00:13.688	821	-1024	-768	-1	-1	-1	-1	4	-1024	-768	-1	-1	-1	-1	4		0	0						Untertest2.avi	0	880	547	72	111				0	Content		-72	-111	13688157	654290698
13705	08:31:15.646	00:00:13.704	822	-1024	-768	-1	-1	-1	-1	4	-1024	-768	-1	-1	-1	-1	4		0	0						Untertest2.avi	0	880	547	72	111				0	Content		-72	-111	13704825	654307366
13721	08:31:15.662	00:00:13.721	823	-1024	-768	-1	-1	-1	-1	4	-1024	-768	-1	-1	-1	-1	4		0	0						Untertest2.avi	0	880	547	72	111				0	Content		-72	-111	13721339	654323880
13738	08:31:15.679	00:00:13.738	824	-1024	-768	-1	-1	-1	-1	4	-1024	-768	-1	-1	-1	-1	4		0	0						Untertest2.avi	0	880	547	72	111				0	Content		-72	-111	13738007	654340548
13755	08:31:15.696	00:00:13.754	825	-1024	-768	-1	-1	-1	-1	4	-1024	-768	-1	-1	-1	-1	4		0	0						Untertest2.avi	0	880	547	72	111				0	Content		-72	-111	13754675	654357216
13771	08:31:15.712	00:00:13.771	826	-1024	-768	-1	-1	-1	-1	4	-1024	-768	-1	-1	-1	-1	4		0	0						Untertest2.avi	0	880	547	72	111				0	Content		-72	-111	13771343	654373884
13788	08:31:15.729	00:00:13.787	827	-1024	-768	-1	-1	-1	-1	4	-1024	-768	-1	-1	-1	-1	4		0	0						Untertest2.avi	0	880	547	72	111				0	Content		-72	-111	13787767	654390308
13804	08:31:15.745	00:00:13.804	828	-1024	-768	-1	-1	-1	-1	4	-1024	-768	-1	-1	-1	-1	4		0	0						Untertest2.avi	0	880	547	72	111				0	Content		-72	-111	13804435	654406976
13821	08:31:15.762	00:00:13.820	829	-1024	-768	-1	-1	-1	-1	4	-1024	-768	-1	-1	-1	-1	4		0	0						Untertest2.avi	0	880	547	72	111				0	Content		-72	-111	13820970	654423511
13838	08:31:15.779	00:00:13.837	830	-1024	-768	-1	-1	-1	-1	4	-1024	-768	-1	-1	-1	-1	4		0	0						Untertest2.avi	0	880	547	72	111				0	Content		-72	-111	13837638	654440179
13854	08:31:15.795	00:00:13.854	831	-1024	-768	-1	-1	-1	-1	4	-1024	-768	-1	-1	-1	-1	4		0	0						Untertest2.avi	0	880	547	72	111				0	Content		-72	-111	13854262	654456803
13871	08:31:15.812	00:00:13.870	832	-1024	-768	-1	-1	-1	-1	4	-1024	-768	-1	-1	-1	-1	4		0	0						Untertest2.avi	0	880	547	72	111				0	Content		-72	-111	13870930	654473471
13888	08:31:15.829	00:00:13.887	833	-1024	-768	-1	-1	-1	-1	4	-1024	-768	-1	-1	-1	-1	4		0	0						Untertest2.avi	0	880	547	72	111				0	Content		-72	-111	13887598	654490139
13904	08:31:15.845	00:00:13.904	834	-1024	-768	-1	-1	-1	-1	4	-1024	-768	-1	-1	-1	-1	4		0	0						Untertest2.avi	0	880	547	72	111				0	Content		-72	-111	13904266	654506807
13921	08:31:15.862	00:00:13.921	835	-1024	-768	-1	-1	-1	-1	4	-1024	-768	-1	-1	-1	-1	4		0	0						Untertest2.avi	0	880	547	72	111				0	Content		-72	-111	13921054	654523595
13938	08:31:15.879	00:00:13.937	836	-1024	-768	-1	-1	-1	-1	4	-1024	-768	-1	-1	-1	-1	4		0	0						Untertest2.avi	0	880	547	72	111				0	Content		-72	-111	13937721	654540262
13954	08:31:15.895	00:00:13.954	837	-1024	-768	-1	-1	-1	-1	4	-1024	-768	-1	-1	-1	-1	4		0	0						Untertest2.avi	0	880	547	72	111				0	Content		-72	-111	13954389	654556930
13971	08:31:15.912	00:00:13.971	838	-1024	-768	-1	-1	-1	-1	4	-1024	-768	-1	-1	-1	-1	4		0	0						Untertest2.avi	0	880	547	72	111				0	Content		-72	-111	13971292	654573833
13988	08:31:15.929	00:00:13.987	839	-1024	-768	-1	-1	-1	-1	4	-1024	-768	-1	-1	-1	-1	4		0	0						Untertest2.avi	0	880	547	72	111				0	Content		-72	-111	13987960	654590501
14005	08:31:15.946	00:00:14.004	840	-1024	-768	-1	-1	-1	-1	4	-1024	-768	-1	-1	-1	-1	4		0	0						Untertest2.avi	0	880	547	72	111				0	Content		-72	-111	14004628	654607169
14021	08:31:15.962	00:00:14.021	841	-1024	-768	-1	-1	-1	-1	4	-1024	-768	-1	-1	-1	-1	4		0	0						Untertest2.avi	0	880	547	72	111				0	Content		-72	-111	14021296	654623837
14038	08:31:15.979	00:00:14.038	842	-1024	-768	-1	-1	-1	-1	4	-1024	-768	-1	-1	-1	-1	4		0	0						Untertest2.avi	0	880	547	72	111				0	Content		-72	-111	14038285	654640826
14055	08:31:15.996	00:00:14.054	843	-1024	-768	-1	-1	-1	-1	4	-1024	-768	-1	-1	-1	-1	4		0	0						Untertest2.avi	0	880	547	72	111				0	Content		-72	-111	14054952	654657493
14072	08:31:16.013	00:00:14.071	844	-1024	-768	-1	-1	-1	-1	4	-1024	-768	-1	-1	-1	-1	4		0	0						Untertest2.avi	0	880	547	72	111				0	Content		-72	-111	14071620	654674161
14088	08:31:16.029	00:00:14.088	845	-1024	-768	-1	-1	-1	-1	4	-1024	-768	-1	-1	-1	-1	4		0	0						Untertest2.avi	0	880	547	72	111				0	Content		-72	-111	14088288	654690829
14105	08:31:16.046	00:00:14.104	846	-1024	-768	-1	-1	-1	-1	4	-1024	-768	-1	-1	-1	-1	4		0	0						Untertest2.avi	0	880	547	72	111				0	Content		-72	-111	14104718	654707259
14121	08:31:16.062	00:00:14.121	847	-1024	-768	-1	-1	-1	-1	4	-1024	-768	-1	-1	-1	-1	4		0	0						Untertest2.avi	0	880	547	72	111				0	Content		-72	-111	14121386	654723927
14138	08:31:16.079	00:00:14.138	848	-1024	-768	-1	-1	-1	-1	4	-1024	-768	-1	-1	-1	-1	4		0	0						Untertest2.avi	0	880	547	72	111				0	Content		-72	-111	14138054	654740595
14155	08:31:16.096	00:00:14.154	849	-1024	-768	-1	-1	-1	-1	4	-1024	-768	-1	-1	-1	-1	4		0	0						Untertest2.avi	0	880	547	72	111				0	Content		-72	-111	14154721	654757262
14171	08:31:16.112	00:00:14.171	850	-1024	-768	-1	-1	-1	-1	4	-1024	-768	-1	-1	-1	-1	4		0	0						Untertest2.avi	0	880	547	72	111				0	Content		-72	-111	14171147	654773688
14188	08:31:16.129	00:00:14.187	851	-1024	-768	-1	-1	-1	-1	4	-1024	-768	-1	-1	-1	-1	4		0	0						Untertest2.avi	0	880	547	72	111				0	Content		-72	-111	14187815	654790356
14204	08:31:16.145	00:00:14.204	852	-1024	-768	-1	-1	-1	-1	4	-1024	-768	-1	-1	-1	-1	4		0	0						Untertest2.avi	0	880	547	72	111				0	Content		-72	-111	14204483	654807024
14221	08:31:16.162	00:00:14.220	853	-1024	-768	-1	-1	-1	-1	4	-1024	-768	-1	-1	-1	-1	4		0	0						Untertest2.avi	0	880	547	72	111				0	Content		-72	-111	14220863	654823404
14238	08:31:16.179	00:00:14.237	854	-1024	-768	-1	-1	-1	-1	4	-1024	-768	-1	-1	-1	-1	4		0	0						Untertest2.avi	0	880	547	72	111				0	Content		-72	-111	14237531	654840072
14254	08:31:16.195	00:00:14.254	855	-1024	-768	-1	-1	-1	-1	4	-1024	-768	-1	-1	-1	-1	4		0	0						Untertest2.avi	0	880	547	72	111				0	Content		-72	-111	14254012	654856553
14271	08:31:16.212	00:00:14.270	856	-1024	-768	-1	-1	-1	-1	4	-1024	-768	-1	-1	-1	-1	4		0	0						Untertest2.avi	0	880	547	72	111				0	Content		-72	-111	14270680	654873221
14287	08:31:16.228	00:00:14.287	857	-1024	-768	-1	-1	-1	-1	4	-1024	-768	-1	-1	-1	-1	4		0	0						Untertest2.avi	0	880	547	72	111				0	Content		-72	-111	14287275	654889816
14304	08:31:16.245	00:00:14.303	858	-1024	-768	-1	-1	-1	-1	4	-1024	-768	-1	-1	-1	-1	4		0	0						Untertest2.avi	0	880	547	72	111				0	Content		-72	-111	14303943	654906484
14321	08:31:16.262	00:00:14.320	859	-1024	-768	-1	-1	-1	-1	4	-1024	-768	-1	-1	-1	-1	4		0	0						Untertest2.avi	0	880	547	72	111				0	Content		-72	-111	14320530	654923071
14337	08:31:16.278	00:00:14.337	860	-1024	-768	-1	-1	-1	-1	4	-1024	-768	-1	-1	-1	-1	4		0	0						Untertest2.avi	0	880	547	72	111				0	Content		-72	-111	14337198	654939739
14354	08:31:16.295	00:00:14.353	861	-1024	-768	-1	-1	-1	-1	4	-1024	-768	-1	-1	-1	-1	4		0	0						Untertest2.avi	0	880	547	72	111				0	Content		-72	-111	14353865	654956406
14370	08:31:16.311	00:00:14.370	862	-1024	-768	-1	-1	-1	-1	4	-1024	-768	-1	-1	-1	-1	4		0	0						Untertest2.avi	0	880	547	72	111				0	Content		-72	-111	14370489	654973030
14387	08:31:16.328	00:00:14.387	863	-1024	-768	-1	-1	-1	-1	4	-1024	-768	-1	-1	-1	-1	4		0	0						Untertest2.avi	0	880	547	72	111				0	Content		-72	-111	14387157	654989698
14404	08:31:16.345	00:00:14.403	864	-1024	-768	-1	-1	-1	-1	4	-1024	-768	-1	-1	-1	-1	4		0	0						Untertest2.avi	0	880	547	72	111				0	Content		-72	-111	14403822	655006363
14420	08:31:16.361	00:00:14.420	865	-1024	-768	-1	-1	-1	-1	4	-1024	-768	-1	-1	-1	-1	4		0	0						Untertest2.avi	0	880	547	72	111				0	Content		-72	-111	14420490	655023031
14437	08:31:16.378	00:00:14.437	866	-1024	-768	-1	-1	-1	-1	4	-1024	-768	-1	-1	-1	-1	4		0	0						Untertest2.avi	0	880	547	72	111				0	Content		-72	-111	14437120	655039661
14454	08:31:16.395	00:00:14.453	867	-1024	-768	-1	-1	-1	-1	4	-1024	-768	-1	-1	-1	-1	4		0	0						Untertest2.avi	0	880	547	72	111				0	Content		-72	-111	14453787	655056328
14470	08:31:16.411	00:00:14.470	868	-1024	-768	-1	-1	-1	-1	4	-1024	-768	-1	-1	-1	-1	4		0	0						Untertest2.avi	0	880	547	72	111				0	Content		-72	-111	14470458	655072999
14487	08:31:16.428	00:00:14.487	869	-1024	-768	-1	-1	-1	-1	4	-1024	-768	-1	-1	-1	-1	4		0	0						Untertest2.avi	0	880	547	72	111				0	Content		-72	-111	14487126	655089667
14504	08:31:16.445	00:00:14.503	870	-1024	-768	-1	-1	-1	-1	4	-1024	-768	-1	-1	-1	-1	4		0	0						Untertest2.avi	0	880	547	72	111				0	Content		-72	-111	14503744	655106285
14520	08:31:16.461	00:00:14.520	871	-1024	-768	-1	-1	-1	-1	4	-1024	-768	-1	-1	-1	-1	4		0	0						Untertest2.avi	0	880	547	72	111				0	Content		-72	-111	14520412	655122953
14537	08:31:16.478	00:00:14.537	872	-1024	-768	-1	-1	-1	-1	4	-1024	-768	-1	-1	-1	-1	4		0	0						Untertest2.avi	0	880	547	72	111				0	Content		-72	-111	14537074	655139615
14554	08:31:16.495	00:00:14.553	873	-1024	-768	-1	-1	-1	-1	4	-1024	-768	-1	-1	-1	-1	4		0	0						Untertest2.avi	0	880	547	72	111				0	Content		-72	-111	14553742	655156283
14570	08:31:16.511	00:00:14.570	874	-1024	-768	-1	-1	-1	-1	4	-1024	-768	-1	-1	-1	-1	4		0	0						Untertest2.avi	0	880	547	72	111				0	Content		-72	-111	14570363	655172904
14587	08:31:16.528	00:00:14.587	875	-1024	-768	-1	-1	-1	-1	4	-1024	-768	-1	-1	-1	-1	4		0	0						Untertest2.avi	0	880	547	72	111				0	Content		-72	-111	14587031	655189572
14604	08:31:16.545	00:00:14.603	876	-1024	-768	-1	-1	-1	-1	4	-1024	-768	-1	-1	-1	-1	4		0	0						Untertest2.avi	0	880	547	72	111				0	Content		-72	-111	14603695	655206236
14620	08:31:16.561	00:00:14.620	877	-1024	-768	-1	-1	-1	-1	4	-1024	-768	-1	-1	-1	-1	4		0	0						Untertest2.avi	0	880	547	72	111				0	Content		-72	-111	14620363	655222904
14637	08:31:16.578	00:00:14.636	878	-1024	-768	-1	-1	-1	-1	4	-1024	-768	-1	-1	-1	-1	4		0	0						Untertest2.avi	0	880	547	72	111				0	Content		-72	-111	14636992	655239533
14654	08:31:16.595	00:00:14.653	879	-1024	-768	-1	-1	-1	-1	4	-1024	-768	-1	-1	-1	-1	4		0	0						Untertest2.avi	0	880	547	72	111				0	Content		-72	-111	14653660	655256201
14670	08:31:16.611	00:00:14.670	880	-1024	-768	-1	-1	-1	-1	4	-1024	-768	-1	-1	-1	-1	4		0	0						Untertest2.avi	0	880	547	72	111				0	Content		-72	-111	14670321	655272862
14687	08:31:16.628	00:00:14.686	881	-1024	-768	-1	-1	-1	-1	4	-1024	-768	-1	-1	-1	-1	4		0	0						Untertest2.avi	0	880	547	72	111				0	Content		-72	-111	14686989	655289530
14704	08:31:16.645	00:00:14.703	882	-1024	-768	-1	-1	-1	-1	4	-1024	-768	-1	-1	-1	-1	4		0	0						Untertest2.avi	0	880	547	72	111				0	Content		-72	-111	14703609	655306150
14720	08:31:16.661	00:00:14.720	883	-1024	-768	-1	-1	-1	-1	4	-1024	-768	-1	-1	-1	-1	4		0	0						Untertest2.avi	0	880	547	72	111				0	Content		-72	-111	14720277	655322818
14737	08:31:16.678	00:00:14.736	884	-1024	-768	-1	-1	-1	-1	4	-1024	-768	-1	-1	-1	-1	4		0	0						Untertest2.avi	0	880	547	72	111				0	Content		-72	-111	14736946	655339487
14754	08:31:16.695	00:00:14.753	885	-1024	-768	-1	-1	-1	-1	4	-1024	-768	-1	-1	-1	-1	4		0	0						Untertest2.avi	0	880	547	72	111				0	Content		-72	-111	14753614	655356155
14770	08:31:16.711	00:00:14.770	886	-1024	-768	-1	-1	-1	-1	4	-1024	-768	-1	-1	-1	-1	4		0	0						Untertest2.avi	0	880	547	72	111				0	Content		-72	-111	14770232	655372773
14787	08:31:16.728	00:00:14.786	887	-1024	-768	-1	-1	-1	-1	4	-1024	-768	-1	-1	-1	-1	4		0	0						Untertest2.avi	0	880	547	72	111				0	Content		-72	-111	14786899	655389440
14804	08:31:16.745	00:00:14.803	888	-1024	-768	-1	-1	-1	-1	4	-1024	-768	-1	-1	-1	-1	4		0	0						Untertest2.avi	0	880	547	72	111				0	Content		-72	-111	14803561	655406102
14820	08:31:16.761	00:00:14.820	889	-1024	-768	-1	-1	-1	-1	4	-1024	-768	-1	-1	-1	-1	4		0	0						Untertest2.avi	0	880	547	72	111				0	Content		-72	-111	14820229	655422770
14837	08:31:16.778	00:00:14.836	890	-1024	-768	-1	-1	-1	-1	4	-1024	-768	-1	-1	-1	-1	4		0	0						Untertest2.avi	0	880	547	72	111				0	Content		-72	-111	14836849	655439390
14854	08:31:16.795	00:00:14.853	891	-1024	-768	-1	-1	-1	-1	4	-1024	-768	-1	-1	-1	-1	4		0	0						Untertest2.avi	0	880	547	72	111				0	Content		-72	-111	14853517	655456058
14870	08:31:16.811	00:00:14.870	892	-1024	-768	-1	-1	-1	-1	4	-1024	-768	-1	-1	-1	-1	4		0	0						Untertest2.avi	0	880	547	72	111				0	Content		-72	-111	14870181	655472722
14887	08:31:16.828	00:00:14.886	893	-1024	-768	-1	-1	-1	-1	4	-1024	-768	-1	-1	-1	-1	4		0	0						Untertest2.avi	0	880	547	72	111				0	Content		-72	-111	14886848	655489389
14903	08:31:16.844	00:00:14.903	894	-1024	-768	-1	-1	-1	-1	4	-1024	-768	-1	-1	-1	-1	4		0	0						Untertest2.avi	0	880	547	72	111				0	Content		-72	-111	14903472	655506013
14920	08:31:16.861	00:00:14.920	895	-1024	-768	-1	-1	-1	-1	4	-1024	-768	-1	-1	-1	-1	4		0	0						Untertest2.avi	0	880	547	72	111				0	Content		-72	-111	14920140	655522681
14937	08:31:16.878	00:00:14.936	896	-1024	-768	-1	-1	-1	-1	4	-1024	-768	-1	-1	-1	-1	4		0	0						Untertest2.avi	0	880	547	72	111				0	Content		-72	-111	14936801	655539342
14953	08:31:16.894	00:00:14.953	897	-1024	-768	-1	-1	-1	-1	4	-1024	-768	-1	-1	-1	-1	4		0	0						Untertest2.avi	0	880	547	72	111				0	Content		-72	-111	14953469	655556010
14970	08:31:16.911	00:00:14.970	898	-1024	-768	-1	-1	-1	-1	4	-1024	-768	-1	-1	-1	-1	4		0	0						Untertest2.avi	0	880	547	72	111				0	Content		-72	-111	14970091	655572632
14987	08:31:16.928	00:00:14.986	899	-1024	-768	-1	-1	-1	-1	4	-1024	-768	-1	-1	-1	-1	4		0	0						Untertest2.avi	0	880	547	72	111				0	Content		-72	-111	14986758	655589299
15003	08:31:16.944	00:00:15.003	900	-1024	-768	-1	-1	-1	-1	4	-1024	-768	-1	-1	-1	-1	4		0	0						Untertest2.avi	0	880	547	72	111				0	Content		-72	-111	15003326	655605867
15020	08:31:16.961	00:00:15.019	901	-1024	-768	-1	-1	-1	-1	4	-1024	-768	-1	-1	-1	-1	4		0	0						Untertest2.avi	0	880	547	72	111				0	Content		-72	-111	15019994	655622535
15037	08:31:16.978	00:00:15.036	902	-1024	-768	-1	-1	-1	-1	4	-1024	-768	-1	-1	-1	-1	4		0	0						Untertest2.avi	0	880	547	72	111				0	Content		-72	-111	15036617	655639158
15053	08:31:16.994	00:00:15.053	903	-1024	-768	-1	-1	-1	-1	4	-1024	-768	-1	-1	-1	-1	4		0	0						Untertest2.avi	0	880	547	72	111				0	Content		-72	-111	15053284	655655825
15070	08:31:17.011	00:00:15.069	904	-1024	-768	-1	-1	-1	-1	4	-1024	-768	-1	-1	-1	-1	4		0	0						Untertest2.avi	0	880	547	72	111				0	Content		-72	-111	15069948	655672489
15087	08:31:17.028	00:00:15.086	905	-1024	-768	-1	-1	-1	-1	4	-1024	-768	-1	-1	-1	-1	4		0	0						Untertest2.avi	0	880	547	72	111				0	Content		-72	-111	15086616	655689157
15103	08:31:17.044	00:00:15.103	906	-1024	-768	-1	-1	-1	-1	4	-1024	-768	-1	-1	-1	-1	4		0	0						Untertest2.avi	0	880	547	72	111				0	Content		-72	-111	15103232	655705773
15120	08:31:17.061	00:00:15.119	907	-1024	-768	-1	-1	-1	-1	4	-1024	-768	-1	-1	-1	-1	4		0	0						Untertest2.avi	0	880	547	72	111				0	Content		-72	-111	15119921	655722462
15137	08:31:17.078	00:00:15.136	908	-1024	-768	-1	-1	-1	-1	4	-1024	-768	-1	-1	-1	-1	4		0	0						Untertest2.avi	0	880	547	72	111				0	Content		-72	-111	15136589	655739130
15153	08:31:17.094	00:00:15.153	909	-1024	-768	-1	-1	-1	-1	4	-1024	-768	-1	-1	-1	-1	4		0	0						Untertest2.avi	0	880	547	72	111				0	Content		-72	-111	15153222	655755763
15170	08:31:17.111	00:00:15.169	910	-1024	-768	-1	-1	-1	-1	4	-1024	-768	-1	-1	-1	-1	4		0	0						Untertest2.avi	0	880	547	72	111				0	Content		-72	-111	15169890	655772431
15186	08:31:17.127	00:00:15.186	911	-1024	-768	-1	-1	-1	-1	4	-1024	-768	-1	-1	-1	-1	4		0	0						Untertest2.avi	0	880	547	72	111				0	Content		-72	-111	15186487	655789028
15203	08:31:17.144	00:00:15.203	912	-1024	-768	-1	-1	-1	-1	4	-1024	-768	-1	-1	-1	-1	4		0	0						Untertest2.avi	0	880	547	72	111				0	Content		-72	-111	15203241	655805782
15220	08:31:17.161	00:00:15.219	913	-1024	-768	-1	-1	-1	-1	4	-1024	-768	-1	-1	-1	-1	4		0	0						Untertest2.avi	0	880	547	72	111				0	Content		-72	-111	15219865	655822406
15237	08:31:17.178	00:00:15.236	914	-1024	-768	-1	-1	-1	-1	4	-1024	-768	-1	-1	-1	-1	4		0	0						Untertest2.avi	0	880	547	72	111				0	Content		-72	-111	15236532	655839073
15253	08:31:17.194	00:00:15.253	915	-1024	-768	-1	-1	-1	-1	4	-1024	-768	-1	-1	-1	-1	4		0	0						Untertest2.avi	0	880	547	72	111				0	Content		-72	-111	15253192	655855733
15270	08:31:17.211	00:00:15.269	916	-1024	-768	-1	-1	-1	-1	4	-1024	-768	-1	-1	-1	-1	4		0	0						Untertest2.avi	0	880	547	72	111				0	Content		-72	-111	15269860	655872401
15286	08:31:17.227	00:00:15.286	917	1121,475	630,6724	0,3316825	0,5704	561,1846	5,039202	0	-1024	-768	-1	-1	-1	-1	4	37	1121	631						Untertest2.avi	0	880	547	72	111	1049	520	117	0	Content		1049	520	15286480	655889021
15303	08:31:17.244	00:00:15.303	918	-1024	-768	-1	-1	-1	-1	4	-1024	-768	-1	-1	-1	-1	4	37	0	0						Untertest2.avi	0	880	547	72	111	1049	520	117	0	Content		-72	-111	15303099	655905640
15320	08:31:17.261	00:00:15.319	919	-1024	-768	-1	-1	-1	-1	4	-1024	-768	-1	-1	-1	-1	4	37	0	0						Untertest2.avi	0	880	547	72	111	1049	520	117	0	Content		-72	-111	15319788	655922329
15336	08:31:17.277	00:00:15.336	920	-1024	-768	-1	-1	-1	-1	4	-1024	-768	-1	-1	-1	-1	4	37	0	0						Untertest2.avi	0	880	547	72	111	1049	520	117	0	Content		-72	-111	15336455	655938996
15353	08:31:17.294	00:00:15.353	921	-1024	-768	-1	-1	-1	-1	4	-1024	-768	-1	-1	-1	-1	4	37	0	0						Untertest2.avi	0	880	547	72	111	1049	520	117	0	Content		-72	-111	15353088	655955629
15370	08:31:17.311	00:00:15.369	922	-1024	-768	-1	-1	-1	-1	4	-1024	-768	-1	-1	-1	-1	4	37	0	0						Untertest2.avi	0	880	547	72	111	1049	520	117	0	Content		-72	-111	15369756	655972297
15386	08:31:17.327	00:00:15.386	923	1173,278	627,0184	0,3314945	0,567799	561,1873	5,107686	0	-1024	-768	-1	-1	-1	-1	4	37	1173	627						Untertest2.avi	0	880	547	72	111	1049	520	117	0	Content		1101	516	15386343	655988884
15403	08:31:17.344	00:00:15.403	924	-1024	-768	-1	-1	-1	-1	4	-1024	-768	-1	-1	-1	-1	4		0	0						Untertest2.avi	0	880	547	72	111				0	Content		-72	-111	15403094	656005635
15420	08:31:17.361	00:00:15.419	925	-1024	-768	-1	-1	-1	-1	4	-1024	-768	-1	-1	-1	-1	4		0	0						Untertest2.avi	0	880	547	72	111				0	Content		-72	-111	15419717	656022258
15436	08:31:17.377	00:00:15.436	926	-1024	-768	-1	-1	-1	-1	4	-1024	-768	-1	-1	-1	-1	4		0	0						Untertest2.avi	0	880	547	72	111				0	Content		-72	-111	15436385	656038926
15453	08:31:17.394	00:00:15.453	927	-1024	-768	-1	-1	-1	-1	4	-1024	-768	-1	-1	-1	-1	4		0	0						Untertest2.avi	0	880	547	72	111				0	Content		-72	-111	15453051	656055592
15470	08:31:17.411	00:00:15.469	928	-1024	-768	-1	-1	-1	-1	4	-1024	-768	-1	-1	-1	-1	4		0	0						Untertest2.avi	0	880	547	72	111				0	Content		-72	-111	15469718	656072259
15486	08:31:17.427	00:00:15.486	929	-1024	-768	-1	-1	-1	-1	4	-1024	-768	-1	-1	-1	-1	4		0	0						Untertest2.avi	0	880	547	72	111				0	Content		-72	-111	15486340	656088881
15503	08:31:17.444	00:00:15.503	930	-1024	-768	-1	-1	-1	-1	4	-1024	-768	-1	-1	-1	-1	4		0	0						Untertest2.avi	0	880	547	72	111				0	Content		-72	-111	15503008	656105549
15520	08:31:17.461	00:00:15.519	931	1130,214	560,9047	0,3311294	0,565309	574,3966	5,229472	0	-1024	-768	-1	-1	-1	-1	4	38	1130	561						Untertest2.avi	0	880	547	72	111	1058	450	17	0	Content		1058	450	15519724	656122265
15536	08:31:17.477	00:00:15.536	932	-1024	-768	-1	-1	-1	-1	4	-1024	-768	-1	-1	-1	-1	4		0	0						Untertest2.avi	0	880	547	72	111				0	Content		-72	-111	15536357	656138898
15553	08:31:17.494	00:00:15.552	933	-1024	-768	-1	-1	-1	-1	4	-1024	-768	-1	-1	-1	-1	4		0	0						Untertest2.avi	0	880	547	72	111				0	Content		-72	-111	15552972	656155513
15570	08:31:17.511	00:00:15.569	934	-1024	-768	-1	-1	-1	-1	4	-1024	-768	-1	-1	-1	-1	4		0	0						Untertest2.avi	0	880	547	72	111				0	Content		-72	-111	15569639	656172180
15586	08:31:17.527	00:00:15.586	935	-1024	-768	-1	-1	-1	-1	4	-1024	-768	-1	-1	-1	-1	4		0	0						Untertest2.avi	0	880	547	72	111				0	Content		-72	-111	15586300	656188841
15603	08:31:17.544	00:00:15.602	936	-1024	-768	-1	-1	-1	-1	4	-1024	-768	-1	-1	-1	-1	4		0	0						Untertest2.avi	0	880	547	72	111				0	Content		-72	-111	15602967	656205508
15620	08:31:17.561	00:00:15.619	937	-1024	-768	-1	-1	-1	-1	4	-1024	-768	-1	-1	-1	-1	4		0	0						Untertest2.avi	0	880	547	72	111				0	Content		-72	-111	15619588	656222129
15636	08:31:17.577	00:00:15.636	938	-1024	-768	-1	-1	-1	-1	4	-1024	-768	-1	-1	-1	-1	4		0	0						Untertest2.avi	0	880	547	72	111				0	Content		-72	-111	15636256	656238797
15653	08:31:17.594	00:00:15.652	939	-1024	-768	-1	-1	-1	-1	4	-1024	-768	-1	-1	-1	-1	4		0	0						Untertest2.avi	0	880	547	72	111				0	Content		-72	-111	15652919	656255460
15670	08:31:17.611	00:00:15.669	940	-1024	-768	-1	-1	-1	-1	4	-1024	-768	-1	-1	-1	-1	4		0	0						Untertest2.avi	0	880	547	72	111				0	Content		-72	-111	15669587	656272128
15686	08:31:17.627	00:00:15.686	941	1018,044	589,2782	0,3383622	0,5637181	538,0714	5,028788	0	-1024	-768	-1	-1	-1	-1	4	39	1018	589						Untertest2.avi	0	880	547	72	111	1004	440	450	0	Content		946	478	15686206	656288747
15703	08:31:17.644	00:00:15.702	942	-1024	-768	-1	-1	-1	-1	4	-1024	-768	-1	-1	-1	-1	4	39	0	0						Untertest2.avi	0	880	547	72	111	1004	440	450	0	Content		-72	-111	15702865	656305406
15720	08:31:17.661	00:00:15.719	943	-1024	-768	-1	-1	-1	-1	4	-1024	-768	-1	-1	-1	-1	4	39	0	0						Untertest2.avi	0	880	547	72	111	1004	440	450	0	Content		-72	-111	15719533	656322074
15736	08:31:17.677	00:00:15.736	944	1087,424	563,8044	0,3319818	0,5634176	560,8021	5,190076	0	1078,537	583,2357	0,1445648	0,613203	511,4804	4,649307	0	39	1083	574						Untertest2.avi	0	880	547	72	111	1004	440	450	0	Content		1011	463	15736161	656338702
15753	08:31:17.694	00:00:15.752	945	1089,633	538,3851	0,3321639	0,5625979	561,1684	5,212398	0	-1024	-768	-1	-1	-1	-1	4	39	1090	538						Untertest2.avi	0	880	547	72	111	1004	440	450	0	Content		1018	427	15752909	656355450
15770	08:31:17.711	00:00:15.769	946	1074,93	533,1282	0,3317731	0,5624287	560,7366	5,201639	0	-1024	-768	-1	-1	-1	-1	4	39	1075	533						Untertest2.avi	0	880	547	72	111	1004	440	450	0	Content		1003	422	15769535	656372076
15786	08:31:17.727	00:00:15.786	947	1070,485	533,6205	0,3316451	0,5623406	560,9074	5,226406	0	1078,565	561,1645	0,1444401	0,6123089	514,4514	4,657427	0	39	1075	547						Untertest2.avi	0	880	547	72	111	1004	440	450	0	Content		1003	436	15786158	656388699
15803	08:31:17.744	00:00:15.802	948	961,4077	559,9778	0,3413402	0,562322	523,7516	4,806993	0	1076,989	551,646	0,1444035	0,6122513	514,8708	4,704694	0	39	1019	556						Untertest2.avi	0	880	547	72	111	1004	440	450	0	Content		947	445	15802907	656405448
15820	08:31:17.761	00:00:15.819	949	967,1077	557,058	0,3414592	0,5622581	523,4066	4,872445	0	1087,232	560,9921	0,1443851	0,6122931	514,7024	4,687869	0	39	1027	559						Untertest2.avi	0	880	547	72	111	1004	440	450	0	Content		955	448	15819532	656422073
15836	08:31:17.777	00:00:15.836	950	1068,865	542,1854	0,3316398	0,5622252	561,145	5,154381	0	1074,397	565,5688	0,1444807	0,6124143	515,1979	4,671869	0	39	1072	554						Untertest2.avi	0	880	547	72	111	1004	440	450	0	Content		1000	443	15836153	656438694
15853	08:31:17.794	00:00:15.852	951	1072,906	538,7748	0,3317566	0,5623889	561,056	5,171103	0	1083,101	561,4034	0,1447173	0,6125992	517,3812	4,68589	0	39	1078	550						Untertest2.avi	0	880	547	72	111	1004	440	450	0	Content		1006	439	15852777	656455318
15870	08:31:17.811	00:00:15.869	952	1074,729	535,519	0,331864	0,562622	561,0735	5,152415	0	1079,901	555,6226	0,144934	0,613001	518,8645	4,688159	0	39	1077	546						Untertest2.avi	0	880	547	72	111	1004	440	450	0	Content		1005	435	15869527	656472068
15886	08:31:17.827	00:00:15.886	953	1069,867	537,6221	0,3319751	0,5629724	561,1936	5,171918	0	1089,206	564,4146	0,1447782	0,6133544	514,7168	4,666774	0	39	1080	551						Untertest2.avi	0	880	547	72	111	1004	440	450	0	Content		1008	440	15886151	656488692
15903	08:31:17.844	00:00:15.902	954	1073,42	539,2261	0,3320928	0,5634872	561,2176	5,160899	0	1076,85	555,2375	0,1449606	0,6139725	515,3237	4,717923	0	39	1075	547						Untertest2.avi	0	880	547	72	111	1004	440	450	0	Content		1003	436	15902776	656505317
15919	08:31:17.860	00:00:15.919	955	1080,772	541,822	0,3323085	0,5639282	561,0162	5,146024	0	1083,642	569,3914	0,145411	0,6145929	519,5088	4,700249	0	39	1082	556						Untertest2.avi	0	880	547	72	111	1004	440	450	0	Content		1010	445	15919401	656521942
15936	08:31:17.877	00:00:15.936	956	1073,315	537,8746	0,332498	0,5640635	561,174	5,16198	0	1081,84	565,9994	0,1453245	0,6148602	516,4878	4,683534	0	39	1078	552						Untertest2.avi	0	880	547	72	111	1004	440	450	0	Content		1006	441	15936148	656538689
15953	08:31:17.894	00:00:15.952	957	1067,5	539,3525	0,3326457	0,5641629	560,9961	5,165204	0	1070,776	571,12	0,145166	0,6151538	512,3819	4,652138	0	39	1069	555						Untertest2.avi	0	880	547	72	111	1004	440	450	0	Content		997	444	15952776	656555317
15969	08:31:17.910	00:00:15.969	958	1075,283	538,9981	0,3326838	0,5641506	560,9119	5,119106	0	1082,491	571,9749	0,1451807	0,6151758	512,6127	4,681595	0	39	1079	555						Untertest2.avi	0	880	547	72	111	1004	440	450	0	Content		1007	444	15969399	656571940
15986	08:31:17.927	00:00:15.986	959	1073,544	535,8051	0,3326257	0,5640948	560,9327	5,171031	0	1087,166	566,2818	0,1451737	0,6151496	513,1328	4,697375	0	39	1080	551						Untertest2.avi	0	880	547	72	111	1004	440	450	0	Content		1008	440	15986023	656588564
16003	08:31:17.944	00:00:16.002	960	1073,511	536,4598	0,3324576	0,5639457	561,0215	5,15013	0	1078,14	564,5397	0,1453092	0,6150044	516,877	4,664899	0	39	1076	550						Untertest2.avi	0	880	547	72	111	1004	440	450	0	Content		1004	439	16002772	656605313
16019	08:31:17.960	00:00:16.019	961	1072,243	538,1053	0,3323091	0,5637094	560,7985	5,187788	0	1083,176	562,4027	0,1450247	0,614867	515,4869	4,692772	0	39	1078	550						Untertest2.avi	0	880	547	72	111	1004	440	450	0	Content		1006	439	16019398	656621939
16036	08:31:17.977	00:00:16.036	962	1072,589	531,7336	0,3320682	0,5634595	561,0441	5,169913	0	1077,331	568,2071	0,1447421	0,6147107	513,9601	4,692896	0	39	1075	550						Untertest2.avi	0	880	547	72	111	1004	440	450	0	Content		1003	439	16036021	656638562
16053	08:31:17.994	00:00:16.052	963	1078,978	533,3704	0,3318729	0,5632113	560,9255	5,165145	0	1086,009	558,145	0,1447436	0,6144507	517,5027	4,67734	0	39	1082	546						Untertest2.avi	0	880	547	72	111	1004	440	450	0	Content		1010	435	16052645	656655186
16069	08:31:18.010	00:00:16.069	964	1072,953	540,6197	0,3316275	0,5629801	561,07	5,104278	0	1074,714	566,7445	0,144183	0,6143129	511,7685	4,584248	0	39	1074	554						Untertest2.avi	0	880	547	72	111	1004	440	450	0	Content		1002	443	16069393	656671934
16086	08:31:18.027	00:00:16.086	965	1075,644	534,7932	0,3314242	0,5628456	560,9429	5,142308	0	1090,732	568,2455	0,1443308	0,6141577	516,8875	4,661475	0	39	1083	552						Untertest2.avi	0	880	547	72	111	1004	440	450	0	Content		1011	441	16086018	656688559
16103	08:31:18.044	00:00:16.102	966	1075,835	538,5667	0,3312671	0,5627785	560,8942	5,086454	0	1088,398	564,4843	0,1439803	0,6141966	514,4409	4,674584	0	39	1082	552						Untertest2.avi	0	880	547	72	111	1004	440	450	0	Content		1010	441	16102642	656705183
16119	08:31:18.060	00:00:16.119	967	1063,708	527,7921	0,3312515	0,5625712	560,8179	5,098296	0	1084,788	563,0513	0,1440409	0,6139997	516,1422	4,64109	0	39	1074	545						Untertest2.avi	0	880	547	72	111	1004	440	450	0	Content		1002	434	16119282	656721823
16136	08:31:18.077	00:00:16.136	968	1040,845	503,9679	0,3314238	0,5614023	560,8303	5,059624	0	1080,81	517,3571	0,1448944	0,6129637	525,0054	4,706992	0	40	1061	511						Untertest2.avi	0	880	547	72	111	987	388	333	0	Content		989	400	16136017	656738558
16153	08:31:18.094	00:00:16.152	969	1046,941	485,6671	0,3313231	0,5610968	560,804	5,026606	0	1074,682	514,5785	0,1448657	0,61263	525,3752	4,625332	0	40	1061	500						Untertest2.avi	0	880	547	72	111	987	388	333	0	Content		989	389	16152643	656755184
16169	08:31:18.110	00:00:16.169	970	1044,434	482,1767	0,3313297	0,5614548	560,5879	4,998737	0	1077,24	514,6693	0,1446033	0,613169	523,5944	4,553664	0	40	1061	498						Untertest2.avi	0	880	547	72	111	987	388	333	0	Content		989	387	16169277	656771818
16186	08:31:18.127	00:00:16.185	971	1046,276	479,277	0,3312689	0,5617574	560,4755	4,959571	0	1065,493	519,324	0,1443672	0,6135342	521,425	4,574504	0	40	1056	499						Untertest2.avi	0	880	547	72	111	987	388	333	0	Content		984	388	16185891	656788432
16203	08:31:18.144	00:00:16.202	972	1047,693	483,6567	0,3311965	0,5619779	560,4667	4,917315	0	1070,306	513,6177	0,1442674	0,6139156	522,4371	4,51835	0	40	1059	499						Untertest2.avi	0	880	547	72	111	987	388	333	0	Content		987	388	16202640	656805181
16219	08:31:18.160	00:00:16.219	973	1038,752	490,3882	0,3310966	0,5620854	560,3601	4,845689	0	1077,787	515,337	0,1442884	0,6140116	524,572	4,450379	0	40	1058	503						Untertest2.avi	0	880	547	72	111	987	388	333	0	Content		986	392	16219274	656821815
16236	08:31:18.177	00:00:16.235	974	1042,868	489,3031	0,3309692	0,5620657	560,3602	4,784033	0	1074,164	524,0364	0,1440535	0,6140144	523,0447	4,389358	0	40	1059	507						Untertest2.avi	0	880	547	72	111	987	388	333	0	Content		987	396	16235887	656838428
16253	08:31:18.194	00:00:16.252	975	1032,933	482,821	0,3308524	0,561933	560,2553	4,816155	0	1062,517	509,6887	0,1437953	0,6139451	521,6846	4,41275	0	40	1048	496						Untertest2.avi	0	880	547	72	111	987	388	333	0	Content		976	385	16252512	656855053
16269	08:31:18.210	00:00:16.269	976	1038,548	485,5735	0,3307564	0,5617086	560,2448	4,785327	0	1074,774	515,2127	0,1438844	0,6136894	525,07	4,43339	0	40	1057	500						Untertest2.avi	0	880	547	72	111	987	388	333	0	Content		985	389	16269272	656871813
16286	08:31:18.227	00:00:16.285	977	1042,369	489,2133	0,3306707	0,5614581	560,2123	4,753676	0	1077,761	508,7941	0,1438751	0,6134281	526,0277	4,32427	0	40	1060	499						Untertest2.avi	0	880	547	72	111	987	388	333	0	Content		988	388	16285887	656888428
16303	08:31:18.244	00:00:16.302	978	1043,964	483,6111	0,3306113	0,5612249	560,2595	4,717769	0	1068,189	512,9021	0,1437315	0,6132199	524,4996	4,443861	0	40	1056	498						Untertest2.avi	0	880	547	72	111	987	388	333	0	Content		984	387	16302510	656905051
16319	08:31:18.260	00:00:16.319	979	1040,439	489,5244	0,3305473	0,5611048	560,3271	4,712801	0	1072,325	495,9592	0,143585	0,6131438	523,2309	4,32307	0	40	1056	493						Untertest2.avi	0	880	547	72	111	987	388	333	0	Content		984	382	16319136	656921677
16336	08:31:18.277	00:00:16.335	980	1037,363	492,2145	0,3304851	0,5611027	560,3512	4,67312	0	1068,567	502,5305	0,1434039	0,613139	521,5276	4,32051	0	40	1053	497						Untertest2.avi	0	880	547	72	111	987	388	333	0	Content		981	386	16335884	656938425
16353	08:31:18.294	00:00:16.352	981	1046,957	489,1039	0,330429	0,5611702	560,3188	4,648335	0	1078,287	517,5085	0,143343	0,6131894	521,2819	4,287166	0	40	1063	503						Untertest2.avi	0	880	547	72	111	987	388	333	0	Content		991	392	16352508	656955049
16369	08:31:18.310	00:00:16.369	982	1039,384	489,1072	0,3303719	0,5612606	560,3101	4,707229	0	1077,189	513,8899	0,1433157	0,6132308	521,9045	4,275791	0	40	1058	501						Untertest2.avi	0	880	547	72	111	987	388	333	0	Content		986	390	16369132	656971673
16386	08:31:18.327	00:00:16.385	983	1036,455	485,2095	0,330344	0,5613423	560,2797	4,679629	0	1081,817	504,9844	0,1433243	0,6132984	522,6659	4,296746	0	40	1059	495						Untertest2.avi	0	880	547	72	111	987	388	333	0	Content		987	384	16385758	656988299
16403	08:31:18.344	00:00:16.402	984	1045,044	485,7197	0,330321	0,5614741	560,2822	4,629649	0	1077,132	514,9792	0,1433209	0,6134222	523,2262	4,2725	0	40	1061	500						Untertest2.avi	0	880	547	72	111	987	388	333	0	Content		989	389	16402506	657005047
16419	08:31:18.360	00:00:16.419	985	1037,263	485,0681	0,3303075	0,5616783	560,2972	4,659683	0	1073,544	507,4177	0,1433879	0,6136542	524,8455	4,274652	0	40	1055	496						Untertest2.avi	0	880	547	72	111	987	388	333	0	Content		983	385	16419128	657021669
16436	08:31:18.377	00:00:16.435	986	1042,599	487,6125	0,3303023	0,5618772	560,3223	4,649177	0	1078,847	505,0409	0,1433373	0,6139098	523,8169	4,270496	0	40	1061	496						Untertest2.avi	0	880	547	72	111	987	388	333	0	Content		989	385	16435753	657038294
16452	08:31:18.393	00:00:16.452	987	1054,206	485,3052	0,330327	0,5621163	560,2733	4,614008	0	1069,475	512,1948	0,1433748	0,6141142	524,1903	4,25904	0	40	1062	499						Untertest2.avi	0	880	547	72	111	987	388	333	0	Content		990	388	16452377	657054918
16469	08:31:18.410	00:00:16.469	988	1092,517	525,5776	0,3297353	0,5637741	560,5995	4,619779	0	1085,525	548,9531	0,1421978	0,6156436	506,7212	4,100464	0	41	1089	537						Untertest2.avi	0	880	547	72	111	1017	505	117	0	Content		1017	426	16469125	657071666
16486	08:31:18.427	00:00:16.485	989	1222,123	559,9144	0,3293899	0,5653855	561,422	4,597273	0	958,7816	669,0023	0,1326431	0,6170098	372,232	3,003637	0	41	1090	614						Untertest2.avi	0	880	547	72	111	1017	505	117	0	Content		1018	503	16485752	657088293
16502	08:31:18.443	00:00:16.502	990	1316,127	563,2562	0,3296315	0,5656036	562,6086	4,675783	0	979,008	666,9165	0,1330297	0,6170104	380,6763	3,061267	0	41	1148	615						Untertest2.avi	0	880	547	72	111	1017	505	117	0	Content		1076	504	16502375	657104916
16519	08:31:18.460	00:00:16.519	991	1260,955	562,9441	0,3293166	0,5655984	562,6086	4,63826	0	976,8971	665,7633	0,1330846	0,6171016	380,8478	3,113372	0	41	1119	614						Untertest2.avi	0	880	547	72	111	1017	505	117	0	Content		1047	503	16519124	657121665
16536	08:31:18.477	00:00:16.535	992	1305,342	566,7579	0,3297855	0,5655601	562,2975	4,640884	0	972,0319	669,3131	0,1330552	0,6171023	380,79	3,10568	0	41	1139	618						Untertest2.avi	0	880	547	72	111	1017	505	117	0	Content		1067	507	16535748	657138289
16552	08:31:18.493	00:00:16.552	993	1122,233	598,3002	0,3224555	0,5656804	513,1902	4,156623	0	977,0438	664,3998	0,13305	0,6170818	380,6689	3,128101	0	41	1050	631						Untertest2.avi	0	880	547	72	111	1017	505	117	0	Content		978	520	16552372	657154913
16569	08:31:18.510	00:00:16.569	994	1115,082	586,2953	0,3224822	0,5657445	513,1761	4,198222	0	976,0697	665,8552	0,133047	0,6171153	380,8092	3,04075	0	41	1046	626						Untertest2.avi	0	880	547	72	111	1017	505	117	0	Content		974	515	16569001	657171542
16586	08:31:18.527	00:00:16.585	995	1116,736	595,6357	0,3226359	0,565823	514,017	4,160205	0	973,9753	666,3161	0,1330791	0,6172178	381,043	3,067903	0	42	1045	631						Untertest2.avi	0	880	547	72	111	1084	507	100	0	Content		973	520	16585746	657188287
16602	08:31:18.543	00:00:16.602	996	1746,239	525,5234	0,3311029	0,5655947	579,3923	5,18011	0	980,7679	667,5767	0,1331133	0,6173812	381,2899	3,056626	0	42	1364	597						Untertest2.avi	0	880	547	72	111	1084	507	100	0	Content		1292	486	16602371	657204912
16619	08:31:18.560	00:00:16.618	997	1336,015	570,1418	0,3302274	0,565935	563,1554	4,677112	0	976,7999	669,3008	0,1331224	0,6175799	381,3076	3,051891	0	42	1156	620						Untertest2.avi	0	880	547	72	111	1084	507	100	0	Content		1084	509	16618995	657221536
16636	08:31:18.577	00:00:16.635	998	1331,98	566,1031	0,3302431	0,56622	563,1221	4,66173	0	973,2897	669,2275	0,1330823	0,6177635	380,9409	3,091528	0	42	1153	618						Untertest2.avi	0	880	547	72	111	1084	507	100	0	Content		1081	507	16635620	657238161
16652	08:31:18.593	00:00:16.652	999	1341,87	571,2966	0,3303428	0,5664924	563,3054	4,664392	0	971,9829	661,798	0,1330931	0,6181262	381,2101	3,105607	0	42	1157	617						Untertest2.avi	0	880	547	72	111	1084	507	100	0	Content		1085	506	16652369	657254910
16669	08:31:18.610	00:00:16.668	1000	1335,616	575,5629	0,3302714	0,5667353	563,0314	4,627019	0	978,2365	667,3933	0,1330108	0,6184309	380,4568	3,026147	0	42	1157	621						Untertest2.avi	0	880	547	72	111	1084	507	100	0	Content		1085	510	16668993	657271534
16686	08:31:18.627	00:00:16.685	1001	1334,624	563,6103	0,3302918	0,5670824	563,012	4,680911	0	974,163	666,6001	0,1330367	0,6187266	380,6553	3,075539	0	43	1154	615						Untertest2.avi	0	880	547	72	111	1030	504	433	0	Content		1082	504	16685617	657288158
16702	08:31:18.643	00:00:16.702	1002	1347,603	563,8232	0,3303864	0,5672424	563,2219	4,6658	0	973,3011	665,1464	0,133073	0,6189369	381,0006	3,018703	0	43	1160	614						Untertest2.avi	0	880	547	72	111	1030	504	433	0	Content		1088	503	16702248	657304789
16719	08:31:18.660	00:00:16.718	1003	1338,084	565,3134	0,3304212	0,5673058	563,1736	4,646637	0	977,4127	669,7038	0,1331227	0,6189973	381,2898	3,031563	0	43	1158	618						Untertest2.avi	0	880	547	72	111	1030	504	433	0	Content		1086	507	16718991	657321532
16736	08:31:18.677	00:00:16.735	1004	1345,259	571,9268	0,330454	0,5673082	563,0751	4,640173	0	975,7004	669,061	0,1331967	0,6189935	381,6252	3,105052	0	43	1160	620						Untertest2.avi	0	880	547	72	111	1030	504	433	0	Content		1088	509	16735615	657338156
16752	08:31:18.693	00:00:16.752	1005	1121,891	598,5763	0,322642	0,5674241	511,5497	4,116815	0	972,7411	673,0729	0,1331713	0,6188803	380,7839	3,04723	0	43	1047	636						Untertest2.avi	0	880	547	72	111	1030	504	433	0	Content		975	525	16752244	657354785
16769	08:31:18.710	00:00:16.768	1006	1117,788	600,4465	0,3228329	0,5672079	512,6034	4,18242	0	977,1864	667,575	0,133178	0,6187361	380,2654	3,050883	0	43	1047	634						Untertest2.avi	0	880	547	72	111	1030	504	433	0	Content		975	523	16768861	657371402
16786	08:31:18.727	00:00:16.785	1007	1337,93	567,5003	0,3306261	0,566721	563,296	4,678829	0	980,8599	671,2766	0,1333144	0,6184343	381,504	3,102162	0	43	1159	619						Untertest2.avi	0	880	547	72	111	1030	504	433	0	Content		1087	508	16785611	657388152
16802	08:31:18.743	00:00:16.802	1008	1478,821	573,3336	0,3308293	0,5661761	563,9608	4,722705	0	-1024	-768	-1	-1	-1	-1	4	43	1479	573						Untertest2.avi	0	880	547	72	111	1030	504	433	0	Content		1407	462	16802244	657404785
16819	08:31:18.760	00:00:16.818	1009	1101,324	614,0364	0,3167039	0,5659022	472,5083	3,870279	0	-1024	-768	-1	-1	-1	-1	4	43	1101	614						Untertest2.avi	0	880	547	72	111	1030	504	433	0	Content		1029	503	16818861	657421402
16835	08:31:18.776	00:00:16.835	1010	1095,356	620,0781	0,316824	0,5653188	471,3617	3,893146	0	-1024	-768	-1	-1	-1	-1	4	43	1095	620						Untertest2.avi	0	880	547	72	111	1030	504	433	0	Content		1023	509	16835485	657438026
16852	08:31:18.793	00:00:16.852	1011	1101,771	612,1979	0,3172751	0,5650349	473,0359	3,939005	0	-1024	-768	-1	-1	-1	-1	4	43	1102	612						Untertest2.avi	0	880	547	72	111	1030	504	433	0	Content		1030	501	16852236	657454777
16869	08:31:18.810	00:00:16.868	1012	1087,882	613,896	0,3168609	0,56472	469,2819	3,933759	0	-1024	-768	-1	-1	-1	-1	4	43	1088	614						Untertest2.avi	0	880	547	72	111	1030	504	433	0	Content		1016	503	16868858	657471399
16885	08:31:18.826	00:00:16.885	1013	1106,927	615,0063	0,3174147	0,5646663	471,6326	3,923455	0	-1024	-768	-1	-1	-1	-1	4	43	1107	615						Untertest2.avi	0	880	547	72	111	1030	504	433	0	Content		1035	504	16885484	657488025
16902	08:31:18.843	00:00:16.902	1014	1009,535	658,4984	0,305886	0,5648044	400,3956	3,342411	0	-1024	-768	-1	-1	-1	-1	4	43	1010	658						Untertest2.avi	0	880	547	72	111	1030	504	433	0	Content		938	547	16902108	657504649
16919	08:31:18.860	00:00:16.918	1015	999,6653	663,4835	0,3175272	0,5650681	470,3869	3,287496	0	-1024	-768	-1	-1	-1	-1	4	43	1000	663						Untertest2.avi	0	880	547	72	111	1030	504	433	0	Content		928	552	16918856	657521397
16935	08:31:18.876	00:00:16.935	1016	1101,378	610,2789	0,318052	0,5651588	472,5875	3,914875	0	-1024	-768	-1	-1	-1	-1	4	43	1101	610						Untertest2.avi	0	880	547	72	111	1030	504	433	0	Content		1029	499	16935480	657538021
16952	08:31:18.893	00:00:16.952	1017	1097,465	614,8976	0,318071	0,5652953	471,5544	3,918016	0	-1024	-768	-1	-1	-1	-1	4	43	1097	615						Untertest2.avi	0	880	547	72	111	1030	504	433	0	Content		1025	504	16952104	657554645
16969	08:31:18.910	00:00:16.968	1018	1101,96	622,1484	0,3181056	0,5655138	470,6315	3,943505	0	-1024	-768	-1	-1	-1	-1	4	43	1102	622						Untertest2.avi	0	880	547	72	111	1030	504	433	0	Content		1030	511	16968728	657571269
16985	08:31:18.926	00:00:16.985	1019	1107,2	619,7231	0,3187269	0,5658163	473,4445	3,963159	0	-1024	-768	-1	-1	-1	-1	4	43	1107	620						Untertest2.avi	0	880	547	72	111	1030	504	433	0	Content		1035	509	16985476	657588017
17002	08:31:18.943	00:00:17.002	1020	1099,549	604,0605	0,3184733	0,5659453	470,8943	3,916683	0	-1024	-768	-1	-1	-1	-1	4	43	1100	604						Untertest2.avi	0	880	547	72	111	1030	504	433	0	Content		1028	493	17002101	657604642
17019	08:31:18.960	00:00:17.018	1021	1098,976	617,7139	0,3185151	0,5659583	470,3765	3,928303	0	-1024	-768	-1	-1	-1	-1	4	43	1099	618						Untertest2.avi	0	880	547	72	111	1030	504	433	0	Content		1027	507	17018726	657621267
17035	08:31:18.976	00:00:17.035	1022	1111,04	613,8419	0,3189847	0,565971	472,8085	3,892252	0	-1024	-768	-1	-1	-1	-1	4	43	1111	614						Untertest2.avi	0	880	547	72	111	1030	504	433	0	Content		1039	503	17035349	657637890
17052	08:31:18.993	00:00:17.052	1023	1107,391	608,9339	0,3189169	0,5659748	472,1728	3,887981	0	-1024	-768	-1	-1	-1	-1	4	43	1107	609						Untertest2.avi	0	880	547	72	111	1030	504	433	0	Content		1035	498	17052099	657654640
17069	08:31:19.010	00:00:17.068	1024	1104,861	607,7804	0,3190641	0,5658147	472,9205	3,970994	0	-1024	-768	-1	-1	-1	-1	4	43	1105	608						Untertest2.avi	0	880	547	72	111	1030	504	433	0	Content		1033	497	17068721	657671262
17085	08:31:19.026	00:00:17.085	1025	1097,767	613,5485	0,3191424	0,5656731	473,2484	4,030892	0	-1024	-768	-1	-1	-1	-1	4	43	1098	614						Untertest2.avi	0	880	547	72	111	1030	504	433	0	Content		1026	503	17085346	657687887
17102	08:31:19.043	00:00:17.101	1026	1107,988	615,8316	0,3193614	0,5654992	474,4658	3,983765	0	-1024	-768	-1	-1	-1	-1	4	43	1108	616						Untertest2.avi	0	880	547	72	111	1030	504	433	0	Content		1036	505	17101971	657704512
17119	08:31:19.060	00:00:17.118	1027	1328,392	665,5399	0,3138585	0,5645823	405,9712	3,592649	0	-1024	-768	-1	-1	-1	-1	4	44	1328	666						Untertest2.avi	0	880	547	72	111	1031	555	117	0	Content		1256	555	17118719	657721260
17135	08:31:19.076	00:00:17.135	1028	1102,824	636,1147	0,3214171	0,5661628	487,6752	4,119472	0	-1024	-768	-1	-1	-1	-1	4	44	1103	636						Untertest2.avi	0	880	547	72	111	1031	555	117	0	Content		1031	525	17135345	657737886
17152	08:31:19.093	00:00:17.151	1029	-1024	-768	-1	-1	-1	-1	4	-1024	-768	-1	-1	-1	-1	4	44	0	0						Untertest2.avi	0	880	547	72	111	1031	555	117	0	Content		-72	-111	17151969	657754510
17169	08:31:19.110	00:00:17.168	1030	-1024	-768	-1	-1	-1	-1	4	-1024	-768	-1	-1	-1	-1	4	44	0	0						Untertest2.avi	0	880	547	72	111	1031	555	117	0	Content		-72	-111	17168719	657771260
17185	08:31:19.126	00:00:17.185	1031	903,2688	680,4968	0,3840117	0,5664363	398,8431	3,386328	1	872,7416	669,7877	0,3840159	0,5664352	398,8431	3,368459	3	44	903	680						Untertest2.avi	0	880	547	72	111	1031	555	117	0	Content		831	569	17185338	657787879
17202	08:31:19.143	00:00:17.201	1032	903,2151	674,7009	0,383965	0,566572	398,5001	3,378154	1	872,7415	663,942	0,3839692	0,5665708	398,5001	3,360346	3	44	903	675						Untertest2.avi	0	880	547	72	111	1031	555	117	0	Content		831	564	17201963	657804504
17219	08:31:19.160	00:00:17.218	1033	887,8063	676,9875	0,3042021	0,5669433	398,5001	3,398362	0	-1024	-768	-1	-1	-1	-1	4	44	888	677						Untertest2.avi	0	880	547	72	111	1031	555	117	0	Content		816	566	17218588	657821129
17235	08:31:19.176	00:00:17.235	1034	1490,467	592,007	0,3327727	0,566597	563,8135	4,972436	1	1567,367	581,0551	0,3335536	0,5665215	563,8135	5,035255	3	45	1490	592						Untertest2.avi	0	880	547	72	111	1416	476	250	0	Content		1418	481	17235336	657837877
17252	08:31:19.193	00:00:17.251	1035	1478,87	583,0572	0,3326151	0,5664732	563,6387	5,003293	0	-1024	-768	-1	-1	-1	-1	4	45	1479	583						Untertest2.avi	0	880	547	72	111	1416	476	250	0	Content		1407	472	17251960	657854501
17269	08:31:19.210	00:00:17.268	1036	1486,682	582,6666	0,3323429	0,5661701	563,7358	5,060756	0	-1024	-768	-1	-1	-1	-1	4	45	1487	583						Untertest2.avi	0	880	547	72	111	1416	476	250	0	Content		1415	472	17268585	657871126
17285	08:31:19.226	00:00:17.285	1037	1487,039	590,5718	0,332156	0,565845	563,5333	5,018571	0	-1024	-768	-1	-1	-1	-1	4	45	1487	591						Untertest2.avi	0	880	547	72	111	1416	476	250	0	Content		1415	480	17285209	657887750
17302	08:31:19.243	00:00:17.301	1038	1488,901	579,7057	0,3318931	0,5656389	563,7513	5,077004	0	-1024	-768	-1	-1	-1	-1	4	45	1489	580						Untertest2.avi	0	880	547	72	111	1416	476	250	0	Content		1417	469	17301958	657904499
17319	08:31:19.260	00:00:17.318	1039	1484,998	588,1147	0,3317232	0,5652974	563,531	5,087802	0	-1024	-768	-1	-1	-1	-1	4	45	1485	588						Untertest2.avi	0	880	547	72	111	1416	476	250	0	Content		1413	477	17318581	657921122
17335	08:31:19.276	00:00:17.335	1040	1495,658	584,5915	0,3315949	0,5650166	563,6891	5,104787	0	-1024	-768	-1	-1	-1	-1	4	45	1496	585						Untertest2.avi	0	880	547	72	111	1416	476	250	0	Content		1424	474	17335206	657937747
17352	08:31:19.293	00:00:17.351	1041	1107,516	626,8766	0,3196357	0,5651278	488,4527	4,230231	0	-1024	-768	-1	-1	-1	-1	4	45	1108	627						Untertest2.avi	0	880	547	72	111	1416	476	250	0	Content		1036	516	17351830	657954371
17369	08:31:19.310	00:00:17.368	1042	1501,552	592,1837	0,3313107	0,564714	563,789	5,076153	0	-1024	-768	-1	-1	-1	-1	4	45	1502	592						Untertest2.avi	0	880	547	72	111	1416	476	250	0	Content		1430	481	17368577	657971118
17385	08:31:19.326	00:00:17.385	1043	1483,951	587,2256	0,3312686	0,5645308	563,7451	5,131339	0	-1024	-768	-1	-1	-1	-1	4	45	1484	587						Untertest2.avi	0	880	547	72	111	1416	476	250	0	Content		1412	476	17385202	657987743
17402	08:31:19.343	00:00:17.401	1044	1491,397	595,2305	0,3312275	0,5644547	563,6764	5,132785	0	-1024	-768	-1	-1	-1	-1	4	45	1491	595						Untertest2.avi	0	880	547	72	111	1416	476	250	0	Content		1419	484	17401828	658004369
17418	08:31:19.359	00:00:17.418	1045	1490,639	584,5306	0,3312337	0,5644844	563,6841	5,160745	0	-1024	-768	-1	-1	-1	-1	4	45	1491	585						Untertest2.avi	0	880	547	72	111	1416	476	250	0	Content		1419	474	17418453	658020994
17435	08:31:19.376	00:00:17.435	1046	1482,015	587,2191	0,3312805	0,5645823	563,826	5,196229	0	-1024	-768	-1	-1	-1	-1	4	45	1482	587						Untertest2.avi	0	880	547	72	111	1416	476	250	0	Content		1410	476	17435201	658037742
17452	08:31:19.393	00:00:17.451	1047	1483,73	583,9797	0,3313025	0,5646375	563,853	5,226033	0	-1024	-768	-1	-1	-1	-1	4	45	1484	584						Untertest2.avi	0	880	547	72	111	1416	476	250	0	Content		1412	473	17451825	658054366
17468	08:31:19.409	00:00:17.468	1048	1492,259	593,7897	0,3313543	0,5646055	563,8953	5,183214	0	-1024	-768	-1	-1	-1	-1	4	45	1492	594						Untertest2.avi	0	880	547	72	111	1416	476	250	0	Content		1420	483	17468449	658070990
17485	08:31:19.426	00:00:17.485	1049	1494,091	599,9031	0,3315785	0,5646796	564,5233	5,186443	0	-1024	-768	-1	-1	-1	-1	4	46	1494	600						Untertest2.avi	0	880	547	72	111	994	551	283	0	Content		1422	489	17485072	658087613
17502	08:31:19.443	00:00:17.501	1050	1129,997	660,9343	0,3305933	0,5666459	560,9884	5,129354	0	963,3367	730,1493	0,1357288	0,6168752	388,2809	3,456502	0	46	1047	696						Untertest2.avi	0	880	547	72	111	994	551	283	0	Content		975	585	17501821	658104362
17518	08:31:19.459	00:00:17.518	1051	1083,28	658,6832	0,3313092	0,5667698	560,5592	5,101692	0	1065,55	672,9183	0,1454107	0,6176444	515,2	4,511418	0	46	1074	666						Untertest2.avi	0	880	547	72	111	994	551	283	0	Content		1002	555	17518450	658120991
17535	08:31:19.476	00:00:17.535	1052	1058,443	653,7121	0,3315154	0,5659637	560,4876	5,092257	0	1074,129	661,2275	0,1463758	0,6169997	528,2191	4,691412	0	46	1066	657						Untertest2.avi	0	880	547	72	111	994	551	283	0	Content		994	546	17535077	658137618
17552	08:31:19.493	00:00:17.551	1053	1062,393	662,7288	0,3314547	0,5657234	560,59	5,119273	0	1068,849	661,5001	0,1461796	0,6167802	526,5205	4,693428	0	46	1066	662						Untertest2.avi	0	880	547	72	111	994	551	283	0	Content		994	551	17551695	658154236
17568	08:31:19.509	00:00:17.568	1054	1051,44	665,8848	0,3314444	0,5655314	560,6055	5,079055	0	-1024	-768	-1	-1	-1	-1	4	46	1051	666						Untertest2.avi	0	880	547	72	111	994	551	283	0	Content		979	555	17568446	658170987
17585	08:31:19.526	00:00:17.585	1055	1056,588	658,2134	0,3314025	0,5654162	560,4994	5,099863	0	1071,609	658,7148	0,1460448	0,6165448	528,7447	4,804881	0	46	1064	658						Untertest2.avi	0	880	547	72	111	994	551	283	0	Content		992	547	17585068	658187609
17602	08:31:19.543	00:00:17.601	1056	1058,249	658,711	0,3313701	0,5653637	560,4738	5,117844	0	1081,389	664,8271	0,1460292	0,6165896	529,9361	4,73968	0	46	1070	662						Untertest2.avi	0	880	547	72	111	994	551	283	0	Content		998	551	17601695	658204236
17618	08:31:19.559	00:00:17.618	1057	1058,092	664,3398	0,331329	0,5653974	560,4554	5,100553	0	1084,983	660,8807	0,1458091	0,6166484	527,9975	4,757709	0	46	1072	663						Untertest2.avi	0	880	547	72	111	994	551	283	0	Content		1000	552	17618320	658220861
17635	08:31:19.576	00:00:17.635	1058	1068,542	655,5069	0,3312713	0,5655043	560,3544	5,119858	0	1074,179	671,9999	0,1456021	0,616874	526,9063	4,735284	0	46	1071	664						Untertest2.avi	0	880	547	72	111	994	551	283	0	Content		999	553	17635074	658237615
17652	08:31:19.593	00:00:17.651	1059	1064,135	653,4382	0,3311778	0,5656415	560,4517	5,13957	0	1076,756	660,9725	0,1455927	0,6171117	528,6978	4,714298	0	46	1070	657						Untertest2.avi	0	880	547	72	111	994	551	283	0	Content		998	546	17651695	658254236
17668	08:31:19.609	00:00:17.668	1060	1056,411	660,7557	0,331103	0,5657632	560,3971	5,101501	0	1079,766	667,3257	0,1455267	0,6172501	529,0471	4,722714	0	46	1068	664						Untertest2.avi	0	880	547	72	111	994	551	283	0	Content		996	553	17668318	658270859
17685	08:31:19.626	00:00:17.684	1061	1055,733	662,3974	0,3310777	0,5659043	560,3912	5,099421	0	1063,524	672,5778	0,1455365	0,6174219	529,8752	4,765317	0	46	1060	667						Untertest2.avi	0	880	547	72	111	994	551	283	0	Content		988	556	17684943	658287484
17702	08:31:19.643	00:00:17.701	1062	1059,114	661,9233	0,3311063	0,5661219	560,3534	5,102243	0	1071,207	660,7936	0,1455559	0,6176652	530,4293	4,776843	0	46	1065	661						Untertest2.avi	0	880	547	72	111	994	551	283	0	Content		993	550	17701690	658304231
17718	08:31:19.659	00:00:17.718	1063	1061,644	665,5136	0,3311919	0,5664354	560,3735	5,092464	0	1070,923	668,1982	0,1455048	0,6179358	529,4572	4,734889	0	46	1066	667						Untertest2.avi	0	880	547	72	111	994	551	283	0	Content		994	556	17718315	658320856
17735	08:31:19.676	00:00:17.734	1064	1069,109	660,031	0,3312829	0,5666601	560,3743	5,100007	0	1073,734	664,8529	0,1456066	0,6182116	530,3938	4,821362	0	46	1071	662						Untertest2.avi	0	880	547	72	111	994	551	283	0	Content		999	551	17734939	658337480
17752	08:31:19.693	00:00:17.751	1065	1046,925	658,638	0,3316195	0,5669031	560,2861	5,121617	0	1061,943	667,3998	0,1460526	0,6184704	533,2004	4,809114	0	46	1054	663						Untertest2.avi	0	880	547	72	111	994	551	283	0	Content		982	552	17751564	658354105
17768	08:31:19.709	00:00:17.768	1066	996,9199	643,4573	0,3329284	0,5667133	560,2837	5,239465	0	1009,157	655,0059	0,1482461	0,6182195	546,192	4,962983	0	47	1003	649						Untertest2.avi	0	880	547	72	111	906	530	300	0	Content		931	538	17768313	658370854
17785	08:31:19.726	00:00:17.784	1067	953,4529	642,3929	0,3334383	0,5666214	560,2018	5,142205	0	1003,505	636,0922	0,1488309	0,6180658	545,2391	4,972838	0	47	978	639						Untertest2.avi	0	880	547	72	111	906	530	300	0	Content		906	528	17784939	658387480
17802	08:31:19.743	00:00:17.801	1068	940,7935	642,0629	0,3335492	0,566915	560,1365	5,176113	0	1017,787	640	0,1489447	0,6185675	548,7538	4,931482	0	47	979	641						Untertest2.avi	0	880	547	72	111	906	530	300	0	Content		907	530	17801561	658404102
17818	08:31:19.759	00:00:17.818	1069	944,428	644,4622	0,3337739	0,5672151	560,1053	5,125475	0	1004,034	646,3992	0,1488225	0,6188632	544,886	4,925727	0	47	974	645						Untertest2.avi	0	880	547	72	111	906	530	300	0	Content		902	534	17818188	658420729
17835	08:31:19.776	00:00:17.834	1070	943,211	644,0444	0,3339743	0,5674357	560,1153	5,143496	0	1002,332	635,6483	0,1488006	0,6191558	542,6345	4,872398	0	47	973	640						Untertest2.avi	0	880	547	72	111	906	530	300	0	Content		901	529	17834934	658437475
17852	08:31:19.793	00:00:17.851	1071	947,5682	648,1708	0,3341487	0,567578	560,061	5,169564	0	1010,13	634,6147	0,1492485	0,6193372	548,2122	4,951012	0	47	979	641						Untertest2.avi	0	880	547	72	111	906	530	300	0	Content		907	530	17851558	658454099
17868	08:31:19.809	00:00:17.868	1072	940,3752	641,0969	0,3342802	0,5676547	560,0466	5,216486	0	992,2966	638,908	0,1493639	0,6194066	548,2858	5,018887	0	47	966	640						Untertest2.avi	0	880	547	72	111	906	530	300	0	Content		894	529	17868181	658470722
17885	08:31:19.826	00:00:17.884	1073	949,0852	644,2611	0,3343673	0,5676636	560,1129	5,192979	0	1021,122	632,4481	0,1494576	0,6193897	549,2664	5,035775	0	47	985	638						Untertest2.avi	0	880	547	72	111	906	530	300	0	Content		913	527	17884807	658487348
17902	08:31:19.843	00:00:17.901	1074	939,556	638,0498	0,3343849	0,5676507	560,1744	5,205208	0	1010,025	633,1094	0,1494512	0,6193649	548,9794	4,938167	0	47	975	636						Untertest2.avi	0	880	547	72	111	906	530	300	0	Content		903	525	17901554	658504095
17918	08:31:19.859	00:00:17.918	1075	962,8262	643,7052	0,3335031	0,56754	553,3445	5,108747	0	1003,568	639,3085	0,1493886	0,6192825	548,1856	4,997159	0	47	983	642						Untertest2.avi	0	880	547	72	111	906	530	300	0	Content		911	531	17918181	658520722
17935	08:31:19.876	00:00:17.934	1076	943,8833	642,2238	0,3343431	0,5675683	560,228	5,199045	0	1008,811	629,2767	0,1494355	0,619269	549,538	4,983193	0	47	976	636						Untertest2.avi	0	880	547	72	111	906	530	300	0	Content		904	525	17934805	658537346
17952	08:31:19.893	00:00:17.951	1077	990,3185	640,957	0,3342949	0,5674164	560,2263	5,219275	0	1015,457	640,2909	0,1493837	0,6192	549,5291	5,004939	0	47	1003	641						Untertest2.avi	0	880	547	72	111	906	530	300	0	Content		931	530	17951553	658554094
17968	08:31:19.909	00:00:17.968	1078	942,9633	643,7463	0,3342125	0,5674451	560,2075	5,182831	0	1012,189	643,6989	0,1492714	0,6191536	548,5862	4,975307	0	47	978	644						Untertest2.avi	0	880	547	72	111	906	530	300	0	Content		906	533	17968181	658570722
17985	08:31:19.926	00:00:17.984	1079	946,2714	638,0341	0,3341435	0,5674046	560,23	5,226771	0	1006,464	641,0232	0,1491351	0,6191455	546,9633	4,991701	0	47	976	640						Untertest2.avi	0	880	547	72	111	906	530	300	0	Content		904	529	17984802	658587343
18001	08:31:19.942	00:00:18.001	1080	940,8923	644,4673	0,3341061	0,5674122	560,2325	5,227096	0	998,6171	639,5693	0,1490658	0,6191585	546,1321	4,931296	0	47	970	642						Untertest2.avi	0	880	547	72	111	906	530	300	0	Content		898	531	18001425	658603966
18018	08:31:19.959	00:00:18.018	1081	911,4711	648,5381	0,3341303	0,5678459	560,2326	5,229045	0	1007,57	652,5933	0,1491002	0,6195465	546,4669	4,974672	0	47	960	651						Untertest2.avi	0	880	547	72	111	906	530	300	0	Content		888	540	18018174	658620715
18035	08:31:19.976	00:00:18.034	1082	985,978	708,1252	0,3334395	0,5698221	560,4678	5,232383	0	1012,668	706,9739	0,1492936	0,6212354	545,6166	4,952465	0	47	999	708						Untertest2.avi	0	880	547	72	111	906	530	300	0	Content		927	597	18034799	658637340
18051	08:31:19.992	00:00:18.051	1083	1042,212	783,4331	0,3326618	0,5723031	560,5985	5,221698	0	1034,114	774,5588	0,1496148	0,6234081	544,8058	4,928553	0	47	1038	779						Untertest2.avi	0	880	547	72	111	906	530	300	0	Content		966	668	18051422	658653963
18068	08:31:20.009	00:00:18.068	1084	-1024	-768	-1	-1	-1	-1	4	-1024	-768	-1	-1	-1	-1	4		0	0						Untertest2.avi	0	880	547	72	111				0	Content		-72	-111	18068046	658670587
18085	08:31:20.026	00:00:18.084	1085	-1024	-768	-1	-1	-1	-1	4	-1024	-768	-1	-1	-1	-1	4		0	0						Untertest2.avi	0	880	547	72	111				0	Content		-72	-111	18084795	658687336
18101	08:31:20.042	00:00:18.101	1086	-1024	-768	-1	-1	-1	-1	4	-1024	-768	-1	-1	-1	-1	4		0	0						Untertest2.avi	0	880	547	72	111				0	Content		-72	-111	18101420	658703961
18118	08:31:20.059	00:00:18.118	1087	-1024	-768	-1	-1	-1	-1	4	-1024	-768	-1	-1	-1	-1	4		0	0						Untertest2.avi	0	880	547	72	111				0	Content		-72	-111	18118045	658720586
18135	08:31:20.076	00:00:18.134	1088	-1024	-768	-1	-1	-1	-1	4	-1024	-768	-1	-1	-1	-1	4		0	0						Untertest2.avi	0	880	547	72	111				0	Content		-72	-111	18134713	658737254
18151	08:31:20.092	00:00:18.151	1089	-1024	-768	-1	-1	-1	-1	4	-1024	-768	-1	-1	-1	-1	4		0	0						Untertest2.avi	0	880	547	72	111				0	Content		-72	-111	18151436	658753977
18168	08:31:20.109	00:00:18.168	1090	-1024	-768	-1	-1	-1	-1	4	-1024	-768	-1	-1	-1	-1	4		0	0						Untertest2.avi	0	880	547	72	111				0	Content		-72	-111	18168047	658770588
18185	08:31:20.126	00:00:18.184	1091	-1024	-768	-1	-1	-1	-1	4	-1024	-768	-1	-1	-1	-1	4		0	0						Untertest2.avi	0	880	547	72	111				0	Content		-72	-111	18184715	658787256
18201	08:31:20.142	00:00:18.201	1092	-1024	-768	-1	-1	-1	-1	4	-1024	-768	-1	-1	-1	-1	4		0	0						Untertest2.avi	0	880	547	72	111				0	Content		-72	-111	18201378	658803919
18218	08:31:20.159	00:00:18.218	1093	-1024	-768	-1	-1	-1	-1	4	-1024	-768	-1	-1	-1	-1	4		0	0						Untertest2.avi	0	880	547	72	111				0	Content		-72	-111	18218045	658820586
18235	08:31:20.176	00:00:18.234	1094	-1024	-768	-1	-1	-1	-1	4	-1024	-768	-1	-1	-1	-1	4		0	0						Untertest2.avi	0	880	547	72	111				0	Content		-72	-111	18234666	658837207
18251	08:31:20.192	00:00:18.251	1095	-1024	-768	-1	-1	-1	-1	4	-1024	-768	-1	-1	-1	-1	4		0	0						Untertest2.avi	0	880	547	72	111				0	Content		-72	-111	18251334	658853875
18268	08:31:20.209	00:00:18.267	1096	-1024	-768	-1	-1	-1	-1	4	-1024	-768	-1	-1	-1	-1	4		0	0						Untertest2.avi	0	880	547	72	111				0	Content		-72	-111	18267997	658870538
18285	08:31:20.226	00:00:18.284	1097	-1024	-768	-1	-1	-1	-1	4	-1024	-768	-1	-1	-1	-1	4		0	0						Untertest2.avi	0	880	547	72	111				0	Content		-72	-111	18284665	658887206
18301	08:31:20.242	00:00:18.301	1098	-1024	-768	-1	-1	-1	-1	4	-1024	-768	-1	-1	-1	-1	4		0	0						Untertest2.avi	0	880	547	72	111				0	Content		-72	-111	18301350	658903891
18318	08:31:20.259	00:00:18.318	1099	-1024	-768	-1	-1	-1	-1	4	-1024	-768	-1	-1	-1	-1	4		0	0						Untertest2.avi	0	880	547	72	111				0	Content		-72	-111	18318018	658920559
18335	08:31:20.276	00:00:18.334	1100	-1024	-768	-1	-1	-1	-1	4	-1024	-768	-1	-1	-1	-1	4		0	0						Untertest2.avi	0	880	547	72	111				0	Content		-72	-111	18334657	658937198
18351	08:31:20.292	00:00:18.351	1101	-1024	-768	-1	-1	-1	-1	4	-1024	-768	-1	-1	-1	-1	4		0	0						Untertest2.avi	0	880	547	72	111				0	Content		-72	-111	18351280	658953821
18368	08:31:20.309	00:00:18.367	1102	-1024	-768	-1	-1	-1	-1	4	-1024	-768	-1	-1	-1	-1	4		0	0						Untertest2.avi	0	880	547	72	111				0	Content		-72	-111	18367906	658970447
18385	08:31:20.326	00:00:18.384	1103	-1024	-768	-1	-1	-1	-1	4	-1024	-768	-1	-1	-1	-1	4		0	0						Untertest2.avi	0	880	547	72	111				0	Content		-72	-111	18384655	658987196
18401	08:31:20.342	00:00:18.401	1104	-1024	-768	-1	-1	-1	-1	4	-1024	-768	-1	-1	-1	-1	4		0	0						Untertest2.avi	0	880	547	72	111				0	Content		-72	-111	18401278	659003819
18418	08:31:20.359	00:00:18.417	1105	-1024	-768	-1	-1	-1	-1	4	-1024	-768	-1	-1	-1	-1	4		0	0						Untertest2.avi	0	880	547	72	111				0	Content		-72	-111	18417903	659020444
18435	08:31:20.376	00:00:18.434	1106	-1024	-768	-1	-1	-1	-1	4	-1024	-768	-1	-1	-1	-1	4		0	0						Untertest2.avi	0	880	547	72	111				0	Content		-72	-111	18434527	659037068
18451	08:31:20.392	00:00:18.451	1107	-1024	-768	-1	-1	-1	-1	4	-1024	-768	-1	-1	-1	-1	4		0	0						Untertest2.avi	0	880	547	72	111				0	Content		-72	-111	18451149	659053690
18468	08:31:20.409	00:00:18.468	1108	-1024	-768	-1	-1	-1	-1	4	-1024	-768	-1	-1	-1	-1	4		0	0						Untertest2.avi	0	880	547	72	111				0	Content		-72	-111	18468345	659070886
18486	08:31:20.427	00:00:18.485	1109	-1024	-768	-1	-1	-1	-1	4	-1024	-768	-1	-1	-1	-1	4		0	0						Untertest2.avi	0	880	547	72	111				0	Content		-72	-111	18485717	659088258
18503	08:31:20.444	00:00:18.502	1110	-1024	-768	-1	-1	-1	-1	4	-1024	-768	-1	-1	-1	-1	4		0	0						Untertest2.avi	0	880	547	72	111				0	Content		-72	-111	18502965	659105506
18518	08:31:20.459	00:00:18.517	1111	789,3	736,729	0,3382854	0,5697593	557,4589	4,313471	0	598,3164	705,0328	0,1592914	0,6208863	560,7231	4,263056	0	48	694	721						Untertest2.avi	0	880	547	72	111	599	613	383	0	Content		622	610	18517769	659120310
18535	08:31:20.476	00:00:18.534	1112	-1024	-768	-1	-1	-1	-1	4	-1024	-768	-1	-1	-1	-1	4	48	0	0						Untertest2.avi	0	880	547	72	111	599	613	383	0	Content		-72	-111	18534517	659137058
18551	08:31:20.492	00:00:18.551	1113	-1024	-768	-1	-1	-1	-1	4	-1024	-768	-1	-1	-1	-1	4	48	0	0						Untertest2.avi	0	880	547	72	111	599	613	383	0	Content		-72	-111	18551137	659153678
18568	08:31:20.509	00:00:18.567	1114	733,3201	748,3511	0,3389011	0,5700849	559,959	4,332579	0	593,9423	709,9866	0,1593161	0,6211895	559,2453	4,255244	0	48	664	729						Untertest2.avi	0	880	547	72	111	599	613	383	0	Content		592	618	18567767	659170308
18584	08:31:20.525	00:00:18.584	1115	735,53	740,0866	0,3389483	0,5699763	559,9888	4,279946	0	593,6371	707,8326	0,1592982	0,6211256	558,9156	4,243224	0	48	665	724						Untertest2.avi	0	880	547	72	111	599	613	383	0	Content		593	613	18584391	659186932
18601	08:31:20.542	00:00:18.601	1116	753,0516	742,1522	0,3389853	0,5697666	560,2318	4,322333	0	603,0093	706,4514	0,1592784	0,6209055	558,9156	4,241139	0	48	678	724						Untertest2.avi	0	880	547	72	111	599	613	383	0	Content		606	613	18601139	659203680
18618	08:31:20.559	00:00:18.617	1117	740,5574	739,8221	0,3390181	0,5695009	560,1439	4,307707	0	591,9334	707,2831	0,1592556	0,6206567	558,0385	4,222799	0	48	666	724						Untertest2.avi	0	880	547	72	111	599	613	383	0	Content		594	613	18617763	659220304
18634	08:31:20.575	00:00:18.634	1118	751,6362	743,5425	0,3390902	0,569269	560,1966	4,267321	0	589,3029	711,3262	0,1592627	0,6205304	558,0385	4,184583	0	48	670	727						Untertest2.avi	0	880	547	72	111	599	613	383	0	Content		598	616	18634386	659236927
18651	08:31:20.592	00:00:18.651	1119	743,2314	743,7819	0,3391584	0,5691622	560,0761	4,306654	0	589,8801	703,061	0,1593261	0,6203689	558,0385	4,209782	0	48	667	723						Untertest2.avi	0	880	547	72	111	599	613	383	0	Content		595	612	18651052	659253593
18668	08:31:20.609	00:00:18.667	1120	745,3406	741,2071	0,339178	0,5691807	560,1379	4,309221	0	597,1057	711,727	0,1595127	0,6203513	560,0664	4,245412	0	48	671	726						Untertest2.avi	0	880	547	72	111	599	613	383	0	Content		599	615	18667761	659270302
18684	08:31:20.625	00:00:18.684	1121	747,1412	749,522	0,3392494	0,5692351	560,033	4,297088	0	598,8253	699,6205	0,1595459	0,6204757	560,0665	4,211408	0	48	673	725						Untertest2.avi	0	880	547	72	111	599	613	383	0	Content		601	614	18684388	659286929
18701	08:31:20.642	00:00:18.701	1122	737,9441	744,8217	0,3393006	0,5694097	560,1923	4,250539	0	589,0214	706,8101	0,1596167	0,6206828	560,0665	4,224191	0	48	663	726						Untertest2.avi	0	880	547	72	111	599	613	383	0	Content		591	615	18701021	659303562
18718	08:31:20.659	00:00:18.717	1123	750,2358	742,369	0,3393372	0,5696834	560,1139	4,172971	0	594,2854	705,2191	0,1597143	0,6209164	561,1877	4,195858	0	48	672	724						Untertest2.avi	0	880	547	72	111	599	613	383	0	Content		600	613	18717634	659320175
18734	08:31:20.675	00:00:18.734	1124	786,9309	731,3519	0,3393945	0,5699605	560,087	4,203104	0	600,6776	709,0258	0,1596258	0,6211819	559,5603	4,145119	0	48	694	720						Untertest2.avi	0	880	547	72	111	599	613	383	0	Content		622	609	18734381	659336922
18751	08:31:20.692	00:00:18.751	1125	742,1185	741,2681	0,3394449	0,5702132	560,0568	4,214424	0	605,4274	706,9441	0,159783	0,6215571	561,2983	4,220158	0	48	674	724						Untertest2.avi	0	880	547	72	111	599	613	383	0	Content		602	613	18751022	659353563
18768	08:31:20.709	00:00:18.767	1126	752,1904	749,2148	0,3394756	0,5704402	560,2114	4,192591	0	604,7205	712,2065	0,1598099	0,6217623	561,2983	4,091902	0	48	678	731						Untertest2.avi	0	880	547	72	111	599	613	383	0	Content		606	620	18767631	659370172
18784	08:31:20.725	00:00:18.784	1127	750,7961	740,6597	0,3394715	0,5706201	560,1749	4,166536	0	589,7135	701,5618	0,1597756	0,6220105	561,2983	4,129671	0	48	670	721						Untertest2.avi	0	880	547	72	111	599	613	383	0	Content		598	610	18784254	659386795
18801	08:31:20.742	00:00:18.801	1128	747,6588	744,845	0,3394393	0,5707613	559,9032	4,120875	0	593,0562	712,6079	0,1595529	0,6220931	559,3701	4,144207	0	48	670	729						Untertest2.avi	0	880	547	72	111	599	613	383	0	Content		598	618	18801014	659403555
18818	08:31:20.759	00:00:18.817	1129	750,4973	742,0298	0,3394168	0,5707714	560,0604	4,132431	0	604,1697	708,129	0,159507	0,6222785	559,3702	4,065738	0	48	677	725						Untertest2.avi	0	880	547	72	111	599	613	383	0	Content		605	614	18817627	659420168
18834	08:31:20.775	00:00:18.834	1130	744,4531	754,8685	0,3393935	0,5708134	559,9974	4,147936	0	599,8796	695,847	0,1594322	0,6223456	559,3702	4,139668	0	48	672	725						Untertest2.avi	0	880	547	72	111	599	613	383	0	Content		600	614	18834250	659436791
18851	08:31:20.792	00:00:18.850	1131	729,9597	739,7277	0,3393801	0,570892	559,845	4,183947	0	592,8197	700,2081	0,1593363	0,6223549	557,9518	4,121303	0	48	661	720						Untertest2.avi	0	880	547	72	111	599	613	383	0	Content		589	609	18850876	659453417
18868	08:31:20.809	00:00:18.867	1132	742,1166	742,4675	0,3393723	0,5709592	559,8593	4,152572	0	598,4954	701,3853	0,1592653	0,6224892	557,0507	4,086178	0	48	670	722						Untertest2.avi	0	880	547	72	111	599	613	383	0	Content		598	611	18867624	659470165
18884	08:31:20.825	00:00:18.884	1133	753,3861	747,1143	0,3393683	0,5709981	559,874	4,087844	0	591,337	712,307	0,1592745	0,6225418	557,189	4,040957	0	48	672	730						Untertest2.avi	0	880	547	72	111	599	613	383	0	Content		600	619	18884248	659486789
18901	08:31:20.842	00:00:18.900	1134	701,3069	742,6222	0,3400011	0,5712792	559,9498	4,152967	0	570,6137	701,0753	0,1602586	0,6227322	560,1583	4,135656	0	49	636	722						Untertest2.avi	0	880	547	72	111	485	627	316	0	Content		564	611	18900872	659503413
18917	08:31:20.858	00:00:18.917	1135	642,8534	763,2392	0,3410047	0,5714765	560,0526	4,173357	0	490,0938	724,9572	0,1617681	0,6228842	560,1583	4,031286	0	49	566	744						Untertest2.avi	0	880	547	72	111	485	627	316	0	Content		494	633	18917496	659520037
18934	08:31:20.875	00:00:18.934	1136	646,3409	765,5903	0,3411314	0,5713683	559,8693	4,13219	0	479,0434	710,1726	0,1621147	0,6225693	560,1583	4,065556	0	49	563	738						Untertest2.avi	0	880	547	72	111	485	627	316	0	Content		491	627	18934245	659536786
18951	08:31:20.892	00:00:18.950	1137	705,6152	752,9203	0,3410467	0,5714095	559,9225	4,079295	0	463,2618	723,2059	0,1618906	0,6226764	558,175	3,94313	0	49	584	738						Untertest2.avi	0	880	547	72	111	485	627	316	0	Content		512	627	18950870	659553411
18967	08:31:20.908	00:00:18.967	1138	652,6287	769,5231	0,3411237	0,5713661	559,8506	4,158705	0	466,6117	716,4193	0,1619372	0,6225473	558,175	4,037153	0	49	560	743						Untertest2.avi	0	880	547	72	111	485	627	316	0	Content		488	632	18967491	659570032
18984	08:31:20.925	00:00:18.984	1139	652,0297	765,1252	0,3411511	0,5713027	559,8841	4,152443	0	473,099	716,7866	0,1619016	0,6225087	558,175	4,066068	0	49	563	741						Untertest2.avi	0	880	547	72	111	485	627	316	0	Content		491	630	18984116	659586657
19001	08:31:20.942	00:00:19.000	1140	642,6004	748,5693	0,3411963	0,5713487	559,9191	4,224895	0	462,148	712,8101	0,1618677	0,6226206	557,8936	4,002345	0	49	552	731						Untertest2.avi	0	880	547	72	111	485	627	316	0	Content		480	620	19000864	659603405
19017	08:31:20.958	00:00:19.017	1141	704,9697	762,6271	0,3412164	0,5713753	559,8908	4,13565	0	474,2555	711,395	0,161911	0,622541	557,8937	4,076265	0	49	590	737						Untertest2.avi	0	880	547	72	111	485	627	316	0	Content		518	626	19017487	659620028
19034	08:31:20.975	00:00:19.034	1142	646,1054	762,7788	0,341261	0,5714137	560,0574	4,162002	0	461,0721	717,0134	0,161933	0,6225592	557,8937	4,02047	0	49	554	740						Untertest2.avi	0	880	547	72	111	485	627	316	0	Content		482	629	19034110	659636651
19051	08:31:20.992	00:00:19.050	1143	646,1168	760,4589	0,3413278	0,5714905	559,9622	4,169156	0	446,6642	720,998	0,1620109	0,6226672	559,2032	3,986308	0	49	546	741						Untertest2.avi	0	880	547	72	111	485	627	316	0	Content		474	630	19050735	659653276
19067	08:31:21.008	00:00:19.067	1144	650,5236	759,0277	0,3413412	0,5714573	560,093	4,146871	0	464,0907	724,4306	0,162048	0,6225848	559,2032	4,071418	0	49	557	742						Untertest2.avi	0	880	547	72	111	485	627	316	0	Content		485	631	19067483	659670024
19084	08:31:21.025	00:00:19.084	1145	644,3956	746,3871	0,3413942	0,5714331	560,0475	4,192669	0	469,3797	717,0413	0,1619709	0,6226246	558,633	4,066107	0	49	557	732						Untertest2.avi	0	880	547	72	111	485	627	316	0	Content		485	621	19084108	659686649
19101	08:31:21.042	00:00:19.100	1146	650,9186	763,1802	0,3413827	0,5713277	560,0068	4,128777	0	462,7615	717,106	0,1618439	0,6224718	557,0418	4,029817	0	49	557	740						Untertest2.avi	0	880	547	72	111	485	627	316	0	Content		485	629	19100732	659703273
19117	08:31:21.058	00:00:19.117	1147	651,9023	756,4884	0,3414008	0,5711843	560,0577	4,213533	0	473,4734	722,0793	0,1617016	0,6222652	555,2533	4,021152	0	49	563	739						Untertest2.avi	0	880	547	72	111	485	627	316	0	Content		491	628	19117357	659719898
19134	08:31:21.075	00:00:19.134	1148	638,3234	760,0956	0,3414311	0,5710733	560,0359	4,189711	0	468,7687	736,5646	0,1617253	0,6220258	556,3916	4,019148	0	49	554	748						Untertest2.avi	0	880	547	72	111	485	627	316	0	Content		482	637	19134106	659736647
19151	08:31:21.092	00:00:19.150	1149	645,4752	749,894	0,3415172	0,5709552	560,0166	4,191969	0	479,1944	710,9661	0,16168	0,6219288	556,4863	4,075046	0	49	562	730						Untertest2.avi	0	880	547	72	111	485	627	316	0	Content		490	619	19150726	659753267
19167	08:31:21.108	00:00:19.167	1150	605,8979	737,645	0,3422587	0,5701091	560,0201	4,203694	0	440,5022	707,7474	0,1624753	0,6211036	559,1908	4,03326	0	49	523	723						Untertest2.avi	0	880	547	72	111	485	627	316	0	Content		451	612	19167353	659769894
19184	08:31:21.125	00:00:19.183	1151	586,7658	685,5735	0,3437676	0,5680875	560,3069	4,154789	0	397,3878	649,2784	0,1633643	0,6194528	555,7229	4,082329	0	49	492	667						Untertest2.avi	0	880	547	72	111	485	627	316	0	Content		420	556	19183983	659786524
19201	08:31:21.142	00:00:19.200	1152	455,9716	628,3604	0,3454317	0,5657501	560,5668	4,145962	0	362,6104	582,1556	0,1642232	0,6175981	551,9374	4,004767	0	49	409	605						Untertest2.avi	0	880	547	72	111	485	627	316	0	Content		337	494	19200724	659803265
19217	08:31:21.158	00:00:19.217	1153	396,6339	554,1199	0,3470127	0,5632493	560,8058	4,186431	0	286,3097	518,6917	0,1651832	0,6156374	548,7808	3,926021	0	50	341	536						Untertest2.avi	0	880	547	72	111	99	269	416	0	Content		269	425	19217350	659819891
19234	08:31:21.175	00:00:19.233	1154	324,7112	485,8085	0,3485269	0,5611691	561,2036	4,108255	0	285,7891	463,349	0,1662864	0,6140828	549,7606	4,025395	0	50	305	475						Untertest2.avi	0	880	547	72	111	99	269	416	0	Content		233	364	19233977	659836518
19251	08:31:21.192	00:00:19.250	1155	254,88	434,3646	0,3499251	0,5596634	561,8135	4,141604	0	225,7309	429,9367	0,1664394	0,6130598	538,8925	3,856254	0	50	240	432						Untertest2.avi	0	880	547	72	111	99	269	416	0	Content		168	321	19250599	659853140
19267	08:31:21.208	00:00:19.267	1156	180,2386	392,3795	0,3510094	0,558634	562,3149	4,078166	0	186,6584	397,624	0,1667501	0,6122143	533,857	3,840551	0	50	183	395						Untertest2.avi	0	880	547	72	111	99	269	416	0	Content		111	284	19267346	659869887
19284	08:31:21.225	00:00:19.283	1157	102,4395	362,1846	0,3516709	0,5580959	562,9004	4,083659	0	176,3999	387,4312	0,1666716	0,6117473	530,1747	3,738134	0	50	139	375						Untertest2.avi	0	880	547	72	111	99	269	416	0	Content		67	264	19283972	659886513
19301	08:31:21.242	00:00:19.300	1158	117,6061	362,3429	0,3523835	0,5576422	563,3386	4,081015	0	198,147	389,424	0,1663455	0,6114733	529,1508	3,784553	0	50	158	376						Untertest2.avi	0	880	547	72	111	99	269	416	0	Content		86	265	19300596	659903137
19317	08:31:21.258	00:00:19.317	1159	118,7116	364,2001	0,3524461	0,5574598	563,2368	4,039173	0	193,2934	383,6977	0,1663522	0,6112929	531,5284	3,841111	0	50	156	374						Untertest2.avi	0	880	547	72	111	99	269	416	0	Content		84	263	19317344	659919885
19334	08:31:21.275	00:00:19.333	1160	131,4681	365,3509	0,3524163	0,5571694	563,1248	4,105	0	200,9534	389,9156	0,1663763	0,6110705	532,6246	3,869032	0	50	166	378						Untertest2.avi	0	880	547	72	111	99	269	416	0	Content		94	267	19333964	659936505
19351	08:31:21.292	00:00:19.350	1161	131,6008	365,851	0,3523537	0,5568469	563,0583	4,14718	0	190,2484	376,2077	0,1664617	0,6106372	534,8697	3,858769	0	50	161	371						Untertest2.avi	0	880	547	72	111	99	269	416	0	Content		89	260	19350589	659953130
19367	08:31:21.308	00:00:19.367	1162	94,40762	348,0625	0,3518797	0,5567209	562,9551	4,15432	0	207,5424	386,9858	0,1662979	0,6102315	533,2855	3,880318	0	50	151	368						Untertest2.avi	0	880	547	72	111	99	269	416	0	Content		79	257	19367215	659969756
19384	08:31:21.325	00:00:19.383	1163	102,5465	357,057	0,3519271	0,5564329	562,8104	4,201416	0	194,2751	390,7701	0,1661419	0,6098594	531,5172	3,899029	0	50	148	374						Untertest2.avi	0	880	547	72	111	99	269	416	0	Content		76	263	19383963	659986504
19401	08:31:21.342	00:00:19.400	1164	128,1421	368,2653	0,3524337	0,5559174	562,8291	4,164433	0	196,1594	385,8386	0,166182	0,6096014	532,0964	3,902328	0	50	162	377						Untertest2.avi	0	880	547	72	111	99	269	416	0	Content		90	266	19400586	660003127
19417	08:31:21.358	00:00:19.417	1165	130,1291	363,5341	0,3525104	0,5556524	562,7567	4,187895	0	202,5149	393,9452	0,1661167	0,6091602	531,1919	3,937431	0	50	166	379						Untertest2.avi	0	880	547	72	111	99	269	416	0	Content		94	268	19417210	660019751
19434	08:31:21.375	00:00:19.433	1166	132,9646	372,602	0,3525552	0,5555176	562,8027	4,258741	0	204,3436	385,5909	0,1661003	0,608995	531,4149	3,964626	0	50	169	379						Untertest2.avi	0	880	547	72	111	99	269	416	0	Content		97	268	19433835	660036376
19451	08:31:21.392	00:00:19.450	1167	133,9902	372,3207	0,3526057	0,5554532	562,839	4,230967	0	208,3886	388,4821	0,1660906	0,6089491	531,5143	3,963112	0	50	171	380						Untertest2.avi	0	880	547	72	111	99	269	416	0	Content		99	269	19450583	660053124
19467	08:31:21.408	00:00:19.467	1168	128,2231	373,7697	0,3527042	0,5553818	562,796	4,278056	0	198,1824	391,4315	0,1660643	0,6088968	530,45	4,015226	0	50	163	383						Untertest2.avi	0	880	547	72	111	99	269	416	0	Content		91	272	19467205	660069746
19484	08:31:21.425	00:00:19.483	1169	141,295	369,2044	0,3529197	0,5552989	562,638	4,30656	0	209,573	392,5407	0,1663328	0,6088054	532,4704	4,08268	0	50	175	381						Untertest2.avi	0	880	547	72	111	99	269	416	0	Content		103	270	19483830	660086371
19500	08:31:21.441	00:00:19.500	1170	138,5786	384,7001	0,3531356	0,555249	562,6947	4,365136	0	211,3914	402,6763	0,1665111	0,6086428	533,7207	4,127748	0	50	175	394						Untertest2.avi	0	880	547	72	111	99	269	416	0	Content		103	283	19500454	660102995
19517	08:31:21.458	00:00:19.517	1171	137,7601	377,0609	0,3532801	0,5552107	562,7643	4,395691	0	204,8652	392,5634	0,1664586	0,6084381	532,0913	4,056158	0	50	171	385						Untertest2.avi	0	880	547	72	111	99	269	416	0	Content		99	274	19517200	660119741
19534	08:31:21.475	00:00:19.533	1172	136,1181	373,9711	0,3533718	0,5552669	562,7125	4,355821	0	207,4381	385,6513	0,1665124	0,6083432	532,7224	4,131763	0	50	172	380						Untertest2.avi	0	880	547	72	111	99	269	416	0	Content		100	269	19533827	660136368
19550	08:31:21.491	00:00:19.550	1173	139,0533	374,819	0,3534329	0,5553861	562,6418	4,438981	0	215,3168	394,4566	0,1665547	0,6082925	533,5468	4,136698	0	50	177	385						Untertest2.avi	0	880	547	72	111	99	269	416	0	Content		105	274	19550450	660152991
19567	08:31:21.508	00:00:19.567	1174	137,3391	372,0523	0,3534895	0,5554532	562,6415	4,472807	0	211,2353	386,7612	0,1664514	0,6082342	532,0742	4,159126	0	50	174	379						Untertest2.avi	0	880	547	72	111	99	269	416	0	Content		102	268	19567076	660169617
19584	08:31:21.525	00:00:19.583	1175	132,7452	375,5048	0,353535	0,5555567	562,7154	4,427835	0	213,7093	395,7681	0,1664676	0,6082035	532,08	4,133152	0	50	173	386						Untertest2.avi	0	880	547	72	111	99	269	416	0	Content		101	275	19583825	660186366
19600	08:31:21.541	00:00:19.600	1176	137,8962	371,0712	0,3535372	0,5556683	562,7239	4,48589	0	212,3938	388,818	0,1665221	0,6082035	532,6493	4,145705	0	50	175	380						Untertest2.avi	0	880	547	72	111	99	269	416	0	Content		103	269	19600448	660202989
19617	08:31:21.558	00:00:19.617	1177	104,3299	366,8876	0,3529142	0,5560101	562,2955	4,466044	0	213,0719	395,1901	0,1667413	0,6082959	538,7568	4,202206	0	50	159	381						Untertest2.avi	0	880	547	72	111	99	269	416	0	Content		87	270	19617074	660219615
19634	08:31:21.575	00:00:19.633	1178	313,3536	423,5071	0,3486503	0,5563391	544,4021	4,407499	0	329,3604	406,4556	0,1653701	0,6088089	545,9894	4,363256	0	51	321	415						Untertest2.avi	0	880	547	72	111	360	317	383	0	Content		249	304	19633698	660236239
19650	08:31:21.591	00:00:19.650	1179	372,5684	422,263	0,3481233	0,557353	560,6396	4,578741	0	421,4286	419,1893	0,1642487	0,6091899	555,8184	4,393295	0	51	397	421						Untertest2.avi	0	880	547	72	111	360	317	383	0	Content		325	310	19650446	660252987
19667	08:31:21.608	00:00:19.667	1180	422,4848	443,4867	0,3470601	0,5580048	560,4692	4,568519	0	443,5014	418,6877	0,1636931	0,6095085	556,899	4,468023	0	51	433	431						Untertest2.avi	0	880	547	72	111	360	317	383	0	Content		361	320	19667073	660269614
19684	08:31:21.625	00:00:19.683	1181	418,3309	438,7734	0,3471546	0,5581738	560,4899	4,626339	0	447,9445	417,1219	0,1637764	0,6097191	557,6111	4,419634	0	51	433	428						Untertest2.avi	0	880	547	72	111	360	317	383	0	Content		361	317	19683697	660286238
19700	08:31:21.641	00:00:19.700	1182	423,1975	427,7791	0,34713	0,5583203	560,4904	4,619003	0	441,078	418,005	0,1636903	0,6098541	557,6111	4,39463	0	51	432	423						Untertest2.avi	0	880	547	72	111	360	317	383	0	Content		360	312	19700319	660302860
19717	08:31:21.658	00:00:19.717	1183	424,0555	432,6736	0,347114	0,558358	560,396	4,581279	0	431,2236	404,2791	0,163564	0,6099757	557,6111	4,403551	0	51	428	418						Untertest2.avi	0	880	547	72	111	360	317	383	0	Content		356	307	19717068	660319609
19734	08:31:21.675	00:00:19.733	1184	422,3629	433,8222	0,3470939	0,5582204	560,2569	4,611852	0	441,0098	421,903	0,1634262	0,6098276	556,6565	4,477106	0	51	432	428						Untertest2.avi	0	880	547	72	111	360	317	383	0	Content		360	317	19733694	660336235
19750	08:31:21.691	00:00:19.750	1185	421,7828	433,3021	0,3470468	0,5580688	560,2712	4,604619	0	440,2252	417,037	0,1633149	0,6095943	556,6566	4,449064	0	51	431	425						Untertest2.avi	0	880	547	72	111	360	317	383	0	Content		359	314	19750318	660352859
19767	08:31:21.708	00:00:19.766	1186	427,1823	445,4281	0,3470028	0,5577586	560,2631	4,649935	0	437,3076	415,9538	0,1631203	0,6094329	555,5547	4,487371	0	51	432	431						Untertest2.avi	0	880	547	72	111	360	317	383	0	Content		360	320	19766942	660369483
19784	08:31:21.725	00:00:19.783	1187	422,7932	431,7348	0,3469934	0,5574818	560,2271	4,641343	0	442,5175	423,4264	0,1630639	0,6090937	555,9891	4,537924	0	51	433	428						Untertest2.avi	0	880	547	72	111	360	317	383	0	Content		361	317	19783691	660386232
19800	08:31:21.741	00:00:19.800	1188	429,0969	441,3461	0,3469826	0,5572076	560,2626	4,683286	0	431,9705	418,1864	0,1630123	0,6088794	556,3885	4,519728	0	51	431	430						Untertest2.avi	0	880	547	72	111	360	317	383	0	Content		359	319	19800315	660402856
19817	08:31:21.758	00:00:19.816	1189	428,6479	436,0095	0,3469154	0,557102	560,2501	4,686866	0	433,64	410,5808	0,16303	0,6087247	558,2982	4,533309	0	51	431	423						Untertest2.avi	0	880	547	72	111	360	317	383	0	Content		359	312	19816940	660419481
19834	08:31:21.775	00:00:19.833	1190	467,4269	452,5447	0,3463448	0,5569676	556,4876	4,626594	0	437,368	419,9621	0,1628294	0,6087525	557,459	4,515396	0	51	452	436						Untertest2.avi	0	880	547	72	111	360	317	383	0	Content		380	325	19833565	660436106
19850	08:31:21.791	00:00:19.850	1191	419,7815	433,6402	0,3467768	0,5572245	560,2742	4,678815	0	442,4641	411,4142	0,1625933	0,6088496	555,5778	4,552454	0	51	431	423						Untertest2.avi	0	880	547	72	111	360	317	383	0	Content		359	312	19850313	660452854
19867	08:31:21.808	00:00:19.866	1192	419,6837	430,3977	0,3467534	0,5573674	560,4393	4,656751	0	445,8015	428,9763	0,1625198	0,6088577	555,5779	4,518114	0	51	433	430						Untertest2.avi	0	880	547	72	111	360	317	383	0	Content		361	319	19866938	660469479
19884	08:31:21.825	00:00:19.883	1193	418,4459	430,1681	0,3467678	0,5574986	560,383	4,651481	0	445,5042	409,6509	0,1625008	0,6089442	555,5779	4,544859	0	51	432	420						Untertest2.avi	0	880	547	72	111	360	317	383	0	Content		360	309	19883561	660486102
19900	08:31:21.841	00:00:19.900	1194	420,296	440,0333	0,3467954	0,5575202	560,1284	4,611626	0	438,4188	418,8203	0,1625171	0,6089909	556,101	4,524248	0	51	429	429						Untertest2.avi	0	880	547	72	111	360	317	383	0	Content		357	318	19900310	660502851
19917	08:31:21.858	00:00:19.916	1195	420,7029	430,1448	0,3468379	0,5575578	560,1347	4,566623	0	441,5452	426,3572	0,1624816	0,6089912	556,101	4,445244	0	51	431	428						Untertest2.avi	0	880	547	72	111	360	317	383	0	Content		359	317	19916936	660519477
19934	08:31:21.875	00:00:19.933	1196	423,2056	433,7495	0,3468819	0,5576478	559,9909	4,562219	0	442,0043	409,9133	0,1625704	0,6090297	556,9531	4,405308	0	51	433	422						Untertest2.avi	0	880	547	72	111	360	317	383	0	Content		361	311	19933558	660536099
19950	08:31:21.891	00:00:19.950	1197	459,0058	434,5229	0,3467593	0,5576676	558,6385	4,54696	0	443,1514	421,3144	0,162511	0,6090567	555,7952	4,365163	0	51	451	428						Untertest2.avi	0	880	547	72	111	360	317	383	0	Content		379	317	19950183	660552724
19967	08:31:21.908	00:00:19.966	1198	424,0111	440,7254	0,3470119	0,557826	559,9946	4,486227	0	447,5068	421,0698	0,1625398	0,6090777	555,8065	4,343275	0	51	436	431						Untertest2.avi	0	880	547	72	111	360	317	383	0	Content		364	320	19966932	660569473
19984	08:31:21.925	00:00:19.983	1199	423,5987	433,8097	0,3470808	0,5579709	559,9772	4,44303	0	441,2828	424,1696	0,1625082	0,6091616	554,6776	4,266873	0	51	432	429						Untertest2.avi	0	880	547	72	111	360	317	383	0	Content		360	318	19983556	660586097
20000	08:31:21.941	00:00:20.000	1200	420,1867	487,518	0,3469868	0,5599554	559,8001	4,407669	0	440,8744	481,7604	0,162921	0,6109983	554,1328	4,250432	0	51	431	485						Untertest2.avi	0	880	547	72	111	360	317	383	0	Content		359	374	20000179	660602720
20017	08:31:21.958	00:00:20.016	1201	438,5716	595,0026	0,3464683	0,5641052	559,8105	4,279812	0	440,466	487,4502	0,1637945	0,6142762	552,3026	4,233991	0	52	440	541						Untertest2.avi	0	880	547	72	111	341	508	466	0	Content		368	430	20016804	660619345
20034	08:31:21.975	00:00:20.033	1202	399,2855	624,6503	0,3462743	0,5651152	559,8479	4,303106	0	410,744	615,4899	0,1640549	0,6146706	554,5006	4,169374	0	52	405	620						Untertest2.avi	0	880	547	72	111	341	508	466	0	Content		333	509	20033552	660636093
20050	08:31:21.991	00:00:20.050	1203	402,3184	625,6082	0,3465171	0,5645983	559,8434	4,283245	0	423,124	615,7772	0,1637572	0,6142379	552,5325	4,078958	0	52	413	621						Untertest2.avi	0	880	547	72	111	341	508	466	0	Content		341	510	20050176	660652717
20067	08:31:22.008	00:00:20.066	1204	400,5822	628,8517	0,3466441	0,564364	559,8559	4,19875	0	429,8909	602,874	0,1638808	0,6139173	553,9877	4,084509	0	52	415	616						Untertest2.avi	0	880	547	72	111	341	508	466	0	Content		343	505	20066798	660669339
20083	08:31:22.024	00:00:20.083	1205	399,4158	628,2052	0,3467314	0,5640852	559,9126	4,190646	0	410,2019	611,2963	0,1638129	0,6136544	553,8516	4,006619	0	52	405	620						Untertest2.avi	0	880	547	72	111	341	508	466	0	Content		333	509	20083423	660685964
20100	08:31:22.041	00:00:20.100	1206	401,5117	627,3889	0,3468139	0,5637078	559,9145	4,178366	0	416,0907	606,0449	0,163804	0,6131768	553,4735	3,994834	0	52	409	617						Untertest2.avi	0	880	547	72	111	341	508	466	0	Content		337	506	20100172	660702713
20117	08:31:22.058	00:00:20.116	1207	400,8	619,913	0,3468526	0,5633484	559,9681	4,163625	0	422,9433	628,3383	0,1638785	0,6127051	555,2371	3,984528	0	52	412	624						Untertest2.avi	0	880	547	72	111	341	508	466	0	Content		340	513	20116797	660719338
20133	08:31:22.074	00:00:20.133	1208	396,1766	626,7106	0,34688	0,5629151	559,9974	4,112005	0	421,626	603,8462	0,1638182	0,6122346	554,9488	4,015434	0	52	409	615						Untertest2.avi	0	880	547	72	111	341	508	466	0	Content		337	504	20133420	660735961
20150	08:31:22.091	00:00:20.150	1209	402,4406	629,2888	0,3468802	0,5625783	560,06	4,097019	0	416,3576	620,3771	0,164009	0,6117517	558,6566	3,945131	0	52	409	625						Untertest2.avi	0	880	547	72	111	341	508	466	0	Content		337	514	20150046	660752587
20167	08:31:22.108	00:00:20.166	1210	441,0496	635,2276	0,3466612	0,5619437	558,6539	4,012024	0	409,0159	607,959	0,1638636	0,611245	557,9436	3,938361	0	52	425	622						Untertest2.avi	0	880	547	72	111	341	508	466	0	Content		353	511	20166793	660769334
20183	08:31:22.124	00:00:20.183	1211	408,6029	625,6144	0,3467695	0,5615253	560,1917	4,057768	0	415,9466	612,74	0,1635139	0,6105623	554,635	3,899776	0	52	412	619						Untertest2.avi	0	880	547	72	111	341	508	466	0	Content		340	508	20183416	660785957
20200	08:31:22.141	00:00:20.200	1212	402,8594	625,6677	0,3466988	0,5609645	560,2224	3,996778	0	417,3176	611,9377	0,1634125	0,6098359	554,5566	3,897527	0	52	410	619						Untertest2.avi	0	880	547	72	111	341	508	466	0	Content		338	508	20200040	660802581
20217	08:31:22.158	00:00:20.216	1213	408,8878	629,2985	0,3466181	0,5605114	560,2381	4,045971	0	432,172	606,621	0,1635205	0,6092327	558,0706	3,95634	0	52	421	618						Untertest2.avi	0	880	547	72	111	341	508	466	0	Content		349	507	20216665	660819206
20233	08:31:22.174	00:00:20.233	1214	411,7315	628,2285	0,34654	0,5601447	560,3391	4,054003	0	418,0181	610,3904	0,1633524	0,6088462	557,1144	3,860975	0	52	415	619						Untertest2.avi	0	880	547	72	111	341	508	466	0	Content		343	508	20233413	660835954
20250	08:31:22.191	00:00:20.250	1215	398,9179	627,4194	0,346486	0,5598397	560,4251	4,047462	0	410,3322	612,1918	0,1631051	0,6084076	554,5024	3,824611	0	52	405	620						Untertest2.avi	0	880	547	72	111	341	508	466	0	Content		333	509	20250036	660852577
20267	08:31:22.208	00:00:20.266	1216	403,3907	620,5713	0,346434	0,55967	560,4775	4,032661	0	417,8957	610,6064	0,1630316	0,6082179	554,5025	3,879241	0	52	411	616						Untertest2.avi	0	880	547	72	111	341	508	466	0	Content		339	505	20266661	660869202
20283	08:31:22.224	00:00:20.283	1217	404,2908	624,2003	0,3464002	0,5595407	560,5588	4,011935	0	421,1838	621,421	0,1629737	0,6080564	554,5025	3,931111	0	52	413	623						Untertest2.avi	0	880	547	72	111	341	508	466	0	Content		341	512	20283285	660885826
20300	08:31:22.241	00:00:20.300	1218	398,2358	630,3828	0,3464169	0,5594403	560,6911	4,025543	0	422,6396	600,5693	0,162953	0,6080815	554,3986	3,928456	0	52	410	615						Untertest2.avi	0	880	547	72	111	341	508	466	0	Content		338	504	20300034	660902575
20317	08:31:22.258	00:00:20.316	1219	406,4351	622,7892	0,3464854	0,5594625	560,7472	4,001653	0	417,8697	618,9717	0,1629715	0,6080482	554,3987	3,900727	0	52	412	621						Untertest2.avi	0	880	547	72	111	341	508	466	0	Content		340	510	20316659	660919200
20333	08:31:22.274	00:00:20.333	1220	413,3464	627,5027	0,3466106	0,5594985	560,6584	4,056505	0	438,0696	608,5526	0,1631737	0,6081726	555,9514	3,870138	0	52	426	618						Untertest2.avi	0	880	547	72	111	341	508	466	0	Content		354	507	20333284	660935825
20350	08:31:22.291	00:00:20.349	1221	398,6335	622,8055	0,3467538	0,5596877	560,7632	4,116548	0	435,7259	608,3448	0,163426	0,6083186	557,6495	4,010469	0	52	417	616						Untertest2.avi	0	880	547	72	111	341	508	466	0	Content		345	505	20349907	660952448
20367	08:31:22.308	00:00:20.366	1222	404,8527	625,4415	0,3469934	0,5600721	560,6382	4,083276	0	437,7672	610,955	0,1633716	0,6088203	553,9299	4,028525	0	52	421	618						Untertest2.avi	0	880	547	72	111	341	508	466	0	Content		349	507	20366658	660969199
20383	08:31:22.324	00:00:20.383	1223	448,0583	633,9644	0,3471915	0,5604997	560,0338	4,034872	0	446,2828	610,0604	0,1638688	0,6093105	557,1973	4,031044	0	52	447	622						Untertest2.avi	0	880	547	72	111	341	508	466	0	Content		375	511	20383281	660985822
20400	08:31:22.341	00:00:20.399	1224	400,7565	629,771	0,3475838	0,5612553	560,5798	4,049987	0	416,6317	609,9005	0,1639232	0,6099175	554,6436	3,972051	0	52	409	620						Untertest2.avi	0	880	547	72	111	341	508	466	0	Content		337	509	20399905	661002446
20417	08:31:22.358	00:00:20.416	1225	398,6438	629,12	0,3477401	0,5618715	560,5494	4,112928	0	415,792	606,8032	0,1641184	0,6105353	555,8107	4,042784	0	52	407	618						Untertest2.avi	0	880	547	72	111	341	508	466	0	Content		335	507	20416530	661019071
20433	08:31:22.374	00:00:20.433	1226	399,9987	629,4906	0,3477698	0,5623572	560,632	4,170759	0	432,5043	608,0172	0,1640887	0,610813	555,1331	4,078768	0	52	416	619						Untertest2.avi	0	880	547	72	111	341	508	466	0	Content		344	508	20433279	661035820
20450	08:31:22.391	00:00:20.449	1227	403,284	621,9929	0,347735	0,5626702	560,5738	4,17298	0	422,6997	612,8739	0,163909	0,6111689	554,3486	4,039248	0	52	413	617						Untertest2.avi	0	880	547	72	111	341	508	466	0	Content		341	506	20449903	661052444
20467	08:31:22.408	00:00:20.466	1228	435,1279	658,5417	0,3466392	0,5636674	560,5321	4,235997	0	467,1404	643,924	0,1632006	0,6118786	557,2446	4,068202	0	52	451	651						Untertest2.avi	0	880	547	72	111	341	508	466	0	Content		379	540	20466528	661069069
20483	08:31:22.424	00:00:20.483	1229	516,14	677,9738	0,3446267	0,5649745	560,5241	4,299944	0	541,4975	674,602	0,1621952	0,6125651	561,2687	4,218439	0	53	529	676						Untertest2.avi	0	880	547	72	111	504	588	233	0	Content		457	565	20483151	661085692
20500	08:31:22.441	00:00:20.499	1230	566,4019	708,3024	0,3433713	0,5654356	560,5476	4,296091	0	582,4973	686,9116	0,1612088	0,6126752	558,6141	4,189704	0	53	574	698						Untertest2.avi	0	880	547	72	111	504	588	233	0	Content		502	587	20499901	661102442
20517	08:31:22.458	00:00:20.516	1231	573,7546	705,515	0,3432227	0,5651392	560,5144	4,381939	0	589,6196	698,8317	0,161149	0,6123821	561,3132	4,228661	0	53	582	702						Untertest2.avi	0	880	547	72	111	504	588	233	0	Content		510	591	20516524	661119065
20533	08:31:22.474	00:00:20.533	1232	577,501	708,4474	0,3433156	0,5649418	560,59	4,344859	0	588,4706	692,0077	0,1610433	0,6122704	560,4015	4,220221	0	53	583	700						Untertest2.avi	0	880	547	72	111	504	588	233	0	Content		511	589	20533149	661135690
20550	08:31:22.491	00:00:20.549	1233	565,6153	706,9686	0,3433419	0,5647761	560,6276	4,414845	0	592,6866	698,8698	0,1609089	0,6122393	559,0695	4,331282	0	53	579	703						Untertest2.avi	0	880	547	72	111	504	588	233	0	Content		507	592	20549772	661152313
20567	08:31:22.508	00:00:20.566	1234	564,1909	709,1432	0,3433632	0,5645856	560,6552	4,444109	0	584,7123	693,8721	0,1608573	0,6121706	559,2029	4,296614	0	53	574	702						Untertest2.avi	0	880	547	72	111	504	588	233	0	Content		502	591	20566523	661169064
20583	08:31:22.524	00:00:20.583	1235	569,2544	701,9111	0,3433698	0,564495	560,6778	4,4803	0	588,8154	694,8818	0,160809	0,6121137	559,4387	4,339734	0	53	579	698						Untertest2.avi	0	880	547	72	111	504	588	233	0	Content		507	587	20583148	661185689
20600	08:31:22.541	00:00:20.599	1236	570,8168	709,1876	0,3433774	0,5645676	560,6451	4,50657	0	577,4775	692,83	0,1607509	0,6121965	559,1554	4,397331	0	53	574	701						Untertest2.avi	0	880	547	72	111	504	588	233	0	Content		502	590	20599779	661202320
20616	08:31:22.557	00:00:20.616	1237	568,4928	708,7473	0,3433554	0,5648661	560,5685	4,531317	0	599,2633	689,6813	0,1607814	0,6124488	560,9952	4,429325	0	53	584	699						Untertest2.avi	0	880	547	72	111	504	588	233	0	Content		512	588	20616396	661218937
20633	08:31:22.574	00:00:20.633	1238	567,5769	710,5604	0,3433058	0,5652022	560,4387	4,562311	0	577,7145	684,686	0,1606991	0,6129572	561,1945	4,458576	0	53	573	698						Untertest2.avi	0	880	547	72	111	504	588	233	0	Content		501	587	20633142	661235683
20650	08:31:22.591	00:00:20.649	1239	571,509	706,037	0,3432177	0,5655128	560,3141	4,585678	0	580,8939	692,8805	0,1604081	0,61327	558,8582	4,504404	0	53	576	699						Untertest2.avi	0	880	547	72	111	504	588	233	0	Content		504	588	20649769	661252310
20666	08:31:22.607	00:00:20.666	1240	571,5096	716,7202	0,3431505	0,5656895	560,2117	4,558	0	583,2534	691,2245	0,1602031	0,6136256	557,9778	4,473377	0	53	577	704						Untertest2.avi	0	880	547	72	111	504	588	233	0	Content		505	593	20666393	661268934
20683	08:31:22.624	00:00:20.683	1241	572,4923	706,766	0,343082	0,5657779	560,1531	4,601934	0	594,1969	683,1667	0,1601435	0,6137611	558,3801	4,518124	0	53	583	695						Untertest2.avi	0	880	547	72	111	504	588	233	0	Content		511	584	20683019	661285560
20700	08:31:22.641	00:00:20.699	1242	569,741	713,8795	0,3431016	0,5658495	560,1215	4,628284	0	580,6585	697,0466	0,1601765	0,6138569	559,8528	4,559964	0	53	575	705						Untertest2.avi	0	880	547	72	111	504	588	233	0	Content		503	594	20699774	661302315
20716	08:31:22.657	00:00:20.716	1243	511,8737	689,6772	0,3441372	0,5651563	560,1507	4,697805	0	530,5743	681,2325	0,16122	0,6131821	559,666	4,574592	0	54	521	685						Untertest2.avi	0	880	547	72	111	360	499	266	0	Content		449	574	20716396	661318937
20733	08:31:22.674	00:00:20.733	1244	446,4407	654,7582	0,3457139	0,5637072	560,4278	4,723244	0	467,271	614,1714	0,1624956	0,6120205	554,1464	4,565022	0	54	457	634						Untertest2.avi	0	880	547	72	111	360	499	266	0	Content		385	523	20733013	661335554
20750	08:31:22.691	00:00:20.749	1245	461,7284	621,9125	0,3462293	0,562631	559,9695	4,670235	0	443,5605	601,1578	0,1629461	0,611227	556,1776	4,601912	0	54	453	612						Untertest2.avi	0	880	547	72	111	360	499	266	0	Content		381	501	20749764	661352305
20766	08:31:22.707	00:00:20.766	1246	421,9618	621,1765	0,3461298	0,5627781	560,2148	4,734262	0	439,8369	602,1321	0,162522	0,6113311	556,3314	4,545934	0	54	431	612						Untertest2.avi	0	880	547	72	111	360	499	266	0	Content		359	501	20766385	661368926
20783	08:31:22.724	00:00:20.783	1247	418,1727	626,2846	0,3459715	0,562695	560,2315	4,753756	0	438,8765	600,0924	0,162319	0,611336	557,366	4,647965	0	54	429	613						Untertest2.avi	0	880	547	72	111	360	499	266	0	Content		357	502	20783009	661385550
20800	08:31:22.741	00:00:20.799	1248	416,5023	620,3629	0,3458315	0,5625384	560,0956	4,746628	0	449,9076	589,8719	0,1620715	0,6111789	557,366	4,670798	0	54	433	605						Untertest2.avi	0	880	547	72	111	360	499	266	0	Content		361	494	20799633	661402174
20816	08:31:22.757	00:00:20.816	1249	414,1706	619,7181	0,3456781	0,5623356	560,0993	4,752699	0	449,7174	600,299	0,1619089	0,611028	557,366	4,627361	0	54	432	610						Untertest2.avi	0	880	547	72	111	360	499	266	0	Content		360	499	20816381	661418922
20833	08:31:22.774	00:00:20.833	1250	419,6591	615,9184	0,3455711	0,5620782	559,9453	4,768167	0	453,9722	603,2904	0,1616045	0,6107382	556,3578	4,653951	0	54	437	610						Untertest2.avi	0	880	547	72	111	360	499	266	0	Content		365	499	20833008	661435549
20850	08:31:22.791	00:00:20.849	1251	425,8553	627,8813	0,3454084	0,5619373	559,9155	4,761216	0	440,5869	605,7286	0,1614205	0,6106048	556,3579	4,624942	0	54	433	617						Untertest2.avi	0	880	547	72	111	360	499	266	0	Content		361	506	20849630	661452171
20866	08:31:22.807	00:00:20.866	1252	418,5062	614,8745	0,3452361	0,5620242	559,9372	4,814896	0	448,0755	600,6457	0,1612184	0,6105934	556,3579	4,70059	0	54	433	608						Untertest2.avi	0	880	547	72	111	360	499	266	0	Content		361	497	20866258	661468799
20883	08:31:22.824	00:00:20.883	1253	417,9802	618,9825	0,3451527	0,5621378	559,8651	4,806356	0	441,295	609,4366	0,1610733	0,6107249	556,0511	4,651869	0	54	430	614						Untertest2.avi	0	880	547	72	111	360	499	266	0	Content		358	503	20883007	661485548
20900	08:31:22.841	00:00:20.899	1254	416,0091	618,662	0,3450935	0,5622894	559,7737	4,805102	0	437,4527	582,5103	0,1609489	0,6110029	556,0512	4,699337	0	54	427	601						Untertest2.avi	0	880	547	72	111	360	499	266	0	Content		355	490	20899632	661502173
20916	08:31:22.857	00:00:20.916	1255	408,2437	622,6083	0,3451007	0,5622573	559,8141	4,79194	0	461,3379	585,7812	0,1609502	0,6110686	556,0512	4,761281	0	54	435	604						Untertest2.avi	0	880	547	72	111	360	499	266	0	Content		363	493	20916255	661518796
20933	08:31:22.874	00:00:20.932	1256	400,4069	581,3955	0,345635	0,5612602	560,0773	4,832833	0	423,0681	561,016	0,1615223	0,6104174	554,7974	4,697095	0	54	412	571						Untertest2.avi	0	880	547	72	111	360	499	266	0	Content		340	460	20932879	661535420
20950	08:31:22.891	00:00:20.949	1257	356,3097	558,6149	0,3466095	0,5600166	560,3879	4,784333	0	-1024	-768	-1	-1	-1	-1	4	54	356	559						Untertest2.avi	0	880	547	72	111	360	499	266	0	Content		284	448	20949631	661552172
20966	08:31:22.907	00:00:20.966	1258	262,4947	518,2059	0,3486378	0,5592408	556,9309	4,850883	0	320,5133	489,0803	0,1633174	0,6085162	555,8866	4,702211	0	54	292	504						Untertest2.avi	0	880	547	72	111	360	499	266	0	Content		220	393	20966253	661568794
20983	08:31:22.924	00:00:20.982	1259	243,1327	464,4631	0,3488388	0,5583788	560,9396	4,841583	0	-1024	-768	-1	-1	-1	-1	4	55	243	464						Untertest2.avi	0	880	547	72	111	92	328	133	0	Content		171	353	20982877	661585418
21000	08:31:22.941	00:00:20.999	1260	185,7228	427,2949	0,3499423	0,5579125	561,4866	4,878139	0	245,7254	449,8924	0,1644667	0,6077892	539,9413	4,541269	0	55	216	439						Untertest2.avi	0	880	547	72	111	92	328	133	0	Content		144	328	20999501	661602042
21016	08:31:22.957	00:00:21.016	1261	133,4589	424,1681	0,351373	0,5577608	562,7604	4,806634	0	194,8888	437,9329	0,1651738	0,6077924	531,0551	4,446379	0	55	164	431						Untertest2.avi	0	880	547	72	111	92	328	133	0	Content		92	320	21016251	661618792
21033	08:31:22.974	00:00:21.032	1262	118,6354	518,6296	0,3821065	0,5579991	453,3616	3,844623	0	154,2279	450,6193	0,1643669	0,607996	506,5314	4,14817	0	55	136	485						Untertest2.avi	0	880	547	72	111	92	328	133	0	Content		64	374	21032875	661635416
21050	08:31:22.991	00:00:21.049	1263	-27,12301	398,7318	0,3532965	0,5582636	563,1716	4,70972	0	121,0719	450,1986	0,1649972	0,608266	506,5314	4,206367	0	55	47	424						Untertest2.avi	0	880	547	72	111	92	328	133	0	Content		-25	313	21049500	661652041
21066	08:31:23.007	00:00:21.066	1264	-37,21099	388,6574	0,3535114	0,5585419	563,1053	4,766914	0	131,8847	440,3772	0,1648698	0,6085829	506,5314	4,19487	0	55	47	415						Untertest2.avi	0	880	547	72	111	92	328	133	0	Content		-25	304	21066124	661668665
21083	08:31:23.024	00:00:21.082	1265	241,0806	589,004	0,3184447	0,5593269	375,1279	3,152395	0	159,1362	468,9698	0,1630366	0,6088752	486,18	4,025962	0	55	200	529						Untertest2.avi	0	880	547	72	111	92	328	133	0	Content		128	418	21082875	661685416
21099	08:31:23.040	00:00:21.099	1266	-42,89902	390,9171	0,3537925	0,5589257	563,2573	4,71617	0	153,5557	468,868	0,1630793	0,6088645	486,18	4,032543	0	55	55	430						Untertest2.avi	0	880	547	72	111	92	328	133	0	Content		-17	319	21099497	661702038
21116	08:31:23.057	00:00:21.116	1267	240,3582	585,9469	0,319205	0,559673	377,2436	3,12856	0	146,7793	467,6449	0,1633807	0,6090783	489,0963	3,953456	0	56	194	527						Untertest2.avi	0	880	547	72	111	128	419	266	0	Content		122	416	21116124	661718665
21133	08:31:23.074	00:00:21.132	1268	245,782	593,558	0,3186986	0,5597174	374,4163	3,083128	0	168,0026	477,1789	0,1634947	0,6091087	489,083	4,05295	0	56	207	535						Untertest2.avi	0	880	547	72	111	128	419	266	0	Content		135	424	21132758	661735299
21149	08:31:23.090	00:00:21.149	1269	246,787	590,2543	0,3193221	0,5597535	376,2824	3,102804	0	157,4611	474,1506	0,1635643	0,6092089	487,8697	3,897471	0	56	202	532						Untertest2.avi	0	880	547	72	111	128	419	266	0	Content		130	421	21149498	661752039
21166	08:31:23.107	00:00:21.166	1270	245,4443	591,8096	0,3191637	0,5598018	374,7075	3,04977	0	144,6818	470,2631	0,1638579	0,6092491	489,7333	3,906516	0	56	195	531						Untertest2.avi	0	880	547	72	111	128	419	266	0	Content		123	420	21166121	661768662
21183	08:31:23.124	00:00:21.182	1271	245,0442	590,942	0,3188997	0,559841	373,2641	2,971595	0	150,2506	468,3493	0,1638412	0,6092958	488,1633	3,838914	0	56	198	530						Untertest2.avi	0	880	547	72	111	128	419	266	0	Content		126	419	21182758	661785299
21199	08:31:23.140	00:00:21.199	1272	240,3654	591,265	0,319293	0,5598757	374,5463	2,971135	0	156,8349	471,0229	0,1638791	0,60932	487,2572	3,796601	0	56	199	531						Untertest2.avi	0	880	547	72	111	128	419	266	0	Content		127	420	21199368	661801909
21216	08:31:23.157	00:00:21.216	1273	242,4793	590,4594	0,3192207	0,5598269	373,9374	2,903441	0	153,4263	468,7193	0,1638829	0,6092468	486,613	3,751865	0	56	198	530						Untertest2.avi	0	880	547	72	111	128	419	266	0	Content		126	419	21216118	661818659
21233	08:31:23.174	00:00:21.232	1274	242,9622	590,5316	0,3192354	0,5597055	373,7351	2,899557	0	154,0324	477,5605	0,1639969	0,6090425	487,7872	3,7508	0	56	198	534						Untertest2.avi	0	880	547	72	111	128	419	266	0	Content		126	423	21232760	661835301
21249	08:31:23.190	00:00:21.249	1275	251,1182	590,7116	0,3190202	0,5593126	372,806	2,86898	0	156,7869	470,1058	0,1638832	0,6087504	486,1231	3,680089	0	56	204	530						Untertest2.avi	0	880	547	72	111	128	419	266	0	Content		132	419	21249367	661851908
21266	08:31:23.207	00:00:21.265	1276	245,8458	591,723	0,3190456	0,5590002	372,9509	2,85875	0	154,4386	468,1248	0,1638744	0,6084095	486,3869	3,704282	0	56	200	530						Untertest2.avi	0	880	547	72	111	128	419	266	0	Content		128	419	21265995	661868536
21283	08:31:23.224	00:00:21.282	1277	249,9406	589,1532	0,3189251	0,5587246	372,5444	2,800194	0	154,3161	467,559	0,1638727	0,6081143	486,4187	3,675117	0	56	202	528						Untertest2.avi	0	880	547	72	111	128	419	266	0	Content		130	417	21282758	661885299
21299	08:31:23.240	00:00:21.299	1278	253,6875	595,1585	0,319142	0,5583867	373,2958	2,846729	0	152,236	476,6005	0,1637739	0,607893	484,9935	3,601609	0	56	203	536						Untertest2.avi	0	880	547	72	111	128	419	266	0	Content		131	425	21299367	661901908
21316	08:31:23.257	00:00:21.315	1279	250,7716	594,0669	0,3189112	0,5582734	372,1052	2,806994	0	152,7686	475,3953	0,1637467	0,6077348	484,2617	3,542599	0	56	202	535						Untertest2.avi	0	880	547	72	111	128	419	266	0	Content		130	424	21315992	661918533
21333	08:31:23.274	00:00:21.332	1280	250,8969	590,7128	0,3189868	0,558256	372,2484	2,77905	0	146,5911	465,7939	0,1638105	0,6076669	484,7731	3,57213	0	56	199	528						Untertest2.avi	0	880	547	72	111	128	419	266	0	Content		127	417	21332617	661935158
21349	08:31:23.290	00:00:21.349	1281	-1024	-768	-1	-1	-1	-1	4	140,6697	456,68	0,1648971	0,607563	499,9596	3,689764	0	56	141	457						Untertest2.avi	0	880	547	72	111	128	419	266	0	Content		69	346	21349367	661951908
21366	08:31:23.307	00:00:21.365	1282	246,0691	483,3574	0,3395363	0,5569092	477,083	3,530441	0	-1024	-768	-1	-1	-1	-1	4	56	246	483						Untertest2.avi	0	880	547	72	111	128	419	266	0	Content		174	372	21365989	661968530
21383	08:31:23.324	00:00:21.382	1283	347,8567	399,3026	0,3480676	0,5560553	551,1716	4,161253	0	377,8592	376,0865	0,1646692	0,6058162	552,4852	4,181901	0	57	363	388						Untertest2.avi	0	880	547	72	111	501	262	283	0	Content		291	277	21382614	661985155
21399	08:31:23.340	00:00:21.399	1284	488,3811	373,9438	0,3469	0,5561981	566,6536	4,313346	0	507,7081	366,1346	0,1628648	0,605461	558,1797	4,246123	0	57	498	370						Untertest2.avi	0	880	547	72	111	501	262	283	0	Content		426	259	21399238	662001779
21416	08:31:23.357	00:00:21.415	1285	558,1782	389,8651	0,343824	0,5570164	560,7413	4,3038	0	575,688	358,0391	0,1612557	0,6056448	558,0701	4,193148	0	57	567	374						Untertest2.avi	0	880	547	72	111	501	262	283	0	Content		495	263	21415988	662018529
21433	08:31:23.374	00:00:21.432	1286	616,298	389,1832	0,3433543	0,5573964	560,5969	4,305838	0	584,689	369,3386	0,1609807	0,6057792	560,0393	4,268688	0	57	600	379						Untertest2.avi	0	880	547	72	111	501	262	283	0	Content		528	268	21432609	662035150
21449	08:31:23.390	00:00:21.449	1287	577,1654	379,2509	0,3436942	0,5575591	560,361	4,22152	0	580,8138	359,4039	0,1610709	0,6059515	560,1788	4,204797	0	57	579	369						Untertest2.avi	0	880	547	72	111	501	262	283	0	Content		507	258	21449235	662051776
21466	08:31:23.407	00:00:21.465	1288	580,2088	382,9394	0,3437731	0,5578133	560,4736	4,220771	0	579,9405	347,8289	0,1609993	0,6062586	560,1789	4,174309	0	57	580	365						Untertest2.avi	0	880	547	72	111	501	262	283	0	Content		508	254	21465983	662068524
21483	08:31:23.424	00:00:21.482	1289	572,4389	383,3866	0,3439098	0,5580955	560,378	4,223101	0	577,2475	370,1374	0,1609532	0,6066109	560,1789	4,178719	0	57	575	377						Untertest2.avi	0	880	547	72	111	501	262	283	0	Content		503	266	21482609	662085150
21499	08:31:23.440	00:00:21.499	1290	569,6204	386,0616	0,3440987	0,5583561	560,2075	4,288773	0	586,4241	371,1981	0,1607476	0,6069396	557,9103	4,237372	0	57	578	379						Untertest2.avi	0	880	547	72	111	501	262	283	0	Content		506	268	21499233	662101774
21516	08:31:23.457	00:00:21.515	1291	572,6078	388,4607	0,344189	0,5584694	560,1614	4,236818	0	582,9472	359,2426	0,1606703	0,6071606	557,9104	4,143831	0	57	578	374						Untertest2.avi	0	880	547	72	111	501	262	283	0	Content		506	263	21515856	662118397
21533	08:31:23.474	00:00:21.532	1292	562,1671	388,1712	0,3443018	0,5586139	560,2942	4,261302	0	580,7672	354,0827	0,1606236	0,6073782	557,9104	4,166344	0	57	571	371						Untertest2.avi	0	880	547	72	111	501	262	283	0	Content		499	260	21532603	662135144
21549	08:31:23.490	00:00:21.549	1293	571,0729	388,086	0,3443892	0,5586371	560,1683	4,251669	0	593,7393	368,3455	0,1606964	0,6074916	560,5524	4,231506	0	57	582	378						Untertest2.avi	0	880	547	72	111	501	262	283	0	Content		510	267	21549225	662151766
21566	08:31:23.507	00:00:21.565	1294	606,5513	390,2839	0,3444063	0,5586483	560,1118	4,25272	0	583,3146	350,4114	0,1606339	0,6075356	561,4307	4,300966	0	57	595	370						Untertest2.avi	0	880	547	72	111	501	262	283	0	Content		523	259	21565849	662168390
21582	08:31:23.523	00:00:21.582	1295	612,5789	389,4535	0,3444119	0,5586854	560,0485	4,345683	0	590,1747	368,1377	0,1602899	0,6076292	558,15	4,165183	0	57	601	379						Untertest2.avi	0	880	547	72	111	501	262	283	0	Content		529	268	21582473	662185014
21599	08:31:23.540	00:00:21.599	1296	564,7848	386,1448	0,3442856	0,5586647	560,045	4,288597	0	578,3972	360,4036	0,1600944	0,6076595	558,15	4,213068	0	57	572	373						Untertest2.avi	0	880	547	72	111	501	262	283	0	Content		500	262	21599222	662201763
21616	08:31:23.557	00:00:21.615	1297	562,6717	390,1171	0,3441794	0,5585334	559,8633	4,21223	0	-1024	-768	-1	-1	-1	-1	4	57	563	390						Untertest2.avi	0	880	547	72	111	501	262	283	0	Content		491	279	21615849	662218390
21632	08:31:23.573	00:00:21.632	1298	549,5296	378,6334	0,3445883	0,5578752	560,1261	4,245245	0	567,7158	366,157	0,1603556	0,6067696	558,652	4,215737	0	57	559	372						Untertest2.avi	0	880	547	72	111	501	262	283	0	Content		487	261	21632472	662235013
21649	08:31:23.590	00:00:21.649	1299	481,3018	306,7807	0,3458326	0,5551589	560,7928	4,186296	0	506,483	282,0707	0,1621958	0,6045092	558,652	4,054201	0	57	494	294						Untertest2.avi	0	880	547	72	111	501	262	283	0	Content		422	183	21649096	662251637
21666	08:31:23.607	00:00:21.665	1300	401,883	195,5215	0,3472929	0,55225	561,5096	4,080327	0	435,616	163,3072	0,1641396	0,6019564	558,652	4,004335	0	58	419	179						Untertest2.avi	0	880	547	72	111	193	-94	133	0	Content		347	68	21665844	662268385
21682	08:31:23.623	00:00:21.682	1301	326,6513	157,6647	0,3578009	0,5504966	524,9209	4,097332	0	378,6989	134,2568	0,1639999	0,600238	533,2535	3,67556	0	58	353	146						Untertest2.avi	0	880	547	72	111	193	-94	133	0	Content		281	35	21682469	662285010
21699	08:31:23.640	00:00:21.699	1302	220,8089	-20,39435	0,3495243	0,5498039	563,3116	4,023861	0	287,4877	54,46909	0,1652353	0,5998814	533,2535	3,671798	0	58	254	17						Untertest2.avi	0	880	547	72	111	193	-94	133	0	Content		182	-94	21699093	662301634
21716	08:31:23.657	00:00:21.715	1303	264,5674	-24,79272	0,319705	0,5608937	405,157	3,965836	0	-1024	-768	-1	-1	-1	-1	4	58	265	-25						Untertest2.avi	0	880	547	72	111	193	-94	133	0	Content		193	-136	21715744	662318285
21732	08:31:23.673	00:00:21.732	1304	-1024	-768	-1	-1	-1	-1	4	-1024	-768	-1	-1	-1	-1	4	58	0	0						Untertest2.avi	0	880	547	72	111	193	-94	133	0	Content		-72	-111	21732473	662335014
21749	08:31:23.690	00:00:21.749	1305	-1024	-768	-1	-1	-1	-1	4	-1024	-768	-1	-1	-1	-1	4	58	0	0						Untertest2.avi	0	880	547	72	111	193	-94	133	0	Content		-72	-111	21749091	662351632
21766	08:31:23.707	00:00:21.765	1306	-1024	-768	-1	-1	-1	-1	4	127,5036	-707,6857	0,1678932	0,6082019	564,9717	4,14444	0	58	128	-708						Untertest2.avi	0	880	547	72	111	193	-94	133	0	Content		56	-819	21765719	662368260
21782	08:31:23.723	00:00:21.782	1307	-1024	-768	-1	-1	-1	-1	4	453,867	248,875	0,1553867	0,6042064	394,7387	2,546738	0	58	454	249						Untertest2.avi	0	880	547	72	111	193	-94	133	0	Content		382	138	21782343	662384884
21799	08:31:23.740	00:00:21.799	1308	-1024	-768	-1	-1	-1	-1	4	-1024	-768	-1	-1	-1	-1	4		0	0						Untertest2.avi	0	880	547	72	111				0	Content		-72	-111	21799088	662401629
21816	08:31:23.757	00:00:21.815	1309	-1024	-768	-1	-1	-1	-1	4	-1024	-768	-1	-1	-1	-1	4		0	0						Untertest2.avi	0	880	547	72	111				0	Content		-72	-111	21815712	662418253
21832	08:31:23.773	00:00:21.832	1310	-1024	-768	-1	-1	-1	-1	4	-1024	-768	-1	-1	-1	-1	4		0	0						Untertest2.avi	0	880	547	72	111				0	Content		-72	-111	21832339	662434880
21849	08:31:23.790	00:00:21.848	1311	-1024	-768	-1	-1	-1	-1	4	-1024	-768	-1	-1	-1	-1	4		0	0						Untertest2.avi	0	880	547	72	111				0	Content		-72	-111	21848962	662451503
21866	08:31:23.807	00:00:21.865	1312	-1024	-768	-1	-1	-1	-1	4	-1024	-768	-1	-1	-1	-1	4		0	0						Untertest2.avi	0	880	547	72	111				0	Content		-72	-111	21865708	662468249
21882	08:31:23.823	00:00:21.882	1313	-1024	-768	-1	-1	-1	-1	4	-1024	-768	-1	-1	-1	-1	4		0	0						Untertest2.avi	0	880	547	72	111				0	Content		-72	-111	21882330	662484871
21899	08:31:23.840	00:00:21.898	1314	-1024	-768	-1	-1	-1	-1	4	-1024	-768	-1	-1	-1	-1	4		0	0						Untertest2.avi	0	880	547	72	111				0	Content		-72	-111	21898953	662501494
21916	08:31:23.857	00:00:21.915	1315	-1024	-768	-1	-1	-1	-1	4	-1024	-768	-1	-1	-1	-1	4		0	0						Untertest2.avi	0	880	547	72	111				0	Content		-72	-111	21915578	662518119
21932	08:31:23.873	00:00:21.932	1316	-1024	-768	-1	-1	-1	-1	4	-1024	-768	-1	-1	-1	-1	4		0	0						Untertest2.avi	0	880	547	72	111				0	Content		-72	-111	21932321	662534862
21949	08:31:23.890	00:00:21.948	1317	-1024	-768	-1	-1	-1	-1	4	-1024	-768	-1	-1	-1	-1	4		0	0						Untertest2.avi	0	880	547	72	111				0	Content		-72	-111	21948947	662551488
21966	08:31:23.907	00:00:21.965	1318	-1024	-768	-1	-1	-1	-1	4	-1024	-768	-1	-1	-1	-1	4		0	0						Untertest2.avi	0	880	547	72	111				0	Content		-72	-111	21965574	662568115
21982	08:31:23.923	00:00:21.982	1319	-1024	-768	-1	-1	-1	-1	4	-1024	-768	-1	-1	-1	-1	4		0	0						Untertest2.avi	0	880	547	72	111				0	Content		-72	-111	21982194	662584735
21999	08:31:23.940	00:00:21.998	1320	-1024	-768	-1	-1	-1	-1	4	-1024	-768	-1	-1	-1	-1	4		0	0						Untertest2.avi	0	880	547	72	111				0	Content		-72	-111	21998944	662601485
22016	08:31:23.957	00:00:22.015	1321	-1024	-768	-1	-1	-1	-1	4	-1024	-768	-1	-1	-1	-1	4		0	0						Untertest2.avi	0	880	547	72	111				0	Content		-72	-111	22015566	662618107
22032	08:31:23.973	00:00:22.032	1322	-1024	-768	-1	-1	-1	-1	4	-1024	-768	-1	-1	-1	-1	4		0	0						Untertest2.avi	0	880	547	72	111				0	Content		-72	-111	22032186	662634727
22049	08:31:23.990	00:00:22.048	1323	-1024	-768	-1	-1	-1	-1	4	-1024	-768	-1	-1	-1	-1	4		0	0						Untertest2.avi	0	880	547	72	111				0	Content		-72	-111	22048934	662651475
22066	08:31:24.007	00:00:22.065	1324	-1024	-768	-1	-1	-1	-1	4	-1024	-768	-1	-1	-1	-1	4		0	0						Untertest2.avi	0	880	547	72	111				0	Content		-72	-111	22065558	662668099
22082	08:31:24.023	00:00:22.082	1325	-1024	-768	-1	-1	-1	-1	4	-1024	-768	-1	-1	-1	-1	4		0	0						Untertest2.avi	0	880	547	72	111				0	Content		-72	-111	22082178	662684719
22099	08:31:24.040	00:00:22.098	1326	-1024	-768	-1	-1	-1	-1	4	-1024	-768	-1	-1	-1	-1	4		0	0						Untertest2.avi	0	880	547	72	111				0	Content		-72	-111	22098802	662701343
22116	08:31:24.057	00:00:22.115	1327	-1024	-768	-1	-1	-1	-1	4	-1024	-768	-1	-1	-1	-1	4		0	0						Untertest2.avi	0	880	547	72	111				0	Content		-72	-111	22115551	662718092
22132	08:31:24.073	00:00:22.132	1328	-1024	-768	-1	-1	-1	-1	4	-1024	-768	-1	-1	-1	-1	4		0	0						Untertest2.avi	0	880	547	72	111				0	Content		-72	-111	22132174	662734715
22149	08:31:24.090	00:00:22.148	1329	-1024	-768	-1	-1	-1	-1	4	-1024	-768	-1	-1	-1	-1	4		0	0						Untertest2.avi	0	880	547	72	111				0	Content		-72	-111	22148796	662751337
22166	08:31:24.107	00:00:22.165	1330	-1024	-768	-1	-1	-1	-1	4	-1024	-768	-1	-1	-1	-1	4		0	0						Untertest2.avi	0	880	547	72	111				0	Content		-72	-111	22165546	662768087
22182	08:31:24.123	00:00:22.182	1331	-1024	-768	-1	-1	-1	-1	4	-1024	-768	-1	-1	-1	-1	4		0	0						Untertest2.avi	0	880	547	72	111				0	Content		-72	-111	22182168	662784709
22199	08:31:24.140	00:00:22.199	1332	-1024	-768	-1	-1	-1	-1	4	-1024	-768	-1	-1	-1	-1	4		0	0						Untertest2.avi	0	880	547	72	111				0	Content		-72	-111	22199235	662801776
22217	08:31:24.158	00:00:22.216	1333	-1024	-768	-1	-1	-1	-1	4	-1024	-768	-1	-1	-1	-1	4		0	0						Untertest2.avi	0	880	547	72	111				0	Content		-72	-111	22216621	662819162
22234	08:31:24.175	00:00:22.233	1334	-1024	-768	-1	-1	-1	-1	4	-1024	-768	-1	-1	-1	-1	4		0	0						Untertest2.avi	0	880	547	72	111				0	Content		-72	-111	22233856	662836397
22249	08:31:24.190	00:00:22.248	1335	-1024	-768	-1	-1	-1	-1	4	-1024	-768	-1	-1	-1	-1	4		0	0						Untertest2.avi	0	880	547	72	111				0	Content		-72	-111	22248781	662851322
22265	08:31:24.206	00:00:22.265	1336	-1024	-768	-1	-1	-1	-1	4	-1024	-768	-1	-1	-1	-1	4		0	0						Untertest2.avi	0	880	547	72	111				0	Content		-72	-111	22265404	662867945
22282	08:31:24.223	00:00:22.282	1337	-1024	-768	-1	-1	-1	-1	4	-1024	-768	-1	-1	-1	-1	4		0	0						Untertest2.avi	0	880	547	72	111				0	Content		-72	-111	22282145	662884686
22299	08:31:24.240	00:00:22.298	1338	-1024	-768	-1	-1	-1	-1	4	-1024	-768	-1	-1	-1	-1	4		0	0						Untertest2.avi	0	880	547	72	111				0	Content		-72	-111	22298764	662901305
22315	08:31:24.256	00:00:22.315	1339	-1024	-768	-1	-1	-1	-1	4	-1024	-768	-1	-1	-1	-1	4		0	0						Untertest2.avi	0	880	547	72	111				0	Content		-72	-111	22315389	662917930
22332	08:31:24.273	00:00:22.332	1340	-1024	-768	-1	-1	-1	-1	4	-1024	-768	-1	-1	-1	-1	4		0	0						Untertest2.avi	0	880	547	72	111				0	Content		-72	-111	22332022	662934563
22349	08:31:24.290	00:00:22.348	1341	-1024	-768	-1	-1	-1	-1	4	-1024	-768	-1	-1	-1	-1	4		0	0						Untertest2.avi	0	880	547	72	111				0	Content		-72	-111	22348642	662951183
22365	08:31:24.306	00:00:22.365	1342	-1024	-768	-1	-1	-1	-1	4	-1024	-768	-1	-1	-1	-1	4		0	0						Untertest2.avi	0	880	547	72	111				0	Content		-72	-111	22365270	662967811
22382	08:31:24.323	00:00:22.382	1343	-1024	-768	-1	-1	-1	-1	4	-1024	-768	-1	-1	-1	-1	4		0	0						Untertest2.avi	0	880	547	72	111				0	Content		-72	-111	22382018	662984559
22399	08:31:24.340	00:00:22.398	1344	-1024	-768	-1	-1	-1	-1	4	-1024	-768	-1	-1	-1	-1	4		0	0						Untertest2.avi	0	880	547	72	111				0	Content		-72	-111	22398634	663001175
22415	08:31:24.356	00:00:22.415	1345	-1024	-768	-1	-1	-1	-1	4	-1024	-768	-1	-1	-1	-1	4		0	0						Untertest2.avi	0	880	547	72	111				0	Content		-72	-111	22415266	663017807
22432	08:31:24.373	00:00:22.431	1346	-1024	-768	-1	-1	-1	-1	4	-1024	-768	-1	-1	-1	-1	4		0	0						Untertest2.avi	0	880	547	72	111				0	Content		-72	-111	22431890	663034431
22449	08:31:24.390	00:00:22.448	1347	-1024	-768	-1	-1	-1	-1	4	-1024	-768	-1	-1	-1	-1	4		0	0						Untertest2.avi	0	880	547	72	111				0	Content		-72	-111	22448635	663051176
22465	08:31:24.406	00:00:22.465	1348	-1024	-768	-1	-1	-1	-1	4	-1024	-768	-1	-1	-1	-1	4		0	0						Untertest2.avi	0	880	547	72	111				0	Content		-72	-111	22465261	663067802
22482	08:31:24.423	00:00:22.481	1349	-1024	-768	-1	-1	-1	-1	4	-1024	-768	-1	-1	-1	-1	4		0	0						Untertest2.avi	0	880	547	72	111				0	Content		-72	-111	22481888	663084429
22499	08:31:24.440	00:00:22.498	1350	-1024	-768	-1	-1	-1	-1	4	-1024	-768	-1	-1	-1	-1	4		0	0						Untertest2.avi	0	880	547	72	111				0	Content		-72	-111	22498512	663101053
22515	08:31:24.456	00:00:22.515	1351	-1024	-768	-1	-1	-1	-1	4	-1024	-768	-1	-1	-1	-1	4		0	0						Untertest2.avi	0	880	547	72	111				0	Content		-72	-111	22515251	663117792
22532	08:31:24.473	00:00:22.531	1352	-1024	-768	-1	-1	-1	-1	4	-1024	-768	-1	-1	-1	-1	4		0	0						Untertest2.avi	0	880	547	72	111				0	Content		-72	-111	22531877	663134418
22549	08:31:24.490	00:00:22.548	1353	-1024	-768	-1	-1	-1	-1	4	-1024	-768	-1	-1	-1	-1	4		0	0						Untertest2.avi	0	880	547	72	111				0	Content		-72	-111	22548507	663151048
22565	08:31:24.506	00:00:22.565	1354	-1024	-768	-1	-1	-1	-1	4	-1024	-768	-1	-1	-1	-1	4		0	0						Untertest2.avi	0	880	547	72	111				0	Content		-72	-111	22565131	663167672
22582	08:31:24.523	00:00:22.581	1355	-1024	-768	-1	-1	-1	-1	4	-1024	-768	-1	-1	-1	-1	4		0	0						Untertest2.avi	0	880	547	72	111				0	Content		-72	-111	22581880	663184421
22599	08:31:24.540	00:00:22.598	1356	-1024	-768	-1	-1	-1	-1	4	-1024	-768	-1	-1	-1	-1	4		0	0						Untertest2.avi	0	880	547	72	111				0	Content		-72	-111	22598504	663201045
22615	08:31:24.556	00:00:22.615	1357	-1024	-768	-1	-1	-1	-1	4	-1024	-768	-1	-1	-1	-1	4		0	0						Untertest2.avi	0	880	547	72	111				0	Content		-72	-111	22615120	663217661
22632	08:31:24.573	00:00:22.631	1358	-1024	-768	-1	-1	-1	-1	4	-1024	-768	-1	-1	-1	-1	4		0	0						Untertest2.avi	0	880	547	72	111				0	Content		-72	-111	22631874	663234415
22648	08:31:24.589	00:00:22.648	1359	-1024	-768	-1	-1	-1	-1	4	-1024	-768	-1	-1	-1	-1	4		0	0						Untertest2.avi	0	880	547	72	111				0	Content		-72	-111	22648499	663251040
22665	08:31:24.606	00:00:22.665	1360	-1024	-768	-1	-1	-1	-1	4	-1024	-768	-1	-1	-1	-1	4		0	0						Untertest2.avi	0	880	547	72	111				0	Content		-72	-111	22665125	663267666
22682	08:31:24.623	00:00:22.681	1361	-1024	-768	-1	-1	-1	-1	4	-1024	-768	-1	-1	-1	-1	4		0	0						Untertest2.avi	0	880	547	72	111				0	Content		-72	-111	22681748	663284289
22698	08:31:24.639	00:00:22.698	1362	-1024	-768	-1	-1	-1	-1	4	-1024	-768	-1	-1	-1	-1	4		0	0						Untertest2.avi	0	880	547	72	111				0	Content		-72	-111	22698374	663300915
22715	08:31:24.656	00:00:22.715	1363	-1024	-768	-1	-1	-1	-1	4	-1024	-768	-1	-1	-1	-1	4		0	0						Untertest2.avi	0	880	547	72	111				0	Content		-72	-111	22715123	663317664
22732	08:31:24.673	00:00:22.731	1364	-1024	-768	-1	-1	-1	-1	4	-1024	-768	-1	-1	-1	-1	4		0	0						Untertest2.avi	0	880	547	72	111				0	Content		-72	-111	22731746	663334287
22748	08:31:24.689	00:00:22.748	1365	-1024	-768	-1	-1	-1	-1	4	-1024	-768	-1	-1	-1	-1	4		0	0						Untertest2.avi	0	880	547	72	111				0	Content		-72	-111	22748381	663350922
22765	08:31:24.706	00:00:22.765	1366	-1024	-768	-1	-1	-1	-1	4	-1024	-768	-1	-1	-1	-1	4		0	0						Untertest2.avi	0	880	547	72	111				0	Content		-72	-111	22765121	663367662
22782	08:31:24.723	00:00:22.781	1367	-1024	-768	-1	-1	-1	-1	4	-1024	-768	-1	-1	-1	-1	4		0	0						Untertest2.avi	0	880	547	72	111				0	Content		-72	-111	22781743	663384284
22798	08:31:24.739	00:00:22.798	1368	-1024	-768	-1	-1	-1	-1	4	-1024	-768	-1	-1	-1	-1	4		0	0						Untertest2.avi	0	880	547	72	111				0	Content		-72	-111	22798371	663400912
22815	08:31:24.756	00:00:22.814	1369	-1024	-768	-1	-1	-1	-1	4	-1024	-768	-1	-1	-1	-1	4		0	0						Untertest2.avi	0	880	547	72	111				0	Content		-72	-111	22814993	663417534
22832	08:31:24.773	00:00:22.831	1370	-1024	-768	-1	-1	-1	-1	4	-1024	-768	-1	-1	-1	-1	4		0	0						Untertest2.avi	0	880	547	72	111				0	Content		-72	-111	22831742	663434283
22848	08:31:24.789	00:00:22.848	1371	-1024	-768	-1	-1	-1	-1	4	-1024	-768	-1	-1	-1	-1	4		0	0						Untertest2.avi	0	880	547	72	111				0	Content		-72	-111	22848359	663450900
22865	08:31:24.806	00:00:22.864	1372	-1024	-768	-1	-1	-1	-1	4	-1024	-768	-1	-1	-1	-1	4		0	0						Untertest2.avi	0	880	547	72	111				0	Content		-72	-111	22864988	663467529
22882	08:31:24.823	00:00:22.881	1373	-1024	-768	-1	-1	-1	-1	4	-1024	-768	-1	-1	-1	-1	4		0	0						Untertest2.avi	0	880	547	72	111				0	Content		-72	-111	22881613	663484154
22898	08:31:24.839	00:00:22.898	1374	-1024	-768	-1	-1	-1	-1	4	-1024	-768	-1	-1	-1	-1	4		0	0						Untertest2.avi	0	880	547	72	111				0	Content		-72	-111	22898362	663500903
22915	08:31:24.856	00:00:22.914	1375	-1024	-768	-1	-1	-1	-1	4	-1024	-768	-1	-1	-1	-1	4		0	0						Untertest2.avi	0	880	547	72	111				0	Content		-72	-111	22914987	663517528
22932	08:31:24.873	00:00:22.931	1376	-1024	-768	-1	-1	-1	-1	4	-1024	-768	-1	-1	-1	-1	4		0	0						Untertest2.avi	0	880	547	72	111				0	Content		-72	-111	22931610	663534151
22948	08:31:24.889	00:00:22.948	1377	-1024	-768	-1	-1	-1	-1	4	-1024	-768	-1	-1	-1	-1	4		0	0						Untertest2.avi	0	880	547	72	111				0	Content		-72	-111	22948234	663550775
22965	08:31:24.906	00:00:22.964	1378	-1024	-768	-1	-1	-1	-1	4	-1024	-768	-1	-1	-1	-1	4		0	0						Untertest2.avi	0	880	547	72	111				0	Content		-72	-111	22964977	663567518
22982	08:31:24.923	00:00:22.981	1379	-1024	-768	-1	-1	-1	-1	4	-1024	-768	-1	-1	-1	-1	4		0	0						Untertest2.avi	0	880	547	72	111				0	Content		-72	-111	22981604	663584145
22998	08:31:24.939	00:00:22.998	1380	-1024	-768	-1	-1	-1	-1	4	-1024	-768	-1	-1	-1	-1	4		0	0						Untertest2.avi	0	880	547	72	111				0	Content		-72	-111	22998226	663600767
23015	08:31:24.956	00:00:23.014	1381	-1024	-768	-1	-1	-1	-1	4	-1024	-768	-1	-1	-1	-1	4		0	0						Untertest2.avi	0	880	547	72	111				0	Content		-72	-111	23014853	663617394
23032	08:31:24.973	00:00:23.031	1382	-1024	-768	-1	-1	-1	-1	4	-1024	-768	-1	-1	-1	-1	4		0	0						Untertest2.avi	0	880	547	72	111				0	Content		-72	-111	23031601	663634142
23048	08:31:24.989	00:00:23.048	1383	-1024	-768	-1	-1	-1	-1	4	-1024	-768	-1	-1	-1	-1	4		0	0						Untertest2.avi	0	880	547	72	111				0	Content		-72	-111	23048223	663650764
23065	08:31:25.006	00:00:23.064	1384	-1024	-768	-1	-1	-1	-1	4	-1024	-768	-1	-1	-1	-1	4		0	0						Untertest2.avi	0	880	547	72	111				0	Content		-72	-111	23064848	663667389
23081	08:31:25.022	00:00:23.081	1385	-26,50868	46,33677	0,3540013	0,5555813	565,1042	4,571595	0	149,2061	69,21477	0,1699381	0,6022491	565,1043	4,514646	0	59	61	58						Untertest2.avi	0	880	547	72	111	-51	-53	316	0	Content		-11	-53	23081472	663684013
23098	08:31:25.039	00:00:23.098	1386	-1024	-768	-1	-1	-1	-1	4	-1024	-768	-1	-1	-1	-1	4	59	0	0						Untertest2.avi	0	880	547	72	111	-51	-53	316	0	Content		-72	-111	23098222	663700763
23115	08:31:25.056	00:00:23.114	1387	-609,9587	-587,6135	0,3480823	0,5620894	552,8945	5,595248	0	-1024	-768	-1	-1	-1	-1	4	59	-610	-588						Untertest2.avi	0	880	547	72	111	-51	-53	316	0	Content		-682	-699	23114846	663717387
23131	08:31:25.072	00:00:23.131	1388	-1024	-768	-1	-1	-1	-1	4	-1024	-768	-1	-1	-1	-1	4	59	0	0						Untertest2.avi	0	880	547	72	111	-51	-53	316	0	Content		-72	-111	23131470	663734011
23148	08:31:25.089	00:00:23.148	1389	-1024	-768	-1	-1	-1	-1	4	-1024	-768	-1	-1	-1	-1	4	59	0	0						Untertest2.avi	0	880	547	72	111	-51	-53	316	0	Content		-72	-111	23148096	663750637
23165	08:31:25.106	00:00:23.164	1390	-1024	-768	-1	-1	-1	-1	4	-1024	-768	-1	-1	-1	-1	4	59	0	0						Untertest2.avi	0	880	547	72	111	-51	-53	316	0	Content		-72	-111	23164846	663767387
23181	08:31:25.122	00:00:23.181	1391	-1024	-768	-1	-1	-1	-1	4	-1024	-768	-1	-1	-1	-1	4	59	0	0						Untertest2.avi	0	880	547	72	111	-51	-53	316	0	Content		-72	-111	23181468	663784009
23198	08:31:25.139	00:00:23.198	1392	-34,73491	65,94247	0,3538506	0,5546371	563,6201	4,622647	1	-102,1687	24,18041	0,3538529	0,554637	563,6201	4,596862	3	59	-35	66						Untertest2.avi	0	880	547	72	111	-51	-53	316	0	Content		-107	-45	23198093	663800634
23215	08:31:25.156	00:00:23.214	1393	-20,73064	46,62341	0,353496	0,5547819	565,1777	4,63659	0	157,1346	76,69798	0,169431	0,6013637	565,1779	4,523509	0	59	68	62						Untertest2.avi	0	880	547	72	111	-51	-53	316	0	Content		-4	-49	23214718	663817259
23231	08:31:25.172	00:00:23.231	1394	-661,036	-631,0768	0,3485934	0,5607322	559,7238	5,644925	0	-1024	-768	-1	-1	-1	-1	4	59	-661	-631						Untertest2.avi	0	880	547	72	111	-51	-53	316	0	Content		-733	-742	23231466	663834007
23248	08:31:25.189	00:00:23.248	1395	55,24496	211,3869	0,330208	0,5579613	438,092	3,664457	0	-1024	-768	-1	-1	-1	-1	4	59	55	211						Untertest2.avi	0	880	547	72	111	-51	-53	316	0	Content		-17	100	23248091	663850632
23265	08:31:25.206	00:00:23.264	1396	-1024	-768	-1	-1	-1	-1	4	-1024	-768	-1	-1	-1	-1	4	59	0	0						Untertest2.avi	0	880	547	72	111	-51	-53	316	0	Content		-72	-111	23264716	663867257
23281	08:31:25.222	00:00:23.281	1397	-401,9959	-334,7843	0,3448662	0,5600016	531,4731	5,051646	0	-1024	-768	-1	-1	-1	-1	4	59	-402	-335						Untertest2.avi	0	880	547	72	111	-51	-53	316	0	Content		-474	-446	23281339	663883880
23298	08:31:25.239	00:00:23.298	1398	-1024	-768	-1	-1	-1	-1	4	-1024	-768	-1	-1	-1	-1	4	59	0	0						Untertest2.avi	0	880	547	72	111	-51	-53	316	0	Content		-72	-111	23298090	663900631
23315	08:31:25.256	00:00:23.314	1399	-1024	-768	-1	-1	-1	-1	4	-1024	-768	-1	-1	-1	-1	4	59	0	0						Untertest2.avi	0	880	547	72	111	-51	-53	316	0	Content		-72	-111	23314715	663917256
23331	08:31:25.272	00:00:23.331	1400	-1024	-768	-1	-1	-1	-1	4	-1024	-768	-1	-1	-1	-1	4	59	0	0						Untertest2.avi	0	880	547	72	111	-51	-53	316	0	Content		-72	-111	23331340	663933881
23348	08:31:25.289	00:00:23.348	1401	-1024	-768	-1	-1	-1	-1	4	-1024	-768	-1	-1	-1	-1	4	59	0	0						Untertest2.avi	0	880	547	72	111	-51	-53	316	0	Content		-72	-111	23348025	663950566
23365	08:31:25.306	00:00:23.364	1402	-1024	-768	-1	-1	-1	-1	4	-1024	-768	-1	-1	-1	-1	4	59	0	0						Untertest2.avi	0	880	547	72	111	-51	-53	316	0	Content		-72	-111	23364693	663967234
23381	08:31:25.322	00:00:23.381	1403	-23,87429	68,65138	0,3541396	0,5524987	565,5668	4,644953	0	154,8411	65,39364	0,1701384	0,5991552	565,5668	4,543955	0	59	65	67						Untertest2.avi	0	880	547	72	111	-51	-53	316	0	Content		-7	-44	23381334	663983875
23398	08:31:25.339	00:00:23.397	1404	-145,4463	-77,36584	0,3531399	0,5537711	571,0115	4,88154	0	187,4968	144,8055	0,1678204	0,5988684	531,4732	4,290301	0	60	21	34						Untertest2.avi	0	880	547	72	111	-742	-760	150	0	Content		-51	-77	23397961	664000502
23415	08:31:25.356	00:00:23.414	1405	-669,6868	-648,8677	0,3496605	0,5585421	558,6973	5,846512	0	-1024	-768	-1	-1	-1	-1	4	60	-670	-649						Untertest2.avi	0	880	547	72	111	-742	-760	150	0	Content		-742	-760	23414711	664017252
23431	08:31:25.372	00:00:23.431	1406	-1024	-768	-1	-1	-1	-1	4	-1024	-768	-1	-1	-1	-1	4	60	0	0						Untertest2.avi	0	880	547	72	111	-742	-760	150	0	Content		-72	-111	23431334	664033875
23448	08:31:25.389	00:00:23.447	1407	-723,7732	-713,1922	0,3501392	0,5587208	561,2958	5,930138	0	-1024	-768	-1	-1	-1	-1	4	60	-724	-713						Untertest2.avi	0	880	547	72	111	-742	-760	150	0	Content		-796	-824	23447957	664050498
23465	08:31:25.406	00:00:23.464	1408	-674,3748	-656,4429	0,3493733	0,5587813	555,9011	5,815989	0	-1024	-768	-1	-1	-1	-1	4	60	-674	-656						Untertest2.avi	0	880	547	72	111	-742	-760	150	0	Content		-746	-767	23464580	664067121
23481	08:31:25.422	00:00:23.481	1409	-1024	-768	-1	-1	-1	-1	4	-1024	-768	-1	-1	-1	-1	4	60	0	0						Untertest2.avi	0	880	547	72	111	-742	-760	150	0	Content		-72	-111	23481204	664083745
23498	08:31:25.439	00:00:23.497	1410	-1024	-768	-1	-1	-1	-1	4	-1024	-768	-1	-1	-1	-1	4	60	0	0						Untertest2.avi	0	880	547	72	111	-742	-760	150	0	Content		-72	-111	23497956	664100497
23515	08:31:25.456	00:00:23.514	1411	-1024	-768	-1	-1	-1	-1	4	-1024	-768	-1	-1	-1	-1	4	60	0	0						Untertest2.avi	0	880	547	72	111	-742	-760	150	0	Content		-72	-111	23514579	664117120
23531	08:31:25.472	00:00:23.531	1412	-1024	-768	-1	-1	-1	-1	4	-1024	-768	-1	-1	-1	-1	4	60	0	0						Untertest2.avi	0	880	547	72	111	-742	-760	150	0	Content		-72	-111	23531203	664133744
23548	08:31:25.489	00:00:23.547	1413	-30,03449	53,62235	0,3543955	0,5526331	565,6232	4,699056	0	151,1192	81,29119	0,1703589	0,5990533	565,6232	4,564923	0	61	61	67						Untertest2.avi	0	880	547	72	111	163	183	566	0	Content		-11	-44	23547954	664150495
23565	08:31:25.506	00:00:23.564	1414	-23,20468	51,3014	0,3543643	0,552516	565,6596	4,694002	0	158,5841	86,48163	0,1703334	0,5989999	565,6597	4,493077	0	61	68	69						Untertest2.avi	0	880	547	72	111	163	183	566	0	Content		-4	-42	23564577	664167118
23581	08:31:25.522	00:00:23.581	1415	-1024	-768	-1	-1	-1	-1	4	-1024	-768	-1	-1	-1	-1	4	61	0	0						Untertest2.avi	0	880	547	72	111	163	183	566	0	Content		-72	-111	23581202	664183743
23598	08:31:25.539	00:00:23.597	1416	49,79592	208,7232	0,3310559	0,5560587	438,4726	3,740259	0	-1024	-768	-1	-1	-1	-1	4	61	50	209						Untertest2.avi	0	880	547	72	111	163	183	566	0	Content		-22	98	23597830	664200371
23615	08:31:25.556	00:00:23.614	1417	-1024	-768	-1	-1	-1	-1	4	-1024	-768	-1	-1	-1	-1	4	61	0	0						Untertest2.avi	0	880	547	72	111	163	183	566	0	Content		-72	-111	23614579	664217120
23631	08:31:25.572	00:00:23.631	1418	-1024	-768	-1	-1	-1	-1	4	-1024	-768	-1	-1	-1	-1	4	61	0	0						Untertest2.avi	0	880	547	72	111	163	183	566	0	Content		-72	-111	23631203	664233744
23648	08:31:25.589	00:00:23.647	1419	-1024	-768	-1	-1	-1	-1	4	278,4243	344,5066	0,1602457	0,5999213	450,2184	3,668053	0	61	278	345						Untertest2.avi	0	880	547	72	111	163	183	566	0	Content		206	234	23647831	664250372
23665	08:31:25.606	00:00:23.664	1420	-1024	-768	-1	-1	-1	-1	4	-1024	-768	-1	-1	-1	-1	4	61	0	0						Untertest2.avi	0	880	547	72	111	163	183	566	0	Content		-72	-111	23664518	664267059
23681	08:31:25.622	00:00:23.681	1421	-1024	-768	-1	-1	-1	-1	4	-1024	-768	-1	-1	-1	-1	4	61	0	0						Untertest2.avi	0	880	547	72	111	163	183	566	0	Content		-72	-111	23681186	664283727
23698	08:31:25.639	00:00:23.697	1422	178,1651	286,1057	0,352915	0,555078	561,9632	4,757703	0	329,2743	428,4995	0,1589986	0,6022143	450,2184	3,743398	0	61	254	357						Untertest2.avi	0	880	547	72	111	163	183	566	0	Content		182	246	23697826	664300367
23714	08:31:25.655	00:00:23.714	1423	181,9617	281,2362	0,3528858	0,5550498	562,7863	4,745646	0	289,5484	298,8624	0,166955	0,6021105	543,6995	4,605101	0	61	236	290						Untertest2.avi	0	880	547	72	111	163	183	566	0	Content		164	179	23714470	664317011
23731	08:31:25.672	00:00:23.731	1424	196,672	281,8191	0,3528545	0,5549868	562,7749	4,796718	0	287,2378	297,0806	0,1665949	0,6020959	540,9437	4,575496	0	61	242	289						Untertest2.avi	0	880	547	72	111	163	183	566	0	Content		170	178	23731074	664333615
23748	08:31:25.689	00:00:23.747	1425	179,1052	285,0349	0,3527827	0,5549088	562,6944	4,784436	0	280,6891	294,7556	0,1663475	0,6020972	538,8588	4,522413	0	61	230	290						Untertest2.avi	0	880	547	72	111	163	183	566	0	Content		158	179	23747824	664350365
23764	08:31:25.705	00:00:23.764	1426	183,8019	286,8811	0,3527115	0,5547768	562,6819	4,783682	0	283,7904	295,9753	0,1664188	0,602014	541,5457	4,571472	0	61	234	291						Untertest2.avi	0	880	547	72	111	163	183	566	0	Content		162	180	23764499	664367040
23781	08:31:25.722	00:00:23.781	1427	184,394	291,6325	0,3526342	0,5546353	562,6448	4,836816	0	-1024	-768	-1	-1	-1	-1	4	61	184	292						Untertest2.avi	0	880	547	72	111	163	183	566	0	Content		112	181	23781077	664383618
23798	08:31:25.739	00:00:23.797	1428	181,6512	283,254	0,3525585	0,5546015	562,657	4,831988	0	-1024	-768	-1	-1	-1	-1	4	61	182	283						Untertest2.avi	0	880	547	72	111	163	183	566	0	Content		110	172	23797699	664400240
23814	08:31:25.755	00:00:23.814	1429	185,3318	291,1365	0,3524565	0,5545219	562,5931	4,782095	0	284,4476	298,4556	0,1658901	0,6017578	540,1182	4,587579	0	61	235	295						Untertest2.avi	0	880	547	72	111	163	183	566	0	Content		163	184	23814466	664417007
23831	08:31:25.772	00:00:23.831	1430	180,7971	282,4894	0,3523028	0,554388	562,6362	4,816469	0	282,8636	296,2191	0,1657766	0,6016576	540,8755	4,593575	0	61	232	289						Untertest2.avi	0	880	547	72	111	163	183	566	0	Content		160	178	23831075	664433616
23848	08:31:25.789	00:00:23.847	1431	178,8249	290,0317	0,352133	0,5540848	562,6853	4,8236	0	288,4561	297,0107	0,1653661	0,6013116	537,8783	4,611384	0	61	234	294						Untertest2.avi	0	880	547	72	111	163	183	566	0	Content		162	183	23847698	664450239
23864	08:31:25.805	00:00:23.864	1432	188,8426	294,7693	0,3520112	0,5536499	562,6467	4,824345	0	285,8655	295,261	0,165464	0,6008742	541,4281	4,618716	0	61	237	295						Untertest2.avi	0	880	547	72	111	163	183	566	0	Content		165	184	23864323	664466864
23881	08:31:25.822	00:00:23.881	1433	192,5185	288,6916	0,35186	0,5531994	562,8251	4,825648	0	-1024	-768	-1	-1	-1	-1	4	61	193	289						Untertest2.avi	0	880	547	72	111	163	183	566	0	Content		121	178	23881071	664483612
23898	08:31:25.839	00:00:23.897	1434	189,6083	292,6966	0,3517178	0,5527357	562,8295	4,861608	0	292,5149	305,0966	0,165013	0,5999177	539,5413	4,589079	0	61	241	299						Untertest2.avi	0	880	547	72	111	163	183	566	0	Content		169	188	23897696	664500237
23914	08:31:25.855	00:00:23.914	1435	180,8404	286,076	0,3516377	0,5523488	562,83	4,859739	0	302,622	320,7361	0,1648633	0,5994894	538,6619	4,680629	0	61	242	303						Untertest2.avi	0	880	547	72	111	163	183	566	0	Content		170	192	23914319	664516860
23931	08:31:25.872	00:00:23.930	1436	190,6774	286,844	0,3516247	0,5520605	562,82	4,860256	0	279,2689	303,6468	0,1649129	0,5991856	540,108	4,627372	0	61	235	295						Untertest2.avi	0	880	547	72	111	163	183	566	0	Content		163	184	23930943	664533484
23948	08:31:25.889	00:00:23.947	1437	187,3048	283,7245	0,3516046	0,5519096	562,8132	4,858664	0	297,5307	304,146	0,1648878	0,5990471	540,0585	4,681553	0	61	242	294						Untertest2.avi	0	880	547	72	111	163	183	566	0	Content		170	183	23947692	664550233
23964	08:31:25.905	00:00:23.964	1438	188,9708	292,3679	0,3516035	0,5518285	562,8325	4,893359	0	288,2845	304,1958	0,1649217	0,5988818	540,7843	4,61974	0	61	239	298						Untertest2.avi	0	880	547	72	111	163	183	566	0	Content		167	187	23964316	664566857
23981	08:31:25.922	00:00:23.980	1439	186,0826	280,6867	0,3516061	0,551818	562,8291	4,893522	0	287,8335	298,4071	0,16495	0,5988781	541,5316	4,662208	0	61	237	290						Untertest2.avi	0	880	547	72	111	163	183	566	0	Content		165	179	23980940	664583481
23998	08:31:25.939	00:00:23.997	1440	178,4426	281,938	0,3516153	0,5519369	562,8382	4,856486	0	294,1385	308,6218	0,164909	0,5989371	540,91	4,705336	0	61	236	295						Untertest2.avi	0	880	547	72	111	163	183	566	0	Content		164	184	23997567	664600108
24014	08:31:25.955	00:00:24.014	1441	190,5483	291,9091	0,3516424	0,5520928	562,8094	4,83618	0	293,895	298,7475	0,164824	0,5991281	539,6769	4,629642	0	61	242	295						Untertest2.avi	0	880	547	72	111	163	183	566	0	Content		170	184	24014316	664616857
24031	08:31:25.972	00:00:24.030	1442	182,181	293,4745	0,3516969	0,5523215	562,9026	4,815782	0	297,9762	312,8949	0,1649527	0,5992497	540,8194	4,686089	0	61	240	303						Untertest2.avi	0	880	547	72	111	163	183	566	0	Content		168	192	24030940	664633481
24048	08:31:25.989	00:00:24.047	1443	286,3128	408,2253	0,3397319	0,5526934	484,2246	4,14559	0	294,3203	308,1569	0,1648896	0,5994125	538,8699	4,587977	0	61	290	358						Untertest2.avi	0	880	547	72	111	163	183	566	0	Content		218	247	24047567	664650108
24064	08:31:26.005	00:00:24.064	1444	180,1383	287,6753	0,3518961	0,5526943	562,8547	4,78519	0	298,701	296,6607	0,1649023	0,5995176	538,2302	4,584308	0	61	239	292						Untertest2.avi	0	880	547	72	111	163	183	566	0	Content		167	181	24064190	664666731
24081	08:31:26.022	00:00:24.080	1445	159,6381	285,8017	0,3522632	0,5531281	563,7554	4,768763	0	267,5503	311,2846	0,1651943	0,599857	535,0173	4,495433	0	61	214	299						Untertest2.avi	0	880	547	72	111	163	183	566	0	Content		142	188	24080939	664683480
24098	08:31:26.039	00:00:24.097	1446	-1024	-768	-1	-1	-1	-1	4	205,2811	346,1249	0,1654477	0,6003946	517,6728	4,271207	0	61	205	346						Untertest2.avi	0	880	547	72	111	163	183	566	0	Content		133	235	24097565	664700106
24114	08:31:26.055	00:00:24.114	1447	-1024	-768	-1	-1	-1	-1	4	233,0732	430,358	0,1601034	0,6007863	445,4123	3,74929	0	62	233	430						Untertest2.avi	0	880	547	72	111	-246	4	333	0	Content		161	319	24114188	664716729
24131	08:31:26.072	00:00:24.130	1448	-327,9002	89,71002	0,3384872	0,5591897	491,1607	4,448936	0	-1024	-768	-1	-1	-1	-1	4	62	-328	90						Untertest2.avi	0	880	547	72	111	-246	4	333	0	Content		-400	-21	24130937	664733478
24148	08:31:26.089	00:00:24.147	1449	-1024	-768	-1	-1	-1	-1	4	-1024	-768	-1	-1	-1	-1	4	62	0	0						Untertest2.avi	0	880	547	72	111	-246	4	333	0	Content		-72	-111	24147561	664750102
24164	08:31:26.105	00:00:24.164	1450	-1024	-768	-1	-1	-1	-1	4	-1024	-768	-1	-1	-1	-1	4	62	0	0						Untertest2.avi	0	880	547	72	111	-246	4	333	0	Content		-72	-111	24164185	664766726
24181	08:31:26.122	00:00:24.180	1451	-1024	-768	-1	-1	-1	-1	4	-1024	-768	-1	-1	-1	-1	4	62	0	0						Untertest2.avi	0	880	547	72	111	-246	4	333	0	Content		-72	-111	24180869	664783410
24198	08:31:26.139	00:00:24.197	1452	-1024	-768	-1	-1	-1	-1	4	-1024	-768	-1	-1	-1	-1	4	62	0	0						Untertest2.avi	0	880	547	72	111	-246	4	333	0	Content		-72	-111	24197537	664800078
24214	08:31:26.155	00:00:24.214	1453	-1024	-768	-1	-1	-1	-1	4	-1024	-768	-1	-1	-1	-1	4	62	0	0						Untertest2.avi	0	880	547	72	111	-246	4	333	0	Content		-72	-111	24214187	664816728
24231	08:31:26.172	00:00:24.230	1454	-254,4288	118,697	0,3525549	0,5567779	573,1813	4,901782	0	193,8192	427,8433	0,1601498	0,6017336	445,4123	3,624125	0	62	-30	273						Untertest2.avi	0	880	547	72	111	-246	4	333	0	Content		-102	162	24230812	664833353
24247	08:31:26.188	00:00:24.247	1455	-1024	-768	-1	-1	-1	-1	4	-1024	-768	-1	-1	-1	-1	4	62	0	0						Untertest2.avi	0	880	547	72	111	-246	4	333	0	Content		-72	-111	24247446	664849987
24264	08:31:26.205	00:00:24.264	1456	-1024	-768	-1	-1	-1	-1	4	-1024	-768	-1	-1	-1	-1	4	62	0	0						Untertest2.avi	0	880	547	72	111	-246	4	333	0	Content		-72	-111	24264186	664866727
24281	08:31:26.222	00:00:24.280	1457	-1024	-768	-1	-1	-1	-1	4	-1024	-768	-1	-1	-1	-1	4	62	0	0						Untertest2.avi	0	880	547	72	111	-246	4	333	0	Content		-72	-111	24280811	664883352
24298	08:31:26.239	00:00:24.297	1458	-319,7716	87,50737	0,3389563	0,5610494	492,0804	4,472079	0	-1024	-768	-1	-1	-1	-1	4	62	-320	88						Untertest2.avi	0	880	547	72	111	-246	4	333	0	Content		-392	-23	24297531	664900072
24314	08:31:26.255	00:00:24.314	1459	-397,1749	16,89793	0,3519563	0,5581594	576,8969	5,111752	0	72,99368	212,1366	0,1713111	0,6021763	576,897	4,875657	0	62	-162	115						Untertest2.avi	0	880	547	72	111	-246	4	333	0	Content		-234	4	24314060	664916601
24331	08:31:26.272	00:00:24.330	1460	-405,5246	13,40867	0,351978	0,5581741	577,0173	5,245147	0	58,38249	218,0677	0,1713742	0,6021708	577,0173	4,765861	0	62	-174	116						Untertest2.avi	0	880	547	72	111	-246	4	333	0	Content		-246	5	24330812	664933353
24347	08:31:26.288	00:00:24.347	1461	-1024	-768	-1	-1	-1	-1	4	-1024	-768	-1	-1	-1	-1	4	62	0	0						Untertest2.avi	0	880	547	72	111	-246	4	333	0	Content		-72	-111	24347437	664949978
24364	08:31:26.305	00:00:24.364	1462	-1024	-768	-1	-1	-1	-1	4	-1024	-768	-1	-1	-1	-1	4	62	0	0						Untertest2.avi	0	880	547	72	111	-246	4	333	0	Content		-72	-111	24364058	664966599
24381	08:31:26.322	00:00:24.380	1463	-1024	-768	-1	-1	-1	-1	4	-1024	-768	-1	-1	-1	-1	4	62	0	0						Untertest2.avi	0	880	547	72	111	-246	4	333	0	Content		-72	-111	24380685	664983226
24397	08:31:26.338	00:00:24.397	1464	-1024	-768	-1	-1	-1	-1	4	-1024	-768	-1	-1	-1	-1	4	62	0	0						Untertest2.avi	0	880	547	72	111	-246	4	333	0	Content		-72	-111	24397370	664999911
24414	08:31:26.355	00:00:24.414	1465	-1024	-768	-1	-1	-1	-1	4	-1024	-768	-1	-1	-1	-1	4	62	0	0						Untertest2.avi	0	880	547	72	111	-246	4	333	0	Content		-72	-111	24414038	665016579
24431	08:31:26.372	00:00:24.430	1466	-401,1497	-5,95003	0,352079	0,5579803	577,0173	5,300272	0	68,67223	228,3919	0,1713952	0,6020613	577,0173	4,891378	0	62	-166	111						Untertest2.avi	0	880	547	72	111	-246	4	333	0	Content		-238	0	24430681	665033222
24447	08:31:26.388	00:00:24.447	1467	-414,5927	6,435091	0,3521451	0,557904	576,9199	5,283077	0	56,79485	199,3643	0,1714951	0,6020143	576,9199	4,894971	0	63	-179	103						Untertest2.avi	0	880	547	72	111	-135	50	183	0	Content		-251	-8	24447305	665049846
24464	08:31:26.405	00:00:24.464	1468	-1024	-768	-1	-1	-1	-1	4	52,22275	219,0234	0,1715949	0,6019934	576,9199	4,844995	0	63	52	219						Untertest2.avi	0	880	547	72	111	-135	50	183	0	Content		-20	108	24464053	665066594
24481	08:31:26.422	00:00:24.480	1469	-774,1196	-285,1996	0,3522182	0,5604782	576,9199	5,793698	0	53,54931	217,3856	0,1717826	0,602012	576,9199	4,936707	0	63	-360	-34						Untertest2.avi	0	880	547	72	111	-135	50	183	0	Content		-432	-145	24480678	665083219
24497	08:31:26.438	00:00:24.497	1470	-1024	-768	-1	-1	-1	-1	4	86,09965	230,7219	0,1719256	0,6020584	576,9199	4,949042	0	63	86	231						Untertest2.avi	0	880	547	72	111	-135	50	183	0	Content		14	120	24497304	665099845
24514	08:31:26.455	00:00:24.513	1471	-1024	-768	-1	-1	-1	-1	4	-1024	-768	-1	-1	-1	-1	4	63	0	0						Untertest2.avi	0	880	547	72	111	-135	50	183	0	Content		-72	-111	24513926	665116467
24531	08:31:26.472	00:00:24.530	1472	-1024	-768	-1	-1	-1	-1	4	62,03617	225,4309	0,1719401	0,6020589	576,9199	4,85762	0	63	62	225						Untertest2.avi	0	880	547	72	111	-135	50	183	0	Content		-10	114	24530676	665133217
24547	08:31:26.488	00:00:24.547	1473	-1024	-768	-1	-1	-1	-1	4	-1024	-768	-1	-1	-1	-1	4	63	0	0						Untertest2.avi	0	880	547	72	111	-135	50	183	0	Content		-72	-111	24547302	665149843
24564	08:31:26.505	00:00:24.563	1474	-1024	-768	-1	-1	-1	-1	4	-1024	-768	-1	-1	-1	-1	4	63	0	0						Untertest2.avi	0	880	547	72	111	-135	50	183	0	Content		-72	-111	24563922	665166463
24581	08:31:26.522	00:00:24.580	1475	-1024	-768	-1	-1	-1	-1	4	-1024	-768	-1	-1	-1	-1	4	63	0	0						Untertest2.avi	0	880	547	72	111	-135	50	183	0	Content		-72	-111	24580589	665183130
24597	08:31:26.538	00:00:24.597	1476	-338,1138	81,83578	0,3398584	0,5611265	493,5959	4,64078	0	-1024	-768	-1	-1	-1	-1	4	63	-338	82						Untertest2.avi	0	880	547	72	111	-135	50	183	0	Content		-410	-29	24597297	665199838
24614	08:31:26.555	00:00:24.613	1477	-330,9537	92,38496	0,3398603	0,561166	493,3994	4,588713	0	-1024	-768	-1	-1	-1	-1	4	63	-331	92						Untertest2.avi	0	880	547	72	111	-135	50	183	0	Content		-403	-19	24613922	665216463
24631	08:31:26.572	00:00:24.630	1478	-1024	-768	-1	-1	-1	-1	4	-1024	-768	-1	-1	-1	-1	4	64	0	0						Untertest2.avi	0	880	547	72	111	83	117	267	0	Content		-72	-111	24630544	665233085
24647	08:31:26.588	00:00:24.647	1479	-1024	-768	-1	-1	-1	-1	4	-1024	-768	-1	-1	-1	-1	4	64	0	0						Untertest2.avi	0	880	547	72	111	83	117	267	0	Content		-72	-111	24647169	665249710
24664	08:31:26.605	00:00:24.663	1480	-1024	-768	-1	-1	-1	-1	4	-1024	-768	-1	-1	-1	-1	4	64	0	0						Untertest2.avi	0	880	547	72	111	83	117	267	0	Content		-72	-111	24663856	665266397
24681	08:31:26.622	00:00:24.680	1481	-1024	-768	-1	-1	-1	-1	4	-1024	-768	-1	-1	-1	-1	4	64	0	0						Untertest2.avi	0	880	547	72	111	83	117	267	0	Content		-72	-111	24680523	665283064
24697	08:31:26.638	00:00:24.697	1482	-1024	-768	-1	-1	-1	-1	4	-1024	-768	-1	-1	-1	-1	4	64	0	0						Untertest2.avi	0	880	547	72	111	83	117	267	0	Content		-72	-111	24697154	665299695
24714	08:31:26.655	00:00:24.713	1483	-1024	-768	-1	-1	-1	-1	4	-1024	-768	-1	-1	-1	-1	4	64	0	0						Untertest2.avi	0	880	547	72	111	83	117	267	0	Content		-72	-111	24713822	665316363
24731	08:31:26.672	00:00:24.730	1484	239,4945	228,0034	0,3439534	0,5570956	478,6071	4,042727	0	-1024	-768	-1	-1	-1	-1	4	64	239	228						Untertest2.avi	0	880	547	72	111	83	117	267	0	Content		167	117	24730539	665333080
24747	08:31:26.688	00:00:24.747	1485	-1024	-768	-1	-1	-1	-1	4	-1024	-768	-1	-1	-1	-1	4	64	0	0						Untertest2.avi	0	880	547	72	111	83	117	267	0	Content		-72	-111	24747165	665349706
24764	08:31:26.705	00:00:24.763	1486	-1024	-768	-1	-1	-1	-1	4	-1024	-768	-1	-1	-1	-1	4	64	0	0						Untertest2.avi	0	880	547	72	111	83	117	267	0	Content		-72	-111	24763788	665366329
24780	08:31:26.721	00:00:24.780	1487	-1024	-768	-1	-1	-1	-1	4	-1024	-768	-1	-1	-1	-1	4	64	0	0						Untertest2.avi	0	880	547	72	111	83	117	267	0	Content		-72	-111	24780475	665383016
24797	08:31:26.738	00:00:24.797	1488	-1024	-768	-1	-1	-1	-1	4	-1024	-768	-1	-1	-1	-1	4	64	0	0						Untertest2.avi	0	880	547	72	111	83	117	267	0	Content		-72	-111	24797143	665399684
24814	08:31:26.755	00:00:24.813	1489	-1024	-768	-1	-1	-1	-1	4	-1024	-768	-1	-1	-1	-1	4	64	0	0						Untertest2.avi	0	880	547	72	111	83	117	267	0	Content		-72	-111	24813778	665416319
24830	08:31:26.771	00:00:24.830	1490	-1024	-768	-1	-1	-1	-1	4	-1024	-768	-1	-1	-1	-1	4	64	0	0						Untertest2.avi	0	880	547	72	111	83	117	267	0	Content		-72	-111	24830409	665432950
24847	08:31:26.788	00:00:24.847	1491	-1024	-768	-1	-1	-1	-1	4	157,747	-105,6747	0,1640252	0,611604	478,6071	4,198449	0	64	158	-106						Untertest2.avi	0	880	547	72	111	83	117	267	0	Content		86	-217	24847033	665449574
24864	08:31:26.805	00:00:24.863	1492	-1024	-768	-1	-1	-1	-1	4	151,7637	274,644	0,1639691	0,6022674	478,6072	4,03397	0	64	152	275						Untertest2.avi	0	880	547	72	111	83	117	267	0	Content		80	164	24863782	665466323
24880	08:31:26.821	00:00:24.880	1493	-1024	-768	-1	-1	-1	-1	4	151,3197	277,1127	0,1640739	0,6021225	478,6072	4,022275	0	64	151	277						Untertest2.avi	0	880	547	72	111	83	117	267	0	Content		79	166	24880407	665482948
24897	08:31:26.838	00:00:24.897	1494	-1024	-768	-1	-1	-1	-1	4	-1024	-768	-1	-1	-1	-1	4		0	0						Untertest2.avi	0	880	547	72	111				0	Content		-72	-111	24897154	665499695
24914	08:31:26.855	00:00:24.913	1495	-1024	-768	-1	-1	-1	-1	4	-1024	-768	-1	-1	-1	-1	4		0	0						Untertest2.avi	0	880	547	72	111				0	Content		-72	-111	24913779	665516320
24930	08:31:26.871	00:00:24.930	1496	-1024	-768	-1	-1	-1	-1	4	-1024	-768	-1	-1	-1	-1	4		0	0						Untertest2.avi	0	880	547	72	111				0	Content		-72	-111	24930403	665532944
24947	08:31:26.888	00:00:24.947	1497	-1024	-768	-1	-1	-1	-1	4	-1024	-768	-1	-1	-1	-1	4		0	0						Untertest2.avi	0	880	547	72	111				0	Content		-72	-111	24947028	665549569
24964	08:31:26.905	00:00:24.963	1498	-1024	-768	-1	-1	-1	-1	4	-1024	-768	-1	-1	-1	-1	4		0	0						Untertest2.avi	0	880	547	72	111				0	Content		-72	-111	24963651	665566192
24980	08:31:26.921	00:00:24.980	1499	-1024	-768	-1	-1	-1	-1	4	-1024	-768	-1	-1	-1	-1	4		0	0						Untertest2.avi	0	880	547	72	111				0	Content		-72	-111	24980400	665582941
24997	08:31:26.938	00:00:24.997	1500	-1024	-768	-1	-1	-1	-1	4	-1024	-768	-1	-1	-1	-1	4		0	0						Untertest2.avi	0	880	547	72	111				0	Content		-72	-111	24997027	665599568
25014	08:31:26.955	00:00:25.013	1501	-1024	-768	-1	-1	-1	-1	4	-1024	-768	-1	-1	-1	-1	4		0	0						Untertest2.avi	0	880	547	72	111				0	Content		-72	-111	25013648	665616189
25030	08:31:26.971	00:00:25.030	1502	-825,5718	-491,6361	0,3563454	0,5612467	540,7995	5,627105	1	-957,4605	-606,2465	0,3563479	0,561246	540,7994	5,602208	3	65	-826	-492						Untertest2.avi	0	880	547	72	111	-185	133	83	0	Content		-898	-603	25030275	665632816
25047	08:31:26.988	00:00:25.047	1503	-106,8806	243,0386	0,3906556	0,5588875	429,4916	3,834063	1	-167,8087	206,2442	0,3906594	0,5588865	429,4916	3,813916	3	65	-107	243						Untertest2.avi	0	880	547	72	111	-185	133	83	0	Content		-179	132	25047022	665649563
25064	08:31:27.005	00:00:25.063	1504	-104,8991	251,5619	0,3908881	0,5585622	429,4916	3,86732	0	201,0241	364,4803	0,1597738	0,6018227	429,4917	3,709402	0	65	48	308						Untertest2.avi	0	880	547	72	111	-185	133	83	0	Content		-24	197	25063649	665666190
25080	08:31:27.021	00:00:25.080	1505	-112,4692	242,5111	0,3909166	0,5590865	429,2429	3,810815	0	-1024	-768	-1	-1	-1	-1	4	65	-112	243						Untertest2.avi	0	880	547	72	111	-185	133	83	0	Content		-184	132	25080274	665682815
25097	08:31:27.038	00:00:25.096	1506	-114,0916	245,7029	0,3911457	0,5591243	428,8032	3,752351	0	-1024	-768	-1	-1	-1	-1	4	65	-114	246						Untertest2.avi	0	880	547	72	111	-185	133	83	0	Content		-186	135	25096898	665699439
25114	08:31:27.055	00:00:25.113	1507	-1024	-768	-1	-1	-1	-1	4	-1024	-768	-1	-1	-1	-1	4	66	0	0						Untertest2.avi	0	880	547	72	111	-349	375	300	0	Content		-72	-111	25113646	665716187
25130	08:31:27.071	00:00:25.130	1508	56,81098	496,3083	0,4031438	0,5587507	403,1354	3,540592	0	-1024	-768	-1	-1	-1	-1	4	66	57	496						Untertest2.avi	0	880	547	72	111	-349	375	300	0	Content		-15	385	25130271	665732812
25147	08:31:27.088	00:00:25.146	1509	63,23524	556,6517	0,4058304	0,5623977	395,9035	3,461653	0	-1024	-768	-1	-1	-1	-1	4	66	63	557						Untertest2.avi	0	880	547	72	111	-349	375	300	0	Content		-9	446	25146895	665749436
25164	08:31:27.105	00:00:25.163	1510	-320,3554	396,5389	0,3554101	0,5637378	564,7385	4,999212	0	-1024	-768	-1	-1	-1	-1	4	66	-320	397						Untertest2.avi	0	880	547	72	111	-349	375	300	0	Content		-392	286	25163522	665766063
25180	08:31:27.121	00:00:25.180	1511	-304,0115	446,1217	0,3558553	0,5647592	561,6492	4,925725	0	-1024	-768	-1	-1	-1	-1	4	66	-304	446						Untertest2.avi	0	880	547	72	111	-349	375	300	0	Content		-376	335	25180272	665782813
25197	08:31:27.138	00:00:25.196	1512	-294,12	478,5105	0,3560381	0,5653743	566,247	4,897953	0	-1024	-768	-1	-1	-1	-1	4	66	-294	479						Untertest2.avi	0	880	547	72	111	-349	375	300	0	Content		-366	368	25196893	665799434
25214	08:31:27.155	00:00:25.213	1513	-276,5955	481,3275	0,3563694	0,5652277	561,1649	4,885708	0	-1024	-768	-1	-1	-1	-1	4	66	-277	481						Untertest2.avi	0	880	547	72	111	-349	375	300	0	Content		-349	370	25213518	665816059
25230	08:31:27.171	00:00:25.230	1514	-357,0977	477,89	0,3556724	0,5651318	565,5038	4,916144	0	-1024	-768	-1	-1	-1	-1	4	66	-357	478						Untertest2.avi	0	880	547	72	111	-349	375	300	0	Content		-429	367	25230143	665832684
25247	08:31:27.188	00:00:25.246	1515	-270,2512	486,9691	0,3564886	0,5651437	561,751	4,858719	0	-1024	-768	-1	-1	-1	-1	4	66	-270	487						Untertest2.avi	0	880	547	72	111	-349	375	300	0	Content		-342	376	25246893	665849434
25264	08:31:27.205	00:00:25.263	1516	-405,3515	472,9494	0,355368	0,5651765	565,5512	4,928226	0	-1024	-768	-1	-1	-1	-1	4	66	-405	473						Untertest2.avi	0	880	547	72	111	-349	375	300	0	Content		-477	362	25263517	665866058
25280	08:31:27.221	00:00:25.280	1517	-286,7131	491,2219	0,3565638	0,5653043	561,6503	4,892731	0	-1024	-768	-1	-1	-1	-1	4	66	-287	491						Untertest2.avi	0	880	547	72	111	-349	375	300	0	Content		-359	380	25280141	665882682
25297	08:31:27.238	00:00:25.296	1518	-282,1229	488,8795	0,3566152	0,565402	561,713	4,867645	0	-1024	-768	-1	-1	-1	-1	4	66	-282	489						Untertest2.avi	0	880	547	72	111	-349	375	300	0	Content		-354	378	25296765	665899306
25314	08:31:27.255	00:00:25.313	1519	-417,9447	467,213	0,3555249	0,5654867	565,8109	4,982572	0	-1024	-768	-1	-1	-1	-1	4	66	-418	467						Untertest2.avi	0	880	547	72	111	-349	375	300	0	Content		-490	356	25313514	665916055
25330	08:31:27.271	00:00:25.330	1520	-275,1314	488,2294	0,3567753	0,5655691	561,8121	4,874696	0	-1024	-768	-1	-1	-1	-1	4	66	-275	488						Untertest2.avi	0	880	547	72	111	-349	375	300	0	Content		-347	377	25330139	665932680
25347	08:31:27.288	00:00:25.346	1521	-282,8038	490,6708	0,3568466	0,565596	561,8864	4,887165	0	-1024	-768	-1	-1	-1	-1	4	66	-283	491						Untertest2.avi	0	880	547	72	111	-349	375	300	0	Content		-355	380	25346763	665949304
25363	08:31:27.304	00:00:25.363	1522	-269,8868	489,235	0,3570957	0,5656108	557,9326	4,876914	0	-1024	-768	-1	-1	-1	-1	4	66	-270	489						Untertest2.avi	0	880	547	72	111	-349	375	300	0	Content		-342	378	25363387	665965928
25380	08:31:27.321	00:00:25.380	1523	-256,4074	497,037	0,3571867	0,5655969	557,7784	4,85674	0	-1024	-768	-1	-1	-1	-1	4	66	-256	497						Untertest2.avi	0	880	547	72	111	-349	375	300	0	Content		-328	386	25380134	665982675
25397	08:31:27.338	00:00:25.396	1524	-274,0637	482,4956	0,3570628	0,565577	561,6637	4,911128	0	-1024	-768	-1	-1	-1	-1	4	66	-274	482						Untertest2.avi	0	880	547	72	111	-349	375	300	0	Content		-346	371	25396759	665999300
25413	08:31:27.354	00:00:25.413	1525	-267,2288	486,3238	0,3570949	0,5655318	561,6344	4,908129	0	-1024	-768	-1	-1	-1	-1	4	67	-267	486						Untertest2.avi	0	880	547	72	111	-461	369	200	0	Content		-339	375	25413384	666015925
25430	08:31:27.371	00:00:25.430	1526	-285,8703	480,1772	0,3570931	0,5654806	561,712	4,912119	0	-1024	-768	-1	-1	-1	-1	4	67	-286	480						Untertest2.avi	0	880	547	72	111	-461	369	200	0	Content		-358	369	25430008	666032549
25447	08:31:27.388	00:00:25.446	1527	-401,8171	476,7986	0,3560162	0,5652716	565,7708	5,046079	0	-1024	-768	-1	-1	-1	-1	4	67	-402	477						Untertest2.avi	0	880	547	72	111	-461	369	200	0	Content		-474	366	25446757	666049298
25463	08:31:27.404	00:00:25.463	1528	-515,5745	447,7122	0,3555774	0,5653154	566,0683	5,143893	0	-1024	-768	-1	-1	-1	-1	4	67	-516	448						Untertest2.avi	0	880	547	72	111	-461	369	200	0	Content		-588	337	25463379	666065920
25480	08:31:27.421	00:00:25.480	1529	-388,9041	483,1636	0,3562513	0,5649433	565,8427	5,046476	0	-1024	-768	-1	-1	-1	-1	4	67	-389	483						Untertest2.avi	0	880	547	72	111	-461	369	200	0	Content		-461	372	25480003	666082544
25497	08:31:27.438	00:00:25.496	1530	-570,7815	472,5317	0,3550541	0,5647737	565,8411	5,1828	0	-1024	-768	-1	-1	-1	-1	4	67	-571	473						Untertest2.avi	0	880	547	72	111	-461	369	200	0	Content		-643	362	25496630	666099171
25513	08:31:27.454	00:00:25.513	1531	-278,5385	489,3997	0,3573013	0,5648047	562,1894	5,024738	0	-1024	-768	-1	-1	-1	-1	4	67	-279	489						Untertest2.avi	0	880	547	72	111	-461	369	200	0	Content		-351	378	25513377	666115918
25530	08:31:27.471	00:00:25.530	1532	-278,6347	490,4185	0,3573379	0,5647797	562,3896	5,012031	0	-1024	-768	-1	-1	-1	-1	4	67	-279	490						Untertest2.avi	0	880	547	72	111	-461	369	200	0	Content		-351	379	25530002	666132543
25547	08:31:27.488	00:00:25.546	1533	-437,8049	472,2066	0,3559686	0,5647348	566,1871	5,108943	0	-1024	-768	-1	-1	-1	-1	4	67	-438	472						Untertest2.avi	0	880	547	72	111	-461	369	200	0	Content		-510	361	25546626	666149167
25563	08:31:27.504	00:00:25.563	1534	-370,9233	473,8422	0,3565055	0,5648696	566,0489	5,081387	0	-1024	-768	-1	-1	-1	-1	4	67	-371	474						Untertest2.avi	0	880	547	72	111	-461	369	200	0	Content		-443	363	25563373	666165914
25580	08:31:27.521	00:00:25.579	1535	-430,9409	474,4729	0,3562241	0,5649679	566,1837	5,076704	0	-1024	-768	-1	-1	-1	-1	4	67	-431	474						Untertest2.avi	0	880	547	72	111	-461	369	200	0	Content		-503	363	25579997	666182538
25597	08:31:27.538	00:00:25.596	1536	-442,5989	482,1525	0,3561152	0,5650702	565,6109	5,109091	0	-1024	-768	-1	-1	-1	-1	4	67	-443	482						Untertest2.avi	0	880	547	72	111	-461	369	200	0	Content		-515	371	25596621	666199162
25613	08:31:27.554	00:00:25.613	1537	-152,5401	512,9499	0,3578486	0,5654007	560,0062	4,941806	0	-1024	-768	-1	-1	-1	-1	4	68	-153	513						Untertest2.avi	0	880	547	72	111	-85	517	117	0	Content		-225	402	25613245	666215786
25630	08:31:27.571	00:00:25.629	1538	-75,30037	555,1604	0,357059	0,5664448	560,0537	4,992333	0	125,3012	585,3279	0,1671082	0,6106469	490,649	4,356034	0	68	25	570						Untertest2.avi	0	880	547	72	111	-85	517	117	0	Content		-47	459	25629992	666232533
25647	08:31:27.588	00:00:25.646	1539	-257,2559	599,3802	0,3546752	0,5679951	560,0515	5,111888	0	-1024	-768	-1	-1	-1	-1	4	68	-257	599						Untertest2.avi	0	880	547	72	111	-85	517	117	0	Content		-329	488	25646619	666249160
25663	08:31:27.604	00:00:25.663	1540	-151,3165	632,0078	0,3547476	0,5687727	560,051	5,120447	0	134,4825	635,8112	0,1691904	0,6121193	523,7584	4,626361	0	68	-8	634						Untertest2.avi	0	880	547	72	111	-85	517	117	0	Content		-80	523	25663241	666265782
25680	08:31:27.621	00:00:25.679	1541	-157,0139	622,0403	0,354826	0,5687032	560,051	5,092626	0	122,5679	636,8284	0,169287	0,6120074	525,5247	4,609215	0	68	-17	629						Untertest2.avi	0	880	547	72	111	-85	517	117	0	Content		-89	518	25679866	666282407
25697	08:31:27.638	00:00:25.696	1542	-154,3106	630,176	0,3549592	0,5686258	560,051	5,088288	0	126,5573	638,3814	0,1693276	0,6118166	526,2909	4,662959	0	68	-14	634						Untertest2.avi	0	880	547	72	111	-85	517	117	0	Content		-86	523	25696616	666299157
25713	08:31:27.654	00:00:25.713	1543	-143,2566	622,1597	0,3550343	0,568568	560,051	5,136352	0	131,6559	634,3337	0,1693232	0,6116815	526,3885	4,604194	0	68	-6	628						Untertest2.avi	0	880	547	72	111	-85	517	117	0	Content		-78	517	25713287	666315828
25730	08:31:27.671	00:00:25.729	1544	-156,4321	644,5685	0,3550867	0,5683941	560,051	5,099407	0	130,3927	642,6158	0,1692962	0,6115025	525,9517	4,67573	0	69	-13	644						Untertest2.avi	0	880	547	72	111	21	533	183	0	Content		-85	533	25729869	666332410
25746	08:31:27.687	00:00:25.746	1545	-116,1982	640,1972	0,3545541	0,5679744	562,4811	5,073446	0	141,0304	626,9664	0,1692821	0,6113496	525,6349	4,632415	0	69	12	634						Untertest2.avi	0	880	547	72	111	21	533	183	0	Content		-60	523	25746490	666349031
25763	08:31:27.704	00:00:25.763	1546	48,29845	663,3118	0,3736425	0,5679851	492,7717	4,451461	0	125,3544	629,5555	0,1693271	0,6109758	526,2392	4,704267	0	69	87	646						Untertest2.avi	0	880	547	72	111	21	533	183	0	Content		15	535	25763240	666365781
25780	08:31:27.721	00:00:25.779	1547	-166,1941	634,3421	0,3546745	0,5675059	562,4841	5,119004	0	135,8243	633,045	0,1693404	0,6105934	526,0723	4,637756	0	69	-15	634						Untertest2.avi	0	880	547	72	111	21	533	183	0	Content		-87	523	25779863	666382404
25796	08:31:27.737	00:00:25.796	1548	65,15153	652,5134	0,374355	0,5671637	490,7394	4,485965	0	133,8475	635,0946	0,1693493	0,6101823	526,0035	4,62149	0	69	99	644						Untertest2.avi	0	880	547	72	111	21	533	183	0	Content		27	533	25796487	666399028
25813	08:31:27.754	00:00:25.813	1549	58,83663	657,5679	0,3737752	0,567009	493,1267	4,470528	0	136,055	638,1897	0,1692524	0,6099374	523,7918	4,656219	0	69	97	648						Untertest2.avi	0	880	547	72	111	21	533	183	0	Content		25	537	25813116	666415657
25830	08:31:27.771	00:00:25.829	1550	57,56908	660,4498	0,3739955	0,5667781	492,7509	4,468935	0	134,4682	630,693	0,1692884	0,6098266	523,4122	4,623765	0	69	96	646						Untertest2.avi	0	880	547	72	111	21	533	183	0	Content		24	535	25829866	666432407
25846	08:31:27.787	00:00:25.846	1551	53,09089	665,3795	0,3738708	0,5666411	493,5933	4,461311	0	136,9846	636,9048	0,1695051	0,6097732	524,8845	4,67811	0	69	95	651						Untertest2.avi	0	880	547	72	111	21	533	183	0	Content		23	540	25846490	666449031
25863	08:31:27.804	00:00:25.863	1552	65,42879	664,1081	0,3751474	0,5665099	489,7897	4,446475	0	134,7094	641,0513	0,1696942	0,609746	524,9116	4,685248	0	69	100	653						Untertest2.avi	0	880	547	72	111	21	533	183	0	Content		28	542	25863112	666465653
25880	08:31:27.821	00:00:25.879	1553	67,82223	666,4729	0,3853447	0,5659065	457,5559	4,19236	0	115,8253	610,8712	0,1692958	0,6091415	509,8047	4,574213	0	69	92	639						Untertest2.avi	0	880	547	72	111	21	533	183	0	Content		20	528	25879737	666482278
25896	08:31:27.837	00:00:25.896	1554	87,05735	651,6797	0,4047529	0,5647606	402,7569	3,689687	0	150,6154	611,0475	0,1639783	0,6082463	442,1139	3,958786	0	69	119	631						Untertest2.avi	0	880	547	72	111	21	533	183	0	Content		47	520	25896486	666499027
25913	08:31:27.854	00:00:25.913	1555	-11,64371	602,5424	0,3893991	0,5635099	449,7487	4,122483	0	-1024	-768	-1	-1	-1	-1	4	70	-12	603						Untertest2.avi	0	880	547	72	111	-95	472	216	0	Content		-84	492	25913252	666515793
25930	08:31:27.871	00:00:25.929	1556	-34,35965	585,0074	0,3867011	0,5633453	459,1176	4,147563	0	-1024	-768	-1	-1	-1	-1	4	70	-34	585						Untertest2.avi	0	880	547	72	111	-95	472	216	0	Content		-106	474	25929857	666532398
25946	08:31:27.887	00:00:25.946	1557	-44,29061	581,296	0,3866324	0,5636668	459,515	4,118726	0	-1024	-768	-1	-1	-1	-1	4	70	-44	581						Untertest2.avi	0	880	547	72	111	-95	472	216	0	Content		-116	470	25946480	666549021
25963	08:31:27.904	00:00:25.963	1558	-1024	-768	-1	-1	-1	-1	4	-1024	-768	-1	-1	-1	-1	4	70	0	0						Untertest2.avi	0	880	547	72	111	-95	472	216	0	Content		-72	-111	25963103	666565644
25980	08:31:27.921	00:00:25.979	1559	-1024	-768	-1	-1	-1	-1	4	-1024	-768	-1	-1	-1	-1	4	70	0	0						Untertest2.avi	0	880	547	72	111	-95	472	216	0	Content		-72	-111	25979729	666582270
25996	08:31:27.937	00:00:25.996	1560	-1024	-768	-1	-1	-1	-1	4	-1024	-768	-1	-1	-1	-1	4	70	0	0						Untertest2.avi	0	880	547	72	111	-95	472	216	0	Content		-72	-111	25996353	666598894
26013	08:31:27.954	00:00:26.013	1561	-1024	-768	-1	-1	-1	-1	4	-1024	-768	-1	-1	-1	-1	4	70	0	0						Untertest2.avi	0	880	547	72	111	-95	472	216	0	Content		-72	-111	26013035	666615576
26030	08:31:27.971	00:00:26.029	1562	-1024	-768	-1	-1	-1	-1	4	-1024	-768	-1	-1	-1	-1	4	70	0	0						Untertest2.avi	0	880	547	72	111	-95	472	216	0	Content		-72	-111	26029702	666632243
26046	08:31:27.987	00:00:26.046	1563	-313,3193	486,7682	0,3580117	0,5654107	568,8033	5,200303	0	113,3374	586,3959	0,1643998	0,6091265	442,114	3,98048	0	70	-100	537						Untertest2.avi	0	880	547	72	111	-95	472	216	0	Content		-172	426	26046351	666648892
26063	08:31:28.004	00:00:26.062	1564	-191,0708	515,8156	0,3590939	0,5655522	560,0832	5,016992	0	-1024	-768	-1	-1	-1	-1	4	70	-191	516						Untertest2.avi	0	880	547	72	111	-95	472	216	0	Content		-263	405	26062979	666665520
26080	08:31:28.021	00:00:26.079	1565	191,1276	627,6336	0,3328444	0,566031	418,9356	3,794019	0	139,6133	555,7451	0,1684504	0,609816	497,5323	4,547252	0	70	165	592						Untertest2.avi	0	880	547	72	111	-95	472	216	0	Content		93	481	26079600	666682141
26096	08:31:28.037	00:00:26.096	1566	54,70113	556,1857	0,3556497	0,5664296	565,7015	5,179499	0	159,0298	557,7516	0,1697355	0,6102642	530,5597	4,820371	0	70	107	557						Untertest2.avi	0	880	547	72	111	-95	472	216	0	Content		35	446	26096350	666698891
26113	08:31:28.054	00:00:26.112	1567	175,9273	597,0732	0,3533289	0,5677949	561,8383	5,141969	0	218,6453	588,3815	0,1695801	0,6110371	545,6066	4,859299	0	70	197	593						Untertest2.avi	0	880	547	72	111	-95	472	216	0	Content		125	482	26112971	666715512
26130	08:31:28.071	00:00:26.129	1568	298,5321	633,4554	0,3508273	0,5692084	561,4135	5,164448	0	298,7431	616,3284	0,1689638	0,6117621	553,8239	5,051054	0	71	299	625						Untertest2.avi	0	880	547	72	111	462	622	266	0	Content		227	514	26129597	666732138
26146	08:31:28.087	00:00:26.146	1569	407,4997	682,5679	0,3483926	0,5706239	561,2568	5,156075	0	376,7787	660,2653	0,167778	0,6123515	553,3575	4,973406	0	71	392	671						Untertest2.avi	0	880	547	72	111	462	622	266	0	Content		320	560	26146234	666748775
26163	08:31:28.104	00:00:26.162	1570	501,0628	714,0756	0,3463756	0,5716779	561,0836	5,120723	0	422,0514	688,4503	0,1673003	0,6129342	559,408	4,941785	0	71	462	701						Untertest2.avi	0	880	547	72	111	462	622	266	0	Content		390	590	26162972	666765513
26180	08:31:28.121	00:00:26.179	1571	579,694	747,1495	0,3448014	0,5726948	561,0623	5,049704	0	471,4178	710,3159	0,1665078	0,6134672	558,9194	4,987096	0	71	526	729						Untertest2.avi	0	880	547	72	111	462	622	266	0	Content		454	618	26179596	666782137
26196	08:31:28.137	00:00:26.196	1572	598,3118	747,4126	0,3443242	0,5730023	560,9177	5,009585	0	470,6237	719,3631	0,1664048	0,6136948	558,9203	4,894435	0	71	534	733						Untertest2.avi	0	880	547	72	111	462	622	266	0	Content		462	622	26196230	666798771
26213	08:31:28.154	00:00:26.212	1573	607,5014	751,0044	0,3443429	0,5729825	560,8818	5,003179	0	474,7636	709,1653	0,1664333	0,6137067	559,2339	4,809741	0	71	541	730						Untertest2.avi	0	880	547	72	111	462	622	266	0	Content		469	619	26212841	666815382
26230	08:31:28.171	00:00:26.229	1574	609,6044	751,4137	0,3442817	0,5730732	560,746	4,941011	0	465,9337	728,2579	0,1661402	0,6138133	557,4121	4,740324	0	71	538	740						Untertest2.avi	0	880	547	72	111	462	622	266	0	Content		466	629	26229592	666832133
26246	08:31:28.187	00:00:26.246	1575	618,01	756,14	0,3441869	0,5732429	560,6689	4,846196	0	468,3732	712,2581	0,1659572	0,6140141	557,2011	4,711287	0	71	543	734						Untertest2.avi	0	880	547	72	111	462	622	266	0	Content		471	623	26246228	666848769
26263	08:31:28.204	00:00:26.262	1576	614,8411	756,7356	0,3440736	0,5734022	560,5215	4,850314	0	457,3013	715,7757	0,16599	0,6142456	559,9218	4,695054	0	71	536	736						Untertest2.avi	0	880	547	72	111	462	622	266	0	Content		464	625	26262842	666865383
26280	08:31:28.221	00:00:26.279	1577	616,8156	750,761	0,3439445	0,5735715	560,5061	4,79213	0	452,047	712,0187	0,1654528	0,6145291	554,8405	4,549111	0	71	534	731						Untertest2.avi	0	880	547	72	111	462	622	266	0	Content		462	620	26279590	666882131
26296	08:31:28.237	00:00:26.296	1578	618,5355	749,8708	0,3438476	0,5737215	560,4026	4,776831	0	438,4146	720,4635	0,1654443	0,6146904	557,2891	4,568257	0	71	528	735						Untertest2.avi	0	880	547	72	111	462	622	266	0	Content		456	624	26296227	666898768
26313	08:31:28.254	00:00:26.312	1579	613,1813	754,7227	0,3437873	0,5737717	560,3478	4,696689	0	441,36	720,3535	0,1652773	0,6148378	557,2938	4,493026	0	71	527	738						Untertest2.avi	0	880	547	72	111	462	622	266	0	Content		455	627	26312837	666915378
26329	08:31:28.270	00:00:26.329	1580	616,2271	758,6182	0,3437048	0,5737776	560,1831	4,720399	0	448,2797	718,3827	0,1648871	0,6149933	554,592	4,464085	0	71	532	739						Untertest2.avi	0	880	547	72	111	462	622	266	0	Content		460	628	26329465	666932006
26346	08:31:28.287	00:00:26.346	1581	620,8459	753,5364	0,3436326	0,5736889	560,1975	4,652163	0	447,67	711,0532	0,1650592	0,6150108	559,6489	4,437334	0	71	534	732						Untertest2.avi	0	880	547	72	111	462	622	266	0	Content		462	621	26346088	666948629
26363	08:31:28.304	00:00:26.362	1582	620,2521	750,5173	0,343552	0,573559	560,2213	4,577668	0	462,4826	715,2347	0,1646269	0,6149259	555,4077	4,395298	0	71	541	733						Untertest2.avi	0	880	547	72	111	462	622	266	0	Content		469	622	26362839	666965380
26379	08:31:28.320	00:00:26.379	1583	619,3997	761,0481	0,3432737	0,5734944	560,2534	4,533811	0	438,2538	717,0073	0,1645414	0,6148496	559,5126	4,402794	0	71	529	739						Untertest2.avi	0	880	547	72	111	462	622	266	0	Content		457	628	26379463	666982004
26396	08:31:28.337	00:00:26.396	1584	681,1534	750,5503	0,3420048	0,5734209	560,4675	4,468723	0	529,8699	696,5271	0,1633283	0,6146259	558,0318	4,417221	0	72	606	724						Untertest2.avi	0	880	547	72	111	543	619	266	0	Content		534	613	26396087	666998628
26413	08:31:28.354	00:00:26.412	1585	701,8448	746,1314	0,3416271	0,5730963	560,3932	4,479952	0	543,6163	709,9943	0,1628037	0,614344	558,5188	4,35287	0	72	623	728						Untertest2.avi	0	880	547	72	111	543	619	266	0	Content		551	617	26412837	667015378
26429	08:31:28.370	00:00:26.429	1586	633,1181	742,5466	0,341801	0,5730195	560,4612	4,52416	0	526,5285	711,7256	0,1628059	0,6143235	558,5746	4,271631	0	72	580	727						Untertest2.avi	0	880	547	72	111	543	619	266	0	Content		508	616	26429461	667032002
26446	08:31:28.387	00:00:26.446	1587	648,8589	744,6118	0,341819	0,5729288	560,5093	4,360178	0	539,5955	710,5664	0,1626284	0,6142389	557,314	4,224059	0	72	594	728						Untertest2.avi	0	880	547	72	111	543	619	266	0	Content		522	617	26446083	667048624
26463	08:31:28.404	00:00:26.462	1588	699,6002	743,6375	0,3418413	0,5728307	560,6136	4,346971	0	533,8608	706,9978	0,1626028	0,6142586	557,3141	4,191727	0	72	617	725						Untertest2.avi	0	880	547	72	111	543	619	266	0	Content		545	614	26462708	667065249
26479	08:31:28.420	00:00:26.479	1589	686,1541	744,1932	0,3418992	0,5728115	560,6227	4,324342	0	530,2587	696,6209	0,1625985	0,614238	557,3141	4,20322	0	72	608	720						Untertest2.avi	0	880	547	72	111	543	619	266	0	Content		536	609	26479456	667081997
26496	08:31:28.437	00:00:26.496	1590	693,1828	750,891	0,3420249	0,5727971	560,5764	4,303279	0	540,3914	708,9847	0,1626428	0,6141391	557,3249	4,189486	0	72	617	730						Untertest2.avi	0	880	547	72	111	543	619	266	0	Content		545	619	26496079	667098620
26513	08:31:28.454	00:00:26.512	1591	703,9595	749,1002	0,3421552	0,5728064	560,4084	4,224704	0	526,7593	714,8702	0,1626732	0,6142727	557,325	4,057053	0	72	615	732						Untertest2.avi	0	880	547	72	111	543	619	266	0	Content		543	621	26512702	667115243
26529	08:31:28.470	00:00:26.529	1592	695,1392	748,7627	0,3422542	0,5728561	560,5096	4,214375	0	541,1331	694,9309	0,1627771	0,6142555	557,325	4,108491	0	72	618	722						Untertest2.avi	0	880	547	72	111	543	619	266	0	Content		546	611	26529325	667131866
26546	08:31:28.487	00:00:26.546	1593	702,6722	743,2435	0,3423372	0,5728188	560,5982	4,155745	0	522,1689	711,6519	0,1629333	0,6141197	558,7032	3,996904	0	72	612	727						Untertest2.avi	0	880	547	72	111	543	619	266	0	Content		540	616	26546075	667148616
26563	08:31:28.504	00:00:26.562	1594	698,2603	753,217	0,3424387	0,5727477	560,5757	4,106997	0	526,7104	718,0873	0,1629986	0,6140549	559,2425	4,002091	0	72	612	736						Untertest2.avi	0	880	547	72	111	543	619	266	0	Content		540	625	26562700	667165241
26579	08:31:28.520	00:00:26.579	1595	702,183	756,6033	0,3425408	0,5726464	560,5058	4,058655	0	522,5432	736,7231	0,1630231	0,6139691	559,1001	3,910213	0	72	612	747						Untertest2.avi	0	880	547	72	111	543	619	266	0	Content		540	636	26579323	667181864
26596	08:31:28.537	00:00:26.595	1596	695,6708	750,7905	0,3425808	0,5726532	560,4883	4,023213	0	541,2877	715,0753	0,1630724	0,6140304	560,1006	3,953639	0	72	618	733						Untertest2.avi	0	880	547	72	111	543	619	266	0	Content		546	622	26595946	667198487
26613	08:31:28.554	00:00:26.612	1597	695,2491	749,0575	0,3425734	0,5727457	560,4691	4,056172	0	533,9079	711,3113	0,1629244	0,614219	558,5012	3,910784	0	72	615	730						Untertest2.avi	0	880	547	72	111	543	619	266	0	Content		543	619	26612696	667215237
26629	08:31:28.570	00:00:26.629	1598	692,3293	754,3032	0,342512	0,5728863	560,5678	4,012153	0	535,988	708,3032	0,1628352	0,6145186	558,628	3,942049	0	72	614	731						Untertest2.avi	0	880	547	72	111	543	619	266	0	Content		542	620	26629319	667231860
26646	08:31:28.587	00:00:26.645	1599	713,5204	758,2194	0,3419433	0,5732544	560,612	3,950497	0	551,9706	713,1514	0,1621359	0,6148024	556,9193	3,905268	0	72	633	736						Untertest2.avi	0	880	547	72	111	543	619	266	0	Content		561	625	26645942	667248483
26663	08:31:28.604	00:00:26.662	1600	796,4242	772,3488	0,3402888	0,5738778	560,7415	3,928396	0	654,4736	732,2404	0,1605118	0,6151779	556,9193	3,865028	0	73	725	752						Untertest2.avi	0	880	547	72	111	727	649	466	0	Content		653	641	26662565	667265106
26679	08:31:28.620	00:00:26.679	1601	871,452	787,4623	0,3391823	0,5740948	561,0627	3,852851	0	731,2213	752,5212	0,1593186	0,6153918	556,9193	3,791218	0	73	801	770						Untertest2.avi	0	880	547	72	111	727	649	466	0	Content		729	659	26679314	667281855
26696	08:31:28.637	00:00:26.695	1602	870,1024	778,4021	0,3391884	0,5742227	560,9144	3,838376	0	720,4127	753,8591	0,1591369	0,6156321	556,0568	3,82966	0	73	795	766						Untertest2.avi	0	880	547	72	111	727	649	466	0	Content		723	655	26695940	667298481
26713	08:31:28.654	00:00:26.712	1603	870,3625	779,9917	0,3394014	0,574266	560,9899	3,928972	0	739,0099	746,1396	0,1590712	0,6158975	556,0568	3,690838	0	73	805	763						Untertest2.avi	0	880	547	72	111	727	649	466	0	Content		733	652	26712563	667315104
26729	08:31:28.670	00:00:26.729	1604	868,7003	782,0565	0,339377	0,5743634	560,8724	3,845865	0	730,4515	749,9446	0,1592122	0,6159669	558,5983	3,802226	0	73	800	766						Untertest2.avi	0	880	547	72	111	727	649	466	0	Content		728	655	26729197	667331738
26746	08:31:28.687	00:00:26.745	1605	911,6966	766,8239	0,3394093	0,5743632	560,8704	3,867136	0	735,0279	753,1002	0,1591584	0,6161827	558,2919	3,791912	0	73	823	760						Untertest2.avi	0	880	547	72	111	727	649	466	0	Content		751	649	26745937	667348478
26763	08:31:28.704	00:00:26.762	1606	789,6788	750,9077	0,3416338	0,5747042	551,6931	3,915189	0	729,1659	726,6988	0,1590629	0,6163262	558,1791	3,90152	0	73	759	739						Untertest2.avi	0	880	547	72	111	727	649	466	0	Content		687	628	26762562	667365103
26779	08:31:28.720	00:00:26.779	1607	671,5143	776,4797	0,3377311	0,5747337	548,0718	3,741861	0	732,8187	747,1011	0,1588018	0,6165521	556,0476	3,791155	0	73	702	762						Untertest2.avi	0	880	547	72	111	727	649	466	0	Content		630	651	26779191	667381732
26796	08:31:28.737	00:00:26.795	1608	896,6401	779,9434	0,3375191	0,5746719	548,0718	3,805334	0	736,5653	738,7985	0,1586065	0,6168568	556,0477	3,756123	0	73	817	759						Untertest2.avi	0	880	547	72	111	727	649	466	0	Content		745	648	26795811	667398352
26813	08:31:28.754	00:00:26.812	1609	872,4208	769,5127	0,3373524	0,5748418	548,0718	3,825147	0	726,8529	753,7581	0,1585117	0,616956	556,0477	3,706146	0	73	800	762						Untertest2.avi	0	880	547	72	111	727	649	466	0	Content		728	651	26812559	667415100
26829	08:31:28.770	00:00:26.829	1610	-1024	-768	-1	-1	-1	-1	4	719,836	741,8981	0,1584861	0,6171461	557,8906	3,826823	0	73	720	742						Untertest2.avi	0	880	547	72	111	727	649	466	0	Content		648	631	26829189	667431730
26846	08:31:28.787	00:00:26.845	1611	878,6556	784,1283	0,33889	0,5749722	560,8328	3,808183	0	733,1067	759,8457	0,1583564	0,6172861	557,8906	3,837553	0	73	806	772						Untertest2.avi	0	880	547	72	111	727	649	466	0	Content		734	661	26845806	667448347
26862	08:31:28.803	00:00:26.862	1612	867,1494	785,9099	0,3387591	0,5749135	560,741	3,857602	0	725,4308	750,9178	0,1582093	0,6173548	557,8906	3,753875	0	73	796	768						Untertest2.avi	0	880	547	72	111	727	649	466	0	Content		724	657	26862433	667464974
26879	08:31:28.820	00:00:26.879	1613	-1024	-768	-1	-1	-1	-1	4	736,6022	742,1844	0,1581369	0,6172218	558,3856	3,81587	0	73	737	742						Untertest2.avi	0	880	547	72	111	727	649	466	0	Content		665	631	26879183	667481724
26896	08:31:28.837	00:00:26.895	1614	798,0977	767,1155	0,3384521	0,5748839	560,7399	3,892188	0	734,5242	754,7756	0,1577966	0,6172024	555,295	3,756612	0	73	766	761						Untertest2.avi	0	880	547	72	111	727	649	466	0	Content		694	650	26895807	667498348
26912	08:31:28.853	00:00:26.912	1615	868,8709	766,0725	0,3384132	0,5749155	560,3694	3,810442	0	731,298	742,0333	0,1578459	0,6172944	556,3388	3,773723	0	73	800	754						Untertest2.avi	0	880	547	72	111	727	649	466	0	Content		728	643	26912431	667514972
26929	08:31:28.870	00:00:26.929	1616	860,3912	768,6986	0,3383164	0,5745233	560,744	3,804724	0	718,4158	742,7456	0,157651	0,6173534	555,0419	3,812872	0	73	789	756						Untertest2.avi	0	880	547	72	111	727	649	466	0	Content		717	645	26929180	667531721
26946	08:31:28.887	00:00:26.945	1617	903,2043	779,055	0,3383222	0,5745149	560,7427	3,823463	0	718,9987	735,6667	0,157515	0,6176978	556,9539	3,892732	0	73	811	757						Untertest2.avi	0	880	547	72	111	727	649	466	0	Content		739	646	26945806	667548347
26962	08:31:28.903	00:00:26.962	1618	870,4213	765,22	0,3382801	0,5749432	560,8174	3,856963	0	729,3605	758,5076	0,1573638	0,6180877	556,9539	3,690167	0	73	800	762						Untertest2.avi	0	880	547	72	111	727	649	466	0	Content		728	651	26962429	667564970
26979	08:31:28.920	00:00:26.979	1619	870,0595	767,9936	0,3382142	0,575464	560,7991	3,861609	0	723,6566	747,3279	0,1572742	0,618515	556,9539	3,746247	0	73	797	758						Untertest2.avi	0	880	547	72	111	727	649	466	0	Content		725	647	26979053	667581594
26996	08:31:28.937	00:00:26.995	1620	869,4256	771,7709	0,33811	0,5759678	560,5859	3,844238	0	731,9681	750,5494	0,1571159	0,6189612	554,9897	3,751638	0	73	801	761						Untertest2.avi	0	880	547	72	111	727	649	466	0	Content		729	650	26995804	667598345
27012	08:31:28.953	00:00:27.012	1621	874,0168	778,5815	0,3380334	0,5763923	560,7388	3,892736	0	724,9313	759,2939	0,1570494	0,6194056	554,9899	3,791021	0	73	799	769						Untertest2.avi	0	880	547	72	111	727	649	466	0	Content		727	658	27012425	667614966
27029	08:31:28.970	00:00:27.029	1622	852,5887	759,179	0,3379326	0,576827	560,5272	3,904861	0	732,6223	749,6335	0,1572697	0,6198657	559,4138	3,880037	0	73	793	754						Untertest2.avi	0	880	547	72	111	727	649	466	0	Content		721	643	27029048	667631589
27046	08:31:28.987	00:00:27.045	1623	865,1304	760,6361	0,3378497	0,5771113	560,5121	3,900249	0	732,7618	742,5089	0,1570601	0,6202109	557,4161	3,809556	0	73	799	752						Untertest2.avi	0	880	547	72	111	727	649	466	0	Content		727	641	27045671	667648212
27062	08:31:29.003	00:00:27.062	1624	881,4746	751,281	0,3377872	0,5772125	560,5014	3,766815	0	716,488	731,0027	0,1568901	0,6203226	556,2465	3,89568	0	73	799	741						Untertest2.avi	0	880	547	72	111	727	649	466	0	Content		727	630	27062421	667664962
27079	08:31:29.020	00:00:27.079	1625	893,9365	774,4717	0,337218	0,5769442	556,6068	3,885251	0	730,5826	736,9017	0,1566845	0,6202542	554,3724	3,804367	0	73	812	756						Untertest2.avi	0	880	547	72	111	727	649	466	0	Content		740	645	27079043	667681584
27096	08:31:29.037	00:00:27.095	1626	877,2153	776,512	0,3377227	0,5767085	560,8243	3,904891	0	721,9423	745,6781	0,1566045	0,6199936	554,3724	3,796213	0	73	800	761						Untertest2.avi	0	880	547	72	111	727	649	466	0	Content		728	650	27095670	667698211
27112	08:31:29.053	00:00:27.112	1627	896,8022	792,0784	0,3371102	0,5768934	561,1647	3,923575	0	747,6829	758,0552	0,1560696	0,6200768	554,3724	3,880542	0	73	822	775						Untertest2.avi	0	880	547	72	111	727	649	466	0	Content		750	664	27112294	667714835
27129	08:31:29.070	00:00:27.129	1628	-1024	-768	-1	-1	-1	-1	4	-1024	-768	-1	-1	-1	-1	4		0	0						Untertest2.avi	0	880	547	72	111				0	Content		-72	-111	27129045	667731586
27146	08:31:29.087	00:00:27.145	1629	-1024	-768	-1	-1	-1	-1	4	-1024	-768	-1	-1	-1	-1	4		0	0						Untertest2.avi	0	880	547	72	111				0	Content		-72	-111	27145667	667748208
27162	08:31:29.103	00:00:27.162	1630	-1024	-768	-1	-1	-1	-1	4	-1024	-768	-1	-1	-1	-1	4		0	0						Untertest2.avi	0	880	547	72	111				0	Content		-72	-111	27162293	667764834
27179	08:31:29.120	00:00:27.178	1631	-1024	-768	-1	-1	-1	-1	4	-1024	-768	-1	-1	-1	-1	4		0	0						Untertest2.avi	0	880	547	72	111				0	Content		-72	-111	27178917	667781458
27196	08:31:29.137	00:00:27.195	1632	-1024	-768	-1	-1	-1	-1	4	-1024	-768	-1	-1	-1	-1	4		0	0						Untertest2.avi	0	880	547	72	111				0	Content		-72	-111	27195668	667798209
27212	08:31:29.153	00:00:27.212	1633	-1024	-768	-1	-1	-1	-1	4	-1024	-768	-1	-1	-1	-1	4		0	0						Untertest2.avi	0	880	547	72	111				0	Content		-72	-111	27212289	667814830
27229	08:31:29.170	00:00:27.228	1634	-1024	-768	-1	-1	-1	-1	4	-1024	-768	-1	-1	-1	-1	4		0	0						Untertest2.avi	0	880	547	72	111				0	Content		-72	-111	27228915	667831456
27246	08:31:29.187	00:00:27.245	1635	-1024	-768	-1	-1	-1	-1	4	-1024	-768	-1	-1	-1	-1	4		0	0						Untertest2.avi	0	880	547	72	111				0	Content		-72	-111	27245539	667848080
27262	08:31:29.203	00:00:27.262	1636	-1024	-768	-1	-1	-1	-1	4	-1024	-768	-1	-1	-1	-1	4		0	0						Untertest2.avi	0	880	547	72	111				0	Content		-72	-111	27262291	667864832
27279	08:31:29.220	00:00:27.278	1637	-1024	-768	-1	-1	-1	-1	4	-1024	-768	-1	-1	-1	-1	4		0	0						Untertest2.avi	0	880	547	72	111				0	Content		-72	-111	27278913	667881454
27296	08:31:29.237	00:00:27.295	1638	-1024	-768	-1	-1	-1	-1	4	-1024	-768	-1	-1	-1	-1	4		0	0						Untertest2.avi	0	880	547	72	111				0	Content		-72	-111	27295539	667898080
27312	08:31:29.253	00:00:27.312	1639	-1024	-768	-1	-1	-1	-1	4	-1024	-768	-1	-1	-1	-1	4		0	0						Untertest2.avi	0	880	547	72	111				0	Content		-72	-111	27312164	667914705
27329	08:31:29.270	00:00:27.328	1640	-1024	-768	-1	-1	-1	-1	4	-1024	-768	-1	-1	-1	-1	4		0	0						Untertest2.avi	0	880	547	72	111				0	Content		-72	-111	27328913	667931454
27346	08:31:29.287	00:00:27.345	1641	-1024	-768	-1	-1	-1	-1	4	-1024	-768	-1	-1	-1	-1	4		0	0						Untertest2.avi	0	880	547	72	111				0	Content		-72	-111	27345536	667948077
27362	08:31:29.303	00:00:27.362	1642	-1024	-768	-1	-1	-1	-1	4	-1024	-768	-1	-1	-1	-1	4		0	0						Untertest2.avi	0	880	547	72	111				0	Content		-72	-111	27362163	667964704
27379	08:31:29.320	00:00:27.378	1643	-1024	-768	-1	-1	-1	-1	4	-1024	-768	-1	-1	-1	-1	4		0	0						Untertest2.avi	0	880	547	72	111				0	Content		-72	-111	27378911	667981452
27396	08:31:29.337	00:00:27.395	1644	-1024	-768	-1	-1	-1	-1	4	-1024	-768	-1	-1	-1	-1	4		0	0						Untertest2.avi	0	880	547	72	111				0	Content		-72	-111	27395531	667998072
27412	08:31:29.353	00:00:27.412	1645	-1024	-768	-1	-1	-1	-1	4	-1024	-768	-1	-1	-1	-1	4		0	0						Untertest2.avi	0	880	547	72	111				0	Content		-72	-111	27412158	668014699
27429	08:31:29.370	00:00:27.428	1646	-1024	-768	-1	-1	-1	-1	4	-1024	-768	-1	-1	-1	-1	4		0	0						Untertest2.avi	0	880	547	72	111				0	Content		-72	-111	27428779	668031320
27446	08:31:29.387	00:00:27.445	1647	-1024	-768	-1	-1	-1	-1	4	-1024	-768	-1	-1	-1	-1	4		0	0						Untertest2.avi	0	880	547	72	111				0	Content		-72	-111	27445528	668048069
27462	08:31:29.403	00:00:27.462	1648	-1024	-768	-1	-1	-1	-1	4	-1024	-768	-1	-1	-1	-1	4		0	0						Untertest2.avi	0	880	547	72	111				0	Content		-72	-111	27462153	668064694
27479	08:31:29.420	00:00:27.478	1649	-1024	-768	-1	-1	-1	-1	4	-1024	-768	-1	-1	-1	-1	4		0	0						Untertest2.avi	0	880	547	72	111				0	Content		-72	-111	27478776	668081317
27495	08:31:29.436	00:00:27.495	1650	-1024	-768	-1	-1	-1	-1	4	-1024	-768	-1	-1	-1	-1	4		0	0						Untertest2.avi	0	880	547	72	111				0	Content		-72	-111	27495402	668097943
27512	08:31:29.453	00:00:27.512	1651	-1024	-768	-1	-1	-1	-1	4	-1024	-768	-1	-1	-1	-1	4		0	0						Untertest2.avi	0	880	547	72	111				0	Content		-72	-111	27512148	668114689
27529	08:31:29.470	00:00:27.528	1652	-1024	-768	-1	-1	-1	-1	4	-1024	-768	-1	-1	-1	-1	4		0	0						Untertest2.avi	0	880	547	72	111				0	Content		-72	-111	27528773	668131314
27546	08:31:29.487	00:00:27.546	1653	-1024	-768	-1	-1	-1	-1	4	-1024	-768	-1	-1	-1	-1	4		0	0						Untertest2.avi	0	880	547	72	111				0	Content		-72	-111	27546024	668148565
27563	08:31:29.504	00:00:27.562	1654	-1024	-768	-1	-1	-1	-1	4	-1024	-768	-1	-1	-1	-1	4		0	0						Untertest2.avi	0	880	547	72	111				0	Content		-72	-111	27562645	668165186
27579	08:31:29.520	00:00:27.579	1655	-1024	-768	-1	-1	-1	-1	4	-1024	-768	-1	-1	-1	-1	4		0	0						Untertest2.avi	0	880	547	72	111				0	Content		-72	-111	27579267	668181808
27595	08:31:29.536	00:00:27.595	1656	-1024	-768	-1	-1	-1	-1	4	-1024	-768	-1	-1	-1	-1	4		0	0						Untertest2.avi	0	880	547	72	111				0	Content		-72	-111	27595392	668197933
27612	08:31:29.553	00:00:27.612	1657	-1024	-768	-1	-1	-1	-1	4	-1024	-768	-1	-1	-1	-1	4		0	0						Untertest2.avi	0	880	547	72	111				0	Content		-72	-111	27612072	668214613
27629	08:31:29.570	00:00:27.628	1658	-1024	-768	-1	-1	-1	-1	4	-1024	-768	-1	-1	-1	-1	4		0	0						Untertest2.avi	0	880	547	72	111				0	Content		-72	-111	27628740	668231281
27645	08:31:29.586	00:00:27.645	1659	-1024	-768	-1	-1	-1	-1	4	-1024	-768	-1	-1	-1	-1	4		0	0						Untertest2.avi	0	880	547	72	111				0	Content		-72	-111	27645386	668247927
27662	08:31:29.603	00:00:27.662	1660	-1024	-768	-1	-1	-1	-1	4	-1024	-768	-1	-1	-1	-1	4		0	0						Untertest2.avi	0	880	547	72	111				0	Content		-72	-111	27662007	668264548
27679	08:31:29.620	00:00:27.678	1661	-1024	-768	-1	-1	-1	-1	4	-1024	-768	-1	-1	-1	-1	4		0	0						Untertest2.avi	0	880	547	72	111				0	Content		-72	-111	27678628	668281169
27695	08:31:29.636	00:00:27.695	1662	-1024	-768	-1	-1	-1	-1	4	-1024	-768	-1	-1	-1	-1	4		0	0						Untertest2.avi	0	880	547	72	111				0	Content		-72	-111	27695253	668297794
27712	08:31:29.653	00:00:27.712	1663	-1024	-768	-1	-1	-1	-1	4	-1024	-768	-1	-1	-1	-1	4		0	0						Untertest2.avi	0	880	547	72	111				0	Content		-72	-111	27712447	668314988
27730	08:31:29.671	00:00:27.729	1664	-1024	-768	-1	-1	-1	-1	4	-1024	-768	-1	-1	-1	-1	4		0	0						Untertest2.avi	0	880	547	72	111				0	Content		-72	-111	27729820	668332361
27747	08:31:29.688	00:00:27.747	1665	-1024	-768	-1	-1	-1	-1	4	-1024	-768	-1	-1	-1	-1	4		0	0						Untertest2.avi	0	880	547	72	111				0	Content		-72	-111	27747074	668349615
27762	08:31:29.703	00:00:27.761	1666	-1024	-768	-1	-1	-1	-1	4	-1024	-768	-1	-1	-1	-1	4		0	0						Untertest2.avi	0	880	547	72	111				0	Content		-72	-111	27761997	668364538
27779	08:31:29.720	00:00:27.778	1667	-1024	-768	-1	-1	-1	-1	4	-1024	-768	-1	-1	-1	-1	4		0	0						Untertest2.avi	0	880	547	72	111				0	Content		-72	-111	27778631	668381172
27795	08:31:29.736	00:00:27.795	1668	-1024	-768	-1	-1	-1	-1	4	-1024	-768	-1	-1	-1	-1	4		0	0						Untertest2.avi	0	880	547	72	111				0	Content		-72	-111	27795249	668397790
27812	08:31:29.753	00:00:27.811	1669	-1024	-768	-1	-1	-1	-1	4	-1024	-768	-1	-1	-1	-1	4		0	0						Untertest2.avi	0	880	547	72	111				0	Content		-72	-111	27811998	668414539
27829	08:31:29.770	00:00:27.828	1670	-1024	-768	-1	-1	-1	-1	4	-1024	-768	-1	-1	-1	-1	4		0	0						Untertest2.avi	0	880	547	72	111				0	Content		-72	-111	27828621	668431162
27845	08:31:29.786	00:00:27.845	1671	-1024	-768	-1	-1	-1	-1	4	-1024	-768	-1	-1	-1	-1	4		0	0						Untertest2.avi	0	880	547	72	111				0	Content		-72	-111	27845242	668447783
27862	08:31:29.803	00:00:27.862	1672	-1024	-768	-1	-1	-1	-1	4	-1024	-768	-1	-1	-1	-1	4		0	0						Untertest2.avi	0	880	547	72	111				0	Content		-72	-111	27862309	668464850
27880	08:31:29.821	00:00:27.879	1673	-1024	-768	-1	-1	-1	-1	4	-1024	-768	-1	-1	-1	-1	4		0	0						Untertest2.avi	0	880	547	72	111				0	Content		-72	-111	27879690	668482231
27897	08:31:29.838	00:00:27.896	1674	-1024	-768	-1	-1	-1	-1	4	-1024	-768	-1	-1	-1	-1	4		0	0						Untertest2.avi	0	880	547	72	111				0	Content		-72	-111	27896933	668499474
27912	08:31:29.853	00:00:27.911	1675	-1024	-768	-1	-1	-1	-1	4	-1024	-768	-1	-1	-1	-1	4		0	0						Untertest2.avi	0	880	547	72	111				0	Content		-72	-111	27911863	668514404
27928	08:31:29.869	00:00:27.928	1676	-1024	-768	-1	-1	-1	-1	4	-1024	-768	-1	-1	-1	-1	4		0	0						Untertest2.avi	0	880	547	72	111				0	Content		-72	-111	27928486	668531027
27945	08:31:29.886	00:00:27.945	1677	-1024	-768	-1	-1	-1	-1	4	-1024	-768	-1	-1	-1	-1	4		0	0						Untertest2.avi	0	880	547	72	111				0	Content		-72	-111	27945237	668547778
27962	08:31:29.903	00:00:27.961	1678	-1024	-768	-1	-1	-1	-1	4	-1024	-768	-1	-1	-1	-1	4		0	0						Untertest2.avi	0	880	547	72	111				0	Content		-72	-111	27961860	668564401
27978	08:31:29.919	00:00:27.978	1679	-1024	-768	-1	-1	-1	-1	4	-1024	-768	-1	-1	-1	-1	4		0	0						Untertest2.avi	0	880	547	72	111				0	Content		-72	-111	27978484	668581025
27995	08:31:29.936	00:00:27.995	1680	-1024	-768	-1	-1	-1	-1	4	-1024	-768	-1	-1	-1	-1	4		0	0						Untertest2.avi	0	880	547	72	111				0	Content		-72	-111	27995107	668597648
28012	08:31:29.953	00:00:28.012	1681	-1024	-768	-1	-1	-1	-1	4	-1024	-768	-1	-1	-1	-1	4		0	0						Untertest2.avi	0	880	547	72	111				0	Content		-72	-111	28012301	668614842
28030	08:31:29.971	00:00:28.029	1682	-1024	-768	-1	-1	-1	-1	4	-1024	-768	-1	-1	-1	-1	4		0	0						Untertest2.avi	0	880	547	72	111				0	Content		-72	-111	28029547	668632088
28047	08:31:29.988	00:00:28.046	1683	-1024	-768	-1	-1	-1	-1	4	-1024	-768	-1	-1	-1	-1	4		0	0						Untertest2.avi	0	880	547	72	111				0	Content		-72	-111	28046921	668649462
28062	08:31:30.003	00:00:28.061	1684	-1024	-768	-1	-1	-1	-1	4	-1024	-768	-1	-1	-1	-1	4		0	0						Untertest2.avi	0	880	547	72	111				0	Content		-72	-111	28061726	668664267
28078	08:31:30.019	00:00:28.078	1685	-1024	-768	-1	-1	-1	-1	4	-1024	-768	-1	-1	-1	-1	4		0	0						Untertest2.avi	0	880	547	72	111				0	Content		-72	-111	28078350	668680891
28095	08:31:30.036	00:00:28.095	1686	-1024	-768	-1	-1	-1	-1	4	-1024	-768	-1	-1	-1	-1	4		0	0						Untertest2.avi	0	880	547	72	111				0	Content		-72	-111	28095096	668697637
28112	08:31:30.053	00:00:28.111	1687	-1024	-768	-1	-1	-1	-1	4	-1024	-768	-1	-1	-1	-1	4		0	0						Untertest2.avi	0	880	547	72	111				0	Content		-72	-111	28111718	668714259
28128	08:31:30.069	00:00:28.128	1688	-1024	-768	-1	-1	-1	-1	4	-1024	-768	-1	-1	-1	-1	4		0	0						Untertest2.avi	0	880	547	72	111				0	Content		-72	-111	28128336	668730877
28145	08:31:30.086	00:00:28.144	1689	-1024	-768	-1	-1	-1	-1	4	-1024	-768	-1	-1	-1	-1	4		0	0						Untertest2.avi	0	880	547	72	111				0	Content		-72	-111	28144963	668747504
28162	08:31:30.103	00:00:28.162	1690	-1024	-768	-1	-1	-1	-1	4	-1024	-768	-1	-1	-1	-1	4		0	0						Untertest2.avi	0	880	547	72	111				0	Content		-72	-111	28162153	668764694
28180	08:31:30.121	00:00:28.179	1691	-1024	-768	-1	-1	-1	-1	4	-1024	-768	-1	-1	-1	-1	4		0	0						Untertest2.avi	0	880	547	72	111				0	Content		-72	-111	28179530	668782071
28197	08:31:30.138	00:00:28.196	1692	-1024	-768	-1	-1	-1	-1	4	-1024	-768	-1	-1	-1	-1	4		0	0						Untertest2.avi	0	880	547	72	111				0	Content		-72	-111	28196778	668799319
28212	08:31:30.153	00:00:28.211	1693	-1024	-768	-1	-1	-1	-1	4	-1024	-768	-1	-1	-1	-1	4		0	0						Untertest2.avi	0	880	547	72	111				0	Content		-72	-111	28211584	668814125
28228	08:31:30.169	00:00:28.228	1694	-1024	-768	-1	-1	-1	-1	4	-1024	-768	-1	-1	-1	-1	4		0	0						Untertest2.avi	0	880	547	72	111				0	Content		-72	-111	28228331	668830872
28245	08:31:30.186	00:00:28.244	1695	-1024	-768	-1	-1	-1	-1	4	-1024	-768	-1	-1	-1	-1	4		0	0						Untertest2.avi	0	880	547	72	111				0	Content		-72	-111	28244954	668847495
28262	08:31:30.203	00:00:28.261	1696	-1024	-768	-1	-1	-1	-1	4	-1024	-768	-1	-1	-1	-1	4		0	0						Untertest2.avi	0	880	547	72	111				0	Content		-72	-111	28261576	668864117
28278	08:31:30.219	00:00:28.278	1697	-1024	-768	-1	-1	-1	-1	4	-1024	-768	-1	-1	-1	-1	4		0	0						Untertest2.avi	0	880	547	72	111				0	Content		-72	-111	28278198	668880739
28295	08:31:30.236	00:00:28.294	1698	-1024	-768	-1	-1	-1	-1	4	-1024	-768	-1	-1	-1	-1	4		0	0						Untertest2.avi	0	880	547	72	111				0	Content		-72	-111	28294822	668897363
28312	08:31:30.253	00:00:28.312	1699	-1024	-768	-1	-1	-1	-1	4	-1024	-768	-1	-1	-1	-1	4		0	0						Untertest2.avi	0	880	547	72	111				0	Content		-72	-111	28312012	668914553
28329	08:31:30.270	00:00:28.329	1700	-1024	-768	-1	-1	-1	-1	4	-1024	-768	-1	-1	-1	-1	4		0	0						Untertest2.avi	0	880	547	72	111				0	Content		-72	-111	28329388	668931929
28347	08:31:30.288	00:00:28.346	1701	-1024	-768	-1	-1	-1	-1	4	-1024	-768	-1	-1	-1	-1	4		0	0						Untertest2.avi	0	880	547	72	111				0	Content		-72	-111	28346762	668949303
28362	08:31:30.303	00:00:28.361	1702	-1024	-768	-1	-1	-1	-1	4	-1024	-768	-1	-1	-1	-1	4		0	0						Untertest2.avi	0	880	547	72	111				0	Content		-72	-111	28361564	668964105
28378	08:31:30.319	00:00:28.378	1703	-1024	-768	-1	-1	-1	-1	4	-1024	-768	-1	-1	-1	-1	4		0	0						Untertest2.avi	0	880	547	72	111				0	Content		-72	-111	28378186	668980727
28395	08:31:30.336	00:00:28.394	1704	-1024	-768	-1	-1	-1	-1	4	-1024	-768	-1	-1	-1	-1	4		0	0						Untertest2.avi	0	880	547	72	111				0	Content		-72	-111	28394934	668997475
28412	08:31:30.353	00:00:28.411	1705	-1024	-768	-1	-1	-1	-1	4	-1024	-768	-1	-1	-1	-1	4		0	0						Untertest2.avi	0	880	547	72	111				0	Content		-72	-111	28411556	669014097
28428	08:31:30.369	00:00:28.428	1706	-1024	-768	-1	-1	-1	-1	4	-1024	-768	-1	-1	-1	-1	4		0	0						Untertest2.avi	0	880	547	72	111				0	Content		-72	-111	28428180	669030721
28445	08:31:30.386	00:00:28.444	1707	-1024	-768	-1	-1	-1	-1	4	-1024	-768	-1	-1	-1	-1	4		0	0						Untertest2.avi	0	880	547	72	111				0	Content		-72	-111	28444805	669047346
28462	08:31:30.403	00:00:28.461	1708	-1024	-768	-1	-1	-1	-1	4	-1024	-768	-1	-1	-1	-1	4		0	0						Untertest2.avi	0	880	547	72	111				0	Content		-72	-111	28461874	669064415
28479	08:31:30.420	00:00:28.479	1709	-1024	-768	-1	-1	-1	-1	4	-1024	-768	-1	-1	-1	-1	4		0	0						Untertest2.avi	0	880	547	72	111				0	Content		-72	-111	28479249	669081790
28497	08:31:30.438	00:00:28.496	1710	-1024	-768	-1	-1	-1	-1	4	-1024	-768	-1	-1	-1	-1	4		0	0						Untertest2.avi	0	880	547	72	111				0	Content		-72	-111	28496619	669099160
28511	08:31:30.452	00:00:28.511	1711	-1024	-768	-1	-1	-1	-1	4	-1024	-768	-1	-1	-1	-1	4		0	0						Untertest2.avi	0	880	547	72	111				0	Content		-72	-111	28511424	669113965
28528	08:31:30.469	00:00:28.528	1712	-1024	-768	-1	-1	-1	-1	4	-1024	-768	-1	-1	-1	-1	4		0	0						Untertest2.avi	0	880	547	72	111				0	Content		-72	-111	28528048	669130589
28545	08:31:30.486	00:00:28.544	1713	-1024	-768	-1	-1	-1	-1	4	-1024	-768	-1	-1	-1	-1	4		0	0						Untertest2.avi	0	880	547	72	111				0	Content		-72	-111	28544794	669147335
28561	08:31:30.502	00:00:28.561	1714	-1024	-768	-1	-1	-1	-1	4	-1024	-768	-1	-1	-1	-1	4		0	0						Untertest2.avi	0	880	547	72	111				0	Content		-72	-111	28561419	669163960
28578	08:31:30.519	00:00:28.578	1715	-1024	-768	-1	-1	-1	-1	4	-1024	-768	-1	-1	-1	-1	4		0	0						Untertest2.avi	0	880	547	72	111				0	Content		-72	-111	28578041	669180582
28595	08:31:30.536	00:00:28.594	1716	-1024	-768	-1	-1	-1	-1	4	-1024	-768	-1	-1	-1	-1	4		0	0						Untertest2.avi	0	880	547	72	111				0	Content		-72	-111	28594665	669197206
28612	08:31:30.553	00:00:28.611	1717	-1024	-768	-1	-1	-1	-1	4	-1024	-768	-1	-1	-1	-1	4		0	0						Untertest2.avi	0	880	547	72	111				0	Content		-72	-111	28611859	669214400
28629	08:31:30.570	00:00:28.629	1718	-1024	-768	-1	-1	-1	-1	4	-1024	-768	-1	-1	-1	-1	4		0	0						Untertest2.avi	0	880	547	72	111				0	Content		-72	-111	28629233	669231774
28646	08:31:30.587	00:00:28.646	1719	-1024	-768	-1	-1	-1	-1	4	-1024	-768	-1	-1	-1	-1	4		0	0						Untertest2.avi	0	880	547	72	111				0	Content		-72	-111	28646479	669249020
28661	08:31:30.602	00:00:28.661	1720	-1024	-768	-1	-1	-1	-1	4	-1024	-768	-1	-1	-1	-1	4		0	0						Untertest2.avi	0	880	547	72	111				0	Content		-72	-111	28661282	669263823
28678	08:31:30.619	00:00:28.678	1721	-1024	-768	-1	-1	-1	-1	4	-1024	-768	-1	-1	-1	-1	4		0	0						Untertest2.avi	0	880	547	72	111				0	Content		-72	-111	28678028	669280569
28695	08:31:30.636	00:00:28.694	1722	-1024	-768	-1	-1	-1	-1	4	-1024	-768	-1	-1	-1	-1	4		0	0						Untertest2.avi	0	880	547	72	111				0	Content		-72	-111	28694655	669297196
28711	08:31:30.652	00:00:28.711	1723	-1024	-768	-1	-1	-1	-1	4	-1024	-768	-1	-1	-1	-1	4		0	0						Untertest2.avi	0	880	547	72	111				0	Content		-72	-111	28711401	669313942
28728	08:31:30.669	00:00:28.727	1724	-1024	-768	-1	-1	-1	-1	4	-1024	-768	-1	-1	-1	-1	4		0	0						Untertest2.avi	0	880	547	72	111				0	Content		-72	-111	28727910	669330451
28745	08:31:30.686	00:00:28.744	1725	-1024	-768	-1	-1	-1	-1	4	-1024	-768	-1	-1	-1	-1	4		0	0						Untertest2.avi	0	880	547	72	111				0	Content		-72	-111	28744522	669347063
28762	08:31:30.703	00:00:28.761	1726	-1024	-768	-1	-1	-1	-1	4	-1024	-768	-1	-1	-1	-1	4		0	0						Untertest2.avi	0	880	547	72	111				0	Content		-72	-111	28761717	669364258
28779	08:31:30.720	00:00:28.779	1727	-1024	-768	-1	-1	-1	-1	4	-1024	-768	-1	-1	-1	-1	4		0	0						Untertest2.avi	0	880	547	72	111				0	Content		-72	-111	28779088	669381629
28796	08:31:30.737	00:00:28.796	1728	-1024	-768	-1	-1	-1	-1	4	-1024	-768	-1	-1	-1	-1	4		0	0						Untertest2.avi	0	880	547	72	111				0	Content		-72	-111	28796354	669398895
28811	08:31:30.752	00:00:28.811	1729	-1024	-768	-1	-1	-1	-1	4	-1024	-768	-1	-1	-1	-1	4		0	0						Untertest2.avi	0	880	547	72	111				0	Content		-72	-111	28811272	669413813
28828	08:31:30.769	00:00:28.827	1730	-1024	-768	-1	-1	-1	-1	4	-1024	-768	-1	-1	-1	-1	4		0	0						Untertest2.avi	0	880	547	72	111				0	Content		-72	-111	28827908	669430449
28845	08:31:30.786	00:00:28.844	1731	-1024	-768	-1	-1	-1	-1	4	-1024	-768	-1	-1	-1	-1	4		0	0						Untertest2.avi	0	880	547	72	111				0	Content		-72	-111	28844641	669447182
28861	08:31:30.802	00:00:28.861	1732	-1024	-768	-1	-1	-1	-1	4	-1024	-768	-1	-1	-1	-1	4		0	0						Untertest2.avi	0	880	547	72	111				0	Content		-72	-111	28861261	669463802
28878	08:31:30.819	00:00:28.877	1733	-1024	-768	-1	-1	-1	-1	4	-1024	-768	-1	-1	-1	-1	4		0	0						Untertest2.avi	0	880	547	72	111				0	Content		-72	-111	28877895	669480436
28895	08:31:30.836	00:00:28.894	1734	-1024	-768	-1	-1	-1	-1	4	-1024	-768	-1	-1	-1	-1	4		0	0						Untertest2.avi	0	880	547	72	111				0	Content		-72	-111	28894509	669497050
28912	08:31:30.853	00:00:28.911	1735	-1024	-768	-1	-1	-1	-1	4	-1024	-768	-1	-1	-1	-1	4		0	0						Untertest2.avi	0	880	547	72	111				0	Content		-72	-111	28911576	669514117
28929	08:31:30.870	00:00:28.928	1736	-1024	-768	-1	-1	-1	-1	4	-1024	-768	-1	-1	-1	-1	4		0	0						Untertest2.avi	0	880	547	72	111				0	Content		-72	-111	28928951	669531492
28946	08:31:30.887	00:00:28.946	1737	-1024	-768	-1	-1	-1	-1	4	-1024	-768	-1	-1	-1	-1	4		0	0						Untertest2.avi	0	880	547	72	111				0	Content		-72	-111	28946199	669548740
28961	08:31:30.902	00:00:28.961	1738	-1024	-768	-1	-1	-1	-1	4	-1024	-768	-1	-1	-1	-1	4		0	0						Untertest2.avi	0	880	547	72	111				0	Content		-72	-111	28961123	669563664
28978	08:31:30.919	00:00:28.977	1739	-1024	-768	-1	-1	-1	-1	4	-1024	-768	-1	-1	-1	-1	4		0	0						Untertest2.avi	0	880	547	72	111				0	Content		-72	-111	28977748	669580289
28994	08:31:30.935	00:00:28.994	1740	-1024	-768	-1	-1	-1	-1	4	-1024	-768	-1	-1	-1	-1	4		0	0						Untertest2.avi	0	880	547	72	111				0	Content		-72	-111	28994496	669597037
29011	08:31:30.952	00:00:29.011	1741	-1024	-768	-1	-1	-1	-1	4	-1024	-768	-1	-1	-1	-1	4		0	0						Untertest2.avi	0	880	547	72	111				0	Content		-72	-111	29011119	669613660
29028	08:31:30.969	00:00:29.027	1742	-1024	-768	-1	-1	-1	-1	4	-1024	-768	-1	-1	-1	-1	4		0	0						Untertest2.avi	0	880	547	72	111				0	Content		-72	-111	29027743	669630284
29044	08:31:30.985	00:00:29.044	1743	-1024	-768	-1	-1	-1	-1	4	-1024	-768	-1	-1	-1	-1	4		0	0						Untertest2.avi	0	880	547	72	111				0	Content		-72	-111	29044364	669646905
29062	08:31:31.003	00:00:29.061	1744	-1024	-768	-1	-1	-1	-1	4	-1024	-768	-1	-1	-1	-1	4		0	0						Untertest2.avi	0	880	547	72	111				0	Content		-72	-111	29061562	669664103
29079	08:31:31.020	00:00:29.078	1745	-1024	-768	-1	-1	-1	-1	4	-1024	-768	-1	-1	-1	-1	4		0	0						Untertest2.avi	0	880	547	72	111				0	Content		-72	-111	29078933	669681474
29096	08:31:31.037	00:00:29.096	1746	-1024	-768	-1	-1	-1	-1	4	-1024	-768	-1	-1	-1	-1	4		0	0						Untertest2.avi	0	880	547	72	111				0	Content		-72	-111	29096180	669698721
29111	08:31:31.052	00:00:29.110	1747	-1024	-768	-1	-1	-1	-1	4	-1024	-768	-1	-1	-1	-1	4		0	0						Untertest2.avi	0	880	547	72	111				0	Content		-72	-111	29110984	669713525
29128	08:31:31.069	00:00:29.127	1748	-1024	-768	-1	-1	-1	-1	4	-1024	-768	-1	-1	-1	-1	4		0	0						Untertest2.avi	0	880	547	72	111				0	Content		-72	-111	29127733	669730274
29144	08:31:31.085	00:00:29.144	1749	-1024	-768	-1	-1	-1	-1	4	-1024	-768	-1	-1	-1	-1	4		0	0						Untertest2.avi	0	880	547	72	111				0	Content		-72	-111	29144356	669746897
29161	08:31:31.102	00:00:29.160	1750	-1024	-768	-1	-1	-1	-1	4	-1024	-768	-1	-1	-1	-1	4		0	0						Untertest2.avi	0	880	547	72	111				0	Content		-72	-111	29160980	669763521
29178	08:31:31.119	00:00:29.177	1751	-1024	-768	-1	-1	-1	-1	4	-1024	-768	-1	-1	-1	-1	4		0	0						Untertest2.avi	0	880	547	72	111				0	Content		-72	-111	29177604	669780145
29194	08:31:31.135	00:00:29.194	1752	-1024	-768	-1	-1	-1	-1	4	-1024	-768	-1	-1	-1	-1	4		0	0						Untertest2.avi	0	880	547	72	111				0	Content		-72	-111	29194228	669796769
29211	08:31:31.152	00:00:29.211	1753	-1024	-768	-1	-1	-1	-1	4	-1024	-768	-1	-1	-1	-1	4		0	0						Untertest2.avi	0	880	547	72	111				0	Content		-72	-111	29211421	669813962
29229	08:31:31.170	00:00:29.228	1754	-1024	-768	-1	-1	-1	-1	4	-1024	-768	-1	-1	-1	-1	4		0	0						Untertest2.avi	0	880	547	72	111				0	Content		-72	-111	29228794	669831335
29246	08:31:31.187	00:00:29.246	1755	-1024	-768	-1	-1	-1	-1	4	-1024	-768	-1	-1	-1	-1	4		0	0						Untertest2.avi	0	880	547	72	111				0	Content		-72	-111	29246041	669848582
29261	08:31:31.202	00:00:29.260	1756	-1024	-768	-1	-1	-1	-1	4	-1024	-768	-1	-1	-1	-1	4		0	0						Untertest2.avi	0	880	547	72	111				0	Content		-72	-111	29260969	669863510
29278	08:31:31.219	00:00:29.277	1757	-1024	-768	-1	-1	-1	-1	4	-1024	-768	-1	-1	-1	-1	4		0	0						Untertest2.avi	0	880	547	72	111				0	Content		-72	-111	29277594	669880135
29294	08:31:31.235	00:00:29.294	1758	-1024	-768	-1	-1	-1	-1	4	-1024	-768	-1	-1	-1	-1	4		0	0						Untertest2.avi	0	880	547	72	111				0	Content		-72	-111	29294342	669896883
29311	08:31:31.252	00:00:29.310	1759	-1024	-768	-1	-1	-1	-1	4	-1024	-768	-1	-1	-1	-1	4		0	0						Untertest2.avi	0	880	547	72	111				0	Content		-72	-111	29310843	669913384
29328	08:31:31.269	00:00:29.327	1760	-1024	-768	-1	-1	-1	-1	4	-1024	-768	-1	-1	-1	-1	4		0	0						Untertest2.avi	0	880	547	72	111				0	Content		-72	-111	29327504	669930045
29344	08:31:31.285	00:00:29.344	1761	-1024	-768	-1	-1	-1	-1	4	-1024	-768	-1	-1	-1	-1	4		0	0						Untertest2.avi	0	880	547	72	111				0	Content		-72	-111	29344338	669946879
29361	08:31:31.302	00:00:29.361	1762	-1024	-768	-1	-1	-1	-1	4	-1024	-768	-1	-1	-1	-1	4		0	0						Untertest2.avi	0	880	547	72	111				0	Content		-72	-111	29361006	669963547
29378	08:31:31.319	00:00:29.377	1763	-1024	-768	-1	-1	-1	-1	4	-1024	-768	-1	-1	-1	-1	4		0	0						Untertest2.avi	0	880	547	72	111				0	Content		-72	-111	29377673	669980214
29395	08:31:31.336	00:00:29.394	1764	-1024	-768	-1	-1	-1	-1	4	-1024	-768	-1	-1	-1	-1	4		0	0						Untertest2.avi	0	880	547	72	111				0	Content		-72	-111	29394657	669997198
29411	08:31:31.352	00:00:29.411	1765	-1024	-768	-1	-1	-1	-1	4	-1024	-768	-1	-1	-1	-1	4		0	0						Untertest2.avi	0	880	547	72	111				0	Content		-72	-111	29411325	670013866
29428	08:31:31.369	00:00:29.427	1766	-1024	-768	-1	-1	-1	-1	4	-1024	-768	-1	-1	-1	-1	4		0	0						Untertest2.avi	0	880	547	72	111				0	Content		-72	-111	29427992	670030533
29445	08:31:31.386	00:00:29.445	1767	-1024	-768	-1	-1	-1	-1	4	-1024	-768	-1	-1	-1	-1	4		0	0						Untertest2.avi	0	880	547	72	111				0	Content		-72	-111	29445309	670047850
29462	08:31:31.403	00:00:29.461	1768	-1024	-768	-1	-1	-1	-1	4	-1024	-768	-1	-1	-1	-1	4		0	0						Untertest2.avi	0	880	547	72	111				0	Content		-72	-111	29461977	670064518
29478	08:31:31.419	00:00:29.478	1769	-1024	-768	-1	-1	-1	-1	4	-1024	-768	-1	-1	-1	-1	4		0	0						Untertest2.avi	0	880	547	72	111				0	Content		-72	-111	29478051	670080592
29495	08:31:31.436	00:00:29.494	1770	-1024	-768	-1	-1	-1	-1	4	-1024	-768	-1	-1	-1	-1	4		0	0						Untertest2.avi	0	880	547	72	111				0	Content		-72	-111	29494719	670097260
29511	08:31:31.452	00:00:29.511	1771	-1024	-768	-1	-1	-1	-1	4	-1024	-768	-1	-1	-1	-1	4		0	0						Untertest2.avi	0	880	547	72	111				0	Content		-72	-111	29511045	670113586
29528	08:31:31.469	00:00:29.527	1772	-1024	-768	-1	-1	-1	-1	4	-1024	-768	-1	-1	-1	-1	4		0	0						Untertest2.avi	0	880	547	72	111				0	Content		-72	-111	29527713	670130254
29544	08:31:31.485	00:00:29.544	1773	-1024	-768	-1	-1	-1	-1	4	-1024	-768	-1	-1	-1	-1	4		0	0						Untertest2.avi	0	880	547	72	111				0	Content		-72	-111	29544267	670146808
29561	08:31:31.502	00:00:29.560	1774	-1024	-768	-1	-1	-1	-1	4	-1024	-768	-1	-1	-1	-1	4		0	0						Untertest2.avi	0	880	547	72	111				0	Content		-72	-111	29560934	670163475
29578	08:31:31.519	00:00:29.577	1775	-1024	-768	-1	-1	-1	-1	4	-1024	-768	-1	-1	-1	-1	4		0	0						Untertest2.avi	0	880	547	72	111				0	Content		-72	-111	29577602	670180143
29594	08:31:31.535	00:00:29.594	1776	-1024	-768	-1	-1	-1	-1	4	-1024	-768	-1	-1	-1	-1	4		0	0						Untertest2.avi	0	880	547	72	111				0	Content		-72	-111	29594138	670196679
29611	08:31:31.552	00:00:29.610	1777	-1024	-768	-1	-1	-1	-1	4	-1024	-768	-1	-1	-1	-1	4		0	0						Untertest2.avi	0	880	547	72	111				0	Content		-72	-111	29610805	670213346
29627	08:31:31.568	00:00:29.627	1778	-1024	-768	-1	-1	-1	-1	4	-1024	-768	-1	-1	-1	-1	4		0	0						Untertest2.avi	0	880	547	72	111				0	Content		-72	-111	29627419	670229960
29644	08:31:31.585	00:00:29.643	1779	-1024	-768	-1	-1	-1	-1	4	-1024	-768	-1	-1	-1	-1	4		0	0						Untertest2.avi	0	880	547	72	111				0	Content		-72	-111	29643989	670246530
29661	08:31:31.602	00:00:29.660	1780	-1024	-768	-1	-1	-1	-1	4	-1024	-768	-1	-1	-1	-1	4		0	0						Untertest2.avi	0	880	547	72	111				0	Content		-72	-111	29660931	670263472
29678	08:31:31.619	00:00:29.677	1781	-1024	-768	-1	-1	-1	-1	4	-1024	-768	-1	-1	-1	-1	4		0	0						Untertest2.avi	0	880	547	72	111				0	Content		-72	-111	29677599	670280140
29695	08:31:31.636	00:00:29.694	1782	-1024	-768	-1	-1	-1	-1	4	-1024	-768	-1	-1	-1	-1	4		0	0						Untertest2.avi	0	880	547	72	111				0	Content		-72	-111	29694740	670297281
29711	08:31:31.652	00:00:29.711	1783	-1024	-768	-1	-1	-1	-1	4	-1024	-768	-1	-1	-1	-1	4		0	0						Untertest2.avi	0	880	547	72	111				0	Content		-72	-111	29711407	670313948
29729	08:31:31.670	00:00:29.728	1784	-1024	-768	-1	-1	-1	-1	4	-1024	-768	-1	-1	-1	-1	4		0	0						Untertest2.avi	0	880	547	72	111				0	Content		-72	-111	29728579	670331120
29745	08:31:31.686	00:00:29.745	1785	-1024	-768	-1	-1	-1	-1	4	-1024	-768	-1	-1	-1	-1	4		0	0						Untertest2.avi	0	880	547	72	111				0	Content		-72	-111	29745247	670347788
29761	08:31:31.702	00:00:29.761	1786	-1024	-768	-1	-1	-1	-1	4	-1024	-768	-1	-1	-1	-1	4		0	0						Untertest2.avi	0	880	547	72	111				0	Content		-72	-111	29761454	670363995
29778	08:31:31.719	00:00:29.778	1787	-1024	-768	-1	-1	-1	-1	4	-1024	-768	-1	-1	-1	-1	4		0	0						Untertest2.avi	0	880	547	72	111				0	Content		-72	-111	29778122	670380663
29795	08:31:31.736	00:00:29.794	1788	-1024	-768	-1	-1	-1	-1	4	-1024	-768	-1	-1	-1	-1	4		0	0						Untertest2.avi	0	880	547	72	111				0	Content		-72	-111	29794789	670397330
29811	08:31:31.752	00:00:29.811	1789	-1024	-768	-1	-1	-1	-1	4	-1024	-768	-1	-1	-1	-1	4		0	0						Untertest2.avi	0	880	547	72	111				0	Content		-72	-111	29811149	670413690
29828	08:31:31.769	00:00:29.827	1790	-1024	-768	-1	-1	-1	-1	4	-1024	-768	-1	-1	-1	-1	4		0	0						Untertest2.avi	0	880	547	72	111				0	Content		-72	-111	29827817	670430358
29844	08:31:31.785	00:00:29.844	1791	-1024	-768	-1	-1	-1	-1	4	-1024	-768	-1	-1	-1	-1	4		0	0						Untertest2.avi	0	880	547	72	111				0	Content		-72	-111	29844484	670447025
29860	08:31:31.801	00:00:29.860	1792	-1024	-768	-1	-1	-1	-1	4	-1024	-768	-1	-1	-1	-1	4		0	0						Untertest2.avi	0	880	547	72	111				0	Content		-72	-111	29860476	670463017
29877	08:31:31.818	00:00:29.877	1793	-1024	-768	-1	-1	-1	-1	4	-1024	-768	-1	-1	-1	-1	4		0	0						Untertest2.avi	0	880	547	72	111				0	Content		-72	-111	29877098	670479639
29894	08:31:31.835	00:00:29.893	1794	-1024	-768	-1	-1	-1	-1	4	-1024	-768	-1	-1	-1	-1	4		0	0						Untertest2.avi	0	880	547	72	111				0	Content		-72	-111	29893792	670496333
29910	08:31:31.851	00:00:29.910	1795	-1024	-768	-1	-1	-1	-1	4	-1024	-768	-1	-1	-1	-1	4		0	0						Untertest2.avi	0	880	547	72	111				0	Content		-72	-111	29910460	670513001
29927	08:31:31.868	00:00:29.927	1796	-1024	-768	-1	-1	-1	-1	4	-1024	-768	-1	-1	-1	-1	4		0	0						Untertest2.avi	0	880	547	72	111				0	Content		-72	-111	29927107	670529648
29944	08:31:31.885	00:00:29.943	1797	-1024	-768	-1	-1	-1	-1	4	-1024	-768	-1	-1	-1	-1	4		0	0						Untertest2.avi	0	880	547	72	111				0	Content		-72	-111	29943732	670546273
29960	08:31:31.901	00:00:29.960	1798	-1024	-768	-1	-1	-1	-1	4	-1024	-768	-1	-1	-1	-1	4		0	0						Untertest2.avi	0	880	547	72	111				0	Content		-72	-111	29960400	670562941
29977	08:31:31.918	00:00:29.977	1799	654,9183	746,1783	0,3440568	0,5738131	559,6205	4,270581	3	604,7504	732,1162	0,3439877	0,5738123	560,8184	4,254861	1	74	605	732						Untertest2.avi	0	880	547	72	111	542	626	200	0	Content		533	621	29977098	670579639
29994	08:31:31.935	00:00:29.993	1800	664,9542	754,3661	0,3440166	0,5739523	561,9831	4,195766	3	614,3709	740,3812	0,3440171	0,573952	561,9831	4,171855	1	74	614	740						Untertest2.avi	0	880	547	72	111	542	626	200	0	Content		542	629	29993719	670596260
30010	08:31:31.951	00:00:30.010	1801	662,8403	744,1292	0,3442101	0,5740464	560,4228	4,222257	3	612,3802	730,003	0,3442095	0,5740461	560,4229	4,198159	1	74	612	730						Untertest2.avi	0	880	547	72	111	542	626	200	0	Content		540	619	30010345	670612886
30027	08:31:31.968	00:00:30.026	1802	665,5233	754,0482	0,3440417	0,5741742	564,7967	4,222129	3	614,7036	739,9987	0,3440422	0,5741739	564,7967	4,198041	1	74	615	740						Untertest2.avi	0	880	547	72	111	542	626	200	0	Content		543	629	30026969	670629510
30044	08:31:31.985	00:00:30.043	1803	673,6705	758,3248	0,3441212	0,5744189	564,7963	4,197592	3	623,0079	744,3495	0,3441224	0,5744188	564,7963	4,17367	1	74	623	744						Untertest2.avi	0	880	547	72	111	542	626	200	0	Content		551	633	30043719	670646260
30060	08:31:32.001	00:00:30.060	1804	654,1477	753,089	0,344126	0,5746502	564,7986	4,177482	3	603,2568	738,9797	0,3441281	0,5746502	564,7986	4,153675	1	74	603	739						Untertest2.avi	0	880	547	72	111	542	626	200	0	Content		531	628	30060342	670662883
30077	08:31:32.018	00:00:30.076	1805	628,3049	749,9084	0,3434546	0,5749628	564,7986	4,305506	3	578,9737	735,6914	0,3434569	0,5749626	564,7986	4,280921	1	74	579	736						Untertest2.avi	0	880	547	72	111	542	626	200	0	Content		507	625	30076965	670679506
30094	08:31:32.035	00:00:30.093	1806	702,1975	749,3932	0,3450273	0,5748829	564,7986	4,234282	3	650,4081	735,3607	0,3450315	0,5748827	564,7986	4,210098	1	74	650	735						Untertest2.avi	0	880	547	72	111	542	626	200	0	Content		578	624	30093588	670696129
30110	08:31:32.051	00:00:30.110	1807	-1024	-768	-1	-1	-1	-1	4	-1024	-768	-1	-1	-1	-1	4	74	0	0						Untertest2.avi	0	880	547	72	111	542	626	200	0	Content		-72	-111	30110309	670712850
30127	08:31:32.068	00:00:30.126	1808	-1024	-768	-1	-1	-1	-1	4	-1024	-768	-1	-1	-1	-1	4	74	0	0						Untertest2.avi	0	880	547	72	111	542	626	200	0	Content		-72	-111	30126976	670729517
30144	08:31:32.085	00:00:30.143	1809	656,363	745,896	0,3444993	0,5756209	560,7712	4,267589	3	606,0185	731,7972	0,3445027	0,5756207	560,7712	4,243241	1	74	606	732						Untertest2.avi	0	880	547	72	111	542	626	200	0	Content		534	621	30143665	670746206
30160	08:31:32.101	00:00:30.160	1810	667,465	754,7458	0,3439574	0,5760955	560,8478	4,311829	3	617,2456	740,7918	0,3439607	0,5760953	560,8478	4,287177	1	74	617	741						Untertest2.avi	0	880	547	72	111	542	626	200	0	Content		545	630	30160286	670762827
30177	08:31:32.118	00:00:30.176	1811	795,3303	797,4714	0,3419183	0,5772061	560,8986	4,135636	3	712,4431	795,9197	0,3419217	0,577206	560,8985	4,066291	1	75	712	796						Untertest2.avi	0	880	547	72	111	799	666	117	0	Content		640	685	30176913	670779454
30194	08:31:32.135	00:00:30.193	1812	861,1135	788,2363	0,3403371	0,5776077	561,0446	4,209972	3	813,4116	775,0662	0,3403404	0,5776075	561,0445	4,186199	1	75	813	775						Untertest2.avi	0	880	547	72	111	799	666	117	0	Content		741	664	30193662	670796203
30210	08:31:32.151	00:00:30.210	1813	960,8533	776,0034	0,3396673	0,5774362	561,0446	4,165988	3	912,4207	762,8022	0,3396716	0,577436	561,0446	4,142511	1	75	912	763						Untertest2.avi	0	880	547	72	111	799	666	117	0	Content		840	652	30210285	670812826
30227	08:31:32.168	00:00:30.226	1814	898,6559	801,5807	0,3397691	0,5775213	561,0446	4,111694	3	853,2753	788,5747	0,3397714	0,5775211	561,0446	4,088699	1	75	853	789						Untertest2.avi	0	880	547	72	111	799	666	117	0	Content		781	678	30226911	670829452
30244	08:31:32.185	00:00:30.243	1815	936,6109	795,3922	0,3398256	0,5774624	561,1243	4,129064	3	889,6943	782,3578	0,3398289	0,5774623	561,1242	4,105911	1	75	890	782						Untertest2.avi	0	880	547	72	111	799	666	117	0	Content		818	671	30243534	670846075
30260	08:31:32.201	00:00:30.260	1816	955,6736	790,2852	0,3397378	0,5773252	561,1216	4,198723	3	906,873	777,2644	0,3397397	0,5773246	561,1216	4,175013	1	75	907	777						Untertest2.avi	0	880	547	72	111	799	666	117	0	Content		835	666	30260284	670862825
30277	08:31:32.218	00:00:30.276	1817	-1024	-768	-1	-1	-1	-1	4	-1024	-768	-1	-1	-1	-1	4	75	0	0						Untertest2.avi	0	880	547	72	111	799	666	117	0	Content		-72	-111	30276910	670879451
30294	08:31:32.235	00:00:30.293	1818	505,5938	788,3752	0,3350015	0,5776317	561,1243	4,095035	3	453,6071	774,5484	0,335004	0,5776311	561,1243	4,071753	1	76	454	775						Untertest2.avi	0	880	547	72	111	721	663	566	0	Content		382	664	30293536	670896077
30310	08:31:32.251	00:00:30.310	1819	893,7626	785,8281	0,3397778	0,5774877	561,1243	3,968821	3	848,446	772,6478	0,3397802	0,5774871	561,1243	3,946768	1	76	848	773						Untertest2.avi	0	880	547	72	111	721	663	566	0	Content		776	662	30310158	670912699
30327	08:31:32.268	00:00:30.326	1820	749,3239	792,6816	0,3367839	0,5773756	573,3738	4,192393	3	689,875	775,4939	0,3366846	0,5774495	573,3738	4,165659	1	76	690	775						Untertest2.avi	0	880	547	72	111	721	663	566	0	Content		618	664	30326908	670929449
30344	08:31:32.285	00:00:30.343	1821	586,3727	795,7897	0,3380911	0,5772501	548,8561	4,197118	3	532,1608	774,516	0,3380911	0,5772501	548,8561	4,172211	1	76	532	775						Untertest2.avi	0	880	547	72	111	721	663	566	0	Content		460	664	30343531	670946072
30360	08:31:32.301	00:00:30.360	1822	500,3088	794,1034	0,3320812	0,5774384	573,3738	4,184119	3	446,9719	780,1094	0,3320835	0,5774379	573,3738	4,160262	1	76	447	780						Untertest2.avi	0	880	547	72	111	721	663	566	0	Content		375	669	30360155	670962696
30377	08:31:32.318	00:00:30.376	1823	-1024	-768	-1	-1	-1	-1	4	-1024	-768	-1	-1	-1	-1	4	76	0	0						Untertest2.avi	0	880	547	72	111	721	663	566	0	Content		-72	-111	30376779	670979320
30394	08:31:32.335	00:00:30.393	1824	-1024	-768	-1	-1	-1	-1	4	-1024	-768	-1	-1	-1	-1	4	76	0	0						Untertest2.avi	0	880	547	72	111	721	663	566	0	Content		-72	-111	30393528	670996069
30410	08:31:32.351	00:00:30.410	1825	-1024	-768	-1	-1	-1	-1	4	-1024	-768	-1	-1	-1	-1	4	76	0	0						Untertest2.avi	0	880	547	72	111	721	663	566	0	Content		-72	-111	30410155	671012696
30427	08:31:32.368	00:00:30.426	1826	-1024	-768	-1	-1	-1	-1	4	-1024	-768	-1	-1	-1	-1	4	76	0	0						Untertest2.avi	0	880	547	72	111	721	663	566	0	Content		-72	-111	30426778	671029319
30443	08:31:32.384	00:00:30.443	1827	922,5912	798,6555	0,3396038	0,5760627	561,2238	4,176844	3	875,4943	785,6377	0,3396071	0,5760626	561,2238	4,153361	1	76	875	786						Untertest2.avi	0	880	547	72	111	721	663	566	0	Content		803	675	30443402	671045943
30460	08:31:32.401	00:00:30.460	1828	915,9043	796,4749	0,3395277	0,5760502	561,1806	4,16007	3	868,7719	783,4409	0,3395311	0,57605	561,1806	4,136693	1	76	869	783						Untertest2.avi	0	880	547	72	111	721	663	566	0	Content		797	672	30460153	671062694
30477	08:31:32.418	00:00:30.476	1829	-1024	-768	-1	-1	-1	-1	4	-1024	-768	-1	-1	-1	-1	4	76	0	0						Untertest2.avi	0	880	547	72	111	721	663	566	0	Content		-72	-111	30476776	671079317
30493	08:31:32.434	00:00:30.493	1830	577,5959	791,8003	0,3346928	0,5763026	561,1806	4,145424	3	523,3634	778,2131	0,3346972	0,5763021	561,1806	4,12184	1	76	523	778						Untertest2.avi	0	880	547	72	111	721	663	566	0	Content		451	667	30493401	671095942
30510	08:31:32.451	00:00:30.510	1831	911,6202	784,8209	0,3375802	0,5762571	548,619	4,161782	3	863,8111	771,9754	0,3375848	0,5762565	548,619	4,13832	1	76	864	772						Untertest2.avi	0	880	547	72	111	721	663	566	0	Content		792	661	30510151	671112692
30527	08:31:32.468	00:00:30.526	1832	845,7043	786,9539	0,3427677	0,576471	546,4614	4,143651	3	801,1628	774,0811	0,3427702	0,5764703	546,4614	4,12049	1	76	801	774						Untertest2.avi	0	880	547	72	111	721	663	566	0	Content		729	663	30526773	671129314
30543	08:31:32.484	00:00:30.543	1833	-1024	-768	-1	-1	-1	-1	4	-1024	-768	-1	-1	-1	-1	4	76	0	0						Untertest2.avi	0	880	547	72	111	721	663	566	0	Content		-72	-111	30543396	671145937
30560	08:31:32.501	00:00:30.560	1834	-1024	-768	-1	-1	-1	-1	4	-1024	-768	-1	-1	-1	-1	4	76	0	0						Untertest2.avi	0	880	547	72	111	721	663	566	0	Content		-72	-111	30560021	671162562
30577	08:31:32.518	00:00:30.576	1835	840,3754	777,7687	0,3425213	0,5766547	546,6346	4,213305	3	795,8342	764,7738	0,3425238	0,5766541	546,6346	4,18969	1	76	796	765						Untertest2.avi	0	880	547	72	111	721	663	566	0	Content		724	654	30576767	671179308
30593	08:31:32.534	00:00:30.593	1836	-1024	-768	-1	-1	-1	-1	4	-1024	-768	-1	-1	-1	-1	4	76	0	0						Untertest2.avi	0	880	547	72	111	721	663	566	0	Content		-72	-111	30593392	671195933
30610	08:31:32.551	00:00:30.610	1837	917,6199	790,8492	0,3369474	0,5764623	546,6346	4,204187	3	869,9942	778,101	0,3369519	0,5764621	546,6346	4,180461	1	76	870	778						Untertest2.avi	0	880	547	72	111	721	663	566	0	Content		798	667	30610016	671212557
30627	08:31:32.568	00:00:30.626	1838	835,2772	778,1385	0,3424452	0,5766488	546,3592	4,16714	3	790,6853	765,1454	0,3424478	0,5766481	546,3592	4,143799	1	76	791	765						Untertest2.avi	0	880	547	72	111	721	663	566	0	Content		719	654	30626639	671229180
30643	08:31:32.584	00:00:30.643	1839	473,2503	783,8707	0,3376785	0,5766346	546,3592	4,04252	3	421,9277	770,1844	0,3376811	0,576634	546,3592	4,019588	1	76	422	770						Untertest2.avi	0	880	547	72	111	721	663	566	0	Content		350	659	30643389	671245930
30660	08:31:32.601	00:00:30.660	1840	583,1845	785,3762	0,3322869	0,5762272	546,3591	3,963417	3	530,5406	771,9919	0,3322915	0,5762265	546,3591	3,940996	1	76	531	772						Untertest2.avi	0	880	547	72	111	721	663	566	0	Content		459	661	30660015	671262556
30677	08:31:32.618	00:00:30.676	1841	-1024	-768	-1	-1	-1	-1	4	-1024	-768	-1	-1	-1	-1	4	76	0	0						Untertest2.avi	0	880	547	72	111	721	663	566	0	Content		-72	-111	30676636	671279177
30693	08:31:32.634	00:00:30.693	1842	-1024	-768	-1	-1	-1	-1	4	-1024	-768	-1	-1	-1	-1	4	76	0	0						Untertest2.avi	0	880	547	72	111	721	663	566	0	Content		-72	-111	30693263	671295804
30710	08:31:32.651	00:00:30.710	1843	-1024	-768	-1	-1	-1	-1	4	-1024	-768	-1	-1	-1	-1	4	76	0	0						Untertest2.avi	0	880	547	72	111	721	663	566	0	Content		-72	-111	30710011	671312552
30727	08:31:32.668	00:00:30.726	1844	-1024	-768	-1	-1	-1	-1	4	-1024	-768	-1	-1	-1	-1	4	76	0	0						Untertest2.avi	0	880	547	72	111	721	663	566	0	Content		-72	-111	30726635	671329176
30743	08:31:32.684	00:00:30.743	1845	-1024	-768	-1	-1	-1	-1	4	-1024	-768	-1	-1	-1	-1	4	76	0	0						Untertest2.avi	0	880	547	72	111	721	663	566	0	Content		-72	-111	30743259	671345800
30760	08:31:32.701	00:00:30.759	1846	-1024	-768	-1	-1	-1	-1	4	-1024	-768	-1	-1	-1	-1	4	76	0	0						Untertest2.avi	0	880	547	72	111	721	663	566	0	Content		-72	-111	30759883	671362424
30777	08:31:32.718	00:00:30.776	1847	831,7083	786,3857	0,342278	0,5730348	546,9103	4,251397	1	785,971	773,3729	0,3424172	0,5730343	546,3592	4,223298	3	76	832	786						Untertest2.avi	0	880	547	72	111	721	663	566	0	Content		760	675	30776633	671379174
30793	08:31:32.734	00:00:30.793	1848	881,9039	792,2665	0,3396474	0,5724295	546,9103	4,11873	3	861,2905	782,0432	0,3389074	0,5724279	560,9188	4,199732	1	76	861	782						Untertest2.avi	0	880	547	72	111	721	663	566	0	Content		789	671	30793256	671395797
30810	08:31:32.751	00:00:30.809	1849	864,725	773,0289	0,340092	0,5709818	546,9103	4,138639	3	842,9359	761,502	0,3393567	0,5709803	560,8735	4,219202	1	76	843	762						Untertest2.avi	0	880	547	72	111	721	663	566	0	Content		771	651	30809881	671412422
30827	08:31:32.768	00:00:30.826	1850	819,1395	715,9724	0,3409134	0,5690171	546,9078	4,171102	3	785,9039	701,1886	0,3400786	0,569003	560,84	4,249375	1	76	786	701						Untertest2.avi	0	880	547	72	111	721	663	566	0	Content		714	590	30826503	671429044
30843	08:31:32.784	00:00:30.843	1851	782,9889	687,1056	0,3415965	0,5673233	546,9079	4,176665	3	747,2645	670,1207	0,3407733	0,5673138	560,6779	4,253263	1	76	747	670						Untertest2.avi	0	880	547	72	111	721	663	566	0	Content		675	559	30843259	671445800
30860	08:31:32.801	00:00:30.859	1852	758,8062	665,972	0,3419603	0,5662101	546,907	4,19417	3	720,5826	647,4696	0,3411272	0,5662014	560,6725	4,27078	1	77	721	647						Untertest2.avi	0	880	547	72	111	623	536	300	0	Content		649	536	30859880	671462421
30877	08:31:32.818	00:00:30.876	1853	744,3027	662,5833	0,3422832	0,5657368	546,907	4,243583	3	704,3071	643,9644	0,3414408	0,5657249	560,6761	4,320833	1	77	704	644						Untertest2.avi	0	880	547	72	111	623	536	300	0	Content		632	533	30876503	671479044
[truncated: 1,851 more rows]
