# Supplementary material for: Gaze Duration Biases for Colours in Combination with Dissonant and Consonant Sounds: A Comparative Eye-Tracking Study with Orangutans
Source: PLoS One. 2015 Oct 14;10(10):e0139894. doi: 10.1371/journal.pone.0139894 (PMC4605782; doi:10.1371/journal.pone.0139894)
Supplement: S1 Data — (ZIP) [file pone.0139894.s004.zip › Plos ColourSound Data/Apes/Farben_Musik_U2/Rec 05-All-Data.tsv]

System Properties:
Operating System:	Microsoft Windows NT 6.1.7601 Service Pack 1
System User Name:	tobiiadmin
Machine Name:	LOE7690LAP
Data properties:
Recording name:	Rec 05
Recording date:	20.08.2013
Recording time:	08:40:25
Recording resolution:	1024 x 768
Export date:	09.03.2014
Export time:	12:20:05
Participant:	Tana
Filter settings:
Eye: Average
Validity: Normal
Fixation filter: Tobii fixation filter
Velocity threshold: 35
Distance threshold: 35
Timestamp	DateTimeStamp	DateTimeStampStartOffset	Number	GazePointXLeft	GazePointYLeft	CamXLeft	CamYLeft	DistanceLeft	PupilLeft	ValidityLeft	GazePointXRight	GazePointYRight	CamXRight	CamYRight	DistanceRight	PupilRight	ValidityRight	FixationIndex	GazePointX	GazePointY	Event	EventKey	Data1	Data2	Descriptor	StimuliName	StimuliID	MediaWidth	MediaHeight	MediaPosX	MediaPosY	MappedFixationPointX	MappedFixationPointY	FixationDuration	AoiIds	AoiNames	WebGroupImage	MappedGazeDataPointX	MappedGazeDataPointY	MicroSecondTimestamp	AbsoluteMicroSecondTimestamp
9	08:40:25.624	00:00:00.009	0	1179,705	609,3011	0,4104354	0,5525506	492,0392	4,253867	0	1271,596	585,6539	0,282353	0,5569285	491,6995	4,244012	0	0	1226	597						No media	0	1024	768	0	0	1232	597	109	0	Content		1226	597	9251	1204271547
26	08:40:25.641	00:00:00.025	1	1217,663	606,5293	0,4122431	0,552331	489,7675	4,330765	0	1328,137	584,7477	0,2814406	0,5567067	482,1498	4,111543	0	0	1273	596						No media	0	1024	768	0	0	1232	597	109	0	Content		1273	596	25875	1204288171
43	08:40:25.658	00:00:00.042	2	1161,376	616,6277	0,411227	0,5521206	486,1704	4,185833	0	-1024	-768	-1	-1	-1	-1	4	0	1161	617						No media	0	1024	768	0	0	1232	597	109	0	Content		1161	617	42635	1204304931
59	08:40:25.674	00:00:00.059	3	1222,25	606,5338	0,4124166	0,5517477	488,3816	4,302868	0	-1024	-768	-1	-1	-1	-1	4	0	1222	607						No media	0	1024	768	0	0	1232	597	109	0	Content		1222	607	59265	1204321561
76	08:40:25.691	00:00:00.075	4	1124,547	618,5355	0,4111903	0,5515359	485,6595	4,238089	0	1228,082	596,5406	0,2879485	0,5559518	477,9595	4,065896	0	0	1176	608						No media	0	1024	768	0	0	1232	597	109	0	Content		1176	608	75887	1204338183
93	08:40:25.708	00:00:00.092	5	1139,234	603,5753	0,4144768	0,5508123	492,1674	4,342824	0	1285,6	574,4891	0,2857532	0,5557439	499,8958	4,279717	0	0	1212	589						No media	0	1024	768	0	0	1232	597	109	0	Content		1212	589	92509	1204354805
109	08:40:25.724	00:00:00.109	6	-1024	-768	-1	-1	-1	-1	4	-1024	-768	-1	-1	-1	-1	4	1	0	0						No media	0	1024	768	0	0	1003	566	350	0	Content		0	0	109222	1204371518
126	08:40:25.741	00:00:00.125	7	-1024	-768	-1	-1	-1	-1	4	-1024	-768	-1	-1	-1	-1	4	1	0	0						No media	0	1024	768	0	0	1003	566	350	0	Content		0	0	125890	1204388186
143	08:40:25.758	00:00:00.142	8	943,5515	576,5256	0,4142727	0,5482339	483,6407	4,252279	0	1124,838	543,0016	0,2882021	0,5543031	503,4977	4,269487	0	1	1034	560						No media	0	1024	768	0	0	1003	566	350	0	Content		1034	560	142569	1204404865
159	08:40:25.774	00:00:00.159	9	944,6959	576,1632	0,413891	0,5477661	483,5424	4,223357	0	1062,463	555,0446	0,2862609	0,5541406	491,0983	4,193071	0	1	1004	566						No media	0	1024	768	0	0	1003	566	350	0	Content		1004	566	159253	1204421549
176	08:40:25.791	00:00:00.175	10	934,5527	580,1575	0,4135555	0,5472702	483,5689	4,253081	0	1063,007	553,5092	0,2860528	0,5539409	491,0719	4,171936	0	1	999	567						No media	0	1024	768	0	0	1003	566	350	0	Content		999	567	175878	1204438174
193	08:40:25.808	00:00:00.192	11	941,1943	576,8183	0,4133385	0,5466747	483,6449	4,248569	0	1057,784	555,4704	0,2858737	0,5537366	491,1183	4,140064	0	1	999	566						No media	0	1024	768	0	0	1003	566	350	0	Content		999	566	192631	1204454927
209	08:40:25.824	00:00:00.209	12	946,72	579,5883	0,4131625	0,5460947	483,484	4,217754	0	1061,434	548,9869	0,2857898	0,5535861	491,2123	4,139072	0	1	1004	564						No media	0	1024	768	0	0	1003	566	350	0	Content		1004	564	209256	1204471552
226	08:40:25.841	00:00:00.225	13	947,4979	579,7064	0,4130755	0,5456598	483,6372	4,205906	0	1059,108	555	0,2857601	0,5535387	491,2552	4,148147	0	1	1003	567						No media	0	1024	768	0	0	1003	566	350	0	Content		1003	567	225883	1204488179
243	08:40:25.858	00:00:00.242	14	942,2343	580,1198	0,4130242	0,5453021	483,5678	4,233118	0	1057,512	555,7021	0,2857642	0,5535577	491,2944	4,15319	0	1	1000	568						No media	0	1024	768	0	0	1003	566	350	0	Content		1000	568	242508	1204504804
259	08:40:25.874	00:00:00.259	15	946,174	577,6898	0,4129842	0,5450407	483,5736	4,243409	0	1055,107	551,4144	0,285746	0,5536202	491,3141	4,136017	0	1	1001	565						No media	0	1024	768	0	0	1003	566	350	0	Content		1001	565	259264	1204521560
276	08:40:25.891	00:00:00.275	16	949,6702	580,3266	0,412907	0,544897	483,6556	4,206028	0	1058,95	553,3862	0,2857164	0,5537107	491,3674	4,113899	0	1	1004	567						No media	0	1024	768	0	0	1003	566	350	0	Content		1004	567	275887	1204538183
293	08:40:25.908	00:00:00.292	17	952,1172	576,425	0,4128283	0,5448834	483,708	4,227268	0	1051,977	551,483	0,2856575	0,5538139	491,2833	4,145352	0	1	1002	564						No media	0	1024	768	0	0	1003	566	350	0	Content		1002	564	292513	1204554809
309	08:40:25.924	00:00:00.309	18	945,2703	579,4192	0,4127566	0,5450315	483,6563	4,244935	0	1048,602	550,0026	0,2856072	0,5540103	491,3517	4,176365	0	1	997	565						No media	0	1024	768	0	0	1003	566	350	0	Content		997	565	309140	1204571436
326	08:40:25.941	00:00:00.325	19	949,3716	582,3163	0,4126784	0,545294	483,4793	4,232682	0	1056,696	554,2908	0,2855871	0,5541866	491,4709	4,13601	0	1	1003	568						No media	0	1024	768	0	0	1003	566	350	0	Content		1003	568	325895	1204588191
343	08:40:25.958	00:00:00.342	20	950,6859	581,4357	0,4126968	0,5455036	483,5894	4,212892	0	1055,609	551,1971	0,2856321	0,5543071	491,4541	4,159717	0	1	1003	566						No media	0	1024	768	0	0	1003	566	350	0	Content		1003	566	342518	1204604814
359	08:40:25.974	00:00:00.359	21	948,9791	579,9999	0,4128094	0,5455605	483,5871	4,243655	0	1054,794	550,4559	0,2856864	0,5542485	491,4065	4,149415	0	1	1002	565						No media	0	1024	768	0	0	1003	566	350	0	Content		1002	565	359148	1204621444
376	08:40:25.991	00:00:00.375	22	952,265	583,5016	0,4129037	0,5454979	483,5594	4,213652	0	1060,059	554,9345	0,2857468	0,5541517	491,3692	4,118766	0	1	1006	569						No media	0	1024	768	0	0	1003	566	350	0	Content		1006	569	375773	1204638069
393	08:40:26.008	00:00:00.392	23	945,5803	579,8414	0,4129387	0,5452668	483,4937	4,213378	0	1057,146	551,3851	0,2857568	0,5539913	491,3759	4,117646	0	1	1001	566						No media	0	1024	768	0	0	1003	566	350	0	Content		1001	566	392522	1204654818
409	08:40:26.024	00:00:00.409	24	953,839	582,0651	0,4128821	0,5449682	483,6184	4,189105	0	1052,23	551,0927	0,2857304	0,5537588	491,3997	4,114706	0	1	1003	567						No media	0	1024	768	0	0	1003	566	350	0	Content		1003	567	409151	1204671447
426	08:40:26.041	00:00:00.425	25	949,3672	579,9282	0,4128824	0,5446746	483,6337	4,204183	0	1063,642	558,196	0,2857383	0,553493	491,3835	4,089429	0	1	1007	569						No media	0	1024	768	0	0	1003	566	350	0	Content		1007	569	425773	1204688069
442	08:40:26.057	00:00:00.442	26	869,5508	549,132	0,4142193	0,5433682	483,9243	4,179674	0	975,3462	529,042	0,2872346	0,5524516	491,579	4,113185	0	1	922	539						No media	0	1024	768	0	0	1003	566	350	0	Content		922	539	442402	1204704698
459	08:40:26.074	00:00:00.459	27	760,2623	501,6718	0,4162483	0,541701	484,3091	4,144967	0	876,2627	480,4234	0,2894807	0,550985	491,8134	4,120935	0	2	818	491						No media	0	1024	768	0	0	691	431	317	0	Content		818	491	459152	1204721448
476	08:40:26.091	00:00:00.475	28	678,0815	467,5372	0,4177029	0,5407054	484,4791	4,097711	0	783,9545	440,2719	0,2910727	0,5499972	492,0571	4,039985	0	2	731	454						No media	0	1024	768	0	0	691	431	317	0	Content		731	454	475779	1204738075
492	08:40:26.107	00:00:00.492	29	637,5979	450,1512	0,4183497	0,5400839	484,5555	4,099586	0	743,9446	416,4926	0,2918202	0,5493927	492,2291	3,986582	0	2	691	433						No media	0	1024	768	0	0	691	431	317	0	Content		691	433	492404	1204754700
509	08:40:26.124	00:00:00.509	30	638,8125	445,6913	0,4183517	0,5403022	484,446	4,019085	0	740,4128	415,8362	0,2915539	0,5494183	491,6378	4,018869	0	2	690	431						No media	0	1024	768	0	0	691	431	317	0	Content		690	431	509032	1204771328
526	08:40:26.141	00:00:00.525	31	641,4686	444,2188	0,4183407	0,5408043	484,3697	4,024053	0	733,228	419,7198	0,2914717	0,5497189	491,6313	3,960988	0	2	687	432						No media	0	1024	768	0	0	691	431	317	0	Content		687	432	525779	1204788075
542	08:40:26.157	00:00:00.542	32	632,5054	440,3968	0,4183656	0,5413643	484,2378	3,950486	0	747,0474	415,4075	0,2914729	0,5500656	491,9263	3,929619	0	2	690	428						No media	0	1024	768	0	0	691	431	317	0	Content		690	428	542405	1204804701
559	08:40:26.174	00:00:00.559	33	639,5378	441,8262	0,4183979	0,5420767	484,1459	3,968117	0	776,6385	401,4363	0,2929099	0,5506816	502,8136	3,986866	0	2	708	422						No media	0	1024	768	0	0	691	431	317	0	Content		708	422	559031	1204821327
576	08:40:26.191	00:00:00.575	34	638,355	433,2604	0,4184533	0,5429823	483,9533	3,934592	0	749,5341	419,8745	0,2913854	0,5513386	491,6158	3,931715	0	2	694	427						No media	0	1024	768	0	0	691	431	317	0	Content		694	427	575658	1204837954
592	08:40:26.207	00:00:00.592	35	636,4565	442,0347	0,4184577	0,5440989	483,9767	3,908791	0	741,9394	415,5933	0,2913853	0,5522993	491,4884	3,867311	0	2	689	429						No media	0	1024	768	0	0	691	431	317	0	Content		689	429	592409	1204854705
609	08:40:26.224	00:00:00.609	36	639,1649	443,7398	0,4184382	0,54559	483,8495	3,89772	0	715,0075	406,9681	0,2862647	0,5534366	507,1127	3,977981	0	2	677	425						No media	0	1024	768	0	0	691	431	317	0	Content		677	425	609035	1204871331
626	08:40:26.241	00:00:00.625	37	642,0046	441,8271	0,4184293	0,5474906	483,6619	3,862003	0	743,5792	419,4139	0,2912252	0,5552098	491,4637	3,845046	0	2	693	431						No media	0	1024	768	0	0	691	431	317	0	Content		693	431	625662	1204887958
642	08:40:26.257	00:00:00.642	38	638,3997	442,9139	0,4182757	0,5497093	483,4366	3,846517	0	741,3308	417,5533	0,2910571	0,5572044	491,0566	3,819242	0	2	690	430						No media	0	1024	768	0	0	691	431	317	0	Content		690	430	642288	1204904584
659	08:40:26.274	00:00:00.659	39	650,684	444,2964	0,4181524	0,5519719	483,2331	3,856089	0	741,1492	421,6512	0,2908756	0,5591543	491,0971	3,828126	0	2	696	433						No media	0	1024	768	0	0	691	431	317	0	Content		696	433	659039	1204921335
676	08:40:26.291	00:00:00.675	40	642,1687	442,8553	0,4179963	0,5538582	483,0976	3,833813	0	745,8126	420,0142	0,2906363	0,5608656	490,7974	3,813353	0	2	694	431						No media	0	1024	768	0	0	691	431	317	0	Content		694	431	675669	1204937965
692	08:40:26.307	00:00:00.692	41	642,8116	442,9489	0,417837	0,5554243	482,846	3,813928	0	743,3196	418,3031	0,2904535	0,5622088	490,8594	3,775849	0	2	693	431						No media	0	1024	768	0	0	691	431	317	0	Content		693	431	692293	1204954589
709	08:40:26.324	00:00:00.708	42	642,1273	443,9924	0,4177083	0,5565366	482,8531	3,811736	0	740,8267	422,4184	0,2902432	0,5631727	490,4456	3,773804	0	2	691	433						No media	0	1024	768	0	0	691	431	317	0	Content		691	433	708919	1204971215
726	08:40:26.341	00:00:00.725	43	635,6722	442,788	0,4175622	0,5571895	482,6127	3,759693	0	745,899	417,4675	0,2900702	0,5638746	490,3777	3,755109	0	2	691	430						No media	0	1024	768	0	0	691	431	317	0	Content		691	430	725671	1204987967
742	08:40:26.357	00:00:00.742	44	639,9321	445,8255	0,4173853	0,55762	482,6286	3,767941	0	744,2616	421,4548	0,2898555	0,5643194	490,2504	3,767495	0	2	692	434						No media	0	1024	768	0	0	691	431	317	0	Content		692	434	742299	1205004595
759	08:40:26.374	00:00:00.758	45	599,9426	470,6584	0,4177951	0,5587752	482,7277	3,764572	0	714,0447	438,2844	0,290338	0,5654345	490,2658	3,732833	0	2	657	454						No media	0	1024	768	0	0	691	431	317	0	Content		657	454	758924	1205021220
776	08:40:26.391	00:00:00.775	46	527,5034	551,0179	0,4187761	0,5611104	482,8343	3,732483	0	643,3734	517,4567	0,2916266	0,567725	490,3761	3,722834	0	3	585	534						No media	0	1024	768	0	0	509	600	333	0	Content		585	534	775677	1205037973
792	08:40:26.407	00:00:00.792	47	457,6106	600,0117	0,4195843	0,5623341	483,1516	3,683949	0	579,6083	581,3708	0,2925422	0,5691363	490,2724	3,651541	0	3	519	591						No media	0	1024	768	0	0	509	600	333	0	Content		519	591	792301	1205054597
809	08:40:26.424	00:00:00.808	48	445,6463	612,8695	0,4197095	0,562278	483,1504	3,663919	0	571,7595	591,3804	0,292569	0,5692187	490,4199	3,721224	0	3	509	602						No media	0	1024	768	0	0	509	600	333	0	Content		509	602	808928	1205071224
826	08:40:26.441	00:00:00.825	49	433,98	607,9169	0,4196426	0,5620897	483,2842	3,65196	0	570,8327	590,3569	0,2923332	0,569039	490,4586	3,618317	0	3	502	599						No media	0	1024	768	0	0	509	600	333	0	Content		502	599	825553	1205087849
842	08:40:26.457	00:00:00.842	50	437,0406	613,1157	0,4196258	0,5619766	483,2627	3,614276	0	571,1823	594,3854	0,2922435	0,5689058	490,3773	3,607603	0	3	504	604						No media	0	1024	768	0	0	509	600	333	0	Content		504	604	842306	1205104602
859	08:40:26.474	00:00:00.858	51	434,164	612,0248	0,4196729	0,5618763	483,3858	3,58153	0	570,9935	586,2574	0,2922142	0,5687813	490,345	3,580461	0	3	503	599						No media	0	1024	768	0	0	509	600	333	0	Content		503	599	858932	1205121228
876	08:40:26.491	00:00:00.875	52	428,5357	612,7501	0,4198381	0,5618771	483,3546	3,546396	0	585,4595	588,5074	0,2923164	0,5686757	490,4169	3,595423	0	3	507	601						No media	0	1024	768	0	0	509	600	333	0	Content		507	601	875556	1205137852
892	08:40:26.507	00:00:00.892	53	432,7266	612,7332	0,4200473	0,5619763	483,3046	3,530565	0	582,7659	589,9814	0,2925005	0,5685856	490,3804	3,550988	0	3	508	601						No media	0	1024	768	0	0	509	600	333	0	Content		508	601	892182	1205154478
909	08:40:26.524	00:00:00.908	54	439,7619	606,1454	0,4203373	0,5621726	483,3147	3,549411	0	582,0616	592,978	0,2927	0,5684665	490,4503	3,544455	0	3	511	600						No media	0	1024	768	0	0	509	600	333	0	Content		511	600	908932	1205171228
926	08:40:26.541	00:00:00.925	55	438,0419	606,5981	0,420649	0,5624683	483,4286	3,516372	0	583,686	589,4526	0,2929316	0,5683488	490,4559	3,537832	0	3	511	598						No media	0	1024	768	0	0	509	600	333	0	Content		511	598	925559	1205187855
942	08:40:26.557	00:00:00.942	56	429,1048	613,5531	0,4209214	0,5628269	483,4473	3,47699	0	583,789	589,9211	0,2932115	0,5683174	490,6045	3,517646	0	3	506	602						No media	0	1024	768	0	0	509	600	333	0	Content		506	602	942184	1205204480
959	08:40:26.574	00:00:00.958	57	435,5435	609,9189	0,4213074	0,5634145	483,5262	3,458829	0	579,5638	589,6938	0,2935199	0,5684415	490,5214	3,494743	0	3	508	600						No media	0	1024	768	0	0	509	600	333	0	Content		508	600	958813	1205221109
976	08:40:26.591	00:00:00.975	58	436,2187	611,9833	0,4217151	0,5640777	483,5274	3,453319	0	583,3772	594,5417	0,2938653	0,5687461	490,4769	3,499646	0	3	510	603						No media	0	1024	768	0	0	509	600	333	0	Content		510	603	975562	1205237858
992	08:40:26.607	00:00:00.992	59	432,8157	607,8791	0,4221245	0,5648035	483,5583	3,458168	0	581,0146	592,8148	0,2942023	0,5691621	490,5262	3,45041	0	3	507	600						No media	0	1024	768	0	0	509	600	333	0	Content		507	600	992190	1205254486
1009	08:40:26.624	00:00:01.008	60	427,2172	611,3038	0,4225108	0,56529	483,5824	3,44188	0	588,4941	588,2057	0,2946225	0,5694698	490,6859	3,458495	0	3	508	600						No media	0	1024	768	0	0	509	600	333	0	Content		508	600	1008814	1205271110
1025	08:40:26.640	00:00:01.025	61	432,3797	605,0773	0,4228922	0,5656459	483,5907	3,403197	0	589,8676	595,0295	0,2949535	0,5695219	490,6128	3,473953	0	3	511	600						No media	0	1024	768	0	0	509	600	333	0	Content		511	600	1025443	1205287739
1042	08:40:26.657	00:00:01.042	62	431,9313	610,8995	0,4232126	0,5656424	483,6416	3,432641	0	583,8304	592,0753	0,2952433	0,5693218	490,6595	3,436393	0	3	508	601						No media	0	1024	768	0	0	509	600	333	0	Content		508	601	1042192	1205304488
1059	08:40:26.674	00:00:01.058	63	431,8775	614,8406	0,4235042	0,5653946	483,8755	3,416117	0	591,913	589,3641	0,2955394	0,5688819	490,7249	3,423993	0	3	512	602						No media	0	1024	768	0	0	509	600	333	0	Content		512	602	1058819	1205321115
1075	08:40:26.690	00:00:01.075	64	428,8514	609,3753	0,4237505	0,5650557	483,9105	3,40194	0	591,2184	590,3777	0,2958152	0,5683154	490,6954	3,41787	0	3	510	600						No media	0	1024	768	0	0	509	600	333	0	Content		510	600	1075442	1205337738
1092	08:40:26.707	00:00:01.092	65	429,4192	613,6382	0,4239172	0,5645555	484,0671	3,414566	0	588,6304	593,383	0,2960322	0,5676984	490,9103	3,398422	0	3	509	604						No media	0	1024	768	0	0	509	600	333	0	Content		509	604	1092076	1205354372
1109	08:40:26.724	00:00:01.108	66	435,9081	611,2362	0,4240934	0,5640121	484,0968	3,401881	0	588,5834	592,5427	0,2961986	0,5670531	490,9503	3,439912	0	4	512	602						No media	0	1024	768	0	0	547	614	100	0	Content		512	602	1108824	1205371120
1125	08:40:26.740	00:00:01.125	67	430,4579	610,6718	0,4242239	0,563368	484,1089	3,405349	0	588,281	591,6485	0,2963548	0,5664465	491,0509	3,414653	0	4	509	601						No media	0	1024	768	0	0	547	614	100	0	Content		509	601	1125448	1205387744
1142	08:40:26.757	00:00:01.142	68	448,6661	610,2419	0,4241482	0,5629249	484,0654	3,393065	0	594,7597	598,0325	0,2962415	0,5659785	491,129	3,400282	0	4	522	604						No media	0	1024	768	0	0	547	614	100	0	Content		522	604	1142075	1205404371
1159	08:40:26.774	00:00:01.158	69	509,3701	634,7343	0,4232346	0,5628408	483,793	3,414174	0	634,6117	614,4153	0,2953947	0,5660161	491,1095	3,407527	0	4	572	625						No media	0	1024	768	0	0	547	614	100	0	Content		572	625	1158573	1205420869
1175	08:40:26.790	00:00:01.175	70	584,8729	675,1877	0,4219472	0,5633226	483,5026	3,473254	0	703,2469	662,7319	0,294399	0,5665798	490,9407	3,448154	0	4	644	669						No media	0	1024	768	0	0	547	614	100	0	Content		644	669	1175332	1205437628
1192	08:40:26.807	00:00:01.191	71	702,1418	720,4238	0,4223725	0,5637947	492,9958	3,557486	0	760,0151	696,909	0,2934529	0,5673336	490,9893	3,444309	0	4	731	709						No media	0	1024	768	0	0	547	614	100	0	Content		731	709	1191946	1205454242
1209	08:40:26.824	00:00:01.208	72	-1024	-768	-1	-1	-1	-1	4	-1024	-768	-1	-1	-1	-1	4		0	0						No media	0	1024	768	0	0				0	Content		0	0	1208567	1205470863
1225	08:40:26.840	00:00:01.225	73	-1024	-768	-1	-1	-1	-1	4	-1024	-768	-1	-1	-1	-1	4		0	0						No media	0	1024	768	0	0				0	Content		0	0	1225192	1205487488
1242	08:40:26.857	00:00:01.241	74	-1024	-768	-1	-1	-1	-1	4	-1024	-768	-1	-1	-1	-1	4		0	0						No media	0	1024	768	0	0				0	Content		0	0	1241941	1205504237
1259	08:40:26.874	00:00:01.258	75	-1024	-768	-1	-1	-1	-1	4	-1024	-768	-1	-1	-1	-1	4		0	0						No media	0	1024	768	0	0				0	Content		0	0	1258563	1205520859
1275	08:40:26.890	00:00:01.275	76	-1024	-768	-1	-1	-1	-1	4	-1024	-768	-1	-1	-1	-1	4		0	0						No media	0	1024	768	0	0				0	Content		0	0	1275189	1205537485
1292	08:40:26.907	00:00:01.291	77	-1024	-768	-1	-1	-1	-1	4	-1024	-768	-1	-1	-1	-1	4		0	0						No media	0	1024	768	0	0				0	Content		0	0	1291813	1205554109
1309	08:40:26.924	00:00:01.308	78	-1024	-768	-1	-1	-1	-1	4	-1024	-768	-1	-1	-1	-1	4		0	0						No media	0	1024	768	0	0				0	Content		0	0	1308560	1205570856
1325	08:40:26.940	00:00:01.325	79	-1024	-768	-1	-1	-1	-1	4	-1024	-768	-1	-1	-1	-1	4		0	0						No media	0	1024	768	0	0				0	Content		0	0	1325184	1205587480
1342	08:40:26.957	00:00:01.341	80	-1024	-768	-1	-1	-1	-1	4	-1024	-768	-1	-1	-1	-1	4		0	0						No media	0	1024	768	0	0				0	Content		0	0	1341808	1205604104
1358	08:40:26.973	00:00:01.358	81	-1024	-768	-1	-1	-1	-1	4	-1024	-768	-1	-1	-1	-1	4		0	0						No media	0	1024	768	0	0				0	Content		0	0	1358431	1205620727
1376	08:40:26.991	00:00:01.376	82	-1024	-768	-1	-1	-1	-1	4	-1024	-768	-1	-1	-1	-1	4		0	0						No media	0	1024	768	0	0				0	Content		0	0	1376029	1205638325
1393	08:40:27.008	00:00:01.392	83	-1024	-768	-1	-1	-1	-1	4	-1024	-768	-1	-1	-1	-1	4		0	0						No media	0	1024	768	0	0				0	Content		0	0	1392696	1205654992
1410	08:40:27.025	00:00:01.410	84	-1024	-768	-1	-1	-1	-1	4	-1024	-768	-1	-1	-1	-1	4		0	0						No media	0	1024	768	0	0				0	Content		0	0	1410263	1205672559
1425	08:40:27.040	00:00:01.425	85	-1024	-768	-1	-1	-1	-1	4	-1024	-768	-1	-1	-1	-1	4		0	0						No media	0	1024	768	0	0				0	Content		0	0	1425178	1205687474
1442	08:40:27.057	00:00:01.441	86	-1024	-768	-1	-1	-1	-1	4	-1024	-768	-1	-1	-1	-1	4		0	0						No media	0	1024	768	0	0				0	Content		0	0	1441801	1205704097
1458	08:40:27.073	00:00:01.458	87	-1024	-768	-1	-1	-1	-1	4	-1024	-768	-1	-1	-1	-1	4		0	0						No media	0	1024	768	0	0				0	Content		0	0	1458468	1205720764
1475	08:40:27.090	00:00:01.475	88	-1024	-768	-1	-1	-1	-1	4	-1024	-768	-1	-1	-1	-1	4		0	0						No media	0	1024	768	0	0				0	Content		0	0	1475048	1205737344
1492	08:40:27.107	00:00:01.491	89	-1024	-768	-1	-1	-1	-1	4	-1024	-768	-1	-1	-1	-1	4		0	0						No media	0	1024	768	0	0				0	Content		0	0	1491796	1205754092
1508	08:40:27.123	00:00:01.508	90	-1024	-768	-1	-1	-1	-1	4	-1024	-768	-1	-1	-1	-1	4		0	0						No media	0	1024	768	0	0				0	Content		0	0	1508418	1205770714
1525	08:40:27.140	00:00:01.525	91	-1024	-768	-1	-1	-1	-1	4	-1024	-768	-1	-1	-1	-1	4		0	0						No media	0	1024	768	0	0				0	Content		0	0	1525042	1205787338
1542	08:40:27.157	00:00:01.541	92	-1024	-768	-1	-1	-1	-1	4	-1024	-768	-1	-1	-1	-1	4		0	0						No media	0	1024	768	0	0				0	Content		0	0	1541788	1205804084
1558	08:40:27.173	00:00:01.558	93	-1024	-768	-1	-1	-1	-1	4	-1024	-768	-1	-1	-1	-1	4		0	0						No media	0	1024	768	0	0				0	Content		0	0	1558411	1205820707
1575	08:40:27.190	00:00:01.575	94	-1024	-768	-1	-1	-1	-1	4	-1024	-768	-1	-1	-1	-1	4		0	0						No media	0	1024	768	0	0				0	Content		0	0	1575037	1205837333
1592	08:40:27.207	00:00:01.591	95	-1024	-768	-1	-1	-1	-1	4	-1024	-768	-1	-1	-1	-1	4		0	0						No media	0	1024	768	0	0				0	Content		0	0	1591661	1205853957
1609	08:40:27.224	00:00:01.608	96	-1024	-768	-1	-1	-1	-1	4	-1024	-768	-1	-1	-1	-1	4		0	0						No media	0	1024	768	0	0				0	Content		0	0	1608855	1205871151
1626	08:40:27.241	00:00:01.626	97	-1024	-768	-1	-1	-1	-1	4	-1024	-768	-1	-1	-1	-1	4		0	0						No media	0	1024	768	0	0				0	Content		0	0	1626228	1205888524
1643	08:40:27.258	00:00:01.643	98	-1024	-768	-1	-1	-1	-1	4	-1024	-768	-1	-1	-1	-1	4		0	0						No media	0	1024	768	0	0				0	Content		0	0	1643477	1205905773
1658	08:40:27.273	00:00:01.658	99	-1024	-768	-1	-1	-1	-1	4	-1024	-768	-1	-1	-1	-1	4		0	0						No media	0	1024	768	0	0				0	Content		0	0	1658293	1205920589
1675	08:40:27.290	00:00:01.675	100	-1024	-768	-1	-1	-1	-1	4	-1024	-768	-1	-1	-1	-1	4		0	0						No media	0	1024	768	0	0				0	Content		0	0	1675028	1205937324
1692	08:40:27.307	00:00:01.691	101	-1024	-768	-1	-1	-1	-1	4	-1024	-768	-1	-1	-1	-1	4		0	0						No media	0	1024	768	0	0				0	Content		0	0	1691651	1205953947
1708	08:40:27.323	00:00:01.708	102	-1024	-768	-1	-1	-1	-1	4	-1024	-768	-1	-1	-1	-1	4		0	0						No media	0	1024	768	0	0				0	Content		0	0	1708398	1205970694
1725	08:40:27.340	00:00:01.724	103	-1024	-768	-1	-1	-1	-1	4	-1024	-768	-1	-1	-1	-1	4		0	0						No media	0	1024	768	0	0				0	Content		0	0	1724896	1205987192
1742	08:40:27.357	00:00:01.741	104	-1024	-768	-1	-1	-1	-1	4	-1024	-768	-1	-1	-1	-1	4		0	0						No media	0	1024	768	0	0				0	Content		0	0	1741519	1206003815
1759	08:40:27.374	00:00:01.758	105	-1024	-768	-1	-1	-1	-1	4	-1024	-768	-1	-1	-1	-1	4		0	0						No media	0	1024	768	0	0				0	Content		0	0	1758714	1206021010
1776	08:40:27.391	00:00:01.776	106	-1024	-768	-1	-1	-1	-1	4	-1024	-768	-1	-1	-1	-1	4		0	0						No media	0	1024	768	0	0				0	Content		0	0	1776086	1206038382
1793	08:40:27.408	00:00:01.793	107	-1024	-768	-1	-1	-1	-1	4	-1024	-768	-1	-1	-1	-1	4		0	0						No media	0	1024	768	0	0				0	Content		0	0	1793335	1206055631
1809	08:40:27.424	00:00:01.809	108	-1024	-768	-1	-1	-1	-1	4	-1024	-768	-1	-1	-1	-1	4		0	0						No media	0	1024	768	0	0				0	Content		0	0	1809111	1206071407
1826	08:40:27.441	00:00:01.825	109	-1024	-768	-1	-1	-1	-1	4	-1024	-768	-1	-1	-1	-1	4		0	0						No media	0	1024	768	0	0				0	Content		0	0	1825778	1206088074
1842	08:40:27.457	00:00:01.841	110	-1024	-768	-1	-1	-1	-1	4	-1024	-768	-1	-1	-1	-1	4		0	0						No media	0	1024	768	0	0				0	Content		0	0	1841631	1206103927
1858	08:40:27.473	00:00:01.858	111	-1024	-768	-1	-1	-1	-1	4	-1024	-768	-1	-1	-1	-1	4		0	0						No media	0	1024	768	0	0				0	Content		0	0	1858262	1206120558
1875	08:40:27.490	00:00:01.874	112	-1024	-768	-1	-1	-1	-1	4	-1024	-768	-1	-1	-1	-1	4		0	0						No media	0	1024	768	0	0				0	Content		0	0	1874875	1206137171
1891	08:40:27.506	00:00:01.891	113	-1024	-768	-1	-1	-1	-1	4	-1024	-768	-1	-1	-1	-1	4		0	0						No media	0	1024	768	0	0				0	Content		0	0	1891498	1206153794
1908	08:40:27.523	00:00:01.908	114	-1024	-768	-1	-1	-1	-1	4	-1024	-768	-1	-1	-1	-1	4		0	0						No media	0	1024	768	0	0				0	Content		0	0	1908121	1206170417
1925	08:40:27.540	00:00:01.925	115	-1024	-768	-1	-1	-1	-1	4	-1024	-768	-1	-1	-1	-1	4		0	0						No media	0	1024	768	0	0				0	Content		0	0	1925313	1206187609
1943	08:40:27.558	00:00:01.942	116	-1024	-768	-1	-1	-1	-1	4	-1024	-768	-1	-1	-1	-1	4		0	0						No media	0	1024	768	0	0				0	Content		0	0	1942560	1206204856
1960	08:40:27.575	00:00:01.959	117	-1024	-768	-1	-1	-1	-1	4	-1024	-768	-1	-1	-1	-1	4		0	0						No media	0	1024	768	0	0				0	Content		0	0	1959931	1206222227
1976	08:40:27.591	00:00:01.975	118	-1024	-768	-1	-1	-1	-1	4	-1024	-768	-1	-1	-1	-1	4		0	0						No media	0	1024	768	0	0				0	Content		0	0	1975705	1206238001
1992	08:40:27.607	00:00:01.992	119	-1024	-768	-1	-1	-1	-1	4	-1024	-768	-1	-1	-1	-1	4		0	0						No media	0	1024	768	0	0				0	Content		0	0	1992372	1206254668
2008	08:40:27.623	00:00:02.008	120	-1024	-768	-1	-1	-1	-1	4	-1024	-768	-1	-1	-1	-1	4		0	0						No media	0	1024	768	0	0				0	Content		0	0	2008101	1206270397
2025	08:40:27.640	00:00:02.024	121	-1024	-768	-1	-1	-1	-1	4	-1024	-768	-1	-1	-1	-1	4		0	0						No media	0	1024	768	0	0				0	Content		0	0	2024721	1206287017
2041	08:40:27.656	00:00:02.041	122	-1024	-768	-1	-1	-1	-1	4	-1024	-768	-1	-1	-1	-1	4		0	0						No media	0	1024	768	0	0				0	Content		0	0	2041469	1206303765
2058	08:40:27.673	00:00:02.057	123	-1024	-768	-1	-1	-1	-1	4	-1024	-768	-1	-1	-1	-1	4		0	0						No media	0	1024	768	0	0				0	Content		0	0	2057965	1206320261
2075	08:40:27.690	00:00:02.074	124	-1024	-768	-1	-1	-1	-1	4	-1024	-768	-1	-1	-1	-1	4		0	0						No media	0	1024	768	0	0				0	Content		0	0	2074589	1206336885
2092	08:40:27.707	00:00:02.091	125	-1024	-768	-1	-1	-1	-1	4	-1024	-768	-1	-1	-1	-1	4		0	0						No media	0	1024	768	0	0				0	Content		0	0	2091782	1206354078
2109	08:40:27.724	00:00:02.109	126	-1024	-768	-1	-1	-1	-1	4	-1024	-768	-1	-1	-1	-1	4		0	0						No media	0	1024	768	0	0				0	Content		0	0	2109156	1206371452
2126	08:40:27.741	00:00:02.126	127	-1024	-768	-1	-1	-1	-1	4	-1024	-768	-1	-1	-1	-1	4		0	0						No media	0	1024	768	0	0				0	Content		0	0	2126419	1206388715
2142	08:40:27.757	00:00:02.142	128	-1024	-768	-1	-1	-1	-1	4	-1024	-768	-1	-1	-1	-1	4		0	0						No media	0	1024	768	0	0				0	Content		0	0	2142188	1206404484
2159	08:40:27.774	00:00:02.158	129	-1024	-768	-1	-1	-1	-1	4	-1024	-768	-1	-1	-1	-1	4		0	0						No media	0	1024	768	0	0				0	Content		0	0	2158855	1206421151
2175	08:40:27.790	00:00:02.174	130	-1024	-768	-1	-1	-1	-1	4	-1024	-768	-1	-1	-1	-1	4		0	0						No media	0	1024	768	0	0				0	Content		0	0	2174701	1206436997
2191	08:40:27.806	00:00:02.191	131	-1024	-768	-1	-1	-1	-1	4	-1024	-768	-1	-1	-1	-1	4		0	0						No media	0	1024	768	0	0				0	Content		0	0	2191324	1206453620
2208	08:40:27.823	00:00:02.207	132	-1024	-768	-1	-1	-1	-1	4	-1024	-768	-1	-1	-1	-1	4		0	0						No media	0	1024	768	0	0				0	Content		0	0	2207947	1206470243
2225	08:40:27.840	00:00:02.224	133	-1024	-768	-1	-1	-1	-1	4	-1024	-768	-1	-1	-1	-1	4		0	0						No media	0	1024	768	0	0				0	Content		0	0	2224570	1206486866
2241	08:40:27.856	00:00:02.241	134	-1024	-768	-1	-1	-1	-1	4	-1024	-768	-1	-1	-1	-1	4		0	0						No media	0	1024	768	0	0				0	Content		0	0	2241204	1206503500
2258	08:40:27.873	00:00:02.258	135	-1024	-768	-1	-1	-1	-1	4	-1024	-768	-1	-1	-1	-1	4		0	0						No media	0	1024	768	0	0				0	Content		0	0	2258388	1206520684
2276	08:40:27.891	00:00:02.275	136	-1024	-768	-1	-1	-1	-1	4	-1024	-768	-1	-1	-1	-1	4		0	0						No media	0	1024	768	0	0				0	Content		0	0	2275759	1206538055
2293	08:40:27.908	00:00:02.293	137	-1024	-768	-1	-1	-1	-1	4	-1024	-768	-1	-1	-1	-1	4		0	0						No media	0	1024	768	0	0				0	Content		0	0	2293006	1206555302
2309	08:40:27.924	00:00:02.308	138	-1024	-768	-1	-1	-1	-1	4	-1024	-768	-1	-1	-1	-1	4		0	0						No media	0	1024	768	0	0				0	Content		0	0	2308780	1206571076
2325	08:40:27.940	00:00:02.325	139	-1024	-768	-1	-1	-1	-1	4	-1024	-768	-1	-1	-1	-1	4		0	0						No media	0	1024	768	0	0				0	Content		0	0	2325447	1206587743
2341	08:40:27.956	00:00:02.341	140	-1024	-768	-1	-1	-1	-1	4	-1024	-768	-1	-1	-1	-1	4		0	0						No media	0	1024	768	0	0				0	Content		0	0	2341178	1206603474
2358	08:40:27.973	00:00:02.357	141	-1024	-768	-1	-1	-1	-1	4	-1024	-768	-1	-1	-1	-1	4		0	0						No media	0	1024	768	0	0				0	Content		0	0	2357800	1206620096
2375	08:40:27.990	00:00:02.374	142	-1024	-768	-1	-1	-1	-1	4	-1024	-768	-1	-1	-1	-1	4		0	0						No media	0	1024	768	0	0				0	Content		0	0	2374549	1206636845
2391	08:40:28.006	00:00:02.391	143	-1024	-768	-1	-1	-1	-1	4	-1024	-768	-1	-1	-1	-1	4		0	0						No media	0	1024	768	0	0				0	Content		0	0	2391047	1206653343
2408	08:40:28.023	00:00:02.407	144	-1024	-768	-1	-1	-1	-1	4	-1024	-768	-1	-1	-1	-1	4		0	0						No media	0	1024	768	0	0				0	Content		0	0	2407796	1206670092
2425	08:40:28.040	00:00:02.424	145	-1024	-768	-1	-1	-1	-1	4	-1024	-768	-1	-1	-1	-1	4		0	0						No media	0	1024	768	0	0				0	Content		0	0	2424864	1206687160
2442	08:40:28.057	00:00:02.442	146	-1024	-768	-1	-1	-1	-1	4	-1024	-768	-1	-1	-1	-1	4		0	0						No media	0	1024	768	0	0				0	Content		0	0	2442237	1206704533
2459	08:40:28.074	00:00:02.459	147	-1024	-768	-1	-1	-1	-1	4	-1024	-768	-1	-1	-1	-1	4		0	0						No media	0	1024	768	0	0				0	Content		0	0	2459486	1206721782
2475	08:40:28.090	00:00:02.475	148	-1024	-768	-1	-1	-1	-1	4	-1024	-768	-1	-1	-1	-1	4		0	0						No media	0	1024	768	0	0				0	Content		0	0	2475262	1206737558
2492	08:40:28.107	00:00:02.491	149	-1024	-768	-1	-1	-1	-1	4	-1024	-768	-1	-1	-1	-1	4		0	0						No media	0	1024	768	0	0				0	Content		0	0	2491929	1206754225
2508	08:40:28.123	00:00:02.507	150	-1024	-768	-1	-1	-1	-1	4	-1024	-768	-1	-1	-1	-1	4		0	0						No media	0	1024	768	0	0				0	Content		0	0	2507787	1206770083
2524	08:40:28.139	00:00:02.524	151	-1024	-768	-1	-1	-1	-1	4	-1024	-768	-1	-1	-1	-1	4		0	0						No media	0	1024	768	0	0				0	Content		0	0	2524409	1206786705
2541	08:40:28.156	00:00:02.541	152	-1024	-768	-1	-1	-1	-1	4	-1024	-768	-1	-1	-1	-1	4		0	0						No media	0	1024	768	0	0				0	Content		0	0	2541029	1206803325
2558	08:40:28.173	00:00:02.557	153	-1024	-768	-1	-1	-1	-1	4	-1024	-768	-1	-1	-1	-1	4		0	0						No media	0	1024	768	0	0				0	Content		0	0	2557652	1206819948
2574	08:40:28.189	00:00:02.574	154	-1024	-768	-1	-1	-1	-1	4	-1024	-768	-1	-1	-1	-1	4		0	0						No media	0	1024	768	0	0				0	Content		0	0	2574274	1206836570
2591	08:40:28.206	00:00:02.591	155	-1024	-768	-1	-1	-1	-1	4	-1024	-768	-1	-1	-1	-1	4		0	0						No media	0	1024	768	0	0				0	Content		0	0	2591469	1206853765
2609	08:40:28.224	00:00:02.608	156	-1024	-768	-1	-1	-1	-1	4	-1024	-768	-1	-1	-1	-1	4		0	0						No media	0	1024	768	0	0				0	Content		0	0	2608839	1206871135
2626	08:40:28.241	00:00:02.626	157	-1024	-768	-1	-1	-1	-1	4	-1024	-768	-1	-1	-1	-1	4		0	0						No media	0	1024	768	0	0				0	Content		0	0	2626101	1206888397
2642	08:40:28.257	00:00:02.641	158	-1024	-768	-1	-1	-1	-1	4	-1024	-768	-1	-1	-1	-1	4		0	0						No media	0	1024	768	0	0				0	Content		0	0	2641871	1206904167
2659	08:40:28.274	00:00:02.658	159	-1024	-768	-1	-1	-1	-1	4	-1024	-768	-1	-1	-1	-1	4		0	0						No media	0	1024	768	0	0				0	Content		0	0	2658538	1206920834
2674	08:40:28.289	00:00:02.674	160	-1024	-768	-1	-1	-1	-1	4	-1024	-768	-1	-1	-1	-1	4		0	0						No media	0	1024	768	0	0				0	Content		0	0	2674262	1206936558
2691	08:40:28.306	00:00:02.690	161	-1024	-768	-1	-1	-1	-1	4	-1024	-768	-1	-1	-1	-1	4		0	0						No media	0	1024	768	0	0				0	Content		0	0	2690885	1206953181
2708	08:40:28.323	00:00:02.707	162	-1024	-768	-1	-1	-1	-1	4	-1024	-768	-1	-1	-1	-1	4		0	0						No media	0	1024	768	0	0				0	Content		0	0	2707635	1206969931
2724	08:40:28.339	00:00:02.724	163	-1024	-768	-1	-1	-1	-1	4	-1024	-768	-1	-1	-1	-1	4		0	0						No media	0	1024	768	0	0				0	Content		0	0	2724129	1206986425
2741	08:40:28.356	00:00:02.740	164	-1024	-768	-1	-1	-1	-1	4	-1024	-768	-1	-1	-1	-1	4		0	0						No media	0	1024	768	0	0				0	Content		0	0	2740878	1207003174
2758	08:40:28.373	00:00:02.757	165	-1024	-768	-1	-1	-1	-1	4	-1024	-768	-1	-1	-1	-1	4		0	0						No media	0	1024	768	0	0				0	Content		0	0	2757948	1207020244
2775	08:40:28.390	00:00:02.775	166	-1024	-768	-1	-1	-1	-1	4	-1024	-768	-1	-1	-1	-1	4		0	0						No media	0	1024	768	0	0				0	Content		0	0	2775322	1207037618
2793	08:40:28.408	00:00:02.792	167	-1024	-768	-1	-1	-1	-1	4	-1024	-768	-1	-1	-1	-1	4		0	0						No media	0	1024	768	0	0				0	Content		0	0	2792568	1207054864
2808	08:40:28.423	00:00:02.808	168	-1024	-768	-1	-1	-1	-1	4	-1024	-768	-1	-1	-1	-1	4		0	0						No media	0	1024	768	0	0				0	Content		0	0	2808344	1207070640
2825	08:40:28.440	00:00:02.825	169	-1024	-768	-1	-1	-1	-1	4	-1024	-768	-1	-1	-1	-1	4		0	0						No media	0	1024	768	0	0				0	Content		0	0	2825011	1207087307
2841	08:40:28.456	00:00:02.840	170	-1024	-768	-1	-1	-1	-1	4	-1024	-768	-1	-1	-1	-1	4		0	0						No media	0	1024	768	0	0				0	Content		0	0	2840866	1207103162
2857	08:40:28.472	00:00:02.857	171	-1024	-768	-1	-1	-1	-1	4	-1024	-768	-1	-1	-1	-1	4		0	0						No media	0	1024	768	0	0				0	Content		0	0	2857490	1207119786
2874	08:40:28.489	00:00:02.874	172	-1024	-768	-1	-1	-1	-1	4	-1024	-768	-1	-1	-1	-1	4		0	0						No media	0	1024	768	0	0				0	Content		0	0	2874110	1207136406
2891	08:40:28.506	00:00:02.890	173	-1024	-768	-1	-1	-1	-1	4	-1024	-768	-1	-1	-1	-1	4		0	0						No media	0	1024	768	0	0				0	Content		0	0	2890734	1207153030
2907	08:40:28.522	00:00:02.907	174	-1024	-768	-1	-1	-1	-1	4	-1024	-768	-1	-1	-1	-1	4		0	0						No media	0	1024	768	0	0				0	Content		0	0	2907357	1207169653
2925	08:40:28.540	00:00:02.924	175	-1024	-768	-1	-1	-1	-1	4	-1024	-768	-1	-1	-1	-1	4		0	0						No media	0	1024	768	0	0				0	Content		0	0	2924550	1207186846
2942	08:40:28.557	00:00:02.941	176	-1024	-768	-1	-1	-1	-1	4	-1024	-768	-1	-1	-1	-1	4		0	0						No media	0	1024	768	0	0				0	Content		0	0	2941925	1207204221
2959	08:40:28.574	00:00:02.959	177	-1024	-768	-1	-1	-1	-1	4	-1024	-768	-1	-1	-1	-1	4		0	0						No media	0	1024	768	0	0				0	Content		0	0	2959171	1207221467
2975	08:40:28.590	00:00:02.974	178	-1024	-768	-1	-1	-1	-1	4	-1024	-768	-1	-1	-1	-1	4		0	0						No media	0	1024	768	0	0				0	Content		0	0	2974946	1207237242
2992	08:40:28.607	00:00:02.991	179	-1024	-768	-1	-1	-1	-1	4	-1024	-768	-1	-1	-1	-1	4		0	0						No media	0	1024	768	0	0				0	Content		0	0	2991613	1207253909
3007	08:40:28.622	00:00:03.007	180	-1024	-768	-1	-1	-1	-1	4	-1024	-768	-1	-1	-1	-1	4		0	0						No media	0	1024	768	0	0				0	Content		0	0	3007344	1207269640
3024	08:40:28.639	00:00:03.024	181	-1024	-768	-1	-1	-1	-1	4	-1024	-768	-1	-1	-1	-1	4		0	0						No media	0	1024	768	0	0				0	Content		0	0	3024090	1207286386
3041	08:40:28.656	00:00:03.040	182	-1024	-768	-1	-1	-1	-1	4	-1024	-768	-1	-1	-1	-1	4		0	0						No media	0	1024	768	0	0				0	Content		0	0	3040712	1207303008
3057	08:40:28.672	00:00:03.057	183	-1024	-768	-1	-1	-1	-1	4	-1024	-768	-1	-1	-1	-1	4		0	0						No media	0	1024	768	0	0				0	Content		0	0	3057332	1207319628
3074	08:40:28.689	00:00:03.073	184	-1024	-768	-1	-1	-1	-1	4	-1024	-768	-1	-1	-1	-1	4		0	0						No media	0	1024	768	0	0				0	Content		0	0	3073958	1207336254
3091	08:40:28.706	00:00:03.091	185	-1024	-768	-1	-1	-1	-1	4	-1024	-768	-1	-1	-1	-1	4		0	0						No media	0	1024	768	0	0				0	Content		0	0	3091148	1207353444
3108	08:40:28.723	00:00:03.108	186	-1024	-768	-1	-1	-1	-1	4	-1024	-768	-1	-1	-1	-1	4		0	0						No media	0	1024	768	0	0				0	Content		0	0	3108399	1207370695
3126	08:40:28.741	00:00:03.125	187	-1024	-768	-1	-1	-1	-1	4	-1024	-768	-1	-1	-1	-1	4		0	0						No media	0	1024	768	0	0				0	Content		0	0	3125644	1207387940
3141	08:40:28.756	00:00:03.141	188	-1024	-768	-1	-1	-1	-1	4	-1024	-768	-1	-1	-1	-1	4		0	0						No media	0	1024	768	0	0				0	Content		0	0	3141422	1207403718
3158	08:40:28.773	00:00:03.158	189	-1024	-768	-1	-1	-1	-1	4	-1024	-768	-1	-1	-1	-1	4		0	0						No media	0	1024	768	0	0				0	Content		0	0	3158089	1207420385
3174	08:40:28.789	00:00:03.174	190	-1024	-768	-1	-1	-1	-1	4	-1024	-768	-1	-1	-1	-1	4		0	0						No media	0	1024	768	0	0				0	Content		0	0	3174059	1207436355
3191	08:40:28.806	00:00:03.190	191	-1024	-768	-1	-1	-1	-1	4	-1024	-768	-1	-1	-1	-1	4		0	0						No media	0	1024	768	0	0				0	Content		0	0	3190681	1207452977
3207	08:40:28.822	00:00:03.207	192	-1024	-768	-1	-1	-1	-1	4	-1024	-768	-1	-1	-1	-1	4		0	0						No media	0	1024	768	0	0				0	Content		0	0	3207428	1207469724
3224	08:40:28.839	00:00:03.223	193	-1024	-768	-1	-1	-1	-1	4	-1024	-768	-1	-1	-1	-1	4		0	0						No media	0	1024	768	0	0				0	Content		0	0	3223845	1207486141
3241	08:40:28.856	00:00:03.240	194	-1024	-768	-1	-1	-1	-1	4	-1024	-768	-1	-1	-1	-1	4		0	0						No media	0	1024	768	0	0				0	Content		0	0	3240721	1207503017
3257	08:40:28.872	00:00:03.257	195	-1024	-768	-1	-1	-1	-1	4	-1024	-768	-1	-1	-1	-1	4		0	0						No media	0	1024	768	0	0				0	Content		0	0	3257389	1207519685
3274	08:40:28.889	00:00:03.274	196	-1024	-768	-1	-1	-1	-1	4	-1024	-768	-1	-1	-1	-1	4		0	0						No media	0	1024	768	0	0				0	Content		0	0	3274057	1207536353
3291	08:40:28.906	00:00:03.291	197	-1024	-768	-1	-1	-1	-1	4	-1024	-768	-1	-1	-1	-1	4		0	0						No media	0	1024	768	0	0				0	Content		0	0	3291069	1207553365
3308	08:40:28.923	00:00:03.307	198	-1024	-768	-1	-1	-1	-1	4	-1024	-768	-1	-1	-1	-1	4		0	0						No media	0	1024	768	0	0				0	Content		0	0	3307737	1207570033
3324	08:40:28.939	00:00:03.324	199	-1024	-768	-1	-1	-1	-1	4	-1024	-768	-1	-1	-1	-1	4		0	0						No media	0	1024	768	0	0				0	Content		0	0	3324405	1207586701
3342	08:40:28.957	00:00:03.341	200	-1024	-768	-1	-1	-1	-1	4	-1024	-768	-1	-1	-1	-1	4		0	0						No media	0	1024	768	0	0				0	Content		0	0	3341748	1207604044
3358	08:40:28.973	00:00:03.358	201	-1024	-768	-1	-1	-1	-1	4	-1024	-768	-1	-1	-1	-1	4		0	0						No media	0	1024	768	0	0				0	Content		0	0	3358416	1207620712
3374	08:40:28.989	00:00:03.374	202	-1024	-768	-1	-1	-1	-1	4	-1024	-768	-1	-1	-1	-1	4		0	0						No media	0	1024	768	0	0				0	Content		0	0	3374442	1207636738
3381	08:40:28.996																				MovieStart	128	0	0	Untertest2.avi
3391	08:40:29.006	00:00:03.391	203	-1024	-768	-1	-1	-1	-1	4	-1024	-768	-1	-1	-1	-1	4		0	0						Untertest2.avi	0	880	547	72	111				0	Content		-72	-111	3391110	1207653406
3407	08:40:29.022	00:00:03.407	204	-1024	-768	-1	-1	-1	-1	4	-1024	-768	-1	-1	-1	-1	4		0	0						Untertest2.avi	0	880	547	72	111				0	Content		-72	-111	3407477	1207669773
3424	08:40:29.039	00:00:03.424	205	-1024	-768	-1	-1	-1	-1	4	-1024	-768	-1	-1	-1	-1	4		0	0						Untertest2.avi	0	880	547	72	111				0	Content		-72	-111	3424145	1207686441
3441	08:40:29.056	00:00:03.440	206	-1024	-768	-1	-1	-1	-1	4	-1024	-768	-1	-1	-1	-1	4		0	0						Untertest2.avi	0	880	547	72	111				0	Content		-72	-111	3440616	1207702912
3457	08:40:29.072	00:00:03.457	207	-1024	-768	-1	-1	-1	-1	4	-1024	-768	-1	-1	-1	-1	4		0	0						Untertest2.avi	0	880	547	72	111				0	Content		-72	-111	3457284	1207719580
3474	08:40:29.089	00:00:03.473	208	-1024	-768	-1	-1	-1	-1	4	-1024	-768	-1	-1	-1	-1	4		0	0						Untertest2.avi	0	880	547	72	111				0	Content		-72	-111	3473899	1207736195
3491	08:40:29.106	00:00:03.490	209	-1024	-768	-1	-1	-1	-1	4	-1024	-768	-1	-1	-1	-1	4		0	0						Untertest2.avi	0	880	547	72	111				0	Content		-72	-111	3490566	1207752862
3507	08:40:29.122	00:00:03.507	210	-1024	-768	-1	-1	-1	-1	4	-1024	-768	-1	-1	-1	-1	4		0	0						Untertest2.avi	0	880	547	72	111				0	Content		-72	-111	3507135	1207769431
3524	08:40:29.139	00:00:03.523	211	-1024	-768	-1	-1	-1	-1	4	-1024	-768	-1	-1	-1	-1	4		0	0						Untertest2.avi	0	880	547	72	111				0	Content		-72	-111	3523708	1207786004
3541	08:40:29.156	00:00:03.540	212	-1024	-768	-1	-1	-1	-1	4	-1024	-768	-1	-1	-1	-1	4		0	0						Untertest2.avi	0	880	547	72	111				0	Content		-72	-111	3540644	1207802940
3557	08:40:29.172	00:00:03.557	213	-1024	-768	-1	-1	-1	-1	4	-1024	-768	-1	-1	-1	-1	4		0	0						Untertest2.avi	0	880	547	72	111				0	Content		-72	-111	3557312	1207819608
3574	08:40:29.189	00:00:03.574	214	-1024	-768	-1	-1	-1	-1	4	-1024	-768	-1	-1	-1	-1	4		0	0						Untertest2.avi	0	880	547	72	111				0	Content		-72	-111	3574447	1207836743
3591	08:40:29.206	00:00:03.591	215	-1024	-768	-1	-1	-1	-1	4	-1024	-768	-1	-1	-1	-1	4		0	0						Untertest2.avi	0	880	547	72	111				0	Content		-72	-111	3591115	1207853411
3608	08:40:29.223	00:00:03.608	216	-1024	-768	-1	-1	-1	-1	4	-1024	-768	-1	-1	-1	-1	4		0	0						Untertest2.avi	0	880	547	72	111				0	Content		-72	-111	3608144	1207870440
3625	08:40:29.240	00:00:03.624	217	-1024	-768	-1	-1	-1	-1	4	-1024	-768	-1	-1	-1	-1	4		0	0						Untertest2.avi	0	880	547	72	111				0	Content		-72	-111	3624812	1207887108
3641	08:40:29.256	00:00:03.641	218	-1024	-768	-1	-1	-1	-1	4	-1024	-768	-1	-1	-1	-1	4		0	0						Untertest2.avi	0	880	547	72	111				0	Content		-72	-111	3641480	1207903776
3658	08:40:29.273	00:00:03.657	219	-1024	-768	-1	-1	-1	-1	4	-1024	-768	-1	-1	-1	-1	4		0	0						Untertest2.avi	0	880	547	72	111				0	Content		-72	-111	3657761	1207920057
3674	08:40:29.289	00:00:03.674	220	-1024	-768	-1	-1	-1	-1	4	-1024	-768	-1	-1	-1	-1	4		0	0						Untertest2.avi	0	880	547	72	111				0	Content		-72	-111	3674429	1207936725
3691	08:40:29.306	00:00:03.691	221	-1024	-768	-1	-1	-1	-1	4	-1024	-768	-1	-1	-1	-1	4		0	0						Untertest2.avi	0	880	547	72	111				0	Content		-72	-111	3691097	1207953393
3707	08:40:29.322	00:00:03.707	222	-1024	-768	-1	-1	-1	-1	4	-1024	-768	-1	-1	-1	-1	4		0	0						Untertest2.avi	0	880	547	72	111				0	Content		-72	-111	3707335	1207969631
3724	08:40:29.339	00:00:03.724	223	-1024	-768	-1	-1	-1	-1	4	-1024	-768	-1	-1	-1	-1	4		0	0						Untertest2.avi	0	880	547	72	111				0	Content		-72	-111	3724003	1207986299
3740	08:40:29.355	00:00:03.740	224	-1024	-768	-1	-1	-1	-1	4	-1024	-768	-1	-1	-1	-1	4		0	0						Untertest2.avi	0	880	547	72	111				0	Content		-72	-111	3740475	1208002771
3757	08:40:29.372	00:00:03.757	225	-1024	-768	-1	-1	-1	-1	4	-1024	-768	-1	-1	-1	-1	4		0	0						Untertest2.avi	0	880	547	72	111				0	Content		-72	-111	3757143	1208019439
3774	08:40:29.389	00:00:03.773	226	-1024	-768	-1	-1	-1	-1	4	-1024	-768	-1	-1	-1	-1	4		0	0						Untertest2.avi	0	880	547	72	111				0	Content		-72	-111	3773569	1208035865
3790	08:40:29.405	00:00:03.790	227	-1024	-768	-1	-1	-1	-1	4	-1024	-768	-1	-1	-1	-1	4		0	0						Untertest2.avi	0	880	547	72	111				0	Content		-72	-111	3790370	1208052666
3807	08:40:29.422	00:00:03.806	228	-1024	-768	-1	-1	-1	-1	4	-1024	-768	-1	-1	-1	-1	4		0	0						Untertest2.avi	0	880	547	72	111				0	Content		-72	-111	3806967	1208069263
3824	08:40:29.439	00:00:03.823	229	-1024	-768	-1	-1	-1	-1	4	-1024	-768	-1	-1	-1	-1	4		0	0						Untertest2.avi	0	880	547	72	111				0	Content		-72	-111	3823635	1208085931
3841	08:40:29.456	00:00:03.840	230	-1024	-768	-1	-1	-1	-1	4	-1024	-768	-1	-1	-1	-1	4		0	0						Untertest2.avi	0	880	547	72	111				0	Content		-72	-111	3840536	1208102832
3857	08:40:29.472	00:00:03.857	231	-1024	-768	-1	-1	-1	-1	4	-1024	-768	-1	-1	-1	-1	4		0	0						Untertest2.avi	0	880	547	72	111				0	Content		-72	-111	3857204	1208119500
3874	08:40:29.489	00:00:03.874	232	-1024	-768	-1	-1	-1	-1	4	-1024	-768	-1	-1	-1	-1	4		0	0						Untertest2.avi	0	880	547	72	111				0	Content		-72	-111	3874156	1208136452
3891	08:40:29.506	00:00:03.890	233	-1024	-768	-1	-1	-1	-1	4	-1024	-768	-1	-1	-1	-1	4		0	0						Untertest2.avi	0	880	547	72	111				0	Content		-72	-111	3890824	1208153120
3907	08:40:29.522	00:00:03.907	234	-1024	-768	-1	-1	-1	-1	4	-1024	-768	-1	-1	-1	-1	4		0	0						Untertest2.avi	0	880	547	72	111				0	Content		-72	-111	3907492	1208169788
3925	08:40:29.540	00:00:03.924	235	-1024	-768	-1	-1	-1	-1	4	-1024	-768	-1	-1	-1	-1	4		0	0						Untertest2.avi	0	880	547	72	111				0	Content		-72	-111	3924712	1208187008
3941	08:40:29.556	00:00:03.941	236	-1024	-768	-1	-1	-1	-1	4	-1024	-768	-1	-1	-1	-1	4		0	0						Untertest2.avi	0	880	547	72	111				0	Content		-72	-111	3941380	1208203676
3957	08:40:29.572	00:00:03.957	237	-1024	-768	-1	-1	-1	-1	4	-1024	-768	-1	-1	-1	-1	4		0	0						Untertest2.avi	0	880	547	72	111				0	Content		-72	-111	3957407	1208219703
3974	08:40:29.589	00:00:03.974	238	-1024	-768	-1	-1	-1	-1	4	-1024	-768	-1	-1	-1	-1	4		0	0						Untertest2.avi	0	880	547	72	111				0	Content		-72	-111	3974075	1208236371
3990	08:40:29.605	00:00:03.990	239	-1024	-768	-1	-1	-1	-1	4	-1024	-768	-1	-1	-1	-1	4		0	0						Untertest2.avi	0	880	547	72	111				0	Content		-72	-111	3990061	1208252357
4007	08:40:29.622	00:00:04.006	240	-1024	-768	-1	-1	-1	-1	4	-1024	-768	-1	-1	-1	-1	4		0	0						Untertest2.avi	0	880	547	72	111				0	Content		-72	-111	4006745	1208269041
4023	08:40:29.638	00:00:04.023	241	-1024	-768	-1	-1	-1	-1	4	-1024	-768	-1	-1	-1	-1	4		0	0						Untertest2.avi	0	880	547	72	111				0	Content		-72	-111	4023413	1208285709
4040	08:40:29.655	00:00:04.040	242	-1024	-768	-1	-1	-1	-1	4	-1024	-768	-1	-1	-1	-1	4		0	0						Untertest2.avi	0	880	547	72	111				0	Content		-72	-111	4040074	1208302370
4057	08:40:29.672	00:00:04.056	243	-1024	-768	-1	-1	-1	-1	4	-1024	-768	-1	-1	-1	-1	4		0	0						Untertest2.avi	0	880	547	72	111				0	Content		-72	-111	4056742	1208319038
4073	08:40:29.688	00:00:04.073	244	-1024	-768	-1	-1	-1	-1	4	-1024	-768	-1	-1	-1	-1	4		0	0						Untertest2.avi	0	880	547	72	111				0	Content		-72	-111	4073482	1208335778
4090	08:40:29.705	00:00:04.090	245	-1024	-768	-1	-1	-1	-1	4	-1024	-768	-1	-1	-1	-1	4		0	0						Untertest2.avi	0	880	547	72	111				0	Content		-72	-111	4090048	1208352344
4107	08:40:29.722	00:00:04.106	246	-1024	-768	-1	-1	-1	-1	4	-1024	-768	-1	-1	-1	-1	4		0	0						Untertest2.avi	0	880	547	72	111				0	Content		-72	-111	4106987	1208369283
4124	08:40:29.739	00:00:04.123	247	-1024	-768	-1	-1	-1	-1	4	-1024	-768	-1	-1	-1	-1	4		0	0						Untertest2.avi	0	880	547	72	111				0	Content		-72	-111	4123655	1208385951
4141	08:40:29.756	00:00:04.140	248	-1024	-768	-1	-1	-1	-1	4	-1024	-768	-1	-1	-1	-1	4		0	0						Untertest2.avi	0	880	547	72	111				0	Content		-72	-111	4140789	1208403085
4157	08:40:29.772	00:00:04.157	249	-1024	-768	-1	-1	-1	-1	4	-1024	-768	-1	-1	-1	-1	4		0	0						Untertest2.avi	0	880	547	72	111				0	Content		-72	-111	4157457	1208419753
4174	08:40:29.789	00:00:04.174	250	-1024	-768	-1	-1	-1	-1	4	-1024	-768	-1	-1	-1	-1	4		0	0						Untertest2.avi	0	880	547	72	111				0	Content		-72	-111	4174488	1208436784
4191	08:40:29.806	00:00:04.191	251	-1024	-768	-1	-1	-1	-1	4	-1024	-768	-1	-1	-1	-1	4		0	0						Untertest2.avi	0	880	547	72	111				0	Content		-72	-111	4191156	1208453452
4208	08:40:29.823	00:00:04.207	252	-1024	-768	-1	-1	-1	-1	4	-1024	-768	-1	-1	-1	-1	4		0	0						Untertest2.avi	0	880	547	72	111				0	Content		-72	-111	4207824	1208470120
4224	08:40:29.839	00:00:04.224	253	-1024	-768	-1	-1	-1	-1	4	-1024	-768	-1	-1	-1	-1	4		0	0						Untertest2.avi	0	880	547	72	111				0	Content		-72	-111	4224064	1208486360
4241	08:40:29.856	00:00:04.240	254	-1024	-768	-1	-1	-1	-1	4	-1024	-768	-1	-1	-1	-1	4		0	0						Untertest2.avi	0	880	547	72	111				0	Content		-72	-111	4240732	1208503028
4257	08:40:29.872	00:00:04.257	255	-1024	-768	-1	-1	-1	-1	4	-1024	-768	-1	-1	-1	-1	4		0	0						Untertest2.avi	0	880	547	72	111				0	Content		-72	-111	4257400	1208519696
4273	08:40:29.888	00:00:04.273	256	-1024	-768	-1	-1	-1	-1	4	-1024	-768	-1	-1	-1	-1	4		0	0						Untertest2.avi	0	880	547	72	111				0	Content		-72	-111	4273294	1208535590
4290	08:40:29.905	00:00:04.289	257	-1024	-768	-1	-1	-1	-1	4	-1024	-768	-1	-1	-1	-1	4		0	0						Untertest2.avi	0	880	547	72	111				0	Content		-72	-111	4289916	1208552212
4307	08:40:29.922	00:00:04.306	258	-1024	-768	-1	-1	-1	-1	4	-1024	-768	-1	-1	-1	-1	4		0	0						Untertest2.avi	0	880	547	72	111				0	Content		-72	-111	4306541	1208568837
4323	08:40:29.938	00:00:04.323	259	-1024	-768	-1	-1	-1	-1	4	-1024	-768	-1	-1	-1	-1	4		0	0						Untertest2.avi	0	880	547	72	111				0	Content		-72	-111	4323209	1208585505
4340	08:40:29.955	00:00:04.339	260	1060,332	405,473	0,4047871	0,5443342	491,643	3,410002	0	1159,538	381,3582	0,2758206	0,5539961	497,5632	3,33011	0	5	1110	393						Untertest2.avi	0	880	547	72	111	1040	290	100	0	Content		1038	282	4339916	1208602212
4357	08:40:29.972	00:00:04.356	261	1063,657	424,122	0,4048609	0,5444565	491,9528	3,470439	0	1161,113	376,931	0,2759039	0,5538651	498,152	3,348813	0	5	1112	401						Untertest2.avi	0	880	547	72	111	1040	290	100	0	Content		1040	290	4356537	1208618833
4373	08:40:29.988	00:00:04.373	262	-1024	-768	-1	-1	-1	-1	4	-1024	-768	-1	-1	-1	-1	4	5	0	0						Untertest2.avi	0	880	547	72	111	1040	290	100	0	Content		-72	-111	4373159	1208635455
4390	08:40:30.005	00:00:04.389	263	1065,756	419,3891	0,4048209	0,5446275	493,0991	3,430547	0	1163,815	395,599	0,2760123	0,5539105	500,7021	3,446306	0	5	1115	407						Untertest2.avi	0	880	547	72	111	1040	290	100	0	Content		1043	296	4389784	1208652080
4407	08:40:30.022	00:00:04.406	264	1104,085	379,7822	0,2724211	0,5540877	496,2499	3,236864	1	1108,715	374,1487	0,2708983	0,5540861	500,7042	3,264195	3	5	1104	380						Untertest2.avi	0	880	547	72	111	1040	290	100	0	Content		1032	269	4406534	1208668830
4423	08:40:30.038	00:00:04.423	265	1072,631	396,8781	0,4041201	0,5449011	492,7821	3,24085	0	1183,544	389,1069	0,2749237	0,5545665	496,2158	3,230807	0	5	1128	393						Untertest2.avi	0	880	547	72	111	1040	290	100	0	Content		1056	282	4423156	1208685452
4440	08:40:30.055	00:00:04.439	266	1185,629	484,8298	0,2719283	0,5571361	492,6013	3,209822	1	1190,512	481,7165	0,2706741	0,5571346	496,218	3,231922	3	6	1186	485						Untertest2.avi	0	880	547	72	111	1184	459	333	0	Content		1114	374	4439780	1208702076
4456	08:40:30.071	00:00:04.456	267	1185,629	484,8298	0,2773963	0,5587618	474,0426	3,209822	1	1190,512	481,7165	0,2749234	0,5546279	496,218	3,231922	3	6	1186	485						Untertest2.avi	0	880	547	72	111	1184	459	333	0	Content		1114	374	4456407	1208718703
4473	08:40:30.088	00:00:04.473	268	1243,045	585,474	0,3996029	0,5487433	488,6646	3,192284	0	1350,272	557,938	0,270986	0,5590553	489,4204	3,07552	0	6	1297	572						Untertest2.avi	0	880	547	72	111	1184	459	333	0	Content		1225	461	4473168	1208735464
4490	08:40:30.105	00:00:04.489	269	1235,432	573,313	0,2773107	0,5587732	472,4796	2,943762	1	1263,246	563,991	0,2711786	0,5587644	489,4217	3,042825	3	6	1235	573						Untertest2.avi	0	880	547	72	111	1184	459	333	0	Content		1163	462	4489780	1208752076
4506	08:40:30.121	00:00:04.506	270	1240,514	570,6952	0,2773483	0,5586061	471,6954	2,824926	1	1269,993	560,7222	0,2709225	0,5585968	489,4217	2,924613	3	6	1241	571						Untertest2.avi	0	880	547	72	111	1184	459	333	0	Content		1169	460	4506404	1208768700
4523	08:40:30.138	00:00:04.523	271	1254,201	577,8672	0,3993616	0,5477898	488,8651	3,103325	0	1348,059	551,9899	0,2708576	0,5585445	492,7199	3,082641	0	6	1301	565						Untertest2.avi	0	880	547	72	111	1184	459	333	0	Content		1229	454	4523029	1208785325
4540	08:40:30.155	00:00:04.539	272	1258,46	559,3112	0,2750957	0,5581478	477,6847	2,791656	1	1284,089	550,345	0,2697203	0,5581405	492,7215	2,874332	3	6	1258	559						Untertest2.avi	0	880	547	72	111	1184	459	333	0	Content		1186	448	4539776	1208802072
4556	08:40:30.171	00:00:04.556	273	1246,357	572,7249	0,2765242	0,5578625	473,4153	2,787597	1	1278,782	562,1002	0,2695765	0,5578529	492,7215	2,894418	3	6	1246	573						Untertest2.avi	0	880	547	72	111	1184	459	333	0	Content		1174	462	4556396	1208818692
4573	08:40:30.188	00:00:04.573	274	-1024	-768	-1	-1	-1	-1	4	-1024	-768	-1	-1	-1	-1	4	6	0	0						Untertest2.avi	0	880	547	72	111	1184	459	333	0	Content		-72	-111	4573053	1208835349
4590	08:40:30.205	00:00:04.589	275	-1024	-768	-1	-1	-1	-1	4	-1024	-768	-1	-1	-1	-1	4	6	0	0						Untertest2.avi	0	880	547	72	111	1184	459	333	0	Content		-72	-111	4589721	1208852017
4606	08:40:30.221	00:00:04.606	276	1188,92	581,6848	0,3985339	0,5467575	483,3718	3,016644	0	1322,099	557,4362	0,2706155	0,5572703	490,4258	2,900983	0	6	1256	570						Untertest2.avi	0	880	547	72	111	1184	459	333	0	Content		1184	459	4606346	1208868642
4623	08:40:30.238	00:00:04.623	277	1192,723	577,959	0,3986287	0,5465652	483,3838	3,014373	0	1319,843	553,7237	0,2706648	0,5570976	490,3184	2,8722	0	6	1256	566						Untertest2.avi	0	880	547	72	111	1184	459	333	0	Content		1184	455	4623096	1208885392
4640	08:40:30.255	00:00:04.639	278	1195,889	583,7265	0,3987714	0,5463432	483,2614	2,979532	0	1322,978	555,897	0,270749	0,5569026	490,2696	2,870155	0	6	1259	570						Untertest2.avi	0	880	547	72	111	1184	459	333	0	Content		1187	459	4639721	1208902017
4656	08:40:30.271	00:00:04.656	279	1189,854	584,4232	0,3988841	0,546138	483,0603	2,99769	0	1321,574	555,433	0,2708678	0,5566447	490,2876	2,851242	0	6	1256	570						Untertest2.avi	0	880	547	72	111	1184	459	333	0	Content		1184	459	4656346	1208918642
4673	08:40:30.288	00:00:04.672	280	1189,44	580,9897	0,3990424	0,5459036	483,058	2,949456	0	1327,474	555,6833	0,2710486	0,556304	490,2398	2,835501	0	6	1258	568						Untertest2.avi	0	880	547	72	111	1184	459	333	0	Content		1186	457	4672977	1208935273
4690	08:40:30.305	00:00:04.689	281	1183,106	582,6774	0,3992612	0,5457252	482,7098	2,97705	0	1328,828	555,4661	0,2712489	0,555978	490,2108	2,857882	0	6	1256	569						Untertest2.avi	0	880	547	72	111	1184	459	333	0	Content		1184	458	4689719	1208952015
4706	08:40:30.321	00:00:04.706	282	1189,811	581,8877	0,3995475	0,5456279	482,7924	2,973995	0	1325,657	554,6855	0,2714921	0,5557517	490,2445	2,83179	0	6	1258	568						Untertest2.avi	0	880	547	72	111	1184	459	333	0	Content		1186	457	4706345	1208968641
4723	08:40:30.338	00:00:04.722	283	1184,851	584,0201	0,3998963	0,5454774	482,9581	2,973915	0	1320,819	556,6519	0,2717709	0,5554895	489,9627	2,878057	0	6	1253	570						Untertest2.avi	0	880	547	72	111	1184	459	333	0	Content		1181	459	4722969	1208985265
4740	08:40:30.355	00:00:04.739	284	1187,37	582,2061	0,4001953	0,5453531	482,5865	2,96705	0	1369,915	549,2368	0,2721031	0,5552555	490,0048	2,819332	0	6	1279	566						Untertest2.avi	0	880	547	72	111	1184	459	333	0	Content		1207	455	4739594	1209001890
4756	08:40:30.371	00:00:04.756	285	1150,445	589,5804	0,4003605	0,5454459	482,8205	2,927796	0	1298,896	561,0067	0,272402	0,5555514	490,3533	2,981593	0	6	1225	575						Untertest2.avi	0	880	547	72	111	1184	459	333	0	Content		1153	464	4756340	1209018636
4773	08:40:30.388	00:00:04.772	286	1229,429	627,8259	0,4002339	0,5462782	483,0083	2,961352	0	1352,099	610,9418	0,2698143	0,5564259	471,4573	2,79538	0	7	1291	619						Untertest2.avi	0	880	547	72	111	1237	551	333	0	Content		1219	508	4772969	1209035265
4790	08:40:30.405	00:00:04.789	287	1259,724	656,1221	0,4003044	0,546838	482,9318	2,93497	0	-1024	-768	-1	-1	-1	-1	4	7	1260	656						Untertest2.avi	0	880	547	72	111	1237	551	333	0	Content		1188	545	4789588	1209051884
4806	08:40:30.421	00:00:04.806	288	1267,936	655,0638	0,4005779	0,5466902	483,0792	2,956835	0	-1024	-768	-1	-1	-1	-1	4	7	1268	655						Untertest2.avi	0	880	547	72	111	1237	551	333	0	Content		1196	544	4806213	1209068509
4823	08:40:30.438	00:00:04.822	289	1259,767	654,333	0,400808	0,5464904	482,7882	2,934323	0	-1024	-768	-1	-1	-1	-1	4	7	1260	654						Untertest2.avi	0	880	547	72	111	1237	551	333	0	Content		1188	543	4822967	1209085263
4840	08:40:30.455	00:00:04.839	290	1254,824	662,7283	0,4009533	0,5463128	482,8248	2,968638	0	-1024	-768	-1	-1	-1	-1	4	7	1255	663						Untertest2.avi	0	880	547	72	111	1237	551	333	0	Content		1183	552	4839589	1209101885
4856	08:40:30.471	00:00:04.856	291	1253,987	655,4248	0,4010647	0,5462517	482,6986	2,990268	0	1402,272	642,9055	0,270665	0,5555053	471,4573	2,85155	0	7	1328	649						Untertest2.avi	0	880	547	72	111	1237	551	333	0	Content		1256	538	4856214	1209118510
4873	08:40:30.488	00:00:04.872	292	1264,125	656,7246	0,4012076	0,546218	482,6762	2,985195	0	-1024	-768	-1	-1	-1	-1	4	7	1264	657						Untertest2.avi	0	880	547	72	111	1237	551	333	0	Content		1192	546	4872839	1209135135
4890	08:40:30.505	00:00:04.889	293	1288,636	643,2418	0,4010356	0,546164	481,1863	3,081816	0	1413,139	641,9218	0,2711509	0,5553734	473,1486	2,879227	0	7	1351	643						Untertest2.avi	0	880	547	72	111	1237	551	333	0	Content		1279	532	4889508	1209151804
4906	08:40:30.521	00:00:04.906	294	1205,345	653,405	0,4031934	0,5463156	475,9817	3,055358	0	1181,276	670,2833	0,3076719	0,5546591	403,9337	2,560574	0	7	1193	662						Untertest2.avi	0	880	547	72	111	1237	551	333	0	Content		1121	551	4906131	1209168427
4923	08:40:30.538	00:00:04.922	295	-1024	-768	-1	-1	-1	-1	4	-1024	-768	-1	-1	-1	-1	4	7	0	0						Untertest2.avi	0	880	547	72	111	1237	551	333	0	Content		-72	-111	4922881	1209185177
4940	08:40:30.555	00:00:04.939	296	1323,675	671,4268	0,4016546	0,546301	483,7043	3,138371	0	1395,135	638,7339	0,2714756	0,5553263	474,3235	2,995971	0	7	1359	655						Untertest2.avi	0	880	547	72	111	1237	551	333	0	Content		1287	544	4939511	1209201807
4956	08:40:30.571	00:00:04.956	297	1205,552	657,2385	0,4022867	0,5464647	479,5113	3,184162	0	1184,028	673,1428	0,3093119	0,5546492	400,5424	2,56256	0	7	1195	665						Untertest2.avi	0	880	547	72	111	1237	551	333	0	Content		1123	554	4956128	1209218424
4973	08:40:30.588	00:00:04.972	298	1305,413	648,1686	0,4018055	0,5464193	484,2452	3,232401	0	1403,192	635,899	0,271267	0,5553375	472,2336	3,023483	0	7	1354	642						Untertest2.avi	0	880	547	72	111	1237	551	333	0	Content		1282	531	4972753	1209235049
4990	08:40:30.605	00:00:04.989	299	1208,623	662,3982	0,4037427	0,5467726	474,0904	3,233479	0	-1024	-768	-1	-1	-1	-1	4	7	1209	662						Untertest2.avi	0	880	547	72	111	1237	551	333	0	Content		1137	551	4989502	1209251798
5006	08:40:30.621	00:00:05.006	300	1403,313	694,207	0,3987941	0,5474578	475,2622	3,223817	0	-1024	-768	-1	-1	-1	-1	4	7	1403	694						Untertest2.avi	0	880	547	72	111	1237	551	333	0	Content		1331	583	5006129	1209268425
5023	08:40:30.638	00:00:05.022	301	-1024	-768	-1	-1	-1	-1	4	-1024	-768	-1	-1	-1	-1	4	7	0	0						Untertest2.avi	0	880	547	72	111	1237	551	333	0	Content		-72	-111	5022752	1209285048
5030	08:40:30.645																				KeyPress	4	174	0	VolumeDown
5039	08:40:30.654	00:00:05.039	302	1432,619	686,611	0,3933256	0,5476417	451,9585	3,055471	0	-1024	-768	-1	-1	-1	-1	4	7	1433	687						Untertest2.avi	0	880	547	72	111	1237	551	333	0	Content		1361	576	5039377	1209301673
5056	08:40:30.671	00:00:05.056	303	-1024	-768	-1	-1	-1	-1	4	-1024	-768	-1	-1	-1	-1	4	7	0	0						Untertest2.avi	0	880	547	72	111	1237	551	333	0	Content		-72	-111	5056098	1209318394
5073	08:40:30.688	00:00:05.072	304	-1024	-768	-1	-1	-1	-1	4	-1024	-768	-1	-1	-1	-1	4	7	0	0						Untertest2.avi	0	880	547	72	111	1237	551	333	0	Content		-72	-111	5072766	1209335062
5089	08:40:30.704	00:00:05.089	305	1425,332	693,7975	0,3932372	0,5478719	450,3994	3,149809	0	-1024	-768	-1	-1	-1	-1	4	7	1425	694						Untertest2.avi	0	880	547	72	111	1237	551	333	0	Content		1353	583	5089453	1209351749
5106	08:40:30.721	00:00:05.106	306	1445,741	697,6601	0,3932199	0,5478422	450,1525	3,118905	0	-1024	-768	-1	-1	-1	-1	4	8	1446	698						Untertest2.avi	0	880	547	72	111	902	594	283	0	Content		1374	587	5106080	1209368376
5123	08:40:30.738	00:00:05.122	307	974,1347	708,083	0,3863379	0,5482526	450,1525	3,08206	0	-1024	-768	-1	-1	-1	-1	4	8	974	708						Untertest2.avi	0	880	547	72	111	902	594	283	0	Content		902	597	5122705	1209385001
5140	08:40:30.755	00:00:05.139	308	-1024	-768	-1	-1	-1	-1	4	-1024	-768	-1	-1	-1	-1	4	8	0	0						Untertest2.avi	0	880	547	72	111	902	594	283	0	Content		-72	-111	5139565	1209401861
5156	08:40:30.771	00:00:05.156	309	-1024	-768	-1	-1	-1	-1	4	-1024	-768	-1	-1	-1	-1	4	8	0	0						Untertest2.avi	0	880	547	72	111	902	594	283	0	Content		-72	-111	5156081	1209418377
5173	08:40:30.788	00:00:05.172	310	-1024	-768	-1	-1	-1	-1	4	-1024	-768	-1	-1	-1	-1	4	8	0	0						Untertest2.avi	0	880	547	72	111	902	594	283	0	Content		-72	-111	5172704	1209435000
5189	08:40:30.804	00:00:05.189	311	-1024	-768	-1	-1	-1	-1	4	-1024	-768	-1	-1	-1	-1	4	8	0	0						Untertest2.avi	0	880	547	72	111	902	594	283	0	Content		-72	-111	5189372	1209451668
5206	08:40:30.821	00:00:05.206	312	1439,404	693,2068	0,3929841	0,5472036	450,3067	3,265945	0	-1024	-768	-1	-1	-1	-1	4	8	1439	693						Untertest2.avi	0	880	547	72	111	902	594	283	0	Content		1367	582	5206080	1209468376
5223	08:40:30.838	00:00:05.222	313	-1024	-768	-1	-1	-1	-1	4	-1024	-768	-1	-1	-1	-1	4	8	0	0						Untertest2.avi	0	880	547	72	111	902	594	283	0	Content		-72	-111	5222705	1209485001
5239	08:40:30.854	00:00:05.239	314	959,5823	705,041	0,385994	0,5473554	450,3067	3,245866	0	-1024	-768	-1	-1	-1	-1	4	8	960	705						Untertest2.avi	0	880	547	72	111	902	594	283	0	Content		888	594	5239329	1209501625
5256	08:40:30.871	00:00:05.255	315	1421,558	688,708	0,3926647	0,5467041	449,2224	3,351238	0	-1024	-768	-1	-1	-1	-1	4	8	1422	689						Untertest2.avi	0	880	547	72	111	902	594	283	0	Content		1350	578	5255952	1209518248
5273	08:40:30.888	00:00:05.272	316	960,4483	707,6924	0,3857749	0,5470769	449,2224	3,284545	0	-1024	-768	-1	-1	-1	-1	4	8	960	708						Untertest2.avi	0	880	547	72	111	902	594	283	0	Content		888	597	5272700	1209534996
5289	08:40:30.904	00:00:05.289	317	-1024	-768	-1	-1	-1	-1	4	-1024	-768	-1	-1	-1	-1	4	8	0	0						Untertest2.avi	0	880	547	72	111	902	594	283	0	Content		-72	-111	5289324	1209551620
5306	08:40:30.921	00:00:05.305	318	-1024	-768	-1	-1	-1	-1	4	-1024	-768	-1	-1	-1	-1	4	8	0	0						Untertest2.avi	0	880	547	72	111	902	594	283	0	Content		-72	-111	5305949	1209568245
5323	08:40:30.938	00:00:05.322	319	1423,463	696,2728	0,392952	0,5463428	448,5241	3,356921	0	-1024	-768	-1	-1	-1	-1	4	8	1423	696						Untertest2.avi	0	880	547	72	111	902	594	283	0	Content		1351	585	5322572	1209584868
5339	08:40:30.954	00:00:05.339	320	966,4456	709,0293	0,3861858	0,5466729	448,5241	3,275394	0	-1024	-768	-1	-1	-1	-1	4	8	966	709						Untertest2.avi	0	880	547	72	111	902	594	283	0	Content		894	598	5339323	1209601619
5356	08:40:30.971	00:00:05.355	321	-1024	-768	-1	-1	-1	-1	4	-1024	-768	-1	-1	-1	-1	4	8	0	0						Untertest2.avi	0	880	547	72	111	902	594	283	0	Content		-72	-111	5355948	1209618244
5373	08:40:30.988	00:00:05.372	322	-1024	-768	-1	-1	-1	-1	4	-1024	-768	-1	-1	-1	-1	4	8	0	0						Untertest2.avi	0	880	547	72	111	902	594	283	0	Content		-72	-111	5372563	1209634859
5389	08:40:31.004	00:00:05.389	323	1423,826	693,9912	0,3936234	0,5461766	449,3801	3,394962	0	-1024	-768	-1	-1	-1	-1	4	9	1424	694						Untertest2.avi	0	880	547	72	111	1348	580	100	0	Content		1352	583	5389196	1209651492
5406	08:40:31.021	00:00:05.405	324	1420,345	691,4222	0,3932173	0,5461046	446,5948	3,389174	0	-1024	-768	-1	-1	-1	-1	4	9	1420	691						Untertest2.avi	0	880	547	72	111	1348	580	100	0	Content		1348	580	5405943	1209668239
5423	08:40:31.038	00:00:05.422	325	-1024	-768	-1	-1	-1	-1	4	-1024	-768	-1	-1	-1	-1	4	9	0	0						Untertest2.avi	0	880	547	72	111	1348	580	100	0	Content		-72	-111	5422570	1209684866
5439	08:40:31.054	00:00:05.439	326	1420,734	687,2411	0,393727	0,5463242	447,8965	3,377888	0	-1024	-768	-1	-1	-1	-1	4	9	1421	687						Untertest2.avi	0	880	547	72	111	1348	580	100	0	Content		1349	576	5439194	1209701490
5456	08:40:31.071	00:00:05.455	327	1438,734	695,1976	0,3950865	0,5462746	453,5232	3,471083	0	-1024	-768	-1	-1	-1	-1	4	9	1439	695						Untertest2.avi	0	880	547	72	111	1348	580	100	0	Content		1367	584	5455819	1209718115
5473	08:40:31.088	00:00:05.472	328	1355,772	625,2673	0,4020269	0,5447403	480,2127	3,768729	0	1335,315	639,6455	0,2638072	0,5522981	411,5278	3,103622	0	9	1346	632						Untertest2.avi	0	880	547	72	111	1348	580	100	0	Content		1274	521	5472569	1209734865
5489	08:40:31.104	00:00:05.489	329	1215,097	532,0167	0,4063407	0,5424076	489,8924	3,792662	0	1343,686	511,8705	0,2761703	0,55036	484,9977	3,663891	0	10	1279	522						Untertest2.avi	0	880	547	72	111	922	359	816	0	Content		1207	411	5489193	1209751489
5506	08:40:31.121	00:00:05.505	330	-1024	-768	-1	-1	-1	-1	4	1206,022	473,575	0,2801822	0,5490368	498,1685	3,818812	0	10	1206	474						Untertest2.avi	0	880	547	72	111	922	359	816	0	Content		1134	363	5505822	1209768118
5522	08:40:31.137	00:00:05.522	331	913,4107	487,3069	0,4090104	0,540802	482,3599	3,87518	0	1085,628	443,6974	0,282633	0,5485819	500,5688	3,843282	0	10	1000	466						Untertest2.avi	0	880	547	72	111	922	359	816	0	Content		928	355	5522442	1209784738
5530	08:40:31.145																				KeyPress	4	174	0	VolumeDown
5539	08:40:31.154	00:00:05.539	332	908,8814	483,5887	0,4093751	0,5406559	482,1861	3,862075	0	1017,211	450,9345	0,2814281	0,5484114	488,9149	3,827974	0	10	963	467						Untertest2.avi	0	880	547	72	111	922	359	816	0	Content		891	356	5539192	1209801488
5556	08:40:31.171	00:00:05.555	333	908,7426	483,8875	0,4092706	0,540831	481,9541	3,875763	0	1015,899	455,9087	0,2812837	0,5485589	488,9755	3,839818	0	10	962	470						Untertest2.avi	0	880	547	72	111	922	359	816	0	Content		890	359	5555815	1209818111
5562	08:40:31.177																				KeyPress	4	174	0	VolumeDown
5572	08:40:31.187	00:00:05.572	334	889,4472	467,4026	0,4068063	0,5408723	490,6509	3,933788	0	1003,425	441,2751	0,2766246	0,5484262	502,9035	3,877297	0	10	946	454						Untertest2.avi	0	880	547	72	111	922	359	816	0	Content		874	343	5572486	1209834782
5589	08:40:31.204	00:00:05.589	335	953,3189	464,5359	0,4122526	0,5405461	497,4441	3,963888	0	1069,802	440,0946	0,282919	0,548394	502,3838	3,870014	0	10	1012	452						Untertest2.avi	0	880	547	72	111	922	359	816	0	Content		940	341	5589110	1209851406
5596	08:40:31.211																				KeyPress	4	174	0	VolumeDown
5606	08:40:31.221	00:00:05.605	336	883,9395	474,8504	0,4067169	0,5406618	490,5683	3,951009	0	1013,699	434,87	0,2742196	0,5482482	509,7614	3,967805	0	10	949	455						Untertest2.avi	0	880	547	72	111	922	359	816	0	Content		877	344	5605733	1209868029
5622	08:40:31.237	00:00:05.622	337	952,9061	472,2279	0,4119813	0,5400979	496,807	4,011868	0	1058,714	442,251	0,2823529	0,5481481	500,1672	3,901222	0	10	1006	457						Untertest2.avi	0	880	547	72	111	922	359	816	0	Content		934	346	5622360	1209884656
5629	08:40:31.244																				KeyPress	4	174	0	VolumeDown
5639	08:40:31.254	00:00:05.639	338	892,6471	475,7729	0,4054964	0,5402195	493,8822	3,963193	0	1005,077	443,2751	0,2757481	0,5479518	503,8373	3,924809	0	10	949	460						Untertest2.avi	0	880	547	72	111	922	359	816	0	Content		877	349	5639111	1209901407
5656	08:40:31.271	00:00:05.655	339	950,9315	463,1205	0,4116396	0,5397379	496,4959	4,009597	0	1065,774	446,249	0,2819636	0,547796	499,3401	3,879649	0	10	1008	455						Untertest2.avi	0	880	547	72	111	922	359	816	0	Content		936	344	5655732	1209918028
5672	08:40:31.287	00:00:05.672	340	884,6653	469,4865	0,4044546	0,5395696	496,2732	3,999056	0	1001,984	444,8649	0,2761217	0,5475133	501,5135	3,958283	0	10	943	457						Untertest2.avi	0	880	547	72	111	922	359	816	0	Content		871	346	5672358	1209934654
5689	08:40:31.304	00:00:05.688	341	967,1119	466,3686	0,4114091	0,5390192	497,4373	3,983923	0	1063,858	443,7358	0,2818177	0,5472083	501,4924	3,8763	0	10	1015	455						Untertest2.avi	0	880	547	72	111	922	359	816	0	Content		943	344	5688984	1209951280
5706	08:40:31.321	00:00:05.705	342	-1024	-768	-1	-1	-1	-1	4	-1024	-768	-1	-1	-1	-1	4	10	0	0						Untertest2.avi	0	880	547	72	111	922	359	816	0	Content		-72	-111	5705640	1209967936
5722	08:40:31.337	00:00:05.722	343	-1024	-768	-1	-1	-1	-1	4	-1024	-768	-1	-1	-1	-1	4	10	0	0						Untertest2.avi	0	880	547	72	111	922	359	816	0	Content		-72	-111	5722308	1209984604
5739	08:40:31.354	00:00:05.739	344	963,3148	469,5984	0,4107166	0,5380198	496,188	3,934294	0	1061,817	445,712	0,2813151	0,5460752	501,0527	3,86718	0	10	1013	458						Untertest2.avi	0	880	547	72	111	922	359	816	0	Content		941	347	5739058	1210001354
5756	08:40:31.371	00:00:05.755	345	965,3752	473,3444	0,4103339	0,5378222	494,1677	3,91754	0	1059,301	441,8083	0,2812335	0,5457439	500,662	3,833663	0	10	1012	458						Untertest2.avi	0	880	547	72	111	922	359	816	0	Content		940	347	5755682	1210017978
5772	08:40:31.387	00:00:05.772	346	968,1358	471,0167	0,4103705	0,5375605	494,3146	3,90999	0	1016,33	458,2257	0,2796175	0,5454644	488,4066	3,730542	0	10	992	465						Untertest2.avi	0	880	547	72	111	922	359	816	0	Content		920	354	5772308	1210034604
5789	08:40:31.404	00:00:05.789	347	963,2575	471,4817	0,4103869	0,5374457	494,2709	3,878249	0	990,311	444,7208	0,2765113	0,5450341	497,5803	3,772305	0	10	977	458						Untertest2.avi	0	880	547	72	111	922	359	816	0	Content		905	347	5789055	1210051351
5806	08:40:31.421	00:00:05.805	348	963,8249	462,5309	0,4104763	0,5373657	494,6238	3,82198	0	1010,317	459,6439	0,2796368	0,5446421	488,3905	3,703815	0	10	987	461						Untertest2.avi	0	880	547	72	111	922	359	816	0	Content		915	350	5805683	1210067979
5822	08:40:31.437	00:00:05.822	349	972,8695	460,0356	0,4102735	0,5373147	493,3051	3,765893	0	1016,377	452,6833	0,2796639	0,5440667	488,4707	3,623183	0	10	995	456						Untertest2.avi	0	880	547	72	111	922	359	816	0	Content		923	345	5822306	1210084602
5839	08:40:31.454	00:00:05.838	350	971,6185	470,518	0,4102074	0,537303	492,3136	3,690652	0	1014,332	455,3248	0,27977	0,543301	488,4284	3,63679	0	10	993	463						Untertest2.avi	0	880	547	72	111	922	359	816	0	Content		921	352	5838933	1210101229
5856	08:40:31.471	00:00:05.855	351	977,5563	462,8751	0,410884	0,53716	494,5799	3,710783	0	1019,154	454,3846	0,2800141	0,5423223	488,5932	3,572692	0	10	998	459						Untertest2.avi	0	880	547	72	111	922	359	816	0	Content		926	348	5855683	1210117979
5872	08:40:31.487	00:00:05.872	352	971,3309	470,5891	0,4114901	0,5367476	496,754	3,770622	0	1013,911	460,5681	0,2802193	0,5411333	488,7247	3,589396	0	10	993	466						Untertest2.avi	0	880	547	72	111	922	359	816	0	Content		921	355	5872308	1210134604
5889	08:40:31.504	00:00:05.888	353	974,303	462,5382	0,4119999	0,5362887	498,5565	3,650189	0	1020,956	452,7058	0,2804461	0,5397813	488,8842	3,527342	0	10	998	458						Untertest2.avi	0	880	547	72	111	922	359	816	0	Content		926	347	5888931	1210151227
5906	08:40:31.521	00:00:05.905	354	976,436	462,0719	0,4122634	0,5358263	499,4532	3,676591	0	1013,714	457,546	0,280565	0,5386817	489,0984	3,499644	0	10	995	460						Untertest2.avi	0	880	547	72	111	922	359	816	0	Content		923	349	5905556	1210167852
5922	08:40:31.537	00:00:05.922	355	979,2438	466,469	0,411905	0,5354149	497,3434	3,638165	0	1012,817	456,8652	0,2805872	0,5378242	489,2301	3,46766	0	10	996	462						Untertest2.avi	0	880	547	72	111	922	359	816	0	Content		924	351	5922308	1210184604
5939	08:40:31.554	00:00:05.938	356	983,2487	474,0871	0,412441	0,5351816	500,6331	3,630074	0	1010,778	456,3192	0,28052	0,5373442	489,3753	3,416909	0	10	997	465						Untertest2.avi	0	880	547	72	111	922	359	816	0	Content		925	354	5938931	1210201227
5956	08:40:31.571	00:00:05.955	357	962,888	475,5779	0,4117668	0,5354014	497,5348	3,574128	0	1009,827	467,5848	0,2804095	0,5372694	489,4626	3,40976	0	10	986	472						Untertest2.avi	0	880	547	72	111	922	359	816	0	Content		914	361	5955555	1210217851
5972	08:40:31.587	00:00:05.972	358	972,2972	485,7899	0,4117604	0,5354494	498,2935	3,605881	0	1011,34	471,1917	0,2802523	0,5372375	489,5722	3,445002	0	10	992	478						Untertest2.avi	0	880	547	72	111	922	359	816	0	Content		920	367	5972181	1210234477
5989	08:40:31.604	00:00:05.988	359	977,9442	485,4658	0,4112929	0,5355172	496,6729	3,561961	0	1017,108	468,4926	0,2800538	0,5372508	489,5331	3,372205	0	10	998	477						Untertest2.avi	0	880	547	72	111	922	359	816	0	Content		926	366	5988932	1210251228
6006	08:40:31.621	00:00:06.005	360	971,3668	484,9179	0,4112099	0,5355215	497,2142	3,529458	0	1018,605	467,8111	0,2798468	0,537207	489,4985	3,315459	0	10	995	476						Untertest2.avi	0	880	547	72	111	922	359	816	0	Content		923	365	6005554	1210267850
6022	08:40:31.637	00:00:06.022	361	984,864	479,8246	0,4116095	0,5354266	500,1466	3,522105	0	1016,177	470,817	0,2796469	0,5370628	489,5063	3,302177	0	10	1001	475						Untertest2.avi	0	880	547	72	111	922	359	816	0	Content		929	364	6022178	1210284474
6039	08:40:31.654	00:00:06.038	362	982,686	473,4713	0,4112994	0,5353506	499,578	3,50252	0	1011,557	470,7546	0,2794634	0,5368795	489,5537	3,329087	0	10	997	472						Untertest2.avi	0	880	547	72	111	922	359	816	0	Content		925	361	6038804	1210301100
6056	08:40:31.671	00:00:06.055	363	980,5378	484,2629	0,4106757	0,5352139	496,9534	3,508367	0	1023,135	474,3531	0,279324	0,5367474	489,3798	3,290122	0	10	1002	479						Untertest2.avi	0	880	547	72	111	922	359	816	0	Content		930	368	6055555	1210317851
6072	08:40:31.687	00:00:06.072	364	965,0767	483,8306	0,4106835	0,5352527	497,5001	3,462405	0	1015,307	476,1818	0,279152	0,5367027	489,2594	3,313967	0	10	990	480						Untertest2.avi	0	880	547	72	111	922	359	816	0	Content		918	369	6072177	1210334473
6089	08:40:31.704	00:00:06.088	365	967,5539	482,3301	0,4103039	0,5354843	496,0588	3,449733	0	1015,968	471,3752	0,2790194	0,5368096	489,4204	3,26711	0	10	992	477						Untertest2.avi	0	880	547	72	111	922	359	816	0	Content		920	366	6088803	1210351099
6105	08:40:31.720	00:00:06.105	366	971,097	483,6681	0,4102551	0,5357416	495,9987	3,438946	0	1014,303	470,2735	0,2789738	0,5370092	489,5309	3,251524	0	10	993	477						Untertest2.avi	0	880	547	72	111	922	359	816	0	Content		921	366	6105427	1210367723
6122	08:40:31.737	00:00:06.122	367	972,6052	482,4943	0,4102429	0,5358975	495,9884	3,405017	0	1014,024	473,4521	0,2789184	0,5371854	489,3874	3,299834	0	10	993	478						Untertest2.avi	0	880	547	72	111	922	359	816	0	Content		921	367	6122179	1210384475
6139	08:40:31.754	00:00:06.138	368	970,8799	481,2946	0,4102935	0,5360331	496,3165	3,406438	0	1020,76	471,1689	0,2788818	0,5373315	489,3839	3,257249	0	10	996	476						Untertest2.avi	0	880	547	72	111	922	359	816	0	Content		924	365	6138805	1210401101
6155	08:40:31.770	00:00:06.155	369	957,4941	481,7039	0,4102059	0,5361992	496,0016	3,430287	0	1021,158	472,4985	0,2787939	0,5374501	489,2029	3,193064	0	10	989	477						Untertest2.avi	0	880	547	72	111	922	359	816	0	Content		917	366	6155430	1210417726
6172	08:40:31.787	00:00:06.172	370	959,6403	485,7041	0,4101578	0,5362477	496,401	3,474702	0	1014,23	477,3367	0,2786858	0,5375743	489,256	3,251754	0	10	987	482						Untertest2.avi	0	880	547	72	111	922	359	816	0	Content		915	371	6172056	1210434352
6189	08:40:31.804	00:00:06.188	371	980,7925	478,1769	0,4100739	0,5363011	496,5189	3,393077	0	1016,645	475,844	0,2784707	0,5376714	489,1206	3,211594	0	10	999	477						Untertest2.avi	0	880	547	72	111	922	359	816	0	Content		927	366	6188823	1210451119
6205	08:40:31.820	00:00:06.205	372	956,5767	476,0482	0,4103477	0,5363677	499,1166	3,343891	0	1020,305	474,7374	0,2783178	0,5378229	489,1732	3,261044	0	10	988	475						Untertest2.avi	0	880	547	72	111	922	359	816	0	Content		916	364	6205432	1210467728
6222	08:40:31.837	00:00:06.222	373	970,7783	478,3581	0,4102535	0,5365689	499,4512	3,44495	0	1016,252	476,7065	0,2780792	0,5380414	489,2526	3,228275	0	10	994	478						Untertest2.avi	0	880	547	72	111	922	359	816	0	Content		922	367	6222058	1210484354
6239	08:40:31.854	00:00:06.238	374	965,5901	477,9211	0,4093516	0,5367681	495,5418	3,41142	0	1017,412	473,1265	0,2779152	0,5383586	489,1331	3,204623	0	10	992	476						Untertest2.avi	0	880	547	72	111	922	359	816	0	Content		920	365	6238686	1210500982
6255	08:40:31.870	00:00:06.255	375	962,9129	484,1045	0,4101193	0,5370266	499,8049	3,419655	0	1052,801	474,0968	0,2778314	0,5386882	489,1737	3,18825	0	10	1008	479						Untertest2.avi	0	880	547	72	111	922	359	816	0	Content		936	368	6255435	1210517731
6272	08:40:31.887	00:00:06.272	376	875,5045	496,0512	0,4067223	0,537246	483,2594	3,25834	0	1004,492	469,7398	0,2776336	0,5390077	489,0407	3,266154	0	10	940	483						Untertest2.avi	0	880	547	72	111	922	359	816	0	Content		868	372	6272058	1210534354
6289	08:40:31.904	00:00:06.288	377	863,8836	495,7484	0,407873	0,537429	483,1251	3,279444	0	962,1632	475,7046	0,2786992	0,5391964	488,9338	3,247853	0	10	913	486						Untertest2.avi	0	880	547	72	111	922	359	816	0	Content		841	375	6288680	1210550976
6305	08:40:31.920	00:00:06.305	378	838,1654	498,8349	0,4064684	0,5376886	497,2887	3,217542	0	918,2954	469,407	0,2812296	0,5394626	489,3306	3,31813	0	11	878	484						Untertest2.avi	0	880	547	72	111	678	384	316	0	Content		806	373	6305308	1210567604
6322	08:40:31.937	00:00:06.322	379	743,4101	492,0132	0,4141938	0,5377111	497,2887	3,366305	0	796,9545	481,2049	0,2822934	0,5396731	489,0442	3,267916	0	11	770	487						Untertest2.avi	0	880	547	72	111	678	384	316	0	Content		698	376	6322057	1210584353
6339	08:40:31.954	00:00:06.338	380	741,874	501,7445	0,4144369	0,5381723	497,2887	3,425817	0	803,8222	481,1114	0,2824681	0,5401881	489,2397	3,269883	0	11	773	491						Untertest2.avi	0	880	547	72	111	678	384	316	0	Content		701	380	6338681	1210600977
6355	08:40:31.970	00:00:06.355	381	753,5948	502,7158	0,4147376	0,5387704	497,2887	3,38393	0	798,5085	486,0523	0,2826828	0,5407912	489,0009	3,268776	0	11	776	494						Untertest2.avi	0	880	547	72	111	678	384	316	0	Content		704	383	6355308	1210617604
6372	08:40:31.987	00:00:06.371	382	749,8143	501,1517	0,415001	0,5396265	497,2887	3,423437	0	804,0234	481,5327	0,2827935	0,5416327	488,9088	3,263181	0	11	777	491						Untertest2.avi	0	880	547	72	111	678	384	316	0	Content		705	380	6371931	1210634227
6389	08:40:32.004	00:00:06.388	383	702,9553	515,097	0,4121805	0,5406781	482,9714	3,260247	0	802,0867	485,022	0,2829578	0,5425746	489,1627	3,273072	0	11	753	500						Untertest2.avi	0	880	547	72	111	678	384	316	0	Content		681	389	6388682	1210650978
6405	08:40:32.020	00:00:06.405	384	696,9232	513,7973	0,4122404	0,5416033	482,8994	3,268475	0	798,3848	484,8176	0,2830111	0,5432891	489,0935	3,2819	0	11	748	499						Untertest2.avi	0	880	547	72	111	678	384	316	0	Content		676	388	6405307	1210667603
6422	08:40:32.037	00:00:06.421	385	697,7958	510,5836	0,4122387	0,5423661	482,9889	3,262269	0	800,8901	485,0051	0,2830077	0,5439141	489,1556	3,297821	0	11	749	498						Untertest2.avi	0	880	547	72	111	678	384	316	0	Content		677	387	6421930	1210684226
6439	08:40:32.054	00:00:06.438	386	697,6363	514,6393	0,4121889	0,5428954	483,0767	3,26327	0	801,6971	484,7839	0,2829682	0,5443345	489,1982	3,29567	0	11	750	500						Untertest2.avi	0	880	547	72	111	678	384	316	0	Content		678	389	6438552	1210700848
6455	08:40:32.070	00:00:06.455	387	698,45	509,142	0,4121247	0,5432403	483,1378	3,287549	0	798,8814	482,0891	0,2828487	0,5445996	489,1006	3,256722	0	11	749	496						Untertest2.avi	0	880	547	72	111	678	384	316	0	Content		677	385	6455303	1210717599
6472	08:40:32.087	00:00:06.471	388	696,8114	503,2078	0,4120228	0,5434139	483,3504	3,305605	0	807,4537	482,8405	0,2827895	0,5446839	489,1658	3,245077	0	11	752	493						Untertest2.avi	0	880	547	72	111	678	384	316	0	Content		680	382	6471928	1210734224
6489	08:40:32.104	00:00:06.488	389	696,9893	511,454	0,4119449	0,5434768	483,5059	3,304914	0	794,5602	479,1148	0,2827222	0,5447433	489,1604	3,286515	0	11	746	495						Untertest2.avi	0	880	547	72	111	678	384	316	0	Content		674	384	6488553	1210750849
6505	08:40:32.120	00:00:06.505	390	699,0745	507,1382	0,4118453	0,5435048	483,3525	3,297981	0	786,6358	488,5782	0,2826615	0,5447879	489,2622	3,323763	0	11	743	498						Untertest2.avi	0	880	547	72	111	678	384	316	0	Content		671	387	6505302	1210767598
6522	08:40:32.137	00:00:06.521	391	697,2458	508,7015	0,4118376	0,5435546	483,514	3,322503	0	804,2744	484,164	0,2826377	0,5448456	489,3112	3,279822	0	11	751	496						Untertest2.avi	0	880	547	72	111	678	384	316	0	Content		679	385	6521926	1210784222
6539	08:40:32.154	00:00:06.538	392	700,7781	508,4581	0,4118108	0,5436378	483,6206	3,31856	0	799,1003	487,796	0,2826045	0,5449986	489,3488	3,290723	0	11	750	498						Untertest2.avi	0	880	547	72	111	678	384	316	0	Content		678	387	6538551	1210800847
6555	08:40:32.170	00:00:06.555	393	700,9339	498,559	0,4117934	0,5438544	483,732	3,315663	0	801,0833	484,2416	0,2825692	0,5453237	489,4501	3,275263	0	11	751	491						Untertest2.avi	0	880	547	72	111	678	384	316	0	Content		679	380	6555174	1210817470
6572	08:40:32.187	00:00:06.571	394	696,509	502,9661	0,4117665	0,5441349	483,7825	3,330871	0	798,674	485,9155	0,2825455	0,5457025	489,4601	3,313071	0	11	748	494						Untertest2.avi	0	880	547	72	111	678	384	316	0	Content		676	383	6571924	1210834220
6589	08:40:32.204	00:00:06.588	395	707,1998	507,2379	0,4118937	0,5443453	483,7782	3,309249	0	798,2614	483,6084	0,2825824	0,5461158	489,4884	3,315177	0	11	753	495						Untertest2.avi	0	880	547	72	111	678	384	316	0	Content		681	384	6588548	1210850844
6605	08:40:32.220	00:00:06.605	396	642,0664	538,3749	0,4133107	0,5455427	484,198	3,302504	0	747,8445	507,5276	0,2840242	0,5474318	489,638	3,261621	0	11	695	523						Untertest2.avi	0	880	547	72	111	678	384	316	0	Content		623	412	6605173	1210867469
6622	08:40:32.237	00:00:06.621	397	536,969	579,9221	0,4151148	0,5467855	484,4167	3,291832	0	654,9565	544,4773	0,2860926	0,5488025	489,8484	3,304245	0	12	596	562						Untertest2.avi	0	880	547	72	111	417	482	433	0	Content		524	451	6621807	1210884103
6639	08:40:32.254	00:00:06.638	398	442,2076	599,6288	0,4165543	0,5476448	484,9505	3,248336	0	572,0451	569,2208	0,2876059	0,5497313	489,787	3,249775	0	12	507	584						Untertest2.avi	0	880	547	72	111	417	482	433	0	Content		435	473	6638545	1210900841
6655	08:40:32.270	00:00:06.655	399	420,9003	618,4462	0,4171708	0,5477797	484,9818	3,218467	0	558,6711	579,0951	0,288074	0,5500047	489,9662	3,260091	0	12	490	599						Untertest2.avi	0	880	547	72	111	417	482	433	0	Content		418	488	6655169	1210917465
6672	08:40:32.287	00:00:06.671	400	413,602	610,8596	0,4173486	0,5476626	484,9688	3,208133	0	564,7681	584,5334	0,2880142	0,5498944	490,0188	3,266731	0	12	489	598						Untertest2.avi	0	880	547	72	111	417	482	433	0	Content		417	487	6671804	1210934100
6688	08:40:32.303	00:00:06.688	401	419,6875	610,9927	0,417609	0,5474684	485,0219	3,205165	0	569,3505	583,0458	0,2881147	0,5495774	490,0317	3,281821	0	12	495	597						Untertest2.avi	0	880	547	72	111	417	482	433	0	Content		423	486	6688419	1210950715
6705	08:40:32.320	00:00:06.705	402	396,0895	609,9608	0,4174522	0,5472698	485,4479	3,196284	0	567,9412	586,3907	0,2882415	0,5492076	490,0917	3,190246	0	12	482	598						Untertest2.avi	0	880	547	72	111	417	482	433	0	Content		410	487	6705167	1210967463
6722	08:40:32.337	00:00:06.721	403	401,9619	606,2578	0,4175963	0,5470297	485,4567	3,161165	0	565,3206	582,6034	0,2882989	0,5488599	490,0871	3,207721	0	12	484	594						Untertest2.avi	0	880	547	72	111	417	482	433	0	Content		412	483	6721803	1210984099
6738	08:40:32.353	00:00:06.738	404	397,2661	606,8752	0,4176776	0,5467603	485,5272	3,198557	0	573,1691	582,387	0,2883696	0,5485222	490,2105	3,195939	0	12	485	595						Untertest2.avi	0	880	547	72	111	417	482	433	0	Content		413	484	6738418	1211000714
6755	08:40:32.370	00:00:06.755	405	411,5757	604,9518	0,4177531	0,5464969	485,5207	3,246168	0	565,2559	584,8075	0,2884235	0,5481787	490,1007	3,120789	0	12	488	595						Untertest2.avi	0	880	547	72	111	417	482	433	0	Content		416	484	6755041	1211017337
6772	08:40:32.387	00:00:06.771	406	403,2727	602,2653	0,4178448	0,5461985	485,5969	3,168928	0	571,0858	585,8521	0,2885212	0,5478172	490,2078	3,157359	0	12	487	594						Untertest2.avi	0	880	547	72	111	417	482	433	0	Content		415	483	6771806	1211034102
6788	08:40:32.403	00:00:06.788	407	400,3389	606,2101	0,4179695	0,5457872	485,6364	3,162451	0	568,2346	578,6831	0,2886593	0,5474613	490,3198	3,207868	0	12	484	592						Untertest2.avi	0	880	547	72	111	417	482	433	0	Content		412	481	6788416	1211050712
6805	08:40:32.420	00:00:06.805	408	392,8891	606,5085	0,4181717	0,5454238	485,6676	3,125786	0	575,8336	584,1458	0,2888569	0,5470656	490,4226	3,145844	0	12	484	595						Untertest2.avi	0	880	547	72	111	417	482	433	0	Content		412	484	6805039	1211067335
6822	08:40:32.437	00:00:06.821	409	397,5624	606,4918	0,4184264	0,5449724	485,8111	3,145358	0	576,038	580,388	0,2890986	0,546644	490,3841	3,164591	0	12	487	593						Untertest2.avi	0	880	547	72	111	417	482	433	0	Content		415	482	6821663	1211083959
6838	08:40:32.453	00:00:06.838	410	403,2907	602,5196	0,4187182	0,5445661	485,817	3,156433	0	571,3679	584,3684	0,2893784	0,5462202	490,3827	3,131793	0	12	487	593						Untertest2.avi	0	880	547	72	111	417	482	433	0	Content		415	482	6838414	1211100710
6855	08:40:32.470	00:00:06.855	411	396,3622	602,7875	0,4190173	0,544122	485,908	3,133239	0	570,0703	582,5764	0,2896962	0,5457688	490,6531	3,153178	0	12	483	593						Untertest2.avi	0	880	547	72	111	417	482	433	0	Content		411	482	6855037	1211117333
6872	08:40:32.487	00:00:06.871	412	405,0691	603,2356	0,4192918	0,5438221	485,9795	3,16643	0	576,38	578,4182	0,2899864	0,5454264	490,8103	3,114669	0	12	491	591						Untertest2.avi	0	880	547	72	111	417	482	433	0	Content		419	480	6871665	1211133961
6888	08:40:32.503	00:00:06.888	413	405,4489	602,7086	0,4195209	0,5435581	486,0238	3,182718	0	579,5872	582,551	0,290252	0,5451722	490,8002	3,144798	0	12	493	593						Untertest2.avi	0	880	547	72	111	417	482	433	0	Content		421	482	6888287	1211150583
6905	08:40:32.520	00:00:06.905	414	404,5433	602,3999	0,4197341	0,5433267	486,1544	3,125269	0	571,0204	581,4274	0,2904371	0,5449305	490,8359	3,145108	0	12	488	592						Untertest2.avi	0	880	547	72	111	417	482	433	0	Content		416	481	6905037	1211167333
6922	08:40:32.537	00:00:06.921	415	403,8527	603,3564	0,4199214	0,5431693	486,1768	3,149615	0	574,184	579,0583	0,2906758	0,5447693	490,8472	3,182317	0	12	489	591						Untertest2.avi	0	880	547	72	111	417	482	433	0	Content		417	480	6921661	1211183957
6938	08:40:32.553	00:00:06.938	416	403,856	600,9778	0,4201898	0,5430437	486,1962	3,18954	0	573,304	578,6225	0,2909561	0,5445935	491,1074	3,130834	0	12	489	590						Untertest2.avi	0	880	547	72	111	417	482	433	0	Content		417	479	6938283	1211200579
6955	08:40:32.570	00:00:06.954	417	409,2057	604,5708	0,4205808	0,5429424	486,2835	3,183917	0	575,5159	578,5288	0,2913697	0,5444125	491,2391	3,168456	0	12	492	592						Untertest2.avi	0	880	547	72	111	417	482	433	0	Content		420	481	6954907	1211217203
6972	08:40:32.587	00:00:06.971	418	405,1774	603,3578	0,4210529	0,5429196	486,3571	3,218165	0	573,9588	578,1667	0,2918473	0,544251	491,1045	3,17613	0	12	490	591						Untertest2.avi	0	880	547	72	111	417	482	433	0	Content		418	480	6971657	1211233953
6988	08:40:32.603	00:00:06.988	419	406,9201	604,8708	0,4216463	0,5428941	486,4978	3,183172	0	571,9174	582,5964	0,2924483	0,543981	491,3691	3,197511	0	12	489	594						Untertest2.avi	0	880	547	72	111	417	482	433	0	Content		417	483	6988280	1211250576
7005	08:40:32.620	00:00:07.004	420	407,6209	603,1695	0,4223248	0,5428114	486,3785	3,216624	0	577,7001	575,9771	0,2931916	0,5436746	491,4868	3,204283	0	12	493	590						Untertest2.avi	0	880	547	72	111	417	482	433	0	Content		421	479	7004906	1211267202
7022	08:40:32.637	00:00:07.021	421	498,9321	613,9678	0,4219688	0,5425041	486,1364	3,291193	0	650,5909	594,0361	0,2925042	0,5432693	491,3586	3,256904	0	12	575	604						Untertest2.avi	0	880	547	72	111	417	482	433	0	Content		503	493	7021529	1211283825
7038	08:40:32.653	00:00:07.038	422	612,1312	625,5641	0,4204943	0,5424293	485,8282	3,291411	0	776,7523	605,6451	0,2911492	0,5429229	491,6188	3,273364	0	12	694	616						Untertest2.avi	0	880	547	72	111	417	482	433	0	Content		622	505	7038277	1211300573
7055	08:40:32.670	00:00:07.054	423	738,5405	640,9835	0,4188771	0,5425572	485,7927	3,347318	0	910,9776	619,7966	0,2898037	0,5427037	491,7354	3,293129	0	13	825	630						Untertest2.avi	0	880	547	72	111	1087	574	333	0	Content		753	519	7054904	1211317200
7072	08:40:32.687	00:00:07.071	424	873,0488	651,0234	0,4172266	0,5430793	485,9258	3,430418	0	1030,131	630,4175	0,2885709	0,5428411	491,925	3,228543	0	13	952	641						Untertest2.avi	0	880	547	72	111	1087	574	333	0	Content		880	530	7071527	1211333823
7088	08:40:32.703	00:00:07.088	425	987,6589	664,3629	0,4158822	0,5437778	485,9398	3,366464	0	1138,606	641,8272	0,2876654	0,5432928	492,116	3,293222	0	13	1063	653						Untertest2.avi	0	880	547	72	111	1087	574	333	0	Content		991	542	7088153	1211350449
7105	08:40:32.720	00:00:07.104	426	1067,531	678,6171	0,4150845	0,5446574	486,1055	3,399353	0	1199,816	650,6528	0,2872204	0,5441765	492,2477	3,306221	0	13	1134	665						Untertest2.avi	0	880	547	72	111	1087	574	333	0	Content		1062	554	7104902	1211367198
7122	08:40:32.737	00:00:07.121	427	1094,081	699,7221	0,4152314	0,545327	486,3277	3,311644	0	1250,987	674,1342	0,2873496	0,5450282	492,4551	3,274474	0	13	1173	687						Untertest2.avi	0	880	547	72	111	1087	574	333	0	Content		1101	576	7121528	1211383824
7138	08:40:32.753	00:00:07.138	428	1110,264	709,655	0,415457	0,5461599	486,3225	3,299926	0	1221,269	675,5055	0,2875468	0,5462205	492,5737	3,24676	0	13	1166	693						Untertest2.avi	0	880	547	72	111	1087	574	333	0	Content		1094	582	7138152	1211400448
7155	08:40:32.770	00:00:07.154	429	1104,858	706,1752	0,4155424	0,5468761	486,1891	3,336499	0	1217,624	665,0797	0,2876389	0,5471967	492,5893	3,292671	0	13	1161	686						Untertest2.avi	0	880	547	72	111	1087	574	333	0	Content		1089	575	7154779	1211417075
7171	08:40:32.786	00:00:07.171	430	1095,189	701,4325	0,4155577	0,5474392	486,243	3,381985	0	1215,375	674,151	0,2876961	0,5478854	492,7894	3,322534	0	13	1155	688						Untertest2.avi	0	880	547	72	111	1087	574	333	0	Content		1083	577	7171469	1211433765
7188	08:40:32.803	00:00:07.188	431	1086,592	700,632	0,4155491	0,5477539	486,3088	3,479303	0	1214,908	675,2651	0,2877454	0,5483577	492,8429	3,311673	0	13	1151	688						Untertest2.avi	0	880	547	72	111	1087	574	333	0	Content		1079	577	7188097	1211450393
7205	08:40:32.820	00:00:07.204	432	1102,323	696,859	0,4156637	0,5480399	486,465	3,453954	0	1211,767	665,1418	0,2879447	0,54876	493,0605	3,362323	0	13	1157	681						Untertest2.avi	0	880	547	72	111	1087	574	333	0	Content		1085	570	7204722	1211467018
7221	08:40:32.836	00:00:07.221	433	1098,98	691,5067	0,415727	0,5479693	486,6923	3,544988	0	1216,168	673,0239	0,2881788	0,5487827	493,3128	3,37194	0	13	1158	682						Untertest2.avi	0	880	547	72	111	1087	574	333	0	Content		1086	571	7221470	1211483766
7238	08:40:32.853	00:00:07.238	434	1097,754	698,0156	0,4159007	0,5475754	486,7338	3,543509	0	1220,504	672,0224	0,2884727	0,5484499	493,7278	3,399452	0	13	1159	685						Untertest2.avi	0	880	547	72	111	1087	574	333	0	Content		1087	574	7238095	1211500391
7255	08:40:32.870	00:00:07.254	435	1103,334	699,9528	0,4162124	0,5469339	486,9812	3,560132	0	1210,894	668,3685	0,2888915	0,5479066	494,0091	3,43051	0	13	1157	684						Untertest2.avi	0	880	547	72	111	1087	574	333	0	Content		1085	573	7254721	1211517017
7271	08:40:32.886	00:00:07.271	436	1104,029	702,6537	0,4166214	0,5462303	487,2625	3,495533	0	1208,732	669,0399	0,2893918	0,5472623	494,16	3,421659	0	13	1156	686						Untertest2.avi	0	880	547	72	111	1087	574	333	0	Content		1084	575	7271343	1211533639
7288	08:40:32.903	00:00:07.288	437	1107,669	700,252	0,4170911	0,545446	487,3907	3,570851	0	1210,812	670,3685	0,2899209	0,5466809	494,4585	3,465784	0	13	1159	685						Untertest2.avi	0	880	547	72	111	1087	574	333	0	Content		1087	574	7288098	1211550394
7305	08:40:32.920	00:00:07.304	438	1110,811	701,6133	0,4176238	0,5445563	487,7397	3,605153	0	1225,356	674,7586	0,290492	0,5461625	494,8542	3,46186	0	13	1168	688						Untertest2.avi	0	880	547	72	111	1087	574	333	0	Content		1096	577	7304735	1211567031
7321	08:40:32.936	00:00:07.321	439	1101,583	699,2477	0,4182877	0,5437019	487,8107	3,582991	0	1227,936	670,1737	0,2912626	0,5456157	495,1313	3,446543	0	13	1165	685						Untertest2.avi	0	880	547	72	111	1087	574	333	0	Content		1093	574	7321344	1211583640
7338	08:40:32.953	00:00:07.337	440	1100,524	698,5107	0,4192082	0,5430622	488,012	3,622092	0	1219,241	672,1932	0,2922763	0,5451961	495,2924	3,486789	0	13	1160	685						Untertest2.avi	0	880	547	72	111	1087	574	333	0	Content		1088	574	7337967	1211600263
7355	08:40:32.970	00:00:07.354	441	1112,9	703,2504	0,4205048	0,5427784	488,0078	3,556485	0	1216,736	667,3914	0,2936113	0,5450017	495,3158	3,501898	0	13	1165	685						Untertest2.avi	0	880	547	72	111	1087	574	333	0	Content		1093	574	7354714	1211617010
7371	08:40:32.986	00:00:07.371	442	1118,355	699,5613	0,4220436	0,5427723	488,0098	3,626848	0	1212,84	663,2264	0,2951665	0,545005	495,3013	3,560071	0	13	1166	681						Untertest2.avi	0	880	547	72	111	1087	574	333	0	Content		1094	570	7371341	1211633637
7388	08:40:33.003	00:00:07.387	443	1168,896	645,9116	0,4230953	0,5423536	487,9236	3,625514	0	1280,589	605,1562	0,2965415	0,5445668	495,7433	3,523228	0	14	1225	626						Untertest2.avi	0	880	547	72	111	1156	492	350	0	Content		1153	515	7387965	1211650261
7405	08:40:33.020	00:00:07.404	444	1170,459	621,6909	0,4253379	0,5438425	487,6664	3,665721	0	1301,301	583,7066	0,2986528	0,5455176	495,5399	3,514184	0	14	1236	603						Untertest2.avi	0	880	547	72	111	1156	492	350	0	Content		1164	492	7404589	1211666885
7421	08:40:33.036	00:00:07.421	445	1170,244	628,4995	0,4279889	0,5469133	486,9811	3,605616	0	1299,233	585,5305	0,3011798	0,5477483	495,0025	3,533863	0	14	1235	607						Untertest2.avi	0	880	547	72	111	1156	492	350	0	Content		1163	496	7421338	1211683634
7438	08:40:33.053	00:00:07.437	446	1172,194	622,4624	0,4308451	0,5503244	486,5242	3,604308	0	1302,621	580,8206	0,3039975	0,5499149	494,7557	3,540344	0	14	1237	602						Untertest2.avi	0	880	547	72	111	1156	492	350	0	Content		1165	491	7437964	1211700260
7455	08:40:33.070	00:00:07.454	447	1166,445	619,6964	0,4340066	0,5539989	485,8412	3,655816	0	1298,415	579,3499	0,307123	0,551985	494,2384	3,526939	0	14	1232	600						Untertest2.avi	0	880	547	72	111	1156	492	350	0	Content		1160	489	7454588	1211716884
7471	08:40:33.086	00:00:07.471	448	1160,384	626,7199	0,4372682	0,5575945	485,5184	3,645375	0	1307,542	581,2446	0,3104902	0,5538201	494,0372	3,519472	0	14	1234	604						Untertest2.avi	0	880	547	72	111	1156	492	350	0	Content		1162	493	7471212	1211733508
7488	08:40:33.103	00:00:07.487	449	1159,05	626,3036	0,4404821	0,5609184	485,388	3,680909	0	1301,726	584,6043	0,3137788	0,5554672	493,9768	3,529869	0	14	1230	605						Untertest2.avi	0	880	547	72	111	1156	492	350	0	Content		1158	494	7487961	1211750257
7505	08:40:33.120	00:00:07.504	450	1160,545	618,3947	0,4434591	0,5639706	485,1375	3,669384	0	1298,808	581,3361	0,3168667	0,5569568	493,9719	3,537922	0	14	1230	600						Untertest2.avi	0	880	547	72	111	1156	492	350	0	Content		1158	489	7504587	1211766883
7521	08:40:33.136	00:00:07.521	451	1159,233	621,222	0,4461647	0,5665712	485,2197	3,669631	0	1296,9	580,6488	0,3197496	0,5582937	494,1875	3,556473	0	14	1228	601						Untertest2.avi	0	880	547	72	111	1156	492	350	0	Content		1156	490	7521211	1211783507
7538	08:40:33.153	00:00:07.537	452	1160,406	625,3557	0,4485731	0,5686518	485,3341	3,672883	0	1304,286	583,8954	0,3223781	0,5594267	494,3988	3,546664	0	14	1232	605						Untertest2.avi	0	880	547	72	111	1156	492	350	0	Content		1160	494	7537835	1211800131
7555	08:40:33.170	00:00:07.554	453	1152,819	625,5173	0,4509203	0,5698376	485,9324	3,704318	0	1304,536	577,5897	0,3249069	0,5600274	495,0529	3,529284	0	14	1229	602						Untertest2.avi	0	880	547	72	111	1156	492	350	0	Content		1157	491	7554591	1211816887
7571	08:40:33.186	00:00:07.571	454	1157,708	622,8708	0,4531989	0,569917	486,3897	3,647698	0	1297,68	580,6461	0,3274037	0,5597742	495,5327	3,589456	0	14	1228	602						Untertest2.avi	0	880	547	72	111	1156	492	350	0	Content		1156	491	7571214	1211833510
7588	08:40:33.203	00:00:07.587	455	1155,908	625,4573	0,4554405	0,5688943	486,9564	3,693366	0	1294,407	581,4811	0,3299035	0,5586514	496,3582	3,563861	0	14	1225	603						Untertest2.avi	0	880	547	72	111	1156	492	350	0	Content		1153	492	7587835	1211850131
7604	08:40:33.219	00:00:07.604	456	1155,904	623,8448	0,4576639	0,5671965	487,729	3,686723	0	1299,043	581,3607	0,332384	0,5568749	497,3637	3,609195	0	14	1227	603						Untertest2.avi	0	880	547	72	111	1156	492	350	0	Content		1155	492	7604460	1211866756
7621	08:40:33.236	00:00:07.621	457	1155,513	627,303	0,4598403	0,5652482	488,5886	3,728633	0	1296,554	583,1992	0,3348556	0,5548193	498,4986	3,592587	0	14	1226	605						Untertest2.avi	0	880	547	72	111	1156	492	350	0	Content		1154	494	7621211	1211883507
7638	08:40:33.253	00:00:07.637	458	1156,947	628,0322	0,4620493	0,5631884	489,7192	3,732566	0	1291,036	576,7087	0,3373087	0,5524838	499,641	3,622397	0	14	1224	602						Untertest2.avi	0	880	547	72	111	1156	492	350	0	Content		1152	491	7637834	1211900130
7654	08:40:33.269	00:00:07.654	459	1154,297	627,3959	0,4641471	0,5611717	490,926	3,770396	0	1302,087	583,0313	0,3397234	0,5500915	500,9008	3,599328	0	14	1228	605						Untertest2.avi	0	880	547	72	111	1156	492	350	0	Content		1156	494	7654461	1211916757
7671	08:40:33.286	00:00:07.671	460	1154,983	622,5525	0,4660248	0,5593728	492,3148	3,790365	0	1293,7	582,6172	0,3418833	0,5481029	502,2448	3,638275	0	14	1224	603						Untertest2.avi	0	880	547	72	111	1156	492	350	0	Content		1152	492	7671084	1211933380
7688	08:40:33.303	00:00:07.687	461	1159,485	620,8547	0,4673575	0,5574839	493,921	3,80137	0	1292,715	577,7643	0,3435527	0,5465226	503,9713	3,671276	0	14	1226	599						Untertest2.avi	0	880	547	72	111	1156	492	350	0	Content		1154	488	7687835	1211950131
7704	08:40:33.319	00:00:07.704	462	1152,405	622,3824	0,4677701	0,5559748	495,5852	3,820354	0	1063,729	594,8268	0,3422607	0,545876	492,5302	3,548472	0	14	1108	609						Untertest2.avi	0	880	547	72	111	1156	492	350	0	Content		1036	498	7704459	1211966755
7721	08:40:33.336	00:00:07.721	463	1189,541	618,8854	0,4666403	0,5550276	497,6827	3,830452	0	1340,733	571,5206	0,3438154	0,5464119	508,2533	3,726777	0	14	1265	595						Untertest2.avi	0	880	547	72	111	1156	492	350	0	Content		1193	484	7721085	1211983381
7738	08:40:33.353	00:00:07.737	464	1312,192	586,4834	0,462692	0,5541428	500,3343	3,827344	0	1440,072	559,1277	0,3363333	0,5474561	479,8462	3,474913	0	15	1376	573						Untertest2.avi	0	880	547	72	111	1409	450	200	0	Content		1304	462	7737707	1212000003
7754	08:40:33.369	00:00:07.754	465	1480,146	560,7325	0,4577673	0,5534667	503,7695	3,807038	0	-1024	-768	-1	-1	-1	-1	4	15	1480	561						Untertest2.avi	0	880	547	72	111	1409	450	200	0	Content		1408	450	7754459	1212016755
7771	08:40:33.386	00:00:07.771	466	1457,281	563,2006	0,446832	0,5531278	479,251	3,664619	0	-1024	-768	-1	-1	-1	-1	4	15	1457	563						Untertest2.avi	0	880	547	72	111	1409	450	200	0	Content		1385	452	7771082	1212033378
7788	08:40:33.403	00:00:07.787	467	1454,421	562,1169	0,4406528	0,5542446	481,1895	3,674037	0	-1024	-768	-1	-1	-1	-1	4	15	1454	562						Untertest2.avi	0	880	547	72	111	1409	450	200	0	Content		1382	451	7787707	1212050003
7804	08:40:33.419	00:00:07.804	468	1468,92	561,8549	0,4338345	0,5566746	485,1058	3,672357	0	-1024	-768	-1	-1	-1	-1	4	15	1469	562						Untertest2.avi	0	880	547	72	111	1409	450	200	0	Content		1397	451	7804330	1212066626
7821	08:40:33.436	00:00:07.821	469	1481,243	559,3669	0,4263695	0,5604173	488,5844	3,718226	0	-1024	-768	-1	-1	-1	-1	4	15	1481	559						Untertest2.avi	0	880	547	72	111	1409	450	200	0	Content		1409	448	7821081	1212083377
7838	08:40:33.453	00:00:07.837	470	1468,844	559,6234	0,417992	0,5653487	490,0399	3,776994	0	-1024	-768	-1	-1	-1	-1	4	15	1469	560						Untertest2.avi	0	880	547	72	111	1409	450	200	0	Content		1397	449	7837705	1212100001
7854	08:40:33.469	00:00:07.854	471	1484,448	558,6561	0,4098402	0,5717052	494,4681	3,770248	0	-1024	-768	-1	-1	-1	-1	4	15	1484	559						Untertest2.avi	0	880	547	72	111	1409	450	200	0	Content		1412	448	7854386	1212116682
7871	08:40:33.486	00:00:07.871	472	1485,473	562,524	0,4010873	0,5796497	497,452	3,827246	0	-1024	-768	-1	-1	-1	-1	4	15	1485	563						Untertest2.avi	0	880	547	72	111	1409	450	200	0	Content		1413	452	7871080	1212133376
7888	08:40:33.503	00:00:07.887	473	1500,413	558,4606	0,3918868	0,5891605	500,7347	3,821304	0	-1024	-768	-1	-1	-1	-1	4	15	1500	558						Untertest2.avi	0	880	547	72	111	1409	450	200	0	Content		1428	447	7887703	1212149999
7904	08:40:33.519	00:00:07.904	474	1742,066	529,4175	0,3883647	0,599781	538,2327	4,081146	0	-1024	-768	-1	-1	-1	-1	4	15	1742	529						Untertest2.avi	0	880	547	72	111	1409	450	200	0	Content		1670	418	7904326	1212166622
7921	08:40:33.536	00:00:07.920	475	1835,108	516,0082	0,3791971	0,6114713	541,8699	4,111071	0	-1024	-768	-1	-1	-1	-1	4	15	1835	516						Untertest2.avi	0	880	547	72	111	1409	450	200	0	Content		1763	405	7920952	1212183248
7938	08:40:33.553	00:00:07.937	476	1511,11	563,2257	0,3622186	0,6241841	508,8049	3,793865	0	-1024	-768	-1	-1	-1	-1	4	16	1511	563						Untertest2.avi	0	880	547	72	111	1390	493	117	0	Content		1439	452	7937701	1212199997
7954	08:40:33.569	00:00:07.954	477	1208,591	625,3269	0,4037836	0,638012	401,8852	2,965209	0	-1024	-768	-1	-1	-1	-1	4	16	1209	625						Untertest2.avi	0	880	547	72	111	1390	493	117	0	Content		1137	514	7954448	1212216744
7971	08:40:33.586	00:00:07.970	478	1533,656	561,1985	0,341823	0,6512362	516,5329	3,813713	1	1533,656	561,1985	0,341823	0,6512362	516,5329	3,813713	3	16	1534	561						Untertest2.avi	0	880	547	72	111	1390	493	117	0	Content		1462	450	7970946	1212233242
7988	08:40:33.603	00:00:07.987	479	1217,959	617,4055	0,3869398	0,6652178	401,6024	2,848563	0	-1024	-768	-1	-1	-1	-1	4	16	1218	617						Untertest2.avi	0	880	547	72	111	1390	493	117	0	Content		1146	506	7987936	1212250232
8004	08:40:33.619	00:00:08.004	480	1542,154	572,832	0,320892	0,6783016	523,3175	3,718385	1	1542,154	572,832	0,320892	0,6783016	523,3175	3,718385	3	16	1542	573						Untertest2.avi	0	880	547	72	111	1390	493	117	0	Content		1470	462	8004317	1212266613
8021	08:40:33.636	00:00:08.021	481	1214,862	623,4176	0,3707565	0,6921342	399,6222	2,819235	0	-1024	-768	-1	-1	-1	-1	4	16	1215	623						Untertest2.avi	0	880	547	72	111	1390	493	117	0	Content		1143	512	8021182	1212283478
8038	08:40:33.653	00:00:08.037	482	1461,782	603,5518	0,2921277	0,7052886	474,7576	3,374575	1	1461,782	603,5518	0,2921277	0,7052886	474,7576	3,374575	3	16	1462	604						Untertest2.avi	0	880	547	72	111	1390	493	117	0	Content		1390	493	8037689	1212299985
8055	08:40:33.670	00:00:08.054	483	-1024	-768	-1	-1	-1	-1	4	-1024	-768	-1	-1	-1	-1	4		0	0						Untertest2.avi	0	880	547	72	111				0	Content		-72	-111	8054630	1212316926
8071	08:40:33.686	00:00:08.071	484	-1024	-768	-1	-1	-1	-1	4	-1024	-768	-1	-1	-1	-1	4		0	0						Untertest2.avi	0	880	547	72	111				0	Content		-72	-111	8071184	1212333480
8088	08:40:33.703	00:00:08.088	485	-1024	-768	-1	-1	-1	-1	4	-1024	-768	-1	-1	-1	-1	4		0	0						Untertest2.avi	0	880	547	72	111				0	Content		-72	-111	8088125	1212350421
8105	08:40:33.720	00:00:08.104	486	-1024	-768	-1	-1	-1	-1	4	-1024	-768	-1	-1	-1	-1	4		0	0						Untertest2.avi	0	880	547	72	111				0	Content		-72	-111	8104550	1212366846
8121	08:40:33.736	00:00:08.121	487	-1024	-768	-1	-1	-1	-1	4	-1024	-768	-1	-1	-1	-1	4		0	0						Untertest2.avi	0	880	547	72	111				0	Content		-72	-111	8121290	1212383586
8138	08:40:33.753	00:00:08.138	488	-1024	-768	-1	-1	-1	-1	4	-1024	-768	-1	-1	-1	-1	4		0	0						Untertest2.avi	0	880	547	72	111				0	Content		-72	-111	8138043	1212400339
8155	08:40:33.770	00:00:08.154	489	-1024	-768	-1	-1	-1	-1	4	-1024	-768	-1	-1	-1	-1	4		0	0						Untertest2.avi	0	880	547	72	111				0	Content		-72	-111	8154667	1212416963
8171	08:40:33.786	00:00:08.171	490	-1024	-768	-1	-1	-1	-1	4	-1024	-768	-1	-1	-1	-1	4		0	0						Untertest2.avi	0	880	547	72	111				0	Content		-72	-111	8171290	1212433586
8188	08:40:33.803	00:00:08.187	491	-1024	-768	-1	-1	-1	-1	4	-1024	-768	-1	-1	-1	-1	4		0	0						Untertest2.avi	0	880	547	72	111				0	Content		-72	-111	8187915	1212450211
8205	08:40:33.820	00:00:08.204	492	-1024	-768	-1	-1	-1	-1	4	-1024	-768	-1	-1	-1	-1	4		0	0						Untertest2.avi	0	880	547	72	111				0	Content		-72	-111	8204663	1212466959
8221	08:40:33.836	00:00:08.221	493	-1024	-768	-1	-1	-1	-1	4	-1024	-768	-1	-1	-1	-1	4		0	0						Untertest2.avi	0	880	547	72	111				0	Content		-72	-111	8221287	1212483583
8238	08:40:33.853	00:00:08.237	494	-1024	-768	-1	-1	-1	-1	4	-1024	-768	-1	-1	-1	-1	4		0	0						Untertest2.avi	0	880	547	72	111				0	Content		-72	-111	8237912	1212500208
8255	08:40:33.870	00:00:08.254	495	-1024	-768	-1	-1	-1	-1	4	-1024	-768	-1	-1	-1	-1	4		0	0						Untertest2.avi	0	880	547	72	111				0	Content		-72	-111	8254659	1212516955
8271	08:40:33.886	00:00:08.270	496	-1024	-768	-1	-1	-1	-1	4	-1024	-768	-1	-1	-1	-1	4		0	0						Untertest2.avi	0	880	547	72	111				0	Content		-72	-111	8270780	1212533076
8288	08:40:33.903	00:00:08.287	497	-1024	-768	-1	-1	-1	-1	4	-1024	-768	-1	-1	-1	-1	4		0	0						Untertest2.avi	0	880	547	72	111				0	Content		-72	-111	8287530	1212549826
8304	08:40:33.919	00:00:08.304	498	-1024	-768	-1	-1	-1	-1	4	-1024	-768	-1	-1	-1	-1	4		0	0						Untertest2.avi	0	880	547	72	111				0	Content		-72	-111	8304024	1212566320
8321	08:40:33.936	00:00:08.321	499	-1024	-768	-1	-1	-1	-1	4	-1024	-768	-1	-1	-1	-1	4		0	0						Untertest2.avi	0	880	547	72	111				0	Content		-72	-111	8321221	1212583517
8339	08:40:33.954	00:00:08.338	500	-1024	-768	-1	-1	-1	-1	4	-1024	-768	-1	-1	-1	-1	4		0	0						Untertest2.avi	0	880	547	72	111				0	Content		-72	-111	8338650	1212600946
8354	08:40:33.969	00:00:08.354	501	-1024	-768	-1	-1	-1	-1	4	-1024	-768	-1	-1	-1	-1	4		0	0						Untertest2.avi	0	880	547	72	111				0	Content		-72	-111	8354147	1212616443
8371	08:40:33.986	00:00:08.370	502	-1024	-768	-1	-1	-1	-1	4	-1024	-768	-1	-1	-1	-1	4		0	0						Untertest2.avi	0	880	547	72	111				0	Content		-72	-111	8370646	1212632942
8387	08:40:34.002	00:00:08.387	503	-1024	-768	-1	-1	-1	-1	4	-1024	-768	-1	-1	-1	-1	4		0	0						Untertest2.avi	0	880	547	72	111				0	Content		-72	-111	8387270	1212649566
8404	08:40:34.019	00:00:08.404	504	-1024	-768	-1	-1	-1	-1	4	-1024	-768	-1	-1	-1	-1	4		0	0						Untertest2.avi	0	880	547	72	111				0	Content		-72	-111	8404465	1212666761
8422	08:40:34.037	00:00:08.421	505	-1024	-768	-1	-1	-1	-1	4	-1024	-768	-1	-1	-1	-1	4		0	0						Untertest2.avi	0	880	547	72	111				0	Content		-72	-111	8421839	1212684135
8439	08:40:34.054	00:00:08.439	506	-1024	-768	-1	-1	-1	-1	4	-1024	-768	-1	-1	-1	-1	4		0	0						Untertest2.avi	0	880	547	72	111				0	Content		-72	-111	8439086	1212701382
8454	08:40:34.069	00:00:08.454	507	-1024	-768	-1	-1	-1	-1	4	-1024	-768	-1	-1	-1	-1	4		0	0						Untertest2.avi	0	880	547	72	111				0	Content		-72	-111	8454011	1212716307
8471	08:40:34.086	00:00:08.470	508	-1024	-768	-1	-1	-1	-1	4	-1024	-768	-1	-1	-1	-1	4		0	0						Untertest2.avi	0	880	547	72	111				0	Content		-72	-111	8470632	1212732928
8487	08:40:34.102	00:00:08.487	509	-1024	-768	-1	-1	-1	-1	4	-1024	-768	-1	-1	-1	-1	4		0	0						Untertest2.avi	0	880	547	72	111				0	Content		-72	-111	8487379	1212749675
8504	08:40:34.119	00:00:08.504	510	-1024	-768	-1	-1	-1	-1	4	-1024	-768	-1	-1	-1	-1	4		0	0						Untertest2.avi	0	880	547	72	111				0	Content		-72	-111	8504006	1212766302
8521	08:40:34.136	00:00:08.520	511	-1024	-768	-1	-1	-1	-1	4	-1024	-768	-1	-1	-1	-1	4		0	0						Untertest2.avi	0	880	547	72	111				0	Content		-72	-111	8520629	1212782925
8537	08:40:34.152	00:00:08.537	512	-1024	-768	-1	-1	-1	-1	4	-1024	-768	-1	-1	-1	-1	4		0	0						Untertest2.avi	0	880	547	72	111				0	Content		-72	-111	8537252	1212799548
8554	08:40:34.169	00:00:08.554	513	-1024	-768	-1	-1	-1	-1	4	-1024	-768	-1	-1	-1	-1	4		0	0						Untertest2.avi	0	880	547	72	111				0	Content		-72	-111	8554323	1212816619
8572	08:40:34.187	00:00:08.571	514	-1024	-768	-1	-1	-1	-1	4	-1024	-768	-1	-1	-1	-1	4		0	0						Untertest2.avi	0	880	547	72	111				0	Content		-72	-111	8571695	1212833991
8589	08:40:34.204	00:00:08.588	515	-1024	-768	-1	-1	-1	-1	4	-1024	-768	-1	-1	-1	-1	4		0	0						Untertest2.avi	0	880	547	72	111				0	Content		-72	-111	8588960	1212851256
8604	08:40:34.219	00:00:08.603	516	-1024	-768	-1	-1	-1	-1	4	-1024	-768	-1	-1	-1	-1	4		0	0						Untertest2.avi	0	880	547	72	111				0	Content		-72	-111	8603876	1212866172
8620	08:40:34.235	00:00:08.620	517	-1024	-768	-1	-1	-1	-1	4	-1024	-768	-1	-1	-1	-1	4		0	0						Untertest2.avi	0	880	547	72	111				0	Content		-72	-111	8620500	1212882796
8637	08:40:34.252	00:00:08.637	518	-1024	-768	-1	-1	-1	-1	4	-1024	-768	-1	-1	-1	-1	4		0	0						Untertest2.avi	0	880	547	72	111				0	Content		-72	-111	8637247	1212899543
8654	08:40:34.269	00:00:08.653	519	-1024	-768	-1	-1	-1	-1	4	-1024	-768	-1	-1	-1	-1	4		0	0						Untertest2.avi	0	880	547	72	111				0	Content		-72	-111	8653869	1212916165
8670	08:40:34.285	00:00:08.670	520	-1024	-768	-1	-1	-1	-1	4	-1024	-768	-1	-1	-1	-1	4		0	0						Untertest2.avi	0	880	547	72	111				0	Content		-72	-111	8670492	1212932788
8687	08:40:34.302	00:00:08.687	521	-1024	-768	-1	-1	-1	-1	4	-1024	-768	-1	-1	-1	-1	4		0	0						Untertest2.avi	0	880	547	72	111				0	Content		-72	-111	8687115	1212949411
8704	08:40:34.319	00:00:08.704	522	-1024	-768	-1	-1	-1	-1	4	-1024	-768	-1	-1	-1	-1	4		0	0						Untertest2.avi	0	880	547	72	111				0	Content		-72	-111	8704312	1212966608
8722	08:40:34.337	00:00:08.721	523	-1024	-768	-1	-1	-1	-1	4	-1024	-768	-1	-1	-1	-1	4		0	0						Untertest2.avi	0	880	547	72	111				0	Content		-72	-111	8721683	1212983979
8739	08:40:34.354	00:00:08.738	524	-1024	-768	-1	-1	-1	-1	4	-1024	-768	-1	-1	-1	-1	4		0	0						Untertest2.avi	0	880	547	72	111				0	Content		-72	-111	8738931	1213001227
8754	08:40:34.369	00:00:08.753	525	-1024	-768	-1	-1	-1	-1	4	-1024	-768	-1	-1	-1	-1	4		0	0						Untertest2.avi	0	880	547	72	111				0	Content		-72	-111	8753734	1213016030
8770	08:40:34.385	00:00:08.770	526	-1024	-768	-1	-1	-1	-1	4	-1024	-768	-1	-1	-1	-1	4		0	0						Untertest2.avi	0	880	547	72	111				0	Content		-72	-111	8770494	1213032790
8787	08:40:34.402	00:00:08.787	527	-1024	-768	-1	-1	-1	-1	4	-1024	-768	-1	-1	-1	-1	4		0	0						Untertest2.avi	0	880	547	72	111				0	Content		-72	-111	8787105	1213049401
8804	08:40:34.419	00:00:08.803	528	-1024	-768	-1	-1	-1	-1	4	-1024	-768	-1	-1	-1	-1	4		0	0						Untertest2.avi	0	880	547	72	111				0	Content		-72	-111	8803726	1213066022
8820	08:40:34.435	00:00:08.820	529	-1024	-768	-1	-1	-1	-1	4	-1024	-768	-1	-1	-1	-1	4		0	0						Untertest2.avi	0	880	547	72	111				0	Content		-72	-111	8820348	1213082644
8837	08:40:34.452	00:00:08.836	530	-1024	-768	-1	-1	-1	-1	4	-1024	-768	-1	-1	-1	-1	4		0	0						Untertest2.avi	0	880	547	72	111				0	Content		-72	-111	8836973	1213099269
8854	08:40:34.469	00:00:08.854	531	-1024	-768	-1	-1	-1	-1	4	-1024	-768	-1	-1	-1	-1	4		0	0						Untertest2.avi	0	880	547	72	111				0	Content		-72	-111	8854171	1213116467
8872	08:40:34.487	00:00:08.871	532	-1024	-768	-1	-1	-1	-1	4	-1024	-768	-1	-1	-1	-1	4		0	0						Untertest2.avi	0	880	547	72	111				0	Content		-72	-111	8871542	1213133838
8889	08:40:34.504	00:00:08.888	533	-1024	-768	-1	-1	-1	-1	4	-1024	-768	-1	-1	-1	-1	4		0	0						Untertest2.avi	0	880	547	72	111				0	Content		-72	-111	8888790	1213151086
8904	08:40:34.519	00:00:08.903	534	-1024	-768	-1	-1	-1	-1	4	-1024	-768	-1	-1	-1	-1	4		0	0						Untertest2.avi	0	880	547	72	111				0	Content		-72	-111	8903717	1213166013
8920	08:40:34.535	00:00:08.920	535	-1024	-768	-1	-1	-1	-1	4	-1024	-768	-1	-1	-1	-1	4		0	0						Untertest2.avi	0	880	547	72	111				0	Content		-72	-111	8920338	1213182634
8937	08:40:34.552	00:00:08.937	536	-1024	-768	-1	-1	-1	-1	4	-1024	-768	-1	-1	-1	-1	4		0	0						Untertest2.avi	0	880	547	72	111				0	Content		-72	-111	8937087	1213199383
8954	08:40:34.569	00:00:08.953	537	-1024	-768	-1	-1	-1	-1	4	-1024	-768	-1	-1	-1	-1	4		0	0						Untertest2.avi	0	880	547	72	111				0	Content		-72	-111	8953585	1213215881
8970	08:40:34.585	00:00:08.970	538	-1024	-768	-1	-1	-1	-1	4	-1024	-768	-1	-1	-1	-1	4		0	0						Untertest2.avi	0	880	547	72	111				0	Content		-72	-111	8970335	1213232631
8987	08:40:34.602	00:00:08.986	539	-1024	-768	-1	-1	-1	-1	4	-1024	-768	-1	-1	-1	-1	4		0	0						Untertest2.avi	0	880	547	72	111				0	Content		-72	-111	8986957	1213249253
9004	08:40:34.619	00:00:09.004	540	-1024	-768	-1	-1	-1	-1	4	-1024	-768	-1	-1	-1	-1	4		0	0						Untertest2.avi	0	880	547	72	111				0	Content		-72	-111	9004027	1213266323
9021	08:40:34.636	00:00:09.021	541	-1024	-768	-1	-1	-1	-1	4	-1024	-768	-1	-1	-1	-1	4		0	0						Untertest2.avi	0	880	547	72	111				0	Content		-72	-111	9021401	1213283697
9039	08:40:34.654	00:00:09.038	542	-1024	-768	-1	-1	-1	-1	4	-1024	-768	-1	-1	-1	-1	4		0	0						Untertest2.avi	0	880	547	72	111				0	Content		-72	-111	9038648	1213300944
9054	08:40:34.669	00:00:09.053	543	-1024	-768	-1	-1	-1	-1	4	-1024	-768	-1	-1	-1	-1	4		0	0						Untertest2.avi	0	880	547	72	111				0	Content		-72	-111	9053578	1213315874
9070	08:40:34.685	00:00:09.070	544	-1024	-768	-1	-1	-1	-1	4	-1024	-768	-1	-1	-1	-1	4		0	0						Untertest2.avi	0	880	547	72	111				0	Content		-72	-111	9070202	1213332498
9087	08:40:34.702	00:00:09.086	545	-1024	-768	-1	-1	-1	-1	4	-1024	-768	-1	-1	-1	-1	4		0	0						Untertest2.avi	0	880	547	72	111				0	Content		-72	-111	9086950	1213349246
9104	08:40:34.719	00:00:09.103	546	-1024	-768	-1	-1	-1	-1	4	-1024	-768	-1	-1	-1	-1	4		0	0						Untertest2.avi	0	880	547	72	111				0	Content		-72	-111	9103575	1213365871
9120	08:40:34.735	00:00:09.120	547	-1024	-768	-1	-1	-1	-1	4	-1024	-768	-1	-1	-1	-1	4		0	0						Untertest2.avi	0	880	547	72	111				0	Content		-72	-111	9120198	1213382494
9137	08:40:34.752	00:00:09.136	548	-1024	-768	-1	-1	-1	-1	4	-1024	-768	-1	-1	-1	-1	4		0	0						Untertest2.avi	0	880	547	72	111				0	Content		-72	-111	9136823	1213399119
9154	08:40:34.769	00:00:09.154	549	-1024	-768	-1	-1	-1	-1	4	-1024	-768	-1	-1	-1	-1	4		0	0						Untertest2.avi	0	880	547	72	111				0	Content		-72	-111	9154016	1213416312
9171	08:40:34.786	00:00:09.171	550	-1024	-768	-1	-1	-1	-1	4	-1024	-768	-1	-1	-1	-1	4		0	0						Untertest2.avi	0	880	547	72	111				0	Content		-72	-111	9171387	1213433683
9189	08:40:34.804	00:00:09.188	551	-1024	-768	-1	-1	-1	-1	4	-1024	-768	-1	-1	-1	-1	4		0	0						Untertest2.avi	0	880	547	72	111				0	Content		-72	-111	9188636	1213450932
9203	08:40:34.818	00:00:09.203	552	-1024	-768	-1	-1	-1	-1	4	-1024	-768	-1	-1	-1	-1	4		0	0						Untertest2.avi	0	880	547	72	111				0	Content		-72	-111	9203450	1213465746
9220	08:40:34.835	00:00:09.220	553	-1024	-768	-1	-1	-1	-1	4	-1024	-768	-1	-1	-1	-1	4		0	0						Untertest2.avi	0	880	547	72	111				0	Content		-72	-111	9220188	1213482484
9237	08:40:34.852	00:00:09.236	554	-1024	-768	-1	-1	-1	-1	4	-1024	-768	-1	-1	-1	-1	4		0	0						Untertest2.avi	0	880	547	72	111				0	Content		-72	-111	9236810	1213499106
9253	08:40:34.868	00:00:09.253	555	-1024	-768	-1	-1	-1	-1	4	-1024	-768	-1	-1	-1	-1	4		0	0						Untertest2.avi	0	880	547	72	111				0	Content		-72	-111	9253443	1213515739
9270	08:40:34.885	00:00:09.270	556	-1024	-768	-1	-1	-1	-1	4	-1024	-768	-1	-1	-1	-1	4		0	0						Untertest2.avi	0	880	547	72	111				0	Content		-72	-111	9270056	1213532352
9287	08:40:34.902	00:00:09.286	557	-1024	-768	-1	-1	-1	-1	4	-1024	-768	-1	-1	-1	-1	4		0	0						Untertest2.avi	0	880	547	72	111				0	Content		-72	-111	9286679	1213548975
9304	08:40:34.919	00:00:09.303	558	-1024	-768	-1	-1	-1	-1	4	-1024	-768	-1	-1	-1	-1	4		0	0						Untertest2.avi	0	880	547	72	111				0	Content		-72	-111	9303874	1213566170
9321	08:40:34.936	00:00:09.321	559	-1024	-768	-1	-1	-1	-1	4	-1024	-768	-1	-1	-1	-1	4		0	0						Untertest2.avi	0	880	547	72	111				0	Content		-72	-111	9321246	1213583542
9339	08:40:34.954	00:00:09.338	560	-1024	-768	-1	-1	-1	-1	4	-1024	-768	-1	-1	-1	-1	4		0	0						Untertest2.avi	0	880	547	72	111				0	Content		-72	-111	9338508	1213600804
9353	08:40:34.968	00:00:09.353	561	-1024	-768	-1	-1	-1	-1	4	-1024	-768	-1	-1	-1	-1	4		0	0						Untertest2.avi	0	880	547	72	111				0	Content		-72	-111	9353302	1213615598
9370	08:40:34.985	00:00:09.370	562	-1024	-768	-1	-1	-1	-1	4	-1024	-768	-1	-1	-1	-1	4		0	0						Untertest2.avi	0	880	547	72	111				0	Content		-72	-111	9370045	1213632341
9387	08:40:35.002	00:00:09.386	563	-1024	-768	-1	-1	-1	-1	4	-1024	-768	-1	-1	-1	-1	4		0	0						Untertest2.avi	0	880	547	72	111				0	Content		-72	-111	9386667	1213648963
9403	08:40:35.018	00:00:09.403	564	-1024	-768	-1	-1	-1	-1	4	-1024	-768	-1	-1	-1	-1	4		0	0						Untertest2.avi	0	880	547	72	111				0	Content		-72	-111	9403290	1213665586
9420	08:40:35.035	00:00:09.419	565	-1024	-768	-1	-1	-1	-1	4	-1024	-768	-1	-1	-1	-1	4		0	0						Untertest2.avi	0	880	547	72	111				0	Content		-72	-111	9419911	1213682207
9437	08:40:35.052	00:00:09.436	566	-1024	-768	-1	-1	-1	-1	4	-1024	-768	-1	-1	-1	-1	4		0	0						Untertest2.avi	0	880	547	72	111				0	Content		-72	-111	9436661	1213698957
9454	08:40:35.069	00:00:09.453	567	-1024	-768	-1	-1	-1	-1	4	-1024	-768	-1	-1	-1	-1	4		0	0						Untertest2.avi	0	880	547	72	111				0	Content		-72	-111	9453727	1213716023
9471	08:40:35.086	00:00:09.471	568	-1024	-768	-1	-1	-1	-1	4	-1024	-768	-1	-1	-1	-1	4		0	0						Untertest2.avi	0	880	547	72	111				0	Content		-72	-111	9471102	1213733398
9488	08:40:35.103	00:00:09.488	569	-1024	-768	-1	-1	-1	-1	4	-1024	-768	-1	-1	-1	-1	4		0	0						Untertest2.avi	0	880	547	72	111				0	Content		-72	-111	9488348	1213750644
9503	08:40:35.118	00:00:09.503	570	-1024	-768	-1	-1	-1	-1	4	-1024	-768	-1	-1	-1	-1	4		0	0						Untertest2.avi	0	880	547	72	111				0	Content		-72	-111	9503277	1213765573
9520	08:40:35.135	00:00:09.519	571	-1024	-768	-1	-1	-1	-1	4	-1024	-768	-1	-1	-1	-1	4		0	0						Untertest2.avi	0	880	547	72	111				0	Content		-72	-111	9519901	1213782197
9537	08:40:35.152	00:00:09.536	572	-1024	-768	-1	-1	-1	-1	4	-1024	-768	-1	-1	-1	-1	4		0	0						Untertest2.avi	0	880	547	72	111				0	Content		-72	-111	9536648	1213798944
9553	08:40:35.168	00:00:09.553	573	-1024	-768	-1	-1	-1	-1	4	-1024	-768	-1	-1	-1	-1	4		0	0						Untertest2.avi	0	880	547	72	111				0	Content		-72	-111	9553271	1213815567
9570	08:40:35.185	00:00:09.569	574	-1024	-768	-1	-1	-1	-1	4	-1024	-768	-1	-1	-1	-1	4		0	0						Untertest2.avi	0	880	547	72	111				0	Content		-72	-111	9569897	1213832193
9587	08:40:35.202	00:00:09.586	575	-1024	-768	-1	-1	-1	-1	4	-1024	-768	-1	-1	-1	-1	4		0	0						Untertest2.avi	0	880	547	72	111				0	Content		-72	-111	9586520	1213848816
9604	08:40:35.219	00:00:09.603	576	-1024	-768	-1	-1	-1	-1	4	-1024	-768	-1	-1	-1	-1	4		0	0						Untertest2.avi	0	880	547	72	111				0	Content		-72	-111	9603717	1213866013
9621	08:40:35.236	00:00:09.620	577	-1024	-768	-1	-1	-1	-1	4	-1024	-768	-1	-1	-1	-1	4		0	0						Untertest2.avi	0	880	547	72	111				0	Content		-72	-111	9620964	1213883260
9638	08:40:35.253	00:00:09.638	578	-1024	-768	-1	-1	-1	-1	4	-1024	-768	-1	-1	-1	-1	4		0	0						Untertest2.avi	0	880	547	72	111				0	Content		-72	-111	9638210	1213900506
9653	08:40:35.268	00:00:09.653	579	-1024	-768	-1	-1	-1	-1	4	-1024	-768	-1	-1	-1	-1	4		0	0						Untertest2.avi	0	880	547	72	111				0	Content		-72	-111	9653139	1213915435
9670	08:40:35.285	00:00:09.669	580	-1024	-768	-1	-1	-1	-1	4	-1024	-768	-1	-1	-1	-1	4		0	0						Untertest2.avi	0	880	547	72	111				0	Content		-72	-111	9669762	1213932058
9687	08:40:35.302	00:00:09.686	581	-1024	-768	-1	-1	-1	-1	4	-1024	-768	-1	-1	-1	-1	4		0	0						Untertest2.avi	0	880	547	72	111				0	Content		-72	-111	9686514	1213948810
9703	08:40:35.318	00:00:09.703	582	-1024	-768	-1	-1	-1	-1	4	-1024	-768	-1	-1	-1	-1	4		0	0						Untertest2.avi	0	880	547	72	111				0	Content		-72	-111	9703139	1213965435
9720	08:40:35.335	00:00:09.719	583	-1024	-768	-1	-1	-1	-1	4	-1024	-768	-1	-1	-1	-1	4		0	0						Untertest2.avi	0	880	547	72	111				0	Content		-72	-111	9719761	1213982057
9736	08:40:35.351	00:00:09.736	584	-1024	-768	-1	-1	-1	-1	4	-1024	-768	-1	-1	-1	-1	4		0	0						Untertest2.avi	0	880	547	72	111				0	Content		-72	-111	9736390	1213998686
9754	08:40:35.369	00:00:09.753	585	-1024	-768	-1	-1	-1	-1	4	-1024	-768	-1	-1	-1	-1	4		0	0						Untertest2.avi	0	880	547	72	111				0	Content		-72	-111	9753580	1214015876
9771	08:40:35.386	00:00:09.770	586	-1024	-768	-1	-1	-1	-1	4	-1024	-768	-1	-1	-1	-1	4		0	0						Untertest2.avi	0	880	547	72	111				0	Content		-72	-111	9770953	1214033249
9788	08:40:35.403	00:00:09.788	587	-1024	-768	-1	-1	-1	-1	4	-1024	-768	-1	-1	-1	-1	4		0	0						Untertest2.avi	0	880	547	72	111				0	Content		-72	-111	9788200	1214050496
9803	08:40:35.418	00:00:09.803	588	-1024	-768	-1	-1	-1	-1	4	-1024	-768	-1	-1	-1	-1	4		0	0						Untertest2.avi	0	880	547	72	111				0	Content		-72	-111	9803003	1214065299
9820	08:40:35.435	00:00:09.819	589	-1024	-768	-1	-1	-1	-1	4	-1024	-768	-1	-1	-1	-1	4		0	0						Untertest2.avi	0	880	547	72	111				0	Content		-72	-111	9819753	1214082049
9836	08:40:35.451	00:00:09.836	590	-1024	-768	-1	-1	-1	-1	4	-1024	-768	-1	-1	-1	-1	4		0	0						Untertest2.avi	0	880	547	72	111				0	Content		-72	-111	9836380	1214098676
9853	08:40:35.468	00:00:09.853	591	-1024	-768	-1	-1	-1	-1	4	-1024	-768	-1	-1	-1	-1	4		0	0						Untertest2.avi	0	880	547	72	111				0	Content		-72	-111	9853001	1214115297
9870	08:40:35.485	00:00:09.869	592	-1024	-768	-1	-1	-1	-1	4	-1024	-768	-1	-1	-1	-1	4		0	0						Untertest2.avi	0	880	547	72	111				0	Content		-72	-111	9869623	1214131919
9886	08:40:35.501	00:00:09.886	593	-1024	-768	-1	-1	-1	-1	4	-1024	-768	-1	-1	-1	-1	4		0	0						Untertest2.avi	0	880	547	72	111				0	Content		-72	-111	9886248	1214148544
9903	08:40:35.518	00:00:09.903	594	-1024	-768	-1	-1	-1	-1	4	-1024	-768	-1	-1	-1	-1	4		0	0						Untertest2.avi	0	880	547	72	111				0	Content		-72	-111	9903441	1214165737
9921	08:40:35.536	00:00:09.920	595	-1024	-768	-1	-1	-1	-1	4	-1024	-768	-1	-1	-1	-1	4		0	0						Untertest2.avi	0	880	547	72	111				0	Content		-72	-111	9920814	1214183110
9938	08:40:35.553	00:00:09.938	596	-1024	-768	-1	-1	-1	-1	4	-1024	-768	-1	-1	-1	-1	4		0	0						Untertest2.avi	0	880	547	72	111				0	Content		-72	-111	9938061	1214200357
9953	08:40:35.568	00:00:09.952	597	-1024	-768	-1	-1	-1	-1	4	-1024	-768	-1	-1	-1	-1	4		0	0						Untertest2.avi	0	880	547	72	111				0	Content		-72	-111	9952990	1214215286
9970	08:40:35.585	00:00:09.969	598	-1024	-768	-1	-1	-1	-1	4	-1024	-768	-1	-1	-1	-1	4		0	0						Untertest2.avi	0	880	547	72	111				0	Content		-72	-111	9969611	1214231907
9986	08:40:35.601	00:00:09.986	599	-1024	-768	-1	-1	-1	-1	4	-1024	-768	-1	-1	-1	-1	4		0	0						Untertest2.avi	0	880	547	72	111				0	Content		-72	-111	9986358	1214248654
10003	08:40:35.618	00:00:10.002	600	-1024	-768	-1	-1	-1	-1	4	-1024	-768	-1	-1	-1	-1	4		0	0						Untertest2.avi	0	880	547	72	111				0	Content		-72	-111	10002979	1214265275
10020	08:40:35.635	00:00:10.019	601	-1024	-768	-1	-1	-1	-1	4	-1024	-768	-1	-1	-1	-1	4		0	0						Untertest2.avi	0	880	547	72	111				0	Content		-72	-111	10019603	1214281899
10036	08:40:35.651	00:00:10.036	602	-1024	-768	-1	-1	-1	-1	4	-1024	-768	-1	-1	-1	-1	4		0	0						Untertest2.avi	0	880	547	72	111				0	Content		-72	-111	10036227	1214298523
10053	08:40:35.668	00:00:10.053	603	-1024	-768	-1	-1	-1	-1	4	-1024	-768	-1	-1	-1	-1	4		0	0						Untertest2.avi	0	880	547	72	111				0	Content		-72	-111	10053309	1214315605
10071	08:40:35.686	00:00:10.070	604	-1024	-768	-1	-1	-1	-1	4	-1024	-768	-1	-1	-1	-1	4		0	0						Untertest2.avi	0	880	547	72	111				0	Content		-72	-111	10070645	1214332941
10087	08:40:35.702	00:00:10.086	605	-1024	-768	-1	-1	-1	-1	4	-1024	-768	-1	-1	-1	-1	4		0	0						Untertest2.avi	0	880	547	72	111				0	Content		-72	-111	10086898	1214349194
10104	08:40:35.719	00:00:10.103	606	-1024	-768	-1	-1	-1	-1	4	-1024	-768	-1	-1	-1	-1	4		0	0						Untertest2.avi	0	880	547	72	111				0	Content		-72	-111	10103566	1214365862
10120	08:40:35.735	00:00:10.120	607	-1024	-768	-1	-1	-1	-1	4	-1024	-768	-1	-1	-1	-1	4		0	0						Untertest2.avi	0	880	547	72	111				0	Content		-72	-111	10120233	1214382529
10137	08:40:35.752	00:00:10.136	608	-1024	-768	-1	-1	-1	-1	4	-1024	-768	-1	-1	-1	-1	4		0	0						Untertest2.avi	0	880	547	72	111				0	Content		-72	-111	10136624	1214398920
10153	08:40:35.768	00:00:10.153	609	-1024	-768	-1	-1	-1	-1	4	-1024	-768	-1	-1	-1	-1	4		0	0						Untertest2.avi	0	880	547	72	111				0	Content		-72	-111	10153292	1214415588
10170	08:40:35.785	00:00:10.169	610	-1024	-768	-1	-1	-1	-1	4	-1024	-768	-1	-1	-1	-1	4		0	0						Untertest2.avi	0	880	547	72	111				0	Content		-72	-111	10169960	1214432256
10186	08:40:35.801	00:00:10.186	611	-1024	-768	-1	-1	-1	-1	4	-1024	-768	-1	-1	-1	-1	4		0	0						Untertest2.avi	0	880	547	72	111				0	Content		-72	-111	10186139	1214448435
10203	08:40:35.818	00:00:10.202	612	-1024	-768	-1	-1	-1	-1	4	-1024	-768	-1	-1	-1	-1	4		0	0						Untertest2.avi	0	880	547	72	111				0	Content		-72	-111	10202762	1214465058
10219	08:40:35.834	00:00:10.219	613	-1024	-768	-1	-1	-1	-1	4	-1024	-768	-1	-1	-1	-1	4		0	0						Untertest2.avi	0	880	547	72	111				0	Content		-72	-111	10219438	1214481734
10236	08:40:35.851	00:00:10.236	614	-1024	-768	-1	-1	-1	-1	4	-1024	-768	-1	-1	-1	-1	4		0	0						Untertest2.avi	0	880	547	72	111				0	Content		-72	-111	10236133	1214498429
10253	08:40:35.868	00:00:10.252	615	-1024	-768	-1	-1	-1	-1	4	-1024	-768	-1	-1	-1	-1	4		0	0						Untertest2.avi	0	880	547	72	111				0	Content		-72	-111	10252965	1214515261
10270	08:40:35.885	00:00:10.269	616	-1024	-768	-1	-1	-1	-1	4	-1024	-768	-1	-1	-1	-1	4		0	0						Untertest2.avi	0	880	547	72	111				0	Content		-72	-111	10269633	1214531929
10286	08:40:35.901	00:00:10.286	617	-1024	-768	-1	-1	-1	-1	4	-1024	-768	-1	-1	-1	-1	4		0	0						Untertest2.avi	0	880	547	72	111				0	Content		-72	-111	10286301	1214548597
10303	08:40:35.918	00:00:10.303	618	-1024	-768	-1	-1	-1	-1	4	-1024	-768	-1	-1	-1	-1	4		0	0						Untertest2.avi	0	880	547	72	111				0	Content		-72	-111	10303286	1214565582
10320	08:40:35.935	00:00:10.319	619	-1024	-768	-1	-1	-1	-1	4	-1024	-768	-1	-1	-1	-1	4		0	0						Untertest2.avi	0	880	547	72	111				0	Content		-72	-111	10319953	1214582249
10337	08:40:35.952	00:00:10.336	620	-1024	-768	-1	-1	-1	-1	4	-1024	-768	-1	-1	-1	-1	4		0	0						Untertest2.avi	0	880	547	72	111				0	Content		-72	-111	10336621	1214598917
10354	08:40:35.969	00:00:10.353	621	-1024	-768	-1	-1	-1	-1	4	-1024	-768	-1	-1	-1	-1	4		0	0						Untertest2.avi	0	880	547	72	111				0	Content		-72	-111	10353880	1214616176
10371	08:40:35.986	00:00:10.370	622	-1024	-768	-1	-1	-1	-1	4	-1024	-768	-1	-1	-1	-1	4		0	0						Untertest2.avi	0	880	547	72	111				0	Content		-72	-111	10370548	1214632844
10387	08:40:36.002	00:00:10.386	623	-1024	-768	-1	-1	-1	-1	4	-1024	-768	-1	-1	-1	-1	4		0	0						Untertest2.avi	0	880	547	72	111				0	Content		-72	-111	10386783	1214649079
10403	08:40:36.018	00:00:10.403	624	-1024	-768	-1	-1	-1	-1	4	-1024	-768	-1	-1	-1	-1	4		0	0						Untertest2.avi	0	880	547	72	111				0	Content		-72	-111	10403451	1214665747
10420	08:40:36.035	00:00:10.420	625	-1024	-768	-1	-1	-1	-1	4	-1024	-768	-1	-1	-1	-1	4		0	0						Untertest2.avi	0	880	547	72	111				0	Content		-72	-111	10420119	1214682415
10436	08:40:36.051	00:00:10.435	626	-1024	-768	-1	-1	-1	-1	4	-1024	-768	-1	-1	-1	-1	4		0	0						Untertest2.avi	0	880	547	72	111				0	Content		-72	-111	10435877	1214698173
10452	08:40:36.067	00:00:10.452	627	-1024	-768	-1	-1	-1	-1	4	-1024	-768	-1	-1	-1	-1	4		0	0						Untertest2.avi	0	880	547	72	111				0	Content		-72	-111	10452500	1214714796
10469	08:40:36.084	00:00:10.469	628	-1024	-768	-1	-1	-1	-1	4	-1024	-768	-1	-1	-1	-1	4		0	0						Untertest2.avi	0	880	547	72	111				0	Content		-72	-111	10469186	1214731482
10486	08:40:36.101	00:00:10.485	629	-1024	-768	-1	-1	-1	-1	4	-1024	-768	-1	-1	-1	-1	4		0	0						Untertest2.avi	0	880	547	72	111				0	Content		-72	-111	10485854	1214748150
10503	08:40:36.118	00:00:10.502	630	-1024	-768	-1	-1	-1	-1	4	-1024	-768	-1	-1	-1	-1	4		0	0						Untertest2.avi	0	880	547	72	111				0	Content		-72	-111	10502522	1214764818
10519	08:40:36.134	00:00:10.519	631	-1024	-768	-1	-1	-1	-1	4	-1024	-768	-1	-1	-1	-1	4		0	0						Untertest2.avi	0	880	547	72	111				0	Content		-72	-111	10519305	1214781601
10536	08:40:36.151	00:00:10.535	632	-1024	-768	-1	-1	-1	-1	4	-1024	-768	-1	-1	-1	-1	4		0	0						Untertest2.avi	0	880	547	72	111				0	Content		-72	-111	10535873	1214798169
10553	08:40:36.168	00:00:10.552	633	-1024	-768	-1	-1	-1	-1	4	-1024	-768	-1	-1	-1	-1	4		0	0						Untertest2.avi	0	880	547	72	111				0	Content		-72	-111	10552502	1214814798
10570	08:40:36.185	00:00:10.569	634	-1024	-768	-1	-1	-1	-1	4	-1024	-768	-1	-1	-1	-1	4		0	0						Untertest2.avi	0	880	547	72	111				0	Content		-72	-111	10569584	1214831880
10586	08:40:36.201	00:00:10.586	635	-1024	-768	-1	-1	-1	-1	4	-1024	-768	-1	-1	-1	-1	4		0	0						Untertest2.avi	0	880	547	72	111				0	Content		-72	-111	10586251	1214848547
10603	08:40:36.218	00:00:10.602	636	-1024	-768	-1	-1	-1	-1	4	-1024	-768	-1	-1	-1	-1	4		0	0						Untertest2.avi	0	880	547	72	111				0	Content		-72	-111	10602919	1214865215
10620	08:40:36.235	00:00:10.620	637	-1024	-768	-1	-1	-1	-1	4	-1024	-768	-1	-1	-1	-1	4		0	0						Untertest2.avi	0	880	547	72	111				0	Content		-72	-111	10620074	1214882370
10637	08:40:36.252	00:00:10.636	638	-1024	-768	-1	-1	-1	-1	4	-1024	-768	-1	-1	-1	-1	4		0	0						Untertest2.avi	0	880	547	72	111				0	Content		-72	-111	10636742	1214899038
10653	08:40:36.268	00:00:10.653	639	-1024	-768	-1	-1	-1	-1	4	-1024	-768	-1	-1	-1	-1	4		0	0						Untertest2.avi	0	880	547	72	111				0	Content		-72	-111	10653409	1214915705
10670	08:40:36.285	00:00:10.669	640	-1024	-768	-1	-1	-1	-1	4	-1024	-768	-1	-1	-1	-1	4		0	0						Untertest2.avi	0	880	547	72	111				0	Content		-72	-111	10669576	1214931872
10686	08:40:36.301	00:00:10.686	641	-1024	-768	-1	-1	-1	-1	4	-1024	-768	-1	-1	-1	-1	4		0	0						Untertest2.avi	0	880	547	72	111				0	Content		-72	-111	10686244	1214948540
10703	08:40:36.318	00:00:10.702	642	-1024	-768	-1	-1	-1	-1	4	-1024	-768	-1	-1	-1	-1	4		0	0						Untertest2.avi	0	880	547	72	111				0	Content		-72	-111	10702745	1214965041
10719	08:40:36.334	00:00:10.719	643	-1024	-768	-1	-1	-1	-1	4	-1024	-768	-1	-1	-1	-1	4		0	0						Untertest2.avi	0	880	547	72	111				0	Content		-72	-111	10719412	1214981708
10736	08:40:36.351	00:00:10.736	644	-1024	-768	-1	-1	-1	-1	4	-1024	-768	-1	-1	-1	-1	4		0	0						Untertest2.avi	0	880	547	72	111				0	Content		-72	-111	10736080	1214998376
10752	08:40:36.367	00:00:10.752	645	-1024	-768	-1	-1	-1	-1	4	-1024	-768	-1	-1	-1	-1	4		0	0						Untertest2.avi	0	880	547	72	111				0	Content		-72	-111	10752368	1215014664
10769	08:40:36.384	00:00:10.768	646	-1024	-768	-1	-1	-1	-1	4	-1024	-768	-1	-1	-1	-1	4		0	0						Untertest2.avi	0	880	547	72	111				0	Content		-72	-111	10768991	1215031287
10786	08:40:36.401	00:00:10.785	647	-1024	-768	-1	-1	-1	-1	4	-1024	-768	-1	-1	-1	-1	4		0	0						Untertest2.avi	0	880	547	72	111				0	Content		-72	-111	10785659	1215047955
10802	08:40:36.417	00:00:10.802	648	-1024	-768	-1	-1	-1	-1	4	-1024	-768	-1	-1	-1	-1	4		0	0						Untertest2.avi	0	880	547	72	111				0	Content		-72	-111	10802327	1215064623
10819	08:40:36.434	00:00:10.818	649	-1024	-768	-1	-1	-1	-1	4	-1024	-768	-1	-1	-1	-1	4		0	0						Untertest2.avi	0	880	547	72	111				0	Content		-72	-111	10818995	1215081291
10836	08:40:36.451	00:00:10.835	650	-1024	-768	-1	-1	-1	-1	4	-1024	-768	-1	-1	-1	-1	4		0	0						Untertest2.avi	0	880	547	72	111				0	Content		-72	-111	10835660	1215097956
10852	08:40:36.467	00:00:10.852	651	-1024	-768	-1	-1	-1	-1	4	-1024	-768	-1	-1	-1	-1	4		0	0						Untertest2.avi	0	880	547	72	111				0	Content		-72	-111	10852327	1215114623
10869	08:40:36.484	00:00:10.868	652	-1024	-768	-1	-1	-1	-1	4	-1024	-768	-1	-1	-1	-1	4		0	0						Untertest2.avi	0	880	547	72	111				0	Content		-72	-111	10868995	1215131291
10886	08:40:36.501	00:00:10.885	653	-1024	-768	-1	-1	-1	-1	4	-1024	-768	-1	-1	-1	-1	4		0	0						Untertest2.avi	0	880	547	72	111				0	Content		-72	-111	10885928	1215148224
10903	08:40:36.518	00:00:10.902	654	-1024	-768	-1	-1	-1	-1	4	-1024	-768	-1	-1	-1	-1	4		0	0						Untertest2.avi	0	880	547	72	111				0	Content		-72	-111	10902596	1215164892
10920	08:40:36.535	00:00:10.919	655	-1024	-768	-1	-1	-1	-1	4	-1024	-768	-1	-1	-1	-1	4		0	0						Untertest2.avi	0	880	547	72	111				0	Content		-72	-111	10919558	1215181854
10936	08:40:36.551	00:00:10.936	656	-1024	-768	-1	-1	-1	-1	4	-1024	-768	-1	-1	-1	-1	4		0	0						Untertest2.avi	0	880	547	72	111				0	Content		-72	-111	10936226	1215198522
10953	08:40:36.568	00:00:10.952	657	-1024	-768	-1	-1	-1	-1	4	-1024	-768	-1	-1	-1	-1	4		0	0						Untertest2.avi	0	880	547	72	111				0	Content		-72	-111	10952894	1215215190
10970	08:40:36.585	00:00:10.970	658	-1024	-768	-1	-1	-1	-1	4	-1024	-768	-1	-1	-1	-1	4		0	0						Untertest2.avi	0	880	547	72	111				0	Content		-72	-111	10970189	1215232485
10987	08:40:36.602	00:00:10.986	659	-1024	-768	-1	-1	-1	-1	4	-1024	-768	-1	-1	-1	-1	4		0	0						Untertest2.avi	0	880	547	72	111				0	Content		-72	-111	10986856	1215249152
11003	08:40:36.618	00:00:11.003	660	-1024	-768	-1	-1	-1	-1	4	-1024	-768	-1	-1	-1	-1	4		0	0						Untertest2.avi	0	880	547	72	111				0	Content		-72	-111	11003064	1215265360
11020	08:40:36.635	00:00:11.019	661	-1024	-768	-1	-1	-1	-1	4	-1024	-768	-1	-1	-1	-1	4		0	0						Untertest2.avi	0	880	547	72	111				0	Content		-72	-111	11019732	1215282028
11036	08:40:36.651	00:00:11.036	662	-1024	-768	-1	-1	-1	-1	4	-1024	-768	-1	-1	-1	-1	4		0	0						Untertest2.avi	0	880	547	72	111				0	Content		-72	-111	11036400	1215298696
11052	08:40:36.667	00:00:11.052	663	-1024	-768	-1	-1	-1	-1	4	-1024	-768	-1	-1	-1	-1	4		0	0						Untertest2.avi	0	880	547	72	111				0	Content		-72	-111	11052228	1215314524
11069	08:40:36.684	00:00:11.068	664	-1024	-768	-1	-1	-1	-1	4	-1024	-768	-1	-1	-1	-1	4		0	0						Untertest2.avi	0	880	547	72	111				0	Content		-72	-111	11068855	1215331151
11086	08:40:36.701	00:00:11.085	665	-1024	-768	-1	-1	-1	-1	4	-1024	-768	-1	-1	-1	-1	4		0	0						Untertest2.avi	0	880	547	72	111				0	Content		-72	-111	11085541	1215347837
11102	08:40:36.717	00:00:11.102	666	-1024	-768	-1	-1	-1	-1	4	-1024	-768	-1	-1	-1	-1	4		0	0						Untertest2.avi	0	880	547	72	111				0	Content		-72	-111	11102208	1215364504
11119	08:40:36.734	00:00:11.118	667	-1024	-768	-1	-1	-1	-1	4	-1024	-768	-1	-1	-1	-1	4		0	0						Untertest2.avi	0	880	547	72	111				0	Content		-72	-111	11118876	1215381172
11136	08:40:36.751	00:00:11.135	668	-1024	-768	-1	-1	-1	-1	4	-1024	-768	-1	-1	-1	-1	4		0	0						Untertest2.avi	0	880	547	72	111				0	Content		-72	-111	11135531	1215397827
11152	08:40:36.767	00:00:11.152	669	-1024	-768	-1	-1	-1	-1	4	-1024	-768	-1	-1	-1	-1	4		0	0						Untertest2.avi	0	880	547	72	111				0	Content		-72	-111	11152100	1215414396
11169	08:40:36.784	00:00:11.168	670	-1024	-768	-1	-1	-1	-1	4	-1024	-768	-1	-1	-1	-1	4		0	0						Untertest2.avi	0	880	547	72	111				0	Content		-72	-111	11168726	1215431022
11186	08:40:36.801	00:00:11.185	671	-1024	-768	-1	-1	-1	-1	4	-1024	-768	-1	-1	-1	-1	4		0	0						Untertest2.avi	0	880	547	72	111				0	Content		-72	-111	11185810	1215448106
11202	08:40:36.817	00:00:11.202	672	-1024	-768	-1	-1	-1	-1	4	-1024	-768	-1	-1	-1	-1	4		0	0						Untertest2.avi	0	880	547	72	111				0	Content		-72	-111	11202478	1215464774
11219	08:40:36.834	00:00:11.219	673	-1024	-768	-1	-1	-1	-1	4	-1024	-768	-1	-1	-1	-1	4		0	0						Untertest2.avi	0	880	547	72	111				0	Content		-72	-111	11219146	1215481442
11236	08:40:36.851	00:00:11.236	674	-1024	-768	-1	-1	-1	-1	4	-1024	-768	-1	-1	-1	-1	4		0	0						Untertest2.avi	0	880	547	72	111				0	Content		-72	-111	11236298	1215498594
11253	08:40:36.868	00:00:11.252	675	-1024	-768	-1	-1	-1	-1	4	-1024	-768	-1	-1	-1	-1	4		0	0						Untertest2.avi	0	880	547	72	111				0	Content		-72	-111	11252965	1215515261
11270	08:40:36.885	00:00:11.269	676	-1024	-768	-1	-1	-1	-1	4	-1024	-768	-1	-1	-1	-1	4		0	0						Untertest2.avi	0	880	547	72	111				0	Content		-72	-111	11269633	1215531929
11286	08:40:36.901	00:00:11.285	677	-1024	-768	-1	-1	-1	-1	4	-1024	-768	-1	-1	-1	-1	4		0	0						Untertest2.avi	0	880	547	72	111				0	Content		-72	-111	11285866	1215548162
11303	08:40:36.918	00:00:11.302	678	-1024	-768	-1	-1	-1	-1	4	-1024	-768	-1	-1	-1	-1	4		0	0						Untertest2.avi	0	880	547	72	111				0	Content		-72	-111	11302534	1215564830
11319	08:40:36.934	00:00:11.319	679	-1024	-768	-1	-1	-1	-1	4	-1024	-768	-1	-1	-1	-1	4		0	0						Untertest2.avi	0	880	547	72	111				0	Content		-72	-111	11319055	1215581351
11336	08:40:36.951	00:00:11.335	680	-1024	-768	-1	-1	-1	-1	4	-1024	-768	-1	-1	-1	-1	4		0	0						Untertest2.avi	0	880	547	72	111				0	Content		-72	-111	11335723	1215598019
11352	08:40:36.967	00:00:11.352	681	-1024	-768	-1	-1	-1	-1	4	-1024	-768	-1	-1	-1	-1	4		0	0						Untertest2.avi	0	880	547	72	111				0	Content		-72	-111	11352391	1215614687
11369	08:40:36.984	00:00:11.368	682	-1024	-768	-1	-1	-1	-1	4	-1024	-768	-1	-1	-1	-1	4		0	0						Untertest2.avi	0	880	547	72	111				0	Content		-72	-111	11368719	1215631015
11385	08:40:37.000	00:00:11.385	683	-1024	-768	-1	-1	-1	-1	4	-1024	-768	-1	-1	-1	-1	4		0	0						Untertest2.avi	0	880	547	72	111				0	Content		-72	-111	11385347	1215647643
11402	08:40:37.017	00:00:11.402	684	-1024	-768	-1	-1	-1	-1	4	-1024	-768	-1	-1	-1	-1	4		0	0						Untertest2.avi	0	880	547	72	111				0	Content		-72	-111	11402013	1215664309
11419	08:40:37.034	00:00:11.418	685	-1024	-768	-1	-1	-1	-1	4	-1024	-768	-1	-1	-1	-1	4		0	0						Untertest2.avi	0	880	547	72	111				0	Content		-72	-111	11418681	1215680977
11435	08:40:37.050	00:00:11.435	686	-1024	-768	-1	-1	-1	-1	4	-1024	-768	-1	-1	-1	-1	4		0	0						Untertest2.avi	0	880	547	72	111				0	Content		-72	-111	11435348	1215697644
11452	08:40:37.067	00:00:11.451	687	-1024	-768	-1	-1	-1	-1	4	-1024	-768	-1	-1	-1	-1	4		0	0						Untertest2.avi	0	880	547	72	111				0	Content		-72	-111	11451976	1215714272
11469	08:40:37.084	00:00:11.468	688	-1024	-768	-1	-1	-1	-1	4	-1024	-768	-1	-1	-1	-1	4		0	0						Untertest2.avi	0	880	547	72	111				0	Content		-72	-111	11468644	1215730940
11485	08:40:37.100	00:00:11.485	689	-1024	-768	-1	-1	-1	-1	4	-1024	-768	-1	-1	-1	-1	4		0	0						Untertest2.avi	0	880	547	72	111				0	Content		-72	-111	11485227	1215747523
11502	08:40:37.117	00:00:11.502	690	-1024	-768	-1	-1	-1	-1	4	-1024	-768	-1	-1	-1	-1	4		0	0						Untertest2.avi	0	880	547	72	111				0	Content		-72	-111	11502492	1215764788
11520	08:40:37.135	00:00:11.519	691	-1024	-768	-1	-1	-1	-1	4	-1024	-768	-1	-1	-1	-1	4		0	0						Untertest2.avi	0	880	547	72	111				0	Content		-72	-111	11519567	1215781863
11536	08:40:37.151	00:00:11.536	692	-1024	-768	-1	-1	-1	-1	4	-1024	-768	-1	-1	-1	-1	4		0	0						Untertest2.avi	0	880	547	72	111				0	Content		-72	-111	11536235	1215798531
11553	08:40:37.168	00:00:11.552	693	-1024	-768	-1	-1	-1	-1	4	-1024	-768	-1	-1	-1	-1	4		0	0						Untertest2.avi	0	880	547	72	111				0	Content		-72	-111	11552903	1215815199
11569	08:40:37.184	00:00:11.569	694	-1024	-768	-1	-1	-1	-1	4	-1024	-768	-1	-1	-1	-1	4		0	0						Untertest2.avi	0	880	547	72	111				0	Content		-72	-111	11569215	1215831511
11586	08:40:37.201	00:00:11.585	695	-1024	-768	-1	-1	-1	-1	4	-1024	-768	-1	-1	-1	-1	4		0	0						Untertest2.avi	0	880	547	72	111				0	Content		-72	-111	11585882	1215848178
11603	08:40:37.218	00:00:11.602	696	-1024	-768	-1	-1	-1	-1	4	-1024	-768	-1	-1	-1	-1	4		0	0						Untertest2.avi	0	880	547	72	111				0	Content		-72	-111	11602550	1215864846
11618	08:40:37.233	00:00:11.618	697	-1024	-768	-1	-1	-1	-1	4	-1024	-768	-1	-1	-1	-1	4		0	0						Untertest2.avi	0	880	547	72	111				0	Content		-72	-111	11618460	1215880756
11635	08:40:37.250	00:00:11.635	698	-1024	-768	-1	-1	-1	-1	4	-1024	-768	-1	-1	-1	-1	4		0	0						Untertest2.avi	0	880	547	72	111				0	Content		-72	-111	11635204	1215897500
11652	08:40:37.267	00:00:11.651	699	-1024	-768	-1	-1	-1	-1	4	-1024	-768	-1	-1	-1	-1	4		0	0						Untertest2.avi	0	880	547	72	111				0	Content		-72	-111	11651902	1215914198
11669	08:40:37.284	00:00:11.668	700	-1024	-768	-1	-1	-1	-1	4	-1024	-768	-1	-1	-1	-1	4		0	0						Untertest2.avi	0	880	547	72	111				0	Content		-72	-111	11668570	1215930866
11685	08:40:37.300	00:00:11.685	701	-1024	-768	-1	-1	-1	-1	4	-1024	-768	-1	-1	-1	-1	4		0	0						Untertest2.avi	0	880	547	72	111				0	Content		-72	-111	11685238	1215947534
11702	08:40:37.317	00:00:11.701	702	-1024	-768	-1	-1	-1	-1	4	-1024	-768	-1	-1	-1	-1	4		0	0						Untertest2.avi	0	880	547	72	111				0	Content		-72	-111	11701885	1215964181
11718	08:40:37.333	00:00:11.718	703	-1024	-768	-1	-1	-1	-1	4	-1024	-768	-1	-1	-1	-1	4		0	0						Untertest2.avi	0	880	547	72	111				0	Content		-72	-111	11718455	1215980751
11735	08:40:37.350	00:00:11.735	704	-1024	-768	-1	-1	-1	-1	4	-1024	-768	-1	-1	-1	-1	4		0	0						Untertest2.avi	0	880	547	72	111				0	Content		-72	-111	11735081	1215997377
11752	08:40:37.367	00:00:11.752	705	-1024	-768	-1	-1	-1	-1	4	-1024	-768	-1	-1	-1	-1	4		0	0						Untertest2.avi	0	880	547	72	111				0	Content		-72	-111	11752162	1216014458
11769	08:40:37.384	00:00:11.768	706	-1024	-768	-1	-1	-1	-1	4	-1024	-768	-1	-1	-1	-1	4		0	0						Untertest2.avi	0	880	547	72	111				0	Content		-72	-111	11768829	1216031125
11785	08:40:37.400	00:00:11.785	707	-1024	-768	-1	-1	-1	-1	4	-1024	-768	-1	-1	-1	-1	4		0	0						Untertest2.avi	0	880	547	72	111				0	Content		-72	-111	11785497	1216047793
11803	08:40:37.418	00:00:11.802	708	-1024	-768	-1	-1	-1	-1	4	-1024	-768	-1	-1	-1	-1	4		0	0						Untertest2.avi	0	880	547	72	111				0	Content		-72	-111	11802648	1216064944
11819	08:40:37.434	00:00:11.819	709	-1024	-768	-1	-1	-1	-1	4	-1024	-768	-1	-1	-1	-1	4		0	0						Untertest2.avi	0	880	547	72	111				0	Content		-72	-111	11819316	1216081612
11836	08:40:37.451	00:00:11.835	710	-1024	-768	-1	-1	-1	-1	4	-1024	-768	-1	-1	-1	-1	4		0	0						Untertest2.avi	0	880	547	72	111				0	Content		-72	-111	11835983	1216098279
11852	08:40:37.467	00:00:11.852	711	-1024	-768	-1	-1	-1	-1	4	-1024	-768	-1	-1	-1	-1	4		0	0						Untertest2.avi	0	880	547	72	111				0	Content		-72	-111	11852215	1216114511
11869	08:40:37.484	00:00:11.868	712	-1024	-768	-1	-1	-1	-1	4	-1024	-768	-1	-1	-1	-1	4		0	0						Untertest2.avi	0	880	547	72	111				0	Content		-72	-111	11868883	1216131179
11885	08:40:37.500	00:00:11.885	713	-1024	-768	-1	-1	-1	-1	4	-1024	-768	-1	-1	-1	-1	4		0	0						Untertest2.avi	0	880	547	72	111				0	Content		-72	-111	11885364	1216147660
11902	08:40:37.517	00:00:11.902	714	-1024	-768	-1	-1	-1	-1	4	-1024	-768	-1	-1	-1	-1	4		0	0						Untertest2.avi	0	880	547	72	111				0	Content		-72	-111	11902031	1216164327
11919	08:40:37.534	00:00:11.918	715	-1024	-768	-1	-1	-1	-1	4	-1024	-768	-1	-1	-1	-1	4		0	0						Untertest2.avi	0	880	547	72	111				0	Content		-72	-111	11918699	1216180995
11935	08:40:37.550	00:00:11.934	716	-1024	-768	-1	-1	-1	-1	4	-1024	-768	-1	-1	-1	-1	4		0	0						Untertest2.avi	0	880	547	72	111				0	Content		-72	-111	11934943	1216197239
11952	08:40:37.567	00:00:11.951	717	-1024	-768	-1	-1	-1	-1	4	-1024	-768	-1	-1	-1	-1	4		0	0						Untertest2.avi	0	880	547	72	111				0	Content		-72	-111	11951691	1216213987
11968	08:40:37.583	00:00:11.968	718	-1024	-768	-1	-1	-1	-1	4	-1024	-768	-1	-1	-1	-1	4		0	0						Untertest2.avi	0	880	547	72	111				0	Content		-72	-111	11968365	1216230661
11985	08:40:37.600	00:00:11.984	719	-1024	-768	-1	-1	-1	-1	4	-1024	-768	-1	-1	-1	-1	4		0	0						Untertest2.avi	0	880	547	72	111				0	Content		-72	-111	11984936	1216247232
12002	08:40:37.617	00:00:12.001	720	-1024	-768	-1	-1	-1	-1	4	-1024	-768	-1	-1	-1	-1	4		0	0						Untertest2.avi	0	880	547	72	111				0	Content		-72	-111	12001812	1216264108
12018	08:40:37.633	00:00:12.018	721	-1024	-768	-1	-1	-1	-1	4	-1024	-768	-1	-1	-1	-1	4		0	0						Untertest2.avi	0	880	547	72	111				0	Content		-72	-111	12018480	1216280776
12035	08:40:37.650	00:00:12.035	722	-1024	-768	-1	-1	-1	-1	4	-1024	-768	-1	-1	-1	-1	4		0	0						Untertest2.avi	0	880	547	72	111				0	Content		-72	-111	12035147	1216297443
12052	08:40:37.667	00:00:12.052	723	-1024	-768	-1	-1	-1	-1	4	-1024	-768	-1	-1	-1	-1	4		0	0						Untertest2.avi	0	880	547	72	111				0	Content		-72	-111	12052159	1216314455
12069	08:40:37.684	00:00:12.068	724	-1024	-768	-1	-1	-1	-1	4	-1024	-768	-1	-1	-1	-1	4		0	0						Untertest2.avi	0	880	547	72	111				0	Content		-72	-111	12068827	1216331123
12085	08:40:37.700	00:00:12.085	725	-1024	-768	-1	-1	-1	-1	4	-1024	-768	-1	-1	-1	-1	4		0	0						Untertest2.avi	0	880	547	72	111				0	Content		-72	-111	12085495	1216347791
12103	08:40:37.718	00:00:12.102	726	-1024	-768	-1	-1	-1	-1	4	-1024	-768	-1	-1	-1	-1	4		0	0						Untertest2.avi	0	880	547	72	111				0	Content		-72	-111	12102776	1216365072
12119	08:40:37.734	00:00:12.119	727	-1024	-768	-1	-1	-1	-1	4	-1024	-768	-1	-1	-1	-1	4		0	0						Untertest2.avi	0	880	547	72	111				0	Content		-72	-111	12119443	1216381739
12136	08:40:37.751	00:00:12.135	728	-1024	-768	-1	-1	-1	-1	4	-1024	-768	-1	-1	-1	-1	4		0	0						Untertest2.avi	0	880	547	72	111				0	Content		-72	-111	12135690	1216397986
12152	08:40:37.767	00:00:12.152	729	-1024	-768	-1	-1	-1	-1	4	-1024	-768	-1	-1	-1	-1	4		0	0						Untertest2.avi	0	880	547	72	111				0	Content		-72	-111	12152358	1216414654
12169	08:40:37.784	00:00:12.169	730	-1024	-768	-1	-1	-1	-1	4	-1024	-768	-1	-1	-1	-1	4		0	0						Untertest2.avi	0	880	547	72	111				0	Content		-72	-111	12169025	1216431321
12185	08:40:37.800	00:00:12.184	731	-1024	-768	-1	-1	-1	-1	4	-1024	-768	-1	-1	-1	-1	4		0	0						Untertest2.avi	0	880	547	72	111				0	Content		-72	-111	12184803	1216447099
12201	08:40:37.816	00:00:12.201	732	-1024	-768	-1	-1	-1	-1	4	-1024	-768	-1	-1	-1	-1	4		0	0						Untertest2.avi	0	880	547	72	111				0	Content		-72	-111	12201426	1216463722
12218	08:40:37.833	00:00:12.218	733	-1024	-768	-1	-1	-1	-1	4	-1024	-768	-1	-1	-1	-1	4		0	0						Untertest2.avi	0	880	547	72	111				0	Content		-72	-111	12218113	1216480409
12235	08:40:37.850	00:00:12.234	734	-1024	-768	-1	-1	-1	-1	4	-1024	-768	-1	-1	-1	-1	4		0	0						Untertest2.avi	0	880	547	72	111				0	Content		-72	-111	12234780	1216497076
12251	08:40:37.866	00:00:12.251	735	-1024	-768	-1	-1	-1	-1	4	-1024	-768	-1	-1	-1	-1	4		0	0						Untertest2.avi	0	880	547	72	111				0	Content		-72	-111	12251448	1216513744
12268	08:40:37.883	00:00:12.268	736	-1024	-768	-1	-1	-1	-1	4	-1024	-768	-1	-1	-1	-1	4		0	0						Untertest2.avi	0	880	547	72	111				0	Content		-72	-111	12268234	1216530530
12285	08:40:37.900	00:00:12.284	737	-1024	-768	-1	-1	-1	-1	4	-1024	-768	-1	-1	-1	-1	4		0	0						Untertest2.avi	0	880	547	72	111				0	Content		-72	-111	12284795	1216547091
12301	08:40:37.916	00:00:12.301	738	-1024	-768	-1	-1	-1	-1	4	-1024	-768	-1	-1	-1	-1	4		0	0						Untertest2.avi	0	880	547	72	111				0	Content		-72	-111	12301417	1216563713
12318	08:40:37.933	00:00:12.318	739	-1024	-768	-1	-1	-1	-1	4	-1024	-768	-1	-1	-1	-1	4		0	0						Untertest2.avi	0	880	547	72	111				0	Content		-72	-111	12318459	1216580755
12335	08:40:37.950	00:00:12.335	740	-1024	-768	-1	-1	-1	-1	4	-1024	-768	-1	-1	-1	-1	4		0	0						Untertest2.avi	0	880	547	72	111				0	Content		-72	-111	12335127	1216597423
12352	08:40:37.967	00:00:12.351	741	-1024	-768	-1	-1	-1	-1	4	-1024	-768	-1	-1	-1	-1	4		0	0						Untertest2.avi	0	880	547	72	111				0	Content		-72	-111	12351795	1216614091
12369	08:40:37.984	00:00:12.368	742	-1024	-768	-1	-1	-1	-1	4	-1024	-768	-1	-1	-1	-1	4		0	0						Untertest2.avi	0	880	547	72	111				0	Content		-72	-111	12368959	1216631255
12386	08:40:38.001	00:00:12.385	743	-1024	-768	-1	-1	-1	-1	4	-1024	-768	-1	-1	-1	-1	4		0	0						Untertest2.avi	0	880	547	72	111				0	Content		-72	-111	12385627	1216647923
12402	08:40:38.017	00:00:12.402	744	-1024	-768	-1	-1	-1	-1	4	-1024	-768	-1	-1	-1	-1	4		0	0						Untertest2.avi	0	880	547	72	111				0	Content		-72	-111	12402295	1216664591
12418	08:40:38.033	00:00:12.418	745	-1024	-768	-1	-1	-1	-1	4	-1024	-768	-1	-1	-1	-1	4		0	0						Untertest2.avi	0	880	547	72	111				0	Content		-72	-111	12418486	1216680782
12435	08:40:38.050	00:00:12.435	746	-1024	-768	-1	-1	-1	-1	4	-1024	-768	-1	-1	-1	-1	4		0	0						Untertest2.avi	0	880	547	72	111				0	Content		-72	-111	12435153	1216697449
12452	08:40:38.067	00:00:12.451	747	-1024	-768	-1	-1	-1	-1	4	-1024	-768	-1	-1	-1	-1	4		0	0						Untertest2.avi	0	880	547	72	111				0	Content		-72	-111	12451656	1216713952
12468	08:40:38.083	00:00:12.468	748	-1024	-768	-1	-1	-1	-1	4	-1024	-768	-1	-1	-1	-1	4		0	0						Untertest2.avi	0	880	547	72	111				0	Content		-72	-111	12468324	1216730620
12485	08:40:38.100	00:00:12.484	749	-1024	-768	-1	-1	-1	-1	4	-1024	-768	-1	-1	-1	-1	4		0	0						Untertest2.avi	0	880	547	72	111				0	Content		-72	-111	12484992	1216747288
12501	08:40:38.116	00:00:12.501	750	-1024	-768	-1	-1	-1	-1	4	-1024	-768	-1	-1	-1	-1	4		0	0						Untertest2.avi	0	880	547	72	111				0	Content		-72	-111	12501287	1216763583
12518	08:40:38.133	00:00:12.517	751	-1024	-768	-1	-1	-1	-1	4	-1024	-768	-1	-1	-1	-1	4		0	0						Untertest2.avi	0	880	547	72	111				0	Content		-72	-111	12517912	1216780208
12535	08:40:38.150	00:00:12.534	752	-1024	-768	-1	-1	-1	-1	4	-1024	-768	-1	-1	-1	-1	4		0	0						Untertest2.avi	0	880	547	72	111				0	Content		-72	-111	12534578	1216796874
12551	08:40:38.166	00:00:12.551	753	-1024	-768	-1	-1	-1	-1	4	-1024	-768	-1	-1	-1	-1	4		0	0						Untertest2.avi	0	880	547	72	111				0	Content		-72	-111	12551246	1216813542
12568	08:40:38.183	00:00:12.567	754	-1024	-768	-1	-1	-1	-1	4	-1024	-768	-1	-1	-1	-1	4		0	0						Untertest2.avi	0	880	547	72	111				0	Content		-72	-111	12567913	1216830209
12585	08:40:38.200	00:00:12.584	755	-1024	-768	-1	-1	-1	-1	4	-1024	-768	-1	-1	-1	-1	4		0	0						Untertest2.avi	0	880	547	72	111				0	Content		-72	-111	12584555	1216846851
12601	08:40:38.216	00:00:12.601	756	-1024	-768	-1	-1	-1	-1	4	-1024	-768	-1	-1	-1	-1	4		0	0						Untertest2.avi	0	880	547	72	111				0	Content		-72	-111	12601223	1216863519
12618	08:40:38.233	00:00:12.617	757	-1024	-768	-1	-1	-1	-1	4	-1024	-768	-1	-1	-1	-1	4		0	0						Untertest2.avi	0	880	547	72	111				0	Content		-72	-111	12617911	1216880207
12635	08:40:38.250	00:00:12.635	758	-1024	-768	-1	-1	-1	-1	4	-1024	-768	-1	-1	-1	-1	4		0	0						Untertest2.avi	0	880	547	72	111				0	Content		-72	-111	12635160	1216897456
12652	08:40:38.267	00:00:12.651	759	-1024	-768	-1	-1	-1	-1	4	-1024	-768	-1	-1	-1	-1	4		0	0						Untertest2.avi	0	880	547	72	111				0	Content		-72	-111	12651828	1216914124
12669	08:40:38.284	00:00:12.669	760	-1024	-768	-1	-1	-1	-1	4	-1024	-768	-1	-1	-1	-1	4		0	0						Untertest2.avi	0	880	547	72	111				0	Content		-72	-111	12669122	1216931418
12686	08:40:38.301	00:00:12.685	761	-1024	-768	-1	-1	-1	-1	4	-1024	-768	-1	-1	-1	-1	4		0	0						Untertest2.avi	0	880	547	72	111				0	Content		-72	-111	12685790	1216948086
12702	08:40:38.317	00:00:12.702	762	-1024	-768	-1	-1	-1	-1	4	-1024	-768	-1	-1	-1	-1	4		0	0						Untertest2.avi	0	880	547	72	111				0	Content		-72	-111	12702043	1216964339
12719	08:40:38.334	00:00:12.718	763	-1024	-768	-1	-1	-1	-1	4	-1024	-768	-1	-1	-1	-1	4		0	0						Untertest2.avi	0	880	547	72	111				0	Content		-72	-111	12718711	1216981007
12735	08:40:38.350	00:00:12.735	764	-1024	-768	-1	-1	-1	-1	4	-1024	-768	-1	-1	-1	-1	4		0	0						Untertest2.avi	0	880	547	72	111				0	Content		-72	-111	12735379	1216997675
12751	08:40:38.366	00:00:12.751	765	-1024	-768	-1	-1	-1	-1	4	-1024	-768	-1	-1	-1	-1	4		0	0						Untertest2.avi	0	880	547	72	111				0	Content		-72	-111	12751164	1217013460
12768	08:40:38.383	00:00:12.767	766	-1024	-768	-1	-1	-1	-1	4	-1024	-768	-1	-1	-1	-1	4		0	0						Untertest2.avi	0	880	547	72	111				0	Content		-72	-111	12767776	1217030072
12784	08:40:38.399	00:00:12.784	767	-1024	-768	-1	-1	-1	-1	4	-1024	-768	-1	-1	-1	-1	4		0	0						Untertest2.avi	0	880	547	72	111				0	Content		-72	-111	12784463	1217046759
12801	08:40:38.416	00:00:12.801	768	-1024	-768	-1	-1	-1	-1	4	-1024	-768	-1	-1	-1	-1	4		0	0						Untertest2.avi	0	880	547	72	111				0	Content		-72	-111	12801131	1217063427
12818	08:40:38.433	00:00:12.817	769	-1024	-768	-1	-1	-1	-1	4	-1024	-768	-1	-1	-1	-1	4		0	0						Untertest2.avi	0	880	547	72	111				0	Content		-72	-111	12817799	1217080095
12834	08:40:38.449	00:00:12.834	770	-1024	-768	-1	-1	-1	-1	4	-1024	-768	-1	-1	-1	-1	4		0	0						Untertest2.avi	0	880	547	72	111				0	Content		-72	-111	12834456	1217096752
12851	08:40:38.466	00:00:12.851	771	-1024	-768	-1	-1	-1	-1	4	-1024	-768	-1	-1	-1	-1	4		0	0						Untertest2.avi	0	880	547	72	111				0	Content		-72	-111	12851024	1217113320
12868	08:40:38.483	00:00:12.867	772	-1024	-768	-1	-1	-1	-1	4	-1024	-768	-1	-1	-1	-1	4		0	0						Untertest2.avi	0	880	547	72	111				0	Content		-72	-111	12867774	1217130070
12885	08:40:38.500	00:00:12.884	773	-1024	-768	-1	-1	-1	-1	4	-1024	-768	-1	-1	-1	-1	4		0	0						Untertest2.avi	0	880	547	72	111				0	Content		-72	-111	12884815	1217147111
12901	08:40:38.516	00:00:12.901	774	-1024	-768	-1	-1	-1	-1	4	-1024	-768	-1	-1	-1	-1	4		0	0						Untertest2.avi	0	880	547	72	111				0	Content		-72	-111	12901482	1217163778
12918	08:40:38.533	00:00:12.918	775	-1024	-768	-1	-1	-1	-1	4	-1024	-768	-1	-1	-1	-1	4		0	0						Untertest2.avi	0	880	547	72	111				0	Content		-72	-111	12918150	1217180446
12935	08:40:38.550	00:00:12.935	776	-1024	-768	-1	-1	-1	-1	4	-1024	-768	-1	-1	-1	-1	4		0	0						Untertest2.avi	0	880	547	72	111				0	Content		-72	-111	12935273	1217197569
12952	08:40:38.567	00:00:12.951	777	-1024	-768	-1	-1	-1	-1	4	-1024	-768	-1	-1	-1	-1	4		0	0						Untertest2.avi	0	880	547	72	111				0	Content		-72	-111	12951941	1217214237
12969	08:40:38.584	00:00:12.968	778	-1024	-768	-1	-1	-1	-1	4	-1024	-768	-1	-1	-1	-1	4		0	0						Untertest2.avi	0	880	547	72	111				0	Content		-72	-111	12968608	1217230904
12985	08:40:38.600	00:00:12.984	779	-1024	-768	-1	-1	-1	-1	4	-1024	-768	-1	-1	-1	-1	4		0	0						Untertest2.avi	0	880	547	72	111				0	Content		-72	-111	12984811	1217247107
13001	08:40:38.616	00:00:13.001	780	-1024	-768	-1	-1	-1	-1	4	-1024	-768	-1	-1	-1	-1	4		0	0						Untertest2.avi	0	880	547	72	111				0	Content		-72	-111	13001479	1217263775
13018	08:40:38.633	00:00:13.017	781	-1024	-768	-1	-1	-1	-1	4	-1024	-768	-1	-1	-1	-1	4		0	0						Untertest2.avi	0	880	547	72	111				0	Content		-72	-111	13017992	1217280288
13035	08:40:38.650	00:00:13.034	782	-1024	-768	-1	-1	-1	-1	4	-1024	-768	-1	-1	-1	-1	4		0	0						Untertest2.avi	0	880	547	72	111				0	Content		-72	-111	13034659	1217296955
13051	08:40:38.666	00:00:13.051	783	-1024	-768	-1	-1	-1	-1	4	-1024	-768	-1	-1	-1	-1	4		0	0						Untertest2.avi	0	880	547	72	111				0	Content		-72	-111	13051327	1217313623
13068	08:40:38.683	00:00:13.067	784	-1024	-768	-1	-1	-1	-1	4	-1024	-768	-1	-1	-1	-1	4		0	0						Untertest2.avi	0	880	547	72	111				0	Content		-72	-111	13067638	1217329934
13084	08:40:38.699	00:00:13.084	785	-1024	-768	-1	-1	-1	-1	4	-1024	-768	-1	-1	-1	-1	4		0	0						Untertest2.avi	0	880	547	72	111				0	Content		-72	-111	13084260	1217346556
13101	08:40:38.716	00:00:13.100	786	-1024	-768	-1	-1	-1	-1	4	-1024	-768	-1	-1	-1	-1	4		0	0						Untertest2.avi	0	880	547	72	111				0	Content		-72	-111	13100926	1217363222
13118	08:40:38.733	00:00:13.117	787	-1024	-768	-1	-1	-1	-1	4	-1024	-768	-1	-1	-1	-1	4		0	0						Untertest2.avi	0	880	547	72	111				0	Content		-72	-111	13117594	1217379890
13134	08:40:38.749	00:00:13.134	788	-1024	-768	-1	-1	-1	-1	4	-1024	-768	-1	-1	-1	-1	4		0	0						Untertest2.avi	0	880	547	72	111				0	Content		-72	-111	13134262	1217396558
13151	08:40:38.766	00:00:13.150	789	-1024	-768	-1	-1	-1	-1	4	-1024	-768	-1	-1	-1	-1	4		0	0						Untertest2.avi	0	880	547	72	111				0	Content		-72	-111	13150886	1217413182
13168	08:40:38.783	00:00:13.167	790	-1024	-768	-1	-1	-1	-1	4	-1024	-768	-1	-1	-1	-1	4		0	0						Untertest2.avi	0	880	547	72	111				0	Content		-72	-111	13167553	1217429849
13184	08:40:38.799	00:00:13.184	791	-1024	-768	-1	-1	-1	-1	4	-1024	-768	-1	-1	-1	-1	4		0	0						Untertest2.avi	0	880	547	72	111				0	Content		-72	-111	13184221	1217446517
13201	08:40:38.816	00:00:13.201	792	-1024	-768	-1	-1	-1	-1	4	-1024	-768	-1	-1	-1	-1	4		0	0						Untertest2.avi	0	880	547	72	111				0	Content		-72	-111	13201112	1217463408
13218	08:40:38.833	00:00:13.217	793	-1024	-768	-1	-1	-1	-1	4	-1024	-768	-1	-1	-1	-1	4		0	0						Untertest2.avi	0	880	547	72	111				0	Content		-72	-111	13217780	1217480076
13235	08:40:38.850	00:00:13.234	794	-1024	-768	-1	-1	-1	-1	4	-1024	-768	-1	-1	-1	-1	4		0	0						Untertest2.avi	0	880	547	72	111				0	Content		-72	-111	13234772	1217497068
13251	08:40:38.866	00:00:13.251	795	-1024	-768	-1	-1	-1	-1	4	-1024	-768	-1	-1	-1	-1	4		0	0						Untertest2.avi	0	880	547	72	111				0	Content		-72	-111	13251440	1217513736
13268	08:40:38.883	00:00:13.268	796	-1024	-768	-1	-1	-1	-1	4	-1024	-768	-1	-1	-1	-1	4		0	0						Untertest2.avi	0	880	547	72	111				0	Content		-72	-111	13268108	1217530404
13285	08:40:38.900	00:00:13.285	797	-1024	-768	-1	-1	-1	-1	4	-1024	-768	-1	-1	-1	-1	4		0	0						Untertest2.avi	0	880	547	72	111				0	Content		-72	-111	13285368	1217547664
13302	08:40:38.917	00:00:13.302	798	-1024	-768	-1	-1	-1	-1	4	-1024	-768	-1	-1	-1	-1	4		0	0						Untertest2.avi	0	880	547	72	111				0	Content		-72	-111	13302035	1217564331
13318	08:40:38.933	00:00:13.318	799	-1024	-768	-1	-1	-1	-1	4	-1024	-768	-1	-1	-1	-1	4		0	0						Untertest2.avi	0	880	547	72	111				0	Content		-72	-111	13318274	1217580570
13335	08:40:38.950	00:00:13.334	800	-1024	-768	-1	-1	-1	-1	4	-1024	-768	-1	-1	-1	-1	4		0	0						Untertest2.avi	0	880	547	72	111				0	Content		-72	-111	13334942	1217597238
13352	08:40:38.967	00:00:13.351	801	-1024	-768	-1	-1	-1	-1	4	-1024	-768	-1	-1	-1	-1	4		0	0						Untertest2.avi	0	880	547	72	111				0	Content		-72	-111	13351610	1217613906
13367	08:40:38.982	00:00:13.367	802	-1024	-768	-1	-1	-1	-1	4	-1024	-768	-1	-1	-1	-1	4		0	0						Untertest2.avi	0	880	547	72	111				0	Content		-72	-111	13367371	1217629667
13384	08:40:38.999	00:00:13.384	803	-1024	-768	-1	-1	-1	-1	4	-1024	-768	-1	-1	-1	-1	4		0	0						Untertest2.avi	0	880	547	72	111				0	Content		-72	-111	13384118	1217646414
13401	08:40:39.016	00:00:13.400	804	-1024	-768	-1	-1	-1	-1	4	-1024	-768	-1	-1	-1	-1	4		0	0						Untertest2.avi	0	880	547	72	111				0	Content		-72	-111	13400805	1217663101
13417	08:40:39.032	00:00:13.417	805	-1024	-768	-1	-1	-1	-1	4	-1024	-768	-1	-1	-1	-1	4		0	0						Untertest2.avi	0	880	547	72	111				0	Content		-72	-111	13417472	1217679768
13434	08:40:39.049	00:00:13.434	806	-1024	-768	-1	-1	-1	-1	4	-1024	-768	-1	-1	-1	-1	4		0	0						Untertest2.avi	0	880	547	72	111				0	Content		-72	-111	13434140	1217696436
13451	08:40:39.066	00:00:13.450	807	-1024	-768	-1	-1	-1	-1	4	-1024	-768	-1	-1	-1	-1	4		0	0						Untertest2.avi	0	880	547	72	111				0	Content		-72	-111	13450794	1217713090
13467	08:40:39.082	00:00:13.467	808	-1024	-768	-1	-1	-1	-1	4	-1024	-768	-1	-1	-1	-1	4		0	0						Untertest2.avi	0	880	547	72	111				0	Content		-72	-111	13467363	1217729659
13484	08:40:39.099	00:00:13.484	809	-1024	-768	-1	-1	-1	-1	4	-1024	-768	-1	-1	-1	-1	4		0	0						Untertest2.avi	0	880	547	72	111				0	Content		-72	-111	13484006	1217746302
13501	08:40:39.116	00:00:13.501	810	-1024	-768	-1	-1	-1	-1	4	-1024	-768	-1	-1	-1	-1	4		0	0						Untertest2.avi	0	880	547	72	111				0	Content		-72	-111	13501083	1217763379
13518	08:40:39.133	00:00:13.517	811	-1024	-768	-1	-1	-1	-1	4	-1024	-768	-1	-1	-1	-1	4		0	0						Untertest2.avi	0	880	547	72	111				0	Content		-72	-111	13517751	1217780047
13534	08:40:39.149	00:00:13.534	812	-1024	-768	-1	-1	-1	-1	4	-1024	-768	-1	-1	-1	-1	4		0	0						Untertest2.avi	0	880	547	72	111				0	Content		-72	-111	13534419	1217796715
13552	08:40:39.167	00:00:13.551	813	-1024	-768	-1	-1	-1	-1	4	-1024	-768	-1	-1	-1	-1	4		0	0						Untertest2.avi	0	880	547	72	111				0	Content		-72	-111	13551566	1217813862
13568	08:40:39.183	00:00:13.568	814	-1024	-768	-1	-1	-1	-1	4	-1024	-768	-1	-1	-1	-1	4		0	0						Untertest2.avi	0	880	547	72	111				0	Content		-72	-111	13568233	1217830529
13585	08:40:39.200	00:00:13.584	815	-1024	-768	-1	-1	-1	-1	4	-1024	-768	-1	-1	-1	-1	4		0	0						Untertest2.avi	0	880	547	72	111				0	Content		-72	-111	13584901	1217847197
13601	08:40:39.216	00:00:13.601	816	-1024	-768	-1	-1	-1	-1	4	-1024	-768	-1	-1	-1	-1	4		0	0						Untertest2.avi	0	880	547	72	111				0	Content		-72	-111	13601069	1217863365
13618	08:40:39.233	00:00:13.617	817	-1024	-768	-1	-1	-1	-1	4	-1024	-768	-1	-1	-1	-1	4		0	0						Untertest2.avi	0	880	547	72	111				0	Content		-72	-111	13617737	1217880033
13634	08:40:39.249	00:00:13.634	818	-1024	-768	-1	-1	-1	-1	4	-1024	-768	-1	-1	-1	-1	4		0	0						Untertest2.avi	0	880	547	72	111				0	Content		-72	-111	13634236	1217896532
13651	08:40:39.266	00:00:13.650	819	-1024	-768	-1	-1	-1	-1	4	-1024	-768	-1	-1	-1	-1	4		0	0						Untertest2.avi	0	880	547	72	111				0	Content		-72	-111	13650904	1217913200
13668	08:40:39.283	00:00:13.667	820	-1024	-768	-1	-1	-1	-1	4	-1024	-768	-1	-1	-1	-1	4		0	0						Untertest2.avi	0	880	547	72	111				0	Content		-72	-111	13667572	1217929868
13684	08:40:39.299	00:00:13.683	821	-1024	-768	-1	-1	-1	-1	4	-1024	-768	-1	-1	-1	-1	4		0	0						Untertest2.avi	0	880	547	72	111				0	Content		-72	-111	13683860	1217946156
13700	08:40:39.315	00:00:13.700	822	-1024	-768	-1	-1	-1	-1	4	-1024	-768	-1	-1	-1	-1	4		0	0						Untertest2.avi	0	880	547	72	111				0	Content		-72	-111	13700483	1217962779
13717	08:40:39.332	00:00:13.717	823	-1024	-768	-1	-1	-1	-1	4	-1024	-768	-1	-1	-1	-1	4		0	0						Untertest2.avi	0	880	547	72	111				0	Content		-72	-111	13717285	1217979581
13734	08:40:39.349	00:00:13.733	824	-1024	-768	-1	-1	-1	-1	4	-1024	-768	-1	-1	-1	-1	4		0	0						Untertest2.avi	0	880	547	72	111				0	Content		-72	-111	13733852	1217996148
13751	08:40:39.366	00:00:13.750	825	-1024	-768	-1	-1	-1	-1	4	-1024	-768	-1	-1	-1	-1	4		0	0						Untertest2.avi	0	880	547	72	111				0	Content		-72	-111	13750685	1218012981
13767	08:40:39.382	00:00:13.767	826	-1024	-768	-1	-1	-1	-1	4	-1024	-768	-1	-1	-1	-1	4		0	0						Untertest2.avi	0	880	547	72	111				0	Content		-72	-111	13767353	1218029649
13784	08:40:39.399	00:00:13.784	827	-1024	-768	-1	-1	-1	-1	4	-1024	-768	-1	-1	-1	-1	4		0	0						Untertest2.avi	0	880	547	72	111				0	Content		-72	-111	13784021	1218046317
13801	08:40:39.416	00:00:13.801	828	-1024	-768	-1	-1	-1	-1	4	-1024	-768	-1	-1	-1	-1	4		0	0						Untertest2.avi	0	880	547	72	111				0	Content		-72	-111	13801006	1218063302
13818	08:40:39.433	00:00:13.817	829	-1024	-768	-1	-1	-1	-1	4	-1024	-768	-1	-1	-1	-1	4		0	0						Untertest2.avi	0	880	547	72	111				0	Content		-72	-111	13817673	1218079969
13834	08:40:39.449	00:00:13.834	830	-1024	-768	-1	-1	-1	-1	4	-1024	-768	-1	-1	-1	-1	4		0	0						Untertest2.avi	0	880	547	72	111				0	Content		-72	-111	13834341	1218096637
13852	08:40:39.467	00:00:13.851	831	-1024	-768	-1	-1	-1	-1	4	-1024	-768	-1	-1	-1	-1	4		0	0						Untertest2.avi	0	880	547	72	111				0	Content		-72	-111	13851657	1218113953
13868	08:40:39.483	00:00:13.868	832	-1024	-768	-1	-1	-1	-1	4	-1024	-768	-1	-1	-1	-1	4		0	0						Untertest2.avi	0	880	547	72	111				0	Content		-72	-111	13868325	1218130621
13885	08:40:39.500	00:00:13.884	833	-1024	-768	-1	-1	-1	-1	4	-1024	-768	-1	-1	-1	-1	4		0	0						Untertest2.avi	0	880	547	72	111				0	Content		-72	-111	13884584	1218146880
13901	08:40:39.516	00:00:13.901	834	-1024	-768	-1	-1	-1	-1	4	-1024	-768	-1	-1	-1	-1	4		0	0						Untertest2.avi	0	880	547	72	111				0	Content		-72	-111	13901251	1218163547
13918	08:40:39.533	00:00:13.917	835	-1024	-768	-1	-1	-1	-1	4	-1024	-768	-1	-1	-1	-1	4		0	0						Untertest2.avi	0	880	547	72	111				0	Content		-72	-111	13917919	1218180215
13934	08:40:39.549	00:00:13.933	836	-1024	-768	-1	-1	-1	-1	4	-1024	-768	-1	-1	-1	-1	4		0	0						Untertest2.avi	0	880	547	72	111				0	Content		-72	-111	13933722	1218196018
13950	08:40:39.565	00:00:13.950	837	-1024	-768	-1	-1	-1	-1	4	-1024	-768	-1	-1	-1	-1	4		0	0						Untertest2.avi	0	880	547	72	111				0	Content		-72	-111	13950340	1218212636
13967	08:40:39.582	00:00:13.967	838	-1024	-768	-1	-1	-1	-1	4	-1024	-768	-1	-1	-1	-1	4		0	0						Untertest2.avi	0	880	547	72	111				0	Content		-72	-111	13967027	1218229323
13984	08:40:39.599	00:00:13.983	839	-1024	-768	-1	-1	-1	-1	4	-1024	-768	-1	-1	-1	-1	4		0	0						Untertest2.avi	0	880	547	72	111				0	Content		-72	-111	13983695	1218245991
14000	08:40:39.615	00:00:14.000	840	-1024	-768	-1	-1	-1	-1	4	-1024	-768	-1	-1	-1	-1	4		0	0						Untertest2.avi	0	880	547	72	111				0	Content		-72	-111	14000363	1218262659
14017	08:40:39.632	00:00:14.017	841	-1024	-768	-1	-1	-1	-1	4	-1024	-768	-1	-1	-1	-1	4		0	0						Untertest2.avi	0	880	547	72	111				0	Content		-72	-111	14017146	1218279442
14034	08:40:39.649	00:00:14.033	842	-1024	-768	-1	-1	-1	-1	4	-1024	-768	-1	-1	-1	-1	4		0	0						Untertest2.avi	0	880	547	72	111				0	Content		-72	-111	14033715	1218296011
14050	08:40:39.665	00:00:14.050	843	-1024	-768	-1	-1	-1	-1	4	-1024	-768	-1	-1	-1	-1	4		0	0						Untertest2.avi	0	880	547	72	111				0	Content		-72	-111	14050343	1218312639
14068	08:40:39.683	00:00:14.067	844	-1024	-768	-1	-1	-1	-1	4	-1024	-768	-1	-1	-1	-1	4		0	0						Untertest2.avi	0	880	547	72	111				0	Content		-72	-111	14067608	1218329904
14084	08:40:39.699	00:00:14.084	845	-1024	-768	-1	-1	-1	-1	4	-1024	-768	-1	-1	-1	-1	4		0	0						Untertest2.avi	0	880	547	72	111				0	Content		-72	-111	14084275	1218346571
14101	08:40:39.716	00:00:14.101	846	-1024	-768	-1	-1	-1	-1	4	-1024	-768	-1	-1	-1	-1	4		0	0						Untertest2.avi	0	880	547	72	111				0	Content		-72	-111	14101338	1218363634
14118	08:40:39.733	00:00:14.118	847	-1024	-768	-1	-1	-1	-1	4	-1024	-768	-1	-1	-1	-1	4		0	0						Untertest2.avi	0	880	547	72	111				0	Content		-72	-111	14118006	1218380302
14135	08:40:39.750	00:00:14.134	848	-1024	-768	-1	-1	-1	-1	4	-1024	-768	-1	-1	-1	-1	4		0	0						Untertest2.avi	0	880	547	72	111				0	Content		-72	-111	14134674	1218396970
14151	08:40:39.766	00:00:14.150	849	-1024	-768	-1	-1	-1	-1	4	-1024	-768	-1	-1	-1	-1	4		0	0						Untertest2.avi	0	880	547	72	111				0	Content		-72	-111	14150818	1218413114
14167	08:40:39.782	00:00:14.167	850	-1024	-768	-1	-1	-1	-1	4	-1024	-768	-1	-1	-1	-1	4		0	0						Untertest2.avi	0	880	547	72	111				0	Content		-72	-111	14167486	1218429782
14184	08:40:39.799	00:00:14.183	851	-1024	-768	-1	-1	-1	-1	4	-1024	-768	-1	-1	-1	-1	4		0	0						Untertest2.avi	0	880	547	72	111				0	Content		-72	-111	14183978	1218446274
14201	08:40:39.816	00:00:14.200	852	-1024	-768	-1	-1	-1	-1	4	-1024	-768	-1	-1	-1	-1	4		0	0						Untertest2.avi	0	880	547	72	111				0	Content		-72	-111	14200646	1218462942
14217	08:40:39.832	00:00:14.217	853	-1024	-768	-1	-1	-1	-1	4	-1024	-768	-1	-1	-1	-1	4		0	0						Untertest2.avi	0	880	547	72	111				0	Content		-72	-111	14217313	1218479609
14234	08:40:39.849	00:00:14.233	854	-1024	-768	-1	-1	-1	-1	4	-1024	-768	-1	-1	-1	-1	4		0	0						Untertest2.avi	0	880	547	72	111				0	Content		-72	-111	14233586	1218495882
14250	08:40:39.865	00:00:14.250	855	-1024	-768	-1	-1	-1	-1	4	-1024	-768	-1	-1	-1	-1	4		0	0						Untertest2.avi	0	880	547	72	111				0	Content		-72	-111	14250207	1218512503
14267	08:40:39.882	00:00:14.266	856	-1024	-768	-1	-1	-1	-1	4	-1024	-768	-1	-1	-1	-1	4		0	0						Untertest2.avi	0	880	547	72	111				0	Content		-72	-111	14266875	1218529171
14284	08:40:39.899	00:00:14.283	857	-1024	-768	-1	-1	-1	-1	4	-1024	-768	-1	-1	-1	-1	4		0	0						Untertest2.avi	0	880	547	72	111				0	Content		-72	-111	14283542	1218545838
14300	08:40:39.915	00:00:14.300	858	-1024	-768	-1	-1	-1	-1	4	-1024	-768	-1	-1	-1	-1	4		0	0						Untertest2.avi	0	880	547	72	111				0	Content		-72	-111	14300210	1218562506
14317	08:40:39.932	00:00:14.316	859	-1024	-768	-1	-1	-1	-1	4	-1024	-768	-1	-1	-1	-1	4		0	0						Untertest2.avi	0	880	547	72	111				0	Content		-72	-111	14316833	1218579129
14334	08:40:39.949	00:00:14.333	860	-1024	-768	-1	-1	-1	-1	4	-1024	-768	-1	-1	-1	-1	4		0	0						Untertest2.avi	0	880	547	72	111				0	Content		-72	-111	14333501	1218595797
14350	08:40:39.965	00:00:14.350	861	-1024	-768	-1	-1	-1	-1	4	-1024	-768	-1	-1	-1	-1	4		0	0						Untertest2.avi	0	880	547	72	111				0	Content		-72	-111	14350168	1218612464
14367	08:40:39.982	00:00:14.367	862	-1024	-768	-1	-1	-1	-1	4	-1024	-768	-1	-1	-1	-1	4		0	0						Untertest2.avi	0	880	547	72	111				0	Content		-72	-111	14367058	1218629354
14384	08:40:39.999	00:00:14.383	863	-1024	-768	-1	-1	-1	-1	4	-1024	-768	-1	-1	-1	-1	4		0	0						Untertest2.avi	0	880	547	72	111				0	Content		-72	-111	14383726	1218646022
14401	08:40:40.016	00:00:14.400	864	-1024	-768	-1	-1	-1	-1	4	-1024	-768	-1	-1	-1	-1	4		0	0						Untertest2.avi	0	880	547	72	111				0	Content		-72	-111	14400717	1218663013
14417	08:40:40.032	00:00:14.417	865	-1024	-768	-1	-1	-1	-1	4	-1024	-768	-1	-1	-1	-1	4		0	0						Untertest2.avi	0	880	547	72	111				0	Content		-72	-111	14417384	1218679680
14434	08:40:40.049	00:00:14.434	866	-1024	-768	-1	-1	-1	-1	4	-1024	-768	-1	-1	-1	-1	4		0	0						Untertest2.avi	0	880	547	72	111				0	Content		-72	-111	14434052	1218696348
14451	08:40:40.066	00:00:14.451	867	-1024	-768	-1	-1	-1	-1	4	-1024	-768	-1	-1	-1	-1	4		0	0						Untertest2.avi	0	880	547	72	111				0	Content		-72	-111	14451312	1218713608
14468	08:40:40.083	00:00:14.467	868	-1024	-768	-1	-1	-1	-1	4	-1024	-768	-1	-1	-1	-1	4		0	0						Untertest2.avi	0	880	547	72	111				0	Content		-72	-111	14467980	1218730276
14484	08:40:40.099	00:00:14.484	869	-1024	-768	-1	-1	-1	-1	4	-1024	-768	-1	-1	-1	-1	4		0	0						Untertest2.avi	0	880	547	72	111				0	Content		-72	-111	14484218	1218746514
14501	08:40:40.116	00:00:14.500	870	-1024	-768	-1	-1	-1	-1	4	-1024	-768	-1	-1	-1	-1	4		0	0						Untertest2.avi	0	880	547	72	111				0	Content		-72	-111	14500886	1218763182
14518	08:40:40.133	00:00:14.517	871	-1024	-768	-1	-1	-1	-1	4	-1024	-768	-1	-1	-1	-1	4		0	0						Untertest2.avi	0	880	547	72	111				0	Content		-72	-111	14517554	1218779850
14533	08:40:40.148	00:00:14.533	872	-1024	-768	-1	-1	-1	-1	4	-1024	-768	-1	-1	-1	-1	4		0	0						Untertest2.avi	0	880	547	72	111				0	Content		-72	-111	14533326	1218795622
14550	08:40:40.165	00:00:14.549	873	-1024	-768	-1	-1	-1	-1	4	-1024	-768	-1	-1	-1	-1	4		0	0						Untertest2.avi	0	880	547	72	111				0	Content		-72	-111	14549940	1218812236
14567	08:40:40.182	00:00:14.566	874	-1024	-768	-1	-1	-1	-1	4	-1024	-768	-1	-1	-1	-1	4		0	0						Untertest2.avi	0	880	547	72	111				0	Content		-72	-111	14566627	1218828923
14583	08:40:40.198	00:00:14.583	875	-1024	-768	-1	-1	-1	-1	4	-1024	-768	-1	-1	-1	-1	4		0	0						Untertest2.avi	0	880	547	72	111				0	Content		-72	-111	14583295	1218845591
14600	08:40:40.215	00:00:14.599	876	-1024	-768	-1	-1	-1	-1	4	-1024	-768	-1	-1	-1	-1	4		0	0						Untertest2.avi	0	880	547	72	111				0	Content		-72	-111	14599963	1218862259
14617	08:40:40.232	00:00:14.616	877	-1024	-768	-1	-1	-1	-1	4	-1024	-768	-1	-1	-1	-1	4		0	0						Untertest2.avi	0	880	547	72	111				0	Content		-72	-111	14616740	1218879036
14633	08:40:40.248	00:00:14.633	878	-1024	-768	-1	-1	-1	-1	4	-1024	-768	-1	-1	-1	-1	4		0	0						Untertest2.avi	0	880	547	72	111				0	Content		-72	-111	14633311	1218895607
14650	08:40:40.265	00:00:14.649	879	-1024	-768	-1	-1	-1	-1	4	-1024	-768	-1	-1	-1	-1	4		0	0						Untertest2.avi	0	880	547	72	111				0	Content		-72	-111	14649936	1218912232
14667	08:40:40.282	00:00:14.667	880	-1024	-768	-1	-1	-1	-1	4	-1024	-768	-1	-1	-1	-1	4		0	0						Untertest2.avi	0	880	547	72	111				0	Content		-72	-111	14667018	1218929314
14684	08:40:40.299	00:00:14.683	881	-1024	-768	-1	-1	-1	-1	4	-1024	-768	-1	-1	-1	-1	4		0	0						Untertest2.avi	0	880	547	72	111				0	Content		-72	-111	14683685	1218945981
14700	08:40:40.315	00:00:14.700	882	-1024	-768	-1	-1	-1	-1	4	-1024	-768	-1	-1	-1	-1	4		0	0						Untertest2.avi	0	880	547	72	111				0	Content		-72	-111	14700353	1218962649
14718	08:40:40.333	00:00:14.717	883	-1024	-768	-1	-1	-1	-1	4	-1024	-768	-1	-1	-1	-1	4		0	0						Untertest2.avi	0	880	547	72	111				0	Content		-72	-111	14717503	1218979799
14734	08:40:40.349	00:00:14.734	884	-1024	-768	-1	-1	-1	-1	4	-1024	-768	-1	-1	-1	-1	4		0	0						Untertest2.avi	0	880	547	72	111				0	Content		-72	-111	14734171	1218996467
14751	08:40:40.366	00:00:14.750	885	-1024	-768	-1	-1	-1	-1	4	-1024	-768	-1	-1	-1	-1	4		0	0						Untertest2.avi	0	880	547	72	111				0	Content		-72	-111	14750838	1219013134
14767	08:40:40.382	00:00:14.767	886	-1024	-768	-1	-1	-1	-1	4	-1024	-768	-1	-1	-1	-1	4		0	0						Untertest2.avi	0	880	547	72	111				0	Content		-72	-111	14767015	1219029311
14784	08:40:40.399	00:00:14.783	887	-1024	-768	-1	-1	-1	-1	4	-1024	-768	-1	-1	-1	-1	4		0	0						Untertest2.avi	0	880	547	72	111				0	Content		-72	-111	14783683	1219045979
14800	08:40:40.415	00:00:14.800	888	-1024	-768	-1	-1	-1	-1	4	-1024	-768	-1	-1	-1	-1	4		0	0						Untertest2.avi	0	880	547	72	111				0	Content		-72	-111	14800181	1219062477
14817	08:40:40.432	00:00:14.816	889	-1024	-768	-1	-1	-1	-1	4	-1024	-768	-1	-1	-1	-1	4		0	0						Untertest2.avi	0	880	547	72	111				0	Content		-72	-111	14816848	1219079144
14834	08:40:40.449	00:00:14.833	890	-1024	-768	-1	-1	-1	-1	4	-1024	-768	-1	-1	-1	-1	4		0	0						Untertest2.avi	0	880	547	72	111				0	Content		-72	-111	14833516	1219095812
14850	08:40:40.465	00:00:14.849	891	-1024	-768	-1	-1	-1	-1	4	-1024	-768	-1	-1	-1	-1	4		0	0						Untertest2.avi	0	880	547	72	111				0	Content		-72	-111	14849801	1219112097
14866	08:40:40.481	00:00:14.866	892	-1024	-768	-1	-1	-1	-1	4	-1024	-768	-1	-1	-1	-1	4		0	0						Untertest2.avi	0	880	547	72	111				0	Content		-72	-111	14866423	1219128719
14883	08:40:40.498	00:00:14.883	893	-1024	-768	-1	-1	-1	-1	4	-1024	-768	-1	-1	-1	-1	4		0	0						Untertest2.avi	0	880	547	72	111				0	Content		-72	-111	14883089	1219145385
14900	08:40:40.515	00:00:14.899	894	-1024	-768	-1	-1	-1	-1	4	-1024	-768	-1	-1	-1	-1	4		0	0						Untertest2.avi	0	880	547	72	111				0	Content		-72	-111	14899757	1219162053
14916	08:40:40.531	00:00:14.916	895	-1024	-768	-1	-1	-1	-1	4	-1024	-768	-1	-1	-1	-1	4		0	0						Untertest2.avi	0	880	547	72	111				0	Content		-72	-111	14916425	1219178721
14933	08:40:40.548	00:00:14.933	896	-1024	-768	-1	-1	-1	-1	4	-1024	-768	-1	-1	-1	-1	4		0	0						Untertest2.avi	0	880	547	72	111				0	Content		-72	-111	14933090	1219195386
14950	08:40:40.565	00:00:14.949	897	-1024	-768	-1	-1	-1	-1	4	-1024	-768	-1	-1	-1	-1	4		0	0						Untertest2.avi	0	880	547	72	111				0	Content		-72	-111	14949757	1219212053
14966	08:40:40.581	00:00:14.966	898	-1024	-768	-1	-1	-1	-1	4	-1024	-768	-1	-1	-1	-1	4		0	0						Untertest2.avi	0	880	547	72	111				0	Content		-72	-111	14966425	1219228721
14983	08:40:40.598	00:00:14.983	899	-1024	-768	-1	-1	-1	-1	4	-1024	-768	-1	-1	-1	-1	4		0	0						Untertest2.avi	0	880	547	72	111				0	Content		-72	-111	14983355	1219245651
15000	08:40:40.615	00:00:15.000	900	-1024	-768	-1	-1	-1	-1	4	-1024	-768	-1	-1	-1	-1	4		0	0						Untertest2.avi	0	880	547	72	111				0	Content		-72	-111	15000023	1219262319
15017	08:40:40.632	00:00:15.016	901	-1024	-768	-1	-1	-1	-1	4	-1024	-768	-1	-1	-1	-1	4		0	0						Untertest2.avi	0	880	547	72	111				0	Content		-72	-111	15016989	1219279285
15034	08:40:40.649	00:00:15.033	902	-1024	-768	-1	-1	-1	-1	4	-1024	-768	-1	-1	-1	-1	4		0	0						Untertest2.avi	0	880	547	72	111				0	Content		-72	-111	15033657	1219295953
15050	08:40:40.665	00:00:15.050	903	-1024	-768	-1	-1	-1	-1	4	-1024	-768	-1	-1	-1	-1	4		0	0						Untertest2.avi	0	880	547	72	111				0	Content		-72	-111	15050325	1219312621
15068	08:40:40.683	00:00:15.067	904	-1024	-768	-1	-1	-1	-1	4	-1024	-768	-1	-1	-1	-1	4		0	0						Untertest2.avi	0	880	547	72	111				0	Content		-72	-111	15067623	1219329919
15084	08:40:40.699	00:00:15.084	905	-1024	-768	-1	-1	-1	-1	4	-1024	-768	-1	-1	-1	-1	4		0	0						Untertest2.avi	0	880	547	72	111				0	Content		-72	-111	15084290	1219346586
15101	08:40:40.716	00:00:15.100	906	-1024	-768	-1	-1	-1	-1	4	-1024	-768	-1	-1	-1	-1	4		0	0						Untertest2.avi	0	880	547	72	111				0	Content		-72	-111	15100501	1219362797
15117	08:40:40.732	00:00:15.117	907	-1024	-768	-1	-1	-1	-1	4	-1024	-768	-1	-1	-1	-1	4		0	0						Untertest2.avi	0	880	547	72	111				0	Content		-72	-111	15117169	1219379465
15134	08:40:40.749	00:00:15.133	908	-1024	-768	-1	-1	-1	-1	4	-1024	-768	-1	-1	-1	-1	4		0	0						Untertest2.avi	0	880	547	72	111				0	Content		-72	-111	15133837	1219396133
15150	08:40:40.765	00:00:15.149	909	-1024	-768	-1	-1	-1	-1	4	-1024	-768	-1	-1	-1	-1	4		0	0						Untertest2.avi	0	880	547	72	111				0	Content		-72	-111	15149656	1219411952
15166	08:40:40.781	00:00:15.166	910	-1024	-768	-1	-1	-1	-1	4	-1024	-768	-1	-1	-1	-1	4		0	0						Untertest2.avi	0	880	547	72	111				0	Content		-72	-111	15166313	1219428609
15183	08:40:40.798	00:00:15.182	911	-1024	-768	-1	-1	-1	-1	4	-1024	-768	-1	-1	-1	-1	4		0	0						Untertest2.avi	0	880	547	72	111				0	Content		-72	-111	15182999	1219445295
15200	08:40:40.815	00:00:15.199	912	-1024	-768	-1	-1	-1	-1	4	-1024	-768	-1	-1	-1	-1	4		0	0						Untertest2.avi	0	880	547	72	111				0	Content		-72	-111	15199667	1219461963
15216	08:40:40.831	00:00:15.216	913	-1024	-768	-1	-1	-1	-1	4	-1024	-768	-1	-1	-1	-1	4		0	0						Untertest2.avi	0	880	547	72	111				0	Content		-72	-111	15216335	1219478631
15233	08:40:40.848	00:00:15.232	914	-1024	-768	-1	-1	-1	-1	4	-1024	-768	-1	-1	-1	-1	4		0	0						Untertest2.avi	0	880	547	72	111				0	Content		-72	-111	15232984	1219495280
15250	08:40:40.865	00:00:15.249	915	-1024	-768	-1	-1	-1	-1	4	-1024	-768	-1	-1	-1	-1	4		0	0						Untertest2.avi	0	880	547	72	111				0	Content		-72	-111	15249556	1219511852
15266	08:40:40.881	00:00:15.266	916	-1024	-768	-1	-1	-1	-1	4	-1024	-768	-1	-1	-1	-1	4		0	0						Untertest2.avi	0	880	547	72	111				0	Content		-72	-111	15266183	1219528479
15283	08:40:40.898	00:00:15.283	917	-1024	-768	-1	-1	-1	-1	4	-1024	-768	-1	-1	-1	-1	4		0	0						Untertest2.avi	0	880	547	72	111				0	Content		-72	-111	15283266	1219545562
15300	08:40:40.915	00:00:15.299	918	-1024	-768	-1	-1	-1	-1	4	-1024	-768	-1	-1	-1	-1	4		0	0						Untertest2.avi	0	880	547	72	111				0	Content		-72	-111	15299934	1219562230
15317	08:40:40.932	00:00:15.316	919	-1024	-768	-1	-1	-1	-1	4	-1024	-768	-1	-1	-1	-1	4		0	0						Untertest2.avi	0	880	547	72	111				0	Content		-72	-111	15316602	1219578898
15334	08:40:40.949	00:00:15.333	920	-1024	-768	-1	-1	-1	-1	4	-1024	-768	-1	-1	-1	-1	4		0	0						Untertest2.avi	0	880	547	72	111				0	Content		-72	-111	15333753	1219596049
15350	08:40:40.965	00:00:15.350	921	-1024	-768	-1	-1	-1	-1	4	-1024	-768	-1	-1	-1	-1	4		0	0						Untertest2.avi	0	880	547	72	111				0	Content		-72	-111	15350421	1219612717
15367	08:40:40.982	00:00:15.367	922	-1024	-768	-1	-1	-1	-1	4	-1024	-768	-1	-1	-1	-1	4		0	0						Untertest2.avi	0	880	547	72	111				0	Content		-72	-111	15367089	1219629385
15383	08:40:40.998	00:00:15.383	923	-1024	-768	-1	-1	-1	-1	4	-1024	-768	-1	-1	-1	-1	4		0	0						Untertest2.avi	0	880	547	72	111				0	Content		-72	-111	15383321	1219645617
15400	08:40:41.015	00:00:15.399	924	-1024	-768	-1	-1	-1	-1	4	-1024	-768	-1	-1	-1	-1	4		0	0						Untertest2.avi	0	880	547	72	111				0	Content		-72	-111	15399989	1219662285
15417	08:40:41.032	00:00:15.416	925	-1024	-768	-1	-1	-1	-1	4	-1024	-768	-1	-1	-1	-1	4		0	0						Untertest2.avi	0	880	547	72	111				0	Content		-72	-111	15416510	1219678806
15433	08:40:41.048	00:00:15.433	926	-1024	-768	-1	-1	-1	-1	4	-1024	-768	-1	-1	-1	-1	4		0	0						Untertest2.avi	0	880	547	72	111				0	Content		-72	-111	15433178	1219695474
15450	08:40:41.065	00:00:15.449	927	-1024	-768	-1	-1	-1	-1	4	-1024	-768	-1	-1	-1	-1	4		0	0						Untertest2.avi	0	880	547	72	111				0	Content		-72	-111	15449846	1219712142
15466	08:40:41.081	00:00:15.466	928	-1024	-768	-1	-1	-1	-1	4	-1024	-768	-1	-1	-1	-1	4		0	0						Untertest2.avi	0	880	547	72	111				0	Content		-72	-111	15466173	1219728469
15483	08:40:41.098	00:00:15.482	929	-1024	-768	-1	-1	-1	-1	4	-1024	-768	-1	-1	-1	-1	4		0	0						Untertest2.avi	0	880	547	72	111				0	Content		-72	-111	15482800	1219745096
15499	08:40:41.114	00:00:15.499	930	-1024	-768	-1	-1	-1	-1	4	-1024	-768	-1	-1	-1	-1	4		0	0						Untertest2.avi	0	880	547	72	111				0	Content		-72	-111	15499424	1219761720
15516	08:40:41.131	00:00:15.516	931	-1024	-768	-1	-1	-1	-1	4	-1024	-768	-1	-1	-1	-1	4		0	0						Untertest2.avi	0	880	547	72	111				0	Content		-72	-111	15516091	1219778387
15533	08:40:41.148	00:00:15.532	932	-1024	-768	-1	-1	-1	-1	4	-1024	-768	-1	-1	-1	-1	4		0	0						Untertest2.avi	0	880	547	72	111				0	Content		-72	-111	15532759	1219795055
15549	08:40:41.164	00:00:15.549	933	-1024	-768	-1	-1	-1	-1	4	-1024	-768	-1	-1	-1	-1	4		0	0						Untertest2.avi	0	880	547	72	111				0	Content		-72	-111	15549397	1219811693
15566	08:40:41.181	00:00:15.566	934	-1024	-768	-1	-1	-1	-1	4	-1024	-768	-1	-1	-1	-1	4		0	0						Untertest2.avi	0	880	547	72	111				0	Content		-72	-111	15566065	1219828361
15583	08:40:41.198	00:00:15.582	935	-1024	-768	-1	-1	-1	-1	4	-1024	-768	-1	-1	-1	-1	4		0	0						Untertest2.avi	0	880	547	72	111				0	Content		-72	-111	15582733	1219845029
15600	08:40:41.215	00:00:15.599	936	-1024	-768	-1	-1	-1	-1	4	-1024	-768	-1	-1	-1	-1	4		0	0						Untertest2.avi	0	880	547	72	111				0	Content		-72	-111	15599639	1219861935
15616	08:40:41.231	00:00:15.616	937	-1024	-768	-1	-1	-1	-1	4	-1024	-768	-1	-1	-1	-1	4		0	0						Untertest2.avi	0	880	547	72	111				0	Content		-72	-111	15616307	1219878603
15633	08:40:41.248	00:00:15.633	938	-1024	-768	-1	-1	-1	-1	4	-1024	-768	-1	-1	-1	-1	4		0	0						Untertest2.avi	0	880	547	72	111				0	Content		-72	-111	15633303	1219895599
15650	08:40:41.265	00:00:15.649	939	-1024	-768	-1	-1	-1	-1	4	-1024	-768	-1	-1	-1	-1	4		0	0						Untertest2.avi	0	880	547	72	111				0	Content		-72	-111	15649971	1219912267
15667	08:40:41.282	00:00:15.666	940	-1024	-768	-1	-1	-1	-1	4	-1024	-768	-1	-1	-1	-1	4		0	0						Untertest2.avi	0	880	547	72	111				0	Content		-72	-111	15666639	1219928935
15684	08:40:41.299	00:00:15.683	941	-1024	-768	-1	-1	-1	-1	4	-1024	-768	-1	-1	-1	-1	4		0	0						Untertest2.avi	0	880	547	72	111				0	Content		-72	-111	15683903	1219946199
15701	08:40:41.316	00:00:15.700	942	-1024	-768	-1	-1	-1	-1	4	-1024	-768	-1	-1	-1	-1	4		0	0						Untertest2.avi	0	880	547	72	111				0	Content		-72	-111	15700571	1219962867
15717	08:40:41.332	00:00:15.716	943	-1024	-768	-1	-1	-1	-1	4	-1024	-768	-1	-1	-1	-1	4		0	0						Untertest2.avi	0	880	547	72	111				0	Content		-72	-111	15716812	1219979108
15733	08:40:41.348	00:00:15.733	944	-1024	-768	-1	-1	-1	-1	4	-1024	-768	-1	-1	-1	-1	4		0	0						Untertest2.avi	0	880	547	72	111				0	Content		-72	-111	15733480	1219995776
15750	08:40:41.365	00:00:15.750	945	-1024	-768	-1	-1	-1	-1	4	-1024	-768	-1	-1	-1	-1	4		0	0						Untertest2.avi	0	880	547	72	111				0	Content		-72	-111	15750148	1220012444
15766	08:40:41.381	00:00:15.765	946	-1024	-768	-1	-1	-1	-1	4	-1024	-768	-1	-1	-1	-1	4		0	0						Untertest2.avi	0	880	547	72	111				0	Content		-72	-111	15765918	1220028214
15783	08:40:41.398	00:00:15.782	947	-1024	-768	-1	-1	-1	-1	4	-1024	-768	-1	-1	-1	-1	4		0	0						Untertest2.avi	0	880	547	72	111				0	Content		-72	-111	15782536	1220044832
15799	08:40:41.414	00:00:15.799	948	-1024	-768	-1	-1	-1	-1	4	-1024	-768	-1	-1	-1	-1	4		0	0						Untertest2.avi	0	880	547	72	111				0	Content		-72	-111	15799222	1220061518
15816	08:40:41.431	00:00:15.815	949	-1024	-768	-1	-1	-1	-1	4	-1024	-768	-1	-1	-1	-1	4		0	0						Untertest2.avi	0	880	547	72	111				0	Content		-72	-111	15815890	1220078186
15833	08:40:41.448	00:00:15.832	950	-1024	-768	-1	-1	-1	-1	4	-1024	-768	-1	-1	-1	-1	4		0	0						Untertest2.avi	0	880	547	72	111				0	Content		-72	-111	15832558	1220094854
15849	08:40:41.464	00:00:15.849	951	-1024	-768	-1	-1	-1	-1	4	-1024	-768	-1	-1	-1	-1	4		0	0						Untertest2.avi	0	880	547	72	111				0	Content		-72	-111	15849342	1220111638
15866	08:40:41.481	00:00:15.865	952	-1024	-768	-1	-1	-1	-1	4	-1024	-768	-1	-1	-1	-1	4		0	0						Untertest2.avi	0	880	547	72	111				0	Content		-72	-111	15865907	1220128203
15883	08:40:41.498	00:00:15.882	953	-1024	-768	-1	-1	-1	-1	4	-1024	-768	-1	-1	-1	-1	4		0	0						Untertest2.avi	0	880	547	72	111				0	Content		-72	-111	15882532	1220144828
15900	08:40:41.515	00:00:15.899	954	-1024	-768	-1	-1	-1	-1	4	-1024	-768	-1	-1	-1	-1	4		0	0						Untertest2.avi	0	880	547	72	111				0	Content		-72	-111	15899615	1220161911
15916	08:40:41.531	00:00:15.916	955	-1024	-768	-1	-1	-1	-1	4	-1024	-768	-1	-1	-1	-1	4		0	0						Untertest2.avi	0	880	547	72	111				0	Content		-72	-111	15916283	1220178579
15933	08:40:41.548	00:00:15.932	956	-1024	-768	-1	-1	-1	-1	4	-1024	-768	-1	-1	-1	-1	4		0	0						Untertest2.avi	0	880	547	72	111				0	Content		-72	-111	15932951	1220195247
15950	08:40:41.565	00:00:15.950	957	-1024	-768	-1	-1	-1	-1	4	-1024	-768	-1	-1	-1	-1	4		0	0						Untertest2.avi	0	880	547	72	111				0	Content		-72	-111	15950102	1220212398
15967	08:40:41.582	00:00:15.966	958	-1024	-768	-1	-1	-1	-1	4	-1024	-768	-1	-1	-1	-1	4		0	0						Untertest2.avi	0	880	547	72	111				0	Content		-72	-111	15966770	1220229066
15983	08:40:41.598	00:00:15.983	959	-1024	-768	-1	-1	-1	-1	4	-1024	-768	-1	-1	-1	-1	4		0	0						Untertest2.avi	0	880	547	72	111				0	Content		-72	-111	15983437	1220245733
16000	08:40:41.615	00:00:15.999	960	-1024	-768	-1	-1	-1	-1	4	-1024	-768	-1	-1	-1	-1	4		0	0						Untertest2.avi	0	880	547	72	111				0	Content		-72	-111	15999605	1220261901
16016	08:40:41.631	00:00:16.016	961	-1024	-768	-1	-1	-1	-1	4	-1024	-768	-1	-1	-1	-1	4		0	0						Untertest2.avi	0	880	547	72	111				0	Content		-72	-111	16016273	1220278569
16033	08:40:41.648	00:00:16.032	962	-1024	-768	-1	-1	-1	-1	4	-1024	-768	-1	-1	-1	-1	4		0	0						Untertest2.avi	0	880	547	72	111				0	Content		-72	-111	16032772	1220295068
16049	08:40:41.664	00:00:16.049	963	-1024	-768	-1	-1	-1	-1	4	-1024	-768	-1	-1	-1	-1	4		0	0						Untertest2.avi	0	880	547	72	111				0	Content		-72	-111	16049440	1220311736
16066	08:40:41.681	00:00:16.066	964	-1024	-768	-1	-1	-1	-1	4	-1024	-768	-1	-1	-1	-1	4		0	0						Untertest2.avi	0	880	547	72	111				0	Content		-72	-111	16066107	1220328403
16082	08:40:41.697	00:00:16.082	965	-1024	-768	-1	-1	-1	-1	4	-1024	-768	-1	-1	-1	-1	4		0	0						Untertest2.avi	0	880	547	72	111				0	Content		-72	-111	16082395	1220344691
16099	08:40:41.714	00:00:16.099	966	-1024	-768	-1	-1	-1	-1	4	-1024	-768	-1	-1	-1	-1	4		0	0						Untertest2.avi	0	880	547	72	111				0	Content		-72	-111	16099016	1220361312
16116	08:40:41.731	00:00:16.115	967	-1024	-768	-1	-1	-1	-1	4	-1024	-768	-1	-1	-1	-1	4		0	0						Untertest2.avi	0	880	547	72	111				0	Content		-72	-111	16115683	1220377979
16132	08:40:41.747	00:00:16.132	968	-1024	-768	-1	-1	-1	-1	4	-1024	-768	-1	-1	-1	-1	4		0	0						Untertest2.avi	0	880	547	72	111				0	Content		-72	-111	16132351	1220394647
16149	08:40:41.764	00:00:16.149	969	-1024	-768	-1	-1	-1	-1	4	-1024	-768	-1	-1	-1	-1	4		0	0						Untertest2.avi	0	880	547	72	111				0	Content		-72	-111	16149018	1220411314
16166	08:40:41.781	00:00:16.165	970	-1024	-768	-1	-1	-1	-1	4	-1024	-768	-1	-1	-1	-1	4		0	0						Untertest2.avi	0	880	547	72	111				0	Content		-72	-111	16165685	1220427981
16182	08:40:41.797	00:00:16.182	971	-1024	-768	-1	-1	-1	-1	4	-1024	-768	-1	-1	-1	-1	4		0	0						Untertest2.avi	0	880	547	72	111				0	Content		-72	-111	16182353	1220444649
16199	08:40:41.814	00:00:16.199	972	-1024	-768	-1	-1	-1	-1	4	-1024	-768	-1	-1	-1	-1	4		0	0						Untertest2.avi	0	880	547	72	111				0	Content		-72	-111	16199021	1220461317
16216	08:40:41.831	00:00:16.215	973	-1024	-768	-1	-1	-1	-1	4	-1024	-768	-1	-1	-1	-1	4		0	0						Untertest2.avi	0	880	547	72	111				0	Content		-72	-111	16215954	1220478250
16233	08:40:41.848	00:00:16.232	974	-1024	-768	-1	-1	-1	-1	4	-1024	-768	-1	-1	-1	-1	4		0	0						Untertest2.avi	0	880	547	72	111				0	Content		-72	-111	16232622	1220494918
16250	08:40:41.865	00:00:16.249	975	-1024	-768	-1	-1	-1	-1	4	-1024	-768	-1	-1	-1	-1	4		0	0						Untertest2.avi	0	880	547	72	111				0	Content		-72	-111	16249585	1220511881
16266	08:40:41.881	00:00:16.266	976	-1024	-768	-1	-1	-1	-1	4	-1024	-768	-1	-1	-1	-1	4		0	0						Untertest2.avi	0	880	547	72	111				0	Content		-72	-111	16266253	1220528549
16283	08:40:41.898	00:00:16.282	977	-1024	-768	-1	-1	-1	-1	4	-1024	-768	-1	-1	-1	-1	4		0	0						Untertest2.avi	0	880	547	72	111				0	Content		-72	-111	16282921	1220545217
16300	08:40:41.915	00:00:16.300	978	-1024	-768	-1	-1	-1	-1	4	-1024	-768	-1	-1	-1	-1	4		0	0						Untertest2.avi	0	880	547	72	111				0	Content		-72	-111	16300216	1220562512
16317	08:40:41.932	00:00:16.316	979	-1024	-768	-1	-1	-1	-1	4	-1024	-768	-1	-1	-1	-1	4		0	0						Untertest2.avi	0	880	547	72	111				0	Content		-72	-111	16316884	1220579180
16333	08:40:41.948	00:00:16.333	980	-1024	-768	-1	-1	-1	-1	4	-1024	-768	-1	-1	-1	-1	4		0	0						Untertest2.avi	0	880	547	72	111				0	Content		-72	-111	16333093	1220595389
16350	08:40:41.965	00:00:16.349	981	-1024	-768	-1	-1	-1	-1	4	-1024	-768	-1	-1	-1	-1	4		0	0						Untertest2.avi	0	880	547	72	111				0	Content		-72	-111	16349760	1220612056
16366	08:40:41.981	00:00:16.366	982	-1024	-768	-1	-1	-1	-1	4	-1024	-768	-1	-1	-1	-1	4		0	0						Untertest2.avi	0	880	547	72	111				0	Content		-72	-111	16366428	1220628724
16382	08:40:41.997	00:00:16.382	983	-1024	-768	-1	-1	-1	-1	4	-1024	-768	-1	-1	-1	-1	4		0	0						Untertest2.avi	0	880	547	72	111				0	Content		-72	-111	16382254	1220644550
16399	08:40:42.014	00:00:16.398	984	-1024	-768	-1	-1	-1	-1	4	-1024	-768	-1	-1	-1	-1	4		0	0						Untertest2.avi	0	880	547	72	111				0	Content		-72	-111	16398876	1220661172
16416	08:40:42.031	00:00:16.415	985	-1024	-768	-1	-1	-1	-1	4	-1024	-768	-1	-1	-1	-1	4		0	0						Untertest2.avi	0	880	547	72	111				0	Content		-72	-111	16415562	1220677858
16432	08:40:42.047	00:00:16.432	986	-1024	-768	-1	-1	-1	-1	4	-1024	-768	-1	-1	-1	-1	4		0	0						Untertest2.avi	0	880	547	72	111				0	Content		-72	-111	16432229	1220694525
16449	08:40:42.064	00:00:16.448	987	-1024	-768	-1	-1	-1	-1	4	-1024	-768	-1	-1	-1	-1	4		0	0						Untertest2.avi	0	880	547	72	111				0	Content		-72	-111	16448897	1220711193
16466	08:40:42.081	00:00:16.465	988	-1024	-768	-1	-1	-1	-1	4	-1024	-768	-1	-1	-1	-1	4		0	0						Untertest2.avi	0	880	547	72	111				0	Content		-72	-111	16465552	1220727848
16482	08:40:42.097	00:00:16.482	989	-1024	-768	-1	-1	-1	-1	4	-1024	-768	-1	-1	-1	-1	4		0	0						Untertest2.avi	0	880	547	72	111				0	Content		-72	-111	16482122	1220744418
16499	08:40:42.114	00:00:16.498	990	-1024	-768	-1	-1	-1	-1	4	-1024	-768	-1	-1	-1	-1	4		0	0						Untertest2.avi	0	880	547	72	111				0	Content		-72	-111	16498746	1220761042
16516	08:40:42.131	00:00:16.515	991	-1024	-768	-1	-1	-1	-1	4	-1024	-768	-1	-1	-1	-1	4		0	0						Untertest2.avi	0	880	547	72	111				0	Content		-72	-111	16515829	1220778125
16532	08:40:42.147	00:00:16.532	992	-1024	-768	-1	-1	-1	-1	4	-1024	-768	-1	-1	-1	-1	4		0	0						Untertest2.avi	0	880	547	72	111				0	Content		-72	-111	16532496	1220794792
16549	08:40:42.164	00:00:16.549	993	-1024	-768	-1	-1	-1	-1	4	-1024	-768	-1	-1	-1	-1	4		0	0						Untertest2.avi	0	880	547	72	111				0	Content		-72	-111	16549164	1220811460
16566	08:40:42.181	00:00:16.566	994	-1024	-768	-1	-1	-1	-1	4	-1024	-768	-1	-1	-1	-1	4		0	0						Untertest2.avi	0	880	547	72	111				0	Content		-72	-111	16566317	1220828613
16583	08:40:42.198	00:00:16.582	995	-1024	-768	-1	-1	-1	-1	4	-1024	-768	-1	-1	-1	-1	4		0	0						Untertest2.avi	0	880	547	72	111				0	Content		-72	-111	16582985	1220845281
16600	08:40:42.215	00:00:16.599	996	-1024	-768	-1	-1	-1	-1	4	-1024	-768	-1	-1	-1	-1	4		0	0						Untertest2.avi	0	880	547	72	111				0	Content		-72	-111	16599653	1220861949
16616	08:40:42.231	00:00:16.615	997	-1024	-768	-1	-1	-1	-1	4	-1024	-768	-1	-1	-1	-1	4		0	0						Untertest2.avi	0	880	547	72	111				0	Content		-72	-111	16615885	1220878181
16633	08:40:42.248	00:00:16.632	998	-1024	-768	-1	-1	-1	-1	4	-1024	-768	-1	-1	-1	-1	4		0	0						Untertest2.avi	0	880	547	72	111				0	Content		-72	-111	16632553	1220894849
16649	08:40:42.264	00:00:16.649	999	-1024	-768	-1	-1	-1	-1	4	-1024	-768	-1	-1	-1	-1	4		0	0						Untertest2.avi	0	880	547	72	111				0	Content		-72	-111	16649033	1220911329
16666	08:40:42.281	00:00:16.665	1000	-1024	-768	-1	-1	-1	-1	4	-1024	-768	-1	-1	-1	-1	4		0	0						Untertest2.avi	0	880	547	72	111				0	Content		-72	-111	16665701	1220927997
16682	08:40:42.297	00:00:16.682	1001	-1024	-768	-1	-1	-1	-1	4	-1024	-768	-1	-1	-1	-1	4		0	0						Untertest2.avi	0	880	547	72	111				0	Content		-72	-111	16682369	1220944665
16699	08:40:42.314	00:00:16.698	1002	-1024	-768	-1	-1	-1	-1	4	-1024	-768	-1	-1	-1	-1	4		0	0						Untertest2.avi	0	880	547	72	111				0	Content		-72	-111	16698737	1220961033
16715	08:40:42.330	00:00:16.715	1003	-1024	-768	-1	-1	-1	-1	4	-1024	-768	-1	-1	-1	-1	4		0	0						Untertest2.avi	0	880	547	72	111				0	Content		-72	-111	16715363	1220977659
16732	08:40:42.347	00:00:16.732	1004	-1024	-768	-1	-1	-1	-1	4	-1024	-768	-1	-1	-1	-1	4		0	0						Untertest2.avi	0	880	547	72	111				0	Content		-72	-111	16732040	1220994336
16749	08:40:42.364	00:00:16.748	1005	-1024	-768	-1	-1	-1	-1	4	-1024	-768	-1	-1	-1	-1	4		0	0						Untertest2.avi	0	880	547	72	111				0	Content		-72	-111	16748735	1221011031
16766	08:40:42.381	00:00:16.765	1006	-1024	-768	-1	-1	-1	-1	4	-1024	-768	-1	-1	-1	-1	4		0	0						Untertest2.avi	0	880	547	72	111				0	Content		-72	-111	16765616	1221027912
16782	08:40:42.397	00:00:16.782	1007	-1024	-768	-1	-1	-1	-1	4	-1024	-768	-1	-1	-1	-1	4		0	0						Untertest2.avi	0	880	547	72	111				0	Content		-72	-111	16782284	1221044580
16799	08:40:42.414	00:00:16.799	1008	-1024	-768	-1	-1	-1	-1	4	-1024	-768	-1	-1	-1	-1	4		0	0						Untertest2.avi	0	880	547	72	111				0	Content		-72	-111	16799268	1221061564
16816	08:40:42.431	00:00:16.815	1009	-1024	-768	-1	-1	-1	-1	4	-1024	-768	-1	-1	-1	-1	4		0	0						Untertest2.avi	0	880	547	72	111				0	Content		-72	-111	16815935	1221078231
16833	08:40:42.448	00:00:16.832	1010	-1024	-768	-1	-1	-1	-1	4	-1024	-768	-1	-1	-1	-1	4		0	0						Untertest2.avi	0	880	547	72	111				0	Content		-72	-111	16832603	1221094899
16850	08:40:42.465	00:00:16.849	1011	-1024	-768	-1	-1	-1	-1	4	-1024	-768	-1	-1	-1	-1	4		0	0						Untertest2.avi	0	880	547	72	111				0	Content		-72	-111	16849861	1221112157
16867	08:40:42.482	00:00:16.866	1012	-1024	-768	-1	-1	-1	-1	4	-1024	-768	-1	-1	-1	-1	4		0	0						Untertest2.avi	0	880	547	72	111				0	Content		-72	-111	16866529	1221128825
16883	08:40:42.498	00:00:16.882	1013	-1024	-768	-1	-1	-1	-1	4	-1024	-768	-1	-1	-1	-1	4		0	0						Untertest2.avi	0	880	547	72	111				0	Content		-72	-111	16882764	1221145060
16899	08:40:42.514	00:00:16.899	1014	-1024	-768	-1	-1	-1	-1	4	-1024	-768	-1	-1	-1	-1	4		0	0						Untertest2.avi	0	880	547	72	111				0	Content		-72	-111	16899431	1221161727
16916	08:40:42.531	00:00:16.916	1015	-1024	-768	-1	-1	-1	-1	4	-1024	-768	-1	-1	-1	-1	4		0	0						Untertest2.avi	0	880	547	72	111				0	Content		-72	-111	16916099	1221178395
16932	08:40:42.547	00:00:16.931	1016	-1024	-768	-1	-1	-1	-1	4	-1024	-768	-1	-1	-1	-1	4		0	0						Untertest2.avi	0	880	547	72	111				0	Content		-72	-111	16931854	1221194150
16948	08:40:42.563	00:00:16.948	1017	-1024	-768	-1	-1	-1	-1	4	-1024	-768	-1	-1	-1	-1	4		0	0						Untertest2.avi	0	880	547	72	111				0	Content		-72	-111	16948478	1221210774
16965	08:40:42.580	00:00:16.965	1018	-1024	-768	-1	-1	-1	-1	4	-1024	-768	-1	-1	-1	-1	4		0	0						Untertest2.avi	0	880	547	72	111				0	Content		-72	-111	16965164	1221227460
16982	08:40:42.597	00:00:16.981	1019	-1024	-768	-1	-1	-1	-1	4	-1024	-768	-1	-1	-1	-1	4		0	0						Untertest2.avi	0	880	547	72	111				0	Content		-72	-111	16981831	1221244127
16998	08:40:42.613	00:00:16.998	1020	-1024	-768	-1	-1	-1	-1	4	-1024	-768	-1	-1	-1	-1	4		0	0						Untertest2.avi	0	880	547	72	111				0	Content		-72	-111	16998499	1221260795
17015	08:40:42.630	00:00:17.015	1021	-1024	-768	-1	-1	-1	-1	4	-1024	-768	-1	-1	-1	-1	4		0	0						Untertest2.avi	0	880	547	72	111				0	Content		-72	-111	17015282	1221277578
17032	08:40:42.647	00:00:17.031	1022	-1024	-768	-1	-1	-1	-1	4	-1024	-768	-1	-1	-1	-1	4		0	0						Untertest2.avi	0	880	547	72	111				0	Content		-72	-111	17031852	1221294148
17048	08:40:42.663	00:00:17.048	1023	-1024	-768	-1	-1	-1	-1	4	-1024	-768	-1	-1	-1	-1	4		0	0						Untertest2.avi	0	880	547	72	111				0	Content		-72	-111	17048476	1221310772
17066	08:40:42.681	00:00:17.065	1024	-1024	-768	-1	-1	-1	-1	4	-1024	-768	-1	-1	-1	-1	4		0	0						Untertest2.avi	0	880	547	72	111				0	Content		-72	-111	17065732	1221328028
17082	08:40:42.697	00:00:17.082	1025	-1024	-768	-1	-1	-1	-1	4	-1024	-768	-1	-1	-1	-1	4		0	0						Untertest2.avi	0	880	547	72	111				0	Content		-72	-111	17082399	1221344695
17099	08:40:42.714	00:00:17.099	1026	-1024	-768	-1	-1	-1	-1	4	-1024	-768	-1	-1	-1	-1	4		0	0						Untertest2.avi	0	880	547	72	111				0	Content		-72	-111	17099466	1221361762
17116	08:40:42.731	00:00:17.116	1027	-1024	-768	-1	-1	-1	-1	4	-1024	-768	-1	-1	-1	-1	4		0	0						Untertest2.avi	0	880	547	72	111				0	Content		-72	-111	17116134	1221378430
17133	08:40:42.748	00:00:17.132	1028	-1024	-768	-1	-1	-1	-1	4	-1024	-768	-1	-1	-1	-1	4		0	0						Untertest2.avi	0	880	547	72	111				0	Content		-72	-111	17132802	1221395098
17149	08:40:42.764	00:00:17.148	1029	-1024	-768	-1	-1	-1	-1	4	-1024	-768	-1	-1	-1	-1	4		0	0						Untertest2.avi	0	880	547	72	111				0	Content		-72	-111	17148951	1221411247
17166	08:40:42.781	00:00:17.165	1030	-1024	-768	-1	-1	-1	-1	4	-1024	-768	-1	-1	-1	-1	4		0	0						Untertest2.avi	0	880	547	72	111				0	Content		-72	-111	17165619	1221427915
17182	08:40:42.797	00:00:17.182	1031	-1024	-768	-1	-1	-1	-1	4	-1024	-768	-1	-1	-1	-1	4		0	0						Untertest2.avi	0	880	547	72	111				0	Content		-72	-111	17182111	1221444407
17199	08:40:42.814	00:00:17.198	1032	-1024	-768	-1	-1	-1	-1	4	-1024	-768	-1	-1	-1	-1	4		0	0						Untertest2.avi	0	880	547	72	111				0	Content		-72	-111	17198779	1221461075
17215	08:40:42.830	00:00:17.215	1033	-1024	-768	-1	-1	-1	-1	4	-1024	-768	-1	-1	-1	-1	4		0	0						Untertest2.avi	0	880	547	72	111				0	Content		-72	-111	17215447	1221477743
17232	08:40:42.847	00:00:17.231	1034	-1024	-768	-1	-1	-1	-1	4	-1024	-768	-1	-1	-1	-1	4		0	0						Untertest2.avi	0	880	547	72	111				0	Content		-72	-111	17231719	1221494015
17248	08:40:42.863	00:00:17.248	1035	-1024	-768	-1	-1	-1	-1	4	-1024	-768	-1	-1	-1	-1	4		0	0						Untertest2.avi	0	880	547	72	111				0	Content		-72	-111	17248340	1221510636
17265	08:40:42.880	00:00:17.265	1036	-1024	-768	-1	-1	-1	-1	4	-1024	-768	-1	-1	-1	-1	4		0	0						Untertest2.avi	0	880	547	72	111				0	Content		-72	-111	17265007	1221527303
17282	08:40:42.897	00:00:17.281	1037	-1024	-768	-1	-1	-1	-1	4	-1024	-768	-1	-1	-1	-1	4		0	0						Untertest2.avi	0	880	547	72	111				0	Content		-72	-111	17281675	1221543971
17298	08:40:42.913	00:00:17.298	1038	-1024	-768	-1	-1	-1	-1	4	-1024	-768	-1	-1	-1	-1	4		0	0						Untertest2.avi	0	880	547	72	111				0	Content		-72	-111	17298343	1221560639
17315	08:40:42.930	00:00:17.314	1039	-1024	-768	-1	-1	-1	-1	4	-1024	-768	-1	-1	-1	-1	4		0	0						Untertest2.avi	0	880	547	72	111				0	Content		-72	-111	17314967	1221577263
17332	08:40:42.947	00:00:17.331	1040	-1024	-768	-1	-1	-1	-1	4	-1024	-768	-1	-1	-1	-1	4		0	0						Untertest2.avi	0	880	547	72	111				0	Content		-72	-111	17331635	1221593931
17348	08:40:42.963	00:00:17.348	1041	-1024	-768	-1	-1	-1	-1	4	-1024	-768	-1	-1	-1	-1	4		0	0						Untertest2.avi	0	880	547	72	111				0	Content		-72	-111	17348302	1221610598
17365	08:40:42.980	00:00:17.365	1042	-1024	-768	-1	-1	-1	-1	4	-1024	-768	-1	-1	-1	-1	4		0	0						Untertest2.avi	0	880	547	72	111				0	Content		-72	-111	17365041	1221627337
17382	08:40:42.997	00:00:17.382	1043	-1024	-768	-1	-1	-1	-1	4	-1024	-768	-1	-1	-1	-1	4		0	0						Untertest2.avi	0	880	547	72	111				0	Content		-72	-111	17382250	1221644546
17399	08:40:43.014	00:00:17.398	1044	-1024	-768	-1	-1	-1	-1	4	-1024	-768	-1	-1	-1	-1	4		0	0						Untertest2.avi	0	880	547	72	111				0	Content		-72	-111	17398918	1221661214
17416	08:40:43.031	00:00:17.416	1045	-1024	-768	-1	-1	-1	-1	4	-1024	-768	-1	-1	-1	-1	4		0	0						Untertest2.avi	0	880	547	72	111				0	Content		-72	-111	17416189	1221678485
17433	08:40:43.048	00:00:17.432	1046	-1024	-768	-1	-1	-1	-1	4	-1024	-768	-1	-1	-1	-1	4		0	0						Untertest2.avi	0	880	547	72	111				0	Content		-72	-111	17432857	1221695153
17449	08:40:43.064	00:00:17.449	1047	-1024	-768	-1	-1	-1	-1	4	-1024	-768	-1	-1	-1	-1	4		0	0						Untertest2.avi	0	880	547	72	111				0	Content		-72	-111	17449058	1221711354
17466	08:40:43.081	00:00:17.465	1048	-1024	-768	-1	-1	-1	-1	4	-1024	-768	-1	-1	-1	-1	4		0	0						Untertest2.avi	0	880	547	72	111				0	Content		-72	-111	17465725	1221728021
17482	08:40:43.097	00:00:17.482	1049	-1024	-768	-1	-1	-1	-1	4	-1024	-768	-1	-1	-1	-1	4		0	0						Untertest2.avi	0	880	547	72	111				0	Content		-72	-111	17482393	1221744689
17498	08:40:43.113	00:00:17.498	1050	-1024	-768	-1	-1	-1	-1	4	-1024	-768	-1	-1	-1	-1	4		0	0						Untertest2.avi	0	880	547	72	111				0	Content		-72	-111	17498206	1221760502
17515	08:40:43.130	00:00:17.514	1051	-1024	-768	-1	-1	-1	-1	4	-1024	-768	-1	-1	-1	-1	4		0	0						Untertest2.avi	0	880	547	72	111				0	Content		-72	-111	17514832	1221777128
17532	08:40:43.147	00:00:17.531	1052	-1024	-768	-1	-1	-1	-1	4	-1024	-768	-1	-1	-1	-1	4		0	0						Untertest2.avi	0	880	547	72	111				0	Content		-72	-111	17531520	1221793816
17548	08:40:43.163	00:00:17.548	1053	-1024	-768	-1	-1	-1	-1	4	-1024	-768	-1	-1	-1	-1	4		0	0						Untertest2.avi	0	880	547	72	111				0	Content		-72	-111	17548187	1221810483
17565	08:40:43.180	00:00:17.564	1054	-1024	-768	-1	-1	-1	-1	4	-1024	-768	-1	-1	-1	-1	4		0	0						Untertest2.avi	0	880	547	72	111				0	Content		-72	-111	17564855	1221827151
17582	08:40:43.197	00:00:17.581	1055	-1024	-768	-1	-1	-1	-1	4	-1024	-768	-1	-1	-1	-1	4		0	0						Untertest2.avi	0	880	547	72	111				0	Content		-72	-111	17581512	1221843808
17598	08:40:43.213	00:00:17.598	1056	-1024	-768	-1	-1	-1	-1	4	-1024	-768	-1	-1	-1	-1	4		0	0						Untertest2.avi	0	880	547	72	111				0	Content		-72	-111	17598081	1221860377
17615	08:40:43.230	00:00:17.614	1057	-1024	-768	-1	-1	-1	-1	4	-1024	-768	-1	-1	-1	-1	4		0	0						Untertest2.avi	0	880	547	72	111				0	Content		-72	-111	17614761	1221877057
17632	08:40:43.247	00:00:17.631	1058	-1024	-768	-1	-1	-1	-1	4	-1024	-768	-1	-1	-1	-1	4		0	0						Untertest2.avi	0	880	547	72	111				0	Content		-72	-111	17631826	1221894122
17648	08:40:43.263	00:00:17.648	1059	-1024	-768	-1	-1	-1	-1	4	-1024	-768	-1	-1	-1	-1	4		0	0						Untertest2.avi	0	880	547	72	111				0	Content		-72	-111	17648494	1221910790
17665	08:40:43.280	00:00:17.665	1060	-1024	-768	-1	-1	-1	-1	4	-1024	-768	-1	-1	-1	-1	4		0	0						Untertest2.avi	0	880	547	72	111				0	Content		-72	-111	17665162	1221927458
17682	08:40:43.297	00:00:17.682	1061	-1024	-768	-1	-1	-1	-1	4	-1024	-768	-1	-1	-1	-1	4		0	0						Untertest2.avi	0	880	547	72	111				0	Content		-72	-111	17682301	1221944597
17699	08:40:43.314	00:00:17.698	1062	-1024	-768	-1	-1	-1	-1	4	-1024	-768	-1	-1	-1	-1	4		0	0						Untertest2.avi	0	880	547	72	111				0	Content		-72	-111	17698969	1221961265
17716	08:40:43.331	00:00:17.715	1063	-1024	-768	-1	-1	-1	-1	4	-1024	-768	-1	-1	-1	-1	4		0	0						Untertest2.avi	0	880	547	72	111				0	Content		-72	-111	17715637	1221977933
17732	08:40:43.347	00:00:17.731	1064	-1024	-768	-1	-1	-1	-1	4	-1024	-768	-1	-1	-1	-1	4		0	0						Untertest2.avi	0	880	547	72	111				0	Content		-72	-111	17731857	1221994153
17749	08:40:43.364	00:00:17.748	1065	-1024	-768	-1	-1	-1	-1	4	-1024	-768	-1	-1	-1	-1	4		0	0						Untertest2.avi	0	880	547	72	111				0	Content		-72	-111	17748525	1222010821
17765	08:40:43.380	00:00:17.765	1066	-1024	-768	-1	-1	-1	-1	4	-1024	-768	-1	-1	-1	-1	4		0	0						Untertest2.avi	0	880	547	72	111				0	Content		-72	-111	17765041	1222027337
17782	08:40:43.397	00:00:17.781	1067	-1024	-768	-1	-1	-1	-1	4	-1024	-768	-1	-1	-1	-1	4		0	0						Untertest2.avi	0	880	547	72	111				0	Content		-72	-111	17781709	1222044005
17798	08:40:43.413	00:00:17.798	1068	-1024	-768	-1	-1	-1	-1	4	-1024	-768	-1	-1	-1	-1	4		0	0						Untertest2.avi	0	880	547	72	111				0	Content		-72	-111	17798377	1222060673
17815	08:40:43.430	00:00:17.814	1069	-1024	-768	-1	-1	-1	-1	4	-1024	-768	-1	-1	-1	-1	4		0	0						Untertest2.avi	0	880	547	72	111				0	Content		-72	-111	17814704	1222077000
17831	08:40:43.446	00:00:17.831	1070	-1024	-768	-1	-1	-1	-1	4	-1024	-768	-1	-1	-1	-1	4		0	0						Untertest2.avi	0	880	547	72	111				0	Content		-72	-111	17831318	1222093614
17848	08:40:43.463	00:00:17.847	1071	-1024	-768	-1	-1	-1	-1	4	-1024	-768	-1	-1	-1	-1	4		0	0						Untertest2.avi	0	880	547	72	111				0	Content		-72	-111	17847998	1222110294
17865	08:40:43.480	00:00:17.864	1072	-1024	-768	-1	-1	-1	-1	4	-1024	-768	-1	-1	-1	-1	4		0	0						Untertest2.avi	0	880	547	72	111				0	Content		-72	-111	17864700	1222126996
17882	08:40:43.497	00:00:17.881	1073	-1024	-768	-1	-1	-1	-1	4	-1024	-768	-1	-1	-1	-1	4		0	0						Untertest2.avi	0	880	547	72	111				0	Content		-72	-111	17881531	1222143827
17898	08:40:43.513	00:00:17.898	1074	-1024	-768	-1	-1	-1	-1	4	-1024	-768	-1	-1	-1	-1	4		0	0						Untertest2.avi	0	880	547	72	111				0	Content		-72	-111	17898199	1222160495
17915	08:40:43.530	00:00:17.914	1075	-1024	-768	-1	-1	-1	-1	4	-1024	-768	-1	-1	-1	-1	4		0	0						Untertest2.avi	0	880	547	72	111				0	Content		-72	-111	17914866	1222177162
17932	08:40:43.547	00:00:17.931	1076	-1024	-768	-1	-1	-1	-1	4	-1024	-768	-1	-1	-1	-1	4		0	0						Untertest2.avi	0	880	547	72	111				0	Content		-72	-111	17931850	1222194146
17949	08:40:43.564	00:00:17.948	1077	-1024	-768	-1	-1	-1	-1	4	-1024	-768	-1	-1	-1	-1	4		0	0						Untertest2.avi	0	880	547	72	111				0	Content		-72	-111	17948518	1222210814
17965	08:40:43.580	00:00:17.965	1078	-1024	-768	-1	-1	-1	-1	4	-1024	-768	-1	-1	-1	-1	4		0	0						Untertest2.avi	0	880	547	72	111				0	Content		-72	-111	17965186	1222227482
17982	08:40:43.597	00:00:17.982	1079	-1024	-768	-1	-1	-1	-1	4	-1024	-768	-1	-1	-1	-1	4		0	0						Untertest2.avi	0	880	547	72	111				0	Content		-72	-111	17982499	1222244795
17999	08:40:43.614	00:00:17.999	1080	-1024	-768	-1	-1	-1	-1	4	-1024	-768	-1	-1	-1	-1	4		0	0						Untertest2.avi	0	880	547	72	111				0	Content		-72	-111	17999167	1222261463
18015	08:40:43.630	00:00:18.015	1081	-1024	-768	-1	-1	-1	-1	4	-1024	-768	-1	-1	-1	-1	4		0	0						Untertest2.avi	0	880	547	72	111				0	Content		-72	-111	18015382	1222277678
18032	08:40:43.647	00:00:18.032	1082	-1024	-768	-1	-1	-1	-1	4	-1024	-768	-1	-1	-1	-1	4		0	0						Untertest2.avi	0	880	547	72	111				0	Content		-72	-111	18032050	1222294346
18049	08:40:43.664	00:00:18.048	1083	-1024	-768	-1	-1	-1	-1	4	-1024	-768	-1	-1	-1	-1	4		0	0						Untertest2.avi	0	880	547	72	111				0	Content		-72	-111	18048718	1222311014
18064	08:40:43.679	00:00:18.064	1084	-1024	-768	-1	-1	-1	-1	4	-1024	-768	-1	-1	-1	-1	4		0	0						Untertest2.avi	0	880	547	72	111				0	Content		-72	-111	18064434	1222326730
18081	08:40:43.696	00:00:18.081	1085	-1024	-768	-1	-1	-1	-1	4	-1024	-768	-1	-1	-1	-1	4		0	0						Untertest2.avi	0	880	547	72	111				0	Content		-72	-111	18081185	1222343481
18098	08:40:43.713	00:00:18.097	1086	-1024	-768	-1	-1	-1	-1	4	-1024	-768	-1	-1	-1	-1	4		0	0						Untertest2.avi	0	880	547	72	111				0	Content		-72	-111	18097870	1222360166
18115	08:40:43.730	00:00:18.114	1087	-1024	-768	-1	-1	-1	-1	4	-1024	-768	-1	-1	-1	-1	4		0	0						Untertest2.avi	0	880	547	72	111				0	Content		-72	-111	18114538	1222376834
18131	08:40:43.746	00:00:18.131	1088	-1024	-768	-1	-1	-1	-1	4	-1024	-768	-1	-1	-1	-1	4		0	0						Untertest2.avi	0	880	547	72	111				0	Content		-72	-111	18131206	1222393502
18148	08:40:43.763	00:00:18.147	1089	-1024	-768	-1	-1	-1	-1	4	-1024	-768	-1	-1	-1	-1	4		0	0						Untertest2.avi	0	880	547	72	111				0	Content		-72	-111	18147862	1222410158
18164	08:40:43.779	00:00:18.164	1090	-1024	-768	-1	-1	-1	-1	4	-1024	-768	-1	-1	-1	-1	4		0	0						Untertest2.avi	0	880	547	72	111				0	Content		-72	-111	18164430	1222426726
18181	08:40:43.796	00:00:18.181	1091	-1024	-768	-1	-1	-1	-1	4	-1024	-768	-1	-1	-1	-1	4		0	0						Untertest2.avi	0	880	547	72	111				0	Content		-72	-111	18181055	1222443351
18198	08:40:43.813	00:00:18.198	1092	-1024	-768	-1	-1	-1	-1	4	-1024	-768	-1	-1	-1	-1	4		0	0						Untertest2.avi	0	880	547	72	111				0	Content		-72	-111	18198138	1222460434
18215	08:40:43.830	00:00:18.214	1093	-1024	-768	-1	-1	-1	-1	4	-1024	-768	-1	-1	-1	-1	4		0	0						Untertest2.avi	0	880	547	72	111				0	Content		-72	-111	18214806	1222477102
18231	08:40:43.846	00:00:18.231	1094	-1024	-768	-1	-1	-1	-1	4	-1024	-768	-1	-1	-1	-1	4		0	0						Untertest2.avi	0	880	547	72	111				0	Content		-72	-111	18231474	1222493770
18249	08:40:43.864	00:00:18.248	1095	-1024	-768	-1	-1	-1	-1	4	-1024	-768	-1	-1	-1	-1	4		0	0						Untertest2.avi	0	880	547	72	111				0	Content		-72	-111	18248627	1222510923
18265	08:40:43.880	00:00:18.265	1096	-1024	-768	-1	-1	-1	-1	4	-1024	-768	-1	-1	-1	-1	4		0	0						Untertest2.avi	0	880	547	72	111				0	Content		-72	-111	18265295	1222527591
18282	08:40:43.897	00:00:18.281	1097	-1024	-768	-1	-1	-1	-1	4	-1024	-768	-1	-1	-1	-1	4		0	0						Untertest2.avi	0	880	547	72	111				0	Content		-72	-111	18281962	1222544258
18298	08:40:43.913	00:00:18.298	1098	-1024	-768	-1	-1	-1	-1	4	-1024	-768	-1	-1	-1	-1	4		0	0						Untertest2.avi	0	880	547	72	111				0	Content		-72	-111	18298195	1222560491
18315	08:40:43.930	00:00:18.314	1099	-1024	-768	-1	-1	-1	-1	4	-1024	-768	-1	-1	-1	-1	4		0	0						Untertest2.avi	0	880	547	72	111				0	Content		-72	-111	18314863	1222577159
18331	08:40:43.946	00:00:18.331	1100	-1024	-768	-1	-1	-1	-1	4	-1024	-768	-1	-1	-1	-1	4		0	0						Untertest2.avi	0	880	547	72	111				0	Content		-72	-111	18331342	1222593638
18348	08:40:43.963	00:00:18.348	1101	-1024	-768	-1	-1	-1	-1	4	-1024	-768	-1	-1	-1	-1	4		0	0						Untertest2.avi	0	880	547	72	111				0	Content		-72	-111	18348010	1222610306
18365	08:40:43.980	00:00:18.364	1102	-1024	-768	-1	-1	-1	-1	4	-1024	-768	-1	-1	-1	-1	4		0	0						Untertest2.avi	0	880	547	72	111				0	Content		-72	-111	18364678	1222626974
18381	08:40:43.996	00:00:18.380	1103	-1024	-768	-1	-1	-1	-1	4	-1024	-768	-1	-1	-1	-1	4		0	0						Untertest2.avi	0	880	547	72	111				0	Content		-72	-111	18380922	1222643218
18398	08:40:44.013	00:00:18.397	1104	-1024	-768	-1	-1	-1	-1	4	-1024	-768	-1	-1	-1	-1	4		0	0						Untertest2.avi	0	880	547	72	111				0	Content		-72	-111	18397670	1222659966
18414	08:40:44.029	00:00:18.414	1105	-1024	-768	-1	-1	-1	-1	4	-1024	-768	-1	-1	-1	-1	4		0	0						Untertest2.avi	0	880	547	72	111				0	Content		-72	-111	18414295	1222676591
18431	08:40:44.046	00:00:18.430	1106	-1024	-768	-1	-1	-1	-1	4	-1024	-768	-1	-1	-1	-1	4		0	0						Untertest2.avi	0	880	547	72	111				0	Content		-72	-111	18430963	1222693259
18448	08:40:44.063	00:00:18.447	1107	-1024	-768	-1	-1	-1	-1	4	-1024	-768	-1	-1	-1	-1	4		0	0						Untertest2.avi	0	880	547	72	111				0	Content		-72	-111	18447631	1222709927
18464	08:40:44.079	00:00:18.464	1108	-1024	-768	-1	-1	-1	-1	4	-1024	-768	-1	-1	-1	-1	4		0	0						Untertest2.avi	0	880	547	72	111				0	Content		-72	-111	18464268	1222726564
18481	08:40:44.096	00:00:18.480	1109	-1024	-768	-1	-1	-1	-1	4	-1024	-768	-1	-1	-1	-1	4		0	0						Untertest2.avi	0	880	547	72	111				0	Content		-72	-111	18480936	1222743232
18498	08:40:44.113	00:00:18.497	1110	-1024	-768	-1	-1	-1	-1	4	-1024	-768	-1	-1	-1	-1	4		0	0						Untertest2.avi	0	880	547	72	111				0	Content		-72	-111	18497604	1222759900
18515	08:40:44.130	00:00:18.514	1111	-1024	-768	-1	-1	-1	-1	4	-1024	-768	-1	-1	-1	-1	4		0	0						Untertest2.avi	0	880	547	72	111				0	Content		-72	-111	18514509	1222776805
18531	08:40:44.146	00:00:18.531	1112	-1024	-768	-1	-1	-1	-1	4	-1024	-768	-1	-1	-1	-1	4		0	0						Untertest2.avi	0	880	547	72	111				0	Content		-72	-111	18531177	1222793473
18548	08:40:44.163	00:00:18.548	1113	-1024	-768	-1	-1	-1	-1	4	-1024	-768	-1	-1	-1	-1	4		0	0						Untertest2.avi	0	880	547	72	111				0	Content		-72	-111	18548131	1222810427
18565	08:40:44.180	00:00:18.564	1114	-1024	-768	-1	-1	-1	-1	4	-1024	-768	-1	-1	-1	-1	4		0	0						Untertest2.avi	0	880	547	72	111				0	Content		-72	-111	18564798	1222827094
18581	08:40:44.196	00:00:18.581	1115	-1024	-768	-1	-1	-1	-1	4	-1024	-768	-1	-1	-1	-1	4		0	0						Untertest2.avi	0	880	547	72	111				0	Content		-72	-111	18581466	1222843762
18599	08:40:44.214	00:00:18.598	1116	-1024	-768	-1	-1	-1	-1	4	-1024	-768	-1	-1	-1	-1	4		0	0						Untertest2.avi	0	880	547	72	111				0	Content		-72	-111	18598750	1222861046
18615	08:40:44.230	00:00:18.615	1117	-1024	-768	-1	-1	-1	-1	4	-1024	-768	-1	-1	-1	-1	4		0	0						Untertest2.avi	0	880	547	72	111				0	Content		-72	-111	18615418	1222877714
18632	08:40:44.247	00:00:18.631	1118	-1024	-768	-1	-1	-1	-1	4	-1024	-768	-1	-1	-1	-1	4		0	0						Untertest2.avi	0	880	547	72	111				0	Content		-72	-111	18631671	1222893967
18648	08:40:44.263	00:00:18.648	1119	-1024	-768	-1	-1	-1	-1	4	-1024	-768	-1	-1	-1	-1	4		0	0						Untertest2.avi	0	880	547	72	111				0	Content		-72	-111	18648339	1222910635
18665	08:40:44.280	00:00:18.665	1120	-1024	-768	-1	-1	-1	-1	4	-1024	-768	-1	-1	-1	-1	4		0	0						Untertest2.avi	0	880	547	72	111				0	Content		-72	-111	18665006	1222927302
18681	08:40:44.296	00:00:18.680	1121	-1024	-768	-1	-1	-1	-1	4	-1024	-768	-1	-1	-1	-1	4		0	0						Untertest2.avi	0	880	547	72	111				0	Content		-72	-111	18680785	1222943081
18697	08:40:44.312	00:00:18.697	1122	-1024	-768	-1	-1	-1	-1	4	-1024	-768	-1	-1	-1	-1	4		0	0						Untertest2.avi	0	880	547	72	111				0	Content		-72	-111	18697409	1222959705
18714	08:40:44.329	00:00:18.714	1123	-1024	-768	-1	-1	-1	-1	4	-1024	-768	-1	-1	-1	-1	4		0	0						Untertest2.avi	0	880	547	72	111				0	Content		-72	-111	18714096	1222976392
18731	08:40:44.346	00:00:18.730	1124	-1024	-768	-1	-1	-1	-1	4	-1024	-768	-1	-1	-1	-1	4		0	0						Untertest2.avi	0	880	547	72	111				0	Content		-72	-111	18730764	1222993060
18747	08:40:44.362	00:00:18.747	1125	-1024	-768	-1	-1	-1	-1	4	-1024	-768	-1	-1	-1	-1	4		0	0						Untertest2.avi	0	880	547	72	111				0	Content		-72	-111	18747431	1223009727
18764	08:40:44.379	00:00:18.764	1126	-1024	-768	-1	-1	-1	-1	4	-1024	-768	-1	-1	-1	-1	4		0	0						Untertest2.avi	0	880	547	72	111				0	Content		-72	-111	18764210	1223026506
18781	08:40:44.396	00:00:18.780	1127	-1024	-768	-1	-1	-1	-1	4	-1024	-768	-1	-1	-1	-1	4		0	0						Untertest2.avi	0	880	547	72	111				0	Content		-72	-111	18780777	1223043073
18797	08:40:44.412	00:00:18.797	1128	-1024	-768	-1	-1	-1	-1	4	-1024	-768	-1	-1	-1	-1	4		0	0						Untertest2.avi	0	880	547	72	111				0	Content		-72	-111	18797404	1223059700
18814	08:40:44.429	00:00:18.814	1129	-1024	-768	-1	-1	-1	-1	4	-1024	-768	-1	-1	-1	-1	4		0	0						Untertest2.avi	0	880	547	72	111				0	Content		-72	-111	18814446	1223076742
18831	08:40:44.446	00:00:18.831	1130	-1024	-768	-1	-1	-1	-1	4	-1024	-768	-1	-1	-1	-1	4		0	0						Untertest2.avi	0	880	547	72	111				0	Content		-72	-111	18831113	1223093409
18848	08:40:44.463	00:00:18.847	1131	-1024	-768	-1	-1	-1	-1	4	-1024	-768	-1	-1	-1	-1	4		0	0						Untertest2.avi	0	880	547	72	111				0	Content		-72	-111	18847781	1223110077
18865	08:40:44.480	00:00:18.864	1132	-1024	-768	-1	-1	-1	-1	4	-1024	-768	-1	-1	-1	-1	4		0	0						Untertest2.avi	0	880	547	72	111				0	Content		-72	-111	18864945	1223127241
18882	08:40:44.497	00:00:18.881	1133	-1024	-768	-1	-1	-1	-1	4	-1024	-768	-1	-1	-1	-1	4		0	0						Untertest2.avi	0	880	547	72	111				0	Content		-72	-111	18881613	1223143909
18898	08:40:44.513	00:00:18.898	1134	-1024	-768	-1	-1	-1	-1	4	-1024	-768	-1	-1	-1	-1	4		0	0						Untertest2.avi	0	880	547	72	111				0	Content		-72	-111	18898281	1223160577
18914	08:40:44.529	00:00:18.914	1135	-1024	-768	-1	-1	-1	-1	4	-1024	-768	-1	-1	-1	-1	4		0	0						Untertest2.avi	0	880	547	72	111				0	Content		-72	-111	18914468	1223176764
18931	08:40:44.546	00:00:18.931	1136	-1024	-768	-1	-1	-1	-1	4	-1024	-768	-1	-1	-1	-1	4		0	0						Untertest2.avi	0	880	547	72	111				0	Content		-72	-111	18931135	1223193431
18948	08:40:44.563	00:00:18.947	1137	-1024	-768	-1	-1	-1	-1	4	-1024	-768	-1	-1	-1	-1	4		0	0						Untertest2.avi	0	880	547	72	111				0	Content		-72	-111	18947639	1223209935
18964	08:40:44.579	00:00:18.964	1138	-1024	-768	-1	-1	-1	-1	4	-1024	-768	-1	-1	-1	-1	4		0	0						Untertest2.avi	0	880	547	72	111				0	Content		-72	-111	18964307	1223226603
18981	08:40:44.596	00:00:18.980	1139	-1024	-768	-1	-1	-1	-1	4	-1024	-768	-1	-1	-1	-1	4		0	0						Untertest2.avi	0	880	547	72	111				0	Content		-72	-111	18980975	1223243271
18997	08:40:44.612	00:00:18.997	1140	-1024	-768	-1	-1	-1	-1	4	-1024	-768	-1	-1	-1	-1	4		0	0						Untertest2.avi	0	880	547	72	111				0	Content		-72	-111	18997267	1223259563
19014	08:40:44.629	00:00:19.013	1141	-1024	-768	-1	-1	-1	-1	4	-1024	-768	-1	-1	-1	-1	4		0	0						Untertest2.avi	0	880	547	72	111				0	Content		-72	-111	19013890	1223276186
19031	08:40:44.646	00:00:19.030	1142	-1024	-768	-1	-1	-1	-1	4	-1024	-768	-1	-1	-1	-1	4		0	0						Untertest2.avi	0	880	547	72	111				0	Content		-72	-111	19030557	1223292853
19047	08:40:44.662	00:00:19.047	1143	-1024	-768	-1	-1	-1	-1	4	-1024	-768	-1	-1	-1	-1	4		0	0						Untertest2.avi	0	880	547	72	111				0	Content		-72	-111	19047225	1223309521
19064	08:40:44.679	00:00:19.063	1144	-1024	-768	-1	-1	-1	-1	4	-1024	-768	-1	-1	-1	-1	4		0	0						Untertest2.avi	0	880	547	72	111				0	Content		-72	-111	19063893	1223326189
19081	08:40:44.696	00:00:19.080	1145	-1024	-768	-1	-1	-1	-1	4	-1024	-768	-1	-1	-1	-1	4		0	0						Untertest2.avi	0	880	547	72	111				0	Content		-72	-111	19080559	1223342855
19097	08:40:44.712	00:00:19.097	1146	-1024	-768	-1	-1	-1	-1	4	-1024	-768	-1	-1	-1	-1	4		0	0						Untertest2.avi	0	880	547	72	111				0	Content		-72	-111	19097227	1223359523
19114	08:40:44.729	00:00:19.113	1147	-1024	-768	-1	-1	-1	-1	4	-1024	-768	-1	-1	-1	-1	4		0	0						Untertest2.avi	0	880	547	72	111				0	Content		-72	-111	19113894	1223376190
19131	08:40:44.746	00:00:19.130	1148	-1024	-768	-1	-1	-1	-1	4	-1024	-768	-1	-1	-1	-1	4		0	0						Untertest2.avi	0	880	547	72	111				0	Content		-72	-111	19130764	1223393060
19147	08:40:44.762	00:00:19.147	1149	-1024	-768	-1	-1	-1	-1	4	-1024	-768	-1	-1	-1	-1	4		0	0						Untertest2.avi	0	880	547	72	111				0	Content		-72	-111	19147432	1223409728
19164	08:40:44.779	00:00:19.164	1150	-1024	-768	-1	-1	-1	-1	4	-1024	-768	-1	-1	-1	-1	4		0	0						Untertest2.avi	0	880	547	72	111				0	Content		-72	-111	19164417	1223426713
19181	08:40:44.796	00:00:19.181	1151	-1024	-768	-1	-1	-1	-1	4	-1024	-768	-1	-1	-1	-1	4		0	0						Untertest2.avi	0	880	547	72	111				0	Content		-72	-111	19181085	1223443381
19198	08:40:44.813	00:00:19.197	1152	-1024	-768	-1	-1	-1	-1	4	-1024	-768	-1	-1	-1	-1	4		0	0						Untertest2.avi	0	880	547	72	111				0	Content		-72	-111	19197753	1223460049
19215	08:40:44.830	00:00:19.215	1153	-1024	-768	-1	-1	-1	-1	4	-1024	-768	-1	-1	-1	-1	4		0	0						Untertest2.avi	0	880	547	72	111				0	Content		-72	-111	19215004	1223477300
19232	08:40:44.847	00:00:19.231	1154	-1024	-768	-1	-1	-1	-1	4	-1024	-768	-1	-1	-1	-1	4		0	0						Untertest2.avi	0	880	547	72	111				0	Content		-72	-111	19231672	1223493968
19248	08:40:44.863	00:00:19.247	1155	-1024	-768	-1	-1	-1	-1	4	-1024	-768	-1	-1	-1	-1	4		0	0						Untertest2.avi	0	880	547	72	111				0	Content		-72	-111	19247907	1223510203
19265	08:40:44.880	00:00:19.264	1156	-1024	-768	-1	-1	-1	-1	4	-1024	-768	-1	-1	-1	-1	4		0	0						Untertest2.avi	0	880	547	72	111				0	Content		-72	-111	19264575	1223526871
19281	08:40:44.896	00:00:19.281	1157	-1024	-768	-1	-1	-1	-1	4	-1024	-768	-1	-1	-1	-1	4		0	0						Untertest2.avi	0	880	547	72	111				0	Content		-72	-111	19281243	1223543539
19297	08:40:44.912	00:00:19.296	1158	-1024	-768	-1	-1	-1	-1	4	-1024	-768	-1	-1	-1	-1	4		0	0						Untertest2.avi	0	880	547	72	111				0	Content		-72	-111	19296997	1223559293
19314	08:40:44.929	00:00:19.313	1159	-1024	-768	-1	-1	-1	-1	4	-1024	-768	-1	-1	-1	-1	4		0	0						Untertest2.avi	0	880	547	72	111				0	Content		-72	-111	19313748	1223576044
19330	08:40:44.945	00:00:19.330	1160	-1024	-768	-1	-1	-1	-1	4	-1024	-768	-1	-1	-1	-1	4		0	0						Untertest2.avi	0	880	547	72	111				0	Content		-72	-111	19330435	1223592731
19347	08:40:44.962	00:00:19.347	1161	-1024	-768	-1	-1	-1	-1	4	-1024	-768	-1	-1	-1	-1	4		0	0						Untertest2.avi	0	880	547	72	111				0	Content		-72	-111	19347103	1223609399
19364	08:40:44.979	00:00:19.363	1162	-1024	-768	-1	-1	-1	-1	4	-1024	-768	-1	-1	-1	-1	4		0	0						Untertest2.avi	0	880	547	72	111				0	Content		-72	-111	19363771	1223626067
19380	08:40:44.995	00:00:19.380	1163	-1024	-768	-1	-1	-1	-1	4	-1024	-768	-1	-1	-1	-1	4		0	0						Untertest2.avi	0	880	547	72	111				0	Content		-72	-111	19380424	1223642720
19397	08:40:45.012	00:00:19.396	1164	-1024	-768	-1	-1	-1	-1	4	-1024	-768	-1	-1	-1	-1	4		0	0						Untertest2.avi	0	880	547	72	111				0	Content		-72	-111	19396993	1223659289
19414	08:40:45.029	00:00:19.413	1165	-1024	-768	-1	-1	-1	-1	4	-1024	-768	-1	-1	-1	-1	4		0	0						Untertest2.avi	0	880	547	72	111				0	Content		-72	-111	19413710	1223676006
19431	08:40:45.046	00:00:19.430	1166	-1024	-768	-1	-1	-1	-1	4	-1024	-768	-1	-1	-1	-1	4		0	0						Untertest2.avi	0	880	547	72	111				0	Content		-72	-111	19430984	1223693280
19448	08:40:45.063	00:00:19.447	1167	-1024	-768	-1	-1	-1	-1	4	-1024	-768	-1	-1	-1	-1	4		0	0						Untertest2.avi	0	880	547	72	111				0	Content		-72	-111	19447652	1223709948
19465	08:40:45.080	00:00:19.464	1168	-1024	-768	-1	-1	-1	-1	4	-1024	-768	-1	-1	-1	-1	4		0	0						Untertest2.avi	0	880	547	72	111				0	Content		-72	-111	19464726	1223727022
19481	08:40:45.096	00:00:19.481	1169	-1024	-768	-1	-1	-1	-1	4	-1024	-768	-1	-1	-1	-1	4		0	0						Untertest2.avi	0	880	547	72	111				0	Content		-72	-111	19481394	1223743690
19498	08:40:45.113	00:00:19.498	1170	-1024	-768	-1	-1	-1	-1	4	-1024	-768	-1	-1	-1	-1	4		0	0						Untertest2.avi	0	880	547	72	111				0	Content		-72	-111	19498061	1223760357
19514	08:40:45.129	00:00:19.514	1171	-1024	-768	-1	-1	-1	-1	4	-1024	-768	-1	-1	-1	-1	4		0	0						Untertest2.avi	0	880	547	72	111				0	Content		-72	-111	19514152	1223776448
19531	08:40:45.146	00:00:19.530	1172	-1024	-768	-1	-1	-1	-1	4	-1024	-768	-1	-1	-1	-1	4		0	0						Untertest2.avi	0	880	547	72	111				0	Content		-72	-111	19530820	1223793116
19547	08:40:45.162	00:00:19.547	1173	-1024	-768	-1	-1	-1	-1	4	-1024	-768	-1	-1	-1	-1	4		0	0						Untertest2.avi	0	880	547	72	111				0	Content		-72	-111	19547294	1223809590
19564	08:40:45.179	00:00:19.563	1174	-1024	-768	-1	-1	-1	-1	4	-1024	-768	-1	-1	-1	-1	4		0	0						Untertest2.avi	0	880	547	72	111				0	Content		-72	-111	19563962	1223826258
19581	08:40:45.196	00:00:19.580	1175	-1024	-768	-1	-1	-1	-1	4	-1024	-768	-1	-1	-1	-1	4		0	0						Untertest2.avi	0	880	547	72	111				0	Content		-72	-111	19580629	1223842925
19597	08:40:45.212	00:00:19.596	1176	-1024	-768	-1	-1	-1	-1	4	-1024	-768	-1	-1	-1	-1	4		0	0						Untertest2.avi	0	880	547	72	111				0	Content		-72	-111	19596865	1223859161
19613	08:40:45.228	00:00:19.613	1177	-1024	-768	-1	-1	-1	-1	4	-1024	-768	-1	-1	-1	-1	4		0	0						Untertest2.avi	0	880	547	72	111				0	Content		-72	-111	19613487	1223875783
19630	08:40:45.245	00:00:19.630	1178	-1024	-768	-1	-1	-1	-1	4	-1024	-768	-1	-1	-1	-1	4		0	0						Untertest2.avi	0	880	547	72	111				0	Content		-72	-111	19630153	1223892449
19647	08:40:45.262	00:00:19.646	1179	-1024	-768	-1	-1	-1	-1	4	-1024	-768	-1	-1	-1	-1	4		0	0						Untertest2.avi	0	880	547	72	111				0	Content		-72	-111	19646821	1223909117
19663	08:40:45.278	00:00:19.663	1180	-1024	-768	-1	-1	-1	-1	4	-1024	-768	-1	-1	-1	-1	4		0	0						Untertest2.avi	0	880	547	72	111				0	Content		-72	-111	19663488	1223925784
19680	08:40:45.295	00:00:19.680	1181	-1024	-768	-1	-1	-1	-1	4	-1024	-768	-1	-1	-1	-1	4		0	0						Untertest2.avi	0	880	547	72	111				0	Content		-72	-111	19680154	1223942450
19697	08:40:45.312	00:00:19.696	1182	-1024	-768	-1	-1	-1	-1	4	-1024	-768	-1	-1	-1	-1	4		0	0						Untertest2.avi	0	880	547	72	111				0	Content		-72	-111	19696822	1223959118
19713	08:40:45.328	00:00:19.713	1183	-1024	-768	-1	-1	-1	-1	4	-1024	-768	-1	-1	-1	-1	4		0	0						Untertest2.avi	0	880	547	72	111				0	Content		-72	-111	19713490	1223975786
19730	08:40:45.345	00:00:19.730	1184	-1024	-768	-1	-1	-1	-1	4	-1024	-768	-1	-1	-1	-1	4		0	0						Untertest2.avi	0	880	547	72	111				0	Content		-72	-111	19730424	1223992720
19747	08:40:45.362	00:00:19.747	1185	-1024	-768	-1	-1	-1	-1	4	-1024	-768	-1	-1	-1	-1	4		0	0						Untertest2.avi	0	880	547	72	111				0	Content		-72	-111	19747092	1224009388
19764	08:40:45.379	00:00:19.764	1186	-1024	-768	-1	-1	-1	-1	4	-1024	-768	-1	-1	-1	-1	4		0	0						Untertest2.avi	0	880	547	72	111				0	Content		-72	-111	19764055	1224026351
19781	08:40:45.396	00:00:19.780	1187	-1024	-768	-1	-1	-1	-1	4	-1024	-768	-1	-1	-1	-1	4		0	0						Untertest2.avi	0	880	547	72	111				0	Content		-72	-111	19780723	1224043019
19797	08:40:45.412	00:00:19.797	1188	-1024	-768	-1	-1	-1	-1	4	-1024	-768	-1	-1	-1	-1	4		0	0						Untertest2.avi	0	880	547	72	111				0	Content		-72	-111	19797391	1224059687
19815	08:40:45.430	00:00:19.814	1189	-1024	-768	-1	-1	-1	-1	4	-1024	-768	-1	-1	-1	-1	4		0	0						Untertest2.avi	0	880	547	72	111				0	Content		-72	-111	19814622	1224076918
19831	08:40:45.446	00:00:19.831	1190	-1024	-768	-1	-1	-1	-1	4	-1024	-768	-1	-1	-1	-1	4		0	0						Untertest2.avi	0	880	547	72	111				0	Content		-72	-111	19831290	1224093586
19848	08:40:45.463	00:00:19.847	1191	-1024	-768	-1	-1	-1	-1	4	-1024	-768	-1	-1	-1	-1	4		0	0						Untertest2.avi	0	880	547	72	111				0	Content		-72	-111	19847519	1224109815
19864	08:40:45.479	00:00:19.864	1192	-1024	-768	-1	-1	-1	-1	4	-1024	-768	-1	-1	-1	-1	4		0	0						Untertest2.avi	0	880	547	72	111				0	Content		-72	-111	19864187	1224126483
19881	08:40:45.496	00:00:19.880	1193	-1024	-768	-1	-1	-1	-1	4	-1024	-768	-1	-1	-1	-1	4		0	0						Untertest2.avi	0	880	547	72	111				0	Content		-72	-111	19880855	1224143151
19897	08:40:45.512	00:00:19.896	1194	-1024	-768	-1	-1	-1	-1	4	-1024	-768	-1	-1	-1	-1	4		0	0						Untertest2.avi	0	880	547	72	111				0	Content		-72	-111	19896727	1224159023
19913	08:40:45.528	00:00:19.913	1195	-1024	-768	-1	-1	-1	-1	4	-1024	-768	-1	-1	-1	-1	4		0	0						Untertest2.avi	0	880	547	72	111				0	Content		-72	-111	19913349	1224175645
19930	08:40:45.545	00:00:19.930	1196	-1024	-768	-1	-1	-1	-1	4	-1024	-768	-1	-1	-1	-1	4		0	0						Untertest2.avi	0	880	547	72	111				0	Content		-72	-111	19930034	1224192330
19947	08:40:45.562	00:00:19.946	1197	-1024	-768	-1	-1	-1	-1	4	-1024	-768	-1	-1	-1	-1	4		0	0						Untertest2.avi	0	880	547	72	111				0	Content		-72	-111	19946701	1224208997
19963	08:40:45.578	00:00:19.963	1198	-1024	-768	-1	-1	-1	-1	4	-1024	-768	-1	-1	-1	-1	4		0	0						Untertest2.avi	0	880	547	72	111				0	Content		-72	-111	19963369	1224225665
19980	08:40:45.595	00:00:19.980	1199	-1024	-768	-1	-1	-1	-1	4	-1024	-768	-1	-1	-1	-1	4		0	0						Untertest2.avi	0	880	547	72	111				0	Content		-72	-111	19980024	1224242320
19997	08:40:45.612	00:00:19.996	1200	-1024	-768	-1	-1	-1	-1	4	-1024	-768	-1	-1	-1	-1	4		0	0						Untertest2.avi	0	880	547	72	111				0	Content		-72	-111	19996594	1224258890
20013	08:40:45.628	00:00:20.013	1201	-1024	-768	-1	-1	-1	-1	4	-1024	-768	-1	-1	-1	-1	4		0	0						Untertest2.avi	0	880	547	72	111				0	Content		-72	-111	20013218	1224275514
20030	08:40:45.645	00:00:20.030	1202	-1024	-768	-1	-1	-1	-1	4	-1024	-768	-1	-1	-1	-1	4		0	0						Untertest2.avi	0	880	547	72	111				0	Content		-72	-111	20030305	1224292601
20047	08:40:45.662	00:00:20.046	1203	-1024	-768	-1	-1	-1	-1	4	-1024	-768	-1	-1	-1	-1	4		0	0						Untertest2.avi	0	880	547	72	111				0	Content		-72	-111	20046973	1224309269
20064	08:40:45.679	00:00:20.063	1204	-1024	-768	-1	-1	-1	-1	4	-1024	-768	-1	-1	-1	-1	4		0	0						Untertest2.avi	0	880	547	72	111				0	Content		-72	-111	20063641	1224325937
20081	08:40:45.696	00:00:20.080	1205	-1024	-768	-1	-1	-1	-1	4	-1024	-768	-1	-1	-1	-1	4		0	0						Untertest2.avi	0	880	547	72	111				0	Content		-72	-111	20080793	1224343089
20097	08:40:45.712	00:00:20.097	1206	-1024	-768	-1	-1	-1	-1	4	-1024	-768	-1	-1	-1	-1	4		0	0						Untertest2.avi	0	880	547	72	111				0	Content		-72	-111	20097461	1224359757
20114	08:40:45.729	00:00:20.114	1207	-1024	-768	-1	-1	-1	-1	4	-1024	-768	-1	-1	-1	-1	4		0	0						Untertest2.avi	0	880	547	72	111				0	Content		-72	-111	20114129	1224376425
20130	08:40:45.745	00:00:20.130	1208	-1024	-768	-1	-1	-1	-1	4	-1024	-768	-1	-1	-1	-1	4		0	0						Untertest2.avi	0	880	547	72	111				0	Content		-72	-111	20130359	1224392655
20147	08:40:45.762	00:00:20.147	1209	-1024	-768	-1	-1	-1	-1	4	-1024	-768	-1	-1	-1	-1	4		0	0						Untertest2.avi	0	880	547	72	111				0	Content		-72	-111	20147027	1224409323
20164	08:40:45.779	00:00:20.163	1210	-1024	-768	-1	-1	-1	-1	4	-1024	-768	-1	-1	-1	-1	4		0	0						Untertest2.avi	0	880	547	72	111				0	Content		-72	-111	20163511	1224425807
20180	08:40:45.795	00:00:20.180	1211	-1024	-768	-1	-1	-1	-1	4	-1024	-768	-1	-1	-1	-1	4		0	0						Untertest2.avi	0	880	547	72	111				0	Content		-72	-111	20180179	1224442475
20197	08:40:45.812	00:00:20.196	1212	-1024	-768	-1	-1	-1	-1	4	-1024	-768	-1	-1	-1	-1	4		0	0						Untertest2.avi	0	880	547	72	111				0	Content		-72	-111	20196847	1224459143
20213	08:40:45.828	00:00:20.213	1213	-1024	-768	-1	-1	-1	-1	4	-1024	-768	-1	-1	-1	-1	4		0	0						Untertest2.avi	0	880	547	72	111				0	Content		-72	-111	20213212	1224475508
20230	08:40:45.845	00:00:20.229	1214	-1024	-768	-1	-1	-1	-1	4	-1024	-768	-1	-1	-1	-1	4		0	0						Untertest2.avi	0	880	547	72	111				0	Content		-72	-111	20229837	1224492133
20247	08:40:45.862	00:00:20.246	1215	-1024	-768	-1	-1	-1	-1	4	-1024	-768	-1	-1	-1	-1	4		0	0						Untertest2.avi	0	880	547	72	111				0	Content		-72	-111	20246513	1224508809
20263	08:40:45.878	00:00:20.263	1216	-1024	-768	-1	-1	-1	-1	4	-1024	-768	-1	-1	-1	-1	4		0	0						Untertest2.avi	0	880	547	72	111				0	Content		-72	-111	20263208	1224525504
20280	08:40:45.895	00:00:20.280	1217	-1024	-768	-1	-1	-1	-1	4	-1024	-768	-1	-1	-1	-1	4		0	0						Untertest2.avi	0	880	547	72	111				0	Content		-72	-111	20280041	1224542337
20297	08:40:45.912	00:00:20.296	1218	-1024	-768	-1	-1	-1	-1	4	-1024	-768	-1	-1	-1	-1	4		0	0						Untertest2.avi	0	880	547	72	111				0	Content		-72	-111	20296709	1224559005
20313	08:40:45.928	00:00:20.313	1219	-1024	-768	-1	-1	-1	-1	4	-1024	-768	-1	-1	-1	-1	4		0	0						Untertest2.avi	0	880	547	72	111				0	Content		-72	-111	20313376	1224575672
20330	08:40:45.945	00:00:20.330	1220	-1024	-768	-1	-1	-1	-1	4	-1024	-768	-1	-1	-1	-1	4		0	0						Untertest2.avi	0	880	547	72	111				0	Content		-72	-111	20330361	1224592657
20347	08:40:45.962	00:00:20.347	1221	-1024	-768	-1	-1	-1	-1	4	-1024	-768	-1	-1	-1	-1	4		0	0						Untertest2.avi	0	880	547	72	111				0	Content		-72	-111	20347029	1224609325
20364	08:40:45.979	00:00:20.363	1222	-1024	-768	-1	-1	-1	-1	4	-1024	-768	-1	-1	-1	-1	4		0	0						Untertest2.avi	0	880	547	72	111				0	Content		-72	-111	20363697	1224625993
20381	08:40:45.996	00:00:20.380	1223	-1024	-768	-1	-1	-1	-1	4	-1024	-768	-1	-1	-1	-1	4		0	0						Untertest2.avi	0	880	547	72	111				0	Content		-72	-111	20380948	1224643244
20398	08:40:46.013	00:00:20.397	1224	-1024	-768	-1	-1	-1	-1	4	-1024	-768	-1	-1	-1	-1	4		0	0						Untertest2.avi	0	880	547	72	111				0	Content		-72	-111	20397616	1224659912
20414	08:40:46.029	00:00:20.413	1225	-1024	-768	-1	-1	-1	-1	4	-1024	-768	-1	-1	-1	-1	4		0	0						Untertest2.avi	0	880	547	72	111				0	Content		-72	-111	20413852	1224676148
20431	08:40:46.046	00:00:20.430	1226	-1024	-768	-1	-1	-1	-1	4	-1024	-768	-1	-1	-1	-1	4		0	0						Untertest2.avi	0	880	547	72	111				0	Content		-72	-111	20430520	1224692816
20447	08:40:46.062	00:00:20.447	1227	-1024	-768	-1	-1	-1	-1	4	-1024	-768	-1	-1	-1	-1	4		0	0						Untertest2.avi	0	880	547	72	111				0	Content		-72	-111	20447188	1224709484
20463	08:40:46.078	00:00:20.462	1228	-1024	-768	-1	-1	-1	-1	4	-1024	-768	-1	-1	-1	-1	4		0	0						Untertest2.avi	0	880	547	72	111				0	Content		-72	-111	20462944	1224725240
20480	08:40:46.095	00:00:20.479	1229	-1024	-768	-1	-1	-1	-1	4	-1024	-768	-1	-1	-1	-1	4		0	0						Untertest2.avi	0	880	547	72	111				0	Content		-72	-111	20479565	1224741861
20496	08:40:46.111	00:00:20.496	1230	-1024	-768	-1	-1	-1	-1	4	-1024	-768	-1	-1	-1	-1	4		0	0						Untertest2.avi	0	880	547	72	111				0	Content		-72	-111	20496252	1224758548
20513	08:40:46.128	00:00:20.512	1231	-1024	-768	-1	-1	-1	-1	4	-1024	-768	-1	-1	-1	-1	4		0	0						Untertest2.avi	0	880	547	72	111				0	Content		-72	-111	20512920	1224775216
20530	08:40:46.145	00:00:20.529	1232	-1024	-768	-1	-1	-1	-1	4	-1024	-768	-1	-1	-1	-1	4		0	0						Untertest2.avi	0	880	547	72	111				0	Content		-72	-111	20529588	1224791884
20546	08:40:46.161	00:00:20.546	1233	-1024	-768	-1	-1	-1	-1	4	-1024	-768	-1	-1	-1	-1	4		0	0						Untertest2.avi	0	880	547	72	111				0	Content		-72	-111	20546369	1224808665
20563	08:40:46.178	00:00:20.562	1234	-1024	-768	-1	-1	-1	-1	4	-1024	-768	-1	-1	-1	-1	4		0	0						Untertest2.avi	0	880	547	72	111				0	Content		-72	-111	20562940	1224825236
20580	08:40:46.195	00:00:20.579	1235	-1024	-768	-1	-1	-1	-1	4	-1024	-768	-1	-1	-1	-1	4		0	0						Untertest2.avi	0	880	547	72	111				0	Content		-72	-111	20579565	1224841861
20597	08:40:46.212	00:00:20.596	1236	-1024	-768	-1	-1	-1	-1	4	-1024	-768	-1	-1	-1	-1	4		0	0						Untertest2.avi	0	880	547	72	111				0	Content		-72	-111	20596648	1224858944
20613	08:40:46.228	00:00:20.613	1237	-1024	-768	-1	-1	-1	-1	4	-1024	-768	-1	-1	-1	-1	4		0	0						Untertest2.avi	0	880	547	72	111				0	Content		-72	-111	20613316	1224875612
20630	08:40:46.245	00:00:20.629	1238	-1024	-768	-1	-1	-1	-1	4	-1024	-768	-1	-1	-1	-1	4		0	0						Untertest2.avi	0	880	547	72	111				0	Content		-72	-111	20629984	1224892280
20647	08:40:46.262	00:00:20.647	1239	-1024	-768	-1	-1	-1	-1	4	-1024	-768	-1	-1	-1	-1	4		0	0						Untertest2.avi	0	880	547	72	111				0	Content		-72	-111	20647136	1224909432
20664	08:40:46.279	00:00:20.663	1240	-1024	-768	-1	-1	-1	-1	4	-1024	-768	-1	-1	-1	-1	4		0	0						Untertest2.avi	0	880	547	72	111				0	Content		-72	-111	20663804	1224926100
20680	08:40:46.295	00:00:20.680	1241	-1024	-768	-1	-1	-1	-1	4	-1024	-768	-1	-1	-1	-1	4		0	0						Untertest2.avi	0	880	547	72	111				0	Content		-72	-111	20680471	1224942767
20697	08:40:46.312	00:00:20.696	1242	-1024	-768	-1	-1	-1	-1	4	-1024	-768	-1	-1	-1	-1	4		0	0						Untertest2.avi	0	880	547	72	111				0	Content		-72	-111	20696647	1224958943
20713	08:40:46.328	00:00:20.713	1243	-1024	-768	-1	-1	-1	-1	4	-1024	-768	-1	-1	-1	-1	4		0	0						Untertest2.avi	0	880	547	72	111				0	Content		-72	-111	20713315	1224975611
20730	08:40:46.345	00:00:20.729	1244	-1024	-768	-1	-1	-1	-1	4	-1024	-768	-1	-1	-1	-1	4		0	0						Untertest2.avi	0	880	547	72	111				0	Content		-72	-111	20729817	1224992113
20746	08:40:46.361	00:00:20.746	1245	-1024	-768	-1	-1	-1	-1	4	-1024	-768	-1	-1	-1	-1	4		0	0						Untertest2.avi	0	880	547	72	111				0	Content		-72	-111	20746485	1225008781
20763	08:40:46.378	00:00:20.763	1246	-1024	-768	-1	-1	-1	-1	4	-1024	-768	-1	-1	-1	-1	4		0	0						Untertest2.avi	0	880	547	72	111				0	Content		-72	-111	20763153	1225025449
20779	08:40:46.394	00:00:20.779	1247	-1024	-768	-1	-1	-1	-1	4	-1024	-768	-1	-1	-1	-1	4		0	0						Untertest2.avi	0	880	547	72	111				0	Content		-72	-111	20779432	1225041728
20796	08:40:46.411	00:00:20.796	1248	-1024	-768	-1	-1	-1	-1	4	-1024	-768	-1	-1	-1	-1	4		0	0						Untertest2.avi	0	880	547	72	111				0	Content		-72	-111	20796056	1225058352
20813	08:40:46.428	00:00:20.812	1249	-1024	-768	-1	-1	-1	-1	4	-1024	-768	-1	-1	-1	-1	4		0	0						Untertest2.avi	0	880	547	72	111				0	Content		-72	-111	20812724	1225075020
20829	08:40:46.444	00:00:20.829	1250	-1024	-768	-1	-1	-1	-1	4	-1024	-768	-1	-1	-1	-1	4		0	0						Untertest2.avi	0	880	547	72	111				0	Content		-72	-111	20829392	1225091688
20846	08:40:46.461	00:00:20.846	1251	-1024	-768	-1	-1	-1	-1	4	-1024	-768	-1	-1	-1	-1	4		0	0						Untertest2.avi	0	880	547	72	111				0	Content		-72	-111	20846060	1225108356
20863	08:40:46.478	00:00:20.862	1252	-1024	-768	-1	-1	-1	-1	4	-1024	-768	-1	-1	-1	-1	4		0	0						Untertest2.avi	0	880	547	72	111				0	Content		-72	-111	20862723	1225125019
20879	08:40:46.494	00:00:20.879	1253	-1024	-768	-1	-1	-1	-1	4	-1024	-768	-1	-1	-1	-1	4		0	0						Untertest2.avi	0	880	547	72	111				0	Content		-72	-111	20879391	1225141687
20896	08:40:46.511	00:00:20.896	1254	-1024	-768	-1	-1	-1	-1	4	-1024	-768	-1	-1	-1	-1	4		0	0						Untertest2.avi	0	880	547	72	111				0	Content		-72	-111	20896059	1225158355
20913	08:40:46.528	00:00:20.912	1255	-1024	-768	-1	-1	-1	-1	4	-1024	-768	-1	-1	-1	-1	4		0	0						Untertest2.avi	0	880	547	72	111				0	Content		-72	-111	20912991	1225175287
20930	08:40:46.545	00:00:20.929	1256	-1024	-768	-1	-1	-1	-1	4	-1024	-768	-1	-1	-1	-1	4		0	0						Untertest2.avi	0	880	547	72	111				0	Content		-72	-111	20929659	1225191955
20947	08:40:46.562	00:00:20.946	1257	-1024	-768	-1	-1	-1	-1	4	-1024	-768	-1	-1	-1	-1	4		0	0						Untertest2.avi	0	880	547	72	111				0	Content		-72	-111	20946627	1225208923
20963	08:40:46.578	00:00:20.963	1258	-1024	-768	-1	-1	-1	-1	4	-1024	-768	-1	-1	-1	-1	4		0	0						Untertest2.avi	0	880	547	72	111				0	Content		-72	-111	20963294	1225225590
20980	08:40:46.595	00:00:20.979	1259	-1024	-768	-1	-1	-1	-1	4	-1024	-768	-1	-1	-1	-1	4		0	0						Untertest2.avi	0	880	547	72	111				0	Content		-72	-111	20979962	1225242258
20997	08:40:46.612	00:00:20.997	1260	-1024	-768	-1	-1	-1	-1	4	-1024	-768	-1	-1	-1	-1	4		0	0						Untertest2.avi	0	880	547	72	111				0	Content		-72	-111	20997255	1225259551
21014	08:40:46.629	00:00:21.013	1261	-1024	-768	-1	-1	-1	-1	4	-1024	-768	-1	-1	-1	-1	4		0	0						Untertest2.avi	0	880	547	72	111				0	Content		-72	-111	21013923	1225276219
21030	08:40:46.645	00:00:21.030	1262	-1024	-768	-1	-1	-1	-1	4	-1024	-768	-1	-1	-1	-1	4		0	0						Untertest2.avi	0	880	547	72	111				0	Content		-72	-111	21030133	1225292429
21047	08:40:46.662	00:00:21.046	1263	-1024	-768	-1	-1	-1	-1	4	-1024	-768	-1	-1	-1	-1	4		0	0						Untertest2.avi	0	880	547	72	111				0	Content		-72	-111	21046800	1225309096
21063	08:40:46.678	00:00:21.063	1264	-1024	-768	-1	-1	-1	-1	4	-1024	-768	-1	-1	-1	-1	4		0	0						Untertest2.avi	0	880	547	72	111				0	Content		-72	-111	21063468	1225325764
21079	08:40:46.694	00:00:21.079	1265	-1024	-768	-1	-1	-1	-1	4	-1024	-768	-1	-1	-1	-1	4		0	0						Untertest2.avi	0	880	547	72	111				0	Content		-72	-111	21079296	1225341592
21096	08:40:46.711	00:00:21.095	1266	-1024	-768	-1	-1	-1	-1	4	-1024	-768	-1	-1	-1	-1	4		0	0						Untertest2.avi	0	880	547	72	111				0	Content		-72	-111	21095919	1225358215
21113	08:40:46.728	00:00:21.112	1267	-1024	-768	-1	-1	-1	-1	4	-1024	-768	-1	-1	-1	-1	4		0	0						Untertest2.avi	0	880	547	72	111				0	Content		-72	-111	21112606	1225374902
21129	08:40:46.744	00:00:21.129	1268	-1024	-768	-1	-1	-1	-1	4	-1024	-768	-1	-1	-1	-1	4		0	0						Untertest2.avi	0	880	547	72	111				0	Content		-72	-111	21129274	1225391570
21146	08:40:46.761	00:00:21.145	1269	-1024	-768	-1	-1	-1	-1	4	-1024	-768	-1	-1	-1	-1	4		0	0						Untertest2.avi	0	880	547	72	111				0	Content		-72	-111	21145941	1225408237
21163	08:40:46.778	00:00:21.162	1270	-1024	-768	-1	-1	-1	-1	4	-1024	-768	-1	-1	-1	-1	4		0	0						Untertest2.avi	0	880	547	72	111				0	Content		-72	-111	21162596	1225424892
21179	08:40:46.794	00:00:21.179	1271	-1024	-768	-1	-1	-1	-1	4	-1024	-768	-1	-1	-1	-1	4		0	0						Untertest2.avi	0	880	547	72	111				0	Content		-72	-111	21179165	1225441461
21196	08:40:46.811	00:00:21.195	1272	-1024	-768	-1	-1	-1	-1	4	-1024	-768	-1	-1	-1	-1	4		0	0						Untertest2.avi	0	880	547	72	111				0	Content		-72	-111	21195791	1225458087
21213	08:40:46.828	00:00:21.212	1273	-1024	-768	-1	-1	-1	-1	4	-1024	-768	-1	-1	-1	-1	4		0	0						Untertest2.avi	0	880	547	72	111				0	Content		-72	-111	21212874	1225475170
21230	08:40:46.845	00:00:21.229	1274	-1024	-768	-1	-1	-1	-1	4	-1024	-768	-1	-1	-1	-1	4		0	0						Untertest2.avi	0	880	547	72	111				0	Content		-72	-111	21229541	1225491837
21246	08:40:46.861	00:00:21.246	1275	-1024	-768	-1	-1	-1	-1	4	-1024	-768	-1	-1	-1	-1	4		0	0						Untertest2.avi	0	880	547	72	111				0	Content		-72	-111	21246209	1225508505
21263	08:40:46.878	00:00:21.263	1276	-1024	-768	-1	-1	-1	-1	4	-1024	-768	-1	-1	-1	-1	4		0	0						Untertest2.avi	0	880	547	72	111				0	Content		-72	-111	21263360	1225525656
21280	08:40:46.895	00:00:21.280	1277	-1024	-768	-1	-1	-1	-1	4	-1024	-768	-1	-1	-1	-1	4		0	0						Untertest2.avi	0	880	547	72	111				0	Content		-72	-111	21280028	1225542324
21297	08:40:46.912	00:00:21.296	1278	-1024	-768	-1	-1	-1	-1	4	-1024	-768	-1	-1	-1	-1	4		0	0						Untertest2.avi	0	880	547	72	111				0	Content		-72	-111	21296696	1225558992
21313	08:40:46.928	00:00:21.312	1279	-1024	-768	-1	-1	-1	-1	4	-1024	-768	-1	-1	-1	-1	4		0	0						Untertest2.avi	0	880	547	72	111				0	Content		-72	-111	21312929	1225575225
21330	08:40:46.945	00:00:21.329	1280	-1024	-768	-1	-1	-1	-1	4	-1024	-768	-1	-1	-1	-1	4		0	0						Untertest2.avi	0	880	547	72	111				0	Content		-72	-111	21329596	1225591892
21346	08:40:46.961	00:00:21.346	1281	-1024	-768	-1	-1	-1	-1	4	-1024	-768	-1	-1	-1	-1	4		0	0						Untertest2.avi	0	880	547	72	111				0	Content		-72	-111	21346118	1225608414
21363	08:40:46.978	00:00:21.362	1282	-1024	-768	-1	-1	-1	-1	4	-1024	-768	-1	-1	-1	-1	4		0	0						Untertest2.avi	0	880	547	72	111				0	Content		-72	-111	21362786	1225625082
21379	08:40:46.994	00:00:21.379	1283	-1024	-768	-1	-1	-1	-1	4	-1024	-768	-1	-1	-1	-1	4		0	0						Untertest2.avi	0	880	547	72	111				0	Content		-72	-111	21379454	1225641750
21396	08:40:47.011	00:00:21.395	1284	-1024	-768	-1	-1	-1	-1	4	-1024	-768	-1	-1	-1	-1	4		0	0						Untertest2.avi	0	880	547	72	111				0	Content		-72	-111	21395783	1225658079
21412	08:40:47.027	00:00:21.412	1285	-1024	-768	-1	-1	-1	-1	4	-1024	-768	-1	-1	-1	-1	4		0	0						Untertest2.avi	0	880	547	72	111				0	Content		-72	-111	21412405	1225674701
21429	08:40:47.044	00:00:21.429	1286	-1024	-768	-1	-1	-1	-1	4	-1024	-768	-1	-1	-1	-1	4		0	0						Untertest2.avi	0	880	547	72	111				0	Content		-72	-111	21429072	1225691368
21446	08:40:47.061	00:00:21.445	1287	-1024	-768	-1	-1	-1	-1	4	-1024	-768	-1	-1	-1	-1	4		0	0						Untertest2.avi	0	880	547	72	111				0	Content		-72	-111	21445740	1225708036
21462	08:40:47.077	00:00:21.462	1288	-1024	-768	-1	-1	-1	-1	4	-1024	-768	-1	-1	-1	-1	4		0	0						Untertest2.avi	0	880	547	72	111				0	Content		-72	-111	21462408	1225724704
21479	08:40:47.094	00:00:21.479	1289	-1024	-768	-1	-1	-1	-1	4	-1024	-768	-1	-1	-1	-1	4		0	0						Untertest2.avi	0	880	547	72	111				0	Content		-72	-111	21479031	1225741327
21496	08:40:47.111	00:00:21.495	1290	-1024	-768	-1	-1	-1	-1	4	-1024	-768	-1	-1	-1	-1	4		0	0						Untertest2.avi	0	880	547	72	111				0	Content		-72	-111	21495699	1225757995
21512	08:40:47.127	00:00:21.512	1291	-1024	-768	-1	-1	-1	-1	4	-1024	-768	-1	-1	-1	-1	4		0	0						Untertest2.avi	0	880	547	72	111				0	Content		-72	-111	21512366	1225774662
21529	08:40:47.144	00:00:21.529	1292	-1024	-768	-1	-1	-1	-1	4	-1024	-768	-1	-1	-1	-1	4		0	0						Untertest2.avi	0	880	547	72	111				0	Content		-72	-111	21529256	1225791552
21546	08:40:47.161	00:00:21.545	1293	-1024	-768	-1	-1	-1	-1	4	-1024	-768	-1	-1	-1	-1	4		0	0						Untertest2.avi	0	880	547	72	111				0	Content		-72	-111	21545924	1225808220
21563	08:40:47.178	00:00:21.562	1294	-1024	-768	-1	-1	-1	-1	4	-1024	-768	-1	-1	-1	-1	4		0	0						Untertest2.avi	0	880	547	72	111				0	Content		-72	-111	21562915	1225825211
21580	08:40:47.195	00:00:21.579	1295	-1024	-768	-1	-1	-1	-1	4	-1024	-768	-1	-1	-1	-1	4		0	0						Untertest2.avi	0	880	547	72	111				0	Content		-72	-111	21579583	1225841879
21596	08:40:47.211	00:00:21.596	1296	-1024	-768	-1	-1	-1	-1	4	-1024	-768	-1	-1	-1	-1	4		0	0						Untertest2.avi	0	880	547	72	111				0	Content		-72	-111	21596251	1225858547
21614	08:40:47.229	00:00:21.613	1297	-1024	-768	-1	-1	-1	-1	4	-1024	-768	-1	-1	-1	-1	4		0	0						Untertest2.avi	0	880	547	72	111				0	Content		-72	-111	21613509	1225875805
21630	08:40:47.245	00:00:21.630	1298	-1024	-768	-1	-1	-1	-1	4	-1024	-768	-1	-1	-1	-1	4		0	0						Untertest2.avi	0	880	547	72	111				0	Content		-72	-111	21630177	1225892473
21646	08:40:47.261	00:00:21.646	1299	-1024	-768	-1	-1	-1	-1	4	-1024	-768	-1	-1	-1	-1	4		0	0						Untertest2.avi	0	880	547	72	111				0	Content		-72	-111	21646415	1225908711
21663	08:40:47.278	00:00:21.663	1300	-1024	-768	-1	-1	-1	-1	4	-1024	-768	-1	-1	-1	-1	4		0	0						Untertest2.avi	0	880	547	72	111				0	Content		-72	-111	21663083	1225925379
21680	08:40:47.295	00:00:21.679	1301	-1024	-768	-1	-1	-1	-1	4	-1024	-768	-1	-1	-1	-1	4		0	0						Untertest2.avi	0	880	547	72	111				0	Content		-72	-111	21679751	1225942047
21696	08:40:47.311	00:00:21.695	1302	-1024	-768	-1	-1	-1	-1	4	-1024	-768	-1	-1	-1	-1	4		0	0						Untertest2.avi	0	880	547	72	111				0	Content		-72	-111	21695513	1225957809
21712	08:40:47.327	00:00:21.712	1303	-1024	-768	-1	-1	-1	-1	4	-1024	-768	-1	-1	-1	-1	4		0	0						Untertest2.avi	0	880	547	72	111				0	Content		-72	-111	21712136	1225974432
21729	08:40:47.344	00:00:21.728	1304	-1024	-768	-1	-1	-1	-1	4	-1024	-768	-1	-1	-1	-1	4		0	0						Untertest2.avi	0	880	547	72	111				0	Content		-72	-111	21728824	1225991120
21745	08:40:47.360	00:00:21.745	1305	-1024	-768	-1	-1	-1	-1	4	-1024	-768	-1	-1	-1	-1	4		0	0						Untertest2.avi	0	880	547	72	111				0	Content		-72	-111	21745492	1226007788
21762	08:40:47.377	00:00:21.762	1306	-1024	-768	-1	-1	-1	-1	4	-1024	-768	-1	-1	-1	-1	4		0	0						Untertest2.avi	0	880	547	72	111				0	Content		-72	-111	21762160	1226024456
21779	08:40:47.394	00:00:21.778	1307	-1024	-768	-1	-1	-1	-1	4	-1024	-768	-1	-1	-1	-1	4		0	0						Untertest2.avi	0	880	547	72	111				0	Content		-72	-111	21778950	1226041246
21796	08:40:47.411	00:00:21.795	1308	-1024	-768	-1	-1	-1	-1	4	-1024	-768	-1	-1	-1	-1	4		0	0						Untertest2.avi	0	880	547	72	111				0	Content		-72	-111	21795510	1226057806
21812	08:40:47.427	00:00:21.812	1309	-1024	-768	-1	-1	-1	-1	4	-1024	-768	-1	-1	-1	-1	4		0	0						Untertest2.avi	0	880	547	72	111				0	Content		-72	-111	21812134	1226074430
21829	08:40:47.444	00:00:21.829	1310	-1024	-768	-1	-1	-1	-1	4	-1024	-768	-1	-1	-1	-1	4		0	0						Untertest2.avi	0	880	547	72	111				0	Content		-72	-111	21829176	1226091472
21846	08:40:47.461	00:00:21.845	1311	-1024	-768	-1	-1	-1	-1	4	-1024	-768	-1	-1	-1	-1	4		0	0						Untertest2.avi	0	880	547	72	111				0	Content		-72	-111	21845844	1226108140
21863	08:40:47.478	00:00:21.862	1312	-1024	-768	-1	-1	-1	-1	4	-1024	-768	-1	-1	-1	-1	4		0	0						Untertest2.avi	0	880	547	72	111				0	Content		-72	-111	21862512	1226124808
21880	08:40:47.495	00:00:21.879	1313	-1024	-768	-1	-1	-1	-1	4	-1024	-768	-1	-1	-1	-1	4		0	0						Untertest2.avi	0	880	547	72	111				0	Content		-72	-111	21879677	1226141973
21896	08:40:47.511	00:00:21.896	1314	-1024	-768	-1	-1	-1	-1	4	-1024	-768	-1	-1	-1	-1	4		0	0						Untertest2.avi	0	880	547	72	111				0	Content		-72	-111	21896345	1226158641
21913	08:40:47.528	00:00:21.913	1315	-1024	-768	-1	-1	-1	-1	4	-1024	-768	-1	-1	-1	-1	4		0	0						Untertest2.avi	0	880	547	72	111				0	Content		-72	-111	21913013	1226175309
21929	08:40:47.544	00:00:21.929	1316	-1024	-768	-1	-1	-1	-1	4	-1024	-768	-1	-1	-1	-1	4		0	0						Untertest2.avi	0	880	547	72	111				0	Content		-72	-111	21929197	1226191493
21946	08:40:47.561	00:00:21.945	1317	-1024	-768	-1	-1	-1	-1	4	-1024	-768	-1	-1	-1	-1	4		0	0						Untertest2.avi	0	880	547	72	111				0	Content		-72	-111	21945865	1226208161
21962	08:40:47.577	00:00:21.962	1318	-1024	-768	-1	-1	-1	-1	4	-1024	-768	-1	-1	-1	-1	4		0	0						Untertest2.avi	0	880	547	72	111				0	Content		-72	-111	21962373	1226224669
21979	08:40:47.594	00:00:21.979	1319	-1024	-768	-1	-1	-1	-1	4	-1024	-768	-1	-1	-1	-1	4		0	0						Untertest2.avi	0	880	547	72	111				0	Content		-72	-111	21979040	1226241336
21996	08:40:47.611	00:00:21.995	1320	-1024	-768	-1	-1	-1	-1	4	-1024	-768	-1	-1	-1	-1	4		0	0						Untertest2.avi	0	880	547	72	111				0	Content		-72	-111	21995708	1226258004
22012	08:40:47.627	00:00:22.012	1321	-1024	-768	-1	-1	-1	-1	4	-1024	-768	-1	-1	-1	-1	4		0	0						Untertest2.avi	0	880	547	72	111				0	Content		-72	-111	22012003	1226274299
22029	08:40:47.644	00:00:22.028	1322	-1024	-768	-1	-1	-1	-1	4	-1024	-768	-1	-1	-1	-1	4		0	0						Untertest2.avi	0	880	547	72	111				0	Content		-72	-111	22028627	1226290923
22045	08:40:47.660	00:00:22.045	1323	-1024	-768	-1	-1	-1	-1	4	-1024	-768	-1	-1	-1	-1	4		0	0						Untertest2.avi	0	880	547	72	111				0	Content		-72	-111	22045295	1226307591
22062	08:40:47.677	00:00:22.061	1324	-1024	-768	-1	-1	-1	-1	4	-1024	-768	-1	-1	-1	-1	4		0	0						Untertest2.avi	0	880	547	72	111				0	Content		-72	-111	22061962	1226324258
22079	08:40:47.694	00:00:22.078	1325	-1024	-768	-1	-1	-1	-1	4	-1024	-768	-1	-1	-1	-1	4		0	0						Untertest2.avi	0	880	547	72	111				0	Content		-72	-111	22078630	1226340926
22095	08:40:47.710	00:00:22.095	1326	-1024	-768	-1	-1	-1	-1	4	-1024	-768	-1	-1	-1	-1	4		0	0						Untertest2.avi	0	880	547	72	111				0	Content		-72	-111	22095319	1226357615
22112	08:40:47.727	00:00:22.111	1327	-1024	-768	-1	-1	-1	-1	4	-1024	-768	-1	-1	-1	-1	4		0	0						Untertest2.avi	0	880	547	72	111				0	Content		-72	-111	22111987	1226374283
22129	08:40:47.744	00:00:22.128	1328	-1024	-768	-1	-1	-1	-1	4	-1024	-768	-1	-1	-1	-1	4		0	0						Untertest2.avi	0	880	547	72	111				0	Content		-72	-111	22128626	1226390922
22146	08:40:47.761	00:00:22.145	1329	-1024	-768	-1	-1	-1	-1	4	-1024	-768	-1	-1	-1	-1	4		0	0						Untertest2.avi	0	880	547	72	111				0	Content		-72	-111	22145849	1226408145
22163	08:40:47.778	00:00:22.162	1330	-1024	-768	-1	-1	-1	-1	4	-1024	-768	-1	-1	-1	-1	4		0	0						Untertest2.avi	0	880	547	72	111				0	Content		-72	-111	22162941	1226425237
22180	08:40:47.795	00:00:22.179	1331	-1024	-768	-1	-1	-1	-1	4	-1024	-768	-1	-1	-1	-1	4		0	0						Untertest2.avi	0	880	547	72	111				0	Content		-72	-111	22179609	1226441905
22196	08:40:47.811	00:00:22.196	1332	-1024	-768	-1	-1	-1	-1	4	-1024	-768	-1	-1	-1	-1	4		0	0						Untertest2.avi	0	880	547	72	111				0	Content		-72	-111	22196277	1226458573
22213	08:40:47.828	00:00:22.212	1333	-1024	-768	-1	-1	-1	-1	4	-1024	-768	-1	-1	-1	-1	4		0	0						Untertest2.avi	0	880	547	72	111				0	Content		-72	-111	22212601	1226474897
22229	08:40:47.844	00:00:22.229	1334	-1024	-768	-1	-1	-1	-1	4	-1024	-768	-1	-1	-1	-1	4		0	0						Untertest2.avi	0	880	547	72	111				0	Content		-72	-111	22229269	1226491565
22246	08:40:47.861	00:00:22.245	1335	-1024	-768	-1	-1	-1	-1	4	-1024	-768	-1	-1	-1	-1	4		0	0						Untertest2.avi	0	880	547	72	111				0	Content		-72	-111	22245936	1226508232
22262	08:40:47.877	00:00:22.261	1336	-1024	-768	-1	-1	-1	-1	4	-1024	-768	-1	-1	-1	-1	4		0	0						Untertest2.avi	0	880	547	72	111				0	Content		-72	-111	22261868	1226524164
22278	08:40:47.893	00:00:22.278	1337	-1024	-768	-1	-1	-1	-1	4	-1024	-768	-1	-1	-1	-1	4		0	0						Untertest2.avi	0	880	547	72	111				0	Content		-72	-111	22278490	1226540786
22295	08:40:47.910	00:00:22.295	1338	-1024	-768	-1	-1	-1	-1	4	-1024	-768	-1	-1	-1	-1	4		0	0						Untertest2.avi	0	880	547	72	111				0	Content		-72	-111	22295177	1226557473
22312	08:40:47.927	00:00:22.311	1339	-1024	-768	-1	-1	-1	-1	4	-1024	-768	-1	-1	-1	-1	4		0	0						Untertest2.avi	0	880	547	72	111				0	Content		-72	-111	22311845	1226574141
22329	08:40:47.944	00:00:22.328	1340	-1024	-768	-1	-1	-1	-1	4	-1024	-768	-1	-1	-1	-1	4		0	0						Untertest2.avi	0	880	547	72	111				0	Content		-72	-111	22328512	1226590808
22345	08:40:47.960	00:00:22.345	1341	-1024	-768	-1	-1	-1	-1	4	-1024	-768	-1	-1	-1	-1	4		0	0						Untertest2.avi	0	880	547	72	111				0	Content		-72	-111	22345170	1226607466
22362	08:40:47.977	00:00:22.361	1342	-1024	-768	-1	-1	-1	-1	4	-1024	-768	-1	-1	-1	-1	4		0	0						Untertest2.avi	0	880	547	72	111				0	Content		-72	-111	22361861	1226624157
22378	08:40:47.993	00:00:22.378	1343	-1024	-768	-1	-1	-1	-1	4	-1024	-768	-1	-1	-1	-1	4		0	0						Untertest2.avi	0	880	547	72	111				0	Content		-72	-111	22378484	1226640780
22396	08:40:48.011	00:00:22.395	1344	-1024	-768	-1	-1	-1	-1	4	-1024	-768	-1	-1	-1	-1	4		0	0						Untertest2.avi	0	880	547	72	111				0	Content		-72	-111	22395568	1226657864
22412	08:40:48.027	00:00:22.412	1345	-1024	-768	-1	-1	-1	-1	4	-1024	-768	-1	-1	-1	-1	4		0	0						Untertest2.avi	0	880	547	72	111				0	Content		-72	-111	22412236	1226674532
22429	08:40:48.044	00:00:22.428	1346	-1024	-768	-1	-1	-1	-1	4	-1024	-768	-1	-1	-1	-1	4		0	0						Untertest2.avi	0	880	547	72	111				0	Content		-72	-111	22428903	1226691199
22446	08:40:48.061	00:00:22.446	1347	-1024	-768	-1	-1	-1	-1	4	-1024	-768	-1	-1	-1	-1	4		0	0						Untertest2.avi	0	880	547	72	111				0	Content		-72	-111	22446019	1226708315
22463	08:40:48.078	00:00:22.462	1348	-1024	-768	-1	-1	-1	-1	4	-1024	-768	-1	-1	-1	-1	4		0	0						Untertest2.avi	0	880	547	72	111				0	Content		-72	-111	22462687	1226724983
22479	08:40:48.094	00:00:22.479	1349	-1024	-768	-1	-1	-1	-1	4	-1024	-768	-1	-1	-1	-1	4		0	0						Untertest2.avi	0	880	547	72	111				0	Content		-72	-111	22479355	1226741651
22496	08:40:48.111	00:00:22.495	1350	-1024	-768	-1	-1	-1	-1	4	-1024	-768	-1	-1	-1	-1	4		0	0						Untertest2.avi	0	880	547	72	111				0	Content		-72	-111	22495543	1226757839
22512	08:40:48.127	00:00:22.512	1351	-1024	-768	-1	-1	-1	-1	4	-1024	-768	-1	-1	-1	-1	4		0	0						Untertest2.avi	0	880	547	72	111				0	Content		-72	-111	22512211	1226774507
22529	08:40:48.144	00:00:22.528	1352	-1024	-768	-1	-1	-1	-1	4	-1024	-768	-1	-1	-1	-1	4		0	0						Untertest2.avi	0	880	547	72	111				0	Content		-72	-111	22528716	1226791012
22545	08:40:48.160	00:00:22.545	1353	-1024	-768	-1	-1	-1	-1	4	-1024	-768	-1	-1	-1	-1	4		0	0						Untertest2.avi	0	880	547	72	111				0	Content		-72	-111	22545384	1226807680
22562	08:40:48.177	00:00:22.562	1354	-1024	-768	-1	-1	-1	-1	4	-1024	-768	-1	-1	-1	-1	4		0	0						Untertest2.avi	0	880	547	72	111				0	Content		-72	-111	22562052	1226824348
22578	08:40:48.193	00:00:22.578	1355	-1024	-768	-1	-1	-1	-1	4	-1024	-768	-1	-1	-1	-1	4		0	0						Untertest2.avi	0	880	547	72	111				0	Content		-72	-111	22578350	1226840646
22595	08:40:48.210	00:00:22.594	1356	-1024	-768	-1	-1	-1	-1	4	-1024	-768	-1	-1	-1	-1	4		0	0						Untertest2.avi	0	880	547	72	111				0	Content		-72	-111	22594974	1226857270
22612	08:40:48.227	00:00:22.611	1357	-1024	-768	-1	-1	-1	-1	4	-1024	-768	-1	-1	-1	-1	4		0	0						Untertest2.avi	0	880	547	72	111				0	Content		-72	-111	22611641	1226873937
22628	08:40:48.243	00:00:22.628	1358	-1024	-768	-1	-1	-1	-1	4	-1024	-768	-1	-1	-1	-1	4		0	0						Untertest2.avi	0	880	547	72	111				0	Content		-72	-111	22628309	1226890605
22645	08:40:48.260	00:00:22.644	1359	-1024	-768	-1	-1	-1	-1	4	-1024	-768	-1	-1	-1	-1	4		0	0						Untertest2.avi	0	880	547	72	111				0	Content		-72	-111	22644977	1226907273
22662	08:40:48.277	00:00:22.661	1360	-1024	-768	-1	-1	-1	-1	4	-1024	-768	-1	-1	-1	-1	4		0	0						Untertest2.avi	0	880	547	72	111				0	Content		-72	-111	22661642	1226923938
22678	08:40:48.293	00:00:22.678	1361	-1024	-768	-1	-1	-1	-1	4	-1024	-768	-1	-1	-1	-1	4		0	0						Untertest2.avi	0	880	547	72	111				0	Content		-72	-111	22678310	1226940606
22695	08:40:48.310	00:00:22.694	1362	-1024	-768	-1	-1	-1	-1	4	-1024	-768	-1	-1	-1	-1	4		0	0						Untertest2.avi	0	880	547	72	111				0	Content		-72	-111	22694978	1226957274
22712	08:40:48.327	00:00:22.711	1363	-1024	-768	-1	-1	-1	-1	4	-1024	-768	-1	-1	-1	-1	4		0	0						Untertest2.avi	0	880	547	72	111				0	Content		-72	-111	22711848	1226974144
22729	08:40:48.344	00:00:22.728	1364	-1024	-768	-1	-1	-1	-1	4	-1024	-768	-1	-1	-1	-1	4		0	0						Untertest2.avi	0	880	547	72	111				0	Content		-72	-111	22728516	1226990812
22746	08:40:48.361	00:00:22.745	1365	-1024	-768	-1	-1	-1	-1	4	-1024	-768	-1	-1	-1	-1	4		0	0						Untertest2.avi	0	880	547	72	111				0	Content		-72	-111	22745501	1227007797
22762	08:40:48.377	00:00:22.762	1366	-1024	-768	-1	-1	-1	-1	4	-1024	-768	-1	-1	-1	-1	4		0	0						Untertest2.avi	0	880	547	72	111				0	Content		-72	-111	22762169	1227024465
22779	08:40:48.394	00:00:22.778	1367	-1024	-768	-1	-1	-1	-1	4	-1024	-768	-1	-1	-1	-1	4		0	0						Untertest2.avi	0	880	547	72	111				0	Content		-72	-111	22778837	1227041133
22796	08:40:48.411	00:00:22.796	1368	-1024	-768	-1	-1	-1	-1	4	-1024	-768	-1	-1	-1	-1	4		0	0						Untertest2.avi	0	880	547	72	111				0	Content		-72	-111	22796095	1227058391
22813	08:40:48.428	00:00:22.812	1369	-1024	-768	-1	-1	-1	-1	4	-1024	-768	-1	-1	-1	-1	4		0	0						Untertest2.avi	0	880	547	72	111				0	Content		-72	-111	22812762	1227075058
22829	08:40:48.444	00:00:22.828	1370	-1024	-768	-1	-1	-1	-1	4	-1024	-768	-1	-1	-1	-1	4		0	0						Untertest2.avi	0	880	547	72	111				0	Content		-72	-111	22828997	1227091293
22846	08:40:48.461	00:00:22.845	1371	-1024	-768	-1	-1	-1	-1	4	-1024	-768	-1	-1	-1	-1	4		0	0						Untertest2.avi	0	880	547	72	111				0	Content		-72	-111	22845665	1227107961
22862	08:40:48.477	00:00:22.862	1372	-1024	-768	-1	-1	-1	-1	4	-1024	-768	-1	-1	-1	-1	4		0	0						Untertest2.avi	0	880	547	72	111				0	Content		-72	-111	22862333	1227124629
22878	08:40:48.493	00:00:22.878	1373	-1024	-768	-1	-1	-1	-1	4	-1024	-768	-1	-1	-1	-1	4		0	0						Untertest2.avi	0	880	547	72	111				0	Content		-72	-111	22878090	1227140386
22895	08:40:48.510	00:00:22.894	1374	-1024	-768	-1	-1	-1	-1	4	-1024	-768	-1	-1	-1	-1	4		0	0						Untertest2.avi	0	880	547	72	111				0	Content		-72	-111	22894836	1227157132
22912	08:40:48.527	00:00:22.911	1375	-1024	-768	-1	-1	-1	-1	4	-1024	-768	-1	-1	-1	-1	4		0	0						Untertest2.avi	0	880	547	72	111				0	Content		-72	-111	22911522	1227173818
22928	08:40:48.543	00:00:22.928	1376	-1024	-768	-1	-1	-1	-1	4	-1024	-768	-1	-1	-1	-1	4		0	0						Untertest2.avi	0	880	547	72	111				0	Content		-72	-111	22928190	1227190486
22945	08:40:48.560	00:00:22.944	1377	-1024	-768	-1	-1	-1	-1	4	-1024	-768	-1	-1	-1	-1	4		0	0						Untertest2.avi	0	880	547	72	111				0	Content		-72	-111	22944858	1227207154
22962	08:40:48.577	00:00:22.961	1378	-1024	-768	-1	-1	-1	-1	4	-1024	-768	-1	-1	-1	-1	4		0	0						Untertest2.avi	0	880	547	72	111				0	Content		-72	-111	22961512	1227223808
22978	08:40:48.593	00:00:22.978	1379	-1024	-768	-1	-1	-1	-1	4	-1024	-768	-1	-1	-1	-1	4		0	0						Untertest2.avi	0	880	547	72	111				0	Content		-72	-111	22978081	1227240377
22995	08:40:48.610	00:00:22.994	1380	-1024	-768	-1	-1	-1	-1	4	-1024	-768	-1	-1	-1	-1	4		0	0						Untertest2.avi	0	880	547	72	111				0	Content		-72	-111	22994708	1227257004
23012	08:40:48.627	00:00:23.012	1381	-1024	-768	-1	-1	-1	-1	4	-1024	-768	-1	-1	-1	-1	4		0	0						Untertest2.avi	0	880	547	72	111				0	Content		-72	-111	23012026	1227274322
23029	08:40:48.644	00:00:23.028	1382	-1024	-768	-1	-1	-1	-1	4	-1024	-768	-1	-1	-1	-1	4		0	0						Untertest2.avi	0	880	547	72	111				0	Content		-72	-111	23028694	1227290990
23046	08:40:48.661	00:00:23.045	1383	-1024	-768	-1	-1	-1	-1	4	-1024	-768	-1	-1	-1	-1	4		0	0						Untertest2.avi	0	880	547	72	111				0	Content		-72	-111	23045787	1227308083
23062	08:40:48.677	00:00:23.062	1384	-1024	-768	-1	-1	-1	-1	4	-1024	-768	-1	-1	-1	-1	4		0	0						Untertest2.avi	0	880	547	72	111				0	Content		-72	-111	23062455	1227324751
23079	08:40:48.694	00:00:23.079	1385	-1024	-768	-1	-1	-1	-1	4	-1024	-768	-1	-1	-1	-1	4		0	0						Untertest2.avi	0	880	547	72	111				0	Content		-72	-111	23079122	1227341418
23095	08:40:48.710	00:00:23.095	1386	-1024	-768	-1	-1	-1	-1	4	-1024	-768	-1	-1	-1	-1	4		0	0						Untertest2.avi	0	880	547	72	111				0	Content		-72	-111	23095226	1227357522
23112	08:40:48.727	00:00:23.111	1387	-1024	-768	-1	-1	-1	-1	4	-1024	-768	-1	-1	-1	-1	4		0	0						Untertest2.avi	0	880	547	72	111				0	Content		-72	-111	23111894	1227374190
23128	08:40:48.743	00:00:23.128	1388	-1024	-768	-1	-1	-1	-1	4	-1024	-768	-1	-1	-1	-1	4		0	0						Untertest2.avi	0	880	547	72	111				0	Content		-72	-111	23128373	1227390669
23145	08:40:48.760	00:00:23.145	1389	-1024	-768	-1	-1	-1	-1	4	-1024	-768	-1	-1	-1	-1	4		0	0						Untertest2.avi	0	880	547	72	111				0	Content		-72	-111	23145041	1227407337
23162	08:40:48.777	00:00:23.161	1390	-1024	-768	-1	-1	-1	-1	4	-1024	-768	-1	-1	-1	-1	4		0	0						Untertest2.avi	0	880	547	72	111				0	Content		-72	-111	23161709	1227424005
23178	08:40:48.793	00:00:23.177	1391	-1024	-768	-1	-1	-1	-1	4	-1024	-768	-1	-1	-1	-1	4		0	0						Untertest2.avi	0	880	547	72	111				0	Content		-72	-111	23177953	1227440249
23195	08:40:48.810	00:00:23.194	1392	-1024	-768	-1	-1	-1	-1	4	-1024	-768	-1	-1	-1	-1	4		0	0						Untertest2.avi	0	880	547	72	111				0	Content		-72	-111	23194578	1227456874
23211	08:40:48.826	00:00:23.211	1393	-1024	-768	-1	-1	-1	-1	4	-1024	-768	-1	-1	-1	-1	4		0	0						Untertest2.avi	0	880	547	72	111				0	Content		-72	-111	23211244	1227473540
23228	08:40:48.843	00:00:23.227	1394	-1024	-768	-1	-1	-1	-1	4	-1024	-768	-1	-1	-1	-1	4		0	0						Untertest2.avi	0	880	547	72	111				0	Content		-72	-111	23227912	1227490208
23245	08:40:48.860	00:00:23.244	1395	-1024	-768	-1	-1	-1	-1	4	-1024	-768	-1	-1	-1	-1	4		0	0						Untertest2.avi	0	880	547	72	111				0	Content		-72	-111	23244580	1227506876
23261	08:40:48.876	00:00:23.261	1396	-1024	-768	-1	-1	-1	-1	4	-1024	-768	-1	-1	-1	-1	4		0	0						Untertest2.avi	0	880	547	72	111				0	Content		-72	-111	23261245	1227523541
23278	08:40:48.893	00:00:23.277	1397	-1024	-768	-1	-1	-1	-1	4	-1024	-768	-1	-1	-1	-1	4		0	0						Untertest2.avi	0	880	547	72	111				0	Content		-72	-111	23277913	1227540209
23295	08:40:48.910	00:00:23.294	1398	-1024	-768	-1	-1	-1	-1	4	-1024	-768	-1	-1	-1	-1	4		0	0						Untertest2.avi	0	880	547	72	111				0	Content		-72	-111	23294581	1227556877
23312	08:40:48.927	00:00:23.311	1399	-1024	-768	-1	-1	-1	-1	4	-1024	-768	-1	-1	-1	-1	4		0	0						Untertest2.avi	0	880	547	72	111				0	Content		-72	-111	23311513	1227573809
23328	08:40:48.943	00:00:23.328	1400	-1024	-768	-1	-1	-1	-1	4	-1024	-768	-1	-1	-1	-1	4		0	0						Untertest2.avi	0	880	547	72	111				0	Content		-72	-111	23328181	1227590477
23345	08:40:48.960	00:00:23.345	1401	-1024	-768	-1	-1	-1	-1	4	-1024	-768	-1	-1	-1	-1	4		0	0						Untertest2.avi	0	880	547	72	111				0	Content		-72	-111	23345144	1227607440
23362	08:40:48.977	00:00:23.361	1402	-1024	-768	-1	-1	-1	-1	4	-1024	-768	-1	-1	-1	-1	4		0	0						Untertest2.avi	0	880	547	72	111				0	Content		-72	-111	23361811	1227624107
23378	08:40:48.993	00:00:23.378	1403	-1024	-768	-1	-1	-1	-1	4	-1024	-768	-1	-1	-1	-1	4		0	0						Untertest2.avi	0	880	547	72	111				0	Content		-72	-111	23378479	1227640775
23396	08:40:49.011	00:00:23.395	1404	-1024	-768	-1	-1	-1	-1	4	-1024	-768	-1	-1	-1	-1	4		0	0						Untertest2.avi	0	880	547	72	111				0	Content		-72	-111	23395709	1227658005
23412	08:40:49.027	00:00:23.412	1405	-1024	-768	-1	-1	-1	-1	4	-1024	-768	-1	-1	-1	-1	4		0	0						Untertest2.avi	0	880	547	72	111				0	Content		-72	-111	23412377	1227674673
23429	08:40:49.044	00:00:23.428	1406	-1024	-768	-1	-1	-1	-1	4	-1024	-768	-1	-1	-1	-1	4		0	0						Untertest2.avi	0	880	547	72	111				0	Content		-72	-111	23428606	1227690902
23445	08:40:49.060	00:00:23.445	1407	-1024	-768	-1	-1	-1	-1	4	-1024	-768	-1	-1	-1	-1	4		0	0						Untertest2.avi	0	880	547	72	111				0	Content		-72	-111	23445273	1227707569
23462	08:40:49.077	00:00:23.461	1408	-1024	-768	-1	-1	-1	-1	4	-1024	-768	-1	-1	-1	-1	4		0	0						Untertest2.avi	0	880	547	72	111				0	Content		-72	-111	23461941	1227724237
23478	08:40:49.093	00:00:23.477	1409	-1024	-768	-1	-1	-1	-1	4	-1024	-768	-1	-1	-1	-1	4		0	0						Untertest2.avi	0	880	547	72	111				0	Content		-72	-111	23477809	1227740105
23494	08:40:49.109	00:00:23.494	1410	-1024	-768	-1	-1	-1	-1	4	-1024	-768	-1	-1	-1	-1	4		0	0						Untertest2.avi	0	880	547	72	111				0	Content		-72	-111	23494431	1227756727
23511	08:40:49.126	00:00:23.511	1411	-1024	-768	-1	-1	-1	-1	4	-1024	-768	-1	-1	-1	-1	4		0	0						Untertest2.avi	0	880	547	72	111				0	Content		-72	-111	23511117	1227773413
23528	08:40:49.143	00:00:23.527	1412	-1024	-768	-1	-1	-1	-1	4	-1024	-768	-1	-1	-1	-1	4		0	0						Untertest2.avi	0	880	547	72	111				0	Content		-72	-111	23527784	1227790080
23544	08:40:49.159	00:00:23.544	1413	-1024	-768	-1	-1	-1	-1	4	-1024	-768	-1	-1	-1	-1	4		0	0						Untertest2.avi	0	880	547	72	111				0	Content		-72	-111	23544452	1227806748
23561	08:40:49.176	00:00:23.561	1414	-1024	-768	-1	-1	-1	-1	4	-1024	-768	-1	-1	-1	-1	4		0	0						Untertest2.avi	0	880	547	72	111				0	Content		-72	-111	23561108	1227823404
23578	08:40:49.193	00:00:23.577	1415	-1024	-768	-1	-1	-1	-1	4	-1024	-768	-1	-1	-1	-1	4		0	0						Untertest2.avi	0	880	547	72	111				0	Content		-72	-111	23577678	1227839974
23594	08:40:49.209	00:00:23.594	1416	-1024	-768	-1	-1	-1	-1	4	-1024	-768	-1	-1	-1	-1	4		0	0						Untertest2.avi	0	880	547	72	111				0	Content		-72	-111	23594306	1227856602
23611	08:40:49.226	00:00:23.611	1417	-1024	-768	-1	-1	-1	-1	4	-1024	-768	-1	-1	-1	-1	4		0	0						Untertest2.avi	0	880	547	72	111				0	Content		-72	-111	23611388	1227873684
23628	08:40:49.243	00:00:23.628	1418	-1024	-768	-1	-1	-1	-1	4	-1024	-768	-1	-1	-1	-1	4		0	0						Untertest2.avi	0	880	547	72	111				0	Content		-72	-111	23628055	1227890351
23645	08:40:49.260	00:00:23.644	1419	-1024	-768	-1	-1	-1	-1	4	-1024	-768	-1	-1	-1	-1	4		0	0						Untertest2.avi	0	880	547	72	111				0	Content		-72	-111	23644723	1227907019
23662	08:40:49.277	00:00:23.661	1420	-1024	-768	-1	-1	-1	-1	4	-1024	-768	-1	-1	-1	-1	4		0	0						Untertest2.avi	0	880	547	72	111				0	Content		-72	-111	23661874	1227924170
23679	08:40:49.294	00:00:23.678	1421	-1024	-768	-1	-1	-1	-1	4	-1024	-768	-1	-1	-1	-1	4		0	0						Untertest2.avi	0	880	547	72	111				0	Content		-72	-111	23678542	1227940838
23695	08:40:49.310	00:00:23.695	1422	-1024	-768	-1	-1	-1	-1	4	-1024	-768	-1	-1	-1	-1	4		0	0						Untertest2.avi	0	880	547	72	111				0	Content		-72	-111	23695210	1227957506
23711	08:40:49.326	00:00:23.711	1423	-1024	-768	-1	-1	-1	-1	4	-1024	-768	-1	-1	-1	-1	4		0	0						Untertest2.avi	0	880	547	72	111				0	Content		-72	-111	23711441	1227973737
23728	08:40:49.343	00:00:23.728	1424	-1024	-768	-1	-1	-1	-1	4	-1024	-768	-1	-1	-1	-1	4		0	0						Untertest2.avi	0	880	547	72	111				0	Content		-72	-111	23728108	1227990404
23745	08:40:49.360	00:00:23.744	1425	-1024	-768	-1	-1	-1	-1	4	-1024	-768	-1	-1	-1	-1	4		0	0						Untertest2.avi	0	880	547	72	111				0	Content		-72	-111	23744587	1228006883
23761	08:40:49.376	00:00:23.761	1426	-1024	-768	-1	-1	-1	-1	4	-1024	-768	-1	-1	-1	-1	4		0	0						Untertest2.avi	0	880	547	72	111				0	Content		-72	-111	23761255	1228023551
23778	08:40:49.393	00:00:23.777	1427	-1024	-768	-1	-1	-1	-1	4	-1024	-768	-1	-1	-1	-1	4		0	0						Untertest2.avi	0	880	547	72	111				0	Content		-72	-111	23777923	1228040219
23794	08:40:49.409	00:00:23.794	1428	-1024	-768	-1	-1	-1	-1	4	-1024	-768	-1	-1	-1	-1	4		0	0						Untertest2.avi	0	880	547	72	111				0	Content		-72	-111	23794292	1228056588
23811	08:40:49.426	00:00:23.810	1429	-1024	-768	-1	-1	-1	-1	4	-1024	-768	-1	-1	-1	-1	4		0	0						Untertest2.avi	0	880	547	72	111				0	Content		-72	-111	23810915	1228073211
23828	08:40:49.443	00:00:23.827	1430	-1024	-768	-1	-1	-1	-1	4	-1024	-768	-1	-1	-1	-1	4		0	0						Untertest2.avi	0	880	547	72	111				0	Content		-72	-111	23827545	1228089841
23844	08:40:49.459	00:00:23.844	1431	-1024	-768	-1	-1	-1	-1	4	-1024	-768	-1	-1	-1	-1	4		0	0						Untertest2.avi	0	880	547	72	111				0	Content		-72	-111	23844213	1228106509
23861	08:40:49.476	00:00:23.860	1432	-1024	-768	-1	-1	-1	-1	4	-1024	-768	-1	-1	-1	-1	4		0	0						Untertest2.avi	0	880	547	72	111				0	Content		-72	-111	23860881	1228123177
23878	08:40:49.493	00:00:23.877	1433	-1024	-768	-1	-1	-1	-1	4	-1024	-768	-1	-1	-1	-1	4		0	0						Untertest2.avi	0	880	547	72	111				0	Content		-72	-111	23877518	1228139814
23894	08:40:49.509	00:00:23.894	1434	-1024	-768	-1	-1	-1	-1	4	-1024	-768	-1	-1	-1	-1	4		0	0						Untertest2.avi	0	880	547	72	111				0	Content		-72	-111	23894186	1228156482
23911	08:40:49.526	00:00:23.910	1435	-1024	-768	-1	-1	-1	-1	4	-1024	-768	-1	-1	-1	-1	4		0	0						Untertest2.avi	0	880	547	72	111				0	Content		-72	-111	23910853	1228173149
23928	08:40:49.543	00:00:23.927	1436	-1024	-768	-1	-1	-1	-1	4	-1024	-768	-1	-1	-1	-1	4		0	0						Untertest2.avi	0	880	547	72	111				0	Content		-72	-111	23927756	1228190052
23944	08:40:49.559	00:00:23.944	1437	-1024	-768	-1	-1	-1	-1	4	-1024	-768	-1	-1	-1	-1	4		0	0						Untertest2.avi	0	880	547	72	111				0	Content		-72	-111	23944424	1228206720
23961	08:40:49.576	00:00:23.961	1438	-1024	-768	-1	-1	-1	-1	4	-1024	-768	-1	-1	-1	-1	4		0	0						Untertest2.avi	0	880	547	72	111				0	Content		-72	-111	23961419	1228223715
23978	08:40:49.593	00:00:23.978	1439	-1024	-768	-1	-1	-1	-1	4	-1024	-768	-1	-1	-1	-1	4		0	0						Untertest2.avi	0	880	547	72	111				0	Content		-72	-111	23978087	1228240383
23995	08:40:49.610	00:00:23.994	1440	-1024	-768	-1	-1	-1	-1	4	-1024	-768	-1	-1	-1	-1	4		0	0						Untertest2.avi	0	880	547	72	111				0	Content		-72	-111	23994755	1228257051
24012	08:40:49.627	00:00:24.012	1441	-1024	-768	-1	-1	-1	-1	4	-1024	-768	-1	-1	-1	-1	4		0	0						Untertest2.avi	0	880	547	72	111				0	Content		-72	-111	24012015	1228274311
24029	08:40:49.644	00:00:24.028	1442	-1024	-768	-1	-1	-1	-1	4	-1024	-768	-1	-1	-1	-1	4		0	0						Untertest2.avi	0	880	547	72	111				0	Content		-72	-111	24028683	1228290979
24045	08:40:49.660	00:00:24.044	1443	-1024	-768	-1	-1	-1	-1	4	-1024	-768	-1	-1	-1	-1	4		0	0						Untertest2.avi	0	880	547	72	111				0	Content		-72	-111	24044924	1228307220
24062	08:40:49.677	00:00:24.061	1444	-1024	-768	-1	-1	-1	-1	4	-1024	-768	-1	-1	-1	-1	4		0	0						Untertest2.avi	0	880	547	72	111				0	Content		-72	-111	24061592	1228323888
24078	08:40:49.693	00:00:24.078	1445	-1024	-768	-1	-1	-1	-1	4	-1024	-768	-1	-1	-1	-1	4		0	0						Untertest2.avi	0	880	547	72	111				0	Content		-72	-111	24078260	1228340556
24094	08:40:49.709	00:00:24.094	1446	-1024	-768	-1	-1	-1	-1	4	-1024	-768	-1	-1	-1	-1	4		0	0						Untertest2.avi	0	880	547	72	111				0	Content		-72	-111	24094024	1228356320
24111	08:40:49.726	00:00:24.110	1447	-1024	-768	-1	-1	-1	-1	4	-1024	-768	-1	-1	-1	-1	4		0	0						Untertest2.avi	0	880	547	72	111				0	Content		-72	-111	24110661	1228372957
24127	08:40:49.742	00:00:24.127	1448	-1024	-768	-1	-1	-1	-1	4	-1024	-768	-1	-1	-1	-1	4		0	0						Untertest2.avi	0	880	547	72	111				0	Content		-72	-111	24127344	1228389640
24144	08:40:49.759	00:00:24.144	1449	-1024	-768	-1	-1	-1	-1	4	-1024	-768	-1	-1	-1	-1	4		0	0						Untertest2.avi	0	880	547	72	111				0	Content		-72	-111	24144012	1228406308
24161	08:40:49.776	00:00:24.160	1450	-1024	-768	-1	-1	-1	-1	4	-1024	-768	-1	-1	-1	-1	4		0	0						Untertest2.avi	0	880	547	72	111				0	Content		-72	-111	24160680	1228422976
24177	08:40:49.792	00:00:24.177	1451	-1024	-768	-1	-1	-1	-1	4	-1024	-768	-1	-1	-1	-1	4		0	0						Untertest2.avi	0	880	547	72	111				0	Content		-72	-111	24177452	1228439748
24194	08:40:49.809	00:00:24.194	1452	-1024	-768	-1	-1	-1	-1	4	-1024	-768	-1	-1	-1	-1	4		0	0						Untertest2.avi	0	880	547	72	111				0	Content		-72	-111	24194021	1228456317
24211	08:40:49.826	00:00:24.210	1453	-1024	-768	-1	-1	-1	-1	4	-1024	-768	-1	-1	-1	-1	4		0	0						Untertest2.avi	0	880	547	72	111				0	Content		-72	-111	24210645	1228472941
24228	08:40:49.843	00:00:24.227	1454	-1024	-768	-1	-1	-1	-1	4	-1024	-768	-1	-1	-1	-1	4		0	0						Untertest2.avi	0	880	547	72	111				0	Content		-72	-111	24227687	1228489983
24244	08:40:49.859	00:00:24.244	1455	-1024	-768	-1	-1	-1	-1	4	-1024	-768	-1	-1	-1	-1	4		0	0						Untertest2.avi	0	880	547	72	111				0	Content		-72	-111	24244355	1228506651
24261	08:40:49.876	00:00:24.261	1456	-1024	-768	-1	-1	-1	-1	4	-1024	-768	-1	-1	-1	-1	4		0	0						Untertest2.avi	0	880	547	72	111				0	Content		-72	-111	24261023	1228523319
24278	08:40:49.893	00:00:24.278	1457	-1024	-768	-1	-1	-1	-1	4	-1024	-768	-1	-1	-1	-1	4		0	0						Untertest2.avi	0	880	547	72	111				0	Content		-72	-111	24278188	1228540484
24295	08:40:49.910	00:00:24.294	1458	-1024	-768	-1	-1	-1	-1	4	-1024	-768	-1	-1	-1	-1	4		0	0						Untertest2.avi	0	880	547	72	111				0	Content		-72	-111	24294856	1228557152
24312	08:40:49.927	00:00:24.311	1459	-1024	-768	-1	-1	-1	-1	4	-1024	-768	-1	-1	-1	-1	4		0	0						Untertest2.avi	0	880	547	72	111				0	Content		-72	-111	24311524	1228573820
24328	08:40:49.943	00:00:24.327	1460	-1024	-768	-1	-1	-1	-1	4	-1024	-768	-1	-1	-1	-1	4		0	0						Untertest2.avi	0	880	547	72	111				0	Content		-72	-111	24327709	1228590005
24344	08:40:49.959	00:00:24.344	1461	-1024	-768	-1	-1	-1	-1	4	-1024	-768	-1	-1	-1	-1	4		0	0						Untertest2.avi	0	880	547	72	111				0	Content		-72	-111	24344377	1228606673
24361	08:40:49.976	00:00:24.360	1462	-1024	-768	-1	-1	-1	-1	4	-1024	-768	-1	-1	-1	-1	4		0	0						Untertest2.avi	0	880	547	72	111				0	Content		-72	-111	24360883	1228623179
24378	08:40:49.993	00:00:24.377	1463	-1024	-768	-1	-1	-1	-1	4	-1024	-768	-1	-1	-1	-1	4		0	0						Untertest2.avi	0	880	547	72	111				0	Content		-72	-111	24377550	1228639846
24394	08:40:50.009	00:00:24.394	1464	-1024	-768	-1	-1	-1	-1	4	-1024	-768	-1	-1	-1	-1	4		0	0						Untertest2.avi	0	880	547	72	111				0	Content		-72	-111	24394218	1228656514
24411	08:40:50.026	00:00:24.410	1465	-1024	-768	-1	-1	-1	-1	4	-1024	-768	-1	-1	-1	-1	4		0	0						Untertest2.avi	0	880	547	72	111				0	Content		-72	-111	24410514	1228672810
24427	08:40:50.042	00:00:24.427	1466	-1024	-768	-1	-1	-1	-1	4	-1024	-768	-1	-1	-1	-1	4		0	0						Untertest2.avi	0	880	547	72	111				0	Content		-72	-111	24427137	1228689433
24444	08:40:50.059	00:00:24.443	1467	-1024	-768	-1	-1	-1	-1	4	-1024	-768	-1	-1	-1	-1	4		0	0						Untertest2.avi	0	880	547	72	111				0	Content		-72	-111	24443803	1228706099
24460	08:40:50.075	00:00:24.460	1468	-1024	-768	-1	-1	-1	-1	4	-1024	-768	-1	-1	-1	-1	4		0	0						Untertest2.avi	0	880	547	72	111				0	Content		-72	-111	24460470	1228722766
24477	08:40:50.092	00:00:24.477	1469	-1024	-768	-1	-1	-1	-1	4	-1024	-768	-1	-1	-1	-1	4		0	0						Untertest2.avi	0	880	547	72	111				0	Content		-72	-111	24477138	1228739434
24494	08:40:50.109	00:00:24.493	1470	-1024	-768	-1	-1	-1	-1	4	-1024	-768	-1	-1	-1	-1	4		0	0						Untertest2.avi	0	880	547	72	111				0	Content		-72	-111	24493767	1228756063
24510	08:40:50.125	00:00:24.510	1471	-1024	-768	-1	-1	-1	-1	4	-1024	-768	-1	-1	-1	-1	4		0	0						Untertest2.avi	0	880	547	72	111				0	Content		-72	-111	24510435	1228772731
24527	08:40:50.142	00:00:24.527	1472	-1024	-768	-1	-1	-1	-1	4	-1024	-768	-1	-1	-1	-1	4		0	0						Untertest2.avi	0	880	547	72	111				0	Content		-72	-111	24527141	1228789437
24544	08:40:50.159	00:00:24.544	1473	-1024	-768	-1	-1	-1	-1	4	-1024	-768	-1	-1	-1	-1	4		0	0						Untertest2.avi	0	880	547	72	111				0	Content		-72	-111	24544386	1228806682
24561	08:40:50.176	00:00:24.561	1474	-1024	-768	-1	-1	-1	-1	4	-1024	-768	-1	-1	-1	-1	4		0	0						Untertest2.avi	0	880	547	72	111				0	Content		-72	-111	24561053	1228823349
24578	08:40:50.193	00:00:24.578	1475	-1024	-768	-1	-1	-1	-1	4	-1024	-768	-1	-1	-1	-1	4		0	0						Untertest2.avi	0	880	547	72	111				0	Content		-72	-111	24578341	1228840637
24595	08:40:50.210	00:00:24.595	1476	-1024	-768	-1	-1	-1	-1	4	-1024	-768	-1	-1	-1	-1	4		0	0						Untertest2.avi	0	880	547	72	111				0	Content		-72	-111	24595009	1228857305
24611	08:40:50.226	00:00:24.611	1477	-1024	-768	-1	-1	-1	-1	4	-1024	-768	-1	-1	-1	-1	4		0	0						Untertest2.avi	0	880	547	72	111				0	Content		-72	-111	24611216	1228873512
24628	08:40:50.243	00:00:24.627	1478	-1024	-768	-1	-1	-1	-1	4	-1024	-768	-1	-1	-1	-1	4		0	0						Untertest2.avi	0	880	547	72	111				0	Content		-72	-111	24627884	1228890180
24645	08:40:50.260	00:00:24.644	1479	-1024	-768	-1	-1	-1	-1	4	-1024	-768	-1	-1	-1	-1	4		0	0						Untertest2.avi	0	880	547	72	111				0	Content		-72	-111	24644551	1228906847
24660	08:40:50.275	00:00:24.660	1480	-1024	-768	-1	-1	-1	-1	4	-1024	-768	-1	-1	-1	-1	4		0	0						Untertest2.avi	0	880	547	72	111				0	Content		-72	-111	24660372	1228922668
24677	08:40:50.292	00:00:24.676	1481	-1024	-768	-1	-1	-1	-1	4	-1024	-768	-1	-1	-1	-1	4		0	0						Untertest2.avi	0	880	547	72	111				0	Content		-72	-111	24676998	1228939294
24694	08:40:50.309	00:00:24.693	1482	-1024	-768	-1	-1	-1	-1	4	-1024	-768	-1	-1	-1	-1	4		0	0						Untertest2.avi	0	880	547	72	111				0	Content		-72	-111	24693686	1228955982
24710	08:40:50.325	00:00:24.710	1483	-1024	-768	-1	-1	-1	-1	4	-1024	-768	-1	-1	-1	-1	4		0	0						Untertest2.avi	0	880	547	72	111				0	Content		-72	-111	24710354	1228972650
24727	08:40:50.342	00:00:24.727	1484	-1024	-768	-1	-1	-1	-1	4	-1024	-768	-1	-1	-1	-1	4		0	0						Untertest2.avi	0	880	547	72	111				0	Content		-72	-111	24727021	1228989317
24744	08:40:50.359	00:00:24.743	1485	-1024	-768	-1	-1	-1	-1	4	-1024	-768	-1	-1	-1	-1	4		0	0						Untertest2.avi	0	880	547	72	111				0	Content		-72	-111	24743673	1229005969
24760	08:40:50.375	00:00:24.760	1486	-1024	-768	-1	-1	-1	-1	4	-1024	-768	-1	-1	-1	-1	4		0	0						Untertest2.avi	0	880	547	72	111				0	Content		-72	-111	24760242	1229022538
24777	08:40:50.392	00:00:24.776	1487	-1024	-768	-1	-1	-1	-1	4	-1024	-768	-1	-1	-1	-1	4		0	0						Untertest2.avi	0	880	547	72	111				0	Content		-72	-111	24776879	1229039175
24794	08:40:50.409	00:00:24.793	1488	-1024	-768	-1	-1	-1	-1	4	-1024	-768	-1	-1	-1	-1	4		0	0						Untertest2.avi	0	880	547	72	111				0	Content		-72	-111	24793958	1229056254
24811	08:40:50.426	00:00:24.810	1489	-1024	-768	-1	-1	-1	-1	4	-1024	-768	-1	-1	-1	-1	4		0	0						Untertest2.avi	0	880	547	72	111				0	Content		-72	-111	24810626	1229072922
24827	08:40:50.442	00:00:24.827	1490	-1024	-768	-1	-1	-1	-1	4	-1024	-768	-1	-1	-1	-1	4		0	0						Untertest2.avi	0	880	547	72	111				0	Content		-72	-111	24827293	1229089589
24844	08:40:50.459	00:00:24.844	1491	-1024	-768	-1	-1	-1	-1	4	-1024	-768	-1	-1	-1	-1	4		0	0						Untertest2.avi	0	880	547	72	111				0	Content		-72	-111	24844441	1229106737
24861	08:40:50.476	00:00:24.861	1492	-1024	-768	-1	-1	-1	-1	4	-1024	-768	-1	-1	-1	-1	4		0	0						Untertest2.avi	0	880	547	72	111				0	Content		-72	-111	24861109	1229123405
24878	08:40:50.493	00:00:24.877	1493	-1024	-768	-1	-1	-1	-1	4	-1024	-768	-1	-1	-1	-1	4		0	0						Untertest2.avi	0	880	547	72	111				0	Content		-72	-111	24877777	1229140073
24894	08:40:50.509	00:00:24.894	1494	-1024	-768	-1	-1	-1	-1	4	-1024	-768	-1	-1	-1	-1	4		0	0						Untertest2.avi	0	880	547	72	111				0	Content		-72	-111	24894013	1229156309
24911	08:40:50.526	00:00:24.910	1495	-1024	-768	-1	-1	-1	-1	4	-1024	-768	-1	-1	-1	-1	4		0	0						Untertest2.avi	0	880	547	72	111				0	Content		-72	-111	24910681	1229172977
24927	08:40:50.542	00:00:24.927	1496	-1024	-768	-1	-1	-1	-1	4	-1024	-768	-1	-1	-1	-1	4		0	0						Untertest2.avi	0	880	547	72	111				0	Content		-72	-111	24927199	1229189495
24944	08:40:50.559	00:00:24.943	1497	-1024	-768	-1	-1	-1	-1	4	-1024	-768	-1	-1	-1	-1	4		0	0						Untertest2.avi	0	880	547	72	111				0	Content		-72	-111	24943867	1229206163
24961	08:40:50.576	00:00:24.960	1498	-1024	-768	-1	-1	-1	-1	4	-1024	-768	-1	-1	-1	-1	4		0	0						Untertest2.avi	0	880	547	72	111				0	Content		-72	-111	24960535	1229222831
24977	08:40:50.592	00:00:24.976	1499	-1024	-768	-1	-1	-1	-1	4	-1024	-768	-1	-1	-1	-1	4		0	0						Untertest2.avi	0	880	547	72	111				0	Content		-72	-111	24976858	1229239154
24993	08:40:50.608	00:00:24.993	1500	-1024	-768	-1	-1	-1	-1	4	-1024	-768	-1	-1	-1	-1	4		0	0						Untertest2.avi	0	880	547	72	111				0	Content		-72	-111	24993485	1229255781
25010	08:40:50.625	00:00:25.010	1501	-1024	-768	-1	-1	-1	-1	4	-1024	-768	-1	-1	-1	-1	4		0	0						Untertest2.avi	0	880	547	72	111				0	Content		-72	-111	25010160	1229272456
25027	08:40:50.642	00:00:25.026	1502	-1024	-768	-1	-1	-1	-1	4	-1024	-768	-1	-1	-1	-1	4		0	0						Untertest2.avi	0	880	547	72	111				0	Content		-72	-111	25026855	1229289151
25044	08:40:50.659	00:00:25.043	1503	-1024	-768	-1	-1	-1	-1	4	-1024	-768	-1	-1	-1	-1	4		0	0						Untertest2.avi	0	880	547	72	111				0	Content		-72	-111	25043689	1229305985
25060	08:40:50.675	00:00:25.060	1504	-1024	-768	-1	-1	-1	-1	4	-1024	-768	-1	-1	-1	-1	4		0	0						Untertest2.avi	0	880	547	72	111				0	Content		-72	-111	25060357	1229322653
25077	08:40:50.692	00:00:25.077	1505	-1024	-768	-1	-1	-1	-1	4	-1024	-768	-1	-1	-1	-1	4		0	0						Untertest2.avi	0	880	547	72	111				0	Content		-72	-111	25077025	1229339321
25094	08:40:50.709	00:00:25.094	1506	-1024	-768	-1	-1	-1	-1	4	-1024	-768	-1	-1	-1	-1	4		0	0						Untertest2.avi	0	880	547	72	111				0	Content		-72	-111	25094014	1229356310
25111	08:40:50.726	00:00:25.110	1507	-1024	-768	-1	-1	-1	-1	4	-1024	-768	-1	-1	-1	-1	4		0	0						Untertest2.avi	0	880	547	72	111				0	Content		-72	-111	25110681	1229372977
25127	08:40:50.742	00:00:25.127	1508	-1024	-768	-1	-1	-1	-1	4	-1024	-768	-1	-1	-1	-1	4		0	0						Untertest2.avi	0	880	547	72	111				0	Content		-72	-111	25127349	1229389645
25145	08:40:50.760	00:00:25.144	1509	-1024	-768	-1	-1	-1	-1	4	-1024	-768	-1	-1	-1	-1	4		0	0						Untertest2.avi	0	880	547	72	111				0	Content		-72	-111	25144608	1229406904
25161	08:40:50.776	00:00:25.161	1510	-1024	-768	-1	-1	-1	-1	4	-1024	-768	-1	-1	-1	-1	4		0	0						Untertest2.avi	0	880	547	72	111				0	Content		-72	-111	25161276	1229423572
25178	08:40:50.793	00:00:25.177	1511	-1024	-768	-1	-1	-1	-1	4	-1024	-768	-1	-1	-1	-1	4		0	0						Untertest2.avi	0	880	547	72	111				0	Content		-72	-111	25177514	1229439810
25194	08:40:50.809	00:00:25.194	1512	-1024	-768	-1	-1	-1	-1	4	-1024	-768	-1	-1	-1	-1	4		0	0						Untertest2.avi	0	880	547	72	111				0	Content		-72	-111	25194182	1229456478
25211	08:40:50.826	00:00:25.210	1513	-1024	-768	-1	-1	-1	-1	4	-1024	-768	-1	-1	-1	-1	4		0	0						Untertest2.avi	0	880	547	72	111				0	Content		-72	-111	25210849	1229473145
25227	08:40:50.842	00:00:25.226	1514	-1024	-768	-1	-1	-1	-1	4	-1024	-768	-1	-1	-1	-1	4		0	0						Untertest2.avi	0	880	547	72	111				0	Content		-72	-111	25226596	1229488892
25243	08:40:50.858	00:00:25.243	1515	-1024	-768	-1	-1	-1	-1	4	-1024	-768	-1	-1	-1	-1	4		0	0						Untertest2.avi	0	880	547	72	111				0	Content		-72	-111	25243346	1229505642
25260	08:40:50.875	00:00:25.260	1516	-1024	-768	-1	-1	-1	-1	4	-1024	-768	-1	-1	-1	-1	4		0	0						Untertest2.avi	0	880	547	72	111				0	Content		-72	-111	25260032	1229522328
25277	08:40:50.892	00:00:25.276	1517	-1024	-768	-1	-1	-1	-1	4	-1024	-768	-1	-1	-1	-1	4		0	0						Untertest2.avi	0	880	547	72	111				0	Content		-72	-111	25276700	1229538996
25293	08:40:50.908	00:00:25.293	1518	-1024	-768	-1	-1	-1	-1	4	-1024	-768	-1	-1	-1	-1	4		0	0						Untertest2.avi	0	880	547	72	111				0	Content		-72	-111	25293367	1229555663
25310	08:40:50.925	00:00:25.310	1519	-1024	-768	-1	-1	-1	-1	4	-1024	-768	-1	-1	-1	-1	4		0	0						Untertest2.avi	0	880	547	72	111				0	Content		-72	-111	25310022	1229572318
25327	08:40:50.942	00:00:25.326	1520	-1024	-768	-1	-1	-1	-1	4	-1024	-768	-1	-1	-1	-1	4		0	0						Untertest2.avi	0	880	547	72	111				0	Content		-72	-111	25326593	1229588889
25343	08:40:50.958	00:00:25.343	1521	-1024	-768	-1	-1	-1	-1	4	-1024	-768	-1	-1	-1	-1	4		0	0						Untertest2.avi	0	880	547	72	111				0	Content		-72	-111	25343220	1229605516
25360	08:40:50.975	00:00:25.360	1522	-1024	-768	-1	-1	-1	-1	4	-1024	-768	-1	-1	-1	-1	4		0	0						Untertest2.avi	0	880	547	72	111				0	Content		-72	-111	25360304	1229622600
25377	08:40:50.992	00:00:25.376	1523	-1024	-768	-1	-1	-1	-1	4	-1024	-768	-1	-1	-1	-1	4		0	0						Untertest2.avi	0	880	547	72	111				0	Content		-72	-111	25376971	1229639267
25394	08:40:51.009	00:00:25.393	1524	-1024	-768	-1	-1	-1	-1	4	-1024	-768	-1	-1	-1	-1	4		0	0						Untertest2.avi	0	880	547	72	111				0	Content		-72	-111	25393639	1229655935
25411	08:40:51.026	00:00:25.410	1525	-1024	-768	-1	-1	-1	-1	4	-1024	-768	-1	-1	-1	-1	4		0	0						Untertest2.avi	0	880	547	72	111				0	Content		-72	-111	25410789	1229673085
25427	08:40:51.042	00:00:25.427	1526	-1024	-768	-1	-1	-1	-1	4	-1024	-768	-1	-1	-1	-1	4		0	0						Untertest2.avi	0	880	547	72	111				0	Content		-72	-111	25427457	1229689753
25444	08:40:51.059	00:00:25.444	1527	-1024	-768	-1	-1	-1	-1	4	-1024	-768	-1	-1	-1	-1	4		0	0						Untertest2.avi	0	880	547	72	111				0	Content		-72	-111	25444125	1229706421
25460	08:40:51.075	00:00:25.460	1528	-1024	-768	-1	-1	-1	-1	4	-1024	-768	-1	-1	-1	-1	4		0	0						Untertest2.avi	0	880	547	72	111				0	Content		-72	-111	25460357	1229722653
25477	08:40:51.092	00:00:25.477	1529	-1024	-768	-1	-1	-1	-1	4	-1024	-768	-1	-1	-1	-1	4		0	0						Untertest2.avi	0	880	547	72	111				0	Content		-72	-111	25477024	1229739320
25494	08:40:51.109	00:00:25.493	1530	-1024	-768	-1	-1	-1	-1	4	-1024	-768	-1	-1	-1	-1	4		0	0						Untertest2.avi	0	880	547	72	111				0	Content		-72	-111	25493504	1229755800
25510	08:40:51.125	00:00:25.510	1531	-1024	-768	-1	-1	-1	-1	4	-1024	-768	-1	-1	-1	-1	4		0	0						Untertest2.avi	0	880	547	72	111				0	Content		-72	-111	25510172	1229772468
25527	08:40:51.142	00:00:25.526	1532	-1024	-768	-1	-1	-1	-1	4	-1024	-768	-1	-1	-1	-1	4		0	0						Untertest2.avi	0	880	547	72	111				0	Content		-72	-111	25526840	1229789136
25543	08:40:51.158	00:00:25.543	1533	-1024	-768	-1	-1	-1	-1	4	-1024	-768	-1	-1	-1	-1	4		0	0						Untertest2.avi	0	880	547	72	111				0	Content		-72	-111	25543086	1229805382
25560	08:40:51.175	00:00:25.559	1534	-1024	-768	-1	-1	-1	-1	4	-1024	-768	-1	-1	-1	-1	4		0	0						Untertest2.avi	0	880	547	72	111				0	Content		-72	-111	25559832	1229822128
25577	08:40:51.192	00:00:25.576	1535	-1024	-768	-1	-1	-1	-1	4	-1024	-768	-1	-1	-1	-1	4		0	0						Untertest2.avi	0	880	547	72	111				0	Content		-72	-111	25576510	1229838806
25593	08:40:51.208	00:00:25.593	1536	-1024	-768	-1	-1	-1	-1	4	-1024	-768	-1	-1	-1	-1	4		0	0						Untertest2.avi	0	880	547	72	111				0	Content		-72	-111	25593081	1229855377
25610	08:40:51.225	00:00:25.609	1537	-1024	-768	-1	-1	-1	-1	4	-1024	-768	-1	-1	-1	-1	4		0	0						Untertest2.avi	0	880	547	72	111				0	Content		-72	-111	25609956	1229872252
25627	08:40:51.242	00:00:25.626	1538	-1024	-768	-1	-1	-1	-1	4	-1024	-768	-1	-1	-1	-1	4		0	0						Untertest2.avi	0	880	547	72	111				0	Content		-72	-111	25626624	1229888920
25643	08:40:51.258	00:00:25.643	1539	-1024	-768	-1	-1	-1	-1	4	-1024	-768	-1	-1	-1	-1	4		0	0						Untertest2.avi	0	880	547	72	111				0	Content		-72	-111	25643292	1229905588
25660	08:40:51.275	00:00:25.660	1540	-1024	-768	-1	-1	-1	-1	4	-1024	-768	-1	-1	-1	-1	4		0	0						Untertest2.avi	0	880	547	72	111				0	Content		-72	-111	25660261	1229922557
25677	08:40:51.292	00:00:25.676	1541	-1024	-768	-1	-1	-1	-1	4	-1024	-768	-1	-1	-1	-1	4		0	0						Untertest2.avi	0	880	547	72	111				0	Content		-72	-111	25676929	1229939225
25694	08:40:51.309	00:00:25.693	1542	-1024	-768	-1	-1	-1	-1	4	-1024	-768	-1	-1	-1	-1	4		0	0						Untertest2.avi	0	880	547	72	111				0	Content		-72	-111	25693597	1229955893
25711	08:40:51.326	00:00:25.710	1543	-1024	-768	-1	-1	-1	-1	4	-1024	-768	-1	-1	-1	-1	4		0	0						Untertest2.avi	0	880	547	72	111				0	Content		-72	-111	25710898	1229973194
25728	08:40:51.343	00:00:25.727	1544	-1024	-768	-1	-1	-1	-1	4	-1024	-768	-1	-1	-1	-1	4		0	0						Untertest2.avi	0	880	547	72	111				0	Content		-72	-111	25727566	1229989862
25744	08:40:51.359	00:00:25.743	1545	-1024	-768	-1	-1	-1	-1	4	-1024	-768	-1	-1	-1	-1	4		0	0						Untertest2.avi	0	880	547	72	111				0	Content		-72	-111	25743821	1230006117
25760	08:40:51.375	00:00:25.760	1546	-1024	-768	-1	-1	-1	-1	4	-1024	-768	-1	-1	-1	-1	4		0	0						Untertest2.avi	0	880	547	72	111				0	Content		-72	-111	25760488	1230022784
25777	08:40:51.392	00:00:25.777	1547	-1024	-768	-1	-1	-1	-1	4	-1024	-768	-1	-1	-1	-1	4		0	0						Untertest2.avi	0	880	547	72	111				0	Content		-72	-111	25777156	1230039452
25793	08:40:51.408	00:00:25.792	1548	-1024	-768	-1	-1	-1	-1	4	-1024	-768	-1	-1	-1	-1	4		0	0						Untertest2.avi	0	880	547	72	111				0	Content		-72	-111	25792948	1230055244
25810	08:40:51.425	00:00:25.809	1549	-1024	-768	-1	-1	-1	-1	4	-1024	-768	-1	-1	-1	-1	4		0	0						Untertest2.avi	0	880	547	72	111				0	Content		-72	-111	25809570	1230071866
25826	08:40:51.441	00:00:25.826	1550	-1024	-768	-1	-1	-1	-1	4	-1024	-768	-1	-1	-1	-1	4		0	0						Untertest2.avi	0	880	547	72	111				0	Content		-72	-111	25826255	1230088551
25843	08:40:51.458	00:00:25.842	1551	-1024	-768	-1	-1	-1	-1	4	-1024	-768	-1	-1	-1	-1	4		0	0						Untertest2.avi	0	880	547	72	111				0	Content		-72	-111	25842922	1230105218
25860	08:40:51.475	00:00:25.859	1552	-1024	-768	-1	-1	-1	-1	4	-1024	-768	-1	-1	-1	-1	4		0	0						Untertest2.avi	0	880	547	72	111				0	Content		-72	-111	25859590	1230121886
25876	08:40:51.491	00:00:25.876	1553	-1024	-768	-1	-1	-1	-1	4	-1024	-768	-1	-1	-1	-1	4		0	0						Untertest2.avi	0	880	547	72	111				0	Content		-72	-111	25876370	1230138666
25893	08:40:51.508	00:00:25.892	1554	-1024	-768	-1	-1	-1	-1	4	-1024	-768	-1	-1	-1	-1	4		0	0						Untertest2.avi	0	880	547	72	111				0	Content		-72	-111	25892937	1230155233
25910	08:40:51.525	00:00:25.909	1555	-1024	-768	-1	-1	-1	-1	4	-1024	-768	-1	-1	-1	-1	4		0	0						Untertest2.avi	0	880	547	72	111				0	Content		-72	-111	25909565	1230171861
25927	08:40:51.542	00:00:25.926	1556	-1024	-768	-1	-1	-1	-1	4	-1024	-768	-1	-1	-1	-1	4		0	0						Untertest2.avi	0	880	547	72	111				0	Content		-72	-111	25926613	1230188909
25943	08:40:51.558	00:00:25.943	1557	-1024	-768	-1	-1	-1	-1	4	-1024	-768	-1	-1	-1	-1	4		0	0						Untertest2.avi	0	880	547	72	111				0	Content		-72	-111	25943280	1230205576
25960	08:40:51.575	00:00:25.959	1558	-1024	-768	-1	-1	-1	-1	4	-1024	-768	-1	-1	-1	-1	4		0	0						Untertest2.avi	0	880	547	72	111				0	Content		-72	-111	25959948	1230222244
25977	08:40:51.592	00:00:25.977	1559	-1024	-768	-1	-1	-1	-1	4	-1024	-768	-1	-1	-1	-1	4		0	0						Untertest2.avi	0	880	547	72	111				0	Content		-72	-111	25977111	1230239407
25994	08:40:51.609	00:00:25.993	1560	-1024	-768	-1	-1	-1	-1	4	-1024	-768	-1	-1	-1	-1	4		0	0						Untertest2.avi	0	880	547	72	111				0	Content		-72	-111	25993779	1230256075
26010	08:40:51.625	00:00:26.010	1561	-1024	-768	-1	-1	-1	-1	4	-1024	-768	-1	-1	-1	-1	4		0	0						Untertest2.avi	0	880	547	72	111				0	Content		-72	-111	26010447	1230272743
26027	08:40:51.642	00:00:26.026	1562	-1024	-768	-1	-1	-1	-1	4	-1024	-768	-1	-1	-1	-1	4		0	0						Untertest2.avi	0	880	547	72	111				0	Content		-72	-111	26026625	1230288921
26043	08:40:51.658	00:00:26.043	1563	-1024	-768	-1	-1	-1	-1	4	-1024	-768	-1	-1	-1	-1	4		0	0						Untertest2.avi	0	880	547	72	111				0	Content		-72	-111	26043293	1230305589
26060	08:40:51.675	00:00:26.059	1564	-1024	-768	-1	-1	-1	-1	4	-1024	-768	-1	-1	-1	-1	4		0	0						Untertest2.avi	0	880	547	72	111				0	Content		-72	-111	26059796	1230322092
26076	08:40:51.691	00:00:26.076	1565	-1024	-768	-1	-1	-1	-1	4	-1024	-768	-1	-1	-1	-1	4		0	0						Untertest2.avi	0	880	547	72	111				0	Content		-72	-111	26076464	1230338760
26093	08:40:51.708	00:00:26.093	1566	-1024	-768	-1	-1	-1	-1	4	-1024	-768	-1	-1	-1	-1	4		0	0						Untertest2.avi	0	880	547	72	111				0	Content		-72	-111	26093132	1230355428
26109	08:40:51.724	00:00:26.109	1567	-1024	-768	-1	-1	-1	-1	4	-1024	-768	-1	-1	-1	-1	4		0	0						Untertest2.avi	0	880	547	72	111				0	Content		-72	-111	26109429	1230371725
26126	08:40:51.741	00:00:26.126	1568	-1024	-768	-1	-1	-1	-1	4	-1024	-768	-1	-1	-1	-1	4		0	0						Untertest2.avi	0	880	547	72	111				0	Content		-72	-111	26126049	1230388345
26143	08:40:51.758	00:00:26.142	1569	-1024	-768	-1	-1	-1	-1	4	-1024	-768	-1	-1	-1	-1	4		0	0						Untertest2.avi	0	880	547	72	111				0	Content		-72	-111	26142718	1230405014
26159	08:40:51.774	00:00:26.159	1570	-1024	-768	-1	-1	-1	-1	4	-1024	-768	-1	-1	-1	-1	4		0	0						Untertest2.avi	0	880	547	72	111				0	Content		-72	-111	26159386	1230421682
26176	08:40:51.791	00:00:26.176	1571	-1024	-768	-1	-1	-1	-1	4	-1024	-768	-1	-1	-1	-1	4		0	0						Untertest2.avi	0	880	547	72	111				0	Content		-72	-111	26176054	1230438350
26193	08:40:51.808	00:00:26.192	1572	-1024	-768	-1	-1	-1	-1	4	-1024	-768	-1	-1	-1	-1	4		0	0						Untertest2.avi	0	880	547	72	111				0	Content		-72	-111	26192720	1230455016
26209	08:40:51.824	00:00:26.209	1573	-1024	-768	-1	-1	-1	-1	4	-1024	-768	-1	-1	-1	-1	4		0	0						Untertest2.avi	0	880	547	72	111				0	Content		-72	-111	26209387	1230471683
26226	08:40:51.841	00:00:26.226	1574	-1024	-768	-1	-1	-1	-1	4	-1024	-768	-1	-1	-1	-1	4		0	0						Untertest2.avi	0	880	547	72	111				0	Content		-72	-111	26226055	1230488351
26243	08:40:51.858	00:00:26.242	1575	-1024	-768	-1	-1	-1	-1	4	-1024	-768	-1	-1	-1	-1	4		0	0						Untertest2.avi	0	880	547	72	111				0	Content		-72	-111	26242988	1230505284
26260	08:40:51.875	00:00:26.259	1576	-1024	-768	-1	-1	-1	-1	4	-1024	-768	-1	-1	-1	-1	4		0	0						Untertest2.avi	0	880	547	72	111				0	Content		-72	-111	26259656	1230521952
26277	08:40:51.892	00:00:26.276	1577	-1024	-768	-1	-1	-1	-1	4	-1024	-768	-1	-1	-1	-1	4		0	0						Untertest2.avi	0	880	547	72	111				0	Content		-72	-111	26276619	1230538915
26293	08:40:51.908	00:00:26.293	1578	-1024	-768	-1	-1	-1	-1	4	-1024	-768	-1	-1	-1	-1	4		0	0						Untertest2.avi	0	880	547	72	111				0	Content		-72	-111	26293287	1230555583
26310	08:40:51.925	00:00:26.309	1579	-1024	-768	-1	-1	-1	-1	4	-1024	-768	-1	-1	-1	-1	4		0	0						Untertest2.avi	0	880	547	72	111				0	Content		-72	-111	26309954	1230572250
26327	08:40:51.942	00:00:26.327	1580	-1024	-768	-1	-1	-1	-1	4	-1024	-768	-1	-1	-1	-1	4		0	0						Untertest2.avi	0	880	547	72	111				0	Content		-72	-111	26327249	1230589545
26344	08:40:51.959	00:00:26.343	1581	-1024	-768	-1	-1	-1	-1	4	-1024	-768	-1	-1	-1	-1	4		0	0						Untertest2.avi	0	880	547	72	111				0	Content		-72	-111	26343917	1230606213
26360	08:40:51.975	00:00:26.360	1582	-1024	-768	-1	-1	-1	-1	4	-1024	-768	-1	-1	-1	-1	4		0	0						Untertest2.avi	0	880	547	72	111				0	Content		-72	-111	26360126	1230622422
26377	08:40:51.992	00:00:26.376	1583	-1024	-768	-1	-1	-1	-1	4	-1024	-768	-1	-1	-1	-1	4		0	0						Untertest2.avi	0	880	547	72	111				0	Content		-72	-111	26376794	1230639090
26393	08:40:52.008	00:00:26.393	1584	-1024	-768	-1	-1	-1	-1	4	-1024	-768	-1	-1	-1	-1	4		0	0						Untertest2.avi	0	880	547	72	111				0	Content		-72	-111	26393462	1230655758
26409	08:40:52.024	00:00:26.409	1585	-1024	-768	-1	-1	-1	-1	4	-1024	-768	-1	-1	-1	-1	4		0	0						Untertest2.avi	0	880	547	72	111				0	Content		-72	-111	26409289	1230671585
26426	08:40:52.041	00:00:26.425	1586	-1024	-768	-1	-1	-1	-1	4	-1024	-768	-1	-1	-1	-1	4		0	0						Untertest2.avi	0	880	547	72	111				0	Content		-72	-111	26425914	1230688210
26443	08:40:52.058	00:00:26.442	1587	-1024	-768	-1	-1	-1	-1	4	-1024	-768	-1	-1	-1	-1	4		0	0						Untertest2.avi	0	880	547	72	111				0	Content		-72	-111	26442600	1230704896
26459	08:40:52.074	00:00:26.459	1588	-1024	-768	-1	-1	-1	-1	4	-1024	-768	-1	-1	-1	-1	4		0	0						Untertest2.avi	0	880	547	72	111				0	Content		-72	-111	26459268	1230721564
26476	08:40:52.091	00:00:26.475	1589	-1024	-768	-1	-1	-1	-1	4	-1024	-768	-1	-1	-1	-1	4		0	0						Untertest2.avi	0	880	547	72	111				0	Content		-72	-111	26475936	1230738232
26493	08:40:52.108	00:00:26.492	1590	-1024	-768	-1	-1	-1	-1	4	-1024	-768	-1	-1	-1	-1	4		0	0						Untertest2.avi	0	880	547	72	111				0	Content		-72	-111	26492590	1230754886
26509	08:40:52.124	00:00:26.509	1591	-1024	-768	-1	-1	-1	-1	4	-1024	-768	-1	-1	-1	-1	4		0	0						Untertest2.avi	0	880	547	72	111				0	Content		-72	-111	26509161	1230771457
26526	08:40:52.141	00:00:26.525	1592	-1024	-768	-1	-1	-1	-1	4	-1024	-768	-1	-1	-1	-1	4		0	0						Untertest2.avi	0	880	547	72	111				0	Content		-72	-111	26525786	1230788082
26543	08:40:52.158	00:00:26.542	1593	-1024	-768	-1	-1	-1	-1	4	-1024	-768	-1	-1	-1	-1	4		0	0						Untertest2.avi	0	880	547	72	111				0	Content		-72	-111	26542869	1230805165
26560	08:40:52.175	00:00:26.559	1594	-1024	-768	-1	-1	-1	-1	4	-1024	-768	-1	-1	-1	-1	4		0	0						Untertest2.avi	0	880	547	72	111				0	Content		-72	-111	26559537	1230821833
26576	08:40:52.191	00:00:26.576	1595	-1024	-768	-1	-1	-1	-1	4	-1024	-768	-1	-1	-1	-1	4		0	0						Untertest2.avi	0	880	547	72	111				0	Content		-72	-111	26576204	1230838500
26593	08:40:52.208	00:00:26.593	1596	-1024	-768	-1	-1	-1	-1	4	-1024	-768	-1	-1	-1	-1	4		0	0						Untertest2.avi	0	880	547	72	111				0	Content		-72	-111	26593355	1230855651
26610	08:40:52.225	00:00:26.610	1597	-1024	-768	-1	-1	-1	-1	4	-1024	-768	-1	-1	-1	-1	4		0	0						Untertest2.avi	0	880	547	72	111				0	Content		-72	-111	26610023	1230872319
26627	08:40:52.242	00:00:26.626	1598	-1024	-768	-1	-1	-1	-1	4	-1024	-768	-1	-1	-1	-1	4		0	0						Untertest2.avi	0	880	547	72	111				0	Content		-72	-111	26626691	1230888987
26643	08:40:52.258	00:00:26.642	1599	-1024	-768	-1	-1	-1	-1	4	-1024	-768	-1	-1	-1	-1	4		0	0						Untertest2.avi	0	880	547	72	111				0	Content		-72	-111	26642924	1230905220
26660	08:40:52.275	00:00:26.659	1600	-1024	-768	-1	-1	-1	-1	4	-1024	-768	-1	-1	-1	-1	4		0	0						Untertest2.avi	0	880	547	72	111				0	Content		-72	-111	26659592	1230921888
26676	08:40:52.291	00:00:26.676	1601	-1024	-768	-1	-1	-1	-1	4	-1024	-768	-1	-1	-1	-1	4		0	0						Untertest2.avi	0	880	547	72	111				0	Content		-72	-111	26676071	1230938367
26693	08:40:52.308	00:00:26.692	1602	-1024	-768	-1	-1	-1	-1	4	-1024	-768	-1	-1	-1	-1	4		0	0						Untertest2.avi	0	880	547	72	111				0	Content		-72	-111	26692739	1230955035
26709	08:40:52.324	00:00:26.709	1603	-1024	-768	-1	-1	-1	-1	4	-1024	-768	-1	-1	-1	-1	4		0	0						Untertest2.avi	0	880	547	72	111				0	Content		-72	-111	26709407	1230971703
26726	08:40:52.341	00:00:26.725	1604	-1024	-768	-1	-1	-1	-1	4	-1024	-768	-1	-1	-1	-1	4		0	0						Untertest2.avi	0	880	547	72	111				0	Content		-72	-111	26725778	1230988074
26742	08:40:52.357	00:00:26.742	1605	-1024	-768	-1	-1	-1	-1	4	-1024	-768	-1	-1	-1	-1	4		0	0						Untertest2.avi	0	880	547	72	111				0	Content		-72	-111	26742400	1231004696
26759	08:40:52.374	00:00:26.759	1606	-1024	-768	-1	-1	-1	-1	4	-1024	-768	-1	-1	-1	-1	4		0	0						Untertest2.avi	0	880	547	72	111				0	Content		-72	-111	26759076	1231021372
26776	08:40:52.391	00:00:26.775	1607	-1024	-768	-1	-1	-1	-1	4	-1024	-768	-1	-1	-1	-1	4		0	0						Untertest2.avi	0	880	547	72	111				0	Content		-72	-111	26775769	1231038065
26793	08:40:52.408	00:00:26.792	1608	-1024	-768	-1	-1	-1	-1	4	-1024	-768	-1	-1	-1	-1	4		0	0						Untertest2.avi	0	880	547	72	111				0	Content		-72	-111	26792602	1231054898
26809	08:40:52.424	00:00:26.809	1609	-1024	-768	-1	-1	-1	-1	4	-1024	-768	-1	-1	-1	-1	4		0	0						Untertest2.avi	0	880	547	72	111				0	Content		-72	-111	26809270	1231071566
26826	08:40:52.441	00:00:26.825	1610	-1024	-768	-1	-1	-1	-1	4	-1024	-768	-1	-1	-1	-1	4		0	0						Untertest2.avi	0	880	547	72	111				0	Content		-72	-111	26825938	1231088234
26843	08:40:52.458	00:00:26.842	1611	-1024	-768	-1	-1	-1	-1	4	-1024	-768	-1	-1	-1	-1	4		0	0						Untertest2.avi	0	880	547	72	111				0	Content		-72	-111	26842923	1231105219
26860	08:40:52.475	00:00:26.859	1612	-1024	-768	-1	-1	-1	-1	4	-1024	-768	-1	-1	-1	-1	4		0	0						Untertest2.avi	0	880	547	72	111				0	Content		-72	-111	26859590	1231121886
26876	08:40:52.491	00:00:26.876	1613	-1024	-768	-1	-1	-1	-1	4	-1024	-768	-1	-1	-1	-1	4		0	0						Untertest2.avi	0	880	547	72	111				0	Content		-72	-111	26876258	1231138554
26894	08:40:52.509	00:00:26.893	1614	-1024	-768	-1	-1	-1	-1	4	-1024	-768	-1	-1	-1	-1	4		0	0						Untertest2.avi	0	880	547	72	111				0	Content		-72	-111	26893574	1231155870
26910	08:40:52.525	00:00:26.910	1615	-1024	-768	-1	-1	-1	-1	4	-1024	-768	-1	-1	-1	-1	4		0	0						Untertest2.avi	0	880	547	72	111				0	Content		-72	-111	26910242	1231172538
26926	08:40:52.541	00:00:26.926	1616	-1024	-768	-1	-1	-1	-1	4	-1024	-768	-1	-1	-1	-1	4		0	0						Untertest2.avi	0	880	547	72	111				0	Content		-72	-111	26926457	1231188753
26943	08:40:52.558	00:00:26.943	1617	-1024	-768	-1	-1	-1	-1	4	-1024	-768	-1	-1	-1	-1	4		0	0						Untertest2.avi	0	880	547	72	111				0	Content		-72	-111	26943125	1231205421
26960	08:40:52.575	00:00:26.959	1618	-1024	-768	-1	-1	-1	-1	4	-1024	-768	-1	-1	-1	-1	4		0	0						Untertest2.avi	0	880	547	72	111				0	Content		-72	-111	26959792	1231222088
26976	08:40:52.591	00:00:26.975	1619	-1024	-768	-1	-1	-1	-1	4	-1024	-768	-1	-1	-1	-1	4		0	0						Untertest2.avi	0	880	547	72	111				0	Content		-72	-111	26975511	1231237807
26992	08:40:52.607	00:00:26.992	1620	-1024	-768	-1	-1	-1	-1	4	-1024	-768	-1	-1	-1	-1	4		0	0						Untertest2.avi	0	880	547	72	111				0	Content		-72	-111	26992257	1231254553
27009	08:40:52.624	00:00:27.008	1621	-1024	-768	-1	-1	-1	-1	4	-1024	-768	-1	-1	-1	-1	4		0	0						Untertest2.avi	0	880	547	72	111				0	Content		-72	-111	27008902	1231271198
27026	08:40:52.641	00:00:27.025	1622	-1024	-768	-1	-1	-1	-1	4	-1024	-768	-1	-1	-1	-1	4		0	0						Untertest2.avi	0	880	547	72	111				0	Content		-72	-111	27025570	1231287866
27042	08:40:52.657	00:00:27.042	1623	-1024	-768	-1	-1	-1	-1	4	-1024	-768	-1	-1	-1	-1	4		0	0						Untertest2.avi	0	880	547	72	111				0	Content		-72	-111	27042237	1231304533
27059	08:40:52.674	00:00:27.058	1624	-1024	-768	-1	-1	-1	-1	4	-1024	-768	-1	-1	-1	-1	4		0	0						Untertest2.avi	0	880	547	72	111				0	Content		-72	-111	27058935	1231321231
27076	08:40:52.691	00:00:27.075	1625	-1024	-768	-1	-1	-1	-1	4	-1024	-768	-1	-1	-1	-1	4		0	0						Untertest2.avi	0	880	547	72	111				0	Content		-72	-111	27075506	1231337802
27092	08:40:52.707	00:00:27.092	1626	-1024	-768	-1	-1	-1	-1	4	-1024	-768	-1	-1	-1	-1	4		0	0						Untertest2.avi	0	880	547	72	111				0	Content		-72	-111	27092132	1231354428
27109	08:40:52.724	00:00:27.109	1627	-1024	-768	-1	-1	-1	-1	4	-1024	-768	-1	-1	-1	-1	4		0	0						Untertest2.avi	0	880	547	72	111				0	Content		-72	-111	27109215	1231371511
27126	08:40:52.741	00:00:27.125	1628	-1024	-768	-1	-1	-1	-1	4	-1024	-768	-1	-1	-1	-1	4		0	0						Untertest2.avi	0	880	547	72	111				0	Content		-72	-111	27125883	1231388179
27143	08:40:52.758	00:00:27.142	1629	-1024	-768	-1	-1	-1	-1	4	-1024	-768	-1	-1	-1	-1	4		0	0						Untertest2.avi	0	880	547	72	111				0	Content		-72	-111	27142550	1231404846
27160	08:40:52.775	00:00:27.159	1630	-1024	-768	-1	-1	-1	-1	4	-1024	-768	-1	-1	-1	-1	4		0	0						Untertest2.avi	0	880	547	72	111				0	Content		-72	-111	27159701	1231421997
27176	08:40:52.791	00:00:27.176	1631	-1024	-768	-1	-1	-1	-1	4	-1024	-768	-1	-1	-1	-1	4		0	0						Untertest2.avi	0	880	547	72	111				0	Content		-72	-111	27176369	1231438665
27193	08:40:52.808	00:00:27.193	1632	-1024	-768	-1	-1	-1	-1	4	-1024	-768	-1	-1	-1	-1	4		0	0						Untertest2.avi	0	880	547	72	111				0	Content		-72	-111	27193037	1231455333
27209	08:40:52.824	00:00:27.209	1633	-1024	-768	-1	-1	-1	-1	4	-1024	-768	-1	-1	-1	-1	4		0	0						Untertest2.avi	0	880	547	72	111				0	Content		-72	-111	27209214	1231471510
27226	08:40:52.841	00:00:27.225	1634	-1024	-768	-1	-1	-1	-1	4	-1024	-768	-1	-1	-1	-1	4		0	0						Untertest2.avi	0	880	547	72	111				0	Content		-72	-111	27225881	1231488177
27242	08:40:52.857	00:00:27.242	1635	-1024	-768	-1	-1	-1	-1	4	-1024	-768	-1	-1	-1	-1	4		0	0						Untertest2.avi	0	880	547	72	111				0	Content		-72	-111	27242379	1231504675
27259	08:40:52.874	00:00:27.259	1636	-1024	-768	-1	-1	-1	-1	4	-1024	-768	-1	-1	-1	-1	4		0	0						Untertest2.avi	0	880	547	72	111				0	Content		-72	-111	27259047	1231521343
27276	08:40:52.891	00:00:27.275	1637	-1024	-768	-1	-1	-1	-1	4	-1024	-768	-1	-1	-1	-1	4		0	0						Untertest2.avi	0	880	547	72	111				0	Content		-72	-111	27275715	1231538011
27292	08:40:52.907	00:00:27.291	1638	-1024	-768	-1	-1	-1	-1	4	-1024	-768	-1	-1	-1	-1	4		0	0						Untertest2.avi	0	880	547	72	111				0	Content		-72	-111	27291997	1231554293
27309	08:40:52.924	00:00:27.308	1639	-1024	-768	-1	-1	-1	-1	4	-1024	-768	-1	-1	-1	-1	4		0	0						Untertest2.avi	0	880	547	72	111				0	Content		-72	-111	27308618	1231570914
27325	08:40:52.940	00:00:27.325	1640	-1024	-768	-1	-1	-1	-1	4	-1024	-768	-1	-1	-1	-1	4		0	0						Untertest2.avi	0	880	547	72	111				0	Content		-72	-111	27325284	1231587580
27342	08:40:52.957	00:00:27.341	1641	-1024	-768	-1	-1	-1	-1	4	-1024	-768	-1	-1	-1	-1	4		0	0						Untertest2.avi	0	880	547	72	111				0	Content		-72	-111	27341952	1231604248
27359	08:40:52.974	00:00:27.358	1642	-1024	-768	-1	-1	-1	-1	4	-1024	-768	-1	-1	-1	-1	4		0	0						Untertest2.avi	0	880	547	72	111				0	Content		-72	-111	27358620	1231620916
27375	08:40:52.990	00:00:27.375	1643	-1024	-768	-1	-1	-1	-1	4	-1024	-768	-1	-1	-1	-1	4		0	0						Untertest2.avi	0	880	547	72	111				0	Content		-72	-111	27375284	1231637580
27392	08:40:53.007	00:00:27.391	1644	-1024	-768	-1	-1	-1	-1	4	-1024	-768	-1	-1	-1	-1	4		0	0						Untertest2.avi	0	880	547	72	111				0	Content		-72	-111	27391952	1231654248
27409	08:40:53.024	00:00:27.408	1645	-1024	-768	-1	-1	-1	-1	4	-1024	-768	-1	-1	-1	-1	4		0	0						Untertest2.avi	0	880	547	72	111				0	Content		-72	-111	27408619	1231670915
27426	08:40:53.041	00:00:27.425	1646	-1024	-768	-1	-1	-1	-1	4	-1024	-768	-1	-1	-1	-1	4		0	0						Untertest2.avi	0	880	547	72	111				0	Content		-72	-111	27425551	1231687847
27442	08:40:53.057	00:00:27.442	1647	-1024	-768	-1	-1	-1	-1	4	-1024	-768	-1	-1	-1	-1	4		0	0						Untertest2.avi	0	880	547	72	111				0	Content		-72	-111	27442219	1231704515
27459	08:40:53.074	00:00:27.459	1648	-1024	-768	-1	-1	-1	-1	4	-1024	-768	-1	-1	-1	-1	4		0	0						Untertest2.avi	0	880	547	72	111				0	Content		-72	-111	27459182	1231721478
27476	08:40:53.091	00:00:27.475	1649	-1024	-768	-1	-1	-1	-1	4	-1024	-768	-1	-1	-1	-1	4		0	0						Untertest2.avi	0	880	547	72	111				0	Content		-72	-111	27475850	1231738146
27493	08:40:53.108	00:00:27.492	1650	-1024	-768	-1	-1	-1	-1	4	-1024	-768	-1	-1	-1	-1	4		0	0						Untertest2.avi	0	880	547	72	111				0	Content		-72	-111	27492518	1231754814
27510	08:40:53.125	00:00:27.509	1651	-1024	-768	-1	-1	-1	-1	4	-1024	-768	-1	-1	-1	-1	4		0	0						Untertest2.avi	0	880	547	72	111				0	Content		-72	-111	27509809	1231772105
27526	08:40:53.141	00:00:27.526	1652	-1024	-768	-1	-1	-1	-1	4	-1024	-768	-1	-1	-1	-1	4		0	0						Untertest2.avi	0	880	547	72	111				0	Content		-72	-111	27526477	1231788773
27543	08:40:53.158	00:00:27.542	1653	-1024	-768	-1	-1	-1	-1	4	-1024	-768	-1	-1	-1	-1	4		0	0						Untertest2.avi	0	880	547	72	111				0	Content		-72	-111	27542686	1231804982
27559	08:40:53.174	00:00:27.559	1654	-1024	-768	-1	-1	-1	-1	4	-1024	-768	-1	-1	-1	-1	4		0	0						Untertest2.avi	0	880	547	72	111				0	Content		-72	-111	27559354	1231821650
27576	08:40:53.191	00:00:27.576	1655	-1024	-768	-1	-1	-1	-1	4	-1024	-768	-1	-1	-1	-1	4		0	0						Untertest2.avi	0	880	547	72	111				0	Content		-72	-111	27576022	1231838318
27592	08:40:53.207	00:00:27.591	1656	-1024	-768	-1	-1	-1	-1	4	-1024	-768	-1	-1	-1	-1	4		0	0						Untertest2.avi	0	880	547	72	111				0	Content		-72	-111	27591848	1231854144
27608	08:40:53.223	00:00:27.608	1657	-1024	-768	-1	-1	-1	-1	4	-1024	-768	-1	-1	-1	-1	4		0	0						Untertest2.avi	0	880	547	72	111				0	Content		-72	-111	27608474	1231870770
27625	08:40:53.240	00:00:27.625	1658	-1024	-768	-1	-1	-1	-1	4	-1024	-768	-1	-1	-1	-1	4		0	0						Untertest2.avi	0	880	547	72	111				0	Content		-72	-111	27625159	1231887455
27642	08:40:53.257	00:00:27.641	1659	-1024	-768	-1	-1	-1	-1	4	-1024	-768	-1	-1	-1	-1	4		0	0						Untertest2.avi	0	880	547	72	111				0	Content		-72	-111	27641827	1231904123
27658	08:40:53.273	00:00:27.658	1660	-1024	-768	-1	-1	-1	-1	4	-1024	-768	-1	-1	-1	-1	4		0	0						Untertest2.avi	0	880	547	72	111				0	Content		-72	-111	27658495	1231920791
27675	08:40:53.290	00:00:27.675	1661	-1024	-768	-1	-1	-1	-1	4	-1024	-768	-1	-1	-1	-1	4		0	0						Untertest2.avi	0	880	547	72	111				0	Content		-72	-111	27675151	1231937447
27692	08:40:53.307	00:00:27.691	1662	-1024	-768	-1	-1	-1	-1	4	-1024	-768	-1	-1	-1	-1	4		0	0						Untertest2.avi	0	880	547	72	111				0	Content		-72	-111	27691738	1231954034
27708	08:40:53.323	00:00:27.708	1663	-1024	-768	-1	-1	-1	-1	4	-1024	-768	-1	-1	-1	-1	4		0	0						Untertest2.avi	0	880	547	72	111				0	Content		-72	-111	27708469	1231970765
27726	08:40:53.341	00:00:27.725	1664	-1024	-768	-1	-1	-1	-1	4	-1024	-768	-1	-1	-1	-1	4		0	0						Untertest2.avi	0	880	547	72	111				0	Content		-72	-111	27725511	1231987807
27742	08:40:53.357	00:00:27.742	1665	-1024	-768	-1	-1	-1	-1	4	-1024	-768	-1	-1	-1	-1	4		0	0						Untertest2.avi	0	880	547	72	111				0	Content		-72	-111	27742179	1232004475
27759	08:40:53.374	00:00:27.758	1666	-1024	-768	-1	-1	-1	-1	4	-1024	-768	-1	-1	-1	-1	4		0	0						Untertest2.avi	0	880	547	72	111				0	Content		-72	-111	27758847	1232021143
27776	08:40:53.391	00:00:27.775	1667	-1024	-768	-1	-1	-1	-1	4	-1024	-768	-1	-1	-1	-1	4		0	0						Untertest2.avi	0	880	547	72	111				0	Content		-72	-111	27775971	1232038267
27793	08:40:53.408	00:00:27.792	1668	-1024	-768	-1	-1	-1	-1	4	-1024	-768	-1	-1	-1	-1	4		0	0						Untertest2.avi	0	880	547	72	111				0	Content		-72	-111	27792638	1232054934
27809	08:40:53.424	00:00:27.809	1669	-1024	-768	-1	-1	-1	-1	4	-1024	-768	-1	-1	-1	-1	4		0	0						Untertest2.avi	0	880	547	72	111				0	Content		-72	-111	27809306	1232071602
27826	08:40:53.441	00:00:27.825	1670	-1024	-768	-1	-1	-1	-1	4	-1024	-768	-1	-1	-1	-1	4		0	0						Untertest2.avi	0	880	547	72	111				0	Content		-72	-111	27825516	1232087812
27842	08:40:53.457	00:00:27.842	1671	-1024	-768	-1	-1	-1	-1	4	-1024	-768	-1	-1	-1	-1	4		0	0						Untertest2.avi	0	880	547	72	111				0	Content		-72	-111	27842184	1232104480
27859	08:40:53.474	00:00:27.858	1672	-1024	-768	-1	-1	-1	-1	4	-1024	-768	-1	-1	-1	-1	4		0	0						Untertest2.avi	0	880	547	72	111				0	Content		-72	-111	27858697	1232120993
27875	08:40:53.490	00:00:27.875	1673	-1024	-768	-1	-1	-1	-1	4	-1024	-768	-1	-1	-1	-1	4		0	0						Untertest2.avi	0	880	547	72	111				0	Content		-72	-111	27875364	1232137660
27892	08:40:53.507	00:00:27.892	1674	-1024	-768	-1	-1	-1	-1	4	-1024	-768	-1	-1	-1	-1	4		0	0						Untertest2.avi	0	880	547	72	111				0	Content		-72	-111	27892032	1232154328
27908	08:40:53.523	00:00:27.908	1675	-1024	-768	-1	-1	-1	-1	4	-1024	-768	-1	-1	-1	-1	4		0	0						Untertest2.avi	0	880	547	72	111				0	Content		-72	-111	27908334	1232170630
27925	08:40:53.540	00:00:27.924	1676	-1024	-768	-1	-1	-1	-1	4	-1024	-768	-1	-1	-1	-1	4		0	0						Untertest2.avi	0	880	547	72	111				0	Content		-72	-111	27924957	1232187253
27942	08:40:53.557	00:00:27.941	1677	-1024	-768	-1	-1	-1	-1	4	-1024	-768	-1	-1	-1	-1	4		0	0						Untertest2.avi	0	880	547	72	111				0	Content		-72	-111	27941625	1232203921
27958	08:40:53.573	00:00:27.958	1678	-1024	-768	-1	-1	-1	-1	4	-1024	-768	-1	-1	-1	-1	4		0	0						Untertest2.avi	0	880	547	72	111				0	Content		-72	-111	27958292	1232220588
27975	08:40:53.590	00:00:27.974	1679	-1024	-768	-1	-1	-1	-1	4	-1024	-768	-1	-1	-1	-1	4		0	0						Untertest2.avi	0	880	547	72	111				0	Content		-72	-111	27974960	1232237256
27992	08:40:53.607	00:00:27.991	1680	-1024	-768	-1	-1	-1	-1	4	-1024	-768	-1	-1	-1	-1	4		0	0						Untertest2.avi	0	880	547	72	111				0	Content		-72	-111	27991584	1232253880
28008	08:40:53.623	00:00:28.008	1681	-1024	-768	-1	-1	-1	-1	4	-1024	-768	-1	-1	-1	-1	4		0	0						Untertest2.avi	0	880	547	72	111				0	Content		-72	-111	28008252	1232270548
28025	08:40:53.640	00:00:28.024	1682	-1024	-768	-1	-1	-1	-1	4	-1024	-768	-1	-1	-1	-1	4		0	0						Untertest2.avi	0	880	547	72	111				0	Content		-72	-111	28024920	1232287216
28042	08:40:53.657	00:00:28.041	1683	-1024	-768	-1	-1	-1	-1	4	-1024	-768	-1	-1	-1	-1	4		0	0						Untertest2.avi	0	880	547	72	111				0	Content		-72	-111	28041828	1232304124
28058	08:40:53.673	00:00:28.058	1684	-1024	-768	-1	-1	-1	-1	4	-1024	-768	-1	-1	-1	-1	4		0	0						Untertest2.avi	0	880	547	72	111				0	Content		-72	-111	28058495	1232320791
28075	08:40:53.690	00:00:28.075	1685	-1024	-768	-1	-1	-1	-1	4	-1024	-768	-1	-1	-1	-1	4		0	0						Untertest2.avi	0	880	547	72	111				0	Content		-72	-111	28075480	1232337776
28092	08:40:53.707	00:00:28.092	1686	-1024	-768	-1	-1	-1	-1	4	-1024	-768	-1	-1	-1	-1	4		0	0						Untertest2.avi	0	880	547	72	111				0	Content		-72	-111	28092148	1232354444
28109	08:40:53.724	00:00:28.108	1687	-1024	-768	-1	-1	-1	-1	4	-1024	-768	-1	-1	-1	-1	4		0	0						Untertest2.avi	0	880	547	72	111				0	Content		-72	-111	28108816	1232371112
28126	08:40:53.741	00:00:28.126	1688	-1024	-768	-1	-1	-1	-1	4	-1024	-768	-1	-1	-1	-1	4		0	0						Untertest2.avi	0	880	547	72	111				0	Content		-72	-111	28126071	1232388367
28143	08:40:53.758	00:00:28.142	1689	-1024	-768	-1	-1	-1	-1	4	-1024	-768	-1	-1	-1	-1	4		0	0						Untertest2.avi	0	880	547	72	111				0	Content		-72	-111	28142739	1232405035
28159	08:40:53.774	00:00:28.158	1690	-1024	-768	-1	-1	-1	-1	4	-1024	-768	-1	-1	-1	-1	4		0	0						Untertest2.avi	0	880	547	72	111				0	Content		-72	-111	28158976	1232421272
28176	08:40:53.791	00:00:28.175	1691	-1024	-768	-1	-1	-1	-1	4	-1024	-768	-1	-1	-1	-1	4		0	0						Untertest2.avi	0	880	547	72	111				0	Content		-72	-111	28175644	1232437940
28192	08:40:53.807	00:00:28.192	1692	-1024	-768	-1	-1	-1	-1	4	-1024	-768	-1	-1	-1	-1	4		0	0						Untertest2.avi	0	880	547	72	111				0	Content		-72	-111	28192312	1232454608
28208	08:40:53.823	00:00:28.208	1693	-1024	-768	-1	-1	-1	-1	4	-1024	-768	-1	-1	-1	-1	4		0	0						Untertest2.avi	0	880	547	72	111				0	Content		-72	-111	28208075	1232470371
28225	08:40:53.840	00:00:28.224	1694	-1024	-768	-1	-1	-1	-1	4	-1024	-768	-1	-1	-1	-1	4		0	0						Untertest2.avi	0	880	547	72	111				0	Content		-72	-111	28224701	1232486997
28241	08:40:53.856	00:00:28.241	1695	-1024	-768	-1	-1	-1	-1	4	-1024	-768	-1	-1	-1	-1	4		0	0						Untertest2.avi	0	880	547	72	111				0	Content		-72	-111	28241385	1232503681
28258	08:40:53.873	00:00:28.258	1696	-1024	-768	-1	-1	-1	-1	4	-1024	-768	-1	-1	-1	-1	4		0	0						Untertest2.avi	0	880	547	72	111				0	Content		-72	-111	28258053	1232520349
28275	08:40:53.890	00:00:28.274	1697	-1024	-768	-1	-1	-1	-1	4	-1024	-768	-1	-1	-1	-1	4		0	0						Untertest2.avi	0	880	547	72	111				0	Content		-72	-111	28274721	1232537017
28292	08:40:53.907	00:00:28.291	1698	-1024	-768	-1	-1	-1	-1	4	-1024	-768	-1	-1	-1	-1	4		0	0						Untertest2.avi	0	880	547	72	111				0	Content		-72	-111	28291503	1232553799
28308	08:40:53.923	00:00:28.308	1699	-1024	-768	-1	-1	-1	-1	4	-1024	-768	-1	-1	-1	-1	4		0	0						Untertest2.avi	0	880	547	72	111				0	Content		-72	-111	28308071	1232570367
28325	08:40:53.940	00:00:28.324	1700	-1024	-768	-1	-1	-1	-1	4	-1024	-768	-1	-1	-1	-1	4		0	0						Untertest2.avi	0	880	547	72	111				0	Content		-72	-111	28324696	1232586992
28342	08:40:53.957	00:00:28.342	1701	-1024	-768	-1	-1	-1	-1	4	-1024	-768	-1	-1	-1	-1	4		0	0						Untertest2.avi	0	880	547	72	111				0	Content		-72	-111	28342014	1232604310
28359	08:40:53.974	00:00:28.358	1702	-1024	-768	-1	-1	-1	-1	4	-1024	-768	-1	-1	-1	-1	4		0	0						Untertest2.avi	0	880	547	72	111				0	Content		-72	-111	28358682	1232620978
28376	08:40:53.991	00:00:28.375	1703	-1024	-768	-1	-1	-1	-1	4	-1024	-768	-1	-1	-1	-1	4		0	0						Untertest2.avi	0	880	547	72	111				0	Content		-72	-111	28375728	1232638024
28392	08:40:54.007	00:00:28.392	1704	-1024	-768	-1	-1	-1	-1	4	-1024	-768	-1	-1	-1	-1	4		0	0						Untertest2.avi	0	880	547	72	111				0	Content		-72	-111	28392396	1232654692
28409	08:40:54.024	00:00:28.409	1705	-1024	-768	-1	-1	-1	-1	4	-1024	-768	-1	-1	-1	-1	4		0	0						Untertest2.avi	0	880	547	72	111				0	Content		-72	-111	28409064	1232671360
28425	08:40:54.040	00:00:28.425	1706	-1024	-768	-1	-1	-1	-1	4	-1024	-768	-1	-1	-1	-1	4		0	0						Untertest2.avi	0	880	547	72	111				0	Content		-72	-111	28425190	1232687486
28442	08:40:54.057	00:00:28.441	1707	-1024	-768	-1	-1	-1	-1	4	-1024	-768	-1	-1	-1	-1	4		0	0						Untertest2.avi	0	880	547	72	111				0	Content		-72	-111	28441858	1232704154
28458	08:40:54.073	00:00:28.458	1708	-1024	-768	-1	-1	-1	-1	4	-1024	-768	-1	-1	-1	-1	4		0	0						Untertest2.avi	0	880	547	72	111				0	Content		-72	-111	28458344	1232720640
28475	08:40:54.090	00:00:28.475	1709	-1024	-768	-1	-1	-1	-1	4	-1024	-768	-1	-1	-1	-1	4		0	0						Untertest2.avi	0	880	547	72	111				0	Content		-72	-111	28475012	1232737308
28492	08:40:54.107	00:00:28.491	1710	-1024	-768	-1	-1	-1	-1	4	-1024	-768	-1	-1	-1	-1	4		0	0						Untertest2.avi	0	880	547	72	111				0	Content		-72	-111	28491680	1232753976
28508	08:40:54.123	00:00:28.507	1711	-1024	-768	-1	-1	-1	-1	4	-1024	-768	-1	-1	-1	-1	4		0	0						Untertest2.avi	0	880	547	72	111				0	Content		-72	-111	28507939	1232770235
28525	08:40:54.140	00:00:28.524	1712	-1024	-768	-1	-1	-1	-1	4	-1024	-768	-1	-1	-1	-1	4		0	0						Untertest2.avi	0	880	547	72	111				0	Content		-72	-111	28524564	1232786860
28541	08:40:54.156	00:00:28.541	1713	-1024	-768	-1	-1	-1	-1	4	-1024	-768	-1	-1	-1	-1	4		0	0						Untertest2.avi	0	880	547	72	111				0	Content		-72	-111	28541235	1232803531
28558	08:40:54.173	00:00:28.557	1714	-1024	-768	-1	-1	-1	-1	4	-1024	-768	-1	-1	-1	-1	4		0	0						Untertest2.avi	0	880	547	72	111				0	Content		-72	-111	28557903	1232820199
28575	08:40:54.190	00:00:28.574	1715	-1024	-768	-1	-1	-1	-1	4	-1024	-768	-1	-1	-1	-1	4		0	0						Untertest2.avi	0	880	547	72	111				0	Content		-72	-111	28574571	1232836867
28591	08:40:54.206	00:00:28.591	1716	-1024	-768	-1	-1	-1	-1	4	-1024	-768	-1	-1	-1	-1	4		0	0						Untertest2.avi	0	880	547	72	111				0	Content		-72	-111	28591235	1232853531
28608	08:40:54.223	00:00:28.607	1717	-1024	-768	-1	-1	-1	-1	4	-1024	-768	-1	-1	-1	-1	4		0	0						Untertest2.avi	0	880	547	72	111				0	Content		-72	-111	28607902	1232870198
28625	08:40:54.240	00:00:28.624	1718	-1024	-768	-1	-1	-1	-1	4	-1024	-768	-1	-1	-1	-1	4		0	0						Untertest2.avi	0	880	547	72	111				0	Content		-72	-111	28624570	1232886866
28642	08:40:54.257	00:00:28.641	1719	-1024	-768	-1	-1	-1	-1	4	-1024	-768	-1	-1	-1	-1	4		0	0						Untertest2.avi	0	880	547	72	111				0	Content		-72	-111	28641501	1232903797
28658	08:40:54.273	00:00:28.658	1720	-1024	-768	-1	-1	-1	-1	4	-1024	-768	-1	-1	-1	-1	4		0	0						Untertest2.avi	0	880	547	72	111				0	Content		-72	-111	28658169	1232920465
28675	08:40:54.290	00:00:28.675	1721	-1024	-768	-1	-1	-1	-1	4	-1024	-768	-1	-1	-1	-1	4		0	0						Untertest2.avi	0	880	547	72	111				0	Content		-72	-111	28675132	1232937428
28692	08:40:54.307	00:00:28.691	1722	-1024	-768	-1	-1	-1	-1	4	-1024	-768	-1	-1	-1	-1	4		0	0						Untertest2.avi	0	880	547	72	111				0	Content		-72	-111	28691800	1232954096
28708	08:40:54.323	00:00:28.708	1723	-1024	-768	-1	-1	-1	-1	4	-1024	-768	-1	-1	-1	-1	4		0	0						Untertest2.avi	0	880	547	72	111				0	Content		-72	-111	28708467	1232970763
28726	08:40:54.341	00:00:28.725	1724	-1024	-768	-1	-1	-1	-1	4	-1024	-768	-1	-1	-1	-1	4		0	0						Untertest2.avi	0	880	547	72	111				0	Content		-72	-111	28725696	1232987992
28742	08:40:54.357	00:00:28.742	1725	-1024	-768	-1	-1	-1	-1	4	-1024	-768	-1	-1	-1	-1	4		0	0						Untertest2.avi	0	880	547	72	111				0	Content		-72	-111	28742364	1233004660
28759	08:40:54.374	00:00:28.758	1726	-1024	-768	-1	-1	-1	-1	4	-1024	-768	-1	-1	-1	-1	4		0	0						Untertest2.avi	0	880	547	72	111				0	Content		-72	-111	28758593	1233020889
28775	08:40:54.390	00:00:28.775	1727	-1024	-768	-1	-1	-1	-1	4	-1024	-768	-1	-1	-1	-1	4		0	0						Untertest2.avi	0	880	547	72	111				0	Content		-72	-111	28775261	1233037557
28792	08:40:54.407	00:00:28.791	1728	-1024	-768	-1	-1	-1	-1	4	-1024	-768	-1	-1	-1	-1	4		0	0						Untertest2.avi	0	880	547	72	111				0	Content		-72	-111	28791929	1233054225
28808	08:40:54.423	00:00:28.807	1729	-1024	-768	-1	-1	-1	-1	4	-1024	-768	-1	-1	-1	-1	4		0	0						Untertest2.avi	0	880	547	72	111				0	Content		-72	-111	28807674	1233069970
28824	08:40:54.439	00:00:28.824	1730	-1024	-768	-1	-1	-1	-1	4	-1024	-768	-1	-1	-1	-1	4		0	0						Untertest2.avi	0	880	547	72	111				0	Content		-72	-111	28824421	1233086717
28841	08:40:54.456	00:00:28.841	1731	-1024	-768	-1	-1	-1	-1	4	-1024	-768	-1	-1	-1	-1	4		0	0						Untertest2.avi	0	880	547	72	111				0	Content		-72	-111	28841107	1233103403
28858	08:40:54.473	00:00:28.857	1732	-1024	-768	-1	-1	-1	-1	4	-1024	-768	-1	-1	-1	-1	4		0	0						Untertest2.avi	0	880	547	72	111				0	Content		-72	-111	28857775	1233120071
28874	08:40:54.489	00:00:28.874	1733	-1024	-768	-1	-1	-1	-1	4	-1024	-768	-1	-1	-1	-1	4		0	0						Untertest2.avi	0	880	547	72	111				0	Content		-72	-111	28874443	1233136739
28891	08:40:54.506	00:00:28.891	1734	-1024	-768	-1	-1	-1	-1	4	-1024	-768	-1	-1	-1	-1	4		0	0						Untertest2.avi	0	880	547	72	111				0	Content		-72	-111	28891097	1233153393
28908	08:40:54.523	00:00:28.907	1735	-1024	-768	-1	-1	-1	-1	4	-1024	-768	-1	-1	-1	-1	4		0	0						Untertest2.avi	0	880	547	72	111				0	Content		-72	-111	28907665	1233169961
28924	08:40:54.539	00:00:28.924	1736	-1024	-768	-1	-1	-1	-1	4	-1024	-768	-1	-1	-1	-1	4		0	0						Untertest2.avi	0	880	547	72	111				0	Content		-72	-111	28924293	1233186589
28941	08:40:54.556	00:00:28.941	1737	-1024	-768	-1	-1	-1	-1	4	-1024	-768	-1	-1	-1	-1	4		0	0						Untertest2.avi	0	880	547	72	111				0	Content		-72	-111	28941375	1233203671
28958	08:40:54.573	00:00:28.958	1738	-1024	-768	-1	-1	-1	-1	4	-1024	-768	-1	-1	-1	-1	4		0	0						Untertest2.avi	0	880	547	72	111				0	Content		-72	-111	28958043	1233220339
28975	08:40:54.590	00:00:28.974	1739	-1024	-768	-1	-1	-1	-1	4	-1024	-768	-1	-1	-1	-1	4		0	0						Untertest2.avi	0	880	547	72	111				0	Content		-72	-111	28974710	1233237006
28992	08:40:54.607	00:00:28.991	1740	-1024	-768	-1	-1	-1	-1	4	-1024	-768	-1	-1	-1	-1	4		0	0						Untertest2.avi	0	880	547	72	111				0	Content		-72	-111	28991860	1233254156
29009	08:40:54.624	00:00:29.008	1741	-1024	-768	-1	-1	-1	-1	4	-1024	-768	-1	-1	-1	-1	4		0	0						Untertest2.avi	0	880	547	72	111				0	Content		-72	-111	29008528	1233270824
29025	08:40:54.640	00:00:29.025	1742	-1024	-768	-1	-1	-1	-1	4	-1024	-768	-1	-1	-1	-1	4		0	0						Untertest2.avi	0	880	547	72	111				0	Content		-72	-111	29025196	1233287492
29041	08:40:54.656	00:00:29.041	1743	-1024	-768	-1	-1	-1	-1	4	-1024	-768	-1	-1	-1	-1	4		0	0						Untertest2.avi	0	880	547	72	111				0	Content		-72	-111	29041427	1233303723
29058	08:40:54.673	00:00:29.058	1744	-1024	-768	-1	-1	-1	-1	4	-1024	-768	-1	-1	-1	-1	4		0	0						Untertest2.avi	0	880	547	72	111				0	Content		-72	-111	29058095	1233320391
29075	08:40:54.690	00:00:29.074	1745	-1024	-768	-1	-1	-1	-1	4	-1024	-768	-1	-1	-1	-1	4		0	0						Untertest2.avi	0	880	547	72	111				0	Content		-72	-111	29074579	1233336875
29091	08:40:54.706	00:00:29.091	1746	-1024	-768	-1	-1	-1	-1	4	-1024	-768	-1	-1	-1	-1	4		0	0						Untertest2.avi	0	880	547	72	111				0	Content		-72	-111	29091247	1233353543
29108	08:40:54.723	00:00:29.107	1747	-1024	-768	-1	-1	-1	-1	4	-1024	-768	-1	-1	-1	-1	4		0	0						Untertest2.avi	0	880	547	72	111				0	Content		-72	-111	29107915	1233370211
29124	08:40:54.739	00:00:29.124	1748	-1024	-768	-1	-1	-1	-1	4	-1024	-768	-1	-1	-1	-1	4		0	0						Untertest2.avi	0	880	547	72	111				0	Content		-72	-111	29124156	1233386452
29141	08:40:54.756	00:00:29.140	1749	-1024	-768	-1	-1	-1	-1	4	-1024	-768	-1	-1	-1	-1	4		0	0						Untertest2.avi	0	880	547	72	111				0	Content		-72	-111	29140905	1233403201
29158	08:40:54.773	00:00:29.157	1750	-1024	-768	-1	-1	-1	-1	4	-1024	-768	-1	-1	-1	-1	4		0	0						Untertest2.avi	0	880	547	72	111				0	Content		-72	-111	29157529	1233419825
29174	08:40:54.789	00:00:29.174	1751	-1024	-768	-1	-1	-1	-1	4	-1024	-768	-1	-1	-1	-1	4		0	0						Untertest2.avi	0	880	547	72	111				0	Content		-72	-111	29174197	1233436493
29191	08:40:54.806	00:00:29.190	1752	-1024	-768	-1	-1	-1	-1	4	-1024	-768	-1	-1	-1	-1	4		0	0						Untertest2.avi	0	880	547	72	111				0	Content		-72	-111	29190865	1233453161
29208	08:40:54.823	00:00:29.207	1753	-1024	-768	-1	-1	-1	-1	4	-1024	-768	-1	-1	-1	-1	4		0	0						Untertest2.avi	0	880	547	72	111				0	Content		-72	-111	29207503	1233469799
29224	08:40:54.839	00:00:29.224	1754	-1024	-768	-1	-1	-1	-1	4	-1024	-768	-1	-1	-1	-1	4		0	0						Untertest2.avi	0	880	547	72	111				0	Content		-72	-111	29224171	1233486467
29241	08:40:54.856	00:00:29.240	1755	-1024	-768	-1	-1	-1	-1	4	-1024	-768	-1	-1	-1	-1	4		0	0						Untertest2.avi	0	880	547	72	111				0	Content		-72	-111	29240839	1233503135
29258	08:40:54.873	00:00:29.257	1756	-1024	-768	-1	-1	-1	-1	4	-1024	-768	-1	-1	-1	-1	4		0	0						Untertest2.avi	0	880	547	72	111				0	Content		-72	-111	29257743	1233520039
29274	08:40:54.889	00:00:29.274	1757	-1024	-768	-1	-1	-1	-1	4	-1024	-768	-1	-1	-1	-1	4		0	0						Untertest2.avi	0	880	547	72	111				0	Content		-72	-111	29274411	1233536707
29291	08:40:54.906	00:00:29.291	1758	-1024	-768	-1	-1	-1	-1	4	-1024	-768	-1	-1	-1	-1	4		0	0						Untertest2.avi	0	880	547	72	111				0	Content		-72	-111	29291367	1233553663
29308	08:40:54.923	00:00:29.308	1759	-1024	-768	-1	-1	-1	-1	4	-1024	-768	-1	-1	-1	-1	4		0	0						Untertest2.avi	0	880	547	72	111				0	Content		-72	-111	29308035	1233570331
29325	08:40:54.940	00:00:29.324	1760	-1024	-768	-1	-1	-1	-1	4	-1024	-768	-1	-1	-1	-1	4		0	0						Untertest2.avi	0	880	547	72	111				0	Content		-72	-111	29324703	1233586999
29342	08:40:54.957	00:00:29.341	1761	-1024	-768	-1	-1	-1	-1	4	-1024	-768	-1	-1	-1	-1	4		0	0						Untertest2.avi	0	880	547	72	111				0	Content		-72	-111	29341988	1233604284
29359	08:40:54.974	00:00:29.358	1762	-1024	-768	-1	-1	-1	-1	4	-1024	-768	-1	-1	-1	-1	4		0	0						Untertest2.avi	0	880	547	72	111				0	Content		-72	-111	29358655	1233620951
29375	08:40:54.990	00:00:29.374	1763	-1024	-768	-1	-1	-1	-1	4	-1024	-768	-1	-1	-1	-1	4		0	0						Untertest2.avi	0	880	547	72	111				0	Content		-72	-111	29374902	1233637198
29392	08:40:55.007	00:00:29.391	1764	-1024	-768	-1	-1	-1	-1	4	-1024	-768	-1	-1	-1	-1	4		0	0						Untertest2.avi	0	880	547	72	111				0	Content		-72	-111	29391570	1233653866
29408	08:40:55.023	00:00:29.408	1765	-1024	-768	-1	-1	-1	-1	4	-1024	-768	-1	-1	-1	-1	4		0	0						Untertest2.avi	0	880	547	72	111				0	Content		-72	-111	29408238	1233670534
29424	08:40:55.039	00:00:29.424	1766	-1024	-768	-1	-1	-1	-1	4	-1024	-768	-1	-1	-1	-1	4		0	0						Untertest2.avi	0	880	547	72	111				0	Content		-72	-111	29424018	1233686314
29441	08:40:55.056	00:00:29.440	1767	-1024	-768	-1	-1	-1	-1	4	-1024	-768	-1	-1	-1	-1	4		0	0						Untertest2.avi	0	880	547	72	111				0	Content		-72	-111	29440638	1233702934
29457	08:40:55.072	00:00:29.457	1768	-1024	-768	-1	-1	-1	-1	4	-1024	-768	-1	-1	-1	-1	4		0	0						Untertest2.avi	0	880	547	72	111				0	Content		-72	-111	29457325	1233719621
29474	08:40:55.089	00:00:29.473	1769	-1024	-768	-1	-1	-1	-1	4	-1024	-768	-1	-1	-1	-1	4		0	0						Untertest2.avi	0	880	547	72	111				0	Content		-72	-111	29473993	1233736289
29491	08:40:55.106	00:00:29.490	1770	-1024	-768	-1	-1	-1	-1	4	-1024	-768	-1	-1	-1	-1	4		0	0						Untertest2.avi	0	880	547	72	111				0	Content		-72	-111	29490661	1233752957
29507	08:40:55.122	00:00:29.507	1771	-1024	-768	-1	-1	-1	-1	4	-1024	-768	-1	-1	-1	-1	4		0	0						Untertest2.avi	0	880	547	72	111				0	Content		-72	-111	29507442	1233769738
29524	08:40:55.139	00:00:29.524	1772	-1024	-768	-1	-1	-1	-1	4	-1024	-768	-1	-1	-1	-1	4		0	0						Untertest2.avi	0	880	547	72	111				0	Content		-72	-111	29524006	1233786302
29541	08:40:55.156	00:00:29.540	1773	-1024	-768	-1	-1	-1	-1	4	-1024	-768	-1	-1	-1	-1	4		0	0						Untertest2.avi	0	880	547	72	111				0	Content		-72	-111	29540633	1233802929
29558	08:40:55.173	00:00:29.557	1774	-1024	-768	-1	-1	-1	-1	4	-1024	-768	-1	-1	-1	-1	4		0	0						Untertest2.avi	0	880	547	72	111				0	Content		-72	-111	29557675	1233819971
29574	08:40:55.189	00:00:29.574	1775	-1024	-768	-1	-1	-1	-1	4	-1024	-768	-1	-1	-1	-1	4		0	0						Untertest2.avi	0	880	547	72	111				0	Content		-72	-111	29574343	1233836639
29591	08:40:55.206	00:00:29.591	1776	-1024	-768	-1	-1	-1	-1	4	-1024	-768	-1	-1	-1	-1	4		0	0						Untertest2.avi	0	880	547	72	111				0	Content		-72	-111	29591011	1233853307
29608	08:40:55.223	00:00:29.608	1777	-1024	-768	-1	-1	-1	-1	4	-1024	-768	-1	-1	-1	-1	4		0	0						Untertest2.avi	0	880	547	72	111				0	Content		-72	-111	29608176	1233870472
29625	08:40:55.240	00:00:29.624	1778	-1024	-768	-1	-1	-1	-1	4	-1024	-768	-1	-1	-1	-1	4		0	0						Untertest2.avi	0	880	547	72	111				0	Content		-72	-111	29624843	1233887139
29642	08:40:55.257	00:00:29.641	1779	-1024	-768	-1	-1	-1	-1	4	-1024	-768	-1	-1	-1	-1	4		0	0						Untertest2.avi	0	880	547	72	111				0	Content		-72	-111	29641511	1233903807
29658	08:40:55.273	00:00:29.657	1780	-1024	-768	-1	-1	-1	-1	4	-1024	-768	-1	-1	-1	-1	4		0	0						Untertest2.avi	0	880	547	72	111				0	Content		-72	-111	29657693	1233919989
29674	08:40:55.289	00:00:29.674	1781	-1024	-768	-1	-1	-1	-1	4	-1024	-768	-1	-1	-1	-1	4		0	0						Untertest2.avi	0	880	547	72	111				0	Content		-72	-111	29674361	1233936657
29691	08:40:55.306	00:00:29.690	1782	-1024	-768	-1	-1	-1	-1	4	-1024	-768	-1	-1	-1	-1	4		0	0						Untertest2.avi	0	880	547	72	111				0	Content		-72	-111	29690865	1233953161
29708	08:40:55.323	00:00:29.707	1783	-1024	-768	-1	-1	-1	-1	4	-1024	-768	-1	-1	-1	-1	4		0	0						Untertest2.avi	0	880	547	72	111				0	Content		-72	-111	29707533	1233969829
29724	08:40:55.339	00:00:29.724	1784	-1024	-768	-1	-1	-1	-1	4	-1024	-768	-1	-1	-1	-1	4		0	0						Untertest2.avi	0	880	547	72	111				0	Content		-72	-111	29724200	1233986496
29740	08:40:55.355	00:00:29.740	1785	-1024	-768	-1	-1	-1	-1	4	-1024	-768	-1	-1	-1	-1	4		0	0						Untertest2.avi	0	880	547	72	111				0	Content		-72	-111	29740495	1234002791
29757	08:40:55.372	00:00:29.757	1786	-1024	-768	-1	-1	-1	-1	4	-1024	-768	-1	-1	-1	-1	4		0	0						Untertest2.avi	0	880	547	72	111				0	Content		-72	-111	29757120	1234019416
29774	08:40:55.389	00:00:29.773	1787	-1024	-768	-1	-1	-1	-1	4	-1024	-768	-1	-1	-1	-1	4		0	0						Untertest2.avi	0	880	547	72	111				0	Content		-72	-111	29773786	1234036082
29790	08:40:55.405	00:00:29.790	1788	-1024	-768	-1	-1	-1	-1	4	-1024	-768	-1	-1	-1	-1	4		0	0						Untertest2.avi	0	880	547	72	111				0	Content		-72	-111	29790454	1234052750
29807	08:40:55.422	00:00:29.807	1789	-1024	-768	-1	-1	-1	-1	4	-1024	-768	-1	-1	-1	-1	4		0	0						Untertest2.avi	0	880	547	72	111				0	Content		-72	-111	29807121	1234069417
29824	08:40:55.439	00:00:29.823	1790	-1024	-768	-1	-1	-1	-1	4	-1024	-768	-1	-1	-1	-1	4		0	0						Untertest2.avi	0	880	547	72	111				0	Content		-72	-111	29823787	1234086083
29840	08:40:55.455	00:00:29.840	1791	-1024	-768	-1	-1	-1	-1	4	-1024	-768	-1	-1	-1	-1	4		0	0						Untertest2.avi	0	880	547	72	111				0	Content		-72	-111	29840455	1234102751
29857	08:40:55.472	00:00:29.857	1792	-1024	-768	-1	-1	-1	-1	4	-1024	-768	-1	-1	-1	-1	4		0	0						Untertest2.avi	0	880	547	72	111				0	Content		-72	-111	29857123	1234119419
29874	08:40:55.489	00:00:29.873	1793	-1024	-768	-1	-1	-1	-1	4	-1024	-768	-1	-1	-1	-1	4		0	0						Untertest2.avi	0	880	547	72	111				0	Content		-72	-111	29873992	1234136288
29891	08:40:55.506	00:00:29.890	1794	-1024	-768	-1	-1	-1	-1	4	-1024	-768	-1	-1	-1	-1	4		0	0						Untertest2.avi	0	880	547	72	111				0	Content		-72	-111	29890660	1234152956
29908	08:40:55.523	00:00:29.907	1795	-1024	-768	-1	-1	-1	-1	4	-1024	-768	-1	-1	-1	-1	4		0	0						Untertest2.avi	0	880	547	72	111				0	Content		-72	-111	29907642	1234169938
29924	08:40:55.539	00:00:29.924	1796	-1024	-768	-1	-1	-1	-1	4	-1024	-768	-1	-1	-1	-1	4		0	0						Untertest2.avi	0	880	547	72	111				0	Content		-72	-111	29924310	1234186606
29941	08:40:55.556	00:00:29.940	1797	-1024	-768	-1	-1	-1	-1	4	-1024	-768	-1	-1	-1	-1	4		0	0						Untertest2.avi	0	880	547	72	111				0	Content		-72	-111	29940978	1234203274
29958	08:40:55.573	00:00:29.958	1798	-1024	-768	-1	-1	-1	-1	4	-1024	-768	-1	-1	-1	-1	4		0	0						Untertest2.avi	0	880	547	72	111				0	Content		-72	-111	29958236	1234220532
29975	08:40:55.590	00:00:29.974	1799	-1024	-768	-1	-1	-1	-1	4	-1024	-768	-1	-1	-1	-1	4		0	0						Untertest2.avi	0	880	547	72	111				0	Content		-72	-111	29974904	1234237200
29991	08:40:55.606	00:00:29.991	1800	-1024	-768	-1	-1	-1	-1	4	-1024	-768	-1	-1	-1	-1	4		0	0						Untertest2.avi	0	880	547	72	111				0	Content		-72	-111	29991138	1234253434
30008	08:40:55.623	00:00:30.007	1801	-1024	-768	-1	-1	-1	-1	4	-1024	-768	-1	-1	-1	-1	4		0	0						Untertest2.avi	0	880	547	72	111				0	Content		-72	-111	30007805	1234270101
30024	08:40:55.639	00:00:30.024	1802	-1024	-768	-1	-1	-1	-1	4	-1024	-768	-1	-1	-1	-1	4		0	0						Untertest2.avi	0	880	547	72	111				0	Content		-72	-111	30024473	1234286769
30040	08:40:55.655	00:00:30.040	1803	-1024	-768	-1	-1	-1	-1	4	-1024	-768	-1	-1	-1	-1	4		0	0						Untertest2.avi	0	880	547	72	111				0	Content		-72	-111	30040230	1234302526
30057	08:40:55.672	00:00:30.056	1804	-1024	-768	-1	-1	-1	-1	4	-1024	-768	-1	-1	-1	-1	4		0	0						Untertest2.avi	0	880	547	72	111				0	Content		-72	-111	30056976	1234319272
30074	08:40:55.689	00:00:30.073	1805	-1024	-768	-1	-1	-1	-1	4	-1024	-768	-1	-1	-1	-1	4		0	0						Untertest2.avi	0	880	547	72	111				0	Content		-72	-111	30073661	1234335957
30090	08:40:55.705	00:00:30.090	1806	-1024	-768	-1	-1	-1	-1	4	-1024	-768	-1	-1	-1	-1	4		0	0						Untertest2.avi	0	880	547	72	111				0	Content		-72	-111	30090328	1234352624
30107	08:40:55.722	00:00:30.106	1807	-1024	-768	-1	-1	-1	-1	4	-1024	-768	-1	-1	-1	-1	4		0	0						Untertest2.avi	0	880	547	72	111				0	Content		-72	-111	30106996	1234369292
30124	08:40:55.739	00:00:30.123	1808	-1024	-768	-1	-1	-1	-1	4	-1024	-768	-1	-1	-1	-1	4		0	0						Untertest2.avi	0	880	547	72	111				0	Content		-72	-111	30123653	1234385949
30140	08:40:55.755	00:00:30.140	1809	-1024	-768	-1	-1	-1	-1	4	-1024	-768	-1	-1	-1	-1	4		0	0						Untertest2.avi	0	880	547	72	111				0	Content		-72	-111	30140221	1234402517
30157	08:40:55.772	00:00:30.156	1810	-1024	-768	-1	-1	-1	-1	4	-1024	-768	-1	-1	-1	-1	4		0	0						Untertest2.avi	0	880	547	72	111				0	Content		-72	-111	30156847	1234419143
30174	08:40:55.789	00:00:30.173	1811	-1024	-768	-1	-1	-1	-1	4	-1024	-768	-1	-1	-1	-1	4		0	0						Untertest2.avi	0	880	547	72	111				0	Content		-72	-111	30173929	1234436225
30191	08:40:55.806	00:00:30.190	1812	-1024	-768	-1	-1	-1	-1	4	-1024	-768	-1	-1	-1	-1	4		0	0						Untertest2.avi	0	880	547	72	111				0	Content		-72	-111	30190597	1234452893
30207	08:40:55.822	00:00:30.207	1813	-1024	-768	-1	-1	-1	-1	4	-1024	-768	-1	-1	-1	-1	4		0	0						Untertest2.avi	0	880	547	72	111				0	Content		-72	-111	30207265	1234469561
30224	08:40:55.839	00:00:30.224	1814	-1024	-768	-1	-1	-1	-1	4	-1024	-768	-1	-1	-1	-1	4		0	0						Untertest2.avi	0	880	547	72	111				0	Content		-72	-111	30224416	1234486712
30241	08:40:55.856	00:00:30.241	1815	-1024	-768	-1	-1	-1	-1	4	-1024	-768	-1	-1	-1	-1	4		0	0						Untertest2.avi	0	880	547	72	111				0	Content		-72	-111	30241084	1234503380
30258	08:40:55.873	00:00:30.257	1816	-1024	-768	-1	-1	-1	-1	4	-1024	-768	-1	-1	-1	-1	4		0	0						Untertest2.avi	0	880	547	72	111				0	Content		-72	-111	30257752	1234520048
30274	08:40:55.889	00:00:30.273	1817	-1024	-768	-1	-1	-1	-1	4	-1024	-768	-1	-1	-1	-1	4		0	0						Untertest2.avi	0	880	547	72	111				0	Content		-72	-111	30273983	1234536279
30291	08:40:55.906	00:00:30.290	1818	-1024	-768	-1	-1	-1	-1	4	-1024	-768	-1	-1	-1	-1	4		0	0						Untertest2.avi	0	880	547	72	111				0	Content		-72	-111	30290651	1234552947
30307	08:40:55.922	00:00:30.307	1819	-1024	-768	-1	-1	-1	-1	4	-1024	-768	-1	-1	-1	-1	4		0	0						Untertest2.avi	0	880	547	72	111				0	Content		-72	-111	30307138	1234569434
30324	08:40:55.939	00:00:30.323	1820	-1024	-768	-1	-1	-1	-1	4	-1024	-768	-1	-1	-1	-1	4		0	0						Untertest2.avi	0	880	547	72	111				0	Content		-72	-111	30323806	1234586102
30340	08:40:55.955	00:00:30.340	1821	-1024	-768	-1	-1	-1	-1	4	-1024	-768	-1	-1	-1	-1	4		0	0						Untertest2.avi	0	880	547	72	111				0	Content		-72	-111	30340474	1234602770
30357	08:40:55.972	00:00:30.356	1822	-1024	-768	-1	-1	-1	-1	4	-1024	-768	-1	-1	-1	-1	4		0	0						Untertest2.avi	0	880	547	72	111				0	Content		-72	-111	30356716	1234619012
30373	08:40:55.988	00:00:30.373	1823	-1024	-768	-1	-1	-1	-1	4	-1024	-768	-1	-1	-1	-1	4		0	0						Untertest2.avi	0	880	547	72	111				0	Content		-72	-111	30373338	1234635634
30390	08:40:56.005	00:00:30.390	1824	-1024	-768	-1	-1	-1	-1	4	-1024	-768	-1	-1	-1	-1	4		0	0						Untertest2.avi	0	880	547	72	111				0	Content		-72	-111	30390005	1234652301
30407	08:40:56.022	00:00:30.406	1825	-1024	-768	-1	-1	-1	-1	4	-1024	-768	-1	-1	-1	-1	4		0	0						Untertest2.avi	0	880	547	72	111				0	Content		-72	-111	30406673	1234668969
30423	08:40:56.038	00:00:30.423	1826	-1024	-768	-1	-1	-1	-1	4	-1024	-768	-1	-1	-1	-1	4		0	0						Untertest2.avi	0	880	547	72	111				0	Content		-72	-111	30423341	1234685637
30440	08:40:56.055	00:00:30.440	1827	-1024	-768	-1	-1	-1	-1	4	-1024	-768	-1	-1	-1	-1	4		0	0						Untertest2.avi	0	880	547	72	111				0	Content		-72	-111	30440005	1234702301
30457	08:40:56.072	00:00:30.456	1828	-1024	-768	-1	-1	-1	-1	4	-1024	-768	-1	-1	-1	-1	4		0	0						Untertest2.avi	0	880	547	72	111				0	Content		-72	-111	30456672	1234718968
30473	08:40:56.088	00:00:30.473	1829	-1024	-768	-1	-1	-1	-1	4	-1024	-768	-1	-1	-1	-1	4		0	0						Untertest2.avi	0	880	547	72	111				0	Content		-72	-111	30473340	1234735636
30490	08:40:56.105	00:00:30.490	1830	-1024	-768	-1	-1	-1	-1	4	-1024	-768	-1	-1	-1	-1	4		0	0						Untertest2.avi	0	880	547	72	111				0	Content		-72	-111	30490272	1234752568
30507	08:40:56.122	00:00:30.506	1831	-1024	-768	-1	-1	-1	-1	4	-1024	-768	-1	-1	-1	-1	4		0	0						Untertest2.avi	0	880	547	72	111				0	Content		-72	-111	30506940	1234769236
30524	08:40:56.139	00:00:30.523	1832	-1024	-768	-1	-1	-1	-1	4	-1024	-768	-1	-1	-1	-1	4		0	0						Untertest2.avi	0	880	547	72	111				0	Content		-72	-111	30523902	1234786198
30541	08:40:56.156	00:00:30.540	1833	-1024	-768	-1	-1	-1	-1	4	-1024	-768	-1	-1	-1	-1	4		0	0						Untertest2.avi	0	880	547	72	111				0	Content		-72	-111	30540570	1234802866
30557	08:40:56.172	00:00:30.557	1834	-1024	-768	-1	-1	-1	-1	4	-1024	-768	-1	-1	-1	-1	4		0	0						Untertest2.avi	0	880	547	72	111				0	Content		-72	-111	30557237	1234819533
30575	08:40:56.190	00:00:30.574	1835	-1024	-768	-1	-1	-1	-1	4	-1024	-768	-1	-1	-1	-1	4		0	0						Untertest2.avi	0	880	547	72	111				0	Content		-72	-111	30574530	1234836826
30591	08:40:56.206	00:00:30.591	1836	-1024	-768	-1	-1	-1	-1	4	-1024	-768	-1	-1	-1	-1	4		0	0						Untertest2.avi	0	880	547	72	111				0	Content		-72	-111	30591198	1234853494
30607	08:40:56.222	00:00:30.607	1837	-1024	-768	-1	-1	-1	-1	4	-1024	-768	-1	-1	-1	-1	4		0	0						Untertest2.avi	0	880	547	72	111				0	Content		-72	-111	30607449	1234869745
30624	08:40:56.239	00:00:30.624	1838	-1024	-768	-1	-1	-1	-1	4	-1024	-768	-1	-1	-1	-1	4		0	0						Untertest2.avi	0	880	547	72	111				0	Content		-72	-111	30624117	1234886413
30641	08:40:56.256	00:00:30.640	1839	-1024	-768	-1	-1	-1	-1	4	-1024	-768	-1	-1	-1	-1	4		0	0						Untertest2.avi	0	880	547	72	111				0	Content		-72	-111	30640784	1234903080
30657	08:40:56.272	00:00:30.656	1840	-1024	-768	-1	-1	-1	-1	4	-1024	-768	-1	-1	-1	-1	4		0	0						Untertest2.avi	0	880	547	72	111				0	Content		-72	-111	30656570	1234918866
30673	08:40:56.288	00:00:30.673	1841	-1024	-768	-1	-1	-1	-1	4	-1024	-768	-1	-1	-1	-1	4		0	0						Untertest2.avi	0	880	547	72	111				0	Content		-72	-111	30673194	1234935490
30690	08:40:56.305	00:00:30.689	1842	-1024	-768	-1	-1	-1	-1	4	-1024	-768	-1	-1	-1	-1	4		0	0						Untertest2.avi	0	880	547	72	111				0	Content		-72	-111	30689880	1234952176
30707	08:40:56.322	00:00:30.706	1843	-1024	-768	-1	-1	-1	-1	4	-1024	-768	-1	-1	-1	-1	4		0	0						Untertest2.avi	0	880	547	72	111				0	Content		-72	-111	30706548	1234968844
30723	08:40:56.338	00:00:30.723	1844	-1024	-768	-1	-1	-1	-1	4	-1024	-768	-1	-1	-1	-1	4		0	0						Untertest2.avi	0	880	547	72	111				0	Content		-72	-111	30723215	1234985511
30740	08:40:56.355	00:00:30.739	1845	-1024	-768	-1	-1	-1	-1	4	-1024	-768	-1	-1	-1	-1	4		0	0						Untertest2.avi	0	880	547	72	111				0	Content		-72	-111	30739870	1235002166
30756	08:40:56.371	00:00:30.756	1846	-1024	-768	-1	-1	-1	-1	4	-1024	-768	-1	-1	-1	-1	4		0	0						Untertest2.avi	0	880	547	72	111				0	Content		-72	-111	30756444	1235018740
30773	08:40:56.388	00:00:30.773	1847	-1024	-768	-1	-1	-1	-1	4	-1024	-768	-1	-1	-1	-1	4		0	0						Untertest2.avi	0	880	547	72	111				0	Content		-72	-111	30773190	1235035486
30790	08:40:56.405	00:00:30.790	1848	-1024	-768	-1	-1	-1	-1	4	-1024	-768	-1	-1	-1	-1	4		0	0						Untertest2.avi	0	880	547	72	111				0	Content		-72	-111	30790446	1235052742
30807	08:40:56.422	00:00:30.807	1849	-1024	-768	-1	-1	-1	-1	4	-1024	-768	-1	-1	-1	-1	4		0	0						Untertest2.avi	0	880	547	72	111				0	Content		-72	-111	30807114	1235069410
30824	08:40:56.439	00:00:30.824	1850	-1024	-768	-1	-1	-1	-1	4	-1024	-768	-1	-1	-1	-1	4		0	0						Untertest2.avi	0	880	547	72	111				0	Content		-72	-111	30824181	1235086477
30841	08:40:56.456	00:00:30.840	1851	-1024	-768	-1	-1	-1	-1	4	-1024	-768	-1	-1	-1	-1	4		0	0						Untertest2.avi	0	880	547	72	111				0	Content		-72	-111	30840848	1235103144
30858	08:40:56.473	00:00:30.857	1852	-1024	-768	-1	-1	-1	-1	4	-1024	-768	-1	-1	-1	-1	4		0	0						Untertest2.avi	0	880	547	72	111				0	Content		-72	-111	30857516	1235119812
30874	08:40:56.489	00:00:30.873	1853	-1024	-768	-1	-1	-1	-1	4	-1024	-768	-1	-1	-1	-1	4		0	0						Untertest2.avi	0	880	547	72	111				0	Content		-72	-111	30873665	1235135961
30890	08:40:56.505	00:00:30.890	1854	-1024	-768	-1	-1	-1	-1	4	-1024	-768	-1	-1	-1	-1	4		0	0						Untertest2.avi	0	880	547	72	111				0	Content		-72	-111	30890333	1235152629
30907	08:40:56.522	00:00:30.906	1855	-1024	-768	-1	-1	-1	-1	4	-1024	-768	-1	-1	-1	-1	4		0	0						Untertest2.avi	0	880	547	72	111				0	Content		-72	-111	30906785	1235169081
30923	08:40:56.538	00:00:30.923	1856	-1024	-768	-1	-1	-1	-1	4	-1024	-768	-1	-1	-1	-1	4		0	0						Untertest2.avi	0	880	547	72	111				0	Content		-72	-111	30923452	1235185748
30940	08:40:56.555	00:00:30.940	1857	-1024	-768	-1	-1	-1	-1	4	-1024	-768	-1	-1	-1	-1	4		0	0						Untertest2.avi	0	880	547	72	111				0	Content		-72	-111	30940120	1235202416
30956	08:40:56.571	00:00:30.956	1858	-1024	-768	-1	-1	-1	-1	4	-1024	-768	-1	-1	-1	-1	4		0	0						Untertest2.avi	0	880	547	72	111				0	Content		-72	-111	30956436	1235218732
30973	08:40:56.588	00:00:30.973	1859	-1024	-768	-1	-1	-1	-1	4	-1024	-768	-1	-1	-1	-1	4		0	0						Untertest2.avi	0	880	547	72	111				0	Content		-72	-111	30973057	1235235353
30990	08:40:56.605	00:00:30.989	1860	-1024	-768	-1	-1	-1	-1	4	-1024	-768	-1	-1	-1	-1	4		0	0						Untertest2.avi	0	880	547	72	111				0	Content		-72	-111	30989684	1235251980
31006	08:40:56.621	00:00:31.006	1861	-1024	-768	-1	-1	-1	-1	4	-1024	-768	-1	-1	-1	-1	4		0	0						Untertest2.avi	0	880	547	72	111				0	Content		-72	-111	31006351	1235268647
31023	08:40:56.638	00:00:31.023	1862	-1024	-768	-1	-1	-1	-1	4	-1024	-768	-1	-1	-1	-1	4		0	0						Untertest2.avi	0	880	547	72	111				0	Content		-72	-111	31023019	1235285315
31040	08:40:56.655	00:00:31.039	1863	-1024	-768	-1	-1	-1	-1	4	-1024	-768	-1	-1	-1	-1	4		0	0						Untertest2.avi	0	880	547	72	111				0	Content		-72	-111	31039657	1235301953
31056	08:40:56.671	00:00:31.056	1864	-1024	-768	-1	-1	-1	-1	4	-1024	-768	-1	-1	-1	-1	4		0	0						Untertest2.avi	0	880	547	72	111				0	Content		-72	-111	31056325	1235318621
31073	08:40:56.688	00:00:31.072	1865	-1024	-768	-1	-1	-1	-1	4	-1024	-768	-1	-1	-1	-1	4		0	0						Untertest2.avi	0	880	547	72	111				0	Content		-72	-111	31072993	1235335289
31090	08:40:56.705	00:00:31.089	1866	-1024	-768	-1	-1	-1	-1	4	-1024	-768	-1	-1	-1	-1	4		0	0						Untertest2.avi	0	880	547	72	111				0	Content		-72	-111	31089897	1235352193
31107	08:40:56.722	00:00:31.106	1867	-1024	-768	-1	-1	-1	-1	4	-1024	-768	-1	-1	-1	-1	4		0	0						Untertest2.avi	0	880	547	72	111				0	Content		-72	-111	31106564	1235368860
31123	08:40:56.738	00:00:31.123	1868	-1024	-768	-1	-1	-1	-1	4	-1024	-768	-1	-1	-1	-1	4		0	0						Untertest2.avi	0	880	547	72	111				0	Content		-72	-111	31123383	1235385679
31140	08:40:56.755	00:00:31.140	1869	-1024	-768	-1	-1	-1	-1	4	-1024	-768	-1	-1	-1	-1	4		0	0						Untertest2.avi	0	880	547	72	111				0	Content		-72	-111	31140051	1235402347
31157	08:40:56.772	00:00:31.156	1870	-1024	-768	-1	-1	-1	-1	4	-1024	-768	-1	-1	-1	-1	4		0	0						Untertest2.avi	0	880	547	72	111				0	Content		-72	-111	31156718	1235419014
31174	08:40:56.789	00:00:31.173	1871	-1024	-768	-1	-1	-1	-1	4	-1024	-768	-1	-1	-1	-1	4		0	0						Untertest2.avi	0	880	547	72	111				0	Content		-72	-111	31173982	1235436278
31191	08:40:56.806	00:00:31.190	1872	-1024	-768	-1	-1	-1	-1	4	-1024	-768	-1	-1	-1	-1	4		0	0						Untertest2.avi	0	880	547	72	111				0	Content		-72	-111	31190650	1235452946
31207	08:40:56.822	00:00:31.206	1873	-1024	-768	-1	-1	-1	-1	4	-1024	-768	-1	-1	-1	-1	4		0	0						Untertest2.avi	0	880	547	72	111				0	Content		-72	-111	31206890	1235469186
31224	08:40:56.839	00:00:31.223	1874	-1024	-768	-1	-1	-1	-1	4	-1024	-768	-1	-1	-1	-1	4		0	0						Untertest2.avi	0	880	547	72	111				0	Content		-72	-111	31223558	1235485854
31240	08:40:56.855	00:00:31.240	1875	-1024	-768	-1	-1	-1	-1	4	-1024	-768	-1	-1	-1	-1	4		0	0						Untertest2.avi	0	880	547	72	111				0	Content		-72	-111	31240225	1235502521
31256	08:40:56.871	00:00:31.255	1876	-1024	-768	-1	-1	-1	-1	4	-1024	-768	-1	-1	-1	-1	4		0	0						Untertest2.avi	0	880	547	72	111				0	Content		-72	-111	31255991	1235518287
31273	08:40:56.888	00:00:31.272	1877	-1024	-768	-1	-1	-1	-1	4	-1024	-768	-1	-1	-1	-1	4		0	0						Untertest2.avi	0	880	547	72	111				0	Content		-72	-111	31272618	1235534914
31289	08:40:56.904	00:00:31.289	1878	-1024	-768	-1	-1	-1	-1	4	-1024	-768	-1	-1	-1	-1	4		0	0						Untertest2.avi	0	880	547	72	111				0	Content		-72	-111	31289304	1235551600
31306	08:40:56.921	00:00:31.305	1879	-1024	-768	-1	-1	-1	-1	4	-1024	-768	-1	-1	-1	-1	4		0	0						Untertest2.avi	0	880	547	72	111				0	Content		-72	-111	31305972	1235568268
31323	08:40:56.938	00:00:31.322	1880	-1024	-768	-1	-1	-1	-1	4	-1024	-768	-1	-1	-1	-1	4		0	0						Untertest2.avi	0	880	547	72	111				0	Content		-72	-111	31322639	1235584935
31339	08:40:56.954	00:00:31.339	1881	-1024	-768	-1	-1	-1	-1	4	-1024	-768	-1	-1	-1	-1	4		0	0						Untertest2.avi	0	880	547	72	111				0	Content		-72	-111	31339418	1235601714
31356	08:40:56.971	00:00:31.356	1882	-1024	-768	-1	-1	-1	-1	4	-1024	-768	-1	-1	-1	-1	4		0	0						Untertest2.avi	0	880	547	72	111				0	Content		-72	-111	31356006	1235618302
31373	08:40:56.988	00:00:31.372	1883	-1024	-768	-1	-1	-1	-1	4	-1024	-768	-1	-1	-1	-1	4		0	0						Untertest2.avi	0	880	547	72	111				0	Content		-72	-111	31372626	1235634922
31390	08:40:57.005	00:00:31.389	1884	-1024	-768	-1	-1	-1	-1	4	-1024	-768	-1	-1	-1	-1	4		0	0						Untertest2.avi	0	880	547	72	111				0	Content		-72	-111	31389705	1235652001
31406	08:40:57.021	00:00:31.406	1885	-1024	-768	-1	-1	-1	-1	4	-1024	-768	-1	-1	-1	-1	4		0	0						Untertest2.avi	0	880	547	72	111				0	Content		-72	-111	31406373	1235668669
31423	08:40:57.038	00:00:31.423	1886	-1024	-768	-1	-1	-1	-1	4	-1024	-768	-1	-1	-1	-1	4		0	0						Untertest2.avi	0	880	547	72	111				0	Content		-72	-111	31423040	1235685336
31440	08:40:57.055	00:00:31.440	1887	-1024	-768	-1	-1	-1	-1	4	-1024	-768	-1	-1	-1	-1	4		0	0						Untertest2.avi	0	880	547	72	111				0	Content		-72	-111	31440188	1235702484
31457	08:40:57.072	00:00:31.456	1888	-1024	-768	-1	-1	-1	-1	4	-1024	-768	-1	-1	-1	-1	4		0	0						Untertest2.avi	0	880	547	72	111				0	Content		-72	-111	31456856	1235719152
31474	08:40:57.089	00:00:31.473	1889	-1024	-768	-1	-1	-1	-1	4	-1024	-768	-1	-1	-1	-1	4		0	0						Untertest2.avi	0	880	547	72	111				0	Content		-72	-111	31473523	1235735819
31490	08:40:57.105	00:00:31.489	1890	-1024	-768	-1	-1	-1	-1	4	-1024	-768	-1	-1	-1	-1	4		0	0						Untertest2.avi	0	880	547	72	111				0	Content		-72	-111	31489689	1235751985
31506	08:40:57.121	00:00:31.506	1891	-1024	-768	-1	-1	-1	-1	4	-1024	-768	-1	-1	-1	-1	4		0	0						Untertest2.avi	0	880	547	72	111				0	Content		-72	-111	31506357	1235768653
31523	08:40:57.138	00:00:31.522	1892	-1024	-768	-1	-1	-1	-1	4	-1024	-768	-1	-1	-1	-1	4		0	0						Untertest2.avi	0	880	547	72	111				0	Content		-72	-111	31522855	1235785151
31540	08:40:57.155	00:00:31.539	1893	-1024	-768	-1	-1	-1	-1	4	-1024	-768	-1	-1	-1	-1	4		0	0						Untertest2.avi	0	880	547	72	111				0	Content		-72	-111	31539523	1235801819
31556	08:40:57.171	00:00:31.556	1894	-1024	-768	-1	-1	-1	-1	4	-1024	-768	-1	-1	-1	-1	4		0	0						Untertest2.avi	0	880	547	72	111				0	Content		-72	-111	31556190	1235818486
31572	08:40:57.187	00:00:31.572	1895	-1024	-768	-1	-1	-1	-1	4	-1024	-768	-1	-1	-1	-1	4		0	0						Untertest2.avi	0	880	547	72	111				0	Content		-72	-111	31572476	1235834772
31589	08:40:57.204	00:00:31.589	1896	-1024	-768	-1	-1	-1	-1	4	-1024	-768	-1	-1	-1	-1	4		0	0						Untertest2.avi	0	880	547	72	111				0	Content		-72	-111	31589101	1235851397
31606	08:40:57.221	00:00:31.605	1897	-1024	-768	-1	-1	-1	-1	4	-1024	-768	-1	-1	-1	-1	4		0	0						Untertest2.avi	0	880	547	72	111				0	Content		-72	-111	31605767	1235868063
31622	08:40:57.237	00:00:31.622	1898	-1024	-768	-1	-1	-1	-1	4	-1024	-768	-1	-1	-1	-1	4		0	0						Untertest2.avi	0	880	547	72	111				0	Content		-72	-111	31622435	1235884731
31639	08:40:57.254	00:00:31.639	1899	-1024	-768	-1	-1	-1	-1	4	-1024	-768	-1	-1	-1	-1	4		0	0						Untertest2.avi	0	880	547	72	111				0	Content		-72	-111	31639103	1235901399
31656	08:40:57.271	00:00:31.655	1900	-1024	-768	-1	-1	-1	-1	4	-1024	-768	-1	-1	-1	-1	4		0	0						Untertest2.avi	0	880	547	72	111				0	Content		-72	-111	31655768	1235918064
31672	08:40:57.287	00:00:31.672	1901	-1024	-768	-1	-1	-1	-1	4	-1024	-768	-1	-1	-1	-1	4		0	0						Untertest2.avi	0	880	547	72	111				0	Content		-72	-111	31672436	1235934732
31689	08:40:57.304	00:00:31.689	1902	-1024	-768	-1	-1	-1	-1	4	-1024	-768	-1	-1	-1	-1	4		0	0						Untertest2.avi	0	880	547	72	111				0	Content		-72	-111	31689103	1235951399
31706	08:40:57.321	00:00:31.706	1903	-1024	-768	-1	-1	-1	-1	4	-1024	-768	-1	-1	-1	-1	4		0	0						Untertest2.avi	0	880	547	72	111				0	Content		-72	-111	31706035	1235968331
31723	08:40:57.338	00:00:31.722	1904	-1024	-768	-1	-1	-1	-1	4	-1024	-768	-1	-1	-1	-1	4		0	0						Untertest2.avi	0	880	547	72	111				0	Content		-72	-111	31722703	1235984999
31740	08:40:57.355	00:00:31.739	1905	-1024	-768	-1	-1	-1	-1	4	-1024	-768	-1	-1	-1	-1	4		0	0						Untertest2.avi	0	880	547	72	111				0	Content		-72	-111	31739665	1236001961
31756	08:40:57.371	00:00:31.756	1906	-1024	-768	-1	-1	-1	-1	4	-1024	-768	-1	-1	-1	-1	4		0	0						Untertest2.avi	0	880	547	72	111				0	Content		-72	-111	31756333	1236018629
31773	08:40:57.388	00:00:31.773	1907	-1024	-768	-1	-1	-1	-1	4	-1024	-768	-1	-1	-1	-1	4		0	0						Untertest2.avi	0	880	547	72	111				0	Content		-72	-111	31773001	1236035297
31790	08:40:57.405	00:00:31.790	1908	-1024	-768	-1	-1	-1	-1	4	-1024	-768	-1	-1	-1	-1	4		0	0						Untertest2.avi	0	880	547	72	111				0	Content		-72	-111	31790232	1236052528
31807	08:40:57.422	00:00:31.806	1909	-1024	-768	-1	-1	-1	-1	4	-1024	-768	-1	-1	-1	-1	4		0	0						Untertest2.avi	0	880	547	72	111				0	Content		-72	-111	31806900	1236069196
31823	08:40:57.438	00:00:31.823	1910	-1024	-768	-1	-1	-1	-1	4	-1024	-768	-1	-1	-1	-1	4		0	0						Untertest2.avi	0	880	547	72	111				0	Content		-72	-111	31823131	1236085427
31840	08:40:57.455	00:00:31.839	1911	-1024	-768	-1	-1	-1	-1	4	-1024	-768	-1	-1	-1	-1	4		0	0						Untertest2.avi	0	880	547	72	111				0	Content		-72	-111	31839798	1236102094
31856	08:40:57.471	00:00:31.856	1912	-1024	-768	-1	-1	-1	-1	4	-1024	-768	-1	-1	-1	-1	4		0	0						Untertest2.avi	0	880	547	72	111				0	Content		-72	-111	31856466	1236118762
31872	08:40:57.487	00:00:31.872	1913	-1024	-768	-1	-1	-1	-1	4	-1024	-768	-1	-1	-1	-1	4		0	0						Untertest2.avi	0	880	547	72	111				0	Content		-72	-111	31872212	1236134508
31889	08:40:57.504	00:00:31.888	1914	-1024	-768	-1	-1	-1	-1	4	-1024	-768	-1	-1	-1	-1	4		0	0						Untertest2.avi	0	880	547	72	111				0	Content		-72	-111	31888959	1236151255
31906	08:40:57.521	00:00:31.905	1915	-1024	-768	-1	-1	-1	-1	4	-1024	-768	-1	-1	-1	-1	4		0	0						Untertest2.avi	0	880	547	72	111				0	Content		-72	-111	31905644	1236167940
31922	08:40:57.537	00:00:31.922	1916	-1024	-768	-1	-1	-1	-1	4	-1024	-768	-1	-1	-1	-1	4		0	0						Untertest2.avi	0	880	547	72	111				0	Content		-72	-111	31922311	1236184607
31939	08:40:57.554	00:00:31.938	1917	-1024	-768	-1	-1	-1	-1	4	-1024	-768	-1	-1	-1	-1	4		0	0						Untertest2.avi	0	880	547	72	111				0	Content		-72	-111	31938979	1236201275
31956	08:40:57.571	00:00:31.955	1918	-1024	-768	-1	-1	-1	-1	4	-1024	-768	-1	-1	-1	-1	4		0	0						Untertest2.avi	0	880	547	72	111				0	Content		-72	-111	31955631	1236217927
31972	08:40:57.587	00:00:31.972	1919	-1024	-768	-1	-1	-1	-1	4	-1024	-768	-1	-1	-1	-1	4		0	0						Untertest2.avi	0	880	547	72	111				0	Content		-72	-111	31972200	1236234496
31989	08:40:57.604	00:00:31.988	1920	-1024	-768	-1	-1	-1	-1	4	-1024	-768	-1	-1	-1	-1	4		0	0						Untertest2.avi	0	880	547	72	111				0	Content		-72	-111	31988826	1236251122
32006	08:40:57.621	00:00:32.005	1921	-1024	-768	-1	-1	-1	-1	4	-1024	-768	-1	-1	-1	-1	4		0	0						Untertest2.avi	0	880	547	72	111				0	Content		-72	-111	32005908	1236268204
32023	08:40:57.638	00:00:32.022	1922	-1024	-768	-1	-1	-1	-1	4	-1024	-768	-1	-1	-1	-1	4		0	0						Untertest2.avi	0	880	547	72	111				0	Content		-72	-111	32022576	1236284872
32039	08:40:57.654	00:00:32.039	1923	-1024	-768	-1	-1	-1	-1	4	-1024	-768	-1	-1	-1	-1	4		0	0						Untertest2.avi	0	880	547	72	111				0	Content		-72	-111	32039244	1236301540
32056	08:40:57.671	00:00:32.056	1924	-1024	-768	-1	-1	-1	-1	4	-1024	-768	-1	-1	-1	-1	4		0	0						Untertest2.avi	0	880	547	72	111				0	Content		-72	-111	32056394	1236318690
32073	08:40:57.688	00:00:32.073	1925	-1024	-768	-1	-1	-1	-1	4	-1024	-768	-1	-1	-1	-1	4		0	0						Untertest2.avi	0	880	547	72	111				0	Content		-72	-111	32073062	1236335358
32090	08:40:57.705	00:00:32.089	1926	-1024	-768	-1	-1	-1	-1	4	-1024	-768	-1	-1	-1	-1	4		0	0						Untertest2.avi	0	880	547	72	111				0	Content		-72	-111	32089730	1236352026
32106	08:40:57.721	00:00:32.105	1927	-1024	-768	-1	-1	-1	-1	4	-1024	-768	-1	-1	-1	-1	4		0	0						Untertest2.avi	0	880	547	72	111				0	Content		-72	-111	32105960	1236368256
32123	08:40:57.738	00:00:32.122	1928	-1024	-768	-1	-1	-1	-1	4	-1024	-768	-1	-1	-1	-1	4		0	0						Untertest2.avi	0	880	547	72	111				0	Content		-72	-111	32122628	1236384924
32139	08:40:57.754	00:00:32.139	1929	-1024	-768	-1	-1	-1	-1	4	-1024	-768	-1	-1	-1	-1	4		0	0						Untertest2.avi	0	880	547	72	111				0	Content		-72	-111	32139124	1236401420
32156	08:40:57.771	00:00:32.155	1930	-1024	-768	-1	-1	-1	-1	4	-1024	-768	-1	-1	-1	-1	4		0	0						Untertest2.avi	0	880	547	72	111				0	Content		-72	-111	32155791	1236418087
32172	08:40:57.787	00:00:32.172	1931	-1024	-768	-1	-1	-1	-1	4	-1024	-768	-1	-1	-1	-1	4		0	0						Untertest2.avi	0	880	547	72	111				0	Content		-72	-111	32172459	1236434755
32189	08:40:57.804	00:00:32.188	1932	-1024	-768	-1	-1	-1	-1	4	-1024	-768	-1	-1	-1	-1	4		0	0						Untertest2.avi	0	880	547	72	111				0	Content		-72	-111	32188815	1236451111
32205	08:40:57.820	00:00:32.205	1933	-1024	-768	-1	-1	-1	-1	4	-1024	-768	-1	-1	-1	-1	4		0	0						Untertest2.avi	0	880	547	72	111				0	Content		-72	-111	32205438	1236467734
32222	08:40:57.837	00:00:32.222	1934	-1024	-768	-1	-1	-1	-1	4	-1024	-768	-1	-1	-1	-1	4		0	0						Untertest2.avi	0	880	547	72	111				0	Content		-72	-111	32222121	1236484417
32239	08:40:57.854	00:00:32.238	1935	-1024	-768	-1	-1	-1	-1	4	-1024	-768	-1	-1	-1	-1	4		0	0						Untertest2.avi	0	880	547	72	111				0	Content		-72	-111	32238684	1236500980
32256	08:40:57.871	00:00:32.255	1936	-1024	-768	-1	-1	-1	-1	4	-1024	-768	-1	-1	-1	-1	4		0	0						Untertest2.avi	0	880	547	72	111				0	Content		-72	-111	32255559	1236517855
32272	08:40:57.887	00:00:32.272	1937	-1024	-768	-1	-1	-1	-1	4	-1024	-768	-1	-1	-1	-1	4		0	0						Untertest2.avi	0	880	547	72	111				0	Content		-72	-111	32272227	1236534523
32289	08:40:57.904	00:00:32.288	1938	-1024	-768	-1	-1	-1	-1	4	-1024	-768	-1	-1	-1	-1	4		0	0						Untertest2.avi	0	880	547	72	111				0	Content		-72	-111	32288894	1236551190
32306	08:40:57.921	00:00:32.305	1939	-1024	-768	-1	-1	-1	-1	4	-1024	-768	-1	-1	-1	-1	4		0	0						Untertest2.avi	0	880	547	72	111				0	Content		-72	-111	32305906	1236568202
32323	08:40:57.938	00:00:32.322	1940	-1024	-768	-1	-1	-1	-1	4	-1024	-768	-1	-1	-1	-1	4		0	0						Untertest2.avi	0	880	547	72	111				0	Content		-72	-111	32322574	1236584870
32339	08:40:57.954	00:00:32.339	1941	-1024	-768	-1	-1	-1	-1	4	-1024	-768	-1	-1	-1	-1	4		0	0						Untertest2.avi	0	880	547	72	111				0	Content		-72	-111	32339241	1236601537
32357	08:40:57.972	00:00:32.356	1942	-1024	-768	-1	-1	-1	-1	4	-1024	-768	-1	-1	-1	-1	4		0	0						Untertest2.avi	0	880	547	72	111				0	Content		-72	-111	32356520	1236618816
32373	08:40:57.988	00:00:32.373	1943	-1024	-768	-1	-1	-1	-1	4	-1024	-768	-1	-1	-1	-1	4		0	0						Untertest2.avi	0	880	547	72	111				0	Content		-72	-111	32373187	1236635483
32389	08:40:58.004	00:00:32.389	1944	-1024	-768	-1	-1	-1	-1	4	-1024	-768	-1	-1	-1	-1	4		0	0						Untertest2.avi	0	880	547	72	111				0	Content		-72	-111	32389438	1236651734
32406	08:40:58.021	00:00:32.406	1945	-1024	-768	-1	-1	-1	-1	4	-1024	-768	-1	-1	-1	-1	4		0	0						Untertest2.avi	0	880	547	72	111				0	Content		-72	-111	32406106	1236668402
32423	08:40:58.038	00:00:32.422	1946	-1024	-768	-1	-1	-1	-1	4	-1024	-768	-1	-1	-1	-1	4		0	0						Untertest2.avi	0	880	547	72	111				0	Content		-72	-111	32422773	1236685069
32439	08:40:58.054	00:00:32.438	1947	-1024	-768	-1	-1	-1	-1	4	-1024	-768	-1	-1	-1	-1	4		0	0						Untertest2.avi	0	880	547	72	111				0	Content		-72	-111	32438546	1236700842
32455	08:40:58.070	00:00:32.455	1948	-1024	-768	-1	-1	-1	-1	4	-1024	-768	-1	-1	-1	-1	4		0	0						Untertest2.avi	0	880	547	72	111				0	Content		-72	-111	32455167	1236717463
32472	08:40:58.087	00:00:32.471	1949	-1024	-768	-1	-1	-1	-1	4	-1024	-768	-1	-1	-1	-1	4		0	0						Untertest2.avi	0	880	547	72	111				0	Content		-72	-111	32471854	1236734150
32489	08:40:58.104	00:00:32.488	1950	-1024	-768	-1	-1	-1	-1	4	-1024	-768	-1	-1	-1	-1	4		0	0						Untertest2.avi	0	880	547	72	111				0	Content		-72	-111	32488522	1236750818
32505	08:40:58.120	00:00:32.505	1951	-1024	-768	-1	-1	-1	-1	4	-1024	-768	-1	-1	-1	-1	4		0	0						Untertest2.avi	0	880	547	72	111				0	Content		-72	-111	32505189	1236767485
32522	08:40:58.137	00:00:32.521	1952	-1024	-768	-1	-1	-1	-1	4	-1024	-768	-1	-1	-1	-1	4		0	0						Untertest2.avi	0	880	547	72	111				0	Content		-72	-111	32521971	1236784267
32539	08:40:58.154	00:00:32.538	1953	-1024	-768	-1	-1	-1	-1	4	-1024	-768	-1	-1	-1	-1	4		0	0						Untertest2.avi	0	880	547	72	111				0	Content		-72	-111	32538538	1236800834
32555	08:40:58.170	00:00:32.555	1954	-1024	-768	-1	-1	-1	-1	4	-1024	-768	-1	-1	-1	-1	4		0	0						Untertest2.avi	0	880	547	72	111				0	Content		-72	-111	32555161	1236817457
32572	08:40:58.187	00:00:32.572	1955	-1024	-768	-1	-1	-1	-1	4	-1024	-768	-1	-1	-1	-1	4		0	0						Untertest2.avi	0	880	547	72	111				0	Content		-72	-111	32572204	1236834500
32589	08:40:58.204	00:00:32.588	1956	-1024	-768	-1	-1	-1	-1	4	-1024	-768	-1	-1	-1	-1	4		0	0						Untertest2.avi	0	880	547	72	111				0	Content		-72	-111	32588872	1236851168
32606	08:40:58.221	00:00:32.605	1957	-1024	-768	-1	-1	-1	-1	4	-1024	-768	-1	-1	-1	-1	4		0	0						Untertest2.avi	0	880	547	72	111				0	Content		-72	-111	32605539	1236867835
32623	08:40:58.238	00:00:32.622	1958	-1024	-768	-1	-1	-1	-1	4	-1024	-768	-1	-1	-1	-1	4		0	0						Untertest2.avi	0	880	547	72	111				0	Content		-72	-111	32622707	1236885003
32639	08:40:58.254	00:00:32.639	1959	-1024	-768	-1	-1	-1	-1	4	-1024	-768	-1	-1	-1	-1	4		0	0						Untertest2.avi	0	880	547	72	111				0	Content		-72	-111	32639375	1236901671
32656	08:40:58.271	00:00:32.656	1960	-1024	-768	-1	-1	-1	-1	4	-1024	-768	-1	-1	-1	-1	4		0	0						Untertest2.avi	0	880	547	72	111				0	Content		-72	-111	32656042	1236918338
32672	08:40:58.287	00:00:32.672	1961	-1024	-768	-1	-1	-1	-1	4	-1024	-768	-1	-1	-1	-1	4		0	0						Untertest2.avi	0	880	547	72	111				0	Content		-72	-111	32672222	1236934518
32689	08:40:58.304	00:00:32.688	1962	-1024	-768	-1	-1	-1	-1	4	-1024	-768	-1	-1	-1	-1	4		0	0						Untertest2.avi	0	880	547	72	111				0	Content		-72	-111	32688889	1236951185
32705	08:40:58.320	00:00:32.705	1963	-1024	-768	-1	-1	-1	-1	4	-1024	-768	-1	-1	-1	-1	4		0	0						Untertest2.avi	0	880	547	72	111				0	Content		-72	-111	32705394	1236967690
32722	08:40:58.337	00:00:32.722	1964	-1024	-768	-1	-1	-1	-1	4	-1024	-768	-1	-1	-1	-1	4		0	0						Untertest2.avi	0	880	547	72	111				0	Content		-72	-111	32722062	1236984358
32739	08:40:58.354	00:00:32.738	1965	-1024	-768	-1	-1	-1	-1	4	-1024	-768	-1	-1	-1	-1	4		0	0						Untertest2.avi	0	880	547	72	111				0	Content		-72	-111	32738729	1237001025
32755	08:40:58.370	00:00:32.755	1966	-1024	-768	-1	-1	-1	-1	4	-1024	-768	-1	-1	-1	-1	4		0	0						Untertest2.avi	0	880	547	72	111				0	Content		-72	-111	32755036	1237017332
32772	08:40:58.387	00:00:32.771	1967	-1024	-768	-1	-1	-1	-1	4	-1024	-768	-1	-1	-1	-1	4		0	0						Untertest2.avi	0	880	547	72	111				0	Content		-72	-111	32771648	1237033944
32788	08:40:58.403	00:00:32.788	1968	-1024	-768	-1	-1	-1	-1	4	-1024	-768	-1	-1	-1	-1	4		0	0						Untertest2.avi	0	880	547	72	111				0	Content		-72	-111	32788314	1237050610
32805	08:40:58.420	00:00:32.804	1969	-1024	-768	-1	-1	-1	-1	4	-1024	-768	-1	-1	-1	-1	4		0	0						Untertest2.avi	0	880	547	72	111				0	Content		-72	-111	32804982	1237067278
32822	08:40:58.437	00:00:32.821	1970	-1024	-768	-1	-1	-1	-1	4	-1024	-768	-1	-1	-1	-1	4		0	0						Untertest2.avi	0	880	547	72	111				0	Content		-72	-111	32821649	1237083945
32838	08:40:58.453	00:00:32.838	1971	-1024	-768	-1	-1	-1	-1	4	-1024	-768	-1	-1	-1	-1	4		0	0						Untertest2.avi	0	880	547	72	111				0	Content		-72	-111	32838314	1237100610
32855	08:40:58.470	00:00:32.854	1972	-1024	-768	-1	-1	-1	-1	4	-1024	-768	-1	-1	-1	-1	4		0	0						Untertest2.avi	0	880	547	72	111				0	Content		-72	-111	32854982	1237117278
32872	08:40:58.487	00:00:32.871	1973	-1024	-768	-1	-1	-1	-1	4	-1024	-768	-1	-1	-1	-1	4		0	0						Untertest2.avi	0	880	547	72	111				0	Content		-72	-111	32871649	1237133945
32889	08:40:58.504	00:00:32.888	1974	-1024	-768	-1	-1	-1	-1	4	-1024	-768	-1	-1	-1	-1	4		0	0						Untertest2.avi	0	880	547	72	111				0	Content		-72	-111	32888581	1237150877
[truncated: 1,829 more rows]
