# Supplementary material for: Gaze Duration Biases for Colours in Combination with Dissonant and Consonant Sounds: A Comparative Eye-Tracking Study with Orangutans
Source: PLoS One. 2015 Oct 14;10(10):e0139894. doi: 10.1371/journal.pone.0139894 (PMC4605782; doi:10.1371/journal.pone.0139894)
Supplement: S1 Data — (ZIP) [file pone.0139894.s004.zip › Plos ColourSound Data/Apes/Farben_Musik_U2/Rec 07-All-Data.tsv]

System Properties:
Operating System:	Microsoft Windows NT 6.1.7601 Service Pack 1
System User Name:	tobiiadmin
Machine Name:	LOE7690LAP
Data properties:
Recording name:	Rec 07
Recording date:	20.08.2013
Recording time:	09:01:57
Recording resolution:	1024 x 768
Export date:	09.03.2014
Export time:	12:20:06
Participant:	Raia_S3
Filter settings:
Eye: Average
Validity: Normal
Fixation filter: Tobii fixation filter
Velocity threshold: 35
Distance threshold: 35
Timestamp	DateTimeStamp	DateTimeStampStartOffset	Number	GazePointXLeft	GazePointYLeft	CamXLeft	CamYLeft	DistanceLeft	PupilLeft	ValidityLeft	GazePointXRight	GazePointYRight	CamXRight	CamYRight	DistanceRight	PupilRight	ValidityRight	FixationIndex	GazePointX	GazePointY	Event	EventKey	Data1	Data2	Descriptor	StimuliName	StimuliID	MediaWidth	MediaHeight	MediaPosX	MediaPosY	MappedFixationPointX	MappedFixationPointY	FixationDuration	AoiIds	AoiNames	WebGroupImage	MappedGazeDataPointX	MappedGazeDataPointY	MicroSecondTimestamp	AbsoluteMicroSecondTimestamp
11	09:01:57.514	00:00:00.011	0	-1024	-768	-1	-1	-1	-1	4	-1024	-768	-1	-1	-1	-1	4		0	0						No media	0	1024	768	0	0				0	Content		0	0	11066	2496128942
28	09:01:57.531	00:00:00.027	1	-1024	-768	-1	-1	-1	-1	4	-1024	-768	-1	-1	-1	-1	4		0	0						No media	0	1024	768	0	0				0	Content		0	0	27734	2496145610
44	09:01:57.547	00:00:00.044	2	-1024	-768	-1	-1	-1	-1	4	-1024	-768	-1	-1	-1	-1	4		0	0						No media	0	1024	768	0	0				0	Content		0	0	44353	2496162229
61	09:01:57.564	00:00:00.061	3	-1024	-768	-1	-1	-1	-1	4	-1024	-768	-1	-1	-1	-1	4		0	0						No media	0	1024	768	0	0				0	Content		0	0	61021	2496178897
78	09:01:57.581	00:00:00.077	4	-1024	-768	-1	-1	-1	-1	4	-1024	-768	-1	-1	-1	-1	4		0	0						No media	0	1024	768	0	0				0	Content		0	0	77689	2496195565
94	09:01:57.597	00:00:00.094	5	-1024	-768	-1	-1	-1	-1	4	-1024	-768	-1	-1	-1	-1	4		0	0						No media	0	1024	768	0	0				0	Content		0	0	94218	2496212094
111	09:01:57.614	00:00:00.110	6	-1024	-768	-1	-1	-1	-1	4	-1024	-768	-1	-1	-1	-1	4		0	0						No media	0	1024	768	0	0				0	Content		0	0	110963	2496228839
128	09:01:57.631	00:00:00.128	7	-1024	-768	-1	-1	-1	-1	4	-1024	-768	-1	-1	-1	-1	4		0	0						No media	0	1024	768	0	0				0	Content		0	0	128045	2496245921
145	09:01:57.648	00:00:00.144	8	-1024	-768	-1	-1	-1	-1	4	-1024	-768	-1	-1	-1	-1	4		0	0						No media	0	1024	768	0	0				0	Content		0	0	144713	2496262589
161	09:01:57.664	00:00:00.161	9	-1024	-768	-1	-1	-1	-1	4	-1024	-768	-1	-1	-1	-1	4		0	0						No media	0	1024	768	0	0				0	Content		0	0	161381	2496279257
178	09:01:57.681	00:00:00.178	10	-1024	-768	-1	-1	-1	-1	4	-1024	-768	-1	-1	-1	-1	4		0	0						No media	0	1024	768	0	0				0	Content		0	0	178499	2496296375
195	09:01:57.698	00:00:00.195	11	-1024	-768	-1	-1	-1	-1	4	-1024	-768	-1	-1	-1	-1	4		0	0						No media	0	1024	768	0	0				0	Content		0	0	195167	2496313043
212	09:01:57.715	00:00:00.211	12	-1024	-768	-1	-1	-1	-1	4	-1024	-768	-1	-1	-1	-1	4		0	0						No media	0	1024	768	0	0				0	Content		0	0	211835	2496329711
228	09:01:57.731	00:00:00.228	13	-1024	-768	-1	-1	-1	-1	4	-1024	-768	-1	-1	-1	-1	4		0	0						No media	0	1024	768	0	0				0	Content		0	0	228169	2496346045
245	09:01:57.748	00:00:00.244	14	-1024	-768	-1	-1	-1	-1	4	-1024	-768	-1	-1	-1	-1	4		0	0						No media	0	1024	768	0	0				0	Content		0	0	244837	2496362713
262	09:01:57.765	00:00:00.261	15	-1024	-768	-1	-1	-1	-1	4	-1024	-768	-1	-1	-1	-1	4		0	0						No media	0	1024	768	0	0				0	Content		0	0	261505	2496379381
278	09:01:57.781	00:00:00.277	16	-1024	-768	-1	-1	-1	-1	4	-1024	-768	-1	-1	-1	-1	4		0	0						No media	0	1024	768	0	0				0	Content		0	0	277949	2496395825
295	09:01:57.798	00:00:00.294	17	-1024	-768	-1	-1	-1	-1	4	-1024	-768	-1	-1	-1	-1	4		0	0						No media	0	1024	768	0	0				0	Content		0	0	294617	2496412493
311	09:01:57.814	00:00:00.311	18	-1024	-768	-1	-1	-1	-1	4	-1024	-768	-1	-1	-1	-1	4		0	0						No media	0	1024	768	0	0				0	Content		0	0	311285	2496429161
327	09:01:57.830	00:00:00.327	19	-1024	-768	-1	-1	-1	-1	4	-1024	-768	-1	-1	-1	-1	4		0	0						No media	0	1024	768	0	0				0	Content		0	0	327463	2496445339
344	09:01:57.847	00:00:00.344	20	-1024	-768	-1	-1	-1	-1	4	-1024	-768	-1	-1	-1	-1	4		0	0						No media	0	1024	768	0	0				0	Content		0	0	344093	2496461969
361	09:01:57.864	00:00:00.360	21	-1024	-768	-1	-1	-1	-1	4	-1024	-768	-1	-1	-1	-1	4		0	0						No media	0	1024	768	0	0				0	Content		0	0	360759	2496478635
377	09:01:57.880	00:00:00.377	22	-1024	-768	-1	-1	-1	-1	4	-1024	-768	-1	-1	-1	-1	4		0	0						No media	0	1024	768	0	0				0	Content		0	0	377427	2496495303
394	09:01:57.897	00:00:00.394	23	-1024	-768	-1	-1	-1	-1	4	-1024	-768	-1	-1	-1	-1	4		0	0						No media	0	1024	768	0	0				0	Content		0	0	394095	2496511971
411	09:01:57.914	00:00:00.410	24	-1024	-768	-1	-1	-1	-1	4	-1024	-768	-1	-1	-1	-1	4		0	0						No media	0	1024	768	0	0				0	Content		0	0	410758	2496528634
427	09:01:57.930	00:00:00.427	25	-1024	-768	-1	-1	-1	-1	4	-1024	-768	-1	-1	-1	-1	4		0	0						No media	0	1024	768	0	0				0	Content		0	0	427426	2496545302
444	09:01:57.947	00:00:00.444	26	-1024	-768	-1	-1	-1	-1	4	-1024	-768	-1	-1	-1	-1	4		0	0						No media	0	1024	768	0	0				0	Content		0	0	444094	2496561970
461	09:01:57.964	00:00:00.461	27	-1024	-768	-1	-1	-1	-1	4	-1024	-768	-1	-1	-1	-1	4		0	0						No media	0	1024	768	0	0				0	Content		0	0	461027	2496578903
478	09:01:57.981	00:00:00.477	28	-1024	-768	-1	-1	-1	-1	4	-1024	-768	-1	-1	-1	-1	4		0	0						No media	0	1024	768	0	0				0	Content		0	0	477695	2496595571
495	09:01:57.998	00:00:00.494	29	-1024	-768	-1	-1	-1	-1	4	-1024	-768	-1	-1	-1	-1	4		0	0						No media	0	1024	768	0	0				0	Content		0	0	494659	2496612535
511	09:01:58.014	00:00:00.511	30	-1024	-768	-1	-1	-1	-1	4	-1024	-768	-1	-1	-1	-1	4		0	0						No media	0	1024	768	0	0				0	Content		0	0	511327	2496629203
528	09:01:58.031	00:00:00.527	31	-1024	-768	-1	-1	-1	-1	4	-1024	-768	-1	-1	-1	-1	4		0	0						No media	0	1024	768	0	0				0	Content		0	0	527995	2496645871
545	09:01:58.048	00:00:00.545	32	-1024	-768	-1	-1	-1	-1	4	-1024	-768	-1	-1	-1	-1	4		0	0						No media	0	1024	768	0	0				0	Content		0	0	545291	2496663167
562	09:01:58.065	00:00:00.561	33	-1024	-768	-1	-1	-1	-1	4	-1024	-768	-1	-1	-1	-1	4		0	0						No media	0	1024	768	0	0				0	Content		0	0	561959	2496679835
578	09:01:58.081	00:00:00.578	34	-1024	-768	-1	-1	-1	-1	4	-1024	-768	-1	-1	-1	-1	4		0	0						No media	0	1024	768	0	0				0	Content		0	0	578168	2496696044
595	09:01:58.098	00:00:00.594	35	-1024	-768	-1	-1	-1	-1	4	-1024	-768	-1	-1	-1	-1	4		0	0						No media	0	1024	768	0	0				0	Content		0	0	594835	2496712711
612	09:01:58.115	00:00:00.611	36	-1024	-768	-1	-1	-1	-1	4	-1024	-768	-1	-1	-1	-1	4		0	0						No media	0	1024	768	0	0				0	Content		0	0	611503	2496729379
627	09:01:58.130	00:00:00.627	37	-1024	-768	-1	-1	-1	-1	4	-1024	-768	-1	-1	-1	-1	4		0	0						No media	0	1024	768	0	0				0	Content		0	0	627329	2496745205
644	09:01:58.147	00:00:00.643	38	-1024	-768	-1	-1	-1	-1	4	-1024	-768	-1	-1	-1	-1	4		0	0						No media	0	1024	768	0	0				0	Content		0	0	643953	2496761829
661	09:01:58.164	00:00:00.660	39	-1024	-768	-1	-1	-1	-1	4	-1024	-768	-1	-1	-1	-1	4		0	0						No media	0	1024	768	0	0				0	Content		0	0	660640	2496778516
677	09:01:58.180	00:00:00.677	40	-1024	-768	-1	-1	-1	-1	4	-1024	-768	-1	-1	-1	-1	4		0	0						No media	0	1024	768	0	0				0	Content		0	0	677308	2496795184
694	09:01:58.197	00:00:00.693	41	-1024	-768	-1	-1	-1	-1	4	-1024	-768	-1	-1	-1	-1	4		0	0						No media	0	1024	768	0	0				0	Content		0	0	693976	2496811852
711	09:01:58.214	00:00:00.710	42	-1024	-768	-1	-1	-1	-1	4	-1024	-768	-1	-1	-1	-1	4		0	0						No media	0	1024	768	0	0				0	Content		0	0	710594	2496828470
727	09:01:58.230	00:00:00.727	43	-1024	-768	-1	-1	-1	-1	4	-1024	-768	-1	-1	-1	-1	4		0	0						No media	0	1024	768	0	0				0	Content		0	0	727262	2496845138
744	09:01:58.247	00:00:00.743	44	-1024	-768	-1	-1	-1	-1	4	-1024	-768	-1	-1	-1	-1	4		0	0						No media	0	1024	768	0	0				0	Content		0	0	743930	2496861806
761	09:01:58.264	00:00:00.760	45	-1024	-768	-1	-1	-1	-1	4	-1024	-768	-1	-1	-1	-1	4		0	0						No media	0	1024	768	0	0				0	Content		0	0	760580	2496878456
777	09:01:58.280	00:00:00.777	46	-1024	-768	-1	-1	-1	-1	4	-1024	-768	-1	-1	-1	-1	4		0	0						No media	0	1024	768	0	0				0	Content		0	0	777204	2496895080
794	09:01:58.297	00:00:00.794	47	-1024	-768	-1	-1	-1	-1	4	-1024	-768	-1	-1	-1	-1	4		0	0						No media	0	1024	768	0	0				0	Content		0	0	794244	2496912120
811	09:01:58.314	00:00:00.810	48	-1024	-768	-1	-1	-1	-1	4	-1024	-768	-1	-1	-1	-1	4		0	0						No media	0	1024	768	0	0				0	Content		0	0	810912	2496928788
828	09:01:58.331	00:00:00.827	49	-1024	-768	-1	-1	-1	-1	4	-1024	-768	-1	-1	-1	-1	4		0	0						No media	0	1024	768	0	0				0	Content		0	0	827580	2496945456
845	09:01:58.348	00:00:00.844	50	-1024	-768	-1	-1	-1	-1	4	-1024	-768	-1	-1	-1	-1	4		0	0						No media	0	1024	768	0	0				0	Content		0	0	844743	2496962619
861	09:01:58.364	00:00:00.861	51	-1024	-768	-1	-1	-1	-1	4	-1024	-768	-1	-1	-1	-1	4		0	0						No media	0	1024	768	0	0				0	Content		0	0	861411	2496979287
878	09:01:58.381	00:00:00.878	52	-1024	-768	-1	-1	-1	-1	4	-1024	-768	-1	-1	-1	-1	4		0	0						No media	0	1024	768	0	0				0	Content		0	0	878079	2496995955
894	09:01:58.397	00:00:00.894	53	-1024	-768	-1	-1	-1	-1	4	-1024	-768	-1	-1	-1	-1	4		0	0						No media	0	1024	768	0	0				0	Content		0	0	894263	2497012139
911	09:01:58.414	00:00:00.910	54	-1024	-768	-1	-1	-1	-1	4	-1024	-768	-1	-1	-1	-1	4		0	0						No media	0	1024	768	0	0				0	Content		0	0	910931	2497028807
927	09:01:58.430	00:00:00.927	55	-1024	-768	-1	-1	-1	-1	4	-1024	-768	-1	-1	-1	-1	4		0	0						No media	0	1024	768	0	0				0	Content		0	0	927435	2497045311
944	09:01:58.447	00:00:00.944	56	-1024	-768	-1	-1	-1	-1	4	-1024	-768	-1	-1	-1	-1	4		0	0						No media	0	1024	768	0	0				0	Content		0	0	944103	2497061979
961	09:01:58.464	00:00:00.960	57	-1024	-768	-1	-1	-1	-1	4	-1024	-768	-1	-1	-1	-1	4		0	0						No media	0	1024	768	0	0				0	Content		0	0	960771	2497078647
977	09:01:58.480	00:00:00.977	58	-1024	-768	-1	-1	-1	-1	4	-1024	-768	-1	-1	-1	-1	4		0	0						No media	0	1024	768	0	0				0	Content		0	0	977069	2497094945
994	09:01:58.497	00:00:00.993	59	-1024	-768	-1	-1	-1	-1	4	-1024	-768	-1	-1	-1	-1	4		0	0						No media	0	1024	768	0	0				0	Content		0	0	993691	2497111567
1011	09:01:58.514	00:00:01.010	60	-1024	-768	-1	-1	-1	-1	4	-1024	-768	-1	-1	-1	-1	4		0	0						No media	0	1024	768	0	0				0	Content		0	0	1010509	2497128385
1027	09:01:58.530	00:00:01.027	61	-1024	-768	-1	-1	-1	-1	4	-1024	-768	-1	-1	-1	-1	4		0	0						No media	0	1024	768	0	0				0	Content		0	0	1027067	2497144943
1044	09:01:58.547	00:00:01.043	62	-1024	-768	-1	-1	-1	-1	4	-1024	-768	-1	-1	-1	-1	4		0	0						No media	0	1024	768	0	0				0	Content		0	0	1043898	2497161774
1061	09:01:58.564	00:00:01.060	63	-1024	-768	-1	-1	-1	-1	4	-1024	-768	-1	-1	-1	-1	4		0	0						No media	0	1024	768	0	0				0	Content		0	0	1060566	2497178442
1077	09:01:58.580	00:00:01.077	64	-1024	-768	-1	-1	-1	-1	4	-1024	-768	-1	-1	-1	-1	4		0	0						No media	0	1024	768	0	0				0	Content		0	0	1077234	2497195110
1094	09:01:58.597	00:00:01.094	65	-1024	-768	-1	-1	-1	-1	4	-1024	-768	-1	-1	-1	-1	4		0	0						No media	0	1024	768	0	0				0	Content		0	0	1094218	2497212094
1111	09:01:58.614	00:00:01.110	66	-1024	-768	-1	-1	-1	-1	4	-1024	-768	-1	-1	-1	-1	4		0	0						No media	0	1024	768	0	0				0	Content		0	0	1110886	2497228762
1128	09:01:58.631	00:00:01.127	67	-1024	-768	-1	-1	-1	-1	4	-1024	-768	-1	-1	-1	-1	4		0	0						No media	0	1024	768	0	0				0	Content		0	0	1127554	2497245430
1145	09:01:58.648	00:00:01.144	68	-1024	-768	-1	-1	-1	-1	4	-1024	-768	-1	-1	-1	-1	4		0	0						No media	0	1024	768	0	0				0	Content		0	0	1144871	2497262747
1162	09:01:58.665	00:00:01.161	69	-1024	-768	-1	-1	-1	-1	4	-1024	-768	-1	-1	-1	-1	4		0	0						No media	0	1024	768	0	0				0	Content		0	0	1161539	2497279415
1178	09:01:58.681	00:00:01.177	70	-1024	-768	-1	-1	-1	-1	4	-1024	-768	-1	-1	-1	-1	4		0	0						No media	0	1024	768	0	0				0	Content		0	0	1177797	2497295673
1194	09:01:58.697	00:00:01.194	71	-1024	-768	-1	-1	-1	-1	4	-1024	-768	-1	-1	-1	-1	4		0	0						No media	0	1024	768	0	0				0	Content		0	0	1194465	2497312341
1211	09:01:58.714	00:00:01.211	72	-1024	-768	-1	-1	-1	-1	4	-1024	-768	-1	-1	-1	-1	4		0	0						No media	0	1024	768	0	0				0	Content		0	0	1211133	2497329009
1227	09:01:58.730	00:00:01.226	73	-1024	-768	-1	-1	-1	-1	4	-1024	-768	-1	-1	-1	-1	4		0	0						No media	0	1024	768	0	0				0	Content		0	0	1226901	2497344777
1244	09:01:58.747	00:00:01.243	74	-1024	-768	-1	-1	-1	-1	4	-1024	-768	-1	-1	-1	-1	4		0	0						No media	0	1024	768	0	0				0	Content		0	0	1243523	2497361399
1260	09:01:58.763	00:00:01.260	75	-1024	-768	-1	-1	-1	-1	4	-1024	-768	-1	-1	-1	-1	4		0	0						No media	0	1024	768	0	0				0	Content		0	0	1260274	2497378150
1277	09:01:58.780	00:00:01.276	76	-1024	-768	-1	-1	-1	-1	4	-1024	-768	-1	-1	-1	-1	4		0	0						No media	0	1024	768	0	0				0	Content		0	0	1276954	2497394830
1294	09:01:58.797	00:00:01.293	77	-1024	-768	-1	-1	-1	-1	4	-1024	-768	-1	-1	-1	-1	4		0	0						No media	0	1024	768	0	0				0	Content		0	0	1293521	2497411397
1310	09:01:58.813	00:00:01.310	78	-1024	-768	-1	-1	-1	-1	4	-1024	-768	-1	-1	-1	-1	4		0	0						No media	0	1024	768	0	0				0	Content		0	0	1310152	2497428028
1327	09:01:58.830	00:00:01.327	79	-1024	-768	-1	-1	-1	-1	4	-1024	-768	-1	-1	-1	-1	4		0	0						No media	0	1024	768	0	0				0	Content		0	0	1327234	2497445110
1344	09:01:58.847	00:00:01.343	80	-1024	-768	-1	-1	-1	-1	4	-1024	-768	-1	-1	-1	-1	4		0	0						No media	0	1024	768	0	0				0	Content		0	0	1343902	2497461778
1361	09:01:58.864	00:00:01.360	81	-1024	-768	-1	-1	-1	-1	4	-1024	-768	-1	-1	-1	-1	4		0	0						No media	0	1024	768	0	0				0	Content		0	0	1360569	2497478445
1378	09:01:58.881	00:00:01.377	82	-1024	-768	-1	-1	-1	-1	4	-1024	-768	-1	-1	-1	-1	4		0	0						No media	0	1024	768	0	0				0	Content		0	0	1377723	2497495599
1394	09:01:58.897	00:00:01.394	83	-1024	-768	-1	-1	-1	-1	4	-1024	-768	-1	-1	-1	-1	4		0	0						No media	0	1024	768	0	0				0	Content		0	0	1394391	2497512267
1411	09:01:58.914	00:00:01.411	84	-1024	-768	-1	-1	-1	-1	4	-1024	-768	-1	-1	-1	-1	4		0	0						No media	0	1024	768	0	0				0	Content		0	0	1411058	2497528934
1427	09:01:58.930	00:00:01.427	85	-1024	-768	-1	-1	-1	-1	4	-1024	-768	-1	-1	-1	-1	4		0	0						No media	0	1024	768	0	0				0	Content		0	0	1427225	2497545101
1444	09:01:58.947	00:00:01.443	86	-1024	-768	-1	-1	-1	-1	4	-1024	-768	-1	-1	-1	-1	4		0	0						No media	0	1024	768	0	0				0	Content		0	0	1443892	2497561768
1460	09:01:58.963	00:00:01.460	87	-1024	-768	-1	-1	-1	-1	4	-1024	-768	-1	-1	-1	-1	4		0	0						No media	0	1024	768	0	0				0	Content		0	0	1460013	2497577889
1477	09:01:58.980	00:00:01.476	88	-1024	-768	-1	-1	-1	-1	4	-1024	-768	-1	-1	-1	-1	4		0	0						No media	0	1024	768	0	0				0	Content		0	0	1476759	2497594635
1493	09:01:58.996	00:00:01.493	89	-1024	-768	-1	-1	-1	-1	4	-1024	-768	-1	-1	-1	-1	4		0	0						No media	0	1024	768	0	0				0	Content		0	0	1493382	2497611258
1510	09:01:59.013	00:00:01.510	90	-1024	-768	-1	-1	-1	-1	4	-1024	-768	-1	-1	-1	-1	4		0	0						No media	0	1024	768	0	0				0	Content		0	0	1510183	2497628059
1527	09:01:59.030	00:00:01.526	91	-1024	-768	-1	-1	-1	-1	4	-1024	-768	-1	-1	-1	-1	4		0	0						No media	0	1024	768	0	0				0	Content		0	0	1526752	2497644628
1544	09:01:59.047	00:00:01.543	92	-1024	-768	-1	-1	-1	-1	4	-1024	-768	-1	-1	-1	-1	4		0	0						No media	0	1024	768	0	0				0	Content		0	0	1543585	2497661461
1560	09:01:59.063	00:00:01.560	93	-1024	-768	-1	-1	-1	-1	4	-1024	-768	-1	-1	-1	-1	4		0	0						No media	0	1024	768	0	0				0	Content		0	0	1560252	2497678128
1577	09:01:59.080	00:00:01.576	94	-1024	-768	-1	-1	-1	-1	4	-1024	-768	-1	-1	-1	-1	4		0	0						No media	0	1024	768	0	0				0	Content		0	0	1576920	2497694796
1594	09:01:59.097	00:00:01.593	95	-1024	-768	-1	-1	-1	-1	4	-1024	-768	-1	-1	-1	-1	4		0	0						No media	0	1024	768	0	0				0	Content		0	0	1593903	2497711779
1611	09:01:59.114	00:00:01.610	96	-1024	-768	-1	-1	-1	-1	4	-1024	-768	-1	-1	-1	-1	4		0	0						No media	0	1024	768	0	0				0	Content		0	0	1610571	2497728447
1627	09:01:59.130	00:00:01.627	97	-1024	-768	-1	-1	-1	-1	4	-1024	-768	-1	-1	-1	-1	4		0	0						No media	0	1024	768	0	0				0	Content		0	0	1627238	2497745114
1645	09:01:59.148	00:00:01.644	98	-1024	-768	-1	-1	-1	-1	4	-1024	-768	-1	-1	-1	-1	4		0	0						No media	0	1024	768	0	0				0	Content		0	0	1644553	2497762429
1661	09:01:59.164	00:00:01.661	99	-1024	-768	-1	-1	-1	-1	4	-1024	-768	-1	-1	-1	-1	4		0	0						No media	0	1024	768	0	0				0	Content		0	0	1661221	2497779097
1678	09:01:59.181	00:00:01.678	100	-1024	-768	-1	-1	-1	-1	4	-1024	-768	-1	-1	-1	-1	4		0	0						No media	0	1024	768	0	0				0	Content		0	0	1678491	2497796367
1693	09:01:59.196	00:00:01.693	101	-1024	-768	-1	-1	-1	-1	4	-1024	-768	-1	-1	-1	-1	4		0	0						No media	0	1024	768	0	0				0	Content		0	0	1693239	2497811115
1710	09:01:59.213	00:00:01.709	102	-1024	-768	-1	-1	-1	-1	4	-1024	-768	-1	-1	-1	-1	4		0	0						No media	0	1024	768	0	0				0	Content		0	0	1709863	2497827739
1727	09:01:59.230	00:00:01.726	103	-1024	-768	-1	-1	-1	-1	4	-1024	-768	-1	-1	-1	-1	4		0	0						No media	0	1024	768	0	0				0	Content		0	0	1726610	2497844486
1743	09:01:59.246	00:00:01.743	104	-1024	-768	-1	-1	-1	-1	4	-1024	-768	-1	-1	-1	-1	4		0	0						No media	0	1024	768	0	0				0	Content		0	0	1743288	2497861164
1760	09:01:59.263	00:00:01.759	105	-1024	-768	-1	-1	-1	-1	4	-1024	-768	-1	-1	-1	-1	4		0	0						No media	0	1024	768	0	0				0	Content		0	0	1759853	2497877729
1776	09:01:59.279	00:00:01.776	106	-1024	-768	-1	-1	-1	-1	4	-1024	-768	-1	-1	-1	-1	4		0	0						No media	0	1024	768	0	0				0	Content		0	0	1776479	2497894355
1794	09:01:59.297	00:00:01.793	107	-1024	-768	-1	-1	-1	-1	4	-1024	-768	-1	-1	-1	-1	4		0	0						No media	0	1024	768	0	0				0	Content		0	0	1793561	2497911437
1810	09:01:59.313	00:00:01.810	108	-1024	-768	-1	-1	-1	-1	4	-1024	-768	-1	-1	-1	-1	4		0	0						No media	0	1024	768	0	0				0	Content		0	0	1810229	2497928105
1827	09:01:59.330	00:00:01.826	109	-1024	-768	-1	-1	-1	-1	4	-1024	-768	-1	-1	-1	-1	4		0	0						No media	0	1024	768	0	0				0	Content		0	0	1826896	2497944772
1844	09:01:59.347	00:00:01.844	110	-1024	-768	-1	-1	-1	-1	4	-1024	-768	-1	-1	-1	-1	4		0	0						No media	0	1024	768	0	0				0	Content		0	0	1844048	2497961924
1861	09:01:59.364	00:00:01.860	111	-1024	-768	-1	-1	-1	-1	4	-1024	-768	-1	-1	-1	-1	4		0	0						No media	0	1024	768	0	0				0	Content		0	0	1860715	2497978591
1877	09:01:59.380	00:00:01.877	112	-1024	-768	-1	-1	-1	-1	4	-1024	-768	-1	-1	-1	-1	4		0	0						No media	0	1024	768	0	0				0	Content		0	0	1877382	2497995258
1894	09:01:59.397	00:00:01.893	113	-1024	-768	-1	-1	-1	-1	4	-1024	-768	-1	-1	-1	-1	4		0	0						No media	0	1024	768	0	0				0	Content		0	0	1893614	2498011490
1910	09:01:59.413	00:00:01.910	114	-1024	-768	-1	-1	-1	-1	4	-1024	-768	-1	-1	-1	-1	4		0	0						No media	0	1024	768	0	0				0	Content		0	0	1910281	2498028157
1927	09:01:59.430	00:00:01.926	115	-1024	-768	-1	-1	-1	-1	4	-1024	-768	-1	-1	-1	-1	4		0	0						No media	0	1024	768	0	0				0	Content		0	0	1926761	2498044637
1943	09:01:59.446	00:00:01.943	116	-1024	-768	-1	-1	-1	-1	4	-1024	-768	-1	-1	-1	-1	4		0	0						No media	0	1024	768	0	0				0	Content		0	0	1943428	2498061304
1960	09:01:59.463	00:00:01.960	117	-1024	-768	-1	-1	-1	-1	4	-1024	-768	-1	-1	-1	-1	4		0	0						No media	0	1024	768	0	0				0	Content		0	0	1960096	2498077972
1976	09:01:59.479	00:00:01.976	118	-1024	-768	-1	-1	-1	-1	4	-1024	-768	-1	-1	-1	-1	4		0	0						No media	0	1024	768	0	0				0	Content		0	0	1976350	2498094226
1993	09:01:59.496	00:00:01.993	119	-1024	-768	-1	-1	-1	-1	4	-1024	-768	-1	-1	-1	-1	4		0	0						No media	0	1024	768	0	0				0	Content		0	0	1993086	2498110962
2010	09:01:59.513	00:00:02.009	120	-1024	-768	-1	-1	-1	-1	4	-1024	-768	-1	-1	-1	-1	4		0	0						No media	0	1024	768	0	0				0	Content		0	0	2009762	2498127638
2026	09:01:59.529	00:00:02.026	121	-1024	-768	-1	-1	-1	-1	4	-1024	-768	-1	-1	-1	-1	4		0	0						No media	0	1024	768	0	0				0	Content		0	0	2026342	2498144218
2043	09:01:59.546	00:00:02.043	122	-1024	-768	-1	-1	-1	-1	4	-1024	-768	-1	-1	-1	-1	4		0	0						No media	0	1024	768	0	0				0	Content		0	0	2043215	2498161091
2060	09:01:59.563	00:00:02.059	123	-1024	-768	-1	-1	-1	-1	4	-1024	-768	-1	-1	-1	-1	4		0	0						No media	0	1024	768	0	0				0	Content		0	0	2059882	2498177758
2077	09:01:59.580	00:00:02.076	124	-1024	-768	-1	-1	-1	-1	4	-1024	-768	-1	-1	-1	-1	4		0	0						No media	0	1024	768	0	0				0	Content		0	0	2076550	2498194426
2094	09:01:59.597	00:00:02.093	125	-1024	-768	-1	-1	-1	-1	4	-1024	-768	-1	-1	-1	-1	4		0	0						No media	0	1024	768	0	0				0	Content		0	0	2093579	2498211455
2111	09:01:59.614	00:00:02.110	126	-1024	-768	-1	-1	-1	-1	4	-1024	-768	-1	-1	-1	-1	4		0	0						No media	0	1024	768	0	0				0	Content		0	0	2110826	2498228702
2127	09:01:59.630	00:00:02.126	127	-1024	-768	-1	-1	-1	-1	4	-1024	-768	-1	-1	-1	-1	4		0	0						No media	0	1024	768	0	0				0	Content		0	0	2126887	2498244763
2144	09:01:59.647	00:00:02.143	128	-1024	-768	-1	-1	-1	-1	4	-1024	-768	-1	-1	-1	-1	4		0	0						No media	0	1024	768	0	0				0	Content		0	0	2143554	2498261430
2160	09:01:59.663	00:00:02.159	129	-1024	-768	-1	-1	-1	-1	4	-1024	-768	-1	-1	-1	-1	4		0	0						No media	0	1024	768	0	0				0	Content		0	0	2159570	2498277446
2176	09:01:59.679	00:00:02.176	130	-1024	-768	-1	-1	-1	-1	4	-1024	-768	-1	-1	-1	-1	4		0	0						No media	0	1024	768	0	0				0	Content		0	0	2176192	2498294068
2193	09:01:59.696	00:00:02.192	131	-1024	-768	-1	-1	-1	-1	4	-1024	-768	-1	-1	-1	-1	4		0	0						No media	0	1024	768	0	0				0	Content		0	0	2192938	2498310814
2210	09:01:59.713	00:00:02.209	132	-1024	-768	-1	-1	-1	-1	4	-1024	-768	-1	-1	-1	-1	4		0	0						No media	0	1024	768	0	0				0	Content		0	0	2209619	2498327495
2226	09:01:59.729	00:00:02.226	133	-1024	-768	-1	-1	-1	-1	4	-1024	-768	-1	-1	-1	-1	4		0	0						No media	0	1024	768	0	0				0	Content		0	0	2226187	2498344063
2243	09:01:59.746	00:00:02.242	134	-1024	-768	-1	-1	-1	-1	4	-1024	-768	-1	-1	-1	-1	4		0	0						No media	0	1024	768	0	0				0	Content		0	0	2242819	2498360695
2260	09:01:59.763	00:00:02.260	135	-1024	-768	-1	-1	-1	-1	4	-1024	-768	-1	-1	-1	-1	4		0	0						No media	0	1024	768	0	0				0	Content		0	0	2260060	2498377936
2277	09:01:59.780	00:00:02.277	136	-1024	-768	-1	-1	-1	-1	4	-1024	-768	-1	-1	-1	-1	4		0	0						No media	0	1024	768	0	0				0	Content		0	0	2277373	2498395249
2294	09:01:59.797	00:00:02.294	137	-1024	-768	-1	-1	-1	-1	4	-1024	-768	-1	-1	-1	-1	4		0	0						No media	0	1024	768	0	0				0	Content		0	0	2294040	2498411916
2310	09:01:59.813	00:00:02.310	138	-1024	-768	-1	-1	-1	-1	4	-1024	-768	-1	-1	-1	-1	4		0	0						No media	0	1024	768	0	0				0	Content		0	0	2310296	2498428172
2327	09:01:59.830	00:00:02.326	139	-1024	-768	-1	-1	-1	-1	4	-1024	-768	-1	-1	-1	-1	4		0	0						No media	0	1024	768	0	0				0	Content		0	0	2326963	2498444839
2344	09:01:59.847	00:00:02.343	140	-1024	-768	-1	-1	-1	-1	4	-1024	-768	-1	-1	-1	-1	4		0	0						No media	0	1024	768	0	0				0	Content		0	0	2343630	2498461506
2359	09:01:59.862	00:00:02.359	141	-1024	-768	-1	-1	-1	-1	4	-1024	-768	-1	-1	-1	-1	4		0	0						No media	0	1024	768	0	0				0	Content		0	0	2359425	2498477301
2376	09:01:59.879	00:00:02.376	142	-1024	-768	-1	-1	-1	-1	4	-1024	-768	-1	-1	-1	-1	4		0	0						No media	0	1024	768	0	0				0	Content		0	0	2376048	2498493924
2393	09:01:59.896	00:00:02.392	143	-1024	-768	-1	-1	-1	-1	4	-1024	-768	-1	-1	-1	-1	4		0	0						No media	0	1024	768	0	0				0	Content		0	0	2392801	2498510677
2409	09:01:59.912	00:00:02.409	144	-1024	-768	-1	-1	-1	-1	4	-1024	-768	-1	-1	-1	-1	4		0	0						No media	0	1024	768	0	0				0	Content		0	0	2409476	2498527352
2426	09:01:59.929	00:00:02.426	145	-1024	-768	-1	-1	-1	-1	4	-1024	-768	-1	-1	-1	-1	4		0	0						No media	0	1024	768	0	0				0	Content		0	0	2426061	2498543937
2443	09:01:59.946	00:00:02.442	146	-1024	-768	-1	-1	-1	-1	4	-1024	-768	-1	-1	-1	-1	4		0	0						No media	0	1024	768	0	0				0	Content		0	0	2442670	2498560546
2460	09:01:59.963	00:00:02.459	147	-1024	-768	-1	-1	-1	-1	4	-1024	-768	-1	-1	-1	-1	4		0	0						No media	0	1024	768	0	0				0	Content		0	0	2459981	2498577857
2477	09:01:59.980	00:00:02.477	148	-1024	-768	-1	-1	-1	-1	4	-1024	-768	-1	-1	-1	-1	4		0	0						No media	0	1024	768	0	0				0	Content		0	0	2477305	2498595181
2493	09:01:59.996	00:00:02.493	149	-1024	-768	-1	-1	-1	-1	4	-1024	-768	-1	-1	-1	-1	4		0	0						No media	0	1024	768	0	0				0	Content		0	0	2493361	2498611237
2510	09:02:00.013	00:00:02.510	150	-1024	-768	-1	-1	-1	-1	4	-1024	-768	-1	-1	-1	-1	4		0	0						No media	0	1024	768	0	0				0	Content		0	0	2510029	2498627905
2526	09:02:00.029	00:00:02.526	151	-1024	-768	-1	-1	-1	-1	4	-1024	-768	-1	-1	-1	-1	4		0	0						No media	0	1024	768	0	0				0	Content		0	0	2526041	2498643917
2543	09:02:00.046	00:00:02.542	152	-1024	-768	-1	-1	-1	-1	4	-1024	-768	-1	-1	-1	-1	4		0	0						No media	0	1024	768	0	0				0	Content		0	0	2542663	2498660539
2559	09:02:00.062	00:00:02.559	153	-1024	-768	-1	-1	-1	-1	4	-1024	-768	-1	-1	-1	-1	4		0	0						No media	0	1024	768	0	0				0	Content		0	0	2559409	2498677285
2576	09:02:00.079	00:00:02.576	154	-1024	-768	-1	-1	-1	-1	4	-1024	-768	-1	-1	-1	-1	4		0	0						No media	0	1024	768	0	0				0	Content		0	0	2576087	2498693963
2593	09:02:00.096	00:00:02.592	155	-1024	-768	-1	-1	-1	-1	4	-1024	-768	-1	-1	-1	-1	4		0	0						No media	0	1024	768	0	0				0	Content		0	0	2592657	2498710533
2609	09:02:00.112	00:00:02.609	156	-1024	-768	-1	-1	-1	-1	4	-1024	-768	-1	-1	-1	-1	4		0	0						No media	0	1024	768	0	0				0	Content		0	0	2609297	2498727173
2627	09:02:00.130	00:00:02.626	157	-1024	-768	-1	-1	-1	-1	4	-1024	-768	-1	-1	-1	-1	4		0	0						No media	0	1024	768	0	0				0	Content		0	0	2626531	2498744407
2644	09:02:00.147	00:00:02.643	158	-1024	-768	-1	-1	-1	-1	4	-1024	-768	-1	-1	-1	-1	4		0	0						No media	0	1024	768	0	0				0	Content		0	0	2643842	2498761718
2661	09:02:00.164	00:00:02.660	159	-1024	-768	-1	-1	-1	-1	4	-1024	-768	-1	-1	-1	-1	4		0	0						No media	0	1024	768	0	0				0	Content		0	0	2660510	2498778386
2677	09:02:00.180	00:00:02.676	160	-1024	-768	-1	-1	-1	-1	4	-1024	-768	-1	-1	-1	-1	4		0	0						No media	0	1024	768	0	0				0	Content		0	0	2676585	2498794461
2693	09:02:00.196	00:00:02.693	161	-1024	-768	-1	-1	-1	-1	4	-1024	-768	-1	-1	-1	-1	4		0	0						No media	0	1024	768	0	0				0	Content		0	0	2693253	2498811129
2709	09:02:00.212	00:00:02.709	162	-1024	-768	-1	-1	-1	-1	4	-1024	-768	-1	-1	-1	-1	4		0	0						No media	0	1024	768	0	0				0	Content		0	0	2709281	2498827157
2726	09:02:00.229	00:00:02.725	163	-1024	-768	-1	-1	-1	-1	4	-1024	-768	-1	-1	-1	-1	4		0	0						No media	0	1024	768	0	0				0	Content		0	0	2725896	2498843772
2743	09:02:00.246	00:00:02.742	164	-1024	-768	-1	-1	-1	-1	4	-1024	-768	-1	-1	-1	-1	4		0	0						No media	0	1024	768	0	0				0	Content		0	0	2742520	2498860396
2759	09:02:00.262	00:00:02.759	165	-1024	-768	-1	-1	-1	-1	4	-1024	-768	-1	-1	-1	-1	4		0	0						No media	0	1024	768	0	0				0	Content		0	0	2759196	2498877072
2776	09:02:00.279	00:00:02.775	166	-1024	-768	-1	-1	-1	-1	4	-1024	-768	-1	-1	-1	-1	4		0	0						No media	0	1024	768	0	0				0	Content		0	0	2775890	2498893766
2793	09:02:00.296	00:00:02.792	167	-1024	-768	-1	-1	-1	-1	4	-1024	-768	-1	-1	-1	-1	4		0	0						No media	0	1024	768	0	0				0	Content		0	0	2792513	2498910389
2810	09:02:00.313	00:00:02.809	168	-1024	-768	-1	-1	-1	-1	4	-1024	-768	-1	-1	-1	-1	4		0	0						No media	0	1024	768	0	0				0	Content		0	0	2809763	2498927639
2826	09:02:00.329	00:00:02.826	169	-1024	-768	-1	-1	-1	-1	4	-1024	-768	-1	-1	-1	-1	4		0	0						No media	0	1024	768	0	0				0	Content		0	0	2826430	2498944306
2844	09:02:00.347	00:00:02.843	170	-1024	-768	-1	-1	-1	-1	4	-1024	-768	-1	-1	-1	-1	4		0	0						No media	0	1024	768	0	0				0	Content		0	0	2843719	2498961595
2860	09:02:00.363	00:00:02.860	171	-1024	-768	-1	-1	-1	-1	4	-1024	-768	-1	-1	-1	-1	4		0	0						No media	0	1024	768	0	0				0	Content		0	0	2860387	2498978263
2878	09:02:00.381	00:00:02.877	172	-1024	-768	-1	-1	-1	-1	4	-1024	-768	-1	-1	-1	-1	4		0	0						No media	0	1024	768	0	0				0	Content		0	0	2877633	2498995509
2892	09:02:00.395	00:00:02.892	173	-1024	-768	-1	-1	-1	-1	4	-1024	-768	-1	-1	-1	-1	4		0	0						No media	0	1024	768	0	0				0	Content		0	0	2892381	2499010257
2909	09:02:00.412	00:00:02.909	174	-1024	-768	-1	-1	-1	-1	4	-1024	-768	-1	-1	-1	-1	4		0	0						No media	0	1024	768	0	0				0	Content		0	0	2909128	2499027004
2926	09:02:00.429	00:00:02.925	175	-1024	-768	-1	-1	-1	-1	4	-1024	-768	-1	-1	-1	-1	4		0	0						No media	0	1024	768	0	0				0	Content		0	0	2925751	2499043627
2942	09:02:00.445	00:00:02.942	176	-1024	-768	-1	-1	-1	-1	4	-1024	-768	-1	-1	-1	-1	4		0	0						No media	0	1024	768	0	0				0	Content		0	0	2942433	2499060309
2959	09:02:00.462	00:00:02.959	177	-1024	-768	-1	-1	-1	-1	4	-1024	-768	-1	-1	-1	-1	4		0	0						No media	0	1024	768	0	0				0	Content		0	0	2959125	2499077001
2976	09:02:00.479	00:00:02.976	178	-1024	-768	-1	-1	-1	-1	4	-1024	-768	-1	-1	-1	-1	4		0	0						No media	0	1024	768	0	0				0	Content		0	0	2976000	2499093876
2993	09:02:00.496	00:00:02.992	179	-1024	-768	-1	-1	-1	-1	4	-1024	-768	-1	-1	-1	-1	4		0	0						No media	0	1024	768	0	0				0	Content		0	0	2992667	2499110543
3010	09:02:00.513	00:00:03.009	180	-1024	-768	-1	-1	-1	-1	4	-1024	-768	-1	-1	-1	-1	4		0	0						No media	0	1024	768	0	0				0	Content		0	0	3009771	2499127647
3026	09:02:00.529	00:00:03.026	181	-1024	-768	-1	-1	-1	-1	4	-1024	-768	-1	-1	-1	-1	4		0	0						No media	0	1024	768	0	0				0	Content		0	0	3026438	2499144314
3044	09:02:00.547	00:00:03.043	182	-1024	-768	-1	-1	-1	-1	4	-1024	-768	-1	-1	-1	-1	4		0	0						No media	0	1024	768	0	0				0	Content		0	0	3043624	2499161500
3061	09:02:00.564	00:00:03.060	183	-1024	-768	-1	-1	-1	-1	4	-1024	-768	-1	-1	-1	-1	4		0	0						No media	0	1024	768	0	0				0	Content		0	0	3060869	2499178745
3075	09:02:00.578																				MovieStart	128	0	0	Untertest2.avi
3077	09:02:00.580	00:00:03.076	184	-1024	-768	-1	-1	-1	-1	4	-1024	-768	-1	-1	-1	-1	4		0	0						Untertest2.avi	0	880	547	72	111				0	Content		-72	-111	3076557	2499194433
3093	09:02:00.596	00:00:03.093	185	-1024	-768	-1	-1	-1	-1	4	-1024	-768	-1	-1	-1	-1	4		0	0						Untertest2.avi	0	880	547	72	111				0	Content		-72	-111	3093225	2499211101
3109	09:02:00.612	00:00:03.109	186	-1024	-768	-1	-1	-1	-1	4	-1024	-768	-1	-1	-1	-1	4		0	0						Untertest2.avi	0	880	547	72	111				0	Content		-72	-111	3109421	2499227297
3126	09:02:00.629	00:00:03.126	187	-1024	-768	-1	-1	-1	-1	4	-1024	-768	-1	-1	-1	-1	4		0	0						Untertest2.avi	0	880	547	72	111				0	Content		-72	-111	3126089	2499243965
3142	09:02:00.645	00:00:03.142	188	-1024	-768	-1	-1	-1	-1	4	-1024	-768	-1	-1	-1	-1	4		0	0						Untertest2.avi	0	880	547	72	111				0	Content		-72	-111	3142240	2499260116
3159	09:02:00.662	00:00:03.159	189	-1024	-768	-1	-1	-1	-1	4	-1024	-768	-1	-1	-1	-1	4		0	0						Untertest2.avi	0	880	547	72	111				0	Content		-72	-111	3159042	2499276918
3176	09:02:00.679	00:00:03.175	190	-1024	-768	-1	-1	-1	-1	4	-1024	-768	-1	-1	-1	-1	4		0	0						Untertest2.avi	0	880	547	72	111				0	Content		-72	-111	3175674	2499293550
3192	09:02:00.695	00:00:03.192	191	-1024	-768	-1	-1	-1	-1	4	-1024	-768	-1	-1	-1	-1	4		0	0						Untertest2.avi	0	880	547	72	111				0	Content		-72	-111	3192341	2499310217
3209	09:02:00.712	00:00:03.209	192	-1024	-768	-1	-1	-1	-1	4	-1024	-768	-1	-1	-1	-1	4		0	0						Untertest2.avi	0	880	547	72	111				0	Content		-72	-111	3209192	2499327068
3226	09:02:00.729	00:00:03.225	193	-1024	-768	-1	-1	-1	-1	4	-1024	-768	-1	-1	-1	-1	4		0	0						Untertest2.avi	0	880	547	72	111				0	Content		-72	-111	3225860	2499343736
3243	09:02:00.746	00:00:03.242	194	-1024	-768	-1	-1	-1	-1	4	-1024	-768	-1	-1	-1	-1	4		0	0						Untertest2.avi	0	880	547	72	111				0	Content		-72	-111	3242528	2499360404
3260	09:02:00.763	00:00:03.259	195	-1024	-768	-1	-1	-1	-1	4	-1024	-768	-1	-1	-1	-1	4		0	0						Untertest2.avi	0	880	547	72	111				0	Content		-72	-111	3259512	2499377388
3277	09:02:00.780	00:00:03.276	196	-1024	-768	-1	-1	-1	-1	4	-1024	-768	-1	-1	-1	-1	4		0	0						Untertest2.avi	0	880	547	72	111				0	Content		-72	-111	3276760	2499394636
3293	09:02:00.796	00:00:03.292	197	-1024	-768	-1	-1	-1	-1	4	-1024	-768	-1	-1	-1	-1	4		0	0						Untertest2.avi	0	880	547	72	111				0	Content		-72	-111	3292830	2499410706
3309	09:02:00.812	00:00:03.309	198	-1024	-768	-1	-1	-1	-1	4	-1024	-768	-1	-1	-1	-1	4		0	0						Untertest2.avi	0	880	547	72	111				0	Content		-72	-111	3309497	2499427373
3326	09:02:00.829	00:00:03.325	199	-1024	-768	-1	-1	-1	-1	4	-1024	-768	-1	-1	-1	-1	4		0	0						Untertest2.avi	0	880	547	72	111				0	Content		-72	-111	3325824	2499443700
3342	09:02:00.845	00:00:03.342	200	-1024	-768	-1	-1	-1	-1	4	-1024	-768	-1	-1	-1	-1	4		0	0						Untertest2.avi	0	880	547	72	111				0	Content		-72	-111	3342492	2499460368
3359	09:02:00.862	00:00:03.358	201	-1024	-768	-1	-1	-1	-1	4	-1024	-768	-1	-1	-1	-1	4		0	0						Untertest2.avi	0	880	547	72	111				0	Content		-72	-111	3358899	2499476775
3376	09:02:00.879	00:00:03.375	202	-1024	-768	-1	-1	-1	-1	4	-1024	-768	-1	-1	-1	-1	4		0	0						Untertest2.avi	0	880	547	72	111				0	Content		-72	-111	3375510	2499493386
3392	09:02:00.895	00:00:03.392	203	-1024	-768	-1	-1	-1	-1	4	-1024	-768	-1	-1	-1	-1	4		0	0						Untertest2.avi	0	880	547	72	111				0	Content		-72	-111	3392134	2499510010
3409	09:02:00.912	00:00:03.408	204	-1024	-768	-1	-1	-1	-1	4	-1024	-768	-1	-1	-1	-1	4		0	0						Untertest2.avi	0	880	547	72	111				0	Content		-72	-111	3408802	2499526678
3425	09:02:00.928	00:00:03.425	205	-1024	-768	-1	-1	-1	-1	4	-1024	-768	-1	-1	-1	-1	4		0	0						Untertest2.avi	0	880	547	72	111				0	Content		-72	-111	3425473	2499543349
3442	09:02:00.945	00:00:03.442	206	-1024	-768	-1	-1	-1	-1	4	-1024	-768	-1	-1	-1	-1	4		0	0						Untertest2.avi	0	880	547	72	111				0	Content		-72	-111	3442141	2499560017
3459	09:02:00.962	00:00:03.458	207	-1024	-768	-1	-1	-1	-1	4	-1024	-768	-1	-1	-1	-1	4		0	0						Untertest2.avi	0	880	547	72	111				0	Content		-72	-111	3458770	2499576646
3476	09:02:00.979	00:00:03.476	208	-1024	-768	-1	-1	-1	-1	4	-1024	-768	-1	-1	-1	-1	4		0	0						Untertest2.avi	0	880	547	72	111				0	Content		-72	-111	3476005	2499593881
3493	09:02:00.996	00:00:03.493	209	-1024	-768	-1	-1	-1	-1	4	-1024	-768	-1	-1	-1	-1	4		0	0						Untertest2.avi	0	880	547	72	111				0	Content		-72	-111	3493088	2499610964
3510	09:02:01.013	00:00:03.509	210	-1024	-768	-1	-1	-1	-1	4	-1024	-768	-1	-1	-1	-1	4		0	0						Untertest2.avi	0	880	547	72	111				0	Content		-72	-111	3509756	2499627632
3526	09:02:01.029	00:00:03.526	211	-1024	-768	-1	-1	-1	-1	4	-1024	-768	-1	-1	-1	-1	4		0	0						Untertest2.avi	0	880	547	72	111				0	Content		-72	-111	3526424	2499644300
3543	09:02:01.046	00:00:03.542	212	-1024	-768	-1	-1	-1	-1	4	-1024	-768	-1	-1	-1	-1	4		0	0						Untertest2.avi	0	880	547	72	111				0	Content		-72	-111	3542743	2499660619
3559	09:02:01.062	00:00:03.559	213	-1024	-768	-1	-1	-1	-1	4	-1024	-768	-1	-1	-1	-1	4		0	0						Untertest2.avi	0	880	547	72	111				0	Content		-72	-111	3559410	2499677286
3576	09:02:01.079	00:00:03.576	214	-1024	-768	-1	-1	-1	-1	4	-1024	-768	-1	-1	-1	-1	4		0	0						Untertest2.avi	0	880	547	72	111				0	Content		-72	-111	3576078	2499693954
3592	09:02:01.095	00:00:03.591	215	-1024	-768	-1	-1	-1	-1	4	-1024	-768	-1	-1	-1	-1	4		0	0						Untertest2.avi	0	880	547	72	111				0	Content		-72	-111	3591999	2499709875
3609	09:02:01.112	00:00:03.608	216	-1024	-768	-1	-1	-1	-1	4	-1024	-768	-1	-1	-1	-1	4		0	0						Untertest2.avi	0	880	547	72	111				0	Content		-72	-111	3608622	2499726498
3625	09:02:01.128	00:00:03.625	217	-1024	-768	-1	-1	-1	-1	4	-1024	-768	-1	-1	-1	-1	4		0	0						Untertest2.avi	0	880	547	72	111				0	Content		-72	-111	3625339	2499743215
3642	09:02:01.145	00:00:03.642	218	-1024	-768	-1	-1	-1	-1	4	-1024	-768	-1	-1	-1	-1	4		0	0						Untertest2.avi	0	880	547	72	111				0	Content		-72	-111	3642007	2499759883
3659	09:02:01.162	00:00:03.658	219	-1024	-768	-1	-1	-1	-1	4	-1024	-768	-1	-1	-1	-1	4		0	0						Untertest2.avi	0	880	547	72	111				0	Content		-72	-111	3658669	2499776545
3675	09:02:01.178	00:00:03.675	220	-1024	-768	-1	-1	-1	-1	4	-1024	-768	-1	-1	-1	-1	4		0	0						Untertest2.avi	0	880	547	72	111				0	Content		-72	-111	3675337	2499793213
3692	09:02:01.195	00:00:03.692	221	-1024	-768	-1	-1	-1	-1	4	-1024	-768	-1	-1	-1	-1	4		0	0						Untertest2.avi	0	880	547	72	111				0	Content		-72	-111	3692005	2499809881
3709	09:02:01.212	00:00:03.708	222	-1024	-768	-1	-1	-1	-1	4	-1024	-768	-1	-1	-1	-1	4		0	0						Untertest2.avi	0	880	547	72	111				0	Content		-72	-111	3708618	2499826494
3725	09:02:01.228	00:00:03.725	223	-1024	-768	-1	-1	-1	-1	4	-1024	-768	-1	-1	-1	-1	4		0	0						Untertest2.avi	0	880	547	72	111				0	Content		-72	-111	3725239	2499843115
3743	09:02:01.246	00:00:03.742	224	-1024	-768	-1	-1	-1	-1	4	-1024	-768	-1	-1	-1	-1	4		0	0						Untertest2.avi	0	880	547	72	111				0	Content		-72	-111	3742551	2499860427
3759	09:02:01.262	00:00:03.759	225	-1024	-768	-1	-1	-1	-1	4	-1024	-768	-1	-1	-1	-1	4		0	0						Untertest2.avi	0	880	547	72	111				0	Content		-72	-111	3759219	2499877095
3776	09:02:01.279	00:00:03.776	226	-1024	-768	-1	-1	-1	-1	4	-1024	-768	-1	-1	-1	-1	4		0	0						Untertest2.avi	0	880	547	72	111				0	Content		-72	-111	3776309	2499894185
3793	09:02:01.296	00:00:03.792	227	-1024	-768	-1	-1	-1	-1	4	-1024	-768	-1	-1	-1	-1	4		0	0						Untertest2.avi	0	880	547	72	111				0	Content		-72	-111	3792976	2499910852
3810	09:02:01.313	00:00:03.809	228	-1024	-768	-1	-1	-1	-1	4	-1024	-768	-1	-1	-1	-1	4		0	0						Untertest2.avi	0	880	547	72	111				0	Content		-72	-111	3809644	2499927520
3827	09:02:01.330	00:00:03.827	229	-1024	-768	-1	-1	-1	-1	4	-1024	-768	-1	-1	-1	-1	4		0	0						Untertest2.avi	0	880	547	72	111				0	Content		-72	-111	3827110	2499944986
3842	09:02:01.345	00:00:03.841	230	-1024	-768	-1	-1	-1	-1	4	-1024	-768	-1	-1	-1	-1	4		0	0						Untertest2.avi	0	880	547	72	111				0	Content		-72	-111	3841857	2499959733
3859	09:02:01.362	00:00:03.858	231	-1024	-768	-1	-1	-1	-1	4	-1024	-768	-1	-1	-1	-1	4		0	0						Untertest2.avi	0	880	547	72	111				0	Content		-72	-111	3858544	2499976420
3875	09:02:01.378	00:00:03.875	232	-1024	-768	-1	-1	-1	-1	4	-1024	-768	-1	-1	-1	-1	4		0	0						Untertest2.avi	0	880	547	72	111				0	Content		-72	-111	3875212	2499993088
3892	09:02:01.395	00:00:03.891	233	-1024	-768	-1	-1	-1	-1	4	-1024	-768	-1	-1	-1	-1	4		0	0						Untertest2.avi	0	880	547	72	111				0	Content		-72	-111	3891866	2500009742
3909	09:02:01.412	00:00:03.908	234	-1024	-768	-1	-1	-1	-1	4	-1024	-768	-1	-1	-1	-1	4		0	0						Untertest2.avi	0	880	547	72	111				0	Content		-72	-111	3908533	2500026409
3925	09:02:01.428	00:00:03.925	235	-1024	-768	-1	-1	-1	-1	4	-1024	-768	-1	-1	-1	-1	4		0	0						Untertest2.avi	0	880	547	72	111				0	Content		-72	-111	3925201	2500043077
3942	09:02:01.445	00:00:03.941	236	-1024	-768	-1	-1	-1	-1	4	-1024	-768	-1	-1	-1	-1	4		0	0						Untertest2.avi	0	880	547	72	111				0	Content		-72	-111	3941839	2500059715
3959	09:02:01.462	00:00:03.958	237	-1024	-768	-1	-1	-1	-1	4	-1024	-768	-1	-1	-1	-1	4		0	0						Untertest2.avi	0	880	547	72	111				0	Content		-72	-111	3958506	2500076382
3975	09:02:01.478	00:00:03.975	238	-1024	-768	-1	-1	-1	-1	4	-1024	-768	-1	-1	-1	-1	4		0	0						Untertest2.avi	0	880	547	72	111				0	Content		-72	-111	3975162	2500093038
3992	09:02:01.495	00:00:03.991	239	-1024	-768	-1	-1	-1	-1	4	-1024	-768	-1	-1	-1	-1	4		0	0						Untertest2.avi	0	880	547	72	111				0	Content		-72	-111	3991830	2500109706
4008	09:02:01.511	00:00:04.008	240	-1024	-768	-1	-1	-1	-1	4	-1024	-768	-1	-1	-1	-1	4		0	0						Untertest2.avi	0	880	547	72	111				0	Content		-72	-111	4008498	2500126374
4025	09:02:01.528	00:00:04.025	241	-1024	-768	-1	-1	-1	-1	4	-1024	-768	-1	-1	-1	-1	4		0	0						Untertest2.avi	0	880	547	72	111				0	Content		-72	-111	4025097	2500142973
4042	09:02:01.545	00:00:04.042	242	-1024	-768	-1	-1	-1	-1	4	-1024	-768	-1	-1	-1	-1	4		0	0						Untertest2.avi	0	880	547	72	111				0	Content		-72	-111	4042220	2500160096
4059	09:02:01.562	00:00:04.059	243	-1024	-768	-1	-1	-1	-1	4	-1024	-768	-1	-1	-1	-1	4		0	0						Untertest2.avi	0	880	547	72	111				0	Content		-72	-111	4059344	2500177220
4076	09:02:01.579	00:00:04.076	244	-1024	-768	-1	-1	-1	-1	4	-1024	-768	-1	-1	-1	-1	4		0	0						Untertest2.avi	0	880	547	72	111				0	Content		-72	-111	4076012	2500193888
4093	09:02:01.596	00:00:04.092	245	-1024	-768	-1	-1	-1	-1	4	-1024	-768	-1	-1	-1	-1	4		0	0						Untertest2.avi	0	880	547	72	111				0	Content		-72	-111	4092679	2500210555
4109	09:02:01.612	00:00:04.109	246	-1024	-768	-1	-1	-1	-1	4	-1024	-768	-1	-1	-1	-1	4		0	0						Untertest2.avi	0	880	547	72	111				0	Content		-72	-111	4109026	2500226902
4126	09:02:01.629	00:00:04.125	247	-1024	-768	-1	-1	-1	-1	4	-1024	-768	-1	-1	-1	-1	4		0	0						Untertest2.avi	0	880	547	72	111				0	Content		-72	-111	4125694	2500243570
4142	09:02:01.645	00:00:04.142	248	-1024	-768	-1	-1	-1	-1	4	-1024	-768	-1	-1	-1	-1	4		0	0						Untertest2.avi	0	880	547	72	111				0	Content		-72	-111	4142361	2500260237
4158	09:02:01.661	00:00:04.158	249	-1024	-768	-1	-1	-1	-1	4	-1024	-768	-1	-1	-1	-1	4		0	0						Untertest2.avi	0	880	547	72	111				0	Content		-72	-111	4158336	2500276212
4175	09:02:01.678	00:00:04.174	250	-1024	-768	-1	-1	-1	-1	4	-1024	-768	-1	-1	-1	-1	4		0	0						Untertest2.avi	0	880	547	72	111				0	Content		-72	-111	4174958	2500292834
4192	09:02:01.695	00:00:04.191	251	-1024	-768	-1	-1	-1	-1	4	-1024	-768	-1	-1	-1	-1	4		0	0						Untertest2.avi	0	880	547	72	111				0	Content		-72	-111	4191674	2500309550
4208	09:02:01.711	00:00:04.208	252	-1024	-768	-1	-1	-1	-1	4	-1024	-768	-1	-1	-1	-1	4		0	0						Untertest2.avi	0	880	547	72	111				0	Content		-72	-111	4208341	2500326217
4225	09:02:01.728	00:00:04.224	253	-1024	-768	-1	-1	-1	-1	4	-1024	-768	-1	-1	-1	-1	4		0	0						Untertest2.avi	0	880	547	72	111				0	Content		-72	-111	4224962	2500342838
4242	09:02:01.745	00:00:04.241	254	-1024	-768	-1	-1	-1	-1	4	-1024	-768	-1	-1	-1	-1	4		0	0						Untertest2.avi	0	880	547	72	111				0	Content		-72	-111	4241630	2500359506
4258	09:02:01.761	00:00:04.258	255	-1024	-768	-1	-1	-1	-1	4	-1024	-768	-1	-1	-1	-1	4		0	0						Untertest2.avi	0	880	547	72	111				0	Content		-72	-111	4258297	2500376173
4275	09:02:01.778	00:00:04.274	256	-1024	-768	-1	-1	-1	-1	4	-1024	-768	-1	-1	-1	-1	4		0	0						Untertest2.avi	0	880	547	72	111				0	Content		-72	-111	4274951	2500392827
4292	09:02:01.795	00:00:04.291	257	-1024	-768	-1	-1	-1	-1	4	-1024	-768	-1	-1	-1	-1	4		0	0						Untertest2.avi	0	880	547	72	111				0	Content		-72	-111	4291574	2500409450
4309	09:02:01.812	00:00:04.308	258	-1024	-768	-1	-1	-1	-1	4	-1024	-768	-1	-1	-1	-1	4		0	0						Untertest2.avi	0	880	547	72	111				0	Content		-72	-111	4308657	2500426533
4325	09:02:01.828	00:00:04.325	259	-1024	-768	-1	-1	-1	-1	4	-1024	-768	-1	-1	-1	-1	4		0	0						Untertest2.avi	0	880	547	72	111				0	Content		-72	-111	4325324	2500443200
4342	09:02:01.845	00:00:04.341	260	-1024	-768	-1	-1	-1	-1	4	-1024	-768	-1	-1	-1	-1	4		0	0						Untertest2.avi	0	880	547	72	111				0	Content		-72	-111	4341992	2500459868
4359	09:02:01.862	00:00:04.359	261	-1024	-768	-1	-1	-1	-1	4	-1024	-768	-1	-1	-1	-1	4		0	0						Untertest2.avi	0	880	547	72	111				0	Content		-72	-111	4359353	2500477229
4376	09:02:01.879	00:00:04.376	262	-1024	-768	-1	-1	-1	-1	4	-1024	-768	-1	-1	-1	-1	4		0	0						Untertest2.avi	0	880	547	72	111				0	Content		-72	-111	4376021	2500493897
4393	09:02:01.896	00:00:04.393	263	-1024	-768	-1	-1	-1	-1	4	-1024	-768	-1	-1	-1	-1	4		0	0						Untertest2.avi	0	880	547	72	111				0	Content		-72	-111	4393458	2500511334
4408	09:02:01.911	00:00:04.408	264	-1024	-768	-1	-1	-1	-1	4	-1024	-768	-1	-1	-1	-1	4		0	0						Untertest2.avi	0	880	547	72	111				0	Content		-72	-111	4408208	2500526084
4425	09:02:01.928	00:00:04.424	265	-1024	-768	-1	-1	-1	-1	4	-1024	-768	-1	-1	-1	-1	4		0	0						Untertest2.avi	0	880	547	72	111				0	Content		-72	-111	4424825	2500542701
4441	09:02:01.944	00:00:04.441	266	-1024	-768	-1	-1	-1	-1	4	-1024	-768	-1	-1	-1	-1	4		0	0						Untertest2.avi	0	880	547	72	111				0	Content		-72	-111	4441492	2500559368
4458	09:02:01.961	00:00:04.458	267	-1024	-768	-1	-1	-1	-1	4	-1024	-768	-1	-1	-1	-1	4		0	0						Untertest2.avi	0	880	547	72	111				0	Content		-72	-111	4458160	2500576036
4475	09:02:01.978	00:00:04.474	268	-1024	-768	-1	-1	-1	-1	4	-1024	-768	-1	-1	-1	-1	4		0	0						Untertest2.avi	0	880	547	72	111				0	Content		-72	-111	4474828	2500592704
4491	09:02:01.994	00:00:04.491	269	-1024	-768	-1	-1	-1	-1	4	-1024	-768	-1	-1	-1	-1	4		0	0						Untertest2.avi	0	880	547	72	111				0	Content		-72	-111	4491495	2500609371
4508	09:02:02.011	00:00:04.508	270	-1024	-768	-1	-1	-1	-1	4	-1024	-768	-1	-1	-1	-1	4		0	0						Untertest2.avi	0	880	547	72	111				0	Content		-72	-111	4508116	2500625992
4525	09:02:02.028	00:00:04.524	271	-1024	-768	-1	-1	-1	-1	4	-1024	-768	-1	-1	-1	-1	4		0	0						Untertest2.avi	0	880	547	72	111				0	Content		-72	-111	4524810	2500642686
4542	09:02:02.045	00:00:04.541	272	-1024	-768	-1	-1	-1	-1	4	-1024	-768	-1	-1	-1	-1	4		0	0						Untertest2.avi	0	880	547	72	111				0	Content		-72	-111	4541644	2500659520
4558	09:02:02.061	00:00:04.558	273	-1024	-768	-1	-1	-1	-1	4	-1024	-768	-1	-1	-1	-1	4		0	0						Untertest2.avi	0	880	547	72	111				0	Content		-72	-111	4558311	2500676187
4575	09:02:02.078	00:00:04.574	274	-1024	-768	-1	-1	-1	-1	4	-1024	-768	-1	-1	-1	-1	4		0	0						Untertest2.avi	0	880	547	72	111				0	Content		-72	-111	4574979	2500692855
4592	09:02:02.095	00:00:04.592	275	-1024	-768	-1	-1	-1	-1	4	-1024	-768	-1	-1	-1	-1	4		0	0						Untertest2.avi	0	880	547	72	111				0	Content		-72	-111	4592144	2500710020
4609	09:02:02.112	00:00:04.608	276	-1024	-768	-1	-1	-1	-1	4	-1024	-768	-1	-1	-1	-1	4		0	0						Untertest2.avi	0	880	547	72	111				0	Content		-72	-111	4608812	2500726688
4626	09:02:02.129	00:00:04.625	277	-1024	-768	-1	-1	-1	-1	4	-1024	-768	-1	-1	-1	-1	4		0	0						Untertest2.avi	0	880	547	72	111				0	Content		-72	-111	4625933	2500743809
4643	09:02:02.146	00:00:04.643	278	-1024	-768	-1	-1	-1	-1	4	-1024	-768	-1	-1	-1	-1	4		0	0						Untertest2.avi	0	880	547	72	111				0	Content		-72	-111	4643180	2500761056
4659	09:02:02.162	00:00:04.659	279	-1024	-768	-1	-1	-1	-1	4	-1024	-768	-1	-1	-1	-1	4		0	0						Untertest2.avi	0	880	547	72	111				0	Content		-72	-111	4659224	2500777100
4676	09:02:02.179	00:00:04.675	280	-1024	-768	-1	-1	-1	-1	4	-1024	-768	-1	-1	-1	-1	4		0	0						Untertest2.avi	0	880	547	72	111				0	Content		-72	-111	4675892	2500793768
4693	09:02:02.196	00:00:04.692	281	-1024	-768	-1	-1	-1	-1	4	-1024	-768	-1	-1	-1	-1	4		0	0						Untertest2.avi	0	880	547	72	111				0	Content		-72	-111	4692559	2500810435
4708	09:02:02.211	00:00:04.707	282	-1024	-768	-1	-1	-1	-1	4	-1024	-768	-1	-1	-1	-1	4		0	0						Untertest2.avi	0	880	547	72	111				0	Content		-72	-111	4707930	2500825806
4725	09:02:02.228	00:00:04.724	283	-1024	-768	-1	-1	-1	-1	4	-1024	-768	-1	-1	-1	-1	4		0	0						Untertest2.avi	0	880	547	72	111				0	Content		-72	-111	4724675	2500842551
4741	09:02:02.244	00:00:04.741	284	-1024	-768	-1	-1	-1	-1	4	-1024	-768	-1	-1	-1	-1	4		0	0						Untertest2.avi	0	880	547	72	111				0	Content		-72	-111	4741299	2500859175
4758	09:02:02.261	00:00:04.757	285	-1024	-768	-1	-1	-1	-1	4	-1024	-768	-1	-1	-1	-1	4		0	0						Untertest2.avi	0	880	547	72	111				0	Content		-72	-111	4757967	2500875843
4775	09:02:02.278	00:00:04.774	286	-1024	-768	-1	-1	-1	-1	4	-1024	-768	-1	-1	-1	-1	4		0	0						Untertest2.avi	0	880	547	72	111				0	Content		-72	-111	4774631	2500892507
4791	09:02:02.294	00:00:04.791	287	-1024	-768	-1	-1	-1	-1	4	-1024	-768	-1	-1	-1	-1	4		0	0						Untertest2.avi	0	880	547	72	111				0	Content		-72	-111	4791298	2500909174
4808	09:02:02.311	00:00:04.807	288	-1024	-768	-1	-1	-1	-1	4	-1024	-768	-1	-1	-1	-1	4		0	0						Untertest2.avi	0	880	547	72	111				0	Content		-72	-111	4807920	2500925796
4825	09:02:02.328	00:00:04.824	289	-1024	-768	-1	-1	-1	-1	4	-1024	-768	-1	-1	-1	-1	4		0	0						Untertest2.avi	0	880	547	72	111				0	Content		-72	-111	4824588	2500942464
4841	09:02:02.344	00:00:04.841	290	-1024	-768	-1	-1	-1	-1	4	-1024	-768	-1	-1	-1	-1	4		0	0						Untertest2.avi	0	880	547	72	111				0	Content		-72	-111	4841167	2500959043
4858	09:02:02.361	00:00:04.857	291	-1024	-768	-1	-1	-1	-1	4	-1024	-768	-1	-1	-1	-1	4		0	0						Untertest2.avi	0	880	547	72	111				0	Content		-72	-111	4857853	2500975729
4875	09:02:02.378	00:00:04.874	292	-1024	-768	-1	-1	-1	-1	4	-1024	-768	-1	-1	-1	-1	4		0	0						Untertest2.avi	0	880	547	72	111				0	Content		-72	-111	4874521	2500992397
4891	09:02:02.394	00:00:04.891	293	-1024	-768	-1	-1	-1	-1	4	-1024	-768	-1	-1	-1	-1	4		0	0						Untertest2.avi	0	880	547	72	111				0	Content		-72	-111	4891153	2501009029
4908	09:02:02.411	00:00:04.907	294	-1024	-768	-1	-1	-1	-1	4	-1024	-768	-1	-1	-1	-1	4		0	0						Untertest2.avi	0	880	547	72	111				0	Content		-72	-111	4907820	2501025696
4925	09:02:02.428	00:00:04.924	295	-1024	-768	-1	-1	-1	-1	4	-1024	-768	-1	-1	-1	-1	4		0	0						Untertest2.avi	0	880	547	72	111				0	Content		-72	-111	4924544	2501042420
4941	09:02:02.444	00:00:04.941	296	-1024	-768	-1	-1	-1	-1	4	-1024	-768	-1	-1	-1	-1	4		0	0						Untertest2.avi	0	880	547	72	111				0	Content		-72	-111	4941165	2501059041
4958	09:02:02.461	00:00:04.957	297	-1024	-768	-1	-1	-1	-1	4	-1024	-768	-1	-1	-1	-1	4		0	0						Untertest2.avi	0	880	547	72	111				0	Content		-72	-111	4957833	2501075709
4974	09:02:02.477	00:00:04.974	298	-1024	-768	-1	-1	-1	-1	4	-1024	-768	-1	-1	-1	-1	4		0	0						Untertest2.avi	0	880	547	72	111				0	Content		-72	-111	4974495	2501092371
4991	09:02:02.494	00:00:04.991	299	-1024	-768	-1	-1	-1	-1	4	-1024	-768	-1	-1	-1	-1	4		0	0						Untertest2.avi	0	880	547	72	111				0	Content		-72	-111	4991163	2501109039
5008	09:02:02.511	00:00:05.007	300	-1024	-768	-1	-1	-1	-1	4	-1024	-768	-1	-1	-1	-1	4		0	0						Untertest2.avi	0	880	547	72	111				0	Content		-72	-111	5007786	2501125662
5024	09:02:02.527	00:00:05.024	301	-1024	-768	-1	-1	-1	-1	4	-1024	-768	-1	-1	-1	-1	4		0	0						Untertest2.avi	0	880	547	72	111				0	Content		-72	-111	5024454	2501142330
5041	09:02:02.544	00:00:05.041	302	-1024	-768	-1	-1	-1	-1	4	-1024	-768	-1	-1	-1	-1	4		0	0						Untertest2.avi	0	880	547	72	111				0	Content		-72	-111	5041116	2501158992
5058	09:02:02.561	00:00:05.057	303	-1024	-768	-1	-1	-1	-1	4	-1024	-768	-1	-1	-1	-1	4		0	0						Untertest2.avi	0	880	547	72	111				0	Content		-72	-111	5057784	2501175660
5074	09:02:02.577	00:00:05.074	304	-1024	-768	-1	-1	-1	-1	4	-1024	-768	-1	-1	-1	-1	4		0	0						Untertest2.avi	0	880	547	72	111				0	Content		-72	-111	5074408	2501192284
5091	09:02:02.594	00:00:05.091	305	-1024	-768	-1	-1	-1	-1	4	-1024	-768	-1	-1	-1	-1	4		0	0						Untertest2.avi	0	880	547	72	111				0	Content		-72	-111	5091075	2501208951
5108	09:02:02.611	00:00:05.107	306	-1024	-768	-1	-1	-1	-1	4	-1024	-768	-1	-1	-1	-1	4		0	0						Untertest2.avi	0	880	547	72	111				0	Content		-72	-111	5107737	2501225613
5124	09:02:02.627	00:00:05.124	307	-1024	-768	-1	-1	-1	-1	4	-1024	-768	-1	-1	-1	-1	4		0	0						Untertest2.avi	0	880	547	72	111				0	Content		-72	-111	5124405	2501242281
5141	09:02:02.644	00:00:05.141	308	-1024	-768	-1	-1	-1	-1	4	-1024	-768	-1	-1	-1	-1	4		0	0						Untertest2.avi	0	880	547	72	111				0	Content		-72	-111	5141022	2501258898
5158	09:02:02.661	00:00:05.157	309	-1024	-768	-1	-1	-1	-1	4	-1024	-768	-1	-1	-1	-1	4		0	0						Untertest2.avi	0	880	547	72	111				0	Content		-72	-111	5157643	2501275519
5174	09:02:02.677	00:00:05.174	310	-1024	-768	-1	-1	-1	-1	4	-1024	-768	-1	-1	-1	-1	4		0	0						Untertest2.avi	0	880	547	72	111				0	Content		-72	-111	5174268	2501292144
5191	09:02:02.694	00:00:05.190	311	-1024	-768	-1	-1	-1	-1	4	-1024	-768	-1	-1	-1	-1	4		0	0						Untertest2.avi	0	880	547	72	111				0	Content		-72	-111	5190935	2501308811
5208	09:02:02.711	00:00:05.207	312	-1024	-768	-1	-1	-1	-1	4	-1024	-768	-1	-1	-1	-1	4		0	0						Untertest2.avi	0	880	547	72	111				0	Content		-72	-111	5207602	2501325478
5224	09:02:02.727	00:00:05.224	313	-1024	-768	-1	-1	-1	-1	4	-1024	-768	-1	-1	-1	-1	4		0	0						Untertest2.avi	0	880	547	72	111				0	Content		-72	-111	5224270	2501342146
5241	09:02:02.744	00:00:05.240	314	-1024	-768	-1	-1	-1	-1	4	-1024	-768	-1	-1	-1	-1	4		0	0						Untertest2.avi	0	880	547	72	111				0	Content		-72	-111	5240954	2501358830
5258	09:02:02.761	00:00:05.257	315	-1024	-768	-1	-1	-1	-1	4	-1024	-768	-1	-1	-1	-1	4		0	0						Untertest2.avi	0	880	547	72	111				0	Content		-72	-111	5257622	2501375498
5274	09:02:02.777	00:00:05.274	316	-1024	-768	-1	-1	-1	-1	4	-1024	-768	-1	-1	-1	-1	4		0	0						Untertest2.avi	0	880	547	72	111				0	Content		-72	-111	5274260	2501392136
5291	09:02:02.794	00:00:05.290	317	-1024	-768	-1	-1	-1	-1	4	-1024	-768	-1	-1	-1	-1	4		0	0						Untertest2.avi	0	880	547	72	111				0	Content		-72	-111	5290882	2501408758
5308	09:02:02.811	00:00:05.307	318	-1024	-768	-1	-1	-1	-1	4	-1024	-768	-1	-1	-1	-1	4		0	0						Untertest2.avi	0	880	547	72	111				0	Content		-72	-111	5307575	2501425451
5324	09:02:02.827	00:00:05.324	319	-1024	-768	-1	-1	-1	-1	4	-1024	-768	-1	-1	-1	-1	4		0	0						Untertest2.avi	0	880	547	72	111				0	Content		-72	-111	5324242	2501442118
5341	09:02:02.844	00:00:05.340	320	-1024	-768	-1	-1	-1	-1	4	-1024	-768	-1	-1	-1	-1	4		0	0						Untertest2.avi	0	880	547	72	111				0	Content		-72	-111	5340872	2501458748
5358	09:02:02.861	00:00:05.357	321	-1024	-768	-1	-1	-1	-1	4	-1024	-768	-1	-1	-1	-1	4		0	0						Untertest2.avi	0	880	547	72	111				0	Content		-72	-111	5357540	2501475416
5374	09:02:02.877	00:00:05.374	322	-1024	-768	-1	-1	-1	-1	4	-1024	-768	-1	-1	-1	-1	4		0	0						Untertest2.avi	0	880	547	72	111				0	Content		-72	-111	5374208	2501492084
5391	09:02:02.894	00:00:05.390	323	-1024	-768	-1	-1	-1	-1	4	-1024	-768	-1	-1	-1	-1	4		0	0						Untertest2.avi	0	880	547	72	111				0	Content		-72	-111	5390879	2501508755
5408	09:02:02.911	00:00:05.408	324	-1024	-768	-1	-1	-1	-1	4	-1024	-768	-1	-1	-1	-1	4		0	0						Untertest2.avi	0	880	547	72	111				0	Content		-72	-111	5408005	2501525881
5425	09:02:02.928	00:00:05.425	325	-1024	-768	-1	-1	-1	-1	4	-1024	-768	-1	-1	-1	-1	4		0	0						Untertest2.avi	0	880	547	72	111				0	Content		-72	-111	5425319	2501543195
5442	09:02:02.945	00:00:05.441	326	-1024	-768	-1	-1	-1	-1	4	-1024	-768	-1	-1	-1	-1	4		0	0						Untertest2.avi	0	880	547	72	111				0	Content		-72	-111	5441987	2501559863
5458	09:02:02.961	00:00:05.458	327	-1024	-768	-1	-1	-1	-1	4	-1024	-768	-1	-1	-1	-1	4		0	0						Untertest2.avi	0	880	547	72	111				0	Content		-72	-111	5458248	2501576124
5475	09:02:02.978	00:00:05.474	328	-1024	-768	-1	-1	-1	-1	4	-1024	-768	-1	-1	-1	-1	4		0	0						Untertest2.avi	0	880	547	72	111				0	Content		-72	-111	5474916	2501592792
5492	09:02:02.995	00:00:05.491	329	-1024	-768	-1	-1	-1	-1	4	-1024	-768	-1	-1	-1	-1	4		0	0						Untertest2.avi	0	880	547	72	111				0	Content		-72	-111	5491584	2501609460
5507	09:02:03.010	00:00:05.507	330	-1024	-768	-1	-1	-1	-1	4	-1024	-768	-1	-1	-1	-1	4		0	0						Untertest2.avi	0	880	547	72	111				0	Content		-72	-111	5507391	2501625267
5524	09:02:03.027	00:00:05.524	331	-1024	-768	-1	-1	-1	-1	4	-1024	-768	-1	-1	-1	-1	4		0	0						Untertest2.avi	0	880	547	72	111				0	Content		-72	-111	5524127	2501642003
5541	09:02:03.044	00:00:05.540	332	-1024	-768	-1	-1	-1	-1	4	-1024	-768	-1	-1	-1	-1	4		0	0						Untertest2.avi	0	880	547	72	111				0	Content		-72	-111	5540781	2501658657
5557	09:02:03.060	00:00:05.557	333	-1024	-768	-1	-1	-1	-1	4	-1024	-768	-1	-1	-1	-1	4		0	0						Untertest2.avi	0	880	547	72	111				0	Content		-72	-111	5557449	2501675325
5574	09:02:03.077	00:00:05.574	334	-1024	-768	-1	-1	-1	-1	4	-1024	-768	-1	-1	-1	-1	4		0	0						Untertest2.avi	0	880	547	72	111				0	Content		-72	-111	5574091	2501691967
5591	09:02:03.094	00:00:05.590	335	-1024	-768	-1	-1	-1	-1	4	-1024	-768	-1	-1	-1	-1	4		0	0						Untertest2.avi	0	880	547	72	111				0	Content		-72	-111	5590759	2501708635
5607	09:02:03.110	00:00:05.607	336	-1024	-768	-1	-1	-1	-1	4	-1024	-768	-1	-1	-1	-1	4		0	0						Untertest2.avi	0	880	547	72	111				0	Content		-72	-111	5607427	2501725303
5624	09:02:03.127	00:00:05.623	337	-1024	-768	-1	-1	-1	-1	4	-1024	-768	-1	-1	-1	-1	4		0	0						Untertest2.avi	0	880	547	72	111				0	Content		-72	-111	5623999	2501741875
5641	09:02:03.144	00:00:05.640	338	-1024	-768	-1	-1	-1	-1	4	-1024	-768	-1	-1	-1	-1	4		0	0						Untertest2.avi	0	880	547	72	111				0	Content		-72	-111	5640747	2501758623
5658	09:02:03.161	00:00:05.658	339	-1024	-768	-1	-1	-1	-1	4	-1024	-768	-1	-1	-1	-1	4		0	0						Untertest2.avi	0	880	547	72	111				0	Content		-72	-111	5658003	2501775879
5675	09:02:03.178	00:00:05.674	340	-1024	-768	-1	-1	-1	-1	4	-1024	-768	-1	-1	-1	-1	4		0	0						Untertest2.avi	0	880	547	72	111				0	Content		-72	-111	5674671	2501792547
5692	09:02:03.195	00:00:05.691	341	-1024	-768	-1	-1	-1	-1	4	-1024	-768	-1	-1	-1	-1	4		0	0						Untertest2.avi	0	880	547	72	111				0	Content		-72	-111	5691737	2501809613
5708	09:02:03.211	00:00:05.708	342	-1024	-768	-1	-1	-1	-1	4	-1024	-768	-1	-1	-1	-1	4		0	0						Untertest2.avi	0	880	547	72	111				0	Content		-72	-111	5708405	2501826281
5725	09:02:03.228	00:00:05.725	343	-1024	-768	-1	-1	-1	-1	4	-1024	-768	-1	-1	-1	-1	4		0	0						Untertest2.avi	0	880	547	72	111				0	Content		-72	-111	5725073	2501842949
5742	09:02:03.245	00:00:05.742	344	-1024	-768	-1	-1	-1	-1	4	-1024	-768	-1	-1	-1	-1	4		0	0						Untertest2.avi	0	880	547	72	111				0	Content		-72	-111	5742494	2501860370
5757	09:02:03.260	00:00:05.757	345	-1024	-768	-1	-1	-1	-1	4	-1024	-768	-1	-1	-1	-1	4		0	0						Untertest2.avi	0	880	547	72	111				0	Content		-72	-111	5757367	2501875243
5774	09:02:03.277	00:00:05.773	346	-1024	-768	-1	-1	-1	-1	4	-1024	-768	-1	-1	-1	-1	4		0	0						Untertest2.avi	0	880	547	72	111				0	Content		-72	-111	5773991	2501891867
5791	09:02:03.294	00:00:05.790	347	-1024	-768	-1	-1	-1	-1	4	-1024	-768	-1	-1	-1	-1	4		0	0						Untertest2.avi	0	880	547	72	111				0	Content		-72	-111	5790659	2501908535
5807	09:02:03.310	00:00:05.807	348	1345,624	950,4895	0,4186804	0,4419773	492,4872	3,163967	3	1516,034	998,9075	0,4187389	0,4419754	492,4872	3,159443	1	0	1516	999						Untertest2.avi	0	880	547	72	111	1461	876	150	0	Content		1444	888	5807236	2501925112
5824	09:02:03.327	00:00:05.823	349	1427,012	625,8521	0,4056479	0,45103	492,354	3,118677	3	1619,247	630,1382	0,4056786	0,4510261	492,354	3,137834	1	0	1619	630						Untertest2.avi	0	880	547	72	111	1461	876	150	0	Content		1547	519	5823859	2501941735
5841	09:02:03.344	00:00:05.840	350	-1024	-768	-1	-1	-1	-1	4	-1024	-768	-1	-1	-1	-1	4	0	0	0						Untertest2.avi	0	880	547	72	111	1461	876	150	0	Content		-72	-111	5840608	2501958484
5857	09:02:03.360	00:00:05.857	351	1377,302	939,4489	0,4197707	0,4422099	490,8744	3,104535	3	1553,247	987,384	0,4198311	0,4422016	490,8744	3,101422	1	0	1553	987						Untertest2.avi	0	880	547	72	111	1461	876	150	0	Content		1481	876	5857230	2501975106
5874	09:02:03.377	00:00:05.873	352	-1024	-768	-1	-1	-1	-1	4	-1024	-768	-1	-1	-1	-1	4	0	0	0						Untertest2.avi	0	880	547	72	111	1461	876	150	0	Content		-72	-111	5873852	2501991728
5890	09:02:03.393	00:00:05.890	353	-1024	-768	-1	-1	-1	-1	4	-1024	-768	-1	-1	-1	-1	4	0	0	0						Untertest2.avi	0	880	547	72	111	1461	876	150	0	Content		-72	-111	5890476	2502008352
5907	09:02:03.410	00:00:05.907	354	1345,103	943,0502	0,4276242	0,4414798	473,9968	2,929212	3	1533,354	990,6846	0,4276593	0,4414712	473,9968	2,936473	1	0	1533	991						Untertest2.avi	0	880	547	72	111	1461	876	150	0	Content		1461	880	5907232	2502025108
5924	09:02:03.427	00:00:05.923	355	1340,37	941,5928	0,4206883	0,4409364	493,2557	3,094045	3	1509,46	989,1842	0,4207482	0,4409283	493,2557	3,089517	1	0	1509	989						Untertest2.avi	0	880	547	72	111	1461	876	150	0	Content		1437	878	5923847	2502041723
5940	09:02:03.443	00:00:05.940	356	1327,966	939,7755	0,4253375	0,4399492	482,2178	3,023959	3	1507,183	986,9254	0,4253344	0,439941	482,2178	3,028924	1	0	1507	987						Untertest2.avi	0	880	547	72	111	1461	876	150	0	Content		1435	876	5940474	2502058350
5957	09:02:03.460	00:00:05.957	357	1125,043	728,4655	0,4240895	0,4365814	505,8996	3,120569	3	1242,095	750,5286	0,4240723	0,436574	505,8996	3,106004	1	1	1242	751						Untertest2.avi	0	880	547	72	111	632	405	367	0	Content		1170	640	5957096	2502074972
5974	09:02:03.477	00:00:05.973	358	910,9711	558,7535	0,4210414	0,4341216	504,7074	3,175165	3	1009,784	566,4569	0,4209831	0,4341145	504,7075	3,160846	1	1	1010	566						Untertest2.avi	0	880	547	72	111	632	405	367	0	Content		938	455	5973846	2502091722
5990	09:02:03.493	00:00:05.990	359	848,9868	528,1735	0,4252433	0,432788	504,7026	3,212265	3	935,1155	534,3081	0,4252431	0,4327805	504,7026	3,194224	1	1	935	534						Untertest2.avi	0	880	547	72	111	632	405	367	0	Content		863	423	5990468	2502108344
6007	09:02:03.510	00:00:06.007	360	813,5552	510,4632	0,4227683	0,4326491	500,9417	3,184656	3	902,1155	515,257	0,4227092	0,4326418	500,9418	3,168887	1	1	902	515						Untertest2.avi	0	880	547	72	111	632	405	367	0	Content		830	404	6007092	2502124968
6024	09:02:03.527	00:00:06.023	361	782,5935	495,1953	0,426531	0,4322569	508,3383	3,17282	3	860,2205	500,0617	0,4265038	0,4322497	508,3383	3,154547	1	1	860	500						Untertest2.avi	0	880	547	72	111	632	405	367	0	Content		788	389	6023716	2502141592
6040	09:02:03.543	00:00:06.040	362	725,3499	509,7465	0,4219945	0,432437	504,1848	3,223912	3	806,9438	515,6321	0,4219361	0,4324298	504,1849	3,20631	1	1	807	516						Untertest2.avi	0	880	547	72	111	632	405	367	0	Content		735	405	6040464	2502158340
6057	09:02:03.560	00:00:06.057	363	-1024	-768	-1	-1	-1	-1	4	-1024	-768	-1	-1	-1	-1	4	1	0	0						Untertest2.avi	0	880	547	72	111	632	405	367	0	Content		-72	-111	6057127	2502175003
6074	09:02:03.577	00:00:06.073	364	-1024	-768	-1	-1	-1	-1	4	-1024	-768	-1	-1	-1	-1	4	1	0	0						Untertest2.avi	0	880	547	72	111	632	405	367	0	Content		-72	-111	6073795	2502191671
6090	09:02:03.593	00:00:06.090	365	656,6329	513,0074	0,4244036	0,4321645	495,5751	3,163353	3	728,8184	519,3578	0,4243732	0,43216	495,5768	3,144994	1	1	729	519						Untertest2.avi	0	880	547	72	111	632	405	367	0	Content		657	408	6090414	2502208290
6107	09:02:03.610	00:00:06.107	366	632,0012	513,2872	0,4241892	0,4322418	495,6049	3,168845	3	722,1207	518,1212	0,4243564	0,4322623	495,6049	3,15207	1	1	722	518						Untertest2.avi	0	880	547	72	111	632	405	367	0	Content		650	407	6107037	2502224913
6124	09:02:03.627	00:00:06.123	367	612,3349	509,93	0,4241044	0,4324205	495,6185	3,145332	3	688,7961	516,2174	0,4241488	0,4324187	495,6185	3,127369	1	1	689	516						Untertest2.avi	0	880	547	72	111	632	405	367	0	Content		617	405	6123798	2502241674
6140	09:02:03.643	00:00:06.140	368	619,613	501,9977	0,4241515	0,432733	495,5991	3,09517	3	696,4778	507,7591	0,424196	0,4327312	495,5991	3,077806	1	1	696	508						Untertest2.avi	0	880	547	72	111	632	405	367	0	Content		624	397	6140410	2502258286
6157	09:02:03.660	00:00:06.157	369	624,2043	500,1574	0,4242467	0,4329804	495,8307	3,117613	3	701,3869	505,7503	0,424291	0,4329786	495,8307	3,100175	1	1	701	506						Untertest2.avi	0	880	547	72	111	632	405	367	0	Content		629	395	6157037	2502274913
6174	09:02:03.677	00:00:06.173	370	614,8098	505,9249	0,4243443	0,4333255	495,8797	3,14484	3	691,3643	511,931	0,4243886	0,4333237	495,8797	3,127039	1	1	691	512						Untertest2.avi	0	880	547	72	111	632	405	367	0	Content		619	401	6173660	2502291536
6190	09:02:03.693	00:00:06.190	371	621,9049	506,0197	0,4244916	0,4335246	495,9363	3,166945	3	699,0268	511,8842	0,4245359	0,4335228	495,9363	3,149034	1	1	699	512						Untertest2.avi	0	880	547	72	111	632	405	367	0	Content		627	401	6190410	2502308286
6207	09:02:03.710	00:00:06.207	372	625,1862	507,5366	0,4247429	0,4338074	495,9462	3,120603	3	702,4326	513,7039	0,4247872	0,4338056	495,9462	3,102839	1	1	702	514						Untertest2.avi	0	880	547	72	111	632	405	367	0	Content		630	403	6207034	2502324910
6224	09:02:03.727	00:00:06.223	373	628,1147	506,537	0,4250369	0,434098	496,0776	3,141052	3	705,6669	512,5021	0,4250812	0,4340962	496,0776	3,12322	1	1	706	513						Untertest2.avi	0	880	547	72	111	632	405	367	0	Content		634	402	6223659	2502341535
6240	09:02:03.743	00:00:06.240	374	610,1265	511,4141	0,4252861	0,4343436	495,9423	3,166055	3	686,4876	517,8132	0,4253305	0,4343418	495,9423	3,147986	1	1	686	518						Untertest2.avi	0	880	547	72	111	632	405	367	0	Content		614	407	6240283	2502358159
6257	09:02:03.760	00:00:06.257	375	626,0167	509,4415	0,4254967	0,4346975	496,1541	3,098156	3	703,4272	515,5934	0,425541	0,4346957	496,1541	3,080678	1	1	703	516						Untertest2.avi	0	880	547	72	111	632	405	367	0	Content		631	405	6257034	2502374910
6274	09:02:03.777	00:00:06.273	376	610,717	514,0139	0,4256116	0,4350589	496,1563	3,093495	3	687,137	520,6758	0,4256558	0,4350571	496,1563	3,075922	1	1	687	521						Untertest2.avi	0	880	547	72	111	632	405	367	0	Content		615	410	6273656	2502391532
6290	09:02:03.793	00:00:06.290	377	623,5243	505,7958	0,4257255	0,4353812	496,1483	3,088512	3	700,7427	511,8403	0,4257698	0,4353794	496,1482	3,071104	1	1	701	512						Untertest2.avi	0	880	547	72	111	632	405	367	0	Content		629	401	6290280	2502408156
6307	09:02:03.810	00:00:06.306	378	612,7842	513,9257	0,4257371	0,4356183	496,2129	3,061705	3	689,3251	520,6138	0,4257814	0,4356165	496,2128	3,044347	1	1	689	521						Untertest2.avi	0	880	547	72	111	632	405	367	0	Content		617	410	6306905	2502424781
6324	09:02:03.827	00:00:06.323	379	647,1592	467,1353	0,4252412	0,434948	496,6115	3,026276	3	725,7459	470,4276	0,4252854	0,4349462	496,6115	3,010217	1	2	726	470						Untertest2.avi	0	880	547	72	111	683	245	250	0	Content		654	359	6323655	2502441531
6340	09:02:03.843	00:00:06.340	380	696,7516	392,4623	0,4243768	0,433613	496,6607	2,958121	3	778,6027	390,0131	0,424421	0,4336112	496,6607	2,944746	1	2	779	390						Untertest2.avi	0	880	547	72	111	683	245	250	0	Content		707	279	6340278	2502458154
6357	09:02:03.860	00:00:06.356	381	727,8188	353,1671	0,4240341	0,4335723	497,0054	2,960251	3	812,0419	347,3933	0,4240782	0,4335705	497,0054	2,948343	1	2	812	347						Untertest2.avi	0	880	547	72	111	683	245	250	0	Content		740	236	6356903	2502474779
6374	09:02:03.877	00:00:06.373	382	728,7957	353,5734	0,4242142	0,4339783	497,0865	2,938365	3	813,0602	347,8824	0,4242583	0,4339765	497,0865	2,926557	1	2	813	348						Untertest2.avi	0	880	547	72	111	683	245	250	0	Content		741	237	6373527	2502491403
6390	09:02:03.893	00:00:06.390	383	734,9218	360,7041	0,4243813	0,434221	497,1497	2,907434	3	819,568	355,4228	0,4244254	0,4342192	497,1496	2,895698	1	2	820	355						Untertest2.avi	0	880	547	72	111	683	245	250	0	Content		748	244	6390275	2502508151
6407	09:02:03.910	00:00:06.406	384	730,0958	363,4861	0,424633	0,4343955	497,082	2,956373	3	814,4584	358,3526	0,424677	0,4343937	497,082	2,944259	1	2	814	358						Untertest2.avi	0	880	547	72	111	683	245	250	0	Content		742	247	6406900	2502524776
6424	09:02:03.927	00:00:06.423	385	725,3587	361,4064	0,4249305	0,4346242	497,046	2,945108	3	809,3378	356,2625	0,4249746	0,4346224	497,046	2,9331	1	2	809	356						Untertest2.avi	0	880	547	72	111	683	245	250	0	Content		737	245	6423523	2502541399
6440	09:02:03.943	00:00:06.440	386	739,0292	359,1378	0,4230328	0,4350328	506,5235	2,917975	3	828,6708	369,4982	0,4254794	0,4348896	497,1104	2,903897	1	2	829	369						Untertest2.avi	0	880	547	72	111	683	245	250	0	Content		757	258	6440272	2502558148
6457	09:02:03.960	00:00:06.456	387	729,2059	358,5058	0,4257201	0,4351229	497,0497	2,902789	0	741,6859	352,9044	0,2658246	0,4485045	497,1105	2,872501	0	2	735	356						Untertest2.avi	0	880	547	72	111	683	245	250	0	Content		663	245	6456901	2502574777
6474	09:02:03.977	00:00:06.473	388	741,9857	358,052	0,4262398	0,4354516	497,0023	2,912868	0	778,4011	332,6818	0,2661923	0,4487388	497,1105	2,80055	0	2	760	345						Untertest2.avi	0	880	547	72	111	683	245	250	0	Content		688	234	6473525	2502591401
6490	09:02:03.993	00:00:06.490	389	732,4438	365,357	0,4266689	0,4356038	497,1995	2,903062	0	741,5419	347,8724	0,2665558	0,4489066	497,1105	2,833939	0	2	737	357						Untertest2.avi	0	880	547	72	111	683	245	250	0	Content		665	246	6490148	2502608024
6507	09:02:04.010	00:00:06.506	390	748,7761	371,157	0,4272324	0,4358093	497,192	2,875174	0	753,7323	339,4543	0,2962992	0,4505231	416,5839	2,797101	0	2	751	355						Untertest2.avi	0	880	547	72	111	683	245	250	0	Content		679	244	6506898	2502624774
6524	09:02:04.027	00:00:06.523	391	729,3519	361,4777	0,4274913	0,4358179	497,1407	2,866545	0	754,3572	330,7874	0,2674024	0,4490091	497,1105	2,802343	0	2	742	346						Untertest2.avi	0	880	547	72	111	683	245	250	0	Content		670	235	6523525	2502641401
6540	09:02:04.043	00:00:06.540	392	678,8314	411,1841	0,4284842	0,4367382	497,1089	2,849728	0	697,5545	387,4926	0,2686087	0,4497313	497,1105	2,71586	0	2	688	399						Untertest2.avi	0	880	547	72	111	683	245	250	0	Content		616	288	6540146	2502658022
6557	09:02:04.060	00:00:06.556	393	669,8488	426,7967	0,4302164	0,4383309	497,304	2,851939	0	696,9388	386,1999	0,3019507	0,4530191	411,565	2,692208	0	2	683	406						Untertest2.avi	0	880	547	72	111	683	245	250	0	Content		611	295	6556781	2502674657
6574	09:02:04.077	00:00:06.573	394	428,8083	609,9157	0,431453	0,439657	497,5377	2,870295	0	380,5387	674,3189	0,3037981	0,452718	411,5652	2,362982	0	3	405	642						Untertest2.avi	0	880	547	72	111	45	775	233	0	Content		333	531	6573518	2502691394
6590	09:02:04.093	00:00:06.590	395	322,5724	691,1994	0,4327863	0,440935	497,6334	2,901509	0	311,6307	740,0332	0,3052826	0,4540272	411,5652	2,374651	0	3	317	716						Untertest2.avi	0	880	547	72	111	45	775	233	0	Content		245	605	6590143	2502708019
6607	09:02:04.110	00:00:06.606	396	257,9187	760,3097	0,4341184	0,4421144	497,8027	2,849225	0	252,8547	775,7992	0,3093117	0,4551029	404,9056	2,310628	0	3	255	768						Untertest2.avi	0	880	547	72	111	45	775	233	0	Content		183	657	6606774	2502724650
6623	09:02:04.126	00:00:06.623	397	156,4764	840,856	0,4350136	0,4431118	498,0475	2,874229	0	205,5765	830,9901	0,3104726	0,4554947	404,9056	2,367708	0	3	181	836						Untertest2.avi	0	880	547	72	111	45	775	233	0	Content		109	725	6623392	2502741268
6640	09:02:04.143	00:00:06.640	398	95,15643	887,9817	0,4359448	0,4438799	498,0453	2,825114	0	152,8856	872,332	0,3113599	0,4555007	404,9056	2,366382	0	3	124	880						Untertest2.avi	0	880	547	72	111	45	775	233	0	Content		52	769	6640140	2502758016
6657	09:02:04.160	00:00:06.656	399	61,5947	933,7191	0,4367926	0,4442719	498,0469	2,763136	0	148,9705	876,3998	0,3135734	0,4548109	400,0937	2,336541	0	3	105	905						Untertest2.avi	0	880	547	72	111	45	775	233	0	Content		33	794	6656772	2502774648
6673	09:02:04.176	00:00:06.673	400	58,18507	915,9344	0,437579	0,4441686	497,6789	2,809627	0	163,831	875,3502	0,3139544	0,4529505	400,0937	2,34255	0	3	111	896						Untertest2.avi	0	880	547	72	111	45	775	233	0	Content		39	785	6673389	2502791265
6690	09:02:04.193	00:00:06.690	401	54,27435	923,7896	0,4386999	0,4443356	497,8776	2,800461	0	155,3147	887,3011	0,3144905	0,4510965	400,0937	2,297462	0	3	105	906						Untertest2.avi	0	880	547	72	111	45	775	233	0	Content		33	795	6690012	2502807888
6707	09:02:04.210	00:00:06.706	402	71,77694	914,0885	0,4401257	0,4449795	497,8361	2,775768	0	162,6403	863,1649	0,3152947	0,4493601	400,0937	2,386531	0	3	117	889						Untertest2.avi	0	880	547	72	111	45	775	233	0	Content		45	778	6706767	2502824643
6723	09:02:04.226	00:00:06.723	403	62,24556	903,7178	0,4414782	0,4455239	497,5923	2,86891	0	160,7678	883,877	0,3163558	0,4468456	400,0937	2,335379	0	3	112	894						Untertest2.avi	0	880	547	72	111	45	775	233	0	Content		40	783	6723386	2502841262
6740	09:02:04.243	00:00:06.740	404	85,56065	892,2238	0,4431957	0,4459067	497,4289	2,875224	0	179,3522	864,8015	0,3175559	0,4448293	400,0937	2,347187	0	3	132	879						Untertest2.avi	0	880	547	72	111	45	775	233	0	Content		60	768	6740009	2502857885
6757	09:02:04.260	00:00:06.756	405	81,88654	901,4655	0,4448785	0,4460107	497,4355	2,860596	0	165,9807	870,4291	0,3187048	0,4427485	400,0937	2,385272	0	3	124	886						Untertest2.avi	0	880	547	72	111	45	775	233	0	Content		52	775	6756631	2502874507
6773	09:02:04.276	00:00:06.773	406	58,98235	927,0907	0,4462742	0,4459392	497,1855	2,854684	0	146,8378	869,3278	0,3198166	0,4409689	400,0937	2,404516	0	3	103	898						Untertest2.avi	0	880	547	72	111	45	775	233	0	Content		31	787	6773382	2502891258
6790	09:02:04.293	00:00:06.790	407	50,18637	908,2471	0,4477515	0,4456732	496,9032	2,903281	0	148,9461	879,4923	0,3210948	0,4391637	400,0937	2,447566	0	3	100	894						Untertest2.avi	0	880	547	72	111	45	775	233	0	Content		28	783	6790006	2502907882
6807	09:02:04.310	00:00:06.806	408	-89,97113	849,374	0,449535	0,4442932	497,4699	2,953276	0	-1024	-768	-1	-1	-1	-1	4	4	-90	849						Untertest2.avi	0	880	547	72	111	-486	667	167	0	Content		-162	738	6806631	2502924507
6823	09:02:04.326	00:00:06.823	409	-288,1267	804,2046	0,4510578	0,4425095	498,1462	2,890363	0	-1024	-768	-1	-1	-1	-1	4	4	-288	804						Untertest2.avi	0	880	547	72	111	-486	667	167	0	Content		-360	693	6823254	2502941130
6840	09:02:04.343	00:00:06.840	410	-413,5617	778,1288	0,4516657	0,4415632	498,6068	3,025575	0	-1024	-768	-1	-1	-1	-1	4	4	-414	778						Untertest2.avi	0	880	547	72	111	-486	667	167	0	Content		-486	667	6840003	2502957879
6857	09:02:04.360	00:00:06.856	411	-438,1959	783,5942	0,4523508	0,4410733	498,3007	3,043515	0	-1024	-768	-1	-1	-1	-1	4	4	-438	784						Untertest2.avi	0	880	547	72	111	-486	667	167	0	Content		-510	673	6856627	2502974503
6873	09:02:04.376	00:00:06.873	412	-443,5767	772,9799	0,4530245	0,4405957	498,1343	3,072389	0	-1024	-768	-1	-1	-1	-1	4	4	-444	773						Untertest2.avi	0	880	547	72	111	-486	667	167	0	Content		-516	662	6873251	2502991127
6890	09:02:04.393	00:00:06.889	413	-423,6686	774,3914	0,4544362	0,4403552	498,2625	3,042663	0	-1024	-768	-1	-1	-1	-1	4	4	-424	774						Untertest2.avi	0	880	547	72	111	-486	667	167	0	Content		-496	663	6889875	2503007751
6907	09:02:04.410	00:00:06.906	414	-390,5074	781,7368	0,4565389	0,4404669	498,372	3,093229	0	-1024	-768	-1	-1	-1	-1	4	4	-391	782						Untertest2.avi	0	880	547	72	111	-486	667	167	0	Content		-463	671	6906624	2503024500
6923	09:02:04.426	00:00:06.923	415	-290,3022	791,3275	0,4600506	0,4409856	498,4625	3,035682	0	-1024	-768	-1	-1	-1	-1	4	4	-290	791						Untertest2.avi	0	880	547	72	111	-486	667	167	0	Content		-362	680	6923246	2503041122
6940	09:02:04.443	00:00:06.939	416	-437,3378	766,9283	0,4628586	0,4427173	498,9738	3,152561	0	-1024	-768	-1	-1	-1	-1	4	4	-437	767						Untertest2.avi	0	880	547	72	111	-486	667	167	0	Content		-509	656	6939869	2503057745
6956	09:02:04.459	00:00:06.956	417	-489,5014	778,3412	0,4671765	0,4450701	499,4635	3,1716	0	-1024	-768	-1	-1	-1	-1	4	4	-490	778						Untertest2.avi	0	880	547	72	111	-486	667	167	0	Content		-562	667	6956494	2503074370
6973	09:02:04.476	00:00:06.973	418	-385,7453	776,7809	0,4727493	0,4483479	499,5549	3,1369	0	-1024	-768	-1	-1	-1	-1	4	5	-386	777						Untertest2.avi	0	880	547	72	111	-543	788	150	0	Content		-458	666	6973243	2503091119
6990	09:02:04.493	00:00:06.989	419	-471,4062	779,9585	0,4779036	0,452559	500,2007	3,179107	0	-1024	-768	-1	-1	-1	-1	4	5	-471	780						Untertest2.avi	0	880	547	72	111	-543	788	150	0	Content		-543	669	6989866	2503107742
7006	09:02:04.509	00:00:07.006	420	-494,6881	784,0794	0,4835128	0,4576343	500,8165	3,205427	0	-1024	-768	-1	-1	-1	-1	4	5	-495	784						Untertest2.avi	0	880	547	72	111	-543	788	150	0	Content		-567	673	7006490	2503124366
7023	09:02:04.526	00:00:07.023	421	-507,6702	845,1931	0,4893656	0,4637695	500,8165	3,220775	0	-1024	-768	-1	-1	-1	-1	4	5	-508	845						Untertest2.avi	0	880	547	72	111	-543	788	150	0	Content		-580	734	7023113	2503140989
7040	09:02:04.543	00:00:07.039	422	-951,81	898,785	0,494681	0,4700036	500,4481	3,330412	0	-1024	-768	-1	-1	-1	-1	4	5	-952	899						Untertest2.avi	0	880	547	72	111	-543	788	150	0	Content		-1024	788	7039863	2503157739
7056	09:02:04.559	00:00:07.056	423	-1131,135	1009,792	0,5005266	0,4780654	501,3085	3,433925	0	-1024	-768	-1	-1	-1	-1	4	5	-1131	1010						Untertest2.avi	0	880	547	72	111	-543	788	150	0	Content		-1203	899	7056486	2503174362
7073	09:02:04.576	00:00:07.073	424	329,4651	938,6072	0,5153197	0,4880461	501,3085	2,973302	1	381,038	975,5874	0,5152877	0,4880385	501,3085	2,957469	3	5	329	939						Untertest2.avi	0	880	547	72	111	-543	788	150	0	Content		257	828	7073112	2503190988
7090	09:02:04.593	00:00:07.089	425	364,4422	935,6842	0,5220999	0,4987113	501,3085	3,016144	0	-1024	-768	-1	-1	-1	-1	4	5	364	936						Untertest2.avi	0	880	547	72	111	-543	788	150	0	Content		292	825	7089736	2503207612
7106	09:02:04.609	00:00:07.106	426	338,8518	965,3062	0,5273939	0,5085672	501,3085	2,959509	1	391,4297	1004,353	0,5273619	0,5085595	501,3085	2,943907	3	5	339	965						Untertest2.avi	0	880	547	72	111	-543	788	150	0	Content		267	854	7106484	2503224360
7123	09:02:04.626	00:00:07.123	427	-1024	-768	-1	-1	-1	-1	4	-1024	-768	-1	-1	-1	-1	4		0	0						Untertest2.avi	0	880	547	72	111				0	Content		-72	-111	7123107	2503240983
7140	09:02:04.643	00:00:07.139	428	-1024	-768	-1	-1	-1	-1	4	-1024	-768	-1	-1	-1	-1	4		0	0						Untertest2.avi	0	880	547	72	111				0	Content		-72	-111	7139733	2503257609
7156	09:02:04.659	00:00:07.156	429	-1024	-768	-1	-1	-1	-1	4	-1024	-768	-1	-1	-1	-1	4		0	0						Untertest2.avi	0	880	547	72	111				0	Content		-72	-111	7156484	2503274360
7173	09:02:04.676	00:00:07.173	430	-1024	-768	-1	-1	-1	-1	4	-1024	-768	-1	-1	-1	-1	4		0	0						Untertest2.avi	0	880	547	72	111				0	Content		-72	-111	7173108	2503290984
7190	09:02:04.693	00:00:07.189	431	-1024	-768	-1	-1	-1	-1	4	-1024	-768	-1	-1	-1	-1	4		0	0						Untertest2.avi	0	880	547	72	111				0	Content		-72	-111	7189734	2503307610
7206	09:02:04.709	00:00:07.206	432	-1024	-768	-1	-1	-1	-1	4	-1024	-768	-1	-1	-1	-1	4		0	0						Untertest2.avi	0	880	547	72	111				0	Content		-72	-111	7206443	2503324319
7223	09:02:04.726	00:00:07.223	433	-1024	-768	-1	-1	-1	-1	4	-1024	-768	-1	-1	-1	-1	4		0	0						Untertest2.avi	0	880	547	72	111				0	Content		-72	-111	7223111	2503340987
7240	09:02:04.743	00:00:07.239	434	-1024	-768	-1	-1	-1	-1	4	-1024	-768	-1	-1	-1	-1	4		0	0						Untertest2.avi	0	880	547	72	111				0	Content		-72	-111	7239760	2503357636
7256	09:02:04.759	00:00:07.256	435	-1024	-768	-1	-1	-1	-1	4	-1024	-768	-1	-1	-1	-1	4		0	0						Untertest2.avi	0	880	547	72	111				0	Content		-72	-111	7256380	2503374256
7273	09:02:04.776	00:00:07.273	436	-1024	-768	-1	-1	-1	-1	4	-1024	-768	-1	-1	-1	-1	4		0	0						Untertest2.avi	0	880	547	72	111				0	Content		-72	-111	7273048	2503390924
7290	09:02:04.793	00:00:07.289	437	-1024	-768	-1	-1	-1	-1	4	-1024	-768	-1	-1	-1	-1	4		0	0						Untertest2.avi	0	880	547	72	111				0	Content		-72	-111	7289755	2503407631
7306	09:02:04.809	00:00:07.306	438	-1024	-768	-1	-1	-1	-1	4	-1024	-768	-1	-1	-1	-1	4		0	0						Untertest2.avi	0	880	547	72	111				0	Content		-72	-111	7306375	2503424251
7323	09:02:04.826	00:00:07.323	439	-1024	-768	-1	-1	-1	-1	4	-1024	-768	-1	-1	-1	-1	4		0	0						Untertest2.avi	0	880	547	72	111				0	Content		-72	-111	7323043	2503440919
7340	09:02:04.843	00:00:07.339	440	-1024	-768	-1	-1	-1	-1	4	-1024	-768	-1	-1	-1	-1	4		0	0						Untertest2.avi	0	880	547	72	111				0	Content		-72	-111	7339628	2503457504
7356	09:02:04.859	00:00:07.356	441	-1024	-768	-1	-1	-1	-1	4	-1024	-768	-1	-1	-1	-1	4		0	0						Untertest2.avi	0	880	547	72	111				0	Content		-72	-111	7356376	2503474252
7373	09:02:04.876	00:00:07.372	442	-1024	-768	-1	-1	-1	-1	4	-1024	-768	-1	-1	-1	-1	4		0	0						Untertest2.avi	0	880	547	72	111				0	Content		-72	-111	7372993	2503490869
7390	09:02:04.893	00:00:07.389	443	-1024	-768	-1	-1	-1	-1	4	-1024	-768	-1	-1	-1	-1	4		0	0						Untertest2.avi	0	880	547	72	111				0	Content		-72	-111	7389615	2503507491
7406	09:02:04.909	00:00:07.406	444	-1024	-768	-1	-1	-1	-1	4	-1024	-768	-1	-1	-1	-1	4		0	0						Untertest2.avi	0	880	547	72	111				0	Content		-72	-111	7406283	2503524159
7423	09:02:04.926	00:00:07.422	445	-107,4035	872,7952	0,5737907	0,5973712	503,0565	3,565999	3	-79,3168	903,5397	0,573879	0,5974277	505,1555	3,569181	1	6	-79	904						Untertest2.avi	0	880	547	72	111	-151	801	300	0	Content		-151	793	7422997	2503540873
7440	09:02:04.943	00:00:07.439	446	-103,7819	874,9951	0,5753931	0,6018784	502,4048	3,560277	3	-79,09317	907,2754	0,5754795	0,6019182	504,8554	3,566697	1	6	-79	907						Untertest2.avi	0	880	547	72	111	-151	801	300	0	Content		-151	796	7439623	2503557499
7456	09:02:04.959	00:00:07.456	447	-100,1857	875,9109	0,5769108	0,6062852	503,3246	3,592214	3	-69,0111	906,1505	0,5769798	0,6063502	504,6864	3,58955	1	6	-69	906						Untertest2.avi	0	880	547	72	111	-151	801	300	0	Content		-141	795	7456246	2503574122
7473	09:02:04.976	00:00:07.473	448	-103,5474	872,0763	0,5784552	0,6108621	504,2413	3,600243	3	-65,39547	900,8849	0,5785001	0,6109362	504,2413	3,58704	1	6	-65	901						Untertest2.avi	0	880	547	72	111	-151	801	300	0	Content		-137	790	7473000	2503590876
7490	09:02:04.993	00:00:07.489	449	-109,8478	880,1639	0,5799596	0,6153923	501,3971	3,595518	3	-81,67099	908,6094	0,5800861	0,6154939	504,0468	3,601958	1	6	-82	909						Untertest2.avi	0	880	547	72	111	-151	801	300	0	Content		-154	798	7489619	2503607495
7506	09:02:05.009	00:00:07.506	450	-103,0311	885,0865	0,5816935	0,6198157	501,0135	3,564935	3	-78,88241	915,2997	0,5817839	0,6198983	503,5701	3,571761	1	6	-79	915						Untertest2.avi	0	880	547	72	111	-151	801	300	0	Content		-151	804	7506369	2503624245
7523	09:02:05.026	00:00:07.522	451	-117,6446	886,4612	0,5831931	0,6241195	503,242	3,569982	3	-80,73734	917,2271	0,583238	0,6241814	503,242	3,557928	1	6	-81	917						Untertest2.avi	0	880	547	72	111	-151	801	300	0	Content		-153	806	7522992	2503640868
7540	09:02:05.043	00:00:07.539	452	-124,5144	880,7417	0,5843475	0,6283391	502,8072	3,567015	3	-83,74421	911,8306	0,5844246	0,6283908	502,8072	3,553921	1	6	-84	912						Untertest2.avi	0	880	547	72	111	-151	801	300	0	Content		-156	801	7539742	2503657618
7556	09:02:05.059	00:00:07.556	453	-118,1792	882,3817	0,5855103	0,6319488	501,0764	3,532742	3	-84,95848	911,5201	0,5856062	0,6320371	502,4311	3,529801	1	6	-85	912						Untertest2.avi	0	880	547	72	111	-151	801	300	0	Content		-157	801	7556247	2503674123
7573	09:02:05.076	00:00:07.573	454	-115,0644	882,2939	0,586721	0,6349079	502,0834	3,538302	3	-73,46884	911,1276	0,5867954	0,634993	502,0834	3,52476	1	6	-73	911						Untertest2.avi	0	880	547	72	111	-151	801	300	0	Content		-145	800	7573112	2503690988
7590	09:02:05.093	00:00:07.589	455	-116,6836	891,0104	0,5878556	0,6373345	497,8285	3,483387	3	-94,67639	922,4481	0,5880405	0,6374134	501,8914	3,500789	1	6	-95	922						Untertest2.avi	0	880	547	72	111	-151	801	300	0	Content		-167	811	7589616	2503707492
7606	09:02:05.109	00:00:07.606	456	-106,7145	878,6104	0,5893062	0,6393256	501,5616	3,491848	3	-70,53101	909,0874	0,589342	0,639383	501,5616	3,480262	1	6	-71	909						Untertest2.avi	0	880	547	72	111	-151	801	300	0	Content		-143	798	7606433	2503724309
7623	09:02:05.126	00:00:07.622	457	-121,9227	890,6243	0,5905915	0,6411023	501,6954	3,448217	3	-85,57607	920,0175	0,5906295	0,6411884	501,6954	3,437029	1	6	-86	920						Untertest2.avi	0	880	547	72	111	-151	801	300	0	Content		-158	809	7622862	2503740738
7640	09:02:05.143	00:00:07.639	458	-120,6086	885,1859	0,5917953	0,6429977	501,5316	3,45841	3	-77,28619	913,2596	0,5918822	0,643095	501,5315	3,444805	1	6	-77	913						Untertest2.avi	0	880	547	72	111	-151	801	300	0	Content		-149	802	7639807	2503757683
7656	09:02:05.159	00:00:07.656	459	-123,6813	889,4821	0,5929643	0,6448469	501,3082	3,439682	3	-88,32289	920,4288	0,5929972	0,6449085	501,3082	3,428798	1	6	-88	920						Untertest2.avi	0	880	547	72	111	-151	801	300	0	Content		-160	809	7656233	2503774109
7673	09:02:05.176	00:00:07.672	460	-121,0515	891,8886	0,5939711	0,6466601	501,2968	3,420112	3	-84,6828	921,9807	0,5940072	0,6467344	501,2968	3,408909	1	6	-85	922						Untertest2.avi	0	880	547	72	111	-151	801	300	0	Content		-157	811	7672858	2503790734
7689	09:02:05.192	00:00:07.689	461	-125,0923	893,8739	0,5949278	0,6482561	501,3789	3,416661	3	-87,97688	923,5957	0,5949726	0,6483384	501,3788	3,405607	1	6	-88	924						Untertest2.avi	0	880	547	72	111	-151	801	300	0	Content		-160	813	7689482	2503807358
7706	09:02:05.209	00:00:07.706	462	-107,5791	890,0678	0,5958487	0,6497139	501,3716	3,417931	3	-72,74664	920,0869	0,5958682	0,6497899	501,3716	3,406924	1	6	-73	920						Untertest2.avi	0	880	547	72	111	-151	801	300	0	Content		-145	809	7706425	2503824301
7723	09:02:05.226	00:00:07.722	463	-50,03685	859,1635	0,5964375	0,6506283	505,4409	3,434077	3	-1,75162	887,8978	0,5962781	0,6506708	501,3466	3,393952	1	7	-2	888						Untertest2.avi	0	880	547	72	111	-70	778	333	0	Content		-74	777	7722854	2503840730
7739	09:02:05.242	00:00:07.739	464	-59,25412	858,4381	0,5971842	0,6519063	509,2659	3,465352	3	2,451179	884,6888	0,5968933	0,6519739	501,4139	3,398854	1	7	2	885						Untertest2.avi	0	880	547	72	111	-70	778	333	0	Content		-70	774	7739479	2503857355
7756	09:02:05.259	00:00:07.756	465	-27,81377	845,9506	0,597567	0,6535573	501,1731	3,411248	3	6,454516	875,0352	0,5975466	0,6535935	501,173	3,398705	1	7	6	875						Untertest2.avi	0	880	547	72	111	-70	778	333	0	Content		-66	764	7756102	2503873978
7773	09:02:05.276	00:00:07.773	466	-32,74168	859,2999	0,598262	0,6552619	507,2559	3,463541	3	20,99994	886,4111	0,5979951	0,6553202	500,9025	3,407719	1	7	21	886						Untertest2.avi	0	880	547	72	111	-70	778	333	0	Content		-51	775	7773046	2503890922
7789	09:02:05.292	00:00:07.789	467	-34,21236	859,4896	0,5982996	0,6571879	501,011	3,398566	3	-0,2782231	889,4879	0,5982795	0,6572244	501,011	3,386535	1	7	0	889						Untertest2.avi	0	880	547	72	111	-70	778	333	0	Content		-72	778	7789476	2503907352
7806	09:02:05.309	00:00:07.806	468	-47,22988	860,1783	0,5989056	0,6592966	509,9268	3,468574	3	15,47643	885,2432	0,5985371	0,659377	500,8445	3,394268	1	7	15	885						Untertest2.avi	0	880	547	72	111	-70	778	333	0	Content		-57	774	7806099	2503923975
7823	09:02:05.326	00:00:07.822	469	-51,18371	858,0103	0,5988827	0,6616026	506,6479	3,475149	3	0,9738291	885,7668	0,5986524	0,6616533	500,9982	3,424212	1	7	1	886						Untertest2.avi	0	880	547	72	111	-70	778	333	0	Content		-71	775	7822724	2503940600
7840	09:02:05.343	00:00:07.839	470	-53,57976	853,1338	0,5989809	0,6639616	506,231	3,457647	3	2,943254	879,5114	0,5987887	0,6640314	500,6964	3,406089	1	7	3	880						Untertest2.avi	0	880	547	72	111	-70	778	333	0	Content		-69	769	7839789	2503957665
7856	09:02:05.359	00:00:07.856	471	-53,21254	862,0573	0,5991238	0,6662994	508,2248	3,468192	3	5,567655	889,208	0,598833	0,6663564	500,8439	3,405194	1	7	6	889						Untertest2.avi	0	880	547	72	111	-70	778	333	0	Content		-66	778	7856093	2503973969
7873	09:02:05.376	00:00:07.872	472	-57,07707	860,7888	0,5992117	0,6685392	508,072	3,498821	3	-1,09302	889,0541	0,5989045	0,6685801	500,7067	3,436439	1	7	-1	889						Untertest2.avi	0	880	547	72	111	-70	778	333	0	Content		-73	778	7872719	2503990595
7889	09:02:05.392	00:00:07.889	473	-61,76635	862,9355	0,599366	0,670853	509,9143	3,527516	3	2,184201	888,9513	0,5989964	0,6709229	500,648	3,450588	1	7	2	889						Untertest2.avi	0	880	547	72	111	-70	778	333	0	Content		-70	778	7889341	2504007217
7906	09:02:05.409	00:00:07.906	474	-52,9278	862,1433	0,5993266	0,6732414	507,2093	3,544898	3	2,801231	888,5491	0,5990672	0,6733131	500,6948	3,486321	1	7	3	889						Untertest2.avi	0	880	547	72	111	-70	778	333	0	Content		-69	778	7906409	2504024285
7923	09:02:05.426	00:00:07.922	475	-62,20555	869,7379	0,5994005	0,675706	508,9356	3,549377	3	-0,3192229	895,9501	0,599081	0,6757779	500,7235	3,478985	1	7	0	896						Untertest2.avi	0	880	547	72	111	-70	778	333	0	Content		-72	785	7922714	2504040590
7940	09:02:05.443	00:00:07.939	476	-27,15587	864,2404	0,599113	0,6781498	500,6409	3,486143	3	1,2336	892,8893	0,5990465	0,6782123	500,6408	3,474623	1	7	1	893						Untertest2.avi	0	880	547	72	111	-70	778	333	0	Content		-71	782	7939784	2504057660
7957	09:02:05.460	00:00:07.956	477	-57,30564	861,8647	0,5993902	0,6804489	510,4213	3,565528	3	7,83902	887,9637	0,5989969	0,6805142	500,6167	3,484117	1	7	8	888						Untertest2.avi	0	880	547	72	111	-70	778	333	0	Content		-64	777	7956589	2504074465
7973	09:02:05.476	00:00:07.973	478	-56,09752	865,9766	0,5991744	0,682584	508,2045	3,573238	3	2,163816	892,1856	0,5988734	0,6826582	500,7138	3,507557	1	7	2	892						Untertest2.avi	0	880	547	72	111	-70	778	333	0	Content		-70	781	7973157	2504091033
7989	09:02:05.492	00:00:07.989	479	-41,96445	878,3268	0,5987934	0,6845635	500,5922	3,511839	3	-5,759722	908,0482	0,5987949	0,6846259	500,5921	3,498456	1	7	-6	908						Untertest2.avi	0	880	547	72	111	-70	778	333	0	Content		-78	797	7989465	2504107341
8007	09:02:05.510	00:00:08.006	480	-57,66123	865,862	0,5989531	0,6865439	507,4137	3,577945	3	-4,881355	893,8654	0,5986573	0,6865951	500,6149	3,518039	1	7	-5	894						Untertest2.avi	0	880	547	72	111	-70	778	333	0	Content		-77	783	8006588	2504124464
8023	09:02:05.526	00:00:08.022	481	-24,02698	860,9818	0,5986145	0,6883321	500,623	3,528719	3	4,889663	888,2737	0,5985515	0,6884127	500,623	3,516753	1	7	5	888						Untertest2.avi	0	880	547	72	111	-70	778	333	0	Content		-67	777	8022836	2504140712
8039	09:02:05.542	00:00:08.039	482	-97,93467	886,7107	0,5986969	0,6902831	500,4868	3,570657	3	-60,12385	915,9471	0,5987409	0,6903661	500,4868	3,557768	1	7	-60	916						Untertest2.avi	0	880	547	72	111	-70	778	333	0	Content		-132	805	8039462	2504157338
8056	09:02:05.559	00:00:08.056	483	-283,4726	901,7029	0,5982311	0,6917027	484,2042	3,4272	3	-382,2185	935,735	0,5989276	0,6918986	503,1255	3,58523	1	8	-382	936						Untertest2.avi	0	880	547	72	111	-813	878	350	0	Content		-454	825	8056084	2504173960
8073	09:02:05.576	00:00:08.073	484	-670,7012	935,1696	0,5983674	0,6933422	502,3741	3,671009	3	-760,5899	989,14	0,5983225	0,6933339	502,3741	3,74289	1	8	-761	989						Untertest2.avi	0	880	547	72	111	-813	878	350	0	Content		-833	878	8073155	2504191031
8089	09:02:05.592	00:00:08.089	485	-472,694	915,7137	0,5974466	0,6957712	479,1302	3,452683	3	-786,4371	991,167	0,5981631	0,6957073	502,1916	3,757648	1	8	-786	991						Untertest2.avi	0	880	547	72	111	-813	878	350	0	Content		-858	880	8089461	2504207337
8107	09:02:05.610	00:00:08.106	486	-426,285	915,3928	0,5971673	0,6977404	474,5891	3,421153	3	-745,6229	993,0205	0,5980265	0,6976655	501,8733	3,745397	1	8	-746	993						Untertest2.avi	0	880	547	72	111	-813	878	350	0	Content		-818	882	8106529	2504224405
8123	09:02:05.626	00:00:08.123	487	-446,4724	912,4728	0,5971161	0,6995377	476,1857	3,466955	3	-766,4234	988,6853	0,5979188	0,6994669	501,8496	3,788571	1	8	-766	989						Untertest2.avi	0	880	547	72	111	-813	878	350	0	Content		-838	878	8123152	2504241028
8140	09:02:05.643	00:00:08.139	488	-443,8654	911,7133	0,596979	0,7011648	476,2146	3,438552	3	-752,7067	987,3671	0,5977772	0,7010943	501,7867	3,747442	1	8	-753	987						Untertest2.avi	0	880	547	72	111	-813	878	350	0	Content		-825	876	8139778	2504257654
8156	09:02:05.659	00:00:08.156	489	-677,9852	937,4145	0,5977092	0,7027658	501,5318	3,647101	3	-768,004	991,5824	0,5976642	0,7027574	501,5318	3,718723	1	8	-768	992						Untertest2.avi	0	880	547	72	111	-813	878	350	0	Content		-840	881	8156206	2504274082
8173	09:02:05.676	00:00:08.173	490	-417,0282	909,876	0,5967113	0,7045525	473,4813	3,414876	3	-728,8738	985,2133	0,5975878	0,7044755	501,4008	3,736631	1	8	-729	985						Untertest2.avi	0	880	547	72	111	-813	878	350	0	Content		-801	874	8173207	2504291083
8190	09:02:05.693	00:00:08.189	491	-657,5141	938,7094	0,5975339	0,7064032	501,345	3,61899	3	-743,0846	992,2653	0,5974889	0,7063947	501,345	3,687966	1	8	-743	992						Untertest2.avi	0	880	547	72	111	-813	878	350	0	Content		-815	881	8189955	2504307831
8207	09:02:05.710	00:00:08.206	492	-651,0468	929,2392	0,5973774	0,708496	500,9415	3,653409	3	-732,9789	981,7196	0,5973323	0,7084875	500,9415	3,720662	1	8	-733	982						Untertest2.avi	0	880	547	72	111	-813	878	350	0	Content		-805	871	8206524	2504324400
8223	09:02:05.726	00:00:08.222	493	-447,1768	916,1985	0,5963885	0,7105483	476,0528	3,418859	3	-755,3333	991,8983	0,597159	0,710479	500,9676	3,725896	1	8	-755	992						Untertest2.avi	0	880	547	72	111	-813	878	350	0	Content		-827	881	8222827	2504340703
8240	09:02:05.743	00:00:08.239	494	-429,1523	908,7474	0,5960505	0,7126527	474,3664	3,426032	3	-733,4534	982,132	0,5968689	0,7125794	500,797	3,737124	1	8	-733	982						Untertest2.avi	0	880	547	72	111	-813	878	350	0	Content		-805	871	8239952	2504357828
8257	09:02:05.760	00:00:08.256	495	-638,1851	935,5386	0,5964707	0,7145653	500,5892	3,653905	3	-713,4033	987,9141	0,5964255	0,7145569	500,5892	3,716549	1	8	-713	988						Untertest2.avi	0	880	547	72	111	-813	878	350	0	Content		-785	877	8256575	2504374451
8273	09:02:05.776	00:00:08.273	496	-657,5478	941,1346	0,5959265	0,7157922	500,485	3,634594	3	-740,0987	995,2627	0,5958813	0,7157837	500,485	3,701585	1	8	-740	995						Untertest2.avi	0	880	547	72	111	-813	878	350	0	Content		-812	884	8273145	2504391021
8289	09:02:05.792	00:00:08.289	497	-413,3152	914,2157	0,5946626	0,7155457	472,2743	3,40071	3	-720,9045	990,4828	0,5955203	0,7154677	500,3642	3,71837	1	8	-721	990						Untertest2.avi	0	880	547	72	111	-813	878	350	0	Content		-793	879	8289452	2504407328
8307	09:02:05.810	00:00:08.306	498	-648,4744	920,454	0,5955275	0,7149974	500,2674	3,660417	3	-721,7554	971,1494	0,5954823	0,7149889	500,2674	3,719608	1	8	-722	971						Untertest2.avi	0	880	547	72	111	-813	878	350	0	Content		-794	860	8306587	2504424463
8323	09:02:05.826	00:00:08.323	499	-451,5852	915,0481	0,5946565	0,7145121	475,4899	3,438305	3	-748,6284	989,2118	0,5954046	0,7144428	500,2969	3,73637	1	8	-749	989						Untertest2.avi	0	880	547	72	111	-813	878	350	0	Content		-821	878	8323199	2504441075
8340	09:02:05.843	00:00:08.339	500	-430,4365	904,0142	0,5946202	0,713973	475,7764	3,517385	3	-745,0763	978,2599	0,5953543	0,7139048	500,1681	3,838557	1	8	-745	978						Untertest2.avi	0	880	547	72	111	-813	878	350	0	Content		-817	867	8339892	2504457768
8356	09:02:05.859	00:00:08.356	501	-650,5448	941,1768	0,5953812	0,7134939	500,2115	3,707388	3	-740,0769	995,953	0,595336	0,7134854	500,2115	3,779628	1	8	-740	996						Untertest2.avi	0	880	547	72	111	-813	878	350	0	Content		-812	885	8356071	2504473947
8373	09:02:05.876	00:00:08.372	502	-454,9977	915,6431	0,5946107	0,7133257	476,2679	3,448167	3	-747,4634	989,1827	0,5953277	0,7132587	500,1486	3,740304	1	8	-747	989						Untertest2.avi	0	880	547	72	111	-813	878	350	0	Content		-819	878	8372696	2504490572
8389	09:02:05.892	00:00:08.389	503	-251,2582	868,7971	0,5951152	0,7131239	483,6746	3,479236	3	-273,8607	899,4871	0,5959386	0,7132551	499,2941	3,585953	1	8	-274	899						Untertest2.avi	0	880	547	72	111	-813	878	350	0	Content		-346	788	8389444	2504507320
8407	09:02:05.910	00:00:08.406	504	-38,50342	814,6188	0,5945811	0,7121362	498,0845	3,597887	3	-5,933216	843,6766	0,594569	0,7121446	498,0845	3,585339	1	9	-6	844						Untertest2.avi	0	880	547	72	111	509	540	382	0	Content		-78	733	8406579	2504524455
8423	09:02:05.926	00:00:08.423	505	108,9043	770,6237	0,5930597	0,7106727	497,8551	3,610099	3	158,4517	795,0042	0,5931077	0,7106898	497,8551	3,590446	1	9	158	795						Untertest2.avi	0	880	547	72	111	509	540	382	0	Content		86	684	8423193	2504541069
8440	09:02:05.943	00:00:08.439	506	231,9816	721,246	0,5921602	0,7093476	506,9202	3,700306	3	295,8346	745,2422	0,5917912	0,7093637	497,6484	3,615324	1	9	296	745						Untertest2.avi	0	880	547	72	111	509	540	382	0	Content		224	634	8439762	2504557638
8456	09:02:05.959	00:00:08.456	507	332,9537	689,4354	0,5903633	0,7079343	497,4186	3,625117	3	401,1049	707,4534	0,5904621	0,7079412	497,4186	3,60135	1	9	401	707						Untertest2.avi	0	880	547	72	111	509	540	382	0	Content		329	596	8456067	2504573943
8473	09:02:05.976	00:00:08.473	508	431,6335	653,238	0,5898964	0,7065125	513,9551	3,766185	3	505,1335	676,4573	0,5892633	0,7065694	497,0612	3,627617	1	9	505	676						Untertest2.avi	0	880	547	72	111	509	540	382	0	Content		433	565	8473011	2504590887
8489	09:02:05.992	00:00:08.489	509	491,4711	637,8406	0,5881423	0,7052447	497,0634	3,669844	3	568,1776	651,4549	0,5882238	0,7052432	497,0634	3,645503	1	9	568	651						Untertest2.avi	0	880	547	72	111	509	540	382	0	Content		496	540	8489316	2504607192
8506	09:02:06.009	00:00:08.506	510	515,7148	628,6168	0,587906	0,7049621	496,6259	3,697505	3	590,6968	641,5899	0,587956	0,704957	496,6258	3,673073	1	9	591	642						Untertest2.avi	0	880	547	72	111	509	540	382	0	Content		519	531	8506443	2504624319
8523	09:02:06.026	00:00:08.523	511	521,5252	621,1452	0,5886084	0,7049813	513,6891	3,807225	3	591,4528	645,001	0,5879405	0,7050208	496,4868	3,665031	1	9	591	645						Untertest2.avi	0	880	547	72	111	509	540	382	0	Content		519	534	8523065	2504640941
8540	09:02:06.043	00:00:08.539	512	508,1507	637,219	0,5878437	0,7051642	496,2653	3,688506	3	581,5438	650,9022	0,5878837	0,7051587	496,2653	3,664045	1	9	582	651						Untertest2.avi	0	880	547	72	111	509	540	382	0	Content		510	540	8539633	2504657509
8556	09:02:06.059	00:00:08.555	513	517,3182	617,5021	0,5883695	0,7055428	509,9294	3,765014	3	587,6595	639,2512	0,5878373	0,7055722	496,1499	3,64686	1	9	588	639						Untertest2.avi	0	880	547	72	111	509	540	382	0	Content		516	528	8555937	2504673813
8573	09:02:06.076	00:00:08.572	514	502,8723	634,6904	0,5877485	0,7059776	495,9442	3,70243	3	580,3039	647,7823	0,5878306	0,7059779	495,9442	3,677985	1	9	580	648						Untertest2.avi	0	880	547	72	111	509	540	382	0	Content		508	537	8572594	2504690470
8589	09:02:06.092	00:00:08.589	515	516,3915	625,4427	0,5883216	0,706464	508,8065	3,790616	3	588,1255	646,3457	0,5878338	0,706498	495,8557	3,677182	1	9	588	646						Untertest2.avi	0	880	547	72	111	509	540	382	0	Content		516	535	8589185	2504707061
8606	09:02:06.109	00:00:08.606	516	505,2671	622,7633	0,5883297	0,7068895	508,7068	3,784335	3	581,2783	642,5626	0,5878856	0,7069418	495,7651	3,670958	1	9	581	643						Untertest2.avi	0	880	547	72	111	509	540	382	0	Content		509	532	8606254	2504724130
8623	09:02:06.126	00:00:08.622	517	492,7773	631,1681	0,5877802	0,7073035	495,5681	3,691129	3	580,5576	641,7708	0,5879695	0,7073418	495,5681	3,666439	1	9	581	642						Untertest2.avi	0	880	547	72	111	509	540	382	0	Content		509	531	8622878	2504740754
8640	09:02:06.143	00:00:08.639	518	502,3492	629,8167	0,5879377	0,7076634	495,4394	3,681516	3	583,2211	641,9525	0,5880551	0,7076726	495,4394	3,657447	1	9	583	642						Untertest2.avi	0	880	547	72	111	509	540	382	0	Content		511	531	8639503	2504757379
8656	09:02:06.159	00:00:08.655	519	507,0494	628,0582	0,5887745	0,7078053	513,2205	3,784115	3	578,7145	651,7366	0,5881032	0,7078552	495,5635	3,639769	1	9	579	652						Untertest2.avi	0	880	547	72	111	509	540	382	0	Content		507	541	8655807	2504773683
8673	09:02:06.176	00:00:08.672	520	515,7086	629,8481	0,5881587	0,7079877	495,426	3,625136	3	586,1847	642,7164	0,5881678	0,7079872	495,426	3,601835	1	9	586	643						Untertest2.avi	0	880	547	72	111	509	540	382	0	Content		514	532	8672570	2504790446
8689	09:02:06.192	00:00:08.689	521	517,5662	636,5937	0,5882057	0,7080973	495,3579	3,603255	3	587,9757	650,3779	0,588212	0,7080895	495,3579	3,579816	1	9	588	650						Untertest2.avi	0	880	547	72	111	509	540	382	0	Content		516	539	8689178	2504807054
8706	09:02:06.209	00:00:08.706	522	505,0567	629,2109	0,588897	0,7082571	512,2782	3,689176	3	578,4445	652,292	0,588263	0,70831	495,1979	3,551936	1	9	578	652						Untertest2.avi	0	880	547	72	111	509	540	382	0	Content		506	541	8706122	2504823998
8723	09:02:06.226	00:00:08.722	523	502,7553	627,7208	0,5888663	0,7086455	511,1344	3,639727	3	573,3652	651,2346	0,5882559	0,7086759	495,3408	3,512601	1	9	573	651						Untertest2.avi	0	880	547	72	111	509	540	382	0	Content		501	540	8722872	2504840748
8739	09:02:06.242	00:00:08.739	524	498,2736	653,2952	0,5882162	0,7096984	495,2265	3,502732	3	585,3146	666,2332	0,5883934	0,7097237	495,2265	3,479667	1	9	585	666						Untertest2.avi	0	880	547	72	111	509	540	382	0	Content		513	555	8739495	2504857371
8756	09:02:06.259	00:00:08.755	525	516,1163	768,1052	0,5884168	0,7125529	495,2682	3,472262	3	594,1608	790,5731	0,5884805	0,7125561	495,2682	3,449128	1	9	594	791						Untertest2.avi	0	880	547	72	111	509	540	382	0	Content		522	680	8755797	2504873673
8772	09:02:06.275	00:00:08.772	526	526,9469	946,7582	0,5890515	0,715154	510,8078	3,540603	3	604,0586	971,6447	0,5884752	0,7151983	495,5682	3,420401	1	9	604	972						Untertest2.avi	0	880	547	72	111	509	540	382	0	Content		532	861	8772421	2504890297
8789	09:02:06.292	00:00:08.789	527	-1024	-768	-1	-1	-1	-1	4	-1024	-768	-1	-1	-1	-1	4		0	0						Untertest2.avi	0	880	547	72	111				0	Content		-72	-111	8789044	2504906920
8806	09:02:06.309	00:00:08.806	528	-1024	-768	-1	-1	-1	-1	4	-1024	-768	-1	-1	-1	-1	4		0	0						Untertest2.avi	0	880	547	72	111				0	Content		-72	-111	8806114	2504923990
8823	09:02:06.326	00:00:08.822	529	-1024	-768	-1	-1	-1	-1	4	-1024	-768	-1	-1	-1	-1	4		0	0						Untertest2.avi	0	880	547	72	111				0	Content		-72	-111	8822551	2504940427
8839	09:02:06.342	00:00:08.839	530	-1024	-768	-1	-1	-1	-1	4	-1024	-768	-1	-1	-1	-1	4		0	0						Untertest2.avi	0	880	547	72	111				0	Content		-72	-111	8839487	2504957363
8856	09:02:06.359	00:00:08.855	531	-1024	-768	-1	-1	-1	-1	4	-1024	-768	-1	-1	-1	-1	4		0	0						Untertest2.avi	0	880	547	72	111				0	Content		-72	-111	8855916	2504973792
8873	09:02:06.376	00:00:08.872	532	-1024	-768	-1	-1	-1	-1	4	-1024	-768	-1	-1	-1	-1	4		0	0						Untertest2.avi	0	880	547	72	111				0	Content		-72	-111	8872664	2504990540
8889	09:02:06.392	00:00:08.889	533	-1024	-768	-1	-1	-1	-1	4	-1024	-768	-1	-1	-1	-1	4		0	0						Untertest2.avi	0	880	547	72	111				0	Content		-72	-111	8889290	2505007166
8906	09:02:06.409	00:00:08.906	534	-1024	-768	-1	-1	-1	-1	4	-1024	-768	-1	-1	-1	-1	4		0	0						Untertest2.avi	0	880	547	72	111				0	Content		-72	-111	8906040	2505023916
8923	09:02:06.426	00:00:08.922	535	-1024	-768	-1	-1	-1	-1	4	-1024	-768	-1	-1	-1	-1	4		0	0						Untertest2.avi	0	880	547	72	111				0	Content		-72	-111	8922663	2505040539
8939	09:02:06.442	00:00:08.939	536	-1024	-768	-1	-1	-1	-1	4	-1024	-768	-1	-1	-1	-1	4		0	0						Untertest2.avi	0	880	547	72	111				0	Content		-72	-111	8939288	2505057164
8956	09:02:06.459	00:00:08.956	537	-1024	-768	-1	-1	-1	-1	4	-1024	-768	-1	-1	-1	-1	4		0	0						Untertest2.avi	0	880	547	72	111				0	Content		-72	-111	8956035	2505073911
8973	09:02:06.476	00:00:08.972	538	-1024	-768	-1	-1	-1	-1	4	-1024	-768	-1	-1	-1	-1	4		0	0						Untertest2.avi	0	880	547	72	111				0	Content		-72	-111	8972662	2505090538
8989	09:02:06.492	00:00:08.989	539	-1024	-768	-1	-1	-1	-1	4	-1024	-768	-1	-1	-1	-1	4		0	0						Untertest2.avi	0	880	547	72	111				0	Content		-72	-111	8989285	2505107161
9006	09:02:06.509	00:00:09.005	540	-1024	-768	-1	-1	-1	-1	4	-1024	-768	-1	-1	-1	-1	4		0	0						Untertest2.avi	0	880	547	72	111				0	Content		-72	-111	9005910	2505123786
9023	09:02:06.526	00:00:09.022	541	-1024	-768	-1	-1	-1	-1	4	-1024	-768	-1	-1	-1	-1	4		0	0						Untertest2.avi	0	880	547	72	111				0	Content		-72	-111	9022542	2505140418
9040	09:02:06.543	00:00:09.039	542	-1024	-768	-1	-1	-1	-1	4	-1024	-768	-1	-1	-1	-1	4		0	0						Untertest2.avi	0	880	547	72	111				0	Content		-72	-111	9039784	2505157660
9055	09:02:06.558	00:00:09.055	543	-1024	-768	-1	-1	-1	-1	4	-1024	-768	-1	-1	-1	-1	4		0	0						Untertest2.avi	0	880	547	72	111				0	Content		-72	-111	9055281	2505173157
9073	09:02:06.576	00:00:09.072	544	-1024	-768	-1	-1	-1	-1	4	-1024	-768	-1	-1	-1	-1	4		0	0						Untertest2.avi	0	880	547	72	111				0	Content		-72	-111	9072538	2505190414
9089	09:02:06.592	00:00:09.088	545	-1024	-768	-1	-1	-1	-1	4	-1024	-768	-1	-1	-1	-1	4		0	0						Untertest2.avi	0	880	547	72	111				0	Content		-72	-111	9088654	2505206530
9105	09:02:06.608	00:00:09.105	546	-1024	-768	-1	-1	-1	-1	4	-1024	-768	-1	-1	-1	-1	4		0	0						Untertest2.avi	0	880	547	72	111				0	Content		-72	-111	9105277	2505223153
9122	09:02:06.625	00:00:09.121	547	-1024	-768	-1	-1	-1	-1	4	-1024	-768	-1	-1	-1	-1	4		0	0						Untertest2.avi	0	880	547	72	111				0	Content		-72	-111	9121897	2505239773
9139	09:02:06.642	00:00:09.138	548	-1024	-768	-1	-1	-1	-1	4	-1024	-768	-1	-1	-1	-1	4		0	0						Untertest2.avi	0	880	547	72	111				0	Content		-72	-111	9138967	2505256843
9156	09:02:06.659	00:00:09.156	549	-1024	-768	-1	-1	-1	-1	4	-1024	-768	-1	-1	-1	-1	4		0	0						Untertest2.avi	0	880	547	72	111				0	Content		-72	-111	9156342	2505274218
9174	09:02:06.677	00:00:09.173	550	-1024	-768	-1	-1	-1	-1	4	-1024	-768	-1	-1	-1	-1	4		0	0						Untertest2.avi	0	880	547	72	111				0	Content		-72	-111	9173715	2505291591
9189	09:02:06.692	00:00:09.188	551	-1024	-768	-1	-1	-1	-1	4	-1024	-768	-1	-1	-1	-1	4		0	0						Untertest2.avi	0	880	547	72	111				0	Content		-72	-111	9188523	2505306399
9205	09:02:06.708	00:00:09.205	552	-1024	-768	-1	-1	-1	-1	4	-1024	-768	-1	-1	-1	-1	4		0	0						Untertest2.avi	0	880	547	72	111				0	Content		-72	-111	9205143	2505323019
9222	09:02:06.725	00:00:09.221	553	-1024	-768	-1	-1	-1	-1	4	-1024	-768	-1	-1	-1	-1	4		0	0						Untertest2.avi	0	880	547	72	111				0	Content		-72	-111	9221892	2505339768
9239	09:02:06.742	00:00:09.238	554	-1024	-768	-1	-1	-1	-1	4	-1024	-768	-1	-1	-1	-1	4		0	0						Untertest2.avi	0	880	547	72	111				0	Content		-72	-111	9238516	2505356392
9255	09:02:06.758	00:00:09.255	555	-1024	-768	-1	-1	-1	-1	4	-1024	-768	-1	-1	-1	-1	4		0	0						Untertest2.avi	0	880	547	72	111				0	Content		-72	-111	9255136	2505373012
9272	09:02:06.775	00:00:09.271	556	-1024	-768	-1	-1	-1	-1	4	-1024	-768	-1	-1	-1	-1	4		0	0						Untertest2.avi	0	880	547	72	111				0	Content		-72	-111	9271761	2505389637
9289	09:02:06.792	00:00:09.288	557	-1024	-768	-1	-1	-1	-1	4	-1024	-768	-1	-1	-1	-1	4		0	0						Untertest2.avi	0	880	547	72	111				0	Content		-72	-111	9288955	2505406831
9306	09:02:06.809	00:00:09.306	558	-1024	-768	-1	-1	-1	-1	4	-1024	-768	-1	-1	-1	-1	4		0	0						Untertest2.avi	0	880	547	72	111				0	Content		-72	-111	9306329	2505424205
9324	09:02:06.827	00:00:09.323	559	-1024	-768	-1	-1	-1	-1	4	-1024	-768	-1	-1	-1	-1	4		0	0						Untertest2.avi	0	880	547	72	111				0	Content		-72	-111	9323576	2505441452
9338	09:02:06.841	00:00:09.338	560	-1024	-768	-1	-1	-1	-1	4	-1024	-768	-1	-1	-1	-1	4		0	0						Untertest2.avi	0	880	547	72	111				0	Content		-72	-111	9338379	2505456255
9355	09:02:06.858	00:00:09.355	561	-1024	-768	-1	-1	-1	-1	4	-1024	-768	-1	-1	-1	-1	4		0	0						Untertest2.avi	0	880	547	72	111				0	Content		-72	-111	9355126	2505473002
9372	09:02:06.875	00:00:09.371	562	-1024	-768	-1	-1	-1	-1	4	-1024	-768	-1	-1	-1	-1	4		0	0						Untertest2.avi	0	880	547	72	111				0	Content		-72	-111	9371748	2505489624
9388	09:02:06.891	00:00:09.388	563	-1024	-768	-1	-1	-1	-1	4	-1024	-768	-1	-1	-1	-1	4		0	0						Untertest2.avi	0	880	547	72	111				0	Content		-72	-111	9388370	2505506246
9405	09:02:06.908	00:00:09.404	564	-1024	-768	-1	-1	-1	-1	4	-1024	-768	-1	-1	-1	-1	4		0	0						Untertest2.avi	0	880	547	72	111				0	Content		-72	-111	9404994	2505522870
9422	09:02:06.925	00:00:09.421	565	-1024	-768	-1	-1	-1	-1	4	-1024	-768	-1	-1	-1	-1	4		0	0						Untertest2.avi	0	880	547	72	111				0	Content		-72	-111	9421617	2505539493
9439	09:02:06.942	00:00:09.438	566	-1024	-768	-1	-1	-1	-1	4	-1024	-768	-1	-1	-1	-1	4		0	0						Untertest2.avi	0	880	547	72	111				0	Content		-72	-111	9438812	2505556688
9456	09:02:06.959	00:00:09.456	567	-1024	-768	-1	-1	-1	-1	4	-1024	-768	-1	-1	-1	-1	4		0	0						Untertest2.avi	0	880	547	72	111				0	Content		-72	-111	9456187	2505574063
9473	09:02:06.976	00:00:09.473	568	-1024	-768	-1	-1	-1	-1	4	-1024	-768	-1	-1	-1	-1	4		0	0						Untertest2.avi	0	880	547	72	111				0	Content		-72	-111	9473445	2505591321
9488	09:02:06.991	00:00:09.488	569	-1024	-768	-1	-1	-1	-1	4	-1024	-768	-1	-1	-1	-1	4		0	0						Untertest2.avi	0	880	547	72	111				0	Content		-72	-111	9488360	2505606236
9505	09:02:07.008	00:00:09.504	570	-1024	-768	-1	-1	-1	-1	4	-1024	-768	-1	-1	-1	-1	4		0	0						Untertest2.avi	0	880	547	72	111				0	Content		-72	-111	9504986	2505622862
9522	09:02:07.025	00:00:09.521	571	-1024	-768	-1	-1	-1	-1	4	-1024	-768	-1	-1	-1	-1	4		0	0						Untertest2.avi	0	880	547	72	111				0	Content		-72	-111	9521739	2505639615
9538	09:02:07.041	00:00:09.538	572	-1024	-768	-1	-1	-1	-1	4	-1024	-768	-1	-1	-1	-1	4		0	0						Untertest2.avi	0	880	547	72	111				0	Content		-72	-111	9538360	2505656236
9555	09:02:07.058	00:00:09.554	573	-1024	-768	-1	-1	-1	-1	4	-1024	-768	-1	-1	-1	-1	4		0	0						Untertest2.avi	0	880	547	72	111				0	Content		-72	-111	9554983	2505672859
9572	09:02:07.075	00:00:09.571	574	-1024	-768	-1	-1	-1	-1	4	-1024	-768	-1	-1	-1	-1	4		0	0						Untertest2.avi	0	880	547	72	111				0	Content		-72	-111	9571605	2505689481
9589	09:02:07.092	00:00:09.588	575	-1024	-768	-1	-1	-1	-1	4	-1024	-768	-1	-1	-1	-1	4		0	0						Untertest2.avi	0	880	547	72	111				0	Content		-72	-111	9588678	2505706554
9606	09:02:07.109	00:00:09.606	576	-1024	-768	-1	-1	-1	-1	4	-1024	-768	-1	-1	-1	-1	4		0	0						Untertest2.avi	0	880	547	72	111				0	Content		-72	-111	9606062	2505723938
9623	09:02:07.126	00:00:09.623	577	-1024	-768	-1	-1	-1	-1	4	-1024	-768	-1	-1	-1	-1	4		0	0						Untertest2.avi	0	880	547	72	111				0	Content		-72	-111	9623300	2505741176
9638	09:02:07.141	00:00:09.638	578	-1024	-768	-1	-1	-1	-1	4	-1024	-768	-1	-1	-1	-1	4		0	0						Untertest2.avi	0	880	547	72	111				0	Content		-72	-111	9638230	2505756106
9655	09:02:07.158	00:00:09.654	579	-1024	-768	-1	-1	-1	-1	4	-1024	-768	-1	-1	-1	-1	4		0	0						Untertest2.avi	0	880	547	72	111				0	Content		-72	-111	9654853	2505772729
9672	09:02:07.175	00:00:09.671	580	-1024	-768	-1	-1	-1	-1	4	-1024	-768	-1	-1	-1	-1	4		0	0						Untertest2.avi	0	880	547	72	111				0	Content		-72	-111	9671600	2505789476
9688	09:02:07.191	00:00:09.688	581	-1024	-768	-1	-1	-1	-1	4	-1024	-768	-1	-1	-1	-1	4		0	0						Untertest2.avi	0	880	547	72	111				0	Content		-72	-111	9688225	2505806101
9705	09:02:07.208	00:00:09.704	582	-1024	-768	-1	-1	-1	-1	4	-1024	-768	-1	-1	-1	-1	4		0	0						Untertest2.avi	0	880	547	72	111				0	Content		-72	-111	9704850	2505822726
9721	09:02:07.224	00:00:09.721	583	-1024	-768	-1	-1	-1	-1	4	-1024	-768	-1	-1	-1	-1	4		0	0						Untertest2.avi	0	880	547	72	111				0	Content		-72	-111	9721474	2505839350
9739	09:02:07.242	00:00:09.738	584	-1024	-768	-1	-1	-1	-1	4	-1024	-768	-1	-1	-1	-1	4		0	0						Untertest2.avi	0	880	547	72	111				0	Content		-72	-111	9738669	2505856545
9756	09:02:07.259	00:00:09.756	585	-1024	-768	-1	-1	-1	-1	4	-1024	-768	-1	-1	-1	-1	4		0	0						Untertest2.avi	0	880	547	72	111				0	Content		-72	-111	9756042	2505873918
9773	09:02:07.276	00:00:09.773	586	-1024	-768	-1	-1	-1	-1	4	-1024	-768	-1	-1	-1	-1	4		0	0						Untertest2.avi	0	880	547	72	111				0	Content		-72	-111	9773290	2505891166
9788	09:02:07.291	00:00:09.788	587	-1024	-768	-1	-1	-1	-1	4	-1024	-768	-1	-1	-1	-1	4		0	0						Untertest2.avi	0	880	547	72	111				0	Content		-72	-111	9788091	2505905967
9805	09:02:07.308	00:00:09.804	588	-1024	-768	-1	-1	-1	-1	4	-1024	-768	-1	-1	-1	-1	4		0	0						Untertest2.avi	0	880	547	72	111				0	Content		-72	-111	9804843	2505922719
9821	09:02:07.324	00:00:09.821	589	-1024	-768	-1	-1	-1	-1	4	-1024	-768	-1	-1	-1	-1	4		0	0						Untertest2.avi	0	880	547	72	111				0	Content		-72	-111	9821468	2505939344
9838	09:02:07.341	00:00:09.838	590	-1024	-768	-1	-1	-1	-1	4	-1024	-768	-1	-1	-1	-1	4		0	0						Untertest2.avi	0	880	547	72	111				0	Content		-72	-111	9838090	2505955966
9855	09:02:07.358	00:00:09.854	591	-1024	-768	-1	-1	-1	-1	4	-1024	-768	-1	-1	-1	-1	4		0	0						Untertest2.avi	0	880	547	72	111				0	Content		-72	-111	9854714	2505972590
9871	09:02:07.374	00:00:09.871	592	-1024	-768	-1	-1	-1	-1	4	-1024	-768	-1	-1	-1	-1	4		0	0						Untertest2.avi	0	880	547	72	111				0	Content		-72	-111	9871339	2505989215
9889	09:02:07.392	00:00:09.888	593	-1024	-768	-1	-1	-1	-1	4	-1024	-768	-1	-1	-1	-1	4		0	0						Untertest2.avi	0	880	547	72	111				0	Content		-72	-111	9888530	2506006406
9906	09:02:07.409	00:00:09.905	594	-1024	-768	-1	-1	-1	-1	4	-1024	-768	-1	-1	-1	-1	4		0	0						Untertest2.avi	0	880	547	72	111				0	Content		-72	-111	9905905	2506023781
9923	09:02:07.426	00:00:09.923	595	-1024	-768	-1	-1	-1	-1	4	-1024	-768	-1	-1	-1	-1	4		0	0						Untertest2.avi	0	880	547	72	111				0	Content		-72	-111	9923153	2506041029
9938	09:02:07.441	00:00:09.937	596	-1024	-768	-1	-1	-1	-1	4	-1024	-768	-1	-1	-1	-1	4		0	0						Untertest2.avi	0	880	547	72	111				0	Content		-72	-111	9937958	2506055834
9955	09:02:07.458	00:00:09.954	597	-1024	-768	-1	-1	-1	-1	4	-1024	-768	-1	-1	-1	-1	4		0	0						Untertest2.avi	0	880	547	72	111				0	Content		-72	-111	9954709	2506072585
9971	09:02:07.474	00:00:09.971	598	-1024	-768	-1	-1	-1	-1	4	-1024	-768	-1	-1	-1	-1	4		0	0						Untertest2.avi	0	880	547	72	111				0	Content		-72	-111	9971332	2506089208
9988	09:02:07.491	00:00:09.987	599	-1024	-768	-1	-1	-1	-1	4	-1024	-768	-1	-1	-1	-1	4		0	0						Untertest2.avi	0	880	547	72	111				0	Content		-72	-111	9987954	2506105830
10005	09:02:07.508	00:00:10.004	600	-1024	-768	-1	-1	-1	-1	4	-1024	-768	-1	-1	-1	-1	4		0	0						Untertest2.avi	0	880	547	72	111				0	Content		-72	-111	10004579	2506122455
10021	09:02:07.524	00:00:10.021	601	-1024	-768	-1	-1	-1	-1	4	-1024	-768	-1	-1	-1	-1	4		0	0						Untertest2.avi	0	880	547	72	111				0	Content		-72	-111	10021327	2506139203
10038	09:02:07.541	00:00:10.038	602	-1024	-768	-1	-1	-1	-1	4	-1024	-768	-1	-1	-1	-1	4		0	0						Untertest2.avi	0	880	547	72	111				0	Content		-72	-111	10038400	2506156276
10056	09:02:07.559	00:00:10.055	603	-1024	-768	-1	-1	-1	-1	4	-1024	-768	-1	-1	-1	-1	4		0	0						Untertest2.avi	0	880	547	72	111				0	Content		-72	-111	10055768	2506173644
10073	09:02:07.576	00:00:10.073	604	-1024	-768	-1	-1	-1	-1	4	-1024	-768	-1	-1	-1	-1	4		0	0						Untertest2.avi	0	880	547	72	111				0	Content		-72	-111	10073142	2506191018
10088	09:02:07.591	00:00:10.087	605	-1024	-768	-1	-1	-1	-1	4	-1024	-768	-1	-1	-1	-1	4		0	0						Untertest2.avi	0	880	547	72	111				0	Content		-72	-111	10087943	2506205819
10105	09:02:07.608	00:00:10.104	606	-1024	-768	-1	-1	-1	-1	4	-1024	-768	-1	-1	-1	-1	4		0	0						Untertest2.avi	0	880	547	72	111				0	Content		-72	-111	10104567	2506222443
10121	09:02:07.624	00:00:10.121	607	-1024	-768	-1	-1	-1	-1	4	-1024	-768	-1	-1	-1	-1	4		0	0						Untertest2.avi	0	880	547	72	111				0	Content		-72	-111	10121317	2506239193
10138	09:02:07.641	00:00:10.137	608	-1024	-768	-1	-1	-1	-1	4	-1024	-768	-1	-1	-1	-1	4		0	0						Untertest2.avi	0	880	547	72	111				0	Content		-72	-111	10137939	2506255815
10155	09:02:07.658	00:00:10.154	609	-1024	-768	-1	-1	-1	-1	4	-1024	-768	-1	-1	-1	-1	4		0	0						Untertest2.avi	0	880	547	72	111				0	Content		-72	-111	10154562	2506272438
10171	09:02:07.674	00:00:10.171	610	-1024	-768	-1	-1	-1	-1	4	-1024	-768	-1	-1	-1	-1	4		0	0						Untertest2.avi	0	880	547	72	111				0	Content		-72	-111	10171187	2506289063
10188	09:02:07.691	00:00:10.188	611	-1024	-768	-1	-1	-1	-1	4	-1024	-768	-1	-1	-1	-1	4		0	0						Untertest2.avi	0	880	547	72	111				0	Content		-72	-111	10188255	2506306131
10206	09:02:07.709	00:00:10.205	612	-1024	-768	-1	-1	-1	-1	4	-1024	-768	-1	-1	-1	-1	4		0	0						Untertest2.avi	0	880	547	72	111				0	Content		-72	-111	10205630	2506323506
10223	09:02:07.726	00:00:10.223	613	-1024	-768	-1	-1	-1	-1	4	-1024	-768	-1	-1	-1	-1	4		0	0						Untertest2.avi	0	880	547	72	111				0	Content		-72	-111	10223002	2506340878
10238	09:02:07.741	00:00:10.237	614	-1024	-768	-1	-1	-1	-1	4	-1024	-768	-1	-1	-1	-1	4		0	0						Untertest2.avi	0	880	547	72	111				0	Content		-72	-111	10237805	2506355681
10254	09:02:07.757	00:00:10.254	615	-1024	-768	-1	-1	-1	-1	4	-1024	-768	-1	-1	-1	-1	4		0	0						Untertest2.avi	0	880	547	72	111				0	Content		-72	-111	10254428	2506372304
10271	09:02:07.774	00:00:10.271	616	-1024	-768	-1	-1	-1	-1	4	-1024	-768	-1	-1	-1	-1	4		0	0						Untertest2.avi	0	880	547	72	111				0	Content		-72	-111	10271178	2506389054
10288	09:02:07.791	00:00:10.287	617	-1024	-768	-1	-1	-1	-1	4	-1024	-768	-1	-1	-1	-1	4		0	0						Untertest2.avi	0	880	547	72	111				0	Content		-72	-111	10287803	2506405679
10304	09:02:07.807	00:00:10.304	618	-1024	-768	-1	-1	-1	-1	4	-1024	-768	-1	-1	-1	-1	4		0	0						Untertest2.avi	0	880	547	72	111				0	Content		-72	-111	10304424	2506422300
10321	09:02:07.824	00:00:10.321	619	-1024	-768	-1	-1	-1	-1	4	-1024	-768	-1	-1	-1	-1	4		0	0						Untertest2.avi	0	880	547	72	111				0	Content		-72	-111	10321050	2506438926
10338	09:02:07.841	00:00:10.338	620	-1024	-768	-1	-1	-1	-1	4	-1024	-768	-1	-1	-1	-1	4		0	0						Untertest2.avi	0	880	547	72	111				0	Content		-72	-111	10338243	2506456119
10356	09:02:07.859	00:00:10.355	621	-1024	-768	-1	-1	-1	-1	4	-1024	-768	-1	-1	-1	-1	4		0	0						Untertest2.avi	0	880	547	72	111				0	Content		-72	-111	10355620	2506473496
10373	09:02:07.876	00:00:10.372	622	-1024	-768	-1	-1	-1	-1	4	-1024	-768	-1	-1	-1	-1	4		0	0						Untertest2.avi	0	880	547	72	111				0	Content		-72	-111	10372867	2506490743
10388	09:02:07.891	00:00:10.387	623	-1024	-768	-1	-1	-1	-1	4	-1024	-768	-1	-1	-1	-1	4		0	0						Untertest2.avi	0	880	547	72	111				0	Content		-72	-111	10387670	2506505546
10404	09:02:07.907	00:00:10.404	624	-1024	-768	-1	-1	-1	-1	4	-1024	-768	-1	-1	-1	-1	4		0	0						Untertest2.avi	0	880	547	72	111				0	Content		-72	-111	10404417	2506522293
10421	09:02:07.924	00:00:10.421	625	-1024	-768	-1	-1	-1	-1	4	-1024	-768	-1	-1	-1	-1	4		0	0						Untertest2.avi	0	880	547	72	111				0	Content		-72	-111	10421041	2506538917
10438	09:02:07.941	00:00:10.437	626	-1024	-768	-1	-1	-1	-1	4	-1024	-768	-1	-1	-1	-1	4		0	0						Untertest2.avi	0	880	547	72	111				0	Content		-72	-111	10437666	2506555542
10454	09:02:07.957	00:00:10.454	627	-1024	-768	-1	-1	-1	-1	4	-1024	-768	-1	-1	-1	-1	4		0	0						Untertest2.avi	0	880	547	72	111				0	Content		-72	-111	10454290	2506572166
10471	09:02:07.974	00:00:10.470	628	-1024	-768	-1	-1	-1	-1	4	-1024	-768	-1	-1	-1	-1	4		0	0						Untertest2.avi	0	880	547	72	111				0	Content		-72	-111	10470913	2506588789
10488	09:02:07.991	00:00:10.488	629	-1024	-768	-1	-1	-1	-1	4	-1024	-768	-1	-1	-1	-1	4		0	0						Untertest2.avi	0	880	547	72	111				0	Content		-72	-111	10488108	2506605984
10505	09:02:08.008	00:00:10.505	630	-1024	-768	-1	-1	-1	-1	4	-1024	-768	-1	-1	-1	-1	4		0	0						Untertest2.avi	0	880	547	72	111				0	Content		-72	-111	10505482	2506623358
10523	09:02:08.026	00:00:10.522	631	-1024	-768	-1	-1	-1	-1	4	-1024	-768	-1	-1	-1	-1	4		0	0						Untertest2.avi	0	880	547	72	111				0	Content		-72	-111	10522733	2506640609
10538	09:02:08.041	00:00:10.537	632	-1024	-768	-1	-1	-1	-1	4	-1024	-768	-1	-1	-1	-1	4		0	0						Untertest2.avi	0	880	547	72	111				0	Content		-72	-111	10537664	2506655540
10554	09:02:08.057	00:00:10.554	633	-1024	-768	-1	-1	-1	-1	4	-1024	-768	-1	-1	-1	-1	4		0	0						Untertest2.avi	0	880	547	72	111				0	Content		-72	-111	10554295	2506672171
10571	09:02:08.074	00:00:10.571	634	-1024	-768	-1	-1	-1	-1	4	-1024	-768	-1	-1	-1	-1	4		0	0						Untertest2.avi	0	880	547	72	111				0	Content		-72	-111	10571038	2506688914
10588	09:02:08.091	00:00:10.587	635	-1024	-768	-1	-1	-1	-1	4	-1024	-768	-1	-1	-1	-1	4		0	0						Untertest2.avi	0	880	547	72	111				0	Content		-72	-111	10587657	2506705533
10604	09:02:08.107	00:00:10.604	636	-1024	-768	-1	-1	-1	-1	4	-1024	-768	-1	-1	-1	-1	4		0	0						Untertest2.avi	0	880	547	72	111				0	Content		-72	-111	10604280	2506722156
10621	09:02:08.124	00:00:10.620	637	-1024	-768	-1	-1	-1	-1	4	-1024	-768	-1	-1	-1	-1	4		0	0						Untertest2.avi	0	880	547	72	111				0	Content		-72	-111	10620910	2506738786
10638	09:02:08.141	00:00:10.638	638	-1024	-768	-1	-1	-1	-1	4	-1024	-768	-1	-1	-1	-1	4		0	0						Untertest2.avi	0	880	547	72	111				0	Content		-72	-111	10638130	2506756006
10655	09:02:08.158	00:00:10.654	639	-1024	-768	-1	-1	-1	-1	4	-1024	-768	-1	-1	-1	-1	4		0	0						Untertest2.avi	0	880	547	72	111				0	Content		-72	-111	10654798	2506772674
10672	09:02:08.175	00:00:10.672	640	-1024	-768	-1	-1	-1	-1	4	-1024	-768	-1	-1	-1	-1	4		0	0						Untertest2.avi	0	880	547	72	111				0	Content		-72	-111	10672098	2506789974
10689	09:02:08.192	00:00:10.689	641	-1024	-768	-1	-1	-1	-1	4	-1024	-768	-1	-1	-1	-1	4		0	0						Untertest2.avi	0	880	547	72	111				0	Content		-72	-111	10689345	2506807221
10704	09:02:08.207	00:00:10.704	642	-1024	-768	-1	-1	-1	-1	4	-1024	-768	-1	-1	-1	-1	4		0	0						Untertest2.avi	0	880	547	72	111				0	Content		-72	-111	10704149	2506822025
10721	09:02:08.224	00:00:10.720	643	-1024	-768	-1	-1	-1	-1	4	-1024	-768	-1	-1	-1	-1	4		0	0						Untertest2.avi	0	880	547	72	111				0	Content		-72	-111	10720899	2506838775
10738	09:02:08.241	00:00:10.737	644	-1024	-768	-1	-1	-1	-1	4	-1024	-768	-1	-1	-1	-1	4		0	0						Untertest2.avi	0	880	547	72	111				0	Content		-72	-111	10737520	2506855396
10754	09:02:08.257	00:00:10.754	645	-1024	-768	-1	-1	-1	-1	4	-1024	-768	-1	-1	-1	-1	4		0	0						Untertest2.avi	0	880	547	72	111				0	Content		-72	-111	10754142	2506872018
10771	09:02:08.274	00:00:10.770	646	-1024	-768	-1	-1	-1	-1	4	-1024	-768	-1	-1	-1	-1	4		0	0						Untertest2.avi	0	880	547	72	111				0	Content		-72	-111	10770765	2506888641
10787	09:02:08.290	00:00:10.787	647	-1024	-768	-1	-1	-1	-1	4	-1024	-768	-1	-1	-1	-1	4		0	0						Untertest2.avi	0	880	547	72	111				0	Content		-72	-111	10787390	2506905266
10805	09:02:08.308	00:00:10.804	648	-1024	-768	-1	-1	-1	-1	4	-1024	-768	-1	-1	-1	-1	4		0	0						Untertest2.avi	0	880	547	72	111				0	Content		-72	-111	10804562	2506922438
10822	09:02:08.325	00:00:10.821	649	-1024	-768	-1	-1	-1	-1	4	-1024	-768	-1	-1	-1	-1	4		0	0						Untertest2.avi	0	880	547	72	111				0	Content		-72	-111	10821933	2506939809
10838	09:02:08.341	00:00:10.838	650	-1024	-768	-1	-1	-1	-1	4	-1024	-768	-1	-1	-1	-1	4		0	0						Untertest2.avi	0	880	547	72	111				0	Content		-72	-111	10838183	2506956059
10855	09:02:08.358	00:00:10.854	651	-1024	-768	-1	-1	-1	-1	4	-1024	-768	-1	-1	-1	-1	4		0	0						Untertest2.avi	0	880	547	72	111				0	Content		-72	-111	10854851	2506972727
10872	09:02:08.375	00:00:10.871	652	-1024	-768	-1	-1	-1	-1	4	-1024	-768	-1	-1	-1	-1	4		0	0						Untertest2.avi	0	880	547	72	111				0	Content		-72	-111	10871519	2506989395
10888	09:02:08.391	00:00:10.887	653	-1024	-768	-1	-1	-1	-1	4	-1024	-768	-1	-1	-1	-1	4		0	0						Untertest2.avi	0	880	547	72	111				0	Content		-72	-111	10887726	2507005602
10904	09:02:08.407	00:00:10.904	654	-1024	-768	-1	-1	-1	-1	4	-1024	-768	-1	-1	-1	-1	4		0	0						Untertest2.avi	0	880	547	72	111				0	Content		-72	-111	10904394	2507022270
10921	09:02:08.424	00:00:10.920	655	-1024	-768	-1	-1	-1	-1	4	-1024	-768	-1	-1	-1	-1	4		0	0						Untertest2.avi	0	880	547	72	111				0	Content		-72	-111	10920679	2507038555
10937	09:02:08.440	00:00:10.937	656	-1024	-768	-1	-1	-1	-1	4	-1024	-768	-1	-1	-1	-1	4		0	0						Untertest2.avi	0	880	547	72	111				0	Content		-72	-111	10937303	2507055179
10954	09:02:08.457	00:00:10.953	657	-1024	-768	-1	-1	-1	-1	4	-1024	-768	-1	-1	-1	-1	4		0	0						Untertest2.avi	0	880	547	72	111				0	Content		-72	-111	10953929	2507071805
10971	09:02:08.474	00:00:10.970	658	-1024	-768	-1	-1	-1	-1	4	-1024	-768	-1	-1	-1	-1	4		0	0						Untertest2.avi	0	880	547	72	111				0	Content		-72	-111	10970597	2507088473
10987	09:02:08.490	00:00:10.987	659	-1024	-768	-1	-1	-1	-1	4	-1024	-768	-1	-1	-1	-1	4		0	0						Untertest2.avi	0	880	547	72	111				0	Content		-72	-111	10987251	2507105127
11004	09:02:08.507	00:00:11.003	660	-1024	-768	-1	-1	-1	-1	4	-1024	-768	-1	-1	-1	-1	4		0	0						Untertest2.avi	0	880	547	72	111				0	Content		-72	-111	11003918	2507121794
11021	09:02:08.524	00:00:11.020	661	-1024	-768	-1	-1	-1	-1	4	-1024	-768	-1	-1	-1	-1	4		0	0						Untertest2.avi	0	880	547	72	111				0	Content		-72	-111	11020586	2507138462
11037	09:02:08.540	00:00:11.037	662	-1024	-768	-1	-1	-1	-1	4	-1024	-768	-1	-1	-1	-1	4		0	0						Untertest2.avi	0	880	547	72	111				0	Content		-72	-111	11037178	2507155054
11054	09:02:08.557	00:00:11.054	663	-1024	-768	-1	-1	-1	-1	4	-1024	-768	-1	-1	-1	-1	4		0	0						Untertest2.avi	0	880	547	72	111				0	Content		-72	-111	11054429	2507172305
11072	09:02:08.575	00:00:11.071	664	-1024	-768	-1	-1	-1	-1	4	-1024	-768	-1	-1	-1	-1	4		0	0						Untertest2.avi	0	880	547	72	111				0	Content		-72	-111	11071740	2507189616
11088	09:02:08.591	00:00:11.088	665	-1024	-768	-1	-1	-1	-1	4	-1024	-768	-1	-1	-1	-1	4		0	0						Untertest2.avi	0	880	547	72	111				0	Content		-72	-111	11088408	2507206284
11105	09:02:08.608	00:00:11.104	666	-1024	-768	-1	-1	-1	-1	4	-1024	-768	-1	-1	-1	-1	4		0	0						Untertest2.avi	0	880	547	72	111				0	Content		-72	-111	11104664	2507222540
11121	09:02:08.624	00:00:11.121	667	-1024	-768	-1	-1	-1	-1	4	-1024	-768	-1	-1	-1	-1	4		0	0						Untertest2.avi	0	880	547	72	111				0	Content		-72	-111	11121331	2507239207
11138	09:02:08.641	00:00:11.137	668	-1024	-768	-1	-1	-1	-1	4	-1024	-768	-1	-1	-1	-1	4		0	0						Untertest2.avi	0	880	547	72	111				0	Content		-72	-111	11137999	2507255875
11154	09:02:08.657	00:00:11.153	669	-1024	-768	-1	-1	-1	-1	4	-1024	-768	-1	-1	-1	-1	4		0	0						Untertest2.avi	0	880	547	72	111				0	Content		-72	-111	11153801	2507271677
11170	09:02:08.673	00:00:11.170	670	-1024	-768	-1	-1	-1	-1	4	-1024	-768	-1	-1	-1	-1	4		0	0						Untertest2.avi	0	880	547	72	111				0	Content		-72	-111	11170422	2507288298
11187	09:02:08.690	00:00:11.187	671	-1024	-768	-1	-1	-1	-1	4	-1024	-768	-1	-1	-1	-1	4		0	0						Untertest2.avi	0	880	547	72	111				0	Content		-72	-111	11187139	2507305015
11204	09:02:08.707	00:00:11.203	672	-1024	-768	-1	-1	-1	-1	4	-1024	-768	-1	-1	-1	-1	4		0	0						Untertest2.avi	0	880	547	72	111				0	Content		-72	-111	11203807	2507321683
11220	09:02:08.723	00:00:11.220	673	-1024	-768	-1	-1	-1	-1	4	-1024	-768	-1	-1	-1	-1	4		0	0						Untertest2.avi	0	880	547	72	111				0	Content		-72	-111	11220471	2507338347
11237	09:02:08.740	00:00:11.237	674	-1024	-768	-1	-1	-1	-1	4	-1024	-768	-1	-1	-1	-1	4		0	0						Untertest2.avi	0	880	547	72	111				0	Content		-72	-111	11237139	2507355015
11254	09:02:08.757	00:00:11.253	675	-1024	-768	-1	-1	-1	-1	4	-1024	-768	-1	-1	-1	-1	4		0	0						Untertest2.avi	0	880	547	72	111				0	Content		-72	-111	11253807	2507371683
11270	09:02:08.773	00:00:11.270	676	-1024	-768	-1	-1	-1	-1	4	-1024	-768	-1	-1	-1	-1	4		0	0						Untertest2.avi	0	880	547	72	111				0	Content		-72	-111	11270420	2507388296
11287	09:02:08.790	00:00:11.287	677	-1024	-768	-1	-1	-1	-1	4	-1024	-768	-1	-1	-1	-1	4		0	0						Untertest2.avi	0	880	547	72	111				0	Content		-72	-111	11287045	2507404921
11304	09:02:08.807	00:00:11.304	678	-1024	-768	-1	-1	-1	-1	4	-1024	-768	-1	-1	-1	-1	4		0	0						Untertest2.avi	0	880	547	72	111				0	Content		-72	-111	11304357	2507422233
11321	09:02:08.824	00:00:11.321	679	-1024	-768	-1	-1	-1	-1	4	-1024	-768	-1	-1	-1	-1	4		0	0						Untertest2.avi	0	880	547	72	111				0	Content		-72	-111	11321025	2507438901
11338	09:02:08.841	00:00:11.338	680	-1024	-768	-1	-1	-1	-1	4	-1024	-768	-1	-1	-1	-1	4		0	0						Untertest2.avi	0	880	547	72	111				0	Content		-72	-111	11338282	2507456158
11355	09:02:08.858	00:00:11.354	681	-1024	-768	-1	-1	-1	-1	4	-1024	-768	-1	-1	-1	-1	4		0	0						Untertest2.avi	0	880	547	72	111				0	Content		-72	-111	11354950	2507472826
11372	09:02:08.875	00:00:11.372	682	-1024	-768	-1	-1	-1	-1	4	-1024	-768	-1	-1	-1	-1	4		0	0						Untertest2.avi	0	880	547	72	111				0	Content		-72	-111	11372291	2507490167
11387	09:02:08.890	00:00:11.387	683	-1024	-768	-1	-1	-1	-1	4	-1024	-768	-1	-1	-1	-1	4		0	0						Untertest2.avi	0	880	547	72	111				0	Content		-72	-111	11387038	2507504914
11404	09:02:08.907	00:00:11.403	684	-1024	-768	-1	-1	-1	-1	4	-1024	-768	-1	-1	-1	-1	4		0	0						Untertest2.avi	0	880	547	72	111				0	Content		-72	-111	11403706	2507521582
11420	09:02:08.923	00:00:11.420	685	-1024	-768	-1	-1	-1	-1	4	-1024	-768	-1	-1	-1	-1	4		0	0						Untertest2.avi	0	880	547	72	111				0	Content		-72	-111	11420373	2507538249
11437	09:02:08.940	00:00:11.437	686	-1024	-768	-1	-1	-1	-1	4	-1024	-768	-1	-1	-1	-1	4		0	0						Untertest2.avi	0	880	547	72	111				0	Content		-72	-111	11437041	2507554917
11454	09:02:08.957	00:00:11.453	687	-1024	-768	-1	-1	-1	-1	4	-1024	-768	-1	-1	-1	-1	4		0	0						Untertest2.avi	0	880	547	72	111				0	Content		-72	-111	11453683	2507571559
11470	09:02:08.973	00:00:11.470	688	-1024	-768	-1	-1	-1	-1	4	-1024	-768	-1	-1	-1	-1	4		0	0						Untertest2.avi	0	880	547	72	111				0	Content		-72	-111	11470351	2507588227
11487	09:02:08.990	00:00:11.487	689	-1024	-768	-1	-1	-1	-1	4	-1024	-768	-1	-1	-1	-1	4		0	0						Untertest2.avi	0	880	547	72	111				0	Content		-72	-111	11487019	2507604895
11504	09:02:09.007	00:00:11.503	690	-1024	-768	-1	-1	-1	-1	4	-1024	-768	-1	-1	-1	-1	4		0	0						Untertest2.avi	0	880	547	72	111				0	Content		-72	-111	11503710	2507621586
11520	09:02:09.023	00:00:11.520	691	-1024	-768	-1	-1	-1	-1	4	-1024	-768	-1	-1	-1	-1	4		0	0						Untertest2.avi	0	880	547	72	111				0	Content		-72	-111	11520280	2507638156
11537	09:02:09.040	00:00:11.537	692	-1024	-768	-1	-1	-1	-1	4	-1024	-768	-1	-1	-1	-1	4		0	0						Untertest2.avi	0	880	547	72	111				0	Content		-72	-111	11537117	2507654993
11554	09:02:09.057	00:00:11.553	693	-1024	-768	-1	-1	-1	-1	4	-1024	-768	-1	-1	-1	-1	4		0	0						Untertest2.avi	0	880	547	72	111				0	Content		-72	-111	11553785	2507671661
11570	09:02:09.073	00:00:11.570	694	-1024	-768	-1	-1	-1	-1	4	-1024	-768	-1	-1	-1	-1	4		0	0						Untertest2.avi	0	880	547	72	111				0	Content		-72	-111	11570453	2507688329
11588	09:02:09.091	00:00:11.587	695	-1024	-768	-1	-1	-1	-1	4	-1024	-768	-1	-1	-1	-1	4		0	0						Untertest2.avi	0	880	547	72	111				0	Content		-72	-111	11587616	2507705492
11604	09:02:09.107	00:00:11.604	696	-1024	-768	-1	-1	-1	-1	4	-1024	-768	-1	-1	-1	-1	4		0	0						Untertest2.avi	0	880	547	72	111				0	Content		-72	-111	11604284	2507722160
11621	09:02:09.124	00:00:11.621	697	-1024	-768	-1	-1	-1	-1	4	-1024	-768	-1	-1	-1	-1	4		0	0						Untertest2.avi	0	880	547	72	111				0	Content		-72	-111	11621399	2507739275
11639	09:02:09.142	00:00:11.638	698	-1024	-768	-1	-1	-1	-1	4	-1024	-768	-1	-1	-1	-1	4		0	0						Untertest2.avi	0	880	547	72	111				0	Content		-72	-111	11638771	2507756647
11655	09:02:09.158	00:00:11.654	699	-1024	-768	-1	-1	-1	-1	4	-1024	-768	-1	-1	-1	-1	4		0	0						Untertest2.avi	0	880	547	72	111				0	Content		-72	-111	11654814	2507772690
11671	09:02:09.174	00:00:11.671	700	-1024	-768	-1	-1	-1	-1	4	-1024	-768	-1	-1	-1	-1	4		0	0						Untertest2.avi	0	880	547	72	111				0	Content		-72	-111	11671482	2507789358
11688	09:02:09.191	00:00:11.688	701	-1024	-768	-1	-1	-1	-1	4	-1024	-768	-1	-1	-1	-1	4		0	0						Untertest2.avi	0	880	547	72	111				0	Content		-72	-111	11688150	2507806026
11704	09:02:09.207	00:00:11.704	702	-1024	-768	-1	-1	-1	-1	4	-1024	-768	-1	-1	-1	-1	4		0	0						Untertest2.avi	0	880	547	72	111				0	Content		-72	-111	11704357	2507822233
11721	09:02:09.224	00:00:11.721	703	-1024	-768	-1	-1	-1	-1	4	-1024	-768	-1	-1	-1	-1	4		0	0						Untertest2.avi	0	880	547	72	111				0	Content		-72	-111	11721025	2507838901
11738	09:02:09.241	00:00:11.737	704	-1024	-768	-1	-1	-1	-1	4	-1024	-768	-1	-1	-1	-1	4		0	0						Untertest2.avi	0	880	547	72	111				0	Content		-72	-111	11737693	2507855569
11754	09:02:09.257	00:00:11.753	705	-1024	-768	-1	-1	-1	-1	4	-1024	-768	-1	-1	-1	-1	4		0	0						Untertest2.avi	0	880	547	72	111				0	Content		-72	-111	11753516	2507871392
11770	09:02:09.273	00:00:11.770	706	-1024	-768	-1	-1	-1	-1	4	-1024	-768	-1	-1	-1	-1	4		0	0						Untertest2.avi	0	880	547	72	111				0	Content		-72	-111	11770191	2507888067
11787	09:02:09.290	00:00:11.786	707	-1024	-768	-1	-1	-1	-1	4	-1024	-768	-1	-1	-1	-1	4		0	0						Untertest2.avi	0	880	547	72	111				0	Content		-72	-111	11786799	2507904675
11803	09:02:09.306	00:00:11.803	708	-1024	-768	-1	-1	-1	-1	4	-1024	-768	-1	-1	-1	-1	4		0	0						Untertest2.avi	0	880	547	72	111				0	Content		-72	-111	11803467	2507921343
11820	09:02:09.323	00:00:11.820	709	-1024	-768	-1	-1	-1	-1	4	-1024	-768	-1	-1	-1	-1	4		0	0						Untertest2.avi	0	880	547	72	111				0	Content		-72	-111	11820135	2507938011
11837	09:02:09.340	00:00:11.836	710	-1024	-768	-1	-1	-1	-1	4	-1024	-768	-1	-1	-1	-1	4		0	0						Untertest2.avi	0	880	547	72	111				0	Content		-72	-111	11836968	2507954844
11854	09:02:09.357	00:00:11.853	711	-1024	-768	-1	-1	-1	-1	4	-1024	-768	-1	-1	-1	-1	4		0	0						Untertest2.avi	0	880	547	72	111				0	Content		-72	-111	11853636	2507971512
11870	09:02:09.373	00:00:11.870	712	-1024	-768	-1	-1	-1	-1	4	-1024	-768	-1	-1	-1	-1	4		0	0						Untertest2.avi	0	880	547	72	111				0	Content		-72	-111	11870304	2507988180
11887	09:02:09.390	00:00:11.887	713	-1024	-768	-1	-1	-1	-1	4	-1024	-768	-1	-1	-1	-1	4		0	0						Untertest2.avi	0	880	547	72	111				0	Content		-72	-111	11887258	2508005134
11905	09:02:09.408	00:00:11.904	714	-1024	-768	-1	-1	-1	-1	4	-1024	-768	-1	-1	-1	-1	4		0	0						Untertest2.avi	0	880	547	72	111				0	Content		-72	-111	11904632	2508022508
11921	09:02:09.424	00:00:11.920	715	-1024	-768	-1	-1	-1	-1	4	-1024	-768	-1	-1	-1	-1	4		0	0						Untertest2.avi	0	880	547	72	111				0	Content		-72	-111	11920882	2508038758
11938	09:02:09.441	00:00:11.937	716	-1024	-768	-1	-1	-1	-1	4	-1024	-768	-1	-1	-1	-1	4		0	0						Untertest2.avi	0	880	547	72	111				0	Content		-72	-111	11937550	2508055426
11954	09:02:09.457	00:00:11.954	717	-1024	-768	-1	-1	-1	-1	4	-1024	-768	-1	-1	-1	-1	4		0	0						Untertest2.avi	0	880	547	72	111				0	Content		-72	-111	11954217	2508072093
11970	09:02:09.473	00:00:11.970	718	-1024	-768	-1	-1	-1	-1	4	-1024	-768	-1	-1	-1	-1	4		0	0						Untertest2.avi	0	880	547	72	111				0	Content		-72	-111	11970423	2508088299
11987	09:02:09.490	00:00:11.987	719	-1024	-768	-1	-1	-1	-1	4	-1024	-768	-1	-1	-1	-1	4		0	0						Untertest2.avi	0	880	547	72	111				0	Content		-72	-111	11987091	2508104967
12003	09:02:09.506	00:00:12.003	720	-1024	-768	-1	-1	-1	-1	4	-1024	-768	-1	-1	-1	-1	4		0	0						Untertest2.avi	0	880	547	72	111				0	Content		-72	-111	12003379	2508121255
12020	09:02:09.523	00:00:12.020	721	-1024	-768	-1	-1	-1	-1	4	-1024	-768	-1	-1	-1	-1	4		0	0						Untertest2.avi	0	880	547	72	111				0	Content		-72	-111	12020002	2508137878
12037	09:02:09.540	00:00:12.036	722	-1024	-768	-1	-1	-1	-1	4	-1024	-768	-1	-1	-1	-1	4		0	0						Untertest2.avi	0	880	547	72	111				0	Content		-72	-111	12036632	2508154508
12053	09:02:09.556	00:00:12.053	723	-1024	-768	-1	-1	-1	-1	4	-1024	-768	-1	-1	-1	-1	4		0	0						Untertest2.avi	0	880	547	72	111				0	Content		-72	-111	12053299	2508171175
12070	09:02:09.573	00:00:12.069	724	-1024	-768	-1	-1	-1	-1	4	-1024	-768	-1	-1	-1	-1	4		0	0						Untertest2.avi	0	880	547	72	111				0	Content		-72	-111	12069961	2508187837
12087	09:02:09.590	00:00:12.086	725	-1024	-768	-1	-1	-1	-1	4	-1024	-768	-1	-1	-1	-1	4		0	0						Untertest2.avi	0	880	547	72	111				0	Content		-72	-111	12086629	2508204505
12103	09:02:09.606	00:00:12.103	726	-1024	-768	-1	-1	-1	-1	4	-1024	-768	-1	-1	-1	-1	4		0	0						Untertest2.avi	0	880	547	72	111				0	Content		-72	-111	12103259	2508221135
12120	09:02:09.623	00:00:12.119	727	-1024	-768	-1	-1	-1	-1	4	-1024	-768	-1	-1	-1	-1	4		0	0						Untertest2.avi	0	880	547	72	111				0	Content		-72	-111	12119877	2508237753
12137	09:02:09.640	00:00:12.136	728	-1024	-768	-1	-1	-1	-1	4	-1024	-768	-1	-1	-1	-1	4		0	0						Untertest2.avi	0	880	547	72	111				0	Content		-72	-111	12136545	2508254421
12153	09:02:09.656	00:00:12.153	729	-216,9466	794,6576	0,4787169	0,5788319	466,8992	4,069935	3	-224,1787	823,4103	0,4786809	0,5788227	466,8992	4,080674	1	10	-224	823						Untertest2.avi	0	880	547	72	111	-264	708	316	0	Content		-296	712	12153254	2508271130
12170	09:02:09.673	00:00:12.169	730	-177,5903	793,8358	0,4761953	0,5794078	458,5321	4,007228	3	-180,4088	821,6841	0,4761581	0,5793983	458,5321	4,014715	1	10	-180	822						Untertest2.avi	0	880	547	72	111	-264	708	316	0	Content		-252	711	12169865	2508287741
12186	09:02:09.689	00:00:12.186	731	-1024	-768	-1	-1	-1	-1	4	-1024	-768	-1	-1	-1	-1	4	10	0	0						Untertest2.avi	0	880	547	72	111	-264	708	316	0	Content		-72	-111	12186490	2508304366
12203	09:02:09.706	00:00:12.203	732	-1024	-768	-1	-1	-1	-1	4	-1024	-768	-1	-1	-1	-1	4	10	0	0						Untertest2.avi	0	880	547	72	111	-264	708	316	0	Content		-72	-111	12203177	2508321053
12220	09:02:09.723	00:00:12.219	733	-1024	-768	-1	-1	-1	-1	4	-1024	-768	-1	-1	-1	-1	4	10	0	0						Untertest2.avi	0	880	547	72	111	-264	708	316	0	Content		-72	-111	12219845	2508337721
12236	09:02:09.739	00:00:12.236	734	-1024	-768	-1	-1	-1	-1	4	-1024	-768	-1	-1	-1	-1	4	10	0	0						Untertest2.avi	0	880	547	72	111	-264	708	316	0	Content		-72	-111	12236478	2508354354
12253	09:02:09.756	00:00:12.253	735	-1024	-768	-1	-1	-1	-1	4	-1024	-768	-1	-1	-1	-1	4	10	0	0						Untertest2.avi	0	880	547	72	111	-264	708	316	0	Content		-72	-111	12253145	2508371021
12270	09:02:09.773	00:00:12.269	736	-214,5242	783,3639	0,478532	0,5798044	483,7357	4,071797	1	-89,84011	811,0271	0,4837791	0,5798194	464,1034	3,886493	3	10	-215	783						Untertest2.avi	0	880	547	72	111	-264	708	316	0	Content		-287	672	12269739	2508387615
12286	09:02:09.789	00:00:12.286	737	-312,1199	789,5021	0,4798637	0,5790759	483,7357	4,097451	3	-194,4318	817,5586	0,4754758	0,5791345	464,2754	3,920005	1	10	-194	818						Untertest2.avi	0	880	547	72	111	-264	708	316	0	Content		-266	707	12286482	2508404358
12303	09:02:09.806	00:00:12.303	738	-1024	-768	-1	-1	-1	-1	4	-1024	-768	-1	-1	-1	-1	4	10	0	0						Untertest2.avi	0	880	547	72	111	-264	708	316	0	Content		-72	-111	12303108	2508420984
12320	09:02:09.823	00:00:12.319	739	-298,5979	785,4791	0,4799033	0,5784433	483,7357	4,080765	3	-181,0548	813,5516	0,4754871	0,5785024	464,1544	3,902762	1	10	-181	814						Untertest2.avi	0	880	547	72	111	-264	708	316	0	Content		-253	703	12319730	2508437606
12336	09:02:09.839	00:00:12.336	740	-204,2255	787,0884	0,4786319	0,5788143	483,2455	4,050267	1	-108,5645	814,2369	0,4835355	0,5788294	464,1544	3,878001	3	10	-204	787						Untertest2.avi	0	880	547	72	111	-264	708	316	0	Content		-276	676	12336354	2508454230
12353	09:02:09.856	00:00:12.353	741	-287,319	797,2813	0,4800906	0,5780824	483,2455	4,050579	3	-187,0617	825,1664	0,4762935	0,5781318	466,3978	3,899666	1	10	-187	825						Untertest2.avi	0	880	547	72	111	-264	708	316	0	Content		-259	714	12353102	2508470978
12370	09:02:09.873	00:00:12.369	742	-215,5368	781,2519	0,4786333	0,578466	483,5627	4,038401	1	-117,4657	808,944	0,4830897	0,5784782	466,3978	3,880254	3	10	-216	781						Untertest2.avi	0	880	547	72	111	-264	708	316	0	Content		-288	670	12369727	2508487603
12386	09:02:09.889	00:00:12.386	743	-293,3225	791,0511	0,4802636	0,5775492	483,5627	4,003026	3	-192,4596	819,1335	0,4764595	0,5775986	466,673	3,853592	1	10	-192	819						Untertest2.avi	0	880	547	72	111	-264	708	316	0	Content		-264	708	12386350	2508504226
12403	09:02:09.906	00:00:12.402	744	-210,5409	776,5581	0,4789419	0,5777271	482,0269	3,961652	1	-128,0758	804,2104	0,482872	0,5777373	466,673	3,823533	3	10	-211	777						Untertest2.avi	0	880	547	72	111	-264	708	316	0	Content		-283	666	12402975	2508520851
12420	09:02:09.923	00:00:12.419	745	-265,3905	799,2443	0,4798279	0,5769005	482,0269	4,019226	3	-159,2836	826,6686	0,4757773	0,5769541	464,1349	3,85867	1	10	-159	827						Untertest2.avi	0	880	547	72	111	-264	708	316	0	Content		-231	716	12419722	2508537598
12436	09:02:09.939	00:00:12.436	746	-1024	-768	-1	-1	-1	-1	4	-1024	-768	-1	-1	-1	-1	4	10	0	0						Untertest2.avi	0	880	547	72	111	-264	708	316	0	Content		-72	-111	12436348	2508554224
12453	09:02:09.956	00:00:12.452	747	-62,00761	886,8258	0,4789625	0,5776029	482,0269	3,940177	3	-37,59727	920,7783	0,4785139	0,5776005	480,1342	3,917688	1	10	-38	921						Untertest2.avi	0	880	547	72	111	-264	708	316	0	Content		-110	810	12452970	2508570846
12470	09:02:09.973	00:00:12.469	748	-1024	-768	-1	-1	-1	-1	4	-1024	-768	-1	-1	-1	-1	4		0	0						Untertest2.avi	0	880	547	72	111				0	Content		-72	-111	12469596	2508587472
12486	09:02:09.989	00:00:12.486	749	-1024	-768	-1	-1	-1	-1	4	-1024	-768	-1	-1	-1	-1	4		0	0						Untertest2.avi	0	880	547	72	111				0	Content		-72	-111	12486346	2508604222
12503	09:02:10.006	00:00:12.502	750	-1024	-768	-1	-1	-1	-1	4	-1024	-768	-1	-1	-1	-1	4		0	0						Untertest2.avi	0	880	547	72	111				0	Content		-72	-111	12502971	2508620847
12520	09:02:10.023	00:00:12.519	751	-1024	-768	-1	-1	-1	-1	4	-1024	-768	-1	-1	-1	-1	4		0	0						Untertest2.avi	0	880	547	72	111				0	Content		-72	-111	12519639	2508637515
12536	09:02:10.039	00:00:12.536	752	-1024	-768	-1	-1	-1	-1	4	-1024	-768	-1	-1	-1	-1	4		0	0						Untertest2.avi	0	880	547	72	111				0	Content		-72	-111	12536304	2508654180
12553	09:02:10.056	00:00:12.552	753	-1024	-768	-1	-1	-1	-1	4	-1024	-768	-1	-1	-1	-1	4		0	0						Untertest2.avi	0	880	547	72	111				0	Content		-72	-111	12552972	2508670848
12570	09:02:10.073	00:00:12.569	754	-1024	-768	-1	-1	-1	-1	4	-1024	-768	-1	-1	-1	-1	4		0	0						Untertest2.avi	0	880	547	72	111				0	Content		-72	-111	12569590	2508687466
12586	09:02:10.089	00:00:12.586	755	-1024	-768	-1	-1	-1	-1	4	-1024	-768	-1	-1	-1	-1	4		0	0						Untertest2.avi	0	880	547	72	111				0	Content		-72	-111	12586251	2508704127
12603	09:02:10.106	00:00:12.602	756	-1024	-768	-1	-1	-1	-1	4	-1024	-768	-1	-1	-1	-1	4		0	0						Untertest2.avi	0	880	547	72	111				0	Content		-72	-111	12602919	2508720795
12620	09:02:10.123	00:00:12.619	757	99,69363	904,6571	0,4770483	0,5764291	482,0269	3,715062	3	108,0764	944,833	0,4786159	0,5763967	489,2761	3,756732	1	11	108	945						Untertest2.avi	0	880	547	72	111	196	852	50	0	Content		36	834	12619539	2508737415
12636	09:02:10.139	00:00:12.636	758	212,423	934,0233	0,4747311	0,5766061	489,2761	3,766238	3	268,2721	963,451	0,474775	0,5766098	478,8201	3,671398	1	11	268	963						Untertest2.avi	0	880	547	72	111	196	852	50	0	Content		196	852	12636287	2508754163
12653	09:02:10.156	00:00:12.652	759	352,447	994,4111	0,4758113	0,5764562	489,2761	3,751324	3	413,4946	1035,686	0,4758708	0,5764538	489,2761	3,729054	1	11	413	1036						Untertest2.avi	0	880	547	72	111	196	852	50	0	Content		341	925	12652915	2508770791
12670	09:02:10.173	00:00:12.669	760	-1024	-768	-1	-1	-1	-1	4	-1024	-768	-1	-1	-1	-1	4		0	0						Untertest2.avi	0	880	547	72	111				0	Content		-72	-111	12669535	2508787411
12686	09:02:10.189	00:00:12.686	761	-1024	-768	-1	-1	-1	-1	4	-1024	-768	-1	-1	-1	-1	4		0	0						Untertest2.avi	0	880	547	72	111				0	Content		-72	-111	12686160	2508804036
12703	09:02:10.206	00:00:12.702	762	-1024	-768	-1	-1	-1	-1	4	-1024	-768	-1	-1	-1	-1	4		0	0						Untertest2.avi	0	880	547	72	111				0	Content		-72	-111	12702909	2508820785
12720	09:02:10.223	00:00:12.719	763	-1024	-768	-1	-1	-1	-1	4	-1024	-768	-1	-1	-1	-1	4		0	0						Untertest2.avi	0	880	547	72	111				0	Content		-72	-111	12719536	2508837412
12736	09:02:10.239	00:00:12.736	764	-1024	-768	-1	-1	-1	-1	4	-1024	-768	-1	-1	-1	-1	4		0	0						Untertest2.avi	0	880	547	72	111				0	Content		-72	-111	12736159	2508854035
12753	09:02:10.256	00:00:12.752	765	-1024	-768	-1	-1	-1	-1	4	-1024	-768	-1	-1	-1	-1	4		0	0						Untertest2.avi	0	880	547	72	111				0	Content		-72	-111	12752784	2508870660
12770	09:02:10.273	00:00:12.769	766	-1024	-768	-1	-1	-1	-1	4	-1024	-768	-1	-1	-1	-1	4		0	0						Untertest2.avi	0	880	547	72	111				0	Content		-72	-111	12769534	2508887410
12786	09:02:10.289	00:00:12.786	767	-1024	-768	-1	-1	-1	-1	4	-1024	-768	-1	-1	-1	-1	4		0	0						Untertest2.avi	0	880	547	72	111				0	Content		-72	-111	12786159	2508904035
12803	09:02:10.306	00:00:12.802	768	-1024	-768	-1	-1	-1	-1	4	-1024	-768	-1	-1	-1	-1	4		0	0						Untertest2.avi	0	880	547	72	111				0	Content		-72	-111	12802783	2508920659
12819	09:02:10.322	00:00:12.819	769	-1024	-768	-1	-1	-1	-1	4	-1024	-768	-1	-1	-1	-1	4		0	0						Untertest2.avi	0	880	547	72	111				0	Content		-72	-111	12819408	2508937284
12836	09:02:10.339	00:00:12.836	770	-1024	-768	-1	-1	-1	-1	4	-1024	-768	-1	-1	-1	-1	4		0	0						Untertest2.avi	0	880	547	72	111				0	Content		-72	-111	12836094	2508953970
12853	09:02:10.356	00:00:12.852	771	-1024	-768	-1	-1	-1	-1	4	-1024	-768	-1	-1	-1	-1	4		0	0						Untertest2.avi	0	880	547	72	111				0	Content		-72	-111	12852762	2508970638
12869	09:02:10.372	00:00:12.869	772	-1024	-768	-1	-1	-1	-1	4	-1024	-768	-1	-1	-1	-1	4		0	0						Untertest2.avi	0	880	547	72	111				0	Content		-72	-111	12869405	2508987281
12886	09:02:10.389	00:00:12.886	773	-1024	-768	-1	-1	-1	-1	4	-1024	-768	-1	-1	-1	-1	4		0	0						Untertest2.avi	0	880	547	72	111				0	Content		-72	-111	12886091	2509003967
12903	09:02:10.406	00:00:12.902	774	-1024	-768	-1	-1	-1	-1	4	-1024	-768	-1	-1	-1	-1	4		0	0						Untertest2.avi	0	880	547	72	111				0	Content		-72	-111	12902759	2509020635
12919	09:02:10.422	00:00:12.919	775	-1024	-768	-1	-1	-1	-1	4	-1024	-768	-1	-1	-1	-1	4		0	0						Untertest2.avi	0	880	547	72	111				0	Content		-72	-111	12919402	2509037278
12936	09:02:10.439	00:00:12.936	776	-1024	-768	-1	-1	-1	-1	4	-1024	-768	-1	-1	-1	-1	4		0	0						Untertest2.avi	0	880	547	72	111				0	Content		-72	-111	12936028	2509053904
12953	09:02:10.456	00:00:12.952	777	-1024	-768	-1	-1	-1	-1	4	-1024	-768	-1	-1	-1	-1	4		0	0						Untertest2.avi	0	880	547	72	111				0	Content		-72	-111	12952778	2509070654
12969	09:02:10.472	00:00:12.969	778	-1024	-768	-1	-1	-1	-1	4	-1024	-768	-1	-1	-1	-1	4		0	0						Untertest2.avi	0	880	547	72	111				0	Content		-72	-111	12969400	2509087276
12986	09:02:10.489	00:00:12.986	779	-1024	-768	-1	-1	-1	-1	4	-1024	-768	-1	-1	-1	-1	4		0	0						Untertest2.avi	0	880	547	72	111				0	Content		-72	-111	12986023	2509103899
13003	09:02:10.506	00:00:13.002	780	-1024	-768	-1	-1	-1	-1	4	-1024	-768	-1	-1	-1	-1	4		0	0						Untertest2.avi	0	880	547	72	111				0	Content		-72	-111	13002772	2509120648
13019	09:02:10.522	00:00:13.019	781	-1024	-768	-1	-1	-1	-1	4	-1024	-768	-1	-1	-1	-1	4		0	0						Untertest2.avi	0	880	547	72	111				0	Content		-72	-111	13019393	2509137269
13036	09:02:10.539	00:00:13.036	782	-1024	-768	-1	-1	-1	-1	4	-1024	-768	-1	-1	-1	-1	4		0	0						Untertest2.avi	0	880	547	72	111				0	Content		-72	-111	13036018	2509153894
13053	09:02:10.556	00:00:13.052	783	-1024	-768	-1	-1	-1	-1	4	-1024	-768	-1	-1	-1	-1	4		0	0						Untertest2.avi	0	880	547	72	111				0	Content		-72	-111	13052643	2509170519
13070	09:02:10.573	00:00:13.069	784	-1024	-768	-1	-1	-1	-1	4	-1024	-768	-1	-1	-1	-1	4		0	0						Untertest2.avi	0	880	547	72	111				0	Content		-72	-111	13069838	2509187714
13087	09:02:10.590	00:00:13.087	785	-1024	-768	-1	-1	-1	-1	4	-1024	-768	-1	-1	-1	-1	4		0	0						Untertest2.avi	0	880	547	72	111				0	Content		-72	-111	13087213	2509205089
13104	09:02:10.607	00:00:13.104	786	-1024	-768	-1	-1	-1	-1	4	-1024	-768	-1	-1	-1	-1	4		0	0						Untertest2.avi	0	880	547	72	111				0	Content		-72	-111	13104460	2509222336
13119	09:02:10.622	00:00:13.119	787	-1024	-768	-1	-1	-1	-1	4	-1024	-768	-1	-1	-1	-1	4		0	0						Untertest2.avi	0	880	547	72	111				0	Content		-72	-111	13119265	2509237141
13136	09:02:10.639	00:00:13.136	788	-1024	-768	-1	-1	-1	-1	4	-1024	-768	-1	-1	-1	-1	4		0	0						Untertest2.avi	0	880	547	72	111				0	Content		-72	-111	13136016	2509253892
13153	09:02:10.656	00:00:13.152	789	-1024	-768	-1	-1	-1	-1	4	-1024	-768	-1	-1	-1	-1	4		0	0						Untertest2.avi	0	880	547	72	111				0	Content		-72	-111	13152642	2509270518
13169	09:02:10.672	00:00:13.169	790	-1024	-768	-1	-1	-1	-1	4	-1024	-768	-1	-1	-1	-1	4		0	0						Untertest2.avi	0	880	547	72	111				0	Content		-72	-111	13169263	2509287139
13186	09:02:10.689	00:00:13.185	791	-1024	-768	-1	-1	-1	-1	4	-1024	-768	-1	-1	-1	-1	4		0	0						Untertest2.avi	0	880	547	72	111				0	Content		-72	-111	13185890	2509303766
13203	09:02:10.706	00:00:13.202	792	-1024	-768	-1	-1	-1	-1	4	-1024	-768	-1	-1	-1	-1	4		0	0						Untertest2.avi	0	880	547	72	111				0	Content		-72	-111	13202513	2509320389
13220	09:02:10.723	00:00:13.219	793	-1024	-768	-1	-1	-1	-1	4	-1024	-768	-1	-1	-1	-1	4		0	0						Untertest2.avi	0	880	547	72	111				0	Content		-72	-111	13219707	2509337583
13237	09:02:10.740	00:00:13.237	794	-1024	-768	-1	-1	-1	-1	4	-1024	-768	-1	-1	-1	-1	4		0	0						Untertest2.avi	0	880	547	72	111				0	Content		-72	-111	13237081	2509354957
13254	09:02:10.757	00:00:13.254	795	-1024	-768	-1	-1	-1	-1	4	-1024	-768	-1	-1	-1	-1	4		0	0						Untertest2.avi	0	880	547	72	111				0	Content		-72	-111	13254331	2509372207
13269	09:02:10.772	00:00:13.269	796	-1024	-768	-1	-1	-1	-1	4	-1024	-768	-1	-1	-1	-1	4		0	0						Untertest2.avi	0	880	547	72	111				0	Content		-72	-111	13269260	2509387136
13286	09:02:10.789	00:00:13.285	797	-1024	-768	-1	-1	-1	-1	4	-1024	-768	-1	-1	-1	-1	4		0	0						Untertest2.avi	0	880	547	72	111				0	Content		-72	-111	13285882	2509403758
13303	09:02:10.806	00:00:13.302	798	-1024	-768	-1	-1	-1	-1	4	-1024	-768	-1	-1	-1	-1	4		0	0						Untertest2.avi	0	880	547	72	111				0	Content		-72	-111	13302632	2509420508
13319	09:02:10.822	00:00:13.319	799	-1024	-768	-1	-1	-1	-1	4	-1024	-768	-1	-1	-1	-1	4		0	0						Untertest2.avi	0	880	547	72	111				0	Content		-72	-111	13319130	2509437006
13336	09:02:10.839	00:00:13.335	800	-1024	-768	-1	-1	-1	-1	4	-1024	-768	-1	-1	-1	-1	4		0	0						Untertest2.avi	0	880	547	72	111				0	Content		-72	-111	13335877	2509453753
13353	09:02:10.856	00:00:13.352	801	-1024	-768	-1	-1	-1	-1	4	-1024	-768	-1	-1	-1	-1	4		0	0						Untertest2.avi	0	880	547	72	111				0	Content		-72	-111	13352501	2509470377
13370	09:02:10.873	00:00:13.369	802	-1024	-768	-1	-1	-1	-1	4	-1024	-768	-1	-1	-1	-1	4		0	0						Untertest2.avi	0	880	547	72	111				0	Content		-72	-111	13369571	2509487447
13387	09:02:10.890	00:00:13.386	803	-1024	-768	-1	-1	-1	-1	4	-1024	-768	-1	-1	-1	-1	4		0	0						Untertest2.avi	0	880	547	72	111				0	Content		-72	-111	13386946	2509504822
13404	09:02:10.907	00:00:13.404	804	-1024	-768	-1	-1	-1	-1	4	-1024	-768	-1	-1	-1	-1	4		0	0						Untertest2.avi	0	880	547	72	111				0	Content		-72	-111	13404196	2509522072
13420	09:02:10.923	00:00:13.419	805	-1024	-768	-1	-1	-1	-1	4	-1024	-768	-1	-1	-1	-1	4		0	0						Untertest2.avi	0	880	547	72	111				0	Content		-72	-111	13419972	2509537848
13437	09:02:10.940	00:00:13.436	806	-1024	-768	-1	-1	-1	-1	4	-1024	-768	-1	-1	-1	-1	4		0	0						Untertest2.avi	0	880	547	72	111				0	Content		-72	-111	13436640	2509554516
13452	09:02:10.955	00:00:13.452	807	-1024	-768	-1	-1	-1	-1	4	-1024	-768	-1	-1	-1	-1	4		0	0						Untertest2.avi	0	880	547	72	111				0	Content		-72	-111	13452496	2509570372
13469	09:02:10.972	00:00:13.469	808	-1024	-768	-1	-1	-1	-1	4	-1024	-768	-1	-1	-1	-1	4		0	0						Untertest2.avi	0	880	547	72	111				0	Content		-72	-111	13469121	2509586997
13486	09:02:10.989	00:00:13.485	809	-1024	-768	-1	-1	-1	-1	4	-1024	-768	-1	-1	-1	-1	4		0	0						Untertest2.avi	0	880	547	72	111				0	Content		-72	-111	13485744	2509603620
13502	09:02:11.005	00:00:13.502	810	-1024	-768	-1	-1	-1	-1	4	-1024	-768	-1	-1	-1	-1	4		0	0						Untertest2.avi	0	880	547	72	111				0	Content		-72	-111	13502365	2509620241
13519	09:02:11.022	00:00:13.519	811	-1024	-768	-1	-1	-1	-1	4	-1024	-768	-1	-1	-1	-1	4		0	0						Untertest2.avi	0	880	547	72	111				0	Content		-72	-111	13519002	2509636878
13536	09:02:11.039	00:00:13.536	812	-1024	-768	-1	-1	-1	-1	4	-1024	-768	-1	-1	-1	-1	4		0	0						Untertest2.avi	0	880	547	72	111				0	Content		-72	-111	13536183	2509654059
13554	09:02:11.057	00:00:13.553	813	-1024	-768	-1	-1	-1	-1	4	-1024	-768	-1	-1	-1	-1	4		0	0						Untertest2.avi	0	880	547	72	111				0	Content		-72	-111	13553558	2509671434
13571	09:02:11.074	00:00:13.570	814	-1024	-768	-1	-1	-1	-1	4	-1024	-768	-1	-1	-1	-1	4		0	0						Untertest2.avi	0	880	547	72	111				0	Content		-72	-111	13570806	2509688682
13586	09:02:11.089	00:00:13.585	815	-1024	-768	-1	-1	-1	-1	4	-1024	-768	-1	-1	-1	-1	4		0	0						Untertest2.avi	0	880	547	72	111				0	Content		-72	-111	13585736	2509703612
13602	09:02:11.105	00:00:13.602	816	-1024	-768	-1	-1	-1	-1	4	-1024	-768	-1	-1	-1	-1	4		0	0						Untertest2.avi	0	880	547	72	111				0	Content		-72	-111	13602359	2509720235
13619	09:02:11.122	00:00:13.619	817	-1024	-768	-1	-1	-1	-1	4	-1024	-768	-1	-1	-1	-1	4		0	0						Untertest2.avi	0	880	547	72	111				0	Content		-72	-111	13619036	2509736912
13636	09:02:11.139	00:00:13.635	818	-1024	-768	-1	-1	-1	-1	4	-1024	-768	-1	-1	-1	-1	4		0	0						Untertest2.avi	0	880	547	72	111				0	Content		-72	-111	13635737	2509753613
13652	09:02:11.155	00:00:13.652	819	-1024	-768	-1	-1	-1	-1	4	-1024	-768	-1	-1	-1	-1	4		0	0						Untertest2.avi	0	880	547	72	111				0	Content		-72	-111	13652231	2509770107
13669	09:02:11.172	00:00:13.668	820	-1024	-768	-1	-1	-1	-1	4	-1024	-768	-1	-1	-1	-1	4		0	0						Untertest2.avi	0	880	547	72	111				0	Content		-72	-111	13668995	2509786871
13686	09:02:11.189	00:00:13.686	821	-1024	-768	-1	-1	-1	-1	4	-1024	-768	-1	-1	-1	-1	4		0	0						Untertest2.avi	0	880	547	72	111				0	Content		-72	-111	13686049	2509803925
13703	09:02:11.206	00:00:13.703	822	-1024	-768	-1	-1	-1	-1	4	-1024	-768	-1	-1	-1	-1	4		0	0						Untertest2.avi	0	880	547	72	111				0	Content		-72	-111	13703426	2509821302
13721	09:02:11.224	00:00:13.720	823	-1024	-768	-1	-1	-1	-1	4	-1024	-768	-1	-1	-1	-1	4		0	0						Untertest2.avi	0	880	547	72	111				0	Content		-72	-111	13720671	2509838547
13736	09:02:11.239	00:00:13.735	824	-1024	-768	-1	-1	-1	-1	4	-1024	-768	-1	-1	-1	-1	4		0	0						Untertest2.avi	0	880	547	72	111				0	Content		-72	-111	13735599	2509853475
13752	09:02:11.255	00:00:13.752	825	-1024	-768	-1	-1	-1	-1	4	-1024	-768	-1	-1	-1	-1	4		0	0						Untertest2.avi	0	880	547	72	111				0	Content		-72	-111	13752225	2509870101
13769	09:02:11.272	00:00:13.768	826	-1024	-768	-1	-1	-1	-1	4	-1024	-768	-1	-1	-1	-1	4		0	0						Untertest2.avi	0	880	547	72	111				0	Content		-72	-111	13768999	2509886875
13786	09:02:11.289	00:00:13.785	827	-1024	-768	-1	-1	-1	-1	4	-1024	-768	-1	-1	-1	-1	4		0	0						Untertest2.avi	0	880	547	72	111				0	Content		-72	-111	13785597	2509903473
13802	09:02:11.305	00:00:13.802	828	-1024	-768	-1	-1	-1	-1	4	-1024	-768	-1	-1	-1	-1	4		0	0						Untertest2.avi	0	880	547	72	111				0	Content		-72	-111	13802219	2509920095
13819	09:02:11.322	00:00:13.818	829	-1024	-768	-1	-1	-1	-1	4	-1024	-768	-1	-1	-1	-1	4		0	0						Untertest2.avi	0	880	547	72	111				0	Content		-72	-111	13818846	2509936722
13836	09:02:11.339	00:00:13.836	830	-1024	-768	-1	-1	-1	-1	4	-1024	-768	-1	-1	-1	-1	4		0	0						Untertest2.avi	0	880	547	72	111				0	Content		-72	-111	13836039	2509953915
13853	09:02:11.356	00:00:13.853	831	-1024	-768	-1	-1	-1	-1	4	-1024	-768	-1	-1	-1	-1	4		0	0						Untertest2.avi	0	880	547	72	111				0	Content		-72	-111	13853289	2509971165
13871	09:02:11.374	00:00:13.870	832	-1024	-768	-1	-1	-1	-1	4	-1024	-768	-1	-1	-1	-1	4		0	0						Untertest2.avi	0	880	547	72	111				0	Content		-72	-111	13870538	2509988414
13885	09:02:11.388	00:00:13.885	833	-1024	-768	-1	-1	-1	-1	4	-1024	-768	-1	-1	-1	-1	4		0	0						Untertest2.avi	0	880	547	72	111				0	Content		-72	-111	13885467	2510003343
13902	09:02:11.405	00:00:13.902	834	-1024	-768	-1	-1	-1	-1	4	-1024	-768	-1	-1	-1	-1	4		0	0						Untertest2.avi	0	880	547	72	111				0	Content		-72	-111	13902089	2510019965
13919	09:02:11.422	00:00:13.918	835	-1024	-768	-1	-1	-1	-1	4	-1024	-768	-1	-1	-1	-1	4		0	0						Untertest2.avi	0	880	547	72	111				0	Content		-72	-111	13918838	2510036714
13935	09:02:11.438	00:00:13.935	836	-1024	-768	-1	-1	-1	-1	4	-1024	-768	-1	-1	-1	-1	4		0	0						Untertest2.avi	0	880	547	72	111				0	Content		-72	-111	13935464	2510053340
13952	09:02:11.455	00:00:13.952	837	-1024	-768	-1	-1	-1	-1	4	-1024	-768	-1	-1	-1	-1	4		0	0						Untertest2.avi	0	880	547	72	111				0	Content		-72	-111	13952088	2510069964
13969	09:02:11.472	00:00:13.968	838	-1024	-768	-1	-1	-1	-1	4	-1024	-768	-1	-1	-1	-1	4		0	0						Untertest2.avi	0	880	547	72	111				0	Content		-72	-111	13968711	2510086587
13986	09:02:11.489	00:00:13.985	839	-1024	-768	-1	-1	-1	-1	4	-1024	-768	-1	-1	-1	-1	4		0	0						Untertest2.avi	0	880	547	72	111				0	Content		-72	-111	13985908	2510103784
14003	09:02:11.506	00:00:14.003	840	-1024	-768	-1	-1	-1	-1	4	-1024	-768	-1	-1	-1	-1	4		0	0						Untertest2.avi	0	880	547	72	111				0	Content		-72	-111	14003284	2510121160
14021	09:02:11.524	00:00:14.020	841	-1024	-768	-1	-1	-1	-1	4	-1024	-768	-1	-1	-1	-1	4		0	0						Untertest2.avi	0	880	547	72	111				0	Content		-72	-111	14020531	2510138407
14035	09:02:11.538	00:00:14.035	842	-1024	-768	-1	-1	-1	-1	4	-1024	-768	-1	-1	-1	-1	4		0	0						Untertest2.avi	0	880	547	72	111				0	Content		-72	-111	14035334	2510153210
14052	09:02:11.555	00:00:14.052	843	-1024	-768	-1	-1	-1	-1	4	-1024	-768	-1	-1	-1	-1	4		0	0						Untertest2.avi	0	880	547	72	111				0	Content		-72	-111	14052085	2510169961
14069	09:02:11.572	00:00:14.068	844	-1024	-768	-1	-1	-1	-1	4	-1024	-768	-1	-1	-1	-1	4		0	0						Untertest2.avi	0	880	547	72	111				0	Content		-72	-111	14068708	2510186584
14085	09:02:11.588	00:00:14.085	845	-1024	-768	-1	-1	-1	-1	4	-1024	-768	-1	-1	-1	-1	4		0	0						Untertest2.avi	0	880	547	72	111				0	Content		-72	-111	14085332	2510203208
14102	09:02:11.605	00:00:14.101	846	-1024	-768	-1	-1	-1	-1	4	-1024	-768	-1	-1	-1	-1	4		0	0						Untertest2.avi	0	880	547	72	111				0	Content		-72	-111	14101960	2510219836
14119	09:02:11.622	00:00:14.118	847	-1024	-768	-1	-1	-1	-1	4	-1024	-768	-1	-1	-1	-1	4		0	0						Untertest2.avi	0	880	547	72	111				0	Content		-72	-111	14118577	2510236453
14136	09:02:11.639	00:00:14.135	848	-1024	-768	-1	-1	-1	-1	4	-1024	-768	-1	-1	-1	-1	4		0	0						Untertest2.avi	0	880	547	72	111				0	Content		-72	-111	14135775	2510253651
14153	09:02:11.656	00:00:14.153	849	-1024	-768	-1	-1	-1	-1	4	-1024	-768	-1	-1	-1	-1	4		0	0						Untertest2.avi	0	880	547	72	111				0	Content		-72	-111	14153151	2510271027
14171	09:02:11.674	00:00:14.170	850	-1024	-768	-1	-1	-1	-1	4	-1024	-768	-1	-1	-1	-1	4		0	0						Untertest2.avi	0	880	547	72	111				0	Content		-72	-111	14170523	2510288399
14185	09:02:11.688	00:00:14.185	851	-1024	-768	-1	-1	-1	-1	4	-1024	-768	-1	-1	-1	-1	4		0	0						Untertest2.avi	0	880	547	72	111				0	Content		-72	-111	14185324	2510303200
14202	09:02:11.705	00:00:14.201	852	-1024	-768	-1	-1	-1	-1	4	-1024	-768	-1	-1	-1	-1	4		0	0						Untertest2.avi	0	880	547	72	111				0	Content		-72	-111	14201950	2510319826
14219	09:02:11.722	00:00:14.218	853	-1024	-768	-1	-1	-1	-1	4	-1024	-768	-1	-1	-1	-1	4		0	0						Untertest2.avi	0	880	547	72	111				0	Content		-72	-111	14218697	2510336573
14235	09:02:11.738	00:00:14.235	854	-1024	-768	-1	-1	-1	-1	4	-1024	-768	-1	-1	-1	-1	4		0	0						Untertest2.avi	0	880	547	72	111				0	Content		-72	-111	14235318	2510353194
14252	09:02:11.755	00:00:14.251	855	-1024	-768	-1	-1	-1	-1	4	-1024	-768	-1	-1	-1	-1	4		0	0						Untertest2.avi	0	880	547	72	111				0	Content		-72	-111	14251947	2510369823
14269	09:02:11.772	00:00:14.268	856	-1024	-768	-1	-1	-1	-1	4	-1024	-768	-1	-1	-1	-1	4		0	0						Untertest2.avi	0	880	547	72	111				0	Content		-72	-111	14268566	2510386442
14286	09:02:11.789	00:00:14.285	857	-1024	-768	-1	-1	-1	-1	4	-1024	-768	-1	-1	-1	-1	4		0	0						Untertest2.avi	0	880	547	72	111				0	Content		-72	-111	14285635	2510403511
14303	09:02:11.806	00:00:14.303	858	-1024	-768	-1	-1	-1	-1	4	-1024	-768	-1	-1	-1	-1	4		0	0						Untertest2.avi	0	880	547	72	111				0	Content		-72	-111	14303010	2510420886
14320	09:02:11.823	00:00:14.320	859	-1024	-768	-1	-1	-1	-1	4	-1024	-768	-1	-1	-1	-1	4		0	0						Untertest2.avi	0	880	547	72	111				0	Content		-72	-111	14320258	2510438134
14335	09:02:11.838	00:00:14.335	860	-1024	-768	-1	-1	-1	-1	4	-1024	-768	-1	-1	-1	-1	4		0	0						Untertest2.avi	0	880	547	72	111				0	Content		-72	-111	14335186	2510453062
14352	09:02:11.855	00:00:14.351	861	-1024	-768	-1	-1	-1	-1	4	-1024	-768	-1	-1	-1	-1	4		0	0						Untertest2.avi	0	880	547	72	111				0	Content		-72	-111	14351812	2510469688
14369	09:02:11.872	00:00:14.368	862	-1024	-768	-1	-1	-1	-1	4	-1024	-768	-1	-1	-1	-1	4		0	0						Untertest2.avi	0	880	547	72	111				0	Content		-72	-111	14368560	2510486436
14385	09:02:11.888	00:00:14.385	863	-1024	-768	-1	-1	-1	-1	4	-1024	-768	-1	-1	-1	-1	4		0	0						Untertest2.avi	0	880	547	72	111				0	Content		-72	-111	14385182	2510503058
14402	09:02:11.905	00:00:14.401	864	-1024	-768	-1	-1	-1	-1	4	-1024	-768	-1	-1	-1	-1	4		0	0						Untertest2.avi	0	880	547	72	111				0	Content		-72	-111	14401804	2510519680
14418	09:02:11.921	00:00:14.418	865	-1024	-768	-1	-1	-1	-1	4	-1024	-768	-1	-1	-1	-1	4		0	0						Untertest2.avi	0	880	547	72	111				0	Content		-72	-111	14418428	2510536304
14436	09:02:11.939	00:00:14.435	866	-1024	-768	-1	-1	-1	-1	4	-1024	-768	-1	-1	-1	-1	4		0	0						Untertest2.avi	0	880	547	72	111				0	Content		-72	-111	14435622	2510553498
14453	09:02:11.956	00:00:14.452	867	-1024	-768	-1	-1	-1	-1	4	-1024	-768	-1	-1	-1	-1	4		0	0						Untertest2.avi	0	880	547	72	111				0	Content		-72	-111	14452994	2510570870
14470	09:02:11.973	00:00:14.470	868	-1024	-768	-1	-1	-1	-1	4	-1024	-768	-1	-1	-1	-1	4		0	0						Untertest2.avi	0	880	547	72	111				0	Content		-72	-111	14470243	2510588119
14485	09:02:11.988	00:00:14.485	869	-1024	-768	-1	-1	-1	-1	4	-1024	-768	-1	-1	-1	-1	4		0	0						Untertest2.avi	0	880	547	72	111				0	Content		-72	-111	14485048	2510602924
14502	09:02:12.005	00:00:14.501	870	-1024	-768	-1	-1	-1	-1	4	-1024	-768	-1	-1	-1	-1	4		0	0						Untertest2.avi	0	880	547	72	111				0	Content		-72	-111	14501797	2510619673
14518	09:02:12.021	00:00:14.518	871	-1024	-768	-1	-1	-1	-1	4	-1024	-768	-1	-1	-1	-1	4		0	0						Untertest2.avi	0	880	547	72	111				0	Content		-72	-111	14518419	2510636295
14535	09:02:12.038	00:00:14.535	872	-1024	-768	-1	-1	-1	-1	4	-1024	-768	-1	-1	-1	-1	4		0	0						Untertest2.avi	0	880	547	72	111				0	Content		-72	-111	14535042	2510652918
14552	09:02:12.055	00:00:14.551	873	-1024	-768	-1	-1	-1	-1	4	-1024	-768	-1	-1	-1	-1	4		0	0						Untertest2.avi	0	880	547	72	111				0	Content		-72	-111	14551667	2510669543
14568	09:02:12.071	00:00:14.568	874	1551,635	923,0162	0,5444824	0,6518936	472,6654	3,009009	1	1806,494	969,4545	0,5445176	0,6518841	472,6654	3,031286	3	12	1552	923						Untertest2.avi	0	880	547	72	111	1614	904	150	0	Content		1480	812	14568292	2510686168
14585	09:02:12.088	00:00:14.585	875	-1024	-768	-1	-1	-1	-1	4	-1024	-768	-1	-1	-1	-1	4	12	0	0						Untertest2.avi	0	880	547	72	111	1614	904	150	0	Content		-72	-111	14585486	2510703362
14603	09:02:12.106	00:00:14.602	876	-1024	-768	-1	-1	-1	-1	4	-1024	-768	-1	-1	-1	-1	4	12	0	0						Untertest2.avi	0	880	547	72	111	1614	904	150	0	Content		-72	-111	14602873	2510720749
14618	09:02:12.121	00:00:14.618	877	1498,314	950,4602	0,5361865	0,643961	472,6654	3,032678	3	1962,878	1036,646	0,5367875	0,6439376	503,8429	3,271731	1	12	1963	1037						Untertest2.avi	0	880	547	72	111	1614	904	150	0	Content		1891	926	14618404	2510736280
14635	09:02:12.138	00:00:14.635	878	1437,126	954,5526	0,5281084	0,6403244	472,6654	2,962346	3	1820,234	1030,756	0,5337117	0,6402455	493,3653	3,113039	1	12	1820	1031						Untertest2.avi	0	880	547	72	111	1614	904	150	0	Content		1748	920	14635281	2510753157
14652	09:02:12.155	00:00:14.651	879	-1024	-768	-1	-1	-1	-1	4	-1024	-768	-1	-1	-1	-1	4	12	0	0						Untertest2.avi	0	880	547	72	111	1614	904	150	0	Content		-72	-111	14651793	2510769669
14669	09:02:12.172	00:00:14.668	880	-1024	-768	-1	-1	-1	-1	4	-1024	-768	-1	-1	-1	-1	4	12	0	0						Untertest2.avi	0	880	547	72	111	1614	904	150	0	Content		-72	-111	14668606	2510786482
14685	09:02:12.188	00:00:14.685	881	-1024	-768	-1	-1	-1	-1	4	-1024	-768	-1	-1	-1	-1	4	12	0	0						Untertest2.avi	0	880	547	72	111	1614	904	150	0	Content		-72	-111	14685036	2510802912
14702	09:02:12.205	00:00:14.701	882	629,041	945,3141	0,5196005	0,6175553	472,6654	2,980797	3	751,2031	999,8337	0,5251196	0,6174756	493,3653	3,083998	1	12	751	1000						Untertest2.avi	0	880	547	72	111	1614	904	150	0	Content		679	889	14701903	2510819779
14718	09:02:12.221	00:00:14.718	883	-1024	-768	-1	-1	-1	-1	4	-1024	-768	-1	-1	-1	-1	4		0	0						Untertest2.avi	0	880	547	72	111				0	Content		-72	-111	14718410	2510836286
14735	09:02:12.238	00:00:14.735	884	-1024	-768	-1	-1	-1	-1	4	-1024	-768	-1	-1	-1	-1	4		0	0						Untertest2.avi	0	880	547	72	111				0	Content		-72	-111	14735030	2510852906
14752	09:02:12.255	00:00:14.751	885	-1024	-768	-1	-1	-1	-1	4	-1024	-768	-1	-1	-1	-1	4		0	0						Untertest2.avi	0	880	547	72	111				0	Content		-72	-111	14751780	2510869656
14768	09:02:12.271	00:00:14.768	886	-1024	-768	-1	-1	-1	-1	4	-1024	-768	-1	-1	-1	-1	4		0	0						Untertest2.avi	0	880	547	72	111				0	Content		-72	-111	14768405	2510886281
14785	09:02:12.288	00:00:14.785	887	-1024	-768	-1	-1	-1	-1	4	-1024	-768	-1	-1	-1	-1	4		0	0						Untertest2.avi	0	880	547	72	111				0	Content		-72	-111	14785033	2510902909
14802	09:02:12.305	00:00:14.801	888	-1024	-768	-1	-1	-1	-1	4	-1024	-768	-1	-1	-1	-1	4		0	0						Untertest2.avi	0	880	547	72	111				0	Content		-72	-111	14801656	2510919532
14818	09:02:12.321	00:00:14.818	889	-1024	-768	-1	-1	-1	-1	4	-1024	-768	-1	-1	-1	-1	4		0	0						Untertest2.avi	0	880	547	72	111				0	Content		-72	-111	14818274	2510936150
14835	09:02:12.338	00:00:14.835	890	-1024	-768	-1	-1	-1	-1	4	-1024	-768	-1	-1	-1	-1	4		0	0						Untertest2.avi	0	880	547	72	111				0	Content		-72	-111	14835023	2510952899
14852	09:02:12.355	00:00:14.851	891	-1024	-768	-1	-1	-1	-1	4	-1024	-768	-1	-1	-1	-1	4		0	0						Untertest2.avi	0	880	547	72	111				0	Content		-72	-111	14851520	2510969396
14869	09:02:12.372	00:00:14.868	892	-1024	-768	-1	-1	-1	-1	4	-1024	-768	-1	-1	-1	-1	4		0	0						Untertest2.avi	0	880	547	72	111				0	Content		-72	-111	14868591	2510986467
14885	09:02:12.388	00:00:14.885	893	-1024	-768	-1	-1	-1	-1	4	-1024	-768	-1	-1	-1	-1	4		0	0						Untertest2.avi	0	880	547	72	111				0	Content		-72	-111	14885339	2511003215
14902	09:02:12.405	00:00:14.901	894	-1024	-768	-1	-1	-1	-1	4	-1024	-768	-1	-1	-1	-1	4		0	0						Untertest2.avi	0	880	547	72	111				0	Content		-72	-111	14901963	2511019839
14918	09:02:12.421	00:00:14.918	895	-1024	-768	-1	-1	-1	-1	4	-1024	-768	-1	-1	-1	-1	4		0	0						Untertest2.avi	0	880	547	72	111				0	Content		-72	-111	14918141	2511036017
14935	09:02:12.438	00:00:14.934	896	-1024	-768	-1	-1	-1	-1	4	-1024	-768	-1	-1	-1	-1	4		0	0						Untertest2.avi	0	880	547	72	111				0	Content		-72	-111	14934765	2511052641
14951	09:02:12.454	00:00:14.951	897	-1024	-768	-1	-1	-1	-1	4	-1024	-768	-1	-1	-1	-1	4		0	0						Untertest2.avi	0	880	547	72	111				0	Content		-72	-111	14951388	2511069264
14969	09:02:12.472	00:00:14.968	898	-1024	-768	-1	-1	-1	-1	4	-1024	-768	-1	-1	-1	-1	4		0	0						Untertest2.avi	0	880	547	72	111				0	Content		-72	-111	14968638	2511086514
14985	09:02:12.488	00:00:14.985	899	-1024	-768	-1	-1	-1	-1	4	-1024	-768	-1	-1	-1	-1	4		0	0						Untertest2.avi	0	880	547	72	111				0	Content		-72	-111	14985387	2511103263
15002	09:02:12.505	00:00:15.002	900	-1024	-768	-1	-1	-1	-1	4	-1024	-768	-1	-1	-1	-1	4		0	0						Untertest2.avi	0	880	547	72	111				0	Content		-72	-111	15002009	2511119885
15018	09:02:12.521	00:00:15.018	901	-1024	-768	-1	-1	-1	-1	4	-1024	-768	-1	-1	-1	-1	4		0	0						Untertest2.avi	0	880	547	72	111				0	Content		-72	-111	15018134	2511136010
15035	09:02:12.538	00:00:15.034	902	-1024	-768	-1	-1	-1	-1	4	-1024	-768	-1	-1	-1	-1	4		0	0						Untertest2.avi	0	880	547	72	111				0	Content		-72	-111	15034758	2511152634
15051	09:02:12.554	00:00:15.051	903	-1024	-768	-1	-1	-1	-1	4	-1024	-768	-1	-1	-1	-1	4		0	0						Untertest2.avi	0	880	547	72	111				0	Content		-72	-111	15051380	2511169256
15068	09:02:12.571	00:00:15.068	904	-1024	-768	-1	-1	-1	-1	4	-1024	-768	-1	-1	-1	-1	4		0	0						Untertest2.avi	0	880	547	72	111				0	Content		-72	-111	15068006	2511185882
15085	09:02:12.588	00:00:15.085	905	-1024	-768	-1	-1	-1	-1	4	-1024	-768	-1	-1	-1	-1	4		0	0						Untertest2.avi	0	880	547	72	111				0	Content		-72	-111	15085200	2511203076
15103	09:02:12.606	00:00:15.102	906	-1024	-768	-1	-1	-1	-1	4	-1024	-768	-1	-1	-1	-1	4		0	0						Untertest2.avi	0	880	547	72	111				0	Content		-72	-111	15102573	2511220449
15120	09:02:12.623	00:00:15.119	907	-1024	-768	-1	-1	-1	-1	4	-1024	-768	-1	-1	-1	-1	4		0	0						Untertest2.avi	0	880	547	72	111				0	Content		-72	-111	15119826	2511237702
15135	09:02:12.638	00:00:15.134	908	-1024	-768	-1	-1	-1	-1	4	-1024	-768	-1	-1	-1	-1	4		0	0						Untertest2.avi	0	880	547	72	111				0	Content		-72	-111	15134624	2511252500
15151	09:02:12.654	00:00:15.151	909	-1024	-768	-1	-1	-1	-1	4	-1024	-768	-1	-1	-1	-1	4		0	0						Untertest2.avi	0	880	547	72	111				0	Content		-72	-111	15151371	2511269247
15168	09:02:12.671	00:00:15.167	910	-1024	-768	-1	-1	-1	-1	4	-1024	-768	-1	-1	-1	-1	4		0	0						Untertest2.avi	0	880	547	72	111				0	Content		-72	-111	15167997	2511285873
15185	09:02:12.688	00:00:15.184	911	-1024	-768	-1	-1	-1	-1	4	-1024	-768	-1	-1	-1	-1	4		0	0						Untertest2.avi	0	880	547	72	111				0	Content		-72	-111	15184743	2511302619
15201	09:02:12.704	00:00:15.201	912	-1024	-768	-1	-1	-1	-1	4	-1024	-768	-1	-1	-1	-1	4		0	0						Untertest2.avi	0	880	547	72	111				0	Content		-72	-111	15201244	2511319120
15218	09:02:12.721	00:00:15.217	913	-1024	-768	-1	-1	-1	-1	4	-1024	-768	-1	-1	-1	-1	4		0	0						Untertest2.avi	0	880	547	72	111				0	Content		-72	-111	15217870	2511335746
15235	09:02:12.738	00:00:15.235	914	-1024	-768	-1	-1	-1	-1	4	-1024	-768	-1	-1	-1	-1	4		0	0						Untertest2.avi	0	880	547	72	111				0	Content		-72	-111	15235108	2511352984
15252	09:02:12.755	00:00:15.252	915	-1024	-768	-1	-1	-1	-1	4	-1024	-768	-1	-1	-1	-1	4		0	0						Untertest2.avi	0	880	547	72	111				0	Content		-72	-111	15252481	2511370357
15270	09:02:12.773	00:00:15.269	916	-1024	-768	-1	-1	-1	-1	4	-1024	-768	-1	-1	-1	-1	4		0	0						Untertest2.avi	0	880	547	72	111				0	Content		-72	-111	15269729	2511387605
15285	09:02:12.788	00:00:15.284	917	-1024	-768	-1	-1	-1	-1	4	-1024	-768	-1	-1	-1	-1	4		0	0						Untertest2.avi	0	880	547	72	111				0	Content		-72	-111	15284659	2511402535
15301	09:02:12.804	00:00:15.301	918	-1024	-768	-1	-1	-1	-1	4	-1024	-768	-1	-1	-1	-1	4		0	0						Untertest2.avi	0	880	547	72	111				0	Content		-72	-111	15301280	2511419156
15318	09:02:12.821	00:00:15.318	919	-1024	-768	-1	-1	-1	-1	4	-1024	-768	-1	-1	-1	-1	4		0	0						Untertest2.avi	0	880	547	72	111				0	Content		-72	-111	15318031	2511435907
15335	09:02:12.838	00:00:15.334	920	-1024	-768	-1	-1	-1	-1	4	-1024	-768	-1	-1	-1	-1	4		0	0						Untertest2.avi	0	880	547	72	111				0	Content		-72	-111	15334533	2511452409
15351	09:02:12.854	00:00:15.351	921	-1024	-768	-1	-1	-1	-1	4	-1024	-768	-1	-1	-1	-1	4		0	0						Untertest2.avi	0	880	547	72	111				0	Content		-72	-111	15351278	2511469154
15368	09:02:12.871	00:00:15.367	922	-1024	-768	-1	-1	-1	-1	4	-1024	-768	-1	-1	-1	-1	4		0	0						Untertest2.avi	0	880	547	72	111				0	Content		-72	-111	15367901	2511485777
15385	09:02:12.888	00:00:15.384	923	-1024	-768	-1	-1	-1	-1	4	-1024	-768	-1	-1	-1	-1	4		0	0						Untertest2.avi	0	880	547	72	111				0	Content		-72	-111	15384971	2511502847
15402	09:02:12.905	00:00:15.402	924	-1024	-768	-1	-1	-1	-1	4	-1024	-768	-1	-1	-1	-1	4		0	0						Untertest2.avi	0	880	547	72	111				0	Content		-72	-111	15402346	2511520222
15420	09:02:12.923	00:00:15.419	925	-1024	-768	-1	-1	-1	-1	4	-1024	-768	-1	-1	-1	-1	4		0	0						Untertest2.avi	0	880	547	72	111				0	Content		-72	-111	15419592	2511537468
15435	09:02:12.938	00:00:15.434	926	-1024	-768	-1	-1	-1	-1	4	-1024	-768	-1	-1	-1	-1	4		0	0						Untertest2.avi	0	880	547	72	111				0	Content		-72	-111	15434522	2511552398
15451	09:02:12.954	00:00:15.451	927	-1024	-768	-1	-1	-1	-1	4	-1024	-768	-1	-1	-1	-1	4		0	0						Untertest2.avi	0	880	547	72	111				0	Content		-72	-111	15451146	2511569022
15468	09:02:12.971	00:00:15.467	928	-1024	-768	-1	-1	-1	-1	4	-1024	-768	-1	-1	-1	-1	4		0	0						Untertest2.avi	0	880	547	72	111				0	Content		-72	-111	15467894	2511585770
15485	09:02:12.988	00:00:15.484	929	-1024	-768	-1	-1	-1	-1	4	-1024	-768	-1	-1	-1	-1	4		0	0						Untertest2.avi	0	880	547	72	111				0	Content		-72	-111	15484515	2511602391
15501	09:02:13.004	00:00:15.501	930	-1024	-768	-1	-1	-1	-1	4	-1024	-768	-1	-1	-1	-1	4		0	0						Untertest2.avi	0	880	547	72	111				0	Content		-72	-111	15501139	2511619015
15518	09:02:13.021	00:00:15.517	931	-1024	-768	-1	-1	-1	-1	4	-1024	-768	-1	-1	-1	-1	4		0	0						Untertest2.avi	0	880	547	72	111				0	Content		-72	-111	15517765	2511635641
15535	09:02:13.038	00:00:15.534	932	-1024	-768	-1	-1	-1	-1	4	-1024	-768	-1	-1	-1	-1	4		0	0						Untertest2.avi	0	880	547	72	111				0	Content		-72	-111	15534957	2511652833
15552	09:02:13.055	00:00:15.552	933	-1024	-768	-1	-1	-1	-1	4	-1024	-768	-1	-1	-1	-1	4		0	0						Untertest2.avi	0	880	547	72	111				0	Content		-72	-111	15552331	2511670207
15570	09:02:13.073	00:00:15.569	934	-1024	-768	-1	-1	-1	-1	4	-1024	-768	-1	-1	-1	-1	4		0	0						Untertest2.avi	0	880	547	72	111				0	Content		-72	-111	15569578	2511687454
15584	09:02:13.087	00:00:15.584	935	-1024	-768	-1	-1	-1	-1	4	-1024	-768	-1	-1	-1	-1	4		0	0						Untertest2.avi	0	880	547	72	111				0	Content		-72	-111	15584383	2511702259
15601	09:02:13.104	00:00:15.601	936	-1024	-768	-1	-1	-1	-1	4	-1024	-768	-1	-1	-1	-1	4		0	0						Untertest2.avi	0	880	547	72	111				0	Content		-72	-111	15601132	2511719008
15618	09:02:13.121	00:00:15.617	937	-1024	-768	-1	-1	-1	-1	4	-1024	-768	-1	-1	-1	-1	4		0	0						Untertest2.avi	0	880	547	72	111				0	Content		-72	-111	15617755	2511735631
15634	09:02:13.137	00:00:15.634	938	-1024	-768	-1	-1	-1	-1	4	-1024	-768	-1	-1	-1	-1	4		0	0						Untertest2.avi	0	880	547	72	111				0	Content		-72	-111	15634379	2511752255
15651	09:02:13.154	00:00:15.651	939	-1024	-768	-1	-1	-1	-1	4	-1024	-768	-1	-1	-1	-1	4		0	0						Untertest2.avi	0	880	547	72	111				0	Content		-72	-111	15651001	2511768877
15668	09:02:13.171	00:00:15.667	940	-1024	-768	-1	-1	-1	-1	4	-1024	-768	-1	-1	-1	-1	4		0	0						Untertest2.avi	0	880	547	72	111				0	Content		-72	-111	15667630	2511785506
15685	09:02:13.188	00:00:15.684	941	-1024	-768	-1	-1	-1	-1	4	-1024	-768	-1	-1	-1	-1	4		0	0						Untertest2.avi	0	880	547	72	111				0	Content		-72	-111	15684822	2511802698
15702	09:02:13.205	00:00:15.702	942	-1024	-768	-1	-1	-1	-1	4	-1024	-768	-1	-1	-1	-1	4		0	0						Untertest2.avi	0	880	547	72	111				0	Content		-72	-111	15702196	2511820072
15719	09:02:13.222	00:00:15.719	943	-1024	-768	-1	-1	-1	-1	4	-1024	-768	-1	-1	-1	-1	4		0	0						Untertest2.avi	0	880	547	72	111				0	Content		-72	-111	15719444	2511837320
15734	09:02:13.237	00:00:15.734	944	-1024	-768	-1	-1	-1	-1	4	-1024	-768	-1	-1	-1	-1	4		0	0						Untertest2.avi	0	880	547	72	111				0	Content		-72	-111	15734245	2511852121
15751	09:02:13.254	00:00:15.750	945	-1024	-768	-1	-1	-1	-1	4	-1024	-768	-1	-1	-1	-1	4		0	0						Untertest2.avi	0	880	547	72	111				0	Content		-72	-111	15750996	2511868872
15768	09:02:13.271	00:00:15.767	946	-1024	-768	-1	-1	-1	-1	4	-1024	-768	-1	-1	-1	-1	4		0	0						Untertest2.avi	0	880	547	72	111				0	Content		-72	-111	15767618	2511885494
15784	09:02:13.287	00:00:15.784	947	-1024	-768	-1	-1	-1	-1	4	-1024	-768	-1	-1	-1	-1	4		0	0						Untertest2.avi	0	880	547	72	111				0	Content		-72	-111	15784243	2511902119
15801	09:02:13.304	00:00:15.800	948	-1024	-768	-1	-1	-1	-1	4	-1024	-768	-1	-1	-1	-1	4		0	0						Untertest2.avi	0	880	547	72	111				0	Content		-72	-111	15800870	2511918746
15818	09:02:13.321	00:00:15.817	949	-1024	-768	-1	-1	-1	-1	4	-1024	-768	-1	-1	-1	-1	4		0	0						Untertest2.avi	0	880	547	72	111				0	Content		-72	-111	15817616	2511935492
15835	09:02:13.338	00:00:15.834	950	-1024	-768	-1	-1	-1	-1	4	-1024	-768	-1	-1	-1	-1	4		0	0						Untertest2.avi	0	880	547	72	111				0	Content		-72	-111	15834684	2511952560
15852	09:02:13.355	00:00:15.852	951	-1024	-768	-1	-1	-1	-1	4	-1024	-768	-1	-1	-1	-1	4		0	0						Untertest2.avi	0	880	547	72	111				0	Content		-72	-111	15852058	2511969934
15869	09:02:13.372	00:00:15.869	952	1233,591	431,2499	0,4434331	0,4861438	507,3145	3,645047	3	1363,839	421,484	0,4434017	0,4861363	507,3145	3,636378	1	13	1364	421						Untertest2.avi	0	880	547	72	111	1314	306	98	0	Content		1292	310	15869307	2511987183
15884	09:02:13.387	00:00:15.884	953	-1024	-768	-1	-1	-1	-1	4	-1024	-768	-1	-1	-1	-1	4	13	0	0						Untertest2.avi	0	880	547	72	111	1314	306	98	0	Content		-72	-111	15884236	2512002112
15901	09:02:13.404	00:00:15.900	954	-1024	-768	-1	-1	-1	-1	4	-1024	-768	-1	-1	-1	-1	4	13	0	0						Untertest2.avi	0	880	547	72	111	1314	306	98	0	Content		-72	-111	15900858	2512018734
15917	09:02:13.420	00:00:15.917	955	1246,628	446,0699	0,4467274	0,4871314	498,3092	3,690372	3	1448,823	418,5404	0,4435753	0,4870193	510,7634	3,792347	1	13	1449	419						Untertest2.avi	0	880	547	72	111	1314	306	98	0	Content		1377	308	15917468	2512035344
15934	09:02:13.437	00:00:15.934	956	1223,394	459,8264	0,443776	0,4874439	495,7875	3,725777	3	1408,76	416,2186	0,4432871	0,4875555	510,5896	3,838767	1	13	1409	416						Untertest2.avi	0	880	547	72	111	1314	306	98	0	Content		1337	305	15934102	2512051978
15951	09:02:13.454	00:00:15.950	957	1263,518	425,8663	0,4430981	0,4884415	510,9772	3,826776	3	1423,065	410,924	0,4431404	0,4884396	510,9771	3,830644	1	13	1423	411						Untertest2.avi	0	880	547	72	111	1314	306	98	0	Content		1351	300	15950852	2512068728
15967	09:02:13.470	00:00:15.967	958	1207,666	269,7364	0,4431964	0,4873993	511,2306	3,91269	3	1360,536	236,4364	0,4432386	0,4873974	511,2306	3,922786	1	14	1361	236						Untertest2.avi	0	880	547	72	111	1029	17	316	0	Content		1289	125	15967476	2512085352
15984	09:02:13.487	00:00:15.984	959	1189,224	60,29114	0,4438303	0,4862204	511,7111	3,938387	3	1347,75	-4,714037	0,4438725	0,4862185	511,7111	3,96913	1	14	1348	-5						Untertest2.avi	0	880	547	72	111	1029	17	316	0	Content		1276	-116	15984101	2512101977
16001	09:02:13.504	00:00:16.000	960	1191,088	-175,031	0,4444585	0,4869123	511,7111	4,01107	3	1360,503	-296,1142	0,4445135	0,4869104	511,7111	4,080167	1	14	1361	-296						Untertest2.avi	0	880	547	72	111	1029	17	316	0	Content		1289	-407	16000735	2512118611
16017	09:02:13.520	00:00:16.017	961	-1024	-768	-1	-1	-1	-1	4	-1024	-768	-1	-1	-1	-1	4	14	0	0						Untertest2.avi	0	880	547	72	111	1029	17	316	0	Content		-72	-111	16017472	2512135348
16034	09:02:13.537	00:00:16.034	962	999,5488	173,8527	0,4228023	0,4872723	407,5228	3,087731	3	1091,924	133,4545	0,4227571	0,487261	407,5228	3,095524	1	14	1092	133						Untertest2.avi	0	880	547	72	111	1029	17	316	0	Content		1020	22	16034096	2512151972
16051	09:02:13.554	00:00:16.050	963	995,6707	186,5733	0,4231982	0,4881737	406,4156	3,107493	3	1087,143	147,7563	0,4231528	0,4881623	406,4156	3,114287	1	14	1087	148						Untertest2.avi	0	880	547	72	111	1029	17	316	0	Content		1015	37	16050732	2512168608
16067	09:02:13.570	00:00:16.067	964	999,4218	180,8114	0,4239929	0,4886815	407,5073	3,122142	3	1091,725	141,0993	0,4239477	0,4886701	407,5073	3,129457	1	14	1092	141						Untertest2.avi	0	880	547	72	111	1029	17	316	0	Content		1020	30	16067347	2512185223
16084	09:02:13.587	00:00:16.084	965	1002,863	181,7164	0,4244799	0,4889945	407,7522	3,141482	3	1095,768	141,7326	0,4244348	0,4889832	407,7522	3,149197	1	14	1096	142						Untertest2.avi	0	880	547	72	111	1029	17	316	0	Content		1024	31	16084095	2512201971
16101	09:02:13.604	00:00:16.100	966	1005,914	176,2439	0,4246885	0,4890073	407,3945	3,140717	3	1099,501	135,1407	0,4246433	0,4889959	407,3945	3,149485	1	14	1100	135						Untertest2.avi	0	880	547	72	111	1029	17	316	0	Content		1028	24	16100731	2512218607
16117	09:02:13.620	00:00:16.117	967	998,8063	174,1419	0,4250992	0,4886479	408,4899	3,147811	3	1091,464	133,4924	0,4250542	0,4886366	408,4899	3,155784	1	14	1091	133						Untertest2.avi	0	880	547	72	111	1029	17	316	0	Content		1019	22	16117343	2512235219
16134	09:02:13.637	00:00:16.133	968	1005,653	170,0097	0,4251167	0,4878241	408,6484	3,124402	3	1099,362	128,4852	0,4250717	0,4878128	408,6484	3,133195	1	14	1099	128						Untertest2.avi	0	880	547	72	111	1029	17	316	0	Content		1027	17	16133971	2512251847
16151	09:02:13.654	00:00:16.150	969	999,2986	174,5928	0,424982	0,4864894	408,8772	3,131612	3	1091,939	134,1575	0,4249371	0,4864781	408,8772	3,139477	1	14	1092	134						Untertest2.avi	0	880	547	72	111	1029	17	316	0	Content		1020	23	16150729	2512268605
16167	09:02:13.670	00:00:16.167	970	1002,173	167,235	0,4247662	0,4846413	409,206	3,119844	3	1095,32	125,9313	0,4247213	0,4846301	409,206	3,128038	1	14	1095	126						Untertest2.avi	0	880	547	72	111	1029	17	316	0	Content		1023	15	16167344	2512285220
16184	09:02:13.687	00:00:16.183	971	1009,789	166,3127	0,4244819	0,4824424	409,8416	3,103543	3	1103,998	124,5835	0,4244371	0,4824313	409,8416	3,112279	1	14	1104	125						Untertest2.avi	0	880	547	72	111	1029	17	316	0	Content		1032	14	16183967	2512301843
16201	09:02:13.704	00:00:16.200	972	1007,068	172,0389	0,4236934	0,4799804	408,8518	3,11494	3	1100,637	131,0524	0,4236485	0,4799692	408,8518	3,123286	1	14	1101	131						Untertest2.avi	0	880	547	72	111	1029	17	316	0	Content		1029	20	16200592	2512318468
16217	09:02:13.720	00:00:16.217	973	1007,207	162,5295	0,4233877	0,4773201	409,845	3,114686	3	1101,212	120,291	0,423343	0,4773089	409,845	3,124155	1	14	1101	120						Untertest2.avi	0	880	547	72	111	1029	17	316	0	Content		1029	9	16217340	2512335216
16234	09:02:13.737	00:00:16.233	974	-1024	-768	-1	-1	-1	-1	4	-1024	-768	-1	-1	-1	-1	4	14	0	0						Untertest2.avi	0	880	547	72	111	1029	17	316	0	Content		-72	-111	16233964	2512351840
16251	09:02:13.754	00:00:16.250	975	-1024	-768	-1	-1	-1	-1	4	-1024	-768	-1	-1	-1	-1	4	14	0	0						Untertest2.avi	0	880	547	72	111	1029	17	316	0	Content		-72	-111	16250591	2512368467
16267	09:02:13.770	00:00:16.267	976	1010,223	149,7832	0,4265392	0,4694279	428,191	3,23008	3	1106,144	108,3217	0,4264976	0,4694177	428,191	3,237699	1	14	1106	108						Untertest2.avi	0	880	547	72	111	1029	17	316	0	Content		1034	-3	16267217	2512385093
16284	09:02:13.787	00:00:16.283	977	1039,585	28,47655	0,4395682	0,4678759	489,4833	3,73297	3	1149,231	-25,44433	0,4395349	0,467868	489,4833	3,744828	1	15	1149	-25						Untertest2.avi	0	880	547	72	111	950	-92	333	0	Content		1077	-136	16283962	2512401838
16301	09:02:13.804	00:00:16.300	978	962,9959	107,0492	0,4391856	0,4671907	489,4833	3,752559	3	1070,839	65,22487	0,4392448	0,4671887	489,4833	3,757159	1	15	1071	65						Untertest2.avi	0	880	547	72	111	950	-92	333	0	Content		999	-46	16300588	2512418464
16317	09:02:13.820	00:00:16.317	979	974,6743	86,19595	0,4429644	0,46549	505,1609	3,81117	3	1078,027	44,88454	0,442955	0,4654825	505,1609	3,813449	1	15	1078	45						Untertest2.avi	0	880	547	72	111	950	-92	333	0	Content		1006	-66	16317215	2512435091
16334	09:02:13.837	00:00:16.333	980	925,1041	117,9297	0,4438366	0,464227	498,231	3,812485	3	1035,112	47,57537	0,4435428	0,4643278	505,7425	3,878369	1	15	1035	48						Untertest2.avi	0	880	547	72	111	950	-92	333	0	Content		963	-63	16333839	2512451715
16351	09:02:13.854	00:00:16.350	981	921,9351	95,19588	0,4438664	0,4634671	501,8839	3,82633	3	1028,291	36,60762	0,4437084	0,4635498	505,5646	3,862465	1	15	1028	37						Untertest2.avi	0	880	547	72	111	950	-92	333	0	Content		956	-74	16350589	2512468465
16367	09:02:13.870	00:00:16.367	982	921,397	77,57188	0,4438313	0,463008	502,146	3,794323	3	1029,142	19,44284	0,4437037	0,4630768	505,285	3,827588	1	15	1029	19						Untertest2.avi	0	880	547	72	111	950	-92	333	0	Content		957	-92	16367214	2512485090
16384	09:02:13.887	00:00:16.383	983	921,5357	67,37112	0,4437535	0,4627617	505,0214	3,838339	3	1024,712	18,75286	0,4437157	0,4628373	505,0237	3,847507	1	15	1025	19						Untertest2.avi	0	880	547	72	111	950	-92	333	0	Content		953	-92	16383839	2512501715
16400	09:02:13.903	00:00:16.400	984	913,0116	97,54596	0,4439451	0,4625278	498,9963	3,783231	3	1017,855	32,71721	0,4436991	0,4626165	504,6429	3,834354	1	15	1018	33						Untertest2.avi	0	880	547	72	111	950	-92	333	0	Content		946	-78	16400463	2512518339
16417	09:02:13.920	00:00:16.417	985	911,1323	96,5568	0,4439343	0,4623705	496,8641	3,7567	3	1020,553	21,75988	0,4436392	0,4624839	504,5956	3,826199	1	15	1021	22						Untertest2.avi	0	880	547	72	111	950	-92	333	0	Content		949	-89	16417212	2512535088
16434	09:02:13.937	00:00:16.433	986	907,8561	110,6462	0,4439115	0,4621486	495,377	3,812397	3	1017,835	25,0195	0,4435621	0,4623612	504,45	3,896944	1	15	1018	25						Untertest2.avi	0	880	547	72	111	950	-92	333	0	Content		946	-86	16433838	2512551714
16450	09:02:13.953	00:00:16.450	987	923,6833	70,75039	0,4435278	0,4619167	504,2674	3,837229	3	1025,554	9,012107	0,4434707	0,4621767	504,2708	3,852493	1	15	1026	9						Untertest2.avi	0	880	547	72	111	950	-92	333	0	Content		954	-102	16450460	2512568336
16467	09:02:13.970	00:00:16.467	988	914,7347	73,6584	0,4434108	0,4617472	504,0947	3,851685	3	1011,256	16,83401	0,4433201	0,4619563	504,0981	3,86387	1	15	1011	17						Untertest2.avi	0	880	547	72	111	950	-92	333	0	Content		939	-94	16467209	2512585085
16484	09:02:13.987	00:00:16.483	989	925,1327	44,71093	0,4430544	0,4616468	511,063	3,900618	3	1015,543	11,71989	0,4431992	0,4618408	503,9059	3,856346	1	15	1016	12						Untertest2.avi	0	880	547	72	111	950	-92	333	0	Content		944	-99	16483830	2512601706
16500	09:02:14.003	00:00:16.500	990	919,8266	54,36966	0,442929	0,4616468	511,6138	3,903615	3	1007,76	26,30124	0,4430852	0,4618254	503,8534	3,852227	1	15	1008	26						Untertest2.avi	0	880	547	72	111	950	-92	333	0	Content		936	-85	16500457	2512618333
16517	09:02:14.020	00:00:16.517	991	914,795	70,63888	0,4430216	0,461772	504,0017	3,845572	3	1016,685	19,47104	0,442979	0,4618917	504,0052	3,855908	1	15	1017	19						Untertest2.avi	0	880	547	72	111	950	-92	333	0	Content		945	-92	16517082	2512634958
16534	09:02:14.037	00:00:16.533	992	914,2361	87,87994	0,4432403	0,4621179	496,6848	3,798184	3	1022,117	14,72205	0,4429389	0,4622054	504,0329	3,865002	1	15	1022	15						Untertest2.avi	0	880	547	72	111	950	-92	333	0	Content		950	-96	16533831	2512651707
16550	09:02:14.053	00:00:16.550	993	912,6519	80,44859	0,4431647	0,4626752	500,3222	3,818342	3	1016,044	18,35586	0,4429805	0,4627774	504,1357	3,857339	1	15	1016	18						Untertest2.avi	0	880	547	72	111	950	-92	333	0	Content		944	-93	16550455	2512668331
16567	09:02:14.070	00:00:16.567	994	906,3596	103,7139	0,4432952	0,4633908	499,0032	3,844863	3	1007,28	38,99792	0,4430494	0,4635246	504,0373	3,891611	1	15	1007	39						Untertest2.avi	0	880	547	72	111	950	-92	333	0	Content		935	-72	16567080	2512684956
16584	09:02:14.087	00:00:16.583	995	905,9739	81,50636	0,4431816	0,4643029	504,1116	3,883501	3	1004,458	32,67645	0,4431231	0,4644168	504,115	3,891546	1	15	1004	33						Untertest2.avi	0	880	547	72	111	950	-92	333	0	Content		932	-78	16583711	2512701587
16600	09:02:14.103	00:00:16.600	996	928,0234	20,93526	0,4429396	0,4648587	504,5375	3,895414	3	1036,562	-46,38663	0,4429122	0,4650619	504,5409	3,917558	1	15	1037	-46						Untertest2.avi	0	880	547	72	111	950	-92	333	0	Content		965	-157	16600454	2512718330
16617	09:02:14.120	00:00:16.617	997	961,9348	56,22367	0,4438925	0,4654752	465,4461	3,585428	3	1117,1	-165,2771	0,4422674	0,4653895	505,5164	3,940776	1	16	1117	-165						Untertest2.avi	0	880	547	72	111	1077	-304	283	0	Content		1045	-276	16617079	2512734955
16634	09:02:14.137	00:00:16.633	998	1020,005	-118,9811	0,4420907	0,466558	506,5371	3,927458	3	1147,181	-202,1986	0,442046	0,4665507	506,5371	3,96816	1	16	1147	-202						Untertest2.avi	0	880	547	72	111	1077	-304	283	0	Content		1075	-313	16633705	2512751581
16650	09:02:14.153	00:00:16.650	999	992,9779	-12,69222	0,4375982	0,4681338	480,4745	3,739888	3	1097,616	-72,29382	0,4375638	0,4681256	480,4745	3,756942	1	16	1098	-72						Untertest2.avi	0	880	547	72	111	1077	-304	283	0	Content		1026	-183	16650328	2512768204
16667	09:02:14.170	00:00:16.667	1000	1029,401	-129,0116	0,4425158	0,4701863	506,5854	3,966476	3	1159,642	-216,7622	0,4424711	0,4701789	506,5854	4,011561	1	16	1160	-217						Untertest2.avi	0	880	547	72	111	1077	-304	283	0	Content		1088	-328	16667077	2512784953
16684	09:02:14.187	00:00:16.683	1001	1034,518	-124,2524	0,44277	0,4722362	506,8494	3,949224	3	1164,642	-210,039	0,4427254	0,4722289	506,8494	3,991554	1	16	1165	-210						Untertest2.avi	0	880	547	72	111	1077	-304	283	0	Content		1093	-321	16683731	2512801607
16700	09:02:14.203	00:00:16.700	1002	1031,38	-126,8181	0,4430459	0,4743897	506,7928	3,943158	3	1162,348	-214,5386	0,4430013	0,4743824	506,7928	3,988618	1	16	1162	-215						Untertest2.avi	0	880	547	72	111	1077	-304	283	0	Content		1090	-326	16700344	2512818220
16717	09:02:14.220	00:00:16.716	1003	1023,25	-128,1588	0,4433753	0,4764779	506,9138	3,924357	3	1151,517	-213,2652	0,4433306	0,4764705	506,9139	3,965811	1	16	1152	-213						Untertest2.avi	0	880	547	72	111	1077	-304	283	0	Content		1080	-324	16716952	2512834828
16734	09:02:14.237	00:00:16.733	1004	953,8961	163,3311	0,447113	0,478642	425,6206	3,268766	3	1157,687	-213,9016	0,4436699	0,4784511	507,0958	3,960436	1	16	1158	-214						Untertest2.avi	0	880	547	72	111	1077	-304	283	0	Content		1086	-325	16733706	2512851582
16750	09:02:14.253	00:00:16.750	1005	995,8222	-32,16643	0,4401142	0,4800929	485,2896	3,688803	3	1101,957	-93,90379	0,4400803	0,4800849	485,2896	3,706931	1	16	1102	-94						Untertest2.avi	0	880	547	72	111	1077	-304	283	0	Content		1030	-205	16750326	2512868202
16767	09:02:14.270	00:00:16.766	1006	1023,097	-124,8469	0,4442897	0,4818078	507,5129	3,901674	3	1151,164	-208,9247	0,4442451	0,4818004	507,5129	3,942107	1	16	1151	-209						Untertest2.avi	0	880	547	72	111	1077	-304	283	0	Content		1079	-320	16766950	2512884826
16784	09:02:14.287	00:00:16.783	1007	940,1964	199,2497	0,4484427	0,4835998	418,5667	3,184149	3	1140,12	-184,1216	0,4446682	0,4833854	507,9578	3,916357	1	16	1140	-184						Untertest2.avi	0	880	547	72	111	1077	-304	283	0	Content		1068	-295	16783575	2512901451
16800	09:02:14.303	00:00:16.800	1008	936,386	26,17815	0,4465024	0,4846604	478,0972	3,61346	3	1070,648	-148,7282	0,4453699	0,4845969	507,503	3,869943	1	16	1071	-149						Untertest2.avi	0	880	547	72	111	1077	-304	283	0	Content		999	-260	16800325	2512918201
16817	09:02:14.320	00:00:16.816	1009	-1024	-768	-1	-1	-1	-1	4	-1024	-768	-1	-1	-1	-1	4	16	0	0						Untertest2.avi	0	880	547	72	111	1077	-304	283	0	Content		-72	-111	16816953	2512934829
16834	09:02:14.337	00:00:16.833	1010	-1024	-768	-1	-1	-1	-1	4	-1024	-768	-1	-1	-1	-1	4	16	0	0						Untertest2.avi	0	880	547	72	111	1077	-304	283	0	Content		-72	-111	16833570	2512951446
16850	09:02:14.353	00:00:16.850	1011	-1024	-768	-1	-1	-1	-1	4	-1024	-768	-1	-1	-1	-1	4	16	0	0						Untertest2.avi	0	880	547	72	111	1077	-304	283	0	Content		-72	-111	16850195	2512968071
16867	09:02:14.370	00:00:16.866	1012	-1024	-768	-1	-1	-1	-1	4	-1024	-768	-1	-1	-1	-1	4	16	0	0						Untertest2.avi	0	880	547	72	111	1077	-304	283	0	Content		-72	-111	16866947	2512984823
16884	09:02:14.387	00:00:16.883	1013	-1024	-768	-1	-1	-1	-1	4	-1024	-768	-1	-1	-1	-1	4	16	0	0						Untertest2.avi	0	880	547	72	111	1077	-304	283	0	Content		-72	-111	16883569	2513001445
16900	09:02:14.403	00:00:16.900	1014	1270,816	59,33759	0,4448039	0,4876743	510,3555	3,804856	3	1447,413	-11,22665	0,4448463	0,4876724	510,3554	3,844188	1	17	1447	-11						Untertest2.avi	0	880	547	72	111	1301	-83	250	0	Content		1375	-122	16900195	2513018071
16917	09:02:14.420	00:00:16.916	1015	1165,571	121,8872	0,4441803	0,4865489	509,1554	3,821305	3	1362,236	17,64739	0,4444838	0,4870586	509,1586	3,880196	1	17	1362	18						Untertest2.avi	0	880	547	72	111	1301	-83	250	0	Content		1290	-93	16916821	2513034697
16934	09:02:14.437	00:00:16.933	1016	1276,09	29,20054	0,4449434	0,4870418	510,4614	3,883726	3	1457,125	-49,13323	0,4449858	0,4870399	510,4614	3,929436	1	17	1457	-49						Untertest2.avi	0	880	547	72	111	1301	-83	250	0	Content		1385	-160	16933570	2513051446
16950	09:02:14.453	00:00:16.950	1017	1180,085	133,3506	0,4443863	0,4852671	509,6037	3,832622	3	1382,329	29,19106	0,4447041	0,485773	509,6069	3,892923	1	17	1382	29						Untertest2.avi	0	880	547	72	111	1301	-83	250	0	Content		1310	-82	16950196	2513068072
16967	09:02:14.470	00:00:16.966	1018	1184,081	133,4877	0,4444336	0,4843718	509,7142	3,84655	3	1323,138	86,17046	0,4443893	0,4843645	509,7142	3,859983	1	17	1323	86						Untertest2.avi	0	880	547	72	111	1301	-83	250	0	Content		1251	-25	16966825	2513084701
16983	09:02:14.486	00:00:16.983	1019	1108,886	249,3369	0,4462444	0,4836872	462,7642	3,474278	3	1382,32	21,15171	0,4447839	0,4841172	509,7809	3,885319	1	17	1382	21						Untertest2.avi	0	880	547	72	111	1301	-83	250	0	Content		1310	-90	16983446	2513101322
17000	09:02:14.503	00:00:17.000	1020	1100,27	262,715	0,4463506	0,4831748	460,5992	3,473623	3	1306,68	92,13548	0,4444087	0,4830689	509,994	3,852323	1	17	1307	92						Untertest2.avi	0	880	547	72	111	1301	-83	250	0	Content		1235	-19	17000197	2513118073
17017	09:02:14.520	00:00:17.016	1021	1174,801	135,3933	0,4444968	0,4828685	510,1842	3,846054	3	1375,339	32,29763	0,4448093	0,4833709	510,1874	3,906264	1	17	1375	32						Untertest2.avi	0	880	547	72	111	1301	-83	250	0	Content		1303	-79	17016819	2513134695
17033	09:02:14.536	00:00:17.033	1022	1175,151	131,7164	0,4445452	0,4829933	510,3793	3,832142	3	1382,452	26,97254	0,4449025	0,4834915	510,3825	3,894128	1	17	1382	27						Untertest2.avi	0	880	547	72	111	1301	-83	250	0	Content		1310	-84	17033444	2513151320
17050	09:02:14.553	00:00:17.050	1023	1174,717	126,6145	0,4446379	0,4834042	510,6949	3,842658	3	1376,975	22,57349	0,4449585	0,4838956	510,6981	3,903575	1	17	1377	23						Untertest2.avi	0	880	547	72	111	1301	-83	250	0	Content		1305	-88	17050067	2513167943
17067	09:02:14.570	00:00:17.066	1024	1170,264	120,2099	0,4446972	0,4838728	510,7519	3,836794	3	1372,231	15,82141	0,4450273	0,4843594	510,7551	3,896702	1	17	1372	16						Untertest2.avi	0	880	547	72	111	1301	-83	250	0	Content		1300	-95	17066819	2513184695
17083	09:02:14.586	00:00:17.083	1025	1174,672	122,7463	0,4447591	0,484362	510,9771	3,83654	3	1378,249	15,09968	0,4450844	0,4848824	510,9803	3,899109	1	17	1378	15						Untertest2.avi	0	880	547	72	111	1301	-83	250	0	Content		1306	-96	17083445	2513201321
17100	09:02:14.603	00:00:17.100	1026	1177,921	122,7709	0,4447652	0,4847417	511,1619	3,87022	3	1316,693	74,1149	0,4447212	0,4847344	511,162	3,884319	1	17	1317	74						Untertest2.avi	0	880	547	72	111	1301	-83	250	0	Content		1245	-37	17100068	2513217944
17117	09:02:14.620	00:00:17.116	1027	1174,745	117,1625	0,4446203	0,4849582	511,4109	3,902372	3	1313,611	67,59207	0,4445763	0,4849509	511,411	3,917185	1	17	1314	68						Untertest2.avi	0	880	547	72	111	1301	-83	250	0	Content		1242	-43	17116692	2513234568
17133	09:02:14.636	00:00:17.133	1028	1142,314	158,2401	0,4345644	0,4843419	462,7713	3,521202	3	1260,331	114,1603	0,4345278	0,484333	462,7713	3,52951	1	17	1260	114						Untertest2.avi	0	880	547	72	111	1301	-83	250	0	Content		1188	3	17133442	2513251318
17150	09:02:14.653	00:00:17.150	1029	-1024	-768	-1	-1	-1	-1	4	-1024	-768	-1	-1	-1	-1	4	18	0	0						Untertest2.avi	0	880	547	72	111	730	-401	266	0	Content		-72	-111	17150065	2513267941
17167	09:02:14.670	00:00:17.166	1030	-1024	-768	-1	-1	-1	-1	4	-1024	-768	-1	-1	-1	-1	4	18	0	0						Untertest2.avi	0	880	547	72	111	730	-401	266	0	Content		-72	-111	17166693	2513284569
17183	09:02:14.686	00:00:17.183	1031	-1024	-768	-1	-1	-1	-1	4	-1024	-768	-1	-1	-1	-1	4	18	0	0						Untertest2.avi	0	880	547	72	111	730	-401	266	0	Content		-72	-111	17183437	2513301313
17200	09:02:14.703	00:00:17.200	1032	-1024	-768	-1	-1	-1	-1	4	-1024	-768	-1	-1	-1	-1	4	18	0	0						Untertest2.avi	0	880	547	72	111	730	-401	266	0	Content		-72	-111	17200059	2513317935
17217	09:02:14.720	00:00:17.216	1033	-1024	-768	-1	-1	-1	-1	4	-1024	-768	-1	-1	-1	-1	4	18	0	0						Untertest2.avi	0	880	547	72	111	730	-401	266	0	Content		-72	-111	17216684	2513334560
17233	09:02:14.736	00:00:17.233	1034	-1024	-768	-1	-1	-1	-1	4	-1024	-768	-1	-1	-1	-1	4	18	0	0						Untertest2.avi	0	880	547	72	111	730	-401	266	0	Content		-72	-111	17233308	2513351184
17250	09:02:14.753	00:00:17.250	1035	799,2774	-290,259	0,4622803	0,4867492	426,8401	3,427167	1	-1024	-768	-1	-1	-1	-1	4	18	799	-290						Untertest2.avi	0	880	547	72	111	730	-401	266	0	Content		727	-401	17250057	2513367933
17267	09:02:14.770	00:00:17.266	1036	-1024	-768	-1	-1	-1	-1	4	-1024	-768	-1	-1	-1	-1	4	18	0	0						Untertest2.avi	0	880	547	72	111	730	-401	266	0	Content		-72	-111	17266682	2513384558
17283	09:02:14.786	00:00:17.283	1037	-1024	-768	-1	-1	-1	-1	4	-1024	-768	-1	-1	-1	-1	4	18	0	0						Untertest2.avi	0	880	547	72	111	730	-401	266	0	Content		-72	-111	17283306	2513401182
17300	09:02:14.803	00:00:17.299	1038	801,7974	-329,1799	0,4612118	0,486495	431,4354	3,452799	1	929,9521	-503,696	0,4611363	0,4864849	431,4354	3,604163	3	18	802	-329						Untertest2.avi	0	880	547	72	111	730	-401	266	0	Content		730	-440	17299930	2513417806
17317	09:02:14.820	00:00:17.316	1039	799,2739	-284,5912	0,4624229	0,4867109	428,7962	3,373385	1	917,4017	-426,9404	0,4623466	0,4867007	428,7962	3,486616	3	18	799	-285						Untertest2.avi	0	880	547	72	111	730	-401	266	0	Content		727	-396	17316679	2513434555
17333	09:02:14.836	00:00:17.333	1040	-1024	-768	-1	-1	-1	-1	4	-1024	-768	-1	-1	-1	-1	4	18	0	0						Untertest2.avi	0	880	547	72	111	730	-401	266	0	Content		-72	-111	17333306	2513451182
17350	09:02:14.853	00:00:17.349	1041	805,6391	-299,6429	0,4630038	0,4877286	429,5585	3,400862	1	928,3998	-454,0108	0,4629278	0,4877185	429,5585	3,528395	3	18	806	-300						Untertest2.avi	0	880	547	72	111	730	-401	266	0	Content		734	-411	17349929	2513467805
17367	09:02:14.870	00:00:17.366	1042	799,7239	-279,038	0,4638456	0,4882119	427,8169	3,375877	1	917,7614	-420,7847	0,4637691	0,4882017	427,8169	3,489212	3	18	800	-279						Untertest2.avi	0	880	547	72	111	730	-401	266	0	Content		728	-390	17366554	2513484430
17383	09:02:14.886	00:00:17.383	1043	802,2831	-284,5717	0,4636957	0,4887871	428,5057	3,361651	1	921,5657	-429,1144	0,4636194	0,4887769	428,5057	3,478085	3	18	802	-285						Untertest2.avi	0	880	547	72	111	730	-401	266	0	Content		730	-396	17383301	2513501177
17400	09:02:14.903	00:00:17.399	1044	806,8758	-301,175	0,4636777	0,4894965	428,1649	3,391483	1	930,3557	-457,6755	0,4636012	0,4894863	428,1649	3,521163	3	18	807	-301						Untertest2.avi	0	880	547	72	111	730	-401	266	0	Content		735	-412	17399927	2513517803
17417	09:02:14.920	00:00:17.416	1045	818,462	-327,68	0,4626022	0,4901863	430,6002	3,400803	1	951,1021	-507,8757	0,4625265	0,4901762	430,6002	3,559313	3	19	818	-328						Untertest2.avi	0	880	547	72	111	759	-481	150	0	Content		746	-439	17416553	2513534429
17433	09:02:14.936	00:00:17.433	1046	829,4623	-368,2142	0,4613677	0,4910564	433,2164	3,429997	1	973,1824	-579,7327	0,4612926	0,4910464	433,2164	3,620636	3	19	829	-368						Untertest2.avi	0	880	547	72	111	759	-481	150	0	Content		757	-479	17433176	2513551052
17450	09:02:14.953	00:00:17.449	1047	833,8987	-389,5391	0,4605883	0,491781	434,3708	3,4613	1	988,8882	-635,4978	0,4605136	0,4917711	434,3708	3,693555	3	19	834	-390						Untertest2.avi	0	880	547	72	111	759	-481	150	0	Content		762	-501	17449926	2513567802
17467	09:02:14.970	00:00:17.466	1048	826,1296	-361,4652	0,4605857	0,4924008	433,2972	3,410001	1	966,7551	-564,4748	0,4605107	0,4923908	433,2972	3,591266	3	19	826	-361						Untertest2.avi	0	880	547	72	111	759	-481	150	0	Content		754	-472	17466549	2513584425
17483	09:02:14.986	00:00:17.483	1049	853,8082	-437,7197	0,4593482	0,4935839	436,6793	3,512522	1	-1024	-768	-1	-1	-1	-1	4	19	854	-438						Untertest2.avi	0	880	547	72	111	759	-481	150	0	Content		782	-549	17483173	2513601049
17500	09:02:15.003	00:00:17.499	1050	836,6187	-389,6299	0,4597111	0,4946208	435,1932	3,396441	1	985,2485	-613,9938	0,4596367	0,4946109	435,1932	3,597754	3	19	837	-390						Untertest2.avi	0	880	547	72	111	759	-481	150	0	Content		765	-501	17499797	2513617673
17517	09:02:15.020	00:00:17.516	1051	842,5793	-376,1578	0,4597296	0,4960257	435,3367	3,382582	1	988,8244	-588,3284	0,4596552	0,4960158	435,3367	3,570349	3	19	843	-376						Untertest2.avi	0	880	547	72	111	759	-481	150	0	Content		771	-487	17516547	2513634423
17533	09:02:15.036	00:00:17.533	1052	836,3174	-372,8681	0,4598224	0,4974512	435,7667	3,367092	1	978,1422	-574,3983	0,4597481	0,4974413	435,7667	3,54123	3	19	836	-373						Untertest2.avi	0	880	547	72	111	759	-481	150	0	Content		764	-484	17533173	2513651049
17550	09:02:15.053	00:00:17.549	1053	808,502	-206,5471	0,4647527	0,4983923	422,0641	3,140317	1	916,8315	-314,2799	0,4646744	0,4983817	422,0641	3,213638	3	19	809	-207						Untertest2.avi	0	880	547	72	111	759	-481	150	0	Content		737	-318	17549798	2513667674
17566	09:02:15.069	00:00:17.566	1054	-1024	-768	-1	-1	-1	-1	4	-1024	-768	-1	-1	-1	-1	4	20	0	0						Untertest2.avi	0	880	547	72	111	1073	39	300	0	Content		-72	-111	17566421	2513684297
17583	09:02:15.086	00:00:17.583	1055	-1024	-768	-1	-1	-1	-1	4	-1024	-768	-1	-1	-1	-1	4	20	0	0						Untertest2.avi	0	880	547	72	111	1073	39	300	0	Content		-72	-111	17583172	2513701048
17600	09:02:15.103	00:00:17.599	1056	1168,748	124,1716	0,4370041	0,497377	483,3145	3,42862	1	1292,193	78,07762	0,4369701	0,4973688	483,3145	3,436753	3	20	1169	124						Untertest2.avi	0	880	547	72	111	1073	39	300	0	Content		1097	13	17599795	2513717671
17616	09:02:15.119	00:00:17.616	1057	1233,705	36,81132	0,444299	0,4998536	520,8767	3,744345	0	1072,256	214,2913	0,3269368	0,5056432	413,5771	2,843552	0	20	1153	126						Untertest2.avi	0	880	547	72	111	1073	39	300	0	Content		1081	15	17616419	2513734295
17633	09:02:15.136	00:00:17.633	1058	1311,835	-56,79592	0,4460394	0,5027863	520,8796	3,744318	0	1049,231	225,8295	0,3274023	0,507557	413,5771	2,819485	0	20	1181	85						Untertest2.avi	0	880	547	72	111	1073	39	300	0	Content		1109	-26	17633046	2513750922
17650	09:02:15.153	00:00:17.649	1059	1230,914	33,33024	0,4455174	0,5042579	521,8477	3,688541	0	1066,117	215,7933	0,3294186	0,5096732	410,9893	2,784817	0	20	1149	125						Untertest2.avi	0	880	547	72	111	1073	39	300	0	Content		1077	14	17649796	2513767672
17666	09:02:15.169	00:00:17.666	1060	1175,138	130,0034	0,441115	0,5061217	493,119	3,467571	0	-1024	-768	-1	-1	-1	-1	4	20	1175	130						Untertest2.avi	0	880	547	72	111	1073	39	300	0	Content		1103	19	17666420	2513784296
17683	09:02:15.186	00:00:17.683	1061	1169,982	141,0605	0,4411746	0,5078717	492,1825	3,462651	0	1060,898	227,0033	0,3297587	0,5130342	413,2384	2,824799	0	20	1115	184						Untertest2.avi	0	880	547	72	111	1073	39	300	0	Content		1043	73	17683045	2513800921
17700	09:02:15.203	00:00:17.699	1062	1171,401	127,6841	0,4415836	0,5094147	493,442	3,440448	0	1045,15	212,9476	0,3299077	0,5143998	414,0911	2,849462	0	20	1108	170						Untertest2.avi	0	880	547	72	111	1073	39	300	0	Content		1036	59	17699670	2513817546
17716	09:02:15.219	00:00:17.716	1063	1233,32	36,47181	0,4467537	0,5109778	524,0219	3,653048	0	1066,095	228,5379	0,3300868	0,5157808	414,6617	2,796405	0	20	1150	133						Untertest2.avi	0	880	547	72	111	1073	39	300	0	Content		1078	22	17716430	2513834306
17733	09:02:15.236	00:00:17.733	1064	1231,792	32,50461	0,4466962	0,512113	524,564	3,625359	0	1066,546	232,4774	0,3300782	0,5169439	415,247	2,827379	0	20	1149	132						Untertest2.avi	0	880	547	72	111	1073	39	300	0	Content		1077	21	17733051	2513850927
17750	09:02:15.253	00:00:17.749	1065	1175,418	128,6825	0,4417255	0,5132777	496,2486	3,454855	0	1076,615	207,2048	0,3281254	0,518307	420,3623	2,836637	0	20	1126	168						Untertest2.avi	0	880	547	72	111	1073	39	300	0	Content		1054	57	17749672	2513867548
17766	09:02:15.269	00:00:17.766	1066	1237,941	31,11061	0,4463363	0,5147187	525,7114	3,663548	0	1088,911	212,9757	0,3277569	0,5198658	421,6923	2,825867	0	20	1163	122						Untertest2.avi	0	880	547	72	111	1073	39	300	0	Content		1091	11	17766294	2513884170
17783	09:02:15.286	00:00:17.783	1067	1169,501	148,7947	0,4408734	0,5158859	495,0103	3,473762	0	1088,596	226,6927	0,329029	0,5215696	419,0121	2,840662	0	20	1129	188						Untertest2.avi	0	880	547	72	111	1073	39	300	0	Content		1057	77	17783045	2513900921
17800	09:02:15.303	00:00:17.799	1068	1182,938	124,3937	0,4410585	0,5173028	496,8875	3,44979	0	1076,956	226,4746	0,3283599	0,5232608	421,3469	2,830534	0	20	1130	175						Untertest2.avi	0	880	547	72	111	1073	39	300	0	Content		1058	64	17799669	2513917545
17816	09:02:15.319	00:00:17.816	1069	1185,035	131,827	0,4411504	0,518696	497,3093	3,448284	0	1101,571	207,5421	0,3274757	0,525044	424,8751	2,808259	0	20	1143	170						Untertest2.avi	0	880	547	72	111	1073	39	300	0	Content		1071	59	17816294	2513934170
17833	09:02:15.336	00:00:17.832	1070	1179,9	127,0627	0,4414482	0,5203532	497,9057	3,431299	0	1109,842	214,9413	0,3279468	0,5269846	425,5202	2,873279	0	20	1145	171						Untertest2.avi	0	880	547	72	111	1073	39	300	0	Content		1073	60	17832924	2513950800
17850	09:02:15.353	00:00:17.849	1071	1175,093	125,0723	0,4418858	0,5221733	498,1388	3,45276	0	1083,263	222,7653	0,3291133	0,5288587	424,5225	2,866826	0	20	1129	174						Untertest2.avi	0	880	547	72	111	1073	39	300	0	Content		1057	63	17849670	2513967546
17866	09:02:15.369	00:00:17.866	1072	1192,102	143,1397	0,4435949	0,5241109	504,7785	3,451147	0	1098,231	254,8765	0,331791	0,5310383	420,8701	2,77902	0	21	1145	199						Untertest2.avi	0	880	547	72	111	1098	193	100	0	Content		1073	88	17866296	2513984172
17883	09:02:15.386	00:00:17.882	1073	1300,143	99,21919	0,4486755	0,5273069	528,8491	3,6378	0	1080,426	316,7222	0,3345489	0,5333936	417,3209	2,789015	0	21	1190	208						Untertest2.avi	0	880	547	72	111	1098	193	100	0	Content		1118	97	17882920	2514000796
17900	09:02:15.403	00:00:17.899	1074	1334,705	95,45138	0,4492459	0,529945	529,3351	3,60504	0	1070,394	384,2881	0,338057	0,5357791	412,5741	2,714035	0	21	1203	240						Untertest2.avi	0	880	547	72	111	1098	193	100	0	Content		1131	129	17899670	2514017546
17916	09:02:15.419	00:00:17.916	1075	1283,933	305,9722	0,4501243	0,5330432	529,9459	3,587464	0	1079,16	432,4203	0,3304877	0,5380481	435,1055	2,810555	0	21	1182	369						Untertest2.avi	0	880	547	72	111	1098	193	100	0	Content		1110	258	17916296	2514034172
17933	09:02:15.436	00:00:17.932	1076	1255,224	407,7783	0,4516346	0,5366042	530,8865	3,607026	0	979,0773	532,2823	0,3319829	0,5407819	435,1054	2,783924	0	21	1117	470						Untertest2.avi	0	880	547	72	111	1098	193	100	0	Content		1045	359	17932919	2514050795
17950	09:02:15.453	00:00:17.949	1077	1158,168	620,7381	0,4531278	0,5397562	530,8865	3,119538	0	-1024	-768	-1	-1	-1	-1	4	21	1158	621						Untertest2.avi	0	880	547	72	111	1098	193	100	0	Content		1086	510	17949543	2514067419
17966	09:02:15.469	00:00:17.966	1078	-1024	-768	-1	-1	-1	-1	4	-1024	-768	-1	-1	-1	-1	4		0	0						Untertest2.avi	0	880	547	72	111				0	Content		-72	-111	17966293	2514084169
17983	09:02:15.486	00:00:17.982	1079	-1024	-768	-1	-1	-1	-1	4	-1024	-768	-1	-1	-1	-1	4		0	0						Untertest2.avi	0	880	547	72	111				0	Content		-72	-111	17982914	2514100790
18000	09:02:15.503	00:00:17.999	1080	-1024	-768	-1	-1	-1	-1	4	-1024	-768	-1	-1	-1	-1	4		0	0						Untertest2.avi	0	880	547	72	111				0	Content		-72	-111	17999538	2514117414
18016	09:02:15.519	00:00:18.016	1081	-1024	-768	-1	-1	-1	-1	4	-1024	-768	-1	-1	-1	-1	4		0	0						Untertest2.avi	0	880	547	72	111				0	Content		-72	-111	18016161	2514134037
18033	09:02:15.536	00:00:18.032	1082	-1024	-768	-1	-1	-1	-1	4	-1024	-768	-1	-1	-1	-1	4		0	0						Untertest2.avi	0	880	547	72	111				0	Content		-72	-111	18032913	2514150789
18050	09:02:15.553	00:00:18.049	1083	-1024	-768	-1	-1	-1	-1	4	-1024	-768	-1	-1	-1	-1	4		0	0						Untertest2.avi	0	880	547	72	111				0	Content		-72	-111	18049537	2514167413
18066	09:02:15.569	00:00:18.066	1084	-1024	-768	-1	-1	-1	-1	4	-1024	-768	-1	-1	-1	-1	4		0	0						Untertest2.avi	0	880	547	72	111				0	Content		-72	-111	18066164	2514184040
18083	09:02:15.586	00:00:18.082	1085	-1024	-768	-1	-1	-1	-1	4	-1024	-768	-1	-1	-1	-1	4		0	0						Untertest2.avi	0	880	547	72	111				0	Content		-72	-111	18082786	2514200662
18099	09:02:15.602	00:00:18.099	1086	-1024	-768	-1	-1	-1	-1	4	-1024	-768	-1	-1	-1	-1	4		0	0						Untertest2.avi	0	880	547	72	111				0	Content		-72	-111	18099468	2514217344
18116	09:02:15.619	00:00:18.116	1087	-1024	-768	-1	-1	-1	-1	4	-1024	-768	-1	-1	-1	-1	4		0	0						Untertest2.avi	0	880	547	72	111				0	Content		-72	-111	18116136	2514234012
18133	09:02:15.636	00:00:18.132	1088	-1024	-768	-1	-1	-1	-1	4	-1024	-768	-1	-1	-1	-1	4		0	0						Untertest2.avi	0	880	547	72	111				0	Content		-72	-111	18132772	2514250648
18149	09:02:15.652	00:00:18.149	1089	-1024	-768	-1	-1	-1	-1	4	-1024	-768	-1	-1	-1	-1	4		0	0						Untertest2.avi	0	880	547	72	111				0	Content		-72	-111	18149440	2514267316
18166	09:02:15.669	00:00:18.166	1090	-1024	-768	-1	-1	-1	-1	4	-1024	-768	-1	-1	-1	-1	4		0	0						Untertest2.avi	0	880	547	72	111				0	Content		-72	-111	18166159	2514284035
18183	09:02:15.686	00:00:18.182	1091	-1024	-768	-1	-1	-1	-1	4	-1024	-768	-1	-1	-1	-1	4		0	0						Untertest2.avi	0	880	547	72	111				0	Content		-72	-111	18182783	2514300659
18199	09:02:15.702	00:00:18.199	1092	-1024	-768	-1	-1	-1	-1	4	-1024	-768	-1	-1	-1	-1	4		0	0						Untertest2.avi	0	880	547	72	111				0	Content		-72	-111	18199408	2514317284
18216	09:02:15.719	00:00:18.216	1093	-1024	-768	-1	-1	-1	-1	4	-1024	-768	-1	-1	-1	-1	4		0	0						Untertest2.avi	0	880	547	72	111				0	Content		-72	-111	18216091	2514333967
18233	09:02:15.736	00:00:18.232	1094	-1024	-768	-1	-1	-1	-1	4	-1024	-768	-1	-1	-1	-1	4		0	0						Untertest2.avi	0	880	547	72	111				0	Content		-72	-111	18232759	2514350635
18249	09:02:15.752	00:00:18.249	1095	-1024	-768	-1	-1	-1	-1	4	-1024	-768	-1	-1	-1	-1	4		0	0						Untertest2.avi	0	880	547	72	111				0	Content		-72	-111	18249408	2514367284
18266	09:02:15.769	00:00:18.266	1096	-1024	-768	-1	-1	-1	-1	4	-1024	-768	-1	-1	-1	-1	4		0	0						Untertest2.avi	0	880	547	72	111				0	Content		-72	-111	18266034	2514383910
18283	09:02:15.786	00:00:18.282	1097	-1024	-768	-1	-1	-1	-1	4	-1024	-768	-1	-1	-1	-1	4		0	0						Untertest2.avi	0	880	547	72	111				0	Content		-72	-111	18282657	2514400533
18299	09:02:15.802	00:00:18.299	1098	-1024	-768	-1	-1	-1	-1	4	-1024	-768	-1	-1	-1	-1	4		0	0						Untertest2.avi	0	880	547	72	111				0	Content		-72	-111	18299406	2514417282
18316	09:02:15.819	00:00:18.316	1099	-1024	-768	-1	-1	-1	-1	4	-1024	-768	-1	-1	-1	-1	4		0	0						Untertest2.avi	0	880	547	72	111				0	Content		-72	-111	18316029	2514433905
18333	09:02:15.836	00:00:18.332	1100	-1024	-768	-1	-1	-1	-1	4	-1024	-768	-1	-1	-1	-1	4		0	0						Untertest2.avi	0	880	547	72	111				0	Content		-72	-111	18332653	2514450529
18349	09:02:15.852	00:00:18.349	1101	-1024	-768	-1	-1	-1	-1	4	-1024	-768	-1	-1	-1	-1	4		0	0						Untertest2.avi	0	880	547	72	111				0	Content		-72	-111	18349280	2514467156
18366	09:02:15.869	00:00:18.366	1102	-1024	-768	-1	-1	-1	-1	4	-1024	-768	-1	-1	-1	-1	4		0	0						Untertest2.avi	0	880	547	72	111				0	Content		-72	-111	18366028	2514483904
18383	09:02:15.886	00:00:18.382	1103	-1024	-768	-1	-1	-1	-1	4	-1024	-768	-1	-1	-1	-1	4		0	0						Untertest2.avi	0	880	547	72	111				0	Content		-72	-111	18382653	2514500529
18400	09:02:15.903	00:00:18.399	1104	-1024	-768	-1	-1	-1	-1	4	-1024	-768	-1	-1	-1	-1	4		0	0						Untertest2.avi	0	880	547	72	111				0	Content		-72	-111	18399903	2514517779
18416	09:02:15.919	00:00:18.416	1105	-1024	-768	-1	-1	-1	-1	4	-1024	-768	-1	-1	-1	-1	4		0	0						Untertest2.avi	0	880	547	72	111				0	Content		-72	-111	18416026	2514533902
18433	09:02:15.936	00:00:18.432	1106	-1024	-768	-1	-1	-1	-1	4	-1024	-768	-1	-1	-1	-1	4		0	0						Untertest2.avi	0	880	547	72	111				0	Content		-72	-111	18432653	2514550529
18449	09:02:15.952	00:00:18.449	1107	-1024	-768	-1	-1	-1	-1	4	-1024	-768	-1	-1	-1	-1	4		0	0						Untertest2.avi	0	880	547	72	111				0	Content		-72	-111	18449277	2514567153
18466	09:02:15.969	00:00:18.466	1108	-1024	-768	-1	-1	-1	-1	4	-1024	-768	-1	-1	-1	-1	4		0	0						Untertest2.avi	0	880	547	72	111				0	Content		-72	-111	18466026	2514583902
18483	09:02:15.986	00:00:18.482	1109	-1024	-768	-1	-1	-1	-1	4	-1024	-768	-1	-1	-1	-1	4		0	0						Untertest2.avi	0	880	547	72	111				0	Content		-72	-111	18482647	2514600523
18499	09:02:16.002	00:00:18.499	1110	-1024	-768	-1	-1	-1	-1	4	-1024	-768	-1	-1	-1	-1	4		0	0						Untertest2.avi	0	880	547	72	111				0	Content		-72	-111	18499273	2514617149
18516	09:02:16.019	00:00:18.515	1111	-1024	-768	-1	-1	-1	-1	4	-1024	-768	-1	-1	-1	-1	4		0	0						Untertest2.avi	0	880	547	72	111				0	Content		-72	-111	18515897	2514633773
18533	09:02:16.036	00:00:18.533	1112	-1024	-768	-1	-1	-1	-1	4	-1024	-768	-1	-1	-1	-1	4		0	0						Untertest2.avi	0	880	547	72	111				0	Content		-72	-111	18533093	2514650969
18550	09:02:16.053	00:00:18.550	1113	-1024	-768	-1	-1	-1	-1	4	-1024	-768	-1	-1	-1	-1	4		0	0						Untertest2.avi	0	880	547	72	111				0	Content		-72	-111	18550465	2514668341
18568	09:02:16.071	00:00:18.567	1114	-1024	-768	-1	-1	-1	-1	4	-1024	-768	-1	-1	-1	-1	4		0	0						Untertest2.avi	0	880	547	72	111				0	Content		-72	-111	18567715	2514685591
18583	09:02:16.086	00:00:18.582	1115	-1024	-768	-1	-1	-1	-1	4	-1024	-768	-1	-1	-1	-1	4		0	0						Untertest2.avi	0	880	547	72	111				0	Content		-72	-111	18582532	2514700408
18599	09:02:16.102	00:00:18.599	1116	-1024	-768	-1	-1	-1	-1	4	-1024	-768	-1	-1	-1	-1	4		0	0						Untertest2.avi	0	880	547	72	111				0	Content		-72	-111	18599268	2514717144
18616	09:02:16.119	00:00:18.615	1117	-1024	-768	-1	-1	-1	-1	4	-1024	-768	-1	-1	-1	-1	4		0	0						Untertest2.avi	0	880	547	72	111				0	Content		-72	-111	18615891	2514733767
18633	09:02:16.136	00:00:18.632	1118	-1024	-768	-1	-1	-1	-1	4	-1024	-768	-1	-1	-1	-1	4		0	0						Untertest2.avi	0	880	547	72	111				0	Content		-72	-111	18632638	2514750514
18649	09:02:16.152	00:00:18.649	1119	-1024	-768	-1	-1	-1	-1	4	-1024	-768	-1	-1	-1	-1	4		0	0						Untertest2.avi	0	880	547	72	111				0	Content		-72	-111	18649137	2514767013
18666	09:02:16.169	00:00:18.665	1120	-1024	-768	-1	-1	-1	-1	4	-1024	-768	-1	-1	-1	-1	4		0	0						Untertest2.avi	0	880	547	72	111				0	Content		-72	-111	18665750	2514783626
18684	09:02:16.187	00:00:18.684	1121	-1024	-768	-1	-1	-1	-1	4	-1024	-768	-1	-1	-1	-1	4		0	0						Untertest2.avi	0	880	547	72	111				0	Content		-72	-111	18684375	2514802251
18701	09:02:16.204	00:00:18.701	1122	-1024	-768	-1	-1	-1	-1	4	-1024	-768	-1	-1	-1	-1	4		0	0						Untertest2.avi	0	880	547	72	111				0	Content		-72	-111	18701004	2514818880
18718	09:02:16.221	00:00:18.717	1123	-1024	-768	-1	-1	-1	-1	4	-1024	-768	-1	-1	-1	-1	4		0	0						Untertest2.avi	0	880	547	72	111				0	Content		-72	-111	18717629	2514835505
18734	09:02:16.237	00:00:18.734	1124	-1024	-768	-1	-1	-1	-1	4	-1024	-768	-1	-1	-1	-1	4		0	0						Untertest2.avi	0	880	547	72	111				0	Content		-72	-111	18734379	2514852255
18751	09:02:16.254	00:00:18.751	1125	-1024	-768	-1	-1	-1	-1	4	-1024	-768	-1	-1	-1	-1	4		0	0						Untertest2.avi	0	880	547	72	111				0	Content		-72	-111	18751004	2514868880
18768	09:02:16.271	00:00:18.767	1126	-1024	-768	-1	-1	-1	-1	4	-1024	-768	-1	-1	-1	-1	4		0	0						Untertest2.avi	0	880	547	72	111				0	Content		-72	-111	18767631	2514885507
18784	09:02:16.287	00:00:18.784	1127	-1024	-768	-1	-1	-1	-1	4	-1024	-768	-1	-1	-1	-1	4		0	0						Untertest2.avi	0	880	547	72	111				0	Content		-72	-111	18784262	2514902138
18801	09:02:16.304	00:00:18.801	1128	-1024	-768	-1	-1	-1	-1	4	-1024	-768	-1	-1	-1	-1	4		0	0						Untertest2.avi	0	880	547	72	111				0	Content		-72	-111	18801005	2514918881
18818	09:02:16.321	00:00:18.817	1129	-1024	-768	-1	-1	-1	-1	4	-1024	-768	-1	-1	-1	-1	4		0	0						Untertest2.avi	0	880	547	72	111				0	Content		-72	-111	18817628	2514935504
18834	09:02:16.337	00:00:18.834	1130	-1024	-768	-1	-1	-1	-1	4	-1024	-768	-1	-1	-1	-1	4		0	0						Untertest2.avi	0	880	547	72	111				0	Content		-72	-111	18834252	2514952128
18851	09:02:16.354	00:00:18.850	1131	-1024	-768	-1	-1	-1	-1	4	-1024	-768	-1	-1	-1	-1	4		0	0						Untertest2.avi	0	880	547	72	111				0	Content		-72	-111	18850876	2514968752
18868	09:02:16.371	00:00:18.867	1132	-1024	-768	-1	-1	-1	-1	4	-1024	-768	-1	-1	-1	-1	4		0	0						Untertest2.avi	0	880	547	72	111				0	Content		-72	-111	18867627	2514985503
18884	09:02:16.387	00:00:18.884	1133	-1024	-768	-1	-1	-1	-1	4	-1024	-768	-1	-1	-1	-1	4		0	0						Untertest2.avi	0	880	547	72	111				0	Content		-72	-111	18884258	2515002134
18901	09:02:16.404	00:00:18.900	1134	-1024	-768	-1	-1	-1	-1	4	-1024	-768	-1	-1	-1	-1	4		0	0						Untertest2.avi	0	880	547	72	111				0	Content		-72	-111	18900877	2515018753
18918	09:02:16.421	00:00:18.917	1135	-1024	-768	-1	-1	-1	-1	4	-1024	-768	-1	-1	-1	-1	4		0	0						Untertest2.avi	0	880	547	72	111				0	Content		-72	-111	18917625	2515035501
18934	09:02:16.437	00:00:18.933	1136	-1024	-768	-1	-1	-1	-1	4	-1024	-768	-1	-1	-1	-1	4		0	0						Untertest2.avi	0	880	547	72	111				0	Content		-72	-111	18933510	2515051386
18949	09:02:16.452	00:00:18.948	1137	-1024	-768	-1	-1	-1	-1	4	-1024	-768	-1	-1	-1	-1	4		0	0						Untertest2.avi	0	880	547	72	111				0	Content		-72	-111	18948998	2515066874
18966	09:02:16.469	00:00:18.965	1138	-1024	-768	-1	-1	-1	-1	4	-1024	-768	-1	-1	-1	-1	4		0	0						Untertest2.avi	0	880	547	72	111				0	Content		-72	-111	18965622	2515083498
18982	09:02:16.485	00:00:18.982	1139	-1024	-768	-1	-1	-1	-1	4	-1024	-768	-1	-1	-1	-1	4		0	0						Untertest2.avi	0	880	547	72	111				0	Content		-72	-111	18982246	2515100122
18999	09:02:16.502	00:00:18.999	1140	-1024	-768	-1	-1	-1	-1	4	-1024	-768	-1	-1	-1	-1	4		0	0						Untertest2.avi	0	880	547	72	111				0	Content		-72	-111	18999442	2515117318
19017	09:02:16.520	00:00:19.016	1141	-1024	-768	-1	-1	-1	-1	4	-1024	-768	-1	-1	-1	-1	4		0	0						Untertest2.avi	0	880	547	72	111				0	Content		-72	-111	19016813	2515134689
19034	09:02:16.537	00:00:19.034	1142	-1024	-768	-1	-1	-1	-1	4	-1024	-768	-1	-1	-1	-1	4		0	0						Untertest2.avi	0	880	547	72	111				0	Content		-72	-111	19034060	2515151936
19049	09:02:16.552	00:00:19.048	1143	-1024	-768	-1	-1	-1	-1	4	-1024	-768	-1	-1	-1	-1	4		0	0						Untertest2.avi	0	880	547	72	111				0	Content		-72	-111	19048862	2515166738
19066	09:02:16.569	00:00:19.065	1144	-1024	-768	-1	-1	-1	-1	4	-1024	-768	-1	-1	-1	-1	4		0	0						Untertest2.avi	0	880	547	72	111				0	Content		-72	-111	19065611	2515183487
19082	09:02:16.585	00:00:19.082	1145	-1024	-768	-1	-1	-1	-1	4	-1024	-768	-1	-1	-1	-1	4		0	0						Untertest2.avi	0	880	547	72	111				0	Content		-72	-111	19082235	2515200111
19099	09:02:16.602	00:00:19.098	1146	-1024	-768	-1	-1	-1	-1	4	-1024	-768	-1	-1	-1	-1	4		0	0						Untertest2.avi	0	880	547	72	111				0	Content		-72	-111	19098860	2515216736
19115	09:02:16.618	00:00:19.115	1147	-1024	-768	-1	-1	-1	-1	4	-1024	-768	-1	-1	-1	-1	4		0	0						Untertest2.avi	0	880	547	72	111				0	Content		-72	-111	19115489	2515233365
19132	09:02:16.635	00:00:19.132	1148	-1024	-768	-1	-1	-1	-1	4	-1024	-768	-1	-1	-1	-1	4		0	0						Untertest2.avi	0	880	547	72	111				0	Content		-72	-111	19132109	2515249985
19149	09:02:16.652	00:00:19.149	1149	-1024	-768	-1	-1	-1	-1	4	-1024	-768	-1	-1	-1	-1	4		0	0						Untertest2.avi	0	880	547	72	111				0	Content		-72	-111	19149303	2515267179
19167	09:02:16.670	00:00:19.166	1150	-1024	-768	-1	-1	-1	-1	4	-1024	-768	-1	-1	-1	-1	4		0	0						Untertest2.avi	0	880	547	72	111				0	Content		-72	-111	19166678	2515284554
19184	09:02:16.687	00:00:19.183	1151	-1024	-768	-1	-1	-1	-1	4	-1024	-768	-1	-1	-1	-1	4		0	0						Untertest2.avi	0	880	547	72	111				0	Content		-72	-111	19183926	2515301802
19199	09:02:16.702	00:00:19.198	1152	-1024	-768	-1	-1	-1	-1	4	-1024	-768	-1	-1	-1	-1	4		0	0						Untertest2.avi	0	880	547	72	111				0	Content		-72	-111	19198853	2515316729
19215	09:02:16.718	00:00:19.215	1153	-1024	-768	-1	-1	-1	-1	4	-1024	-768	-1	-1	-1	-1	4		0	0						Untertest2.avi	0	880	547	72	111				0	Content		-72	-111	19215480	2515333356
19232	09:02:16.735	00:00:19.232	1154	-1024	-768	-1	-1	-1	-1	4	-1024	-768	-1	-1	-1	-1	4		0	0						Untertest2.avi	0	880	547	72	111				0	Content		-72	-111	19232223	2515350099
19249	09:02:16.752	00:00:19.248	1155	-1024	-768	-1	-1	-1	-1	4	-1024	-768	-1	-1	-1	-1	4		0	0						Untertest2.avi	0	880	547	72	111				0	Content		-72	-111	19248848	2515366724
19265	09:02:16.768	00:00:19.265	1156	-1024	-768	-1	-1	-1	-1	4	-1024	-768	-1	-1	-1	-1	4		0	0						Untertest2.avi	0	880	547	72	111				0	Content		-72	-111	19265475	2515383351
19282	09:02:16.785	00:00:19.282	1157	-1024	-768	-1	-1	-1	-1	4	-1024	-768	-1	-1	-1	-1	4		0	0						Untertest2.avi	0	880	547	72	111				0	Content		-72	-111	19282095	2515399971
19299	09:02:16.802	00:00:19.299	1158	-1024	-768	-1	-1	-1	-1	4	-1024	-768	-1	-1	-1	-1	4		0	0						Untertest2.avi	0	880	547	72	111				0	Content		-72	-111	19299166	2515417042
19317	09:02:16.820	00:00:19.316	1159	-1024	-768	-1	-1	-1	-1	4	-1024	-768	-1	-1	-1	-1	4		0	0						Untertest2.avi	0	880	547	72	111				0	Content		-72	-111	19316539	2515434415
19334	09:02:16.837	00:00:19.333	1160	-1024	-768	-1	-1	-1	-1	4	-1024	-768	-1	-1	-1	-1	4		0	0						Untertest2.avi	0	880	547	72	111				0	Content		-72	-111	19333914	2515451790
19349	09:02:16.852	00:00:19.348	1161	-1024	-768	-1	-1	-1	-1	4	-1024	-768	-1	-1	-1	-1	4		0	0						Untertest2.avi	0	880	547	72	111				0	Content		-72	-111	19348718	2515466594
19365	09:02:16.868	00:00:19.365	1162	-1024	-768	-1	-1	-1	-1	4	-1024	-768	-1	-1	-1	-1	4		0	0						Untertest2.avi	0	880	547	72	111				0	Content		-72	-111	19365342	2515483218
19382	09:02:16.885	00:00:19.382	1163	-1024	-768	-1	-1	-1	-1	4	-1024	-768	-1	-1	-1	-1	4		0	0						Untertest2.avi	0	880	547	72	111				0	Content		-72	-111	19382090	2515499966
19399	09:02:16.902	00:00:19.398	1164	-1024	-768	-1	-1	-1	-1	4	-1024	-768	-1	-1	-1	-1	4		0	0						Untertest2.avi	0	880	547	72	111				0	Content		-72	-111	19398709	2515516585
19415	09:02:16.918	00:00:19.415	1165	-1024	-768	-1	-1	-1	-1	4	-1024	-768	-1	-1	-1	-1	4		0	0						Untertest2.avi	0	880	547	72	111				0	Content		-72	-111	19415332	2515533208
19432	09:02:16.935	00:00:19.431	1166	-1024	-768	-1	-1	-1	-1	4	-1024	-768	-1	-1	-1	-1	4		0	0						Untertest2.avi	0	880	547	72	111				0	Content		-72	-111	19431958	2515549834
19449	09:02:16.952	00:00:19.449	1167	-1024	-768	-1	-1	-1	-1	4	-1024	-768	-1	-1	-1	-1	4		0	0						Untertest2.avi	0	880	547	72	111				0	Content		-72	-111	19449153	2515567029
19467	09:02:16.970	00:00:19.466	1168	-1024	-768	-1	-1	-1	-1	4	-1024	-768	-1	-1	-1	-1	4		0	0						Untertest2.avi	0	880	547	72	111				0	Content		-72	-111	19466524	2515584400
19484	09:02:16.987	00:00:19.483	1169	-1024	-768	-1	-1	-1	-1	4	-1024	-768	-1	-1	-1	-1	4		0	0						Untertest2.avi	0	880	547	72	111				0	Content		-72	-111	19483773	2515601649
19499	09:02:17.002	00:00:19.498	1170	-1024	-768	-1	-1	-1	-1	4	-1024	-768	-1	-1	-1	-1	4		0	0						Untertest2.avi	0	880	547	72	111				0	Content		-72	-111	19498578	2515616454
19515	09:02:17.018	00:00:19.515	1171	-1024	-768	-1	-1	-1	-1	4	-1024	-768	-1	-1	-1	-1	4		0	0						Untertest2.avi	0	880	547	72	111				0	Content		-72	-111	19515328	2515633204
19532	09:02:17.035	00:00:19.531	1172	-1024	-768	-1	-1	-1	-1	4	-1024	-768	-1	-1	-1	-1	4		0	0						Untertest2.avi	0	880	547	72	111				0	Content		-72	-111	19531951	2515649827
19549	09:02:17.052	00:00:19.548	1173	-1024	-768	-1	-1	-1	-1	4	-1024	-768	-1	-1	-1	-1	4		0	0						Untertest2.avi	0	880	547	72	111				0	Content		-72	-111	19548573	2515666449
19565	09:02:17.068	00:00:19.565	1174	-1024	-768	-1	-1	-1	-1	4	-1024	-768	-1	-1	-1	-1	4		0	0						Untertest2.avi	0	880	547	72	111				0	Content		-72	-111	19565195	2515683071
19582	09:02:17.085	00:00:19.581	1175	-1024	-768	-1	-1	-1	-1	4	-1024	-768	-1	-1	-1	-1	4		0	0						Untertest2.avi	0	880	547	72	111				0	Content		-72	-111	19581819	2515699695
19599	09:02:17.102	00:00:19.599	1176	-1024	-768	-1	-1	-1	-1	4	-1024	-768	-1	-1	-1	-1	4		0	0						Untertest2.avi	0	880	547	72	111				0	Content		-72	-111	19599017	2515716893
19616	09:02:17.119	00:00:19.616	1177	-1024	-768	-1	-1	-1	-1	4	-1024	-768	-1	-1	-1	-1	4		0	0						Untertest2.avi	0	880	547	72	111				0	Content		-72	-111	19616405	2515734281
19634	09:02:17.137	00:00:19.633	1178	-1024	-768	-1	-1	-1	-1	4	-1024	-768	-1	-1	-1	-1	4		0	0						Untertest2.avi	0	880	547	72	111				0	Content		-72	-111	19633639	2515751515
19649	09:02:17.152	00:00:19.648	1179	-1024	-768	-1	-1	-1	-1	4	-1024	-768	-1	-1	-1	-1	4		0	0						Untertest2.avi	0	880	547	72	111				0	Content		-72	-111	19648565	2515766441
19665	09:02:17.168	00:00:19.665	1180	-1024	-768	-1	-1	-1	-1	4	-1024	-768	-1	-1	-1	-1	4		0	0						Untertest2.avi	0	880	547	72	111				0	Content		-72	-111	19665189	2515783065
19682	09:02:17.185	00:00:19.681	1181	-1024	-768	-1	-1	-1	-1	4	-1024	-768	-1	-1	-1	-1	4		0	0						Untertest2.avi	0	880	547	72	111				0	Content		-72	-111	19681940	2515799816
19699	09:02:17.202	00:00:19.698	1182	-1024	-768	-1	-1	-1	-1	4	-1024	-768	-1	-1	-1	-1	4		0	0						Untertest2.avi	0	880	547	72	111				0	Content		-72	-111	19698564	2515816440
19715	09:02:17.218	00:00:19.715	1183	-1024	-768	-1	-1	-1	-1	4	-1024	-768	-1	-1	-1	-1	4		0	0						Untertest2.avi	0	880	547	72	111				0	Content		-72	-111	19715192	2515833068
19732	09:02:17.235	00:00:19.731	1184	-1024	-768	-1	-1	-1	-1	4	-1024	-768	-1	-1	-1	-1	4		0	0						Untertest2.avi	0	880	547	72	111				0	Content		-72	-111	19731814	2515849690
19749	09:02:17.252	00:00:19.748	1185	-1024	-768	-1	-1	-1	-1	4	-1024	-768	-1	-1	-1	-1	4		0	0						Untertest2.avi	0	880	547	72	111				0	Content		-72	-111	19748885	2515866761
19766	09:02:17.269	00:00:19.766	1186	-1024	-768	-1	-1	-1	-1	4	-1024	-768	-1	-1	-1	-1	4		0	0						Untertest2.avi	0	880	547	72	111				0	Content		-72	-111	19766258	2515884134
19784	09:02:17.287	00:00:19.783	1187	-1024	-768	-1	-1	-1	-1	4	-1024	-768	-1	-1	-1	-1	4		0	0						Untertest2.avi	0	880	547	72	111				0	Content		-72	-111	19783505	2515901381
19798	09:02:17.301	00:00:19.798	1188	-1024	-768	-1	-1	-1	-1	4	-1024	-768	-1	-1	-1	-1	4		0	0						Untertest2.avi	0	880	547	72	111				0	Content		-72	-111	19798436	2515916312
19815	09:02:17.318	00:00:19.815	1189	-1024	-768	-1	-1	-1	-1	4	-1024	-768	-1	-1	-1	-1	4		0	0						Untertest2.avi	0	880	547	72	111				0	Content		-72	-111	19815059	2515932935
19832	09:02:17.335	00:00:19.831	1190	-1024	-768	-1	-1	-1	-1	4	-1024	-768	-1	-1	-1	-1	4		0	0						Untertest2.avi	0	880	547	72	111				0	Content		-72	-111	19831809	2515949685
19848	09:02:17.351	00:00:19.848	1191	-1024	-768	-1	-1	-1	-1	4	-1024	-768	-1	-1	-1	-1	4		0	0						Untertest2.avi	0	880	547	72	111				0	Content		-72	-111	19848431	2515966307
19865	09:02:17.368	00:00:19.865	1192	-1024	-768	-1	-1	-1	-1	4	-1024	-768	-1	-1	-1	-1	4		0	0						Untertest2.avi	0	880	547	72	111				0	Content		-72	-111	19865056	2515982932
19882	09:02:17.385	00:00:19.881	1193	-1024	-768	-1	-1	-1	-1	4	-1024	-768	-1	-1	-1	-1	4		0	0						Untertest2.avi	0	880	547	72	111				0	Content		-72	-111	19881682	2515999558
19899	09:02:17.402	00:00:19.898	1194	-1024	-768	-1	-1	-1	-1	4	-1024	-768	-1	-1	-1	-1	4		0	0						Untertest2.avi	0	880	547	72	111				0	Content		-72	-111	19898881	2516016757
19916	09:02:17.419	00:00:19.916	1195	-1024	-768	-1	-1	-1	-1	4	-1024	-768	-1	-1	-1	-1	4		0	0						Untertest2.avi	0	880	547	72	111				0	Content		-72	-111	19916250	2516034126
19934	09:02:17.437	00:00:19.933	1196	-1024	-768	-1	-1	-1	-1	4	-1024	-768	-1	-1	-1	-1	4		0	0						Untertest2.avi	0	880	547	72	111				0	Content		-72	-111	19933500	2516051376
19948	09:02:17.451	00:00:19.948	1197	-1024	-768	-1	-1	-1	-1	4	-1024	-768	-1	-1	-1	-1	4		0	0						Untertest2.avi	0	880	547	72	111				0	Content		-72	-111	19948301	2516066177
19965	09:02:17.468	00:00:19.965	1198	-1024	-768	-1	-1	-1	-1	4	-1024	-768	-1	-1	-1	-1	4		0	0						Untertest2.avi	0	880	547	72	111				0	Content		-72	-111	19965054	2516082930
19982	09:02:17.485	00:00:19.981	1199	-1024	-768	-1	-1	-1	-1	4	-1024	-768	-1	-1	-1	-1	4		0	0						Untertest2.avi	0	880	547	72	111				0	Content		-72	-111	19981677	2516099553
19998	09:02:17.501	00:00:19.998	1200	-1024	-768	-1	-1	-1	-1	4	-1024	-768	-1	-1	-1	-1	4		0	0						Untertest2.avi	0	880	547	72	111				0	Content		-72	-111	19998302	2516116178
20015	09:02:17.518	00:00:20.014	1201	-1024	-768	-1	-1	-1	-1	4	-1024	-768	-1	-1	-1	-1	4		0	0						Untertest2.avi	0	880	547	72	111				0	Content		-72	-111	20014925	2516132801
20032	09:02:17.535	00:00:20.031	1202	-1024	-768	-1	-1	-1	-1	4	-1024	-768	-1	-1	-1	-1	4		0	0						Untertest2.avi	0	880	547	72	111				0	Content		-72	-111	20031548	2516149424
20049	09:02:17.552	00:00:20.048	1203	-1024	-768	-1	-1	-1	-1	4	-1024	-768	-1	-1	-1	-1	4		0	0						Untertest2.avi	0	880	547	72	111				0	Content		-72	-111	20048744	2516166620
20066	09:02:17.569	00:00:20.066	1204	-1024	-768	-1	-1	-1	-1	4	-1024	-768	-1	-1	-1	-1	4		0	0						Untertest2.avi	0	880	547	72	111				0	Content		-72	-111	20066115	2516183991
20083	09:02:17.586	00:00:20.083	1205	-1024	-768	-1	-1	-1	-1	4	-1024	-768	-1	-1	-1	-1	4		0	0						Untertest2.avi	0	880	547	72	111				0	Content		-72	-111	20083371	2516201247
20098	09:02:17.601	00:00:20.098	1206	-1024	-768	-1	-1	-1	-1	4	-1024	-768	-1	-1	-1	-1	4		0	0						Untertest2.avi	0	880	547	72	111				0	Content		-72	-111	20098169	2516216045
20115	09:02:17.618	00:00:20.114	1207	-1024	-768	-1	-1	-1	-1	4	-1024	-768	-1	-1	-1	-1	4		0	0						Untertest2.avi	0	880	547	72	111				0	Content		-72	-111	20114918	2516232794
20132	09:02:17.635	00:00:20.131	1208	-1024	-768	-1	-1	-1	-1	4	-1024	-768	-1	-1	-1	-1	4		0	0						Untertest2.avi	0	880	547	72	111				0	Content		-72	-111	20131538	2516249414
20148	09:02:17.651	00:00:20.148	1209	-1024	-768	-1	-1	-1	-1	4	-1024	-768	-1	-1	-1	-1	4		0	0						Untertest2.avi	0	880	547	72	111				0	Content		-72	-111	20148163	2516266039
20165	09:02:17.668	00:00:20.164	1210	-1024	-768	-1	-1	-1	-1	4	-1024	-768	-1	-1	-1	-1	4		0	0						Untertest2.avi	0	880	547	72	111				0	Content		-72	-111	20164789	2516282665
20182	09:02:17.685	00:00:20.181	1211	-1024	-768	-1	-1	-1	-1	4	-1024	-768	-1	-1	-1	-1	4		0	0						Untertest2.avi	0	880	547	72	111				0	Content		-72	-111	20181538	2516299414
20199	09:02:17.702	00:00:20.198	1212	-1024	-768	-1	-1	-1	-1	4	-1024	-768	-1	-1	-1	-1	4		0	0						Untertest2.avi	0	880	547	72	111				0	Content		-72	-111	20198609	2516316485
20216	09:02:17.719	00:00:20.215	1213	-1024	-768	-1	-1	-1	-1	4	-1024	-768	-1	-1	-1	-1	4		0	0						Untertest2.avi	0	880	547	72	111				0	Content		-72	-111	20215983	2516333859
20233	09:02:17.736	00:00:20.233	1214	-1024	-768	-1	-1	-1	-1	4	-1024	-768	-1	-1	-1	-1	4		0	0						Untertest2.avi	0	880	547	72	111				0	Content		-72	-111	20233357	2516351233
20248	09:02:17.751	00:00:20.248	1215	-1024	-768	-1	-1	-1	-1	4	-1024	-768	-1	-1	-1	-1	4		0	0						Untertest2.avi	0	880	547	72	111				0	Content		-72	-111	20248157	2516366033
20265	09:02:17.768	00:00:20.264	1216	-1024	-768	-1	-1	-1	-1	4	-1024	-768	-1	-1	-1	-1	4		0	0						Untertest2.avi	0	880	547	72	111				0	Content		-72	-111	20264781	2516382657
20282	09:02:17.785	00:00:20.281	1217	-1024	-768	-1	-1	-1	-1	4	-1024	-768	-1	-1	-1	-1	4		0	0						Untertest2.avi	0	880	547	72	111				0	Content		-72	-111	20281531	2516399407
20298	09:02:17.801	00:00:20.298	1218	-1024	-768	-1	-1	-1	-1	4	-1024	-768	-1	-1	-1	-1	4		0	0						Untertest2.avi	0	880	547	72	111				0	Content		-72	-111	20298155	2516416031
20315	09:02:17.818	00:00:20.314	1219	-1024	-768	-1	-1	-1	-1	4	-1024	-768	-1	-1	-1	-1	4		0	0						Untertest2.avi	0	880	547	72	111				0	Content		-72	-111	20314779	2516432655
20331	09:02:17.834	00:00:20.331	1220	-1024	-768	-1	-1	-1	-1	4	-1024	-768	-1	-1	-1	-1	4		0	0						Untertest2.avi	0	880	547	72	111				0	Content		-72	-111	20331401	2516449277
20349	09:02:17.852	00:00:20.348	1221	-1024	-768	-1	-1	-1	-1	4	-1024	-768	-1	-1	-1	-1	4		0	0						Untertest2.avi	0	880	547	72	111				0	Content		-72	-111	20348597	2516466473
20366	09:02:17.869	00:00:20.365	1222	-1024	-768	-1	-1	-1	-1	4	-1024	-768	-1	-1	-1	-1	4		0	0						Untertest2.avi	0	880	547	72	111				0	Content		-72	-111	20365844	2516483720
20383	09:02:17.886	00:00:20.383	1223	-1024	-768	-1	-1	-1	-1	4	-1024	-768	-1	-1	-1	-1	4		0	0						Untertest2.avi	0	880	547	72	111				0	Content		-72	-111	20383217	2516501093
20398	09:02:17.901	00:00:20.398	1224	-1024	-768	-1	-1	-1	-1	4	-1024	-768	-1	-1	-1	-1	4		0	0						Untertest2.avi	0	880	547	72	111				0	Content		-72	-111	20398019	2516515895
20415	09:02:17.918	00:00:20.414	1225	-1024	-768	-1	-1	-1	-1	4	-1024	-768	-1	-1	-1	-1	4		0	0						Untertest2.avi	0	880	547	72	111				0	Content		-72	-111	20414770	2516532646
20431	09:02:17.934	00:00:20.431	1226	-1024	-768	-1	-1	-1	-1	4	-1024	-768	-1	-1	-1	-1	4		0	0						Untertest2.avi	0	880	547	72	111				0	Content		-72	-111	20431393	2516549269
20448	09:02:17.951	00:00:20.448	1227	-1024	-768	-1	-1	-1	-1	4	-1024	-768	-1	-1	-1	-1	4		0	0						Untertest2.avi	0	880	547	72	111				0	Content		-72	-111	20448016	2516565892
20465	09:02:17.968	00:00:20.464	1228	-1024	-768	-1	-1	-1	-1	4	-1024	-768	-1	-1	-1	-1	4		0	0						Untertest2.avi	0	880	547	72	111				0	Content		-72	-111	20464635	2516582511
20481	09:02:17.984	00:00:20.481	1229	-1024	-768	-1	-1	-1	-1	4	-1024	-768	-1	-1	-1	-1	4		0	0						Untertest2.avi	0	880	547	72	111				0	Content		-72	-111	20481260	2516599136
20498	09:02:18.001	00:00:20.498	1230	-1024	-768	-1	-1	-1	-1	4	-1024	-768	-1	-1	-1	-1	4		0	0						Untertest2.avi	0	880	547	72	111				0	Content		-72	-111	20498453	2516616329
20516	09:02:18.019	00:00:20.515	1231	-1024	-768	-1	-1	-1	-1	4	-1024	-768	-1	-1	-1	-1	4		0	0						Untertest2.avi	0	880	547	72	111				0	Content		-72	-111	20515829	2516633705
20533	09:02:18.036	00:00:20.533	1232	-1024	-768	-1	-1	-1	-1	4	-1024	-768	-1	-1	-1	-1	4		0	0						Untertest2.avi	0	880	547	72	111				0	Content		-72	-111	20533076	2516650952
20548	09:02:18.051	00:00:20.547	1233	-1024	-768	-1	-1	-1	-1	4	-1024	-768	-1	-1	-1	-1	4		0	0						Untertest2.avi	0	880	547	72	111				0	Content		-72	-111	20547883	2516665759
20565	09:02:18.068	00:00:20.564	1234	-1024	-768	-1	-1	-1	-1	4	-1024	-768	-1	-1	-1	-1	4		0	0						Untertest2.avi	0	880	547	72	111				0	Content		-72	-111	20564632	2516682508
20581	09:02:18.084	00:00:20.581	1235	-1024	-768	-1	-1	-1	-1	4	-1024	-768	-1	-1	-1	-1	4		0	0						Untertest2.avi	0	880	547	72	111				0	Content		-72	-111	20581255	2516699131
20598	09:02:18.101	00:00:20.598	1236	-1024	-768	-1	-1	-1	-1	4	-1024	-768	-1	-1	-1	-1	4		0	0						Untertest2.avi	0	880	547	72	111				0	Content		-72	-111	20598004	2516715880
20615	09:02:18.118	00:00:20.614	1237	-1024	-768	-1	-1	-1	-1	4	-1024	-768	-1	-1	-1	-1	4		0	0						Untertest2.avi	0	880	547	72	111				0	Content		-72	-111	20614502	2516732378
20631	09:02:18.134	00:00:20.631	1238	-1024	-768	-1	-1	-1	-1	4	-1024	-768	-1	-1	-1	-1	4		0	0						Untertest2.avi	0	880	547	72	111				0	Content		-72	-111	20631125	2516749001
20648	09:02:18.151	00:00:20.648	1239	-1024	-768	-1	-1	-1	-1	4	-1024	-768	-1	-1	-1	-1	4		0	0						Untertest2.avi	0	880	547	72	111				0	Content		-72	-111	20648318	2516766194
20666	09:02:18.169	00:00:20.665	1240	-1024	-768	-1	-1	-1	-1	4	-1024	-768	-1	-1	-1	-1	4		0	0						Untertest2.avi	0	880	547	72	111				0	Content		-72	-111	20665667	2516783543
20683	09:02:18.186	00:00:20.683	1241	-1024	-768	-1	-1	-1	-1	4	-1024	-768	-1	-1	-1	-1	4		0	0						Untertest2.avi	0	880	547	72	111				0	Content		-72	-111	20683038	2516800914
20699	09:02:18.202	00:00:20.698	1242	-1024	-768	-1	-1	-1	-1	4	-1024	-768	-1	-1	-1	-1	4		0	0						Untertest2.avi	0	880	547	72	111				0	Content		-72	-111	20698724	2516816600
20715	09:02:18.218	00:00:20.715	1243	-1024	-768	-1	-1	-1	-1	4	-1024	-768	-1	-1	-1	-1	4		0	0						Untertest2.avi	0	880	547	72	111				0	Content		-72	-111	20715392	2516833268
20731	09:02:18.234	00:00:20.731	1244	-1024	-768	-1	-1	-1	-1	4	-1024	-768	-1	-1	-1	-1	4		0	0						Untertest2.avi	0	880	547	72	111				0	Content		-72	-111	20731158	2516849034
20748	09:02:18.251	00:00:20.747	1245	-1024	-768	-1	-1	-1	-1	4	-1024	-768	-1	-1	-1	-1	4		0	0						Untertest2.avi	0	880	547	72	111				0	Content		-72	-111	20747782	2516865658
20764	09:02:18.267	00:00:20.764	1246	-1024	-768	-1	-1	-1	-1	4	-1024	-768	-1	-1	-1	-1	4		0	0						Untertest2.avi	0	880	547	72	111				0	Content		-72	-111	20764458	2516882334
20781	09:02:18.284	00:00:20.781	1247	-1024	-768	-1	-1	-1	-1	4	-1024	-768	-1	-1	-1	-1	4		0	0						Untertest2.avi	0	880	547	72	111				0	Content		-72	-111	20781028	2516898904
20798	09:02:18.301	00:00:20.797	1248	-1024	-768	-1	-1	-1	-1	4	-1024	-768	-1	-1	-1	-1	4		0	0						Untertest2.avi	0	880	547	72	111				0	Content		-72	-111	20797650	2516915526
20815	09:02:18.318	00:00:20.814	1249	-1024	-768	-1	-1	-1	-1	4	-1024	-768	-1	-1	-1	-1	4		0	0						Untertest2.avi	0	880	547	72	111				0	Content		-72	-111	20814963	2516932839
20832	09:02:18.335	00:00:20.831	1250	-1024	-768	-1	-1	-1	-1	4	-1024	-768	-1	-1	-1	-1	4		0	0						Untertest2.avi	0	880	547	72	111				0	Content		-72	-111	20831631	2516949507
20849	09:02:18.352	00:00:20.848	1251	-1024	-768	-1	-1	-1	-1	4	-1024	-768	-1	-1	-1	-1	4		0	0						Untertest2.avi	0	880	547	72	111				0	Content		-72	-111	20848889	2516966765
20866	09:02:18.369	00:00:20.865	1252	-1024	-768	-1	-1	-1	-1	4	-1024	-768	-1	-1	-1	-1	4		0	0						Untertest2.avi	0	880	547	72	111				0	Content		-72	-111	20865557	2516983433
20883	09:02:18.386	00:00:20.882	1253	-1024	-768	-1	-1	-1	-1	4	-1024	-768	-1	-1	-1	-1	4		0	0						Untertest2.avi	0	880	547	72	111				0	Content		-72	-111	20882895	2517000771
20898	09:02:18.401	00:00:20.897	1254	-1024	-768	-1	-1	-1	-1	4	-1024	-768	-1	-1	-1	-1	4		0	0						Untertest2.avi	0	880	547	72	111				0	Content		-72	-111	20897644	2517015520
20914	09:02:18.417	00:00:20.914	1255	-1024	-768	-1	-1	-1	-1	4	-1024	-768	-1	-1	-1	-1	4		0	0						Untertest2.avi	0	880	547	72	111				0	Content		-72	-111	20914285	2517032161
20931	09:02:18.434	00:00:20.931	1256	-1024	-768	-1	-1	-1	-1	4	-1024	-768	-1	-1	-1	-1	4		0	0						Untertest2.avi	0	880	547	72	111				0	Content		-72	-111	20931017	2517048893
20948	09:02:18.451	00:00:20.947	1257	-1024	-768	-1	-1	-1	-1	4	-1024	-768	-1	-1	-1	-1	4		0	0						Untertest2.avi	0	880	547	72	111				0	Content		-72	-111	20947697	2517065573
20964	09:02:18.467	00:00:20.964	1258	-1024	-768	-1	-1	-1	-1	4	-1024	-768	-1	-1	-1	-1	4		0	0						Untertest2.avi	0	880	547	72	111				0	Content		-72	-111	20964267	2517082143
20981	09:02:18.484	00:00:20.981	1259	-1024	-768	-1	-1	-1	-1	4	-1024	-768	-1	-1	-1	-1	4		0	0						Untertest2.avi	0	880	547	72	111				0	Content		-72	-111	20981204	2517099080
20998	09:02:18.501	00:00:20.997	1260	-1024	-768	-1	-1	-1	-1	4	-1024	-768	-1	-1	-1	-1	4		0	0						Untertest2.avi	0	880	547	72	111				0	Content		-72	-111	20997872	2517115748
21015	09:02:18.518	00:00:21.015	1261	-1024	-768	-1	-1	-1	-1	4	-1024	-768	-1	-1	-1	-1	4		0	0						Untertest2.avi	0	880	547	72	111				0	Content		-72	-111	21015006	2517132882
21032	09:02:18.535	00:00:21.031	1262	-1024	-768	-1	-1	-1	-1	4	-1024	-768	-1	-1	-1	-1	4		0	0						Untertest2.avi	0	880	547	72	111				0	Content		-72	-111	21031673	2517149549
21049	09:02:18.552	00:00:21.048	1263	-1024	-768	-1	-1	-1	-1	4	-1024	-768	-1	-1	-1	-1	4		0	0						Untertest2.avi	0	880	547	72	111				0	Content		-72	-111	21048761	2517166637
21066	09:02:18.569	00:00:21.066	1264	-1024	-768	-1	-1	-1	-1	4	-1024	-768	-1	-1	-1	-1	4		0	0						Untertest2.avi	0	880	547	72	111				0	Content		-72	-111	21066007	2517183883
21082	09:02:18.585	00:00:21.081	1265	-1024	-768	-1	-1	-1	-1	4	-1024	-768	-1	-1	-1	-1	4		0	0						Untertest2.avi	0	880	547	72	111				0	Content		-72	-111	21081758	2517199634
21098	09:02:18.601	00:00:21.098	1266	-1024	-768	-1	-1	-1	-1	4	-1024	-768	-1	-1	-1	-1	4		0	0						Untertest2.avi	0	880	547	72	111				0	Content		-72	-111	21098426	2517216302
21114	09:02:18.617	00:00:21.114	1267	-1024	-768	-1	-1	-1	-1	4	-1024	-768	-1	-1	-1	-1	4		0	0						Untertest2.avi	0	880	547	72	111				0	Content		-72	-111	21114257	2517232133
21131	09:02:18.634	00:00:21.130	1268	-1024	-768	-1	-1	-1	-1	4	-1024	-768	-1	-1	-1	-1	4		0	0						Untertest2.avi	0	880	547	72	111				0	Content		-72	-111	21130881	2517248757
21148	09:02:18.651	00:00:21.147	1269	-1024	-768	-1	-1	-1	-1	4	-1024	-768	-1	-1	-1	-1	4		0	0						Untertest2.avi	0	880	547	72	111				0	Content		-72	-111	21147562	2517265438
21164	09:02:18.667	00:00:21.164	1270	-1024	-768	-1	-1	-1	-1	4	-1024	-768	-1	-1	-1	-1	4		0	0						Untertest2.avi	0	880	547	72	111				0	Content		-72	-111	21164130	2517282006
21181	09:02:18.684	00:00:21.180	1271	-1024	-768	-1	-1	-1	-1	4	-1024	-768	-1	-1	-1	-1	4		0	0						Untertest2.avi	0	880	547	72	111				0	Content		-72	-111	21180752	2517298628
21198	09:02:18.701	00:00:21.198	1272	-1024	-768	-1	-1	-1	-1	4	-1024	-768	-1	-1	-1	-1	4		0	0						Untertest2.avi	0	880	547	72	111				0	Content		-72	-111	21198013	2517315889
21215	09:02:18.718	00:00:21.215	1273	-1024	-768	-1	-1	-1	-1	4	-1024	-768	-1	-1	-1	-1	4		0	0						Untertest2.avi	0	880	547	72	111				0	Content		-72	-111	21215378	2517333254
21231	09:02:18.734	00:00:21.231	1274	-1024	-768	-1	-1	-1	-1	4	-1024	-768	-1	-1	-1	-1	4		0	0						Untertest2.avi	0	880	547	72	111				0	Content		-72	-111	21231441	2517349317
21248	09:02:18.751	00:00:21.248	1275	-1024	-768	-1	-1	-1	-1	4	-1024	-768	-1	-1	-1	-1	4		0	0						Untertest2.avi	0	880	547	72	111				0	Content		-72	-111	21248109	2517365985
21264	09:02:18.767	00:00:21.264	1276	-1024	-768	-1	-1	-1	-1	4	-1024	-768	-1	-1	-1	-1	4		0	0						Untertest2.avi	0	880	547	72	111				0	Content		-72	-111	21264123	2517381999
21281	09:02:18.784	00:00:21.280	1277	-1024	-768	-1	-1	-1	-1	4	-1024	-768	-1	-1	-1	-1	4		0	0						Untertest2.avi	0	880	547	72	111				0	Content		-72	-111	21280745	2517398621
21297	09:02:18.800	00:00:21.297	1278	-1024	-768	-1	-1	-1	-1	4	-1024	-768	-1	-1	-1	-1	4		0	0						Untertest2.avi	0	880	547	72	111				0	Content		-72	-111	21297369	2517415245
21314	09:02:18.817	00:00:21.314	1279	-1024	-768	-1	-1	-1	-1	4	-1024	-768	-1	-1	-1	-1	4		0	0						Untertest2.avi	0	880	547	72	111				0	Content		-72	-111	21314048	2517431924
21331	09:02:18.834	00:00:21.330	1280	-1024	-768	-1	-1	-1	-1	4	-1024	-768	-1	-1	-1	-1	4		0	0						Untertest2.avi	0	880	547	72	111				0	Content		-72	-111	21330740	2517448616
21348	09:02:18.851	00:00:21.347	1281	-1024	-768	-1	-1	-1	-1	4	-1024	-768	-1	-1	-1	-1	4		0	0						Untertest2.avi	0	880	547	72	111				0	Content		-72	-111	21347676	2517465552
21364	09:02:18.867	00:00:21.364	1282	-1024	-768	-1	-1	-1	-1	4	-1024	-768	-1	-1	-1	-1	4		0	0						Untertest2.avi	0	880	547	72	111				0	Content		-72	-111	21364344	2517482220
21381	09:02:18.884	00:00:21.381	1283	-1024	-768	-1	-1	-1	-1	4	-1024	-768	-1	-1	-1	-1	4		0	0						Untertest2.avi	0	880	547	72	111				0	Content		-72	-111	21381478	2517499354
21398	09:02:18.901	00:00:21.398	1284	-1024	-768	-1	-1	-1	-1	4	-1024	-768	-1	-1	-1	-1	4		0	0						Untertest2.avi	0	880	547	72	111				0	Content		-72	-111	21398146	2517516022
21415	09:02:18.918	00:00:21.415	1285	-1024	-768	-1	-1	-1	-1	4	-1024	-768	-1	-1	-1	-1	4		0	0						Untertest2.avi	0	880	547	72	111				0	Content		-72	-111	21415232	2517533108
21432	09:02:18.935	00:00:21.432	1286	-1024	-768	-1	-1	-1	-1	4	-1024	-768	-1	-1	-1	-1	4		0	0						Untertest2.avi	0	880	547	72	111				0	Content		-72	-111	21432482	2517550358
21448	09:02:18.951	00:00:21.448	1287	-1024	-768	-1	-1	-1	-1	4	-1024	-768	-1	-1	-1	-1	4		0	0						Untertest2.avi	0	880	547	72	111				0	Content		-72	-111	21448231	2517566107
21465	09:02:18.968	00:00:21.464	1288	-1024	-768	-1	-1	-1	-1	4	-1024	-768	-1	-1	-1	-1	4		0	0						Untertest2.avi	0	880	547	72	111				0	Content		-72	-111	21464899	2517582775
21481	09:02:18.984	00:00:21.480	1289	-1024	-768	-1	-1	-1	-1	4	-1024	-768	-1	-1	-1	-1	4		0	0						Untertest2.avi	0	880	547	72	111				0	Content		-72	-111	21480603	2517598479
21497	09:02:19.000	00:00:21.497	1290	-1024	-768	-1	-1	-1	-1	4	-1024	-768	-1	-1	-1	-1	4		0	0						Untertest2.avi	0	880	547	72	111				0	Content		-72	-111	21497226	2517615102
21514	09:02:19.017	00:00:21.514	1291	-1024	-768	-1	-1	-1	-1	4	-1024	-768	-1	-1	-1	-1	4		0	0						Untertest2.avi	0	880	547	72	111				0	Content		-72	-111	21514027	2517631903
21531	09:02:19.034	00:00:21.530	1292	-1024	-768	-1	-1	-1	-1	4	-1024	-768	-1	-1	-1	-1	4		0	0						Untertest2.avi	0	880	547	72	111				0	Content		-72	-111	21530596	2517648472
21547	09:02:19.050	00:00:21.547	1293	-1024	-768	-1	-1	-1	-1	4	-1024	-768	-1	-1	-1	-1	4		0	0						Untertest2.avi	0	880	547	72	111				0	Content		-72	-111	21547221	2517665097
21564	09:02:19.067	00:00:21.564	1294	-1024	-768	-1	-1	-1	-1	4	-1024	-768	-1	-1	-1	-1	4		0	0						Untertest2.avi	0	880	547	72	111				0	Content		-72	-111	21564470	2517682346
21581	09:02:19.084	00:00:21.581	1295	-1024	-768	-1	-1	-1	-1	4	-1024	-768	-1	-1	-1	-1	4		0	0						Untertest2.avi	0	880	547	72	111				0	Content		-72	-111	21581138	2517699014
21598	09:02:19.101	00:00:21.598	1296	-1024	-768	-1	-1	-1	-1	4	-1024	-768	-1	-1	-1	-1	4		0	0						Untertest2.avi	0	880	547	72	111				0	Content		-72	-111	21598427	2517716303
21615	09:02:19.118	00:00:21.615	1297	-1024	-768	-1	-1	-1	-1	4	-1024	-768	-1	-1	-1	-1	4		0	0						Untertest2.avi	0	880	547	72	111				0	Content		-72	-111	21615095	2517732971
21632	09:02:19.135	00:00:21.632	1298	-1024	-768	-1	-1	-1	-1	4	-1024	-768	-1	-1	-1	-1	4		0	0						Untertest2.avi	0	880	547	72	111				0	Content		-72	-111	21632337	2517750213
21647	09:02:19.150	00:00:21.647	1299	-1024	-768	-1	-1	-1	-1	4	-1024	-768	-1	-1	-1	-1	4		0	0						Untertest2.avi	0	880	547	72	111				0	Content		-72	-111	21647087	2517764963
21664	09:02:19.167	00:00:21.663	1300	-1024	-768	-1	-1	-1	-1	4	-1024	-768	-1	-1	-1	-1	4		0	0						Untertest2.avi	0	880	547	72	111				0	Content		-72	-111	21663832	2517781708
21680	09:02:19.183	00:00:21.680	1301	-1024	-768	-1	-1	-1	-1	4	-1024	-768	-1	-1	-1	-1	4		0	0						Untertest2.avi	0	880	547	72	111				0	Content		-72	-111	21680456	2517798332
21697	09:02:19.200	00:00:21.697	1302	-1024	-768	-1	-1	-1	-1	4	-1024	-768	-1	-1	-1	-1	4		0	0						Untertest2.avi	0	880	547	72	111				0	Content		-72	-111	21697136	2517815012
21714	09:02:19.217	00:00:21.713	1303	-1024	-768	-1	-1	-1	-1	4	-1024	-768	-1	-1	-1	-1	4		0	0						Untertest2.avi	0	880	547	72	111				0	Content		-72	-111	21713828	2517831704
21731	09:02:19.234	00:00:21.730	1304	-1024	-768	-1	-1	-1	-1	4	-1024	-768	-1	-1	-1	-1	4		0	0						Untertest2.avi	0	880	547	72	111				0	Content		-72	-111	21730702	2517848578
21747	09:02:19.250	00:00:21.747	1305	-1024	-768	-1	-1	-1	-1	4	-1024	-768	-1	-1	-1	-1	4		0	0						Untertest2.avi	0	880	547	72	111				0	Content		-72	-111	21747370	2517865246
21764	09:02:19.267	00:00:21.764	1306	-1024	-768	-1	-1	-1	-1	4	-1024	-768	-1	-1	-1	-1	4		0	0						Untertest2.avi	0	880	547	72	111				0	Content		-72	-111	21764471	2517882347
21781	09:02:19.284	00:00:21.781	1307	-1024	-768	-1	-1	-1	-1	4	-1024	-768	-1	-1	-1	-1	4		0	0						Untertest2.avi	0	880	547	72	111				0	Content		-72	-111	21781139	2517899015
21798	09:02:19.301	00:00:21.798	1308	-1024	-768	-1	-1	-1	-1	4	-1024	-768	-1	-1	-1	-1	4		0	0						Untertest2.avi	0	880	547	72	111				0	Content		-72	-111	21798318	2517916194
21816	09:02:19.319	00:00:21.815	1309	-1024	-768	-1	-1	-1	-1	4	-1024	-768	-1	-1	-1	-1	4		0	0						Untertest2.avi	0	880	547	72	111				0	Content		-72	-111	21815565	2517933441
21831	09:02:19.334	00:00:21.831	1310	-1024	-768	-1	-1	-1	-1	4	-1024	-768	-1	-1	-1	-1	4		0	0						Untertest2.avi	0	880	547	72	111				0	Content		-72	-111	21831252	2517949128
21848	09:02:19.351	00:00:21.847	1311	-1024	-768	-1	-1	-1	-1	4	-1024	-768	-1	-1	-1	-1	4		0	0						Untertest2.avi	0	880	547	72	111				0	Content		-72	-111	21847920	2517965796
21864	09:02:19.367	00:00:21.863	1312	-1024	-768	-1	-1	-1	-1	4	-1024	-768	-1	-1	-1	-1	4		0	0						Untertest2.avi	0	880	547	72	111				0	Content		-72	-111	21863688	2517981564
21880	09:02:19.383	00:00:21.880	1313	-1024	-768	-1	-1	-1	-1	4	-1024	-768	-1	-1	-1	-1	4		0	0						Untertest2.avi	0	880	547	72	111				0	Content		-72	-111	21880311	2517998187
21897	09:02:19.400	00:00:21.897	1314	-1024	-768	-1	-1	-1	-1	4	-1024	-768	-1	-1	-1	-1	4		0	0						Untertest2.avi	0	880	547	72	111				0	Content		-72	-111	21897118	2518014994
21914	09:02:19.417	00:00:21.913	1315	-1024	-768	-1	-1	-1	-1	4	-1024	-768	-1	-1	-1	-1	4		0	0						Untertest2.avi	0	880	547	72	111				0	Content		-72	-111	21913687	2518031563
21930	09:02:19.433	00:00:21.930	1316	-1024	-768	-1	-1	-1	-1	4	-1024	-768	-1	-1	-1	-1	4		0	0						Untertest2.avi	0	880	547	72	111				0	Content		-72	-111	21930326	2518048202
21948	09:02:19.451	00:00:21.947	1317	-1024	-768	-1	-1	-1	-1	4	-1024	-768	-1	-1	-1	-1	4		0	0						Untertest2.avi	0	880	547	72	111				0	Content		-72	-111	21947567	2518065443
21964	09:02:19.467	00:00:21.964	1318	-1024	-768	-1	-1	-1	-1	4	-1024	-768	-1	-1	-1	-1	4		0	0						Untertest2.avi	0	880	547	72	111				0	Content		-72	-111	21964235	2518082111
21982	09:02:19.485	00:00:21.981	1319	-1024	-768	-1	-1	-1	-1	4	-1024	-768	-1	-1	-1	-1	4		0	0						Untertest2.avi	0	880	547	72	111				0	Content		-72	-111	21981521	2518099397
21998	09:02:19.501	00:00:21.998	1320	-1024	-768	-1	-1	-1	-1	4	-1024	-768	-1	-1	-1	-1	4		0	0						Untertest2.avi	0	880	547	72	111				0	Content		-72	-111	21998189	2518116065
22015	09:02:19.518	00:00:22.015	1321	-1024	-768	-1	-1	-1	-1	4	-1024	-768	-1	-1	-1	-1	4		0	0						Untertest2.avi	0	880	547	72	111				0	Content		-72	-111	22015429	2518133305
22030	09:02:19.533	00:00:22.030	1322	-1024	-768	-1	-1	-1	-1	4	-1024	-768	-1	-1	-1	-1	4		0	0						Untertest2.avi	0	880	547	72	111				0	Content		-72	-111	22030191	2518148067
22047	09:02:19.550	00:00:22.046	1323	-1024	-768	-1	-1	-1	-1	4	-1024	-768	-1	-1	-1	-1	4		0	0						Untertest2.avi	0	880	547	72	111				0	Content		-72	-111	22046927	2518164803
22064	09:02:19.567	00:00:22.063	1324	-1024	-768	-1	-1	-1	-1	4	-1024	-768	-1	-1	-1	-1	4		0	0						Untertest2.avi	0	880	547	72	111				0	Content		-72	-111	22063550	2518181426
22080	09:02:19.583	00:00:22.080	1325	-1024	-768	-1	-1	-1	-1	4	-1024	-768	-1	-1	-1	-1	4		0	0						Untertest2.avi	0	880	547	72	111				0	Content		-72	-111	22080226	2518198102
22097	09:02:19.600	00:00:22.096	1326	-1024	-768	-1	-1	-1	-1	4	-1024	-768	-1	-1	-1	-1	4		0	0						Untertest2.avi	0	880	547	72	111				0	Content		-72	-111	22096922	2518214798
22114	09:02:19.617	00:00:22.113	1327	-1024	-768	-1	-1	-1	-1	4	-1024	-768	-1	-1	-1	-1	4		0	0						Untertest2.avi	0	880	547	72	111				0	Content		-72	-111	22113796	2518231672
22130	09:02:19.633	00:00:22.130	1328	-1024	-768	-1	-1	-1	-1	4	-1024	-768	-1	-1	-1	-1	4		0	0						Untertest2.avi	0	880	547	72	111				0	Content		-72	-111	22130464	2518248340
22148	09:02:19.651	00:00:22.147	1329	-1024	-768	-1	-1	-1	-1	4	-1024	-768	-1	-1	-1	-1	4		0	0						Untertest2.avi	0	880	547	72	111				0	Content		-72	-111	22147565	2518265441
22164	09:02:19.667	00:00:22.164	1330	-1024	-768	-1	-1	-1	-1	4	-1024	-768	-1	-1	-1	-1	4		0	0						Untertest2.avi	0	880	547	72	111				0	Content		-72	-111	22164233	2518282109
22181	09:02:19.684	00:00:22.181	1331	-1024	-768	-1	-1	-1	-1	4	-1024	-768	-1	-1	-1	-1	4		0	0						Untertest2.avi	0	880	547	72	111				0	Content		-72	-111	22181414	2518299290
22199	09:02:19.702	00:00:22.198	1332	-1024	-768	-1	-1	-1	-1	4	-1024	-768	-1	-1	-1	-1	4		0	0						Untertest2.avi	0	880	547	72	111				0	Content		-72	-111	22198660	2518316536
22214	09:02:19.717	00:00:22.214	1333	-1024	-768	-1	-1	-1	-1	4	-1024	-768	-1	-1	-1	-1	4		0	0						Untertest2.avi	0	880	547	72	111				0	Content		-72	-111	22214348	2518332224
22231	09:02:19.734	00:00:22.231	1334	-1024	-768	-1	-1	-1	-1	4	-1024	-768	-1	-1	-1	-1	4		0	0						Untertest2.avi	0	880	547	72	111				0	Content		-72	-111	22231016	2518348892
22247	09:02:19.750	00:00:22.246	1335	-1024	-768	-1	-1	-1	-1	4	-1024	-768	-1	-1	-1	-1	4		0	0						Untertest2.avi	0	880	547	72	111				0	Content		-72	-111	22246786	2518364662
22263	09:02:19.766	00:00:22.263	1336	-1024	-768	-1	-1	-1	-1	4	-1024	-768	-1	-1	-1	-1	4		0	0						Untertest2.avi	0	880	547	72	111				0	Content		-72	-111	22263494	2518381370
22280	09:02:19.783	00:00:22.280	1337	-1024	-768	-1	-1	-1	-1	4	-1024	-768	-1	-1	-1	-1	4		0	0						Untertest2.avi	0	880	547	72	111				0	Content		-72	-111	22280162	2518398038
22297	09:02:19.800	00:00:22.296	1338	-1024	-768	-1	-1	-1	-1	4	-1024	-768	-1	-1	-1	-1	4		0	0						Untertest2.avi	0	880	547	72	111				0	Content		-72	-111	22296714	2518414590
22313	09:02:19.816	00:00:22.313	1339	-1024	-768	-1	-1	-1	-1	4	-1024	-768	-1	-1	-1	-1	4		0	0						Untertest2.avi	0	880	547	72	111				0	Content		-72	-111	22313406	2518431282
22330	09:02:19.833	00:00:22.330	1340	-1024	-768	-1	-1	-1	-1	4	-1024	-768	-1	-1	-1	-1	4		0	0						Untertest2.avi	0	880	547	72	111				0	Content		-72	-111	22330028	2518447904
22347	09:02:19.850	00:00:22.347	1341	-1024	-768	-1	-1	-1	-1	4	-1024	-768	-1	-1	-1	-1	4		0	0						Untertest2.avi	0	880	547	72	111				0	Content		-72	-111	22347341	2518465217
22364	09:02:19.867	00:00:22.364	1342	-1024	-768	-1	-1	-1	-1	4	-1024	-768	-1	-1	-1	-1	4		0	0						Untertest2.avi	0	880	547	72	111				0	Content		-72	-111	22364008	2518481884
22381	09:02:19.884	00:00:22.381	1343	-1024	-768	-1	-1	-1	-1	4	-1024	-768	-1	-1	-1	-1	4		0	0						Untertest2.avi	0	880	547	72	111				0	Content		-72	-111	22381267	2518499143
22398	09:02:19.901	00:00:22.397	1344	-1024	-768	-1	-1	-1	-1	4	-1024	-768	-1	-1	-1	-1	4		0	0						Untertest2.avi	0	880	547	72	111				0	Content		-72	-111	22397935	2518515811
22415	09:02:19.918	00:00:22.415	1345	-1024	-768	-1	-1	-1	-1	4	-1024	-768	-1	-1	-1	-1	4		0	0						Untertest2.avi	0	880	547	72	111				0	Content		-72	-111	22415154	2518533030
22430	09:02:19.933	00:00:22.430	1346	-1024	-768	-1	-1	-1	-1	4	-1024	-768	-1	-1	-1	-1	4		0	0						Untertest2.avi	0	880	547	72	111				0	Content		-72	-111	22430023	2518547899
22447	09:02:19.950	00:00:22.446	1347	-1024	-768	-1	-1	-1	-1	4	-1024	-768	-1	-1	-1	-1	4		0	0						Untertest2.avi	0	880	547	72	111				0	Content		-72	-111	22446647	2518564523
22463	09:02:19.966	00:00:22.463	1348	-1024	-768	-1	-1	-1	-1	4	-1024	-768	-1	-1	-1	-1	4		0	0						Untertest2.avi	0	880	547	72	111				0	Content		-72	-111	22463269	2518581145
22480	09:02:19.983	00:00:22.479	1349	-1024	-768	-1	-1	-1	-1	4	-1024	-768	-1	-1	-1	-1	4		0	0						Untertest2.avi	0	880	547	72	111				0	Content		-72	-111	22479950	2518597826
22497	09:02:20.000	00:00:22.496	1350	-1024	-768	-1	-1	-1	-1	4	-1024	-768	-1	-1	-1	-1	4		0	0						Untertest2.avi	0	880	547	72	111				0	Content		-72	-111	22496643	2518614519
22514	09:02:20.017	00:00:22.513	1351	-1024	-768	-1	-1	-1	-1	4	-1024	-768	-1	-1	-1	-1	4		0	0						Untertest2.avi	0	880	547	72	111				0	Content		-72	-111	22513517	2518631393
22530	09:02:20.033	00:00:22.530	1352	-1024	-768	-1	-1	-1	-1	4	-1024	-768	-1	-1	-1	-1	4		0	0						Untertest2.avi	0	880	547	72	111				0	Content		-72	-111	22530185	2518648061
22547	09:02:20.050	00:00:22.547	1353	-1024	-768	-1	-1	-1	-1	4	-1024	-768	-1	-1	-1	-1	4		0	0						Untertest2.avi	0	880	547	72	111				0	Content		-72	-111	22547288	2518665164
22564	09:02:20.067	00:00:22.563	1354	-1024	-768	-1	-1	-1	-1	4	-1024	-768	-1	-1	-1	-1	4		0	0						Untertest2.avi	0	880	547	72	111				0	Content		-72	-111	22563956	2518681832
22581	09:02:20.084	00:00:22.581	1355	-1024	-768	-1	-1	-1	-1	4	-1024	-768	-1	-1	-1	-1	4		0	0						Untertest2.avi	0	880	547	72	111				0	Content		-72	-111	22581143	2518699019
22598	09:02:20.101	00:00:22.598	1356	-1024	-768	-1	-1	-1	-1	4	-1024	-768	-1	-1	-1	-1	4		0	0						Untertest2.avi	0	880	547	72	111				0	Content		-72	-111	22598385	2518716261
22614	09:02:20.117	00:00:22.614	1357	-1024	-768	-1	-1	-1	-1	4	-1024	-768	-1	-1	-1	-1	4		0	0						Untertest2.avi	0	880	547	72	111				0	Content		-72	-111	22614136	2518732012
22631	09:02:20.134	00:00:22.630	1358	-1024	-768	-1	-1	-1	-1	4	-1024	-768	-1	-1	-1	-1	4		0	0						Untertest2.avi	0	880	547	72	111				0	Content		-72	-111	22630803	2518748679
22647	09:02:20.150	00:00:22.646	1359	-1024	-768	-1	-1	-1	-1	4	-1024	-768	-1	-1	-1	-1	4		0	0						Untertest2.avi	0	880	547	72	111				0	Content		-72	-111	22646509	2518764385
22663	09:02:20.166	00:00:22.663	1360	-1024	-768	-1	-1	-1	-1	4	-1024	-768	-1	-1	-1	-1	4		0	0						Untertest2.avi	0	880	547	72	111				0	Content		-72	-111	22663221	2518781097
22680	09:02:20.183	00:00:22.679	1361	-1024	-768	-1	-1	-1	-1	4	-1024	-768	-1	-1	-1	-1	4		0	0						Untertest2.avi	0	880	547	72	111				0	Content		-72	-111	22679889	2518797765
22697	09:02:20.200	00:00:22.696	1362	-1024	-768	-1	-1	-1	-1	4	-1024	-768	-1	-1	-1	-1	4		0	0						Untertest2.avi	0	880	547	72	111				0	Content		-72	-111	22696556	2518814432
22713	09:02:20.216	00:00:22.713	1363	-1024	-768	-1	-1	-1	-1	4	-1024	-768	-1	-1	-1	-1	4		0	0						Untertest2.avi	0	880	547	72	111				0	Content		-72	-111	22713130	2518831006
22730	09:02:20.233	00:00:22.729	1364	-1024	-768	-1	-1	-1	-1	4	-1024	-768	-1	-1	-1	-1	4		0	0						Untertest2.avi	0	880	547	72	111				0	Content		-72	-111	22729752	2518847628
22747	09:02:20.250	00:00:22.747	1365	-1024	-768	-1	-1	-1	-1	4	-1024	-768	-1	-1	-1	-1	4		0	0						Untertest2.avi	0	880	547	72	111				0	Content		-72	-111	22747010	2518864886
22764	09:02:20.267	00:00:22.764	1366	-1024	-768	-1	-1	-1	-1	4	-1024	-768	-1	-1	-1	-1	4		0	0						Untertest2.avi	0	880	547	72	111				0	Content		-72	-111	22764373	2518882249
22780	09:02:20.283	00:00:22.780	1367	-1024	-768	-1	-1	-1	-1	4	-1024	-768	-1	-1	-1	-1	4		0	0						Untertest2.avi	0	880	547	72	111				0	Content		-72	-111	22780373	2518898249
22797	09:02:20.300	00:00:22.797	1368	-1024	-768	-1	-1	-1	-1	4	-1024	-768	-1	-1	-1	-1	4		0	0						Untertest2.avi	0	880	547	72	111				0	Content		-72	-111	22797041	2518914917
22813	09:02:20.316	00:00:22.812	1369	-1024	-768	-1	-1	-1	-1	4	-1024	-768	-1	-1	-1	-1	4		0	0						Untertest2.avi	0	880	547	72	111				0	Content		-72	-111	22812994	2518930870
22830	09:02:20.333	00:00:22.829	1370	-1024	-768	-1	-1	-1	-1	4	-1024	-768	-1	-1	-1	-1	4		0	0						Untertest2.avi	0	880	547	72	111				0	Content		-72	-111	22829742	2518947618
22846	09:02:20.349	00:00:22.846	1371	-1024	-768	-1	-1	-1	-1	4	-1024	-768	-1	-1	-1	-1	4		0	0						Untertest2.avi	0	880	547	72	111				0	Content		-72	-111	22846371	2518964247
22863	09:02:20.366	00:00:22.863	1372	-1024	-768	-1	-1	-1	-1	4	-1024	-768	-1	-1	-1	-1	4		0	0						Untertest2.avi	0	880	547	72	111				0	Content		-72	-111	22863054	2518980930
22880	09:02:20.383	00:00:22.879	1373	-1024	-768	-1	-1	-1	-1	4	-1024	-768	-1	-1	-1	-1	4		0	0						Untertest2.avi	0	880	547	72	111				0	Content		-72	-111	22879737	2518997613
22897	09:02:20.400	00:00:22.896	1374	-1024	-768	-1	-1	-1	-1	4	-1024	-768	-1	-1	-1	-1	4		0	0						Untertest2.avi	0	880	547	72	111				0	Content		-72	-111	22896611	2519014487
22913	09:02:20.416	00:00:22.913	1375	-1024	-768	-1	-1	-1	-1	4	-1024	-768	-1	-1	-1	-1	4		0	0						Untertest2.avi	0	880	547	72	111				0	Content		-72	-111	22913279	2519031155
22930	09:02:20.433	00:00:22.930	1376	-1024	-768	-1	-1	-1	-1	4	-1024	-768	-1	-1	-1	-1	4		0	0						Untertest2.avi	0	880	547	72	111				0	Content		-72	-111	22930381	2519048257
22947	09:02:20.450	00:00:22.947	1377	-1024	-768	-1	-1	-1	-1	4	-1024	-768	-1	-1	-1	-1	4		0	0						Untertest2.avi	0	880	547	72	111				0	Content		-72	-111	22947049	2519064925
22964	09:02:20.467	00:00:22.964	1378	-1024	-768	-1	-1	-1	-1	4	-1024	-768	-1	-1	-1	-1	4		0	0						Untertest2.avi	0	880	547	72	111				0	Content		-72	-111	22964244	2519082120
22981	09:02:20.484	00:00:22.981	1379	-1024	-768	-1	-1	-1	-1	4	-1024	-768	-1	-1	-1	-1	4		0	0						Untertest2.avi	0	880	547	72	111				0	Content		-72	-111	22981480	2519099356
22997	09:02:20.500	00:00:22.997	1380	-1024	-768	-1	-1	-1	-1	4	-1024	-768	-1	-1	-1	-1	4		0	0						Untertest2.avi	0	880	547	72	111				0	Content		-72	-111	22997168	2519115044
23014	09:02:20.517	00:00:23.013	1381	-1024	-768	-1	-1	-1	-1	4	-1024	-768	-1	-1	-1	-1	4		0	0						Untertest2.avi	0	880	547	72	111				0	Content		-72	-111	23013836	2519131712
23030	09:02:20.533	00:00:23.029	1382	-1024	-768	-1	-1	-1	-1	4	-1024	-768	-1	-1	-1	-1	4		0	0						Untertest2.avi	0	880	547	72	111				0	Content		-72	-111	23029605	2519147481
23046	09:02:20.549	00:00:23.046	1383	-1024	-768	-1	-1	-1	-1	4	-1024	-768	-1	-1	-1	-1	4		0	0						Untertest2.avi	0	880	547	72	111				0	Content		-72	-111	23046258	2519164134
23063	09:02:20.566	00:00:23.062	1384	-1024	-768	-1	-1	-1	-1	4	-1024	-768	-1	-1	-1	-1	4		0	0						Untertest2.avi	0	880	547	72	111				0	Content		-72	-111	23062926	2519180802
23080	09:02:20.583	00:00:23.079	1385	-1024	-768	-1	-1	-1	-1	4	-1024	-768	-1	-1	-1	-1	4		0	0						Untertest2.avi	0	880	547	72	111				0	Content		-72	-111	23079533	2519197409
23096	09:02:20.599	00:00:23.096	1386	-1024	-768	-1	-1	-1	-1	4	-1024	-768	-1	-1	-1	-1	4		0	0						Untertest2.avi	0	880	547	72	111				0	Content		-72	-111	23096227	2519214103
23113	09:02:20.616	00:00:23.112	1387	-1024	-768	-1	-1	-1	-1	4	-1024	-768	-1	-1	-1	-1	4		0	0						Untertest2.avi	0	880	547	72	111				0	Content		-72	-111	23112850	2519230726
23130	09:02:20.633	00:00:23.130	1388	-1024	-768	-1	-1	-1	-1	4	-1024	-768	-1	-1	-1	-1	4		0	0						Untertest2.avi	0	880	547	72	111				0	Content		-72	-111	23130162	2519248038
23147	09:02:20.650	00:00:23.146	1389	-1024	-768	-1	-1	-1	-1	4	-1024	-768	-1	-1	-1	-1	4		0	0						Untertest2.avi	0	880	547	72	111				0	Content		-72	-111	23146830	2519264706
23164	09:02:20.667	00:00:23.164	1390	-1024	-768	-1	-1	-1	-1	4	-1024	-768	-1	-1	-1	-1	4		0	0						Untertest2.avi	0	880	547	72	111				0	Content		-72	-111	23164088	2519281964
23181	09:02:20.684	00:00:23.180	1391	-1024	-768	-1	-1	-1	-1	4	-1024	-768	-1	-1	-1	-1	4		0	0						Untertest2.avi	0	880	547	72	111				0	Content		-72	-111	23180755	2519298631
23198	09:02:20.701	00:00:23.197	1392	-1024	-768	-1	-1	-1	-1	4	-1024	-768	-1	-1	-1	-1	4		0	0						Untertest2.avi	0	880	547	72	111				0	Content		-72	-111	23197970	2519315846
23213	09:02:20.716	00:00:23.212	1393	-1024	-768	-1	-1	-1	-1	4	-1024	-768	-1	-1	-1	-1	4		0	0						Untertest2.avi	0	880	547	72	111				0	Content		-72	-111	23212844	2519330720
23229	09:02:20.732	00:00:23.229	1394	-1024	-768	-1	-1	-1	-1	4	-1024	-768	-1	-1	-1	-1	4		0	0						Untertest2.avi	0	880	547	72	111				0	Content		-72	-111	23229465	2519347341
23246	09:02:20.749	00:00:23.246	1395	-1024	-768	-1	-1	-1	-1	4	-1024	-768	-1	-1	-1	-1	4		0	0						Untertest2.avi	0	880	547	72	111				0	Content		-72	-111	23246086	2519363962
23263	09:02:20.766	00:00:23.262	1396	-1024	-768	-1	-1	-1	-1	4	-1024	-768	-1	-1	-1	-1	4		0	0						Untertest2.avi	0	880	547	72	111				0	Content		-72	-111	23262764	2519380640
23279	09:02:20.782	00:00:23.279	1397	-1024	-768	-1	-1	-1	-1	4	-1024	-768	-1	-1	-1	-1	4		0	0						Untertest2.avi	0	880	547	72	111				0	Content		-72	-111	23279459	2519397335
23296	09:02:20.799	00:00:23.296	1398	-1024	-768	-1	-1	-1	-1	4	-1024	-768	-1	-1	-1	-1	4		0	0						Untertest2.avi	0	880	547	72	111				0	Content		-72	-111	23296334	2519414210
23313	09:02:20.816	00:00:23.313	1399	-1024	-768	-1	-1	-1	-1	4	-1024	-768	-1	-1	-1	-1	4		0	0						Untertest2.avi	0	880	547	72	111				0	Content		-72	-111	23313002	2519430878
23330	09:02:20.833	00:00:23.330	1400	-1024	-768	-1	-1	-1	-1	4	-1024	-768	-1	-1	-1	-1	4		0	0						Untertest2.avi	0	880	547	72	111				0	Content		-72	-111	23330104	2519447980
23347	09:02:20.850	00:00:23.346	1401	-1024	-768	-1	-1	-1	-1	4	-1024	-768	-1	-1	-1	-1	4		0	0						Untertest2.avi	0	880	547	72	111				0	Content		-72	-111	23346772	2519464648
23364	09:02:20.867	00:00:23.363	1402	-1024	-768	-1	-1	-1	-1	4	-1024	-768	-1	-1	-1	-1	4		0	0						Untertest2.avi	0	880	547	72	111				0	Content		-72	-111	23363955	2519481831
23381	09:02:20.884	00:00:23.381	1403	-1024	-768	-1	-1	-1	-1	4	-1024	-768	-1	-1	-1	-1	4		0	0						Untertest2.avi	0	880	547	72	111				0	Content		-72	-111	23381203	2519499079
23397	09:02:20.900	00:00:23.396	1404	-1024	-768	-1	-1	-1	-1	4	-1024	-768	-1	-1	-1	-1	4		0	0						Untertest2.avi	0	880	547	72	111				0	Content		-72	-111	23396953	2519514829
23414	09:02:20.917	00:00:23.413	1405	-1024	-768	-1	-1	-1	-1	4	-1024	-768	-1	-1	-1	-1	4		0	0						Untertest2.avi	0	880	547	72	111				0	Content		-72	-111	23413621	2519531497
23429	09:02:20.932	00:00:23.429	1406	-1024	-768	-1	-1	-1	-1	4	-1024	-768	-1	-1	-1	-1	4		0	0						Untertest2.avi	0	880	547	72	111				0	Content		-72	-111	23429323	2519547199
23446	09:02:20.949	00:00:23.445	1407	-1024	-768	-1	-1	-1	-1	4	-1024	-768	-1	-1	-1	-1	4		0	0						Untertest2.avi	0	880	547	72	111				0	Content		-72	-111	23445950	2519563826
23463	09:02:20.966	00:00:23.462	1408	-1024	-768	-1	-1	-1	-1	4	-1024	-768	-1	-1	-1	-1	4		0	0						Untertest2.avi	0	880	547	72	111				0	Content		-72	-111	23462750	2519580626
23479	09:02:20.982	00:00:23.479	1409	-1024	-768	-1	-1	-1	-1	4	-1024	-768	-1	-1	-1	-1	4		0	0						Untertest2.avi	0	880	547	72	111				0	Content		-72	-111	23479319	2519597195
23496	09:02:20.999	00:00:23.495	1410	-1024	-768	-1	-1	-1	-1	4	-1024	-768	-1	-1	-1	-1	4		0	0						Untertest2.avi	0	880	547	72	111				0	Content		-72	-111	23495940	2519613816
23513	09:02:21.016	00:00:23.513	1411	-1024	-768	-1	-1	-1	-1	4	-1024	-768	-1	-1	-1	-1	4		0	0						Untertest2.avi	0	880	547	72	111				0	Content		-72	-111	23513209	2519631085
23530	09:02:21.033	00:00:23.530	1412	-1024	-768	-1	-1	-1	-1	4	-1024	-768	-1	-1	-1	-1	4		0	0						Untertest2.avi	0	880	547	72	111				0	Content		-72	-111	23530441	2519648317
23547	09:02:21.050	00:00:23.546	1413	-1024	-768	-1	-1	-1	-1	4	-1024	-768	-1	-1	-1	-1	4		0	0						Untertest2.avi	0	880	547	72	111				0	Content		-72	-111	23546503	2519664379
23563	09:02:21.066	00:00:23.563	1414	-1024	-768	-1	-1	-1	-1	4	-1024	-768	-1	-1	-1	-1	4		0	0						Untertest2.avi	0	880	547	72	111				0	Content		-72	-111	23563171	2519681047
23579	09:02:21.082	00:00:23.579	1415	-1024	-768	-1	-1	-1	-1	4	-1024	-768	-1	-1	-1	-1	4		0	0						Untertest2.avi	0	880	547	72	111				0	Content		-72	-111	23579190	2519697066
23596	09:02:21.099	00:00:23.595	1416	-1024	-768	-1	-1	-1	-1	4	-1024	-768	-1	-1	-1	-1	4		0	0						Untertest2.avi	0	880	547	72	111				0	Content		-72	-111	23595812	2519713688
23613	09:02:21.116	00:00:23.612	1417	-1024	-768	-1	-1	-1	-1	4	-1024	-768	-1	-1	-1	-1	4		0	0						Untertest2.avi	0	880	547	72	111				0	Content		-72	-111	23612562	2519730438
23629	09:02:21.132	00:00:23.629	1418	-1024	-768	-1	-1	-1	-1	4	-1024	-768	-1	-1	-1	-1	4		0	0						Untertest2.avi	0	880	547	72	111				0	Content		-72	-111	23629241	2519747117
23646	09:02:21.149	00:00:23.645	1419	-1024	-768	-1	-1	-1	-1	4	-1024	-768	-1	-1	-1	-1	4		0	0						Untertest2.avi	0	880	547	72	111				0	Content		-72	-111	23645809	2519763685
23663	09:02:21.166	00:00:23.662	1420	-1024	-768	-1	-1	-1	-1	4	-1024	-768	-1	-1	-1	-1	4		0	0						Untertest2.avi	0	880	547	72	111				0	Content		-72	-111	23662747	2519780623
23679	09:02:21.182	00:00:23.679	1421	-1024	-768	-1	-1	-1	-1	4	-1024	-768	-1	-1	-1	-1	4		0	0						Untertest2.avi	0	880	547	72	111				0	Content		-72	-111	23679415	2519797291
23697	09:02:21.200	00:00:23.696	1422	-1024	-768	-1	-1	-1	-1	4	-1024	-768	-1	-1	-1	-1	4		0	0						Untertest2.avi	0	880	547	72	111				0	Content		-72	-111	23696548	2519814424
23713	09:02:21.216	00:00:23.713	1423	-1024	-768	-1	-1	-1	-1	4	-1024	-768	-1	-1	-1	-1	4		0	0						Untertest2.avi	0	880	547	72	111				0	Content		-72	-111	23713216	2519831092
23730	09:02:21.233	00:00:23.730	1424	-1024	-768	-1	-1	-1	-1	4	-1024	-768	-1	-1	-1	-1	4		0	0						Untertest2.avi	0	880	547	72	111				0	Content		-72	-111	23730306	2519848182
23748	09:02:21.251	00:00:23.747	1425	-1024	-768	-1	-1	-1	-1	4	-1024	-768	-1	-1	-1	-1	4		0	0						Untertest2.avi	0	880	547	72	111				0	Content		-72	-111	23747678	2519865554
23763	09:02:21.266	00:00:23.763	1426	-1024	-768	-1	-1	-1	-1	4	-1024	-768	-1	-1	-1	-1	4		0	0						Untertest2.avi	0	880	547	72	111				0	Content		-72	-111	23763365	2519881241
23780	09:02:21.283	00:00:23.780	1427	-1024	-768	-1	-1	-1	-1	4	-1024	-768	-1	-1	-1	-1	4		0	0						Untertest2.avi	0	880	547	72	111				0	Content		-72	-111	23780033	2519897909
23796	09:02:21.299	00:00:23.795	1428	-1024	-768	-1	-1	-1	-1	4	-1024	-768	-1	-1	-1	-1	4		0	0						Untertest2.avi	0	880	547	72	111				0	Content		-72	-111	23795797	2519913673
23812	09:02:21.315	00:00:23.812	1429	-1024	-768	-1	-1	-1	-1	4	-1024	-768	-1	-1	-1	-1	4		0	0						Untertest2.avi	0	880	547	72	111				0	Content		-72	-111	23812423	2519930299
23829	09:02:21.332	00:00:23.829	1430	-1024	-768	-1	-1	-1	-1	4	-1024	-768	-1	-1	-1	-1	4		0	0						Untertest2.avi	0	880	547	72	111				0	Content		-72	-111	23829100	2519946976
23846	09:02:21.349	00:00:23.845	1431	-1024	-768	-1	-1	-1	-1	4	-1024	-768	-1	-1	-1	-1	4		0	0						Untertest2.avi	0	880	547	72	111				0	Content		-72	-111	23845669	2519963545
23862	09:02:21.365	00:00:23.862	1432	-1024	-768	-1	-1	-1	-1	4	-1024	-768	-1	-1	-1	-1	4		0	0						Untertest2.avi	0	880	547	72	111				0	Content		-72	-111	23862295	2519980171
23880	09:02:21.383	00:00:23.879	1433	-1024	-768	-1	-1	-1	-1	4	-1024	-768	-1	-1	-1	-1	4		0	0						Untertest2.avi	0	880	547	72	111				0	Content		-72	-111	23879621	2519997497
23897	09:02:21.400	00:00:23.896	1434	-1024	-768	-1	-1	-1	-1	4	-1024	-768	-1	-1	-1	-1	4		0	0						Untertest2.avi	0	880	547	72	111				0	Content		-72	-111	23896936	2520014812
23913	09:02:21.416	00:00:23.912	1435	-1024	-768	-1	-1	-1	-1	4	-1024	-768	-1	-1	-1	-1	4		0	0						Untertest2.avi	0	880	547	72	111				0	Content		-72	-111	23912990	2520030866
23930	09:02:21.433	00:00:23.929	1436	-1024	-768	-1	-1	-1	-1	4	-1024	-768	-1	-1	-1	-1	4		0	0						Untertest2.avi	0	880	547	72	111				0	Content		-72	-111	23929658	2520047534
23946	09:02:21.449	00:00:23.945	1437	-1024	-768	-1	-1	-1	-1	4	-1024	-768	-1	-1	-1	-1	4		0	0						Untertest2.avi	0	880	547	72	111				0	Content		-72	-111	23945668	2520063544
23962	09:02:21.465	00:00:23.962	1438	-1024	-768	-1	-1	-1	-1	4	-1024	-768	-1	-1	-1	-1	4		0	0						Untertest2.avi	0	880	547	72	111				0	Content		-72	-111	23962292	2520080168
23979	09:02:21.482	00:00:23.979	1439	-1024	-768	-1	-1	-1	-1	4	-1024	-768	-1	-1	-1	-1	4		0	0						Untertest2.avi	0	880	547	72	111				0	Content		-72	-111	23979042	2520096918
23996	09:02:21.499	00:00:23.995	1440	-1024	-768	-1	-1	-1	-1	4	-1024	-768	-1	-1	-1	-1	4		0	0						Untertest2.avi	0	880	547	72	111				0	Content		-72	-111	23995720	2520113596
24012	09:02:21.515	00:00:24.012	1441	-1024	-768	-1	-1	-1	-1	4	-1024	-768	-1	-1	-1	-1	4		0	0						Untertest2.avi	0	880	547	72	111				0	Content		-72	-111	24012286	2520130162
24029	09:02:21.532	00:00:24.029	1442	-1024	-768	-1	-1	-1	-1	4	-1024	-768	-1	-1	-1	-1	4		0	0						Untertest2.avi	0	880	547	72	111				0	Content		-72	-111	24029222	2520147098
24046	09:02:21.549	00:00:24.045	1443	-1024	-768	-1	-1	-1	-1	4	-1024	-768	-1	-1	-1	-1	4		0	0						Untertest2.avi	0	880	547	72	111				0	Content		-72	-111	24045890	2520163766
24063	09:02:21.566	00:00:24.063	1444	-1024	-768	-1	-1	-1	-1	4	-1024	-768	-1	-1	-1	-1	4		0	0						Untertest2.avi	0	880	547	72	111				0	Content		-72	-111	24063023	2520180899
24080	09:02:21.583	00:00:24.079	1445	-1024	-768	-1	-1	-1	-1	4	-1024	-768	-1	-1	-1	-1	4		0	0						Untertest2.avi	0	880	547	72	111				0	Content		-72	-111	24079691	2520197567
24097	09:02:21.600	00:00:24.096	1446	-1024	-768	-1	-1	-1	-1	4	-1024	-768	-1	-1	-1	-1	4		0	0						Untertest2.avi	0	880	547	72	111				0	Content		-72	-111	24096778	2520214654
24114	09:02:21.617	00:00:24.114	1447	-1024	-768	-1	-1	-1	-1	4	-1024	-768	-1	-1	-1	-1	4		0	0						Untertest2.avi	0	880	547	72	111				0	Content		-72	-111	24114026	2520231902
24130	09:02:21.633	00:00:24.129	1448	-1024	-768	-1	-1	-1	-1	4	-1024	-768	-1	-1	-1	-1	4		0	0						Untertest2.avi	0	880	547	72	111				0	Content		-72	-111	24129776	2520247652
24146	09:02:21.649	00:00:24.146	1449	-1024	-768	-1	-1	-1	-1	4	-1024	-768	-1	-1	-1	-1	4		0	0						Untertest2.avi	0	880	547	72	111				0	Content		-72	-111	24146444	2520264320
24162	09:02:21.665	00:00:24.162	1450	-1024	-768	-1	-1	-1	-1	4	-1024	-768	-1	-1	-1	-1	4		0	0						Untertest2.avi	0	880	547	72	111				0	Content		-72	-111	24162146	2520280022
24179	09:02:21.682	00:00:24.178	1451	-1024	-768	-1	-1	-1	-1	4	-1024	-768	-1	-1	-1	-1	4		0	0						Untertest2.avi	0	880	547	72	111				0	Content		-72	-111	24178894	2520296770
24196	09:02:21.699	00:00:24.195	1452	-1024	-768	-1	-1	-1	-1	4	-1024	-768	-1	-1	-1	-1	4		0	0						Untertest2.avi	0	880	547	72	111				0	Content		-72	-111	24195570	2520313446
24212	09:02:21.715	00:00:24.212	1453	-1024	-768	-1	-1	-1	-1	4	-1024	-768	-1	-1	-1	-1	4		0	0						Untertest2.avi	0	880	547	72	111				0	Content		-72	-111	24212140	2520330016
24229	09:02:21.732	00:00:24.228	1454	-1024	-768	-1	-1	-1	-1	4	-1024	-768	-1	-1	-1	-1	4		0	0						Untertest2.avi	0	880	547	72	111				0	Content		-72	-111	24228764	2520346640
24246	09:02:21.749	00:00:24.246	1455	-1024	-768	-1	-1	-1	-1	4	-1024	-768	-1	-1	-1	-1	4		0	0						Untertest2.avi	0	880	547	72	111				0	Content		-72	-111	24246075	2520363951
24263	09:02:21.766	00:00:24.262	1456	-1024	-768	-1	-1	-1	-1	4	-1024	-768	-1	-1	-1	-1	4		0	0						Untertest2.avi	0	880	547	72	111				0	Content		-72	-111	24262743	2520380619
24280	09:02:21.783	00:00:24.280	1457	-1024	-768	-1	-1	-1	-1	4	-1024	-768	-1	-1	-1	-1	4		0	0						Untertest2.avi	0	880	547	72	111				0	Content		-72	-111	24280002	2520397878
24297	09:02:21.800	00:00:24.296	1458	-1024	-768	-1	-1	-1	-1	4	-1024	-768	-1	-1	-1	-1	4		0	0						Untertest2.avi	0	880	547	72	111				0	Content		-72	-111	24296670	2520414546
24314	09:02:21.817	00:00:24.314	1459	-1024	-768	-1	-1	-1	-1	4	-1024	-768	-1	-1	-1	-1	4		0	0						Untertest2.avi	0	880	547	72	111				0	Content		-72	-111	24314008	2520431884
24329	09:02:21.832	00:00:24.328	1460	-1024	-768	-1	-1	-1	-1	4	-1024	-768	-1	-1	-1	-1	4		0	0						Untertest2.avi	0	880	547	72	111				0	Content		-72	-111	24328755	2520446631
24345	09:02:21.848	00:00:24.345	1461	-1024	-768	-1	-1	-1	-1	4	-1024	-768	-1	-1	-1	-1	4		0	0						Untertest2.avi	0	880	547	72	111				0	Content		-72	-111	24345379	2520463255
24362	09:02:21.865	00:00:24.362	1462	-1024	-768	-1	-1	-1	-1	4	-1024	-768	-1	-1	-1	-1	4		0	0						Untertest2.avi	0	880	547	72	111				0	Content		-72	-111	24362000	2520479876
24379	09:02:21.882	00:00:24.378	1463	-1024	-768	-1	-1	-1	-1	4	-1024	-768	-1	-1	-1	-1	4		0	0						Untertest2.avi	0	880	547	72	111				0	Content		-72	-111	24378803	2520496679
24395	09:02:21.898	00:00:24.395	1464	-1024	-768	-1	-1	-1	-1	4	-1024	-768	-1	-1	-1	-1	4		0	0						Untertest2.avi	0	880	547	72	111				0	Content		-72	-111	24395370	2520513246
24412	09:02:21.915	00:00:24.412	1465	-1024	-768	-1	-1	-1	-1	4	-1024	-768	-1	-1	-1	-1	4		0	0						Untertest2.avi	0	880	547	72	111				0	Content		-72	-111	24412307	2520530183
24429	09:02:21.932	00:00:24.428	1466	-1024	-768	-1	-1	-1	-1	4	-1024	-768	-1	-1	-1	-1	4		0	0						Untertest2.avi	0	880	547	72	111				0	Content		-72	-111	24428975	2520546851
24446	09:02:21.949	00:00:24.446	1467	-1024	-768	-1	-1	-1	-1	4	-1024	-768	-1	-1	-1	-1	4		0	0						Untertest2.avi	0	880	547	72	111				0	Content		-72	-111	24446109	2520563985
24463	09:02:21.966	00:00:24.462	1468	-1024	-768	-1	-1	-1	-1	4	-1024	-768	-1	-1	-1	-1	4		0	0						Untertest2.avi	0	880	547	72	111				0	Content		-72	-111	24462777	2520580653
24480	09:02:21.983	00:00:24.479	1469	-1024	-768	-1	-1	-1	-1	4	-1024	-768	-1	-1	-1	-1	4		0	0						Untertest2.avi	0	880	547	72	111				0	Content		-72	-111	24479876	2520597752
24497	09:02:22.000	00:00:24.497	1470	-1024	-768	-1	-1	-1	-1	4	-1024	-768	-1	-1	-1	-1	4		0	0						Untertest2.avi	0	880	547	72	111				0	Content		-72	-111	24497236	2520615112
24513	09:02:22.016	00:00:24.512	1471	-1024	-768	-1	-1	-1	-1	4	-1024	-768	-1	-1	-1	-1	4		0	0						Untertest2.avi	0	880	547	72	111				0	Content		-72	-111	24512923	2520630799
24530	09:02:22.033	00:00:24.529	1472	-1024	-768	-1	-1	-1	-1	4	-1024	-768	-1	-1	-1	-1	4		0	0						Untertest2.avi	0	880	547	72	111				0	Content		-72	-111	24529591	2520647467
24545	09:02:22.048	00:00:24.545	1473	-1024	-768	-1	-1	-1	-1	4	-1024	-768	-1	-1	-1	-1	4		0	0						Untertest2.avi	0	880	547	72	111				0	Content		-72	-111	24545233	2520663109
24562	09:02:22.065	00:00:24.561	1474	-1024	-768	-1	-1	-1	-1	4	-1024	-768	-1	-1	-1	-1	4		0	0						Untertest2.avi	0	880	547	72	111				0	Content		-72	-111	24561872	2520679748
24579	09:02:22.082	00:00:24.578	1475	-1024	-768	-1	-1	-1	-1	4	-1024	-768	-1	-1	-1	-1	4		0	0						Untertest2.avi	0	880	547	72	111				0	Content		-72	-111	24578661	2520696537
24595	09:02:22.098	00:00:24.595	1476	-1024	-768	-1	-1	-1	-1	4	-1024	-768	-1	-1	-1	-1	4		0	0						Untertest2.avi	0	880	547	72	111				0	Content		-72	-111	24595230	2520713106
24612	09:02:22.115	00:00:24.611	1477	-1024	-768	-1	-1	-1	-1	4	-1024	-768	-1	-1	-1	-1	4		0	0						Untertest2.avi	0	880	547	72	111				0	Content		-72	-111	24611864	2520729740
24629	09:02:22.132	00:00:24.629	1478	-1024	-768	-1	-1	-1	-1	4	-1024	-768	-1	-1	-1	-1	4		0	0						Untertest2.avi	0	880	547	72	111				0	Content		-72	-111	24629170	2520747046
24646	09:02:22.149	00:00:24.645	1479	-1024	-768	-1	-1	-1	-1	4	-1024	-768	-1	-1	-1	-1	4		0	0						Untertest2.avi	0	880	547	72	111				0	Content		-72	-111	24645838	2520763714
24663	09:02:22.166	00:00:24.663	1480	-1024	-768	-1	-1	-1	-1	4	-1024	-768	-1	-1	-1	-1	4		0	0						Untertest2.avi	0	880	547	72	111				0	Content		-72	-111	24663094	2520780970
24680	09:02:22.183	00:00:24.679	1481	-1024	-768	-1	-1	-1	-1	4	-1024	-768	-1	-1	-1	-1	4		0	0						Untertest2.avi	0	880	547	72	111				0	Content		-72	-111	24679762	2520797638
24697	09:02:22.200	00:00:24.696	1482	-1024	-768	-1	-1	-1	-1	4	-1024	-768	-1	-1	-1	-1	4		0	0						Untertest2.avi	0	880	547	72	111				0	Content		-72	-111	24696972	2520814848
24712	09:02:22.215	00:00:24.711	1483	-1024	-768	-1	-1	-1	-1	4	-1024	-768	-1	-1	-1	-1	4		0	0						Untertest2.avi	0	880	547	72	111				0	Content		-72	-111	24711859	2520829735
24728	09:02:22.231	00:00:24.728	1484	-1024	-768	-1	-1	-1	-1	4	-1024	-768	-1	-1	-1	-1	4		0	0						Untertest2.avi	0	880	547	72	111				0	Content		-72	-111	24728467	2520846343
24745	09:02:22.248	00:00:24.745	1485	-1024	-768	-1	-1	-1	-1	4	-1024	-768	-1	-1	-1	-1	4		0	0						Untertest2.avi	0	880	547	72	111				0	Content		-72	-111	24745087	2520862963
24762	09:02:22.265	00:00:24.761	1486	-1024	-768	-1	-1	-1	-1	4	-1024	-768	-1	-1	-1	-1	4		0	0						Untertest2.avi	0	880	547	72	111				0	Content		-72	-111	24761766	2520879642
24778	09:02:22.281	00:00:24.778	1487	-1024	-768	-1	-1	-1	-1	4	-1024	-768	-1	-1	-1	-1	4		0	0						Untertest2.avi	0	880	547	72	111				0	Content		-72	-111	24778460	2520896336
24795	09:02:22.298	00:00:24.795	1488	-1024	-768	-1	-1	-1	-1	4	-1024	-768	-1	-1	-1	-1	4		0	0						Untertest2.avi	0	880	547	72	111				0	Content		-72	-111	24795096	2520912972
24812	09:02:22.315	00:00:24.812	1489	-1024	-768	-1	-1	-1	-1	4	-1024	-768	-1	-1	-1	-1	4		0	0						Untertest2.avi	0	880	547	72	111				0	Content		-72	-111	24812207	2520930083
24830	09:02:22.333	00:00:24.829	1490	-1024	-768	-1	-1	-1	-1	4	-1024	-768	-1	-1	-1	-1	4		0	0						Untertest2.avi	0	880	547	72	111				0	Content		-72	-111	24829582	2520947458
24846	09:02:22.349	00:00:24.846	1491	-1024	-768	-1	-1	-1	-1	4	-1024	-768	-1	-1	-1	-1	4		0	0						Untertest2.avi	0	880	547	72	111				0	Content		-72	-111	24846250	2520964126
24862	09:02:22.365	00:00:24.862	1492	-1024	-768	-1	-1	-1	-1	4	-1024	-768	-1	-1	-1	-1	4		0	0						Untertest2.avi	0	880	547	72	111				0	Content		-72	-111	24862290	2520980166
24879	09:02:22.382	00:00:24.878	1493	-1024	-768	-1	-1	-1	-1	4	-1024	-768	-1	-1	-1	-1	4		0	0						Untertest2.avi	0	880	547	72	111				0	Content		-72	-111	24878958	2520996834
24895	09:02:22.398	00:00:24.894	1494	-1024	-768	-1	-1	-1	-1	4	-1024	-768	-1	-1	-1	-1	4		0	0						Untertest2.avi	0	880	547	72	111				0	Content		-72	-111	24894953	2521012829
24912	09:02:22.415	00:00:24.911	1495	-1024	-768	-1	-1	-1	-1	4	-1024	-768	-1	-1	-1	-1	4		0	0						Untertest2.avi	0	880	547	72	111				0	Content		-72	-111	24911706	2521029582
24928	09:02:22.431	00:00:24.928	1496	-1024	-768	-1	-1	-1	-1	4	-1024	-768	-1	-1	-1	-1	4		0	0						Untertest2.avi	0	880	547	72	111				0	Content		-72	-111	24928326	2521046202
24945	09:02:22.448	00:00:24.945	1497	-1024	-768	-1	-1	-1	-1	4	-1024	-768	-1	-1	-1	-1	4		0	0						Untertest2.avi	0	880	547	72	111				0	Content		-72	-111	24945005	2521062881
24962	09:02:22.465	00:00:24.961	1498	-1024	-768	-1	-1	-1	-1	4	-1024	-768	-1	-1	-1	-1	4		0	0						Untertest2.avi	0	880	547	72	111				0	Content		-72	-111	24961701	2521079577
24978	09:02:22.481	00:00:24.978	1499	-1024	-768	-1	-1	-1	-1	4	-1024	-768	-1	-1	-1	-1	4		0	0						Untertest2.avi	0	880	547	72	111				0	Content		-72	-111	24978324	2521096200
24996	09:02:22.499	00:00:24.995	1500	-1024	-768	-1	-1	-1	-1	4	-1024	-768	-1	-1	-1	-1	4		0	0						Untertest2.avi	0	880	547	72	111				0	Content		-72	-111	24995575	2521113451
25012	09:02:22.515	00:00:25.012	1501	-1024	-768	-1	-1	-1	-1	4	-1024	-768	-1	-1	-1	-1	4		0	0						Untertest2.avi	0	880	547	72	111				0	Content		-72	-111	25012243	2521130119
25030	09:02:22.533	00:00:25.029	1502	-1024	-768	-1	-1	-1	-1	4	-1024	-768	-1	-1	-1	-1	4		0	0						Untertest2.avi	0	880	547	72	111				0	Content		-72	-111	25029536	2521147412
25046	09:02:22.549	00:00:25.046	1503	-1024	-768	-1	-1	-1	-1	4	-1024	-768	-1	-1	-1	-1	4		0	0						Untertest2.avi	0	880	547	72	111				0	Content		-72	-111	25046204	2521164080
25063	09:02:22.566	00:00:25.063	1504	-1024	-768	-1	-1	-1	-1	4	-1024	-768	-1	-1	-1	-1	4		0	0						Untertest2.avi	0	880	547	72	111				0	Content		-72	-111	25063450	2521181326
25078	09:02:22.581	00:00:25.078	1505	-1024	-768	-1	-1	-1	-1	4	-1024	-768	-1	-1	-1	-1	4		0	0						Untertest2.avi	0	880	547	72	111				0	Content		-72	-111	25078199	2521196075
25095	09:02:22.598	00:00:25.094	1506	-1024	-768	-1	-1	-1	-1	4	-1024	-768	-1	-1	-1	-1	4		0	0						Untertest2.avi	0	880	547	72	111				0	Content		-72	-111	25094820	2521212696
25112	09:02:22.615	00:00:25.111	1507	-1024	-768	-1	-1	-1	-1	4	-1024	-768	-1	-1	-1	-1	4		0	0						Untertest2.avi	0	880	547	72	111				0	Content		-72	-111	25111568	2521229444
25128	09:02:22.631	00:00:25.128	1508	-1024	-768	-1	-1	-1	-1	4	-1024	-768	-1	-1	-1	-1	4		0	0						Untertest2.avi	0	880	547	72	111				0	Content		-72	-111	25128247	2521246123
25145	09:02:22.648	00:00:25.144	1509	-1024	-768	-1	-1	-1	-1	4	-1024	-768	-1	-1	-1	-1	4		0	0						Untertest2.avi	0	880	547	72	111				0	Content		-72	-111	25144822	2521262698
25162	09:02:22.665	00:00:25.161	1510	-1024	-768	-1	-1	-1	-1	4	-1024	-768	-1	-1	-1	-1	4		0	0						Untertest2.avi	0	880	547	72	111				0	Content		-72	-111	25161754	2521279630
25178	09:02:22.681	00:00:25.178	1511	-1024	-768	-1	-1	-1	-1	4	-1024	-768	-1	-1	-1	-1	4		0	0						Untertest2.avi	0	880	547	72	111				0	Content		-72	-111	25178422	2521296298
25196	09:02:22.699	00:00:25.195	1512	-1024	-768	-1	-1	-1	-1	4	-1024	-768	-1	-1	-1	-1	4		0	0						Untertest2.avi	0	880	547	72	111				0	Content		-72	-111	25195553	2521313429
25212	09:02:22.715	00:00:25.212	1513	-1024	-768	-1	-1	-1	-1	4	-1024	-768	-1	-1	-1	-1	4		0	0						Untertest2.avi	0	880	547	72	111				0	Content		-72	-111	25212221	2521330097
25229	09:02:22.732	00:00:25.229	1514	-1024	-768	-1	-1	-1	-1	4	-1024	-768	-1	-1	-1	-1	4		0	0						Untertest2.avi	0	880	547	72	111				0	Content		-72	-111	25229432	2521347308
25247	09:02:22.750	00:00:25.246	1515	-1024	-768	-1	-1	-1	-1	4	-1024	-768	-1	-1	-1	-1	4		0	0						Untertest2.avi	0	880	547	72	111				0	Content		-72	-111	25246681	2521364557
25262	09:02:22.765	00:00:25.262	1516	-1024	-768	-1	-1	-1	-1	4	-1024	-768	-1	-1	-1	-1	4		0	0						Untertest2.avi	0	880	547	72	111				0	Content		-72	-111	25262366	2521380242
25279	09:02:22.782	00:00:25.279	1517	-1024	-768	-1	-1	-1	-1	4	-1024	-768	-1	-1	-1	-1	4		0	0						Untertest2.avi	0	880	547	72	111				0	Content		-72	-111	25279034	2521396910
25295	09:02:22.798	00:00:25.294	1518	-1024	-768	-1	-1	-1	-1	4	-1024	-768	-1	-1	-1	-1	4		0	0						Untertest2.avi	0	880	547	72	111				0	Content		-72	-111	25294800	2521412676
25311	09:02:22.814	00:00:25.311	1519	-1024	-768	-1	-1	-1	-1	4	-1024	-768	-1	-1	-1	-1	4		0	0						Untertest2.avi	0	880	547	72	111				0	Content		-72	-111	25311424	2521429300
25328	09:02:22.831	00:00:25.328	1520	-1024	-768	-1	-1	-1	-1	4	-1024	-768	-1	-1	-1	-1	4		0	0						Untertest2.avi	0	880	547	72	111				0	Content		-72	-111	25328103	2521445979
25345	09:02:22.848	00:00:25.344	1521	-1024	-768	-1	-1	-1	-1	4	-1024	-768	-1	-1	-1	-1	4		0	0						Untertest2.avi	0	880	547	72	111				0	Content		-72	-111	25344673	2521462549
25361	09:02:22.864	00:00:25.361	1522	-1024	-768	-1	-1	-1	-1	4	-1024	-768	-1	-1	-1	-1	4		0	0						Untertest2.avi	0	880	547	72	111				0	Content		-72	-111	25361297	2521479173
25379	09:02:22.882	00:00:25.378	1523	-1024	-768	-1	-1	-1	-1	4	-1024	-768	-1	-1	-1	-1	4		0	0						Untertest2.avi	0	880	547	72	111				0	Content		-72	-111	25378609	2521496485
25395	09:02:22.898	00:00:25.395	1524	-1024	-768	-1	-1	-1	-1	4	-1024	-768	-1	-1	-1	-1	4		0	0						Untertest2.avi	0	880	547	72	111				0	Content		-72	-111	25395277	2521513153
25413	09:02:22.916	00:00:25.412	1525	-1024	-768	-1	-1	-1	-1	4	-1024	-768	-1	-1	-1	-1	4		0	0						Untertest2.avi	0	880	547	72	111				0	Content		-72	-111	25412536	2521530412
25429	09:02:22.932	00:00:25.429	1526	-1024	-768	-1	-1	-1	-1	4	-1024	-768	-1	-1	-1	-1	4		0	0						Untertest2.avi	0	880	547	72	111				0	Content		-72	-111	25429204	2521547080
25447	09:02:22.950	00:00:25.446	1527	-1024	-768	-1	-1	-1	-1	4	-1024	-768	-1	-1	-1	-1	4		0	0						Untertest2.avi	0	880	547	72	111				0	Content		-72	-111	25446541	2521564417
25461	09:02:22.964	00:00:25.461	1528	-1024	-768	-1	-1	-1	-1	4	-1024	-768	-1	-1	-1	-1	4		0	0						Untertest2.avi	0	880	547	72	111				0	Content		-72	-111	25461292	2521579168
25478	09:02:22.981	00:00:25.477	1529	-1024	-768	-1	-1	-1	-1	4	-1024	-768	-1	-1	-1	-1	4		0	0						Untertest2.avi	0	880	547	72	111				0	Content		-72	-111	25477912	2521595788
25495	09:02:22.998	00:00:25.494	1530	-1024	-768	-1	-1	-1	-1	4	-1024	-768	-1	-1	-1	-1	4		0	0						Untertest2.avi	0	880	547	72	111				0	Content		-72	-111	25494663	2521612539
25511	09:02:23.014	00:00:25.511	1531	-1024	-768	-1	-1	-1	-1	4	-1024	-768	-1	-1	-1	-1	4		0	0						Untertest2.avi	0	880	547	72	111				0	Content		-72	-111	25511340	2521629216
25528	09:02:23.031	00:00:25.527	1532	-1024	-768	-1	-1	-1	-1	4	-1024	-768	-1	-1	-1	-1	4		0	0						Untertest2.avi	0	880	547	72	111				0	Content		-72	-111	25527908	2521645784
25545	09:02:23.048	00:00:25.544	1533	-1024	-768	-1	-1	-1	-1	4	-1024	-768	-1	-1	-1	-1	4		0	0						Untertest2.avi	0	880	547	72	111				0	Content		-72	-111	25544845	2521662721
25562	09:02:23.065	00:00:25.561	1534	-1024	-768	-1	-1	-1	-1	4	-1024	-768	-1	-1	-1	-1	4		0	0						Untertest2.avi	0	880	547	72	111				0	Content		-72	-111	25561512	2521679388
25579	09:02:23.082	00:00:25.578	1535	-1024	-768	-1	-1	-1	-1	4	-1024	-768	-1	-1	-1	-1	4		0	0						Untertest2.avi	0	880	547	72	111				0	Content		-72	-111	25578645	2521696521
25595	09:02:23.098	00:00:25.595	1536	-1024	-768	-1	-1	-1	-1	4	-1024	-768	-1	-1	-1	-1	4		0	0						Untertest2.avi	0	880	547	72	111				0	Content		-72	-111	25595313	2521713189
25612	09:02:23.115	00:00:25.612	1537	-1024	-768	-1	-1	-1	-1	4	-1024	-768	-1	-1	-1	-1	4		0	0						Untertest2.avi	0	880	547	72	111				0	Content		-72	-111	25612402	2521730278
25630	09:02:23.133	00:00:25.629	1538	-1024	-768	-1	-1	-1	-1	4	-1024	-768	-1	-1	-1	-1	4		0	0						Untertest2.avi	0	880	547	72	111				0	Content		-72	-111	25629651	2521747527
25645	09:02:23.148	00:00:25.645	1539	-1024	-768	-1	-1	-1	-1	4	-1024	-768	-1	-1	-1	-1	4		0	0						Untertest2.avi	0	880	547	72	111				0	Content		-72	-111	25645401	2521763277
25662	09:02:23.165	00:00:25.662	1540	-1024	-768	-1	-1	-1	-1	4	-1024	-768	-1	-1	-1	-1	4		0	0						Untertest2.avi	0	880	547	72	111				0	Content		-72	-111	25662069	2521779945
25678	09:02:23.181	00:00:25.677	1541	-1024	-768	-1	-1	-1	-1	4	-1024	-768	-1	-1	-1	-1	4		0	0						Untertest2.avi	0	880	547	72	111				0	Content		-72	-111	25677898	2521795774
25695	09:02:23.198	00:00:25.694	1542	-1024	-768	-1	-1	-1	-1	4	-1024	-768	-1	-1	-1	-1	4		0	0						Untertest2.avi	0	880	547	72	111				0	Content		-72	-111	25694521	2521812397
25711	09:02:23.214	00:00:25.711	1543	-1024	-768	-1	-1	-1	-1	4	-1024	-768	-1	-1	-1	-1	4		0	0						Untertest2.avi	0	880	547	72	111				0	Content		-72	-111	25711202	2521829078
25728	09:02:23.231	00:00:25.727	1544	-1024	-768	-1	-1	-1	-1	4	-1024	-768	-1	-1	-1	-1	4		0	0						Untertest2.avi	0	880	547	72	111				0	Content		-72	-111	25727769	2521845645
25744	09:02:23.247	00:00:25.744	1545	-1024	-768	-1	-1	-1	-1	4	-1024	-768	-1	-1	-1	-1	4		0	0						Untertest2.avi	0	880	547	72	111				0	Content		-72	-111	25744393	2521862269
25762	09:02:23.265	00:00:25.761	1546	-1024	-768	-1	-1	-1	-1	4	-1024	-768	-1	-1	-1	-1	4		0	0						Untertest2.avi	0	880	547	72	111				0	Content		-72	-111	25761703	2521879579
25778	09:02:23.281	00:00:25.778	1547	-1024	-768	-1	-1	-1	-1	4	-1024	-768	-1	-1	-1	-1	4		0	0						Untertest2.avi	0	880	547	72	111				0	Content		-72	-111	25778371	2521896247
25796	09:02:23.299	00:00:25.795	1548	-1024	-768	-1	-1	-1	-1	4	-1024	-768	-1	-1	-1	-1	4		0	0						Untertest2.avi	0	880	547	72	111				0	Content		-72	-111	25795629	2521913505
25812	09:02:23.315	00:00:25.812	1549	-1024	-768	-1	-1	-1	-1	4	-1024	-768	-1	-1	-1	-1	4		0	0						Untertest2.avi	0	880	547	72	111				0	Content		-72	-111	25812297	2521930173
25830	09:02:23.333	00:00:25.829	1550	-1024	-768	-1	-1	-1	-1	4	-1024	-768	-1	-1	-1	-1	4		0	0						Untertest2.avi	0	880	547	72	111				0	Content		-72	-111	25829636	2521947512
25844	09:02:23.347	00:00:25.844	1551	-1024	-768	-1	-1	-1	-1	4	-1024	-768	-1	-1	-1	-1	4		0	0						Untertest2.avi	0	880	547	72	111				0	Content		-72	-111	25844383	2521962259
25861	09:02:23.364	00:00:25.861	1552	-1024	-768	-1	-1	-1	-1	4	-1024	-768	-1	-1	-1	-1	4		0	0						Untertest2.avi	0	880	547	72	111				0	Content		-72	-111	25861004	2521978880
25878	09:02:23.381	00:00:25.877	1553	-1024	-768	-1	-1	-1	-1	4	-1024	-768	-1	-1	-1	-1	4		0	0						Untertest2.avi	0	880	547	72	111				0	Content		-72	-111	25877755	2521995631
25894	09:02:23.397	00:00:25.894	1554	-1024	-768	-1	-1	-1	-1	4	-1024	-768	-1	-1	-1	-1	4		0	0						Untertest2.avi	0	880	547	72	111				0	Content		-72	-111	25894434	2522012310
25911	09:02:23.414	00:00:25.911	1555	-1024	-768	-1	-1	-1	-1	4	-1024	-768	-1	-1	-1	-1	4		0	0						Untertest2.avi	0	880	547	72	111				0	Content		-72	-111	25911002	2522028878
25928	09:02:23.431	00:00:25.927	1556	-1024	-768	-1	-1	-1	-1	4	-1024	-768	-1	-1	-1	-1	4		0	0						Untertest2.avi	0	880	547	72	111				0	Content		-72	-111	25927640	2522045516
25945	09:02:23.448	00:00:25.944	1557	-1024	-768	-1	-1	-1	-1	4	-1024	-768	-1	-1	-1	-1	4		0	0						Untertest2.avi	0	880	547	72	111				0	Content		-72	-111	25944885	2522062761
25962	09:02:23.465	00:00:25.962	1558	-1024	-768	-1	-1	-1	-1	4	-1024	-768	-1	-1	-1	-1	4		0	0						Untertest2.avi	0	880	547	72	111				0	Content		-72	-111	25962193	2522080069
25979	09:02:23.482	00:00:25.978	1559	-1024	-768	-1	-1	-1	-1	4	-1024	-768	-1	-1	-1	-1	4		0	0						Untertest2.avi	0	880	547	72	111				0	Content		-72	-111	25978861	2522096737
25995	09:02:23.498	00:00:25.994	1560	-1024	-768	-1	-1	-1	-1	4	-1024	-768	-1	-1	-1	-1	4		0	0						Untertest2.avi	0	880	547	72	111				0	Content		-72	-111	25994938	2522112814
26012	09:02:23.515	00:00:26.011	1561	-1024	-768	-1	-1	-1	-1	4	-1024	-768	-1	-1	-1	-1	4		0	0						Untertest2.avi	0	880	547	72	111				0	Content		-72	-111	26011606	2522129482
26028	09:02:23.531	00:00:26.027	1562	-1024	-768	-1	-1	-1	-1	4	-1024	-768	-1	-1	-1	-1	4		0	0						Untertest2.avi	0	880	547	72	111				0	Content		-72	-111	26027624	2522145500
26044	09:02:23.547	00:00:26.044	1563	-1024	-768	-1	-1	-1	-1	4	-1024	-768	-1	-1	-1	-1	4		0	0						Untertest2.avi	0	880	547	72	111				0	Content		-72	-111	26044247	2522162123
26061	09:02:23.564	00:00:26.060	1564	-1024	-768	-1	-1	-1	-1	4	-1024	-768	-1	-1	-1	-1	4		0	0						Untertest2.avi	0	880	547	72	111				0	Content		-72	-111	26060994	2522178870
26078	09:02:23.581	00:00:26.077	1565	-1024	-768	-1	-1	-1	-1	4	-1024	-768	-1	-1	-1	-1	4		0	0						Untertest2.avi	0	880	547	72	111				0	Content		-72	-111	26077550	2522195426
26094	09:02:23.597	00:00:26.094	1566	-1024	-768	-1	-1	-1	-1	4	-1024	-768	-1	-1	-1	-1	4		0	0						Untertest2.avi	0	880	547	72	111				0	Content		-72	-111	26094244	2522212120
26111	09:02:23.614	00:00:26.110	1567	-1024	-768	-1	-1	-1	-1	4	-1024	-768	-1	-1	-1	-1	4		0	0						Untertest2.avi	0	880	547	72	111				0	Content		-72	-111	26110866	2522228742
26128	09:02:23.631	00:00:26.128	1568	-1024	-768	-1	-1	-1	-1	4	-1024	-768	-1	-1	-1	-1	4		0	0						Untertest2.avi	0	880	547	72	111				0	Content		-72	-111	26128178	2522246054
26145	09:02:23.648	00:00:26.144	1569	-1024	-768	-1	-1	-1	-1	4	-1024	-768	-1	-1	-1	-1	4		0	0						Untertest2.avi	0	880	547	72	111				0	Content		-72	-111	26144846	2522262722
26162	09:02:23.665	00:00:26.162	1570	-1024	-768	-1	-1	-1	-1	4	-1024	-768	-1	-1	-1	-1	4		0	0						Untertest2.avi	0	880	547	72	111				0	Content		-72	-111	26162105	2522279981
26179	09:02:23.682	00:00:26.178	1571	-1024	-768	-1	-1	-1	-1	4	-1024	-768	-1	-1	-1	-1	4		0	0						Untertest2.avi	0	880	547	72	111				0	Content		-72	-111	26178773	2522296649
26196	09:02:23.699	00:00:26.195	1572	-1024	-768	-1	-1	-1	-1	4	-1024	-768	-1	-1	-1	-1	4		0	0						Untertest2.avi	0	880	547	72	111				0	Content		-72	-111	26195987	2522313863
26211	09:02:23.714	00:00:26.210	1573	-1024	-768	-1	-1	-1	-1	4	-1024	-768	-1	-1	-1	-1	4		0	0						Untertest2.avi	0	880	547	72	111				0	Content		-72	-111	26210862	2522328738
26227	09:02:23.730	00:00:26.227	1574	-1024	-768	-1	-1	-1	-1	4	-1024	-768	-1	-1	-1	-1	4		0	0						Untertest2.avi	0	880	547	72	111				0	Content		-72	-111	26227485	2522345361
26244	09:02:23.747	00:00:26.244	1575	-1024	-768	-1	-1	-1	-1	4	-1024	-768	-1	-1	-1	-1	4		0	0						Untertest2.avi	0	880	547	72	111				0	Content		-72	-111	26244109	2522361985
26261	09:02:23.764	00:00:26.260	1576	-1024	-768	-1	-1	-1	-1	4	-1024	-768	-1	-1	-1	-1	4		0	0						Untertest2.avi	0	880	547	72	111				0	Content		-72	-111	26260785	2522378661
26277	09:02:23.780	00:00:26.277	1577	-1024	-768	-1	-1	-1	-1	4	-1024	-768	-1	-1	-1	-1	4		0	0						Untertest2.avi	0	880	547	72	111				0	Content		-72	-111	26277481	2522395357
26294	09:02:23.797	00:00:26.294	1578	-1024	-768	-1	-1	-1	-1	4	-1024	-768	-1	-1	-1	-1	4		0	0						Untertest2.avi	0	880	547	72	111				0	Content		-72	-111	26294118	2522411994
26311	09:02:23.814	00:00:26.311	1579	-1024	-768	-1	-1	-1	-1	4	-1024	-768	-1	-1	-1	-1	4		0	0						Untertest2.avi	0	880	547	72	111				0	Content		-72	-111	26311355	2522429231
26329	09:02:23.832	00:00:26.328	1580	-1024	-768	-1	-1	-1	-1	4	-1024	-768	-1	-1	-1	-1	4		0	0						Untertest2.avi	0	880	547	72	111				0	Content		-72	-111	26328617	2522446493
26346	09:02:23.849	00:00:26.345	1581	-1024	-768	-1	-1	-1	-1	4	-1024	-768	-1	-1	-1	-1	4		0	0						Untertest2.avi	0	880	547	72	111				0	Content		-72	-111	26345852	2522463728
26362	09:02:23.865	00:00:26.361	1582	-1024	-768	-1	-1	-1	-1	4	-1024	-768	-1	-1	-1	-1	4		0	0						Untertest2.avi	0	880	547	72	111				0	Content		-72	-111	26361601	2522479477
26378	09:02:23.881	00:00:26.378	1583	-1024	-768	-1	-1	-1	-1	4	-1024	-768	-1	-1	-1	-1	4		0	0						Untertest2.avi	0	880	547	72	111				0	Content		-72	-111	26378268	2522496144
26394	09:02:23.897	00:00:26.394	1584	-1024	-768	-1	-1	-1	-1	4	-1024	-768	-1	-1	-1	-1	4		0	0						Untertest2.avi	0	880	547	72	111				0	Content		-72	-111	26394097	2522511973
26411	09:02:23.914	00:00:26.410	1585	-1024	-768	-1	-1	-1	-1	4	-1024	-768	-1	-1	-1	-1	4		0	0						Untertest2.avi	0	880	547	72	111				0	Content		-72	-111	26410722	2522528598
26427	09:02:23.930	00:00:26.427	1586	-1024	-768	-1	-1	-1	-1	4	-1024	-768	-1	-1	-1	-1	4		0	0						Untertest2.avi	0	880	547	72	111				0	Content		-72	-111	26427399	2522545275
26444	09:02:23.947	00:00:26.443	1587	-1024	-768	-1	-1	-1	-1	4	-1024	-768	-1	-1	-1	-1	4		0	0						Untertest2.avi	0	880	547	72	111				0	Content		-72	-111	26443968	2522561844
26461	09:02:23.964	00:00:26.460	1588	-1024	-768	-1	-1	-1	-1	4	-1024	-768	-1	-1	-1	-1	4		0	0						Untertest2.avi	0	880	547	72	111				0	Content		-72	-111	26460592	2522578468
26478	09:02:23.981	00:00:26.477	1589	-1024	-768	-1	-1	-1	-1	4	-1024	-768	-1	-1	-1	-1	4		0	0						Untertest2.avi	0	880	547	72	111				0	Content		-72	-111	26477904	2522595780
26495	09:02:23.998	00:00:26.494	1590	-1024	-768	-1	-1	-1	-1	4	-1024	-768	-1	-1	-1	-1	4		0	0						Untertest2.avi	0	880	547	72	111				0	Content		-72	-111	26494572	2522612448
26512	09:02:24.015	00:00:26.511	1591	-1024	-768	-1	-1	-1	-1	4	-1024	-768	-1	-1	-1	-1	4		0	0						Untertest2.avi	0	880	547	72	111				0	Content		-72	-111	26511830	2522629706
26528	09:02:24.031	00:00:26.528	1592	-1024	-768	-1	-1	-1	-1	4	-1024	-768	-1	-1	-1	-1	4		0	0						Untertest2.avi	0	880	547	72	111				0	Content		-72	-111	26528498	2522646374
26546	09:02:24.049	00:00:26.545	1593	-1024	-768	-1	-1	-1	-1	4	-1024	-768	-1	-1	-1	-1	4		0	0						Untertest2.avi	0	880	547	72	111				0	Content		-72	-111	26545834	2522663710
26561	09:02:24.064	00:00:26.560	1594	-1024	-768	-1	-1	-1	-1	4	-1024	-768	-1	-1	-1	-1	4		0	0						Untertest2.avi	0	880	547	72	111				0	Content		-72	-111	26560583	2522678459
26577	09:02:24.080	00:00:26.577	1595	-1024	-768	-1	-1	-1	-1	4	-1024	-768	-1	-1	-1	-1	4		0	0						Untertest2.avi	0	880	547	72	111				0	Content		-72	-111	26577208	2522695084
26594	09:02:24.097	00:00:26.593	1596	-1024	-768	-1	-1	-1	-1	4	-1024	-768	-1	-1	-1	-1	4		0	0						Untertest2.avi	0	880	547	72	111				0	Content		-72	-111	26593956	2522711832
26611	09:02:24.114	00:00:26.610	1597	-1024	-768	-1	-1	-1	-1	4	-1024	-768	-1	-1	-1	-1	4		0	0						Untertest2.avi	0	880	547	72	111				0	Content		-72	-111	26610637	2522728513
26627	09:02:24.130	00:00:26.627	1598	-1024	-768	-1	-1	-1	-1	4	-1024	-768	-1	-1	-1	-1	4		0	0						Untertest2.avi	0	880	547	72	111				0	Content		-72	-111	26627201	2522745077
26644	09:02:24.147	00:00:26.644	1599	-1024	-768	-1	-1	-1	-1	4	-1024	-768	-1	-1	-1	-1	4		0	0						Untertest2.avi	0	880	547	72	111				0	Content		-72	-111	26644137	2522762013
26661	09:02:24.164	00:00:26.660	1600	-1024	-768	-1	-1	-1	-1	4	-1024	-768	-1	-1	-1	-1	4		0	0						Untertest2.avi	0	880	547	72	111				0	Content		-72	-111	26660805	2522778681
26678	09:02:24.181	00:00:26.677	1601	-1024	-768	-1	-1	-1	-1	4	-1024	-768	-1	-1	-1	-1	4		0	0						Untertest2.avi	0	880	547	72	111				0	Content		-72	-111	26677938	2522795814
26695	09:02:24.198	00:00:26.694	1602	-1024	-768	-1	-1	-1	-1	4	-1024	-768	-1	-1	-1	-1	4		0	0						Untertest2.avi	0	880	547	72	111				0	Content		-72	-111	26694606	2522812482
26712	09:02:24.215	00:00:26.711	1603	-1024	-768	-1	-1	-1	-1	4	-1024	-768	-1	-1	-1	-1	4		0	0						Untertest2.avi	0	880	547	72	111				0	Content		-72	-111	26711693	2522829569
26729	09:02:24.232	00:00:26.729	1604	-1024	-768	-1	-1	-1	-1	4	-1024	-768	-1	-1	-1	-1	4		0	0						Untertest2.avi	0	880	547	72	111				0	Content		-72	-111	26729064	2522846940
26745	09:02:24.248	00:00:26.744	1605	-1024	-768	-1	-1	-1	-1	4	-1024	-768	-1	-1	-1	-1	4		0	0						Untertest2.avi	0	880	547	72	111				0	Content		-72	-111	26744751	2522862627
26761	09:02:24.264	00:00:26.761	1606	-1024	-768	-1	-1	-1	-1	4	-1024	-768	-1	-1	-1	-1	4		0	0						Untertest2.avi	0	880	547	72	111				0	Content		-72	-111	26761419	2522879295
26777	09:02:24.280	00:00:26.777	1607	-1024	-768	-1	-1	-1	-1	4	-1024	-768	-1	-1	-1	-1	4		0	0						Untertest2.avi	0	880	547	72	111				0	Content		-72	-111	26777188	2522895064
26794	09:02:24.297	00:00:26.793	1608	-1024	-768	-1	-1	-1	-1	4	-1024	-768	-1	-1	-1	-1	4		0	0						Untertest2.avi	0	880	547	72	111				0	Content		-72	-111	26793812	2522911688
26810	09:02:24.313	00:00:26.810	1609	-1024	-768	-1	-1	-1	-1	4	-1024	-768	-1	-1	-1	-1	4		0	0						Untertest2.avi	0	880	547	72	111				0	Content		-72	-111	26810491	2522928367
26827	09:02:24.330	00:00:26.827	1610	-1024	-768	-1	-1	-1	-1	4	-1024	-768	-1	-1	-1	-1	4		0	0						Untertest2.avi	0	880	547	72	111				0	Content		-72	-111	26827059	2522944935
26844	09:02:24.347	00:00:26.843	1611	-1024	-768	-1	-1	-1	-1	4	-1024	-768	-1	-1	-1	-1	4		0	0						Untertest2.avi	0	880	547	72	111				0	Content		-72	-111	26843681	2522961557
26861	09:02:24.364	00:00:26.860	1612	-1024	-768	-1	-1	-1	-1	4	-1024	-768	-1	-1	-1	-1	4		0	0						Untertest2.avi	0	880	547	72	111				0	Content		-72	-111	26860993	2522978869
26878	09:02:24.381	00:00:26.877	1613	-1024	-768	-1	-1	-1	-1	4	-1024	-768	-1	-1	-1	-1	4		0	0						Untertest2.avi	0	880	547	72	111				0	Content		-72	-111	26877661	2522995537
26895	09:02:24.398	00:00:26.894	1614	-1024	-768	-1	-1	-1	-1	4	-1024	-768	-1	-1	-1	-1	4		0	0						Untertest2.avi	0	880	547	72	111				0	Content		-72	-111	26894918	2523012794
26912	09:02:24.415	00:00:26.911	1615	-1024	-768	-1	-1	-1	-1	4	-1024	-768	-1	-1	-1	-1	4		0	0						Untertest2.avi	0	880	547	72	111				0	Content		-72	-111	26911586	2523029462
26929	09:02:24.432	00:00:26.928	1616	-1024	-768	-1	-1	-1	-1	4	-1024	-768	-1	-1	-1	-1	4		0	0						Untertest2.avi	0	880	547	72	111				0	Content		-72	-111	26928922	2523046798
26944	09:02:24.447	00:00:26.943	1617	-1024	-768	-1	-1	-1	-1	4	-1024	-768	-1	-1	-1	-1	4		0	0						Untertest2.avi	0	880	547	72	111				0	Content		-72	-111	26943669	2523061545
26960	09:02:24.463	00:00:26.960	1618	-1024	-768	-1	-1	-1	-1	4	-1024	-768	-1	-1	-1	-1	4		0	0						Untertest2.avi	0	880	547	72	111				0	Content		-72	-111	26960307	2523078183
26977	09:02:24.480	00:00:26.977	1619	-1024	-768	-1	-1	-1	-1	4	-1024	-768	-1	-1	-1	-1	4		0	0						Untertest2.avi	0	880	547	72	111				0	Content		-72	-111	26977044	2523094920
26994	09:02:24.497	00:00:26.993	1620	-1024	-768	-1	-1	-1	-1	4	-1024	-768	-1	-1	-1	-1	4		0	0						Untertest2.avi	0	880	547	72	111				0	Content		-72	-111	26993721	2523111597
27010	09:02:24.513	00:00:27.010	1621	-1024	-768	-1	-1	-1	-1	4	-1024	-768	-1	-1	-1	-1	4		0	0						Untertest2.avi	0	880	547	72	111				0	Content		-72	-111	27010291	2523128167
27027	09:02:24.530	00:00:27.027	1622	-1024	-768	-1	-1	-1	-1	4	-1024	-768	-1	-1	-1	-1	4		0	0						Untertest2.avi	0	880	547	72	111				0	Content		-72	-111	27027229	2523145105
27044	09:02:24.547	00:00:27.043	1623	-1024	-768	-1	-1	-1	-1	4	-1024	-768	-1	-1	-1	-1	4		0	0						Untertest2.avi	0	880	547	72	111				0	Content		-72	-111	27043897	2523161773
27061	09:02:24.564	00:00:27.061	1624	-1024	-768	-1	-1	-1	-1	4	-1024	-768	-1	-1	-1	-1	4		0	0						Untertest2.avi	0	880	547	72	111				0	Content		-72	-111	27061032	2523178908
27078	09:02:24.581	00:00:27.077	1625	-1024	-768	-1	-1	-1	-1	4	-1024	-768	-1	-1	-1	-1	4		0	0						Untertest2.avi	0	880	547	72	111				0	Content		-72	-111	27077700	2523195576
27095	09:02:24.598	00:00:27.094	1626	-1024	-768	-1	-1	-1	-1	4	-1024	-768	-1	-1	-1	-1	4		0	0						Untertest2.avi	0	880	547	72	111				0	Content		-72	-111	27094788	2523212664
27112	09:02:24.615	00:00:27.112	1627	-1024	-768	-1	-1	-1	-1	4	-1024	-768	-1	-1	-1	-1	4		0	0						Untertest2.avi	0	880	547	72	111				0	Content		-72	-111	27112161	2523230037
27128	09:02:24.631	00:00:27.127	1628	-1024	-768	-1	-1	-1	-1	4	-1024	-768	-1	-1	-1	-1	4		0	0						Untertest2.avi	0	880	547	72	111				0	Content		-72	-111	27127853	2523245729
27145	09:02:24.648	00:00:27.144	1629	-1024	-768	-1	-1	-1	-1	4	-1024	-768	-1	-1	-1	-1	4		0	0						Untertest2.avi	0	880	547	72	111				0	Content		-72	-111	27144521	2523262397
27160	09:02:24.663	00:00:27.160	1630	-1024	-768	-1	-1	-1	-1	4	-1024	-768	-1	-1	-1	-1	4		0	0						Untertest2.avi	0	880	547	72	111				0	Content		-72	-111	27160156	2523278032
27177	09:02:24.680	00:00:27.176	1631	-1024	-768	-1	-1	-1	-1	4	-1024	-768	-1	-1	-1	-1	4		0	0						Untertest2.avi	0	880	547	72	111				0	Content		-72	-111	27176905	2523294781
27194	09:02:24.697	00:00:27.193	1632	-1024	-768	-1	-1	-1	-1	4	-1024	-768	-1	-1	-1	-1	4		0	0						Untertest2.avi	0	880	547	72	111				0	Content		-72	-111	27193583	2523311459
27210	09:02:24.713	00:00:27.210	1633	-1024	-768	-1	-1	-1	-1	4	-1024	-768	-1	-1	-1	-1	4		0	0						Untertest2.avi	0	880	547	72	111				0	Content		-72	-111	27210152	2523328028
27227	09:02:24.730	00:00:27.226	1634	-1024	-768	-1	-1	-1	-1	4	-1024	-768	-1	-1	-1	-1	4		0	0						Untertest2.avi	0	880	547	72	111				0	Content		-72	-111	27226777	2523344653
27244	09:02:24.747	00:00:27.244	1635	-1024	-768	-1	-1	-1	-1	4	-1024	-768	-1	-1	-1	-1	4		0	0						Untertest2.avi	0	880	547	72	111				0	Content		-72	-111	27244088	2523361964
27261	09:02:24.764	00:00:27.260	1636	-1024	-768	-1	-1	-1	-1	4	-1024	-768	-1	-1	-1	-1	4		0	0						Untertest2.avi	0	880	547	72	111				0	Content		-72	-111	27260756	2523378632
27278	09:02:24.781	00:00:27.278	1637	-1024	-768	-1	-1	-1	-1	4	-1024	-768	-1	-1	-1	-1	4		0	0						Untertest2.avi	0	880	547	72	111				0	Content		-72	-111	27278014	2523395890
27295	09:02:24.798	00:00:27.294	1638	-1024	-768	-1	-1	-1	-1	4	-1024	-768	-1	-1	-1	-1	4		0	0						Untertest2.avi	0	880	547	72	111				0	Content		-72	-111	27294682	2523412558
27312	09:02:24.815	00:00:27.312	1639	-1024	-768	-1	-1	-1	-1	4	-1024	-768	-1	-1	-1	-1	4		0	0						Untertest2.avi	0	880	547	72	111				0	Content		-72	-111	27312019	2523429895
27327	09:02:24.830	00:00:27.326	1640	-1024	-768	-1	-1	-1	-1	4	-1024	-768	-1	-1	-1	-1	4		0	0						Untertest2.avi	0	880	547	72	111				0	Content		-72	-111	27326767	2523444643
27343	09:02:24.846	00:00:27.343	1641	-1024	-768	-1	-1	-1	-1	4	-1024	-768	-1	-1	-1	-1	4		0	0						Untertest2.avi	0	880	547	72	111				0	Content		-72	-111	27343392	2523461268
27360	09:02:24.863	00:00:27.360	1642	-1024	-768	-1	-1	-1	-1	4	-1024	-768	-1	-1	-1	-1	4		0	0						Untertest2.avi	0	880	547	72	111				0	Content		-72	-111	27360140	2523478016
27377	09:02:24.880	00:00:27.376	1643	-1024	-768	-1	-1	-1	-1	4	-1024	-768	-1	-1	-1	-1	4		0	0						Untertest2.avi	0	880	547	72	111				0	Content		-72	-111	27376696	2523494572
27393	09:02:24.896	00:00:27.393	1644	-1024	-768	-1	-1	-1	-1	4	-1024	-768	-1	-1	-1	-1	4		0	0						Untertest2.avi	0	880	547	72	111				0	Content		-72	-111	27393391	2523511267
27410	09:02:24.913	00:00:27.410	1645	-1024	-768	-1	-1	-1	-1	4	-1024	-768	-1	-1	-1	-1	4		0	0						Untertest2.avi	0	880	547	72	111				0	Content		-72	-111	27410329	2523528205
27427	09:02:24.930	00:00:27.426	1646	-1024	-768	-1	-1	-1	-1	4	-1024	-768	-1	-1	-1	-1	4		0	0						Untertest2.avi	0	880	547	72	111				0	Content		-72	-111	27426997	2523544873
27444	09:02:24.947	00:00:27.444	1647	-1024	-768	-1	-1	-1	-1	4	-1024	-768	-1	-1	-1	-1	4		0	0						Untertest2.avi	0	880	547	72	111				0	Content		-72	-111	27444130	2523562006
27461	09:02:24.964	00:00:27.460	1648	-1024	-768	-1	-1	-1	-1	4	-1024	-768	-1	-1	-1	-1	4		0	0						Untertest2.avi	0	880	547	72	111				0	Content		-72	-111	27460797	2523578673
27478	09:02:24.981	00:00:27.477	1649	-1024	-768	-1	-1	-1	-1	4	-1024	-768	-1	-1	-1	-1	4		0	0						Untertest2.avi	0	880	547	72	111				0	Content		-72	-111	27477885	2523595761
27495	09:02:24.998	00:00:27.495	1650	-1024	-768	-1	-1	-1	-1	4	-1024	-768	-1	-1	-1	-1	4		0	0						Untertest2.avi	0	880	547	72	111				0	Content		-72	-111	27495131	2523613007
27511	09:02:25.014	00:00:27.510	1651	-1024	-768	-1	-1	-1	-1	4	-1024	-768	-1	-1	-1	-1	4		0	0						Untertest2.avi	0	880	547	72	111				0	Content		-72	-111	27510883	2523628759
27528	09:02:25.031	00:00:27.527	1652	-1024	-768	-1	-1	-1	-1	4	-1024	-768	-1	-1	-1	-1	4		0	0						Untertest2.avi	0	880	547	72	111				0	Content		-72	-111	27527551	2523645427
27543	09:02:25.046	00:00:27.543	1653	-1024	-768	-1	-1	-1	-1	4	-1024	-768	-1	-1	-1	-1	4		0	0						Untertest2.avi	0	880	547	72	111				0	Content		-72	-111	27543257	2523661133
27560	09:02:25.063	00:00:27.560	1654	-1024	-768	-1	-1	-1	-1	4	-1024	-768	-1	-1	-1	-1	4		0	0						Untertest2.avi	0	880	547	72	111				0	Content		-72	-111	27560008	2523677884
27577	09:02:25.080	00:00:27.576	1655	-1024	-768	-1	-1	-1	-1	4	-1024	-768	-1	-1	-1	-1	4		0	0						Untertest2.avi	0	880	547	72	111				0	Content		-72	-111	27576683	2523694559
27593	09:02:25.096	00:00:27.593	1656	-1024	-768	-1	-1	-1	-1	4	-1024	-768	-1	-1	-1	-1	4		0	0						Untertest2.avi	0	880	547	72	111				0	Content		-72	-111	27593254	2523711130
27610	09:02:25.113	00:00:27.609	1657	-1024	-768	-1	-1	-1	-1	4	-1024	-768	-1	-1	-1	-1	4		0	0						Untertest2.avi	0	880	547	72	111				0	Content		-72	-111	27609876	2523727752
27627	09:02:25.130	00:00:27.627	1658	-1024	-768	-1	-1	-1	-1	4	-1024	-768	-1	-1	-1	-1	4		0	0						Untertest2.avi	0	880	547	72	111				0	Content		-72	-111	27627189	2523745065
27644	09:02:25.147	00:00:27.643	1659	-1024	-768	-1	-1	-1	-1	4	-1024	-768	-1	-1	-1	-1	4		0	0						Untertest2.avi	0	880	547	72	111				0	Content		-72	-111	27643857	2523761733
27661	09:02:25.164	00:00:27.661	1660	-1024	-768	-1	-1	-1	-1	4	-1024	-768	-1	-1	-1	-1	4		0	0						Untertest2.avi	0	880	547	72	111				0	Content		-72	-111	27661114	2523778990
27678	09:02:25.181	00:00:27.677	1661	-1024	-768	-1	-1	-1	-1	4	-1024	-768	-1	-1	-1	-1	4		0	0						Untertest2.avi	0	880	547	72	111				0	Content		-72	-111	27677782	2523795658
27695	09:02:25.198	00:00:27.695	1662	-1024	-768	-1	-1	-1	-1	4	-1024	-768	-1	-1	-1	-1	4		0	0						Untertest2.avi	0	880	547	72	111				0	Content		-72	-111	27695118	2523812994
27710	09:02:25.213	00:00:27.709	1663	-1024	-768	-1	-1	-1	-1	4	-1024	-768	-1	-1	-1	-1	4		0	0						Untertest2.avi	0	880	547	72	111				0	Content		-72	-111	27709865	2523827741
27726	09:02:25.229	00:00:27.726	1664	-1024	-768	-1	-1	-1	-1	4	-1024	-768	-1	-1	-1	-1	4		0	0						Untertest2.avi	0	880	547	72	111				0	Content		-72	-111	27726489	2523844365
27743	09:02:25.246	00:00:27.743	1665	-1024	-768	-1	-1	-1	-1	4	-1024	-768	-1	-1	-1	-1	4		0	0						Untertest2.avi	0	880	547	72	111				0	Content		-72	-111	27743110	2523860986
27760	09:02:25.263	00:00:27.759	1666	-1024	-768	-1	-1	-1	-1	4	-1024	-768	-1	-1	-1	-1	4		0	0						Untertest2.avi	0	880	547	72	111				0	Content		-72	-111	27759912	2523877788
27776	09:02:25.279	00:00:27.776	1667	-1024	-768	-1	-1	-1	-1	4	-1024	-768	-1	-1	-1	-1	4		0	0						Untertest2.avi	0	880	547	72	111				0	Content		-72	-111	27776481	2523894357
27793	09:02:25.296	00:00:27.793	1668	-1024	-768	-1	-1	-1	-1	4	-1024	-768	-1	-1	-1	-1	4		0	0						Untertest2.avi	0	880	547	72	111				0	Content		-72	-111	27793116	2523910992
27810	09:02:25.313	00:00:27.810	1669	-1024	-768	-1	-1	-1	-1	4	-1024	-768	-1	-1	-1	-1	4		0	0						Untertest2.avi	0	880	547	72	111				0	Content		-72	-111	27810354	2523928230
27828	09:02:25.331	00:00:27.827	1670	-1024	-768	-1	-1	-1	-1	4	-1024	-768	-1	-1	-1	-1	4		0	0						Untertest2.avi	0	880	547	72	111				0	Content		-72	-111	27827601	2523945477
27844	09:02:25.347	00:00:27.844	1671	-1024	-768	-1	-1	-1	-1	4	-1024	-768	-1	-1	-1	-1	4		0	0						Untertest2.avi	0	880	547	72	111				0	Content		-72	-111	27844269	2523962145
27860	09:02:25.363	00:00:27.860	1672	-1024	-768	-1	-1	-1	-1	4	-1024	-768	-1	-1	-1	-1	4		0	0						Untertest2.avi	0	880	547	72	111				0	Content		-72	-111	27860371	2523978247
27877	09:02:25.380	00:00:27.877	1673	-1024	-768	-1	-1	-1	-1	4	-1024	-768	-1	-1	-1	-1	4		0	0						Untertest2.avi	0	880	547	72	111				0	Content		-72	-111	27877039	2523994915
27893	09:02:25.396	00:00:27.892	1674	-1024	-768	-1	-1	-1	-1	4	-1024	-768	-1	-1	-1	-1	4		0	0						Untertest2.avi	0	880	547	72	111				0	Content		-72	-111	27892970	2524010846
27910	09:02:25.413	00:00:27.909	1675	-1024	-768	-1	-1	-1	-1	4	-1024	-768	-1	-1	-1	-1	4		0	0						Untertest2.avi	0	880	547	72	111				0	Content		-72	-111	27909716	2524027592
27926	09:02:25.429	00:00:27.926	1676	-1024	-768	-1	-1	-1	-1	4	-1024	-768	-1	-1	-1	-1	4		0	0						Untertest2.avi	0	880	547	72	111				0	Content		-72	-111	27926343	2524044219
27943	09:02:25.446	00:00:27.943	1677	-1024	-768	-1	-1	-1	-1	4	-1024	-768	-1	-1	-1	-1	4		0	0						Untertest2.avi	0	880	547	72	111				0	Content		-72	-111	27943021	2524060897
27960	09:02:25.463	00:00:27.959	1678	-1024	-768	-1	-1	-1	-1	4	-1024	-768	-1	-1	-1	-1	4		0	0						Untertest2.avi	0	880	547	72	111				0	Content		-72	-111	27959714	2524077590
27976	09:02:25.479	00:00:27.976	1679	-1024	-768	-1	-1	-1	-1	4	-1024	-768	-1	-1	-1	-1	4		0	0						Untertest2.avi	0	880	547	72	111				0	Content		-72	-111	27976352	2524094228
27994	09:02:25.497	00:00:27.993	1680	-1024	-768	-1	-1	-1	-1	4	-1024	-768	-1	-1	-1	-1	4		0	0						Untertest2.avi	0	880	547	72	111				0	Content		-72	-111	27993596	2524111472
28010	09:02:25.513	00:00:28.010	1681	-1024	-768	-1	-1	-1	-1	4	-1024	-768	-1	-1	-1	-1	4		0	0						Untertest2.avi	0	880	547	72	111				0	Content		-72	-111	28010264	2524128140
28028	09:02:25.531	00:00:28.027	1682	-1024	-768	-1	-1	-1	-1	4	-1024	-768	-1	-1	-1	-1	4		0	0						Untertest2.avi	0	880	547	72	111				0	Content		-72	-111	28027559	2524145435
28044	09:02:25.547	00:00:28.044	1683	-1024	-768	-1	-1	-1	-1	4	-1024	-768	-1	-1	-1	-1	4		0	0						Untertest2.avi	0	880	547	72	111				0	Content		-72	-111	28044227	2524162103
28061	09:02:25.564	00:00:28.061	1684	-1024	-768	-1	-1	-1	-1	4	-1024	-768	-1	-1	-1	-1	4		0	0						Untertest2.avi	0	880	547	72	111				0	Content		-72	-111	28061464	2524179340
28076	09:02:25.579	00:00:28.076	1685	-1024	-768	-1	-1	-1	-1	4	-1024	-768	-1	-1	-1	-1	4		0	0						Untertest2.avi	0	880	547	72	111				0	Content		-72	-111	28076209	2524194085
28093	09:02:25.596	00:00:28.092	1686	-1024	-768	-1	-1	-1	-1	4	-1024	-768	-1	-1	-1	-1	4		0	0						Untertest2.avi	0	880	547	72	111				0	Content		-72	-111	28092835	2524210711
28110	09:02:25.613	00:00:28.109	1687	-1024	-768	-1	-1	-1	-1	4	-1024	-768	-1	-1	-1	-1	4		0	0						Untertest2.avi	0	880	547	72	111				0	Content		-72	-111	28109581	2524227457
28126	09:02:25.629	00:00:28.126	1688	-1024	-768	-1	-1	-1	-1	4	-1024	-768	-1	-1	-1	-1	4		0	0						Untertest2.avi	0	880	547	72	111				0	Content		-72	-111	28126260	2524244136
28143	09:02:25.646	00:00:28.142	1689	-1024	-768	-1	-1	-1	-1	4	-1024	-768	-1	-1	-1	-1	4		0	0						Untertest2.avi	0	880	547	72	111				0	Content		-72	-111	28142832	2524260708
28159	09:02:25.662	00:00:28.159	1690	-1024	-768	-1	-1	-1	-1	4	-1024	-768	-1	-1	-1	-1	4		0	0						Untertest2.avi	0	880	547	72	111				0	Content		-72	-111	28159463	2524277339
28177	09:02:25.680	00:00:28.176	1691	-1024	-768	-1	-1	-1	-1	4	-1024	-768	-1	-1	-1	-1	4		0	0						Untertest2.avi	0	880	547	72	111				0	Content		-72	-111	28176704	2524294580
28194	09:02:25.697	00:00:28.194	1692	-1024	-768	-1	-1	-1	-1	4	-1024	-768	-1	-1	-1	-1	4		0	0						Untertest2.avi	0	880	547	72	111				0	Content		-72	-111	28194014	2524311890
28211	09:02:25.714	00:00:28.210	1693	-1024	-768	-1	-1	-1	-1	4	-1024	-768	-1	-1	-1	-1	4		0	0						Untertest2.avi	0	880	547	72	111				0	Content		-72	-111	28210682	2524328558
28227	09:02:25.730	00:00:28.226	1694	-1024	-768	-1	-1	-1	-1	4	-1024	-768	-1	-1	-1	-1	4		0	0						Untertest2.avi	0	880	547	72	111				0	Content		-72	-111	28226752	2524344628
28243	09:02:25.746	00:00:28.243	1695	-1024	-768	-1	-1	-1	-1	4	-1024	-768	-1	-1	-1	-1	4		0	0						Untertest2.avi	0	880	547	72	111				0	Content		-72	-111	28243419	2524361295
28259	09:02:25.762	00:00:28.259	1696	-1024	-768	-1	-1	-1	-1	4	-1024	-768	-1	-1	-1	-1	4		0	0						Untertest2.avi	0	880	547	72	111				0	Content		-72	-111	28259444	2524377320
28276	09:02:25.779	00:00:28.276	1697	-1024	-768	-1	-1	-1	-1	4	-1024	-768	-1	-1	-1	-1	4		0	0						Untertest2.avi	0	880	547	72	111				0	Content		-72	-111	28276067	2524393943
28293	09:02:25.796	00:00:28.292	1698	-1024	-768	-1	-1	-1	-1	4	-1024	-768	-1	-1	-1	-1	4		0	0						Untertest2.avi	0	880	547	72	111				0	Content		-72	-111	28292815	2524410691
28309	09:02:25.812	00:00:28.309	1699	-1024	-768	-1	-1	-1	-1	4	-1024	-768	-1	-1	-1	-1	4		0	0						Untertest2.avi	0	880	547	72	111				0	Content		-72	-111	28309491	2524427367
28326	09:02:25.829	00:00:28.326	1700	-1024	-768	-1	-1	-1	-1	4	-1024	-768	-1	-1	-1	-1	4		0	0						Untertest2.avi	0	880	547	72	111				0	Content		-72	-111	28326061	2524443937
28343	09:02:25.846	00:00:28.342	1701	-1024	-768	-1	-1	-1	-1	4	-1024	-768	-1	-1	-1	-1	4		0	0						Untertest2.avi	0	880	547	72	111				0	Content		-72	-111	28342685	2524460561
28360	09:02:25.863	00:00:28.359	1702	-1024	-768	-1	-1	-1	-1	4	-1024	-768	-1	-1	-1	-1	4		0	0						Untertest2.avi	0	880	547	72	111				0	Content		-72	-111	28359996	2524477872
28377	09:02:25.880	00:00:28.376	1703	-1024	-768	-1	-1	-1	-1	4	-1024	-768	-1	-1	-1	-1	4		0	0						Untertest2.avi	0	880	547	72	111				0	Content		-72	-111	28376664	2524494540
28394	09:02:25.897	00:00:28.393	1704	-1024	-768	-1	-1	-1	-1	4	-1024	-768	-1	-1	-1	-1	4		0	0						Untertest2.avi	0	880	547	72	111				0	Content		-72	-111	28393923	2524511799
28411	09:02:25.914	00:00:28.410	1705	-1024	-768	-1	-1	-1	-1	4	-1024	-768	-1	-1	-1	-1	4		0	0						Untertest2.avi	0	880	547	72	111				0	Content		-72	-111	28410591	2524528467
28428	09:02:25.931	00:00:28.427	1706	-1024	-768	-1	-1	-1	-1	4	-1024	-768	-1	-1	-1	-1	4		0	0						Untertest2.avi	0	880	547	72	111				0	Content		-72	-111	28427930	2524545806
28443	09:02:25.946	00:00:28.442	1707	-1024	-768	-1	-1	-1	-1	4	-1024	-768	-1	-1	-1	-1	4		0	0						Untertest2.avi	0	880	547	72	111				0	Content		-72	-111	28442681	2524560557
28459	09:02:25.962	00:00:28.459	1708	-1024	-768	-1	-1	-1	-1	4	-1024	-768	-1	-1	-1	-1	4		0	0						Untertest2.avi	0	880	547	72	111				0	Content		-72	-111	28459302	2524577178
28476	09:02:25.979	00:00:28.476	1709	-1024	-768	-1	-1	-1	-1	4	-1024	-768	-1	-1	-1	-1	4		0	0						Untertest2.avi	0	880	547	72	111				0	Content		-72	-111	28476051	2524593927
28493	09:02:25.996	00:00:28.492	1710	-1024	-768	-1	-1	-1	-1	4	-1024	-768	-1	-1	-1	-1	4		0	0						Untertest2.avi	0	880	547	72	111				0	Content		-72	-111	28492732	2524610608
28509	09:02:26.012	00:00:28.509	1711	-1024	-768	-1	-1	-1	-1	4	-1024	-768	-1	-1	-1	-1	4		0	0						Untertest2.avi	0	880	547	72	111				0	Content		-72	-111	28509299	2524627175
28526	09:02:26.029	00:00:28.525	1712	-1024	-768	-1	-1	-1	-1	4	-1024	-768	-1	-1	-1	-1	4		0	0						Untertest2.avi	0	880	547	72	111				0	Content		-72	-111	28525934	2524643810
28543	09:02:26.046	00:00:28.543	1713	-1024	-768	-1	-1	-1	-1	4	-1024	-768	-1	-1	-1	-1	4		0	0						Untertest2.avi	0	880	547	72	111				0	Content		-72	-111	28543173	2524661049
28560	09:02:26.063	00:00:28.560	1714	-1024	-768	-1	-1	-1	-1	4	-1024	-768	-1	-1	-1	-1	4		0	0						Untertest2.avi	0	880	547	72	111				0	Content		-72	-111	28560485	2524678361
28577	09:02:26.080	00:00:28.577	1715	-1024	-768	-1	-1	-1	-1	4	-1024	-768	-1	-1	-1	-1	4		0	0						Untertest2.avi	0	880	547	72	111				0	Content		-72	-111	28577153	2524695029
28593	09:02:26.096	00:00:28.593	1716	-1024	-768	-1	-1	-1	-1	4	-1024	-768	-1	-1	-1	-1	4		0	0						Untertest2.avi	0	880	547	72	111				0	Content		-72	-111	28593225	2524711101
28610	09:02:26.113	00:00:28.609	1717	-1024	-768	-1	-1	-1	-1	4	-1024	-768	-1	-1	-1	-1	4		0	0						Untertest2.avi	0	880	547	72	111				0	Content		-72	-111	28609893	2524727769
28626	09:02:26.129	00:00:28.625	1718	-1024	-768	-1	-1	-1	-1	4	-1024	-768	-1	-1	-1	-1	4		0	0						Untertest2.avi	0	880	547	72	111				0	Content		-72	-111	28625918	2524743794
28643	09:02:26.146	00:00:28.642	1719	-1024	-768	-1	-1	-1	-1	4	-1024	-768	-1	-1	-1	-1	4		0	0						Untertest2.avi	0	880	547	72	111				0	Content		-72	-111	28642544	2524760420
28659	09:02:26.162	00:00:28.659	1720	-1024	-768	-1	-1	-1	-1	4	-1024	-768	-1	-1	-1	-1	4		0	0						Untertest2.avi	0	880	547	72	111				0	Content		-72	-111	28659170	2524777046
28676	09:02:26.179	00:00:28.675	1721	-1024	-768	-1	-1	-1	-1	4	-1024	-768	-1	-1	-1	-1	4		0	0						Untertest2.avi	0	880	547	72	111				0	Content		-72	-111	28675846	2524793722
28693	09:02:26.196	00:00:28.692	1722	-1024	-768	-1	-1	-1	-1	4	-1024	-768	-1	-1	-1	-1	4		0	0						Untertest2.avi	0	880	547	72	111				0	Content		-72	-111	28692540	2524810416
28709	09:02:26.212	00:00:28.709	1723	-1024	-768	-1	-1	-1	-1	4	-1024	-768	-1	-1	-1	-1	4		0	0						Untertest2.avi	0	880	547	72	111				0	Content		-72	-111	28709164	2524827040
28726	09:02:26.229	00:00:28.726	1724	-1024	-768	-1	-1	-1	-1	4	-1024	-768	-1	-1	-1	-1	4		0	0						Untertest2.avi	0	880	547	72	111				0	Content		-72	-111	28726474	2524844350
28743	09:02:26.246	00:00:28.743	1725	-1024	-768	-1	-1	-1	-1	4	-1024	-768	-1	-1	-1	-1	4		0	0						Untertest2.avi	0	880	547	72	111				0	Content		-72	-111	28743142	2524861018
28760	09:02:26.263	00:00:28.760	1726	-1024	-768	-1	-1	-1	-1	4	-1024	-768	-1	-1	-1	-1	4		0	0						Untertest2.avi	0	880	547	72	111				0	Content		-72	-111	28760400	2524878276
28777	09:02:26.280	00:00:28.777	1727	-1024	-768	-1	-1	-1	-1	4	-1024	-768	-1	-1	-1	-1	4		0	0						Untertest2.avi	0	880	547	72	111				0	Content		-72	-111	28777068	2524894944
28794	09:02:26.297	00:00:28.794	1728	-1024	-768	-1	-1	-1	-1	4	-1024	-768	-1	-1	-1	-1	4		0	0						Untertest2.avi	0	880	547	72	111				0	Content		-72	-111	28794282	2524912158
28809	09:02:26.312	00:00:28.809	1729	-1024	-768	-1	-1	-1	-1	4	-1024	-768	-1	-1	-1	-1	4		0	0						Untertest2.avi	0	880	547	72	111				0	Content		-72	-111	28809155	2524927031
28826	09:02:26.329	00:00:28.825	1730	-1024	-768	-1	-1	-1	-1	4	-1024	-768	-1	-1	-1	-1	4		0	0						Untertest2.avi	0	880	547	72	111				0	Content		-72	-111	28825777	2524943653
28842	09:02:26.345	00:00:28.842	1731	-1024	-768	-1	-1	-1	-1	4	-1024	-768	-1	-1	-1	-1	4		0	0						Untertest2.avi	0	880	547	72	111				0	Content		-72	-111	28842399	2524960275
28859	09:02:26.362	00:00:28.859	1732	-1024	-768	-1	-1	-1	-1	4	-1024	-768	-1	-1	-1	-1	4		0	0						Untertest2.avi	0	880	547	72	111				0	Content		-72	-111	28859202	2524977078
28876	09:02:26.379	00:00:28.875	1733	-1024	-768	-1	-1	-1	-1	4	-1024	-768	-1	-1	-1	-1	4		0	0						Untertest2.avi	0	880	547	72	111				0	Content		-72	-111	28875771	2524993647
28893	09:02:26.396	00:00:28.892	1734	-1024	-768	-1	-1	-1	-1	4	-1024	-768	-1	-1	-1	-1	4		0	0						Untertest2.avi	0	880	547	72	111				0	Content		-72	-111	28892644	2525010520
28909	09:02:26.412	00:00:28.909	1735	-1024	-768	-1	-1	-1	-1	4	-1024	-768	-1	-1	-1	-1	4		0	0						Untertest2.avi	0	880	547	72	111				0	Content		-72	-111	28909312	2525027188
28926	09:02:26.429	00:00:28.926	1736	-1024	-768	-1	-1	-1	-1	4	-1024	-768	-1	-1	-1	-1	4		0	0						Untertest2.avi	0	880	547	72	111				0	Content		-72	-111	28926413	2525044289
28943	09:02:26.446	00:00:28.943	1737	-1024	-768	-1	-1	-1	-1	4	-1024	-768	-1	-1	-1	-1	4		0	0						Untertest2.avi	0	880	547	72	111				0	Content		-72	-111	28943081	2525060957
28960	09:02:26.463	00:00:28.960	1738	-1024	-768	-1	-1	-1	-1	4	-1024	-768	-1	-1	-1	-1	4		0	0						Untertest2.avi	0	880	547	72	111				0	Content		-72	-111	28960260	2525078136
28978	09:02:26.481	00:00:28.977	1739	-1024	-768	-1	-1	-1	-1	4	-1024	-768	-1	-1	-1	-1	4		0	0						Untertest2.avi	0	880	547	72	111				0	Content		-72	-111	28977519	2525095395
28993	09:02:26.496	00:00:28.993	1740	-1024	-768	-1	-1	-1	-1	4	-1024	-768	-1	-1	-1	-1	4		0	0						Untertest2.avi	0	880	547	72	111				0	Content		-72	-111	28993264	2525111140
29010	09:02:26.513	00:00:29.009	1741	-1024	-768	-1	-1	-1	-1	4	-1024	-768	-1	-1	-1	-1	4		0	0						Untertest2.avi	0	880	547	72	111				0	Content		-72	-111	29009932	2525127808
29026	09:02:26.529	00:00:29.025	1742	-1024	-768	-1	-1	-1	-1	4	-1024	-768	-1	-1	-1	-1	4		0	0						Untertest2.avi	0	880	547	72	111				0	Content		-72	-111	29025631	2525143507
29042	09:02:26.545	00:00:29.042	1743	-1024	-768	-1	-1	-1	-1	4	-1024	-768	-1	-1	-1	-1	4		0	0						Untertest2.avi	0	880	547	72	111				0	Content		-72	-111	29042254	2525160130
29059	09:02:26.562	00:00:29.059	1744	-1024	-768	-1	-1	-1	-1	4	-1024	-768	-1	-1	-1	-1	4		0	0						Untertest2.avi	0	880	547	72	111				0	Content		-72	-111	29059060	2525176936
29076	09:02:26.579	00:00:29.075	1745	-1024	-768	-1	-1	-1	-1	4	-1024	-768	-1	-1	-1	-1	4		0	0						Untertest2.avi	0	880	547	72	111				0	Content		-72	-111	29075643	2525193519
29092	09:02:26.595	00:00:29.092	1746	-1024	-768	-1	-1	-1	-1	4	-1024	-768	-1	-1	-1	-1	4		0	0						Untertest2.avi	0	880	547	72	111				0	Content		-72	-111	29092253	2525210129
29110	09:02:26.613	00:00:29.109	1747	-1024	-768	-1	-1	-1	-1	4	-1024	-768	-1	-1	-1	-1	4		0	0						Untertest2.avi	0	880	547	72	111				0	Content		-72	-111	29109502	2525227378
29126	09:02:26.629	00:00:29.126	1748	-1024	-768	-1	-1	-1	-1	4	-1024	-768	-1	-1	-1	-1	4		0	0						Untertest2.avi	0	880	547	72	111				0	Content		-72	-111	29126170	2525244046
29143	09:02:26.646	00:00:29.143	1749	-1024	-768	-1	-1	-1	-1	4	-1024	-768	-1	-1	-1	-1	4		0	0						Untertest2.avi	0	880	547	72	111				0	Content		-72	-111	29143459	2525261335
29160	09:02:26.663	00:00:29.160	1750	-1024	-768	-1	-1	-1	-1	4	-1024	-768	-1	-1	-1	-1	4		0	0						Untertest2.avi	0	880	547	72	111				0	Content		-72	-111	29160127	2525278003
29177	09:02:26.680	00:00:29.177	1751	-1024	-768	-1	-1	-1	-1	4	-1024	-768	-1	-1	-1	-1	4		0	0						Untertest2.avi	0	880	547	72	111				0	Content		-72	-111	29177369	2525295245
29192	09:02:26.695	00:00:29.192	1752	-1024	-768	-1	-1	-1	-1	4	-1024	-768	-1	-1	-1	-1	4		0	0						Untertest2.avi	0	880	547	72	111				0	Content		-72	-111	29192118	2525309994
29209	09:02:26.712	00:00:29.208	1753	-1024	-768	-1	-1	-1	-1	4	-1024	-768	-1	-1	-1	-1	4		0	0						Untertest2.avi	0	880	547	72	111				0	Content		-72	-111	29208865	2525326741
29225	09:02:26.728	00:00:29.225	1754	-1024	-768	-1	-1	-1	-1	4	-1024	-768	-1	-1	-1	-1	4		0	0						Untertest2.avi	0	880	547	72	111				0	Content		-72	-111	29225488	2525343364
29242	09:02:26.745	00:00:29.242	1755	-1024	-768	-1	-1	-1	-1	4	-1024	-768	-1	-1	-1	-1	4		0	0						Untertest2.avi	0	880	547	72	111				0	Content		-72	-111	29242166	2525360042
29259	09:02:26.762	00:00:29.258	1756	-1024	-768	-1	-1	-1	-1	4	-1024	-768	-1	-1	-1	-1	4		0	0						Untertest2.avi	0	880	547	72	111				0	Content		-72	-111	29258858	2525376734
29276	09:02:26.779	00:00:29.275	1757	-1024	-768	-1	-1	-1	-1	4	-1024	-768	-1	-1	-1	-1	4		0	0						Untertest2.avi	0	880	547	72	111				0	Content		-72	-111	29275731	2525393607
29292	09:02:26.795	00:00:29.292	1758	-1024	-768	-1	-1	-1	-1	4	-1024	-768	-1	-1	-1	-1	4		0	0						Untertest2.avi	0	880	547	72	111				0	Content		-72	-111	29292399	2525410275
29309	09:02:26.812	00:00:29.309	1759	-1024	-768	-1	-1	-1	-1	4	-1024	-768	-1	-1	-1	-1	4		0	0						Untertest2.avi	0	880	547	72	111				0	Content		-72	-111	29309499	2525427375
29326	09:02:26.829	00:00:29.326	1760	-1024	-768	-1	-1	-1	-1	4	-1024	-768	-1	-1	-1	-1	4		0	0						Untertest2.avi	0	880	547	72	111				0	Content		-72	-111	29326166	2525444042
29343	09:02:26.846	00:00:29.343	1761	-1024	-768	-1	-1	-1	-1	4	-1024	-768	-1	-1	-1	-1	4		0	0						Untertest2.avi	0	880	547	72	111				0	Content		-72	-111	29343346	2525461222
29361	09:02:26.864	00:00:29.360	1762	-1024	-768	-1	-1	-1	-1	4	-1024	-768	-1	-1	-1	-1	4		0	0						Untertest2.avi	0	880	547	72	111				0	Content		-72	-111	29360594	2525478470
29376	09:02:26.879	00:00:29.376	1763	-1024	-768	-1	-1	-1	-1	4	-1024	-768	-1	-1	-1	-1	4		0	0						Untertest2.avi	0	880	547	72	111				0	Content		-72	-111	29376282	2525494158
29393	09:02:26.896	00:00:29.392	1764	-1024	-768	-1	-1	-1	-1	4	-1024	-768	-1	-1	-1	-1	4		0	0						Untertest2.avi	0	880	547	72	111				0	Content		-72	-111	29392950	2525510826
29409	09:02:26.912	00:00:29.408	1765	-1024	-768	-1	-1	-1	-1	4	-1024	-768	-1	-1	-1	-1	4		0	0						Untertest2.avi	0	880	547	72	111				0	Content		-72	-111	29408719	2525526595
29425	09:02:26.928	00:00:29.425	1766	-1024	-768	-1	-1	-1	-1	4	-1024	-768	-1	-1	-1	-1	4		0	0						Untertest2.avi	0	880	547	72	111				0	Content		-72	-111	29425340	2525543216
29442	09:02:26.945	00:00:29.442	1767	-1024	-768	-1	-1	-1	-1	4	-1024	-768	-1	-1	-1	-1	4		0	0						Untertest2.avi	0	880	547	72	111				0	Content		-72	-111	29442146	2525560022
29459	09:02:26.962	00:00:29.458	1768	-1024	-768	-1	-1	-1	-1	4	-1024	-768	-1	-1	-1	-1	4		0	0						Untertest2.avi	0	880	547	72	111				0	Content		-72	-111	29458715	2525576591
29475	09:02:26.978	00:00:29.475	1769	-1024	-768	-1	-1	-1	-1	4	-1024	-768	-1	-1	-1	-1	4		0	0						Untertest2.avi	0	880	547	72	111				0	Content		-72	-111	29475337	2525593213
29492	09:02:26.995	00:00:29.492	1770	-1024	-768	-1	-1	-1	-1	4	-1024	-768	-1	-1	-1	-1	4		0	0						Untertest2.avi	0	880	547	72	111				0	Content		-72	-111	29492473	2525610349
29510	09:02:27.013	00:00:29.509	1771	-1024	-768	-1	-1	-1	-1	4	-1024	-768	-1	-1	-1	-1	4		0	0						Untertest2.avi	0	880	547	72	111				0	Content		-72	-111	29509836	2525627712
29526	09:02:27.029	00:00:29.525	1772	-1024	-768	-1	-1	-1	-1	4	-1024	-768	-1	-1	-1	-1	4		0	0						Untertest2.avi	0	880	547	72	111				0	Content		-72	-111	29525899	2525643775
29543	09:02:27.046	00:00:29.542	1773	-1024	-768	-1	-1	-1	-1	4	-1024	-768	-1	-1	-1	-1	4		0	0						Untertest2.avi	0	880	547	72	111				0	Content		-72	-111	29542567	2525660443
29559	09:02:27.062	00:00:29.558	1774	-1024	-768	-1	-1	-1	-1	4	-1024	-768	-1	-1	-1	-1	4		0	0						Untertest2.avi	0	880	547	72	111				0	Content		-72	-111	29558583	2525676459
29575	09:02:27.078	00:00:29.575	1775	-1024	-768	-1	-1	-1	-1	4	-1024	-768	-1	-1	-1	-1	4		0	0						Untertest2.avi	0	880	547	72	111				0	Content		-72	-111	29575221	2525693097
29592	09:02:27.095	00:00:29.591	1776	-1024	-768	-1	-1	-1	-1	4	-1024	-768	-1	-1	-1	-1	4		0	0						Untertest2.avi	0	880	547	72	111				0	Content		-72	-111	29591904	2525709780
29609	09:02:27.112	00:00:29.608	1777	-1024	-768	-1	-1	-1	-1	4	-1024	-768	-1	-1	-1	-1	4		0	0						Untertest2.avi	0	880	547	72	111				0	Content		-72	-111	29608572	2525726448
29625	09:02:27.128	00:00:29.625	1778	-1024	-768	-1	-1	-1	-1	4	-1024	-768	-1	-1	-1	-1	4		0	0						Untertest2.avi	0	880	547	72	111				0	Content		-72	-111	29625240	2525743116
29642	09:02:27.145	00:00:29.641	1779	-1024	-768	-1	-1	-1	-1	4	-1024	-768	-1	-1	-1	-1	4		0	0						Untertest2.avi	0	880	547	72	111				0	Content		-72	-111	29641900	2525759776
29659	09:02:27.162	00:00:29.658	1780	-1024	-768	-1	-1	-1	-1	4	-1024	-768	-1	-1	-1	-1	4		0	0						Untertest2.avi	0	880	547	72	111				0	Content		-72	-111	29658568	2525776444
29675	09:02:27.178	00:00:29.675	1781	-1024	-768	-1	-1	-1	-1	4	-1024	-768	-1	-1	-1	-1	4		0	0						Untertest2.avi	0	880	547	72	111				0	Content		-72	-111	29675236	2525793112
29692	09:02:27.195	00:00:29.691	1782	-1024	-768	-1	-1	-1	-1	4	-1024	-768	-1	-1	-1	-1	4		0	0						Untertest2.avi	0	880	547	72	111				0	Content		-72	-111	29691842	2525809718
29709	09:02:27.212	00:00:29.708	1783	-1024	-768	-1	-1	-1	-1	4	-1024	-768	-1	-1	-1	-1	4		0	0						Untertest2.avi	0	880	547	72	111				0	Content		-72	-111	29708567	2525826443
29726	09:02:27.229	00:00:29.725	1784	-1024	-768	-1	-1	-1	-1	4	-1024	-768	-1	-1	-1	-1	4		0	0						Untertest2.avi	0	880	547	72	111				0	Content		-72	-111	29725614	2525843490
29742	09:02:27.245	00:00:29.742	1785	-1024	-768	-1	-1	-1	-1	4	-1024	-768	-1	-1	-1	-1	4		0	0						Untertest2.avi	0	880	547	72	111				0	Content		-72	-111	29742282	2525860158
29759	09:02:27.262	00:00:29.758	1786	-1024	-768	-1	-1	-1	-1	4	-1024	-768	-1	-1	-1	-1	4		0	0						Untertest2.avi	0	880	547	72	111				0	Content		-72	-111	29758950	2525876826
29776	09:02:27.279	00:00:29.776	1787	-1024	-768	-1	-1	-1	-1	4	-1024	-768	-1	-1	-1	-1	4		0	0						Untertest2.avi	0	880	547	72	111				0	Content		-72	-111	29776078	2525893954
29793	09:02:27.296	00:00:29.792	1788	-1024	-768	-1	-1	-1	-1	4	-1024	-768	-1	-1	-1	-1	4		0	0						Untertest2.avi	0	880	547	72	111				0	Content		-72	-111	29792746	2525910622
29809	09:02:27.312	00:00:29.809	1789	-1024	-768	-1	-1	-1	-1	4	-1024	-768	-1	-1	-1	-1	4		0	0						Untertest2.avi	0	880	547	72	111				0	Content		-72	-111	29809414	2525927290
29826	09:02:27.329	00:00:29.825	1790	-1024	-768	-1	-1	-1	-1	4	-1024	-768	-1	-1	-1	-1	4		0	0						Untertest2.avi	0	880	547	72	111				0	Content		-72	-111	29825622	2525943498
29842	09:02:27.345	00:00:29.842	1791	-1024	-768	-1	-1	-1	-1	4	-1024	-768	-1	-1	-1	-1	4		0	0						Untertest2.avi	0	880	547	72	111				0	Content		-72	-111	29842290	2525960166
29859	09:02:27.362	00:00:29.858	1792	-1024	-768	-1	-1	-1	-1	4	-1024	-768	-1	-1	-1	-1	4		0	0						Untertest2.avi	0	880	547	72	111				0	Content		-72	-111	29858761	2525976637
29875	09:02:27.378	00:00:29.875	1793	-1024	-768	-1	-1	-1	-1	4	-1024	-768	-1	-1	-1	-1	4		0	0						Untertest2.avi	0	880	547	72	111				0	Content		-72	-111	29875429	2525993305
29892	09:02:27.395	00:00:29.892	1794	-1024	-768	-1	-1	-1	-1	4	-1024	-768	-1	-1	-1	-1	4		0	0						Untertest2.avi	0	880	547	72	111				0	Content		-72	-111	29892097	2526009973
29908	09:02:27.411	00:00:29.908	1795	-1024	-768	-1	-1	-1	-1	4	-1024	-768	-1	-1	-1	-1	4		0	0						Untertest2.avi	0	880	547	72	111				0	Content		-72	-111	29908451	2526026327
29925	09:02:27.428	00:00:29.925	1796	-1024	-768	-1	-1	-1	-1	4	-1024	-768	-1	-1	-1	-1	4		0	0						Untertest2.avi	0	880	547	72	111				0	Content		-72	-111	29925076	2526042952
29942	09:02:27.445	00:00:29.941	1797	-1024	-768	-1	-1	-1	-1	4	-1024	-768	-1	-1	-1	-1	4		0	0						Untertest2.avi	0	880	547	72	111				0	Content		-72	-111	29941703	2526059579
29958	09:02:27.461	00:00:29.958	1798	-1024	-768	-1	-1	-1	-1	4	-1024	-768	-1	-1	-1	-1	4		0	0						Untertest2.avi	0	880	547	72	111				0	Content		-72	-111	29958371	2526076247
29975	09:02:27.478	00:00:29.975	1799	-1024	-768	-1	-1	-1	-1	4	-1024	-768	-1	-1	-1	-1	4		0	0						Untertest2.avi	0	880	547	72	111				0	Content		-72	-111	29975039	2526092915
29992	09:02:27.495	00:00:29.991	1800	-1024	-768	-1	-1	-1	-1	4	-1024	-768	-1	-1	-1	-1	4		0	0						Untertest2.avi	0	880	547	72	111				0	Content		-72	-111	29991690	2526109566
30008	09:02:27.511	00:00:30.008	1801	-1024	-768	-1	-1	-1	-1	4	-1024	-768	-1	-1	-1	-1	4		0	0						Untertest2.avi	0	880	547	72	111				0	Content		-72	-111	30008358	2526126234
30025	09:02:27.528	00:00:30.024	1802	-1024	-768	-1	-1	-1	-1	4	-1024	-768	-1	-1	-1	-1	4		0	0						Untertest2.avi	0	880	547	72	111				0	Content		-72	-111	30024968	2526142844
30042	09:02:27.545	00:00:30.042	1803	-1024	-768	-1	-1	-1	-1	4	-1024	-768	-1	-1	-1	-1	4		0	0						Untertest2.avi	0	880	547	72	111				0	Content		-72	-111	30042273	2526160149
30059	09:02:27.562	00:00:30.058	1804	-1024	-768	-1	-1	-1	-1	4	-1024	-768	-1	-1	-1	-1	4		0	0						Untertest2.avi	0	880	547	72	111				0	Content		-72	-111	30058941	2526176817
30076	09:02:27.579	00:00:30.076	1805	-1024	-768	-1	-1	-1	-1	4	-1024	-768	-1	-1	-1	-1	4		0	0						Untertest2.avi	0	880	547	72	111				0	Content		-72	-111	30076204	2526194080
30093	09:02:27.596	00:00:30.092	1806	-1024	-768	-1	-1	-1	-1	4	-1024	-768	-1	-1	-1	-1	4		0	0						Untertest2.avi	0	880	547	72	111				0	Content		-72	-111	30092872	2526210748
30109	09:02:27.612	00:00:30.109	1807	-1024	-768	-1	-1	-1	-1	4	-1024	-768	-1	-1	-1	-1	4		0	0						Untertest2.avi	0	880	547	72	111				0	Content		-72	-111	30109108	2526226984
30126	09:02:27.629	00:00:30.125	1808	-1024	-768	-1	-1	-1	-1	4	-1024	-768	-1	-1	-1	-1	4		0	0						Untertest2.avi	0	880	547	72	111				0	Content		-72	-111	30125776	2526243652
30142	09:02:27.645	00:00:30.142	1809	-1024	-768	-1	-1	-1	-1	4	-1024	-768	-1	-1	-1	-1	4		0	0						Untertest2.avi	0	880	547	72	111				0	Content		-72	-111	30142443	2526260319
30158	09:02:27.661	00:00:30.158	1810	-1024	-768	-1	-1	-1	-1	4	-1024	-768	-1	-1	-1	-1	4		0	0						Untertest2.avi	0	880	547	72	111				0	Content		-72	-111	30158203	2526276079
30175	09:02:27.678	00:00:30.174	1811	-1024	-768	-1	-1	-1	-1	4	-1024	-768	-1	-1	-1	-1	4		0	0						Untertest2.avi	0	880	547	72	111				0	Content		-72	-111	30174823	2526292699
30192	09:02:27.695	00:00:30.191	1812	-1024	-768	-1	-1	-1	-1	4	-1024	-768	-1	-1	-1	-1	4		0	0						Untertest2.avi	0	880	547	72	111				0	Content		-72	-111	30191509	2526309385
30208	09:02:27.711	00:00:30.208	1813	-1024	-768	-1	-1	-1	-1	4	-1024	-768	-1	-1	-1	-1	4		0	0						Untertest2.avi	0	880	547	72	111				0	Content		-72	-111	30208177	2526326053
30225	09:02:27.728	00:00:30.224	1814	-1024	-768	-1	-1	-1	-1	4	-1024	-768	-1	-1	-1	-1	4		0	0						Untertest2.avi	0	880	547	72	111				0	Content		-72	-111	30224845	2526342721
30242	09:02:27.745	00:00:30.241	1815	-1024	-768	-1	-1	-1	-1	4	-1024	-768	-1	-1	-1	-1	4		0	0						Untertest2.avi	0	880	547	72	111				0	Content		-72	-111	30241504	2526359380
30258	09:02:27.761	00:00:30.258	1816	-1024	-768	-1	-1	-1	-1	4	-1024	-768	-1	-1	-1	-1	4		0	0						Untertest2.avi	0	880	547	72	111				0	Content		-72	-111	30258172	2526376048
30275	09:02:27.778	00:00:30.274	1817	-1024	-768	-1	-1	-1	-1	4	-1024	-768	-1	-1	-1	-1	4		0	0						Untertest2.avi	0	880	547	72	111				0	Content		-72	-111	30274840	2526392716
30291	09:02:27.794	00:00:30.291	1818	-1024	-768	-1	-1	-1	-1	4	-1024	-768	-1	-1	-1	-1	4		0	0						Untertest2.avi	0	880	547	72	111				0	Content		-72	-111	30291451	2526409327
30308	09:02:27.811	00:00:30.308	1819	-1024	-768	-1	-1	-1	-1	4	-1024	-768	-1	-1	-1	-1	4		0	0						Untertest2.avi	0	880	547	72	111				0	Content		-72	-111	30308073	2526425949
30325	09:02:27.828	00:00:30.325	1820	-1024	-768	-1	-1	-1	-1	4	-1024	-768	-1	-1	-1	-1	4		0	0						Untertest2.avi	0	880	547	72	111				0	Content		-72	-111	30325155	2526443031
30342	09:02:27.845	00:00:30.341	1821	-1024	-768	-1	-1	-1	-1	4	-1024	-768	-1	-1	-1	-1	4		0	0						Untertest2.avi	0	880	547	72	111				0	Content		-72	-111	30341823	2526459699
30358	09:02:27.861	00:00:30.358	1822	-1024	-768	-1	-1	-1	-1	4	-1024	-768	-1	-1	-1	-1	4		0	0						Untertest2.avi	0	880	547	72	111				0	Content		-72	-111	30358491	2526476367
30376	09:02:27.879	00:00:30.375	1823	-1024	-768	-1	-1	-1	-1	4	-1024	-768	-1	-1	-1	-1	4		0	0						Untertest2.avi	0	880	547	72	111				0	Content		-72	-111	30375642	2526493518
30392	09:02:27.895	00:00:30.392	1824	-1024	-768	-1	-1	-1	-1	4	-1024	-768	-1	-1	-1	-1	4		0	0						Untertest2.avi	0	880	547	72	111				0	Content		-72	-111	30392310	2526510186
30409	09:02:27.912	00:00:30.408	1825	-1024	-768	-1	-1	-1	-1	4	-1024	-768	-1	-1	-1	-1	4		0	0						Untertest2.avi	0	880	547	72	111				0	Content		-72	-111	30408977	2526526853
30425	09:02:27.928	00:00:30.425	1826	-1024	-768	-1	-1	-1	-1	4	-1024	-768	-1	-1	-1	-1	4		0	0						Untertest2.avi	0	880	547	72	111				0	Content		-72	-111	30425209	2526543085
30442	09:02:27.945	00:00:30.441	1827	-1024	-768	-1	-1	-1	-1	4	-1024	-768	-1	-1	-1	-1	4		0	0						Untertest2.avi	0	880	547	72	111				0	Content		-72	-111	30441877	2526559753
30458	09:02:27.961	00:00:30.458	1828	-1024	-768	-1	-1	-1	-1	4	-1024	-768	-1	-1	-1	-1	4		0	0						Untertest2.avi	0	880	547	72	111				0	Content		-72	-111	30458399	2526576275
30475	09:02:27.978	00:00:30.475	1829	-1024	-768	-1	-1	-1	-1	4	-1024	-768	-1	-1	-1	-1	4		0	0						Untertest2.avi	0	880	547	72	111				0	Content		-72	-111	30475067	2526592943
30492	09:02:27.995	00:00:30.491	1830	-1024	-768	-1	-1	-1	-1	4	-1024	-768	-1	-1	-1	-1	4		0	0						Untertest2.avi	0	880	547	72	111				0	Content		-72	-111	30491735	2526609611
30508	09:02:28.011	00:00:30.508	1831	-1024	-768	-1	-1	-1	-1	4	-1024	-768	-1	-1	-1	-1	4		0	0						Untertest2.avi	0	880	547	72	111				0	Content		-72	-111	30508064	2526625940
30525	09:02:28.028	00:00:30.524	1832	-1024	-768	-1	-1	-1	-1	4	-1024	-768	-1	-1	-1	-1	4		0	0						Untertest2.avi	0	880	547	72	111				0	Content		-72	-111	30524688	2526642564
30541	09:02:28.044	00:00:30.541	1833	-1024	-768	-1	-1	-1	-1	4	-1024	-768	-1	-1	-1	-1	4		0	0						Untertest2.avi	0	880	547	72	111				0	Content		-72	-111	30541354	2526659230
30558	09:02:28.061	00:00:30.558	1834	-1024	-768	-1	-1	-1	-1	4	-1024	-768	-1	-1	-1	-1	4		0	0						Untertest2.avi	0	880	547	72	111				0	Content		-72	-111	30558022	2526675898
30575	09:02:28.078	00:00:30.574	1835	-1024	-768	-1	-1	-1	-1	4	-1024	-768	-1	-1	-1	-1	4		0	0						Untertest2.avi	0	880	547	72	111				0	Content		-72	-111	30574690	2526692566
30591	09:02:28.094	00:00:30.591	1836	-1024	-768	-1	-1	-1	-1	4	-1024	-768	-1	-1	-1	-1	4		0	0						Untertest2.avi	0	880	547	72	111				0	Content		-72	-111	30591314	2526709190
30608	09:02:28.111	00:00:30.607	1837	-1024	-768	-1	-1	-1	-1	4	-1024	-768	-1	-1	-1	-1	4		0	0						Untertest2.avi	0	880	547	72	111				0	Content		-72	-111	30607982	2526725858
30625	09:02:28.128	00:00:30.624	1838	-1024	-768	-1	-1	-1	-1	4	-1024	-768	-1	-1	-1	-1	4		0	0						Untertest2.avi	0	880	547	72	111				0	Content		-72	-111	30624650	2526742526
30642	09:02:28.145	00:00:30.641	1839	-1024	-768	-1	-1	-1	-1	4	-1024	-768	-1	-1	-1	-1	4		0	0						Untertest2.avi	0	880	547	72	111				0	Content		-72	-111	30641541	2526759417
30658	09:02:28.161	00:00:30.658	1840	-1024	-768	-1	-1	-1	-1	4	-1024	-768	-1	-1	-1	-1	4		0	0						Untertest2.avi	0	880	547	72	111				0	Content		-72	-111	30658208	2526776084
30675	09:02:28.178	00:00:30.675	1841	-1024	-768	-1	-1	-1	-1	4	-1024	-768	-1	-1	-1	-1	4		0	0						Untertest2.avi	0	880	547	72	111				0	Content		-72	-111	30675200	2526793076
30692	09:02:28.195	00:00:30.691	1842	-1024	-768	-1	-1	-1	-1	4	-1024	-768	-1	-1	-1	-1	4		0	0						Untertest2.avi	0	880	547	72	111				0	Content		-72	-111	30691868	2526809744
30709	09:02:28.212	00:00:30.708	1843	-1024	-768	-1	-1	-1	-1	4	-1024	-768	-1	-1	-1	-1	4		0	0						Untertest2.avi	0	880	547	72	111				0	Content		-72	-111	30708536	2526826412
30726	09:02:28.229	00:00:30.725	1844	-1024	-768	-1	-1	-1	-1	4	-1024	-768	-1	-1	-1	-1	4		0	0						Untertest2.avi	0	880	547	72	111				0	Content		-72	-111	30725794	2526843670
30742	09:02:28.245	00:00:30.742	1845	-1024	-768	-1	-1	-1	-1	4	-1024	-768	-1	-1	-1	-1	4		0	0						Untertest2.avi	0	880	547	72	111				0	Content		-72	-111	30742462	2526860338
30759	09:02:28.262	00:00:30.758	1846	-1024	-768	-1	-1	-1	-1	4	-1024	-768	-1	-1	-1	-1	4		0	0						Untertest2.avi	0	880	547	72	111				0	Content		-72	-111	30758701	2526876577
30775	09:02:28.278	00:00:30.775	1847	-1024	-768	-1	-1	-1	-1	4	-1024	-768	-1	-1	-1	-1	4		0	0						Untertest2.avi	0	880	547	72	111				0	Content		-72	-111	30775369	2526893245
30792	09:02:28.295	00:00:30.792	1848	-1024	-768	-1	-1	-1	-1	4	-1024	-768	-1	-1	-1	-1	4		0	0						Untertest2.avi	0	880	547	72	111				0	Content		-72	-111	30792037	2526909913
30808	09:02:28.311	00:00:30.807	1849	-1024	-768	-1	-1	-1	-1	4	-1024	-768	-1	-1	-1	-1	4		0	0						Untertest2.avi	0	880	547	72	111				0	Content		-72	-111	30807796	2526925672
30824	09:02:28.327	00:00:30.824	1850	-1024	-768	-1	-1	-1	-1	4	-1024	-768	-1	-1	-1	-1	4		0	0						Untertest2.avi	0	880	547	72	111				0	Content		-72	-111	30824419	2526942295
30841	09:02:28.344	00:00:30.841	1851	-1024	-768	-1	-1	-1	-1	4	-1024	-768	-1	-1	-1	-1	4		0	0						Untertest2.avi	0	880	547	72	111				0	Content		-72	-111	30841104	2526958980
30858	09:02:28.361	00:00:30.857	1852	-1024	-768	-1	-1	-1	-1	4	-1024	-768	-1	-1	-1	-1	4		0	0						Untertest2.avi	0	880	547	72	111				0	Content		-72	-111	30857772	2526975648
30874	09:02:28.377	00:00:30.874	1853	-1024	-768	-1	-1	-1	-1	4	-1024	-768	-1	-1	-1	-1	4		0	0						Untertest2.avi	0	880	547	72	111				0	Content		-72	-111	30874440	2526992316
30891	09:02:28.394	00:00:30.891	1854	-1024	-768	-1	-1	-1	-1	4	-1024	-768	-1	-1	-1	-1	4		0	0						Untertest2.avi	0	880	547	72	111				0	Content		-72	-111	30891101	2527008977
30908	09:02:28.411	00:00:30.907	1855	-1024	-768	-1	-1	-1	-1	4	-1024	-768	-1	-1	-1	-1	4		0	0						Untertest2.avi	0	880	547	72	111				0	Content		-72	-111	30907768	2527025644
30924	09:02:28.427	00:00:30.924	1856	-1024	-768	-1	-1	-1	-1	4	-1024	-768	-1	-1	-1	-1	4		0	0						Untertest2.avi	0	880	547	72	111				0	Content		-72	-111	30924436	2527042312
30941	09:02:28.444	00:00:30.941	1857	-1024	-768	-1	-1	-1	-1	4	-1024	-768	-1	-1	-1	-1	4		0	0						Untertest2.avi	0	880	547	72	111				0	Content		-72	-111	30941041	2527058917
30958	09:02:28.461	00:00:30.957	1858	-1024	-768	-1	-1	-1	-1	4	-1024	-768	-1	-1	-1	-1	4		0	0						Untertest2.avi	0	880	547	72	111				0	Content		-72	-111	30957665	2527075541
30975	09:02:28.478	00:00:30.974	1859	-1024	-768	-1	-1	-1	-1	4	-1024	-768	-1	-1	-1	-1	4		0	0						Untertest2.avi	0	880	547	72	111				0	Content		-72	-111	30974748	2527092624
30991	09:02:28.494	00:00:30.991	1860	-1024	-768	-1	-1	-1	-1	4	-1024	-768	-1	-1	-1	-1	4		0	0						Untertest2.avi	0	880	547	72	111				0	Content		-72	-111	30991416	2527109292
31008	09:02:28.511	00:00:31.008	1861	-1024	-768	-1	-1	-1	-1	4	-1024	-768	-1	-1	-1	-1	4		0	0						Untertest2.avi	0	880	547	72	111				0	Content		-72	-111	31008084	2527125960
31025	09:02:28.528	00:00:31.025	1862	-1024	-768	-1	-1	-1	-1	4	-1024	-768	-1	-1	-1	-1	4		0	0						Untertest2.avi	0	880	547	72	111				0	Content		-72	-111	31025241	2527143117
31042	09:02:28.545	00:00:31.041	1863	-1024	-768	-1	-1	-1	-1	4	-1024	-768	-1	-1	-1	-1	4		0	0						Untertest2.avi	0	880	547	72	111				0	Content		-72	-111	31041909	2527159785
31059	09:02:28.562	00:00:31.058	1864	-1024	-768	-1	-1	-1	-1	4	-1024	-768	-1	-1	-1	-1	4		0	0						Untertest2.avi	0	880	547	72	111				0	Content		-72	-111	31058577	2527176453
31075	09:02:28.578	00:00:31.074	1865	-1024	-768	-1	-1	-1	-1	4	-1024	-768	-1	-1	-1	-1	4		0	0						Untertest2.avi	0	880	547	72	111				0	Content		-72	-111	31074807	2527192683
31091	09:02:28.594	00:00:31.091	1866	-1024	-768	-1	-1	-1	-1	4	-1024	-768	-1	-1	-1	-1	4		0	0						Untertest2.avi	0	880	547	72	111				0	Content		-72	-111	31091475	2527209351
31108	09:02:28.611	00:00:31.108	1867	-1024	-768	-1	-1	-1	-1	4	-1024	-768	-1	-1	-1	-1	4		0	0						Untertest2.avi	0	880	547	72	111				0	Content		-72	-111	31108000	2527225876
31125	09:02:28.628	00:00:31.124	1868	-1024	-768	-1	-1	-1	-1	4	-1024	-768	-1	-1	-1	-1	4		0	0						Untertest2.avi	0	880	547	72	111				0	Content		-72	-111	31124668	2527242544
31141	09:02:28.644	00:00:31.141	1869	-1024	-768	-1	-1	-1	-1	4	-1024	-768	-1	-1	-1	-1	4		0	0						Untertest2.avi	0	880	547	72	111				0	Content		-72	-111	31141336	2527259212
31158	09:02:28.661	00:00:31.157	1870	-1024	-768	-1	-1	-1	-1	4	-1024	-768	-1	-1	-1	-1	4		0	0						Untertest2.avi	0	880	547	72	111				0	Content		-72	-111	31157677	2527275553
31174	09:02:28.677	00:00:31.174	1871	-1024	-768	-1	-1	-1	-1	4	-1024	-768	-1	-1	-1	-1	4		0	0						Untertest2.avi	0	880	547	72	111				0	Content		-72	-111	31174287	2527292163
31191	09:02:28.694	00:00:31.191	1872	-1024	-768	-1	-1	-1	-1	4	-1024	-768	-1	-1	-1	-1	4		0	0						Untertest2.avi	0	880	547	72	111				0	Content		-72	-111	31191098	2527308974
31208	09:02:28.711	00:00:31.207	1873	-1024	-768	-1	-1	-1	-1	4	-1024	-768	-1	-1	-1	-1	4		0	0						Untertest2.avi	0	880	547	72	111				0	Content		-72	-111	31207766	2527325642
31224	09:02:28.727	00:00:31.224	1874	-1024	-768	-1	-1	-1	-1	4	-1024	-768	-1	-1	-1	-1	4		0	0						Untertest2.avi	0	880	547	72	111				0	Content		-72	-111	31224434	2527342310
31241	09:02:28.744	00:00:31.241	1875	-1024	-768	-1	-1	-1	-1	4	-1024	-768	-1	-1	-1	-1	4		0	0						Untertest2.avi	0	880	547	72	111				0	Content		-72	-111	31241058	2527358934
31258	09:02:28.761	00:00:31.257	1876	-1024	-768	-1	-1	-1	-1	4	-1024	-768	-1	-1	-1	-1	4		0	0						Untertest2.avi	0	880	547	72	111				0	Content		-72	-111	31257726	2527375602
31274	09:02:28.777	00:00:31.274	1877	-1024	-768	-1	-1	-1	-1	4	-1024	-768	-1	-1	-1	-1	4		0	0						Untertest2.avi	0	880	547	72	111				0	Content		-72	-111	31274394	2527392270
31291	09:02:28.794	00:00:31.291	1878	-1024	-768	-1	-1	-1	-1	4	-1024	-768	-1	-1	-1	-1	4		0	0						Untertest2.avi	0	880	547	72	111				0	Content		-72	-111	31291284	2527409160
31308	09:02:28.811	00:00:31.307	1879	-1024	-768	-1	-1	-1	-1	4	-1024	-768	-1	-1	-1	-1	4		0	0						Untertest2.avi	0	880	547	72	111				0	Content		-72	-111	31307952	2527425828
31325	09:02:28.828	00:00:31.324	1880	-1024	-768	-1	-1	-1	-1	4	-1024	-768	-1	-1	-1	-1	4		0	0						Untertest2.avi	0	880	547	72	111				0	Content		-72	-111	31324942	2527442818
31342	09:02:28.845	00:00:31.341	1881	-1024	-768	-1	-1	-1	-1	4	-1024	-768	-1	-1	-1	-1	4		0	0						Untertest2.avi	0	880	547	72	111				0	Content		-72	-111	31341610	2527459486
31358	09:02:28.861	00:00:31.358	1882	-1024	-768	-1	-1	-1	-1	4	-1024	-768	-1	-1	-1	-1	4		0	0						Untertest2.avi	0	880	547	72	111				0	Content		-72	-111	31358278	2527476154
31376	09:02:28.879	00:00:31.375	1883	-1024	-768	-1	-1	-1	-1	4	-1024	-768	-1	-1	-1	-1	4		0	0						Untertest2.avi	0	880	547	72	111				0	Content		-72	-111	31375536	2527493412
31392	09:02:28.895	00:00:31.392	1884	-1024	-768	-1	-1	-1	-1	4	-1024	-768	-1	-1	-1	-1	4		0	0						Untertest2.avi	0	880	547	72	111				0	Content		-72	-111	31392204	2527510080
31408	09:02:28.911	00:00:31.408	1885	-1024	-768	-1	-1	-1	-1	4	-1024	-768	-1	-1	-1	-1	4		0	0						Untertest2.avi	0	880	547	72	111				0	Content		-72	-111	31408443	2527526319
31425	09:02:28.928	00:00:31.425	1886	-1024	-768	-1	-1	-1	-1	4	-1024	-768	-1	-1	-1	-1	4		0	0						Untertest2.avi	0	880	547	72	111				0	Content		-72	-111	31425111	2527542987
31442	09:02:28.945	00:00:31.441	1887	-1024	-768	-1	-1	-1	-1	4	-1024	-768	-1	-1	-1	-1	4		0	0						Untertest2.avi	0	880	547	72	111				0	Content		-72	-111	31441779	2527559655
31458	09:02:28.961	00:00:31.457	1888	-1024	-768	-1	-1	-1	-1	4	-1024	-768	-1	-1	-1	-1	4		0	0						Untertest2.avi	0	880	547	72	111				0	Content		-72	-111	31457540	2527575416
31474	09:02:28.977	00:00:31.474	1889	-1024	-768	-1	-1	-1	-1	4	-1024	-768	-1	-1	-1	-1	4		0	0						Untertest2.avi	0	880	547	72	111				0	Content		-72	-111	31474162	2527592038
31491	09:02:28.994	00:00:31.490	1890	-1024	-768	-1	-1	-1	-1	4	-1024	-768	-1	-1	-1	-1	4		0	0						Untertest2.avi	0	880	547	72	111				0	Content		-72	-111	31490850	2527608726
31508	09:02:29.011	00:00:31.507	1891	-1024	-768	-1	-1	-1	-1	4	-1024	-768	-1	-1	-1	-1	4		0	0						Untertest2.avi	0	880	547	72	111				0	Content		-72	-111	31507518	2527625394
31524	09:02:29.027	00:00:31.524	1892	-1024	-768	-1	-1	-1	-1	4	-1024	-768	-1	-1	-1	-1	4		0	0						Untertest2.avi	0	880	547	72	111				0	Content		-72	-111	31524186	2527642062
31541	09:02:29.044	00:00:31.540	1893	-1024	-768	-1	-1	-1	-1	4	-1024	-768	-1	-1	-1	-1	4		0	0						Untertest2.avi	0	880	547	72	111				0	Content		-72	-111	31540846	2527658722
31558	09:02:29.061	00:00:31.557	1894	-1024	-768	-1	-1	-1	-1	4	-1024	-768	-1	-1	-1	-1	4		0	0						Untertest2.avi	0	880	547	72	111				0	Content		-72	-111	31557514	2527675390
31574	09:02:29.077	00:00:31.574	1895	-1024	-768	-1	-1	-1	-1	4	-1024	-768	-1	-1	-1	-1	4		0	0						Untertest2.avi	0	880	547	72	111				0	Content		-72	-111	31574182	2527692058
31591	09:02:29.094	00:00:31.590	1896	-1024	-768	-1	-1	-1	-1	4	-1024	-768	-1	-1	-1	-1	4		0	0						Untertest2.avi	0	880	547	72	111				0	Content		-72	-111	31590797	2527708673
31607	09:02:29.110	00:00:31.607	1897	-1024	-768	-1	-1	-1	-1	4	-1024	-768	-1	-1	-1	-1	4		0	0						Untertest2.avi	0	880	547	72	111				0	Content		-72	-111	31607416	2527725292
31624	09:02:29.127	00:00:31.624	1898	-1024	-768	-1	-1	-1	-1	4	-1024	-768	-1	-1	-1	-1	4		0	0						Untertest2.avi	0	880	547	72	111				0	Content		-72	-111	31624498	2527742374
31641	09:02:29.144	00:00:31.641	1899	-1024	-768	-1	-1	-1	-1	4	-1024	-768	-1	-1	-1	-1	4		0	0						Untertest2.avi	0	880	547	72	111				0	Content		-72	-111	31641166	2527759042
31658	09:02:29.161	00:00:31.657	1900	-1024	-768	-1	-1	-1	-1	4	-1024	-768	-1	-1	-1	-1	4		0	0						Untertest2.avi	0	880	547	72	111				0	Content		-72	-111	31657834	2527775710
31675	09:02:29.178	00:00:31.674	1901	-1024	-768	-1	-1	-1	-1	4	-1024	-768	-1	-1	-1	-1	4		0	0						Untertest2.avi	0	880	547	72	111				0	Content		-72	-111	31674985	2527792861
31692	09:02:29.195	00:00:31.691	1902	-1024	-768	-1	-1	-1	-1	4	-1024	-768	-1	-1	-1	-1	4		0	0						Untertest2.avi	0	880	547	72	111				0	Content		-72	-111	31691653	2527809529
31708	09:02:29.211	00:00:31.708	1903	-1024	-768	-1	-1	-1	-1	4	-1024	-768	-1	-1	-1	-1	4		0	0						Untertest2.avi	0	880	547	72	111				0	Content		-72	-111	31708321	2527826197
31725	09:02:29.228	00:00:31.724	1904	-1024	-768	-1	-1	-1	-1	4	-1024	-768	-1	-1	-1	-1	4		0	0						Untertest2.avi	0	880	547	72	111				0	Content		-72	-111	31724553	2527842429
31741	09:02:29.244	00:00:31.741	1905	-1024	-768	-1	-1	-1	-1	4	-1024	-768	-1	-1	-1	-1	4		0	0						Untertest2.avi	0	880	547	72	111				0	Content		-72	-111	31741221	2527859097
31758	09:02:29.261	00:00:31.757	1906	-1024	-768	-1	-1	-1	-1	4	-1024	-768	-1	-1	-1	-1	4		0	0						Untertest2.avi	0	880	547	72	111				0	Content		-72	-111	31757742	2527875618
31774	09:02:29.277	00:00:31.774	1907	-1024	-768	-1	-1	-1	-1	4	-1024	-768	-1	-1	-1	-1	4		0	0						Untertest2.avi	0	880	547	72	111				0	Content		-72	-111	31774410	2527892286
31791	09:02:29.294	00:00:31.791	1908	-1024	-768	-1	-1	-1	-1	4	-1024	-768	-1	-1	-1	-1	4		0	0						Untertest2.avi	0	880	547	72	111				0	Content		-72	-111	31791078	2527908954
31807	09:02:29.310	00:00:31.807	1909	-1024	-768	-1	-1	-1	-1	4	-1024	-768	-1	-1	-1	-1	4		0	0						Untertest2.avi	0	880	547	72	111				0	Content		-72	-111	31807404	2527925280
31824	09:02:29.327	00:00:31.824	1910	-1024	-768	-1	-1	-1	-1	4	-1024	-768	-1	-1	-1	-1	4		0	0						Untertest2.avi	0	880	547	72	111				0	Content		-72	-111	31824028	2527941904
31841	09:02:29.344	00:00:31.840	1911	-1024	-768	-1	-1	-1	-1	4	-1024	-768	-1	-1	-1	-1	4		0	0						Untertest2.avi	0	880	547	72	111				0	Content		-72	-111	31840695	2527958571
31857	09:02:29.360	00:00:31.857	1912	-1024	-768	-1	-1	-1	-1	4	-1024	-768	-1	-1	-1	-1	4		0	0						Untertest2.avi	0	880	547	72	111				0	Content		-72	-111	31857364	2527975240
31874	09:02:29.377	00:00:31.874	1913	-1024	-768	-1	-1	-1	-1	4	-1024	-768	-1	-1	-1	-1	4		0	0						Untertest2.avi	0	880	547	72	111				0	Content		-72	-111	31874032	2527991908
31891	09:02:29.394	00:00:31.890	1914	-1024	-768	-1	-1	-1	-1	4	-1024	-768	-1	-1	-1	-1	4		0	0						Untertest2.avi	0	880	547	72	111				0	Content		-72	-111	31890655	2528008531
31907	09:02:29.410	00:00:31.907	1915	-1024	-768	-1	-1	-1	-1	4	-1024	-768	-1	-1	-1	-1	4		0	0						Untertest2.avi	0	880	547	72	111				0	Content		-72	-111	31907323	2528025199
31924	09:02:29.427	00:00:31.923	1916	-1024	-768	-1	-1	-1	-1	4	-1024	-768	-1	-1	-1	-1	4		0	0						Untertest2.avi	0	880	547	72	111				0	Content		-72	-111	31923991	2528041867
31941	09:02:29.444	00:00:31.940	1917	-1024	-768	-1	-1	-1	-1	4	-1024	-768	-1	-1	-1	-1	4		0	0						Untertest2.avi	0	880	547	72	111				0	Content		-72	-111	31940881	2528058757
31958	09:02:29.461	00:00:31.957	1918	-1024	-768	-1	-1	-1	-1	4	-1024	-768	-1	-1	-1	-1	4		0	0						Untertest2.avi	0	880	547	72	111				0	Content		-72	-111	31957549	2528075425
31975	09:02:29.478	00:00:31.974	1919	-1024	-768	-1	-1	-1	-1	4	-1024	-768	-1	-1	-1	-1	4		0	0						Untertest2.avi	0	880	547	72	111				0	Content		-72	-111	31974539	2528092415
31991	09:02:29.494	00:00:31.991	1920	-1024	-768	-1	-1	-1	-1	4	-1024	-768	-1	-1	-1	-1	4		0	0						Untertest2.avi	0	880	547	72	111				0	Content		-72	-111	31991207	2528109083
32008	09:02:29.511	00:00:32.007	1921	-1024	-768	-1	-1	-1	-1	4	-1024	-768	-1	-1	-1	-1	4		0	0						Untertest2.avi	0	880	547	72	111				0	Content		-72	-111	32007875	2528125751
32025	09:02:29.528	00:00:32.025	1922	-1024	-768	-1	-1	-1	-1	4	-1024	-768	-1	-1	-1	-1	4		0	0						Untertest2.avi	0	880	547	72	111				0	Content		-72	-111	32025132	2528143008
32042	09:02:29.545	00:00:32.041	1923	-1024	-768	-1	-1	-1	-1	4	-1024	-768	-1	-1	-1	-1	4		0	0						Untertest2.avi	0	880	547	72	111				0	Content		-72	-111	32041800	2528159676
32058	09:02:29.561	00:00:32.058	1924	-1024	-768	-1	-1	-1	-1	4	-1024	-768	-1	-1	-1	-1	4		0	0						Untertest2.avi	0	880	547	72	111				0	Content		-72	-111	32058043	2528175919
32075	09:02:29.578	00:00:32.074	1925	-1024	-768	-1	-1	-1	-1	4	-1024	-768	-1	-1	-1	-1	4		0	0						Untertest2.avi	0	880	547	72	111				0	Content		-72	-111	32074711	2528192587
32091	09:02:29.594	00:00:32.091	1926	-1024	-768	-1	-1	-1	-1	4	-1024	-768	-1	-1	-1	-1	4		0	0						Untertest2.avi	0	880	547	72	111				0	Content		-72	-111	32091379	2528209255
32107	09:02:29.610	00:00:32.107	1927	-1024	-768	-1	-1	-1	-1	4	-1024	-768	-1	-1	-1	-1	4		0	0						Untertest2.avi	0	880	547	72	111				0	Content		-72	-111	32107155	2528225031
32124	09:02:29.627	00:00:32.123	1928	-1024	-768	-1	-1	-1	-1	4	-1024	-768	-1	-1	-1	-1	4		0	0						Untertest2.avi	0	880	547	72	111				0	Content		-72	-111	32123764	2528241640
32140	09:02:29.643	00:00:32.140	1929	-1024	-768	-1	-1	-1	-1	4	-1024	-768	-1	-1	-1	-1	4		0	0						Untertest2.avi	0	880	547	72	111				0	Content		-72	-111	32140453	2528258329
32157	09:02:29.660	00:00:32.157	1930	-1024	-768	-1	-1	-1	-1	4	-1024	-768	-1	-1	-1	-1	4		0	0						Untertest2.avi	0	880	547	72	111				0	Content		-72	-111	32157121	2528274997
32174	09:02:29.677	00:00:32.173	1931	-1024	-768	-1	-1	-1	-1	4	-1024	-768	-1	-1	-1	-1	4		0	0						Untertest2.avi	0	880	547	72	111				0	Content		-72	-111	32173789	2528291665
32190	09:02:29.693	00:00:32.190	1932	-1024	-768	-1	-1	-1	-1	4	-1024	-768	-1	-1	-1	-1	4		0	0						Untertest2.avi	0	880	547	72	111				0	Content		-72	-111	32190447	2528308323
32207	09:02:29.710	00:00:32.207	1933	-1024	-768	-1	-1	-1	-1	4	-1024	-768	-1	-1	-1	-1	4		0	0						Untertest2.avi	0	880	547	72	111				0	Content		-72	-111	32207115	2528324991
32224	09:02:29.727	00:00:32.223	1934	-1024	-768	-1	-1	-1	-1	4	-1024	-768	-1	-1	-1	-1	4		0	0						Untertest2.avi	0	880	547	72	111				0	Content		-72	-111	32223783	2528341659
32240	09:02:29.743	00:00:32.240	1935	-1024	-768	-1	-1	-1	-1	4	-1024	-768	-1	-1	-1	-1	4		0	0						Untertest2.avi	0	880	547	72	111				0	Content		-72	-111	32240401	2528358277
32257	09:02:29.760	00:00:32.257	1936	-1024	-768	-1	-1	-1	-1	4	-1024	-768	-1	-1	-1	-1	4		0	0						Untertest2.avi	0	880	547	72	111				0	Content		-72	-111	32257021	2528374897
32274	09:02:29.777	00:00:32.274	1937	-1024	-768	-1	-1	-1	-1	4	-1024	-768	-1	-1	-1	-1	4		0	0						Untertest2.avi	0	880	547	72	111				0	Content		-72	-111	32274103	2528391979
32291	09:02:29.794	00:00:32.290	1938	-1024	-768	-1	-1	-1	-1	4	-1024	-768	-1	-1	-1	-1	4		0	0						Untertest2.avi	0	880	547	72	111				0	Content		-72	-111	32290771	2528408647
32307	09:02:29.810	00:00:32.307	1939	-1024	-768	-1	-1	-1	-1	4	-1024	-768	-1	-1	-1	-1	4		0	0						Untertest2.avi	0	880	547	72	111				0	Content		-72	-111	32307439	2528425315
32325	09:02:29.828	00:00:32.324	1940	-1024	-768	-1	-1	-1	-1	4	-1024	-768	-1	-1	-1	-1	4		0	0						Untertest2.avi	0	880	547	72	111				0	Content		-72	-111	32324589	2528442465
32341	09:02:29.844	00:00:32.341	1941	-1024	-768	-1	-1	-1	-1	4	-1024	-768	-1	-1	-1	-1	4		0	0						Untertest2.avi	0	880	547	72	111				0	Content		-72	-111	32341257	2528459133
32358	09:02:29.861	00:00:32.357	1942	-1024	-768	-1	-1	-1	-1	4	-1024	-768	-1	-1	-1	-1	4		0	0						Untertest2.avi	0	880	547	72	111				0	Content		-72	-111	32357925	2528475801
32374	09:02:29.877	00:00:32.374	1943	-1024	-768	-1	-1	-1	-1	4	-1024	-768	-1	-1	-1	-1	4		0	0						Untertest2.avi	0	880	547	72	111				0	Content		-72	-111	32374156	2528492032
32391	09:02:29.894	00:00:32.390	1944	-1024	-768	-1	-1	-1	-1	4	-1024	-768	-1	-1	-1	-1	4		0	0						Untertest2.avi	0	880	547	72	111				0	Content		-72	-111	32390824	2528508700
32407	09:02:29.910	00:00:32.407	1945	-1024	-768	-1	-1	-1	-1	4	-1024	-768	-1	-1	-1	-1	4		0	0						Untertest2.avi	0	880	547	72	111				0	Content		-72	-111	32407344	2528525220
32424	09:02:29.927	00:00:32.424	1946	-1024	-768	-1	-1	-1	-1	4	-1024	-768	-1	-1	-1	-1	4		0	0						Untertest2.avi	0	880	547	72	111				0	Content		-72	-111	32424013	2528541889
32441	09:02:29.944	00:00:32.440	1947	-1024	-768	-1	-1	-1	-1	4	-1024	-768	-1	-1	-1	-1	4		0	0						Untertest2.avi	0	880	547	72	111				0	Content		-72	-111	32440681	2528558557
32457	09:02:29.960	00:00:32.457	1948	-1024	-768	-1	-1	-1	-1	4	-1024	-768	-1	-1	-1	-1	4		0	0						Untertest2.avi	0	880	547	72	111				0	Content		-72	-111	32457008	2528574884
32474	09:02:29.977	00:00:32.473	1949	-1024	-768	-1	-1	-1	-1	4	-1024	-768	-1	-1	-1	-1	4		0	0						Untertest2.avi	0	880	547	72	111				0	Content		-72	-111	32473636	2528591512
32490	09:02:29.993	00:00:32.490	1950	-1024	-768	-1	-1	-1	-1	4	-1024	-768	-1	-1	-1	-1	4		0	0						Untertest2.avi	0	880	547	72	111				0	Content		-72	-111	32490261	2528608137
32507	09:02:30.010	00:00:32.506	1951	-1024	-768	-1	-1	-1	-1	4	-1024	-768	-1	-1	-1	-1	4		0	0						Untertest2.avi	0	880	547	72	111				0	Content		-72	-111	32506929	2528624805
32524	09:02:30.027	00:00:32.523	1952	-1024	-768	-1	-1	-1	-1	4	-1024	-768	-1	-1	-1	-1	4		0	0						Untertest2.avi	0	880	547	72	111				0	Content		-72	-111	32523597	2528641473
32540	09:02:30.043	00:00:32.540	1953	-1024	-768	-1	-1	-1	-1	4	-1024	-768	-1	-1	-1	-1	4		0	0						Untertest2.avi	0	880	547	72	111				0	Content		-72	-111	32540233	2528658109
32557	09:02:30.060	00:00:32.556	1954	-1024	-768	-1	-1	-1	-1	4	-1024	-768	-1	-1	-1	-1	4		0	0						Untertest2.avi	0	880	547	72	111				0	Content		-72	-111	32556901	2528674777
32574	09:02:30.077	00:00:32.573	1955	-1024	-768	-1	-1	-1	-1	4	-1024	-768	-1	-1	-1	-1	4		0	0						Untertest2.avi	0	880	547	72	111				0	Content		-72	-111	32573569	2528691445
32590	09:02:30.093	00:00:32.590	1956	-1024	-768	-1	-1	-1	-1	4	-1024	-768	-1	-1	-1	-1	4		0	0						Untertest2.avi	0	880	547	72	111				0	Content		-72	-111	32590473	2528708349
32607	09:02:30.110	00:00:32.607	1957	-1024	-768	-1	-1	-1	-1	4	-1024	-768	-1	-1	-1	-1	4		0	0						Untertest2.avi	0	880	547	72	111				0	Content		-72	-111	32607141	2528725017
32624	09:02:30.127	00:00:32.624	1958	-1024	-768	-1	-1	-1	-1	4	-1024	-768	-1	-1	-1	-1	4		0	0						Untertest2.avi	0	880	547	72	111				0	Content		-72	-111	32624138	2528742014
32641	09:02:30.144	00:00:32.640	1959	-1024	-768	-1	-1	-1	-1	4	-1024	-768	-1	-1	-1	-1	4		0	0						Untertest2.avi	0	880	547	72	111				0	Content		-72	-111	32640806	2528758682
32657	09:02:30.160	00:00:32.657	1960	-1024	-768	-1	-1	-1	-1	4	-1024	-768	-1	-1	-1	-1	4		0	0						Untertest2.avi	0	880	547	72	111				0	Content		-72	-111	32657474	2528775350
32675	09:02:30.178	00:00:32.674	1961	-1024	-768	-1	-1	-1	-1	4	-1024	-768	-1	-1	-1	-1	4		0	0						Untertest2.avi	0	880	547	72	111				0	Content		-72	-111	32674737	2528792613
32691	09:02:30.194	00:00:32.691	1962	-1024	-768	-1	-1	-1	-1	4	-1024	-768	-1	-1	-1	-1	4		0	0						Untertest2.avi	0	880	547	72	111				0	Content		-72	-111	32691405	2528809281
32708	09:02:30.211	00:00:32.707	1963	-1024	-768	-1	-1	-1	-1	4	-1024	-768	-1	-1	-1	-1	4		0	0						Untertest2.avi	0	880	547	72	111				0	Content		-72	-111	32707646	2528825522
32724	09:02:30.227	00:00:32.724	1964	-1024	-768	-1	-1	-1	-1	4	-1024	-768	-1	-1	-1	-1	4		0	0						Untertest2.avi	0	880	547	72	111				0	Content		-72	-111	32724314	2528842190
32741	09:02:30.244	00:00:32.740	1965	-1024	-768	-1	-1	-1	-1	4	-1024	-768	-1	-1	-1	-1	4		0	0						Untertest2.avi	0	880	547	72	111				0	Content		-72	-111	32740982	2528858858
32757	09:02:30.260	00:00:32.756	1966	-1024	-768	-1	-1	-1	-1	4	-1024	-768	-1	-1	-1	-1	4		0	0						Untertest2.avi	0	880	547	72	111				0	Content		-72	-111	32756747	2528874623
32773	09:02:30.276	00:00:32.773	1967	-1024	-768	-1	-1	-1	-1	4	-1024	-768	-1	-1	-1	-1	4		0	0						Untertest2.avi	0	880	547	72	111				0	Content		-72	-111	32773368	2528891244
32790	09:02:30.293	00:00:32.790	1968	-1024	-768	-1	-1	-1	-1	4	-1024	-768	-1	-1	-1	-1	4		0	0						Untertest2.avi	0	880	547	72	111				0	Content		-72	-111	32790054	2528907930
32807	09:02:30.310	00:00:32.806	1969	-1024	-768	-1	-1	-1	-1	4	-1024	-768	-1	-1	-1	-1	4		0	0						Untertest2.avi	0	880	547	72	111				0	Content		-72	-111	32806723	2528924599
32823	09:02:30.326	00:00:32.823	1970	-1024	-768	-1	-1	-1	-1	4	-1024	-768	-1	-1	-1	-1	4		0	0						Untertest2.avi	0	880	547	72	111				0	Content		-72	-111	32823391	2528941267
32840	09:02:30.343	00:00:32.840	1971	-1024	-768	-1	-1	-1	-1	4	-1024	-768	-1	-1	-1	-1	4		0	0						Untertest2.avi	0	880	547	72	111				0	Content		-72	-111	32840052	2528957928
32857	09:02:30.360	00:00:32.856	1972	-1024	-768	-1	-1	-1	-1	4	-1024	-768	-1	-1	-1	-1	4		0	0						Untertest2.avi	0	880	547	72	111				0	Content		-72	-111	32856720	2528974596
32873	09:02:30.376	00:00:32.873	1973	-1024	-768	-1	-1	-1	-1	4	-1024	-768	-1	-1	-1	-1	4		0	0						Untertest2.avi	0	880	547	72	111				0	Content		-72	-111	32873388	2528991264
32890	09:02:30.393	00:00:32.890	1974	-1024	-768	-1	-1	-1	-1	4	-1024	-768	-1	-1	-1	-1	4		0	0						Untertest2.avi	0	880	547	72	111				0	Content		-72	-111	32890042	2529007918
32907	09:02:30.410	00:00:32.906	1975	-1024	-768	-1	-1	-1	-1	4	-1024	-768	-1	-1	-1	-1	4		0	0						Untertest2.avi	0	880	547	72	111				0	Content		-72	-111	32906625	2529024501
32924	09:02:30.427	00:00:32.923	1976	-1024	-768	-1	-1	-1	-1	4	-1024	-768	-1	-1	-1	-1	4		0	0						Untertest2.avi	0	880	547	72	111				0	Content		-72	-111	32923706	2529041582
32940	09:02:30.443	00:00:32.940	1977	-1024	-768	-1	-1	-1	-1	4	-1024	-768	-1	-1	-1	-1	4		0	0						Untertest2.avi	0	880	547	72	111				0	Content		-72	-111	32940374	2529058250
32957	09:02:30.460	00:00:32.957	1978	-1024	-768	-1	-1	-1	-1	4	-1024	-768	-1	-1	-1	-1	4		0	0						Untertest2.avi	0	880	547	72	111				0	Content		-72	-111	32957042	2529074918
32974	09:02:30.477	00:00:32.974	1979	-1024	-768	-1	-1	-1	-1	4	-1024	-768	-1	-1	-1	-1	4		0	0						Untertest2.avi	0	880	547	72	111				0	Content		-72	-111	32974192	2529092068
[truncated: 1,808 more rows]
