# Supplementary material for: Gaze Duration Biases for Colours in Combination with Dissonant and Consonant Sounds: A Comparative Eye-Tracking Study with Orangutans
Source: PLoS One. 2015 Oct 14;10(10):e0139894. doi: 10.1371/journal.pone.0139894 (PMC4605782; doi:10.1371/journal.pone.0139894)
Supplement: S1 Data — (ZIP) [file pone.0139894.s004.zip › Plos ColourSound Data/Apes/Farben_Musik_U2/Rec 08-All-Data.tsv]

System Properties:
Operating System:	Microsoft Windows NT 6.1.7601 Service Pack 1
System User Name:	tobiiadmin
Machine Name:	LOE7690LAP
Data properties:
Recording name:	Rec 08
Recording date:	20.08.2013
Recording time:	09:11:00
Recording resolution:	1024 x 768
Export date:	09.03.2014
Export time:	12:20:06
Participant:	Pini
Filter settings:
Eye: Average
Validity: Normal
Fixation filter: Tobii fixation filter
Velocity threshold: 35
Distance threshold: 35
Timestamp	DateTimeStamp	DateTimeStampStartOffset	Number	GazePointXLeft	GazePointYLeft	CamXLeft	CamYLeft	DistanceLeft	PupilLeft	ValidityLeft	GazePointXRight	GazePointYRight	CamXRight	CamYRight	DistanceRight	PupilRight	ValidityRight	FixationIndex	GazePointX	GazePointY	Event	EventKey	Data1	Data2	Descriptor	StimuliName	StimuliID	MediaWidth	MediaHeight	MediaPosX	MediaPosY	MappedFixationPointX	MappedFixationPointY	FixationDuration	AoiIds	AoiNames	WebGroupImage	MappedGazeDataPointX	MappedGazeDataPointY	MicroSecondTimestamp	AbsoluteMicroSecondTimestamp
14	09:11:00.764	00:00:00.014	0	-1024	-768	-1	-1	-1	-1	4	-1024	-768	-1	-1	-1	-1	4		0	0						No media	0	1024	768	0	0				0	Content		0	0	14474	3039364988
31	09:11:00.781	00:00:00.031	1	-1024	-768	-1	-1	-1	-1	4	-1024	-768	-1	-1	-1	-1	4		0	0						No media	0	1024	768	0	0				0	Content		0	0	31129	3039381643
48	09:11:00.798	00:00:00.047	2	-1024	-768	-1	-1	-1	-1	4	-1024	-768	-1	-1	-1	-1	4		0	0						No media	0	1024	768	0	0				0	Content		0	0	47796	3039398310
65	09:11:00.815	00:00:00.064	3	-1024	-768	-1	-1	-1	-1	4	-1024	-768	-1	-1	-1	-1	4		0	0						No media	0	1024	768	0	0				0	Content		0	0	64529	3039415043
81	09:11:00.831	00:00:00.081	4	-1024	-768	-1	-1	-1	-1	4	-1024	-768	-1	-1	-1	-1	4		0	0						No media	0	1024	768	0	0				0	Content		0	0	81096	3039431610
98	09:11:00.848	00:00:00.097	5	-1024	-768	-1	-1	-1	-1	4	-1024	-768	-1	-1	-1	-1	4		0	0						No media	0	1024	768	0	0				0	Content		0	0	97954	3039448468
115	09:11:00.865	00:00:00.114	6	-1024	-768	-1	-1	-1	-1	4	-1024	-768	-1	-1	-1	-1	4		0	0						No media	0	1024	768	0	0				0	Content		0	0	114622	3039465136
131	09:11:00.881	00:00:00.131	7	-1024	-768	-1	-1	-1	-1	4	-1024	-768	-1	-1	-1	-1	4		0	0						No media	0	1024	768	0	0				0	Content		0	0	131291	3039481805
148	09:11:00.898	00:00:00.148	8	-1024	-768	-1	-1	-1	-1	4	-1024	-768	-1	-1	-1	-1	4		0	0						No media	0	1024	768	0	0				0	Content		0	0	148281	3039498795
165	09:11:00.915	00:00:00.164	9	-1024	-768	-1	-1	-1	-1	4	-1024	-768	-1	-1	-1	-1	4		0	0						No media	0	1024	768	0	0				0	Content		0	0	164949	3039515463
182	09:11:00.932	00:00:00.181	10	-1024	-768	-1	-1	-1	-1	4	-1024	-768	-1	-1	-1	-1	4		0	0						No media	0	1024	768	0	0				0	Content		0	0	181618	3039532132
199	09:11:00.949	00:00:00.198	11	-1024	-768	-1	-1	-1	-1	4	-1024	-768	-1	-1	-1	-1	4		0	0						No media	0	1024	768	0	0				0	Content		0	0	198953	3039549467
216	09:11:00.966	00:00:00.215	12	-1024	-768	-1	-1	-1	-1	4	-1024	-768	-1	-1	-1	-1	4		0	0						No media	0	1024	768	0	0				0	Content		0	0	215622	3039566136
232	09:11:00.982	00:00:00.231	13	-1024	-768	-1	-1	-1	-1	4	-1024	-768	-1	-1	-1	-1	4		0	0						No media	0	1024	768	0	0				0	Content		0	0	231834	3039582348
249	09:11:00.999	00:00:00.248	14	-1024	-768	-1	-1	-1	-1	4	-1024	-768	-1	-1	-1	-1	4		0	0						No media	0	1024	768	0	0				0	Content		0	0	248503	3039599017
265	09:11:01.015	00:00:00.265	15	-1024	-768	-1	-1	-1	-1	4	-1024	-768	-1	-1	-1	-1	4		0	0						No media	0	1024	768	0	0				0	Content		0	0	265172	3039615686
281	09:11:01.031	00:00:00.281	16	-1024	-768	-1	-1	-1	-1	4	-1024	-768	-1	-1	-1	-1	4		0	0						No media	0	1024	768	0	0				0	Content		0	0	281399	3039631913
298	09:11:01.048	00:00:00.298	17	-1024	-768	-1	-1	-1	-1	4	-1024	-768	-1	-1	-1	-1	4		0	0						No media	0	1024	768	0	0				0	Content		0	0	298068	3039648582
314	09:11:01.064	00:00:00.314	18	-1024	-768	-1	-1	-1	-1	4	-1024	-768	-1	-1	-1	-1	4		0	0						No media	0	1024	768	0	0				0	Content		0	0	314373	3039664887
331	09:11:01.081	00:00:00.330	19	-1024	-768	-1	-1	-1	-1	4	-1024	-768	-1	-1	-1	-1	4		0	0						No media	0	1024	768	0	0				0	Content		0	0	330999	3039681513
348	09:11:01.098	00:00:00.347	20	-1024	-768	-1	-1	-1	-1	4	-1024	-768	-1	-1	-1	-1	4		0	0						No media	0	1024	768	0	0				0	Content		0	0	347679	3039698193
364	09:11:01.114	00:00:00.364	21	-1024	-768	-1	-1	-1	-1	4	-1024	-768	-1	-1	-1	-1	4		0	0						No media	0	1024	768	0	0				0	Content		0	0	364277	3039714791
381	09:11:01.131	00:00:00.380	22	-1024	-768	-1	-1	-1	-1	4	-1024	-768	-1	-1	-1	-1	4		0	0						No media	0	1024	768	0	0				0	Content		0	0	380946	3039731460
398	09:11:01.148	00:00:00.397	23	-1024	-768	-1	-1	-1	-1	4	-1024	-768	-1	-1	-1	-1	4		0	0						No media	0	1024	768	0	0				0	Content		0	0	397798	3039748312
414	09:11:01.164	00:00:00.414	24	-1024	-768	-1	-1	-1	-1	4	-1024	-768	-1	-1	-1	-1	4		0	0						No media	0	1024	768	0	0				0	Content		0	0	414467	3039764981
431	09:11:01.181	00:00:00.431	25	-1024	-768	-1	-1	-1	-1	4	-1024	-768	-1	-1	-1	-1	4		0	0						No media	0	1024	768	0	0				0	Content		0	0	431135	3039781649
448	09:11:01.198	00:00:00.448	26	-1024	-768	-1	-1	-1	-1	4	-1024	-768	-1	-1	-1	-1	4		0	0						No media	0	1024	768	0	0				0	Content		0	0	448133	3039798647
465	09:11:01.215	00:00:00.464	27	-1024	-768	-1	-1	-1	-1	4	-1024	-768	-1	-1	-1	-1	4		0	0						No media	0	1024	768	0	0				0	Content		0	0	464801	3039815315
481	09:11:01.231	00:00:00.481	28	-1024	-768	-1	-1	-1	-1	4	-1024	-768	-1	-1	-1	-1	4		0	0						No media	0	1024	768	0	0				0	Content		0	0	481470	3039831984
499	09:11:01.249	00:00:00.498	29	-1024	-768	-1	-1	-1	-1	4	-1024	-768	-1	-1	-1	-1	4		0	0						No media	0	1024	768	0	0				0	Content		0	0	498563	3039849077
515	09:11:01.265	00:00:00.515	30	-1024	-768	-1	-1	-1	-1	4	-1024	-768	-1	-1	-1	-1	4		0	0						No media	0	1024	768	0	0				0	Content		0	0	515231	3039865745
532	09:11:01.282	00:00:00.531	31	-1024	-768	-1	-1	-1	-1	4	-1024	-768	-1	-1	-1	-1	4		0	0						No media	0	1024	768	0	0				0	Content		0	0	531900	3039882414
548	09:11:01.298	00:00:00.548	32	-1024	-768	-1	-1	-1	-1	4	-1024	-768	-1	-1	-1	-1	4		0	0						No media	0	1024	768	0	0				0	Content		0	0	548181	3039898695
565	09:11:01.315	00:00:00.564	33	-1024	-768	-1	-1	-1	-1	4	-1024	-768	-1	-1	-1	-1	4		0	0						No media	0	1024	768	0	0				0	Content		0	0	564850	3039915364
582	09:11:01.332	00:00:00.581	34	-1024	-768	-1	-1	-1	-1	4	-1024	-768	-1	-1	-1	-1	4		0	0						No media	0	1024	768	0	0				0	Content		0	0	581519	3039932033
597	09:11:01.347	00:00:00.597	35	-1024	-768	-1	-1	-1	-1	4	-1024	-768	-1	-1	-1	-1	4		0	0						No media	0	1024	768	0	0				0	Content		0	0	597494	3039948008
614	09:11:01.364	00:00:00.614	36	-1024	-768	-1	-1	-1	-1	4	-1024	-768	-1	-1	-1	-1	4		0	0						No media	0	1024	768	0	0				0	Content		0	0	614117	3039964631
631	09:11:01.381	00:00:00.630	37	-1024	-768	-1	-1	-1	-1	4	-1024	-768	-1	-1	-1	-1	4		0	0						No media	0	1024	768	0	0				0	Content		0	0	630771	3039981285
647	09:11:01.397	00:00:00.647	38	-1024	-768	-1	-1	-1	-1	4	-1024	-768	-1	-1	-1	-1	4		0	0						No media	0	1024	768	0	0				0	Content		0	0	647440	3039997954
664	09:11:01.414	00:00:00.664	39	-1024	-768	-1	-1	-1	-1	4	-1024	-768	-1	-1	-1	-1	4		0	0						No media	0	1024	768	0	0				0	Content		0	0	664173	3040014687
681	09:11:01.431	00:00:00.680	40	-1024	-768	-1	-1	-1	-1	4	-1024	-768	-1	-1	-1	-1	4		0	0						No media	0	1024	768	0	0				0	Content		0	0	680745	3040031259
698	09:11:01.448	00:00:00.697	41	-1024	-768	-1	-1	-1	-1	4	-1024	-768	-1	-1	-1	-1	4		0	0						No media	0	1024	768	0	0				0	Content		0	0	697579	3040048093
714	09:11:01.464	00:00:00.714	42	-1024	-768	-1	-1	-1	-1	4	-1024	-768	-1	-1	-1	-1	4		0	0						No media	0	1024	768	0	0				0	Content		0	0	714248	3040064762
731	09:11:01.481	00:00:00.730	43	-1024	-768	-1	-1	-1	-1	4	-1024	-768	-1	-1	-1	-1	4		0	0						No media	0	1024	768	0	0				0	Content		0	0	730917	3040081431
748	09:11:01.498	00:00:00.747	44	-1024	-768	-1	-1	-1	-1	4	-1024	-768	-1	-1	-1	-1	4		0	0						No media	0	1024	768	0	0				0	Content		0	0	747901	3040098415
765	09:11:01.515	00:00:00.764	45	-1024	-768	-1	-1	-1	-1	4	-1024	-768	-1	-1	-1	-1	4		0	0						No media	0	1024	768	0	0				0	Content		0	0	764570	3040115084
781	09:11:01.531	00:00:00.781	46	-1024	-768	-1	-1	-1	-1	4	-1024	-768	-1	-1	-1	-1	4		0	0						No media	0	1024	768	0	0				0	Content		0	0	781238	3040131752
798	09:11:01.548	00:00:00.798	47	-1024	-768	-1	-1	-1	-1	4	-1024	-768	-1	-1	-1	-1	4		0	0						No media	0	1024	768	0	0				0	Content		0	0	798324	3040148838
815	09:11:01.565	00:00:00.814	48	-1024	-768	-1	-1	-1	-1	4	-1024	-768	-1	-1	-1	-1	4		0	0						No media	0	1024	768	0	0				0	Content		0	0	814993	3040165507
832	09:11:01.582	00:00:00.831	49	-1024	-768	-1	-1	-1	-1	4	-1024	-768	-1	-1	-1	-1	4		0	0						No media	0	1024	768	0	0				0	Content		0	0	831661	3040182175
848	09:11:01.598	00:00:00.847	50	-1024	-768	-1	-1	-1	-1	4	-1024	-768	-1	-1	-1	-1	4		0	0						No media	0	1024	768	0	0				0	Content		0	0	847982	3040198496
865	09:11:01.615	00:00:00.864	51	-1024	-768	-1	-1	-1	-1	4	-1024	-768	-1	-1	-1	-1	4		0	0						No media	0	1024	768	0	0				0	Content		0	0	864650	3040215164
881	09:11:01.631	00:00:00.881	52	-1024	-768	-1	-1	-1	-1	4	-1024	-768	-1	-1	-1	-1	4		0	0						No media	0	1024	768	0	0				0	Content		0	0	881319	3040231833
898	09:11:01.648	00:00:00.897	53	-1024	-768	-1	-1	-1	-1	4	-1024	-768	-1	-1	-1	-1	4		0	0						No media	0	1024	768	0	0				0	Content		0	0	897600	3040248114
914	09:11:01.664	00:00:00.914	54	-1024	-768	-1	-1	-1	-1	4	-1024	-768	-1	-1	-1	-1	4		0	0						No media	0	1024	768	0	0				0	Content		0	0	914269	3040264783
931	09:11:01.681	00:00:00.930	55	-1024	-768	-1	-1	-1	-1	4	-1024	-768	-1	-1	-1	-1	4		0	0						No media	0	1024	768	0	0				0	Content		0	0	930641	3040281155
947	09:11:01.697	00:00:00.947	56	-1024	-768	-1	-1	-1	-1	4	-1024	-768	-1	-1	-1	-1	4		0	0						No media	0	1024	768	0	0				0	Content		0	0	947252	3040297766
964	09:11:01.714	00:00:00.964	57	-1024	-768	-1	-1	-1	-1	4	-1024	-768	-1	-1	-1	-1	4		0	0						No media	0	1024	768	0	0				0	Content		0	0	964055	3040314569
981	09:11:01.731	00:00:00.980	58	-1024	-768	-1	-1	-1	-1	4	-1024	-768	-1	-1	-1	-1	4		0	0						No media	0	1024	768	0	0				0	Content		0	0	980662	3040331176
997	09:11:01.747	00:00:00.997	59	-1024	-768	-1	-1	-1	-1	4	-1024	-768	-1	-1	-1	-1	4		0	0						No media	0	1024	768	0	0				0	Content		0	0	997331	3040347845
1014	09:11:01.764	00:00:01.013	60	-1024	-768	-1	-1	-1	-1	4	-1024	-768	-1	-1	-1	-1	4		0	0						No media	0	1024	768	0	0				0	Content		0	0	1013999	3040364513
1031	09:11:01.781	00:00:01.030	61	-1024	-768	-1	-1	-1	-1	4	-1024	-768	-1	-1	-1	-1	4		0	0						No media	0	1024	768	0	0				0	Content		0	0	1030833	3040381347
1048	09:11:01.798	00:00:01.047	62	-1024	-768	-1	-1	-1	-1	4	-1024	-768	-1	-1	-1	-1	4		0	0						No media	0	1024	768	0	0				0	Content		0	0	1047502	3040398016
1064	09:11:01.814	00:00:01.064	63	-1024	-768	-1	-1	-1	-1	4	-1024	-768	-1	-1	-1	-1	4		0	0						No media	0	1024	768	0	0				0	Content		0	0	1064170	3040414684
1081	09:11:01.831	00:00:01.081	64	-1024	-768	-1	-1	-1	-1	4	-1024	-768	-1	-1	-1	-1	4		0	0						No media	0	1024	768	0	0				0	Content		0	0	1081113	3040431627
1098	09:11:01.848	00:00:01.097	65	-1024	-768	-1	-1	-1	-1	4	-1024	-768	-1	-1	-1	-1	4		0	0						No media	0	1024	768	0	0				0	Content		0	0	1097781	3040448295
1114	09:11:01.864	00:00:01.114	66	-1024	-768	-1	-1	-1	-1	4	-1024	-768	-1	-1	-1	-1	4		0	0						No media	0	1024	768	0	0				0	Content		0	0	1114450	3040464964
1131	09:11:01.881	00:00:01.131	67	-1024	-768	-1	-1	-1	-1	4	-1024	-768	-1	-1	-1	-1	4		0	0						No media	0	1024	768	0	0				0	Content		0	0	1131445	3040481959
1148	09:11:01.898	00:00:01.148	68	-1024	-768	-1	-1	-1	-1	4	-1024	-768	-1	-1	-1	-1	4		0	0						No media	0	1024	768	0	0				0	Content		0	0	1148112	3040498626
1165	09:11:01.915	00:00:01.164	69	-1024	-768	-1	-1	-1	-1	4	-1024	-768	-1	-1	-1	-1	4		0	0						No media	0	1024	768	0	0				0	Content		0	0	1164780	3040515294
1181	09:11:01.931	00:00:01.181	70	-1024	-768	-1	-1	-1	-1	4	-1024	-768	-1	-1	-1	-1	4		0	0						No media	0	1024	768	0	0				0	Content		0	0	1181080	3040531594
1198	09:11:01.948	00:00:01.197	71	-1024	-768	-1	-1	-1	-1	4	-1024	-768	-1	-1	-1	-1	4		0	0						No media	0	1024	768	0	0				0	Content		0	0	1197748	3040548262
1214	09:11:01.964	00:00:01.214	72	-1024	-768	-1	-1	-1	-1	4	-1024	-768	-1	-1	-1	-1	4		0	0						No media	0	1024	768	0	0				0	Content		0	0	1214415	3040564929
1230	09:11:01.980	00:00:01.230	73	-1024	-768	-1	-1	-1	-1	4	-1024	-768	-1	-1	-1	-1	4		0	0						No media	0	1024	768	0	0				0	Content		0	0	1230300	3040580814
1247	09:11:01.997	00:00:01.247	74	-1024	-768	-1	-1	-1	-1	4	-1024	-768	-1	-1	-1	-1	4		0	0						No media	0	1024	768	0	0				0	Content		0	0	1247047	3040597561
1264	09:11:02.014	00:00:01.263	75	-1024	-768	-1	-1	-1	-1	4	-1024	-768	-1	-1	-1	-1	4		0	0						No media	0	1024	768	0	0				0	Content		0	0	1263709	3040614223
1280	09:11:02.030	00:00:01.280	76	-1024	-768	-1	-1	-1	-1	4	-1024	-768	-1	-1	-1	-1	4		0	0						No media	0	1024	768	0	0				0	Content		0	0	1280377	3040630891
1297	09:11:02.047	00:00:01.297	77	-1024	-768	-1	-1	-1	-1	4	-1024	-768	-1	-1	-1	-1	4		0	0						No media	0	1024	768	0	0				0	Content		0	0	1297100	3040647614
1314	09:11:02.064	00:00:01.313	78	-1024	-768	-1	-1	-1	-1	4	-1024	-768	-1	-1	-1	-1	4		0	0						No media	0	1024	768	0	0				0	Content		0	0	1313668	3040664182
1330	09:11:02.080	00:00:01.330	79	-1024	-768	-1	-1	-1	-1	4	-1024	-768	-1	-1	-1	-1	4		0	0						No media	0	1024	768	0	0				0	Content		0	0	1330499	3040681013
1347	09:11:02.097	00:00:01.347	80	-1024	-768	-1	-1	-1	-1	4	-1024	-768	-1	-1	-1	-1	4		0	0						No media	0	1024	768	0	0				0	Content		0	0	1347167	3040697681
1364	09:11:02.114	00:00:01.363	81	-1024	-768	-1	-1	-1	-1	4	-1024	-768	-1	-1	-1	-1	4		0	0						No media	0	1024	768	0	0				0	Content		0	0	1363834	3040714348
1381	09:11:02.131	00:00:01.380	82	-1024	-768	-1	-1	-1	-1	4	-1024	-768	-1	-1	-1	-1	4		0	0						No media	0	1024	768	0	0				0	Content		0	0	1380819	3040731333
1397	09:11:02.147	00:00:01.397	83	-1024	-768	-1	-1	-1	-1	4	-1024	-768	-1	-1	-1	-1	4		0	0						No media	0	1024	768	0	0				0	Content		0	0	1397486	3040748000
1414	09:11:02.164	00:00:01.414	84	-1024	-768	-1	-1	-1	-1	4	-1024	-768	-1	-1	-1	-1	4		0	0						No media	0	1024	768	0	0				0	Content		0	0	1414154	3040764668
1431	09:11:02.181	00:00:01.431	85	-1024	-768	-1	-1	-1	-1	4	-1024	-768	-1	-1	-1	-1	4		0	0						No media	0	1024	768	0	0				0	Content		0	0	1431239	3040781753
1448	09:11:02.198	00:00:01.447	86	-1024	-768	-1	-1	-1	-1	4	-1024	-768	-1	-1	-1	-1	4		0	0						No media	0	1024	768	0	0				0	Content		0	0	1447907	3040798421
1465	09:11:02.215	00:00:01.464	87	-1024	-768	-1	-1	-1	-1	4	-1024	-768	-1	-1	-1	-1	4		0	0						No media	0	1024	768	0	0				0	Content		0	0	1464574	3040815088
1481	09:11:02.231	00:00:01.480	88	-1024	-768	-1	-1	-1	-1	4	-1024	-768	-1	-1	-1	-1	4		0	0						No media	0	1024	768	0	0				0	Content		0	0	1480894	3040831408
1498	09:11:02.248	00:00:01.497	89	-1024	-768	-1	-1	-1	-1	4	-1024	-768	-1	-1	-1	-1	4		0	0						No media	0	1024	768	0	0				0	Content		0	0	1497561	3040848075
1514	09:11:02.264	00:00:01.514	90	-1024	-768	-1	-1	-1	-1	4	-1024	-768	-1	-1	-1	-1	4		0	0						No media	0	1024	768	0	0				0	Content		0	0	1514229	3040864743
1531	09:11:02.281	00:00:01.530	91	-1024	-768	-1	-1	-1	-1	4	-1024	-768	-1	-1	-1	-1	4		0	0						No media	0	1024	768	0	0				0	Content		0	0	1530508	3040881022
1547	09:11:02.297	00:00:01.547	92	-1024	-768	-1	-1	-1	-1	4	-1024	-768	-1	-1	-1	-1	4		0	0						No media	0	1024	768	0	0				0	Content		0	0	1547176	3040897690
1564	09:11:02.314	00:00:01.563	93	-1024	-768	-1	-1	-1	-1	4	-1024	-768	-1	-1	-1	-1	4		0	0						No media	0	1024	768	0	0				0	Content		0	0	1563664	3040914178
1580	09:11:02.330	00:00:01.580	94	-1024	-768	-1	-1	-1	-1	4	-1024	-768	-1	-1	-1	-1	4		0	0						No media	0	1024	768	0	0				0	Content		0	0	1580332	3040930846
1597	09:11:02.347	00:00:01.596	95	-1024	-768	-1	-1	-1	-1	4	-1024	-768	-1	-1	-1	-1	4		0	0						No media	0	1024	768	0	0				0	Content		0	0	1596774	3040947288
1614	09:11:02.364	00:00:01.613	96	-1024	-768	-1	-1	-1	-1	4	-1024	-768	-1	-1	-1	-1	4		0	0						No media	0	1024	768	0	0				0	Content		0	0	1613577	3040964091
1630	09:11:02.380	00:00:01.630	97	-1024	-768	-1	-1	-1	-1	4	-1024	-768	-1	-1	-1	-1	4		0	0						No media	0	1024	768	0	0				0	Content		0	0	1630173	3040980687
1647	09:11:02.397	00:00:01.646	98	-1024	-768	-1	-1	-1	-1	4	-1024	-768	-1	-1	-1	-1	4		0	0						No media	0	1024	768	0	0				0	Content		0	0	1646841	3040997355
1651	09:11:02.401																				MovieStart	128	0	0	Untertest2.avi
1664	09:11:02.414	00:00:01.663	99	-1024	-768	-1	-1	-1	-1	4	-1024	-768	-1	-1	-1	-1	4		0	0						Untertest2.avi	0	880	547	72	111				0	Content		-72	-111	1663649	3041014163
1680	09:11:02.430	00:00:01.680	100	-1024	-768	-1	-1	-1	-1	4	-1024	-768	-1	-1	-1	-1	4		0	0						Untertest2.avi	0	880	547	72	111				0	Content		-72	-111	1680316	3041030830
1697	09:11:02.447	00:00:01.696	101	-1024	-768	-1	-1	-1	-1	4	-1024	-768	-1	-1	-1	-1	4		0	0						Untertest2.avi	0	880	547	72	111				0	Content		-72	-111	1696984	3041047498
1714	09:11:02.464	00:00:01.713	102	-1024	-768	-1	-1	-1	-1	4	-1024	-768	-1	-1	-1	-1	4		0	0						Untertest2.avi	0	880	547	72	111				0	Content		-72	-111	1713952	3041064466
1731	09:11:02.481	00:00:01.730	103	-1024	-768	-1	-1	-1	-1	4	-1024	-768	-1	-1	-1	-1	4		0	0						Untertest2.avi	0	880	547	72	111				0	Content		-72	-111	1730620	3041081134
1747	09:11:02.497	00:00:01.747	104	-1024	-768	-1	-1	-1	-1	4	-1024	-768	-1	-1	-1	-1	4		0	0						Untertest2.avi	0	880	547	72	111				0	Content		-72	-111	1747287	3041097801
1765	09:11:02.515	00:00:01.764	105	-1024	-768	-1	-1	-1	-1	4	-1024	-768	-1	-1	-1	-1	4		0	0						Untertest2.avi	0	880	547	72	111				0	Content		-72	-111	1764594	3041115108
1781	09:11:02.531	00:00:01.781	106	-1024	-768	-1	-1	-1	-1	4	-1024	-768	-1	-1	-1	-1	4		0	0						Untertest2.avi	0	880	547	72	111				0	Content		-72	-111	1781261	3041131775
1797	09:11:02.547	00:00:01.797	107	-1024	-768	-1	-1	-1	-1	4	-1024	-768	-1	-1	-1	-1	4		0	0						Untertest2.avi	0	880	547	72	111				0	Content		-72	-111	1797468	3041147982
1814	09:11:02.564	00:00:01.814	108	-1024	-768	-1	-1	-1	-1	4	-1024	-768	-1	-1	-1	-1	4		0	0						Untertest2.avi	0	880	547	72	111				0	Content		-72	-111	1814135	3041164649
1831	09:11:02.581	00:00:01.830	109	-1024	-768	-1	-1	-1	-1	4	-1024	-768	-1	-1	-1	-1	4		0	0						Untertest2.avi	0	880	547	72	111				0	Content		-72	-111	1830803	3041181317
1847	09:11:02.597	00:00:01.846	110	-1024	-768	-1	-1	-1	-1	4	-1024	-768	-1	-1	-1	-1	4		0	0						Untertest2.avi	0	880	547	72	111				0	Content		-72	-111	1846628	3041197142
1863	09:11:02.613	00:00:01.863	111	-1024	-768	-1	-1	-1	-1	4	-1024	-768	-1	-1	-1	-1	4		0	0						Untertest2.avi	0	880	547	72	111				0	Content		-72	-111	1863253	3041213767
1880	09:11:02.630	00:00:01.879	112	-1024	-768	-1	-1	-1	-1	4	-1024	-768	-1	-1	-1	-1	4		0	0						Untertest2.avi	0	880	547	72	111				0	Content		-72	-111	1879969	3041230483
1897	09:11:02.647	00:00:01.896	113	-1024	-768	-1	-1	-1	-1	4	-1024	-768	-1	-1	-1	-1	4		0	0						Untertest2.avi	0	880	547	72	111				0	Content		-72	-111	1896637	3041247151
1913	09:11:02.663	00:00:01.913	114	-1024	-768	-1	-1	-1	-1	4	-1024	-768	-1	-1	-1	-1	4		0	0						Untertest2.avi	0	880	547	72	111				0	Content		-72	-111	1913304	3041263818
1930	09:11:02.680	00:00:01.929	115	-1024	-768	-1	-1	-1	-1	4	-1024	-768	-1	-1	-1	-1	4		0	0						Untertest2.avi	0	880	547	72	111				0	Content		-72	-111	1929876	3041280390
1947	09:11:02.697	00:00:01.946	116	-1024	-768	-1	-1	-1	-1	4	-1024	-768	-1	-1	-1	-1	4		0	0						Untertest2.avi	0	880	547	72	111				0	Content		-72	-111	1946751	3041297265
1963	09:11:02.713	00:00:01.963	117	-1024	-768	-1	-1	-1	-1	4	-1024	-768	-1	-1	-1	-1	4		0	0						Untertest2.avi	0	880	547	72	111				0	Content		-72	-111	1963419	3041313933
1980	09:11:02.730	00:00:01.980	118	-1024	-768	-1	-1	-1	-1	4	-1024	-768	-1	-1	-1	-1	4		0	0						Untertest2.avi	0	880	547	72	111				0	Content		-72	-111	1980086	3041330600
1997	09:11:02.747	00:00:01.997	119	-1024	-768	-1	-1	-1	-1	4	-1024	-768	-1	-1	-1	-1	4		0	0						Untertest2.avi	0	880	547	72	111				0	Content		-72	-111	1997098	3041347612
2014	09:11:02.764	00:00:02.013	120	-1024	-768	-1	-1	-1	-1	4	-1024	-768	-1	-1	-1	-1	4		0	0						Untertest2.avi	0	880	547	72	111				0	Content		-72	-111	2013765	3041364279
2030	09:11:02.780	00:00:02.030	121	-1024	-768	-1	-1	-1	-1	4	-1024	-768	-1	-1	-1	-1	4		0	0						Untertest2.avi	0	880	547	72	111				0	Content		-72	-111	2030433	3041380947
2048	09:11:02.798	00:00:02.047	122	-1024	-768	-1	-1	-1	-1	4	-1024	-768	-1	-1	-1	-1	4		0	0						Untertest2.avi	0	880	547	72	111				0	Content		-72	-111	2047719	3041398233
2064	09:11:02.814	00:00:02.064	123	-1024	-768	-1	-1	-1	-1	4	-1024	-768	-1	-1	-1	-1	4		0	0						Untertest2.avi	0	880	547	72	111				0	Content		-72	-111	2064387	3041414901
2081	09:11:02.831	00:00:02.080	124	-1024	-768	-1	-1	-1	-1	4	-1024	-768	-1	-1	-1	-1	4		0	0						Untertest2.avi	0	880	547	72	111				0	Content		-72	-111	2080630	3041431144
2097	09:11:02.847	00:00:02.097	125	-1024	-768	-1	-1	-1	-1	4	-1024	-768	-1	-1	-1	-1	4		0	0						Untertest2.avi	0	880	547	72	111				0	Content		-72	-111	2097298	3041447812
2114	09:11:02.864	00:00:02.113	126	-1024	-768	-1	-1	-1	-1	4	-1024	-768	-1	-1	-1	-1	4		0	0						Untertest2.avi	0	880	547	72	111				0	Content		-72	-111	2113965	3041464479
2130	09:11:02.880	00:00:02.130	127	-1024	-768	-1	-1	-1	-1	4	-1024	-768	-1	-1	-1	-1	4		0	0						Untertest2.avi	0	880	547	72	111				0	Content		-72	-111	2130348	3041480862
2147	09:11:02.897	00:00:02.147	128	-1024	-768	-1	-1	-1	-1	4	-1024	-768	-1	-1	-1	-1	4		0	0						Untertest2.avi	0	880	547	72	111				0	Content		-72	-111	2147015	3041497529
2164	09:11:02.914	00:00:02.163	129	-1024	-768	-1	-1	-1	-1	4	-1024	-768	-1	-1	-1	-1	4		0	0						Untertest2.avi	0	880	547	72	111				0	Content		-72	-111	2163682	3041514196
2180	09:11:02.930	00:00:02.180	130	-1024	-768	-1	-1	-1	-1	4	-1024	-768	-1	-1	-1	-1	4		0	0						Untertest2.avi	0	880	547	72	111				0	Content		-72	-111	2180020	3041530534
2197	09:11:02.947	00:00:02.196	131	-1024	-768	-1	-1	-1	-1	4	-1024	-768	-1	-1	-1	-1	4		0	0						Untertest2.avi	0	880	547	72	111				0	Content		-72	-111	2196687	3041547201
2213	09:11:02.963	00:00:02.213	132	-1024	-768	-1	-1	-1	-1	4	-1024	-768	-1	-1	-1	-1	4		0	0						Untertest2.avi	0	880	547	72	111				0	Content		-72	-111	2213111	3041563625
2230	09:11:02.980	00:00:02.229	133	-1024	-768	-1	-1	-1	-1	4	-1024	-768	-1	-1	-1	-1	4		0	0						Untertest2.avi	0	880	547	72	111				0	Content		-72	-111	2229786	3041580300
2246	09:11:02.996	00:00:02.246	134	-1024	-768	-1	-1	-1	-1	4	-1024	-768	-1	-1	-1	-1	4		0	0						Untertest2.avi	0	880	547	72	111				0	Content		-72	-111	2246382	3041596896
2263	09:11:03.013	00:00:02.263	135	-1024	-768	-1	-1	-1	-1	4	-1024	-768	-1	-1	-1	-1	4		0	0						Untertest2.avi	0	880	547	72	111				0	Content		-72	-111	2263049	3041613563
2280	09:11:03.030	00:00:02.279	136	-1024	-768	-1	-1	-1	-1	4	-1024	-768	-1	-1	-1	-1	4		0	0						Untertest2.avi	0	880	547	72	111				0	Content		-72	-111	2279901	3041630415
2297	09:11:03.047	00:00:02.296	137	-1024	-768	-1	-1	-1	-1	4	-1024	-768	-1	-1	-1	-1	4		0	0						Untertest2.avi	0	880	547	72	111				0	Content		-72	-111	2296568	3041647082
2313	09:11:03.063	00:00:02.313	138	-1024	-768	-1	-1	-1	-1	4	-1024	-768	-1	-1	-1	-1	4		0	0						Untertest2.avi	0	880	547	72	111				0	Content		-72	-111	2313236	3041663750
2330	09:11:03.080	00:00:02.330	139	-1024	-768	-1	-1	-1	-1	4	-1024	-768	-1	-1	-1	-1	4		0	0						Untertest2.avi	0	880	547	72	111				0	Content		-72	-111	2330232	3041680746
2347	09:11:03.097	00:00:02.346	140	-1024	-768	-1	-1	-1	-1	4	-1024	-768	-1	-1	-1	-1	4		0	0						Untertest2.avi	0	880	547	72	111				0	Content		-72	-111	2346900	3041697414
2364	09:11:03.114	00:00:02.363	141	-1024	-768	-1	-1	-1	-1	4	-1024	-768	-1	-1	-1	-1	4		0	0						Untertest2.avi	0	880	547	72	111				0	Content		-72	-111	2363567	3041714081
2381	09:11:03.131	00:00:02.380	142	-1024	-768	-1	-1	-1	-1	4	-1024	-768	-1	-1	-1	-1	4		0	0						Untertest2.avi	0	880	547	72	111				0	Content		-72	-111	2380900	3041731414
2398	09:11:03.148	00:00:02.397	143	-1024	-768	-1	-1	-1	-1	4	-1024	-768	-1	-1	-1	-1	4		0	0						Untertest2.avi	0	880	547	72	111				0	Content		-72	-111	2397567	3041748081
2414	09:11:03.164	00:00:02.413	144	-1024	-768	-1	-1	-1	-1	4	-1024	-768	-1	-1	-1	-1	4		0	0						Untertest2.avi	0	880	547	72	111				0	Content		-72	-111	2413785	3041764299
2430	09:11:03.180	00:00:02.430	145	-1024	-768	-1	-1	-1	-1	4	-1024	-768	-1	-1	-1	-1	4		0	0						Untertest2.avi	0	880	547	72	111				0	Content		-72	-111	2430452	3041780966
2447	09:11:03.197	00:00:02.447	146	-1024	-768	-1	-1	-1	-1	4	-1024	-768	-1	-1	-1	-1	4		0	0						Untertest2.avi	0	880	547	72	111				0	Content		-72	-111	2447120	3041797634
2463	09:11:03.213	00:00:02.462	147	-1024	-768	-1	-1	-1	-1	4	-1024	-768	-1	-1	-1	-1	4		0	0						Untertest2.avi	0	880	547	72	111				0	Content		-72	-111	2462839	3041813353
2479	09:11:03.229	00:00:02.479	148	-1024	-768	-1	-1	-1	-1	4	-1024	-768	-1	-1	-1	-1	4		0	0						Untertest2.avi	0	880	547	72	111				0	Content		-72	-111	2479463	3041829977
2496	09:11:03.246	00:00:02.496	149	117,0429	670,4014	0,3366752	0,5712363	464,3402	3,453191	3	117,0429	670,4014	0,3366752	0,5712363	464,3402	3,453191	1	0	117	670						Untertest2.avi	0	880	547	72	111	15	550	300	0	Content		45	559	2496208	3041846722
2513	09:11:03.263	00:00:02.512	150	-1024	-768	-1	-1	-1	-1	4	-1024	-768	-1	-1	-1	-1	4	0	0	0						Untertest2.avi	0	880	547	72	111	15	550	300	0	Content		-72	-111	2512839	3041863353
2529	09:11:03.279	00:00:02.529	151	89,75333	655,502	0,3381519	0,5707544	465,9353	3,464878	3	89,75333	655,502	0,3381519	0,5707544	465,9353	3,464878	1	0	90	656						Untertest2.avi	0	880	547	72	111	15	550	300	0	Content		18	545	2529455	3041879969
2546	09:11:03.296	00:00:02.546	152	87,53582	658,5944	0,3378881	0,5706049	462,0546	3,442308	3	87,53582	658,5944	0,3378881	0,5706049	462,0546	3,442308	1	0	88	659						Untertest2.avi	0	880	547	72	111	15	550	300	0	Content		16	548	2546201	3041896715
2563	09:11:03.313	00:00:02.562	153	-1024	-768	-1	-1	-1	-1	4	-1024	-768	-1	-1	-1	-1	4	0	0	0						Untertest2.avi	0	880	547	72	111	15	550	300	0	Content		-72	-111	2562822	3041913336
2579	09:11:03.329	00:00:02.579	154	86,02901	660,215	0,3385528	0,569988	462,0546	3,432982	3	86,02901	660,215	0,3385528	0,569988	462,0546	3,432982	1	0	86	660						Untertest2.avi	0	880	547	72	111	15	550	300	0	Content		14	549	2579444	3041929958
2596	09:11:03.346	00:00:02.596	155	78,72501	655,8673	0,3399715	0,5697697	468,6691	3,450589	3	78,72501	655,8673	0,3399715	0,5697697	468,6691	3,450589	1	0	79	656						Untertest2.avi	0	880	547	72	111	15	550	300	0	Content		7	545	2596071	3041946585
2613	09:11:03.363	00:00:02.612	156	-160,0714	700,0625	0,3401266	0,5696123	468,6663	2,356346	3	-160,0714	700,0625	0,3401266	0,5696123	468,6663	2,356346	1	0	-160	700						Untertest2.avi	0	880	547	72	111	15	550	300	0	Content		-232	589	2612819	3041963333
2629	09:11:03.379	00:00:02.629	157	86,65523	655,4288	0,3407477	0,5694085	470,8702	3,461257	3	86,65523	655,4288	0,3407477	0,5694085	470,8702	3,461257	1	0	87	655						Untertest2.avi	0	880	547	72	111	15	550	300	0	Content		15	544	2629442	3041979956
2646	09:11:03.396	00:00:02.646	158	86,77724	658,137	0,3411443	0,5691471	472,5211	3,460872	3	86,77724	658,137	0,3411443	0,5691471	472,5211	3,460872	1	0	87	658						Untertest2.avi	0	880	547	72	111	15	550	300	0	Content		15	547	2646066	3041996580
2663	09:11:03.413	00:00:02.662	159	-1024	-768	-1	-1	-1	-1	4	-1024	-768	-1	-1	-1	-1	4	0	0	0						Untertest2.avi	0	880	547	72	111	15	550	300	0	Content		-72	-111	2662691	3042013205
2679	09:11:03.429	00:00:02.679	160	87,16909	659,3318	0,3409216	0,5686255	470,6647	3,440056	3	87,16909	659,3318	0,3409216	0,5686255	470,6647	3,440056	1	0	87	659						Untertest2.avi	0	880	547	72	111	15	550	300	0	Content		15	548	2679437	3042029951
2696	09:11:03.446	00:00:02.696	161	83,22932	661,1322	0,3408654	0,5682718	470,5773	3,455055	3	83,22932	661,1322	0,3408654	0,5682718	470,5773	3,455055	1	0	83	661						Untertest2.avi	0	880	547	72	111	15	550	300	0	Content		11	550	2696063	3042046577
2713	09:11:03.463	00:00:02.712	162	-1024	-768	-1	-1	-1	-1	4	-1024	-768	-1	-1	-1	-1	4	0	0	0						Untertest2.avi	0	880	547	72	111	15	550	300	0	Content		-72	-111	2712686	3042063200
2729	09:11:03.479	00:00:02.729	163	178,0208	712,5154	0,338007	0,5690891	462,4855	3,348037	3	178,0208	712,5154	0,338007	0,5690891	462,4855	3,348037	1	0	178	713						Untertest2.avi	0	880	547	72	111	15	550	300	0	Content		106	602	2729313	3042079827
2746	09:11:03.496	00:00:02.746	164	271,6173	762,725	0,3362091	0,5707619	461,221	3,344574	3	271,6173	762,725	0,3362091	0,5707619	461,221	3,344574	1	0	272	763						Untertest2.avi	0	880	547	72	111	15	550	300	0	Content		200	652	2746059	3042096573
2763	09:11:03.513	00:00:02.762	165	-252,58	692,1071	0,3356048	0,5707923	461,2179	2,418952	3	-252,58	692,1071	0,3356048	0,5707923	461,2179	2,418952	1	0	-253	692						Untertest2.avi	0	880	547	72	111	15	550	300	0	Content		-325	581	2762684	3042113198
2779	09:11:03.529	00:00:02.779	166	-1024	-768	-1	-1	-1	-1	4	-1024	-768	-1	-1	-1	-1	4	0	0	0						Untertest2.avi	0	880	547	72	111	15	550	300	0	Content		-72	-111	2779305	3042129819
2796	09:11:03.546	00:00:02.795	167	297,396	770,1326	0,3363641	0,5700134	468,4291	3,305635	3	297,396	770,1326	0,3363641	0,5700134	468,4291	3,305635	1	1	297	770						Untertest2.avi	0	880	547	72	111	212	654	400	0	Content		225	659	2795944	3042146458
2813	09:11:03.563	00:00:02.812	168	-1024	-768	-1	-1	-1	-1	4	-1024	-768	-1	-1	-1	-1	4	1	0	0						Untertest2.avi	0	880	547	72	111	212	654	400	0	Content		-72	-111	2812679	3042163193
2829	09:11:03.579	00:00:02.829	169	-1024	-768	-1	-1	-1	-1	4	-1024	-768	-1	-1	-1	-1	4	1	0	0						Untertest2.avi	0	880	547	72	111	212	654	400	0	Content		-72	-111	2829310	3042179824
2846	09:11:03.596	00:00:02.845	170	-1024	-768	-1	-1	-1	-1	4	-1024	-768	-1	-1	-1	-1	4	1	0	0						Untertest2.avi	0	880	547	72	111	212	654	400	0	Content		-72	-111	2845977	3042196491
2863	09:11:03.613	00:00:02.862	171	291,692	765,647	0,3342309	0,5682246	464,7941	3,205251	3	291,692	765,647	0,3342309	0,5682246	464,7941	3,205251	1	1	292	766						Untertest2.avi	0	880	547	72	111	212	654	400	0	Content		220	655	2862551	3042213065
2879	09:11:03.629	00:00:02.879	172	-1024	-768	-1	-1	-1	-1	4	-1024	-768	-1	-1	-1	-1	4	1	0	0						Untertest2.avi	0	880	547	72	111	212	654	400	0	Content		-72	-111	2879297	3042229811
2896	09:11:03.646	00:00:02.895	173	285,2209	770,1172	0,3341846	0,5676352	469,0309	3,210626	3	285,2209	770,1172	0,3341846	0,5676352	469,0309	3,210626	1	1	285	770						Untertest2.avi	0	880	547	72	111	212	654	400	0	Content		213	659	2895929	3042246443
2913	09:11:03.663	00:00:02.912	174	287,4408	770,4294	0,3339307	0,5676084	469,0746	3,237317	3	287,4408	770,4294	0,3339307	0,5676084	469,0746	3,237317	1	1	287	770						Untertest2.avi	0	880	547	72	111	212	654	400	0	Content		215	659	2912543	3042263057
2929	09:11:03.679	00:00:02.929	175	-1024	-768	-1	-1	-1	-1	4	-1024	-768	-1	-1	-1	-1	4	1	0	0						Untertest2.avi	0	880	547	72	111	212	654	400	0	Content		-72	-111	2929168	3042279682
2946	09:11:03.696	00:00:02.945	176	298,1538	765,0673	0,3332922	0,5678865	467,4988	3,181354	3	298,1538	765,0673	0,3332922	0,5678865	467,4988	3,181354	1	1	298	765						Untertest2.avi	0	880	547	72	111	212	654	400	0	Content		226	654	2945923	3042296437
2963	09:11:03.713	00:00:02.962	177	-1024	-768	-1	-1	-1	-1	4	-1024	-768	-1	-1	-1	-1	4	1	0	0						Untertest2.avi	0	880	547	72	111	212	654	400	0	Content		-72	-111	2962583	3042313097
2979	09:11:03.729	00:00:02.979	178	-1024	-768	-1	-1	-1	-1	4	-1024	-768	-1	-1	-1	-1	4	1	0	0						Untertest2.avi	0	880	547	72	111	212	654	400	0	Content		-72	-111	2979250	3042329764
2996	09:11:03.746	00:00:02.995	179	288,5586	763,0212	0,3319657	0,5684031	463,1587	3,14387	3	288,5586	763,0212	0,3319657	0,5684031	463,1587	3,14387	1	1	289	763						Untertest2.avi	0	880	547	72	111	212	654	400	0	Content		217	652	2995873	3042346387
3012	09:11:03.762	00:00:03.012	180	282,5063	762,1627	0,3320104	0,5684866	464,6921	3,14133	3	282,5063	762,1627	0,3320104	0,5684866	464,6921	3,14133	1	1	283	762						Untertest2.avi	0	880	547	72	111	212	654	400	0	Content		211	651	3012491	3042363005
3029	09:11:03.779	00:00:03.029	181	282,0079	753,7195	0,331554	0,5684473	463,3461	3,177343	3	282,0079	753,7195	0,331554	0,5684473	463,3461	3,177343	1	1	282	754						Untertest2.avi	0	880	547	72	111	212	654	400	0	Content		210	643	3029239	3042379753
3046	09:11:03.796	00:00:03.045	182	282,0634	766,0759	0,3315432	0,568361	464,4636	3,164448	3	282,0634	766,0759	0,3315432	0,568361	464,4636	3,164448	1	1	282	766						Untertest2.avi	0	880	547	72	111	212	654	400	0	Content		210	655	3045864	3042396378
3062	09:11:03.812	00:00:03.062	183	268,2446	752,4081	0,3311176	0,5681919	462,9702	3,178007	3	268,2446	752,4081	0,3311176	0,5681919	462,9702	3,178007	1	1	268	752						Untertest2.avi	0	880	547	72	111	212	654	400	0	Content		196	641	3062488	3042413002
3079	09:11:03.829	00:00:03.079	184	267,8686	759,085	0,3307321	0,5678457	461,8047	3,184728	3	267,8686	759,085	0,3307321	0,5678457	461,8047	3,184728	1	1	268	759						Untertest2.avi	0	880	547	72	111	212	654	400	0	Content		196	648	3079113	3042429627
3096	09:11:03.846	00:00:03.095	185	267,9349	758,5022	0,3306502	0,5675213	461,8395	3,186492	3	267,9349	758,5022	0,3306502	0,5675213	461,8395	3,186492	1	1	268	759						Untertest2.avi	0	880	547	72	111	212	654	400	0	Content		196	648	3095862	3042446376
3112	09:11:03.862	00:00:03.112	186	265,0642	768,0095	0,3304974	0,5671713	461,3737	3,145587	3	265,0642	768,0095	0,3304974	0,5671713	461,3737	3,145587	1	1	265	768						Untertest2.avi	0	880	547	72	111	212	654	400	0	Content		193	657	3112486	3042463000
3129	09:11:03.879	00:00:03.129	187	276,5243	764,5333	0,3301441	0,5668976	459,3925	3,147068	3	276,5243	764,5333	0,3301441	0,5668976	459,3925	3,147068	1	1	277	765						Untertest2.avi	0	880	547	72	111	212	654	400	0	Content		205	654	3129108	3042479622
3146	09:11:03.896	00:00:03.145	188	272,9423	755,9639	0,3300915	0,5667611	458,8986	3,188495	3	272,9423	755,9639	0,3300915	0,5667611	458,8986	3,188495	1	1	273	756						Untertest2.avi	0	880	547	72	111	212	654	400	0	Content		201	645	3145733	3042496247
3163	09:11:03.913	00:00:03.162	189	269,029	752,2041	0,3303971	0,5666096	460,4156	3,23005	3	269,029	752,2041	0,3303971	0,5666096	460,4156	3,23005	1	1	269	752						Untertest2.avi	0	880	547	72	111	212	654	400	0	Content		197	641	3162531	3042513045
3179	09:11:03.929	00:00:03.179	190	264,4684	760,774	0,3304797	0,5664042	460,55	3,210182	3	264,4684	760,774	0,3304797	0,5664042	460,55	3,210182	1	1	264	761						Untertest2.avi	0	880	547	72	111	212	654	400	0	Content		192	650	3179157	3042529671
3196	09:11:03.946	00:00:03.195	191	290,2076	774,7961	0,3298915	0,5669046	458,3489	3,252497	3	290,2076	774,7961	0,3298915	0,5669046	458,3489	3,252497	1	2	290	775						Untertest2.avi	0	880	547	72	111	288	718	383	0	Content		218	664	3195781	3042546295
3212	09:11:03.962	00:00:03.212	192	358,3107	817,5591	0,3290854	0,5681242	456,3419	3,184801	3	358,3107	817,5591	0,3290854	0,5681242	456,3419	3,184801	1	2	358	818						Untertest2.avi	0	880	547	72	111	288	718	383	0	Content		286	707	3212406	3042562920
3229	09:11:03.979	00:00:03.229	193	348,5456	823,2621	0,3287879	0,5686303	455,3918	3,266352	3	348,5456	823,2621	0,3287879	0,5686303	455,3918	3,266352	1	2	349	823						Untertest2.avi	0	880	547	72	111	288	718	383	0	Content		277	712	3229161	3042579675
3246	09:11:03.996	00:00:03.245	194	-1024	-768	-1	-1	-1	-1	4	-1024	-768	-1	-1	-1	-1	4	2	0	0						Untertest2.avi	0	880	547	72	111	288	718	383	0	Content		-72	-111	3245778	3042596292
3262	09:11:04.012	00:00:03.262	195	352,6109	827,9331	0,3288217	0,5687343	453,5358	3,277968	3	352,6109	827,9331	0,3288217	0,5687343	453,5358	3,277968	1	2	353	828						Untertest2.avi	0	880	547	72	111	288	718	383	0	Content		281	717	3262402	3042612916
3279	09:11:04.029	00:00:03.279	196	360,4326	828,6384	0,329652	0,5688473	456,7899	3,288162	3	360,4326	828,6384	0,329652	0,5688473	456,7899	3,288162	1	2	360	829						Untertest2.avi	0	880	547	72	111	288	718	383	0	Content		288	718	3279029	3042629543
3296	09:11:04.046	00:00:03.295	197	363,5841	818,1105	0,3300962	0,5689954	457,3492	3,316551	3	363,5841	818,1105	0,3300962	0,5689954	457,3492	3,316551	1	2	364	818						Untertest2.avi	0	880	547	72	111	288	718	383	0	Content		292	707	3295777	3042646291
3312	09:11:04.062	00:00:03.312	198	359,4626	820,0541	0,3307017	0,5691074	458,8723	3,353581	3	359,4626	820,0541	0,3307017	0,5691074	458,8723	3,353581	1	2	359	820						Untertest2.avi	0	880	547	72	111	288	718	383	0	Content		287	709	3312401	3042662915
3329	09:11:04.079	00:00:03.329	199	364,3715	835,7065	0,3311022	0,5691819	459,221	3,34154	3	364,3715	835,7065	0,3311022	0,5691819	459,221	3,34154	1	2	364	836						Untertest2.avi	0	880	547	72	111	288	718	383	0	Content		292	725	3329026	3042679540
3346	09:11:04.096	00:00:03.345	200	363,0199	833,8234	0,3310023	0,56936	456,7023	3,328914	3	363,0199	833,8234	0,3310023	0,56936	456,7023	3,328914	1	2	363	834						Untertest2.avi	0	880	547	72	111	288	718	383	0	Content		291	723	3345652	3042696166
3362	09:11:04.112	00:00:03.362	201	356,0601	828,5121	0,3317177	0,5696669	459,344	3,392782	3	356,0601	828,5121	0,3317177	0,5696669	459,344	3,392782	1	2	356	829						Untertest2.avi	0	880	547	72	111	288	718	383	0	Content		284	718	3362401	3042712915
3379	09:11:04.129	00:00:03.379	202	372,1919	834,1093	0,333139	0,569917	466,025	3,434028	3	372,1919	834,1093	0,333139	0,569917	466,025	3,434028	1	2	372	834						Untertest2.avi	0	880	547	72	111	288	718	383	0	Content		300	723	3379025	3042729539
3396	09:11:04.146	00:00:03.395	203	365,7938	840,4362	0,3339763	0,5700924	469,223	3,470861	3	365,7938	840,4362	0,3339763	0,5700924	469,223	3,470861	1	2	366	840						Untertest2.avi	0	880	547	72	111	288	718	383	0	Content		294	729	3395648	3042746162
3412	09:11:04.162	00:00:03.412	204	361,9189	831,3049	0,3338377	0,5702973	466,7227	3,433988	3	361,9189	831,3049	0,3338377	0,5702973	466,7227	3,433988	1	2	362	831						Untertest2.avi	0	880	547	72	111	288	718	383	0	Content		290	720	3412273	3042762787
3429	09:11:04.179	00:00:03.429	205	368,8304	840,9093	0,3334829	0,5704033	462,7978	3,403298	3	368,8304	840,9093	0,3334829	0,5704033	462,7978	3,403298	1	2	369	841						Untertest2.avi	0	880	547	72	111	288	718	383	0	Content		297	730	3429022	3042779536
3446	09:11:04.196	00:00:03.445	206	366,495	836,6931	0,3329988	0,5704966	458,5055	3,387043	3	366,495	836,6931	0,3329988	0,5704966	458,5055	3,387043	1	2	366	837						Untertest2.avi	0	880	547	72	111	288	718	383	0	Content		294	726	3445646	3042796160
3462	09:11:04.212	00:00:03.462	207	361,6593	823,6151	0,3325221	0,5705027	454,4337	3,393388	3	361,6593	823,6151	0,3325221	0,5705027	454,4337	3,393388	1	2	362	824						Untertest2.avi	0	880	547	72	111	288	718	383	0	Content		290	713	3462270	3042812784
3479	09:11:04.229	00:00:03.479	208	353,5631	829,1736	0,3317253	0,5706257	448,8739	3,346395	3	353,5631	829,1736	0,3317253	0,5706257	448,8739	3,346395	1	2	354	829						Untertest2.avi	0	880	547	72	111	288	718	383	0	Content		282	718	3479019	3042829533
3496	09:11:04.246	00:00:03.495	209	359,5574	836,281	0,3317381	0,5706298	448,3407	3,370456	3	359,5574	836,281	0,3317381	0,5706298	448,3407	3,370456	1	2	360	836						Untertest2.avi	0	880	547	72	111	288	718	383	0	Content		288	725	3495643	3042846157
3512	09:11:04.262	00:00:03.512	210	350,9845	823,1833	0,332043	0,5707117	449,4724	3,38537	3	350,9845	823,1833	0,332043	0,5707117	449,4724	3,38537	1	2	351	823						Untertest2.avi	0	880	547	72	111	288	718	383	0	Content		279	712	3512268	3042862782
3529	09:11:04.279	00:00:03.528	211	353,6181	832,7241	0,3327278	0,5707705	452,5802	3,409285	3	353,6181	832,7241	0,3327278	0,5707705	452,5802	3,409285	1	2	354	833						Untertest2.avi	0	880	547	72	111	288	718	383	0	Content		282	722	3528893	3042879407
3546	09:11:04.296	00:00:03.545	212	362,332	831,0972	0,3333172	0,5707817	455,39	3,455079	3	362,332	831,0972	0,3333172	0,5707817	455,39	3,455079	1	2	362	831						Untertest2.avi	0	880	547	72	111	288	718	383	0	Content		290	720	3545642	3042896156
3562	09:11:04.312	00:00:03.562	213	358,8204	830,2137	0,3331496	0,5707704	453,9692	3,395045	3	358,8204	830,2137	0,3331496	0,5707704	453,9692	3,395045	1	2	359	830						Untertest2.avi	0	880	547	72	111	288	718	383	0	Content		287	719	3562264	3042912778
3579	09:11:04.329	00:00:03.578	214	444,8093	815,9362	0,3317694	0,5705916	450,0019	3,417854	3	444,8093	815,9362	0,3317694	0,5705916	450,0019	3,417854	1	3	445	816						Untertest2.avi	0	880	547	72	111	466	620	666	0	Content		373	705	3578890	3042929404
3596	09:11:04.346	00:00:03.595	215	531,019	774,1229	0,328628	0,5698791	438,191	3,339884	3	531,019	774,1229	0,328628	0,5698791	438,191	3,339884	1	3	531	774						Untertest2.avi	0	880	547	72	111	466	620	666	0	Content		459	663	3595516	3042946030
3612	09:11:04.362	00:00:03.612	216	541,4401	731,3698	0,3262886	0,5690329	427,6787	3,265292	3	541,4401	731,3698	0,3262886	0,5690329	427,6787	3,265292	1	3	541	731						Untertest2.avi	0	880	547	72	111	466	620	666	0	Content		469	620	3612265	3042962779
3629	09:11:04.379	00:00:03.628	217	543,5726	736,4063	0,3262651	0,5688844	427,3474	3,281655	3	543,5726	736,4063	0,3262651	0,5688844	427,3474	3,281655	1	3	544	736						Untertest2.avi	0	880	547	72	111	466	620	666	0	Content		472	625	3628887	3042979401
3646	09:11:04.396	00:00:03.645	218	545,9814	728,9769	0,3263905	0,5691516	428,2762	3,316343	3	545,9814	728,9769	0,3263905	0,5691516	428,2762	3,316343	1	3	546	729						Untertest2.avi	0	880	547	72	111	466	620	666	0	Content		474	618	3645511	3042996025
3662	09:11:04.412	00:00:03.662	219	538,5372	732,0146	0,3260341	0,5692827	426,9544	3,309261	3	538,5372	732,0146	0,3260341	0,5692827	426,9544	3,309261	1	3	539	732						Untertest2.avi	0	880	547	72	111	466	620	666	0	Content		467	621	3662138	3043012652
3679	09:11:04.429	00:00:03.678	220	545,369	734,3456	0,326025	0,5694941	427,6971	3,304089	3	545,369	734,3456	0,326025	0,5694941	427,6971	3,304089	1	3	545	734						Untertest2.avi	0	880	547	72	111	466	620	666	0	Content		473	623	3678886	3043029400
3696	09:11:04.446	00:00:03.695	221	537,0024	727,292	0,3259872	0,5699098	428,1092	3,295138	3	537,0024	727,292	0,3259872	0,5699098	428,1092	3,295138	1	3	537	727						Untertest2.avi	0	880	547	72	111	466	620	666	0	Content		465	616	3695509	3043046023
3712	09:11:04.462	00:00:03.712	222	537,2709	729,0432	0,3259357	0,5701263	428,1902	3,369245	3	537,2709	729,0432	0,3259357	0,5701263	428,1902	3,369245	1	3	537	729						Untertest2.avi	0	880	547	72	111	466	620	666	0	Content		465	618	3712133	3043062647
3729	09:11:04.479	00:00:03.728	223	547,9903	727,9385	0,3259854	0,5704041	428,8582	3,363027	3	547,9903	727,9385	0,3259854	0,5704041	428,8582	3,363027	1	3	548	728						Untertest2.avi	0	880	547	72	111	466	620	666	0	Content		476	617	3728756	3043079270
3746	09:11:04.496	00:00:03.745	224	541,2313	730,8696	0,3251089	0,5707749	424,7317	3,302952	3	541,2313	730,8696	0,3251089	0,5707749	424,7317	3,302952	1	3	541	731						Untertest2.avi	0	880	547	72	111	466	620	666	0	Content		469	620	3745508	3043096022
3762	09:11:04.512	00:00:03.762	225	534,2719	731,2557	0,3251503	0,5710441	425,4221	3,367646	3	534,2719	731,2557	0,3251503	0,5710441	425,4221	3,367646	1	3	534	731						Untertest2.avi	0	880	547	72	111	466	620	666	0	Content		462	620	3762131	3043112645
3779	09:11:04.529	00:00:03.778	226	542,6508	730,5357	0,3249415	0,5714051	424,8834	3,368865	3	542,6508	730,5357	0,3249415	0,5714051	424,8834	3,368865	1	3	543	731						Untertest2.avi	0	880	547	72	111	466	620	666	0	Content		471	620	3778756	3043129270
3795	09:11:04.545	00:00:03.795	227	538,9705	730,9521	0,3251522	0,5717236	426,3098	3,419785	3	538,9705	730,9521	0,3251522	0,5717236	426,3098	3,419785	1	3	539	731						Untertest2.avi	0	880	547	72	111	466	620	666	0	Content		467	620	3795380	3043145894
3812	09:11:04.562	00:00:03.812	228	537,0654	740,2606	0,3249493	0,5719413	425,3461	3,39476	3	537,0654	740,2606	0,3249493	0,5719413	425,3461	3,39476	1	3	537	740						Untertest2.avi	0	880	547	72	111	466	620	666	0	Content		465	629	3812130	3043162644
3829	09:11:04.579	00:00:03.828	229	534,1146	732,9482	0,3250478	0,5723758	425,8547	3,444293	3	534,1146	732,9482	0,3250478	0,5723758	425,8547	3,444293	1	3	534	733						Untertest2.avi	0	880	547	72	111	466	620	666	0	Content		462	622	3828767	3043179281
3845	09:11:04.595	00:00:03.845	230	540,7938	733,8682	0,3251662	0,5726132	426,5049	3,463842	3	540,7938	733,8682	0,3251662	0,5726132	426,5049	3,463842	1	3	541	734						Untertest2.avi	0	880	547	72	111	466	620	666	0	Content		469	623	3845380	3043195894
3862	09:11:04.612	00:00:03.862	231	538,1487	725,3518	0,3251219	0,5729444	426,2694	3,480855	3	538,1487	725,3518	0,3251219	0,5729444	426,2694	3,480855	1	3	538	725						Untertest2.avi	0	880	547	72	111	466	620	666	0	Content		466	614	3862002	3043212516
3879	09:11:04.629	00:00:03.878	232	537,5745	728,0355	0,3251452	0,5732023	426,3512	3,461867	3	537,5745	728,0355	0,3251452	0,5732023	426,3512	3,461867	1	3	538	728						Untertest2.avi	0	880	547	72	111	466	620	666	0	Content		466	617	3878764	3043229278
3895	09:11:04.645	00:00:03.895	233	538,107	733,9144	0,3253571	0,5733639	427,3071	3,456451	3	538,107	733,9144	0,3253571	0,5733639	427,3071	3,456451	1	3	538	734						Untertest2.avi	0	880	547	72	111	466	620	666	0	Content		466	623	3895378	3043245892
3912	09:11:04.662	00:00:03.912	234	534,7932	728,4309	0,3256945	0,5735126	428,7346	3,556723	3	534,7932	728,4309	0,3256945	0,5735126	428,7346	3,556723	1	3	535	728						Untertest2.avi	0	880	547	72	111	466	620	666	0	Content		463	617	3912003	3043262517
3929	09:11:04.679	00:00:03.928	235	533,5972	727,618	0,3255611	0,5737498	427,575	3,524832	3	533,5972	727,618	0,3255611	0,5737498	427,575	3,524832	1	3	534	728						Untertest2.avi	0	880	547	72	111	466	620	666	0	Content		462	617	3928627	3043279141
3945	09:11:04.695	00:00:03.945	236	544,1111	733,0327	0,325856	0,5739583	428,4648	3,559476	3	544,1111	733,0327	0,325856	0,5739583	428,4648	3,559476	1	3	544	733						Untertest2.avi	0	880	547	72	111	466	620	666	0	Content		472	622	3945378	3043295892
3962	09:11:04.712	00:00:03.962	237	538,0009	727,7064	0,3260462	0,5741147	429,1077	3,572681	3	538,0009	727,7064	0,3260462	0,5741147	429,1077	3,572681	1	3	538	728						Untertest2.avi	0	880	547	72	111	466	620	666	0	Content		466	617	3962003	3043312517
3979	09:11:04.729	00:00:03.978	238	541,9562	738,5089	0,3263428	0,5742198	430,362	3,592166	3	541,9562	738,5089	0,3263428	0,5742198	430,362	3,592166	1	3	542	739						Untertest2.avi	0	880	547	72	111	466	620	666	0	Content		470	628	3978627	3043329141
3995	09:11:04.745	00:00:03.995	239	546,5549	735,1012	0,3268166	0,5744582	432,3611	3,612563	3	546,5549	735,1012	0,3268166	0,5744582	432,3611	3,612563	1	3	547	735						Untertest2.avi	0	880	547	72	111	466	620	666	0	Content		475	624	3995253	3043345767
4012	09:11:04.762	00:00:04.012	240	536,5368	731,826	0,3266282	0,5747421	430,6946	3,631049	3	536,5368	731,826	0,3266282	0,5747421	430,6946	3,631049	1	3	537	732						Untertest2.avi	0	880	547	72	111	466	620	666	0	Content		465	621	4012001	3043362515
4029	09:11:04.779	00:00:04.028	241	537,8717	732,1849	0,3261691	0,5750418	427,5633	3,599807	3	537,8717	732,1849	0,3261691	0,5750418	427,5633	3,599807	1	3	538	732						Untertest2.avi	0	880	547	72	111	466	620	666	0	Content		466	621	4028627	3043379141
4045	09:11:04.795	00:00:04.045	242	540,8627	728,8351	0,3262259	0,5754948	427,2476	3,590474	3	540,8627	728,8351	0,3262259	0,5754948	427,2476	3,590474	1	3	541	729						Untertest2.avi	0	880	547	72	111	466	620	666	0	Content		469	618	4045250	3043395764
4062	09:11:04.812	00:00:04.061	243	540,2711	730,9789	0,3259983	0,5758008	425,1755	3,588597	3	540,2711	730,9789	0,3259983	0,5758008	425,1755	3,588597	1	3	540	731						Untertest2.avi	0	880	547	72	111	466	620	666	0	Content		468	620	4061875	3043412389
4079	09:11:04.829	00:00:04.078	244	526,2407	732,3461	0,3251457	0,5760518	419,9249	3,544684	3	526,2407	732,3461	0,3251457	0,5760518	419,9249	3,544684	1	3	526	732						Untertest2.avi	0	880	547	72	111	466	620	666	0	Content		454	621	4078625	3043429139
4095	09:11:04.845	00:00:04.095	245	529,0363	733,4443	0,3253547	0,5764154	419,9717	3,536795	3	529,0363	733,4443	0,3253547	0,5764154	419,9717	3,536795	1	3	529	733						Untertest2.avi	0	880	547	72	111	466	620	666	0	Content		457	622	4095247	3043445761
4112	09:11:04.862	00:00:04.111	246	538,4208	735,0629	0,3265288	0,5766832	424,5383	3,578475	3	538,4208	735,0629	0,3265288	0,5766832	424,5383	3,578475	1	3	538	735						Untertest2.avi	0	880	547	72	111	466	620	666	0	Content		466	624	4111873	3043462387
4128	09:11:04.878	00:00:04.128	247	541,614	731,9396	0,3276345	0,5769568	428,972	3,643579	3	541,614	731,9396	0,3276345	0,5769568	428,972	3,643579	1	3	542	732						Untertest2.avi	0	880	547	72	111	466	620	666	0	Content		470	621	4128497	3043479011
4145	09:11:04.895	00:00:04.145	248	539,5911	729,1259	0,3276524	0,5771075	427,7787	3,627284	3	539,5911	729,1259	0,3276524	0,5771075	427,7787	3,627284	1	3	540	729						Untertest2.avi	0	880	547	72	111	466	620	666	0	Content		468	618	4145248	3043495762
4162	09:11:04.912	00:00:04.161	249	529,7056	727,8989	0,3272741	0,5772722	424,2858	3,593027	3	529,7056	727,8989	0,3272741	0,5772722	424,2858	3,593027	1	3	530	728						Untertest2.avi	0	880	547	72	111	466	620	666	0	Content		458	617	4161873	3043512387
4178	09:11:04.928	00:00:04.178	250	537,0645	730,372	0,3283232	0,5773893	428,5656	3,634953	3	537,0645	730,372	0,3283232	0,5773893	428,5656	3,634953	1	3	537	730						Untertest2.avi	0	880	547	72	111	466	620	666	0	Content		465	619	4178498	3043529012
4195	09:11:04.945	00:00:04.195	251	545,6356	729,7184	0,3293204	0,5775223	432,4119	3,670674	3	545,6356	729,7184	0,3293204	0,5775223	432,4119	3,670674	1	3	546	730						Untertest2.avi	0	880	547	72	111	466	620	666	0	Content		474	619	4195246	3043545760
4212	09:11:04.962	00:00:04.211	252	543,2869	730,4192	0,3294145	0,5776312	432,2006	3,662203	3	543,2869	730,4192	0,3294145	0,5776312	432,2006	3,662203	1	3	543	730						Untertest2.avi	0	880	547	72	111	466	620	666	0	Content		471	619	4211869	3043562383
4228	09:11:04.978	00:00:04.228	253	535,5158	730,5074	0,3302209	0,5777449	435,7042	3,680355	3	535,5158	730,5074	0,3302209	0,5777449	435,7042	3,680355	1	3	536	731						Untertest2.avi	0	880	547	72	111	466	620	666	0	Content		464	620	4228493	3043579007
4245	09:11:04.995	00:00:04.245	254	487,9189	717,5623	0,3314465	0,5776095	440,1074	3,726153	3	487,9189	717,5623	0,3314465	0,5776095	440,1074	3,726153	1	4	488	718						Untertest2.avi	0	880	547	72	111	413	615	1849	0	Content		416	607	4245120	3043595634
4262	09:11:05.012	00:00:04.261	255	482,3382	715,8877	0,3321889	0,5776547	443,1693	3,748677	3	482,3382	715,8877	0,3321889	0,5776547	443,1693	3,748677	1	4	482	716						Untertest2.avi	0	880	547	72	111	413	615	1849	0	Content		410	605	4261868	3043612382
4278	09:11:05.028	00:00:04.278	256	478,1737	712,8829	0,3322402	0,5776972	443,5396	3,729573	3	478,1737	712,8829	0,3322402	0,5776972	443,5396	3,729573	1	4	478	713						Untertest2.avi	0	880	547	72	111	413	615	1849	0	Content		406	602	4278491	3043629005
4295	09:11:05.045	00:00:04.295	257	489,9441	719,1611	0,3321979	0,5776585	443,5023	3,698941	3	489,9441	719,1611	0,3321979	0,5776585	443,5023	3,698941	1	4	490	719						Untertest2.avi	0	880	547	72	111	413	615	1849	0	Content		418	608	4295116	3043645630
4312	09:11:05.062	00:00:04.311	258	482,8085	724,5936	0,3318672	0,5776186	442,2043	3,713729	3	482,8085	724,5936	0,3318672	0,5776186	442,2043	3,713729	1	4	483	725						Untertest2.avi	0	880	547	72	111	413	615	1849	0	Content		411	614	4311752	3043662266
4328	09:11:05.078	00:00:04.328	259	484,8596	717,3799	0,331792	0,5775803	442,5246	3,708084	3	484,8596	717,3799	0,331792	0,5775803	442,5246	3,708084	1	4	485	717						Untertest2.avi	0	880	547	72	111	413	615	1849	0	Content		413	606	4328492	3043679006
4345	09:11:05.095	00:00:04.345	260	484,9511	711,7584	0,3318686	0,5775799	443,7097	3,738421	3	484,9511	711,7584	0,3318686	0,5775799	443,7097	3,738421	1	4	485	712						Untertest2.avi	0	880	547	72	111	413	615	1849	0	Content		413	601	4345114	3043695628
4362	09:11:05.112	00:00:04.361	261	488,5068	720,0629	0,331787	0,5776207	443,8727	3,701912	3	488,5068	720,0629	0,331787	0,5776207	443,8727	3,701912	1	4	489	720						Untertest2.avi	0	880	547	72	111	413	615	1849	0	Content		417	609	4361754	3043712268
4378	09:11:05.128	00:00:04.378	262	483,4859	720,3375	0,3319266	0,577705	445,0348	3,746372	3	483,4859	720,3375	0,3319266	0,577705	445,0348	3,746372	1	4	483	720						Untertest2.avi	0	880	547	72	111	413	615	1849	0	Content		411	609	4378363	3043728877
4395	09:11:05.145	00:00:04.395	263	499,5303	720,7728	0,3323185	0,57776	447,629	3,711826	3	499,5303	720,7728	0,3323185	0,57776	447,629	3,711826	1	4	500	721						Untertest2.avi	0	880	547	72	111	413	615	1849	0	Content		428	610	4395114	3043745628
4412	09:11:05.162	00:00:04.411	264	500,3156	716,0726	0,3325299	0,5778114	449,5723	3,754725	3	500,3156	716,0726	0,3325299	0,5778114	449,5723	3,754725	1	4	500	716						Untertest2.avi	0	880	547	72	111	413	615	1849	0	Content		428	605	4411747	3043762261
4428	09:11:05.178	00:00:04.428	265	498,1221	716,6731	0,3322826	0,5779203	448,9351	3,797557	3	498,1221	716,6731	0,3322826	0,5779203	448,9351	3,797557	1	4	498	717						Untertest2.avi	0	880	547	72	111	413	615	1849	0	Content		426	606	4428359	3043778873
4445	09:11:05.195	00:00:04.444	266	492,6034	716,1432	0,3318851	0,5779424	447,7888	3,742817	3	492,6034	716,1432	0,3318851	0,5779424	447,7888	3,742817	1	4	493	716						Untertest2.avi	0	880	547	72	111	413	615	1849	0	Content		421	605	4444984	3043795498
4462	09:11:05.212	00:00:04.461	267	487,0162	716,675	0,3314045	0,5780017	446,1783	3,754077	3	487,0162	716,675	0,3314045	0,5780017	446,1783	3,754077	1	4	487	717						Untertest2.avi	0	880	547	72	111	413	615	1849	0	Content		415	606	4461746	3043812260
4478	09:11:05.228	00:00:04.478	268	491,8056	719,7195	0,3313523	0,5781054	446,4662	3,773735	3	491,8056	719,7195	0,3313523	0,5781054	446,4662	3,773735	1	4	492	720						Untertest2.avi	0	880	547	72	111	413	615	1849	0	Content		420	609	4478359	3043828873
4495	09:11:05.245	00:00:04.494	269	481,978	723,3876	0,3310733	0,5781492	445,5066	3,766429	3	481,978	723,3876	0,3310733	0,5781492	445,5066	3,766429	1	4	482	723						Untertest2.avi	0	880	547	72	111	413	615	1849	0	Content		410	612	4494984	3043845498
4512	09:11:05.262	00:00:04.511	270	487,1362	717,7853	0,3309044	0,5782021	445,2964	3,768855	3	487,1362	717,7853	0,3309044	0,5782021	445,2964	3,768855	1	4	487	718						Untertest2.avi	0	880	547	72	111	413	615	1849	0	Content		415	607	4511607	3043862121
4528	09:11:05.278	00:00:04.528	271	488,6275	722,1685	0,33072	0,5782188	444,9405	3,743681	3	488,6275	722,1685	0,33072	0,5782188	444,9405	3,743681	1	4	489	722						Untertest2.avi	0	880	547	72	111	413	615	1849	0	Content		417	611	4528357	3043878871
4545	09:11:05.295	00:00:04.544	272	489,9174	721,9553	0,3306681	0,5781647	445,1018	3,734575	3	489,9174	721,9553	0,3306681	0,5781647	445,1018	3,734575	1	4	490	722						Untertest2.avi	0	880	547	72	111	413	615	1849	0	Content		418	611	4544981	3043895495
4562	09:11:05.312	00:00:04.561	273	486,5782	715,2203	0,3305707	0,5781258	444,8888	3,779564	3	486,5782	715,2203	0,3305707	0,5781258	444,8888	3,779564	1	4	487	715						Untertest2.avi	0	880	547	72	111	413	615	1849	0	Content		415	604	4561607	3043912121
4578	09:11:05.328	00:00:04.578	274	482,9833	716,0857	0,3301247	0,5780464	442,7888	3,736387	3	482,9833	716,0857	0,3301247	0,5780464	442,7888	3,736387	1	4	483	716						Untertest2.avi	0	880	547	72	111	413	615	1849	0	Content		411	605	4578228	3043928742
4595	09:11:05.345	00:00:04.594	275	491,0587	720,4961	0,3298682	0,5779647	441,534	3,662414	3	491,0587	720,4961	0,3298682	0,5779647	441,534	3,662414	1	4	491	720						Untertest2.avi	0	880	547	72	111	413	615	1849	0	Content		419	609	4594977	3043945491
4612	09:11:05.362	00:00:04.611	276	484,196	720,3389	0,3299318	0,5777394	441,9574	3,690915	3	484,196	720,3389	0,3299318	0,5777394	441,9574	3,690915	1	4	484	720						Untertest2.avi	0	880	547	72	111	413	615	1849	0	Content		412	609	4611600	3043962114
4628	09:11:05.378	00:00:04.628	277	493,5391	721,4167	0,3304261	0,5775321	444,725	3,716761	3	493,5391	721,4167	0,3304261	0,5775321	444,725	3,716761	1	4	494	721						Untertest2.avi	0	880	547	72	111	413	615	1849	0	Content		422	610	4628224	3043978738
4645	09:11:05.395	00:00:04.644	278	490,3974	726,135	0,3302962	0,5775701	443,946	3,67838	3	490,3974	726,135	0,3302962	0,5775701	443,946	3,67838	1	4	490	726						Untertest2.avi	0	880	547	72	111	413	615	1849	0	Content		418	615	4644848	3043995362
4662	09:11:05.412	00:00:04.661	279	488,6282	736,3388	0,3298863	0,5778266	441,6505	3,652662	3	488,6282	736,3388	0,3298863	0,5778266	441,6505	3,652662	1	4	489	736						Untertest2.avi	0	880	547	72	111	413	615	1849	0	Content		417	625	4661599	3044012113
4678	09:11:05.428	00:00:04.678	280	491,8346	735,0285	0,329987	0,577902	442,0687	3,649142	3	491,8346	735,0285	0,329987	0,577902	442,0687	3,649142	1	4	492	735						Untertest2.avi	0	880	547	72	111	413	615	1849	0	Content		420	624	4678222	3044028736
4695	09:11:05.445	00:00:04.694	281	488,375	729,2484	0,3303644	0,577938	443,8224	3,658346	3	488,375	729,2484	0,3303644	0,577938	443,8224	3,658346	1	4	488	729						Untertest2.avi	0	880	547	72	111	413	615	1849	0	Content		416	618	4694846	3044045360
4711	09:11:05.461	00:00:04.711	282	485,2595	732,3933	0,3303214	0,5779786	443,3869	3,657457	3	485,2595	732,3933	0,3303214	0,5779786	443,3869	3,657457	1	4	485	732						Untertest2.avi	0	880	547	72	111	413	615	1849	0	Content		413	621	4711471	3044061985
4728	09:11:05.478	00:00:04.728	283	485,6809	728,6635	0,3303592	0,5779739	443,307	3,644294	3	485,6809	728,6635	0,3303592	0,5779739	443,307	3,644294	1	4	486	729						Untertest2.avi	0	880	547	72	111	413	615	1849	0	Content		414	618	4728220	3044078734
4745	09:11:05.495	00:00:04.744	284	479,6213	728,5622	0,3301877	0,5778137	442,1124	3,633931	3	479,6213	728,5622	0,3301877	0,5778137	442,1124	3,633931	1	4	480	729						Untertest2.avi	0	880	547	72	111	413	615	1849	0	Content		408	618	4744845	3044095359
4761	09:11:05.511	00:00:04.761	285	476,1625	725,1475	0,3300124	0,5774757	440,7419	3,616387	3	476,1625	725,1475	0,3300124	0,5774757	440,7419	3,616387	1	4	476	725						Untertest2.avi	0	880	547	72	111	413	615	1849	0	Content		404	614	4761470	3044111984
4778	09:11:05.528	00:00:04.778	286	476,7874	732,6006	0,3300464	0,5771914	440,5926	3,609823	3	476,7874	732,6006	0,3300464	0,5771914	440,5926	3,609823	1	4	477	733						Untertest2.avi	0	880	547	72	111	413	615	1849	0	Content		405	622	4778093	3044128607
4795	09:11:05.545	00:00:04.794	287	478,5521	732,8381	0,3305387	0,5767334	443,0423	3,579298	3	478,5521	732,8381	0,3305387	0,5767334	443,0423	3,579298	1	4	479	733						Untertest2.avi	0	880	547	72	111	413	615	1849	0	Content		407	622	4794843	3044145357
4811	09:11:05.561	00:00:04.811	288	474,0298	730,3533	0,3304092	0,5764707	442,0364	3,621819	3	474,0298	730,3533	0,3304092	0,5764707	442,0364	3,621819	1	4	474	730						Untertest2.avi	0	880	547	72	111	413	615	1849	0	Content		402	619	4811467	3044161981
4828	09:11:05.578	00:00:04.828	289	479,0547	733,6129	0,3307591	0,5761883	443,5496	3,624715	3	479,0547	733,6129	0,3307591	0,5761883	443,5496	3,624715	1	4	479	734						Untertest2.avi	0	880	547	72	111	413	615	1849	0	Content		407	623	4828093	3044178607
4845	09:11:05.595	00:00:04.844	290	481,3491	731,9709	0,3309963	0,5759468	444,3441	3,606756	3	481,3491	731,9709	0,3309963	0,5759468	444,3441	3,606756	1	4	481	732						Untertest2.avi	0	880	547	72	111	413	615	1849	0	Content		409	621	4844721	3044195235
4861	09:11:05.611	00:00:04.861	291	475,8669	728,7421	0,3311217	0,575793	444,4818	3,621104	3	475,8669	728,7421	0,3311217	0,575793	444,4818	3,621104	1	4	476	729						Untertest2.avi	0	880	547	72	111	413	615	1849	0	Content		404	618	4861467	3044211981
4878	09:11:05.628	00:00:04.878	292	478,6796	728,3922	0,3311538	0,575708	444,1949	3,613633	3	478,6796	728,3922	0,3311538	0,575708	444,1949	3,613633	1	4	479	728						Untertest2.avi	0	880	547	72	111	413	615	1849	0	Content		407	617	4878092	3044228606
4895	09:11:05.645	00:00:04.894	293	481,181	727,4236	0,3310658	0,5756191	443,8763	3,611856	3	481,181	727,4236	0,3310658	0,5756191	443,8763	3,611856	1	4	481	727						Untertest2.avi	0	880	547	72	111	413	615	1849	0	Content		409	616	4894716	3044245230
4911	09:11:05.661	00:00:04.911	294	481,2878	730,0629	0,3307676	0,5754015	443,0894	3,592441	3	481,2878	730,0629	0,3307676	0,5754015	443,0894	3,592441	1	4	481	730						Untertest2.avi	0	880	547	72	111	413	615	1849	0	Content		409	619	4911466	3044261980
4928	09:11:05.678	00:00:04.928	295	470,7776	725,7388	0,329823	0,5750345	438,961	3,571816	3	470,7776	725,7388	0,329823	0,5750345	438,961	3,571816	1	4	471	726						Untertest2.avi	0	880	547	72	111	413	615	1849	0	Content		399	615	4928090	3044278604
4945	09:11:05.695	00:00:04.944	296	486,916	729,2202	0,3299962	0,5745405	441,2859	3,563453	3	486,916	729,2202	0,3299962	0,5745405	441,2859	3,563453	1	4	487	729						Untertest2.avi	0	880	547	72	111	413	615	1849	0	Content		415	618	4944716	3044295230
4961	09:11:05.711	00:00:04.961	297	484,2079	727,3179	0,3300181	0,5739211	443,745	3,617469	3	484,2079	727,3179	0,3300181	0,5739211	443,745	3,617469	1	4	484	727						Untertest2.avi	0	880	547	72	111	413	615	1849	0	Content		412	616	4961335	3044311849
4978	09:11:05.728	00:00:04.978	298	488,1495	723,1819	0,330324	0,5732111	448,051	3,655885	3	488,1495	723,1819	0,330324	0,5732111	448,051	3,655885	1	4	488	723						Untertest2.avi	0	880	547	72	111	413	615	1849	0	Content		416	612	4978086	3044328600
4995	09:11:05.745	00:00:04.994	299	478,6954	730,5682	0,3290974	0,5723956	443,8714	3,616185	3	478,6954	730,5682	0,3290974	0,5723956	443,8714	3,616185	1	4	479	731						Untertest2.avi	0	880	547	72	111	413	615	1849	0	Content		407	620	4994711	3044345225
5011	09:11:05.761	00:00:05.011	300	475,5168	726,2127	0,328892	0,5716764	445,3438	3,594579	3	475,5168	726,2127	0,328892	0,5716764	445,3438	3,594579	1	4	476	726						Untertest2.avi	0	880	547	72	111	413	615	1849	0	Content		404	615	5011333	3044361847
5028	09:11:05.778	00:00:05.027	301	480,5261	727,7141	0,3281791	0,5708885	444,2442	3,609049	3	480,5261	727,7141	0,3281791	0,5708885	444,2442	3,609049	1	4	481	728						Untertest2.avi	0	880	547	72	111	413	615	1849	0	Content		409	617	5027958	3044378472
5045	09:11:05.795	00:00:05.044	302	479,4388	726,1379	0,3269394	0,5701116	440,7313	3,534122	3	479,4388	726,1379	0,3269394	0,5701116	440,7313	3,534122	1	4	479	726						Untertest2.avi	0	880	547	72	111	413	615	1849	0	Content		407	615	5044708	3044395222
5061	09:11:05.811	00:00:05.061	303	475,5579	729,8739	0,3263185	0,5693006	440,012	3,562046	3	475,5579	729,8739	0,3263185	0,5693006	440,012	3,562046	1	4	476	730						Untertest2.avi	0	880	547	72	111	413	615	1849	0	Content		404	619	5061332	3044411846
5078	09:11:05.828	00:00:05.077	304	485,193	728,946	0,3266878	0,568554	445,6491	3,640171	3	485,193	728,946	0,3266878	0,568554	445,6491	3,640171	1	4	485	729						Untertest2.avi	0	880	547	72	111	413	615	1849	0	Content		413	618	5077958	3044428472
5095	09:11:05.845	00:00:05.094	305	503,2557	724,0582	0,3275962	0,56769	454,6027	3,677629	3	503,2557	724,0582	0,3275962	0,56769	454,6027	3,677629	1	4	503	724						Untertest2.avi	0	880	547	72	111	413	615	1849	0	Content		431	613	5094581	3044445095
5111	09:11:05.861	00:00:05.111	306	487,2203	729,9127	0,3245528	0,5668101	441,5461	3,512654	3	487,2203	729,9127	0,3245528	0,5668101	441,5461	3,512654	1	4	487	730						Untertest2.avi	0	880	547	72	111	413	615	1849	0	Content		415	619	5111333	3044461847
5128	09:11:05.878	00:00:05.127	307	470,3261	723,5023	0,3240146	0,5660392	442,6957	3,609778	3	470,3261	723,5023	0,3240146	0,5660392	442,6957	3,609778	1	4	470	724						Untertest2.avi	0	880	547	72	111	413	615	1849	0	Content		398	613	5127956	3044478470
5145	09:11:05.895	00:00:05.144	308	487,0547	728,9585	0,3242095	0,5650917	447,8835	3,611877	3	487,0547	728,9585	0,3242095	0,5650917	447,8835	3,611877	1	4	487	729						Untertest2.avi	0	880	547	72	111	413	615	1849	0	Content		415	618	5144579	3044495093
5161	09:11:05.911	00:00:05.161	309	486,6938	732,8311	0,3224987	0,5645911	441,4547	3,559785	3	486,6938	732,8311	0,3224987	0,5645911	441,4547	3,559785	1	4	487	733						Untertest2.avi	0	880	547	72	111	413	615	1849	0	Content		415	622	5161204	3044511718
5178	09:11:05.928	00:00:05.177	310	483,6627	722,5203	0,3223071	0,5641122	443,7661	3,590952	3	483,6627	722,5203	0,3223071	0,5641122	443,7661	3,590952	1	4	484	723						Untertest2.avi	0	880	547	72	111	413	615	1849	0	Content		412	612	5177954	3044528468
5195	09:11:05.945	00:00:05.194	311	481,9359	732,3762	0,3211064	0,5636464	440,5898	3,52585	3	481,9359	732,3762	0,3211064	0,5636464	440,5898	3,52585	1	4	482	732						Untertest2.avi	0	880	547	72	111	413	615	1849	0	Content		410	621	5194579	3044545093
5211	09:11:05.961	00:00:05.211	312	488,9614	719,6322	0,3214396	0,5635394	445,487	3,609881	3	488,9614	719,6322	0,3214396	0,5635394	445,487	3,609881	1	4	489	720						Untertest2.avi	0	880	547	72	111	413	615	1849	0	Content		417	609	5211204	3044561718
5228	09:11:05.978	00:00:05.227	313	485,2521	721,2745	0,3200943	0,5634537	441,0823	3,537423	3	485,2521	721,2745	0,3200943	0,5634537	441,0823	3,537423	1	4	485	721						Untertest2.avi	0	880	547	72	111	413	615	1849	0	Content		413	610	5227828	3044578342
5245	09:11:05.995	00:00:05.244	314	477,2727	724,2792	0,3197977	0,5634452	441,9926	3,592842	3	477,2727	724,2792	0,3197977	0,5634452	441,9926	3,592842	1	4	477	724						Untertest2.avi	0	880	547	72	111	413	615	1849	0	Content		405	613	5244578	3044595092
5261	09:11:06.011	00:00:05.261	315	490,5775	726,236	0,3201035	0,5635337	445,759	3,564592	3	490,5775	726,236	0,3201035	0,5635337	445,759	3,564592	1	4	491	726						Untertest2.avi	0	880	547	72	111	413	615	1849	0	Content		419	615	5261209	3044611723
5278	09:11:06.028	00:00:05.277	316	494,7107	728,2527	0,3198927	0,5637202	446,457	3,525246	3	494,7107	728,2527	0,3198927	0,5637202	446,457	3,525246	1	4	495	728						Untertest2.avi	0	880	547	72	111	413	615	1849	0	Content		423	617	5277829	3044628343
5294	09:11:06.044	00:00:05.294	317	484,3115	727,0665	0,319447	0,5639746	445,1709	3,586626	3	484,3115	727,0665	0,319447	0,5639746	445,1709	3,586626	1	4	484	727						Untertest2.avi	0	880	547	72	111	413	615	1849	0	Content		412	616	5294453	3044644967
5311	09:11:06.061	00:00:05.311	318	482,3399	730,5237	0,3190368	0,5642649	443,9982	3,538314	3	482,3399	730,5237	0,3190368	0,5642649	443,9982	3,538314	1	4	482	731						Untertest2.avi	0	880	547	72	111	413	615	1849	0	Content		410	620	5311203	3044661717
5328	09:11:06.078	00:00:05.327	319	475,9701	725,1561	0,3190063	0,5644693	444,2492	3,589257	3	475,9701	725,1561	0,3190063	0,5644693	444,2492	3,589257	1	4	476	725						Untertest2.avi	0	880	547	72	111	413	615	1849	0	Content		404	614	5327827	3044678341
5344	09:11:06.094	00:00:05.344	320	485,9354	728,3397	0,3189412	0,5647762	443,8584	3,541006	3	485,9354	728,3397	0,3189412	0,5647762	443,8584	3,541006	1	4	486	728						Untertest2.avi	0	880	547	72	111	413	615	1849	0	Content		414	617	5344451	3044694965
5361	09:11:06.111	00:00:05.361	321	483,174	725,9822	0,3191609	0,5651438	444,686	3,554337	3	483,174	725,9822	0,3191609	0,5651438	444,686	3,554337	1	4	483	726						Untertest2.avi	0	880	547	72	111	413	615	1849	0	Content		411	615	5361078	3044711592
5378	09:11:06.128	00:00:05.377	322	480,7935	727,5383	0,3192227	0,565338	444,1817	3,560483	3	480,7935	727,5383	0,3192227	0,565338	444,1817	3,560483	1	4	481	728						Untertest2.avi	0	880	547	72	111	413	615	1849	0	Content		409	617	5377826	3044728340
5394	09:11:06.144	00:00:05.394	323	478,2514	718,7403	0,3193986	0,5656396	444,3539	3,581645	3	478,2514	718,7403	0,3193986	0,5656396	444,3539	3,581645	1	4	478	719						Untertest2.avi	0	880	547	72	111	413	615	1849	0	Content		406	608	5394450	3044744964
5411	09:11:06.161	00:00:05.411	324	481,3251	723,5807	0,3197328	0,5659662	445,6823	3,557944	3	481,3251	723,5807	0,3197328	0,5659662	445,6823	3,557944	1	4	481	724						Untertest2.avi	0	880	547	72	111	413	615	1849	0	Content		409	613	5411076	3044761590
5428	09:11:06.178	00:00:05.427	325	483,7608	733,5682	0,3197921	0,5662014	445,5689	3,561999	3	483,7608	733,5682	0,3197921	0,5662014	445,5689	3,561999	1	4	484	734						Untertest2.avi	0	880	547	72	111	413	615	1849	0	Content		412	623	5427700	3044778214
5444	09:11:06.194	00:00:05.444	326	484,7291	724,543	0,3198476	0,5667062	445,7018	3,574077	3	484,7291	724,543	0,3198476	0,5667062	445,7018	3,574077	1	4	485	725						Untertest2.avi	0	880	547	72	111	413	615	1849	0	Content		413	614	5444450	3044794964
5461	09:11:06.211	00:00:05.461	327	483,6963	726,5438	0,3200853	0,5670713	447,0682	3,587007	3	483,6963	726,5438	0,3200853	0,5670713	447,0682	3,587007	1	4	484	727						Untertest2.avi	0	880	547	72	111	413	615	1849	0	Content		412	616	5461075	3044811589
5478	09:11:06.228	00:00:05.477	328	487,3627	721,6345	0,3202114	0,5675405	448,3254	3,558936	3	487,3627	721,6345	0,3202114	0,5675405	448,3254	3,558936	1	4	487	722						Untertest2.avi	0	880	547	72	111	413	615	1849	0	Content		415	611	5477699	3044828213
5494	09:11:06.244	00:00:05.494	329	478,6208	728,2902	0,3198296	0,5676937	447,1287	3,53599	3	478,6208	728,2902	0,3198296	0,5676937	447,1287	3,53599	1	4	479	728						Untertest2.avi	0	880	547	72	111	413	615	1849	0	Content		407	617	5494323	3044844837
5511	09:11:06.261	00:00:05.511	330	478,8305	723,0326	0,3192937	0,5677409	445,8941	3,520163	3	478,8305	723,0326	0,3192937	0,5677409	445,8941	3,520163	1	4	479	723						Untertest2.avi	0	880	547	72	111	413	615	1849	0	Content		407	612	5511074	3044861588
5528	09:11:06.278	00:00:05.527	331	480,7669	722,9067	0,3186637	0,5676719	444,0727	3,521304	3	480,7669	722,9067	0,3186637	0,5676719	444,0727	3,521304	1	4	481	723						Untertest2.avi	0	880	547	72	111	413	615	1849	0	Content		409	612	5527698	3044878212
5544	09:11:06.294	00:00:05.544	332	479,5133	724,6385	0,3181389	0,5675503	442,9039	3,489367	3	479,5133	724,6385	0,3181389	0,5675503	442,9039	3,489367	1	4	480	725						Untertest2.avi	0	880	547	72	111	413	615	1849	0	Content		408	614	5544322	3044894836
5561	09:11:06.311	00:00:05.560	333	475,8605	722,9595	0,3177323	0,5674945	442,5459	3,488105	3	475,8605	722,9595	0,3177323	0,5674945	442,5459	3,488105	1	4	476	723						Untertest2.avi	0	880	547	72	111	413	615	1849	0	Content		404	612	5560947	3044911461
5578	09:11:06.328	00:00:05.577	334	476,3774	719,5502	0,3171965	0,5674635	441,2214	3,498948	3	476,3774	719,5502	0,3171965	0,5674635	441,2214	3,498948	1	4	476	720						Untertest2.avi	0	880	547	72	111	413	615	1849	0	Content		404	609	5577695	3044928209
5594	09:11:06.344	00:00:05.594	335	481,516	725,4708	0,3174133	0,5674824	443,3754	3,472915	3	481,516	725,4708	0,3174133	0,5674824	443,3754	3,472915	1	4	482	725						Untertest2.avi	0	880	547	72	111	413	615	1849	0	Content		410	614	5594321	3044944835
5611	09:11:06.361	00:00:05.610	336	479,0613	726,9526	0,3173998	0,5675801	444,4701	3,517054	3	479,0613	726,9526	0,3173998	0,5675801	444,4701	3,517054	1	4	479	727						Untertest2.avi	0	880	547	72	111	413	615	1849	0	Content		407	616	5610946	3044961460
5628	09:11:06.378	00:00:05.627	337	477,3235	727,0704	0,3173985	0,5676834	445,6094	3,511019	3	477,3235	727,0704	0,3173985	0,5676834	445,6094	3,511019	1	4	477	727						Untertest2.avi	0	880	547	72	111	413	615	1849	0	Content		405	616	5627695	3044978209
5644	09:11:06.394	00:00:05.644	338	479,1887	734,7595	0,3170875	0,5677874	444,6105	3,497352	3	479,1887	734,7595	0,3170875	0,5677874	444,6105	3,497352	1	4	479	735						Untertest2.avi	0	880	547	72	111	413	615	1849	0	Content		407	624	5644319	3044994833
5661	09:11:06.411	00:00:05.660	339	493,1	731,0667	0,3172148	0,5679591	446,2941	3,46118	3	493,1	731,0667	0,3172148	0,5679591	446,2941	3,46118	1	4	493	731						Untertest2.avi	0	880	547	72	111	413	615	1849	0	Content		421	620	5660946	3045011460
5678	09:11:06.428	00:00:05.677	340	489,2623	726,9127	0,3169881	0,5681438	445,8116	3,483593	3	489,2623	726,9127	0,3169881	0,5681438	445,8116	3,483593	1	4	489	727						Untertest2.avi	0	880	547	72	111	413	615	1849	0	Content		417	616	5677570	3045028084
5694	09:11:06.444	00:00:05.694	341	486,731	726,8719	0,3167856	0,5683004	445,3632	3,503403	3	486,731	726,8719	0,3167856	0,5683004	445,3632	3,503403	1	4	487	727						Untertest2.avi	0	880	547	72	111	413	615	1849	0	Content		415	616	5694317	3045044831
5711	09:11:06.461	00:00:05.710	342	477,1848	731,0311	0,3165532	0,568342	445,3818	3,460608	3	477,1848	731,0311	0,3165532	0,568342	445,3818	3,460608	1	4	477	731						Untertest2.avi	0	880	547	72	111	413	615	1849	0	Content		405	620	5710940	3045061454
5728	09:11:06.478	00:00:05.727	343	485,8953	733,0081	0,316532	0,5682993	446,0828	3,449395	3	485,8953	733,0081	0,316532	0,5682993	446,0828	3,449395	1	4	486	733						Untertest2.avi	0	880	547	72	111	413	615	1849	0	Content		414	622	5727565	3045078079
5744	09:11:06.494	00:00:05.744	344	494,231	737,2827	0,3163918	0,5681991	446,282	3,437529	3	494,231	737,2827	0,3163918	0,5681991	446,282	3,437529	1	4	494	737						Untertest2.avi	0	880	547	72	111	413	615	1849	0	Content		422	626	5744191	3045094705
5761	09:11:06.511	00:00:05.760	345	485,4151	729,8529	0,3162417	0,5681007	446,5942	3,465425	3	485,4151	729,8529	0,3162417	0,5681007	446,5942	3,465425	1	4	485	730						Untertest2.avi	0	880	547	72	111	413	615	1849	0	Content		413	619	5760940	3045111454
5778	09:11:06.528	00:00:05.777	346	495,1548	733,4448	0,3161825	0,5680687	446,8599	3,43862	3	495,1548	733,4448	0,3161825	0,5680687	446,8599	3,43862	1	4	495	733						Untertest2.avi	0	880	547	72	111	413	615	1849	0	Content		423	622	5777562	3045128076
5794	09:11:06.544	00:00:05.794	347	499,4803	725,09	0,3160657	0,568004	446,6159	3,466184	3	499,4803	725,09	0,3160657	0,568004	446,6159	3,466184	1	4	499	725						Untertest2.avi	0	880	547	72	111	413	615	1849	0	Content		427	614	5794187	3045144701
5811	09:11:06.561	00:00:05.810	348	497,6606	728,111	0,3160895	0,5678627	446,5477	3,460492	3	497,6606	728,111	0,3160895	0,5678627	446,5477	3,460492	1	4	498	728						Untertest2.avi	0	880	547	72	111	413	615	1849	0	Content		426	617	5810813	3045161327
5828	09:11:06.578	00:00:05.827	349	495,8594	725,2325	0,3162462	0,5677137	447,1126	3,475735	3	495,8594	725,2325	0,3162462	0,5677137	447,1126	3,475735	1	4	496	725						Untertest2.avi	0	880	547	72	111	413	615	1849	0	Content		424	614	5827562	3045178076
5844	09:11:06.594	00:00:05.844	350	494,9742	728,5394	0,3164294	0,5675623	447,8666	3,466616	3	494,9742	728,5394	0,3164294	0,5675623	447,8666	3,466616	1	4	495	729						Untertest2.avi	0	880	547	72	111	413	615	1849	0	Content		423	618	5844183	3045194697
5861	09:11:06.611	00:00:05.860	351	499,6066	730,982	0,316468	0,5673717	447,8398	3,472442	3	499,6066	730,982	0,316468	0,5673717	447,8398	3,472442	1	4	500	731						Untertest2.avi	0	880	547	72	111	413	615	1849	0	Content		428	620	5860808	3045211322
5877	09:11:06.627	00:00:05.877	352	500,3153	731,3945	0,3165945	0,5672735	448,2268	3,421136	3	500,3153	731,3945	0,3165945	0,5672735	448,2268	3,421136	1	4	500	731						Untertest2.avi	0	880	547	72	111	413	615	1849	0	Content		428	620	5877431	3045227945
5894	09:11:06.644	00:00:05.894	353	501,035	730,9665	0,3167414	0,5672125	448,7818	3,43839	3	501,035	730,9665	0,3167414	0,5672125	448,7818	3,43839	1	4	501	731						Untertest2.avi	0	880	547	72	111	413	615	1849	0	Content		429	620	5894181	3045244695
5911	09:11:06.661	00:00:05.910	354	501,4214	735,1404	0,3167656	0,5671824	448,4485	3,458551	3	501,4214	735,1404	0,3167656	0,5671824	448,4485	3,458551	1	4	501	735						Untertest2.avi	0	880	547	72	111	413	615	1849	0	Content		429	624	5910805	3045261319
5927	09:11:06.677	00:00:05.927	355	496,6969	732,3613	0,3168074	0,5672148	447,9713	3,421522	3	496,6969	732,3613	0,3168074	0,5672148	447,9713	3,421522	1	4	497	732						Untertest2.avi	0	880	547	72	111	413	615	1849	0	Content		425	621	5927429	3045277943
5944	09:11:06.694	00:00:05.944	356	491,627	732,9183	0,3166254	0,5671988	446,2423	3,412198	3	491,627	732,9183	0,3166254	0,5671988	446,2423	3,412198	1	4	492	733						Untertest2.avi	0	880	547	72	111	413	615	1849	0	Content		420	622	5944053	3045294567
5961	09:11:06.711	00:00:05.960	357	484,3213	723,4963	0,3165804	0,5671852	444,9343	3,435013	3	484,3213	723,4963	0,3165804	0,5671852	444,9343	3,435013	1	4	484	723						Untertest2.avi	0	880	547	72	111	413	615	1849	0	Content		412	612	5960804	3045311318
5977	09:11:06.727	00:00:05.977	358	486,6975	725,2667	0,3165471	0,5670789	443,6344	3,369412	3	486,6975	725,2667	0,3165471	0,5670789	443,6344	3,369412	1	4	487	725						Untertest2.avi	0	880	547	72	111	413	615	1849	0	Content		415	614	5977430	3045327944
5994	09:11:06.744	00:00:05.994	359	482,6995	730,6492	0,3170968	0,5670388	445,8957	3,440981	3	482,6995	730,6492	0,3170968	0,5670388	445,8957	3,440981	1	4	483	731						Untertest2.avi	0	880	547	72	111	413	615	1849	0	Content		411	620	5994054	3045344568
6011	09:11:06.761	00:00:06.010	360	482,9699	727,843	0,3172839	0,5670515	445,6265	3,446706	3	482,9699	727,843	0,3172839	0,5670515	445,6265	3,446706	1	4	483	728						Untertest2.avi	0	880	547	72	111	413	615	1849	0	Content		411	617	6010678	3045361192
6027	09:11:06.777	00:00:06.027	361	491,2558	728,1972	0,3175825	0,5670881	446,6341	3,420082	3	491,2558	728,1972	0,3175825	0,5670881	446,6341	3,420082	1	4	491	728						Untertest2.avi	0	880	547	72	111	413	615	1849	0	Content		419	617	6027429	3045377943
6044	09:11:06.794	00:00:06.044	362	487,3381	726,0464	0,3176568	0,5672013	446,1894	3,441854	3	487,3381	726,0464	0,3176568	0,5672013	446,1894	3,441854	1	4	487	726						Untertest2.avi	0	880	547	72	111	413	615	1849	0	Content		415	615	6044053	3045394567
6061	09:11:06.811	00:00:06.060	363	487,3537	726,0338	0,3172805	0,5673254	443,1054	3,441667	3	487,3537	726,0338	0,3172805	0,5673254	443,1054	3,441667	1	4	487	726						Untertest2.avi	0	880	547	72	111	413	615	1849	0	Content		415	615	6060675	3045411189
6077	09:11:06.827	00:00:06.077	364	484,5067	727,3232	0,3173908	0,567398	442,9568	3,381345	3	484,5067	727,3232	0,3173908	0,567398	442,9568	3,381345	1	4	485	727						Untertest2.avi	0	880	547	72	111	413	615	1849	0	Content		413	616	6077301	3045427815
6094	09:11:06.844	00:00:06.094	365	469,8482	710,7483	0,3178704	0,5670525	444,1021	3,413975	3	469,8482	710,7483	0,3178704	0,5670525	444,1021	3,413975	1	5	470	711						Untertest2.avi	0	880	547	72	111	389	571	283	0	Content		398	600	6094050	3045444564
6111	09:11:06.861	00:00:06.110	366	465,7867	680,2012	0,3196932	0,5661427	451,4178	3,44877	3	465,7867	680,2012	0,3196932	0,5661427	451,4178	3,44877	1	5	466	680						Untertest2.avi	0	880	547	72	111	389	571	283	0	Content		394	569	6110675	3045461189
6127	09:11:06.877	00:00:06.127	367	461,2631	674,7472	0,3196863	0,566011	450,6349	3,467929	3	461,2631	674,7472	0,3196863	0,566011	450,6349	3,467929	1	5	461	675						Untertest2.avi	0	880	547	72	111	389	571	283	0	Content		389	564	6127301	3045477815
6144	09:11:06.894	00:00:06.143	368	465,3504	682,6288	0,3200797	0,5660809	452,2678	3,436863	3	465,3504	682,6288	0,3200797	0,5660809	452,2678	3,436863	1	5	465	683						Untertest2.avi	0	880	547	72	111	389	571	283	0	Content		393	572	6143924	3045494438
6161	09:11:06.911	00:00:06.160	369	463,2358	686,3798	0,3202059	0,5661188	452,6603	3,427225	3	463,2358	686,3798	0,3202059	0,5661188	452,6603	3,427225	1	5	463	686						Untertest2.avi	0	880	547	72	111	389	571	283	0	Content		391	575	6160675	3045511189
6177	09:11:06.927	00:00:06.177	370	463,6318	680,4923	0,3203113	0,5661576	453,0305	3,461504	3	463,6318	680,4923	0,3203113	0,5661576	453,0305	3,461504	1	5	464	680						Untertest2.avi	0	880	547	72	111	389	571	283	0	Content		392	569	6177298	3045527812
6194	09:11:06.944	00:00:06.193	371	467,9929	683,9404	0,3204397	0,5661461	453,5024	3,421468	3	467,9929	683,9404	0,3204397	0,5661461	453,5024	3,421468	1	5	468	684						Untertest2.avi	0	880	547	72	111	389	571	283	0	Content		396	573	6193922	3045544436
6211	09:11:06.961	00:00:06.210	372	462,6941	680,3563	0,3204018	0,5660723	453,0365	3,408368	3	462,6941	680,3563	0,3204018	0,5660723	453,0365	3,408368	1	5	463	680						Untertest2.avi	0	880	547	72	111	389	571	283	0	Content		391	569	6210547	3045561061
6227	09:11:06.977	00:00:06.227	373	460,5461	682,9434	0,320408	0,5660637	452,637	3,410661	3	460,5461	682,9434	0,320408	0,5660637	452,637	3,410661	1	5	461	683						Untertest2.avi	0	880	547	72	111	389	571	283	0	Content		389	572	6227296	3045577810
6244	09:11:06.994	00:00:06.243	374	467,898	682,0566	0,3203871	0,5661343	452,0614	3,35185	3	467,898	682,0566	0,3203871	0,5661343	452,0614	3,35185	1	5	468	682						Untertest2.avi	0	880	547	72	111	389	571	283	0	Content		396	571	6243920	3045594434
6261	09:11:07.011	00:00:06.260	375	457,3814	682,3307	0,3208416	0,566385	454,2827	3,412974	3	457,3814	682,3307	0,3208416	0,566385	454,2827	3,412974	1	5	457	682						Untertest2.avi	0	880	547	72	111	389	571	283	0	Content		385	571	6260545	3045611059
6277	09:11:07.027	00:00:06.277	376	460,0931	670,5526	0,321125	0,5667464	455,6388	3,363103	3	460,0931	670,5526	0,321125	0,5667464	455,6388	3,363103	1	5	460	671						Untertest2.avi	0	880	547	72	111	389	571	283	0	Content		388	560	6277296	3045627810
6294	09:11:07.044	00:00:06.293	377	460,3982	677,8521	0,3209589	0,5669338	454,8159	3,415738	3	460,3982	677,8521	0,3209589	0,5669338	454,8159	3,415738	1	5	460	678						Untertest2.avi	0	880	547	72	111	389	571	283	0	Content		388	567	6293921	3045644435
6311	09:11:07.061	00:00:06.310	378	455,8217	673,3367	0,320403	0,5671005	451,9001	3,37538	3	455,8217	673,3367	0,320403	0,5671005	451,9001	3,37538	1	5	456	673						Untertest2.avi	0	880	547	72	111	389	571	283	0	Content		384	562	6310560	3045661074
6327	09:11:07.077	00:00:06.327	379	454,8718	681,9387	0,3201912	0,5673221	451,0012	3,34631	3	454,8718	681,9387	0,3201912	0,5673221	451,0012	3,34631	1	5	455	682						Untertest2.avi	0	880	547	72	111	389	571	283	0	Content		383	571	6327172	3045677686
6344	09:11:07.094	00:00:06.343	380	460,3828	723,1238	0,3198613	0,5684474	449,5879	3,324054	3	460,3828	723,1238	0,3198613	0,5684474	449,5879	3,324054	1	5	460	723						Untertest2.avi	0	880	547	72	111	389	571	283	0	Content		388	612	6343922	3045694436
6361	09:11:07.111	00:00:06.360	381	444,9466	781,5474	0,3200042	0,5700865	452,0288	3,353807	3	444,9466	781,5474	0,3200042	0,5700865	452,0288	3,353807	1	5	445	782						Untertest2.avi	0	880	547	72	111	389	571	283	0	Content		373	671	6360555	3045711069
6377	09:11:07.127	00:00:06.377	382	424,511	826,6929	0,3200734	0,570988	453,1668	3,364827	3	424,511	826,6929	0,3200734	0,570988	453,1668	3,364827	1	6	425	827						Untertest2.avi	0	880	547	72	111	341	736	333	0	Content		353	716	6377168	3045727682
6394	09:11:07.144	00:00:06.393	383	411,7504	845,0983	0,3202118	0,5712423	454,213	3,364648	3	411,7504	845,0983	0,3202118	0,5712423	454,213	3,364648	1	6	412	845						Untertest2.avi	0	880	547	72	111	341	736	333	0	Content		340	734	6393793	3045744307
6411	09:11:07.161	00:00:06.410	384	412,5796	848,8165	0,319719	0,5711057	451,4333	3,327694	3	412,5796	848,8165	0,319719	0,5711057	451,4333	3,327694	1	6	413	849						Untertest2.avi	0	880	547	72	111	341	736	333	0	Content		341	738	6410554	3045761068
6427	09:11:07.177	00:00:06.427	385	-70,96573	841,1772	0,3142016	0,5711779	451,4333	3,269954	3	-70,96573	841,1772	0,3142016	0,5711779	451,4333	3,269954	1	6	-71	841						Untertest2.avi	0	880	547	72	111	341	736	333	0	Content		-143	730	6427166	3045777680
6444	09:11:07.194	00:00:06.443	386	416,3404	847,8405	0,3200833	0,5709347	454,124	3,359157	3	416,3404	847,8405	0,3200833	0,5709347	454,124	3,359157	1	6	416	848						Untertest2.avi	0	880	547	72	111	341	736	333	0	Content		344	737	6443790	3045794304
6460	09:11:07.210	00:00:06.460	387	-56,78594	844,8571	0,3146683	0,5710779	454,124	3,248554	3	-56,78594	844,8571	0,3146683	0,5710779	454,124	3,248554	1	6	-57	845						Untertest2.avi	0	880	547	72	111	341	736	333	0	Content		-129	734	6460417	3045810931
6477	09:11:07.227	00:00:06.477	388	414,6474	848,0814	0,3200287	0,5709444	453,9081	3,355465	3	414,6474	848,0814	0,3200287	0,5709444	453,9081	3,355465	1	6	415	848						Untertest2.avi	0	880	547	72	111	341	736	333	0	Content		343	737	6477166	3045827680
6494	09:11:07.244	00:00:06.493	389	429,04	849,477	0,3200541	0,5709577	454,0633	3,350929	3	429,04	849,477	0,3200541	0,5709577	454,0633	3,350929	1	6	429	849						Untertest2.avi	0	880	547	72	111	341	736	333	0	Content		357	738	6493788	3045844302
6510	09:11:07.260	00:00:06.510	390	431,1875	847,8296	0,3199282	0,5710378	453,3602	3,347816	3	431,1875	847,8296	0,3199282	0,5710378	453,3602	3,347816	1	6	431	848						Untertest2.avi	0	880	547	72	111	341	736	333	0	Content		359	737	6510413	3045860927
6527	09:11:07.277	00:00:06.527	391	407,0765	847,6586	0,3200547	0,5712291	454,0525	3,414959	3	407,0765	847,6586	0,3200547	0,5712291	454,0525	3,414959	1	6	407	848						Untertest2.avi	0	880	547	72	111	341	736	333	0	Content		335	737	6527037	3045877551
6544	09:11:07.294	00:00:06.543	392	-1024	-768	-1	-1	-1	-1	4	-1024	-768	-1	-1	-1	-1	4	6	0	0						Untertest2.avi	0	880	547	72	111	341	736	333	0	Content		-72	-111	6543786	3045894300
6560	09:11:07.310	00:00:06.560	393	418,5582	846,8029	0,3201647	0,5716411	454,5805	3,40148	3	418,5582	846,8029	0,3201647	0,5716411	454,5805	3,40148	1	6	419	847						Untertest2.avi	0	880	547	72	111	341	736	333	0	Content		347	736	6560411	3045910925
6577	09:11:07.327	00:00:06.577	394	414,3783	845,9033	0,3202266	0,5717131	454,6524	3,398139	3	414,3783	845,9033	0,3202266	0,5717131	454,6524	3,398139	1	6	414	846						Untertest2.avi	0	880	547	72	111	341	736	333	0	Content		342	735	6577035	3045927549
6594	09:11:07.344	00:00:06.593	395	405,3617	850,2706	0,3198942	0,571856	452,208	3,439832	3	405,3617	850,2706	0,3198942	0,571856	452,208	3,439832	1	6	405	850						Untertest2.avi	0	880	547	72	111	341	736	333	0	Content		333	739	6593660	3045944174
6610	09:11:07.360	00:00:06.610	396	409,4711	845,6519	0,3202287	0,5719617	453,6171	3,38761	3	409,4711	845,6519	0,3202287	0,5719617	453,6171	3,38761	1	6	409	846						Untertest2.avi	0	880	547	72	111	341	736	333	0	Content		337	735	6610409	3045960923
6627	09:11:07.377	00:00:06.627	397	-1024	-768	-1	-1	-1	-1	4	-1024	-768	-1	-1	-1	-1	4	6	0	0						Untertest2.avi	0	880	547	72	111	341	736	333	0	Content		-72	-111	6627032	3045977546
6644	09:11:07.394	00:00:06.643	398	406,604	846,54	0,3204902	0,5721068	453,712	3,452681	3	406,604	846,54	0,3204902	0,5721068	453,712	3,452681	1	6	407	847						Untertest2.avi	0	880	547	72	111	341	736	333	0	Content		335	736	6643659	3045994173
6660	09:11:07.410	00:00:06.660	399	407,3097	848,9053	0,3201258	0,5722182	450,6931	3,360297	3	407,3097	848,9053	0,3201258	0,5722182	450,6931	3,360297	1	6	407	849						Untertest2.avi	0	880	547	72	111	341	736	333	0	Content		335	738	6660283	3046010797
6677	09:11:07.427	00:00:06.677	400	415,7307	844,4745	0,3215615	0,5723976	457,7942	3,389623	3	415,7307	844,4745	0,3215615	0,5723976	457,7942	3,389623	1	6	416	844						Untertest2.avi	0	880	547	72	111	341	736	333	0	Content		344	733	6677034	3046027548
6694	09:11:07.444	00:00:06.693	401	417,6287	844,5186	0,3219554	0,5725686	459,0187	3,468234	3	417,6287	844,5186	0,3219554	0,5725686	459,0187	3,468234	1	6	418	845						Untertest2.avi	0	880	547	72	111	341	736	333	0	Content		346	734	6693658	3046044172
6710	09:11:07.460	00:00:06.710	402	-1024	-768	-1	-1	-1	-1	4	-1024	-768	-1	-1	-1	-1	4	7	0	0						Untertest2.avi	0	880	547	72	111	-125	735	250	0	Content		-72	-111	6710282	3046060796
6727	09:11:07.477	00:00:06.726	403	-41,4664	847,416	0,3171053	0,5733162	459,0187	3,401078	3	-41,4664	847,416	0,3171053	0,5733162	459,0187	3,401078	1	7	-41	847						Untertest2.avi	0	880	547	72	111	-125	735	250	0	Content		-113	736	6726906	3046077420
6744	09:11:07.494	00:00:06.743	404	-34,61632	847,0414	0,31728	0,5733252	459,0187	3,3557	3	-34,61632	847,0414	0,31728	0,5733252	459,0187	3,3557	1	7	-35	847						Untertest2.avi	0	880	547	72	111	-125	735	250	0	Content		-107	736	6743655	3046094169
6760	09:11:07.510	00:00:06.760	405	-52,21382	848,0774	0,3174284	0,5732571	459,0187	3,401228	3	-52,21382	848,0774	0,3174284	0,5732571	459,0187	3,401228	1	7	-52	848						Untertest2.avi	0	880	547	72	111	-125	735	250	0	Content		-124	737	6760280	3046110794
6777	09:11:07.527	00:00:06.776	406	-1024	-768	-1	-1	-1	-1	4	-1024	-768	-1	-1	-1	-1	4	7	0	0						Untertest2.avi	0	880	547	72	111	-125	735	250	0	Content		-72	-111	6776906	3046127420
6794	09:11:07.544	00:00:06.793	407	-1024	-768	-1	-1	-1	-1	4	-1024	-768	-1	-1	-1	-1	4	7	0	0						Untertest2.avi	0	880	547	72	111	-125	735	250	0	Content		-72	-111	6793539	3046144053
6810	09:11:07.560	00:00:06.810	408	-71,60416	848,3374	0,3178408	0,5728143	459,0187	3,501832	3	-71,60416	848,3374	0,3178408	0,5728143	459,0187	3,501832	1	7	-72	848						Untertest2.avi	0	880	547	72	111	-125	735	250	0	Content		-144	737	6810279	3046160793
6827	09:11:07.577	00:00:06.826	409	424,8499	852,4861	0,3223747	0,5724311	453,8284	3,475658	3	424,8499	852,4861	0,3223747	0,5724311	453,8284	3,475658	1	7	425	852						Untertest2.avi	0	880	547	72	111	-125	735	250	0	Content		353	741	6826903	3046177417
6844	09:11:07.594	00:00:06.843	410	421,5821	853,4572	0,3223769	0,5724319	453,8284	3,488186	3	421,5821	853,4572	0,3223769	0,5724319	453,8284	3,488186	1	7	422	853						Untertest2.avi	0	880	547	72	111	-125	735	250	0	Content		350	742	6843539	3046194053
6860	09:11:07.610	00:00:06.860	411	-54,98851	845,263	0,3169935	0,5724542	453,8284	3,44629	3	-54,98851	845,263	0,3169935	0,5724542	453,8284	3,44629	1	7	-55	845						Untertest2.avi	0	880	547	72	111	-125	735	250	0	Content		-127	734	6860153	3046210667
6877	09:11:07.627	00:00:06.876	412	-61,68871	845,1444	0,3169538	0,5723972	453,8284	3,448253	3	-61,68871	845,1444	0,3169538	0,5723972	453,8284	3,448253	1	7	-62	845						Untertest2.avi	0	880	547	72	111	-125	735	250	0	Content		-134	734	6876901	3046227415
6894	09:11:07.644	00:00:06.893	413	-57,0019	836,8744	0,3168779	0,5723239	453,8284	3,443738	3	-57,0019	836,8744	0,3168779	0,5723239	453,8284	3,443738	1	7	-57	837						Untertest2.avi	0	880	547	72	111	-125	735	250	0	Content		-129	726	6893536	3046244050
6910	09:11:07.660	00:00:06.910	414	-1024	-768	-1	-1	-1	-1	4	-1024	-768	-1	-1	-1	-1	4	7	0	0						Untertest2.avi	0	880	547	72	111	-125	735	250	0	Content		-72	-111	6910150	3046260664
6927	09:11:07.677	00:00:06.926	415	-1024	-768	-1	-1	-1	-1	4	-1024	-768	-1	-1	-1	-1	4	7	0	0						Untertest2.avi	0	880	547	72	111	-125	735	250	0	Content		-72	-111	6926773	3046277287
6944	09:11:07.694	00:00:06.943	416	-61,41363	846,3501	0,3166624	0,5721389	453,8284	3,476202	3	-61,41363	846,3501	0,3166624	0,5721389	453,8284	3,476202	1	7	-61	846						Untertest2.avi	0	880	547	72	111	-125	735	250	0	Content		-133	735	6943540	3046294054
6960	09:11:07.710	00:00:06.960	417	-1024	-768	-1	-1	-1	-1	4	-1024	-768	-1	-1	-1	-1	4	8	0	0						Untertest2.avi	0	880	547	72	111	351	738	100	0	Content		-72	-111	6960150	3046310664
6977	09:11:07.727	00:00:06.976	418	427,1996	856,1042	0,3219862	0,5720761	453,8284	3,610871	3	427,1996	856,1042	0,3219862	0,5720761	453,8284	3,610871	1	8	427	856						Untertest2.avi	0	880	547	72	111	351	738	100	0	Content		355	745	6976772	3046327286
6993	09:11:07.743	00:00:06.993	419	-1024	-768	-1	-1	-1	-1	4	-1024	-768	-1	-1	-1	-1	4	8	0	0						Untertest2.avi	0	880	547	72	111	351	738	100	0	Content		-72	-111	6993396	3046343910
7010	09:11:07.760	00:00:07.010	420	427,6075	851,9066	0,3216523	0,5723482	451,7459	3,610478	3	427,6075	851,9066	0,3216523	0,5723482	451,7459	3,610478	1	8	428	852						Untertest2.avi	0	880	547	72	111	351	738	100	0	Content		356	741	7010146	3046360660
7027	09:11:07.777	00:00:07.026	421	-61,18692	845,9351	0,3161884	0,5727411	451,7459	3,502345	3	-61,18692	845,9351	0,3161884	0,5727411	451,7459	3,502345	1	8	-61	846						Untertest2.avi	0	880	547	72	111	351	738	100	0	Content		-133	735	7026768	3046377282
7043	09:11:07.793	00:00:07.043	422	-58,02535	846,8137	0,3161868	0,5729438	451,7459	3,501654	3	-58,02535	846,8137	0,3161868	0,5729438	451,7459	3,501654	1	8	-58	847						Untertest2.avi	0	880	547	72	111	351	738	100	0	Content		-130	736	7043393	3046393907
7060	09:11:07.810	00:00:07.060	423	423,2505	849,1752	0,3218964	0,5729775	453,2902	3,591637	3	423,2505	849,1752	0,3218964	0,5729775	453,2902	3,591637	1	9	423	849						Untertest2.avi	0	880	547	72	111	-124	736	133	0	Content		351	738	7060142	3046410656
7077	09:11:07.827	00:00:07.076	424	-60,57533	842,8591	0,316487	0,5734259	453,2902	3,548388	3	-60,57533	842,8591	0,316487	0,5734259	453,2902	3,548388	1	9	-61	843						Untertest2.avi	0	880	547	72	111	-124	736	133	0	Content		-133	732	7076765	3046427279
7093	09:11:07.843	00:00:07.093	425	427,1143	851,1116	0,3219139	0,5734901	453,5325	3,67481	3	427,1143	851,1116	0,3219139	0,5734901	453,5325	3,67481	1	9	427	851						Untertest2.avi	0	880	547	72	111	-124	736	133	0	Content		355	740	7093387	3046443901
7110	09:11:07.860	00:00:07.110	426	-51,73851	845,8789	0,3164978	0,5739444	453,5325	3,55959	3	-51,73851	845,8789	0,3164978	0,5739444	453,5325	3,55959	1	9	-52	846						Untertest2.avi	0	880	547	72	111	-124	736	133	0	Content		-124	735	7110013	3046460527
7127	09:11:07.877	00:00:07.126	427	-67,21949	847,1596	0,3165159	0,5741125	453,5325	3,602728	3	-67,21949	847,1596	0,3165159	0,5741125	453,5325	3,602728	1	9	-67	847						Untertest2.avi	0	880	547	72	111	-124	736	133	0	Content		-139	736	7126762	3046477276
7143	09:11:07.893	00:00:07.143	428	-58,49874	847,1116	0,3165123	0,5742756	453,5325	3,59135	3	-58,49874	847,1116	0,3165123	0,5742756	453,5325	3,59135	1	9	-58	847						Untertest2.avi	0	880	547	72	111	-124	736	133	0	Content		-130	736	7143384	3046493898
7160	09:11:07.910	00:00:07.159	429	-1024	-768	-1	-1	-1	-1	4	-1024	-768	-1	-1	-1	-1	4	9	0	0						Untertest2.avi	0	880	547	72	111	-124	736	133	0	Content		-72	-111	7159928	3046510442
7177	09:11:07.927	00:00:07.176	430	361,2207	808,7072	0,3239129	0,5732298	461,0123	3,814633	3	361,2207	808,7072	0,3239129	0,5732298	461,0123	3,814633	1	9	361	809						Untertest2.avi	0	880	547	72	111	-124	736	133	0	Content		289	698	7176554	3046527068
7193	09:11:07.943	00:00:07.193	431	330,529	776,241	0,3253301	0,5721215	464,1578	3,868265	3	330,529	776,241	0,3253301	0,5721215	464,1578	3,868265	1	10	331	776						Untertest2.avi	0	880	547	72	111	240	660	316	0	Content		259	665	7193304	3046543818
7210	09:11:07.960	00:00:07.209	432	325,2962	778,1128	0,3258292	0,5718277	466,078	3,87632	3	325,2962	778,1128	0,3258292	0,5718277	466,078	3,87632	1	10	325	778						Untertest2.avi	0	880	547	72	111	240	660	316	0	Content		253	667	7209925	3046560439
7227	09:11:07.977	00:00:07.226	433	315,6886	773,2695	0,3259819	0,5717589	466,3623	3,883559	3	315,6886	773,2695	0,3259819	0,5717589	466,3623	3,883559	1	10	316	773						Untertest2.avi	0	880	547	72	111	240	660	316	0	Content		244	662	7226550	3046577064
7243	09:11:07.993	00:00:07.243	434	320,0141	772,7496	0,3259191	0,5716658	465,1505	3,883425	3	320,0141	772,7496	0,3259191	0,5716658	465,1505	3,883425	1	10	320	773						Untertest2.avi	0	880	547	72	111	240	660	316	0	Content		248	662	7243174	3046593688
7260	09:11:08.010	00:00:07.259	435	324,1242	770,4069	0,3257113	0,571636	463,0887	3,860557	3	324,1242	770,4069	0,3257113	0,571636	463,0887	3,860557	1	10	324	770						Untertest2.avi	0	880	547	72	111	240	660	316	0	Content		252	659	7259923	3046610437
7277	09:11:08.027	00:00:07.276	436	314,4838	771,3235	0,3255517	0,5716268	461,4074	3,848304	3	314,4838	771,3235	0,3255517	0,5716268	461,4074	3,848304	1	10	314	771						Untertest2.avi	0	880	547	72	111	240	660	316	0	Content		242	660	7276549	3046627063
7293	09:11:08.043	00:00:07.293	437	311,404	773,0125	0,3254214	0,5716147	460,1034	3,883721	3	311,404	773,0125	0,3254214	0,5716147	460,1034	3,883721	1	10	311	773						Untertest2.avi	0	880	547	72	111	240	660	316	0	Content		239	662	7293173	3046643687
7310	09:11:08.060	00:00:07.309	438	309,5398	768,0713	0,3254946	0,5715543	459,9122	3,904705	3	309,5398	768,0713	0,3254946	0,5715543	459,9122	3,904705	1	10	310	768						Untertest2.avi	0	880	547	72	111	240	660	316	0	Content		238	657	7309799	3046660313
7327	09:11:08.077	00:00:07.326	439	311,992	771,1086	0,3255872	0,5715469	459,9109	3,898314	3	311,992	771,1086	0,3255872	0,5715469	459,9109	3,898314	1	10	312	771						Untertest2.avi	0	880	547	72	111	240	660	316	0	Content		240	660	7326545	3046677059
7343	09:11:08.093	00:00:07.343	440	313,3133	767,3378	0,3257138	0,5715083	460,2372	3,880578	3	313,3133	767,3378	0,3257138	0,5715083	460,2372	3,880578	1	10	313	767						Untertest2.avi	0	880	547	72	111	240	660	316	0	Content		241	656	7343169	3046693683
7360	09:11:08.110	00:00:07.359	441	315,8556	770,3418	0,3257115	0,5714918	459,9256	3,879204	3	315,8556	770,3418	0,3257115	0,5714918	459,9256	3,879204	1	10	316	770						Untertest2.avi	0	880	547	72	111	240	660	316	0	Content		244	659	7359794	3046710308
7376	09:11:08.126	00:00:07.376	442	308,9133	773,1948	0,3257717	0,5714644	460,094	3,858819	3	308,9133	773,1948	0,3257717	0,5714644	460,094	3,858819	1	10	309	773						Untertest2.avi	0	880	547	72	111	240	660	316	0	Content		237	662	7376422	3046726936
7393	09:11:08.143	00:00:07.393	443	311,7584	777,317	0,3258535	0,5715024	460,4907	3,852343	3	311,7584	777,317	0,3258535	0,5715024	460,4907	3,852343	1	10	312	777						Untertest2.avi	0	880	547	72	111	240	660	316	0	Content		240	666	7393166	3046743680
7410	09:11:08.160	00:00:07.409	444	309,5007	775,3463	0,3258061	0,5715727	460,2384	3,86489	3	309,5007	775,3463	0,3258061	0,5715727	460,2384	3,86489	1	10	310	775						Untertest2.avi	0	880	547	72	111	240	660	316	0	Content		238	664	7409792	3046760306
7426	09:11:08.176	00:00:07.426	445	309,8344	771,6957	0,3258079	0,5716377	460,2436	3,860559	3	309,8344	771,6957	0,3258079	0,5716377	460,2436	3,860559	1	10	310	772						Untertest2.avi	0	880	547	72	111	240	660	316	0	Content		238	661	7426416	3046776930
7443	09:11:08.193	00:00:07.443	446	308,5945	774,8605	0,3257775	0,571699	460,1621	3,813509	3	308,5945	774,8605	0,3257775	0,571699	460,1621	3,813509	1	10	309	775						Untertest2.avi	0	880	547	72	111	240	660	316	0	Content		237	664	7443040	3046793554
7460	09:11:08.210	00:00:07.459	447	313,0496	771,0877	0,3259427	0,5717997	461,2305	3,854589	3	313,0496	771,0877	0,3259427	0,5717997	461,2305	3,854589	1	10	313	771						Untertest2.avi	0	880	547	72	111	240	660	316	0	Content		241	660	7459790	3046810304
7476	09:11:08.226	00:00:07.476	448	308,944	770,3498	0,3259843	0,5720029	461,4769	3,829889	3	308,944	770,3498	0,3259843	0,5720029	461,4769	3,829889	1	10	309	770						Untertest2.avi	0	880	547	72	111	240	660	316	0	Content		237	659	7476416	3046826930
7493	09:11:08.243	00:00:07.493	449	281,7437	733,8352	0,3270803	0,5713076	465,0876	3,869207	3	281,7437	733,8352	0,3270803	0,5713076	465,0876	3,869207	1	10	282	734						Untertest2.avi	0	880	547	72	111	240	660	316	0	Content		210	623	7493037	3046843551
7510	09:11:08.260	00:00:07.509	450	204,5664	665,5742	0,3269021	0,5694647	457,1947	3,752495	3	204,5664	665,5742	0,3269021	0,5694647	457,1947	3,752495	1	11	205	666						Untertest2.avi	0	880	547	72	111	-36	357	366	0	Content		133	555	7509666	3046860180
7526	09:11:08.276	00:00:07.526	451	120,5693	569,1647	0,3300862	0,5675693	469,3227	3,878344	3	120,5693	569,1647	0,3300862	0,5675693	469,3227	3,878344	1	11	121	569						Untertest2.avi	0	880	547	72	111	-36	357	366	0	Content		49	458	7526413	3046876927
7543	09:11:08.293	00:00:07.543	452	64,38435	506,7232	0,3307988	0,5660288	468,1997	3,80382	3	64,38435	506,7232	0,3307988	0,5660288	468,1997	3,80382	1	11	64	507						Untertest2.avi	0	880	547	72	111	-36	357	366	0	Content		-8	396	7543037	3046893551
7560	09:11:08.310	00:00:07.559	453	34,69547	470,2595	0,3306623	0,5648041	463,4571	3,752548	3	34,69547	470,2595	0,3306623	0,5648041	463,4571	3,752548	1	11	35	470						Untertest2.avi	0	880	547	72	111	-36	357	366	0	Content		-37	359	7559662	3046910176
7576	09:11:08.326	00:00:07.576	454	34,97226	464,1154	0,3307877	0,5644072	464,2698	3,772016	3	34,97226	464,1154	0,3307877	0,5644072	464,2698	3,772016	1	11	35	464						Untertest2.avi	0	880	547	72	111	-36	357	366	0	Content		-37	353	7576285	3046926799
7593	09:11:08.343	00:00:07.593	455	37,63208	469,1045	0,3303555	0,5643787	462,1073	3,75253	3	37,63208	469,1045	0,3303555	0,5643787	462,1073	3,75253	1	11	38	469						Untertest2.avi	0	880	547	72	111	-36	357	366	0	Content		-34	358	7593037	3046943551
7610	09:11:08.360	00:00:07.609	456	36,95631	462,5538	0,3304501	0,5643208	462,6775	3,741608	3	36,95631	462,5538	0,3304501	0,5643208	462,6775	3,741608	1	11	37	463						Untertest2.avi	0	880	547	72	111	-36	357	366	0	Content		-35	352	7609660	3046960174
7626	09:11:08.376	00:00:07.626	457	33,16003	477,2255	0,3303438	0,5643367	462,2228	3,690487	3	33,16003	477,2255	0,3303438	0,5643367	462,2228	3,690487	1	11	33	477						Untertest2.avi	0	880	547	72	111	-36	357	366	0	Content		-39	366	7626284	3046976798
7643	09:11:08.393	00:00:07.642	458	42,19255	469,8368	0,3302051	0,5644162	461,3921	3,700385	3	42,19255	469,8368	0,3302051	0,5644162	461,3921	3,700385	1	11	42	470						Untertest2.avi	0	880	547	72	111	-36	357	366	0	Content		-30	359	7642910	3046993424
7660	09:11:08.410	00:00:07.659	459	36,125	467,2346	0,3302473	0,5644927	461,4836	3,696006	3	36,125	467,2346	0,3302473	0,5644927	461,4836	3,696006	1	11	36	467						Untertest2.avi	0	880	547	72	111	-36	357	366	0	Content		-36	356	7659658	3047010172
7676	09:11:08.426	00:00:07.676	460	45,61643	471,269	0,3304936	0,5646157	462,5572	3,689892	3	45,61643	471,269	0,3304936	0,5646157	462,5572	3,689892	1	11	46	471						Untertest2.avi	0	880	547	72	111	-36	357	366	0	Content		-26	360	7676283	3047026797
7693	09:11:08.443	00:00:07.692	461	29,92019	466,8335	0,3309137	0,5647129	464,4444	3,673442	3	29,92019	466,8335	0,3309137	0,5647129	464,4444	3,673442	1	11	30	467						Untertest2.avi	0	880	547	72	111	-36	357	366	0	Content		-42	356	7692909	3047043423
7710	09:11:08.460	00:00:07.709	462	25,20303	468,18	0,3312983	0,564784	465,8039	3,699078	3	25,20303	468,18	0,3312983	0,564784	465,8039	3,699078	1	11	25	468						Untertest2.avi	0	880	547	72	111	-36	357	366	0	Content		-47	357	7709531	3047060045
7726	09:11:08.476	00:00:07.726	463	26,68606	467,8245	0,3314119	0,5647718	465,7262	3,686215	3	26,68606	467,8245	0,3314119	0,5647718	465,7262	3,686215	1	11	27	468						Untertest2.avi	0	880	547	72	111	-36	357	366	0	Content		-45	357	7726281	3047076795
7743	09:11:08.493	00:00:07.742	464	35,95888	459,8342	0,3318882	0,5646895	467,3065	3,586714	3	35,95888	459,8342	0,3318882	0,5646895	467,3065	3,586714	1	11	36	460						Untertest2.avi	0	880	547	72	111	-36	357	366	0	Content		-36	349	7742906	3047093420
7760	09:11:08.510	00:00:07.759	465	33,16739	452,1318	0,3323033	0,5645759	468,235	3,606514	3	33,16739	452,1318	0,3323033	0,5645759	468,235	3,606514	1	11	33	452						Untertest2.avi	0	880	547	72	111	-36	357	366	0	Content		-39	341	7759529	3047110043
7776	09:11:08.526	00:00:07.776	466	37,77041	454,9723	0,3323383	0,5643942	466,6419	3,556952	3	37,77041	454,9723	0,3323383	0,5643942	466,6419	3,556952	1	11	38	455						Untertest2.avi	0	880	547	72	111	-36	357	366	0	Content		-34	344	7776154	3047126668
7793	09:11:08.543	00:00:07.792	467	32,61242	469,7213	0,3313644	0,5642534	459,6453	3,434228	3	32,61242	469,7213	0,3313644	0,5642534	459,6453	3,434228	1	11	33	470						Untertest2.avi	0	880	547	72	111	-36	357	366	0	Content		-39	359	7792902	3047143416
7810	09:11:08.560	00:00:07.809	468	34,55564	476,9299	0,3307953	0,5639428	454,6674	3,4066	3	34,55564	476,9299	0,3307953	0,5639428	454,6674	3,4066	1	11	35	477						Untertest2.avi	0	880	547	72	111	-36	357	366	0	Content		-37	366	7809529	3047160043
7826	09:11:08.576	00:00:07.826	469	42,80013	473,0658	0,3324167	0,5635604	461,1402	3,42412	3	42,80013	473,0658	0,3324167	0,5635604	461,1402	3,42412	1	11	43	473						Untertest2.avi	0	880	547	72	111	-36	357	366	0	Content		-29	362	7826152	3047176666
7843	09:11:08.593	00:00:07.842	470	40,03041	459,5768	0,3345046	0,5633962	470,7825	3,452334	3	40,03041	459,5768	0,3345046	0,5633962	470,7825	3,452334	1	11	40	460						Untertest2.avi	0	880	547	72	111	-36	357	366	0	Content		-32	349	7842902	3047193416
7860	09:11:08.610	00:00:07.859	471	44,04834	418,3954	0,3351331	0,5631061	471,686	3,234766	3	44,04834	418,3954	0,3351331	0,5631061	471,686	3,234766	1	11	44	418						Untertest2.avi	0	880	547	72	111	-36	357	366	0	Content		-28	307	7859525	3047210039
7876	09:11:08.626	00:00:07.876	472	35,16593	464,4661	0,3356686	0,5633011	471,686	3,350705	3	35,16593	464,4661	0,3356686	0,5633011	471,686	3,350705	1	12	35	464						Untertest2.avi	0	880	547	72	111	-37	546	100	0	Content		-37	353	7876149	3047226663
7893	09:11:08.643	00:00:07.892	473	21,27541	527,5831	0,3359962	0,5645387	471,686	3,408777	3	21,27541	527,5831	0,3359962	0,5645387	471,686	3,408777	1	12	21	528						Untertest2.avi	0	880	547	72	111	-37	546	100	0	Content		-51	417	7892771	3047243285
7910	09:11:08.660	00:00:07.909	474	28,54397	616,2871	0,3334516	0,5666664	457,6587	3,274906	3	28,54397	616,2871	0,3334516	0,5666664	457,6587	3,274906	1	12	29	616						Untertest2.avi	0	880	547	72	111	-37	546	100	0	Content		-43	505	7909521	3047260035
7926	09:11:08.676	00:00:07.926	475	48,78547	698,4465	0,3334618	0,568621	457,6587	3,213948	3	48,78547	698,4465	0,3334618	0,568621	457,6587	3,213948	1	12	49	698						Untertest2.avi	0	880	547	72	111	-37	546	100	0	Content		-23	587	7926145	3047276659
7943	09:11:08.693	00:00:07.942	476	35,42252	781,9266	0,3333074	0,5703565	457,6587	3,18934	3	35,42252	781,9266	0,3333074	0,5703565	457,6587	3,18934	1	12	35	782						Untertest2.avi	0	880	547	72	111	-37	546	100	0	Content		-37	671	7942768	3047293282
7959	09:11:08.709	00:00:07.959	477	49,37103	838,636	0,3333227	0,572047	458,1106	3,167773	3	49,37103	838,636	0,3333227	0,572047	458,1106	3,167773	1	12	49	839						Untertest2.avi	0	880	547	72	111	-37	546	100	0	Content		-23	728	7959394	3047309908
7976	09:11:08.726	00:00:07.976	478	-1024	-768	-1	-1	-1	-1	4	-1024	-768	-1	-1	-1	-1	4		0	0						Untertest2.avi	0	880	547	72	111				0	Content		-72	-111	7976142	3047326656
7993	09:11:08.743	00:00:07.992	479	-1024	-768	-1	-1	-1	-1	4	-1024	-768	-1	-1	-1	-1	4		0	0						Untertest2.avi	0	880	547	72	111				0	Content		-72	-111	7992765	3047343279
8009	09:11:08.759	00:00:08.009	480	-1024	-768	-1	-1	-1	-1	4	-1024	-768	-1	-1	-1	-1	4		0	0						Untertest2.avi	0	880	547	72	111				0	Content		-72	-111	8009391	3047359905
8026	09:11:08.776	00:00:08.026	481	-1024	-768	-1	-1	-1	-1	4	-1024	-768	-1	-1	-1	-1	4		0	0						Untertest2.avi	0	880	547	72	111				0	Content		-72	-111	8026014	3047376528
8043	09:11:08.793	00:00:08.042	482	-1024	-768	-1	-1	-1	-1	4	-1024	-768	-1	-1	-1	-1	4		0	0						Untertest2.avi	0	880	547	72	111				0	Content		-72	-111	8042766	3047393280
8059	09:11:08.809	00:00:08.059	483	-1024	-768	-1	-1	-1	-1	4	-1024	-768	-1	-1	-1	-1	4		0	0						Untertest2.avi	0	880	547	72	111				0	Content		-72	-111	8059391	3047409905
8076	09:11:08.826	00:00:08.076	484	-1024	-768	-1	-1	-1	-1	4	-1024	-768	-1	-1	-1	-1	4		0	0						Untertest2.avi	0	880	547	72	111				0	Content		-72	-111	8076017	3047426531
8093	09:11:08.843	00:00:08.092	485	-1024	-768	-1	-1	-1	-1	4	-1024	-768	-1	-1	-1	-1	4		0	0						Untertest2.avi	0	880	547	72	111				0	Content		-72	-111	8092637	3047443151
8109	09:11:08.859	00:00:08.109	486	-1024	-768	-1	-1	-1	-1	4	-1024	-768	-1	-1	-1	-1	4		0	0						Untertest2.avi	0	880	547	72	111				0	Content		-72	-111	8109387	3047459901
8126	09:11:08.876	00:00:08.126	487	-1024	-768	-1	-1	-1	-1	4	-1024	-768	-1	-1	-1	-1	4		0	0						Untertest2.avi	0	880	547	72	111				0	Content		-72	-111	8126012	3047476526
8143	09:11:08.893	00:00:08.142	488	-1024	-768	-1	-1	-1	-1	4	-1024	-768	-1	-1	-1	-1	4		0	0						Untertest2.avi	0	880	547	72	111				0	Content		-72	-111	8142636	3047493150
8159	09:11:08.909	00:00:08.159	489	-1024	-768	-1	-1	-1	-1	4	-1024	-768	-1	-1	-1	-1	4		0	0						Untertest2.avi	0	880	547	72	111				0	Content		-72	-111	8159262	3047509776
8176	09:11:08.926	00:00:08.176	490	-1024	-768	-1	-1	-1	-1	4	-1024	-768	-1	-1	-1	-1	4		0	0						Untertest2.avi	0	880	547	72	111				0	Content		-72	-111	8176010	3047526524
8193	09:11:08.943	00:00:08.192	491	-1024	-768	-1	-1	-1	-1	4	-1024	-768	-1	-1	-1	-1	4		0	0						Untertest2.avi	0	880	547	72	111				0	Content		-72	-111	8192636	3047543150
8209	09:11:08.959	00:00:08.209	492	-1024	-768	-1	-1	-1	-1	4	-1024	-768	-1	-1	-1	-1	4		0	0						Untertest2.avi	0	880	547	72	111				0	Content		-72	-111	8209261	3047559775
8226	09:11:08.976	00:00:08.225	493	-1024	-768	-1	-1	-1	-1	4	-1024	-768	-1	-1	-1	-1	4		0	0						Untertest2.avi	0	880	547	72	111				0	Content		-72	-111	8225883	3047576397
8243	09:11:08.993	00:00:08.242	494	-1024	-768	-1	-1	-1	-1	4	-1024	-768	-1	-1	-1	-1	4		0	0						Untertest2.avi	0	880	547	72	111				0	Content		-72	-111	8242634	3047593148
8259	09:11:09.009	00:00:08.259	495	-1024	-768	-1	-1	-1	-1	4	-1024	-768	-1	-1	-1	-1	4		0	0						Untertest2.avi	0	880	547	72	111				0	Content		-72	-111	8259257	3047609771
8276	09:11:09.026	00:00:08.275	496	-1024	-768	-1	-1	-1	-1	4	-1024	-768	-1	-1	-1	-1	4		0	0						Untertest2.avi	0	880	547	72	111				0	Content		-72	-111	8275879	3047626393
8293	09:11:09.043	00:00:08.292	497	-1024	-768	-1	-1	-1	-1	4	-1024	-768	-1	-1	-1	-1	4		0	0						Untertest2.avi	0	880	547	72	111				0	Content		-72	-111	8292629	3047643143
8309	09:11:09.059	00:00:08.309	498	-1024	-768	-1	-1	-1	-1	4	-1024	-768	-1	-1	-1	-1	4		0	0						Untertest2.avi	0	880	547	72	111				0	Content		-72	-111	8309250	3047659764
8326	09:11:09.076	00:00:08.325	499	-1024	-768	-1	-1	-1	-1	4	-1024	-768	-1	-1	-1	-1	4		0	0						Untertest2.avi	0	880	547	72	111				0	Content		-72	-111	8325881	3047676395
8342	09:11:09.092	00:00:08.342	500	-1024	-768	-1	-1	-1	-1	4	-1024	-768	-1	-1	-1	-1	4		0	0						Untertest2.avi	0	880	547	72	111				0	Content		-72	-111	8342498	3047693012
8359	09:11:09.109	00:00:08.359	501	-1024	-768	-1	-1	-1	-1	4	-1024	-768	-1	-1	-1	-1	4		0	0						Untertest2.avi	0	880	547	72	111				0	Content		-72	-111	8359124	3047709638
8376	09:11:09.126	00:00:08.376	502	-1024	-768	-1	-1	-1	-1	4	-1024	-768	-1	-1	-1	-1	4		0	0						Untertest2.avi	0	880	547	72	111				0	Content		-72	-111	8376317	3047726831
8394	09:11:09.144	00:00:08.393	503	-1024	-768	-1	-1	-1	-1	4	-1024	-768	-1	-1	-1	-1	4		0	0						Untertest2.avi	0	880	547	72	111				0	Content		-72	-111	8393692	3047744206
8411	09:11:09.161	00:00:08.411	504	-1024	-768	-1	-1	-1	-1	4	-1024	-768	-1	-1	-1	-1	4		0	0						Untertest2.avi	0	880	547	72	111				0	Content		-72	-111	8411067	3047761581
8426	09:11:09.176	00:00:08.425	505	-1024	-768	-1	-1	-1	-1	4	-1024	-768	-1	-1	-1	-1	4		0	0						Untertest2.avi	0	880	547	72	111				0	Content		-72	-111	8425867	3047776381
8442	09:11:09.192	00:00:08.442	506	-1024	-768	-1	-1	-1	-1	4	-1024	-768	-1	-1	-1	-1	4		0	0						Untertest2.avi	0	880	547	72	111				0	Content		-72	-111	8442490	3047793004
8459	09:11:09.209	00:00:08.459	507	-1024	-768	-1	-1	-1	-1	4	-1024	-768	-1	-1	-1	-1	4		0	0						Untertest2.avi	0	880	547	72	111				0	Content		-72	-111	8459237	3047809751
8476	09:11:09.226	00:00:08.475	508	-1024	-768	-1	-1	-1	-1	4	-1024	-768	-1	-1	-1	-1	4		0	0						Untertest2.avi	0	880	547	72	111				0	Content		-72	-111	8475862	3047826376
8492	09:11:09.242	00:00:08.492	509	-1024	-768	-1	-1	-1	-1	4	-1024	-768	-1	-1	-1	-1	4		0	0						Untertest2.avi	0	880	547	72	111				0	Content		-72	-111	8492480	3047842994
8509	09:11:09.259	00:00:08.509	510	-1024	-768	-1	-1	-1	-1	4	-1024	-768	-1	-1	-1	-1	4		0	0						Untertest2.avi	0	880	547	72	111				0	Content		-72	-111	8509148	3047859662
8526	09:11:09.276	00:00:08.525	511	-1024	-768	-1	-1	-1	-1	4	-1024	-768	-1	-1	-1	-1	4		0	0						Untertest2.avi	0	880	547	72	111				0	Content		-72	-111	8525733	3047876247
8543	09:11:09.293	00:00:08.542	512	-1024	-768	-1	-1	-1	-1	4	-1024	-768	-1	-1	-1	-1	4		0	0						Untertest2.avi	0	880	547	72	111				0	Content		-72	-111	8542926	3047893440
8560	09:11:09.310	00:00:08.560	513	-1024	-768	-1	-1	-1	-1	4	-1024	-768	-1	-1	-1	-1	4		0	0						Untertest2.avi	0	880	547	72	111				0	Content		-72	-111	8560296	3047910810
8578	09:11:09.328	00:00:08.577	514	-1024	-768	-1	-1	-1	-1	4	-1024	-768	-1	-1	-1	-1	4		0	0						Untertest2.avi	0	880	547	72	111				0	Content		-72	-111	8577543	3047928057
8592	09:11:09.342	00:00:08.592	515	-1024	-768	-1	-1	-1	-1	4	-1024	-768	-1	-1	-1	-1	4		0	0						Untertest2.avi	0	880	547	72	111				0	Content		-72	-111	8592344	3047942858
8609	09:11:09.359	00:00:08.609	516	-1024	-768	-1	-1	-1	-1	4	-1024	-768	-1	-1	-1	-1	4		0	0						Untertest2.avi	0	880	547	72	111				0	Content		-72	-111	8609093	3047959607
8626	09:11:09.376	00:00:08.625	517	-1024	-768	-1	-1	-1	-1	4	-1024	-768	-1	-1	-1	-1	4		0	0						Untertest2.avi	0	880	547	72	111				0	Content		-72	-111	8625717	3047976231
8642	09:11:09.392	00:00:08.642	518	-1024	-768	-1	-1	-1	-1	4	-1024	-768	-1	-1	-1	-1	4		0	0						Untertest2.avi	0	880	547	72	111				0	Content		-72	-111	8642464	3047992978
8659	09:11:09.409	00:00:08.658	519	-1024	-768	-1	-1	-1	-1	4	-1024	-768	-1	-1	-1	-1	4		0	0						Untertest2.avi	0	880	547	72	111				0	Content		-72	-111	8658963	3048009477
8676	09:11:09.426	00:00:08.675	520	-1024	-768	-1	-1	-1	-1	4	-1024	-768	-1	-1	-1	-1	4		0	0						Untertest2.avi	0	880	547	72	111				0	Content		-72	-111	8675587	3048026101
8693	09:11:09.443	00:00:08.692	521	-1024	-768	-1	-1	-1	-1	4	-1024	-768	-1	-1	-1	-1	4		0	0						Untertest2.avi	0	880	547	72	111				0	Content		-72	-111	8692782	3048043296
8710	09:11:09.460	00:00:08.710	522	-1024	-768	-1	-1	-1	-1	4	-1024	-768	-1	-1	-1	-1	4		0	0						Untertest2.avi	0	880	547	72	111				0	Content		-72	-111	8710156	3048060670
8727	09:11:09.477	00:00:08.727	523	-1024	-768	-1	-1	-1	-1	4	-1024	-768	-1	-1	-1	-1	4		0	0						Untertest2.avi	0	880	547	72	111				0	Content		-72	-111	8727403	3048077917
8742	09:11:09.492	00:00:08.742	524	-1024	-768	-1	-1	-1	-1	4	-1024	-768	-1	-1	-1	-1	4		0	0						Untertest2.avi	0	880	547	72	111				0	Content		-72	-111	8742332	3048092846
8759	09:11:09.509	00:00:08.758	525	-1024	-768	-1	-1	-1	-1	4	-1024	-768	-1	-1	-1	-1	4		0	0						Untertest2.avi	0	880	547	72	111				0	Content		-72	-111	8758954	3048109468
8776	09:11:09.526	00:00:08.775	526	-1024	-768	-1	-1	-1	-1	4	-1024	-768	-1	-1	-1	-1	4		0	0						Untertest2.avi	0	880	547	72	111				0	Content		-72	-111	8775701	3048126215
8792	09:11:09.542	00:00:08.792	527	-1024	-768	-1	-1	-1	-1	4	-1024	-768	-1	-1	-1	-1	4		0	0						Untertest2.avi	0	880	547	72	111				0	Content		-72	-111	8792198	3048142712
8809	09:11:09.559	00:00:08.808	528	-1024	-768	-1	-1	-1	-1	4	-1024	-768	-1	-1	-1	-1	4		0	0						Untertest2.avi	0	880	547	72	111				0	Content		-72	-111	8808946	3048159460
8826	09:11:09.576	00:00:08.825	529	-1024	-768	-1	-1	-1	-1	4	-1024	-768	-1	-1	-1	-1	4		0	0						Untertest2.avi	0	880	547	72	111				0	Content		-72	-111	8825570	3048176084
8843	09:11:09.593	00:00:08.842	530	-1024	-768	-1	-1	-1	-1	4	-1024	-768	-1	-1	-1	-1	4		0	0						Untertest2.avi	0	880	547	72	111				0	Content		-72	-111	8842639	3048193153
8860	09:11:09.610	00:00:08.860	531	-1024	-768	-1	-1	-1	-1	4	-1024	-768	-1	-1	-1	-1	4		0	0						Untertest2.avi	0	880	547	72	111				0	Content		-72	-111	8860013	3048210527
8877	09:11:09.627	00:00:08.877	532	-1024	-768	-1	-1	-1	-1	4	-1024	-768	-1	-1	-1	-1	4		0	0						Untertest2.avi	0	880	547	72	111				0	Content		-72	-111	8877263	3048227777
8892	09:11:09.642	00:00:08.892	533	-1024	-768	-1	-1	-1	-1	4	-1024	-768	-1	-1	-1	-1	4		0	0						Untertest2.avi	0	880	547	72	111				0	Content		-72	-111	8892200	3048242714
8909	09:11:09.659	00:00:08.908	534	-1024	-768	-1	-1	-1	-1	4	-1024	-768	-1	-1	-1	-1	4		0	0						Untertest2.avi	0	880	547	72	111				0	Content		-72	-111	8908812	3048259326
8926	09:11:09.676	00:00:08.925	535	-1024	-768	-1	-1	-1	-1	4	-1024	-768	-1	-1	-1	-1	4		0	0						Untertest2.avi	0	880	547	72	111				0	Content		-72	-111	8925560	3048276074
8942	09:11:09.692	00:00:08.942	536	-1024	-768	-1	-1	-1	-1	4	-1024	-768	-1	-1	-1	-1	4		0	0						Untertest2.avi	0	880	547	72	111				0	Content		-72	-111	8942193	3048292707
8959	09:11:09.709	00:00:08.958	537	-1024	-768	-1	-1	-1	-1	4	-1024	-768	-1	-1	-1	-1	4		0	0						Untertest2.avi	0	880	547	72	111				0	Content		-72	-111	8958805	3048309319
8975	09:11:09.725	00:00:08.975	538	-1024	-768	-1	-1	-1	-1	4	-1024	-768	-1	-1	-1	-1	4		0	0						Untertest2.avi	0	880	547	72	111				0	Content		-72	-111	8975429	3048325943
8993	09:11:09.743	00:00:08.992	539	-1024	-768	-1	-1	-1	-1	4	-1024	-768	-1	-1	-1	-1	4		0	0						Untertest2.avi	0	880	547	72	111				0	Content		-72	-111	8992625	3048343139
9010	09:11:09.760	00:00:09.009	540	-1024	-768	-1	-1	-1	-1	4	-1024	-768	-1	-1	-1	-1	4		0	0						Untertest2.avi	0	880	547	72	111				0	Content		-72	-111	9009996	3048360510
9027	09:11:09.777	00:00:09.027	541	-1024	-768	-1	-1	-1	-1	4	-1024	-768	-1	-1	-1	-1	4		0	0						Untertest2.avi	0	880	547	72	111				0	Content		-72	-111	9027243	3048377757
9042	09:11:09.792	00:00:09.042	542	-1024	-768	-1	-1	-1	-1	4	-1024	-768	-1	-1	-1	-1	4		0	0						Untertest2.avi	0	880	547	72	111				0	Content		-72	-111	9042045	3048392559
9059	09:11:09.809	00:00:09.058	543	-1024	-768	-1	-1	-1	-1	4	-1024	-768	-1	-1	-1	-1	4		0	0						Untertest2.avi	0	880	547	72	111				0	Content		-72	-111	9058794	3048409308
9075	09:11:09.825	00:00:09.075	544	-1024	-768	-1	-1	-1	-1	4	-1024	-768	-1	-1	-1	-1	4		0	0						Untertest2.avi	0	880	547	72	111				0	Content		-72	-111	9075418	3048425932
9092	09:11:09.842	00:00:09.092	545	-1024	-768	-1	-1	-1	-1	4	-1024	-768	-1	-1	-1	-1	4		0	0						Untertest2.avi	0	880	547	72	111				0	Content		-72	-111	9092040	3048442554
9109	09:11:09.859	00:00:09.108	546	-1024	-768	-1	-1	-1	-1	4	-1024	-768	-1	-1	-1	-1	4		0	0						Untertest2.avi	0	880	547	72	111				0	Content		-72	-111	9108669	3048459183
9125	09:11:09.875	00:00:09.125	547	-1024	-768	-1	-1	-1	-1	4	-1024	-768	-1	-1	-1	-1	4		0	0						Untertest2.avi	0	880	547	72	111				0	Content		-72	-111	9125290	3048475804
9142	09:11:09.892	00:00:09.142	548	-1024	-768	-1	-1	-1	-1	4	-1024	-768	-1	-1	-1	-1	4		0	0						Untertest2.avi	0	880	547	72	111				0	Content		-72	-111	9142482	3048492996
9160	09:11:09.910	00:00:09.159	549	-1024	-768	-1	-1	-1	-1	4	-1024	-768	-1	-1	-1	-1	4		0	0						Untertest2.avi	0	880	547	72	111				0	Content		-72	-111	9159856	3048510370
9177	09:11:09.927	00:00:09.177	550	-1024	-768	-1	-1	-1	-1	4	-1024	-768	-1	-1	-1	-1	4		0	0						Untertest2.avi	0	880	547	72	111				0	Content		-72	-111	9177104	3048527618
9192	09:11:09.942	00:00:09.191	551	-1024	-768	-1	-1	-1	-1	4	-1024	-768	-1	-1	-1	-1	4		0	0						Untertest2.avi	0	880	547	72	111				0	Content		-72	-111	9191907	3048542421
9209	09:11:09.959	00:00:09.208	552	-1024	-768	-1	-1	-1	-1	4	-1024	-768	-1	-1	-1	-1	4		0	0						Untertest2.avi	0	880	547	72	111				0	Content		-72	-111	9208655	3048559169
9225	09:11:09.975	00:00:09.225	553	-1024	-768	-1	-1	-1	-1	4	-1024	-768	-1	-1	-1	-1	4		0	0						Untertest2.avi	0	880	547	72	111				0	Content		-72	-111	9225279	3048575793
9242	09:11:09.992	00:00:09.241	554	-1024	-768	-1	-1	-1	-1	4	-1024	-768	-1	-1	-1	-1	4		0	0						Untertest2.avi	0	880	547	72	111				0	Content		-72	-111	9241904	3048592418
9259	09:11:10.009	00:00:09.258	555	-1024	-768	-1	-1	-1	-1	4	-1024	-768	-1	-1	-1	-1	4		0	0						Untertest2.avi	0	880	547	72	111				0	Content		-72	-111	9258527	3048609041
9275	09:11:10.025	00:00:09.275	556	-1024	-768	-1	-1	-1	-1	4	-1024	-768	-1	-1	-1	-1	4		0	0						Untertest2.avi	0	880	547	72	111				0	Content		-72	-111	9275276	3048625790
9292	09:11:10.042	00:00:09.292	557	-1024	-768	-1	-1	-1	-1	4	-1024	-768	-1	-1	-1	-1	4		0	0						Untertest2.avi	0	880	547	72	111				0	Content		-72	-111	9292347	3048642861
9310	09:11:10.060	00:00:09.309	558	-1024	-768	-1	-1	-1	-1	4	-1024	-768	-1	-1	-1	-1	4		0	0						Untertest2.avi	0	880	547	72	111				0	Content		-72	-111	9309720	3048660234
9327	09:11:10.077	00:00:09.326	559	-1024	-768	-1	-1	-1	-1	4	-1024	-768	-1	-1	-1	-1	4		0	0						Untertest2.avi	0	880	547	72	111				0	Content		-72	-111	9326969	3048677483
9342	09:11:10.092	00:00:09.341	560	-1024	-768	-1	-1	-1	-1	4	-1024	-768	-1	-1	-1	-1	4		0	0						Untertest2.avi	0	880	547	72	111				0	Content		-72	-111	9341906	3048692420
9359	09:11:10.109	00:00:09.358	561	-1024	-768	-1	-1	-1	-1	4	-1024	-768	-1	-1	-1	-1	4		0	0						Untertest2.avi	0	880	547	72	111				0	Content		-72	-111	9358525	3048709039
9375	09:11:10.125	00:00:09.375	562	-1024	-768	-1	-1	-1	-1	4	-1024	-768	-1	-1	-1	-1	4		0	0						Untertest2.avi	0	880	547	72	111				0	Content		-72	-111	9375271	3048725785
9392	09:11:10.142	00:00:09.391	563	-1024	-768	-1	-1	-1	-1	4	-1024	-768	-1	-1	-1	-1	4		0	0						Untertest2.avi	0	880	547	72	111				0	Content		-72	-111	9391897	3048742411
9409	09:11:10.159	00:00:09.408	564	-1024	-768	-1	-1	-1	-1	4	-1024	-768	-1	-1	-1	-1	4		0	0						Untertest2.avi	0	880	547	72	111				0	Content		-72	-111	9408522	3048759036
9425	09:11:10.175	00:00:09.425	565	-1024	-768	-1	-1	-1	-1	4	-1024	-768	-1	-1	-1	-1	4		0	0						Untertest2.avi	0	880	547	72	111				0	Content		-72	-111	9425157	3048775671
9442	09:11:10.192	00:00:09.442	566	-1024	-768	-1	-1	-1	-1	4	-1024	-768	-1	-1	-1	-1	4		0	0						Untertest2.avi	0	880	547	72	111				0	Content		-72	-111	9442338	3048792852
9460	09:11:10.210	00:00:09.459	567	-1024	-768	-1	-1	-1	-1	4	-1024	-768	-1	-1	-1	-1	4		0	0						Untertest2.avi	0	880	547	72	111				0	Content		-72	-111	9459587	3048810101
9477	09:11:10.227	00:00:09.476	568	-1024	-768	-1	-1	-1	-1	4	-1024	-768	-1	-1	-1	-1	4		0	0						Untertest2.avi	0	880	547	72	111				0	Content		-72	-111	9476962	3048827476
9492	09:11:10.242	00:00:09.491	569	-1024	-768	-1	-1	-1	-1	4	-1024	-768	-1	-1	-1	-1	4		0	0						Untertest2.avi	0	880	547	72	111				0	Content		-72	-111	9491766	3048842280
9508	09:11:10.258	00:00:09.508	570	-1024	-768	-1	-1	-1	-1	4	-1024	-768	-1	-1	-1	-1	4		0	0						Untertest2.avi	0	880	547	72	111				0	Content		-72	-111	9508389	3048858903
9525	09:11:10.275	00:00:09.525	571	-1024	-768	-1	-1	-1	-1	4	-1024	-768	-1	-1	-1	-1	4		0	0						Untertest2.avi	0	880	547	72	111				0	Content		-72	-111	9525145	3048875659
9542	09:11:10.292	00:00:09.541	572	-1024	-768	-1	-1	-1	-1	4	-1024	-768	-1	-1	-1	-1	4		0	0						Untertest2.avi	0	880	547	72	111				0	Content		-72	-111	9541758	3048892272
9558	09:11:10.308	00:00:09.558	573	-1024	-768	-1	-1	-1	-1	4	-1024	-768	-1	-1	-1	-1	4		0	0						Untertest2.avi	0	880	547	72	111				0	Content		-72	-111	9558381	3048908895
9575	09:11:10.325	00:00:09.575	574	-1024	-768	-1	-1	-1	-1	4	-1024	-768	-1	-1	-1	-1	4		0	0						Untertest2.avi	0	880	547	72	111				0	Content		-72	-111	9575006	3048925520
9592	09:11:10.342	00:00:09.592	575	-1024	-768	-1	-1	-1	-1	4	-1024	-768	-1	-1	-1	-1	4		0	0						Untertest2.avi	0	880	547	72	111				0	Content		-72	-111	9592198	3048942712
9610	09:11:10.360	00:00:09.609	576	-1024	-768	-1	-1	-1	-1	4	-1024	-768	-1	-1	-1	-1	4		0	0						Untertest2.avi	0	880	547	72	111				0	Content		-72	-111	9609571	3048960085
9627	09:11:10.377	00:00:09.626	577	-1024	-768	-1	-1	-1	-1	4	-1024	-768	-1	-1	-1	-1	4		0	0						Untertest2.avi	0	880	547	72	111				0	Content		-72	-111	9626816	3048977330
9642	09:11:10.392	00:00:09.641	578	-1024	-768	-1	-1	-1	-1	4	-1024	-768	-1	-1	-1	-1	4		0	0						Untertest2.avi	0	880	547	72	111				0	Content		-72	-111	9641620	3048992134
9658	09:11:10.408	00:00:09.658	579	-1024	-768	-1	-1	-1	-1	4	-1024	-768	-1	-1	-1	-1	4		0	0						Untertest2.avi	0	880	547	72	111				0	Content		-72	-111	9658369	3049008883
9675	09:11:10.425	00:00:09.674	580	-1024	-768	-1	-1	-1	-1	4	-1024	-768	-1	-1	-1	-1	4		0	0						Untertest2.avi	0	880	547	72	111				0	Content		-72	-111	9674991	3049025505
9692	09:11:10.442	00:00:09.691	581	-1024	-768	-1	-1	-1	-1	4	-1024	-768	-1	-1	-1	-1	4		0	0						Untertest2.avi	0	880	547	72	111				0	Content		-72	-111	9691614	3049042128
9708	09:11:10.458	00:00:09.708	582	-1024	-768	-1	-1	-1	-1	4	-1024	-768	-1	-1	-1	-1	4		0	0						Untertest2.avi	0	880	547	72	111				0	Content		-72	-111	9708236	3049058750
9725	09:11:10.475	00:00:09.724	583	-1024	-768	-1	-1	-1	-1	4	-1024	-768	-1	-1	-1	-1	4		0	0						Untertest2.avi	0	880	547	72	111				0	Content		-72	-111	9724858	3049075372
9742	09:11:10.492	00:00:09.742	584	-1024	-768	-1	-1	-1	-1	4	-1024	-768	-1	-1	-1	-1	4		0	0						Untertest2.avi	0	880	547	72	111				0	Content		-72	-111	9742053	3049092567
9759	09:11:10.509	00:00:09.759	585	-1024	-768	-1	-1	-1	-1	4	-1024	-768	-1	-1	-1	-1	4		0	0						Untertest2.avi	0	880	547	72	111				0	Content		-72	-111	9759427	3049109941
9777	09:11:10.527	00:00:09.776	586	-1024	-768	-1	-1	-1	-1	4	-1024	-768	-1	-1	-1	-1	4		0	0						Untertest2.avi	0	880	547	72	111				0	Content		-72	-111	9776799	3049127313
9792	09:11:10.542	00:00:09.791	587	-1024	-768	-1	-1	-1	-1	4	-1024	-768	-1	-1	-1	-1	4		0	0						Untertest2.avi	0	880	547	72	111				0	Content		-72	-111	9791600	3049142114
9808	09:11:10.558	00:00:09.808	588	-1024	-768	-1	-1	-1	-1	4	-1024	-768	-1	-1	-1	-1	4		0	0						Untertest2.avi	0	880	547	72	111				0	Content		-72	-111	9808224	3049158738
9825	09:11:10.575	00:00:09.824	589	-1024	-768	-1	-1	-1	-1	4	-1024	-768	-1	-1	-1	-1	4		0	0						Untertest2.avi	0	880	547	72	111				0	Content		-72	-111	9824972	3049175486
9842	09:11:10.592	00:00:09.841	590	-1024	-768	-1	-1	-1	-1	4	-1024	-768	-1	-1	-1	-1	4		0	0						Untertest2.avi	0	880	547	72	111				0	Content		-72	-111	9841593	3049192107
9858	09:11:10.608	00:00:09.858	591	-1024	-768	-1	-1	-1	-1	4	-1024	-768	-1	-1	-1	-1	4		0	0						Untertest2.avi	0	880	547	72	111				0	Content		-72	-111	9858216	3049208730
9875	09:11:10.625	00:00:09.874	592	-1024	-768	-1	-1	-1	-1	4	-1024	-768	-1	-1	-1	-1	4		0	0						Untertest2.avi	0	880	547	72	111				0	Content		-72	-111	9874843	3049225357
9892	09:11:10.642	00:00:09.891	593	-1024	-768	-1	-1	-1	-1	4	-1024	-768	-1	-1	-1	-1	4		0	0						Untertest2.avi	0	880	547	72	111				0	Content		-72	-111	9891912	3049242426
9909	09:11:10.659	00:00:09.909	594	-1024	-768	-1	-1	-1	-1	4	-1024	-768	-1	-1	-1	-1	4		0	0						Untertest2.avi	0	880	547	72	111				0	Content		-72	-111	9909284	3049259798
9927	09:11:10.677	00:00:09.926	595	-1024	-768	-1	-1	-1	-1	4	-1024	-768	-1	-1	-1	-1	4		0	0						Untertest2.avi	0	880	547	72	111				0	Content		-72	-111	9926656	3049277170
9941	09:11:10.691	00:00:09.941	596	-1024	-768	-1	-1	-1	-1	4	-1024	-768	-1	-1	-1	-1	4		0	0						Untertest2.avi	0	880	547	72	111				0	Content		-72	-111	9941458	3049291972
9958	09:11:10.708	00:00:09.958	597	-1024	-768	-1	-1	-1	-1	4	-1024	-768	-1	-1	-1	-1	4		0	0						Untertest2.avi	0	880	547	72	111				0	Content		-72	-111	9958082	3049308596
9975	09:11:10.725	00:00:09.974	598	-1024	-768	-1	-1	-1	-1	4	-1024	-768	-1	-1	-1	-1	4		0	0						Untertest2.avi	0	880	547	72	111				0	Content		-72	-111	9974831	3049325345
9991	09:11:10.741	00:00:09.991	599	-1024	-768	-1	-1	-1	-1	4	-1024	-768	-1	-1	-1	-1	4		0	0						Untertest2.avi	0	880	547	72	111				0	Content		-72	-111	9991429	3049341943
10008	09:11:10.758	00:00:10.007	600	-1024	-768	-1	-1	-1	-1	4	-1024	-768	-1	-1	-1	-1	4		0	0						Untertest2.avi	0	880	547	72	111				0	Content		-72	-111	10007999	3049358513
10025	09:11:10.775	00:00:10.024	601	-1024	-768	-1	-1	-1	-1	4	-1024	-768	-1	-1	-1	-1	4		0	0						Untertest2.avi	0	880	547	72	111				0	Content		-72	-111	10024936	3049375450
10042	09:11:10.792	00:00:10.041	602	-1024	-768	-1	-1	-1	-1	4	-1024	-768	-1	-1	-1	-1	4		0	0						Untertest2.avi	0	880	547	72	111				0	Content		-72	-111	10041604	3049392118
10059	09:11:10.809	00:00:10.058	603	-1024	-768	-1	-1	-1	-1	4	-1024	-768	-1	-1	-1	-1	4		0	0						Untertest2.avi	0	880	547	72	111				0	Content		-72	-111	10058745	3049409259
10075	09:11:10.825	00:00:10.075	604	-1024	-768	-1	-1	-1	-1	4	-1024	-768	-1	-1	-1	-1	4		0	0						Untertest2.avi	0	880	547	72	111				0	Content		-72	-111	10075412	3049425926
10092	09:11:10.842	00:00:10.092	605	-1024	-768	-1	-1	-1	-1	4	-1024	-768	-1	-1	-1	-1	4		0	0						Untertest2.avi	0	880	547	72	111				0	Content		-72	-111	10092446	3049442960
10109	09:11:10.859	00:00:10.109	606	-1024	-768	-1	-1	-1	-1	4	-1024	-768	-1	-1	-1	-1	4		0	0						Untertest2.avi	0	880	547	72	111				0	Content		-72	-111	10109113	3049459627
10126	09:11:10.876	00:00:10.125	607	-1024	-768	-1	-1	-1	-1	4	-1024	-768	-1	-1	-1	-1	4		0	0						Untertest2.avi	0	880	547	72	111				0	Content		-72	-111	10125781	3049476295
10142	09:11:10.892	00:00:10.142	608	-1024	-768	-1	-1	-1	-1	4	-1024	-768	-1	-1	-1	-1	4		0	0						Untertest2.avi	0	880	547	72	111				0	Content		-72	-111	10142059	3049492573
10159	09:11:10.909	00:00:10.158	609	-1024	-768	-1	-1	-1	-1	4	-1024	-768	-1	-1	-1	-1	4		0	0						Untertest2.avi	0	880	547	72	111				0	Content		-72	-111	10158727	3049509241
10175	09:11:10.925	00:00:10.175	610	-1024	-768	-1	-1	-1	-1	4	-1024	-768	-1	-1	-1	-1	4		0	0						Untertest2.avi	0	880	547	72	111				0	Content		-72	-111	10175395	3049525909
10192	09:11:10.942	00:00:10.191	611	-1024	-768	-1	-1	-1	-1	4	-1024	-768	-1	-1	-1	-1	4		0	0						Untertest2.avi	0	880	547	72	111				0	Content		-72	-111	10191803	3049542317
10208	09:11:10.958	00:00:10.208	612	-1024	-768	-1	-1	-1	-1	4	-1024	-768	-1	-1	-1	-1	4		0	0						Untertest2.avi	0	880	547	72	111				0	Content		-72	-111	10208471	3049558985
10225	09:11:10.975	00:00:10.225	613	-1024	-768	-1	-1	-1	-1	4	-1024	-768	-1	-1	-1	-1	4		0	0						Untertest2.avi	0	880	547	72	111				0	Content		-72	-111	10225138	3049575652
10241	09:11:10.991	00:00:10.241	614	-1024	-768	-1	-1	-1	-1	4	-1024	-768	-1	-1	-1	-1	4		0	0						Untertest2.avi	0	880	547	72	111				0	Content		-72	-111	10241237	3049591751
10258	09:11:11.008	00:00:10.257	615	-1024	-768	-1	-1	-1	-1	4	-1024	-768	-1	-1	-1	-1	4		0	0						Untertest2.avi	0	880	547	72	111				0	Content		-72	-111	10257862	3049608376
10275	09:11:11.025	00:00:10.274	616	-1024	-768	-1	-1	-1	-1	4	-1024	-768	-1	-1	-1	-1	4		0	0						Untertest2.avi	0	880	547	72	111				0	Content		-72	-111	10274529	3049625043
10291	09:11:11.041	00:00:10.291	617	-1024	-768	-1	-1	-1	-1	4	-1024	-768	-1	-1	-1	-1	4		0	0						Untertest2.avi	0	880	547	72	111				0	Content		-72	-111	10291197	3049641711
10308	09:11:11.058	00:00:10.307	618	-1024	-768	-1	-1	-1	-1	4	-1024	-768	-1	-1	-1	-1	4		0	0						Untertest2.avi	0	880	547	72	111				0	Content		-72	-111	10307864	3049658378
10325	09:11:11.075	00:00:10.324	619	-1024	-768	-1	-1	-1	-1	4	-1024	-768	-1	-1	-1	-1	4		0	0						Untertest2.avi	0	880	547	72	111				0	Content		-72	-111	10324529	3049675043
10341	09:11:11.091	00:00:10.341	620	-1024	-768	-1	-1	-1	-1	4	-1024	-768	-1	-1	-1	-1	4		0	0						Untertest2.avi	0	880	547	72	111				0	Content		-72	-111	10341196	3049691710
10358	09:11:11.108	00:00:10.357	621	-1024	-768	-1	-1	-1	-1	4	-1024	-768	-1	-1	-1	-1	4		0	0						Untertest2.avi	0	880	547	72	111				0	Content		-72	-111	10357864	3049708378
10375	09:11:11.125	00:00:10.374	622	-1024	-768	-1	-1	-1	-1	4	-1024	-768	-1	-1	-1	-1	4		0	0						Untertest2.avi	0	880	547	72	111				0	Content		-72	-111	10374746	3049725260
10391	09:11:11.141	00:00:10.391	623	-1024	-768	-1	-1	-1	-1	4	-1024	-768	-1	-1	-1	-1	4		0	0						Untertest2.avi	0	880	547	72	111				0	Content		-72	-111	10391413	3049741927
10408	09:11:11.158	00:00:10.408	624	-1024	-768	-1	-1	-1	-1	4	-1024	-768	-1	-1	-1	-1	4		0	0						Untertest2.avi	0	880	547	72	111				0	Content		-72	-111	10408397	3049758911
10425	09:11:11.175	00:00:10.425	625	-1024	-768	-1	-1	-1	-1	4	-1024	-768	-1	-1	-1	-1	4		0	0						Untertest2.avi	0	880	547	72	111				0	Content		-72	-111	10425064	3049775578
10442	09:11:11.192	00:00:10.441	626	-1024	-768	-1	-1	-1	-1	4	-1024	-768	-1	-1	-1	-1	4		0	0						Untertest2.avi	0	880	547	72	111				0	Content		-72	-111	10441732	3049792246
10459	09:11:11.209	00:00:10.458	627	-1024	-768	-1	-1	-1	-1	4	-1024	-768	-1	-1	-1	-1	4		0	0						Untertest2.avi	0	880	547	72	111				0	Content		-72	-111	10458989	3049809503
10476	09:11:11.226	00:00:10.475	628	-1024	-768	-1	-1	-1	-1	4	-1024	-768	-1	-1	-1	-1	4		0	0						Untertest2.avi	0	880	547	72	111				0	Content		-72	-111	10475656	3049826170
10492	09:11:11.242	00:00:10.491	629	-1024	-768	-1	-1	-1	-1	4	-1024	-768	-1	-1	-1	-1	4		0	0						Untertest2.avi	0	880	547	72	111				0	Content		-72	-111	10491891	3049842405
10509	09:11:11.259	00:00:10.508	630	-1024	-768	-1	-1	-1	-1	4	-1024	-768	-1	-1	-1	-1	4		0	0						Untertest2.avi	0	880	547	72	111				0	Content		-72	-111	10508558	3049859072
10525	09:11:11.275	00:00:10.525	631	-1024	-768	-1	-1	-1	-1	4	-1024	-768	-1	-1	-1	-1	4		0	0						Untertest2.avi	0	880	547	72	111				0	Content		-72	-111	10525226	3049875740
10541	09:11:11.291	00:00:10.540	632	-1024	-768	-1	-1	-1	-1	4	-1024	-768	-1	-1	-1	-1	4		0	0						Untertest2.avi	0	880	547	72	111				0	Content		-72	-111	10540976	3049891490
10558	09:11:11.308	00:00:10.557	633	-1024	-768	-1	-1	-1	-1	4	-1024	-768	-1	-1	-1	-1	4		0	0						Untertest2.avi	0	880	547	72	111				0	Content		-72	-111	10557725	3049908239
10574	09:11:11.324	00:00:10.574	634	-1024	-768	-1	-1	-1	-1	4	-1024	-768	-1	-1	-1	-1	4		0	0						Untertest2.avi	0	880	547	72	111				0	Content		-72	-111	10574410	3049924924
10591	09:11:11.341	00:00:10.591	635	-1024	-768	-1	-1	-1	-1	4	-1024	-768	-1	-1	-1	-1	4		0	0						Untertest2.avi	0	880	547	72	111				0	Content		-72	-111	10591077	3049941591
10608	09:11:11.358	00:00:10.607	636	-1024	-768	-1	-1	-1	-1	4	-1024	-768	-1	-1	-1	-1	4		0	0						Untertest2.avi	0	880	547	72	111				0	Content		-72	-111	10607745	3049958259
10624	09:11:11.374	00:00:10.624	637	-1024	-768	-1	-1	-1	-1	4	-1024	-768	-1	-1	-1	-1	4		0	0						Untertest2.avi	0	880	547	72	111				0	Content		-72	-111	10624397	3049974911
10641	09:11:11.391	00:00:10.640	638	-1024	-768	-1	-1	-1	-1	4	-1024	-768	-1	-1	-1	-1	4		0	0						Untertest2.avi	0	880	547	72	111				0	Content		-72	-111	10640966	3049991480
10658	09:11:11.408	00:00:10.657	639	-1024	-768	-1	-1	-1	-1	4	-1024	-768	-1	-1	-1	-1	4		0	0						Untertest2.avi	0	880	547	72	111				0	Content		-72	-111	10657904	3050008418
10675	09:11:11.425	00:00:10.674	640	-1024	-768	-1	-1	-1	-1	4	-1024	-768	-1	-1	-1	-1	4		0	0						Untertest2.avi	0	880	547	72	111				0	Content		-72	-111	10674571	3050025085
10692	09:11:11.442	00:00:10.691	641	-1024	-768	-1	-1	-1	-1	4	-1024	-768	-1	-1	-1	-1	4		0	0						Untertest2.avi	0	880	547	72	111				0	Content		-72	-111	10691712	3050042226
10708	09:11:11.458	00:00:10.708	642	-1024	-768	-1	-1	-1	-1	4	-1024	-768	-1	-1	-1	-1	4		0	0						Untertest2.avi	0	880	547	72	111				0	Content		-72	-111	10708379	3050058893
10725	09:11:11.475	00:00:10.725	643	-1024	-768	-1	-1	-1	-1	4	-1024	-768	-1	-1	-1	-1	4		0	0						Untertest2.avi	0	880	547	72	111				0	Content		-72	-111	10725406	3050075920
10742	09:11:11.492	00:00:10.742	644	-1024	-768	-1	-1	-1	-1	4	-1024	-768	-1	-1	-1	-1	4		0	0						Untertest2.avi	0	880	547	72	111				0	Content		-72	-111	10742074	3050092588
10759	09:11:11.509	00:00:10.758	645	-1024	-768	-1	-1	-1	-1	4	-1024	-768	-1	-1	-1	-1	4		0	0						Untertest2.avi	0	880	547	72	111				0	Content		-72	-111	10758741	3050109255
10775	09:11:11.525	00:00:10.774	646	-1024	-768	-1	-1	-1	-1	4	-1024	-768	-1	-1	-1	-1	4		0	0						Untertest2.avi	0	880	547	72	111				0	Content		-72	-111	10774982	3050125496
10792	09:11:11.542	00:00:10.791	647	-1024	-768	-1	-1	-1	-1	4	-1024	-768	-1	-1	-1	-1	4		0	0						Untertest2.avi	0	880	547	72	111				0	Content		-72	-111	10791649	3050142163
10808	09:11:11.558	00:00:10.808	648	-1024	-768	-1	-1	-1	-1	4	-1024	-768	-1	-1	-1	-1	4		0	0						Untertest2.avi	0	880	547	72	111				0	Content		-72	-111	10808317	3050158831
10825	09:11:11.575	00:00:10.824	649	-1024	-768	-1	-1	-1	-1	4	-1024	-768	-1	-1	-1	-1	4		0	0						Untertest2.avi	0	880	547	72	111				0	Content		-72	-111	10824738	3050175252
10841	09:11:11.591	00:00:10.841	650	-1024	-768	-1	-1	-1	-1	4	-1024	-768	-1	-1	-1	-1	4		0	0						Untertest2.avi	0	880	547	72	111				0	Content		-72	-111	10841406	3050191920
10858	09:11:11.608	00:00:10.858	651	-1024	-768	-1	-1	-1	-1	4	-1024	-768	-1	-1	-1	-1	4		0	0						Untertest2.avi	0	880	547	72	111				0	Content		-72	-111	10858074	3050208588
10874	09:11:11.624	00:00:10.874	652	-1024	-768	-1	-1	-1	-1	4	-1024	-768	-1	-1	-1	-1	4		0	0						Untertest2.avi	0	880	547	72	111				0	Content		-72	-111	10874204	3050224718
10891	09:11:11.641	00:00:10.890	653	-1024	-768	-1	-1	-1	-1	4	-1024	-768	-1	-1	-1	-1	4		0	0						Untertest2.avi	0	880	547	72	111				0	Content		-72	-111	10890830	3050241344
10908	09:11:11.658	00:00:10.907	654	-1024	-768	-1	-1	-1	-1	4	-1024	-768	-1	-1	-1	-1	4		0	0						Untertest2.avi	0	880	547	72	111				0	Content		-72	-111	10907505	3050258019
10924	09:11:11.674	00:00:10.924	655	-1024	-768	-1	-1	-1	-1	4	-1024	-768	-1	-1	-1	-1	4		0	0						Untertest2.avi	0	880	547	72	111				0	Content		-72	-111	10924201	3050274715
10941	09:11:11.691	00:00:10.941	656	-206,9508	747,4275	0,1731658	0,7740055	468,9728	4,004478	3	-206,9508	747,4275	0,1731658	0,7740055	468,9728	4,004478	1	13	-207	747						Untertest2.avi	0	880	547	72	111	-283	636	117	0	Content		-279	636	10941324	3050291838
10958	09:11:11.708	00:00:10.958	657	-1024	-768	-1	-1	-1	-1	4	-1024	-768	-1	-1	-1	-1	4	13	0	0						Untertest2.avi	0	880	547	72	111	-283	636	117	0	Content		-72	-111	10958447	3050308961
10975	09:11:11.725	00:00:10.974	658	-1024	-768	-1	-1	-1	-1	4	-1024	-768	-1	-1	-1	-1	4	13	0	0						Untertest2.avi	0	880	547	72	111	-283	636	117	0	Content		-72	-111	10974820	3050325334
10992	09:11:11.742	00:00:10.991	659	-211,0104	750,585	0,1727018	0,7729344	467,4793	3,968768	3	-211,0104	750,585	0,1727018	0,7729344	467,4793	3,968768	1	13	-211	751						Untertest2.avi	0	880	547	72	111	-283	636	117	0	Content		-283	640	10991940	3050342454
11008	09:11:11.758	00:00:11.008	660	-1024	-768	-1	-1	-1	-1	4	-1024	-768	-1	-1	-1	-1	4	13	0	0						Untertest2.avi	0	880	547	72	111	-283	636	117	0	Content		-72	-111	11008190	3050358704
11025	09:11:11.775	00:00:11.025	661	-1024	-768	-1	-1	-1	-1	4	-1024	-768	-1	-1	-1	-1	4	13	0	0						Untertest2.avi	0	880	547	72	111	-283	636	117	0	Content		-72	-111	11025065	3050375579
11041	09:11:11.791	00:00:11.041	662	-366,8367	710,023	0,1750118	0,7698466	471,5071	3,933947	3	-366,8367	710,023	0,1750118	0,7698466	471,5071	3,933947	1	13	-367	710						Untertest2.avi	0	880	547	72	111	-283	636	117	0	Content		-439	599	11041434	3050391948
11058	09:11:11.808	00:00:11.058	663	-1024	-768	-1	-1	-1	-1	4	-1024	-768	-1	-1	-1	-1	4		0	0						Untertest2.avi	0	880	547	72	111				0	Content		-72	-111	11058435	3050408949
11075	09:11:11.825	00:00:11.074	664	-1024	-768	-1	-1	-1	-1	4	-1024	-768	-1	-1	-1	-1	4		0	0						Untertest2.avi	0	880	547	72	111				0	Content		-72	-111	11074934	3050425448
11092	09:11:11.842	00:00:11.091	665	-1024	-768	-1	-1	-1	-1	4	-1024	-768	-1	-1	-1	-1	4		0	0						Untertest2.avi	0	880	547	72	111				0	Content		-72	-111	11091805	3050442319
11108	09:11:11.858	00:00:11.108	666	-1024	-768	-1	-1	-1	-1	4	-1024	-768	-1	-1	-1	-1	4		0	0						Untertest2.avi	0	880	547	72	111				0	Content		-72	-111	11108053	3050458567
11125	09:11:11.875	00:00:11.124	667	-1024	-768	-1	-1	-1	-1	4	-1024	-768	-1	-1	-1	-1	4		0	0						Untertest2.avi	0	880	547	72	111				0	Content		-72	-111	11124803	3050475317
11141	09:11:11.891	00:00:11.141	668	-1024	-768	-1	-1	-1	-1	4	-1024	-768	-1	-1	-1	-1	4		0	0						Untertest2.avi	0	880	547	72	111				0	Content		-72	-111	11141471	3050491985
11158	09:11:11.908	00:00:11.158	669	-1024	-768	-1	-1	-1	-1	4	-1024	-768	-1	-1	-1	-1	4		0	0						Untertest2.avi	0	880	547	72	111				0	Content		-72	-111	11158143	3050508657
11175	09:11:11.925	00:00:11.174	670	-1024	-768	-1	-1	-1	-1	4	-1024	-768	-1	-1	-1	-1	4		0	0						Untertest2.avi	0	880	547	72	111				0	Content		-72	-111	11174811	3050525325
11192	09:11:11.942	00:00:11.191	671	-1024	-768	-1	-1	-1	-1	4	-1024	-768	-1	-1	-1	-1	4		0	0						Untertest2.avi	0	880	547	72	111				0	Content		-72	-111	11191549	3050542063
11208	09:11:11.958	00:00:11.208	672	-1024	-768	-1	-1	-1	-1	4	-1024	-768	-1	-1	-1	-1	4		0	0						Untertest2.avi	0	880	547	72	111				0	Content		-72	-111	11208237	3050558751
11225	09:11:11.975	00:00:11.224	673	-1024	-768	-1	-1	-1	-1	4	-1024	-768	-1	-1	-1	-1	4		0	0						Untertest2.avi	0	880	547	72	111				0	Content		-72	-111	11224905	3050575419
11242	09:11:11.992	00:00:11.241	674	-1024	-768	-1	-1	-1	-1	4	-1024	-768	-1	-1	-1	-1	4		0	0						Untertest2.avi	0	880	547	72	111				0	Content		-72	-111	11241537	3050592051
11258	09:11:12.008	00:00:11.258	675	-1024	-768	-1	-1	-1	-1	4	-1024	-768	-1	-1	-1	-1	4		0	0						Untertest2.avi	0	880	547	72	111				0	Content		-72	-111	11258205	3050608719
11275	09:11:12.025	00:00:11.274	676	-1024	-768	-1	-1	-1	-1	4	-1024	-768	-1	-1	-1	-1	4		0	0						Untertest2.avi	0	880	547	72	111				0	Content		-72	-111	11274791	3050625305
11292	09:11:12.042	00:00:11.291	677	-1024	-768	-1	-1	-1	-1	4	-1024	-768	-1	-1	-1	-1	4		0	0						Untertest2.avi	0	880	547	72	111				0	Content		-72	-111	11291670	3050642184
11308	09:11:12.058	00:00:11.307	678	-1024	-768	-1	-1	-1	-1	4	-1024	-768	-1	-1	-1	-1	4		0	0						Untertest2.avi	0	880	547	72	111				0	Content		-72	-111	11307916	3050658430
11325	09:11:12.075	00:00:11.324	679	-1024	-768	-1	-1	-1	-1	4	-1024	-768	-1	-1	-1	-1	4		0	0						Untertest2.avi	0	880	547	72	111				0	Content		-72	-111	11324665	3050675179
11341	09:11:12.091	00:00:11.341	680	-1024	-768	-1	-1	-1	-1	4	-1024	-768	-1	-1	-1	-1	4		0	0						Untertest2.avi	0	880	547	72	111				0	Content		-72	-111	11341333	3050691847
11358	09:11:12.108	00:00:11.358	681	-1024	-768	-1	-1	-1	-1	4	-1024	-768	-1	-1	-1	-1	4		0	0						Untertest2.avi	0	880	547	72	111				0	Content		-72	-111	11358038	3050708552
11375	09:11:12.125	00:00:11.374	682	-546,7286	540,9629	0,1773895	0,7608674	470,6174	3,499137	3	-546,7286	540,9629	0,1773895	0,7608674	470,6174	3,499137	1	14	-547	541						Untertest2.avi	0	880	547	72	111	-548	202	99	0	Content		-619	430	11374909	3050725423
11391	09:11:12.141	00:00:11.391	683	-1024	-768	-1	-1	-1	-1	4	-1024	-768	-1	-1	-1	-1	4	14	0	0						Untertest2.avi	0	880	547	72	111	-548	202	99	0	Content		-72	-111	11391283	3050741797
11408	09:11:12.158	00:00:11.408	684	-497,6509	324,5735	0,1774824	0,7553393	470,6175	3,435799	3	-497,6509	324,5735	0,1774824	0,7553393	470,6175	3,435799	1	14	-498	325						Untertest2.avi	0	880	547	72	111	-548	202	99	0	Content		-570	214	11408035	3050758549
11424	09:11:12.174	00:00:11.424	685	-454,0299	301,9242	0,1767199	0,7547715	470,3091	3,399196	3	-454,0299	301,9242	0,1767199	0,7547715	470,3091	3,399196	1	14	-454	302						Untertest2.avi	0	880	547	72	111	-548	202	99	0	Content		-526	191	11424407	3050774921
11442	09:11:12.192	00:00:11.441	686	-1024	-768	-1	-1	-1	-1	4	-1024	-768	-1	-1	-1	-1	4	14	0	0						Untertest2.avi	0	880	547	72	111	-548	202	99	0	Content		-72	-111	11441536	3050792050
11458	09:11:12.208	00:00:11.457	687	-419,866	299,015	0,1756755	0,7549069	469,8214	3,284085	3	-419,866	299,015	0,1756755	0,7549069	469,8214	3,284085	1	14	-420	299						Untertest2.avi	0	880	547	72	111	-548	202	99	0	Content		-492	188	11457671	3050808185
11474	09:11:12.224	00:00:11.474	688	-1024	-768	-1	-1	-1	-1	4	-1024	-768	-1	-1	-1	-1	4		0	0						Untertest2.avi	0	880	547	72	111				0	Content		-72	-111	11474278	3050824792
11491	09:11:12.241	00:00:11.491	689	-1024	-768	-1	-1	-1	-1	4	-1024	-768	-1	-1	-1	-1	4		0	0						Untertest2.avi	0	880	547	72	111				0	Content		-72	-111	11491025	3050841539
11508	09:11:12.258	00:00:11.508	690	-1024	-768	-1	-1	-1	-1	4	-1024	-768	-1	-1	-1	-1	4		0	0						Untertest2.avi	0	880	547	72	111				0	Content		-72	-111	11508026	3050858540
11525	09:11:12.275	00:00:11.524	691	-1024	-768	-1	-1	-1	-1	4	-1024	-768	-1	-1	-1	-1	4		0	0						Untertest2.avi	0	880	547	72	111				0	Content		-72	-111	11524774	3050875288
11541	09:11:12.291	00:00:11.541	692	-1024	-768	-1	-1	-1	-1	4	-1024	-768	-1	-1	-1	-1	4		0	0						Untertest2.avi	0	880	547	72	111				0	Content		-72	-111	11541272	3050891786
11558	09:11:12.308	00:00:11.557	693	-1024	-768	-1	-1	-1	-1	4	-1024	-768	-1	-1	-1	-1	4		0	0						Untertest2.avi	0	880	547	72	111				0	Content		-72	-111	11557767	3050908281
11574	09:11:12.324	00:00:11.574	694	-1024	-768	-1	-1	-1	-1	4	-1024	-768	-1	-1	-1	-1	4		0	0						Untertest2.avi	0	880	547	72	111				0	Content		-72	-111	11574393	3050924907
11591	09:11:12.341	00:00:11.591	695	-1024	-768	-1	-1	-1	-1	4	-1024	-768	-1	-1	-1	-1	4		0	0						Untertest2.avi	0	880	547	72	111				0	Content		-72	-111	11591144	3050941658
11608	09:11:12.358	00:00:11.607	696	-1024	-768	-1	-1	-1	-1	4	-1024	-768	-1	-1	-1	-1	4		0	0						Untertest2.avi	0	880	547	72	111				0	Content		-72	-111	11607769	3050958283
11624	09:11:12.374	00:00:11.624	697	-1024	-768	-1	-1	-1	-1	4	-1024	-768	-1	-1	-1	-1	4		0	0						Untertest2.avi	0	880	547	72	111				0	Content		-72	-111	11624437	3050974951
11641	09:11:12.391	00:00:11.641	698	-1024	-768	-1	-1	-1	-1	4	-1024	-768	-1	-1	-1	-1	4		0	0						Untertest2.avi	0	880	547	72	111				0	Content		-72	-111	11641102	3050991616
11658	09:11:12.408	00:00:11.657	699	-1024	-768	-1	-1	-1	-1	4	-1024	-768	-1	-1	-1	-1	4		0	0						Untertest2.avi	0	880	547	72	111				0	Content		-72	-111	11657770	3051008284
11674	09:11:12.424	00:00:11.674	700	-1024	-768	-1	-1	-1	-1	4	-1024	-768	-1	-1	-1	-1	4		0	0						Untertest2.avi	0	880	547	72	111				0	Content		-72	-111	11674393	3051024907
11691	09:11:12.441	00:00:11.691	701	-1024	-768	-1	-1	-1	-1	4	-1024	-768	-1	-1	-1	-1	4		0	0						Untertest2.avi	0	880	547	72	111				0	Content		-72	-111	11691061	3051041575
11708	09:11:12.458	00:00:11.707	702	-1024	-768	-1	-1	-1	-1	4	-1024	-768	-1	-1	-1	-1	4		0	0						Untertest2.avi	0	880	547	72	111				0	Content		-72	-111	11707599	3051058113
11724	09:11:12.474	00:00:11.724	703	-1024	-768	-1	-1	-1	-1	4	-1024	-768	-1	-1	-1	-1	4		0	0						Untertest2.avi	0	880	547	72	111				0	Content		-72	-111	11724267	3051074781
11741	09:11:12.491	00:00:11.740	704	-1024	-768	-1	-1	-1	-1	4	-1024	-768	-1	-1	-1	-1	4		0	0						Untertest2.avi	0	880	547	72	111				0	Content		-72	-111	11740885	3051091399
11758	09:11:12.508	00:00:11.758	705	-1024	-768	-1	-1	-1	-1	4	-1024	-768	-1	-1	-1	-1	4		0	0						Untertest2.avi	0	880	547	72	111				0	Content		-72	-111	11758131	3051108645
11775	09:11:12.525	00:00:11.774	706	-320,7325	277,1879	0,1750071	0,7450256	471,127	3,005062	1	-320,7325	277,1879	0,1750071	0,7450256	471,127	3,005062	3	15	-321	277						Untertest2.avi	0	880	547	72	111	-393	166	16	0	Content		-393	166	11774505	3051125019
11791	09:11:12.541	00:00:11.790	707	-1024	-768	-1	-1	-1	-1	4	-1024	-768	-1	-1	-1	-1	4		0	0						Untertest2.avi	0	880	547	72	111				0	Content		-72	-111	11790752	3051141266
11808	09:11:12.558	00:00:11.807	708	-1024	-768	-1	-1	-1	-1	4	-1024	-768	-1	-1	-1	-1	4		0	0						Untertest2.avi	0	880	547	72	111				0	Content		-72	-111	11807564	3051158078
11824	09:11:12.574	00:00:11.824	709	-1024	-768	-1	-1	-1	-1	4	-1024	-768	-1	-1	-1	-1	4		0	0						Untertest2.avi	0	880	547	72	111				0	Content		-72	-111	11824232	3051174746
11841	09:11:12.591	00:00:11.840	710	-1024	-768	-1	-1	-1	-1	4	-1024	-768	-1	-1	-1	-1	4		0	0						Untertest2.avi	0	880	547	72	111				0	Content		-72	-111	11840622	3051191136
11857	09:11:12.607	00:00:11.857	711	-1024	-768	-1	-1	-1	-1	4	-1024	-768	-1	-1	-1	-1	4		0	0						Untertest2.avi	0	880	547	72	111				0	Content		-72	-111	11857244	3051207758
11874	09:11:12.624	00:00:11.874	712	-1024	-768	-1	-1	-1	-1	4	-1024	-768	-1	-1	-1	-1	4		0	0						Untertest2.avi	0	880	547	72	111				0	Content		-72	-111	11874179	3051224693
11891	09:11:12.641	00:00:11.890	713	-1024	-768	-1	-1	-1	-1	4	-1024	-768	-1	-1	-1	-1	4		0	0						Untertest2.avi	0	880	547	72	111				0	Content		-72	-111	11890847	3051241361
11908	09:11:12.658	00:00:11.907	714	-1024	-768	-1	-1	-1	-1	4	-1024	-768	-1	-1	-1	-1	4		0	0						Untertest2.avi	0	880	547	72	111				0	Content		-72	-111	11907738	3051258252
11924	09:11:12.674	00:00:11.923	715	-1024	-768	-1	-1	-1	-1	4	-1024	-768	-1	-1	-1	-1	4		0	0						Untertest2.avi	0	880	547	72	111				0	Content		-72	-111	11923983	3051274497
11941	09:11:12.691	00:00:11.940	716	-1024	-768	-1	-1	-1	-1	4	-1024	-768	-1	-1	-1	-1	4		0	0						Untertest2.avi	0	880	547	72	111				0	Content		-72	-111	11940609	3051291123
11957	09:11:12.707	00:00:11.957	717	-1024	-768	-1	-1	-1	-1	4	-1024	-768	-1	-1	-1	-1	4		0	0						Untertest2.avi	0	880	547	72	111				0	Content		-72	-111	11957276	3051307790
11974	09:11:12.724	00:00:11.973	718	-1024	-768	-1	-1	-1	-1	4	-1024	-768	-1	-1	-1	-1	4		0	0						Untertest2.avi	0	880	547	72	111				0	Content		-72	-111	11973858	3051324372
11991	09:11:12.741	00:00:11.990	719	-1024	-768	-1	-1	-1	-1	4	-1024	-768	-1	-1	-1	-1	4		0	0						Untertest2.avi	0	880	547	72	111				0	Content		-72	-111	11990980	3051341494
12008	09:11:12.758	00:00:12.007	720	-308,054	292,1718	0,1758303	0,7399611	469,2193	3,011239	1	-308,054	292,1718	0,1758303	0,7399611	469,2193	3,011239	3	16	-308	292						Untertest2.avi	0	880	547	72	111	-380	181	166	0	Content		-380	181	12007601	3051358115
12024	09:11:12.774	00:00:12.024	721	-1024	-768	-1	-1	-1	-1	4	-1024	-768	-1	-1	-1	-1	4	16	0	0						Untertest2.avi	0	880	547	72	111	-380	181	166	0	Content		-72	-111	12024071	3051374585
12041	09:11:12.791	00:00:12.040	722	-1024	-768	-1	-1	-1	-1	4	-1024	-768	-1	-1	-1	-1	4	16	0	0						Untertest2.avi	0	880	547	72	111	-380	181	166	0	Content		-72	-111	12040738	3051391252
12057	09:11:12.807	00:00:12.057	723	-315,7107	305,3059	0,1759779	0,7396963	469,2193	2,989993	1	-315,7107	305,3059	0,1759779	0,7396963	469,2193	2,989993	3	16	-316	305						Untertest2.avi	0	880	547	72	111	-380	181	166	0	Content		-388	194	12057299	3051407813
12074	09:11:12.824	00:00:12.074	724	-326,6928	306,4369	0,1760737	0,7395731	469,2193	3,038799	1	-326,6928	306,4369	0,1760737	0,7395731	469,2193	3,038799	3	16	-327	306						Untertest2.avi	0	880	547	72	111	-380	181	166	0	Content		-399	195	12074292	3051424806
12091	09:11:12.841	00:00:12.090	725	-326,1307	307,5678	0,176369	0,738481	468,8579	3,027262	1	-326,1307	307,5678	0,176369	0,738481	468,8579	3,027262	3	16	-326	308						Untertest2.avi	0	880	547	72	111	-380	181	166	0	Content		-398	197	12090541	3051441055
12107	09:11:12.857	00:00:12.107	726	-287,6548	117,41	0,1770294	0,7355917	468,858	2,905899	1	-287,6548	117,41	0,1770294	0,7355917	468,858	2,905899	3	16	-288	117						Untertest2.avi	0	880	547	72	111	-380	181	166	0	Content		-360	6	12107162	3051457676
12124	09:11:12.874	00:00:12.123	727	-281,1347	-29,94037	0,1775008	0,7334145	468,858	2,931382	1	-281,1347	-29,94037	0,1775008	0,7334145	468,858	2,931382	3	16	-281	-30						Untertest2.avi	0	880	547	72	111	-380	181	166	0	Content		-353	-141	12123788	3051474302
12141	09:11:12.891	00:00:12.140	728	-196,4091	-137,0134	0,1753653	0,7340389	443,7248	2,744057	1	-196,4091	-137,0134	0,1753653	0,7340389	443,7248	2,744057	3	16	-196	-137						Untertest2.avi	0	880	547	72	111	-380	181	166	0	Content		-268	-248	12140854	3051491368
12157	09:11:12.907	00:00:12.157	729	-260,5813	-598,3873	0,1755489	0,7386314	443,7249	2,982007	1	-260,5813	-598,3873	0,1755489	0,7386314	443,7249	2,982007	3	16	-261	-598						Untertest2.avi	0	880	547	72	111	-380	181	166	0	Content		-333	-709	12157031	3051507545
12174	09:11:12.924	00:00:12.174	730	-1024	-768	-1	-1	-1	-1	4	-1024	-768	-1	-1	-1	-1	4		0	0						Untertest2.avi	0	880	547	72	111				0	Content		-72	-111	12174098	3051524612
12191	09:11:12.941	00:00:12.190	731	-1024	-768	-1	-1	-1	-1	4	-1024	-768	-1	-1	-1	-1	4		0	0						Untertest2.avi	0	880	547	72	111				0	Content		-72	-111	12190778	3051541292
12207	09:11:12.957	00:00:12.207	732	-1024	-768	-1	-1	-1	-1	4	-1024	-768	-1	-1	-1	-1	4		0	0						Untertest2.avi	0	880	547	72	111				0	Content		-72	-111	12207344	3051557858
12224	09:11:12.974	00:00:12.223	733	-1024	-768	-1	-1	-1	-1	4	-1024	-768	-1	-1	-1	-1	4		0	0						Untertest2.avi	0	880	547	72	111				0	Content		-72	-111	12223772	3051574286
12241	09:11:12.991	00:00:12.240	734	-1024	-768	-1	-1	-1	-1	4	-1024	-768	-1	-1	-1	-1	4		0	0						Untertest2.avi	0	880	547	72	111				0	Content		-72	-111	12240639	3051591153
12257	09:11:13.007	00:00:12.257	735	-1024	-768	-1	-1	-1	-1	4	-1024	-768	-1	-1	-1	-1	4		0	0						Untertest2.avi	0	880	547	72	111				0	Content		-72	-111	12257265	3051607779
12274	09:11:13.024	00:00:12.273	736	-1024	-768	-1	-1	-1	-1	4	-1024	-768	-1	-1	-1	-1	4		0	0						Untertest2.avi	0	880	547	72	111				0	Content		-72	-111	12273886	3051624400
12291	09:11:13.041	00:00:12.290	737	-1024	-768	-1	-1	-1	-1	4	-1024	-768	-1	-1	-1	-1	4		0	0						Untertest2.avi	0	880	547	72	111				0	Content		-72	-111	12290510	3051641024
12307	09:11:13.057	00:00:12.307	738	-1024	-768	-1	-1	-1	-1	4	-1024	-768	-1	-1	-1	-1	4		0	0						Untertest2.avi	0	880	547	72	111				0	Content		-72	-111	12307133	3051657647
12324	09:11:13.074	00:00:12.323	739	-1024	-768	-1	-1	-1	-1	4	-1024	-768	-1	-1	-1	-1	4		0	0						Untertest2.avi	0	880	547	72	111				0	Content		-72	-111	12323882	3051674396
12341	09:11:13.091	00:00:12.340	740	-1024	-768	-1	-1	-1	-1	4	-1024	-768	-1	-1	-1	-1	4		0	0						Untertest2.avi	0	880	547	72	111				0	Content		-72	-111	12340505	3051691019
12357	09:11:13.107	00:00:12.356	741	-1024	-768	-1	-1	-1	-1	4	-1024	-768	-1	-1	-1	-1	4		0	0						Untertest2.avi	0	880	547	72	111				0	Content		-72	-111	12356997	3051707511
12374	09:11:13.124	00:00:12.373	742	-1024	-768	-1	-1	-1	-1	4	-1024	-768	-1	-1	-1	-1	4		0	0						Untertest2.avi	0	880	547	72	111				0	Content		-72	-111	12373861	3051724375
12390	09:11:13.140	00:00:12.390	743	-1024	-768	-1	-1	-1	-1	4	-1024	-768	-1	-1	-1	-1	4		0	0						Untertest2.avi	0	880	547	72	111				0	Content		-72	-111	12390495	3051741009
12407	09:11:13.157	00:00:12.407	744	-1024	-768	-1	-1	-1	-1	4	-1024	-768	-1	-1	-1	-1	4		0	0						Untertest2.avi	0	880	547	72	111				0	Content		-72	-111	12407121	3051757635
12424	09:11:13.174	00:00:12.423	745	-197,0805	-563,0752	0,1766535	0,739206	448,6343	3,014584	1	-197,0805	-563,0752	0,1766535	0,739206	448,6343	3,014584	3	17	-197	-563						Untertest2.avi	0	880	547	72	111	-259	-650	50	0	Content		-269	-674	12423745	3051774259
12441	09:11:13.191	00:00:12.440	746	-182,4353	-538,6801	0,1764535	0,7391215	446,7278	3,018736	1	-182,4353	-538,6801	0,1764535	0,7391215	446,7278	3,018736	3	17	-182	-539						Untertest2.avi	0	880	547	72	111	-259	-650	50	0	Content		-254	-650	12440563	3051791077
12457	09:11:13.207	00:00:12.456	747	-187,3288	-501,5734	0,1758265	0,7389422	441,0527	2,928535	1	-187,3288	-501,5734	0,1758265	0,7389422	441,0527	2,928535	3	17	-187	-502						Untertest2.avi	0	880	547	72	111	-259	-650	50	0	Content		-259	-613	12456865	3051807379
12474	09:11:13.224	00:00:12.473	748	-1024	-768	-1	-1	-1	-1	4	-1024	-768	-1	-1	-1	-1	4		0	0						Untertest2.avi	0	880	547	72	111				0	Content		-72	-111	12473623	3051824137
12490	09:11:13.240	00:00:12.490	749	-1024	-768	-1	-1	-1	-1	4	-1024	-768	-1	-1	-1	-1	4		0	0						Untertest2.avi	0	880	547	72	111				0	Content		-72	-111	12490238	3051840752
12507	09:11:13.257	00:00:12.507	750	-1024	-768	-1	-1	-1	-1	4	-1024	-768	-1	-1	-1	-1	4		0	0						Untertest2.avi	0	880	547	72	111				0	Content		-72	-111	12507181	3051857695
12524	09:11:13.274	00:00:12.523	751	-1024	-768	-1	-1	-1	-1	4	-1024	-768	-1	-1	-1	-1	4		0	0						Untertest2.avi	0	880	547	72	111				0	Content		-72	-111	12523602	3051874116
12540	09:11:13.290	00:00:12.540	752	-1024	-768	-1	-1	-1	-1	4	-1024	-768	-1	-1	-1	-1	4		0	0						Untertest2.avi	0	880	547	72	111				0	Content		-72	-111	12540354	3051890868
12557	09:11:13.307	00:00:12.556	753	-1024	-768	-1	-1	-1	-1	4	-1024	-768	-1	-1	-1	-1	4		0	0						Untertest2.avi	0	880	547	72	111				0	Content		-72	-111	12556973	3051907487
12574	09:11:13.324	00:00:12.573	754	-1024	-768	-1	-1	-1	-1	4	-1024	-768	-1	-1	-1	-1	4		0	0						Untertest2.avi	0	880	547	72	111				0	Content		-72	-111	12573598	3051924112
12590	09:11:13.340	00:00:12.590	755	-1024	-768	-1	-1	-1	-1	4	-1024	-768	-1	-1	-1	-1	4		0	0						Untertest2.avi	0	880	547	72	111				0	Content		-72	-111	12590347	3051940861
12607	09:11:13.357	00:00:12.606	756	-1024	-768	-1	-1	-1	-1	4	-1024	-768	-1	-1	-1	-1	4		0	0						Untertest2.avi	0	880	547	72	111				0	Content		-72	-111	12606969	3051957483
12624	09:11:13.374	00:00:12.623	757	-1024	-768	-1	-1	-1	-1	4	-1024	-768	-1	-1	-1	-1	4		0	0						Untertest2.avi	0	880	547	72	111				0	Content		-72	-111	12623595	3051974109
12640	09:11:13.390	00:00:12.640	758	-1024	-768	-1	-1	-1	-1	4	-1024	-768	-1	-1	-1	-1	4		0	0						Untertest2.avi	0	880	547	72	111				0	Content		-72	-111	12640217	3051990731
12657	09:11:13.407	00:00:12.656	759	-1024	-768	-1	-1	-1	-1	4	-1024	-768	-1	-1	-1	-1	4		0	0						Untertest2.avi	0	880	547	72	111				0	Content		-72	-111	12656967	3052007481
12674	09:11:13.424	00:00:12.673	760	-1024	-768	-1	-1	-1	-1	4	-1024	-768	-1	-1	-1	-1	4		0	0						Untertest2.avi	0	880	547	72	111				0	Content		-72	-111	12673588	3052024102
12690	09:11:13.440	00:00:12.690	761	-1024	-768	-1	-1	-1	-1	4	-1024	-768	-1	-1	-1	-1	4		0	0						Untertest2.avi	0	880	547	72	111				0	Content		-72	-111	12690213	3052040727
12707	09:11:13.457	00:00:12.706	762	-1024	-768	-1	-1	-1	-1	4	-1024	-768	-1	-1	-1	-1	4		0	0						Untertest2.avi	0	880	547	72	111				0	Content		-72	-111	12706837	3052057351
12724	09:11:13.474	00:00:12.724	763	-1024	-768	-1	-1	-1	-1	4	-1024	-768	-1	-1	-1	-1	4		0	0						Untertest2.avi	0	880	547	72	111				0	Content		-72	-111	12724210	3052074724
12740	09:11:13.490	00:00:12.739	764	-1024	-768	-1	-1	-1	-1	4	-1024	-768	-1	-1	-1	-1	4		0	0						Untertest2.avi	0	880	547	72	111				0	Content		-72	-111	12739585	3052090099
12757	09:11:13.507	00:00:12.756	765	-1024	-768	-1	-1	-1	-1	4	-1024	-768	-1	-1	-1	-1	4		0	0						Untertest2.avi	0	880	547	72	111				0	Content		-72	-111	12756832	3052107346
12773	09:11:13.523	00:00:12.772	766	-1024	-768	-1	-1	-1	-1	4	-1024	-768	-1	-1	-1	-1	4		0	0						Untertest2.avi	0	880	547	72	111				0	Content		-72	-111	12772958	3052123472
12790	09:11:13.540	00:00:12.789	767	-1024	-768	-1	-1	-1	-1	4	-1024	-768	-1	-1	-1	-1	4		0	0						Untertest2.avi	0	880	547	72	111				0	Content		-72	-111	12789579	3052140093
12806	09:11:13.556	00:00:12.806	768	-1024	-768	-1	-1	-1	-1	4	-1024	-768	-1	-1	-1	-1	4		0	0						Untertest2.avi	0	880	547	72	111				0	Content		-72	-111	12806204	3052156718
12823	09:11:13.573	00:00:12.822	769	-1024	-768	-1	-1	-1	-1	4	-1024	-768	-1	-1	-1	-1	4		0	0						Untertest2.avi	0	880	547	72	111				0	Content		-72	-111	12822828	3052173342
12840	09:11:13.590	00:00:12.840	770	-1024	-768	-1	-1	-1	-1	4	-1024	-768	-1	-1	-1	-1	4		0	0						Untertest2.avi	0	880	547	72	111				0	Content		-72	-111	12840022	3052190536
12857	09:11:13.607	00:00:12.857	771	-1024	-768	-1	-1	-1	-1	4	-1024	-768	-1	-1	-1	-1	4		0	0						Untertest2.avi	0	880	547	72	111				0	Content		-72	-111	12857393	3052207907
12875	09:11:13.625	00:00:12.874	772	-1024	-768	-1	-1	-1	-1	4	-1024	-768	-1	-1	-1	-1	4		0	0						Untertest2.avi	0	880	547	72	111				0	Content		-72	-111	12874651	3052225165
12889	09:11:13.639	00:00:12.889	773	-1024	-768	-1	-1	-1	-1	4	-1024	-768	-1	-1	-1	-1	4		0	0						Untertest2.avi	0	880	547	72	111				0	Content		-72	-111	12889444	3052239958
12906	09:11:13.656	00:00:12.906	774	-1024	-768	-1	-1	-1	-1	4	-1024	-768	-1	-1	-1	-1	4		0	0						Untertest2.avi	0	880	547	72	111				0	Content		-72	-111	12906194	3052256708
12923	09:11:13.673	00:00:12.922	775	-1024	-768	-1	-1	-1	-1	4	-1024	-768	-1	-1	-1	-1	4		0	0						Untertest2.avi	0	880	547	72	111				0	Content		-72	-111	12922816	3052273330
12940	09:11:13.690	00:00:12.939	776	-1024	-768	-1	-1	-1	-1	4	-1024	-768	-1	-1	-1	-1	4		0	0						Untertest2.avi	0	880	547	72	111				0	Content		-72	-111	12939564	3052290078
12956	09:11:13.706	00:00:12.956	777	-1024	-768	-1	-1	-1	-1	4	-1024	-768	-1	-1	-1	-1	4		0	0						Untertest2.avi	0	880	547	72	111				0	Content		-72	-111	12956062	3052306576
12973	09:11:13.723	00:00:12.972	778	-1024	-768	-1	-1	-1	-1	4	-1024	-768	-1	-1	-1	-1	4		0	0						Untertest2.avi	0	880	547	72	111				0	Content		-72	-111	12972685	3052323199
12990	09:11:13.740	00:00:12.989	779	-1024	-768	-1	-1	-1	-1	4	-1024	-768	-1	-1	-1	-1	4		0	0						Untertest2.avi	0	880	547	72	111				0	Content		-72	-111	12989881	3052340395
13007	09:11:13.757	00:00:13.007	780	-1024	-768	-1	-1	-1	-1	4	-1024	-768	-1	-1	-1	-1	4		0	0						Untertest2.avi	0	880	547	72	111				0	Content		-72	-111	13007253	3052357767
13025	09:11:13.775	00:00:13.024	781	-1024	-768	-1	-1	-1	-1	4	-1024	-768	-1	-1	-1	-1	4		0	0						Untertest2.avi	0	880	547	72	111				0	Content		-72	-111	13024503	3052375017
13039	09:11:13.789	00:00:13.039	782	-1024	-768	-1	-1	-1	-1	4	-1024	-768	-1	-1	-1	-1	4		0	0						Untertest2.avi	0	880	547	72	111				0	Content		-72	-111	13039429	3052389943
13056	09:11:13.806	00:00:13.056	783	-1024	-768	-1	-1	-1	-1	4	-1024	-768	-1	-1	-1	-1	4		0	0						Untertest2.avi	0	880	547	72	111				0	Content		-72	-111	13056054	3052406568
13073	09:11:13.823	00:00:13.072	784	-1024	-768	-1	-1	-1	-1	4	-1024	-768	-1	-1	-1	-1	4		0	0						Untertest2.avi	0	880	547	72	111				0	Content		-72	-111	13072802	3052423316
13089	09:11:13.839	00:00:13.089	785	-1024	-768	-1	-1	-1	-1	4	-1024	-768	-1	-1	-1	-1	4		0	0						Untertest2.avi	0	880	547	72	111				0	Content		-72	-111	13089427	3052439941
13106	09:11:13.856	00:00:13.106	786	-1024	-768	-1	-1	-1	-1	4	-1024	-768	-1	-1	-1	-1	4		0	0						Untertest2.avi	0	880	547	72	111				0	Content		-72	-111	13106051	3052456565
13123	09:11:13.873	00:00:13.122	787	-1024	-768	-1	-1	-1	-1	4	-1024	-768	-1	-1	-1	-1	4		0	0						Untertest2.avi	0	880	547	72	111				0	Content		-72	-111	13122673	3052473187
13140	09:11:13.890	00:00:13.139	788	-1024	-768	-1	-1	-1	-1	4	-1024	-768	-1	-1	-1	-1	4		0	0						Untertest2.avi	0	880	547	72	111				0	Content		-72	-111	13139744	3052490258
13157	09:11:13.907	00:00:13.157	789	-1024	-768	-1	-1	-1	-1	4	-1024	-768	-1	-1	-1	-1	4		0	0						Untertest2.avi	0	880	547	72	111				0	Content		-72	-111	13157116	3052507630
13174	09:11:13.924	00:00:13.174	790	-1024	-768	-1	-1	-1	-1	4	-1024	-768	-1	-1	-1	-1	4		0	0						Untertest2.avi	0	880	547	72	111				0	Content		-72	-111	13174363	3052524877
13189	09:11:13.939	00:00:13.189	791	-1024	-768	-1	-1	-1	-1	4	-1024	-768	-1	-1	-1	-1	4		0	0						Untertest2.avi	0	880	547	72	111				0	Content		-72	-111	13189294	3052539808
13206	09:11:13.956	00:00:13.205	792	-1024	-768	-1	-1	-1	-1	4	-1024	-768	-1	-1	-1	-1	4		0	0						Untertest2.avi	0	880	547	72	111				0	Content		-72	-111	13205924	3052556438
13223	09:11:13.973	00:00:13.222	793	-1024	-768	-1	-1	-1	-1	4	-1024	-768	-1	-1	-1	-1	4		0	0						Untertest2.avi	0	880	547	72	111				0	Content		-72	-111	13222668	3052573182
13239	09:11:13.989	00:00:13.239	794	-1024	-768	-1	-1	-1	-1	4	-1024	-768	-1	-1	-1	-1	4		0	0						Untertest2.avi	0	880	547	72	111				0	Content		-72	-111	13239288	3052589802
13256	09:11:14.006	00:00:13.255	795	-1024	-768	-1	-1	-1	-1	4	-1024	-768	-1	-1	-1	-1	4		0	0						Untertest2.avi	0	880	547	72	111				0	Content		-72	-111	13255911	3052606425
13273	09:11:14.023	00:00:13.272	796	-1024	-768	-1	-1	-1	-1	4	-1024	-768	-1	-1	-1	-1	4		0	0						Untertest2.avi	0	880	547	72	111				0	Content		-72	-111	13272535	3052623049
13290	09:11:14.040	00:00:13.289	797	-1024	-768	-1	-1	-1	-1	4	-1024	-768	-1	-1	-1	-1	4		0	0						Untertest2.avi	0	880	547	72	111				0	Content		-72	-111	13289729	3052640243
13307	09:11:14.057	00:00:13.307	798	-1024	-768	-1	-1	-1	-1	4	-1024	-768	-1	-1	-1	-1	4		0	0						Untertest2.avi	0	880	547	72	111				0	Content		-72	-111	13307104	3052657618
13324	09:11:14.074	00:00:13.324	799	-1024	-768	-1	-1	-1	-1	4	-1024	-768	-1	-1	-1	-1	4		0	0						Untertest2.avi	0	880	547	72	111				0	Content		-72	-111	13324349	3052674863
13339	09:11:14.089	00:00:13.339	800	-1024	-768	-1	-1	-1	-1	4	-1024	-768	-1	-1	-1	-1	4		0	0						Untertest2.avi	0	880	547	72	111				0	Content		-72	-111	13339156	3052689670
13356	09:11:14.106	00:00:13.355	801	-1024	-768	-1	-1	-1	-1	4	-1024	-768	-1	-1	-1	-1	4		0	0						Untertest2.avi	0	880	547	72	111				0	Content		-72	-111	13355906	3052706420
13373	09:11:14.123	00:00:13.372	802	-1024	-768	-1	-1	-1	-1	4	-1024	-768	-1	-1	-1	-1	4		0	0						Untertest2.avi	0	880	547	72	111				0	Content		-72	-111	13372528	3052723042
13389	09:11:14.139	00:00:13.389	803	-1024	-768	-1	-1	-1	-1	4	-1024	-768	-1	-1	-1	-1	4		0	0						Untertest2.avi	0	880	547	72	111				0	Content		-72	-111	13389149	3052739663
13406	09:11:14.156	00:00:13.405	804	-1024	-768	-1	-1	-1	-1	4	-1024	-768	-1	-1	-1	-1	4		0	0						Untertest2.avi	0	880	547	72	111				0	Content		-72	-111	13405771	3052756285
13422	09:11:14.172	00:00:13.422	805	-1024	-768	-1	-1	-1	-1	4	-1024	-768	-1	-1	-1	-1	4		0	0						Untertest2.avi	0	880	547	72	111				0	Content		-72	-111	13422397	3052772911
13440	09:11:14.190	00:00:13.439	806	-1024	-768	-1	-1	-1	-1	4	-1024	-768	-1	-1	-1	-1	4		0	0						Untertest2.avi	0	880	547	72	111				0	Content		-72	-111	13439590	3052790104
13457	09:11:14.207	00:00:13.456	807	-1024	-768	-1	-1	-1	-1	4	-1024	-768	-1	-1	-1	-1	4		0	0						Untertest2.avi	0	880	547	72	111				0	Content		-72	-111	13456962	3052807476
13474	09:11:14.224	00:00:13.474	808	-1024	-768	-1	-1	-1	-1	4	-1024	-768	-1	-1	-1	-1	4		0	0						Untertest2.avi	0	880	547	72	111				0	Content		-72	-111	13474210	3052824724
13489	09:11:14.239	00:00:13.489	809	-1024	-768	-1	-1	-1	-1	4	-1024	-768	-1	-1	-1	-1	4		0	0						Untertest2.avi	0	880	547	72	111				0	Content		-72	-111	13489017	3052839531
13506	09:11:14.256	00:00:13.505	810	-1024	-768	-1	-1	-1	-1	4	-1024	-768	-1	-1	-1	-1	4		0	0						Untertest2.avi	0	880	547	72	111				0	Content		-72	-111	13505765	3052856279
13522	09:11:14.272	00:00:13.522	811	-1024	-768	-1	-1	-1	-1	4	-1024	-768	-1	-1	-1	-1	4		0	0						Untertest2.avi	0	880	547	72	111				0	Content		-72	-111	13522386	3052872900
13539	09:11:14.289	00:00:13.539	812	-1024	-768	-1	-1	-1	-1	4	-1024	-768	-1	-1	-1	-1	4		0	0						Untertest2.avi	0	880	547	72	111				0	Content		-72	-111	13539011	3052889525
13556	09:11:14.306	00:00:13.555	813	-1024	-768	-1	-1	-1	-1	4	-1024	-768	-1	-1	-1	-1	4		0	0						Untertest2.avi	0	880	547	72	111				0	Content		-72	-111	13555632	3052906146
13572	09:11:14.322	00:00:13.572	814	-1024	-768	-1	-1	-1	-1	4	-1024	-768	-1	-1	-1	-1	4		0	0						Untertest2.avi	0	880	547	72	111				0	Content		-72	-111	13572381	3052922895
13589	09:11:14.339	00:00:13.589	815	-1024	-768	-1	-1	-1	-1	4	-1024	-768	-1	-1	-1	-1	4		0	0						Untertest2.avi	0	880	547	72	111				0	Content		-72	-111	13589448	3052939962
13607	09:11:14.357	00:00:13.606	816	-1024	-768	-1	-1	-1	-1	4	-1024	-768	-1	-1	-1	-1	4		0	0						Untertest2.avi	0	880	547	72	111				0	Content		-72	-111	13606821	3052957335
13624	09:11:14.374	00:00:13.624	817	-1024	-768	-1	-1	-1	-1	4	-1024	-768	-1	-1	-1	-1	4		0	0						Untertest2.avi	0	880	547	72	111				0	Content		-72	-111	13624192	3052974706
13639	09:11:14.389	00:00:13.638	818	-1024	-768	-1	-1	-1	-1	4	-1024	-768	-1	-1	-1	-1	4		0	0						Untertest2.avi	0	880	547	72	111				0	Content		-72	-111	13638993	3052989507
13656	09:11:14.406	00:00:13.655	819	-1024	-768	-1	-1	-1	-1	4	-1024	-768	-1	-1	-1	-1	4		0	0						Untertest2.avi	0	880	547	72	111				0	Content		-72	-111	13655618	3053006132
13672	09:11:14.422	00:00:13.672	820	-1024	-768	-1	-1	-1	-1	4	-1024	-768	-1	-1	-1	-1	4		0	0						Untertest2.avi	0	880	547	72	111				0	Content		-72	-111	13672366	3053022880
13689	09:11:14.439	00:00:13.688	821	-326,0064	128,0367	0,3026995	0,5743796	459,2847	3,404064	1	-326,0064	128,0367	0,3026995	0,5743796	459,2847	3,404064	3	18	-326	128						Untertest2.avi	0	880	547	72	111	-691	-96	83	0	Content		-398	17	13688986	3053039500
13706	09:11:14.456	00:00:13.706	822	-475,4673	59,31478	0,1826966	0,7327273	459,2847	3,469691	3	-516,8046	23,24656	0,1835109	0,7327048	468,8672	3,543037	1	18	-517	23						Untertest2.avi	0	880	547	72	111	-691	-96	83	0	Content		-589	-88	13706309	3053056823
13723	09:11:14.473	00:00:13.722	823	-571,0412	25,45275	0,183178	0,7326868	459,2847	3,45789	3	-580,2673	16,99535	0,1833855	0,7326815	461,5512	3,475137	1	18	-580	17						Untertest2.avi	0	880	547	72	111	-691	-96	83	0	Content		-652	-94	13722738	3053073252
13739	09:11:14.489	00:00:13.738	824	-658,8859	13,86091	0,183754	0,7324811	459,2848	3,504229	3	-659,4503	13,07731	0,1837818	0,7324805	459,5435	3,50616	1	18	-659	13						Untertest2.avi	0	880	547	72	111	-691	-96	83	0	Content		-731	-98	13738985	3053089499
13756	09:11:14.506	00:00:13.755	825	-726,8336	-14,29337	0,1843193	0,7322648	459,2848	3,499889	3	-727,4868	-15,14416	0,1843471	0,7322646	459,5435	3,50183	1	18	-727	-15						Untertest2.avi	0	880	547	72	111	-691	-96	83	0	Content		-799	-126	13755608	3053106122
13772	09:11:14.522	00:00:13.772	826	-781,8535	-40,98428	0,1847946	0,7321961	459,2848	3,491072	3	-782,5709	-41,87696	0,1848225	0,7321959	459,5435	3,493015	1	19	-783	-42						Untertest2.avi	0	880	547	72	111	-900	-112	167	0	Content		-855	-153	13772228	3053122742
13789	09:11:14.539	00:00:13.788	827	-849,5035	-69,79659	0,1850566	0,7321808	459,2848	3,496549	3	-821,4436	-37,25637	0,184023	0,7322021	449,8779	3,426117	1	19	-821	-37						Untertest2.avi	0	880	547	72	111	-900	-112	167	0	Content		-893	-148	13788849	3053139363
13805	09:11:14.555	00:00:13.805	828	-743,9387	-13,50138	0,3062119	0,5740091	459,2847	3,413644	1	-717,6962	18,07059	0,3045837	0,5740213	449,8778	3,344133	3	19	-744	-14						Untertest2.avi	0	880	547	72	111	-900	-112	167	0	Content		-816	-125	13805483	3053155997
13823	09:11:14.573	00:00:13.822	829	-936,4612	-95,3783	0,1856689	0,732105	459,2848	3,472345	3	-904,192	-60,22997	0,1846347	0,7321132	449,8779	3,401907	1	19	-904	-60						Untertest2.avi	0	880	547	72	111	-900	-112	167	0	Content		-976	-171	13822596	3053173110
13840	09:11:14.590	00:00:13.839	830	-979,2632	-164,5729	0,1860664	0,7320763	459,2848	3,283913	3	-828,3331	-0,5090172	0,180965	0,7321857	415,6771	2,975979	1	19	-828	-1						Untertest2.avi	0	880	547	72	111	-900	-112	167	0	Content		-900	-112	13839666	3053190180
13855	09:11:14.605	00:00:13.855	831	-809,6354	79,67042	0,1786722	0,7321416	394,2832	2,941012	3	-809,6354	79,67042	0,1786722	0,7321416	394,2832	2,941012	1	19	-810	80						Untertest2.avi	0	880	547	72	111	-900	-112	167	0	Content		-882	-31	13855480	3053205994
13872	09:11:14.622	00:00:13.872	832	-1024	-768	-1	-1	-1	-1	4	-1024	-768	-1	-1	-1	-1	4	19	0	0						Untertest2.avi	0	880	547	72	111	-900	-112	167	0	Content		-72	-111	13872218	3053222732
13889	09:11:14.639	00:00:13.888	833	-862,7149	143,6694	0,1752333	0,7320741	365,4686	2,76069	3	-862,7149	143,6694	0,1752333	0,7320741	365,4686	2,76069	1	19	-863	144						Untertest2.avi	0	880	547	72	111	-900	-112	167	0	Content		-935	33	13888839	3053239353
13905	09:11:14.655	00:00:13.905	834	-1024	-768	-1	-1	-1	-1	4	-1024	-768	-1	-1	-1	-1	4	19	0	0						Untertest2.avi	0	880	547	72	111	-900	-112	167	0	Content		-72	-111	13905474	3053255988
13922	09:11:14.672	00:00:13.922	835	-985,5696	-31,75649	0,3006353	0,5744647	418,6373	3,082682	1	-773,1797	155,1072	0,2891702	0,5746728	365,4685	2,699526	3	19	-986	-32						Untertest2.avi	0	880	547	72	111	-900	-112	167	0	Content		-1058	-143	13922089	3053272603
13940	09:11:14.690	00:00:13.939	836	-1073,279	-40,38505	0,18252	0,7317435	418,6374	3,148757	3	-850,6001	145,5247	0,1750633	0,7319229	364,692	2,756841	1	20	-851	146						Untertest2.avi	0	880	547	72	111	-904	47	500	0	Content		-923	35	13939532	3053290046
13956	09:11:14.706	00:00:13.955	837	-1083,855	-39,47725	0,1825355	0,7317156	418,6374	3,175899	3	-853,032	150,9742	0,1748565	0,7319007	363,2427	2,770185	1	20	-853	151						Untertest2.avi	0	880	547	72	111	-904	47	500	0	Content		-925	40	13955836	3053306350
13972	09:11:14.722	00:00:13.972	838	-1063,108	-40,08315	0,1825616	0,7315996	418,6374	3,137586	3	-834,5338	152,3613	0,1747749	0,7317876	362,5473	2,731469	1	20	-835	152						Untertest2.avi	0	880	547	72	111	-904	47	500	0	Content		-907	41	13972084	3053322598
13989	09:11:14.739	00:00:13.988	839	-1076,489	-44,43302	0,1825713	0,7315582	418,6374	3,1481	3	-844,4875	149,4699	0,1747849	0,7317461	362,5515	2,740522	1	20	-844	149						Untertest2.avi	0	880	547	72	111	-904	47	500	0	Content		-916	38	13988833	3053339347
14005	09:11:14.755	00:00:14.005	840	-1024	-768	-1	-1	-1	-1	4	-1024	-768	-1	-1	-1	-1	4	20	0	0						Untertest2.avi	0	880	547	72	111	-904	47	500	0	Content		-72	-111	14005466	3053355980
14022	09:11:14.772	00:00:14.022	841	-1063,671	-32,03367	0,1825951	0,7315035	418,6374	3,149861	3	-832,3024	160,5822	0,1746772	0,7316948	361,7038	2,736752	1	20	-832	161						Untertest2.avi	0	880	547	72	111	-904	47	500	0	Content		-904	50	14022078	3053372592
14039	09:11:14.789	00:00:14.038	842	-1024	-768	-1	-1	-1	-1	4	-1024	-768	-1	-1	-1	-1	4	20	0	0						Untertest2.avi	0	880	547	72	111	-904	47	500	0	Content		-72	-111	14038698	3053389212
14055	09:11:14.805	00:00:14.055	843	-934,5751	1,120793	0,3001523	0,5742594	413,807	3,028747	1	-736,6205	176,7609	0,2887278	0,5744686	361,7037	2,657271	3	20	-935	1						Untertest2.avi	0	880	547	72	111	-904	47	500	0	Content		-1007	-110	14055316	3053405830
14073	09:11:14.823	00:00:14.072	844	-1061,764	-23,3667	0,1819165	0,7315272	413,8071	3,097008	3	-846,3089	154,3135	0,1745892	0,7317054	361,5588	2,720229	1	20	-846	154						Untertest2.avi	0	880	547	72	111	-904	47	500	0	Content		-918	43	14072767	3053423281
14089	09:11:14.839	00:00:14.089	845	-1053,058	-14,63943	0,18189	0,7315298	413,8071	3,101826	3	-840,3044	160,3659	0,1745846	0,7317074	361,6947	2,725516	1	20	-840	160						Untertest2.avi	0	880	547	72	111	-904	47	500	0	Content		-912	49	14089072	3053439586
14105	09:11:14.855	00:00:14.105	846	-1045,92	-14,95694	0,1818572	0,7315274	413,8071	3,09797	3	-835,4914	159,3909	0,174575	0,7317045	361,8378	2,723399	1	20	-835	159						Untertest2.avi	0	880	547	72	111	-904	47	500	0	Content		-907	48	14105321	3053455835
14122	09:11:14.872	00:00:14.122	847	-1033,395	-17,85235	0,1818044	0,731497	413,8071	3,12389	3	-825,6724	157,1066	0,1745367	0,7316737	361,9204	2,746415	1	20	-826	157						Untertest2.avi	0	880	547	72	111	-904	47	500	0	Content		-898	46	14122070	3053472584
14139	09:11:14.889	00:00:14.138	848	-1038,505	-20,49336	0,1817725	0,7314882	413,8071	3,134991	3	-829,5957	155,1922	0,174511	0,7316648	361,9529	2,756306	1	20	-830	155						Untertest2.avi	0	880	547	72	111	-904	47	500	0	Content		-902	44	14138691	3053489205
14155	09:11:14.905	00:00:14.155	849	-1041,935	-21,13718	0,1817499	0,7314738	413,8071	3,102414	3	-818,6312	165,7748	0,1739178	0,7316654	358,2701	2,701506	1	20	-819	166						Untertest2.avi	0	880	547	72	111	-904	47	500	0	Content		-891	55	14155311	3053505825
14172	09:11:14.922	00:00:14.171	850	-938,976	-0,8737591	0,3000643	0,5742632	414,0913	3,094844	1	-726,6028	186,9515	0,2877566	0,5744896	358,27	2,688595	3	20	-939	-1						Untertest2.avi	0	880	547	72	111	-904	47	500	0	Content		-1011	-112	14171938	3053522452
14189	09:11:14.939	00:00:14.188	851	-1041,3	-17,67334	0,1817228	0,7314104	414,0914	3,137973	3	-828,4715	160,0918	0,1743207	0,7315906	361,2567	2,752363	1	20	-828	160						Untertest2.avi	0	880	547	72	111	-904	47	500	0	Content		-900	49	14188938	3053539452
14206	09:11:14.956	00:00:14.206	852	-1038,023	-10,66188	0,1816664	0,7313828	414,0914	3,16864	3	-830,6942	161,6467	0,174456	0,731558	362,4885	2,788434	1	20	-831	162						Untertest2.avi	0	880	547	72	111	-904	47	500	0	Content		-903	51	14206004	3053556518
14222	09:11:14.972	00:00:14.221	853	-1039,919	-9,410524	0,1816712	0,7313098	414,0914	3,198348	3	-823,7695	169,4459	0,1741216	0,7314939	360,2913	2,798382	1	20	-824	169						Untertest2.avi	0	880	547	72	111	-904	47	500	0	Content		-896	58	14221937	3053572451
14239	09:11:14.989	00:00:14.238	854	-1044,06	-10,03681	0,1816642	0,7312497	414,0914	3,212657	3	-828,3692	167,8618	0,1741685	0,7314324	360,6375	2,813745	1	20	-828	168						Untertest2.avi	0	880	547	72	111	-904	47	500	0	Content		-900	57	14238555	3053589069
14255	09:11:15.005	00:00:14.255	855	-1046,077	-21,78465	0,1816601	0,7311881	414,0914	3,190233	3	-831,2968	157,7594	0,1742415	0,7313687	361,136	2,797183	1	20	-831	158						Untertest2.avi	0	880	547	72	111	-904	47	500	0	Content		-903	47	14255180	3053605694
14272	09:11:15.022	00:00:14.271	856	-1047,052	-20,4372	0,1816791	0,7310901	414,0914	3,184141	3	-833,3989	157,7289	0,1743146	0,7312694	361,49	2,794365	1	20	-833	158						Untertest2.avi	0	880	547	72	111	-904	47	500	0	Content		-905	47	14271928	3053622442
14289	09:11:15.039	00:00:14.288	857	-925,9389	14,56971	0,2998288	0,5741294	412,1247	3,139101	1	-734,4024	183,1897	0,2886893	0,5743338	361,4898	2,764094	3	20	-926	15						Untertest2.avi	0	880	547	72	111	-904	47	500	0	Content		-998	-96	14288549	3053639063
14306	09:11:15.056	00:00:14.305	858	-1027,3	-9,005784	0,1814488	0,730943	412,1248	3,200853	3	-827,0643	158,8261	0,1744302	0,7311141	362,1123	2,826923	1	20	-827	159						Untertest2.avi	0	880	547	72	111	-904	47	500	0	Content		-899	48	14305868	3053656382
14322	09:11:15.072	00:00:14.322	859	-1047,222	-16,96694	0,181476	0,7308775	412,1248	3,191658	3	-841,808	153,5844	0,1744344	0,7310491	361,9686	2,817464	1	20	-842	154						Untertest2.avi	0	880	547	72	111	-904	47	500	0	Content		-914	43	14322168	3053672682
14339	09:11:15.089	00:00:14.338	860	-1028,376	-2,344964	0,1815109	0,7307733	412,1248	3,193518	3	-825,6636	165,8139	0,1743807	0,7309473	361,4014	2,815614	1	20	-826	166						Untertest2.avi	0	880	547	72	111	-904	47	500	0	Content		-898	55	14338540	3053689054
14355	09:11:15.105	00:00:14.355	861	-1020,47	-5,051209	0,1815433	0,7307038	412,1248	3,230067	3	-819,9881	163,2321	0,1744457	0,7308769	361,6198	2,849315	1	20	-820	163						Untertest2.avi	0	880	547	72	111	-904	47	500	0	Content		-892	52	14355166	3053705680
14372	09:11:15.122	00:00:14.371	862	-1024	-768	-1	-1	-1	-1	4	-1024	-768	-1	-1	-1	-1	4	20	0	0						Untertest2.avi	0	880	547	72	111	-904	47	500	0	Content		-72	-111	14371788	3053722302
14389	09:11:15.139	00:00:14.388	863	-1031,196	-9,023911	0,1816615	0,7304938	412,1248	3,208171	3	-823,881	163,9209	0,1743804	0,7306716	360,4587	2,821187	1	20	-824	164						Untertest2.avi	0	880	547	72	111	-904	47	500	0	Content		-896	53	14388534	3053739048
14405	09:11:15.155	00:00:14.405	864	-1024	-768	-1	-1	-1	-1	4	-1024	-768	-1	-1	-1	-1	4	20	0	0						Untertest2.avi	0	880	547	72	111	-904	47	500	0	Content		-72	-111	14405156	3053755670
14422	09:11:15.172	00:00:14.421	865	-1024	-768	-1	-1	-1	-1	4	-1024	-768	-1	-1	-1	-1	4	20	0	0						Untertest2.avi	0	880	547	72	111	-904	47	500	0	Content		-72	-111	14421775	3053772289
14439	09:11:15.189	00:00:14.439	866	-1173,427	28,02791	0,182735	0,7316922	412,1248	3,172028	3	-1016	138,1334	0,1781662	0,7318003	378,7325	2,924891	1	21	-1016	138						Untertest2.avi	0	880	547	72	111	-1085	148	1000	0	Content		-1088	27	14439103	3053789617
14456	09:11:15.206	00:00:14.455	867	-1020,697	191,9525	0,1781592	0,7322178	376,8261	2,96283	3	-1020,697	191,9525	0,1781592	0,7322178	376,8261	2,96283	1	21	-1021	192						Untertest2.avi	0	880	547	72	111	-1085	148	1000	0	Content		-1093	81	14455528	3053806042
14472	09:11:15.222	00:00:14.472	868	-1061,868	187,1234	0,1782725	0,732316	376,8261	2,861217	3	-1061,868	187,1234	0,1782725	0,732316	376,8261	2,861217	1	21	-1062	187						Untertest2.avi	0	880	547	72	111	-1085	148	1000	0	Content		-1134	76	14472415	3053822929
14489	09:11:15.239	00:00:14.488	869	-1035,291	252,6975	0,1774318	0,7327944	371,2124	2,901617	3	-1035,291	252,6975	0,1774318	0,7327944	371,2124	2,901617	1	21	-1035	253						Untertest2.avi	0	880	547	72	111	-1085	148	1000	0	Content		-1107	142	14488777	3053839291
14506	09:11:15.256	00:00:14.505	870	-1031,115	251,9419	0,1773498	0,7328864	371,0008	2,912356	3	-1031,115	251,9419	0,1773498	0,7328864	371,0008	2,912356	1	21	-1031	252						Untertest2.avi	0	880	547	72	111	-1085	148	1000	0	Content		-1103	141	14505848	3053856362
14522	09:11:15.272	00:00:14.522	871	-1029,822	258,0605	0,1773561	0,7328464	371,2757	2,925351	3	-1029,822	258,0605	0,1773561	0,7328464	371,2757	2,925351	1	21	-1030	258						Untertest2.avi	0	880	547	72	111	-1085	148	1000	0	Content		-1102	147	14522471	3053872985
14539	09:11:15.289	00:00:14.539	872	-1016,964	256,155	0,177268	0,7328773	370,7413	2,877691	3	-1016,964	256,155	0,177268	0,7328773	370,7413	2,877691	1	21	-1017	256						Untertest2.avi	0	880	547	72	111	-1085	148	1000	0	Content		-1089	145	14539220	3053889734
14555	09:11:15.305	00:00:14.555	873	-1015,788	263,9128	0,1772097	0,7328685	370,4395	2,910483	3	-1015,788	263,9128	0,1772097	0,7328685	370,4395	2,910483	1	21	-1016	264						Untertest2.avi	0	880	547	72	111	-1085	148	1000	0	Content		-1088	153	14555403	3053905917
14572	09:11:15.322	00:00:14.572	874	-1023,412	253,4843	0,1771765	0,7328663	370,4511	2,894496	3	-1023,412	253,4843	0,1771765	0,7328663	370,4511	2,894496	1	21	-1023	253						Untertest2.avi	0	880	547	72	111	-1085	148	1000	0	Content		-1095	142	14572146	3053922660
14589	09:11:15.339	00:00:14.588	875	-1017,667	266,5623	0,177183	0,7329152	370,7133	2,919193	3	-1017,667	266,5623	0,177183	0,7329152	370,7133	2,919193	1	21	-1018	267						Untertest2.avi	0	880	547	72	111	-1085	148	1000	0	Content		-1090	156	14588770	3053939284
14606	09:11:15.356	00:00:14.605	876	-1012,946	255,5127	0,1772067	0,7329013	370,9879	2,945537	3	-1012,946	255,5127	0,1772067	0,7329013	370,9879	2,945537	1	21	-1013	256						Untertest2.avi	0	880	547	72	111	-1085	148	1000	0	Content		-1085	145	14605836	3053956350
14622	09:11:15.372	00:00:14.622	877	-1007,6	269,3085	0,177167	0,7328981	370,8865	2,934079	3	-1007,6	269,3085	0,177167	0,7328981	370,8865	2,934079	1	21	-1008	269						Untertest2.avi	0	880	547	72	111	-1085	148	1000	0	Content		-1080	158	14622458	3053972972
14639	09:11:15.389	00:00:14.639	878	-1015,755	260,9166	0,1771161	0,732884	370,5945	2,927167	3	-1015,755	260,9166	0,1771161	0,732884	370,5945	2,927167	1	21	-1016	261						Untertest2.avi	0	880	547	72	111	-1085	148	1000	0	Content		-1088	150	14639082	3053989596
14655	09:11:15.405	00:00:14.655	879	-1017,678	261,101	0,1771171	0,7328776	370,6187	2,953592	3	-1017,678	261,101	0,1771171	0,7328776	370,6187	2,953592	1	21	-1018	261						Untertest2.avi	0	880	547	72	111	-1085	148	1000	0	Content		-1090	150	14655388	3054005902
14672	09:11:15.422	00:00:14.672	880	-1008,044	264,3519	0,1770738	0,7328847	370,4076	2,941961	3	-1008,044	264,3519	0,1770738	0,7328847	370,4076	2,941961	1	21	-1008	264						Untertest2.avi	0	880	547	72	111	-1085	148	1000	0	Content		-1080	153	14672008	3054022522
14689	09:11:15.439	00:00:14.688	881	-1006,02	266,6605	0,1770284	0,7329158	370,3354	2,978173	3	-1006,02	266,6605	0,1770284	0,7329158	370,3354	2,978173	1	21	-1006	267						Untertest2.avi	0	880	547	72	111	-1085	148	1000	0	Content		-1078	156	14688628	3054039142
14706	09:11:15.456	00:00:14.705	882	-1018,469	238,7878	0,1769975	0,732946	370,3441	2,935438	3	-1018,469	238,7878	0,1769975	0,732946	370,3441	2,935438	1	21	-1018	239						Untertest2.avi	0	880	547	72	111	-1085	148	1000	0	Content		-1090	128	14705698	3054056212
14722	09:11:15.472	00:00:14.722	883	-1018,338	254,4641	0,1770027	0,7330012	370,5553	2,944325	3	-1018,338	254,4641	0,1770027	0,7330012	370,5553	2,944325	1	21	-1018	254						Untertest2.avi	0	880	547	72	111	-1085	148	1000	0	Content		-1090	143	14722321	3054072835
14739	09:11:15.489	00:00:14.739	884	-1012,33	259,7003	0,17691	0,7330282	370,0302	2,945392	3	-1012,33	259,7003	0,17691	0,7330282	370,0302	2,945392	1	21	-1012	260						Untertest2.avi	0	880	547	72	111	-1085	148	1000	0	Content		-1084	149	14739070	3054089584
14755	09:11:15.505	00:00:14.755	885	-1009,444	261,7554	0,1768418	0,7330347	369,6953	2,982044	3	-1009,444	261,7554	0,1768418	0,7330347	369,6953	2,982044	1	21	-1009	262						Untertest2.avi	0	880	547	72	111	-1085	148	1000	0	Content		-1081	151	14755380	3054105894
14772	09:11:15.522	00:00:14.771	886	-1001,376	271,3009	0,1767289	0,7329844	368,9371	2,976156	3	-1001,376	271,3009	0,1767289	0,7329844	368,9371	2,976156	1	21	-1001	271						Untertest2.avi	0	880	547	72	111	-1085	148	1000	0	Content		-1073	160	14771999	3054122513
14789	09:11:15.539	00:00:14.788	887	-991,3098	275,9812	0,1767724	0,7329129	369,2462	3,011641	3	-991,3098	275,9812	0,1767724	0,7329129	369,2462	3,011641	1	21	-991	276						Untertest2.avi	0	880	547	72	111	-1085	148	1000	0	Content		-1063	165	14788620	3054139134
14806	09:11:15.556	00:00:14.805	888	-1015,363	255,389	0,1767526	0,7328687	369,0993	2,957681	3	-1015,363	255,389	0,1767526	0,7328687	369,0993	2,957681	1	21	-1015	255						Untertest2.avi	0	880	547	72	111	-1085	148	1000	0	Content		-1087	144	14805687	3054156201
14822	09:11:15.572	00:00:14.822	889	-1012,822	263,0125	0,1768639	0,7328241	370,0334	2,99482	3	-1012,822	263,0125	0,1768639	0,7328241	370,0334	2,99482	1	21	-1013	263						Untertest2.avi	0	880	547	72	111	-1085	148	1000	0	Content		-1085	152	14822326	3054172840
14839	09:11:15.589	00:00:14.838	890	-1013,973	261,2593	0,1767816	0,7327865	369,3239	2,99943	3	-1013,973	261,2593	0,1767816	0,7327865	369,3239	2,99943	1	21	-1014	261						Untertest2.avi	0	880	547	72	111	-1085	148	1000	0	Content		-1086	150	14838937	3054189451
14855	09:11:15.605	00:00:14.855	891	-1015,132	262,1015	0,1767891	0,7327506	369,3938	3,001549	3	-1015,132	262,1015	0,1767891	0,7327506	369,3938	3,001549	1	21	-1015	262						Untertest2.avi	0	880	547	72	111	-1085	148	1000	0	Content		-1087	151	14855240	3054205754
14872	09:11:15.622	00:00:14.871	892	-1010,483	259,2106	0,1767611	0,7327022	369,1136	3,011187	3	-1010,483	259,2106	0,1767611	0,7327022	369,1136	3,011187	1	21	-1010	259						Untertest2.avi	0	880	547	72	111	-1085	148	1000	0	Content		-1082	148	14871863	3054222377
14889	09:11:15.639	00:00:14.888	893	-1001,076	256,9287	0,1768067	0,7326879	369,3538	2,978301	3	-1001,076	256,9287	0,1768067	0,7326879	369,3538	2,978301	1	21	-1001	257						Untertest2.avi	0	880	547	72	111	-1085	148	1000	0	Content		-1073	146	14888611	3054239125
14906	09:11:15.656	00:00:14.905	894	-1014,364	254,0603	0,1768018	0,7326697	369,222	2,988684	3	-1014,364	254,0603	0,1768018	0,7326697	369,222	2,988684	1	21	-1014	254						Untertest2.avi	0	880	547	72	111	-1085	148	1000	0	Content		-1086	143	14905554	3054256068
14922	09:11:15.672	00:00:14.922	895	-1002,761	267,9351	0,1768166	0,7326291	369,2142	3,046288	3	-1002,761	267,9351	0,1768166	0,7326291	369,2142	3,046288	1	21	-1003	268						Untertest2.avi	0	880	547	72	111	-1085	148	1000	0	Content		-1075	157	14922177	3054272691
14939	09:11:15.689	00:00:14.938	896	-1001,235	264,6263	0,1768193	0,732639	369,1474	3,017224	3	-1001,235	264,6263	0,1768193	0,732639	369,1474	3,017224	1	21	-1001	265						Untertest2.avi	0	880	547	72	111	-1085	148	1000	0	Content		-1073	154	14938924	3054289438
14955	09:11:15.705	00:00:14.955	897	-994,8911	261,2468	0,1769094	0,7326329	369,7827	3,028922	3	-994,8911	261,2468	0,1769094	0,7326329	369,7827	3,028922	1	21	-995	261						Untertest2.avi	0	880	547	72	111	-1085	148	1000	0	Content		-1067	150	14955228	3054305742
14972	09:11:15.722	00:00:14.971	898	-1009,948	265,9007	0,1768792	0,7326244	369,5402	3,027306	3	-1009,948	265,9007	0,1768792	0,7326244	369,5402	3,027306	1	21	-1010	266						Untertest2.avi	0	880	547	72	111	-1085	148	1000	0	Content		-1082	155	14971852	3054322366
14988	09:11:15.738	00:00:14.988	899	-1005,204	263,3062	0,1769349	0,7325788	369,7428	2,999496	3	-1005,204	263,3062	0,1769349	0,7325788	369,7428	2,999496	1	21	-1005	263						Untertest2.avi	0	880	547	72	111	-1085	148	1000	0	Content		-1077	152	14988477	3054338991
15006	09:11:15.756	00:00:15.005	900	-1008,927	257,7006	0,1770131	0,7326224	370,2036	3,000444	3	-1008,927	257,7006	0,1770131	0,7326224	370,2036	3,000444	1	21	-1009	258						Untertest2.avi	0	880	547	72	111	-1085	148	1000	0	Content		-1081	147	15005544	3054356058
15022	09:11:15.772	00:00:15.022	901	-1012,936	250,4689	0,1769523	0,732604	369,758	2,968854	3	-1012,936	250,4689	0,1769523	0,732604	369,758	2,968854	1	21	-1013	250						Untertest2.avi	0	880	547	72	111	-1085	148	1000	0	Content		-1085	139	15022170	3054372684
15039	09:11:15.789	00:00:15.038	902	-1009,65	258,619	0,1769641	0,7325836	369,7955	2,986861	3	-1009,65	258,619	0,1769641	0,7325836	369,7955	2,986861	1	21	-1010	259						Untertest2.avi	0	880	547	72	111	-1085	148	1000	0	Content		-1082	148	15038921	3054389435
15055	09:11:15.805	00:00:15.055	903	-1002,353	262,8724	0,1769886	0,7326001	369,8382	3,006493	3	-1002,353	262,8724	0,1769886	0,7326001	369,8382	3,006493	1	21	-1002	263						Untertest2.avi	0	880	547	72	111	-1085	148	1000	0	Content		-1074	152	15055097	3054405611
15072	09:11:15.822	00:00:15.071	904	-1004,339	249,2391	0,1770282	0,7325722	370,165	2,981234	3	-1004,339	249,2391	0,1770282	0,7325722	370,165	2,981234	1	21	-1004	249						Untertest2.avi	0	880	547	72	111	-1085	148	1000	0	Content		-1076	138	15071723	3054422237
15088	09:11:15.838	00:00:15.088	905	-1014,515	256,8347	0,1770088	0,7325384	369,9617	2,987215	3	-1014,515	256,8347	0,1770088	0,7325384	369,9617	2,987215	1	21	-1015	257						Untertest2.avi	0	880	547	72	111	-1085	148	1000	0	Content		-1087	146	15088347	3054438861
15105	09:11:15.855	00:00:15.105	906	-999,3292	274,2833	0,1770556	0,7325118	370,2902	3,041925	3	-999,3292	274,2833	0,1770556	0,7325118	370,2902	3,041925	1	21	-999	274						Untertest2.avi	0	880	547	72	111	-1085	148	1000	0	Content		-1071	163	15105415	3054455929
15122	09:11:15.872	00:00:15.122	907	-1002,625	263,21	0,1770471	0,7325252	370,2954	2,997914	3	-1002,625	263,21	0,1770471	0,7325252	370,2954	2,997914	1	21	-1003	263						Untertest2.avi	0	880	547	72	111	-1085	148	1000	0	Content		-1075	152	15122161	3054472675
15139	09:11:15.889	00:00:15.138	908	-1015,174	259,1246	0,1770698	0,7325525	370,5361	3,003742	3	-1015,174	259,1246	0,1770698	0,7325525	370,5361	3,003742	1	21	-1015	259						Untertest2.avi	0	880	547	72	111	-1085	148	1000	0	Content		-1087	148	15138786	3054489300
15155	09:11:15.905	00:00:15.155	909	-998,9786	260,8452	0,176943	0,7324908	369,6882	2,996053	3	-998,9786	260,8452	0,176943	0,7324908	369,6882	2,996053	1	21	-999	261						Untertest2.avi	0	880	547	72	111	-1085	148	1000	0	Content		-1071	150	15155091	3054505605
15172	09:11:15.922	00:00:15.171	910	-1024,24	253,3221	0,1770169	0,7325221	370,478	2,979948	3	-1024,24	253,3221	0,1770169	0,7325221	370,478	2,979948	1	21	-1024	253						Untertest2.avi	0	880	547	72	111	-1085	148	1000	0	Content		-1096	142	15171952	3054522466
15189	09:11:15.939	00:00:15.188	911	-1028,402	243,0547	0,1771062	0,7325109	371,2614	2,998196	3	-1028,402	243,0547	0,1771062	0,7325109	371,2614	2,998196	1	21	-1028	243						Untertest2.avi	0	880	547	72	111	-1085	148	1000	0	Content		-1100	132	15188574	3054539088
15206	09:11:15.956	00:00:15.205	912	-1023,894	243,9549	0,1770333	0,7324741	370,8139	2,99382	3	-1023,894	243,9549	0,1770333	0,7324741	370,8139	2,99382	1	21	-1024	244						Untertest2.avi	0	880	547	72	111	-1085	148	1000	0	Content		-1096	133	15205643	3054556157
15222	09:11:15.972	00:00:15.222	913	-1039,293	233,3358	0,1769883	0,7324204	370,6605	2,911071	3	-1039,293	233,3358	0,1769883	0,7324204	370,6605	2,911071	1	21	-1039	233						Untertest2.avi	0	880	547	72	111	-1085	148	1000	0	Content		-1111	122	15222268	3054572782
15239	09:11:15.989	00:00:15.238	914	-1024,619	243,703	0,1769499	0,7324278	370,5943	3,006225	3	-1024,619	243,703	0,1769499	0,7324278	370,5943	3,006225	1	21	-1025	244						Untertest2.avi	0	880	547	72	111	-1085	148	1000	0	Content		-1097	133	15238892	3054589406
15255	09:11:16.005	00:00:15.255	915	-1034,257	243,5566	0,1768961	0,7324059	370,4733	2,974127	3	-1034,257	243,5566	0,1768961	0,7324059	370,4733	2,974127	1	21	-1034	244						Untertest2.avi	0	880	547	72	111	-1085	148	1000	0	Content		-1106	133	15255198	3054605712
15272	09:11:16.022	00:00:15.271	916	-994,5805	263,5551	0,1767889	0,7324237	369,8764	3,013818	3	-994,5805	263,5551	0,1767889	0,7324237	369,8764	3,013818	1	21	-995	264						Untertest2.avi	0	880	547	72	111	-1085	148	1000	0	Content		-1067	153	15271945	3054622459
15289	09:11:16.039	00:00:15.288	917	-1022,159	251,5016	0,1767845	0,7323968	370,0648	2,967775	3	-1022,159	251,5016	0,1767845	0,7323968	370,0648	2,967775	1	21	-1022	252						Untertest2.avi	0	880	547	72	111	-1085	148	1000	0	Content		-1094	141	15288568	3054639082
15306	09:11:16.056	00:00:15.305	918	-1024,739	245,9921	0,1767519	0,7323903	369,8582	2,95032	3	-1024,739	245,9921	0,1767519	0,7323903	369,8582	2,95032	1	21	-1025	246						Untertest2.avi	0	880	547	72	111	-1085	148	1000	0	Content		-1097	135	15305520	3054656034
15322	09:11:16.072	00:00:15.322	919	-1003,024	270,9277	0,176738	0,732354	369,7591	3,004225	3	-1003,024	270,9277	0,176738	0,732354	369,7591	3,004225	1	21	-1003	271						Untertest2.avi	0	880	547	72	111	-1085	148	1000	0	Content		-1075	160	15322133	3054672647
15339	09:11:16.089	00:00:15.338	920	-1006,182	260,2101	0,1767799	0,7323378	370,0282	2,962429	3	-1006,182	260,2101	0,1767799	0,7323378	370,0282	2,962429	1	21	-1006	260						Untertest2.avi	0	880	547	72	111	-1085	148	1000	0	Content		-1078	149	15338755	3054689269
15355	09:11:16.105	00:00:15.355	921	-1018,281	262,4025	0,1767821	0,7323131	369,925	2,991346	3	-1018,281	262,4025	0,1767821	0,7323131	369,925	2,991346	1	21	-1018	262						Untertest2.avi	0	880	547	72	111	-1085	148	1000	0	Content		-1090	151	15355187	3054705701
15372	09:11:16.122	00:00:15.371	922	-1000,429	268,4551	0,1766993	0,7322636	369,1647	2,990787	3	-1000,429	268,4551	0,1766993	0,7322636	369,1647	2,990787	1	21	-1000	268						Untertest2.avi	0	880	547	72	111	-1085	148	1000	0	Content		-1072	157	15371810	3054722324
15388	09:11:16.138	00:00:15.388	923	-986,777	253,335	0,1768486	0,7323247	370,8524	2,961372	3	-986,777	253,335	0,1768486	0,7323247	370,8524	2,961372	1	21	-987	253						Untertest2.avi	0	880	547	72	111	-1085	148	1000	0	Content		-1059	142	15388434	3054738948
15406	09:11:16.156	00:00:15.405	924	-1063,29	183,7271	0,1858366	0,7325581	450,5203	3,677006	3	-1063,29	183,7271	0,1858366	0,7325581	450,5203	3,677006	1	21	-1063	184						Untertest2.avi	0	880	547	72	111	-1085	148	1000	0	Content		-1135	73	15405510	3054756024
15422	09:11:16.172	00:00:15.422	925	-834,308	220,0314	0,1855685	0,7331946	464,1539	3,734423	3	-834,308	220,0314	0,1855685	0,7331946	464,1539	3,734423	1	21	-834	220						Untertest2.avi	0	880	547	72	111	-1085	148	1000	0	Content		-906	109	15422126	3054772640
15439	09:11:16.189	00:00:15.438	926	-613,0103	287,1418	0,1843869	0,7335274	467,8431	3,82045	3	-613,0103	287,1418	0,1843869	0,7335274	467,8431	3,82045	1	22	-613	287						Untertest2.avi	0	880	547	72	111	-272	271	300	0	Content		-685	176	15438748	3054789262
15455	09:11:16.205	00:00:15.455	927	-447,6941	340,1987	0,1833769	0,7340937	471,5901	3,880235	3	-447,6941	340,1987	0,1833769	0,7340937	471,5901	3,880235	1	22	-448	340						Untertest2.avi	0	880	547	72	111	-272	271	300	0	Content		-520	229	15455053	3054805567
15472	09:11:16.222	00:00:15.471	928	-288,1205	377,6475	0,1819641	0,7345824	471,8804	3,85006	3	-288,1205	377,6475	0,1819641	0,7345824	471,8804	3,85006	1	22	-288	378						Untertest2.avi	0	880	547	72	111	-272	271	300	0	Content		-360	267	15471675	3054822189
15488	09:11:16.238	00:00:15.488	929	-202,935	394,0124	0,1808555	0,7347931	470,4257	3,85901	3	-202,935	394,0124	0,1808555	0,7347931	470,4257	3,85901	1	22	-203	394						Untertest2.avi	0	880	547	72	111	-272	271	300	0	Content		-275	283	15488426	3054838940
15505	09:11:16.255	00:00:15.505	930	-199,2921	388,1088	0,1807225	0,7348653	470,7578	3,885659	3	-199,2921	388,1088	0,1807225	0,7348653	470,7578	3,885659	1	22	-199	388						Untertest2.avi	0	880	547	72	111	-272	271	300	0	Content		-271	277	15505497	3054856011
15522	09:11:16.272	00:00:15.522	931	-200,7636	384,3185	0,180801	0,7349475	472,0895	3,878528	3	-200,7636	384,3185	0,180801	0,7349475	472,0895	3,878528	1	22	-201	384						Untertest2.avi	0	880	547	72	111	-272	271	300	0	Content		-273	273	15522118	3054872632
15539	09:11:16.289	00:00:15.538	932	-212,4322	380,4115	0,1808034	0,7350379	472,836	3,937772	3	-212,4322	380,4115	0,1808034	0,7350379	472,836	3,937772	1	22	-212	380						Untertest2.avi	0	880	547	72	111	-272	271	300	0	Content		-284	269	15538741	3054889255
15555	09:11:16.305	00:00:15.555	933	-199,2866	384,9016	0,1807044	0,7350665	472,0705	3,880034	3	-199,2866	384,9016	0,1807044	0,7350665	472,0705	3,880034	1	22	-199	385						Untertest2.avi	0	880	547	72	111	-272	271	300	0	Content		-271	274	15555047	3054905561
15572	09:11:16.322	00:00:15.571	934	-198,5898	389,3613	0,1805182	0,7351177	470,6893	3,893262	3	-198,5898	389,3613	0,1805182	0,7351177	470,6893	3,893262	1	22	-199	389						Untertest2.avi	0	880	547	72	111	-272	271	300	0	Content		-271	278	15571673	3054922187
15588	09:11:16.338	00:00:15.588	935	-201,4833	385,33	0,1804562	0,7351411	470,6194	3,887081	3	-201,4833	385,33	0,1804562	0,7351411	470,6194	3,887081	1	22	-201	385						Untertest2.avi	0	880	547	72	111	-272	271	300	0	Content		-273	274	15588296	3054938810
15605	09:11:16.355	00:00:15.605	936	-199,222	383,547	0,1803093	0,7351831	469,6709	3,878606	3	-199,222	383,547	0,1803093	0,7351831	469,6709	3,878606	1	22	-199	384						Untertest2.avi	0	880	547	72	111	-272	271	300	0	Content		-271	273	15605366	3054955880
15622	09:11:16.372	00:00:15.621	937	-200,7573	383,8268	0,1803626	0,7352374	470,7186	3,883156	3	-200,7573	383,8268	0,1803626	0,7352374	470,7186	3,883156	1	22	-201	384						Untertest2.avi	0	880	547	72	111	-272	271	300	0	Content		-273	273	15621991	3054972505
15639	09:11:16.389	00:00:15.638	938	-201,6359	380,7104	0,1802947	0,7353328	470,4596	3,895366	3	-201,6359	380,7104	0,1802947	0,7353328	470,4596	3,895366	1	22	-202	381						Untertest2.avi	0	880	547	72	111	-272	271	300	0	Content		-274	270	15638613	3054989127
15655	09:11:16.405	00:00:15.654	939	-199,6638	374,88	0,1803982	0,7354085	472,1584	3,881939	3	-199,6638	374,88	0,1803982	0,7354085	472,1584	3,881939	1	22	-200	375						Untertest2.avi	0	880	547	72	111	-272	271	300	0	Content		-272	264	15654915	3055005429
15672	09:11:16.422	00:00:15.671	940	-193,2008	379,8981	0,1803859	0,7354581	472,271	3,86057	3	-193,2008	379,8981	0,1803859	0,7354581	472,271	3,86057	1	22	-193	380						Untertest2.avi	0	880	547	72	111	-272	271	300	0	Content		-265	269	15671666	3055022180
15688	09:11:16.438	00:00:15.688	941	-196,0524	381,2678	0,1804172	0,7354739	472,9126	3,86818	3	-196,0524	381,2678	0,1804172	0,7354739	472,9126	3,86818	1	22	-196	381						Untertest2.avi	0	880	547	72	111	-272	271	300	0	Content		-268	270	15688290	3055038804
15705	09:11:16.455	00:00:15.705	942	-193,8916	379,0189	0,1804561	0,7354744	473,6917	3,828816	3	-193,8916	379,0189	0,1804561	0,7354744	473,6917	3,828816	1	22	-194	379						Untertest2.avi	0	880	547	72	111	-272	271	300	0	Content		-266	268	15705359	3055055873
15722	09:11:16.472	00:00:15.721	943	-186,2869	388,5032	0,1803443	0,7354538	472,5479	3,780672	3	-186,2869	388,5032	0,1803443	0,7354538	472,5479	3,780672	1	22	-186	389						Untertest2.avi	0	880	547	72	111	-272	271	300	0	Content		-258	278	15721985	3055072499
15739	09:11:16.489	00:00:15.738	944	-188,798	382,0519	0,1800566	0,7354166	471,3175	3,719751	3	-188,798	382,0519	0,1800566	0,7354166	471,3175	3,719751	1	23	-189	382						Untertest2.avi	0	880	547	72	111	164	332	100	0	Content		-261	271	15738610	3055089124
15755	09:11:16.505	00:00:15.754	945	-17,06804	412,0934	0,1786576	0,735472	469,8085	3,666843	3	-17,06804	412,0934	0,1786576	0,735472	469,8085	3,666843	1	23	-17	412						Untertest2.avi	0	880	547	72	111	164	332	100	0	Content		-89	301	15754914	3055105428
15772	09:11:16.522	00:00:15.771	946	155,3987	442,4603	0,1764745	0,7356689	464,7823	3,593394	3	155,3987	442,4603	0,1764745	0,7356689	464,7823	3,593394	1	23	155	442						Untertest2.avi	0	880	547	72	111	164	332	100	0	Content		83	331	15771534	3055122048
15788	09:11:16.538	00:00:15.788	947	318,0698	444,3838	0,1751124	0,736182	464,7824	3,507541	3	318,0698	444,3838	0,1751124	0,736182	464,7824	3,507541	1	23	318	444						Untertest2.avi	0	880	547	72	111	164	332	100	0	Content		246	333	15788155	3055138669
15805	09:11:16.555	00:00:15.805	948	481,9971	465,017	0,1744524	0,7370774	464,7824	3,535893	3	481,9971	465,017	0,1744524	0,7370774	464,7824	3,535893	1	23	482	465						Untertest2.avi	0	880	547	72	111	164	332	100	0	Content		410	354	15805222	3055155736
15822	09:11:16.572	00:00:15.821	949	487,9467	602,5882	0,1639752	0,737918	368,6779	2,72716	3	487,9467	602,5882	0,1639752	0,737918	368,6779	2,72716	1	23	488	603						Untertest2.avi	0	880	547	72	111	164	332	100	0	Content		416	492	15821972	3055172486
15839	09:11:16.589	00:00:15.838	950	-1024	-768	-1	-1	-1	-1	4	-1024	-768	-1	-1	-1	-1	4		0	0						Untertest2.avi	0	880	547	72	111				0	Content		-72	-111	15838597	3055189111
15855	09:11:16.605	00:00:15.854	951	-1024	-768	-1	-1	-1	-1	4	-1024	-768	-1	-1	-1	-1	4		0	0						Untertest2.avi	0	880	547	72	111				0	Content		-72	-111	15854776	3055205290
15872	09:11:16.622	00:00:15.871	952	-1024	-768	-1	-1	-1	-1	4	-1024	-768	-1	-1	-1	-1	4		0	0						Untertest2.avi	0	880	547	72	111				0	Content		-72	-111	15871519	3055222033
15888	09:11:16.638	00:00:15.888	953	-1024	-768	-1	-1	-1	-1	4	-1024	-768	-1	-1	-1	-1	4		0	0						Untertest2.avi	0	880	547	72	111				0	Content		-72	-111	15888272	3055238786
15905	09:11:16.655	00:00:15.905	954	-1024	-768	-1	-1	-1	-1	4	-1024	-768	-1	-1	-1	-1	4		0	0						Untertest2.avi	0	880	547	72	111				0	Content		-72	-111	15905139	3055255653
15922	09:11:16.672	00:00:15.921	955	-1024	-768	-1	-1	-1	-1	4	-1024	-768	-1	-1	-1	-1	4		0	0						Untertest2.avi	0	880	547	72	111				0	Content		-72	-111	15921643	3055272157
15938	09:11:16.688	00:00:15.938	956	-1024	-768	-1	-1	-1	-1	4	-1024	-768	-1	-1	-1	-1	4		0	0						Untertest2.avi	0	880	547	72	111				0	Content		-72	-111	15938391	3055288905
15955	09:11:16.705	00:00:15.955	957	-1024	-768	-1	-1	-1	-1	4	-1024	-768	-1	-1	-1	-1	4		0	0						Untertest2.avi	0	880	547	72	111				0	Content		-72	-111	15955015	3055305529
15972	09:11:16.722	00:00:15.971	958	-1024	-768	-1	-1	-1	-1	4	-1024	-768	-1	-1	-1	-1	4		0	0						Untertest2.avi	0	880	547	72	111				0	Content		-72	-111	15971638	3055322152
15988	09:11:16.738	00:00:15.988	959	-1024	-768	-1	-1	-1	-1	4	-1024	-768	-1	-1	-1	-1	4		0	0						Untertest2.avi	0	880	547	72	111				0	Content		-72	-111	15988263	3055338777
16005	09:11:16.755	00:00:16.005	960	-1024	-768	-1	-1	-1	-1	4	-1024	-768	-1	-1	-1	-1	4		0	0						Untertest2.avi	0	880	547	72	111				0	Content		-72	-111	16005014	3055355528
16022	09:11:16.772	00:00:16.021	961	-1024	-768	-1	-1	-1	-1	4	-1024	-768	-1	-1	-1	-1	4		0	0						Untertest2.avi	0	880	547	72	111				0	Content		-72	-111	16021638	3055372152
16038	09:11:16.788	00:00:16.038	962	-1024	-768	-1	-1	-1	-1	4	-1024	-768	-1	-1	-1	-1	4		0	0						Untertest2.avi	0	880	547	72	111				0	Content		-72	-111	16038262	3055388776
16055	09:11:16.805	00:00:16.054	963	-1024	-768	-1	-1	-1	-1	4	-1024	-768	-1	-1	-1	-1	4		0	0						Untertest2.avi	0	880	547	72	111				0	Content		-72	-111	16054761	3055405275
16072	09:11:16.822	00:00:16.072	964	-1024	-768	-1	-1	-1	-1	4	-1024	-768	-1	-1	-1	-1	4		0	0						Untertest2.avi	0	880	547	72	111				0	Content		-72	-111	16072137	3055422651
16089	09:11:16.839	00:00:16.088	965	-1024	-768	-1	-1	-1	-1	4	-1024	-768	-1	-1	-1	-1	4		0	0						Untertest2.avi	0	880	547	72	111				0	Content		-72	-111	16088762	3055439276
16106	09:11:16.856	00:00:16.105	966	-1024	-768	-1	-1	-1	-1	4	-1024	-768	-1	-1	-1	-1	4		0	0						Untertest2.avi	0	880	547	72	111				0	Content		-72	-111	16105511	3055456025
16121	09:11:16.871	00:00:16.121	967	-1024	-768	-1	-1	-1	-1	4	-1024	-768	-1	-1	-1	-1	4		0	0						Untertest2.avi	0	880	547	72	111				0	Content		-72	-111	16121011	3055471525
16138	09:11:16.888	00:00:16.137	968	-1024	-768	-1	-1	-1	-1	4	-1024	-768	-1	-1	-1	-1	4		0	0						Untertest2.avi	0	880	547	72	111				0	Content		-72	-111	16137509	3055488023
16154	09:11:16.904	00:00:16.154	969	-1024	-768	-1	-1	-1	-1	4	-1024	-768	-1	-1	-1	-1	4		0	0						Untertest2.avi	0	880	547	72	111				0	Content		-72	-111	16154256	3055504770
16171	09:11:16.921	00:00:16.170	970	-1024	-768	-1	-1	-1	-1	4	-1024	-768	-1	-1	-1	-1	4		0	0						Untertest2.avi	0	880	547	72	111				0	Content		-72	-111	16170881	3055521395
16188	09:11:16.938	00:00:16.187	971	-1024	-768	-1	-1	-1	-1	4	-1024	-768	-1	-1	-1	-1	4		0	0						Untertest2.avi	0	880	547	72	111				0	Content		-72	-111	16187505	3055538019
16205	09:11:16.955	00:00:16.204	972	-1024	-768	-1	-1	-1	-1	4	-1024	-768	-1	-1	-1	-1	4		0	0						Untertest2.avi	0	880	547	72	111				0	Content		-72	-111	16204575	3055555089
16222	09:11:16.972	00:00:16.221	973	-1024	-768	-1	-1	-1	-1	4	-1024	-768	-1	-1	-1	-1	4		0	0						Untertest2.avi	0	880	547	72	111				0	Content		-72	-111	16221951	3055572465
16239	09:11:16.989	00:00:16.239	974	-1024	-768	-1	-1	-1	-1	4	-1024	-768	-1	-1	-1	-1	4		0	0						Untertest2.avi	0	880	547	72	111				0	Content		-72	-111	16239197	3055589711
16254	09:11:17.004	00:00:16.254	975	-1024	-768	-1	-1	-1	-1	4	-1024	-768	-1	-1	-1	-1	4		0	0						Untertest2.avi	0	880	547	72	111				0	Content		-72	-111	16254129	3055604643
16271	09:11:17.021	00:00:16.270	976	-1024	-768	-1	-1	-1	-1	4	-1024	-768	-1	-1	-1	-1	4		0	0						Untertest2.avi	0	880	547	72	111				0	Content		-72	-111	16270754	3055621268
16288	09:11:17.038	00:00:16.287	977	-1024	-768	-1	-1	-1	-1	4	-1024	-768	-1	-1	-1	-1	4		0	0						Untertest2.avi	0	880	547	72	111				0	Content		-72	-111	16287501	3055638015
16304	09:11:17.054	00:00:16.304	978	-1024	-768	-1	-1	-1	-1	4	-1024	-768	-1	-1	-1	-1	4		0	0						Untertest2.avi	0	880	547	72	111				0	Content		-72	-111	16304125	3055654639
16321	09:11:17.071	00:00:16.320	979	-1024	-768	-1	-1	-1	-1	4	-1024	-768	-1	-1	-1	-1	4		0	0						Untertest2.avi	0	880	547	72	111				0	Content		-72	-111	16320746	3055671260
16337	09:11:17.087	00:00:16.337	980	-1024	-768	-1	-1	-1	-1	4	-1024	-768	-1	-1	-1	-1	4		0	0						Untertest2.avi	0	880	547	72	111				0	Content		-72	-111	16337380	3055687894
16355	09:11:17.105	00:00:16.354	981	-1024	-768	-1	-1	-1	-1	4	-1024	-768	-1	-1	-1	-1	4		0	0						Untertest2.avi	0	880	547	72	111				0	Content		-72	-111	16354565	3055705079
16372	09:11:17.122	00:00:16.371	982	-1024	-768	-1	-1	-1	-1	4	-1024	-768	-1	-1	-1	-1	4		0	0						Untertest2.avi	0	880	547	72	111				0	Content		-72	-111	16371939	3055722453
16389	09:11:17.139	00:00:16.389	983	-1024	-768	-1	-1	-1	-1	4	-1024	-768	-1	-1	-1	-1	4		0	0						Untertest2.avi	0	880	547	72	111				0	Content		-72	-111	16389186	3055739700
16404	09:11:17.154	00:00:16.403	984	-1024	-768	-1	-1	-1	-1	4	-1024	-768	-1	-1	-1	-1	4		0	0						Untertest2.avi	0	880	547	72	111				0	Content		-72	-111	16403993	3055754507
16421	09:11:17.171	00:00:16.420	985	-1024	-768	-1	-1	-1	-1	4	-1024	-768	-1	-1	-1	-1	4		0	0						Untertest2.avi	0	880	547	72	111				0	Content		-72	-111	16420744	3055771258
16437	09:11:17.187	00:00:16.437	986	-1024	-768	-1	-1	-1	-1	4	-1024	-768	-1	-1	-1	-1	4		0	0						Untertest2.avi	0	880	547	72	111				0	Content		-72	-111	16437379	3055787893
16454	09:11:17.204	00:00:16.453	987	-1024	-768	-1	-1	-1	-1	4	-1024	-768	-1	-1	-1	-1	4		0	0						Untertest2.avi	0	880	547	72	111				0	Content		-72	-111	16453992	3055804506
16471	09:11:17.221	00:00:16.470	988	-1024	-768	-1	-1	-1	-1	4	-1024	-768	-1	-1	-1	-1	4		0	0						Untertest2.avi	0	880	547	72	111				0	Content		-72	-111	16470616	3055821130
16487	09:11:17.237	00:00:16.487	989	-1024	-768	-1	-1	-1	-1	4	-1024	-768	-1	-1	-1	-1	4		0	0						Untertest2.avi	0	880	547	72	111				0	Content		-72	-111	16487239	3055837753
16504	09:11:17.254	00:00:16.504	990	-1024	-768	-1	-1	-1	-1	4	-1024	-768	-1	-1	-1	-1	4		0	0						Untertest2.avi	0	880	547	72	111				0	Content		-72	-111	16504432	3055854946
16522	09:11:17.272	00:00:16.521	991	-1024	-768	-1	-1	-1	-1	4	-1024	-768	-1	-1	-1	-1	4		0	0						Untertest2.avi	0	880	547	72	111				0	Content		-72	-111	16521806	3055872320
16539	09:11:17.289	00:00:16.539	992	-1024	-768	-1	-1	-1	-1	4	-1024	-768	-1	-1	-1	-1	4		0	0						Untertest2.avi	0	880	547	72	111				0	Content		-72	-111	16539058	3055889572
16554	09:11:17.304	00:00:16.553	993	-1024	-768	-1	-1	-1	-1	4	-1024	-768	-1	-1	-1	-1	4		0	0						Untertest2.avi	0	880	547	72	111				0	Content		-72	-111	16553988	3055904502
16571	09:11:17.321	00:00:16.570	994	-1024	-768	-1	-1	-1	-1	4	-1024	-768	-1	-1	-1	-1	4		0	0						Untertest2.avi	0	880	547	72	111				0	Content		-72	-111	16570608	3055921122
16587	09:11:17.337	00:00:16.587	995	-1024	-768	-1	-1	-1	-1	4	-1024	-768	-1	-1	-1	-1	4		0	0						Untertest2.avi	0	880	547	72	111				0	Content		-72	-111	16587367	3055937881
16604	09:11:17.354	00:00:16.603	996	-1024	-768	-1	-1	-1	-1	4	-1024	-768	-1	-1	-1	-1	4		0	0						Untertest2.avi	0	880	547	72	111				0	Content		-72	-111	16603854	3055954368
16621	09:11:17.371	00:00:16.620	997	-1024	-768	-1	-1	-1	-1	4	-1024	-768	-1	-1	-1	-1	4		0	0						Untertest2.avi	0	880	547	72	111				0	Content		-72	-111	16620605	3055971119
16637	09:11:17.387	00:00:16.637	998	-1024	-768	-1	-1	-1	-1	4	-1024	-768	-1	-1	-1	-1	4		0	0						Untertest2.avi	0	880	547	72	111				0	Content		-72	-111	16637227	3055987741
16654	09:11:17.404	00:00:16.654	999	-1024	-768	-1	-1	-1	-1	4	-1024	-768	-1	-1	-1	-1	4		0	0						Untertest2.avi	0	880	547	72	111				0	Content		-72	-111	16654297	3056004811
16672	09:11:17.422	00:00:16.671	1000	-1024	-768	-1	-1	-1	-1	4	-1024	-768	-1	-1	-1	-1	4		0	0						Untertest2.avi	0	880	547	72	111				0	Content		-72	-111	16671671	3056022185
16689	09:11:17.439	00:00:16.689	1001	-1024	-768	-1	-1	-1	-1	4	-1024	-768	-1	-1	-1	-1	4		0	0						Untertest2.avi	0	880	547	72	111				0	Content		-72	-111	16689046	3056039560
16704	09:11:17.454	00:00:16.703	1002	-1024	-768	-1	-1	-1	-1	4	-1024	-768	-1	-1	-1	-1	4		0	0						Untertest2.avi	0	880	547	72	111				0	Content		-72	-111	16703847	3056054361
16720	09:11:17.470	00:00:16.720	1003	-1024	-768	-1	-1	-1	-1	4	-1024	-768	-1	-1	-1	-1	4		0	0						Untertest2.avi	0	880	547	72	111				0	Content		-72	-111	16720473	3056070987
16737	09:11:17.487	00:00:16.737	1004	-1024	-768	-1	-1	-1	-1	4	-1024	-768	-1	-1	-1	-1	4		0	0						Untertest2.avi	0	880	547	72	111				0	Content		-72	-111	16737221	3056087735
16754	09:11:17.504	00:00:16.753	1005	-1024	-768	-1	-1	-1	-1	4	-1024	-768	-1	-1	-1	-1	4		0	0						Untertest2.avi	0	880	547	72	111				0	Content		-72	-111	16753845	3056104359
16770	09:11:17.520	00:00:16.770	1006	-1024	-768	-1	-1	-1	-1	4	-1024	-768	-1	-1	-1	-1	4		0	0						Untertest2.avi	0	880	547	72	111				0	Content		-72	-111	16770469	3056120983
16787	09:11:17.537	00:00:16.787	1007	-1024	-768	-1	-1	-1	-1	4	-1024	-768	-1	-1	-1	-1	4		0	0						Untertest2.avi	0	880	547	72	111				0	Content		-72	-111	16787093	3056137607
16804	09:11:17.554	00:00:16.804	1008	-1024	-768	-1	-1	-1	-1	4	-1024	-768	-1	-1	-1	-1	4		0	0						Untertest2.avi	0	880	547	72	111				0	Content		-72	-111	16804289	3056154803
16822	09:11:17.572	00:00:16.821	1009	-1024	-768	-1	-1	-1	-1	4	-1024	-768	-1	-1	-1	-1	4		0	0						Untertest2.avi	0	880	547	72	111				0	Content		-72	-111	16821662	3056172176
16839	09:11:17.589	00:00:16.838	1010	-1024	-768	-1	-1	-1	-1	4	-1024	-768	-1	-1	-1	-1	4		0	0						Untertest2.avi	0	880	547	72	111				0	Content		-72	-111	16838910	3056189424
16854	09:11:17.604	00:00:16.853	1011	-1024	-768	-1	-1	-1	-1	4	-1024	-768	-1	-1	-1	-1	4		0	0						Untertest2.avi	0	880	547	72	111				0	Content		-72	-111	16853711	3056204225
16870	09:11:17.620	00:00:16.870	1012	-1024	-768	-1	-1	-1	-1	4	-1024	-768	-1	-1	-1	-1	4		0	0						Untertest2.avi	0	880	547	72	111				0	Content		-72	-111	16870460	3056220974
16887	09:11:17.637	00:00:16.887	1013	-1024	-768	-1	-1	-1	-1	4	-1024	-768	-1	-1	-1	-1	4		0	0						Untertest2.avi	0	880	547	72	111				0	Content		-72	-111	16887085	3056237599
16904	09:11:17.654	00:00:16.903	1014	-1024	-768	-1	-1	-1	-1	4	-1024	-768	-1	-1	-1	-1	4		0	0						Untertest2.avi	0	880	547	72	111				0	Content		-72	-111	16903707	3056254221
16920	09:11:17.670	00:00:16.920	1015	-1024	-768	-1	-1	-1	-1	4	-1024	-768	-1	-1	-1	-1	4		0	0						Untertest2.avi	0	880	547	72	111				0	Content		-72	-111	16920339	3056270853
16937	09:11:17.687	00:00:16.936	1016	-1024	-768	-1	-1	-1	-1	4	-1024	-768	-1	-1	-1	-1	4		0	0						Untertest2.avi	0	880	547	72	111				0	Content		-72	-111	16936954	3056287468
16954	09:11:17.704	00:00:16.954	1017	-1024	-768	-1	-1	-1	-1	4	-1024	-768	-1	-1	-1	-1	4		0	0						Untertest2.avi	0	880	547	72	111				0	Content		-72	-111	16954149	3056304663
16972	09:11:17.722	00:00:16.971	1018	-1024	-768	-1	-1	-1	-1	4	-1024	-768	-1	-1	-1	-1	4		0	0						Untertest2.avi	0	880	547	72	111				0	Content		-72	-111	16971520	3056322034
16989	09:11:17.739	00:00:16.988	1019	-1024	-768	-1	-1	-1	-1	4	-1024	-768	-1	-1	-1	-1	4		0	0						Untertest2.avi	0	880	547	72	111				0	Content		-72	-111	16988771	3056339285
17004	09:11:17.754	00:00:17.003	1020	-1024	-768	-1	-1	-1	-1	4	-1024	-768	-1	-1	-1	-1	4		0	0						Untertest2.avi	0	880	547	72	111				0	Content		-72	-111	17003572	3056354086
17020	09:11:17.770	00:00:17.020	1021	-1024	-768	-1	-1	-1	-1	4	-1024	-768	-1	-1	-1	-1	4		0	0						Untertest2.avi	0	880	547	72	111				0	Content		-72	-111	17020331	3056370845
17037	09:11:17.787	00:00:17.036	1022	-1024	-768	-1	-1	-1	-1	4	-1024	-768	-1	-1	-1	-1	4		0	0						Untertest2.avi	0	880	547	72	111				0	Content		-72	-111	17036947	3056387461
17054	09:11:17.804	00:00:17.053	1023	-1024	-768	-1	-1	-1	-1	4	-1024	-768	-1	-1	-1	-1	4		0	0						Untertest2.avi	0	880	547	72	111				0	Content		-72	-111	17053569	3056404083
17070	09:11:17.820	00:00:17.070	1024	-1024	-768	-1	-1	-1	-1	4	-1024	-768	-1	-1	-1	-1	4		0	0						Untertest2.avi	0	880	547	72	111				0	Content		-72	-111	17070190	3056420704
17087	09:11:17.837	00:00:17.086	1025	-1024	-768	-1	-1	-1	-1	4	-1024	-768	-1	-1	-1	-1	4		0	0						Untertest2.avi	0	880	547	72	111				0	Content		-72	-111	17086938	3056437452
17104	09:11:17.854	00:00:17.104	1026	-1024	-768	-1	-1	-1	-1	4	-1024	-768	-1	-1	-1	-1	4		0	0						Untertest2.avi	0	880	547	72	111				0	Content		-72	-111	17104005	3056454519
17121	09:11:17.871	00:00:17.121	1027	-1024	-768	-1	-1	-1	-1	4	-1024	-768	-1	-1	-1	-1	4		0	0						Untertest2.avi	0	880	547	72	111				0	Content		-72	-111	17121379	3056471893
17139	09:11:17.889	00:00:17.138	1028	-1024	-768	-1	-1	-1	-1	4	-1024	-768	-1	-1	-1	-1	4		0	0						Untertest2.avi	0	880	547	72	111				0	Content		-72	-111	17138752	3056489266
17154	09:11:17.904	00:00:17.153	1029	-1024	-768	-1	-1	-1	-1	4	-1024	-768	-1	-1	-1	-1	4		0	0						Untertest2.avi	0	880	547	72	111				0	Content		-72	-111	17153551	3056504065
17170	09:11:17.920	00:00:17.170	1030	-1024	-768	-1	-1	-1	-1	4	-1024	-768	-1	-1	-1	-1	4		0	0						Untertest2.avi	0	880	547	72	111				0	Content		-72	-111	17170175	3056520689
17187	09:11:17.937	00:00:17.186	1031	-1024	-768	-1	-1	-1	-1	4	-1024	-768	-1	-1	-1	-1	4		0	0						Untertest2.avi	0	880	547	72	111				0	Content		-72	-111	17186927	3056537441
17204	09:11:17.954	00:00:17.203	1032	-1024	-768	-1	-1	-1	-1	4	-1024	-768	-1	-1	-1	-1	4		0	0						Untertest2.avi	0	880	547	72	111				0	Content		-72	-111	17203549	3056554063
17220	09:11:17.970	00:00:17.220	1033	-1024	-768	-1	-1	-1	-1	4	-1024	-768	-1	-1	-1	-1	4		0	0						Untertest2.avi	0	880	547	72	111				0	Content		-72	-111	17220172	3056570686
17237	09:11:17.987	00:00:17.236	1034	-1024	-768	-1	-1	-1	-1	4	-1024	-768	-1	-1	-1	-1	4		0	0						Untertest2.avi	0	880	547	72	111				0	Content		-72	-111	17236797	3056587311
17254	09:11:18.004	00:00:17.253	1035	-1024	-768	-1	-1	-1	-1	4	-1024	-768	-1	-1	-1	-1	4		0	0						Untertest2.avi	0	880	547	72	111				0	Content		-72	-111	17253993	3056604507
17271	09:11:18.021	00:00:17.271	1036	-1024	-768	-1	-1	-1	-1	4	-1024	-768	-1	-1	-1	-1	4		0	0						Untertest2.avi	0	880	547	72	111				0	Content		-72	-111	17271282	3056621796
17289	09:11:18.039	00:00:17.288	1037	-1024	-768	-1	-1	-1	-1	4	-1024	-768	-1	-1	-1	-1	4		0	0						Untertest2.avi	0	880	547	72	111				0	Content		-72	-111	17288618	3056639132
17303	09:11:18.053	00:00:17.303	1038	-1024	-768	-1	-1	-1	-1	4	-1024	-768	-1	-1	-1	-1	4		0	0						Untertest2.avi	0	880	547	72	111				0	Content		-72	-111	17303421	3056653935
17320	09:11:18.070	00:00:17.320	1039	-1024	-768	-1	-1	-1	-1	4	-1024	-768	-1	-1	-1	-1	4		0	0						Untertest2.avi	0	880	547	72	111				0	Content		-72	-111	17320045	3056670559
17337	09:11:18.087	00:00:17.336	1040	-1024	-768	-1	-1	-1	-1	4	-1024	-768	-1	-1	-1	-1	4		0	0						Untertest2.avi	0	880	547	72	111				0	Content		-72	-111	17336794	3056687308
17353	09:11:18.103	00:00:17.353	1041	-1024	-768	-1	-1	-1	-1	4	-1024	-768	-1	-1	-1	-1	4		0	0						Untertest2.avi	0	880	547	72	111				0	Content		-72	-111	17353418	3056703932
17370	09:11:18.120	00:00:17.370	1042	-1024	-768	-1	-1	-1	-1	4	-1024	-768	-1	-1	-1	-1	4		0	0						Untertest2.avi	0	880	547	72	111				0	Content		-72	-111	17370043	3056720557
17387	09:11:18.137	00:00:17.386	1043	-1024	-768	-1	-1	-1	-1	4	-1024	-768	-1	-1	-1	-1	4		0	0						Untertest2.avi	0	880	547	72	111				0	Content		-72	-111	17386667	3056737181
17404	09:11:18.154	00:00:17.403	1044	-1024	-768	-1	-1	-1	-1	4	-1024	-768	-1	-1	-1	-1	4		0	0						Untertest2.avi	0	880	547	72	111				0	Content		-72	-111	17403861	3056754375
17421	09:11:18.171	00:00:17.421	1045	-1024	-768	-1	-1	-1	-1	4	-1024	-768	-1	-1	-1	-1	4		0	0						Untertest2.avi	0	880	547	72	111				0	Content		-72	-111	17421245	3056771759
17438	09:11:18.188	00:00:17.438	1046	-1024	-768	-1	-1	-1	-1	4	-1024	-768	-1	-1	-1	-1	4		0	0						Untertest2.avi	0	880	547	72	111				0	Content		-72	-111	17438479	3056788993
17453	09:11:18.203	00:00:17.453	1047	-1024	-768	-1	-1	-1	-1	4	-1024	-768	-1	-1	-1	-1	4		0	0						Untertest2.avi	0	880	547	72	111				0	Content		-72	-111	17453282	3056803796
17470	09:11:18.220	00:00:17.470	1048	-1024	-768	-1	-1	-1	-1	4	-1024	-768	-1	-1	-1	-1	4		0	0						Untertest2.avi	0	880	547	72	111				0	Content		-72	-111	17470031	3056820545
17487	09:11:18.237	00:00:17.486	1049	-1024	-768	-1	-1	-1	-1	4	-1024	-768	-1	-1	-1	-1	4		0	0						Untertest2.avi	0	880	547	72	111				0	Content		-72	-111	17486654	3056837168
17503	09:11:18.253	00:00:17.503	1050	-1024	-768	-1	-1	-1	-1	4	-1024	-768	-1	-1	-1	-1	4		0	0						Untertest2.avi	0	880	547	72	111				0	Content		-72	-111	17503404	3056853918
17520	09:11:18.270	00:00:17.519	1051	-1024	-768	-1	-1	-1	-1	4	-1024	-768	-1	-1	-1	-1	4		0	0						Untertest2.avi	0	880	547	72	111				0	Content		-72	-111	17519902	3056870416
17537	09:11:18.287	00:00:17.536	1052	-1024	-768	-1	-1	-1	-1	4	-1024	-768	-1	-1	-1	-1	4		0	0						Untertest2.avi	0	880	547	72	111				0	Content		-72	-111	17536528	3056887042
17554	09:11:18.304	00:00:17.553	1053	-1024	-768	-1	-1	-1	-1	4	-1024	-768	-1	-1	-1	-1	4		0	0						Untertest2.avi	0	880	547	72	111				0	Content		-72	-111	17553723	3056904237
17571	09:11:18.321	00:00:17.571	1054	-1024	-768	-1	-1	-1	-1	4	-1024	-768	-1	-1	-1	-1	4		0	0						Untertest2.avi	0	880	547	72	111				0	Content		-72	-111	17571099	3056921613
17588	09:11:18.338	00:00:17.588	1055	-1024	-768	-1	-1	-1	-1	4	-1024	-768	-1	-1	-1	-1	4		0	0						Untertest2.avi	0	880	547	72	111				0	Content		-72	-111	17588349	3056938863
17603	09:11:18.353	00:00:17.603	1056	-1024	-768	-1	-1	-1	-1	4	-1024	-768	-1	-1	-1	-1	4		0	0						Untertest2.avi	0	880	547	72	111				0	Content		-72	-111	17603278	3056953792
17620	09:11:18.370	00:00:17.619	1057	-1024	-768	-1	-1	-1	-1	4	-1024	-768	-1	-1	-1	-1	4		0	0						Untertest2.avi	0	880	547	72	111				0	Content		-72	-111	17619900	3056970414
17637	09:11:18.387	00:00:17.636	1058	-1024	-768	-1	-1	-1	-1	4	-1024	-768	-1	-1	-1	-1	4		0	0						Untertest2.avi	0	880	547	72	111				0	Content		-72	-111	17636647	3056987161
17653	09:11:18.403	00:00:17.653	1059	-1024	-768	-1	-1	-1	-1	4	-1024	-768	-1	-1	-1	-1	4		0	0						Untertest2.avi	0	880	547	72	111				0	Content		-72	-111	17653270	3057003784
17670	09:11:18.420	00:00:17.669	1060	-1024	-768	-1	-1	-1	-1	4	-1024	-768	-1	-1	-1	-1	4		0	0						Untertest2.avi	0	880	547	72	111				0	Content		-72	-111	17669894	3057020408
17687	09:11:18.437	00:00:17.686	1061	-1024	-768	-1	-1	-1	-1	4	-1024	-768	-1	-1	-1	-1	4		0	0						Untertest2.avi	0	880	547	72	111				0	Content		-72	-111	17686519	3057037033
17704	09:11:18.454	00:00:17.703	1062	-1024	-768	-1	-1	-1	-1	4	-1024	-768	-1	-1	-1	-1	4		0	0						Untertest2.avi	0	880	547	72	111				0	Content		-72	-111	17703587	3057054101
17721	09:11:18.471	00:00:17.720	1063	-1024	-768	-1	-1	-1	-1	4	-1024	-768	-1	-1	-1	-1	4		0	0						Untertest2.avi	0	880	547	72	111				0	Content		-72	-111	17720962	3057071476
17738	09:11:18.488	00:00:17.738	1064	-1024	-768	-1	-1	-1	-1	4	-1024	-768	-1	-1	-1	-1	4		0	0						Untertest2.avi	0	880	547	72	111				0	Content		-72	-111	17738223	3057088737
17753	09:11:18.503	00:00:17.753	1065	-1024	-768	-1	-1	-1	-1	4	-1024	-768	-1	-1	-1	-1	4		0	0						Untertest2.avi	0	880	547	72	111				0	Content		-72	-111	17753141	3057103655
17770	09:11:18.520	00:00:17.769	1066	-1024	-768	-1	-1	-1	-1	4	-1024	-768	-1	-1	-1	-1	4		0	0						Untertest2.avi	0	880	547	72	111				0	Content		-72	-111	17769766	3057120280
17787	09:11:18.537	00:00:17.786	1067	-1024	-768	-1	-1	-1	-1	4	-1024	-768	-1	-1	-1	-1	4		0	0						Untertest2.avi	0	880	547	72	111				0	Content		-72	-111	17786512	3057137026
17803	09:11:18.553	00:00:17.803	1068	-1024	-768	-1	-1	-1	-1	4	-1024	-768	-1	-1	-1	-1	4		0	0						Untertest2.avi	0	880	547	72	111				0	Content		-72	-111	17803134	3057153648
17820	09:11:18.570	00:00:17.819	1069	-1024	-768	-1	-1	-1	-1	4	-1024	-768	-1	-1	-1	-1	4		0	0						Untertest2.avi	0	880	547	72	111				0	Content		-72	-111	17819758	3057170272
17836	09:11:18.586	00:00:17.836	1070	-1024	-768	-1	-1	-1	-1	4	-1024	-768	-1	-1	-1	-1	4		0	0						Untertest2.avi	0	880	547	72	111				0	Content		-72	-111	17836383	3057186897
17854	09:11:18.604	00:00:17.853	1071	-1024	-768	-1	-1	-1	-1	4	-1024	-768	-1	-1	-1	-1	4		0	0						Untertest2.avi	0	880	547	72	111				0	Content		-72	-111	17853552	3057204066
17871	09:11:18.621	00:00:17.870	1072	-1024	-768	-1	-1	-1	-1	4	-1024	-768	-1	-1	-1	-1	4		0	0						Untertest2.avi	0	880	547	72	111				0	Content		-72	-111	17870637	3057221151
17887	09:11:18.637	00:00:17.887	1073	-1024	-768	-1	-1	-1	-1	4	-1024	-768	-1	-1	-1	-1	4		0	0						Untertest2.avi	0	880	547	72	111				0	Content		-72	-111	17887305	3057237819
17904	09:11:18.654	00:00:17.903	1074	-1024	-768	-1	-1	-1	-1	4	-1024	-768	-1	-1	-1	-1	4		0	0						Untertest2.avi	0	880	547	72	111				0	Content		-72	-111	17903973	3057254487
17920	09:11:18.670	00:00:17.920	1075	-1024	-768	-1	-1	-1	-1	4	-1024	-768	-1	-1	-1	-1	4		0	0						Untertest2.avi	0	880	547	72	111				0	Content		-72	-111	17920290	3057270804
17937	09:11:18.687	00:00:17.936	1076	-1024	-768	-1	-1	-1	-1	4	-1024	-768	-1	-1	-1	-1	4		0	0						Untertest2.avi	0	880	547	72	111				0	Content		-72	-111	17936958	3057287472
17954	09:11:18.704	00:00:17.953	1077	-1024	-768	-1	-1	-1	-1	4	-1024	-768	-1	-1	-1	-1	4		0	0						Untertest2.avi	0	880	547	72	111				0	Content		-72	-111	17953626	3057304140
17970	09:11:18.720	00:00:17.969	1078	-1024	-768	-1	-1	-1	-1	4	-1024	-768	-1	-1	-1	-1	4		0	0						Untertest2.avi	0	880	547	72	111				0	Content		-72	-111	17969547	3057320061
17986	09:11:18.736	00:00:17.986	1079	-1024	-768	-1	-1	-1	-1	4	-1024	-768	-1	-1	-1	-1	4		0	0						Untertest2.avi	0	880	547	72	111				0	Content		-72	-111	17986300	3057336814
18003	09:11:18.753	00:00:18.002	1080	-1024	-768	-1	-1	-1	-1	4	-1024	-768	-1	-1	-1	-1	4		0	0						Untertest2.avi	0	880	547	72	111				0	Content		-72	-111	18002981	3057353495
18020	09:11:18.770	00:00:18.019	1081	-1024	-768	-1	-1	-1	-1	4	-1024	-768	-1	-1	-1	-1	4		0	0						Untertest2.avi	0	880	547	72	111				0	Content		-72	-111	18019649	3057370163
18036	09:11:18.786	00:00:18.036	1082	-1024	-768	-1	-1	-1	-1	4	-1024	-768	-1	-1	-1	-1	4		0	0						Untertest2.avi	0	880	547	72	111				0	Content		-72	-111	18036317	3057386831
18053	09:11:18.803	00:00:18.052	1083	-1024	-768	-1	-1	-1	-1	4	-1024	-768	-1	-1	-1	-1	4		0	0						Untertest2.avi	0	880	547	72	111				0	Content		-72	-111	18052968	3057403482
18070	09:11:18.820	00:00:18.069	1084	-1024	-768	-1	-1	-1	-1	4	-1024	-768	-1	-1	-1	-1	4		0	0						Untertest2.avi	0	880	547	72	111				0	Content		-72	-111	18069539	3057420053
18086	09:11:18.836	00:00:18.086	1085	-1024	-768	-1	-1	-1	-1	4	-1024	-768	-1	-1	-1	-1	4		0	0						Untertest2.avi	0	880	547	72	111				0	Content		-72	-111	18086478	3057436992
18103	09:11:18.853	00:00:18.103	1086	-1024	-768	-1	-1	-1	-1	4	-1024	-768	-1	-1	-1	-1	4		0	0						Untertest2.avi	0	880	547	72	111				0	Content		-72	-111	18103146	3057453660
18120	09:11:18.870	00:00:18.120	1087	-1024	-768	-1	-1	-1	-1	4	-1024	-768	-1	-1	-1	-1	4		0	0						Untertest2.avi	0	880	547	72	111				0	Content		-72	-111	18120287	3057470801
18137	09:11:18.887	00:00:18.136	1088	-1024	-768	-1	-1	-1	-1	4	-1024	-768	-1	-1	-1	-1	4		0	0						Untertest2.avi	0	880	547	72	111				0	Content		-72	-111	18136955	3057487469
18154	09:11:18.904	00:00:18.153	1089	-1024	-768	-1	-1	-1	-1	4	-1024	-768	-1	-1	-1	-1	4		0	0						Untertest2.avi	0	880	547	72	111				0	Content		-72	-111	18153983	3057504497
18171	09:11:18.921	00:00:18.170	1090	-1024	-768	-1	-1	-1	-1	4	-1024	-768	-1	-1	-1	-1	4		0	0						Untertest2.avi	0	880	547	72	111				0	Content		-72	-111	18170651	3057521165
18187	09:11:18.937	00:00:18.187	1091	-1024	-768	-1	-1	-1	-1	4	-1024	-768	-1	-1	-1	-1	4		0	0						Untertest2.avi	0	880	547	72	111				0	Content		-72	-111	18187319	3057537833
18204	09:11:18.954	00:00:18.203	1092	-1024	-768	-1	-1	-1	-1	4	-1024	-768	-1	-1	-1	-1	4		0	0						Untertest2.avi	0	880	547	72	111				0	Content		-72	-111	18203601	3057554115
18220	09:11:18.970	00:00:18.220	1093	-1024	-768	-1	-1	-1	-1	4	-1024	-768	-1	-1	-1	-1	4		0	0						Untertest2.avi	0	880	547	72	111				0	Content		-72	-111	18220269	3057570783
18237	09:11:18.987	00:00:18.236	1094	-1024	-768	-1	-1	-1	-1	4	-1024	-768	-1	-1	-1	-1	4		0	0						Untertest2.avi	0	880	547	72	111				0	Content		-72	-111	18236937	3057587451
18253	09:11:19.003	00:00:18.253	1095	-1024	-768	-1	-1	-1	-1	4	-1024	-768	-1	-1	-1	-1	4		0	0						Untertest2.avi	0	880	547	72	111				0	Content		-72	-111	18253349	3057603863
18270	09:11:19.020	00:00:18.270	1096	-1024	-768	-1	-1	-1	-1	4	-1024	-768	-1	-1	-1	-1	4		0	0						Untertest2.avi	0	880	547	72	111				0	Content		-72	-111	18270018	3057620532
18287	09:11:19.037	00:00:18.286	1097	-1024	-768	-1	-1	-1	-1	4	-1024	-768	-1	-1	-1	-1	4		0	0						Untertest2.avi	0	880	547	72	111				0	Content		-72	-111	18286686	3057637200
18303	09:11:19.053	00:00:18.302	1098	-1024	-768	-1	-1	-1	-1	4	-1024	-768	-1	-1	-1	-1	4		0	0						Untertest2.avi	0	880	547	72	111				0	Content		-72	-111	18302801	3057653315
18319	09:11:19.069	00:00:18.319	1099	-1024	-768	-1	-1	-1	-1	4	-1024	-768	-1	-1	-1	-1	4		0	0						Untertest2.avi	0	880	547	72	111				0	Content		-72	-111	18319419	3057669933
18336	09:11:19.086	00:00:18.336	1100	-1024	-768	-1	-1	-1	-1	4	-1024	-768	-1	-1	-1	-1	4		0	0						Untertest2.avi	0	880	547	72	111				0	Content		-72	-111	18336094	3057686608
18353	09:11:19.103	00:00:18.352	1101	-1024	-768	-1	-1	-1	-1	4	-1024	-768	-1	-1	-1	-1	4		0	0						Untertest2.avi	0	880	547	72	111				0	Content		-72	-111	18352753	3057703267
18369	09:11:19.119	00:00:18.369	1102	-1024	-768	-1	-1	-1	-1	4	-1024	-768	-1	-1	-1	-1	4		0	0						Untertest2.avi	0	880	547	72	111				0	Content		-72	-111	18369421	3057719935
18386	09:11:19.136	00:00:18.386	1103	-1024	-768	-1	-1	-1	-1	4	-1024	-768	-1	-1	-1	-1	4		0	0						Untertest2.avi	0	880	547	72	111				0	Content		-72	-111	18386253	3057736767
18403	09:11:19.153	00:00:18.402	1104	-1024	-768	-1	-1	-1	-1	4	-1024	-768	-1	-1	-1	-1	4		0	0						Untertest2.avi	0	880	547	72	111				0	Content		-72	-111	18402921	3057753435
18420	09:11:19.170	00:00:18.419	1105	-1024	-768	-1	-1	-1	-1	4	-1024	-768	-1	-1	-1	-1	4		0	0						Untertest2.avi	0	880	547	72	111				0	Content		-72	-111	18419589	3057770103
18437	09:11:19.187	00:00:18.436	1106	-1024	-768	-1	-1	-1	-1	4	-1024	-768	-1	-1	-1	-1	4		0	0						Untertest2.avi	0	880	547	72	111				0	Content		-72	-111	18436571	3057787085
18453	09:11:19.203	00:00:18.453	1107	-1024	-768	-1	-1	-1	-1	4	-1024	-768	-1	-1	-1	-1	4		0	0						Untertest2.avi	0	880	547	72	111				0	Content		-72	-111	18453239	3057803753
18470	09:11:19.220	00:00:18.469	1108	-1024	-768	-1	-1	-1	-1	4	-1024	-768	-1	-1	-1	-1	4		0	0						Untertest2.avi	0	880	547	72	111				0	Content		-72	-111	18469908	3057820422
18487	09:11:19.237	00:00:18.487	1109	-1024	-768	-1	-1	-1	-1	4	-1024	-768	-1	-1	-1	-1	4		0	0						Untertest2.avi	0	880	547	72	111				0	Content		-72	-111	18487226	3057837740
18504	09:11:19.254	00:00:18.503	1110	-1024	-768	-1	-1	-1	-1	4	-1024	-768	-1	-1	-1	-1	4		0	0						Untertest2.avi	0	880	547	72	111				0	Content		-72	-111	18503894	3057854408
18520	09:11:19.270	00:00:18.520	1111	-1024	-768	-1	-1	-1	-1	4	-1024	-768	-1	-1	-1	-1	4		0	0						Untertest2.avi	0	880	547	72	111				0	Content		-72	-111	18520109	3057870623
18537	09:11:19.287	00:00:18.536	1112	-1024	-768	-1	-1	-1	-1	4	-1024	-768	-1	-1	-1	-1	4		0	0						Untertest2.avi	0	880	547	72	111				0	Content		-72	-111	18536777	3057887291
18553	09:11:19.303	00:00:18.553	1113	-1024	-768	-1	-1	-1	-1	4	-1024	-768	-1	-1	-1	-1	4		0	0						Untertest2.avi	0	880	547	72	111				0	Content		-72	-111	18553445	3057903959
18569	09:11:19.319	00:00:18.569	1114	-1024	-768	-1	-1	-1	-1	4	-1024	-768	-1	-1	-1	-1	4		0	0						Untertest2.avi	0	880	547	72	111				0	Content		-72	-111	18569290	3057919804
18586	09:11:19.336	00:00:18.585	1115	-1024	-768	-1	-1	-1	-1	4	-1024	-768	-1	-1	-1	-1	4		0	0						Untertest2.avi	0	880	547	72	111				0	Content		-72	-111	18585909	3057936423
18603	09:11:19.353	00:00:18.602	1116	-1024	-768	-1	-1	-1	-1	4	-1024	-768	-1	-1	-1	-1	4		0	0						Untertest2.avi	0	880	547	72	111				0	Content		-72	-111	18602531	3057953045
18619	09:11:19.369	00:00:18.619	1117	-1024	-768	-1	-1	-1	-1	4	-1024	-768	-1	-1	-1	-1	4		0	0						Untertest2.avi	0	880	547	72	111				0	Content		-72	-111	18619217	3057969731
18636	09:11:19.386	00:00:18.635	1118	-1024	-768	-1	-1	-1	-1	4	-1024	-768	-1	-1	-1	-1	4		0	0						Untertest2.avi	0	880	547	72	111				0	Content		-72	-111	18635885	3057986399
18653	09:11:19.403	00:00:18.652	1119	547,1439	682,9175	0,2903285	0,5901283	419,6499	3,618083	3	547,1439	682,9175	0,2903285	0,5901283	419,6499	3,618083	1	24	547	683						Untertest2.avi	0	880	547	72	111	482	569	133	0	Content		475	572	18652528	3058003042
18669	09:11:19.419	00:00:18.669	1120	558,4155	677,6863	0,2904668	0,5903435	420,8569	3,600828	3	558,4155	677,6863	0,2904668	0,5903435	420,8569	3,600828	1	24	558	678						Untertest2.avi	0	880	547	72	111	482	569	133	0	Content		486	567	18669152	3058019666
18686	09:11:19.436	00:00:18.685	1121	513,7473	683,9735	0,2900649	0,5901787	420,8563	3,453896	3	513,7473	683,9735	0,2900649	0,5901787	420,8563	3,453896	1	24	514	684						Untertest2.avi	0	880	547	72	111	482	569	133	0	Content		442	573	18685776	3058036290
18703	09:11:19.453	00:00:18.702	1122	556,0079	677,222	0,2904055	0,5904236	421,0481	3,615955	3	556,0079	677,222	0,2904055	0,5904236	421,0481	3,615955	1	24	556	677						Untertest2.avi	0	880	547	72	111	482	569	133	0	Content		484	566	18702526	3058053040
18719	09:11:19.469	00:00:18.719	1123	553,3069	678,4155	0,290078	0,590494	419,4302	3,584986	3	553,3069	678,4155	0,290078	0,590494	419,4302	3,584986	1	24	553	678						Untertest2.avi	0	880	547	72	111	482	569	133	0	Content		481	567	18719146	3058069660
18736	09:11:19.486	00:00:18.735	1124	-1024	-768	-1	-1	-1	-1	4	-1024	-768	-1	-1	-1	-1	4	24	0	0						Untertest2.avi	0	880	547	72	111	482	569	133	0	Content		-72	-111	18735770	3058086284
18752	09:11:19.502	00:00:18.752	1125	554,6215	686,2751	0,2899355	0,5907617	418,6452	3,536736	3	554,6215	686,2751	0,2899355	0,5907617	418,6452	3,536736	1	24	555	686						Untertest2.avi	0	880	547	72	111	482	569	133	0	Content		483	575	18752396	3058102910
18769	09:11:19.519	00:00:18.769	1126	557,2798	683,856	0,2900061	0,5909846	419,0234	3,531522	3	557,2798	683,856	0,2900061	0,5909846	419,0234	3,531522	1	24	557	684						Untertest2.avi	0	880	547	72	111	482	569	133	0	Content		485	573	18769146	3058119660
18786	09:11:19.536	00:00:18.785	1127	-1024	-768	-1	-1	-1	-1	4	-1024	-768	-1	-1	-1	-1	4		0	0						Untertest2.avi	0	880	547	72	111				0	Content		-72	-111	18785769	3058136283
18802	09:11:19.552	00:00:18.802	1128	-1024	-768	-1	-1	-1	-1	4	-1024	-768	-1	-1	-1	-1	4		0	0						Untertest2.avi	0	880	547	72	111				0	Content		-72	-111	18802392	3058152906
18819	09:11:19.569	00:00:18.819	1129	-1024	-768	-1	-1	-1	-1	4	-1024	-768	-1	-1	-1	-1	4		0	0						Untertest2.avi	0	880	547	72	111				0	Content		-72	-111	18819017	3058169531
18836	09:11:19.586	00:00:18.835	1130	-1024	-768	-1	-1	-1	-1	4	-1024	-768	-1	-1	-1	-1	4		0	0						Untertest2.avi	0	880	547	72	111				0	Content		-72	-111	18835766	3058186280
18852	09:11:19.602	00:00:18.852	1131	-1024	-768	-1	-1	-1	-1	4	-1024	-768	-1	-1	-1	-1	4		0	0						Untertest2.avi	0	880	547	72	111				0	Content		-72	-111	18852392	3058202906
18869	09:11:19.619	00:00:18.869	1132	-1024	-768	-1	-1	-1	-1	4	-1024	-768	-1	-1	-1	-1	4		0	0						Untertest2.avi	0	880	547	72	111				0	Content		-72	-111	18869060	3058219574
18886	09:11:19.636	00:00:18.885	1133	-1024	-768	-1	-1	-1	-1	4	-1024	-768	-1	-1	-1	-1	4		0	0						Untertest2.avi	0	880	547	72	111				0	Content		-72	-111	18885725	3058236239
18902	09:11:19.652	00:00:18.902	1134	-1024	-768	-1	-1	-1	-1	4	-1024	-768	-1	-1	-1	-1	4		0	0						Untertest2.avi	0	880	547	72	111				0	Content		-72	-111	18902394	3058252908
18919	09:11:19.669	00:00:18.919	1135	-1024	-768	-1	-1	-1	-1	4	-1024	-768	-1	-1	-1	-1	4		0	0						Untertest2.avi	0	880	547	72	111				0	Content		-72	-111	18919017	3058269531
18936	09:11:19.686	00:00:18.935	1136	-1024	-768	-1	-1	-1	-1	4	-1024	-768	-1	-1	-1	-1	4		0	0						Untertest2.avi	0	880	547	72	111				0	Content		-72	-111	18935685	3058286199
18952	09:11:19.702	00:00:18.952	1137	-1024	-768	-1	-1	-1	-1	4	-1024	-768	-1	-1	-1	-1	4		0	0						Untertest2.avi	0	880	547	72	111				0	Content		-72	-111	18952390	3058302904
18969	09:11:19.719	00:00:18.969	1138	-1024	-768	-1	-1	-1	-1	4	-1024	-768	-1	-1	-1	-1	4		0	0						Untertest2.avi	0	880	547	72	111				0	Content		-72	-111	18969015	3058319529
18986	09:11:19.736	00:00:18.985	1139	-1024	-768	-1	-1	-1	-1	4	-1024	-768	-1	-1	-1	-1	4		0	0						Untertest2.avi	0	880	547	72	111				0	Content		-72	-111	18985644	3058336158
19002	09:11:19.752	00:00:19.002	1140	-1024	-768	-1	-1	-1	-1	4	-1024	-768	-1	-1	-1	-1	4		0	0						Untertest2.avi	0	880	547	72	111				0	Content		-72	-111	19002330	3058352844
19019	09:11:19.769	00:00:19.018	1141	-1024	-768	-1	-1	-1	-1	4	-1024	-768	-1	-1	-1	-1	4		0	0						Untertest2.avi	0	880	547	72	111				0	Content		-72	-111	19018998	3058369512
19036	09:11:19.786	00:00:19.035	1142	-1024	-768	-1	-1	-1	-1	4	-1024	-768	-1	-1	-1	-1	4		0	0						Untertest2.avi	0	880	547	72	111				0	Content		-72	-111	19035632	3058386146
19052	09:11:19.802	00:00:19.052	1143	-1024	-768	-1	-1	-1	-1	4	-1024	-768	-1	-1	-1	-1	4		0	0						Untertest2.avi	0	880	547	72	111				0	Content		-72	-111	19052300	3058402814
19069	09:11:19.819	00:00:19.068	1144	-1024	-768	-1	-1	-1	-1	4	-1024	-768	-1	-1	-1	-1	4		0	0						Untertest2.avi	0	880	547	72	111				0	Content		-72	-111	19068969	3058419483
19086	09:11:19.836	00:00:19.085	1145	-1024	-768	-1	-1	-1	-1	4	-1024	-768	-1	-1	-1	-1	4		0	0						Untertest2.avi	0	880	547	72	111				0	Content		-72	-111	19085637	3058436151
19102	09:11:19.852	00:00:19.102	1146	-1024	-768	-1	-1	-1	-1	4	-1024	-768	-1	-1	-1	-1	4		0	0						Untertest2.avi	0	880	547	72	111				0	Content		-72	-111	19102261	3058452775
19119	09:11:19.869	00:00:19.118	1147	-1024	-768	-1	-1	-1	-1	4	-1024	-768	-1	-1	-1	-1	4		0	0						Untertest2.avi	0	880	547	72	111				0	Content		-72	-111	19118929	3058469443
19136	09:11:19.886	00:00:19.135	1148	-1024	-768	-1	-1	-1	-1	4	-1024	-768	-1	-1	-1	-1	4		0	0						Untertest2.avi	0	880	547	72	111				0	Content		-72	-111	19135593	3058486107
19152	09:11:19.902	00:00:19.152	1149	-1024	-768	-1	-1	-1	-1	4	-1024	-768	-1	-1	-1	-1	4		0	0						Untertest2.avi	0	880	547	72	111				0	Content		-72	-111	19152261	3058502775
19169	09:11:19.919	00:00:19.168	1150	-1024	-768	-1	-1	-1	-1	4	-1024	-768	-1	-1	-1	-1	4		0	0						Untertest2.avi	0	880	547	72	111				0	Content		-72	-111	19168879	3058519393
19186	09:11:19.936	00:00:19.185	1151	-1024	-768	-1	-1	-1	-1	4	-1024	-768	-1	-1	-1	-1	4		0	0						Untertest2.avi	0	880	547	72	111				0	Content		-72	-111	19185503	3058536017
19202	09:11:19.952	00:00:19.202	1152	-1024	-768	-1	-1	-1	-1	4	-1024	-768	-1	-1	-1	-1	4		0	0						Untertest2.avi	0	880	547	72	111				0	Content		-72	-111	19202127	3058552641
19219	09:11:19.969	00:00:19.218	1153	-1024	-768	-1	-1	-1	-1	4	-1024	-768	-1	-1	-1	-1	4		0	0						Untertest2.avi	0	880	547	72	111				0	Content		-72	-111	19218816	3058569330
19235	09:11:19.985	00:00:19.235	1154	-1024	-768	-1	-1	-1	-1	4	-1024	-768	-1	-1	-1	-1	4		0	0						Untertest2.avi	0	880	547	72	111				0	Content		-72	-111	19235484	3058585998
19252	09:11:20.002	00:00:19.252	1155	-1024	-768	-1	-1	-1	-1	4	-1024	-768	-1	-1	-1	-1	4		0	0						Untertest2.avi	0	880	547	72	111				0	Content		-72	-111	19252138	3058602652
19269	09:11:20.019	00:00:19.268	1156	-1024	-768	-1	-1	-1	-1	4	-1024	-768	-1	-1	-1	-1	4		0	0						Untertest2.avi	0	880	547	72	111				0	Content		-72	-111	19268806	3058619320
19286	09:11:20.036	00:00:19.285	1157	-1024	-768	-1	-1	-1	-1	4	-1024	-768	-1	-1	-1	-1	4		0	0						Untertest2.avi	0	880	547	72	111				0	Content		-72	-111	19285550	3058636064
19302	09:11:20.052	00:00:19.302	1158	-1024	-768	-1	-1	-1	-1	4	-1024	-768	-1	-1	-1	-1	4		0	0						Untertest2.avi	0	880	547	72	111				0	Content		-72	-111	19302121	3058652635
19319	09:11:20.069	00:00:19.318	1159	-1024	-768	-1	-1	-1	-1	4	-1024	-768	-1	-1	-1	-1	4		0	0						Untertest2.avi	0	880	547	72	111				0	Content		-72	-111	19318954	3058669468
19336	09:11:20.086	00:00:19.335	1160	-1024	-768	-1	-1	-1	-1	4	-1024	-768	-1	-1	-1	-1	4		0	0						Untertest2.avi	0	880	547	72	111				0	Content		-72	-111	19335622	3058686136
19352	09:11:20.102	00:00:19.352	1161	-1024	-768	-1	-1	-1	-1	4	-1024	-768	-1	-1	-1	-1	4		0	0						Untertest2.avi	0	880	547	72	111				0	Content		-72	-111	19352290	3058702804
19369	09:11:20.119	00:00:19.369	1162	-1024	-768	-1	-1	-1	-1	4	-1024	-768	-1	-1	-1	-1	4		0	0						Untertest2.avi	0	880	547	72	111				0	Content		-72	-111	19369463	3058719977
19386	09:11:20.136	00:00:19.386	1163	-1024	-768	-1	-1	-1	-1	4	-1024	-768	-1	-1	-1	-1	4		0	0						Untertest2.avi	0	880	547	72	111				0	Content		-72	-111	19386131	3058736645
19403	09:11:20.153	00:00:19.403	1164	-1024	-768	-1	-1	-1	-1	4	-1024	-768	-1	-1	-1	-1	4		0	0						Untertest2.avi	0	880	547	72	111				0	Content		-72	-111	19403169	3058753683
19420	09:11:20.170	00:00:19.419	1165	-1024	-768	-1	-1	-1	-1	4	-1024	-768	-1	-1	-1	-1	4		0	0						Untertest2.avi	0	880	547	72	111				0	Content		-72	-111	19419837	3058770351
19437	09:11:20.187	00:00:19.436	1166	-1024	-768	-1	-1	-1	-1	4	-1024	-768	-1	-1	-1	-1	4		0	0						Untertest2.avi	0	880	547	72	111				0	Content		-72	-111	19436505	3058787019
19453	09:11:20.203	00:00:19.452	1167	-1024	-768	-1	-1	-1	-1	4	-1024	-768	-1	-1	-1	-1	4		0	0						Untertest2.avi	0	880	547	72	111				0	Content		-72	-111	19452793	3058803307
19469	09:11:20.219	00:00:19.469	1168	-1024	-768	-1	-1	-1	-1	4	-1024	-768	-1	-1	-1	-1	4		0	0						Untertest2.avi	0	880	547	72	111				0	Content		-72	-111	19469461	3058819975
19486	09:11:20.236	00:00:19.486	1169	-1024	-768	-1	-1	-1	-1	4	-1024	-768	-1	-1	-1	-1	4		0	0						Untertest2.avi	0	880	547	72	111				0	Content		-72	-111	19486130	3058836644
19503	09:11:20.253	00:00:19.502	1170	-1024	-768	-1	-1	-1	-1	4	-1024	-768	-1	-1	-1	-1	4		0	0						Untertest2.avi	0	880	547	72	111				0	Content		-72	-111	19502542	3058853056
19519	09:11:20.269	00:00:19.519	1171	-1024	-768	-1	-1	-1	-1	4	-1024	-768	-1	-1	-1	-1	4		0	0						Untertest2.avi	0	880	547	72	111				0	Content		-72	-111	19519210	3058869724
19536	09:11:20.286	00:00:19.535	1172	-1024	-768	-1	-1	-1	-1	4	-1024	-768	-1	-1	-1	-1	4		0	0						Untertest2.avi	0	880	547	72	111				0	Content		-72	-111	19535878	3058886392
19552	09:11:20.302	00:00:19.551	1173	-1024	-768	-1	-1	-1	-1	4	-1024	-768	-1	-1	-1	-1	4		0	0						Untertest2.avi	0	880	547	72	111				0	Content		-72	-111	19551987	3058902501
19569	09:11:20.319	00:00:19.568	1174	-1024	-768	-1	-1	-1	-1	4	-1024	-768	-1	-1	-1	-1	4		0	0						Untertest2.avi	0	880	547	72	111				0	Content		-72	-111	19568610	3058919124
19585	09:11:20.335	00:00:19.585	1175	-1024	-768	-1	-1	-1	-1	4	-1024	-768	-1	-1	-1	-1	4		0	0						Untertest2.avi	0	880	547	72	111				0	Content		-72	-111	19585279	3058935793
19602	09:11:20.352	00:00:19.601	1176	-1024	-768	-1	-1	-1	-1	4	-1024	-768	-1	-1	-1	-1	4		0	0						Untertest2.avi	0	880	547	72	111				0	Content		-72	-111	19601947	3058952461
19619	09:11:20.369	00:00:19.618	1177	-1024	-768	-1	-1	-1	-1	4	-1024	-768	-1	-1	-1	-1	4		0	0						Untertest2.avi	0	880	547	72	111				0	Content		-72	-111	19618615	3058969129
19635	09:11:20.385	00:00:19.635	1178	-1024	-768	-1	-1	-1	-1	4	-1024	-768	-1	-1	-1	-1	4		0	0						Untertest2.avi	0	880	547	72	111				0	Content		-72	-111	19635263	3058985777
19652	09:11:20.402	00:00:19.651	1179	-1024	-768	-1	-1	-1	-1	4	-1024	-768	-1	-1	-1	-1	4		0	0						Untertest2.avi	0	880	547	72	111				0	Content		-72	-111	19651931	3059002445
19669	09:11:20.419	00:00:19.668	1180	-1024	-768	-1	-1	-1	-1	4	-1024	-768	-1	-1	-1	-1	4		0	0						Untertest2.avi	0	880	547	72	111				0	Content		-72	-111	19668782	3059019296
19685	09:11:20.435	00:00:19.685	1181	-1024	-768	-1	-1	-1	-1	4	-1024	-768	-1	-1	-1	-1	4		0	0						Untertest2.avi	0	880	547	72	111				0	Content		-72	-111	19685450	3059035964
19702	09:11:20.452	00:00:19.702	1182	-1024	-768	-1	-1	-1	-1	4	-1024	-768	-1	-1	-1	-1	4		0	0						Untertest2.avi	0	880	547	72	111				0	Content		-72	-111	19702119	3059052633
19719	09:11:20.469	00:00:19.719	1183	-1024	-768	-1	-1	-1	-1	4	-1024	-768	-1	-1	-1	-1	4		0	0						Untertest2.avi	0	880	547	72	111				0	Content		-72	-111	19719116	3059069630
19736	09:11:20.486	00:00:19.735	1184	-1024	-768	-1	-1	-1	-1	4	-1024	-768	-1	-1	-1	-1	4		0	0						Untertest2.avi	0	880	547	72	111				0	Content		-72	-111	19735784	3059086298
19752	09:11:20.502	00:00:19.752	1185	-1024	-768	-1	-1	-1	-1	4	-1024	-768	-1	-1	-1	-1	4		0	0						Untertest2.avi	0	880	547	72	111				0	Content		-72	-111	19752452	3059102966
19770	09:11:20.520	00:00:19.769	1186	-1024	-768	-1	-1	-1	-1	4	-1024	-768	-1	-1	-1	-1	4		0	0						Untertest2.avi	0	880	547	72	111				0	Content		-72	-111	19769788	3059120302
19786	09:11:20.536	00:00:19.786	1187	-1024	-768	-1	-1	-1	-1	4	-1024	-768	-1	-1	-1	-1	4		0	0						Untertest2.avi	0	880	547	72	111				0	Content		-72	-111	19786456	3059136970
19803	09:11:20.553	00:00:19.802	1188	-1024	-768	-1	-1	-1	-1	4	-1024	-768	-1	-1	-1	-1	4		0	0						Untertest2.avi	0	880	547	72	111				0	Content		-72	-111	19802677	3059153191
19819	09:11:20.569	00:00:19.819	1189	-1024	-768	-1	-1	-1	-1	4	-1024	-768	-1	-1	-1	-1	4		0	0						Untertest2.avi	0	880	547	72	111				0	Content		-72	-111	19819345	3059169859
19836	09:11:20.586	00:00:19.836	1190	-1024	-768	-1	-1	-1	-1	4	-1024	-768	-1	-1	-1	-1	4		0	0						Untertest2.avi	0	880	547	72	111				0	Content		-72	-111	19836013	3059186527
19852	09:11:20.602	00:00:19.851	1191	-1024	-768	-1	-1	-1	-1	4	-1024	-768	-1	-1	-1	-1	4		0	0						Untertest2.avi	0	880	547	72	111				0	Content		-72	-111	19851728	3059202242
19868	09:11:20.618	00:00:19.868	1192	-1024	-768	-1	-1	-1	-1	4	-1024	-768	-1	-1	-1	-1	4		0	0						Untertest2.avi	0	880	547	72	111				0	Content		-72	-111	19868479	3059218993
19885	09:11:20.635	00:00:19.885	1193	-1024	-768	-1	-1	-1	-1	4	-1024	-768	-1	-1	-1	-1	4		0	0						Untertest2.avi	0	880	547	72	111				0	Content		-72	-111	19885162	3059235676
19902	09:11:20.652	00:00:19.901	1194	-1024	-768	-1	-1	-1	-1	4	-1024	-768	-1	-1	-1	-1	4		0	0						Untertest2.avi	0	880	547	72	111				0	Content		-72	-111	19901830	3059252344
19918	09:11:20.668	00:00:19.918	1195	-1024	-768	-1	-1	-1	-1	4	-1024	-768	-1	-1	-1	-1	4		0	0						Untertest2.avi	0	880	547	72	111				0	Content		-72	-111	19918499	3059269013
19935	09:11:20.685	00:00:19.935	1196	-1024	-768	-1	-1	-1	-1	4	-1024	-768	-1	-1	-1	-1	4		0	0						Untertest2.avi	0	880	547	72	111				0	Content		-72	-111	19935155	3059285669
19952	09:11:20.702	00:00:19.951	1197	-1024	-768	-1	-1	-1	-1	4	-1024	-768	-1	-1	-1	-1	4		0	0						Untertest2.avi	0	880	547	72	111				0	Content		-72	-111	19951726	3059302240
19969	09:11:20.719	00:00:19.968	1198	-1024	-768	-1	-1	-1	-1	4	-1024	-768	-1	-1	-1	-1	4		0	0						Untertest2.avi	0	880	547	72	111				0	Content		-72	-111	19968668	3059319182
19985	09:11:20.735	00:00:19.985	1199	-1024	-768	-1	-1	-1	-1	4	-1024	-768	-1	-1	-1	-1	4		0	0						Untertest2.avi	0	880	547	72	111				0	Content		-72	-111	19985336	3059335850
20002	09:11:20.752	00:00:20.002	1200	-1024	-768	-1	-1	-1	-1	4	-1024	-768	-1	-1	-1	-1	4		0	0						Untertest2.avi	0	880	547	72	111				0	Content		-72	-111	20002298	3059352812
20019	09:11:20.769	00:00:20.018	1201	-1024	-768	-1	-1	-1	-1	4	-1024	-768	-1	-1	-1	-1	4		0	0						Untertest2.avi	0	880	547	72	111				0	Content		-72	-111	20018966	3059369480
20036	09:11:20.786	00:00:20.035	1202	-1024	-768	-1	-1	-1	-1	4	-1024	-768	-1	-1	-1	-1	4		0	0						Untertest2.avi	0	880	547	72	111				0	Content		-72	-111	20035634	3059386148
20053	09:11:20.803	00:00:20.052	1203	-1024	-768	-1	-1	-1	-1	4	-1024	-768	-1	-1	-1	-1	4		0	0						Untertest2.avi	0	880	547	72	111				0	Content		-72	-111	20052706	3059403220
20069	09:11:20.819	00:00:20.069	1204	-1024	-768	-1	-1	-1	-1	4	-1024	-768	-1	-1	-1	-1	4		0	0						Untertest2.avi	0	880	547	72	111				0	Content		-72	-111	20069374	3059419888
20086	09:11:20.836	00:00:20.086	1205	-1024	-768	-1	-1	-1	-1	4	-1024	-768	-1	-1	-1	-1	4		0	0						Untertest2.avi	0	880	547	72	111				0	Content		-72	-111	20086043	3059436557
20102	09:11:20.852	00:00:20.102	1206	-1024	-768	-1	-1	-1	-1	4	-1024	-768	-1	-1	-1	-1	4		0	0						Untertest2.avi	0	880	547	72	111				0	Content		-72	-111	20102353	3059452867
20119	09:11:20.869	00:00:20.119	1207	-1024	-768	-1	-1	-1	-1	4	-1024	-768	-1	-1	-1	-1	4		0	0						Untertest2.avi	0	880	547	72	111				0	Content		-72	-111	20119021	3059469535
20136	09:11:20.886	00:00:20.135	1208	-1024	-768	-1	-1	-1	-1	4	-1024	-768	-1	-1	-1	-1	4		0	0						Untertest2.avi	0	880	547	72	111				0	Content		-72	-111	20135689	3059486203
20152	09:11:20.902	00:00:20.152	1209	-1024	-768	-1	-1	-1	-1	4	-1024	-768	-1	-1	-1	-1	4		0	0						Untertest2.avi	0	880	547	72	111				0	Content		-72	-111	20152116	3059502630
20169	09:11:20.919	00:00:20.168	1210	-1024	-768	-1	-1	-1	-1	4	-1024	-768	-1	-1	-1	-1	4		0	0						Untertest2.avi	0	880	547	72	111				0	Content		-72	-111	20168784	3059519298
20185	09:11:20.935	00:00:20.185	1211	-1024	-768	-1	-1	-1	-1	4	-1024	-768	-1	-1	-1	-1	4		0	0						Untertest2.avi	0	880	547	72	111				0	Content		-72	-111	20185452	3059535966
20202	09:11:20.952	00:00:20.201	1212	-1024	-768	-1	-1	-1	-1	4	-1024	-768	-1	-1	-1	-1	4		0	0						Untertest2.avi	0	880	547	72	111				0	Content		-72	-111	20201595	3059552109
20218	09:11:20.968	00:00:20.218	1213	-1024	-768	-1	-1	-1	-1	4	-1024	-768	-1	-1	-1	-1	4		0	0						Untertest2.avi	0	880	547	72	111				0	Content		-72	-111	20218219	3059568733
20235	09:11:20.985	00:00:20.234	1214	-1024	-768	-1	-1	-1	-1	4	-1024	-768	-1	-1	-1	-1	4		0	0						Untertest2.avi	0	880	547	72	111				0	Content		-72	-111	20234886	3059585400
20252	09:11:21.002	00:00:20.251	1215	-1024	-768	-1	-1	-1	-1	4	-1024	-768	-1	-1	-1	-1	4		0	0						Untertest2.avi	0	880	547	72	111				0	Content		-72	-111	20251554	3059602068
20268	09:11:21.018	00:00:20.268	1216	-1024	-768	-1	-1	-1	-1	4	-1024	-768	-1	-1	-1	-1	4		0	0						Untertest2.avi	0	880	547	72	111				0	Content		-72	-111	20268222	3059618736
20285	09:11:21.035	00:00:20.284	1217	-1024	-768	-1	-1	-1	-1	4	-1024	-768	-1	-1	-1	-1	4		0	0						Untertest2.avi	0	880	547	72	111				0	Content		-72	-111	20284890	3059635404
20302	09:11:21.052	00:00:20.301	1218	-1024	-768	-1	-1	-1	-1	4	-1024	-768	-1	-1	-1	-1	4		0	0						Untertest2.avi	0	880	547	72	111				0	Content		-72	-111	20301558	3059652072
20318	09:11:21.068	00:00:20.318	1219	-1024	-768	-1	-1	-1	-1	4	-1024	-768	-1	-1	-1	-1	4		0	0						Untertest2.avi	0	880	547	72	111				0	Content		-72	-111	20318227	3059668741
20335	09:11:21.085	00:00:20.335	1220	-1024	-768	-1	-1	-1	-1	4	-1024	-768	-1	-1	-1	-1	4		0	0						Untertest2.avi	0	880	547	72	111				0	Content		-72	-111	20335062	3059685576
20352	09:11:21.102	00:00:20.351	1221	-1024	-768	-1	-1	-1	-1	4	-1024	-768	-1	-1	-1	-1	4		0	0						Untertest2.avi	0	880	547	72	111				0	Content		-72	-111	20351730	3059702244
20368	09:11:21.118	00:00:20.368	1222	-1024	-768	-1	-1	-1	-1	4	-1024	-768	-1	-1	-1	-1	4		0	0						Untertest2.avi	0	880	547	72	111				0	Content		-72	-111	20368398	3059718912
20385	09:11:21.135	00:00:20.385	1223	-1024	-768	-1	-1	-1	-1	4	-1024	-768	-1	-1	-1	-1	4		0	0						Untertest2.avi	0	880	547	72	111				0	Content		-72	-111	20385345	3059735859
20401	09:11:21.151	00:00:20.401	1224	-1024	-768	-1	-1	-1	-1	4	-1024	-768	-1	-1	-1	-1	4		0	0						Untertest2.avi	0	880	547	72	111				0	Content		-72	-111	20401466	3059751980
20418	09:11:21.168	00:00:20.418	1225	-1024	-768	-1	-1	-1	-1	4	-1024	-768	-1	-1	-1	-1	4		0	0						Untertest2.avi	0	880	547	72	111				0	Content		-72	-111	20418108	3059768622
20435	09:11:21.185	00:00:20.434	1226	-1024	-768	-1	-1	-1	-1	4	-1024	-768	-1	-1	-1	-1	4		0	0						Untertest2.avi	0	880	547	72	111				0	Content		-72	-111	20434788	3059785302
20451	09:11:21.201	00:00:20.451	1227	-1024	-768	-1	-1	-1	-1	4	-1024	-768	-1	-1	-1	-1	4		0	0						Untertest2.avi	0	880	547	72	111				0	Content		-72	-111	20451456	3059801970
20468	09:11:21.218	00:00:20.468	1228	-1024	-768	-1	-1	-1	-1	4	-1024	-768	-1	-1	-1	-1	4		0	0						Untertest2.avi	0	880	547	72	111				0	Content		-72	-111	20468085	3059818599
20485	09:11:21.235	00:00:20.484	1229	-1024	-768	-1	-1	-1	-1	4	-1024	-768	-1	-1	-1	-1	4		0	0						Untertest2.avi	0	880	547	72	111				0	Content		-72	-111	20484753	3059835267
20501	09:11:21.251	00:00:20.501	1230	-1024	-768	-1	-1	-1	-1	4	-1024	-768	-1	-1	-1	-1	4		0	0						Untertest2.avi	0	880	547	72	111				0	Content		-72	-111	20501421	3059851935
20518	09:11:21.268	00:00:20.518	1231	-1024	-768	-1	-1	-1	-1	4	-1024	-768	-1	-1	-1	-1	4		0	0						Untertest2.avi	0	880	547	72	111				0	Content		-72	-111	20518089	3059868603
20535	09:11:21.285	00:00:20.534	1232	-1024	-768	-1	-1	-1	-1	4	-1024	-768	-1	-1	-1	-1	4		0	0						Untertest2.avi	0	880	547	72	111				0	Content		-72	-111	20534712	3059885226
20551	09:11:21.301	00:00:20.551	1233	-1024	-768	-1	-1	-1	-1	4	-1024	-768	-1	-1	-1	-1	4		0	0						Untertest2.avi	0	880	547	72	111				0	Content		-72	-111	20551380	3059901894
20568	09:11:21.318	00:00:20.568	1234	-1024	-768	-1	-1	-1	-1	4	-1024	-768	-1	-1	-1	-1	4		0	0						Untertest2.avi	0	880	547	72	111				0	Content		-72	-111	20568045	3059918559
20585	09:11:21.335	00:00:20.584	1235	-1024	-768	-1	-1	-1	-1	4	-1024	-768	-1	-1	-1	-1	4		0	0						Untertest2.avi	0	880	547	72	111				0	Content		-72	-111	20584713	3059935227
20601	09:11:21.351	00:00:20.601	1236	-1024	-768	-1	-1	-1	-1	4	-1024	-768	-1	-1	-1	-1	4		0	0						Untertest2.avi	0	880	547	72	111				0	Content		-72	-111	20601330	3059951844
20618	09:11:21.368	00:00:20.617	1237	-1024	-768	-1	-1	-1	-1	4	-1024	-768	-1	-1	-1	-1	4		0	0						Untertest2.avi	0	880	547	72	111				0	Content		-72	-111	20617951	3059968465
20635	09:11:21.385	00:00:20.634	1238	-1024	-768	-1	-1	-1	-1	4	-1024	-768	-1	-1	-1	-1	4		0	0						Untertest2.avi	0	880	547	72	111				0	Content		-72	-111	20634649	3059985163
20651	09:11:21.401	00:00:20.651	1239	-1024	-768	-1	-1	-1	-1	4	-1024	-768	-1	-1	-1	-1	4		0	0						Untertest2.avi	0	880	547	72	111				0	Content		-72	-111	20651317	3060001831
20668	09:11:21.418	00:00:20.667	1240	-1024	-768	-1	-1	-1	-1	4	-1024	-768	-1	-1	-1	-1	4		0	0						Untertest2.avi	0	880	547	72	111				0	Content		-72	-111	20667971	3060018485
20685	09:11:21.435	00:00:20.684	1241	-1024	-768	-1	-1	-1	-1	4	-1024	-768	-1	-1	-1	-1	4		0	0						Untertest2.avi	0	880	547	72	111				0	Content		-72	-111	20684583	3060035097
20701	09:11:21.451	00:00:20.701	1242	-1024	-768	-1	-1	-1	-1	4	-1024	-768	-1	-1	-1	-1	4		0	0						Untertest2.avi	0	880	547	72	111				0	Content		-72	-111	20701247	3060051761
20718	09:11:21.468	00:00:20.717	1243	-1024	-768	-1	-1	-1	-1	4	-1024	-768	-1	-1	-1	-1	4		0	0						Untertest2.avi	0	880	547	72	111				0	Content		-72	-111	20717915	3060068429
20735	09:11:21.485	00:00:20.734	1244	-1024	-768	-1	-1	-1	-1	4	-1024	-768	-1	-1	-1	-1	4		0	0						Untertest2.avi	0	880	547	72	111				0	Content		-72	-111	20734584	3060085098
20751	09:11:21.501	00:00:20.751	1245	-1024	-768	-1	-1	-1	-1	4	-1024	-768	-1	-1	-1	-1	4		0	0						Untertest2.avi	0	880	547	72	111				0	Content		-72	-111	20751247	3060101761
20768	09:11:21.518	00:00:20.767	1246	-1024	-768	-1	-1	-1	-1	4	-1024	-768	-1	-1	-1	-1	4		0	0						Untertest2.avi	0	880	547	72	111				0	Content		-72	-111	20767915	3060118429
20785	09:11:21.535	00:00:20.784	1247	-1024	-768	-1	-1	-1	-1	4	-1024	-768	-1	-1	-1	-1	4		0	0						Untertest2.avi	0	880	547	72	111				0	Content		-72	-111	20784583	3060135097
20802	09:11:21.552	00:00:20.801	1248	-1024	-768	-1	-1	-1	-1	4	-1024	-768	-1	-1	-1	-1	4		0	0						Untertest2.avi	0	880	547	72	111				0	Content		-72	-111	20801516	3060152030
20818	09:11:21.568	00:00:20.818	1249	-1024	-768	-1	-1	-1	-1	4	-1024	-768	-1	-1	-1	-1	4		0	0						Untertest2.avi	0	880	547	72	111				0	Content		-72	-111	20818184	3060168698
20835	09:11:21.585	00:00:20.835	1250	-1024	-768	-1	-1	-1	-1	4	-1024	-768	-1	-1	-1	-1	4		0	0						Untertest2.avi	0	880	547	72	111				0	Content		-72	-111	20835149	3060185663
20852	09:11:21.602	00:00:20.851	1251	-1024	-768	-1	-1	-1	-1	4	-1024	-768	-1	-1	-1	-1	4		0	0						Untertest2.avi	0	880	547	72	111				0	Content		-72	-111	20851817	3060202331
20868	09:11:21.618	00:00:20.868	1252	-1024	-768	-1	-1	-1	-1	4	-1024	-768	-1	-1	-1	-1	4		0	0						Untertest2.avi	0	880	547	72	111				0	Content		-72	-111	20868485	3060218999
20886	09:11:21.636	00:00:20.885	1253	-1024	-768	-1	-1	-1	-1	4	-1024	-768	-1	-1	-1	-1	4		0	0						Untertest2.avi	0	880	547	72	111				0	Content		-72	-111	20885724	3060236238
20902	09:11:21.652	00:00:20.902	1254	-1024	-768	-1	-1	-1	-1	4	-1024	-768	-1	-1	-1	-1	4		0	0						Untertest2.avi	0	880	547	72	111				0	Content		-72	-111	20902393	3060252907
20919	09:11:21.669	00:00:20.918	1255	-1024	-768	-1	-1	-1	-1	4	-1024	-768	-1	-1	-1	-1	4		0	0						Untertest2.avi	0	880	547	72	111				0	Content		-72	-111	20918620	3060269134
20935	09:11:21.685	00:00:20.935	1256	-1024	-768	-1	-1	-1	-1	4	-1024	-768	-1	-1	-1	-1	4		0	0						Untertest2.avi	0	880	547	72	111				0	Content		-72	-111	20935288	3060285802
20952	09:11:21.702	00:00:20.951	1257	-1024	-768	-1	-1	-1	-1	4	-1024	-768	-1	-1	-1	-1	4		0	0						Untertest2.avi	0	880	547	72	111				0	Content		-72	-111	20951956	3060302470
20968	09:11:21.718	00:00:20.967	1258	-1024	-768	-1	-1	-1	-1	4	-1024	-768	-1	-1	-1	-1	4		0	0						Untertest2.avi	0	880	547	72	111				0	Content		-72	-111	20967697	3060318211
20984	09:11:21.734	00:00:20.984	1259	-1024	-768	-1	-1	-1	-1	4	-1024	-768	-1	-1	-1	-1	4		0	0						Untertest2.avi	0	880	547	72	111				0	Content		-72	-111	20984445	3060334959
21001	09:11:21.751	00:00:21.001	1260	-1024	-768	-1	-1	-1	-1	4	-1024	-768	-1	-1	-1	-1	4		0	0						Untertest2.avi	0	880	547	72	111				0	Content		-72	-111	21001129	3060351643
21018	09:11:21.768	00:00:21.017	1261	-1024	-768	-1	-1	-1	-1	4	-1024	-768	-1	-1	-1	-1	4		0	0						Untertest2.avi	0	880	547	72	111				0	Content		-72	-111	21017797	3060368311
21034	09:11:21.784	00:00:21.034	1262	-1024	-768	-1	-1	-1	-1	4	-1024	-768	-1	-1	-1	-1	4		0	0						Untertest2.avi	0	880	547	72	111				0	Content		-72	-111	21034465	3060384979
21051	09:11:21.801	00:00:21.051	1263	-1024	-768	-1	-1	-1	-1	4	-1024	-768	-1	-1	-1	-1	4		0	0						Untertest2.avi	0	880	547	72	111				0	Content		-72	-111	21051120	3060401634
21068	09:11:21.818	00:00:21.067	1264	-1024	-768	-1	-1	-1	-1	4	-1024	-768	-1	-1	-1	-1	4		0	0						Untertest2.avi	0	880	547	72	111				0	Content		-72	-111	21067689	3060418203
21085	09:11:21.835	00:00:21.084	1265	-1024	-768	-1	-1	-1	-1	4	-1024	-768	-1	-1	-1	-1	4		0	0						Untertest2.avi	0	880	547	72	111				0	Content		-72	-111	21084626	3060435140
21101	09:11:21.851	00:00:21.101	1266	-1024	-768	-1	-1	-1	-1	4	-1024	-768	-1	-1	-1	-1	4		0	0						Untertest2.avi	0	880	547	72	111				0	Content		-72	-111	21101294	3060451808
21118	09:11:21.868	00:00:21.118	1267	-1024	-768	-1	-1	-1	-1	4	-1024	-768	-1	-1	-1	-1	4		0	0						Untertest2.avi	0	880	547	72	111				0	Content		-72	-111	21118260	3060468774
21135	09:11:21.885	00:00:21.134	1268	-1024	-768	-1	-1	-1	-1	4	-1024	-768	-1	-1	-1	-1	4		0	0						Untertest2.avi	0	880	547	72	111				0	Content		-72	-111	21134928	3060485442
21152	09:11:21.902	00:00:21.151	1269	-1024	-768	-1	-1	-1	-1	4	-1024	-768	-1	-1	-1	-1	4		0	0						Untertest2.avi	0	880	547	72	111				0	Content		-72	-111	21151596	3060502110
21169	09:11:21.919	00:00:21.168	1270	-1024	-768	-1	-1	-1	-1	4	-1024	-768	-1	-1	-1	-1	4		0	0						Untertest2.avi	0	880	547	72	111				0	Content		-72	-111	21168668	3060519182
21185	09:11:21.935	00:00:21.185	1271	-1024	-768	-1	-1	-1	-1	4	-1024	-768	-1	-1	-1	-1	4		0	0						Untertest2.avi	0	880	547	72	111				0	Content		-72	-111	21185336	3060535850
21202	09:11:21.952	00:00:21.202	1272	-1024	-768	-1	-1	-1	-1	4	-1024	-768	-1	-1	-1	-1	4		0	0						Untertest2.avi	0	880	547	72	111				0	Content		-72	-111	21202004	3060552518
21218	09:11:21.968	00:00:21.218	1273	-1024	-768	-1	-1	-1	-1	4	-1024	-768	-1	-1	-1	-1	4		0	0						Untertest2.avi	0	880	547	72	111				0	Content		-72	-111	21218316	3060568830
21235	09:11:21.985	00:00:21.234	1274	-1024	-768	-1	-1	-1	-1	4	-1024	-768	-1	-1	-1	-1	4		0	0						Untertest2.avi	0	880	547	72	111				0	Content		-72	-111	21234984	3060585498
21252	09:11:22.002	00:00:21.251	1275	-1024	-768	-1	-1	-1	-1	4	-1024	-768	-1	-1	-1	-1	4		0	0						Untertest2.avi	0	880	547	72	111				0	Content		-72	-111	21251652	3060602166
21268	09:11:22.018	00:00:21.268	1276	-1024	-768	-1	-1	-1	-1	4	-1024	-768	-1	-1	-1	-1	4		0	0						Untertest2.avi	0	880	547	72	111				0	Content		-72	-111	21268080	3060618594
21285	09:11:22.035	00:00:21.284	1277	-1024	-768	-1	-1	-1	-1	4	-1024	-768	-1	-1	-1	-1	4		0	0						Untertest2.avi	0	880	547	72	111				0	Content		-72	-111	21284748	3060635262
21301	09:11:22.051	00:00:21.301	1278	-1024	-768	-1	-1	-1	-1	4	-1024	-768	-1	-1	-1	-1	4		0	0						Untertest2.avi	0	880	547	72	111				0	Content		-72	-111	21301416	3060651930
21318	09:11:22.068	00:00:21.317	1279	-1024	-768	-1	-1	-1	-1	4	-1024	-768	-1	-1	-1	-1	4		0	0						Untertest2.avi	0	880	547	72	111				0	Content		-72	-111	21317559	3060668073
21334	09:11:22.084	00:00:21.334	1280	-1024	-768	-1	-1	-1	-1	4	-1024	-768	-1	-1	-1	-1	4		0	0						Untertest2.avi	0	880	547	72	111				0	Content		-72	-111	21334183	3060684697
21351	09:11:22.101	00:00:21.351	1281	-1240,376	365,3854	0,195062	0,7467563	453,0311	3,132023	1	-1240,376	365,3854	0,195062	0,7467563	453,0311	3,132023	3	25	-1240	365						Untertest2.avi	0	880	547	72	111	-1316	237	750	0	Content		-1312	254	21351433	3060701947
21369	09:11:22.119	00:00:21.368	1282	-1024	-768	-1	-1	-1	-1	4	-1024	-768	-1	-1	-1	-1	4	25	0	0						Untertest2.avi	0	880	547	72	111	-1316	237	750	0	Content		-72	-111	21368558	3060719072
21385	09:11:22.135	00:00:21.384	1283	-1024	-768	-1	-1	-1	-1	4	-1024	-768	-1	-1	-1	-1	4	25	0	0						Untertest2.avi	0	880	547	72	111	-1316	237	750	0	Content		-72	-111	21384997	3060735511
21402	09:11:22.152	00:00:21.401	1284	-1024	-768	-1	-1	-1	-1	4	-1024	-768	-1	-1	-1	-1	4	25	0	0						Untertest2.avi	0	880	547	72	111	-1316	237	750	0	Content		-72	-111	21401665	3060752179
21419	09:11:22.169	00:00:21.418	1285	-1213,55	366,4199	0,1941849	0,7462566	453,2029	3,177194	1	-1213,55	366,4199	0,1941849	0,7462566	453,2029	3,177194	3	25	-1214	366						Untertest2.avi	0	880	547	72	111	-1316	237	750	0	Content		-1286	255	21418559	3060769073
21435	09:11:22.185	00:00:21.435	1286	-1024	-768	-1	-1	-1	-1	4	-1024	-768	-1	-1	-1	-1	4	25	0	0						Untertest2.avi	0	880	547	72	111	-1316	237	750	0	Content		-72	-111	21435180	3060785694
21452	09:11:22.202	00:00:21.451	1287	-1024	-768	-1	-1	-1	-1	4	-1024	-768	-1	-1	-1	-1	4	25	0	0						Untertest2.avi	0	880	547	72	111	-1316	237	750	0	Content		-72	-111	21451616	3060802130
21468	09:11:22.218	00:00:21.468	1288	-1024	-768	-1	-1	-1	-1	4	-1024	-768	-1	-1	-1	-1	4	25	0	0						Untertest2.avi	0	880	547	72	111	-1316	237	750	0	Content		-72	-111	21468284	3060818798
21485	09:11:22.235	00:00:21.484	1289	-1301,439	338,9795	0,1934833	0,7456282	459,4857	3,056139	1	-1301,439	338,9795	0,1934833	0,7456282	459,4857	3,056139	3	25	-1301	339						Untertest2.avi	0	880	547	72	111	-1316	237	750	0	Content		-1373	228	21484553	3060835067
21502	09:11:22.252	00:00:21.501	1290	-1024	-768	-1	-1	-1	-1	4	-1024	-768	-1	-1	-1	-1	4	25	0	0						Untertest2.avi	0	880	547	72	111	-1316	237	750	0	Content		-72	-111	21501675	3060852189
21518	09:11:22.268	00:00:21.518	1291	-1225,892	367,308	0,1924877	0,7457782	457,8932	3,147543	1	-1225,892	367,308	0,1924877	0,7457782	457,8932	3,147543	3	25	-1226	367						Untertest2.avi	0	880	547	72	111	-1316	237	750	0	Content		-1298	256	21518296	3060868810
21535	09:11:22.285	00:00:21.534	1292	-1024	-768	-1	-1	-1	-1	4	-1024	-768	-1	-1	-1	-1	4	25	0	0						Untertest2.avi	0	880	547	72	111	-1316	237	750	0	Content		-72	-111	21534828	3060885342
21551	09:11:22.301	00:00:21.551	1293	-1024	-768	-1	-1	-1	-1	4	-1024	-768	-1	-1	-1	-1	4	25	0	0						Untertest2.avi	0	880	547	72	111	-1316	237	750	0	Content		-72	-111	21551496	3060902010
21568	09:11:22.318	00:00:21.568	1294	-1204,205	354,4561	0,1915146	0,7459713	455,7982	3,178739	1	-1204,205	354,4561	0,1915146	0,7459713	455,7982	3,178739	3	25	-1204	354						Untertest2.avi	0	880	547	72	111	-1316	237	750	0	Content		-1276	243	21568120	3060918634
21585	09:11:22.335	00:00:21.585	1295	-1242,32	349,3941	0,1912669	0,7459065	456,2065	3,072628	1	-1242,32	349,3941	0,1912669	0,7459065	456,2065	3,072628	3	25	-1242	349						Untertest2.avi	0	880	547	72	111	-1316	237	750	0	Content		-1314	238	21585117	3060935631
21601	09:11:22.351	00:00:21.601	1296	-1239,092	357,0084	0,1909944	0,7454531	456,3001	3,079658	1	-1239,092	357,0084	0,1909944	0,7454531	456,3001	3,079658	3	25	-1239	357						Untertest2.avi	0	880	547	72	111	-1316	237	750	0	Content		-1311	246	21601239	3060951753
21618	09:11:22.368	00:00:21.617	1297	-1242,94	351,2497	0,1908016	0,745106	455,1001	3,082676	1	-1242,94	351,2497	0,1908016	0,745106	455,1001	3,082676	3	25	-1243	351						Untertest2.avi	0	880	547	72	111	-1316	237	750	0	Content		-1315	240	21617875	3060968389
21635	09:11:22.385	00:00:21.634	1298	-1243,906	336,4873	0,1907393	0,7448222	454,7519	3,068233	1	-1243,906	336,4873	0,1907393	0,7448222	454,7519	3,068233	3	25	-1244	336						Untertest2.avi	0	880	547	72	111	-1316	237	750	0	Content		-1316	225	21634613	3060985127
21652	09:11:22.402	00:00:21.651	1299	-1200,027	356,5996	0,1906979	0,7445411	453,9222	3,12283	1	-1200,027	356,5996	0,1906979	0,7445411	453,9222	3,12283	3	25	-1200	357						Untertest2.avi	0	880	547	72	111	-1316	237	750	0	Content		-1272	246	21651682	3061002196
21668	09:11:22.418	00:00:21.668	1300	-1207,285	357,9736	0,1909863	0,7443513	455,7154	3,139777	1	-1207,285	357,9736	0,1909863	0,7443513	455,7154	3,139777	3	25	-1207	358						Untertest2.avi	0	880	547	72	111	-1316	237	750	0	Content		-1279	247	21668359	3061018873
21685	09:11:22.435	00:00:21.685	1301	-1245,148	349,9623	0,1909819	0,7443035	454,3765	3,097286	1	-1245,148	349,9623	0,1909819	0,7443035	454,3765	3,097286	3	25	-1245	350						Untertest2.avi	0	880	547	72	111	-1316	237	750	0	Content		-1317	239	21685109	3061035623
21701	09:11:22.451	00:00:21.701	1302	-1024	-768	-1	-1	-1	-1	4	-1024	-768	-1	-1	-1	-1	4	25	0	0						Untertest2.avi	0	880	547	72	111	-1316	237	750	0	Content		-72	-111	21701235	3061051749
21718	09:11:22.468	00:00:21.717	1303	-1246,296	360,4676	0,1917933	0,7443196	456,8203	3,134038	1	-1246,296	360,4676	0,1917933	0,7443196	456,8203	3,134038	3	25	-1246	360						Untertest2.avi	0	880	547	72	111	-1316	237	750	0	Content		-1318	249	21717868	3061068382
21734	09:11:22.484	00:00:21.734	1304	-1231,41	350,7534	0,1920805	0,7445061	456,3646	3,159956	1	-1231,41	350,7534	0,1920805	0,7445061	456,3646	3,159956	3	25	-1231	351						Untertest2.avi	0	880	547	72	111	-1316	237	750	0	Content		-1303	240	21734489	3061085003
21752	09:11:22.502	00:00:21.751	1305	-1238,608	334,7571	0,1925406	0,7446077	457,412	3,114364	1	-1238,608	334,7571	0,1925406	0,7446077	457,412	3,114364	3	25	-1239	335						Untertest2.avi	0	880	547	72	111	-1316	237	750	0	Content		-1311	224	21751554	3061102068
21768	09:11:22.518	00:00:21.768	1306	-1252,417	344,9028	0,1928581	0,7446765	457,2967	3,108917	1	-1252,417	344,9028	0,1928581	0,7446765	457,2967	3,108917	3	25	-1252	345						Untertest2.avi	0	880	547	72	111	-1316	237	750	0	Content		-1324	234	21768232	3061118746
21785	09:11:22.535	00:00:21.784	1307	-1270,879	339,0439	0,193174	0,7446851	457,6851	3,112531	1	-1270,879	339,0439	0,193174	0,7446851	457,6851	3,112531	3	25	-1271	339						Untertest2.avi	0	880	547	72	111	-1316	237	750	0	Content		-1343	228	21784924	3061135438
21801	09:11:22.551	00:00:21.801	1308	-1024	-768	-1	-1	-1	-1	4	-1024	-768	-1	-1	-1	-1	4	25	0	0						Untertest2.avi	0	880	547	72	111	-1316	237	750	0	Content		-72	-111	21801106	3061151620
21818	09:11:22.568	00:00:21.817	1309	-1299,46	322,2955	0,1937125	0,7443486	459,4283	3,118434	1	-1299,46	322,2955	0,1937125	0,7443486	459,4283	3,118434	3	25	-1299	322						Untertest2.avi	0	880	547	72	111	-1316	237	750	0	Content		-1371	211	21817864	3061168378
21834	09:11:22.584	00:00:21.834	1310	-1279,888	328,5437	0,1936779	0,7439771	458,4178	3,128407	1	-1279,888	328,5437	0,1936779	0,7439771	458,4178	3,128407	3	25	-1280	329						Untertest2.avi	0	880	547	72	111	-1316	237	750	0	Content		-1352	218	21834479	3061184993
21851	09:11:22.601	00:00:21.851	1311	-1238,896	333,553	0,1933944	0,7435449	455,3233	3,193683	1	-1238,896	333,553	0,1933944	0,7435449	455,3233	3,193683	3	25	-1239	334						Untertest2.avi	0	880	547	72	111	-1316	237	750	0	Content		-1311	223	21851420	3061201934
21868	09:11:22.618	00:00:21.868	1312	-1266,393	342,0102	0,1931516	0,7431726	452,4828	3,115218	1	-1266,393	342,0102	0,1931516	0,7431726	452,4828	3,115218	3	25	-1266	342						Untertest2.avi	0	880	547	72	111	-1316	237	750	0	Content		-1338	231	21868167	3061218681
21885	09:11:22.635	00:00:21.884	1313	-1251,896	329,3656	0,1931395	0,7428988	451,9162	3,10181	1	-1251,896	329,3656	0,1931395	0,7428988	451,9162	3,10181	3	25	-1252	329						Untertest2.avi	0	880	547	72	111	-1316	237	750	0	Content		-1324	218	21884789	3061235303
21901	09:11:22.651	00:00:21.901	1314	-1266,384	340,0922	0,1931989	0,7426606	451,8673	3,104008	1	-1266,384	340,0922	0,1931989	0,7426606	451,8673	3,104008	3	25	-1266	340						Untertest2.avi	0	880	547	72	111	-1316	237	750	0	Content		-1338	229	21901094	3061251608
21918	09:11:22.668	00:00:21.917	1315	-1024	-768	-1	-1	-1	-1	4	-1024	-768	-1	-1	-1	-1	4	25	0	0						Untertest2.avi	0	880	547	72	111	-1316	237	750	0	Content		-72	-111	21917717	3061268231
21934	09:11:22.684	00:00:21.934	1316	-1260,196	345,9751	0,1933726	0,7421198	452,1084	3,094078	1	-1260,196	345,9751	0,1933726	0,7421198	452,1084	3,094078	3	25	-1260	346						Untertest2.avi	0	880	547	72	111	-1316	237	750	0	Content		-1332	235	21934331	3061284845
21951	09:11:22.701	00:00:21.951	1317	-1251,729	344,5387	0,193335	0,7416554	451,3197	3,129621	1	-1251,729	344,5387	0,193335	0,7416554	451,3197	3,129621	3	25	-1252	345						Untertest2.avi	0	880	547	72	111	-1316	237	750	0	Content		-1324	234	21951406	3061301920
21968	09:11:22.718	00:00:21.967	1318	-1270,845	329,4631	0,1935928	0,7409633	452,8058	3,114806	1	-1270,845	329,4631	0,1935928	0,7409633	452,8058	3,114806	3	25	-1271	329						Untertest2.avi	0	880	547	72	111	-1316	237	750	0	Content		-1343	218	21967844	3061318358
21984	09:11:22.734	00:00:21.984	1319	-1273,876	347,7827	0,1939351	0,7401853	454,7393	3,201627	1	-1273,876	347,7827	0,1939351	0,7401853	454,7393	3,201627	3	25	-1274	348						Untertest2.avi	0	880	547	72	111	-1316	237	750	0	Content		-1346	237	21984459	3061334973
22001	09:11:22.751	00:00:22.000	1320	-1445,68	271,7283	0,1981343	0,7391807	491,9753	3,448881	1	-1445,68	271,7283	0,1981343	0,7391807	491,9753	3,448881	3	25	-1446	272						Untertest2.avi	0	880	547	72	111	-1316	237	750	0	Content		-1518	161	22000957	3061351471
22018	09:11:22.768	00:00:22.018	1321	-1024	-768	-1	-1	-1	-1	4	-1024	-768	-1	-1	-1	-1	4	25	0	0						Untertest2.avi	0	880	547	72	111	-1316	237	750	0	Content		-72	-111	22018026	3061368540
22035	09:11:22.785	00:00:22.034	1322	-1211,589	354,1254	0,1938389	0,7371349	449,3589	3,173495	1	-1211,589	354,1254	0,1938389	0,7371349	449,3589	3,173495	3	25	-1212	354						Untertest2.avi	0	880	547	72	111	-1316	237	750	0	Content		-1284	243	22034648	3061385162
22051	09:11:22.801	00:00:22.051	1323	-1024	-768	-1	-1	-1	-1	4	-1024	-768	-1	-1	-1	-1	4	25	0	0						Untertest2.avi	0	880	547	72	111	-1316	237	750	0	Content		-72	-111	22051398	3061401912
22068	09:11:22.818	00:00:22.067	1324	-1218,511	344,0391	0,1941385	0,7349303	449,7675	3,182473	1	-1218,511	344,0391	0,1941385	0,7349303	449,7675	3,182473	3	25	-1219	344						Untertest2.avi	0	880	547	72	111	-1316	237	750	0	Content		-1291	233	22067701	3061418215
22084	09:11:22.834	00:00:22.084	1325	-1147,38	360,0902	0,1943099	0,7338105	454,5491	3,222867	1	-1147,38	360,0902	0,1943099	0,7338105	454,5491	3,222867	3	25	-1147	360						Untertest2.avi	0	880	547	72	111	-1316	237	750	0	Content		-1219	249	22084325	3061434839
22101	09:11:22.851	00:00:22.100	1326	-913,1323	421,1041	0,1935708	0,7328252	462,5663	3,33574	1	-913,1323	421,1041	0,1935708	0,7328252	462,5663	3,33574	3	26	-913	421						Untertest2.avi	0	880	547	72	111	-673	352	283	0	Content		-985	310	22100948	3061451462
22118	09:11:22.868	00:00:22.117	1327	-735,1647	436,6227	0,1928132	0,7316739	471,7311	3,29365	1	-735,1647	436,6227	0,1928132	0,7316739	471,7311	3,29365	3	26	-735	437						Untertest2.avi	0	880	547	72	111	-673	352	283	0	Content		-807	326	22117892	3061468406
22134	09:11:22.884	00:00:22.134	1328	-581,1326	477,4243	0,1919557	0,7300512	470,4189	3,416026	1	-581,1326	477,4243	0,1919557	0,7300512	470,4189	3,416026	3	26	-581	477						Untertest2.avi	0	880	547	72	111	-673	352	283	0	Content		-653	366	22134194	3061484708
22151	09:11:22.901	00:00:22.150	1329	-618,0577	467,0955	0,1920409	0,7284943	470,5641	3,403798	1	-618,0577	467,0955	0,1920409	0,7284943	470,5641	3,403798	3	26	-618	467						Untertest2.avi	0	880	547	72	111	-673	352	283	0	Content		-690	356	22150818	3061501332
22167	09:11:22.917	00:00:22.167	1330	-604,6874	459,636	0,1918173	0,7269547	466,9913	3,40445	1	-604,6874	459,636	0,1918173	0,7269547	466,9913	3,40445	3	26	-605	460						Untertest2.avi	0	880	547	72	111	-673	352	283	0	Content		-677	349	22167441	3061517955
22185	09:11:22.935	00:00:22.184	1331	-593,9005	464,3943	0,1918496	0,7252872	466,9914	3,448184	1	-593,9005	464,3943	0,1918496	0,7252872	466,9914	3,448184	3	26	-594	464						Untertest2.avi	0	880	547	72	111	-673	352	283	0	Content		-666	353	22184507	3061535021
22201	09:11:22.951	00:00:22.201	1332	-605,2252	457,3141	0,1917648	0,7237932	466,9914	3,482159	1	-605,2252	457,3141	0,1917648	0,7237932	466,9914	3,482159	3	26	-605	457						Untertest2.avi	0	880	547	72	111	-673	352	283	0	Content		-677	346	22201187	3061551701
22218	09:11:22.968	00:00:22.217	1333	-595,8177	453,9614	0,191925	0,7221677	468,811	3,490359	1	-595,8177	453,9614	0,191925	0,7221677	468,811	3,490359	3	26	-596	454						Untertest2.avi	0	880	547	72	111	-673	352	283	0	Content		-668	343	22217936	3061568450
22234	09:11:22.984	00:00:22.234	1334	-609,2255	474,2196	0,1918619	0,7204981	468,811	3,514401	1	-609,2255	474,2196	0,1918619	0,7204981	468,811	3,514401	3	26	-609	474						Untertest2.avi	0	880	547	72	111	-673	352	283	0	Content		-681	363	22234059	3061584573
22251	09:11:23.001	00:00:22.251	1335	-600,9353	465,9089	0,191889	0,7186515	468,811	3,484418	1	-600,9353	465,9089	0,191889	0,7186515	468,811	3,484418	3	26	-601	466						Untertest2.avi	0	880	547	72	111	-673	352	283	0	Content		-673	355	22251127	3061601641
22268	09:11:23.018	00:00:22.267	1336	-595,3015	468,5746	0,1919339	0,7167928	469,0349	3,568755	1	-595,3015	468,5746	0,1919339	0,7167928	469,0349	3,568755	3	26	-595	469						Untertest2.avi	0	880	547	72	111	-673	352	283	0	Content		-667	358	22267812	3061618326
22285	09:11:23.035	00:00:22.284	1337	-602,7703	462,9542	0,1920573	0,7148741	469,2197	3,524992	1	-602,7703	462,9542	0,1920573	0,7148741	469,2197	3,524992	3	26	-603	463						Untertest2.avi	0	880	547	72	111	-673	352	283	0	Content		-675	352	22284557	3061635071
22301	09:11:23.051	00:00:22.300	1338	-591,4131	461,0126	0,1922131	0,7129829	468,9183	3,563305	1	-591,4131	461,0126	0,1922131	0,7129829	468,9183	3,563305	3	26	-591	461						Untertest2.avi	0	880	547	72	111	-673	352	283	0	Content		-663	350	22300681	3061651195
22318	09:11:23.068	00:00:22.317	1339	-584,826	468,8925	0,1924861	0,7110736	469,6622	3,569447	1	-584,826	468,8925	0,1924861	0,7110736	469,6622	3,569447	3	26	-585	469						Untertest2.avi	0	880	547	72	111	-673	352	283	0	Content		-657	358	22317625	3061668139
22334	09:11:23.084	00:00:22.334	1340	-602,8384	460,5255	0,1927928	0,709265	470,214	3,555351	1	-602,8384	460,5255	0,1927928	0,709265	470,214	3,555351	3	26	-603	461						Untertest2.avi	0	880	547	72	111	-673	352	283	0	Content		-675	350	22334430	3061684944
22351	09:11:23.101	00:00:22.351	1341	-601,2209	461,0663	0,1929283	0,7074793	469,2957	3,519087	1	-601,2209	461,0663	0,1929283	0,7074793	469,2957	3,519087	3	26	-601	461						Untertest2.avi	0	880	547	72	111	-673	352	283	0	Content		-673	350	22351054	3061701568
22367	09:11:23.117	00:00:22.367	1342	-588,5246	482,1841	0,1932966	0,7059535	471,9072	3,537619	1	-588,5246	482,1841	0,1932966	0,7059535	471,9072	3,537619	3	26	-589	482						Untertest2.avi	0	880	547	72	111	-673	352	283	0	Content		-661	371	22367305	3061717819
22384	09:11:23.134	00:00:22.384	1343	-448,7788	601,2699	0,1923466	0,7057962	468,0466	3,475722	1	-448,7788	601,2699	0,1923466	0,7057962	468,0466	3,475722	3	27	-449	601						Untertest2.avi	0	880	547	72	111	-462	651	383	0	Content		-521	490	22384249	3061734763
22401	09:11:23.151	00:00:22.400	1344	-382,7555	730,913	0,1921897	0,7057201	468,1682	3,506986	1	-382,7555	730,913	0,1921897	0,7057201	468,1682	3,506986	3	27	-383	731						Untertest2.avi	0	880	547	72	111	-462	651	383	0	Content		-455	620	22400928	3061751442
22418	09:11:23.168	00:00:22.417	1345	-373,0324	763,7584	0,1922749	0,7043879	467,4247	3,445708	1	-373,0324	763,7584	0,1922749	0,7043879	467,4247	3,445708	3	27	-373	764						Untertest2.avi	0	880	547	72	111	-462	651	383	0	Content		-445	653	22417677	3061768191
22434	09:11:23.184	00:00:22.433	1346	-378,4548	756,8658	0,1926053	0,7024839	468,3788	3,402865	1	-378,4548	756,8658	0,1926053	0,7024839	468,3788	3,402865	3	27	-378	757						Untertest2.avi	0	880	547	72	111	-462	651	383	0	Content		-450	646	22433928	3061784442
22451	09:11:23.201	00:00:22.450	1347	-391,5789	753,6591	0,1928808	0,7002326	468,6151	3,388447	1	-391,5789	753,6591	0,1928808	0,7002326	468,6151	3,388447	3	27	-392	754						Untertest2.avi	0	880	547	72	111	-462	651	383	0	Content		-464	643	22450552	3061801066
22467	09:11:23.217	00:00:22.467	1348	-388,8153	769,5741	0,1931459	0,6977791	468,3937	3,357956	1	-388,8153	769,5741	0,1931459	0,6977791	468,3937	3,357956	3	27	-389	770						Untertest2.avi	0	880	547	72	111	-462	651	383	0	Content		-461	659	22467178	3061817692
22484	09:11:23.234	00:00:22.484	1349	-382,8579	759,0511	0,1935936	0,6952765	469,4591	3,335562	1	-382,8579	759,0511	0,1935936	0,6952765	469,4591	3,335562	3	27	-383	759						Untertest2.avi	0	880	547	72	111	-462	651	383	0	Content		-455	648	22484121	3061834635
22501	09:11:23.251	00:00:22.500	1350	-395,3091	752,2217	0,193988	0,6926806	469,575	3,330885	1	-395,3091	752,2217	0,193988	0,6926806	469,575	3,330885	3	27	-395	752						Untertest2.avi	0	880	547	72	111	-462	651	383	0	Content		-467	641	22500924	3061851438
22517	09:11:23.267	00:00:22.517	1351	-404,696	766,3405	0,1942437	0,6900338	467,6084	3,249054	1	-404,696	766,3405	0,1942437	0,6900338	467,6084	3,249054	3	27	-405	766						Untertest2.avi	0	880	547	72	111	-462	651	383	0	Content		-477	655	22517493	3061868007
22534	09:11:23.284	00:00:22.533	1352	-395,3143	763,5863	0,1945964	0,6874474	466,2935	3,252391	1	-395,3143	763,5863	0,1945964	0,6874474	466,2935	3,252391	3	27	-395	764						Untertest2.avi	0	880	547	72	111	-462	651	383	0	Content		-467	653	22533799	3061884313
22551	09:11:23.301	00:00:22.550	1353	-376,64	767,0005	0,1950422	0,6849891	465,8964	3,246338	1	-376,64	767,0005	0,1950422	0,6849891	465,8964	3,246338	3	27	-377	767						Untertest2.avi	0	880	547	72	111	-462	651	383	0	Content		-449	656	22550754	3061901268
22567	09:11:23.317	00:00:22.567	1354	-393,9434	762,6923	0,195458	0,682629	465,6387	3,193354	1	-393,9434	762,6923	0,195458	0,682629	465,6387	3,193354	3	27	-394	763						Untertest2.avi	0	880	547	72	111	-462	651	383	0	Content		-466	652	22567045	3061917559
22584	09:11:23.334	00:00:22.583	1355	-387,011	754,806	0,1959956	0,6803103	466,4799	3,240539	1	-387,011	754,806	0,1959956	0,6803103	466,4799	3,240539	3	27	-387	755						Untertest2.avi	0	880	547	72	111	-462	651	383	0	Content		-459	644	22583985	3061934499
22600	09:11:23.350	00:00:22.600	1356	-394,2472	761,4084	0,1964187	0,6779862	466,5052	3,188916	1	-394,2472	761,4084	0,1964187	0,6779862	466,5052	3,188916	3	27	-394	761						Untertest2.avi	0	880	547	72	111	-462	651	383	0	Content		-466	650	22600290	3061950804
22617	09:11:23.367	00:00:22.616	1357	-406,3832	759,8919	0,197045	0,6756241	468,4284	3,191408	1	-406,3832	759,8919	0,197045	0,6756241	468,4284	3,191408	3	27	-406	760						Untertest2.avi	0	880	547	72	111	-462	651	383	0	Content		-478	649	22616914	3061967428
22634	09:11:23.384	00:00:22.633	1358	-396,1909	764,1106	0,1973008	0,6733059	466,5399	3,167066	1	-396,1909	764,1106	0,1973008	0,6733059	466,5399	3,167066	3	27	-396	764						Untertest2.avi	0	880	547	72	111	-462	651	383	0	Content		-468	653	22633538	3061984052
22651	09:11:23.401	00:00:22.650	1359	-374,8519	760,1951	0,1977146	0,6710091	466,5713	3,173193	1	-374,8519	760,1951	0,1977146	0,6710091	466,5713	3,173193	3	27	-375	760						Untertest2.avi	0	880	547	72	111	-462	651	383	0	Content		-447	649	22650611	3062001125
22667	09:11:23.417	00:00:22.667	1360	-379,4565	757,5352	0,1982601	0,668718	467,8608	3,169757	1	-379,4565	757,5352	0,1982601	0,668718	467,8608	3,169757	3	27	-379	758						Untertest2.avi	0	880	547	72	111	-462	651	383	0	Content		-451	647	22667287	3062017801
22684	09:11:23.434	00:00:22.683	1361	-381,3033	769,947	0,1986194	0,6664226	467,1016	3,204493	1	-381,3033	769,947	0,1986194	0,6664226	467,1016	3,204493	3	27	-381	770						Untertest2.avi	0	880	547	72	111	-462	651	383	0	Content		-453	659	22683857	3062034371
22700	09:11:23.450	00:00:22.700	1362	-369,7927	751,8486	0,198931	0,6641399	465,4627	3,189419	1	-369,7927	751,8486	0,198931	0,6641399	465,4627	3,189419	3	27	-370	752						Untertest2.avi	0	880	547	72	111	-462	651	383	0	Content		-442	641	22700037	3062050551
22717	09:11:23.467	00:00:22.716	1363	-393,9348	765,2743	0,1994196	0,661697	465,5568	3,145229	1	-393,9348	765,2743	0,1994196	0,661697	465,5568	3,145229	3	27	-394	765						Untertest2.avi	0	880	547	72	111	-462	651	383	0	Content		-466	654	22716662	3062067176
22733	09:11:23.483	00:00:22.733	1364	-397,2929	763,6359	0,2001048	0,6592124	467,0101	3,198745	1	-397,2929	763,6359	0,2001048	0,6592124	467,0101	3,198745	3	27	-397	764						Untertest2.avi	0	880	547	72	111	-462	651	383	0	Content		-469	653	22733411	3062083925
22750	09:11:23.500	00:00:22.750	1365	-407,4157	765,3721	0,2005699	0,656652	466,0833	3,172592	1	-407,4157	765,3721	0,2005699	0,656652	466,0833	3,172592	3	27	-407	765						Untertest2.avi	0	880	547	72	111	-462	651	383	0	Content		-479	654	22750483	3062100997
22767	09:11:23.517	00:00:22.767	1366	-351,7268	797,0411	0,2007001	0,6546519	464,1958	3,151752	1	-351,7268	797,0411	0,2007001	0,6546519	464,1958	3,151752	3	28	-352	797						Untertest2.avi	0	880	547	72	111	-467	722	316	0	Content		-424	686	22767159	3062117673
22784	09:11:23.534	00:00:22.783	1367	-326,9879	807,2167	0,2013698	0,6524273	467,6609	3,16701	1	-326,9879	807,2167	0,2013698	0,6524273	467,6609	3,16701	3	28	-327	807						Untertest2.avi	0	880	547	72	111	-467	722	316	0	Content		-399	696	22783784	3062134298
22800	09:11:23.550	00:00:22.800	1368	-347,0837	818,1832	0,2017392	0,649811	465,8326	3,228426	1	-347,0837	818,1832	0,2017392	0,649811	465,8326	3,228426	3	28	-347	818						Untertest2.avi	0	880	547	72	111	-467	722	316	0	Content		-419	707	22800035	3062150549
22817	09:11:23.567	00:00:22.816	1369	-1024	-768	-1	-1	-1	-1	4	-1024	-768	-1	-1	-1	-1	4	28	0	0						Untertest2.avi	0	880	547	72	111	-467	722	316	0	Content		-72	-111	22816659	3062167173
22833	09:11:23.583	00:00:22.833	1370	-367,8938	832,121	0,2021355	0,6448815	465,0351	3,220549	1	-367,8938	832,121	0,2021355	0,6448815	465,0351	3,220549	3	28	-368	832						Untertest2.avi	0	880	547	72	111	-467	722	316	0	Content		-440	721	22833280	3062183794
22850	09:11:23.600	00:00:22.850	1371	-369,8182	822,5107	0,2022998	0,6427079	467,8634	3,243295	1	-369,8182	822,5107	0,2022998	0,6427079	467,8634	3,243295	3	28	-370	823						Untertest2.avi	0	880	547	72	111	-467	722	316	0	Content		-442	712	22850225	3062200739
22867	09:11:23.617	00:00:22.866	1372	-392,2694	834,6508	0,2017674	0,6406108	465,7796	3,208725	1	-392,2694	834,6508	0,2017674	0,6406108	465,7796	3,208725	3	28	-392	835						Untertest2.avi	0	880	547	72	111	-467	722	316	0	Content		-464	724	22866653	3062217167
22883	09:11:23.633	00:00:22.883	1373	-1024	-768	-1	-1	-1	-1	4	-1024	-768	-1	-1	-1	-1	4	28	0	0						Untertest2.avi	0	880	547	72	111	-467	722	316	0	Content		-72	-111	22883274	3062233788
22900	09:11:23.650	00:00:22.899	1374	-397,7377	834,9175	0,2007566	0,6370788	465,4541	3,265393	1	-397,7377	834,9175	0,2007566	0,6370788	465,4541	3,265393	3	28	-398	835						Untertest2.avi	0	880	547	72	111	-467	722	316	0	Content		-470	724	22899899	3062250413
22917	09:11:23.667	00:00:22.916	1375	-405,8093	824,384	0,2002335	0,6354638	464,9652	3,305799	1	-405,8093	824,384	0,2002335	0,6354638	464,9652	3,305799	3	28	-406	824						Untertest2.avi	0	880	547	72	111	-467	722	316	0	Content		-478	713	22916844	3062267358
22933	09:11:23.683	00:00:22.933	1376	-381,6483	817,338	0,1996012	0,6337611	462,8417	3,310159	1	-381,6483	817,338	0,1996012	0,6337611	462,8417	3,310159	3	28	-382	817						Untertest2.avi	0	880	547	72	111	-467	722	316	0	Content		-454	706	22933271	3062283785
22950	09:11:23.700	00:00:22.949	1377	-396,8086	839,9169	0,1992698	0,6319572	462,4364	3,288469	1	-396,8086	839,9169	0,1992698	0,6319572	462,4364	3,288469	3	28	-397	840						Untertest2.avi	0	880	547	72	111	-467	722	316	0	Content		-469	729	22949893	3062300407
22967	09:11:23.717	00:00:22.966	1378	-394,7267	833,3053	0,1992139	0,6302079	463,7767	3,311686	1	-394,7267	833,3053	0,1992139	0,6302079	463,7767	3,311686	3	28	-395	833						Untertest2.avi	0	880	547	72	111	-467	722	316	0	Content		-467	722	22966521	3062317035
22984	09:11:23.734	00:00:22.983	1379	-411,3158	832,4155	0,1992006	0,6285073	464,7708	3,374504	1	-411,3158	832,4155	0,1992006	0,6285073	464,7708	3,374504	3	28	-411	832						Untertest2.avi	0	880	547	72	111	-467	722	316	0	Content		-483	721	22983521	3062334035
23000	09:11:23.750	00:00:23.000	1380	-420,337	833,3929	0,1991682	0,6269437	464,7782	3,400474	1	-420,337	833,3929	0,1991682	0,6269437	464,7782	3,400474	3	28	-420	833						Untertest2.avi	0	880	547	72	111	-467	722	316	0	Content		-492	722	23000144	3062350658
23017	09:11:23.767	00:00:23.016	1381	-425,1129	838,022	0,1991055	0,6253339	464,7782	3,369183	1	-425,1129	838,022	0,1991055	0,6253339	464,7782	3,369183	3	28	-425	838						Untertest2.avi	0	880	547	72	111	-467	722	316	0	Content		-497	727	23016763	3062367277
23033	09:11:23.783	00:00:23.033	1382	-429,8887	840,2166	0,1985081	0,6235876	459,6135	3,376066	1	-429,8887	840,2166	0,1985081	0,6235876	459,6135	3,376066	3	28	-430	840						Untertest2.avi	0	880	547	72	111	-467	722	316	0	Content		-502	729	23033144	3062383658
23050	09:11:23.800	00:00:23.050	1383	-415,2953	832,9683	0,1984255	0,6217045	459,6136	3,360957	1	-415,2953	832,9683	0,1984255	0,6217045	459,6136	3,360957	3	28	-415	833						Untertest2.avi	0	880	547	72	111	-467	722	316	0	Content		-487	722	23050141	3062400655
23067	09:11:23.817	00:00:23.066	1384	-416,9313	835,1134	0,1983327	0,619665	459,6136	3,419357	1	-416,9313	835,1134	0,1983327	0,619665	459,6136	3,419357	3	28	-417	835						Untertest2.avi	0	880	547	72	111	-467	722	316	0	Content		-489	724	23066766	3062417280
23083	09:11:23.833	00:00:23.083	1385	-1024	-768	-1	-1	-1	-1	4	-1024	-768	-1	-1	-1	-1	4		0	0						Untertest2.avi	0	880	547	72	111				0	Content		-72	-111	23083382	3062433896
23100	09:11:23.850	00:00:23.099	1386	-1024	-768	-1	-1	-1	-1	4	-1024	-768	-1	-1	-1	-1	4		0	0						Untertest2.avi	0	880	547	72	111				0	Content		-72	-111	23099763	3062450277
23117	09:11:23.867	00:00:23.116	1387	-1024	-768	-1	-1	-1	-1	4	-1024	-768	-1	-1	-1	-1	4		0	0						Untertest2.avi	0	880	547	72	111				0	Content		-72	-111	23116635	3062467149
23133	09:11:23.883	00:00:23.133	1388	-1024	-768	-1	-1	-1	-1	4	-1024	-768	-1	-1	-1	-1	4		0	0						Untertest2.avi	0	880	547	72	111				0	Content		-72	-111	23133133	3062483647
23150	09:11:23.900	00:00:23.149	1389	-1024	-768	-1	-1	-1	-1	4	-1024	-768	-1	-1	-1	-1	4		0	0						Untertest2.avi	0	880	547	72	111				0	Content		-72	-111	23149759	3062500273
23166	09:11:23.916	00:00:23.166	1390	-1024	-768	-1	-1	-1	-1	4	-1024	-768	-1	-1	-1	-1	4		0	0						Untertest2.avi	0	880	547	72	111				0	Content		-72	-111	23166382	3062516896
23183	09:11:23.933	00:00:23.183	1391	-1024	-768	-1	-1	-1	-1	4	-1024	-768	-1	-1	-1	-1	4		0	0						Untertest2.avi	0	880	547	72	111				0	Content		-72	-111	23183007	3062533521
23200	09:11:23.950	00:00:23.199	1392	-1024	-768	-1	-1	-1	-1	4	-1024	-768	-1	-1	-1	-1	4		0	0						Untertest2.avi	0	880	547	72	111				0	Content		-72	-111	23199756	3062550270
23216	09:11:23.966	00:00:23.216	1393	-1024	-768	-1	-1	-1	-1	4	-1024	-768	-1	-1	-1	-1	4		0	0						Untertest2.avi	0	880	547	72	111				0	Content		-72	-111	23216380	3062566894
23233	09:11:23.983	00:00:23.233	1394	-1024	-768	-1	-1	-1	-1	4	-1024	-768	-1	-1	-1	-1	4		0	0						Untertest2.avi	0	880	547	72	111				0	Content		-72	-111	23233006	3062583520
23250	09:11:24.000	00:00:23.249	1395	-1024	-768	-1	-1	-1	-1	4	-1024	-768	-1	-1	-1	-1	4		0	0						Untertest2.avi	0	880	547	72	111				0	Content		-72	-111	23249631	3062600145
23266	09:11:24.016	00:00:23.266	1396	-1024	-768	-1	-1	-1	-1	4	-1024	-768	-1	-1	-1	-1	4		0	0						Untertest2.avi	0	880	547	72	111				0	Content		-72	-111	23266379	3062616893
23283	09:11:24.033	00:00:23.283	1397	-1024	-768	-1	-1	-1	-1	4	-1024	-768	-1	-1	-1	-1	4		0	0						Untertest2.avi	0	880	547	72	111				0	Content		-72	-111	23283005	3062633519
23300	09:11:24.050	00:00:23.299	1398	-1024	-768	-1	-1	-1	-1	4	-1024	-768	-1	-1	-1	-1	4		0	0						Untertest2.avi	0	880	547	72	111				0	Content		-72	-111	23299628	3062650142
23317	09:11:24.067	00:00:23.316	1399	-1024	-768	-1	-1	-1	-1	4	-1024	-768	-1	-1	-1	-1	4		0	0						Untertest2.avi	0	880	547	72	111				0	Content		-72	-111	23316878	3062667392
23334	09:11:24.084	00:00:23.333	1400	-1024	-768	-1	-1	-1	-1	4	-1024	-768	-1	-1	-1	-1	4		0	0						Untertest2.avi	0	880	547	72	111				0	Content		-72	-111	23333501	3062684015
23350	09:11:24.100	00:00:23.350	1401	-1024	-768	-1	-1	-1	-1	4	-1024	-768	-1	-1	-1	-1	4		0	0						Untertest2.avi	0	880	547	72	111				0	Content		-72	-111	23350125	3062700639
23366	09:11:24.116	00:00:23.366	1402	-1024	-768	-1	-1	-1	-1	4	-1024	-768	-1	-1	-1	-1	4		0	0						Untertest2.avi	0	880	547	72	111				0	Content		-72	-111	23366248	3062716762
23383	09:11:24.133	00:00:23.382	1403	-1024	-768	-1	-1	-1	-1	4	-1024	-768	-1	-1	-1	-1	4		0	0						Untertest2.avi	0	880	547	72	111				0	Content		-72	-111	23382874	3062733388
23400	09:11:24.150	00:00:23.399	1404	-1024	-768	-1	-1	-1	-1	4	-1024	-768	-1	-1	-1	-1	4		0	0						Untertest2.avi	0	880	547	72	111				0	Content		-72	-111	23399622	3062750136
23416	09:11:24.166	00:00:23.416	1405	-1024	-768	-1	-1	-1	-1	4	-1024	-768	-1	-1	-1	-1	4		0	0						Untertest2.avi	0	880	547	72	111				0	Content		-72	-111	23416249	3062766763
23433	09:11:24.183	00:00:23.432	1406	-1024	-768	-1	-1	-1	-1	4	-1024	-768	-1	-1	-1	-1	4		0	0						Untertest2.avi	0	880	547	72	111				0	Content		-72	-111	23432875	3062783389
23449	09:11:24.199	00:00:23.449	1407	-1024	-768	-1	-1	-1	-1	4	-1024	-768	-1	-1	-1	-1	4		0	0						Untertest2.avi	0	880	547	72	111				0	Content		-72	-111	23449497	3062800011
23467	09:11:24.217	00:00:23.466	1408	-1024	-768	-1	-1	-1	-1	4	-1024	-768	-1	-1	-1	-1	4		0	0						Untertest2.avi	0	880	547	72	111				0	Content		-72	-111	23466691	3062817205
23484	09:11:24.234	00:00:23.484	1409	-1024	-768	-1	-1	-1	-1	4	-1024	-768	-1	-1	-1	-1	4		0	0						Untertest2.avi	0	880	547	72	111				0	Content		-72	-111	23484063	3062834577
23501	09:11:24.251	00:00:23.501	1410	-1024	-768	-1	-1	-1	-1	4	-1024	-768	-1	-1	-1	-1	4		0	0						Untertest2.avi	0	880	547	72	111				0	Content		-72	-111	23501311	3062851825
23516	09:11:24.266	00:00:23.516	1411	-1024	-768	-1	-1	-1	-1	4	-1024	-768	-1	-1	-1	-1	4		0	0						Untertest2.avi	0	880	547	72	111				0	Content		-72	-111	23516240	3062866754
23533	09:11:24.283	00:00:23.532	1412	-1024	-768	-1	-1	-1	-1	4	-1024	-768	-1	-1	-1	-1	4		0	0						Untertest2.avi	0	880	547	72	111				0	Content		-72	-111	23532862	3062883376
23550	09:11:24.300	00:00:23.549	1413	-1024	-768	-1	-1	-1	-1	4	-1024	-768	-1	-1	-1	-1	4		0	0						Untertest2.avi	0	880	547	72	111				0	Content		-72	-111	23549610	3062900124
23566	09:11:24.316	00:00:23.566	1414	-1024	-768	-1	-1	-1	-1	4	-1024	-768	-1	-1	-1	-1	4		0	0						Untertest2.avi	0	880	547	72	111				0	Content		-72	-111	23566108	3062916622
23583	09:11:24.333	00:00:23.582	1415	-1024	-768	-1	-1	-1	-1	4	-1024	-768	-1	-1	-1	-1	4		0	0						Untertest2.avi	0	880	547	72	111				0	Content		-72	-111	23582857	3062933371
23599	09:11:24.349	00:00:23.599	1416	-1024	-768	-1	-1	-1	-1	4	-1024	-768	-1	-1	-1	-1	4		0	0						Untertest2.avi	0	880	547	72	111				0	Content		-72	-111	23599479	3062949993
23617	09:11:24.367	00:00:23.616	1417	-1024	-768	-1	-1	-1	-1	4	-1024	-768	-1	-1	-1	-1	4		0	0						Untertest2.avi	0	880	547	72	111				0	Content		-72	-111	23616550	3062967064
23634	09:11:24.384	00:00:23.633	1418	-1024	-768	-1	-1	-1	-1	4	-1024	-768	-1	-1	-1	-1	4		0	0						Untertest2.avi	0	880	547	72	111				0	Content		-72	-111	23633924	3062984438
23651	09:11:24.401	00:00:23.651	1419	-1024	-768	-1	-1	-1	-1	4	-1024	-768	-1	-1	-1	-1	4		0	0						Untertest2.avi	0	880	547	72	111				0	Content		-72	-111	23651171	3063001685
23666	09:11:24.416	00:00:23.666	1420	-1024	-768	-1	-1	-1	-1	4	-1024	-768	-1	-1	-1	-1	4		0	0						Untertest2.avi	0	880	547	72	111				0	Content		-72	-111	23666100	3063016614
23683	09:11:24.433	00:00:23.682	1421	-1024	-768	-1	-1	-1	-1	4	-1024	-768	-1	-1	-1	-1	4		0	0						Untertest2.avi	0	880	547	72	111				0	Content		-72	-111	23682722	3063033236
23699	09:11:24.449	00:00:23.699	1422	-1024	-768	-1	-1	-1	-1	4	-1024	-768	-1	-1	-1	-1	4		0	0						Untertest2.avi	0	880	547	72	111				0	Content		-72	-111	23699472	3063049986
23716	09:11:24.466	00:00:23.716	1423	-1024	-768	-1	-1	-1	-1	4	-1024	-768	-1	-1	-1	-1	4		0	0						Untertest2.avi	0	880	547	72	111				0	Content		-72	-111	23716098	3063066612
23733	09:11:24.483	00:00:23.732	1424	-1024	-768	-1	-1	-1	-1	4	-1024	-768	-1	-1	-1	-1	4		0	0						Untertest2.avi	0	880	547	72	111				0	Content		-72	-111	23732718	3063083232
23749	09:11:24.499	00:00:23.749	1425	-1024	-768	-1	-1	-1	-1	4	-1024	-768	-1	-1	-1	-1	4		0	0						Untertest2.avi	0	880	547	72	111				0	Content		-72	-111	23749345	3063099859
23767	09:11:24.517	00:00:23.766	1426	-1024	-768	-1	-1	-1	-1	4	-1024	-768	-1	-1	-1	-1	4		0	0						Untertest2.avi	0	880	547	72	111				0	Content		-72	-111	23766543	3063117057
23784	09:11:24.534	00:00:23.783	1427	-1024	-768	-1	-1	-1	-1	4	-1024	-768	-1	-1	-1	-1	4		0	0						Untertest2.avi	0	880	547	72	111				0	Content		-72	-111	23783789	3063134303
23801	09:11:24.551	00:00:23.801	1428	-1024	-768	-1	-1	-1	-1	4	-1024	-768	-1	-1	-1	-1	4		0	0						Untertest2.avi	0	880	547	72	111				0	Content		-72	-111	23801166	3063151680
23816	09:11:24.566	00:00:23.815	1429	-1024	-768	-1	-1	-1	-1	4	-1024	-768	-1	-1	-1	-1	4		0	0						Untertest2.avi	0	880	547	72	111				0	Content		-72	-111	23815968	3063166482
23833	09:11:24.583	00:00:23.832	1430	-1024	-768	-1	-1	-1	-1	4	-1024	-768	-1	-1	-1	-1	4		0	0						Untertest2.avi	0	880	547	72	111				0	Content		-72	-111	23832604	3063183118
23849	09:11:24.599	00:00:23.849	1431	-1024	-768	-1	-1	-1	-1	4	-1024	-768	-1	-1	-1	-1	4		0	0						Untertest2.avi	0	880	547	72	111				0	Content		-72	-111	23849340	3063199854
23866	09:11:24.616	00:00:23.865	1432	-1024	-768	-1	-1	-1	-1	4	-1024	-768	-1	-1	-1	-1	4		0	0						Untertest2.avi	0	880	547	72	111				0	Content		-72	-111	23865959	3063216473
23883	09:11:24.633	00:00:23.882	1433	-1024	-768	-1	-1	-1	-1	4	-1024	-768	-1	-1	-1	-1	4		0	0						Untertest2.avi	0	880	547	72	111				0	Content		-72	-111	23882593	3063233107
23899	09:11:24.649	00:00:23.899	1434	-1024	-768	-1	-1	-1	-1	4	-1024	-768	-1	-1	-1	-1	4		0	0						Untertest2.avi	0	880	547	72	111				0	Content		-72	-111	23899207	3063249721
23916	09:11:24.666	00:00:23.916	1435	-1024	-768	-1	-1	-1	-1	4	-1024	-768	-1	-1	-1	-1	4		0	0						Untertest2.avi	0	880	547	72	111				0	Content		-72	-111	23916402	3063266916
23934	09:11:24.684	00:00:23.933	1436	-1024	-768	-1	-1	-1	-1	4	-1024	-768	-1	-1	-1	-1	4		0	0						Untertest2.avi	0	880	547	72	111				0	Content		-72	-111	23933773	3063284287
23951	09:11:24.701	00:00:23.951	1437	-1024	-768	-1	-1	-1	-1	4	-1024	-768	-1	-1	-1	-1	4		0	0						Untertest2.avi	0	880	547	72	111				0	Content		-72	-111	23951025	3063301539
23966	09:11:24.716	00:00:23.965	1438	-1024	-768	-1	-1	-1	-1	4	-1024	-768	-1	-1	-1	-1	4		0	0						Untertest2.avi	0	880	547	72	111				0	Content		-72	-111	23965829	3063316343
23983	09:11:24.733	00:00:23.982	1439	-1024	-768	-1	-1	-1	-1	4	-1024	-768	-1	-1	-1	-1	4		0	0						Untertest2.avi	0	880	547	72	111				0	Content		-72	-111	23982590	3063333104
23999	09:11:24.749	00:00:23.999	1440	-1024	-768	-1	-1	-1	-1	4	-1024	-768	-1	-1	-1	-1	4		0	0						Untertest2.avi	0	880	547	72	111				0	Content		-72	-111	23999202	3063349716
24016	09:11:24.766	00:00:24.015	1441	-1024	-768	-1	-1	-1	-1	4	-1024	-768	-1	-1	-1	-1	4		0	0						Untertest2.avi	0	880	547	72	111				0	Content		-72	-111	24015824	3063366338
24032	09:11:24.782	00:00:24.032	1442	-1024	-768	-1	-1	-1	-1	4	-1024	-768	-1	-1	-1	-1	4		0	0						Untertest2.avi	0	880	547	72	111				0	Content		-72	-111	24032448	3063382962
24049	09:11:24.799	00:00:24.049	1443	-1024	-768	-1	-1	-1	-1	4	-1024	-768	-1	-1	-1	-1	4		0	0						Untertest2.avi	0	880	547	72	111				0	Content		-72	-111	24049068	3063399582
24066	09:11:24.816	00:00:24.066	1444	-1024	-768	-1	-1	-1	-1	4	-1024	-768	-1	-1	-1	-1	4		0	0						Untertest2.avi	0	880	547	72	111				0	Content		-72	-111	24066263	3063416777
24084	09:11:24.834	00:00:24.083	1445	-1024	-768	-1	-1	-1	-1	4	-1024	-768	-1	-1	-1	-1	4		0	0						Untertest2.avi	0	880	547	72	111				0	Content		-72	-111	24083637	3063434151
24101	09:11:24.851	00:00:24.100	1446	-1024	-768	-1	-1	-1	-1	4	-1024	-768	-1	-1	-1	-1	4		0	0						Untertest2.avi	0	880	547	72	111				0	Content		-72	-111	24100885	3063451399
24116	09:11:24.866	00:00:24.115	1447	-1024	-768	-1	-1	-1	-1	4	-1024	-768	-1	-1	-1	-1	4		0	0						Untertest2.avi	0	880	547	72	111				0	Content		-72	-111	24115811	3063466325
24132	09:11:24.882	00:00:24.132	1448	-1024	-768	-1	-1	-1	-1	4	-1024	-768	-1	-1	-1	-1	4		0	0						Untertest2.avi	0	880	547	72	111				0	Content		-72	-111	24132434	3063482948
24149	09:11:24.899	00:00:24.149	1449	-1024	-768	-1	-1	-1	-1	4	-1024	-768	-1	-1	-1	-1	4		0	0						Untertest2.avi	0	880	547	72	111				0	Content		-72	-111	24149185	3063499699
24166	09:11:24.916	00:00:24.165	1450	-1024	-768	-1	-1	-1	-1	4	-1024	-768	-1	-1	-1	-1	4		0	0						Untertest2.avi	0	880	547	72	111				0	Content		-72	-111	24165806	3063516320
24182	09:11:24.932	00:00:24.182	1451	-1024	-768	-1	-1	-1	-1	4	-1024	-768	-1	-1	-1	-1	4		0	0						Untertest2.avi	0	880	547	72	111				0	Content		-72	-111	24182431	3063532945
24199	09:11:24.949	00:00:24.199	1452	-1024	-768	-1	-1	-1	-1	4	-1024	-768	-1	-1	-1	-1	4		0	0						Untertest2.avi	0	880	547	72	111				0	Content		-72	-111	24199100	3063549614
24216	09:11:24.966	00:00:24.215	1453	-1024	-768	-1	-1	-1	-1	4	-1024	-768	-1	-1	-1	-1	4		0	0						Untertest2.avi	0	880	547	72	111				0	Content		-72	-111	24215681	3063566195
24233	09:11:24.983	00:00:24.232	1454	-1024	-768	-1	-1	-1	-1	4	-1024	-768	-1	-1	-1	-1	4		0	0						Untertest2.avi	0	880	547	72	111				0	Content		-72	-111	24232875	3063583389
24250	09:11:25.000	00:00:24.250	1455	-1024	-768	-1	-1	-1	-1	4	-1024	-768	-1	-1	-1	-1	4		0	0						Untertest2.avi	0	880	547	72	111				0	Content		-72	-111	24250247	3063600761
24267	09:11:25.017	00:00:24.267	1456	-1024	-768	-1	-1	-1	-1	4	-1024	-768	-1	-1	-1	-1	4		0	0						Untertest2.avi	0	880	547	72	111				0	Content		-72	-111	24267496	3063618010
24282	09:11:25.032	00:00:24.282	1457	-1024	-768	-1	-1	-1	-1	4	-1024	-768	-1	-1	-1	-1	4		0	0						Untertest2.avi	0	880	547	72	111				0	Content		-72	-111	24282300	3063632814
24299	09:11:25.049	00:00:24.299	1458	-1024	-768	-1	-1	-1	-1	4	-1024	-768	-1	-1	-1	-1	4		0	0						Untertest2.avi	0	880	547	72	111				0	Content		-72	-111	24299048	3063649562
24316	09:11:25.066	00:00:24.315	1459	-1024	-768	-1	-1	-1	-1	4	-1024	-768	-1	-1	-1	-1	4		0	0						Untertest2.avi	0	880	547	72	111				0	Content		-72	-111	24315671	3063666185
24332	09:11:25.082	00:00:24.332	1460	-1024	-768	-1	-1	-1	-1	4	-1024	-768	-1	-1	-1	-1	4		0	0						Untertest2.avi	0	880	547	72	111				0	Content		-72	-111	24332298	3063682812
24349	09:11:25.099	00:00:24.348	1461	-1024	-768	-1	-1	-1	-1	4	-1024	-768	-1	-1	-1	-1	4		0	0						Untertest2.avi	0	880	547	72	111				0	Content		-72	-111	24348927	3063699441
24366	09:11:25.116	00:00:24.365	1462	-1024	-768	-1	-1	-1	-1	4	-1024	-768	-1	-1	-1	-1	4		0	0						Untertest2.avi	0	880	547	72	111				0	Content		-72	-111	24365595	3063716109
24382	09:11:25.132	00:00:24.382	1463	-1024	-768	-1	-1	-1	-1	4	-1024	-768	-1	-1	-1	-1	4		0	0						Untertest2.avi	0	880	547	72	111				0	Content		-72	-111	24382295	3063732809
24399	09:11:25.149	00:00:24.399	1464	-1024	-768	-1	-1	-1	-1	4	-1024	-768	-1	-1	-1	-1	4		0	0						Untertest2.avi	0	880	547	72	111				0	Content		-72	-111	24399365	3063749879
24417	09:11:25.167	00:00:24.416	1465	-1024	-768	-1	-1	-1	-1	4	-1024	-768	-1	-1	-1	-1	4		0	0						Untertest2.avi	0	880	547	72	111				0	Content		-72	-111	24416738	3063767252
24434	09:11:25.184	00:00:24.433	1466	-1024	-768	-1	-1	-1	-1	4	-1024	-768	-1	-1	-1	-1	4		0	0						Untertest2.avi	0	880	547	72	111				0	Content		-72	-111	24433985	3063784499
24449	09:11:25.199	00:00:24.448	1467	-1024	-768	-1	-1	-1	-1	4	-1024	-768	-1	-1	-1	-1	4		0	0						Untertest2.avi	0	880	547	72	111				0	Content		-72	-111	24448921	3063799435
24466	09:11:25.216	00:00:24.465	1468	-1024	-768	-1	-1	-1	-1	4	-1024	-768	-1	-1	-1	-1	4		0	0						Untertest2.avi	0	880	547	72	111				0	Content		-72	-111	24465546	3063816060
24482	09:11:25.232	00:00:24.482	1469	-1024	-768	-1	-1	-1	-1	4	-1024	-768	-1	-1	-1	-1	4		0	0						Untertest2.avi	0	880	547	72	111				0	Content		-72	-111	24482287	3063832801
24499	09:11:25.249	00:00:24.498	1470	-1024	-768	-1	-1	-1	-1	4	-1024	-768	-1	-1	-1	-1	4		0	0						Untertest2.avi	0	880	547	72	111				0	Content		-72	-111	24498910	3063849424
24516	09:11:25.266	00:00:24.515	1471	-1024	-768	-1	-1	-1	-1	4	-1024	-768	-1	-1	-1	-1	4		0	0						Untertest2.avi	0	880	547	72	111				0	Content		-72	-111	24515539	3063866053
24532	09:11:25.282	00:00:24.532	1472	-1024	-768	-1	-1	-1	-1	4	-1024	-768	-1	-1	-1	-1	4		0	0						Untertest2.avi	0	880	547	72	111				0	Content		-72	-111	24532159	3063882673
24549	09:11:25.299	00:00:24.549	1473	-1024	-768	-1	-1	-1	-1	4	-1024	-768	-1	-1	-1	-1	4		0	0						Untertest2.avi	0	880	547	72	111				0	Content		-72	-111	24549355	3063899869
24567	09:11:25.317	00:00:24.566	1474	-1024	-768	-1	-1	-1	-1	4	-1024	-768	-1	-1	-1	-1	4		0	0						Untertest2.avi	0	880	547	72	111				0	Content		-72	-111	24566605	3063917119
24584	09:11:25.334	00:00:24.583	1475	-1024	-768	-1	-1	-1	-1	4	-1024	-768	-1	-1	-1	-1	4		0	0						Untertest2.avi	0	880	547	72	111				0	Content		-72	-111	24583977	3063934491
24599	09:11:25.349	00:00:24.598	1476	-1024	-768	-1	-1	-1	-1	4	-1024	-768	-1	-1	-1	-1	4		0	0						Untertest2.avi	0	880	547	72	111				0	Content		-72	-111	24598780	3063949294
24616	09:11:25.366	00:00:24.615	1477	-1024	-768	-1	-1	-1	-1	4	-1024	-768	-1	-1	-1	-1	4		0	0						Untertest2.avi	0	880	547	72	111				0	Content		-72	-111	24615533	3063966047
24632	09:11:25.382	00:00:24.632	1478	-1024	-768	-1	-1	-1	-1	4	-1024	-768	-1	-1	-1	-1	4		0	0						Untertest2.avi	0	880	547	72	111				0	Content		-72	-111	24632153	3063982667
24649	09:11:25.399	00:00:24.648	1479	-1024	-768	-1	-1	-1	-1	4	-1024	-768	-1	-1	-1	-1	4		0	0						Untertest2.avi	0	880	547	72	111				0	Content		-72	-111	24648779	3063999293
24665	09:11:25.415	00:00:24.665	1480	-1024	-768	-1	-1	-1	-1	4	-1024	-768	-1	-1	-1	-1	4		0	0						Untertest2.avi	0	880	547	72	111				0	Content		-72	-111	24665401	3064015915
24682	09:11:25.432	00:00:24.682	1481	-1024	-768	-1	-1	-1	-1	4	-1024	-768	-1	-1	-1	-1	4		0	0						Untertest2.avi	0	880	547	72	111				0	Content		-72	-111	24682027	3064032541
24699	09:11:25.449	00:00:24.699	1482	-1024	-768	-1	-1	-1	-1	4	-1024	-768	-1	-1	-1	-1	4		0	0						Untertest2.avi	0	880	547	72	111				0	Content		-72	-111	24699222	3064049736
24717	09:11:25.467	00:00:24.716	1483	-1024	-768	-1	-1	-1	-1	4	-1024	-768	-1	-1	-1	-1	4		0	0						Untertest2.avi	0	880	547	72	111				0	Content		-72	-111	24716593	3064067107
24734	09:11:25.484	00:00:24.733	1484	-1024	-768	-1	-1	-1	-1	4	-1024	-768	-1	-1	-1	-1	4		0	0						Untertest2.avi	0	880	547	72	111				0	Content		-72	-111	24733843	3064084357
24749	09:11:25.499	00:00:24.748	1485	-1024	-768	-1	-1	-1	-1	4	-1024	-768	-1	-1	-1	-1	4		0	0						Untertest2.avi	0	880	547	72	111				0	Content		-72	-111	24748649	3064099163
24765	09:11:25.515	00:00:24.765	1486	-382,4964	374,1322	0,3601205	0,4596937	516,438	5,0234	0	-355,1849	428,5295	0,203702	0,540053	464,3123	4,516815	0	29	-369	401						Untertest2.avi	0	880	547	72	111	-441	302	550	0	Content		-441	290	24765271	3064115785
24782	09:11:25.532	00:00:24.782	1487	-387,9807	370,0371	0,360564	0,4590699	516,3543	5,016243	0	-359,9756	427,2748	0,2038344	0,5393951	463,3669	4,508612	0	29	-374	399						Untertest2.avi	0	880	547	72	111	-441	302	550	0	Content		-446	288	24782026	3064132540
24799	09:11:25.549	00:00:24.798	1488	-381,1468	374,1606	0,3610096	0,4585984	516,5224	4,996238	0	-355,3281	423,9422	0,2043432	0,5390148	464,9951	4,512333	0	29	-368	399						Untertest2.avi	0	880	547	72	111	-441	302	550	0	Content		-440	288	24798646	3064149160
24815	09:11:25.565	00:00:24.815	1489	-389,7847	375,3841	0,3613879	0,4584884	516,5115	4,998982	0	-364,3174	429,0201	0,2045111	0,539035	463,5439	4,504562	0	29	-377	402						Untertest2.avi	0	880	547	72	111	-441	302	550	0	Content		-449	291	24815280	3064165794
24832	09:11:25.582	00:00:24.831	1490	-384,3495	375,2951	0,3617059	0,4587059	516,6677	5,016916	0	-364,3956	426,825	0,2047884	0,5394406	463,3076	4,504969	0	29	-374	401						Untertest2.avi	0	880	547	72	111	-441	302	550	0	Content		-446	290	24831896	3064182410
24849	09:11:25.599	00:00:24.848	1491	-383,1121	369,4805	0,3619687	0,4593008	516,6268	5,014737	0	-366,2385	431,9975	0,2052287	0,5402681	464,2562	4,523596	0	29	-375	401						Untertest2.avi	0	880	547	72	111	-441	302	550	0	Content		-447	290	24848649	3064199163
24865	09:11:25.615	00:00:24.865	1492	-381,7462	371,2032	0,3622943	0,4601381	516,5877	5,021491	0	-367,2856	424,1855	0,2055938	0,5414391	464,3122	4,545897	0	29	-375	398						Untertest2.avi	0	880	547	72	111	-441	302	550	0	Content		-447	287	24865273	3064215787
24882	09:11:25.632	00:00:24.881	1493	-375,1304	371,8252	0,3626448	0,4611078	516,5634	5,043434	0	-367,7968	429,3615	0,2060324	0,5426274	464,679	4,531596	0	29	-371	401						Untertest2.avi	0	880	547	72	111	-441	302	550	0	Content		-443	290	24881900	3064232414
24899	09:11:25.649	00:00:24.898	1494	-1024	-768	-1	-1	-1	-1	4	-1024	-768	-1	-1	-1	-1	4	29	0	0						Untertest2.avi	0	880	547	72	111	-441	302	550	0	Content		-72	-111	24898578	3064249092
24915	09:11:25.665	00:00:24.915	1495	-1024	-768	-1	-1	-1	-1	4	-1024	-768	-1	-1	-1	-1	4	29	0	0						Untertest2.avi	0	880	547	72	111	-441	302	550	0	Content		-72	-111	24915198	3064265712
24932	09:11:25.682	00:00:24.931	1496	-1024	-768	-1	-1	-1	-1	4	-1024	-768	-1	-1	-1	-1	4	29	0	0						Untertest2.avi	0	880	547	72	111	-441	302	550	0	Content		-72	-111	24931866	3064282380
24949	09:11:25.699	00:00:24.948	1497	-1024	-768	-1	-1	-1	-1	4	-1024	-768	-1	-1	-1	-1	4	29	0	0						Untertest2.avi	0	880	547	72	111	-441	302	550	0	Content		-72	-111	24948528	3064299042
24965	09:11:25.715	00:00:24.965	1498	-1024	-768	-1	-1	-1	-1	4	-1024	-768	-1	-1	-1	-1	4	29	0	0						Untertest2.avi	0	880	547	72	111	-441	302	550	0	Content		-72	-111	24965196	3064315710
24982	09:11:25.732	00:00:24.981	1499	-304,8565	460,0125	0,3821363	0,4650733	457,9324	4,29516	0	-1024	-768	-1	-1	-1	-1	4	29	-305	460						Untertest2.avi	0	880	547	72	111	-441	302	550	0	Content		-377	349	24981815	3064332329
24998	09:11:25.748	00:00:24.998	1500	-1024	-768	-1	-1	-1	-1	4	-1024	-768	-1	-1	-1	-1	4	29	0	0						Untertest2.avi	0	880	547	72	111	-441	302	550	0	Content		-72	-111	24998438	3064348952
25015	09:11:25.765	00:00:25.015	1501	-1024	-768	-1	-1	-1	-1	4	-1024	-768	-1	-1	-1	-1	4	29	0	0						Untertest2.avi	0	880	547	72	111	-441	302	550	0	Content		-72	-111	25015204	3064365718
25032	09:11:25.782	00:00:25.031	1502	-1024	-768	-1	-1	-1	-1	4	-1024	-768	-1	-1	-1	-1	4	29	0	0						Untertest2.avi	0	880	547	72	111	-441	302	550	0	Content		-72	-111	25031821	3064382335
25048	09:11:25.798	00:00:25.048	1503	-1024	-768	-1	-1	-1	-1	4	-1024	-768	-1	-1	-1	-1	4	29	0	0						Untertest2.avi	0	880	547	72	111	-441	302	550	0	Content		-72	-111	25048489	3064399003
25065	09:11:25.815	00:00:25.065	1504	-311,6661	463,7074	0,3828598	0,4659359	459,7852	4,113684	0	-569,4649	-126,8724	0,2376733	0,5470958	464,2779	2,687236	0	29	-441	168						Untertest2.avi	0	880	547	72	111	-441	302	550	0	Content		-513	57	25065061	3064415575
25082	09:11:25.832	00:00:25.081	1505	-1024	-768	-1	-1	-1	-1	4	-1024	-768	-1	-1	-1	-1	4	29	0	0						Untertest2.avi	0	880	547	72	111	-441	302	550	0	Content		-72	-111	25081810	3064432324
25098	09:11:25.848	00:00:25.098	1506	-1024	-768	-1	-1	-1	-1	4	-1024	-768	-1	-1	-1	-1	4	29	0	0						Untertest2.avi	0	880	547	72	111	-441	302	550	0	Content		-72	-111	25098434	3064448948
25115	09:11:25.865	00:00:25.115	1507	-1024	-768	-1	-1	-1	-1	4	-1024	-768	-1	-1	-1	-1	4	29	0	0						Untertest2.avi	0	880	547	72	111	-441	302	550	0	Content		-72	-111	25115102	3064465616
25132	09:11:25.882	00:00:25.131	1508	-308,062	466,2813	0,383821	0,4698704	456,7043	3,916772	0	-1024	-768	-1	-1	-1	-1	4	29	-308	466						Untertest2.avi	0	880	547	72	111	-441	302	550	0	Content		-380	355	25131681	3064482195
25148	09:11:25.898	00:00:25.148	1509	-230,7754	477,3836	0,355918	0,47066	457,1718	3,906479	0	-375,6378	441,6724	0,2104198	0,556462	463,8002	3,984883	0	29	-303	460						Untertest2.avi	0	880	547	72	111	-441	302	550	0	Content		-375	349	25148428	3064498942
25165	09:11:25.915	00:00:25.165	1510	-1024	-768	-1	-1	-1	-1	4	-1024	-768	-1	-1	-1	-1	4	29	0	0						Untertest2.avi	0	880	547	72	111	-441	302	550	0	Content		-72	-111	25165086	3064515600
25182	09:11:25.932	00:00:25.181	1511	-1024	-768	-1	-1	-1	-1	4	-1024	-768	-1	-1	-1	-1	4	29	0	0						Untertest2.avi	0	880	547	72	111	-441	302	550	0	Content		-72	-111	25181754	3064532268
25198	09:11:25.948	00:00:25.198	1512	-365,8892	394,5016	0,3660956	0,4726489	516,1592	4,288065	0	-374,2534	436,3697	0,2103014	0,5592783	461,7828	3,882145	0	29	-370	415						Untertest2.avi	0	880	547	72	111	-441	302	550	0	Content		-442	304	25198381	3064548895
25215	09:11:25.965	00:00:25.215	1513	-356,7555	398,1458	0,3660178	0,4732271	516,1246	4,241749	0	-371,778	437,607	0,2102885	0,5601391	461,7596	3,860819	0	29	-364	418						Untertest2.avi	0	880	547	72	111	-441	302	550	0	Content		-436	307	25215005	3064565519
25232	09:11:25.982	00:00:25.231	1514	-359,2007	400,8568	0,3658574	0,4737854	515,9105	4,23368	0	-378,2384	443,826	0,2103579	0,5610479	462,8403	3,85475	0	29	-369	422						Untertest2.avi	0	880	547	72	111	-441	302	550	0	Content		-441	311	25231757	3064582271
25248	09:11:25.998	00:00:25.248	1515	-362,3744	393,3281	0,3656885	0,474383	515,9728	4,213934	0	-380,9793	433,0271	0,2105004	0,5619942	465,1468	3,848913	0	29	-372	413						Untertest2.avi	0	880	547	72	111	-441	302	550	0	Content		-444	302	25248380	3064598894
25265	09:11:26.015	00:00:25.265	1516	-353,2977	390,8246	0,3654755	0,4748864	515,9899	4,19366	0	-375,7413	436,7198	0,2102834	0,5628868	464,4357	3,837791	0	29	-365	414						Untertest2.avi	0	880	547	72	111	-441	302	550	0	Content		-437	303	25265006	3064615520
25282	09:11:26.032	00:00:25.281	1517	-366,5063	404,9541	0,3652245	0,475346	515,945	4,170834	0	-378,286	436,6973	0,2099985	0,5637571	463,135	3,764628	0	29	-372	421						Untertest2.avi	0	880	547	72	111	-441	302	550	0	Content		-444	310	25281629	3064632143
25298	09:11:26.048	00:00:25.298	1518	-354,104	396,8979	0,3650175	0,4757661	516,041	4,174488	0	-370,1155	440,8004	0,2099656	0,5644818	464,1731	3,787156	0	29	-362	419						Untertest2.avi	0	880	547	72	111	-441	302	550	0	Content		-434	308	25298380	3064648894
25315	09:11:26.065	00:00:25.315	1519	-306,2445	409,0358	0,3643699	0,4761114	515,9055	4,148535	0	-332,352	450,3721	0,2094055	0,5651332	463,9328	3,764688	0	30	-319	430						Untertest2.avi	0	880	547	72	111	-294	329	416	0	Content		-391	319	25315002	3064665516
25332	09:11:26.082	00:00:25.331	1520	-227,7842	420,4013	0,3632267	0,4764588	515,9581	4,133984	0	-244,3303	468,9428	0,2082979	0,5656117	462,3626	3,745535	0	30	-236	445						Untertest2.avi	0	880	547	72	111	-294	329	416	0	Content		-308	334	25331628	3064682142
25348	09:11:26.098	00:00:25.348	1521	-202,7242	423,7031	0,3627905	0,4763845	515,9761	4,123806	0	-235,6835	470,5967	0,2079819	0,565837	462,6375	3,761614	0	30	-219	447						Untertest2.avi	0	880	547	72	111	-294	329	416	0	Content		-291	336	25348250	3064698764
25365	09:11:26.115	00:00:25.365	1522	-193,929	422,0415	0,3626911	0,4761017	515,9998	4,072734	0	-245,1371	463,7834	0,207996	0,5659723	463,6307	3,733429	0	30	-220	443						Untertest2.avi	0	880	547	72	111	-294	329	416	0	Content		-292	332	25365001	3064715515
25382	09:11:26.132	00:00:25.381	1523	-197,7545	427,171	0,3625531	0,4757801	516,0071	4,081029	0	-237,5879	467,5334	0,2078848	0,5660054	463,6514	3,738519	0	30	-218	447						Untertest2.avi	0	880	547	72	111	-294	329	416	0	Content		-290	336	25381625	3064732139
25398	09:11:26.148	00:00:25.398	1524	-200,7983	422,6736	0,3623944	0,4754639	516,0165	4,082471	0	-250,2776	465,5277	0,2077683	0,5660129	463,3181	3,702526	0	30	-226	444						Untertest2.avi	0	880	547	72	111	-294	329	416	0	Content		-298	333	25398251	3064748765
25415	09:11:26.165	00:00:25.414	1525	-197,3178	427,8724	0,3622194	0,4752258	516,0894	4,055529	0	-252,6326	463,2628	0,2076448	0,5661033	463,4955	3,707371	0	30	-225	446						Untertest2.avi	0	880	547	72	111	-294	329	416	0	Content		-297	335	25414875	3064765389
25432	09:11:26.182	00:00:25.431	1526	-201,8654	425,7319	0,3619905	0,4751285	516,0953	4,016482	0	-246,6794	466,4142	0,2075716	0,5662838	464,2409	3,718789	0	30	-224	446						Untertest2.avi	0	880	547	72	111	-294	329	416	0	Content		-296	335	25431627	3064782141
25448	09:11:26.198	00:00:25.448	1527	-191,8719	420,7536	0,3617033	0,4752758	516,103	3,989938	0	-249,2984	463,1546	0,2070797	0,5667071	462,0455	3,652311	0	30	-221	442						Untertest2.avi	0	880	547	72	111	-294	329	416	0	Content		-293	331	25448253	3064798767
25465	09:11:26.215	00:00:25.464	1528	-197,9443	427,9119	0,3614504	0,4756506	516,2203	4,005131	0	-247,7139	459,9495	0,2071077	0,5672253	464,0716	3,667659	0	30	-223	444						Untertest2.avi	0	880	547	72	111	-294	329	416	0	Content		-295	333	25464882	3064815396
25482	09:11:26.232	00:00:25.481	1529	-188,4945	418,9161	0,3612792	0,4761091	516,1647	3,98765	0	-247,3638	458,4085	0,2068532	0,5678344	462,9008	3,655197	0	30	-218	439						Untertest2.avi	0	880	547	72	111	-294	329	416	0	Content		-290	328	25481506	3064832020
25498	09:11:26.248	00:00:25.498	1530	-143,2126	425,61	0,3617597	0,4766931	516,399	3,975187	0	-270,0507	454,2352	0,2067777	0,5686049	462,9031	3,607804	0	30	-207	440						Untertest2.avi	0	880	547	72	111	-294	329	416	0	Content		-279	329	25498254	3064848768
25515	09:11:26.265	00:00:25.514	1531	-139,5995	421,5534	0,3617805	0,477398	516,3502	3,940395	0	-259,5773	458,0199	0,2068725	0,5693746	462,9031	3,612104	0	30	-200	440						Untertest2.avi	0	880	547	72	111	-294	329	416	0	Content		-272	329	25514880	3064865394
25532	09:11:26.282	00:00:25.531	1532	-198,2862	425,015	0,3613329	0,478283	516,0405	3,930902	0	-263,5307	457,8259	0,2071294	0,5702713	464,0913	3,600235	0	30	-231	441						Untertest2.avi	0	880	547	72	111	-294	329	416	0	Content		-303	330	25531502	3064882016
25548	09:11:26.298	00:00:25.548	1533	-139,3498	418,8071	0,362031	0,4795333	516,2076	3,925519	0	-264,0215	460,612	0,2072749	0,5713627	464,094	3,56492	0	30	-202	440						Untertest2.avi	0	880	547	72	111	-294	329	416	0	Content		-274	329	25548127	3064898641
25565	09:11:26.315	00:00:25.564	1534	-229,3895	425,2948	0,3616787	0,4806486	515,9005	3,914885	0	-252,9369	460,1895	0,2073568	0,5724497	463,1189	3,552481	0	30	-241	443						Untertest2.avi	0	880	547	72	111	-294	329	416	0	Content		-313	332	25564877	3064915391
25582	09:11:26.332	00:00:25.581	1535	-143,8355	428,6573	0,362423	0,4819493	516,0329	3,903261	0	-268,0347	456,6812	0,2075365	0,5735247	463,1217	3,564685	0	30	-206	443						Untertest2.avi	0	880	547	72	111	-294	329	416	0	Content		-278	332	25581500	3064932014
25598	09:11:26.348	00:00:25.598	1536	-141,4954	422,8525	0,3625999	0,4830694	516,0558	3,883051	0	-270,1409	455,3666	0,2076837	0,5743953	463,1217	3,544479	0	30	-206	439						Untertest2.avi	0	880	547	72	111	-294	329	416	0	Content		-278	328	25598126	3064948640
25615	09:11:26.365	00:00:25.614	1537	-186,6306	425,4608	0,3622614	0,4839835	515,8578	3,856187	0	-253,8217	464,4776	0,2079002	0,5749916	463,1166	3,54916	0	30	-220	445						Untertest2.avi	0	880	547	72	111	-294	329	416	0	Content		-292	334	25614876	3064965390
25632	09:11:26.382	00:00:25.631	1538	-143,8892	422,313	0,3629757	0,4849874	515,882	3,843838	0	-262,209	456,0173	0,2080445	0,5755716	463,1192	3,532248	0	30	-203	439						Untertest2.avi	0	880	547	72	111	-294	329	416	0	Content		-275	328	25631504	3064982018
25648	09:11:26.398	00:00:25.648	1539	-146,9096	418,4713	0,3631815	0,4857631	516,303	3,853884	0	-262,949	457,9666	0,2081911	0,5760857	463,1192	3,501342	0	30	-205	438						Untertest2.avi	0	880	547	72	111	-294	329	416	0	Content		-277	327	25648126	3064998640
25665	09:11:26.415	00:00:25.664	1540	-208,4038	414,8298	0,3630346	0,4864083	515,9156	3,843114	0	-267,8358	454,1519	0,2084174	0,5764375	461,5706	3,452338	0	30	-238	434						Untertest2.avi	0	880	547	72	111	-294	329	416	0	Content		-310	323	25664751	3065015265
25682	09:11:26.432	00:00:25.681	1541	-309,2214	362,7523	0,3643025	0,4864037	516,3676	3,825839	0	-338,4786	406,5917	0,2102139	0,5760984	464,0924	3,522462	0	30	-324	385						Untertest2.avi	0	880	547	72	111	-294	329	416	0	Content		-396	274	25681500	3065032014
25698	09:11:26.448	00:00:25.698	1542	-389,0133	354,5447	0,3660693	0,4860608	516,8297	3,870138	0	-346,4261	402,4939	0,2122476	0,5755257	464,5498	3,493943	0	30	-368	379						Untertest2.avi	0	880	547	72	111	-294	329	416	0	Content		-440	268	25698125	3065048639
25715	09:11:26.465	00:00:25.714	1543	-1024	-768	-1	-1	-1	-1	4	-1024	-768	-1	-1	-1	-1	4	30	0	0						Untertest2.avi	0	880	547	72	111	-294	329	416	0	Content		-72	-111	25714748	3065065262
25731	09:11:26.481	00:00:25.731	1544	-681,312	101,7303	0,369715	0,4858184	517,6679	3,727286	0	-697,4915	188,1387	0,2151771	0,5754506	462,9251	3,359822	0	31	-689	145						Untertest2.avi	0	880	547	72	111	-1112	-175	416	0	Content		-761	34	25731373	3065081887
25748	09:11:26.498	00:00:25.748	1545	-828,2997	16,47064	0,3709955	0,4863587	517,9183	3,670758	0	-805,6559	121,3247	0,2163963	0,5760602	462,9251	3,326614	0	31	-817	69						Untertest2.avi	0	880	547	72	111	-1112	-175	416	0	Content		-889	-42	25748122	3065098636
25765	09:11:26.515	00:00:25.764	1546	-966,0856	-71,37633	0,3721058	0,4869199	518,4385	3,635938	0	-873,2558	98,09535	0,2158045	0,5767468	449,8091	3,233493	0	31	-920	13						Untertest2.avi	0	880	547	72	111	-1112	-175	416	0	Content		-992	-98	25764747	3065115261
25781	09:11:26.531	00:00:25.781	1547	-1092,852	-170,5143	0,3730085	0,4876899	518,9457	3,619081	0	-962,463	39,17846	0,2166396	0,5773726	449,8102	3,20295	0	31	-1028	-66						Untertest2.avi	0	880	547	72	111	-1112	-175	416	0	Content		-1100	-177	25781371	3065131885
25798	09:11:26.548	00:00:25.797	1548	-1230,664	-269,8144	0,3736515	0,4885799	518,9885	3,607628	0	-1027,377	-10,36066	0,2172916	0,578117	449,8102	3,148741	0	31	-1129	-140						Untertest2.avi	0	880	547	72	111	-1112	-175	416	0	Content		-1201	-251	25797995	3065148509
25815	09:11:26.565	00:00:25.814	1549	-1277,439	-304,228	0,3739502	0,4892457	520,9527	3,628406	0	-828,8488	161,8574	0,2084192	0,5791407	386,6784	2,697461	0	31	-1053	-71						Untertest2.avi	0	880	547	72	111	-1112	-175	416	0	Content		-1125	-182	25814745	3065165259
25831	09:11:26.581	00:00:25.831	1550	-1261,436	-298,9016	0,3741137	0,4902627	519,1288	3,624001	0	-813,7124	177,1401	0,2083925	0,5800873	386,6784	2,722317	0	31	-1038	-61						Untertest2.avi	0	880	547	72	111	-1112	-175	416	0	Content		-1110	-172	25831381	3065181895
25848	09:11:26.598	00:00:25.847	1551	-1264,349	-289,4195	0,3741743	0,4911722	520,1021	3,587738	0	-821,597	163,3867	0,2085857	0,5812513	388,1058	2,697987	0	31	-1043	-63						Untertest2.avi	0	880	547	72	111	-1112	-175	416	0	Content		-1115	-174	25847998	3065198512
25865	09:11:26.615	00:00:25.864	1552	-1270,377	-297,764	0,3741159	0,4921776	519,9666	3,548979	0	-838,5318	149,0706	0,2097576	0,5822501	396,0942	2,752429	0	31	-1054	-74						Untertest2.avi	0	880	547	72	111	-1112	-175	416	0	Content		-1126	-185	25864621	3065215135
25881	09:11:26.631	00:00:25.881	1553	-1271,311	-283,0687	0,3740093	0,4930578	521,1461	3,582375	0	-858,1945	142,0285	0,2100987	0,5831898	398,893	2,780809	0	31	-1065	-71						Untertest2.avi	0	880	547	72	111	-1112	-175	416	0	Content		-1137	-182	25881371	3065231885
25898	09:11:26.648	00:00:25.897	1554	-1274,195	-295,5775	0,3739692	0,4938247	520,4556	3,600573	0	-847,2763	147,2938	0,2098296	0,5839527	397,5376	2,741542	0	31	-1061	-74						Untertest2.avi	0	880	547	72	111	-1112	-175	416	0	Content		-1133	-185	25897994	3065248508
25915	09:11:26.665	00:00:25.914	1555	-1272,529	-288,7259	0,3739396	0,4945536	520,3877	3,566576	0	-847,7628	152,1506	0,2096695	0,5847226	396,7607	2,747487	0	31	-1060	-68						Untertest2.avi	0	880	547	72	111	-1112	-175	416	0	Content		-1132	-179	25914619	3065265133
25931	09:11:26.681	00:00:25.931	1556	-1243,261	-260,6067	0,3739141	0,4951475	520,3972	3,582974	0	-833,6927	149,2348	0,2094885	0,5854056	395,8509	2,743702	0	31	-1038	-56						Untertest2.avi	0	880	547	72	111	-1112	-175	416	0	Content		-1110	-167	25931242	3065281756
25948	09:11:26.698	00:00:25.947	1557	-1264,756	-283,7656	0,3738951	0,4957069	520,2461	3,548987	0	-866,8804	122,4859	0,2099988	0,5860322	399,4532	2,781291	0	31	-1066	-81						Untertest2.avi	0	880	547	72	111	-1112	-175	416	0	Content		-1138	-192	25947994	3065298508
25965	09:11:26.715	00:00:25.964	1558	-1253,9	-264,4308	0,3738285	0,496313	520,3461	3,528291	0	-849,0007	145,4815	0,2097335	0,5866762	397,9402	2,759118	0	31	-1051	-59						Untertest2.avi	0	880	547	72	111	-1112	-175	416	0	Content		-1123	-170	25964619	3065315133
25981	09:11:26.731	00:00:25.981	1559	-1257,953	-284,3657	0,3737368	0,497036	521,1141	3,557365	0	-841,1357	140,1168	0,2096826	0,5875077	397,795	2,714259	0	31	-1050	-72						Untertest2.avi	0	880	547	72	111	-1112	-175	416	0	Content		-1122	-183	25981242	3065331756
25998	09:11:26.748	00:00:25.997	1560	-1265,975	-273,2438	0,3736991	0,4978265	521,1164	3,547964	0	-837,2355	150,7646	0,2093687	0,5885252	395,7477	2,716811	0	31	-1052	-61						Untertest2.avi	0	880	547	72	111	-1112	-175	416	0	Content		-1124	-172	25997868	3065348382
26015	09:11:26.765	00:00:26.014	1561	-1284,438	-287,5896	0,3736806	0,4988371	521,1734	3,553876	0	-845,7606	140,0618	0,2094797	0,5896122	396,317	2,697702	0	31	-1065	-74						Untertest2.avi	0	880	547	72	111	-1112	-175	416	0	Content		-1137	-185	26014618	3065365132
26031	09:11:26.781	00:00:26.031	1562	-1250,51	-267,9786	0,373668	0,4998088	520,9073	3,583613	0	-854,2075	137,7255	0,2097599	0,590731	398,1774	2,736559	0	31	-1052	-65						Untertest2.avi	0	880	547	72	111	-1112	-175	416	0	Content		-1124	-176	26031244	3065381758
26048	09:11:26.798	00:00:26.047	1563	-1247,633	-264,9628	0,3736592	0,5005988	520,8653	3,528729	0	-828,7128	152,7937	0,2093858	0,5916548	395,7721	2,731001	0	31	-1038	-56						Untertest2.avi	0	880	547	72	111	-1112	-175	416	0	Content		-1110	-167	26047868	3065398382
26064	09:11:26.814	00:00:26.064	1564	-1228,191	-261,6386	0,3736552	0,5011643	520,9833	3,547554	0	-841,7686	152,2334	0,2093998	0,592412	395,7721	2,721958	0	31	-1035	-55						Untertest2.avi	0	880	547	72	111	-1112	-175	416	0	Content		-1107	-166	26064493	3065415007
26081	09:11:26.831	00:00:26.081	1565	-1231,583	-260,3136	0,3736727	0,5017828	521,0947	3,540184	0	-827,4316	152,2542	0,2090577	0,5932105	393,0519	2,687945	0	31	-1030	-54						Untertest2.avi	0	880	547	72	111	-1112	-175	416	0	Content		-1102	-165	26081239	3065431753
26098	09:11:26.848	00:00:26.097	1566	-1236,984	-258,6213	0,3737484	0,5023235	521,1124	3,541118	0	-838,5955	159,0118	0,2092549	0,5939218	393,5638	2,714275	0	31	-1038	-50						Untertest2.avi	0	880	547	72	111	-1112	-175	416	0	Content		-1110	-161	26097866	3065448380
26114	09:11:26.864	00:00:26.114	1567	-1248,158	-261,5574	0,3737852	0,5027084	521,2373	3,576062	0	-825,2039	154,1912	0,2093247	0,5945805	392,8317	2,682987	0	31	-1037	-54						Untertest2.avi	0	880	547	72	111	-1112	-175	416	0	Content		-1109	-165	26114490	3065465004
26131	09:11:26.881	00:00:26.131	1568	-1123,979	-234,7742	0,373447	0,5026576	521,3528	3,577443	0	-859,3176	62,75692	0,2147881	0,5948188	432,8915	2,948725	0	31	-992	-86						Untertest2.avi	0	880	547	72	111	-1112	-175	416	0	Content		-1064	-197	26131114	3065481628
26148	09:11:26.898	00:00:26.147	1569	-807,8582	-182,6643	0,3718156	0,5023551	520,27	3,591913	0	-702,9255	20,44062	0,216107	0,5947062	455,1029	3,160364	0	32	-755	-81						Untertest2.avi	0	880	547	72	111	-393	-169	100	0	Content		-827	-192	26147865	3065498379
26164	09:11:26.914	00:00:26.164	1570	-642,2763	-192,0246	0,3693913	0,5020466	520,1087	3,658798	0	-545,4948	-13,63089	0,2160414	0,5942195	465,6924	3,220326	0	32	-594	-103						Untertest2.avi	0	880	547	72	111	-393	-169	100	0	Content		-666	-214	26164488	3065515002
26181	09:11:26.931	00:00:26.181	1571	-425,3752	-161,1345	0,3680534	0,5019553	519,8295	3,6705	0	-362,6633	32,15136	0,2145908	0,5938798	462,3819	3,21324	0	32	-394	-64						Untertest2.avi	0	880	547	72	111	-393	-169	100	0	Content		-466	-175	26181114	3065531628
26198	09:11:26.948	00:00:26.197	1572	-281,8047	-143,0314	0,3665142	0,5021674	519,763	3,682915	0	-214,0304	37,02559	0,2134477	0,5942222	460,545	3,203069	0	32	-248	-53						Untertest2.avi	0	880	547	72	111	-393	-169	100	0	Content		-320	-164	26197738	3065548252
26214	09:11:26.964	00:00:26.214	1573	-136,2854	-109,7832	0,3650808	0,5025339	519,6747	3,715043	0	-87,56802	42,21596	0,2125158	0,5945996	460,6726	3,247527	0	32	-112	-34						Untertest2.avi	0	880	547	72	111	-393	-169	100	0	Content		-184	-145	26214488	3065565002
26231	09:11:26.981	00:00:26.231	1574	38,56397	-100,9056	0,3639109	0,503198	520,9924	3,758964	0	64,07759	117,4717	0,209959	0,5950087	445,4445	3,146708	0	32	51	8						Untertest2.avi	0	880	547	72	111	-393	-169	100	0	Content		-21	-103	26231113	3065581627
26248	09:11:26.998	00:00:26.247	1575	-1024	-768	-1	-1	-1	-1	4	-1024	-768	-1	-1	-1	-1	4		0	0						Untertest2.avi	0	880	547	72	111				0	Content		-72	-111	26247737	3065598251
26264	09:11:27.014	00:00:26.264	1576	-1024	-768	-1	-1	-1	-1	4	-1024	-768	-1	-1	-1	-1	4		0	0						Untertest2.avi	0	880	547	72	111				0	Content		-72	-111	26264374	3065614888
26281	09:11:27.031	00:00:26.281	1577	-1024	-768	-1	-1	-1	-1	4	-1024	-768	-1	-1	-1	-1	4		0	0						Untertest2.avi	0	880	547	72	111				0	Content		-72	-111	26281111	3065631625
26298	09:11:27.048	00:00:26.297	1578	-1024	-768	-1	-1	-1	-1	4	-1024	-768	-1	-1	-1	-1	4		0	0						Untertest2.avi	0	880	547	72	111				0	Content		-72	-111	26297737	3065648251
26314	09:11:27.064	00:00:26.314	1579	-1024	-768	-1	-1	-1	-1	4	-1024	-768	-1	-1	-1	-1	4		0	0						Untertest2.avi	0	880	547	72	111				0	Content		-72	-111	26314370	3065664884
26331	09:11:27.081	00:00:26.331	1580	-1024	-768	-1	-1	-1	-1	4	-1024	-768	-1	-1	-1	-1	4		0	0						Untertest2.avi	0	880	547	72	111				0	Content		-72	-111	26331103	3065681617
26348	09:11:27.098	00:00:26.347	1581	-1024	-768	-1	-1	-1	-1	4	-1024	-768	-1	-1	-1	-1	4		0	0						Untertest2.avi	0	880	547	72	111				0	Content		-72	-111	26347727	3065698241
26364	09:11:27.114	00:00:26.364	1582	-1024	-768	-1	-1	-1	-1	4	-1024	-768	-1	-1	-1	-1	4		0	0						Untertest2.avi	0	880	547	72	111				0	Content		-72	-111	26364365	3065714879
26381	09:11:27.131	00:00:26.380	1583	-1024	-768	-1	-1	-1	-1	4	-1024	-768	-1	-1	-1	-1	4		0	0						Untertest2.avi	0	880	547	72	111				0	Content		-72	-111	26380977	3065731491
26398	09:11:27.148	00:00:26.397	1584	-1024	-768	-1	-1	-1	-1	4	-1024	-768	-1	-1	-1	-1	4		0	0						Untertest2.avi	0	880	547	72	111				0	Content		-72	-111	26397726	3065748240
26414	09:11:27.164	00:00:26.414	1585	-1024	-768	-1	-1	-1	-1	4	-1024	-768	-1	-1	-1	-1	4		0	0						Untertest2.avi	0	880	547	72	111				0	Content		-72	-111	26414363	3065764877
26431	09:11:27.181	00:00:26.430	1586	-1024	-768	-1	-1	-1	-1	4	-1024	-768	-1	-1	-1	-1	4		0	0						Untertest2.avi	0	880	547	72	111				0	Content		-72	-111	26430971	3065781485
26448	09:11:27.198	00:00:26.447	1587	-1024	-768	-1	-1	-1	-1	4	-1024	-768	-1	-1	-1	-1	4		0	0						Untertest2.avi	0	880	547	72	111				0	Content		-72	-111	26447595	3065798109
26464	09:11:27.214	00:00:26.464	1588	-1024	-768	-1	-1	-1	-1	4	-1024	-768	-1	-1	-1	-1	4		0	0						Untertest2.avi	0	880	547	72	111				0	Content		-72	-111	26464355	3065814869
26481	09:11:27.231	00:00:26.480	1589	-1024	-768	-1	-1	-1	-1	4	-1024	-768	-1	-1	-1	-1	4		0	0						Untertest2.avi	0	880	547	72	111				0	Content		-72	-111	26480965	3065831479
26498	09:11:27.248	00:00:26.497	1590	-1024	-768	-1	-1	-1	-1	4	-1024	-768	-1	-1	-1	-1	4		0	0						Untertest2.avi	0	880	547	72	111				0	Content		-72	-111	26497591	3065848105
26514	09:11:27.264	00:00:26.514	1591	-1024	-768	-1	-1	-1	-1	4	-1024	-768	-1	-1	-1	-1	4		0	0						Untertest2.avi	0	880	547	72	111				0	Content		-72	-111	26514215	3065864729
26531	09:11:27.281	00:00:26.530	1592	-1024	-768	-1	-1	-1	-1	4	-1024	-768	-1	-1	-1	-1	4		0	0						Untertest2.avi	0	880	547	72	111				0	Content		-72	-111	26530963	3065881477
26548	09:11:27.298	00:00:26.547	1593	-1024	-768	-1	-1	-1	-1	4	-1024	-768	-1	-1	-1	-1	4		0	0						Untertest2.avi	0	880	547	72	111				0	Content		-72	-111	26547587	3065898101
26564	09:11:27.314	00:00:26.564	1594	-1024	-768	-1	-1	-1	-1	4	-1024	-768	-1	-1	-1	-1	4		0	0						Untertest2.avi	0	880	547	72	111				0	Content		-72	-111	26564211	3065914725
26581	09:11:27.331	00:00:26.580	1595	-1024	-768	-1	-1	-1	-1	4	-1024	-768	-1	-1	-1	-1	4		0	0						Untertest2.avi	0	880	547	72	111				0	Content		-72	-111	26580960	3065931474
26598	09:11:27.348	00:00:26.597	1596	-1024	-768	-1	-1	-1	-1	4	-1024	-768	-1	-1	-1	-1	4		0	0						Untertest2.avi	0	880	547	72	111				0	Content		-72	-111	26597584	3065948098
26614	09:11:27.364	00:00:26.614	1597	-1024	-768	-1	-1	-1	-1	4	-1024	-768	-1	-1	-1	-1	4		0	0						Untertest2.avi	0	880	547	72	111				0	Content		-72	-111	26614207	3065964721
26631	09:11:27.381	00:00:26.630	1598	-1024	-768	-1	-1	-1	-1	4	-1024	-768	-1	-1	-1	-1	4		0	0						Untertest2.avi	0	880	547	72	111				0	Content		-72	-111	26630829	3065981343
26648	09:11:27.398	00:00:26.648	1599	-1024	-768	-1	-1	-1	-1	4	-1024	-768	-1	-1	-1	-1	4		0	0						Untertest2.avi	0	880	547	72	111				0	Content		-72	-111	26648025	3065998539
26665	09:11:27.415	00:00:26.665	1600	-1024	-768	-1	-1	-1	-1	4	-1024	-768	-1	-1	-1	-1	4		0	0						Untertest2.avi	0	880	547	72	111				0	Content		-72	-111	26665396	3066015910
26683	09:11:27.433	00:00:26.682	1601	-1024	-768	-1	-1	-1	-1	4	-1024	-768	-1	-1	-1	-1	4		0	0						Untertest2.avi	0	880	547	72	111				0	Content		-72	-111	26682643	3066033157
26697	09:11:27.447	00:00:26.697	1602	-1024	-768	-1	-1	-1	-1	4	-1024	-768	-1	-1	-1	-1	4		0	0						Untertest2.avi	0	880	547	72	111				0	Content		-72	-111	26697446	3066047960
26714	09:11:27.464	00:00:26.714	1603	-1024	-768	-1	-1	-1	-1	4	-1024	-768	-1	-1	-1	-1	4		0	0						Untertest2.avi	0	880	547	72	111				0	Content		-72	-111	26714198	3066064712
26731	09:11:27.481	00:00:26.730	1604	-1024	-768	-1	-1	-1	-1	4	-1024	-768	-1	-1	-1	-1	4		0	0						Untertest2.avi	0	880	547	72	111				0	Content		-72	-111	26730822	3066081336
26747	09:11:27.497	00:00:26.747	1605	-1024	-768	-1	-1	-1	-1	4	-1024	-768	-1	-1	-1	-1	4		0	0						Untertest2.avi	0	880	547	72	111				0	Content		-72	-111	26747444	3066097958
26764	09:11:27.514	00:00:26.764	1606	-1024	-768	-1	-1	-1	-1	4	-1024	-768	-1	-1	-1	-1	4		0	0						Untertest2.avi	0	880	547	72	111				0	Content		-72	-111	26764070	3066114584
26781	09:11:27.531	00:00:26.780	1607	-1024	-768	-1	-1	-1	-1	4	-1024	-768	-1	-1	-1	-1	4		0	0						Untertest2.avi	0	880	547	72	111				0	Content		-72	-111	26780693	3066131207
26798	09:11:27.548	00:00:26.797	1608	-1024	-768	-1	-1	-1	-1	4	-1024	-768	-1	-1	-1	-1	4		0	0						Untertest2.avi	0	880	547	72	111				0	Content		-72	-111	26797887	3066148401
26815	09:11:27.565	00:00:26.815	1609	-1024	-768	-1	-1	-1	-1	4	-1024	-768	-1	-1	-1	-1	4		0	0						Untertest2.avi	0	880	547	72	111				0	Content		-72	-111	26815262	3066165776
26833	09:11:27.583	00:00:26.832	1610	-1024	-768	-1	-1	-1	-1	4	-1024	-768	-1	-1	-1	-1	4		0	0						Untertest2.avi	0	880	547	72	111				0	Content		-72	-111	26832634	3066183148
26847	09:11:27.597	00:00:26.847	1611	-1024	-768	-1	-1	-1	-1	4	-1024	-768	-1	-1	-1	-1	4		0	0						Untertest2.avi	0	880	547	72	111				0	Content		-72	-111	26847439	3066197953
26864	09:11:27.614	00:00:26.864	1612	-1024	-768	-1	-1	-1	-1	4	-1024	-768	-1	-1	-1	-1	4		0	0						Untertest2.avi	0	880	547	72	111				0	Content		-72	-111	26864063	3066214577
26881	09:11:27.631	00:00:26.880	1613	-1024	-768	-1	-1	-1	-1	4	-1024	-768	-1	-1	-1	-1	4		0	0						Untertest2.avi	0	880	547	72	111				0	Content		-72	-111	26880808	3066231322
26897	09:11:27.647	00:00:26.897	1614	-1024	-768	-1	-1	-1	-1	4	-1024	-768	-1	-1	-1	-1	4		0	0						Untertest2.avi	0	880	547	72	111				0	Content		-72	-111	26897431	3066247945
26914	09:11:27.664	00:00:26.914	1615	-1024	-768	-1	-1	-1	-1	4	-1024	-768	-1	-1	-1	-1	4		0	0						Untertest2.avi	0	880	547	72	111				0	Content		-72	-111	26914054	3066264568
26931	09:11:27.681	00:00:26.930	1616	-1024	-768	-1	-1	-1	-1	4	-1024	-768	-1	-1	-1	-1	4		0	0						Untertest2.avi	0	880	547	72	111				0	Content		-72	-111	26930680	3066281194
26948	09:11:27.698	00:00:26.947	1617	-1024	-768	-1	-1	-1	-1	4	-1024	-768	-1	-1	-1	-1	4		0	0						Untertest2.avi	0	880	547	72	111				0	Content		-72	-111	26947749	3066298263
26965	09:11:27.715	00:00:26.965	1618	-1024	-768	-1	-1	-1	-1	4	-1024	-768	-1	-1	-1	-1	4		0	0						Untertest2.avi	0	880	547	72	111				0	Content		-72	-111	26965124	3066315638
26982	09:11:27.732	00:00:26.982	1619	-1024	-768	-1	-1	-1	-1	4	-1024	-768	-1	-1	-1	-1	4		0	0						Untertest2.avi	0	880	547	72	111				0	Content		-72	-111	26982497	3066333011
26997	09:11:27.747	00:00:26.997	1620	-1024	-768	-1	-1	-1	-1	4	-1024	-768	-1	-1	-1	-1	4		0	0						Untertest2.avi	0	880	547	72	111				0	Content		-72	-111	26997302	3066347816
27014	09:11:27.764	00:00:27.013	1621	-1024	-768	-1	-1	-1	-1	4	-1024	-768	-1	-1	-1	-1	4		0	0						Untertest2.avi	0	880	547	72	111				0	Content		-72	-111	27013923	3066364437
27031	09:11:27.781	00:00:27.030	1622	-1024	-768	-1	-1	-1	-1	4	-1024	-768	-1	-1	-1	-1	4		0	0						Untertest2.avi	0	880	547	72	111				0	Content		-72	-111	27030673	3066381187
27047	09:11:27.797	00:00:27.047	1623	-1024	-768	-1	-1	-1	-1	4	-1024	-768	-1	-1	-1	-1	4		0	0						Untertest2.avi	0	880	547	72	111				0	Content		-72	-111	27047302	3066397816
27064	09:11:27.814	00:00:27.063	1624	-1024	-768	-1	-1	-1	-1	4	-1024	-768	-1	-1	-1	-1	4		0	0						Untertest2.avi	0	880	547	72	111				0	Content		-72	-111	27063921	3066414435
27081	09:11:27.831	00:00:27.080	1625	-1024	-768	-1	-1	-1	-1	4	-1024	-768	-1	-1	-1	-1	4		0	0						Untertest2.avi	0	880	547	72	111				0	Content		-72	-111	27080544	3066431058
27098	09:11:27.848	00:00:27.097	1626	-1024	-768	-1	-1	-1	-1	4	-1024	-768	-1	-1	-1	-1	4		0	0						Untertest2.avi	0	880	547	72	111				0	Content		-72	-111	27097739	3066448253
27115	09:11:27.865	00:00:27.115	1627	-1024	-768	-1	-1	-1	-1	4	-1024	-768	-1	-1	-1	-1	4		0	0						Untertest2.avi	0	880	547	72	111				0	Content		-72	-111	27115111	3066465625
27132	09:11:27.882	00:00:27.132	1628	-1024	-768	-1	-1	-1	-1	4	-1024	-768	-1	-1	-1	-1	4		0	0						Untertest2.avi	0	880	547	72	111				0	Content		-72	-111	27132359	3066482873
27147	09:11:27.897	00:00:27.147	1629	-1024	-768	-1	-1	-1	-1	4	-1024	-768	-1	-1	-1	-1	4		0	0						Untertest2.avi	0	880	547	72	111				0	Content		-72	-111	27147162	3066497676
27164	09:11:27.914	00:00:27.163	1630	-1024	-768	-1	-1	-1	-1	4	-1024	-768	-1	-1	-1	-1	4		0	0						Untertest2.avi	0	880	547	72	111				0	Content		-72	-111	27163910	3066514424
27181	09:11:27.931	00:00:27.180	1631	-1024	-768	-1	-1	-1	-1	4	-1024	-768	-1	-1	-1	-1	4		0	0						Untertest2.avi	0	880	547	72	111				0	Content		-72	-111	27180530	3066531044
27197	09:11:27.947	00:00:27.197	1632	-1024	-768	-1	-1	-1	-1	4	-1024	-768	-1	-1	-1	-1	4		0	0						Untertest2.avi	0	880	547	72	111				0	Content		-72	-111	27197283	3066547797
27214	09:11:27.964	00:00:27.213	1633	-1024	-768	-1	-1	-1	-1	4	-1024	-768	-1	-1	-1	-1	4		0	0						Untertest2.avi	0	880	547	72	111				0	Content		-72	-111	27213777	3066564291
27230	09:11:27.980	00:00:27.230	1634	-1024	-768	-1	-1	-1	-1	4	-1024	-768	-1	-1	-1	-1	4		0	0						Untertest2.avi	0	880	547	72	111				0	Content		-72	-111	27230403	3066580917
27248	09:11:27.998	00:00:27.247	1635	-1024	-768	-1	-1	-1	-1	4	-1024	-768	-1	-1	-1	-1	4		0	0						Untertest2.avi	0	880	547	72	111				0	Content		-72	-111	27247598	3066598112
27265	09:11:28.015	00:00:27.264	1636	-1024	-768	-1	-1	-1	-1	4	-1024	-768	-1	-1	-1	-1	4		0	0						Untertest2.avi	0	880	547	72	111				0	Content		-72	-111	27264972	3066615486
27282	09:11:28.032	00:00:27.282	1637	-1024	-768	-1	-1	-1	-1	4	-1024	-768	-1	-1	-1	-1	4		0	0						Untertest2.avi	0	880	547	72	111				0	Content		-72	-111	27282231	3066632745
27297	09:11:28.047	00:00:27.297	1638	-1024	-768	-1	-1	-1	-1	4	-1024	-768	-1	-1	-1	-1	4		0	0						Untertest2.avi	0	880	547	72	111				0	Content		-72	-111	27297147	3066647661
27314	09:11:28.064	00:00:27.313	1639	-1024	-768	-1	-1	-1	-1	4	-1024	-768	-1	-1	-1	-1	4		0	0						Untertest2.avi	0	880	547	72	111				0	Content		-72	-111	27313772	3066664286
27331	09:11:28.081	00:00:27.330	1640	-1024	-768	-1	-1	-1	-1	4	-1024	-768	-1	-1	-1	-1	4		0	0						Untertest2.avi	0	880	547	72	111				0	Content		-72	-111	27330520	3066681034
27347	09:11:28.097	00:00:27.347	1641	-1024	-768	-1	-1	-1	-1	4	-1024	-768	-1	-1	-1	-1	4		0	0						Untertest2.avi	0	880	547	72	111				0	Content		-72	-111	27347145	3066697659
27364	09:11:28.114	00:00:27.363	1642	-1024	-768	-1	-1	-1	-1	4	-1024	-768	-1	-1	-1	-1	4		0	0						Untertest2.avi	0	880	547	72	111				0	Content		-72	-111	27363769	3066714283
27380	09:11:28.130	00:00:27.380	1643	-1024	-768	-1	-1	-1	-1	4	-1024	-768	-1	-1	-1	-1	4		0	0						Untertest2.avi	0	880	547	72	111				0	Content		-72	-111	27380392	3066730906
27397	09:11:28.147	00:00:27.397	1644	-1024	-768	-1	-1	-1	-1	4	-1024	-768	-1	-1	-1	-1	4		0	0						Untertest2.avi	0	880	547	72	111				0	Content		-72	-111	27397462	3066747976
27415	09:11:28.165	00:00:27.414	1645	-1024	-768	-1	-1	-1	-1	4	-1024	-768	-1	-1	-1	-1	4		0	0						Untertest2.avi	0	880	547	72	111				0	Content		-72	-111	27414836	3066765350
27432	09:11:28.182	00:00:27.432	1646	-1024	-768	-1	-1	-1	-1	4	-1024	-768	-1	-1	-1	-1	4		0	0						Untertest2.avi	0	880	547	72	111				0	Content		-72	-111	27432086	3066782600
27447	09:11:28.197	00:00:27.447	1647	-1024	-768	-1	-1	-1	-1	4	-1024	-768	-1	-1	-1	-1	4		0	0						Untertest2.avi	0	880	547	72	111				0	Content		-72	-111	27447013	3066797527
27464	09:11:28.214	00:00:27.463	1648	-1024	-768	-1	-1	-1	-1	4	-1024	-768	-1	-1	-1	-1	4		0	0						Untertest2.avi	0	880	547	72	111				0	Content		-72	-111	27463638	3066814152
27480	09:11:28.230	00:00:27.480	1649	-1024	-768	-1	-1	-1	-1	4	-1024	-768	-1	-1	-1	-1	4		0	0						Untertest2.avi	0	880	547	72	111				0	Content		-72	-111	27480388	3066830902
27497	09:11:28.247	00:00:27.497	1650	-1024	-768	-1	-1	-1	-1	4	-1024	-768	-1	-1	-1	-1	4		0	0						Untertest2.avi	0	880	547	72	111				0	Content		-72	-111	27497023	3066847537
27514	09:11:28.264	00:00:27.513	1651	-1024	-768	-1	-1	-1	-1	4	-1024	-768	-1	-1	-1	-1	4		0	0						Untertest2.avi	0	880	547	72	111				0	Content		-72	-111	27513641	3066864155
27530	09:11:28.280	00:00:27.530	1652	-1024	-768	-1	-1	-1	-1	4	-1024	-768	-1	-1	-1	-1	4		0	0						Untertest2.avi	0	880	547	72	111				0	Content		-72	-111	27530264	3066880778
27547	09:11:28.297	00:00:27.547	1653	-1024	-768	-1	-1	-1	-1	4	-1024	-768	-1	-1	-1	-1	4		0	0						Untertest2.avi	0	880	547	72	111				0	Content		-72	-111	27547457	3066897971
27565	09:11:28.315	00:00:27.564	1654	-1024	-768	-1	-1	-1	-1	4	-1024	-768	-1	-1	-1	-1	4		0	0						Untertest2.avi	0	880	547	72	111				0	Content		-72	-111	27564828	3066915342
27582	09:11:28.332	00:00:27.582	1655	-1024	-768	-1	-1	-1	-1	4	-1024	-768	-1	-1	-1	-1	4		0	0						Untertest2.avi	0	880	547	72	111				0	Content		-72	-111	27582075	3066932589
27597	09:11:28.347	00:00:27.596	1656	-1024	-768	-1	-1	-1	-1	4	-1024	-768	-1	-1	-1	-1	4		0	0						Untertest2.avi	0	880	547	72	111				0	Content		-72	-111	27596878	3066947392
27614	09:11:28.364	00:00:27.613	1657	-1024	-768	-1	-1	-1	-1	4	-1024	-768	-1	-1	-1	-1	4		0	0						Untertest2.avi	0	880	547	72	111				0	Content		-72	-111	27613628	3066964142
27630	09:11:28.380	00:00:27.630	1658	-1024	-768	-1	-1	-1	-1	4	-1024	-768	-1	-1	-1	-1	4		0	0						Untertest2.avi	0	880	547	72	111				0	Content		-72	-111	27630253	3066980767
27647	09:11:28.397	00:00:27.646	1659	-1024	-768	-1	-1	-1	-1	4	-1024	-768	-1	-1	-1	-1	4		0	0						Untertest2.avi	0	880	547	72	111				0	Content		-72	-111	27646875	3066997389
27663	09:11:28.413	00:00:27.663	1660	-1024	-768	-1	-1	-1	-1	4	-1024	-768	-1	-1	-1	-1	4		0	0						Untertest2.avi	0	880	547	72	111				0	Content		-72	-111	27663499	3067014013
27680	09:11:28.430	00:00:27.680	1661	-1024	-768	-1	-1	-1	-1	4	-1024	-768	-1	-1	-1	-1	4		0	0						Untertest2.avi	0	880	547	72	111				0	Content		-72	-111	27680124	3067030638
27697	09:11:28.447	00:00:27.697	1662	-1024	-768	-1	-1	-1	-1	4	-1024	-768	-1	-1	-1	-1	4		0	0						Untertest2.avi	0	880	547	72	111				0	Content		-72	-111	27697318	3067047832
27715	09:11:28.465	00:00:27.714	1663	-1024	-768	-1	-1	-1	-1	4	-1024	-768	-1	-1	-1	-1	4		0	0						Untertest2.avi	0	880	547	72	111				0	Content		-72	-111	27714693	3067065207
27732	09:11:28.482	00:00:27.731	1664	-1024	-768	-1	-1	-1	-1	4	-1024	-768	-1	-1	-1	-1	4		0	0						Untertest2.avi	0	880	547	72	111				0	Content		-72	-111	27731942	3067082456
27747	09:11:28.497	00:00:27.746	1665	-1024	-768	-1	-1	-1	-1	4	-1024	-768	-1	-1	-1	-1	4		0	0						Untertest2.avi	0	880	547	72	111				0	Content		-72	-111	27746744	3067097258
27763	09:11:28.513	00:00:27.763	1666	-1024	-768	-1	-1	-1	-1	4	-1024	-768	-1	-1	-1	-1	4		0	0						Untertest2.avi	0	880	547	72	111				0	Content		-72	-111	27763493	3067114007
27780	09:11:28.530	00:00:27.780	1667	-1024	-768	-1	-1	-1	-1	4	-1024	-768	-1	-1	-1	-1	4		0	0						Untertest2.avi	0	880	547	72	111				0	Content		-72	-111	27780115	3067130629
27797	09:11:28.547	00:00:27.796	1668	-1024	-768	-1	-1	-1	-1	4	-1024	-768	-1	-1	-1	-1	4		0	0						Untertest2.avi	0	880	547	72	111				0	Content		-72	-111	27796738	3067147252
27813	09:11:28.563	00:00:27.813	1669	-1024	-768	-1	-1	-1	-1	4	-1024	-768	-1	-1	-1	-1	4		0	0						Untertest2.avi	0	880	547	72	111				0	Content		-72	-111	27813361	3067163875
27830	09:11:28.580	00:00:27.830	1670	-1024	-768	-1	-1	-1	-1	4	-1024	-768	-1	-1	-1	-1	4		0	0						Untertest2.avi	0	880	547	72	111				0	Content		-72	-111	27830112	3067180626
27847	09:11:28.597	00:00:27.847	1671	-1024	-768	-1	-1	-1	-1	4	-1024	-768	-1	-1	-1	-1	4		0	0						Untertest2.avi	0	880	547	72	111				0	Content		-72	-111	27847186	3067197700
27865	09:11:28.615	00:00:27.864	1672	-1024	-768	-1	-1	-1	-1	4	-1024	-768	-1	-1	-1	-1	4		0	0						Untertest2.avi	0	880	547	72	111				0	Content		-72	-111	27864568	3067215082
27882	09:11:28.632	00:00:27.881	1673	-1024	-768	-1	-1	-1	-1	4	-1024	-768	-1	-1	-1	-1	4		0	0						Untertest2.avi	0	880	547	72	111				0	Content		-72	-111	27881931	3067232445
27897	09:11:28.647	00:00:27.896	1674	-1024	-768	-1	-1	-1	-1	4	-1024	-768	-1	-1	-1	-1	4		0	0						Untertest2.avi	0	880	547	72	111				0	Content		-72	-111	27896733	3067247247
27913	09:11:28.663	00:00:27.913	1675	-1024	-768	-1	-1	-1	-1	4	-1024	-768	-1	-1	-1	-1	4		0	0						Untertest2.avi	0	880	547	72	111				0	Content		-72	-111	27913356	3067263870
27930	09:11:28.680	00:00:27.930	1676	-1024	-768	-1	-1	-1	-1	4	-1024	-768	-1	-1	-1	-1	4		0	0						Untertest2.avi	0	880	547	72	111				0	Content		-72	-111	27930108	3067280622
27947	09:11:28.697	00:00:27.946	1677	-1024	-768	-1	-1	-1	-1	4	-1024	-768	-1	-1	-1	-1	4		0	0						Untertest2.avi	0	880	547	72	111				0	Content		-72	-111	27946730	3067297244
27963	09:11:28.713	00:00:27.963	1678	-1024	-768	-1	-1	-1	-1	4	-1024	-768	-1	-1	-1	-1	4		0	0						Untertest2.avi	0	880	547	72	111				0	Content		-72	-111	27963354	3067313868
27980	09:11:28.730	00:00:27.979	1679	-1024	-768	-1	-1	-1	-1	4	-1024	-768	-1	-1	-1	-1	4		0	0						Untertest2.avi	0	880	547	72	111				0	Content		-72	-111	27979979	3067330493
27997	09:11:28.747	00:00:27.997	1680	-1024	-768	-1	-1	-1	-1	4	-1024	-768	-1	-1	-1	-1	4		0	0						Untertest2.avi	0	880	547	72	111				0	Content		-72	-111	27997180	3067347694
28014	09:11:28.764	00:00:28.014	1681	-1024	-768	-1	-1	-1	-1	4	-1024	-768	-1	-1	-1	-1	4		0	0						Untertest2.avi	0	880	547	72	111				0	Content		-72	-111	28014422	3067364936
28032	09:11:28.782	00:00:28.031	1682	-1024	-768	-1	-1	-1	-1	4	-1024	-768	-1	-1	-1	-1	4		0	0						Untertest2.avi	0	880	547	72	111				0	Content		-72	-111	28031797	3067382311
28047	09:11:28.797	00:00:28.046	1683	-1024	-768	-1	-1	-1	-1	4	-1024	-768	-1	-1	-1	-1	4		0	0						Untertest2.avi	0	880	547	72	111				0	Content		-72	-111	28046595	3067397109
28063	09:11:28.813	00:00:28.063	1684	-1024	-768	-1	-1	-1	-1	4	-1024	-768	-1	-1	-1	-1	4		0	0						Untertest2.avi	0	880	547	72	111				0	Content		-72	-111	28063220	3067413734
28080	09:11:28.830	00:00:28.079	1685	-1024	-768	-1	-1	-1	-1	4	-1024	-768	-1	-1	-1	-1	4		0	0						Untertest2.avi	0	880	547	72	111				0	Content		-72	-111	28079969	3067430483
28097	09:11:28.847	00:00:28.096	1686	-1024	-768	-1	-1	-1	-1	4	-1024	-768	-1	-1	-1	-1	4		0	0						Untertest2.avi	0	880	547	72	111				0	Content		-72	-111	28096592	3067447106
28113	09:11:28.863	00:00:28.113	1687	-1024	-768	-1	-1	-1	-1	4	-1024	-768	-1	-1	-1	-1	4		0	0						Untertest2.avi	0	880	547	72	111				0	Content		-72	-111	28113215	3067463729
28130	09:11:28.880	00:00:28.129	1688	-1024	-768	-1	-1	-1	-1	4	-1024	-768	-1	-1	-1	-1	4		0	0						Untertest2.avi	0	880	547	72	111				0	Content		-72	-111	28129839	3067480353
28147	09:11:28.897	00:00:28.147	1689	-1024	-768	-1	-1	-1	-1	4	-1024	-768	-1	-1	-1	-1	4		0	0						Untertest2.avi	0	880	547	72	111				0	Content		-72	-111	28147037	3067497551
28164	09:11:28.914	00:00:28.164	1690	-1024	-768	-1	-1	-1	-1	4	-1024	-768	-1	-1	-1	-1	4		0	0						Untertest2.avi	0	880	547	72	111				0	Content		-72	-111	28164410	3067514924
28182	09:11:28.932	00:00:28.181	1691	-1024	-768	-1	-1	-1	-1	4	-1024	-768	-1	-1	-1	-1	4		0	0						Untertest2.avi	0	880	547	72	111				0	Content		-72	-111	28181659	3067532173
28196	09:11:28.946	00:00:28.196	1692	-1024	-768	-1	-1	-1	-1	4	-1024	-768	-1	-1	-1	-1	4		0	0						Untertest2.avi	0	880	547	72	111				0	Content		-72	-111	28196463	3067546977
28213	09:11:28.963	00:00:28.213	1693	-1024	-768	-1	-1	-1	-1	4	-1024	-768	-1	-1	-1	-1	4		0	0						Untertest2.avi	0	880	547	72	111				0	Content		-72	-111	28213210	3067563724
28230	09:11:28.980	00:00:28.229	1694	-1024	-768	-1	-1	-1	-1	4	-1024	-768	-1	-1	-1	-1	4		0	0						Untertest2.avi	0	880	547	72	111				0	Content		-72	-111	28229833	3067580347
28246	09:11:28.996	00:00:28.246	1695	-1024	-768	-1	-1	-1	-1	4	-1024	-768	-1	-1	-1	-1	4		0	0						Untertest2.avi	0	880	547	72	111				0	Content		-72	-111	28246457	3067596971
28263	09:11:29.013	00:00:28.263	1696	-1024	-768	-1	-1	-1	-1	4	-1024	-768	-1	-1	-1	-1	4		0	0						Untertest2.avi	0	880	547	72	111				0	Content		-72	-111	28263123	3067613637
28280	09:11:29.030	00:00:28.279	1697	-1024	-768	-1	-1	-1	-1	4	-1024	-768	-1	-1	-1	-1	4		0	0						Untertest2.avi	0	880	547	72	111				0	Content		-72	-111	28279957	3067630471
28297	09:11:29.047	00:00:28.296	1698	-1024	-768	-1	-1	-1	-1	4	-1024	-768	-1	-1	-1	-1	4		0	0						Untertest2.avi	0	880	547	72	111				0	Content		-72	-111	28296625	3067647139
28313	09:11:29.063	00:00:28.313	1699	-1024	-768	-1	-1	-1	-1	4	-1024	-768	-1	-1	-1	-1	4		0	0						Untertest2.avi	0	880	547	72	111				0	Content		-72	-111	28313293	3067663807
28330	09:11:29.080	00:00:28.330	1700	-1024	-768	-1	-1	-1	-1	4	-1024	-768	-1	-1	-1	-1	4		0	0						Untertest2.avi	0	880	547	72	111				0	Content		-72	-111	28330463	3067680977
28347	09:11:29.097	00:00:28.347	1701	-1024	-768	-1	-1	-1	-1	4	-1024	-768	-1	-1	-1	-1	4		0	0						Untertest2.avi	0	880	547	72	111				0	Content		-72	-111	28347131	3067697645
28364	09:11:29.114	00:00:28.364	1702	-1024	-768	-1	-1	-1	-1	4	-1024	-768	-1	-1	-1	-1	4		0	0						Untertest2.avi	0	880	547	72	111				0	Content		-72	-111	28364171	3067714685
28381	09:11:29.131	00:00:28.380	1703	-1024	-768	-1	-1	-1	-1	4	-1024	-768	-1	-1	-1	-1	4		0	0						Untertest2.avi	0	880	547	72	111				0	Content		-72	-111	28380839	3067731353
28398	09:11:29.148	00:00:28.397	1704	-1024	-768	-1	-1	-1	-1	4	-1024	-768	-1	-1	-1	-1	4		0	0						Untertest2.avi	0	880	547	72	111				0	Content		-72	-111	28397507	3067748021
28414	09:11:29.164	00:00:28.413	1705	-1024	-768	-1	-1	-1	-1	4	-1024	-768	-1	-1	-1	-1	4		0	0						Untertest2.avi	0	880	547	72	111				0	Content		-72	-111	28413753	3067764267
28430	09:11:29.180	00:00:28.430	1706	-1024	-768	-1	-1	-1	-1	4	-1024	-768	-1	-1	-1	-1	4		0	0						Untertest2.avi	0	880	547	72	111				0	Content		-72	-111	28430421	3067780935
28447	09:11:29.197	00:00:28.447	1707	-1024	-768	-1	-1	-1	-1	4	-1024	-768	-1	-1	-1	-1	4		0	0						Untertest2.avi	0	880	547	72	111				0	Content		-72	-111	28447089	3067797603
28463	09:11:29.213	00:00:28.462	1708	-1024	-768	-1	-1	-1	-1	4	-1024	-768	-1	-1	-1	-1	4		0	0						Untertest2.avi	0	880	547	72	111				0	Content		-72	-111	28462994	3067813508
28480	09:11:29.230	00:00:28.479	1709	-1024	-768	-1	-1	-1	-1	4	-1024	-768	-1	-1	-1	-1	4		0	0						Untertest2.avi	0	880	547	72	111				0	Content		-72	-111	28479619	3067830133
28496	09:11:29.246	00:00:28.496	1710	-1024	-768	-1	-1	-1	-1	4	-1024	-768	-1	-1	-1	-1	4		0	0						Untertest2.avi	0	880	547	72	111				0	Content		-72	-111	28496275	3067846789
28513	09:11:29.263	00:00:28.512	1711	-1024	-768	-1	-1	-1	-1	4	-1024	-768	-1	-1	-1	-1	4		0	0						Untertest2.avi	0	880	547	72	111				0	Content		-72	-111	28512943	3067863457
28530	09:11:29.280	00:00:28.529	1712	-1024	-768	-1	-1	-1	-1	4	-1024	-768	-1	-1	-1	-1	4		0	0						Untertest2.avi	0	880	547	72	111				0	Content		-72	-111	28529677	3067880191
28546	09:11:29.296	00:00:28.546	1713	-1024	-768	-1	-1	-1	-1	4	-1024	-768	-1	-1	-1	-1	4		0	0						Untertest2.avi	0	880	547	72	111				0	Content		-72	-111	28546242	3067896756
28563	09:11:29.313	00:00:28.563	1714	-1024	-768	-1	-1	-1	-1	4	-1024	-768	-1	-1	-1	-1	4		0	0						Untertest2.avi	0	880	547	72	111				0	Content		-72	-111	28563076	3067913590
28580	09:11:29.330	00:00:28.579	1715	-1024	-768	-1	-1	-1	-1	4	-1024	-768	-1	-1	-1	-1	4		0	0						Untertest2.avi	0	880	547	72	111				0	Content		-72	-111	28579744	3067930258
28596	09:11:29.346	00:00:28.596	1716	-1024	-768	-1	-1	-1	-1	4	-1024	-768	-1	-1	-1	-1	4		0	0						Untertest2.avi	0	880	547	72	111				0	Content		-72	-111	28596412	3067946926
28613	09:11:29.363	00:00:28.613	1717	-1024	-768	-1	-1	-1	-1	4	-1024	-768	-1	-1	-1	-1	4		0	0						Untertest2.avi	0	880	547	72	111				0	Content		-72	-111	28613398	3067963912
28630	09:11:29.380	00:00:28.630	1718	-1024	-768	-1	-1	-1	-1	4	-1024	-768	-1	-1	-1	-1	4		0	0						Untertest2.avi	0	880	547	72	111				0	Content		-72	-111	28630066	3067980580
28647	09:11:29.397	00:00:28.646	1719	-1024	-768	-1	-1	-1	-1	4	-1024	-768	-1	-1	-1	-1	4		0	0						Untertest2.avi	0	880	547	72	111				0	Content		-72	-111	28646734	3067997248
28664	09:11:29.414	00:00:28.664	1720	-1024	-768	-1	-1	-1	-1	4	-1024	-768	-1	-1	-1	-1	4		0	0						Untertest2.avi	0	880	547	72	111				0	Content		-72	-111	28664053	3068014567
28681	09:11:29.431	00:00:28.680	1721	-1024	-768	-1	-1	-1	-1	4	-1024	-768	-1	-1	-1	-1	4		0	0						Untertest2.avi	0	880	547	72	111				0	Content		-72	-111	28680721	3068031235
28697	09:11:29.447	00:00:28.696	1722	-1024	-768	-1	-1	-1	-1	4	-1024	-768	-1	-1	-1	-1	4		0	0						Untertest2.avi	0	880	547	72	111				0	Content		-72	-111	28696978	3068047492
28714	09:11:29.464	00:00:28.713	1723	-1024	-768	-1	-1	-1	-1	4	-1024	-768	-1	-1	-1	-1	4		0	0						Untertest2.avi	0	880	547	72	111				0	Content		-72	-111	28713646	3068064160
28730	09:11:29.480	00:00:28.730	1724	-1024	-768	-1	-1	-1	-1	4	-1024	-768	-1	-1	-1	-1	4		0	0						Untertest2.avi	0	880	547	72	111				0	Content		-72	-111	28730314	3068080828
28747	09:11:29.497	00:00:28.746	1725	-1024	-768	-1	-1	-1	-1	4	-1024	-768	-1	-1	-1	-1	4		0	0						Untertest2.avi	0	880	547	72	111				0	Content		-72	-111	28746528	3068097042
28763	09:11:29.513	00:00:28.763	1726	-1024	-768	-1	-1	-1	-1	4	-1024	-768	-1	-1	-1	-1	4		0	0						Untertest2.avi	0	880	547	72	111				0	Content		-72	-111	28763196	3068113710
28780	09:11:29.530	00:00:28.779	1727	-1024	-768	-1	-1	-1	-1	4	-1024	-768	-1	-1	-1	-1	4		0	0						Untertest2.avi	0	880	547	72	111				0	Content		-72	-111	28779657	3068130171
28796	09:11:29.546	00:00:28.796	1728	-1024	-768	-1	-1	-1	-1	4	-1024	-768	-1	-1	-1	-1	4		0	0						Untertest2.avi	0	880	547	72	111				0	Content		-72	-111	28796325	3068146839
28813	09:11:29.563	00:00:28.812	1729	-1024	-768	-1	-1	-1	-1	4	-1024	-768	-1	-1	-1	-1	4		0	0						Untertest2.avi	0	880	547	72	111				0	Content		-72	-111	28812738	3068163252
28830	09:11:29.580	00:00:28.829	1730	-1024	-768	-1	-1	-1	-1	4	-1024	-768	-1	-1	-1	-1	4		0	0						Untertest2.avi	0	880	547	72	111				0	Content		-72	-111	28829542	3068180056
28846	09:11:29.596	00:00:28.846	1731	-1024	-768	-1	-1	-1	-1	4	-1024	-768	-1	-1	-1	-1	4		0	0						Untertest2.avi	0	880	547	72	111				0	Content		-72	-111	28846140	3068196654
28863	09:11:29.613	00:00:28.862	1732	-1024	-768	-1	-1	-1	-1	4	-1024	-768	-1	-1	-1	-1	4		0	0						Untertest2.avi	0	880	547	72	111				0	Content		-72	-111	28862808	3068213322
28880	09:11:29.630	00:00:28.879	1733	-1024	-768	-1	-1	-1	-1	4	-1024	-768	-1	-1	-1	-1	4		0	0						Untertest2.avi	0	880	547	72	111				0	Content		-72	-111	28879619	3068230133
28896	09:11:29.646	00:00:28.896	1734	-1024	-768	-1	-1	-1	-1	4	-1024	-768	-1	-1	-1	-1	4		0	0						Untertest2.avi	0	880	547	72	111				0	Content		-72	-111	28896287	3068246801
28913	09:11:29.663	00:00:28.912	1735	-1024	-768	-1	-1	-1	-1	4	-1024	-768	-1	-1	-1	-1	4		0	0						Untertest2.avi	0	880	547	72	111				0	Content		-72	-111	28912955	3068263469
28930	09:11:29.680	00:00:28.930	1736	-1024	-768	-1	-1	-1	-1	4	-1024	-768	-1	-1	-1	-1	4		0	0						Untertest2.avi	0	880	547	72	111				0	Content		-72	-111	28930105	3068280619
28947	09:11:29.697	00:00:28.946	1737	-1024	-768	-1	-1	-1	-1	4	-1024	-768	-1	-1	-1	-1	4		0	0						Untertest2.avi	0	880	547	72	111				0	Content		-72	-111	28946773	3068297287
28964	09:11:29.714	00:00:28.963	1738	-1024	-768	-1	-1	-1	-1	4	-1024	-768	-1	-1	-1	-1	4		0	0						Untertest2.avi	0	880	547	72	111				0	Content		-72	-111	28963804	3068314318
28980	09:11:29.730	00:00:28.980	1739	-1024	-768	-1	-1	-1	-1	4	-1024	-768	-1	-1	-1	-1	4		0	0						Untertest2.avi	0	880	547	72	111				0	Content		-72	-111	28980472	3068330986
28997	09:11:29.747	00:00:28.997	1740	-1024	-768	-1	-1	-1	-1	4	-1024	-768	-1	-1	-1	-1	4		0	0						Untertest2.avi	0	880	547	72	111				0	Content		-72	-111	28997140	3068347654
29013	09:11:29.763	00:00:29.013	1741	-1024	-768	-1	-1	-1	-1	4	-1024	-768	-1	-1	-1	-1	4		0	0						Untertest2.avi	0	880	547	72	111				0	Content		-72	-111	29013195	3068363709
29030	09:11:29.780	00:00:29.029	1742	-1024	-768	-1	-1	-1	-1	4	-1024	-768	-1	-1	-1	-1	4		0	0						Untertest2.avi	0	880	547	72	111				0	Content		-72	-111	29029863	3068380377
29046	09:11:29.796	00:00:29.045	1743	-1024	-768	-1	-1	-1	-1	4	-1024	-768	-1	-1	-1	-1	4		0	0						Untertest2.avi	0	880	547	72	111				0	Content		-72	-111	29045988	3068396502
29063	09:11:29.813	00:00:29.062	1744	-1024	-768	-1	-1	-1	-1	4	-1024	-768	-1	-1	-1	-1	4		0	0						Untertest2.avi	0	880	547	72	111				0	Content		-72	-111	29062613	3068413127
29079	09:11:29.829	00:00:29.079	1745	-1024	-768	-1	-1	-1	-1	4	-1024	-768	-1	-1	-1	-1	4		0	0						Untertest2.avi	0	880	547	72	111				0	Content		-72	-111	29079267	3068429781
29096	09:11:29.846	00:00:29.095	1746	-1024	-768	-1	-1	-1	-1	4	-1024	-768	-1	-1	-1	-1	4		0	0						Untertest2.avi	0	880	547	72	111				0	Content		-72	-111	29095936	3068446450
29113	09:11:29.863	00:00:29.112	1747	-1024	-768	-1	-1	-1	-1	4	-1024	-768	-1	-1	-1	-1	4		0	0						Untertest2.avi	0	880	547	72	111				0	Content		-72	-111	29112667	3068463181
29129	09:11:29.879	00:00:29.129	1748	-1024	-768	-1	-1	-1	-1	4	-1024	-768	-1	-1	-1	-1	4		0	0						Untertest2.avi	0	880	547	72	111				0	Content		-72	-111	29129237	3068479751
29146	09:11:29.896	00:00:29.146	1749	-1024	-768	-1	-1	-1	-1	4	-1024	-768	-1	-1	-1	-1	4		0	0						Untertest2.avi	0	880	547	72	111				0	Content		-72	-111	29146071	3068496585
29163	09:11:29.913	00:00:29.162	1750	-1024	-768	-1	-1	-1	-1	4	-1024	-768	-1	-1	-1	-1	4		0	0						Untertest2.avi	0	880	547	72	111				0	Content		-72	-111	29162739	3068513253
29179	09:11:29.929	00:00:29.179	1751	-1024	-768	-1	-1	-1	-1	4	-1024	-768	-1	-1	-1	-1	4		0	0						Untertest2.avi	0	880	547	72	111				0	Content		-72	-111	29179407	3068529921
29196	09:11:29.946	00:00:29.196	1752	-1024	-768	-1	-1	-1	-1	4	-1024	-768	-1	-1	-1	-1	4		0	0						Untertest2.avi	0	880	547	72	111				0	Content		-72	-111	29196390	3068546904
29213	09:11:29.963	00:00:29.213	1753	-1024	-768	-1	-1	-1	-1	4	-1024	-768	-1	-1	-1	-1	4		0	0						Untertest2.avi	0	880	547	72	111				0	Content		-72	-111	29213058	3068563572
29230	09:11:29.980	00:00:29.229	1754	-1024	-768	-1	-1	-1	-1	4	-1024	-768	-1	-1	-1	-1	4		0	0						Untertest2.avi	0	880	547	72	111				0	Content		-72	-111	29229726	3068580240
29247	09:11:29.997	00:00:29.247	1755	-1024	-768	-1	-1	-1	-1	4	-1024	-768	-1	-1	-1	-1	4		0	0						Untertest2.avi	0	880	547	72	111				0	Content		-72	-111	29247048	3068597562
29264	09:11:30.014	00:00:29.263	1756	-1024	-768	-1	-1	-1	-1	4	-1024	-768	-1	-1	-1	-1	4		0	0						Untertest2.avi	0	880	547	72	111				0	Content		-72	-111	29263717	3068614231
29280	09:11:30.030	00:00:29.279	1757	-1024	-768	-1	-1	-1	-1	4	-1024	-768	-1	-1	-1	-1	4		0	0						Untertest2.avi	0	880	547	72	111				0	Content		-72	-111	29279972	3068630486
29297	09:11:30.047	00:00:29.296	1758	-1024	-768	-1	-1	-1	-1	4	-1024	-768	-1	-1	-1	-1	4		0	0						Untertest2.avi	0	880	547	72	111				0	Content		-72	-111	29296640	3068647154
29313	09:11:30.063	00:00:29.313	1759	-1024	-768	-1	-1	-1	-1	4	-1024	-768	-1	-1	-1	-1	4		0	0						Untertest2.avi	0	880	547	72	111				0	Content		-72	-111	29313308	3068663822
29330	09:11:30.080	00:00:29.329	1760	-1024	-768	-1	-1	-1	-1	4	-1024	-768	-1	-1	-1	-1	4		0	0						Untertest2.avi	0	880	547	72	111				0	Content		-72	-111	29329519	3068680033
29346	09:11:30.096	00:00:29.346	1761	-1024	-768	-1	-1	-1	-1	4	-1024	-768	-1	-1	-1	-1	4		0	0						Untertest2.avi	0	880	547	72	111				0	Content		-72	-111	29346187	3068696701
29363	09:11:30.113	00:00:29.362	1762	-1024	-768	-1	-1	-1	-1	4	-1024	-768	-1	-1	-1	-1	4		0	0						Untertest2.avi	0	880	547	72	111				0	Content		-72	-111	29362644	3068713158
29379	09:11:30.129	00:00:29.379	1763	-1024	-768	-1	-1	-1	-1	4	-1024	-768	-1	-1	-1	-1	4		0	0						Untertest2.avi	0	880	547	72	111				0	Content		-72	-111	29379312	3068729826
29396	09:11:30.146	00:00:29.395	1764	-1024	-768	-1	-1	-1	-1	4	-1024	-768	-1	-1	-1	-1	4		0	0						Untertest2.avi	0	880	547	72	111				0	Content		-72	-111	29395724	3068746238
29413	09:11:30.163	00:00:29.412	1765	-1024	-768	-1	-1	-1	-1	4	-1024	-768	-1	-1	-1	-1	4		0	0						Untertest2.avi	0	880	547	72	111				0	Content		-72	-111	29412525	3068763039
29429	09:11:30.179	00:00:29.429	1766	-1024	-768	-1	-1	-1	-1	4	-1024	-768	-1	-1	-1	-1	4		0	0						Untertest2.avi	0	880	547	72	111				0	Content		-72	-111	29429123	3068779637
29446	09:11:30.196	00:00:29.445	1767	-1024	-768	-1	-1	-1	-1	4	-1024	-768	-1	-1	-1	-1	4		0	0						Untertest2.avi	0	880	547	72	111				0	Content		-72	-111	29445791	3068796305
29463	09:11:30.213	00:00:29.462	1768	-1024	-768	-1	-1	-1	-1	4	-1024	-768	-1	-1	-1	-1	4		0	0						Untertest2.avi	0	880	547	72	111				0	Content		-72	-111	29462600	3068813114
29479	09:11:30.229	00:00:29.479	1769	-1024	-768	-1	-1	-1	-1	4	-1024	-768	-1	-1	-1	-1	4		0	0						Untertest2.avi	0	880	547	72	111				0	Content		-72	-111	29479268	3068829782
29496	09:11:30.246	00:00:29.495	1770	-1024	-768	-1	-1	-1	-1	4	-1024	-768	-1	-1	-1	-1	4		0	0						Untertest2.avi	0	880	547	72	111				0	Content		-72	-111	29495937	3068846451
29513	09:11:30.263	00:00:29.513	1771	-1024	-768	-1	-1	-1	-1	4	-1024	-768	-1	-1	-1	-1	4		0	0						Untertest2.avi	0	880	547	72	111				0	Content		-72	-111	29513084	3068863598
29530	09:11:30.280	00:00:29.529	1772	-1024	-768	-1	-1	-1	-1	4	-1024	-768	-1	-1	-1	-1	4		0	0						Untertest2.avi	0	880	547	72	111				0	Content		-72	-111	29529752	3068880266
29547	09:11:30.297	00:00:29.546	1773	-1024	-768	-1	-1	-1	-1	4	-1024	-768	-1	-1	-1	-1	4		0	0						Untertest2.avi	0	880	547	72	111				0	Content		-72	-111	29546782	3068897296
29563	09:11:30.313	00:00:29.563	1774	-1024	-768	-1	-1	-1	-1	4	-1024	-768	-1	-1	-1	-1	4		0	0						Untertest2.avi	0	880	547	72	111				0	Content		-72	-111	29563450	3068913964
29580	09:11:30.330	00:00:29.580	1775	-1024	-768	-1	-1	-1	-1	4	-1024	-768	-1	-1	-1	-1	4		0	0						Untertest2.avi	0	880	547	72	111				0	Content		-72	-111	29580118	3068930632
29596	09:11:30.346	00:00:29.596	1776	-1024	-768	-1	-1	-1	-1	4	-1024	-768	-1	-1	-1	-1	4		0	0						Untertest2.avi	0	880	547	72	111				0	Content		-72	-111	29596400	3068946914
29613	09:11:30.363	00:00:29.613	1777	-1024	-768	-1	-1	-1	-1	4	-1024	-768	-1	-1	-1	-1	4		0	0						Untertest2.avi	0	880	547	72	111				0	Content		-72	-111	29613068	3068963582
29630	09:11:30.380	00:00:29.629	1778	-1024	-768	-1	-1	-1	-1	4	-1024	-768	-1	-1	-1	-1	4		0	0						Untertest2.avi	0	880	547	72	111				0	Content		-72	-111	29629736	3068980250
29646	09:11:30.396	00:00:29.645	1779	-1024	-768	-1	-1	-1	-1	4	-1024	-768	-1	-1	-1	-1	4		0	0						Untertest2.avi	0	880	547	72	111				0	Content		-72	-111	29645588	3068996102
29662	09:11:30.412	00:00:29.662	1780	-1024	-768	-1	-1	-1	-1	4	-1024	-768	-1	-1	-1	-1	4		0	0						Untertest2.avi	0	880	547	72	111				0	Content		-72	-111	29662211	3069012725
29679	09:11:30.429	00:00:29.678	1781	-1024	-768	-1	-1	-1	-1	4	-1024	-768	-1	-1	-1	-1	4		0	0						Untertest2.avi	0	880	547	72	111				0	Content		-72	-111	29678926	3069029440
29696	09:11:30.446	00:00:29.695	1782	-1024	-768	-1	-1	-1	-1	4	-1024	-768	-1	-1	-1	-1	4		0	0						Untertest2.avi	0	880	547	72	111				0	Content		-72	-111	29695595	3069046109
29712	09:11:30.462	00:00:29.712	1783	-1024	-768	-1	-1	-1	-1	4	-1024	-768	-1	-1	-1	-1	4		0	0						Untertest2.avi	0	880	547	72	111				0	Content		-72	-111	29712263	3069062777
29729	09:11:30.479	00:00:29.728	1784	-1024	-768	-1	-1	-1	-1	4	-1024	-768	-1	-1	-1	-1	4		0	0						Untertest2.avi	0	880	547	72	111				0	Content		-72	-111	29728832	3069079346
29746	09:11:30.496	00:00:29.745	1785	-1024	-768	-1	-1	-1	-1	4	-1024	-768	-1	-1	-1	-1	4		0	0						Untertest2.avi	0	880	547	72	111				0	Content		-72	-111	29745708	3069096222
29762	09:11:30.512	00:00:29.762	1786	-1024	-768	-1	-1	-1	-1	4	-1024	-768	-1	-1	-1	-1	4		0	0						Untertest2.avi	0	880	547	72	111				0	Content		-72	-111	29762376	3069112890
29779	09:11:30.529	00:00:29.779	1787	-1024	-768	-1	-1	-1	-1	4	-1024	-768	-1	-1	-1	-1	4		0	0						Untertest2.avi	0	880	547	72	111				0	Content		-72	-111	29779044	3069129558
29796	09:11:30.546	00:00:29.796	1788	-1024	-768	-1	-1	-1	-1	4	-1024	-768	-1	-1	-1	-1	4		0	0						Untertest2.avi	0	880	547	72	111				0	Content		-72	-111	29796060	3069146574
29813	09:11:30.563	00:00:29.812	1789	-1024	-768	-1	-1	-1	-1	4	-1024	-768	-1	-1	-1	-1	4		0	0						Untertest2.avi	0	880	547	72	111				0	Content		-72	-111	29812728	3069163242
29829	09:11:30.579	00:00:29.829	1790	-1024	-768	-1	-1	-1	-1	4	-1024	-768	-1	-1	-1	-1	4		0	0						Untertest2.avi	0	880	547	72	111				0	Content		-72	-111	29829396	3069179910
29847	09:11:30.597	00:00:29.846	1791	-1024	-768	-1	-1	-1	-1	4	-1024	-768	-1	-1	-1	-1	4		0	0						Untertest2.avi	0	880	547	72	111				0	Content		-72	-111	29846681	3069197195
29863	09:11:30.613	00:00:29.863	1792	-1024	-768	-1	-1	-1	-1	4	-1024	-768	-1	-1	-1	-1	4		0	0						Untertest2.avi	0	880	547	72	111				0	Content		-72	-111	29863349	3069213863
29880	09:11:30.630	00:00:29.879	1793	-1024	-768	-1	-1	-1	-1	4	-1024	-768	-1	-1	-1	-1	4		0	0						Untertest2.avi	0	880	547	72	111				0	Content		-72	-111	29879615	3069230129
29896	09:11:30.646	00:00:29.896	1794	-1024	-768	-1	-1	-1	-1	4	-1024	-768	-1	-1	-1	-1	4		0	0						Untertest2.avi	0	880	547	72	111				0	Content		-72	-111	29896283	3069246797
29913	09:11:30.663	00:00:29.912	1795	-1024	-768	-1	-1	-1	-1	4	-1024	-768	-1	-1	-1	-1	4		0	0						Untertest2.avi	0	880	547	72	111				0	Content		-72	-111	29912951	3069263465
29929	09:11:30.679	00:00:29.929	1796	-1024	-768	-1	-1	-1	-1	4	-1024	-768	-1	-1	-1	-1	4		0	0						Untertest2.avi	0	880	547	72	111				0	Content		-72	-111	29929333	3069279847
29946	09:11:30.696	00:00:29.946	1797	-1024	-768	-1	-1	-1	-1	4	-1024	-768	-1	-1	-1	-1	4		0	0						Untertest2.avi	0	880	547	72	111				0	Content		-72	-111	29946001	3069296515
29963	09:11:30.713	00:00:29.962	1798	-1024	-768	-1	-1	-1	-1	4	-1024	-768	-1	-1	-1	-1	4		0	0						Untertest2.avi	0	880	547	72	111				0	Content		-72	-111	29962669	3069313183
29979	09:11:30.729	00:00:29.978	1799	-1024	-768	-1	-1	-1	-1	4	-1024	-768	-1	-1	-1	-1	4		0	0						Untertest2.avi	0	880	547	72	111				0	Content		-72	-111	29978999	3069329513
29996	09:11:30.746	00:00:29.995	1800	-1024	-768	-1	-1	-1	-1	4	-1024	-768	-1	-1	-1	-1	4		0	0						Untertest2.avi	0	880	547	72	111				0	Content		-72	-111	29995667	3069346181
30012	09:11:30.762	00:00:30.012	1801	-1024	-768	-1	-1	-1	-1	4	-1024	-768	-1	-1	-1	-1	4		0	0						Untertest2.avi	0	880	547	72	111				0	Content		-72	-111	30012089	3069362603
30029	09:11:30.779	00:00:30.028	1802	-1024	-768	-1	-1	-1	-1	4	-1024	-768	-1	-1	-1	-1	4		0	0						Untertest2.avi	0	880	547	72	111				0	Content		-72	-111	30028752	3069379266
30045	09:11:30.795	00:00:30.045	1803	-1024	-768	-1	-1	-1	-1	4	-1024	-768	-1	-1	-1	-1	4		0	0						Untertest2.avi	0	880	547	72	111				0	Content		-72	-111	30045350	3069395864
30062	09:11:30.812	00:00:30.062	1804	-1024	-768	-1	-1	-1	-1	4	-1024	-768	-1	-1	-1	-1	4		0	0						Untertest2.avi	0	880	547	72	111				0	Content		-72	-111	30062018	3069412532
30079	09:11:30.829	00:00:30.078	1805	-1024	-768	-1	-1	-1	-1	4	-1024	-768	-1	-1	-1	-1	4		0	0						Untertest2.avi	0	880	547	72	111				0	Content		-72	-111	30078870	3069429384
30096	09:11:30.846	00:00:30.095	1806	-1024	-768	-1	-1	-1	-1	4	-1024	-768	-1	-1	-1	-1	4		0	0						Untertest2.avi	0	880	547	72	111				0	Content		-72	-111	30095538	3069446052
30112	09:11:30.862	00:00:30.112	1807	-1024	-768	-1	-1	-1	-1	4	-1024	-768	-1	-1	-1	-1	4		0	0						Untertest2.avi	0	880	547	72	111				0	Content		-72	-111	30112207	3069462721
30129	09:11:30.879	00:00:30.129	1808	-1024	-768	-1	-1	-1	-1	4	-1024	-768	-1	-1	-1	-1	4		0	0						Untertest2.avi	0	880	547	72	111				0	Content		-72	-111	30129204	3069479718
30146	09:11:30.896	00:00:30.145	1809	-1024	-768	-1	-1	-1	-1	4	-1024	-768	-1	-1	-1	-1	4		0	0						Untertest2.avi	0	880	547	72	111				0	Content		-72	-111	30145872	3069496386
30163	09:11:30.913	00:00:30.162	1810	-1024	-768	-1	-1	-1	-1	4	-1024	-768	-1	-1	-1	-1	4		0	0						Untertest2.avi	0	880	547	72	111				0	Content		-72	-111	30162540	3069513054
30180	09:11:30.930	00:00:30.179	1811	-1024	-768	-1	-1	-1	-1	4	-1024	-768	-1	-1	-1	-1	4		0	0						Untertest2.avi	0	880	547	72	111				0	Content		-72	-111	30179874	3069530388
30197	09:11:30.947	00:00:30.196	1812	-1024	-768	-1	-1	-1	-1	4	-1024	-768	-1	-1	-1	-1	4		0	0						Untertest2.avi	0	880	547	72	111				0	Content		-72	-111	30196542	3069547056
30213	09:11:30.963	00:00:30.212	1813	-1024	-768	-1	-1	-1	-1	4	-1024	-768	-1	-1	-1	-1	4		0	0						Untertest2.avi	0	880	547	72	111				0	Content		-72	-111	30212760	3069563274
30229	09:11:30.979	00:00:30.229	1814	-1024	-768	-1	-1	-1	-1	4	-1024	-768	-1	-1	-1	-1	4		0	0						Untertest2.avi	0	880	547	72	111				0	Content		-72	-111	30229428	3069579942
30246	09:11:30.996	00:00:30.246	1815	-1024	-768	-1	-1	-1	-1	4	-1024	-768	-1	-1	-1	-1	4		0	0						Untertest2.avi	0	880	547	72	111				0	Content		-72	-111	30246096	3069596610
30262	09:11:31.012	00:00:30.261	1816	-1024	-768	-1	-1	-1	-1	4	-1024	-768	-1	-1	-1	-1	4		0	0						Untertest2.avi	0	880	547	72	111				0	Content		-72	-111	30261819	3069612333
30278	09:11:31.028	00:00:30.278	1817	-1024	-768	-1	-1	-1	-1	4	-1024	-768	-1	-1	-1	-1	4		0	0						Untertest2.avi	0	880	547	72	111				0	Content		-72	-111	30278442	3069628956
30295	09:11:31.045	00:00:30.295	1818	-1024	-768	-1	-1	-1	-1	4	-1024	-768	-1	-1	-1	-1	4		0	0						Untertest2.avi	0	880	547	72	111				0	Content		-72	-111	30295255	3069645769
30312	09:11:31.062	00:00:30.311	1819	-1024	-768	-1	-1	-1	-1	4	-1024	-768	-1	-1	-1	-1	4		0	0						Untertest2.avi	0	880	547	72	111				0	Content		-72	-111	30311924	3069662438
30329	09:11:31.079	00:00:30.328	1820	-1024	-768	-1	-1	-1	-1	4	-1024	-768	-1	-1	-1	-1	4		0	0						Untertest2.avi	0	880	547	72	111				0	Content		-72	-111	30328557	3069679071
30345	09:11:31.095	00:00:30.345	1821	-1024	-768	-1	-1	-1	-1	4	-1024	-768	-1	-1	-1	-1	4		0	0						Untertest2.avi	0	880	547	72	111				0	Content		-72	-111	30345225	3069695739
30362	09:11:31.112	00:00:30.361	1822	-1024	-768	-1	-1	-1	-1	4	-1024	-768	-1	-1	-1	-1	4		0	0						Untertest2.avi	0	880	547	72	111				0	Content		-72	-111	30361832	3069712346
30378	09:11:31.128	00:00:30.378	1823	-1024	-768	-1	-1	-1	-1	4	-1024	-768	-1	-1	-1	-1	4		0	0						Untertest2.avi	0	880	547	72	111				0	Content		-72	-111	30378500	3069729014
30395	09:11:31.145	00:00:30.395	1824	-148,1571	345,705	0,2200111	0,6347179	472,1091	3,750687	1	-148,1571	345,705	0,2200111	0,6347179	472,1091	3,750687	3	33	-148	346						Untertest2.avi	0	880	547	72	111	-297	384	666	0	Content		-220	235	30395071	3069745585
30412	09:11:31.162	00:00:30.411	1825	-1024	-768	-1	-1	-1	-1	4	-1024	-768	-1	-1	-1	-1	4	33	0	0						Untertest2.avi	0	880	547	72	111	-297	384	666	0	Content		-72	-111	30411813	3069762327
30428	09:11:31.178	00:00:30.428	1826	-1024	-768	-1	-1	-1	-1	4	-1024	-768	-1	-1	-1	-1	4	33	0	0						Untertest2.avi	0	880	547	72	111	-297	384	666	0	Content		-72	-111	30428438	3069778952
30445	09:11:31.195	00:00:30.445	1827	-1024	-768	-1	-1	-1	-1	4	-1024	-768	-1	-1	-1	-1	4	33	0	0						Untertest2.avi	0	880	547	72	111	-297	384	666	0	Content		-72	-111	30445106	3069795620
30462	09:11:31.212	00:00:30.461	1828	-216,7261	493,7601	0,219765	0,6380048	468,7853	3,632072	1	-216,7261	493,7601	0,219765	0,6380048	468,7853	3,632072	3	33	-217	494						Untertest2.avi	0	880	547	72	111	-297	384	666	0	Content		-289	383	30461809	3069812323
30479	09:11:31.229	00:00:30.478	1829	-1024	-768	-1	-1	-1	-1	4	-1024	-768	-1	-1	-1	-1	4	33	0	0						Untertest2.avi	0	880	547	72	111	-297	384	666	0	Content		-72	-111	30478680	3069829194
30495	09:11:31.245	00:00:30.495	1830	-1024	-768	-1	-1	-1	-1	4	-1024	-768	-1	-1	-1	-1	4	33	0	0						Untertest2.avi	0	880	547	72	111	-297	384	666	0	Content		-72	-111	30495304	3069845818
30512	09:11:31.262	00:00:30.511	1831	-1024	-768	-1	-1	-1	-1	4	-1024	-768	-1	-1	-1	-1	4	33	0	0						Untertest2.avi	0	880	547	72	111	-297	384	666	0	Content		-72	-111	30511973	3069862487
30529	09:11:31.279	00:00:30.528	1832	-233,2477	495,4746	0,2193876	0,6385154	470,6905	3,485239	1	-233,2477	495,4746	0,2193876	0,6385154	470,6905	3,485239	3	33	-233	495						Untertest2.avi	0	880	547	72	111	-297	384	666	0	Content		-305	384	30528676	3069879190
30545	09:11:31.295	00:00:30.545	1833	-1024	-768	-1	-1	-1	-1	4	-1024	-768	-1	-1	-1	-1	4	33	0	0						Untertest2.avi	0	880	547	72	111	-297	384	666	0	Content		-72	-111	30545055	3069895569
30562	09:11:31.312	00:00:30.561	1834	-1024	-768	-1	-1	-1	-1	4	-1024	-768	-1	-1	-1	-1	4	33	0	0						Untertest2.avi	0	880	547	72	111	-297	384	666	0	Content		-72	-111	30561684	3069912198
30578	09:11:31.328	00:00:30.578	1835	-1024	-768	-1	-1	-1	-1	4	-1024	-768	-1	-1	-1	-1	4	33	0	0						Untertest2.avi	0	880	547	72	111	-297	384	666	0	Content		-72	-111	30578352	3069928866
30595	09:11:31.345	00:00:30.595	1836	-212,464	498,5909	0,2192069	0,6386619	470,0968	3,410567	1	-212,464	498,5909	0,2192069	0,6386619	470,0968	3,410567	3	33	-212	499						Untertest2.avi	0	880	547	72	111	-297	384	666	0	Content		-284	388	30595071	3069945585
30612	09:11:31.362	00:00:30.611	1837	-1024	-768	-1	-1	-1	-1	4	-1024	-768	-1	-1	-1	-1	4	33	0	0						Untertest2.avi	0	880	547	72	111	-297	384	666	0	Content		-72	-111	30611799	3069962313
30628	09:11:31.378	00:00:30.628	1838	-1024	-768	-1	-1	-1	-1	4	-1024	-768	-1	-1	-1	-1	4	33	0	0						Untertest2.avi	0	880	547	72	111	-297	384	666	0	Content		-72	-111	30628487	3069979001
30645	09:11:31.395	00:00:30.645	1839	-1024	-768	-1	-1	-1	-1	4	-1024	-768	-1	-1	-1	-1	4	33	0	0						Untertest2.avi	0	880	547	72	111	-297	384	666	0	Content		-72	-111	30645155	3069995669
30662	09:11:31.412	00:00:30.661	1840	-242,7886	496,1523	0,2191189	0,6390265	469,9352	3,388427	1	-242,7886	496,1523	0,2191189	0,6390265	469,9352	3,388427	3	33	-243	496						Untertest2.avi	0	880	547	72	111	-297	384	666	0	Content		-315	385	30661922	3070012436
30678	09:11:31.428	00:00:30.678	1841	-1024	-768	-1	-1	-1	-1	4	-1024	-768	-1	-1	-1	-1	4	33	0	0						Untertest2.avi	0	880	547	72	111	-297	384	666	0	Content		-72	-111	30678297	3070028811
30695	09:11:31.445	00:00:30.694	1842	-1024	-768	-1	-1	-1	-1	4	-1024	-768	-1	-1	-1	-1	4	33	0	0						Untertest2.avi	0	880	547	72	111	-297	384	666	0	Content		-72	-111	30694920	3070045434
30712	09:11:31.462	00:00:30.711	1843	-1024	-768	-1	-1	-1	-1	4	-1024	-768	-1	-1	-1	-1	4	33	0	0						Untertest2.avi	0	880	547	72	111	-297	384	666	0	Content		-72	-111	30711588	3070062102
30728	09:11:31.478	00:00:30.728	1844	-229,3262	495,2337	0,2187761	0,6393734	468,4834	3,285104	1	-229,3262	495,2337	0,2187761	0,6393734	468,4834	3,285104	3	33	-229	495						Untertest2.avi	0	880	547	72	111	-297	384	666	0	Content		-301	384	30728167	3070078681
30745	09:11:31.495	00:00:30.745	1845	-1024	-768	-1	-1	-1	-1	4	-1024	-768	-1	-1	-1	-1	4	33	0	0						Untertest2.avi	0	880	547	72	111	-297	384	666	0	Content		-72	-111	30745166	3070095680
30762	09:11:31.512	00:00:30.761	1846	-217,933	498,5226	0,2186135	0,6394424	468,118	3,29639	1	-217,933	498,5226	0,2186135	0,6394424	468,118	3,29639	3	33	-218	499						Untertest2.avi	0	880	547	72	111	-297	384	666	0	Content		-290	388	30761791	3070112305
30778	09:11:31.528	00:00:30.778	1847	-226,1474	490,8549	0,2186116	0,639417	468,2868	3,273096	1	-226,1474	490,8549	0,2186116	0,639417	468,2868	3,273096	3	33	-226	491						Untertest2.avi	0	880	547	72	111	-297	384	666	0	Content		-298	380	30778415	3070128929
30795	09:11:31.545	00:00:30.794	1848	-1024	-768	-1	-1	-1	-1	4	-1024	-768	-1	-1	-1	-1	4	33	0	0						Untertest2.avi	0	880	547	72	111	-297	384	666	0	Content		-72	-111	30794788	3070145302
30811	09:11:31.561	00:00:30.811	1849	-1024	-768	-1	-1	-1	-1	4	-1024	-768	-1	-1	-1	-1	4	33	0	0						Untertest2.avi	0	880	547	72	111	-297	384	666	0	Content		-72	-111	30811475	3070161989
30828	09:11:31.578	00:00:30.828	1850	-1024	-768	-1	-1	-1	-1	4	-1024	-768	-1	-1	-1	-1	4	33	0	0						Untertest2.avi	0	880	547	72	111	-297	384	666	0	Content		-72	-111	30828143	3070178657
30845	09:11:31.595	00:00:30.844	1851	-212,3701	494,9346	0,2185973	0,6391497	468,7003	3,253846	1	-212,3701	494,9346	0,2185973	0,6391497	468,7003	3,253846	3	33	-212	495						Untertest2.avi	0	880	547	72	111	-297	384	666	0	Content		-284	384	30844783	3070195297
30862	09:11:31.612	00:00:30.861	1852	-1024	-768	-1	-1	-1	-1	4	-1024	-768	-1	-1	-1	-1	4	33	0	0						Untertest2.avi	0	880	547	72	111	-297	384	666	0	Content		-72	-111	30861656	3070212170
30878	09:11:31.628	00:00:30.878	1853	-223,7321	498,2138	0,2185901	0,6391757	469,2852	3,180878	1	-223,7321	498,2138	0,2185901	0,6391757	469,2852	3,180878	3	33	-224	498						Untertest2.avi	0	880	547	72	111	-297	384	666	0	Content		-296	387	30878280	3070228794
30895	09:11:31.645	00:00:30.894	1854	-1024	-768	-1	-1	-1	-1	4	-1024	-768	-1	-1	-1	-1	4	33	0	0						Untertest2.avi	0	880	547	72	111	-297	384	666	0	Content		-72	-111	30894875	3070245389
30912	09:11:31.662	00:00:30.911	1855	-1024	-768	-1	-1	-1	-1	4	-1024	-768	-1	-1	-1	-1	4	33	0	0						Untertest2.avi	0	880	547	72	111	-297	384	666	0	Content		-72	-111	30911543	3070262057
30928	09:11:31.678	00:00:30.928	1856	-208,9755	497,544	0,2183703	0,6393449	467,9492	3,21035	1	-208,9755	497,544	0,2183703	0,6393449	467,9492	3,21035	3	33	-209	498						Untertest2.avi	0	880	547	72	111	-297	384	666	0	Content		-281	387	30928231	3070278745
30945	09:11:31.695	00:00:30.945	1857	-222,9009	502,0713	0,218371	0,6394469	468,6835	3,209007	1	-222,9009	502,0713	0,218371	0,6394469	468,6835	3,209007	3	33	-223	502						Untertest2.avi	0	880	547	72	111	-297	384	666	0	Content		-295	391	30945101	3070295615
30961	09:11:31.711	00:00:30.961	1858	-234,42	498,5969	0,2183317	0,6394718	468,6887	3,177119	1	-234,42	498,5969	0,2183317	0,6394718	468,6887	3,177119	3	33	-234	499						Untertest2.avi	0	880	547	72	111	-297	384	666	0	Content		-306	388	30961484	3070311998
30978	09:11:31.728	00:00:30.978	1859	-215,444	487,5507	0,2183031	0,6394848	468,6887	3,136337	1	-215,444	487,5507	0,2183031	0,6394848	468,6887	3,136337	3	33	-215	488						Untertest2.avi	0	880	547	72	111	-297	384	666	0	Content		-287	377	30978104	3070328618
30995	09:11:31.745	00:00:30.994	1860	-226,5112	491,2867	0,2183362	0,639502	468,8452	3,175122	1	-226,5112	491,2867	0,2183362	0,639502	468,8452	3,175122	3	33	-227	491						Untertest2.avi	0	880	547	72	111	-297	384	666	0	Content		-299	380	30994728	3070345242
31012	09:11:31.762	00:00:31.011	1861	-244,431	502,8806	0,2183168	0,639506	468,8511	3,189853	1	-244,431	502,8806	0,2183168	0,639506	468,8511	3,189853	3	33	-244	503						Untertest2.avi	0	880	547	72	111	-297	384	666	0	Content		-316	392	31011672	3070362186
31028	09:11:31.778	00:00:31.028	1862	-233,4054	493,9471	0,2183345	0,6394213	468,8511	3,181735	1	-233,4054	493,9471	0,2183345	0,6394213	468,8511	3,181735	3	33	-233	494						Untertest2.avi	0	880	547	72	111	-297	384	666	0	Content		-305	383	31028350	3070378864
31045	09:11:31.795	00:00:31.045	1863	-231,5033	482,8673	0,2187733	0,6389874	470,6167	3,211514	1	-231,5033	482,8673	0,2187733	0,6389874	470,6167	3,211514	3	33	-232	483						Untertest2.avi	0	880	547	72	111	-297	384	666	0	Content		-304	372	31045097	3070395611
31061	09:11:31.811	00:00:31.061	1864	-294,2893	429,6643	0,2198471	0,6376187	470,4845	3,189713	1	-294,2893	429,6643	0,2198471	0,6376187	470,4845	3,189713	3	34	-294	430						Untertest2.avi	0	880	547	72	111	-405	240	616	0	Content		-366	319	31061472	3070411986
31078	09:11:31.828	00:00:31.078	1865	-292,4558	416,3262	0,2204016	0,636371	470,3652	3,193088	1	-292,4558	416,3262	0,2204016	0,636371	470,3652	3,193088	3	34	-292	416						Untertest2.avi	0	880	547	72	111	-405	240	616	0	Content		-364	305	31078097	3070428611
31095	09:11:31.845	00:00:31.094	1866	-1024	-768	-1	-1	-1	-1	4	-1024	-768	-1	-1	-1	-1	4	34	0	0						Untertest2.avi	0	880	547	72	111	-405	240	616	0	Content		-72	-111	31094720	3070445234
31112	09:11:31.862	00:00:31.111	1867	-343,5404	358,277	0,2204884	0,6364527	472,2656	3,098998	1	-343,5404	358,277	0,2204884	0,6364527	472,2656	3,098998	3	34	-344	358						Untertest2.avi	0	880	547	72	111	-405	240	616	0	Content		-416	247	31111584	3070462098
31128	09:11:31.878	00:00:31.128	1868	-319,6977	351,2311	0,220554	0,6363081	472,2656	3,033897	1	-319,6977	351,2311	0,220554	0,6363081	472,2656	3,033897	3	34	-320	351						Untertest2.avi	0	880	547	72	111	-405	240	616	0	Content		-392	240	31128095	3070478609
31145	09:11:31.895	00:00:31.144	1869	-319,6977	351,2311	0,2204008	0,6362534	470,5703	3,033897	1	-319,6977	351,2311	0,2204008	0,6362534	470,5703	3,033897	3	34	-320	351						Untertest2.avi	0	880	547	72	111	-405	240	616	0	Content		-392	240	31144718	3070495232
31161	09:11:31.911	00:00:31.161	1870	-334,9666	360,9179	0,2204272	0,6361967	470,5703	3,043226	1	-334,9666	360,9179	0,2204272	0,6361967	470,5703	3,043226	3	34	-335	361						Untertest2.avi	0	880	547	72	111	-405	240	616	0	Content		-407	250	31161341	3070511855
31178	09:11:31.928	00:00:31.178	1871	-331,6064	379,1678	0,2204953	0,636051	470,5703	3,048403	1	-331,6064	379,1678	0,2204953	0,636051	470,5703	3,048403	3	34	-332	379						Untertest2.avi	0	880	547	72	111	-405	240	616	0	Content		-404	268	31178152	3070528666
31195	09:11:31.945	00:00:31.194	1872	-328,2462	385,5008	0,2203628	0,6360557	469,3082	3,053124	1	-328,2462	385,5008	0,2203628	0,6360557	469,3082	3,053124	3	34	-328	386						Untertest2.avi	0	880	547	72	111	-405	240	616	0	Content		-400	275	31194911	3070545425
31212	09:11:31.962	00:00:31.211	1873	-327,7381	370,2144	0,2204141	0,6359434	469,3083	3,012708	1	-327,7381	370,2144	0,2204141	0,6359434	469,3083	3,012708	3	34	-328	370						Untertest2.avi	0	880	547	72	111	-405	240	616	0	Content		-400	259	31211537	3070562051
31228	09:11:31.978	00:00:31.227	1874	-329,1978	363,1675	0,2204333	0,6359411	469,3083	2,980196	1	-329,1978	363,1675	0,2204333	0,6359411	469,3083	2,980196	3	34	-329	363						Untertest2.avi	0	880	547	72	111	-405	240	616	0	Content		-401	252	31227909	3070578423
31245	09:11:31.995	00:00:31.244	1875	-327,6407	358,4052	0,2206033	0,6360146	470,4779	2,960719	1	-327,6407	358,4052	0,2206033	0,6360146	470,4779	2,960719	3	34	-328	358						Untertest2.avi	0	880	547	72	111	-405	240	616	0	Content		-400	247	31244531	3070595045
31261	09:11:32.011	00:00:31.261	1876	-346,9214	340,9983	0,2206981	0,6357021	470,478	2,952453	1	-346,9214	340,9983	0,2206981	0,6357021	470,478	2,952453	3	34	-347	341						Untertest2.avi	0	880	547	72	111	-405	240	616	0	Content		-419	230	31261156	3070611670
31278	09:11:32.028	00:00:31.278	1877	-332,5088	331,5301	0,2207993	0,635437	470,478	2,93198	1	-332,5088	331,5301	0,2207993	0,635437	470,478	2,93198	3	34	-333	332						Untertest2.avi	0	880	547	72	111	-405	240	616	0	Content		-405	221	31278098	3070628612
31295	09:11:32.045	00:00:31.294	1878	-338,7845	322,062	0,2208559	0,6354001	470,5553	2,917375	1	-338,7845	322,062	0,2208559	0,6354001	470,5553	2,917375	3	34	-339	322						Untertest2.avi	0	880	547	72	111	-405	240	616	0	Content		-411	211	31294795	3070645309
31312	09:11:32.062	00:00:31.311	1879	-345,8766	356,4864	0,2208997	0,6353672	470,5554	2,979027	1	-345,8766	356,4864	0,2208997	0,6353672	470,5554	2,979027	3	34	-346	356						Untertest2.avi	0	880	547	72	111	-405	240	616	0	Content		-418	245	31311530	3070662044
31328	09:11:32.078	00:00:31.327	1880	-338,7262	353,8091	0,2209271	0,6353779	470,5554	2,971577	1	-338,7262	353,8091	0,2209271	0,6353779	470,5554	2,971577	3	34	-339	354						Untertest2.avi	0	880	547	72	111	-405	240	616	0	Content		-411	243	31327905	3070678419
31345	09:11:32.095	00:00:31.344	1881	-343,873	351,1318	0,2209842	0,635388	470,737	2,964126	1	-343,873	351,1318	0,2209842	0,635388	470,737	2,964126	3	34	-344	351						Untertest2.avi	0	880	547	72	111	-405	240	616	0	Content		-416	240	31344526	3070695040
31361	09:11:32.111	00:00:31.361	1882	-327,7802	333,8784	0,2210351	0,6353509	470,7371	2,889081	1	-327,7802	333,8784	0,2210351	0,6353509	470,7371	2,889081	3	34	-328	334						Untertest2.avi	0	880	547	72	111	-405	240	616	0	Content		-400	223	31361152	3070711666
31378	09:11:32.128	00:00:31.378	1883	-337,9562	348,8168	0,221088	0,6352223	470,7371	2,9384	1	-337,9562	348,8168	0,221088	0,6352223	470,7371	2,9384	3	34	-338	349						Untertest2.avi	0	880	547	72	111	-405	240	616	0	Content		-410	238	31378018	3070728532
31395	09:11:32.145	00:00:31.394	1884	-334,222	341,6186	0,2210738	0,6351218	470,0012	2,907216	1	-334,222	341,6186	0,2210738	0,6351218	470,0012	2,907216	3	34	-334	342						Untertest2.avi	0	880	547	72	111	-405	240	616	0	Content		-406	231	31394790	3070745304
31411	09:11:32.161	00:00:31.411	1885	-332,1547	341,8335	0,2210932	0,6349273	470,0013	2,871128	1	-332,1547	341,8335	0,2210932	0,6349273	470,0013	2,871128	3	34	-332	342						Untertest2.avi	0	880	547	72	111	-405	240	616	0	Content		-404	231	31411400	3070761914
31428	09:11:32.178	00:00:31.427	1886	-330,7504	339,7802	0,2211636	0,6347046	470,0013	2,871024	1	-330,7504	339,7802	0,2211636	0,6347046	470,0013	2,871024	3	34	-331	340						Untertest2.avi	0	880	547	72	111	-405	240	616	0	Content		-403	229	31427783	3070778297
31444	09:11:32.194	00:00:31.444	1887	-329,346	337,7269	0,2212992	0,6345697	470,7519	2,87092	1	-329,346	337,7269	0,2212992	0,6345697	470,7519	2,87092	3	34	-329	338						Untertest2.avi	0	880	547	72	111	-405	240	616	0	Content		-401	227	31444395	3070794909
31461	09:11:32.211	00:00:31.461	1888	-342,9474	332,9479	0,2212772	0,6345093	470,752	2,819162	1	-342,9474	332,9479	0,2212772	0,6345093	470,752	2,819162	3	34	-343	333						Untertest2.avi	0	880	547	72	111	-405	240	616	0	Content		-415	222	31461019	3070811533
31478	09:11:32.228	00:00:31.478	1889	-336,3383	337,4546	0,2212651	0,6344923	470,752	2,856726	1	-336,3383	337,4546	0,2212651	0,6344923	470,752	2,856726	3	34	-336	337						Untertest2.avi	0	880	547	72	111	-405	240	616	0	Content		-408	226	31478008	3070828522
31495	09:11:32.245	00:00:31.494	1890	-341,0248	334,9188	0,2212709	0,6345178	470,8003	2,83785	1	-341,0248	334,9188	0,2212709	0,6345178	470,8003	2,83785	3	34	-341	335						Untertest2.avi	0	880	547	72	111	-405	240	616	0	Content		-413	224	31494643	3070845157
31511	09:11:32.261	00:00:31.511	1891	-344,1173	361,0603	0,2212183	0,634506	470,8003	2,910447	1	-344,1173	361,0603	0,2212183	0,634506	470,8003	2,910447	3	34	-344	361						Untertest2.avi	0	880	547	72	111	-405	240	616	0	Content		-416	250	31511269	3070861783
31528	09:11:32.278	00:00:31.527	1892	-347,9391	348,1648	0,2211803	0,6344552	470,8003	2,874642	1	-347,9391	348,1648	0,2211803	0,6344552	470,8003	2,874642	3	34	-348	348						Untertest2.avi	0	880	547	72	111	-405	240	616	0	Content		-420	237	31527783	3070878297
31544	09:11:32.294	00:00:31.544	1893	-351,761	357,2234	0,2212179	0,6344081	471,1325	2,89454	1	-351,761	357,2234	0,2212179	0,6344081	471,1325	2,89454	3	34	-352	357						Untertest2.avi	0	880	547	72	111	-405	240	616	0	Content		-424	246	31544394	3070894908
31561	09:11:32.311	00:00:31.561	1894	-330,7445	332,4098	0,2211896	0,6342613	471,1326	2,811894	1	-330,7445	332,4098	0,2211896	0,6342613	471,1326	2,811894	3	34	-331	332						Untertest2.avi	0	880	547	72	111	-405	240	616	0	Content		-403	221	31561019	3070911533
31578	09:11:32.328	00:00:31.577	1895	-354,8977	335,5	0,2211767	0,6341604	471,1326	2,854471	1	-354,8977	335,5	0,2211767	0,6341604	471,1326	2,854471	3	34	-355	336						Untertest2.avi	0	880	547	72	111	-405	240	616	0	Content		-427	225	31577880	3070928394
31595	09:11:32.345	00:00:31.594	1896	-349,9393	338,5902	0,2211221	0,6339347	470,5509	2,831314	1	-349,9393	338,5902	0,2211221	0,6339347	470,5509	2,831314	3	34	-350	339						Untertest2.avi	0	880	547	72	111	-405	240	616	0	Content		-422	228	31594641	3070945155
31611	09:11:32.361	00:00:31.611	1897	-326,1954	337,249	0,2211111	0,6338077	470,551	2,838649	1	-326,1954	337,249	0,2211111	0,6338077	470,551	2,838649	3	34	-326	337						Untertest2.avi	0	880	547	72	111	-405	240	616	0	Content		-398	226	31611269	3070961783
31628	09:11:32.378	00:00:31.627	1898	-351,3714	351,9041	0,2211221	0,6335602	470,551	2,862894	1	-351,3714	351,9041	0,2211221	0,6335602	470,551	2,862894	3	34	-351	352						Untertest2.avi	0	880	547	72	111	-405	240	616	0	Content		-423	241	31627642	3070978156
31644	09:11:32.394	00:00:31.644	1899	-341,4122	354,3098	0,2207029	0,6335848	468,6617	2,858556	1	-341,4122	354,3098	0,2207029	0,6335848	468,6617	2,858556	3	34	-341	354						Untertest2.avi	0	880	547	72	111	-405	240	616	0	Content		-413	243	31644265	3070994779
31661	09:11:32.411	00:00:31.660	1900	-210,7467	444,5074	0,2194035	0,6342779	468,6618	2,947525	1	-210,7467	444,5074	0,2194035	0,6342779	468,6618	2,947525	3	34	-211	445						Untertest2.avi	0	880	547	72	111	-405	240	616	0	Content		-283	334	31660889	3071011403
31678	09:11:32.428	00:00:31.677	1901	-38,13174	514,6722	0,2179211	0,6354162	468,6618	2,857757	1	-38,13174	514,6722	0,2179211	0,6354162	468,6618	2,857757	3	35	-38	515						Untertest2.avi	0	880	547	72	111	172	584	399	0	Content		-110	404	31677879	3071028393
31695	09:11:32.445	00:00:31.694	1902	74,45535	593,5768	0,2163381	0,6365108	466,5219	2,833632	1	74,45535	593,5768	0,2163381	0,6365108	466,5219	2,833632	3	35	74	594						Untertest2.avi	0	880	547	72	111	172	584	399	0	Content		2	483	31694511	3071045025
31711	09:11:32.461	00:00:31.711	1903	165,9755	650,0074	0,2152219	0,6374926	466,5266	2,761768	1	165,9755	650,0074	0,2152219	0,6374926	466,5266	2,761768	3	35	166	650						Untertest2.avi	0	880	547	72	111	172	584	399	0	Content		94	539	31711135	3071061649
31728	09:11:32.478	00:00:31.727	1904	248,6977	687,3129	0,2142995	0,6382005	466,5266	2,795983	1	248,6977	687,3129	0,2142995	0,6382005	466,5266	2,795983	3	35	249	687						Untertest2.avi	0	880	547	72	111	172	584	399	0	Content		177	576	31727635	3071078149
31744	09:11:32.494	00:00:31.744	1905	254,522	691,4255	0,213456	0,6381823	463,7739	2,751128	1	254,522	691,4255	0,213456	0,6381823	463,7739	2,751128	3	35	255	691						Untertest2.avi	0	880	547	72	111	172	584	399	0	Content		183	580	31744495	3071095009
31761	09:11:32.511	00:00:31.760	1906	255,4755	698,9607	0,2132002	0,6379563	463,7789	2,768305	1	255,4755	698,9607	0,2132002	0,6379563	463,7789	2,768305	3	35	255	699						Untertest2.avi	0	880	547	72	111	172	584	399	0	Content		183	588	31760879	3071111393
31778	09:11:32.528	00:00:31.777	1907	242,841	691,4686	0,2129273	0,6378637	464,3321	2,793162	1	242,841	691,4686	0,2129273	0,6378637	464,3321	2,793162	3	35	243	691						Untertest2.avi	0	880	547	72	111	172	584	399	0	Content		171	580	31777628	3071128142
31794	09:11:32.544	00:00:31.794	1908	240,183	695,2748	0,2127772	0,6376606	464,731	2,762111	1	240,183	695,2748	0,2127772	0,6376606	464,731	2,762111	3	35	240	695						Untertest2.avi	0	880	547	72	111	172	584	399	0	Content		168	584	31794249	3071144763
31811	09:11:32.561	00:00:31.811	1909	247,7151	693,1353	0,2125574	0,6374844	464,8102	2,778038	1	247,7151	693,1353	0,2125574	0,6374844	464,8102	2,778038	3	35	248	693						Untertest2.avi	0	880	547	72	111	172	584	399	0	Content		176	582	31811115	3071161629
31828	09:11:32.578	00:00:31.827	1910	238,9451	696,6682	0,212429	0,6373463	465,1218	2,779184	1	238,9451	696,6682	0,212429	0,6373463	465,1218	2,779184	3	35	239	697						Untertest2.avi	0	880	547	72	111	172	584	399	0	Content		167	586	31827815	3071178329
31844	09:11:32.594	00:00:31.844	1911	252,4642	705,0067	0,2122281	0,637189	464,3625	2,742682	1	252,4642	705,0067	0,2122281	0,637189	464,3625	2,742682	3	35	252	705						Untertest2.avi	0	880	547	72	111	172	584	399	0	Content		180	594	31844439	3071194953
31861	09:11:32.611	00:00:31.860	1912	235,7779	696,1379	0,212084	0,6370738	464,3746	2,815154	1	235,7779	696,1379	0,212084	0,6370738	464,3746	2,815154	3	35	236	696						Untertest2.avi	0	880	547	72	111	172	584	399	0	Content		164	585	31860867	3071211381
31877	09:11:32.627	00:00:31.877	1913	242,7697	695,2998	0,2120135	0,6369432	464,7354	2,802364	1	242,7697	695,2998	0,2120135	0,6369432	464,7354	2,802364	3	35	243	695						Untertest2.avi	0	880	547	72	111	172	584	399	0	Content		171	584	31877494	3071228008
31894	09:11:32.644	00:00:31.894	1914	254,8142	690,0543	0,2119847	0,636745	465,0045	2,766955	1	254,8142	690,0543	0,2119847	0,636745	465,0045	2,766955	3	35	255	690						Untertest2.avi	0	880	547	72	111	172	584	399	0	Content		183	579	31894114	3071244628
31911	09:11:32.661	00:00:31.911	1915	244,1787	698,735	0,2120153	0,6366029	465,3715	2,758159	1	244,1787	698,735	0,2120153	0,6366029	465,3715	2,758159	3	35	244	699						Untertest2.avi	0	880	547	72	111	172	584	399	0	Content		172	588	31911056	3071261570
31928	09:11:32.678	00:00:31.927	1916	237,4173	698,4265	0,2119237	0,636501	464,4676	2,750562	1	237,4173	698,4265	0,2119237	0,636501	464,4676	2,750562	3	35	237	698						Untertest2.avi	0	880	547	72	111	172	584	399	0	Content		165	587	31927680	3071278194
31944	09:11:32.694	00:00:31.944	1917	245,7954	700,6726	0,2120336	0,6364312	465,366	2,756679	1	245,7954	700,6726	0,2120336	0,6364312	465,366	2,756679	3	35	246	701						Untertest2.avi	0	880	547	72	111	172	584	399	0	Content		174	590	31944345	3071294859
31961	09:11:32.711	00:00:31.960	1918	241,7867	698,9467	0,211989	0,6363823	464,7487	2,800072	1	241,7867	698,9467	0,211989	0,6363823	464,7487	2,800072	3	35	242	699						Untertest2.avi	0	880	547	72	111	172	584	399	0	Content		170	588	31960734	3071311248
31977	09:11:32.727	00:00:31.977	1919	246,6195	694,4108	0,211968	0,6363146	464,3991	2,731891	1	246,6195	694,4108	0,211968	0,6363146	464,3991	2,731891	3	35	247	694						Untertest2.avi	0	880	547	72	111	172	584	399	0	Content		175	583	31977482	3071327996
31994	09:11:32.744	00:00:31.994	1920	243,03	695,2319	0,2120329	0,6362295	464,802	2,724392	1	243,03	695,2319	0,2120329	0,6362295	464,802	2,724392	3	35	243	695						Untertest2.avi	0	880	547	72	111	172	584	399	0	Content		171	584	31994101	3071344615
32011	09:11:32.761	00:00:32.010	1921	245,2923	698,5971	0,2120171	0,6361619	464,3955	2,785203	1	245,2923	698,5971	0,2120171	0,6361619	464,3955	2,785203	3	35	245	699						Untertest2.avi	0	880	547	72	111	172	584	399	0	Content		173	588	32010964	3071361478
32028	09:11:32.778	00:00:32.027	1922	250,7539	693,9176	0,2119471	0,6360686	463,1582	2,788563	1	250,7539	693,9176	0,2119471	0,6360686	463,1582	2,788563	3	35	251	694						Untertest2.avi	0	880	547	72	111	172	584	399	0	Content		179	583	32027586	3071378100
32044	09:11:32.794	00:00:32.044	1923	265,3665	691,9327	0,2120835	0,6359121	463,7863	2,793269	1	265,3665	691,9327	0,2120835	0,6359121	463,7863	2,793269	3	35	265	692						Untertest2.avi	0	880	547	72	111	172	584	399	0	Content		193	581	32044289	3071394803
32061	09:11:32.811	00:00:32.060	1924	242,2762	697,78	0,2121324	0,6358244	463,6577	2,875106	1	242,2762	697,78	0,2121324	0,6358244	463,6577	2,875106	3	35	242	698						Untertest2.avi	0	880	547	72	111	172	584	399	0	Content		170	587	32060718	3071411232
32077	09:11:32.827	00:00:32.077	1925	250,5554	708,2715	0,2121894	0,6359391	463,6353	2,847407	1	250,5554	708,2715	0,2121894	0,6359391	463,6353	2,847407	3	36	251	708						Untertest2.avi	0	880	547	72	111	199	617	533	0	Content		179	597	32077339	3071427853
32094	09:11:32.844	00:00:32.093	1926	266,2642	726,6988	0,2121408	0,6363522	463,2484	2,861971	1	266,2642	726,6988	0,2121408	0,6363522	463,2484	2,861971	3	36	266	727						Untertest2.avi	0	880	547	72	111	199	617	533	0	Content		194	616	32093961	3071444475
32111	09:11:32.861	00:00:32.110	1927	262,2757	727,5858	0,2121625	0,6363404	462,6801	2,901431	1	262,2757	727,5858	0,2121625	0,6363404	462,6801	2,901431	3	36	262	728						Untertest2.avi	0	880	547	72	111	199	617	533	0	Content		190	617	32110904	3071461418
32128	09:11:32.878	00:00:32.127	1928	263,7639	722,8524	0,2121836	0,6362296	462,2577	2,881961	1	263,7639	722,8524	0,2121836	0,6362296	462,2577	2,881961	3	36	264	723						Untertest2.avi	0	880	547	72	111	199	617	533	0	Content		192	612	32127528	3071478042
32144	09:11:32.894	00:00:32.144	1929	260,5778	731,1934	0,2122816	0,6361386	462,6568	2,910177	1	260,5778	731,1934	0,2122816	0,6361386	462,6568	2,910177	3	36	261	731						Untertest2.avi	0	880	547	72	111	199	617	533	0	Content		189	620	32144195	3071494709
32161	09:11:32.911	00:00:32.160	1930	254,9903	733,2111	0,2123528	0,6359434	462,6837	2,934787	1	254,9903	733,2111	0,2123528	0,6359434	462,6837	2,934787	3	36	255	733						Untertest2.avi	0	880	547	72	111	199	617	533	0	Content		183	622	32160579	3071511093
32177	09:11:32.927	00:00:32.177	1931	271,1234	731,4175	0,2125716	0,6356805	464,2797	2,937034	1	271,1234	731,4175	0,2125716	0,6356805	464,2797	2,937034	3	36	271	731						Untertest2.avi	0	880	547	72	111	199	617	533	0	Content		199	620	32177329	3071527843
32194	09:11:32.944	00:00:32.193	1932	270,7374	728,3771	0,212535	0,6354638	463,6335	3,004295	1	270,7374	728,3771	0,212535	0,6354638	463,6335	3,004295	3	36	271	728						Untertest2.avi	0	880	547	72	111	199	617	533	0	Content		199	617	32193952	3071544466
32211	09:11:32.961	00:00:32.210	1933	270,8999	727,0319	0,2126647	0,6351382	464,3994	3,016624	1	270,8999	727,0319	0,2126647	0,6351382	464,3994	3,016624	3	36	271	727						Untertest2.avi	0	880	547	72	111	199	617	533	0	Content		199	616	32210815	3071561329
32228	09:11:32.978	00:00:32.227	1934	270,1927	727,7821	0,2127119	0,6347741	464,2531	3,01759	1	270,1927	727,7821	0,2127119	0,6347741	464,2531	3,01759	3	36	270	728						Untertest2.avi	0	880	547	72	111	199	617	533	0	Content		198	617	32227519	3071578033
32244	09:11:32.994	00:00:32.244	1935	265,0854	729,7171	0,2127844	0,6345356	464,5526	3,077324	1	265,0854	729,7171	0,2127844	0,6345356	464,5526	3,077324	3	36	265	730						Untertest2.avi	0	880	547	72	111	199	617	533	0	Content		193	619	32244141	3071594655
32261	09:11:33.011	00:00:32.260	1936	261,7879	726,5474	0,2128626	0,6343083	464,8146	3,100019	1	261,7879	726,5474	0,2128626	0,6343083	464,8146	3,100019	3	36	262	727						Untertest2.avi	0	880	547	72	111	199	617	533	0	Content		190	616	32260568	3071611082
32277	09:11:33.027	00:00:32.277	1937	276,3367	725,2419	0,2128697	0,6341767	464,6083	3,107663	1	276,3367	725,2419	0,2128697	0,6341767	464,6083	3,107663	3	36	276	725						Untertest2.avi	0	880	547	72	111	199	617	533	0	Content		204	614	32277315	3071627829
32294	09:11:33.044	00:00:32.293	1938	265,7159	726,6569	0,2128343	0,6341007	464,4329	3,142648	1	265,7159	726,6569	0,2128343	0,6341007	464,4329	3,142648	3	36	266	727						Untertest2.avi	0	880	547	72	111	199	617	533	0	Content		194	616	32293940	3071644454
32311	09:11:33.061	00:00:32.310	1939	275,7682	727,8859	0,2127088	0,6340755	463,8695	3,138098	1	275,7682	727,8859	0,2127088	0,6340755	463,8695	3,138098	3	36	276	728						Untertest2.avi	0	880	547	72	111	199	617	533	0	Content		204	617	32310803	3071661317
32327	09:11:33.077	00:00:32.327	1940	266,9635	724,977	0,2124539	0,634004	462,6491	3,178317	1	266,9635	724,977	0,2124539	0,634004	462,6491	3,178317	3	36	267	725						Untertest2.avi	0	880	547	72	111	199	617	533	0	Content		195	614	32327423	3071677937
32344	09:11:33.094	00:00:32.344	1941	266,2779	733,7493	0,2122174	0,6339294	462,1114	3,199065	1	266,2779	733,7493	0,2122174	0,6339294	462,1114	3,199065	3	36	266	734						Untertest2.avi	0	880	547	72	111	199	617	533	0	Content		194	623	32344046	3071694560
32361	09:11:33.111	00:00:32.360	1942	276,0697	730,8112	0,2122002	0,633793	463,6661	3,210009	1	276,0697	730,8112	0,2122002	0,633793	463,6661	3,210009	3	36	276	731						Untertest2.avi	0	880	547	72	111	199	617	533	0	Content		204	620	32360553	3071711067
32377	09:11:33.127	00:00:32.377	1943	269,5416	734,3987	0,2118341	0,6335578	462,4549	3,236587	1	269,5416	734,3987	0,2118341	0,6335578	462,4549	3,236587	3	36	270	734						Untertest2.avi	0	880	547	72	111	199	617	533	0	Content		198	623	32377175	3071727689
32394	09:11:33.144	00:00:32.393	1944	269,2155	730,5712	0,2117555	0,6332899	463,712	3,271902	1	269,2155	730,5712	0,2117555	0,6332899	463,712	3,271902	3	36	269	731						Untertest2.avi	0	880	547	72	111	199	617	533	0	Content		197	620	32393799	3071744313
32411	09:11:33.161	00:00:32.410	1945	270,0979	727,8361	0,211419	0,6331072	462,7767	3,254711	1	270,0979	727,8361	0,211419	0,6331072	462,7767	3,254711	3	36	270	728						Untertest2.avi	0	880	547	72	111	199	617	533	0	Content		198	617	32410670	3071761184
32427	09:11:33.177	00:00:32.427	1946	270,715	727,5561	0,2112757	0,6330789	463,3909	3,295012	1	270,715	727,5561	0,2112757	0,6330789	463,3909	3,295012	3	36	271	728						Untertest2.avi	0	880	547	72	111	199	617	533	0	Content		199	617	32427285	3071777799
32444	09:11:33.194	00:00:32.443	1947	273,5617	725,4497	0,2110372	0,6330604	463,1194	3,317609	1	273,5617	725,4497	0,2110372	0,6330604	463,1194	3,317609	3	36	274	725						Untertest2.avi	0	880	547	72	111	199	617	533	0	Content		202	614	32443988	3071794502
32460	09:11:33.210	00:00:32.460	1948	283,1289	724,6796	0,2108005	0,6331296	462,6642	3,300172	1	283,1289	724,6796	0,2108005	0,6331296	462,6642	3,300172	3	36	283	725						Untertest2.avi	0	880	547	72	111	199	617	533	0	Content		211	614	32460415	3071810929
32477	09:11:33.227	00:00:32.477	1949	275,3202	731,5728	0,2103962	0,6331568	460,8065	3,354037	1	275,3202	731,5728	0,2103962	0,6331568	460,8065	3,354037	3	36	275	732						Untertest2.avi	0	880	547	72	111	199	617	533	0	Content		203	621	32477167	3071827681
32494	09:11:33.244	00:00:32.493	1950	276,4247	729,2787	0,2102001	0,6331571	460,754	3,355263	1	276,4247	729,2787	0,2102001	0,6331571	460,754	3,355263	3	36	276	729						Untertest2.avi	0	880	547	72	111	199	617	533	0	Content		204	618	32493790	3071844304
32511	09:11:33.261	00:00:32.510	1951	272,1381	727,5409	0,2102875	0,633144	462,4274	3,388528	1	272,1381	727,5409	0,2102875	0,633144	462,4274	3,388528	3	36	272	728						Untertest2.avi	0	880	547	72	111	199	617	533	0	Content		200	617	32510654	3071861168
32527	09:11:33.277	00:00:32.527	1952	333,4156	772,2772	0,3452079	0,5215427	453,5588	3,197853	0	276,9259	730,7407	0,2102483	0,6330813	462,1783	3,396137	0	36	305	752						Untertest2.avi	0	880	547	72	111	199	617	533	0	Content		233	641	32527275	3071877789
32544	09:11:33.294	00:00:32.543	1953	338,7932	783,0327	0,3452913	0,5214727	453,8124	3,152897	0	273,7408	725,8861	0,2102265	0,6330259	461,8214	3,388585	0	36	306	754						Untertest2.avi	0	880	547	72	111	199	617	533	0	Content		234	643	32543899	3071894413
32560	09:11:33.310	00:00:32.560	1954	-1024	-768	-1	-1	-1	-1	4	273,3525	720,3318	0,2103024	0,6330013	461,7673	3,428762	0	36	273	720						Untertest2.avi	0	880	547	72	111	199	617	533	0	Content		201	609	32560405	3071910919
32577	09:11:33.327	00:00:32.577	1955	286,6701	719,3055	0,345467	0,5215775	453,2306	3,582947	0	277,258	731,106	0,2104281	0,6330156	461,2497	3,399189	0	36	282	725						Untertest2.avi	0	880	547	72	111	199	617	533	0	Content		210	614	32577031	3071927545
32594	09:11:33.344	00:00:32.593	1956	315,4987	737,062	0,3454761	0,5216436	453,2936	3,447303	0	296,3233	723,2006	0,2105112	0,6329472	461,4693	3,45603	0	36	306	730						Untertest2.avi	0	880	547	72	111	199	617	533	0	Content		234	619	32593654	3071944168
32610	09:11:33.360	00:00:32.610	1957	410,8455	715,5991	0,3441487	0,5216275	450,5666	3,411466	0	387,8861	702,5357	0,2093636	0,6322668	454,3113	3,398655	0	37	399	709						Untertest2.avi	0	880	547	72	111	370	561	616	0	Content		327	598	32610279	3071960793
32627	09:11:33.377	00:00:32.626	1958	448,2674	680,3638	0,3429718	0,5210446	446,3783	3,349	0	429,1046	671,8845	0,2078608	0,6314536	442,9568	3,320542	0	37	439	676						Untertest2.avi	0	880	547	72	111	370	561	616	0	Content		367	565	32626906	3071977420
32644	09:11:33.394	00:00:32.643	1959	451,6832	678,1541	0,3433705	0,5208528	446,2694	3,41546	0	436,4916	672,0052	0,2076225	0,6314482	441,0937	3,313108	0	37	444	675						Untertest2.avi	0	880	547	72	111	370	561	616	0	Content		372	564	32643657	3071994171
32660	09:11:33.410	00:00:32.660	1960	460,0673	676,2621	0,3429254	0,5211087	442,6544	3,385612	0	432,5177	674,9069	0,2076168	0,6316506	441,0005	3,334723	0	37	446	676						Untertest2.avi	0	880	547	72	111	370	561	616	0	Content		374	565	32660280	3072010794
32677	09:11:33.427	00:00:32.676	1961	445,0763	671,9265	0,3427959	0,5211051	441,5948	3,349141	0	428,5831	670,4257	0,2076943	0,6316244	441,5623	3,335181	0	37	437	671						Untertest2.avi	0	880	547	72	111	370	561	616	0	Content		365	560	32676905	3072027419
32694	09:11:33.444	00:00:32.693	1962	449,2316	667,5958	0,342931	0,5210083	441,9525	3,395399	0	427,6247	671,9687	0,2076606	0,6314834	441,223	3,344651	0	37	438	670						Untertest2.avi	0	880	547	72	111	370	561	616	0	Content		366	559	32693528	3072044042
[truncated: 1,741 more rows]
