# Supplementary material for: Gaze Duration Biases for Colours in Combination with Dissonant and Consonant Sounds: A Comparative Eye-Tracking Study with Orangutans
Source: PLoS One. 2015 Oct 14;10(10):e0139894. doi: 10.1371/journal.pone.0139894 (PMC4605782; doi:10.1371/journal.pone.0139894)
Supplement: S1 Data — (ZIP) [file pone.0139894.s004.zip › Plos ColourSound Data/Apes/Farben_Musik_U2/Rec 09-All-Data.tsv]

System Properties:
Operating System:	Microsoft Windows NT 6.1.7601 Service Pack 1
System User Name:	tobiiadmin
Machine Name:	LOE7690LAP
Data properties:
Recording name:	Rec 09
Recording date:	20.08.2013
Recording time:	09:16:42
Recording resolution:	1024 x 768
Export date:	09.03.2014
Export time:	12:20:06
Participant:	Batek
Filter settings:
Eye: Average
Validity: Normal
Fixation filter: Tobii fixation filter
Velocity threshold: 35
Distance threshold: 35
Timestamp	DateTimeStamp	DateTimeStampStartOffset	Number	GazePointXLeft	GazePointYLeft	CamXLeft	CamYLeft	DistanceLeft	PupilLeft	ValidityLeft	GazePointXRight	GazePointYRight	CamXRight	CamYRight	DistanceRight	PupilRight	ValidityRight	FixationIndex	GazePointX	GazePointY	Event	EventKey	Data1	Data2	Descriptor	StimuliName	StimuliID	MediaWidth	MediaHeight	MediaPosX	MediaPosY	MappedFixationPointX	MappedFixationPointY	FixationDuration	AoiIds	AoiNames	WebGroupImage	MappedGazeDataPointX	MappedGazeDataPointY	MicroSecondTimestamp	AbsoluteMicroSecondTimestamp
12	09:16:42.454	00:00:00.011	0	1330,738	808,9942	0,3455369	0,5598143	410,9323	2,989223	0	-1024	-768	-1	-1	-1	-1	4	1	1331	809						No media	0	1024	768	0	0	1329	798	378	0	Content		1331	809	11502	3381046624
28	09:16:42.470	00:00:00.028	1	1329,237	797,2784	0,3459175	0,5590111	412,5217	3,003221	0	-1024	-768	-1	-1	-1	-1	4	1	1329	797						No media	0	1024	768	0	0	1329	798	378	0	Content		1329	797	28126	3381063248
45	09:16:42.487	00:00:00.044	2	1342,842	796,4354	0,3459813	0,5582843	412,6952	2,958157	0	-1024	-768	-1	-1	-1	-1	4	1	1343	796						No media	0	1024	768	0	0	1329	798	378	0	Content		1343	796	44874	3381079996
62	09:16:42.504	00:00:00.061	3	1336,155	787,5115	0,3451625	0,5576465	408,4413	2,90311	0	-1024	-768	-1	-1	-1	-1	4	1	1336	788						No media	0	1024	768	0	0	1329	798	378	0	Content		1336	788	61501	3381096623
78	09:16:42.520	00:00:00.078	4	1340,234	792,098	0,3454242	0,5568867	409,502	2,928302	0	-1024	-768	-1	-1	-1	-1	4	1	1340	792						No media	0	1024	768	0	0	1329	798	378	0	Content		1340	792	78121	3381113243
95	09:16:42.537	00:00:00.094	5	1335,208	802,1134	0,3461493	0,5563131	413,2395	2,998375	0	-1024	-768	-1	-1	-1	-1	4	1	1335	802						No media	0	1024	768	0	0	1329	798	378	0	Content		1335	802	94747	3381129869
111	09:16:42.553	00:00:00.111	6	-1024	-768	-1	-1	-1	-1	4	-1024	-768	-1	-1	-1	-1	4	1	0	0						No media	0	1024	768	0	0	1329	798	378	0	Content		0	0	111497	3381146619
128	09:16:42.570	00:00:00.128	7	1311,262	795,3562	0,3447499	0,555694	406,7715	2,940149	0	-1024	-768	-1	-1	-1	-1	4	1	1311	795						No media	0	1024	768	0	0	1329	798	378	0	Content		1311	795	128121	3381163243
145	09:16:42.587	00:00:00.144	8	1308,647	799,0237	0,3451245	0,5554947	409,0752	3,004998	0	-1024	-768	-1	-1	-1	-1	4	1	1309	799						No media	0	1024	768	0	0	1329	798	378	0	Content		1309	799	144768	3381179890
161	09:16:42.603	00:00:00.161	9	1308,524	788,09	0,3447615	0,555335	407,7263	2,994833	0	-1024	-768	-1	-1	-1	-1	4	1	1309	788						No media	0	1024	768	0	0	1329	798	378	0	Content		1309	788	161394	3381196516
178	09:16:42.620	00:00:00.178	10	1303,176	798,2364	0,3447241	0,5551978	408,4423	3,022295	0	-1024	-768	-1	-1	-1	-1	4	1	1303	798						No media	0	1024	768	0	0	1329	798	378	0	Content		1303	798	178151	3381213273
195	09:16:42.637	00:00:00.194	11	-1024	-768	-1	-1	-1	-1	4	-1024	-768	-1	-1	-1	-1	4	1	0	0						No media	0	1024	768	0	0	1329	798	378	0	Content		0	0	194770	3381229892
211	09:16:42.653	00:00:00.211	12	-1024	-768	-1	-1	-1	-1	4	-1024	-768	-1	-1	-1	-1	4	1	0	0						No media	0	1024	768	0	0	1329	798	378	0	Content		0	0	211404	3381246526
228	09:16:42.670	00:00:00.228	13	-1024	-768	-1	-1	-1	-1	4	-1024	-768	-1	-1	-1	-1	4	1	0	0						No media	0	1024	768	0	0	1329	798	378	0	Content		0	0	228087	3381263209
245	09:16:42.687	00:00:00.244	14	-1024	-768	-1	-1	-1	-1	4	-1024	-768	-1	-1	-1	-1	4	1	0	0						No media	0	1024	768	0	0	1329	798	378	0	Content		0	0	244755	3381279877
261	09:16:42.703	00:00:00.261	15	1320,63	799,8829	0,3444009	0,5536291	407,1543	3,108217	0	-1024	-768	-1	-1	-1	-1	4	1	1321	800						No media	0	1024	768	0	0	1329	798	378	0	Content		1321	800	261392	3381296514
278	09:16:42.720	00:00:00.278	16	1289,19	797,2841	0,3441784	0,5535327	406,0197	3,041618	0	-1024	-768	-1	-1	-1	-1	4	1	1289	797						No media	0	1024	768	0	0	1329	798	378	0	Content		1289	797	278017	3381313139
295	09:16:42.737	00:00:00.294	17	-1024	-768	-1	-1	-1	-1	4	-1024	-768	-1	-1	-1	-1	4	1	0	0						No media	0	1024	768	0	0	1329	798	378	0	Content		0	0	294652	3381329774
311	09:16:42.753	00:00:00.311	18	1309,646	811,2192	0,3443305	0,5536072	402,3085	3,033604	0	-1024	-768	-1	-1	-1	-1	4	1	1310	811						No media	0	1024	768	0	0	1329	798	378	0	Content		1310	811	311392	3381346514
328	09:16:42.770	00:00:00.328	19	1337,049	798,5843	0,3468556	0,5536923	412,6798	3,175553	0	-1024	-768	-1	-1	-1	-1	4	1	1337	799						No media	0	1024	768	0	0	1329	798	378	0	Content		1337	799	328021	3381363143
345	09:16:42.787	00:00:00.344	20	1351,585	799,0676	0,3473051	0,5540043	413,4299	3,135655	0	-1024	-768	-1	-1	-1	-1	4	1	1352	799						No media	0	1024	768	0	0	1329	798	378	0	Content		1352	799	344652	3381379774
361	09:16:42.803	00:00:00.361	21	1322,044	787,8433	0,3456829	0,5545199	404,0045	3,054514	0	-1024	-768	-1	-1	-1	-1	4	1	1322	788						No media	0	1024	768	0	0	1329	798	378	0	Content		1322	788	361268	3381396390
378	09:16:42.820	00:00:00.378	22	1430,653	802,4484	0,3537048	0,5548842	443,3723	3,402038	0	-1024	-768	-1	-1	-1	-1	4	2	1431	802						No media	0	1024	768	0	0	1393	743	450	0	Content		1431	802	378022	3381413144
395	09:16:42.837	00:00:00.394	23	1394,753	768,3499	0,3575173	0,5549893	460,6406	3,525643	0	-1024	-768	-1	-1	-1	-1	4	2	1395	768						No media	0	1024	768	0	0	1393	743	450	0	Content		1395	768	394652	3381429774
411	09:16:42.853	00:00:00.411	24	1378,911	777,8564	0,360121	0,5551555	471,1631	3,651497	0	-1024	-768	-1	-1	-1	-1	4	2	1379	778						No media	0	1024	768	0	0	1393	743	450	0	Content		1379	778	411270	3381446392
428	09:16:42.870	00:00:00.427	25	1341,915	731,2498	0,3596938	0,556494	466,8911	3,607709	0	-1024	-768	-1	-1	-1	-1	4	2	1342	731						No media	0	1024	768	0	0	1393	743	450	0	Content		1342	731	427893	3381463015
445	09:16:42.887	00:00:00.444	26	1392,374	728,8551	0,3614501	0,5580773	475,397	3,702092	0	-1024	-768	-1	-1	-1	-1	4	2	1392	729						No media	0	1024	768	0	0	1393	743	450	0	Content		1392	729	444643	3381479765
461	09:16:42.903	00:00:00.461	27	1422,193	725,9014	0,3622758	0,5600668	478,6963	3,679176	0	-1024	-768	-1	-1	-1	-1	4	2	1422	726						No media	0	1024	768	0	0	1393	743	450	0	Content		1422	726	461266	3381496388
478	09:16:42.920	00:00:00.477	28	1412,804	746,8586	0,3623635	0,562127	479,0383	3,737759	0	-1024	-768	-1	-1	-1	-1	4	2	1413	747						No media	0	1024	768	0	0	1393	743	450	0	Content		1413	747	477891	3381513013
495	09:16:42.937	00:00:00.494	29	1431,596	724,4319	0,3630251	0,5645221	482,431	3,722415	0	-1024	-768	-1	-1	-1	-1	4	2	1432	724						No media	0	1024	768	0	0	1393	743	450	0	Content		1432	724	494515	3381529637
511	09:16:42.953	00:00:00.511	30	1410,785	734,9461	0,3628253	0,5667265	481,2344	3,733187	0	-1024	-768	-1	-1	-1	-1	4	2	1411	735						No media	0	1024	768	0	0	1393	743	450	0	Content		1411	735	511265	3381546387
528	09:16:42.970	00:00:00.527	31	1352,015	746,6851	0,3609819	0,5684515	471,6525	3,712652	0	-1024	-768	-1	-1	-1	-1	4	2	1352	747						No media	0	1024	768	0	0	1393	743	450	0	Content		1352	747	527891	3381563013
545	09:16:42.987	00:00:00.544	32	1366,517	743,8173	0,3610444	0,5702688	472,9603	3,689559	0	-1024	-768	-1	-1	-1	-1	4	2	1367	744						No media	0	1024	768	0	0	1393	743	450	0	Content		1367	744	544516	3381579638
561	09:16:43.003	00:00:00.561	33	1341,633	739,6756	0,3597546	0,5718376	467,1027	3,650642	0	-1024	-768	-1	-1	-1	-1	4	2	1342	740						No media	0	1024	768	0	0	1393	743	450	0	Content		1342	740	561146	3381596268
578	09:16:43.020	00:00:00.577	34	1377,064	745,2994	0,3604455	0,5734201	472,359	3,662306	0	-1024	-768	-1	-1	-1	-1	4	2	1377	745						No media	0	1024	768	0	0	1393	743	450	0	Content		1377	745	577894	3381613016
595	09:16:43.037	00:00:00.594	35	1379,802	734,4855	0,3601194	0,5746804	472,5395	3,662117	0	-1024	-768	-1	-1	-1	-1	4	2	1380	734						No media	0	1024	768	0	0	1393	743	450	0	Content		1380	734	594522	3381629644
611	09:16:43.053	00:00:00.611	36	1381,424	743,0176	0,3601695	0,5755844	474,4207	3,688251	0	-1024	-768	-1	-1	-1	-1	4	2	1381	743						No media	0	1024	768	0	0	1393	743	450	0	Content		1381	743	611144	3381646266
628	09:16:43.070	00:00:00.627	37	1375,565	733,6281	0,3601469	0,5767107	475,8844	3,739274	0	-1024	-768	-1	-1	-1	-1	4	2	1376	734						No media	0	1024	768	0	0	1393	743	450	0	Content		1376	734	627769	3381662891
645	09:16:43.087	00:00:00.644	38	1412,968	736,4214	0,3603418	0,5770682	477,431	3,719238	0	-1024	-768	-1	-1	-1	-1	4	2	1413	736						No media	0	1024	768	0	0	1393	743	450	0	Content		1413	736	644518	3381679640
661	09:16:43.103	00:00:00.661	39	1405,667	742,3317	0,3608498	0,5773069	480,8781	3,795288	0	-1024	-768	-1	-1	-1	-1	4	2	1406	742						No media	0	1024	768	0	0	1393	743	450	0	Content		1406	742	661143	3381696265
678	09:16:43.120	00:00:00.677	40	1427,733	748,1398	0,3613374	0,5774785	484,1465	3,827077	0	-1024	-768	-1	-1	-1	-1	4	2	1428	748						No media	0	1024	768	0	0	1393	743	450	0	Content		1428	748	677768	3381712890
695	09:16:43.137	00:00:00.694	41	1429,174	744,6492	0,3613548	0,5774019	484,195	3,792906	0	-1024	-768	-1	-1	-1	-1	4	2	1429	745						No media	0	1024	768	0	0	1393	743	450	0	Content		1429	745	694520	3381729642
711	09:16:43.153	00:00:00.711	42	1397,245	744,8902	0,3607984	0,5771499	480,4861	3,83536	0	-1024	-768	-1	-1	-1	-1	4	2	1397	745						No media	0	1024	768	0	0	1393	743	450	0	Content		1397	745	711144	3381746266
728	09:16:43.170	00:00:00.727	43	1394,672	747,249	0,3603527	0,5768928	477,3297	3,769513	0	-1024	-768	-1	-1	-1	-1	4	2	1395	747						No media	0	1024	768	0	0	1393	743	450	0	Content		1395	747	727769	3381762891
744	09:16:43.186	00:00:00.744	44	1362,503	737,2119	0,3600689	0,5768355	475,1204	3,815928	0	-1024	-768	-1	-1	-1	-1	4	2	1363	737						No media	0	1024	768	0	0	1393	743	450	0	Content		1363	737	744393	3381779515
761	09:16:43.203	00:00:00.761	45	1360,897	734,1685	0,3599505	0,5767868	473,6669	3,742548	0	-1024	-768	-1	-1	-1	-1	4	2	1361	734						No media	0	1024	768	0	0	1393	743	450	0	Content		1361	734	761145	3381796267
778	09:16:43.220	00:00:00.777	46	1376,491	734,4594	0,3603171	0,5766172	475,21	3,739345	0	-1024	-768	-1	-1	-1	-1	4	2	1376	734						No media	0	1024	768	0	0	1393	743	450	0	Content		1376	734	777769	3381812891
794	09:16:43.236	00:00:00.794	47	1372,371	745,8282	0,3602076	0,5762715	474,3554	3,748276	0	-1024	-768	-1	-1	-1	-1	4	2	1372	746						No media	0	1024	768	0	0	1393	743	450	0	Content		1372	746	794395	3381829517
811	09:16:43.253	00:00:00.811	48	1399,243	756,8929	0,3597517	0,5755635	472,9335	3,754644	0	-1024	-768	-1	-1	-1	-1	4	2	1399	757						No media	0	1024	768	0	0	1393	743	450	0	Content		1399	757	811017	3381846139
828	09:16:43.270	00:00:00.827	49	1411,428	772,4918	0,3589806	0,5749978	469,959	3,745754	0	-1024	-768	-1	-1	-1	-1	4	3	1411	772						No media	0	1024	768	0	0	1415	772	1033	0	Content		1411	772	827767	3381862889
844	09:16:43.286	00:00:00.844	50	1409,496	769,9466	0,3584895	0,5736671	467,9091	3,685839	0	-1024	-768	-1	-1	-1	-1	4	3	1409	770						No media	0	1024	768	0	0	1415	772	1033	0	Content		1409	770	844391	3381879513
861	09:16:43.303	00:00:00.861	51	1423,658	773,6797	0,3591481	0,5726	471,5936	3,720065	0	-1024	-768	-1	-1	-1	-1	4	3	1424	774						No media	0	1024	768	0	0	1415	772	1033	0	Content		1424	774	861018	3381896140
878	09:16:43.320	00:00:00.877	52	1458,478	774,9133	0,3598861	0,5714877	475,5023	3,775117	0	-1024	-768	-1	-1	-1	-1	4	3	1458	775						No media	0	1024	768	0	0	1415	772	1033	0	Content		1458	775	877644	3381912766
894	09:16:43.336	00:00:00.894	53	1412,332	765,7844	0,3585454	0,5707355	467,8982	3,686924	0	-1024	-768	-1	-1	-1	-1	4	3	1412	766						No media	0	1024	768	0	0	1415	772	1033	0	Content		1412	766	894393	3381929515
911	09:16:43.353	00:00:00.911	54	1422,458	764,9811	0,3594376	0,5702789	471,839	3,744473	0	-1024	-768	-1	-1	-1	-1	4	3	1422	765						No media	0	1024	768	0	0	1415	772	1033	0	Content		1422	765	911019	3381946141
928	09:16:43.370	00:00:00.927	55	1408,055	767,5476	0,3590852	0,5700966	468,9285	3,718231	0	-1024	-768	-1	-1	-1	-1	4	3	1408	768						No media	0	1024	768	0	0	1415	772	1033	0	Content		1408	768	927642	3381962764
944	09:16:43.386	00:00:00.944	56	1415,596	760,7751	0,3596219	0,5701321	471,0546	3,737653	0	-1024	-768	-1	-1	-1	-1	4	3	1416	761						No media	0	1024	768	0	0	1415	772	1033	0	Content		1416	761	944270	3381979392
961	09:16:43.403	00:00:00.961	57	1420,081	765,4089	0,3600148	0,5702096	472,4719	3,818556	0	-1024	-768	-1	-1	-1	-1	4	3	1420	765						No media	0	1024	768	0	0	1415	772	1033	0	Content		1420	765	961017	3381996139
978	09:16:43.420	00:00:00.977	58	1415,574	762,6466	0,3601731	0,5703093	473,0263	3,776462	0	-1024	-768	-1	-1	-1	-1	4	3	1416	763						No media	0	1024	768	0	0	1415	772	1033	0	Content		1416	763	977645	3382012767
994	09:16:43.436	00:00:00.994	59	1428,529	764,7493	0,3601299	0,570343	472,8215	3,799608	0	-1024	-768	-1	-1	-1	-1	4	3	1429	765						No media	0	1024	768	0	0	1415	772	1033	0	Content		1429	765	994267	3382029389
1011	09:16:43.453	00:00:01.010	60	1417,781	768,1564	0,3599707	0,5703508	472,234	3,763958	0	-1024	-768	-1	-1	-1	-1	4	3	1418	768						No media	0	1024	768	0	0	1415	772	1033	0	Content		1418	768	1010895	3382046017
1028	09:16:43.470	00:00:01.027	61	1406,393	765,8797	0,3595413	0,5703291	470,3371	3,781866	0	-1024	-768	-1	-1	-1	-1	4	3	1406	766						No media	0	1024	768	0	0	1415	772	1033	0	Content		1406	766	1027643	3382062765
1044	09:16:43.486	00:00:01.044	62	1409,824	776,6766	0,3594339	0,5702652	469,9899	3,744348	0	-1024	-768	-1	-1	-1	-1	4	3	1410	777						No media	0	1024	768	0	0	1415	772	1033	0	Content		1410	777	1044269	3382079391
1061	09:16:43.503	00:00:01.060	63	1393,01	767,9113	0,3590951	0,5701482	468,4026	3,746362	0	-1024	-768	-1	-1	-1	-1	4	3	1393	768						No media	0	1024	768	0	0	1415	772	1033	0	Content		1393	768	1060895	3382096017
1078	09:16:43.520	00:00:01.077	64	1415,216	769,7854	0,3595202	0,5699167	470,614	3,777232	0	-1024	-768	-1	-1	-1	-1	4	3	1415	770						No media	0	1024	768	0	0	1415	772	1033	0	Content		1415	770	1077521	3382112643
1094	09:16:43.536	00:00:01.094	65	1373,914	766,3521	0,3591225	0,5694966	468,4013	3,787815	0	-1024	-768	-1	-1	-1	-1	4	3	1374	766						No media	0	1024	768	0	0	1415	772	1033	0	Content		1374	766	1094271	3382129393
1111	09:16:43.553	00:00:01.110	66	1413,419	780,1928	0,3593858	0,5690865	469,3795	3,737015	0	-1024	-768	-1	-1	-1	-1	4	3	1413	780						No media	0	1024	768	0	0	1415	772	1033	0	Content		1413	780	1110895	3382146017
1128	09:16:43.570	00:00:01.127	67	1398,044	772,0516	0,3587194	0,5688037	465,6741	3,78918	0	-1024	-768	-1	-1	-1	-1	4	3	1398	772						No media	0	1024	768	0	0	1415	772	1033	0	Content		1398	772	1127519	3382162641
1144	09:16:43.586	00:00:01.144	68	1418,701	766,7228	0,3571611	0,5686343	457,6775	3,723701	0	-1024	-768	-1	-1	-1	-1	4	3	1419	767						No media	0	1024	768	0	0	1415	772	1033	0	Content		1419	767	1144101	3382179223
1161	09:16:43.603	00:00:01.160	69	1418,235	780,434	0,3564718	0,568292	453,3217	3,6856	0	-1024	-768	-1	-1	-1	-1	4	3	1418	780						No media	0	1024	768	0	0	1415	772	1033	0	Content		1418	780	1160852	3382195974
1177	09:16:43.619	00:00:01.177	70	1407,544	779,361	0,3567282	0,5679941	454,0755	3,706911	0	-1024	-768	-1	-1	-1	-1	4	3	1408	779						No media	0	1024	768	0	0	1415	772	1033	0	Content		1408	779	1177474	3382212596
1194	09:16:43.636	00:00:01.194	71	1424,173	756,5491	0,3568619	0,5678425	454,7703	3,701025	0	-1024	-768	-1	-1	-1	-1	4	3	1424	757						No media	0	1024	768	0	0	1415	772	1033	0	Content		1424	757	1194096	3382229218
1211	09:16:43.653	00:00:01.210	72	1425,508	767,822	0,3566842	0,5675131	454,8872	3,689535	0	-1024	-768	-1	-1	-1	-1	4	3	1426	768						No media	0	1024	768	0	0	1415	772	1033	0	Content		1426	768	1210722	3382245844
1227	09:16:43.669	00:00:01.227	73	1402,417	775,303	0,3557145	0,5671211	451,8586	3,67731	0	-1024	-768	-1	-1	-1	-1	4	3	1402	775						No media	0	1024	768	0	0	1415	772	1033	0	Content		1402	775	1227479	3382262601
1244	09:16:43.686	00:00:01.244	74	1425,83	769,3401	0,3556351	0,5666398	455,0528	3,661186	0	-1024	-768	-1	-1	-1	-1	4	3	1426	769						No media	0	1024	768	0	0	1415	772	1033	0	Content		1426	769	1244101	3382279223
1261	09:16:43.703	00:00:01.260	75	1404,58	767,1976	0,353766	0,5664387	448,7466	3,642064	0	-1024	-768	-1	-1	-1	-1	4	3	1405	767						No media	0	1024	768	0	0	1415	772	1033	0	Content		1405	767	1260723	3382295845
1277	09:16:43.719	00:00:01.277	76	1420,965	767,3508	0,3531035	0,5661694	449,6937	3,615861	0	-1024	-768	-1	-1	-1	-1	4	3	1421	767						No media	0	1024	768	0	0	1415	772	1033	0	Content		1421	767	1277354	3382312476
1294	09:16:43.736	00:00:01.294	77	1413,855	779,5286	0,3527	0,5655594	453,2675	3,673201	0	-1024	-768	-1	-1	-1	-1	4	3	1414	780						No media	0	1024	768	0	0	1415	772	1033	0	Content		1414	780	1294099	3382329221
1311	09:16:43.753	00:00:01.310	78	1426,414	762,2132	0,3515336	0,5654775	451,6976	3,616397	0	-1024	-768	-1	-1	-1	-1	4	3	1426	762						No media	0	1024	768	0	0	1415	772	1033	0	Content		1426	762	1310722	3382345844
1327	09:16:43.769	00:00:01.327	79	1417,737	771,6505	0,3503818	0,5651422	449,1819	3,638703	0	-1024	-768	-1	-1	-1	-1	4	3	1418	772						No media	0	1024	768	0	0	1415	772	1033	0	Content		1418	772	1327344	3382362466
1344	09:16:43.786	00:00:01.343	80	1432,062	765,9937	0,3508513	0,5648104	455,0932	3,674513	0	-1024	-768	-1	-1	-1	-1	4	3	1432	766						No media	0	1024	768	0	0	1415	772	1033	0	Content		1432	766	1343972	3382379094
1361	09:16:43.803	00:00:01.360	81	1426,271	771,0891	0,3499355	0,5642346	452,2765	3,619366	0	-1024	-768	-1	-1	-1	-1	4	3	1426	771						No media	0	1024	768	0	0	1415	772	1033	0	Content		1426	771	1360720	3382395842
1377	09:16:43.819	00:00:01.377	82	1418,068	771,6561	0,3495754	0,5634967	451,5894	3,612063	0	-1024	-768	-1	-1	-1	-1	4	3	1418	772						No media	0	1024	768	0	0	1415	772	1033	0	Content		1418	772	1377343	3382412465
1394	09:16:43.836	00:00:01.393	83	1392,42	779,1438	0,3497639	0,5626743	452,2809	3,651293	0	-1024	-768	-1	-1	-1	-1	4	3	1392	779						No media	0	1024	768	0	0	1415	772	1033	0	Content		1392	779	1393969	3382429091
1411	09:16:43.853	00:00:01.410	84	1437,634	772,4417	0,350725	0,5618443	455,4251	3,642145	0	-1024	-768	-1	-1	-1	-1	4	3	1438	772						No media	0	1024	768	0	0	1415	772	1033	0	Content		1438	772	1410716	3382445838
1427	09:16:43.869	00:00:01.427	85	1413,601	767,0613	0,3507278	0,5613064	453,2974	3,663218	0	-1024	-768	-1	-1	-1	-1	4	3	1414	767						No media	0	1024	768	0	0	1415	772	1033	0	Content		1414	767	1427342	3382462464
1444	09:16:43.886	00:00:01.443	86	1400,298	788,3677	0,3502209	0,5607916	447,4123	3,609031	0	-1024	-768	-1	-1	-1	-1	4	3	1400	788						No media	0	1024	768	0	0	1415	772	1033	0	Content		1400	788	1443965	3382479087
1461	09:16:43.903	00:00:01.460	87	1432,116	762,5077	0,3523228	0,5606965	455,1584	3,671973	0	-1024	-768	-1	-1	-1	-1	4	3	1432	763						No media	0	1024	768	0	0	1415	772	1033	0	Content		1432	763	1460592	3382495714
1477	09:16:43.919	00:00:01.477	88	1375,227	764,9327	0,3506096	0,5606943	444,0622	3,560535	0	-1024	-768	-1	-1	-1	-1	4	3	1375	765						No media	0	1024	768	0	0	1415	772	1033	0	Content		1375	765	1477214	3382512336
1494	09:16:43.936	00:00:01.493	89	1415,446	767,6857	0,3529498	0,5607319	453,5739	3,661581	0	-1024	-768	-1	-1	-1	-1	4	3	1415	768						No media	0	1024	768	0	0	1415	772	1033	0	Content		1415	768	1493965	3382529087
1511	09:16:43.953	00:00:01.510	90	1412,217	778,2467	0,3524168	0,5607748	449,1919	3,583123	0	-1024	-768	-1	-1	-1	-1	4	3	1412	778						No media	0	1024	768	0	0	1415	772	1033	0	Content		1412	778	1510589	3382545711
1527	09:16:43.969	00:00:01.527	91	1407,591	778,0781	0,3523232	0,5607743	448,2236	3,612882	0	-1024	-768	-1	-1	-1	-1	4	3	1408	778						No media	0	1024	768	0	0	1415	772	1033	0	Content		1408	778	1527213	3382562335
1544	09:16:43.986	00:00:01.543	92	1406,192	766,4364	0,352414	0,5606893	449,0872	3,575164	0	-1024	-768	-1	-1	-1	-1	4	3	1406	766						No media	0	1024	768	0	0	1415	772	1033	0	Content		1406	766	1543961	3382579083
1561	09:16:44.003	00:00:01.560	93	1406,345	774,7554	0,353007	0,5606665	453,3429	3,670375	0	-1024	-768	-1	-1	-1	-1	4	3	1406	775						No media	0	1024	768	0	0	1415	772	1033	0	Content		1406	775	1560585	3382595707
1577	09:16:44.019	00:00:01.577	94	1405,554	771,288	0,3522936	0,5608925	451,2215	3,615263	0	-1024	-768	-1	-1	-1	-1	4	3	1406	771						No media	0	1024	768	0	0	1415	772	1033	0	Content		1406	771	1577208	3382612330
1594	09:16:44.036	00:00:01.593	95	1373,07	789,3295	0,3508432	0,5611381	445,2139	3,584968	0	-1024	-768	-1	-1	-1	-1	4	3	1373	789						No media	0	1024	768	0	0	1415	772	1033	0	Content		1373	789	1593833	3382628955
1611	09:16:44.053	00:00:01.610	96	1433,95	789,0584	0,3522154	0,5613323	453,3307	3,63339	0	-1024	-768	-1	-1	-1	-1	4	3	1434	789						No media	0	1024	768	0	0	1415	772	1033	0	Content		1434	789	1610583	3382645705
1627	09:16:44.069	00:00:01.627	97	1456,723	786,1906	0,3527046	0,5614881	457,0044	3,652599	0	-1024	-768	-1	-1	-1	-1	4	3	1457	786						No media	0	1024	768	0	0	1415	772	1033	0	Content		1457	786	1627206	3382662328
1644	09:16:44.086	00:00:01.643	98	-1024	-768	-1	-1	-1	-1	4	-1024	-768	-1	-1	-1	-1	4	3	0	0						No media	0	1024	768	0	0	1415	772	1033	0	Content		0	0	1643831	3382678953
1660	09:16:44.102	00:00:01.660	99	1396,092	777,4045	0,3509293	0,5619727	449,1133	3,572032	0	-1024	-768	-1	-1	-1	-1	4	3	1396	777						No media	0	1024	768	0	0	1415	772	1033	0	Content		1396	777	1660455	3382695577
1677	09:16:44.119	00:00:01.677	100	1394,951	777,6409	0,3509189	0,5621199	449,1358	3,582396	0	-1024	-768	-1	-1	-1	-1	4	3	1395	778						No media	0	1024	768	0	0	1415	772	1033	0	Content		1395	778	1677204	3382712326
1694	09:16:44.136	00:00:01.693	101	1388,137	795,5859	0,3509662	0,5621879	449,0313	3,597023	0	-1024	-768	-1	-1	-1	-1	4	3	1388	796						No media	0	1024	768	0	0	1415	772	1033	0	Content		1388	796	1693830	3382728952
1710	09:16:44.152	00:00:01.710	102	1427,269	784,135	0,3518237	0,5621876	452,8428	3,597459	0	-1024	-768	-1	-1	-1	-1	4	3	1427	784						No media	0	1024	768	0	0	1415	772	1033	0	Content		1427	784	1710455	3382745577
1727	09:16:44.169	00:00:01.727	103	1437,873	782,5512	0,3528757	0,5621694	457,0291	3,597799	0	-1024	-768	-1	-1	-1	-1	4	3	1438	783						No media	0	1024	768	0	0	1415	772	1033	0	Content		1438	783	1727076	3382762198
1744	09:16:44.186	00:00:01.743	104	1439,483	780,5204	0,3529195	0,5620618	455,5335	3,610901	0	-1024	-768	-1	-1	-1	-1	4	3	1439	781						No media	0	1024	768	0	0	1415	772	1033	0	Content		1439	781	1743827	3382778949
1760	09:16:44.202	00:00:01.760	105	1378,495	785,211	0,3513413	0,5619022	445,7653	3,538782	0	-1024	-768	-1	-1	-1	-1	4	3	1378	785						No media	0	1024	768	0	0	1415	772	1033	0	Content		1378	785	1760452	3382795574
1777	09:16:44.219	00:00:01.777	106	1438,905	779,6003	0,3536251	0,561748	454,5866	3,590283	0	-1024	-768	-1	-1	-1	-1	4	3	1439	780						No media	0	1024	768	0	0	1415	772	1033	0	Content		1439	780	1777076	3382812198
1794	09:16:44.236	00:00:01.793	107	1424,115	788,0029	0,3543924	0,5614703	455,8345	3,656776	0	-1024	-768	-1	-1	-1	-1	4	3	1424	788						No media	0	1024	768	0	0	1415	772	1033	0	Content		1424	788	1793699	3382828821
1810	09:16:44.252	00:00:01.810	108	1411,925	793,5891	0,3545662	0,5610752	454,3369	3,617613	0	-1024	-768	-1	-1	-1	-1	4	3	1412	794						No media	0	1024	768	0	0	1415	772	1033	0	Content		1412	794	1810448	3382845570
1827	09:16:44.269	00:00:01.827	109	1427,742	814,6965	0,3550605	0,5606696	453,8457	3,601092	0	-1024	-768	-1	-1	-1	-1	4	3	1428	815						No media	0	1024	768	0	0	1415	772	1033	0	Content		1428	815	1827074	3382862196
1844	09:16:44.286	00:00:01.843	110	1384,998	781,2827	0,3546227	0,5610088	450,0009	3,546264	0	-1024	-768	-1	-1	-1	-1	4	3	1385	781						No media	0	1024	768	0	0	1415	772	1033	0	Content		1385	781	1843697	3382878819
1860	09:16:44.302	00:00:01.860	111	1369,526	748,6914	0,3530754	0,5601847	440,59	3,490558	0	-1024	-768	-1	-1	-1	-1	4	4	1370	749						No media	0	1024	768	0	0	1323	728	333	0	Content		1370	749	1860324	3382895446
1877	09:16:44.319	00:00:01.877	112	1319,826	728,7141	0,3485643	0,5598007	416,0274	3,280562	0	-1024	-768	-1	-1	-1	-1	4	4	1320	729						No media	0	1024	768	0	0	1323	728	333	0	Content		1320	729	1877076	3382912198
1894	09:16:44.336	00:00:01.893	113	1320,343	739,769	0,3492171	0,5596697	418,716	3,347337	0	-1024	-768	-1	-1	-1	-1	4	4	1320	740						No media	0	1024	768	0	0	1323	728	333	0	Content		1320	740	1893697	3382928819
1910	09:16:44.352	00:00:01.910	114	1336,423	730,1785	0,3493182	0,559626	419,1418	3,297622	0	-1024	-768	-1	-1	-1	-1	4	4	1336	730						No media	0	1024	768	0	0	1323	728	333	0	Content		1336	730	1910321	3382945443
1927	09:16:44.369	00:00:01.926	115	1334,219	730,1757	0,3490723	0,5596302	418,2238	3,318173	0	-1024	-768	-1	-1	-1	-1	4	4	1334	730						No media	0	1024	768	0	0	1323	728	333	0	Content		1334	730	1926945	3382962067
1944	09:16:44.386	00:00:01.943	116	1319,081	730,0678	0,3481945	0,5597824	414,596	3,28299	0	-1024	-768	-1	-1	-1	-1	4	4	1319	730						No media	0	1024	768	0	0	1323	728	333	0	Content		1319	730	1943693	3382978815
1960	09:16:44.402	00:00:01.960	117	1336,918	733,4423	0,3487289	0,5598853	417,9487	3,333144	0	-1024	-768	-1	-1	-1	-1	4	4	1337	733						No media	0	1024	768	0	0	1323	728	333	0	Content		1337	733	1960319	3382995441
1977	09:16:44.419	00:00:01.976	118	1329,213	722,9493	0,3477775	0,5600105	413,9399	3,311905	0	-1024	-768	-1	-1	-1	-1	4	4	1329	723						No media	0	1024	768	0	0	1323	728	333	0	Content		1329	723	1976941	3383012063
1994	09:16:44.436	00:00:01.993	119	1309,766	732,9084	0,346916	0,5600931	410,3687	3,26919	0	-1024	-768	-1	-1	-1	-1	4	4	1310	733						No media	0	1024	768	0	0	1323	728	333	0	Content		1310	733	1993566	3383028688
2010	09:16:44.452	00:00:02.010	120	1319,518	731,3177	0,3461551	0,5601179	407,1516	3,233184	0	-1024	-768	-1	-1	-1	-1	4	4	1320	731						No media	0	1024	768	0	0	1323	728	333	0	Content		1320	731	2010316	3383045438
2027	09:16:44.469	00:00:02.026	121	1319,586	727,7338	0,3465564	0,5601376	409,737	3,242923	0	-1024	-768	-1	-1	-1	-1	4	4	1320	728						No media	0	1024	768	0	0	1323	728	333	0	Content		1320	728	2026940	3383062062
2044	09:16:44.486	00:00:02.043	122	1329,542	723,1917	0,3477502	0,5602542	416,1623	3,315449	0	-1024	-768	-1	-1	-1	-1	4	4	1330	723						No media	0	1024	768	0	0	1323	728	333	0	Content		1330	723	2043565	3383078687
2060	09:16:44.502	00:00:02.060	123	1321,57	726,4927	0,3470629	0,5603408	413,4059	3,288615	0	-1024	-768	-1	-1	-1	-1	4	4	1322	726						No media	0	1024	768	0	0	1323	728	333	0	Content		1322	726	2060189	3383095311
2077	09:16:44.519	00:00:02.076	124	1319,458	721,9301	0,3467538	0,5604095	412,2722	3,298141	0	-1024	-768	-1	-1	-1	-1	4	4	1319	722						No media	0	1024	768	0	0	1323	728	333	0	Content		1319	722	2076937	3383112059
2094	09:16:44.536	00:00:02.093	125	1324,909	727,9528	0,3463467	0,5604172	410,5851	3,250772	0	-1024	-768	-1	-1	-1	-1	4	4	1325	728						No media	0	1024	768	0	0	1323	728	333	0	Content		1325	728	2093563	3383128685
2110	09:16:44.552	00:00:02.110	126	1319,423	724,1997	0,3463583	0,5603585	410,5997	3,297943	0	-1024	-768	-1	-1	-1	-1	4	4	1319	724						No media	0	1024	768	0	0	1323	728	333	0	Content		1319	724	2110186	3383145308
2127	09:16:44.569	00:00:02.126	127	1313,849	734,4746	0,3467808	0,5602919	412,304	3,290477	0	-1024	-768	-1	-1	-1	-1	4	4	1314	734						No media	0	1024	768	0	0	1323	728	333	0	Content		1314	734	2126810	3383161932
2144	09:16:44.586	00:00:02.143	128	1335,14	724,3505	0,3471057	0,5602642	413,5645	3,25948	0	-1024	-768	-1	-1	-1	-1	4	4	1335	724						No media	0	1024	768	0	0	1323	728	333	0	Content		1335	724	2143558	3383178680
2160	09:16:44.602	00:00:02.160	129	1341,587	713,9739	0,3477619	0,5602114	416,2081	3,329191	0	-1024	-768	-1	-1	-1	-1	4	4	1342	714						No media	0	1024	768	0	0	1323	728	333	0	Content		1342	714	2160185	3383195307
2177	09:16:44.619	00:00:02.176	130	1335,501	726,4385	0,3471658	0,5600725	412,9441	3,284695	0	-1024	-768	-1	-1	-1	-1	4	4	1336	726						No media	0	1024	768	0	0	1323	728	333	0	Content		1336	726	2176805	3383211927
2193	09:16:44.635	00:00:02.193	131	-1024	-768	-1	-1	-1	-1	4	-1024	-768	-1	-1	-1	-1	4		0	0						No media	0	1024	768	0	0				0	Content		0	0	2193444	3383228566
2210	09:16:44.652	00:00:02.210	132	-1024	-768	-1	-1	-1	-1	4	-1024	-768	-1	-1	-1	-1	4		0	0						No media	0	1024	768	0	0				0	Content		0	0	2210182	3383245304
2227	09:16:44.669	00:00:02.226	133	-1024	-768	-1	-1	-1	-1	4	-1024	-768	-1	-1	-1	-1	4		0	0						No media	0	1024	768	0	0				0	Content		0	0	2226808	3383261930
2243	09:16:44.685	00:00:02.243	134	-1024	-768	-1	-1	-1	-1	4	-1024	-768	-1	-1	-1	-1	4		0	0						No media	0	1024	768	0	0				0	Content		0	0	2243441	3383278563
2260	09:16:44.702	00:00:02.260	135	-1024	-768	-1	-1	-1	-1	4	-1024	-768	-1	-1	-1	-1	4		0	0						No media	0	1024	768	0	0				0	Content		0	0	2260121	3383295243
2277	09:16:44.719	00:00:02.276	136	-1024	-768	-1	-1	-1	-1	4	-1024	-768	-1	-1	-1	-1	4		0	0						No media	0	1024	768	0	0				0	Content		0	0	2276789	3383311911
2293	09:16:44.735	00:00:02.293	137	-1024	-768	-1	-1	-1	-1	4	-1024	-768	-1	-1	-1	-1	4		0	0						No media	0	1024	768	0	0				0	Content		0	0	2293421	3383328543
2310	09:16:44.752	00:00:02.310	138	-1024	-768	-1	-1	-1	-1	4	-1024	-768	-1	-1	-1	-1	4		0	0						No media	0	1024	768	0	0				0	Content		0	0	2310088	3383345210
2327	09:16:44.769	00:00:02.326	139	-1024	-768	-1	-1	-1	-1	4	-1024	-768	-1	-1	-1	-1	4		0	0						No media	0	1024	768	0	0				0	Content		0	0	2326801	3383361923
2343	09:16:44.785	00:00:02.343	140	-1024	-768	-1	-1	-1	-1	4	-1024	-768	-1	-1	-1	-1	4		0	0						No media	0	1024	768	0	0				0	Content		0	0	2343465	3383378587
2360	09:16:44.802	00:00:02.360	141	-1024	-768	-1	-1	-1	-1	4	-1024	-768	-1	-1	-1	-1	4		0	0						No media	0	1024	768	0	0				0	Content		0	0	2360048	3383395170
2377	09:16:44.819	00:00:02.376	142	-1024	-768	-1	-1	-1	-1	4	-1024	-768	-1	-1	-1	-1	4		0	0						No media	0	1024	768	0	0				0	Content		0	0	2376675	3383411797
2393	09:16:44.835	00:00:02.393	143	-1024	-768	-1	-1	-1	-1	4	-1024	-768	-1	-1	-1	-1	4		0	0						No media	0	1024	768	0	0				0	Content		0	0	2393358	3383428480
2410	09:16:44.852	00:00:02.410	144	-1024	-768	-1	-1	-1	-1	4	-1024	-768	-1	-1	-1	-1	4		0	0						No media	0	1024	768	0	0				0	Content		0	0	2410026	3383445148
2427	09:16:44.869	00:00:02.426	145	-1024	-768	-1	-1	-1	-1	4	-1024	-768	-1	-1	-1	-1	4		0	0						No media	0	1024	768	0	0				0	Content		0	0	2426671	3383461793
2443	09:16:44.885	00:00:02.443	146	-1024	-768	-1	-1	-1	-1	4	-1024	-768	-1	-1	-1	-1	4		0	0						No media	0	1024	768	0	0				0	Content		0	0	2443296	3383478418
2460	09:16:44.902	00:00:02.460	147	-1024	-768	-1	-1	-1	-1	4	-1024	-768	-1	-1	-1	-1	4		0	0						No media	0	1024	768	0	0				0	Content		0	0	2460041	3383495163
2477	09:16:44.919	00:00:02.476	148	-1024	-768	-1	-1	-1	-1	4	-1024	-768	-1	-1	-1	-1	4		0	0						No media	0	1024	768	0	0				0	Content		0	0	2476667	3383511789
2493	09:16:44.935	00:00:02.493	149	-1024	-768	-1	-1	-1	-1	4	-1024	-768	-1	-1	-1	-1	4		0	0						No media	0	1024	768	0	0				0	Content		0	0	2493290	3383528412
2510	09:16:44.952	00:00:02.509	150	-1024	-768	-1	-1	-1	-1	4	-1024	-768	-1	-1	-1	-1	4		0	0						No media	0	1024	768	0	0				0	Content		0	0	2509974	3383545096
2518	09:16:44.960																				MovieStart	128	0	0	Untertest2.avi
2527	09:16:44.969	00:00:02.526	151	-1024	-768	-1	-1	-1	-1	4	-1024	-768	-1	-1	-1	-1	4		0	0						Untertest2.avi	0	880	547	72	111				0	Content		-72	-111	2526641	3383561763
2543	09:16:44.985	00:00:02.543	152	-1024	-768	-1	-1	-1	-1	4	-1024	-768	-1	-1	-1	-1	4		0	0						Untertest2.avi	0	880	547	72	111				0	Content		-72	-111	2543276	3383578398
2560	09:16:45.002	00:00:02.559	153	-1024	-768	-1	-1	-1	-1	4	-1024	-768	-1	-1	-1	-1	4		0	0						Untertest2.avi	0	880	547	72	111				0	Content		-72	-111	2559944	3383595066
2577	09:16:45.019	00:00:02.576	154	-1024	-768	-1	-1	-1	-1	4	-1024	-768	-1	-1	-1	-1	4		0	0						Untertest2.avi	0	880	547	72	111				0	Content		-72	-111	2576616	3383611738
2593	09:16:45.035	00:00:02.593	155	-1024	-768	-1	-1	-1	-1	4	-1024	-768	-1	-1	-1	-1	4		0	0						Untertest2.avi	0	880	547	72	111				0	Content		-72	-111	2593283	3383628405
2610	09:16:45.052	00:00:02.609	156	-1024	-768	-1	-1	-1	-1	4	-1024	-768	-1	-1	-1	-1	4		0	0						Untertest2.avi	0	880	547	72	111				0	Content		-72	-111	2609902	3383645024
2627	09:16:45.069	00:00:02.626	157	-1024	-768	-1	-1	-1	-1	4	-1024	-768	-1	-1	-1	-1	4		0	0						Untertest2.avi	0	880	547	72	111				0	Content		-72	-111	2626569	3383661691
2643	09:16:45.085	00:00:02.643	158	-1024	-768	-1	-1	-1	-1	4	-1024	-768	-1	-1	-1	-1	4		0	0						Untertest2.avi	0	880	547	72	111				0	Content		-72	-111	2643155	3383678277
2660	09:16:45.102	00:00:02.659	159	1419,677	845,405	0,3487999	0,5625391	439,5514	3,424549	3	1405,93	857,8149	0,3487839	0,5625349	439,5514	3,424056	1	5	1406	858						Untertest2.avi	0	880	547	72	111	1333	741	300	0	Content		1334	747	2659904	3383695026
2677	09:16:45.119	00:00:02.676	160	1421,961	846,0068	0,3488238	0,5625762	440,0005	3,474984	3	1408,255	858,4486	0,3488078	0,5625721	440,0005	3,474357	1	5	1408	858						Untertest2.avi	0	880	547	72	111	1333	741	300	0	Content		1336	747	2676528	3383711650
2693	09:16:45.135	00:00:02.693	161	-1024	-768	-1	-1	-1	-1	4	-1024	-768	-1	-1	-1	-1	4	5	0	0						Untertest2.avi	0	880	547	72	111	1333	741	300	0	Content		-72	-111	2693154	3383728276
2710	09:16:45.152	00:00:02.709	162	1419,262	840,0765	0,3490651	0,5628505	441,3068	3,448008	3	1405,412	852,4125	0,3490492	0,5628464	441,3068	3,447378	1	5	1405	852						Untertest2.avi	0	880	547	72	111	1333	741	300	0	Content		1333	741	2709777	3383744899
2727	09:16:45.169	00:00:02.726	163	1421,789	828,2094	0,349218	0,5629261	441,9541	3,494406	3	1408,324	840,3407	0,3492021	0,5629219	441,9541	3,494124	1	5	1408	840						Untertest2.avi	0	880	547	72	111	1333	741	300	0	Content		1336	729	2726527	3383761649
2743	09:16:45.185	00:00:02.743	164	1412,446	833,3293	0,3493858	0,5630944	442,7278	3,53735	3	1398,71	845,5437	0,34937	0,5630903	442,7278	3,536698	1	5	1399	846						Untertest2.avi	0	880	547	72	111	1333	741	300	0	Content		1327	735	2743154	3383778276
2760	09:16:45.202	00:00:02.759	165	1421,097	830,1655	0,3494772	0,5632236	442,9979	3,523861	3	1407,509	842,3553	0,3494614	0,5632195	442,9979	3,52337	1	5	1408	842						Untertest2.avi	0	880	547	72	111	1333	741	300	0	Content		1336	731	2759775	3383794897
2776	09:16:45.218	00:00:02.776	166	1423,357	821,6537	0,3495886	0,5634695	443,6038	3,452811	3	1412,538	833,6547	0,3495944	0,5634654	443,6038	3,453249	1	5	1413	834						Untertest2.avi	0	880	547	72	111	1333	741	300	0	Content		1341	723	2776409	3383811531
2793	09:16:45.235	00:00:02.793	167	1415,074	832,8159	0,3495449	0,5637162	443,4466	3,522297	3	1407,55	845,0067	0,3495733	0,5637121	443,4466	3,523895	1	5	1408	845						Untertest2.avi	0	880	547	72	111	1333	741	300	0	Content		1336	734	2793149	3383828271
2810	09:16:45.252	00:00:02.809	168	1395,268	841,4773	0,3488764	0,5641969	440,078	3,480528	3	1387,321	853,7108	0,3489051	0,5641927	440,078	3,481829	1	5	1387	854						Untertest2.avi	0	880	547	72	111	1333	741	300	0	Content		1315	743	2809772	3383844894
2826	09:16:45.268	00:00:02.826	169	1416,391	828,9678	0,3485563	0,5647246	438,552	3,394892	3	1408,585	840,96	0,3485853	0,5647205	438,552	3,396188	1	5	1409	841						Untertest2.avi	0	880	547	72	111	1333	741	300	0	Content		1337	730	2826403	3383861525
2843	09:16:45.285	00:00:02.843	170	1384,621	841,6958	0,3485383	0,5652214	438,5406	3,481066	3	1376,569	853,8658	0,3485673	0,5652172	438,5406	3,482308	1	5	1377	854						Untertest2.avi	0	880	547	72	111	1333	741	300	0	Content		1305	743	2843146	3383878268
2860	09:16:45.302	00:00:02.859	171	1409,486	842,3348	0,3486826	0,5656178	439,2459	3,389292	3	1400,737	854,6156	0,3487057	0,5656136	439,2459	3,390322	1	5	1401	855						Untertest2.avi	0	880	547	72	111	1333	741	300	0	Content		1329	744	2859766	3383894888
2876	09:16:45.318	00:00:02.876	172	1413,029	844,6353	0,3484576	0,5659721	438,173	3,410064	3	1405,41	856,9656	0,3484865	0,5659679	438,173	3,411649	1	5	1405	857						Untertest2.avi	0	880	547	72	111	1333	741	300	0	Content		1333	746	2876397	3383911519
2893	09:16:45.335	00:00:02.893	173	1401,283	842,7698	0,3478254	0,5663694	435,4695	3,383194	3	1393,519	854,9546	0,3478547	0,5663651	435,4695	3,384711	1	5	1394	855						Untertest2.avi	0	880	547	72	111	1333	741	300	0	Content		1322	744	2893014	3383928136
2910	09:16:45.352	00:00:02.909	174	1377,762	826,3527	0,3481678	0,566814	438,1415	3,408777	3	1369,309	838,1405	0,3481968	0,5668098	438,1415	3,40979	1	5	1369	838						Untertest2.avi	0	880	547	72	111	1333	741	300	0	Content		1297	727	2909763	3383944885
2926	09:16:45.368	00:00:02.926	175	1403,859	833,6509	0,3484794	0,5671501	440,3586	3,399596	3	1395,838	845,7462	0,3485082	0,5671459	440,3586	3,400944	1	5	1396	846						Untertest2.avi	0	880	547	72	111	1333	741	300	0	Content		1324	735	2926391	3383961513
2943	09:16:45.385	00:00:02.943	176	1430,15	832,5197	0,3486819	0,5674632	441,6702	3,335691	3	1422,614	844,7206	0,3487105	0,567459	441,6702	3,337571	1	5	1423	845						Untertest2.avi	0	880	547	72	111	1333	741	300	0	Content		1351	734	2943010	3383978132
2960	09:16:45.402	00:00:02.959	177	1411,969	844,7272	0,3484944	0,5677145	440,8439	3,358547	3	1403,949	857,1047	0,3485231	0,5677102	440,8439	3,359926	1	6	1404	857						Untertest2.avi	0	880	547	72	111	1310	680	500	0	Content		1332	746	2959633	3383994755
2976	09:16:45.418	00:00:02.976	178	1252,758	828,752	0,3362527	0,5681094	379,4397	2,914737	3	1244,208	838,865	0,336289	0,5681039	379,4397	2,91529	1	6	1244	839						Untertest2.avi	0	880	547	72	111	1310	680	500	0	Content		1172	728	2976386	3384011508
2993	09:16:45.435	00:00:02.993	179	1244,24	825,2313	0,3356287	0,5684784	376,4453	2,839394	3	1235,629	835,1779	0,3356655	0,5684728	376,4453	2,839979	1	6	1236	835						Untertest2.avi	0	880	547	72	111	1310	680	500	0	Content		1164	724	2993008	3384028130
3010	09:16:45.452	00:00:03.009	180	1251,291	826,1146	0,3357953	0,5687248	376,9423	2,783472	3	1242,653	836,1138	0,335832	0,5687191	376,9423	2,784029	1	6	1243	836						Untertest2.avi	0	880	547	72	111	1310	680	500	0	Content		1171	725	3009631	3384044753
3026	09:16:45.468	00:00:03.026	181	-1024	-768	-1	-1	-1	-1	4	-1024	-768	-1	-1	-1	-1	4	6	0	0						Untertest2.avi	0	880	547	72	111	1310	680	500	0	Content		-72	-111	3026255	3384061377
3043	09:16:45.485	00:00:03.043	182	-1024	-768	-1	-1	-1	-1	4	-1024	-768	-1	-1	-1	-1	4	6	0	0						Untertest2.avi	0	880	547	72	111	1310	680	500	0	Content		-72	-111	3043004	3384078126
3060	09:16:45.502	00:00:03.059	183	-1024	-768	-1	-1	-1	-1	4	-1024	-768	-1	-1	-1	-1	4	6	0	0						Untertest2.avi	0	880	547	72	111	1310	680	500	0	Content		-72	-111	3059627	3384094749
3076	09:16:45.518	00:00:03.076	184	-1024	-768	-1	-1	-1	-1	4	-1024	-768	-1	-1	-1	-1	4	6	0	0						Untertest2.avi	0	880	547	72	111	1310	680	500	0	Content		-72	-111	3076294	3384111416
3093	09:16:45.535	00:00:03.092	185	1393,653	781,3184	0,3547181	0,5691038	465,6295	3,440429	3	1384,003	792,7935	0,3547444	0,5691	465,6295	3,441077	1	6	1384	793						Untertest2.avi	0	880	547	72	111	1310	680	500	0	Content		1312	682	3092874	3384127996
3110	09:16:45.552	00:00:03.109	186	1414,006	779,5643	0,3554725	0,5693425	468,7755	3,401376	3	1404,252	791,1555	0,3554985	0,5693387	468,7755	3,401864	1	6	1404	791						Untertest2.avi	0	880	547	72	111	1310	680	500	0	Content		1332	680	3109623	3384144745
3126	09:16:45.568	00:00:03.126	187	1397,564	776,4296	0,3554416	0,5696053	466,7289	3,420153	3	1382,024	787,9792	0,3554271	0,5696015	466,7289	3,4189	1	6	1382	788						Untertest2.avi	0	880	547	72	111	1310	680	500	0	Content		1310	677	3126248	3384161370
3143	09:16:45.585	00:00:03.142	188	1397,416	776,9523	0,3546238	0,5697312	460,5874	3,366158	3	1382,113	788,3901	0,354609	0,5697274	460,5874	3,365072	1	6	1382	788						Untertest2.avi	0	880	547	72	111	1310	680	500	0	Content		1310	677	3142869	3384177991
3159	09:16:45.601	00:00:03.159	189	1392,793	767,4566	0,3546404	0,5698645	459,8156	3,33638	3	1380,195	778,6146	0,354646	0,5698607	459,8156	3,336115	1	6	1380	779						Untertest2.avi	0	880	547	72	111	1310	680	500	0	Content		1308	668	3159476	3384194598
3176	09:16:45.618	00:00:03.176	190	1394,998	784,996	0,3553078	0,5699164	463,2263	3,339355	3	1385,055	796,5187	0,3553343	0,5699126	463,2263	3,339776	1	6	1385	797						Untertest2.avi	0	880	547	72	111	1310	680	500	0	Content		1313	686	3176226	3384211348
3193	09:16:45.635	00:00:03.192	191	1401,06	770,074	0,3563151	0,5703691	468,0381	3,440522	3	1389,437	781,4515	0,3563279	0,5703654	468,0381	3,440496	1	6	1389	781						Untertest2.avi	0	880	547	72	111	1310	680	500	0	Content		1317	670	3192847	3384227969
3209	09:16:45.651	00:00:03.209	192	1401,185	775,5298	0,3561539	0,5709888	465,965	3,396699	3	1388,522	787,0046	0,3561592	0,5709851	465,965	3,396433	1	6	1389	787						Untertest2.avi	0	880	547	72	111	1310	680	500	0	Content		1317	676	3209472	3384244594
3226	09:16:45.668	00:00:03.226	193	1391,349	772,1564	0,3560468	0,5717468	463,6458	3,378222	3	1378,647	783,4819	0,356052	0,571743	463,6458	3,377979	1	6	1379	783						Untertest2.avi	0	880	547	72	111	1310	680	500	0	Content		1307	672	3226096	3384261218
3243	09:16:45.685	00:00:03.242	194	1404,865	778,4362	0,3558641	0,5722727	461,2976	3,332959	3	1392,438	789,8959	0,3558703	0,5722689	461,2976	3,33278	1	6	1392	790						Untertest2.avi	0	880	547	72	111	1310	680	500	0	Content		1320	679	3242844	3384277966
3259	09:16:45.701	00:00:03.259	195	1432,661	792,2449	0,3575118	0,5726544	469,0373	3,420681	3	1423,402	804,1917	0,3575378	0,5726506	469,0373	3,421515	1	6	1423	804						Untertest2.avi	0	880	547	72	111	1310	680	500	0	Content		1351	693	3259468	3384294590
3276	09:16:45.718	00:00:03.276	196	1399,445	771,1657	0,3561447	0,573161	460,0862	3,347741	3	1389,716	782,3732	0,3561698	0,5731571	460,0862	3,348436	1	6	1390	782						Untertest2.avi	0	880	547	72	111	1310	680	500	0	Content		1318	671	3276094	3384311216
3293	09:16:45.735	00:00:03.292	197	1390,688	771,5848	0,3569225	0,573368	462,3449	3,374762	3	1378,628	782,8655	0,3569323	0,5733641	462,3449	3,374665	1	6	1379	783						Untertest2.avi	0	880	547	72	111	1310	680	500	0	Content		1307	672	3292720	3384327842
3309	09:16:45.751	00:00:03.309	198	1427,874	778,7407	0,3589601	0,5732833	471,6318	3,486482	3	1415,778	790,5031	0,3589652	0,5732796	471,6318	3,486641	1	6	1416	791						Untertest2.avi	0	880	547	72	111	1310	680	500	0	Content		1344	680	3309469	3384344591
3326	09:16:45.768	00:00:03.326	199	1383,694	781,967	0,3573677	0,5731322	461,3393	3,439276	3	1372,181	793,3936	0,3573805	0,5731283	461,3393	3,439334	1	6	1372	793						Untertest2.avi	0	880	547	72	111	1310	680	500	0	Content		1300	682	3326098	3384361220
3343	09:16:45.785	00:00:03.342	200	1414,115	786,3817	0,3589665	0,572721	468,4464	3,520593	3	1401,067	798,1979	0,3589652	0,5727173	468,4464	3,520331	1	6	1401	798						Untertest2.avi	0	880	547	72	111	1310	680	500	0	Content		1329	687	3342717	3384377839
3359	09:16:45.801	00:00:03.359	201	1425,877	795,3397	0,3597381	0,5723918	471,2057	3,515151	3	1416,749	807,374	0,3597639	0,5723881	471,2057	3,516077	1	6	1417	807						Untertest2.avi	0	880	547	72	111	1310	680	500	0	Content		1345	696	3359344	3384394466
3376	09:16:45.818	00:00:03.376	202	1379,982	799,701	0,3586621	0,5721068	463,2752	3,474016	3	1370,33	811,4895	0,3586887	0,5721029	463,2752	3,474641	1	6	1370	811						Untertest2.avi	0	880	547	72	111	1310	680	500	0	Content		1298	700	3376091	3384411213
3393	09:16:45.835	00:00:03.392	203	1393,692	781,0229	0,3585958	0,5718957	461,2284	3,456044	3	1381,71	792,4808	0,3586034	0,5718918	461,2284	3,456018	1	6	1382	792						Untertest2.avi	0	880	547	72	111	1310	680	500	0	Content		1310	681	3392714	3384427836
3409	09:16:45.851	00:00:03.409	204	1379,977	764,8879	0,3590491	0,5717509	462,7021	3,496455	3	1367,371	776,0067	0,3590543	0,5717471	462,7021	3,496042	1	6	1367	776						Untertest2.avi	0	880	547	72	111	1310	680	500	0	Content		1295	665	3409338	3384444460
3426	09:16:45.868	00:00:03.425	205	1394,5	780,15	0,3593429	0,5712351	462,5294	3,48659	3	1385,117	791,5618	0,3593695	0,5712312	462,5294	3,487267	1	6	1385	792						Untertest2.avi	0	880	547	72	111	1310	680	500	0	Content		1313	681	3425963	3384461085
3443	09:16:45.885	00:00:03.442	206	1388,836	779,8713	0,3600332	0,5709072	464,4537	3,54037	3	1378,474	791,3127	0,3600537	0,5709034	464,4537	3,540579	1	6	1378	791						Untertest2.avi	0	880	547	72	111	1310	680	500	0	Content		1306	680	3442712	3384477834
3459	09:16:45.901	00:00:03.459	207	1383,198	761,7726	0,360829	0,5701891	466,885	3,52243	3	1373,15	772,8507	0,3608526	0,5701852	466,885	3,522891	1	7	1373	773						Untertest2.avi	0	880	547	72	111	1300	562	450	0	Content		1301	662	3459335	3384494457
3476	09:16:45.918	00:00:03.475	208	1400,104	694,4658	0,362547	0,5686556	474,1768	3,551972	3	1390,488	704,3722	0,3625725	0,5686519	474,1768	3,552744	1	7	1390	704						Untertest2.avi	0	880	547	72	111	1300	562	450	0	Content		1318	593	3475959	3384511081
3493	09:16:45.935	00:00:03.492	209	1368,38	674,3136	0,3615489	0,5679075	467,405	3,541988	3	1358,514	683,5687	0,3615751	0,5679038	467,405	3,542577	1	7	1359	684						Untertest2.avi	0	880	547	72	111	1300	562	450	0	Content		1287	573	3492584	3384527706
3509	09:16:45.951	00:00:03.509	210	1377,918	664,3255	0,3619857	0,5677343	467,9995	3,556576	3	1368,411	673,4033	0,3620118	0,5677305	467,9995	3,557528	1	7	1368	673						Untertest2.avi	0	880	547	72	111	1300	562	450	0	Content		1296	562	3509331	3384544453
3526	09:16:45.968	00:00:03.525	211	1392,736	663,8638	0,3626985	0,5675383	470,2405	3,610449	3	1380,909	673,1573	0,3627058	0,5675346	470,2405	3,610657	1	7	1381	673						Untertest2.avi	0	880	547	72	111	1300	562	450	0	Content		1309	562	3525956	3384561078
3543	09:16:45.985	00:00:03.542	212	1383,026	661,2225	0,3627633	0,567413	470,0869	3,56084	3	1369,322	670,5471	0,3627599	0,5674093	470,0869	3,560341	1	7	1369	671						Untertest2.avi	0	880	547	72	111	1300	562	450	0	Content		1297	560	3542582	3384577704
3559	09:16:46.001	00:00:03.559	213	1388,313	666,809	0,3626571	0,5672092	469,3689	3,571515	3	1373,142	676,334	0,3626427	0,5672055	469,3689	3,57046	1	7	1373	676						Untertest2.avi	0	880	547	72	111	1300	562	450	0	Content		1301	565	3559205	3384594327
3576	09:16:46.018	00:00:03.575	214	1371,368	668,0002	0,3625675	0,5670829	469,0052	3,550464	3	1356,434	677,455	0,3625574	0,5670793	469,0052	3,549353	1	7	1356	677						Untertest2.avi	0	880	547	72	111	1300	562	450	0	Content		1284	566	3575953	3384611075
3593	09:16:46.035	00:00:03.592	215	1373,419	667,6084	0,3618407	0,5670225	465,5942	3,544022	3	1359,798	676,9349	0,3618383	0,5670187	465,5942	3,5434	1	7	1360	677						Untertest2.avi	0	880	547	72	111	1300	562	450	0	Content		1288	566	3592579	3384627701
3609	09:16:46.051	00:00:03.609	216	1359,82	665,0961	0,3615405	0,5669534	464,4631	3,524524	3	1345,93	674,3098	0,3615376	0,5669497	464,4631	3,523775	1	7	1346	674						Untertest2.avi	0	880	547	72	111	1300	562	450	0	Content		1274	563	3609202	3384644324
3626	09:16:46.068	00:00:03.625	217	1391,191	666,9513	0,361484	0,5669047	464,7883	3,513915	3	1376,152	676,4285	0,3614694	0,5669009	464,7883	3,512961	1	7	1376	676						Untertest2.avi	0	880	547	72	111	1300	562	450	0	Content		1304	565	3625824	3384660946
3643	09:16:46.085	00:00:03.642	218	1365,781	669,0425	0,3615666	0,5668965	466,181	3,553058	3	1350,229	678,483	0,3615521	0,5668928	466,181	3,551602	1	7	1350	678						Untertest2.avi	0	880	547	72	111	1300	562	450	0	Content		1278	567	3642575	3384677697
3659	09:16:46.101	00:00:03.659	219	1355,74	668,4092	0,3614681	0,5670033	466,4591	3,55834	3	1340,051	677,7958	0,3614536	0,5669996	466,4591	3,556803	1	7	1340	678						Untertest2.avi	0	880	547	72	111	1300	562	450	0	Content		1268	567	3659199	3384694321
3676	09:16:46.118	00:00:03.675	220	1389,169	662,1092	0,3621682	0,5671064	471,1331	3,569144	3	1376,066	671,4631	0,3621688	0,5671027	471,1331	3,568819	1	7	1376	671						Untertest2.avi	0	880	547	72	111	1300	562	450	0	Content		1304	560	3675823	3384710945
3693	09:16:46.135	00:00:03.692	221	1396,297	649,2084	0,3618542	0,5672904	470,2641	3,553538	3	1383,742	658,3204	0,3618575	0,5672868	470,2641	3,55352	1	7	1384	658						Untertest2.avi	0	880	547	72	111	1300	562	450	0	Content		1312	547	3692572	3384727694
3709	09:16:46.151	00:00:03.709	222	1378,459	673,1766	0,3612112	0,5673605	467,8553	3,535788	3	1364,586	682,6859	0,3612078	0,5673568	467,8553	3,535044	1	7	1365	683						Untertest2.avi	0	880	547	72	111	1300	562	450	0	Content		1293	572	3709195	3384744317
3726	09:16:46.168	00:00:03.725	223	1365,958	668,7937	0,3609632	0,5672585	467,7349	3,522676	3	1350,324	678,26	0,3609488	0,5672548	467,7349	3,521297	1	7	1350	678						Untertest2.avi	0	880	547	72	111	1300	562	450	0	Content		1278	567	3725820	3384760942
3742	09:16:46.184	00:00:03.742	224	1364,625	661,0389	0,3606676	0,5671975	467,286	3,503937	3	1349,995	670,3001	0,3606604	0,5671938	467,286	3,502964	1	7	1350	670						Untertest2.avi	0	880	547	72	111	1300	562	450	0	Content		1278	559	3742442	3384777564
3759	09:16:46.201	00:00:03.759	225	1412,314	649,1179	0,3622186	0,5670504	476,8211	3,593856	3	1403,198	658,1718	0,362244	0,5670468	476,8211	3,595206	1	7	1403	658						Untertest2.avi	0	880	547	72	111	1300	562	450	0	Content		1331	547	3759192	3384794314
3776	09:16:46.218	00:00:03.775	226	1397,774	668,9584	0,3613389	0,566951	472,5927	3,550818	3	1388,319	678,3016	0,3613646	0,5669473	472,5927	3,551798	1	7	1388	678						Untertest2.avi	0	880	547	72	111	1300	562	450	0	Content		1316	567	3775815	3384810937
3792	09:16:46.234	00:00:03.792	227	1393,331	663,1703	0,3609494	0,5669093	471,0255	3,554241	3	1383,999	672,3319	0,3609752	0,5669056	471,0255	3,555376	1	7	1384	672						Untertest2.avi	0	880	547	72	111	1300	562	450	0	Content		1312	561	3792439	3384827561
3809	09:16:46.251	00:00:03.809	228	1385,548	638,3953	0,3606572	0,5668997	469,7598	3,499977	3	1372,375	647,2697	0,3606564	0,566896	469,7598	3,500025	1	7	1372	647						Untertest2.avi	0	880	547	72	111	1300	562	450	0	Content		1300	536	3809064	3384844186
3826	09:16:46.268	00:00:03.825	229	1366,327	659,0287	0,3605813	0,5666025	469,3061	3,508121	3	1350,844	668,3123	0,360567	0,5665988	469,3061	3,507083	1	7	1351	668						Untertest2.avi	0	880	547	72	111	1300	562	450	0	Content		1279	557	3825810	3384860932
3842	09:16:46.284	00:00:03.842	230	1406,591	660,1091	0,3610573	0,5663742	471,4164	3,514575	3	1391,629	669,6219	0,3610431	0,5663706	471,4164	3,513915	1	7	1392	670						Untertest2.avi	0	880	547	72	111	1300	562	450	0	Content		1320	559	3842436	3384877558
3859	09:16:46.301	00:00:03.859	231	1417,321	659,0963	0,361074	0,5663692	470,8948	3,492924	3	1402,431	668,651	0,3610597	0,5663655	470,8948	3,492288	1	7	1402	669						Untertest2.avi	0	880	547	72	111	1300	562	450	0	Content		1330	558	3859062	3384894184
3876	09:16:46.318	00:00:03.875	232	1416,662	648,8461	0,3613876	0,5665159	471,8278	3,482623	3	1401,893	658,2081	0,3613734	0,5665123	471,8278	3,482268	1	7	1402	658						Untertest2.avi	0	880	547	72	111	1300	562	450	0	Content		1330	547	3875683	3384910805
3892	09:16:46.334	00:00:03.892	233	1448,002	656,5612	0,3623436	0,5665069	476,648	3,521255	3	1435,371	666,1506	0,3623412	0,5665033	476,648	3,521804	1	7	1435	666						Untertest2.avi	0	880	547	72	111	1300	562	450	0	Content		1363	555	3892434	3384927556
3909	09:16:46.351	00:00:03.909	234	1350,536	690,3765	0,3613255	0,5662331	470,7934	3,438031	3	1339,604	700,0125	0,3613514	0,5662293	470,7934	3,437931	1	8	1340	700						Untertest2.avi	0	880	547	72	111	1243	623	500	0	Content		1268	589	3909059	3384944181
3926	09:16:46.368	00:00:03.925	235	1347,614	710,621	0,3631886	0,5660815	479,828	3,504929	3	1336,179	720,813	0,3632137	0,5660779	479,828	3,504472	1	8	1336	721						Untertest2.avi	0	880	547	72	111	1243	623	500	0	Content		1264	610	3925682	3384960804
3942	09:16:46.384	00:00:03.942	236	1330,574	707,7117	0,3632248	0,5658113	480,137	3,494843	3	1318,914	717,7766	0,3632498	0,5658078	480,137	3,494378	1	8	1319	718						Untertest2.avi	0	880	547	72	111	1243	623	500	0	Content		1247	607	3942306	3384977428
3959	09:16:46.401	00:00:03.959	237	1346,3	701,8748	0,3635743	0,5654234	483,049	3,536718	3	1334,571	711,9525	0,3635977	0,5654199	483,049	3,536153	1	8	1335	712						Untertest2.avi	0	880	547	72	111	1243	623	500	0	Content		1263	601	3959055	3384994177
3976	09:16:46.418	00:00:03.975	238	1314,705	720,9538	0,363048	0,5650032	481,6888	3,563448	3	1302,671	731,2498	0,3630729	0,5649996	481,6888	3,562526	1	8	1303	731						Untertest2.avi	0	880	547	72	111	1243	623	500	0	Content		1231	620	3975679	3385010801
3992	09:16:46.434	00:00:03.992	239	1365,381	741,4034	0,363172	0,564814	483,0167	3,550058	3	1354,288	752,3163	0,3631968	0,5648105	483,0167	3,549815	1	8	1354	752						Untertest2.avi	0	880	547	72	111	1243	623	500	0	Content		1282	641	3992303	3385027425
4009	09:16:46.451	00:00:04.008	240	1374,294	716,4785	0,3632887	0,5652099	486,4488	3,555876	3	1363,488	726,9633	0,3633133	0,5652064	486,4488	3,556062	1	8	1363	727						Untertest2.avi	0	880	547	72	111	1243	623	500	0	Content		1291	616	4008927	3385044049
4026	09:16:46.468	00:00:04.025	241	1306,728	704,7321	0,3600115	0,5660245	470,5028	3,458407	3	1293,321	714,5346	0,3600245	0,5660208	470,5028	3,457246	1	8	1293	715						Untertest2.avi	0	880	547	72	111	1243	623	500	0	Content		1221	604	4025674	3385060796
4042	09:16:46.484	00:00:04.042	242	1397,938	698,7234	0,362435	0,5665923	486,5436	3,587093	3	1383,47	709,1132	0,362431	0,5665889	486,5436	3,58626	1	8	1383	709						Untertest2.avi	0	880	547	72	111	1243	623	500	0	Content		1311	598	4042302	3385077424
4059	09:16:46.501	00:00:04.058	243	1345,346	707,2671	0,360945	0,5675328	481,8332	3,488664	3	1333,911	717,4054	0,3609699	0,5675292	481,8332	3,488403	1	8	1334	717						Untertest2.avi	0	880	547	72	111	1243	623	500	0	Content		1262	606	4058924	3385094046
4076	09:16:46.518	00:00:04.075	244	1333,229	701,0252	0,3604511	0,5684237	481,9245	3,545456	3	1319,814	711,0668	0,360463	0,5684201	481,9245	3,544372	1	8	1320	711						Untertest2.avi	0	880	547	72	111	1243	623	500	0	Content		1248	600	4075548	3385110670
4092	09:16:46.534	00:00:04.092	245	1353,01	711,2991	0,3596695	0,569275	480,4395	3,518728	3	1341,728	721,5259	0,3596945	0,5692714	480,4395	3,518365	1	8	1342	722						Untertest2.avi	0	880	547	72	111	1243	623	500	0	Content		1270	611	4092299	3385127421
4109	09:16:46.551	00:00:04.108	246	1346,22	703,2731	0,3588659	0,5702891	479,0399	3,490557	0	1225,154	748,4867	0,2231316	0,565425	397,5104	3,0758	0	8	1286	726						Untertest2.avi	0	880	547	72	111	1243	623	500	0	Content		1214	615	4108921	3385144043
4126	09:16:46.568	00:00:04.125	247	1381,312	707,1194	0,3596934	0,5709428	486,1599	3,586009	0	1232,657	745,8595	0,223242	0,5664463	401,5861	3,034769	0	8	1307	726						Untertest2.avi	0	880	547	72	111	1243	623	500	0	Content		1235	615	4125546	3385160668
4142	09:16:46.584	00:00:04.142	248	-1024	-768	-1	-1	-1	-1	4	1239,625	741,6217	0,2229572	0,5674761	402,6005	3,064593	0	8	1240	742						Untertest2.avi	0	880	547	72	111	1243	623	500	0	Content		1168	631	4142170	3385177292
4159	09:16:46.601	00:00:04.158	249	1359,021	722,7269	0,357509	0,57206	476,5105	3,554053	0	1246,843	751,2316	0,2229965	0,567948	404,3015	3,082591	0	8	1303	737						Untertest2.avi	0	880	547	72	111	1243	623	500	0	Content		1231	626	4158916	3385194038
4176	09:16:46.618	00:00:04.175	250	1346,086	731,9646	0,3574738	0,5722337	478,3138	3,518465	0	1212,848	750,2025	0,2218971	0,5685976	399,6972	3,030572	0	8	1279	741						Untertest2.avi	0	880	547	72	111	1243	623	500	0	Content		1207	630	4175542	3385210664
4192	09:16:46.634	00:00:04.192	251	1391,723	737,3798	0,3586945	0,5719959	487,8584	3,641795	0	1262,12	756,8211	0,222976	0,5684894	408,4284	3,124359	0	8	1327	747						Untertest2.avi	0	880	547	72	111	1243	623	500	0	Content		1255	636	4192166	3385227288
4209	09:16:46.651	00:00:04.208	252	1363,936	720,5187	0,3565715	0,5719725	476,7656	3,542307	0	1241,316	748,3832	0,2218461	0,5684317	403,9593	3,097993	0	8	1303	734						Untertest2.avi	0	880	547	72	111	1243	623	500	0	Content		1231	623	4208790	3385243912
4226	09:16:46.668	00:00:04.225	253	1344,914	722,4731	0,3561147	0,5719486	475,9067	3,542413	0	1242,523	744,7752	0,2215149	0,5684913	403,5251	3,075037	0	8	1294	734						Untertest2.avi	0	880	547	72	111	1243	623	500	0	Content		1222	623	4225539	3385260661
4242	09:16:46.684	00:00:04.242	254	1397,583	720,4409	0,3564788	0,5722816	479,0961	3,523603	0	1241,678	752,1951	0,2211933	0,5688955	403,02	3,080736	0	8	1320	736						Untertest2.avi	0	880	547	72	111	1243	623	500	0	Content		1248	625	4242163	3385277285
4259	09:16:46.701	00:00:04.258	255	1406,858	723,9233	0,3565118	0,5728363	480,0339	3,514302	0	1238,177	748,8456	0,2212103	0,5695065	404,4773	3,124784	0	8	1323	736						Untertest2.avi	0	880	547	72	111	1243	623	500	0	Content		1251	625	4258786	3385293908
4275	09:16:46.717	00:00:04.275	256	1373,749	713,6989	0,3569778	0,5738146	482,4675	3,639032	0	1238,697	748,1269	0,2211462	0,5704202	404,1613	3,139954	0	8	1306	731						Untertest2.avi	0	880	547	72	111	1243	623	500	0	Content		1234	620	4275411	3385310533
4292	09:16:46.734	00:00:04.292	257	-1024	-768	-1	-1	-1	-1	4	1247,373	747,462	0,2214283	0,5712948	405,6562	3,092632	0	8	1247	747						Untertest2.avi	0	880	547	72	111	1243	623	500	0	Content		1175	636	4292158	3385327280
4309	09:16:46.751	00:00:04.308	258	1337,21	726,2144	0,3558257	0,5756399	475,0165	3,591443	0	1249,988	750,4996	0,2215092	0,5720404	405,8807	3,14545	0	8	1294	738						Untertest2.avi	0	880	547	72	111	1243	623	500	0	Content		1222	627	4308785	3385343907
4325	09:16:46.767	00:00:04.325	259	1399,385	725,9172	0,3575066	0,5763454	484,2763	3,657205	0	1245,974	760,1823	0,2214729	0,5727087	405,3757	3,138279	0	8	1323	743						Untertest2.avi	0	880	547	72	111	1243	623	500	0	Content		1251	632	4325407	3385360529
4342	09:16:46.784	00:00:04.342	260	1385,175	725,0059	0,3569821	0,5771309	481,7096	3,614853	0	1245,024	748,1284	0,2214632	0,573391	405,5924	3,126348	0	8	1315	737						Untertest2.avi	0	880	547	72	111	1243	623	500	0	Content		1243	626	4342120	3385377242
4359	09:16:46.801	00:00:04.358	261	1398,39	735,262	0,3564839	0,5776051	479,232	3,603997	0	1225,356	754,4775	0,2207697	0,5741282	401,9639	3,116604	0	8	1312	745						Untertest2.avi	0	880	547	72	111	1243	623	500	0	Content		1240	634	4358781	3385393903
4375	09:16:46.817	00:00:04.375	262	1372,148	745,4046	0,3551063	0,5781313	472,7681	3,545068	0	1247,546	747,0431	0,2211292	0,5745913	406,0707	3,156199	0	8	1310	746						Untertest2.avi	0	880	547	72	111	1243	623	500	0	Content		1238	635	4375406	3385410528
4392	09:16:46.834	00:00:04.392	263	1366,471	719,7442	0,3563517	0,5784431	480,9342	3,62118	0	1225,779	750,918	0,2205344	0,5750196	402,547	3,101639	0	8	1296	735						Untertest2.avi	0	880	547	72	111	1243	623	500	0	Content		1224	624	4392037	3385427159
4409	09:16:46.851	00:00:04.408	264	1342,093	705,8033	0,3572716	0,5783868	486,2771	3,681267	0	1294,626	717,3873	0,22548	0,5749263	443,4506	3,412567	0	9	1318	712						Untertest2.avi	0	880	547	72	111	1225	582	316	0	Content		1246	601	4408778	3385443900
4425	09:16:46.867	00:00:04.425	265	1322,661	687,1257	0,3577192	0,5784867	490,3842	3,712397	0	1269,228	703,3591	0,2254045	0,5751358	445,2171	3,449212	0	9	1296	695						Untertest2.avi	0	880	547	72	111	1225	582	316	0	Content		1224	584	4425400	3385460522
4442	09:16:46.884	00:00:04.442	266	1303,925	680,7888	0,3563261	0,5789109	484,0687	3,667343	0	1272,78	707,7612	0,2252983	0,5753634	446,9526	3,482863	0	9	1288	694						Untertest2.avi	0	880	547	72	111	1225	582	316	0	Content		1216	583	4442024	3385477146
4459	09:16:46.901	00:00:04.458	267	1314,39	680,085	0,3562597	0,5789974	485,4001	3,677364	0	1280,137	700,895	0,2250812	0,5753709	447,1533	3,475297	0	9	1297	690						Untertest2.avi	0	880	547	72	111	1225	582	316	0	Content		1225	579	4458647	3385493769
4475	09:16:46.917	00:00:04.475	268	1328,504	678,4038	0,3569547	0,578869	490,7451	3,723575	0	1280,265	698,3549	0,2251999	0,5752407	449,2414	3,505578	0	9	1304	688						Untertest2.avi	0	880	547	72	111	1225	582	316	0	Content		1232	577	4475395	3385510517
4492	09:16:46.934	00:00:04.492	269	1333,247	680,2404	0,3564025	0,5786098	488,4788	3,694745	0	1276,056	705,8573	0,2249068	0,5750238	447,975	3,455242	0	9	1305	693						Untertest2.avi	0	880	547	72	111	1225	582	316	0	Content		1233	582	4492017	3385527139
4509	09:16:46.951	00:00:04.508	270	1305,615	682,3969	0,3552077	0,5783545	482,241	3,627435	0	1276,216	709,093	0,2247659	0,5748042	448,0199	3,451255	0	9	1291	696						Untertest2.avi	0	880	547	72	111	1225	582	316	0	Content		1219	585	4508641	3385543763
4525	09:16:46.967	00:00:04.525	271	1305,941	687,1045	0,3549487	0,5779728	481,3467	3,592753	0	1268,058	696,1437	0,2249157	0,5744895	450,0435	3,505919	0	9	1287	692						Untertest2.avi	0	880	547	72	111	1225	582	316	0	Content		1215	581	4525266	3385560388
4542	09:16:46.984	00:00:04.542	272	1285,655	686,1255	0,354842	0,577567	481,1366	3,634651	0	1296,905	705,7371	0,2249836	0,5742264	450,6704	3,465453	0	9	1291	696						Untertest2.avi	0	880	547	72	111	1225	582	316	0	Content		1219	585	4542014	3385577136
4559	09:16:47.001	00:00:04.558	273	1318,812	681,6147	0,3550458	0,5771773	482,3239	3,605979	0	1289,834	688,851	0,2248895	0,5739928	449,1626	3,419991	0	9	1304	685						Untertest2.avi	0	880	547	72	111	1225	582	316	0	Content		1232	574	4558640	3385593762
4575	09:16:47.017	00:00:04.575	274	1305,241	673,441	0,3556346	0,5769053	485,1313	3,64355	0	1277,243	694,9348	0,2252931	0,57365	450,4875	3,483839	0	9	1291	684						Untertest2.avi	0	880	547	72	111	1225	582	316	0	Content		1219	573	4575266	3385610388
4592	09:16:47.034	00:00:04.591	275	1335,447	663,2452	0,3574653	0,5767529	494,502	3,710843	0	1263,876	704,6091	0,2252275	0,5734835	447,4807	3,446725	0	9	1300	684						Untertest2.avi	0	880	547	72	111	1225	582	316	0	Content		1228	573	4591888	3385627010
4609	09:16:47.051	00:00:04.608	276	1313,756	672,712	0,3570641	0,5764681	489,5479	3,708017	0	1269,828	703,4487	0,2256172	0,5732102	447,2205	3,419496	0	9	1292	688						Untertest2.avi	0	880	547	72	111	1225	582	316	0	Content		1220	577	4608638	3385643760
4625	09:16:47.067	00:00:04.625	277	1317,483	696,4825	0,3574061	0,5759934	488,8214	3,652454	0	1272,791	696,6384	0,22624	0,5727381	448,162	3,491369	0	9	1295	697						Untertest2.avi	0	880	547	72	111	1225	582	316	0	Content		1223	586	4625261	3385660383
4642	09:16:47.084	00:00:04.641	278	1320,756	671,4825	0,3580299	0,5755697	489,5692	3,673805	0	1284,495	698,1609	0,2270298	0,5721565	450,2627	3,423863	0	9	1303	685						Untertest2.avi	0	880	547	72	111	1225	582	316	0	Content		1231	574	4641884	3385677006
4659	09:16:47.101	00:00:04.658	279	1291,676	675,6671	0,3582661	0,5749211	487,8684	3,698331	0	1292,145	706,3777	0,2277263	0,5714871	451,3073	3,464968	0	9	1292	691						Untertest2.avi	0	880	547	72	111	1225	582	316	0	Content		1220	580	4658507	3385693629
4675	09:16:47.117	00:00:04.675	280	1334,271	682,5128	0,3596345	0,5740944	492,8912	3,732043	0	1283,741	712,053	0,2281565	0,570746	450,9077	3,478456	0	9	1309	697						Untertest2.avi	0	880	547	72	111	1225	582	316	0	Content		1237	586	4675256	3385710378
4692	09:16:47.134	00:00:04.691	281	1323,252	697,8433	0,3591837	0,5736059	489,1799	3,759576	0	1282,332	720,9716	0,2279479	0,5699319	447,6698	3,409272	0	9	1303	709						Untertest2.avi	0	880	547	72	111	1225	582	316	0	Content		1231	598	4691879	3385727001
4709	09:16:47.151	00:00:04.708	282	1299,153	715,3984	0,358887	0,5731852	484,3531	3,669629	0	-1024	-768	-1	-1	-1	-1	4	9	1299	715						Untertest2.avi	0	880	547	72	111	1225	582	316	0	Content		1227	604	4708504	3385743626
4725	09:16:47.167	00:00:04.725	283	-1024	-768	-1	-1	-1	-1	4	-1024	-768	-1	-1	-1	-1	4		0	0						Untertest2.avi	0	880	547	72	111				0	Content		-72	-111	4725138	3385760260
4742	09:16:47.184	00:00:04.741	284	-1024	-768	-1	-1	-1	-1	4	-1024	-768	-1	-1	-1	-1	4		0	0						Untertest2.avi	0	880	547	72	111				0	Content		-72	-111	4741870	3385776992
4758	09:16:47.200	00:00:04.758	285	-1024	-768	-1	-1	-1	-1	4	-1024	-768	-1	-1	-1	-1	4		0	0						Untertest2.avi	0	880	547	72	111				0	Content		-72	-111	4758492	3385793614
4775	09:16:47.217	00:00:04.775	286	-1024	-768	-1	-1	-1	-1	4	-1024	-768	-1	-1	-1	-1	4		0	0						Untertest2.avi	0	880	547	72	111				0	Content		-72	-111	4775131	3385810253
4792	09:16:47.234	00:00:04.791	287	-1024	-768	-1	-1	-1	-1	4	-1024	-768	-1	-1	-1	-1	4		0	0						Untertest2.avi	0	880	547	72	111				0	Content		-72	-111	4791742	3385826864
4808	09:16:47.250	00:00:04.808	288	-1024	-768	-1	-1	-1	-1	4	-1024	-768	-1	-1	-1	-1	4		0	0						Untertest2.avi	0	880	547	72	111				0	Content		-72	-111	4808491	3385843613
4825	09:16:47.267	00:00:04.825	289	-1024	-768	-1	-1	-1	-1	4	-1024	-768	-1	-1	-1	-1	4		0	0						Untertest2.avi	0	880	547	72	111				0	Content		-72	-111	4825126	3385860248
4842	09:16:47.284	00:00:04.841	290	-1024	-768	-1	-1	-1	-1	4	-1024	-768	-1	-1	-1	-1	4		0	0						Untertest2.avi	0	880	547	72	111				0	Content		-72	-111	4841743	3385876865
4858	09:16:47.300	00:00:04.858	291	-1024	-768	-1	-1	-1	-1	4	-1024	-768	-1	-1	-1	-1	4		0	0						Untertest2.avi	0	880	547	72	111				0	Content		-72	-111	4858410	3385893532
4875	09:16:47.317	00:00:04.875	292	1233,401	550,3428	0,3604085	0,5601466	491,8082	3,710443	0	1372,076	683,1852	0,2327254	0,5566373	491,8082	3,564644	0	10	1303	617						Untertest2.avi	0	880	547	72	111	1161	463	1815	0	Content		1231	506	4875121	3385910243
4892	09:16:47.334	00:00:04.891	293	1250,237	561,8126	0,3601518	0,5597308	491,0708	3,653311	0	1245,055	656,7101	0,2295977	0,5564811	468,0389	3,472062	0	10	1248	609						Untertest2.avi	0	880	547	72	111	1161	463	1815	0	Content		1176	498	4891735	3385926857
4908	09:16:47.350	00:00:04.908	294	1255,742	571,4265	0,3599872	0,559478	491,0732	3,690401	0	1276,393	592,2284	0,2291591	0,556484	465,4253	3,529853	0	10	1266	582						Untertest2.avi	0	880	547	72	111	1161	463	1815	0	Content		1194	471	4908359	3385943481
4925	09:16:47.367	00:00:04.924	295	1248,391	570,2202	0,3597326	0,5595685	490,887	3,706007	0	1267,231	581,8402	0,2289461	0,5567415	464,9462	3,578846	0	10	1258	576						Untertest2.avi	0	880	547	72	111	1161	463	1815	0	Content		1186	465	4924982	3385960104
4942	09:16:47.384	00:00:04.941	296	1249,167	569,0708	0,3594542	0,5598152	490,9028	3,676883	0	1267,461	610,562	0,2291853	0,5571845	468,0836	3,572502	0	10	1258	590						Untertest2.avi	0	880	547	72	111	1161	463	1815	0	Content		1186	479	4941731	3385976853
4958	09:16:47.400	00:00:04.958	297	1252,954	562,8979	0,3593217	0,5601121	490,7216	3,698174	0	1244,923	601,7354	0,228757	0,5577493	464,5911	3,571593	0	10	1249	582						Untertest2.avi	0	880	547	72	111	1161	463	1815	0	Content		1177	471	4958357	3385993479
4975	09:16:47.417	00:00:04.974	298	1260,573	566,8734	0,3592362	0,5604802	490,715	3,738373	0	1280,07	595,4858	0,2290213	0,5582681	467,533	3,55256	0	10	1270	581						Untertest2.avi	0	880	547	72	111	1161	463	1815	0	Content		1198	470	4974979	3386010101
4992	09:16:47.434	00:00:04.991	299	1264,457	563,5067	0,3591263	0,5609123	490,6662	3,689196	0	1279,838	585,607	0,2289682	0,558985	467,5784	3,532854	0	10	1272	575						Untertest2.avi	0	880	547	72	111	1161	463	1815	0	Content		1200	464	4991603	3386026725
5008	09:16:47.450	00:00:05.008	300	1251,686	569,2098	0,3589643	0,5613589	490,4535	3,718836	0	1258,253	604,2498	0,2283351	0,5595637	462,8979	3,505282	0	10	1255	587						Untertest2.avi	0	880	547	72	111	1161	463	1815	0	Content		1183	476	5008352	3386043474
5025	09:16:47.467	00:00:05.024	301	1241,554	568,6085	0,3588495	0,5616959	490,4346	3,718406	0	1253,705	604,5281	0,2284568	0,560082	464,8347	3,614679	0	10	1248	587						Untertest2.avi	0	880	547	72	111	1161	463	1815	0	Content		1176	476	5024977	3386060099
5042	09:16:47.484	00:00:05.041	302	1265,299	561,4995	0,3587733	0,5618657	490,3585	3,698639	0	1262,476	599,7769	0,2284095	0,5603054	465,1071	3,584634	0	10	1264	581						Untertest2.avi	0	880	547	72	111	1161	463	1815	0	Content		1192	470	5041599	3386076721
5058	09:16:47.500	00:00:05.058	303	1247,502	569,9204	0,3586425	0,5618442	489,9847	3,73879	0	1266,286	599,0624	0,2282084	0,5604377	464,3512	3,560469	0	10	1257	584						Untertest2.avi	0	880	547	72	111	1161	463	1815	0	Content		1185	473	5058350	3386093472
5075	09:16:47.517	00:00:05.074	304	1257,865	570,0536	0,3584768	0,5615927	490,193	3,750969	0	1242,44	620,806	0,227473	0,5602446	459,8178	3,590716	0	10	1250	595						Untertest2.avi	0	880	547	72	111	1161	463	1815	0	Content		1178	484	5074971	3386110093
5092	09:16:47.534	00:00:05.091	305	1255,052	578,9937	0,3582942	0,5611378	490,465	3,745031	0	1262,438	602,6094	0,2276995	0,5599497	463,3361	3,563882	0	10	1259	591						Untertest2.avi	0	880	547	72	111	1161	463	1815	0	Content		1187	480	5091594	3386126716
5108	09:16:47.550	00:00:05.108	306	1252,115	569,2091	0,3580336	0,5607108	490,3761	3,750538	0	1258,191	605,5977	0,2274989	0,5595306	463,231	3,557781	0	10	1255	587						Untertest2.avi	0	880	547	72	111	1161	463	1815	0	Content		1183	476	5108220	3386143342
5125	09:16:47.567	00:00:05.124	307	1264,985	559,3452	0,3577586	0,5602291	490,698	3,715736	0	1270,656	592,7976	0,2273636	0,5591166	463,9135	3,538882	0	10	1268	576						Untertest2.avi	0	880	547	72	111	1161	463	1815	0	Content		1196	465	5124969	3386160091
5142	09:16:47.584	00:00:05.141	308	1227,954	572,1327	0,3575986	0,5596606	490,5667	3,742663	0	1255,694	580,1013	0,2276765	0,5586711	467,689	3,588387	0	10	1242	576						Untertest2.avi	0	880	547	72	111	1161	463	1815	0	Content		1170	465	5141592	3386176714
5158	09:16:47.600	00:00:05.158	309	1225,478	569,2805	0,3574527	0,5591086	490,692	3,727512	0	1251,457	590,5395	0,2275706	0,558217	468,0599	3,617665	0	10	1238	580						Untertest2.avi	0	880	547	72	111	1161	463	1815	0	Content		1166	469	5158216	3386193338
5175	09:16:47.617	00:00:05.174	310	1243,132	571,3359	0,3573258	0,5586475	490,7281	3,708583	0	1235,545	594,9225	0,2272433	0,5578651	466,7565	3,582603	0	10	1239	583						Untertest2.avi	0	880	547	72	111	1161	463	1815	0	Content		1167	472	5174840	3386209962
5192	09:16:47.634	00:00:05.191	311	1227,053	576,0427	0,3571905	0,5582391	490,6007	3,717661	0	1251,193	590,36	0,2271346	0,5576573	466,4976	3,571593	0	10	1239	583						Untertest2.avi	0	880	547	72	111	1161	463	1815	0	Content		1167	472	5191589	3386226711
5208	09:16:47.650	00:00:05.208	312	1219,485	573,812	0,3570564	0,5577514	490,7336	3,666929	0	1255,779	591,7552	0,2274372	0,5573447	469,7456	3,550683	0	10	1238	583						Untertest2.avi	0	880	547	72	111	1161	463	1815	0	Content		1166	472	5208213	3386243335
5225	09:16:47.667	00:00:05.224	313	1237,163	571,3792	0,3569477	0,5573543	490,927	3,650771	0	1258,927	588,8385	0,2273477	0,557132	469,3224	3,500921	0	10	1248	580						Untertest2.avi	0	880	547	72	111	1161	463	1815	0	Content		1176	469	5224837	3386259959
5241	09:16:47.683	00:00:05.241	314	1234,494	566,3734	0,3568347	0,5570123	491,1512	3,659286	0	1256,994	580,1918	0,2270806	0,5570034	467,5873	3,46664	0	10	1246	573						Untertest2.avi	0	880	547	72	111	1161	463	1815	0	Content		1174	462	5241461	3386276583
5258	09:16:47.700	00:00:05.258	315	1226,496	563,445	0,3567598	0,556662	491,3234	3,663182	0	1243,622	586,8094	0,2270539	0,5566984	467,7711	3,493498	0	10	1235	575						Untertest2.avi	0	880	547	72	111	1161	463	1815	0	Content		1163	464	5258210	3386293332
5275	09:16:47.717	00:00:05.274	316	1232,351	562,8632	0,356753	0,5561662	491,4156	3,639814	0	1255,701	590,7454	0,2270596	0,5562336	467,9067	3,505332	0	10	1244	577						Untertest2.avi	0	880	547	72	111	1161	463	1815	0	Content		1172	466	5274834	3386309956
5291	09:16:47.733	00:00:05.291	317	1232,906	554,3441	0,3568009	0,5555919	491,6138	3,576001	0	1252,159	591,0698	0,2273136	0,5555829	469,5032	3,519084	0	10	1243	573						Untertest2.avi	0	880	547	72	111	1161	463	1815	0	Content		1171	462	5291459	3386326581
5308	09:16:47.750	00:00:05.308	318	1242,823	565,2271	0,35693	0,5546782	491,7821	3,598572	0	1263,993	574,1494	0,2274197	0,554712	469,77	3,445102	0	10	1253	570						Untertest2.avi	0	880	547	72	111	1161	463	1815	0	Content		1181	459	5308093	3386343215
5325	09:16:47.767	00:00:05.324	319	1240,759	564,1158	0,3570311	0,5539084	491,9269	3,572902	0	1240,061	592,0856	0,2272722	0,5538193	467,2907	3,440052	0	10	1240	578						Untertest2.avi	0	880	547	72	111	1161	463	1815	0	Content		1168	467	5324831	3386359953
5341	09:16:47.783	00:00:05.341	320	1222,804	573,3333	0,3571218	0,5531136	492,4209	3,610699	0	1256,682	592,4354	0,2275657	0,5529206	468,1922	3,481864	0	10	1240	583						Untertest2.avi	0	880	547	72	111	1161	463	1815	0	Content		1168	472	5341455	3386376577
5358	09:16:47.800	00:00:05.358	321	1223,895	562,2849	0,3572587	0,5523146	492,6787	3,558487	0	1242,139	590,2014	0,2279366	0,5520489	469,7089	3,45381	0	10	1233	576						Untertest2.avi	0	880	547	72	111	1161	463	1815	0	Content		1161	465	5358111	3386393233
5375	09:16:47.817	00:00:05.374	322	1221,368	571,1036	0,3574827	0,5516433	492,543	3,627108	0	1245,271	588,1583	0,2280711	0,5512137	469,3078	3,454693	0	10	1233	580						Untertest2.avi	0	880	547	72	111	1161	463	1815	0	Content		1161	469	5374705	3386409827
5391	09:16:47.833	00:00:05.391	323	1215,825	565,5771	0,3575938	0,5511304	492,5945	3,536419	0	1260,853	582,0701	0,2285484	0,55055	471,481	3,433988	0	10	1238	574						Untertest2.avi	0	880	547	72	111	1161	463	1815	0	Content		1166	463	5391452	3386426574
5408	09:16:47.850	00:00:05.408	324	1220,164	566,5952	0,3577476	0,5507371	492,9896	3,569974	0	1250,4	586,1262	0,2283966	0,5500919	468,9304	3,439338	0	10	1235	576						Untertest2.avi	0	880	547	72	111	1161	463	1815	0	Content		1163	465	5408110	3386443232
5425	09:16:47.867	00:00:05.424	325	1230,141	561,6461	0,3579076	0,5504772	493,1029	3,54672	0	1241,414	588,5833	0,2284261	0,549746	468,5473	3,427183	0	10	1236	575						Untertest2.avi	0	880	547	72	111	1161	463	1815	0	Content		1164	464	5424704	3386459826
5441	09:16:47.883	00:00:05.441	326	1238,791	557,4644	0,3579959	0,5501511	492,9655	3,535906	0	1236,721	591,6484	0,2285454	0,5493223	469,2419	3,406521	0	10	1238	575						Untertest2.avi	0	880	547	72	111	1161	463	1815	0	Content		1166	464	5441328	3386476450
5458	09:16:47.900	00:00:05.458	327	1218,355	569,8843	0,3580216	0,5496453	492,6706	3,544039	0	1250,443	589,8214	0,2286188	0,5489369	469,4078	3,410634	0	10	1234	580						Untertest2.avi	0	880	547	72	111	1161	463	1815	0	Content		1162	469	5458078	3386493200
5475	09:16:47.917	00:00:05.474	328	1233,085	567,287	0,357937	0,5491812	492,7665	3,516228	0	1255,647	589,285	0,2284116	0,5486435	468,4599	3,385242	0	10	1244	578						Untertest2.avi	0	880	547	72	111	1161	463	1815	0	Content		1172	467	5474701	3386509823
5491	09:16:47.933	00:00:05.491	329	1216,175	570,4313	0,3577919	0,5488238	492,7805	3,506847	0	1240,376	594,5685	0,2282834	0,548402	467,7987	3,377531	0	10	1228	582						Untertest2.avi	0	880	547	72	111	1161	463	1815	0	Content		1156	471	5491325	3386526447
5508	09:16:47.950	00:00:05.507	330	1212,928	565,976	0,3577653	0,548557	492,8911	3,514013	0	1230,444	596,5927	0,2282072	0,5480885	467,3321	3,415289	0	10	1222	581						Untertest2.avi	0	880	547	72	111	1161	463	1815	0	Content		1150	470	5507950	3386543072
5525	09:16:47.967	00:00:05.524	331	1219,251	559,7113	0,3578193	0,5481957	493,0925	3,487187	0	1245,811	585,973	0,2282196	0,5477414	467,1922	3,327505	0	10	1233	573						Untertest2.avi	0	880	547	72	111	1161	463	1815	0	Content		1161	462	5524697	3386559819
5541	09:16:47.983	00:00:05.541	332	1222,108	565,3181	0,3579523	0,547811	492,8828	3,456264	0	1249,957	591,2365	0,2285606	0,5473686	468,7121	3,357089	0	10	1236	578						Untertest2.avi	0	880	547	72	111	1161	463	1815	0	Content		1164	467	5541320	3386576442
5558	09:16:48.000	00:00:05.557	333	1218,152	561,395	0,3581777	0,54749	493,0521	3,48168	0	1237,982	586,8995	0,2288397	0,547013	468,8273	3,34974	0	10	1228	574						Untertest2.avi	0	880	547	72	111	1161	463	1815	0	Content		1156	463	5557946	3386593068
5575	09:16:48.017	00:00:05.574	334	1215,341	564,7263	0,3585328	0,5471737	493,0229	3,504723	0	1254,994	578,4442	0,2295188	0,5467439	472,0033	3,381016	0	10	1235	572						Untertest2.avi	0	880	547	72	111	1161	463	1815	0	Content		1163	461	5574566	3386609688
5591	09:16:48.033	00:00:05.591	335	1218,448	562,2903	0,35894	0,5469562	493,2237	3,449038	0	1240,796	581,1212	0,2296817	0,5465935	470,3262	3,355284	0	10	1230	572						Untertest2.avi	0	880	547	72	111	1161	463	1815	0	Content		1158	461	5591314	3386626436
5608	09:16:48.050	00:00:05.607	336	1213,213	558,9158	0,359224	0,5469657	493,0711	3,42798	0	1245,782	582,6808	0,2299623	0,5465669	469,7409	3,324585	0	10	1229	571						Untertest2.avi	0	880	547	72	111	1161	463	1815	0	Content		1157	460	5607940	3386643062
5625	09:16:48.067	00:00:05.624	337	1228,611	562,2197	0,3596367	0,5472201	493,0829	3,429145	0	1257,397	584,8416	0,2305498	0,546839	471,4584	3,321581	0	10	1243	574						Untertest2.avi	0	880	547	72	111	1161	463	1815	0	Content		1171	463	5624562	3386659684
5641	09:16:48.083	00:00:05.641	338	1213,901	571,4866	0,3600616	0,5476398	492,99	3,410441	0	1254,329	571,7528	0,2309148	0,5473066	470,9371	3,291474	0	10	1234	572						Untertest2.avi	0	880	547	72	111	1161	463	1815	0	Content		1162	461	5641184	3386676306
5658	09:16:48.100	00:00:05.657	339	1228,443	571,5236	0,3605221	0,5483196	492,7621	3,440088	0	1230,134	581,4313	0,2313689	0,5480481	471,2329	3,33595	0	10	1229	576						Untertest2.avi	0	880	547	72	111	1161	463	1815	0	Content		1157	465	5657934	3386693056
5675	09:16:48.117	00:00:05.674	340	1222,818	551,5336	0,3609219	0,5493008	492,7744	3,404817	0	1254,138	578,7087	0,2318004	0,5489146	471,2045	3,341417	0	10	1238	565						Untertest2.avi	0	880	547	72	111	1161	463	1815	0	Content		1166	454	5674556	3386709678
5691	09:16:48.133	00:00:05.691	341	1205,799	574,4004	0,3613333	0,5503752	492,3198	3,427061	0	1250,222	572,1396	0,2322021	0,5499067	470,9303	3,329341	0	10	1228	573						Untertest2.avi	0	880	547	72	111	1161	463	1815	0	Content		1156	462	5691180	3386726302
5708	09:16:48.150	00:00:05.707	342	1218,253	567,6429	0,3617618	0,5513746	492,64	3,406588	0	1233,314	581,3451	0,2324918	0,5509087	469,588	3,32776	0	10	1226	574						Untertest2.avi	0	880	547	72	111	1161	463	1815	0	Content		1154	463	5707806	3386742928
5725	09:16:48.167	00:00:05.724	343	1215,3	567,0098	0,36228	0,5524693	492,2708	3,423568	0	1238,202	581,7307	0,2328789	0,5519558	469,014	3,285072	0	10	1227	574						Untertest2.avi	0	880	547	72	111	1161	463	1815	0	Content		1155	463	5724551	3386759673
5741	09:16:48.183	00:00:05.741	344	1223,059	555,8782	0,3627792	0,55334	492,0492	3,453027	0	1242,977	592,9075	0,2331804	0,5527471	467,6407	3,284711	0	10	1233	574						Untertest2.avi	0	880	547	72	111	1161	463	1815	0	Content		1161	463	5741177	3386776299
5758	09:16:48.200	00:00:05.757	345	1212,32	564,9537	0,3631341	0,5536788	492,2417	3,408225	0	1223,44	589,1925	0,2338218	0,5530363	469,2556	3,324715	0	10	1218	577						Untertest2.avi	0	880	547	72	111	1161	463	1815	0	Content		1146	466	5757799	3386792921
5775	09:16:48.217	00:00:05.774	346	1222,338	559,7399	0,3636847	0,5545379	492,3363	3,416898	0	1244,323	579,886	0,2342098	0,5536953	468,6585	3,29297	0	10	1233	570						Untertest2.avi	0	880	547	72	111	1161	463	1815	0	Content		1161	459	5774549	3386809671
5791	09:16:48.233	00:00:05.791	347	1210,026	565,3459	0,3640163	0,5550938	491,8212	3,410311	0	1236,054	574,7489	0,2347863	0,5543568	469,8938	3,286235	0	10	1223	570						Untertest2.avi	0	880	547	72	111	1161	463	1815	0	Content		1151	459	5791172	3386826294
5808	09:16:48.250	00:00:05.807	348	1225,008	560,7883	0,3644652	0,5560141	491,9279	3,39789	0	1245,007	584,2677	0,2351119	0,555149	469,9809	3,332588	0	10	1235	573						Untertest2.avi	0	880	547	72	111	1161	463	1815	0	Content		1163	462	5807797	3386842919
5824	09:16:48.266	00:00:05.824	349	1207,221	566,4099	0,3646325	0,5570097	492,0505	3,455098	0	1256,1	582,3774	0,2354311	0,5561202	470,5417	3,304225	0	10	1232	574						Untertest2.avi	0	880	547	72	111	1161	463	1815	0	Content		1160	463	5824420	3386859542
5841	09:16:48.283	00:00:05.841	350	1208,303	570,8067	0,3648024	0,5582426	491,8561	3,457732	0	1241,057	573,4181	0,2353364	0,5573125	468,4101	3,311252	0	10	1225	572						Untertest2.avi	0	880	547	72	111	1161	463	1815	0	Content		1153	461	5841169	3386876291
5858	09:16:48.300	00:00:05.857	351	1216,708	569,5129	0,3649243	0,5594867	491,9099	3,441693	0	1244,06	593,8325	0,2353443	0,5585778	467,8513	3,285504	0	10	1230	582						Untertest2.avi	0	880	547	72	111	1161	463	1815	0	Content		1158	471	5857792	3386892914
5874	09:16:48.316	00:00:05.874	352	1205,499	565,0775	0,364941	0,5608227	491,8116	3,463003	0	1218,514	596,9578	0,2352322	0,5597633	466,3975	3,323739	0	10	1212	581						Untertest2.avi	0	880	547	72	111	1161	463	1815	0	Content		1140	470	5874418	3386909540
5891	09:16:48.333	00:00:05.891	353	1222,13	557,2377	0,3649679	0,5622703	491,699	3,450706	0	1241,913	573,5525	0,2353152	0,5612635	467,0297	3,346518	0	10	1232	565						Untertest2.avi	0	880	547	72	111	1161	463	1815	0	Content		1160	454	5891038	3386926160
5908	09:16:48.350	00:00:05.907	354	1214,338	560,7477	0,3649986	0,5636423	491,5445	3,43183	0	1225,716	588,1189	0,2354407	0,5626849	468,0504	3,324267	0	10	1220	574						Untertest2.avi	0	880	547	72	111	1161	463	1815	0	Content		1148	463	5907788	3386942910
5924	09:16:48.366	00:00:05.924	355	1212,473	559,3892	0,3648825	0,5650791	491,6553	3,453545	0	1240,021	583,3642	0,2353846	0,5639576	468,5858	3,364447	0	10	1226	571						Untertest2.avi	0	880	547	72	111	1161	463	1815	0	Content		1154	460	5924410	3386959532
5941	09:16:48.383	00:00:05.941	356	1211,719	561,5128	0,3647415	0,5662395	491,4512	3,453688	0	1246,463	577,8091	0,235451	0,5651733	470,2529	3,361242	0	10	1229	570						Untertest2.avi	0	880	547	72	111	1161	463	1815	0	Content		1157	459	5941034	3386976156
5958	09:16:48.400	00:00:05.957	357	1187,98	566,8942	0,3645629	0,5671548	491,235	3,485568	0	1238,46	576,5206	0,2350523	0,5662639	468,3319	3,334889	0	10	1213	572						Untertest2.avi	0	880	547	72	111	1161	463	1815	0	Content		1141	461	5957657	3386992779
5974	09:16:48.416	00:00:05.974	358	1214,153	554,6397	0,3644676	0,5678629	491,6148	3,456475	0	1245,585	575,5033	0,2348261	0,5669702	467,6476	3,301969	0	10	1230	565						Untertest2.avi	0	880	547	72	111	1161	463	1815	0	Content		1158	454	5974407	3387009529
5991	09:16:48.433	00:00:05.991	359	1208,426	568,0027	0,3643447	0,5681306	491,6285	3,467618	0	1242,494	569,1755	0,2349459	0,5672412	469,5481	3,340221	0	10	1225	569						Untertest2.avi	0	880	547	72	111	1161	463	1815	0	Content		1153	458	5991030	3387026152
6008	09:16:48.450	00:00:06.007	360	1218,987	573,3797	0,3642002	0,5680128	491,6593	3,449345	0	1255,038	573,796	0,2349462	0,5670459	470,4095	3,320599	0	10	1237	574						Untertest2.avi	0	880	547	72	111	1161	463	1815	0	Content		1165	463	6007656	3387042778
6024	09:16:48.466	00:00:06.024	361	1219,396	555,1442	0,3640574	0,5675617	491,7172	3,427394	0	1230,832	592,4681	0,2345045	0,5664181	468,3149	3,323798	0	10	1225	574						Untertest2.avi	0	880	547	72	111	1161	463	1815	0	Content		1153	463	6024280	3387059402
6041	09:16:48.483	00:00:06.041	362	1214,524	555,4026	0,3638217	0,5670381	491,8786	3,442725	0	1241,8	585,8645	0,234445	0,5658415	468,6597	3,369907	0	10	1228	571						Untertest2.avi	0	880	547	72	111	1161	463	1815	0	Content		1156	460	6041030	3387076152
6058	09:16:48.500	00:00:06.057	363	1215,73	559,78	0,3636246	0,5666432	492,2332	3,473816	0	1247,014	579,6821	0,2345377	0,565369	470,9141	3,335993	0	10	1231	570						Untertest2.avi	0	880	547	72	111	1161	463	1815	0	Content		1159	459	6057654	3387092776
6074	09:16:48.516	00:00:06.074	364	1223,109	558,968	0,3633588	0,5660211	492,3747	3,506478	0	1242,296	569,9907	0,2339278	0,5649281	468,4486	3,386605	0	10	1233	564						Untertest2.avi	0	880	547	72	111	1161	463	1815	0	Content		1161	453	6074279	3387109401
6091	09:16:48.533	00:00:06.090	365	1209,455	555,0681	0,3628299	0,5648921	492,2159	3,465996	0	1225,778	579,2462	0,2333951	0,5639685	467,7016	3,385715	0	10	1218	567						Untertest2.avi	0	880	547	72	111	1161	463	1815	0	Content		1146	456	6090902	3387126024
6108	09:16:48.550	00:00:06.107	366	1227,018	553,7798	0,3624182	0,5631876	492,2156	3,45683	0	1247,437	585,237	0,233145	0,5627279	469,806	3,360225	0	10	1237	570						Untertest2.avi	0	880	547	72	111	1161	463	1815	0	Content		1165	459	6107652	3387142774
6124	09:16:48.566	00:00:06.124	367	1205,174	553,3896	0,3617847	0,5614413	492,3608	3,518042	0	1235,379	580,9738	0,232694	0,5614337	470,3511	3,395999	0	10	1220	567						Untertest2.avi	0	880	547	72	111	1161	463	1815	0	Content		1148	456	6124273	3387159395
6141	09:16:48.583	00:00:06.140	368	1210,07	563,6365	0,3612093	0,5597216	491,9815	3,494938	0	1235,856	576,3172	0,2320438	0,5602132	469,7029	3,37782	0	10	1223	570						Untertest2.avi	0	880	547	72	111	1161	463	1815	0	Content		1151	459	6140899	3387176021
6158	09:16:48.600	00:00:06.157	369	1218,436	549,8032	0,360569	0,5582508	492,1663	3,48418	0	1240,863	587,8193	0,2311835	0,5591436	468,2206	3,3689	0	10	1230	569						Untertest2.avi	0	880	547	72	111	1161	463	1815	0	Content		1158	458	6157522	3387192644
6174	09:16:48.616	00:00:06.174	370	1210,881	553,1464	0,359836	0,5569691	492,0191	3,45704	0	1237,675	583,1538	0,2307179	0,5582564	470,0475	3,336728	0	10	1224	568						Untertest2.avi	0	880	547	72	111	1161	463	1815	0	Content		1152	457	6174271	3387209393
6191	09:16:48.633	00:00:06.190	371	1224,052	550,7437	0,3591228	0,5559372	491,9039	3,457539	0	1249,024	569,5291	0,2296964	0,5576261	467,8746	3,369679	0	10	1237	560						Untertest2.avi	0	880	547	72	111	1161	463	1815	0	Content		1165	449	6190895	3387226017
6208	09:16:48.650	00:00:06.207	372	1210,856	554,1492	0,3583713	0,5551546	491,2546	3,462596	0	1252,885	575,8799	0,229224	0,5569354	469,629	3,372017	0	10	1232	565						Untertest2.avi	0	880	547	72	111	1161	463	1815	0	Content		1160	454	6207518	3387242640
6224	09:16:48.666	00:00:06.224	373	1223,185	564,5029	0,3577547	0,5544905	491,3577	3,496329	0	1246,012	569,0887	0,2282353	0,5563257	467,0114	3,355178	0	10	1235	567						Untertest2.avi	0	880	547	72	111	1161	463	1815	0	Content		1163	456	6224146	3387259268
6241	09:16:48.683	00:00:06.240	374	1212,919	559,0831	0,3570151	0,5538456	491,5105	3,489894	0	1249,617	574,6303	0,2278882	0,5557871	469,6727	3,34762	0	10	1231	567						Untertest2.avi	0	880	547	72	111	1161	463	1815	0	Content		1159	456	6240892	3387276014
6258	09:16:48.700	00:00:06.257	375	1195,049	570,0332	0,3581641	0,5532908	485,255	3,430815	0	1249,846	575,8243	0,2272075	0,5552965	469,7127	3,372852	0	10	1222	573						Untertest2.avi	0	880	547	72	111	1161	463	1815	0	Content		1150	462	6257519	3387292641
6274	09:16:48.716	00:00:06.274	376	1205,313	556,6974	0,3556223	0,5531204	490,7743	3,44675	0	1237,559	566,3651	0,2264737	0,555178	469,3244	3,368568	0	10	1221	562						Untertest2.avi	0	880	547	72	111	1161	463	1815	0	Content		1149	451	6274140	3387309262
6291	09:16:48.733	00:00:06.290	377	1224,725	552,0643	0,3550641	0,5530207	490,9509	3,481008	0	1231,87	586,1329	0,2254532	0,5552206	466,2727	3,362211	0	10	1228	569						Untertest2.avi	0	880	547	72	111	1161	463	1815	0	Content		1156	458	6290766	3387325888
6308	09:16:48.750	00:00:06.307	378	1215,358	553,0435	0,3544243	0,5534259	490,5312	3,442595	0	1236,162	581,0898	0,2249227	0,5556853	466,611	3,326766	0	10	1226	567						Untertest2.avi	0	880	547	72	111	1161	463	1815	0	Content		1154	456	6307511	3387342633
6324	09:16:48.766	00:00:06.324	379	1218,283	558,7496	0,3540361	0,5540928	490,5807	3,445898	0	1232,958	591,2601	0,2243566	0,5565208	465,1155	3,322532	0	10	1226	575						Untertest2.avi	0	880	547	72	111	1161	463	1815	0	Content		1154	464	6324137	3387359259
6341	09:16:48.783	00:00:06.340	380	1229,888	556,191	0,3538457	0,5550556	490,3795	3,436817	0	1250,536	580,317	0,2246156	0,5576431	469,2522	3,345198	0	10	1240	568						Untertest2.avi	0	880	547	72	111	1161	463	1815	0	Content		1168	457	6340760	3387375882
6357	09:16:48.799	00:00:06.357	381	1212,832	559,8222	0,3537961	0,5562083	490,2406	3,460631	0	1251,769	571,1966	0,2245494	0,5589058	469,069	3,351158	0	10	1232	566						Untertest2.avi	0	880	547	72	111	1161	463	1815	0	Content		1160	455	6357385	3387392507
6374	09:16:48.816	00:00:06.374	382	1223,187	557,0559	0,3539463	0,5574249	490,133	3,438898	0	1255,322	580,8851	0,2244917	0,5602974	467,7443	3,332558	0	10	1239	569						Untertest2.avi	0	880	547	72	111	1161	463	1815	0	Content		1167	458	6374135	3387409257
6391	09:16:48.833	00:00:06.390	383	1224,793	552,4153	0,3542494	0,558817	489,877	3,423877	0	1243,968	583,0074	0,2245464	0,5619634	465,5883	3,316738	0	10	1234	568						Untertest2.avi	0	880	547	72	111	1161	463	1815	0	Content		1162	457	6390763	3387425885
6407	09:16:48.849	00:00:06.407	384	1213,104	560,2795	0,3545315	0,5604852	489,9199	3,400811	0	1249,159	581,1929	0,225021	0,5637268	466,097	3,377425	0	10	1231	571						Untertest2.avi	0	880	547	72	111	1161	463	1815	0	Content		1159	460	6407383	3387442505
6424	09:16:48.866	00:00:06.424	385	1211,941	543,2922	0,355055	0,562233	489,2059	3,422382	0	1247,257	583,1735	0,2257766	0,5655436	468,0707	3,397809	0	10	1230	563						Untertest2.avi	0	880	547	72	111	1161	463	1815	0	Content		1158	452	6424006	3387459128
6441	09:16:48.883	00:00:06.440	386	1224,967	566,0468	0,3556895	0,5640478	489,7754	3,41499	0	1243,547	580,3603	0,2263206	0,5674936	467,7097	3,339158	0	10	1234	573						Untertest2.avi	0	880	547	72	111	1161	463	1815	0	Content		1162	462	6440761	3387475883
6457	09:16:48.899	00:00:06.457	387	1233,124	556,8441	0,356432	0,5659233	489,3841	3,43403	0	1243,481	579,1512	0,2268528	0,569222	466,0915	3,328608	0	10	1238	568						Untertest2.avi	0	880	547	72	111	1161	463	1815	0	Content		1166	457	6457381	3387492503
6474	09:16:48.916	00:00:06.474	388	1201,33	561,0404	0,3570706	0,5676048	489,3586	3,478717	0	1237,986	587,749	0,2273855	0,5706945	464,6284	3,320606	0	10	1220	574						Untertest2.avi	0	880	547	72	111	1161	463	1815	0	Content		1148	463	6474005	3387509127
6491	09:16:48.933	00:00:06.490	389	1213,1	573,7025	0,3577051	0,5685041	489,3954	3,431339	0	1222,825	597,7985	0,2278742	0,5715332	463,443	3,327824	0	10	1218	586						Untertest2.avi	0	880	547	72	111	1161	463	1815	0	Content		1146	475	6490752	3387525874
6507	09:16:48.949	00:00:06.507	390	1212,27	559,5175	0,3582122	0,569005	489,5116	3,399447	0	1227,194	591,8428	0,2283847	0,5718969	463,3507	3,30223	0	10	1220	576						Untertest2.avi	0	880	547	72	111	1161	463	1815	0	Content		1148	465	6507376	3387542498
6524	09:16:48.966	00:00:06.524	391	1220,326	559,2155	0,358598	0,5692655	489,6697	3,406094	0	1231,492	587,0642	0,2289936	0,5720487	465,4246	3,320479	0	10	1226	573						Untertest2.avi	0	880	547	72	111	1161	463	1815	0	Content		1154	462	6524001	3387559123
6541	09:16:48.983	00:00:06.540	392	1217,114	562,5977	0,3587857	0,5694311	489,7839	3,411972	0	1229,707	599,735	0,229464	0,5721352	467,1443	3,35845	0	10	1223	581						Untertest2.avi	0	880	547	72	111	1161	463	1815	0	Content		1151	470	6540625	3387575747
6557	09:16:48.999	00:00:06.557	393	1223,962	560,9205	0,3590318	0,5695751	489,9691	3,395426	0	1229,22	592,335	0,2293767	0,5723161	464,9091	3,303104	0	10	1227	577						Untertest2.avi	0	880	547	72	111	1161	463	1815	0	Content		1155	466	6557373	3387592495
6574	09:16:49.016	00:00:06.573	394	1217,734	559,449	0,3592208	0,5699522	489,9475	3,365464	0	1241,462	586,4228	0,2296121	0,5726578	465,2647	3,313902	0	10	1230	573						Untertest2.avi	0	880	547	72	111	1161	463	1815	0	Content		1158	462	6573999	3387609121
6591	09:16:49.033	00:00:06.590	395	1225,176	576,9473	0,3593107	0,5704361	489,8274	3,406328	0	1245,324	591,1416	0,2299288	0,5731683	466,7232	3,378873	0	10	1235	584						Untertest2.avi	0	880	547	72	111	1161	463	1815	0	Content		1163	473	6590622	3387625744
6607	09:16:49.049	00:00:06.607	396	1200,828	569,428	0,3594216	0,5712575	489,8326	3,441232	0	1232,248	601,1552	0,2298879	0,5737199	465,7461	3,292158	0	10	1217	585						Untertest2.avi	0	880	547	72	111	1161	463	1815	0	Content		1145	474	6607247	3387642369
6624	09:16:49.066	00:00:06.623	397	1199,517	574,9489	0,3593678	0,571842	489,9233	3,400466	0	1241,962	584,8094	0,2300227	0,5743402	467,3257	3,261797	0	10	1221	580						Untertest2.avi	0	880	547	72	111	1161	463	1815	0	Content		1149	469	6623994	3387659116
6641	09:16:49.083	00:00:06.640	398	1221,516	559,383	0,3592686	0,572195	490,3688	3,374998	0	1236,526	583,4869	0,2300377	0,5745894	468,0147	3,317528	0	10	1229	571						Untertest2.avi	0	880	547	72	111	1161	463	1815	0	Content		1157	460	6640620	3387675742
6657	09:16:49.099	00:00:06.657	399	1220,888	555,4396	0,3592	0,5722406	490,4955	3,392421	0	1238,22	595,3438	0,2293344	0,574477	463,563	3,257319	0	10	1230	575						Untertest2.avi	0	880	547	72	111	1161	463	1815	0	Content		1158	464	6657243	3387692365
6674	09:16:49.116	00:00:06.673	400	1294,51	584,5275	0,358338	0,5725147	490,41	3,39843	0	1266,082	641,7566	0,2268116	0,5745255	446,524	3,191866	0	10	1280	613						Untertest2.avi	0	880	547	72	111	1161	463	1815	0	Content		1208	502	6673865	3387708987
6691	09:16:49.133	00:00:06.690	401	1416,004	632,9727	0,3575421	0,572365	490,7484	3,408297	0	1319,926	666,3474	0,2259549	0,574185	446,524	3,102748	0	11	1368	650						Untertest2.avi	0	880	547	72	111	1368	546	483	0	Content		1296	539	6690613	3387725735
6707	09:16:49.149	00:00:06.707	402	1460,432	649,8865	0,3569858	0,571593	492,8995	3,387877	0	-1024	-768	-1	-1	-1	-1	4	11	1460	650						Untertest2.avi	0	880	547	72	111	1368	546	483	0	Content		1388	539	6707238	3387742360
6724	09:16:49.166	00:00:06.723	403	1407,611	661,1838	0,3564537	0,5704922	492,1068	3,348973	0	-1024	-768	-1	-1	-1	-1	4	11	1408	661						Untertest2.avi	0	880	547	72	111	1368	546	483	0	Content		1336	550	6723862	3387758984
6740	09:16:49.182	00:00:06.740	404	1470,772	655,05	0,3571799	0,5689331	492,108	3,414743	0	-1024	-768	-1	-1	-1	-1	4	11	1471	655						Untertest2.avi	0	880	547	72	111	1368	546	483	0	Content		1399	544	6740486	3387775608
6757	09:16:49.199	00:00:06.757	405	1595,094	642,8147	0,3574677	0,5675679	492,0614	3,492339	0	-1024	-768	-1	-1	-1	-1	4	11	1595	643						Untertest2.avi	0	880	547	72	111	1368	546	483	0	Content		1523	532	6757234	3387792356
6774	09:16:49.216	00:00:06.773	406	1470,476	659,2	0,3568518	0,5659677	492,2913	3,356877	0	-1024	-768	-1	-1	-1	-1	4	11	1470	659						Untertest2.avi	0	880	547	72	111	1368	546	483	0	Content		1398	548	6773860	3387808982
6790	09:16:49.232	00:00:06.790	407	1204,711	701,9857	0,3862486	0,5650206	407,3317	2,849537	0	-1024	-768	-1	-1	-1	-1	4	11	1205	702						Untertest2.avi	0	880	547	72	111	1368	546	483	0	Content		1133	591	6790483	3387825605
6807	09:16:49.249	00:00:06.807	408	1437,793	649,1124	0,3569041	0,5639188	492,1582	3,397496	0	-1024	-768	-1	-1	-1	-1	4	11	1438	649						Untertest2.avi	0	880	547	72	111	1368	546	483	0	Content		1366	538	6807107	3387842229
6824	09:16:49.266	00:00:06.823	409	1418,112	653,9155	0,3568384	0,5631394	492,1813	3,426207	0	-1024	-768	-1	-1	-1	-1	4	11	1418	654						Untertest2.avi	0	880	547	72	111	1368	546	483	0	Content		1346	543	6823855	3387858977
6840	09:16:49.282	00:00:06.840	410	1410,581	653,9868	0,356958	0,5625961	491,9212	3,387975	0	-1024	-768	-1	-1	-1	-1	4	11	1411	654						Untertest2.avi	0	880	547	72	111	1368	546	483	0	Content		1339	543	6840480	3387875602
6857	09:16:49.299	00:00:06.857	411	1417,781	665,2067	0,3569946	0,5623829	491,8233	3,41454	0	-1024	-768	-1	-1	-1	-1	4	11	1418	665						Untertest2.avi	0	880	547	72	111	1368	546	483	0	Content		1346	554	6857104	3387892226
6874	09:16:49.316	00:00:06.873	412	1466,53	661,3668	0,3571366	0,5622636	492,0105	3,441911	0	-1024	-768	-1	-1	-1	-1	4	11	1467	661						Untertest2.avi	0	880	547	72	111	1368	546	483	0	Content		1395	550	6873727	3387908849
6890	09:16:49.332	00:00:06.890	413	1444,807	662,5637	0,3568515	0,5623031	491,6704	3,437467	0	-1024	-768	-1	-1	-1	-1	4	11	1445	663						Untertest2.avi	0	880	547	72	111	1368	546	483	0	Content		1373	552	6890478	3387925600
6907	09:16:49.349	00:00:06.907	414	1453,504	653,5859	0,3566672	0,5624131	491,5691	3,444317	0	-1024	-768	-1	-1	-1	-1	4	11	1454	654						Untertest2.avi	0	880	547	72	111	1368	546	483	0	Content		1382	543	6907100	3387942222
6924	09:16:49.366	00:00:06.923	415	1419,285	666,6937	0,3559291	0,562457	491,3833	3,369044	0	-1024	-768	-1	-1	-1	-1	4	11	1419	667						Untertest2.avi	0	880	547	72	111	1368	546	483	0	Content		1347	556	6923725	3387958847
6940	09:16:49.382	00:00:06.940	416	1396,303	671,2384	0,3532495	0,5623963	474,2859	3,230013	0	-1024	-768	-1	-1	-1	-1	4	11	1396	671						Untertest2.avi	0	880	547	72	111	1368	546	483	0	Content		1324	560	6940348	3387975470
6957	09:16:49.399	00:00:06.957	417	1631,229	650,8536	0,356079	0,5625921	491,6009	3,452923	0	-1024	-768	-1	-1	-1	-1	4	11	1631	651						Untertest2.avi	0	880	547	72	111	1368	546	483	0	Content		1559	540	6957099	3387992221
6974	09:16:49.416	00:00:06.973	418	1415,272	656,1913	0,3546822	0,5626918	491,4291	3,415101	0	-1024	-768	-1	-1	-1	-1	4	11	1415	656						Untertest2.avi	0	880	547	72	111	1368	546	483	0	Content		1343	545	6973723	3388008845
6990	09:16:49.432	00:00:06.990	419	1244,149	695,3265	0,3822713	0,5629247	411,4363	2,883522	0	-1024	-768	-1	-1	-1	-1	4	11	1244	695						Untertest2.avi	0	880	547	72	111	1368	546	483	0	Content		1172	584	6990347	3388025469
7007	09:16:49.449	00:00:07.006	420	1469,954	658,7473	0,3544053	0,5627995	491,1596	3,309365	0	-1024	-768	-1	-1	-1	-1	4	11	1470	659						Untertest2.avi	0	880	547	72	111	1368	546	483	0	Content		1398	548	7006969	3388042091
7024	09:16:49.466	00:00:07.023	421	1444,958	658,4956	0,3541605	0,5629445	490,8515	3,336018	0	-1024	-768	-1	-1	-1	-1	4	11	1445	658						Untertest2.avi	0	880	547	72	111	1368	546	483	0	Content		1373	547	7023718	3388058840
7040	09:16:49.482	00:00:07.040	422	1413,14	665,8977	0,3541664	0,563049	490,7984	3,346918	0	-1024	-768	-1	-1	-1	-1	4	11	1413	666						Untertest2.avi	0	880	547	72	111	1368	546	483	0	Content		1341	555	7040340	3388075462
7057	09:16:49.499	00:00:07.056	423	1441,316	659,9326	0,3542784	0,5631505	490,8421	3,322546	0	-1024	-768	-1	-1	-1	-1	4	11	1441	660						Untertest2.avi	0	880	547	72	111	1368	546	483	0	Content		1369	549	7056966	3388092088
7074	09:16:49.516	00:00:07.073	424	1456,733	657,93	0,3544339	0,5633228	490,8995	3,25632	0	-1024	-768	-1	-1	-1	-1	4	11	1457	658						Untertest2.avi	0	880	547	72	111	1368	546	483	0	Content		1385	547	7073588	3388108710
7090	09:16:49.532	00:00:07.090	425	1445,329	651,9042	0,3545663	0,5634469	491,1002	3,270961	0	-1024	-768	-1	-1	-1	-1	4	11	1445	652						Untertest2.avi	0	880	547	72	111	1368	546	483	0	Content		1373	541	7090337	3388125459
7107	09:16:49.549	00:00:07.106	426	1453,458	645,8945	0,3549549	0,5636385	491,0555	3,266892	0	-1024	-768	-1	-1	-1	-1	4	11	1453	646						Untertest2.avi	0	880	547	72	111	1368	546	483	0	Content		1381	535	7106963	3388142085
7124	09:16:49.566	00:00:07.123	427	1463,149	652,6334	0,35536	0,563759	490,605	3,265733	0	-1024	-768	-1	-1	-1	-1	4	11	1463	653						Untertest2.avi	0	880	547	72	111	1368	546	483	0	Content		1391	542	7123587	3388158709
7140	09:16:49.582	00:00:07.140	428	1439,605	655,8584	0,3554137	0,5638096	490,7427	3,257386	0	-1024	-768	-1	-1	-1	-1	4	11	1440	656						Untertest2.avi	0	880	547	72	111	1368	546	483	0	Content		1368	545	7140211	3388175333
7157	09:16:49.599	00:00:07.156	429	1427,858	654,1136	0,3555867	0,5639117	490,8148	3,241891	0	-1024	-768	-1	-1	-1	-1	4	11	1428	654						Untertest2.avi	0	880	547	72	111	1368	546	483	0	Content		1356	543	7156982	3388192104
7174	09:16:49.616	00:00:07.173	430	1372,91	661,5762	0,3564985	0,5638447	489,3697	3,256105	0	-1024	-768	-1	-1	-1	-1	4	12	1373	662						Untertest2.avi	0	880	547	72	111	1229	564	250	0	Content		1301	551	7173606	3388208728
7190	09:16:49.632	00:00:07.190	431	1340,418	669,7733	0,3570937	0,5637427	489,5047	3,29232	0	1270,281	689,1201	0,2247248	0,5667093	442,5325	3,03755	0	12	1305	679						Untertest2.avi	0	880	547	72	111	1229	564	250	0	Content		1233	568	7190230	3388225352
7207	09:16:49.649	00:00:07.206	432	1326,641	658,5508	0,3572376	0,563721	489,207	3,273875	0	1286,634	687,785	0,2255333	0,5667186	447,4586	3,03935	0	12	1307	673						Untertest2.avi	0	880	547	72	111	1229	564	250	0	Content		1235	562	7206979	3388242101
7224	09:16:49.666	00:00:07.223	433	1315,262	656,5753	0,3574145	0,5635161	489,1889	3,257478	0	1272,389	682,6495	0,2253857	0,5665163	444,8156	3,034672	0	12	1294	670						Untertest2.avi	0	880	547	72	111	1229	564	250	0	Content		1222	559	7223604	3388258726
7240	09:16:49.682	00:00:07.240	434	1319,804	666,7404	0,3575945	0,5630212	489,3531	3,297584	0	1288,519	691,0047	0,2261212	0,5661519	449,2448	3,062037	0	12	1304	679						Untertest2.avi	0	880	547	72	111	1229	564	250	0	Content		1232	568	7240225	3388275347
7257	09:16:49.699	00:00:07.256	435	1318,878	662,5509	0,3577276	0,5623417	489,6108	3,303761	0	1261,767	690,7218	0,2258575	0,565574	445,5598	3,033712	0	12	1290	677						Untertest2.avi	0	880	547	72	111	1229	564	250	0	Content		1218	566	7256861	3388291983
7274	09:16:49.716	00:00:07.273	436	1314,073	663,4993	0,3578992	0,5613146	489,3748	3,246619	0	1283,337	690,2733	0,2262444	0,5648429	447,3161	3,042593	0	12	1299	677						Untertest2.avi	0	880	547	72	111	1229	564	250	0	Content		1227	566	7273600	3388308722
7290	09:16:49.732	00:00:07.290	437	1335,767	656,9031	0,3581442	0,5603521	489,5725	3,292391	0	1294,523	689,6617	0,2265069	0,5640503	448,3204	3,096124	0	12	1315	673						Untertest2.avi	0	880	547	72	111	1229	564	250	0	Content		1243	562	7290228	3388325350
7307	09:16:49.749	00:00:07.306	438	1342,782	658,6605	0,3582283	0,5595106	489,7346	3,279104	0	1274,185	689,2556	0,2264271	0,5633938	446,8169	3,056	0	12	1308	674						Untertest2.avi	0	880	547	72	111	1229	564	250	0	Content		1236	563	7306864	3388341986
7323	09:16:49.765	00:00:07.323	439	1311	656,7427	0,3582149	0,558926	489,7308	3,319237	0	1257,836	696,2115	0,2263398	0,562958	445,636	3,095458	0	12	1284	676						Untertest2.avi	0	880	547	72	111	1229	564	250	0	Content		1212	565	7323474	3388358596
7340	09:16:49.782	00:00:07.340	440	1306,191	661,3751	0,3582131	0,5587161	489,7931	3,320617	0	1269,848	688,1926	0,2263338	0,5629847	445,4961	3,097566	0	12	1288	675						Untertest2.avi	0	880	547	72	111	1229	564	250	0	Content		1216	564	7340220	3388375342
7357	09:16:49.799	00:00:07.356	441	1322,073	659,1588	0,3582061	0,5588364	489,7679	3,324172	0	1262,625	684,9493	0,2263187	0,5633293	445,4786	3,12181	0	12	1292	672						Untertest2.avi	0	880	547	72	111	1229	564	250	0	Content		1220	561	7356860	3388391982
7373	09:16:49.815	00:00:07.373	442	1308,597	662,7263	0,3582084	0,5591626	489,662	3,33884	0	1259,457	692,7394	0,2263048	0,563767	445,4709	3,110388	0	12	1284	678						Untertest2.avi	0	880	547	72	111	1229	564	250	0	Content		1212	567	7373470	3388408592
7390	09:16:49.832	00:00:07.390	443	1314,708	662,5583	0,3582325	0,5596437	489,7444	3,359467	0	1278,828	679,1005	0,2264169	0,564347	446,8207	3,076741	0	12	1297	671						Untertest2.avi	0	880	547	72	111	1229	564	250	0	Content		1225	560	7390094	3388425216
7407	09:16:49.849	00:00:07.406	444	1327,43	665,5101	0,3581844	0,5602292	489,5915	3,400667	0	1291,879	692,3059	0,2266148	0,5651128	448,9456	3,15716	0	12	1310	679						Untertest2.avi	0	880	547	72	111	1229	564	250	0	Content		1238	568	7406867	3388441989
7423	09:16:49.865	00:00:07.423	445	1362,4	688,9213	0,3579061	0,5611004	489,507	3,345871	0	1284,321	698,2972	0,2257907	0,5662534	443,2315	3,132129	0	13	1323	694						Untertest2.avi	0	880	547	72	111	1250	624	316	0	Content		1251	583	7423469	3388458591
7440	09:16:49.882	00:00:07.440	446	1370,86	696,4371	0,3575966	0,5620413	489,7526	3,403585	0	1305,687	720,756	0,225544	0,5672496	443,2314	3,126997	0	13	1338	709						Untertest2.avi	0	880	547	72	111	1250	624	316	0	Content		1266	598	7440092	3388475214
7457	09:16:49.899	00:00:07.456	447	1413,96	713,0538	0,3573509	0,5625233	489,7769	3,357134	0	1237,085	749,2576	0,220225	0,5681519	400,9986	2,811899	0	13	1326	731						Untertest2.avi	0	880	547	72	111	1250	624	316	0	Content		1254	620	7456717	3388491839
7473	09:16:49.915	00:00:07.473	448	1412,524	724,3152	0,3571737	0,5627536	489,6157	3,423209	0	1219,172	759,2589	0,2196348	0,5686294	397,6607	2,844425	0	13	1316	742						Untertest2.avi	0	880	547	72	111	1250	624	316	0	Content		1244	631	7473471	3388508593
7490	09:16:49.932	00:00:07.490	449	1355,158	730,7606	0,3557047	0,5627698	482,4635	3,387392	0	1226,442	749,6869	0,2198746	0,5691812	401,1723	2,882536	0	13	1291	740						Untertest2.avi	0	880	547	72	111	1250	624	316	0	Content		1219	629	7490088	3388525210
7507	09:16:49.949	00:00:07.506	450	1416,073	722,3849	0,3566793	0,5631732	489,7056	3,410984	0	1221,687	758,22	0,2194092	0,5696611	399,4344	2,846029	0	13	1319	740						Untertest2.avi	0	880	547	72	111	1250	624	316	0	Content		1247	629	7506715	3388541837
7523	09:16:49.965	00:00:07.523	451	1431,215	707,2589	0,3564617	0,5634152	489,5627	3,423923	0	1246,368	748,5365	0,2193589	0,5701416	401,0768	2,871992	0	13	1339	728						Untertest2.avi	0	880	547	72	111	1250	624	316	0	Content		1267	617	7523338	3388558460
7540	09:16:49.982	00:00:07.540	452	1408,544	714,4717	0,356177	0,5635568	489,7118	3,431814	0	1234,591	758,2161	0,2191204	0,5706486	401,2063	2,869969	0	13	1322	736						Untertest2.avi	0	880	547	72	111	1250	624	316	0	Content		1250	625	7540088	3388575210
7557	09:16:49.999	00:00:07.556	453	1423,907	708,862	0,355804	0,5637127	489,644	3,391105	0	1230,79	753,0998	0,2184981	0,5711758	398,8439	2,859711	0	13	1327	731						Untertest2.avi	0	880	547	72	111	1250	624	316	0	Content		1255	620	7556714	3388591836
7573	09:16:50.015	00:00:07.573	454	1425,357	714,314	0,3554968	0,5638223	489,5085	3,371206	0	1230,493	747,2516	0,2185185	0,5717014	401,2409	2,878551	0	13	1328	731						Untertest2.avi	0	880	547	72	111	1250	624	316	0	Content		1256	620	7573337	3388608459
7590	09:16:50.032	00:00:07.589	455	1402,675	710,8522	0,3551493	0,5639188	489,7337	3,42264	0	1236,41	754,3469	0,2181983	0,5720767	401,1291	2,858657	0	13	1320	733						Untertest2.avi	0	880	547	72	111	1250	624	316	0	Content		1248	622	7589959	3388625081
7607	09:16:50.049	00:00:07.606	456	1412,293	716,2371	0,3547259	0,5638372	489,8035	3,40577	0	1222,997	751,1464	0,2178233	0,5724215	401,4678	2,915908	0	13	1318	734						Untertest2.avi	0	880	547	72	111	1250	624	316	0	Content		1246	623	7606710	3388641832
7623	09:16:50.065	00:00:07.623	457	1387,937	718,1544	0,3543475	0,5639147	489,5118	3,428662	0	1219,697	757,8738	0,2169962	0,5726631	398,0154	2,850687	0	13	1304	738						Untertest2.avi	0	880	547	72	111	1250	624	316	0	Content		1232	627	7623331	3388658453
7640	09:16:50.082	00:00:07.639	458	1404,831	716,4891	0,3539907	0,5641123	489,5681	3,400119	0	1236,056	750,4771	0,2167641	0,5729795	399,084	2,847862	0	13	1320	733						Untertest2.avi	0	880	547	72	111	1250	624	316	0	Content		1248	622	7639955	3388675077
7657	09:16:50.099	00:00:07.656	459	1436,712	725,4182	0,3537514	0,5643541	490,0614	3,445119	0	1222,557	759,1665	0,2167811	0,5733185	401,479	2,891654	0	13	1330	742						Untertest2.avi	0	880	547	72	111	1250	624	316	0	Content		1258	631	7656579	3388691701
7673	09:16:50.115	00:00:07.673	460	1300,445	748,4285	0,3638138	0,5644102	457,3381	3,216458	0	1242,215	755,9352	0,2167853	0,5735608	403,347	2,943438	0	13	1271	752						Untertest2.avi	0	880	547	72	111	1250	624	316	0	Content		1199	641	7673328	3388708450
7690	09:16:50.132	00:00:07.689	461	1405,889	719,8287	0,3533213	0,5646473	489,2866	3,480134	0	1254,786	761,1475	0,2166299	0,5736783	403,1881	2,828607	0	13	1330	740						Untertest2.avi	0	880	547	72	111	1250	624	316	0	Content		1258	629	7689953	3388725075
7707	09:16:50.149	00:00:07.706	462	1464,539	724,2505	0,3533797	0,5645096	489,2866	3,419555	0	1214,753	756,2664	0,2155688	0,5738183	396,3021	2,848831	0	13	1340	740						Untertest2.avi	0	880	547	72	111	1250	624	316	0	Content		1268	629	7706574	3388741696
7723	09:16:50.165	00:00:07.723	463	1290,395	752,8818	0,365143	0,5644291	452,2322	3,199956	0	-1024	-768	-1	-1	-1	-1	4	13	1290	753						Untertest2.avi	0	880	547	72	111	1250	624	316	0	Content		1218	642	7723200	3388758322
7740	09:16:50.182	00:00:07.739	464	1440,119	731,9166	0,3532805	0,5641891	489,4997	3,45281	0	-1024	-768	-1	-1	-1	-1	4	14	1440	732						Untertest2.avi	0	880	547	72	111	1381	619	366	0	Content		1368	621	7739948	3388775070
7757	09:16:50.199	00:00:07.756	465	1429,756	730,8271	0,353364	0,5641865	489,5527	3,48449	0	-1024	-768	-1	-1	-1	-1	4	14	1430	731						Untertest2.avi	0	880	547	72	111	1381	619	366	0	Content		1358	620	7756573	3388791695
7773	09:16:50.215	00:00:07.773	466	1439,626	732,9506	0,3533523	0,5642403	489,5162	3,504728	0	-1024	-768	-1	-1	-1	-1	4	14	1440	733						Untertest2.avi	0	880	547	72	111	1381	619	366	0	Content		1368	622	7773195	3388808317
7790	09:16:50.232	00:00:07.789	467	1438,093	731,4268	0,3533371	0,5644332	489,4886	3,495577	0	-1024	-768	-1	-1	-1	-1	4	14	1438	731						Untertest2.avi	0	880	547	72	111	1381	619	366	0	Content		1366	620	7789833	3388824955
7807	09:16:50.249	00:00:07.806	468	1451,608	740,8042	0,3533112	0,5646527	489,4162	3,47008	0	-1024	-768	-1	-1	-1	-1	4	14	1452	741						Untertest2.avi	0	880	547	72	111	1381	619	366	0	Content		1380	630	7806571	3388841693
7823	09:16:50.265	00:00:07.823	469	1449,766	724,0629	0,3532474	0,5648201	489,2752	3,503446	0	-1024	-768	-1	-1	-1	-1	4	14	1450	724						Untertest2.avi	0	880	547	72	111	1381	619	366	0	Content		1378	613	7823194	3388858316
7840	09:16:50.282	00:00:07.839	470	1464,843	727,2737	0,3531683	0,5648922	489,3586	3,491264	0	-1024	-768	-1	-1	-1	-1	4	14	1465	727						Untertest2.avi	0	880	547	72	111	1381	619	366	0	Content		1393	616	7839824	3388874946
7857	09:16:50.299	00:00:07.856	471	1373,548	748,3333	0,3503116	0,5648565	473,3059	3,382583	0	-1024	-768	-1	-1	-1	-1	4	14	1374	748						Untertest2.avi	0	880	547	72	111	1381	619	366	0	Content		1302	637	7856570	3388891692
7873	09:16:50.315	00:00:07.873	472	1460,172	724,5219	0,3529387	0,5650176	489,5663	3,518274	0	-1024	-768	-1	-1	-1	-1	4	14	1460	725						Untertest2.avi	0	880	547	72	111	1381	619	366	0	Content		1388	614	7873191	3388908313
7890	09:16:50.332	00:00:07.889	473	1469,229	728,3274	0,3527601	0,5651941	489,4821	3,494977	0	-1024	-768	-1	-1	-1	-1	4	14	1469	728						Untertest2.avi	0	880	547	72	111	1381	619	366	0	Content		1397	617	7889823	3388924945
7906	09:16:50.348	00:00:07.906	474	1460,537	734,9982	0,3525963	0,5655298	489,4447	3,529287	0	-1024	-768	-1	-1	-1	-1	4	14	1461	735						Untertest2.avi	0	880	547	72	111	1381	619	366	0	Content		1389	624	7906440	3388941562
7923	09:16:50.365	00:00:07.923	475	1474,714	724,5909	0,3524345	0,5659616	489,429	3,510988	0	-1024	-768	-1	-1	-1	-1	4	14	1475	725						Untertest2.avi	0	880	547	72	111	1381	619	366	0	Content		1403	614	7923191	3388958313
7940	09:16:50.382	00:00:07.939	476	1452,743	730,0103	0,3522535	0,5664118	489,3053	3,478081	0	-1024	-768	-1	-1	-1	-1	4	14	1453	730						Untertest2.avi	0	880	547	72	111	1381	619	366	0	Content		1381	619	7939815	3388974937
7956	09:16:50.398	00:00:07.956	477	1449,824	733,1402	0,3521647	0,5667827	489,3031	3,550745	0	-1024	-768	-1	-1	-1	-1	4	14	1450	733						Untertest2.avi	0	880	547	72	111	1381	619	366	0	Content		1378	622	7956434	3388991556
7973	09:16:50.415	00:00:07.973	478	1457,122	728,2122	0,3521267	0,5671096	489,3425	3,532349	0	-1024	-768	-1	-1	-1	-1	4	14	1457	728						Untertest2.avi	0	880	547	72	111	1381	619	366	0	Content		1385	617	7973060	3389008182
7990	09:16:50.432	00:00:07.989	479	1461,321	727,8818	0,3521445	0,567345	489,2463	3,582351	0	-1024	-768	-1	-1	-1	-1	4	14	1461	728						Untertest2.avi	0	880	547	72	111	1381	619	366	0	Content		1389	617	7989813	3389024935
8006	09:16:50.448	00:00:08.006	480	1449,027	727,175	0,3522034	0,5674885	489,159	3,571114	0	-1024	-768	-1	-1	-1	-1	4	14	1449	727						Untertest2.avi	0	880	547	72	111	1381	619	366	0	Content		1377	616	8006432	3389041554
8023	09:16:50.465	00:00:08.023	481	1451,338	735,407	0,352316	0,5675288	489,1798	3,611451	0	-1024	-768	-1	-1	-1	-1	4	14	1451	735						Untertest2.avi	0	880	547	72	111	1381	619	366	0	Content		1379	624	8023056	3389058178
8040	09:16:50.482	00:00:08.039	482	1462,935	731,7594	0,3524878	0,5675296	489,6725	3,575824	0	-1024	-768	-1	-1	-1	-1	4	14	1463	732						Untertest2.avi	0	880	547	72	111	1381	619	366	0	Content		1391	621	8039683	3389074805
8056	09:16:50.498	00:00:08.056	483	1454,598	729,4503	0,3526209	0,567556	489,7855	3,584866	0	-1024	-768	-1	-1	-1	-1	4	14	1455	729						Untertest2.avi	0	880	547	72	111	1381	619	366	0	Content		1383	618	8056433	3389091555
8073	09:16:50.515	00:00:08.073	484	1438,505	729,6754	0,352731	0,5677663	489,5933	3,581467	0	-1024	-768	-1	-1	-1	-1	4	14	1439	730						Untertest2.avi	0	880	547	72	111	1381	619	366	0	Content		1367	619	8073055	3389108177
8090	09:16:50.532	00:00:08.089	485	1481,475	728,4377	0,3528843	0,568289	489,8115	3,601425	0	-1024	-768	-1	-1	-1	-1	4	14	1481	728						Untertest2.avi	0	880	547	72	111	1381	619	366	0	Content		1409	617	8089679	3389124801
8106	09:16:50.548	00:00:08.106	486	1469,838	775,5745	0,3526106	0,5687421	489,8115	3,576538	0	-1024	-768	-1	-1	-1	-1	4	15	1470	776						Untertest2.avi	0	880	547	72	111	1344	655	100	0	Content		1398	665	8106303	3389141425
8123	09:16:50.565	00:00:08.123	487	1426,604	755,3896	0,3498135	0,569558	471,7469	3,479532	0	-1024	-768	-1	-1	-1	-1	4	15	1427	755						Untertest2.avi	0	880	547	72	111	1344	655	100	0	Content		1355	644	8123053	3389158175
8140	09:16:50.582	00:00:08.139	488	1409,616	768,1664	0,3495791	0,5698958	469,6837	3,432382	0	-1024	-768	-1	-1	-1	-1	4	15	1410	768						Untertest2.avi	0	880	547	72	111	1344	655	100	0	Content		1338	657	8139675	3389174797
8156	09:16:50.598	00:00:08.156	489	1415,161	772,1644	0,3494531	0,5700131	468,4442	3,468769	0	-1024	-768	-1	-1	-1	-1	4	15	1415	772						Untertest2.avi	0	880	547	72	111	1344	655	100	0	Content		1343	661	8156299	3389191421
8173	09:16:50.615	00:00:08.172	490	1393,307	765,3091	0,3494533	0,5700839	467,7849	3,425161	0	-1024	-768	-1	-1	-1	-1	4	15	1393	765						Untertest2.avi	0	880	547	72	111	1344	655	100	0	Content		1321	654	8172922	3389208044
8190	09:16:50.632	00:00:08.189	491	1418,288	760,7354	0,3494491	0,5700057	467,5576	3,426033	0	-1024	-768	-1	-1	-1	-1	4	15	1418	761						Untertest2.avi	0	880	547	72	111	1344	655	100	0	Content		1346	650	8189672	3389224794
8206	09:16:50.648	00:00:08.206	492	-1024	-768	-1	-1	-1	-1	4	-1024	-768	-1	-1	-1	-1	4		0	0						Untertest2.avi	0	880	547	72	111				0	Content		-72	-111	8206296	3389241418
8223	09:16:50.665	00:00:08.222	493	-1024	-768	-1	-1	-1	-1	4	-1024	-768	-1	-1	-1	-1	4		0	0						Untertest2.avi	0	880	547	72	111				0	Content		-72	-111	8222918	3389258040
8240	09:16:50.682	00:00:08.239	494	-1024	-768	-1	-1	-1	-1	4	-1024	-768	-1	-1	-1	-1	4		0	0						Untertest2.avi	0	880	547	72	111				0	Content		-72	-111	8239585	3389274707
8256	09:16:50.698	00:00:08.256	495	-1024	-768	-1	-1	-1	-1	4	-1024	-768	-1	-1	-1	-1	4		0	0						Untertest2.avi	0	880	547	72	111				0	Content		-72	-111	8256290	3389291412
8273	09:16:50.715	00:00:08.272	496	-1024	-768	-1	-1	-1	-1	4	-1024	-768	-1	-1	-1	-1	4		0	0						Untertest2.avi	0	880	547	72	111				0	Content		-72	-111	8272910	3389308032
8290	09:16:50.732	00:00:08.289	497	-1024	-768	-1	-1	-1	-1	4	-1024	-768	-1	-1	-1	-1	4		0	0						Untertest2.avi	0	880	547	72	111				0	Content		-72	-111	8289577	3389324699
8306	09:16:50.748	00:00:08.306	498	-1024	-768	-1	-1	-1	-1	4	-1024	-768	-1	-1	-1	-1	4		0	0						Untertest2.avi	0	880	547	72	111				0	Content		-72	-111	8306161	3389341283
8323	09:16:50.765	00:00:08.322	499	-1024	-768	-1	-1	-1	-1	4	-1024	-768	-1	-1	-1	-1	4		0	0						Untertest2.avi	0	880	547	72	111				0	Content		-72	-111	8322842	3389357964
8340	09:16:50.782	00:00:08.339	500	-1024	-768	-1	-1	-1	-1	4	-1024	-768	-1	-1	-1	-1	4		0	0						Untertest2.avi	0	880	547	72	111				0	Content		-72	-111	8339509	3389374631
8356	09:16:50.798	00:00:08.356	501	-1024	-768	-1	-1	-1	-1	4	-1024	-768	-1	-1	-1	-1	4		0	0						Untertest2.avi	0	880	547	72	111				0	Content		-72	-111	8356154	3389391276
8373	09:16:50.815	00:00:08.372	502	-1024	-768	-1	-1	-1	-1	4	-1024	-768	-1	-1	-1	-1	4		0	0						Untertest2.avi	0	880	547	72	111				0	Content		-72	-111	8372778	3389407900
8390	09:16:50.832	00:00:08.389	503	-1024	-768	-1	-1	-1	-1	4	-1024	-768	-1	-1	-1	-1	4		0	0						Untertest2.avi	0	880	547	72	111				0	Content		-72	-111	8389527	3389424649
8406	09:16:50.848	00:00:08.406	504	-1024	-768	-1	-1	-1	-1	4	-1024	-768	-1	-1	-1	-1	4		0	0						Untertest2.avi	0	880	547	72	111				0	Content		-72	-111	8406155	3389441277
8423	09:16:50.865	00:00:08.422	505	-1024	-768	-1	-1	-1	-1	4	-1024	-768	-1	-1	-1	-1	4		0	0						Untertest2.avi	0	880	547	72	111				0	Content		-72	-111	8422778	3389457900
8439	09:16:50.881	00:00:08.439	506	-1024	-768	-1	-1	-1	-1	4	-1024	-768	-1	-1	-1	-1	4		0	0						Untertest2.avi	0	880	547	72	111				0	Content		-72	-111	8439445	3389474567
8456	09:16:50.898	00:00:08.456	507	-1024	-768	-1	-1	-1	-1	4	-1024	-768	-1	-1	-1	-1	4		0	0						Untertest2.avi	0	880	547	72	111				0	Content		-72	-111	8456111	3389491233
8473	09:16:50.915	00:00:08.472	508	-1024	-768	-1	-1	-1	-1	4	-1024	-768	-1	-1	-1	-1	4		0	0						Untertest2.avi	0	880	547	72	111				0	Content		-72	-111	8472778	3389507900
8489	09:16:50.931	00:00:08.489	509	-1024	-768	-1	-1	-1	-1	4	-1024	-768	-1	-1	-1	-1	4		0	0						Untertest2.avi	0	880	547	72	111				0	Content		-72	-111	8489400	3389524522
8506	09:16:50.948	00:00:08.506	510	-1024	-768	-1	-1	-1	-1	4	-1024	-768	-1	-1	-1	-1	4		0	0						Untertest2.avi	0	880	547	72	111				0	Content		-72	-111	8506068	3389541190
8523	09:16:50.965	00:00:08.522	511	-1024	-768	-1	-1	-1	-1	4	-1024	-768	-1	-1	-1	-1	4		0	0						Untertest2.avi	0	880	547	72	111				0	Content		-72	-111	8522731	3389557853
8539	09:16:50.981	00:00:08.539	512	-1024	-768	-1	-1	-1	-1	4	-1024	-768	-1	-1	-1	-1	4		0	0						Untertest2.avi	0	880	547	72	111				0	Content		-72	-111	8539399	3389574521
8556	09:16:50.998	00:00:08.556	513	-1024	-768	-1	-1	-1	-1	4	-1024	-768	-1	-1	-1	-1	4		0	0						Untertest2.avi	0	880	547	72	111				0	Content		-72	-111	8556085	3389591207
8573	09:16:51.015	00:00:08.572	514	-1024	-768	-1	-1	-1	-1	4	-1024	-768	-1	-1	-1	-1	4		0	0						Untertest2.avi	0	880	547	72	111				0	Content		-72	-111	8572752	3389607874
8589	09:16:51.031	00:00:08.589	515	-1024	-768	-1	-1	-1	-1	4	-1024	-768	-1	-1	-1	-1	4		0	0						Untertest2.avi	0	880	547	72	111				0	Content		-72	-111	8589387	3389624509
8606	09:16:51.048	00:00:08.606	516	-1024	-768	-1	-1	-1	-1	4	-1024	-768	-1	-1	-1	-1	4		0	0						Untertest2.avi	0	880	547	72	111				0	Content		-72	-111	8606054	3389641176
8623	09:16:51.065	00:00:08.622	517	-1024	-768	-1	-1	-1	-1	4	-1024	-768	-1	-1	-1	-1	4		0	0						Untertest2.avi	0	880	547	72	111				0	Content		-72	-111	8622641	3389657763
8639	09:16:51.081	00:00:08.639	518	-1024	-768	-1	-1	-1	-1	4	-1024	-768	-1	-1	-1	-1	4		0	0						Untertest2.avi	0	880	547	72	111				0	Content		-72	-111	8639389	3389674511
8656	09:16:51.098	00:00:08.656	519	-1024	-768	-1	-1	-1	-1	4	-1024	-768	-1	-1	-1	-1	4		0	0						Untertest2.avi	0	880	547	72	111				0	Content		-72	-111	8656012	3389691134
8673	09:16:51.115	00:00:08.672	520	-1024	-768	-1	-1	-1	-1	4	-1024	-768	-1	-1	-1	-1	4		0	0						Untertest2.avi	0	880	547	72	111				0	Content		-72	-111	8672628	3389707750
8689	09:16:51.131	00:00:08.689	521	-1024	-768	-1	-1	-1	-1	4	-1024	-768	-1	-1	-1	-1	4		0	0						Untertest2.avi	0	880	547	72	111				0	Content		-72	-111	8689317	3389724439
8706	09:16:51.148	00:00:08.705	522	-1024	-768	-1	-1	-1	-1	4	-1024	-768	-1	-1	-1	-1	4		0	0						Untertest2.avi	0	880	547	72	111				0	Content		-72	-111	8705984	3389741106
8723	09:16:51.165	00:00:08.722	523	1353,386	824,5415	0,3493009	0,5601386	472,6816	3,63906	3	1342,457	836,9132	0,3493245	0,5601349	472,6816	3,638533	1	16	1342	837						Untertest2.avi	0	880	547	72	111	1296	719	183	0	Content		1270	726	8722627	3389757749
8739	09:16:51.181	00:00:08.739	524	1391,494	813,0574	0,3491489	0,5605268	472,1013	3,590426	3	1381,632	825,2932	0,3491746	0,5605231	472,1013	3,590605	1	16	1382	825						Untertest2.avi	0	880	547	72	111	1296	719	183	0	Content		1310	714	8739252	3389774374
8756	09:16:51.198	00:00:08.755	525	1385,063	809,9479	0,3494889	0,561081	473,941	3,643799	3	1371,64	822,1792	0,3494903	0,5610774	473,941	3,642783	1	16	1372	822						Untertest2.avi	0	880	547	72	111	1296	719	183	0	Content		1300	711	8755877	3389790999
8773	09:16:51.215	00:00:08.772	526	1384,339	819,9743	0,3490221	0,5613206	471,2452	3,623643	3	1374,635	832,3278	0,3490479	0,5613169	471,2452	3,623963	1	16	1375	832						Untertest2.avi	0	880	547	72	111	1296	719	183	0	Content		1303	721	8772629	3389807751
8789	09:16:51.231	00:00:08.789	527	1373,903	825,9482	0,3479937	0,5617661	465,1536	3,590115	3	1364,041	838,2614	0,34802	0,5617623	465,1536	3,590171	1	16	1364	838						Untertest2.avi	0	880	547	72	111	1296	719	183	0	Content		1292	727	8789253	3389824375
8806	09:16:51.248	00:00:08.805	528	1364,449	808,0792	0,3480057	0,5622876	464,9267	3,582954	3	1354,533	819,9619	0,3480321	0,5622838	464,9267	3,583082	1	16	1355	820						Untertest2.avi	0	880	547	72	111	1296	719	183	0	Content		1283	709	8805877	3389840999
8823	09:16:51.265	00:00:08.822	529	1386,782	819,4915	0,3487422	0,5626789	468,6783	3,614406	3	1377,036	831,7868	0,3487682	0,5626752	468,6783	3,614525	1	16	1377	832						Untertest2.avi	0	880	547	72	111	1296	719	183	0	Content		1305	721	8822502	3389857624
8839	09:16:51.281	00:00:08.839	530	1409,553	817,7886	0,3504252	0,5629695	477,6111	3,670975	3	1400,167	830,3291	0,3504505	0,5629659	477,6111	3,671501	1	16	1400	830						Untertest2.avi	0	880	547	72	111	1296	719	183	0	Content		1328	719	8839250	3389874372
8856	09:16:51.298	00:00:08.855	531	1419,632	818,7124	0,3506761	0,5634757	477,8658	3,701011	3	1410,506	831,3197	0,3507013	0,5634722	477,8658	3,701619	1	16	1411	831						Untertest2.avi	0	880	547	72	111	1296	719	183	0	Content		1339	720	8855874	3389890996
8872	09:16:51.314	00:00:08.872	532	1366,586	815,0068	0,3497017	0,5639367	471,5268	3,695335	3	1356,514	827,2018	0,3497274	0,563933	471,5268	3,695163	1	16	1357	827						Untertest2.avi	0	880	547	72	111	1296	719	183	0	Content		1285	716	8872496	3389907618
8889	09:16:51.331	00:00:08.889	533	1373,97	825,3433	0,349514	0,5643362	470,0072	3,656901	3	1364,038	837,7633	0,3495398	0,5643324	470,0072	3,65688	1	16	1364	838						Untertest2.avi	0	880	547	72	111	1296	719	183	0	Content		1292	727	8889122	3389924244
8906	09:16:51.348	00:00:08.905	534	1367,989	816,7081	0,3495558	0,5646693	470,1574	3,664547	3	1357,155	828,926	0,3495761	0,5646656	470,1574	3,664191	1	17	1357	829						Untertest2.avi	0	880	547	72	111	1258	720	749	0	Content		1285	718	8905872	3389940994
8922	09:16:51.364	00:00:08.922	535	1376,919	814,491	0,350531	0,5649821	474,5701	3,684688	3	1364,365	826,8052	0,3505398	0,5649784	474,5701	3,683732	1	17	1364	827						Untertest2.avi	0	880	547	72	111	1258	720	749	0	Content		1292	716	8922498	3389957620
8939	09:16:51.381	00:00:08.939	536	1342,02	825,5797	0,3507737	0,5651829	475,1749	3,689757	3	1331,112	838,008	0,3507991	0,5651792	475,1749	3,689075	1	17	1331	838						Untertest2.avi	0	880	547	72	111	1258	720	749	0	Content		1259	727	8939122	3389974244
8956	09:16:51.398	00:00:08.955	537	1346,292	839,0461	0,3514513	0,5654295	479,5155	3,733221	3	1335,329	851,8965	0,3514763	0,5654259	479,5155	3,732484	1	17	1335	852						Untertest2.avi	0	880	547	72	111	1258	720	749	0	Content		1263	741	8955747	3389990869
8972	09:16:51.414	00:00:08.972	538	1339,714	833,275	0,3513167	0,5655172	479,176	3,729804	3	1328,459	845,9545	0,3513418	0,5655137	479,176	3,72878	1	17	1328	846						Untertest2.avi	0	880	547	72	111	1258	720	749	0	Content		1256	735	8972495	3390007617
8989	09:16:51.431	00:00:08.989	539	1358,284	838,739	0,3514565	0,5654356	480,5586	3,745981	3	1347,645	851,6523	0,3514815	0,5654321	480,5586	3,745488	1	17	1348	852						Untertest2.avi	0	880	547	72	111	1258	720	749	0	Content		1276	741	8989119	3390024241
9006	09:16:51.448	00:00:09.005	540	1364,34	840,3126	0,351094	0,5651617	478,9388	3,727719	3	1353,79	853,2402	0,3511191	0,5651581	478,9388	3,727254	1	17	1354	853						Untertest2.avi	0	880	547	72	111	1258	720	749	0	Content		1282	742	9005744	3390040866
9022	09:16:51.464	00:00:09.022	541	1358,645	826,1943	0,3516363	0,5649369	482,6741	3,77978	3	1346,59	838,8789	0,3516512	0,5649334	482,6741	3,778826	1	17	1347	839						Untertest2.avi	0	880	547	72	111	1258	720	749	0	Content		1275	728	9022369	3390057491
9039	09:16:51.481	00:00:09.039	542	1373,748	830,9655	0,3517925	0,5644583	484,0714	3,785414	0	1288,517	842,5032	0,2191041	0,5775898	430,3295	3,377555	0	17	1331	837						Untertest2.avi	0	880	547	72	111	1258	720	749	0	Content		1259	726	9039117	3390074239
9056	09:16:51.498	00:00:09.055	543	1363,864	833,4853	0,3518156	0,5641216	484,431	3,745499	0	1292,255	841,6985	0,2190988	0,5771232	430,5794	3,394257	0	17	1328	838						Untertest2.avi	0	880	547	72	111	1258	720	749	0	Content		1256	727	9055740	3390090862
9072	09:16:51.514	00:00:09.072	544	1374,714	835,3008	0,3519982	0,5635546	485,6461	3,785857	0	1298,138	845,5327	0,2190693	0,5766808	430,6677	3,382538	0	17	1336	840						Untertest2.avi	0	880	547	72	111	1258	720	749	0	Content		1264	729	9072366	3390107488
9089	09:16:51.531	00:00:09.088	545	1369,27	855,2488	0,3520378	0,5629714	486,2013	3,8072	0	1291,378	843,7551	0,2190786	0,5760325	430,9876	3,4171	0	17	1330	850						Untertest2.avi	0	880	547	72	111	1258	720	749	0	Content		1258	739	9088989	3390124111
9106	09:16:51.548	00:00:09.105	546	1366,186	843,0621	0,3517467	0,5623511	484,4619	3,76966	0	1302,763	844,4342	0,2190725	0,5752828	431,039	3,440156	0	17	1334	844						Untertest2.avi	0	880	547	72	111	1258	720	749	0	Content		1262	733	9105740	3390140862
9122	09:16:51.564	00:00:09.122	547	1377,946	835,6074	0,3516931	0,5617499	484,351	3,736665	0	1303,938	844,9155	0,2191725	0,5744308	432,3038	3,406907	0	17	1341	840						Untertest2.avi	0	880	547	72	111	1258	720	749	0	Content		1269	729	9122364	3390157486
9139	09:16:51.581	00:00:09.138	548	1396,826	830,7511	0,3524751	0,5611982	489,4732	3,800624	0	1298,018	840,3776	0,2191205	0,573627	432,1285	3,435751	0	17	1347	836						Untertest2.avi	0	880	547	72	111	1258	720	749	0	Content		1275	725	9138985	3390174107
9156	09:16:51.598	00:00:09.155	549	1364,136	832,7371	0,3520374	0,5603034	487,4182	3,80459	0	1298,512	842,5915	0,2189442	0,5729801	431,3502	3,418699	0	17	1331	838						Untertest2.avi	0	880	547	72	111	1258	720	749	0	Content		1259	727	9155611	3390190733
9172	09:16:51.614	00:00:09.172	550	1382,443	841,6002	0,3517793	0,559867	486,1541	3,751757	0	1285,058	849,9037	0,2186156	0,5725288	429,4363	3,403001	0	17	1334	846						Untertest2.avi	0	880	547	72	111	1258	720	749	0	Content		1262	735	9172360	3390207482
9189	09:16:51.631	00:00:09.188	551	1371,738	829,9228	0,351782	0,5598091	486,2929	3,777333	0	1294,432	829,051	0,2185816	0,5726014	429,4334	3,394563	0	17	1333	829						Untertest2.avi	0	880	547	72	111	1258	720	749	0	Content		1261	718	9188985	3390224107
9206	09:16:51.648	00:00:09.205	552	1340,92	838,9698	0,3511217	0,5599291	482,6117	3,738222	0	1291,719	827,2365	0,21856	0,5727631	429,4334	3,403908	0	17	1316	833						Untertest2.avi	0	880	547	72	111	1258	720	749	0	Content		1244	722	9205609	3390240731
9222	09:16:51.664	00:00:09.222	553	1333,936	833,5613	0,3508886	0,5603971	481,4453	3,780422	0	1287,673	845,2694	0,2186288	0,572863	430,3072	3,478108	0	17	1311	839						Untertest2.avi	0	880	547	72	111	1258	720	749	0	Content		1239	728	9222232	3390257354
9239	09:16:51.681	00:00:09.238	554	1346,272	816,5197	0,3508971	0,5609757	481,795	3,748122	0	1286,103	840,8113	0,2185622	0,5732813	430,204	3,397668	0	17	1316	829						Untertest2.avi	0	880	547	72	111	1258	720	749	0	Content		1244	718	9238979	3390274101
9256	09:16:51.698	00:00:09.255	555	1337,212	833,2006	0,3503071	0,5612646	478,4566	3,75941	0	1281,569	825,7765	0,2184226	0,5739813	430,201	3,41479	0	17	1309	829						Untertest2.avi	0	880	547	72	111	1258	720	749	0	Content		1237	718	9255604	3390290726
9272	09:16:51.714	00:00:09.272	556	1356,355	852,7045	0,3497863	0,5612009	475,7173	3,716682	0	1295,693	839,5482	0,2182502	0,5742155	430,201	3,434891	0	17	1326	846						Untertest2.avi	0	880	547	72	111	1258	720	749	0	Content		1254	735	9272227	3390307349
9289	09:16:51.731	00:00:09.288	557	1390,585	833,8418	0,3504186	0,5615306	480,288	3,785331	0	1289,825	842,7936	0,2180842	0,5742945	429,9354	3,435961	0	17	1340	838						Untertest2.avi	0	880	547	72	111	1258	720	749	0	Content		1268	727	9288976	3390324098
9306	09:16:51.748	00:00:09.305	558	1383,352	830,1885	0,3510177	0,5618458	484,7812	3,786915	0	1298,296	844,3226	0,2179718	0,5746964	429,9324	3,408396	0	17	1341	837						Untertest2.avi	0	880	547	72	111	1258	720	749	0	Content		1269	726	9305599	3390340721
9322	09:16:51.764	00:00:09.322	559	1385,872	830,7628	0,3509584	0,5620513	485,4824	3,75385	0	1278,762	831,2615	0,217836	0,5748737	429,9323	3,456464	0	17	1332	831						Untertest2.avi	0	880	547	72	111	1258	720	749	0	Content		1260	720	9322222	3390357344
9339	09:16:51.781	00:00:09.338	560	1383,719	835,3252	0,3507384	0,5622392	484,6045	3,785449	0	1290,626	829,8475	0,2177486	0,575049	429,9323	3,429575	0	17	1337	833						Untertest2.avi	0	880	547	72	111	1258	720	749	0	Content		1265	722	9338845	3390373967
9356	09:16:51.798	00:00:09.355	561	1363,378	826,8962	0,3504421	0,5625475	483,0334	3,832086	0	1281,763	837,1526	0,2177293	0,5754861	429,9323	3,4306	0	17	1323	832						Untertest2.avi	0	880	547	72	111	1258	720	749	0	Content		1251	721	9355596	3390390718
9372	09:16:51.814	00:00:09.372	562	1395,494	842,2769	0,350483	0,5628496	483,1985	3,765038	0	1272,135	830,0641	0,217695	0,5761058	429,9323	3,415699	0	17	1334	836						Untertest2.avi	0	880	547	72	111	1258	720	749	0	Content		1262	725	9372221	3390407343
9389	09:16:51.831	00:00:09.388	563	1346,116	828,7195	0,350561	0,5630452	482,9816	3,78524	0	1292,542	827,2748	0,2190845	0,5761858	441,0518	3,499269	0	17	1319	828						Untertest2.avi	0	880	547	72	111	1258	720	749	0	Content		1247	717	9388843	3390423965
9405	09:16:51.847	00:00:09.405	564	1340,246	816,7648	0,3505691	0,5630895	483,0435	3,822773	0	1299,766	810,2177	0,2193804	0,5763512	443,6769	3,514494	0	17	1320	813						Untertest2.avi	0	880	547	72	111	1258	720	749	0	Content		1248	702	9405470	3390440592
9422	09:16:51.864	00:00:09.422	565	1353,751	810,4175	0,3508691	0,5632172	485,0421	3,829043	0	1305,85	806,9081	0,2191362	0,5767748	442,3588	3,516527	0	17	1330	809						Untertest2.avi	0	880	547	72	111	1258	720	749	0	Content		1258	698	9422216	3390457338
9439	09:16:51.881	00:00:09.438	566	1361,89	809,1688	0,3510791	0,5633982	486,6937	3,814709	0	1292,641	815,4038	0,2191001	0,5769587	442,5737	3,520593	0	17	1327	812						Untertest2.avi	0	880	547	72	111	1258	720	749	0	Content		1255	701	9438839	3390473961
9455	09:16:51.897	00:00:09.455	567	1358,114	806,718	0,3510087	0,5633887	486,9565	3,77814	0	1300,111	821,5225	0,2190499	0,577063	442,8117	3,535289	0	17	1329	814						Untertest2.avi	0	880	547	72	111	1258	720	749	0	Content		1257	703	9455465	3390490587
9472	09:16:51.914	00:00:09.472	568	1359,307	806,4077	0,3506781	0,5634195	485,6315	3,82265	0	1299,302	811,7587	0,2192456	0,5773018	445,4171	3,555384	0	17	1329	809						Untertest2.avi	0	880	547	72	111	1258	720	749	0	Content		1257	698	9472092	3390507214
9489	09:16:51.931	00:00:09.488	569	1352,799	801,4121	0,3500079	0,5633921	482,3698	3,755849	0	1298,35	813,1995	0,2190145	0,5774387	444,338	3,554479	0	17	1326	807						Untertest2.avi	0	880	547	72	111	1258	720	749	0	Content		1254	696	9488839	3390523961
9505	09:16:51.947	00:00:09.505	570	1338,631	802,0048	0,3499714	0,5634235	482,7701	3,778475	0	1299	810,4933	0,21868	0,5776198	442,3267	3,490594	0	17	1319	806						Untertest2.avi	0	880	547	72	111	1258	720	749	0	Content		1247	695	9505461	3390540583
9522	09:16:51.964	00:00:09.522	571	1326,663	810,2518	0,3498496	0,5636858	482,7181	3,716681	0	1305,074	817,979	0,2186253	0,5778407	442,259	3,513281	0	17	1316	814						Untertest2.avi	0	880	547	72	111	1258	720	749	0	Content		1244	703	9522085	3390557207
9539	09:16:51.981	00:00:09.538	572	1304,836	785,5629	0,3491779	0,5638896	479,4113	3,70843	0	1293,797	815,8962	0,2186149	0,578258	442,6832	3,505479	0	17	1299	801						Untertest2.avi	0	880	547	72	111	1258	720	749	0	Content		1227	690	9538712	3390573834
9555	09:16:51.997	00:00:09.555	573	1312,174	807,6478	0,3490088	0,5641756	478,9786	3,744367	0	1293,305	811,0061	0,2187251	0,5785318	444,5562	3,501747	0	17	1303	809						Untertest2.avi	0	880	547	72	111	1258	720	749	0	Content		1231	698	9555458	3390590580
9572	09:16:52.014	00:00:09.572	574	1325,902	795,795	0,3491355	0,5643673	480,0293	3,724818	0	1292,221	822,783	0,21848	0,5788285	443,7881	3,553265	0	17	1309	809						Untertest2.avi	0	880	547	72	111	1258	720	749	0	Content		1237	698	9572082	3390607204
9589	09:16:52.031	00:00:09.588	575	1351,89	798,5701	0,3497605	0,5644731	484,0371	3,766081	0	1297,245	816,3508	0,2181547	0,5791893	442,1978	3,503186	0	17	1325	807						Untertest2.avi	0	880	547	72	111	1258	720	749	0	Content		1253	696	9588707	3390623829
9605	09:16:52.047	00:00:09.605	576	1374,652	796,6766	0,34999	0,5645702	486,4582	3,822332	0	1302,567	815,5923	0,2178081	0,5793932	440,0868	3,477103	0	17	1339	806						Untertest2.avi	0	880	547	72	111	1258	720	749	0	Content		1267	695	9605328	3390640450
9622	09:16:52.064	00:00:09.622	577	1381,143	794,8595	0,3491566	0,5646422	483,9918	3,758389	0	1285,56	817,429	0,2157624	0,5796039	424,8232	3,397104	0	17	1333	806						Untertest2.avi	0	880	547	72	111	1258	720	749	0	Content		1261	695	9622078	3390657200
9639	09:16:52.081	00:00:09.638	578	1353,825	798,2437	0,3479075	0,5646675	478,0338	3,7414	0	1288,924	807,1301	0,2156061	0,5799125	424,8197	3,372852	0	17	1321	803						Untertest2.avi	0	880	547	72	111	1258	720	749	0	Content		1249	692	9638703	3390673825
9655	09:16:52.097	00:00:09.655	579	1336,665	799,8097	0,3472019	0,5647237	474,5927	3,683338	0	1213,651	824,1307	0,2122083	0,5798936	397,2652	3,163624	0	18	1275	812						Untertest2.avi	0	880	547	72	111	1215	696	200	0	Content		1203	701	9655326	3390690448
9672	09:16:52.114	00:00:09.671	580	1325,545	794,9317	0,3469601	0,5647558	473,5342	3,692331	0	1224,744	816,3484	0,212379	0,5799717	399,4329	3,220689	0	18	1275	806						Untertest2.avi	0	880	547	72	111	1215	696	200	0	Content		1203	695	9671950	3390707072
9689	09:16:52.131	00:00:09.688	581	1332,604	798,5758	0,3468794	0,5647562	473,3627	3,668169	0	1228,98	804,0731	0,212326	0,5803437	399,4292	3,211331	0	18	1281	801						Untertest2.avi	0	880	547	72	111	1215	696	200	0	Content		1209	690	9688698	3390723820
9705	09:16:52.147	00:00:09.705	582	1322,855	804,4589	0,346806	0,5646979	473,3533	3,731291	0	1206,834	811,3929	0,2121113	0,5799752	397,9241	3,238206	0	18	1265	808						Untertest2.avi	0	880	547	72	111	1215	696	200	0	Content		1193	697	9705322	3390740444
9722	09:16:52.164	00:00:09.721	583	1318,811	790,0198	0,3471447	0,5646173	475,6246	3,783602	0	1227,245	815,4938	0,2119613	0,5799457	397,0919	3,192586	0	18	1273	803						Untertest2.avi	0	880	547	72	111	1215	696	200	0	Content		1201	692	9721946	3390757068
9739	09:16:52.181	00:00:09.738	584	1346,067	814,0772	0,3474199	0,5645348	477,3717	3,776069	0	1235,604	807,6132	0,21191	0,58029	397,0881	3,172745	0	18	1291	811						Untertest2.avi	0	880	547	72	111	1215	696	200	0	Content		1219	700	9738584	3390773706
9755	09:16:52.197	00:00:09.755	585	1345,395	801,2269	0,3476601	0,5644803	478,9804	3,81013	0	1215,362	816,7928	0,2116288	0,5799431	395,2525	3,160867	0	18	1280	809						Untertest2.avi	0	880	547	72	111	1215	696	200	0	Content		1208	698	9755319	3390790441
9772	09:16:52.214	00:00:09.771	586	1362,682	792,29	0,3478313	0,5644419	480,102	3,781131	0	1232,503	815,4154	0,2119983	0,5799593	398,578	3,193704	0	18	1298	804						Untertest2.avi	0	880	547	72	111	1215	696	200	0	Content		1226	693	9771944	3390807066
9789	09:16:52.231	00:00:09.788	587	1382,553	796,6333	0,3478058	0,5644258	480,3071	3,740934	0	-1024	-768	-1	-1	-1	-1	4	18	1383	797						Untertest2.avi	0	880	547	72	111	1215	696	200	0	Content		1311	686	9788588	3390823710
9805	09:16:52.247	00:00:09.805	588	1378,851	798,7909	0,3475433	0,5644451	479,2419	3,772325	0	1220,698	815,1019	0,2117857	0,5800025	398,6454	3,211413	0	18	1300	807						Untertest2.avi	0	880	547	72	111	1215	696	200	0	Content		1228	696	9805189	3390840311
9822	09:16:52.264	00:00:09.821	589	1352,4	797,3339	0,3472262	0,5644524	478,1127	3,73304	0	1230,952	819,7952	0,2116001	0,5800426	397,5302	3,182529	0	18	1292	809						Untertest2.avi	0	880	547	72	111	1215	696	200	0	Content		1220	698	9821937	3390857059
9839	09:16:52.281	00:00:09.838	590	1349,964	798,0031	0,3466623	0,5645186	475,2817	3,746649	0	1224,565	821,3197	0,2115526	0,5801178	397,4517	3,177155	0	18	1287	810						Untertest2.avi	0	880	547	72	111	1215	696	200	0	Content		1215	699	9838573	3390873695
9855	09:16:52.297	00:00:09.855	591	1391,14	789,1522	0,3470866	0,5644305	478,4783	3,774096	0	1245,192	792,7674	0,2113511	0,5804573	397,4479	3,191087	0	19	1318	791						Untertest2.avi	0	880	547	72	111	1318	686	1449	0	Content		1246	680	9855185	3390890307
9872	09:16:52.314	00:00:09.871	592	1401,938	775,2352	0,3470576	0,5644018	478,4635	3,794377	0	-1024	-768	-1	-1	-1	-1	4	19	1402	775						Untertest2.avi	0	880	547	72	111	1318	686	1449	0	Content		1330	664	9871808	3390906930
9889	09:16:52.331	00:00:09.888	593	1390,76	775,0334	0,3467664	0,5645635	476,5575	3,76216	0	-1024	-768	-1	-1	-1	-1	4	19	1391	775						Untertest2.avi	0	880	547	72	111	1318	686	1449	0	Content		1319	664	9888568	3390923690
9905	09:16:52.347	00:00:09.905	594	1381,162	763,3829	0,3462328	0,5646169	473,1095	3,723765	0	-1024	-768	-1	-1	-1	-1	4	19	1381	763						Untertest2.avi	0	880	547	72	111	1318	686	1449	0	Content		1309	652	9905181	3390940303
9922	09:16:52.364	00:00:09.921	595	1375,505	770,0217	0,3460953	0,5646412	472,0428	3,709735	0	-1024	-768	-1	-1	-1	-1	4	19	1376	770						Untertest2.avi	0	880	547	72	111	1318	686	1449	0	Content		1304	659	9921807	3390956929
9938	09:16:52.380	00:00:09.938	596	1363,665	780,2665	0,3460449	0,5647579	471,2391	3,689183	0	-1024	-768	-1	-1	-1	-1	4	19	1364	780						Untertest2.avi	0	880	547	72	111	1318	686	1449	0	Content		1292	669	9938429	3390973551
9955	09:16:52.397	00:00:09.955	597	1400,154	777,9614	0,346796	0,5649986	474,8369	3,726837	0	-1024	-768	-1	-1	-1	-1	4	19	1400	778						Untertest2.avi	0	880	547	72	111	1318	686	1449	0	Content		1328	667	9955180	3390990302
9972	09:16:52.414	00:00:09.971	598	1400,983	779,8313	0,3469307	0,565189	475,158	3,745835	0	-1024	-768	-1	-1	-1	-1	4	19	1401	780						Untertest2.avi	0	880	547	72	111	1318	686	1449	0	Content		1329	669	9971802	3391006924
9988	09:16:52.430	00:00:09.988	599	1376,899	767,9909	0,3470117	0,5654272	475,2332	3,721617	0	-1024	-768	-1	-1	-1	-1	4	19	1377	768						Untertest2.avi	0	880	547	72	111	1318	686	1449	0	Content		1305	657	9988425	3391023547
10005	09:16:52.447	00:00:10.005	600	1373,854	766,9321	0,346736	0,5655628	473,2192	3,737339	0	-1024	-768	-1	-1	-1	-1	4	19	1374	767						Untertest2.avi	0	880	547	72	111	1318	686	1449	0	Content		1302	656	10005175	3391040297
10022	09:16:52.464	00:00:10.021	601	1374,005	768,8004	0,3468125	0,5656394	473,3752	3,723202	0	-1024	-768	-1	-1	-1	-1	4	19	1374	769						Untertest2.avi	0	880	547	72	111	1318	686	1449	0	Content		1302	658	10021798	3391056920
10038	09:16:52.480	00:00:10.038	602	1371,718	765,087	0,3470665	0,5656313	474,2154	3,725505	0	-1024	-768	-1	-1	-1	-1	4	19	1372	765						Untertest2.avi	0	880	547	72	111	1318	686	1449	0	Content		1300	654	10038422	3391073544
10055	09:16:52.497	00:00:10.055	603	1388,481	768,2369	0,347405	0,5657526	475,763	3,75109	0	-1024	-768	-1	-1	-1	-1	4	19	1388	768						Untertest2.avi	0	880	547	72	111	1318	686	1449	0	Content		1316	657	10055048	3391090170
10072	09:16:52.514	00:00:10.071	604	1354,919	757,3844	0,3469888	0,5656071	473,2553	3,753823	0	-1024	-768	-1	-1	-1	-1	4	19	1355	757						Untertest2.avi	0	880	547	72	111	1318	686	1449	0	Content		1283	646	10071796	3391106918
10088	09:16:52.530	00:00:10.088	605	1366,856	773,9613	0,346617	0,5654779	471,1062	3,698241	0	-1024	-768	-1	-1	-1	-1	4	19	1367	774						Untertest2.avi	0	880	547	72	111	1318	686	1449	0	Content		1295	663	10088420	3391123542
10105	09:16:52.547	00:00:10.105	606	1338,767	762,4822	0,3457082	0,565104	466,3234	3,664414	0	-1024	-768	-1	-1	-1	-1	4	19	1339	762						Untertest2.avi	0	880	547	72	111	1318	686	1449	0	Content		1267	651	10105046	3391140168
10122	09:16:52.564	00:00:10.121	607	1335,948	792,2262	0,3455792	0,5648044	465,9856	3,711436	0	-1024	-768	-1	-1	-1	-1	4	19	1336	792						Untertest2.avi	0	880	547	72	111	1318	686	1449	0	Content		1264	681	10121669	3391156791
10138	09:16:52.580	00:00:10.138	608	1317,783	802,8437	0,3457324	0,5646229	466,9391	3,774224	0	-1024	-768	-1	-1	-1	-1	4	19	1318	803						Untertest2.avi	0	880	547	72	111	1318	686	1449	0	Content		1246	692	10138417	3391173539
10155	09:16:52.597	00:00:10.155	609	1368,242	805,342	0,3461098	0,5642415	468,6397	3,671235	0	-1024	-768	-1	-1	-1	-1	4	19	1368	805						Untertest2.avi	0	880	547	72	111	1318	686	1449	0	Content		1296	694	10155042	3391190164
10172	09:16:52.614	00:00:10.171	610	1392,93	806,7573	0,3465881	0,5638011	470,4855	3,70682	0	-1024	-768	-1	-1	-1	-1	4	19	1393	807						Untertest2.avi	0	880	547	72	111	1318	686	1449	0	Content		1321	696	10171666	3391206788
10188	09:16:52.630	00:00:10.188	611	1399,541	796,6624	0,3473449	0,5633909	473,073	3,693578	0	-1024	-768	-1	-1	-1	-1	4	19	1400	797						Untertest2.avi	0	880	547	72	111	1318	686	1449	0	Content		1328	686	10188290	3391223412
10205	09:16:52.647	00:00:10.205	612	1401,518	806,304	0,3474956	0,5629981	472,6349	3,744311	0	-1024	-768	-1	-1	-1	-1	4	19	1402	806						Untertest2.avi	0	880	547	72	111	1318	686	1449	0	Content		1330	695	10205041	3391240163
10222	09:16:52.664	00:00:10.221	613	1386,527	815,0381	0,3473081	0,5627615	470,5948	3,727893	0	-1024	-768	-1	-1	-1	-1	4	19	1387	815						Untertest2.avi	0	880	547	72	111	1318	686	1449	0	Content		1315	704	10221663	3391256785
10238	09:16:52.680	00:00:10.238	614	1411,009	806,4889	0,3480601	0,5626708	473,8954	3,665295	0	-1024	-768	-1	-1	-1	-1	4	19	1411	806						Untertest2.avi	0	880	547	72	111	1318	686	1449	0	Content		1339	695	10238289	3391273411
10255	09:16:52.697	00:00:10.254	615	1401,336	821,7747	0,3481332	0,562564	473,471	3,714805	0	-1024	-768	-1	-1	-1	-1	4	19	1401	822						Untertest2.avi	0	880	547	72	111	1318	686	1449	0	Content		1329	711	10254912	3391290034
10272	09:16:52.714	00:00:10.271	616	1386,217	828,4054	0,3475409	0,5625127	469,1181	3,658681	0	-1024	-768	-1	-1	-1	-1	4	19	1386	828						Untertest2.avi	0	880	547	72	111	1318	686	1449	0	Content		1314	717	10271662	3391306784
10288	09:16:52.730	00:00:10.288	617	1381,496	816,4773	0,3479025	0,5625441	470,4276	3,714387	0	-1024	-768	-1	-1	-1	-1	4	19	1381	816						Untertest2.avi	0	880	547	72	111	1318	686	1449	0	Content		1309	705	10288287	3391323409
10305	09:16:52.747	00:00:10.304	618	1417,388	816,0979	0,3481161	0,562717	471,2587	3,649518	0	-1024	-768	-1	-1	-1	-1	4	19	1417	816						Untertest2.avi	0	880	547	72	111	1318	686	1449	0	Content		1345	705	10304911	3391340033
10322	09:16:52.764	00:00:10.321	619	1383,798	808,9321	0,3480259	0,5628643	470,7286	3,702108	0	-1024	-768	-1	-1	-1	-1	4	19	1384	809						Untertest2.avi	0	880	547	72	111	1318	686	1449	0	Content		1312	698	10321541	3391356663
10338	09:16:52.780	00:00:10.338	620	1376,1	801,072	0,3477646	0,5629063	469,6758	3,679019	0	-1024	-768	-1	-1	-1	-1	4	19	1376	801						Untertest2.avi	0	880	547	72	111	1318	686	1449	0	Content		1304	690	10338283	3391373405
10355	09:16:52.797	00:00:10.354	621	1384,311	813,8086	0,3472506	0,5628293	467,5918	3,675236	0	-1024	-768	-1	-1	-1	-1	4	19	1384	814						Untertest2.avi	0	880	547	72	111	1318	686	1449	0	Content		1312	703	10354906	3391390028
10372	09:16:52.814	00:00:10.371	622	1388,225	816,0674	0,3480302	0,5627032	473,0623	3,728565	0	-1024	-768	-1	-1	-1	-1	4	19	1388	816						Untertest2.avi	0	880	547	72	111	1318	686	1449	0	Content		1316	705	10371538	3391406660
10388	09:16:52.830	00:00:10.388	623	1405,723	810,5332	0,347833	0,5624461	472,9622	3,736433	0	-1024	-768	-1	-1	-1	-1	4	19	1406	811						Untertest2.avi	0	880	547	72	111	1318	686	1449	0	Content		1334	700	10388157	3391423279
10405	09:16:52.847	00:00:10.404	624	1397,224	805,4104	0,3467055	0,5621362	467,8152	3,694459	0	-1024	-768	-1	-1	-1	-1	4	19	1397	805						Untertest2.avi	0	880	547	72	111	1318	686	1449	0	Content		1325	694	10404906	3391440028
10422	09:16:52.864	00:00:10.421	625	1376,989	803,8025	0,3468405	0,5615402	469,9922	3,730354	0	-1024	-768	-1	-1	-1	-1	4	19	1377	804						Untertest2.avi	0	880	547	72	111	1318	686	1449	0	Content		1305	693	10421534	3391456656
10438	09:16:52.880	00:00:10.438	626	1364,043	794,2609	0,3466586	0,5609179	470,5978	3,685278	0	-1024	-768	-1	-1	-1	-1	4	19	1364	794						Untertest2.avi	0	880	547	72	111	1318	686	1449	0	Content		1292	683	10438157	3391473279
10455	09:16:52.897	00:00:10.454	627	1399,7	807,8922	0,3472454	0,5604672	474,8985	3,736152	0	-1024	-768	-1	-1	-1	-1	4	19	1400	808						Untertest2.avi	0	880	547	72	111	1318	686	1449	0	Content		1328	697	10454779	3391489901
10472	09:16:52.914	00:00:10.471	628	1353,213	805,4794	0,3454873	0,5599629	465,7143	3,71068	0	-1024	-768	-1	-1	-1	-1	4	19	1353	805						Untertest2.avi	0	880	547	72	111	1318	686	1449	0	Content		1281	694	10471529	3391506651
10488	09:16:52.930	00:00:10.488	629	1380,477	797,7944	0,3461069	0,5596538	470,0046	3,702328	0	-1024	-768	-1	-1	-1	-1	4	19	1380	798						Untertest2.avi	0	880	547	72	111	1318	686	1449	0	Content		1308	687	10488154	3391523276
10505	09:16:52.947	00:00:10.504	630	1446,453	804,2625	0,3476036	0,5591508	479,3257	3,754745	0	-1024	-768	-1	-1	-1	-1	4	19	1446	804						Untertest2.avi	0	880	547	72	111	1318	686	1449	0	Content		1374	693	10504780	3391539902
10521	09:16:52.963	00:00:10.521	631	1450,317	805,0145	0,3471875	0,5588499	477,6312	3,75291	0	-1024	-768	-1	-1	-1	-1	4	19	1450	805						Untertest2.avi	0	880	547	72	111	1318	686	1449	0	Content		1378	694	10521407	3391556529
10538	09:16:52.980	00:00:10.538	632	1400,316	804,7198	0,3458388	0,5586438	471,0435	3,740486	0	-1024	-768	-1	-1	-1	-1	4	19	1400	805						Untertest2.avi	0	880	547	72	111	1318	686	1449	0	Content		1328	694	10538153	3391573275
10555	09:16:52.997	00:00:10.554	633	1387,479	825,0928	0,345241	0,5583565	469,4218	3,688593	0	-1024	-768	-1	-1	-1	-1	4	19	1387	825						Untertest2.avi	0	880	547	72	111	1318	686	1449	0	Content		1315	714	10554777	3391589899
10571	09:16:53.013	00:00:10.571	634	1395,246	816,6744	0,345854	0,5583993	474,458	3,728937	0	-1024	-768	-1	-1	-1	-1	4	19	1395	817						Untertest2.avi	0	880	547	72	111	1318	686	1449	0	Content		1323	706	10571412	3391606534
10588	09:16:53.030	00:00:10.588	635	1410,657	808,3094	0,3453961	0,5585497	472,6907	3,72753	0	-1024	-768	-1	-1	-1	-1	4	19	1411	808						Untertest2.avi	0	880	547	72	111	1318	686	1449	0	Content		1339	697	10588031	3391623153
10605	09:16:53.047	00:00:10.604	636	1382,277	799,2638	0,3443763	0,5586038	467,8693	3,675645	0	-1024	-768	-1	-1	-1	-1	4	19	1382	799						Untertest2.avi	0	880	547	72	111	1318	686	1449	0	Content		1310	688	10604774	3391639896
10621	09:16:53.063	00:00:10.621	637	1377,575	797,0972	0,3443717	0,5585873	468,1826	3,687081	0	-1024	-768	-1	-1	-1	-1	4	19	1378	797						Untertest2.avi	0	880	547	72	111	1318	686	1449	0	Content		1306	686	10621401	3391656523
10638	09:16:53.080	00:00:10.638	638	1357,455	776,2949	0,3445485	0,5586378	469,0402	3,661893	0	-1024	-768	-1	-1	-1	-1	4	19	1357	776						Untertest2.avi	0	880	547	72	111	1318	686	1449	0	Content		1285	665	10638025	3391673147
10655	09:16:53.097	00:00:10.654	639	1401,332	790,1175	0,3455057	0,5586259	473,772	3,694368	0	-1024	-768	-1	-1	-1	-1	4	19	1401	790						Untertest2.avi	0	880	547	72	111	1318	686	1449	0	Content		1329	679	10654650	3391689772
10671	09:16:53.113	00:00:10.671	640	1394,953	795,5082	0,3457966	0,5585668	474,5829	3,718346	0	-1024	-768	-1	-1	-1	-1	4	19	1395	796						Untertest2.avi	0	880	547	72	111	1318	686	1449	0	Content		1323	685	10671400	3391706522
10688	09:16:53.130	00:00:10.688	641	1382,998	794,1342	0,3457305	0,5584613	472,9238	3,644157	0	-1024	-768	-1	-1	-1	-1	4	19	1383	794						Untertest2.avi	0	880	547	72	111	1318	686	1449	0	Content		1311	683	10688023	3391723145
10705	09:16:53.147	00:00:10.704	642	1389,191	803,3637	0,3459493	0,558382	471,8622	3,693686	0	-1024	-768	-1	-1	-1	-1	4	19	1389	803						Untertest2.avi	0	880	547	72	111	1318	686	1449	0	Content		1317	692	10704645	3391739767
10721	09:16:53.163	00:00:10.721	643	1432,302	788,6197	0,3471586	0,5585932	477,5943	3,735282	0	-1024	-768	-1	-1	-1	-1	4	19	1432	789						Untertest2.avi	0	880	547	72	111	1318	686	1449	0	Content		1360	678	10721399	3391756521
10738	09:16:53.180	00:00:10.738	644	1437,682	799,2581	0,3477466	0,5586661	480,5123	3,780148	0	-1024	-768	-1	-1	-1	-1	4	19	1438	799						Untertest2.avi	0	880	547	72	111	1318	686	1449	0	Content		1366	688	10738020	3391773142
10755	09:16:53.197	00:00:10.754	645	1432,361	797,5254	0,3477673	0,5588574	480,3541	3,774542	0	-1024	-768	-1	-1	-1	-1	4	19	1432	798						Untertest2.avi	0	880	547	72	111	1318	686	1449	0	Content		1360	687	10754644	3391789766
10771	09:16:53.213	00:00:10.771	646	1416,994	799,2186	0,3478266	0,5589289	480,8584	3,746391	0	-1024	-768	-1	-1	-1	-1	4	19	1417	799						Untertest2.avi	0	880	547	72	111	1318	686	1449	0	Content		1345	688	10771270	3391806392
10788	09:16:53.230	00:00:10.788	647	1421,874	794,2195	0,3475542	0,5589815	479,8239	3,740797	0	-1024	-768	-1	-1	-1	-1	4	19	1422	794						Untertest2.avi	0	880	547	72	111	1318	686	1449	0	Content		1350	683	10788017	3391823139
10805	09:16:53.247	00:00:10.804	648	1393,729	795,6018	0,3460935	0,5590594	472,8324	3,702867	0	-1024	-768	-1	-1	-1	-1	4	19	1394	796						Untertest2.avi	0	880	547	72	111	1318	686	1449	0	Content		1322	685	10804642	3391839764
10821	09:16:53.263	00:00:10.821	649	1365,755	790,424	0,3452387	0,5590788	470,2506	3,696782	0	-1024	-768	-1	-1	-1	-1	4	19	1366	790						Untertest2.avi	0	880	547	72	111	1318	686	1449	0	Content		1294	679	10821266	3391856388
10838	09:16:53.280	00:00:10.837	650	1403,994	794,9464	0,3457087	0,5590807	474,5085	3,690249	0	-1024	-768	-1	-1	-1	-1	4	19	1404	795						Untertest2.avi	0	880	547	72	111	1318	686	1449	0	Content		1332	684	10837891	3391873013
10855	09:16:53.297	00:00:10.854	651	1355,744	789,0099	0,3437507	0,559052	466,086	3,597064	0	-1024	-768	-1	-1	-1	-1	4	19	1356	789						Untertest2.avi	0	880	547	72	111	1318	686	1449	0	Content		1284	678	10854638	3391889760
10871	09:16:53.313	00:00:10.871	652	1387,907	786,1381	0,3439792	0,5589787	470,1711	3,688576	0	-1024	-768	-1	-1	-1	-1	4	19	1388	786						Untertest2.avi	0	880	547	72	111	1318	686	1449	0	Content		1316	675	10871264	3391906386
10888	09:16:53.330	00:00:10.887	653	1386,236	800,5289	0,3436177	0,5587254	472,283	3,691011	0	-1024	-768	-1	-1	-1	-1	4	19	1386	801						Untertest2.avi	0	880	547	72	111	1318	686	1449	0	Content		1314	690	10887886	3391923008
10905	09:16:53.347	00:00:10.904	654	1374,131	802,8536	0,3415564	0,5581766	463,939	3,617598	0	-1024	-768	-1	-1	-1	-1	4	19	1374	803						Untertest2.avi	0	880	547	72	111	1318	686	1449	0	Content		1302	692	10904511	3391939633
10921	09:16:53.363	00:00:10.921	655	1413,194	802,9792	0,3424706	0,5574374	473,3296	3,681343	0	-1024	-768	-1	-1	-1	-1	4	19	1413	803						Untertest2.avi	0	880	547	72	111	1318	686	1449	0	Content		1341	692	10921260	3391956382
10938	09:16:53.380	00:00:10.937	656	1414,02	803,9116	0,3416176	0,5569081	472,1064	3,690935	0	-1024	-768	-1	-1	-1	-1	4	19	1414	804						Untertest2.avi	0	880	547	72	111	1318	686	1449	0	Content		1342	693	10937885	3391973007
10955	09:16:53.397	00:00:10.954	657	1407,539	801,9875	0,3406087	0,5561799	470,117	3,641538	0	-1024	-768	-1	-1	-1	-1	4	19	1408	802						Untertest2.avi	0	880	547	72	111	1318	686	1449	0	Content		1336	691	10954509	3391989631
10971	09:16:53.413	00:00:10.971	658	1395,821	792,7252	0,3403275	0,555654	471,6073	3,720768	0	-1024	-768	-1	-1	-1	-1	4	19	1396	793						Untertest2.avi	0	880	547	72	111	1318	686	1449	0	Content		1324	682	10971133	3392006255
10988	09:16:53.430	00:00:10.987	659	1400,801	810,6882	0,3396035	0,554979	470,5423	3,665721	0	-1024	-768	-1	-1	-1	-1	4	19	1401	811						Untertest2.avi	0	880	547	72	111	1318	686	1449	0	Content		1329	700	10987884	3392023006
11005	09:16:53.447	00:00:11.004	660	1391,832	795,863	0,3386444	0,554785	466,7872	3,646979	0	-1024	-768	-1	-1	-1	-1	4	19	1392	796						Untertest2.avi	0	880	547	72	111	1318	686	1449	0	Content		1320	685	11004509	3392039631
11021	09:16:53.463	00:00:11.021	661	1406,524	781,7496	0,3389609	0,554489	469,9473	3,657799	0	-1024	-768	-1	-1	-1	-1	4	19	1407	782						Untertest2.avi	0	880	547	72	111	1318	686	1449	0	Content		1335	671	11021132	3392056254
11038	09:16:53.480	00:00:11.037	662	1411,69	795,646	0,3392649	0,5541639	472,2491	3,686922	0	-1024	-768	-1	-1	-1	-1	4	19	1412	796						Untertest2.avi	0	880	547	72	111	1318	686	1449	0	Content		1340	685	11037756	3392072878
11055	09:16:53.497	00:00:11.054	663	1401,589	796,5988	0,339111	0,5541398	471,0869	3,694316	0	-1024	-768	-1	-1	-1	-1	4	19	1402	797						Untertest2.avi	0	880	547	72	111	1318	686	1449	0	Content		1330	686	11054504	3392089626
11071	09:16:53.513	00:00:11.071	664	1371,513	795,1439	0,3384485	0,5542722	466,3745	3,643681	0	-1024	-768	-1	-1	-1	-1	4	19	1372	795						Untertest2.avi	0	880	547	72	111	1318	686	1449	0	Content		1300	684	11071127	3392106249
11088	09:16:53.530	00:00:11.087	665	1399,52	789,9115	0,3388288	0,5545074	467,0438	3,595925	0	-1024	-768	-1	-1	-1	-1	4	19	1400	790						Untertest2.avi	0	880	547	72	111	1318	686	1449	0	Content		1328	679	11087751	3392122873
11104	09:16:53.546	00:00:11.104	666	1401,987	789,8062	0,3397039	0,5545518	471,0258	3,627985	0	-1024	-768	-1	-1	-1	-1	4	19	1402	790						Untertest2.avi	0	880	547	72	111	1318	686	1449	0	Content		1330	679	11104376	3392139498
11121	09:16:53.563	00:00:11.121	667	1401,27	803,3743	0,33996	0,554724	470,6264	3,631727	0	-1024	-768	-1	-1	-1	-1	4	19	1401	803						Untertest2.avi	0	880	547	72	111	1318	686	1449	0	Content		1329	692	11121125	3392156247
11138	09:16:53.580	00:00:11.137	668	1402,581	786,939	0,3401411	0,5549926	469,9492	3,620191	0	-1024	-768	-1	-1	-1	-1	4	19	1403	787						Untertest2.avi	0	880	547	72	111	1318	686	1449	0	Content		1331	676	11137749	3392172871
11154	09:16:53.596	00:00:11.154	669	1372,012	792,7599	0,3394626	0,5550567	464,4103	3,571297	0	-1024	-768	-1	-1	-1	-1	4	19	1372	793						Untertest2.avi	0	880	547	72	111	1318	686	1449	0	Content		1300	682	11154375	3392189497
11171	09:16:53.613	00:00:11.170	670	1435,333	793,9901	0,3422835	0,5551543	478,7567	3,713249	0	-1024	-768	-1	-1	-1	-1	4	19	1435	794						Untertest2.avi	0	880	547	72	111	1318	686	1449	0	Content		1363	683	11170998	3392206120
11188	09:16:53.630	00:00:11.187	671	1357,265	781,1837	0,3400706	0,5554553	464,4847	3,59242	0	-1024	-768	-1	-1	-1	-1	4	19	1357	781						Untertest2.avi	0	880	547	72	111	1318	686	1449	0	Content		1285	670	11187746	3392222868
11204	09:16:53.646	00:00:11.204	672	1429,776	798,5581	0,3422035	0,5556414	474,6008	3,656845	0	-1024	-768	-1	-1	-1	-1	4	19	1430	799						Untertest2.avi	0	880	547	72	111	1318	686	1449	0	Content		1358	688	11204371	3392239493
11221	09:16:53.663	00:00:11.220	673	1371,525	798,4146	0,3411056	0,5561994	466,9182	3,57404	0	-1024	-768	-1	-1	-1	-1	4	19	1372	798						Untertest2.avi	0	880	547	72	111	1318	686	1449	0	Content		1300	687	11220994	3392256116
11238	09:16:53.680	00:00:11.237	674	1371,245	806,4824	0,3412615	0,5567476	466,2577	3,608166	0	-1024	-768	-1	-1	-1	-1	4	19	1371	806						Untertest2.avi	0	880	547	72	111	1318	686	1449	0	Content		1299	695	11237620	3392272742
11254	09:16:53.696	00:00:11.254	675	1414,505	802,2572	0,3431346	0,5571417	475,261	3,647917	0	-1024	-768	-1	-1	-1	-1	4	19	1415	802						Untertest2.avi	0	880	547	72	111	1318	686	1449	0	Content		1343	691	11254368	3392289490
11271	09:16:53.713	00:00:11.270	676	1382,237	793,7803	0,3420261	0,5578909	467,3586	3,593743	0	-1024	-768	-1	-1	-1	-1	4	19	1382	794						Untertest2.avi	0	880	547	72	111	1318	686	1449	0	Content		1310	683	11270991	3392306113
11288	09:16:53.730	00:00:11.287	677	1365,901	793,3304	0,3415756	0,558407	463,9894	3,51645	0	-1024	-768	-1	-1	-1	-1	4	19	1366	793						Untertest2.avi	0	880	547	72	111	1318	686	1449	0	Content		1294	682	11287617	3392322739
11304	09:16:53.746	00:00:11.304	678	1397,457	773,5327	0,3407401	0,5586215	459,4542	3,508264	0	-1024	-768	-1	-1	-1	-1	4	20	1397	774						Untertest2.avi	0	880	547	72	111	1341	636	233	0	Content		1325	663	11304240	3392339362
11321	09:16:53.763	00:00:11.320	679	1404,915	763,7458	0,3399999	0,5587346	454,8272	3,524744	0	-1024	-768	-1	-1	-1	-1	4	20	1405	764						Untertest2.avi	0	880	547	72	111	1341	636	233	0	Content		1333	653	11320991	3392356113
11338	09:16:53.780	00:00:11.337	680	1412,839	742,6201	0,3405169	0,559111	455,9363	3,523842	0	-1024	-768	-1	-1	-1	-1	4	20	1413	743						Untertest2.avi	0	880	547	72	111	1341	636	233	0	Content		1341	632	11337614	3392372736
11354	09:16:53.796	00:00:11.354	681	1406,202	732,6161	0,3408577	0,5594368	456,4516	3,45598	0	-1024	-768	-1	-1	-1	-1	4	20	1406	733						Untertest2.avi	0	880	547	72	111	1341	636	233	0	Content		1334	622	11354236	3392389358
11371	09:16:53.813	00:00:11.370	682	1406,583	756,7868	0,3403106	0,559526	452,7582	3,442079	0	-1024	-768	-1	-1	-1	-1	4	20	1407	757						Untertest2.avi	0	880	547	72	111	1341	636	233	0	Content		1335	646	11370858	3392405980
11388	09:16:53.830	00:00:11.387	683	1417,973	741,1841	0,3407099	0,5597434	454,629	3,418565	0	-1024	-768	-1	-1	-1	-1	4	20	1418	741						Untertest2.avi	0	880	547	72	111	1341	636	233	0	Content		1346	630	11387608	3392422730
11404	09:16:53.846	00:00:11.404	684	1402,44	748,3939	0,3405277	0,5599843	453,6091	3,475353	0	-1024	-768	-1	-1	-1	-1	4	20	1402	748						Untertest2.avi	0	880	547	72	111	1341	636	233	0	Content		1330	637	11404231	3392439353
11421	09:16:53.863	00:00:11.420	685	1414,339	749,9386	0,3407836	0,560308	454,6498	3,454898	0	-1024	-768	-1	-1	-1	-1	4	20	1414	750						Untertest2.avi	0	880	547	72	111	1341	636	233	0	Content		1342	639	11420856	3392455978
11438	09:16:53.880	00:00:11.437	686	1407,43	744,263	0,3410336	0,5605941	455,7269	3,407668	0	-1024	-768	-1	-1	-1	-1	4	20	1407	744						Untertest2.avi	0	880	547	72	111	1341	636	233	0	Content		1335	633	11437602	3392472724
11454	09:16:53.896	00:00:11.454	687	1423,899	746,44	0,3413043	0,560829	456,6341	3,451054	0	-1024	-768	-1	-1	-1	-1	4	20	1424	746						Untertest2.avi	0	880	547	72	111	1341	636	233	0	Content		1352	635	11454229	3392489351
11471	09:16:53.913	00:00:11.470	688	1417,13	763,9423	0,3412618	0,5612777	456,0492	3,48311	0	-1024	-768	-1	-1	-1	-1	4	20	1417	764						Untertest2.avi	0	880	547	72	111	1341	636	233	0	Content		1345	653	11470851	3392505973
11487	09:16:53.929	00:00:11.487	689	1429,319	754,8583	0,3414188	0,561646	456,4845	3,479466	0	-1024	-768	-1	-1	-1	-1	4	20	1429	755						Untertest2.avi	0	880	547	72	111	1341	636	233	0	Content		1357	644	11487480	3392522602
11504	09:16:53.946	00:00:11.504	690	1402,704	739,0437	0,341652	0,5621237	457,7924	3,54931	0	-1024	-768	-1	-1	-1	-1	4	20	1403	739						Untertest2.avi	0	880	547	72	111	1341	636	233	0	Content		1331	628	11504228	3392539350
11521	09:16:53.963	00:00:11.520	691	1434,281	747,3466	0,3417884	0,5623481	458,9332	3,542772	0	-1024	-768	-1	-1	-1	-1	4	20	1434	747						Untertest2.avi	0	880	547	72	111	1341	636	233	0	Content		1362	636	11520854	3392555976
11537	09:16:53.979	00:00:11.537	692	-1024	-768	-1	-1	-1	-1	4	-1024	-768	-1	-1	-1	-1	4	21	0	0						Untertest2.avi	0	880	547	72	111	1217	624	366	0	Content		-72	-111	11537477	3392572599
11554	09:16:53.996	00:00:11.554	693	-1024	-768	-1	-1	-1	-1	4	-1024	-768	-1	-1	-1	-1	4	21	0	0						Untertest2.avi	0	880	547	72	111	1217	624	366	0	Content		-72	-111	11554144	3392589266
11571	09:16:54.013	00:00:11.570	694	1265,891	741,9299	0,330226	0,5623125	397,5798	3,08946	0	-1024	-768	-1	-1	-1	-1	4	21	1266	742						Untertest2.avi	0	880	547	72	111	1217	624	366	0	Content		1194	631	11570853	3392605975
11587	09:16:54.029	00:00:11.587	695	1279,452	737,4265	0,3297208	0,5618505	394,535	3,046557	0	-1024	-768	-1	-1	-1	-1	4	21	1279	737						Untertest2.avi	0	880	547	72	111	1217	624	366	0	Content		1207	626	11587476	3392622598
11604	09:16:54.046	00:00:11.604	696	1271,431	732,9357	0,3291669	0,5617917	391,2049	3,020299	0	-1024	-768	-1	-1	-1	-1	4	21	1271	733						Untertest2.avi	0	880	547	72	111	1217	624	366	0	Content		1199	622	11604100	3392639222
11621	09:16:54.063	00:00:11.620	697	1307,164	726,3655	0,3309691	0,5614392	398,7306	3,066036	0	-1024	-768	-1	-1	-1	-1	4	21	1307	726						Untertest2.avi	0	880	547	72	111	1217	624	366	0	Content		1235	615	11620729	3392655851
11637	09:16:54.079	00:00:11.637	698	1290,372	741,8987	0,3299821	0,5611619	393,0687	3,016675	0	-1024	-768	-1	-1	-1	-1	4	21	1290	742						Untertest2.avi	0	880	547	72	111	1217	624	366	0	Content		1218	631	11637473	3392672595
11654	09:16:54.096	00:00:11.654	699	-1024	-768	-1	-1	-1	-1	4	-1024	-768	-1	-1	-1	-1	4	21	0	0						Untertest2.avi	0	880	547	72	111	1217	624	366	0	Content		-72	-111	11654098	3392689220
11671	09:16:54.113	00:00:11.670	700	1289,766	728,0769	0,3305696	0,5605261	393,5488	3,026178	0	-1024	-768	-1	-1	-1	-1	4	21	1290	728						Untertest2.avi	0	880	547	72	111	1217	624	366	0	Content		1218	617	11670723	3392705845
11687	09:16:54.129	00:00:11.687	701	1305,615	735,0823	0,331852	0,5603078	398,7494	3,060527	0	-1024	-768	-1	-1	-1	-1	4	21	1306	735						Untertest2.avi	0	880	547	72	111	1217	624	366	0	Content		1234	624	11687347	3392722469
11704	09:16:54.146	00:00:11.704	702	1301,85	739,8213	0,3314528	0,5603586	396,2087	3,065124	0	-1024	-768	-1	-1	-1	-1	4	21	1302	740						Untertest2.avi	0	880	547	72	111	1217	624	366	0	Content		1230	629	11704096	3392739218
11721	09:16:54.163	00:00:11.720	703	1287,202	738,5586	0,3309631	0,5606003	393,3873	3,011118	0	-1024	-768	-1	-1	-1	-1	4	21	1287	739						Untertest2.avi	0	880	547	72	111	1217	624	366	0	Content		1215	628	11720720	3392755842
11737	09:16:54.179	00:00:11.737	704	1289,065	740,702	0,3308992	0,5609085	392,9778	3,048107	0	-1024	-768	-1	-1	-1	-1	4	21	1289	741						Untertest2.avi	0	880	547	72	111	1217	624	366	0	Content		1217	630	11737347	3392772469
11754	09:16:54.196	00:00:11.753	705	1286,461	739,6842	0,3312342	0,5611597	394,3519	3,042731	0	-1024	-768	-1	-1	-1	-1	4	21	1286	740						Untertest2.avi	0	880	547	72	111	1217	624	366	0	Content		1214	629	11753968	3392789090
11771	09:16:54.213	00:00:11.770	706	1280,41	739,5505	0,3306524	0,5615501	392,0082	3,04114	0	-1024	-768	-1	-1	-1	-1	4	21	1280	740						Untertest2.avi	0	880	547	72	111	1217	624	366	0	Content		1208	629	11770720	3392805842
11787	09:16:54.229	00:00:11.787	707	1309,425	732,5225	0,332085	0,5616911	399,4447	3,058675	0	-1024	-768	-1	-1	-1	-1	4	21	1309	733						Untertest2.avi	0	880	547	72	111	1217	624	366	0	Content		1237	622	11787344	3392822466
11804	09:16:54.246	00:00:11.803	708	1298,416	729,76	0,3315415	0,5616585	397,4525	3,03562	0	-1024	-768	-1	-1	-1	-1	4	21	1298	730						Untertest2.avi	0	880	547	72	111	1217	624	366	0	Content		1226	619	11803967	3392839089
11821	09:16:54.263	00:00:11.820	709	1290,209	725,1022	0,3301895	0,561563	392,1178	2,958658	0	-1024	-768	-1	-1	-1	-1	4	21	1290	725						Untertest2.avi	0	880	547	72	111	1217	624	366	0	Content		1218	614	11820591	3392855713
11837	09:16:54.279	00:00:11.837	710	1282,247	731,0923	0,3306602	0,5613635	395,7456	3,030162	0	-1024	-768	-1	-1	-1	-1	4	21	1282	731						Untertest2.avi	0	880	547	72	111	1217	624	366	0	Content		1210	620	11837339	3392872461
11854	09:16:54.296	00:00:11.853	711	1282,607	734,3333	0,3298453	0,5610984	392,5537	3,021988	0	-1024	-768	-1	-1	-1	-1	4	21	1283	734						Untertest2.avi	0	880	547	72	111	1217	624	366	0	Content		1211	623	11853963	3392889085
11871	09:16:54.313	00:00:11.870	712	1277,905	734,7867	0,3295302	0,5609224	392,8055	3,031557	0	-1024	-768	-1	-1	-1	-1	4	21	1278	735						Untertest2.avi	0	880	547	72	111	1217	624	366	0	Content		1206	624	11870587	3392905709
11887	09:16:54.329	00:00:11.887	713	1250,425	725,1077	0,3282749	0,560355	387,4556	2,968297	0	-1024	-768	-1	-1	-1	-1	4	21	1250	725						Untertest2.avi	0	880	547	72	111	1217	624	366	0	Content		1178	614	11887212	3392922334
11904	09:16:54.346	00:00:11.903	714	1375,308	667,7766	0,3404203	0,5595172	453,3989	3,439933	0	-1024	-768	-1	-1	-1	-1	4	22	1375	668						Untertest2.avi	0	880	547	72	111	1330	557	216	0	Content		1303	557	11903961	3392939083
11921	09:16:54.363	00:00:11.920	715	1426,959	660,5227	0,3414472	0,5590378	460,4859	3,496481	0	-1024	-768	-1	-1	-1	-1	4	22	1427	661						Untertest2.avi	0	880	547	72	111	1330	557	216	0	Content		1355	550	11920588	3392955710
11937	09:16:54.379	00:00:11.937	716	1403,495	666,5449	0,3410106	0,5587306	459,5903	3,435535	0	-1024	-768	-1	-1	-1	-1	4	22	1403	667						Untertest2.avi	0	880	547	72	111	1330	557	216	0	Content		1331	556	11937210	3392972332
11954	09:16:54.396	00:00:11.953	717	1383,309	673,9119	0,3401009	0,5584231	455,4527	3,370919	0	-1024	-768	-1	-1	-1	-1	4	22	1383	674						Untertest2.avi	0	880	547	72	111	1330	557	216	0	Content		1311	563	11953836	3392988958
11971	09:16:54.413	00:00:11.970	718	1401,138	664,3303	0,3407539	0,5581563	459,5662	3,44557	0	-1024	-768	-1	-1	-1	-1	4	22	1401	664						Untertest2.avi	0	880	547	72	111	1330	557	216	0	Content		1329	553	11970582	3393005704
11987	09:16:54.429	00:00:11.987	719	1434,691	666,3652	0,3407279	0,5578732	459,7262	3,387053	0	-1024	-768	-1	-1	-1	-1	4	22	1435	666						Untertest2.avi	0	880	547	72	111	1330	557	216	0	Content		1363	555	11987205	3393022327
12004	09:16:54.446	00:00:12.003	720	1439,8	672,9177	0,3406082	0,5575975	459,5466	3,315	0	-1024	-768	-1	-1	-1	-1	4	22	1440	673						Untertest2.avi	0	880	547	72	111	1330	557	216	0	Content		1368	562	12003832	3393038954
12020	09:16:54.462	00:00:12.020	721	1413,511	673,1777	0,3399337	0,5575361	456,6796	3,245092	0	-1024	-768	-1	-1	-1	-1	4	22	1414	673						Untertest2.avi	0	880	547	72	111	1330	557	216	0	Content		1342	562	12020456	3393055578
12037	09:16:54.479	00:00:12.037	722	1414,632	682,9173	0,3397544	0,5576908	456,2112	3,297322	0	-1024	-768	-1	-1	-1	-1	4	22	1415	683						Untertest2.avi	0	880	547	72	111	1330	557	216	0	Content		1343	572	12037203	3393072325
12054	09:16:54.496	00:00:12.053	723	1401,126	668,8954	0,3401638	0,5581443	459,2602	3,262826	0	-1024	-768	-1	-1	-1	-1	4	22	1401	669						Untertest2.avi	0	880	547	72	111	1330	557	216	0	Content		1329	558	12053827	3393088949
12070	09:16:54.512	00:00:12.070	724	1402,634	667,0982	0,3399843	0,5586423	458,9085	3,247706	0	-1024	-768	-1	-1	-1	-1	4	22	1403	667						Untertest2.avi	0	880	547	72	111	1330	557	216	0	Content		1331	556	12070451	3393105573
12087	09:16:54.529	00:00:12.087	725	1392,666	667,4261	0,3395207	0,5589817	456,249	3,252176	0	-1024	-768	-1	-1	-1	-1	4	22	1393	667						Untertest2.avi	0	880	547	72	111	1330	557	216	0	Content		1321	556	12087078	3393122200
12104	09:16:54.546	00:00:12.103	726	1374,592	669,6664	0,3394586	0,5592031	455,8324	3,228673	0	-1024	-768	-1	-1	-1	-1	4	22	1375	670						Untertest2.avi	0	880	547	72	111	1330	557	216	0	Content		1303	559	12103826	3393138948
12120	09:16:54.562	00:00:12.120	727	1377,254	673,9542	0,3387944	0,5595314	452,1639	3,216818	0	-1024	-768	-1	-1	-1	-1	4	23	1377	674						Untertest2.avi	0	880	547	72	111	1249	592	416	0	Content		1305	563	12120448	3393155570
12137	09:16:54.579	00:00:12.137	728	1321,03	709,4479	0,3314207	0,560262	411,9258	2,899595	0	-1024	-768	-1	-1	-1	-1	4	23	1321	709						Untertest2.avi	0	880	547	72	111	1249	592	416	0	Content		1249	598	12137074	3393172196
12154	09:16:54.596	00:00:12.153	729	1350,262	697,7688	0,3321394	0,5607718	415,8898	2,933502	0	-1024	-768	-1	-1	-1	-1	4	23	1350	698						Untertest2.avi	0	880	547	72	111	1249	592	416	0	Content		1278	587	12153825	3393188947
12170	09:16:54.612	00:00:12.170	730	1342,333	688,6544	0,3320772	0,5612056	415,4905	2,901741	0	-1024	-768	-1	-1	-1	-1	4	23	1342	689						Untertest2.avi	0	880	547	72	111	1249	592	416	0	Content		1270	578	12170445	3393205567
12187	09:16:54.629	00:00:12.187	731	1323,406	704,9052	0,3314358	0,5611605	412,2117	2,857727	0	-1024	-768	-1	-1	-1	-1	4	23	1323	705						Untertest2.avi	0	880	547	72	111	1249	592	416	0	Content		1251	594	12187071	3393222193
12204	09:16:54.646	00:00:12.203	732	1323,12	710,3866	0,3311779	0,5612987	410,9619	2,826953	0	-1024	-768	-1	-1	-1	-1	4	23	1323	710						Untertest2.avi	0	880	547	72	111	1249	592	416	0	Content		1251	599	12203696	3393238818
12220	09:16:54.662	00:00:12.220	733	1309,309	718,4911	0,331036	0,5614993	410,2262	2,872706	0	-1024	-768	-1	-1	-1	-1	4	23	1309	718						Untertest2.avi	0	880	547	72	111	1249	592	416	0	Content		1237	607	12220445	3393255567
12237	09:16:54.679	00:00:12.237	734	1312,953	703,2238	0,3310629	0,5620986	410,5084	2,885906	0	-1024	-768	-1	-1	-1	-1	4	23	1313	703						Untertest2.avi	0	880	547	72	111	1249	592	416	0	Content		1241	592	12237068	3393272190
12254	09:16:54.696	00:00:12.253	735	1311,618	705,2935	0,3309004	0,5625172	409,7673	2,865768	0	-1024	-768	-1	-1	-1	-1	4	23	1312	705						Untertest2.avi	0	880	547	72	111	1249	592	416	0	Content		1240	594	12253693	3393288815
12270	09:16:54.712	00:00:12.270	736	1309,249	700,9431	0,3305828	0,5626573	407,9377	2,856276	0	-1024	-768	-1	-1	-1	-1	4	23	1309	701						Untertest2.avi	0	880	547	72	111	1249	592	416	0	Content		1237	590	12270329	3393305451
12287	09:16:54.729	00:00:12.287	737	1327,081	699,7492	0,3312329	0,5624707	410,586	2,852235	0	-1024	-768	-1	-1	-1	-1	4	23	1327	700						Untertest2.avi	0	880	547	72	111	1249	592	416	0	Content		1255	589	12287069	3393322191
12304	09:16:54.746	00:00:12.303	738	1354,662	709,4861	0,3320942	0,5619131	413,5877	2,869869	0	-1024	-768	-1	-1	-1	-1	4	23	1355	709						Untertest2.avi	0	880	547	72	111	1249	592	416	0	Content		1283	598	12303691	3393338813
12320	09:16:54.762	00:00:12.320	739	1350,223	702,7306	0,333003	0,5615742	417,1574	2,900953	0	-1024	-768	-1	-1	-1	-1	4	23	1350	703						Untertest2.avi	0	880	547	72	111	1249	592	416	0	Content		1278	592	12320328	3393355450
12337	09:16:54.779	00:00:12.336	740	1333,08	701,5006	0,3323379	0,561215	412,6959	2,879251	0	-1024	-768	-1	-1	-1	-1	4	23	1333	702						Untertest2.avi	0	880	547	72	111	1249	592	416	0	Content		1261	591	12336939	3393372061
12354	09:16:54.796	00:00:12.353	741	1320	702,8421	0,3321668	0,5607365	411,4752	2,868505	0	-1024	-768	-1	-1	-1	-1	4	23	1320	703						Untertest2.avi	0	880	547	72	111	1249	592	416	0	Content		1248	592	12353686	3393388808
12370	09:16:54.812	00:00:12.370	742	1290,264	712,5276	0,3317638	0,5602763	408,989	2,929448	0	-1024	-768	-1	-1	-1	-1	4	23	1290	713						Untertest2.avi	0	880	547	72	111	1249	592	416	0	Content		1218	602	12370323	3393405445
12387	09:16:54.829	00:00:12.386	743	1307,191	705,0823	0,3315283	0,5599375	407,4524	2,869731	0	-1024	-768	-1	-1	-1	-1	4	23	1307	705						Untertest2.avi	0	880	547	72	111	1249	592	416	0	Content		1235	594	12386935	3393422057
12404	09:16:54.846	00:00:12.403	744	1306,337	698,557	0,3313175	0,5594522	406,3578	2,794972	0	-1024	-768	-1	-1	-1	-1	4	23	1306	699						Untertest2.avi	0	880	547	72	111	1249	592	416	0	Content		1234	588	12403560	3393438682
12420	09:16:54.862	00:00:12.420	745	1309,659	706,3366	0,3311107	0,5591683	405,4177	2,844847	0	-1024	-768	-1	-1	-1	-1	4	23	1310	706						Untertest2.avi	0	880	547	72	111	1249	592	416	0	Content		1238	595	12420324	3393455446
12437	09:16:54.879	00:00:12.436	746	1303,079	708,6035	0,331366	0,5589944	407,0522	2,844497	0	-1024	-768	-1	-1	-1	-1	4	23	1303	709						Untertest2.avi	0	880	547	72	111	1249	592	416	0	Content		1231	598	12436936	3393472058
12454	09:16:54.896	00:00:12.453	747	1334,496	701,808	0,3323055	0,5589854	412,0303	2,964929	0	-1024	-768	-1	-1	-1	-1	4	23	1334	702						Untertest2.avi	0	880	547	72	111	1249	592	416	0	Content		1262	591	12453560	3393488682
12470	09:16:54.912	00:00:12.470	748	1345,433	695,0806	0,3324451	0,5592128	413,3335	2,930254	0	-1024	-768	-1	-1	-1	-1	4	23	1345	695						Untertest2.avi	0	880	547	72	111	1249	592	416	0	Content		1273	584	12470183	3393505305
12487	09:16:54.929	00:00:12.486	749	1338,723	696,2792	0,3318014	0,5594408	411,7017	2,888163	0	-1024	-768	-1	-1	-1	-1	4	23	1339	696						Untertest2.avi	0	880	547	72	111	1249	592	416	0	Content		1267	585	12486933	3393522055
12504	09:16:54.946	00:00:12.503	750	1320,77	698,3425	0,3309515	0,5597821	409,2725	2,910958	0	-1024	-768	-1	-1	-1	-1	4	23	1321	698						Untertest2.avi	0	880	547	72	111	1249	592	416	0	Content		1249	587	12503558	3393538680
12520	09:16:54.962	00:00:12.520	751	1257,813	717,2133	0,3244782	0,5601757	379,0577	2,693982	0	-1024	-768	-1	-1	-1	-1	4	23	1258	717						Untertest2.avi	0	880	547	72	111	1249	592	416	0	Content		1186	606	12520184	3393555306
12537	09:16:54.979	00:00:12.536	752	-1024	-768	-1	-1	-1	-1	4	-1024	-768	-1	-1	-1	-1	4		0	0						Untertest2.avi	0	880	547	72	111				0	Content		-72	-111	12536804	3393571926
12554	09:16:54.996	00:00:12.553	753	-1024	-768	-1	-1	-1	-1	4	-1024	-768	-1	-1	-1	-1	4		0	0						Untertest2.avi	0	880	547	72	111				0	Content		-72	-111	12553560	3393588682
12570	09:16:55.012	00:00:12.570	754	-1024	-768	-1	-1	-1	-1	4	-1024	-768	-1	-1	-1	-1	4		0	0						Untertest2.avi	0	880	547	72	111				0	Content		-72	-111	12570182	3393605304
12587	09:16:55.029	00:00:12.586	755	-1024	-768	-1	-1	-1	-1	4	-1024	-768	-1	-1	-1	-1	4		0	0						Untertest2.avi	0	880	547	72	111				0	Content		-72	-111	12586849	3393621971
12604	09:16:55.046	00:00:12.603	756	-1024	-768	-1	-1	-1	-1	4	-1024	-768	-1	-1	-1	-1	4		0	0						Untertest2.avi	0	880	547	72	111				0	Content		-72	-111	12603512	3393638634
12620	09:16:55.062	00:00:12.620	757	-1024	-768	-1	-1	-1	-1	4	-1024	-768	-1	-1	-1	-1	4		0	0						Untertest2.avi	0	880	547	72	111				0	Content		-72	-111	12620180	3393655302
12637	09:16:55.079	00:00:12.636	758	-1024	-768	-1	-1	-1	-1	4	-1024	-768	-1	-1	-1	-1	4		0	0						Untertest2.avi	0	880	547	72	111				0	Content		-72	-111	12636798	3393671920
12653	09:16:55.095	00:00:12.653	759	-1024	-768	-1	-1	-1	-1	4	-1024	-768	-1	-1	-1	-1	4		0	0						Untertest2.avi	0	880	547	72	111				0	Content		-72	-111	12653421	3393688543
12670	09:16:55.112	00:00:12.670	760	-1024	-768	-1	-1	-1	-1	4	-1024	-768	-1	-1	-1	-1	4		0	0						Untertest2.avi	0	880	547	72	111				0	Content		-72	-111	12670110	3393705232
12687	09:16:55.129	00:00:12.686	761	-1024	-768	-1	-1	-1	-1	4	-1024	-768	-1	-1	-1	-1	4		0	0						Untertest2.avi	0	880	547	72	111				0	Content		-72	-111	12686777	3393721899
12703	09:16:55.145	00:00:12.703	762	-1024	-768	-1	-1	-1	-1	4	-1024	-768	-1	-1	-1	-1	4		0	0						Untertest2.avi	0	880	547	72	111				0	Content		-72	-111	12703410	3393738532
12720	09:16:55.162	00:00:12.720	763	-1024	-768	-1	-1	-1	-1	4	-1024	-768	-1	-1	-1	-1	4		0	0						Untertest2.avi	0	880	547	72	111				0	Content		-72	-111	12720078	3393755200
12737	09:16:55.179	00:00:12.736	764	-1024	-768	-1	-1	-1	-1	4	-1024	-768	-1	-1	-1	-1	4		0	0						Untertest2.avi	0	880	547	72	111				0	Content		-72	-111	12736749	3393771871
12753	09:16:55.195	00:00:12.753	765	-1024	-768	-1	-1	-1	-1	4	-1024	-768	-1	-1	-1	-1	4		0	0						Untertest2.avi	0	880	547	72	111				0	Content		-72	-111	12753417	3393788539
12770	09:16:55.212	00:00:12.770	766	-1024	-768	-1	-1	-1	-1	4	-1024	-768	-1	-1	-1	-1	4		0	0						Untertest2.avi	0	880	547	72	111				0	Content		-72	-111	12770043	3393805165
12787	09:16:55.229	00:00:12.786	767	-1024	-768	-1	-1	-1	-1	4	-1024	-768	-1	-1	-1	-1	4		0	0						Untertest2.avi	0	880	547	72	111				0	Content		-72	-111	12786710	3393821832
12803	09:16:55.245	00:00:12.803	768	-1024	-768	-1	-1	-1	-1	4	-1024	-768	-1	-1	-1	-1	4		0	0						Untertest2.avi	0	880	547	72	111				0	Content		-72	-111	12803363	3393838485
12820	09:16:55.262	00:00:12.820	769	-1024	-768	-1	-1	-1	-1	4	-1024	-768	-1	-1	-1	-1	4		0	0						Untertest2.avi	0	880	547	72	111				0	Content		-72	-111	12820030	3393855152
12837	09:16:55.279	00:00:12.836	770	-1024	-768	-1	-1	-1	-1	4	-1024	-768	-1	-1	-1	-1	4		0	0						Untertest2.avi	0	880	547	72	111				0	Content		-72	-111	12836697	3393871819
12853	09:16:55.295	00:00:12.853	771	-1024	-768	-1	-1	-1	-1	4	-1024	-768	-1	-1	-1	-1	4		0	0						Untertest2.avi	0	880	547	72	111				0	Content		-72	-111	12853370	3393888492
12870	09:16:55.312	00:00:12.870	772	-1024	-768	-1	-1	-1	-1	4	-1024	-768	-1	-1	-1	-1	4		0	0						Untertest2.avi	0	880	547	72	111				0	Content		-72	-111	12870037	3393905159
12887	09:16:55.329	00:00:12.886	773	-1024	-768	-1	-1	-1	-1	4	-1024	-768	-1	-1	-1	-1	4		0	0						Untertest2.avi	0	880	547	72	111				0	Content		-72	-111	12886665	3393921787
12903	09:16:55.345	00:00:12.903	774	-1024	-768	-1	-1	-1	-1	4	-1024	-768	-1	-1	-1	-1	4		0	0						Untertest2.avi	0	880	547	72	111				0	Content		-72	-111	12903288	3393938410
12920	09:16:55.362	00:00:12.919	775	1289,116	722,8787	0,3810359	0,5602705	388,3209	2,806846	1	1209,192	737,7862	0,3856615	0,5602869	377,0606	2,715661	3	24	1289	723						Untertest2.avi	0	880	547	72	111	1220	628	366	0	Content		1217	612	12919911	3393955033
12937	09:16:55.379	00:00:12.936	776	1281,285	725,4536	0,380967	0,560416	388,6474	2,83011	1	1199,802	740,3464	0,3857231	0,5604329	377,0606	2,735337	3	24	1281	725						Untertest2.avi	0	880	547	72	111	1220	628	366	0	Content		1209	614	12936663	3393971785
12953	09:16:55.395	00:00:12.953	777	-1024	-768	-1	-1	-1	-1	4	-1024	-768	-1	-1	-1	-1	4	24	0	0						Untertest2.avi	0	880	547	72	111	1220	628	366	0	Content		-72	-111	12953286	3393988408
12970	09:16:55.412	00:00:12.969	778	1295,878	741,7223	0,3819693	0,5606033	386,2645	2,793227	1	1228,584	754,7209	0,385766	0,5606159	377,0606	2,719253	3	24	1296	742						Untertest2.avi	0	880	547	72	111	1220	628	366	0	Content		1224	631	12969912	3394005034
12987	09:16:55.429	00:00:12.986	779	1281,734	726,3099	0,3539752	0,5612186	384,4464	2,811216	3	1247,319	737,4271	0,3545392	0,5612333	378,8499	2,77002	3	24	0	0						Untertest2.avi	0	880	547	72	111	1220	628	366	0	Content		-72	-111	12986534	3394021656
13003	09:16:55.445	00:00:13.003	780	1263,229	722,091	0,3539596	0,5615144	383,4264	2,813479	3	1228,062	733,3279	0,3545534	0,5615302	377,5629	2,769986	3	24	0	0						Untertest2.avi	0	880	547	72	111	1220	628	366	0	Content		-72	-111	13003288	3394038410
13020	09:16:55.462	00:00:13.019	781	1282,057	738,0166	0,3804401	0,5612734	389,506	2,80394	1	1198,479	752,3441	0,3853322	0,561291	377,563	2,707769	3	24	1282	738						Untertest2.avi	0	880	547	72	111	1220	628	366	0	Content		1210	627	13019908	3394055030
13037	09:16:55.479	00:00:13.036	782	1305,003	743,4528	0,3808738	0,5613488	388,4698	2,800345	1	1225,955	757,1772	0,3853507	0,5613645	377,563	2,712211	3	24	1305	743						Untertest2.avi	0	880	547	72	111	1220	628	366	0	Content		1233	632	13036532	3394071654
13053	09:16:55.495	00:00:13.053	783	1310,014	748,9424	0,3803191	0,5612746	389,5899	2,825841	1	1223,15	762,8486	0,3852456	0,5612923	377,563	2,727615	3	24	1310	749						Untertest2.avi	0	880	547	72	111	1220	628	366	0	Content		1238	638	13053157	3394088279
13070	09:16:55.512	00:00:13.069	784	1329,751	743,4669	0,3790579	0,5612998	392,1292	2,841763	1	1224,278	758,9163	0,3849979	0,561322	377,563	2,721178	3	24	1330	743						Untertest2.avi	0	880	547	72	111	1220	628	366	0	Content		1258	632	13069905	3394105027
13087	09:16:55.529	00:00:13.086	785	1308,99	731,0035	0,3784439	0,5613907	393,5129	2,864069	1	1197,619	747,8931	0,3849323	0,5614153	377,563	2,732372	3	24	1309	731						Untertest2.avi	0	880	547	72	111	1220	628	366	0	Content		1237	620	13086527	3394121649
13103	09:16:55.545	00:00:13.103	786	1313,783	740,3597	0,378242	0,5613737	393,9728	2,857943	1	1198,771	756,697	0,3849121	0,5613991	377,563	2,722404	3	24	1314	740						Untertest2.avi	0	880	547	72	111	1220	628	366	0	Content		1242	629	13103152	3394138274
13120	09:16:55.562	00:00:13.119	787	1303,534	745,5521	0,3782516	0,5614761	393,9102	2,897566	1	1189,878	761,3506	0,3848972	0,5615014	377,563	2,760626	3	24	1304	746						Untertest2.avi	0	880	547	72	111	1220	628	366	0	Content		1232	635	13119774	3394154896
13137	09:16:55.579	00:00:13.136	788	1288,841	742,0839	0,3787372	0,5620014	392,7899	2,888361	1	1184,016	757,6075	0,3849396	0,5620248	377,563	2,761767	3	24	1289	742						Untertest2.avi	0	880	547	72	111	1220	628	366	0	Content		1217	631	13136524	3394171646
13153	09:16:55.595	00:00:13.153	789	1269,608	724,9111	0,3823081	0,5628401	384,8629	2,833551	1	1216,529	737,3887	0,3853291	0,5628492	377,563	2,775136	3	24	1270	725						Untertest2.avi	0	880	547	72	111	1220	628	366	0	Content		1198	614	13153147	3394188269
13170	09:16:55.612	00:00:13.169	790	1289,285	726,4339	0,353244	0,5634369	390,4192	2,886544	3	1277,169	735,3862	0,3533245	0,5634344	389,5981	2,882836	3	24	0	0						Untertest2.avi	0	880	547	72	111	1220	628	366	0	Content		-72	-111	13169770	3394204892
13186	09:16:55.628	00:00:13.186	791	1278,91	723,97	0,354275	0,5639596	388,4638	2,897318	3	1223,668	736,7082	0,3549002	0,5639802	380,8937	2,835432	3	24	0	0						Untertest2.avi	0	880	547	72	111	1220	628	366	0	Content		-72	-111	13186397	3394221519
13203	09:16:55.645	00:00:13.203	792	1287,374	725,9991	0,3547766	0,5648506	392,8428	2,92335	3	1248,409	737,7051	0,3554193	0,5648678	386,219	2,873196	3	24	0	0						Untertest2.avi	0	880	547	72	111	1220	628	366	0	Content		-72	-111	13203144	3394238266
13220	09:16:55.662	00:00:13.219	793	1248,286	729,3159	0,357024	0,5659026	384,4847	2,896906	3	1213,313	740,0475	0,3574015	0,565913	379,9922	2,861032	3	24	0	0						Untertest2.avi	0	880	547	72	111	1220	628	366	0	Content		-72	-111	13219768	3394254890
13236	09:16:55.678	00:00:13.236	794	1257,178	723,0299	0,358554	0,566842	383,6203	2,848267	3	1270,557	728,8972	0,3581022	0,5668203	388,3119	2,888461	3	24	0	0						Untertest2.avi	0	880	547	72	111	1220	628	366	0	Content		-72	-111	13236394	3394271516
13253	09:16:55.695	00:00:13.253	795	1276,074	720,5187	0,3593959	0,5673626	388,642	2,897631	3	1344,702	720,5114	0,3579904	0,567308	403,8976	3,026945	3	24	0	0						Untertest2.avi	0	880	547	72	111	1220	628	366	0	Content		-72	-111	13253016	3394288138
13270	09:16:55.712	00:00:13.269	796	1265,274	723,0922	0,3331691	0,5675743	388,6419	2,914868	3	1288,224	725,1204	0,3363382	0,5674948	404,2916	3,025149	1	24	1288	725						Untertest2.avi	0	880	547	72	111	1220	628	366	0	Content		1216	614	13269765	3394304887
13286	09:16:55.728	00:00:13.286	797	1273,308	721,4962	0,3617885	0,5670308	390,1497	2,896332	3	1355,954	720,0771	0,3601437	0,5669674	408,5165	3,048726	3		0	0						Untertest2.avi	0	880	547	72	111				0	Content		-72	-111	13286389	3394321511
13303	09:16:55.745	00:00:13.303	798	1266,173	720,9496	0,3626087	0,5664811	392,5608	2,921095	3	1357,927	719,5526	0,3612787	0,5664236	409,4247	3,067221	3		0	0						Untertest2.avi	0	880	547	72	111				0	Content		-72	-111	13303012	3394338134
13320	09:16:55.762	00:00:13.319	799	1250,663	726,7982	0,3644829	0,5658119	387,0518	2,869514	3	1340,338	724,9806	0,362673	0,5657408	407,4777	3,037121	3		0	0						Untertest2.avi	0	880	547	72	111				0	Content		-72	-111	13319636	3394354758
13336	09:16:55.778	00:00:13.336	800	1275,229	729,3448	0,3655893	0,5651978	388,8011	2,876455	3	1379,374	726,9682	0,3636589	0,5651223	410,9857	3,06	3		0	0						Untertest2.avi	0	880	547	72	111				0	Content		-72	-111	13336387	3394371509
13353	09:16:55.795	00:00:13.353	801	1282,453	721,4064	0,3668902	0,5648695	389,6656	2,877583	3	1379,437	718,6163	0,3651166	0,564799	410,2655	3,04827	3		0	0						Untertest2.avi	0	880	547	72	111				0	Content		-72	-111	13353010	3394388132
13370	09:16:55.812	00:00:13.369	802	1256,052	728,3422	0,3687849	0,5646929	384,6284	2,894468	3	1370,185	724,166	0,3666785	0,5646082	409,1047	3,099835	3		0	0						Untertest2.avi	0	880	547	72	111				0	Content		-72	-111	13369634	3394404756
13386	09:16:55.828	00:00:13.386	803	1295,955	722,5272	0,3690115	0,5644495	396,2866	2,930381	3	1327,311	727,09	0,3683264	0,5644187	404,4204	2,998759	3		0	0						Untertest2.avi	0	880	547	72	111				0	Content		-72	-111	13386258	3394421380
13403	09:16:55.845	00:00:13.403	804	1275,715	715,3767	0,3709516	0,5644149	391,1834	2,93206	3	1314,139	718,3509	0,3701434	0,5643784	400,7494	3,013563	3		0	0						Untertest2.avi	0	880	547	72	111				0	Content		-72	-111	13403006	3394438128
13420	09:16:55.862	00:00:13.419	805	1271,545	725,165	0,3723748	0,5641387	391,0757	2,934329	3	1333,891	726,3347	0,3711642	0,5640866	405,6782	3,056212	3		0	0						Untertest2.avi	0	880	547	72	111				0	Content		-72	-111	13419632	3394454754
13436	09:16:55.878	00:00:13.436	806	1256,833	724,7353	0,3741289	0,5639926	386,4881	2,918442	3	1328,626	724,5251	0,3727533	0,5639324	403,0598	3,057344	3		0	0						Untertest2.avi	0	880	547	72	111				0	Content		-72	-111	13436257	3394471379
13453	09:16:55.895	00:00:13.452	807	1253,292	716,2297	0,3751571	0,5636964	389,0379	2,95776	3	1295,448	718,4537	0,3742684	0,5636553	399,839	3,049606	3		0	0						Untertest2.avi	0	880	547	72	111				0	Content		-72	-111	13452878	3394488000
13470	09:16:55.912	00:00:13.469	808	1259,376	730,7055	0,3767831	0,5630593	386,9814	2,886888	3	1325,342	731,9115	0,3755218	0,5630026	402,5062	3,01397	3		0	0						Untertest2.avi	0	880	547	72	111				0	Content		-72	-111	13469629	3394504751
13486	09:16:55.928	00:00:13.486	809	1250,905	730,5774	0,3785904	0,5625871	385,0135	2,876797	3	1349,332	728,5612	0,3768443	0,5625097	406,8809	3,057696	3		0	0						Untertest2.avi	0	880	547	72	111				0	Content		-72	-111	13486252	3394521374
13503	09:16:55.945	00:00:13.502	810	1258,52	724,757	0,3801015	0,5620102	389,7723	2,926804	3	1329,847	724,8519	0,3788109	0,5619513	406,3092	3,064719	3		0	0						Untertest2.avi	0	880	547	72	111				0	Content		-72	-111	13502877	3394537999
13520	09:16:55.962	00:00:13.519	811	1255,953	728,5395	0,3826729	0,5612923	388,2246	2,938948	3	1337,717	727,9866	0,3812658	0,561227	406,5907	3,094097	3		0	0						Untertest2.avi	0	880	547	72	111				0	Content		-72	-111	13519501	3394554623
13536	09:16:55.978	00:00:13.536	812	1244,463	728,157	0,3854658	0,5605422	386,1356	2,902879	3	1352,378	724,5753	0,3836933	0,5604595	409,8451	3,101157	3		0	0						Untertest2.avi	0	880	547	72	111				0	Content		-72	-111	13536250	3394571372
13553	09:16:55.995	00:00:13.552	813	1258,615	726,1867	0,3883929	0,5600733	385,4108	2,890516	3	1423,394	716,6907	0,386025	0,5599633	418,3093	3,17013	3		0	0						Untertest2.avi	0	880	547	72	111				0	Content		-72	-111	13552872	3394587994
13569	09:16:56.011	00:00:13.569	814	1109,435	711,7169	0,3612151	0,560048	385,4108	2,867724	3	1383,508	672,3027	0,3778069	0,5597337	459,6578	3,429102	1	25	1384	672						Untertest2.avi	0	880	547	72	111	1296	560	266	0	Content		1312	561	13569499	3394604621
13586	09:16:56.028	00:00:13.586	815	1107,219	707,4962	0,3642471	0,5595713	385,4108	2,900023	3	1370,362	662,2474	0,3823102	0,5592278	468,1899	3,517736	1	25	1370	662						Untertest2.avi	0	880	547	72	111	1296	560	266	0	Content		1298	551	13586248	3394621370
13603	09:16:56.045	00:00:13.602	816	1097,253	706,8591	0,3663588	0,5587626	385,4108	2,85026	3	1370,133	663,5563	0,3836998	0,5584376	462,3917	3,424249	1	25	1370	664						Untertest2.avi	0	880	547	72	111	1296	560	266	0	Content		1298	553	13602875	3394637997
13619	09:16:56.061	00:00:13.619	817	1193,736	715,7595	0,3694137	0,5576583	385,4108	2,983959	3	1360,321	682,6461	0,3864383	0,5573158	467,1768	3,578358	1	25	1360	683						Untertest2.avi	0	880	547	72	111	1296	560	266	0	Content		1288	572	13619497	3394654619
13636	09:16:56.078	00:00:13.636	818	1019,898	714,9713	0,3684334	0,5564358	385,4108	2,856913	3	1351,086	671,5289	0,3868247	0,5561084	463,0263	3,453496	1	25	1351	672						Untertest2.avi	0	880	547	72	111	1296	560	266	0	Content		1279	561	13636118	3394671240
13653	09:16:56.095	00:00:13.652	819	1076,308	704,1641	0,3696479	0,5555076	385,4108	2,877579	3	1356,142	658,0532	0,3874354	0,5551786	463,254	3,465587	1	25	1356	658						Untertest2.avi	0	880	547	72	111	1296	560	266	0	Content		1284	547	13652868	3394687990
13669	09:16:56.111	00:00:13.669	820	1189,616	716,0747	0,3712619	0,5545983	385,4108	2,94988	3	1344,833	685,1207	0,3877949	0,5542653	464,0453	3,513717	1	25	1345	685						Untertest2.avi	0	880	547	72	111	1296	560	266	0	Content		1273	574	13669490	3394704612
13686	09:16:56.128	00:00:13.686	821	1128,731	715,6193	0,3702771	0,5542985	385,4108	2,925563	3	1377,943	677,428	0,3879052	0,5539625	465,1653	3,52502	1	25	1378	677						Untertest2.avi	0	880	547	72	111	1296	560	266	0	Content		1306	566	13686115	3394721237
13703	09:16:56.145	00:00:13.702	822	1181,928	701,2828	0,3988445	0,5545749	385,4108	2,92071	3	1472,159	643,7433	0,391646	0,5543082	487,4325	3,674739	1	25	1472	644						Untertest2.avi	0	880	547	72	111	1296	560	266	0	Content		1400	533	13702739	3394737861
13719	09:16:56.161	00:00:13.719	823	1040,515	713,968	0,3691666	0,5553949	385,4108	2,903718	3	1474,26	651,4987	0,3920792	0,5549901	487,4333	3,702925	1	25	1474	651						Untertest2.avi	0	880	547	72	111	1296	560	266	0	Content		1402	540	13719490	3394754612
13736	09:16:56.178	00:00:13.736	824	1368,547	653,6707	0,386766	0,556069	460,0741	3,464958	3	1355,363	662,7015	0,3867684	0,5560651	460,0741	3,464519	1	25	1355	663						Untertest2.avi	0	880	547	72	111	1296	560	266	0	Content		1283	552	13736120	3394771242
13753	09:16:56.195	00:00:13.752	825	1358,633	665,9635	0,3873431	0,5575081	461,8275	3,477814	3	1345,49	675,1925	0,3873478	0,5575042	461,8275	3,477267	1	25	1345	675						Untertest2.avi	0	880	547	72	111	1296	560	266	0	Content		1273	564	13752737	3394787859
13769	09:16:56.211	00:00:13.769	826	1376,499	660,0186	0,3873935	0,559182	460,2239	3,486723	3	1366,378	669,0123	0,3874161	0,5591782	460,2239	3,487442	1	25	1366	669						Untertest2.avi	0	880	547	72	111	1296	560	266	0	Content		1294	558	13769364	3394804486
13786	09:16:56.228	00:00:13.786	827	1407,42	665,3444	0,3894716	0,5608066	468,3415	3,555897	3	1393,405	674,9131	0,3894629	0,5608029	468,3415	3,555659	1	25	1393	675						Untertest2.avi	0	880	547	72	111	1296	560	266	0	Content		1321	564	13786111	3394821233
13803	09:16:56.245	00:00:13.802	828	1357,464	661,9932	0,3880346	0,5625514	458,7161	3,432408	3	1346,426	671,0156	0,3880552	0,5625475	458,7161	3,432508	1	25	1346	671						Untertest2.avi	0	880	547	72	111	1296	560	266	0	Content		1274	560	13802735	3394837857
13819	09:16:56.261	00:00:13.819	829	1400,902	658,5254	0,3899049	0,5640705	464,6395	3,476362	3	1388,569	667,8511	0,3899104	0,5640666	464,6395	3,476476	1	25	1389	668						Untertest2.avi	0	880	547	72	111	1296	560	266	0	Content		1317	557	13819358	3394854480
13836	09:16:56.278	00:00:13.835	830	1381,386	673,6125	0,3897722	0,5652848	460,7993	3,440891	3	1367,815	683,1389	0,3897711	0,565281	460,7993	3,440413	1	26	1368	683						Untertest2.avi	0	880	547	72	111	1335	558	100	0	Content		1296	572	13835983	3394871105
13853	09:16:56.295	00:00:13.852	831	1387,965	662,5456	0,3912309	0,5660866	463,8329	3,487073	3	1375,723	671,8693	0,3912383	0,5660828	463,8329	3,487123	1	26	1376	672						Untertest2.avi	0	880	547	72	111	1335	558	100	0	Content		1304	561	13852733	3394887855
13869	09:16:56.311	00:00:13.869	832	1470,66	655,843	0,3966087	0,5664465	488,336	3,696615	3	1462,435	665,5181	0,3966086	0,5664431	488,336	3,700127	1	26	1462	666						Untertest2.avi	0	880	547	72	111	1335	558	100	0	Content		1390	555	13869356	3394904478
13886	09:16:56.328	00:00:13.885	833	1418,023	654,8239	0,3974873	0,5663157	488,7654	3,689172	3	1406,669	664,4469	0,3974777	0,5663123	488,7654	3,69085	1	26	1407	664						Untertest2.avi	0	880	547	72	111	1335	558	100	0	Content		1335	553	13885980	3394921102
13903	09:16:56.345	00:00:13.902	834	1459,778	649,342	0,3990855	0,5655096	488,767	3,740063	3	1449,41	659,0004	0,399099	0,5655062	488,767	3,741048	1	26	1449	659						Untertest2.avi	0	880	547	72	111	1335	558	100	0	Content		1377	548	13902604	3394937726
13919	09:16:56.361	00:00:13.919	835	1157,888	713,5144	0,4047928	0,5647159	401,6557	3,066858	3	1438,645	673,4745	0,3996161	0,5644974	489,6538	3,726951	1	26	1439	673						Untertest2.avi	0	880	547	72	111	1335	558	100	0	Content		1367	562	13919354	3394954476
13936	09:16:56.378	00:00:13.935	836	1383,002	659,8199	0,397992	0,5631668	473,2767	3,568391	3	1370,657	669,2248	0,3980019	0,5631632	473,2767	3,568228	1	27	1371	669						Untertest2.avi	0	880	547	72	111	1299	559	283	0	Content		1299	558	13935976	3394971098
13953	09:16:56.395	00:00:13.952	837	1361,645	666,0391	0,3982612	0,5618224	469,9695	3,547143	3	1347,248	675,5414	0,3982601	0,5618187	469,9695	3,545973	1	27	1347	676						Untertest2.avi	0	880	547	72	111	1299	559	283	0	Content		1275	565	13952603	3394987725
13969	09:16:56.411	00:00:13.969	838	1109,321	706,1521	0,4069427	0,5606865	400,0178	3,025462	3	1435,472	656,8525	0,4022567	0,5604629	489,6436	3,70688	1	27	1435	657						Untertest2.avi	0	880	547	72	111	1299	559	283	0	Content		1363	546	13969226	3395004348
13986	09:16:56.428	00:00:13.985	839	1377,942	662,5883	0,3984682	0,5594527	466,6464	3,541936	3	1362,952	672,0601	0,3984583	0,559449	466,6464	3,540911	1	27	1363	672						Untertest2.avi	0	880	547	72	111	1299	559	283	0	Content		1291	561	13985975	3395021097
14003	09:16:56.445	00:00:14.002	840	1372,234	669,1092	0,3994252	0,5585483	473,0636	3,595328	3	1360,061	678,5887	0,3994368	0,5585446	473,0636	3,595198	1	27	1360	679						Untertest2.avi	0	880	547	72	111	1299	559	283	0	Content		1288	568	14002598	3395037720
14019	09:16:56.461	00:00:14.019	841	1437,373	652,8381	0,4010468	0,5578576	489,1509	3,745924	3	1427,022	662,4045	0,4010384	0,5578542	489,1509	3,74831	1	27	1427	662						Untertest2.avi	0	880	547	72	111	1299	559	283	0	Content		1355	551	14019222	3395054344
14036	09:16:56.478	00:00:14.035	842	1425,066	653,7679	0,3993818	0,5572693	488,3673	3,760787	3	1414,171	663,2994	0,3993714	0,5572659	488,3673	3,762834	1	27	1414	663						Untertest2.avi	0	880	547	72	111	1299	559	283	0	Content		1342	552	14035847	3395070969
14053	09:16:56.495	00:00:14.052	843	1426,1	654,4161	0,3970955	0,5567296	487,6973	3,699311	3	1414,755	664,0119	0,3970843	0,5567262	487,6973	3,701057	1	27	1415	664						Untertest2.avi	0	880	547	72	111	1299	559	283	0	Content		1343	553	14052594	3395087716
14069	09:16:56.511	00:00:14.069	844	1176,144	706,5917	0,3997344	0,5560536	405,8649	3,154898	3	1407,923	669,0017	0,3945323	0,5558558	487,1119	3,768096	1	27	1408	669						Untertest2.avi	0	880	547	72	111	1299	559	283	0	Content		1336	558	14069219	3395104341
14086	09:16:56.528	00:00:14.085	845	-1024	-768	-1	-1	-1	-1	4	-1024	-768	-1	-1	-1	-1	4	27	0	0						Untertest2.avi	0	880	547	72	111	1299	559	283	0	Content		-72	-111	14085837	3395120959
14103	09:16:56.545	00:00:14.102	846	-1024	-768	-1	-1	-1	-1	4	-1024	-768	-1	-1	-1	-1	4	27	0	0						Untertest2.avi	0	880	547	72	111	1299	559	283	0	Content		-72	-111	14102504	3395137626
14119	09:16:56.561	00:00:14.119	847	1167,027	713,6702	0,3924611	0,5518878	396,8184	3,048487	3	1411,099	674,4642	0,3861465	0,5516654	486,0958	3,709337	1	27	1411	674						Untertest2.avi	0	880	547	72	111	1299	559	283	0	Content		1339	563	14119212	3395154334
14136	09:16:56.578	00:00:14.135	848	1131,196	704,7955	0,38952	0,5502076	398,7025	3,089854	3	1463,195	655,8866	0,3840519	0,5499927	486,0543	3,773995	1	27	1463	656						Untertest2.avi	0	880	547	72	111	1299	559	283	0	Content		1391	545	14135836	3395170958
14152	09:16:56.594	00:00:14.152	849	1380,769	660,9913	0,3790455	0,5482666	467,0713	3,592913	3	1368,802	670,149	0,3790548	0,5482629	467,0713	3,592835	1	27	1369	670						Untertest2.avi	0	880	547	72	111	1299	559	283	0	Content		1297	559	14152460	3395187582
14169	09:16:56.611	00:00:14.169	850	1346,915	681,6664	0,3767142	0,5465543	463,2752	3,583705	3	1336,804	690,882	0,3767408	0,5465505	463,2752	3,583963	1	27	1337	691						Untertest2.avi	0	880	547	72	111	1299	559	283	0	Content		1265	580	14169083	3395204205
14186	09:16:56.628	00:00:14.185	851	1379,221	664,8676	0,375519	0,545087	462,8585	3,606145	3	1369,079	673,8647	0,3755383	0,5450832	462,8585	3,606871	1	27	1369	674						Untertest2.avi	0	880	547	72	111	1299	559	283	0	Content		1297	563	14185831	3395220953
14202	09:16:56.644	00:00:14.202	852	1360,892	675,3895	0,3742622	0,5442479	460,7385	3,573579	3	1347,295	684,6621	0,3742593	0,5442441	460,7385	3,572949	1	27	1347	685						Untertest2.avi	0	880	547	72	111	1299	559	283	0	Content		1275	574	14202457	3395237579
14219	09:16:56.661	00:00:14.219	853	1367,251	690,4927	0,3740539	0,5446544	462,5014	3,582517	3	1354,706	700,0692	0,3740599	0,5446506	462,5014	3,582017	1	28	1355	700						Untertest2.avi	0	880	547	72	111	1310	681	816	0	Content		1283	589	14219082	3395254204
14236	09:16:56.678	00:00:14.235	854	1351,41	749,3972	0,373145	0,5460101	459,0998	3,567523	3	1339,115	759,9703	0,3731541	0,5460063	459,0998	3,566991	1	28	1339	760						Untertest2.avi	0	880	547	72	111	1310	681	816	0	Content		1267	649	14235832	3395270954
14252	09:16:56.694	00:00:14.252	855	1411,652	775,0405	0,374216	0,5473445	463,944	3,607839	3	1402,972	786,3965	0,3742425	0,5473408	463,944	3,608917	1	28	1403	786						Untertest2.avi	0	880	547	72	111	1310	681	816	0	Content		1331	675	14252457	3395287579
14269	09:16:56.711	00:00:14.269	856	1411,635	769,906	0,3751913	0,5483902	466,7707	3,639956	3	1402,324	781,2289	0,3752149	0,5483864	466,7707	3,640628	1	28	1402	781						Untertest2.avi	0	880	547	72	111	1310	681	816	0	Content		1330	670	14269079	3395304201
14286	09:16:56.728	00:00:14.285	857	1357,55	778,6796	0,3741005	0,5496199	456,8931	3,540165	3	1341,865	789,9229	0,3740855	0,549616	456,8931	3,538378	1	28	1342	790						Untertest2.avi	0	880	547	72	111	1310	681	816	0	Content		1270	679	14285705	3395320827
14302	09:16:56.744	00:00:14.302	858	1389,966	768,7337	0,3762042	0,5508309	462,2141	3,570243	3	1380,614	779,87	0,3762308	0,5508271	462,2141	3,570808	1	28	1381	780						Untertest2.avi	0	880	547	72	111	1310	681	816	0	Content		1309	669	14302452	3395337574
14319	09:16:56.761	00:00:14.319	859	1385,695	780,4613	0,3768782	0,5516422	459,3037	3,543476	3	1376,261	791,7799	0,3769052	0,5516383	459,3037	3,543928	1	28	1376	792						Untertest2.avi	0	880	547	72	111	1310	681	816	0	Content		1304	681	14319078	3395354200
14336	09:16:56.778	00:00:14.335	860	1392,25	764,5593	0,3789877	0,552238	463,4912	3,659874	3	1383,068	775,6451	0,3790133	0,5522342	463,4912	3,660511	1	28	1383	776						Untertest2.avi	0	880	547	72	111	1310	681	816	0	Content		1311	665	14335702	3395370824
14352	09:16:56.794	00:00:14.352	861	1384,583	760,6645	0,3797552	0,5527734	460,8199	3,615635	3	1373,084	771,657	0,3797657	0,5527695	460,8199	3,615502	1	28	1373	772						Untertest2.avi	0	880	547	72	111	1310	681	816	0	Content		1301	661	14352327	3395387449
14369	09:16:56.811	00:00:14.369	862	1387,153	779,6179	0,3810225	0,5531805	461,2281	3,607107	3	1374,718	791,046	0,3810268	0,5531767	461,2281	3,606659	1	28	1375	791						Untertest2.avi	0	880	547	72	111	1310	681	816	0	Content		1303	680	14369073	3395404195
14386	09:16:56.828	00:00:14.385	863	1401,382	773,5773	0,3824707	0,5534592	462,7302	3,660081	3	1392,806	784,8794	0,3824974	0,5534554	462,7302	3,661224	1	28	1393	785						Untertest2.avi	0	880	547	72	111	1310	681	816	0	Content		1321	674	14385698	3395420820
14402	09:16:56.844	00:00:14.402	864	1366,24	780,7824	0,3828316	0,5540196	459,3596	3,666171	3	1355,483	792,0837	0,3828498	0,5540157	459,3596	3,665949	1	28	1355	792						Untertest2.avi	0	880	547	72	111	1310	681	816	0	Content		1283	681	14402322	3395437444
14419	09:16:56.861	00:00:14.418	865	1386,624	781,3508	0,384113	0,5545564	461,2193	3,617285	3	1377,413	792,7574	0,3841398	0,5545525	461,2193	3,617898	1	28	1377	793						Untertest2.avi	0	880	547	72	111	1310	681	816	0	Content		1305	682	14418946	3395454068
14436	09:16:56.878	00:00:14.435	866	1379,928	778,6178	0,3848039	0,5553218	460,9096	3,651124	3	1370,479	789,9427	0,3848307	0,5553179	460,9096	3,651367	1	28	1370	790						Untertest2.avi	0	880	547	72	111	1310	681	816	0	Content		1298	679	14435699	3395470821
14452	09:16:56.894	00:00:14.452	867	1371,11	776,9333	0,3846594	0,5561261	457,6208	3,596471	3	1361,542	788,1282	0,3846866	0,5561221	457,6208	3,596713	1	28	1362	788						Untertest2.avi	0	880	547	72	111	1310	681	816	0	Content		1290	677	14452320	3395487442
14469	09:16:56.911	00:00:14.468	868	1384,685	778,9436	0,3861065	0,5570533	463,2806	3,667824	3	1375,478	790,3442	0,3861331	0,5570494	463,2806	3,668394	1	28	1375	790						Untertest2.avi	0	880	547	72	111	1310	681	816	0	Content		1303	679	14468945	3395504067
14486	09:16:56.928	00:00:14.485	869	1393,425	778,272	0,3863311	0,5579487	463,6479	3,651968	3	1382,08	789,7549	0,3863429	0,557945	463,6479	3,65179	1	28	1382	790						Untertest2.avi	0	880	547	72	111	1310	681	816	0	Content		1310	679	14485568	3395520690
14502	09:16:56.944	00:00:14.502	870	1404,12	783,0862	0,3866359	0,5587302	465,6674	3,719002	3	1395,199	794,7059	0,3866622	0,5587264	465,6674	3,719587	1	28	1395	795						Untertest2.avi	0	880	547	72	111	1310	681	816	0	Content		1323	684	14502317	3395537439
14519	09:16:56.961	00:00:14.518	871	1391,361	778,4916	0,3861158	0,559678	464,0437	3,683638	3	1382,295	789,9304	0,3861423	0,5596742	464,0437	3,684275	1	28	1382	790						Untertest2.avi	0	880	547	72	111	1310	681	816	0	Content		1310	679	14518942	3395554064
14536	09:16:56.978	00:00:14.535	872	1373,614	780,1708	0,3862704	0,5604651	465,9227	3,682369	3	1363,93	791,6255	0,3862967	0,5604613	465,9227	3,682553	1	28	1364	792						Untertest2.avi	0	880	547	72	111	1310	681	816	0	Content		1292	681	14535567	3395570689
14552	09:16:56.994	00:00:14.552	873	1367,896	783,2365	0,3852905	0,5611517	461,9055	3,709416	3	1358,35	794,6516	0,3853172	0,5611478	461,9055	3,709531	1	28	1358	795						Untertest2.avi	0	880	547	72	111	1310	681	816	0	Content		1286	684	14552191	3395587313
14569	09:16:57.011	00:00:14.568	874	1385,578	781,2753	0,3853293	0,5613914	462,4627	3,660017	3	1376,351	792,7266	0,3853559	0,5613875	462,4627	3,660529	1	28	1376	793						Untertest2.avi	0	880	547	72	111	1310	681	816	0	Content		1304	682	14568938	3395604060
14586	09:16:57.028	00:00:14.585	875	1382,84	777,1013	0,3854087	0,5616471	462,7847	3,633852	3	1370,98	788,5197	0,3854185	0,5616433	462,7847	3,633453	1	28	1371	789						Untertest2.avi	0	880	547	72	111	1310	681	816	0	Content		1299	678	14585564	3395620686
14602	09:16:57.044	00:00:14.602	876	1382,362	769,3204	0,3853361	0,5617624	462,0988	3,688859	3	1370,068	780,574	0,385342	0,5617586	462,0988	3,688179	1	28	1370	781						Untertest2.avi	0	880	547	72	111	1310	681	816	0	Content		1298	670	14602188	3395637310
14619	09:16:57.061	00:00:14.618	877	1384,537	782,1337	0,3854776	0,5620234	462,423	3,67922	3	1372,904	793,6521	0,385487	0,5620196	462,423	3,67895	1	28	1373	794						Untertest2.avi	0	880	547	72	111	1310	681	816	0	Content		1301	683	14618819	3395653941
14636	09:16:57.078	00:00:14.635	878	1390,438	774,8962	0,3860215	0,5623508	464,5378	3,733457	3	1381,475	786,2673	0,386048	0,562347	464,5378	3,734066	1	28	1381	786						Untertest2.avi	0	880	547	72	111	1310	681	816	0	Content		1309	675	14635561	3395670683
14652	09:16:57.094	00:00:14.652	879	1429,318	779,3636	0,3852409	0,5628037	460,8583	3,70901	3	1421,457	790,9026	0,3852677	0,5627998	460,8583	3,710388	1	28	1421	791						Untertest2.avi	0	880	547	72	111	1310	681	816	0	Content		1349	680	14652186	3395687308
14669	09:16:57.111	00:00:14.668	880	1416,423	772,297	0,3839146	0,5635648	455,0925	3,6145	3	1408,263	783,5253	0,383942	0,5635608	455,0925	3,615738	1	28	1408	784						Untertest2.avi	0	880	547	72	111	1310	681	816	0	Content		1336	673	14668810	3395703932
14685	09:16:57.127	00:00:14.685	881	1379,877	785,4027	0,3829272	0,5643977	450,7094	3,615653	3	1371,257	796,6807	0,382955	0,5643936	450,7094	3,616579	1	28	1371	797						Untertest2.avi	0	880	547	72	111	1310	681	816	0	Content		1299	686	14685435	3395720557
14702	09:16:57.144	00:00:14.702	882	1401,576	781,7531	0,3826548	0,5655817	450,3867	3,56965	3	1393,122	793,0402	0,3826826	0,5655777	450,3867	3,57061	1	28	1393	793						Untertest2.avi	0	880	547	72	111	1310	681	816	0	Content		1321	682	14702183	3395737305
14719	09:16:57.161	00:00:14.718	883	1409,55	765,2108	0,382749	0,5667895	452,5748	3,611177	3	1401,371	776,2188	0,3827766	0,5667855	452,5748	3,612366	1	28	1401	776						Untertest2.avi	0	880	547	72	111	1310	681	816	0	Content		1329	665	14718808	3395753930
14735	09:16:57.177	00:00:14.735	884	1402,232	786,4398	0,3816571	0,5678532	450,1467	3,595595	3	1394,02	797,8239	0,3816849	0,5678492	450,1467	3,596763	1	28	1394	798						Untertest2.avi	0	880	547	72	111	1310	681	816	0	Content		1322	687	14735429	3395770551
14752	09:16:57.194	00:00:14.752	885	1423,467	770,3234	0,3813369	0,5692126	451,9656	3,585957	3	1412,385	781,5694	0,3813413	0,5692086	451,9656	3,586447	1	28	1412	782						Untertest2.avi	0	880	547	72	111	1310	681	816	0	Content		1340	671	14752078	3395787200
14769	09:16:57.211	00:00:14.768	886	1381,855	789,3002	0,379992	0,5702952	449,8289	3,575308	3	1373,057	800,6663	0,3800199	0,5702912	449,8289	3,576041	1	28	1373	801						Untertest2.avi	0	880	547	72	111	1310	681	816	0	Content		1301	690	14768808	3395803930
14785	09:16:57.227	00:00:14.785	887	1411,346	778,5117	0,3789214	0,5717208	447,515	3,536407	3	1401,73	789,7529	0,3789367	0,5717167	447,515	3,537427	1	28	1402	790						Untertest2.avi	0	880	547	72	111	1310	681	816	0	Content		1330	679	14785427	3395820549
14802	09:16:57.244	00:00:14.802	888	1421,962	786,2523	0,3787428	0,5730845	450,709	3,589648	3	1414,402	797,7228	0,3787706	0,5730805	450,709	3,591428	1	28	1414	798						Untertest2.avi	0	880	547	72	111	1310	681	816	0	Content		1342	687	14802066	3395837188
14819	09:16:57.261	00:00:14.818	889	1417,439	795,6644	0,3779413	0,5744161	450,5629	3,592938	3	1409,559	807,3248	0,3779691	0,574412	450,5629	3,594317	1	28	1410	807						Untertest2.avi	0	880	547	72	111	1310	681	816	0	Content		1338	696	14818675	3395853797
14835	09:16:57.277	00:00:14.835	890	1421,69	784,2914	0,3772883	0,5759906	451,0201	3,613533	3	1412,116	795,7731	0,377303	0,5759866	451,0201	3,614399	1	28	1412	796						Untertest2.avi	0	880	547	72	111	1310	681	816	0	Content		1340	685	14835425	3395870547
14852	09:16:57.294	00:00:14.852	891	1410,575	791,278	0,3760675	0,5774722	448,9502	3,58646	3	1402,449	802,7899	0,3760954	0,5774681	448,9502	3,587523	1	28	1402	803						Untertest2.avi	0	880	547	72	111	1310	681	816	0	Content		1330	692	14852060	3395887182
14869	09:16:57.311	00:00:14.868	892	1438,718	782,6735	0,3763755	0,5789286	454,3571	3,603216	3	1431,233	794,2202	0,3764029	0,5789247	454,3571	3,604957	1	28	1431	794						Untertest2.avi	0	880	547	72	111	1310	681	816	0	Content		1359	683	14868672	3395903794
14885	09:16:57.327	00:00:14.885	893	1416,623	781,5029	0,3746972	0,5802436	450,4957	3,57878	3	1408,73	792,8608	0,374725	0,5802396	450,4957	3,580193	1	28	1409	793						Untertest2.avi	0	880	547	72	111	1310	681	816	0	Content		1337	682	14885296	3395920418
14902	09:16:57.344	00:00:14.902	894	1414,394	777,392	0,3741032	0,5814553	452,2871	3,591842	3	1406,439	788,6886	0,3741308	0,5814513	452,2871	3,59326	1	28	1406	789						Untertest2.avi	0	880	547	72	111	1310	681	816	0	Content		1334	678	14902055	3395937177
14919	09:16:57.361	00:00:14.918	895	1420,807	797,665	0,3729903	0,5824707	451,8212	3,585611	3	1412,801	809,4181	0,373018	0,5824667	451,8212	3,586823	1	28	1413	809						Untertest2.avi	0	880	547	72	111	1310	681	816	0	Content		1341	698	14918666	3395953788
14935	09:16:57.377	00:00:14.935	896	1426,483	781,744	0,3717119	0,5835021	450,5605	3,625349	3	1419,198	793,1372	0,3717397	0,583498	450,5605	3,627242	1	28	1419	793						Untertest2.avi	0	880	547	72	111	1310	681	816	0	Content		1347	682	14935290	3395970412
14952	09:16:57.394	00:00:14.952	897	1430,754	795,592	0,3704253	0,5841477	449,6537	3,576153	3	1423,224	807,291	0,3704532	0,5841436	449,6537	3,577752	1	28	1423	807						Untertest2.avi	0	880	547	72	111	1310	681	816	0	Content		1351	696	14952050	3395987172
14969	09:16:57.411	00:00:14.968	898	1443,314	784,7496	0,3711224	0,5847277	458,6132	3,681252	3	1433,755	796,4882	0,3711345	0,5847238	458,6132	3,682246	1	28	1434	796						Untertest2.avi	0	880	547	72	111	1310	681	816	0	Content		1362	685	14968665	3396003787
14985	09:16:57.427	00:00:14.985	899	1407,337	796,5932	0,3714877	0,5848517	465,4529	3,751751	3	1398,083	808,5582	0,3715093	0,5848479	465,4529	3,752306	1	28	1398	809						Untertest2.avi	0	880	547	72	111	1310	681	816	0	Content		1326	698	14985289	3396020411
15002	09:16:57.444	00:00:15.001	900	1376,152	787,0544	0,3731326	0,5848453	477,2458	3,841595	3	1366,35	798,9246	0,373158	0,5848417	477,2458	3,841446	1	28	1366	799						Untertest2.avi	0	880	547	72	111	1310	681	816	0	Content		1294	688	15001911	3396037033
15019	09:16:57.461	00:00:15.018	901	1309,223	781,4639	0,3752013	0,5846431	490,2109	3,941403	3	1295,018	793,2859	0,3752079	0,5846396	490,2109	3,939183	1	28	1295	793						Untertest2.avi	0	880	547	72	111	1310	681	816	0	Content		1223	682	15018660	3396053782
15035	09:16:57.477	00:00:15.035	902	-1024	-768	-1	-1	-1	-1	4	-1024	-768	-1	-1	-1	-1	4		0	0						Untertest2.avi	0	880	547	72	111				0	Content		-72	-111	15035282	3396070404
15052	09:16:57.494	00:00:15.051	903	-1024	-768	-1	-1	-1	-1	4	-1024	-768	-1	-1	-1	-1	4		0	0						Untertest2.avi	0	880	547	72	111				0	Content		-72	-111	15051905	3396087027
15069	09:16:57.511	00:00:15.068	904	-1024	-768	-1	-1	-1	-1	4	-1024	-768	-1	-1	-1	-1	4		0	0						Untertest2.avi	0	880	547	72	111				0	Content		-72	-111	15068525	3396103647
15085	09:16:57.527	00:00:15.085	905	-1024	-768	-1	-1	-1	-1	4	-1024	-768	-1	-1	-1	-1	4		0	0						Untertest2.avi	0	880	547	72	111				0	Content		-72	-111	15085273	3396120395
15102	09:16:57.544	00:00:15.101	906	-1024	-768	-1	-1	-1	-1	4	-1024	-768	-1	-1	-1	-1	4		0	0						Untertest2.avi	0	880	547	72	111				0	Content		-72	-111	15101895	3396137017
15119	09:16:57.561	00:00:15.118	907	-1024	-768	-1	-1	-1	-1	4	-1024	-768	-1	-1	-1	-1	4		0	0						Untertest2.avi	0	880	547	72	111				0	Content		-72	-111	15118517	3396153639
15135	09:16:57.577	00:00:15.135	908	-1024	-768	-1	-1	-1	-1	4	-1024	-768	-1	-1	-1	-1	4		0	0						Untertest2.avi	0	880	547	72	111				0	Content		-72	-111	15135144	3396170266
15152	09:16:57.594	00:00:15.151	909	-1024	-768	-1	-1	-1	-1	4	-1024	-768	-1	-1	-1	-1	4		0	0						Untertest2.avi	0	880	547	72	111				0	Content		-72	-111	15151845	3396186967
15169	09:16:57.611	00:00:15.168	910	-1024	-768	-1	-1	-1	-1	4	-1024	-768	-1	-1	-1	-1	4		0	0						Untertest2.avi	0	880	547	72	111				0	Content		-72	-111	15168513	3396203635
15185	09:16:57.627	00:00:15.185	911	-1024	-768	-1	-1	-1	-1	4	-1024	-768	-1	-1	-1	-1	4		0	0						Untertest2.avi	0	880	547	72	111				0	Content		-72	-111	15185156	3396220278
15202	09:16:57.644	00:00:15.201	912	-1024	-768	-1	-1	-1	-1	4	-1024	-768	-1	-1	-1	-1	4		0	0						Untertest2.avi	0	880	547	72	111				0	Content		-72	-111	15201780	3396236902
15218	09:16:57.660	00:00:15.218	913	-1024	-768	-1	-1	-1	-1	4	-1024	-768	-1	-1	-1	-1	4		0	0						Untertest2.avi	0	880	547	72	111				0	Content		-72	-111	15218467	3396253589
15235	09:16:57.677	00:00:15.235	914	-1024	-768	-1	-1	-1	-1	4	-1024	-768	-1	-1	-1	-1	4		0	0						Untertest2.avi	0	880	547	72	111				0	Content		-72	-111	15235134	3396270256
15252	09:16:57.694	00:00:15.251	915	-1024	-768	-1	-1	-1	-1	4	-1024	-768	-1	-1	-1	-1	4		0	0						Untertest2.avi	0	880	547	72	111				0	Content		-72	-111	15251780	3396286902
15268	09:16:57.710	00:00:15.268	916	-1024	-768	-1	-1	-1	-1	4	-1024	-768	-1	-1	-1	-1	4		0	0						Untertest2.avi	0	880	547	72	111				0	Content		-72	-111	15268402	3396303524
15285	09:16:57.727	00:00:15.285	917	-1024	-768	-1	-1	-1	-1	4	-1024	-768	-1	-1	-1	-1	4		0	0						Untertest2.avi	0	880	547	72	111				0	Content		-72	-111	15285152	3396320274
15302	09:16:57.744	00:00:15.301	918	-1024	-768	-1	-1	-1	-1	4	-1024	-768	-1	-1	-1	-1	4		0	0						Untertest2.avi	0	880	547	72	111				0	Content		-72	-111	15301774	3396336896
15318	09:16:57.760	00:00:15.318	919	-1024	-768	-1	-1	-1	-1	4	-1024	-768	-1	-1	-1	-1	4		0	0						Untertest2.avi	0	880	547	72	111				0	Content		-72	-111	15318396	3396353518
15335	09:16:57.777	00:00:15.335	920	-1024	-768	-1	-1	-1	-1	4	-1024	-768	-1	-1	-1	-1	4		0	0						Untertest2.avi	0	880	547	72	111				0	Content		-72	-111	15335025	3396370147
15352	09:16:57.794	00:00:15.351	921	-1024	-768	-1	-1	-1	-1	4	-1024	-768	-1	-1	-1	-1	4		0	0						Untertest2.avi	0	880	547	72	111				0	Content		-72	-111	15351772	3396386894
15369	09:16:57.811	00:00:15.368	922	-1024	-768	-1	-1	-1	-1	4	-1024	-768	-1	-1	-1	-1	4		0	0						Untertest2.avi	0	880	547	72	111				0	Content		-72	-111	15368519	3396403641
15385	09:16:57.827	00:00:15.385	923	-1024	-768	-1	-1	-1	-1	4	-1024	-768	-1	-1	-1	-1	4		0	0						Untertest2.avi	0	880	547	72	111				0	Content		-72	-111	15385019	3396420141
15402	09:16:57.844	00:00:15.401	924	-1024	-768	-1	-1	-1	-1	4	-1024	-768	-1	-1	-1	-1	4		0	0						Untertest2.avi	0	880	547	72	111				0	Content		-72	-111	15401765	3396436887
15418	09:16:57.860	00:00:15.418	925	-1024	-768	-1	-1	-1	-1	4	-1024	-768	-1	-1	-1	-1	4		0	0						Untertest2.avi	0	880	547	72	111				0	Content		-72	-111	15418388	3396453510
15435	09:16:57.877	00:00:15.435	926	-1024	-768	-1	-1	-1	-1	4	-1024	-768	-1	-1	-1	-1	4		0	0						Untertest2.avi	0	880	547	72	111				0	Content		-72	-111	15435458	3396470580
15453	09:16:57.895	00:00:15.452	927	-1024	-768	-1	-1	-1	-1	4	-1024	-768	-1	-1	-1	-1	4		0	0						Untertest2.avi	0	880	547	72	111				0	Content		-72	-111	15452831	3396487953
15470	09:16:57.912	00:00:15.470	928	-1024	-768	-1	-1	-1	-1	4	-1024	-768	-1	-1	-1	-1	4		0	0						Untertest2.avi	0	880	547	72	111				0	Content		-72	-111	15470203	3396505325
15485	09:16:57.927	00:00:15.485	929	-1024	-768	-1	-1	-1	-1	4	-1024	-768	-1	-1	-1	-1	4		0	0						Untertest2.avi	0	880	547	72	111				0	Content		-72	-111	15485013	3396520135
15502	09:16:57.944	00:00:15.501	930	-1024	-768	-1	-1	-1	-1	4	-1024	-768	-1	-1	-1	-1	4		0	0						Untertest2.avi	0	880	547	72	111				0	Content		-72	-111	15501629	3396536751
15518	09:16:57.960	00:00:15.518	931	-1024	-768	-1	-1	-1	-1	4	-1024	-768	-1	-1	-1	-1	4		0	0						Untertest2.avi	0	880	547	72	111				0	Content		-72	-111	15518381	3396553503
15535	09:16:57.977	00:00:15.535	932	-1024	-768	-1	-1	-1	-1	4	-1024	-768	-1	-1	-1	-1	4		0	0						Untertest2.avi	0	880	547	72	111				0	Content		-72	-111	15535008	3396570130
15552	09:16:57.994	00:00:15.551	933	-1024	-768	-1	-1	-1	-1	4	-1024	-768	-1	-1	-1	-1	4		0	0						Untertest2.avi	0	880	547	72	111				0	Content		-72	-111	15551622	3396586744
15568	09:16:58.010	00:00:15.568	934	-1024	-768	-1	-1	-1	-1	4	-1024	-768	-1	-1	-1	-1	4		0	0						Untertest2.avi	0	880	547	72	111				0	Content		-72	-111	15568248	3396603370
15585	09:16:58.027	00:00:15.585	935	-1024	-768	-1	-1	-1	-1	4	-1024	-768	-1	-1	-1	-1	4		0	0						Untertest2.avi	0	880	547	72	111				0	Content		-72	-111	15585440	3396620562
15603	09:16:58.045	00:00:15.602	936	-1024	-768	-1	-1	-1	-1	4	-1024	-768	-1	-1	-1	-1	4		0	0						Untertest2.avi	0	880	547	72	111				0	Content		-72	-111	15602812	3396637934
15620	09:16:58.062	00:00:15.620	937	-1024	-768	-1	-1	-1	-1	4	-1024	-768	-1	-1	-1	-1	4		0	0						Untertest2.avi	0	880	547	72	111				0	Content		-72	-111	15620059	3396655181
15635	09:16:58.077	00:00:15.634	938	-1024	-768	-1	-1	-1	-1	4	-1024	-768	-1	-1	-1	-1	4		0	0						Untertest2.avi	0	880	547	72	111				0	Content		-72	-111	15634870	3396669992
15652	09:16:58.094	00:00:15.651	939	-1024	-768	-1	-1	-1	-1	4	-1024	-768	-1	-1	-1	-1	4		0	0						Untertest2.avi	0	880	547	72	111				0	Content		-72	-111	15651613	3396686735
15668	09:16:58.110	00:00:15.668	940	-1024	-768	-1	-1	-1	-1	4	-1024	-768	-1	-1	-1	-1	4		0	0						Untertest2.avi	0	880	547	72	111				0	Content		-72	-111	15668237	3396703359
15685	09:16:58.127	00:00:15.684	941	-1024	-768	-1	-1	-1	-1	4	-1024	-768	-1	-1	-1	-1	4		0	0						Untertest2.avi	0	880	547	72	111				0	Content		-72	-111	15684857	3396719979
15701	09:16:58.143	00:00:15.701	942	-1024	-768	-1	-1	-1	-1	4	-1024	-768	-1	-1	-1	-1	4		0	0						Untertest2.avi	0	880	547	72	111				0	Content		-72	-111	15701480	3396736602
15718	09:16:58.160	00:00:15.718	943	-1024	-768	-1	-1	-1	-1	4	-1024	-768	-1	-1	-1	-1	4		0	0						Untertest2.avi	0	880	547	72	111				0	Content		-72	-111	15718104	3396753226
15735	09:16:58.177	00:00:15.735	944	-1024	-768	-1	-1	-1	-1	4	-1024	-768	-1	-1	-1	-1	4		0	0						Untertest2.avi	0	880	547	72	111				0	Content		-72	-111	15735296	3396770418
15753	09:16:58.195	00:00:15.752	945	-1024	-768	-1	-1	-1	-1	4	-1024	-768	-1	-1	-1	-1	4		0	0						Untertest2.avi	0	880	547	72	111				0	Content		-72	-111	15752669	3396787791
15770	09:16:58.212	00:00:15.769	946	-1024	-768	-1	-1	-1	-1	4	-1024	-768	-1	-1	-1	-1	4		0	0						Untertest2.avi	0	880	547	72	111				0	Content		-72	-111	15769936	3396805058
15785	09:16:58.227	00:00:15.784	947	-1024	-768	-1	-1	-1	-1	4	-1024	-768	-1	-1	-1	-1	4		0	0						Untertest2.avi	0	880	547	72	111				0	Content		-72	-111	15784730	3396819852
15801	09:16:58.243	00:00:15.801	948	-1024	-768	-1	-1	-1	-1	4	-1024	-768	-1	-1	-1	-1	4		0	0						Untertest2.avi	0	880	547	72	111				0	Content		-72	-111	15801473	3396836595
15818	09:16:58.260	00:00:15.818	949	-1024	-768	-1	-1	-1	-1	4	-1024	-768	-1	-1	-1	-1	4		0	0						Untertest2.avi	0	880	547	72	111				0	Content		-72	-111	15818094	3396853216
15835	09:16:58.277	00:00:15.834	950	-1024	-768	-1	-1	-1	-1	4	-1024	-768	-1	-1	-1	-1	4		0	0						Untertest2.avi	0	880	547	72	111				0	Content		-72	-111	15834842	3396869964
15851	09:16:58.293	00:00:15.851	951	-1024	-768	-1	-1	-1	-1	4	-1024	-768	-1	-1	-1	-1	4		0	0						Untertest2.avi	0	880	547	72	111				0	Content		-72	-111	15851466	3396886588
15868	09:16:58.310	00:00:15.868	952	-1024	-768	-1	-1	-1	-1	4	-1024	-768	-1	-1	-1	-1	4		0	0						Untertest2.avi	0	880	547	72	111				0	Content		-72	-111	15868088	3396903210
15885	09:16:58.327	00:00:15.885	953	-1024	-768	-1	-1	-1	-1	4	-1024	-768	-1	-1	-1	-1	4		0	0						Untertest2.avi	0	880	547	72	111				0	Content		-72	-111	15885157	3396920279
15903	09:16:58.345	00:00:15.902	954	-1024	-768	-1	-1	-1	-1	4	-1024	-768	-1	-1	-1	-1	4		0	0						Untertest2.avi	0	880	547	72	111				0	Content		-72	-111	15902530	3396937652
15920	09:16:58.362	00:00:15.919	955	-1024	-768	-1	-1	-1	-1	4	-1024	-768	-1	-1	-1	-1	4		0	0						Untertest2.avi	0	880	547	72	111				0	Content		-72	-111	15919777	3396954899
15935	09:16:58.377	00:00:15.934	956	-1024	-768	-1	-1	-1	-1	4	-1024	-768	-1	-1	-1	-1	4		0	0						Untertest2.avi	0	880	547	72	111				0	Content		-72	-111	15934705	3396969827
15951	09:16:58.393	00:00:15.951	957	-1024	-768	-1	-1	-1	-1	4	-1024	-768	-1	-1	-1	-1	4		0	0						Untertest2.avi	0	880	547	72	111				0	Content		-72	-111	15951329	3396986451
15968	09:16:58.410	00:00:15.968	958	-1024	-768	-1	-1	-1	-1	4	-1024	-768	-1	-1	-1	-1	4		0	0						Untertest2.avi	0	880	547	72	111				0	Content		-72	-111	15968079	3397003201
15985	09:16:58.427	00:00:15.984	959	-1024	-768	-1	-1	-1	-1	4	-1024	-768	-1	-1	-1	-1	4		0	0						Untertest2.avi	0	880	547	72	111				0	Content		-72	-111	15984702	3397019824
16001	09:16:58.443	00:00:16.001	960	-1024	-768	-1	-1	-1	-1	4	-1024	-768	-1	-1	-1	-1	4		0	0						Untertest2.avi	0	880	547	72	111				0	Content		-72	-111	16001326	3397036448
16018	09:16:58.460	00:00:16.017	961	-1024	-768	-1	-1	-1	-1	4	-1024	-768	-1	-1	-1	-1	4		0	0						Untertest2.avi	0	880	547	72	111				0	Content		-72	-111	16017950	3397053072
16035	09:16:58.477	00:00:16.035	962	-1024	-768	-1	-1	-1	-1	4	-1024	-768	-1	-1	-1	-1	4		0	0						Untertest2.avi	0	880	547	72	111				0	Content		-72	-111	16035143	3397070265
16053	09:16:58.495	00:00:16.052	963	-1024	-768	-1	-1	-1	-1	4	-1024	-768	-1	-1	-1	-1	4		0	0						Untertest2.avi	0	880	547	72	111				0	Content		-72	-111	16052515	3397087637
16070	09:16:58.512	00:00:16.069	964	-1024	-768	-1	-1	-1	-1	4	-1024	-768	-1	-1	-1	-1	4		0	0						Untertest2.avi	0	880	547	72	111				0	Content		-72	-111	16069761	3397104883
16085	09:16:58.527	00:00:16.084	965	-1024	-768	-1	-1	-1	-1	4	-1024	-768	-1	-1	-1	-1	4		0	0						Untertest2.avi	0	880	547	72	111				0	Content		-72	-111	16084566	3397119688
16101	09:16:58.543	00:00:16.101	966	-1024	-768	-1	-1	-1	-1	4	-1024	-768	-1	-1	-1	-1	4		0	0						Untertest2.avi	0	880	547	72	111				0	Content		-72	-111	16101190	3397136312
16118	09:16:58.560	00:00:16.117	967	-1024	-768	-1	-1	-1	-1	4	-1024	-768	-1	-1	-1	-1	4		0	0						Untertest2.avi	0	880	547	72	111				0	Content		-72	-111	16117938	3397153060
16135	09:16:58.577	00:00:16.134	968	-1024	-768	-1	-1	-1	-1	4	-1024	-768	-1	-1	-1	-1	4		0	0						Untertest2.avi	0	880	547	72	111				0	Content		-72	-111	16134562	3397169684
16151	09:16:58.593	00:00:16.151	969	-1024	-768	-1	-1	-1	-1	4	-1024	-768	-1	-1	-1	-1	4		0	0						Untertest2.avi	0	880	547	72	111				0	Content		-72	-111	16151183	3397186305
16168	09:16:58.610	00:00:16.167	970	-1024	-768	-1	-1	-1	-1	4	-1024	-768	-1	-1	-1	-1	4		0	0						Untertest2.avi	0	880	547	72	111				0	Content		-72	-111	16167807	3397202929
16185	09:16:58.627	00:00:16.185	971	-1024	-768	-1	-1	-1	-1	4	-1024	-768	-1	-1	-1	-1	4		0	0						Untertest2.avi	0	880	547	72	111				0	Content		-72	-111	16185000	3397220122
16202	09:16:58.644	00:00:16.202	972	-1024	-768	-1	-1	-1	-1	4	-1024	-768	-1	-1	-1	-1	4		0	0						Untertest2.avi	0	880	547	72	111				0	Content		-72	-111	16202374	3397237496
16220	09:16:58.662	00:00:16.219	973	-1024	-768	-1	-1	-1	-1	4	-1024	-768	-1	-1	-1	-1	4		0	0						Untertest2.avi	0	880	547	72	111				0	Content		-72	-111	16219619	3397254741
16234	09:16:58.676	00:00:16.234	974	-1024	-768	-1	-1	-1	-1	4	-1024	-768	-1	-1	-1	-1	4		0	0						Untertest2.avi	0	880	547	72	111				0	Content		-72	-111	16234425	3397269547
16251	09:16:58.693	00:00:16.251	975	-1024	-768	-1	-1	-1	-1	4	-1024	-768	-1	-1	-1	-1	4		0	0						Untertest2.avi	0	880	547	72	111				0	Content		-72	-111	16251174	3397286296
16268	09:16:58.710	00:00:16.267	976	-1024	-768	-1	-1	-1	-1	4	-1024	-768	-1	-1	-1	-1	4		0	0						Untertest2.avi	0	880	547	72	111				0	Content		-72	-111	16267798	3397302920
16284	09:16:58.726	00:00:16.284	977	-1024	-768	-1	-1	-1	-1	4	-1024	-768	-1	-1	-1	-1	4		0	0						Untertest2.avi	0	880	547	72	111				0	Content		-72	-111	16284419	3397319541
16301	09:16:58.743	00:00:16.301	978	-1024	-768	-1	-1	-1	-1	4	-1024	-768	-1	-1	-1	-1	4		0	0						Untertest2.avi	0	880	547	72	111				0	Content		-72	-111	16301039	3397336161
16318	09:16:58.760	00:00:16.317	979	-1024	-768	-1	-1	-1	-1	4	-1024	-768	-1	-1	-1	-1	4		0	0						Untertest2.avi	0	880	547	72	111				0	Content		-72	-111	16317665	3397352787
16335	09:16:58.777	00:00:16.334	980	-1024	-768	-1	-1	-1	-1	4	-1024	-768	-1	-1	-1	-1	4		0	0						Untertest2.avi	0	880	547	72	111				0	Content		-72	-111	16334861	3397369983
16352	09:16:58.794	00:00:16.352	981	-1024	-768	-1	-1	-1	-1	4	-1024	-768	-1	-1	-1	-1	4		0	0						Untertest2.avi	0	880	547	72	111				0	Content		-72	-111	16352233	3397387355
16370	09:16:58.812	00:00:16.369	982	-1024	-768	-1	-1	-1	-1	4	-1024	-768	-1	-1	-1	-1	4		0	0						Untertest2.avi	0	880	547	72	111				0	Content		-72	-111	16369605	3397404727
16384	09:16:58.826	00:00:16.384	983	-1024	-768	-1	-1	-1	-1	4	-1024	-768	-1	-1	-1	-1	4		0	0						Untertest2.avi	0	880	547	72	111				0	Content		-72	-111	16384408	3397419530
16401	09:16:58.843	00:00:16.401	984	-1024	-768	-1	-1	-1	-1	4	-1024	-768	-1	-1	-1	-1	4		0	0						Untertest2.avi	0	880	547	72	111				0	Content		-72	-111	16401032	3397436154
16418	09:16:58.860	00:00:16.417	985	-1024	-768	-1	-1	-1	-1	4	-1024	-768	-1	-1	-1	-1	4		0	0						Untertest2.avi	0	880	547	72	111				0	Content		-72	-111	16417779	3397452901
16434	09:16:58.876	00:00:16.434	986	-1024	-768	-1	-1	-1	-1	4	-1024	-768	-1	-1	-1	-1	4		0	0						Untertest2.avi	0	880	547	72	111				0	Content		-72	-111	16434401	3397469523
16451	09:16:58.893	00:00:16.451	987	-1024	-768	-1	-1	-1	-1	4	-1024	-768	-1	-1	-1	-1	4		0	0						Untertest2.avi	0	880	547	72	111				0	Content		-72	-111	16451026	3397486148
16468	09:16:58.910	00:00:16.467	988	-1024	-768	-1	-1	-1	-1	4	-1024	-768	-1	-1	-1	-1	4		0	0						Untertest2.avi	0	880	547	72	111				0	Content		-72	-111	16467649	3397502771
16485	09:16:58.927	00:00:16.484	989	-1024	-768	-1	-1	-1	-1	4	-1024	-768	-1	-1	-1	-1	4		0	0						Untertest2.avi	0	880	547	72	111				0	Content		-72	-111	16484843	3397519965
16502	09:16:58.944	00:00:16.502	990	-1024	-768	-1	-1	-1	-1	4	-1024	-768	-1	-1	-1	-1	4		0	0						Untertest2.avi	0	880	547	72	111				0	Content		-72	-111	16502087	3397537209
16519	09:16:58.961	00:00:16.519	991	-1024	-768	-1	-1	-1	-1	4	-1024	-768	-1	-1	-1	-1	4		0	0						Untertest2.avi	0	880	547	72	111				0	Content		-72	-111	16519336	3397554458
16534	09:16:58.976	00:00:16.534	992	-1024	-768	-1	-1	-1	-1	4	-1024	-768	-1	-1	-1	-1	4		0	0						Untertest2.avi	0	880	547	72	111				0	Content		-72	-111	16534267	3397569389
16551	09:16:58.993	00:00:16.550	993	-1024	-768	-1	-1	-1	-1	4	-1024	-768	-1	-1	-1	-1	4		0	0						Untertest2.avi	0	880	547	72	111				0	Content		-72	-111	16550888	3397586010
16568	09:16:59.010	00:00:16.567	994	-1024	-768	-1	-1	-1	-1	4	-1024	-768	-1	-1	-1	-1	4		0	0						Untertest2.avi	0	880	547	72	111				0	Content		-72	-111	16567633	3397602755
16584	09:16:59.026	00:00:16.584	995	-1024	-768	-1	-1	-1	-1	4	-1024	-768	-1	-1	-1	-1	4		0	0						Untertest2.avi	0	880	547	72	111				0	Content		-72	-111	16584260	3397619382
16601	09:16:59.043	00:00:16.600	996	-1024	-768	-1	-1	-1	-1	4	-1024	-768	-1	-1	-1	-1	4		0	0						Untertest2.avi	0	880	547	72	111				0	Content		-72	-111	16600879	3397636001
16618	09:16:59.060	00:00:16.617	997	-1024	-768	-1	-1	-1	-1	4	-1024	-768	-1	-1	-1	-1	4		0	0						Untertest2.avi	0	880	547	72	111				0	Content		-72	-111	16617504	3397652626
16635	09:16:59.077	00:00:16.634	998	-1024	-768	-1	-1	-1	-1	4	-1024	-768	-1	-1	-1	-1	4		0	0						Untertest2.avi	0	880	547	72	111				0	Content		-72	-111	16634698	3397669820
16652	09:16:59.094	00:00:16.652	999	-1024	-768	-1	-1	-1	-1	4	-1024	-768	-1	-1	-1	-1	4		0	0						Untertest2.avi	0	880	547	72	111				0	Content		-72	-111	16652082	3397687204
16669	09:16:59.111	00:00:16.669	1000	-1024	-768	-1	-1	-1	-1	4	-1024	-768	-1	-1	-1	-1	4		0	0						Untertest2.avi	0	880	547	72	111				0	Content		-72	-111	16669322	3397704444
16684	09:16:59.126	00:00:16.684	1001	-1024	-768	-1	-1	-1	-1	4	-1024	-768	-1	-1	-1	-1	4		0	0						Untertest2.avi	0	880	547	72	111				0	Content		-72	-111	16684124	3397719246
16701	09:16:59.143	00:00:16.700	1002	-1024	-768	-1	-1	-1	-1	4	-1024	-768	-1	-1	-1	-1	4		0	0						Untertest2.avi	0	880	547	72	111				0	Content		-72	-111	16700872	3397735994
16717	09:16:59.159	00:00:16.717	1003	-1024	-768	-1	-1	-1	-1	4	-1024	-768	-1	-1	-1	-1	4		0	0						Untertest2.avi	0	880	547	72	111				0	Content		-72	-111	16717496	3397752618
16734	09:16:59.176	00:00:16.734	1004	-1024	-768	-1	-1	-1	-1	4	-1024	-768	-1	-1	-1	-1	4		0	0						Untertest2.avi	0	880	547	72	111				0	Content		-72	-111	16734117	3397769239
16751	09:16:59.193	00:00:16.750	1005	-1024	-768	-1	-1	-1	-1	4	-1024	-768	-1	-1	-1	-1	4		0	0						Untertest2.avi	0	880	547	72	111				0	Content		-72	-111	16750737	3397785859
16767	09:16:59.209	00:00:16.767	1006	-1024	-768	-1	-1	-1	-1	4	-1024	-768	-1	-1	-1	-1	4		0	0						Untertest2.avi	0	880	547	72	111				0	Content		-72	-111	16767363	3397802485
16785	09:16:59.227	00:00:16.784	1007	-1024	-768	-1	-1	-1	-1	4	-1024	-768	-1	-1	-1	-1	4		0	0						Untertest2.avi	0	880	547	72	111				0	Content		-72	-111	16784556	3397819678
16802	09:16:59.244	00:00:16.801	1008	-1024	-768	-1	-1	-1	-1	4	-1024	-768	-1	-1	-1	-1	4		0	0						Untertest2.avi	0	880	547	72	111				0	Content		-72	-111	16801940	3397837062
16819	09:16:59.261	00:00:16.819	1009	-1024	-768	-1	-1	-1	-1	4	-1024	-768	-1	-1	-1	-1	4		0	0						Untertest2.avi	0	880	547	72	111				0	Content		-72	-111	16819178	3397854300
16834	09:16:59.276	00:00:16.834	1010	-1024	-768	-1	-1	-1	-1	4	-1024	-768	-1	-1	-1	-1	4		0	0						Untertest2.avi	0	880	547	72	111				0	Content		-72	-111	16834106	3397869228
16851	09:16:59.293	00:00:16.850	1011	-1024	-768	-1	-1	-1	-1	4	-1024	-768	-1	-1	-1	-1	4		0	0						Untertest2.avi	0	880	547	72	111				0	Content		-72	-111	16850729	3397885851
16867	09:16:59.309	00:00:16.867	1012	-1024	-768	-1	-1	-1	-1	4	-1024	-768	-1	-1	-1	-1	4		0	0						Untertest2.avi	0	880	547	72	111				0	Content		-72	-111	16867476	3397902598
16884	09:16:59.326	00:00:16.884	1013	-1024	-768	-1	-1	-1	-1	4	-1024	-768	-1	-1	-1	-1	4		0	0						Untertest2.avi	0	880	547	72	111				0	Content		-72	-111	16884097	3397919219
16901	09:16:59.343	00:00:16.900	1014	-1024	-768	-1	-1	-1	-1	4	-1024	-768	-1	-1	-1	-1	4		0	0						Untertest2.avi	0	880	547	72	111				0	Content		-72	-111	16900719	3397935841
16917	09:16:59.359	00:00:16.917	1015	-1024	-768	-1	-1	-1	-1	4	-1024	-768	-1	-1	-1	-1	4		0	0						Untertest2.avi	0	880	547	72	111				0	Content		-72	-111	16917343	3397952465
16934	09:16:59.376	00:00:16.934	1016	-1024	-768	-1	-1	-1	-1	4	-1024	-768	-1	-1	-1	-1	4		0	0						Untertest2.avi	0	880	547	72	111				0	Content		-72	-111	16934413	3397969535
16952	09:16:59.394	00:00:16.951	1017	-1024	-768	-1	-1	-1	-1	4	-1024	-768	-1	-1	-1	-1	4		0	0						Untertest2.avi	0	880	547	72	111				0	Content		-72	-111	16951788	3397986910
16969	09:16:59.411	00:00:16.969	1018	-1024	-768	-1	-1	-1	-1	4	-1024	-768	-1	-1	-1	-1	4		0	0						Untertest2.avi	0	880	547	72	111				0	Content		-72	-111	16969160	3398004282
16984	09:16:59.426	00:00:16.983	1019	-1024	-768	-1	-1	-1	-1	4	-1024	-768	-1	-1	-1	-1	4		0	0						Untertest2.avi	0	880	547	72	111				0	Content		-72	-111	16983962	3398019084
17001	09:16:59.443	00:00:17.000	1020	-1024	-768	-1	-1	-1	-1	4	-1024	-768	-1	-1	-1	-1	4		0	0						Untertest2.avi	0	880	547	72	111				0	Content		-72	-111	17000587	3398035709
17017	09:16:59.459	00:00:17.017	1021	-1024	-768	-1	-1	-1	-1	4	-1024	-768	-1	-1	-1	-1	4		0	0						Untertest2.avi	0	880	547	72	111				0	Content		-72	-111	17017337	3398052459
17034	09:16:59.476	00:00:17.033	1022	-1024	-768	-1	-1	-1	-1	4	-1024	-768	-1	-1	-1	-1	4		0	0						Untertest2.avi	0	880	547	72	111				0	Content		-72	-111	17033957	3398069079
17051	09:16:59.493	00:00:17.050	1023	-1024	-768	-1	-1	-1	-1	4	-1024	-768	-1	-1	-1	-1	4		0	0						Untertest2.avi	0	880	547	72	111				0	Content		-72	-111	17050501	3398085623
17067	09:16:59.509	00:00:17.067	1024	-1024	-768	-1	-1	-1	-1	4	-1024	-768	-1	-1	-1	-1	4		0	0						Untertest2.avi	0	880	547	72	111				0	Content		-72	-111	17067377	3398102499
17084	09:16:59.526	00:00:17.084	1025	-1024	-768	-1	-1	-1	-1	4	-1024	-768	-1	-1	-1	-1	4		0	0						Untertest2.avi	0	880	547	72	111				0	Content		-72	-111	17084044	3398119166
17101	09:16:59.543	00:00:17.100	1026	-1024	-768	-1	-1	-1	-1	4	-1024	-768	-1	-1	-1	-1	4		0	0						Untertest2.avi	0	880	547	72	111				0	Content		-72	-111	17100712	3398135834
17118	09:16:59.560	00:00:17.117	1027	-1024	-768	-1	-1	-1	-1	4	-1024	-768	-1	-1	-1	-1	4		0	0						Untertest2.avi	0	880	547	72	111				0	Content		-72	-111	17117723	3398152845
17134	09:16:59.576	00:00:17.134	1028	-1024	-768	-1	-1	-1	-1	4	-1024	-768	-1	-1	-1	-1	4		0	0						Untertest2.avi	0	880	547	72	111				0	Content		-72	-111	17134390	3398169512
17151	09:16:59.593	00:00:17.151	1029	-1024	-768	-1	-1	-1	-1	4	-1024	-768	-1	-1	-1	-1	4		0	0						Untertest2.avi	0	880	547	72	111				0	Content		-72	-111	17151058	3398186180
17168	09:16:59.610	00:00:17.168	1030	-1024	-768	-1	-1	-1	-1	4	-1024	-768	-1	-1	-1	-1	4		0	0						Untertest2.avi	0	880	547	72	111				0	Content		-72	-111	17168335	3398203457
17185	09:16:59.627	00:00:17.185	1031	-1024	-768	-1	-1	-1	-1	4	-1024	-768	-1	-1	-1	-1	4		0	0						Untertest2.avi	0	880	547	72	111				0	Content		-72	-111	17185002	3398220124
17201	09:16:59.643	00:00:17.201	1032	-1024	-768	-1	-1	-1	-1	4	-1024	-768	-1	-1	-1	-1	4		0	0						Untertest2.avi	0	880	547	72	111				0	Content		-72	-111	17201057	3398236179
17218	09:16:59.660	00:00:17.217	1033	-1024	-768	-1	-1	-1	-1	4	-1024	-768	-1	-1	-1	-1	4		0	0						Untertest2.avi	0	880	547	72	111				0	Content		-72	-111	17217724	3398252846
17234	09:16:59.676	00:00:17.233	1034	-1024	-768	-1	-1	-1	-1	4	-1024	-768	-1	-1	-1	-1	4		0	0						Untertest2.avi	0	880	547	72	111				0	Content		-72	-111	17233732	3398268854
17250	09:16:59.692	00:00:17.250	1035	-1024	-768	-1	-1	-1	-1	4	-1024	-768	-1	-1	-1	-1	4		0	0						Untertest2.avi	0	880	547	72	111				0	Content		-72	-111	17250354	3398285476
17267	09:16:59.709	00:00:17.267	1036	-1024	-768	-1	-1	-1	-1	4	-1024	-768	-1	-1	-1	-1	4		0	0						Untertest2.avi	0	880	547	72	111				0	Content		-72	-111	17267076	3398302198
17284	09:16:59.726	00:00:17.283	1037	-1024	-768	-1	-1	-1	-1	4	-1024	-768	-1	-1	-1	-1	4		0	0						Untertest2.avi	0	880	547	72	111				0	Content		-72	-111	17283744	3398318866
17300	09:16:59.742	00:00:17.300	1038	-1024	-768	-1	-1	-1	-1	4	-1024	-768	-1	-1	-1	-1	4		0	0						Untertest2.avi	0	880	547	72	111				0	Content		-72	-111	17300403	3398335525
17317	09:16:59.759	00:00:17.317	1039	-1024	-768	-1	-1	-1	-1	4	-1024	-768	-1	-1	-1	-1	4		0	0						Untertest2.avi	0	880	547	72	111				0	Content		-72	-111	17317098	3398352220
17334	09:16:59.776	00:00:17.333	1040	-1024	-768	-1	-1	-1	-1	4	-1024	-768	-1	-1	-1	-1	4		0	0						Untertest2.avi	0	880	547	72	111				0	Content		-72	-111	17333606	3398368728
17351	09:16:59.793	00:00:17.350	1041	-1024	-768	-1	-1	-1	-1	4	-1024	-768	-1	-1	-1	-1	4		0	0						Untertest2.avi	0	880	547	72	111				0	Content		-72	-111	17350686	3398385808
17367	09:16:59.809	00:00:17.367	1042	-1024	-768	-1	-1	-1	-1	4	-1024	-768	-1	-1	-1	-1	4		0	0						Untertest2.avi	0	880	547	72	111				0	Content		-72	-111	17367354	3398402476
17384	09:16:59.826	00:00:17.384	1043	-1024	-768	-1	-1	-1	-1	4	-1024	-768	-1	-1	-1	-1	4		0	0						Untertest2.avi	0	880	547	72	111				0	Content		-72	-111	17384021	3398419143
17401	09:16:59.843	00:00:17.401	1044	-1024	-768	-1	-1	-1	-1	4	-1024	-768	-1	-1	-1	-1	4		0	0						Untertest2.avi	0	880	547	72	111				0	Content		-72	-111	17401432	3398436554
17418	09:16:59.860	00:00:17.418	1045	-1024	-768	-1	-1	-1	-1	4	-1024	-768	-1	-1	-1	-1	4		0	0						Untertest2.avi	0	880	547	72	111				0	Content		-72	-111	17418100	3398453222
17434	09:16:59.876	00:00:17.434	1046	-1024	-768	-1	-1	-1	-1	4	-1024	-768	-1	-1	-1	-1	4		0	0						Untertest2.avi	0	880	547	72	111				0	Content		-72	-111	17434157	3398469279
17451	09:16:59.893	00:00:17.450	1047	-1024	-768	-1	-1	-1	-1	4	-1024	-768	-1	-1	-1	-1	4		0	0						Untertest2.avi	0	880	547	72	111				0	Content		-72	-111	17450824	3398485946
17467	09:16:59.909	00:00:17.467	1048	-1024	-768	-1	-1	-1	-1	4	-1024	-768	-1	-1	-1	-1	4		0	0						Untertest2.avi	0	880	547	72	111				0	Content		-72	-111	17467206	3398502328
17484	09:16:59.926	00:00:17.483	1049	-1024	-768	-1	-1	-1	-1	4	-1024	-768	-1	-1	-1	-1	4		0	0						Untertest2.avi	0	880	547	72	111				0	Content		-72	-111	17483873	3398518995
17500	09:16:59.942	00:00:17.500	1050	-1024	-768	-1	-1	-1	-1	4	-1024	-768	-1	-1	-1	-1	4		0	0						Untertest2.avi	0	880	547	72	111				0	Content		-72	-111	17500212	3398535334
17517	09:16:59.959	00:00:17.516	1051	-1024	-768	-1	-1	-1	-1	4	-1024	-768	-1	-1	-1	-1	4		0	0						Untertest2.avi	0	880	547	72	111				0	Content		-72	-111	17516834	3398551956
17534	09:16:59.976	00:00:17.533	1052	-1024	-768	-1	-1	-1	-1	4	-1024	-768	-1	-1	-1	-1	4		0	0						Untertest2.avi	0	880	547	72	111				0	Content		-72	-111	17533520	3398568642
17550	09:16:59.992	00:00:17.550	1053	-1024	-768	-1	-1	-1	-1	4	-1024	-768	-1	-1	-1	-1	4		0	0						Untertest2.avi	0	880	547	72	111				0	Content		-72	-111	17550188	3398585310
17567	09:17:00.009	00:00:17.566	1054	-1024	-768	-1	-1	-1	-1	4	-1024	-768	-1	-1	-1	-1	4		0	0						Untertest2.avi	0	880	547	72	111				0	Content		-72	-111	17566860	3398601982
17584	09:17:00.026	00:00:17.583	1055	-1024	-768	-1	-1	-1	-1	4	-1024	-768	-1	-1	-1	-1	4		0	0						Untertest2.avi	0	880	547	72	111				0	Content		-72	-111	17583527	3398618649
17600	09:17:00.042	00:00:17.600	1056	-1024	-768	-1	-1	-1	-1	4	-1024	-768	-1	-1	-1	-1	4		0	0						Untertest2.avi	0	880	547	72	111				0	Content		-72	-111	17600195	3398635317
17617	09:17:00.059	00:00:17.617	1057	-1024	-768	-1	-1	-1	-1	4	-1024	-768	-1	-1	-1	-1	4		0	0						Untertest2.avi	0	880	547	72	111				0	Content		-72	-111	17617136	3398652258
17634	09:17:00.076	00:00:17.633	1058	-1024	-768	-1	-1	-1	-1	4	-1024	-768	-1	-1	-1	-1	4		0	0						Untertest2.avi	0	880	547	72	111				0	Content		-72	-111	17633804	3398668926
17651	09:17:00.093	00:00:17.650	1059	-1024	-768	-1	-1	-1	-1	4	-1024	-768	-1	-1	-1	-1	4		0	0						Untertest2.avi	0	880	547	72	111				0	Content		-72	-111	17650945	3398686067
17668	09:17:00.110	00:00:17.667	1060	-1024	-768	-1	-1	-1	-1	4	-1024	-768	-1	-1	-1	-1	4		0	0						Untertest2.avi	0	880	547	72	111				0	Content		-72	-111	17667612	3398702734
17685	09:17:00.127	00:00:17.684	1061	-1024	-768	-1	-1	-1	-1	4	-1024	-768	-1	-1	-1	-1	4		0	0						Untertest2.avi	0	880	547	72	111				0	Content		-72	-111	17684780	3398719902
17701	09:17:00.143	00:00:17.701	1062	-1024	-768	-1	-1	-1	-1	4	-1024	-768	-1	-1	-1	-1	4		0	0						Untertest2.avi	0	880	547	72	111				0	Content		-72	-111	17701447	3398736569
17717	09:17:00.159	00:00:17.717	1063	-1024	-768	-1	-1	-1	-1	4	-1024	-768	-1	-1	-1	-1	4		0	0						Untertest2.avi	0	880	547	72	111				0	Content		-72	-111	17717448	3398752570
17734	09:17:00.176	00:00:17.734	1064	-1024	-768	-1	-1	-1	-1	4	-1024	-768	-1	-1	-1	-1	4		0	0						Untertest2.avi	0	880	547	72	111				0	Content		-72	-111	17734115	3398769237
17750	09:17:00.192	00:00:17.750	1065	-1024	-768	-1	-1	-1	-1	4	-1024	-768	-1	-1	-1	-1	4		0	0						Untertest2.avi	0	880	547	72	111				0	Content		-72	-111	17750069	3398785191
17767	09:17:00.209	00:00:17.766	1066	-1024	-768	-1	-1	-1	-1	4	-1024	-768	-1	-1	-1	-1	4		0	0						Untertest2.avi	0	880	547	72	111				0	Content		-72	-111	17766694	3398801816
17783	09:17:00.225	00:00:17.783	1067	-1024	-768	-1	-1	-1	-1	4	-1024	-768	-1	-1	-1	-1	4		0	0						Untertest2.avi	0	880	547	72	111				0	Content		-72	-111	17783408	3398818530
17800	09:17:00.242	00:00:17.800	1068	-1024	-768	-1	-1	-1	-1	4	-1024	-768	-1	-1	-1	-1	4		0	0						Untertest2.avi	0	880	547	72	111				0	Content		-72	-111	17800075	3398835197
17817	09:17:00.259	00:00:17.816	1069	-1024	-768	-1	-1	-1	-1	4	-1024	-768	-1	-1	-1	-1	4		0	0						Untertest2.avi	0	880	547	72	111				0	Content		-72	-111	17816785	3398851907
17833	09:17:00.275	00:00:17.833	1070	-1024	-768	-1	-1	-1	-1	4	-1024	-768	-1	-1	-1	-1	4		0	0						Untertest2.avi	0	880	547	72	111				0	Content		-72	-111	17833312	3398868434
17850	09:17:00.292	00:00:17.849	1071	-1024	-768	-1	-1	-1	-1	4	-1024	-768	-1	-1	-1	-1	4		0	0						Untertest2.avi	0	880	547	72	111				0	Content		-72	-111	17849945	3398885067
17867	09:17:00.309	00:00:17.867	1072	-1024	-768	-1	-1	-1	-1	4	-1024	-768	-1	-1	-1	-1	4		0	0						Untertest2.avi	0	880	547	72	111				0	Content		-72	-111	17867024	3398902146
17884	09:17:00.326	00:00:17.883	1073	-1024	-768	-1	-1	-1	-1	4	-1024	-768	-1	-1	-1	-1	4		0	0						Untertest2.avi	0	880	547	72	111				0	Content		-72	-111	17883691	3398918813
17900	09:17:00.342	00:00:17.900	1074	-1024	-768	-1	-1	-1	-1	4	-1024	-768	-1	-1	-1	-1	4		0	0						Untertest2.avi	0	880	547	72	111				0	Content		-72	-111	17900359	3398935481
17918	09:17:00.360	00:00:17.917	1075	-1024	-768	-1	-1	-1	-1	4	-1024	-768	-1	-1	-1	-1	4		0	0						Untertest2.avi	0	880	547	72	111				0	Content		-72	-111	17917769	3398952891
17934	09:17:00.376	00:00:17.934	1076	-1024	-768	-1	-1	-1	-1	4	-1024	-768	-1	-1	-1	-1	4		0	0						Untertest2.avi	0	880	547	72	111				0	Content		-72	-111	17934437	3398969559
17950	09:17:00.392	00:00:17.950	1077	-1024	-768	-1	-1	-1	-1	4	-1024	-768	-1	-1	-1	-1	4		0	0						Untertest2.avi	0	880	547	72	111				0	Content		-72	-111	17950494	3398985616
17967	09:17:00.409	00:00:17.967	1078	-1024	-768	-1	-1	-1	-1	4	-1024	-768	-1	-1	-1	-1	4		0	0						Untertest2.avi	0	880	547	72	111				0	Content		-72	-111	17967161	3399002283
17984	09:17:00.426	00:00:17.983	1079	-1024	-768	-1	-1	-1	-1	4	-1024	-768	-1	-1	-1	-1	4		0	0						Untertest2.avi	0	880	547	72	111				0	Content		-72	-111	17983544	3399018666
18000	09:17:00.442	00:00:18.000	1080	-1024	-768	-1	-1	-1	-1	4	-1024	-768	-1	-1	-1	-1	4		0	0						Untertest2.avi	0	880	547	72	111				0	Content		-72	-111	18000211	3399035333
18017	09:17:00.459	00:00:18.016	1081	-1024	-768	-1	-1	-1	-1	4	-1024	-768	-1	-1	-1	-1	4		0	0						Untertest2.avi	0	880	547	72	111				0	Content		-72	-111	18016546	3399051668
18033	09:17:00.475	00:00:18.033	1082	-1024	-768	-1	-1	-1	-1	4	-1024	-768	-1	-1	-1	-1	4		0	0						Untertest2.avi	0	880	547	72	111				0	Content		-72	-111	18033166	3399068288
18050	09:17:00.492	00:00:18.049	1083	-1024	-768	-1	-1	-1	-1	4	-1024	-768	-1	-1	-1	-1	4		0	0						Untertest2.avi	0	880	547	72	111				0	Content		-72	-111	18049967	3399085089
18067	09:17:00.509	00:00:18.066	1084	-1024	-768	-1	-1	-1	-1	4	-1024	-768	-1	-1	-1	-1	4		0	0						Untertest2.avi	0	880	547	72	111				0	Content		-72	-111	18066545	3399101667
18083	09:17:00.525	00:00:18.083	1085	-1024	-768	-1	-1	-1	-1	4	-1024	-768	-1	-1	-1	-1	4		0	0						Untertest2.avi	0	880	547	72	111				0	Content		-72	-111	18083375	3399118497
18100	09:17:00.542	00:00:18.100	1086	-1024	-768	-1	-1	-1	-1	4	-1024	-768	-1	-1	-1	-1	4		0	0						Untertest2.avi	0	880	547	72	111				0	Content		-72	-111	18100042	3399135164
18117	09:17:00.559	00:00:18.116	1087	-1024	-768	-1	-1	-1	-1	4	-1024	-768	-1	-1	-1	-1	4		0	0						Untertest2.avi	0	880	547	72	111				0	Content		-72	-111	18116710	3399151832
18134	09:17:00.576	00:00:18.133	1088	-1024	-768	-1	-1	-1	-1	4	-1024	-768	-1	-1	-1	-1	4		0	0						Untertest2.avi	0	880	547	72	111				0	Content		-72	-111	18133696	3399168818
18150	09:17:00.592	00:00:18.150	1089	-1024	-768	-1	-1	-1	-1	4	-1024	-768	-1	-1	-1	-1	4		0	0						Untertest2.avi	0	880	547	72	111				0	Content		-72	-111	18150363	3399185485
18167	09:17:00.609	00:00:18.167	1090	-1024	-768	-1	-1	-1	-1	4	-1024	-768	-1	-1	-1	-1	4		0	0						Untertest2.avi	0	880	547	72	111				0	Content		-72	-111	18167031	3399202153
18184	09:17:00.626	00:00:18.184	1091	-1024	-768	-1	-1	-1	-1	4	-1024	-768	-1	-1	-1	-1	4		0	0						Untertest2.avi	0	880	547	72	111				0	Content		-72	-111	18184347	3399219469
18201	09:17:00.643	00:00:18.201	1092	-1024	-768	-1	-1	-1	-1	4	-1024	-768	-1	-1	-1	-1	4		0	0						Untertest2.avi	0	880	547	72	111				0	Content		-72	-111	18201015	3399236137
18217	09:17:00.659	00:00:18.217	1093	-1024	-768	-1	-1	-1	-1	4	-1024	-768	-1	-1	-1	-1	4		0	0						Untertest2.avi	0	880	547	72	111				0	Content		-72	-111	18217083	3399252205
18234	09:17:00.676	00:00:18.233	1094	-1024	-768	-1	-1	-1	-1	4	-1024	-768	-1	-1	-1	-1	4		0	0						Untertest2.avi	0	880	547	72	111				0	Content		-72	-111	18233750	3399268872
18250	09:17:00.692	00:00:18.250	1095	-1024	-768	-1	-1	-1	-1	4	-1024	-768	-1	-1	-1	-1	4		0	0						Untertest2.avi	0	880	547	72	111				0	Content		-72	-111	18250074	3399285196
18267	09:17:00.709	00:00:18.266	1096	-1024	-768	-1	-1	-1	-1	4	-1024	-768	-1	-1	-1	-1	4		0	0						Untertest2.avi	0	880	547	72	111				0	Content		-72	-111	18266741	3399301863
18283	09:17:00.725	00:00:18.283	1097	-1024	-768	-1	-1	-1	-1	4	-1024	-768	-1	-1	-1	-1	4		0	0						Untertest2.avi	0	880	547	72	111				0	Content		-72	-111	18283018	3399318140
18300	09:17:00.742	00:00:18.299	1098	-1024	-768	-1	-1	-1	-1	4	-1024	-768	-1	-1	-1	-1	4		0	0						Untertest2.avi	0	880	547	72	111				0	Content		-72	-111	18299652	3399334774
18316	09:17:00.758	00:00:18.316	1099	-1024	-768	-1	-1	-1	-1	4	-1024	-768	-1	-1	-1	-1	4		0	0						Untertest2.avi	0	880	547	72	111				0	Content		-72	-111	18316332	3399351454
18333	09:17:00.775	00:00:18.333	1100	-1024	-768	-1	-1	-1	-1	4	-1024	-768	-1	-1	-1	-1	4		0	0						Untertest2.avi	0	880	547	72	111				0	Content		-72	-111	18333000	3399368122
18350	09:17:00.792	00:00:18.349	1101	-1024	-768	-1	-1	-1	-1	4	-1024	-768	-1	-1	-1	-1	4		0	0						Untertest2.avi	0	880	547	72	111				0	Content		-72	-111	18349628	3399384750
18366	09:17:00.808	00:00:18.366	1102	-1024	-768	-1	-1	-1	-1	4	-1024	-768	-1	-1	-1	-1	4		0	0						Untertest2.avi	0	880	547	72	111				0	Content		-72	-111	18366295	3399401417
18383	09:17:00.825	00:00:18.383	1103	-1024	-768	-1	-1	-1	-1	4	-1024	-768	-1	-1	-1	-1	4		0	0						Untertest2.avi	0	880	547	72	111				0	Content		-72	-111	18383157	3399418279
18400	09:17:00.842	00:00:18.399	1104	-1024	-768	-1	-1	-1	-1	4	-1024	-768	-1	-1	-1	-1	4		0	0						Untertest2.avi	0	880	547	72	111				0	Content		-72	-111	18399824	3399434946
18416	09:17:00.858	00:00:18.416	1105	-1024	-768	-1	-1	-1	-1	4	-1024	-768	-1	-1	-1	-1	4		0	0						Untertest2.avi	0	880	547	72	111				0	Content		-72	-111	18416491	3399451613
18434	09:17:00.876	00:00:18.433	1106	-1024	-768	-1	-1	-1	-1	4	-1024	-768	-1	-1	-1	-1	4		0	0						Untertest2.avi	0	880	547	72	111				0	Content		-72	-111	18433621	3399468743
18450	09:17:00.892	00:00:18.450	1107	-1024	-768	-1	-1	-1	-1	4	-1024	-768	-1	-1	-1	-1	4		0	0						Untertest2.avi	0	880	547	72	111				0	Content		-72	-111	18450288	3399485410
18467	09:17:00.909	00:00:18.467	1108	-1024	-768	-1	-1	-1	-1	4	-1024	-768	-1	-1	-1	-1	4		0	0						Untertest2.avi	0	880	547	72	111				0	Content		-72	-111	18467498	3399502620
18485	09:17:00.927	00:00:18.484	1109	-1024	-768	-1	-1	-1	-1	4	-1024	-768	-1	-1	-1	-1	4		0	0						Untertest2.avi	0	880	547	72	111				0	Content		-72	-111	18484746	3399519868
18501	09:17:00.943	00:00:18.500	1110	-1024	-768	-1	-1	-1	-1	4	-1024	-768	-1	-1	-1	-1	4		0	0						Untertest2.avi	0	880	547	72	111				0	Content		-72	-111	18500787	3399535909
18517	09:17:00.959	00:00:18.517	1111	-1024	-768	-1	-1	-1	-1	4	-1024	-768	-1	-1	-1	-1	4		0	0						Untertest2.avi	0	880	547	72	111				0	Content		-72	-111	18517455	3399552577
18534	09:17:00.976	00:00:18.534	1112	-1024	-768	-1	-1	-1	-1	4	-1024	-768	-1	-1	-1	-1	4		0	0						Untertest2.avi	0	880	547	72	111				0	Content		-72	-111	18534122	3399569244
18550	09:17:00.992	00:00:18.550	1113	-1024	-768	-1	-1	-1	-1	4	-1024	-768	-1	-1	-1	-1	4		0	0						Untertest2.avi	0	880	547	72	111				0	Content		-72	-111	18550119	3399585241
18567	09:17:01.009	00:00:18.566	1114	-1024	-768	-1	-1	-1	-1	4	-1024	-768	-1	-1	-1	-1	4		0	0						Untertest2.avi	0	880	547	72	111				0	Content		-72	-111	18566787	3399601909
18583	09:17:01.025	00:00:18.582	1115	-1024	-768	-1	-1	-1	-1	4	-1024	-768	-1	-1	-1	-1	4		0	0						Untertest2.avi	0	880	547	72	111				0	Content		-72	-111	18582863	3399617985
18600	09:17:01.042	00:00:18.599	1116	-1024	-768	-1	-1	-1	-1	4	-1024	-768	-1	-1	-1	-1	4		0	0						Untertest2.avi	0	880	547	72	111				0	Content		-72	-111	18599545	3399634667
18616	09:17:01.058	00:00:18.616	1117	-1024	-768	-1	-1	-1	-1	4	-1024	-768	-1	-1	-1	-1	4		0	0						Untertest2.avi	0	880	547	72	111				0	Content		-72	-111	18616141	3399651263
18633	09:17:01.075	00:00:18.632	1118	-1024	-768	-1	-1	-1	-1	4	-1024	-768	-1	-1	-1	-1	4		0	0						Untertest2.avi	0	880	547	72	111				0	Content		-72	-111	18632808	3399667930
18650	09:17:01.092	00:00:18.649	1119	-1024	-768	-1	-1	-1	-1	4	-1024	-768	-1	-1	-1	-1	4		0	0						Untertest2.avi	0	880	547	72	111				0	Content		-72	-111	18649711	3399684833
18666	09:17:01.108	00:00:18.666	1120	-1024	-768	-1	-1	-1	-1	4	-1024	-768	-1	-1	-1	-1	4		0	0						Untertest2.avi	0	880	547	72	111				0	Content		-72	-111	18666378	3399701500
18683	09:17:01.125	00:00:18.683	1121	-1024	-768	-1	-1	-1	-1	4	-1024	-768	-1	-1	-1	-1	4		0	0						Untertest2.avi	0	880	547	72	111				0	Content		-72	-111	18683378	3399718500
18700	09:17:01.142	00:00:18.700	1122	-1024	-768	-1	-1	-1	-1	4	-1024	-768	-1	-1	-1	-1	4		0	0						Untertest2.avi	0	880	547	72	111				0	Content		-72	-111	18700045	3399735167
18717	09:17:01.159	00:00:18.716	1123	-1024	-768	-1	-1	-1	-1	4	-1024	-768	-1	-1	-1	-1	4		0	0						Untertest2.avi	0	880	547	72	111				0	Content		-72	-111	18716712	3399751834
18734	09:17:01.176	00:00:18.733	1124	-1024	-768	-1	-1	-1	-1	4	-1024	-768	-1	-1	-1	-1	4		0	0						Untertest2.avi	0	880	547	72	111				0	Content		-72	-111	18733973	3399769095
18751	09:17:01.193	00:00:18.750	1125	-1024	-768	-1	-1	-1	-1	4	-1024	-768	-1	-1	-1	-1	4		0	0						Untertest2.avi	0	880	547	72	111				0	Content		-72	-111	18750640	3399785762
18768	09:17:01.210	00:00:18.767	1126	-1024	-768	-1	-1	-1	-1	4	-1024	-768	-1	-1	-1	-1	4		0	0						Untertest2.avi	0	880	547	72	111				0	Content		-72	-111	18767987	3399803109
18784	09:17:01.226	00:00:18.783	1127	-1024	-768	-1	-1	-1	-1	4	-1024	-768	-1	-1	-1	-1	4		0	0						Untertest2.avi	0	880	547	72	111				0	Content		-72	-111	18783670	3399818792
18800	09:17:01.242	00:00:18.800	1128	-1024	-768	-1	-1	-1	-1	4	-1024	-768	-1	-1	-1	-1	4		0	0						Untertest2.avi	0	880	547	72	111				0	Content		-72	-111	18800337	3399835459
18817	09:17:01.259	00:00:18.816	1129	-1024	-768	-1	-1	-1	-1	4	-1024	-768	-1	-1	-1	-1	4		0	0						Untertest2.avi	0	880	547	72	111				0	Content		-72	-111	18816536	3399851658
18833	09:17:01.275	00:00:18.833	1130	-1024	-768	-1	-1	-1	-1	4	-1024	-768	-1	-1	-1	-1	4		0	0						Untertest2.avi	0	880	547	72	111				0	Content		-72	-111	18833203	3399868325
18850	09:17:01.292	00:00:18.849	1131	-1024	-768	-1	-1	-1	-1	4	-1024	-768	-1	-1	-1	-1	4		0	0						Untertest2.avi	0	880	547	72	111				0	Content		-72	-111	18849617	3399884739
18866	09:17:01.308	00:00:18.866	1132	-1024	-768	-1	-1	-1	-1	4	-1024	-768	-1	-1	-1	-1	4		0	0						Untertest2.avi	0	880	547	72	111				0	Content		-72	-111	18866285	3399901407
18883	09:17:01.325	00:00:18.882	1133	-1024	-768	-1	-1	-1	-1	4	-1024	-768	-1	-1	-1	-1	4		0	0						Untertest2.avi	0	880	547	72	111				0	Content		-72	-111	18882654	3399917776
18899	09:17:01.341	00:00:18.899	1134	-1024	-768	-1	-1	-1	-1	4	-1024	-768	-1	-1	-1	-1	4		0	0						Untertest2.avi	0	880	547	72	111				0	Content		-72	-111	18899348	3399934470
18916	09:17:01.358	00:00:18.916	1135	-1024	-768	-1	-1	-1	-1	4	-1024	-768	-1	-1	-1	-1	4		0	0						Untertest2.avi	0	880	547	72	111				0	Content		-72	-111	18916222	3399951344
18933	09:17:01.375	00:00:18.932	1136	-1024	-768	-1	-1	-1	-1	4	-1024	-768	-1	-1	-1	-1	4		0	0						Untertest2.avi	0	880	547	72	111				0	Content		-72	-111	18932889	3399968011
18950	09:17:01.392	00:00:18.949	1137	-1024	-768	-1	-1	-1	-1	4	-1024	-768	-1	-1	-1	-1	4		0	0						Untertest2.avi	0	880	547	72	111				0	Content		-72	-111	18949990	3399985112
18967	09:17:01.409	00:00:18.966	1138	-1024	-768	-1	-1	-1	-1	4	-1024	-768	-1	-1	-1	-1	4		0	0						Untertest2.avi	0	880	547	72	111				0	Content		-72	-111	18966657	3400001779
18984	09:17:01.426	00:00:18.983	1139	-1024	-768	-1	-1	-1	-1	4	-1024	-768	-1	-1	-1	-1	4		0	0						Untertest2.avi	0	880	547	72	111				0	Content		-72	-111	18983835	3400018957
19001	09:17:01.443	00:00:19.001	1140	-1024	-768	-1	-1	-1	-1	4	-1024	-768	-1	-1	-1	-1	4		0	0						Untertest2.avi	0	880	547	72	111				0	Content		-72	-111	19001082	3400036204
19017	09:17:01.459	00:00:19.017	1141	-1024	-768	-1	-1	-1	-1	4	-1024	-768	-1	-1	-1	-1	4		0	0						Untertest2.avi	0	880	547	72	111				0	Content		-72	-111	19017122	3400052244
19034	09:17:01.476	00:00:19.033	1142	-1024	-768	-1	-1	-1	-1	4	-1024	-768	-1	-1	-1	-1	4		0	0						Untertest2.avi	0	880	547	72	111				0	Content		-72	-111	19033790	3400068912
19050	09:17:01.492	00:00:19.050	1143	-1024	-768	-1	-1	-1	-1	4	-1024	-768	-1	-1	-1	-1	4		0	0						Untertest2.avi	0	880	547	72	111				0	Content		-72	-111	19050457	3400085579
19066	09:17:01.508	00:00:19.066	1144	-1024	-768	-1	-1	-1	-1	4	-1024	-768	-1	-1	-1	-1	4		0	0						Untertest2.avi	0	880	547	72	111				0	Content		-72	-111	19066453	3400101575
19083	09:17:01.525	00:00:19.083	1145	-1024	-768	-1	-1	-1	-1	4	-1024	-768	-1	-1	-1	-1	4		0	0						Untertest2.avi	0	880	547	72	111				0	Content		-72	-111	19083121	3400118243
19099	09:17:01.541	00:00:19.099	1146	-1024	-768	-1	-1	-1	-1	4	-1024	-768	-1	-1	-1	-1	4		0	0						Untertest2.avi	0	880	547	72	111				0	Content		-72	-111	19099194	3400134316
19116	09:17:01.558	00:00:19.115	1147	-1024	-768	-1	-1	-1	-1	4	-1024	-768	-1	-1	-1	-1	4		0	0						Untertest2.avi	0	880	547	72	111				0	Content		-72	-111	19115874	3400150996
19132	09:17:01.574	00:00:19.132	1148	-1024	-768	-1	-1	-1	-1	4	-1024	-768	-1	-1	-1	-1	4		0	0						Untertest2.avi	0	880	547	72	111				0	Content		-72	-111	19132471	3400167593
19149	09:17:01.591	00:00:19.149	1149	-1024	-768	-1	-1	-1	-1	4	-1024	-768	-1	-1	-1	-1	4		0	0						Untertest2.avi	0	880	547	72	111				0	Content		-72	-111	19149138	3400184260
19166	09:17:01.608	00:00:19.166	1150	-1024	-768	-1	-1	-1	-1	4	-1024	-768	-1	-1	-1	-1	4		0	0						Untertest2.avi	0	880	547	72	111				0	Content		-72	-111	19166039	3400201161
19183	09:17:01.625	00:00:19.182	1151	-1024	-768	-1	-1	-1	-1	4	-1024	-768	-1	-1	-1	-1	4		0	0						Untertest2.avi	0	880	547	72	111				0	Content		-72	-111	19182707	3400217829
19200	09:17:01.642	00:00:19.199	1152	-1024	-768	-1	-1	-1	-1	4	-1024	-768	-1	-1	-1	-1	4		0	0						Untertest2.avi	0	880	547	72	111				0	Content		-72	-111	19199701	3400234823
19216	09:17:01.658	00:00:19.216	1153	-1024	-768	-1	-1	-1	-1	4	-1024	-768	-1	-1	-1	-1	4		0	0						Untertest2.avi	0	880	547	72	111				0	Content		-72	-111	19216369	3400251491
19233	09:17:01.675	00:00:19.233	1154	-1024	-768	-1	-1	-1	-1	4	-1024	-768	-1	-1	-1	-1	4		0	0						Untertest2.avi	0	880	547	72	111				0	Content		-72	-111	19233036	3400268158
19250	09:17:01.692	00:00:19.250	1155	-1024	-768	-1	-1	-1	-1	4	-1024	-768	-1	-1	-1	-1	4		0	0						Untertest2.avi	0	880	547	72	111				0	Content		-72	-111	19250298	3400285420
19267	09:17:01.709	00:00:19.266	1156	-1024	-768	-1	-1	-1	-1	4	-1024	-768	-1	-1	-1	-1	4		0	0						Untertest2.avi	0	880	547	72	111				0	Content		-72	-111	19266966	3400302088
19284	09:17:01.726	00:00:19.284	1157	-1024	-768	-1	-1	-1	-1	4	-1024	-768	-1	-1	-1	-1	4		0	0						Untertest2.avi	0	880	547	72	111				0	Content		-72	-111	19284308	3400319430
19299	09:17:01.741	00:00:19.299	1158	-1024	-768	-1	-1	-1	-1	4	-1024	-768	-1	-1	-1	-1	4		0	0						Untertest2.avi	0	880	547	72	111				0	Content		-72	-111	19299057	3400334179
19316	09:17:01.758	00:00:19.315	1159	-1024	-768	-1	-1	-1	-1	4	-1024	-768	-1	-1	-1	-1	4		0	0						Untertest2.avi	0	880	547	72	111				0	Content		-72	-111	19315680	3400350802
19332	09:17:01.774	00:00:19.332	1160	-1024	-768	-1	-1	-1	-1	4	-1024	-768	-1	-1	-1	-1	4		0	0						Untertest2.avi	0	880	547	72	111				0	Content		-72	-111	19332304	3400367426
19349	09:17:01.791	00:00:19.348	1161	-1024	-768	-1	-1	-1	-1	4	-1024	-768	-1	-1	-1	-1	4		0	0						Untertest2.avi	0	880	547	72	111				0	Content		-72	-111	19348991	3400384113
19366	09:17:01.808	00:00:19.365	1162	-1024	-768	-1	-1	-1	-1	4	-1024	-768	-1	-1	-1	-1	4		0	0						Untertest2.avi	0	880	547	72	111				0	Content		-72	-111	19365658	3400400780
19382	09:17:01.824	00:00:19.382	1163	990,8793	742,4109	0,3937669	0,5808224	393,6318	3,599725	1	977,166	750,2215	0,3938006	0,580821	393,6318	3,595578	3	29	991	742						Untertest2.avi	0	880	547	72	111	1071	634	117	0	Content		919	631	19382299	3400417421
19399	09:17:01.841	00:00:19.398	1164	1380,084	728,4258	0,4112179	0,5803848	466,3672	4,458895	0	1212,288	761,8252	0,2731464	0,5438066	384,8074	3,630631	0	29	1296	745						Untertest2.avi	0	880	547	72	111	1071	634	117	0	Content		1224	634	19398922	3400434044
19416	09:17:01.858	00:00:19.415	1165	-1024	-768	-1	-1	-1	-1	4	-1024	-768	-1	-1	-1	-1	4	29	0	0						Untertest2.avi	0	880	547	72	111	1071	634	117	0	Content		-72	-111	19415547	3400450669
19432	09:17:01.874	00:00:19.432	1166	-1024	-768	-1	-1	-1	-1	4	-1024	-768	-1	-1	-1	-1	4	29	0	0						Untertest2.avi	0	880	547	72	111	1071	634	117	0	Content		-72	-111	19432295	3400467417
19449	09:17:01.891	00:00:19.448	1167	-1024	-768	-1	-1	-1	-1	4	-1024	-768	-1	-1	-1	-1	4	29	0	0						Untertest2.avi	0	880	547	72	111	1071	634	117	0	Content		-72	-111	19448920	3400484042
19466	09:17:01.908	00:00:19.465	1168	-1024	-768	-1	-1	-1	-1	4	-1024	-768	-1	-1	-1	-1	4	29	0	0						Untertest2.avi	0	880	547	72	111	1071	634	117	0	Content		-72	-111	19465587	3400500709
19482	09:17:01.924	00:00:19.482	1169	674,4139	804,3053	0,4102898	0,5792153	465,9722	2,086419	0	-1024	-768	-1	-1	-1	-1	4	29	674	804						Untertest2.avi	0	880	547	72	111	1071	634	117	0	Content		602	693	19482168	3400517290
19499	09:17:01.941	00:00:19.498	1170	-1024	-768	-1	-1	-1	-1	4	-1024	-768	-1	-1	-1	-1	4		0	0						Untertest2.avi	0	880	547	72	111				0	Content		-72	-111	19498915	3400534037
19516	09:17:01.958	00:00:19.515	1171	-1024	-768	-1	-1	-1	-1	4	-1024	-768	-1	-1	-1	-1	4		0	0						Untertest2.avi	0	880	547	72	111				0	Content		-72	-111	19515539	3400550661
19532	09:17:01.974	00:00:19.532	1172	-1024	-768	-1	-1	-1	-1	4	-1024	-768	-1	-1	-1	-1	4		0	0						Untertest2.avi	0	880	547	72	111				0	Content		-72	-111	19532163	3400567285
19549	09:17:01.991	00:00:19.548	1173	-1024	-768	-1	-1	-1	-1	4	-1024	-768	-1	-1	-1	-1	4		0	0						Untertest2.avi	0	880	547	72	111				0	Content		-72	-111	19548848	3400583970
19566	09:17:02.008	00:00:19.565	1174	-1024	-768	-1	-1	-1	-1	4	-1024	-768	-1	-1	-1	-1	4		0	0						Untertest2.avi	0	880	547	72	111				0	Content		-72	-111	19565516	3400600638
19582	09:17:02.024	00:00:19.582	1175	-1024	-768	-1	-1	-1	-1	4	-1024	-768	-1	-1	-1	-1	4		0	0						Untertest2.avi	0	880	547	72	111				0	Content		-72	-111	19582156	3400617278
19599	09:17:02.041	00:00:19.598	1176	-1024	-768	-1	-1	-1	-1	4	-1024	-768	-1	-1	-1	-1	4		0	0						Untertest2.avi	0	880	547	72	111				0	Content		-72	-111	19598780	3400633902
19615	09:17:02.057	00:00:19.615	1177	-1024	-768	-1	-1	-1	-1	4	-1024	-768	-1	-1	-1	-1	4		0	0						Untertest2.avi	0	880	547	72	111				0	Content		-72	-111	19615448	3400650570
19632	09:17:02.074	00:00:19.632	1178	-1024	-768	-1	-1	-1	-1	4	-1024	-768	-1	-1	-1	-1	4		0	0						Untertest2.avi	0	880	547	72	111				0	Content		-72	-111	19632153	3400667275
19649	09:17:02.091	00:00:19.648	1179	-1024	-768	-1	-1	-1	-1	4	-1024	-768	-1	-1	-1	-1	4		0	0						Untertest2.avi	0	880	547	72	111				0	Content		-72	-111	19648776	3400683898
19665	09:17:02.107	00:00:19.665	1180	-1024	-768	-1	-1	-1	-1	4	-1024	-768	-1	-1	-1	-1	4		0	0						Untertest2.avi	0	880	547	72	111				0	Content		-72	-111	19665444	3400700566
19682	09:17:02.124	00:00:19.682	1181	1373,378	752,4925	0,4025682	0,582181	463,4956	4,32442	0	-1024	-768	-1	-1	-1	-1	4	30	1373	752						Untertest2.avi	0	880	547	72	111	1315	639	466	0	Content		1301	641	19682145	3400717267
19699	09:17:02.141	00:00:19.698	1182	1386,613	746,3389	0,4020444	0,5825055	464,7917	4,318246	0	-1024	-768	-1	-1	-1	-1	4	30	1387	746						Untertest2.avi	0	880	547	72	111	1315	639	466	0	Content		1315	635	19698771	3400733893
19715	09:17:02.157	00:00:19.715	1183	-1024	-768	-1	-1	-1	-1	4	-1024	-768	-1	-1	-1	-1	4	30	0	0						Untertest2.avi	0	880	547	72	111	1315	639	466	0	Content		-72	-111	19715396	3400750518
19732	09:17:02.174	00:00:19.732	1184	1382,332	745,0691	0,4015439	0,5831518	469,9549	4,374189	0	-1024	-768	-1	-1	-1	-1	4	30	1382	745						Untertest2.avi	0	880	547	72	111	1315	639	466	0	Content		1310	634	19732034	3400767156
19749	09:17:02.191	00:00:19.748	1185	1413,182	751,4321	0,4010093	0,5837505	469,2824	4,376463	0	-1024	-768	-1	-1	-1	-1	4	30	1413	751						Untertest2.avi	0	880	547	72	111	1315	639	466	0	Content		1341	640	19748775	3400783897
19765	09:17:02.207	00:00:19.765	1186	673,3814	796,2479	0,4002195	0,5842775	469,2809	2,153989	0	-1024	-768	-1	-1	-1	-1	4	30	673	796						Untertest2.avi	0	880	547	72	111	1315	639	466	0	Content		601	685	19765391	3400800513
19782	09:17:02.224	00:00:19.782	1187	-1024	-768	-1	-1	-1	-1	4	-1024	-768	-1	-1	-1	-1	4	30	0	0						Untertest2.avi	0	880	547	72	111	1315	639	466	0	Content		-72	-111	19782016	3400817138
19799	09:17:02.241	00:00:19.798	1188	1342,91	761,5425	0,3975294	0,5857416	459,8254	4,177141	0	-1024	-768	-1	-1	-1	-1	4	30	1343	762						Untertest2.avi	0	880	547	72	111	1315	639	466	0	Content		1271	651	19798641	3400833763
19815	09:17:02.257	00:00:19.815	1189	-1024	-768	-1	-1	-1	-1	4	-1024	-768	-1	-1	-1	-1	4	30	0	0						Untertest2.avi	0	880	547	72	111	1315	639	466	0	Content		-72	-111	19815389	3400850511
19832	09:17:02.274	00:00:19.832	1190	1355,887	763,9824	0,396507	0,5868334	459,8255	4,188169	0	-1024	-768	-1	-1	-1	-1	4	30	1356	764						Untertest2.avi	0	880	547	72	111	1315	639	466	0	Content		1284	653	19832015	3400867137
19849	09:17:02.291	00:00:19.848	1191	1364,787	759,56	0,3971474	0,5875924	465,402	4,286827	0	-1024	-768	-1	-1	-1	-1	4	30	1365	760						Untertest2.avi	0	880	547	72	111	1315	639	466	0	Content		1293	649	19848638	3400883760
19865	09:17:02.307	00:00:19.865	1192	-1024	-768	-1	-1	-1	-1	4	-1024	-768	-1	-1	-1	-1	4	30	0	0						Untertest2.avi	0	880	547	72	111	1315	639	466	0	Content		-72	-111	19865273	3400900395
19882	09:17:02.324	00:00:19.882	1193	1357,702	755,2036	0,3956624	0,588961	465,402	4,229606	0	-1024	-768	-1	-1	-1	-1	4	30	1358	755						Untertest2.avi	0	880	547	72	111	1315	639	466	0	Content		1286	644	19882011	3400917133
19899	09:17:02.341	00:00:19.898	1194	-1024	-768	-1	-1	-1	-1	4	-1024	-768	-1	-1	-1	-1	4	30	0	0						Untertest2.avi	0	880	547	72	111	1315	639	466	0	Content		-72	-111	19898673	3400933795
19915	09:17:02.357	00:00:19.915	1195	-1024	-768	-1	-1	-1	-1	4	-1024	-768	-1	-1	-1	-1	4	30	0	0						Untertest2.avi	0	880	547	72	111	1315	639	466	0	Content		-72	-111	19915341	3400950463
19932	09:17:02.374	00:00:19.931	1196	1383,53	734,5894	0,393637	0,5915321	466,7021	4,307183	0	-1024	-768	-1	-1	-1	-1	4	30	1384	735						Untertest2.avi	0	880	547	72	111	1315	639	466	0	Content		1312	624	19931958	3400967080
19949	09:17:02.391	00:00:19.948	1197	1527,087	742,0339	0,3963912	0,5922491	485,0555	4,493855	0	-1024	-768	-1	-1	-1	-1	4	30	1527	742						Untertest2.avi	0	880	547	72	111	1315	639	466	0	Content		1455	631	19948707	3400983829
19965	09:17:02.407	00:00:19.965	1198	1414,796	744,3612	0,3924393	0,5930206	468,3004	4,323255	0	-1024	-768	-1	-1	-1	-1	4	30	1415	744						Untertest2.avi	0	880	547	72	111	1315	639	466	0	Content		1343	633	19965348	3401000470
19982	09:17:02.424	00:00:19.981	1199	1403,303	760,655	0,3921484	0,5936884	470,3868	4,313621	0	-1024	-768	-1	-1	-1	-1	4	30	1403	761						Untertest2.avi	0	880	547	72	111	1315	639	466	0	Content		1331	650	19981959	3401017081
19999	09:17:02.441	00:00:19.998	1200	1388,118	750,4207	0,3907104	0,5949036	465,8512	4,28657	0	-1024	-768	-1	-1	-1	-1	4	30	1388	750						Untertest2.avi	0	880	547	72	111	1315	639	466	0	Content		1316	639	19998581	3401033703
20015	09:17:02.457	00:00:20.015	1201	1388,718	756,8976	0,3904314	0,596158	467,0243	4,30609	0	-1024	-768	-1	-1	-1	-1	4	30	1389	757						Untertest2.avi	0	880	547	72	111	1315	639	466	0	Content		1317	646	20015342	3401050464
20032	09:17:02.474	00:00:20.031	1202	1372,145	751,9686	0,3894933	0,5976416	464,6795	4,258521	0	-1024	-768	-1	-1	-1	-1	4	30	1372	752						Untertest2.avi	0	880	547	72	111	1315	639	466	0	Content		1300	641	20031953	3401067075
20049	09:17:02.491	00:00:20.048	1203	1398,498	745,4864	0,3898933	0,5992405	468,5841	4,318627	0	-1024	-768	-1	-1	-1	-1	4	30	1398	745						Untertest2.avi	0	880	547	72	111	1315	639	466	0	Content		1326	634	20048579	3401083701
20065	09:17:02.507	00:00:20.065	1204	1446,411	744,5031	0,3909585	0,6008829	475,6225	4,364598	0	-1024	-768	-1	-1	-1	-1	4	30	1446	745						Untertest2.avi	0	880	547	72	111	1315	639	466	0	Content		1374	634	20065204	3401100326
20082	09:17:02.524	00:00:20.081	1205	1407,909	740,634	0,3899583	0,6025605	472,6592	4,29914	0	-1024	-768	-1	-1	-1	-1	4	30	1408	741						Untertest2.avi	0	880	547	72	111	1315	639	466	0	Content		1336	630	20081953	3401117075
20099	09:17:02.541	00:00:20.098	1206	1406,111	743,6967	0,3886822	0,6042354	468,1176	4,247862	0	-1024	-768	-1	-1	-1	-1	4	30	1406	744						Untertest2.avi	0	880	547	72	111	1315	639	466	0	Content		1334	633	20098577	3401133699
20115	09:17:02.557	00:00:20.115	1207	1420,248	728,5185	0,3892486	0,6060646	473,1902	4,339923	0	-1024	-768	-1	-1	-1	-1	4	30	1420	729						Untertest2.avi	0	880	547	72	111	1315	639	466	0	Content		1348	618	20115202	3401150324
20132	09:17:02.574	00:00:20.131	1208	1388,393	735,7324	0,3881534	0,6078194	470,8089	4,296982	0	-1024	-768	-1	-1	-1	-1	4	30	1388	736						Untertest2.avi	0	880	547	72	111	1315	639	466	0	Content		1316	625	20131826	3401166948
20149	09:17:02.591	00:00:20.148	1209	1416,144	725,4764	0,3882495	0,6095147	474,6004	4,321879	0	-1024	-768	-1	-1	-1	-1	4	31	1416	725						Untertest2.avi	0	880	547	72	111	1322	585	150	0	Content		1344	614	20148577	3401183699
20165	09:17:02.607	00:00:20.165	1210	1411,717	711,5984	0,3869004	0,611174	471,6268	4,28827	0	-1024	-768	-1	-1	-1	-1	4	31	1412	712						Untertest2.avi	0	880	547	72	111	1322	585	150	0	Content		1340	601	20165202	3401200324
20182	09:17:02.624	00:00:20.181	1211	1402,919	706,498	0,3860092	0,6127176	471,1711	4,293602	0	-1024	-768	-1	-1	-1	-1	4	31	1403	706						Untertest2.avi	0	880	547	72	111	1322	585	150	0	Content		1331	595	20181825	3401216947
20198	09:17:02.640	00:00:20.198	1212	1385,478	704,8342	0,3848013	0,6143333	469,6237	4,294044	0	-1024	-768	-1	-1	-1	-1	4	31	1385	705						Untertest2.avi	0	880	547	72	111	1322	585	150	0	Content		1313	594	20198450	3401233572
20215	09:17:02.657	00:00:20.215	1213	1374,831	699,8318	0,3840843	0,6159183	470,5054	4,292503	0	-1024	-768	-1	-1	-1	-1	4	31	1375	700						Untertest2.avi	0	880	547	72	111	1322	585	150	0	Content		1303	589	20215199	3401250321
20232	09:17:02.674	00:00:20.231	1214	1368,44	693,4108	0,3832063	0,6174062	470,1412	4,268646	0	-1024	-768	-1	-1	-1	-1	4	31	1368	693						Untertest2.avi	0	880	547	72	111	1322	585	150	0	Content		1296	582	20231822	3401266944
20248	09:17:02.690	00:00:20.248	1215	1414,391	685,6839	0,3834055	0,6187014	474,7423	4,29659	0	-1024	-768	-1	-1	-1	-1	4	31	1414	686						Untertest2.avi	0	880	547	72	111	1322	585	150	0	Content		1342	575	20248444	3401283566
20265	09:17:02.707	00:00:20.265	1216	1407,648	664,8568	0,3822137	0,6201974	471,8085	4,256217	0	-1024	-768	-1	-1	-1	-1	4	31	1408	665						Untertest2.avi	0	880	547	72	111	1322	585	150	0	Content		1336	554	20265323	3401300445
20282	09:17:02.724	00:00:20.281	1217	1374,381	652,3612	0,3819969	0,6208985	474,6712	4,310857	0	-1024	-768	-1	-1	-1	-1	4	31	1374	652						Untertest2.avi	0	880	547	72	111	1322	585	150	0	Content		1302	541	20281818	3401316940
20298	09:17:02.740	00:00:20.298	1218	1334,996	603,0172	0,3806621	0,6213779	471,9637	4,241913	0	-1024	-768	-1	-1	-1	-1	4	32	1335	603						Untertest2.avi	0	880	547	72	111	1297	434	217	0	Content		1263	492	20298443	3401333565
20315	09:17:02.757	00:00:20.315	1219	1377,611	572,2896	0,3801673	0,6222162	475,2522	4,276906	0	-1024	-768	-1	-1	-1	-1	4	32	1378	572						Untertest2.avi	0	880	547	72	111	1297	434	217	0	Content		1306	461	20315065	3401350187
20332	09:17:02.774	00:00:20.331	1220	1372,418	574,023	0,3784466	0,6229047	474,557	4,263962	0	-1024	-768	-1	-1	-1	-1	4	32	1372	574						Untertest2.avi	0	880	547	72	111	1297	434	217	0	Content		1300	463	20331933	3401367055
20349	09:17:02.791	00:00:20.348	1221	1357,505	553,1962	0,3766237	0,6232926	475,6119	4,282468	0	-1024	-768	-1	-1	-1	-1	4	32	1358	553						Untertest2.avi	0	880	547	72	111	1297	434	217	0	Content		1286	442	20348689	3401383811
20365	09:17:02.807	00:00:20.365	1222	1364,395	557,3915	0,373631	0,6236031	472,5333	4,25443	0	-1024	-768	-1	-1	-1	-1	4	32	1364	557						Untertest2.avi	0	880	547	72	111	1297	434	217	0	Content		1292	446	20365317	3401400439
20382	09:17:02.824	00:00:20.381	1223	1384,27	531,6311	0,3712693	0,6236961	475,1079	4,284043	0	-1024	-768	-1	-1	-1	-1	4	32	1384	532						Untertest2.avi	0	880	547	72	111	1297	434	217	0	Content		1312	421	20381814	3401416936
20398	09:17:02.840	00:00:20.398	1224	1375,547	528,2765	0,3677359	0,6231912	473,783	4,268728	0	-1024	-768	-1	-1	-1	-1	4	32	1376	528						Untertest2.avi	0	880	547	72	111	1297	434	217	0	Content		1304	417	20398318	3401433440
20415	09:17:02.857	00:00:20.415	1225	1381,926	515,7333	0,3633355	0,6225231	469,1288	4,255162	0	-1024	-768	-1	-1	-1	-1	4	32	1382	516						Untertest2.avi	0	880	547	72	111	1297	434	217	0	Content		1310	405	20415062	3401450184
20432	09:17:02.874	00:00:20.431	1226	1367,365	521,5927	0,3583254	0,6214246	464,0102	4,206027	0	-1024	-768	-1	-1	-1	-1	4	32	1367	522						Untertest2.avi	0	880	547	72	111	1297	434	217	0	Content		1295	411	20431929	3401467051
20449	09:17:02.891	00:00:20.448	1227	1382,838	513,6428	0,3537345	0,620146	462,7595	4,140392	0	-1024	-768	-1	-1	-1	-1	4	32	1383	514						Untertest2.avi	0	880	547	72	111	1297	434	217	0	Content		1311	403	20448560	3401483682
20465	09:17:02.907	00:00:20.465	1228	1183,977	608,2581	0,3329102	0,6186005	379,6396	3,431707	0	-1024	-768	-1	-1	-1	-1	4	32	1184	608						Untertest2.avi	0	880	547	72	111	1297	434	217	0	Content		1112	497	20465177	3401500299
20482	09:17:02.924	00:00:20.481	1229	1302,999	545,0753	0,336289	0,617048	422,4336	3,833558	0	-1024	-768	-1	-1	-1	-1	4	32	1303	545						Untertest2.avi	0	880	547	72	111	1297	434	217	0	Content		1231	434	20481682	3401516804
20498	09:17:02.940	00:00:20.498	1230	-1024	-768	-1	-1	-1	-1	4	-1024	-768	-1	-1	-1	-1	4	32	0	0						Untertest2.avi	0	880	547	72	111	1297	434	217	0	Content		-72	-111	20498433	3401533555
20515	09:17:02.957	00:00:20.515	1231	2212,667	282,3048	0,2093973	0,5946426	422,4337	4,155301	3	1707,33	445,2423	0,2055229	0,5947359	396,3585	3,618572	1	33	1707	445						Untertest2.avi	0	880	547	72	111	1783	322	150	0	Content		1635	334	20515180	3401550302
20532	09:17:02.974	00:00:20.531	1232	-1024	-768	-1	-1	-1	-1	4	2043,333	358,7415	0,1991865	0,5937749	389,2011	3,879837	1	33	2043	359						Untertest2.avi	0	880	547	72	111	1783	322	150	0	Content		1971	248	20531806	3401566928
20548	09:17:02.990	00:00:20.548	1233	-1024	-768	-1	-1	-1	-1	4	2043,333	358,7415	0,1905364	0,594371	383,3242	3,879837	1	33	2043	359						Untertest2.avi	0	880	547	72	111	1783	322	150	0	Content		1971	248	20548304	3401583426
20565	09:17:03.007	00:00:20.564	1234	-1024	-768	-1	-1	-1	-1	4	1572,999	513,5768	0,1813267	0,5926284	383,3192	3,44519	3	33	1573	514						Untertest2.avi	0	880	547	72	111	1783	322	150	0	Content		1501	403	20564925	3401600047
20582	09:17:03.024	00:00:20.581	1235	-1024	-768	-1	-1	-1	-1	4	-1024	-768	-1	-1	-1	-1	4	33	0	0						Untertest2.avi	0	880	547	72	111	1783	322	150	0	Content		-72	-111	20581551	3401616673
20598	09:17:03.040	00:00:20.598	1236	-1024	-768	-1	-1	-1	-1	4	-1024	-768	-1	-1	-1	-1	4	33	0	0						Untertest2.avi	0	880	547	72	111	1783	322	150	0	Content		-72	-111	20598176	3401633298
20615	09:17:03.057	00:00:20.614	1237	-1024	-768	-1	-1	-1	-1	4	-1024	-768	-1	-1	-1	-1	4	33	0	0						Untertest2.avi	0	880	547	72	111	1783	322	150	0	Content		-72	-111	20614860	3401649982
20632	09:17:03.074	00:00:20.631	1238	-1024	-768	-1	-1	-1	-1	4	-1024	-768	-1	-1	-1	-1	4	33	0	0						Untertest2.avi	0	880	547	72	111	1783	322	150	0	Content		-72	-111	20631528	3401666650
20648	09:17:03.090	00:00:20.648	1239	-1024	-768	-1	-1	-1	-1	4	2003,271	421,5732	0,1418707	0,5958939	383,3151	3,634767	3	33	2003	422						Untertest2.avi	0	880	547	72	111	1783	322	150	0	Content		1931	311	20648170	3401683292
20665	09:17:03.107	00:00:20.664	1240	-1024	-768	-1	-1	-1	-1	4	-1024	-768	-1	-1	-1	-1	4		0	0						Untertest2.avi	0	880	547	72	111				0	Content		-72	-111	20664794	3401699916
20682	09:17:03.124	00:00:20.681	1241	-1024	-768	-1	-1	-1	-1	4	-1024	-768	-1	-1	-1	-1	4		0	0						Untertest2.avi	0	880	547	72	111				0	Content		-72	-111	20681545	3401716667
20698	09:17:03.140	00:00:20.698	1242	-1024	-768	-1	-1	-1	-1	4	-1024	-768	-1	-1	-1	-1	4		0	0						Untertest2.avi	0	880	547	72	111				0	Content		-72	-111	20698167	3401733289
20715	09:17:03.157	00:00:20.714	1243	-1024	-768	-1	-1	-1	-1	4	-1024	-768	-1	-1	-1	-1	4		0	0						Untertest2.avi	0	880	547	72	111				0	Content		-72	-111	20714784	3401749906
20731	09:17:03.173	00:00:20.731	1244	-1024	-768	-1	-1	-1	-1	4	-1024	-768	-1	-1	-1	-1	4		0	0						Untertest2.avi	0	880	547	72	111				0	Content		-72	-111	20731406	3401766528
20748	09:17:03.190	00:00:20.748	1245	-1024	-768	-1	-1	-1	-1	4	-1024	-768	-1	-1	-1	-1	4		0	0						Untertest2.avi	0	880	547	72	111				0	Content		-72	-111	20748157	3401783279
20765	09:17:03.207	00:00:20.764	1246	-1024	-768	-1	-1	-1	-1	4	-1024	-768	-1	-1	-1	-1	4		0	0						Untertest2.avi	0	880	547	72	111				0	Content		-72	-111	20764785	3401799907
20781	09:17:03.223	00:00:20.781	1247	-1024	-768	-1	-1	-1	-1	4	-1024	-768	-1	-1	-1	-1	4		0	0						Untertest2.avi	0	880	547	72	111				0	Content		-72	-111	20781408	3401816530
20798	09:17:03.240	00:00:20.798	1248	-1024	-768	-1	-1	-1	-1	4	-1024	-768	-1	-1	-1	-1	4		0	0						Untertest2.avi	0	880	547	72	111				0	Content		-72	-111	20798031	3401833153
20815	09:17:03.257	00:00:20.814	1249	-1024	-768	-1	-1	-1	-1	4	-1024	-768	-1	-1	-1	-1	4		0	0						Untertest2.avi	0	880	547	72	111				0	Content		-72	-111	20814779	3401849901
20831	09:17:03.273	00:00:20.831	1250	-1024	-768	-1	-1	-1	-1	4	-1024	-768	-1	-1	-1	-1	4		0	0						Untertest2.avi	0	880	547	72	111				0	Content		-72	-111	20831402	3401866524
20848	09:17:03.290	00:00:20.848	1251	-1024	-768	-1	-1	-1	-1	4	-1024	-768	-1	-1	-1	-1	4		0	0						Untertest2.avi	0	880	547	72	111				0	Content		-72	-111	20848027	3401883149
20865	09:17:03.307	00:00:20.864	1252	-1024	-768	-1	-1	-1	-1	4	-1024	-768	-1	-1	-1	-1	4		0	0						Untertest2.avi	0	880	547	72	111				0	Content		-72	-111	20864651	3401899773
20881	09:17:03.323	00:00:20.881	1253	-1024	-768	-1	-1	-1	-1	4	-1024	-768	-1	-1	-1	-1	4		0	0						Untertest2.avi	0	880	547	72	111				0	Content		-72	-111	20881402	3401916524
20898	09:17:03.340	00:00:20.898	1254	-1024	-768	-1	-1	-1	-1	4	-1024	-768	-1	-1	-1	-1	4		0	0						Untertest2.avi	0	880	547	72	111				0	Content		-72	-111	20898024	3401933146
20915	09:17:03.357	00:00:20.914	1255	-1024	-768	-1	-1	-1	-1	4	-1024	-768	-1	-1	-1	-1	4		0	0						Untertest2.avi	0	880	547	72	111				0	Content		-72	-111	20914644	3401949766
20931	09:17:03.373	00:00:20.931	1256	-1024	-768	-1	-1	-1	-1	4	-1024	-768	-1	-1	-1	-1	4		0	0						Untertest2.avi	0	880	547	72	111				0	Content		-72	-111	20931269	3401966391
20948	09:17:03.390	00:00:20.948	1257	-1024	-768	-1	-1	-1	-1	4	-1024	-768	-1	-1	-1	-1	4		0	0						Untertest2.avi	0	880	547	72	111				0	Content		-72	-111	20948014	3401983136
20965	09:17:03.407	00:00:20.964	1258	-1024	-768	-1	-1	-1	-1	4	-1024	-768	-1	-1	-1	-1	4		0	0						Untertest2.avi	0	880	547	72	111				0	Content		-72	-111	20964637	3401999759
20981	09:17:03.423	00:00:20.981	1259	-1024	-768	-1	-1	-1	-1	4	-1024	-768	-1	-1	-1	-1	4		0	0						Untertest2.avi	0	880	547	72	111				0	Content		-72	-111	20981260	3402016382
20998	09:17:03.440	00:00:20.998	1260	-1024	-768	-1	-1	-1	-1	4	-1024	-768	-1	-1	-1	-1	4		0	0						Untertest2.avi	0	880	547	72	111				0	Content		-72	-111	20998008	3402033130
21015	09:17:03.457	00:00:21.014	1261	-1024	-768	-1	-1	-1	-1	4	-1024	-768	-1	-1	-1	-1	4		0	0						Untertest2.avi	0	880	547	72	111				0	Content		-72	-111	21014632	3402049754
21031	09:17:03.473	00:00:21.031	1262	-1024	-768	-1	-1	-1	-1	4	-1024	-768	-1	-1	-1	-1	4		0	0						Untertest2.avi	0	880	547	72	111				0	Content		-72	-111	21031253	3402066375
21048	09:17:03.490	00:00:21.047	1263	-1024	-768	-1	-1	-1	-1	4	-1024	-768	-1	-1	-1	-1	4		0	0						Untertest2.avi	0	880	547	72	111				0	Content		-72	-111	21047876	3402082998
21065	09:17:03.507	00:00:21.065	1264	-1024	-768	-1	-1	-1	-1	4	-1024	-768	-1	-1	-1	-1	4		0	0						Untertest2.avi	0	880	547	72	111				0	Content		-72	-111	21065072	3402100194
21082	09:17:03.524	00:00:21.082	1265	-1024	-768	-1	-1	-1	-1	4	-1024	-768	-1	-1	-1	-1	4		0	0						Untertest2.avi	0	880	547	72	111				0	Content		-72	-111	21082445	3402117567
21100	09:17:03.542	00:00:21.099	1266	-1024	-768	-1	-1	-1	-1	4	-1024	-768	-1	-1	-1	-1	4		0	0						Untertest2.avi	0	880	547	72	111				0	Content		-72	-111	21099692	3402134814
21114	09:17:03.556	00:00:21.114	1267	-1024	-768	-1	-1	-1	-1	4	-1024	-768	-1	-1	-1	-1	4		0	0						Untertest2.avi	0	880	547	72	111				0	Content		-72	-111	21114494	3402149616
21131	09:17:03.573	00:00:21.131	1268	-1024	-768	-1	-1	-1	-1	4	-1024	-768	-1	-1	-1	-1	4		0	0						Untertest2.avi	0	880	547	72	111				0	Content		-72	-111	21131243	3402166365
21148	09:17:03.590	00:00:21.147	1269	-1024	-768	-1	-1	-1	-1	4	-1024	-768	-1	-1	-1	-1	4		0	0						Untertest2.avi	0	880	547	72	111				0	Content		-72	-111	21147864	3402182986
21164	09:17:03.606	00:00:21.164	1270	-1024	-768	-1	-1	-1	-1	4	-1024	-768	-1	-1	-1	-1	4		0	0						Untertest2.avi	0	880	547	72	111				0	Content		-72	-111	21164486	3402199608
21181	09:17:03.623	00:00:21.181	1271	-1024	-768	-1	-1	-1	-1	4	-1024	-768	-1	-1	-1	-1	4		0	0						Untertest2.avi	0	880	547	72	111				0	Content		-72	-111	21181109	3402216231
21198	09:17:03.640	00:00:21.197	1272	-1024	-768	-1	-1	-1	-1	4	-1024	-768	-1	-1	-1	-1	4		0	0						Untertest2.avi	0	880	547	72	111				0	Content		-72	-111	21197732	3402232854
21215	09:17:03.657	00:00:21.214	1273	-1024	-768	-1	-1	-1	-1	4	-1024	-768	-1	-1	-1	-1	4		0	0						Untertest2.avi	0	880	547	72	111				0	Content		-72	-111	21214929	3402250051
21232	09:17:03.674	00:00:21.232	1274	-1024	-768	-1	-1	-1	-1	4	-1024	-768	-1	-1	-1	-1	4		0	0						Untertest2.avi	0	880	547	72	111				0	Content		-72	-111	21232302	3402267424
21250	09:17:03.692	00:00:21.249	1275	-1024	-768	-1	-1	-1	-1	4	-1024	-768	-1	-1	-1	-1	4		0	0						Untertest2.avi	0	880	547	72	111				0	Content		-72	-111	21249676	3402284798
21264	09:17:03.706	00:00:21.264	1276	-1024	-768	-1	-1	-1	-1	4	-1024	-768	-1	-1	-1	-1	4		0	0						Untertest2.avi	0	880	547	72	111				0	Content		-72	-111	21264480	3402299602
21281	09:17:03.723	00:00:21.281	1277	-1024	-768	-1	-1	-1	-1	4	-1024	-768	-1	-1	-1	-1	4		0	0						Untertest2.avi	0	880	547	72	111				0	Content		-72	-111	21281104	3402316226
21298	09:17:03.740	00:00:21.297	1278	-1024	-768	-1	-1	-1	-1	4	-1024	-768	-1	-1	-1	-1	4		0	0						Untertest2.avi	0	880	547	72	111				0	Content		-72	-111	21297850	3402332972
21314	09:17:03.756	00:00:21.314	1279	-1024	-768	-1	-1	-1	-1	4	-1024	-768	-1	-1	-1	-1	4		0	0						Untertest2.avi	0	880	547	72	111				0	Content		-72	-111	21314472	3402349594
21331	09:17:03.773	00:00:21.331	1280	-1024	-768	-1	-1	-1	-1	4	-1024	-768	-1	-1	-1	-1	4		0	0						Untertest2.avi	0	880	547	72	111				0	Content		-72	-111	21331095	3402366217
21348	09:17:03.790	00:00:21.347	1281	-1024	-768	-1	-1	-1	-1	4	-1024	-768	-1	-1	-1	-1	4		0	0						Untertest2.avi	0	880	547	72	111				0	Content		-72	-111	21347718	3402382840
21365	09:17:03.807	00:00:21.364	1282	-1024	-768	-1	-1	-1	-1	4	-1024	-768	-1	-1	-1	-1	4		0	0						Untertest2.avi	0	880	547	72	111				0	Content		-72	-111	21364788	3402399910
21382	09:17:03.824	00:00:21.382	1283	-1024	-768	-1	-1	-1	-1	4	-1024	-768	-1	-1	-1	-1	4		0	0						Untertest2.avi	0	880	547	72	111				0	Content		-72	-111	21382167	3402417289
21399	09:17:03.841	00:00:21.399	1284	-1024	-768	-1	-1	-1	-1	4	-1024	-768	-1	-1	-1	-1	4		0	0						Untertest2.avi	0	880	547	72	111				0	Content		-72	-111	21399409	3402434531
21414	09:17:03.856	00:00:21.414	1285	-1024	-768	-1	-1	-1	-1	4	-1024	-768	-1	-1	-1	-1	4		0	0						Untertest2.avi	0	880	547	72	111				0	Content		-72	-111	21414337	3402449459
21431	09:17:03.873	00:00:21.430	1286	-1024	-768	-1	-1	-1	-1	4	-1024	-768	-1	-1	-1	-1	4		0	0						Untertest2.avi	0	880	547	72	111				0	Content		-72	-111	21430958	3402466080
21448	09:17:03.890	00:00:21.447	1287	-1024	-768	-1	-1	-1	-1	4	-1024	-768	-1	-1	-1	-1	4		0	0						Untertest2.avi	0	880	547	72	111				0	Content		-72	-111	21447707	3402482829
21464	09:17:03.906	00:00:21.464	1288	-1024	-768	-1	-1	-1	-1	4	-1024	-768	-1	-1	-1	-1	4		0	0						Untertest2.avi	0	880	547	72	111				0	Content		-72	-111	21464331	3402499453
21481	09:17:03.923	00:00:21.480	1289	-1024	-768	-1	-1	-1	-1	4	-1024	-768	-1	-1	-1	-1	4		0	0						Untertest2.avi	0	880	547	72	111				0	Content		-72	-111	21480954	3402516076
21498	09:17:03.940	00:00:21.497	1290	-1024	-768	-1	-1	-1	-1	4	-1024	-768	-1	-1	-1	-1	4		0	0						Untertest2.avi	0	880	547	72	111				0	Content		-72	-111	21497578	3402532700
21515	09:17:03.957	00:00:21.514	1291	-1024	-768	-1	-1	-1	-1	4	-1024	-768	-1	-1	-1	-1	4		0	0						Untertest2.avi	0	880	547	72	111				0	Content		-72	-111	21514774	3402549896
21532	09:17:03.974	00:00:21.532	1292	-1024	-768	-1	-1	-1	-1	4	-1024	-768	-1	-1	-1	-1	4		0	0						Untertest2.avi	0	880	547	72	111				0	Content		-72	-111	21532146	3402567268
21549	09:17:03.991	00:00:21.549	1293	-1024	-768	-1	-1	-1	-1	4	-1024	-768	-1	-1	-1	-1	4		0	0						Untertest2.avi	0	880	547	72	111				0	Content		-72	-111	21549393	3402584515
21564	09:17:04.006	00:00:21.564	1294	-1024	-768	-1	-1	-1	-1	4	-1024	-768	-1	-1	-1	-1	4		0	0						Untertest2.avi	0	880	547	72	111				0	Content		-72	-111	21564194	3402599316
21581	09:17:04.023	00:00:21.580	1295	-1024	-768	-1	-1	-1	-1	4	-1024	-768	-1	-1	-1	-1	4		0	0						Untertest2.avi	0	880	547	72	111				0	Content		-72	-111	21580944	3402616066
21598	09:17:04.040	00:00:21.597	1296	-1024	-768	-1	-1	-1	-1	4	-1024	-768	-1	-1	-1	-1	4		0	0						Untertest2.avi	0	880	547	72	111				0	Content		-72	-111	21597571	3402632693
21614	09:17:04.056	00:00:21.614	1297	-1024	-768	-1	-1	-1	-1	4	-1024	-768	-1	-1	-1	-1	4		0	0						Untertest2.avi	0	880	547	72	111				0	Content		-72	-111	21614191	3402649313
21631	09:17:04.073	00:00:21.630	1298	-1024	-768	-1	-1	-1	-1	4	-1024	-768	-1	-1	-1	-1	4		0	0						Untertest2.avi	0	880	547	72	111				0	Content		-72	-111	21630815	3402665937
21647	09:17:04.089	00:00:21.647	1299	-1024	-768	-1	-1	-1	-1	4	-1024	-768	-1	-1	-1	-1	4		0	0						Untertest2.avi	0	880	547	72	111				0	Content		-72	-111	21647440	3402682562
21665	09:17:04.107	00:00:21.664	1300	-1024	-768	-1	-1	-1	-1	4	-1024	-768	-1	-1	-1	-1	4		0	0						Untertest2.avi	0	880	547	72	111				0	Content		-72	-111	21664634	3402699756
21682	09:17:04.124	00:00:21.682	1301	-1024	-768	-1	-1	-1	-1	4	-1024	-768	-1	-1	-1	-1	4		0	0						Untertest2.avi	0	880	547	72	111				0	Content		-72	-111	21682009	3402717131
21699	09:17:04.141	00:00:21.699	1302	-1024	-768	-1	-1	-1	-1	4	-1024	-768	-1	-1	-1	-1	4		0	0						Untertest2.avi	0	880	547	72	111				0	Content		-72	-111	21699255	3402734377
21714	09:17:04.156	00:00:21.714	1303	-1024	-768	-1	-1	-1	-1	4	-1024	-768	-1	-1	-1	-1	4		0	0						Untertest2.avi	0	880	547	72	111				0	Content		-72	-111	21714180	3402749302
21731	09:17:04.173	00:00:21.730	1304	-1024	-768	-1	-1	-1	-1	4	-1024	-768	-1	-1	-1	-1	4		0	0						Untertest2.avi	0	880	547	72	111				0	Content		-72	-111	21730806	3402765928
21748	09:17:04.190	00:00:21.747	1305	-1024	-768	-1	-1	-1	-1	4	-1024	-768	-1	-1	-1	-1	4		0	0						Untertest2.avi	0	880	547	72	111				0	Content		-72	-111	21747553	3402782675
21764	09:17:04.206	00:00:21.764	1306	-1024	-768	-1	-1	-1	-1	4	-1024	-768	-1	-1	-1	-1	4		0	0						Untertest2.avi	0	880	547	72	111				0	Content		-72	-111	21764095	3402799217
21781	09:17:04.223	00:00:21.780	1307	-1024	-768	-1	-1	-1	-1	4	-1024	-768	-1	-1	-1	-1	4		0	0						Untertest2.avi	0	880	547	72	111				0	Content		-72	-111	21780801	3402815923
21797	09:17:04.239	00:00:21.797	1308	-1024	-768	-1	-1	-1	-1	4	-1024	-768	-1	-1	-1	-1	4		0	0						Untertest2.avi	0	880	547	72	111				0	Content		-72	-111	21797422	3402832544
21814	09:17:04.256	00:00:21.814	1309	-1024	-768	-1	-1	-1	-1	4	-1024	-768	-1	-1	-1	-1	4		0	0						Untertest2.avi	0	880	547	72	111				0	Content		-72	-111	21814492	3402849614
21832	09:17:04.274	00:00:21.831	1310	-1024	-768	-1	-1	-1	-1	4	-1024	-768	-1	-1	-1	-1	4		0	0						Untertest2.avi	0	880	547	72	111				0	Content		-72	-111	21831865	3402866987
21849	09:17:04.291	00:00:21.849	1311	-1024	-768	-1	-1	-1	-1	4	-1024	-768	-1	-1	-1	-1	4		0	0						Untertest2.avi	0	880	547	72	111				0	Content		-72	-111	21849241	3402884363
21864	09:17:04.306	00:00:21.864	1312	-1024	-768	-1	-1	-1	-1	4	-1024	-768	-1	-1	-1	-1	4		0	0						Untertest2.avi	0	880	547	72	111				0	Content		-72	-111	21864044	3402899166
21881	09:17:04.323	00:00:21.880	1313	-1024	-768	-1	-1	-1	-1	4	-1024	-768	-1	-1	-1	-1	4		0	0						Untertest2.avi	0	880	547	72	111				0	Content		-72	-111	21880668	3402915790
21897	09:17:04.339	00:00:21.897	1314	-1024	-768	-1	-1	-1	-1	4	-1024	-768	-1	-1	-1	-1	4		0	0						Untertest2.avi	0	880	547	72	111				0	Content		-72	-111	21897420	3402932542
21914	09:17:04.356	00:00:21.914	1315	-1024	-768	-1	-1	-1	-1	4	-1024	-768	-1	-1	-1	-1	4		0	0						Untertest2.avi	0	880	547	72	111				0	Content		-72	-111	21914053	3402949175
21931	09:17:04.373	00:00:21.930	1316	-1024	-768	-1	-1	-1	-1	4	-1024	-768	-1	-1	-1	-1	4		0	0						Untertest2.avi	0	880	547	72	111				0	Content		-72	-111	21930663	3402965785
21947	09:17:04.389	00:00:21.947	1317	-1024	-768	-1	-1	-1	-1	4	-1024	-768	-1	-1	-1	-1	4		0	0						Untertest2.avi	0	880	547	72	111				0	Content		-72	-111	21947288	3402982410
21964	09:17:04.406	00:00:21.964	1318	-1024	-768	-1	-1	-1	-1	4	-1024	-768	-1	-1	-1	-1	4		0	0						Untertest2.avi	0	880	547	72	111				0	Content		-72	-111	21964481	3402999603
21982	09:17:04.424	00:00:21.981	1319	-1024	-768	-1	-1	-1	-1	4	-1024	-768	-1	-1	-1	-1	4		0	0						Untertest2.avi	0	880	547	72	111				0	Content		-72	-111	21981853	3403016975
21999	09:17:04.441	00:00:21.999	1320	-1024	-768	-1	-1	-1	-1	4	-1024	-768	-1	-1	-1	-1	4		0	0						Untertest2.avi	0	880	547	72	111				0	Content		-72	-111	21999098	3403034220
22014	09:17:04.456	00:00:22.013	1321	-1024	-768	-1	-1	-1	-1	4	-1024	-768	-1	-1	-1	-1	4		0	0						Untertest2.avi	0	880	547	72	111				0	Content		-72	-111	22013899	3403049021
22031	09:17:04.473	00:00:22.030	1322	-1024	-768	-1	-1	-1	-1	4	-1024	-768	-1	-1	-1	-1	4		0	0						Untertest2.avi	0	880	547	72	111				0	Content		-72	-111	22030649	3403065771
22047	09:17:04.489	00:00:22.047	1323	-1024	-768	-1	-1	-1	-1	4	-1024	-768	-1	-1	-1	-1	4		0	0						Untertest2.avi	0	880	547	72	111				0	Content		-72	-111	22047272	3403082394
22064	09:17:04.506	00:00:22.063	1324	-1024	-768	-1	-1	-1	-1	4	-1024	-768	-1	-1	-1	-1	4		0	0						Untertest2.avi	0	880	547	72	111				0	Content		-72	-111	22063894	3403099016
22081	09:17:04.523	00:00:22.080	1325	-1024	-768	-1	-1	-1	-1	4	-1024	-768	-1	-1	-1	-1	4		0	0						Untertest2.avi	0	880	547	72	111				0	Content		-72	-111	22080517	3403115639
22097	09:17:04.539	00:00:22.097	1326	-1024	-768	-1	-1	-1	-1	4	-1024	-768	-1	-1	-1	-1	4		0	0						Untertest2.avi	0	880	547	72	111				0	Content		-72	-111	22097140	3403132262
22114	09:17:04.556	00:00:22.114	1327	-1024	-768	-1	-1	-1	-1	4	-1024	-768	-1	-1	-1	-1	4		0	0						Untertest2.avi	0	880	547	72	111				0	Content		-72	-111	22114336	3403149458
22132	09:17:04.574	00:00:22.131	1328	-1024	-768	-1	-1	-1	-1	4	-1024	-768	-1	-1	-1	-1	4		0	0						Untertest2.avi	0	880	547	72	111				0	Content		-72	-111	22131707	3403166829
22149	09:17:04.591	00:00:22.148	1329	-1024	-768	-1	-1	-1	-1	4	-1024	-768	-1	-1	-1	-1	4		0	0						Untertest2.avi	0	880	547	72	111				0	Content		-72	-111	22148953	3403184075
22164	09:17:04.606	00:00:22.163	1330	-1024	-768	-1	-1	-1	-1	4	-1024	-768	-1	-1	-1	-1	4		0	0						Untertest2.avi	0	880	547	72	111				0	Content		-72	-111	22163755	3403198877
22181	09:17:04.623	00:00:22.180	1331	-1024	-768	-1	-1	-1	-1	4	-1024	-768	-1	-1	-1	-1	4		0	0						Untertest2.avi	0	880	547	72	111				0	Content		-72	-111	22180504	3403215626
22197	09:17:04.639	00:00:22.197	1332	-1024	-768	-1	-1	-1	-1	4	-1024	-768	-1	-1	-1	-1	4		0	0						Untertest2.avi	0	880	547	72	111				0	Content		-72	-111	22197127	3403232249
22214	09:17:04.656	00:00:22.213	1333	-1024	-768	-1	-1	-1	-1	4	-1024	-768	-1	-1	-1	-1	4		0	0						Untertest2.avi	0	880	547	72	111				0	Content		-72	-111	22213879	3403249001
22231	09:17:04.673	00:00:22.230	1334	-1024	-768	-1	-1	-1	-1	4	-1024	-768	-1	-1	-1	-1	4		0	0						Untertest2.avi	0	880	547	72	111				0	Content		-72	-111	22230502	3403265624
22247	09:17:04.689	00:00:22.247	1335	-1024	-768	-1	-1	-1	-1	4	-1024	-768	-1	-1	-1	-1	4		0	0						Untertest2.avi	0	880	547	72	111				0	Content		-72	-111	22247127	3403282249
22264	09:17:04.706	00:00:22.264	1336	-1024	-768	-1	-1	-1	-1	4	-1024	-768	-1	-1	-1	-1	4		0	0						Untertest2.avi	0	880	547	72	111				0	Content		-72	-111	22264194	3403299316
22282	09:17:04.724	00:00:22.281	1337	-1024	-768	-1	-1	-1	-1	4	-1024	-768	-1	-1	-1	-1	4		0	0						Untertest2.avi	0	880	547	72	111				0	Content		-72	-111	22281567	3403316689
22299	09:17:04.741	00:00:22.298	1338	-1024	-768	-1	-1	-1	-1	4	-1024	-768	-1	-1	-1	-1	4		0	0						Untertest2.avi	0	880	547	72	111				0	Content		-72	-111	22298814	3403333936
22314	09:17:04.756	00:00:22.313	1339	-1024	-768	-1	-1	-1	-1	4	-1024	-768	-1	-1	-1	-1	4		0	0						Untertest2.avi	0	880	547	72	111				0	Content		-72	-111	22313741	3403348863
22330	09:17:04.772	00:00:22.330	1340	-1024	-768	-1	-1	-1	-1	4	-1024	-768	-1	-1	-1	-1	4		0	0						Untertest2.avi	0	880	547	72	111				0	Content		-72	-111	22330365	3403365487
22347	09:17:04.789	00:00:22.347	1341	-1024	-768	-1	-1	-1	-1	4	-1024	-768	-1	-1	-1	-1	4		0	0						Untertest2.avi	0	880	547	72	111				0	Content		-72	-111	22347112	3403382234
22364	09:17:04.806	00:00:22.363	1342	-1024	-768	-1	-1	-1	-1	4	-1024	-768	-1	-1	-1	-1	4		0	0						Untertest2.avi	0	880	547	72	111				0	Content		-72	-111	22363736	3403398858
22380	09:17:04.822	00:00:22.380	1343	-1024	-768	-1	-1	-1	-1	4	-1024	-768	-1	-1	-1	-1	4		0	0						Untertest2.avi	0	880	547	72	111				0	Content		-72	-111	22380360	3403415482
22397	09:17:04.839	00:00:22.396	1344	-1024	-768	-1	-1	-1	-1	4	-1024	-768	-1	-1	-1	-1	4		0	0						Untertest2.avi	0	880	547	72	111				0	Content		-72	-111	22396996	3403432118
22414	09:17:04.856	00:00:22.414	1345	-1024	-768	-1	-1	-1	-1	4	-1024	-768	-1	-1	-1	-1	4		0	0						Untertest2.avi	0	880	547	72	111				0	Content		-72	-111	22414179	3403449301
22431	09:17:04.873	00:00:22.431	1346	-1024	-768	-1	-1	-1	-1	4	-1024	-768	-1	-1	-1	-1	4		0	0						Untertest2.avi	0	880	547	72	111				0	Content		-72	-111	22431430	3403466552
22449	09:17:04.891	00:00:22.448	1347	-1024	-768	-1	-1	-1	-1	4	-1024	-768	-1	-1	-1	-1	4		0	0						Untertest2.avi	0	880	547	72	111				0	Content		-72	-111	22448803	3403483925
22464	09:17:04.906	00:00:22.463	1348	-1024	-768	-1	-1	-1	-1	4	-1024	-768	-1	-1	-1	-1	4		0	0						Untertest2.avi	0	880	547	72	111				0	Content		-72	-111	22463605	3403498727
22480	09:17:04.922	00:00:22.480	1349	-1024	-768	-1	-1	-1	-1	4	-1024	-768	-1	-1	-1	-1	4		0	0						Untertest2.avi	0	880	547	72	111				0	Content		-72	-111	22480353	3403515475
22497	09:17:04.939	00:00:22.496	1350	-1024	-768	-1	-1	-1	-1	4	-1024	-768	-1	-1	-1	-1	4		0	0						Untertest2.avi	0	880	547	72	111				0	Content		-72	-111	22496987	3403532109
22514	09:17:04.956	00:00:22.513	1351	-1024	-768	-1	-1	-1	-1	4	-1024	-768	-1	-1	-1	-1	4		0	0						Untertest2.avi	0	880	547	72	111				0	Content		-72	-111	22513600	3403548722
22530	09:17:04.972	00:00:22.530	1352	-1024	-768	-1	-1	-1	-1	4	-1024	-768	-1	-1	-1	-1	4		0	0						Untertest2.avi	0	880	547	72	111				0	Content		-72	-111	22530224	3403565346
22547	09:17:04.989	00:00:22.546	1353	-1024	-768	-1	-1	-1	-1	4	-1024	-768	-1	-1	-1	-1	4		0	0						Untertest2.avi	0	880	547	72	111				0	Content		-72	-111	22546847	3403581969
22564	09:17:05.006	00:00:22.564	1354	-1024	-768	-1	-1	-1	-1	4	-1024	-768	-1	-1	-1	-1	4		0	0						Untertest2.avi	0	880	547	72	111				0	Content		-72	-111	22564040	3403599162
22581	09:17:05.023	00:00:22.581	1355	-1024	-768	-1	-1	-1	-1	4	-1024	-768	-1	-1	-1	-1	4		0	0						Untertest2.avi	0	880	547	72	111				0	Content		-72	-111	22581410	3403616532
22599	09:17:05.041	00:00:22.598	1356	-1024	-768	-1	-1	-1	-1	4	-1024	-768	-1	-1	-1	-1	4		0	0						Untertest2.avi	0	880	547	72	111				0	Content		-72	-111	22598657	3403633779
22613	09:17:05.055	00:00:22.613	1357	-1024	-768	-1	-1	-1	-1	4	-1024	-768	-1	-1	-1	-1	4		0	0						Untertest2.avi	0	880	547	72	111				0	Content		-72	-111	22613459	3403648581
22630	09:17:05.072	00:00:22.630	1358	-1024	-768	-1	-1	-1	-1	4	-1024	-768	-1	-1	-1	-1	4		0	0						Untertest2.avi	0	880	547	72	111				0	Content		-72	-111	22630205	3403665327
22647	09:17:05.089	00:00:22.646	1359	-1024	-768	-1	-1	-1	-1	4	-1024	-768	-1	-1	-1	-1	4		0	0						Untertest2.avi	0	880	547	72	111				0	Content		-72	-111	22646829	3403681951
22663	09:17:05.105	00:00:22.663	1360	-1024	-768	-1	-1	-1	-1	4	-1024	-768	-1	-1	-1	-1	4		0	0						Untertest2.avi	0	880	547	72	111				0	Content		-72	-111	22663453	3403698575
22680	09:17:05.122	00:00:22.680	1361	-1024	-768	-1	-1	-1	-1	4	-1024	-768	-1	-1	-1	-1	4		0	0						Untertest2.avi	0	880	547	72	111				0	Content		-72	-111	22680073	3403715195
22697	09:17:05.139	00:00:22.696	1362	-1024	-768	-1	-1	-1	-1	4	-1024	-768	-1	-1	-1	-1	4		0	0						Untertest2.avi	0	880	547	72	111				0	Content		-72	-111	22696743	3403731865
22714	09:17:05.156	00:00:22.713	1363	-1024	-768	-1	-1	-1	-1	4	-1024	-768	-1	-1	-1	-1	4		0	0						Untertest2.avi	0	880	547	72	111				0	Content		-72	-111	22713824	3403748946
22730	09:17:05.172	00:00:22.730	1364	-1024	-768	-1	-1	-1	-1	4	-1024	-768	-1	-1	-1	-1	4		0	0						Untertest2.avi	0	880	547	72	111				0	Content		-72	-111	22730492	3403765614
22747	09:17:05.189	00:00:22.747	1365	-1024	-768	-1	-1	-1	-1	4	-1024	-768	-1	-1	-1	-1	4		0	0						Untertest2.avi	0	880	547	72	111				0	Content		-72	-111	22747159	3403782281
22765	09:17:05.207	00:00:22.764	1366	-1024	-768	-1	-1	-1	-1	4	-1024	-768	-1	-1	-1	-1	4		0	0						Untertest2.avi	0	880	547	72	111				0	Content		-72	-111	22764520	3403799642
22781	09:17:05.223	00:00:22.781	1367	-1024	-768	-1	-1	-1	-1	4	-1024	-768	-1	-1	-1	-1	4		0	0						Untertest2.avi	0	880	547	72	111				0	Content		-72	-111	22781188	3403816310
22797	09:17:05.239	00:00:22.797	1368	-1024	-768	-1	-1	-1	-1	4	-1024	-768	-1	-1	-1	-1	4		0	0						Untertest2.avi	0	880	547	72	111				0	Content		-72	-111	22797274	3403832396
22814	09:17:05.256	00:00:22.813	1369	-1024	-768	-1	-1	-1	-1	4	-1024	-768	-1	-1	-1	-1	4		0	0						Untertest2.avi	0	880	547	72	111				0	Content		-72	-111	22813941	3403849063
22830	09:17:05.272	00:00:22.830	1370	-1024	-768	-1	-1	-1	-1	4	-1024	-768	-1	-1	-1	-1	4		0	0						Untertest2.avi	0	880	547	72	111				0	Content		-72	-111	22830275	3403865397
22847	09:17:05.289	00:00:22.846	1371	-1024	-768	-1	-1	-1	-1	4	-1024	-768	-1	-1	-1	-1	4		0	0						Untertest2.avi	0	880	547	72	111				0	Content		-72	-111	22846942	3403882064
22863	09:17:05.305	00:00:22.863	1372	-1024	-768	-1	-1	-1	-1	4	-1024	-768	-1	-1	-1	-1	4		0	0						Untertest2.avi	0	880	547	72	111				0	Content		-72	-111	22863356	3403898478
22880	09:17:05.322	00:00:22.879	1373	-1024	-768	-1	-1	-1	-1	4	-1024	-768	-1	-1	-1	-1	4		0	0						Untertest2.avi	0	880	547	72	111				0	Content		-72	-111	22879979	3403915101
22897	09:17:05.339	00:00:22.896	1374	-1024	-768	-1	-1	-1	-1	4	-1024	-768	-1	-1	-1	-1	4		0	0						Untertest2.avi	0	880	547	72	111				0	Content		-72	-111	22896655	3403931777
22913	09:17:05.355	00:00:22.913	1375	-1024	-768	-1	-1	-1	-1	4	-1024	-768	-1	-1	-1	-1	4		0	0						Untertest2.avi	0	880	547	72	111				0	Content		-72	-111	22913238	3403948360
22930	09:17:05.372	00:00:22.930	1376	-1024	-768	-1	-1	-1	-1	4	-1024	-768	-1	-1	-1	-1	4		0	0						Untertest2.avi	0	880	547	72	111				0	Content		-72	-111	22930108	3403965230
22947	09:17:05.389	00:00:22.946	1377	-1024	-768	-1	-1	-1	-1	4	-1024	-768	-1	-1	-1	-1	4		0	0						Untertest2.avi	0	880	547	72	111				0	Content		-72	-111	22946775	3403981897
22963	09:17:05.405	00:00:22.963	1378	-1024	-768	-1	-1	-1	-1	4	-1024	-768	-1	-1	-1	-1	4		0	0						Untertest2.avi	0	880	547	72	111				0	Content		-72	-111	22963443	3403998565
22980	09:17:05.422	00:00:22.980	1379	-1024	-768	-1	-1	-1	-1	4	-1024	-768	-1	-1	-1	-1	4		0	0						Untertest2.avi	0	880	547	72	111				0	Content		-72	-111	22980453	3404015575
22997	09:17:05.439	00:00:22.997	1380	-1024	-768	-1	-1	-1	-1	4	-1024	-768	-1	-1	-1	-1	4		0	0						Untertest2.avi	0	880	547	72	111				0	Content		-72	-111	22997121	3404032243
23014	09:17:05.456	00:00:23.013	1381	-1024	-768	-1	-1	-1	-1	4	-1024	-768	-1	-1	-1	-1	4		0	0						Untertest2.avi	0	880	547	72	111				0	Content		-72	-111	23013788	3404048910
23031	09:17:05.473	00:00:23.031	1382	-1024	-768	-1	-1	-1	-1	4	-1024	-768	-1	-1	-1	-1	4		0	0						Untertest2.avi	0	880	547	72	111				0	Content		-72	-111	23031066	3404066188
23048	09:17:05.490	00:00:23.047	1383	-1024	-768	-1	-1	-1	-1	4	-1024	-768	-1	-1	-1	-1	4		0	0						Untertest2.avi	0	880	547	72	111				0	Content		-72	-111	23047734	3404082856
23064	09:17:05.506	00:00:23.063	1384	-1024	-768	-1	-1	-1	-1	4	-1024	-768	-1	-1	-1	-1	4		0	0						Untertest2.avi	0	880	547	72	111				0	Content		-72	-111	23063977	3404099099
23081	09:17:05.523	00:00:23.080	1385	-1024	-768	-1	-1	-1	-1	4	-1024	-768	-1	-1	-1	-1	4		0	0						Untertest2.avi	0	880	547	72	111				0	Content		-72	-111	23080645	3404115767
23097	09:17:05.539	00:00:23.097	1386	-1024	-768	-1	-1	-1	-1	4	-1024	-768	-1	-1	-1	-1	4		0	0						Untertest2.avi	0	880	547	72	111				0	Content		-72	-111	23097312	3404132434
23113	09:17:05.555	00:00:23.113	1387	-1024	-768	-1	-1	-1	-1	4	-1024	-768	-1	-1	-1	-1	4		0	0						Untertest2.avi	0	880	547	72	111				0	Content		-72	-111	23113084	3404148206
23130	09:17:05.572	00:00:23.129	1388	-1024	-768	-1	-1	-1	-1	4	-1024	-768	-1	-1	-1	-1	4		0	0						Untertest2.avi	0	880	547	72	111				0	Content		-72	-111	23129709	3404164831
23146	09:17:05.588	00:00:23.146	1389	-1024	-768	-1	-1	-1	-1	4	-1024	-768	-1	-1	-1	-1	4		0	0						Untertest2.avi	0	880	547	72	111				0	Content		-72	-111	23146424	3404181546
23163	09:17:05.605	00:00:23.163	1390	-1024	-768	-1	-1	-1	-1	4	-1024	-768	-1	-1	-1	-1	4		0	0						Untertest2.avi	0	880	547	72	111				0	Content		-72	-111	23163091	3404198213
23180	09:17:05.622	00:00:23.179	1391	-1024	-768	-1	-1	-1	-1	4	-1024	-768	-1	-1	-1	-1	4		0	0						Untertest2.avi	0	880	547	72	111				0	Content		-72	-111	23179760	3404214882
23196	09:17:05.638	00:00:23.196	1392	-1024	-768	-1	-1	-1	-1	4	-1024	-768	-1	-1	-1	-1	4		0	0						Untertest2.avi	0	880	547	72	111				0	Content		-72	-111	23196453	3404231575
23213	09:17:05.655	00:00:23.213	1393	-1024	-768	-1	-1	-1	-1	4	-1024	-768	-1	-1	-1	-1	4		0	0						Untertest2.avi	0	880	547	72	111				0	Content		-72	-111	23213328	3404248450
23230	09:17:05.672	00:00:23.229	1394	-1024	-768	-1	-1	-1	-1	4	-1024	-768	-1	-1	-1	-1	4		0	0						Untertest2.avi	0	880	547	72	111				0	Content		-72	-111	23229995	3404265117
23247	09:17:05.689	00:00:23.247	1395	-1024	-768	-1	-1	-1	-1	4	-1024	-768	-1	-1	-1	-1	4		0	0						Untertest2.avi	0	880	547	72	111				0	Content		-72	-111	23247160	3404282282
23264	09:17:05.706	00:00:23.263	1396	-1024	-768	-1	-1	-1	-1	4	-1024	-768	-1	-1	-1	-1	4		0	0						Untertest2.avi	0	880	547	72	111				0	Content		-72	-111	23263828	3404298950
23281	09:17:05.723	00:00:23.280	1397	-1024	-768	-1	-1	-1	-1	4	-1024	-768	-1	-1	-1	-1	4		0	0						Untertest2.avi	0	880	547	72	111				0	Content		-72	-111	23280827	3404315949
23297	09:17:05.739	00:00:23.297	1398	-1024	-768	-1	-1	-1	-1	4	-1024	-768	-1	-1	-1	-1	4		0	0						Untertest2.avi	0	880	547	72	111				0	Content		-72	-111	23297494	3404332616
23314	09:17:05.756	00:00:23.314	1399	-1024	-768	-1	-1	-1	-1	4	-1024	-768	-1	-1	-1	-1	4		0	0						Untertest2.avi	0	880	547	72	111				0	Content		-72	-111	23314162	3404349284
23330	09:17:05.772	00:00:23.330	1400	-1024	-768	-1	-1	-1	-1	4	-1024	-768	-1	-1	-1	-1	4		0	0						Untertest2.avi	0	880	547	72	111				0	Content		-72	-111	23330241	3404365363
23347	09:17:05.789	00:00:23.346	1401	-1024	-768	-1	-1	-1	-1	4	-1024	-768	-1	-1	-1	-1	4		0	0						Untertest2.avi	0	880	547	72	111				0	Content		-72	-111	23346909	3404382031
23363	09:17:05.805	00:00:23.363	1402	-1024	-768	-1	-1	-1	-1	4	-1024	-768	-1	-1	-1	-1	4		0	0						Untertest2.avi	0	880	547	72	111				0	Content		-72	-111	23363237	3404398359
23380	09:17:05.822	00:00:23.379	1403	-1024	-768	-1	-1	-1	-1	4	-1024	-768	-1	-1	-1	-1	4		0	0						Untertest2.avi	0	880	547	72	111				0	Content		-72	-111	23379904	3404415026
23396	09:17:05.838	00:00:23.396	1404	-1024	-768	-1	-1	-1	-1	4	-1024	-768	-1	-1	-1	-1	4		0	0						Untertest2.avi	0	880	547	72	111				0	Content		-72	-111	23396316	3404431438
23413	09:17:05.855	00:00:23.412	1405	-1024	-768	-1	-1	-1	-1	4	-1024	-768	-1	-1	-1	-1	4		0	0						Untertest2.avi	0	880	547	72	111				0	Content		-72	-111	23412951	3404448073
23430	09:17:05.872	00:00:23.429	1406	-1024	-768	-1	-1	-1	-1	4	-1024	-768	-1	-1	-1	-1	4		0	0						Untertest2.avi	0	880	547	72	111				0	Content		-72	-111	23429614	3404464736
23446	09:17:05.888	00:00:23.446	1407	-1024	-768	-1	-1	-1	-1	4	-1024	-768	-1	-1	-1	-1	4		0	0						Untertest2.avi	0	880	547	72	111				0	Content		-72	-111	23446184	3404481306
23463	09:17:05.905	00:00:23.463	1408	-1024	-768	-1	-1	-1	-1	4	-1024	-768	-1	-1	-1	-1	4		0	0						Untertest2.avi	0	880	547	72	111				0	Content		-72	-111	23463058	3404498180
23480	09:17:05.922	00:00:23.479	1409	-1024	-768	-1	-1	-1	-1	4	-1024	-768	-1	-1	-1	-1	4		0	0						Untertest2.avi	0	880	547	72	111				0	Content		-72	-111	23479726	3404514848
23496	09:17:05.938	00:00:23.496	1410	-1024	-768	-1	-1	-1	-1	4	-1024	-768	-1	-1	-1	-1	4		0	0						Untertest2.avi	0	880	547	72	111				0	Content		-72	-111	23496393	3404531515
23513	09:17:05.955	00:00:23.513	1411	-1024	-768	-1	-1	-1	-1	4	-1024	-768	-1	-1	-1	-1	4		0	0						Untertest2.avi	0	880	547	72	111				0	Content		-72	-111	23513405	3404548527
23530	09:17:05.972	00:00:23.530	1412	-1024	-768	-1	-1	-1	-1	4	-1024	-768	-1	-1	-1	-1	4		0	0						Untertest2.avi	0	880	547	72	111				0	Content		-72	-111	23530073	3404565195
23547	09:17:05.989	00:00:23.546	1413	-1024	-768	-1	-1	-1	-1	4	-1024	-768	-1	-1	-1	-1	4		0	0						Untertest2.avi	0	880	547	72	111				0	Content		-72	-111	23546740	3404581862
23564	09:17:06.006	00:00:23.564	1414	-1024	-768	-1	-1	-1	-1	4	-1024	-768	-1	-1	-1	-1	4		0	0						Untertest2.avi	0	880	547	72	111				0	Content		-72	-111	23564082	3404599204
23581	09:17:06.023	00:00:23.580	1415	-1024	-768	-1	-1	-1	-1	4	-1024	-768	-1	-1	-1	-1	4		0	0						Untertest2.avi	0	880	547	72	111				0	Content		-72	-111	23580749	3404615871
23597	09:17:06.039	00:00:23.596	1416	-1024	-768	-1	-1	-1	-1	4	-1024	-768	-1	-1	-1	-1	4		0	0						Untertest2.avi	0	880	547	72	111				0	Content		-72	-111	23596973	3404632095
23614	09:17:06.056	00:00:23.613	1417	-1024	-768	-1	-1	-1	-1	4	-1024	-768	-1	-1	-1	-1	4		0	0						Untertest2.avi	0	880	547	72	111				0	Content		-72	-111	23613641	3404648763
23630	09:17:06.072	00:00:23.630	1418	-1024	-768	-1	-1	-1	-1	4	-1024	-768	-1	-1	-1	-1	4		0	0						Untertest2.avi	0	880	547	72	111				0	Content		-72	-111	23630308	3404665430
23646	09:17:06.088	00:00:23.646	1419	-1024	-768	-1	-1	-1	-1	4	-1024	-768	-1	-1	-1	-1	4		0	0						Untertest2.avi	0	880	547	72	111				0	Content		-72	-111	23646040	3404681162
23663	09:17:06.105	00:00:23.662	1420	-1024	-768	-1	-1	-1	-1	4	-1024	-768	-1	-1	-1	-1	4		0	0						Untertest2.avi	0	880	547	72	111				0	Content		-72	-111	23662790	3404697912
23679	09:17:06.121	00:00:23.679	1421	-1024	-768	-1	-1	-1	-1	4	-1024	-768	-1	-1	-1	-1	4		0	0						Untertest2.avi	0	880	547	72	111				0	Content		-72	-111	23679442	3404714564
23696	09:17:06.138	00:00:23.696	1422	-1024	-768	-1	-1	-1	-1	4	-1024	-768	-1	-1	-1	-1	4		0	0						Untertest2.avi	0	880	547	72	111				0	Content		-72	-111	23696109	3404731231
23713	09:17:06.155	00:00:23.712	1423	-1024	-768	-1	-1	-1	-1	4	-1024	-768	-1	-1	-1	-1	4		0	0						Untertest2.avi	0	880	547	72	111				0	Content		-72	-111	23712842	3404747964
23729	09:17:06.171	00:00:23.729	1424	-1024	-768	-1	-1	-1	-1	4	-1024	-768	-1	-1	-1	-1	4		0	0						Untertest2.avi	0	880	547	72	111				0	Content		-72	-111	23729408	3404764530
23746	09:17:06.188	00:00:23.746	1425	-1024	-768	-1	-1	-1	-1	4	-1024	-768	-1	-1	-1	-1	4		0	0						Untertest2.avi	0	880	547	72	111				0	Content		-72	-111	23746343	3404781465
23763	09:17:06.205	00:00:23.763	1426	-1024	-768	-1	-1	-1	-1	4	-1024	-768	-1	-1	-1	-1	4		0	0						Untertest2.avi	0	880	547	72	111				0	Content		-72	-111	23763010	3404798132
23780	09:17:06.222	00:00:23.780	1427	-1024	-768	-1	-1	-1	-1	4	-1024	-768	-1	-1	-1	-1	4		0	0						Untertest2.avi	0	880	547	72	111				0	Content		-72	-111	23780143	3404815265
23797	09:17:06.239	00:00:23.796	1428	-1024	-768	-1	-1	-1	-1	4	-1024	-768	-1	-1	-1	-1	4		0	0						Untertest2.avi	0	880	547	72	111				0	Content		-72	-111	23796811	3404831933
23814	09:17:06.256	00:00:23.813	1429	-1024	-768	-1	-1	-1	-1	4	-1024	-768	-1	-1	-1	-1	4		0	0						Untertest2.avi	0	880	547	72	111				0	Content		-72	-111	23813849	3404848971
23831	09:17:06.273	00:00:23.830	1430	-1024	-768	-1	-1	-1	-1	4	-1024	-768	-1	-1	-1	-1	4		0	0						Untertest2.avi	0	880	547	72	111				0	Content		-72	-111	23830517	3404865639
23847	09:17:06.289	00:00:23.847	1431	-1024	-768	-1	-1	-1	-1	4	-1024	-768	-1	-1	-1	-1	4		0	0						Untertest2.avi	0	880	547	72	111				0	Content		-72	-111	23847184	3404882306
23863	09:17:06.305	00:00:23.863	1432	-1024	-768	-1	-1	-1	-1	4	-1024	-768	-1	-1	-1	-1	4		0	0						Untertest2.avi	0	880	547	72	111				0	Content		-72	-111	23863229	3404898351
23880	09:17:06.322	00:00:23.879	1433	-1024	-768	-1	-1	-1	-1	4	-1024	-768	-1	-1	-1	-1	4		0	0						Untertest2.avi	0	880	547	72	111				0	Content		-72	-111	23879897	3404915019
23896	09:17:06.338	00:00:23.896	1434	-1024	-768	-1	-1	-1	-1	4	-1024	-768	-1	-1	-1	-1	4		0	0						Untertest2.avi	0	880	547	72	111				0	Content		-72	-111	23896355	3404931477
23913	09:17:06.355	00:00:23.913	1435	-1024	-768	-1	-1	-1	-1	4	-1024	-768	-1	-1	-1	-1	4		0	0						Untertest2.avi	0	880	547	72	111				0	Content		-72	-111	23913022	3404948144
23930	09:17:06.372	00:00:23.929	1436	-1024	-768	-1	-1	-1	-1	4	-1024	-768	-1	-1	-1	-1	4		0	0						Untertest2.avi	0	880	547	72	111				0	Content		-72	-111	23929690	3404964812
23946	09:17:06.388	00:00:23.945	1437	-1024	-768	-1	-1	-1	-1	4	-1024	-768	-1	-1	-1	-1	4		0	0						Untertest2.avi	0	880	547	72	111				0	Content		-72	-111	23945895	3404981017
23963	09:17:06.405	00:00:23.962	1438	-1024	-768	-1	-1	-1	-1	4	-1024	-768	-1	-1	-1	-1	4		0	0						Untertest2.avi	0	880	547	72	111				0	Content		-72	-111	23962519	3404997641
23979	09:17:06.421	00:00:23.979	1439	-1024	-768	-1	-1	-1	-1	4	-1024	-768	-1	-1	-1	-1	4		0	0						Untertest2.avi	0	880	547	72	111				0	Content		-72	-111	23979324	3405014446
23996	09:17:06.438	00:00:23.995	1440	-1024	-768	-1	-1	-1	-1	4	-1024	-768	-1	-1	-1	-1	4		0	0						Untertest2.avi	0	880	547	72	111				0	Content		-72	-111	23995899	3405031021
24013	09:17:06.455	00:00:24.012	1441	-1024	-768	-1	-1	-1	-1	4	-1024	-768	-1	-1	-1	-1	4		0	0						Untertest2.avi	0	880	547	72	111				0	Content		-72	-111	24012730	3405047852
24029	09:17:06.471	00:00:24.029	1442	-1024	-768	-1	-1	-1	-1	4	-1024	-768	-1	-1	-1	-1	4		0	0						Untertest2.avi	0	880	547	72	111				0	Content		-72	-111	24029397	3405064519
24046	09:17:06.488	00:00:24.046	1443	-1024	-768	-1	-1	-1	-1	4	-1024	-768	-1	-1	-1	-1	4		0	0						Untertest2.avi	0	880	547	72	111				0	Content		-72	-111	24046064	3405081186
24063	09:17:06.505	00:00:24.063	1444	-1024	-768	-1	-1	-1	-1	4	-1024	-768	-1	-1	-1	-1	4		0	0						Untertest2.avi	0	880	547	72	111				0	Content		-72	-111	24063047	3405098169
24080	09:17:06.522	00:00:24.079	1445	-1024	-768	-1	-1	-1	-1	4	-1024	-768	-1	-1	-1	-1	4		0	0						Untertest2.avi	0	880	547	72	111				0	Content		-72	-111	24079714	3405114836
24096	09:17:06.538	00:00:24.096	1446	-1024	-768	-1	-1	-1	-1	4	-1024	-768	-1	-1	-1	-1	4		0	0						Untertest2.avi	0	880	547	72	111				0	Content		-72	-111	24096382	3405131504
24114	09:17:06.556	00:00:24.113	1447	-1024	-768	-1	-1	-1	-1	4	-1024	-768	-1	-1	-1	-1	4		0	0						Untertest2.avi	0	880	547	72	111				0	Content		-72	-111	24113695	3405148817
24130	09:17:06.572	00:00:24.130	1448	-1024	-768	-1	-1	-1	-1	4	-1024	-768	-1	-1	-1	-1	4		0	0						Untertest2.avi	0	880	547	72	111				0	Content		-72	-111	24130362	3405165484
24147	09:17:06.589	00:00:24.146	1449	-1024	-768	-1	-1	-1	-1	4	-1024	-768	-1	-1	-1	-1	4		0	0						Untertest2.avi	0	880	547	72	111				0	Content		-72	-111	24146619	3405181741
24163	09:17:06.605	00:00:24.163	1450	-1024	-768	-1	-1	-1	-1	4	-1024	-768	-1	-1	-1	-1	4		0	0						Untertest2.avi	0	880	547	72	111				0	Content		-72	-111	24163286	3405198408
24180	09:17:06.622	00:00:24.179	1451	-1024	-768	-1	-1	-1	-1	4	-1024	-768	-1	-1	-1	-1	4		0	0						Untertest2.avi	0	880	547	72	111				0	Content		-72	-111	24179954	3405215076
24196	09:17:06.638	00:00:24.195	1452	-1024	-768	-1	-1	-1	-1	4	-1024	-768	-1	-1	-1	-1	4		0	0						Untertest2.avi	0	880	547	72	111				0	Content		-72	-111	24195754	3405230876
24212	09:17:06.654	00:00:24.212	1453	-1024	-768	-1	-1	-1	-1	4	-1024	-768	-1	-1	-1	-1	4		0	0						Untertest2.avi	0	880	547	72	111				0	Content		-72	-111	24212380	3405247502
24229	09:17:06.671	00:00:24.229	1454	-1024	-768	-1	-1	-1	-1	4	-1024	-768	-1	-1	-1	-1	4		0	0						Untertest2.avi	0	880	547	72	111				0	Content		-72	-111	24229065	3405264187
24246	09:17:06.688	00:00:24.245	1455	-1024	-768	-1	-1	-1	-1	4	-1024	-768	-1	-1	-1	-1	4		0	0						Untertest2.avi	0	880	547	72	111				0	Content		-72	-111	24245732	3405280854
24262	09:17:06.704	00:00:24.262	1456	-1024	-768	-1	-1	-1	-1	4	-1024	-768	-1	-1	-1	-1	4		0	0						Untertest2.avi	0	880	547	72	111				0	Content		-72	-111	24262399	3405297521
24279	09:17:06.721	00:00:24.279	1457	-1024	-768	-1	-1	-1	-1	4	-1024	-768	-1	-1	-1	-1	4		0	0						Untertest2.avi	0	880	547	72	111				0	Content		-72	-111	24279177	3405314299
24296	09:17:06.738	00:00:24.295	1458	-1024	-768	-1	-1	-1	-1	4	-1024	-768	-1	-1	-1	-1	4		0	0						Untertest2.avi	0	880	547	72	111				0	Content		-72	-111	24295745	3405330867
24313	09:17:06.755	00:00:24.312	1459	-1024	-768	-1	-1	-1	-1	4	-1024	-768	-1	-1	-1	-1	4		0	0						Untertest2.avi	0	880	547	72	111				0	Content		-72	-111	24312620	3405347742
24329	09:17:06.771	00:00:24.329	1460	-1024	-768	-1	-1	-1	-1	4	-1024	-768	-1	-1	-1	-1	4		0	0						Untertest2.avi	0	880	547	72	111				0	Content		-72	-111	24329287	3405364409
24346	09:17:06.788	00:00:24.346	1461	-1024	-768	-1	-1	-1	-1	4	-1024	-768	-1	-1	-1	-1	4		0	0						Untertest2.avi	0	880	547	72	111				0	Content		-72	-111	24346389	3405381511
24363	09:17:06.805	00:00:24.363	1462	-1024	-768	-1	-1	-1	-1	4	-1024	-768	-1	-1	-1	-1	4		0	0						Untertest2.avi	0	880	547	72	111				0	Content		-72	-111	24363057	3405398179
24380	09:17:06.822	00:00:24.380	1463	-1024	-768	-1	-1	-1	-1	4	-1024	-768	-1	-1	-1	-1	4		0	0						Untertest2.avi	0	880	547	72	111				0	Content		-72	-111	24380077	3405415199
24397	09:17:06.839	00:00:24.396	1464	-1024	-768	-1	-1	-1	-1	4	-1024	-768	-1	-1	-1	-1	4		0	0						Untertest2.avi	0	880	547	72	111				0	Content		-72	-111	24396744	3405431866
24413	09:17:06.855	00:00:24.413	1465	-1024	-768	-1	-1	-1	-1	4	-1024	-768	-1	-1	-1	-1	4		0	0						Untertest2.avi	0	880	547	72	111				0	Content		-72	-111	24413412	3405448534
24430	09:17:06.872	00:00:24.429	1466	-1024	-768	-1	-1	-1	-1	4	-1024	-768	-1	-1	-1	-1	4		0	0						Untertest2.avi	0	880	547	72	111				0	Content		-72	-111	24429512	3405464634
24446	09:17:06.888	00:00:24.446	1467	-1024	-768	-1	-1	-1	-1	4	-1024	-768	-1	-1	-1	-1	4		0	0						Untertest2.avi	0	880	547	72	111				0	Content		-72	-111	24446180	3405481302
24463	09:17:06.905	00:00:24.462	1468	-1024	-768	-1	-1	-1	-1	4	-1024	-768	-1	-1	-1	-1	4		0	0						Untertest2.avi	0	880	547	72	111				0	Content		-72	-111	24462656	3405497778
24479	09:17:06.921	00:00:24.479	1469	-1024	-768	-1	-1	-1	-1	4	-1024	-768	-1	-1	-1	-1	4		0	0						Untertest2.avi	0	880	547	72	111				0	Content		-72	-111	24479323	3405514445
24496	09:17:06.938	00:00:24.495	1470	-1024	-768	-1	-1	-1	-1	4	-1024	-768	-1	-1	-1	-1	4		0	0						Untertest2.avi	0	880	547	72	111				0	Content		-72	-111	24495991	3405531113
24512	09:17:06.954	00:00:24.512	1471	-1024	-768	-1	-1	-1	-1	4	-1024	-768	-1	-1	-1	-1	4		0	0						Untertest2.avi	0	880	547	72	111				0	Content		-72	-111	24512232	3405547354
24529	09:17:06.971	00:00:24.528	1472	-1024	-768	-1	-1	-1	-1	4	-1024	-768	-1	-1	-1	-1	4		0	0						Untertest2.avi	0	880	547	72	111				0	Content		-72	-111	24528856	3405563978
24546	09:17:06.988	00:00:24.545	1473	-1024	-768	-1	-1	-1	-1	4	-1024	-768	-1	-1	-1	-1	4		0	0						Untertest2.avi	0	880	547	72	111				0	Content		-72	-111	24545532	3405580654
24562	09:17:07.004	00:00:24.562	1474	-1024	-768	-1	-1	-1	-1	4	-1024	-768	-1	-1	-1	-1	4		0	0						Untertest2.avi	0	880	547	72	111				0	Content		-72	-111	24562191	3405597313
24579	09:17:07.021	00:00:24.578	1475	-1024	-768	-1	-1	-1	-1	4	-1024	-768	-1	-1	-1	-1	4		0	0						Untertest2.avi	0	880	547	72	111				0	Content		-72	-111	24578859	3405613981
24596	09:17:07.038	00:00:24.595	1476	-1024	-768	-1	-1	-1	-1	4	-1024	-768	-1	-1	-1	-1	4		0	0						Untertest2.avi	0	880	547	72	111				0	Content		-72	-111	24595791	3405630913
24612	09:17:07.054	00:00:24.612	1477	-1024	-768	-1	-1	-1	-1	4	-1024	-768	-1	-1	-1	-1	4		0	0						Untertest2.avi	0	880	547	72	111				0	Content		-72	-111	24612458	3405647580
24629	09:17:07.071	00:00:24.629	1478	-1024	-768	-1	-1	-1	-1	4	-1024	-768	-1	-1	-1	-1	4		0	0						Untertest2.avi	0	880	547	72	111				0	Content		-72	-111	24629421	3405664543
24646	09:17:07.088	00:00:24.646	1479	-1024	-768	-1	-1	-1	-1	4	-1024	-768	-1	-1	-1	-1	4		0	0						Untertest2.avi	0	880	547	72	111				0	Content		-72	-111	24646088	3405681210
24663	09:17:07.105	00:00:24.662	1480	-1024	-768	-1	-1	-1	-1	4	-1024	-768	-1	-1	-1	-1	4		0	0						Untertest2.avi	0	880	547	72	111				0	Content		-72	-111	24662756	3405697878
24680	09:17:07.122	00:00:24.679	1481	-1024	-768	-1	-1	-1	-1	4	-1024	-768	-1	-1	-1	-1	4		0	0						Untertest2.avi	0	880	547	72	111				0	Content		-72	-111	24679986	3405715108
24697	09:17:07.139	00:00:24.696	1482	-1024	-768	-1	-1	-1	-1	4	-1024	-768	-1	-1	-1	-1	4		0	0						Untertest2.avi	0	880	547	72	111				0	Content		-72	-111	24696653	3405731775
24713	09:17:07.155	00:00:24.712	1483	-1024	-768	-1	-1	-1	-1	4	-1024	-768	-1	-1	-1	-1	4		0	0						Untertest2.avi	0	880	547	72	111				0	Content		-72	-111	24712882	3405748004
24730	09:17:07.172	00:00:24.729	1484	-1024	-768	-1	-1	-1	-1	4	-1024	-768	-1	-1	-1	-1	4		0	0						Untertest2.avi	0	880	547	72	111				0	Content		-72	-111	24729549	3405764671
24746	09:17:07.188	00:00:24.746	1485	-1024	-768	-1	-1	-1	-1	4	-1024	-768	-1	-1	-1	-1	4		0	0						Untertest2.avi	0	880	547	72	111				0	Content		-72	-111	24746216	3405781338
24762	09:17:07.204	00:00:24.762	1486	-1024	-768	-1	-1	-1	-1	4	-1024	-768	-1	-1	-1	-1	4		0	0						Untertest2.avi	0	880	547	72	111				0	Content		-72	-111	24762087	3405797209
24779	09:17:07.221	00:00:24.778	1487	-1024	-768	-1	-1	-1	-1	4	-1024	-768	-1	-1	-1	-1	4		0	0						Untertest2.avi	0	880	547	72	111				0	Content		-72	-111	24778709	3405813831
24795	09:17:07.237	00:00:24.795	1488	-1024	-768	-1	-1	-1	-1	4	-1024	-768	-1	-1	-1	-1	4		0	0						Untertest2.avi	0	880	547	72	111				0	Content		-72	-111	24795398	3405830520
24812	09:17:07.254	00:00:24.812	1489	-1024	-768	-1	-1	-1	-1	4	-1024	-768	-1	-1	-1	-1	4		0	0						Untertest2.avi	0	880	547	72	111				0	Content		-72	-111	24812066	3405847188
24829	09:17:07.271	00:00:24.828	1490	-1024	-768	-1	-1	-1	-1	4	-1024	-768	-1	-1	-1	-1	4		0	0						Untertest2.avi	0	880	547	72	111				0	Content		-72	-111	24828733	3405863855
24845	09:17:07.287	00:00:24.845	1491	-1024	-768	-1	-1	-1	-1	4	-1024	-768	-1	-1	-1	-1	4		0	0						Untertest2.avi	0	880	547	72	111				0	Content		-72	-111	24845386	3405880508
24862	09:17:07.304	00:00:24.861	1492	-1024	-768	-1	-1	-1	-1	4	-1024	-768	-1	-1	-1	-1	4		0	0						Untertest2.avi	0	880	547	72	111				0	Content		-72	-111	24861953	3405897075
24879	09:17:07.321	00:00:24.878	1493	-1024	-768	-1	-1	-1	-1	4	-1024	-768	-1	-1	-1	-1	4		0	0						Untertest2.avi	0	880	547	72	111				0	Content		-72	-111	24878895	3405914017
24896	09:17:07.338	00:00:24.895	1494	-1024	-768	-1	-1	-1	-1	4	-1024	-768	-1	-1	-1	-1	4		0	0						Untertest2.avi	0	880	547	72	111				0	Content		-72	-111	24895563	3405930685
24913	09:17:07.355	00:00:24.912	1495	-1024	-768	-1	-1	-1	-1	4	-1024	-768	-1	-1	-1	-1	4		0	0						Untertest2.avi	0	880	547	72	111				0	Content		-72	-111	24912694	3405947816
24929	09:17:07.371	00:00:24.929	1496	-1024	-768	-1	-1	-1	-1	4	-1024	-768	-1	-1	-1	-1	4		0	0						Untertest2.avi	0	880	547	72	111				0	Content		-72	-111	24929362	3405964484
24946	09:17:07.388	00:00:24.946	1497	-1024	-768	-1	-1	-1	-1	4	-1024	-768	-1	-1	-1	-1	4		0	0						Untertest2.avi	0	880	547	72	111				0	Content		-72	-111	24946399	3405981521
24963	09:17:07.405	00:00:24.963	1498	-1024	-768	-1	-1	-1	-1	4	-1024	-768	-1	-1	-1	-1	4		0	0						Untertest2.avi	0	880	547	72	111				0	Content		-72	-111	24963066	3405998188
24980	09:17:07.422	00:00:24.979	1499	-1024	-768	-1	-1	-1	-1	4	-1024	-768	-1	-1	-1	-1	4		0	0						Untertest2.avi	0	880	547	72	111				0	Content		-72	-111	24979734	3406014856
24996	09:17:07.438	00:00:24.995	1500	-1024	-768	-1	-1	-1	-1	4	-1024	-768	-1	-1	-1	-1	4		0	0						Untertest2.avi	0	880	547	72	111				0	Content		-72	-111	24995846	3406030968
25013	09:17:07.455	00:00:25.012	1501	-1024	-768	-1	-1	-1	-1	4	-1024	-768	-1	-1	-1	-1	4		0	0						Untertest2.avi	0	880	547	72	111				0	Content		-72	-111	25012513	3406047635
25029	09:17:07.471	00:00:25.028	1502	-1024	-768	-1	-1	-1	-1	4	-1024	-768	-1	-1	-1	-1	4		0	0						Untertest2.avi	0	880	547	72	111				0	Content		-72	-111	25028949	3406064071
25046	09:17:07.488	00:00:25.045	1503	-1024	-768	-1	-1	-1	-1	4	-1024	-768	-1	-1	-1	-1	4		0	0						Untertest2.avi	0	880	547	72	111				0	Content		-72	-111	25045616	3406080738
25062	09:17:07.504	00:00:25.062	1504	-1024	-768	-1	-1	-1	-1	4	-1024	-768	-1	-1	-1	-1	4		0	0						Untertest2.avi	0	880	547	72	111				0	Content		-72	-111	25062284	3406097406
25079	09:17:07.521	00:00:25.078	1505	-1024	-768	-1	-1	-1	-1	4	-1024	-768	-1	-1	-1	-1	4		0	0						Untertest2.avi	0	880	547	72	111				0	Content		-72	-111	25078566	3406113688
25095	09:17:07.537	00:00:25.095	1506	-1024	-768	-1	-1	-1	-1	4	-1024	-768	-1	-1	-1	-1	4		0	0						Untertest2.avi	0	880	547	72	111				0	Content		-72	-111	25095190	3406130312
25112	09:17:07.554	00:00:25.111	1507	-1024	-768	-1	-1	-1	-1	4	-1024	-768	-1	-1	-1	-1	4		0	0						Untertest2.avi	0	880	547	72	111				0	Content		-72	-111	25111866	3406146988
25128	09:17:07.570	00:00:25.128	1508	-1024	-768	-1	-1	-1	-1	4	-1024	-768	-1	-1	-1	-1	4		0	0						Untertest2.avi	0	880	547	72	111				0	Content		-72	-111	25128463	3406163585
25145	09:17:07.587	00:00:25.145	1509	-1024	-768	-1	-1	-1	-1	4	-1024	-768	-1	-1	-1	-1	4		0	0						Untertest2.avi	0	880	547	72	111				0	Content		-72	-111	25145130	3406180252
25162	09:17:07.604	00:00:25.162	1510	-1024	-768	-1	-1	-1	-1	4	-1024	-768	-1	-1	-1	-1	4		0	0						Untertest2.avi	0	880	547	72	111				0	Content		-72	-111	25162032	3406197154
25179	09:17:07.621	00:00:25.178	1511	-1024	-768	-1	-1	-1	-1	4	-1024	-768	-1	-1	-1	-1	4		0	0						Untertest2.avi	0	880	547	72	111				0	Content		-72	-111	25178699	3406213821
25196	09:17:07.638	00:00:25.195	1512	-1024	-768	-1	-1	-1	-1	4	-1024	-768	-1	-1	-1	-1	4		0	0						Untertest2.avi	0	880	547	72	111				0	Content		-72	-111	25195692	3406230814
25212	09:17:07.654	00:00:25.212	1513	-1024	-768	-1	-1	-1	-1	4	-1024	-768	-1	-1	-1	-1	4		0	0						Untertest2.avi	0	880	547	72	111				0	Content		-72	-111	25212359	3406247481
25229	09:17:07.671	00:00:25.229	1514	-1024	-768	-1	-1	-1	-1	4	-1024	-768	-1	-1	-1	-1	4		0	0						Untertest2.avi	0	880	547	72	111				0	Content		-72	-111	25229026	3406264148
25246	09:17:07.688	00:00:25.246	1515	-1024	-768	-1	-1	-1	-1	4	-1024	-768	-1	-1	-1	-1	4		0	0						Untertest2.avi	0	880	547	72	111				0	Content		-72	-111	25246288	3406281410
25263	09:17:07.705	00:00:25.262	1516	-1024	-768	-1	-1	-1	-1	4	-1024	-768	-1	-1	-1	-1	4		0	0						Untertest2.avi	0	880	547	72	111				0	Content		-72	-111	25262955	3406298077
25279	09:17:07.721	00:00:25.279	1517	-1024	-768	-1	-1	-1	-1	4	-1024	-768	-1	-1	-1	-1	4		0	0						Untertest2.avi	0	880	547	72	111				0	Content		-72	-111	25279195	3406314317
25296	09:17:07.738	00:00:25.295	1518	-1024	-768	-1	-1	-1	-1	4	-1024	-768	-1	-1	-1	-1	4		0	0						Untertest2.avi	0	880	547	72	111				0	Content		-72	-111	25295862	3406330984
25313	09:17:07.755	00:00:25.312	1519	-1024	-768	-1	-1	-1	-1	4	-1024	-768	-1	-1	-1	-1	4		0	0						Untertest2.avi	0	880	547	72	111				0	Content		-72	-111	25312529	3406347651
25328	09:17:07.770	00:00:25.328	1520	-1024	-768	-1	-1	-1	-1	4	-1024	-768	-1	-1	-1	-1	4		0	0						Untertest2.avi	0	880	547	72	111				0	Content		-72	-111	25328293	3406363415
25345	09:17:07.787	00:00:25.345	1521	-1024	-768	-1	-1	-1	-1	4	-1024	-768	-1	-1	-1	-1	4		0	0						Untertest2.avi	0	880	547	72	111				0	Content		-72	-111	25345040	3406380162
25362	09:17:07.804	00:00:25.361	1522	-1024	-768	-1	-1	-1	-1	4	-1024	-768	-1	-1	-1	-1	4		0	0						Untertest2.avi	0	880	547	72	111				0	Content		-72	-111	25361683	3406396805
25378	09:17:07.820	00:00:25.378	1523	-1024	-768	-1	-1	-1	-1	4	-1024	-768	-1	-1	-1	-1	4		0	0						Untertest2.avi	0	880	547	72	111				0	Content		-72	-111	25378351	3406413473
25395	09:17:07.837	00:00:25.395	1524	-1024	-768	-1	-1	-1	-1	4	-1024	-768	-1	-1	-1	-1	4		0	0						Untertest2.avi	0	880	547	72	111				0	Content		-72	-111	25395018	3406430140
25412	09:17:07.854	00:00:25.411	1525	-1024	-768	-1	-1	-1	-1	4	-1024	-768	-1	-1	-1	-1	4		0	0						Untertest2.avi	0	880	547	72	111				0	Content		-72	-111	25411716	3406446838
25428	09:17:07.870	00:00:25.428	1526	-1024	-768	-1	-1	-1	-1	4	-1024	-768	-1	-1	-1	-1	4		0	0						Untertest2.avi	0	880	547	72	111				0	Content		-72	-111	25428285	3406463407
25445	09:17:07.887	00:00:25.445	1527	-1024	-768	-1	-1	-1	-1	4	-1024	-768	-1	-1	-1	-1	4		0	0						Untertest2.avi	0	880	547	72	111				0	Content		-72	-111	25445222	3406480344
25462	09:17:07.904	00:00:25.461	1528	-1024	-768	-1	-1	-1	-1	4	-1024	-768	-1	-1	-1	-1	4		0	0						Untertest2.avi	0	880	547	72	111				0	Content		-72	-111	25461890	3406497012
25479	09:17:07.921	00:00:25.479	1529	-1024	-768	-1	-1	-1	-1	4	-1024	-768	-1	-1	-1	-1	4		0	0						Untertest2.avi	0	880	547	72	111				0	Content		-72	-111	25479024	3406514146
25496	09:17:07.938	00:00:25.495	1530	-1024	-768	-1	-1	-1	-1	4	-1024	-768	-1	-1	-1	-1	4		0	0						Untertest2.avi	0	880	547	72	111				0	Content		-72	-111	25495691	3406530813
25513	09:17:07.955	00:00:25.512	1531	-1024	-768	-1	-1	-1	-1	4	-1024	-768	-1	-1	-1	-1	4		0	0						Untertest2.avi	0	880	547	72	111				0	Content		-72	-111	25512722	3406547844
25529	09:17:07.971	00:00:25.529	1532	-1024	-768	-1	-1	-1	-1	4	-1024	-768	-1	-1	-1	-1	4		0	0						Untertest2.avi	0	880	547	72	111				0	Content		-72	-111	25529389	3406564511
25546	09:17:07.988	00:00:25.546	1533	-1024	-768	-1	-1	-1	-1	4	-1024	-768	-1	-1	-1	-1	4		0	0						Untertest2.avi	0	880	547	72	111				0	Content		-72	-111	25546057	3406581179
25562	09:17:08.004	00:00:25.562	1534	-1024	-768	-1	-1	-1	-1	4	-1024	-768	-1	-1	-1	-1	4		0	0						Untertest2.avi	0	880	547	72	111				0	Content		-72	-111	25562105	3406597227
25579	09:17:08.021	00:00:25.578	1535	-1024	-768	-1	-1	-1	-1	4	-1024	-768	-1	-1	-1	-1	4		0	0						Untertest2.avi	0	880	547	72	111				0	Content		-72	-111	25578772	3406613894
25595	09:17:08.037	00:00:25.595	1536	-1024	-768	-1	-1	-1	-1	4	-1024	-768	-1	-1	-1	-1	4		0	0						Untertest2.avi	0	880	547	72	111				0	Content		-72	-111	25595233	3406630355
25612	09:17:08.054	00:00:25.611	1537	-1024	-768	-1	-1	-1	-1	4	-1024	-768	-1	-1	-1	-1	4		0	0						Untertest2.avi	0	880	547	72	111				0	Content		-72	-111	25611900	3406647022
25629	09:17:08.071	00:00:25.628	1538	-1024	-768	-1	-1	-1	-1	4	-1024	-768	-1	-1	-1	-1	4		0	0						Untertest2.avi	0	880	547	72	111				0	Content		-72	-111	25628567	3406663689
25645	09:17:08.087	00:00:25.644	1539	-1024	-768	-1	-1	-1	-1	4	-1024	-768	-1	-1	-1	-1	4		0	0						Untertest2.avi	0	880	547	72	111				0	Content		-72	-111	25644773	3406679895
25661	09:17:08.103	00:00:25.661	1540	-1024	-768	-1	-1	-1	-1	4	-1024	-768	-1	-1	-1	-1	4		0	0						Untertest2.avi	0	880	547	72	111				0	Content		-72	-111	25661396	3406696518
25678	09:17:08.120	00:00:25.678	1541	-1024	-768	-1	-1	-1	-1	4	-1024	-768	-1	-1	-1	-1	4		0	0						Untertest2.avi	0	880	547	72	111				0	Content		-72	-111	25678201	3406713323
25695	09:17:08.137	00:00:25.694	1542	-1024	-768	-1	-1	-1	-1	4	-1024	-768	-1	-1	-1	-1	4		0	0						Untertest2.avi	0	880	547	72	111				0	Content		-72	-111	25694796	3406729918
25711	09:17:08.153	00:00:25.711	1543	-1024	-768	-1	-1	-1	-1	4	-1024	-768	-1	-1	-1	-1	4		0	0						Untertest2.avi	0	880	547	72	111				0	Content		-72	-111	25711463	3406746585
25728	09:17:08.170	00:00:25.728	1544	-1024	-768	-1	-1	-1	-1	4	-1024	-768	-1	-1	-1	-1	4		0	0						Untertest2.avi	0	880	547	72	111				0	Content		-72	-111	25728364	3406763486
25745	09:17:08.187	00:00:25.745	1545	-1024	-768	-1	-1	-1	-1	4	-1024	-768	-1	-1	-1	-1	4		0	0						Untertest2.avi	0	880	547	72	111				0	Content		-72	-111	25745031	3406780153
25762	09:17:08.204	00:00:25.761	1546	-1024	-768	-1	-1	-1	-1	4	-1024	-768	-1	-1	-1	-1	4		0	0						Untertest2.avi	0	880	547	72	111				0	Content		-72	-111	25761983	3406797105
25779	09:17:08.221	00:00:25.778	1547	-1024	-768	-1	-1	-1	-1	4	-1024	-768	-1	-1	-1	-1	4		0	0						Untertest2.avi	0	880	547	72	111				0	Content		-72	-111	25778650	3406813772
25795	09:17:08.237	00:00:25.795	1548	-1024	-768	-1	-1	-1	-1	4	-1024	-768	-1	-1	-1	-1	4		0	0						Untertest2.avi	0	880	547	72	111				0	Content		-72	-111	25795317	3406830439
25813	09:17:08.255	00:00:25.812	1549	-1024	-768	-1	-1	-1	-1	4	-1024	-768	-1	-1	-1	-1	4		0	0						Untertest2.avi	0	880	547	72	111				0	Content		-72	-111	25812601	3406847723
25829	09:17:08.271	00:00:25.829	1550	-1024	-768	-1	-1	-1	-1	4	-1024	-768	-1	-1	-1	-1	4		0	0						Untertest2.avi	0	880	547	72	111				0	Content		-72	-111	25829268	3406864390
25846	09:17:08.288	00:00:25.845	1551	-1024	-768	-1	-1	-1	-1	4	-1024	-768	-1	-1	-1	-1	4		0	0						Untertest2.avi	0	880	547	72	111				0	Content		-72	-111	25845515	3406880637
25862	09:17:08.304	00:00:25.862	1552	-1024	-768	-1	-1	-1	-1	4	-1024	-768	-1	-1	-1	-1	4		0	0						Untertest2.avi	0	880	547	72	111				0	Content		-72	-111	25862183	3406897305
25879	09:17:08.321	00:00:25.878	1553	-1024	-768	-1	-1	-1	-1	4	-1024	-768	-1	-1	-1	-1	4		0	0						Untertest2.avi	0	880	547	72	111				0	Content		-72	-111	25878850	3406913972
25895	09:17:08.337	00:00:25.894	1554	-1024	-768	-1	-1	-1	-1	4	-1024	-768	-1	-1	-1	-1	4		0	0						Untertest2.avi	0	880	547	72	111				0	Content		-72	-111	25894645	3406929767
25911	09:17:08.353	00:00:25.911	1555	-1024	-768	-1	-1	-1	-1	4	-1024	-768	-1	-1	-1	-1	4		0	0						Untertest2.avi	0	880	547	72	111				0	Content		-72	-111	25911263	3406946385
25928	09:17:08.370	00:00:25.927	1556	-1024	-768	-1	-1	-1	-1	4	-1024	-768	-1	-1	-1	-1	4		0	0						Untertest2.avi	0	880	547	72	111				0	Content		-72	-111	25927944	3406963066
25945	09:17:08.387	00:00:25.944	1557	-1024	-768	-1	-1	-1	-1	4	-1024	-768	-1	-1	-1	-1	4		0	0						Untertest2.avi	0	880	547	72	111				0	Content		-72	-111	25944612	3406979734
25961	09:17:08.403	00:00:25.961	1558	-1024	-768	-1	-1	-1	-1	4	-1024	-768	-1	-1	-1	-1	4		0	0						Untertest2.avi	0	880	547	72	111				0	Content		-72	-111	25961279	3406996401
25978	09:17:08.420	00:00:25.978	1559	-1024	-768	-1	-1	-1	-1	4	-1024	-768	-1	-1	-1	-1	4		0	0						Untertest2.avi	0	880	547	72	111				0	Content		-72	-111	25978050	3407013172
25995	09:17:08.437	00:00:25.994	1560	-1024	-768	-1	-1	-1	-1	4	-1024	-768	-1	-1	-1	-1	4		0	0						Untertest2.avi	0	880	547	72	111				0	Content		-72	-111	25994630	3407029752
26011	09:17:08.453	00:00:26.011	1561	-1024	-768	-1	-1	-1	-1	4	-1024	-768	-1	-1	-1	-1	4		0	0						Untertest2.avi	0	880	547	72	111				0	Content		-72	-111	26011499	3407046621
26028	09:17:08.470	00:00:26.028	1562	-1024	-768	-1	-1	-1	-1	4	-1024	-768	-1	-1	-1	-1	4		0	0						Untertest2.avi	0	880	547	72	111				0	Content		-72	-111	26028167	3407063289
26045	09:17:08.487	00:00:26.045	1563	-1024	-768	-1	-1	-1	-1	4	-1024	-768	-1	-1	-1	-1	4		0	0						Untertest2.avi	0	880	547	72	111				0	Content		-72	-111	26045276	3407080398
26062	09:17:08.504	00:00:26.061	1564	-1024	-768	-1	-1	-1	-1	4	-1024	-768	-1	-1	-1	-1	4		0	0						Untertest2.avi	0	880	547	72	111				0	Content		-72	-111	26061943	3407097065
26079	09:17:08.521	00:00:26.078	1565	-1024	-768	-1	-1	-1	-1	4	-1024	-768	-1	-1	-1	-1	4		0	0						Untertest2.avi	0	880	547	72	111				0	Content		-72	-111	26078959	3407114081
26096	09:17:08.538	00:00:26.095	1566	-1024	-768	-1	-1	-1	-1	4	-1024	-768	-1	-1	-1	-1	4		0	0						Untertest2.avi	0	880	547	72	111				0	Content		-72	-111	26095626	3407130748
26112	09:17:08.554	00:00:26.112	1567	-1024	-768	-1	-1	-1	-1	4	-1024	-768	-1	-1	-1	-1	4		0	0						Untertest2.avi	0	880	547	72	111				0	Content		-72	-111	26112294	3407147416
26128	09:17:08.570	00:00:26.128	1568	-1024	-768	-1	-1	-1	-1	4	-1024	-768	-1	-1	-1	-1	4		0	0						Untertest2.avi	0	880	547	72	111				0	Content		-72	-111	26128389	3407163511
26145	09:17:08.587	00:00:26.145	1569	-1024	-768	-1	-1	-1	-1	4	-1024	-768	-1	-1	-1	-1	4		0	0						Untertest2.avi	0	880	547	72	111				0	Content		-72	-111	26145056	3407180178
26162	09:17:08.604	00:00:26.161	1570	-1024	-768	-1	-1	-1	-1	4	-1024	-768	-1	-1	-1	-1	4		0	0						Untertest2.avi	0	880	547	72	111				0	Content		-72	-111	26161533	3407196655
26178	09:17:08.620	00:00:26.178	1571	-1024	-768	-1	-1	-1	-1	4	-1024	-768	-1	-1	-1	-1	4		0	0						Untertest2.avi	0	880	547	72	111				0	Content		-72	-111	26178200	3407213322
26195	09:17:08.637	00:00:26.194	1572	-1024	-768	-1	-1	-1	-1	4	-1024	-768	-1	-1	-1	-1	4		0	0						Untertest2.avi	0	880	547	72	111				0	Content		-72	-111	26194867	3407229989
26211	09:17:08.653	00:00:26.211	1573	-1024	-768	-1	-1	-1	-1	4	-1024	-768	-1	-1	-1	-1	4		0	0						Untertest2.avi	0	880	547	72	111				0	Content		-72	-111	26211108	3407246230
26228	09:17:08.670	00:00:26.227	1574	-1024	-768	-1	-1	-1	-1	4	-1024	-768	-1	-1	-1	-1	4		0	0						Untertest2.avi	0	880	547	72	111				0	Content		-72	-111	26227729	3407262851
26245	09:17:08.687	00:00:26.244	1575	-1024	-768	-1	-1	-1	-1	4	-1024	-768	-1	-1	-1	-1	4		0	0						Untertest2.avi	0	880	547	72	111				0	Content		-72	-111	26244535	3407279657
26261	09:17:08.703	00:00:26.261	1576	-1024	-768	-1	-1	-1	-1	4	-1024	-768	-1	-1	-1	-1	4		0	0						Untertest2.avi	0	880	547	72	111				0	Content		-72	-111	26261132	3407296254
26278	09:17:08.720	00:00:26.277	1577	-1024	-768	-1	-1	-1	-1	4	-1024	-768	-1	-1	-1	-1	4		0	0						Untertest2.avi	0	880	547	72	111				0	Content		-72	-111	26277799	3407312921
26295	09:17:08.737	00:00:26.294	1578	-1024	-768	-1	-1	-1	-1	4	-1024	-768	-1	-1	-1	-1	4		0	0						Untertest2.avi	0	880	547	72	111				0	Content		-72	-111	26294703	3407329825
26311	09:17:08.753	00:00:26.311	1579	-1024	-768	-1	-1	-1	-1	4	-1024	-768	-1	-1	-1	-1	4		0	0						Untertest2.avi	0	880	547	72	111				0	Content		-72	-111	26311370	3407346492
26328	09:17:08.770	00:00:26.328	1580	-1024	-768	-1	-1	-1	-1	4	-1024	-768	-1	-1	-1	-1	4		0	0						Untertest2.avi	0	880	547	72	111				0	Content		-72	-111	26328321	3407363443
26345	09:17:08.787	00:00:26.344	1581	-1024	-768	-1	-1	-1	-1	4	-1024	-768	-1	-1	-1	-1	4		0	0						Untertest2.avi	0	880	547	72	111				0	Content		-72	-111	26344989	3407380111
26362	09:17:08.804	00:00:26.361	1582	-1024	-768	-1	-1	-1	-1	4	-1024	-768	-1	-1	-1	-1	4		0	0						Untertest2.avi	0	880	547	72	111				0	Content		-72	-111	26361656	3407396778
26379	09:17:08.821	00:00:26.378	1583	-1024	-768	-1	-1	-1	-1	4	-1024	-768	-1	-1	-1	-1	4		0	0						Untertest2.avi	0	880	547	72	111				0	Content		-72	-111	26378939	3407414061
26396	09:17:08.838	00:00:26.395	1584	-1024	-768	-1	-1	-1	-1	4	-1024	-768	-1	-1	-1	-1	4		0	0						Untertest2.avi	0	880	547	72	111				0	Content		-72	-111	26395606	3407430728
26412	09:17:08.854	00:00:26.411	1585	-1024	-768	-1	-1	-1	-1	4	-1024	-768	-1	-1	-1	-1	4		0	0						Untertest2.avi	0	880	547	72	111				0	Content		-72	-111	26411811	3407446933
26428	09:17:08.870	00:00:26.428	1586	-1024	-768	-1	-1	-1	-1	4	-1024	-768	-1	-1	-1	-1	4		0	0						Untertest2.avi	0	880	547	72	111				0	Content		-72	-111	26428479	3407463601
26445	09:17:08.887	00:00:26.445	1587	-1024	-768	-1	-1	-1	-1	4	-1024	-768	-1	-1	-1	-1	4		0	0						Untertest2.avi	0	880	547	72	111				0	Content		-72	-111	26445146	3407480268
26461	09:17:08.903	00:00:26.460	1588	-1024	-768	-1	-1	-1	-1	4	-1024	-768	-1	-1	-1	-1	4		0	0						Untertest2.avi	0	880	547	72	111				0	Content		-72	-111	26460963	3407496085
26478	09:17:08.920	00:00:26.477	1589	-1024	-768	-1	-1	-1	-1	4	-1024	-768	-1	-1	-1	-1	4		0	0						Untertest2.avi	0	880	547	72	111				0	Content		-72	-111	26477586	3407512708
26494	09:17:08.936	00:00:26.494	1590	-1024	-768	-1	-1	-1	-1	4	-1024	-768	-1	-1	-1	-1	4		0	0						Untertest2.avi	0	880	547	72	111				0	Content		-72	-111	26494271	3407529393
26511	09:17:08.953	00:00:26.510	1591	-1024	-768	-1	-1	-1	-1	4	-1024	-768	-1	-1	-1	-1	4		0	0						Untertest2.avi	0	880	547	72	111				0	Content		-72	-111	26510939	3407546061
26528	09:17:08.970	00:00:26.527	1592	-1024	-768	-1	-1	-1	-1	4	-1024	-768	-1	-1	-1	-1	4		0	0						Untertest2.avi	0	880	547	72	111				0	Content		-72	-111	26527606	3407562728
26544	09:17:08.986	00:00:26.544	1593	-1024	-768	-1	-1	-1	-1	4	-1024	-768	-1	-1	-1	-1	4		0	0						Untertest2.avi	0	880	547	72	111				0	Content		-72	-111	26544261	3407579383
26561	09:17:09.003	00:00:26.560	1594	-1024	-768	-1	-1	-1	-1	4	-1024	-768	-1	-1	-1	-1	4		0	0						Untertest2.avi	0	880	547	72	111				0	Content		-72	-111	26560832	3407595954
26578	09:17:09.020	00:00:26.577	1595	-1024	-768	-1	-1	-1	-1	4	-1024	-768	-1	-1	-1	-1	4		0	0						Untertest2.avi	0	880	547	72	111				0	Content		-72	-111	26577769	3407612891
26594	09:17:09.036	00:00:26.594	1596	-1024	-768	-1	-1	-1	-1	4	-1024	-768	-1	-1	-1	-1	4		0	0						Untertest2.avi	0	880	547	72	111				0	Content		-72	-111	26594436	3407629558
26612	09:17:09.054	00:00:26.611	1597	-1024	-768	-1	-1	-1	-1	4	-1024	-768	-1	-1	-1	-1	4		0	0						Untertest2.avi	0	880	547	72	111				0	Content		-72	-111	26611570	3407646692
26628	09:17:09.070	00:00:26.628	1598	-1024	-768	-1	-1	-1	-1	4	-1024	-768	-1	-1	-1	-1	4		0	0						Untertest2.avi	0	880	547	72	111				0	Content		-72	-111	26628237	3407663359
26645	09:17:09.087	00:00:26.645	1599	-1024	-768	-1	-1	-1	-1	4	-1024	-768	-1	-1	-1	-1	4		0	0						Untertest2.avi	0	880	547	72	111				0	Content		-72	-111	26645267	3407680389
26662	09:17:09.104	00:00:26.661	1600	-1024	-768	-1	-1	-1	-1	4	-1024	-768	-1	-1	-1	-1	4		0	0						Untertest2.avi	0	880	547	72	111				0	Content		-72	-111	26661934	3407697056
26679	09:17:09.121	00:00:26.678	1601	-1024	-768	-1	-1	-1	-1	4	-1024	-768	-1	-1	-1	-1	4		0	0						Untertest2.avi	0	880	547	72	111				0	Content		-72	-111	26678601	3407713723
26695	09:17:09.137	00:00:26.694	1602	-1024	-768	-1	-1	-1	-1	4	-1024	-768	-1	-1	-1	-1	4		0	0						Untertest2.avi	0	880	547	72	111				0	Content		-72	-111	26694714	3407729836
26711	09:17:09.153	00:00:26.711	1603	-1024	-768	-1	-1	-1	-1	4	-1024	-768	-1	-1	-1	-1	4		0	0						Untertest2.avi	0	880	547	72	111				0	Content		-72	-111	26711381	3407746503
26728	09:17:09.170	00:00:26.727	1604	-1024	-768	-1	-1	-1	-1	4	-1024	-768	-1	-1	-1	-1	4		0	0						Untertest2.avi	0	880	547	72	111				0	Content		-72	-111	26727863	3407762985
26745	09:17:09.187	00:00:26.744	1605	-1024	-768	-1	-1	-1	-1	4	-1024	-768	-1	-1	-1	-1	4		0	0						Untertest2.avi	0	880	547	72	111				0	Content		-72	-111	26744531	3407779653
26761	09:17:09.203	00:00:26.761	1606	-1024	-768	-1	-1	-1	-1	4	-1024	-768	-1	-1	-1	-1	4		0	0						Untertest2.avi	0	880	547	72	111				0	Content		-72	-111	26761198	3407796320
26777	09:17:09.219	00:00:26.777	1607	-1024	-768	-1	-1	-1	-1	4	-1024	-768	-1	-1	-1	-1	4		0	0						Untertest2.avi	0	880	547	72	111				0	Content		-72	-111	26777448	3407812570
26794	09:17:09.236	00:00:26.794	1608	-1024	-768	-1	-1	-1	-1	4	-1024	-768	-1	-1	-1	-1	4		0	0						Untertest2.avi	0	880	547	72	111				0	Content		-72	-111	26794073	3407829195
26811	09:17:09.253	00:00:26.810	1609	-1024	-768	-1	-1	-1	-1	4	-1024	-768	-1	-1	-1	-1	4		0	0						Untertest2.avi	0	880	547	72	111				0	Content		-72	-111	26810753	3407845875
26827	09:17:09.269	00:00:26.827	1610	-1024	-768	-1	-1	-1	-1	4	-1024	-768	-1	-1	-1	-1	4		0	0						Untertest2.avi	0	880	547	72	111				0	Content		-72	-111	26827411	3407862533
26844	09:17:09.286	00:00:26.844	1611	-1024	-768	-1	-1	-1	-1	4	-1024	-768	-1	-1	-1	-1	4		0	0						Untertest2.avi	0	880	547	72	111				0	Content		-72	-111	26844078	3407879200
26861	09:17:09.303	00:00:26.861	1612	-1024	-768	-1	-1	-1	-1	4	-1024	-768	-1	-1	-1	-1	4		0	0						Untertest2.avi	0	880	547	72	111				0	Content		-72	-111	26861010	3407896132
26878	09:17:09.320	00:00:26.877	1613	-1024	-768	-1	-1	-1	-1	4	-1024	-768	-1	-1	-1	-1	4		0	0						Untertest2.avi	0	880	547	72	111				0	Content		-72	-111	26877678	3407912800
26895	09:17:09.337	00:00:26.894	1614	-1024	-768	-1	-1	-1	-1	4	-1024	-768	-1	-1	-1	-1	4		0	0						Untertest2.avi	0	880	547	72	111				0	Content		-72	-111	26894646	3407929768
26911	09:17:09.353	00:00:26.911	1615	-1024	-768	-1	-1	-1	-1	4	-1024	-768	-1	-1	-1	-1	4		0	0						Untertest2.avi	0	880	547	72	111				0	Content		-72	-111	26911314	3407946436
26928	09:17:09.370	00:00:26.927	1616	-1024	-768	-1	-1	-1	-1	4	-1024	-768	-1	-1	-1	-1	4		0	0						Untertest2.avi	0	880	547	72	111				0	Content		-72	-111	26927981	3407963103
26945	09:17:09.387	00:00:26.945	1617	-1024	-768	-1	-1	-1	-1	4	-1024	-768	-1	-1	-1	-1	4		0	0						Untertest2.avi	0	880	547	72	111				0	Content		-72	-111	26945210	3407980332
26962	09:17:09.404	00:00:26.961	1618	-1024	-768	-1	-1	-1	-1	4	-1024	-768	-1	-1	-1	-1	4		0	0						Untertest2.avi	0	880	547	72	111				0	Content		-72	-111	26961878	3407997000
26978	09:17:09.420	00:00:26.978	1619	-1024	-768	-1	-1	-1	-1	4	-1024	-768	-1	-1	-1	-1	4		0	0						Untertest2.avi	0	880	547	72	111				0	Content		-72	-111	26978107	3408013229
26995	09:17:09.437	00:00:26.994	1620	-1024	-768	-1	-1	-1	-1	4	-1024	-768	-1	-1	-1	-1	4		0	0						Untertest2.avi	0	880	547	72	111				0	Content		-72	-111	26994775	3408029897
27011	09:17:09.453	00:00:27.011	1621	-1024	-768	-1	-1	-1	-1	4	-1024	-768	-1	-1	-1	-1	4		0	0						Untertest2.avi	0	880	547	72	111				0	Content		-72	-111	27011442	3408046564
27027	09:17:09.469	00:00:27.027	1622	-1024	-768	-1	-1	-1	-1	4	-1024	-768	-1	-1	-1	-1	4		0	0						Untertest2.avi	0	880	547	72	111				0	Content		-72	-111	27027181	3408062303
27044	09:17:09.486	00:00:27.043	1623	-1024	-768	-1	-1	-1	-1	4	-1024	-768	-1	-1	-1	-1	4		0	0						Untertest2.avi	0	880	547	72	111				0	Content		-72	-111	27043929	3408079051
27061	09:17:09.503	00:00:27.060	1624	-1024	-768	-1	-1	-1	-1	4	-1024	-768	-1	-1	-1	-1	4		0	0						Untertest2.avi	0	880	547	72	111				0	Content		-72	-111	27060614	3408095736
27077	09:17:09.519	00:00:27.077	1625	-1024	-768	-1	-1	-1	-1	4	-1024	-768	-1	-1	-1	-1	4		0	0						Untertest2.avi	0	880	547	72	111				0	Content		-72	-111	27077281	3408112403
27094	09:17:09.536	00:00:27.093	1626	-1024	-768	-1	-1	-1	-1	4	-1024	-768	-1	-1	-1	-1	4		0	0						Untertest2.avi	0	880	547	72	111				0	Content		-72	-111	27093949	3408129071
27111	09:17:09.553	00:00:27.110	1627	-1024	-768	-1	-1	-1	-1	4	-1024	-768	-1	-1	-1	-1	4		0	0						Untertest2.avi	0	880	547	72	111				0	Content		-72	-111	27110608	3408145730
27127	09:17:09.569	00:00:27.127	1628	-1024	-768	-1	-1	-1	-1	4	-1024	-768	-1	-1	-1	-1	4		0	0						Untertest2.avi	0	880	547	72	111				0	Content		-72	-111	27127182	3408162304
27144	09:17:09.586	00:00:27.143	1629	-1024	-768	-1	-1	-1	-1	4	-1024	-768	-1	-1	-1	-1	4		0	0						Untertest2.avi	0	880	547	72	111				0	Content		-72	-111	27143806	3408178928
27161	09:17:09.603	00:00:27.160	1630	-1024	-768	-1	-1	-1	-1	4	-1024	-768	-1	-1	-1	-1	4		0	0						Untertest2.avi	0	880	547	72	111				0	Content		-72	-111	27160887	3408196009
27178	09:17:09.620	00:00:27.177	1631	-1024	-768	-1	-1	-1	-1	4	-1024	-768	-1	-1	-1	-1	4		0	0						Untertest2.avi	0	880	547	72	111				0	Content		-72	-111	27177555	3408212677
27194	09:17:09.636	00:00:27.194	1632	-1024	-768	-1	-1	-1	-1	4	-1024	-768	-1	-1	-1	-1	4		0	0						Untertest2.avi	0	880	547	72	111				0	Content		-72	-111	27194222	3408229344
27211	09:17:09.653	00:00:27.211	1633	-1024	-768	-1	-1	-1	-1	4	-1024	-768	-1	-1	-1	-1	4		0	0						Untertest2.avi	0	880	547	72	111				0	Content		-72	-111	27211370	3408246492
27228	09:17:09.670	00:00:27.228	1634	-1024	-768	-1	-1	-1	-1	4	-1024	-768	-1	-1	-1	-1	4		0	0						Untertest2.avi	0	880	547	72	111				0	Content		-72	-111	27228038	3408263160
27245	09:17:09.687	00:00:27.244	1635	-1024	-768	-1	-1	-1	-1	4	-1024	-768	-1	-1	-1	-1	4		0	0						Untertest2.avi	0	880	547	72	111				0	Content		-72	-111	27244705	3408279827
27261	09:17:09.703	00:00:27.260	1636	-1024	-768	-1	-1	-1	-1	4	-1024	-768	-1	-1	-1	-1	4		0	0						Untertest2.avi	0	880	547	72	111				0	Content		-72	-111	27260936	3408296058
27278	09:17:09.720	00:00:27.277	1637	-1024	-768	-1	-1	-1	-1	4	-1024	-768	-1	-1	-1	-1	4		0	0						Untertest2.avi	0	880	547	72	111				0	Content		-72	-111	27277603	3408312725
27294	09:17:09.736	00:00:27.294	1638	-1024	-768	-1	-1	-1	-1	4	-1024	-768	-1	-1	-1	-1	4		0	0						Untertest2.avi	0	880	547	72	111				0	Content		-72	-111	27294081	3408329203
27311	09:17:09.753	00:00:27.310	1639	-1024	-768	-1	-1	-1	-1	4	-1024	-768	-1	-1	-1	-1	4		0	0						Untertest2.avi	0	880	547	72	111				0	Content		-72	-111	27310749	3408345871
27327	09:17:09.769	00:00:27.327	1640	-1024	-768	-1	-1	-1	-1	4	-1024	-768	-1	-1	-1	-1	4		0	0						Untertest2.avi	0	880	547	72	111				0	Content		-72	-111	27327416	3408362538
27344	09:17:09.786	00:00:27.343	1641	-1024	-768	-1	-1	-1	-1	4	-1024	-768	-1	-1	-1	-1	4		0	0						Untertest2.avi	0	880	547	72	111				0	Content		-72	-111	27343660	3408378782
27360	09:17:09.802	00:00:27.360	1642	-1024	-768	-1	-1	-1	-1	4	-1024	-768	-1	-1	-1	-1	4		0	0						Untertest2.avi	0	880	547	72	111				0	Content		-72	-111	27360409	3408395531
27377	09:17:09.819	00:00:27.377	1643	-1024	-768	-1	-1	-1	-1	4	-1024	-768	-1	-1	-1	-1	4		0	0						Untertest2.avi	0	880	547	72	111				0	Content		-72	-111	27377087	3408412209
27394	09:17:09.836	00:00:27.393	1644	-1024	-768	-1	-1	-1	-1	4	-1024	-768	-1	-1	-1	-1	4		0	0						Untertest2.avi	0	880	547	72	111				0	Content		-72	-111	27393655	3408428777
27411	09:17:09.853	00:00:27.410	1645	-1024	-768	-1	-1	-1	-1	4	-1024	-768	-1	-1	-1	-1	4		0	0						Untertest2.avi	0	880	547	72	111				0	Content		-72	-111	27410529	3408445651
27427	09:17:09.869	00:00:27.427	1646	-1024	-768	-1	-1	-1	-1	4	-1024	-768	-1	-1	-1	-1	4		0	0						Untertest2.avi	0	880	547	72	111				0	Content		-72	-111	27427196	3408462318
27444	09:17:09.886	00:00:27.443	1647	-1024	-768	-1	-1	-1	-1	4	-1024	-768	-1	-1	-1	-1	4		0	0						Untertest2.avi	0	880	547	72	111				0	Content		-72	-111	27443864	3408478986
27461	09:17:09.903	00:00:27.460	1648	-1024	-768	-1	-1	-1	-1	4	-1024	-768	-1	-1	-1	-1	4		0	0						Untertest2.avi	0	880	547	72	111				0	Content		-72	-111	27460834	3408495956
27478	09:17:09.920	00:00:27.477	1649	-1024	-768	-1	-1	-1	-1	4	-1024	-768	-1	-1	-1	-1	4		0	0						Untertest2.avi	0	880	547	72	111				0	Content		-72	-111	27477502	3408512624
27494	09:17:09.936	00:00:27.494	1650	-1024	-768	-1	-1	-1	-1	4	-1024	-768	-1	-1	-1	-1	4		0	0						Untertest2.avi	0	880	547	72	111				0	Content		-72	-111	27494169	3408529291
27511	09:17:09.953	00:00:27.511	1651	-1024	-768	-1	-1	-1	-1	4	-1024	-768	-1	-1	-1	-1	4		0	0						Untertest2.avi	0	880	547	72	111				0	Content		-72	-111	27511470	3408546592
27528	09:17:09.970	00:00:27.528	1652	-1024	-768	-1	-1	-1	-1	4	-1024	-768	-1	-1	-1	-1	4		0	0						Untertest2.avi	0	880	547	72	111				0	Content		-72	-111	27528138	3408563260
27544	09:17:09.986	00:00:27.544	1653	-1024	-768	-1	-1	-1	-1	4	-1024	-768	-1	-1	-1	-1	4		0	0						Untertest2.avi	0	880	547	72	111				0	Content		-72	-111	27544389	3408579511
27561	09:17:10.003	00:00:27.561	1654	-1024	-768	-1	-1	-1	-1	4	-1024	-768	-1	-1	-1	-1	4		0	0						Untertest2.avi	0	880	547	72	111				0	Content		-72	-111	27561056	3408596178
27578	09:17:10.020	00:00:27.577	1655	-1024	-768	-1	-1	-1	-1	4	-1024	-768	-1	-1	-1	-1	4		0	0						Untertest2.avi	0	880	547	72	111				0	Content		-72	-111	27577724	3408612846
27594	09:17:10.036	00:00:27.593	1656	-1024	-768	-1	-1	-1	-1	4	-1024	-768	-1	-1	-1	-1	4		0	0						Untertest2.avi	0	880	547	72	111				0	Content		-72	-111	27593514	3408628636
27610	09:17:10.052	00:00:27.610	1657	-1024	-768	-1	-1	-1	-1	4	-1024	-768	-1	-1	-1	-1	4		0	0						Untertest2.avi	0	880	547	72	111				0	Content		-72	-111	27610135	3408645257
27627	09:17:10.069	00:00:27.626	1658	-1024	-768	-1	-1	-1	-1	4	-1024	-768	-1	-1	-1	-1	4		0	0						Untertest2.avi	0	880	547	72	111				0	Content		-72	-111	27626822	3408661944
27643	09:17:10.085	00:00:27.643	1659	-1024	-768	-1	-1	-1	-1	4	-1024	-768	-1	-1	-1	-1	4		0	0						Untertest2.avi	0	880	547	72	111				0	Content		-72	-111	27643489	3408678611
27660	09:17:10.102	00:00:27.660	1660	-1024	-768	-1	-1	-1	-1	4	-1024	-768	-1	-1	-1	-1	4		0	0						Untertest2.avi	0	880	547	72	111				0	Content		-72	-111	27660157	3408695279
27677	09:17:10.119	00:00:27.676	1661	-1024	-768	-1	-1	-1	-1	4	-1024	-768	-1	-1	-1	-1	4		0	0						Untertest2.avi	0	880	547	72	111				0	Content		-72	-111	27676934	3408712056
27694	09:17:10.136	00:00:27.693	1662	-1024	-768	-1	-1	-1	-1	4	-1024	-768	-1	-1	-1	-1	4		0	0						Untertest2.avi	0	880	547	72	111				0	Content		-72	-111	27693505	3408728627
27710	09:17:10.152	00:00:27.710	1663	-1024	-768	-1	-1	-1	-1	4	-1024	-768	-1	-1	-1	-1	4		0	0						Untertest2.avi	0	880	547	72	111				0	Content		-72	-111	27710133	3408745255
27727	09:17:10.169	00:00:27.727	1664	-1024	-768	-1	-1	-1	-1	4	-1024	-768	-1	-1	-1	-1	4		0	0						Untertest2.avi	0	880	547	72	111				0	Content		-72	-111	27727387	3408762509
27744	09:17:10.186	00:00:27.744	1665	-1024	-768	-1	-1	-1	-1	4	-1024	-768	-1	-1	-1	-1	4		0	0						Untertest2.avi	0	880	547	72	111				0	Content		-72	-111	27744055	3408779177
27761	09:17:10.203	00:00:27.761	1666	-1024	-768	-1	-1	-1	-1	4	-1024	-768	-1	-1	-1	-1	4		0	0						Untertest2.avi	0	880	547	72	111				0	Content		-72	-111	27761120	3408796242
27778	09:17:10.220	00:00:27.777	1667	-1024	-768	-1	-1	-1	-1	4	-1024	-768	-1	-1	-1	-1	4		0	0						Untertest2.avi	0	880	547	72	111				0	Content		-72	-111	27777787	3408812909
27794	09:17:10.236	00:00:27.794	1668	-1024	-768	-1	-1	-1	-1	4	-1024	-768	-1	-1	-1	-1	4		0	0						Untertest2.avi	0	880	547	72	111				0	Content		-72	-111	27794455	3408829577
27811	09:17:10.253	00:00:27.810	1669	-1024	-768	-1	-1	-1	-1	4	-1024	-768	-1	-1	-1	-1	4		0	0						Untertest2.avi	0	880	547	72	111				0	Content		-72	-111	27810602	3408845724
27827	09:17:10.269	00:00:27.827	1670	-1024	-768	-1	-1	-1	-1	4	-1024	-768	-1	-1	-1	-1	4		0	0						Untertest2.avi	0	880	547	72	111				0	Content		-72	-111	27827269	3408862391
27844	09:17:10.286	00:00:27.843	1671	-1024	-768	-1	-1	-1	-1	4	-1024	-768	-1	-1	-1	-1	4		0	0						Untertest2.avi	0	880	547	72	111				0	Content		-72	-111	27843762	3408878884
27860	09:17:10.302	00:00:27.860	1672	-1024	-768	-1	-1	-1	-1	4	-1024	-768	-1	-1	-1	-1	4		0	0						Untertest2.avi	0	880	547	72	111				0	Content		-72	-111	27860429	3408895551
27877	09:17:10.319	00:00:27.877	1673	-1024	-768	-1	-1	-1	-1	4	-1024	-768	-1	-1	-1	-1	4		0	0						Untertest2.avi	0	880	547	72	111				0	Content		-72	-111	27877097	3408912219
27893	09:17:10.335	00:00:27.893	1674	-1024	-768	-1	-1	-1	-1	4	-1024	-768	-1	-1	-1	-1	4		0	0						Untertest2.avi	0	880	547	72	111				0	Content		-72	-111	27893368	3408928490
27910	09:17:10.352	00:00:27.909	1675	-1024	-768	-1	-1	-1	-1	4	-1024	-768	-1	-1	-1	-1	4		0	0						Untertest2.avi	0	880	547	72	111				0	Content		-72	-111	27909989	3408945111
27927	09:17:10.369	00:00:27.926	1676	-1024	-768	-1	-1	-1	-1	4	-1024	-768	-1	-1	-1	-1	4		0	0						Untertest2.avi	0	880	547	72	111				0	Content		-72	-111	27926665	3408961787
27943	09:17:10.385	00:00:27.943	1677	-1024	-768	-1	-1	-1	-1	4	-1024	-768	-1	-1	-1	-1	4		0	0						Untertest2.avi	0	880	547	72	111				0	Content		-72	-111	27943411	3408978533
27960	09:17:10.402	00:00:27.960	1678	-1024	-768	-1	-1	-1	-1	4	-1024	-768	-1	-1	-1	-1	4		0	0						Untertest2.avi	0	880	547	72	111				0	Content		-72	-111	27960226	3408995348
27977	09:17:10.419	00:00:27.976	1679	-1024	-768	-1	-1	-1	-1	4	-1024	-768	-1	-1	-1	-1	4		0	0						Untertest2.avi	0	880	547	72	111				0	Content		-72	-111	27976894	3409012016
27994	09:17:10.436	00:00:27.993	1680	-1024	-768	-1	-1	-1	-1	4	-1024	-768	-1	-1	-1	-1	4		0	0						Untertest2.avi	0	880	547	72	111				0	Content		-72	-111	27993561	3409028683
28011	09:17:10.453	00:00:28.010	1681	-1024	-768	-1	-1	-1	-1	4	-1024	-768	-1	-1	-1	-1	4		0	0						Untertest2.avi	0	880	547	72	111				0	Content		-72	-111	28010536	3409045658
28027	09:17:10.469	00:00:28.027	1682	-1024	-768	-1	-1	-1	-1	4	-1024	-768	-1	-1	-1	-1	4		0	0						Untertest2.avi	0	880	547	72	111				0	Content		-72	-111	28027203	3409062325
28044	09:17:10.486	00:00:28.043	1683	-1024	-768	-1	-1	-1	-1	4	-1024	-768	-1	-1	-1	-1	4		0	0						Untertest2.avi	0	880	547	72	111				0	Content		-72	-111	28043870	3409078992
28061	09:17:10.503	00:00:28.061	1684	-1024	-768	-1	-1	-1	-1	4	-1024	-768	-1	-1	-1	-1	4		0	0						Untertest2.avi	0	880	547	72	111				0	Content		-72	-111	28061175	3409096297
28078	09:17:10.520	00:00:28.077	1685	-1024	-768	-1	-1	-1	-1	4	-1024	-768	-1	-1	-1	-1	4		0	0						Untertest2.avi	0	880	547	72	111				0	Content		-72	-111	28077842	3409112964
28094	09:17:10.536	00:00:28.094	1686	-1024	-768	-1	-1	-1	-1	4	-1024	-768	-1	-1	-1	-1	4		0	0						Untertest2.avi	0	880	547	72	111				0	Content		-72	-111	28094054	3409129176
28111	09:17:10.553	00:00:28.110	1687	-1024	-768	-1	-1	-1	-1	4	-1024	-768	-1	-1	-1	-1	4		0	0						Untertest2.avi	0	880	547	72	111				0	Content		-72	-111	28110721	3409145843
28127	09:17:10.569	00:00:28.127	1688	-1024	-768	-1	-1	-1	-1	4	-1024	-768	-1	-1	-1	-1	4		0	0						Untertest2.avi	0	880	547	72	111				0	Content		-72	-111	28127388	3409162510
28143	09:17:10.585	00:00:28.143	1689	-1024	-768	-1	-1	-1	-1	4	-1024	-768	-1	-1	-1	-1	4		0	0						Untertest2.avi	0	880	547	72	111				0	Content		-72	-111	28143109	3409178231
28160	09:17:10.602	00:00:28.159	1690	-1024	-768	-1	-1	-1	-1	4	-1024	-768	-1	-1	-1	-1	4		0	0						Untertest2.avi	0	880	547	72	111				0	Content		-72	-111	28159847	3409194969
28177	09:17:10.619	00:00:28.176	1691	-1024	-768	-1	-1	-1	-1	4	-1024	-768	-1	-1	-1	-1	4		0	0						Untertest2.avi	0	880	547	72	111				0	Content		-72	-111	28176532	3409211654
28193	09:17:10.635	00:00:28.193	1692	-1024	-768	-1	-1	-1	-1	4	-1024	-768	-1	-1	-1	-1	4		0	0						Untertest2.avi	0	880	547	72	111				0	Content		-72	-111	28193200	3409228322
28210	09:17:10.652	00:00:28.209	1693	-1024	-768	-1	-1	-1	-1	4	-1024	-768	-1	-1	-1	-1	4		0	0						Untertest2.avi	0	880	547	72	111				0	Content		-72	-111	28209867	3409244989
28227	09:17:10.669	00:00:28.226	1694	-1024	-768	-1	-1	-1	-1	4	-1024	-768	-1	-1	-1	-1	4		0	0						Untertest2.avi	0	880	547	72	111				0	Content		-72	-111	28226521	3409261643
28243	09:17:10.685	00:00:28.243	1695	-1024	-768	-1	-1	-1	-1	4	-1024	-768	-1	-1	-1	-1	4		0	0						Untertest2.avi	0	880	547	72	111				0	Content		-72	-111	28243090	3409278212
28260	09:17:10.702	00:00:28.259	1696	-1024	-768	-1	-1	-1	-1	4	-1024	-768	-1	-1	-1	-1	4		0	0						Untertest2.avi	0	880	547	72	111				0	Content		-72	-111	28259721	3409294843
28277	09:17:10.719	00:00:28.276	1697	-1024	-768	-1	-1	-1	-1	4	-1024	-768	-1	-1	-1	-1	4		0	0						Untertest2.avi	0	880	547	72	111				0	Content		-72	-111	28276803	3409311925
28293	09:17:10.735	00:00:28.293	1698	-1024	-768	-1	-1	-1	-1	4	-1024	-768	-1	-1	-1	-1	4		0	0						Untertest2.avi	0	880	547	72	111				0	Content		-72	-111	28293470	3409328592
28310	09:17:10.752	00:00:28.310	1699	-1024	-768	-1	-1	-1	-1	4	-1024	-768	-1	-1	-1	-1	4		0	0						Untertest2.avi	0	880	547	72	111				0	Content		-72	-111	28310137	3409345259
28327	09:17:10.769	00:00:28.327	1700	-1024	-768	-1	-1	-1	-1	4	-1024	-768	-1	-1	-1	-1	4		0	0						Untertest2.avi	0	880	547	72	111				0	Content		-72	-111	28327288	3409362410
28344	09:17:10.786	00:00:28.343	1701	-1024	-768	-1	-1	-1	-1	4	-1024	-768	-1	-1	-1	-1	4		0	0						Untertest2.avi	0	880	547	72	111				0	Content		-72	-111	28343955	3409379077
28361	09:17:10.803	00:00:28.360	1702	-1024	-768	-1	-1	-1	-1	4	-1024	-768	-1	-1	-1	-1	4		0	0						Untertest2.avi	0	880	547	72	111				0	Content		-72	-111	28360623	3409395745
28377	09:17:10.819	00:00:28.376	1703	-1024	-768	-1	-1	-1	-1	4	-1024	-768	-1	-1	-1	-1	4		0	0						Untertest2.avi	0	880	547	72	111				0	Content		-72	-111	28376853	3409411975
28394	09:17:10.836	00:00:28.393	1704	-1024	-768	-1	-1	-1	-1	4	-1024	-768	-1	-1	-1	-1	4		0	0						Untertest2.avi	0	880	547	72	111				0	Content		-72	-111	28393520	3409428642
28410	09:17:10.852	00:00:28.410	1705	-1024	-768	-1	-1	-1	-1	4	-1024	-768	-1	-1	-1	-1	4		0	0						Untertest2.avi	0	880	547	72	111				0	Content		-72	-111	28410000	3409445122
28427	09:17:10.869	00:00:28.426	1706	-1024	-768	-1	-1	-1	-1	4	-1024	-768	-1	-1	-1	-1	4		0	0						Untertest2.avi	0	880	547	72	111				0	Content		-72	-111	28426667	3409461789
28443	09:17:10.885	00:00:28.443	1707	-1024	-768	-1	-1	-1	-1	4	-1024	-768	-1	-1	-1	-1	4		0	0						Untertest2.avi	0	880	547	72	111				0	Content		-72	-111	28443334	3409478456
28460	09:17:10.902	00:00:28.459	1708	-1024	-768	-1	-1	-1	-1	4	-1024	-768	-1	-1	-1	-1	4		0	0						Untertest2.avi	0	880	547	72	111				0	Content		-72	-111	28459703	3409494825
28476	09:17:10.918	00:00:28.476	1709	-1024	-768	-1	-1	-1	-1	4	-1024	-768	-1	-1	-1	-1	4		0	0						Untertest2.avi	0	880	547	72	111				0	Content		-72	-111	28476335	3409511457
28493	09:17:10.935	00:00:28.493	1710	-1024	-768	-1	-1	-1	-1	4	-1024	-768	-1	-1	-1	-1	4		0	0						Untertest2.avi	0	880	547	72	111				0	Content		-72	-111	28493003	3409528125
28510	09:17:10.952	00:00:28.509	1711	-1024	-768	-1	-1	-1	-1	4	-1024	-768	-1	-1	-1	-1	4		0	0						Untertest2.avi	0	880	547	72	111				0	Content		-72	-111	28509572	3409544694
28526	09:17:10.968	00:00:28.526	1712	-1024	-768	-1	-1	-1	-1	4	-1024	-768	-1	-1	-1	-1	4		0	0						Untertest2.avi	0	880	547	72	111				0	Content		-72	-111	28526446	3409561568
28543	09:17:10.985	00:00:28.543	1713	-1024	-768	-1	-1	-1	-1	4	-1024	-768	-1	-1	-1	-1	4		0	0						Untertest2.avi	0	880	547	72	111				0	Content		-72	-111	28543114	3409578236
28560	09:17:11.002	00:00:28.559	1714	-1024	-768	-1	-1	-1	-1	4	-1024	-768	-1	-1	-1	-1	4		0	0						Untertest2.avi	0	880	547	72	111				0	Content		-72	-111	28559781	3409594903
28577	09:17:11.019	00:00:28.576	1715	-1024	-768	-1	-1	-1	-1	4	-1024	-768	-1	-1	-1	-1	4		0	0						Untertest2.avi	0	880	547	72	111				0	Content		-72	-111	28576793	3409611915
28593	09:17:11.035	00:00:28.593	1716	-1024	-768	-1	-1	-1	-1	4	-1024	-768	-1	-1	-1	-1	4		0	0						Untertest2.avi	0	880	547	72	111				0	Content		-72	-111	28593460	3409628582
28610	09:17:11.052	00:00:28.610	1717	-1024	-768	-1	-1	-1	-1	4	-1024	-768	-1	-1	-1	-1	4		0	0						Untertest2.avi	0	880	547	72	111				0	Content		-72	-111	28610127	3409645249
28627	09:17:11.069	00:00:28.627	1718	-1024	-768	-1	-1	-1	-1	4	-1024	-768	-1	-1	-1	-1	4		0	0						Untertest2.avi	0	880	547	72	111				0	Content		-72	-111	28627407	3409662529
28644	09:17:11.086	00:00:28.644	1719	-1024	-768	-1	-1	-1	-1	4	-1024	-768	-1	-1	-1	-1	4		0	0						Untertest2.avi	0	880	547	72	111				0	Content		-72	-111	28644074	3409679196
28660	09:17:11.102	00:00:28.660	1720	-1024	-768	-1	-1	-1	-1	4	-1024	-768	-1	-1	-1	-1	4		0	0						Untertest2.avi	0	880	547	72	111				0	Content		-72	-111	28660318	3409695440
28677	09:17:11.119	00:00:28.676	1721	-1024	-768	-1	-1	-1	-1	4	-1024	-768	-1	-1	-1	-1	4		0	0						Untertest2.avi	0	880	547	72	111				0	Content		-72	-111	28676986	3409712108
28694	09:17:11.136	00:00:28.693	1722	-1024	-768	-1	-1	-1	-1	4	-1024	-768	-1	-1	-1	-1	4		0	0						Untertest2.avi	0	880	547	72	111				0	Content		-72	-111	28693653	3409728775
28709	09:17:11.151	00:00:28.709	1723	-1024	-768	-1	-1	-1	-1	4	-1024	-768	-1	-1	-1	-1	4		0	0						Untertest2.avi	0	880	547	72	111				0	Content		-72	-111	28709429	3409744551
28726	09:17:11.168	00:00:28.726	1724	-1024	-768	-1	-1	-1	-1	4	-1024	-768	-1	-1	-1	-1	4		0	0						Untertest2.avi	0	880	547	72	111				0	Content		-72	-111	28726052	3409761174
28743	09:17:11.185	00:00:28.742	1725	-1024	-768	-1	-1	-1	-1	4	-1024	-768	-1	-1	-1	-1	4		0	0						Untertest2.avi	0	880	547	72	111				0	Content		-72	-111	28742739	3409777861
28759	09:17:11.201	00:00:28.759	1726	-1024	-768	-1	-1	-1	-1	4	-1024	-768	-1	-1	-1	-1	4		0	0						Untertest2.avi	0	880	547	72	111				0	Content		-72	-111	28759407	3409794529
28776	09:17:11.218	00:00:28.776	1727	-1024	-768	-1	-1	-1	-1	4	-1024	-768	-1	-1	-1	-1	4		0	0						Untertest2.avi	0	880	547	72	111				0	Content		-72	-111	28776074	3409811196
28793	09:17:11.235	00:00:28.792	1728	-1024	-768	-1	-1	-1	-1	4	-1024	-768	-1	-1	-1	-1	4		0	0						Untertest2.avi	0	880	547	72	111				0	Content		-72	-111	28792856	3409827978
28809	09:17:11.251	00:00:28.809	1729	-1024	-768	-1	-1	-1	-1	4	-1024	-768	-1	-1	-1	-1	4		0	0						Untertest2.avi	0	880	547	72	111				0	Content		-72	-111	28809426	3409844548
28826	09:17:11.268	00:00:28.826	1730	-1024	-768	-1	-1	-1	-1	4	-1024	-768	-1	-1	-1	-1	4		0	0						Untertest2.avi	0	880	547	72	111				0	Content		-72	-111	28826361	3409861483
28843	09:17:11.285	00:00:28.843	1731	-1024	-768	-1	-1	-1	-1	4	-1024	-768	-1	-1	-1	-1	4		0	0						Untertest2.avi	0	880	547	72	111				0	Content		-72	-111	28843029	3409878151
28860	09:17:11.302	00:00:28.860	1732	-1024	-768	-1	-1	-1	-1	4	-1024	-768	-1	-1	-1	-1	4		0	0						Untertest2.avi	0	880	547	72	111				0	Content		-72	-111	28860162	3409895284
28877	09:17:11.319	00:00:28.876	1733	-1024	-768	-1	-1	-1	-1	4	-1024	-768	-1	-1	-1	-1	4		0	0						Untertest2.avi	0	880	547	72	111				0	Content		-72	-111	28876829	3409911951
28894	09:17:11.336	00:00:28.893	1734	-1024	-768	-1	-1	-1	-1	4	-1024	-768	-1	-1	-1	-1	4		0	0						Untertest2.avi	0	880	547	72	111				0	Content		-72	-111	28893860	3409928982
28911	09:17:11.353	00:00:28.910	1735	-1024	-768	-1	-1	-1	-1	4	-1024	-768	-1	-1	-1	-1	4		0	0						Untertest2.avi	0	880	547	72	111				0	Content		-72	-111	28910527	3409945649
28927	09:17:11.369	00:00:28.927	1736	-1024	-768	-1	-1	-1	-1	4	-1024	-768	-1	-1	-1	-1	4		0	0						Untertest2.avi	0	880	547	72	111				0	Content		-72	-111	28927195	3409962317
28943	09:17:11.385	00:00:28.943	1737	-1024	-768	-1	-1	-1	-1	4	-1024	-768	-1	-1	-1	-1	4		0	0						Untertest2.avi	0	880	547	72	111				0	Content		-72	-111	28943242	3409978364
28960	09:17:11.402	00:00:28.959	1738	-1024	-768	-1	-1	-1	-1	4	-1024	-768	-1	-1	-1	-1	4		0	0						Untertest2.avi	0	880	547	72	111				0	Content		-72	-111	28959909	3409995031
28976	09:17:11.418	00:00:28.976	1739	-1024	-768	-1	-1	-1	-1	4	-1024	-768	-1	-1	-1	-1	4		0	0						Untertest2.avi	0	880	547	72	111				0	Content		-72	-111	28976376	3410011498
28993	09:17:11.435	00:00:28.993	1740	-1024	-768	-1	-1	-1	-1	4	-1024	-768	-1	-1	-1	-1	4		0	0						Untertest2.avi	0	880	547	72	111				0	Content		-72	-111	28993043	3410028165
29010	09:17:11.452	00:00:29.009	1741	-1024	-768	-1	-1	-1	-1	4	-1024	-768	-1	-1	-1	-1	4		0	0						Untertest2.avi	0	880	547	72	111				0	Content		-72	-111	29009710	3410044832
29026	09:17:11.468	00:00:29.025	1742	-1024	-768	-1	-1	-1	-1	4	-1024	-768	-1	-1	-1	-1	4		0	0						Untertest2.avi	0	880	547	72	111				0	Content		-72	-111	29025925	3410061047
29043	09:17:11.485	00:00:29.042	1743	-1024	-768	-1	-1	-1	-1	4	-1024	-768	-1	-1	-1	-1	4		0	0						Untertest2.avi	0	880	547	72	111				0	Content		-72	-111	29042534	3410077656
29059	09:17:11.501	00:00:29.059	1744	-1024	-768	-1	-1	-1	-1	4	-1024	-768	-1	-1	-1	-1	4		0	0						Untertest2.avi	0	880	547	72	111				0	Content		-72	-111	29059336	3410094458
29076	09:17:11.518	00:00:29.075	1745	-1024	-768	-1	-1	-1	-1	4	-1024	-768	-1	-1	-1	-1	4		0	0						Untertest2.avi	0	880	547	72	111				0	Content		-72	-111	29075906	3410111028
29093	09:17:11.535	00:00:29.092	1746	-1024	-768	-1	-1	-1	-1	4	-1024	-768	-1	-1	-1	-1	4		0	0						Untertest2.avi	0	880	547	72	111				0	Content		-72	-111	29092740	3410127862
29109	09:17:11.551	00:00:29.109	1747	-1024	-768	-1	-1	-1	-1	4	-1024	-768	-1	-1	-1	-1	4		0	0						Untertest2.avi	0	880	547	72	111				0	Content		-72	-111	29109408	3410144530
29126	09:17:11.568	00:00:29.126	1748	-1024	-768	-1	-1	-1	-1	4	-1024	-768	-1	-1	-1	-1	4		0	0						Untertest2.avi	0	880	547	72	111				0	Content		-72	-111	29126075	3410161197
29143	09:17:11.585	00:00:29.143	1749	-1024	-768	-1	-1	-1	-1	4	-1024	-768	-1	-1	-1	-1	4		0	0						Untertest2.avi	0	880	547	72	111				0	Content		-72	-111	29143065	3410178187
29160	09:17:11.602	00:00:29.159	1750	-1024	-768	-1	-1	-1	-1	4	-1024	-768	-1	-1	-1	-1	4		0	0						Untertest2.avi	0	880	547	72	111				0	Content		-72	-111	29159733	3410194855
29176	09:17:11.618	00:00:29.176	1751	-1024	-768	-1	-1	-1	-1	4	-1024	-768	-1	-1	-1	-1	4		0	0						Untertest2.avi	0	880	547	72	111				0	Content		-72	-111	29176400	3410211522
29194	09:17:11.636	00:00:29.193	1752	-1024	-768	-1	-1	-1	-1	4	-1024	-768	-1	-1	-1	-1	4		0	0						Untertest2.avi	0	880	547	72	111				0	Content		-72	-111	29193715	3410228837
29210	09:17:11.652	00:00:29.210	1753	-1024	-768	-1	-1	-1	-1	4	-1024	-768	-1	-1	-1	-1	4		0	0						Untertest2.avi	0	880	547	72	111				0	Content		-72	-111	29210382	3410245504
29227	09:17:11.669	00:00:29.226	1754	-1024	-768	-1	-1	-1	-1	4	-1024	-768	-1	-1	-1	-1	4		0	0						Untertest2.avi	0	880	547	72	111				0	Content		-72	-111	29226637	3410261759
29243	09:17:11.685	00:00:29.243	1755	-1024	-768	-1	-1	-1	-1	4	-1024	-768	-1	-1	-1	-1	4		0	0						Untertest2.avi	0	880	547	72	111				0	Content		-72	-111	29243305	3410278427
29260	09:17:11.702	00:00:29.259	1756	-1024	-768	-1	-1	-1	-1	4	-1024	-768	-1	-1	-1	-1	4		0	0						Untertest2.avi	0	880	547	72	111				0	Content		-72	-111	29259972	3410295094
29276	09:17:11.718	00:00:29.275	1757	-1024	-768	-1	-1	-1	-1	4	-1024	-768	-1	-1	-1	-1	4		0	0						Untertest2.avi	0	880	547	72	111				0	Content		-72	-111	29275772	3410310894
29292	09:17:11.734	00:00:29.292	1758	-1024	-768	-1	-1	-1	-1	4	-1024	-768	-1	-1	-1	-1	4		0	0						Untertest2.avi	0	880	547	72	111				0	Content		-72	-111	29292397	3410327519
29309	09:17:11.751	00:00:29.309	1759	-1024	-768	-1	-1	-1	-1	4	-1024	-768	-1	-1	-1	-1	4		0	0						Untertest2.avi	0	880	547	72	111				0	Content		-72	-111	29309084	3410344206
29326	09:17:11.768	00:00:29.325	1760	-1024	-768	-1	-1	-1	-1	4	-1024	-768	-1	-1	-1	-1	4		0	0						Untertest2.avi	0	880	547	72	111				0	Content		-72	-111	29325752	3410360874
29342	09:17:11.784	00:00:29.342	1761	-1024	-768	-1	-1	-1	-1	4	-1024	-768	-1	-1	-1	-1	4		0	0						Untertest2.avi	0	880	547	72	111				0	Content		-72	-111	29342419	3410377541
29359	09:17:11.801	00:00:29.359	1762	-1024	-768	-1	-1	-1	-1	4	-1024	-768	-1	-1	-1	-1	4		0	0						Untertest2.avi	0	880	547	72	111				0	Content		-72	-111	29359212	3410394334
29376	09:17:11.818	00:00:29.375	1763	-1024	-768	-1	-1	-1	-1	4	-1024	-768	-1	-1	-1	-1	4		0	0						Untertest2.avi	0	880	547	72	111				0	Content		-72	-111	29375768	3410410890
29393	09:17:11.835	00:00:29.392	1764	-1024	-768	-1	-1	-1	-1	4	-1024	-768	-1	-1	-1	-1	4		0	0						Untertest2.avi	0	880	547	72	111				0	Content		-72	-111	29392641	3410427763
29409	09:17:11.851	00:00:29.409	1765	-1024	-768	-1	-1	-1	-1	4	-1024	-768	-1	-1	-1	-1	4		0	0						Untertest2.avi	0	880	547	72	111				0	Content		-72	-111	29409308	3410444430
29426	09:17:11.868	00:00:29.426	1766	-1024	-768	-1	-1	-1	-1	4	-1024	-768	-1	-1	-1	-1	4		0	0						Untertest2.avi	0	880	547	72	111				0	Content		-72	-111	29426411	3410461533
29443	09:17:11.885	00:00:29.443	1767	-1024	-768	-1	-1	-1	-1	4	-1024	-768	-1	-1	-1	-1	4		0	0						Untertest2.avi	0	880	547	72	111				0	Content		-72	-111	29443078	3410478200
29460	09:17:11.902	00:00:29.460	1768	-1024	-768	-1	-1	-1	-1	4	-1024	-768	-1	-1	-1	-1	4		0	0						Untertest2.avi	0	880	547	72	111				0	Content		-72	-111	29460098	3410495220
29477	09:17:11.919	00:00:29.476	1769	-1024	-768	-1	-1	-1	-1	4	-1024	-768	-1	-1	-1	-1	4		0	0						Untertest2.avi	0	880	547	72	111				0	Content		-72	-111	29476765	3410511887
29493	09:17:11.935	00:00:29.493	1770	-1024	-768	-1	-1	-1	-1	4	-1024	-768	-1	-1	-1	-1	4		0	0						Untertest2.avi	0	880	547	72	111				0	Content		-72	-111	29493432	3410528554
29510	09:17:11.952	00:00:29.509	1771	-1024	-768	-1	-1	-1	-1	4	-1024	-768	-1	-1	-1	-1	4		0	0						Untertest2.avi	0	880	547	72	111				0	Content		-72	-111	29509534	3410544656
29526	09:17:11.968	00:00:29.526	1772	-1024	-768	-1	-1	-1	-1	4	-1024	-768	-1	-1	-1	-1	4		0	0						Untertest2.avi	0	880	547	72	111				0	Content		-72	-111	29526201	3410561323
29543	09:17:11.985	00:00:29.542	1773	-1024	-768	-1	-1	-1	-1	4	-1024	-768	-1	-1	-1	-1	4		0	0						Untertest2.avi	0	880	547	72	111				0	Content		-72	-111	29542679	3410577801
29559	09:17:12.001	00:00:29.559	1774	-1024	-768	-1	-1	-1	-1	4	-1024	-768	-1	-1	-1	-1	4		0	0						Untertest2.avi	0	880	547	72	111				0	Content		-72	-111	29559347	3410594469
29576	09:17:12.018	00:00:29.576	1775	-1024	-768	-1	-1	-1	-1	4	-1024	-768	-1	-1	-1	-1	4		0	0						Untertest2.avi	0	880	547	72	111				0	Content		-72	-111	29576014	3410611136
29592	09:17:12.034	00:00:29.592	1776	542,4813	1132,4	0,3565412	0,703883	655,3432	4,465015	3	496,3486	1156,833	0,3565331	0,7038809	655,3432	4,455582	1	34	496	1157						Untertest2.avi	0	880	547	72	111	424	1046	17	0	Content		424	1046	29592255	3410627377
29609	09:17:12.051	00:00:29.608	1777	-1024	-768	-1	-1	-1	-1	4	-1024	-768	-1	-1	-1	-1	4		0	0						Untertest2.avi	0	880	547	72	111				0	Content		-72	-111	29608878	3410644000
29626	09:17:12.068	00:00:29.626	1778	-1024	-768	-1	-1	-1	-1	4	-1024	-768	-1	-1	-1	-1	4		0	0						Untertest2.avi	0	880	547	72	111				0	Content		-72	-111	29626249	3410661371
29643	09:17:12.085	00:00:29.642	1779	-1024	-768	-1	-1	-1	-1	4	-1024	-768	-1	-1	-1	-1	4		0	0						Untertest2.avi	0	880	547	72	111				0	Content		-72	-111	29642872	3410677994
29660	09:17:12.102	00:00:29.659	1780	-1024	-768	-1	-1	-1	-1	4	-1024	-768	-1	-1	-1	-1	4		0	0						Untertest2.avi	0	880	547	72	111				0	Content		-72	-111	29659539	3410694661
29676	09:17:12.118	00:00:29.676	1781	-1024	-768	-1	-1	-1	-1	4	-1024	-768	-1	-1	-1	-1	4		0	0						Untertest2.avi	0	880	547	72	111				0	Content		-72	-111	29676079	3410711201
29693	09:17:12.135	00:00:29.692	1782	-1024	-768	-1	-1	-1	-1	4	-1024	-768	-1	-1	-1	-1	4		0	0						Untertest2.avi	0	880	547	72	111				0	Content		-72	-111	29692746	3410727868
29709	09:17:12.151	00:00:29.709	1783	-1024	-768	-1	-1	-1	-1	4	-1024	-768	-1	-1	-1	-1	4		0	0						Untertest2.avi	0	880	547	72	111				0	Content		-72	-111	29709430	3410744552
29726	09:17:12.168	00:00:29.726	1784	-1024	-768	-1	-1	-1	-1	4	-1024	-768	-1	-1	-1	-1	4		0	0						Untertest2.avi	0	880	547	72	111				0	Content		-72	-111	29726098	3410761220
29743	09:17:12.185	00:00:29.742	1785	-1024	-768	-1	-1	-1	-1	4	-1024	-768	-1	-1	-1	-1	4		0	0						Untertest2.avi	0	880	547	72	111				0	Content		-72	-111	29742732	3410777854
29759	09:17:12.201	00:00:29.759	1786	-1024	-768	-1	-1	-1	-1	4	-1024	-768	-1	-1	-1	-1	4		0	0						Untertest2.avi	0	880	547	72	111				0	Content		-72	-111	29759399	3410794521
29776	09:17:12.218	00:00:29.776	1787	-1024	-768	-1	-1	-1	-1	4	-1024	-768	-1	-1	-1	-1	4		0	0						Untertest2.avi	0	880	547	72	111				0	Content		-72	-111	29776073	3410811195
29793	09:17:12.235	00:00:29.792	1788	-1024	-768	-1	-1	-1	-1	4	-1024	-768	-1	-1	-1	-1	4		0	0						Untertest2.avi	0	880	547	72	111				0	Content		-72	-111	29792740	3410827862
29809	09:17:12.251	00:00:29.809	1789	-1024	-768	-1	-1	-1	-1	4	-1024	-768	-1	-1	-1	-1	4		0	0						Untertest2.avi	0	880	547	72	111				0	Content		-72	-111	29809363	3410844485
29826	09:17:12.268	00:00:29.826	1790	-1024	-768	-1	-1	-1	-1	4	-1024	-768	-1	-1	-1	-1	4		0	0						Untertest2.avi	0	880	547	72	111				0	Content		-72	-111	29826030	3410861152
29843	09:17:12.285	00:00:29.842	1791	-1024	-768	-1	-1	-1	-1	4	-1024	-768	-1	-1	-1	-1	4		0	0						Untertest2.avi	0	880	547	72	111				0	Content		-72	-111	29842608	3410877730
29859	09:17:12.301	00:00:29.859	1792	-1024	-768	-1	-1	-1	-1	4	-1024	-768	-1	-1	-1	-1	4		0	0						Untertest2.avi	0	880	547	72	111				0	Content		-72	-111	29859358	3410894480
29876	09:17:12.318	00:00:29.875	1793	-1024	-768	-1	-1	-1	-1	4	-1024	-768	-1	-1	-1	-1	4		0	0						Untertest2.avi	0	880	547	72	111				0	Content		-72	-111	29875920	3410911042
29893	09:17:12.335	00:00:29.892	1794	-1024	-768	-1	-1	-1	-1	4	-1024	-768	-1	-1	-1	-1	4		0	0						Untertest2.avi	0	880	547	72	111				0	Content		-72	-111	29892587	3410927709
29909	09:17:12.351	00:00:29.909	1795	-1024	-768	-1	-1	-1	-1	4	-1024	-768	-1	-1	-1	-1	4		0	0						Untertest2.avi	0	880	547	72	111				0	Content		-72	-111	29909178	3410944300
29926	09:17:12.368	00:00:29.925	1796	-1024	-768	-1	-1	-1	-1	4	-1024	-768	-1	-1	-1	-1	4		0	0						Untertest2.avi	0	880	547	72	111				0	Content		-72	-111	29925845	3410960967
29943	09:17:12.385	00:00:29.942	1797	-1024	-768	-1	-1	-1	-1	4	-1024	-768	-1	-1	-1	-1	4		0	0						Untertest2.avi	0	880	547	72	111				0	Content		-72	-111	29942513	3410977635
29959	09:17:12.401	00:00:29.959	1798	-1024	-768	-1	-1	-1	-1	4	-1024	-768	-1	-1	-1	-1	4		0	0						Untertest2.avi	0	880	547	72	111				0	Content		-72	-111	29959125	3410994247
29976	09:17:12.418	00:00:29.975	1799	-1024	-768	-1	-1	-1	-1	4	-1024	-768	-1	-1	-1	-1	4		0	0						Untertest2.avi	0	880	547	72	111				0	Content		-72	-111	29975792	3411010914
29992	09:17:12.434	00:00:29.992	1800	-1024	-768	-1	-1	-1	-1	4	-1024	-768	-1	-1	-1	-1	4		0	0						Untertest2.avi	0	880	547	72	111				0	Content		-72	-111	29992460	3411027582
30009	09:17:12.451	00:00:30.009	1801	-1024	-768	-1	-1	-1	-1	4	-1024	-768	-1	-1	-1	-1	4		0	0						Untertest2.avi	0	880	547	72	111				0	Content		-72	-111	30009090	3411044212
30026	09:17:12.468	00:00:30.025	1802	-1024	-768	-1	-1	-1	-1	4	-1024	-768	-1	-1	-1	-1	4		0	0						Untertest2.avi	0	880	547	72	111				0	Content		-72	-111	30025757	3411060879
30042	09:17:12.484	00:00:30.042	1803	-1024	-768	-1	-1	-1	-1	4	-1024	-768	-1	-1	-1	-1	4		0	0						Untertest2.avi	0	880	547	72	111				0	Content		-72	-111	30042183	3411077305
30059	09:17:12.501	00:00:30.058	1804	-1024	-768	-1	-1	-1	-1	4	-1024	-768	-1	-1	-1	-1	4		0	0						Untertest2.avi	0	880	547	72	111				0	Content		-72	-111	30058850	3411093972
30075	09:17:12.517	00:00:30.075	1805	-1024	-768	-1	-1	-1	-1	4	-1024	-768	-1	-1	-1	-1	4		0	0						Untertest2.avi	0	880	547	72	111				0	Content		-72	-111	30075230	3411110352
30092	09:17:12.534	00:00:30.092	1806	-1024	-768	-1	-1	-1	-1	4	-1024	-768	-1	-1	-1	-1	4		0	0						Untertest2.avi	0	880	547	72	111				0	Content		-72	-111	30092482	3411127604
30109	09:17:12.551	00:00:30.108	1807	-1024	-768	-1	-1	-1	-1	4	-1024	-768	-1	-1	-1	-1	4		0	0						Untertest2.avi	0	880	547	72	111				0	Content		-72	-111	30108877	3411143999
30126	09:17:12.568	00:00:30.125	1808	-1024	-768	-1	-1	-1	-1	4	-1024	-768	-1	-1	-1	-1	4		0	0						Untertest2.avi	0	880	547	72	111				0	Content		-72	-111	30125545	3411160667
30142	09:17:12.584	00:00:30.142	1809	-1024	-768	-1	-1	-1	-1	4	-1024	-768	-1	-1	-1	-1	4		0	0						Untertest2.avi	0	880	547	72	111				0	Content		-72	-111	30142067	3411177189
30159	09:17:12.601	00:00:30.158	1810	-1024	-768	-1	-1	-1	-1	4	-1024	-768	-1	-1	-1	-1	4		0	0						Untertest2.avi	0	880	547	72	111				0	Content		-72	-111	30158734	3411193856
30175	09:17:12.617	00:00:30.175	1811	-1024	-768	-1	-1	-1	-1	4	-1024	-768	-1	-1	-1	-1	4		0	0						Untertest2.avi	0	880	547	72	111				0	Content		-72	-111	30175316	3411210438
30192	09:17:12.634	00:00:30.191	1812	-1024	-768	-1	-1	-1	-1	4	-1024	-768	-1	-1	-1	-1	4		0	0						Untertest2.avi	0	880	547	72	111				0	Content		-72	-111	30191983	3411227105
30209	09:17:12.651	00:00:30.208	1813	-1024	-768	-1	-1	-1	-1	4	-1024	-768	-1	-1	-1	-1	4		0	0						Untertest2.avi	0	880	547	72	111				0	Content		-72	-111	30208651	3411243773
30225	09:17:12.667	00:00:30.225	1814	-1024	-768	-1	-1	-1	-1	4	-1024	-768	-1	-1	-1	-1	4		0	0						Untertest2.avi	0	880	547	72	111				0	Content		-72	-111	30225493	3411260615
30242	09:17:12.684	00:00:30.242	1815	-1024	-768	-1	-1	-1	-1	4	-1024	-768	-1	-1	-1	-1	4		0	0						Untertest2.avi	0	880	547	72	111				0	Content		-72	-111	30242160	3411277282
30259	09:17:12.701	00:00:30.259	1816	-1024	-768	-1	-1	-1	-1	4	-1024	-768	-1	-1	-1	-1	4		0	0						Untertest2.avi	0	880	547	72	111				0	Content		-72	-111	30259135	3411294257
30276	09:17:12.718	00:00:30.275	1817	-1024	-768	-1	-1	-1	-1	4	-1024	-768	-1	-1	-1	-1	4		0	0						Untertest2.avi	0	880	547	72	111				0	Content		-72	-111	30275802	3411310924
30292	09:17:12.734	00:00:30.292	1818	-1024	-768	-1	-1	-1	-1	4	-1024	-768	-1	-1	-1	-1	4		0	0						Untertest2.avi	0	880	547	72	111				0	Content		-72	-111	30292470	3411327592
30310	09:17:12.752	00:00:30.309	1819	-1024	-768	-1	-1	-1	-1	4	-1024	-768	-1	-1	-1	-1	4		0	0						Untertest2.avi	0	880	547	72	111				0	Content		-72	-111	30309711	3411344833
30326	09:17:12.768	00:00:30.326	1820	-1024	-768	-1	-1	-1	-1	4	-1024	-768	-1	-1	-1	-1	4		0	0						Untertest2.avi	0	880	547	72	111				0	Content		-72	-111	30326378	3411361500
30344	09:17:12.786	00:00:30.343	1821	-1024	-768	-1	-1	-1	-1	4	-1024	-768	-1	-1	-1	-1	4		0	0						Untertest2.avi	0	880	547	72	111				0	Content		-72	-111	30343576	3411378698
30358	09:17:12.800	00:00:30.358	1822	-1024	-768	-1	-1	-1	-1	4	-1024	-768	-1	-1	-1	-1	4		0	0						Untertest2.avi	0	880	547	72	111				0	Content		-72	-111	30358448	3411393570
30375	09:17:12.817	00:00:30.375	1823	-1024	-768	-1	-1	-1	-1	4	-1024	-768	-1	-1	-1	-1	4		0	0						Untertest2.avi	0	880	547	72	111				0	Content		-72	-111	30375072	3411410194
30392	09:17:12.834	00:00:30.391	1824	-1024	-768	-1	-1	-1	-1	4	-1024	-768	-1	-1	-1	-1	4		0	0						Untertest2.avi	0	880	547	72	111				0	Content		-72	-111	30391740	3411426862
30408	09:17:12.850	00:00:30.408	1825	-1024	-768	-1	-1	-1	-1	4	-1024	-768	-1	-1	-1	-1	4		0	0						Untertest2.avi	0	880	547	72	111				0	Content		-72	-111	30408432	3411443554
30425	09:17:12.867	00:00:30.425	1826	-1024	-768	-1	-1	-1	-1	4	-1024	-768	-1	-1	-1	-1	4		0	0						Untertest2.avi	0	880	547	72	111				0	Content		-72	-111	30425100	3411460222
30442	09:17:12.884	00:00:30.441	1827	-1024	-768	-1	-1	-1	-1	4	-1024	-768	-1	-1	-1	-1	4		0	0						Untertest2.avi	0	880	547	72	111				0	Content		-72	-111	30441744	3411476866
30458	09:17:12.900	00:00:30.458	1828	-1024	-768	-1	-1	-1	-1	4	-1024	-768	-1	-1	-1	-1	4		0	0						Untertest2.avi	0	880	547	72	111				0	Content		-72	-111	30458313	3411493435
30475	09:17:12.917	00:00:30.475	1829	-1024	-768	-1	-1	-1	-1	4	-1024	-768	-1	-1	-1	-1	4		0	0						Untertest2.avi	0	880	547	72	111				0	Content		-72	-111	30475250	3411510372
30492	09:17:12.934	00:00:30.491	1830	-1024	-768	-1	-1	-1	-1	4	-1024	-768	-1	-1	-1	-1	4		0	0						Untertest2.avi	0	880	547	72	111				0	Content		-72	-111	30491917	3411527039
30509	09:17:12.951	00:00:30.509	1831	-1024	-768	-1	-1	-1	-1	4	-1024	-768	-1	-1	-1	-1	4		0	0						Untertest2.avi	0	880	547	72	111				0	Content		-72	-111	30509050	3411544172
30526	09:17:12.968	00:00:30.525	1832	-1024	-768	-1	-1	-1	-1	4	-1024	-768	-1	-1	-1	-1	4		0	0						Untertest2.avi	0	880	547	72	111				0	Content		-72	-111	30525718	3411560840
30543	09:17:12.985	00:00:30.542	1833	-1024	-768	-1	-1	-1	-1	4	-1024	-768	-1	-1	-1	-1	4		0	0						Untertest2.avi	0	880	547	72	111				0	Content		-72	-111	30542806	3411577928
30560	09:17:13.002	00:00:30.560	1834	-1024	-768	-1	-1	-1	-1	4	-1024	-768	-1	-1	-1	-1	4		0	0						Untertest2.avi	0	880	547	72	111				0	Content		-72	-111	30560178	3411595300
30576	09:17:13.018	00:00:30.575	1835	-1024	-768	-1	-1	-1	-1	4	-1024	-768	-1	-1	-1	-1	4		0	0						Untertest2.avi	0	880	547	72	111				0	Content		-72	-111	30575865	3411610987
30593	09:17:13.035	00:00:30.592	1836	-1024	-768	-1	-1	-1	-1	4	-1024	-768	-1	-1	-1	-1	4		0	0						Untertest2.avi	0	880	547	72	111				0	Content		-72	-111	30592532	3411627654
30608	09:17:13.050	00:00:30.608	1837	-1024	-768	-1	-1	-1	-1	4	-1024	-768	-1	-1	-1	-1	4		0	0						Untertest2.avi	0	880	547	72	111				0	Content		-72	-111	30608301	3411643423
30625	09:17:13.067	00:00:30.624	1838	-1024	-768	-1	-1	-1	-1	4	-1024	-768	-1	-1	-1	-1	4		0	0						Untertest2.avi	0	880	547	72	111				0	Content		-72	-111	30624920	3411660042
30642	09:17:13.084	00:00:30.641	1839	-1024	-768	-1	-1	-1	-1	4	-1024	-768	-1	-1	-1	-1	4		0	0						Untertest2.avi	0	880	547	72	111				0	Content		-72	-111	30641544	3411676666
30658	09:17:13.100	00:00:30.658	1840	-1024	-768	-1	-1	-1	-1	4	-1024	-768	-1	-1	-1	-1	4		0	0						Untertest2.avi	0	880	547	72	111				0	Content		-72	-111	30658212	3411693334
30675	09:17:13.117	00:00:30.674	1841	-1024	-768	-1	-1	-1	-1	4	-1024	-768	-1	-1	-1	-1	4		0	0						Untertest2.avi	0	880	547	72	111				0	Content		-72	-111	30674876	3411709998
30692	09:17:13.134	00:00:30.691	1842	-1024	-768	-1	-1	-1	-1	4	-1024	-768	-1	-1	-1	-1	4		0	0						Untertest2.avi	0	880	547	72	111				0	Content		-72	-111	30691544	3411726666
30708	09:17:13.150	00:00:30.708	1843	-1024	-768	-1	-1	-1	-1	4	-1024	-768	-1	-1	-1	-1	4		0	0						Untertest2.avi	0	880	547	72	111				0	Content		-72	-111	30708171	3411743293
30725	09:17:13.167	00:00:30.724	1844	445,9272	835,392	0,3360089	0,5372395	450,6703	2,469958	3	413,9957	845,8222	0,336009	0,5372395	450,6703	2,465814	1	35	414	846						Untertest2.avi	0	880	547	72	111	342	735	17	0	Content		342	735	30724790	3411759912
30741	09:17:13.183	00:00:30.741	1845	-1024	-768	-1	-1	-1	-1	4	-1024	-768	-1	-1	-1	-1	4		0	0						Untertest2.avi	0	880	547	72	111				0	Content		-72	-111	30741415	3411776537
30758	09:17:13.200	00:00:30.758	1846	-1024	-768	-1	-1	-1	-1	4	-1024	-768	-1	-1	-1	-1	4		0	0						Untertest2.avi	0	880	547	72	111				0	Content		-72	-111	30758166	3411793288
30775	09:17:13.217	00:00:30.774	1847	-1024	-768	-1	-1	-1	-1	4	-1024	-768	-1	-1	-1	-1	4		0	0						Untertest2.avi	0	880	547	72	111				0	Content		-72	-111	30774788	3411809910
30791	09:17:13.233	00:00:30.791	1848	-1024	-768	-1	-1	-1	-1	4	-1024	-768	-1	-1	-1	-1	4		0	0						Untertest2.avi	0	880	547	72	111				0	Content		-72	-111	30791412	3411826534
30808	09:17:13.250	00:00:30.808	1849	-1024	-768	-1	-1	-1	-1	4	-1024	-768	-1	-1	-1	-1	4		0	0						Untertest2.avi	0	880	547	72	111				0	Content		-72	-111	30808048	3411843170
30825	09:17:13.267	00:00:30.824	1850	-1024	-768	-1	-1	-1	-1	4	-1024	-768	-1	-1	-1	-1	4		0	0						Untertest2.avi	0	880	547	72	111				0	Content		-72	-111	30824730	3411859852
30841	09:17:13.283	00:00:30.841	1851	-1024	-768	-1	-1	-1	-1	4	-1024	-768	-1	-1	-1	-1	4		0	0						Untertest2.avi	0	880	547	72	111				0	Content		-72	-111	30841397	3411876519
30858	09:17:13.300	00:00:30.858	1852	-1024	-768	-1	-1	-1	-1	4	-1024	-768	-1	-1	-1	-1	4		0	0						Untertest2.avi	0	880	547	72	111				0	Content		-72	-111	30858045	3411893167
30875	09:17:13.317	00:00:30.874	1853	-1024	-768	-1	-1	-1	-1	4	-1024	-768	-1	-1	-1	-1	4		0	0						Untertest2.avi	0	880	547	72	111				0	Content		-72	-111	30874781	3411909903
30891	09:17:13.333	00:00:30.891	1854	-1024	-768	-1	-1	-1	-1	4	-1024	-768	-1	-1	-1	-1	4		0	0						Untertest2.avi	0	880	547	72	111				0	Content		-72	-111	30891410	3411926532
30908	09:17:13.350	00:00:30.908	1855	-1024	-768	-1	-1	-1	-1	4	-1024	-768	-1	-1	-1	-1	4		0	0						Untertest2.avi	0	880	547	72	111				0	Content		-72	-111	30908078	3411943200
30925	09:17:13.367	00:00:30.924	1856	1397,045	710,3436	0,4451528	0,6183168	443,873	4,197363	1	1391,447	719,9477	0,4451808	0,6183155	443,873	4,19964	3	36	1397	710						Untertest2.avi	0	880	547	72	111	1341	588	83	0	Content		1325	599	30924652	3411959774
30941	09:17:13.383	00:00:30.941	1857	1427,036	692,9141	0,4456282	0,6187325	444,6419	4,176967	1	1420,274	702,5524	0,445644	0,6187282	444,6419	4,179136	3	36	1427	693						Untertest2.avi	0	880	547	72	111	1341	588	83	0	Content		1355	582	30941274	3411976396
30958	09:17:13.400	00:00:30.958	1858	-1024	-768	-1	-1	-1	-1	4	-1024	-768	-1	-1	-1	-1	4	36	0	0						Untertest2.avi	0	880	547	72	111	1341	588	83	0	Content		-72	-111	30958033	3411993155
30975	09:17:13.417	00:00:30.974	1859	1405,528	704,8679	0,4455739	0,6192803	442,9272	4,180264	1	1396,875	714,7402	0,4455815	0,619276	442,9272	4,181274	3	36	1406	705						Untertest2.avi	0	880	547	72	111	1341	588	83	0	Content		1334	594	30974650	3412009772
30991	09:17:13.433	00:00:30.991	1860	1412,855	698,505	0,4456656	0,6195236	442,1458	4,202359	1	1405,393	708,1791	0,4456775	0,6195193	442,1458	4,204097	3	36	1413	699						Untertest2.avi	0	880	547	72	111	1341	588	83	0	Content		1341	588	30991395	3412026517
31008	09:17:13.450	00:00:31.007	1861	-1024	-768	-1	-1	-1	-1	4	-1024	-768	-1	-1	-1	-1	4		0	0						Untertest2.avi	0	880	547	72	111				0	Content		-72	-111	31007896	3412043018
31025	09:17:13.467	00:00:31.024	1862	-1024	-768	-1	-1	-1	-1	4	-1024	-768	-1	-1	-1	-1	4		0	0						Untertest2.avi	0	880	547	72	111				0	Content		-72	-111	31024581	3412059703
31041	09:17:13.483	00:00:31.041	1863	-1024	-768	-1	-1	-1	-1	4	-1024	-768	-1	-1	-1	-1	4		0	0						Untertest2.avi	0	880	547	72	111				0	Content		-72	-111	31041249	3412076371
31058	09:17:13.500	00:00:31.058	1864	-1024	-768	-1	-1	-1	-1	4	-1024	-768	-1	-1	-1	-1	4		0	0						Untertest2.avi	0	880	547	72	111				0	Content		-72	-111	31058017	3412093139
31075	09:17:13.517	00:00:31.074	1865	-1024	-768	-1	-1	-1	-1	4	-1024	-768	-1	-1	-1	-1	4		0	0						Untertest2.avi	0	880	547	72	111				0	Content		-72	-111	31074639	3412109761
31091	09:17:13.533	00:00:31.091	1866	-1024	-768	-1	-1	-1	-1	4	-1024	-768	-1	-1	-1	-1	4		0	0						Untertest2.avi	0	880	547	72	111				0	Content		-72	-111	31091307	3412126429
31108	09:17:13.550	00:00:31.107	1867	-1024	-768	-1	-1	-1	-1	4	-1024	-768	-1	-1	-1	-1	4		0	0						Untertest2.avi	0	880	547	72	111				0	Content		-72	-111	31107915	3412143037
31125	09:17:13.567	00:00:31.124	1868	-1024	-768	-1	-1	-1	-1	4	-1024	-768	-1	-1	-1	-1	4		0	0						Untertest2.avi	0	880	547	72	111				0	Content		-72	-111	31124582	3412159704
31142	09:17:13.584	00:00:31.141	1869	-1024	-768	-1	-1	-1	-1	4	-1024	-768	-1	-1	-1	-1	4		0	0						Untertest2.avi	0	880	547	72	111				0	Content		-72	-111	31141647	3412176769
31158	09:17:13.600	00:00:31.158	1870	-1024	-768	-1	-1	-1	-1	4	-1024	-768	-1	-1	-1	-1	4		0	0						Untertest2.avi	0	880	547	72	111				0	Content		-72	-111	31158315	3412193437
31175	09:17:13.617	00:00:31.174	1871	-1024	-768	-1	-1	-1	-1	4	-1024	-768	-1	-1	-1	-1	4		0	0						Untertest2.avi	0	880	547	72	111				0	Content		-72	-111	31174973	3412210095
31192	09:17:13.634	00:00:31.191	1872	-1024	-768	-1	-1	-1	-1	4	-1024	-768	-1	-1	-1	-1	4		0	0						Untertest2.avi	0	880	547	72	111				0	Content		-72	-111	31191640	3412226762
31208	09:17:13.650	00:00:31.208	1873	-1024	-768	-1	-1	-1	-1	4	-1024	-768	-1	-1	-1	-1	4		0	0						Untertest2.avi	0	880	547	72	111				0	Content		-72	-111	31208308	3412243430
31225	09:17:13.667	00:00:31.224	1874	-1024	-768	-1	-1	-1	-1	4	-1024	-768	-1	-1	-1	-1	4		0	0						Untertest2.avi	0	880	547	72	111				0	Content		-72	-111	31224929	3412260051
31242	09:17:13.684	00:00:31.241	1875	-1024	-768	-1	-1	-1	-1	4	-1024	-768	-1	-1	-1	-1	4		0	0						Untertest2.avi	0	880	547	72	111				0	Content		-72	-111	31241597	3412276719
31258	09:17:13.700	00:00:31.258	1876	-1024	-768	-1	-1	-1	-1	4	-1024	-768	-1	-1	-1	-1	4		0	0						Untertest2.avi	0	880	547	72	111				0	Content		-72	-111	31258453	3412293575
31275	09:17:13.717	00:00:31.275	1877	-1024	-768	-1	-1	-1	-1	4	-1024	-768	-1	-1	-1	-1	4		0	0						Untertest2.avi	0	880	547	72	111				0	Content		-72	-111	31275120	3412310242
31292	09:17:13.734	00:00:31.291	1878	-1024	-768	-1	-1	-1	-1	4	-1024	-768	-1	-1	-1	-1	4		0	0						Untertest2.avi	0	880	547	72	111				0	Content		-72	-111	31291788	3412326910
31308	09:17:13.750	00:00:31.308	1879	-1024	-768	-1	-1	-1	-1	4	-1024	-768	-1	-1	-1	-1	4		0	0						Untertest2.avi	0	880	547	72	111				0	Content		-72	-111	31308289	3412343411
31325	09:17:13.767	00:00:31.324	1880	-1024	-768	-1	-1	-1	-1	4	-1024	-768	-1	-1	-1	-1	4		0	0						Untertest2.avi	0	880	547	72	111				0	Content		-72	-111	31324957	3412360079
31342	09:17:13.784	00:00:31.341	1881	-1024	-768	-1	-1	-1	-1	4	-1024	-768	-1	-1	-1	-1	4		0	0						Untertest2.avi	0	880	547	72	111				0	Content		-72	-111	31341537	3412376659
31358	09:17:13.800	00:00:31.358	1882	-1024	-768	-1	-1	-1	-1	4	-1024	-768	-1	-1	-1	-1	4		0	0						Untertest2.avi	0	880	547	72	111				0	Content		-72	-111	31358215	3412393337
31375	09:17:13.817	00:00:31.374	1883	-1024	-768	-1	-1	-1	-1	4	-1024	-768	-1	-1	-1	-1	4		0	0						Untertest2.avi	0	880	547	72	111				0	Content		-72	-111	31374813	3412409935
31391	09:17:13.833	00:00:31.391	1884	-1024	-768	-1	-1	-1	-1	4	-1024	-768	-1	-1	-1	-1	4		0	0						Untertest2.avi	0	880	547	72	111				0	Content		-72	-111	31391481	3412426603
31408	09:17:13.850	00:00:31.408	1885	-1024	-768	-1	-1	-1	-1	4	-1024	-768	-1	-1	-1	-1	4		0	0						Untertest2.avi	0	880	547	72	111				0	Content		-72	-111	31408381	3412443503
31425	09:17:13.867	00:00:31.425	1886	-1024	-768	-1	-1	-1	-1	4	-1024	-768	-1	-1	-1	-1	4		0	0						Untertest2.avi	0	880	547	72	111				0	Content		-72	-111	31425049	3412460171
31442	09:17:13.884	00:00:31.442	1887	-1024	-768	-1	-1	-1	-1	4	-1024	-768	-1	-1	-1	-1	4		0	0						Untertest2.avi	0	880	547	72	111				0	Content		-72	-111	31442041	3412477163
31459	09:17:13.901	00:00:31.458	1888	-1024	-768	-1	-1	-1	-1	4	-1024	-768	-1	-1	-1	-1	4		0	0						Untertest2.avi	0	880	547	72	111				0	Content		-72	-111	31458709	3412493831
31475	09:17:13.917	00:00:31.475	1889	-1024	-768	-1	-1	-1	-1	4	-1024	-768	-1	-1	-1	-1	4		0	0						Untertest2.avi	0	880	547	72	111				0	Content		-72	-111	31475377	3412510499
31493	09:17:13.935	00:00:31.492	1890	-1024	-768	-1	-1	-1	-1	4	-1024	-768	-1	-1	-1	-1	4		0	0						Untertest2.avi	0	880	547	72	111				0	Content		-72	-111	31492639	3412527761
31509	09:17:13.951	00:00:31.509	1891	-1024	-768	-1	-1	-1	-1	4	-1024	-768	-1	-1	-1	-1	4		0	0						Untertest2.avi	0	880	547	72	111				0	Content		-72	-111	31509307	3412544429
31527	09:17:13.969	00:00:31.526	1892	-1024	-768	-1	-1	-1	-1	4	-1024	-768	-1	-1	-1	-1	4		0	0						Untertest2.avi	0	880	547	72	111				0	Content		-72	-111	31526662	3412561784
31542	09:17:13.984	00:00:31.542	1893	-1024	-768	-1	-1	-1	-1	4	-1024	-768	-1	-1	-1	-1	4		0	0						Untertest2.avi	0	880	547	72	111				0	Content		-72	-111	31542342	3412577464
31559	09:17:14.001	00:00:31.559	1894	-1024	-768	-1	-1	-1	-1	4	-1024	-768	-1	-1	-1	-1	4		0	0						Untertest2.avi	0	880	547	72	111				0	Content		-72	-111	31559010	3412594132
31575	09:17:14.017	00:00:31.575	1895	-1024	-768	-1	-1	-1	-1	4	-1024	-768	-1	-1	-1	-1	4		0	0						Untertest2.avi	0	880	547	72	111				0	Content		-72	-111	31575204	3412610326
31592	09:17:14.034	00:00:31.591	1896	-1024	-768	-1	-1	-1	-1	4	-1024	-768	-1	-1	-1	-1	4		0	0						Untertest2.avi	0	880	547	72	111				0	Content		-72	-111	31591872	3412626994
31608	09:17:14.050	00:00:31.608	1897	-1024	-768	-1	-1	-1	-1	4	-1024	-768	-1	-1	-1	-1	4		0	0						Untertest2.avi	0	880	547	72	111				0	Content		-72	-111	31608285	3412643407
31625	09:17:14.067	00:00:31.624	1898	-1024	-768	-1	-1	-1	-1	4	-1024	-768	-1	-1	-1	-1	4		0	0						Untertest2.avi	0	880	547	72	111				0	Content		-72	-111	31624953	3412660075
31641	09:17:14.083	00:00:31.641	1899	-1024	-768	-1	-1	-1	-1	4	-1024	-768	-1	-1	-1	-1	4		0	0						Untertest2.avi	0	880	547	72	111				0	Content		-72	-111	31641321	3412676443
31658	09:17:14.100	00:00:31.658	1900	-1024	-768	-1	-1	-1	-1	4	-1024	-768	-1	-1	-1	-1	4		0	0						Untertest2.avi	0	880	547	72	111				0	Content		-72	-111	31658017	3412693139
31675	09:17:14.117	00:00:31.674	1901	-1024	-768	-1	-1	-1	-1	4	-1024	-768	-1	-1	-1	-1	4		0	0						Untertest2.avi	0	880	547	72	111				0	Content		-72	-111	31674892	3412710014
31692	09:17:14.134	00:00:31.691	1902	-1024	-768	-1	-1	-1	-1	4	-1024	-768	-1	-1	-1	-1	4		0	0						Untertest2.avi	0	880	547	72	111				0	Content		-72	-111	31691559	3412726681
31709	09:17:14.151	00:00:31.708	1903	-1024	-768	-1	-1	-1	-1	4	-1024	-768	-1	-1	-1	-1	4		0	0						Untertest2.avi	0	880	547	72	111				0	Content		-72	-111	31708662	3412743784
31725	09:17:14.167	00:00:31.725	1904	-1024	-768	-1	-1	-1	-1	4	-1024	-768	-1	-1	-1	-1	4		0	0						Untertest2.avi	0	880	547	72	111				0	Content		-72	-111	31725330	3412760452
31742	09:17:14.184	00:00:31.742	1905	-1024	-768	-1	-1	-1	-1	4	-1024	-768	-1	-1	-1	-1	4		0	0						Untertest2.avi	0	880	547	72	111				0	Content		-72	-111	31742349	3412777471
31759	09:17:14.201	00:00:31.759	1906	-1024	-768	-1	-1	-1	-1	4	-1024	-768	-1	-1	-1	-1	4		0	0						Untertest2.avi	0	880	547	72	111				0	Content		-72	-111	31759017	3412794139
31776	09:17:14.218	00:00:31.775	1907	-1024	-768	-1	-1	-1	-1	4	-1024	-768	-1	-1	-1	-1	4		0	0						Untertest2.avi	0	880	547	72	111				0	Content		-72	-111	31775684	3412810806
31792	09:17:14.234	00:00:31.791	1908	-1024	-768	-1	-1	-1	-1	4	-1024	-768	-1	-1	-1	-1	4		0	0						Untertest2.avi	0	880	547	72	111				0	Content		-72	-111	31791787	3412826909
31808	09:17:14.250	00:00:31.808	1909	-1024	-768	-1	-1	-1	-1	4	-1024	-768	-1	-1	-1	-1	4		0	0						Untertest2.avi	0	880	547	72	111				0	Content		-72	-111	31808455	3412843577
31825	09:17:14.267	00:00:31.824	1910	-1024	-768	-1	-1	-1	-1	4	-1024	-768	-1	-1	-1	-1	4		0	0						Untertest2.avi	0	880	547	72	111				0	Content		-72	-111	31824509	3412859631
31841	09:17:14.283	00:00:31.841	1911	-1024	-768	-1	-1	-1	-1	4	-1024	-768	-1	-1	-1	-1	4		0	0						Untertest2.avi	0	880	547	72	111				0	Content		-72	-111	31841133	3412876255
31858	09:17:14.300	00:00:31.857	1912	-1024	-768	-1	-1	-1	-1	4	-1024	-768	-1	-1	-1	-1	4		0	0						Untertest2.avi	0	880	547	72	111				0	Content		-72	-111	31857882	3412893004
31875	09:17:14.317	00:00:31.874	1913	-1024	-768	-1	-1	-1	-1	4	-1024	-768	-1	-1	-1	-1	4		0	0						Untertest2.avi	0	880	547	72	111				0	Content		-72	-111	31874506	3412909628
31891	09:17:14.333	00:00:31.891	1914	-1024	-768	-1	-1	-1	-1	4	-1024	-768	-1	-1	-1	-1	4		0	0						Untertest2.avi	0	880	547	72	111				0	Content		-72	-111	31891174	3412926296
31908	09:17:14.350	00:00:31.907	1915	894,6293	67,83437	0,2986996	0,5552429	638,2808	3,703811	1	868,8539	65,76217	0,2987	0,5552428	638,2808	3,702458	3	37	895	68						Untertest2.avi	0	880	547	72	111	823	-43	17	0	Content		823	-43	31907767	3412942889
31925	09:17:14.367	00:00:31.924	1916	-1024	-768	-1	-1	-1	-1	4	-1024	-768	-1	-1	-1	-1	4		0	0						Untertest2.avi	0	880	547	72	111				0	Content		-72	-111	31924508	3412959630
31941	09:17:14.383	00:00:31.941	1917	-1024	-768	-1	-1	-1	-1	4	-1024	-768	-1	-1	-1	-1	4		0	0						Untertest2.avi	0	880	547	72	111				0	Content		-72	-111	31941131	3412976253
31958	09:17:14.400	00:00:31.957	1918	-1024	-768	-1	-1	-1	-1	4	-1024	-768	-1	-1	-1	-1	4		0	0						Untertest2.avi	0	880	547	72	111				0	Content		-72	-111	31957799	3412992921
31974	09:17:14.416	00:00:31.974	1919	-1024	-768	-1	-1	-1	-1	4	-1024	-768	-1	-1	-1	-1	4		0	0						Untertest2.avi	0	880	547	72	111				0	Content		-72	-111	31974382	3413009504
31991	09:17:14.433	00:00:31.991	1920	-1024	-768	-1	-1	-1	-1	4	-1024	-768	-1	-1	-1	-1	4		0	0						Untertest2.avi	0	880	547	72	111				0	Content		-72	-111	31991128	3413026250
32008	09:17:14.450	00:00:32.007	1921	-1024	-768	-1	-1	-1	-1	4	-1024	-768	-1	-1	-1	-1	4		0	0						Untertest2.avi	0	880	547	72	111				0	Content		-72	-111	32007753	3413042875
32024	09:17:14.466	00:00:32.024	1922	-1024	-768	-1	-1	-1	-1	4	-1024	-768	-1	-1	-1	-1	4		0	0						Untertest2.avi	0	880	547	72	111				0	Content		-72	-111	32024376	3413059498
32041	09:17:14.483	00:00:32.041	1923	-1024	-768	-1	-1	-1	-1	4	-1024	-768	-1	-1	-1	-1	4		0	0						Untertest2.avi	0	880	547	72	111				0	Content		-72	-111	32041000	3413076122
32058	09:17:14.500	00:00:32.057	1924	-1024	-768	-1	-1	-1	-1	4	-1024	-768	-1	-1	-1	-1	4		0	0						Untertest2.avi	0	880	547	72	111				0	Content		-72	-111	32057718	3413092840
32074	09:17:14.516	00:00:32.074	1925	-1024	-768	-1	-1	-1	-1	4	-1024	-768	-1	-1	-1	-1	4		0	0						Untertest2.avi	0	880	547	72	111				0	Content		-72	-111	32074386	3413109508
32091	09:17:14.533	00:00:32.091	1926	-1024	-768	-1	-1	-1	-1	4	-1024	-768	-1	-1	-1	-1	4		0	0						Untertest2.avi	0	880	547	72	111				0	Content		-72	-111	32091042	3413126164
32108	09:17:14.550	00:00:32.107	1927	-1024	-768	-1	-1	-1	-1	4	-1024	-768	-1	-1	-1	-1	4		0	0						Untertest2.avi	0	880	547	72	111				0	Content		-72	-111	32107709	3413142831
32124	09:17:14.566	00:00:32.124	1928	-1024	-768	-1	-1	-1	-1	4	-1024	-768	-1	-1	-1	-1	4		0	0						Untertest2.avi	0	880	547	72	111				0	Content		-72	-111	32124321	3413159443
32141	09:17:14.583	00:00:32.141	1929	-1024	-768	-1	-1	-1	-1	4	-1024	-768	-1	-1	-1	-1	4		0	0						Untertest2.avi	0	880	547	72	111				0	Content		-72	-111	32141072	3413176194
32158	09:17:14.600	00:00:32.157	1930	-1024	-768	-1	-1	-1	-1	4	-1024	-768	-1	-1	-1	-1	4		0	0						Untertest2.avi	0	880	547	72	111				0	Content		-72	-111	32157697	3413192819
32174	09:17:14.616	00:00:32.174	1931	-1024	-768	-1	-1	-1	-1	4	-1024	-768	-1	-1	-1	-1	4		0	0						Untertest2.avi	0	880	547	72	111				0	Content		-72	-111	32174365	3413209487
32191	09:17:14.633	00:00:32.190	1932	-1024	-768	-1	-1	-1	-1	4	-1024	-768	-1	-1	-1	-1	4		0	0						Untertest2.avi	0	880	547	72	111				0	Content		-72	-111	32190943	3413226065
32208	09:17:14.650	00:00:32.207	1933	-1024	-768	-1	-1	-1	-1	4	-1024	-768	-1	-1	-1	-1	4		0	0						Untertest2.avi	0	880	547	72	111				0	Content		-72	-111	32207695	3413242817
32224	09:17:14.666	00:00:32.224	1934	-1024	-768	-1	-1	-1	-1	4	-1024	-768	-1	-1	-1	-1	4		0	0						Untertest2.avi	0	880	547	72	111				0	Content		-72	-111	32224319	3413259441
32241	09:17:14.683	00:00:32.240	1935	-1024	-768	-1	-1	-1	-1	4	-1024	-768	-1	-1	-1	-1	4		0	0						Untertest2.avi	0	880	547	72	111				0	Content		-72	-111	32240944	3413276066
32258	09:17:14.700	00:00:32.257	1936	-1024	-768	-1	-1	-1	-1	4	-1024	-768	-1	-1	-1	-1	4		0	0						Untertest2.avi	0	880	547	72	111				0	Content		-72	-111	32257571	3413292693
32274	09:17:14.716	00:00:32.274	1937	-1024	-768	-1	-1	-1	-1	4	-1024	-768	-1	-1	-1	-1	4		0	0						Untertest2.avi	0	880	547	72	111				0	Content		-72	-111	32274318	3413309440
32291	09:17:14.733	00:00:32.290	1938	-1024	-768	-1	-1	-1	-1	4	-1024	-768	-1	-1	-1	-1	4		0	0						Untertest2.avi	0	880	547	72	111				0	Content		-72	-111	32290953	3413326075
32308	09:17:14.750	00:00:32.307	1939	-1024	-768	-1	-1	-1	-1	4	-1024	-768	-1	-1	-1	-1	4		0	0						Untertest2.avi	0	880	547	72	111				0	Content		-72	-111	32307568	3413342690
32324	09:17:14.766	00:00:32.324	1940	-1024	-768	-1	-1	-1	-1	4	-1024	-768	-1	-1	-1	-1	4		0	0						Untertest2.avi	0	880	547	72	111				0	Content		-72	-111	32324205	3413359327
32341	09:17:14.783	00:00:32.340	1941	-1024	-768	-1	-1	-1	-1	4	-1024	-768	-1	-1	-1	-1	4		0	0						Untertest2.avi	0	880	547	72	111				0	Content		-72	-111	32340944	3413376066
32358	09:17:14.800	00:00:32.357	1942	-1024	-768	-1	-1	-1	-1	4	-1024	-768	-1	-1	-1	-1	4		0	0						Untertest2.avi	0	880	547	72	111				0	Content		-72	-111	32357566	3413392688
32375	09:17:14.817	00:00:32.374	1943	-1024	-768	-1	-1	-1	-1	4	-1024	-768	-1	-1	-1	-1	4		0	0						Untertest2.avi	0	880	547	72	111				0	Content		-72	-111	32374817	3413409939
32391	09:17:14.833	00:00:32.390	1944	-1024	-768	-1	-1	-1	-1	4	-1024	-768	-1	-1	-1	-1	4		0	0						Untertest2.avi	0	880	547	72	111				0	Content		-72	-111	32390940	3413426062
32408	09:17:14.850	00:00:32.407	1945	-1024	-768	-1	-1	-1	-1	4	-1024	-768	-1	-1	-1	-1	4		0	0						Untertest2.avi	0	880	547	72	111				0	Content		-72	-111	32407564	3413442686
32424	09:17:14.866	00:00:32.424	1946	-1024	-768	-1	-1	-1	-1	4	-1024	-768	-1	-1	-1	-1	4		0	0						Untertest2.avi	0	880	547	72	111				0	Content		-72	-111	32424198	3413459320
32441	09:17:14.883	00:00:32.440	1947	-1024	-768	-1	-1	-1	-1	4	-1024	-768	-1	-1	-1	-1	4		0	0						Untertest2.avi	0	880	547	72	111				0	Content		-72	-111	32440808	3413475930
32458	09:17:14.900	00:00:32.458	1948	-1024	-768	-1	-1	-1	-1	4	-1024	-768	-1	-1	-1	-1	4		0	0						Untertest2.avi	0	880	547	72	111				0	Content		-72	-111	32458003	3413493125
32475	09:17:14.917	00:00:32.475	1949	-1024	-768	-1	-1	-1	-1	4	-1024	-768	-1	-1	-1	-1	4		0	0						Untertest2.avi	0	880	547	72	111				0	Content		-72	-111	32475378	3413510500
32493	09:17:14.935	00:00:32.492	1950	-1024	-768	-1	-1	-1	-1	4	-1024	-768	-1	-1	-1	-1	4		0	0						Untertest2.avi	0	880	547	72	111				0	Content		-72	-111	32492626	3413527748
32507	09:17:14.949	00:00:32.507	1951	-1024	-768	-1	-1	-1	-1	4	-1024	-768	-1	-1	-1	-1	4		0	0						Untertest2.avi	0	880	547	72	111				0	Content		-72	-111	32507429	3413542551
32524	09:17:14.966	00:00:32.524	1952	-1024	-768	-1	-1	-1	-1	4	-1024	-768	-1	-1	-1	-1	4		0	0						Untertest2.avi	0	880	547	72	111				0	Content		-72	-111	32524188	3413559310
32541	09:17:14.983	00:00:32.540	1953	-1024	-768	-1	-1	-1	-1	4	-1024	-768	-1	-1	-1	-1	4		0	0						Untertest2.avi	0	880	547	72	111				0	Content		-72	-111	32540800	3413575922
32557	09:17:14.999	00:00:32.557	1954	-1024	-768	-1	-1	-1	-1	4	-1024	-768	-1	-1	-1	-1	4		0	0						Untertest2.avi	0	880	547	72	111				0	Content		-72	-111	32557425	3413592547
32574	09:17:15.016	00:00:32.574	1955	-1024	-768	-1	-1	-1	-1	4	-1024	-768	-1	-1	-1	-1	4		0	0						Untertest2.avi	0	880	547	72	111				0	Content		-72	-111	32574048	3413609170
32591	09:17:15.033	00:00:32.590	1956	-1024	-768	-1	-1	-1	-1	4	-1024	-768	-1	-1	-1	-1	4		0	0						Untertest2.avi	0	880	547	72	111				0	Content		-72	-111	32590673	3413625795
32608	09:17:15.050	00:00:32.607	1957	-1024	-768	-1	-1	-1	-1	4	-1024	-768	-1	-1	-1	-1	4		0	0						Untertest2.avi	0	880	547	72	111				0	Content		-72	-111	32607866	3413642988
32625	09:17:15.067	00:00:32.625	1958	-1024	-768	-1	-1	-1	-1	4	-1024	-768	-1	-1	-1	-1	4		0	0						Untertest2.avi	0	880	547	72	111				0	Content		-72	-111	32625241	3413660363
32643	09:17:15.085	00:00:32.642	1959	-1024	-768	-1	-1	-1	-1	4	-1024	-768	-1	-1	-1	-1	4		0	0						Untertest2.avi	0	880	547	72	111				0	Content		-72	-111	32642614	3413677736
32657	09:17:15.099	00:00:32.657	1960	-1024	-768	-1	-1	-1	-1	4	-1024	-768	-1	-1	-1	-1	4		0	0						Untertest2.avi	0	880	547	72	111				0	Content		-72	-111	32657419	3413692541
32674	09:17:15.116	00:00:32.674	1961	-1024	-768	-1	-1	-1	-1	4	-1024	-768	-1	-1	-1	-1	4		0	0						Untertest2.avi	0	880	547	72	111				0	Content		-72	-111	32674044	3413709166
32691	09:17:15.133	00:00:32.690	1962	-1024	-768	-1	-1	-1	-1	4	-1024	-768	-1	-1	-1	-1	4		0	0						Untertest2.avi	0	880	547	72	111				0	Content		-72	-111	32690793	3413725915
32707	09:17:15.149	00:00:32.707	1963	-1024	-768	-1	-1	-1	-1	4	-1024	-768	-1	-1	-1	-1	4		0	0						Untertest2.avi	0	880	547	72	111				0	Content		-72	-111	32707414	3413742536
32724	09:17:15.166	00:00:32.724	1964	-1024	-768	-1	-1	-1	-1	4	-1024	-768	-1	-1	-1	-1	4		0	0						Untertest2.avi	0	880	547	72	111				0	Content		-72	-111	32724036	3413759158
32741	09:17:15.183	00:00:32.740	1965	-1024	-768	-1	-1	-1	-1	4	-1024	-768	-1	-1	-1	-1	4		0	0						Untertest2.avi	0	880	547	72	111				0	Content		-72	-111	32740659	3413775781
32758	09:17:15.200	00:00:32.757	1966	-1024	-768	-1	-1	-1	-1	4	-1024	-768	-1	-1	-1	-1	4		0	0						Untertest2.avi	0	880	547	72	111				0	Content		-72	-111	32757730	3413792852
32775	09:17:15.217	00:00:32.775	1967	-1024	-768	-1	-1	-1	-1	4	-1024	-768	-1	-1	-1	-1	4		0	0						Untertest2.avi	0	880	547	72	111				0	Content		-72	-111	32775104	3413810226
32792	09:17:15.234	00:00:32.792	1968	-1024	-768	-1	-1	-1	-1	4	-1024	-768	-1	-1	-1	-1	4		0	0						Untertest2.avi	0	880	547	72	111				0	Content		-72	-111	32792477	3413827599
32807	09:17:15.249	00:00:32.807	1969	-1024	-768	-1	-1	-1	-1	4	-1024	-768	-1	-1	-1	-1	4		0	0						Untertest2.avi	0	880	547	72	111				0	Content		-72	-111	32807280	3413842402
32824	09:17:15.266	00:00:32.823	1970	-1024	-768	-1	-1	-1	-1	4	-1024	-768	-1	-1	-1	-1	4		0	0						Untertest2.avi	0	880	547	72	111				0	Content		-72	-111	32823904	3413859026
32841	09:17:15.283	00:00:32.840	1971	-1024	-768	-1	-1	-1	-1	4	-1024	-768	-1	-1	-1	-1	4		0	0						Untertest2.avi	0	880	547	72	111				0	Content		-72	-111	32840646	3413875768
32857	09:17:15.299	00:00:32.857	1972	1395,887	746,8486	0,4183854	0,6105484	414,077	3,464091	3	1387,39	757,0313	0,4184015	0,6105437	414,077	3,465786	1	38	1387	757						Untertest2.avi	0	880	547	72	111	1298	661	133	0	Content		1315	646	32857269	3413892391
32874	09:17:15.316	00:00:32.873	1973	1378,052	756,8118	0,4185804	0,6105807	414,3776	3,541018	3	1369,506	767,1028	0,4185979	0,6105759	414,3776	3,542442	1	38	1370	767						Untertest2.avi	0	880	547	72	111	1298	661	133	0	Content		1298	656	32873900	3413909022
32891	09:17:15.333	00:00:32.890	1974	-1024	-768	-1	-1	-1	-1	4	-1024	-768	-1	-1	-1	-1	4	38	0	0						Untertest2.avi	0	880	547	72	111	1298	661	133	0	Content		-72	-111	32890525	3413925647
32907	09:17:15.349	00:00:32.907	1975	1384,194	760,2151	0,4188287	0,6109633	414,8802	3,485744	3	1377,194	770,567	0,418858	0,6109585	414,8802	3,487887	1	38	1377	771						Untertest2.avi	0	880	547	72	111	1298	661	133	0	Content		1305	660	32907273	3413942395
32924	09:17:15.366	00:00:32.924	1976	1372,695	761,3114	0,4186235	0,6113082	414,1169	3,523904	3	1363,364	771,6924	0,4186364	0,6113034	414,1169	3,524972	1	38	1363	772						Untertest2.avi	0	880	547	72	111	1298	661	133	0	Content		1291	661	32924023	3413959145
32941	09:17:15.383	00:00:32.940	1977	1378,278	762,5667	0,4186758	0,6115582	414,8843	3,536255	3	1371,65	772,9228	0,4187076	0,6115534	414,8843	3,538476	1	38	1372	773						Untertest2.avi	0	880	547	72	111	1298	661	133	0	Content		1300	662	32940521	3413975643
32957	09:17:15.399	00:00:32.957	1978	1375,672	763,6946	0,4181001	0,611879	413,6999	3,511029	3	1368,957	774,0443	0,4181321	0,6118741	413,6999	3,513189	1	38	1369	774						Untertest2.avi	0	880	547	72	111	1298	661	133	0	Content		1297	663	32957151	3413992273
32974	09:17:15.416	00:00:32.973	1979	-1024	-768	-1	-1	-1	-1	4	-1024	-768	-1	-1	-1	-1	4	38	0	0						Untertest2.avi	0	880	547	72	111	1298	661	133	0	Content		-72	-111	32973897	3414009019
[truncated: 1,775 more rows]
