# Supplementary material for: Gaze Duration Biases for Colours in Combination with Dissonant and Consonant Sounds: A Comparative Eye-Tracking Study with Orangutans
Source: PLoS One. 2015 Oct 14;10(10):e0139894. doi: 10.1371/journal.pone.0139894 (PMC4605782; doi:10.1371/journal.pone.0139894)
Supplement: S1 Data — (ZIP) [file pone.0139894.s004.zip › Plos ColourSound Data/Apes/Farben_Musik_U2/Rec 15-All-Data.tsv]

System Properties:
Operating System:	Microsoft Windows NT 6.1.7601 Service Pack 1
System User Name:	tobiiadmin
Machine Name:	LOE7690LAP
Data properties:
Recording name:	Rec 15
Recording date:	04.03.2014
Recording time:	10:54:53
Recording resolution:	1024 x 768
Export date:	09.03.2014
Export time:	12:20:08
Participant:	Tana
Filter settings:
Eye: Average
Validity: Normal
Fixation filter: Tobii fixation filter
Velocity threshold: 35
Distance threshold: 35
Timestamp	DateTimeStamp	DateTimeStampStartOffset	Number	GazePointXLeft	GazePointYLeft	CamXLeft	CamYLeft	DistanceLeft	PupilLeft	ValidityLeft	GazePointXRight	GazePointYRight	CamXRight	CamYRight	DistanceRight	PupilRight	ValidityRight	FixationIndex	GazePointX	GazePointY	Event	EventKey	Data1	Data2	Descriptor	StimuliName	StimuliID	MediaWidth	MediaHeight	MediaPosX	MediaPosY	MappedFixationPointX	MappedFixationPointY	FixationDuration	AoiIds	AoiNames	WebGroupImage	MappedGazeDataPointX	MappedGazeDataPointY	MicroSecondTimestamp	AbsoluteMicroSecondTimestamp
5	10:54:53.709	00:00:00.005	0	-1024	-768	-1	-1	-1	-1	4	-1024	-768	-1	-1	-1	-1	4		0	0						No media	0	1024	768	0	0				0	Content		0	0	5276	1890270218
22	10:54:53.726	00:00:00.021	1	-1024	-768	-1	-1	-1	-1	4	-1024	-768	-1	-1	-1	-1	4		0	0						No media	0	1024	768	0	0				0	Content		0	0	21942	1890286884
39	10:54:53.743	00:00:00.038	2	-1024	-768	-1	-1	-1	-1	4	-1024	-768	-1	-1	-1	-1	4		0	0						No media	0	1024	768	0	0				0	Content		0	0	38608	1890303550
56	10:54:53.760	00:00:00.055	3	-1024	-768	-1	-1	-1	-1	4	-1024	-768	-1	-1	-1	-1	4		0	0						No media	0	1024	768	0	0				0	Content		0	0	55618	1890320560
72	10:54:53.776	00:00:00.072	4	-1024	-768	-1	-1	-1	-1	4	-1024	-768	-1	-1	-1	-1	4		0	0						No media	0	1024	768	0	0				0	Content		0	0	72284	1890337226
89	10:54:53.793	00:00:00.088	5	-1024	-768	-1	-1	-1	-1	4	-1024	-768	-1	-1	-1	-1	4		0	0						No media	0	1024	768	0	0				0	Content		0	0	88950	1890353892
106	10:54:53.810	00:00:00.106	6	-1024	-768	-1	-1	-1	-1	4	-1024	-768	-1	-1	-1	-1	4		0	0						No media	0	1024	768	0	0				0	Content		0	0	106256	1890371198
124	10:54:53.828	00:00:00.123	7	-1024	-768	-1	-1	-1	-1	4	-1024	-768	-1	-1	-1	-1	4		0	0						No media	0	1024	768	0	0				0	Content		0	0	123503	1890388445
139	10:54:53.843	00:00:00.139	8	-1024	-768	-1	-1	-1	-1	4	-1024	-768	-1	-1	-1	-1	4		0	0						No media	0	1024	768	0	0				0	Content		0	0	139251	1890404193
156	10:54:53.860	00:00:00.155	9	-1024	-768	-1	-1	-1	-1	4	-1024	-768	-1	-1	-1	-1	4		0	0						No media	0	1024	768	0	0				0	Content		0	0	155916	1890420858
172	10:54:53.876	00:00:00.172	10	-1024	-768	-1	-1	-1	-1	4	-1024	-768	-1	-1	-1	-1	4		0	0						No media	0	1024	768	0	0				0	Content		0	0	172080	1890437022
189	10:54:53.893	00:00:00.188	11	-1024	-768	-1	-1	-1	-1	4	-1024	-768	-1	-1	-1	-1	4		0	0						No media	0	1024	768	0	0				0	Content		0	0	188746	1890453688
205	10:54:53.909	00:00:00.205	12	-1024	-768	-1	-1	-1	-1	4	-1024	-768	-1	-1	-1	-1	4		0	0						No media	0	1024	768	0	0				0	Content		0	0	205207	1890470149
222	10:54:53.926	00:00:00.221	13	-1024	-768	-1	-1	-1	-1	4	-1024	-768	-1	-1	-1	-1	4		0	0						No media	0	1024	768	0	0				0	Content		0	0	221873	1890486815
238	10:54:53.942	00:00:00.238	14	-1024	-768	-1	-1	-1	-1	4	-1024	-768	-1	-1	-1	-1	4		0	0						No media	0	1024	768	0	0				0	Content		0	0	238288	1890503230
255	10:54:53.959	00:00:00.254	15	-1024	-768	-1	-1	-1	-1	4	-1024	-768	-1	-1	-1	-1	4		0	0						No media	0	1024	768	0	0				0	Content		0	0	254884	1890519826
272	10:54:53.976	00:00:00.271	16	-1024	-768	-1	-1	-1	-1	4	-1024	-768	-1	-1	-1	-1	4		0	0						No media	0	1024	768	0	0				0	Content		0	0	271550	1890536492
288	10:54:53.992	00:00:00.288	17	-1024	-768	-1	-1	-1	-1	4	-1024	-768	-1	-1	-1	-1	4		0	0						No media	0	1024	768	0	0				0	Content		0	0	288186	1890553128
305	10:54:54.009	00:00:00.305	18	-1024	-768	-1	-1	-1	-1	4	-1024	-768	-1	-1	-1	-1	4		0	0						No media	0	1024	768	0	0				0	Content		0	0	305224	1890570166
322	10:54:54.026	00:00:00.321	19	-1024	-768	-1	-1	-1	-1	4	-1024	-768	-1	-1	-1	-1	4		0	0						No media	0	1024	768	0	0				0	Content		0	0	321889	1890586831
339	10:54:54.043	00:00:00.338	20	-1024	-768	-1	-1	-1	-1	4	-1024	-768	-1	-1	-1	-1	4		0	0						No media	0	1024	768	0	0				0	Content		0	0	338553	1890603495
356	10:54:54.060	00:00:00.356	21	-1024	-768	-1	-1	-1	-1	4	-1024	-768	-1	-1	-1	-1	4		0	0						No media	0	1024	768	0	0				0	Content		0	0	356045	1890620987
373	10:54:54.077	00:00:00.373	22	-1024	-768	-1	-1	-1	-1	4	-1024	-768	-1	-1	-1	-1	4		0	0						No media	0	1024	768	0	0				0	Content		0	0	373292	1890638234
388	10:54:54.092	00:00:00.388	23	-1024	-768	-1	-1	-1	-1	4	-1024	-768	-1	-1	-1	-1	4		0	0						No media	0	1024	768	0	0				0	Content		0	0	388161	1890653103
405	10:54:54.109	00:00:00.404	24	-1024	-768	-1	-1	-1	-1	4	-1024	-768	-1	-1	-1	-1	4		0	0						No media	0	1024	768	0	0				0	Content		0	0	404658	1890669600
421	10:54:54.125	00:00:00.421	25	-1024	-768	-1	-1	-1	-1	4	-1024	-768	-1	-1	-1	-1	4		0	0						No media	0	1024	768	0	0				0	Content		0	0	421372	1890686314
438	10:54:54.142	00:00:00.438	26	-1024	-768	-1	-1	-1	-1	4	-1024	-768	-1	-1	-1	-1	4		0	0						No media	0	1024	768	0	0				0	Content		0	0	438036	1890702978
440	10:54:54.144																				MovieStart	128	0	0	Untertest2.avi
455	10:54:54.159	00:00:00.454	27	-1024	-768	-1	-1	-1	-1	4	-1024	-768	-1	-1	-1	-1	4		0	0						Untertest2.avi	0	880	547	72	111				0	Content		-72	-111	454701	1890719643
471	10:54:54.175	00:00:00.471	28	-1024	-768	-1	-1	-1	-1	4	-1024	-768	-1	-1	-1	-1	4		0	0						Untertest2.avi	0	880	547	72	111				0	Content		-72	-111	471392	1890736334
488	10:54:54.192	00:00:00.488	29	-1024	-768	-1	-1	-1	-1	4	-1024	-768	-1	-1	-1	-1	4		0	0						Untertest2.avi	0	880	547	72	111				0	Content		-72	-111	488225	1890753167
505	10:54:54.209	00:00:00.504	30	-1024	-768	-1	-1	-1	-1	4	-1024	-768	-1	-1	-1	-1	4		0	0						Untertest2.avi	0	880	547	72	111				0	Content		-72	-111	504889	1890769831
522	10:54:54.226	00:00:00.521	31	-1024	-768	-1	-1	-1	-1	4	-1024	-768	-1	-1	-1	-1	4		0	0						Untertest2.avi	0	880	547	72	111				0	Content		-72	-111	521554	1890786496
539	10:54:54.243	00:00:00.538	32	-1024	-768	-1	-1	-1	-1	4	-1024	-768	-1	-1	-1	-1	4		0	0						Untertest2.avi	0	880	547	72	111				0	Content		-72	-111	538536	1890803478
555	10:54:54.259	00:00:00.555	33	-1024	-768	-1	-1	-1	-1	4	-1024	-768	-1	-1	-1	-1	4		0	0						Untertest2.avi	0	880	547	72	111				0	Content		-72	-111	555201	1890820143
572	10:54:54.276	00:00:00.571	34	-1024	-768	-1	-1	-1	-1	4	-1024	-768	-1	-1	-1	-1	4		0	0						Untertest2.avi	0	880	547	72	111				0	Content		-72	-111	571865	1890836807
589	10:54:54.293	00:00:00.589	35	-1024	-768	-1	-1	-1	-1	4	-1024	-768	-1	-1	-1	-1	4		0	0						Untertest2.avi	0	880	547	72	111				0	Content		-72	-111	589117	1890854059
606	10:54:54.310	00:00:00.606	36	-1024	-768	-1	-1	-1	-1	4	-1024	-768	-1	-1	-1	-1	4		0	0						Untertest2.avi	0	880	547	72	111				0	Content		-72	-111	606485	1890871427
621	10:54:54.325	00:00:00.621	37	-1024	-768	-1	-1	-1	-1	4	-1024	-768	-1	-1	-1	-1	4		0	0						Untertest2.avi	0	880	547	72	111				0	Content		-72	-111	621244	1890886186
638	10:54:54.342	00:00:00.637	38	-1024	-768	-1	-1	-1	-1	4	-1024	-768	-1	-1	-1	-1	4		0	0						Untertest2.avi	0	880	547	72	111				0	Content		-72	-111	637922	1890902864
655	10:54:54.359	00:00:00.654	39	-1024	-768	-1	-1	-1	-1	4	-1024	-768	-1	-1	-1	-1	4		0	0						Untertest2.avi	0	880	547	72	111				0	Content		-72	-111	654587	1890919529
671	10:54:54.375	00:00:00.671	40	-1024	-768	-1	-1	-1	-1	4	-1024	-768	-1	-1	-1	-1	4		0	0						Untertest2.avi	0	880	547	72	111				0	Content		-72	-111	671243	1890936185
688	10:54:54.392	00:00:00.687	41	-1024	-768	-1	-1	-1	-1	4	-1024	-768	-1	-1	-1	-1	4		0	0						Untertest2.avi	0	880	547	72	111				0	Content		-72	-111	687908	1890952850
705	10:54:54.409	00:00:00.704	42	-1024	-768	-1	-1	-1	-1	4	-1024	-768	-1	-1	-1	-1	4		0	0						Untertest2.avi	0	880	547	72	111				0	Content		-72	-111	704520	1890969462
721	10:54:54.425	00:00:00.721	43	-1024	-768	-1	-1	-1	-1	4	-1024	-768	-1	-1	-1	-1	4		0	0						Untertest2.avi	0	880	547	72	111				0	Content		-72	-111	721085	1890986027
738	10:54:54.442	00:00:00.737	44	-1024	-768	-1	-1	-1	-1	4	-1024	-768	-1	-1	-1	-1	4		0	0						Untertest2.avi	0	880	547	72	111				0	Content		-72	-111	737831	1891002773
755	10:54:54.459	00:00:00.754	45	-1024	-768	-1	-1	-1	-1	4	-1024	-768	-1	-1	-1	-1	4		0	0						Untertest2.avi	0	880	547	72	111				0	Content		-72	-111	754870	1891019812
772	10:54:54.476	00:00:00.771	46	-1024	-768	-1	-1	-1	-1	4	-1024	-768	-1	-1	-1	-1	4		0	0						Untertest2.avi	0	880	547	72	111				0	Content		-72	-111	771534	1891036476
788	10:54:54.492	00:00:00.788	47	-1024	-768	-1	-1	-1	-1	4	-1024	-768	-1	-1	-1	-1	4		0	0						Untertest2.avi	0	880	547	72	111				0	Content		-72	-111	788199	1891053141
806	10:54:54.510	00:00:00.805	48	-1024	-768	-1	-1	-1	-1	4	-1024	-768	-1	-1	-1	-1	4		0	0						Untertest2.avi	0	880	547	72	111				0	Content		-72	-111	805563	1891070505
823	10:54:54.527	00:00:00.822	49	-1024	-768	-1	-1	-1	-1	4	-1024	-768	-1	-1	-1	-1	4		0	0						Untertest2.avi	0	880	547	72	111				0	Content		-72	-111	822933	1891087875
838	10:54:54.542	00:00:00.837	50	-1024	-768	-1	-1	-1	-1	4	-1024	-768	-1	-1	-1	-1	4		0	0						Untertest2.avi	0	880	547	72	111				0	Content		-72	-111	837803	1891102745
854	10:54:54.558	00:00:00.854	51	-1024	-768	-1	-1	-1	-1	4	-1024	-768	-1	-1	-1	-1	4		0	0						Untertest2.avi	0	880	547	72	111				0	Content		-72	-111	854308	1891119250
871	10:54:54.575	00:00:00.871	52	-1024	-768	-1	-1	-1	-1	4	-1024	-768	-1	-1	-1	-1	4		0	0						Untertest2.avi	0	880	547	72	111				0	Content		-72	-111	871016	1891135958
888	10:54:54.592	00:00:00.887	53	-1024	-768	-1	-1	-1	-1	4	-1024	-768	-1	-1	-1	-1	4		0	0						Untertest2.avi	0	880	547	72	111				0	Content		-72	-111	887681	1891152623
904	10:54:54.608	00:00:00.904	54	-1024	-768	-1	-1	-1	-1	4	-1024	-768	-1	-1	-1	-1	4		0	0						Untertest2.avi	0	880	547	72	111				0	Content		-72	-111	904360	1891169302
921	10:54:54.625	00:00:00.921	55	-1024	-768	-1	-1	-1	-1	4	-1024	-768	-1	-1	-1	-1	4		0	0						Untertest2.avi	0	880	547	72	111				0	Content		-72	-111	921025	1891185967
938	10:54:54.642	00:00:00.937	56	-1024	-768	-1	-1	-1	-1	4	-1024	-768	-1	-1	-1	-1	4		0	0						Untertest2.avi	0	880	547	72	111				0	Content		-72	-111	937652	1891202594
954	10:54:54.658	00:00:00.954	57	-1024	-768	-1	-1	-1	-1	4	-1024	-768	-1	-1	-1	-1	4		0	0						Untertest2.avi	0	880	547	72	111				0	Content		-72	-111	954316	1891219258
971	10:54:54.675	00:00:00.970	58	-1024	-768	-1	-1	-1	-1	4	-1024	-768	-1	-1	-1	-1	4		0	0						Untertest2.avi	0	880	547	72	111				0	Content		-72	-111	970981	1891235923
988	10:54:54.692	00:00:00.987	59	-1024	-768	-1	-1	-1	-1	4	-1024	-768	-1	-1	-1	-1	4		0	0						Untertest2.avi	0	880	547	72	111				0	Content		-72	-111	987881	1891252823
1005	10:54:54.709	00:00:01.004	60	-1024	-768	-1	-1	-1	-1	4	-1024	-768	-1	-1	-1	-1	4		0	0						Untertest2.avi	0	880	547	72	111				0	Content		-72	-111	1004546	1891269488
1022	10:54:54.726	00:00:01.021	61	-1024	-768	-1	-1	-1	-1	4	-1024	-768	-1	-1	-1	-1	4		0	0						Untertest2.avi	0	880	547	72	111				0	Content		-72	-111	1021534	1891286476
1038	10:54:54.742	00:00:01.038	62	-1024	-768	-1	-1	-1	-1	4	-1024	-768	-1	-1	-1	-1	4		0	0						Untertest2.avi	0	880	547	72	111				0	Content		-72	-111	1038199	1891303141
1055	10:54:54.759	00:00:01.054	63	-1024	-768	-1	-1	-1	-1	4	-1024	-768	-1	-1	-1	-1	4		0	0						Untertest2.avi	0	880	547	72	111				0	Content		-72	-111	1054863	1891319805
1072	10:54:54.776	00:00:01.072	64	-1024	-768	-1	-1	-1	-1	4	-1024	-768	-1	-1	-1	-1	4		0	0						Untertest2.avi	0	880	547	72	111				0	Content		-72	-111	1072126	1891337068
1089	10:54:54.793	00:00:01.089	65	-1024	-768	-1	-1	-1	-1	4	-1024	-768	-1	-1	-1	-1	4		0	0						Untertest2.avi	0	880	547	72	111				0	Content		-72	-111	1089370	1891354312
1104	10:54:54.808	00:00:01.104	66	-1024	-768	-1	-1	-1	-1	4	-1024	-768	-1	-1	-1	-1	4		0	0						Untertest2.avi	0	880	547	72	111				0	Content		-72	-111	1104243	1891369185
1121	10:54:54.825	00:00:01.120	67	-1024	-768	-1	-1	-1	-1	4	-1024	-768	-1	-1	-1	-1	4		0	0						Untertest2.avi	0	880	547	72	111				0	Content		-72	-111	1120738	1891385680
1137	10:54:54.841	00:00:01.137	68	-1024	-768	-1	-1	-1	-1	4	-1024	-768	-1	-1	-1	-1	4		0	0						Untertest2.avi	0	880	547	72	111				0	Content		-72	-111	1137486	1891402428
1154	10:54:54.858	00:00:01.154	69	-1024	-768	-1	-1	-1	-1	4	-1024	-768	-1	-1	-1	-1	4		0	0						Untertest2.avi	0	880	547	72	111				0	Content		-72	-111	1154107	1891419049
1171	10:54:54.875	00:00:01.170	70	-1024	-768	-1	-1	-1	-1	4	-1024	-768	-1	-1	-1	-1	4		0	0						Untertest2.avi	0	880	547	72	111				0	Content		-72	-111	1170772	1891435714
1187	10:54:54.891	00:00:01.187	71	-1024	-768	-1	-1	-1	-1	4	-1024	-768	-1	-1	-1	-1	4		0	0						Untertest2.avi	0	880	547	72	111				0	Content		-72	-111	1187419	1891452361
1204	10:54:54.908	00:00:01.204	72	-1024	-768	-1	-1	-1	-1	4	-1024	-768	-1	-1	-1	-1	4		0	0						Untertest2.avi	0	880	547	72	111				0	Content		-72	-111	1204084	1891469026
1221	10:54:54.925	00:00:01.220	73	-1024	-768	-1	-1	-1	-1	4	-1024	-768	-1	-1	-1	-1	4		0	0						Untertest2.avi	0	880	547	72	111				0	Content		-72	-111	1220748	1891485690
1238	10:54:54.942	00:00:01.237	74	-1024	-768	-1	-1	-1	-1	4	-1024	-768	-1	-1	-1	-1	4		0	0						Untertest2.avi	0	880	547	72	111				0	Content		-72	-111	1237833	1891502775
1255	10:54:54.959	00:00:01.254	75	-1024	-768	-1	-1	-1	-1	4	-1024	-768	-1	-1	-1	-1	4		0	0						Untertest2.avi	0	880	547	72	111				0	Content		-72	-111	1254501	1891519443
1271	10:54:54.975	00:00:01.271	76	-1024	-768	-1	-1	-1	-1	4	-1024	-768	-1	-1	-1	-1	4		0	0						Untertest2.avi	0	880	547	72	111				0	Content		-72	-111	1271170	1891536112
1288	10:54:54.992	00:00:01.288	77	-1024	-768	-1	-1	-1	-1	4	-1024	-768	-1	-1	-1	-1	4		0	0						Untertest2.avi	0	880	547	72	111				0	Content		-72	-111	1288134	1891553076
1305	10:54:55.009	00:00:01.304	78	-1024	-768	-1	-1	-1	-1	4	-1024	-768	-1	-1	-1	-1	4		0	0						Untertest2.avi	0	880	547	72	111				0	Content		-72	-111	1304802	1891569744
1321	10:54:55.025	00:00:01.321	79	-1024	-768	-1	-1	-1	-1	4	-1024	-768	-1	-1	-1	-1	4		0	0						Untertest2.avi	0	880	547	72	111				0	Content		-72	-111	1321471	1891586413
1339	10:54:55.043	00:00:01.338	80	1123,291	657,1669	0,6881396	0,757707	597,2581	3,768776	1	1123,291	657,1669	0,6881396	0,757707	597,2581	3,768776	3	0	1123	657						Untertest2.avi	0	880	547	72	111	1061	545	133	0	Content		1051	546	1338818	1891603760
1356	10:54:55.060	00:00:01.356	81	-1024	-768	-1	-1	-1	-1	4	-1024	-768	-1	-1	-1	-1	4	0	0	0						Untertest2.avi	0	880	547	72	111	1061	545	133	0	Content		-72	-111	1356058	1891621000
1372	10:54:55.076	00:00:01.371	82	1151,824	646,7548	0,6905565	0,7614482	599,1917	3,958907	1	1151,824	646,7548	0,6905565	0,7614482	599,1917	3,958907	3	0	1152	647						Untertest2.avi	0	880	547	72	111	1061	545	133	0	Content		1080	536	1371929	1891636871
1388	10:54:55.092	00:00:01.388	83	-1024	-768	-1	-1	-1	-1	4	-1024	-768	-1	-1	-1	-1	4	0	0	0						Untertest2.avi	0	880	547	72	111	1061	545	133	0	Content		-72	-111	1388178	1891653120
1405	10:54:55.109	00:00:01.405	84	-1024	-768	-1	-1	-1	-1	4	-1024	-768	-1	-1	-1	-1	4	0	0	0						Untertest2.avi	0	880	547	72	111	1061	545	133	0	Content		-72	-111	1405053	1891669995
1422	10:54:55.126	00:00:01.421	85	-1024	-768	-1	-1	-1	-1	4	-1024	-768	-1	-1	-1	-1	4	0	0	0						Untertest2.avi	0	880	547	72	111	1061	545	133	0	Content		-72	-111	1421722	1891686664
1438	10:54:55.142	00:00:01.438	86	1132,907	656,4797	0,6947432	0,7692467	610,2068	4,144493	1	1132,907	656,4797	0,6947432	0,7692467	610,2068	4,144493	3	0	1133	656						Untertest2.avi	0	880	547	72	111	1061	545	133	0	Content		1061	545	1438054	1891702996
1455	10:54:55.159	00:00:01.455	87	-1024	-768	-1	-1	-1	-1	4	-1024	-768	-1	-1	-1	-1	4	0	0	0						Untertest2.avi	0	880	547	72	111	1061	545	133	0	Content		-72	-111	1455177	1891720119
1472	10:54:55.176	00:00:01.471	88	1145,252	618,1372	0,6973017	0,7740109	610,2067	4,113174	1	1145,252	618,1372	0,6973017	0,7740109	610,2067	4,113174	3	1	1145	618						Untertest2.avi	0	880	547	72	111	1036	494	417	0	Content		1073	507	1471677	1891736619
1489	10:54:55.193	00:00:01.488	89	1145,252	618,1372	0,6977172	0,7761666	618,2549	4,113174	1	1145,252	618,1372	0,6977172	0,7761666	618,2549	4,113174	3	1	1145	618						Untertest2.avi	0	880	547	72	111	1036	494	417	0	Content		1073	507	1488675	1891753617
1505	10:54:55.209	00:00:01.504	90	-1024	-768	-1	-1	-1	-1	4	-1024	-768	-1	-1	-1	-1	4	1	0	0						Untertest2.avi	0	880	547	72	111	1036	494	417	0	Content		-72	-111	1504928	1891769870
1522	10:54:55.226	00:00:01.521	91	-1024	-768	-1	-1	-1	-1	4	-1024	-768	-1	-1	-1	-1	4	1	0	0						Untertest2.avi	0	880	547	72	111	1036	494	417	0	Content		-72	-111	1521552	1891786494
1538	10:54:55.242	00:00:01.538	92	-1024	-768	-1	-1	-1	-1	4	-1024	-768	-1	-1	-1	-1	4	1	0	0						Untertest2.avi	0	880	547	72	111	1036	494	417	0	Content		-72	-111	1538221	1891803163
1555	10:54:55.259	00:00:01.554	93	-1024	-768	-1	-1	-1	-1	4	-1024	-768	-1	-1	-1	-1	4	1	0	0						Untertest2.avi	0	880	547	72	111	1036	494	417	0	Content		-72	-111	1554799	1891819741
1572	10:54:55.276	00:00:01.571	94	-1024	-768	-1	-1	-1	-1	4	-1024	-768	-1	-1	-1	-1	4	1	0	0						Untertest2.avi	0	880	547	72	111	1036	494	417	0	Content		-72	-111	1571925	1891836867
1588	10:54:55.292	00:00:01.588	95	1119,645	594,5518	0,7039019	0,7893207	618,2549	4,423612	3	1119,645	594,5518	0,7039019	0,7893207	618,2549	4,423612	1	1	1120	595						Untertest2.avi	0	880	547	72	111	1036	494	417	0	Content		1048	484	1588300	1891853242
1605	10:54:55.309	00:00:01.605	96	1119,645	594,5518	0,6977172	0,7761666	618,2549	4,423612	3	1119,645	594,5518	0,7023353	0,7914534	647,1335	4,423612	1	1	1120	595						Untertest2.avi	0	880	547	72	111	1036	494	417	0	Content		1048	484	1605052	1891869994
1622	10:54:55.326	00:00:01.621	97	-1024	-768	-1	-1	-1	-1	4	-1024	-768	-1	-1	-1	-1	4	1	0	0						Untertest2.avi	0	880	547	72	111	1036	494	417	0	Content		-72	-111	1621675	1891886617
1638	10:54:55.342	00:00:01.638	98	-1024	-768	-1	-1	-1	-1	4	-1024	-768	-1	-1	-1	-1	4	1	0	0						Untertest2.avi	0	880	547	72	111	1036	494	417	0	Content		-72	-111	1638302	1891903244
1655	10:54:55.359	00:00:01.654	99	-1024	-768	-1	-1	-1	-1	4	-1024	-768	-1	-1	-1	-1	4	1	0	0						Untertest2.avi	0	880	547	72	111	1036	494	417	0	Content		-72	-111	1654970	1891919912
1672	10:54:55.376	00:00:01.671	100	1102,524	610,5376	0,817297	0,7878177	622,3439	4,639439	1	1139,114	607,1581	0,8159047	0,7877925	647,1335	4,816165	3	1	1103	611						Untertest2.avi	0	880	547	72	111	1036	494	417	0	Content		1031	500	1671565	1891936507
1688	10:54:55.392	00:00:01.688	101	1108,173	605,8636	0,8170972	0,7911581	622,3439	4,480945	1	1148,313	600,2419	0,815729	0,7911555	647,1335	4,651999	3	1	1108	606						Untertest2.avi	0	880	547	72	111	1036	494	417	0	Content		1036	495	1688429	1891953371
1705	10:54:55.409	00:00:01.705	102	-1024	-768	-1	-1	-1	-1	4	-1024	-768	-1	-1	-1	-1	4	1	0	0						Untertest2.avi	0	880	547	72	111	1036	494	417	0	Content		-72	-111	1705054	1891969996
1722	10:54:55.426	00:00:01.721	103	-1024	-768	-1	-1	-1	-1	4	-1024	-768	-1	-1	-1	-1	4	1	0	0						Untertest2.avi	0	880	547	72	111	1036	494	417	0	Content		-72	-111	1721679	1891986621
1738	10:54:55.442	00:00:01.738	104	-1024	-768	-1	-1	-1	-1	4	-1024	-768	-1	-1	-1	-1	4	1	0	0						Untertest2.avi	0	880	547	72	111	1036	494	417	0	Content		-72	-111	1738366	1892003308
1755	10:54:55.459	00:00:01.755	105	-1024	-768	-1	-1	-1	-1	4	-1024	-768	-1	-1	-1	-1	4	1	0	0						Untertest2.avi	0	880	547	72	111	1036	494	417	0	Content		-72	-111	1755035	1892019977
1772	10:54:55.476	00:00:01.771	106	1088,247	604,5858	0,8164984	0,7994205	622,3439	4,529666	1	1126,609	598,861	0,8151256	0,7994176	647,1335	4,702376	3	1	1088	605						Untertest2.avi	0	880	547	72	111	1036	494	417	0	Content		1016	494	1771677	1892036619
1788	10:54:55.492	00:00:01.788	107	-1024	-768	-1	-1	-1	-1	4	-1024	-768	-1	-1	-1	-1	4	1	0	0						Untertest2.avi	0	880	547	72	111	1036	494	417	0	Content		-72	-111	1788188	1892053130
1805	10:54:55.509	00:00:01.805	108	-1024	-768	-1	-1	-1	-1	4	-1024	-768	-1	-1	-1	-1	4	1	0	0						Untertest2.avi	0	880	547	72	111	1036	494	417	0	Content		-72	-111	1805297	1892070239
1822	10:54:55.526	00:00:01.821	109	1072,352	599,901	0,81792	0,7987713	622,3439	4,5224	1	1072,352	599,901	0,81792	0,7987713	622,3439	4,5224	3	1	1072	600						Untertest2.avi	0	880	547	72	111	1036	494	417	0	Content		1000	489	1821921	1892086863
1839	10:54:55.543	00:00:01.838	110	-1024	-768	-1	-1	-1	-1	4	-1024	-768	-1	-1	-1	-1	4	1	0	0						Untertest2.avi	0	880	547	72	111	1036	494	417	0	Content		-72	-111	1838548	1892103490
1855	10:54:55.559	00:00:01.854	111	1112,421	598,9969	0,817939	0,7950287	646,8406	4,870558	1	1112,421	598,9969	0,817939	0,7950287	646,8406	4,870558	3	1	1112	599						Untertest2.avi	0	880	547	72	111	1036	494	417	0	Content		1040	488	1854921	1892119863
1872	10:54:55.576	00:00:01.871	112	1104,979	596,6052	0,8185934	0,792762	646,8406	4,687317	1	1104,979	596,6052	0,8185934	0,792762	646,8406	4,687317	3	1	1105	597						Untertest2.avi	0	880	547	72	111	1036	494	417	0	Content		1033	486	1871920	1892136862
1888	10:54:55.592	00:00:01.888	113	-1024	-768	-1	-1	-1	-1	4	-1024	-768	-1	-1	-1	-1	4		0	0						Untertest2.avi	0	880	547	72	111				0	Content		-72	-111	1888227	1892153169
1905	10:54:55.609	00:00:01.904	114	-1024	-768	-1	-1	-1	-1	4	-1024	-768	-1	-1	-1	-1	4		0	0						Untertest2.avi	0	880	547	72	111				0	Content		-72	-111	1904795	1892169737
1921	10:54:55.625	00:00:01.921	115	-1024	-768	-1	-1	-1	-1	4	-1024	-768	-1	-1	-1	-1	4		0	0						Untertest2.avi	0	880	547	72	111				0	Content		-72	-111	1921416	1892186358
1938	10:54:55.642	00:00:01.938	116	-1024	-768	-1	-1	-1	-1	4	-1024	-768	-1	-1	-1	-1	4		0	0						Untertest2.avi	0	880	547	72	111				0	Content		-72	-111	1938040	1892202982
1955	10:54:55.659	00:00:01.954	117	-1024	-768	-1	-1	-1	-1	4	-1024	-768	-1	-1	-1	-1	4		0	0						Untertest2.avi	0	880	547	72	111				0	Content		-72	-111	1954708	1892219650
1972	10:54:55.676	00:00:01.971	118	-1024	-768	-1	-1	-1	-1	4	-1024	-768	-1	-1	-1	-1	4		0	0						Untertest2.avi	0	880	547	72	111				0	Content		-72	-111	1971561	1892236503
1988	10:54:55.692	00:00:01.988	119	-1024	-768	-1	-1	-1	-1	4	-1024	-768	-1	-1	-1	-1	4		0	0						Untertest2.avi	0	880	547	72	111				0	Content		-72	-111	1988229	1892253171
2005	10:54:55.709	00:00:02.005	120	1092,761	597,0735	0,8225211	0,7723947	654,9681	4,652997	1	1092,761	597,0735	0,8225211	0,7723947	654,9681	4,652997	3	2	1093	597						Untertest2.avi	0	880	547	72	111	1021	486	49	0	Content		1021	486	2005176	1892270118
2021	10:54:55.725	00:00:02.021	121	1091,104	597,2184	0,8228961	0,7710329	664,9233	4,630861	1	1091,104	597,2184	0,8228961	0,7710329	664,9233	4,630861	3	2	1091	597						Untertest2.avi	0	880	547	72	111	1021	486	49	0	Content		1019	486	2021288	1892286230
2038	10:54:55.742	00:00:02.038	122	1102,492	593,2333	0,8239902	0,7699564	664,9233	4,70528	1	1102,492	593,2333	0,8239902	0,7699564	664,9233	4,70528	3	2	1102	593						Untertest2.avi	0	880	547	72	111	1021	486	49	0	Content		1030	482	2038412	1892303354
2055	10:54:55.759	00:00:02.054	123	-1024	-768	-1	-1	-1	-1	4	-1024	-768	-1	-1	-1	-1	4		0	0						Untertest2.avi	0	880	547	72	111				0	Content		-72	-111	2054536	1892319478
2071	10:54:55.775	00:00:02.071	124	-1024	-768	-1	-1	-1	-1	4	-1024	-768	-1	-1	-1	-1	4		0	0						Untertest2.avi	0	880	547	72	111				0	Content		-72	-111	2071163	1892336105
2088	10:54:55.792	00:00:02.087	125	-1024	-768	-1	-1	-1	-1	4	-1024	-768	-1	-1	-1	-1	4		0	0						Untertest2.avi	0	880	547	72	111				0	Content		-72	-111	2087831	1892352773
2105	10:54:55.809	00:00:02.104	126	-1024	-768	-1	-1	-1	-1	4	-1024	-768	-1	-1	-1	-1	4		0	0						Untertest2.avi	0	880	547	72	111				0	Content		-72	-111	2104685	1892369627
2121	10:54:55.825	00:00:02.121	127	-1024	-768	-1	-1	-1	-1	4	-1024	-768	-1	-1	-1	-1	4		0	0						Untertest2.avi	0	880	547	72	111				0	Content		-72	-111	2121354	1892386296
2138	10:54:55.842	00:00:02.138	128	-1024	-768	-1	-1	-1	-1	4	-1024	-768	-1	-1	-1	-1	4		0	0						Untertest2.avi	0	880	547	72	111				0	Content		-72	-111	2138286	1892403228
2154	10:54:55.858	00:00:02.154	129	-1024	-768	-1	-1	-1	-1	4	-1024	-768	-1	-1	-1	-1	4		0	0						Untertest2.avi	0	880	547	72	111				0	Content		-72	-111	2154412	1892419354
2171	10:54:55.875	00:00:02.171	130	-1024	-768	-1	-1	-1	-1	4	-1024	-768	-1	-1	-1	-1	4		0	0						Untertest2.avi	0	880	547	72	111				0	Content		-72	-111	2171161	1892436103
2188	10:54:55.892	00:00:02.187	131	-1024	-768	-1	-1	-1	-1	4	-1024	-768	-1	-1	-1	-1	4		0	0						Untertest2.avi	0	880	547	72	111				0	Content		-72	-111	2187830	1892452772
2205	10:54:55.909	00:00:02.204	132	-1024	-768	-1	-1	-1	-1	4	-1024	-768	-1	-1	-1	-1	4		0	0						Untertest2.avi	0	880	547	72	111				0	Content		-72	-111	2204661	1892469603
2221	10:54:55.925	00:00:02.221	133	-1024	-768	-1	-1	-1	-1	4	-1024	-768	-1	-1	-1	-1	4		0	0						Untertest2.avi	0	880	547	72	111				0	Content		-72	-111	2221410	1892486352
2238	10:54:55.942	00:00:02.238	134	-1024	-768	-1	-1	-1	-1	4	-1024	-768	-1	-1	-1	-1	4		0	0						Untertest2.avi	0	880	547	72	111				0	Content		-72	-111	2238032	1892502974
2255	10:54:55.959	00:00:02.254	135	-1024	-768	-1	-1	-1	-1	4	-1024	-768	-1	-1	-1	-1	4		0	0						Untertest2.avi	0	880	547	72	111				0	Content		-72	-111	2254794	1892519736
2271	10:54:55.975	00:00:02.271	136	-1024	-768	-1	-1	-1	-1	4	-1024	-768	-1	-1	-1	-1	4		0	0						Untertest2.avi	0	880	547	72	111				0	Content		-72	-111	2271407	1892536349
2288	10:54:55.992	00:00:02.288	137	-1024	-768	-1	-1	-1	-1	4	-1024	-768	-1	-1	-1	-1	4		0	0						Untertest2.avi	0	880	547	72	111				0	Content		-72	-111	2288032	1892552974
2305	10:54:56.009	00:00:02.304	138	-1024	-768	-1	-1	-1	-1	4	-1024	-768	-1	-1	-1	-1	4		0	0						Untertest2.avi	0	880	547	72	111				0	Content		-72	-111	2304700	1892569642
2321	10:54:56.025	00:00:02.321	139	-1024	-768	-1	-1	-1	-1	4	-1024	-768	-1	-1	-1	-1	4		0	0						Untertest2.avi	0	880	547	72	111				0	Content		-72	-111	2321277	1892586219
2338	10:54:56.042	00:00:02.338	140	-1024	-768	-1	-1	-1	-1	4	-1024	-768	-1	-1	-1	-1	4		0	0						Untertest2.avi	0	880	547	72	111				0	Content		-72	-111	2338028	1892602970
2355	10:54:56.059	00:00:02.354	141	-1024	-768	-1	-1	-1	-1	4	-1024	-768	-1	-1	-1	-1	4		0	0						Untertest2.avi	0	880	547	72	111				0	Content		-72	-111	2354778	1892619720
2371	10:54:56.075	00:00:02.371	142	-1024	-768	-1	-1	-1	-1	4	-1024	-768	-1	-1	-1	-1	4		0	0						Untertest2.avi	0	880	547	72	111				0	Content		-72	-111	2371447	1892636389
2388	10:54:56.092	00:00:02.387	143	-1024	-768	-1	-1	-1	-1	4	-1024	-768	-1	-1	-1	-1	4		0	0						Untertest2.avi	0	880	547	72	111				0	Content		-72	-111	2387804	1892652746
2404	10:54:56.108	00:00:02.404	144	-1024	-768	-1	-1	-1	-1	4	-1024	-768	-1	-1	-1	-1	4		0	0						Untertest2.avi	0	880	547	72	111				0	Content		-72	-111	2404473	1892669415
2421	10:54:56.125	00:00:02.421	145	-1024	-768	-1	-1	-1	-1	4	-1024	-768	-1	-1	-1	-1	4		0	0						Untertest2.avi	0	880	547	72	111				0	Content		-72	-111	2421315	1892686257
2438	10:54:56.142	00:00:02.437	146	-1024	-768	-1	-1	-1	-1	4	-1024	-768	-1	-1	-1	-1	4		0	0						Untertest2.avi	0	880	547	72	111				0	Content		-72	-111	2437984	1892702926
2454	10:54:56.158	00:00:02.454	147	-1024	-768	-1	-1	-1	-1	4	-1024	-768	-1	-1	-1	-1	4		0	0						Untertest2.avi	0	880	547	72	111				0	Content		-72	-111	2454381	1892719323
2471	10:54:56.175	00:00:02.471	148	-1024	-768	-1	-1	-1	-1	4	-1024	-768	-1	-1	-1	-1	4		0	0						Untertest2.avi	0	880	547	72	111				0	Content		-72	-111	2471050	1892735992
2488	10:54:56.192	00:00:02.487	149	-1024	-768	-1	-1	-1	-1	4	-1024	-768	-1	-1	-1	-1	4		0	0						Untertest2.avi	0	880	547	72	111				0	Content		-72	-111	2487920	1892752862
2505	10:54:56.209	00:00:02.504	150	-1024	-768	-1	-1	-1	-1	4	-1024	-768	-1	-1	-1	-1	4		0	0						Untertest2.avi	0	880	547	72	111				0	Content		-72	-111	2504589	1892769531
2521	10:54:56.225	00:00:02.520	151	-1024	-768	-1	-1	-1	-1	4	-1024	-768	-1	-1	-1	-1	4		0	0						Untertest2.avi	0	880	547	72	111				0	Content		-72	-111	2520862	1892785804
2538	10:54:56.242	00:00:02.537	152	-1024	-768	-1	-1	-1	-1	4	-1024	-768	-1	-1	-1	-1	4		0	0						Untertest2.avi	0	880	547	72	111				0	Content		-72	-111	2537531	1892802473
2554	10:54:56.258	00:00:02.554	153	-1024	-768	-1	-1	-1	-1	4	-1024	-768	-1	-1	-1	-1	4		0	0						Untertest2.avi	0	880	547	72	111				0	Content		-72	-111	2554200	1892819142
2570	10:54:56.274	00:00:02.570	154	-1024	-768	-1	-1	-1	-1	4	-1024	-768	-1	-1	-1	-1	4		0	0						Untertest2.avi	0	880	547	72	111				0	Content		-72	-111	2570154	1892835096
2587	10:54:56.291	00:00:02.586	155	-1024	-768	-1	-1	-1	-1	4	-1024	-768	-1	-1	-1	-1	4		0	0						Untertest2.avi	0	880	547	72	111				0	Content		-72	-111	2586834	1892851776
2603	10:54:56.307	00:00:02.603	156	-1024	-768	-1	-1	-1	-1	4	-1024	-768	-1	-1	-1	-1	4		0	0						Untertest2.avi	0	880	547	72	111				0	Content		-72	-111	2603494	1892868436
2620	10:54:56.324	00:00:02.620	157	-1024	-768	-1	-1	-1	-1	4	-1024	-768	-1	-1	-1	-1	4		0	0						Untertest2.avi	0	880	547	72	111				0	Content		-72	-111	2620163	1892885105
2637	10:54:56.341	00:00:02.636	158	-1024	-768	-1	-1	-1	-1	4	-1024	-768	-1	-1	-1	-1	4		0	0						Untertest2.avi	0	880	547	72	111				0	Content		-72	-111	2636914	1892901856
2654	10:54:56.358	00:00:02.653	159	-1024	-768	-1	-1	-1	-1	4	-1024	-768	-1	-1	-1	-1	4		0	0						Untertest2.avi	0	880	547	72	111				0	Content		-72	-111	2653583	1892918525
2670	10:54:56.374	00:00:02.670	160	-1024	-768	-1	-1	-1	-1	4	-1024	-768	-1	-1	-1	-1	4		0	0						Untertest2.avi	0	880	547	72	111				0	Content		-72	-111	2670251	1892935193
2687	10:54:56.391	00:00:02.686	161	-1024	-768	-1	-1	-1	-1	4	-1024	-768	-1	-1	-1	-1	4		0	0						Untertest2.avi	0	880	547	72	111				0	Content		-72	-111	2686920	1892951862
2704	10:54:56.408	00:00:02.703	162	-1024	-768	-1	-1	-1	-1	4	-1024	-768	-1	-1	-1	-1	4		0	0						Untertest2.avi	0	880	547	72	111				0	Content		-72	-111	2703588	1892968530
2721	10:54:56.425	00:00:02.720	163	-1024	-768	-1	-1	-1	-1	4	-1024	-768	-1	-1	-1	-1	4		0	0						Untertest2.avi	0	880	547	72	111				0	Content		-72	-111	2720517	1892985459
2737	10:54:56.441	00:00:02.737	164	-1024	-768	-1	-1	-1	-1	4	-1024	-768	-1	-1	-1	-1	4		0	0						Untertest2.avi	0	880	547	72	111				0	Content		-72	-111	2737185	1893002127
2754	10:54:56.458	00:00:02.753	165	-1024	-768	-1	-1	-1	-1	4	-1024	-768	-1	-1	-1	-1	4		0	0						Untertest2.avi	0	880	547	72	111				0	Content		-72	-111	2753854	1893018796
2771	10:54:56.475	00:00:02.770	166	-1024	-768	-1	-1	-1	-1	4	-1024	-768	-1	-1	-1	-1	4		0	0						Untertest2.avi	0	880	547	72	111				0	Content		-72	-111	2770523	1893035465
2788	10:54:56.492	00:00:02.787	167	-1024	-768	-1	-1	-1	-1	4	-1024	-768	-1	-1	-1	-1	4		0	0						Untertest2.avi	0	880	547	72	111				0	Content		-72	-111	2787611	1893052553
2804	10:54:56.508	00:00:02.804	168	-1024	-768	-1	-1	-1	-1	4	-1024	-768	-1	-1	-1	-1	4		0	0						Untertest2.avi	0	880	547	72	111				0	Content		-72	-111	2804280	1893069222
2821	10:54:56.525	00:00:02.820	169	-1024	-768	-1	-1	-1	-1	4	-1024	-768	-1	-1	-1	-1	4		0	0						Untertest2.avi	0	880	547	72	111				0	Content		-72	-111	2820948	1893085890
2839	10:54:56.543	00:00:02.838	170	-1024	-768	-1	-1	-1	-1	4	-1024	-768	-1	-1	-1	-1	4		0	0						Untertest2.avi	0	880	547	72	111				0	Content		-72	-111	2838534	1893103476
2853	10:54:56.557	00:00:02.853	171	-1024	-768	-1	-1	-1	-1	4	-1024	-768	-1	-1	-1	-1	4		0	0						Untertest2.avi	0	880	547	72	111				0	Content		-72	-111	2853285	1893118227
2870	10:54:56.574	00:00:02.869	172	-1024	-768	-1	-1	-1	-1	4	-1024	-768	-1	-1	-1	-1	4		0	0						Untertest2.avi	0	880	547	72	111				0	Content		-72	-111	2869911	1893134853
2887	10:54:56.591	00:00:02.886	173	-1024	-768	-1	-1	-1	-1	4	-1024	-768	-1	-1	-1	-1	4		0	0						Untertest2.avi	0	880	547	72	111				0	Content		-72	-111	2886659	1893151601
2903	10:54:56.607	00:00:02.903	174	-1024	-768	-1	-1	-1	-1	4	-1024	-768	-1	-1	-1	-1	4		0	0						Untertest2.avi	0	880	547	72	111				0	Content		-72	-111	2903344	1893168286
2920	10:54:56.624	00:00:02.919	175	-1024	-768	-1	-1	-1	-1	4	-1024	-768	-1	-1	-1	-1	4		0	0						Untertest2.avi	0	880	547	72	111				0	Content		-72	-111	2919938	1893184880
2937	10:54:56.641	00:00:02.936	176	-1024	-768	-1	-1	-1	-1	4	-1024	-768	-1	-1	-1	-1	4		0	0						Untertest2.avi	0	880	547	72	111				0	Content		-72	-111	2936607	1893201549
2953	10:54:56.657	00:00:02.953	177	-1024	-768	-1	-1	-1	-1	4	-1024	-768	-1	-1	-1	-1	4		0	0						Untertest2.avi	0	880	547	72	111				0	Content		-72	-111	2953370	1893218312
2970	10:54:56.674	00:00:02.970	178	-1024	-768	-1	-1	-1	-1	4	-1024	-768	-1	-1	-1	-1	4		0	0						Untertest2.avi	0	880	547	72	111				0	Content		-72	-111	2970039	1893234981
2987	10:54:56.691	00:00:02.986	179	-1024	-768	-1	-1	-1	-1	4	-1024	-768	-1	-1	-1	-1	4		0	0						Untertest2.avi	0	880	547	72	111				0	Content		-72	-111	2986707	1893251649
3003	10:54:56.707	00:00:03.003	180	-1024	-768	-1	-1	-1	-1	4	-1024	-768	-1	-1	-1	-1	4		0	0						Untertest2.avi	0	880	547	72	111				0	Content		-72	-111	3003376	1893268318
3020	10:54:56.724	00:00:03.020	181	-1024	-768	-1	-1	-1	-1	4	-1024	-768	-1	-1	-1	-1	4		0	0						Untertest2.avi	0	880	547	72	111				0	Content		-72	-111	3020045	1893284987
3037	10:54:56.741	00:00:03.036	182	-1024	-768	-1	-1	-1	-1	4	-1024	-768	-1	-1	-1	-1	4		0	0						Untertest2.avi	0	880	547	72	111				0	Content		-72	-111	3036949	1893301891
3054	10:54:56.758	00:00:03.053	183	-1024	-768	-1	-1	-1	-1	4	-1024	-768	-1	-1	-1	-1	4		0	0						Untertest2.avi	0	880	547	72	111				0	Content		-72	-111	3053618	1893318560
3070	10:54:56.774	00:00:03.070	184	-1024	-768	-1	-1	-1	-1	4	-1024	-768	-1	-1	-1	-1	4		0	0						Untertest2.avi	0	880	547	72	111				0	Content		-72	-111	3070286	1893335228
3087	10:54:56.791	00:00:03.086	185	-1024	-768	-1	-1	-1	-1	4	-1024	-768	-1	-1	-1	-1	4		0	0						Untertest2.avi	0	880	547	72	111				0	Content		-72	-111	3086955	1893351897
3104	10:54:56.808	00:00:03.104	186	-1024	-768	-1	-1	-1	-1	4	-1024	-768	-1	-1	-1	-1	4		0	0						Untertest2.avi	0	880	547	72	111				0	Content		-72	-111	3104066	1893369008
3121	10:54:56.825	00:00:03.120	187	-1024	-768	-1	-1	-1	-1	4	-1024	-768	-1	-1	-1	-1	4		0	0						Untertest2.avi	0	880	547	72	111				0	Content		-72	-111	3120735	1893385677
3137	10:54:56.841	00:00:03.137	188	-1024	-768	-1	-1	-1	-1	4	-1024	-768	-1	-1	-1	-1	4		0	0						Untertest2.avi	0	880	547	72	111				0	Content		-72	-111	3137403	1893402345
3155	10:54:56.859	00:00:03.155	189	-1024	-768	-1	-1	-1	-1	4	-1024	-768	-1	-1	-1	-1	4		0	0						Untertest2.avi	0	880	547	72	111				0	Content		-72	-111	3155038	1893419980
3170	10:54:56.874	00:00:03.169	190	-1024	-768	-1	-1	-1	-1	4	-1024	-768	-1	-1	-1	-1	4		0	0						Untertest2.avi	0	880	547	72	111				0	Content		-72	-111	3169786	1893434728
3186	10:54:56.890	00:00:03.186	191	-1024	-768	-1	-1	-1	-1	4	-1024	-768	-1	-1	-1	-1	4		0	0						Untertest2.avi	0	880	547	72	111				0	Content		-72	-111	3186408	1893451350
3203	10:54:56.907	00:00:03.203	192	-1024	-768	-1	-1	-1	-1	4	-1024	-768	-1	-1	-1	-1	4		0	0						Untertest2.avi	0	880	547	72	111				0	Content		-72	-111	3203157	1893468099
3220	10:54:56.924	00:00:03.219	193	-1024	-768	-1	-1	-1	-1	4	-1024	-768	-1	-1	-1	-1	4		0	0						Untertest2.avi	0	880	547	72	111				0	Content		-72	-111	3219839	1893484781
3236	10:54:56.940	00:00:03.236	194	-1024	-768	-1	-1	-1	-1	4	-1024	-768	-1	-1	-1	-1	4		0	0						Untertest2.avi	0	880	547	72	111				0	Content		-72	-111	3236315	1893501257
3253	10:54:56.957	00:00:03.252	195	-1024	-768	-1	-1	-1	-1	4	-1024	-768	-1	-1	-1	-1	4		0	0						Untertest2.avi	0	880	547	72	111				0	Content		-72	-111	3252983	1893517925
3270	10:54:56.974	00:00:03.269	196	-1024	-768	-1	-1	-1	-1	4	-1024	-768	-1	-1	-1	-1	4		0	0						Untertest2.avi	0	880	547	72	111				0	Content		-72	-111	3269743	1893534685
3286	10:54:56.990	00:00:03.286	197	-1024	-768	-1	-1	-1	-1	4	-1024	-768	-1	-1	-1	-1	4		0	0						Untertest2.avi	0	880	547	72	111				0	Content		-72	-111	3286411	1893551353
3303	10:54:57.007	00:00:03.303	198	-1024	-768	-1	-1	-1	-1	4	-1024	-768	-1	-1	-1	-1	4		0	0						Untertest2.avi	0	880	547	72	111				0	Content		-72	-111	3303078	1893568020
3320	10:54:57.024	00:00:03.319	199	-1024	-768	-1	-1	-1	-1	4	-1024	-768	-1	-1	-1	-1	4		0	0						Untertest2.avi	0	880	547	72	111				0	Content		-72	-111	3319746	1893584688
3336	10:54:57.040	00:00:03.336	200	-1024	-768	-1	-1	-1	-1	4	-1024	-768	-1	-1	-1	-1	4		0	0						Untertest2.avi	0	880	547	72	111				0	Content		-72	-111	3336413	1893601355
3353	10:54:57.057	00:00:03.353	201	-1024	-768	-1	-1	-1	-1	4	-1024	-768	-1	-1	-1	-1	4		0	0						Untertest2.avi	0	880	547	72	111				0	Content		-72	-111	3353317	1893618259
3370	10:54:57.074	00:00:03.369	202	-1024	-768	-1	-1	-1	-1	4	-1024	-768	-1	-1	-1	-1	4		0	0						Untertest2.avi	0	880	547	72	111				0	Content		-72	-111	3369984	1893634926
3387	10:54:57.091	00:00:03.386	203	-1024	-768	-1	-1	-1	-1	4	-1024	-768	-1	-1	-1	-1	4		0	0						Untertest2.avi	0	880	547	72	111				0	Content		-72	-111	3386652	1893651594
3403	10:54:57.107	00:00:03.403	204	-1024	-768	-1	-1	-1	-1	4	-1024	-768	-1	-1	-1	-1	4		0	0						Untertest2.avi	0	880	547	72	111				0	Content		-72	-111	3403319	1893668261
3421	10:54:57.125	00:00:03.420	205	-1024	-768	-1	-1	-1	-1	4	-1024	-768	-1	-1	-1	-1	4		0	0						Untertest2.avi	0	880	547	72	111				0	Content		-72	-111	3420778	1893685720
3438	10:54:57.142	00:00:03.438	206	-1024	-768	-1	-1	-1	-1	4	-1024	-768	-1	-1	-1	-1	4		0	0						Untertest2.avi	0	880	547	72	111				0	Content		-72	-111	3438025	1893702967
3453	10:54:57.157	00:00:03.452	207	-1024	-768	-1	-1	-1	-1	4	-1024	-768	-1	-1	-1	-1	4		0	0						Untertest2.avi	0	880	547	72	111				0	Content		-72	-111	3452774	1893717716
3470	10:54:57.174	00:00:03.469	208	-1024	-768	-1	-1	-1	-1	4	-1024	-768	-1	-1	-1	-1	4		0	0						Untertest2.avi	0	880	547	72	111				0	Content		-72	-111	3469525	1893734467
3486	10:54:57.190	00:00:03.486	209	-1024	-768	-1	-1	-1	-1	4	-1024	-768	-1	-1	-1	-1	4		0	0						Untertest2.avi	0	880	547	72	111				0	Content		-72	-111	3486146	1893751088
3503	10:54:57.207	00:00:03.502	210	-1024	-768	-1	-1	-1	-1	4	-1024	-768	-1	-1	-1	-1	4		0	0						Untertest2.avi	0	880	547	72	111				0	Content		-72	-111	3502829	1893767771
3519	10:54:57.223	00:00:03.519	211	-1024	-768	-1	-1	-1	-1	4	-1024	-768	-1	-1	-1	-1	4		0	0						Untertest2.avi	0	880	547	72	111				0	Content		-72	-111	3519488	1893784430
3536	10:54:57.240	00:00:03.536	212	-1024	-768	-1	-1	-1	-1	4	-1024	-768	-1	-1	-1	-1	4		0	0						Untertest2.avi	0	880	547	72	111				0	Content		-72	-111	3536155	1893801097
3553	10:54:57.257	00:00:03.552	213	-1024	-768	-1	-1	-1	-1	4	-1024	-768	-1	-1	-1	-1	4		0	0						Untertest2.avi	0	880	547	72	111				0	Content		-72	-111	3552939	1893817881
3570	10:54:57.274	00:00:03.569	214	-1024	-768	-1	-1	-1	-1	4	-1024	-768	-1	-1	-1	-1	4		0	0						Untertest2.avi	0	880	547	72	111				0	Content		-72	-111	3569606	1893834548
3586	10:54:57.290	00:00:03.586	215	-1024	-768	-1	-1	-1	-1	4	-1024	-768	-1	-1	-1	-1	4		0	0						Untertest2.avi	0	880	547	72	111				0	Content		-72	-111	3586274	1893851216
3603	10:54:57.307	00:00:03.602	216	-1024	-768	-1	-1	-1	-1	4	-1024	-768	-1	-1	-1	-1	4		0	0						Untertest2.avi	0	880	547	72	111				0	Content		-72	-111	3602941	1893867883
3620	10:54:57.324	00:00:03.619	217	-1024	-768	-1	-1	-1	-1	4	-1024	-768	-1	-1	-1	-1	4		0	0						Untertest2.avi	0	880	547	72	111				0	Content		-72	-111	3619869	1893884811
3637	10:54:57.341	00:00:03.636	218	-1024	-768	-1	-1	-1	-1	4	-1024	-768	-1	-1	-1	-1	4		0	0						Untertest2.avi	0	880	547	72	111				0	Content		-72	-111	3636536	1893901478
3653	10:54:57.357	00:00:03.653	219	-1024	-768	-1	-1	-1	-1	4	-1024	-768	-1	-1	-1	-1	4		0	0						Untertest2.avi	0	880	547	72	111				0	Content		-72	-111	3653204	1893918146
3670	10:54:57.374	00:00:03.669	220	-1024	-768	-1	-1	-1	-1	4	-1024	-768	-1	-1	-1	-1	4		0	0						Untertest2.avi	0	880	547	72	111				0	Content		-72	-111	3669871	1893934813
3687	10:54:57.391	00:00:03.687	221	-1024	-768	-1	-1	-1	-1	4	-1024	-768	-1	-1	-1	-1	4		0	0						Untertest2.avi	0	880	547	72	111				0	Content		-72	-111	3687266	1893952208
3705	10:54:57.409	00:00:03.704	222	-1024	-768	-1	-1	-1	-1	4	-1024	-768	-1	-1	-1	-1	4		0	0						Untertest2.avi	0	880	547	72	111				0	Content		-72	-111	3704530	1893969472
3719	10:54:57.423	00:00:03.719	223	-1024	-768	-1	-1	-1	-1	4	-1024	-768	-1	-1	-1	-1	4		0	0						Untertest2.avi	0	880	547	72	111				0	Content		-72	-111	3719392	1893984334
3736	10:54:57.440	00:00:03.736	224	-1024	-768	-1	-1	-1	-1	4	-1024	-768	-1	-1	-1	-1	4		0	0						Untertest2.avi	0	880	547	72	111				0	Content		-72	-111	3736009	1894000951
3753	10:54:57.457	00:00:03.752	225	-1024	-768	-1	-1	-1	-1	4	-1024	-768	-1	-1	-1	-1	4		0	0						Untertest2.avi	0	880	547	72	111				0	Content		-72	-111	3752631	1894017573
3769	10:54:57.473	00:00:03.769	226	-1024	-768	-1	-1	-1	-1	4	-1024	-768	-1	-1	-1	-1	4		0	0						Untertest2.avi	0	880	547	72	111				0	Content		-72	-111	3769312	1894034254
3786	10:54:57.490	00:00:03.785	227	-1024	-768	-1	-1	-1	-1	4	-1024	-768	-1	-1	-1	-1	4		0	0						Untertest2.avi	0	880	547	72	111				0	Content		-72	-111	3785970	1894050912
3803	10:54:57.507	00:00:03.802	228	-1024	-768	-1	-1	-1	-1	4	-1024	-768	-1	-1	-1	-1	4		0	0						Untertest2.avi	0	880	547	72	111				0	Content		-72	-111	3802637	1894067579
3819	10:54:57.523	00:00:03.819	229	-1024	-768	-1	-1	-1	-1	4	-1024	-768	-1	-1	-1	-1	4		0	0						Untertest2.avi	0	880	547	72	111				0	Content		-72	-111	3819388	1894084330
3836	10:54:57.540	00:00:03.836	230	-1024	-768	-1	-1	-1	-1	4	-1024	-768	-1	-1	-1	-1	4		0	0						Untertest2.avi	0	880	547	72	111				0	Content		-72	-111	3836055	1894100997
3853	10:54:57.557	00:00:03.852	231	-1024	-768	-1	-1	-1	-1	4	-1024	-768	-1	-1	-1	-1	4		0	0						Untertest2.avi	0	880	547	72	111				0	Content		-72	-111	3852723	1894117665
3869	10:54:57.573	00:00:03.869	232	-1024	-768	-1	-1	-1	-1	4	-1024	-768	-1	-1	-1	-1	4		0	0						Untertest2.avi	0	880	547	72	111				0	Content		-72	-111	3869390	1894134332
3886	10:54:57.590	00:00:03.886	233	-1024	-768	-1	-1	-1	-1	4	-1024	-768	-1	-1	-1	-1	4		0	0						Untertest2.avi	0	880	547	72	111				0	Content		-72	-111	3886058	1894151000
3903	10:54:57.607	00:00:03.902	234	-1024	-768	-1	-1	-1	-1	4	-1024	-768	-1	-1	-1	-1	4		0	0						Untertest2.avi	0	880	547	72	111				0	Content		-72	-111	3902984	1894167926
3920	10:54:57.624	00:00:03.919	235	-1024	-768	-1	-1	-1	-1	4	-1024	-768	-1	-1	-1	-1	4		0	0						Untertest2.avi	0	880	547	72	111				0	Content		-72	-111	3919652	1894184594
3936	10:54:57.640	00:00:03.936	236	-1024	-768	-1	-1	-1	-1	4	-1024	-768	-1	-1	-1	-1	4		0	0						Untertest2.avi	0	880	547	72	111				0	Content		-72	-111	3936320	1894201262
3953	10:54:57.657	00:00:03.952	237	-1024	-768	-1	-1	-1	-1	4	-1024	-768	-1	-1	-1	-1	4		0	0						Untertest2.avi	0	880	547	72	111				0	Content		-72	-111	3952987	1894217929
3970	10:54:57.674	00:00:03.970	238	-1024	-768	-1	-1	-1	-1	4	-1024	-768	-1	-1	-1	-1	4		0	0						Untertest2.avi	0	880	547	72	111				0	Content		-72	-111	3970375	1894235317
3988	10:54:57.692	00:00:03.987	239	-1024	-768	-1	-1	-1	-1	4	-1024	-768	-1	-1	-1	-1	4		0	0						Untertest2.avi	0	880	547	72	111				0	Content		-72	-111	3987746	1894252688
4002	10:54:57.706	00:00:04.002	240	-1024	-768	-1	-1	-1	-1	4	-1024	-768	-1	-1	-1	-1	4		0	0						Untertest2.avi	0	880	547	72	111				0	Content		-72	-111	4002493	1894267435
4019	10:54:57.723	00:00:04.019	241	-1024	-768	-1	-1	-1	-1	4	-1024	-768	-1	-1	-1	-1	4		0	0						Untertest2.avi	0	880	547	72	111				0	Content		-72	-111	4019116	1894284058
4036	10:54:57.740	00:00:04.035	242	-1024	-768	-1	-1	-1	-1	4	-1024	-768	-1	-1	-1	-1	4		0	0						Untertest2.avi	0	880	547	72	111				0	Content		-72	-111	4035865	1894300807
4052	10:54:57.756	00:00:04.052	243	-1024	-768	-1	-1	-1	-1	4	-1024	-768	-1	-1	-1	-1	4		0	0						Untertest2.avi	0	880	547	72	111				0	Content		-72	-111	4052418	1894317360
4069	10:54:57.773	00:00:04.069	244	-1024	-768	-1	-1	-1	-1	4	-1024	-768	-1	-1	-1	-1	4		0	0						Untertest2.avi	0	880	547	72	111				0	Content		-72	-111	4069077	1894334019
4086	10:54:57.790	00:00:04.085	245	-1024	-768	-1	-1	-1	-1	4	-1024	-768	-1	-1	-1	-1	4		0	0						Untertest2.avi	0	880	547	72	111				0	Content		-72	-111	4085744	1894350686
4103	10:54:57.807	00:00:04.102	246	-1024	-768	-1	-1	-1	-1	4	-1024	-768	-1	-1	-1	-1	4		0	0						Untertest2.avi	0	880	547	72	111				0	Content		-72	-111	4102558	1894367500
4119	10:54:57.823	00:00:04.119	247	-1024	-768	-1	-1	-1	-1	4	-1024	-768	-1	-1	-1	-1	4		0	0						Untertest2.avi	0	880	547	72	111				0	Content		-72	-111	4119225	1894384167
4136	10:54:57.840	00:00:04.135	248	-1024	-768	-1	-1	-1	-1	4	-1024	-768	-1	-1	-1	-1	4		0	0						Untertest2.avi	0	880	547	72	111				0	Content		-72	-111	4135893	1894400835
4153	10:54:57.857	00:00:04.152	249	-1024	-768	-1	-1	-1	-1	4	-1024	-768	-1	-1	-1	-1	4		0	0						Untertest2.avi	0	880	547	72	111				0	Content		-72	-111	4152560	1894417502
4169	10:54:57.873	00:00:04.169	250	-1024	-768	-1	-1	-1	-1	4	-1024	-768	-1	-1	-1	-1	4		0	0						Untertest2.avi	0	880	547	72	111				0	Content		-72	-111	4169479	1894434421
4186	10:54:57.890	00:00:04.186	251	-1024	-768	-1	-1	-1	-1	4	-1024	-768	-1	-1	-1	-1	4		0	0						Untertest2.avi	0	880	547	72	111				0	Content		-72	-111	4186146	1894451088
4203	10:54:57.907	00:00:04.202	252	-1024	-768	-1	-1	-1	-1	4	-1024	-768	-1	-1	-1	-1	4		0	0						Untertest2.avi	0	880	547	72	111				0	Content		-72	-111	4202814	1894467756
4219	10:54:57.923	00:00:04.219	253	-1024	-768	-1	-1	-1	-1	4	-1024	-768	-1	-1	-1	-1	4		0	0						Untertest2.avi	0	880	547	72	111				0	Content		-72	-111	4219481	1894484423
4237	10:54:57.941	00:00:04.236	254	-1024	-768	-1	-1	-1	-1	4	-1024	-768	-1	-1	-1	-1	4		0	0						Untertest2.avi	0	880	547	72	111				0	Content		-72	-111	4236865	1894501807
4254	10:54:57.958	00:00:04.254	255	-1024	-768	-1	-1	-1	-1	4	-1024	-768	-1	-1	-1	-1	4		0	0						Untertest2.avi	0	880	547	72	111				0	Content		-72	-111	4254226	1894519168
4269	10:54:57.973	00:00:04.268	256	-1024	-768	-1	-1	-1	-1	4	-1024	-768	-1	-1	-1	-1	4		0	0						Untertest2.avi	0	880	547	72	111				0	Content		-72	-111	4268974	1894533916
4286	10:54:57.990	00:00:04.285	257	-1024	-768	-1	-1	-1	-1	4	-1024	-768	-1	-1	-1	-1	4		0	0						Untertest2.avi	0	880	547	72	111				0	Content		-72	-111	4285595	1894550537
4302	10:54:58.006	00:00:04.302	258	-1024	-768	-1	-1	-1	-1	4	-1024	-768	-1	-1	-1	-1	4		0	0						Untertest2.avi	0	880	547	72	111				0	Content		-72	-111	4302343	1894567285
4319	10:54:58.023	00:00:04.319	259	-1024	-768	-1	-1	-1	-1	4	-1024	-768	-1	-1	-1	-1	4		0	0						Untertest2.avi	0	880	547	72	111				0	Content		-72	-111	4319022	1894583964
4336	10:54:58.040	00:00:04.335	260	-1024	-768	-1	-1	-1	-1	4	-1024	-768	-1	-1	-1	-1	4		0	0						Untertest2.avi	0	880	547	72	111				0	Content		-72	-111	4335604	1894600546
4352	10:54:58.056	00:00:04.352	261	-1024	-768	-1	-1	-1	-1	4	-1024	-768	-1	-1	-1	-1	4		0	0						Untertest2.avi	0	880	547	72	111				0	Content		-72	-111	4352433	1894617375
4369	10:54:58.073	00:00:04.369	262	-1024	-768	-1	-1	-1	-1	4	-1024	-768	-1	-1	-1	-1	4		0	0						Untertest2.avi	0	880	547	72	111				0	Content		-72	-111	4369101	1894634043
4386	10:54:58.090	00:00:04.385	263	-1024	-768	-1	-1	-1	-1	4	-1024	-768	-1	-1	-1	-1	4		0	0						Untertest2.avi	0	880	547	72	111				0	Content		-72	-111	4385768	1894650710
4403	10:54:58.107	00:00:04.402	264	-1024	-768	-1	-1	-1	-1	4	-1024	-768	-1	-1	-1	-1	4		0	0						Untertest2.avi	0	880	547	72	111				0	Content		-72	-111	4402934	1894667876
4420	10:54:58.124	00:00:04.419	265	-1024	-768	-1	-1	-1	-1	4	-1024	-768	-1	-1	-1	-1	4		0	0						Untertest2.avi	0	880	547	72	111				0	Content		-72	-111	4419601	1894684543
4437	10:54:58.141	00:00:04.436	266	-1024	-768	-1	-1	-1	-1	4	-1024	-768	-1	-1	-1	-1	4		0	0						Untertest2.avi	0	880	547	72	111				0	Content		-72	-111	4436711	1894701653
4453	10:54:58.157	00:00:04.452	267	-1024	-768	-1	-1	-1	-1	4	-1024	-768	-1	-1	-1	-1	4		0	0						Untertest2.avi	0	880	547	72	111				0	Content		-72	-111	4452960	1894717902
4470	10:54:58.174	00:00:04.469	268	-1024	-768	-1	-1	-1	-1	4	-1024	-768	-1	-1	-1	-1	4		0	0						Untertest2.avi	0	880	547	72	111				0	Content		-72	-111	4469628	1894734570
4486	10:54:58.190	00:00:04.486	269	-1024	-768	-1	-1	-1	-1	4	-1024	-768	-1	-1	-1	-1	4		0	0						Untertest2.avi	0	880	547	72	111				0	Content		-72	-111	4486295	1894751237
4502	10:54:58.206	00:00:04.502	270	-1024	-768	-1	-1	-1	-1	4	-1024	-768	-1	-1	-1	-1	4		0	0						Untertest2.avi	0	880	547	72	111				0	Content		-72	-111	4502079	1894767021
4519	10:54:58.223	00:00:04.518	271	-1024	-768	-1	-1	-1	-1	4	-1024	-768	-1	-1	-1	-1	4		0	0						Untertest2.avi	0	880	547	72	111				0	Content		-72	-111	4518838	1894783780
4535	10:54:58.239	00:00:04.535	272	-1024	-768	-1	-1	-1	-1	4	-1024	-768	-1	-1	-1	-1	4		0	0						Untertest2.avi	0	880	547	72	111				0	Content		-72	-111	4535450	1894800392
4552	10:54:58.256	00:00:04.552	273	-1024	-768	-1	-1	-1	-1	4	-1024	-768	-1	-1	-1	-1	4		0	0						Untertest2.avi	0	880	547	72	111				0	Content		-72	-111	4552252	1894817194
4569	10:54:58.273	00:00:04.568	274	-1024	-768	-1	-1	-1	-1	4	-1024	-768	-1	-1	-1	-1	4		0	0						Untertest2.avi	0	880	547	72	111				0	Content		-72	-111	4568830	1894833772
4586	10:54:58.290	00:00:04.585	275	-1024	-768	-1	-1	-1	-1	4	-1024	-768	-1	-1	-1	-1	4		0	0						Untertest2.avi	0	880	547	72	111				0	Content		-72	-111	4585697	1894850639
4602	10:54:58.306	00:00:04.602	276	-1024	-768	-1	-1	-1	-1	4	-1024	-768	-1	-1	-1	-1	4		0	0						Untertest2.avi	0	880	547	72	111				0	Content		-72	-111	4602365	1894867307
4619	10:54:58.323	00:00:04.619	277	-1024	-768	-1	-1	-1	-1	4	-1024	-768	-1	-1	-1	-1	4		0	0						Untertest2.avi	0	880	547	72	111				0	Content		-72	-111	4619470	1894884412
4636	10:54:58.340	00:00:04.636	278	-1024	-768	-1	-1	-1	-1	4	-1024	-768	-1	-1	-1	-1	4		0	0						Untertest2.avi	0	880	547	72	111				0	Content		-72	-111	4636138	1894901080
4653	10:54:58.357	00:00:04.653	279	-1024	-768	-1	-1	-1	-1	4	-1024	-768	-1	-1	-1	-1	4		0	0						Untertest2.avi	0	880	547	72	111				0	Content		-72	-111	4653309	1894918251
4671	10:54:58.375	00:00:04.670	280	-1024	-768	-1	-1	-1	-1	4	-1024	-768	-1	-1	-1	-1	4		0	0						Untertest2.avi	0	880	547	72	111				0	Content		-72	-111	4670557	1894935499
4685	10:54:58.389	00:00:04.685	281	-1024	-768	-1	-1	-1	-1	4	-1024	-768	-1	-1	-1	-1	4		0	0						Untertest2.avi	0	880	547	72	111				0	Content		-72	-111	4685305	1894950247
4702	10:54:58.406	00:00:04.701	282	-1024	-768	-1	-1	-1	-1	4	-1024	-768	-1	-1	-1	-1	4		0	0						Untertest2.avi	0	880	547	72	111				0	Content		-72	-111	4701930	1894966872
4719	10:54:58.423	00:00:04.718	283	-1024	-768	-1	-1	-1	-1	4	-1024	-768	-1	-1	-1	-1	4		0	0						Untertest2.avi	0	880	547	72	111				0	Content		-72	-111	4718678	1894983620
4735	10:54:58.439	00:00:04.735	284	-1024	-768	-1	-1	-1	-1	4	-1024	-768	-1	-1	-1	-1	4		0	0						Untertest2.avi	0	880	547	72	111				0	Content		-72	-111	4735360	1895000302
4752	10:54:58.456	00:00:04.751	285	-1024	-768	-1	-1	-1	-1	4	-1024	-768	-1	-1	-1	-1	4		0	0						Untertest2.avi	0	880	547	72	111				0	Content		-72	-111	4751928	1895016870
4769	10:54:58.473	00:00:04.768	286	-1024	-768	-1	-1	-1	-1	4	-1024	-768	-1	-1	-1	-1	4		0	0						Untertest2.avi	0	880	547	72	111				0	Content		-72	-111	4768803	1895033745
4785	10:54:58.489	00:00:04.785	287	-1024	-768	-1	-1	-1	-1	4	-1024	-768	-1	-1	-1	-1	4		0	0						Untertest2.avi	0	880	547	72	111				0	Content		-72	-111	4785470	1895050412
4802	10:54:58.506	00:00:04.802	288	-1024	-768	-1	-1	-1	-1	4	-1024	-768	-1	-1	-1	-1	4		0	0						Untertest2.avi	0	880	547	72	111				0	Content		-72	-111	4802138	1895067080
4819	10:54:58.523	00:00:04.819	289	-1024	-768	-1	-1	-1	-1	4	-1024	-768	-1	-1	-1	-1	4		0	0						Untertest2.avi	0	880	547	72	111				0	Content		-72	-111	4819285	1895084227
4836	10:54:58.540	00:00:04.835	290	-1024	-768	-1	-1	-1	-1	4	-1024	-768	-1	-1	-1	-1	4		0	0						Untertest2.avi	0	880	547	72	111				0	Content		-72	-111	4835953	1895100895
4853	10:54:58.557	00:00:04.853	291	-1024	-768	-1	-1	-1	-1	4	-1024	-768	-1	-1	-1	-1	4		0	0						Untertest2.avi	0	880	547	72	111				0	Content		-72	-111	4853172	1895118114
4870	10:54:58.574	00:00:04.870	292	-1024	-768	-1	-1	-1	-1	4	-1024	-768	-1	-1	-1	-1	4		0	0						Untertest2.avi	0	880	547	72	111				0	Content		-72	-111	4870419	1895135361
4885	10:54:58.589	00:00:04.885	293	-1024	-768	-1	-1	-1	-1	4	-1024	-768	-1	-1	-1	-1	4		0	0						Untertest2.avi	0	880	547	72	111				0	Content		-72	-111	4885167	1895150109
4902	10:54:58.606	00:00:04.901	294	-1024	-768	-1	-1	-1	-1	4	-1024	-768	-1	-1	-1	-1	4		0	0						Untertest2.avi	0	880	547	72	111				0	Content		-72	-111	4901919	1895166861
4919	10:54:58.623	00:00:04.918	295	-1024	-768	-1	-1	-1	-1	4	-1024	-768	-1	-1	-1	-1	4		0	0						Untertest2.avi	0	880	547	72	111				0	Content		-72	-111	4918542	1895183484
4935	10:54:58.639	00:00:04.935	296	-1024	-768	-1	-1	-1	-1	4	-1024	-768	-1	-1	-1	-1	4		0	0						Untertest2.avi	0	880	547	72	111				0	Content		-72	-111	4935219	1895200161
4952	10:54:58.656	00:00:04.951	297	-1024	-768	-1	-1	-1	-1	4	-1024	-768	-1	-1	-1	-1	4		0	0						Untertest2.avi	0	880	547	72	111				0	Content		-72	-111	4951791	1895216733
4969	10:54:58.673	00:00:04.968	298	-1024	-768	-1	-1	-1	-1	4	-1024	-768	-1	-1	-1	-1	4		0	0						Untertest2.avi	0	880	547	72	111				0	Content		-72	-111	4968727	1895233669
4985	10:54:58.689	00:00:04.985	299	-1024	-768	-1	-1	-1	-1	4	-1024	-768	-1	-1	-1	-1	4		0	0						Untertest2.avi	0	880	547	72	111				0	Content		-72	-111	4985394	1895250336
5003	10:54:58.707	00:00:05.002	300	-1024	-768	-1	-1	-1	-1	4	-1024	-768	-1	-1	-1	-1	4		0	0						Untertest2.avi	0	880	547	72	111				0	Content		-72	-111	5002528	1895267470
5019	10:54:58.723	00:00:05.019	301	-1024	-768	-1	-1	-1	-1	4	-1024	-768	-1	-1	-1	-1	4		0	0						Untertest2.avi	0	880	547	72	111				0	Content		-72	-111	5019195	1895284137
5036	10:54:58.740	00:00:05.036	302	-1024	-768	-1	-1	-1	-1	4	-1024	-768	-1	-1	-1	-1	4		0	0						Untertest2.avi	0	880	547	72	111				0	Content		-72	-111	5036225	1895301167
5053	10:54:58.757	00:00:05.052	303	-1024	-768	-1	-1	-1	-1	4	-1024	-768	-1	-1	-1	-1	4		0	0						Untertest2.avi	0	880	547	72	111				0	Content		-72	-111	5052892	1895317834
5070	10:54:58.774	00:00:05.069	304	-1024	-768	-1	-1	-1	-1	4	-1024	-768	-1	-1	-1	-1	4		0	0						Untertest2.avi	0	880	547	72	111				0	Content		-72	-111	5069560	1895334502
5087	10:54:58.791	00:00:05.087	305	-1024	-768	-1	-1	-1	-1	4	-1024	-768	-1	-1	-1	-1	4		0	0						Untertest2.avi	0	880	547	72	111				0	Content		-72	-111	5087029	1895351971
5102	10:54:58.806	00:00:05.101	306	-1024	-768	-1	-1	-1	-1	4	-1024	-768	-1	-1	-1	-1	4		0	0						Untertest2.avi	0	880	547	72	111				0	Content		-72	-111	5101781	1895366723
5118	10:54:58.822	00:00:05.118	307	-1024	-768	-1	-1	-1	-1	4	-1024	-768	-1	-1	-1	-1	4		0	0						Untertest2.avi	0	880	547	72	111				0	Content		-72	-111	5118397	1895383339
5135	10:54:58.839	00:00:05.135	308	-1024	-768	-1	-1	-1	-1	4	-1024	-768	-1	-1	-1	-1	4		0	0						Untertest2.avi	0	880	547	72	111				0	Content		-72	-111	5135021	1895399963
5152	10:54:58.856	00:00:05.151	309	-1024	-768	-1	-1	-1	-1	4	-1024	-768	-1	-1	-1	-1	4		0	0						Untertest2.avi	0	880	547	72	111				0	Content		-72	-111	5151697	1895416639
5168	10:54:58.872	00:00:05.168	310	-1024	-768	-1	-1	-1	-1	4	-1024	-768	-1	-1	-1	-1	4		0	0						Untertest2.avi	0	880	547	72	111				0	Content		-72	-111	5168392	1895433334
5185	10:54:58.889	00:00:05.185	311	-1024	-768	-1	-1	-1	-1	4	-1024	-768	-1	-1	-1	-1	4		0	0						Untertest2.avi	0	880	547	72	111				0	Content		-72	-111	5185224	1895450166
5202	10:54:58.906	00:00:05.201	312	-1024	-768	-1	-1	-1	-1	4	-1024	-768	-1	-1	-1	-1	4		0	0						Untertest2.avi	0	880	547	72	111				0	Content		-72	-111	5201892	1895466834
5219	10:54:58.923	00:00:05.218	313	-1024	-768	-1	-1	-1	-1	4	-1024	-768	-1	-1	-1	-1	4		0	0						Untertest2.avi	0	880	547	72	111				0	Content		-72	-111	5218559	1895483501
5236	10:54:58.940	00:00:05.235	314	-1024	-768	-1	-1	-1	-1	4	-1024	-768	-1	-1	-1	-1	4		0	0						Untertest2.avi	0	880	547	72	111				0	Content		-72	-111	5235724	1895500666
5252	10:54:58.956	00:00:05.252	315	-1024	-768	-1	-1	-1	-1	4	-1024	-768	-1	-1	-1	-1	4		0	0						Untertest2.avi	0	880	547	72	111				0	Content		-72	-111	5252391	1895517333
5270	10:54:58.974	00:00:05.269	316	-1024	-768	-1	-1	-1	-1	4	-1024	-768	-1	-1	-1	-1	4		0	0						Untertest2.avi	0	880	547	72	111				0	Content		-72	-111	5269508	1895534450
5287	10:54:58.991	00:00:05.286	317	-1024	-768	-1	-1	-1	-1	4	-1024	-768	-1	-1	-1	-1	4		0	0						Untertest2.avi	0	880	547	72	111				0	Content		-72	-111	5286880	1895551822
5302	10:54:59.006	00:00:05.301	318	-1024	-768	-1	-1	-1	-1	4	-1024	-768	-1	-1	-1	-1	4		0	0						Untertest2.avi	0	880	547	72	111				0	Content		-72	-111	5301630	1895566572
5318	10:54:59.022	00:00:05.318	319	-1024	-768	-1	-1	-1	-1	4	-1024	-768	-1	-1	-1	-1	4		0	0						Untertest2.avi	0	880	547	72	111				0	Content		-72	-111	5318252	1895583194
5335	10:54:59.039	00:00:05.334	320	-1024	-768	-1	-1	-1	-1	4	-1024	-768	-1	-1	-1	-1	4		0	0						Untertest2.avi	0	880	547	72	111				0	Content		-72	-111	5334872	1895599814
5352	10:54:59.056	00:00:05.351	321	-1024	-768	-1	-1	-1	-1	4	-1024	-768	-1	-1	-1	-1	4		0	0						Untertest2.avi	0	880	547	72	111				0	Content		-72	-111	5351553	1895616495
5368	10:54:59.072	00:00:05.368	322	-1024	-768	-1	-1	-1	-1	4	-1024	-768	-1	-1	-1	-1	4		0	0						Untertest2.avi	0	880	547	72	111				0	Content		-72	-111	5368246	1895633188
5385	10:54:59.089	00:00:05.385	323	-1024	-768	-1	-1	-1	-1	4	-1024	-768	-1	-1	-1	-1	4		0	0						Untertest2.avi	0	880	547	72	111				0	Content		-72	-111	5385181	1895650123
5402	10:54:59.106	00:00:05.401	324	-1024	-768	-1	-1	-1	-1	4	-1024	-768	-1	-1	-1	-1	4		0	0						Untertest2.avi	0	880	547	72	111				0	Content		-72	-111	5401849	1895666791
5419	10:54:59.123	00:00:05.418	325	-1024	-768	-1	-1	-1	-1	4	-1024	-768	-1	-1	-1	-1	4		0	0						Untertest2.avi	0	880	547	72	111				0	Content		-72	-111	5418983	1895683925
5436	10:54:59.140	00:00:05.435	326	-1024	-768	-1	-1	-1	-1	4	-1024	-768	-1	-1	-1	-1	4		0	0						Untertest2.avi	0	880	547	72	111				0	Content		-72	-111	5435650	1895700592
5453	10:54:59.157	00:00:05.452	327	-1024	-768	-1	-1	-1	-1	4	-1024	-768	-1	-1	-1	-1	4		0	0						Untertest2.avi	0	880	547	72	111				0	Content		-72	-111	5452739	1895717681
5470	10:54:59.174	00:00:05.469	328	-1024	-768	-1	-1	-1	-1	4	-1024	-768	-1	-1	-1	-1	4		0	0						Untertest2.avi	0	880	547	72	111				0	Content		-72	-111	5469989	1895734931
5486	10:54:59.190	00:00:05.486	329	-1024	-768	-1	-1	-1	-1	4	-1024	-768	-1	-1	-1	-1	4		0	0						Untertest2.avi	0	880	547	72	111				0	Content		-72	-111	5486032	1895750974
5503	10:54:59.207	00:00:05.502	330	-1024	-768	-1	-1	-1	-1	4	-1024	-768	-1	-1	-1	-1	4		0	0						Untertest2.avi	0	880	547	72	111				0	Content		-72	-111	5502699	1895767641
5519	10:54:59.223	00:00:05.519	331	-1024	-768	-1	-1	-1	-1	4	-1024	-768	-1	-1	-1	-1	4		0	0						Untertest2.avi	0	880	547	72	111				0	Content		-72	-111	5519367	1895784309
5535	10:54:59.239	00:00:05.534	332	-1024	-768	-1	-1	-1	-1	4	-1024	-768	-1	-1	-1	-1	4		0	0						Untertest2.avi	0	880	547	72	111				0	Content		-72	-111	5534738	1895799680
5551	10:54:59.255	00:00:05.551	333	-1024	-768	-1	-1	-1	-1	4	-1024	-768	-1	-1	-1	-1	4		0	0						Untertest2.avi	0	880	547	72	111				0	Content		-72	-111	5551486	1895816428
5568	10:54:59.272	00:00:05.568	334	-1024	-768	-1	-1	-1	-1	4	-1024	-768	-1	-1	-1	-1	4		0	0						Untertest2.avi	0	880	547	72	111				0	Content		-72	-111	5568166	1895833108
5585	10:54:59.289	00:00:05.584	335	-1024	-768	-1	-1	-1	-1	4	-1024	-768	-1	-1	-1	-1	4		0	0						Untertest2.avi	0	880	547	72	111				0	Content		-72	-111	5584731	1895849673
5602	10:54:59.306	00:00:05.601	336	-1024	-768	-1	-1	-1	-1	4	-1024	-768	-1	-1	-1	-1	4		0	0						Untertest2.avi	0	880	547	72	111				0	Content		-72	-111	5601607	1895866549
5618	10:54:59.322	00:00:05.618	337	-1024	-768	-1	-1	-1	-1	4	-1024	-768	-1	-1	-1	-1	4		0	0						Untertest2.avi	0	880	547	72	111				0	Content		-72	-111	5618275	1895883217
5635	10:54:59.339	00:00:05.634	338	-1024	-768	-1	-1	-1	-1	4	-1024	-768	-1	-1	-1	-1	4		0	0						Untertest2.avi	0	880	547	72	111				0	Content		-72	-111	5634942	1895899884
5652	10:54:59.356	00:00:05.651	339	-1024	-768	-1	-1	-1	-1	4	-1024	-768	-1	-1	-1	-1	4		0	0						Untertest2.avi	0	880	547	72	111				0	Content		-72	-111	5651955	1895916897
5669	10:54:59.373	00:00:05.668	340	-1024	-768	-1	-1	-1	-1	4	-1024	-768	-1	-1	-1	-1	4		0	0						Untertest2.avi	0	880	547	72	111				0	Content		-72	-111	5668622	1895933564
5685	10:54:59.389	00:00:05.685	341	-1024	-768	-1	-1	-1	-1	4	-1024	-768	-1	-1	-1	-1	4		0	0						Untertest2.avi	0	880	547	72	111				0	Content		-72	-111	5685290	1895950232
5703	10:54:59.407	00:00:05.702	342	-1024	-768	-1	-1	-1	-1	4	-1024	-768	-1	-1	-1	-1	4		0	0						Untertest2.avi	0	880	547	72	111				0	Content		-72	-111	5702578	1895967520
5719	10:54:59.423	00:00:05.719	343	-1024	-768	-1	-1	-1	-1	4	-1024	-768	-1	-1	-1	-1	4		0	0						Untertest2.avi	0	880	547	72	111				0	Content		-72	-111	5719246	1895984188
5736	10:54:59.440	00:00:05.736	344	-1024	-768	-1	-1	-1	-1	4	-1024	-768	-1	-1	-1	-1	4		0	0						Untertest2.avi	0	880	547	72	111				0	Content		-72	-111	5736492	1896001434
5751	10:54:59.455	00:00:05.751	345	-1024	-768	-1	-1	-1	-1	4	-1024	-768	-1	-1	-1	-1	4		0	0						Untertest2.avi	0	880	547	72	111				0	Content		-72	-111	5751357	1896016299
5768	10:54:59.472	00:00:05.767	346	-1024	-768	-1	-1	-1	-1	4	-1024	-768	-1	-1	-1	-1	4		0	0						Untertest2.avi	0	880	547	72	111				0	Content		-72	-111	5767971	1896032913
5785	10:54:59.489	00:00:05.784	347	-1024	-768	-1	-1	-1	-1	4	-1024	-768	-1	-1	-1	-1	4		0	0						Untertest2.avi	0	880	547	72	111				0	Content		-72	-111	5784626	1896049568
5801	10:54:59.505	00:00:05.801	348	-1024	-768	-1	-1	-1	-1	4	-1024	-768	-1	-1	-1	-1	4		0	0						Untertest2.avi	0	880	547	72	111				0	Content		-72	-111	5801293	1896066235
5818	10:54:59.522	00:00:05.817	349	-1024	-768	-1	-1	-1	-1	4	-1024	-768	-1	-1	-1	-1	4		0	0						Untertest2.avi	0	880	547	72	111				0	Content		-72	-111	5817936	1896082878
5835	10:54:59.539	00:00:05.834	350	-1024	-768	-1	-1	-1	-1	4	-1024	-768	-1	-1	-1	-1	4		0	0						Untertest2.avi	0	880	547	72	111				0	Content		-72	-111	5834603	1896099545
5851	10:54:59.555	00:00:05.851	351	-1024	-768	-1	-1	-1	-1	4	-1024	-768	-1	-1	-1	-1	4		0	0						Untertest2.avi	0	880	547	72	111				0	Content		-72	-111	5851271	1896116213
5868	10:54:59.572	00:00:05.867	352	-1024	-768	-1	-1	-1	-1	4	-1024	-768	-1	-1	-1	-1	4		0	0						Untertest2.avi	0	880	547	72	111				0	Content		-72	-111	5867930	1896132872
5885	10:54:59.589	00:00:05.884	353	-1024	-768	-1	-1	-1	-1	4	-1024	-768	-1	-1	-1	-1	4		0	0						Untertest2.avi	0	880	547	72	111				0	Content		-72	-111	5884598	1896149540
5901	10:54:59.605	00:00:05.901	354	-1024	-768	-1	-1	-1	-1	4	-1024	-768	-1	-1	-1	-1	4		0	0						Untertest2.avi	0	880	547	72	111				0	Content		-72	-111	5901428	1896166370
5918	10:54:59.622	00:00:05.918	355	-1024	-768	-1	-1	-1	-1	4	-1024	-768	-1	-1	-1	-1	4		0	0						Untertest2.avi	0	880	547	72	111				0	Content		-72	-111	5918096	1896183038
5935	10:54:59.639	00:00:05.934	356	-1024	-768	-1	-1	-1	-1	4	-1024	-768	-1	-1	-1	-1	4		0	0						Untertest2.avi	0	880	547	72	111				0	Content		-72	-111	5934763	1896199705
5952	10:54:59.656	00:00:05.951	357	-1024	-768	-1	-1	-1	-1	4	-1024	-768	-1	-1	-1	-1	4		0	0						Untertest2.avi	0	880	547	72	111				0	Content		-72	-111	5951931	1896216873
5969	10:54:59.673	00:00:05.968	358	-1024	-768	-1	-1	-1	-1	4	-1024	-768	-1	-1	-1	-1	4		0	0						Untertest2.avi	0	880	547	72	111				0	Content		-72	-111	5968598	1896233540
5986	10:54:59.690	00:00:05.985	359	-1024	-768	-1	-1	-1	-1	4	-1024	-768	-1	-1	-1	-1	4		0	0						Untertest2.avi	0	880	547	72	111				0	Content		-72	-111	5985642	1896250584
6002	10:54:59.706	00:00:06.002	360	-1024	-768	-1	-1	-1	-1	4	-1024	-768	-1	-1	-1	-1	4		0	0						Untertest2.avi	0	880	547	72	111				0	Content		-72	-111	6002309	1896267251
6019	10:54:59.723	00:00:06.018	361	-1024	-768	-1	-1	-1	-1	4	-1024	-768	-1	-1	-1	-1	4		0	0						Untertest2.avi	0	880	547	72	111				0	Content		-72	-111	6018977	1896283919
6035	10:54:59.739	00:00:06.035	362	-1024	-768	-1	-1	-1	-1	4	-1024	-768	-1	-1	-1	-1	4		0	0						Untertest2.avi	0	880	547	72	111				0	Content		-72	-111	6035039	1896299981
6052	10:54:59.756	00:00:06.051	363	-1024	-768	-1	-1	-1	-1	4	-1024	-768	-1	-1	-1	-1	4		0	0						Untertest2.avi	0	880	547	72	111				0	Content		-72	-111	6051707	1896316649
6068	10:54:59.772	00:00:06.068	364	-1024	-768	-1	-1	-1	-1	4	-1024	-768	-1	-1	-1	-1	4		0	0						Untertest2.avi	0	880	547	72	111				0	Content		-72	-111	6068168	1896333110
6085	10:54:59.789	00:00:06.084	365	-1024	-768	-1	-1	-1	-1	4	-1024	-768	-1	-1	-1	-1	4		0	0						Untertest2.avi	0	880	547	72	111				0	Content		-72	-111	6084836	1896349778
6102	10:54:59.806	00:00:06.101	366	-1024	-768	-1	-1	-1	-1	4	-1024	-768	-1	-1	-1	-1	4		0	0						Untertest2.avi	0	880	547	72	111				0	Content		-72	-111	6101503	1896366445
6118	10:54:59.822	00:00:06.117	367	-1024	-768	-1	-1	-1	-1	4	-1024	-768	-1	-1	-1	-1	4		0	0						Untertest2.avi	0	880	547	72	111				0	Content		-72	-111	6117710	1896382652
6134	10:54:59.838	00:00:06.134	368	-1024	-768	-1	-1	-1	-1	4	-1024	-768	-1	-1	-1	-1	4		0	0						Untertest2.avi	0	880	547	72	111				0	Content		-72	-111	6134454	1896399396
6151	10:54:59.855	00:00:06.151	369	-1024	-768	-1	-1	-1	-1	4	-1024	-768	-1	-1	-1	-1	4		0	0						Untertest2.avi	0	880	547	72	111				0	Content		-72	-111	6151079	1896416021
6168	10:54:59.872	00:00:06.167	370	-1024	-768	-1	-1	-1	-1	4	-1024	-768	-1	-1	-1	-1	4		0	0						Untertest2.avi	0	880	547	72	111				0	Content		-72	-111	6167746	1896432688
6184	10:54:59.888	00:00:06.184	371	-1024	-768	-1	-1	-1	-1	4	-1024	-768	-1	-1	-1	-1	4		0	0						Untertest2.avi	0	880	547	72	111				0	Content		-72	-111	6184399	1896449341
6201	10:54:59.905	00:00:06.201	372	-1024	-768	-1	-1	-1	-1	4	-1024	-768	-1	-1	-1	-1	4		0	0						Untertest2.avi	0	880	547	72	111				0	Content		-72	-111	6201066	1896466008
6218	10:54:59.922	00:00:06.217	373	-1024	-768	-1	-1	-1	-1	4	-1024	-768	-1	-1	-1	-1	4		0	0						Untertest2.avi	0	880	547	72	111				0	Content		-72	-111	6217734	1896482676
6235	10:54:59.939	00:00:06.234	374	-1024	-768	-1	-1	-1	-1	4	-1024	-768	-1	-1	-1	-1	4		0	0						Untertest2.avi	0	880	547	72	111				0	Content		-72	-111	6234653	1896499595
6251	10:54:59.955	00:00:06.251	375	-1024	-768	-1	-1	-1	-1	4	-1024	-768	-1	-1	-1	-1	4		0	0						Untertest2.avi	0	880	547	72	111				0	Content		-72	-111	6251321	1896516263
6268	10:54:59.972	00:00:06.268	376	-1024	-768	-1	-1	-1	-1	4	-1024	-768	-1	-1	-1	-1	4		0	0						Untertest2.avi	0	880	547	72	111				0	Content		-72	-111	6268279	1896533221
6285	10:54:59.989	00:00:06.284	377	-1024	-768	-1	-1	-1	-1	4	-1024	-768	-1	-1	-1	-1	4		0	0						Untertest2.avi	0	880	547	72	111				0	Content		-72	-111	6284947	1896549889
6302	10:55:00.006	00:00:06.301	378	-1024	-768	-1	-1	-1	-1	4	-1024	-768	-1	-1	-1	-1	4		0	0						Untertest2.avi	0	880	547	72	111				0	Content		-72	-111	6301614	1896566556
6319	10:55:00.023	00:00:06.318	379	-1024	-768	-1	-1	-1	-1	4	-1024	-768	-1	-1	-1	-1	4		0	0						Untertest2.avi	0	880	547	72	111				0	Content		-72	-111	6318904	1896583846
6336	10:55:00.040	00:00:06.335	380	-1024	-768	-1	-1	-1	-1	4	-1024	-768	-1	-1	-1	-1	4		0	0						Untertest2.avi	0	880	547	72	111				0	Content		-72	-111	6335571	1896600513
6353	10:55:00.057	00:00:06.352	381	-1024	-768	-1	-1	-1	-1	4	-1024	-768	-1	-1	-1	-1	4		0	0						Untertest2.avi	0	880	547	72	111				0	Content		-72	-111	6352816	1896617758
6368	10:55:00.072	00:00:06.367	382	-1024	-768	-1	-1	-1	-1	4	-1024	-768	-1	-1	-1	-1	4		0	0						Untertest2.avi	0	880	547	72	111				0	Content		-72	-111	6367563	1896632505
6384	10:55:00.088	00:00:06.384	383	-1024	-768	-1	-1	-1	-1	4	-1024	-768	-1	-1	-1	-1	4		0	0						Untertest2.avi	0	880	547	72	111				0	Content		-72	-111	6384250	1896649192
6401	10:55:00.105	00:00:06.400	384	-1024	-768	-1	-1	-1	-1	4	-1024	-768	-1	-1	-1	-1	4		0	0						Untertest2.avi	0	880	547	72	111				0	Content		-72	-111	6400917	1896665859
6418	10:55:00.122	00:00:06.417	385	-1024	-768	-1	-1	-1	-1	4	-1024	-768	-1	-1	-1	-1	4		0	0						Untertest2.avi	0	880	547	72	111				0	Content		-72	-111	6417580	1896682522
6434	10:55:00.138	00:00:06.434	386	-1024	-768	-1	-1	-1	-1	4	-1024	-768	-1	-1	-1	-1	4		0	0						Untertest2.avi	0	880	547	72	111				0	Content		-72	-111	6434247	1896699189
6451	10:55:00.155	00:00:06.450	387	-1024	-768	-1	-1	-1	-1	4	-1024	-768	-1	-1	-1	-1	4		0	0						Untertest2.avi	0	880	547	72	111				0	Content		-72	-111	6450988	1896715930
6468	10:55:00.172	00:00:06.467	388	-1024	-768	-1	-1	-1	-1	4	-1024	-768	-1	-1	-1	-1	4		0	0						Untertest2.avi	0	880	547	72	111				0	Content		-72	-111	6467556	1896732498
6484	10:55:00.188	00:00:06.484	389	-1024	-768	-1	-1	-1	-1	4	-1024	-768	-1	-1	-1	-1	4		0	0						Untertest2.avi	0	880	547	72	111				0	Content		-72	-111	6484177	1896749119
6501	10:55:00.205	00:00:06.501	390	-1024	-768	-1	-1	-1	-1	4	-1024	-768	-1	-1	-1	-1	4		0	0						Untertest2.avi	0	880	547	72	111				0	Content		-72	-111	6501218	1896766160
6518	10:55:00.222	00:00:06.517	391	-1024	-768	-1	-1	-1	-1	4	-1024	-768	-1	-1	-1	-1	4		0	0						Untertest2.avi	0	880	547	72	111				0	Content		-72	-111	6517886	1896782828
6535	10:55:00.239	00:00:06.534	392	-1024	-768	-1	-1	-1	-1	4	-1024	-768	-1	-1	-1	-1	4		0	0						Untertest2.avi	0	880	547	72	111				0	Content		-72	-111	6534553	1896799495
6552	10:55:00.256	00:00:06.552	393	-1024	-768	-1	-1	-1	-1	4	-1024	-768	-1	-1	-1	-1	4		0	0						Untertest2.avi	0	880	547	72	111				0	Content		-72	-111	6552045	1896816987
6569	10:55:00.273	00:00:06.569	394	-1024	-768	-1	-1	-1	-1	4	-1024	-768	-1	-1	-1	-1	4		0	0						Untertest2.avi	0	880	547	72	111				0	Content		-72	-111	6569292	1896834234
6584	10:55:00.288	00:00:06.584	395	-1024	-768	-1	-1	-1	-1	4	-1024	-768	-1	-1	-1	-1	4		0	0						Untertest2.avi	0	880	547	72	111				0	Content		-72	-111	6584165	1896849107
6601	10:55:00.305	00:00:06.600	396	-1024	-768	-1	-1	-1	-1	4	-1024	-768	-1	-1	-1	-1	4		0	0						Untertest2.avi	0	880	547	72	111				0	Content		-72	-111	6600788	1896865730
6618	10:55:00.322	00:00:06.617	397	-1024	-768	-1	-1	-1	-1	4	-1024	-768	-1	-1	-1	-1	4		0	0						Untertest2.avi	0	880	547	72	111				0	Content		-72	-111	6617503	1896882445
6634	10:55:00.338	00:00:06.634	398	-1024	-768	-1	-1	-1	-1	4	-1024	-768	-1	-1	-1	-1	4		0	0						Untertest2.avi	0	880	547	72	111				0	Content		-72	-111	6634170	1896899112
6651	10:55:00.355	00:00:06.650	399	-1024	-768	-1	-1	-1	-1	4	-1024	-768	-1	-1	-1	-1	4		0	0						Untertest2.avi	0	880	547	72	111				0	Content		-72	-111	6650839	1896915781
6667	10:55:00.371	00:00:06.667	400	-1024	-768	-1	-1	-1	-1	4	-1024	-768	-1	-1	-1	-1	4		0	0						Untertest2.avi	0	880	547	72	111				0	Content		-72	-111	6667405	1896932347
6684	10:55:00.388	00:00:06.684	401	-1024	-768	-1	-1	-1	-1	4	-1024	-768	-1	-1	-1	-1	4		0	0						Untertest2.avi	0	880	547	72	111				0	Content		-72	-111	6684239	1896949181
6701	10:55:00.405	00:00:06.700	402	-1024	-768	-1	-1	-1	-1	4	-1024	-768	-1	-1	-1	-1	4		0	0						Untertest2.avi	0	880	547	72	111				0	Content		-72	-111	6700906	1896965848
6718	10:55:00.422	00:00:06.717	403	-1024	-768	-1	-1	-1	-1	4	-1024	-768	-1	-1	-1	-1	4		0	0						Untertest2.avi	0	880	547	72	111				0	Content		-72	-111	6717574	1896982516
6735	10:55:00.439	00:00:06.734	404	-1024	-768	-1	-1	-1	-1	4	-1024	-768	-1	-1	-1	-1	4		0	0						Untertest2.avi	0	880	547	72	111				0	Content		-72	-111	6734577	1896999519
6751	10:55:00.455	00:00:06.751	405	-1024	-768	-1	-1	-1	-1	4	-1024	-768	-1	-1	-1	-1	4		0	0						Untertest2.avi	0	880	547	72	111				0	Content		-72	-111	6751245	1897016187
6768	10:55:00.472	00:00:06.767	406	-1024	-768	-1	-1	-1	-1	4	-1024	-768	-1	-1	-1	-1	4		0	0						Untertest2.avi	0	880	547	72	111				0	Content		-72	-111	6767912	1897032854
6785	10:55:00.489	00:00:06.785	407	-1024	-768	-1	-1	-1	-1	4	-1024	-768	-1	-1	-1	-1	4		0	0						Untertest2.avi	0	880	547	72	111				0	Content		-72	-111	6785278	1897050220
6803	10:55:00.507	00:00:06.802	408	-1024	-768	-1	-1	-1	-1	4	-1024	-768	-1	-1	-1	-1	4		0	0						Untertest2.avi	0	880	547	72	111				0	Content		-72	-111	6802537	1897067479
6817	10:55:00.521	00:00:06.817	409	-1024	-768	-1	-1	-1	-1	4	-1024	-768	-1	-1	-1	-1	4		0	0						Untertest2.avi	0	880	547	72	111				0	Content		-72	-111	6817274	1897082216
6834	10:55:00.538	00:00:06.833	410	-1024	-768	-1	-1	-1	-1	4	-1024	-768	-1	-1	-1	-1	4		0	0						Untertest2.avi	0	880	547	72	111				0	Content		-72	-111	6833961	1897098903
6851	10:55:00.555	00:00:06.850	411	-1024	-768	-1	-1	-1	-1	4	-1024	-768	-1	-1	-1	-1	4		0	0						Untertest2.avi	0	880	547	72	111				0	Content		-72	-111	6850629	1897115571
6867	10:55:00.571	00:00:06.867	412	-1024	-768	-1	-1	-1	-1	4	-1024	-768	-1	-1	-1	-1	4		0	0						Untertest2.avi	0	880	547	72	111				0	Content		-72	-111	6867291	1897132233
6884	10:55:00.588	00:00:06.883	413	-1024	-768	-1	-1	-1	-1	4	-1024	-768	-1	-1	-1	-1	4		0	0						Untertest2.avi	0	880	547	72	111				0	Content		-72	-111	6883959	1897148901
6901	10:55:00.605	00:00:06.900	414	-1024	-768	-1	-1	-1	-1	4	-1024	-768	-1	-1	-1	-1	4		0	0						Untertest2.avi	0	880	547	72	111				0	Content		-72	-111	6900700	1897165642
6917	10:55:00.621	00:00:06.917	415	-1024	-768	-1	-1	-1	-1	4	-1024	-768	-1	-1	-1	-1	4		0	0						Untertest2.avi	0	880	547	72	111				0	Content		-72	-111	6917270	1897182212
6934	10:55:00.638	00:00:06.933	416	-1024	-768	-1	-1	-1	-1	4	-1024	-768	-1	-1	-1	-1	4		0	0						Untertest2.avi	0	880	547	72	111				0	Content		-72	-111	6933892	1897198834
6951	10:55:00.655	00:00:06.950	417	-1024	-768	-1	-1	-1	-1	4	-1024	-768	-1	-1	-1	-1	4		0	0						Untertest2.avi	0	880	547	72	111				0	Content		-72	-111	6950935	1897215877
6968	10:55:00.672	00:00:06.967	418	-1024	-768	-1	-1	-1	-1	4	-1024	-768	-1	-1	-1	-1	4		0	0						Untertest2.avi	0	880	547	72	111				0	Content		-72	-111	6967603	1897232545
6984	10:55:00.688	00:00:06.984	419	-1024	-768	-1	-1	-1	-1	4	-1024	-768	-1	-1	-1	-1	4		0	0						Untertest2.avi	0	880	547	72	111				0	Content		-72	-111	6984270	1897249212
7002	10:55:00.706	00:00:07.001	420	-1024	-768	-1	-1	-1	-1	4	-1024	-768	-1	-1	-1	-1	4		0	0						Untertest2.avi	0	880	547	72	111				0	Content		-72	-111	7001762	1897266704
7018	10:55:00.722	00:00:07.018	421	-1024	-768	-1	-1	-1	-1	4	-1024	-768	-1	-1	-1	-1	4		0	0						Untertest2.avi	0	880	547	72	111				0	Content		-72	-111	7018016	1897282958
7035	10:55:00.739	00:00:07.034	422	-1024	-768	-1	-1	-1	-1	4	-1024	-768	-1	-1	-1	-1	4		0	0						Untertest2.avi	0	880	547	72	111				0	Content		-72	-111	7034684	1897299626
7051	10:55:00.755	00:00:07.051	423	-1024	-768	-1	-1	-1	-1	4	-1024	-768	-1	-1	-1	-1	4		0	0						Untertest2.avi	0	880	547	72	111				0	Content		-72	-111	7051351	1897316293
7067	10:55:00.771	00:00:07.067	424	-1024	-768	-1	-1	-1	-1	4	-1024	-768	-1	-1	-1	-1	4		0	0						Untertest2.avi	0	880	547	72	111				0	Content		-72	-111	7067134	1897332076
7084	10:55:00.788	00:00:07.083	425	-1024	-768	-1	-1	-1	-1	4	-1024	-768	-1	-1	-1	-1	4		0	0						Untertest2.avi	0	880	547	72	111				0	Content		-72	-111	7083755	1897348697
7100	10:55:00.804	00:00:07.100	426	-1024	-768	-1	-1	-1	-1	4	-1024	-768	-1	-1	-1	-1	4		0	0						Untertest2.avi	0	880	547	72	111				0	Content		-72	-111	7100472	1897365414
7117	10:55:00.821	00:00:07.117	427	-1024	-768	-1	-1	-1	-1	4	-1024	-768	-1	-1	-1	-1	4		0	0						Untertest2.avi	0	880	547	72	111				0	Content		-72	-111	7117139	1897382081
7134	10:55:00.838	00:00:07.133	428	-1024	-768	-1	-1	-1	-1	4	-1024	-768	-1	-1	-1	-1	4		0	0						Untertest2.avi	0	880	547	72	111				0	Content		-72	-111	7133811	1897398753
7150	10:55:00.854	00:00:07.150	429	-1024	-768	-1	-1	-1	-1	4	-1024	-768	-1	-1	-1	-1	4		0	0						Untertest2.avi	0	880	547	72	111				0	Content		-72	-111	7150379	1897415321
7167	10:55:00.871	00:00:07.167	430	-1024	-768	-1	-1	-1	-1	4	-1024	-768	-1	-1	-1	-1	4		0	0						Untertest2.avi	0	880	547	72	111				0	Content		-72	-111	7167255	1897432197
7184	10:55:00.888	00:00:07.183	431	-1024	-768	-1	-1	-1	-1	4	-1024	-768	-1	-1	-1	-1	4		0	0						Untertest2.avi	0	880	547	72	111				0	Content		-72	-111	7183922	1897448864
7201	10:55:00.905	00:00:07.200	432	-1024	-768	-1	-1	-1	-1	4	-1024	-768	-1	-1	-1	-1	4		0	0						Untertest2.avi	0	880	547	72	111				0	Content		-72	-111	7200590	1897465532
7218	10:55:00.922	00:00:07.217	433	-1024	-768	-1	-1	-1	-1	4	-1024	-768	-1	-1	-1	-1	4		0	0						Untertest2.avi	0	880	547	72	111				0	Content		-72	-111	7217601	1897482543
7234	10:55:00.938	00:00:07.234	434	-1024	-768	-1	-1	-1	-1	4	-1024	-768	-1	-1	-1	-1	4		0	0						Untertest2.avi	0	880	547	72	111				0	Content		-72	-111	7234269	1897499211
7251	10:55:00.955	00:00:07.250	435	-1024	-768	-1	-1	-1	-1	4	-1024	-768	-1	-1	-1	-1	4		0	0						Untertest2.avi	0	880	547	72	111				0	Content		-72	-111	7250936	1897515878
7268	10:55:00.972	00:00:07.268	436	-1024	-768	-1	-1	-1	-1	4	-1024	-768	-1	-1	-1	-1	4		0	0						Untertest2.avi	0	880	547	72	111				0	Content		-72	-111	7268247	1897533189
7286	10:55:00.990	00:00:07.285	437	-1024	-768	-1	-1	-1	-1	4	-1024	-768	-1	-1	-1	-1	4		0	0						Untertest2.avi	0	880	547	72	111				0	Content		-72	-111	7285505	1897550447
7300	10:55:01.004	00:00:07.300	438	-1024	-768	-1	-1	-1	-1	4	-1024	-768	-1	-1	-1	-1	4		0	0						Untertest2.avi	0	880	547	72	111				0	Content		-72	-111	7300254	1897565196
7317	10:55:01.021	00:00:07.316	439	-1024	-768	-1	-1	-1	-1	4	-1024	-768	-1	-1	-1	-1	4		0	0						Untertest2.avi	0	880	547	72	111				0	Content		-72	-111	7316879	1897581821
7334	10:55:01.038	00:00:07.333	440	-1024	-768	-1	-1	-1	-1	4	-1024	-768	-1	-1	-1	-1	4		0	0						Untertest2.avi	0	880	547	72	111				0	Content		-72	-111	7333546	1897598488
7350	10:55:01.054	00:00:07.350	441	-1024	-768	-1	-1	-1	-1	4	-1024	-768	-1	-1	-1	-1	4		0	0						Untertest2.avi	0	880	547	72	111				0	Content		-72	-111	7350129	1897615071
7367	10:55:01.071	00:00:07.366	442	-1024	-768	-1	-1	-1	-1	4	-1024	-768	-1	-1	-1	-1	4		0	0						Untertest2.avi	0	880	547	72	111				0	Content		-72	-111	7366874	1897631816
7383	10:55:01.087	00:00:07.383	443	-1024	-768	-1	-1	-1	-1	4	-1024	-768	-1	-1	-1	-1	4		0	0						Untertest2.avi	0	880	547	72	111				0	Content		-72	-111	7383499	1897648441
7400	10:55:01.104	00:00:07.400	444	-1024	-768	-1	-1	-1	-1	4	-1024	-768	-1	-1	-1	-1	4		0	0						Untertest2.avi	0	880	547	72	111				0	Content		-72	-111	7400120	1897665062
7417	10:55:01.121	00:00:07.416	445	-1024	-768	-1	-1	-1	-1	4	-1024	-768	-1	-1	-1	-1	4		0	0						Untertest2.avi	0	880	547	72	111				0	Content		-72	-111	7416743	1897681685
7433	10:55:01.137	00:00:07.433	446	-1024	-768	-1	-1	-1	-1	4	-1024	-768	-1	-1	-1	-1	4		0	0						Untertest2.avi	0	880	547	72	111				0	Content		-72	-111	7433377	1897698319
7450	10:55:01.154	00:00:07.450	447	-1024	-768	-1	-1	-1	-1	4	-1024	-768	-1	-1	-1	-1	4		0	0						Untertest2.avi	0	880	547	72	111				0	Content		-72	-111	7450114	1897715056
7467	10:55:01.171	00:00:07.466	448	-1024	-768	-1	-1	-1	-1	4	-1024	-768	-1	-1	-1	-1	4		0	0						Untertest2.avi	0	880	547	72	111				0	Content		-72	-111	7466736	1897731678
7483	10:55:01.187	00:00:07.483	449	-1024	-768	-1	-1	-1	-1	4	-1024	-768	-1	-1	-1	-1	4		0	0						Untertest2.avi	0	880	547	72	111				0	Content		-72	-111	7483366	1897748308
7500	10:55:01.204	00:00:07.499	450	-1024	-768	-1	-1	-1	-1	4	-1024	-768	-1	-1	-1	-1	4		0	0						Untertest2.avi	0	880	547	72	111				0	Content		-72	-111	7499984	1897764926
7517	10:55:01.221	00:00:07.516	451	-1024	-768	-1	-1	-1	-1	4	-1024	-768	-1	-1	-1	-1	4		0	0						Untertest2.avi	0	880	547	72	111				0	Content		-72	-111	7516735	1897781677
7533	10:55:01.237	00:00:07.533	452	-1024	-768	-1	-1	-1	-1	4	-1024	-768	-1	-1	-1	-1	4		0	0						Untertest2.avi	0	880	547	72	111				0	Content		-72	-111	7533362	1897798304
7550	10:55:01.254	00:00:07.549	453	-1024	-768	-1	-1	-1	-1	4	-1024	-768	-1	-1	-1	-1	4		0	0						Untertest2.avi	0	880	547	72	111				0	Content		-72	-111	7549981	1897814923
7567	10:55:01.271	00:00:07.566	454	-1024	-768	-1	-1	-1	-1	4	-1024	-768	-1	-1	-1	-1	4		0	0						Untertest2.avi	0	880	547	72	111				0	Content		-72	-111	7566603	1897831545
7583	10:55:01.287	00:00:07.583	455	-1024	-768	-1	-1	-1	-1	4	-1024	-768	-1	-1	-1	-1	4		0	0						Untertest2.avi	0	880	547	72	111				0	Content		-72	-111	7583351	1897848293
7600	10:55:01.304	00:00:07.599	456	-1024	-768	-1	-1	-1	-1	4	-1024	-768	-1	-1	-1	-1	4		0	0						Untertest2.avi	0	880	547	72	111				0	Content		-72	-111	7599970	1897864912
7617	10:55:01.321	00:00:07.616	457	-1024	-768	-1	-1	-1	-1	4	-1024	-768	-1	-1	-1	-1	4		0	0						Untertest2.avi	0	880	547	72	111				0	Content		-72	-111	7616592	1897881534
7633	10:55:01.337	00:00:07.633	458	-1024	-768	-1	-1	-1	-1	4	-1024	-768	-1	-1	-1	-1	4		0	0						Untertest2.avi	0	880	547	72	111				0	Content		-72	-111	7633214	1897898156
7650	10:55:01.354	00:00:07.649	459	-1024	-768	-1	-1	-1	-1	4	-1024	-768	-1	-1	-1	-1	4		0	0						Untertest2.avi	0	880	547	72	111				0	Content		-72	-111	7649962	1897914904
7667	10:55:01.371	00:00:07.666	460	-1024	-768	-1	-1	-1	-1	4	-1024	-768	-1	-1	-1	-1	4		0	0						Untertest2.avi	0	880	547	72	111				0	Content		-72	-111	7666585	1897931527
7683	10:55:01.387	00:00:07.683	461	-1024	-768	-1	-1	-1	-1	4	-1024	-768	-1	-1	-1	-1	4		0	0						Untertest2.avi	0	880	547	72	111				0	Content		-72	-111	7683208	1897948150
7700	10:55:01.404	00:00:07.699	462	-1024	-768	-1	-1	-1	-1	4	-1024	-768	-1	-1	-1	-1	4		0	0						Untertest2.avi	0	880	547	72	111				0	Content		-72	-111	7699956	1897964898
7717	10:55:01.421	00:00:07.716	463	629,3966	652,8003	0,4022038	0,5574725	417,3608	3,354884	3	629,3966	652,8003	0,4022038	0,5574725	417,3608	3,354884	1	3	629	653						Untertest2.avi	0	880	547	72	111	609	571	133	0	Content		557	542	7716579	1897981521
7733	10:55:01.437	00:00:07.733	464	-1024	-768	-1	-1	-1	-1	4	-1024	-768	-1	-1	-1	-1	4	3	0	0						Untertest2.avi	0	880	547	72	111	609	571	133	0	Content		-72	-111	7733200	1897998142
7750	10:55:01.454	00:00:07.749	465	-1024	-768	-1	-1	-1	-1	4	-1024	-768	-1	-1	-1	-1	4	3	0	0						Untertest2.avi	0	880	547	72	111	609	571	133	0	Content		-72	-111	7749821	1898014763
7767	10:55:01.471	00:00:07.766	466	698,5432	683,8671	0,4019823	0,5563743	417,3608	3,385434	3	698,5432	683,8671	0,4019823	0,5563743	417,3608	3,385434	1	3	699	684						Untertest2.avi	0	880	547	72	111	609	571	133	0	Content		627	573	7766569	1898031511
7783	10:55:01.487	00:00:07.783	467	690,9181	683,4265	0,4012918	0,5564615	417,4201	3,372093	3	690,9181	683,4265	0,4012918	0,5564615	417,4201	3,372093	1	3	691	683						Untertest2.avi	0	880	547	72	111	609	571	133	0	Content		619	572	7783192	1898048134
7800	10:55:01.504	00:00:07.799	468	-1024	-768	-1	-1	-1	-1	4	-1024	-768	-1	-1	-1	-1	4	3	0	0						Untertest2.avi	0	880	547	72	111	609	571	133	0	Content		-72	-111	7799829	1898064771
7816	10:55:01.520	00:00:07.816	469	614,027	703,0117	0,5580968	0,4968581	417,4201	3,465823	1	614,027	703,0117	0,5580968	0,4968581	417,4201	3,465823	3	3	614	703						Untertest2.avi	0	880	547	72	111	609	571	133	0	Content		542	592	7816437	1898081379
7833	10:55:01.537	00:00:07.833	470	681,3098	680,983	0,40111	0,5568929	415,9769	3,457419	3	681,3098	680,983	0,40111	0,5568929	415,9769	3,457419	1	3	681	681						Untertest2.avi	0	880	547	72	111	609	571	133	0	Content		609	570	7833186	1898098128
7850	10:55:01.554	00:00:07.849	471	-1024	-768	-1	-1	-1	-1	4	-1024	-768	-1	-1	-1	-1	4	4	0	0						Untertest2.avi	0	880	547	72	111	548	576	117	0	Content		-72	-111	7849806	1898114748
7866	10:55:01.570	00:00:07.866	472	622,0882	681,2405	0,5583186	0,4979624	415,9769	3,593354	1	622,0882	681,2405	0,5583186	0,4979624	415,9769	3,593354	3	4	622	681						Untertest2.avi	0	880	547	72	111	548	576	117	0	Content		550	570	7866432	1898131374
7883	10:55:01.587	00:00:07.883	473	-1024	-768	-1	-1	-1	-1	4	-1024	-768	-1	-1	-1	-1	4	4	0	0						Untertest2.avi	0	880	547	72	111	548	576	117	0	Content		-72	-111	7883055	1898147997
7900	10:55:01.604	00:00:07.899	474	584,0811	686,0433	0,5430164	0,5002753	415,977	3,32679	3	584,0811	686,0433	0,5430164	0,5002753	415,977	3,32679	1	4	584	686						Untertest2.avi	0	880	547	72	111	548	576	117	0	Content		512	575	7899801	1898164743
7916	10:55:01.620	00:00:07.916	475	617,5116	689,1593	0,5598795	0,4996339	415,9769	3,64248	1	617,5116	689,1593	0,5598795	0,4996339	415,9769	3,64248	3	4	618	689						Untertest2.avi	0	880	547	72	111	548	576	117	0	Content		546	578	7916426	1898181368
7933	10:55:01.637	00:00:07.933	476	620,3486	695,363	0,5539868	0,5002469	397,8027	3,403546	1	595,661	692,3268	0,560065	0,5001509	415,977	3,55516	3	4	620	695						Untertest2.avi	0	880	547	72	111	548	576	117	0	Content		548	584	7933049	1898197991
7950	10:55:01.654	00:00:07.949	477	-1024	-768	-1	-1	-1	-1	4	-1024	-768	-1	-1	-1	-1	4	4	0	0						Untertest2.avi	0	880	547	72	111	548	576	117	0	Content		-72	-111	7949673	1898214615
7966	10:55:01.670	00:00:07.966	478	602,6293	693,1157	0,5549338	0,5021228	397,8026	3,423277	1	610,4996	688,2239	0,5616931	0,50207	415,9769	3,56653	3	5	603	693						Untertest2.avi	0	880	547	72	111	510	581	283	0	Content		531	582	7966419	1898231361
7983	10:55:01.687	00:00:07.983	479	522,41	691,8109	0,5497099	0,5037115	397,8026	3,297874	3	529,3315	686,4367	0,5425318	0,5036643	424,3547	3,50289	1	5	529	686						Untertest2.avi	0	880	547	72	111	510	581	283	0	Content		457	575	7983042	1898247984
8000	10:55:01.704	00:00:07.999	480	609,4879	688,6119	0,5598437	0,5029592	411,0551	3,602553	1	603,4515	686,1058	0,5643876	0,5028911	424,3547	3,712938	3	5	609	689						Untertest2.avi	0	880	547	72	111	510	581	283	0	Content		537	578	7999666	1898264608
8016	10:55:01.720	00:00:08.016	481	572,6202	690,3009	0,5470915	0,5040985	411,0551	3,46582	3	581,6473	686,8856	0,5436306	0,5041086	424,3547	3,569965	1	5	582	687						Untertest2.avi	0	880	547	72	111	510	581	283	0	Content		510	576	8016289	1898281231
8033	10:55:01.737	00:00:08.033	482	594,4185	696,9773	0,5583081	0,5037476	407,0026	3,648987	1	568,55	694,4619	0,5639644	0,5036603	424,3547	3,801886	3	5	594	697						Untertest2.avi	0	880	547	72	111	510	581	283	0	Content		522	586	8033039	1898297981
8050	10:55:01.754	00:00:08.049	483	553,1846	687,3964	0,5480229	0,504929	407,0026	3,347176	3	564,296	689,5319	0,5511391	0,5049461	396,9789	3,268452	1	5	564	690						Untertest2.avi	0	880	547	72	111	510	581	283	0	Content		492	579	8049662	1898314604
8066	10:55:01.770	00:00:08.066	484	-1024	-768	-1	-1	-1	-1	4	-1024	-768	-1	-1	-1	-1	4	5	0	0						Untertest2.avi	0	880	547	72	111	510	581	283	0	Content		-72	-111	8066284	1898331226
8083	10:55:01.787	00:00:08.082	485	568,6032	694,4053	0,5489393	0,5048785	407,0026	3,346918	3	560,909	696,5042	0,5519481	0,5049005	395,9735	3,26271	1	5	561	697						Untertest2.avi	0	880	547	72	111	510	581	283	0	Content		489	586	8082905	1898347847
8100	10:55:01.804	00:00:08.099	486	-1024	-768	-1	-1	-1	-1	4	-1024	-768	-1	-1	-1	-1	4	5	0	0						Untertest2.avi	0	880	547	72	111	510	581	283	0	Content		-72	-111	8099624	1898364566
8116	10:55:01.820	00:00:08.116	487	-1024	-768	-1	-1	-1	-1	4	-1024	-768	-1	-1	-1	-1	4	5	0	0						Untertest2.avi	0	880	547	72	111	510	581	283	0	Content		-72	-111	8116291	1898381233
8133	10:55:01.837	00:00:08.132	488	550,4581	692,198	0,5534851	0,504719	390,8745	3,484451	1	553,6802	690,7175	0,5520548	0,5047228	395,9735	3,526494	3	5	550	692						Untertest2.avi	0	880	547	72	111	510	581	283	0	Content		478	581	8132982	1898397924
8150	10:55:01.854	00:00:08.149	489	565,1163	700,674	0,5534927	0,5043411	390,8745	3,440772	1	568,7253	699,4094	0,5520625	0,5043449	395,9735	3,48231	3	5	565	701						Untertest2.avi	0	880	547	72	111	510	581	283	0	Content		493	590	8149599	1898414541
8166	10:55:01.870	00:00:08.166	490	553,105	699,2311	0,5524581	0,5036611	388,0648	3,446743	1	556,8464	697,2228	0,5528905	0,5036519	395,9735	3,511352	3	5	553	699						Untertest2.avi	0	880	547	72	111	510	581	283	0	Content		481	588	8166223	1898431165
8183	10:55:01.887	00:00:08.182	491	589,7944	699,3265	0,5534928	0,5034482	390,6191	3,455489	1	593,1456	697,9487	0,5537872	0,5034419	395,9735	3,498961	3	5	590	699						Untertest2.avi	0	880	547	72	111	510	581	283	0	Content		518	588	8182970	1898447912
8200	10:55:01.904	00:00:08.199	492	585,2488	701,2442	0,5534825	0,5030218	390,9331	3,442238	0	692,5028	687,9438	0,4009176	0,553542	395,9735	3,740434	0	5	639	695						Untertest2.avi	0	880	547	72	111	510	581	283	0	Content		567	584	8199595	1898464537
8216	10:55:01.920	00:00:08.216	493	622,9969	688,6536	0,5523521	0,5020481	390,6226	3,430576	0	-1024	-768	-1	-1	-1	-1	4	5	623	689						Untertest2.avi	0	880	547	72	111	510	581	283	0	Content		551	578	8216222	1898481164
8233	10:55:01.937	00:00:08.232	494	714,0567	663,0469	0,549578	0,5010204	390,8818	3,500212	0	-1024	-768	-1	-1	-1	-1	4	5	714	663						Untertest2.avi	0	880	547	72	111	510	581	283	0	Content		642	552	8232845	1898497787
8250	10:55:01.954	00:00:08.249	495	710,6016	663,1731	0,5468604	0,5016275	391,2659	3,458312	0	-1024	-768	-1	-1	-1	-1	4	6	711	663						Untertest2.avi	0	880	547	72	111	882	556	100	0	Content		639	552	8249594	1898514536
8266	10:55:01.970	00:00:08.266	496	861,8855	673,8878	0,5438093	0,5016526	388,015	3,566992	0	1056,167	666,2814	0,3924513	0,5504915	395,9735	3,816928	0	6	959	670						Untertest2.avi	0	880	547	72	111	882	556	100	0	Content		887	559	8266216	1898531158
8283	10:55:01.987	00:00:08.282	497	936,0916	646,3514	0,5471876	0,5008352	398,6704	3,768183	0	1055,16	660,1993	0,3927755	0,5503581	398,6704	3,775694	0	6	996	653						Untertest2.avi	0	880	547	72	111	882	556	100	0	Content		924	542	8282842	1898547784
8299	10:55:02.003	00:00:08.299	498	897,6144	667,1816	0,5442342	0,5007423	390,8726	3,571374	0	1010,415	643,1782	0,3884527	0,5505819	385,9724	3,533823	0	6	954	655						Untertest2.avi	0	880	547	72	111	882	556	100	0	Content		882	544	8299464	1898564406
8316	10:55:02.020	00:00:08.316	499	926,8229	668,9255	0,5439074	0,4998332	390,4082	3,619526	0	999,788	664,988	0,3880995	0,5501289	385,9724	3,682132	0	6	963	667						Untertest2.avi	0	880	547	72	111	882	556	100	0	Content		891	556	8316216	1898581158
8333	10:55:02.037	00:00:08.332	500	914,4002	669,121	0,5438465	0,4989993	390,4262	3,732084	0	-1024	-768	-1	-1	-1	-1	4	6	914	669						Untertest2.avi	0	880	547	72	111	882	556	100	0	Content		842	558	8332838	1898597780
8349	10:55:02.053	00:00:08.349	501	877,8967	666,8102	0,5439741	0,4984585	390,017	3,74513	0	-1024	-768	-1	-1	-1	-1	4	7	878	667						Untertest2.avi	0	880	547	72	111	845	552	516	0	Content		806	556	8349458	1898614400
8366	10:55:02.070	00:00:08.366	502	911,9658	657,1268	0,5441147	0,4979083	390,0848	3,841913	0	-1024	-768	-1	-1	-1	-1	4	7	912	657						Untertest2.avi	0	880	547	72	111	845	552	516	0	Content		840	546	8366099	1898631041
8383	10:55:02.087	00:00:08.382	503	921,9599	664,7242	0,5444211	0,4972116	390,3951	3,758349	0	-1024	-768	-1	-1	-1	-1	4	7	922	665						Untertest2.avi	0	880	547	72	111	845	552	516	0	Content		850	554	8382831	1898647773
8399	10:55:02.103	00:00:08.399	504	909,6078	670,4375	0,5448672	0,4966679	391,4132	3,711785	0	-1024	-768	-1	-1	-1	-1	4	7	910	670						Untertest2.avi	0	880	547	72	111	845	552	516	0	Content		838	559	8399457	1898664399
8416	10:55:02.120	00:00:08.416	505	911,5928	669,1318	0,5454797	0,496394	390,9387	3,580686	0	-1024	-768	-1	-1	-1	-1	4	7	912	669						Untertest2.avi	0	880	547	72	111	845	552	516	0	Content		840	558	8416095	1898681037
8433	10:55:02.137	00:00:08.432	506	905,0336	663,7015	0,5446023	0,4979924	397,5558	3,716748	0	-1024	-768	-1	-1	-1	-1	4	7	905	664						Untertest2.avi	0	880	547	72	111	845	552	516	0	Content		833	553	8432704	1898697646
8449	10:55:02.153	00:00:08.449	507	916,4253	664,2153	0,5470905	0,4970303	391,298	3,698534	0	-1024	-768	-1	-1	-1	-1	4	7	916	664						Untertest2.avi	0	880	547	72	111	845	552	516	0	Content		844	553	8449452	1898714394
8466	10:55:02.170	00:00:08.466	508	925,6446	665,3074	0,5475023	0,4954049	391,88	3,669463	0	-1024	-768	-1	-1	-1	-1	4	7	926	665						Untertest2.avi	0	880	547	72	111	845	552	516	0	Content		854	554	8466087	1898731029
8483	10:55:02.187	00:00:08.482	509	919,1063	669,4263	0,5480022	0,4926517	392,0562	3,669425	0	-1024	-768	-1	-1	-1	-1	4	7	919	669						Untertest2.avi	0	880	547	72	111	845	552	516	0	Content		847	558	8482701	1898747643
8499	10:55:02.203	00:00:08.499	510	917,7565	664,5851	0,5486476	0,4899539	392,6274	3,735134	0	-1024	-768	-1	-1	-1	-1	4	7	918	665						Untertest2.avi	0	880	547	72	111	845	552	516	0	Content		846	554	8499322	1898764264
8516	10:55:02.220	00:00:08.516	511	920,9796	667,3596	0,5493463	0,4889126	393,2229	3,695969	0	-1024	-768	-1	-1	-1	-1	4	7	921	667						Untertest2.avi	0	880	547	72	111	845	552	516	0	Content		849	556	8516085	1898781027
8533	10:55:02.237	00:00:08.532	512	909,2079	663,8868	0,5499602	0,4905071	392,8453	3,747918	0	-1024	-768	-1	-1	-1	-1	4	7	909	664						Untertest2.avi	0	880	547	72	111	845	552	516	0	Content		837	553	8532692	1898797634
8549	10:55:02.253	00:00:08.549	513	917,2129	671,0052	0,5506753	0,4931204	393,2195	3,710733	0	-1024	-768	-1	-1	-1	-1	4	7	917	671						Untertest2.avi	0	880	547	72	111	845	552	516	0	Content		845	560	8549319	1898814261
8566	10:55:02.270	00:00:08.565	514	914,7562	667,9048	0,5513074	0,4954254	392,9043	3,702358	0	1026,666	662,6827	0,3966148	0,5357526	392,9043	3,599346	0	7	971	665						Untertest2.avi	0	880	547	72	111	845	552	516	0	Content		899	554	8565940	1898830882
8583	10:55:02.287	00:00:08.582	515	924,2797	665,0745	0,5519379	0,4967688	393,1073	3,693634	0	968,0455	659,2953	0,3958491	0,5377266	393,1073	3,591528	0	7	946	662						Untertest2.avi	0	880	547	72	111	845	552	516	0	Content		874	551	8582689	1898847631
8599	10:55:02.303	00:00:08.599	516	918,7974	661,3094	0,5524576	0,4973928	393,0972	3,736007	0	-1024	-768	-1	-1	-1	-1	4	7	919	661						Untertest2.avi	0	880	547	72	111	845	552	516	0	Content		847	550	8599314	1898864256
8616	10:55:02.320	00:00:08.615	517	889,0258	665,3182	0,5528025	0,4982668	393,8806	3,813052	0	-1024	-768	-1	-1	-1	-1	4	7	889	665						Untertest2.avi	0	880	547	72	111	845	552	516	0	Content		817	554	8615936	1898880878
8633	10:55:02.337	00:00:08.632	518	906,1614	664,3804	0,5527733	0,4983818	393,4774	3,83281	0	-1024	-768	-1	-1	-1	-1	4	7	906	664						Untertest2.avi	0	880	547	72	111	845	552	516	0	Content		834	553	8632563	1898897505
8649	10:55:02.353	00:00:08.649	519	861,6699	666,4526	0,5516337	0,4989711	391,1651	3,775039	0	1041,466	667,1667	0,3973091	0,5389345	391,1651	3,705806	0	7	952	667						Untertest2.avi	0	880	547	72	111	845	552	516	0	Content		880	556	8649308	1898914250
8666	10:55:02.370	00:00:08.665	520	854,4767	658,8129	0,5494965	0,4990463	391,1651	3,709905	0	-1024	-768	-1	-1	-1	-1	4	7	854	659						Untertest2.avi	0	880	547	72	111	845	552	516	0	Content		782	548	8665934	1898930876
8683	10:55:02.387	00:00:08.682	521	903,2138	661,7571	0,5519099	0,4986718	394,6518	3,870946	0	834,551	551,0582	0,3982536	0,537765	388,1412	2,922681	0	7	869	606						Untertest2.avi	0	880	547	72	111	845	552	516	0	Content		797	495	8682557	1898947499
8699	10:55:02.403	00:00:08.699	522	845,5078	663,6128	0,5509075	0,4974917	392,2668	3,873164	0	1021,472	659,6746	0,3957255	0,5361133	388,1411	3,815616	0	7	933	662						Untertest2.avi	0	880	547	72	111	845	552	516	0	Content		861	551	8699306	1898964248
8716	10:55:02.420	00:00:08.715	523	882,2131	652,2238	0,5559153	0,4958991	405,2086	3,824759	0	-1024	-768	-1	-1	-1	-1	4	7	882	652						Untertest2.avi	0	880	547	72	111	845	552	516	0	Content		810	541	8715928	1898980870
8733	10:55:02.437	00:00:08.732	524	864,7346	671,4277	0,5517664	0,4948129	392,3695	3,894918	0	987,7573	495,9076	0,3760875	0,5341545	453,3792	3,271961	0	7	926	584						Untertest2.avi	0	880	547	72	111	845	552	516	0	Content		854	473	8732549	1898997491
8749	10:55:02.453	00:00:08.749	525	917,0264	664,999	0,5532911	0,4945695	394,6591	3,85965	0	949,8909	607,2031	0,3981088	0,5335503	392,414	3,458178	0	7	933	636						Untertest2.avi	0	880	547	72	111	845	552	516	0	Content		861	525	8749174	1899014116
8766	10:55:02.470	00:00:08.765	526	909,7527	658,126	0,5538453	0,4953626	394,6541	3,948409	0	949,6603	609,3083	0,3987027	0,5341562	392,6168	3,498607	0	7	930	634						Untertest2.avi	0	880	547	72	111	845	552	516	0	Content		858	523	8765923	1899030865
8783	10:55:02.487	00:00:08.782	527	898,3615	660,4513	0,5545974	0,4964886	394,896	3,924528	0	1031,899	664,4214	0,3994971	0,5348983	392,6169	3,934004	0	7	965	662						Untertest2.avi	0	880	547	72	111	845	552	516	0	Content		893	551	8782546	1899047488
8799	10:55:02.503	00:00:08.799	528	873,9457	661,0098	0,5554608	0,4990742	394,896	3,964957	0	1026,125	659,8623	0,4004157	0,5364559	392,6169	3,937831	0	7	950	660						Untertest2.avi	0	880	547	72	111	845	552	516	0	Content		878	549	8799169	1899064111
8816	10:55:02.520	00:00:08.815	529	908,2242	656,0166	0,5566639	0,5009753	393,8996	3,980969	0	999,1218	648,7357	0,4008147	0,5384884	392,6169	4,015368	0	7	954	652						Untertest2.avi	0	880	547	72	111	845	552	516	0	Content		882	541	8815803	1899080745
8833	10:55:02.537	00:00:08.832	530	876,942	650,9452	0,5584645	0,5026571	393,7798	3,847128	0	866,7009	532,5726	0,4023395	0,5393413	392,6169	3,08067	0	7	872	592						Untertest2.avi	0	880	547	72	111	845	552	516	0	Content		800	481	8832548	1899097490
8849	10:55:02.553	00:00:08.849	531	712,216	613,3068	0,5613052	0,5019479	391,2735	3,891494	0	890,1881	597,3737	0,4066702	0,5376474	392,6169	3,955344	0	7	801	605						Untertest2.avi	0	880	547	72	111	845	552	516	0	Content		729	494	8849166	1899114108
8866	10:55:02.570	00:00:08.865	532	622,9449	553,5329	0,5662926	0,5019289	391,2735	3,898307	0	796,2692	549,8381	0,4101985	0,5364224	392,6169	3,878543	0	8	710	552						Untertest2.avi	0	880	547	72	111	336	380	167	0	Content		638	441	8865792	1899130734
8882	10:55:02.586	00:00:08.882	533	569,5774	500,4406	0,5685058	0,5016008	394,4482	3,897464	0	-1024	-768	-1	-1	-1	-1	4	8	570	500						Untertest2.avi	0	880	547	72	111	336	380	167	0	Content		498	389	8882415	1899147357
8899	10:55:02.603	00:00:08.899	534	485,8038	502,0611	0,5710689	0,5019364	394,3438	3,803884	0	-1024	-768	-1	-1	-1	-1	4	8	486	502						Untertest2.avi	0	880	547	72	111	336	380	167	0	Content		414	391	8899162	1899164104
8916	10:55:02.620	00:00:08.915	535	402,1076	485,7534	0,5727539	0,5025663	395,2484	3,683378	0	429,8127	488,378	0,417549	0,5361192	392,6169	4,09135	0	8	416	487						Untertest2.avi	0	880	547	72	111	336	380	167	0	Content		344	376	8915786	1899180728
8932	10:55:02.636	00:00:08.932	536	301,7528	487,3248	0,5727287	0,5032414	393,1704	3,692427	0	515,0423	495,0544	0,4191922	0,5359222	392,6169	3,71997	0	8	408	491						Untertest2.avi	0	880	547	72	111	336	380	167	0	Content		336	380	8932410	1899197352
8949	10:55:02.653	00:00:08.949	537	323,9084	489,8561	0,5739522	0,5030012	395,7132	3,810971	0	444,5779	467,8322	0,4189361	0,5362145	395,7133	3,727925	0	8	384	479						Untertest2.avi	0	880	547	72	111	336	380	167	0	Content		312	368	8949044	1899213986
8966	10:55:02.670	00:00:08.965	538	322,8725	488,6265	0,5743553	0,5033998	395,6989	3,76185	0	509,1589	489,8894	0,4205227	0,5357184	395,6989	3,72409	0	8	416	489						Untertest2.avi	0	880	547	72	111	336	380	167	0	Content		344	378	8965783	1899230725
8982	10:55:02.686	00:00:08.982	539	81,88846	399,6609	0,5695524	0,5064014	395,6989	3,950645	0	440,9967	490,78	0,4197136	0,5361252	392,4123	3,860011	0	8	261	445						Untertest2.avi	0	880	547	72	111	336	380	167	0	Content		189	334	8982408	1899247350
8999	10:55:02.703	00:00:08.999	540	311,7986	523,8802	0,5748841	0,5032521	395,6989	3,343944	0	346,0261	484,4224	0,4196259	0,5365395	392,4124	3,922138	0	8	329	504						Untertest2.avi	0	880	547	72	111	336	380	167	0	Content		257	393	8999036	1899263978
9016	10:55:02.720	00:00:09.015	541	-1024	-768	-1	-1	-1	-1	4	-1024	-768	-1	-1	-1	-1	4	8	0	0						Untertest2.avi	0	880	547	72	111	336	380	167	0	Content		-72	-111	9015655	1899280597
9032	10:55:02.736	00:00:09.032	542	253,2382	328,4828	0,6125911	0,5032384	506,652	4,842953	0	-1024	-768	-1	-1	-1	-1	4	9	253	328						Untertest2.avi	0	880	547	72	111	312	305	183	0	Content		181	217	9032402	1899297344
9049	10:55:02.753	00:00:09.049	543	550,1461	323,2469	0,5553109	0,5047326	506,6541	4,817131	0	461,6052	497,1107	0,4222392	0,5375759	392,4124	3,941021	0	9	506	410						Untertest2.avi	0	880	547	72	111	312	305	183	0	Content		434	299	9049042	1899313984
9066	10:55:02.770	00:00:09.065	544	-1024	-768	-1	-1	-1	-1	4	-1024	-768	-1	-1	-1	-1	4	9	0	0						Untertest2.avi	0	880	547	72	111	312	305	183	0	Content		-72	-111	9065652	1899330594
9082	10:55:02.786	00:00:09.082	545	-1024	-768	-1	-1	-1	-1	4	-1024	-768	-1	-1	-1	-1	4	9	0	0						Untertest2.avi	0	880	547	72	111	312	305	183	0	Content		-72	-111	9082319	1899347261
9099	10:55:02.803	00:00:09.098	546	-1024	-768	-1	-1	-1	-1	4	-1024	-768	-1	-1	-1	-1	4	9	0	0						Untertest2.avi	0	880	547	72	111	312	305	183	0	Content		-72	-111	9098981	1899363923
9116	10:55:02.820	00:00:09.115	547	-1024	-768	-1	-1	-1	-1	4	-1024	-768	-1	-1	-1	-1	4	9	0	0						Untertest2.avi	0	880	547	72	111	312	305	183	0	Content		-72	-111	9115648	1899380590
9132	10:55:02.836	00:00:09.132	548	286,3629	343,0766	0,6123779	0,504382	495,6567	4,785097	0	473,8094	489,491	0,4240505	0,537052	394,4147	3,938326	0	9	380	416						Untertest2.avi	0	880	547	72	111	312	305	183	0	Content		308	305	9132267	1899397209
9149	10:55:02.853	00:00:09.148	549	258,682	349,6818	0,6129739	0,5044588	496,3004	4,634961	0	478,7352	483,6307	0,4241534	0,5367985	394,4147	4,008376	0	9	369	417						Untertest2.avi	0	880	547	72	111	312	305	183	0	Content		297	306	9148895	1899413837
9166	10:55:02.870	00:00:09.165	550	-1024	-768	-1	-1	-1	-1	4	463,7217	479,444	0,4242335	0,5367604	394,4147	3,954171	0	9	464	479						Untertest2.avi	0	880	547	72	111	312	305	183	0	Content		392	368	9165647	1899430589
9182	10:55:02.886	00:00:09.182	551	251,9729	348,4916	0,5565263	0,505236	496,3027	4,863801	0	478,9164	490,7253	0,4248143	0,5362769	394,4147	3,967711	0	9	365	420						Untertest2.avi	0	880	547	72	111	312	305	183	0	Content		293	309	9182266	1899447208
9199	10:55:02.903	00:00:09.198	552	-1024	-768	-1	-1	-1	-1	4	388,4265	485,9682	0,4192759	0,5359708	404,476	4,070117	0	9	388	486						Untertest2.avi	0	880	547	72	111	312	305	183	0	Content		316	375	9198888	1899463830
9216	10:55:02.920	00:00:09.215	553	-1024	-768	-1	-1	-1	-1	4	-1024	-768	-1	-1	-1	-1	4		0	0						Untertest2.avi	0	880	547	72	111				0	Content		-72	-111	9215515	1899480457
9232	10:55:02.936	00:00:09.232	554	-1024	-768	-1	-1	-1	-1	4	-1024	-768	-1	-1	-1	-1	4		0	0						Untertest2.avi	0	880	547	72	111				0	Content		-72	-111	9232183	1899497125
9249	10:55:02.953	00:00:09.248	555	-1024	-768	-1	-1	-1	-1	4	-1024	-768	-1	-1	-1	-1	4		0	0						Untertest2.avi	0	880	547	72	111				0	Content		-72	-111	9248867	1899513809
9266	10:55:02.970	00:00:09.265	556	-1024	-768	-1	-1	-1	-1	4	-1024	-768	-1	-1	-1	-1	4		0	0						Untertest2.avi	0	880	547	72	111				0	Content		-72	-111	9265534	1899530476
9282	10:55:02.986	00:00:09.282	557	-1024	-768	-1	-1	-1	-1	4	-1024	-768	-1	-1	-1	-1	4		0	0						Untertest2.avi	0	880	547	72	111				0	Content		-72	-111	9282173	1899547115
9299	10:55:03.003	00:00:09.298	558	-1024	-768	-1	-1	-1	-1	4	-1024	-768	-1	-1	-1	-1	4		0	0						Untertest2.avi	0	880	547	72	111				0	Content		-72	-111	9298799	1899563741
9315	10:55:03.019	00:00:09.315	559	-1024	-768	-1	-1	-1	-1	4	-1024	-768	-1	-1	-1	-1	4		0	0						Untertest2.avi	0	880	547	72	111				0	Content		-72	-111	9315483	1899580425
9332	10:55:03.036	00:00:09.332	560	-1024	-768	-1	-1	-1	-1	4	-1024	-768	-1	-1	-1	-1	4		0	0						Untertest2.avi	0	880	547	72	111				0	Content		-72	-111	9332150	1899597092
9349	10:55:03.053	00:00:09.348	561	350,8219	472,6691	0,5841877	0,5014228	404,4662	3,742589	0	-1024	-768	-1	-1	-1	-1	4	10	351	473						Untertest2.avi	0	880	547	72	111	332	394	117	0	Content		279	362	9348790	1899613732
9365	10:55:03.069	00:00:09.365	562	-1024	-768	-1	-1	-1	-1	4	-1024	-768	-1	-1	-1	-1	4	10	0	0						Untertest2.avi	0	880	547	72	111	332	394	117	0	Content		-72	-111	9365413	1899630355
9382	10:55:03.086	00:00:09.382	563	-1024	-768	-1	-1	-1	-1	4	-1024	-768	-1	-1	-1	-1	4	10	0	0						Untertest2.avi	0	880	547	72	111	332	394	117	0	Content		-72	-111	9382046	1899646988
9399	10:55:03.103	00:00:09.398	564	-1024	-768	-1	-1	-1	-1	4	-1024	-768	-1	-1	-1	-1	4	10	0	0						Untertest2.avi	0	880	547	72	111	332	394	117	0	Content		-72	-111	9398782	1899663724
9415	10:55:03.119	00:00:09.415	565	-1024	-768	-1	-1	-1	-1	4	425,0214	504,9105	0,4251745	0,532479	393,266	3,793954	0	10	425	505						Untertest2.avi	0	880	547	72	111	332	394	117	0	Content		353	394	9415405	1899680347
9432	10:55:03.136	00:00:09.432	566	353,5577	511,6658	0,5795709	0,5014729	393,2659	3,565846	0	454,15	500,2306	0,423976	0,5321556	393,266	3,629943	0	10	404	506						Untertest2.avi	0	880	547	72	111	332	394	117	0	Content		332	395	9432039	1899696981
9449	10:55:03.153	00:00:09.448	567	-1024	-768	-1	-1	-1	-1	4	-1024	-768	-1	-1	-1	-1	4	10	0	0						Untertest2.avi	0	880	547	72	111	332	394	117	0	Content		-72	-111	9448649	1899713591
9465	10:55:03.169	00:00:09.465	568	-1024	-768	-1	-1	-1	-1	4	946,073	665,214	0,4245757	0,5308815	393,2621	2,59665	0	11	946	665						Untertest2.avi	0	880	547	72	111	361	369	100	0	Content		874	554	9465398	1899730340
9482	10:55:03.186	00:00:09.482	569	323,7837	467,1078	0,574258	0,5012277	422,1669	3,995235	0	404,2213	469,9821	0,4149502	0,5312728	422,1669	3,990757	0	11	364	469						Untertest2.avi	0	880	547	72	111	361	369	100	0	Content		292	358	9482035	1899746977
9499	10:55:03.203	00:00:09.498	570	-1024	-768	-1	-1	-1	-1	4	511,1764	481,7502	0,4335396	0,5307545	422,1669	3,848854	0	11	511	482						Untertest2.avi	0	880	547	72	111	361	369	100	0	Content		439	371	9498645	1899763587
9515	10:55:03.219	00:00:09.515	571	311,8443	470,4407	0,573347	0,5011451	422,1669	3,953426	0	474,2899	485,0592	0,4154126	0,5311261	422,1669	4,048645	0	11	393	478						Untertest2.avi	0	880	547	72	111	361	369	100	0	Content		321	367	9515268	1899780210
9532	10:55:03.236	00:00:09.532	572	-1024	-768	-1	-1	-1	-1	4	-1024	-768	-1	-1	-1	-1	4	11	0	0						Untertest2.avi	0	880	547	72	111	361	369	100	0	Content		-72	-111	9532027	1899796969
9549	10:55:03.253	00:00:09.548	573	-1024	-768	-1	-1	-1	-1	4	473,0012	551,8754	0,4185607	0,5326058	397,8945	3,827829	0	11	473	552						Untertest2.avi	0	880	547	72	111	361	369	100	0	Content		401	441	9548640	1899813582
9565	10:55:03.269	00:00:09.565	574	-1024	-768	-1	-1	-1	-1	4	-1024	-768	-1	-1	-1	-1	4		0	0						Untertest2.avi	0	880	547	72	111				0	Content		-72	-111	9565262	1899830204
9582	10:55:03.286	00:00:09.581	575	-1024	-768	-1	-1	-1	-1	4	-1024	-768	-1	-1	-1	-1	4		0	0						Untertest2.avi	0	880	547	72	111				0	Content		-72	-111	9581947	1899846889
9599	10:55:03.303	00:00:09.598	576	-1024	-768	-1	-1	-1	-1	4	-1024	-768	-1	-1	-1	-1	4		0	0						Untertest2.avi	0	880	547	72	111				0	Content		-72	-111	9598614	1899863556
9615	10:55:03.319	00:00:09.615	577	-1024	-768	-1	-1	-1	-1	4	-1024	-768	-1	-1	-1	-1	4		0	0						Untertest2.avi	0	880	547	72	111				0	Content		-72	-111	9615253	1899880195
9632	10:55:03.336	00:00:09.631	578	-1024	-768	-1	-1	-1	-1	4	-1024	-768	-1	-1	-1	-1	4		0	0						Untertest2.avi	0	880	547	72	111				0	Content		-72	-111	9631874	1899896816
9648	10:55:03.352	00:00:09.648	579	-1024	-768	-1	-1	-1	-1	4	-1024	-768	-1	-1	-1	-1	4		0	0						Untertest2.avi	0	880	547	72	111				0	Content		-72	-111	9648499	1899913441
9665	10:55:03.369	00:00:09.665	580	-1024	-768	-1	-1	-1	-1	4	-1024	-768	-1	-1	-1	-1	4		0	0						Untertest2.avi	0	880	547	72	111				0	Content		-72	-111	9665260	1899930202
9682	10:55:03.386	00:00:09.681	581	-1024	-768	-1	-1	-1	-1	4	-1024	-768	-1	-1	-1	-1	4		0	0						Untertest2.avi	0	880	547	72	111				0	Content		-72	-111	9681872	1899946814
9698	10:55:03.402	00:00:09.698	582	-1024	-768	-1	-1	-1	-1	4	-1024	-768	-1	-1	-1	-1	4		0	0						Untertest2.avi	0	880	547	72	111				0	Content		-72	-111	9698494	1899963436
9715	10:55:03.419	00:00:09.715	583	-1024	-768	-1	-1	-1	-1	4	-1024	-768	-1	-1	-1	-1	4		0	0						Untertest2.avi	0	880	547	72	111				0	Content		-72	-111	9715115	1899980057
9732	10:55:03.436	00:00:09.731	584	-1024	-768	-1	-1	-1	-1	4	-1024	-768	-1	-1	-1	-1	4		0	0						Untertest2.avi	0	880	547	72	111				0	Content		-72	-111	9731863	1899996805
9748	10:55:03.452	00:00:09.748	585	-1024	-768	-1	-1	-1	-1	4	-1024	-768	-1	-1	-1	-1	4		0	0						Untertest2.avi	0	880	547	72	111				0	Content		-72	-111	9748488	1900013430
9765	10:55:03.469	00:00:09.765	586	-1024	-768	-1	-1	-1	-1	4	-1024	-768	-1	-1	-1	-1	4		0	0						Untertest2.avi	0	880	547	72	111				0	Content		-72	-111	9765110	1900030052
9782	10:55:03.486	00:00:09.781	587	-1024	-768	-1	-1	-1	-1	4	-1024	-768	-1	-1	-1	-1	4		0	0						Untertest2.avi	0	880	547	72	111				0	Content		-72	-111	9781859	1900046801
9798	10:55:03.502	00:00:09.798	588	-1024	-768	-1	-1	-1	-1	4	-1024	-768	-1	-1	-1	-1	4		0	0						Untertest2.avi	0	880	547	72	111				0	Content		-72	-111	9798483	1900063425
9815	10:55:03.519	00:00:09.815	589	-1024	-768	-1	-1	-1	-1	4	-1024	-768	-1	-1	-1	-1	4		0	0						Untertest2.avi	0	880	547	72	111				0	Content		-72	-111	9815104	1900080046
9832	10:55:03.536	00:00:09.831	590	-1024	-768	-1	-1	-1	-1	4	-1024	-768	-1	-1	-1	-1	4		0	0						Untertest2.avi	0	880	547	72	111				0	Content		-72	-111	9831727	1900096669
9848	10:55:03.552	00:00:09.848	591	-1024	-768	-1	-1	-1	-1	4	-1024	-768	-1	-1	-1	-1	4		0	0						Untertest2.avi	0	880	547	72	111				0	Content		-72	-111	9848371	1900113313
9865	10:55:03.569	00:00:09.865	592	-1024	-768	-1	-1	-1	-1	4	-1024	-768	-1	-1	-1	-1	4		0	0						Untertest2.avi	0	880	547	72	111				0	Content		-72	-111	9865106	1900130048
9882	10:55:03.586	00:00:09.881	593	-1024	-768	-1	-1	-1	-1	4	-1024	-768	-1	-1	-1	-1	4		0	0						Untertest2.avi	0	880	547	72	111				0	Content		-72	-111	9881723	1900146665
9898	10:55:03.602	00:00:09.898	594	-1024	-768	-1	-1	-1	-1	4	-1024	-768	-1	-1	-1	-1	4		0	0						Untertest2.avi	0	880	547	72	111				0	Content		-72	-111	9898349	1900163291
9915	10:55:03.619	00:00:09.915	595	-1024	-768	-1	-1	-1	-1	4	-1024	-768	-1	-1	-1	-1	4		0	0						Untertest2.avi	0	880	547	72	111				0	Content		-72	-111	9915094	1900180036
9932	10:55:03.636	00:00:09.931	596	-1024	-768	-1	-1	-1	-1	4	-1024	-768	-1	-1	-1	-1	4		0	0						Untertest2.avi	0	880	547	72	111				0	Content		-72	-111	9931718	1900196660
9948	10:55:03.652	00:00:09.948	597	-1024	-768	-1	-1	-1	-1	4	-1024	-768	-1	-1	-1	-1	4		0	0						Untertest2.avi	0	880	547	72	111				0	Content		-72	-111	9948340	1900213282
9965	10:55:03.669	00:00:09.964	598	-1024	-768	-1	-1	-1	-1	4	-1024	-768	-1	-1	-1	-1	4		0	0						Untertest2.avi	0	880	547	72	111				0	Content		-72	-111	9964966	1900229908
9982	10:55:03.686	00:00:09.981	599	-1024	-768	-1	-1	-1	-1	4	-1024	-768	-1	-1	-1	-1	4		0	0						Untertest2.avi	0	880	547	72	111				0	Content		-72	-111	9981652	1900246594
9998	10:55:03.702	00:00:09.998	600	-1024	-768	-1	-1	-1	-1	4	-1024	-768	-1	-1	-1	-1	4		0	0						Untertest2.avi	0	880	547	72	111				0	Content		-72	-111	9998319	1900263261
10015	10:55:03.719	00:00:10.014	601	-1024	-768	-1	-1	-1	-1	4	-1024	-768	-1	-1	-1	-1	4		0	0						Untertest2.avi	0	880	547	72	111				0	Content		-72	-111	10014980	1900279922
10032	10:55:03.736	00:00:10.031	602	-1024	-768	-1	-1	-1	-1	4	-1024	-768	-1	-1	-1	-1	4		0	0						Untertest2.avi	0	880	547	72	111				0	Content		-72	-111	10031647	1900296589
10048	10:55:03.752	00:00:10.048	603	-1024	-768	-1	-1	-1	-1	4	-1024	-768	-1	-1	-1	-1	4		0	0						Untertest2.avi	0	880	547	72	111				0	Content		-72	-111	10048388	1900313330
10065	10:55:03.769	00:00:10.064	604	-1024	-768	-1	-1	-1	-1	4	-1024	-768	-1	-1	-1	-1	4		0	0						Untertest2.avi	0	880	547	72	111				0	Content		-72	-111	10064955	1900329897
10082	10:55:03.786	00:00:10.081	605	-1024	-768	-1	-1	-1	-1	4	-1024	-768	-1	-1	-1	-1	4		0	0						Untertest2.avi	0	880	547	72	111				0	Content		-72	-111	10081578	1900346520
10099	10:55:03.803	00:00:10.098	606	-1024	-768	-1	-1	-1	-1	4	-1024	-768	-1	-1	-1	-1	4		0	0						Untertest2.avi	0	880	547	72	111				0	Content		-72	-111	10098664	1900363606
10115	10:55:03.819	00:00:10.115	607	-1024	-768	-1	-1	-1	-1	4	-1024	-768	-1	-1	-1	-1	4		0	0						Untertest2.avi	0	880	547	72	111				0	Content		-72	-111	10115331	1900380273
10132	10:55:03.836	00:00:10.131	608	-1024	-768	-1	-1	-1	-1	4	-1024	-768	-1	-1	-1	-1	4		0	0						Untertest2.avi	0	880	547	72	111				0	Content		-72	-111	10131998	1900396940
10149	10:55:03.853	00:00:10.149	609	-1024	-768	-1	-1	-1	-1	4	-1024	-768	-1	-1	-1	-1	4		0	0						Untertest2.avi	0	880	547	72	111				0	Content		-72	-111	10149449	1900414391
10167	10:55:03.871	00:00:10.166	610	-1024	-768	-1	-1	-1	-1	4	-1024	-768	-1	-1	-1	-1	4		0	0						Untertest2.avi	0	880	547	72	111				0	Content		-72	-111	10166695	1900431637
10182	10:55:03.886	00:00:10.181	611	-1024	-768	-1	-1	-1	-1	4	-1024	-768	-1	-1	-1	-1	4		0	0						Untertest2.avi	0	880	547	72	111				0	Content		-72	-111	10181566	1900446508
10198	10:55:03.902	00:00:10.198	612	-1024	-768	-1	-1	-1	-1	4	-1024	-768	-1	-1	-1	-1	4		0	0						Untertest2.avi	0	880	547	72	111				0	Content		-72	-111	10198197	1900463139
10215	10:55:03.919	00:00:10.214	613	-1024	-768	-1	-1	-1	-1	4	-1024	-768	-1	-1	-1	-1	4		0	0						Untertest2.avi	0	880	547	72	111				0	Content		-72	-111	10214847	1900479789
10232	10:55:03.936	00:00:10.231	614	-1024	-768	-1	-1	-1	-1	4	-1024	-768	-1	-1	-1	-1	4		0	0						Untertest2.avi	0	880	547	72	111				0	Content		-72	-111	10231514	1900496456
10248	10:55:03.952	00:00:10.248	615	-1024	-768	-1	-1	-1	-1	4	-1024	-768	-1	-1	-1	-1	4		0	0						Untertest2.avi	0	880	547	72	111				0	Content		-72	-111	10248242	1900513184
10265	10:55:03.969	00:00:10.264	616	-1024	-768	-1	-1	-1	-1	4	-1024	-768	-1	-1	-1	-1	4		0	0						Untertest2.avi	0	880	547	72	111				0	Content		-72	-111	10264810	1900529752
10282	10:55:03.986	00:00:10.281	617	-1024	-768	-1	-1	-1	-1	4	-1024	-768	-1	-1	-1	-1	4		0	0						Untertest2.avi	0	880	547	72	111				0	Content		-72	-111	10281643	1900546585
10298	10:55:04.002	00:00:10.298	618	-1024	-768	-1	-1	-1	-1	4	-1024	-768	-1	-1	-1	-1	4		0	0						Untertest2.avi	0	880	547	72	111				0	Content		-72	-111	10298310	1900563252
10315	10:55:04.019	00:00:10.314	619	-1024	-768	-1	-1	-1	-1	4	-1024	-768	-1	-1	-1	-1	4		0	0						Untertest2.avi	0	880	547	72	111				0	Content		-72	-111	10314977	1900579919
10332	10:55:04.036	00:00:10.332	620	-1024	-768	-1	-1	-1	-1	4	-1024	-768	-1	-1	-1	-1	4		0	0						Untertest2.avi	0	880	547	72	111				0	Content		-72	-111	10332053	1900596995
10348	10:55:04.052	00:00:10.348	621	-1024	-768	-1	-1	-1	-1	4	-1024	-768	-1	-1	-1	-1	4		0	0						Untertest2.avi	0	880	547	72	111				0	Content		-72	-111	10348050	1900612992
10365	10:55:04.069	00:00:10.364	622	-1024	-768	-1	-1	-1	-1	4	-1024	-768	-1	-1	-1	-1	4		0	0						Untertest2.avi	0	880	547	72	111				0	Content		-72	-111	10364673	1900629615
10381	10:55:04.085	00:00:10.381	623	988,356	625,8528	0,5599692	0,5058512	422,2488	2,799528	0	808,0515	602,1718	0,4048064	0,5426034	422,2489	3,091969	0	12	898	614						Untertest2.avi	0	880	547	72	111	851	500	200	0	Content		826	503	10381421	1900646363
10398	10:55:04.102	00:00:10.398	624	-1024	-768	-1	-1	-1	-1	4	-1024	-768	-1	-1	-1	-1	4	12	0	0						Untertest2.avi	0	880	547	72	111	851	500	200	0	Content		-72	-111	10398045	1900662987
10415	10:55:04.119	00:00:10.414	625	-1024	-768	-1	-1	-1	-1	4	-1024	-768	-1	-1	-1	-1	4	12	0	0						Untertest2.avi	0	880	547	72	111	851	500	200	0	Content		-72	-111	10414668	1900679610
10431	10:55:04.135	00:00:10.431	626	962,8121	610,8136	0,5612916	0,5046465	422,2488	2,856668	0	-1024	-768	-1	-1	-1	-1	4	12	963	611						Untertest2.avi	0	880	547	72	111	851	500	200	0	Content		891	500	10431290	1900696232
10448	10:55:04.152	00:00:10.448	627	-1024	-768	-1	-1	-1	-1	4	-1024	-768	-1	-1	-1	-1	4	12	0	0						Untertest2.avi	0	880	547	72	111	851	500	200	0	Content		-72	-111	10448039	1900712981
10465	10:55:04.169	00:00:10.464	628	-1024	-768	-1	-1	-1	-1	4	-1024	-768	-1	-1	-1	-1	4	12	0	0						Untertest2.avi	0	880	547	72	111	851	500	200	0	Content		-72	-111	10464662	1900729604
10481	10:55:04.185	00:00:10.481	629	955,2055	615,9346	0,5618818	0,5036923	422,2488	2,849001	0	820,5667	603,9385	0,4068843	0,5405736	422,2489	3,116182	0	12	888	610						Untertest2.avi	0	880	547	72	111	851	500	200	0	Content		816	499	10481285	1900746227
10498	10:55:04.202	00:00:10.497	630	-1024	-768	-1	-1	-1	-1	4	854,3884	592,2543	0,4015922	0,5403332	440,7112	3,330773	0	12	854	592						Untertest2.avi	0	880	547	72	111	851	500	200	0	Content		782	481	10497910	1900762852
10515	10:55:04.219	00:00:10.514	631	967,0885	589,3806	0,431771	0,5398967	440,7149	3,401795	3	967,0885	589,3806	0,431771	0,5398967	440,7149	3,401795	1	12	967	589						Untertest2.avi	0	880	547	72	111	851	500	200	0	Content		895	478	10514659	1900779601
10531	10:55:04.235	00:00:10.531	632	-1024	-768	-1	-1	-1	-1	4	-1024	-768	-1	-1	-1	-1	4	12	0	0						Untertest2.avi	0	880	547	72	111	851	500	200	0	Content		-72	-111	10531279	1900796221
10548	10:55:04.252	00:00:10.547	633	-1024	-768	-1	-1	-1	-1	4	-1024	-768	-1	-1	-1	-1	4	12	0	0						Untertest2.avi	0	880	547	72	111	851	500	200	0	Content		-72	-111	10547935	1900812877
10565	10:55:04.269	00:00:10.564	634	-1024	-768	-1	-1	-1	-1	4	-1024	-768	-1	-1	-1	-1	4	12	0	0						Untertest2.avi	0	880	547	72	111	851	500	200	0	Content		-72	-111	10564602	1900829544
10581	10:55:04.285	00:00:10.581	635	922,8873	646,8624	0,5716943	0,5023966	392,4806	2,885287	0	-1024	-768	-1	-1	-1	-1	4	13	923	647						Untertest2.avi	0	880	547	72	111	811	518	466	0	Content		851	536	10581226	1900846168
10598	10:55:04.302	00:00:10.597	636	-1024	-768	-1	-1	-1	-1	4	758,6296	631,1603	0,4197722	0,5390688	392,5087	3,105299	0	13	759	631						Untertest2.avi	0	880	547	72	111	811	518	466	0	Content		687	520	10597975	1900862917
10615	10:55:04.319	00:00:10.614	637	916,6952	641,5948	0,5718628	0,5021157	392,266	3,038188	0	816,2429	621,2436	0,4198872	0,5387662	391,8581	3,024204	0	13	866	631						Untertest2.avi	0	880	547	72	111	811	518	466	0	Content		794	520	10614598	1900879540
10631	10:55:04.335	00:00:10.631	638	907,7638	641,0916	0,5717997	0,5021369	392,4427	2,993882	0	817,0881	627,8419	0,4198494	0,5387722	391,8938	2,947297	0	13	862	634						Untertest2.avi	0	880	547	72	111	811	518	466	0	Content		790	523	10631224	1900896166
10648	10:55:04.352	00:00:10.647	639	908,1107	640,78	0,5717415	0,502239	392,4429	2,955282	0	845,8052	612,4279	0,4205025	0,5392676	394,2743	3,089613	0	13	877	627						Untertest2.avi	0	880	547	72	111	811	518	466	0	Content		805	516	10647847	1900912789
10665	10:55:04.369	00:00:10.664	640	921,1414	647,9919	0,5716695	0,5025589	392,4789	2,972739	0	825,2443	611,1971	0,4199323	0,5397466	395,6639	3,053904	0	13	873	630						Untertest2.avi	0	880	547	72	111	811	518	466	0	Content		801	519	10664597	1900929539
10681	10:55:04.385	00:00:10.681	641	870,344	639,4029	0,57046	0,5028681	390,3438	2,934644	0	815,098	618,63	0,4194572	0,5394939	392,0762	2,976952	0	13	843	629						Untertest2.avi	0	880	547	72	111	811	518	466	0	Content		771	518	10681219	1900946161
10698	10:55:04.402	00:00:10.697	642	904,6111	634,9163	0,5711753	0,5029129	392,8564	2,913826	0	844,1769	603,6814	0,4184563	0,5403444	392,0763	2,827424	0	13	874	619						Untertest2.avi	0	880	547	72	111	811	518	466	0	Content		802	508	10697845	1900962787
10714	10:55:04.418	00:00:10.714	643	915,142	636,5587	0,5711049	0,5029644	392,8791	2,905164	0	869,1475	614,8351	0,4191008	0,5397519	392,0763	2,926194	0	13	892	626						Untertest2.avi	0	880	547	72	111	811	518	466	0	Content		820	515	10714468	1900979410
10731	10:55:04.435	00:00:10.731	644	919,2099	639,3124	0,5711446	0,5031406	392,6542	2,858183	0	-1024	-768	-1	-1	-1	-1	4	13	919	639						Untertest2.avi	0	880	547	72	111	811	518	466	0	Content		847	528	10731218	1900996160
10748	10:55:04.452	00:00:10.747	645	921,8455	640,0223	0,5711703	0,5031524	392,6451	2,88051	0	843,5853	605,3115	0,4183822	0,540822	392,0763	2,953161	0	13	883	623						Untertest2.avi	0	880	547	72	111	811	518	466	0	Content		811	512	10747838	1901012780
10764	10:55:04.468	00:00:10.764	646	917,0817	640,8381	0,5712288	0,503353	392,6446	2,858985	0	-1024	-768	-1	-1	-1	-1	4	13	917	641						Untertest2.avi	0	880	547	72	111	811	518	466	0	Content		845	530	10764463	1901029405
10781	10:55:04.485	00:00:10.781	647	914,3271	638,3915	0,5712087	0,5036928	392,8749	2,87039	0	-1024	-768	-1	-1	-1	-1	4	13	914	638						Untertest2.avi	0	880	547	72	111	811	518	466	0	Content		842	527	10781211	1901046153
10798	10:55:04.502	00:00:10.797	648	864,8624	640,8114	0,5703496	0,5040443	390,6284	2,834353	0	759,2898	610,7613	0,4194174	0,5417425	392,0763	2,999772	0	13	812	626						Untertest2.avi	0	880	547	72	111	811	518	466	0	Content		740	515	10797833	1901062775
10814	10:55:04.518	00:00:10.814	649	925,6298	637,2084	0,5715226	0,5045809	392,3917	2,864923	0	759,2898	610,7613	0,3962156	0,5420975	461,7873	2,999772	0	13	842	624						Untertest2.avi	0	880	547	72	111	811	518	466	0	Content		770	513	10814452	1901079394
10831	10:55:04.535	00:00:10.831	650	906,9243	638,4975	0,5712523	0,5050681	392,6612	2,760007	0	-1024	-768	-1	-1	-1	-1	4	13	907	638						Untertest2.avi	0	880	547	72	111	811	518	466	0	Content		835	527	10831076	1901096018
10848	10:55:04.552	00:00:10.847	651	925,4663	638,9751	0,5709505	0,5058275	393,2788	2,702297	0	849,5822	575,3589	0,3958687	0,543487	461,7874	3,571482	0	13	888	607						Untertest2.avi	0	880	547	72	111	811	518	466	0	Content		816	496	10847712	1901112654
10864	10:55:04.568	00:00:10.864	652	923,8312	635,8881	0,5705682	0,5066282	393,2117	2,788798	0	1038,624	554,1146	0,4375516	0,5435157	461,7873	3,09464	0	13	981	595						Untertest2.avi	0	880	547	72	111	811	518	466	0	Content		909	484	10864448	1901129390
10881	10:55:04.585	00:00:10.881	653	879,5307	640,1992	0,5702382	0,5073832	392,5987	2,930764	0	-1024	-768	-1	-1	-1	-1	4	13	880	640						Untertest2.avi	0	880	547	72	111	811	518	466	0	Content		808	529	10881075	1901146017
10898	10:55:04.602	00:00:10.897	654	905,4875	633,2535	0,5697282	0,5078433	393,015	2,708541	0	1026,114	580,6134	0,4363895	0,544811	461,7873	3,151688	0	13	966	607						Untertest2.avi	0	880	547	72	111	811	518	466	0	Content		894	496	10897709	1901162651
10914	10:55:04.618	00:00:10.914	655	921,2888	643,3812	0,5692332	0,5082327	393,3277	2,684038	0	1007,644	579,7044	0,4358956	0,5451819	461,7873	3,151073	0	13	964	612						Untertest2.avi	0	880	547	72	111	811	518	466	0	Content		892	501	10914445	1901179387
10931	10:55:04.635	00:00:10.931	656	901,8645	635,0325	0,5658435	0,5091642	404,6638	2,756638	0	823,7032	617,4837	0,4170261	0,5458152	392,6896	2,713968	0	13	863	626						Untertest2.avi	0	880	547	72	111	811	518	466	0	Content		791	515	10931068	1901196010
10948	10:55:04.652	00:00:10.947	657	909,6833	631,2665	0,5687307	0,5092632	393,4612	2,754031	0	757,732	611,0701	0,4169706	0,5463505	392,6897	2,963988	0	13	834	621						Untertest2.avi	0	880	547	72	111	811	518	466	0	Content		762	510	10947705	1901212647
10964	10:55:04.668	00:00:10.964	658	897,9824	630,6549	0,5687228	0,5097128	393,4911	2,817949	0	-1024	-768	-1	-1	-1	-1	4	13	898	631						Untertest2.avi	0	880	547	72	111	811	518	466	0	Content		826	520	10964318	1901229260
10981	10:55:04.685	00:00:10.981	659	893,6369	653,5663	0,5687571	0,5102634	393,5208	2,735347	0	832,2968	613,5001	0,4169523	0,5472009	392,8759	2,825006	0	13	863	634						Untertest2.avi	0	880	547	72	111	811	518	466	0	Content		791	523	10981067	1901246009
10998	10:55:04.702	00:00:10.997	660	915,917	634,9631	0,568795	0,5104656	393,5208	2,756736	0	-1024	-768	-1	-1	-1	-1	4	13	916	635						Untertest2.avi	0	880	547	72	111	811	518	466	0	Content		844	524	10997701	1901262643
11014	10:55:04.718	00:00:11.014	661	904,3058	635,2005	0,568805	0,5118065	393,5822	2,712443	0	881,1254	608,8025	0,4170056	0,5481616	392,876	2,838093	0	13	893	622						Untertest2.avi	0	880	547	72	111	811	518	466	0	Content		821	511	11014311	1901279253
11031	10:55:04.735	00:00:11.030	662	927,8725	628,0846	0,5688695	0,5124243	393,4239	2,606165	0	-1024	-768	-1	-1	-1	-1	4	13	928	628						Untertest2.avi	0	880	547	72	111	811	518	466	0	Content		856	517	11030935	1901295877
11048	10:55:04.752	00:00:11.047	663	892,6	646,7902	0,5689594	0,5135446	393,8092	2,749872	0	798,2769	627,1146	0,4172641	0,5508597	393,3268	2,968786	0	14	845	637						Untertest2.avi	0	880	547	72	111	746	593	283	0	Content		773	526	11047700	1901312642
11064	10:55:04.768	00:00:11.064	664	828,6247	692,4215	0,569655	0,5163931	393,8092	2,893568	0	763,0374	669,0909	0,418482	0,5528849	393,2899	2,966586	0	14	796	681						Untertest2.avi	0	880	547	72	111	746	593	283	0	Content		724	570	11064309	1901329251
11081	10:55:04.785	00:00:11.080	665	825,5919	723,9291	0,5701021	0,5168357	393,7911	2,85809	0	822,3274	687,2996	0,4190004	0,5538061	393,29	2,723352	0	14	824	706						Untertest2.avi	0	880	547	72	111	746	593	283	0	Content		752	595	11080935	1901345877
11098	10:55:04.802	00:00:11.097	666	744,8005	722,2924	0,5686145	0,5178859	393,7911	2,660715	0	791,6589	697,9741	0,4189881	0,5538512	393,29	2,831746	0	14	768	710						Untertest2.avi	0	880	547	72	111	746	593	283	0	Content		696	599	11097556	1901362498
11114	10:55:04.818	00:00:11.114	667	-1024	-768	-1	-1	-1	-1	4	801,7318	699,0673	0,4189678	0,5538	393,29	2,832232	0	14	802	699						Untertest2.avi	0	880	547	72	111	746	593	283	0	Content		730	588	11114302	1901379244
11131	10:55:04.835	00:00:11.130	668	817,9509	728,3631	0,5700653	0,5168835	393,7911	2,887907	0	-1024	-768	-1	-1	-1	-1	4	14	818	728						Untertest2.avi	0	880	547	72	111	746	593	283	0	Content		746	617	11130927	1901395869
11148	10:55:04.852	00:00:11.147	669	-1024	-768	-1	-1	-1	-1	4	805,7368	701,1598	0,4189652	0,5530782	393,29	2,794221	0	14	806	701						Untertest2.avi	0	880	547	72	111	746	593	283	0	Content		734	590	11147548	1901412490
11164	10:55:04.868	00:00:11.164	670	855,3472	723,1682	0,570034	0,5153252	393,7911	3,024233	0	784,0938	690,9127	0,4189971	0,5529895	393,29	2,902334	0	14	820	707						Untertest2.avi	0	880	547	72	111	746	593	283	0	Content		748	596	11164173	1901429115
11181	10:55:04.885	00:00:11.180	671	870,9338	726,9606	0,5703017	0,5149598	393,7911	2,923781	0	-1024	-768	-1	-1	-1	-1	4	14	871	727						Untertest2.avi	0	880	547	72	111	746	593	283	0	Content		799	616	11180923	1901445865
11198	10:55:04.902	00:00:11.197	672	-1024	-768	-1	-1	-1	-1	4	-1024	-768	-1	-1	-1	-1	4	14	0	0						Untertest2.avi	0	880	547	72	111	746	593	283	0	Content		-72	-111	11197548	1901462490
11214	10:55:04.918	00:00:11.214	673	829,8728	725,0878	0,5703797	0,5152032	393,7911	2,805326	0	788,3268	683,1395	0,4207028	0,5521907	397,8554	3,192491	0	14	809	704						Untertest2.avi	0	880	547	72	111	746	593	283	0	Content		737	593	11214170	1901479112
11231	10:55:04.935	00:00:11.230	674	-1024	-768	-1	-1	-1	-1	4	761,8263	681,2266	0,4196889	0,5523746	397,8554	3,095862	0	14	762	681						Untertest2.avi	0	880	547	72	111	746	593	283	0	Content		690	570	11230796	1901495738
11248	10:55:04.952	00:00:11.247	675	-1024	-768	-1	-1	-1	-1	4	761,8263	681,2266	0,4204859	0,550923	400,7588	3,095862	0	14	762	681						Untertest2.avi	0	880	547	72	111	746	593	283	0	Content		690	570	11247551	1901512493
11264	10:55:04.968	00:00:11.264	676	-1024	-768	-1	-1	-1	-1	4	809,5047	704,1946	0,4206401	0,5497342	400,7588	3,167736	0	14	810	704						Untertest2.avi	0	880	547	72	111	746	593	283	0	Content		738	593	11264173	1901529115
11281	10:55:04.985	00:00:11.280	677	842,8372	727,4547	0,5672587	0,5128515	400,7588	2,955239	0	-1024	-768	-1	-1	-1	-1	4	14	843	727						Untertest2.avi	0	880	547	72	111	746	593	283	0	Content		771	616	11280793	1901545735
11297	10:55:05.001	00:00:11.297	678	-1024	-768	-1	-1	-1	-1	4	-1024	-768	-1	-1	-1	-1	4	14	0	0						Untertest2.avi	0	880	547	72	111	746	593	283	0	Content		-72	-111	11297414	1901562356
11314	10:55:05.018	00:00:11.314	679	-1024	-768	-1	-1	-1	-1	4	-1024	-768	-1	-1	-1	-1	4	14	0	0						Untertest2.avi	0	880	547	72	111	746	593	283	0	Content		-72	-111	11314165	1901579107
11331	10:55:05.035	00:00:11.330	680	866,0223	695,8177	0,5647106	0,5091837	402,4581	2,938537	0	-1024	-768	-1	-1	-1	-1	4	15	866	696						Untertest2.avi	0	880	547	72	111	899	472	533	0	Content		794	585	11330788	1901595730
11347	10:55:05.051	00:00:11.347	681	1007,118	621,5574	0,5647181	0,5050712	392,2542	2,985069	0	-1024	-768	-1	-1	-1	-1	4	15	1007	622						Untertest2.avi	0	880	547	72	111	899	472	533	0	Content		935	511	11347413	1901612355
11364	10:55:05.068	00:00:11.364	682	948,2692	576,9576	0,5642833	0,5039949	392,2542	2,989979	0	-1024	-768	-1	-1	-1	-1	4	15	948	577						Untertest2.avi	0	880	547	72	111	899	472	533	0	Content		876	466	11364079	1901629021
11381	10:55:05.085	00:00:11.380	683	1034,723	573,5952	0,5631343	0,5027913	392,2542	3,022179	0	974,4099	548,1254	0,4156206	0,5412091	407,7186	3,203696	0	15	1005	561						Untertest2.avi	0	880	547	72	111	899	472	533	0	Content		933	450	11380703	1901645645
11397	10:55:05.101	00:00:11.397	684	992,098	579,5551	0,559555	0,5025557	385,4297	3,012418	0	979,4925	558,4641	0,4156204	0,5410007	409,944	3,282383	0	15	986	569						Untertest2.avi	0	880	547	72	111	899	472	533	0	Content		914	458	11397328	1901662270
11414	10:55:05.118	00:00:11.414	685	912,4401	590,2864	0,5639735	0,5028071	385,4297	3,048462	0	842,7827	554,2367	0,4035941	0,5418308	409,9441	3,369246	0	15	878	572						Untertest2.avi	0	880	547	72	111	899	472	533	0	Content		806	461	11414075	1901679017
11431	10:55:05.135	00:00:11.430	686	918,7624	592,7337	0,5630721	0,5020376	385,4297	2,904214	0	853,636	545,8082	0,4026389	0,5418466	409,9441	3,203927	0	15	886	569						Untertest2.avi	0	880	547	72	111	899	472	533	0	Content		814	458	11430698	1901695640
11447	10:55:05.151	00:00:11.447	687	1013,936	581,1489	0,5608827	0,5005074	395,1805	3,104194	0	-1024	-768	-1	-1	-1	-1	4	15	1014	581						Untertest2.avi	0	880	547	72	111	899	472	533	0	Content		942	470	11447322	1901712264
11464	10:55:05.168	00:00:11.463	688	934,5037	585,1107	0,5584308	0,4999701	395,1805	3,143486	0	-1024	-768	-1	-1	-1	-1	4	15	935	585						Untertest2.avi	0	880	547	72	111	899	472	533	0	Content		863	474	11463944	1901728886
11481	10:55:05.185	00:00:11.480	689	1033,347	584,1194	0,5593357	0,4979686	395,1805	3,124955	0	-1024	-768	-1	-1	-1	-1	4	15	1033	584						Untertest2.avi	0	880	547	72	111	899	472	533	0	Content		961	473	11480693	1901745635
11497	10:55:05.201	00:00:11.497	690	947,9562	580,4398	0,5568433	0,4978634	395,1805	3,110237	0	-1024	-768	-1	-1	-1	-1	4	15	948	580						Untertest2.avi	0	880	547	72	111	899	472	533	0	Content		876	469	11497314	1901762256
11514	10:55:05.218	00:00:11.513	691	-1024	-768	-1	-1	-1	-1	4	-1024	-768	-1	-1	-1	-1	4	15	0	0						Untertest2.avi	0	880	547	72	111	899	472	533	0	Content		-72	-111	11513937	1901778879
11531	10:55:05.235	00:00:11.530	692	1025,349	554,2981	0,5367656	0,4958925	466,5722	3,593095	0	-1024	-768	-1	-1	-1	-1	4	15	1025	554						Untertest2.avi	0	880	547	72	111	899	472	533	0	Content		953	443	11530561	1901795503
11547	10:55:05.251	00:00:11.547	693	-1024	-768	-1	-1	-1	-1	4	-1024	-768	-1	-1	-1	-1	4	15	0	0						Untertest2.avi	0	880	547	72	111	899	472	533	0	Content		-72	-111	11547312	1901812254
11564	10:55:05.268	00:00:11.563	694	977,2537	583,0333	0,5528236	0,4951882	407,8376	3,229924	0	-1024	-768	-1	-1	-1	-1	4	15	977	583						Untertest2.avi	0	880	547	72	111	899	472	533	0	Content		905	472	11563932	1901828874
11581	10:55:05.285	00:00:11.580	695	988,2405	586,1069	0,5607884	0,4945681	402,8838	3,324871	0	-1024	-768	-1	-1	-1	-1	4	15	988	586						Untertest2.avi	0	880	547	72	111	899	472	533	0	Content		916	475	11580555	1901845497
11597	10:55:05.301	00:00:11.597	696	939,7599	583,2076	0,5467531	0,4956966	425,8399	3,352146	0	-1024	-768	-1	-1	-1	-1	4	15	940	583						Untertest2.avi	0	880	547	72	111	899	472	533	0	Content		868	472	11597177	1901862119
11614	10:55:05.318	00:00:11.613	697	1029,826	553,67	0,5379398	0,4967764	463,3257	3,593655	0	-1024	-768	-1	-1	-1	-1	4	15	1030	554						Untertest2.avi	0	880	547	72	111	899	472	533	0	Content		958	443	11613924	1901878866
11631	10:55:05.335	00:00:11.630	698	997,3403	604,3484	0,5572807	0,4968026	391,9612	3,208488	0	950,3734	585,16	0,4085675	0,5377737	403,4011	3,29011	0	15	974	595						Untertest2.avi	0	880	547	72	111	899	472	533	0	Content		902	484	11630548	1901895490
11647	10:55:05.351	00:00:11.647	699	-1024	-768	-1	-1	-1	-1	4	-1024	-768	-1	-1	-1	-1	4	15	0	0						Untertest2.avi	0	880	547	72	111	899	472	533	0	Content		-72	-111	11647170	1901912112
11664	10:55:05.368	00:00:11.663	700	999,0561	586,5954	0,559194	0,4989104	395,5497	3,226765	0	-1024	-768	-1	-1	-1	-1	4	15	999	587						Untertest2.avi	0	880	547	72	111	899	472	533	0	Content		927	476	11663790	1901928732
11681	10:55:05.385	00:00:11.680	701	1006,038	595,1606	0,5598071	0,4998676	395,7535	3,29433	0	-1024	-768	-1	-1	-1	-1	4	15	1006	595						Untertest2.avi	0	880	547	72	111	899	472	533	0	Content		934	484	11680538	1901945480
11697	10:55:05.401	00:00:11.697	702	968,3361	588,4468	0,5584279	0,5021179	395,7534	3,157798	0	-1024	-768	-1	-1	-1	-1	4	15	968	588						Untertest2.avi	0	880	547	72	111	899	472	533	0	Content		896	477	11697164	1901962106
11714	10:55:05.418	00:00:11.713	703	869,9229	600,1917	0,5574644	0,5034283	395,7534	3,233958	0	-1024	-768	-1	-1	-1	-1	4	15	870	600						Untertest2.avi	0	880	547	72	111	899	472	533	0	Content		798	489	11713785	1901978727
11730	10:55:05.434	00:00:11.730	704	993,4214	592,5759	0,559185	0,5029435	391,1029	3,195164	0	-1024	-768	-1	-1	-1	-1	4	15	993	593						Untertest2.avi	0	880	547	72	111	899	472	533	0	Content		921	482	11730407	1901995349
11747	10:55:05.451	00:00:11.747	705	-1024	-768	-1	-1	-1	-1	4	-1024	-768	-1	-1	-1	-1	4	15	0	0						Untertest2.avi	0	880	547	72	111	899	472	533	0	Content		-72	-111	11747125	1902012067
11764	10:55:05.468	00:00:11.763	706	-1024	-768	-1	-1	-1	-1	4	-1024	-768	-1	-1	-1	-1	4	15	0	0						Untertest2.avi	0	880	547	72	111	899	472	533	0	Content		-72	-111	11763792	1902028734
11780	10:55:05.484	00:00:11.780	707	963,1561	593,767	0,5624819	0,5050422	393,727	3,151597	0	-1024	-768	-1	-1	-1	-1	4	15	963	594						Untertest2.avi	0	880	547	72	111	899	472	533	0	Content		891	483	11780479	1902045421
11797	10:55:05.501	00:00:11.797	708	965,3466	595,4194	0,5632395	0,5055588	393,72	3,088514	0	553,9563	569,0675	0,4005681	0,5483339	404,2099	3,110224	0	15	760	582						Untertest2.avi	0	880	547	72	111	899	472	533	0	Content		688	471	11797102	1902062044
11814	10:55:05.518	00:00:11.813	709	935,9534	603,0509	0,5638117	0,5060536	393,7184	3,105686	0	979,9318	563,1981	0,4156401	0,5484957	404,2099	3,372688	0	15	958	583						Untertest2.avi	0	880	547	72	111	899	472	533	0	Content		886	472	11813724	1902078666
11830	10:55:05.534	00:00:11.830	710	970,0269	597,6787	0,564253	0,5073969	393,7645	3,114102	0	965,3844	562,6339	0,4159588	0,5497544	404,2099	3,33354	0	15	968	580						Untertest2.avi	0	880	547	72	111	899	472	533	0	Content		896	469	11830474	1902095416
11847	10:55:05.551	00:00:11.847	711	942,9639	644,9332	0,5654753	0,509662	394,0522	3,051549	0	-1024	-768	-1	-1	-1	-1	4	15	943	645						Untertest2.avi	0	880	547	72	111	899	472	533	0	Content		871	534	11847096	1902112038
11864	10:55:05.568	00:00:11.863	712	871,6183	709,4626	0,5670139	0,5120577	393,9208	3,13309	0	868,5332	675,292	0,41981	0,5545828	404,2099	3,127992	0	16	870	692						Untertest2.avi	0	880	547	72	111	711	604	250	0	Content		798	581	11863717	1902128659
11880	10:55:05.584	00:00:11.880	713	-1024	-768	-1	-1	-1	-1	4	752,5533	695,6603	0,4205897	0,556668	404,2099	3,27043	0	16	753	696						Untertest2.avi	0	880	547	72	111	711	604	250	0	Content		681	585	11880341	1902145283
11897	10:55:05.601	00:00:11.897	714	-1024	-768	-1	-1	-1	-1	4	783,4571	721,2772	0,421669	0,5578796	404,2099	3,166552	0	16	783	721						Untertest2.avi	0	880	547	72	111	711	604	250	0	Content		711	610	11897092	1902162034
11914	10:55:05.618	00:00:11.913	715	-1024	-768	-1	-1	-1	-1	4	-1024	-768	-1	-1	-1	-1	4	16	0	0						Untertest2.avi	0	880	547	72	111	711	604	250	0	Content		-72	-111	11913716	1902178658
11930	10:55:05.634	00:00:11.930	716	-1024	-768	-1	-1	-1	-1	4	-1024	-768	-1	-1	-1	-1	4	16	0	0						Untertest2.avi	0	880	547	72	111	711	604	250	0	Content		-72	-111	11930339	1902195281
11947	10:55:05.651	00:00:11.947	717	-1024	-768	-1	-1	-1	-1	4	-1024	-768	-1	-1	-1	-1	4	16	0	0						Untertest2.avi	0	880	547	72	111	711	604	250	0	Content		-72	-111	11947025	1902211967
11964	10:55:05.668	00:00:11.963	718	-1024	-768	-1	-1	-1	-1	4	-1024	-768	-1	-1	-1	-1	4	16	0	0						Untertest2.avi	0	880	547	72	111	711	604	250	0	Content		-72	-111	11963692	1902228634
11980	10:55:05.684	00:00:11.980	719	-1024	-768	-1	-1	-1	-1	4	752,6228	704,8059	0,420546	0,5598526	400,1496	3,228368	0	16	753	705						Untertest2.avi	0	880	547	72	111	711	604	250	0	Content		681	594	11980334	1902245276
11997	10:55:05.701	00:00:11.996	720	-1024	-768	-1	-1	-1	-1	4	-1024	-768	-1	-1	-1	-1	4	16	0	0						Untertest2.avi	0	880	547	72	111	711	604	250	0	Content		-72	-111	11996957	1902261899
12014	10:55:05.718	00:00:12.013	721	-1024	-768	-1	-1	-1	-1	4	-1024	-768	-1	-1	-1	-1	4	16	0	0						Untertest2.avi	0	880	547	72	111	711	604	250	0	Content		-72	-111	12013581	1902278523
12030	10:55:05.734	00:00:12.030	722	-1024	-768	-1	-1	-1	-1	4	813,6859	714,5212	0,437153	0,5610514	467,8598	3,824671	0	16	814	715						Untertest2.avi	0	880	547	72	111	711	604	250	0	Content		742	604	12030323	1902295265
12047	10:55:05.751	00:00:12.046	723	-1024	-768	-1	-1	-1	-1	4	-1024	-768	-1	-1	-1	-1	4	16	0	0						Untertest2.avi	0	880	547	72	111	711	604	250	0	Content		-72	-111	12046951	1902311893
12064	10:55:05.768	00:00:12.063	724	-1024	-768	-1	-1	-1	-1	4	-1024	-768	-1	-1	-1	-1	4	16	0	0						Untertest2.avi	0	880	547	72	111	711	604	250	0	Content		-72	-111	12063573	1902328515
12080	10:55:05.784	00:00:12.080	725	-1024	-768	-1	-1	-1	-1	4	693,0572	727,8531	0,3935004	0,5613411	467,8598	3,888576	0	16	693	728						Untertest2.avi	0	880	547	72	111	711	604	250	0	Content		621	617	12080196	1902345138
12097	10:55:05.801	00:00:12.096	726	-1024	-768	-1	-1	-1	-1	4	844,5375	720,39	0,4374544	0,5610923	467,8598	3,651427	0	16	845	720						Untertest2.avi	0	880	547	72	111	711	604	250	0	Content		773	609	12096944	1902361886
12114	10:55:05.818	00:00:12.113	727	-1024	-768	-1	-1	-1	-1	4	-1024	-768	-1	-1	-1	-1	4		0	0						Untertest2.avi	0	880	547	72	111				0	Content		-72	-111	12113571	1902378513
12130	10:55:05.834	00:00:12.130	728	-1024	-768	-1	-1	-1	-1	4	-1024	-768	-1	-1	-1	-1	4		0	0						Untertest2.avi	0	880	547	72	111				0	Content		-72	-111	12130237	1902395179
12147	10:55:05.851	00:00:12.146	729	-1024	-768	-1	-1	-1	-1	4	-1024	-768	-1	-1	-1	-1	4		0	0						Untertest2.avi	0	880	547	72	111				0	Content		-72	-111	12146859	1902411801
12164	10:55:05.868	00:00:12.163	730	-1024	-768	-1	-1	-1	-1	4	-1024	-768	-1	-1	-1	-1	4		0	0						Untertest2.avi	0	880	547	72	111				0	Content		-72	-111	12163526	1902428468
12180	10:55:05.884	00:00:12.180	731	-1024	-768	-1	-1	-1	-1	4	-1024	-768	-1	-1	-1	-1	4		0	0						Untertest2.avi	0	880	547	72	111				0	Content		-72	-111	12180106	1902445048
12197	10:55:05.901	00:00:12.196	732	-1024	-768	-1	-1	-1	-1	4	-1024	-768	-1	-1	-1	-1	4		0	0						Untertest2.avi	0	880	547	72	111				0	Content		-72	-111	12196852	1902461794
12213	10:55:05.917	00:00:12.213	733	-1024	-768	-1	-1	-1	-1	4	-1024	-768	-1	-1	-1	-1	4		0	0						Untertest2.avi	0	880	547	72	111				0	Content		-72	-111	12213474	1902478416
12230	10:55:05.934	00:00:12.230	734	-1024	-768	-1	-1	-1	-1	4	-1024	-768	-1	-1	-1	-1	4		0	0						Untertest2.avi	0	880	547	72	111				0	Content		-72	-111	12230141	1902495083
12247	10:55:05.951	00:00:12.246	735	-1024	-768	-1	-1	-1	-1	4	-1024	-768	-1	-1	-1	-1	4		0	0						Untertest2.avi	0	880	547	72	111				0	Content		-72	-111	12246804	1902511746
12263	10:55:05.967	00:00:12.263	736	-1024	-768	-1	-1	-1	-1	4	-1024	-768	-1	-1	-1	-1	4		0	0						Untertest2.avi	0	880	547	72	111				0	Content		-72	-111	12263471	1902528413
12280	10:55:05.984	00:00:12.280	737	-1024	-768	-1	-1	-1	-1	4	-1024	-768	-1	-1	-1	-1	4		0	0						Untertest2.avi	0	880	547	72	111				0	Content		-72	-111	12280104	1902545046
12297	10:55:06.001	00:00:12.296	738	-1024	-768	-1	-1	-1	-1	4	-1024	-768	-1	-1	-1	-1	4		0	0						Untertest2.avi	0	880	547	72	111				0	Content		-72	-111	12296730	1902561672
12313	10:55:06.017	00:00:12.313	739	-1024	-768	-1	-1	-1	-1	4	-1024	-768	-1	-1	-1	-1	4		0	0						Untertest2.avi	0	880	547	72	111				0	Content		-72	-111	12313341	1902578283
12330	10:55:06.034	00:00:12.330	740	-1024	-768	-1	-1	-1	-1	4	-1024	-768	-1	-1	-1	-1	4		0	0						Untertest2.avi	0	880	547	72	111				0	Content		-72	-111	12330088	1902595030
12347	10:55:06.051	00:00:12.346	741	-1024	-768	-1	-1	-1	-1	4	-1024	-768	-1	-1	-1	-1	4		0	0						Untertest2.avi	0	880	547	72	111				0	Content		-72	-111	12346711	1902611653
12363	10:55:06.067	00:00:12.363	742	724,2876	714,7136	0,3997122	0,5688525	461,9963	3,777681	1	657,4532	721,1548	0,4192412	0,5688045	401,9186	3,316373	3	17	724	715						Untertest2.avi	0	880	547	72	111	652	604	17	0	Content		652	604	12363334	1902628276
12380	10:55:06.084	00:00:12.379	743	-1024	-768	-1	-1	-1	-1	4	-1024	-768	-1	-1	-1	-1	4		0	0						Untertest2.avi	0	880	547	72	111				0	Content		-72	-111	12379958	1902644900
12397	10:55:06.101	00:00:12.396	744	-1024	-768	-1	-1	-1	-1	4	-1024	-768	-1	-1	-1	-1	4		0	0						Untertest2.avi	0	880	547	72	111				0	Content		-72	-111	12396708	1902661650
12413	10:55:06.117	00:00:12.413	745	-1024	-768	-1	-1	-1	-1	4	-1024	-768	-1	-1	-1	-1	4		0	0						Untertest2.avi	0	880	547	72	111				0	Content		-72	-111	12413330	1902678272
12430	10:55:06.134	00:00:12.429	746	-1024	-768	-1	-1	-1	-1	4	-1024	-768	-1	-1	-1	-1	4		0	0						Untertest2.avi	0	880	547	72	111				0	Content		-72	-111	12429955	1902694897
12447	10:55:06.151	00:00:12.446	747	-1024	-768	-1	-1	-1	-1	4	-1024	-768	-1	-1	-1	-1	4		0	0						Untertest2.avi	0	880	547	72	111				0	Content		-72	-111	12446581	1902711523
12463	10:55:06.167	00:00:12.463	748	-1024	-768	-1	-1	-1	-1	4	-1024	-768	-1	-1	-1	-1	4		0	0						Untertest2.avi	0	880	547	72	111				0	Content		-72	-111	12463328	1902728270
12480	10:55:06.184	00:00:12.479	749	-1024	-768	-1	-1	-1	-1	4	-1024	-768	-1	-1	-1	-1	4		0	0						Untertest2.avi	0	880	547	72	111				0	Content		-72	-111	12479950	1902744892
12497	10:55:06.201	00:00:12.496	750	658,4142	718,7024	0,4181501	0,5718354	419,1912	3,292759	1	663,9187	719,065	0,4211845	0,5718487	411,0725	3,232527	3	18	658	719						Untertest2.avi	0	880	547	72	111	586	608	17	0	Content		586	608	12496576	1902761518
12513	10:55:06.217	00:00:12.513	751	-1024	-768	-1	-1	-1	-1	4	-1024	-768	-1	-1	-1	-1	4		0	0						Untertest2.avi	0	880	547	72	111				0	Content		-72	-111	12513200	1902778142
12530	10:55:06.234	00:00:12.529	752	-1024	-768	-1	-1	-1	-1	4	-1024	-768	-1	-1	-1	-1	4		0	0						Untertest2.avi	0	880	547	72	111				0	Content		-72	-111	12529945	1902794887
12547	10:55:06.251	00:00:12.546	753	-1024	-768	-1	-1	-1	-1	4	-1024	-768	-1	-1	-1	-1	4		0	0						Untertest2.avi	0	880	547	72	111				0	Content		-72	-111	12546572	1902811514
12563	10:55:06.267	00:00:12.563	754	-1024	-768	-1	-1	-1	-1	4	-1024	-768	-1	-1	-1	-1	4		0	0						Untertest2.avi	0	880	547	72	111				0	Content		-72	-111	12563188	1902828130
12580	10:55:06.284	00:00:12.579	755	-1024	-768	-1	-1	-1	-1	4	-1024	-768	-1	-1	-1	-1	4		0	0						Untertest2.avi	0	880	547	72	111				0	Content		-72	-111	12579808	1902844750
12597	10:55:06.301	00:00:12.596	756	-1024	-768	-1	-1	-1	-1	4	-1024	-768	-1	-1	-1	-1	4		0	0						Untertest2.avi	0	880	547	72	111				0	Content		-72	-111	12596555	1902861497
12613	10:55:06.317	00:00:12.613	757	-1024	-768	-1	-1	-1	-1	4	-1024	-768	-1	-1	-1	-1	4		0	0						Untertest2.avi	0	880	547	72	111				0	Content		-72	-111	12613179	1902878121
12630	10:55:06.334	00:00:12.629	758	-1024	-768	-1	-1	-1	-1	4	-1024	-768	-1	-1	-1	-1	4		0	0						Untertest2.avi	0	880	547	72	111				0	Content		-72	-111	12629846	1902894788
12646	10:55:06.350	00:00:12.646	759	-1024	-768	-1	-1	-1	-1	4	-1024	-768	-1	-1	-1	-1	4		0	0						Untertest2.avi	0	880	547	72	111				0	Content		-72	-111	12646426	1902911368
12663	10:55:06.367	00:00:12.663	760	-1024	-768	-1	-1	-1	-1	4	-1024	-768	-1	-1	-1	-1	4		0	0						Untertest2.avi	0	880	547	72	111				0	Content		-72	-111	12663113	1902928055
12680	10:55:06.384	00:00:12.679	761	-1024	-768	-1	-1	-1	-1	4	-1024	-768	-1	-1	-1	-1	4		0	0						Untertest2.avi	0	880	547	72	111				0	Content		-72	-111	12679780	1902944722
12696	10:55:06.400	00:00:12.696	762	-1024	-768	-1	-1	-1	-1	4	-1024	-768	-1	-1	-1	-1	4		0	0						Untertest2.avi	0	880	547	72	111				0	Content		-72	-111	12696422	1902961364
12713	10:55:06.417	00:00:12.713	763	-1024	-768	-1	-1	-1	-1	4	-1024	-768	-1	-1	-1	-1	4		0	0						Untertest2.avi	0	880	547	72	111				0	Content		-72	-111	12713108	1902978050
12730	10:55:06.434	00:00:12.729	764	-1024	-768	-1	-1	-1	-1	4	-1024	-768	-1	-1	-1	-1	4		0	0						Untertest2.avi	0	880	547	72	111				0	Content		-72	-111	12729775	1902994717
12746	10:55:06.450	00:00:12.746	765	-1024	-768	-1	-1	-1	-1	4	-1024	-768	-1	-1	-1	-1	4		0	0						Untertest2.avi	0	880	547	72	111				0	Content		-72	-111	12746415	1903011357
12763	10:55:06.467	00:00:12.763	766	-1024	-768	-1	-1	-1	-1	4	-1024	-768	-1	-1	-1	-1	4		0	0						Untertest2.avi	0	880	547	72	111				0	Content		-72	-111	12763036	1903027978
12780	10:55:06.484	00:00:12.779	767	-1024	-768	-1	-1	-1	-1	4	-1024	-768	-1	-1	-1	-1	4		0	0						Untertest2.avi	0	880	547	72	111				0	Content		-72	-111	12779783	1903044725
12796	10:55:06.500	00:00:12.796	768	-1024	-768	-1	-1	-1	-1	4	-1024	-768	-1	-1	-1	-1	4		0	0						Untertest2.avi	0	880	547	72	111				0	Content		-72	-111	12796403	1903061345
12813	10:55:06.517	00:00:12.813	769	-1024	-768	-1	-1	-1	-1	4	-1024	-768	-1	-1	-1	-1	4		0	0						Untertest2.avi	0	880	547	72	111				0	Content		-72	-111	12813028	1903077970
12830	10:55:06.534	00:00:12.829	770	-1024	-768	-1	-1	-1	-1	4	-1024	-768	-1	-1	-1	-1	4		0	0						Untertest2.avi	0	880	547	72	111				0	Content		-72	-111	12829651	1903094593
12846	10:55:06.550	00:00:12.846	771	-1024	-768	-1	-1	-1	-1	4	-1024	-768	-1	-1	-1	-1	4		0	0						Untertest2.avi	0	880	547	72	111				0	Content		-72	-111	12846399	1903111341
12863	10:55:06.567	00:00:12.863	772	-1024	-768	-1	-1	-1	-1	4	-1024	-768	-1	-1	-1	-1	4		0	0						Untertest2.avi	0	880	547	72	111				0	Content		-72	-111	12863020	1903127962
12880	10:55:06.584	00:00:12.879	773	-1024	-768	-1	-1	-1	-1	4	-1024	-768	-1	-1	-1	-1	4		0	0						Untertest2.avi	0	880	547	72	111				0	Content		-72	-111	12879645	1903144587
12896	10:55:06.600	00:00:12.896	774	-1024	-768	-1	-1	-1	-1	4	-1024	-768	-1	-1	-1	-1	4		0	0						Untertest2.avi	0	880	547	72	111				0	Content		-72	-111	12896267	1903161209
12913	10:55:06.617	00:00:12.912	775	-1024	-768	-1	-1	-1	-1	4	-1024	-768	-1	-1	-1	-1	4		0	0						Untertest2.avi	0	880	547	72	111				0	Content		-72	-111	12912959	1903177901
12930	10:55:06.634	00:00:12.929	776	-1024	-768	-1	-1	-1	-1	4	-1024	-768	-1	-1	-1	-1	4		0	0						Untertest2.avi	0	880	547	72	111				0	Content		-72	-111	12929626	1903194568
12946	10:55:06.650	00:00:12.946	777	-1024	-768	-1	-1	-1	-1	4	-1024	-768	-1	-1	-1	-1	4		0	0						Untertest2.avi	0	880	547	72	111				0	Content		-72	-111	12946316	1903211258
12963	10:55:06.667	00:00:12.962	778	-1024	-768	-1	-1	-1	-1	4	-1024	-768	-1	-1	-1	-1	4		0	0						Untertest2.avi	0	880	547	72	111				0	Content		-72	-111	12962983	1903227925
12980	10:55:06.684	00:00:12.979	779	-1024	-768	-1	-1	-1	-1	4	-1024	-768	-1	-1	-1	-1	4		0	0						Untertest2.avi	0	880	547	72	111				0	Content		-72	-111	12979650	1903244592
12996	10:55:06.700	00:00:12.996	780	-1024	-768	-1	-1	-1	-1	4	-1024	-768	-1	-1	-1	-1	4		0	0						Untertest2.avi	0	880	547	72	111				0	Content		-72	-111	12996319	1903261261
13013	10:55:06.717	00:00:13.012	781	-1024	-768	-1	-1	-1	-1	4	-1024	-768	-1	-1	-1	-1	4		0	0						Untertest2.avi	0	880	547	72	111				0	Content		-72	-111	13012885	1903277827
13030	10:55:06.734	00:00:13.029	782	-1024	-768	-1	-1	-1	-1	4	-1024	-768	-1	-1	-1	-1	4		0	0						Untertest2.avi	0	880	547	72	111				0	Content		-72	-111	13029821	1903294763
13046	10:55:06.750	00:00:13.046	783	-1024	-768	-1	-1	-1	-1	4	-1024	-768	-1	-1	-1	-1	4		0	0						Untertest2.avi	0	880	547	72	111				0	Content		-72	-111	13046488	1903311430
13064	10:55:06.768	00:00:13.063	784	-1024	-768	-1	-1	-1	-1	4	-1024	-768	-1	-1	-1	-1	4		0	0						Untertest2.avi	0	880	547	72	111				0	Content		-72	-111	13063623	1903328565
13080	10:55:06.784	00:00:13.080	785	-1024	-768	-1	-1	-1	-1	4	-1024	-768	-1	-1	-1	-1	4		0	0						Untertest2.avi	0	880	547	72	111				0	Content		-72	-111	13080290	1903345232
13097	10:55:06.801	00:00:13.097	786	-1024	-768	-1	-1	-1	-1	4	-1024	-768	-1	-1	-1	-1	4		0	0						Untertest2.avi	0	880	547	72	111				0	Content		-72	-111	13097378	1903362320
13115	10:55:06.819	00:00:13.114	787	-1024	-768	-1	-1	-1	-1	4	-1024	-768	-1	-1	-1	-1	4		0	0						Untertest2.avi	0	880	547	72	111				0	Content		-72	-111	13114751	1903379693
13129	10:55:06.833	00:00:13.129	788	-1024	-768	-1	-1	-1	-1	4	-1024	-768	-1	-1	-1	-1	4		0	0						Untertest2.avi	0	880	547	72	111				0	Content		-72	-111	13129497	1903394439
13146	10:55:06.850	00:00:13.146	789	-1024	-768	-1	-1	-1	-1	4	-1024	-768	-1	-1	-1	-1	4		0	0						Untertest2.avi	0	880	547	72	111				0	Content		-72	-111	13146118	1903411060
13163	10:55:06.867	00:00:13.162	790	-1024	-768	-1	-1	-1	-1	4	-1024	-768	-1	-1	-1	-1	4		0	0						Untertest2.avi	0	880	547	72	111				0	Content		-72	-111	13162804	1903427746
13179	10:55:06.883	00:00:13.179	791	-1024	-768	-1	-1	-1	-1	4	-1024	-768	-1	-1	-1	-1	4		0	0						Untertest2.avi	0	880	547	72	111				0	Content		-72	-111	13179471	1903444413
13196	10:55:06.900	00:00:13.196	792	-1024	-768	-1	-1	-1	-1	4	-1024	-768	-1	-1	-1	-1	4		0	0						Untertest2.avi	0	880	547	72	111				0	Content		-72	-111	13196138	1903461080
13213	10:55:06.917	00:00:13.212	793	-1024	-768	-1	-1	-1	-1	4	-1024	-768	-1	-1	-1	-1	4		0	0						Untertest2.avi	0	880	547	72	111				0	Content		-72	-111	13212812	1903477754
13229	10:55:06.933	00:00:13.229	794	-1024	-768	-1	-1	-1	-1	4	-1024	-768	-1	-1	-1	-1	4		0	0						Untertest2.avi	0	880	547	72	111				0	Content		-72	-111	13229479	1903494421
13246	10:55:06.950	00:00:13.246	795	-1024	-768	-1	-1	-1	-1	4	-1024	-768	-1	-1	-1	-1	4		0	0						Untertest2.avi	0	880	547	72	111				0	Content		-72	-111	13246109	1903511051
13263	10:55:06.967	00:00:13.262	796	-1024	-768	-1	-1	-1	-1	4	-1024	-768	-1	-1	-1	-1	4		0	0						Untertest2.avi	0	880	547	72	111				0	Content		-72	-111	13262776	1903527718
13279	10:55:06.983	00:00:13.279	797	-1024	-768	-1	-1	-1	-1	4	-1024	-768	-1	-1	-1	-1	4		0	0						Untertest2.avi	0	880	547	72	111				0	Content		-72	-111	13279443	1903544385
13296	10:55:07.000	00:00:13.296	798	-1024	-768	-1	-1	-1	-1	4	-1024	-768	-1	-1	-1	-1	4		0	0						Untertest2.avi	0	880	547	72	111				0	Content		-72	-111	13296348	1903561290
13313	10:55:07.017	00:00:13.313	799	-1024	-768	-1	-1	-1	-1	4	-1024	-768	-1	-1	-1	-1	4		0	0						Untertest2.avi	0	880	547	72	111				0	Content		-72	-111	13313015	1903577957
13330	10:55:07.034	00:00:13.330	800	-1024	-768	-1	-1	-1	-1	4	-1024	-768	-1	-1	-1	-1	4		0	0						Untertest2.avi	0	880	547	72	111				0	Content		-72	-111	13330134	1903595076
13347	10:55:07.051	00:00:13.346	801	-1024	-768	-1	-1	-1	-1	4	-1024	-768	-1	-1	-1	-1	4		0	0						Untertest2.avi	0	880	547	72	111				0	Content		-72	-111	13346801	1903611743
13364	10:55:07.068	00:00:13.363	802	-1024	-768	-1	-1	-1	-1	4	-1024	-768	-1	-1	-1	-1	4		0	0						Untertest2.avi	0	880	547	72	111				0	Content		-72	-111	13363982	1903628924
13381	10:55:07.085	00:00:13.381	803	-1024	-768	-1	-1	-1	-1	4	-1024	-768	-1	-1	-1	-1	4		0	0						Untertest2.avi	0	880	547	72	111				0	Content		-72	-111	13381230	1903646172
13396	10:55:07.100	00:00:13.395	804	-1024	-768	-1	-1	-1	-1	4	-1024	-768	-1	-1	-1	-1	4		0	0						Untertest2.avi	0	880	547	72	111				0	Content		-72	-111	13395978	1903660920
13413	10:55:07.117	00:00:13.412	805	-1024	-768	-1	-1	-1	-1	4	-1024	-768	-1	-1	-1	-1	4		0	0						Untertest2.avi	0	880	547	72	111				0	Content		-72	-111	13412644	1903677586
13429	10:55:07.133	00:00:13.429	806	-1024	-768	-1	-1	-1	-1	4	-1024	-768	-1	-1	-1	-1	4		0	0						Untertest2.avi	0	880	547	72	111				0	Content		-72	-111	13429311	1903694253
13446	10:55:07.150	00:00:13.445	807	-1024	-768	-1	-1	-1	-1	4	-1024	-768	-1	-1	-1	-1	4		0	0						Untertest2.avi	0	880	547	72	111				0	Content		-72	-111	13445978	1903710920
13463	10:55:07.167	00:00:13.462	808	-1024	-768	-1	-1	-1	-1	4	-1024	-768	-1	-1	-1	-1	4		0	0						Untertest2.avi	0	880	547	72	111				0	Content		-72	-111	13462661	1903727603
13479	10:55:07.183	00:00:13.479	809	-1024	-768	-1	-1	-1	-1	4	-1024	-768	-1	-1	-1	-1	4		0	0						Untertest2.avi	0	880	547	72	111				0	Content		-72	-111	13479328	1903744270
13496	10:55:07.200	00:00:13.495	810	-1024	-768	-1	-1	-1	-1	4	-1024	-768	-1	-1	-1	-1	4		0	0						Untertest2.avi	0	880	547	72	111				0	Content		-72	-111	13495995	1903760937
13513	10:55:07.217	00:00:13.512	811	-1024	-768	-1	-1	-1	-1	4	-1024	-768	-1	-1	-1	-1	4		0	0						Untertest2.avi	0	880	547	72	111				0	Content		-72	-111	13512646	1903777588
13529	10:55:07.233	00:00:13.529	812	-1024	-768	-1	-1	-1	-1	4	-1024	-768	-1	-1	-1	-1	4		0	0						Untertest2.avi	0	880	547	72	111				0	Content		-72	-111	13529213	1903794155
13546	10:55:07.250	00:00:13.546	813	-1024	-768	-1	-1	-1	-1	4	-1024	-768	-1	-1	-1	-1	4		0	0						Untertest2.avi	0	880	547	72	111				0	Content		-72	-111	13546150	1903811092
13563	10:55:07.267	00:00:13.562	814	-1024	-768	-1	-1	-1	-1	4	-1024	-768	-1	-1	-1	-1	4		0	0						Untertest2.avi	0	880	547	72	111				0	Content		-72	-111	13562817	1903827759
13580	10:55:07.284	00:00:13.579	815	-1024	-768	-1	-1	-1	-1	4	-1024	-768	-1	-1	-1	-1	4		0	0						Untertest2.avi	0	880	547	72	111				0	Content		-72	-111	13579956	1903844898
13597	10:55:07.301	00:00:13.596	816	-1024	-768	-1	-1	-1	-1	4	-1024	-768	-1	-1	-1	-1	4		0	0						Untertest2.avi	0	880	547	72	111				0	Content		-72	-111	13596623	1903861565
13614	10:55:07.318	00:00:13.613	817	-1024	-768	-1	-1	-1	-1	4	-1024	-768	-1	-1	-1	-1	4		0	0						Untertest2.avi	0	880	547	72	111				0	Content		-72	-111	13613710	1903878652
13631	10:55:07.335	00:00:13.631	818	-1024	-768	-1	-1	-1	-1	4	-1024	-768	-1	-1	-1	-1	4		0	0						Untertest2.avi	0	880	547	72	111				0	Content		-72	-111	13631080	1903896022
13646	10:55:07.350	00:00:13.645	819	-1024	-768	-1	-1	-1	-1	4	-1024	-768	-1	-1	-1	-1	4		0	0						Untertest2.avi	0	880	547	72	111				0	Content		-72	-111	13645827	1903910769
13662	10:55:07.366	00:00:13.662	820	-1024	-768	-1	-1	-1	-1	4	-1024	-768	-1	-1	-1	-1	4		0	0						Untertest2.avi	0	880	547	72	111				0	Content		-72	-111	13662449	1903927391
13679	10:55:07.383	00:00:13.679	821	-1024	-768	-1	-1	-1	-1	4	-1024	-768	-1	-1	-1	-1	4		0	0						Untertest2.avi	0	880	547	72	111				0	Content		-72	-111	13679133	1903944075
13696	10:55:07.400	00:00:13.695	822	-1024	-768	-1	-1	-1	-1	4	-1024	-768	-1	-1	-1	-1	4		0	0						Untertest2.avi	0	880	547	72	111				0	Content		-72	-111	13695800	1903960742
13712	10:55:07.416	00:00:13.712	823	-1024	-768	-1	-1	-1	-1	4	-1024	-768	-1	-1	-1	-1	4		0	0						Untertest2.avi	0	880	547	72	111				0	Content		-72	-111	13712467	1903977409
13729	10:55:07.433	00:00:13.729	824	-1024	-768	-1	-1	-1	-1	4	-1024	-768	-1	-1	-1	-1	4		0	0						Untertest2.avi	0	880	547	72	111				0	Content		-72	-111	13729124	1903994066
13746	10:55:07.450	00:00:13.745	825	-1024	-768	-1	-1	-1	-1	4	-1024	-768	-1	-1	-1	-1	4		0	0						Untertest2.avi	0	880	547	72	111				0	Content		-72	-111	13745791	1904010733
13762	10:55:07.466	00:00:13.762	826	-1024	-768	-1	-1	-1	-1	4	-1024	-768	-1	-1	-1	-1	4		0	0						Untertest2.avi	0	880	547	72	111				0	Content		-72	-111	13762458	1904027400
13779	10:55:07.483	00:00:13.779	827	-1024	-768	-1	-1	-1	-1	4	-1024	-768	-1	-1	-1	-1	4		0	0						Untertest2.avi	0	880	547	72	111				0	Content		-72	-111	13779076	1904044018
13796	10:55:07.500	00:00:13.795	828	-1024	-768	-1	-1	-1	-1	4	-1024	-768	-1	-1	-1	-1	4		0	0						Untertest2.avi	0	880	547	72	111				0	Content		-72	-111	13795743	1904060685
13812	10:55:07.516	00:00:13.812	829	-1024	-768	-1	-1	-1	-1	4	-1024	-768	-1	-1	-1	-1	4		0	0						Untertest2.avi	0	880	547	72	111				0	Content		-72	-111	13812410	1904077352
13829	10:55:07.533	00:00:13.829	830	-1024	-768	-1	-1	-1	-1	4	-1024	-768	-1	-1	-1	-1	4		0	0						Untertest2.avi	0	880	547	72	111				0	Content		-72	-111	13829298	1904094240
13846	10:55:07.550	00:00:13.845	831	-1024	-768	-1	-1	-1	-1	4	-1024	-768	-1	-1	-1	-1	4		0	0						Untertest2.avi	0	880	547	72	111				0	Content		-72	-111	13845965	1904110907
13863	10:55:07.567	00:00:13.862	832	-1024	-768	-1	-1	-1	-1	4	-1024	-768	-1	-1	-1	-1	4		0	0						Untertest2.avi	0	880	547	72	111				0	Content		-72	-111	13862953	1904127895
13880	10:55:07.584	00:00:13.879	833	-1024	-768	-1	-1	-1	-1	4	-1024	-768	-1	-1	-1	-1	4		0	0						Untertest2.avi	0	880	547	72	111				0	Content		-72	-111	13879620	1904144562
13896	10:55:07.600	00:00:13.896	834	-1024	-768	-1	-1	-1	-1	4	-1024	-768	-1	-1	-1	-1	4		0	0						Untertest2.avi	0	880	547	72	111				0	Content		-72	-111	13896287	1904161229
13914	10:55:07.618	00:00:13.913	835	-1024	-768	-1	-1	-1	-1	4	-1024	-768	-1	-1	-1	-1	4		0	0						Untertest2.avi	0	880	547	72	111				0	Content		-72	-111	13913553	1904178495
13931	10:55:07.635	00:00:13.930	836	-1024	-768	-1	-1	-1	-1	4	-1024	-768	-1	-1	-1	-1	4		0	0						Untertest2.avi	0	880	547	72	111				0	Content		-72	-111	13930800	1904195742
13946	10:55:07.650	00:00:13.945	837	-1024	-768	-1	-1	-1	-1	4	-1024	-768	-1	-1	-1	-1	4		0	0						Untertest2.avi	0	880	547	72	111				0	Content		-72	-111	13945670	1904210612
13962	10:55:07.666	00:00:13.962	838	-1024	-768	-1	-1	-1	-1	4	-1024	-768	-1	-1	-1	-1	4		0	0						Untertest2.avi	0	880	547	72	111				0	Content		-72	-111	13962294	1904227236
13979	10:55:07.683	00:00:13.978	839	-1024	-768	-1	-1	-1	-1	4	-1024	-768	-1	-1	-1	-1	4		0	0						Untertest2.avi	0	880	547	72	111				0	Content		-72	-111	13978961	1904243903
13996	10:55:07.700	00:00:13.995	840	-1024	-768	-1	-1	-1	-1	4	-1024	-768	-1	-1	-1	-1	4		0	0						Untertest2.avi	0	880	547	72	111				0	Content		-72	-111	13995628	1904260570
14012	10:55:07.716	00:00:14.012	841	-1024	-768	-1	-1	-1	-1	4	-1024	-768	-1	-1	-1	-1	4		0	0						Untertest2.avi	0	880	547	72	111				0	Content		-72	-111	14012285	1904277227
14029	10:55:07.733	00:00:14.028	842	-1024	-768	-1	-1	-1	-1	4	-1024	-768	-1	-1	-1	-1	4		0	0						Untertest2.avi	0	880	547	72	111				0	Content		-72	-111	14028952	1904293894
14046	10:55:07.750	00:00:14.045	843	-1024	-768	-1	-1	-1	-1	4	-1024	-768	-1	-1	-1	-1	4		0	0						Untertest2.avi	0	880	547	72	111				0	Content		-72	-111	14045619	1904310561
14062	10:55:07.766	00:00:14.062	844	-1024	-768	-1	-1	-1	-1	4	-1024	-768	-1	-1	-1	-1	4		0	0						Untertest2.avi	0	880	547	72	111				0	Content		-72	-111	14062216	1904327158
14079	10:55:07.783	00:00:14.078	845	-1024	-768	-1	-1	-1	-1	4	-1024	-768	-1	-1	-1	-1	4		0	0						Untertest2.avi	0	880	547	72	111				0	Content		-72	-111	14078911	1904343853
14096	10:55:07.800	00:00:14.095	846	-1024	-768	-1	-1	-1	-1	4	-1024	-768	-1	-1	-1	-1	4		0	0						Untertest2.avi	0	880	547	72	111				0	Content		-72	-111	14095786	1904360728
14112	10:55:07.816	00:00:14.112	847	-1024	-768	-1	-1	-1	-1	4	-1024	-768	-1	-1	-1	-1	4		0	0						Untertest2.avi	0	880	547	72	111				0	Content		-72	-111	14112453	1904377395
14130	10:55:07.834	00:00:14.129	848	-1024	-768	-1	-1	-1	-1	4	-1024	-768	-1	-1	-1	-1	4		0	0						Untertest2.avi	0	880	547	72	111				0	Content		-72	-111	14129619	1904394561
14146	10:55:07.850	00:00:14.146	849	-1024	-768	-1	-1	-1	-1	4	-1024	-768	-1	-1	-1	-1	4		0	0						Untertest2.avi	0	880	547	72	111				0	Content		-72	-111	14146286	1904411228
14163	10:55:07.867	00:00:14.163	850	-1024	-768	-1	-1	-1	-1	4	-1024	-768	-1	-1	-1	-1	4		0	0						Untertest2.avi	0	880	547	72	111				0	Content		-72	-111	14163404	1904428346
14181	10:55:07.885	00:00:14.180	851	-1024	-768	-1	-1	-1	-1	4	-1024	-768	-1	-1	-1	-1	4		0	0						Untertest2.avi	0	880	547	72	111				0	Content		-72	-111	14180651	1904445593
14195	10:55:07.899	00:00:14.195	852	-1024	-768	-1	-1	-1	-1	4	-1024	-768	-1	-1	-1	-1	4		0	0						Untertest2.avi	0	880	547	72	111				0	Content		-72	-111	14195398	1904460340
14212	10:55:07.916	00:00:14.212	853	-1024	-768	-1	-1	-1	-1	4	-1024	-768	-1	-1	-1	-1	4		0	0						Untertest2.avi	0	880	547	72	111				0	Content		-72	-111	14212149	1904477091
14229	10:55:07.933	00:00:14.228	854	-1024	-768	-1	-1	-1	-1	4	-1024	-768	-1	-1	-1	-1	4		0	0						Untertest2.avi	0	880	547	72	111				0	Content		-72	-111	14228790	1904493732
14245	10:55:07.949	00:00:14.245	855	-1024	-768	-1	-1	-1	-1	4	-1024	-768	-1	-1	-1	-1	4		0	0						Untertest2.avi	0	880	547	72	111				0	Content		-72	-111	14245457	1904510399
14262	10:55:07.966	00:00:14.262	856	-1024	-768	-1	-1	-1	-1	4	-1024	-768	-1	-1	-1	-1	4		0	0						Untertest2.avi	0	880	547	72	111				0	Content		-72	-111	14262124	1904527066
14279	10:55:07.983	00:00:14.278	857	-1024	-768	-1	-1	-1	-1	4	-1024	-768	-1	-1	-1	-1	4		0	0						Untertest2.avi	0	880	547	72	111				0	Content		-72	-111	14278762	1904543704
14295	10:55:07.999	00:00:14.295	858	-1024	-768	-1	-1	-1	-1	4	-1024	-768	-1	-1	-1	-1	4		0	0						Untertest2.avi	0	880	547	72	111				0	Content		-72	-111	14295429	1904560371
14312	10:55:08.016	00:00:14.312	859	-1024	-768	-1	-1	-1	-1	4	-1024	-768	-1	-1	-1	-1	4		0	0						Untertest2.avi	0	880	547	72	111				0	Content		-72	-111	14312083	1904577025
14329	10:55:08.033	00:00:14.328	860	-1024	-768	-1	-1	-1	-1	4	-1024	-768	-1	-1	-1	-1	4		0	0						Untertest2.avi	0	880	547	72	111				0	Content		-72	-111	14328750	1904593692
14345	10:55:08.049	00:00:14.345	861	-1024	-768	-1	-1	-1	-1	4	-1024	-768	-1	-1	-1	-1	4		0	0						Untertest2.avi	0	880	547	72	111				0	Content		-72	-111	14345417	1904610359
14362	10:55:08.066	00:00:14.362	862	-1024	-768	-1	-1	-1	-1	4	-1024	-768	-1	-1	-1	-1	4		0	0						Untertest2.avi	0	880	547	72	111				0	Content		-72	-111	14362361	1904627303
14379	10:55:08.083	00:00:14.379	863	-1024	-768	-1	-1	-1	-1	4	-1024	-768	-1	-1	-1	-1	4		0	0						Untertest2.avi	0	880	547	72	111				0	Content		-72	-111	14379028	1904643970
14396	10:55:08.100	00:00:14.395	864	-1024	-768	-1	-1	-1	-1	4	-1024	-768	-1	-1	-1	-1	4		0	0						Untertest2.avi	0	880	547	72	111				0	Content		-72	-111	14395981	1904660923
14413	10:55:08.117	00:00:14.412	865	-1024	-768	-1	-1	-1	-1	4	-1024	-768	-1	-1	-1	-1	4		0	0						Untertest2.avi	0	880	547	72	111				0	Content		-72	-111	14412648	1904677590
14429	10:55:08.133	00:00:14.429	866	-1024	-768	-1	-1	-1	-1	4	-1024	-768	-1	-1	-1	-1	4		0	0						Untertest2.avi	0	880	547	72	111				0	Content		-72	-111	14429315	1904694257
14447	10:55:08.151	00:00:14.446	867	-1024	-768	-1	-1	-1	-1	4	-1024	-768	-1	-1	-1	-1	4		0	0						Untertest2.avi	0	880	547	72	111				0	Content		-72	-111	14446504	1904711446
14464	10:55:08.168	00:00:14.463	868	-1024	-768	-1	-1	-1	-1	4	-1024	-768	-1	-1	-1	-1	4		0	0						Untertest2.avi	0	880	547	72	111				0	Content		-72	-111	14463751	1904728693
14479	10:55:08.183	00:00:14.478	869	-1024	-768	-1	-1	-1	-1	4	-1024	-768	-1	-1	-1	-1	4		0	0						Untertest2.avi	0	880	547	72	111				0	Content		-72	-111	14478624	1904743566
14495	10:55:08.199	00:00:14.495	870	-1024	-768	-1	-1	-1	-1	4	-1024	-768	-1	-1	-1	-1	4		0	0						Untertest2.avi	0	880	547	72	111				0	Content		-72	-111	14495248	1904760190
14512	10:55:08.216	00:00:14.511	871	-1024	-768	-1	-1	-1	-1	4	-1024	-768	-1	-1	-1	-1	4		0	0						Untertest2.avi	0	880	547	72	111				0	Content		-72	-111	14511915	1904776857
14529	10:55:08.233	00:00:14.528	872	-1024	-768	-1	-1	-1	-1	4	-1024	-768	-1	-1	-1	-1	4		0	0						Untertest2.avi	0	880	547	72	111				0	Content		-72	-111	14528610	1904793552
14545	10:55:08.249	00:00:14.545	873	-1024	-768	-1	-1	-1	-1	4	-1024	-768	-1	-1	-1	-1	4		0	0						Untertest2.avi	0	880	547	72	111				0	Content		-72	-111	14545277	1904810219
14562	10:55:08.266	00:00:14.561	874	-1024	-768	-1	-1	-1	-1	4	-1024	-768	-1	-1	-1	-1	4		0	0						Untertest2.avi	0	880	547	72	111				0	Content		-72	-111	14561922	1904826864
14578	10:55:08.282	00:00:14.578	875	-1024	-768	-1	-1	-1	-1	4	-1024	-768	-1	-1	-1	-1	4		0	0						Untertest2.avi	0	880	547	72	111				0	Content		-72	-111	14578489	1904843431
14595	10:55:08.299	00:00:14.595	876	-1024	-768	-1	-1	-1	-1	4	-1024	-768	-1	-1	-1	-1	4		0	0						Untertest2.avi	0	880	547	72	111				0	Content		-72	-111	14595364	1904860306
14612	10:55:08.316	00:00:14.612	877	-1024	-768	-1	-1	-1	-1	4	-1024	-768	-1	-1	-1	-1	4		0	0						Untertest2.avi	0	880	547	72	111				0	Content		-72	-111	14612031	1904876973
14629	10:55:08.333	00:00:14.628	878	-1024	-768	-1	-1	-1	-1	4	-1024	-768	-1	-1	-1	-1	4		0	0						Untertest2.avi	0	880	547	72	111				0	Content		-72	-111	14628698	1904893640
14646	10:55:08.350	00:00:14.645	879	-1024	-768	-1	-1	-1	-1	4	-1024	-768	-1	-1	-1	-1	4		0	0						Untertest2.avi	0	880	547	72	111				0	Content		-72	-111	14645708	1904910650
14662	10:55:08.366	00:00:14.662	880	-1024	-768	-1	-1	-1	-1	4	-1024	-768	-1	-1	-1	-1	4		0	0						Untertest2.avi	0	880	547	72	111				0	Content		-72	-111	14662375	1904927317
14679	10:55:08.383	00:00:14.679	881	-1024	-768	-1	-1	-1	-1	4	-1024	-768	-1	-1	-1	-1	4		0	0						Untertest2.avi	0	880	547	72	111				0	Content		-72	-111	14679042	1904943984
14696	10:55:08.400	00:00:14.696	882	-1024	-768	-1	-1	-1	-1	4	-1024	-768	-1	-1	-1	-1	4		0	0						Untertest2.avi	0	880	547	72	111				0	Content		-72	-111	14696349	1904961291
14714	10:55:08.418	00:00:14.713	883	-1024	-768	-1	-1	-1	-1	4	-1024	-768	-1	-1	-1	-1	4		0	0						Untertest2.avi	0	880	547	72	111				0	Content		-72	-111	14713722	1904978664
14728	10:55:08.432	00:00:14.728	884	-1024	-768	-1	-1	-1	-1	4	-1024	-768	-1	-1	-1	-1	4		0	0						Untertest2.avi	0	880	547	72	111				0	Content		-72	-111	14728472	1904993414
14745	10:55:08.449	00:00:14.745	885	-1024	-768	-1	-1	-1	-1	4	-1024	-768	-1	-1	-1	-1	4		0	0						Untertest2.avi	0	880	547	72	111				0	Content		-72	-111	14745092	1905010034
14762	10:55:08.466	00:00:14.761	886	-1024	-768	-1	-1	-1	-1	4	-1024	-768	-1	-1	-1	-1	4		0	0						Untertest2.avi	0	880	547	72	111				0	Content		-72	-111	14761776	1905026718
14778	10:55:08.482	00:00:14.778	887	-1024	-768	-1	-1	-1	-1	4	-1024	-768	-1	-1	-1	-1	4		0	0						Untertest2.avi	0	880	547	72	111				0	Content		-72	-111	14778443	1905043385
14795	10:55:08.499	00:00:14.795	888	-1024	-768	-1	-1	-1	-1	4	-1024	-768	-1	-1	-1	-1	4		0	0						Untertest2.avi	0	880	547	72	111				0	Content		-72	-111	14795110	1905060052
14812	10:55:08.516	00:00:14.811	889	-1024	-768	-1	-1	-1	-1	4	-1024	-768	-1	-1	-1	-1	4		0	0						Untertest2.avi	0	880	547	72	111				0	Content		-72	-111	14811729	1905076671
14828	10:55:08.532	00:00:14.828	890	-1024	-768	-1	-1	-1	-1	4	-1024	-768	-1	-1	-1	-1	4		0	0						Untertest2.avi	0	880	547	72	111				0	Content		-72	-111	14828396	1905093338
14845	10:55:08.549	00:00:14.845	891	-1024	-768	-1	-1	-1	-1	4	-1024	-768	-1	-1	-1	-1	4		0	0						Untertest2.avi	0	880	547	72	111				0	Content		-72	-111	14845042	1905109984
14862	10:55:08.566	00:00:14.861	892	-1024	-768	-1	-1	-1	-1	4	-1024	-768	-1	-1	-1	-1	4		0	0						Untertest2.avi	0	880	547	72	111				0	Content		-72	-111	14861709	1905126651
14878	10:55:08.582	00:00:14.878	893	-1024	-768	-1	-1	-1	-1	4	-1024	-768	-1	-1	-1	-1	4		0	0						Untertest2.avi	0	880	547	72	111				0	Content		-72	-111	14878376	1905143318
14895	10:55:08.599	00:00:14.895	894	-1024	-768	-1	-1	-1	-1	4	-1024	-768	-1	-1	-1	-1	4		0	0						Untertest2.avi	0	880	547	72	111				0	Content		-72	-111	14895292	1905160234
14912	10:55:08.616	00:00:14.911	895	-1024	-768	-1	-1	-1	-1	4	-1024	-768	-1	-1	-1	-1	4		0	0						Untertest2.avi	0	880	547	72	111				0	Content		-72	-111	14911959	1905176901
14929	10:55:08.633	00:00:14.928	896	-1024	-768	-1	-1	-1	-1	4	-1024	-768	-1	-1	-1	-1	4		0	0						Untertest2.avi	0	880	547	72	111				0	Content		-72	-111	14928917	1905193859
14946	10:55:08.650	00:00:14.945	897	-1024	-768	-1	-1	-1	-1	4	-1024	-768	-1	-1	-1	-1	4		0	0						Untertest2.avi	0	880	547	72	111				0	Content		-72	-111	14945584	1905210526
14962	10:55:08.666	00:00:14.962	898	-1024	-768	-1	-1	-1	-1	4	-1024	-768	-1	-1	-1	-1	4		0	0						Untertest2.avi	0	880	547	72	111				0	Content		-72	-111	14962251	1905227193
14979	10:55:08.683	00:00:14.979	899	-1024	-768	-1	-1	-1	-1	4	-1024	-768	-1	-1	-1	-1	4		0	0						Untertest2.avi	0	880	547	72	111				0	Content		-72	-111	14979448	1905244390
14997	10:55:08.701	00:00:14.996	900	-1024	-768	-1	-1	-1	-1	4	-1024	-768	-1	-1	-1	-1	4		0	0						Untertest2.avi	0	880	547	72	111				0	Content		-72	-111	14996838	1905261780
15012	10:55:08.716	00:00:15.011	901	-1024	-768	-1	-1	-1	-1	4	-1024	-768	-1	-1	-1	-1	4		0	0						Untertest2.avi	0	880	547	72	111				0	Content		-72	-111	15011572	1905276514
15028	10:55:08.732	00:00:15.028	902	-1024	-768	-1	-1	-1	-1	4	-1024	-768	-1	-1	-1	-1	4		0	0						Untertest2.avi	0	880	547	72	111				0	Content		-72	-111	15028236	1905293178
15045	10:55:08.749	00:00:15.044	903	-1024	-768	-1	-1	-1	-1	4	-1024	-768	-1	-1	-1	-1	4		0	0						Untertest2.avi	0	880	547	72	111				0	Content		-72	-111	15044903	1905309845
15062	10:55:08.766	00:00:15.061	904	-1024	-768	-1	-1	-1	-1	4	-1024	-768	-1	-1	-1	-1	4		0	0						Untertest2.avi	0	880	547	72	111				0	Content		-72	-111	15061570	1905326512
15078	10:55:08.782	00:00:15.078	905	-1024	-768	-1	-1	-1	-1	4	-1024	-768	-1	-1	-1	-1	4		0	0						Untertest2.avi	0	880	547	72	111				0	Content		-72	-111	15078213	1905343155
15095	10:55:08.799	00:00:15.094	906	-1024	-768	-1	-1	-1	-1	4	-1024	-768	-1	-1	-1	-1	4		0	0						Untertest2.avi	0	880	547	72	111				0	Content		-72	-111	15094880	1905359822
15112	10:55:08.816	00:00:15.111	907	-1024	-768	-1	-1	-1	-1	4	-1024	-768	-1	-1	-1	-1	4		0	0						Untertest2.avi	0	880	547	72	111				0	Content		-72	-111	15111614	1905376556
15128	10:55:08.832	00:00:15.128	908	-1024	-768	-1	-1	-1	-1	4	-1024	-768	-1	-1	-1	-1	4		0	0						Untertest2.avi	0	880	547	72	111				0	Content		-72	-111	15128186	1905393128
15145	10:55:08.849	00:00:15.145	909	-1024	-768	-1	-1	-1	-1	4	-1024	-768	-1	-1	-1	-1	4		0	0						Untertest2.avi	0	880	547	72	111				0	Content		-72	-111	15145118	1905410060
15162	10:55:08.866	00:00:15.161	910	-1024	-768	-1	-1	-1	-1	4	-1024	-768	-1	-1	-1	-1	4		0	0						Untertest2.avi	0	880	547	72	111				0	Content		-72	-111	15161785	1905426727
15179	10:55:08.883	00:00:15.178	911	-1024	-768	-1	-1	-1	-1	4	-1024	-768	-1	-1	-1	-1	4		0	0						Untertest2.avi	0	880	547	72	111				0	Content		-72	-111	15178916	1905443858
15196	10:55:08.900	00:00:15.195	912	-1024	-768	-1	-1	-1	-1	4	-1024	-768	-1	-1	-1	-1	4		0	0						Untertest2.avi	0	880	547	72	111				0	Content		-72	-111	15195583	1905460525
15213	10:55:08.917	00:00:15.212	913	-1024	-768	-1	-1	-1	-1	4	-1024	-768	-1	-1	-1	-1	4		0	0						Untertest2.avi	0	880	547	72	111				0	Content		-72	-111	15212669	1905477611
15230	10:55:08.934	00:00:15.229	914	-1024	-768	-1	-1	-1	-1	4	-1024	-768	-1	-1	-1	-1	4		0	0						Untertest2.avi	0	880	547	72	111				0	Content		-72	-111	15229914	1905494856
15245	10:55:08.949	00:00:15.244	915	-1024	-768	-1	-1	-1	-1	4	-1024	-768	-1	-1	-1	-1	4		0	0						Untertest2.avi	0	880	547	72	111				0	Content		-72	-111	15244786	1905509728
15261	10:55:08.965	00:00:15.261	916	-1024	-768	-1	-1	-1	-1	4	-1024	-768	-1	-1	-1	-1	4		0	0						Untertest2.avi	0	880	547	72	111				0	Content		-72	-111	15261409	1905526351
15278	10:55:08.982	00:00:15.278	917	-1024	-768	-1	-1	-1	-1	4	-1024	-768	-1	-1	-1	-1	4		0	0						Untertest2.avi	0	880	547	72	111				0	Content		-72	-111	15278034	1905542976
15295	10:55:08.999	00:00:15.294	918	-1024	-768	-1	-1	-1	-1	4	-1024	-768	-1	-1	-1	-1	4		0	0						Untertest2.avi	0	880	547	72	111				0	Content		-72	-111	15294712	1905559654
15312	10:55:09.016	00:00:15.311	919	-1024	-768	-1	-1	-1	-1	4	-1024	-768	-1	-1	-1	-1	4		0	0						Untertest2.avi	0	880	547	72	111				0	Content		-72	-111	15311530	1905576472
15328	10:55:09.032	00:00:15.328	920	-1024	-768	-1	-1	-1	-1	4	-1024	-768	-1	-1	-1	-1	4		0	0						Untertest2.avi	0	880	547	72	111				0	Content		-72	-111	15328364	1905593306
15345	10:55:09.049	00:00:15.345	921	-1024	-768	-1	-1	-1	-1	4	-1024	-768	-1	-1	-1	-1	4		0	0						Untertest2.avi	0	880	547	72	111				0	Content		-72	-111	15345031	1905609973
15362	10:55:09.066	00:00:15.361	922	-1024	-768	-1	-1	-1	-1	4	-1024	-768	-1	-1	-1	-1	4		0	0						Untertest2.avi	0	880	547	72	111				0	Content		-72	-111	15361698	1905626640
15379	10:55:09.083	00:00:15.378	923	-1024	-768	-1	-1	-1	-1	4	-1024	-768	-1	-1	-1	-1	4		0	0						Untertest2.avi	0	880	547	72	111				0	Content		-72	-111	15378683	1905643625
15395	10:55:09.099	00:00:15.395	924	-1024	-768	-1	-1	-1	-1	4	-1024	-768	-1	-1	-1	-1	4		0	0						Untertest2.avi	0	880	547	72	111				0	Content		-72	-111	15395350	1905660292
15412	10:55:09.116	00:00:15.412	925	-1024	-768	-1	-1	-1	-1	4	-1024	-768	-1	-1	-1	-1	4		0	0						Untertest2.avi	0	880	547	72	111				0	Content		-72	-111	15412017	1905676959
15429	10:55:09.133	00:00:15.429	926	-1024	-768	-1	-1	-1	-1	4	-1024	-768	-1	-1	-1	-1	4		0	0						Untertest2.avi	0	880	547	72	111				0	Content		-72	-111	15429297	1905694239
15447	10:55:09.151	00:00:15.446	927	-1024	-768	-1	-1	-1	-1	4	-1024	-768	-1	-1	-1	-1	4		0	0						Untertest2.avi	0	880	547	72	111				0	Content		-72	-111	15446648	1905711590
15461	10:55:09.165	00:00:15.461	928	-1024	-768	-1	-1	-1	-1	4	-1024	-768	-1	-1	-1	-1	4		0	0						Untertest2.avi	0	880	547	72	111				0	Content		-72	-111	15461395	1905726337
15478	10:55:09.182	00:00:15.478	929	-1024	-768	-1	-1	-1	-1	4	-1024	-768	-1	-1	-1	-1	4		0	0						Untertest2.avi	0	880	547	72	111				0	Content		-72	-111	15478027	1905742969
15495	10:55:09.199	00:00:15.494	930	-1024	-768	-1	-1	-1	-1	4	-1024	-768	-1	-1	-1	-1	4		0	0						Untertest2.avi	0	880	547	72	111				0	Content		-72	-111	15494771	1905759713
15511	10:55:09.215	00:00:15.511	931	-1024	-768	-1	-1	-1	-1	4	-1024	-768	-1	-1	-1	-1	4		0	0						Untertest2.avi	0	880	547	72	111				0	Content		-72	-111	15511323	1905776265
15528	10:55:09.232	00:00:15.528	932	-1024	-768	-1	-1	-1	-1	4	-1024	-768	-1	-1	-1	-1	4		0	0						Untertest2.avi	0	880	547	72	111				0	Content		-72	-111	15528013	1905792955
15545	10:55:09.249	00:00:15.544	933	-1024	-768	-1	-1	-1	-1	4	-1024	-768	-1	-1	-1	-1	4		0	0						Untertest2.avi	0	880	547	72	111				0	Content		-72	-111	15544949	1905809891
15562	10:55:09.266	00:00:15.561	934	-1024	-768	-1	-1	-1	-1	4	-1024	-768	-1	-1	-1	-1	4		0	0						Untertest2.avi	0	880	547	72	111				0	Content		-72	-111	15561617	1905826559
15579	10:55:09.283	00:00:15.578	935	-1024	-768	-1	-1	-1	-1	4	-1024	-768	-1	-1	-1	-1	4		0	0						Untertest2.avi	0	880	547	72	111				0	Content		-72	-111	15578750	1905843692
15595	10:55:09.299	00:00:15.595	936	-1024	-768	-1	-1	-1	-1	4	-1024	-768	-1	-1	-1	-1	4		0	0						Untertest2.avi	0	880	547	72	111				0	Content		-72	-111	15595417	1905860359
15613	10:55:09.317	00:00:15.612	937	-1024	-768	-1	-1	-1	-1	4	-1024	-768	-1	-1	-1	-1	4		0	0						Untertest2.avi	0	880	547	72	111				0	Content		-72	-111	15612507	1905877449
15629	10:55:09.333	00:00:15.628	938	-1024	-768	-1	-1	-1	-1	4	-1024	-768	-1	-1	-1	-1	4		0	0						Untertest2.avi	0	880	547	72	111				0	Content		-72	-111	15628757	1905893699
15645	10:55:09.349	00:00:15.645	939	-1024	-768	-1	-1	-1	-1	4	-1024	-768	-1	-1	-1	-1	4		0	0						Untertest2.avi	0	880	547	72	111				0	Content		-72	-111	15645424	1905910366
15662	10:55:09.366	00:00:15.662	940	-1024	-768	-1	-1	-1	-1	4	-1024	-768	-1	-1	-1	-1	4		0	0						Untertest2.avi	0	880	547	72	111				0	Content		-72	-111	15662092	1905927034
15678	10:55:09.382	00:00:15.677	941	-1024	-768	-1	-1	-1	-1	4	-1024	-768	-1	-1	-1	-1	4		0	0						Untertest2.avi	0	880	547	72	111				0	Content		-72	-111	15677880	1905942822
15695	10:55:09.399	00:00:15.694	942	-1024	-768	-1	-1	-1	-1	4	-1024	-768	-1	-1	-1	-1	4		0	0						Untertest2.avi	0	880	547	72	111				0	Content		-72	-111	15694503	1905959445
15711	10:55:09.415	00:00:15.711	943	-1024	-768	-1	-1	-1	-1	4	-1024	-768	-1	-1	-1	-1	4		0	0						Untertest2.avi	0	880	547	72	111				0	Content		-72	-111	15711248	1905976190
15728	10:55:09.432	00:00:15.727	944	-1024	-768	-1	-1	-1	-1	4	-1024	-768	-1	-1	-1	-1	4		0	0						Untertest2.avi	0	880	547	72	111				0	Content		-72	-111	15727928	1905992870
15744	10:55:09.448	00:00:15.744	945	-1024	-768	-1	-1	-1	-1	4	-1024	-768	-1	-1	-1	-1	4		0	0						Untertest2.avi	0	880	547	72	111				0	Content		-72	-111	15744495	1906009437
15761	10:55:09.465	00:00:15.761	946	-1024	-768	-1	-1	-1	-1	4	-1024	-768	-1	-1	-1	-1	4		0	0						Untertest2.avi	0	880	547	72	111				0	Content		-72	-111	15761370	1906026312
15778	10:55:09.482	00:00:15.778	947	-1024	-768	-1	-1	-1	-1	4	-1024	-768	-1	-1	-1	-1	4		0	0						Untertest2.avi	0	880	547	72	111				0	Content		-72	-111	15778038	1906042980
15795	10:55:09.499	00:00:15.794	948	-1024	-768	-1	-1	-1	-1	4	-1024	-768	-1	-1	-1	-1	4		0	0						Untertest2.avi	0	880	547	72	111				0	Content		-72	-111	15794705	1906059647
15812	10:55:09.516	00:00:15.811	949	-1024	-768	-1	-1	-1	-1	4	-1024	-768	-1	-1	-1	-1	4		0	0						Untertest2.avi	0	880	547	72	111				0	Content		-72	-111	15811718	1906076660
15828	10:55:09.532	00:00:15.828	950	-1024	-768	-1	-1	-1	-1	4	-1024	-768	-1	-1	-1	-1	4		0	0						Untertest2.avi	0	880	547	72	111				0	Content		-72	-111	15828385	1906093327
15845	10:55:09.549	00:00:15.845	951	-1024	-768	-1	-1	-1	-1	4	-1024	-768	-1	-1	-1	-1	4		0	0						Untertest2.avi	0	880	547	72	111				0	Content		-72	-111	15845053	1906109995
15862	10:55:09.566	00:00:15.862	952	-1024	-768	-1	-1	-1	-1	4	-1024	-768	-1	-1	-1	-1	4		0	0						Untertest2.avi	0	880	547	72	111				0	Content		-72	-111	15862333	1906127275
15879	10:55:09.583	00:00:15.879	953	-1024	-768	-1	-1	-1	-1	4	-1024	-768	-1	-1	-1	-1	4		0	0						Untertest2.avi	0	880	547	72	111				0	Content		-72	-111	15879000	1906143942
15896	10:55:09.600	00:00:15.896	954	-1024	-768	-1	-1	-1	-1	4	-1024	-768	-1	-1	-1	-1	4		0	0						Untertest2.avi	0	880	547	72	111				0	Content		-72	-111	15896233	1906161175
15911	10:55:09.615	00:00:15.911	955	-1024	-768	-1	-1	-1	-1	4	-1024	-768	-1	-1	-1	-1	4		0	0						Untertest2.avi	0	880	547	72	111				0	Content		-72	-111	15911105	1906176047
15928	10:55:09.632	00:00:15.927	956	-1024	-768	-1	-1	-1	-1	4	-1024	-768	-1	-1	-1	-1	4		0	0						Untertest2.avi	0	880	547	72	111				0	Content		-72	-111	15927729	1906192671
15944	10:55:09.648	00:00:15.944	957	-1024	-768	-1	-1	-1	-1	4	-1024	-768	-1	-1	-1	-1	4		0	0						Untertest2.avi	0	880	547	72	111				0	Content		-72	-111	15944414	1906209356
15961	10:55:09.665	00:00:15.961	958	-1024	-768	-1	-1	-1	-1	4	-1024	-768	-1	-1	-1	-1	4		0	0						Untertest2.avi	0	880	547	72	111				0	Content		-72	-111	15961082	1906226024
15978	10:55:09.682	00:00:15.977	959	-1024	-768	-1	-1	-1	-1	4	-1024	-768	-1	-1	-1	-1	4		0	0						Untertest2.avi	0	880	547	72	111				0	Content		-72	-111	15977749	1906242691
15994	10:55:09.698	00:00:15.994	960	-1024	-768	-1	-1	-1	-1	4	-1024	-768	-1	-1	-1	-1	4		0	0						Untertest2.avi	0	880	547	72	111				0	Content		-72	-111	15994370	1906259312
16011	10:55:09.715	00:00:16.011	961	-1024	-768	-1	-1	-1	-1	4	-1024	-768	-1	-1	-1	-1	4		0	0						Untertest2.avi	0	880	547	72	111				0	Content		-72	-111	16011038	1906275980
16028	10:55:09.732	00:00:16.027	962	-1024	-768	-1	-1	-1	-1	4	-1024	-768	-1	-1	-1	-1	4		0	0						Untertest2.avi	0	880	547	72	111				0	Content		-72	-111	16027705	1906292647
16044	10:55:09.748	00:00:16.044	963	-1024	-768	-1	-1	-1	-1	4	-1024	-768	-1	-1	-1	-1	4		0	0						Untertest2.avi	0	880	547	72	111				0	Content		-72	-111	16044353	1906309295
16061	10:55:09.765	00:00:16.060	964	-1024	-768	-1	-1	-1	-1	4	-1024	-768	-1	-1	-1	-1	4		0	0						Untertest2.avi	0	880	547	72	111				0	Content		-72	-111	16060974	1906325916
16078	10:55:09.782	00:00:16.078	965	-1024	-768	-1	-1	-1	-1	4	-1024	-768	-1	-1	-1	-1	4		0	0						Untertest2.avi	0	880	547	72	111				0	Content		-72	-111	16078015	1906342957
16095	10:55:09.799	00:00:16.094	966	-1024	-768	-1	-1	-1	-1	4	-1024	-768	-1	-1	-1	-1	4		0	0						Untertest2.avi	0	880	547	72	111				0	Content		-72	-111	16094682	1906359624
16111	10:55:09.815	00:00:16.111	967	-1024	-768	-1	-1	-1	-1	4	-1024	-768	-1	-1	-1	-1	4		0	0						Untertest2.avi	0	880	547	72	111				0	Content		-72	-111	16111349	1906376291
16129	10:55:09.833	00:00:16.128	968	-1024	-768	-1	-1	-1	-1	4	-1024	-768	-1	-1	-1	-1	4		0	0						Untertest2.avi	0	880	547	72	111				0	Content		-72	-111	16128515	1906393457
16145	10:55:09.849	00:00:16.145	969	-1024	-768	-1	-1	-1	-1	4	-1024	-768	-1	-1	-1	-1	4		0	0						Untertest2.avi	0	880	547	72	111				0	Content		-72	-111	16145182	1906410124
16162	10:55:09.866	00:00:16.161	970	-1024	-768	-1	-1	-1	-1	4	-1024	-768	-1	-1	-1	-1	4		0	0						Untertest2.avi	0	880	547	72	111				0	Content		-72	-111	16161849	1906426791
16178	10:55:09.882	00:00:16.178	971	-1024	-768	-1	-1	-1	-1	4	-1024	-768	-1	-1	-1	-1	4		0	0						Untertest2.avi	0	880	547	72	111				0	Content		-72	-111	16178179	1906443121
16195	10:55:09.899	00:00:16.194	972	-1024	-768	-1	-1	-1	-1	4	-1024	-768	-1	-1	-1	-1	4		0	0						Untertest2.avi	0	880	547	72	111				0	Content		-72	-111	16194847	1906459789
16212	10:55:09.916	00:00:16.211	973	-1024	-768	-1	-1	-1	-1	4	-1024	-768	-1	-1	-1	-1	4		0	0						Untertest2.avi	0	880	547	72	111				0	Content		-72	-111	16211514	1906476456
16228	10:55:09.932	00:00:16.227	974	-1024	-768	-1	-1	-1	-1	4	-1024	-768	-1	-1	-1	-1	4		0	0						Untertest2.avi	0	880	547	72	111				0	Content		-72	-111	16227953	1906492895
16245	10:55:09.949	00:00:16.244	975	-1024	-768	-1	-1	-1	-1	4	-1024	-768	-1	-1	-1	-1	4		0	0						Untertest2.avi	0	880	547	72	111				0	Content		-72	-111	16244621	1906509563
16261	10:55:09.965	00:00:16.261	976	-1024	-768	-1	-1	-1	-1	4	-1024	-768	-1	-1	-1	-1	4		0	0						Untertest2.avi	0	880	547	72	111				0	Content		-72	-111	16261288	1906526230
16277	10:55:09.981	00:00:16.277	977	-1024	-768	-1	-1	-1	-1	4	-1024	-768	-1	-1	-1	-1	4		0	0						Untertest2.avi	0	880	547	72	111				0	Content		-72	-111	16277456	1906542398
16294	10:55:09.998	00:00:16.294	978	-1024	-768	-1	-1	-1	-1	4	-1024	-768	-1	-1	-1	-1	4		0	0						Untertest2.avi	0	880	547	72	111				0	Content		-72	-111	16294201	1906559143
16311	10:55:10.015	00:00:16.310	979	-1024	-768	-1	-1	-1	-1	4	-1024	-768	-1	-1	-1	-1	4		0	0						Untertest2.avi	0	880	547	72	111				0	Content		-72	-111	16310826	1906575768
16327	10:55:10.031	00:00:16.327	980	-1024	-768	-1	-1	-1	-1	4	-1024	-768	-1	-1	-1	-1	4		0	0						Untertest2.avi	0	880	547	72	111				0	Content		-72	-111	16327493	1906592435
16344	10:55:10.048	00:00:16.344	981	-1024	-768	-1	-1	-1	-1	4	-1024	-768	-1	-1	-1	-1	4		0	0						Untertest2.avi	0	880	547	72	111				0	Content		-72	-111	16344160	1906609102
16361	10:55:10.065	00:00:16.360	982	-1024	-768	-1	-1	-1	-1	4	-1024	-768	-1	-1	-1	-1	4		0	0						Untertest2.avi	0	880	547	72	111				0	Content		-72	-111	16360812	1906625754
16377	10:55:10.081	00:00:16.377	983	-1024	-768	-1	-1	-1	-1	4	-1024	-768	-1	-1	-1	-1	4		0	0						Untertest2.avi	0	880	547	72	111				0	Content		-72	-111	16377479	1906642421
16394	10:55:10.098	00:00:16.394	984	-1024	-768	-1	-1	-1	-1	4	-1024	-768	-1	-1	-1	-1	4		0	0						Untertest2.avi	0	880	547	72	111				0	Content		-72	-111	16394084	1906659026
16411	10:55:10.115	00:00:16.411	985	-1024	-768	-1	-1	-1	-1	4	-1024	-768	-1	-1	-1	-1	4		0	0						Untertest2.avi	0	880	547	72	111				0	Content		-72	-111	16411389	1906676331
16428	10:55:10.132	00:00:16.428	986	-1024	-768	-1	-1	-1	-1	4	-1024	-768	-1	-1	-1	-1	4		0	0						Untertest2.avi	0	880	547	72	111				0	Content		-72	-111	16428056	1906692998
16445	10:55:10.149	00:00:16.445	987	-1024	-768	-1	-1	-1	-1	4	-1024	-768	-1	-1	-1	-1	4		0	0						Untertest2.avi	0	880	547	72	111				0	Content		-72	-111	16445318	1906710260
16462	10:55:10.166	00:00:16.461	988	-1024	-768	-1	-1	-1	-1	4	-1024	-768	-1	-1	-1	-1	4		0	0						Untertest2.avi	0	880	547	72	111				0	Content		-72	-111	16461985	1906726927
16479	10:55:10.183	00:00:16.479	989	-1024	-768	-1	-1	-1	-1	4	-1024	-768	-1	-1	-1	-1	4		0	0						Untertest2.avi	0	880	547	72	111				0	Content		-72	-111	16479314	1906744256
16494	10:55:10.198	00:00:16.494	990	-1024	-768	-1	-1	-1	-1	4	-1024	-768	-1	-1	-1	-1	4		0	0						Untertest2.avi	0	880	547	72	111				0	Content		-72	-111	16494061	1906759003
16511	10:55:10.215	00:00:16.510	991	-1024	-768	-1	-1	-1	-1	4	-1024	-768	-1	-1	-1	-1	4		0	0						Untertest2.avi	0	880	547	72	111				0	Content		-72	-111	16510683	1906775625
16527	10:55:10.231	00:00:16.527	992	-1024	-768	-1	-1	-1	-1	4	-1024	-768	-1	-1	-1	-1	4		0	0						Untertest2.avi	0	880	547	72	111				0	Content		-72	-111	16527370	1906792312
16544	10:55:10.248	00:00:16.544	993	-1024	-768	-1	-1	-1	-1	4	-1024	-768	-1	-1	-1	-1	4		0	0						Untertest2.avi	0	880	547	72	111				0	Content		-72	-111	16544037	1906808979
16561	10:55:10.265	00:00:16.560	994	-1024	-768	-1	-1	-1	-1	4	-1024	-768	-1	-1	-1	-1	4		0	0						Untertest2.avi	0	880	547	72	111				0	Content		-72	-111	16560704	1906825646
16577	10:55:10.281	00:00:16.577	995	-1024	-768	-1	-1	-1	-1	4	-1024	-768	-1	-1	-1	-1	4		0	0						Untertest2.avi	0	880	547	72	111				0	Content		-72	-111	16577320	1906842262
16594	10:55:10.298	00:00:16.593	996	-1024	-768	-1	-1	-1	-1	4	-1024	-768	-1	-1	-1	-1	4		0	0						Untertest2.avi	0	880	547	72	111				0	Content		-72	-111	16593988	1906858930
16611	10:55:10.315	00:00:16.610	997	-1024	-768	-1	-1	-1	-1	4	-1024	-768	-1	-1	-1	-1	4		0	0						Untertest2.avi	0	880	547	72	111				0	Content		-72	-111	16610655	1906875597
16627	10:55:10.331	00:00:16.627	998	-1024	-768	-1	-1	-1	-1	4	-1024	-768	-1	-1	-1	-1	4		0	0						Untertest2.avi	0	880	547	72	111				0	Content		-72	-111	16627303	1906892245
16644	10:55:10.348	00:00:16.643	999	-1024	-768	-1	-1	-1	-1	4	-1024	-768	-1	-1	-1	-1	4		0	0						Untertest2.avi	0	880	547	72	111				0	Content		-72	-111	16643923	1906908865
16661	10:55:10.365	00:00:16.660	1000	-1024	-768	-1	-1	-1	-1	4	-1024	-768	-1	-1	-1	-1	4		0	0						Untertest2.avi	0	880	547	72	111				0	Content		-72	-111	16660963	1906925905
16678	10:55:10.382	00:00:16.677	1001	-1024	-768	-1	-1	-1	-1	4	-1024	-768	-1	-1	-1	-1	4		0	0						Untertest2.avi	0	880	547	72	111				0	Content		-72	-111	16677630	1906942572
16694	10:55:10.398	00:00:16.694	1002	-1024	-768	-1	-1	-1	-1	4	-1024	-768	-1	-1	-1	-1	4		0	0						Untertest2.avi	0	880	547	72	111				0	Content		-72	-111	16694297	1906959239
16711	10:55:10.415	00:00:16.711	1003	-1024	-768	-1	-1	-1	-1	4	-1024	-768	-1	-1	-1	-1	4		0	0						Untertest2.avi	0	880	547	72	111				0	Content		-72	-111	16711463	1906976405
16728	10:55:10.432	00:00:16.728	1004	-1024	-768	-1	-1	-1	-1	4	-1024	-768	-1	-1	-1	-1	4		0	0						Untertest2.avi	0	880	547	72	111				0	Content		-72	-111	16728130	1906993072
16745	10:55:10.449	00:00:16.744	1005	-1024	-768	-1	-1	-1	-1	4	-1024	-768	-1	-1	-1	-1	4		0	0						Untertest2.avi	0	880	547	72	111				0	Content		-72	-111	16744797	1907009739
16761	10:55:10.465	00:00:16.761	1006	-1024	-768	-1	-1	-1	-1	4	-1024	-768	-1	-1	-1	-1	4		0	0						Untertest2.avi	0	880	547	72	111				0	Content		-72	-111	16761032	1907025974
16778	10:55:10.482	00:00:16.777	1007	-1024	-768	-1	-1	-1	-1	4	-1024	-768	-1	-1	-1	-1	4		0	0						Untertest2.avi	0	880	547	72	111				0	Content		-72	-111	16777699	1907042641
16794	10:55:10.498	00:00:16.794	1008	-1024	-768	-1	-1	-1	-1	4	-1024	-768	-1	-1	-1	-1	4		0	0						Untertest2.avi	0	880	547	72	111				0	Content		-72	-111	16794187	1907059129
16811	10:55:10.515	00:00:16.810	1009	-1024	-768	-1	-1	-1	-1	4	-1024	-768	-1	-1	-1	-1	4		0	0						Untertest2.avi	0	880	547	72	111				0	Content		-72	-111	16810854	1907075796
16828	10:55:10.532	00:00:16.827	1010	-1024	-768	-1	-1	-1	-1	4	-1024	-768	-1	-1	-1	-1	4		0	0						Untertest2.avi	0	880	547	72	111				0	Content		-72	-111	16827522	1907092464
16844	10:55:10.548	00:00:16.843	1011	-1024	-768	-1	-1	-1	-1	4	-1024	-768	-1	-1	-1	-1	4		0	0						Untertest2.avi	0	880	547	72	111				0	Content		-72	-111	16843784	1907108726
16860	10:55:10.564	00:00:16.860	1012	-1024	-768	-1	-1	-1	-1	4	-1024	-768	-1	-1	-1	-1	4		0	0						Untertest2.avi	0	880	547	72	111				0	Content		-72	-111	16860405	1907125347
16877	10:55:10.581	00:00:16.877	1013	-1024	-768	-1	-1	-1	-1	4	-1024	-768	-1	-1	-1	-1	4		0	0						Untertest2.avi	0	880	547	72	111				0	Content		-72	-111	16877071	1907142013
16894	10:55:10.598	00:00:16.893	1014	-1024	-768	-1	-1	-1	-1	4	-1024	-768	-1	-1	-1	-1	4		0	0						Untertest2.avi	0	880	547	72	111				0	Content		-72	-111	16893738	1907158680
16910	10:55:10.614	00:00:16.910	1015	-1024	-768	-1	-1	-1	-1	4	-1024	-768	-1	-1	-1	-1	4		0	0						Untertest2.avi	0	880	547	72	111				0	Content		-72	-111	16910405	1907175347
16927	10:55:10.631	00:00:16.927	1016	-1024	-768	-1	-1	-1	-1	4	-1024	-768	-1	-1	-1	-1	4		0	0						Untertest2.avi	0	880	547	72	111				0	Content		-72	-111	16927069	1907192011
16944	10:55:10.648	00:00:16.943	1017	-1024	-768	-1	-1	-1	-1	4	-1024	-768	-1	-1	-1	-1	4		0	0						Untertest2.avi	0	880	547	72	111				0	Content		-72	-111	16943737	1907208679
16960	10:55:10.664	00:00:16.960	1018	-1024	-768	-1	-1	-1	-1	4	-1024	-768	-1	-1	-1	-1	4		0	0						Untertest2.avi	0	880	547	72	111				0	Content		-72	-111	16960404	1907225346
16977	10:55:10.681	00:00:16.977	1019	-1024	-768	-1	-1	-1	-1	4	-1024	-768	-1	-1	-1	-1	4		0	0						Untertest2.avi	0	880	547	72	111				0	Content		-72	-111	16977336	1907242278
16994	10:55:10.698	00:00:16.994	1020	-1024	-768	-1	-1	-1	-1	4	-1024	-768	-1	-1	-1	-1	4		0	0						Untertest2.avi	0	880	547	72	111				0	Content		-72	-111	16994004	1907258946
17011	10:55:10.715	00:00:17.010	1021	-1024	-768	-1	-1	-1	-1	4	-1024	-768	-1	-1	-1	-1	4		0	0						Untertest2.avi	0	880	547	72	111				0	Content		-72	-111	17010967	1907275909
17028	10:55:10.732	00:00:17.027	1022	-1024	-768	-1	-1	-1	-1	4	-1024	-768	-1	-1	-1	-1	4		0	0						Untertest2.avi	0	880	547	72	111				0	Content		-72	-111	17027634	1907292576
17044	10:55:10.748	00:00:17.044	1023	-1024	-768	-1	-1	-1	-1	4	-1024	-768	-1	-1	-1	-1	4		0	0						Untertest2.avi	0	880	547	72	111				0	Content		-72	-111	17044302	1907309244
17062	10:55:10.766	00:00:17.061	1024	-1024	-768	-1	-1	-1	-1	4	-1024	-768	-1	-1	-1	-1	4		0	0						Untertest2.avi	0	880	547	72	111				0	Content		-72	-111	17061595	1907326537
17078	10:55:10.782	00:00:17.078	1025	-1024	-768	-1	-1	-1	-1	4	-1024	-768	-1	-1	-1	-1	4		0	0						Untertest2.avi	0	880	547	72	111				0	Content		-72	-111	17078262	1907343204
17096	10:55:10.800	00:00:17.095	1026	-1024	-768	-1	-1	-1	-1	4	-1024	-768	-1	-1	-1	-1	4		0	0						Untertest2.avi	0	880	547	72	111				0	Content		-72	-111	17095509	1907360451
17110	10:55:10.814	00:00:17.110	1027	-1024	-768	-1	-1	-1	-1	4	-1024	-768	-1	-1	-1	-1	4		0	0						Untertest2.avi	0	880	547	72	111				0	Content		-72	-111	17110256	1907375198
17127	10:55:10.831	00:00:17.126	1028	-1024	-768	-1	-1	-1	-1	4	-1024	-768	-1	-1	-1	-1	4		0	0						Untertest2.avi	0	880	547	72	111				0	Content		-72	-111	17126879	1907391821
17144	10:55:10.848	00:00:17.143	1029	-1024	-768	-1	-1	-1	-1	4	-1024	-768	-1	-1	-1	-1	4		0	0						Untertest2.avi	0	880	547	72	111				0	Content		-72	-111	17143564	1907408506
17160	10:55:10.864	00:00:17.160	1030	-1024	-768	-1	-1	-1	-1	4	-1024	-768	-1	-1	-1	-1	4		0	0						Untertest2.avi	0	880	547	72	111				0	Content		-72	-111	17160231	1907425173
17177	10:55:10.881	00:00:17.176	1031	-1024	-768	-1	-1	-1	-1	4	-1024	-768	-1	-1	-1	-1	4		0	0						Untertest2.avi	0	880	547	72	111				0	Content		-72	-111	17176899	1907441841
17194	10:55:10.898	00:00:17.193	1032	-1024	-768	-1	-1	-1	-1	4	-1024	-768	-1	-1	-1	-1	4		0	0						Untertest2.avi	0	880	547	72	111				0	Content		-72	-111	17193558	1907458500
17210	10:55:10.914	00:00:17.210	1033	-1024	-768	-1	-1	-1	-1	4	-1024	-768	-1	-1	-1	-1	4		0	0						Untertest2.avi	0	880	547	72	111				0	Content		-72	-111	17210225	1907475167
17227	10:55:10.931	00:00:17.226	1034	-1024	-768	-1	-1	-1	-1	4	-1024	-768	-1	-1	-1	-1	4		0	0						Untertest2.avi	0	880	547	72	111				0	Content		-72	-111	17226893	1907491835
17244	10:55:10.948	00:00:17.243	1035	-1024	-768	-1	-1	-1	-1	4	-1024	-768	-1	-1	-1	-1	4		0	0						Untertest2.avi	0	880	547	72	111				0	Content		-72	-111	17243506	1907508448
17260	10:55:10.964	00:00:17.260	1036	-1024	-768	-1	-1	-1	-1	4	-1024	-768	-1	-1	-1	-1	4		0	0						Untertest2.avi	0	880	547	72	111				0	Content		-72	-111	17260173	1907525115
17277	10:55:10.981	00:00:17.276	1037	-1024	-768	-1	-1	-1	-1	4	-1024	-768	-1	-1	-1	-1	4		0	0						Untertest2.avi	0	880	547	72	111				0	Content		-72	-111	17276866	1907541808
17294	10:55:10.998	00:00:17.294	1038	-1024	-768	-1	-1	-1	-1	4	-1024	-768	-1	-1	-1	-1	4		0	0						Untertest2.avi	0	880	547	72	111				0	Content		-72	-111	17294000	1907558942
17311	10:55:11.015	00:00:17.311	1039	-1024	-768	-1	-1	-1	-1	4	-1024	-768	-1	-1	-1	-1	4		0	0						Untertest2.avi	0	880	547	72	111				0	Content		-72	-111	17311308	1907576250
17328	10:55:11.032	00:00:17.327	1040	-1024	-768	-1	-1	-1	-1	4	-1024	-768	-1	-1	-1	-1	4		0	0						Untertest2.avi	0	880	547	72	111				0	Content		-72	-111	17327975	1907592917
17344	10:55:11.048	00:00:17.344	1041	-1024	-768	-1	-1	-1	-1	4	-1024	-768	-1	-1	-1	-1	4		0	0						Untertest2.avi	0	880	547	72	111				0	Content		-72	-111	17344229	1907609171
17361	10:55:11.065	00:00:17.360	1042	-1024	-768	-1	-1	-1	-1	4	-1024	-768	-1	-1	-1	-1	4		0	0						Untertest2.avi	0	880	547	72	111				0	Content		-72	-111	17360896	1907625838
17378	10:55:11.082	00:00:17.377	1043	-1024	-768	-1	-1	-1	-1	4	-1024	-768	-1	-1	-1	-1	4		0	0						Untertest2.avi	0	880	547	72	111				0	Content		-72	-111	17377563	1907642505
17393	10:55:11.097	00:00:17.393	1044	-1024	-768	-1	-1	-1	-1	4	-1024	-768	-1	-1	-1	-1	4		0	0						Untertest2.avi	0	880	547	72	111				0	Content		-72	-111	17393359	1907658301
17410	10:55:11.114	00:00:17.410	1045	-1024	-768	-1	-1	-1	-1	4	-1024	-768	-1	-1	-1	-1	4		0	0						Untertest2.avi	0	880	547	72	111				0	Content		-72	-111	17410105	1907675047
17427	10:55:11.131	00:00:17.426	1046	-1024	-768	-1	-1	-1	-1	4	-1024	-768	-1	-1	-1	-1	4		0	0						Untertest2.avi	0	880	547	72	111				0	Content		-72	-111	17426730	1907691672
17443	10:55:11.147	00:00:17.443	1047	-1024	-768	-1	-1	-1	-1	4	-1024	-768	-1	-1	-1	-1	4		0	0						Untertest2.avi	0	880	547	72	111				0	Content		-72	-111	17443402	1907708344
17460	10:55:11.164	00:00:17.460	1048	-1024	-768	-1	-1	-1	-1	4	-1024	-768	-1	-1	-1	-1	4		0	0						Untertest2.avi	0	880	547	72	111				0	Content		-72	-111	17460070	1907725012
17477	10:55:11.181	00:00:17.476	1049	-1024	-768	-1	-1	-1	-1	4	-1024	-768	-1	-1	-1	-1	4		0	0						Untertest2.avi	0	880	547	72	111				0	Content		-72	-111	17476737	1907741679
17493	10:55:11.197	00:00:17.493	1050	-1024	-768	-1	-1	-1	-1	4	-1024	-768	-1	-1	-1	-1	4		0	0						Untertest2.avi	0	880	547	72	111				0	Content		-72	-111	17493351	1907758293
17510	10:55:11.214	00:00:17.509	1051	-1024	-768	-1	-1	-1	-1	4	-1024	-768	-1	-1	-1	-1	4		0	0						Untertest2.avi	0	880	547	72	111				0	Content		-72	-111	17509980	1907774922
17527	10:55:11.231	00:00:17.527	1052	-1024	-768	-1	-1	-1	-1	4	-1024	-768	-1	-1	-1	-1	4		0	0						Untertest2.avi	0	880	547	72	111				0	Content		-72	-111	17527224	1907792166
17545	10:55:11.249	00:00:17.544	1053	-1024	-768	-1	-1	-1	-1	4	-1024	-768	-1	-1	-1	-1	4		0	0						Untertest2.avi	0	880	547	72	111				0	Content		-72	-111	17544594	1907809536
17562	10:55:11.266	00:00:17.561	1054	-1024	-768	-1	-1	-1	-1	4	-1024	-768	-1	-1	-1	-1	4		0	0						Untertest2.avi	0	880	547	72	111				0	Content		-72	-111	17561843	1907826785
17577	10:55:11.281	00:00:17.576	1055	-1024	-768	-1	-1	-1	-1	4	-1024	-768	-1	-1	-1	-1	4		0	0						Untertest2.avi	0	880	547	72	111				0	Content		-72	-111	17576591	1907841533
17593	10:55:11.297	00:00:17.593	1056	-1024	-768	-1	-1	-1	-1	4	-1024	-768	-1	-1	-1	-1	4		0	0						Untertest2.avi	0	880	547	72	111				0	Content		-72	-111	17593339	1907858281
17610	10:55:11.314	00:00:17.609	1057	-1024	-768	-1	-1	-1	-1	4	-1024	-768	-1	-1	-1	-1	4		0	0						Untertest2.avi	0	880	547	72	111				0	Content		-72	-111	17609968	1907874910
17627	10:55:11.331	00:00:17.626	1058	-1024	-768	-1	-1	-1	-1	4	-1024	-768	-1	-1	-1	-1	4		0	0						Untertest2.avi	0	880	547	72	111				0	Content		-72	-111	17626642	1907891584
17643	10:55:11.347	00:00:17.643	1059	-1024	-768	-1	-1	-1	-1	4	-1024	-768	-1	-1	-1	-1	4		0	0						Untertest2.avi	0	880	547	72	111				0	Content		-72	-111	17643209	1907908151
17660	10:55:11.364	00:00:17.659	1060	-1024	-768	-1	-1	-1	-1	4	-1024	-768	-1	-1	-1	-1	4		0	0						Untertest2.avi	0	880	547	72	111				0	Content		-72	-111	17659830	1907924772
17677	10:55:11.381	00:00:17.677	1061	-1024	-768	-1	-1	-1	-1	4	-1024	-768	-1	-1	-1	-1	4		0	0						Untertest2.avi	0	880	547	72	111				0	Content		-72	-111	17677076	1907942018
17694	10:55:11.398	00:00:17.694	1062	-1024	-768	-1	-1	-1	-1	4	-1024	-768	-1	-1	-1	-1	4		0	0						Untertest2.avi	0	880	547	72	111				0	Content		-72	-111	17694451	1907959393
17712	10:55:11.416	00:00:17.711	1063	-1024	-768	-1	-1	-1	-1	4	-1024	-768	-1	-1	-1	-1	4		0	0						Untertest2.avi	0	880	547	72	111				0	Content		-72	-111	17711823	1907976765
17727	10:55:11.431	00:00:17.726	1064	-1024	-768	-1	-1	-1	-1	4	-1024	-768	-1	-1	-1	-1	4		0	0						Untertest2.avi	0	880	547	72	111				0	Content		-72	-111	17726570	1907991512
17743	10:55:11.447	00:00:17.743	1065	-1024	-768	-1	-1	-1	-1	4	-1024	-768	-1	-1	-1	-1	4		0	0						Untertest2.avi	0	880	547	72	111				0	Content		-72	-111	17743192	1908008134
17760	10:55:11.464	00:00:17.759	1066	-1024	-768	-1	-1	-1	-1	4	-1024	-768	-1	-1	-1	-1	4		0	0						Untertest2.avi	0	880	547	72	111				0	Content		-72	-111	17759816	1908024758
17776	10:55:11.480	00:00:17.776	1067	-1024	-768	-1	-1	-1	-1	4	-1024	-768	-1	-1	-1	-1	4		0	0						Untertest2.avi	0	880	547	72	111				0	Content		-72	-111	17776495	1908041437
17793	10:55:11.497	00:00:17.793	1068	-1024	-768	-1	-1	-1	-1	4	-1024	-768	-1	-1	-1	-1	4		0	0						Untertest2.avi	0	880	547	72	111				0	Content		-72	-111	17793188	1908058130
17810	10:55:11.514	00:00:17.809	1069	-1024	-768	-1	-1	-1	-1	4	-1024	-768	-1	-1	-1	-1	4		0	0						Untertest2.avi	0	880	547	72	111				0	Content		-72	-111	17809812	1908074754
17827	10:55:11.531	00:00:17.826	1070	-1024	-768	-1	-1	-1	-1	4	-1024	-768	-1	-1	-1	-1	4		0	0						Untertest2.avi	0	880	547	72	111				0	Content		-72	-111	17826934	1908091876
17844	10:55:11.548	00:00:17.844	1071	-1024	-768	-1	-1	-1	-1	4	-1024	-768	-1	-1	-1	-1	4		0	0						Untertest2.avi	0	880	547	72	111				0	Content		-72	-111	17844306	1908109248
17862	10:55:11.566	00:00:17.861	1072	-1024	-768	-1	-1	-1	-1	4	-1024	-768	-1	-1	-1	-1	4		0	0						Untertest2.avi	0	880	547	72	111				0	Content		-72	-111	17861677	1908126619
17876	10:55:11.580	00:00:17.876	1073	-1024	-768	-1	-1	-1	-1	4	-1024	-768	-1	-1	-1	-1	4		0	0						Untertest2.avi	0	880	547	72	111				0	Content		-72	-111	17876428	1908141370
17893	10:55:11.597	00:00:17.893	1074	-1024	-768	-1	-1	-1	-1	4	-1024	-768	-1	-1	-1	-1	4		0	0						Untertest2.avi	0	880	547	72	111				0	Content		-72	-111	17893113	1908158055
17910	10:55:11.614	00:00:17.909	1075	-1024	-768	-1	-1	-1	-1	4	-1024	-768	-1	-1	-1	-1	4		0	0						Untertest2.avi	0	880	547	72	111				0	Content		-72	-111	17909780	1908174722
17926	10:55:11.630	00:00:17.926	1076	-1024	-768	-1	-1	-1	-1	4	-1024	-768	-1	-1	-1	-1	4		0	0						Untertest2.avi	0	880	547	72	111				0	Content		-72	-111	17926421	1908191363
17943	10:55:11.647	00:00:17.943	1077	-1024	-768	-1	-1	-1	-1	4	-1024	-768	-1	-1	-1	-1	4		0	0						Untertest2.avi	0	880	547	72	111				0	Content		-72	-111	17943096	1908208038
17960	10:55:11.664	00:00:17.959	1078	-1024	-768	-1	-1	-1	-1	4	-1024	-768	-1	-1	-1	-1	4		0	0						Untertest2.avi	0	880	547	72	111				0	Content		-72	-111	17959665	1908224607
17976	10:55:11.680	00:00:17.976	1079	-1024	-768	-1	-1	-1	-1	4	-1024	-768	-1	-1	-1	-1	4		0	0						Untertest2.avi	0	880	547	72	111				0	Content		-72	-111	17976290	1908241232
17994	10:55:11.698	00:00:17.993	1080	-1024	-768	-1	-1	-1	-1	4	-1024	-768	-1	-1	-1	-1	4		0	0						Untertest2.avi	0	880	547	72	111				0	Content		-72	-111	17993538	1908258480
18011	10:55:11.715	00:00:18.010	1081	-1024	-768	-1	-1	-1	-1	4	-1024	-768	-1	-1	-1	-1	4		0	0						Untertest2.avi	0	880	547	72	111				0	Content		-72	-111	18010911	1908275853
18028	10:55:11.732	00:00:18.028	1082	-1024	-768	-1	-1	-1	-1	4	-1024	-768	-1	-1	-1	-1	4		0	0						Untertest2.avi	0	880	547	72	111				0	Content		-72	-111	18028158	1908293100
18043	10:55:11.747	00:00:18.043	1083	-1024	-768	-1	-1	-1	-1	4	-1024	-768	-1	-1	-1	-1	4		0	0						Untertest2.avi	0	880	547	72	111				0	Content		-72	-111	18043034	1908307976
18060	10:55:11.764	00:00:18.059	1084	-1024	-768	-1	-1	-1	-1	4	-1024	-768	-1	-1	-1	-1	4		0	0						Untertest2.avi	0	880	547	72	111				0	Content		-72	-111	18059657	1908324599
18076	10:55:11.780	00:00:18.076	1085	-1024	-768	-1	-1	-1	-1	4	-1024	-768	-1	-1	-1	-1	4		0	0						Untertest2.avi	0	880	547	72	111				0	Content		-72	-111	18076278	1908341220
18093	10:55:11.797	00:00:18.093	1086	-1024	-768	-1	-1	-1	-1	4	-1024	-768	-1	-1	-1	-1	4		0	0						Untertest2.avi	0	880	547	72	111				0	Content		-72	-111	18093078	1908358020
18110	10:55:11.814	00:00:18.109	1087	-1024	-768	-1	-1	-1	-1	4	-1024	-768	-1	-1	-1	-1	4		0	0						Untertest2.avi	0	880	547	72	111				0	Content		-72	-111	18109645	1908374587
18126	10:55:11.830	00:00:18.126	1088	-1024	-768	-1	-1	-1	-1	4	-1024	-768	-1	-1	-1	-1	4		0	0						Untertest2.avi	0	880	547	72	111				0	Content		-72	-111	18126266	1908391208
18143	10:55:11.847	00:00:18.143	1089	-1024	-768	-1	-1	-1	-1	4	-1024	-768	-1	-1	-1	-1	4		0	0						Untertest2.avi	0	880	547	72	111				0	Content		-72	-111	18143388	1908408330
18161	10:55:11.865	00:00:18.160	1090	-1024	-768	-1	-1	-1	-1	4	-1024	-768	-1	-1	-1	-1	4		0	0						Untertest2.avi	0	880	547	72	111				0	Content		-72	-111	18160760	1908425702
18178	10:55:11.882	00:00:18.178	1091	-1024	-768	-1	-1	-1	-1	4	-1024	-768	-1	-1	-1	-1	4		0	0						Untertest2.avi	0	880	547	72	111				0	Content		-72	-111	18178007	1908442949
18194	10:55:11.898	00:00:18.194	1092	-1024	-768	-1	-1	-1	-1	4	-1024	-768	-1	-1	-1	-1	4		0	0						Untertest2.avi	0	880	547	72	111				0	Content		-72	-111	18194091	1908459033
18211	10:55:11.915	00:00:18.210	1093	-1024	-768	-1	-1	-1	-1	4	-1024	-768	-1	-1	-1	-1	4		0	0						Untertest2.avi	0	880	547	72	111				0	Content		-72	-111	18210759	1908475701
18227	10:55:11.931	00:00:18.227	1094	-1024	-768	-1	-1	-1	-1	4	-1024	-768	-1	-1	-1	-1	4		0	0						Untertest2.avi	0	880	547	72	111				0	Content		-72	-111	18227426	1908492368
18243	10:55:11.947	00:00:18.242	1095	-1024	-768	-1	-1	-1	-1	4	-1024	-768	-1	-1	-1	-1	4		0	0						Untertest2.avi	0	880	547	72	111				0	Content		-72	-111	18242878	1908507820
18260	10:55:11.964	00:00:18.259	1096	-1024	-768	-1	-1	-1	-1	4	-1024	-768	-1	-1	-1	-1	4		0	0						Untertest2.avi	0	880	547	72	111				0	Content		-72	-111	18259564	1908524506
18276	10:55:11.980	00:00:18.276	1097	-1024	-768	-1	-1	-1	-1	4	-1024	-768	-1	-1	-1	-1	4		0	0						Untertest2.avi	0	880	547	72	111				0	Content		-72	-111	18276231	1908541173
18293	10:55:11.997	00:00:18.292	1098	-1024	-768	-1	-1	-1	-1	4	-1024	-768	-1	-1	-1	-1	4		0	0						Untertest2.avi	0	880	547	72	111				0	Content		-72	-111	18292898	1908557840
18310	10:55:12.014	00:00:18.309	1099	-1024	-768	-1	-1	-1	-1	4	-1024	-768	-1	-1	-1	-1	4		0	0						Untertest2.avi	0	880	547	72	111				0	Content		-72	-111	18309551	1908574493
18326	10:55:12.030	00:00:18.326	1100	-1024	-768	-1	-1	-1	-1	4	-1024	-768	-1	-1	-1	-1	4		0	0						Untertest2.avi	0	880	547	72	111				0	Content		-72	-111	18326118	1908591060
18343	10:55:12.047	00:00:18.342	1101	-1024	-768	-1	-1	-1	-1	4	-1024	-768	-1	-1	-1	-1	4		0	0						Untertest2.avi	0	880	547	72	111				0	Content		-72	-111	18342742	1908607684
18360	10:55:12.064	00:00:18.360	1102	-1024	-768	-1	-1	-1	-1	4	-1024	-768	-1	-1	-1	-1	4		0	0						Untertest2.avi	0	880	547	72	111				0	Content		-72	-111	18360053	1908624995
18377	10:55:12.081	00:00:18.376	1103	-1024	-768	-1	-1	-1	-1	4	-1024	-768	-1	-1	-1	-1	4		0	0						Untertest2.avi	0	880	547	72	111				0	Content		-72	-111	18376721	1908641663
18394	10:55:12.098	00:00:18.393	1104	-1024	-768	-1	-1	-1	-1	4	-1024	-768	-1	-1	-1	-1	4		0	0						Untertest2.avi	0	880	547	72	111				0	Content		-72	-111	18393978	1908658920
18411	10:55:12.115	00:00:18.410	1105	-1024	-768	-1	-1	-1	-1	4	-1024	-768	-1	-1	-1	-1	4		0	0						Untertest2.avi	0	880	547	72	111				0	Content		-72	-111	18410645	1908675587
18428	10:55:12.132	00:00:18.427	1106	-1024	-768	-1	-1	-1	-1	4	-1024	-768	-1	-1	-1	-1	4		0	0						Untertest2.avi	0	880	547	72	111				0	Content		-72	-111	18427858	1908692800
18443	10:55:12.147	00:00:18.442	1107	-1024	-768	-1	-1	-1	-1	4	-1024	-768	-1	-1	-1	-1	4		0	0						Untertest2.avi	0	880	547	72	111				0	Content		-72	-111	18442729	1908707671
18459	10:55:12.163	00:00:18.459	1108	-1024	-768	-1	-1	-1	-1	4	-1024	-768	-1	-1	-1	-1	4		0	0						Untertest2.avi	0	880	547	72	111				0	Content		-72	-111	18459353	1908724295
18476	10:55:12.180	00:00:18.476	1109	-1024	-768	-1	-1	-1	-1	4	-1024	-768	-1	-1	-1	-1	4		0	0						Untertest2.avi	0	880	547	72	111				0	Content		-72	-111	18476020	1908740962
18493	10:55:12.197	00:00:18.492	1110	-1024	-768	-1	-1	-1	-1	4	-1024	-768	-1	-1	-1	-1	4		0	0						Untertest2.avi	0	880	547	72	111				0	Content		-72	-111	18492714	1908757656
18509	10:55:12.213	00:00:18.509	1111	-1024	-768	-1	-1	-1	-1	4	-1024	-768	-1	-1	-1	-1	4		0	0						Untertest2.avi	0	880	547	72	111				0	Content		-72	-111	18509381	1908774323
18526	10:55:12.230	00:00:18.525	1112	-1024	-768	-1	-1	-1	-1	4	-1024	-768	-1	-1	-1	-1	4		0	0						Untertest2.avi	0	880	547	72	111				0	Content		-72	-111	18525989	1908790931
18543	10:55:12.247	00:00:18.542	1113	-1024	-768	-1	-1	-1	-1	4	-1024	-768	-1	-1	-1	-1	4		0	0						Untertest2.avi	0	880	547	72	111				0	Content		-72	-111	18542656	1908807598
18559	10:55:12.263	00:00:18.559	1114	-1024	-768	-1	-1	-1	-1	4	-1024	-768	-1	-1	-1	-1	4		0	0						Untertest2.avi	0	880	547	72	111				0	Content		-72	-111	18559305	1908824247
18576	10:55:12.280	00:00:18.575	1115	-1024	-768	-1	-1	-1	-1	4	-1024	-768	-1	-1	-1	-1	4		0	0						Untertest2.avi	0	880	547	72	111				0	Content		-72	-111	18575972	1908840914
18593	10:55:12.297	00:00:18.592	1116	-1024	-768	-1	-1	-1	-1	4	-1024	-768	-1	-1	-1	-1	4		0	0						Untertest2.avi	0	880	547	72	111				0	Content		-72	-111	18592639	1908857581
18610	10:55:12.314	00:00:18.609	1117	-1024	-768	-1	-1	-1	-1	4	-1024	-768	-1	-1	-1	-1	4		0	0						Untertest2.avi	0	880	547	72	111				0	Content		-72	-111	18609554	1908874496
18626	10:55:12.330	00:00:18.626	1118	-1024	-768	-1	-1	-1	-1	4	-1024	-768	-1	-1	-1	-1	4		0	0						Untertest2.avi	0	880	547	72	111				0	Content		-72	-111	18626221	1908891163
18643	10:55:12.347	00:00:18.643	1119	-1024	-768	-1	-1	-1	-1	4	-1024	-768	-1	-1	-1	-1	4		0	0						Untertest2.avi	0	880	547	72	111				0	Content		-72	-111	18643178	1908908120
18660	10:55:12.364	00:00:18.659	1120	-1024	-768	-1	-1	-1	-1	4	-1024	-768	-1	-1	-1	-1	4		0	0						Untertest2.avi	0	880	547	72	111				0	Content		-72	-111	18659845	1908924787
18677	10:55:12.381	00:00:18.676	1121	-1024	-768	-1	-1	-1	-1	4	-1024	-768	-1	-1	-1	-1	4		0	0						Untertest2.avi	0	880	547	72	111				0	Content		-72	-111	18676513	1908941455
18694	10:55:12.398	00:00:18.693	1122	-1024	-768	-1	-1	-1	-1	4	-1024	-768	-1	-1	-1	-1	4		0	0						Untertest2.avi	0	880	547	72	111				0	Content		-72	-111	18693837	1908958779
18711	10:55:12.415	00:00:18.711	1123	-1024	-768	-1	-1	-1	-1	4	-1024	-768	-1	-1	-1	-1	4		0	0						Untertest2.avi	0	880	547	72	111				0	Content		-72	-111	18711084	1908976026
18726	10:55:12.430	00:00:18.725	1124	-1024	-768	-1	-1	-1	-1	4	-1024	-768	-1	-1	-1	-1	4		0	0						Untertest2.avi	0	880	547	72	111				0	Content		-72	-111	18725833	1908990775
18742	10:55:12.446	00:00:18.742	1125	-1024	-768	-1	-1	-1	-1	4	-1024	-768	-1	-1	-1	-1	4		0	0						Untertest2.avi	0	880	547	72	111				0	Content		-72	-111	18742456	1909007398
18759	10:55:12.463	00:00:18.759	1126	-1024	-768	-1	-1	-1	-1	4	-1024	-768	-1	-1	-1	-1	4		0	0						Untertest2.avi	0	880	547	72	111				0	Content		-72	-111	18759202	1909024144
18776	10:55:12.480	00:00:18.775	1127	-1024	-768	-1	-1	-1	-1	4	-1024	-768	-1	-1	-1	-1	4		0	0						Untertest2.avi	0	880	547	72	111				0	Content		-72	-111	18775880	1909040822
18792	10:55:12.496	00:00:18.792	1128	-1024	-768	-1	-1	-1	-1	4	-1024	-768	-1	-1	-1	-1	4		0	0						Untertest2.avi	0	880	547	72	111				0	Content		-72	-111	18792450	1909057392
18809	10:55:12.513	00:00:18.809	1129	-1024	-768	-1	-1	-1	-1	4	-1024	-768	-1	-1	-1	-1	4		0	0						Untertest2.avi	0	880	547	72	111				0	Content		-72	-111	18809385	1909074327
18826	10:55:12.530	00:00:18.826	1130	-1024	-768	-1	-1	-1	-1	4	-1024	-768	-1	-1	-1	-1	4		0	0						Untertest2.avi	0	880	547	72	111				0	Content		-72	-111	18826052	1909090994
18843	10:55:12.547	00:00:18.843	1131	-1024	-768	-1	-1	-1	-1	4	-1024	-768	-1	-1	-1	-1	4		0	0						Untertest2.avi	0	880	547	72	111				0	Content		-72	-111	18843185	1909108127
18860	10:55:12.564	00:00:18.859	1132	-1024	-768	-1	-1	-1	-1	4	-1024	-768	-1	-1	-1	-1	4		0	0						Untertest2.avi	0	880	547	72	111				0	Content		-72	-111	18859852	1909124794
18877	10:55:12.581	00:00:18.876	1133	-1024	-768	-1	-1	-1	-1	4	-1024	-768	-1	-1	-1	-1	4		0	0						Untertest2.avi	0	880	547	72	111				0	Content		-72	-111	18876938	1909141880
18894	10:55:12.598	00:00:18.894	1134	-1024	-768	-1	-1	-1	-1	4	-1024	-768	-1	-1	-1	-1	4		0	0						Untertest2.avi	0	880	547	72	111				0	Content		-72	-111	18894312	1909159254
18909	10:55:12.613	00:00:18.909	1135	-1024	-768	-1	-1	-1	-1	4	-1024	-768	-1	-1	-1	-1	4		0	0						Untertest2.avi	0	880	547	72	111				0	Content		-72	-111	18909060	1909174002
18926	10:55:12.630	00:00:18.925	1136	-1024	-768	-1	-1	-1	-1	4	-1024	-768	-1	-1	-1	-1	4		0	0						Untertest2.avi	0	880	547	72	111				0	Content		-72	-111	18925681	1909190623
18942	10:55:12.646	00:00:18.942	1137	-1024	-768	-1	-1	-1	-1	4	-1024	-768	-1	-1	-1	-1	4		0	0						Untertest2.avi	0	880	547	72	111				0	Content		-72	-111	18942429	1909207371
18959	10:55:12.663	00:00:18.958	1138	-1024	-768	-1	-1	-1	-1	4	-1024	-768	-1	-1	-1	-1	4		0	0						Untertest2.avi	0	880	547	72	111				0	Content		-72	-111	18958983	1909223925
18976	10:55:12.680	00:00:18.975	1139	-1024	-768	-1	-1	-1	-1	4	-1024	-768	-1	-1	-1	-1	4		0	0						Untertest2.avi	0	880	547	72	111				0	Content		-72	-111	18975678	1909240620
18993	10:55:12.697	00:00:18.992	1140	-1024	-768	-1	-1	-1	-1	4	-1024	-768	-1	-1	-1	-1	4		0	0						Untertest2.avi	0	880	547	72	111				0	Content		-72	-111	18992510	1909257452
19009	10:55:12.713	00:00:19.009	1141	-1024	-768	-1	-1	-1	-1	4	-1024	-768	-1	-1	-1	-1	4		0	0						Untertest2.avi	0	880	547	72	111				0	Content		-72	-111	19009178	1909274120
19026	10:55:12.730	00:00:19.025	1142	-1024	-768	-1	-1	-1	-1	4	-1024	-768	-1	-1	-1	-1	4		0	0						Untertest2.avi	0	880	547	72	111				0	Content		-72	-111	19025845	1909290787
19043	10:55:12.747	00:00:19.042	1143	-1024	-768	-1	-1	-1	-1	4	-1024	-768	-1	-1	-1	-1	4		0	0						Untertest2.avi	0	880	547	72	111				0	Content		-72	-111	19042834	1909307776
19060	10:55:12.764	00:00:19.059	1144	-1024	-768	-1	-1	-1	-1	4	-1024	-768	-1	-1	-1	-1	4		0	0						Untertest2.avi	0	880	547	72	111				0	Content		-72	-111	19059501	1909324443
19076	10:55:12.780	00:00:19.076	1145	-1024	-768	-1	-1	-1	-1	4	-1024	-768	-1	-1	-1	-1	4		0	0						Untertest2.avi	0	880	547	72	111				0	Content		-72	-111	19076169	1909341111
19094	10:55:12.798	00:00:19.093	1146	-1024	-768	-1	-1	-1	-1	4	-1024	-768	-1	-1	-1	-1	4		0	0						Untertest2.avi	0	880	547	72	111				0	Content		-72	-111	19093547	1909358489
19111	10:55:12.815	00:00:19.110	1147	-1024	-768	-1	-1	-1	-1	4	-1024	-768	-1	-1	-1	-1	4		0	0						Untertest2.avi	0	880	547	72	111				0	Content		-72	-111	19110795	1909375737
19126	10:55:12.830	00:00:19.125	1148	-1024	-768	-1	-1	-1	-1	4	-1024	-768	-1	-1	-1	-1	4		0	0						Untertest2.avi	0	880	547	72	111				0	Content		-72	-111	19125544	1909390486
19142	10:55:12.846	00:00:19.142	1149	-1024	-768	-1	-1	-1	-1	4	-1024	-768	-1	-1	-1	-1	4		0	0						Untertest2.avi	0	880	547	72	111				0	Content		-72	-111	19142167	1909407109
19159	10:55:12.863	00:00:19.158	1150	-1024	-768	-1	-1	-1	-1	4	-1024	-768	-1	-1	-1	-1	4		0	0						Untertest2.avi	0	880	547	72	111				0	Content		-72	-111	19158913	1909423855
19176	10:55:12.880	00:00:19.175	1151	-1024	-768	-1	-1	-1	-1	4	-1024	-768	-1	-1	-1	-1	4		0	0						Untertest2.avi	0	880	547	72	111				0	Content		-72	-111	19175592	1909440534
19192	10:55:12.896	00:00:19.192	1152	-1024	-768	-1	-1	-1	-1	4	-1024	-768	-1	-1	-1	-1	4		0	0						Untertest2.avi	0	880	547	72	111				0	Content		-72	-111	19192158	1909457100
19209	10:55:12.913	00:00:19.209	1153	-1024	-768	-1	-1	-1	-1	4	-1024	-768	-1	-1	-1	-1	4		0	0						Untertest2.avi	0	880	547	72	111				0	Content		-72	-111	19209094	1909474036
19226	10:55:12.930	00:00:19.225	1154	-1024	-768	-1	-1	-1	-1	4	-1024	-768	-1	-1	-1	-1	4		0	0						Untertest2.avi	0	880	547	72	111				0	Content		-72	-111	19225761	1909490703
19243	10:55:12.947	00:00:19.242	1155	-1024	-768	-1	-1	-1	-1	4	-1024	-768	-1	-1	-1	-1	4		0	0						Untertest2.avi	0	880	547	72	111				0	Content		-72	-111	19242895	1909507837
19260	10:55:12.964	00:00:19.259	1156	-1024	-768	-1	-1	-1	-1	4	-1024	-768	-1	-1	-1	-1	4		0	0						Untertest2.avi	0	880	547	72	111				0	Content		-72	-111	19259562	1909524504
19277	10:55:12.981	00:00:19.276	1157	-1024	-768	-1	-1	-1	-1	4	-1024	-768	-1	-1	-1	-1	4		0	0						Untertest2.avi	0	880	547	72	111				0	Content		-72	-111	19276650	1909541592
19294	10:55:12.998	00:00:19.293	1158	-1024	-768	-1	-1	-1	-1	4	-1024	-768	-1	-1	-1	-1	4		0	0						Untertest2.avi	0	880	547	72	111				0	Content		-72	-111	19293899	1909558841
19309	10:55:13.013	00:00:19.308	1159	-1024	-768	-1	-1	-1	-1	4	-1024	-768	-1	-1	-1	-1	4		0	0						Untertest2.avi	0	880	547	72	111				0	Content		-72	-111	19308771	1909573713
19325	10:55:13.029	00:00:19.325	1160	-1024	-768	-1	-1	-1	-1	4	-1024	-768	-1	-1	-1	-1	4		0	0						Untertest2.avi	0	880	547	72	111				0	Content		-72	-111	19325392	1909590334
19342	10:55:13.046	00:00:19.342	1161	-1024	-768	-1	-1	-1	-1	4	-1024	-768	-1	-1	-1	-1	4		0	0						Untertest2.avi	0	880	547	72	111				0	Content		-72	-111	19342141	1909607083
19359	10:55:13.063	00:00:19.358	1162	-1024	-768	-1	-1	-1	-1	4	-1024	-768	-1	-1	-1	-1	4		0	0						Untertest2.avi	0	880	547	72	111				0	Content		-72	-111	19358817	1909623759
19375	10:55:13.079	00:00:19.375	1163	-1024	-768	-1	-1	-1	-1	4	-1024	-768	-1	-1	-1	-1	4		0	0						Untertest2.avi	0	880	547	72	111				0	Content		-72	-111	19375391	1909640333
19392	10:55:13.096	00:00:19.392	1164	-1024	-768	-1	-1	-1	-1	4	-1024	-768	-1	-1	-1	-1	4		0	0						Untertest2.avi	0	880	547	72	111				0	Content		-72	-111	19392222	1909657164
19409	10:55:13.113	00:00:19.408	1165	-1024	-768	-1	-1	-1	-1	4	-1024	-768	-1	-1	-1	-1	4		0	0						Untertest2.avi	0	880	547	72	111				0	Content		-72	-111	19408889	1909673831
19426	10:55:13.130	00:00:19.425	1166	-1024	-768	-1	-1	-1	-1	4	-1024	-768	-1	-1	-1	-1	4		0	0						Untertest2.avi	0	880	547	72	111				0	Content		-72	-111	19425557	1909690499
19443	10:55:13.147	00:00:19.442	1167	-1024	-768	-1	-1	-1	-1	4	-1024	-768	-1	-1	-1	-1	4		0	0						Untertest2.avi	0	880	547	72	111				0	Content		-72	-111	19442541	1909707483
19459	10:55:13.163	00:00:19.459	1168	-1024	-768	-1	-1	-1	-1	4	-1024	-768	-1	-1	-1	-1	4		0	0						Untertest2.avi	0	880	547	72	111				0	Content		-72	-111	19459208	1909724150
19476	10:55:13.180	00:00:19.475	1169	-1024	-768	-1	-1	-1	-1	4	-1024	-768	-1	-1	-1	-1	4		0	0						Untertest2.avi	0	880	547	72	111				0	Content		-72	-111	19475876	1909740818
19493	10:55:13.197	00:00:19.493	1170	-1024	-768	-1	-1	-1	-1	4	-1024	-768	-1	-1	-1	-1	4		0	0						Untertest2.avi	0	880	547	72	111				0	Content		-72	-111	19493256	1909758198
19511	10:55:13.215	00:00:19.510	1171	-1024	-768	-1	-1	-1	-1	4	-1024	-768	-1	-1	-1	-1	4		0	0						Untertest2.avi	0	880	547	72	111				0	Content		-72	-111	19510526	1909775468
19525	10:55:13.229	00:00:19.525	1172	-1024	-768	-1	-1	-1	-1	4	-1024	-768	-1	-1	-1	-1	4		0	0						Untertest2.avi	0	880	547	72	111				0	Content		-72	-111	19525254	1909790196
19542	10:55:13.246	00:00:19.541	1173	-1024	-768	-1	-1	-1	-1	4	-1024	-768	-1	-1	-1	-1	4		0	0						Untertest2.avi	0	880	547	72	111				0	Content		-72	-111	19541875	1909806817
19559	10:55:13.263	00:00:19.558	1174	-1024	-768	-1	-1	-1	-1	4	-1024	-768	-1	-1	-1	-1	4		0	0						Untertest2.avi	0	880	547	72	111				0	Content		-72	-111	19558632	1909823574
19575	10:55:13.279	00:00:19.575	1175	-1024	-768	-1	-1	-1	-1	4	-1024	-768	-1	-1	-1	-1	4		0	0						Untertest2.avi	0	880	547	72	111				0	Content		-72	-111	19575297	1909840239
19592	10:55:13.296	00:00:19.591	1176	-1024	-768	-1	-1	-1	-1	4	-1024	-768	-1	-1	-1	-1	4		0	0						Untertest2.avi	0	880	547	72	111				0	Content		-72	-111	19591866	1909856808
19609	10:55:13.313	00:00:19.608	1177	-1024	-768	-1	-1	-1	-1	4	-1024	-768	-1	-1	-1	-1	4		0	0						Untertest2.avi	0	880	547	72	111				0	Content		-72	-111	19608802	1909873744
19625	10:55:13.329	00:00:19.625	1178	-1024	-768	-1	-1	-1	-1	4	-1024	-768	-1	-1	-1	-1	4		0	0						Untertest2.avi	0	880	547	72	111				0	Content		-72	-111	19625469	1909890411
19643	10:55:13.347	00:00:19.642	1179	-1024	-768	-1	-1	-1	-1	4	-1024	-768	-1	-1	-1	-1	4		0	0						Untertest2.avi	0	880	547	72	111				0	Content		-72	-111	19642603	1909907545
19659	10:55:13.363	00:00:19.659	1180	-1024	-768	-1	-1	-1	-1	4	-1024	-768	-1	-1	-1	-1	4		0	0						Untertest2.avi	0	880	547	72	111				0	Content		-72	-111	19659270	1909924212
19676	10:55:13.380	00:00:19.676	1181	-1024	-768	-1	-1	-1	-1	4	-1024	-768	-1	-1	-1	-1	4		0	0						Untertest2.avi	0	880	547	72	111				0	Content		-72	-111	19676484	1909941426
19694	10:55:13.398	00:00:19.693	1182	-1024	-768	-1	-1	-1	-1	4	-1024	-768	-1	-1	-1	-1	4		0	0						Untertest2.avi	0	880	547	72	111				0	Content		-72	-111	19693731	1909958673
19708	10:55:13.412	00:00:19.708	1183	-1024	-768	-1	-1	-1	-1	4	-1024	-768	-1	-1	-1	-1	4		0	0						Untertest2.avi	0	880	547	72	111				0	Content		-72	-111	19708481	1909973423
19725	10:55:13.429	00:00:19.725	1184	-1024	-768	-1	-1	-1	-1	4	-1024	-768	-1	-1	-1	-1	4		0	0						Untertest2.avi	0	880	547	72	111				0	Content		-72	-111	19725106	1909990048
19742	10:55:13.446	00:00:19.741	1185	-1024	-768	-1	-1	-1	-1	4	-1024	-768	-1	-1	-1	-1	4		0	0						Untertest2.avi	0	880	547	72	111				0	Content		-72	-111	19741851	1910006793
19759	10:55:13.463	00:00:19.758	1186	-1024	-768	-1	-1	-1	-1	4	-1024	-768	-1	-1	-1	-1	4		0	0						Untertest2.avi	0	880	547	72	111				0	Content		-72	-111	19758534	1910023476
19775	10:55:13.479	00:00:19.775	1187	-1024	-768	-1	-1	-1	-1	4	-1024	-768	-1	-1	-1	-1	4		0	0						Untertest2.avi	0	880	547	72	111				0	Content		-72	-111	19775114	1910040056
19792	10:55:13.496	00:00:19.791	1188	-1024	-768	-1	-1	-1	-1	4	-1024	-768	-1	-1	-1	-1	4		0	0						Untertest2.avi	0	880	547	72	111				0	Content		-72	-111	19791985	1910056927
19809	10:55:13.513	00:00:19.808	1189	-1024	-768	-1	-1	-1	-1	4	-1024	-768	-1	-1	-1	-1	4		0	0						Untertest2.avi	0	880	547	72	111				0	Content		-72	-111	19808652	1910073594
19825	10:55:13.529	00:00:19.825	1190	-1024	-768	-1	-1	-1	-1	4	-1024	-768	-1	-1	-1	-1	4		0	0						Untertest2.avi	0	880	547	72	111				0	Content		-72	-111	19825320	1910090262
19842	10:55:13.546	00:00:19.842	1191	-1024	-768	-1	-1	-1	-1	4	-1024	-768	-1	-1	-1	-1	4		0	0						Untertest2.avi	0	880	547	72	111				0	Content		-72	-111	19842287	1910107229
19859	10:55:13.563	00:00:19.858	1192	-1024	-768	-1	-1	-1	-1	4	-1024	-768	-1	-1	-1	-1	4		0	0						Untertest2.avi	0	880	547	72	111				0	Content		-72	-111	19858954	1910123896
19876	10:55:13.580	00:00:19.875	1193	-1024	-768	-1	-1	-1	-1	4	-1024	-768	-1	-1	-1	-1	4		0	0						Untertest2.avi	0	880	547	72	111				0	Content		-72	-111	19875622	1910140564
19893	10:55:13.597	00:00:19.892	1194	-1024	-768	-1	-1	-1	-1	4	-1024	-768	-1	-1	-1	-1	4		0	0						Untertest2.avi	0	880	547	72	111				0	Content		-72	-111	19892973	1910157915
19910	10:55:13.614	00:00:19.910	1195	-1024	-768	-1	-1	-1	-1	4	-1024	-768	-1	-1	-1	-1	4		0	0						Untertest2.avi	0	880	547	72	111				0	Content		-72	-111	19910218	1910175160
19925	10:55:13.629	00:00:19.924	1196	-1024	-768	-1	-1	-1	-1	4	-1024	-768	-1	-1	-1	-1	4		0	0						Untertest2.avi	0	880	547	72	111				0	Content		-72	-111	19924965	1910189907
19942	10:55:13.646	00:00:19.941	1197	-1024	-768	-1	-1	-1	-1	4	-1024	-768	-1	-1	-1	-1	4		0	0						Untertest2.avi	0	880	547	72	111				0	Content		-72	-111	19941717	1910206659
19958	10:55:13.662	00:00:19.958	1198	-1024	-768	-1	-1	-1	-1	4	-1024	-768	-1	-1	-1	-1	4		0	0						Untertest2.avi	0	880	547	72	111				0	Content		-72	-111	19958339	1910223281
19975	10:55:13.679	00:00:19.975	1199	-1024	-768	-1	-1	-1	-1	4	-1024	-768	-1	-1	-1	-1	4		0	0						Untertest2.avi	0	880	547	72	111				0	Content		-72	-111	19975018	1910239960
19992	10:55:13.696	00:00:19.991	1200	-1024	-768	-1	-1	-1	-1	4	-1024	-768	-1	-1	-1	-1	4		0	0						Untertest2.avi	0	880	547	72	111				0	Content		-72	-111	19991590	1910256532
20009	10:55:13.713	00:00:20.008	1201	-1024	-768	-1	-1	-1	-1	4	-1024	-768	-1	-1	-1	-1	4		0	0						Untertest2.avi	0	880	547	72	111				0	Content		-72	-111	20008523	1910273465
20025	10:55:13.729	00:00:20.025	1202	-1024	-768	-1	-1	-1	-1	4	-1024	-768	-1	-1	-1	-1	4		0	0						Untertest2.avi	0	880	547	72	111				0	Content		-72	-111	20025190	1910290132
20042	10:55:13.746	00:00:20.042	1203	-1024	-768	-1	-1	-1	-1	4	-1024	-768	-1	-1	-1	-1	4		0	0						Untertest2.avi	0	880	547	72	111				0	Content		-72	-111	20042323	1910307265
20059	10:55:13.763	00:00:20.058	1204	-1024	-768	-1	-1	-1	-1	4	-1024	-768	-1	-1	-1	-1	4		0	0						Untertest2.avi	0	880	547	72	111				0	Content		-72	-111	20058991	1910323933
20076	10:55:13.780	00:00:20.076	1205	-1024	-768	-1	-1	-1	-1	4	-1024	-768	-1	-1	-1	-1	4		0	0						Untertest2.avi	0	880	547	72	111				0	Content		-72	-111	20076201	1910341143
20093	10:55:13.797	00:00:20.093	1206	-1024	-768	-1	-1	-1	-1	4	-1024	-768	-1	-1	-1	-1	4		0	0						Untertest2.avi	0	880	547	72	111				0	Content		-72	-111	20093471	1910358413
20108	10:55:13.812	00:00:20.108	1207	-1024	-768	-1	-1	-1	-1	4	-1024	-768	-1	-1	-1	-1	4		0	0						Untertest2.avi	0	880	547	72	111				0	Content		-72	-111	20108199	1910373141
20125	10:55:13.829	00:00:20.124	1208	-1024	-768	-1	-1	-1	-1	4	-1024	-768	-1	-1	-1	-1	4		0	0						Untertest2.avi	0	880	547	72	111				0	Content		-72	-111	20124823	1910389765
20142	10:55:13.846	00:00:20.141	1209	-1024	-768	-1	-1	-1	-1	4	-1024	-768	-1	-1	-1	-1	4		0	0						Untertest2.avi	0	880	547	72	111				0	Content		-72	-111	20141574	1910406516
20158	10:55:13.862	00:00:20.158	1210	-1024	-768	-1	-1	-1	-1	4	-1024	-768	-1	-1	-1	-1	4		0	0						Untertest2.avi	0	880	547	72	111				0	Content		-72	-111	20158248	1910423190
20175	10:55:13.879	00:00:20.174	1211	-1024	-768	-1	-1	-1	-1	4	-1024	-768	-1	-1	-1	-1	4		0	0						Untertest2.avi	0	880	547	72	111				0	Content		-72	-111	20174827	1910439769
20192	10:55:13.896	00:00:20.191	1212	-1024	-768	-1	-1	-1	-1	4	-1024	-768	-1	-1	-1	-1	4		0	0						Untertest2.avi	0	880	547	72	111				0	Content		-72	-111	20191699	1910456641
20208	10:55:13.912	00:00:20.208	1213	-1024	-768	-1	-1	-1	-1	4	-1024	-768	-1	-1	-1	-1	4		0	0						Untertest2.avi	0	880	547	72	111				0	Content		-72	-111	20208366	1910473308
20225	10:55:13.929	00:00:20.225	1214	-1024	-768	-1	-1	-1	-1	4	-1024	-768	-1	-1	-1	-1	4		0	0						Untertest2.avi	0	880	547	72	111				0	Content		-72	-111	20225034	1910489976
20242	10:55:13.946	00:00:20.242	1215	-1024	-768	-1	-1	-1	-1	4	-1024	-768	-1	-1	-1	-1	4		0	0						Untertest2.avi	0	880	547	72	111				0	Content		-72	-111	20242045	1910506987
20259	10:55:13.963	00:00:20.258	1216	-1024	-768	-1	-1	-1	-1	4	-1024	-768	-1	-1	-1	-1	4		0	0						Untertest2.avi	0	880	547	72	111				0	Content		-72	-111	20258712	1910523654
20275	10:55:13.979	00:00:20.275	1217	-1024	-768	-1	-1	-1	-1	4	-1024	-768	-1	-1	-1	-1	4		0	0						Untertest2.avi	0	880	547	72	111				0	Content		-72	-111	20275379	1910540321
20293	10:55:13.997	00:00:20.292	1218	-1024	-768	-1	-1	-1	-1	4	-1024	-768	-1	-1	-1	-1	4		0	0						Untertest2.avi	0	880	547	72	111				0	Content		-72	-111	20292683	1910557625
20310	10:55:14.014	00:00:20.309	1219	-1024	-768	-1	-1	-1	-1	4	-1024	-768	-1	-1	-1	-1	4		0	0						Untertest2.avi	0	880	547	72	111				0	Content		-72	-111	20309932	1910574874
20325	10:55:14.029	00:00:20.324	1220	-1024	-768	-1	-1	-1	-1	4	-1024	-768	-1	-1	-1	-1	4		0	0						Untertest2.avi	0	880	547	72	111				0	Content		-72	-111	20324803	1910589745
20341	10:55:14.045	00:00:20.341	1221	-1024	-768	-1	-1	-1	-1	4	-1024	-768	-1	-1	-1	-1	4		0	0						Untertest2.avi	0	880	547	72	111				0	Content		-72	-111	20341426	1910606368
20358	10:55:14.062	00:00:20.358	1222	-1024	-768	-1	-1	-1	-1	4	-1024	-768	-1	-1	-1	-1	4		0	0						Untertest2.avi	0	880	547	72	111				0	Content		-72	-111	20358049	1910622991
20375	10:55:14.079	00:00:20.374	1223	-1024	-768	-1	-1	-1	-1	4	-1024	-768	-1	-1	-1	-1	4		0	0						Untertest2.avi	0	880	547	72	111				0	Content		-72	-111	20374731	1910639673
20391	10:55:14.095	00:00:20.391	1224	-1024	-768	-1	-1	-1	-1	4	-1024	-768	-1	-1	-1	-1	4		0	0						Untertest2.avi	0	880	547	72	111				0	Content		-72	-111	20391422	1910656364
20408	10:55:14.112	00:00:20.408	1225	-1024	-768	-1	-1	-1	-1	4	-1024	-768	-1	-1	-1	-1	4		0	0						Untertest2.avi	0	880	547	72	111				0	Content		-72	-111	20408296	1910673238
20425	10:55:14.129	00:00:20.424	1226	-1024	-768	-1	-1	-1	-1	4	-1024	-768	-1	-1	-1	-1	4		0	0						Untertest2.avi	0	880	547	72	111				0	Content		-72	-111	20424963	1910689905
20442	10:55:14.146	00:00:20.442	1227	-1024	-768	-1	-1	-1	-1	4	-1024	-768	-1	-1	-1	-1	4		0	0						Untertest2.avi	0	880	547	72	111				0	Content		-72	-111	20442066	1910707008
20459	10:55:14.163	00:00:20.458	1228	-1024	-768	-1	-1	-1	-1	4	-1024	-768	-1	-1	-1	-1	4		0	0						Untertest2.avi	0	880	547	72	111				0	Content		-72	-111	20458734	1910723676
20476	10:55:14.180	00:00:20.475	1229	-1024	-768	-1	-1	-1	-1	4	-1024	-768	-1	-1	-1	-1	4		0	0						Untertest2.avi	0	880	547	72	111				0	Content		-72	-111	20475753	1910740695
20492	10:55:14.196	00:00:20.492	1230	-1024	-768	-1	-1	-1	-1	4	-1024	-768	-1	-1	-1	-1	4		0	0						Untertest2.avi	0	880	547	72	111				0	Content		-72	-111	20492420	1910757362
20509	10:55:14.213	00:00:20.509	1231	-1024	-768	-1	-1	-1	-1	4	-1024	-768	-1	-1	-1	-1	4		0	0						Untertest2.avi	0	880	547	72	111				0	Content		-72	-111	20509088	1910774030
20527	10:55:14.231	00:00:20.526	1232	-1024	-768	-1	-1	-1	-1	4	-1024	-768	-1	-1	-1	-1	4		0	0						Untertest2.avi	0	880	547	72	111				0	Content		-72	-111	20526561	1910791503
20541	10:55:14.245	00:00:20.541	1233	-1024	-768	-1	-1	-1	-1	4	-1024	-768	-1	-1	-1	-1	4		0	0						Untertest2.avi	0	880	547	72	111				0	Content		-72	-111	20541300	1910806242
20558	10:55:14.262	00:00:20.557	1234	-1024	-768	-1	-1	-1	-1	4	-1024	-768	-1	-1	-1	-1	4		0	0						Untertest2.avi	0	880	547	72	111				0	Content		-72	-111	20557910	1910822852
20575	10:55:14.279	00:00:20.574	1235	-1024	-768	-1	-1	-1	-1	4	-1024	-768	-1	-1	-1	-1	4		0	0						Untertest2.avi	0	880	547	72	111				0	Content		-72	-111	20574659	1910839601
20591	10:55:14.295	00:00:20.591	1236	-1024	-768	-1	-1	-1	-1	4	-1024	-768	-1	-1	-1	-1	4		0	0						Untertest2.avi	0	880	547	72	111				0	Content		-72	-111	20591337	1910856279
20608	10:55:14.312	00:00:20.607	1237	-1024	-768	-1	-1	-1	-1	4	-1024	-768	-1	-1	-1	-1	4		0	0						Untertest2.avi	0	880	547	72	111				0	Content		-72	-111	20607933	1910872875
20625	10:55:14.329	00:00:20.624	1238	-1024	-768	-1	-1	-1	-1	4	-1024	-768	-1	-1	-1	-1	4		0	0						Untertest2.avi	0	880	547	72	111				0	Content		-72	-111	20624601	1910889543
20642	10:55:14.346	00:00:20.641	1239	-1024	-768	-1	-1	-1	-1	4	-1024	-768	-1	-1	-1	-1	4		0	0						Untertest2.avi	0	880	547	72	111				0	Content		-72	-111	20641500	1910906442
20658	10:55:14.362	00:00:20.658	1240	-1024	-768	-1	-1	-1	-1	4	-1024	-768	-1	-1	-1	-1	4		0	0						Untertest2.avi	0	880	547	72	111				0	Content		-72	-111	20658167	1910923109
20675	10:55:14.379	00:00:20.675	1241	-1024	-768	-1	-1	-1	-1	4	-1024	-768	-1	-1	-1	-1	4		0	0						Untertest2.avi	0	880	547	72	111				0	Content		-72	-111	20675118	1910940060
20692	10:55:14.396	00:00:20.691	1242	-1024	-768	-1	-1	-1	-1	4	-1024	-768	-1	-1	-1	-1	4		0	0						Untertest2.avi	0	880	547	72	111				0	Content		-72	-111	20691786	1910956728
20708	10:55:14.412	00:00:20.708	1243	-1024	-768	-1	-1	-1	-1	4	-1024	-768	-1	-1	-1	-1	4		0	0						Untertest2.avi	0	880	547	72	111				0	Content		-72	-111	20708453	1910973395
20726	10:55:14.430	00:00:20.725	1244	-1024	-768	-1	-1	-1	-1	4	-1024	-768	-1	-1	-1	-1	4		0	0						Untertest2.avi	0	880	547	72	111				0	Content		-72	-111	20725767	1910990709
20743	10:55:14.447	00:00:20.743	1245	-1024	-768	-1	-1	-1	-1	4	-1024	-768	-1	-1	-1	-1	4		0	0						Untertest2.avi	0	880	547	72	111				0	Content		-72	-111	20743013	1911007955
20758	10:55:14.462	00:00:20.757	1246	-1024	-768	-1	-1	-1	-1	4	-1024	-768	-1	-1	-1	-1	4		0	0						Untertest2.avi	0	880	547	72	111				0	Content		-72	-111	20757760	1911022702
20774	10:55:14.478	00:00:20.774	1247	-1024	-768	-1	-1	-1	-1	4	-1024	-768	-1	-1	-1	-1	4		0	0						Untertest2.avi	0	880	547	72	111				0	Content		-72	-111	20774382	1911039324
20791	10:55:14.495	00:00:20.791	1248	-1024	-768	-1	-1	-1	-1	4	-1024	-768	-1	-1	-1	-1	4		0	0						Untertest2.avi	0	880	547	72	111				0	Content		-72	-111	20791128	1911056070
20808	10:55:14.512	00:00:20.807	1249	-1024	-768	-1	-1	-1	-1	4	-1024	-768	-1	-1	-1	-1	4		0	0						Untertest2.avi	0	880	547	72	111				0	Content		-72	-111	20807810	1911072752
20824	10:55:14.528	00:00:20.824	1250	-1024	-768	-1	-1	-1	-1	4	-1024	-768	-1	-1	-1	-1	4		0	0						Untertest2.avi	0	880	547	72	111				0	Content		-72	-111	20824376	1911089318
20841	10:55:14.545	00:00:20.841	1251	-1024	-768	-1	-1	-1	-1	4	-1024	-768	-1	-1	-1	-1	4		0	0						Untertest2.avi	0	880	547	72	111				0	Content		-72	-111	20841311	1911106253
20858	10:55:14.562	00:00:20.857	1252	-1024	-768	-1	-1	-1	-1	4	-1024	-768	-1	-1	-1	-1	4		0	0						Untertest2.avi	0	880	547	72	111				0	Content		-72	-111	20857979	1911122921
20875	10:55:14.579	00:00:20.875	1253	-1024	-768	-1	-1	-1	-1	4	-1024	-768	-1	-1	-1	-1	4		0	0						Untertest2.avi	0	880	547	72	111				0	Content		-72	-111	20875112	1911140054
20892	10:55:14.596	00:00:20.891	1254	-1024	-768	-1	-1	-1	-1	4	-1024	-768	-1	-1	-1	-1	4		0	0						Untertest2.avi	0	880	547	72	111				0	Content		-72	-111	20891779	1911156721
20909	10:55:14.613	00:00:20.908	1255	-1024	-768	-1	-1	-1	-1	4	-1024	-768	-1	-1	-1	-1	4		0	0						Untertest2.avi	0	880	547	72	111				0	Content		-72	-111	20908813	1911173755
20925	10:55:14.629	00:00:20.925	1256	-1024	-768	-1	-1	-1	-1	4	-1024	-768	-1	-1	-1	-1	4		0	0						Untertest2.avi	0	880	547	72	111				0	Content		-72	-111	20925480	1911190422
20942	10:55:14.646	00:00:20.942	1257	-1024	-768	-1	-1	-1	-1	4	-1024	-768	-1	-1	-1	-1	4		0	0						Untertest2.avi	0	880	547	72	111				0	Content		-72	-111	20942147	1911207089
20959	10:55:14.663	00:00:20.959	1258	-1024	-768	-1	-1	-1	-1	4	-1024	-768	-1	-1	-1	-1	4		0	0						Untertest2.avi	0	880	547	72	111				0	Content		-72	-111	20959490	1911224432
20974	10:55:14.678	00:00:20.974	1259	-1024	-768	-1	-1	-1	-1	4	-1024	-768	-1	-1	-1	-1	4		0	0						Untertest2.avi	0	880	547	72	111				0	Content		-72	-111	20974364	1911239306
20991	10:55:14.695	00:00:20.990	1260	-1024	-768	-1	-1	-1	-1	4	-1024	-768	-1	-1	-1	-1	4		0	0						Untertest2.avi	0	880	547	72	111				0	Content		-72	-111	20990989	1911255931
21008	10:55:14.712	00:00:21.007	1261	-1024	-768	-1	-1	-1	-1	4	-1024	-768	-1	-1	-1	-1	4		0	0						Untertest2.avi	0	880	547	72	111				0	Content		-72	-111	21007610	1911272552
21024	10:55:14.728	00:00:21.024	1262	-1024	-768	-1	-1	-1	-1	4	-1024	-768	-1	-1	-1	-1	4		0	0						Untertest2.avi	0	880	547	72	111				0	Content		-72	-111	21024288	1911289230
21041	10:55:14.745	00:00:21.040	1263	-1024	-768	-1	-1	-1	-1	4	-1024	-768	-1	-1	-1	-1	4		0	0						Untertest2.avi	0	880	547	72	111				0	Content		-72	-111	21040988	1911305930
21058	10:55:14.762	00:00:21.057	1264	-1024	-768	-1	-1	-1	-1	4	-1024	-768	-1	-1	-1	-1	4		0	0						Untertest2.avi	0	880	547	72	111				0	Content		-72	-111	21057819	1911322761
21074	10:55:14.778	00:00:21.074	1265	-1024	-768	-1	-1	-1	-1	4	-1024	-768	-1	-1	-1	-1	4		0	0						Untertest2.avi	0	880	547	72	111				0	Content		-72	-111	21074486	1911339428
21091	10:55:14.795	00:00:21.091	1266	-1024	-768	-1	-1	-1	-1	4	-1024	-768	-1	-1	-1	-1	4		0	0						Untertest2.avi	0	880	547	72	111				0	Content		-72	-111	21091154	1911356096
21108	10:55:14.812	00:00:21.108	1267	-1024	-768	-1	-1	-1	-1	4	-1024	-768	-1	-1	-1	-1	4		0	0						Untertest2.avi	0	880	547	72	111				0	Content		-72	-111	21108142	1911373084
21125	10:55:14.829	00:00:21.124	1268	-1024	-768	-1	-1	-1	-1	4	-1024	-768	-1	-1	-1	-1	4		0	0						Untertest2.avi	0	880	547	72	111				0	Content		-72	-111	21124809	1911389751
21141	10:55:14.845	00:00:21.141	1269	-1024	-768	-1	-1	-1	-1	4	-1024	-768	-1	-1	-1	-1	4		0	0						Untertest2.avi	0	880	547	72	111				0	Content		-72	-111	21141477	1911406419
21159	10:55:14.863	00:00:21.158	1270	-1024	-768	-1	-1	-1	-1	4	-1024	-768	-1	-1	-1	-1	4		0	0						Untertest2.avi	0	880	547	72	111				0	Content		-72	-111	21158730	1911423672
21176	10:55:14.880	00:00:21.176	1271	-1024	-768	-1	-1	-1	-1	4	-1024	-768	-1	-1	-1	-1	4		0	0						Untertest2.avi	0	880	547	72	111				0	Content		-72	-111	21176102	1911441044
21191	10:55:14.895	00:00:21.190	1272	-1024	-768	-1	-1	-1	-1	4	-1024	-768	-1	-1	-1	-1	4		0	0						Untertest2.avi	0	880	547	72	111				0	Content		-72	-111	21190848	1911455790
21207	10:55:14.911	00:00:21.207	1273	-1024	-768	-1	-1	-1	-1	4	-1024	-768	-1	-1	-1	-1	4		0	0						Untertest2.avi	0	880	547	72	111				0	Content		-72	-111	21207470	1911472412
21224	10:55:14.928	00:00:21.224	1274	-1024	-768	-1	-1	-1	-1	4	-1024	-768	-1	-1	-1	-1	4		0	0						Untertest2.avi	0	880	547	72	111				0	Content		-72	-111	21224218	1911489160
21241	10:55:14.945	00:00:21.240	1275	-1024	-768	-1	-1	-1	-1	4	-1024	-768	-1	-1	-1	-1	4		0	0						Untertest2.avi	0	880	547	72	111				0	Content		-72	-111	21240771	1911505713
21257	10:55:14.961	00:00:21.257	1276	-1024	-768	-1	-1	-1	-1	4	-1024	-768	-1	-1	-1	-1	4		0	0						Untertest2.avi	0	880	547	72	111				0	Content		-72	-111	21257462	1911522404
21274	10:55:14.978	00:00:21.274	1277	-1024	-768	-1	-1	-1	-1	4	-1024	-768	-1	-1	-1	-1	4		0	0						Untertest2.avi	0	880	547	72	111				0	Content		-72	-111	21274397	1911539339
21291	10:55:14.995	00:00:21.291	1278	-1024	-768	-1	-1	-1	-1	4	-1024	-768	-1	-1	-1	-1	4		0	0						Untertest2.avi	0	880	547	72	111				0	Content		-72	-111	21291064	1911556006
21308	10:55:15.012	00:00:21.308	1279	-1024	-768	-1	-1	-1	-1	4	-1024	-768	-1	-1	-1	-1	4		0	0						Untertest2.avi	0	880	547	72	111				0	Content		-72	-111	21308196	1911573138
21325	10:55:15.029	00:00:21.324	1280	-1024	-768	-1	-1	-1	-1	4	-1024	-768	-1	-1	-1	-1	4		0	0						Untertest2.avi	0	880	547	72	111				0	Content		-72	-111	21324864	1911589806
21342	10:55:15.046	00:00:21.341	1281	-1024	-768	-1	-1	-1	-1	4	-1024	-768	-1	-1	-1	-1	4		0	0						Untertest2.avi	0	880	547	72	111				0	Content		-72	-111	21341952	1911606894
21359	10:55:15.063	00:00:21.359	1282	-1024	-768	-1	-1	-1	-1	4	-1024	-768	-1	-1	-1	-1	4		0	0						Untertest2.avi	0	880	547	72	111				0	Content		-72	-111	21359323	1911624265
21374	10:55:15.078	00:00:21.374	1283	-1024	-768	-1	-1	-1	-1	4	-1024	-768	-1	-1	-1	-1	4		0	0						Untertest2.avi	0	880	547	72	111				0	Content		-72	-111	21374072	1911639014
21391	10:55:15.095	00:00:21.390	1284	-1024	-768	-1	-1	-1	-1	4	-1024	-768	-1	-1	-1	-1	4		0	0						Untertest2.avi	0	880	547	72	111				0	Content		-72	-111	21390691	1911655633
21407	10:55:15.111	00:00:21.407	1285	-1024	-768	-1	-1	-1	-1	4	-1024	-768	-1	-1	-1	-1	4		0	0						Untertest2.avi	0	880	547	72	111				0	Content		-72	-111	21407315	1911672257
21424	10:55:15.128	00:00:21.423	1286	-1024	-768	-1	-1	-1	-1	4	-1024	-768	-1	-1	-1	-1	4		0	0						Untertest2.avi	0	880	547	72	111				0	Content		-72	-111	21423992	1911688934
21441	10:55:15.145	00:00:21.440	1287	-1024	-768	-1	-1	-1	-1	4	-1024	-768	-1	-1	-1	-1	4		0	0						Untertest2.avi	0	880	547	72	111				0	Content		-72	-111	21440688	1911705630
21458	10:55:15.162	00:00:21.457	1288	-1024	-768	-1	-1	-1	-1	4	-1024	-768	-1	-1	-1	-1	4		0	0						Untertest2.avi	0	880	547	72	111				0	Content		-72	-111	21457520	1911722462
21474	10:55:15.178	00:00:21.474	1289	-1024	-768	-1	-1	-1	-1	4	-1024	-768	-1	-1	-1	-1	4		0	0						Untertest2.avi	0	880	547	72	111				0	Content		-72	-111	21474187	1911739129
21491	10:55:15.195	00:00:21.490	1290	-1024	-768	-1	-1	-1	-1	4	-1024	-768	-1	-1	-1	-1	4		0	0						Untertest2.avi	0	880	547	72	111				0	Content		-72	-111	21490855	1911755797
21508	10:55:15.212	00:00:21.507	1291	-1024	-768	-1	-1	-1	-1	4	-1024	-768	-1	-1	-1	-1	4		0	0						Untertest2.avi	0	880	547	72	111				0	Content		-72	-111	21507841	1911772783
21525	10:55:15.229	00:00:21.524	1292	-1024	-768	-1	-1	-1	-1	4	-1024	-768	-1	-1	-1	-1	4		0	0						Untertest2.avi	0	880	547	72	111				0	Content		-72	-111	21524508	1911789450
21541	10:55:15.245	00:00:21.541	1293	-1024	-768	-1	-1	-1	-1	4	-1024	-768	-1	-1	-1	-1	4		0	0						Untertest2.avi	0	880	547	72	111				0	Content		-72	-111	21541175	1911806117
21558	10:55:15.262	00:00:21.558	1294	-1024	-768	-1	-1	-1	-1	4	-1024	-768	-1	-1	-1	-1	4		0	0						Untertest2.avi	0	880	547	72	111				0	Content		-72	-111	21558440	1911823382
21576	10:55:15.280	00:00:21.575	1295	-1024	-768	-1	-1	-1	-1	4	-1024	-768	-1	-1	-1	-1	4		0	0						Untertest2.avi	0	880	547	72	111				0	Content		-72	-111	21575799	1911840741
21591	10:55:15.295	00:00:21.590	1296	-1024	-768	-1	-1	-1	-1	4	-1024	-768	-1	-1	-1	-1	4		0	0						Untertest2.avi	0	880	547	72	111				0	Content		-72	-111	21590547	1911855489
21607	10:55:15.311	00:00:21.607	1297	-1024	-768	-1	-1	-1	-1	4	-1024	-768	-1	-1	-1	-1	4		0	0						Untertest2.avi	0	880	547	72	111				0	Content		-72	-111	21607171	1911872113
21624	10:55:15.328	00:00:21.623	1298	-1024	-768	-1	-1	-1	-1	4	-1024	-768	-1	-1	-1	-1	4		0	0						Untertest2.avi	0	880	547	72	111				0	Content		-72	-111	21623917	1911888859
21641	10:55:15.345	00:00:21.640	1299	-1024	-768	-1	-1	-1	-1	4	-1024	-768	-1	-1	-1	-1	4		0	0						Untertest2.avi	0	880	547	72	111				0	Content		-72	-111	21640594	1911905536
21657	10:55:15.361	00:00:21.657	1300	-1024	-768	-1	-1	-1	-1	4	-1024	-768	-1	-1	-1	-1	4		0	0						Untertest2.avi	0	880	547	72	111				0	Content		-72	-111	21657159	1911922101
21674	10:55:15.378	00:00:21.674	1301	-1024	-768	-1	-1	-1	-1	4	-1024	-768	-1	-1	-1	-1	4		0	0						Untertest2.avi	0	880	547	72	111				0	Content		-72	-111	21674095	1911939037
21691	10:55:15.395	00:00:21.690	1302	-1024	-768	-1	-1	-1	-1	4	-1024	-768	-1	-1	-1	-1	4		0	0						Untertest2.avi	0	880	547	72	111				0	Content		-72	-111	21690762	1911955704
21708	10:55:15.412	00:00:21.707	1303	-1024	-768	-1	-1	-1	-1	4	-1024	-768	-1	-1	-1	-1	4		0	0						Untertest2.avi	0	880	547	72	111				0	Content		-72	-111	21707895	1911972837
21725	10:55:15.429	00:00:21.724	1304	-1024	-768	-1	-1	-1	-1	4	-1024	-768	-1	-1	-1	-1	4		0	0						Untertest2.avi	0	880	547	72	111				0	Content		-72	-111	21724563	1911989505
21742	10:55:15.446	00:00:21.741	1305	-1024	-768	-1	-1	-1	-1	4	-1024	-768	-1	-1	-1	-1	4		0	0						Untertest2.avi	0	880	547	72	111				0	Content		-72	-111	21741650	1912006592
21758	10:55:15.462	00:00:21.757	1306	-1024	-768	-1	-1	-1	-1	4	-1024	-768	-1	-1	-1	-1	4		0	0						Untertest2.avi	0	880	547	72	111				0	Content		-72	-111	21757899	1912022841
21775	10:55:15.479	00:00:21.774	1307	-1024	-768	-1	-1	-1	-1	4	-1024	-768	-1	-1	-1	-1	4		0	0						Untertest2.avi	0	880	547	72	111				0	Content		-72	-111	21774566	1912039508
21791	10:55:15.495	00:00:21.791	1308	-1024	-768	-1	-1	-1	-1	4	-1024	-768	-1	-1	-1	-1	4		0	0						Untertest2.avi	0	880	547	72	111				0	Content		-72	-111	21791234	1912056176
21807	10:55:15.511	00:00:21.807	1309	-1024	-768	-1	-1	-1	-1	4	-1024	-768	-1	-1	-1	-1	4		0	0						Untertest2.avi	0	880	547	72	111				0	Content		-72	-111	21807017	1912071959
21824	10:55:15.528	00:00:21.823	1310	-1024	-768	-1	-1	-1	-1	4	-1024	-768	-1	-1	-1	-1	4		0	0						Untertest2.avi	0	880	547	72	111				0	Content		-72	-111	21823638	1912088580
21840	10:55:15.544	00:00:21.840	1311	-1024	-768	-1	-1	-1	-1	4	-1024	-768	-1	-1	-1	-1	4		0	0						Untertest2.avi	0	880	547	72	111				0	Content		-72	-111	21840388	1912105330
21857	10:55:15.561	00:00:21.857	1312	-1024	-768	-1	-1	-1	-1	4	-1024	-768	-1	-1	-1	-1	4		0	0						Untertest2.avi	0	880	547	72	111				0	Content		-72	-111	21857066	1912122008
21874	10:55:15.578	00:00:21.873	1313	-1024	-768	-1	-1	-1	-1	4	-1024	-768	-1	-1	-1	-1	4		0	0						Untertest2.avi	0	880	547	72	111				0	Content		-72	-111	21873638	1912138580
21891	10:55:15.595	00:00:21.890	1314	-1024	-768	-1	-1	-1	-1	4	-1024	-768	-1	-1	-1	-1	4		0	0						Untertest2.avi	0	880	547	72	111				0	Content		-72	-111	21890516	1912155458
21907	10:55:15.611	00:00:21.907	1315	-1024	-768	-1	-1	-1	-1	4	-1024	-768	-1	-1	-1	-1	4		0	0						Untertest2.avi	0	880	547	72	111				0	Content		-72	-111	21907184	1912172126
21924	10:55:15.628	00:00:21.923	1316	-1024	-768	-1	-1	-1	-1	4	-1024	-768	-1	-1	-1	-1	4		0	0						Untertest2.avi	0	880	547	72	111				0	Content		-72	-111	21923851	1912188793
21941	10:55:15.645	00:00:21.940	1317	-1024	-768	-1	-1	-1	-1	4	-1024	-768	-1	-1	-1	-1	4		0	0						Untertest2.avi	0	880	547	72	111				0	Content		-72	-111	21940862	1912205804
21958	10:55:15.662	00:00:21.957	1318	-1024	-768	-1	-1	-1	-1	4	-1024	-768	-1	-1	-1	-1	4		0	0						Untertest2.avi	0	880	547	72	111				0	Content		-72	-111	21957530	1912222472
21974	10:55:15.678	00:00:21.974	1319	-1024	-768	-1	-1	-1	-1	4	-1024	-768	-1	-1	-1	-1	4		0	0						Untertest2.avi	0	880	547	72	111				0	Content		-72	-111	21974197	1912239139
21992	10:55:15.696	00:00:21.991	1320	-1024	-768	-1	-1	-1	-1	4	-1024	-768	-1	-1	-1	-1	4		0	0						Untertest2.avi	0	880	547	72	111				0	Content		-72	-111	21991503	1912256445
22009	10:55:15.713	00:00:22.008	1321	-1024	-768	-1	-1	-1	-1	4	-1024	-768	-1	-1	-1	-1	4		0	0						Untertest2.avi	0	880	547	72	111				0	Content		-72	-111	22008875	1912273817
22024	10:55:15.728	00:00:22.023	1322	-1024	-768	-1	-1	-1	-1	4	-1024	-768	-1	-1	-1	-1	4		0	0						Untertest2.avi	0	880	547	72	111				0	Content		-72	-111	22023620	1912288562
22040	10:55:15.744	00:00:22.040	1323	-1024	-768	-1	-1	-1	-1	4	-1024	-768	-1	-1	-1	-1	4		0	0						Untertest2.avi	0	880	547	72	111				0	Content		-72	-111	22040255	1912305197
22057	10:55:15.761	00:00:22.056	1324	-1024	-768	-1	-1	-1	-1	4	-1024	-768	-1	-1	-1	-1	4		0	0						Untertest2.avi	0	880	547	72	111				0	Content		-72	-111	22056864	1912321806
22074	10:55:15.778	00:00:22.073	1325	-1024	-768	-1	-1	-1	-1	4	-1024	-768	-1	-1	-1	-1	4		0	0						Untertest2.avi	0	880	547	72	111				0	Content		-72	-111	22073540	1912338482
22090	10:55:15.794	00:00:22.090	1326	-1024	-768	-1	-1	-1	-1	4	-1024	-768	-1	-1	-1	-1	4		0	0						Untertest2.avi	0	880	547	72	111				0	Content		-72	-111	22090247	1912355189
22107	10:55:15.811	00:00:22.107	1327	-1024	-768	-1	-1	-1	-1	4	-1024	-768	-1	-1	-1	-1	4		0	0						Untertest2.avi	0	880	547	72	111				0	Content		-72	-111	22107176	1912372118
22124	10:55:15.828	00:00:22.123	1328	-1024	-768	-1	-1	-1	-1	4	-1024	-768	-1	-1	-1	-1	4		0	0						Untertest2.avi	0	880	547	72	111				0	Content		-72	-111	22123844	1912388786
22141	10:55:15.845	00:00:22.140	1329	-1024	-768	-1	-1	-1	-1	4	-1024	-768	-1	-1	-1	-1	4		0	0						Untertest2.avi	0	880	547	72	111				0	Content		-72	-111	22140985	1912405927
22158	10:55:15.862	00:00:22.157	1330	-1024	-768	-1	-1	-1	-1	4	-1024	-768	-1	-1	-1	-1	4		0	0						Untertest2.avi	0	880	547	72	111				0	Content		-72	-111	22157652	1912422594
22175	10:55:15.879	00:00:22.174	1331	-1024	-768	-1	-1	-1	-1	4	-1024	-768	-1	-1	-1	-1	4		0	0						Untertest2.avi	0	880	547	72	111				0	Content		-72	-111	22174577	1912439519
22191	10:55:15.895	00:00:22.191	1332	-1024	-768	-1	-1	-1	-1	4	-1024	-768	-1	-1	-1	-1	4		0	0						Untertest2.avi	0	880	547	72	111				0	Content		-72	-111	22191245	1912456187
22208	10:55:15.912	00:00:22.207	1333	-1024	-768	-1	-1	-1	-1	4	-1024	-768	-1	-1	-1	-1	4		0	0						Untertest2.avi	0	880	547	72	111				0	Content		-72	-111	22207912	1912472854
22225	10:55:15.929	00:00:22.224	1334	-1024	-768	-1	-1	-1	-1	4	-1024	-768	-1	-1	-1	-1	4		0	0						Untertest2.avi	0	880	547	72	111				0	Content		-72	-111	22224579	1912489521
22242	10:55:15.946	00:00:22.241	1335	-1024	-768	-1	-1	-1	-1	4	-1024	-768	-1	-1	-1	-1	4		0	0						Untertest2.avi	0	880	547	72	111				0	Content		-72	-111	22241975	1912506917
22257	10:55:15.961	00:00:22.256	1336	-1024	-768	-1	-1	-1	-1	4	-1024	-768	-1	-1	-1	-1	4		0	0						Untertest2.avi	0	880	547	72	111				0	Content		-72	-111	22256721	1912521663
22273	10:55:15.977	00:00:22.273	1337	-1024	-768	-1	-1	-1	-1	4	-1024	-768	-1	-1	-1	-1	4		0	0						Untertest2.avi	0	880	547	72	111				0	Content		-72	-111	22273343	1912538285
22290	10:55:15.994	00:00:22.290	1338	-1024	-768	-1	-1	-1	-1	4	-1024	-768	-1	-1	-1	-1	4		0	0						Untertest2.avi	0	880	547	72	111				0	Content		-72	-111	22290092	1912555034
22307	10:55:16.011	00:00:22.306	1339	-1024	-768	-1	-1	-1	-1	4	-1024	-768	-1	-1	-1	-1	4		0	0						Untertest2.avi	0	880	547	72	111				0	Content		-72	-111	22306767	1912571709
22323	10:55:16.027	00:00:22.323	1340	-1024	-768	-1	-1	-1	-1	4	-1024	-768	-1	-1	-1	-1	4		0	0						Untertest2.avi	0	880	547	72	111				0	Content		-72	-111	22323336	1912588278
22340	10:55:16.044	00:00:22.340	1341	-1024	-768	-1	-1	-1	-1	4	-1024	-768	-1	-1	-1	-1	4		0	0						Untertest2.avi	0	880	547	72	111				0	Content		-72	-111	22340211	1912605153
22357	10:55:16.061	00:00:22.356	1342	-1024	-768	-1	-1	-1	-1	4	-1024	-768	-1	-1	-1	-1	4		0	0						Untertest2.avi	0	880	547	72	111				0	Content		-72	-111	22356879	1912621821
22374	10:55:16.078	00:00:22.373	1343	-1024	-768	-1	-1	-1	-1	4	-1024	-768	-1	-1	-1	-1	4		0	0						Untertest2.avi	0	880	547	72	111				0	Content		-72	-111	22373546	1912638488
22391	10:55:16.095	00:00:22.390	1344	-1024	-768	-1	-1	-1	-1	4	-1024	-768	-1	-1	-1	-1	4		0	0						Untertest2.avi	0	880	547	72	111				0	Content		-72	-111	22390558	1912655500
22407	10:55:16.111	00:00:22.407	1345	-1024	-768	-1	-1	-1	-1	4	-1024	-768	-1	-1	-1	-1	4		0	0						Untertest2.avi	0	880	547	72	111				0	Content		-72	-111	22407225	1912672167
22424	10:55:16.128	00:00:22.423	1346	-1024	-768	-1	-1	-1	-1	4	-1024	-768	-1	-1	-1	-1	4		0	0						Untertest2.avi	0	880	547	72	111				0	Content		-72	-111	22423893	1912688835
22441	10:55:16.145	00:00:22.441	1347	-1024	-768	-1	-1	-1	-1	4	-1024	-768	-1	-1	-1	-1	4		0	0						Untertest2.avi	0	880	547	72	111				0	Content		-72	-111	22441208	1912706150
22458	10:55:16.162	00:00:22.458	1348	-1024	-768	-1	-1	-1	-1	4	-1024	-768	-1	-1	-1	-1	4		0	0						Untertest2.avi	0	880	547	72	111				0	Content		-72	-111	22458448	1912723390
22473	10:55:16.177	00:00:22.473	1349	-1024	-768	-1	-1	-1	-1	4	-1024	-768	-1	-1	-1	-1	4		0	0						Untertest2.avi	0	880	547	72	111				0	Content		-72	-111	22473324	1912738266
22490	10:55:16.194	00:00:22.489	1350	-1024	-768	-1	-1	-1	-1	4	-1024	-768	-1	-1	-1	-1	4		0	0						Untertest2.avi	0	880	547	72	111				0	Content		-72	-111	22489946	1912754888
22507	10:55:16.211	00:00:22.506	1351	-1024	-768	-1	-1	-1	-1	4	-1024	-768	-1	-1	-1	-1	4		0	0						Untertest2.avi	0	880	547	72	111				0	Content		-72	-111	22506570	1912771512
22523	10:55:16.227	00:00:22.523	1352	-1024	-768	-1	-1	-1	-1	4	-1024	-768	-1	-1	-1	-1	4		0	0						Untertest2.avi	0	880	547	72	111				0	Content		-72	-111	22523248	1912788190
22540	10:55:16.244	00:00:22.539	1353	-1024	-768	-1	-1	-1	-1	4	-1024	-768	-1	-1	-1	-1	4		0	0						Untertest2.avi	0	880	547	72	111				0	Content		-72	-111	22539940	1912804882
22557	10:55:16.261	00:00:22.556	1354	-1024	-768	-1	-1	-1	-1	4	-1024	-768	-1	-1	-1	-1	4		0	0						Untertest2.avi	0	880	547	72	111				0	Content		-72	-111	22556813	1912821755
22573	10:55:16.277	00:00:22.573	1355	-1024	-768	-1	-1	-1	-1	4	-1024	-768	-1	-1	-1	-1	4		0	0						Untertest2.avi	0	880	547	72	111				0	Content		-72	-111	22573480	1912838422
22591	10:55:16.295	00:00:22.590	1356	-1024	-768	-1	-1	-1	-1	4	-1024	-768	-1	-1	-1	-1	4		0	0						Untertest2.avi	0	880	547	72	111				0	Content		-72	-111	22590583	1912855525
22607	10:55:16.311	00:00:22.607	1357	-1024	-768	-1	-1	-1	-1	4	-1024	-768	-1	-1	-1	-1	4		0	0						Untertest2.avi	0	880	547	72	111				0	Content		-72	-111	22607250	1912872192
22624	10:55:16.328	00:00:22.624	1358	-1024	-768	-1	-1	-1	-1	4	-1024	-768	-1	-1	-1	-1	4		0	0						Untertest2.avi	0	880	547	72	111				0	Content		-72	-111	22624271	1912889213
22641	10:55:16.345	00:00:22.640	1359	-1024	-768	-1	-1	-1	-1	4	-1024	-768	-1	-1	-1	-1	4		0	0						Untertest2.avi	0	880	547	72	111				0	Content		-72	-111	22640939	1912905881
22658	10:55:16.362	00:00:22.657	1360	-1024	-768	-1	-1	-1	-1	4	-1024	-768	-1	-1	-1	-1	4		0	0						Untertest2.avi	0	880	547	72	111				0	Content		-72	-111	22657606	1912922548
22675	10:55:16.379	00:00:22.675	1361	-1024	-768	-1	-1	-1	-1	4	-1024	-768	-1	-1	-1	-1	4		0	0						Untertest2.avi	0	880	547	72	111				0	Content		-72	-111	22675053	1912939995
22690	10:55:16.394	00:00:22.689	1362	-1024	-768	-1	-1	-1	-1	4	-1024	-768	-1	-1	-1	-1	4		0	0						Untertest2.avi	0	880	547	72	111				0	Content		-72	-111	22689801	1912954743
22706	10:55:16.410	00:00:22.706	1363	-1024	-768	-1	-1	-1	-1	4	-1024	-768	-1	-1	-1	-1	4		0	0						Untertest2.avi	0	880	547	72	111				0	Content		-72	-111	22706424	1912971366
22723	10:55:16.427	00:00:22.723	1364	-1024	-768	-1	-1	-1	-1	4	-1024	-768	-1	-1	-1	-1	4		0	0						Untertest2.avi	0	880	547	72	111				0	Content		-72	-111	22723179	1912988121
22740	10:55:16.444	00:00:22.739	1365	-1024	-768	-1	-1	-1	-1	4	-1024	-768	-1	-1	-1	-1	4		0	0						Untertest2.avi	0	880	547	72	111				0	Content		-72	-111	22739729	1913004671
22756	10:55:16.460	00:00:22.756	1366	-1024	-768	-1	-1	-1	-1	4	-1024	-768	-1	-1	-1	-1	4		0	0						Untertest2.avi	0	880	547	72	111				0	Content		-72	-111	22756433	1913021375
22773	10:55:16.477	00:00:22.773	1367	-1024	-768	-1	-1	-1	-1	4	-1024	-768	-1	-1	-1	-1	4		0	0						Untertest2.avi	0	880	547	72	111				0	Content		-72	-111	22773264	1913038206
22790	10:55:16.494	00:00:22.789	1368	-1024	-768	-1	-1	-1	-1	4	-1024	-768	-1	-1	-1	-1	4		0	0						Untertest2.avi	0	880	547	72	111				0	Content		-72	-111	22789931	1913054873
22807	10:55:16.511	00:00:22.806	1369	-1024	-768	-1	-1	-1	-1	4	-1024	-768	-1	-1	-1	-1	4		0	0						Untertest2.avi	0	880	547	72	111				0	Content		-72	-111	22806598	1913071540
22824	10:55:16.528	00:00:22.823	1370	-1024	-768	-1	-1	-1	-1	4	-1024	-768	-1	-1	-1	-1	4		0	0						Untertest2.avi	0	880	547	72	111				0	Content		-72	-111	22823581	1913088523
22840	10:55:16.544	00:00:22.840	1371	-1024	-768	-1	-1	-1	-1	4	-1024	-768	-1	-1	-1	-1	4		0	0						Untertest2.avi	0	880	547	72	111				0	Content		-72	-111	22840248	1913105190
22857	10:55:16.561	00:00:22.856	1372	-1024	-768	-1	-1	-1	-1	4	-1024	-768	-1	-1	-1	-1	4		0	0						Untertest2.avi	0	880	547	72	111				0	Content		-72	-111	22856915	1913121857
22874	10:55:16.578	00:00:22.874	1373	-1024	-768	-1	-1	-1	-1	4	-1024	-768	-1	-1	-1	-1	4		0	0						Untertest2.avi	0	880	547	72	111				0	Content		-72	-111	22874291	1913139233
22892	10:55:16.596	00:00:22.891	1374	-1024	-768	-1	-1	-1	-1	4	-1024	-768	-1	-1	-1	-1	4		0	0						Untertest2.avi	0	880	547	72	111				0	Content		-72	-111	22891539	1913156481
22906	10:55:16.610	00:00:22.906	1375	-1024	-768	-1	-1	-1	-1	4	-1024	-768	-1	-1	-1	-1	4		0	0						Untertest2.avi	0	880	547	72	111				0	Content		-72	-111	22906289	1913171231
22923	10:55:16.627	00:00:22.922	1376	-1024	-768	-1	-1	-1	-1	4	-1024	-768	-1	-1	-1	-1	4		0	0						Untertest2.avi	0	880	547	72	111				0	Content		-72	-111	22922912	1913187854
22940	10:55:16.644	00:00:22.939	1377	-1024	-768	-1	-1	-1	-1	4	-1024	-768	-1	-1	-1	-1	4		0	0						Untertest2.avi	0	880	547	72	111				0	Content		-72	-111	22939663	1913204605
22956	10:55:16.660	00:00:22.956	1378	-1024	-768	-1	-1	-1	-1	4	-1024	-768	-1	-1	-1	-1	4		0	0						Untertest2.avi	0	880	547	72	111				0	Content		-72	-111	22956341	1913221283
22973	10:55:16.677	00:00:22.972	1379	-1024	-768	-1	-1	-1	-1	4	-1024	-768	-1	-1	-1	-1	4		0	0						Untertest2.avi	0	880	547	72	111				0	Content		-72	-111	22972909	1913237851
22990	10:55:16.694	00:00:22.989	1380	-1024	-768	-1	-1	-1	-1	4	-1024	-768	-1	-1	-1	-1	4		0	0						Untertest2.avi	0	880	547	72	111				0	Content		-72	-111	22989846	1913254788
23007	10:55:16.711	00:00:23.006	1381	-1024	-768	-1	-1	-1	-1	4	-1024	-768	-1	-1	-1	-1	4		0	0						Untertest2.avi	0	880	547	72	111				0	Content		-72	-111	23006513	1913271455
23024	10:55:16.728	00:00:23.023	1382	-1024	-768	-1	-1	-1	-1	4	-1024	-768	-1	-1	-1	-1	4		0	0						Untertest2.avi	0	880	547	72	111				0	Content		-72	-111	23023645	1913288587
23040	10:55:16.744	00:00:23.040	1383	-1024	-768	-1	-1	-1	-1	4	-1024	-768	-1	-1	-1	-1	4		0	0						Untertest2.avi	0	880	547	72	111				0	Content		-72	-111	23040312	1913305254
23057	10:55:16.761	00:00:23.057	1384	-1024	-768	-1	-1	-1	-1	4	-1024	-768	-1	-1	-1	-1	4		0	0						Untertest2.avi	0	880	547	72	111				0	Content		-72	-111	23057347	1913322289
23074	10:55:16.778	00:00:23.074	1385	-1024	-768	-1	-1	-1	-1	4	-1024	-768	-1	-1	-1	-1	4		0	0						Untertest2.avi	0	880	547	72	111				0	Content		-72	-111	23074014	1913338956
23091	10:55:16.795	00:00:23.090	1386	-1024	-768	-1	-1	-1	-1	4	-1024	-768	-1	-1	-1	-1	4		0	0						Untertest2.avi	0	880	547	72	111				0	Content		-72	-111	23090681	1913355623
23108	10:55:16.812	00:00:23.108	1387	-1024	-768	-1	-1	-1	-1	4	-1024	-768	-1	-1	-1	-1	4		0	0						Untertest2.avi	0	880	547	72	111				0	Content		-72	-111	23108024	1913372966
23123	10:55:16.827	00:00:23.122	1388	-1024	-768	-1	-1	-1	-1	4	-1024	-768	-1	-1	-1	-1	4		0	0						Untertest2.avi	0	880	547	72	111				0	Content		-72	-111	23122897	1913387839
23140	10:55:16.844	00:00:23.139	1389	-1024	-768	-1	-1	-1	-1	4	-1024	-768	-1	-1	-1	-1	4		0	0						Untertest2.avi	0	880	547	72	111				0	Content		-72	-111	23139522	1913404464
23156	10:55:16.860	00:00:23.156	1390	-1024	-768	-1	-1	-1	-1	4	-1024	-768	-1	-1	-1	-1	4		0	0						Untertest2.avi	0	880	547	72	111				0	Content		-72	-111	23156144	1913421086
23173	10:55:16.877	00:00:23.172	1391	-1024	-768	-1	-1	-1	-1	4	-1024	-768	-1	-1	-1	-1	4		0	0						Untertest2.avi	0	880	547	72	111				0	Content		-72	-111	23172823	1913437765
23190	10:55:16.894	00:00:23.189	1392	-1024	-768	-1	-1	-1	-1	4	-1024	-768	-1	-1	-1	-1	4		0	0						Untertest2.avi	0	880	547	72	111				0	Content		-72	-111	23189518	1913454460
23206	10:55:16.910	00:00:23.206	1393	-1024	-768	-1	-1	-1	-1	4	-1024	-768	-1	-1	-1	-1	4		0	0						Untertest2.avi	0	880	547	72	111				0	Content		-72	-111	23206356	1913471298
23223	10:55:16.927	00:00:23.223	1394	-1024	-768	-1	-1	-1	-1	4	-1024	-768	-1	-1	-1	-1	4		0	0						Untertest2.avi	0	880	547	72	111				0	Content		-72	-111	23223024	1913487966
23240	10:55:16.944	00:00:23.239	1395	-1024	-768	-1	-1	-1	-1	4	-1024	-768	-1	-1	-1	-1	4		0	0						Untertest2.avi	0	880	547	72	111				0	Content		-72	-111	23239691	1913504633
23257	10:55:16.961	00:00:23.256	1396	-1024	-768	-1	-1	-1	-1	4	-1024	-768	-1	-1	-1	-1	4		0	0						Untertest2.avi	0	880	547	72	111				0	Content		-72	-111	23256675	1913521617
23273	10:55:16.977	00:00:23.273	1397	-1024	-768	-1	-1	-1	-1	4	-1024	-768	-1	-1	-1	-1	4		0	0						Untertest2.avi	0	880	547	72	111				0	Content		-72	-111	23273342	1913538284
23290	10:55:16.994	00:00:23.290	1398	-1024	-768	-1	-1	-1	-1	4	-1024	-768	-1	-1	-1	-1	4		0	0						Untertest2.avi	0	880	547	72	111				0	Content		-72	-111	23290010	1913554952
23307	10:55:17.011	00:00:23.307	1399	-1024	-768	-1	-1	-1	-1	4	-1024	-768	-1	-1	-1	-1	4		0	0						Untertest2.avi	0	880	547	72	111				0	Content		-72	-111	23307094	1913572036
23324	10:55:17.028	00:00:23.323	1400	-1024	-768	-1	-1	-1	-1	4	-1024	-768	-1	-1	-1	-1	4		0	0						Untertest2.avi	0	880	547	72	111				0	Content		-72	-111	23323761	1913588703
23340	10:55:17.044	00:00:23.340	1401	-1024	-768	-1	-1	-1	-1	4	-1024	-768	-1	-1	-1	-1	4		0	0						Untertest2.avi	0	880	547	72	111				0	Content		-72	-111	23340429	1913605371
23358	10:55:17.062	00:00:23.357	1402	-1024	-768	-1	-1	-1	-1	4	-1024	-768	-1	-1	-1	-1	4		0	0						Untertest2.avi	0	880	547	72	111				0	Content		-72	-111	23357885	1913622827
23373	10:55:17.077	00:00:23.372	1403	-1024	-768	-1	-1	-1	-1	4	-1024	-768	-1	-1	-1	-1	4		0	0						Untertest2.avi	0	880	547	72	111				0	Content		-72	-111	23372633	1913637575
23389	10:55:17.093	00:00:23.389	1404	-1024	-768	-1	-1	-1	-1	4	-1024	-768	-1	-1	-1	-1	4		0	0						Untertest2.avi	0	880	547	72	111				0	Content		-72	-111	23389380	1913654322
23406	10:55:17.110	00:00:23.406	1405	-1024	-768	-1	-1	-1	-1	4	-1024	-768	-1	-1	-1	-1	4		0	0						Untertest2.avi	0	880	547	72	111				0	Content		-72	-111	23406004	1913670946
23423	10:55:17.127	00:00:23.422	1406	-1024	-768	-1	-1	-1	-1	4	-1024	-768	-1	-1	-1	-1	4		0	0						Untertest2.avi	0	880	547	72	111				0	Content		-72	-111	23422683	1913687625
23439	10:55:17.143	00:00:23.439	1407	-1024	-768	-1	-1	-1	-1	4	-1024	-768	-1	-1	-1	-1	4		0	0						Untertest2.avi	0	880	547	72	111				0	Content		-72	-111	23439250	1913704192
23456	10:55:17.160	00:00:23.456	1408	-1024	-768	-1	-1	-1	-1	4	-1024	-768	-1	-1	-1	-1	4		0	0						Untertest2.avi	0	880	547	72	111				0	Content		-72	-111	23456014	1913720956
23473	10:55:17.177	00:00:23.473	1409	-1024	-768	-1	-1	-1	-1	4	-1024	-768	-1	-1	-1	-1	4		0	0						Untertest2.avi	0	880	547	72	111				0	Content		-72	-111	23473051	1913737993
23490	10:55:17.194	00:00:23.489	1410	-1024	-768	-1	-1	-1	-1	4	-1024	-768	-1	-1	-1	-1	4		0	0						Untertest2.avi	0	880	547	72	111				0	Content		-72	-111	23489718	1913754660
23506	10:55:17.210	00:00:23.506	1411	-1024	-768	-1	-1	-1	-1	4	-1024	-768	-1	-1	-1	-1	4		0	0						Untertest2.avi	0	880	547	72	111				0	Content		-72	-111	23506385	1913771327
23524	10:55:17.228	00:00:23.523	1412	-1024	-768	-1	-1	-1	-1	4	-1024	-768	-1	-1	-1	-1	4		0	0						Untertest2.avi	0	880	547	72	111				0	Content		-72	-111	23523507	1913788449
23540	10:55:17.244	00:00:23.540	1413	-1024	-768	-1	-1	-1	-1	4	-1024	-768	-1	-1	-1	-1	4		0	0						Untertest2.avi	0	880	547	72	111				0	Content		-72	-111	23540174	1913805116
23557	10:55:17.261	00:00:23.556	1414	-1024	-768	-1	-1	-1	-1	4	-1024	-768	-1	-1	-1	-1	4		0	0						Untertest2.avi	0	880	547	72	111				0	Content		-72	-111	23556841	1913821783
23573	10:55:17.277	00:00:23.573	1415	-1024	-768	-1	-1	-1	-1	4	-1024	-768	-1	-1	-1	-1	4		0	0						Untertest2.avi	0	880	547	72	111				0	Content		-72	-111	23573185	1913838127
23590	10:55:17.294	00:00:23.589	1416	-1024	-768	-1	-1	-1	-1	4	-1024	-768	-1	-1	-1	-1	4		0	0						Untertest2.avi	0	880	547	72	111				0	Content		-72	-111	23589852	1913854794
23607	10:55:17.311	00:00:23.606	1417	-1024	-768	-1	-1	-1	-1	4	-1024	-768	-1	-1	-1	-1	4		0	0						Untertest2.avi	0	880	547	72	111				0	Content		-72	-111	23606519	1913871461
23622	10:55:17.326	00:00:23.622	1418	-1024	-768	-1	-1	-1	-1	4	-1024	-768	-1	-1	-1	-1	4		0	0						Untertest2.avi	0	880	547	72	111				0	Content		-72	-111	23622490	1913887432
23639	10:55:17.343	00:00:23.639	1419	-1024	-768	-1	-1	-1	-1	4	-1024	-768	-1	-1	-1	-1	4		0	0						Untertest2.avi	0	880	547	72	111				0	Content		-72	-111	23639116	1913904058
23656	10:55:17.360	00:00:23.655	1420	-1024	-768	-1	-1	-1	-1	4	-1024	-768	-1	-1	-1	-1	4		0	0						Untertest2.avi	0	880	547	72	111				0	Content		-72	-111	23655863	1913920805
23673	10:55:17.377	00:00:23.672	1421	-1024	-768	-1	-1	-1	-1	4	-1024	-768	-1	-1	-1	-1	4		0	0						Untertest2.avi	0	880	547	72	111				0	Content		-72	-111	23672538	1913937480
23689	10:55:17.393	00:00:23.689	1422	-1024	-768	-1	-1	-1	-1	4	-1024	-768	-1	-1	-1	-1	4		0	0						Untertest2.avi	0	880	547	72	111				0	Content		-72	-111	23689108	1913954050
23706	10:55:17.410	00:00:23.705	1423	-1024	-768	-1	-1	-1	-1	4	-1024	-768	-1	-1	-1	-1	4		0	0						Untertest2.avi	0	880	547	72	111				0	Content		-72	-111	23705982	1913970924
23723	10:55:17.427	00:00:23.722	1424	-1024	-768	-1	-1	-1	-1	4	-1024	-768	-1	-1	-1	-1	4		0	0						Untertest2.avi	0	880	547	72	111				0	Content		-72	-111	23722649	1913987591
23739	10:55:17.443	00:00:23.739	1425	-1024	-768	-1	-1	-1	-1	4	-1024	-768	-1	-1	-1	-1	4		0	0						Untertest2.avi	0	880	547	72	111				0	Content		-72	-111	23739317	1914004259
23756	10:55:17.460	00:00:23.756	1426	-1024	-768	-1	-1	-1	-1	4	-1024	-768	-1	-1	-1	-1	4		0	0						Untertest2.avi	0	880	547	72	111				0	Content		-72	-111	23756328	1914021270
23773	10:55:17.477	00:00:23.772	1427	-1024	-768	-1	-1	-1	-1	4	-1024	-768	-1	-1	-1	-1	4		0	0						Untertest2.avi	0	880	547	72	111				0	Content		-72	-111	23772995	1914037937
23790	10:55:17.494	00:00:23.789	1428	-1024	-768	-1	-1	-1	-1	4	-1024	-768	-1	-1	-1	-1	4		0	0						Untertest2.avi	0	880	547	72	111				0	Content		-72	-111	23789662	1914054604
23807	10:55:17.511	00:00:23.806	1429	-1024	-768	-1	-1	-1	-1	4	-1024	-768	-1	-1	-1	-1	4		0	0						Untertest2.avi	0	880	547	72	111				0	Content		-72	-111	23806942	1914071884
23824	10:55:17.528	00:00:23.823	1430	-1024	-768	-1	-1	-1	-1	4	-1024	-768	-1	-1	-1	-1	4		0	0						Untertest2.avi	0	880	547	72	111				0	Content		-72	-111	23823609	1914088551
23841	10:55:17.545	00:00:23.840	1431	-1024	-768	-1	-1	-1	-1	4	-1024	-768	-1	-1	-1	-1	4		0	0						Untertest2.avi	0	880	547	72	111				0	Content		-72	-111	23840842	1914105784
23856	10:55:17.560	00:00:23.855	1432	-1024	-768	-1	-1	-1	-1	4	-1024	-768	-1	-1	-1	-1	4		0	0						Untertest2.avi	0	880	547	72	111				0	Content		-72	-111	23855716	1914120658
23872	10:55:17.576	00:00:23.872	1433	-1024	-768	-1	-1	-1	-1	4	-1024	-768	-1	-1	-1	-1	4		0	0						Untertest2.avi	0	880	547	72	111				0	Content		-72	-111	23872338	1914137280
23889	10:55:17.593	00:00:23.889	1434	-1024	-768	-1	-1	-1	-1	4	-1024	-768	-1	-1	-1	-1	4		0	0						Untertest2.avi	0	880	547	72	111				0	Content		-72	-111	23889023	1914153965
23906	10:55:17.610	00:00:23.905	1435	-1024	-768	-1	-1	-1	-1	4	-1024	-768	-1	-1	-1	-1	4		0	0						Untertest2.avi	0	880	547	72	111				0	Content		-72	-111	23905690	1914170632
23922	10:55:17.626	00:00:23.922	1436	-1024	-768	-1	-1	-1	-1	4	-1024	-768	-1	-1	-1	-1	4		0	0						Untertest2.avi	0	880	547	72	111				0	Content		-72	-111	23922358	1914187300
23939	10:55:17.643	00:00:23.938	1437	-1024	-768	-1	-1	-1	-1	4	-1024	-768	-1	-1	-1	-1	4		0	0						Untertest2.avi	0	880	547	72	111				0	Content		-72	-111	23938974	1914203916
23956	10:55:17.660	00:00:23.955	1438	-1024	-768	-1	-1	-1	-1	4	-1024	-768	-1	-1	-1	-1	4		0	0						Untertest2.avi	0	880	547	72	111				0	Content		-72	-111	23955641	1914220583
23972	10:55:17.676	00:00:23.972	1439	-1024	-768	-1	-1	-1	-1	4	-1024	-768	-1	-1	-1	-1	4		0	0						Untertest2.avi	0	880	547	72	111				0	Content		-72	-111	23972309	1914237251
23989	10:55:17.693	00:00:23.988	1440	-1024	-768	-1	-1	-1	-1	4	-1024	-768	-1	-1	-1	-1	4		0	0						Untertest2.avi	0	880	547	72	111				0	Content		-72	-111	23988969	1914253911
24006	10:55:17.710	00:00:24.005	1441	-1024	-768	-1	-1	-1	-1	4	-1024	-768	-1	-1	-1	-1	4		0	0						Untertest2.avi	0	880	547	72	111				0	Content		-72	-111	24005580	1914270522
24023	10:55:17.727	00:00:24.022	1442	-1024	-768	-1	-1	-1	-1	4	-1024	-768	-1	-1	-1	-1	4		0	0						Untertest2.avi	0	880	547	72	111				0	Content		-72	-111	24022661	1914287603
24039	10:55:17.743	00:00:24.039	1443	-1024	-768	-1	-1	-1	-1	4	-1024	-768	-1	-1	-1	-1	4		0	0						Untertest2.avi	0	880	547	72	111				0	Content		-72	-111	24039329	1914304271
24056	10:55:17.760	00:00:24.055	1444	-1024	-768	-1	-1	-1	-1	4	-1024	-768	-1	-1	-1	-1	4		0	0						Untertest2.avi	0	880	547	72	111				0	Content		-72	-111	24055996	1914320938
24073	10:55:17.777	00:00:24.073	1445	-1024	-768	-1	-1	-1	-1	4	-1024	-768	-1	-1	-1	-1	4		0	0						Untertest2.avi	0	880	547	72	111				0	Content		-72	-111	24073147	1914338089
24090	10:55:17.794	00:00:24.089	1446	-1024	-768	-1	-1	-1	-1	4	-1024	-768	-1	-1	-1	-1	4		0	0						Untertest2.avi	0	880	547	72	111				0	Content		-72	-111	24089815	1914354757
24106	10:55:17.810	00:00:24.106	1447	-1024	-768	-1	-1	-1	-1	4	-1024	-768	-1	-1	-1	-1	4		0	0						Untertest2.avi	0	880	547	72	111				0	Content		-72	-111	24106482	1914371424
24123	10:55:17.827	00:00:24.122	1448	-1024	-768	-1	-1	-1	-1	4	-1024	-768	-1	-1	-1	-1	4		0	0						Untertest2.avi	0	880	547	72	111				0	Content		-72	-111	24122650	1914387592
24139	10:55:17.843	00:00:24.139	1449	-1024	-768	-1	-1	-1	-1	4	-1024	-768	-1	-1	-1	-1	4		0	0						Untertest2.avi	0	880	547	72	111				0	Content		-72	-111	24139317	1914404259
24156	10:55:17.860	00:00:24.155	1450	-1024	-768	-1	-1	-1	-1	4	-1024	-768	-1	-1	-1	-1	4		0	0						Untertest2.avi	0	880	547	72	111				0	Content		-72	-111	24155818	1914420760
24172	10:55:17.876	00:00:24.172	1451	-1024	-768	-1	-1	-1	-1	4	-1024	-768	-1	-1	-1	-1	4		0	0						Untertest2.avi	0	880	547	72	111				0	Content		-72	-111	24172485	1914437427
24189	10:55:17.893	00:00:24.189	1452	-1024	-768	-1	-1	-1	-1	4	-1024	-768	-1	-1	-1	-1	4		0	0						Untertest2.avi	0	880	547	72	111				0	Content		-72	-111	24189152	1914454094
24205	10:55:17.909	00:00:24.205	1453	-1024	-768	-1	-1	-1	-1	4	-1024	-768	-1	-1	-1	-1	4		0	0						Untertest2.avi	0	880	547	72	111				0	Content		-72	-111	24205441	1914470383
24222	10:55:17.926	00:00:24.222	1454	-1024	-768	-1	-1	-1	-1	4	-1024	-768	-1	-1	-1	-1	4		0	0						Untertest2.avi	0	880	547	72	111				0	Content		-72	-111	24222064	1914487006
24239	10:55:17.943	00:00:24.238	1455	-1024	-768	-1	-1	-1	-1	4	-1024	-768	-1	-1	-1	-1	4		0	0						Untertest2.avi	0	880	547	72	111				0	Content		-72	-111	24238729	1914503671
24255	10:55:17.959	00:00:24.255	1456	-1024	-768	-1	-1	-1	-1	4	-1024	-768	-1	-1	-1	-1	4		0	0						Untertest2.avi	0	880	547	72	111				0	Content		-72	-111	24255396	1914520338
24272	10:55:17.976	00:00:24.272	1457	-1024	-768	-1	-1	-1	-1	4	-1024	-768	-1	-1	-1	-1	4		0	0						Untertest2.avi	0	880	547	72	111				0	Content		-72	-111	24272064	1914537006
24289	10:55:17.993	00:00:24.288	1458	-1024	-768	-1	-1	-1	-1	4	-1024	-768	-1	-1	-1	-1	4		0	0						Untertest2.avi	0	880	547	72	111				0	Content		-72	-111	24288729	1914553671
24305	10:55:18.009	00:00:24.305	1459	-1024	-768	-1	-1	-1	-1	4	-1024	-768	-1	-1	-1	-1	4		0	0						Untertest2.avi	0	880	547	72	111				0	Content		-72	-111	24305396	1914570338
24322	10:55:18.026	00:00:24.322	1460	-1024	-768	-1	-1	-1	-1	4	-1024	-768	-1	-1	-1	-1	4		0	0						Untertest2.avi	0	880	547	72	111				0	Content		-72	-111	24322064	1914587006
24339	10:55:18.043	00:00:24.339	1461	-1024	-768	-1	-1	-1	-1	4	-1024	-768	-1	-1	-1	-1	4		0	0						Untertest2.avi	0	880	547	72	111				0	Content		-72	-111	24339001	1914603943
24356	10:55:18.060	00:00:24.355	1462	-1024	-768	-1	-1	-1	-1	4	-1024	-768	-1	-1	-1	-1	4		0	0						Untertest2.avi	0	880	547	72	111				0	Content		-72	-111	24355668	1914620610
24373	10:55:18.077	00:00:24.372	1463	-1024	-768	-1	-1	-1	-1	4	-1024	-768	-1	-1	-1	-1	4		0	0						Untertest2.avi	0	880	547	72	111				0	Content		-72	-111	24372628	1914637570
24389	10:55:18.093	00:00:24.389	1464	-1024	-768	-1	-1	-1	-1	4	-1024	-768	-1	-1	-1	-1	4		0	0						Untertest2.avi	0	880	547	72	111				0	Content		-72	-111	24389295	1914654237
24406	10:55:18.110	00:00:24.405	1465	-1024	-768	-1	-1	-1	-1	4	-1024	-768	-1	-1	-1	-1	4		0	0						Untertest2.avi	0	880	547	72	111				0	Content		-72	-111	24405962	1914670904
24423	10:55:18.127	00:00:24.423	1466	-1024	-768	-1	-1	-1	-1	4	-1024	-768	-1	-1	-1	-1	4		0	0						Untertest2.avi	0	880	547	72	111				0	Content		-72	-111	24423254	1914688196
24440	10:55:18.144	00:00:24.439	1467	-1024	-768	-1	-1	-1	-1	4	-1024	-768	-1	-1	-1	-1	4		0	0						Untertest2.avi	0	880	547	72	111				0	Content		-72	-111	24439922	1914704864
24457	10:55:18.161	00:00:24.457	1468	-1024	-768	-1	-1	-1	-1	4	-1024	-768	-1	-1	-1	-1	4		0	0						Untertest2.avi	0	880	547	72	111				0	Content		-72	-111	24457169	1914722111
24472	10:55:18.176	00:00:24.471	1469	-1024	-768	-1	-1	-1	-1	4	-1024	-768	-1	-1	-1	-1	4		0	0						Untertest2.avi	0	880	547	72	111				0	Content		-72	-111	24471928	1914736870
24489	10:55:18.193	00:00:24.488	1470	-1024	-768	-1	-1	-1	-1	4	-1024	-768	-1	-1	-1	-1	4		0	0						Untertest2.avi	0	880	547	72	111				0	Content		-72	-111	24488538	1914753480
24505	10:55:18.209	00:00:24.505	1471	-1024	-768	-1	-1	-1	-1	4	-1024	-768	-1	-1	-1	-1	4		0	0						Untertest2.avi	0	880	547	72	111				0	Content		-72	-111	24505224	1914770166
24522	10:55:18.226	00:00:24.521	1472	-1024	-768	-1	-1	-1	-1	4	-1024	-768	-1	-1	-1	-1	4		0	0						Untertest2.avi	0	880	547	72	111				0	Content		-72	-111	24521891	1914786833
24539	10:55:18.243	00:00:24.538	1473	-1024	-768	-1	-1	-1	-1	4	-1024	-768	-1	-1	-1	-1	4		0	0						Untertest2.avi	0	880	547	72	111				0	Content		-72	-111	24538558	1914803500
24555	10:55:18.259	00:00:24.555	1474	-1024	-768	-1	-1	-1	-1	4	-1024	-768	-1	-1	-1	-1	4		0	0						Untertest2.avi	0	880	547	72	111				0	Content		-72	-111	24555218	1914820160
24572	10:55:18.276	00:00:24.571	1475	-1024	-768	-1	-1	-1	-1	4	-1024	-768	-1	-1	-1	-1	4		0	0						Untertest2.avi	0	880	547	72	111				0	Content		-72	-111	24571885	1914836827
24589	10:55:18.293	00:00:24.588	1476	-1024	-768	-1	-1	-1	-1	4	-1024	-768	-1	-1	-1	-1	4		0	0						Untertest2.avi	0	880	547	72	111				0	Content		-72	-111	24588552	1914853494
24605	10:55:18.309	00:00:24.605	1477	-1024	-768	-1	-1	-1	-1	4	-1024	-768	-1	-1	-1	-1	4		0	0						Untertest2.avi	0	880	547	72	111				0	Content		-72	-111	24605173	1914870115
24622	10:55:18.326	00:00:24.621	1478	-1024	-768	-1	-1	-1	-1	4	-1024	-768	-1	-1	-1	-1	4		0	0						Untertest2.avi	0	880	547	72	111				0	Content		-72	-111	24621798	1914886740
24639	10:55:18.343	00:00:24.638	1479	-1024	-768	-1	-1	-1	-1	4	-1024	-768	-1	-1	-1	-1	4		0	0						Untertest2.avi	0	880	547	72	111				0	Content		-72	-111	24638875	1914903817
24656	10:55:18.360	00:00:24.655	1480	-1024	-768	-1	-1	-1	-1	4	-1024	-768	-1	-1	-1	-1	4		0	0						Untertest2.avi	0	880	547	72	111				0	Content		-72	-111	24655542	1914920484
24672	10:55:18.376	00:00:24.672	1481	-1024	-768	-1	-1	-1	-1	4	-1024	-768	-1	-1	-1	-1	4		0	0						Untertest2.avi	0	880	547	72	111				0	Content		-72	-111	24672210	1914937152
24689	10:55:18.393	00:00:24.689	1482	-1024	-768	-1	-1	-1	-1	4	-1024	-768	-1	-1	-1	-1	4		0	0						Untertest2.avi	0	880	547	72	111				0	Content		-72	-111	24689357	1914954299
24706	10:55:18.410	00:00:24.706	1483	-1024	-768	-1	-1	-1	-1	4	-1024	-768	-1	-1	-1	-1	4		0	0						Untertest2.avi	0	880	547	72	111				0	Content		-72	-111	24706024	1914970966
24723	10:55:18.427	00:00:24.722	1484	-1024	-768	-1	-1	-1	-1	4	-1024	-768	-1	-1	-1	-1	4		0	0						Untertest2.avi	0	880	547	72	111				0	Content		-72	-111	24722692	1914987634
24739	10:55:18.443	00:00:24.738	1485	-1024	-768	-1	-1	-1	-1	4	-1024	-768	-1	-1	-1	-1	4		0	0						Untertest2.avi	0	880	547	72	111				0	Content		-72	-111	24738927	1915003869
24756	10:55:18.460	00:00:24.755	1486	-1024	-768	-1	-1	-1	-1	4	-1024	-768	-1	-1	-1	-1	4		0	0						Untertest2.avi	0	880	547	72	111				0	Content		-72	-111	24755594	1915020536
24772	10:55:18.476	00:00:24.772	1487	-1024	-768	-1	-1	-1	-1	4	-1024	-768	-1	-1	-1	-1	4		0	0						Untertest2.avi	0	880	547	72	111				0	Content		-72	-111	24772111	1915037053
24789	10:55:18.493	00:00:24.788	1488	-1024	-768	-1	-1	-1	-1	4	-1024	-768	-1	-1	-1	-1	4		0	0						Untertest2.avi	0	880	547	72	111				0	Content		-72	-111	24788779	1915053721
24805	10:55:18.509	00:00:24.805	1489	-1024	-768	-1	-1	-1	-1	4	-1024	-768	-1	-1	-1	-1	4		0	0						Untertest2.avi	0	880	547	72	111				0	Content		-72	-111	24805446	1915070388
24822	10:55:18.526	00:00:24.821	1490	-1024	-768	-1	-1	-1	-1	4	-1024	-768	-1	-1	-1	-1	4		0	0						Untertest2.avi	0	880	547	72	111				0	Content		-72	-111	24821772	1915086714
24838	10:55:18.542	00:00:24.838	1491	-1024	-768	-1	-1	-1	-1	4	-1024	-768	-1	-1	-1	-1	4		0	0						Untertest2.avi	0	880	547	72	111				0	Content		-72	-111	24838396	1915103338
24855	10:55:18.559	00:00:24.855	1492	-1024	-768	-1	-1	-1	-1	4	-1024	-768	-1	-1	-1	-1	4		0	0						Untertest2.avi	0	880	547	72	111				0	Content		-72	-111	24855061	1915120003
24872	10:55:18.576	00:00:24.871	1493	-1024	-768	-1	-1	-1	-1	4	-1024	-768	-1	-1	-1	-1	4		0	0						Untertest2.avi	0	880	547	72	111				0	Content		-72	-111	24871728	1915136670
24888	10:55:18.592	00:00:24.888	1494	-1024	-768	-1	-1	-1	-1	4	-1024	-768	-1	-1	-1	-1	4		0	0						Untertest2.avi	0	880	547	72	111				0	Content		-72	-111	24888395	1915153337
24905	10:55:18.609	00:00:24.905	1495	-1024	-768	-1	-1	-1	-1	4	-1024	-768	-1	-1	-1	-1	4		0	0						Untertest2.avi	0	880	547	72	111				0	Content		-72	-111	24905024	1915169966
24922	10:55:18.626	00:00:24.921	1496	-1024	-768	-1	-1	-1	-1	4	-1024	-768	-1	-1	-1	-1	4		0	0						Untertest2.avi	0	880	547	72	111				0	Content		-72	-111	24921691	1915186633
24938	10:55:18.642	00:00:24.938	1497	-1024	-768	-1	-1	-1	-1	4	-1024	-768	-1	-1	-1	-1	4		0	0						Untertest2.avi	0	880	547	72	111				0	Content		-72	-111	24938278	1915203220
24956	10:55:18.660	00:00:24.955	1498	-1024	-768	-1	-1	-1	-1	4	-1024	-768	-1	-1	-1	-1	4		0	0						Untertest2.avi	0	880	547	72	111				0	Content		-72	-111	24955585	1915220527
24972	10:55:18.676	00:00:24.972	1499	-1024	-768	-1	-1	-1	-1	4	-1024	-768	-1	-1	-1	-1	4		0	0						Untertest2.avi	0	880	547	72	111				0	Content		-72	-111	24972252	1915237194
24990	10:55:18.694	00:00:24.989	1500	-1024	-768	-1	-1	-1	-1	4	-1024	-768	-1	-1	-1	-1	4		0	0						Untertest2.avi	0	880	547	72	111				0	Content		-72	-111	24989505	1915254447
25006	10:55:18.710	00:00:25.006	1501	-1024	-768	-1	-1	-1	-1	4	-1024	-768	-1	-1	-1	-1	4		0	0						Untertest2.avi	0	880	547	72	111				0	Content		-72	-111	25006173	1915271115
25024	10:55:18.728	00:00:25.023	1502	-1024	-768	-1	-1	-1	-1	4	-1024	-768	-1	-1	-1	-1	4		0	0						Untertest2.avi	0	880	547	72	111				0	Content		-72	-111	25023506	1915288448
25038	10:55:18.742	00:00:25.038	1503	-1024	-768	-1	-1	-1	-1	4	-1024	-768	-1	-1	-1	-1	4		0	0						Untertest2.avi	0	880	547	72	111				0	Content		-72	-111	25038255	1915303197
25055	10:55:18.759	00:00:25.054	1504	-1024	-768	-1	-1	-1	-1	4	-1024	-768	-1	-1	-1	-1	4		0	0						Untertest2.avi	0	880	547	72	111				0	Content		-72	-111	25054880	1915319822
25072	10:55:18.776	00:00:25.071	1505	-1024	-768	-1	-1	-1	-1	4	-1024	-768	-1	-1	-1	-1	4		0	0						Untertest2.avi	0	880	547	72	111				0	Content		-72	-111	25071565	1915336507
25088	10:55:18.792	00:00:25.088	1506	-1024	-768	-1	-1	-1	-1	4	-1024	-768	-1	-1	-1	-1	4		0	0						Untertest2.avi	0	880	547	72	111				0	Content		-72	-111	25088232	1915353174
25105	10:55:18.809	00:00:25.104	1507	-1024	-768	-1	-1	-1	-1	4	-1024	-768	-1	-1	-1	-1	4		0	0						Untertest2.avi	0	880	547	72	111				0	Content		-72	-111	25104899	1915369841
25122	10:55:18.826	00:00:25.121	1508	-1024	-768	-1	-1	-1	-1	4	-1024	-768	-1	-1	-1	-1	4		0	0						Untertest2.avi	0	880	547	72	111				0	Content		-72	-111	25121560	1915386502
25138	10:55:18.842	00:00:25.138	1509	-1024	-768	-1	-1	-1	-1	4	-1024	-768	-1	-1	-1	-1	4		0	0						Untertest2.avi	0	880	547	72	111				0	Content		-72	-111	25138228	1915403170
25155	10:55:18.859	00:00:25.154	1510	-1024	-768	-1	-1	-1	-1	4	-1024	-768	-1	-1	-1	-1	4		0	0						Untertest2.avi	0	880	547	72	111				0	Content		-72	-111	25154895	1915419837
25172	10:55:18.876	00:00:25.171	1511	-1024	-768	-1	-1	-1	-1	4	-1024	-768	-1	-1	-1	-1	4		0	0						Untertest2.avi	0	880	547	72	111				0	Content		-72	-111	25171511	1915436453
25188	10:55:18.892	00:00:25.188	1512	-1024	-768	-1	-1	-1	-1	4	-1024	-768	-1	-1	-1	-1	4		0	0						Untertest2.avi	0	880	547	72	111				0	Content		-72	-111	25188122	1915453064
25205	10:55:18.909	00:00:25.205	1513	-1024	-768	-1	-1	-1	-1	4	-1024	-768	-1	-1	-1	-1	4		0	0						Untertest2.avi	0	880	547	72	111				0	Content		-72	-111	25205203	1915470145
25222	10:55:18.926	00:00:25.221	1514	-1024	-768	-1	-1	-1	-1	4	-1024	-768	-1	-1	-1	-1	4		0	0						Untertest2.avi	0	880	547	72	111				0	Content		-72	-111	25221870	1915486812
25239	10:55:18.943	00:00:25.238	1515	-1024	-768	-1	-1	-1	-1	4	-1024	-768	-1	-1	-1	-1	4		0	0						Untertest2.avi	0	880	547	72	111				0	Content		-72	-111	25238538	1915503480
25256	10:55:18.960	00:00:25.255	1516	-1024	-768	-1	-1	-1	-1	4	-1024	-768	-1	-1	-1	-1	4		0	0						Untertest2.avi	0	880	547	72	111				0	Content		-72	-111	25255688	1915520630
25272	10:55:18.976	00:00:25.272	1517	-1024	-768	-1	-1	-1	-1	4	-1024	-768	-1	-1	-1	-1	4		0	0						Untertest2.avi	0	880	547	72	111				0	Content		-72	-111	25272355	1915537297
25289	10:55:18.993	00:00:25.289	1518	-1024	-768	-1	-1	-1	-1	4	-1024	-768	-1	-1	-1	-1	4		0	0						Untertest2.avi	0	880	547	72	111				0	Content		-72	-111	25289022	1915553964
25305	10:55:19.009	00:00:25.305	1519	-1024	-768	-1	-1	-1	-1	4	-1024	-768	-1	-1	-1	-1	4		0	0						Untertest2.avi	0	880	547	72	111				0	Content		-72	-111	25305344	1915570286
25322	10:55:19.026	00:00:25.322	1520	-1024	-768	-1	-1	-1	-1	4	-1024	-768	-1	-1	-1	-1	4		0	0						Untertest2.avi	0	880	547	72	111				0	Content		-72	-111	25322011	1915586953
25339	10:55:19.043	00:00:25.338	1521	-1024	-768	-1	-1	-1	-1	4	-1024	-768	-1	-1	-1	-1	4		0	0						Untertest2.avi	0	880	547	72	111				0	Content		-72	-111	25338678	1915603620
25355	10:55:19.059	00:00:25.355	1522	-1024	-768	-1	-1	-1	-1	4	-1024	-768	-1	-1	-1	-1	4		0	0						Untertest2.avi	0	880	547	72	111				0	Content		-72	-111	25355156	1915620098
25372	10:55:19.076	00:00:25.371	1523	-1024	-768	-1	-1	-1	-1	4	-1024	-768	-1	-1	-1	-1	4		0	0						Untertest2.avi	0	880	547	72	111				0	Content		-72	-111	25371823	1915636765
25388	10:55:19.092	00:00:25.388	1524	-1024	-768	-1	-1	-1	-1	4	-1024	-768	-1	-1	-1	-1	4		0	0						Untertest2.avi	0	880	547	72	111				0	Content		-72	-111	25388490	1915653432
25405	10:55:19.109	00:00:25.404	1525	-1024	-768	-1	-1	-1	-1	4	-1024	-768	-1	-1	-1	-1	4		0	0						Untertest2.avi	0	880	547	72	111				0	Content		-72	-111	25404731	1915669673
25421	10:55:19.125	00:00:25.421	1526	-1024	-768	-1	-1	-1	-1	4	-1024	-768	-1	-1	-1	-1	4		0	0						Untertest2.avi	0	880	547	72	111				0	Content		-72	-111	25421356	1915686298
25438	10:55:19.142	00:00:25.437	1527	-1024	-768	-1	-1	-1	-1	4	-1024	-768	-1	-1	-1	-1	4		0	0						Untertest2.avi	0	880	547	72	111				0	Content		-72	-111	25437981	1915702923
25455	10:55:19.159	00:00:25.454	1528	-1024	-768	-1	-1	-1	-1	4	-1024	-768	-1	-1	-1	-1	4		0	0						Untertest2.avi	0	880	547	72	111				0	Content		-72	-111	25454648	1915719590
25471	10:55:19.175	00:00:25.471	1529	-1024	-768	-1	-1	-1	-1	4	-1024	-768	-1	-1	-1	-1	4		0	0						Untertest2.avi	0	880	547	72	111				0	Content		-72	-111	25471316	1915736258
25488	10:55:19.192	00:00:25.487	1530	-1024	-768	-1	-1	-1	-1	4	-1024	-768	-1	-1	-1	-1	4		0	0						Untertest2.avi	0	880	547	72	111				0	Content		-72	-111	25487952	1915752894
25505	10:55:19.209	00:00:25.504	1531	-1024	-768	-1	-1	-1	-1	4	-1024	-768	-1	-1	-1	-1	4		0	0						Untertest2.avi	0	880	547	72	111				0	Content		-72	-111	25504619	1915769561
25521	10:55:19.225	00:00:25.521	1532	-1024	-768	-1	-1	-1	-1	4	-1024	-768	-1	-1	-1	-1	4		0	0						Untertest2.avi	0	880	547	72	111				0	Content		-72	-111	25521286	1915786228
25538	10:55:19.242	00:00:25.538	1533	-1024	-768	-1	-1	-1	-1	4	-1024	-768	-1	-1	-1	-1	4		0	0						Untertest2.avi	0	880	547	72	111				0	Content		-72	-111	25538192	1915803134
25555	10:55:19.259	00:00:25.554	1534	-1024	-768	-1	-1	-1	-1	4	-1024	-768	-1	-1	-1	-1	4		0	0						Untertest2.avi	0	880	547	72	111				0	Content		-72	-111	25554859	1915819801
25572	10:55:19.276	00:00:25.571	1535	-1024	-768	-1	-1	-1	-1	4	-1024	-768	-1	-1	-1	-1	4		0	0						Untertest2.avi	0	880	547	72	111				0	Content		-72	-111	25571854	1915836796
25589	10:55:19.293	00:00:25.588	1536	-1024	-768	-1	-1	-1	-1	4	-1024	-768	-1	-1	-1	-1	4		0	0						Untertest2.avi	0	880	547	72	111				0	Content		-72	-111	25588522	1915853464
25605	10:55:19.309	00:00:25.605	1537	-1024	-768	-1	-1	-1	-1	4	-1024	-768	-1	-1	-1	-1	4		0	0						Untertest2.avi	0	880	547	72	111				0	Content		-72	-111	25605189	1915870131
25622	10:55:19.326	00:00:25.622	1538	-1024	-768	-1	-1	-1	-1	4	-1024	-768	-1	-1	-1	-1	4		0	0						Untertest2.avi	0	880	547	72	111				0	Content		-72	-111	25622451	1915887393
25639	10:55:19.343	00:00:25.639	1539	-1024	-768	-1	-1	-1	-1	4	-1024	-768	-1	-1	-1	-1	4		0	0						Untertest2.avi	0	880	547	72	111				0	Content		-72	-111	25639118	1915904060
25656	10:55:19.360	00:00:25.656	1540	-1024	-768	-1	-1	-1	-1	4	-1024	-768	-1	-1	-1	-1	4		0	0						Untertest2.avi	0	880	547	72	111				0	Content		-72	-111	25656460	1915921402
25671	10:55:19.375	00:00:25.671	1541	-1024	-768	-1	-1	-1	-1	4	-1024	-768	-1	-1	-1	-1	4		0	0						Untertest2.avi	0	880	547	72	111				0	Content		-72	-111	25671220	1915936162
25688	10:55:19.392	00:00:25.687	1542	-1024	-768	-1	-1	-1	-1	4	-1024	-768	-1	-1	-1	-1	4		0	0						Untertest2.avi	0	880	547	72	111				0	Content		-72	-111	25687831	1915952773
25705	10:55:19.409	00:00:25.704	1543	-1024	-768	-1	-1	-1	-1	4	-1024	-768	-1	-1	-1	-1	4		0	0						Untertest2.avi	0	880	547	72	111				0	Content		-72	-111	25704517	1915969459
25721	10:55:19.425	00:00:25.721	1544	-1024	-768	-1	-1	-1	-1	4	-1024	-768	-1	-1	-1	-1	4		0	0						Untertest2.avi	0	880	547	72	111				0	Content		-72	-111	25721184	1915986126
25738	10:55:19.442	00:00:25.737	1545	-1024	-768	-1	-1	-1	-1	4	-1024	-768	-1	-1	-1	-1	4		0	0						Untertest2.avi	0	880	547	72	111				0	Content		-72	-111	25737851	1916002793
25754	10:55:19.458	00:00:25.754	1546	-1024	-768	-1	-1	-1	-1	4	-1024	-768	-1	-1	-1	-1	4		0	0						Untertest2.avi	0	880	547	72	111				0	Content		-72	-111	25754467	1916019409
25771	10:55:19.475	00:00:25.771	1547	-1024	-768	-1	-1	-1	-1	4	-1024	-768	-1	-1	-1	-1	4		0	0						Untertest2.avi	0	880	547	72	111				0	Content		-72	-111	25771135	1916036077
25788	10:55:19.492	00:00:25.787	1548	-1024	-768	-1	-1	-1	-1	4	-1024	-768	-1	-1	-1	-1	4		0	0						Untertest2.avi	0	880	547	72	111				0	Content		-72	-111	25787802	1916052744
25804	10:55:19.508	00:00:25.804	1549	-1024	-768	-1	-1	-1	-1	4	-1024	-768	-1	-1	-1	-1	4		0	0						Untertest2.avi	0	880	547	72	111				0	Content		-72	-111	25804450	1916069392
25821	10:55:19.525	00:00:25.821	1550	-1024	-768	-1	-1	-1	-1	4	-1024	-768	-1	-1	-1	-1	4		0	0						Untertest2.avi	0	880	547	72	111				0	Content		-72	-111	25821080	1916086022
25838	10:55:19.542	00:00:25.838	1551	-1024	-768	-1	-1	-1	-1	4	-1024	-768	-1	-1	-1	-1	4		0	0						Untertest2.avi	0	880	547	72	111				0	Content		-72	-111	25838117	1916103059
25855	10:55:19.559	00:00:25.854	1552	-1024	-768	-1	-1	-1	-1	4	-1024	-768	-1	-1	-1	-1	4		0	0						Untertest2.avi	0	880	547	72	111				0	Content		-72	-111	25854784	1916119726
25871	10:55:19.575	00:00:25.871	1553	-1024	-768	-1	-1	-1	-1	4	-1024	-768	-1	-1	-1	-1	4		0	0						Untertest2.avi	0	880	547	72	111				0	Content		-72	-111	25871451	1916136393
25889	10:55:19.593	00:00:25.888	1554	-1024	-768	-1	-1	-1	-1	4	-1024	-768	-1	-1	-1	-1	4		0	0						Untertest2.avi	0	880	547	72	111				0	Content		-72	-111	25888615	1916153557
25905	10:55:19.609	00:00:25.905	1555	-1024	-768	-1	-1	-1	-1	4	-1024	-768	-1	-1	-1	-1	4		0	0						Untertest2.avi	0	880	547	72	111				0	Content		-72	-111	25905282	1916170224
25922	10:55:19.626	00:00:25.921	1556	-1024	-768	-1	-1	-1	-1	4	-1024	-768	-1	-1	-1	-1	4		0	0						Untertest2.avi	0	880	547	72	111				0	Content		-72	-111	25921949	1916186891
25938	10:55:19.642	00:00:25.938	1557	-1024	-768	-1	-1	-1	-1	4	-1024	-768	-1	-1	-1	-1	4		0	0						Untertest2.avi	0	880	547	72	111				0	Content		-72	-111	25938132	1916203074
25955	10:55:19.659	00:00:25.954	1558	-1024	-768	-1	-1	-1	-1	4	-1024	-768	-1	-1	-1	-1	4		0	0						Untertest2.avi	0	880	547	72	111				0	Content		-72	-111	25954799	1916219741
25971	10:55:19.675	00:00:25.971	1559	-1024	-768	-1	-1	-1	-1	4	-1024	-768	-1	-1	-1	-1	4		0	0						Untertest2.avi	0	880	547	72	111				0	Content		-72	-111	25971304	1916236246
25988	10:55:19.692	00:00:25.987	1560	-1024	-768	-1	-1	-1	-1	4	-1024	-768	-1	-1	-1	-1	4		0	0						Untertest2.avi	0	880	547	72	111				0	Content		-72	-111	25987971	1916252913
26005	10:55:19.709	00:00:26.004	1561	-1024	-768	-1	-1	-1	-1	4	-1024	-768	-1	-1	-1	-1	4		0	0						Untertest2.avi	0	880	547	72	111				0	Content		-72	-111	26004639	1916269581
26021	10:55:19.725	00:00:26.020	1562	-1024	-768	-1	-1	-1	-1	4	-1024	-768	-1	-1	-1	-1	4		0	0						Untertest2.avi	0	880	547	72	111				0	Content		-72	-111	26020932	1916285874
26038	10:55:19.742	00:00:26.037	1563	-1024	-768	-1	-1	-1	-1	4	-1024	-768	-1	-1	-1	-1	4		0	0						Untertest2.avi	0	880	547	72	111				0	Content		-72	-111	26037556	1916302498
26054	10:55:19.758	00:00:26.054	1564	-1024	-768	-1	-1	-1	-1	4	-1024	-768	-1	-1	-1	-1	4		0	0						Untertest2.avi	0	880	547	72	111				0	Content		-72	-111	26054223	1916319165
26071	10:55:19.775	00:00:26.070	1565	-1024	-768	-1	-1	-1	-1	4	-1024	-768	-1	-1	-1	-1	4		0	0						Untertest2.avi	0	880	547	72	111				0	Content		-72	-111	26070890	1916335832
26088	10:55:19.792	00:00:26.087	1566	-1024	-768	-1	-1	-1	-1	4	-1024	-768	-1	-1	-1	-1	4		0	0						Untertest2.avi	0	880	547	72	111				0	Content		-72	-111	26087557	1916352499
26104	10:55:19.808	00:00:26.104	1567	-1024	-768	-1	-1	-1	-1	4	-1024	-768	-1	-1	-1	-1	4		0	0						Untertest2.avi	0	880	547	72	111				0	Content		-72	-111	26104222	1916369164
26121	10:55:19.825	00:00:26.120	1568	-1024	-768	-1	-1	-1	-1	4	-1024	-768	-1	-1	-1	-1	4		0	0						Untertest2.avi	0	880	547	72	111				0	Content		-72	-111	26120890	1916385832
26138	10:55:19.842	00:00:26.137	1569	-1024	-768	-1	-1	-1	-1	4	-1024	-768	-1	-1	-1	-1	4		0	0						Untertest2.avi	0	880	547	72	111				0	Content		-72	-111	26137557	1916402499
26154	10:55:19.858	00:00:26.154	1570	-1024	-768	-1	-1	-1	-1	4	-1024	-768	-1	-1	-1	-1	4		0	0						Untertest2.avi	0	880	547	72	111				0	Content		-72	-111	26154489	1916419431
26171	10:55:19.875	00:00:26.171	1571	-1024	-768	-1	-1	-1	-1	4	-1024	-768	-1	-1	-1	-1	4		0	0						Untertest2.avi	0	880	547	72	111				0	Content		-72	-111	26171157	1916436099
26188	10:55:19.892	00:00:26.188	1572	-1024	-768	-1	-1	-1	-1	4	-1024	-768	-1	-1	-1	-1	4		0	0						Untertest2.avi	0	880	547	72	111				0	Content		-72	-111	26188119	1916453061
26205	10:55:19.909	00:00:26.204	1573	-1024	-768	-1	-1	-1	-1	4	-1024	-768	-1	-1	-1	-1	4		0	0						Untertest2.avi	0	880	547	72	111				0	Content		-72	-111	26204786	1916469728
26221	10:55:19.925	00:00:26.221	1574	-1024	-768	-1	-1	-1	-1	4	-1024	-768	-1	-1	-1	-1	4		0	0						Untertest2.avi	0	880	547	72	111				0	Content		-72	-111	26221454	1916486396
26239	10:55:19.943	00:00:26.238	1575	-1024	-768	-1	-1	-1	-1	4	-1024	-768	-1	-1	-1	-1	4		0	0						Untertest2.avi	0	880	547	72	111				0	Content		-72	-111	26238684	1916503626
26255	10:55:19.959	00:00:26.255	1576	-1024	-768	-1	-1	-1	-1	4	-1024	-768	-1	-1	-1	-1	4		0	0						Untertest2.avi	0	880	547	72	111				0	Content		-72	-111	26255351	1916520293
26273	10:55:19.977	00:00:26.272	1577	-1024	-768	-1	-1	-1	-1	4	-1024	-768	-1	-1	-1	-1	4		0	0						Untertest2.avi	0	880	547	72	111				0	Content		-72	-111	26272661	1916537603
26287	10:55:19.991	00:00:26.287	1578	-1024	-768	-1	-1	-1	-1	4	-1024	-768	-1	-1	-1	-1	4		0	0						Untertest2.avi	0	880	547	72	111				0	Content		-72	-111	26287409	1916552351
26304	10:55:20.008	00:00:26.304	1579	-1024	-768	-1	-1	-1	-1	4	-1024	-768	-1	-1	-1	-1	4		0	0						Untertest2.avi	0	880	547	72	111				0	Content		-72	-111	26304030	1916568972
26321	10:55:20.025	00:00:26.320	1580	-1024	-768	-1	-1	-1	-1	4	-1024	-768	-1	-1	-1	-1	4		0	0						Untertest2.avi	0	880	547	72	111				0	Content		-72	-111	26320715	1916585657
26337	10:55:20.041	00:00:26.337	1581	-1024	-768	-1	-1	-1	-1	4	-1024	-768	-1	-1	-1	-1	4		0	0						Untertest2.avi	0	880	547	72	111				0	Content		-72	-111	26337383	1916602325
26354	10:55:20.058	00:00:26.354	1582	-1024	-768	-1	-1	-1	-1	4	-1024	-768	-1	-1	-1	-1	4		0	0						Untertest2.avi	0	880	547	72	111				0	Content		-72	-111	26354050	1916618992
26371	10:55:20.075	00:00:26.370	1583	-1024	-768	-1	-1	-1	-1	4	-1024	-768	-1	-1	-1	-1	4		0	0						Untertest2.avi	0	880	547	72	111				0	Content		-72	-111	26370708	1916635650
26387	10:55:20.091	00:00:26.387	1584	-1024	-768	-1	-1	-1	-1	4	-1024	-768	-1	-1	-1	-1	4		0	0						Untertest2.avi	0	880	547	72	111				0	Content		-72	-111	26387375	1916652317
26404	10:55:20.108	00:00:26.404	1585	-1024	-768	-1	-1	-1	-1	4	-1024	-768	-1	-1	-1	-1	4		0	0						Untertest2.avi	0	880	547	72	111				0	Content		-72	-111	26404043	1916668985
26421	10:55:20.125	00:00:26.420	1586	-1024	-768	-1	-1	-1	-1	4	-1024	-768	-1	-1	-1	-1	4		0	0						Untertest2.avi	0	880	547	72	111				0	Content		-72	-111	26420651	1916685593
26437	10:55:20.141	00:00:26.437	1587	-1024	-768	-1	-1	-1	-1	4	-1024	-768	-1	-1	-1	-1	4		0	0						Untertest2.avi	0	880	547	72	111				0	Content		-72	-111	26437273	1916702215
26454	10:55:20.158	00:00:26.454	1588	-1024	-768	-1	-1	-1	-1	4	-1024	-768	-1	-1	-1	-1	4		0	0						Untertest2.avi	0	880	547	72	111				0	Content		-72	-111	26454357	1916719299
26471	10:55:20.175	00:00:26.471	1589	-1024	-768	-1	-1	-1	-1	4	-1024	-768	-1	-1	-1	-1	4		0	0						Untertest2.avi	0	880	547	72	111				0	Content		-72	-111	26471024	1916735966
26488	10:55:20.192	00:00:26.487	1590	-1024	-768	-1	-1	-1	-1	4	-1024	-768	-1	-1	-1	-1	4		0	0						Untertest2.avi	0	880	547	72	111				0	Content		-72	-111	26487691	1916752633
26505	10:55:20.209	00:00:26.504	1591	-1024	-768	-1	-1	-1	-1	4	-1024	-768	-1	-1	-1	-1	4		0	0						Untertest2.avi	0	880	547	72	111				0	Content		-72	-111	26504840	1916769782
26522	10:55:20.226	00:00:26.521	1592	-1024	-768	-1	-1	-1	-1	4	-1024	-768	-1	-1	-1	-1	4		0	0						Untertest2.avi	0	880	547	72	111				0	Content		-72	-111	26521508	1916786450
26538	10:55:20.242	00:00:26.538	1593	-1024	-768	-1	-1	-1	-1	4	-1024	-768	-1	-1	-1	-1	4		0	0						Untertest2.avi	0	880	547	72	111				0	Content		-72	-111	26538175	1916803117
26554	10:55:20.258	00:00:26.554	1594	-1024	-768	-1	-1	-1	-1	4	-1024	-768	-1	-1	-1	-1	4		0	0						Untertest2.avi	0	880	547	72	111				0	Content		-72	-111	26554411	1916819353
26571	10:55:20.275	00:00:26.571	1595	-1024	-768	-1	-1	-1	-1	4	-1024	-768	-1	-1	-1	-1	4		0	0						Untertest2.avi	0	880	547	72	111				0	Content		-72	-111	26571079	1916836021
26588	10:55:20.292	00:00:26.587	1596	-1024	-768	-1	-1	-1	-1	4	-1024	-768	-1	-1	-1	-1	4		0	0						Untertest2.avi	0	880	547	72	111				0	Content		-72	-111	26587557	1916852499
26604	10:55:20.308	00:00:26.604	1597	-1024	-768	-1	-1	-1	-1	4	-1024	-768	-1	-1	-1	-1	4		0	0						Untertest2.avi	0	880	547	72	111				0	Content		-72	-111	26604224	1916869166
26621	10:55:20.325	00:00:26.620	1598	-1024	-768	-1	-1	-1	-1	4	-1024	-768	-1	-1	-1	-1	4		0	0						Untertest2.avi	0	880	547	72	111				0	Content		-72	-111	26620891	1916885833
26637	10:55:20.341	00:00:26.637	1599	-1024	-768	-1	-1	-1	-1	4	-1024	-768	-1	-1	-1	-1	4		0	0						Untertest2.avi	0	880	547	72	111				0	Content		-72	-111	26637258	1916902200
26654	10:55:20.358	00:00:26.653	1600	-1024	-768	-1	-1	-1	-1	4	-1024	-768	-1	-1	-1	-1	4		0	0						Untertest2.avi	0	880	547	72	111				0	Content		-72	-111	26653883	1916918825
26671	10:55:20.375	00:00:26.670	1601	-1024	-768	-1	-1	-1	-1	4	-1024	-768	-1	-1	-1	-1	4		0	0						Untertest2.avi	0	880	547	72	111				0	Content		-72	-111	26670510	1916935452
26687	10:55:20.391	00:00:26.687	1602	-1024	-768	-1	-1	-1	-1	4	-1024	-768	-1	-1	-1	-1	4		0	0						Untertest2.avi	0	880	547	72	111				0	Content		-72	-111	26687178	1916952120
26704	10:55:20.408	00:00:26.703	1603	-1024	-768	-1	-1	-1	-1	4	-1024	-768	-1	-1	-1	-1	4		0	0						Untertest2.avi	0	880	547	72	111				0	Content		-72	-111	26703845	1916968787
26720	10:55:20.424	00:00:26.720	1604	-1024	-768	-1	-1	-1	-1	4	-1024	-768	-1	-1	-1	-1	4		0	0						Untertest2.avi	0	880	547	72	111				0	Content		-72	-111	26720480	1916985422
26737	10:55:20.441	00:00:26.737	1605	-1024	-768	-1	-1	-1	-1	4	-1024	-768	-1	-1	-1	-1	4		0	0						Untertest2.avi	0	880	547	72	111				0	Content		-72	-111	26737147	1917002089
26754	10:55:20.458	00:00:26.753	1606	-1024	-768	-1	-1	-1	-1	4	-1024	-768	-1	-1	-1	-1	4		0	0						Untertest2.avi	0	880	547	72	111				0	Content		-72	-111	26753815	1917018757
26771	10:55:20.475	00:00:26.770	1607	-1024	-768	-1	-1	-1	-1	4	-1024	-768	-1	-1	-1	-1	4		0	0						Untertest2.avi	0	880	547	72	111				0	Content		-72	-111	26770716	1917035658
26787	10:55:20.491	00:00:26.787	1608	-1024	-768	-1	-1	-1	-1	4	-1024	-768	-1	-1	-1	-1	4		0	0						Untertest2.avi	0	880	547	72	111				0	Content		-72	-111	26787383	1917052325
26804	10:55:20.508	00:00:26.804	1609	-1024	-768	-1	-1	-1	-1	4	-1024	-768	-1	-1	-1	-1	4		0	0						Untertest2.avi	0	880	547	72	111				0	Content		-72	-111	26804379	1917069321
26821	10:55:20.525	00:00:26.821	1610	-1024	-768	-1	-1	-1	-1	4	-1024	-768	-1	-1	-1	-1	4		0	0						Untertest2.avi	0	880	547	72	111				0	Content		-72	-111	26821046	1917085988
26838	10:55:20.542	00:00:26.837	1611	-1024	-768	-1	-1	-1	-1	4	-1024	-768	-1	-1	-1	-1	4		0	0						Untertest2.avi	0	880	547	72	111				0	Content		-72	-111	26837713	1917102655
26855	10:55:20.559	00:00:26.854	1612	-1024	-768	-1	-1	-1	-1	4	-1024	-768	-1	-1	-1	-1	4		0	0						Untertest2.avi	0	880	547	72	111				0	Content		-72	-111	26854976	1917119918
26872	10:55:20.576	00:00:26.871	1613	-1024	-768	-1	-1	-1	-1	4	-1024	-768	-1	-1	-1	-1	4		0	0						Untertest2.avi	0	880	547	72	111				0	Content		-72	-111	26871643	1917136585
26889	10:55:20.593	00:00:26.888	1614	-1024	-768	-1	-1	-1	-1	4	-1024	-768	-1	-1	-1	-1	4		0	0						Untertest2.avi	0	880	547	72	111				0	Content		-72	-111	26888858	1917153800
26904	10:55:20.608	00:00:26.903	1615	-1024	-768	-1	-1	-1	-1	4	-1024	-768	-1	-1	-1	-1	4		0	0						Untertest2.avi	0	880	547	72	111				0	Content		-72	-111	26903733	1917168675
26920	10:55:20.624	00:00:26.920	1616	-1024	-768	-1	-1	-1	-1	4	-1024	-768	-1	-1	-1	-1	4		0	0						Untertest2.avi	0	880	547	72	111				0	Content		-72	-111	26920357	1917185299
26937	10:55:20.641	00:00:26.937	1617	-1024	-768	-1	-1	-1	-1	4	-1024	-768	-1	-1	-1	-1	4		0	0						Untertest2.avi	0	880	547	72	111				0	Content		-72	-111	26937043	1917201985
26954	10:55:20.658	00:00:26.953	1618	-1024	-768	-1	-1	-1	-1	4	-1024	-768	-1	-1	-1	-1	4		0	0						Untertest2.avi	0	880	547	72	111				0	Content		-72	-111	26953710	1917218652
26970	10:55:20.674	00:00:26.970	1619	-1024	-768	-1	-1	-1	-1	4	-1024	-768	-1	-1	-1	-1	4		0	0						Untertest2.avi	0	880	547	72	111				0	Content		-72	-111	26970377	1917235319
26987	10:55:20.691	00:00:26.986	1620	-1024	-768	-1	-1	-1	-1	4	-1024	-768	-1	-1	-1	-1	4		0	0						Untertest2.avi	0	880	547	72	111				0	Content		-72	-111	26986995	1917251937
27004	10:55:20.708	00:00:27.003	1621	-1024	-768	-1	-1	-1	-1	4	-1024	-768	-1	-1	-1	-1	4		0	0						Untertest2.avi	0	880	547	72	111				0	Content		-72	-111	27003662	1917268604
27020	10:55:20.724	00:00:27.020	1622	-1024	-768	-1	-1	-1	-1	4	-1024	-768	-1	-1	-1	-1	4		0	0						Untertest2.avi	0	880	547	72	111				0	Content		-72	-111	27020329	1917285271
27037	10:55:20.741	00:00:27.036	1623	-1024	-768	-1	-1	-1	-1	4	-1024	-768	-1	-1	-1	-1	4		0	0						Untertest2.avi	0	880	547	72	111				0	Content		-72	-111	27036987	1917301929
27054	10:55:20.758	00:00:27.053	1624	-1024	-768	-1	-1	-1	-1	4	-1024	-768	-1	-1	-1	-1	4		0	0						Untertest2.avi	0	880	547	72	111				0	Content		-72	-111	27053626	1917318568
27071	10:55:20.775	00:00:27.070	1625	-1024	-768	-1	-1	-1	-1	4	-1024	-768	-1	-1	-1	-1	4		0	0						Untertest2.avi	0	880	547	72	111				0	Content		-72	-111	27070659	1917335601
27087	10:55:20.791	00:00:27.087	1626	-1024	-768	-1	-1	-1	-1	4	-1024	-768	-1	-1	-1	-1	4		0	0						Untertest2.avi	0	880	547	72	111				0	Content		-72	-111	27087327	1917352269
27104	10:55:20.808	00:00:27.103	1627	-1024	-768	-1	-1	-1	-1	4	-1024	-768	-1	-1	-1	-1	4		0	0						Untertest2.avi	0	880	547	72	111				0	Content		-72	-111	27103994	1917368936
27121	10:55:20.825	00:00:27.121	1628	-1024	-768	-1	-1	-1	-1	4	-1024	-768	-1	-1	-1	-1	4		0	0						Untertest2.avi	0	880	547	72	111				0	Content		-72	-111	27121153	1917386095
27138	10:55:20.842	00:00:27.137	1629	-1024	-768	-1	-1	-1	-1	4	-1024	-768	-1	-1	-1	-1	4		0	0						Untertest2.avi	0	880	547	72	111				0	Content		-72	-111	27137820	1917402762
27154	10:55:20.858	00:00:27.154	1630	-1024	-768	-1	-1	-1	-1	4	-1024	-768	-1	-1	-1	-1	4		0	0						Untertest2.avi	0	880	547	72	111				0	Content		-72	-111	27154488	1917419430
27171	10:55:20.875	00:00:27.170	1631	-1024	-768	-1	-1	-1	-1	4	-1024	-768	-1	-1	-1	-1	4		0	0						Untertest2.avi	0	880	547	72	111				0	Content		-72	-111	27170815	1917435757
27187	10:55:20.891	00:00:27.187	1632	-1024	-768	-1	-1	-1	-1	4	-1024	-768	-1	-1	-1	-1	4		0	0						Untertest2.avi	0	880	547	72	111				0	Content		-72	-111	27187482	1917452424
27204	10:55:20.908	00:00:27.204	1633	-1024	-768	-1	-1	-1	-1	4	-1024	-768	-1	-1	-1	-1	4		0	0						Untertest2.avi	0	880	547	72	111				0	Content		-72	-111	27204150	1917469092
27221	10:55:20.925	00:00:27.220	1634	-1024	-768	-1	-1	-1	-1	4	-1024	-768	-1	-1	-1	-1	4		0	0						Untertest2.avi	0	880	547	72	111				0	Content		-72	-111	27220588	1917485530
27237	10:55:20.941	00:00:27.237	1635	-1024	-768	-1	-1	-1	-1	4	-1024	-768	-1	-1	-1	-1	4		0	0						Untertest2.avi	0	880	547	72	111				0	Content		-72	-111	27237255	1917502197
27254	10:55:20.958	00:00:27.253	1636	-1024	-768	-1	-1	-1	-1	4	-1024	-768	-1	-1	-1	-1	4		0	0						Untertest2.avi	0	880	547	72	111				0	Content		-72	-111	27253922	1917518864
27270	10:55:20.974	00:00:27.270	1637	-1024	-768	-1	-1	-1	-1	4	-1024	-768	-1	-1	-1	-1	4		0	0						Untertest2.avi	0	880	547	72	111				0	Content		-72	-111	27270086	1917535028
27287	10:55:20.991	00:00:27.286	1638	-1024	-768	-1	-1	-1	-1	4	-1024	-768	-1	-1	-1	-1	4		0	0						Untertest2.avi	0	880	547	72	111				0	Content		-72	-111	27286708	1917551650
27303	10:55:21.007	00:00:27.303	1639	-1024	-768	-1	-1	-1	-1	4	-1024	-768	-1	-1	-1	-1	4		0	0						Untertest2.avi	0	880	547	72	111				0	Content		-72	-111	27303374	1917568316
27320	10:55:21.024	00:00:27.320	1640	-1024	-768	-1	-1	-1	-1	4	-1024	-768	-1	-1	-1	-1	4		0	0						Untertest2.avi	0	880	547	72	111				0	Content		-72	-111	27320042	1917584984
27337	10:55:21.041	00:00:27.336	1641	-1024	-768	-1	-1	-1	-1	4	-1024	-768	-1	-1	-1	-1	4		0	0						Untertest2.avi	0	880	547	72	111				0	Content		-72	-111	27336709	1917601651
27353	10:55:21.057	00:00:27.353	1642	-1024	-768	-1	-1	-1	-1	4	-1024	-768	-1	-1	-1	-1	4		0	0						Untertest2.avi	0	880	547	72	111				0	Content		-72	-111	27353374	1917618316
27370	10:55:21.074	00:00:27.370	1643	-1024	-768	-1	-1	-1	-1	4	-1024	-768	-1	-1	-1	-1	4		0	0						Untertest2.avi	0	880	547	72	111				0	Content		-72	-111	27370041	1917634983
27387	10:55:21.091	00:00:27.386	1644	-1024	-768	-1	-1	-1	-1	4	-1024	-768	-1	-1	-1	-1	4		0	0						Untertest2.avi	0	880	547	72	111				0	Content		-72	-111	27386709	1917651651
27404	10:55:21.108	00:00:27.403	1645	-1024	-768	-1	-1	-1	-1	4	-1024	-768	-1	-1	-1	-1	4		0	0						Untertest2.avi	0	880	547	72	111				0	Content		-72	-111	27403647	1917668589
27420	10:55:21.124	00:00:27.420	1646	-1024	-768	-1	-1	-1	-1	4	-1024	-768	-1	-1	-1	-1	4		0	0						Untertest2.avi	0	880	547	72	111				0	Content		-72	-111	27420314	1917685256
27437	10:55:21.141	00:00:27.437	1647	-1024	-768	-1	-1	-1	-1	4	-1024	-768	-1	-1	-1	-1	4		0	0						Untertest2.avi	0	880	547	72	111				0	Content		-72	-111	27437276	1917702218
27454	10:55:21.158	00:00:27.453	1648	-1024	-768	-1	-1	-1	-1	4	-1024	-768	-1	-1	-1	-1	4		0	0						Untertest2.avi	0	880	547	72	111				0	Content		-72	-111	27453943	1917718885
27471	10:55:21.175	00:00:27.470	1649	-1024	-768	-1	-1	-1	-1	4	-1024	-768	-1	-1	-1	-1	4		0	0						Untertest2.avi	0	880	547	72	111				0	Content		-72	-111	27470610	1917735552
27488	10:55:21.192	00:00:27.487	1650	-1024	-768	-1	-1	-1	-1	4	-1024	-768	-1	-1	-1	-1	4		0	0						Untertest2.avi	0	880	547	72	111				0	Content		-72	-111	27487905	1917752847
27505	10:55:21.209	00:00:27.504	1651	-1024	-768	-1	-1	-1	-1	4	-1024	-768	-1	-1	-1	-1	4		0	0						Untertest2.avi	0	880	547	72	111				0	Content		-72	-111	27504572	1917769514
27522	10:55:21.226	00:00:27.521	1652	-1024	-768	-1	-1	-1	-1	4	-1024	-768	-1	-1	-1	-1	4		0	0						Untertest2.avi	0	880	547	72	111				0	Content		-72	-111	27521819	1917786761
27537	10:55:21.241	00:00:27.536	1653	-1024	-768	-1	-1	-1	-1	4	-1024	-768	-1	-1	-1	-1	4		0	0						Untertest2.avi	0	880	547	72	111				0	Content		-72	-111	27536573	1917801515
27553	10:55:21.257	00:00:27.553	1654	-1024	-768	-1	-1	-1	-1	4	-1024	-768	-1	-1	-1	-1	4		0	0						Untertest2.avi	0	880	547	72	111				0	Content		-72	-111	27553190	1917818132
27570	10:55:21.274	00:00:27.569	1655	-1024	-768	-1	-1	-1	-1	4	-1024	-768	-1	-1	-1	-1	4		0	0						Untertest2.avi	0	880	547	72	111				0	Content		-72	-111	27569875	1917834817
27587	10:55:21.291	00:00:27.586	1656	-1024	-768	-1	-1	-1	-1	4	-1024	-768	-1	-1	-1	-1	4		0	0						Untertest2.avi	0	880	547	72	111				0	Content		-72	-111	27586542	1917851484
27603	10:55:21.307	00:00:27.603	1657	-1024	-768	-1	-1	-1	-1	4	-1024	-768	-1	-1	-1	-1	4		0	0						Untertest2.avi	0	880	547	72	111				0	Content		-72	-111	27603209	1917868151
27620	10:55:21.324	00:00:27.619	1658	-1024	-768	-1	-1	-1	-1	4	-1024	-768	-1	-1	-1	-1	4		0	0						Untertest2.avi	0	880	547	72	111				0	Content		-72	-111	27619868	1917884810
27637	10:55:21.341	00:00:27.636	1659	-1024	-768	-1	-1	-1	-1	4	-1024	-768	-1	-1	-1	-1	4		0	0						Untertest2.avi	0	880	547	72	111				0	Content		-72	-111	27636535	1917901477
27653	10:55:21.357	00:00:27.653	1660	-1024	-768	-1	-1	-1	-1	4	-1024	-768	-1	-1	-1	-1	4		0	0						Untertest2.avi	0	880	547	72	111				0	Content		-72	-111	27653202	1917918144
27670	10:55:21.374	00:00:27.669	1661	-1024	-768	-1	-1	-1	-1	4	-1024	-768	-1	-1	-1	-1	4		0	0						Untertest2.avi	0	880	547	72	111				0	Content		-72	-111	27669815	1917934757
27687	10:55:21.391	00:00:27.686	1662	-1024	-768	-1	-1	-1	-1	4	-1024	-768	-1	-1	-1	-1	4		0	0						Untertest2.avi	0	880	547	72	111				0	Content		-72	-111	27686560	1917951502
27704	10:55:21.408	00:00:27.703	1663	-1024	-768	-1	-1	-1	-1	4	-1024	-768	-1	-1	-1	-1	4		0	0						Untertest2.avi	0	880	547	72	111				0	Content		-72	-111	27703603	1917968545
27720	10:55:21.424	00:00:27.720	1664	-1024	-768	-1	-1	-1	-1	4	-1024	-768	-1	-1	-1	-1	4		0	0						Untertest2.avi	0	880	547	72	111				0	Content		-72	-111	27720271	1917985213
27737	10:55:21.441	00:00:27.736	1665	-1024	-768	-1	-1	-1	-1	4	-1024	-768	-1	-1	-1	-1	4		0	0						Untertest2.avi	0	880	547	72	111				0	Content		-72	-111	27736938	1918001880
27754	10:55:21.458	00:00:27.754	1666	-1024	-768	-1	-1	-1	-1	4	-1024	-768	-1	-1	-1	-1	4		0	0						Untertest2.avi	0	880	547	72	111				0	Content		-72	-111	27754061	1918019003
27771	10:55:21.475	00:00:27.770	1667	-1024	-768	-1	-1	-1	-1	4	-1024	-768	-1	-1	-1	-1	4		0	0						Untertest2.avi	0	880	547	72	111				0	Content		-72	-111	27770728	1918035670
27787	10:55:21.491	00:00:27.787	1668	-1024	-768	-1	-1	-1	-1	4	-1024	-768	-1	-1	-1	-1	4		0	0						Untertest2.avi	0	880	547	72	111				0	Content		-72	-111	27787396	1918052338
27804	10:55:21.508	00:00:27.803	1669	-1024	-768	-1	-1	-1	-1	4	-1024	-768	-1	-1	-1	-1	4		0	0						Untertest2.avi	0	880	547	72	111				0	Content		-72	-111	27803740	1918068682
27820	10:55:21.524	00:00:27.820	1670	-1024	-768	-1	-1	-1	-1	4	-1024	-768	-1	-1	-1	-1	4		0	0						Untertest2.avi	0	880	547	72	111				0	Content		-72	-111	27820407	1918085349
27837	10:55:21.541	00:00:27.837	1671	-1024	-768	-1	-1	-1	-1	4	-1024	-768	-1	-1	-1	-1	4		0	0						Untertest2.avi	0	880	547	72	111				0	Content		-72	-111	27837075	1918102017
27854	10:55:21.558	00:00:27.853	1672	-1024	-768	-1	-1	-1	-1	4	-1024	-768	-1	-1	-1	-1	4		0	0						Untertest2.avi	0	880	547	72	111				0	Content		-72	-111	27853525	1918118467
27870	10:55:21.574	00:00:27.870	1673	-1024	-768	-1	-1	-1	-1	4	-1024	-768	-1	-1	-1	-1	4		0	0						Untertest2.avi	0	880	547	72	111				0	Content		-72	-111	27870192	1918135134
27887	10:55:21.591	00:00:27.886	1674	-1024	-768	-1	-1	-1	-1	4	-1024	-768	-1	-1	-1	-1	4		0	0						Untertest2.avi	0	880	547	72	111				0	Content		-72	-111	27886859	1918151801
27903	10:55:21.607	00:00:27.903	1675	-1024	-768	-1	-1	-1	-1	4	-1024	-768	-1	-1	-1	-1	4		0	0						Untertest2.avi	0	880	547	72	111				0	Content		-72	-111	27903049	1918167991
27920	10:55:21.624	00:00:27.919	1676	-1024	-768	-1	-1	-1	-1	4	-1024	-768	-1	-1	-1	-1	4		0	0						Untertest2.avi	0	880	547	72	111				0	Content		-72	-111	27919671	1918184613
27936	10:55:21.640	00:00:27.936	1677	-1024	-768	-1	-1	-1	-1	4	-1024	-768	-1	-1	-1	-1	4		0	0						Untertest2.avi	0	880	547	72	111				0	Content		-72	-111	27936338	1918201280
27953	10:55:21.657	00:00:27.953	1678	-1024	-768	-1	-1	-1	-1	4	-1024	-768	-1	-1	-1	-1	4		0	0						Untertest2.avi	0	880	547	72	111				0	Content		-72	-111	27953006	1918217948
27970	10:55:21.674	00:00:27.969	1679	-1024	-768	-1	-1	-1	-1	4	-1024	-768	-1	-1	-1	-1	4		0	0						Untertest2.avi	0	880	547	72	111				0	Content		-72	-111	27969673	1918234615
27986	10:55:21.690	00:00:27.986	1680	-1024	-768	-1	-1	-1	-1	4	-1024	-768	-1	-1	-1	-1	4		0	0						Untertest2.avi	0	880	547	72	111				0	Content		-72	-111	27986338	1918251280
28003	10:55:21.707	00:00:28.003	1681	-1024	-768	-1	-1	-1	-1	4	-1024	-768	-1	-1	-1	-1	4		0	0						Untertest2.avi	0	880	547	72	111				0	Content		-72	-111	28003005	1918267947
28020	10:55:21.724	00:00:28.019	1682	-1024	-768	-1	-1	-1	-1	4	-1024	-768	-1	-1	-1	-1	4		0	0						Untertest2.avi	0	880	547	72	111				0	Content		-72	-111	28019673	1918284615
28037	10:55:21.741	00:00:28.036	1683	-1024	-768	-1	-1	-1	-1	4	-1024	-768	-1	-1	-1	-1	4		0	0						Untertest2.avi	0	880	547	72	111				0	Content		-72	-111	28036605	1918301547
28053	10:55:21.757	00:00:28.053	1684	-1024	-768	-1	-1	-1	-1	4	-1024	-768	-1	-1	-1	-1	4		0	0						Untertest2.avi	0	880	547	72	111				0	Content		-72	-111	28053272	1918318214
28070	10:55:21.774	00:00:28.070	1685	-1024	-768	-1	-1	-1	-1	4	-1024	-768	-1	-1	-1	-1	4		0	0						Untertest2.avi	0	880	547	72	111				0	Content		-72	-111	28070237	1918335179
28087	10:55:21.791	00:00:28.086	1686	-1024	-768	-1	-1	-1	-1	4	-1024	-768	-1	-1	-1	-1	4		0	0						Untertest2.avi	0	880	547	72	111				0	Content		-72	-111	28086904	1918351846
28104	10:55:21.808	00:00:28.103	1687	-1024	-768	-1	-1	-1	-1	4	-1024	-768	-1	-1	-1	-1	4		0	0						Untertest2.avi	0	880	547	72	111				0	Content		-72	-111	28103571	1918368513
28121	10:55:21.825	00:00:28.120	1688	-1024	-768	-1	-1	-1	-1	4	-1024	-768	-1	-1	-1	-1	4		0	0						Untertest2.avi	0	880	547	72	111				0	Content		-72	-111	28120802	1918385744
28137	10:55:21.841	00:00:28.137	1689	-1024	-768	-1	-1	-1	-1	4	-1024	-768	-1	-1	-1	-1	4		0	0						Untertest2.avi	0	880	547	72	111				0	Content		-72	-111	28137469	1918402411
28155	10:55:21.859	00:00:28.154	1690	-1024	-768	-1	-1	-1	-1	4	-1024	-768	-1	-1	-1	-1	4		0	0						Untertest2.avi	0	880	547	72	111				0	Content		-72	-111	28154779	1918419721
28170	10:55:21.874	00:00:28.169	1691	-1024	-768	-1	-1	-1	-1	4	-1024	-768	-1	-1	-1	-1	4		0	0						Untertest2.avi	0	880	547	72	111				0	Content		-72	-111	28169523	1918434465
28186	10:55:21.890	00:00:28.186	1692	-1024	-768	-1	-1	-1	-1	4	-1024	-768	-1	-1	-1	-1	4		0	0						Untertest2.avi	0	880	547	72	111				0	Content		-72	-111	28186147	1918451089
28203	10:55:21.907	00:00:28.202	1693	-1024	-768	-1	-1	-1	-1	4	-1024	-768	-1	-1	-1	-1	4		0	0						Untertest2.avi	0	880	547	72	111				0	Content		-72	-111	28202833	1918467775
28220	10:55:21.924	00:00:28.219	1694	-1024	-768	-1	-1	-1	-1	4	-1024	-768	-1	-1	-1	-1	4		0	0						Untertest2.avi	0	880	547	72	111				0	Content		-72	-111	28219500	1918484442
28236	10:55:21.940	00:00:28.236	1695	-1024	-768	-1	-1	-1	-1	4	-1024	-768	-1	-1	-1	-1	4		0	0						Untertest2.avi	0	880	547	72	111				0	Content		-72	-111	28236167	1918501109
28253	10:55:21.957	00:00:28.252	1696	-1024	-768	-1	-1	-1	-1	4	-1024	-768	-1	-1	-1	-1	4		0	0						Untertest2.avi	0	880	547	72	111				0	Content		-72	-111	28252826	1918517768
28269	10:55:21.973	00:00:28.269	1697	-1024	-768	-1	-1	-1	-1	4	-1024	-768	-1	-1	-1	-1	4		0	0						Untertest2.avi	0	880	547	72	111				0	Content		-72	-111	28269493	1918534435
28286	10:55:21.990	00:00:28.286	1698	-1024	-768	-1	-1	-1	-1	4	-1024	-768	-1	-1	-1	-1	4		0	0						Untertest2.avi	0	880	547	72	111				0	Content		-72	-111	28286160	1918551102
28303	10:55:22.007	00:00:28.302	1699	-1024	-768	-1	-1	-1	-1	4	-1024	-768	-1	-1	-1	-1	4		0	0						Untertest2.avi	0	880	547	72	111				0	Content		-72	-111	28302781	1918567723
28319	10:55:22.023	00:00:28.319	1700	-1024	-768	-1	-1	-1	-1	4	-1024	-768	-1	-1	-1	-1	4		0	0						Untertest2.avi	0	880	547	72	111				0	Content		-72	-111	28319392	1918584334
28336	10:55:22.040	00:00:28.336	1701	-1024	-768	-1	-1	-1	-1	4	-1024	-768	-1	-1	-1	-1	4		0	0						Untertest2.avi	0	880	547	72	111				0	Content		-72	-111	28336475	1918601417
28353	10:55:22.057	00:00:28.353	1702	-1024	-768	-1	-1	-1	-1	4	-1024	-768	-1	-1	-1	-1	4		0	0						Untertest2.avi	0	880	547	72	111				0	Content		-72	-111	28353142	1918618084
28370	10:55:22.074	00:00:28.369	1703	-1024	-768	-1	-1	-1	-1	4	-1024	-768	-1	-1	-1	-1	4		0	0						Untertest2.avi	0	880	547	72	111				0	Content		-72	-111	28369810	1918634752
28387	10:55:22.091	00:00:28.386	1704	-1024	-768	-1	-1	-1	-1	4	-1024	-768	-1	-1	-1	-1	4		0	0						Untertest2.avi	0	880	547	72	111				0	Content		-72	-111	28386966	1918651908
28404	10:55:22.108	00:00:28.403	1705	-1024	-768	-1	-1	-1	-1	4	-1024	-768	-1	-1	-1	-1	4		0	0						Untertest2.avi	0	880	547	72	111				0	Content		-72	-111	28403633	1918668575
28420	10:55:22.124	00:00:28.420	1706	-1024	-768	-1	-1	-1	-1	4	-1024	-768	-1	-1	-1	-1	4		0	0						Untertest2.avi	0	880	547	72	111				0	Content		-72	-111	28420301	1918685243
28437	10:55:22.141	00:00:28.436	1707	-1024	-768	-1	-1	-1	-1	4	-1024	-768	-1	-1	-1	-1	4		0	0						Untertest2.avi	0	880	547	72	111				0	Content		-72	-111	28436537	1918701479
28453	10:55:22.157	00:00:28.453	1708	-1024	-768	-1	-1	-1	-1	4	-1024	-768	-1	-1	-1	-1	4		0	0						Untertest2.avi	0	880	547	72	111				0	Content		-72	-111	28453204	1918718146
28470	10:55:22.174	00:00:28.469	1709	-1024	-768	-1	-1	-1	-1	4	-1024	-768	-1	-1	-1	-1	4		0	0						Untertest2.avi	0	880	547	72	111				0	Content		-72	-111	28469682	1918734624
28486	10:55:22.190	00:00:28.486	1710	-1024	-768	-1	-1	-1	-1	4	-1024	-768	-1	-1	-1	-1	4		0	0						Untertest2.avi	0	880	547	72	111				0	Content		-72	-111	28486349	1918751291
28503	10:55:22.207	00:00:28.503	1711	-1024	-768	-1	-1	-1	-1	4	-1024	-768	-1	-1	-1	-1	4		0	0						Untertest2.avi	0	880	547	72	111				0	Content		-72	-111	28503016	1918767958
28519	10:55:22.223	00:00:28.519	1712	-1024	-768	-1	-1	-1	-1	4	-1024	-768	-1	-1	-1	-1	4		0	0						Untertest2.avi	0	880	547	72	111				0	Content		-72	-111	28519381	1918784323
28536	10:55:22.240	00:00:28.536	1713	-1024	-768	-1	-1	-1	-1	4	-1024	-768	-1	-1	-1	-1	4		0	0						Untertest2.avi	0	880	547	72	111				0	Content		-72	-111	28536008	1918800950
28553	10:55:22.257	00:00:28.552	1714	-1024	-768	-1	-1	-1	-1	4	-1024	-768	-1	-1	-1	-1	4		0	0						Untertest2.avi	0	880	547	72	111				0	Content		-72	-111	28552633	1918817575
28569	10:55:22.273	00:00:28.569	1715	-1024	-768	-1	-1	-1	-1	4	-1024	-768	-1	-1	-1	-1	4		0	0						Untertest2.avi	0	880	547	72	111				0	Content		-72	-111	28569300	1918834242
28586	10:55:22.290	00:00:28.585	1716	-1024	-768	-1	-1	-1	-1	4	-1024	-768	-1	-1	-1	-1	4		0	0						Untertest2.avi	0	880	547	72	111				0	Content		-72	-111	28585967	1918850909
28603	10:55:22.307	00:00:28.602	1717	-1024	-768	-1	-1	-1	-1	4	-1024	-768	-1	-1	-1	-1	4		0	0						Untertest2.avi	0	880	547	72	111				0	Content		-72	-111	28602603	1918867545
28619	10:55:22.323	00:00:28.619	1718	-1024	-768	-1	-1	-1	-1	4	-1024	-768	-1	-1	-1	-1	4		0	0						Untertest2.avi	0	880	547	72	111				0	Content		-72	-111	28619270	1918884212
28636	10:55:22.340	00:00:28.635	1719	-1024	-768	-1	-1	-1	-1	4	-1024	-768	-1	-1	-1	-1	4		0	0						Untertest2.avi	0	880	547	72	111				0	Content		-72	-111	28635937	1918900879
28653	10:55:22.357	00:00:28.652	1720	-1024	-768	-1	-1	-1	-1	4	-1024	-768	-1	-1	-1	-1	4		0	0						Untertest2.avi	0	880	547	72	111				0	Content		-72	-111	28652842	1918917784
28670	10:55:22.374	00:00:28.669	1721	-1024	-768	-1	-1	-1	-1	4	-1024	-768	-1	-1	-1	-1	4		0	0						Untertest2.avi	0	880	547	72	111				0	Content		-72	-111	28669509	1918934451
28686	10:55:22.390	00:00:28.686	1722	-1024	-768	-1	-1	-1	-1	4	-1024	-768	-1	-1	-1	-1	4		0	0						Untertest2.avi	0	880	547	72	111				0	Content		-72	-111	28686461	1918951403
28703	10:55:22.407	00:00:28.703	1723	-1024	-768	-1	-1	-1	-1	4	-1024	-768	-1	-1	-1	-1	4		0	0						Untertest2.avi	0	880	547	72	111				0	Content		-72	-111	28703129	1918968071
28720	10:55:22.424	00:00:28.719	1724	-1024	-768	-1	-1	-1	-1	4	-1024	-768	-1	-1	-1	-1	4		0	0						Untertest2.avi	0	880	547	72	111				0	Content		-72	-111	28719796	1918984738
28737	10:55:22.441	00:00:28.737	1725	-1024	-768	-1	-1	-1	-1	4	-1024	-768	-1	-1	-1	-1	4		0	0						Untertest2.avi	0	880	547	72	111				0	Content		-72	-111	28737090	1919002032
28754	10:55:22.458	00:00:28.753	1726	-1024	-768	-1	-1	-1	-1	4	-1024	-768	-1	-1	-1	-1	4		0	0						Untertest2.avi	0	880	547	72	111				0	Content		-72	-111	28753757	1919018699
28771	10:55:22.475	00:00:28.770	1727	-1024	-768	-1	-1	-1	-1	4	-1024	-768	-1	-1	-1	-1	4		0	0						Untertest2.avi	0	880	547	72	111				0	Content		-72	-111	28770991	1919035933
28786	10:55:22.490	00:00:28.785	1728	-1024	-768	-1	-1	-1	-1	4	-1024	-768	-1	-1	-1	-1	4		0	0						Untertest2.avi	0	880	547	72	111				0	Content		-72	-111	28785738	1919050680
28802	10:55:22.506	00:00:28.802	1729	-1024	-768	-1	-1	-1	-1	4	-1024	-768	-1	-1	-1	-1	4		0	0						Untertest2.avi	0	880	547	72	111				0	Content		-72	-111	28802485	1919067427
28819	10:55:22.523	00:00:28.819	1730	-1024	-768	-1	-1	-1	-1	4	-1024	-768	-1	-1	-1	-1	4		0	0						Untertest2.avi	0	880	547	72	111				0	Content		-72	-111	28819171	1919084113
28836	10:55:22.540	00:00:28.835	1731	-1024	-768	-1	-1	-1	-1	4	-1024	-768	-1	-1	-1	-1	4		0	0						Untertest2.avi	0	880	547	72	111				0	Content		-72	-111	28835838	1919100780
28853	10:55:22.557	00:00:28.852	1732	-1024	-768	-1	-1	-1	-1	4	-1024	-768	-1	-1	-1	-1	4		0	0						Untertest2.avi	0	880	547	72	111				0	Content		-72	-111	28852505	1919117447
28869	10:55:22.573	00:00:28.869	1733	-1024	-768	-1	-1	-1	-1	4	-1024	-768	-1	-1	-1	-1	4		0	0						Untertest2.avi	0	880	547	72	111				0	Content		-72	-111	28869122	1919134064
28886	10:55:22.590	00:00:28.885	1734	-1024	-768	-1	-1	-1	-1	4	-1024	-768	-1	-1	-1	-1	4		0	0						Untertest2.avi	0	880	547	72	111				0	Content		-72	-111	28885790	1919150732
28902	10:55:22.606	00:00:28.902	1735	-1024	-768	-1	-1	-1	-1	4	-1024	-768	-1	-1	-1	-1	4		0	0						Untertest2.avi	0	880	547	72	111				0	Content		-72	-111	28902457	1919167399
28919	10:55:22.623	00:00:28.918	1736	-1024	-768	-1	-1	-1	-1	4	-1024	-768	-1	-1	-1	-1	4		0	0						Untertest2.avi	0	880	547	72	111				0	Content		-72	-111	28918986	1919183928
28936	10:55:22.640	00:00:28.935	1737	-1024	-768	-1	-1	-1	-1	4	-1024	-768	-1	-1	-1	-1	4		0	0						Untertest2.avi	0	880	547	72	111				0	Content		-72	-111	28935733	1919200675
28953	10:55:22.657	00:00:28.952	1738	-1024	-768	-1	-1	-1	-1	4	-1024	-768	-1	-1	-1	-1	4		0	0						Untertest2.avi	0	880	547	72	111				0	Content		-72	-111	28952773	1919217715
28969	10:55:22.673	00:00:28.969	1739	-1024	-768	-1	-1	-1	-1	4	-1024	-768	-1	-1	-1	-1	4		0	0						Untertest2.avi	0	880	547	72	111				0	Content		-72	-111	28969440	1919234382
28986	10:55:22.690	00:00:28.986	1740	-1024	-768	-1	-1	-1	-1	4	-1024	-768	-1	-1	-1	-1	4		0	0						Untertest2.avi	0	880	547	72	111				0	Content		-72	-111	28986107	1919251049
29003	10:55:22.707	00:00:29.003	1741	-1024	-768	-1	-1	-1	-1	4	-1024	-768	-1	-1	-1	-1	4		0	0						Untertest2.avi	0	880	547	72	111				0	Content		-72	-111	29003271	1919268213
29020	10:55:22.724	00:00:29.019	1742	-1024	-768	-1	-1	-1	-1	4	-1024	-768	-1	-1	-1	-1	4		0	0						Untertest2.avi	0	880	547	72	111				0	Content		-72	-111	29019938	1919284880
29037	10:55:22.741	00:00:29.036	1743	-1024	-768	-1	-1	-1	-1	4	-1024	-768	-1	-1	-1	-1	4		0	0						Untertest2.avi	0	880	547	72	111				0	Content		-72	-111	29036605	1919301547
29053	10:55:22.757	00:00:29.052	1744	-1024	-768	-1	-1	-1	-1	4	-1024	-768	-1	-1	-1	-1	4		0	0						Untertest2.avi	0	880	547	72	111				0	Content		-72	-111	29052795	1919317737
29069	10:55:22.773	00:00:29.069	1745	-1024	-768	-1	-1	-1	-1	4	-1024	-768	-1	-1	-1	-1	4		0	0						Untertest2.avi	0	880	547	72	111				0	Content		-72	-111	29069462	1919334404
29086	10:55:22.790	00:00:29.085	1746	-1024	-768	-1	-1	-1	-1	4	-1024	-768	-1	-1	-1	-1	4		0	0						Untertest2.avi	0	880	547	72	111				0	Content		-72	-111	29085964	1919350906
29103	10:55:22.807	00:00:29.102	1747	-1024	-768	-1	-1	-1	-1	4	-1024	-768	-1	-1	-1	-1	4		0	0						Untertest2.avi	0	880	547	72	111				0	Content		-72	-111	29102631	1919367573
29119	10:55:22.823	00:00:29.119	1748	-1024	-768	-1	-1	-1	-1	4	-1024	-768	-1	-1	-1	-1	4		0	0						Untertest2.avi	0	880	547	72	111				0	Content		-72	-111	29119299	1919384241
29136	10:55:22.840	00:00:29.135	1749	-1024	-768	-1	-1	-1	-1	4	-1024	-768	-1	-1	-1	-1	4		0	0						Untertest2.avi	0	880	547	72	111				0	Content		-72	-111	29135590	1919400532
29152	10:55:22.856	00:00:29.152	1750	-1024	-768	-1	-1	-1	-1	4	-1024	-768	-1	-1	-1	-1	4		0	0						Untertest2.avi	0	880	547	72	111				0	Content		-72	-111	29152211	1919417153
29169	10:55:22.873	00:00:29.168	1751	-1024	-768	-1	-1	-1	-1	4	-1024	-768	-1	-1	-1	-1	4		0	0						Untertest2.avi	0	880	547	72	111				0	Content		-72	-111	29168877	1919433819
29186	10:55:22.890	00:00:29.185	1752	-1024	-768	-1	-1	-1	-1	4	-1024	-768	-1	-1	-1	-1	4		0	0						Untertest2.avi	0	880	547	72	111				0	Content		-72	-111	29185544	1919450486
29202	10:55:22.906	00:00:29.202	1753	-1024	-768	-1	-1	-1	-1	4	-1024	-768	-1	-1	-1	-1	4		0	0						Untertest2.avi	0	880	547	72	111				0	Content		-72	-111	29202211	1919467153
29219	10:55:22.923	00:00:29.218	1754	-1024	-768	-1	-1	-1	-1	4	-1024	-768	-1	-1	-1	-1	4		0	0						Untertest2.avi	0	880	547	72	111				0	Content		-72	-111	29218835	1919483777
29236	10:55:22.940	00:00:29.235	1755	-1024	-768	-1	-1	-1	-1	4	-1024	-768	-1	-1	-1	-1	4		0	0						Untertest2.avi	0	880	547	72	111				0	Content		-72	-111	29235503	1919500445
29252	10:55:22.956	00:00:29.252	1756	-1024	-768	-1	-1	-1	-1	4	-1024	-768	-1	-1	-1	-1	4		0	0						Untertest2.avi	0	880	547	72	111				0	Content		-72	-111	29252216	1919517158
29269	10:55:22.973	00:00:29.269	1757	-1024	-768	-1	-1	-1	-1	4	-1024	-768	-1	-1	-1	-1	4		0	0						Untertest2.avi	0	880	547	72	111				0	Content		-72	-111	29269458	1919534400
29286	10:55:22.990	00:00:29.286	1758	-1024	-768	-1	-1	-1	-1	4	-1024	-768	-1	-1	-1	-1	4		0	0						Untertest2.avi	0	880	547	72	111				0	Content		-72	-111	29286126	1919551068
29303	10:55:23.007	00:00:29.303	1759	-1024	-768	-1	-1	-1	-1	4	-1024	-768	-1	-1	-1	-1	4		0	0						Untertest2.avi	0	880	547	72	111				0	Content		-72	-111	29303412	1919568354
29320	10:55:23.024	00:00:29.320	1760	-1024	-768	-1	-1	-1	-1	4	-1024	-768	-1	-1	-1	-1	4		0	0						Untertest2.avi	0	880	547	72	111				0	Content		-72	-111	29320079	1919585021
29337	10:55:23.041	00:00:29.337	1761	-1024	-768	-1	-1	-1	-1	4	-1024	-768	-1	-1	-1	-1	4		0	0						Untertest2.avi	0	880	547	72	111				0	Content		-72	-111	29337319	1919602261
29352	10:55:23.056	00:00:29.352	1762	-1024	-768	-1	-1	-1	-1	4	-1024	-768	-1	-1	-1	-1	4		0	0						Untertest2.avi	0	880	547	72	111				0	Content		-72	-111	29352068	1919617010
29369	10:55:23.073	00:00:29.368	1763	-1024	-768	-1	-1	-1	-1	4	-1024	-768	-1	-1	-1	-1	4		0	0						Untertest2.avi	0	880	547	72	111				0	Content		-72	-111	29368689	1919633631
29385	10:55:23.089	00:00:29.385	1764	-1024	-768	-1	-1	-1	-1	4	-1024	-768	-1	-1	-1	-1	4		0	0						Untertest2.avi	0	880	547	72	111				0	Content		-72	-111	29385374	1919650316
29402	10:55:23.106	00:00:29.402	1765	-1024	-768	-1	-1	-1	-1	4	-1024	-768	-1	-1	-1	-1	4		0	0						Untertest2.avi	0	880	547	72	111				0	Content		-72	-111	29402042	1919666984
29419	10:55:23.123	00:00:29.418	1766	-1024	-768	-1	-1	-1	-1	4	-1024	-768	-1	-1	-1	-1	4		0	0						Untertest2.avi	0	880	547	72	111				0	Content		-72	-111	29418709	1919683651
29435	10:55:23.139	00:00:29.435	1767	-1024	-768	-1	-1	-1	-1	4	-1024	-768	-1	-1	-1	-1	4		0	0						Untertest2.avi	0	880	547	72	111				0	Content		-72	-111	29435369	1919700311
29452	10:55:23.156	00:00:29.452	1768	-1024	-768	-1	-1	-1	-1	4	-1024	-768	-1	-1	-1	-1	4		0	0						Untertest2.avi	0	880	547	72	111				0	Content		-72	-111	29452037	1919716979
29469	10:55:23.173	00:00:29.468	1769	-1024	-768	-1	-1	-1	-1	4	-1024	-768	-1	-1	-1	-1	4		0	0						Untertest2.avi	0	880	547	72	111				0	Content		-72	-111	29468704	1919733646
29485	10:55:23.189	00:00:29.485	1770	-1024	-768	-1	-1	-1	-1	4	-1024	-768	-1	-1	-1	-1	4		0	0						Untertest2.avi	0	880	547	72	111				0	Content		-72	-111	29485341	1919750283
29502	10:55:23.206	00:00:29.501	1771	-1024	-768	-1	-1	-1	-1	4	-1024	-768	-1	-1	-1	-1	4		0	0						Untertest2.avi	0	880	547	72	111				0	Content		-72	-111	29501947	1919766889
29519	10:55:23.223	00:00:29.519	1772	-1024	-768	-1	-1	-1	-1	4	-1024	-768	-1	-1	-1	-1	4		0	0						Untertest2.avi	0	880	547	72	111				0	Content		-72	-111	29519027	1919783969
29536	10:55:23.240	00:00:29.535	1773	-1024	-768	-1	-1	-1	-1	4	-1024	-768	-1	-1	-1	-1	4		0	0						Untertest2.avi	0	880	547	72	111				0	Content		-72	-111	29535694	1919800636
29552	10:55:23.256	00:00:29.552	1774	-1024	-768	-1	-1	-1	-1	4	-1024	-768	-1	-1	-1	-1	4		0	0						Untertest2.avi	0	880	547	72	111				0	Content		-72	-111	29552361	1919817303
29570	10:55:23.274	00:00:29.569	1775	-1024	-768	-1	-1	-1	-1	4	-1024	-768	-1	-1	-1	-1	4		0	0						Untertest2.avi	0	880	547	72	111				0	Content		-72	-111	29569510	1919834452
29586	10:55:23.290	00:00:29.586	1776	-1024	-768	-1	-1	-1	-1	4	-1024	-768	-1	-1	-1	-1	4		0	0						Untertest2.avi	0	880	547	72	111				0	Content		-72	-111	29586177	1919851119
29603	10:55:23.307	00:00:29.602	1777	-1024	-768	-1	-1	-1	-1	4	-1024	-768	-1	-1	-1	-1	4		0	0						Untertest2.avi	0	880	547	72	111				0	Content		-72	-111	29602844	1919867786
29619	10:55:23.323	00:00:29.619	1778	-1024	-768	-1	-1	-1	-1	4	-1024	-768	-1	-1	-1	-1	4		0	0						Untertest2.avi	0	880	547	72	111				0	Content		-72	-111	29619205	1919884147
29636	10:55:23.340	00:00:29.635	1779	-1024	-768	-1	-1	-1	-1	4	-1024	-768	-1	-1	-1	-1	4		0	0						Untertest2.avi	0	880	547	72	111				0	Content		-72	-111	29635873	1919900815
29653	10:55:23.357	00:00:29.652	1780	-1024	-768	-1	-1	-1	-1	4	-1024	-768	-1	-1	-1	-1	4		0	0						Untertest2.avi	0	880	547	72	111				0	Content		-72	-111	29652540	1919917482
29669	10:55:23.373	00:00:29.669	1781	-1024	-768	-1	-1	-1	-1	4	-1024	-768	-1	-1	-1	-1	4		0	0						Untertest2.avi	0	880	547	72	111				0	Content		-72	-111	29669001	1919933943
29686	10:55:23.390	00:00:29.685	1782	-1024	-768	-1	-1	-1	-1	4	-1024	-768	-1	-1	-1	-1	4		0	0						Untertest2.avi	0	880	547	72	111				0	Content		-72	-111	29685669	1919950611
29702	10:55:23.406	00:00:29.702	1783	-1024	-768	-1	-1	-1	-1	4	-1024	-768	-1	-1	-1	-1	4		0	0						Untertest2.avi	0	880	547	72	111				0	Content		-72	-111	29702336	1919967278
29719	10:55:23.423	00:00:29.718	1784	-1024	-768	-1	-1	-1	-1	4	-1024	-768	-1	-1	-1	-1	4		0	0						Untertest2.avi	0	880	547	72	111				0	Content		-72	-111	29718542	1919983484
29735	10:55:23.439	00:00:29.735	1785	-1024	-768	-1	-1	-1	-1	4	-1024	-768	-1	-1	-1	-1	4		0	0						Untertest2.avi	0	880	547	72	111				0	Content		-72	-111	29735168	1920000110
29752	10:55:23.456	00:00:29.751	1786	-1024	-768	-1	-1	-1	-1	4	-1024	-768	-1	-1	-1	-1	4		0	0						Untertest2.avi	0	880	547	72	111				0	Content		-72	-111	29751836	1920016778
29769	10:55:23.473	00:00:29.768	1787	-1024	-768	-1	-1	-1	-1	4	-1024	-768	-1	-1	-1	-1	4		0	0						Untertest2.avi	0	880	547	72	111				0	Content		-72	-111	29768503	1920033445
29785	10:55:23.489	00:00:29.785	1788	-1024	-768	-1	-1	-1	-1	4	-1024	-768	-1	-1	-1	-1	4		0	0						Untertest2.avi	0	880	547	72	111				0	Content		-72	-111	29785170	1920050112
29802	10:55:23.506	00:00:29.801	1789	-1024	-768	-1	-1	-1	-1	4	-1024	-768	-1	-1	-1	-1	4		0	0						Untertest2.avi	0	880	547	72	111				0	Content		-72	-111	29801795	1920066737
29818	10:55:23.522	00:00:29.818	1790	-1024	-768	-1	-1	-1	-1	4	-1024	-768	-1	-1	-1	-1	4		0	0						Untertest2.avi	0	880	547	72	111				0	Content		-72	-111	29818462	1920083404
29835	10:55:23.539	00:00:29.835	1791	-1024	-768	-1	-1	-1	-1	4	-1024	-768	-1	-1	-1	-1	4		0	0						Untertest2.avi	0	880	547	72	111				0	Content		-72	-111	29835176	1920100118
29852	10:55:23.556	00:00:29.852	1792	-1024	-768	-1	-1	-1	-1	4	-1024	-768	-1	-1	-1	-1	4		0	0						Untertest2.avi	0	880	547	72	111				0	Content		-72	-111	29852418	1920117360
29869	10:55:23.573	00:00:29.869	1793	-1024	-768	-1	-1	-1	-1	4	-1024	-768	-1	-1	-1	-1	4		0	0						Untertest2.avi	0	880	547	72	111				0	Content		-72	-111	29869086	1920134028
29886	10:55:23.590	00:00:29.886	1794	-1024	-768	-1	-1	-1	-1	4	-1024	-768	-1	-1	-1	-1	4		0	0						Untertest2.avi	0	880	547	72	111				0	Content		-72	-111	29886372	1920151314
29903	10:55:23.607	00:00:29.903	1795	-1024	-768	-1	-1	-1	-1	4	-1024	-768	-1	-1	-1	-1	4		0	0						Untertest2.avi	0	880	547	72	111				0	Content		-72	-111	29903039	1920167981
29920	10:55:23.624	00:00:29.920	1796	-1024	-768	-1	-1	-1	-1	4	-1024	-768	-1	-1	-1	-1	4		0	0						Untertest2.avi	0	880	547	72	111				0	Content		-72	-111	29920291	1920185233
29935	10:55:23.639	00:00:29.935	1797	-1024	-768	-1	-1	-1	-1	4	-1024	-768	-1	-1	-1	-1	4		0	0						Untertest2.avi	0	880	547	72	111				0	Content		-72	-111	29935029	1920199971
29952	10:55:23.656	00:00:29.951	1798	-1024	-768	-1	-1	-1	-1	4	-1024	-768	-1	-1	-1	-1	4		0	0						Untertest2.avi	0	880	547	72	111				0	Content		-72	-111	29951654	1920216596
29968	10:55:23.672	00:00:29.968	1799	-1024	-768	-1	-1	-1	-1	4	-1024	-768	-1	-1	-1	-1	4		0	0						Untertest2.avi	0	880	547	72	111				0	Content		-72	-111	29968339	1920233281
29985	10:55:23.689	00:00:29.985	1800	-1024	-768	-1	-1	-1	-1	4	-1024	-768	-1	-1	-1	-1	4		0	0						Untertest2.avi	0	880	547	72	111				0	Content		-72	-111	29985007	1920249949
30002	10:55:23.706	00:00:30.001	1801	-1024	-768	-1	-1	-1	-1	4	-1024	-768	-1	-1	-1	-1	4		0	0						Untertest2.avi	0	880	547	72	111				0	Content		-72	-111	30001674	1920266616
30018	10:55:23.722	00:00:30.018	1802	-1024	-768	-1	-1	-1	-1	4	-1024	-768	-1	-1	-1	-1	4		0	0						Untertest2.avi	0	880	547	72	111				0	Content		-72	-111	30018333	1920283275
30035	10:55:23.739	00:00:30.035	1803	-1024	-768	-1	-1	-1	-1	4	-1024	-768	-1	-1	-1	-1	4		0	0						Untertest2.avi	0	880	547	72	111				0	Content		-72	-111	30035001	1920299943
30052	10:55:23.756	00:00:30.051	1804	-1024	-768	-1	-1	-1	-1	4	-1024	-768	-1	-1	-1	-1	4		0	0						Untertest2.avi	0	880	547	72	111				0	Content		-72	-111	30051668	1920316610
30068	10:55:23.772	00:00:30.068	1805	-1024	-768	-1	-1	-1	-1	4	-1024	-768	-1	-1	-1	-1	4		0	0						Untertest2.avi	0	880	547	72	111				0	Content		-72	-111	30068295	1920333237
30085	10:55:23.789	00:00:30.084	1806	-1024	-768	-1	-1	-1	-1	4	-1024	-768	-1	-1	-1	-1	4		0	0						Untertest2.avi	0	880	547	72	111				0	Content		-72	-111	30084906	1920349848
30102	10:55:23.806	00:00:30.101	1807	-1024	-768	-1	-1	-1	-1	4	-1024	-768	-1	-1	-1	-1	4		0	0						Untertest2.avi	0	880	547	72	111				0	Content		-72	-111	30101986	1920366928
30119	10:55:23.823	00:00:30.118	1808	-1024	-768	-1	-1	-1	-1	4	-1024	-768	-1	-1	-1	-1	4		0	0						Untertest2.avi	0	880	547	72	111				0	Content		-72	-111	30118653	1920383595
30135	10:55:23.839	00:00:30.135	1809	-1024	-768	-1	-1	-1	-1	4	-1024	-768	-1	-1	-1	-1	4		0	0						Untertest2.avi	0	880	547	72	111				0	Content		-72	-111	30135320	1920400262
30152	10:55:23.856	00:00:30.152	1810	-1024	-768	-1	-1	-1	-1	4	-1024	-768	-1	-1	-1	-1	4		0	0						Untertest2.avi	0	880	547	72	111				0	Content		-72	-111	30152469	1920417411
30169	10:55:23.873	00:00:30.169	1811	-1024	-768	-1	-1	-1	-1	4	-1024	-768	-1	-1	-1	-1	4		0	0						Untertest2.avi	0	880	547	72	111				0	Content		-72	-111	30169136	1920434078
30186	10:55:23.890	00:00:30.185	1812	-1024	-768	-1	-1	-1	-1	4	-1024	-768	-1	-1	-1	-1	4		0	0						Untertest2.avi	0	880	547	72	111				0	Content		-72	-111	30185803	1920450745
30202	10:55:23.906	00:00:30.202	1813	-1024	-768	-1	-1	-1	-1	4	-1024	-768	-1	-1	-1	-1	4		0	0						Untertest2.avi	0	880	547	72	111				0	Content		-72	-111	30202046	1920466988
30219	10:55:23.923	00:00:30.218	1814	-1024	-768	-1	-1	-1	-1	4	-1024	-768	-1	-1	-1	-1	4		0	0						Untertest2.avi	0	880	547	72	111				0	Content		-72	-111	30218713	1920483655
30235	10:55:23.939	00:00:30.235	1815	-1024	-768	-1	-1	-1	-1	4	-1024	-768	-1	-1	-1	-1	4		0	0						Untertest2.avi	0	880	547	72	111				0	Content		-72	-111	30235228	1920500170
30252	10:55:23.956	00:00:30.251	1816	-1024	-768	-1	-1	-1	-1	4	-1024	-768	-1	-1	-1	-1	4		0	0						Untertest2.avi	0	880	547	72	111				0	Content		-72	-111	30251895	1920516837
30269	10:55:23.973	00:00:30.268	1817	-1024	-768	-1	-1	-1	-1	4	-1024	-768	-1	-1	-1	-1	4		0	0						Untertest2.avi	0	880	547	72	111				0	Content		-72	-111	30268563	1920533505
30285	10:55:23.989	00:00:30.284	1818	-1024	-768	-1	-1	-1	-1	4	-1024	-768	-1	-1	-1	-1	4		0	0						Untertest2.avi	0	880	547	72	111				0	Content		-72	-111	30284880	1920549822
30302	10:55:24.006	00:00:30.301	1819	-1024	-768	-1	-1	-1	-1	4	-1024	-768	-1	-1	-1	-1	4		0	0						Untertest2.avi	0	880	547	72	111				0	Content		-72	-111	30301503	1920566445
30318	10:55:24.022	00:00:30.318	1820	-1024	-768	-1	-1	-1	-1	4	-1024	-768	-1	-1	-1	-1	4		0	0						Untertest2.avi	0	880	547	72	111				0	Content		-72	-111	30318128	1920583070
30335	10:55:24.039	00:00:30.334	1821	-1024	-768	-1	-1	-1	-1	4	-1024	-768	-1	-1	-1	-1	4		0	0						Untertest2.avi	0	880	547	72	111				0	Content		-72	-111	30334795	1920599737
30351	10:55:24.055	00:00:30.351	1822	-1024	-768	-1	-1	-1	-1	4	-1024	-768	-1	-1	-1	-1	4		0	0						Untertest2.avi	0	880	547	72	111				0	Content		-72	-111	30351462	1920616404
30368	10:55:24.072	00:00:30.368	1823	-1024	-768	-1	-1	-1	-1	4	-1024	-768	-1	-1	-1	-1	4		0	0						Untertest2.avi	0	880	547	72	111				0	Content		-72	-111	30368109	1920633051
30385	10:55:24.089	00:00:30.384	1824	-1024	-768	-1	-1	-1	-1	4	-1024	-768	-1	-1	-1	-1	4		0	0						Untertest2.avi	0	880	547	72	111				0	Content		-72	-111	30384777	1920649719
30401	10:55:24.105	00:00:30.401	1825	-1024	-768	-1	-1	-1	-1	4	-1024	-768	-1	-1	-1	-1	4		0	0						Untertest2.avi	0	880	547	72	111				0	Content		-72	-111	30401385	1920666327
30419	10:55:24.123	00:00:30.418	1826	-1024	-768	-1	-1	-1	-1	4	-1024	-768	-1	-1	-1	-1	4		0	0						Untertest2.avi	0	880	547	72	111				0	Content		-72	-111	30418639	1920683581
30436	10:55:24.140	00:00:30.435	1827	-1024	-768	-1	-1	-1	-1	4	-1024	-768	-1	-1	-1	-1	4		0	0						Untertest2.avi	0	880	547	72	111				0	Content		-72	-111	30435717	1920700659
30452	10:55:24.156	00:00:30.452	1828	-1024	-768	-1	-1	-1	-1	4	-1024	-768	-1	-1	-1	-1	4		0	0						Untertest2.avi	0	880	547	72	111				0	Content		-72	-111	30452384	1920717326
30469	10:55:24.173	00:00:30.469	1829	-1024	-768	-1	-1	-1	-1	4	-1024	-768	-1	-1	-1	-1	4		0	0						Untertest2.avi	0	880	547	72	111				0	Content		-72	-111	30469051	1920733993
30487	10:55:24.191	00:00:30.486	1830	-1024	-768	-1	-1	-1	-1	4	-1024	-768	-1	-1	-1	-1	4		0	0						Untertest2.avi	0	880	547	72	111				0	Content		-72	-111	30486620	1920751562
30501	10:55:24.205	00:00:30.501	1831	-1024	-768	-1	-1	-1	-1	4	-1024	-768	-1	-1	-1	-1	4		0	0						Untertest2.avi	0	880	547	72	111				0	Content		-72	-111	30501369	1920766311
30518	10:55:24.222	00:00:30.517	1832	-1024	-768	-1	-1	-1	-1	4	-1024	-768	-1	-1	-1	-1	4		0	0						Untertest2.avi	0	880	547	72	111				0	Content		-72	-111	30517993	1920782935
30535	10:55:24.239	00:00:30.534	1833	-1024	-768	-1	-1	-1	-1	4	-1024	-768	-1	-1	-1	-1	4		0	0						Untertest2.avi	0	880	547	72	111				0	Content		-72	-111	30534684	1920799626
30551	10:55:24.255	00:00:30.551	1834	-1024	-768	-1	-1	-1	-1	4	-1024	-768	-1	-1	-1	-1	4		0	0						Untertest2.avi	0	880	547	72	111				0	Content		-72	-111	30551352	1920816294
30568	10:55:24.272	00:00:30.568	1835	-1024	-768	-1	-1	-1	-1	4	-1024	-768	-1	-1	-1	-1	4		0	0						Untertest2.avi	0	880	547	72	111				0	Content		-72	-111	30568019	1920832961
30585	10:55:24.289	00:00:30.584	1836	-1024	-768	-1	-1	-1	-1	4	-1024	-768	-1	-1	-1	-1	4		0	0						Untertest2.avi	0	880	547	72	111				0	Content		-72	-111	30584677	1920849619
30601	10:55:24.305	00:00:30.601	1837	-1024	-768	-1	-1	-1	-1	4	-1024	-768	-1	-1	-1	-1	4		0	0						Untertest2.avi	0	880	547	72	111				0	Content		-72	-111	30601344	1920866286
30618	10:55:24.322	00:00:30.618	1838	-1024	-768	-1	-1	-1	-1	4	-1024	-768	-1	-1	-1	-1	4		0	0						Untertest2.avi	0	880	547	72	111				0	Content		-72	-111	30618012	1920882954
30635	10:55:24.339	00:00:30.634	1839	-1024	-768	-1	-1	-1	-1	4	-1024	-768	-1	-1	-1	-1	4		0	0						Untertest2.avi	0	880	547	72	111				0	Content		-72	-111	30634627	1920899569
30651	10:55:24.355	00:00:30.651	1840	-1024	-768	-1	-1	-1	-1	4	-1024	-768	-1	-1	-1	-1	4		0	0						Untertest2.avi	0	880	547	72	111				0	Content		-72	-111	30651249	1920916191
30668	10:55:24.372	00:00:30.668	1841	-1024	-768	-1	-1	-1	-1	4	-1024	-768	-1	-1	-1	-1	4		0	0						Untertest2.avi	0	880	547	72	111				0	Content		-72	-111	30668329	1920933271
30685	10:55:24.389	00:00:30.684	1842	-1024	-768	-1	-1	-1	-1	4	-1024	-768	-1	-1	-1	-1	4		0	0						Untertest2.avi	0	880	547	72	111				0	Content		-72	-111	30684996	1920949938
30702	10:55:24.406	00:00:30.701	1843	-1024	-768	-1	-1	-1	-1	4	-1024	-768	-1	-1	-1	-1	4		0	0						Untertest2.avi	0	880	547	72	111				0	Content		-72	-111	30701663	1920966605
30719	10:55:24.423	00:00:30.718	1844	-1024	-768	-1	-1	-1	-1	4	-1024	-768	-1	-1	-1	-1	4		0	0						Untertest2.avi	0	880	547	72	111				0	Content		-72	-111	30718813	1920983755
30735	10:55:24.439	00:00:30.735	1845	-1024	-768	-1	-1	-1	-1	4	-1024	-768	-1	-1	-1	-1	4		0	0						Untertest2.avi	0	880	547	72	111				0	Content		-72	-111	30735480	1921000422
30752	10:55:24.456	00:00:30.752	1846	-1024	-768	-1	-1	-1	-1	4	-1024	-768	-1	-1	-1	-1	4		0	0						Untertest2.avi	0	880	547	72	111				0	Content		-72	-111	30752147	1921017089
30768	10:55:24.472	00:00:30.768	1847	-1024	-768	-1	-1	-1	-1	4	-1024	-768	-1	-1	-1	-1	4		0	0						Untertest2.avi	0	880	547	72	111				0	Content		-72	-111	30768377	1921033319
30785	10:55:24.489	00:00:30.785	1848	-1024	-768	-1	-1	-1	-1	4	-1024	-768	-1	-1	-1	-1	4		0	0						Untertest2.avi	0	880	547	72	111				0	Content		-72	-111	30785045	1921049987
30801	10:55:24.505	00:00:30.801	1849	-1024	-768	-1	-1	-1	-1	4	-1024	-768	-1	-1	-1	-1	4		0	0						Untertest2.avi	0	880	547	72	111				0	Content		-72	-111	30801119	1921066061
30818	10:55:24.522	00:00:30.817	1850	-1024	-768	-1	-1	-1	-1	4	-1024	-768	-1	-1	-1	-1	4		0	0						Untertest2.avi	0	880	547	72	111				0	Content		-72	-111	30817781	1921082723
30834	10:55:24.538	00:00:30.834	1851	-1024	-768	-1	-1	-1	-1	4	-1024	-768	-1	-1	-1	-1	4		0	0						Untertest2.avi	0	880	547	72	111				0	Content		-72	-111	30834448	1921099390
30851	10:55:24.555	00:00:30.851	1852	-1024	-768	-1	-1	-1	-1	4	-1024	-768	-1	-1	-1	-1	4		0	0						Untertest2.avi	0	880	547	72	111				0	Content		-72	-111	30851116	1921116058
30868	10:55:24.572	00:00:30.867	1853	-1024	-768	-1	-1	-1	-1	4	-1024	-768	-1	-1	-1	-1	4		0	0						Untertest2.avi	0	880	547	72	111				0	Content		-72	-111	30867802	1921132744
30884	10:55:24.588	00:00:30.884	1854	-1024	-768	-1	-1	-1	-1	4	-1024	-768	-1	-1	-1	-1	4		0	0						Untertest2.avi	0	880	547	72	111				0	Content		-72	-111	30884469	1921149411
30901	10:55:24.605	00:00:30.901	1855	-1024	-768	-1	-1	-1	-1	4	-1024	-768	-1	-1	-1	-1	4		0	0						Untertest2.avi	0	880	547	72	111				0	Content		-72	-111	30901137	1921166079
30918	10:55:24.622	00:00:30.917	1856	-1024	-768	-1	-1	-1	-1	4	-1024	-768	-1	-1	-1	-1	4		0	0						Untertest2.avi	0	880	547	72	111				0	Content		-72	-111	30917779	1921182721
30934	10:55:24.638	00:00:30.934	1857	-1024	-768	-1	-1	-1	-1	4	-1024	-768	-1	-1	-1	-1	4		0	0						Untertest2.avi	0	880	547	72	111				0	Content		-72	-111	30934472	1921199414
30951	10:55:24.655	00:00:30.951	1858	-1024	-768	-1	-1	-1	-1	4	-1024	-768	-1	-1	-1	-1	4		0	0						Untertest2.avi	0	880	547	72	111				0	Content		-72	-111	30951305	1921216247
30968	10:55:24.672	00:00:30.967	1859	-1024	-768	-1	-1	-1	-1	4	-1024	-768	-1	-1	-1	-1	4		0	0						Untertest2.avi	0	880	547	72	111				0	Content		-72	-111	30967972	1921232914
30985	10:55:24.689	00:00:30.984	1860	-1024	-768	-1	-1	-1	-1	4	-1024	-768	-1	-1	-1	-1	4		0	0						Untertest2.avi	0	880	547	72	111				0	Content		-72	-111	30984639	1921249581
31002	10:55:24.706	00:00:31.001	1861	-1024	-768	-1	-1	-1	-1	4	-1024	-768	-1	-1	-1	-1	4		0	0						Untertest2.avi	0	880	547	72	111				0	Content		-72	-111	31001622	1921266564
31018	10:55:24.722	00:00:31.018	1862	-1024	-768	-1	-1	-1	-1	4	-1024	-768	-1	-1	-1	-1	4		0	0						Untertest2.avi	0	880	547	72	111				0	Content		-72	-111	31018290	1921283232
31035	10:55:24.739	00:00:31.034	1863	-1024	-768	-1	-1	-1	-1	4	-1024	-768	-1	-1	-1	-1	4		0	0						Untertest2.avi	0	880	547	72	111				0	Content		-72	-111	31034957	1921299899
31052	10:55:24.756	00:00:31.052	1864	-1024	-768	-1	-1	-1	-1	4	-1024	-768	-1	-1	-1	-1	4		0	0						Untertest2.avi	0	880	547	72	111				0	Content		-72	-111	31052272	1921317214
31069	10:55:24.773	00:00:31.068	1865	-1024	-768	-1	-1	-1	-1	4	-1024	-768	-1	-1	-1	-1	4		0	0						Untertest2.avi	0	880	547	72	111				0	Content		-72	-111	31068940	1921333882
31086	10:55:24.790	00:00:31.086	1866	-1024	-768	-1	-1	-1	-1	4	-1024	-768	-1	-1	-1	-1	4		0	0						Untertest2.avi	0	880	547	72	111				0	Content		-72	-111	31086210	1921351152
31101	10:55:24.805	00:00:31.100	1867	-1024	-768	-1	-1	-1	-1	4	-1024	-768	-1	-1	-1	-1	4		0	0						Untertest2.avi	0	880	547	72	111				0	Content		-72	-111	31100955	1921365897
31118	10:55:24.822	00:00:31.117	1868	-1024	-768	-1	-1	-1	-1	4	-1024	-768	-1	-1	-1	-1	4		0	0						Untertest2.avi	0	880	547	72	111				0	Content		-72	-111	31117579	1921382521
31134	10:55:24.838	00:00:31.134	1869	-1024	-768	-1	-1	-1	-1	4	-1024	-768	-1	-1	-1	-1	4		0	0						Untertest2.avi	0	880	547	72	111				0	Content		-72	-111	31134265	1921399207
31151	10:55:24.855	00:00:31.150	1870	-1024	-768	-1	-1	-1	-1	4	-1024	-768	-1	-1	-1	-1	4		0	0						Untertest2.avi	0	880	547	72	111				0	Content		-72	-111	31150932	1921415874
31168	10:55:24.872	00:00:31.167	1871	-1024	-768	-1	-1	-1	-1	4	-1024	-768	-1	-1	-1	-1	4		0	0						Untertest2.avi	0	880	547	72	111				0	Content		-72	-111	31167599	1921432541
31184	10:55:24.888	00:00:31.184	1872	-1024	-768	-1	-1	-1	-1	4	-1024	-768	-1	-1	-1	-1	4		0	0						Untertest2.avi	0	880	547	72	111				0	Content		-72	-111	31184259	1921449201
31201	10:55:24.905	00:00:31.200	1873	-1024	-768	-1	-1	-1	-1	4	-1024	-768	-1	-1	-1	-1	4		0	0						Untertest2.avi	0	880	547	72	111				0	Content		-72	-111	31200926	1921465868
31218	10:55:24.922	00:00:31.217	1874	-1024	-768	-1	-1	-1	-1	4	-1024	-768	-1	-1	-1	-1	4		0	0						Untertest2.avi	0	880	547	72	111				0	Content		-72	-111	31217593	1921482535
31234	10:55:24.938	00:00:31.234	1875	-1024	-768	-1	-1	-1	-1	4	-1024	-768	-1	-1	-1	-1	4		0	0						Untertest2.avi	0	880	547	72	111				0	Content		-72	-111	31234206	1921499148
31251	10:55:24.955	00:00:31.250	1876	-1024	-768	-1	-1	-1	-1	4	-1024	-768	-1	-1	-1	-1	4		0	0						Untertest2.avi	0	880	547	72	111				0	Content		-72	-111	31250831	1921515773
31268	10:55:24.972	00:00:31.267	1877	-1024	-768	-1	-1	-1	-1	4	-1024	-768	-1	-1	-1	-1	4		0	0						Untertest2.avi	0	880	547	72	111				0	Content		-72	-111	31267900	1921532842
31285	10:55:24.989	00:00:31.284	1878	-1024	-768	-1	-1	-1	-1	4	-1024	-768	-1	-1	-1	-1	4		0	0						Untertest2.avi	0	880	547	72	111				0	Content		-72	-111	31284567	1921549509
31301	10:55:25.005	00:00:31.301	1879	-1024	-768	-1	-1	-1	-1	4	-1024	-768	-1	-1	-1	-1	4		0	0						Untertest2.avi	0	880	547	72	111				0	Content		-72	-111	31301234	1921566176
31318	10:55:25.022	00:00:31.318	1880	-1024	-768	-1	-1	-1	-1	4	-1024	-768	-1	-1	-1	-1	4		0	0						Untertest2.avi	0	880	547	72	111				0	Content		-72	-111	31318385	1921583327
31335	10:55:25.039	00:00:31.335	1881	-1024	-768	-1	-1	-1	-1	4	-1024	-768	-1	-1	-1	-1	4		0	0						Untertest2.avi	0	880	547	72	111				0	Content		-72	-111	31335052	1921599994
31352	10:55:25.056	00:00:31.351	1882	-1024	-768	-1	-1	-1	-1	4	-1024	-768	-1	-1	-1	-1	4		0	0						Untertest2.avi	0	880	547	72	111				0	Content		-72	-111	31351719	1921616661
31368	10:55:25.072	00:00:31.367	1883	-1024	-768	-1	-1	-1	-1	4	-1024	-768	-1	-1	-1	-1	4		0	0						Untertest2.avi	0	880	547	72	111				0	Content		-72	-111	31367955	1921632897
31385	10:55:25.089	00:00:31.384	1884	-1024	-768	-1	-1	-1	-1	4	-1024	-768	-1	-1	-1	-1	4		0	0						Untertest2.avi	0	880	547	72	111				0	Content		-72	-111	31384622	1921649564
31401	10:55:25.105	00:00:31.401	1885	-1024	-768	-1	-1	-1	-1	4	-1024	-768	-1	-1	-1	-1	4		0	0						Untertest2.avi	0	880	547	72	111				0	Content		-72	-111	31401100	1921666042
31418	10:55:25.122	00:00:31.417	1886	-1024	-768	-1	-1	-1	-1	4	-1024	-768	-1	-1	-1	-1	4		0	0						Untertest2.avi	0	880	547	72	111				0	Content		-72	-111	31417767	1921682709
31434	10:55:25.138	00:00:31.434	1887	-1024	-768	-1	-1	-1	-1	4	-1024	-768	-1	-1	-1	-1	4		0	0						Untertest2.avi	0	880	547	72	111				0	Content		-72	-111	31434435	1921699377
31451	10:55:25.155	00:00:31.450	1888	-1024	-768	-1	-1	-1	-1	4	-1024	-768	-1	-1	-1	-1	4		0	0						Untertest2.avi	0	880	547	72	111				0	Content		-72	-111	31450802	1921715744
31467	10:55:25.171	00:00:31.467	1889	-1024	-768	-1	-1	-1	-1	4	-1024	-768	-1	-1	-1	-1	4		0	0						Untertest2.avi	0	880	547	72	111				0	Content		-72	-111	31467421	1921732363
31484	10:55:25.188	00:00:31.484	1890	-1024	-768	-1	-1	-1	-1	4	-1024	-768	-1	-1	-1	-1	4		0	0						Untertest2.avi	0	880	547	72	111				0	Content		-72	-111	31484046	1921748988
31501	10:55:25.205	00:00:31.500	1891	-1024	-768	-1	-1	-1	-1	4	-1024	-768	-1	-1	-1	-1	4		0	0						Untertest2.avi	0	880	547	72	111				0	Content		-72	-111	31500714	1921765656
31517	10:55:25.221	00:00:31.517	1892	-1024	-768	-1	-1	-1	-1	4	-1024	-768	-1	-1	-1	-1	4		0	0						Untertest2.avi	0	880	547	72	111				0	Content		-72	-111	31517381	1921782323
31534	10:55:25.238	00:00:31.534	1893	-1024	-768	-1	-1	-1	-1	4	-1024	-768	-1	-1	-1	-1	4		0	0						Untertest2.avi	0	880	547	72	111				0	Content		-72	-111	31534017	1921798959
31551	10:55:25.255	00:00:31.550	1894	-1024	-768	-1	-1	-1	-1	4	-1024	-768	-1	-1	-1	-1	4		0	0						Untertest2.avi	0	880	547	72	111				0	Content		-72	-111	31550685	1921815627
31567	10:55:25.271	00:00:31.567	1895	-1024	-768	-1	-1	-1	-1	4	-1024	-768	-1	-1	-1	-1	4		0	0						Untertest2.avi	0	880	547	72	111				0	Content		-72	-111	31567352	1921832294
31584	10:55:25.288	00:00:31.584	1896	-1024	-768	-1	-1	-1	-1	4	-1024	-768	-1	-1	-1	-1	4		0	0						Untertest2.avi	0	880	547	72	111				0	Content		-72	-111	31584257	1921849199
31601	10:55:25.305	00:00:31.600	1897	-1024	-768	-1	-1	-1	-1	4	-1024	-768	-1	-1	-1	-1	4		0	0						Untertest2.avi	0	880	547	72	111				0	Content		-72	-111	31600924	1921865866
31618	10:55:25.322	00:00:31.617	1898	-1024	-768	-1	-1	-1	-1	4	-1024	-768	-1	-1	-1	-1	4		0	0						Untertest2.avi	0	880	547	72	111				0	Content		-72	-111	31617884	1921882826
31635	10:55:25.339	00:00:31.634	1899	-1024	-768	-1	-1	-1	-1	4	-1024	-768	-1	-1	-1	-1	4		0	0						Untertest2.avi	0	880	547	72	111				0	Content		-72	-111	31634551	1921899493
31651	10:55:25.355	00:00:31.651	1900	-1024	-768	-1	-1	-1	-1	4	-1024	-768	-1	-1	-1	-1	4		0	0						Untertest2.avi	0	880	547	72	111				0	Content		-72	-111	31651218	1921916160
31669	10:55:25.373	00:00:31.668	1901	-1024	-768	-1	-1	-1	-1	4	-1024	-768	-1	-1	-1	-1	4		0	0						Untertest2.avi	0	880	547	72	111				0	Content		-72	-111	31668502	1921933444
31685	10:55:25.389	00:00:31.685	1902	-1024	-768	-1	-1	-1	-1	4	-1024	-768	-1	-1	-1	-1	4		0	0						Untertest2.avi	0	880	547	72	111				0	Content		-72	-111	31685169	1921950111
31702	10:55:25.406	00:00:31.702	1903	-1024	-768	-1	-1	-1	-1	4	-1024	-768	-1	-1	-1	-1	4		0	0						Untertest2.avi	0	880	547	72	111				0	Content		-72	-111	31702406	1921967348
31717	10:55:25.421	00:00:31.717	1904	-1024	-768	-1	-1	-1	-1	4	-1024	-768	-1	-1	-1	-1	4		0	0						Untertest2.avi	0	880	547	72	111				0	Content		-72	-111	31717152	1921982094
31734	10:55:25.438	00:00:31.733	1905	-1024	-768	-1	-1	-1	-1	4	-1024	-768	-1	-1	-1	-1	4		0	0						Untertest2.avi	0	880	547	72	111				0	Content		-72	-111	31733902	1921998844
31751	10:55:25.455	00:00:31.750	1906	-1024	-768	-1	-1	-1	-1	4	-1024	-768	-1	-1	-1	-1	4		0	0						Untertest2.avi	0	880	547	72	111				0	Content		-72	-111	31750588	1922015530
31767	10:55:25.471	00:00:31.767	1907	-1024	-768	-1	-1	-1	-1	4	-1024	-768	-1	-1	-1	-1	4		0	0						Untertest2.avi	0	880	547	72	111				0	Content		-72	-111	31767255	1922032197
31784	10:55:25.488	00:00:31.783	1908	-1024	-768	-1	-1	-1	-1	4	-1024	-768	-1	-1	-1	-1	4		0	0						Untertest2.avi	0	880	547	72	111				0	Content		-72	-111	31783922	1922048864
31801	10:55:25.505	00:00:31.800	1909	-1024	-768	-1	-1	-1	-1	4	-1024	-768	-1	-1	-1	-1	4		0	0						Untertest2.avi	0	880	547	72	111				0	Content		-72	-111	31800538	1922065480
31817	10:55:25.521	00:00:31.817	1910	-1024	-768	-1	-1	-1	-1	4	-1024	-768	-1	-1	-1	-1	4		0	0						Untertest2.avi	0	880	547	72	111				0	Content		-72	-111	31817205	1922082147
31834	10:55:25.538	00:00:31.833	1911	-1024	-768	-1	-1	-1	-1	4	-1024	-768	-1	-1	-1	-1	4		0	0						Untertest2.avi	0	880	547	72	111				0	Content		-72	-111	31833872	1922098814
31850	10:55:25.554	00:00:31.850	1912	-1024	-768	-1	-1	-1	-1	4	-1024	-768	-1	-1	-1	-1	4		0	0						Untertest2.avi	0	880	547	72	111				0	Content		-72	-111	31850405	1922115347
31867	10:55:25.571	00:00:31.867	1913	-1024	-768	-1	-1	-1	-1	4	-1024	-768	-1	-1	-1	-1	4		0	0						Untertest2.avi	0	880	547	72	111				0	Content		-72	-111	31867157	1922132099
31884	10:55:25.588	00:00:31.884	1914	-1024	-768	-1	-1	-1	-1	4	-1024	-768	-1	-1	-1	-1	4		0	0						Untertest2.avi	0	880	547	72	111				0	Content		-72	-111	31884193	1922149135
31901	10:55:25.605	00:00:31.900	1915	-1024	-768	-1	-1	-1	-1	4	-1024	-768	-1	-1	-1	-1	4		0	0						Untertest2.avi	0	880	547	72	111				0	Content		-72	-111	31900860	1922165802
31918	10:55:25.622	00:00:31.917	1916	-1024	-768	-1	-1	-1	-1	4	-1024	-768	-1	-1	-1	-1	4		0	0						Untertest2.avi	0	880	547	72	111				0	Content		-72	-111	31917528	1922182470
31935	10:55:25.639	00:00:31.934	1917	-1024	-768	-1	-1	-1	-1	4	-1024	-768	-1	-1	-1	-1	4		0	0						Untertest2.avi	0	880	547	72	111				0	Content		-72	-111	31934693	1922199635
31951	10:55:25.655	00:00:31.951	1918	-1024	-768	-1	-1	-1	-1	4	-1024	-768	-1	-1	-1	-1	4		0	0						Untertest2.avi	0	880	547	72	111				0	Content		-72	-111	31951360	1922216302
31968	10:55:25.672	00:00:31.968	1919	-1024	-768	-1	-1	-1	-1	4	-1024	-768	-1	-1	-1	-1	4		0	0						Untertest2.avi	0	880	547	72	111				0	Content		-72	-111	31968028	1922232970
31984	10:55:25.688	00:00:31.984	1920	-1024	-768	-1	-1	-1	-1	4	-1024	-768	-1	-1	-1	-1	4		0	0						Untertest2.avi	0	880	547	72	111				0	Content		-72	-111	31984359	1922249301
32001	10:55:25.705	00:00:32.001	1921	-1024	-768	-1	-1	-1	-1	4	-1024	-768	-1	-1	-1	-1	4		0	0						Untertest2.avi	0	880	547	72	111				0	Content		-72	-111	32001026	1922265968
32018	10:55:25.722	00:00:32.017	1922	-1024	-768	-1	-1	-1	-1	4	-1024	-768	-1	-1	-1	-1	4		0	0						Untertest2.avi	0	880	547	72	111				0	Content		-72	-111	32017693	1922282635
32034	10:55:25.738	00:00:32.034	1923	-1024	-768	-1	-1	-1	-1	4	-1024	-768	-1	-1	-1	-1	4		0	0						Untertest2.avi	0	880	547	72	111				0	Content		-72	-111	32034135	1922299077
32051	10:55:25.755	00:00:32.050	1924	-1024	-768	-1	-1	-1	-1	4	-1024	-768	-1	-1	-1	-1	4		0	0						Untertest2.avi	0	880	547	72	111				0	Content		-72	-111	32050802	1922315744
32067	10:55:25.771	00:00:32.067	1925	-1024	-768	-1	-1	-1	-1	4	-1024	-768	-1	-1	-1	-1	4		0	0						Untertest2.avi	0	880	547	72	111				0	Content		-72	-111	32067469	1922332411
32084	10:55:25.788	00:00:32.083	1926	-1024	-768	-1	-1	-1	-1	4	-1024	-768	-1	-1	-1	-1	4		0	0						Untertest2.avi	0	880	547	72	111				0	Content		-72	-111	32083624	1922348566
32100	10:55:25.804	00:00:32.100	1927	-1024	-768	-1	-1	-1	-1	4	-1024	-768	-1	-1	-1	-1	4		0	0						Untertest2.avi	0	880	547	72	111				0	Content		-72	-111	32100247	1922365189
32117	10:55:25.821	00:00:32.116	1928	-1024	-768	-1	-1	-1	-1	4	-1024	-768	-1	-1	-1	-1	4		0	0						Untertest2.avi	0	880	547	72	111				0	Content		-72	-111	32116914	1922381856
32134	10:55:25.838	00:00:32.133	1929	-1024	-768	-1	-1	-1	-1	4	-1024	-768	-1	-1	-1	-1	4		0	0						Untertest2.avi	0	880	547	72	111				0	Content		-72	-111	32133581	1922398523
32150	10:55:25.854	00:00:32.150	1930	-1024	-768	-1	-1	-1	-1	4	-1024	-768	-1	-1	-1	-1	4		0	0						Untertest2.avi	0	880	547	72	111				0	Content		-72	-111	32150249	1922415191
32167	10:55:25.871	00:00:32.166	1931	-1024	-768	-1	-1	-1	-1	4	-1024	-768	-1	-1	-1	-1	4		0	0						Untertest2.avi	0	880	547	72	111				0	Content		-72	-111	32166941	1922431883
32184	10:55:25.888	00:00:32.183	1932	-1024	-768	-1	-1	-1	-1	4	-1024	-768	-1	-1	-1	-1	4		0	0						Untertest2.avi	0	880	547	72	111				0	Content		-72	-111	32183608	1922448550
32200	10:55:25.904	00:00:32.200	1933	-1024	-768	-1	-1	-1	-1	4	-1024	-768	-1	-1	-1	-1	4		0	0						Untertest2.avi	0	880	547	72	111				0	Content		-72	-111	32200253	1922465195
32217	10:55:25.921	00:00:32.217	1934	-1024	-768	-1	-1	-1	-1	4	-1024	-768	-1	-1	-1	-1	4		0	0						Untertest2.avi	0	880	547	72	111				0	Content		-72	-111	32217496	1922482438
32234	10:55:25.938	00:00:32.234	1935	-1024	-768	-1	-1	-1	-1	4	-1024	-768	-1	-1	-1	-1	4		0	0						Untertest2.avi	0	880	547	72	111				0	Content		-72	-111	32234163	1922499105
32251	10:55:25.955	00:00:32.251	1936	-1024	-768	-1	-1	-1	-1	4	-1024	-768	-1	-1	-1	-1	4		0	0						Untertest2.avi	0	880	547	72	111				0	Content		-72	-111	32251449	1922516391
32268	10:55:25.972	00:00:32.268	1937	-1024	-768	-1	-1	-1	-1	4	-1024	-768	-1	-1	-1	-1	4		0	0						Untertest2.avi	0	880	547	72	111				0	Content		-72	-111	32268117	1922533059
32285	10:55:25.989	00:00:32.285	1938	-1024	-768	-1	-1	-1	-1	4	-1024	-768	-1	-1	-1	-1	4		0	0						Untertest2.avi	0	880	547	72	111				0	Content		-72	-111	32285359	1922550301
32300	10:55:26.004	00:00:32.300	1939	-1024	-768	-1	-1	-1	-1	4	-1024	-768	-1	-1	-1	-1	4		0	0						Untertest2.avi	0	880	547	72	111				0	Content		-72	-111	32300106	1922565048
32317	10:55:26.021	00:00:32.316	1940	-1024	-768	-1	-1	-1	-1	4	-1024	-768	-1	-1	-1	-1	4		0	0						Untertest2.avi	0	880	547	72	111				0	Content		-72	-111	32316855	1922581797
32334	10:55:26.038	00:00:32.333	1941	-1024	-768	-1	-1	-1	-1	4	-1024	-768	-1	-1	-1	-1	4		0	0						Untertest2.avi	0	880	547	72	111				0	Content		-72	-111	32333541	1922598483
32350	10:55:26.054	00:00:32.350	1942	-1024	-768	-1	-1	-1	-1	4	-1024	-768	-1	-1	-1	-1	4		0	0						Untertest2.avi	0	880	547	72	111				0	Content		-72	-111	32350208	1922615150
32367	10:55:26.071	00:00:32.366	1943	-1024	-768	-1	-1	-1	-1	4	-1024	-768	-1	-1	-1	-1	4		0	0						Untertest2.avi	0	880	547	72	111				0	Content		-72	-111	32366875	1922631817
32383	10:55:26.087	00:00:32.383	1944	-1024	-768	-1	-1	-1	-1	4	-1024	-768	-1	-1	-1	-1	4		0	0						Untertest2.avi	0	880	547	72	111				0	Content		-72	-111	32383491	1922648433
32400	10:55:26.104	00:00:32.400	1945	-1024	-768	-1	-1	-1	-1	4	-1024	-768	-1	-1	-1	-1	4		0	0						Untertest2.avi	0	880	547	72	111				0	Content		-72	-111	32400159	1922665101
32417	10:55:26.121	00:00:32.416	1946	-1024	-768	-1	-1	-1	-1	4	-1024	-768	-1	-1	-1	-1	4		0	0						Untertest2.avi	0	880	547	72	111				0	Content		-72	-111	32416826	1922681768
32433	10:55:26.137	00:00:32.433	1947	-1024	-768	-1	-1	-1	-1	4	-1024	-768	-1	-1	-1	-1	4		0	0						Untertest2.avi	0	880	547	72	111				0	Content		-72	-111	32433349	1922698291
32450	10:55:26.154	00:00:32.450	1948	-1024	-768	-1	-1	-1	-1	4	-1024	-768	-1	-1	-1	-1	4		0	0						Untertest2.avi	0	880	547	72	111				0	Content		-72	-111	32450100	1922715042
32467	10:55:26.171	00:00:32.467	1949	-1024	-768	-1	-1	-1	-1	4	-1024	-768	-1	-1	-1	-1	4		0	0						Untertest2.avi	0	880	547	72	111				0	Content		-72	-111	32467141	1922732083
32484	10:55:26.188	00:00:32.483	1950	-1024	-768	-1	-1	-1	-1	4	-1024	-768	-1	-1	-1	-1	4		0	0						Untertest2.avi	0	880	547	72	111				0	Content		-72	-111	32483808	1922748750
32500	10:55:26.204	00:00:32.500	1951	-1024	-768	-1	-1	-1	-1	4	-1024	-768	-1	-1	-1	-1	4		0	0						Untertest2.avi	0	880	547	72	111				0	Content		-72	-111	32500475	1922765417
32518	10:55:26.222	00:00:32.517	1952	-1024	-768	-1	-1	-1	-1	4	-1024	-768	-1	-1	-1	-1	4		0	0						Untertest2.avi	0	880	547	72	111				0	Content		-72	-111	32517642	1922782584
32534	10:55:26.238	00:00:32.534	1953	-1024	-768	-1	-1	-1	-1	4	-1024	-768	-1	-1	-1	-1	4		0	0						Untertest2.avi	0	880	547	72	111				0	Content		-72	-111	32534309	1922799251
32551	10:55:26.255	00:00:32.550	1954	-1024	-768	-1	-1	-1	-1	4	-1024	-768	-1	-1	-1	-1	4		0	0						Untertest2.avi	0	880	547	72	111				0	Content		-72	-111	32550976	1922815918
32567	10:55:26.271	00:00:32.567	1955	-1024	-768	-1	-1	-1	-1	4	-1024	-768	-1	-1	-1	-1	4		0	0						Untertest2.avi	0	880	547	72	111				0	Content		-72	-111	32567307	1922832249
32584	10:55:26.288	00:00:32.583	1956	-1024	-768	-1	-1	-1	-1	4	-1024	-768	-1	-1	-1	-1	4		0	0						Untertest2.avi	0	880	547	72	111				0	Content		-72	-111	32583974	1922848916
32601	10:55:26.305	00:00:32.600	1957	-1024	-768	-1	-1	-1	-1	4	-1024	-768	-1	-1	-1	-1	4		0	0						Untertest2.avi	0	880	547	72	111				0	Content		-72	-111	32600641	1922865583
32617	10:55:26.321	00:00:32.617	1958	-1024	-768	-1	-1	-1	-1	4	-1024	-768	-1	-1	-1	-1	4		0	0						Untertest2.avi	0	880	547	72	111				0	Content		-72	-111	32617081	1922882023
32634	10:55:26.338	00:00:32.633	1959	-1024	-768	-1	-1	-1	-1	4	-1024	-768	-1	-1	-1	-1	4		0	0						Untertest2.avi	0	880	547	72	111				0	Content		-72	-111	32633749	1922898691
32650	10:55:26.354	00:00:32.650	1960	-1024	-768	-1	-1	-1	-1	4	-1024	-768	-1	-1	-1	-1	4		0	0						Untertest2.avi	0	880	547	72	111				0	Content		-72	-111	32650416	1922915358
32667	10:55:26.371	00:00:32.666	1961	-1024	-768	-1	-1	-1	-1	4	-1024	-768	-1	-1	-1	-1	4		0	0						Untertest2.avi	0	880	547	72	111				0	Content		-72	-111	32666581	1922931523
32683	10:55:26.387	00:00:32.683	1962	-1024	-768	-1	-1	-1	-1	4	-1024	-768	-1	-1	-1	-1	4		0	0						Untertest2.avi	0	880	547	72	111				0	Content		-72	-111	32683208	1922948150
32700	10:55:26.404	00:00:32.699	1963	-1024	-768	-1	-1	-1	-1	4	-1024	-768	-1	-1	-1	-1	4		0	0						Untertest2.avi	0	880	547	72	111				0	Content		-72	-111	32699874	1922964816
32717	10:55:26.421	00:00:32.716	1964	-1024	-768	-1	-1	-1	-1	4	-1024	-768	-1	-1	-1	-1	4		0	0						Untertest2.avi	0	880	547	72	111				0	Content		-72	-111	32716541	1922981483
32733	10:55:26.437	00:00:32.733	1965	-1024	-768	-1	-1	-1	-1	4	-1024	-768	-1	-1	-1	-1	4		0	0						Untertest2.avi	0	880	547	72	111				0	Content		-72	-111	32733208	1922998150
32750	10:55:26.454	00:00:32.749	1966	-1024	-768	-1	-1	-1	-1	4	-1024	-768	-1	-1	-1	-1	4		0	0						Untertest2.avi	0	880	547	72	111				0	Content		-72	-111	32749897	1923014839
32767	10:55:26.471	00:00:32.766	1967	-1024	-768	-1	-1	-1	-1	4	-1024	-768	-1	-1	-1	-1	4		0	0						Untertest2.avi	0	880	547	72	111				0	Content		-72	-111	32766564	1923031506
32783	10:55:26.487	00:00:32.783	1968	-1024	-768	-1	-1	-1	-1	4	-1024	-768	-1	-1	-1	-1	4		0	0						Untertest2.avi	0	880	547	72	111				0	Content		-72	-111	32783209	1923048151
32800	10:55:26.504	00:00:32.800	1969	-1024	-768	-1	-1	-1	-1	4	-1024	-768	-1	-1	-1	-1	4		0	0						Untertest2.avi	0	880	547	72	111				0	Content		-72	-111	32800452	1923065394
32817	10:55:26.521	00:00:32.817	1970	-1024	-768	-1	-1	-1	-1	4	-1024	-768	-1	-1	-1	-1	4		0	0						Untertest2.avi	0	880	547	72	111				0	Content		-72	-111	32817120	1923082062
32834	10:55:26.538	00:00:32.834	1971	-1024	-768	-1	-1	-1	-1	4	-1024	-768	-1	-1	-1	-1	4		0	0						Untertest2.avi	0	880	547	72	111				0	Content		-72	-111	32834406	1923099348
32851	10:55:26.555	00:00:32.851	1972	-1024	-768	-1	-1	-1	-1	4	-1024	-768	-1	-1	-1	-1	4		0	0						Untertest2.avi	0	880	547	72	111				0	Content		-72	-111	32851073	1923116015
32868	10:55:26.572	00:00:32.868	1973	-1024	-768	-1	-1	-1	-1	4	-1024	-768	-1	-1	-1	-1	4		0	0						Untertest2.avi	0	880	547	72	111				0	Content		-72	-111	32868317	1923133259
32883	10:55:26.587	00:00:32.883	1974	-1024	-768	-1	-1	-1	-1	4	-1024	-768	-1	-1	-1	-1	4		0	0						Untertest2.avi	0	880	547	72	111				0	Content		-72	-111	32883063	1923148005
32900	10:55:26.604	00:00:32.899	1975	-1024	-768	-1	-1	-1	-1	4	-1024	-768	-1	-1	-1	-1	4		0	0						Untertest2.avi	0	880	547	72	111				0	Content		-72	-111	32899812	1923164754
32916	10:55:26.620	00:00:32.916	1976	-1024	-768	-1	-1	-1	-1	4	-1024	-768	-1	-1	-1	-1	4		0	0						Untertest2.avi	0	880	547	72	111				0	Content		-72	-111	32916497	1923181439
32933	10:55:26.637	00:00:32.933	1977	-1024	-768	-1	-1	-1	-1	4	-1024	-768	-1	-1	-1	-1	4		0	0						Untertest2.avi	0	880	547	72	111				0	Content		-72	-111	32933165	1923198107
32950	10:55:26.654	00:00:32.949	1978	-1024	-768	-1	-1	-1	-1	4	-1024	-768	-1	-1	-1	-1	4		0	0						Untertest2.avi	0	880	547	72	111				0	Content		-72	-111	32949832	1923214774
32966	10:55:26.670	00:00:32.966	1979	-1024	-768	-1	-1	-1	-1	4	-1024	-768	-1	-1	-1	-1	4		0	0						Untertest2.avi	0	880	547	72	111				0	Content		-72	-111	32966448	1923231390
[truncated: 1,658 more rows]
