# Supplementary material for: Gaze Duration Biases for Colours in Combination with Dissonant and Consonant Sounds: A Comparative Eye-Tracking Study with Orangutans
Source: PLoS One. 2015 Oct 14;10(10):e0139894. doi: 10.1371/journal.pone.0139894 (PMC4605782; doi:10.1371/journal.pone.0139894)
Supplement: S1 Data — (ZIP) [file pone.0139894.s004.zip › Plos ColourSound Data/Apes/Farben_Musik_U2/Rec 17-All-Data.tsv]

System Properties:
Operating System:	Microsoft Windows NT 6.1.7601 Service Pack 1
System User Name:	tobiiadmin
Machine Name:	LOE7690LAP
Data properties:
Recording name:	Rec 17
Recording date:	05.03.2014
Recording time:	08:50:42
Recording resolution:	1024 x 768
Export date:	09.03.2014
Export time:	12:20:08
Participant:	Padana_S2
Filter settings:
Eye: Average
Validity: Normal
Fixation filter: Tobii fixation filter
Velocity threshold: 35
Distance threshold: 35
Timestamp	DateTimeStamp	DateTimeStampStartOffset	Number	GazePointXLeft	GazePointYLeft	CamXLeft	CamYLeft	DistanceLeft	PupilLeft	ValidityLeft	GazePointXRight	GazePointYRight	CamXRight	CamYRight	DistanceRight	PupilRight	ValidityRight	FixationIndex	GazePointX	GazePointY	Event	EventKey	Data1	Data2	Descriptor	StimuliName	StimuliID	MediaWidth	MediaHeight	MediaPosX	MediaPosY	MappedFixationPointX	MappedFixationPointY	FixationDuration	AoiIds	AoiNames	WebGroupImage	MappedGazeDataPointX	MappedGazeDataPointY	MicroSecondTimestamp	AbsoluteMicroSecondTimestamp
13	08:50:42.460	00:00:00.013	0	1230,939	791,2321	0,3458959	0,6926392	504,8379	3,759053	0	1245,824	819,944	0,1879134	0,7509018	498,2784	3,606379	0	1	1238	806						No media	0	1024	768	0	0	1219	801	213	0	Content		1238	806	13187	1332223039
30	08:50:42.477	00:00:00.029	1	1185,651	786,3577	0,3436336	0,6915365	490,0463	3,630139	0	1259,722	803,8167	0,1878985	0,7500585	497,8479	3,632346	0	1	1223	795						No media	0	1024	768	0	0	1219	801	213	0	Content		1223	795	29809	1332239661
47	08:50:42.494	00:00:00.046	2	1188,783	788,2684	0,3438072	0,6900036	490,0366	3,661791	0	1252,663	816,7103	0,1881691	0,7489539	499,6466	3,629408	0	1	1221	802						No media	0	1024	768	0	0	1219	801	213	0	Content		1221	802	46557	1332256409
63	08:50:42.510	00:00:00.062	3	1182,958	786,6425	0,3440271	0,6881157	489,9348	3,682729	0	1259,262	815,6169	0,188211	0,7475811	497,6303	3,646301	0	1	1221	801						No media	0	1024	768	0	0	1219	801	213	0	Content		1221	801	62678	1332272530
80	08:50:42.527	00:00:00.079	4	1180,217	787,8239	0,3444681	0,6857314	490,0659	3,678451	0	1246,861	813,2452	0,1883942	0,7457022	495,5514	3,620716	0	1	1214	801						No media	0	1024	768	0	0	1219	801	213	0	Content		1214	801	79676	1332289528
96	08:50:42.543	00:00:00.095	5	1183,656	788,0254	0,3450851	0,6832034	490,1185	3,675913	0	1251,521	819,5461	0,1890755	0,7436156	497,0464	3,629446	0	1	1218	804						No media	0	1024	768	0	0	1219	801	213	0	Content		1218	804	95919	1332305771
113	08:50:42.560	00:00:00.112	6	1177,438	784,7452	0,3460218	0,680809	490,3115	3,681521	0	1243,23	813,368	0,1899153	0,7415963	497,188	3,649767	0	1	1210	799						No media	0	1024	768	0	0	1219	801	213	0	Content		1210	799	112544	1332322396
129	08:50:42.576	00:00:00.129	7	1177,344	788,7237	0,3471796	0,6786347	490,3081	3,665579	0	1260,001	810,9457	0,190983	0,7396754	497,7502	3,669307	0	1	1219	800						No media	0	1024	768	0	0	1219	801	213	0	Content		1219	800	129166	1332339018
146	08:50:42.593	00:00:00.146	8	1185,53	792,0471	0,3485072	0,6767186	490,3758	3,680336	0	1259,128	801,8707	0,1924756	0,7380831	501,1665	3,66181	0	1	1222	797						No media	0	1024	768	0	0	1219	801	213	0	Content		1222	797	146289	1332356141
162	08:50:42.609	00:00:00.162	9	1188,241	791,9453	0,3501281	0,6748995	490,4914	3,665317	0	1250,557	809,612	0,193598	0,73649	497,455	3,64103	0	1	1219	801						No media	0	1024	768	0	0	1219	801	213	0	Content		1219	801	162411	1332372263
180	08:50:42.627	00:00:00.179	10	1179,171	790,1204	0,3518809	0,6731135	490,3481	3,676271	0	1279,722	810,3396	0,1954107	0,7347602	499,2981	3,65735	0	1	1229	800						No media	0	1024	768	0	0	1219	801	213	0	Content		1229	800	179660	1332389512
196	08:50:42.643	00:00:00.196	11	1177,23	786,8192	0,3537814	0,6716457	490,5103	3,69919	0	1246,596	802,4995	0,1969219	0,7333786	497,0943	3,62907	0	1	1212	795						No media	0	1024	768	0	0	1219	801	213	0	Content		1212	795	196280	1332406132
213	08:50:42.660	00:00:00.212	12	1150,077	700,5577	0,3520601	0,6689952	504,5856	3,76333	0	1191,814	745,2635	0,2002207	0,7302933	503,5214	3,716842	0	2	1171	723						No media	0	1024	768	0	0	1117	628	333	0	Content		1171	723	212902	1332422754
229	08:50:42.676	00:00:00.229	13	1089,322	627,6238	0,358638	0,6658083	490,8253	3,665417	0	1154,23	650,7625	0,2025634	0,7274637	503,6723	3,647304	0	2	1122	639						No media	0	1024	768	0	0	1117	628	333	0	Content		1122	639	229025	1332438877
246	08:50:42.693	00:00:00.246	14	1073,178	611,3411	0,3604357	0,6647145	490,6861	3,661731	0	1159,371	635,3909	0,203741	0,7266632	502,2962	3,604075	0	2	1116	623						No media	0	1024	768	0	0	1117	628	333	0	Content		1116	623	246147	1332455999
262	08:50:42.709	00:00:00.262	15	1065,145	622,6385	0,3621455	0,6638224	490,6478	3,612323	0	1156,633	633,2771	0,2052829	0,7260041	503,4814	3,641417	0	2	1111	628						No media	0	1024	768	0	0	1117	628	333	0	Content		1111	628	262273	1332472125
280	08:50:42.727	00:00:00.279	16	1075,023	614,4949	0,36371	0,6627136	490,906	3,600213	0	1159,127	640,5266	0,2066165	0,7250684	503,0673	3,577967	0	2	1117	628						No media	0	1024	768	0	0	1117	628	333	0	Content		1117	628	279500	1332489352
296	08:50:42.743	00:00:00.296	17	1071,656	618,2951	0,3650178	0,6617447	491,0386	3,57651	0	1162,884	632,6171	0,2078519	0,7243422	503,7713	3,599237	0	2	1117	625						No media	0	1024	768	0	0	1117	628	333	0	Content		1117	625	296247	1332506099
313	08:50:42.760	00:00:00.312	18	1077,665	619,1403	0,3661616	0,6609313	491,0295	3,581566	0	1157,349	639,7255	0,2086391	0,7237437	501,1659	3,594967	0	2	1118	629						No media	0	1024	768	0	0	1117	628	333	0	Content		1118	629	312873	1332522725
329	08:50:42.776	00:00:00.329	19	1078,244	621,0319	0,367107	0,6602112	491,0265	3,550492	0	1159,622	636,0164	0,2095516	0,7233517	501,7312	3,574575	0	2	1119	629						No media	0	1024	768	0	0	1117	628	333	0	Content		1119	629	329124	1332538976
346	08:50:42.793	00:00:00.345	20	1078,549	616,0765	0,3679321	0,6595182	491,2879	3,570045	0	1167,635	636,031	0,2103378	0,7231278	502,0771	3,521274	0	2	1123	626						No media	0	1024	768	0	0	1117	628	333	0	Content		1123	626	345757	1332555609
362	08:50:42.809	00:00:00.362	21	1077,146	619,2648	0,3687412	0,6590869	491,4164	3,557626	0	1164,858	641,8024	0,2113908	0,7229916	505,6375	3,583567	0	2	1121	631						No media	0	1024	768	0	0	1117	628	333	0	Content		1121	631	362379	1332572231
380	08:50:42.827	00:00:00.379	22	1071,053	617,7133	0,3695453	0,6585326	491,3335	3,537413	0	1160,92	634,6879	0,2120114	0,7228111	504,5502	3,560519	0	2	1116	626						No media	0	1024	768	0	0	1117	628	333	0	Content		1116	626	379502	1332589354
396	08:50:42.843	00:00:00.396	23	1072,648	617,0417	0,3704643	0,6578638	491,537	3,550674	0	1157,124	637,0764	0,2128709	0,7223768	505,2145	3,560902	0	2	1115	627						No media	0	1024	768	0	0	1117	628	333	0	Content		1115	627	396127	1332605979
413	08:50:42.860	00:00:00.412	24	1068,754	619,7514	0,3715177	0,6572351	491,5183	3,562824	0	1159,007	645,2887	0,213572	0,7219558	503,1057	3,569734	0	2	1114	633						No media	0	1024	768	0	0	1117	628	333	0	Content		1114	633	412879	1332622731
429	08:50:42.876	00:00:00.429	25	1059,242	614,5674	0,3726595	0,6566626	491,5005	3,558028	0	1148,636	643,9879	0,2146703	0,7214687	504,1834	3,573366	0	2	1104	629						No media	0	1024	768	0	0	1117	628	333	0	Content		1104	629	429005	1332638857
446	08:50:42.893	00:00:00.445	26	1072,552	617,9226	0,3739805	0,6560696	491,6107	3,594665	0	1162,438	629,3002	0,215731	0,7210411	503,8835	3,552901	0	2	1117	624						No media	0	1024	768	0	0	1117	628	333	0	Content		1117	624	445632	1332655484
453	08:50:42.900																				MovieStart	128	0	0	Untertest2.avi
462	08:50:42.909	00:00:00.462	27	1066,802	610,2641	0,3753425	0,6553528	491,6285	3,581884	0	1168,248	643,9271	0,2168608	0,7203953	503,7755	3,590321	0	2	1118	627						Untertest2.avi	0	880	547	72	111	1045	517	333	0	Content		1046	516	462254	1332672106
479	08:50:42.926	00:00:00.479	28	1073,475	615,2315	0,376705	0,6538588	491,6805	3,597116	0	1158,027	640,4033	0,2176799	0,7190377	500,3014	3,599649	0	2	1116	628						Untertest2.avi	0	880	547	72	111	1045	517	333	0	Content		1044	517	479380	1332689232
496	08:50:42.943	00:00:00.496	29	1061,785	621,2362	0,3782175	0,6526946	491,6342	3,616709	0	1159,039	645,0109	0,2194149	0,7177719	504,6073	3,645555	0	2	1110	633						Untertest2.avi	0	880	547	72	111	1045	517	333	0	Content		1038	522	496005	1332705857
513	08:50:42.960	00:00:00.512	30	1075,366	615,1935	0,3798996	0,6520344	491,5408	3,623477	0	1140,743	631,4778	0,2204574	0,7173775	501,2516	3,608792	0	2	1108	623						Untertest2.avi	0	880	547	72	111	1045	517	333	0	Content		1036	512	512758	1332722610
529	08:50:42.976	00:00:00.528	31	1066,949	621,024	0,3816105	0,6510971	491,5752	3,630377	0	1149,877	623,6497	0,2222189	0,7166066	503,9049	3,709695	0	2	1108	622						Untertest2.avi	0	880	547	72	111	1045	517	333	0	Content		1036	511	528883	1332738735
546	08:50:42.993	00:00:00.546	32	1084,012	636,4807	0,3830247	0,6505969	491,598	3,672422	0	1152,3	650,756	0,223391	0,7162523	501,5034	3,68439	0	3	1118	644						Untertest2.avi	0	880	547	72	111	1072	590	249	0	Content		1046	533	546007	1332755859
563	08:50:43.010	00:00:00.562	33	1123,374	698,4958	0,3840477	0,6509539	491,3484	3,641777	0	1184,438	716,0821	0,2244295	0,716587	498,7406	3,696718	0	3	1154	707						Untertest2.avi	0	880	547	72	111	1072	590	249	0	Content		1082	596	562633	1332772485
579	08:50:43.026	00:00:00.579	34	1119,608	693,0524	0,3858868	0,6498764	491,359	3,701466	0	1210,505	725,1469	0,2260996	0,7156941	500,8537	3,700196	0	3	1165	709						Untertest2.avi	0	880	547	72	111	1072	590	249	0	Content		1093	598	579383	1332789235
596	08:50:43.043	00:00:00.595	35	1114,715	692,1143	0,3878708	0,6488353	491,0709	3,716616	0	1185,442	718,0721	0,2272962	0,7147642	497,3659	3,691266	0	3	1150	705						Untertest2.avi	0	880	547	72	111	1072	590	249	0	Content		1078	594	595634	1332805486
612	08:50:43.059	00:00:00.612	36	1103,483	689,076	0,3896888	0,6477613	491,0132	3,745352	0	1181,669	715,4467	0,2289771	0,7137769	499,4836	3,716895	0	3	1143	702						Untertest2.avi	0	880	547	72	111	1072	590	249	0	Content		1071	591	612259	1332822111
629	08:50:43.076	00:00:00.628	37	1111,222	695,1477	0,3914939	0,6466221	491,0602	3,753606	0	1179,088	710,2244	0,2304574	0,712733	498,951	3,748145	0	3	1145	703						Untertest2.avi	0	880	547	72	111	1072	590	249	0	Content		1073	592	628883	1332838735
646	08:50:43.093	00:00:00.645	38	1105,585	688,3141	0,3932703	0,6456226	491,0084	3,794381	0	1192,453	716,3132	0,2317984	0,7117468	497,5852	3,733606	0	3	1149	702						Untertest2.avi	0	880	547	72	111	1072	590	249	0	Content		1077	591	645885	1332855737
663	08:50:43.110	00:00:00.662	39	1107,613	691,4491	0,3949838	0,6446205	490,636	3,761625	0	1188,593	705,0779	0,2336115	0,7106233	500,8708	3,80701	0	3	1148	698						Untertest2.avi	0	880	547	72	111	1072	590	249	0	Content		1076	587	662634	1332872486
679	08:50:43.126	00:00:00.679	40	1104,396	692,3917	0,3966588	0,6434314	490,6862	3,817606	0	1182,222	713,2773	0,2347246	0,7095029	498,1451	3,800467	0	3	1143	703						Untertest2.avi	0	880	547	72	111	1072	590	249	0	Content		1071	592	679261	1332889113
696	08:50:43.143	00:00:00.695	41	1103,442	689,6987	0,3982105	0,6422765	490,4274	3,807286	0	1183,433	722,6422	0,2360158	0,7081796	497,3998	3,816721	0	3	1143	706						Untertest2.avi	0	880	547	72	111	1072	590	249	0	Content		1071	595	695513	1332905365
712	08:50:43.159	00:00:00.712	42	1103,052	695,8561	0,3996931	0,6408586	490,322	3,84614	0	1193,465	703,8384	0,2375483	0,70676	499,5752	3,852997	0	3	1148	700						Untertest2.avi	0	880	547	72	111	1072	590	249	0	Content		1076	589	712139	1332921991
729	08:50:43.176	00:00:00.728	43	1101,682	683,4315	0,4011853	0,6394544	490,0813	3,860543	0	1182,957	714,8379	0,2384565	0,7052185	496,9385	3,849687	0	3	1142	699						Untertest2.avi	0	880	547	72	111	1072	590	249	0	Content		1070	588	728887	1332938739
746	08:50:43.193	00:00:00.745	44	1104,764	684,8144	0,4026635	0,6378794	489,8564	3,848833	0	1182,214	706,8519	0,2396798	0,7035422	496,638	3,850114	0	3	1143	696						Untertest2.avi	0	880	547	72	111	1072	590	249	0	Content		1071	585	745763	1332955615
762	08:50:43.209	00:00:00.762	45	1100,39	681,5469	0,4041037	0,6360769	489,8673	3,851025	0	1182,306	714,4174	0,2407904	0,701647	495,6664	3,846759	0	3	1141	698						Untertest2.avi	0	880	547	72	111	1072	590	249	0	Content		1069	587	762140	1332971992
779	08:50:43.226	00:00:00.778	46	1103,826	691,7963	0,4055092	0,6342551	489,6943	3,832646	0	1176,463	702,2172	0,2419986	0,6997233	495,5434	3,817355	0	3	1140	697						Untertest2.avi	0	880	547	72	111	1072	590	249	0	Content		1068	586	778890	1332988742
795	08:50:43.242	00:00:00.795	47	1121,114	618,6803	0,4067783	0,6313242	490,0122	3,851336	0	1188,224	648,8385	0,2431484	0,6964481	494,4507	3,772686	0	4	1155	634						Untertest2.avi	0	880	547	72	111	1063	515	300	0	Content		1083	523	795390	1333005242
812	08:50:43.259	00:00:00.812	48	1098,977	613,767	0,4081789	0,6286467	489,7589	3,819976	0	1186,379	640,2059	0,2443987	0,693538	494,6144	3,786981	0	4	1143	627						Untertest2.avi	0	880	547	72	111	1063	515	300	0	Content		1071	516	812392	1333022244
829	08:50:43.276	00:00:00.828	49	1102,911	614,2452	0,4097601	0,6272271	489,6787	3,792741	0	1178,9	643,3317	0,2451313	0,6918969	491,1084	3,741024	0	4	1141	629						Untertest2.avi	0	880	547	72	111	1063	515	300	0	Content		1069	518	828765	1333038617
846	08:50:43.293	00:00:00.845	50	1101,784	608,6849	0,4112929	0,6265561	489,4104	3,757007	0	1177,199	637,4197	0,2461414	0,6906871	489,3262	3,722138	0	4	1139	623						Untertest2.avi	0	880	547	72	111	1063	515	300	0	Content		1067	512	845643	1333055495
862	08:50:43.309	00:00:00.862	51	1090,161	611,8297	0,4127479	0,6265967	489,3476	3,754865	0	1169,732	638,5159	0,2475422	0,6902142	491,3557	3,720807	0	4	1130	625						Untertest2.avi	0	880	547	72	111	1063	515	300	0	Content		1058	514	862142	1333071994
879	08:50:43.326	00:00:00.878	52	1106,99	612,941	0,4141664	0,6272212	488,7509	3,751011	0	1178,282	646,8599	0,2484676	0,6901585	490,0424	3,686813	0	4	1143	630						Untertest2.avi	0	880	547	72	111	1063	515	300	0	Content		1071	519	878771	1333088623
895	08:50:43.342	00:00:00.895	53	1099,441	615,3639	0,4154747	0,6282554	488,6134	3,720446	0	1178,354	634,8485	0,2497558	0,6903056	491,8017	3,699396	0	4	1139	625						Untertest2.avi	0	880	547	72	111	1063	515	300	0	Content		1067	514	895394	1333105246
912	08:50:43.359	00:00:00.912	54	1095,589	610,0958	0,4166886	0,6293491	488,1705	3,689916	0	1163,125	640,5455	0,2503106	0,6906405	488,5588	3,653824	0	4	1129	625						Untertest2.avi	0	880	547	72	111	1063	515	300	0	Content		1057	514	912271	1333122123
929	08:50:43.376	00:00:00.928	55	1098,522	616,8043	0,4178191	0,6304708	487,7678	3,66188	0	1170,973	645,9893	0,2513682	0,6910687	490,2675	3,619488	0	4	1135	631						Untertest2.avi	0	880	547	72	111	1063	515	300	0	Content		1063	520	928896	1333138748
946	08:50:43.393	00:00:00.945	56	1091,496	615,2281	0,4187468	0,6314794	487,5475	3,673592	0	1150,7	638,7625	0,2521867	0,6914392	490,7623	3,622892	0	4	1121	627						Untertest2.avi	0	880	547	72	111	1063	515	300	0	Content		1049	516	945647	1333155499
962	08:50:43.409	00:00:00.962	57	1091,499	616,0947	0,4195867	0,6319872	487,4789	3,655523	0	1182,472	635,5032	0,2527137	0,6912562	490,2822	3,589688	0	4	1137	626						Untertest2.avi	0	880	547	72	111	1063	515	300	0	Content		1065	515	962024	1333171876
979	08:50:43.426	00:00:00.979	58	1092,7	611,706	0,4202194	0,6320406	487,2727	3,604141	0	1162,721	640,1277	0,2532063	0,6906456	490,1073	3,606982	0	4	1128	626						Untertest2.avi	0	880	547	72	111	1063	515	300	0	Content		1056	515	979024	1333188876
996	08:50:43.443	00:00:00.995	59	1081,559	618,7435	0,4207399	0,6318328	487,0669	3,637599	0	1151,628	634,1756	0,2535101	0,6898738	489,9486	3,57299	0	4	1117	626						Untertest2.avi	0	880	547	72	111	1063	515	300	0	Content		1045	515	995522	1333205374
1012	08:50:43.459	00:00:01.012	60	1092,534	606,3975	0,4212045	0,6315365	486,915	3,593748	0	1167,08	637,1024	0,253716	0,6890064	489,5836	3,554098	0	4	1130	622						Untertest2.avi	0	880	547	72	111	1063	515	300	0	Content		1058	511	1012273	1333222125
1029	08:50:43.476	00:00:01.028	61	1095,878	611,1254	0,4216124	0,6310596	487,0107	3,60621	0	1155,354	633,1625	0,2539292	0,6881365	489,2493	3,547248	0	4	1126	622						Untertest2.avi	0	880	547	72	111	1063	515	300	0	Content		1054	511	1028899	1333238751
1046	08:50:43.493	00:00:01.045	62	1088,75	612,5609	0,4220399	0,6307979	486,8115	3,609032	0	1150,544	634,8383	0,2541954	0,6875149	488,9513	3,526298	0	4	1120	624						Untertest2.avi	0	880	547	72	111	1063	515	300	0	Content		1048	513	1045528	1333255380
1062	08:50:43.509	00:00:01.062	63	1082,15	610,9977	0,4224162	0,6306246	486,5221	3,580335	0	1156,503	633,8113	0,2544952	0,687206	488,8215	3,557224	0	4	1119	622						Untertest2.avi	0	880	547	72	111	1063	515	300	0	Content		1047	511	1062153	1333272005
1079	08:50:43.526	00:00:01.078	64	1151,214	632,6646	0,4221551	0,6310365	486,8279	3,598739	0	1217,914	646,7488	0,2543613	0,6874061	488,6248	3,530942	0	4	1185	640						Untertest2.avi	0	880	547	72	111	1063	515	300	0	Content		1113	529	1078781	1333288633
1096	08:50:43.543	00:00:01.095	65	1374,222	670,4296	0,4206618	0,6329376	487,4846	3,566474	0	1333,401	694,0734	0,249908	0,6883328	458,0098	3,300082	0	5	1354	682						Untertest2.avi	0	880	547	72	111	1532	608	117	0	Content		1282	571	1095531	1333305383
1112	08:50:43.559	00:00:01.112	66	-1024	-768	-1	-1	-1	-1	4	2249,05	722,0602	0,2558816	0,688564	488,6249	3,777253	0	5	2249	722						Untertest2.avi	0	880	547	72	111	1532	608	117	0	Content		2177	611	1112158	1333322010
1129	08:50:43.576	00:00:01.128	67	1497,922	695,085	0,420196	0,6335614	488,8352	3,562136	0	1309,515	780,0538	0,2406601	0,6889961	390,5375	2,826118	0	5	1404	738						Untertest2.avi	0	880	547	72	111	1532	608	117	0	Content		1332	627	1128785	1333338637
1145	08:50:43.592	00:00:01.145	68	1496,763	704,1047	0,420994	0,6337206	488,4493	3,53782	0	1297,931	774,9424	0,241181	0,6889141	390,8172	2,825698	0	5	1397	740						Untertest2.avi	0	880	547	72	111	1532	608	117	0	Content		1325	629	1145410	1333355262
1162	08:50:43.609	00:00:01.162	69	1481,474	689,9265	0,4218133	0,6342878	488,403	3,516416	0	1293,104	781,6606	0,2419815	0,6889591	392,2341	2,809298	0	5	1387	736						Untertest2.avi	0	880	547	72	111	1532	608	117	0	Content		1315	625	1162162	1333372014
1179	08:50:43.626	00:00:01.178	70	1479,444	692,5222	0,4227595	0,6351666	488,2915	3,525788	0	2128,587	739,7415	0,2577615	0,6893073	487,1246	3,671134	0	5	1804	716						Untertest2.avi	0	880	547	72	111	1532	608	117	0	Content		1732	605	1178785	1333388637
1196	08:50:43.643	00:00:01.195	71	1480,505	684,7606	0,4237603	0,6362613	488,1699	3,503026	0	2247,158	746,667	0,2586053	0,6895717	487,1246	3,790143	0	5	1864	716						Untertest2.avi	0	880	547	72	111	1532	608	117	0	Content		1792	605	1195536	1333405388
1212	08:50:43.659	00:00:01.212	72	1497,49	691,632	0,424887	0,6374088	488,1723	3,483877	0	2155,281	726,4983	0,2594786	0,6903559	487,087	3,726253	0	6	1826	709						Untertest2.avi	0	880	547	72	111	1742	600	116	0	Content		1754	598	1212288	1333422140
1229	08:50:43.676	00:00:01.228	73	1479,82	689,256	0,4260354	0,63881	488,1937	3,511208	0	2147,364	731,6002	0,2604937	0,6910316	486,8078	3,717978	0	6	1814	710						Untertest2.avi	0	880	547	72	111	1742	600	116	0	Content		1742	599	1228791	1333438643
1245	08:50:43.692	00:00:01.245	74	1474,458	689,1918	0,4271781	0,6400714	487,9179	3,525632	0	2130,571	730,0609	0,2614803	0,6917478	486,6566	3,711048	0	6	1803	710						Untertest2.avi	0	880	547	72	111	1742	600	116	0	Content		1731	599	1245417	1333455269
1262	08:50:43.709	00:00:01.262	75	1478,204	697,7787	0,4283177	0,6415732	487,8294	3,536463	0	2125,548	736,4994	0,262468	0,6926425	486,5072	3,757348	0	6	1802	717						Untertest2.avi	0	880	547	72	111	1742	600	116	0	Content		1730	606	1262169	1333472021
1279	08:50:43.726	00:00:01.278	76	1491,249	684,2426	0,4293495	0,6434149	487,8287	3,514621	0	2139,304	728,0215	0,2633543	0,6940461	486,3739	3,790016	0	6	1815	706						Untertest2.avi	0	880	547	72	111	1742	600	116	0	Content		1743	595	1278794	1333488646
1295	08:50:43.742	00:00:01.295	77	1483,146	690,7098	0,4301844	0,6454613	487,7013	3,556648	0	2149,437	734,9557	0,2641675	0,6956936	486,3351	3,766808	0	6	1816	713						Untertest2.avi	0	880	547	72	111	1742	600	116	0	Content		1744	602	1295290	1333505142
1312	08:50:43.759	00:00:01.311	78	1503,857	694,6075	0,4307494	0,648064	488,1871	3,533488	0	2152,092	752,871	0,2646631	0,6976588	486,2476	3,768606	0	6	1828	724						Untertest2.avi	0	880	547	72	111	1742	600	116	0	Content		1756	613	1311954	1333521806
1329	08:50:43.776	00:00:01.328	79	1537,406	714,7131	0,4311008	0,6511644	488,3012	3,513756	0	1637,05	748,9787	0,2625587	0,7007816	487,4656	3,552741	0	7	1587	732						Untertest2.avi	0	880	547	72	111	1402	626	133	0	Content		1515	621	1328669	1333538521
1345	08:50:43.792	00:00:01.345	80	1527,76	718,9844	0,4313661	0,6527877	488,1806	3,567485	0	1395,496	755,0943	0,2907165	0,7021747	417,1645	3,024948	0	7	1462	737						Untertest2.avi	0	880	547	72	111	1402	626	133	0	Content		1390	626	1345411	1333555263
1362	08:50:43.809	00:00:01.362	81	1522,14	713,2164	0,4314553	0,6539745	488,1571	3,568372	0	1385,25	759,8504	0,2907624	0,7028747	417,1645	3,022118	0	7	1454	737						Untertest2.avi	0	880	547	72	111	1402	626	133	0	Content		1382	626	1362036	1333571888
1379	08:50:43.826	00:00:01.378	82	1552,226	718,614	0,4315562	0,655214	488,3312	3,546496	0	1396,2	758,8239	0,2907904	0,7036512	417,1645	3,005989	0	7	1474	739						Untertest2.avi	0	880	547	72	111	1402	626	133	0	Content		1402	628	1378667	1333588519
1395	08:50:43.842	00:00:01.395	83	1569,678	720,6255	0,431743	0,6564788	488,45	3,578434	0	1406,206	765,4705	0,2910413	0,7045091	417,1645	3,051303	0	7	1488	743						Untertest2.avi	0	880	547	72	111	1402	626	133	0	Content		1416	632	1395412	1333605264
1412	08:50:43.859	00:00:01.412	84	1559,269	711,4294	0,4321046	0,6576383	488,3304	3,595435	0	1373,079	755,4991	0,2912234	0,7054123	417,1645	3,040177	0	7	1466	733						Untertest2.avi	0	880	547	72	111	1402	626	133	0	Content		1394	622	1412036	1333621888
1429	08:50:43.876	00:00:01.428	85	1544,545	712,4259	0,4323756	0,6588318	488,2024	3,586536	0	1410,132	757,7662	0,2916155	0,7062512	417,1645	3,059489	0	7	1477	735						Untertest2.avi	0	880	547	72	111	1402	626	133	0	Content		1405	624	1428668	1333638520
1445	08:50:43.892	00:00:01.445	86	1527,174	716,6116	0,4328065	0,6599061	488,4123	3,602301	0	1387,667	758,7562	0,2920845	0,7068554	417,1645	3,061516	0	7	1457	738						Untertest2.avi	0	880	547	72	111	1402	626	133	0	Content		1385	627	1445284	1333655136
1462	08:50:43.909	00:00:01.462	87	1549,993	712,568	0,4334217	0,6607286	488,5282	3,587226	0	1416,625	763,8083	0,2927455	0,7073163	417,1645	3,063548	0	8	1483	738						Untertest2.avi	0	880	547	72	111	1485	625	183	0	Content		1411	627	1462031	1333671883
1479	08:50:43.926	00:00:01.478	88	1565,76	710,5452	0,434074	0,6615507	488,6433	3,565411	0	1415,447	756,1686	0,2932732	0,7077096	417,1645	3,142687	0	8	1491	733						Untertest2.avi	0	880	547	72	111	1485	625	183	0	Content		1419	622	1478656	1333688508
1495	08:50:43.942	00:00:01.495	89	1533,678	715,8685	0,4345546	0,6622018	488,3677	3,598777	0	1678,473	751,2256	0,2658608	0,707779	487,4656	3,573653	0	8	1606	734						Untertest2.avi	0	880	547	72	111	1485	625	183	0	Content		1534	623	1495277	1333705129
1512	08:50:43.959	00:00:01.511	90	1528,885	720,8524	0,4351986	0,6626263	488,5518	3,613908	0	1647,791	752,4851	0,2660507	0,7078842	488,5518	3,636953	0	8	1588	737						Untertest2.avi	0	880	547	72	111	1485	625	183	0	Content		1516	626	1511919	1333721771
1529	08:50:43.976	00:00:01.528	91	1559,104	716,0692	0,4358118	0,663069	488,5943	3,65931	0	1648,766	744,14	0,2665721	0,7078609	488,5943	3,621309	0	8	1604	730						Untertest2.avi	0	880	547	72	111	1485	625	183	0	Content		1532	619	1528526	1333738378
1545	08:50:43.992	00:00:01.545	92	1550,275	709,546	0,436376	0,6632886	488,4082	3,634546	0	1657,158	737,4924	0,2671199	0,7077338	488,4082	3,638949	0	8	1604	724						Untertest2.avi	0	880	547	72	111	1485	625	183	0	Content		1532	613	1545219	1333755071
1562	08:50:44.009	00:00:01.561	93	1550,369	724,5444	0,4367077	0,6634205	488,3996	3,62021	0	1329,235	758,0522	0,3045984	0,7078047	397,8927	2,984219	0	8	1440	741						Untertest2.avi	0	880	547	72	111	1485	625	183	0	Content		1368	630	1561910	1333771762
1578	08:50:44.025	00:00:01.578	94	1538,51	718,639	0,437192	0,6636666	488,3653	3,642213	0	1655,367	747,7418	0,2678207	0,7074422	488,3653	3,621441	0	8	1597	733						Untertest2.avi	0	880	547	72	111	1485	625	183	0	Content		1525	622	1578469	1333788321
1595	08:50:44.042	00:00:01.595	95	1465,27	723,5142	0,4337372	0,6638135	466,3283	3,504735	0	1589,673	756,8624	0,2765329	0,707182	466,3283	3,485372	0	8	1527	740						Untertest2.avi	0	880	547	72	111	1485	625	183	0	Content		1455	629	1595091	1333804943
1612	08:50:44.059	00:00:01.611	96	1522,492	712,2594	0,4381474	0,6640784	488,4432	3,654625	0	1325,423	765,9877	0,3086458	0,7070735	392,2159	2,979189	0	8	1424	739						Untertest2.avi	0	880	547	72	111	1485	625	183	0	Content		1352	628	1611839	1333821691
1629	08:50:44.076	00:00:01.628	97	1530,734	714,8953	0,4388177	0,6641709	488,3823	3,671217	0	1340,748	771,3235	0,3085392	0,7065665	394,0611	2,981142	0	8	1436	743						Untertest2.avi	0	880	547	72	111	1485	625	183	0	Content		1364	632	1628518	1333838370
1645	08:50:44.092	00:00:01.645	98	1586,953	719,7456	0,4398475	0,664209	488,3212	3,672544	0	1654,591	749,423	0,270148	0,7058361	488,3212	3,649554	0	9	1621	735						Untertest2.avi	0	880	547	72	111	1521	624	150	0	Content		1549	624	1645086	1333854938
1662	08:50:44.109	00:00:01.661	99	1524,059	721,0851	0,4402791	0,6641295	488,1257	3,648656	0	1631,627	746,7485	0,2709864	0,7052044	488,1257	3,63523	0	9	1578	734						Untertest2.avi	0	880	547	72	111	1521	624	150	0	Content		1506	623	1661710	1333871562
1678	08:50:44.125	00:00:01.678	100	1530,333	722,2861	0,4410827	0,6642472	488,2071	3,669818	0	1358,287	768,318	0,3109313	0,70472	393,2847	2,967026	0	9	1444	745						Untertest2.avi	0	880	547	72	111	1521	624	150	0	Content		1372	634	1678456	1333888308
1695	08:50:44.142	00:00:01.695	101	1547,978	715,2611	0,4421422	0,6646217	488,2304	3,685741	0	1664,692	738,1352	0,27272	0,7037808	488,2304	3,704638	0	9	1606	727						Untertest2.avi	0	880	547	72	111	1521	624	150	0	Content		1534	616	1695134	1333904986
1712	08:50:44.159	00:00:01.711	102	1531,246	723,392	0,4430963	0,6648645	488,0384	3,654503	0	1650,882	748,2633	0,2737432	0,7030106	488,0384	3,695417	0	9	1591	736						Untertest2.avi	0	880	547	72	111	1521	624	150	0	Content		1519	625	1711902	1333921754
1729	08:50:44.176	00:00:01.728	103	1556,536	717,8362	0,4441683	0,6651013	488,1523	3,673996	0	1633,98	740,569	0,2744363	0,7025517	488,1523	3,653505	0	9	1595	729						Untertest2.avi	0	880	547	72	111	1521	624	150	0	Content		1523	618	1728508	1333938360
1745	08:50:44.192	00:00:01.745	104	1546,129	719,2197	0,4446666	0,6651573	488,0897	3,655663	0	1650,824	745,9247	0,2751515	0,7022951	488,0897	3,646305	0	9	1598	733						Untertest2.avi	0	880	547	72	111	1521	624	150	0	Content		1526	622	1745075	1333954927
1762	08:50:44.209	00:00:01.761	105	1531,26	723,1811	0,4450659	0,6651859	487,9641	3,667642	0	1339,443	761,1564	0,3148449	0,702432	392,5328	2,958693	0	9	1435	742						Untertest2.avi	0	880	547	72	111	1521	624	150	0	Content		1363	631	1761699	1333971551
1778	08:50:44.225	00:00:01.778	106	1468,868	736,9183	0,4418313	0,6653349	468,1456	3,555239	0	1581,497	757,4657	0,2832433	0,7023858	468,1456	3,508594	0	9	1525	747						Untertest2.avi	0	880	547	72	111	1521	624	150	0	Content		1453	636	1778321	1333988173
1795	08:50:44.242	00:00:01.795	107	1554,704	751,2844	0,4456767	0,665799	487,9126	3,660762	0	1944,134	780,3496	0,2779924	0,7019774	485,1468	3,746717	0	10	1749	766						Untertest2.avi	0	880	547	72	111	1673	654	250	0	Content		1677	655	1795125	1334004977
1812	08:50:44.259	00:00:01.811	108	1570,542	740,3938	0,4460295	0,665785	487,8404	3,661058	0	1953,433	785,6552	0,2781659	0,7017052	485,1049	3,773865	0	10	1762	763						Untertest2.avi	0	880	547	72	111	1673	654	250	0	Content		1690	652	1811840	1334021692
1828	08:50:44.275	00:00:01.828	109	1543,785	749,8226	0,4461703	0,6656271	487,801	3,671309	0	1934,187	788,9515	0,2782277	0,7014733	485,0135	3,749411	0	10	1739	769						Untertest2.avi	0	880	547	72	111	1673	654	250	0	Content		1667	658	1828375	1334038227
1845	08:50:44.292	00:00:01.845	110	1557,548	746,6638	0,4461739	0,6653623	487,7385	3,682501	0	1935,209	785,2634	0,2782049	0,701237	485,0136	3,790235	0	10	1746	766						Untertest2.avi	0	880	547	72	111	1673	654	250	0	Content		1674	655	1845123	1334054975
1862	08:50:44.309	00:00:01.861	111	1557,233	748,1729	0,446007	0,664986	487,6447	3,632992	0	1926,404	776,5131	0,2780906	0,700948	484,9673	3,74023	0	10	1742	762						Untertest2.avi	0	880	547	72	111	1673	654	250	0	Content		1670	651	1861746	1334071598
1878	08:50:44.325	00:00:01.878	112	1564,19	743,8689	0,4457847	0,6645351	487,6183	3,6365	0	1946,276	788,9509	0,2778727	0,7006733	484,7597	3,762129	0	10	1755	766						Untertest2.avi	0	880	547	72	111	1673	654	250	0	Content		1683	655	1878372	1334088224
1895	08:50:44.342	00:00:01.894	113	1539,361	746,7278	0,4454962	0,6640483	487,6435	3,654383	0	1938,394	792,5238	0,2775963	0,7002801	484,8288	3,731454	0	10	1739	770						Untertest2.avi	0	880	547	72	111	1673	654	250	0	Content		1667	659	1894995	1334104847
1912	08:50:44.359	00:00:01.911	114	1563,617	737,4564	0,4452723	0,6635081	487,5552	3,671416	0	1914,066	781,6276	0,2772092	0,6998286	484,5165	3,743649	0	10	1739	760						Untertest2.avi	0	880	547	72	111	1673	654	250	0	Content		1667	649	1911745	1334121597
1928	08:50:44.375	00:00:01.928	115	1577,93	743,7292	0,4450106	0,6628718	487,4464	3,641737	0	1918,812	782,319	0,2769144	0,6992905	484,19	3,727889	0	10	1748	763						Untertest2.avi	0	880	547	72	111	1673	654	250	0	Content		1676	652	1928366	1334138218
1945	08:50:44.392	00:00:01.944	116	1577,397	744,5884	0,4447211	0,662047	487,4283	3,629231	0	1937,565	792,2921	0,2766322	0,698718	484,6285	3,775783	0	10	1757	768						Untertest2.avi	0	880	547	72	111	1673	654	250	0	Content		1685	657	1944989	1334154841
1962	08:50:44.409	00:00:01.961	117	1535,466	740,592	0,4442397	0,661348	487,4057	3,646578	0	1927,779	786,3763	0,2762437	0,6982263	484,3417	3,721965	0	10	1732	763						Untertest2.avi	0	880	547	72	111	1673	654	250	0	Content		1660	652	1961614	1334171466
1978	08:50:44.425	00:00:01.978	118	1561,608	745,6669	0,4440532	0,6605763	487,2995	3,657818	0	1956,716	790,6057	0,2760656	0,6977621	484,4175	3,722375	0	10	1759	768						Untertest2.avi	0	880	547	72	111	1673	654	250	0	Content		1687	657	1978362	1334188214
1995	08:50:44.442	00:00:01.994	119	1556,581	741,6653	0,4438095	0,6597365	487,2428	3,67038	0	1920,357	783,0605	0,2757476	0,6973771	484,2841	3,750643	0	10	1738	762						Untertest2.avi	0	880	547	72	111	1673	654	250	0	Content		1666	651	1994988	1334204840
2012	08:50:44.459	00:00:02.011	120	1555,125	729,6116	0,4435764	0,6591172	487,1031	3,645184	0	1935,323	780,8762	0,2756412	0,6970371	484,3455	3,730739	0	10	1745	755						Untertest2.avi	0	880	547	72	111	1673	654	250	0	Content		1673	644	2011608	1334221460
2028	08:50:44.475	00:00:02.028	121	1547,099	741,5611	0,443499	0,6584841	487,2414	3,644085	0	1909,708	787,8347	0,2755232	0,6966707	484,0838	3,714602	0	10	1728	765						Untertest2.avi	0	880	547	72	111	1673	654	250	0	Content		1656	654	2028233	1334238085
2045	08:50:44.492	00:00:02.044	122	1549,225	749,6818	0,4434108	0,6579626	487,0906	3,657136	0	1971,333	781,3672	0,2755441	0,6963117	484,4313	3,807435	0	11	1760	766						Untertest2.avi	0	880	547	72	111	1415	662	133	0	Content		1688	655	2044981	1334254833
2062	08:50:44.509	00:00:02.061	123	1545,198	740,1628	0,4434232	0,6575474	487,0828	3,704052	0	1323,722	807,9829	0,2611504	0,6960195	395,077	2,976875	0	11	1434	774						Untertest2.avi	0	880	547	72	111	1415	662	133	0	Content		1362	663	2061606	1334271458
2078	08:50:44.525	00:00:02.078	124	1563,503	739,4218	0,4434569	0,6571796	486,9261	3,660048	0	1324,561	801,9312	0,2611427	0,6958987	395,1647	2,961074	0	11	1444	771						Untertest2.avi	0	880	547	72	111	1415	662	133	0	Content		1372	660	2078230	1334288082
2095	08:50:44.542	00:00:02.094	125	1660,094	733,4764	0,4438514	0,6568917	486,9107	3,723388	0	1337,395	814,3072	0,2611746	0,6958454	395,3169	2,956997	0	11	1499	774						Untertest2.avi	0	880	547	72	111	1415	662	133	0	Content		1427	663	2094860	1334304712
2111	08:50:44.558	00:00:02.111	126	1633,991	731,1307	0,4439094	0,656788	486,9187	3,709764	0	1340,657	814,6781	0,2612202	0,695866	394,9805	2,934442	0	11	1487	773						Untertest2.avi	0	880	547	72	111	1415	662	133	0	Content		1415	662	2111477	1334321329
2128	08:50:44.575	00:00:02.128	127	1683,333	723,9772	0,444297	0,6567506	486,8267	3,715051	0	1342,968	806,8813	0,2617988	0,6958845	397,4508	2,982074	0	11	1513	765						Untertest2.avi	0	880	547	72	111	1415	662	133	0	Content		1441	654	2128227	1334338079
2145	08:50:44.592	00:00:02.144	128	1645,504	734,6594	0,4444409	0,6567288	486,9099	3,686997	0	1333,319	810,5964	0,2618302	0,6958948	395,9978	2,94601	0	11	1489	773						Untertest2.avi	0	880	547	72	111	1415	662	133	0	Content		1417	662	2144860	1334354712
2162	08:50:44.609	00:00:02.161	129	1563,152	729,9922	0,4443448	0,6567119	486,905	3,65731	0	1330,802	800,7325	0,2619765	0,6959055	394,9918	2,935689	0	11	1447	765						Untertest2.avi	0	880	547	72	111	1415	662	133	0	Content		1375	654	2161603	1334371455
2178	08:50:44.625	00:00:02.178	130	1573,192	736,2073	0,444691	0,656698	486,9562	3,637064	0	1348,992	809,5652	0,2629046	0,6959153	398,5476	2,959771	0	12	1461	773						Untertest2.avi	0	880	547	72	111	1369	662	183	0	Content		1389	662	2178345	1334388197
2195	08:50:44.642	00:00:02.194	131	1556,915	733,0922	0,4449275	0,6566807	486,8706	3,636792	0	1339,749	806,3219	0,2631173	0,6959252	397,5241	2,968333	0	12	1448	770						Untertest2.avi	0	880	547	72	111	1369	662	183	0	Content		1376	659	2194724	1334404576
2211	08:50:44.658	00:00:02.211	132	1548,204	747,1875	0,4452624	0,6566557	486,8051	3,642419	0	1329,508	804,5699	0,2631636	0,6960216	395,8596	2,962957	0	12	1439	776						Untertest2.avi	0	880	547	72	111	1369	662	183	0	Content		1367	665	2211348	1334421200
2228	08:50:44.675	00:00:02.227	133	1558,605	741,3663	0,4454495	0,6566417	486,776	3,589303	0	1331,594	803,0034	0,2637509	0,696185	398,0747	2,934926	0	12	1445	772						Untertest2.avi	0	880	547	72	111	1369	662	183	0	Content		1373	661	2227849	1334437701
2245	08:50:44.692	00:00:02.244	134	1550,636	744,7994	0,4455617	0,6566714	486,8212	3,622406	0	1333,138	801,013	0,263489	0,6963511	395,571	2,905763	0	12	1442	773						Untertest2.avi	0	880	547	72	111	1369	662	183	0	Content		1370	662	2244849	1334454701
2261	08:50:44.708	00:00:02.261	135	1543,661	746,7745	0,4455196	0,6567637	486,7195	3,56346	0	1335,969	804,2672	0,2634051	0,6966487	395,1995	2,879184	0	12	1440	776						Untertest2.avi	0	880	547	72	111	1369	662	183	0	Content		1368	665	2261098	1334470950
2278	08:50:44.725	00:00:02.277	136	1524,744	752,1226	0,445313	0,6569059	486,8125	3,574564	0	1343,498	804,7072	0,2637217	0,6970466	397,9009	2,930078	0	12	1434	778						Untertest2.avi	0	880	547	72	111	1369	662	183	0	Content		1362	667	2277722	1334487574
2294	08:50:44.741	00:00:02.294	137	1563,448	741,285	0,4452455	0,6572215	486,7958	3,569188	0	1342,18	809,9775	0,263213	0,6974204	396,1151	2,906921	0	12	1453	776						Untertest2.avi	0	880	547	72	111	1369	662	183	0	Content		1381	665	2294470	1334504322
2311	08:50:44.758	00:00:02.311	138	1544,187	745,4998	0,4449016	0,6576242	487,0109	3,571869	0	1339,127	810,1559	0,2633485	0,6979493	398,4774	2,936046	0	12	1442	778						Untertest2.avi	0	880	547	72	111	1369	662	183	0	Content		1370	667	2311466	1334521318
2328	08:50:44.775	00:00:02.328	139	1530,763	734,7301	0,4445613	0,6581684	486,8759	3,5502	0	1339,67	812,2736	0,2627526	0,6984402	396,2495	2,890931	0	12	1435	774						Untertest2.avi	0	880	547	72	111	1369	662	183	0	Content		1363	663	2328217	1334538069
2345	08:50:44.792	00:00:02.344	140	1449,275	701,9677	0,4450881	0,6578569	485,1393	3,548034	0	1293,478	771,3078	0,2646883	0,6986847	407,1577	2,966784	0	12	1371	737						Untertest2.avi	0	880	547	72	111	1369	662	183	0	Content		1299	626	2344852	1334554704
2361	08:50:44.808	00:00:02.361	141	1254,273	659,5992	0,4461132	0,6568437	484,2374	3,541195	0	1284,259	673,435	0,2748179	0,6978828	471,7409	3,446516	0	13	1269	667						Untertest2.avi	0	880	547	72	111	1043	513	433	0	Content		1197	556	2361098	1334570950
2378	08:50:44.825	00:00:02.377	142	1112,839	622,3958	0,4463156	0,6559898	484,8775	3,552355	0	1205,003	636,6549	0,2766845	0,6981813	484,1194	3,571514	0	13	1159	630						Untertest2.avi	0	880	547	72	111	1043	513	433	0	Content		1087	519	2377717	1334587569
2394	08:50:44.841	00:00:02.394	143	1056,58	619,5503	0,4457718	0,6561335	484,6829	3,542238	0	1141,148	635,0328	0,2762157	0,6991838	486,282	3,566499	0	13	1099	627						Untertest2.avi	0	880	547	72	111	1043	513	433	0	Content		1027	516	2394339	1334604191
2411	08:50:44.858	00:00:02.411	144	1066,688	606,4338	0,444446	0,6565382	484,8098	3,543796	0	1157,833	634,5801	0,2749241	0,7004495	486,8051	3,575241	0	13	1112	621						Untertest2.avi	0	880	547	72	111	1043	513	433	0	Content		1040	510	2411460	1334621312
2428	08:50:44.875	00:00:02.427	145	1066,836	608,6445	0,4430331	0,6567792	484,7116	3,548007	0	1161,196	642,6068	0,2731141	0,7015287	484,1363	3,514736	0	13	1114	626						Untertest2.avi	0	880	547	72	111	1043	513	433	0	Content		1042	515	2427708	1334637560
2444	08:50:44.891	00:00:02.444	146	1076,36	620,0729	0,4417954	0,6568069	484,9142	3,49247	0	1146,142	626,4686	0,2718724	0,7023798	484,9257	3,535131	0	13	1111	623						Untertest2.avi	0	880	547	72	111	1043	513	433	0	Content		1039	512	2444340	1334654192
2461	08:50:44.908	00:00:02.461	147	1060,305	611,6318	0,4405553	0,6567488	484,831	3,527563	0	1148,792	644,1475	0,2706232	0,7029029	484,9151	3,532501	0	13	1105	628						Untertest2.avi	0	880	547	72	111	1043	513	433	0	Content		1033	517	2461333	1334671185
2478	08:50:44.925	00:00:02.477	148	1079,947	612,4606	0,4394427	0,6564857	484,9229	3,508571	0	1167,42	634,1604	0,2696172	0,703373	485,7783	3,532468	0	13	1124	623						Untertest2.avi	0	880	547	72	111	1043	513	433	0	Content		1052	512	2477956	1334687808
2495	08:50:44.942	00:00:02.494	149	1069,427	610,7526	0,4384976	0,6560733	485,0186	3,525687	0	1157,694	638,2055	0,2690803	0,703456	489,2011	3,573172	0	13	1114	624						Untertest2.avi	0	880	547	72	111	1043	513	433	0	Content		1042	513	2494706	1334704558
2511	08:50:44.958	00:00:02.511	150	1076,301	610,1888	0,4377264	0,6556838	484,8094	3,526385	0	1158,011	647,4287	0,2677789	0,7033174	484,9386	3,551944	0	13	1117	629						Untertest2.avi	0	880	547	72	111	1043	513	433	0	Content		1045	518	2511454	1334721306
2528	08:50:44.975	00:00:02.528	151	1070,923	614,9714	0,437235	0,6551834	484,747	3,511822	0	1158,726	641,3029	0,2674373	0,7029974	486,3221	3,534047	0	13	1115	628						Untertest2.avi	0	880	547	72	111	1043	513	433	0	Content		1043	517	2528077	1334737929
2545	08:50:44.992	00:00:02.544	152	1073,762	611,2138	0,4370201	0,6546507	484,7228	3,510027	0	1167,268	633,5652	0,2671613	0,7023621	486,2375	3,5481	0	13	1121	622						Untertest2.avi	0	880	547	72	111	1043	513	433	0	Content		1049	511	2544702	1334754554
2561	08:50:45.008	00:00:02.561	153	1072,24	610,6705	0,4369609	0,6541055	484,6848	3,508223	0	1161,286	630,7982	0,2670836	0,7015623	486,095	3,587516	0	13	1117	621						Untertest2.avi	0	880	547	72	111	1043	513	433	0	Content		1045	510	2561200	1334771052
2578	08:50:45.025	00:00:02.577	154	1073,421	608,4782	0,4370224	0,653433	484,4828	3,537888	0	1156,734	631,783	0,2671159	0,7007139	486,0279	3,560609	0	13	1115	620						Untertest2.avi	0	880	547	72	111	1043	513	433	0	Content		1043	509	2577947	1334787799
2595	08:50:45.042	00:00:02.594	155	1072,137	617,1147	0,4372715	0,6528642	484,619	3,524534	0	1163,702	629,674	0,2672963	0,6998859	486,0351	3,531394	0	13	1118	623						Untertest2.avi	0	880	547	72	111	1043	513	433	0	Content		1046	512	2594572	1334804424
2611	08:50:45.058	00:00:02.611	156	1074,323	611,9968	0,4376429	0,6525843	484,5703	3,514748	0	1163,184	630,6099	0,2675953	0,6991007	485,9491	3,51602	0	13	1119	621						Untertest2.avi	0	880	547	72	111	1043	513	433	0	Content		1047	510	2611197	1334821049
2628	08:50:45.075	00:00:02.627	157	1081,615	617,2484	0,4381793	0,6522603	484,5801	3,525044	0	1152,509	634,156	0,2680643	0,6983469	485,9442	3,573381	0	13	1117	626						Untertest2.avi	0	880	547	72	111	1043	513	433	0	Content		1045	515	2627821	1334837673
2644	08:50:45.091	00:00:02.644	158	1066,813	612,0371	0,4387481	0,6520436	484,4779	3,530465	0	1151,457	631,6165	0,2686364	0,6976111	486,011	3,567675	0	13	1109	622						Untertest2.avi	0	880	547	72	111	1043	513	433	0	Content		1037	511	2644444	1334854296
2661	08:50:45.108	00:00:02.661	159	1075,879	610,1914	0,4394859	0,6518511	484,5149	3,517972	0	1146,324	629,8296	0,2693002	0,6969087	485,8045	3,536216	0	13	1111	620						Untertest2.avi	0	880	547	72	111	1043	513	433	0	Content		1039	509	2661194	1334871046
2678	08:50:45.125	00:00:02.677	160	1073,385	620,0188	0,4401692	0,6515388	484,3721	3,516804	0	1154,748	632,7388	0,2699837	0,6963277	485,9837	3,512974	0	13	1114	626						Untertest2.avi	0	880	547	72	111	1043	513	433	0	Content		1042	515	2677815	1334887667
2694	08:50:45.141	00:00:02.694	161	1067,825	615,401	0,4407521	0,6512047	484,4137	3,480695	0	1153,874	636,749	0,2706258	0,6959708	485,9721	3,510971	0	13	1111	626						Untertest2.avi	0	880	547	72	111	1043	513	433	0	Content		1039	515	2694441	1334904293
2711	08:50:45.158	00:00:02.711	162	1071,283	615,1679	0,4412395	0,650936	484,267	3,469012	0	1160,962	627,3363	0,2711444	0,6958331	485,9844	3,526921	0	13	1116	621						Untertest2.avi	0	880	547	72	111	1043	513	433	0	Content		1044	510	2711066	1334920918
2728	08:50:45.175	00:00:02.727	163	1070,399	610,8762	0,4415965	0,6505309	484,268	3,498713	0	1156,179	631,007	0,2715657	0,6958215	486,06	3,486547	0	13	1113	621						Untertest2.avi	0	880	547	72	111	1043	513	433	0	Content		1041	510	2727693	1334937545
2744	08:50:45.191	00:00:02.744	164	1080,629	610,3419	0,4418805	0,6502869	484,1707	3,461097	0	1154,551	635,4755	0,2719025	0,6959032	486,2182	3,505497	0	13	1118	623						Untertest2.avi	0	880	547	72	111	1043	513	433	0	Content		1046	512	2744437	1334954289
2761	08:50:45.208	00:00:02.761	165	1075,715	612,9874	0,4420943	0,6501145	484,1376	3,485522	0	1151,887	634,0204	0,2721996	0,6960591	486,1148	3,453736	0	13	1114	624						Untertest2.avi	0	880	547	72	111	1043	513	433	0	Content		1042	513	2761065	1334970917
2778	08:50:45.225	00:00:02.777	166	1080,273	618,6136	0,4423134	0,6499441	484,1397	3,481798	0	1157,498	630,7292	0,2724359	0,6962571	486,0212	3,432391	0	13	1119	625						Untertest2.avi	0	880	547	72	111	1043	513	433	0	Content		1047	514	2777689	1334987541
2794	08:50:45.241	00:00:02.794	167	1095,337	621,6864	0,4423295	0,6501016	484,1528	3,468598	0	1166,718	643,8129	0,2726488	0,69671	486,229	3,430138	0	14	1131	633						Untertest2.avi	0	880	547	72	111	1065	558	333	0	Content		1059	522	2794439	1335004291
2811	08:50:45.258	00:00:02.811	168	1108,127	661,7786	0,4422016	0,6505631	484,0555	3,431924	0	1186,65	677,9622	0,2728548	0,6974465	486,2841	3,41919	0	14	1147	670						Untertest2.avi	0	880	547	72	111	1065	558	333	0	Content		1075	559	2811061	1335020913
2828	08:50:45.275	00:00:02.827	169	1099,62	664,4423	0,4423423	0,6503336	484,0616	3,427	0	1171,501	677,0302	0,2729388	0,6977281	486,1073	3,472836	0	14	1136	671						Untertest2.avi	0	880	547	72	111	1065	558	333	0	Content		1064	560	2827687	1335037539
2844	08:50:45.291	00:00:02.844	170	1096,659	662,7905	0,442347	0,6502067	484,0546	3,452473	0	1181,979	679,8501	0,2729694	0,6980127	486,4045	3,41484	0	14	1139	671						Untertest2.avi	0	880	547	72	111	1065	558	333	0	Content		1067	560	2844307	1335054159
2861	08:50:45.308	00:00:02.861	171	1097,498	652,7883	0,4422465	0,6501474	483,9816	3,413836	0	1181,922	670,9867	0,2728433	0,698309	486,4039	3,452498	0	14	1140	662						Untertest2.avi	0	880	547	72	111	1065	558	333	0	Content		1068	551	2861058	1335070910
2878	08:50:45.325	00:00:02.877	172	1093,091	654,047	0,442124	0,6501122	484,0584	3,415817	0	1180,352	674,7911	0,2727332	0,6984792	486,2863	3,454525	0	14	1137	664						Untertest2.avi	0	880	547	72	111	1065	558	333	0	Content		1065	553	2877679	1335087531
2894	08:50:45.341	00:00:02.894	173	1093,029	658,7551	0,4420361	0,6501071	483,985	3,42298	0	1174,152	679,6957	0,2726103	0,6985134	486,2119	3,447768	0	14	1134	669						Untertest2.avi	0	880	547	72	111	1065	558	333	0	Content		1062	558	2894307	1335104159
2911	08:50:45.358	00:00:02.911	174	1095,212	660,8253	0,4419534	0,6501267	484,0826	3,453522	0	1174,781	672,5417	0,2725362	0,6983966	486,3928	3,421845	0	14	1135	667						Untertest2.avi	0	880	547	72	111	1065	558	333	0	Content		1063	556	2911054	1335120906
2928	08:50:45.375	00:00:02.927	175	1091,579	657,688	0,4418629	0,6502725	484,0019	3,426958	0	1175,896	684,5463	0,2724112	0,6983774	486,2917	3,42874	0	14	1134	671						Untertest2.avi	0	880	547	72	111	1065	558	333	0	Content		1062	560	2927679	1335137531
2944	08:50:45.391	00:00:02.944	176	1107,234	661,755	0,4418182	0,6504804	484,0771	3,445276	0	1170,968	678,3488	0,2722839	0,6984079	486,242	3,431889	0	14	1139	670						Untertest2.avi	0	880	547	72	111	1065	558	333	0	Content		1067	559	2944303	1335154155
2961	08:50:45.408	00:00:02.960	177	1100,711	656,2384	0,4416997	0,6509277	484,0971	3,418264	0	1162,874	670,6089	0,2721289	0,6986006	485,9876	3,446777	0	14	1132	663						Untertest2.avi	0	880	547	72	111	1065	558	333	0	Content		1060	552	2960927	1335170779
2978	08:50:45.425	00:00:02.977	178	1087,409	651,1849	0,441498	0,6512433	484,2068	3,409679	0	1168,048	678,0217	0,2719629	0,6988668	486,2854	3,436646	0	14	1128	665						Untertest2.avi	0	880	547	72	111	1065	558	333	0	Content		1056	554	2977550	1335187402
2994	08:50:45.441	00:00:02.994	179	1103,933	652,9139	0,4412846	0,6517305	484,4171	3,44683	0	1177,751	681,5056	0,2717068	0,6992629	486,2209	3,454012	0	14	1141	667						Untertest2.avi	0	880	547	72	111	1065	558	333	0	Content		1069	556	2994302	1335204154
3011	08:50:45.458	00:00:03.010	180	1101,974	659,369	0,4410237	0,6521239	484,4656	3,430323	0	1184,574	681,3018	0,2714386	0,6996108	486,3914	3,44273	0	14	1143	670						Untertest2.avi	0	880	547	72	111	1065	558	333	0	Content		1071	559	3010924	1335220776
3028	08:50:45.475	00:00:03.027	181	1096,839	660,3399	0,4407503	0,6526366	484,5585	3,442253	0	1166,65	677,7402	0,2711628	0,6999924	486,3823	3,460993	0	14	1132	669						Untertest2.avi	0	880	547	72	111	1065	558	333	0	Content		1060	558	3027546	1335237398
3044	08:50:45.491	00:00:03.044	182	1095,263	654,7651	0,4404791	0,6530546	484,4839	3,464561	0	1170,945	679,1672	0,270843	0,7002987	486,3467	3,475527	0	14	1133	667						Untertest2.avi	0	880	547	72	111	1065	558	333	0	Content		1061	556	3044171	1335254023
3061	08:50:45.508	00:00:03.060	183	1098,091	661,9694	0,440213	0,6534703	484,7702	3,477381	0	1188,295	676,1575	0,2705517	0,7004884	486,3499	3,472128	0	14	1143	669						Untertest2.avi	0	880	547	72	111	1065	558	333	0	Content		1071	558	3060922	1335270774
3078	08:50:45.525	00:00:03.077	184	1110,326	661,8887	0,4399939	0,653776	484,837	3,44832	0	1171,835	680,9978	0,2702735	0,7005971	486,365	3,460778	0	14	1141	671						Untertest2.avi	0	880	547	72	111	1065	558	333	0	Content		1069	560	3077543	1335287395
3094	08:50:45.541	00:00:03.094	185	1101,561	658,3809	0,4397498	0,6541005	484,8151	3,516631	0	1170,84	672,8982	0,269977	0,7005759	486,412	3,433796	0	14	1136	666						Untertest2.avi	0	880	547	72	111	1065	558	333	0	Content		1064	555	3094172	1335304024
3111	08:50:45.558	00:00:03.110	186	1104,634	652,0842	0,4395507	0,6542724	484,7519	3,508748	0	1177,679	677,6571	0,2697393	0,7005358	486,2889	3,488362	0	14	1141	665						Untertest2.avi	0	880	547	72	111	1065	558	333	0	Content		1069	554	3110920	1335320772
3128	08:50:45.575	00:00:03.127	187	1133,44	702,9872	0,4388749	0,6552719	484,941	3,513972	0	1204,111	720,3525	0,2694387	0,7012422	486,1898	3,510957	0	15	1169	712						Untertest2.avi	0	880	547	72	111	1107	607	316	0	Content		1097	601	3127543	1335337395
3144	08:50:45.591	00:00:03.144	188	1134,594	695,4791	0,4384696	0,6556289	484,7758	3,497497	0	1225,648	732,1085	0,2690892	0,70135	486,4773	3,483093	0	15	1180	714						Untertest2.avi	0	880	547	72	111	1107	607	316	0	Content		1108	603	3144165	1335354017
3161	08:50:45.608	00:00:03.160	189	1131,519	704,4955	0,4383288	0,6553605	484,6671	3,518064	0	1226,647	734,6468	0,2688649	0,7012244	486,2897	3,498999	0	15	1179	720						Untertest2.avi	0	880	547	72	111	1107	607	316	0	Content		1107	609	3160791	1335370643
3178	08:50:45.625	00:00:03.177	190	1141,042	706,6652	0,4382293	0,6551397	484,688	3,510451	0	1212,628	727,6273	0,2686467	0,7009982	486,1176	3,507787	0	15	1177	717						Untertest2.avi	0	880	547	72	111	1107	607	316	0	Content		1105	606	3177540	1335387392
3194	08:50:45.641	00:00:03.194	191	1140,066	703,3351	0,4381895	0,654812	484,6926	3,478477	0	1228,672	728,3792	0,2685695	0,7005693	486,2623	3,531092	0	15	1184	716						Untertest2.avi	0	880	547	72	111	1107	607	316	0	Content		1112	605	3194165	1335404017
3211	08:50:45.658	00:00:03.210	192	1145,758	703,7882	0,4381632	0,6543509	484,7111	3,513693	0	1227,079	736,899	0,2684693	0,7000155	486,1263	3,50369	0	15	1186	720						Untertest2.avi	0	880	547	72	111	1107	607	316	0	Content		1114	609	3210785	1335420637
3228	08:50:45.675	00:00:03.227	193	1177,136	701,2271	0,435399	0,6539285	495,215	3,558861	0	1212,794	734,3513	0,2684063	0,6993901	486,0071	3,532842	0	15	1195	718						Untertest2.avi	0	880	547	72	111	1107	607	316	0	Content		1123	607	3227537	1335437389
3244	08:50:45.691	00:00:03.244	194	1140,333	704,764	0,4382501	0,6533294	484,5988	3,503219	0	1231,044	731,3682	0,2684374	0,6987265	486,1341	3,519081	0	15	1186	718						Untertest2.avi	0	880	547	72	111	1107	607	316	0	Content		1114	607	3244158	1335454010
3261	08:50:45.708	00:00:03.260	195	1137,502	709,1682	0,4383291	0,6527445	484,4883	3,522527	0	1218,358	731,3221	0,2684873	0,6980304	486,0597	3,538509	0	15	1178	720						Untertest2.avi	0	880	547	72	111	1107	607	316	0	Content		1106	609	3260786	1335470638
3277	08:50:45.724	00:00:03.277	196	1138,677	701,0294	0,4384805	0,6522302	484,2955	3,523185	0	1224,947	725,494	0,2686061	0,6973571	485,8633	3,580145	0	15	1182	713						Untertest2.avi	0	880	547	72	111	1107	607	316	0	Content		1110	602	3277409	1335487261
3294	08:50:45.741	00:00:03.293	197	1140,872	701,2236	0,4386159	0,6517494	484,3016	3,531979	0	1229,702	727,3397	0,2687143	0,6966765	485,9383	3,541052	0	15	1185	714						Untertest2.avi	0	880	547	72	111	1107	607	316	0	Content		1113	603	3293983	1335503835
3311	08:50:45.758	00:00:03.310	198	1138,393	704,7874	0,4387195	0,6511514	484,3788	3,561808	0	1228,645	729,6208	0,2688167	0,6960279	485,9344	3,547502	0	15	1184	717						Untertest2.avi	0	880	547	72	111	1107	607	316	0	Content		1112	606	3310604	1335520456
3327	08:50:45.774	00:00:03.327	199	1132,867	711,0566	0,4388323	0,6506413	484,4039	3,56091	0	1217,96	730,089	0,2688834	0,6954452	485,7318	3,533995	0	15	1175	721						Untertest2.avi	0	880	547	72	111	1107	607	316	0	Content		1103	610	3327354	1335537206
3344	08:50:45.791	00:00:03.343	200	1129,068	701,5696	0,4389809	0,6502561	484,2004	3,532052	0	1239,015	729,9224	0,2690307	0,6948656	485,7905	3,515139	0	15	1184	716						Untertest2.avi	0	880	547	72	111	1107	607	316	0	Content		1112	605	3343978	1335553830
3361	08:50:45.808	00:00:03.360	201	1137,611	707,7372	0,4391206	0,6497942	484,3052	3,542263	0	1208,022	727,9348	0,2691124	0,6943818	485,6895	3,554784	0	15	1173	718						Untertest2.avi	0	880	547	72	111	1107	607	316	0	Content		1101	607	3360603	1335570455
3377	08:50:45.824	00:00:03.377	202	1123,826	708,4104	0,4392008	0,6493982	484,319	3,569446	0	1223,15	730,931	0,2692186	0,6939046	485,6062	3,546672	0	15	1173	720						Untertest2.avi	0	880	547	72	111	1107	607	316	0	Content		1101	609	3377226	1335587078
3394	08:50:45.841	00:00:03.393	203	1131,533	711,5522	0,4392852	0,6489602	484,1905	3,563637	0	1221,342	731,0963	0,2692803	0,6934894	485,725	3,576298	0	15	1176	721						Untertest2.avi	0	880	547	72	111	1107	607	316	0	Content		1104	610	3393978	1335603830
3411	08:50:45.858	00:00:03.410	204	1126,92	699,4816	0,4393015	0,6486241	484,155	3,558312	0	1216,802	729,1207	0,2692759	0,6930835	485,5641	3,546056	0	15	1172	714						Untertest2.avi	0	880	547	72	111	1107	607	316	0	Content		1100	603	3410602	1335620454
3427	08:50:45.874	00:00:03.427	205	1132,586	709,5121	0,4392666	0,6481966	484,1428	3,560687	0	1222,303	729,7997	0,2692647	0,6927405	485,6985	3,595204	0	15	1177	720						Untertest2.avi	0	880	547	72	111	1107	607	316	0	Content		1105	609	3427227	1335637079
3444	08:50:45.891	00:00:03.443	206	1172,03	731,0974	0,4387594	0,6483595	484,0694	3,60514	0	1252,835	746,25	0,2690129	0,6927757	485,7392	3,593621	0	16	1212	739						Untertest2.avi	0	880	547	72	111	1146	627	200	0	Content		1140	628	3443971	1335653823
3461	08:50:45.908	00:00:03.460	207	1173,273	723,9421	0,43859	0,647924	483,9119	3,580436	0	1266,047	750,4737	0,2688344	0,6924307	485,8438	3,603196	0	16	1220	737						Untertest2.avi	0	880	547	72	111	1146	627	200	0	Content		1148	626	3460595	1335670447
3477	08:50:45.924	00:00:03.477	208	1173,555	722,3101	0,4385942	0,6475318	483,8857	3,59667	0	1263,106	751,5141	0,2687456	0,6921559	485,6183	3,581539	0	16	1218	737						Untertest2.avi	0	880	547	72	111	1146	627	200	0	Content		1146	626	3477229	1335687081
3494	08:50:45.941	00:00:03.493	209	1172,172	723,0236	0,4385124	0,6471089	483,7705	3,614498	0	1268,187	750,553	0,2686338	0,6918864	485,6109	3,581722	0	16	1220	737						Untertest2.avi	0	880	547	72	111	1146	627	200	0	Content		1148	626	3493844	1335703696
3510	08:50:45.957	00:00:03.510	210	1169,203	722,8031	0,4385175	0,646849	483,736	3,589943	0	1264,593	756,2995	0,2686039	0,6915715	485,5031	3,590537	0	16	1217	740						Untertest2.avi	0	880	547	72	111	1146	627	200	0	Content		1145	629	3510475	1335720327
3527	08:50:45.974	00:00:03.527	211	1170,739	728,9976	0,4385399	0,6465141	483,6892	3,593467	0	1262,695	753,7549	0,2685962	0,6912928	485,4304	3,559045	0	16	1217	741						Untertest2.avi	0	880	547	72	111	1146	627	200	0	Content		1145	630	3527215	1335737067
3544	08:50:45.991	00:00:03.543	212	1176,355	720,2039	0,4386221	0,6462842	483,8289	3,606761	0	1259,242	741,9818	0,2686313	0,6909598	485,5576	3,588198	0	16	1218	731						Untertest2.avi	0	880	547	72	111	1146	627	200	0	Content		1146	620	3543842	1335753694
3560	08:50:46.007	00:00:03.560	213	1166,199	729,7312	0,4387134	0,6460994	483,8998	3,611216	0	1269,762	748,6392	0,2686916	0,6905689	485,3357	3,617406	0	16	1218	739						Untertest2.avi	0	880	547	72	111	1146	627	200	0	Content		1146	628	3560463	1335770315
3577	08:50:46.024	00:00:03.577	214	1169,356	724,5153	0,4388641	0,6458737	483,6386	3,615719	0	1285,899	749,1447	0,2688228	0,6901734	485,6869	3,594798	0	16	1228	737						Untertest2.avi	0	880	547	72	111	1146	627	200	0	Content		1156	626	3577087	1335786939
3594	08:50:46.041	00:00:03.593	215	1173,76	737,2324	0,439031	0,6456292	483,7466	3,600671	0	1270,862	753,3696	0,2689357	0,6897412	485,6064	3,61083	0	16	1222	745						Untertest2.avi	0	880	547	72	111	1146	627	200	0	Content		1150	634	3593835	1335803687
3610	08:50:46.057	00:00:03.610	216	1173,965	731,7436	0,4392079	0,6455203	483,8562	3,617716	0	1254,448	743,7328	0,2690891	0,6893298	485,4309	3,611028	0	16	1214	738						Untertest2.avi	0	880	547	72	111	1146	627	200	0	Content		1142	627	3610461	1335820313
3627	08:50:46.074	00:00:03.627	217	1171,167	724,9521	0,4394087	0,6454571	483,6729	3,599007	0	1243,84	745,6877	0,269228	0,6888877	485,0298	3,609714	0	16	1208	735						Untertest2.avi	0	880	547	72	111	1146	627	200	0	Content		1136	624	3627083	1335836935
3644	08:50:46.091	00:00:03.643	218	1178,775	732,4233	0,4396272	0,6453959	483,7251	3,610821	0	1273,259	747,0002	0,2694751	0,6884902	485,3652	3,631872	0	17	1226	740						Untertest2.avi	0	880	547	72	111	1104	643	100	0	Content		1154	629	3643833	1335853685
3660	08:50:46.107	00:00:03.660	219	1173,303	724,3837	0,4398597	0,6453324	483,6581	3,603704	0	1255,604	749,424	0,2696169	0,6881067	484,9564	3,601882	0	17	1214	737						Untertest2.avi	0	880	547	72	111	1104	643	100	0	Content		1142	626	3660455	1335870307
3677	08:50:46.124	00:00:03.677	220	1169,629	723,7378	0,4401014	0,6453066	483,5602	3,623903	0	1243,03	745,5035	0,2698871	0,6878203	485,1126	3,620373	0	17	1206	735						Untertest2.avi	0	880	547	72	111	1104	643	100	0	Content		1134	624	3677078	1335886930
3694	08:50:46.141	00:00:03.693	221	1116,633	760,1862	0,4407053	0,6455281	483,3803	3,594609	0	1176,069	776,0538	0,2708395	0,6878619	484,9685	3,626442	0	17	1146	768						Untertest2.avi	0	880	547	72	111	1104	643	100	0	Content		1074	657	3693702	1335903554
3710	08:50:46.157	00:00:03.710	222	1052,714	779,071	0,4413911	0,6456103	483,4262	3,584798	0	1103,384	794,2922	0,2719766	0,6877384	484,8444	3,618461	0	17	1078	787						Untertest2.avi	0	880	547	72	111	1104	643	100	0	Content		1006	676	3710326	1335920178
3727	08:50:46.174	00:00:03.727	223	985,4935	786,9457	0,4427223	0,6454107	483,5549	3,602115	0	1009,101	807,7579	0,272862	0,6874899	484,9428	3,60844	0	17	997	797						Untertest2.avi	0	880	547	72	111	1104	643	100	0	Content		925	686	3727074	1335936926
3744	08:50:46.191	00:00:03.743	224	-1024	-768	-1	-1	-1	-1	4	-1024	-768	-1	-1	-1	-1	4		0	0						Untertest2.avi	0	880	547	72	111				0	Content		-72	-111	3743700	1335953552
3760	08:50:46.207	00:00:03.760	225	-1024	-768	-1	-1	-1	-1	4	-1024	-768	-1	-1	-1	-1	4		0	0						Untertest2.avi	0	880	547	72	111				0	Content		-72	-111	3760319	1335970171
3777	08:50:46.224	00:00:03.777	226	-1024	-768	-1	-1	-1	-1	4	-1024	-768	-1	-1	-1	-1	4		0	0						Untertest2.avi	0	880	547	72	111				0	Content		-72	-111	3777066	1335986918
3794	08:50:46.241	00:00:03.793	227	-1024	-768	-1	-1	-1	-1	4	-1024	-768	-1	-1	-1	-1	4		0	0						Untertest2.avi	0	880	547	72	111				0	Content		-72	-111	3793690	1336003542
3810	08:50:46.257	00:00:03.810	228	-1024	-768	-1	-1	-1	-1	4	-1024	-768	-1	-1	-1	-1	4		0	0						Untertest2.avi	0	880	547	72	111				0	Content		-72	-111	3810312	1336020164
3827	08:50:46.274	00:00:03.826	229	-1024	-768	-1	-1	-1	-1	4	-1024	-768	-1	-1	-1	-1	4		0	0						Untertest2.avi	0	880	547	72	111				0	Content		-72	-111	3826933	1336036785
3844	08:50:46.291	00:00:03.843	230	-1024	-768	-1	-1	-1	-1	4	-1024	-768	-1	-1	-1	-1	4		0	0						Untertest2.avi	0	880	547	72	111				0	Content		-72	-111	3843569	1336053421
3860	08:50:46.307	00:00:03.860	231	-1024	-768	-1	-1	-1	-1	4	-1024	-768	-1	-1	-1	-1	4		0	0						Untertest2.avi	0	880	547	72	111				0	Content		-72	-111	3860301	1336070153
3877	08:50:46.324	00:00:03.876	232	-1024	-768	-1	-1	-1	-1	4	-1024	-768	-1	-1	-1	-1	4		0	0						Untertest2.avi	0	880	547	72	111				0	Content		-72	-111	3876924	1336086776
3894	08:50:46.341	00:00:03.893	233	-1024	-768	-1	-1	-1	-1	4	-1024	-768	-1	-1	-1	-1	4		0	0						Untertest2.avi	0	880	547	72	111				0	Content		-72	-111	3893561	1336103413
3910	08:50:46.357	00:00:03.910	234	-1024	-768	-1	-1	-1	-1	4	-1024	-768	-1	-1	-1	-1	4		0	0						Untertest2.avi	0	880	547	72	111				0	Content		-72	-111	3910297	1336120149
3927	08:50:46.374	00:00:03.926	235	-1024	-768	-1	-1	-1	-1	4	-1024	-768	-1	-1	-1	-1	4		0	0						Untertest2.avi	0	880	547	72	111				0	Content		-72	-111	3926920	1336136772
3943	08:50:46.390	00:00:03.943	236	-1024	-768	-1	-1	-1	-1	4	-1024	-768	-1	-1	-1	-1	4		0	0						Untertest2.avi	0	880	547	72	111				0	Content		-72	-111	3943294	1336153146
3960	08:50:46.407	00:00:03.960	237	-1024	-768	-1	-1	-1	-1	4	-1024	-768	-1	-1	-1	-1	4		0	0						Untertest2.avi	0	880	547	72	111				0	Content		-72	-111	3960415	1336170267
3977	08:50:46.424	00:00:03.977	238	-1024	-768	-1	-1	-1	-1	4	-1024	-768	-1	-1	-1	-1	4		0	0						Untertest2.avi	0	880	547	72	111				0	Content		-72	-111	3977165	1336187017
3994	08:50:46.441	00:00:03.993	239	-1024	-768	-1	-1	-1	-1	4	-1024	-768	-1	-1	-1	-1	4		0	0						Untertest2.avi	0	880	547	72	111				0	Content		-72	-111	3993788	1336203640
4010	08:50:46.457	00:00:04.009	240	-1024	-768	-1	-1	-1	-1	4	-1024	-768	-1	-1	-1	-1	4		0	0						Untertest2.avi	0	880	547	72	111				0	Content		-72	-111	4009910	1336219762
4027	08:50:46.474	00:00:04.026	241	-1024	-768	-1	-1	-1	-1	4	-1024	-768	-1	-1	-1	-1	4		0	0						Untertest2.avi	0	880	547	72	111				0	Content		-72	-111	4026546	1336236398
4043	08:50:46.490	00:00:04.043	242	-1024	-768	-1	-1	-1	-1	4	-1024	-768	-1	-1	-1	-1	4		0	0						Untertest2.avi	0	880	547	72	111				0	Content		-72	-111	4043155	1336253007
4060	08:50:46.507	00:00:04.059	243	-1024	-768	-1	-1	-1	-1	4	-1024	-768	-1	-1	-1	-1	4		0	0						Untertest2.avi	0	880	547	72	111				0	Content		-72	-111	4059904	1336269756
4077	08:50:46.524	00:00:04.076	244	-1024	-768	-1	-1	-1	-1	4	-1024	-768	-1	-1	-1	-1	4		0	0						Untertest2.avi	0	880	547	72	111				0	Content		-72	-111	4076535	1336286387
4093	08:50:46.540	00:00:04.093	245	-1024	-768	-1	-1	-1	-1	4	-1024	-768	-1	-1	-1	-1	4		0	0						Untertest2.avi	0	880	547	72	111				0	Content		-72	-111	4093147	1336302999
4110	08:50:46.557	00:00:04.110	246	-1024	-768	-1	-1	-1	-1	4	-1024	-768	-1	-1	-1	-1	4		0	0						Untertest2.avi	0	880	547	72	111				0	Content		-72	-111	4110216	1336320068
4128	08:50:46.575	00:00:04.127	247	-1024	-768	-1	-1	-1	-1	4	-1024	-768	-1	-1	-1	-1	4		0	0						Untertest2.avi	0	880	547	72	111				0	Content		-72	-111	4127587	1336337439
4145	08:50:46.592	00:00:04.144	248	-1024	-768	-1	-1	-1	-1	4	-1024	-768	-1	-1	-1	-1	4		0	0						Untertest2.avi	0	880	547	72	111				0	Content		-72	-111	4144957	1336354809
4160	08:50:46.607	00:00:04.159	249	-1024	-768	-1	-1	-1	-1	4	-1024	-768	-1	-1	-1	-1	4		0	0						Untertest2.avi	0	880	547	72	111				0	Content		-72	-111	4159762	1336369614
4176	08:50:46.623	00:00:04.176	250	-1024	-768	-1	-1	-1	-1	4	-1024	-768	-1	-1	-1	-1	4		0	0						Untertest2.avi	0	880	547	72	111				0	Content		-72	-111	4176385	1336386237
4193	08:50:46.640	00:00:04.193	251	-1024	-768	-1	-1	-1	-1	4	-1024	-768	-1	-1	-1	-1	4		0	0						Untertest2.avi	0	880	547	72	111				0	Content		-72	-111	4193131	1336402983
4210	08:50:46.657	00:00:04.209	252	-1024	-768	-1	-1	-1	-1	4	-1024	-768	-1	-1	-1	-1	4		0	0						Untertest2.avi	0	880	547	72	111				0	Content		-72	-111	4209753	1336419605
4226	08:50:46.673	00:00:04.226	253	-1024	-768	-1	-1	-1	-1	4	-1024	-768	-1	-1	-1	-1	4		0	0						Untertest2.avi	0	880	547	72	111				0	Content		-72	-111	4226374	1336436226
4243	08:50:46.690	00:00:04.242	254	-1024	-768	-1	-1	-1	-1	4	-1024	-768	-1	-1	-1	-1	4		0	0						Untertest2.avi	0	880	547	72	111				0	Content		-72	-111	4242998	1336452850
4260	08:50:46.707	00:00:04.260	255	-1024	-768	-1	-1	-1	-1	4	-1024	-768	-1	-1	-1	-1	4		0	0						Untertest2.avi	0	880	547	72	111				0	Content		-72	-111	4260193	1336470045
4278	08:50:46.725	00:00:04.277	256	-1024	-768	-1	-1	-1	-1	4	-1024	-768	-1	-1	-1	-1	4		0	0						Untertest2.avi	0	880	547	72	111				0	Content		-72	-111	4277564	1336487416
4295	08:50:46.742	00:00:04.294	257	-1024	-768	-1	-1	-1	-1	4	-1024	-768	-1	-1	-1	-1	4		0	0						Untertest2.avi	0	880	547	72	111				0	Content		-72	-111	4294809	1336504661
4310	08:50:46.757	00:00:04.309	258	-1024	-768	-1	-1	-1	-1	4	-1024	-768	-1	-1	-1	-1	4		0	0						Untertest2.avi	0	880	547	72	111				0	Content		-72	-111	4309611	1336519463
4326	08:50:46.773	00:00:04.326	259	-1024	-768	-1	-1	-1	-1	4	-1024	-768	-1	-1	-1	-1	4		0	0						Untertest2.avi	0	880	547	72	111				0	Content		-72	-111	4326359	1336536211
4343	08:50:46.790	00:00:04.342	260	-1024	-768	-1	-1	-1	-1	4	-1024	-768	-1	-1	-1	-1	4		0	0						Untertest2.avi	0	880	547	72	111				0	Content		-72	-111	4342982	1336552834
4360	08:50:46.807	00:00:04.359	261	-1024	-768	-1	-1	-1	-1	4	-1024	-768	-1	-1	-1	-1	4		0	0						Untertest2.avi	0	880	547	72	111				0	Content		-72	-111	4359606	1336569458
4376	08:50:46.823	00:00:04.376	262	-1024	-768	-1	-1	-1	-1	4	-1024	-768	-1	-1	-1	-1	4		0	0						Untertest2.avi	0	880	547	72	111				0	Content		-72	-111	4376228	1336586080
4393	08:50:46.840	00:00:04.392	263	-1024	-768	-1	-1	-1	-1	4	-1024	-768	-1	-1	-1	-1	4		0	0						Untertest2.avi	0	880	547	72	111				0	Content		-72	-111	4392853	1336602705
4410	08:50:46.857	00:00:04.410	264	-1024	-768	-1	-1	-1	-1	4	-1024	-768	-1	-1	-1	-1	4		0	0						Untertest2.avi	0	880	547	72	111				0	Content		-72	-111	4410045	1336619897
4427	08:50:46.874	00:00:04.427	265	-1024	-768	-1	-1	-1	-1	4	-1024	-768	-1	-1	-1	-1	4		0	0						Untertest2.avi	0	880	547	72	111				0	Content		-72	-111	4427420	1336637272
4445	08:50:46.892	00:00:04.444	266	-1024	-768	-1	-1	-1	-1	4	-1024	-768	-1	-1	-1	-1	4		0	0						Untertest2.avi	0	880	547	72	111				0	Content		-72	-111	4444677	1336654529
4460	08:50:46.907	00:00:04.459	267	-1024	-768	-1	-1	-1	-1	4	-1024	-768	-1	-1	-1	-1	4		0	0						Untertest2.avi	0	880	547	72	111				0	Content		-72	-111	4459595	1336669447
4476	08:50:46.923	00:00:04.476	268	-1024	-768	-1	-1	-1	-1	4	-1024	-768	-1	-1	-1	-1	4		0	0						Untertest2.avi	0	880	547	72	111				0	Content		-72	-111	4476216	1336686068
4493	08:50:46.940	00:00:04.492	269	-1024	-768	-1	-1	-1	-1	4	-1024	-768	-1	-1	-1	-1	4		0	0						Untertest2.avi	0	880	547	72	111				0	Content		-72	-111	4492963	1336702815
4510	08:50:46.957	00:00:04.509	270	-1024	-768	-1	-1	-1	-1	4	-1024	-768	-1	-1	-1	-1	4		0	0						Untertest2.avi	0	880	547	72	111				0	Content		-72	-111	4509580	1336719432
4526	08:50:46.973	00:00:04.526	271	-1024	-768	-1	-1	-1	-1	4	-1024	-768	-1	-1	-1	-1	4		0	0						Untertest2.avi	0	880	547	72	111				0	Content		-72	-111	4526326	1336736178
4543	08:50:46.990	00:00:04.543	272	-1024	-768	-1	-1	-1	-1	4	-1024	-768	-1	-1	-1	-1	4		0	0						Untertest2.avi	0	880	547	72	111				0	Content		-72	-111	4543329	1336753181
4560	08:50:47.007	00:00:04.559	273	-1024	-768	-1	-1	-1	-1	4	-1024	-768	-1	-1	-1	-1	4		0	0						Untertest2.avi	0	880	547	72	111				0	Content		-72	-111	4559828	1336769680
4577	08:50:47.024	00:00:04.576	274	-1024	-768	-1	-1	-1	-1	4	-1024	-768	-1	-1	-1	-1	4		0	0						Untertest2.avi	0	880	547	72	111				0	Content		-72	-111	4576577	1336786429
4593	08:50:47.040	00:00:04.593	275	-1024	-768	-1	-1	-1	-1	4	-1024	-768	-1	-1	-1	-1	4		0	0						Untertest2.avi	0	880	547	72	111				0	Content		-72	-111	4593200	1336803052
4610	08:50:47.057	00:00:04.610	276	-1024	-768	-1	-1	-1	-1	4	-1024	-768	-1	-1	-1	-1	4		0	0						Untertest2.avi	0	880	547	72	111				0	Content		-72	-111	4610018	1336819870
4626	08:50:47.073	00:00:04.626	277	-1024	-768	-1	-1	-1	-1	4	-1024	-768	-1	-1	-1	-1	4		0	0						Untertest2.avi	0	880	547	72	111				0	Content		-72	-111	4626454	1336836306
4643	08:50:47.090	00:00:04.643	278	-1024	-768	-1	-1	-1	-1	4	-1024	-768	-1	-1	-1	-1	4		0	0						Untertest2.avi	0	880	547	72	111				0	Content		-72	-111	4643192	1336853044
4660	08:50:47.107	00:00:04.659	279	-1024	-768	-1	-1	-1	-1	4	-1024	-768	-1	-1	-1	-1	4		0	0						Untertest2.avi	0	880	547	72	111				0	Content		-72	-111	4659816	1336869668
4676	08:50:47.123	00:00:04.676	280	-1024	-768	-1	-1	-1	-1	4	-1024	-768	-1	-1	-1	-1	4		0	0						Untertest2.avi	0	880	547	72	111				0	Content		-72	-111	4676442	1336886294
4693	08:50:47.140	00:00:04.693	281	-1024	-768	-1	-1	-1	-1	4	-1024	-768	-1	-1	-1	-1	4		0	0						Untertest2.avi	0	880	547	72	111				0	Content		-72	-111	4693187	1336903039
4710	08:50:47.157	00:00:04.710	282	-1024	-768	-1	-1	-1	-1	4	-1024	-768	-1	-1	-1	-1	4		0	0						Untertest2.avi	0	880	547	72	111				0	Content		-72	-111	4710004	1336919856
4726	08:50:47.173	00:00:04.726	283	-1024	-768	-1	-1	-1	-1	4	-1024	-768	-1	-1	-1	-1	4		0	0						Untertest2.avi	0	880	547	72	111				0	Content		-72	-111	4726305	1336936157
4743	08:50:47.190	00:00:04.743	284	-1024	-768	-1	-1	-1	-1	4	-1024	-768	-1	-1	-1	-1	4		0	0						Untertest2.avi	0	880	547	72	111				0	Content		-72	-111	4743168	1336953020
4760	08:50:47.207	00:00:04.759	285	-1024	-768	-1	-1	-1	-1	4	-1024	-768	-1	-1	-1	-1	4		0	0						Untertest2.avi	0	880	547	72	111				0	Content		-72	-111	4759799	1336969651
4776	08:50:47.223	00:00:04.776	286	-1024	-768	-1	-1	-1	-1	4	-1024	-768	-1	-1	-1	-1	4		0	0						Untertest2.avi	0	880	547	72	111				0	Content		-72	-111	4776425	1336986277
4793	08:50:47.240	00:00:04.793	287	-1024	-768	-1	-1	-1	-1	4	-1024	-768	-1	-1	-1	-1	4		0	0						Untertest2.avi	0	880	547	72	111				0	Content		-72	-111	4793047	1337002899
4810	08:50:47.257	00:00:04.809	288	-1024	-768	-1	-1	-1	-1	4	-1024	-768	-1	-1	-1	-1	4		0	0						Untertest2.avi	0	880	547	72	111				0	Content		-72	-111	4809669	1337019521
4826	08:50:47.273	00:00:04.826	289	-1024	-768	-1	-1	-1	-1	4	-1024	-768	-1	-1	-1	-1	4		0	0						Untertest2.avi	0	880	547	72	111				0	Content		-72	-111	4826423	1337036275
4843	08:50:47.290	00:00:04.843	290	-1024	-768	-1	-1	-1	-1	4	-1024	-768	-1	-1	-1	-1	4		0	0						Untertest2.avi	0	880	547	72	111				0	Content		-72	-111	4843237	1337053089
4860	08:50:47.307	00:00:04.859	291	-1024	-768	-1	-1	-1	-1	4	-1024	-768	-1	-1	-1	-1	4		0	0						Untertest2.avi	0	880	547	72	111				0	Content		-72	-111	4859539	1337069391
4876	08:50:47.323	00:00:04.876	292	-1024	-768	-1	-1	-1	-1	4	-1024	-768	-1	-1	-1	-1	4		0	0						Untertest2.avi	0	880	547	72	111				0	Content		-72	-111	4876414	1337086266
4893	08:50:47.340	00:00:04.892	293	-1024	-768	-1	-1	-1	-1	4	-1024	-768	-1	-1	-1	-1	4		0	0						Untertest2.avi	0	880	547	72	111				0	Content		-72	-111	4892910	1337102762
4910	08:50:47.357	00:00:04.909	294	-1024	-768	-1	-1	-1	-1	4	-1024	-768	-1	-1	-1	-1	4		0	0						Untertest2.avi	0	880	547	72	111				0	Content		-72	-111	4909658	1337119510
4926	08:50:47.373	00:00:04.926	295	-1024	-768	-1	-1	-1	-1	4	-1024	-768	-1	-1	-1	-1	4		0	0						Untertest2.avi	0	880	547	72	111				0	Content		-72	-111	4926281	1337136133
4943	08:50:47.390	00:00:04.942	296	-1024	-768	-1	-1	-1	-1	4	-1024	-768	-1	-1	-1	-1	4		0	0						Untertest2.avi	0	880	547	72	111				0	Content		-72	-111	4942905	1337152757
4960	08:50:47.407	00:00:04.959	297	-1024	-768	-1	-1	-1	-1	4	-1024	-768	-1	-1	-1	-1	4		0	0						Untertest2.avi	0	880	547	72	111				0	Content		-72	-111	4959651	1337169503
4976	08:50:47.423	00:00:04.976	298	-1024	-768	-1	-1	-1	-1	4	-1024	-768	-1	-1	-1	-1	4		0	0						Untertest2.avi	0	880	547	72	111				0	Content		-72	-111	4976275	1337186127
4993	08:50:47.440	00:00:04.992	299	-1024	-768	-1	-1	-1	-1	4	-1024	-768	-1	-1	-1	-1	4		0	0						Untertest2.avi	0	880	547	72	111				0	Content		-72	-111	4992898	1337202750
5010	08:50:47.457	00:00:05.009	300	-1024	-768	-1	-1	-1	-1	4	-1024	-768	-1	-1	-1	-1	4		0	0						Untertest2.avi	0	880	547	72	111				0	Content		-72	-111	5009645	1337219497
5026	08:50:47.473	00:00:05.025	301	-1024	-768	-1	-1	-1	-1	4	-1024	-768	-1	-1	-1	-1	4		0	0						Untertest2.avi	0	880	547	72	111				0	Content		-72	-111	5025893	1337235745
5043	08:50:47.490	00:00:05.042	302	-1024	-768	-1	-1	-1	-1	4	-1024	-768	-1	-1	-1	-1	4		0	0						Untertest2.avi	0	880	547	72	111				0	Content		-72	-111	5042961	1337252813
5060	08:50:47.507	00:00:05.059	303	-1024	-768	-1	-1	-1	-1	4	-1024	-768	-1	-1	-1	-1	4		0	0						Untertest2.avi	0	880	547	72	111				0	Content		-72	-111	5059585	1337269437
5076	08:50:47.523	00:00:05.076	304	-1024	-768	-1	-1	-1	-1	4	-1024	-768	-1	-1	-1	-1	4		0	0						Untertest2.avi	0	880	547	72	111				0	Content		-72	-111	5076208	1337286060
5093	08:50:47.540	00:00:05.092	305	-1024	-768	-1	-1	-1	-1	4	-1024	-768	-1	-1	-1	-1	4		0	0						Untertest2.avi	0	880	547	72	111				0	Content		-72	-111	5092513	1337302365
5109	08:50:47.556	00:00:05.109	306	-1024	-768	-1	-1	-1	-1	4	-1024	-768	-1	-1	-1	-1	4		0	0						Untertest2.avi	0	880	547	72	111				0	Content		-72	-111	5109136	1337318988
5126	08:50:47.573	00:00:05.125	307	-1024	-768	-1	-1	-1	-1	4	-1024	-768	-1	-1	-1	-1	4		0	0						Untertest2.avi	0	880	547	72	111				0	Content		-72	-111	5125750	1337335602
5143	08:50:47.590	00:00:05.142	308	-1024	-768	-1	-1	-1	-1	4	-1024	-768	-1	-1	-1	-1	4		0	0						Untertest2.avi	0	880	547	72	111				0	Content		-72	-111	5142947	1337352799
5159	08:50:47.606	00:00:05.159	309	-1024	-768	-1	-1	-1	-1	4	-1024	-768	-1	-1	-1	-1	4		0	0						Untertest2.avi	0	880	547	72	111				0	Content		-72	-111	5159375	1337369227
5176	08:50:47.623	00:00:05.176	310	-1024	-768	-1	-1	-1	-1	4	-1024	-768	-1	-1	-1	-1	4		0	0						Untertest2.avi	0	880	547	72	111				0	Content		-72	-111	5176238	1337386090
5193	08:50:47.640	00:00:05.192	311	-1024	-768	-1	-1	-1	-1	4	-1024	-768	-1	-1	-1	-1	4		0	0						Untertest2.avi	0	880	547	72	111				0	Content		-72	-111	5192742	1337402594
5209	08:50:47.656	00:00:05.209	312	-1024	-768	-1	-1	-1	-1	4	-1024	-768	-1	-1	-1	-1	4		0	0						Untertest2.avi	0	880	547	72	111				0	Content		-72	-111	5209494	1337419346
5226	08:50:47.673	00:00:05.226	313	-1024	-768	-1	-1	-1	-1	4	-1024	-768	-1	-1	-1	-1	4		0	0						Untertest2.avi	0	880	547	72	111				0	Content		-72	-111	5226113	1337435965
5243	08:50:47.690	00:00:05.242	314	-1024	-768	-1	-1	-1	-1	4	-1024	-768	-1	-1	-1	-1	4		0	0						Untertest2.avi	0	880	547	72	111				0	Content		-72	-111	5242738	1337452590
5259	08:50:47.706	00:00:05.259	315	-1024	-768	-1	-1	-1	-1	4	-1024	-768	-1	-1	-1	-1	4		0	0						Untertest2.avi	0	880	547	72	111				0	Content		-72	-111	5259361	1337469213
5276	08:50:47.723	00:00:05.276	316	-1024	-768	-1	-1	-1	-1	4	-1024	-768	-1	-1	-1	-1	4		0	0						Untertest2.avi	0	880	547	72	111				0	Content		-72	-111	5276113	1337485965
5293	08:50:47.740	00:00:05.292	317	-1024	-768	-1	-1	-1	-1	4	-1024	-768	-1	-1	-1	-1	4		0	0						Untertest2.avi	0	880	547	72	111				0	Content		-72	-111	5292732	1337502584
5309	08:50:47.756	00:00:05.309	318	-1024	-768	-1	-1	-1	-1	4	-1024	-768	-1	-1	-1	-1	4		0	0						Untertest2.avi	0	880	547	72	111				0	Content		-72	-111	5309357	1337519209
5326	08:50:47.773	00:00:05.326	319	-1024	-768	-1	-1	-1	-1	4	-1024	-768	-1	-1	-1	-1	4		0	0						Untertest2.avi	0	880	547	72	111				0	Content		-72	-111	5326230	1337536082
5342	08:50:47.789	00:00:05.342	320	-1024	-768	-1	-1	-1	-1	4	-1024	-768	-1	-1	-1	-1	4		0	0						Untertest2.avi	0	880	547	72	111				0	Content		-72	-111	5342230	1337552082
5359	08:50:47.806	00:00:05.358	321	-1024	-768	-1	-1	-1	-1	4	-1024	-768	-1	-1	-1	-1	4		0	0						Untertest2.avi	0	880	547	72	111				0	Content		-72	-111	5358853	1337568705
5375	08:50:47.822	00:00:05.375	322	-1024	-768	-1	-1	-1	-1	4	-1024	-768	-1	-1	-1	-1	4		0	0						Untertest2.avi	0	880	547	72	111				0	Content		-72	-111	5375477	1337585329
5393	08:50:47.840	00:00:05.392	323	-1024	-768	-1	-1	-1	-1	4	-1024	-768	-1	-1	-1	-1	4		0	0						Untertest2.avi	0	880	547	72	111				0	Content		-72	-111	5392722	1337602574
5409	08:50:47.856	00:00:05.408	324	-1024	-768	-1	-1	-1	-1	4	-1024	-768	-1	-1	-1	-1	4		0	0						Untertest2.avi	0	880	547	72	111				0	Content		-72	-111	5408968	1337618820
5426	08:50:47.873	00:00:05.425	325	-1024	-768	-1	-1	-1	-1	4	-1024	-768	-1	-1	-1	-1	4		0	0						Untertest2.avi	0	880	547	72	111				0	Content		-72	-111	5425589	1337635441
5442	08:50:47.889	00:00:05.442	326	-1024	-768	-1	-1	-1	-1	4	-1024	-768	-1	-1	-1	-1	4		0	0						Untertest2.avi	0	880	547	72	111				0	Content		-72	-111	5442212	1337652064
5459	08:50:47.906	00:00:05.458	327	-1024	-768	-1	-1	-1	-1	4	-1024	-768	-1	-1	-1	-1	4		0	0						Untertest2.avi	0	880	547	72	111				0	Content		-72	-111	5458835	1337668687
5476	08:50:47.923	00:00:05.475	328	-1024	-768	-1	-1	-1	-1	4	-1024	-768	-1	-1	-1	-1	4		0	0						Untertest2.avi	0	880	547	72	111				0	Content		-72	-111	5475903	1337685755
5493	08:50:47.940	00:00:05.493	329	-1024	-768	-1	-1	-1	-1	4	-1024	-768	-1	-1	-1	-1	4		0	0						Untertest2.avi	0	880	547	72	111				0	Content		-72	-111	5493284	1337703136
5511	08:50:47.958	00:00:05.510	330	-1024	-768	-1	-1	-1	-1	4	-1024	-768	-1	-1	-1	-1	4		0	0						Untertest2.avi	0	880	547	72	111				0	Content		-72	-111	5510646	1337720498
5525	08:50:47.972	00:00:05.525	331	-1024	-768	-1	-1	-1	-1	4	-1024	-768	-1	-1	-1	-1	4		0	0						Untertest2.avi	0	880	547	72	111				0	Content		-72	-111	5525447	1337735299
5542	08:50:47.989	00:00:05.542	332	-1024	-768	-1	-1	-1	-1	4	-1024	-768	-1	-1	-1	-1	4		0	0						Untertest2.avi	0	880	547	72	111				0	Content		-72	-111	5542071	1337751923
5559	08:50:48.006	00:00:05.558	333	-1024	-768	-1	-1	-1	-1	4	-1024	-768	-1	-1	-1	-1	4		0	0						Untertest2.avi	0	880	547	72	111				0	Content		-72	-111	5558824	1337768676
5575	08:50:48.022	00:00:05.575	334	-1024	-768	-1	-1	-1	-1	4	-1024	-768	-1	-1	-1	-1	4		0	0						Untertest2.avi	0	880	547	72	111				0	Content		-72	-111	5575444	1337785296
5592	08:50:48.039	00:00:05.592	335	-1024	-768	-1	-1	-1	-1	4	-1024	-768	-1	-1	-1	-1	4		0	0						Untertest2.avi	0	880	547	72	111				0	Content		-72	-111	5592066	1337801918
5609	08:50:48.056	00:00:05.608	336	-1024	-768	-1	-1	-1	-1	4	-1024	-768	-1	-1	-1	-1	4		0	0						Untertest2.avi	0	880	547	72	111				0	Content		-72	-111	5608688	1337818540
5626	08:50:48.073	00:00:05.625	337	-1024	-768	-1	-1	-1	-1	4	-1024	-768	-1	-1	-1	-1	4		0	0						Untertest2.avi	0	880	547	72	111				0	Content		-72	-111	5625883	1337835735
5643	08:50:48.090	00:00:05.643	338	-1024	-768	-1	-1	-1	-1	4	-1024	-768	-1	-1	-1	-1	4		0	0						Untertest2.avi	0	880	547	72	111				0	Content		-72	-111	5643255	1337853107
5661	08:50:48.108	00:00:05.660	339	-1024	-768	-1	-1	-1	-1	4	-1024	-768	-1	-1	-1	-1	4		0	0						Untertest2.avi	0	880	547	72	111				0	Content		-72	-111	5660501	1337870353
5675	08:50:48.122	00:00:05.675	340	-1024	-768	-1	-1	-1	-1	4	-1024	-768	-1	-1	-1	-1	4		0	0						Untertest2.avi	0	880	547	72	111				0	Content		-72	-111	5675303	1337885155
5692	08:50:48.139	00:00:05.692	341	-1024	-768	-1	-1	-1	-1	4	-1024	-768	-1	-1	-1	-1	4		0	0						Untertest2.avi	0	880	547	72	111				0	Content		-72	-111	5692050	1337901902
5709	08:50:48.156	00:00:05.708	342	-1024	-768	-1	-1	-1	-1	4	-1024	-768	-1	-1	-1	-1	4		0	0						Untertest2.avi	0	880	547	72	111				0	Content		-72	-111	5708674	1337918526
5725	08:50:48.172	00:00:05.725	343	-1024	-768	-1	-1	-1	-1	4	-1024	-768	-1	-1	-1	-1	4		0	0						Untertest2.avi	0	880	547	72	111				0	Content		-72	-111	5725421	1337935273
5742	08:50:48.189	00:00:05.741	344	-1024	-768	-1	-1	-1	-1	4	-1024	-768	-1	-1	-1	-1	4		0	0						Untertest2.avi	0	880	547	72	111				0	Content		-72	-111	5741917	1337951769
5759	08:50:48.206	00:00:05.758	345	-1024	-768	-1	-1	-1	-1	4	-1024	-768	-1	-1	-1	-1	4		0	0						Untertest2.avi	0	880	547	72	111				0	Content		-72	-111	5758542	1337968394
5776	08:50:48.223	00:00:05.775	346	-1024	-768	-1	-1	-1	-1	4	-1024	-768	-1	-1	-1	-1	4		0	0						Untertest2.avi	0	880	547	72	111				0	Content		-72	-111	5775734	1337985586
5793	08:50:48.240	00:00:05.793	347	-1024	-768	-1	-1	-1	-1	4	-1024	-768	-1	-1	-1	-1	4		0	0						Untertest2.avi	0	880	547	72	111				0	Content		-72	-111	5793108	1338002960
5810	08:50:48.257	00:00:05.810	348	-1024	-768	-1	-1	-1	-1	4	-1024	-768	-1	-1	-1	-1	4		0	0						Untertest2.avi	0	880	547	72	111				0	Content		-72	-111	5810353	1338020205
5825	08:50:48.272	00:00:05.825	349	-1024	-768	-1	-1	-1	-1	4	-1024	-768	-1	-1	-1	-1	4		0	0						Untertest2.avi	0	880	547	72	111				0	Content		-72	-111	5825282	1338035134
5842	08:50:48.289	00:00:05.841	350	-1024	-768	-1	-1	-1	-1	4	-1024	-768	-1	-1	-1	-1	4		0	0						Untertest2.avi	0	880	547	72	111				0	Content		-72	-111	5841906	1338051758
5859	08:50:48.306	00:00:05.858	351	-1024	-768	-1	-1	-1	-1	4	-1024	-768	-1	-1	-1	-1	4		0	0						Untertest2.avi	0	880	547	72	111				0	Content		-72	-111	5858650	1338068502
5875	08:50:48.322	00:00:05.875	352	-1024	-768	-1	-1	-1	-1	4	-1024	-768	-1	-1	-1	-1	4		0	0						Untertest2.avi	0	880	547	72	111				0	Content		-72	-111	5875272	1338085124
5892	08:50:48.339	00:00:05.891	353	-1024	-768	-1	-1	-1	-1	4	-1024	-768	-1	-1	-1	-1	4		0	0						Untertest2.avi	0	880	547	72	111				0	Content		-72	-111	5891895	1338101747
5909	08:50:48.356	00:00:05.908	354	-1024	-768	-1	-1	-1	-1	4	-1024	-768	-1	-1	-1	-1	4		0	0						Untertest2.avi	0	880	547	72	111				0	Content		-72	-111	5908517	1338118369
5926	08:50:48.373	00:00:05.925	355	-1024	-768	-1	-1	-1	-1	4	-1024	-768	-1	-1	-1	-1	4		0	0						Untertest2.avi	0	880	547	72	111				0	Content		-72	-111	5925585	1338135437
5943	08:50:48.390	00:00:05.942	356	-1024	-768	-1	-1	-1	-1	4	-1024	-768	-1	-1	-1	-1	4		0	0						Untertest2.avi	0	880	547	72	111				0	Content		-72	-111	5942958	1338152810
5960	08:50:48.407	00:00:05.960	357	-1024	-768	-1	-1	-1	-1	4	-1024	-768	-1	-1	-1	-1	4		0	0						Untertest2.avi	0	880	547	72	111				0	Content		-72	-111	5960206	1338170058
5975	08:50:48.422	00:00:05.975	358	-1024	-768	-1	-1	-1	-1	4	-1024	-768	-1	-1	-1	-1	4		0	0						Untertest2.avi	0	880	547	72	111				0	Content		-72	-111	5975131	1338184983
5992	08:50:48.439	00:00:05.991	359	-1024	-768	-1	-1	-1	-1	4	-1024	-768	-1	-1	-1	-1	4		0	0						Untertest2.avi	0	880	547	72	111				0	Content		-72	-111	5991754	1338201606
6009	08:50:48.456	00:00:06.008	360	-1024	-768	-1	-1	-1	-1	4	-1024	-768	-1	-1	-1	-1	4		0	0						Untertest2.avi	0	880	547	72	111				0	Content		-72	-111	6008503	1338218355
6025	08:50:48.472	00:00:06.025	361	-1024	-768	-1	-1	-1	-1	4	-1024	-768	-1	-1	-1	-1	4		0	0						Untertest2.avi	0	880	547	72	111				0	Content		-72	-111	6025119	1338234971
6042	08:50:48.489	00:00:06.042	362	-1024	-768	-1	-1	-1	-1	4	-1024	-768	-1	-1	-1	-1	4		0	0						Untertest2.avi	0	880	547	72	111				0	Content		-72	-111	6042316	1338252168
6059	08:50:48.506	00:00:06.058	363	-1024	-768	-1	-1	-1	-1	4	-1024	-768	-1	-1	-1	-1	4		0	0						Untertest2.avi	0	880	547	72	111				0	Content		-72	-111	6058620	1338268472
6075	08:50:48.522	00:00:06.075	364	-1024	-768	-1	-1	-1	-1	4	-1024	-768	-1	-1	-1	-1	4		0	0						Untertest2.avi	0	880	547	72	111				0	Content		-72	-111	6075488	1338285340
6092	08:50:48.539	00:00:06.092	365	-1024	-768	-1	-1	-1	-1	4	-1024	-768	-1	-1	-1	-1	4		0	0						Untertest2.avi	0	880	547	72	111				0	Content		-72	-111	6092113	1338301965
6109	08:50:48.556	00:00:06.108	366	-1024	-768	-1	-1	-1	-1	4	-1024	-768	-1	-1	-1	-1	4		0	0						Untertest2.avi	0	880	547	72	111				0	Content		-72	-111	6108737	1338318589
6125	08:50:48.572	00:00:06.125	367	-1024	-768	-1	-1	-1	-1	4	-1024	-768	-1	-1	-1	-1	4		0	0						Untertest2.avi	0	880	547	72	111				0	Content		-72	-111	6125235	1338335087
6142	08:50:48.589	00:00:06.142	368	-1024	-768	-1	-1	-1	-1	4	-1024	-768	-1	-1	-1	-1	4		0	0						Untertest2.avi	0	880	547	72	111				0	Content		-72	-111	6142174	1338352026
6158	08:50:48.605	00:00:06.158	369	-1024	-768	-1	-1	-1	-1	4	-1024	-768	-1	-1	-1	-1	4		0	0						Untertest2.avi	0	880	547	72	111				0	Content		-72	-111	6158479	1338368331
6175	08:50:48.622	00:00:06.175	370	-1024	-768	-1	-1	-1	-1	4	-1024	-768	-1	-1	-1	-1	4		0	0						Untertest2.avi	0	880	547	72	111				0	Content		-72	-111	6175467	1338385319
6192	08:50:48.639	00:00:06.191	371	550,955	959,7042	0,2883539	0,6797615	484,2384	3,113453	3	509,4207	949,6129	0,2884743	0,6797546	484,2383	3,121598	1	18	509	950						Untertest2.avi	0	880	547	72	111	437	840	117	0	Content		437	839	6191970	1338401822
6209	08:50:48.656	00:00:06.208	372	-1024	-768	-1	-1	-1	-1	4	-1024	-768	-1	-1	-1	-1	4	18	0	0						Untertest2.avi	0	880	547	72	111	437	840	117	0	Content		-72	-111	6208719	1338418571
6225	08:50:48.672	00:00:06.225	373	-1024	-768	-1	-1	-1	-1	4	-1024	-768	-1	-1	-1	-1	4	18	0	0						Untertest2.avi	0	880	547	72	111	437	840	117	0	Content		-72	-111	6225091	1338434943
6242	08:50:48.689	00:00:06.242	374	-1024	-768	-1	-1	-1	-1	4	-1024	-768	-1	-1	-1	-1	4	18	0	0						Untertest2.avi	0	880	547	72	111	437	840	117	0	Content		-72	-111	6242156	1338452008
6258	08:50:48.705	00:00:06.258	375	-1024	-768	-1	-1	-1	-1	4	-1024	-768	-1	-1	-1	-1	4	18	0	0						Untertest2.avi	0	880	547	72	111	437	840	117	0	Content		-72	-111	6258463	1338468315
6275	08:50:48.722	00:00:06.275	376	560,934	1010,875	0,2882635	0,680279	484,2384	2,953264	3	520,0585	1002,106	0,2884197	0,6802719	484,2384	2,960871	1	18	520	1002						Untertest2.avi	0	880	547	72	111	437	840	117	0	Content		448	891	6275332	1338485184
6292	08:50:48.739	00:00:06.291	377	533,4299	962,4293	0,2882632	0,6802742	484,2384	3,077357	3	492,2936	952,3898	0,2884194	0,6802671	484,2384	3,084882	1	18	492	952						Untertest2.avi	0	880	547	72	111	437	840	117	0	Content		420	841	6291954	1338501806
6309	08:50:48.756	00:00:06.308	378	-1024	-768	-1	-1	-1	-1	4	-1024	-768	-1	-1	-1	-1	4		0	0						Untertest2.avi	0	880	547	72	111				0	Content		-72	-111	6308577	1338518429
6325	08:50:48.772	00:00:06.325	379	-1024	-768	-1	-1	-1	-1	4	-1024	-768	-1	-1	-1	-1	4		0	0						Untertest2.avi	0	880	547	72	111				0	Content		-72	-111	6325198	1338535050
6342	08:50:48.789	00:00:06.341	380	-1024	-768	-1	-1	-1	-1	4	-1024	-768	-1	-1	-1	-1	4		0	0						Untertest2.avi	0	880	547	72	111				0	Content		-72	-111	6341891	1338551743
6359	08:50:48.806	00:00:06.358	381	-1024	-768	-1	-1	-1	-1	4	-1024	-768	-1	-1	-1	-1	4		0	0						Untertest2.avi	0	880	547	72	111				0	Content		-72	-111	6358567	1338568419
6375	08:50:48.822	00:00:06.375	382	-1024	-768	-1	-1	-1	-1	4	-1024	-768	-1	-1	-1	-1	4		0	0						Untertest2.avi	0	880	547	72	111				0	Content		-72	-111	6375189	1338585041
6392	08:50:48.839	00:00:06.391	383	-1024	-768	-1	-1	-1	-1	4	-1024	-768	-1	-1	-1	-1	4		0	0						Untertest2.avi	0	880	547	72	111				0	Content		-72	-111	6391936	1338601788
6409	08:50:48.856	00:00:06.408	384	-1024	-768	-1	-1	-1	-1	4	-1024	-768	-1	-1	-1	-1	4		0	0						Untertest2.avi	0	880	547	72	111				0	Content		-72	-111	6408547	1338618399
6425	08:50:48.872	00:00:06.424	385	507,5054	1013,494	0,2911898	0,6809651	498,7881	3,237195	3	463,464	1004,58	0,2913387	0,6809583	498,7881	3,245105	1	19	463	1005						Untertest2.avi	0	880	547	72	111	391	894	17	0	Content		391	894	6424809	1338634661
6442	08:50:48.889	00:00:06.441	386	-1024	-768	-1	-1	-1	-1	4	-1024	-768	-1	-1	-1	-1	4		0	0						Untertest2.avi	0	880	547	72	111				0	Content		-72	-111	6441930	1338651782
6459	08:50:48.906	00:00:06.458	387	-1024	-768	-1	-1	-1	-1	4	-1024	-768	-1	-1	-1	-1	4		0	0						Untertest2.avi	0	880	547	72	111				0	Content		-72	-111	6458673	1338668525
6475	08:50:48.922	00:00:06.475	388	-1024	-768	-1	-1	-1	-1	4	-1024	-768	-1	-1	-1	-1	4		0	0						Untertest2.avi	0	880	547	72	111				0	Content		-72	-111	6475243	1338685095
6491	08:50:48.938	00:00:06.491	389	-1024	-768	-1	-1	-1	-1	4	-1024	-768	-1	-1	-1	-1	4		0	0						Untertest2.avi	0	880	547	72	111				0	Content		-72	-111	6491425	1338701277
6509	08:50:48.956	00:00:06.508	390	-1024	-768	-1	-1	-1	-1	4	-1024	-768	-1	-1	-1	-1	4		0	0						Untertest2.avi	0	880	547	72	111				0	Content		-72	-111	6508545	1338718397
6525	08:50:48.972	00:00:06.525	391	-1024	-768	-1	-1	-1	-1	4	-1024	-768	-1	-1	-1	-1	4		0	0						Untertest2.avi	0	880	547	72	111				0	Content		-72	-111	6525167	1338735019
6542	08:50:48.989	00:00:06.541	392	-1024	-768	-1	-1	-1	-1	4	-1024	-768	-1	-1	-1	-1	4		0	0						Untertest2.avi	0	880	547	72	111				0	Content		-72	-111	6541791	1338751643
6558	08:50:49.005	00:00:06.558	393	-1024	-768	-1	-1	-1	-1	4	-1024	-768	-1	-1	-1	-1	4		0	0						Untertest2.avi	0	880	547	72	111				0	Content		-72	-111	6558415	1338768267
6575	08:50:49.022	00:00:06.575	394	-1024	-768	-1	-1	-1	-1	4	-1024	-768	-1	-1	-1	-1	4		0	0						Untertest2.avi	0	880	547	72	111				0	Content		-72	-111	6575235	1338785087
6592	08:50:49.039	00:00:06.591	395	-1024	-768	-1	-1	-1	-1	4	-1024	-768	-1	-1	-1	-1	4		0	0						Untertest2.avi	0	880	547	72	111				0	Content		-72	-111	6591536	1338801388
6608	08:50:49.055	00:00:06.608	396	-1024	-768	-1	-1	-1	-1	4	-1024	-768	-1	-1	-1	-1	4		0	0						Untertest2.avi	0	880	547	72	111				0	Content		-72	-111	6608410	1338818262
6625	08:50:49.072	00:00:06.625	397	-1024	-768	-1	-1	-1	-1	4	-1024	-768	-1	-1	-1	-1	4		0	0						Untertest2.avi	0	880	547	72	111				0	Content		-72	-111	6625043	1338834895
6642	08:50:49.089	00:00:06.641	398	-1024	-768	-1	-1	-1	-1	4	-1024	-768	-1	-1	-1	-1	4		0	0						Untertest2.avi	0	880	547	72	111				0	Content		-72	-111	6641654	1338851506
6658	08:50:49.105	00:00:06.658	399	-1024	-768	-1	-1	-1	-1	4	-1024	-768	-1	-1	-1	-1	4		0	0						Untertest2.avi	0	880	547	72	111				0	Content		-72	-111	6658155	1338868007
6675	08:50:49.122	00:00:06.675	400	-1024	-768	-1	-1	-1	-1	4	-1024	-768	-1	-1	-1	-1	4		0	0						Untertest2.avi	0	880	547	72	111				0	Content		-72	-111	6675142	1338884994
6692	08:50:49.139	00:00:06.691	401	-1024	-768	-1	-1	-1	-1	4	-1024	-768	-1	-1	-1	-1	4		0	0						Untertest2.avi	0	880	547	72	111				0	Content		-72	-111	6691523	1338901375
6708	08:50:49.155	00:00:06.708	402	-1024	-768	-1	-1	-1	-1	4	-1024	-768	-1	-1	-1	-1	4		0	0						Untertest2.avi	0	880	547	72	111				0	Content		-72	-111	6708271	1338918123
6725	08:50:49.172	00:00:06.724	403	-1024	-768	-1	-1	-1	-1	4	-1024	-768	-1	-1	-1	-1	4		0	0						Untertest2.avi	0	880	547	72	111				0	Content		-72	-111	6724894	1338934746
6742	08:50:49.189	00:00:06.741	404	-1024	-768	-1	-1	-1	-1	4	-1024	-768	-1	-1	-1	-1	4		0	0						Untertest2.avi	0	880	547	72	111				0	Content		-72	-111	6741642	1338951494
6758	08:50:49.205	00:00:06.758	405	-1024	-768	-1	-1	-1	-1	4	-1024	-768	-1	-1	-1	-1	4		0	0						Untertest2.avi	0	880	547	72	111				0	Content		-72	-111	6758142	1338967994
6775	08:50:49.222	00:00:06.775	406	-1024	-768	-1	-1	-1	-1	4	-1024	-768	-1	-1	-1	-1	4		0	0						Untertest2.avi	0	880	547	72	111				0	Content		-72	-111	6775015	1338984867
6792	08:50:49.239	00:00:06.791	407	-1024	-768	-1	-1	-1	-1	4	-1024	-768	-1	-1	-1	-1	4		0	0						Untertest2.avi	0	880	547	72	111				0	Content		-72	-111	6791512	1339001364
6808	08:50:49.255	00:00:06.808	408	-1024	-768	-1	-1	-1	-1	4	-1024	-768	-1	-1	-1	-1	4		0	0						Untertest2.avi	0	880	547	72	111				0	Content		-72	-111	6808257	1339018109
6825	08:50:49.272	00:00:06.824	409	-1024	-768	-1	-1	-1	-1	4	-1024	-768	-1	-1	-1	-1	4		0	0						Untertest2.avi	0	880	547	72	111				0	Content		-72	-111	6824882	1339034734
6842	08:50:49.289	00:00:06.841	410	-1024	-768	-1	-1	-1	-1	4	-1024	-768	-1	-1	-1	-1	4		0	0						Untertest2.avi	0	880	547	72	111				0	Content		-72	-111	6841503	1339051355
6858	08:50:49.305	00:00:06.858	411	-1024	-768	-1	-1	-1	-1	4	-1024	-768	-1	-1	-1	-1	4		0	0						Untertest2.avi	0	880	547	72	111				0	Content		-72	-111	6858127	1339067979
6875	08:50:49.322	00:00:06.874	412	-1024	-768	-1	-1	-1	-1	4	-1024	-768	-1	-1	-1	-1	4		0	0						Untertest2.avi	0	880	547	72	111				0	Content		-72	-111	6874874	1339084726
6891	08:50:49.338	00:00:06.891	413	-1024	-768	-1	-1	-1	-1	4	-1024	-768	-1	-1	-1	-1	4		0	0						Untertest2.avi	0	880	547	72	111				0	Content		-72	-111	6891497	1339101349
6908	08:50:49.355	00:00:06.908	414	-1024	-768	-1	-1	-1	-1	4	-1024	-768	-1	-1	-1	-1	4		0	0						Untertest2.avi	0	880	547	72	111				0	Content		-72	-111	6908315	1339118167
6925	08:50:49.372	00:00:06.924	415	-1024	-768	-1	-1	-1	-1	4	-1024	-768	-1	-1	-1	-1	4		0	0						Untertest2.avi	0	880	547	72	111				0	Content		-72	-111	6924618	1339134470
6941	08:50:49.388	00:00:06.941	416	-1024	-768	-1	-1	-1	-1	4	-1024	-768	-1	-1	-1	-1	4		0	0						Untertest2.avi	0	880	547	72	111				0	Content		-72	-111	6941488	1339151340
6958	08:50:49.405	00:00:06.958	417	-1024	-768	-1	-1	-1	-1	4	-1024	-768	-1	-1	-1	-1	4		0	0						Untertest2.avi	0	880	547	72	111				0	Content		-72	-111	6958109	1339167961
6975	08:50:49.422	00:00:06.974	418	-1024	-768	-1	-1	-1	-1	4	-1024	-768	-1	-1	-1	-1	4		0	0						Untertest2.avi	0	880	547	72	111				0	Content		-72	-111	6974733	1339184585
6991	08:50:49.438	00:00:06.991	419	-1024	-768	-1	-1	-1	-1	4	-1024	-768	-1	-1	-1	-1	4		0	0						Untertest2.avi	0	880	547	72	111				0	Content		-72	-111	6991231	1339201083
7008	08:50:49.455	00:00:07.008	420	-1024	-768	-1	-1	-1	-1	4	-1024	-768	-1	-1	-1	-1	4		0	0						Untertest2.avi	0	880	547	72	111				0	Content		-72	-111	7008094	1339217946
7025	08:50:49.472	00:00:07.024	421	-1024	-768	-1	-1	-1	-1	4	-1024	-768	-1	-1	-1	-1	4		0	0						Untertest2.avi	0	880	547	72	111				0	Content		-72	-111	7024728	1339234580
7041	08:50:49.488	00:00:07.041	422	-1024	-768	-1	-1	-1	-1	4	-1024	-768	-1	-1	-1	-1	4		0	0						Untertest2.avi	0	880	547	72	111				0	Content		-72	-111	7041350	1339251202
7058	08:50:49.505	00:00:07.057	423	-1024	-768	-1	-1	-1	-1	4	-1024	-768	-1	-1	-1	-1	4		0	0						Untertest2.avi	0	880	547	72	111				0	Content		-72	-111	7057980	1339267832
7075	08:50:49.522	00:00:07.074	424	-1024	-768	-1	-1	-1	-1	4	-1024	-768	-1	-1	-1	-1	4		0	0						Untertest2.avi	0	880	547	72	111				0	Content		-72	-111	7074719	1339284571
7091	08:50:49.538	00:00:07.091	425	-1024	-768	-1	-1	-1	-1	4	-1024	-768	-1	-1	-1	-1	4		0	0						Untertest2.avi	0	880	547	72	111				0	Content		-72	-111	7091342	1339301194
7108	08:50:49.555	00:00:07.107	426	-1024	-768	-1	-1	-1	-1	4	-1024	-768	-1	-1	-1	-1	4		0	0						Untertest2.avi	0	880	547	72	111				0	Content		-72	-111	7107974	1339317826
7125	08:50:49.572	00:00:07.124	427	-1024	-768	-1	-1	-1	-1	4	-1024	-768	-1	-1	-1	-1	4		0	0						Untertest2.avi	0	880	547	72	111				0	Content		-72	-111	7124655	1339334507
7141	08:50:49.588	00:00:07.141	428	-1024	-768	-1	-1	-1	-1	4	-1024	-768	-1	-1	-1	-1	4		0	0						Untertest2.avi	0	880	547	72	111				0	Content		-72	-111	7141322	1339351174
7158	08:50:49.605	00:00:07.157	429	-1024	-768	-1	-1	-1	-1	4	-1024	-768	-1	-1	-1	-1	4		0	0						Untertest2.avi	0	880	547	72	111				0	Content		-72	-111	7157969	1339367821
7174	08:50:49.621	00:00:07.174	430	-1024	-768	-1	-1	-1	-1	4	-1024	-768	-1	-1	-1	-1	4		0	0						Untertest2.avi	0	880	547	72	111				0	Content		-72	-111	7174335	1339384187
7191	08:50:49.638	00:00:07.191	431	-1024	-768	-1	-1	-1	-1	4	-1024	-768	-1	-1	-1	-1	4		0	0						Untertest2.avi	0	880	547	72	111				0	Content		-72	-111	7191405	1339401257
7208	08:50:49.655	00:00:07.208	432	-1024	-768	-1	-1	-1	-1	4	-1024	-768	-1	-1	-1	-1	4		0	0						Untertest2.avi	0	880	547	72	111				0	Content		-72	-111	7208084	1339417936
7225	08:50:49.672	00:00:07.224	433	-1024	-768	-1	-1	-1	-1	4	-1024	-768	-1	-1	-1	-1	4		0	0						Untertest2.avi	0	880	547	72	111				0	Content		-72	-111	7224832	1339434684
7241	08:50:49.688	00:00:07.240	434	-1024	-768	-1	-1	-1	-1	4	-1024	-768	-1	-1	-1	-1	4		0	0						Untertest2.avi	0	880	547	72	111				0	Content		-72	-111	7240956	1339450808
7258	08:50:49.705	00:00:07.257	435	-1024	-768	-1	-1	-1	-1	4	-1024	-768	-1	-1	-1	-1	4		0	0						Untertest2.avi	0	880	547	72	111				0	Content		-72	-111	7257576	1339467428
7274	08:50:49.721	00:00:07.274	436	-1024	-768	-1	-1	-1	-1	4	-1024	-768	-1	-1	-1	-1	4		0	0						Untertest2.avi	0	880	547	72	111				0	Content		-72	-111	7274198	1339484050
7291	08:50:49.738	00:00:07.290	437	-1024	-768	-1	-1	-1	-1	4	-1024	-768	-1	-1	-1	-1	4		0	0						Untertest2.avi	0	880	547	72	111				0	Content		-72	-111	7290819	1339500671
7307	08:50:49.754	00:00:07.307	438	-1024	-768	-1	-1	-1	-1	4	-1024	-768	-1	-1	-1	-1	4		0	0						Untertest2.avi	0	880	547	72	111				0	Content		-72	-111	7307440	1339517292
7325	08:50:49.772	00:00:07.324	439	-1024	-768	-1	-1	-1	-1	4	-1024	-768	-1	-1	-1	-1	4		0	0						Untertest2.avi	0	880	547	72	111				0	Content		-72	-111	7324504	1339534356
7342	08:50:49.789	00:00:07.341	440	-1024	-768	-1	-1	-1	-1	4	-1024	-768	-1	-1	-1	-1	4		0	0						Untertest2.avi	0	880	547	72	111				0	Content		-72	-111	7341876	1339551728
7359	08:50:49.806	00:00:07.359	441	-1024	-768	-1	-1	-1	-1	4	-1024	-768	-1	-1	-1	-1	4		0	0						Untertest2.avi	0	880	547	72	111				0	Content		-72	-111	7359124	1339568976
7374	08:50:49.821	00:00:07.373	442	-1024	-768	-1	-1	-1	-1	4	-1024	-768	-1	-1	-1	-1	4		0	0						Untertest2.avi	0	880	547	72	111				0	Content		-72	-111	7373926	1339583778
7391	08:50:49.838	00:00:07.390	443	-1024	-768	-1	-1	-1	-1	4	-1024	-768	-1	-1	-1	-1	4		0	0						Untertest2.avi	0	880	547	72	111				0	Content		-72	-111	7390673	1339600525
7407	08:50:49.854	00:00:07.407	444	-1024	-768	-1	-1	-1	-1	4	-1024	-768	-1	-1	-1	-1	4		0	0						Untertest2.avi	0	880	547	72	111				0	Content		-72	-111	7407295	1339617147
7424	08:50:49.871	00:00:07.423	445	-1024	-768	-1	-1	-1	-1	4	-1024	-768	-1	-1	-1	-1	4		0	0						Untertest2.avi	0	880	547	72	111				0	Content		-72	-111	7423911	1339633763
7441	08:50:49.888	00:00:07.440	446	-1024	-768	-1	-1	-1	-1	4	-1024	-768	-1	-1	-1	-1	4		0	0						Untertest2.avi	0	880	547	72	111				0	Content		-72	-111	7440788	1339650640
7458	08:50:49.905	00:00:07.457	447	-1024	-768	-1	-1	-1	-1	4	-1024	-768	-1	-1	-1	-1	4		0	0						Untertest2.avi	0	880	547	72	111				0	Content		-72	-111	7457744	1339667596
7474	08:50:49.921	00:00:07.474	448	-1024	-768	-1	-1	-1	-1	4	-1024	-768	-1	-1	-1	-1	4		0	0						Untertest2.avi	0	880	547	72	111				0	Content		-72	-111	7474280	1339684132
7491	08:50:49.938	00:00:07.490	449	-1024	-768	-1	-1	-1	-1	4	-1024	-768	-1	-1	-1	-1	4		0	0						Untertest2.avi	0	880	547	72	111				0	Content		-72	-111	7490903	1339700755
7508	08:50:49.955	00:00:07.507	450	-1024	-768	-1	-1	-1	-1	4	-1024	-768	-1	-1	-1	-1	4		0	0						Untertest2.avi	0	880	547	72	111				0	Content		-72	-111	7507528	1339717380
7524	08:50:49.971	00:00:07.524	451	-1024	-768	-1	-1	-1	-1	4	-1024	-768	-1	-1	-1	-1	4		0	0						Untertest2.avi	0	880	547	72	111				0	Content		-72	-111	7524273	1339734125
7541	08:50:49.988	00:00:07.540	452	-1024	-768	-1	-1	-1	-1	4	-1024	-768	-1	-1	-1	-1	4		0	0						Untertest2.avi	0	880	547	72	111				0	Content		-72	-111	7540644	1339750496
7558	08:50:50.005	00:00:07.557	453	-1024	-768	-1	-1	-1	-1	4	-1024	-768	-1	-1	-1	-1	4		0	0						Untertest2.avi	0	880	547	72	111				0	Content		-72	-111	7557631	1339767483
7574	08:50:50.021	00:00:07.574	454	-1024	-768	-1	-1	-1	-1	4	-1024	-768	-1	-1	-1	-1	4		0	0						Untertest2.avi	0	880	547	72	111				0	Content		-72	-111	7574138	1339783990
7591	08:50:50.038	00:00:07.590	455	-1024	-768	-1	-1	-1	-1	4	-1024	-768	-1	-1	-1	-1	4		0	0						Untertest2.avi	0	880	547	72	111				0	Content		-72	-111	7590890	1339800742
7608	08:50:50.055	00:00:07.607	456	-1024	-768	-1	-1	-1	-1	4	-1024	-768	-1	-1	-1	-1	4		0	0						Untertest2.avi	0	880	547	72	111				0	Content		-72	-111	7607516	1339817368
7624	08:50:50.071	00:00:07.624	457	-1024	-768	-1	-1	-1	-1	4	-1024	-768	-1	-1	-1	-1	4		0	0						Untertest2.avi	0	880	547	72	111				0	Content		-72	-111	7624137	1339833989
7641	08:50:50.088	00:00:07.640	458	-1024	-768	-1	-1	-1	-1	4	-1024	-768	-1	-1	-1	-1	4		0	0						Untertest2.avi	0	880	547	72	111				0	Content		-72	-111	7640882	1339850734
7658	08:50:50.105	00:00:07.657	459	-1024	-768	-1	-1	-1	-1	4	-1024	-768	-1	-1	-1	-1	4		0	0						Untertest2.avi	0	880	547	72	111				0	Content		-72	-111	7657506	1339867358
7674	08:50:50.121	00:00:07.674	460	-1024	-768	-1	-1	-1	-1	4	-1024	-768	-1	-1	-1	-1	4		0	0						Untertest2.avi	0	880	547	72	111				0	Content		-72	-111	7674131	1339883983
7691	08:50:50.138	00:00:07.691	461	-1024	-768	-1	-1	-1	-1	4	-1024	-768	-1	-1	-1	-1	4		0	0						Untertest2.avi	0	880	547	72	111				0	Content		-72	-111	7691072	1339900924
7707	08:50:50.154	00:00:07.707	462	-1024	-768	-1	-1	-1	-1	4	-1024	-768	-1	-1	-1	-1	4		0	0						Untertest2.avi	0	880	547	72	111				0	Content		-72	-111	7707257	1339917109
7724	08:50:50.171	00:00:07.724	463	-1024	-768	-1	-1	-1	-1	4	-1024	-768	-1	-1	-1	-1	4		0	0						Untertest2.avi	0	880	547	72	111				0	Content		-72	-111	7724124	1339933976
7741	08:50:50.188	00:00:07.740	464	-1024	-768	-1	-1	-1	-1	4	-1024	-768	-1	-1	-1	-1	4		0	0						Untertest2.avi	0	880	547	72	111				0	Content		-72	-111	7740746	1339950598
7757	08:50:50.204	00:00:07.757	465	-1024	-768	-1	-1	-1	-1	4	-1024	-768	-1	-1	-1	-1	4		0	0						Untertest2.avi	0	880	547	72	111				0	Content		-72	-111	7757493	1339967345
7774	08:50:50.221	00:00:07.774	466	-1024	-768	-1	-1	-1	-1	4	-1024	-768	-1	-1	-1	-1	4		0	0						Untertest2.avi	0	880	547	72	111				0	Content		-72	-111	7774117	1339983969
7791	08:50:50.238	00:00:07.790	467	-1024	-768	-1	-1	-1	-1	4	-1024	-768	-1	-1	-1	-1	4		0	0						Untertest2.avi	0	880	547	72	111				0	Content		-72	-111	7790738	1340000590
7807	08:50:50.254	00:00:07.807	468	-1024	-768	-1	-1	-1	-1	4	-1024	-768	-1	-1	-1	-1	4		0	0						Untertest2.avi	0	880	547	72	111				0	Content		-72	-111	7807360	1340017212
7824	08:50:50.271	00:00:07.824	469	-1024	-768	-1	-1	-1	-1	4	-1024	-768	-1	-1	-1	-1	4		0	0						Untertest2.avi	0	880	547	72	111				0	Content		-72	-111	7824110	1340033962
7841	08:50:50.288	00:00:07.840	470	-1024	-768	-1	-1	-1	-1	4	-1024	-768	-1	-1	-1	-1	4		0	0						Untertest2.avi	0	880	547	72	111				0	Content		-72	-111	7840731	1340050583
7857	08:50:50.304	00:00:07.857	471	-1024	-768	-1	-1	-1	-1	4	-1024	-768	-1	-1	-1	-1	4		0	0						Untertest2.avi	0	880	547	72	111				0	Content		-72	-111	7857354	1340067206
7874	08:50:50.321	00:00:07.873	472	-1024	-768	-1	-1	-1	-1	4	-1024	-768	-1	-1	-1	-1	4		0	0						Untertest2.avi	0	880	547	72	111				0	Content		-72	-111	7873850	1340083702
7891	08:50:50.338	00:00:07.890	473	-1024	-768	-1	-1	-1	-1	4	-1024	-768	-1	-1	-1	-1	4		0	0						Untertest2.avi	0	880	547	72	111				0	Content		-72	-111	7890713	1340100565
7907	08:50:50.354	00:00:07.907	474	-1024	-768	-1	-1	-1	-1	4	-1024	-768	-1	-1	-1	-1	4		0	0						Untertest2.avi	0	880	547	72	111				0	Content		-72	-111	7907220	1340117072
7924	08:50:50.371	00:00:07.923	475	-1024	-768	-1	-1	-1	-1	4	-1024	-768	-1	-1	-1	-1	4		0	0						Untertest2.avi	0	880	547	72	111				0	Content		-72	-111	7923969	1340133821
7941	08:50:50.388	00:00:07.940	476	-1024	-768	-1	-1	-1	-1	4	-1024	-768	-1	-1	-1	-1	4		0	0						Untertest2.avi	0	880	547	72	111				0	Content		-72	-111	7940592	1340150444
7957	08:50:50.404	00:00:07.957	477	-1024	-768	-1	-1	-1	-1	4	-1024	-768	-1	-1	-1	-1	4		0	0						Untertest2.avi	0	880	547	72	111				0	Content		-72	-111	7957215	1340167067
7974	08:50:50.421	00:00:07.973	478	-1024	-768	-1	-1	-1	-1	4	-1024	-768	-1	-1	-1	-1	4		0	0						Untertest2.avi	0	880	547	72	111				0	Content		-72	-111	7973960	1340183812
7991	08:50:50.438	00:00:07.990	479	-1024	-768	-1	-1	-1	-1	4	-1024	-768	-1	-1	-1	-1	4		0	0						Untertest2.avi	0	880	547	72	111				0	Content		-72	-111	7990585	1340200437
8007	08:50:50.454	00:00:08.007	480	-1024	-768	-1	-1	-1	-1	4	-1024	-768	-1	-1	-1	-1	4		0	0						Untertest2.avi	0	880	547	72	111				0	Content		-72	-111	8007264	1340217116
8024	08:50:50.471	00:00:08.023	481	-1024	-768	-1	-1	-1	-1	4	-1024	-768	-1	-1	-1	-1	4		0	0						Untertest2.avi	0	880	547	72	111				0	Content		-72	-111	8023931	1340233783
8041	08:50:50.488	00:00:08.040	482	-1024	-768	-1	-1	-1	-1	4	-1024	-768	-1	-1	-1	-1	4		0	0						Untertest2.avi	0	880	547	72	111				0	Content		-72	-111	8040577	1340250429
8057	08:50:50.504	00:00:08.057	483	-1024	-768	-1	-1	-1	-1	4	-1024	-768	-1	-1	-1	-1	4		0	0						Untertest2.avi	0	880	547	72	111				0	Content		-72	-111	8057199	1340267051
8074	08:50:50.521	00:00:08.073	484	-1024	-768	-1	-1	-1	-1	4	-1024	-768	-1	-1	-1	-1	4		0	0						Untertest2.avi	0	880	547	72	111				0	Content		-72	-111	8073947	1340283799
8091	08:50:50.538	00:00:08.090	485	-1024	-768	-1	-1	-1	-1	4	-1024	-768	-1	-1	-1	-1	4		0	0						Untertest2.avi	0	880	547	72	111				0	Content		-72	-111	8090613	1340300465
8107	08:50:50.554	00:00:08.107	486	-1024	-768	-1	-1	-1	-1	4	-1024	-768	-1	-1	-1	-1	4		0	0						Untertest2.avi	0	880	547	72	111				0	Content		-72	-111	8107319	1340317171
8123	08:50:50.570	00:00:08.123	487	-1024	-768	-1	-1	-1	-1	4	-1024	-768	-1	-1	-1	-1	4		0	0						Untertest2.avi	0	880	547	72	111				0	Content		-72	-111	8123440	1340333292
8140	08:50:50.587	00:00:08.140	488	-1024	-768	-1	-1	-1	-1	4	-1024	-768	-1	-1	-1	-1	4		0	0						Untertest2.avi	0	880	547	72	111				0	Content		-72	-111	8140063	1340349915
8157	08:50:50.604	00:00:08.156	489	-1024	-768	-1	-1	-1	-1	4	-1024	-768	-1	-1	-1	-1	4		0	0						Untertest2.avi	0	880	547	72	111				0	Content		-72	-111	8156812	1340366664
8173	08:50:50.620	00:00:08.173	490	-1024	-768	-1	-1	-1	-1	4	-1024	-768	-1	-1	-1	-1	4		0	0						Untertest2.avi	0	880	547	72	111				0	Content		-72	-111	8173433	1340383285
8190	08:50:50.637	00:00:08.190	491	-1024	-768	-1	-1	-1	-1	4	-1024	-768	-1	-1	-1	-1	4		0	0						Untertest2.avi	0	880	547	72	111				0	Content		-72	-111	8190056	1340399908
8207	08:50:50.654	00:00:08.206	492	-1024	-768	-1	-1	-1	-1	4	-1024	-768	-1	-1	-1	-1	4		0	0						Untertest2.avi	0	880	547	72	111				0	Content		-72	-111	8206680	1340416532
8224	08:50:50.671	00:00:08.223	493	-1024	-768	-1	-1	-1	-1	4	-1024	-768	-1	-1	-1	-1	4		0	0						Untertest2.avi	0	880	547	72	111				0	Content		-72	-111	8223871	1340433723
8241	08:50:50.688	00:00:08.241	494	-1024	-768	-1	-1	-1	-1	4	-1024	-768	-1	-1	-1	-1	4		0	0						Untertest2.avi	0	880	547	72	111				0	Content		-72	-111	8241242	1340451094
8258	08:50:50.705	00:00:08.258	495	-1024	-768	-1	-1	-1	-1	4	-1024	-768	-1	-1	-1	-1	4		0	0						Untertest2.avi	0	880	547	72	111				0	Content		-72	-111	8258487	1340468339
8273	08:50:50.720	00:00:08.273	496	-1024	-768	-1	-1	-1	-1	4	-1024	-768	-1	-1	-1	-1	4		0	0						Untertest2.avi	0	880	547	72	111				0	Content		-72	-111	8273290	1340483142
8290	08:50:50.737	00:00:08.290	497	-1024	-768	-1	-1	-1	-1	4	-1024	-768	-1	-1	-1	-1	4		0	0						Untertest2.avi	0	880	547	72	111				0	Content		-72	-111	8290036	1340499888
8307	08:50:50.754	00:00:08.306	498	-1024	-768	-1	-1	-1	-1	4	-1024	-768	-1	-1	-1	-1	4		0	0						Untertest2.avi	0	880	547	72	111				0	Content		-72	-111	8306659	1340516511
8323	08:50:50.770	00:00:08.323	499	-1024	-768	-1	-1	-1	-1	4	-1024	-768	-1	-1	-1	-1	4		0	0						Untertest2.avi	0	880	547	72	111				0	Content		-72	-111	8323281	1340533133
8340	08:50:50.787	00:00:08.339	500	-1024	-768	-1	-1	-1	-1	4	-1024	-768	-1	-1	-1	-1	4		0	0						Untertest2.avi	0	880	547	72	111				0	Content		-72	-111	8339899	1340549751
8357	08:50:50.804	00:00:08.356	501	-1024	-768	-1	-1	-1	-1	4	-1024	-768	-1	-1	-1	-1	4		0	0						Untertest2.avi	0	880	547	72	111				0	Content		-72	-111	8356523	1340566375
8374	08:50:50.821	00:00:08.373	502	-1024	-768	-1	-1	-1	-1	4	-1024	-768	-1	-1	-1	-1	4		0	0						Untertest2.avi	0	880	547	72	111				0	Content		-72	-111	8373713	1340583565
8391	08:50:50.838	00:00:08.391	503	-1024	-768	-1	-1	-1	-1	4	-1024	-768	-1	-1	-1	-1	4		0	0						Untertest2.avi	0	880	547	72	111				0	Content		-72	-111	8391087	1340600939
8408	08:50:50.855	00:00:08.408	504	-1024	-768	-1	-1	-1	-1	4	-1024	-768	-1	-1	-1	-1	4		0	0						Untertest2.avi	0	880	547	72	111				0	Content		-72	-111	8408331	1340618183
8423	08:50:50.870	00:00:08.423	505	-1024	-768	-1	-1	-1	-1	4	-1024	-768	-1	-1	-1	-1	4		0	0						Untertest2.avi	0	880	547	72	111				0	Content		-72	-111	8423262	1340633114
8440	08:50:50.887	00:00:08.439	506	-1024	-768	-1	-1	-1	-1	4	-1024	-768	-1	-1	-1	-1	4		0	0						Untertest2.avi	0	880	547	72	111				0	Content		-72	-111	8439941	1340649793
8457	08:50:50.904	00:00:08.456	507	-1024	-768	-1	-1	-1	-1	4	-1024	-768	-1	-1	-1	-1	4		0	0						Untertest2.avi	0	880	547	72	111				0	Content		-72	-111	8456607	1340666459
8473	08:50:50.920	00:00:08.473	508	-1024	-768	-1	-1	-1	-1	4	-1024	-768	-1	-1	-1	-1	4		0	0						Untertest2.avi	0	880	547	72	111				0	Content		-72	-111	8473125	1340682977
8490	08:50:50.937	00:00:08.489	509	-1024	-768	-1	-1	-1	-1	4	-1024	-768	-1	-1	-1	-1	4		0	0						Untertest2.avi	0	880	547	72	111				0	Content		-72	-111	8489871	1340699723
8506	08:50:50.953	00:00:08.506	510	-1024	-768	-1	-1	-1	-1	4	-1024	-768	-1	-1	-1	-1	4		0	0						Untertest2.avi	0	880	547	72	111				0	Content		-72	-111	8506494	1340716346
8523	08:50:50.970	00:00:08.523	511	-1024	-768	-1	-1	-1	-1	4	-1024	-768	-1	-1	-1	-1	4		0	0						Untertest2.avi	0	880	547	72	111				0	Content		-72	-111	8523121	1340732973
8540	08:50:50.987	00:00:08.540	512	-1024	-768	-1	-1	-1	-1	4	-1024	-768	-1	-1	-1	-1	4		0	0						Untertest2.avi	0	880	547	72	111				0	Content		-72	-111	8540307	1340750159
8558	08:50:51.005	00:00:08.557	513	-1024	-768	-1	-1	-1	-1	4	-1024	-768	-1	-1	-1	-1	4		0	0						Untertest2.avi	0	880	547	72	111				0	Content		-72	-111	8557551	1340767403
8575	08:50:51.022	00:00:08.574	514	-1024	-768	-1	-1	-1	-1	4	-1024	-768	-1	-1	-1	-1	4		0	0						Untertest2.avi	0	880	547	72	111				0	Content		-72	-111	8574921	1340784773
8590	08:50:51.037	00:00:08.589	515	-1024	-768	-1	-1	-1	-1	4	-1024	-768	-1	-1	-1	-1	4		0	0						Untertest2.avi	0	880	547	72	111				0	Content		-72	-111	8589726	1340799578
8606	08:50:51.053	00:00:08.606	516	-1024	-768	-1	-1	-1	-1	4	-1024	-768	-1	-1	-1	-1	4		0	0						Untertest2.avi	0	880	547	72	111				0	Content		-72	-111	8606349	1340816201
8623	08:50:51.070	00:00:08.623	517	-1024	-768	-1	-1	-1	-1	4	-1024	-768	-1	-1	-1	-1	4		0	0						Untertest2.avi	0	880	547	72	111				0	Content		-72	-111	8623101	1340832953
8640	08:50:51.087	00:00:08.639	518	-1024	-768	-1	-1	-1	-1	4	-1024	-768	-1	-1	-1	-1	4		0	0						Untertest2.avi	0	880	547	72	111				0	Content		-72	-111	8639719	1340849571
8656	08:50:51.103	00:00:08.656	519	-1024	-768	-1	-1	-1	-1	4	-1024	-768	-1	-1	-1	-1	4		0	0						Untertest2.avi	0	880	547	72	111				0	Content		-72	-111	8656341	1340866193
8673	08:50:51.120	00:00:08.672	520	-1024	-768	-1	-1	-1	-1	4	-1024	-768	-1	-1	-1	-1	4		0	0						Untertest2.avi	0	880	547	72	111				0	Content		-72	-111	8672963	1340882815
8690	08:50:51.137	00:00:08.690	521	-1024	-768	-1	-1	-1	-1	4	-1024	-768	-1	-1	-1	-1	4		0	0						Untertest2.avi	0	880	547	72	111				0	Content		-72	-111	8690157	1340900009
8708	08:50:51.155	00:00:08.707	522	-1024	-768	-1	-1	-1	-1	4	-1024	-768	-1	-1	-1	-1	4		0	0						Untertest2.avi	0	880	547	72	111				0	Content		-72	-111	8707527	1340917379
8725	08:50:51.172	00:00:08.724	523	-1024	-768	-1	-1	-1	-1	4	-1024	-768	-1	-1	-1	-1	4		0	0						Untertest2.avi	0	880	547	72	111				0	Content		-72	-111	8724772	1340934624
8740	08:50:51.187	00:00:08.739	524	-1024	-768	-1	-1	-1	-1	4	-1024	-768	-1	-1	-1	-1	4		0	0						Untertest2.avi	0	880	547	72	111				0	Content		-72	-111	8739574	1340949426
8756	08:50:51.203	00:00:08.756	525	-1024	-768	-1	-1	-1	-1	4	-1024	-768	-1	-1	-1	-1	4		0	0						Untertest2.avi	0	880	547	72	111				0	Content		-72	-111	8756323	1340966175
8773	08:50:51.220	00:00:08.772	526	-1024	-768	-1	-1	-1	-1	4	-1024	-768	-1	-1	-1	-1	4		0	0						Untertest2.avi	0	880	547	72	111				0	Content		-72	-111	8772945	1340982797
8790	08:50:51.237	00:00:08.789	527	-1024	-768	-1	-1	-1	-1	4	-1024	-768	-1	-1	-1	-1	4		0	0						Untertest2.avi	0	880	547	72	111				0	Content		-72	-111	8789566	1340999418
8806	08:50:51.253	00:00:08.806	528	-1024	-768	-1	-1	-1	-1	4	-1024	-768	-1	-1	-1	-1	4		0	0						Untertest2.avi	0	880	547	72	111				0	Content		-72	-111	8806186	1341016038
8823	08:50:51.270	00:00:08.822	529	-1024	-768	-1	-1	-1	-1	4	-1024	-768	-1	-1	-1	-1	4		0	0						Untertest2.avi	0	880	547	72	111				0	Content		-72	-111	8822810	1341032662
8840	08:50:51.287	00:00:08.840	530	-1024	-768	-1	-1	-1	-1	4	-1024	-768	-1	-1	-1	-1	4		0	0						Untertest2.avi	0	880	547	72	111				0	Content		-72	-111	8840004	1341049856
8857	08:50:51.304	00:00:08.857	531	-1024	-768	-1	-1	-1	-1	4	-1024	-768	-1	-1	-1	-1	4		0	0						Untertest2.avi	0	880	547	72	111				0	Content		-72	-111	8857377	1341067229
8875	08:50:51.322	00:00:08.874	532	-1024	-768	-1	-1	-1	-1	4	-1024	-768	-1	-1	-1	-1	4		0	0						Untertest2.avi	0	880	547	72	111				0	Content		-72	-111	8874749	1341084601
8890	08:50:51.337	00:00:08.889	533	-1024	-768	-1	-1	-1	-1	4	-1024	-768	-1	-1	-1	-1	4		0	0						Untertest2.avi	0	880	547	72	111				0	Content		-72	-111	8889550	1341099402
8906	08:50:51.353	00:00:08.906	534	-1024	-768	-1	-1	-1	-1	4	-1024	-768	-1	-1	-1	-1	4		0	0						Untertest2.avi	0	880	547	72	111				0	Content		-72	-111	8906169	1341116021
8923	08:50:51.370	00:00:08.922	535	-1024	-768	-1	-1	-1	-1	4	-1024	-768	-1	-1	-1	-1	4		0	0						Untertest2.avi	0	880	547	72	111				0	Content		-72	-111	8922914	1341132766
8940	08:50:51.387	00:00:08.939	536	-1024	-768	-1	-1	-1	-1	4	-1024	-768	-1	-1	-1	-1	4		0	0						Untertest2.avi	0	880	547	72	111				0	Content		-72	-111	8939536	1341149388
8956	08:50:51.403	00:00:08.956	537	-1024	-768	-1	-1	-1	-1	4	-1024	-768	-1	-1	-1	-1	4		0	0						Untertest2.avi	0	880	547	72	111				0	Content		-72	-111	8956155	1341166007
8973	08:50:51.420	00:00:08.972	538	-1024	-768	-1	-1	-1	-1	4	-1024	-768	-1	-1	-1	-1	4		0	0						Untertest2.avi	0	880	547	72	111				0	Content		-72	-111	8972778	1341182630
8990	08:50:51.437	00:00:08.989	539	-1024	-768	-1	-1	-1	-1	4	-1024	-768	-1	-1	-1	-1	4		0	0						Untertest2.avi	0	880	547	72	111				0	Content		-72	-111	8989844	1341199696
9007	08:50:51.454	00:00:09.007	540	-1024	-768	-1	-1	-1	-1	4	-1024	-768	-1	-1	-1	-1	4		0	0						Untertest2.avi	0	880	547	72	111				0	Content		-72	-111	9007216	1341217068
9025	08:50:51.472	00:00:09.024	541	-1024	-768	-1	-1	-1	-1	4	-1024	-768	-1	-1	-1	-1	4		0	0						Untertest2.avi	0	880	547	72	111				0	Content		-72	-111	9024590	1341234442
9039	08:50:51.486	00:00:09.039	542	-1024	-768	-1	-1	-1	-1	4	-1024	-768	-1	-1	-1	-1	4		0	0						Untertest2.avi	0	880	547	72	111				0	Content		-72	-111	9039405	1341249257
9056	08:50:51.503	00:00:09.056	543	-1024	-768	-1	-1	-1	-1	4	-1024	-768	-1	-1	-1	-1	4		0	0						Untertest2.avi	0	880	547	72	111				0	Content		-72	-111	9056015	1341265867
9073	08:50:51.520	00:00:09.072	544	-1024	-768	-1	-1	-1	-1	4	-1024	-768	-1	-1	-1	-1	4		0	0						Untertest2.avi	0	880	547	72	111				0	Content		-72	-111	9072761	1341282613
9089	08:50:51.536	00:00:09.089	545	-1024	-768	-1	-1	-1	-1	4	-1024	-768	-1	-1	-1	-1	4		0	0						Untertest2.avi	0	880	547	72	111				0	Content		-72	-111	9089392	1341299244
9106	08:50:51.553	00:00:09.106	546	-1024	-768	-1	-1	-1	-1	4	-1024	-768	-1	-1	-1	-1	4		0	0						Untertest2.avi	0	880	547	72	111				0	Content		-72	-111	9106000	1341315852
9123	08:50:51.570	00:00:09.122	547	-1024	-768	-1	-1	-1	-1	4	-1024	-768	-1	-1	-1	-1	4		0	0						Untertest2.avi	0	880	547	72	111				0	Content		-72	-111	9122624	1341332476
9140	08:50:51.587	00:00:09.139	548	-1024	-768	-1	-1	-1	-1	4	-1024	-768	-1	-1	-1	-1	4		0	0						Untertest2.avi	0	880	547	72	111				0	Content		-72	-111	9139816	1341349668
9157	08:50:51.604	00:00:09.157	549	-1024	-768	-1	-1	-1	-1	4	-1024	-768	-1	-1	-1	-1	4		0	0						Untertest2.avi	0	880	547	72	111				0	Content		-72	-111	9157186	1341367038
9174	08:50:51.621	00:00:09.174	550	-1024	-768	-1	-1	-1	-1	4	-1024	-768	-1	-1	-1	-1	4		0	0						Untertest2.avi	0	880	547	72	111				0	Content		-72	-111	9174434	1341384286
9189	08:50:51.636	00:00:09.189	551	-1024	-768	-1	-1	-1	-1	4	-1024	-768	-1	-1	-1	-1	4		0	0						Untertest2.avi	0	880	547	72	111				0	Content		-72	-111	9189235	1341399087
9206	08:50:51.653	00:00:09.205	552	-1024	-768	-1	-1	-1	-1	4	-1024	-768	-1	-1	-1	-1	4		0	0						Untertest2.avi	0	880	547	72	111				0	Content		-72	-111	9205982	1341415834
9223	08:50:51.670	00:00:09.222	553	-1024	-768	-1	-1	-1	-1	4	-1024	-768	-1	-1	-1	-1	4		0	0						Untertest2.avi	0	880	547	72	111				0	Content		-72	-111	9222603	1341432455
9239	08:50:51.686	00:00:09.239	554	-1024	-768	-1	-1	-1	-1	4	-1024	-768	-1	-1	-1	-1	4		0	0						Untertest2.avi	0	880	547	72	111				0	Content		-72	-111	9239360	1341449212
9256	08:50:51.703	00:00:09.255	555	-1024	-768	-1	-1	-1	-1	4	-1024	-768	-1	-1	-1	-1	4		0	0						Untertest2.avi	0	880	547	72	111				0	Content		-72	-111	9255843	1341465695
9272	08:50:51.719	00:00:09.272	556	-1024	-768	-1	-1	-1	-1	4	-1024	-768	-1	-1	-1	-1	4		0	0						Untertest2.avi	0	880	547	72	111				0	Content		-72	-111	9272468	1341482320
9290	08:50:51.737	00:00:09.289	557	-1024	-768	-1	-1	-1	-1	4	-1024	-768	-1	-1	-1	-1	4		0	0						Untertest2.avi	0	880	547	72	111				0	Content		-72	-111	9289660	1341499512
9307	08:50:51.754	00:00:09.307	558	-1024	-768	-1	-1	-1	-1	4	-1024	-768	-1	-1	-1	-1	4		0	0						Untertest2.avi	0	880	547	72	111				0	Content		-72	-111	9307032	1341516884
9324	08:50:51.771	00:00:09.324	559	-1024	-768	-1	-1	-1	-1	4	-1024	-768	-1	-1	-1	-1	4		0	0						Untertest2.avi	0	880	547	72	111				0	Content		-72	-111	9324277	1341534129
9339	08:50:51.786	00:00:09.339	560	-1024	-768	-1	-1	-1	-1	4	-1024	-768	-1	-1	-1	-1	4		0	0						Untertest2.avi	0	880	547	72	111				0	Content		-72	-111	9339204	1341549056
9356	08:50:51.803	00:00:09.355	561	-1024	-768	-1	-1	-1	-1	4	-1024	-768	-1	-1	-1	-1	4		0	0						Untertest2.avi	0	880	547	72	111				0	Content		-72	-111	9355824	1341565676
9373	08:50:51.820	00:00:09.372	562	-1024	-768	-1	-1	-1	-1	4	-1024	-768	-1	-1	-1	-1	4		0	0						Untertest2.avi	0	880	547	72	111				0	Content		-72	-111	9372569	1341582421
9389	08:50:51.836	00:00:09.389	563	-1024	-768	-1	-1	-1	-1	4	-1024	-768	-1	-1	-1	-1	4		0	0						Untertest2.avi	0	880	547	72	111				0	Content		-72	-111	9389191	1341599043
9406	08:50:51.853	00:00:09.405	564	-1024	-768	-1	-1	-1	-1	4	-1024	-768	-1	-1	-1	-1	4		0	0						Untertest2.avi	0	880	547	72	111				0	Content		-72	-111	9405816	1341615668
9422	08:50:51.869	00:00:09.422	565	-1024	-768	-1	-1	-1	-1	4	-1024	-768	-1	-1	-1	-1	4		0	0						Untertest2.avi	0	880	547	72	111				0	Content		-72	-111	9422437	1341632289
9440	08:50:51.887	00:00:09.439	566	-1024	-768	-1	-1	-1	-1	4	-1024	-768	-1	-1	-1	-1	4		0	0						Untertest2.avi	0	880	547	72	111				0	Content		-72	-111	9439503	1341649355
9457	08:50:51.904	00:00:09.456	567	-1024	-768	-1	-1	-1	-1	4	-1024	-768	-1	-1	-1	-1	4		0	0						Untertest2.avi	0	880	547	72	111				0	Content		-72	-111	9456874	1341666726
9474	08:50:51.921	00:00:09.474	568	-1024	-768	-1	-1	-1	-1	4	-1024	-768	-1	-1	-1	-1	4		0	0						Untertest2.avi	0	880	547	72	111				0	Content		-72	-111	9474122	1341683974
9489	08:50:51.936	00:00:09.489	569	-1024	-768	-1	-1	-1	-1	4	-1024	-768	-1	-1	-1	-1	4		0	0						Untertest2.avi	0	880	547	72	111				0	Content		-72	-111	9489050	1341698902
9506	08:50:51.953	00:00:09.505	570	-1024	-768	-1	-1	-1	-1	4	-1024	-768	-1	-1	-1	-1	4		0	0						Untertest2.avi	0	880	547	72	111				0	Content		-72	-111	9505674	1341715526
9522	08:50:51.969	00:00:09.522	571	-1024	-768	-1	-1	-1	-1	4	-1024	-768	-1	-1	-1	-1	4		0	0						Untertest2.avi	0	880	547	72	111				0	Content		-72	-111	9522419	1341732271
9539	08:50:51.986	00:00:09.539	572	-1024	-768	-1	-1	-1	-1	4	-1024	-768	-1	-1	-1	-1	4		0	0						Untertest2.avi	0	880	547	72	111				0	Content		-72	-111	9539050	1341748902
9556	08:50:52.003	00:00:09.555	573	-1024	-768	-1	-1	-1	-1	4	-1024	-768	-1	-1	-1	-1	4		0	0						Untertest2.avi	0	880	547	72	111				0	Content		-72	-111	9555665	1341765517
9572	08:50:52.019	00:00:09.572	574	-1024	-768	-1	-1	-1	-1	4	-1024	-768	-1	-1	-1	-1	4		0	0						Untertest2.avi	0	880	547	72	111				0	Content		-72	-111	9572297	1341782149
9589	08:50:52.036	00:00:09.589	575	-1024	-768	-1	-1	-1	-1	4	-1024	-768	-1	-1	-1	-1	4		0	0						Untertest2.avi	0	880	547	72	111				0	Content		-72	-111	9589479	1341799331
9607	08:50:52.054	00:00:09.606	576	-1024	-768	-1	-1	-1	-1	4	-1024	-768	-1	-1	-1	-1	4		0	0						Untertest2.avi	0	880	547	72	111				0	Content		-72	-111	9606849	1341816701
9624	08:50:52.071	00:00:09.624	577	-1024	-768	-1	-1	-1	-1	4	-1024	-768	-1	-1	-1	-1	4		0	0						Untertest2.avi	0	880	547	72	111				0	Content		-72	-111	9624096	1341833948
9639	08:50:52.086	00:00:09.638	578	-1024	-768	-1	-1	-1	-1	4	-1024	-768	-1	-1	-1	-1	4		0	0						Untertest2.avi	0	880	547	72	111				0	Content		-72	-111	9638905	1341848757
9656	08:50:52.103	00:00:09.655	579	-1024	-768	-1	-1	-1	-1	4	-1024	-768	-1	-1	-1	-1	4		0	0						Untertest2.avi	0	880	547	72	111				0	Content		-72	-111	9655648	1341865500
9672	08:50:52.119	00:00:09.672	580	-1024	-768	-1	-1	-1	-1	4	-1024	-768	-1	-1	-1	-1	4		0	0						Untertest2.avi	0	880	547	72	111				0	Content		-72	-111	9672277	1341882129
9689	08:50:52.136	00:00:09.688	581	-1024	-768	-1	-1	-1	-1	4	-1024	-768	-1	-1	-1	-1	4		0	0						Untertest2.avi	0	880	547	72	111				0	Content		-72	-111	9688891	1341898743
9706	08:50:52.153	00:00:09.705	582	-1024	-768	-1	-1	-1	-1	4	-1024	-768	-1	-1	-1	-1	4		0	0						Untertest2.avi	0	880	547	72	111				0	Content		-72	-111	9705511	1341915363
9722	08:50:52.169	00:00:09.722	583	-1024	-768	-1	-1	-1	-1	4	-1024	-768	-1	-1	-1	-1	4		0	0						Untertest2.avi	0	880	547	72	111				0	Content		-72	-111	9722133	1341931985
9739	08:50:52.186	00:00:09.739	584	-1024	-768	-1	-1	-1	-1	4	-1024	-768	-1	-1	-1	-1	4		0	0						Untertest2.avi	0	880	547	72	111				0	Content		-72	-111	9739326	1341949178
9757	08:50:52.204	00:00:09.756	585	-1024	-768	-1	-1	-1	-1	4	-1024	-768	-1	-1	-1	-1	4		0	0						Untertest2.avi	0	880	547	72	111				0	Content		-72	-111	9756699	1341966551
9774	08:50:52.221	00:00:09.773	586	-1024	-768	-1	-1	-1	-1	4	-1024	-768	-1	-1	-1	-1	4		0	0						Untertest2.avi	0	880	547	72	111				0	Content		-72	-111	9773943	1341983795
9789	08:50:52.236	00:00:09.788	587	-1024	-768	-1	-1	-1	-1	4	-1024	-768	-1	-1	-1	-1	4		0	0						Untertest2.avi	0	880	547	72	111				0	Content		-72	-111	9788870	1341998722
9805	08:50:52.252	00:00:09.805	588	-1024	-768	-1	-1	-1	-1	4	-1024	-768	-1	-1	-1	-1	4		0	0						Untertest2.avi	0	880	547	72	111				0	Content		-72	-111	9805489	1342015341
9822	08:50:52.269	00:00:09.822	589	-1024	-768	-1	-1	-1	-1	4	-1024	-768	-1	-1	-1	-1	4		0	0						Untertest2.avi	0	880	547	72	111				0	Content		-72	-111	9822155	1342032007
9839	08:50:52.286	00:00:09.838	590	-1024	-768	-1	-1	-1	-1	4	-1024	-768	-1	-1	-1	-1	4		0	0						Untertest2.avi	0	880	547	72	111				0	Content		-72	-111	9838733	1342048585
9855	08:50:52.302	00:00:09.855	591	-1024	-768	-1	-1	-1	-1	4	-1024	-768	-1	-1	-1	-1	4		0	0						Untertest2.avi	0	880	547	72	111				0	Content		-72	-111	9855458	1342065310
9872	08:50:52.319	00:00:09.872	592	-1024	-768	-1	-1	-1	-1	4	-1024	-768	-1	-1	-1	-1	4		0	0						Untertest2.avi	0	880	547	72	111				0	Content		-72	-111	9872054	1342081906
9889	08:50:52.336	00:00:09.888	593	-1024	-768	-1	-1	-1	-1	4	-1024	-768	-1	-1	-1	-1	4		0	0						Untertest2.avi	0	880	547	72	111				0	Content		-72	-111	9888720	1342098572
9906	08:50:52.353	00:00:09.905	594	-1024	-768	-1	-1	-1	-1	4	-1024	-768	-1	-1	-1	-1	4		0	0						Untertest2.avi	0	880	547	72	111				0	Content		-72	-111	9905571	1342115423
9922	08:50:52.369	00:00:09.922	595	-1024	-768	-1	-1	-1	-1	4	-1024	-768	-1	-1	-1	-1	4		0	0						Untertest2.avi	0	880	547	72	111				0	Content		-72	-111	9922237	1342132089
9939	08:50:52.386	00:00:09.938	596	-1024	-768	-1	-1	-1	-1	4	-1024	-768	-1	-1	-1	-1	4		0	0						Untertest2.avi	0	880	547	72	111				0	Content		-72	-111	9938903	1342148755
9956	08:50:52.403	00:00:09.956	597	-1024	-768	-1	-1	-1	-1	4	-1024	-768	-1	-1	-1	-1	4		0	0						Untertest2.avi	0	880	547	72	111				0	Content		-72	-111	9956021	1342165873
9973	08:50:52.420	00:00:09.972	598	-1024	-768	-1	-1	-1	-1	4	-1024	-768	-1	-1	-1	-1	4		0	0						Untertest2.avi	0	880	547	72	111				0	Content		-72	-111	9972688	1342182540
9990	08:50:52.437	00:00:09.989	599	-1024	-768	-1	-1	-1	-1	4	-1024	-768	-1	-1	-1	-1	4		0	0						Untertest2.avi	0	880	547	72	111				0	Content		-72	-111	9989712	1342199564
10006	08:50:52.453	00:00:10.006	600	-1024	-768	-1	-1	-1	-1	4	-1024	-768	-1	-1	-1	-1	4		0	0						Untertest2.avi	0	880	547	72	111				0	Content		-72	-111	10006378	1342216230
10023	08:50:52.470	00:00:10.023	601	-1024	-768	-1	-1	-1	-1	4	-1024	-768	-1	-1	-1	-1	4		0	0						Untertest2.avi	0	880	547	72	111				0	Content		-72	-111	10023044	1342232896
10039	08:50:52.486	00:00:10.039	602	-1024	-768	-1	-1	-1	-1	4	-1024	-768	-1	-1	-1	-1	4		0	0						Untertest2.avi	0	880	547	72	111				0	Content		-72	-111	10039155	1342249007
10056	08:50:52.503	00:00:10.055	603	-1024	-768	-1	-1	-1	-1	4	-1024	-768	-1	-1	-1	-1	4		0	0						Untertest2.avi	0	880	547	72	111				0	Content		-72	-111	10055821	1342265673
10072	08:50:52.519	00:00:10.072	604	-1024	-768	-1	-1	-1	-1	4	-1024	-768	-1	-1	-1	-1	4		0	0						Untertest2.avi	0	880	547	72	111				0	Content		-72	-111	10072301	1342282153
10089	08:50:52.536	00:00:10.088	605	-1024	-768	-1	-1	-1	-1	4	-1024	-768	-1	-1	-1	-1	4		0	0						Untertest2.avi	0	880	547	72	111				0	Content		-72	-111	10088967	1342298819
10106	08:50:52.553	00:00:10.105	606	-1024	-768	-1	-1	-1	-1	4	-1024	-768	-1	-1	-1	-1	4		0	0						Untertest2.avi	0	880	547	72	111				0	Content		-72	-111	10105633	1342315485
10122	08:50:52.569	00:00:10.121	607	-1024	-768	-1	-1	-1	-1	4	-1024	-768	-1	-1	-1	-1	4		0	0						Untertest2.avi	0	880	547	72	111				0	Content		-72	-111	10121867	1342331719
10138	08:50:52.585	00:00:10.138	608	-1024	-768	-1	-1	-1	-1	4	-1024	-768	-1	-1	-1	-1	4		0	0						Untertest2.avi	0	880	547	72	111				0	Content		-72	-111	10138490	1342348342
10155	08:50:52.602	00:00:10.155	609	-1024	-768	-1	-1	-1	-1	4	-1024	-768	-1	-1	-1	-1	4		0	0						Untertest2.avi	0	880	547	72	111				0	Content		-72	-111	10155164	1342365016
10172	08:50:52.619	00:00:10.171	610	-1024	-768	-1	-1	-1	-1	4	-1024	-768	-1	-1	-1	-1	4		0	0						Untertest2.avi	0	880	547	72	111				0	Content		-72	-111	10171822	1342381674
10188	08:50:52.635	00:00:10.188	611	-1024	-768	-1	-1	-1	-1	4	-1024	-768	-1	-1	-1	-1	4		0	0						Untertest2.avi	0	880	547	72	111				0	Content		-72	-111	10188489	1342398341
10205	08:50:52.652	00:00:10.205	612	-1024	-768	-1	-1	-1	-1	4	-1024	-768	-1	-1	-1	-1	4		0	0						Untertest2.avi	0	880	547	72	111				0	Content		-72	-111	10205419	1342415271
10222	08:50:52.669	00:00:10.222	613	-1024	-768	-1	-1	-1	-1	4	-1024	-768	-1	-1	-1	-1	4		0	0						Untertest2.avi	0	880	547	72	111				0	Content		-72	-111	10222085	1342431937
10239	08:50:52.686	00:00:10.239	614	-1024	-768	-1	-1	-1	-1	4	-1024	-768	-1	-1	-1	-1	4		0	0						Untertest2.avi	0	880	547	72	111				0	Content		-72	-111	10239047	1342448899
10256	08:50:52.703	00:00:10.255	615	-1024	-768	-1	-1	-1	-1	4	-1024	-768	-1	-1	-1	-1	4		0	0						Untertest2.avi	0	880	547	72	111				0	Content		-72	-111	10255713	1342465565
10272	08:50:52.719	00:00:10.272	616	-1024	-768	-1	-1	-1	-1	4	-1024	-768	-1	-1	-1	-1	4		0	0						Untertest2.avi	0	880	547	72	111				0	Content		-72	-111	10272379	1342482231
10290	08:50:52.737	00:00:10.289	617	-1024	-768	-1	-1	-1	-1	4	-1024	-768	-1	-1	-1	-1	4		0	0						Untertest2.avi	0	880	547	72	111				0	Content		-72	-111	10289672	1342499524
10306	08:50:52.753	00:00:10.306	618	-1024	-768	-1	-1	-1	-1	4	-1024	-768	-1	-1	-1	-1	4		0	0						Untertest2.avi	0	880	547	72	111				0	Content		-72	-111	10306339	1342516191
10323	08:50:52.770	00:00:10.322	619	-1024	-768	-1	-1	-1	-1	4	-1024	-768	-1	-1	-1	-1	4		0	0						Untertest2.avi	0	880	547	72	111				0	Content		-72	-111	10322545	1342532397
10339	08:50:52.786	00:00:10.339	620	-1024	-768	-1	-1	-1	-1	4	-1024	-768	-1	-1	-1	-1	4		0	0						Untertest2.avi	0	880	547	72	111				0	Content		-72	-111	10339211	1342549063
10356	08:50:52.803	00:00:10.355	621	-1024	-768	-1	-1	-1	-1	4	-1024	-768	-1	-1	-1	-1	4		0	0						Untertest2.avi	0	880	547	72	111				0	Content		-72	-111	10355877	1342565729
10372	08:50:52.819	00:00:10.371	622	-1024	-768	-1	-1	-1	-1	4	-1024	-768	-1	-1	-1	-1	4		0	0						Untertest2.avi	0	880	547	72	111				0	Content		-72	-111	10371705	1342581557
10388	08:50:52.835	00:00:10.388	623	-1024	-768	-1	-1	-1	-1	4	-1024	-768	-1	-1	-1	-1	4		0	0						Untertest2.avi	0	880	547	72	111				0	Content		-72	-111	10388329	1342598181
10405	08:50:52.852	00:00:10.404	624	-1024	-768	-1	-1	-1	-1	4	-1024	-768	-1	-1	-1	-1	4		0	0						Untertest2.avi	0	880	547	72	111				0	Content		-72	-111	10404952	1342614804
10422	08:50:52.869	00:00:10.421	625	-1024	-768	-1	-1	-1	-1	4	-1024	-768	-1	-1	-1	-1	4		0	0						Untertest2.avi	0	880	547	72	111				0	Content		-72	-111	10421634	1342631486
10438	08:50:52.885	00:00:10.438	626	-1024	-768	-1	-1	-1	-1	4	-1024	-768	-1	-1	-1	-1	4		0	0						Untertest2.avi	0	880	547	72	111				0	Content		-72	-111	10438290	1342648142
10455	08:50:52.902	00:00:10.454	627	-1024	-768	-1	-1	-1	-1	4	-1024	-768	-1	-1	-1	-1	4		0	0						Untertest2.avi	0	880	547	72	111				0	Content		-72	-111	10454956	1342664808
10472	08:50:52.919	00:00:10.471	628	-1024	-768	-1	-1	-1	-1	4	-1024	-768	-1	-1	-1	-1	4		0	0						Untertest2.avi	0	880	547	72	111				0	Content		-72	-111	10471784	1342681636
10488	08:50:52.935	00:00:10.488	629	-1024	-768	-1	-1	-1	-1	4	-1024	-768	-1	-1	-1	-1	4		0	0						Untertest2.avi	0	880	547	72	111				0	Content		-72	-111	10488450	1342698302
10505	08:50:52.952	00:00:10.505	630	-1024	-768	-1	-1	-1	-1	4	-1024	-768	-1	-1	-1	-1	4		0	0						Untertest2.avi	0	880	547	72	111				0	Content		-72	-111	10505116	1342714968
10522	08:50:52.969	00:00:10.522	631	-1024	-768	-1	-1	-1	-1	4	-1024	-768	-1	-1	-1	-1	4		0	0						Untertest2.avi	0	880	547	72	111				0	Content		-72	-111	10522275	1342732127
10539	08:50:52.986	00:00:10.538	632	-1024	-768	-1	-1	-1	-1	4	-1024	-768	-1	-1	-1	-1	4		0	0						Untertest2.avi	0	880	547	72	111				0	Content		-72	-111	10538942	1342748794
10556	08:50:53.003	00:00:10.555	633	-1024	-768	-1	-1	-1	-1	4	-1024	-768	-1	-1	-1	-1	4		0	0						Untertest2.avi	0	880	547	72	111				0	Content		-72	-111	10555985	1342765837
10573	08:50:53.020	00:00:10.572	634	-1024	-768	-1	-1	-1	-1	4	-1024	-768	-1	-1	-1	-1	4		0	0						Untertest2.avi	0	880	547	72	111				0	Content		-72	-111	10572651	1342782503
10589	08:50:53.036	00:00:10.589	635	-1024	-768	-1	-1	-1	-1	4	-1024	-768	-1	-1	-1	-1	4		0	0						Untertest2.avi	0	880	547	72	111				0	Content		-72	-111	10589317	1342799169
10605	08:50:53.052	00:00:10.605	636	-1024	-768	-1	-1	-1	-1	4	-1024	-768	-1	-1	-1	-1	4		0	0						Untertest2.avi	0	880	547	72	111				0	Content		-72	-111	10605441	1342815293
10622	08:50:53.069	00:00:10.622	637	-1024	-768	-1	-1	-1	-1	4	-1024	-768	-1	-1	-1	-1	4		0	0						Untertest2.avi	0	880	547	72	111				0	Content		-72	-111	10622107	1342831959
10639	08:50:53.086	00:00:10.638	638	-1024	-768	-1	-1	-1	-1	4	-1024	-768	-1	-1	-1	-1	4		0	0						Untertest2.avi	0	880	547	72	111				0	Content		-72	-111	10638590	1342848442
10655	08:50:53.102	00:00:10.655	639	-1024	-768	-1	-1	-1	-1	4	-1024	-768	-1	-1	-1	-1	4		0	0						Untertest2.avi	0	880	547	72	111				0	Content		-72	-111	10655257	1342865109
10672	08:50:53.119	00:00:10.671	640	-1024	-768	-1	-1	-1	-1	4	-1024	-768	-1	-1	-1	-1	4		0	0						Untertest2.avi	0	880	547	72	111				0	Content		-72	-111	10671923	1342881775
10688	08:50:53.135	00:00:10.688	641	-1024	-768	-1	-1	-1	-1	4	-1024	-768	-1	-1	-1	-1	4		0	0						Untertest2.avi	0	880	547	72	111				0	Content		-72	-111	10688189	1342898041
10705	08:50:53.152	00:00:10.704	642	-1024	-768	-1	-1	-1	-1	4	-1024	-768	-1	-1	-1	-1	4		0	0						Untertest2.avi	0	880	547	72	111				0	Content		-72	-111	10704792	1342914644
10721	08:50:53.168	00:00:10.721	643	-1024	-768	-1	-1	-1	-1	4	-1024	-768	-1	-1	-1	-1	4		0	0						Untertest2.avi	0	880	547	72	111				0	Content		-72	-111	10721481	1342931333
10738	08:50:53.185	00:00:10.738	644	-1024	-768	-1	-1	-1	-1	4	-1024	-768	-1	-1	-1	-1	4		0	0						Untertest2.avi	0	880	547	72	111				0	Content		-72	-111	10738147	1342947999
10755	08:50:53.202	00:00:10.754	645	-1024	-768	-1	-1	-1	-1	4	-1024	-768	-1	-1	-1	-1	4		0	0						Untertest2.avi	0	880	547	72	111				0	Content		-72	-111	10754776	1342964628
10771	08:50:53.218	00:00:10.771	646	-1024	-768	-1	-1	-1	-1	4	-1024	-768	-1	-1	-1	-1	4		0	0						Untertest2.avi	0	880	547	72	111				0	Content		-72	-111	10771443	1342981295
10788	08:50:53.235	00:00:10.788	647	-1024	-768	-1	-1	-1	-1	4	-1024	-768	-1	-1	-1	-1	4		0	0						Untertest2.avi	0	880	547	72	111				0	Content		-72	-111	10788109	1342997961
10805	08:50:53.252	00:00:10.805	648	-1024	-768	-1	-1	-1	-1	4	-1024	-768	-1	-1	-1	-1	4		0	0						Untertest2.avi	0	880	547	72	111				0	Content		-72	-111	10805006	1343014858
10822	08:50:53.269	00:00:10.821	649	-1024	-768	-1	-1	-1	-1	4	-1024	-768	-1	-1	-1	-1	4		0	0						Untertest2.avi	0	880	547	72	111				0	Content		-72	-111	10821672	1343031524
10839	08:50:53.286	00:00:10.838	650	-1024	-768	-1	-1	-1	-1	4	-1024	-768	-1	-1	-1	-1	4		0	0						Untertest2.avi	0	880	547	72	111				0	Content		-72	-111	10838621	1343048473
10855	08:50:53.302	00:00:10.855	651	-1024	-768	-1	-1	-1	-1	4	-1024	-768	-1	-1	-1	-1	4		0	0						Untertest2.avi	0	880	547	72	111				0	Content		-72	-111	10855287	1343065139
10872	08:50:53.319	00:00:10.871	652	-1024	-768	-1	-1	-1	-1	4	-1024	-768	-1	-1	-1	-1	4		0	0						Untertest2.avi	0	880	547	72	111				0	Content		-72	-111	10871953	1343081805
10889	08:50:53.336	00:00:10.889	653	-1024	-768	-1	-1	-1	-1	4	-1024	-768	-1	-1	-1	-1	4		0	0						Untertest2.avi	0	880	547	72	111				0	Content		-72	-111	10889233	1343099085
10906	08:50:53.353	00:00:10.905	654	-1024	-768	-1	-1	-1	-1	4	-1024	-768	-1	-1	-1	-1	4		0	0						Untertest2.avi	0	880	547	72	111				0	Content		-72	-111	10905899	1343115751
10922	08:50:53.369	00:00:10.922	655	-1024	-768	-1	-1	-1	-1	4	-1024	-768	-1	-1	-1	-1	4		0	0						Untertest2.avi	0	880	547	72	111				0	Content		-72	-111	10922144	1343131996
10939	08:50:53.386	00:00:10.938	656	-1024	-768	-1	-1	-1	-1	4	-1024	-768	-1	-1	-1	-1	4		0	0						Untertest2.avi	0	880	547	72	111				0	Content		-72	-111	10938810	1343148662
10955	08:50:53.402	00:00:10.955	657	-1024	-768	-1	-1	-1	-1	4	-1024	-768	-1	-1	-1	-1	4		0	0						Untertest2.avi	0	880	547	72	111				0	Content		-72	-111	10955476	1343165328
10971	08:50:53.418	00:00:10.971	658	-1024	-768	-1	-1	-1	-1	4	-1024	-768	-1	-1	-1	-1	4		0	0						Untertest2.avi	0	880	547	72	111				0	Content		-72	-111	10971254	1343181106
10988	08:50:53.435	00:00:10.987	659	-1024	-768	-1	-1	-1	-1	4	-1024	-768	-1	-1	-1	-1	4		0	0						Untertest2.avi	0	880	547	72	111				0	Content		-72	-111	10987878	1343197730
11005	08:50:53.452	00:00:11.004	660	-1024	-768	-1	-1	-1	-1	4	-1024	-768	-1	-1	-1	-1	4		0	0						Untertest2.avi	0	880	547	72	111				0	Content		-72	-111	11004625	1343214477
11021	08:50:53.468	00:00:11.021	661	-1024	-768	-1	-1	-1	-1	4	-1024	-768	-1	-1	-1	-1	4		0	0						Untertest2.avi	0	880	547	72	111				0	Content		-72	-111	11021246	1343231098
11038	08:50:53.485	00:00:11.037	662	-1024	-768	-1	-1	-1	-1	4	-1024	-768	-1	-1	-1	-1	4		0	0						Untertest2.avi	0	880	547	72	111				0	Content		-72	-111	11037912	1343247764
11055	08:50:53.502	00:00:11.054	663	-1024	-768	-1	-1	-1	-1	4	-1024	-768	-1	-1	-1	-1	4		0	0						Untertest2.avi	0	880	547	72	111				0	Content		-72	-111	11054522	1343264374
11071	08:50:53.518	00:00:11.071	664	-1024	-768	-1	-1	-1	-1	4	-1024	-768	-1	-1	-1	-1	4		0	0						Untertest2.avi	0	880	547	72	111				0	Content		-72	-111	11071188	1343281040
11088	08:50:53.535	00:00:11.088	665	-1024	-768	-1	-1	-1	-1	4	-1024	-768	-1	-1	-1	-1	4		0	0						Untertest2.avi	0	880	547	72	111				0	Content		-72	-111	11088036	1343297888
11105	08:50:53.552	00:00:11.104	666	-1024	-768	-1	-1	-1	-1	4	-1024	-768	-1	-1	-1	-1	4		0	0						Untertest2.avi	0	880	547	72	111				0	Content		-72	-111	11104703	1343314555
11121	08:50:53.568	00:00:11.121	667	-1024	-768	-1	-1	-1	-1	4	-1024	-768	-1	-1	-1	-1	4		0	0						Untertest2.avi	0	880	547	72	111				0	Content		-72	-111	11121369	1343331221
11138	08:50:53.585	00:00:11.138	668	-1024	-768	-1	-1	-1	-1	4	-1024	-768	-1	-1	-1	-1	4		0	0						Untertest2.avi	0	880	547	72	111				0	Content		-72	-111	11138487	1343348339
11155	08:50:53.602	00:00:11.155	669	-1024	-768	-1	-1	-1	-1	4	-1024	-768	-1	-1	-1	-1	4		0	0						Untertest2.avi	0	880	547	72	111				0	Content		-72	-111	11155153	1343365005
11172	08:50:53.619	00:00:11.172	670	-1024	-768	-1	-1	-1	-1	4	-1024	-768	-1	-1	-1	-1	4		0	0						Untertest2.avi	0	880	547	72	111				0	Content		-72	-111	11172176	1343382028
11189	08:50:53.636	00:00:11.188	671	-1024	-768	-1	-1	-1	-1	4	-1024	-768	-1	-1	-1	-1	4		0	0						Untertest2.avi	0	880	547	72	111				0	Content		-72	-111	11188842	1343398694
11206	08:50:53.653	00:00:11.205	672	-1024	-768	-1	-1	-1	-1	4	-1024	-768	-1	-1	-1	-1	4		0	0						Untertest2.avi	0	880	547	72	111				0	Content		-72	-111	11205508	1343415360
11222	08:50:53.669	00:00:11.221	673	-1024	-768	-1	-1	-1	-1	4	-1024	-768	-1	-1	-1	-1	4		0	0						Untertest2.avi	0	880	547	72	111				0	Content		-72	-111	11221614	1343431466
11238	08:50:53.685	00:00:11.238	674	-1024	-768	-1	-1	-1	-1	4	-1024	-768	-1	-1	-1	-1	4		0	0						Untertest2.avi	0	880	547	72	111				0	Content		-72	-111	11238280	1343448132
11255	08:50:53.702	00:00:11.254	675	-1024	-768	-1	-1	-1	-1	4	-1024	-768	-1	-1	-1	-1	4		0	0						Untertest2.avi	0	880	547	72	111				0	Content		-72	-111	11254757	1343464609
11271	08:50:53.718	00:00:11.271	676	-1024	-768	-1	-1	-1	-1	4	-1024	-768	-1	-1	-1	-1	4		0	0						Untertest2.avi	0	880	547	72	111				0	Content		-72	-111	11271423	1343481275
11288	08:50:53.735	00:00:11.288	677	-1024	-768	-1	-1	-1	-1	4	-1024	-768	-1	-1	-1	-1	4		0	0						Untertest2.avi	0	880	547	72	111				0	Content		-72	-111	11288089	1343497941
11304	08:50:53.751	00:00:11.304	678	-1024	-768	-1	-1	-1	-1	4	-1024	-768	-1	-1	-1	-1	4		0	0						Untertest2.avi	0	880	547	72	111				0	Content		-72	-111	11304331	1343514183
11321	08:50:53.768	00:00:11.320	679	-1024	-768	-1	-1	-1	-1	4	-1024	-768	-1	-1	-1	-1	4		0	0						Untertest2.avi	0	880	547	72	111				0	Content		-72	-111	11320955	1343530807
11338	08:50:53.785	00:00:11.337	680	-1024	-768	-1	-1	-1	-1	4	-1024	-768	-1	-1	-1	-1	4		0	0						Untertest2.avi	0	880	547	72	111				0	Content		-72	-111	11337758	1343547610
11354	08:50:53.801	00:00:11.354	681	-1024	-768	-1	-1	-1	-1	4	-1024	-768	-1	-1	-1	-1	4		0	0						Untertest2.avi	0	880	547	72	111				0	Content		-72	-111	11354353	1343564205
11371	08:50:53.818	00:00:11.371	682	-1024	-768	-1	-1	-1	-1	4	-1024	-768	-1	-1	-1	-1	4		0	0						Untertest2.avi	0	880	547	72	111				0	Content		-72	-111	11371019	1343580871
11388	08:50:53.835	00:00:11.387	683	-1024	-768	-1	-1	-1	-1	4	-1024	-768	-1	-1	-1	-1	4		0	0						Untertest2.avi	0	880	547	72	111				0	Content		-72	-111	11387919	1343597771
11405	08:50:53.852	00:00:11.404	684	-1024	-768	-1	-1	-1	-1	4	-1024	-768	-1	-1	-1	-1	4		0	0						Untertest2.avi	0	880	547	72	111				0	Content		-72	-111	11404585	1343614437
11422	08:50:53.869	00:00:11.421	685	-1024	-768	-1	-1	-1	-1	4	-1024	-768	-1	-1	-1	-1	4		0	0						Untertest2.avi	0	880	547	72	111				0	Content		-72	-111	11421536	1343631388
11438	08:50:53.885	00:00:11.438	686	-1024	-768	-1	-1	-1	-1	4	-1024	-768	-1	-1	-1	-1	4		0	0						Untertest2.avi	0	880	547	72	111				0	Content		-72	-111	11438202	1343648054
11455	08:50:53.902	00:00:11.454	687	-1024	-768	-1	-1	-1	-1	4	-1024	-768	-1	-1	-1	-1	4		0	0						Untertest2.avi	0	880	547	72	111				0	Content		-72	-111	11454869	1343664721
11472	08:50:53.919	00:00:11.472	688	-1024	-768	-1	-1	-1	-1	4	-1024	-768	-1	-1	-1	-1	4		0	0						Untertest2.avi	0	880	547	72	111				0	Content		-72	-111	11472150	1343682002
11489	08:50:53.936	00:00:11.488	689	-1024	-768	-1	-1	-1	-1	4	-1024	-768	-1	-1	-1	-1	4		0	0						Untertest2.avi	0	880	547	72	111				0	Content		-72	-111	11488816	1343698668
11505	08:50:53.952	00:00:11.505	690	-1024	-768	-1	-1	-1	-1	4	-1024	-768	-1	-1	-1	-1	4		0	0						Untertest2.avi	0	880	547	72	111				0	Content		-72	-111	11505062	1343714914
11522	08:50:53.969	00:00:11.521	691	-1024	-768	-1	-1	-1	-1	4	-1024	-768	-1	-1	-1	-1	4		0	0						Untertest2.avi	0	880	547	72	111				0	Content		-72	-111	11521728	1343731580
11538	08:50:53.985	00:00:11.538	692	-1024	-768	-1	-1	-1	-1	4	-1024	-768	-1	-1	-1	-1	4		0	0						Untertest2.avi	0	880	547	72	111				0	Content		-72	-111	11538394	1343748246
11554	08:50:54.001	00:00:11.554	693	-1024	-768	-1	-1	-1	-1	4	-1024	-768	-1	-1	-1	-1	4		0	0						Untertest2.avi	0	880	547	72	111				0	Content		-72	-111	11554173	1343764025
11571	08:50:54.018	00:00:11.570	694	-1024	-768	-1	-1	-1	-1	4	-1024	-768	-1	-1	-1	-1	4		0	0						Untertest2.avi	0	880	547	72	111				0	Content		-72	-111	11570795	1343780647
11588	08:50:54.035	00:00:11.587	695	-1024	-768	-1	-1	-1	-1	4	-1024	-768	-1	-1	-1	-1	4		0	0						Untertest2.avi	0	880	547	72	111				0	Content		-72	-111	11587545	1343797397
11604	08:50:54.051	00:00:11.604	696	-1024	-768	-1	-1	-1	-1	4	-1024	-768	-1	-1	-1	-1	4		0	0						Untertest2.avi	0	880	547	72	111				0	Content		-72	-111	11604166	1343814018
11621	08:50:54.068	00:00:11.620	697	-1024	-768	-1	-1	-1	-1	4	-1024	-768	-1	-1	-1	-1	4		0	0						Untertest2.avi	0	880	547	72	111				0	Content		-72	-111	11620832	1343830684
11637	08:50:54.084	00:00:11.637	698	-1024	-768	-1	-1	-1	-1	4	-1024	-768	-1	-1	-1	-1	4		0	0						Untertest2.avi	0	880	547	72	111				0	Content		-72	-111	11637432	1343847284
11654	08:50:54.101	00:00:11.654	699	-1024	-768	-1	-1	-1	-1	4	-1024	-768	-1	-1	-1	-1	4		0	0						Untertest2.avi	0	880	547	72	111				0	Content		-72	-111	11654098	1343863950
11671	08:50:54.118	00:00:11.670	700	-1024	-768	-1	-1	-1	-1	4	-1024	-768	-1	-1	-1	-1	4		0	0						Untertest2.avi	0	880	547	72	111				0	Content		-72	-111	11670957	1343880809
11688	08:50:54.135	00:00:11.687	701	-1024	-768	-1	-1	-1	-1	4	-1024	-768	-1	-1	-1	-1	4		0	0						Untertest2.avi	0	880	547	72	111				0	Content		-72	-111	11687624	1343897476
11704	08:50:54.151	00:00:11.704	702	-1024	-768	-1	-1	-1	-1	4	-1024	-768	-1	-1	-1	-1	4		0	0						Untertest2.avi	0	880	547	72	111				0	Content		-72	-111	11704290	1343914142
11721	08:50:54.168	00:00:11.721	703	-1024	-768	-1	-1	-1	-1	4	-1024	-768	-1	-1	-1	-1	4		0	0						Untertest2.avi	0	880	547	72	111				0	Content		-72	-111	11721416	1343931268
11738	08:50:54.185	00:00:11.738	704	-1024	-768	-1	-1	-1	-1	4	-1024	-768	-1	-1	-1	-1	4		0	0						Untertest2.avi	0	880	547	72	111				0	Content		-72	-111	11738082	1343947934
11755	08:50:54.202	00:00:11.755	705	-1024	-768	-1	-1	-1	-1	4	-1024	-768	-1	-1	-1	-1	4		0	0						Untertest2.avi	0	880	547	72	111				0	Content		-72	-111	11755107	1343964959
11772	08:50:54.219	00:00:11.771	706	-1024	-768	-1	-1	-1	-1	4	-1024	-768	-1	-1	-1	-1	4		0	0						Untertest2.avi	0	880	547	72	111				0	Content		-72	-111	11771773	1343981625
11788	08:50:54.235	00:00:11.788	707	-1024	-768	-1	-1	-1	-1	4	-1024	-768	-1	-1	-1	-1	4		0	0						Untertest2.avi	0	880	547	72	111				0	Content		-72	-111	11788439	1343998291
11805	08:50:54.252	00:00:11.804	708	-1024	-768	-1	-1	-1	-1	4	-1024	-768	-1	-1	-1	-1	4		0	0						Untertest2.avi	0	880	547	72	111				0	Content		-72	-111	11804550	1344014402
11821	08:50:54.268	00:00:11.821	709	-1024	-768	-1	-1	-1	-1	4	-1024	-768	-1	-1	-1	-1	4		0	0						Untertest2.avi	0	880	547	72	111				0	Content		-72	-111	11821216	1344031068
11838	08:50:54.285	00:00:11.837	710	-1024	-768	-1	-1	-1	-1	4	-1024	-768	-1	-1	-1	-1	4		0	0						Untertest2.avi	0	880	547	72	111				0	Content		-72	-111	11837690	1344047542
11854	08:50:54.301	00:00:11.854	711	-1024	-768	-1	-1	-1	-1	4	-1024	-768	-1	-1	-1	-1	4		0	0						Untertest2.avi	0	880	547	72	111				0	Content		-72	-111	11854356	1344064208
11871	08:50:54.318	00:00:11.871	712	-1024	-768	-1	-1	-1	-1	4	-1024	-768	-1	-1	-1	-1	4		0	0						Untertest2.avi	0	880	547	72	111				0	Content		-72	-111	11871022	1344080874
11887	08:50:54.334	00:00:11.887	713	-1024	-768	-1	-1	-1	-1	4	-1024	-768	-1	-1	-1	-1	4		0	0						Untertest2.avi	0	880	547	72	111				0	Content		-72	-111	11887257	1344097109
11904	08:50:54.351	00:00:11.903	714	-1024	-768	-1	-1	-1	-1	4	-1024	-768	-1	-1	-1	-1	4		0	0						Untertest2.avi	0	880	547	72	111				0	Content		-72	-111	11903879	1344113731
11921	08:50:54.368	00:00:11.920	715	-1024	-768	-1	-1	-1	-1	4	-1024	-768	-1	-1	-1	-1	4		0	0						Untertest2.avi	0	880	547	72	111				0	Content		-72	-111	11920545	1344130397
11937	08:50:54.384	00:00:11.937	716	-1024	-768	-1	-1	-1	-1	4	-1024	-768	-1	-1	-1	-1	4		0	0						Untertest2.avi	0	880	547	72	111				0	Content		-72	-111	11937211	1344147063
11954	08:50:54.401	00:00:11.953	717	-1024	-768	-1	-1	-1	-1	4	-1024	-768	-1	-1	-1	-1	4		0	0						Untertest2.avi	0	880	547	72	111				0	Content		-72	-111	11953877	1344163729
11971	08:50:54.418	00:00:11.970	718	-1024	-768	-1	-1	-1	-1	4	-1024	-768	-1	-1	-1	-1	4		0	0						Untertest2.avi	0	880	547	72	111				0	Content		-72	-111	11970541	1344180393
11987	08:50:54.434	00:00:11.987	719	-1024	-768	-1	-1	-1	-1	4	-1024	-768	-1	-1	-1	-1	4		0	0						Untertest2.avi	0	880	547	72	111				0	Content		-72	-111	11987207	1344197059
12004	08:50:54.451	00:00:12.003	720	-1024	-768	-1	-1	-1	-1	4	-1024	-768	-1	-1	-1	-1	4		0	0						Untertest2.avi	0	880	547	72	111				0	Content		-72	-111	12003873	1344213725
12021	08:50:54.468	00:00:12.020	721	-1024	-768	-1	-1	-1	-1	4	-1024	-768	-1	-1	-1	-1	4		0	0						Untertest2.avi	0	880	547	72	111				0	Content		-72	-111	12020806	1344230658
12037	08:50:54.484	00:00:12.037	722	-1024	-768	-1	-1	-1	-1	4	-1024	-768	-1	-1	-1	-1	4		0	0						Untertest2.avi	0	880	547	72	111				0	Content		-72	-111	12037472	1344247324
12054	08:50:54.501	00:00:12.054	723	-1024	-768	-1	-1	-1	-1	4	-1024	-768	-1	-1	-1	-1	4		0	0						Untertest2.avi	0	880	547	72	111				0	Content		-72	-111	12054434	1344264286
12071	08:50:54.518	00:00:12.071	724	-1024	-768	-1	-1	-1	-1	4	-1024	-768	-1	-1	-1	-1	4		0	0						Untertest2.avi	0	880	547	72	111				0	Content		-72	-111	12071100	1344280952
12088	08:50:54.535	00:00:12.087	725	-1024	-768	-1	-1	-1	-1	4	-1024	-768	-1	-1	-1	-1	4		0	0						Untertest2.avi	0	880	547	72	111				0	Content		-72	-111	12087766	1344297618
12105	08:50:54.552	00:00:12.104	726	-1024	-768	-1	-1	-1	-1	4	-1024	-768	-1	-1	-1	-1	4		0	0						Untertest2.avi	0	880	547	72	111				0	Content		-72	-111	12104995	1344314847
12122	08:50:54.569	00:00:12.121	727	-1024	-768	-1	-1	-1	-1	4	-1024	-768	-1	-1	-1	-1	4		0	0						Untertest2.avi	0	880	547	72	111				0	Content		-72	-111	12121661	1344331513
12139	08:50:54.586	00:00:12.138	728	-1024	-768	-1	-1	-1	-1	4	-1024	-768	-1	-1	-1	-1	4		0	0						Untertest2.avi	0	880	547	72	111				0	Content		-72	-111	12138972	1344348824
12155	08:50:54.602	00:00:12.155	729	-1024	-768	-1	-1	-1	-1	4	-1024	-768	-1	-1	-1	-1	4		0	0						Untertest2.avi	0	880	547	72	111				0	Content		-72	-111	12155013	1344364865
12172	08:50:54.619	00:00:12.171	730	-1024	-768	-1	-1	-1	-1	4	-1024	-768	-1	-1	-1	-1	4		0	0						Untertest2.avi	0	880	547	72	111				0	Content		-72	-111	12171679	1344381531
12188	08:50:54.635	00:00:12.188	731	-1024	-768	-1	-1	-1	-1	4	-1024	-768	-1	-1	-1	-1	4		0	0						Untertest2.avi	0	880	547	72	111				0	Content		-72	-111	12188345	1344398197
12204	08:50:54.651	00:00:12.203	732	-1024	-768	-1	-1	-1	-1	4	-1024	-768	-1	-1	-1	-1	4		0	0						Untertest2.avi	0	880	547	72	111				0	Content		-72	-111	12203712	1344413564
12220	08:50:54.667	00:00:12.220	733	-1024	-768	-1	-1	-1	-1	4	-1024	-768	-1	-1	-1	-1	4		0	0						Untertest2.avi	0	880	547	72	111				0	Content		-72	-111	12220334	1344430186
12237	08:50:54.684	00:00:12.237	734	-1024	-768	-1	-1	-1	-1	4	-1024	-768	-1	-1	-1	-1	4		0	0						Untertest2.avi	0	880	547	72	111				0	Content		-72	-111	12237018	1344446870
12254	08:50:54.701	00:00:12.253	735	-1024	-768	-1	-1	-1	-1	4	-1024	-768	-1	-1	-1	-1	4		0	0						Untertest2.avi	0	880	547	72	111				0	Content		-72	-111	12253685	1344463537
12270	08:50:54.717	00:00:12.270	736	-1024	-768	-1	-1	-1	-1	4	-1024	-768	-1	-1	-1	-1	4		0	0						Untertest2.avi	0	880	547	72	111				0	Content		-72	-111	12270317	1344480169
12287	08:50:54.734	00:00:12.286	737	-1024	-768	-1	-1	-1	-1	4	-1024	-768	-1	-1	-1	-1	4		0	0						Untertest2.avi	0	880	547	72	111				0	Content		-72	-111	12286983	1344496835
12304	08:50:54.751	00:00:12.303	738	-1024	-768	-1	-1	-1	-1	4	-1024	-768	-1	-1	-1	-1	4		0	0						Untertest2.avi	0	880	547	72	111				0	Content		-72	-111	12303844	1344513696
12321	08:50:54.768	00:00:12.320	739	-1024	-768	-1	-1	-1	-1	4	-1024	-768	-1	-1	-1	-1	4		0	0						Untertest2.avi	0	880	547	72	111				0	Content		-72	-111	12320510	1344530362
12337	08:50:54.784	00:00:12.337	740	-1024	-768	-1	-1	-1	-1	4	-1024	-768	-1	-1	-1	-1	4		0	0						Untertest2.avi	0	880	547	72	111				0	Content		-72	-111	12337176	1344547028
12354	08:50:54.801	00:00:12.354	741	-1024	-768	-1	-1	-1	-1	4	-1024	-768	-1	-1	-1	-1	4		0	0						Untertest2.avi	0	880	547	72	111				0	Content		-72	-111	12354306	1344564158
12371	08:50:54.818	00:00:12.370	742	-1024	-768	-1	-1	-1	-1	4	-1024	-768	-1	-1	-1	-1	4		0	0						Untertest2.avi	0	880	547	72	111				0	Content		-72	-111	12370973	1344580825
12388	08:50:54.835	00:00:12.388	743	-1024	-768	-1	-1	-1	-1	4	-1024	-768	-1	-1	-1	-1	4		0	0						Untertest2.avi	0	880	547	72	111				0	Content		-72	-111	12388000	1344597852
12405	08:50:54.852	00:00:12.404	744	-1024	-768	-1	-1	-1	-1	4	-1024	-768	-1	-1	-1	-1	4		0	0						Untertest2.avi	0	880	547	72	111				0	Content		-72	-111	12404666	1344614518
12421	08:50:54.868	00:00:12.421	745	-1024	-768	-1	-1	-1	-1	4	-1024	-768	-1	-1	-1	-1	4		0	0						Untertest2.avi	0	880	547	72	111				0	Content		-72	-111	12421332	1344631184
12437	08:50:54.884	00:00:12.437	746	-1024	-768	-1	-1	-1	-1	4	-1024	-768	-1	-1	-1	-1	4		0	0						Untertest2.avi	0	880	547	72	111				0	Content		-72	-111	12437442	1344647294
12454	08:50:54.901	00:00:12.454	747	-1024	-768	-1	-1	-1	-1	4	-1024	-768	-1	-1	-1	-1	4		0	0						Untertest2.avi	0	880	547	72	111				0	Content		-72	-111	12454108	1344663960
12471	08:50:54.918	00:00:12.470	748	-1024	-768	-1	-1	-1	-1	4	-1024	-768	-1	-1	-1	-1	4		0	0						Untertest2.avi	0	880	547	72	111				0	Content		-72	-111	12470587	1344680439
12487	08:50:54.934	00:00:12.487	749	-1024	-768	-1	-1	-1	-1	4	-1024	-768	-1	-1	-1	-1	4		0	0						Untertest2.avi	0	880	547	72	111				0	Content		-72	-111	12487254	1344697106
12504	08:50:54.951	00:00:12.503	750	-1024	-768	-1	-1	-1	-1	4	-1024	-768	-1	-1	-1	-1	4		0	0						Untertest2.avi	0	880	547	72	111				0	Content		-72	-111	12503920	1344713772
12520	08:50:54.967	00:00:12.520	751	-1024	-768	-1	-1	-1	-1	4	-1024	-768	-1	-1	-1	-1	4		0	0						Untertest2.avi	0	880	547	72	111				0	Content		-72	-111	12520165	1344730017
12537	08:50:54.984	00:00:12.536	752	-1024	-768	-1	-1	-1	-1	4	-1024	-768	-1	-1	-1	-1	4		0	0						Untertest2.avi	0	880	547	72	111				0	Content		-72	-111	12536798	1344746650
12553	08:50:55.000	00:00:12.553	753	-1024	-768	-1	-1	-1	-1	4	-1024	-768	-1	-1	-1	-1	4		0	0						Untertest2.avi	0	880	547	72	111				0	Content		-72	-111	12553458	1344763310
12570	08:50:55.017	00:00:12.570	754	-1024	-768	-1	-1	-1	-1	4	-1024	-768	-1	-1	-1	-1	4		0	0						Untertest2.avi	0	880	547	72	111				0	Content		-72	-111	12570123	1344779975
12587	08:50:55.034	00:00:12.586	755	-1024	-768	-1	-1	-1	-1	4	-1024	-768	-1	-1	-1	-1	4		0	0						Untertest2.avi	0	880	547	72	111				0	Content		-72	-111	12586789	1344796641
12604	08:50:55.051	00:00:12.603	756	-1024	-768	-1	-1	-1	-1	4	-1024	-768	-1	-1	-1	-1	4		0	0						Untertest2.avi	0	880	547	72	111				0	Content		-72	-111	12603719	1344813571
12620	08:50:55.067	00:00:12.620	757	-1024	-768	-1	-1	-1	-1	4	-1024	-768	-1	-1	-1	-1	4		0	0						Untertest2.avi	0	880	547	72	111				0	Content		-72	-111	12620385	1344830237
12637	08:50:55.084	00:00:12.637	758	-1024	-768	-1	-1	-1	-1	4	-1024	-768	-1	-1	-1	-1	4		0	0						Untertest2.avi	0	880	547	72	111				0	Content		-72	-111	12637346	1344847198
12654	08:50:55.101	00:00:12.654	759	-1024	-768	-1	-1	-1	-1	4	-1024	-768	-1	-1	-1	-1	4		0	0						Untertest2.avi	0	880	547	72	111				0	Content		-72	-111	12654012	1344863864
12671	08:50:55.118	00:00:12.670	760	-1024	-768	-1	-1	-1	-1	4	-1024	-768	-1	-1	-1	-1	4		0	0						Untertest2.avi	0	880	547	72	111				0	Content		-72	-111	12670678	1344880530
12688	08:50:55.135	00:00:12.687	761	-1024	-768	-1	-1	-1	-1	4	-1024	-768	-1	-1	-1	-1	4		0	0						Untertest2.avi	0	880	547	72	111				0	Content		-72	-111	12687908	1344897760
12705	08:50:55.152	00:00:12.704	762	-1024	-768	-1	-1	-1	-1	4	-1024	-768	-1	-1	-1	-1	4		0	0						Untertest2.avi	0	880	547	72	111				0	Content		-72	-111	12704574	1344914426
12721	08:50:55.168	00:00:12.720	763	-1024	-768	-1	-1	-1	-1	4	-1024	-768	-1	-1	-1	-1	4		0	0						Untertest2.avi	0	880	547	72	111				0	Content		-72	-111	12720808	1344930660
12737	08:50:55.184	00:00:12.737	764	-1024	-768	-1	-1	-1	-1	4	-1024	-768	-1	-1	-1	-1	4		0	0						Untertest2.avi	0	880	547	72	111				0	Content		-72	-111	12737474	1344947326
12754	08:50:55.201	00:00:12.754	765	-1024	-768	-1	-1	-1	-1	4	-1024	-768	-1	-1	-1	-1	4		0	0						Untertest2.avi	0	880	547	72	111				0	Content		-72	-111	12754140	1344963992
12770	08:50:55.217	00:00:12.770	766	-1024	-768	-1	-1	-1	-1	4	-1024	-768	-1	-1	-1	-1	4		0	0						Untertest2.avi	0	880	547	72	111				0	Content		-72	-111	12770385	1344980237
12787	08:50:55.234	00:00:12.787	767	-1024	-768	-1	-1	-1	-1	4	-1024	-768	-1	-1	-1	-1	4		0	0						Untertest2.avi	0	880	547	72	111				0	Content		-72	-111	12787051	1344996903
12803	08:50:55.250	00:00:12.803	768	-1024	-768	-1	-1	-1	-1	4	-1024	-768	-1	-1	-1	-1	4		0	0						Untertest2.avi	0	880	547	72	111				0	Content		-72	-111	12803251	1345013103
12820	08:50:55.267	00:00:12.819	769	-1024	-768	-1	-1	-1	-1	4	-1024	-768	-1	-1	-1	-1	4		0	0						Untertest2.avi	0	880	547	72	111				0	Content		-72	-111	12819872	1345029724
12837	08:50:55.284	00:00:12.836	770	-1024	-768	-1	-1	-1	-1	4	-1024	-768	-1	-1	-1	-1	4		0	0						Untertest2.avi	0	880	547	72	111				0	Content		-72	-111	12836558	1345046410
12853	08:50:55.300	00:00:12.853	771	-1024	-768	-1	-1	-1	-1	4	-1024	-768	-1	-1	-1	-1	4		0	0						Untertest2.avi	0	880	547	72	111				0	Content		-72	-111	12853224	1345063076
12870	08:50:55.317	00:00:12.869	772	-1024	-768	-1	-1	-1	-1	4	-1024	-768	-1	-1	-1	-1	4		0	0						Untertest2.avi	0	880	547	72	111				0	Content		-72	-111	12869864	1345079716
12887	08:50:55.334	00:00:12.886	773	-1024	-768	-1	-1	-1	-1	4	-1024	-768	-1	-1	-1	-1	4		0	0						Untertest2.avi	0	880	547	72	111				0	Content		-72	-111	12886530	1345096382
12903	08:50:55.350	00:00:12.903	774	-1024	-768	-1	-1	-1	-1	4	-1024	-768	-1	-1	-1	-1	4		0	0						Untertest2.avi	0	880	547	72	111				0	Content		-72	-111	12903391	1345113243
12920	08:50:55.367	00:00:12.920	775	-1024	-768	-1	-1	-1	-1	4	-1024	-768	-1	-1	-1	-1	4		0	0						Untertest2.avi	0	880	547	72	111				0	Content		-72	-111	12920057	1345129909
12937	08:50:55.384	00:00:12.936	776	-1024	-768	-1	-1	-1	-1	4	-1024	-768	-1	-1	-1	-1	4		0	0						Untertest2.avi	0	880	547	72	111				0	Content		-72	-111	12936724	1345146576
12954	08:50:55.401	00:00:12.953	777	-1024	-768	-1	-1	-1	-1	4	-1024	-768	-1	-1	-1	-1	4		0	0						Untertest2.avi	0	880	547	72	111				0	Content		-72	-111	12953852	1345163704
12971	08:50:55.418	00:00:12.970	778	-1024	-768	-1	-1	-1	-1	4	-1024	-768	-1	-1	-1	-1	4		0	0						Untertest2.avi	0	880	547	72	111				0	Content		-72	-111	12970518	1345180370
12988	08:50:55.435	00:00:12.987	779	-1024	-768	-1	-1	-1	-1	4	-1024	-768	-1	-1	-1	-1	4		0	0						Untertest2.avi	0	880	547	72	111				0	Content		-72	-111	12987549	1345197401
13004	08:50:55.451	00:00:13.004	780	-1024	-768	-1	-1	-1	-1	4	-1024	-768	-1	-1	-1	-1	4		0	0						Untertest2.avi	0	880	547	72	111				0	Content		-72	-111	13004215	1345214067
13021	08:50:55.468	00:00:13.020	781	-1024	-768	-1	-1	-1	-1	4	-1024	-768	-1	-1	-1	-1	4		0	0						Untertest2.avi	0	880	547	72	111				0	Content		-72	-111	13020881	1345230733
13037	08:50:55.484	00:00:13.037	782	-1024	-768	-1	-1	-1	-1	4	-1024	-768	-1	-1	-1	-1	4		0	0						Untertest2.avi	0	880	547	72	111				0	Content		-72	-111	13037164	1345247016
13054	08:50:55.501	00:00:13.053	783	-1024	-768	-1	-1	-1	-1	4	-1024	-768	-1	-1	-1	-1	4		0	0						Untertest2.avi	0	880	547	72	111				0	Content		-72	-111	13053831	1345263683
13070	08:50:55.517	00:00:13.070	784	-1024	-768	-1	-1	-1	-1	4	-1024	-768	-1	-1	-1	-1	4		0	0						Untertest2.avi	0	880	547	72	111				0	Content		-72	-111	13070497	1345280349
13087	08:50:55.534	00:00:13.086	785	-1024	-768	-1	-1	-1	-1	4	-1024	-768	-1	-1	-1	-1	4		0	0						Untertest2.avi	0	880	547	72	111				0	Content		-72	-111	13086906	1345296758
13104	08:50:55.551	00:00:13.103	786	-1024	-768	-1	-1	-1	-1	4	-1024	-768	-1	-1	-1	-1	4		0	0						Untertest2.avi	0	880	547	72	111				0	Content		-72	-111	13103572	1345313424
13120	08:50:55.567	00:00:13.120	787	-1024	-768	-1	-1	-1	-1	4	-1024	-768	-1	-1	-1	-1	4		0	0						Untertest2.avi	0	880	547	72	111				0	Content		-72	-111	13120238	1345330090
13136	08:50:55.583	00:00:13.136	788	-1024	-768	-1	-1	-1	-1	4	-1024	-768	-1	-1	-1	-1	4		0	0						Untertest2.avi	0	880	547	72	111				0	Content		-72	-111	13136337	1345346189
13153	08:50:55.600	00:00:13.152	789	-1024	-768	-1	-1	-1	-1	4	-1024	-768	-1	-1	-1	-1	4		0	0						Untertest2.avi	0	880	547	72	111				0	Content		-72	-111	13152959	1345362811
13170	08:50:55.617	00:00:13.169	790	-1024	-768	-1	-1	-1	-1	4	-1024	-768	-1	-1	-1	-1	4		0	0						Untertest2.avi	0	880	547	72	111				0	Content		-72	-111	13169761	1345379613
13186	08:50:55.633	00:00:13.186	791	-1024	-768	-1	-1	-1	-1	4	-1024	-768	-1	-1	-1	-1	4		0	0						Untertest2.avi	0	880	547	72	111				0	Content		-72	-111	13186356	1345396208
13203	08:50:55.650	00:00:13.203	792	-1024	-768	-1	-1	-1	-1	4	-1024	-768	-1	-1	-1	-1	4		0	0						Untertest2.avi	0	880	547	72	111				0	Content		-72	-111	13203022	1345412874
13220	08:50:55.667	00:00:13.219	793	-1024	-768	-1	-1	-1	-1	4	-1024	-768	-1	-1	-1	-1	4		0	0						Untertest2.avi	0	880	547	72	111				0	Content		-72	-111	13219922	1345429774
13237	08:50:55.684	00:00:13.236	794	-1024	-768	-1	-1	-1	-1	4	-1024	-768	-1	-1	-1	-1	4		0	0						Untertest2.avi	0	880	547	72	111				0	Content		-72	-111	13236588	1345446440
13254	08:50:55.701	00:00:13.253	795	-1024	-768	-1	-1	-1	-1	4	-1024	-768	-1	-1	-1	-1	4		0	0						Untertest2.avi	0	880	547	72	111				0	Content		-72	-111	13253540	1345463392
13270	08:50:55.717	00:00:13.270	796	-1024	-768	-1	-1	-1	-1	4	-1024	-768	-1	-1	-1	-1	4		0	0						Untertest2.avi	0	880	547	72	111				0	Content		-72	-111	13270206	1345480058
13287	08:50:55.734	00:00:13.286	797	-1024	-768	-1	-1	-1	-1	4	-1024	-768	-1	-1	-1	-1	4		0	0						Untertest2.avi	0	880	547	72	111				0	Content		-72	-111	13286873	1345496725
13304	08:50:55.751	00:00:13.304	798	-1024	-768	-1	-1	-1	-1	4	-1024	-768	-1	-1	-1	-1	4		0	0						Untertest2.avi	0	880	547	72	111				0	Content		-72	-111	13304155	1345514007
13321	08:50:55.768	00:00:13.320	799	-1024	-768	-1	-1	-1	-1	4	-1024	-768	-1	-1	-1	-1	4		0	0						Untertest2.avi	0	880	547	72	111				0	Content		-72	-111	13320821	1345530673
13337	08:50:55.784	00:00:13.337	800	-1024	-768	-1	-1	-1	-1	4	-1024	-768	-1	-1	-1	-1	4		0	0						Untertest2.avi	0	880	547	72	111				0	Content		-72	-111	13337067	1345546919
13354	08:50:55.801	00:00:13.353	801	-1024	-768	-1	-1	-1	-1	4	-1024	-768	-1	-1	-1	-1	4		0	0						Untertest2.avi	0	880	547	72	111				0	Content		-72	-111	13353733	1345563585
13370	08:50:55.817	00:00:13.370	802	-1024	-768	-1	-1	-1	-1	4	-1024	-768	-1	-1	-1	-1	4		0	0						Untertest2.avi	0	880	547	72	111				0	Content		-72	-111	13370399	1345580251
13386	08:50:55.833	00:00:13.386	803	-1024	-768	-1	-1	-1	-1	4	-1024	-768	-1	-1	-1	-1	4		0	0						Untertest2.avi	0	880	547	72	111				0	Content		-72	-111	13386177	1345596029
13403	08:50:55.850	00:00:13.402	804	-1024	-768	-1	-1	-1	-1	4	-1024	-768	-1	-1	-1	-1	4		0	0						Untertest2.avi	0	880	547	72	111				0	Content		-72	-111	13402799	1345612651
13420	08:50:55.867	00:00:13.419	805	-1024	-768	-1	-1	-1	-1	4	-1024	-768	-1	-1	-1	-1	4		0	0						Untertest2.avi	0	880	547	72	111				0	Content		-72	-111	13419547	1345629399
13436	08:50:55.883	00:00:13.436	806	-1024	-768	-1	-1	-1	-1	4	-1024	-768	-1	-1	-1	-1	4		0	0						Untertest2.avi	0	880	547	72	111				0	Content		-72	-111	13436169	1345646021
13453	08:50:55.900	00:00:13.452	807	-1024	-768	-1	-1	-1	-1	4	-1024	-768	-1	-1	-1	-1	4		0	0						Untertest2.avi	0	880	547	72	111				0	Content		-72	-111	13452835	1345662687
13469	08:50:55.916	00:00:13.469	808	-1024	-768	-1	-1	-1	-1	4	-1024	-768	-1	-1	-1	-1	4		0	0						Untertest2.avi	0	880	547	72	111				0	Content		-72	-111	13469436	1345679288
13486	08:50:55.933	00:00:13.486	809	-1024	-768	-1	-1	-1	-1	4	-1024	-768	-1	-1	-1	-1	4		0	0						Untertest2.avi	0	880	547	72	111				0	Content		-72	-111	13486102	1345695954
13503	08:50:55.950	00:00:13.502	810	-1024	-768	-1	-1	-1	-1	4	-1024	-768	-1	-1	-1	-1	4		0	0						Untertest2.avi	0	880	547	72	111				0	Content		-72	-111	13502953	1345712805
13520	08:50:55.967	00:00:13.519	811	-1024	-768	-1	-1	-1	-1	4	-1024	-768	-1	-1	-1	-1	4		0	0						Untertest2.avi	0	880	547	72	111				0	Content		-72	-111	13519620	1345729472
13536	08:50:55.983	00:00:13.536	812	-1024	-768	-1	-1	-1	-1	4	-1024	-768	-1	-1	-1	-1	4		0	0						Untertest2.avi	0	880	547	72	111				0	Content		-72	-111	13536286	1345746138
13553	08:50:56.000	00:00:13.553	813	-1024	-768	-1	-1	-1	-1	4	-1024	-768	-1	-1	-1	-1	4		0	0						Untertest2.avi	0	880	547	72	111				0	Content		-72	-111	13553467	1345763319
13570	08:50:56.017	00:00:13.570	814	-1024	-768	-1	-1	-1	-1	4	-1024	-768	-1	-1	-1	-1	4		0	0						Untertest2.avi	0	880	547	72	111				0	Content		-72	-111	13570133	1345779985
13587	08:50:56.034	00:00:13.587	815	-1024	-768	-1	-1	-1	-1	4	-1024	-768	-1	-1	-1	-1	4		0	0						Untertest2.avi	0	880	547	72	111				0	Content		-72	-111	13587137	1345796989
13604	08:50:56.051	00:00:13.603	816	-1024	-768	-1	-1	-1	-1	4	-1024	-768	-1	-1	-1	-1	4		0	0						Untertest2.avi	0	880	547	72	111				0	Content		-72	-111	13603803	1345813655
13620	08:50:56.067	00:00:13.620	817	-1024	-768	-1	-1	-1	-1	4	-1024	-768	-1	-1	-1	-1	4		0	0						Untertest2.avi	0	880	547	72	111				0	Content		-72	-111	13620469	1345830321
13637	08:50:56.084	00:00:13.636	818	-1024	-768	-1	-1	-1	-1	4	-1024	-768	-1	-1	-1	-1	4		0	0						Untertest2.avi	0	880	547	72	111				0	Content		-72	-111	13636561	1345846413
13653	08:50:56.100	00:00:13.653	819	-1024	-768	-1	-1	-1	-1	4	-1024	-768	-1	-1	-1	-1	4		0	0						Untertest2.avi	0	880	547	72	111				0	Content		-72	-111	13653227	1345863079
13670	08:50:56.117	00:00:13.669	820	-1024	-768	-1	-1	-1	-1	4	-1024	-768	-1	-1	-1	-1	4		0	0						Untertest2.avi	0	880	547	72	111				0	Content		-72	-111	13669697	1345879549
13686	08:50:56.133	00:00:13.686	821	-1024	-768	-1	-1	-1	-1	4	-1024	-768	-1	-1	-1	-1	4		0	0						Untertest2.avi	0	880	547	72	111				0	Content		-72	-111	13686363	1345896215
13703	08:50:56.150	00:00:13.703	822	-1024	-768	-1	-1	-1	-1	4	-1024	-768	-1	-1	-1	-1	4		0	0						Untertest2.avi	0	880	547	72	111				0	Content		-72	-111	13703029	1345912881
13719	08:50:56.166	00:00:13.719	823	-1024	-768	-1	-1	-1	-1	4	-1024	-768	-1	-1	-1	-1	4		0	0						Untertest2.avi	0	880	547	72	111				0	Content		-72	-111	13719256	1345929108
13736	08:50:56.183	00:00:13.735	824	-1024	-768	-1	-1	-1	-1	4	-1024	-768	-1	-1	-1	-1	4		0	0						Untertest2.avi	0	880	547	72	111				0	Content		-72	-111	13735879	1345945731
13753	08:50:56.200	00:00:13.752	825	-1024	-768	-1	-1	-1	-1	4	-1024	-768	-1	-1	-1	-1	4		0	0						Untertest2.avi	0	880	547	72	111				0	Content		-72	-111	13752681	1345962533
13769	08:50:56.216	00:00:13.769	826	-1024	-768	-1	-1	-1	-1	4	-1024	-768	-1	-1	-1	-1	4		0	0						Untertest2.avi	0	880	547	72	111				0	Content		-72	-111	13769277	1345979129
13786	08:50:56.233	00:00:13.785	827	-1024	-768	-1	-1	-1	-1	4	-1024	-768	-1	-1	-1	-1	4		0	0						Untertest2.avi	0	880	547	72	111				0	Content		-72	-111	13785943	1345995795
13803	08:50:56.250	00:00:13.802	828	-1024	-768	-1	-1	-1	-1	4	-1024	-768	-1	-1	-1	-1	4		0	0						Untertest2.avi	0	880	547	72	111				0	Content		-72	-111	13802850	1346012702
13820	08:50:56.267	00:00:13.819	829	-1024	-768	-1	-1	-1	-1	4	-1024	-768	-1	-1	-1	-1	4		0	0						Untertest2.avi	0	880	547	72	111				0	Content		-72	-111	13819516	1346029368
13836	08:50:56.283	00:00:13.836	830	-1024	-768	-1	-1	-1	-1	4	-1024	-768	-1	-1	-1	-1	4		0	0						Untertest2.avi	0	880	547	72	111				0	Content		-72	-111	13836465	1346046317
13853	08:50:56.300	00:00:13.853	831	-1024	-768	-1	-1	-1	-1	4	-1024	-768	-1	-1	-1	-1	4		0	0						Untertest2.avi	0	880	547	72	111				0	Content		-72	-111	13853132	1346062984
13870	08:50:56.317	00:00:13.869	832	-1024	-768	-1	-1	-1	-1	4	-1024	-768	-1	-1	-1	-1	4		0	0						Untertest2.avi	0	880	547	72	111				0	Content		-72	-111	13869798	1346079650
13887	08:50:56.334	00:00:13.887	833	-1024	-768	-1	-1	-1	-1	4	-1024	-768	-1	-1	-1	-1	4		0	0						Untertest2.avi	0	880	547	72	111				0	Content		-72	-111	13887076	1346096928
13904	08:50:56.351	00:00:13.903	834	-1024	-768	-1	-1	-1	-1	4	-1024	-768	-1	-1	-1	-1	4		0	0						Untertest2.avi	0	880	547	72	111				0	Content		-72	-111	13903742	1346113594
13920	08:50:56.367	00:00:13.919	835	-1024	-768	-1	-1	-1	-1	4	-1024	-768	-1	-1	-1	-1	4		0	0						Untertest2.avi	0	880	547	72	111				0	Content		-72	-111	13919992	1346129844
13937	08:50:56.384	00:00:13.936	836	-1024	-768	-1	-1	-1	-1	4	-1024	-768	-1	-1	-1	-1	4		0	0						Untertest2.avi	0	880	547	72	111				0	Content		-72	-111	13936658	1346146510
13953	08:50:56.400	00:00:13.953	837	-1024	-768	-1	-1	-1	-1	4	-1024	-768	-1	-1	-1	-1	4		0	0						Untertest2.avi	0	880	547	72	111				0	Content		-72	-111	13953324	1346163176
13969	08:50:56.416	00:00:13.969	838	-1024	-768	-1	-1	-1	-1	4	-1024	-768	-1	-1	-1	-1	4		0	0						Untertest2.avi	0	880	547	72	111				0	Content		-72	-111	13969142	1346178994
13986	08:50:56.433	00:00:13.985	839	-1024	-768	-1	-1	-1	-1	4	-1024	-768	-1	-1	-1	-1	4		0	0						Untertest2.avi	0	880	547	72	111				0	Content		-72	-111	13985722	1346195574
14002	08:50:56.449	00:00:14.002	840	-1024	-768	-1	-1	-1	-1	4	-1024	-768	-1	-1	-1	-1	4		0	0						Untertest2.avi	0	880	547	72	111				0	Content		-72	-111	14002468	1346212320
14019	08:50:56.466	00:00:14.019	841	-1024	-768	-1	-1	-1	-1	4	-1024	-768	-1	-1	-1	-1	4		0	0						Untertest2.avi	0	880	547	72	111				0	Content		-72	-111	14019213	1346229065
14036	08:50:56.483	00:00:14.035	842	-1024	-768	-1	-1	-1	-1	4	-1024	-768	-1	-1	-1	-1	4		0	0						Untertest2.avi	0	880	547	72	111				0	Content		-72	-111	14035712	1346245564
14052	08:50:56.499	00:00:14.052	843	-1024	-768	-1	-1	-1	-1	4	-1024	-768	-1	-1	-1	-1	4		0	0						Untertest2.avi	0	880	547	72	111				0	Content		-72	-111	14052334	1346262186
14069	08:50:56.516	00:00:14.068	844	-1024	-768	-1	-1	-1	-1	4	-1024	-768	-1	-1	-1	-1	4		0	0						Untertest2.avi	0	880	547	72	111				0	Content		-72	-111	14068957	1346278809
14086	08:50:56.533	00:00:14.085	845	-1024	-768	-1	-1	-1	-1	4	-1024	-768	-1	-1	-1	-1	4		0	0						Untertest2.avi	0	880	547	72	111				0	Content		-72	-111	14085706	1346295558
14102	08:50:56.549	00:00:14.102	846	-1024	-768	-1	-1	-1	-1	4	-1024	-768	-1	-1	-1	-1	4		0	0						Untertest2.avi	0	880	547	72	111				0	Content		-72	-111	14102329	1346312181
14119	08:50:56.566	00:00:14.118	847	-1024	-768	-1	-1	-1	-1	4	-1024	-768	-1	-1	-1	-1	4		0	0						Untertest2.avi	0	880	547	72	111				0	Content		-72	-111	14118951	1346328803
14136	08:50:56.583	00:00:14.135	848	-1024	-768	-1	-1	-1	-1	4	-1024	-768	-1	-1	-1	-1	4		0	0						Untertest2.avi	0	880	547	72	111				0	Content		-72	-111	14135574	1346345426
14152	08:50:56.599	00:00:14.152	849	-1024	-768	-1	-1	-1	-1	4	-1024	-768	-1	-1	-1	-1	4		0	0						Untertest2.avi	0	880	547	72	111				0	Content		-72	-111	14152323	1346362175
14169	08:50:56.616	00:00:14.168	850	-1024	-768	-1	-1	-1	-1	4	-1024	-768	-1	-1	-1	-1	4		0	0						Untertest2.avi	0	880	547	72	111				0	Content		-72	-111	14168946	1346378798
14186	08:50:56.633	00:00:14.185	851	-1024	-768	-1	-1	-1	-1	4	-1024	-768	-1	-1	-1	-1	4		0	0						Untertest2.avi	0	880	547	72	111				0	Content		-72	-111	14185612	1346395464
14202	08:50:56.649	00:00:14.202	852	-1024	-768	-1	-1	-1	-1	4	-1024	-768	-1	-1	-1	-1	4		0	0						Untertest2.avi	0	880	547	72	111				0	Content		-72	-111	14202274	1346412126
14219	08:50:56.666	00:00:14.218	853	-1024	-768	-1	-1	-1	-1	4	-1024	-768	-1	-1	-1	-1	4		0	0						Untertest2.avi	0	880	547	72	111				0	Content		-72	-111	14218940	1346428792
14236	08:50:56.683	00:00:14.235	854	-1024	-768	-1	-1	-1	-1	4	-1024	-768	-1	-1	-1	-1	4		0	0						Untertest2.avi	0	880	547	72	111				0	Content		-72	-111	14235556	1346445408
14253	08:50:56.700	00:00:14.252	855	-1024	-768	-1	-1	-1	-1	4	-1024	-768	-1	-1	-1	-1	4		0	0						Untertest2.avi	0	880	547	72	111				0	Content		-72	-111	14252801	1346462653
14269	08:50:56.716	00:00:14.268	856	-1024	-768	-1	-1	-1	-1	4	-1024	-768	-1	-1	-1	-1	4		0	0						Untertest2.avi	0	880	547	72	111				0	Content		-72	-111	14268922	1346478774
14286	08:50:56.733	00:00:14.285	857	-1024	-768	-1	-1	-1	-1	4	-1024	-768	-1	-1	-1	-1	4		0	0						Untertest2.avi	0	880	547	72	111				0	Content		-72	-111	14285587	1346495439
14302	08:50:56.749	00:00:14.302	858	-1024	-768	-1	-1	-1	-1	4	-1024	-768	-1	-1	-1	-1	4		0	0						Untertest2.avi	0	880	547	72	111				0	Content		-72	-111	14302253	1346512105
14319	08:50:56.766	00:00:14.318	859	-1024	-768	-1	-1	-1	-1	4	-1024	-768	-1	-1	-1	-1	4		0	0						Untertest2.avi	0	880	547	72	111				0	Content		-72	-111	14318920	1346528772
14336	08:50:56.783	00:00:14.335	860	-1024	-768	-1	-1	-1	-1	4	-1024	-768	-1	-1	-1	-1	4		0	0						Untertest2.avi	0	880	547	72	111				0	Content		-72	-111	14335543	1346545395
14352	08:50:56.799	00:00:14.352	861	-1024	-768	-1	-1	-1	-1	4	-1024	-768	-1	-1	-1	-1	4		0	0						Untertest2.avi	0	880	547	72	111				0	Content		-72	-111	14352209	1346562061
14369	08:50:56.816	00:00:14.368	862	-1024	-768	-1	-1	-1	-1	4	-1024	-768	-1	-1	-1	-1	4		0	0						Untertest2.avi	0	880	547	72	111				0	Content		-72	-111	14368875	1346578727
14386	08:50:56.833	00:00:14.385	863	-1024	-768	-1	-1	-1	-1	4	-1024	-768	-1	-1	-1	-1	4		0	0						Untertest2.avi	0	880	547	72	111				0	Content		-72	-111	14385542	1346595394
14402	08:50:56.849	00:00:14.402	864	-1024	-768	-1	-1	-1	-1	4	-1024	-768	-1	-1	-1	-1	4		0	0						Untertest2.avi	0	880	547	72	111				0	Content		-72	-111	14402208	1346612060
14419	08:50:56.866	00:00:14.418	865	-1024	-768	-1	-1	-1	-1	4	-1024	-768	-1	-1	-1	-1	4		0	0						Untertest2.avi	0	880	547	72	111				0	Content		-72	-111	14418804	1346628656
14435	08:50:56.882	00:00:14.435	866	-1024	-768	-1	-1	-1	-1	4	-1024	-768	-1	-1	-1	-1	4		0	0						Untertest2.avi	0	880	547	72	111				0	Content		-72	-111	14435471	1346645323
14452	08:50:56.899	00:00:14.452	867	-1024	-768	-1	-1	-1	-1	4	-1024	-768	-1	-1	-1	-1	4		0	0						Untertest2.avi	0	880	547	72	111				0	Content		-72	-111	14452122	1346661974
14469	08:50:56.916	00:00:14.468	868	-1024	-768	-1	-1	-1	-1	4	-1024	-768	-1	-1	-1	-1	4		0	0						Untertest2.avi	0	880	547	72	111				0	Content		-72	-111	14468788	1346678640
14486	08:50:56.933	00:00:14.485	869	-1024	-768	-1	-1	-1	-1	4	-1024	-768	-1	-1	-1	-1	4		0	0						Untertest2.avi	0	880	547	72	111				0	Content		-72	-111	14485614	1346695466
14502	08:50:56.949	00:00:14.502	870	-1024	-768	-1	-1	-1	-1	4	-1024	-768	-1	-1	-1	-1	4		0	0						Untertest2.avi	0	880	547	72	111				0	Content		-72	-111	14502280	1346712132
14519	08:50:56.966	00:00:14.518	871	-1024	-768	-1	-1	-1	-1	4	-1024	-768	-1	-1	-1	-1	4		0	0						Untertest2.avi	0	880	547	72	111				0	Content		-72	-111	14518946	1346728798
14536	08:50:56.983	00:00:14.536	872	-1024	-768	-1	-1	-1	-1	4	-1024	-768	-1	-1	-1	-1	4		0	0						Untertest2.avi	0	880	547	72	111				0	Content		-72	-111	14536103	1346745955
14553	08:50:57.000	00:00:14.552	873	-1024	-768	-1	-1	-1	-1	4	-1024	-768	-1	-1	-1	-1	4		0	0						Untertest2.avi	0	880	547	72	111				0	Content		-72	-111	14552770	1346762622
14570	08:50:57.017	00:00:14.569	874	-1024	-768	-1	-1	-1	-1	4	-1024	-768	-1	-1	-1	-1	4		0	0						Untertest2.avi	0	880	547	72	111				0	Content		-72	-111	14569807	1346779659
14586	08:50:57.033	00:00:14.586	875	-1024	-768	-1	-1	-1	-1	4	-1024	-768	-1	-1	-1	-1	4		0	0						Untertest2.avi	0	880	547	72	111				0	Content		-72	-111	14586473	1346796325
14603	08:50:57.050	00:00:14.603	876	-1024	-768	-1	-1	-1	-1	4	-1024	-768	-1	-1	-1	-1	4		0	0						Untertest2.avi	0	880	547	72	111				0	Content		-72	-111	14603139	1346812991
14619	08:50:57.066	00:00:14.619	877	-1024	-768	-1	-1	-1	-1	4	-1024	-768	-1	-1	-1	-1	4		0	0						Untertest2.avi	0	880	547	72	111				0	Content		-72	-111	14619193	1346829045
14636	08:50:57.083	00:00:14.635	878	-1024	-768	-1	-1	-1	-1	4	-1024	-768	-1	-1	-1	-1	4		0	0						Untertest2.avi	0	880	547	72	111				0	Content		-72	-111	14635859	1346845711
14652	08:50:57.099	00:00:14.652	879	-1024	-768	-1	-1	-1	-1	4	-1024	-768	-1	-1	-1	-1	4		0	0						Untertest2.avi	0	880	547	72	111				0	Content		-72	-111	14652322	1346862174
14669	08:50:57.116	00:00:14.668	880	-1024	-768	-1	-1	-1	-1	4	-1024	-768	-1	-1	-1	-1	4		0	0						Untertest2.avi	0	880	547	72	111				0	Content		-72	-111	14668988	1346878840
14686	08:50:57.133	00:00:14.685	881	-1024	-768	-1	-1	-1	-1	4	-1024	-768	-1	-1	-1	-1	4		0	0						Untertest2.avi	0	880	547	72	111				0	Content		-72	-111	14685654	1346895506
14702	08:50:57.149	00:00:14.701	882	-1024	-768	-1	-1	-1	-1	4	-1024	-768	-1	-1	-1	-1	4		0	0						Untertest2.avi	0	880	547	72	111				0	Content		-72	-111	14701865	1346911717
14718	08:50:57.165	00:00:14.718	883	-1024	-768	-1	-1	-1	-1	4	-1024	-768	-1	-1	-1	-1	4		0	0						Untertest2.avi	0	880	547	72	111				0	Content		-72	-111	14718484	1346928336
14735	08:50:57.182	00:00:14.735	884	-1024	-768	-1	-1	-1	-1	4	-1024	-768	-1	-1	-1	-1	4		0	0						Untertest2.avi	0	880	547	72	111				0	Content		-72	-111	14735285	1346945137
14752	08:50:57.199	00:00:14.751	885	-1024	-768	-1	-1	-1	-1	4	-1024	-768	-1	-1	-1	-1	4		0	0						Untertest2.avi	0	880	547	72	111				0	Content		-72	-111	14751880	1346961732
14769	08:50:57.216	00:00:14.768	886	-1024	-768	-1	-1	-1	-1	4	-1024	-768	-1	-1	-1	-1	4		0	0						Untertest2.avi	0	880	547	72	111				0	Content		-72	-111	14768547	1346978399
14785	08:50:57.232	00:00:14.785	887	-1024	-768	-1	-1	-1	-1	4	-1024	-768	-1	-1	-1	-1	4		0	0						Untertest2.avi	0	880	547	72	111				0	Content		-72	-111	14785447	1346995299
14802	08:50:57.249	00:00:14.802	888	-1024	-768	-1	-1	-1	-1	4	-1024	-768	-1	-1	-1	-1	4		0	0						Untertest2.avi	0	880	547	72	111				0	Content		-72	-111	14802113	1347011965
14819	08:50:57.266	00:00:14.819	889	-1024	-768	-1	-1	-1	-1	4	-1024	-768	-1	-1	-1	-1	4		0	0						Untertest2.avi	0	880	547	72	111				0	Content		-72	-111	14819105	1347028957
14836	08:50:57.283	00:00:14.835	890	-1024	-768	-1	-1	-1	-1	4	-1024	-768	-1	-1	-1	-1	4		0	0						Untertest2.avi	0	880	547	72	111				0	Content		-72	-111	14835771	1347045623
14852	08:50:57.299	00:00:14.852	891	-1024	-768	-1	-1	-1	-1	4	-1024	-768	-1	-1	-1	-1	4		0	0						Untertest2.avi	0	880	547	72	111				0	Content		-72	-111	14852437	1347062289
14870	08:50:57.317	00:00:14.869	892	-1024	-768	-1	-1	-1	-1	4	-1024	-768	-1	-1	-1	-1	4		0	0						Untertest2.avi	0	880	547	72	111				0	Content		-72	-111	14869708	1347079560
14886	08:50:57.333	00:00:14.886	893	-1024	-768	-1	-1	-1	-1	4	-1024	-768	-1	-1	-1	-1	4		0	0						Untertest2.avi	0	880	547	72	111				0	Content		-72	-111	14886375	1347096227
14903	08:50:57.350	00:00:14.902	894	-1024	-768	-1	-1	-1	-1	4	-1024	-768	-1	-1	-1	-1	4		0	0						Untertest2.avi	0	880	547	72	111				0	Content		-72	-111	14902616	1347112468
14919	08:50:57.366	00:00:14.919	895	-1024	-768	-1	-1	-1	-1	4	-1024	-768	-1	-1	-1	-1	4		0	0						Untertest2.avi	0	880	547	72	111				0	Content		-72	-111	14919282	1347129134
14936	08:50:57.383	00:00:14.935	896	-1024	-768	-1	-1	-1	-1	4	-1024	-768	-1	-1	-1	-1	4		0	0						Untertest2.avi	0	880	547	72	111				0	Content		-72	-111	14935948	1347145800
14952	08:50:57.399	00:00:14.952	897	-1024	-768	-1	-1	-1	-1	4	-1024	-768	-1	-1	-1	-1	4		0	0						Untertest2.avi	0	880	547	72	111				0	Content		-72	-111	14952137	1347161989
14969	08:50:57.416	00:00:14.968	898	-1024	-768	-1	-1	-1	-1	4	-1024	-768	-1	-1	-1	-1	4		0	0						Untertest2.avi	0	880	547	72	111				0	Content		-72	-111	14968803	1347178655
14985	08:50:57.432	00:00:14.985	899	-1024	-768	-1	-1	-1	-1	4	-1024	-768	-1	-1	-1	-1	4		0	0						Untertest2.avi	0	880	547	72	111				0	Content		-72	-111	14985318	1347195170
15002	08:50:57.449	00:00:15.001	900	-1024	-768	-1	-1	-1	-1	4	-1024	-768	-1	-1	-1	-1	4		0	0						Untertest2.avi	0	880	547	72	111				0	Content		-72	-111	15001985	1347211837
15019	08:50:57.466	00:00:15.018	901	-1024	-768	-1	-1	-1	-1	4	-1024	-768	-1	-1	-1	-1	4		0	0						Untertest2.avi	0	880	547	72	111				0	Content		-72	-111	15018651	1347228503
15035	08:50:57.482	00:00:15.035	902	-1024	-768	-1	-1	-1	-1	4	-1024	-768	-1	-1	-1	-1	4		0	0						Untertest2.avi	0	880	547	72	111				0	Content		-72	-111	15035199	1347245051
15052	08:50:57.499	00:00:15.051	903	-1024	-768	-1	-1	-1	-1	4	-1024	-768	-1	-1	-1	-1	4		0	0						Untertest2.avi	0	880	547	72	111				0	Content		-72	-111	15051865	1347261717
15068	08:50:57.515	00:00:15.068	904	-1024	-768	-1	-1	-1	-1	4	-1024	-768	-1	-1	-1	-1	4		0	0						Untertest2.avi	0	880	547	72	111				0	Content		-72	-111	15068401	1347278253
15085	08:50:57.532	00:00:15.085	905	-1024	-768	-1	-1	-1	-1	4	-1024	-768	-1	-1	-1	-1	4		0	0						Untertest2.avi	0	880	547	72	111				0	Content		-72	-111	15085067	1347294919
15102	08:50:57.549	00:00:15.101	906	-1024	-768	-1	-1	-1	-1	4	-1024	-768	-1	-1	-1	-1	4		0	0						Untertest2.avi	0	880	547	72	111				0	Content		-72	-111	15101691	1347311543
15118	08:50:57.565	00:00:15.118	907	-1024	-768	-1	-1	-1	-1	4	-1024	-768	-1	-1	-1	-1	4		0	0						Untertest2.avi	0	880	547	72	111				0	Content		-72	-111	15118358	1347328210
15135	08:50:57.582	00:00:15.135	908	-1024	-768	-1	-1	-1	-1	4	-1024	-768	-1	-1	-1	-1	4		0	0						Untertest2.avi	0	880	547	72	111				0	Content		-72	-111	15135172	1347345024
15152	08:50:57.599	00:00:15.151	909	-1024	-768	-1	-1	-1	-1	4	-1024	-768	-1	-1	-1	-1	4		0	0						Untertest2.avi	0	880	547	72	111				0	Content		-72	-111	15151838	1347361690
15169	08:50:57.616	00:00:15.168	910	-1024	-768	-1	-1	-1	-1	4	-1024	-768	-1	-1	-1	-1	4		0	0						Untertest2.avi	0	880	547	72	111				0	Content		-72	-111	15168504	1347378356
15186	08:50:57.633	00:00:15.185	911	-1024	-768	-1	-1	-1	-1	4	-1024	-768	-1	-1	-1	-1	4		0	0						Untertest2.avi	0	880	547	72	111				0	Content		-72	-111	15185650	1347395502
15202	08:50:57.649	00:00:15.202	912	-1024	-768	-1	-1	-1	-1	4	-1024	-768	-1	-1	-1	-1	4		0	0						Untertest2.avi	0	880	547	72	111				0	Content		-72	-111	15202316	1347412168
15219	08:50:57.666	00:00:15.219	913	-1024	-768	-1	-1	-1	-1	4	-1024	-768	-1	-1	-1	-1	4		0	0						Untertest2.avi	0	880	547	72	111				0	Content		-72	-111	15219349	1347429201
15236	08:50:57.683	00:00:15.236	914	-1024	-768	-1	-1	-1	-1	4	-1024	-768	-1	-1	-1	-1	4		0	0						Untertest2.avi	0	880	547	72	111				0	Content		-72	-111	15236016	1347445868
15253	08:50:57.700	00:00:15.252	915	-1024	-768	-1	-1	-1	-1	4	-1024	-768	-1	-1	-1	-1	4		0	0						Untertest2.avi	0	880	547	72	111				0	Content		-72	-111	15252682	1347462534
15270	08:50:57.717	00:00:15.269	916	-1024	-768	-1	-1	-1	-1	4	-1024	-768	-1	-1	-1	-1	4		0	0						Untertest2.avi	0	880	547	72	111				0	Content		-72	-111	15269540	1347479392
15286	08:50:57.733	00:00:15.286	917	-1024	-768	-1	-1	-1	-1	4	-1024	-768	-1	-1	-1	-1	4		0	0						Untertest2.avi	0	880	547	72	111				0	Content		-72	-111	15286207	1347496059
15303	08:50:57.750	00:00:15.302	918	-1024	-768	-1	-1	-1	-1	4	-1024	-768	-1	-1	-1	-1	4		0	0						Untertest2.avi	0	880	547	72	111				0	Content		-72	-111	15302709	1347512561
15319	08:50:57.766	00:00:15.319	919	-1024	-768	-1	-1	-1	-1	4	-1024	-768	-1	-1	-1	-1	4		0	0						Untertest2.avi	0	880	547	72	111				0	Content		-72	-111	15319377	1347529229
15336	08:50:57.783	00:00:15.336	920	-1024	-768	-1	-1	-1	-1	4	-1024	-768	-1	-1	-1	-1	4		0	0						Untertest2.avi	0	880	547	72	111				0	Content		-72	-111	15336045	1347545897
15353	08:50:57.800	00:00:15.352	921	-1024	-768	-1	-1	-1	-1	4	-1024	-768	-1	-1	-1	-1	4		0	0						Untertest2.avi	0	880	547	72	111				0	Content		-72	-111	15352713	1347562565
15369	08:50:57.816	00:00:15.368	922	-1024	-768	-1	-1	-1	-1	4	-1024	-768	-1	-1	-1	-1	4		0	0						Untertest2.avi	0	880	547	72	111				0	Content		-72	-111	15368840	1347578692
15386	08:50:57.833	00:00:15.385	923	-1024	-768	-1	-1	-1	-1	4	-1024	-768	-1	-1	-1	-1	4		0	0						Untertest2.avi	0	880	547	72	111				0	Content		-72	-111	15385589	1347595441
15402	08:50:57.849	00:00:15.402	924	-1024	-768	-1	-1	-1	-1	4	-1024	-768	-1	-1	-1	-1	4		0	0						Untertest2.avi	0	880	547	72	111				0	Content		-72	-111	15402269	1347612121
15419	08:50:57.866	00:00:15.418	925	-1024	-768	-1	-1	-1	-1	4	-1024	-768	-1	-1	-1	-1	4		0	0						Untertest2.avi	0	880	547	72	111				0	Content		-72	-111	15418867	1347628719
15436	08:50:57.883	00:00:15.435	926	-1024	-768	-1	-1	-1	-1	4	-1024	-768	-1	-1	-1	-1	4		0	0						Untertest2.avi	0	880	547	72	111				0	Content		-72	-111	15435535	1347645387
15452	08:50:57.899	00:00:15.452	927	-1024	-768	-1	-1	-1	-1	4	-1024	-768	-1	-1	-1	-1	4		0	0						Untertest2.avi	0	880	547	72	111				0	Content		-72	-111	15452438	1347662290
15469	08:50:57.916	00:00:15.469	928	-1024	-768	-1	-1	-1	-1	4	-1024	-768	-1	-1	-1	-1	4		0	0						Untertest2.avi	0	880	547	72	111				0	Content		-72	-111	15469106	1347678958
15486	08:50:57.933	00:00:15.486	929	-1024	-768	-1	-1	-1	-1	4	-1024	-768	-1	-1	-1	-1	4		0	0						Untertest2.avi	0	880	547	72	111				0	Content		-72	-111	15486102	1347695954
15503	08:50:57.950	00:00:15.502	930	-1024	-768	-1	-1	-1	-1	4	-1024	-768	-1	-1	-1	-1	4		0	0						Untertest2.avi	0	880	547	72	111				0	Content		-72	-111	15502770	1347712622
15519	08:50:57.966	00:00:15.519	931	-1024	-768	-1	-1	-1	-1	4	-1024	-768	-1	-1	-1	-1	4		0	0						Untertest2.avi	0	880	547	72	111				0	Content		-72	-111	15519438	1347729290
15537	08:50:57.984	00:00:15.536	932	-1024	-768	-1	-1	-1	-1	4	-1024	-768	-1	-1	-1	-1	4		0	0						Untertest2.avi	0	880	547	72	111				0	Content		-72	-111	15536700	1347746552
15553	08:50:58.000	00:00:15.553	933	-1024	-768	-1	-1	-1	-1	4	-1024	-768	-1	-1	-1	-1	4		0	0						Untertest2.avi	0	880	547	72	111				0	Content		-72	-111	15553368	1347763220
15570	08:50:58.017	00:00:15.569	934	-1024	-768	-1	-1	-1	-1	4	-1024	-768	-1	-1	-1	-1	4		0	0						Untertest2.avi	0	880	547	72	111				0	Content		-72	-111	15569610	1347779462
15586	08:50:58.033	00:00:15.586	935	-1024	-768	-1	-1	-1	-1	4	-1024	-768	-1	-1	-1	-1	4		0	0						Untertest2.avi	0	880	547	72	111				0	Content		-72	-111	15586277	1347796129
15603	08:50:58.050	00:00:15.602	936	-1024	-768	-1	-1	-1	-1	4	-1024	-768	-1	-1	-1	-1	4		0	0						Untertest2.avi	0	880	547	72	111				0	Content		-72	-111	15602945	1347812797
15619	08:50:58.066	00:00:15.618	937	-1024	-768	-1	-1	-1	-1	4	-1024	-768	-1	-1	-1	-1	4		0	0						Untertest2.avi	0	880	547	72	111				0	Content		-72	-111	15618712	1347828564
15635	08:50:58.082	00:00:15.635	938	-1024	-768	-1	-1	-1	-1	4	-1024	-768	-1	-1	-1	-1	4		0	0						Untertest2.avi	0	880	547	72	111				0	Content		-72	-111	15635334	1347845186
15652	08:50:58.099	00:00:15.652	939	-1024	-768	-1	-1	-1	-1	4	-1024	-768	-1	-1	-1	-1	4		0	0						Untertest2.avi	0	880	547	72	111				0	Content		-72	-111	15652020	1347861872
15669	08:50:58.116	00:00:15.668	940	-1024	-768	-1	-1	-1	-1	4	-1024	-768	-1	-1	-1	-1	4		0	0						Untertest2.avi	0	880	547	72	111				0	Content		-72	-111	15668687	1347878539
15685	08:50:58.132	00:00:15.685	941	-1024	-768	-1	-1	-1	-1	4	-1024	-768	-1	-1	-1	-1	4		0	0						Untertest2.avi	0	880	547	72	111				0	Content		-72	-111	15685355	1347895207
15702	08:50:58.149	00:00:15.702	942	-1024	-768	-1	-1	-1	-1	4	-1024	-768	-1	-1	-1	-1	4		0	0						Untertest2.avi	0	880	547	72	111				0	Content		-72	-111	15702076	1347911928
15719	08:50:58.166	00:00:15.718	943	-1024	-768	-1	-1	-1	-1	4	-1024	-768	-1	-1	-1	-1	4		0	0						Untertest2.avi	0	880	547	72	111				0	Content		-72	-111	15718744	1347928596
15735	08:50:58.182	00:00:15.735	944	-1024	-768	-1	-1	-1	-1	4	-1024	-768	-1	-1	-1	-1	4		0	0						Untertest2.avi	0	880	547	72	111				0	Content		-72	-111	15735351	1347945203
15752	08:50:58.199	00:00:15.752	945	-1024	-768	-1	-1	-1	-1	4	-1024	-768	-1	-1	-1	-1	4		0	0						Untertest2.avi	0	880	547	72	111				0	Content		-72	-111	15752019	1347961871
15769	08:50:58.216	00:00:15.768	946	-1024	-768	-1	-1	-1	-1	4	-1024	-768	-1	-1	-1	-1	4		0	0						Untertest2.avi	0	880	547	72	111				0	Content		-72	-111	15768873	1347978725
15786	08:50:58.233	00:00:15.785	947	-1024	-768	-1	-1	-1	-1	4	-1024	-768	-1	-1	-1	-1	4		0	0						Untertest2.avi	0	880	547	72	111				0	Content		-72	-111	15785541	1347995393
15802	08:50:58.249	00:00:15.802	948	-1024	-768	-1	-1	-1	-1	4	-1024	-768	-1	-1	-1	-1	4		0	0						Untertest2.avi	0	880	547	72	111				0	Content		-72	-111	15802209	1348012061
15819	08:50:58.266	00:00:15.819	949	-1024	-768	-1	-1	-1	-1	4	-1024	-768	-1	-1	-1	-1	4		0	0						Untertest2.avi	0	880	547	72	111				0	Content		-72	-111	15819331	1348029183
15836	08:50:58.283	00:00:15.835	950	-1024	-768	-1	-1	-1	-1	4	-1024	-768	-1	-1	-1	-1	4		0	0						Untertest2.avi	0	880	547	72	111				0	Content		-72	-111	15835999	1348045851
15853	08:50:58.300	00:00:15.853	951	-1024	-768	-1	-1	-1	-1	4	-1024	-768	-1	-1	-1	-1	4		0	0						Untertest2.avi	0	880	547	72	111				0	Content		-72	-111	15853027	1348062879
15870	08:50:58.317	00:00:15.869	952	-1024	-768	-1	-1	-1	-1	4	-1024	-768	-1	-1	-1	-1	4		0	0						Untertest2.avi	0	880	547	72	111				0	Content		-72	-111	15869695	1348079547
15886	08:50:58.333	00:00:15.886	953	-1024	-768	-1	-1	-1	-1	4	-1024	-768	-1	-1	-1	-1	4		0	0						Untertest2.avi	0	880	547	72	111				0	Content		-72	-111	15886362	1348096214
15902	08:50:58.349	00:00:15.902	954	-1024	-768	-1	-1	-1	-1	4	-1024	-768	-1	-1	-1	-1	4		0	0						Untertest2.avi	0	880	547	72	111				0	Content		-72	-111	15902471	1348112323
15919	08:50:58.366	00:00:15.919	955	-1024	-768	-1	-1	-1	-1	4	-1024	-768	-1	-1	-1	-1	4		0	0						Untertest2.avi	0	880	547	72	111				0	Content		-72	-111	15919139	1348128991
15936	08:50:58.383	00:00:15.935	956	-1024	-768	-1	-1	-1	-1	4	-1024	-768	-1	-1	-1	-1	4		0	0						Untertest2.avi	0	880	547	72	111				0	Content		-72	-111	15935622	1348145474
15952	08:50:58.399	00:00:15.952	957	-1024	-768	-1	-1	-1	-1	4	-1024	-768	-1	-1	-1	-1	4		0	0						Untertest2.avi	0	880	547	72	111				0	Content		-72	-111	15952290	1348162142
15969	08:50:58.416	00:00:15.968	958	-1024	-768	-1	-1	-1	-1	4	-1024	-768	-1	-1	-1	-1	4		0	0						Untertest2.avi	0	880	547	72	111				0	Content		-72	-111	15968957	1348178809
15985	08:50:58.432	00:00:15.985	959	-1024	-768	-1	-1	-1	-1	4	-1024	-768	-1	-1	-1	-1	4		0	0						Untertest2.avi	0	880	547	72	111				0	Content		-72	-111	15985205	1348195057
16002	08:50:58.449	00:00:16.001	960	-1024	-768	-1	-1	-1	-1	4	-1024	-768	-1	-1	-1	-1	4		0	0						Untertest2.avi	0	880	547	72	111				0	Content		-72	-111	16001826	1348211678
16019	08:50:58.466	00:00:16.018	961	-1024	-768	-1	-1	-1	-1	4	-1024	-768	-1	-1	-1	-1	4		0	0						Untertest2.avi	0	880	547	72	111				0	Content		-72	-111	16018627	1348228479
16035	08:50:58.482	00:00:16.035	962	-1024	-768	-1	-1	-1	-1	4	-1024	-768	-1	-1	-1	-1	4		0	0						Untertest2.avi	0	880	547	72	111				0	Content		-72	-111	16035233	1348245085
16052	08:50:58.499	00:00:16.051	963	-1024	-768	-1	-1	-1	-1	4	-1024	-768	-1	-1	-1	-1	4		0	0						Untertest2.avi	0	880	547	72	111				0	Content		-72	-111	16051901	1348261753
16069	08:50:58.516	00:00:16.068	964	-1024	-768	-1	-1	-1	-1	4	-1024	-768	-1	-1	-1	-1	4		0	0						Untertest2.avi	0	880	547	72	111				0	Content		-72	-111	16068799	1348278651
16085	08:50:58.532	00:00:16.085	965	-1024	-768	-1	-1	-1	-1	4	-1024	-768	-1	-1	-1	-1	4		0	0						Untertest2.avi	0	880	547	72	111				0	Content		-72	-111	16085467	1348295319
16102	08:50:58.549	00:00:16.102	966	-1024	-768	-1	-1	-1	-1	4	-1024	-768	-1	-1	-1	-1	4		0	0						Untertest2.avi	0	880	547	72	111				0	Content		-72	-111	16102420	1348312272
16119	08:50:58.566	00:00:16.119	967	-1024	-768	-1	-1	-1	-1	4	-1024	-768	-1	-1	-1	-1	4		0	0						Untertest2.avi	0	880	547	72	111				0	Content		-72	-111	16119088	1348328940
16136	08:50:58.583	00:00:16.135	968	-1024	-768	-1	-1	-1	-1	4	-1024	-768	-1	-1	-1	-1	4		0	0						Untertest2.avi	0	880	547	72	111				0	Content		-72	-111	16135756	1348345608
16153	08:50:58.600	00:00:16.153	969	-1024	-768	-1	-1	-1	-1	4	-1024	-768	-1	-1	-1	-1	4		0	0						Untertest2.avi	0	880	547	72	111				0	Content		-72	-111	16153040	1348362892
16170	08:50:58.617	00:00:16.169	970	-1024	-768	-1	-1	-1	-1	4	-1024	-768	-1	-1	-1	-1	4		0	0						Untertest2.avi	0	880	547	72	111				0	Content		-72	-111	16169708	1348379560
16186	08:50:58.633	00:00:16.185	971	-1024	-768	-1	-1	-1	-1	4	-1024	-768	-1	-1	-1	-1	4		0	0						Untertest2.avi	0	880	547	72	111				0	Content		-72	-111	16185915	1348395767
16203	08:50:58.650	00:00:16.202	972	-1024	-768	-1	-1	-1	-1	4	-1024	-768	-1	-1	-1	-1	4		0	0						Untertest2.avi	0	880	547	72	111				0	Content		-72	-111	16202583	1348412435
16219	08:50:58.666	00:00:16.219	973	-1024	-768	-1	-1	-1	-1	4	-1024	-768	-1	-1	-1	-1	4		0	0						Untertest2.avi	0	880	547	72	111				0	Content		-72	-111	16219251	1348429103
16235	08:50:58.682	00:00:16.235	974	-1024	-768	-1	-1	-1	-1	4	-1024	-768	-1	-1	-1	-1	4		0	0						Untertest2.avi	0	880	547	72	111				0	Content		-72	-111	16235070	1348444922
16252	08:50:58.699	00:00:16.251	975	-1024	-768	-1	-1	-1	-1	4	-1024	-768	-1	-1	-1	-1	4		0	0						Untertest2.avi	0	880	547	72	111				0	Content		-72	-111	16251692	1348461544
16268	08:50:58.715	00:00:16.268	976	-1024	-768	-1	-1	-1	-1	4	-1024	-768	-1	-1	-1	-1	4		0	0						Untertest2.avi	0	880	547	72	111				0	Content		-72	-111	16268377	1348478229
16285	08:50:58.732	00:00:16.285	977	-1024	-768	-1	-1	-1	-1	4	-1024	-768	-1	-1	-1	-1	4		0	0						Untertest2.avi	0	880	547	72	111				0	Content		-72	-111	16285045	1348494897
16302	08:50:58.749	00:00:16.301	978	-1024	-768	-1	-1	-1	-1	4	-1024	-768	-1	-1	-1	-1	4		0	0						Untertest2.avi	0	880	547	72	111				0	Content		-72	-111	16301713	1348511565
16318	08:50:58.765	00:00:16.318	979	-1024	-768	-1	-1	-1	-1	4	-1024	-768	-1	-1	-1	-1	4		0	0						Untertest2.avi	0	880	547	72	111				0	Content		-72	-111	16318373	1348528225
16335	08:50:58.782	00:00:16.335	980	-1024	-768	-1	-1	-1	-1	4	-1024	-768	-1	-1	-1	-1	4		0	0						Untertest2.avi	0	880	547	72	111				0	Content		-72	-111	16335041	1348544893
16352	08:50:58.799	00:00:16.351	981	-1024	-768	-1	-1	-1	-1	4	-1024	-768	-1	-1	-1	-1	4		0	0						Untertest2.avi	0	880	547	72	111				0	Content		-72	-111	16351709	1348561561
16368	08:50:58.815	00:00:16.368	982	-1024	-768	-1	-1	-1	-1	4	-1024	-768	-1	-1	-1	-1	4		0	0						Untertest2.avi	0	880	547	72	111				0	Content		-72	-111	16368324	1348578176
16385	08:50:58.832	00:00:16.384	983	-1024	-768	-1	-1	-1	-1	4	-1024	-768	-1	-1	-1	-1	4		0	0						Untertest2.avi	0	880	547	72	111				0	Content		-72	-111	16384992	1348594844
16402	08:50:58.849	00:00:16.401	984	-1024	-768	-1	-1	-1	-1	4	-1024	-768	-1	-1	-1	-1	4		0	0						Untertest2.avi	0	880	547	72	111				0	Content		-72	-111	16401849	1348611701
16419	08:50:58.866	00:00:16.418	985	-1024	-768	-1	-1	-1	-1	4	-1024	-768	-1	-1	-1	-1	4		0	0						Untertest2.avi	0	880	547	72	111				0	Content		-72	-111	16418517	1348628369
16435	08:50:58.882	00:00:16.435	986	-1024	-768	-1	-1	-1	-1	4	-1024	-768	-1	-1	-1	-1	4		0	0						Untertest2.avi	0	880	547	72	111				0	Content		-72	-111	16435185	1348645037
16452	08:50:58.899	00:00:16.452	987	-1024	-768	-1	-1	-1	-1	4	-1024	-768	-1	-1	-1	-1	4		0	0						Untertest2.avi	0	880	547	72	111				0	Content		-72	-111	16452312	1348662164
16469	08:50:58.916	00:00:16.468	988	-1024	-768	-1	-1	-1	-1	4	-1024	-768	-1	-1	-1	-1	4		0	0						Untertest2.avi	0	880	547	72	111				0	Content		-72	-111	16468979	1348678831
16486	08:50:58.933	00:00:16.486	989	-1024	-768	-1	-1	-1	-1	4	-1024	-768	-1	-1	-1	-1	4		0	0						Untertest2.avi	0	880	547	72	111				0	Content		-72	-111	16486007	1348695859
16503	08:50:58.950	00:00:16.502	990	-1024	-768	-1	-1	-1	-1	4	-1024	-768	-1	-1	-1	-1	4		0	0						Untertest2.avi	0	880	547	72	111				0	Content		-72	-111	16502675	1348712527
16519	08:50:58.966	00:00:16.519	991	-1024	-768	-1	-1	-1	-1	4	-1024	-768	-1	-1	-1	-1	4		0	0						Untertest2.avi	0	880	547	72	111				0	Content		-72	-111	16519343	1348729195
16535	08:50:58.982	00:00:16.535	992	-1024	-768	-1	-1	-1	-1	4	-1024	-768	-1	-1	-1	-1	4		0	0						Untertest2.avi	0	880	547	72	111				0	Content		-72	-111	16535453	1348745305
16552	08:50:58.999	00:00:16.552	993	-1024	-768	-1	-1	-1	-1	4	-1024	-768	-1	-1	-1	-1	4		0	0						Untertest2.avi	0	880	547	72	111				0	Content		-72	-111	16552121	1348761973
16569	08:50:59.016	00:00:16.568	994	-1024	-768	-1	-1	-1	-1	4	-1024	-768	-1	-1	-1	-1	4		0	0						Untertest2.avi	0	880	547	72	111				0	Content		-72	-111	16568599	1348778451
16585	08:50:59.032	00:00:16.585	995	-1024	-768	-1	-1	-1	-1	4	-1024	-768	-1	-1	-1	-1	4		0	0						Untertest2.avi	0	880	547	72	111				0	Content		-72	-111	16585267	1348795119
16602	08:50:59.049	00:00:16.601	996	-1024	-768	-1	-1	-1	-1	4	-1024	-768	-1	-1	-1	-1	4		0	0						Untertest2.avi	0	880	547	72	111				0	Content		-72	-111	16601935	1348811787
16618	08:50:59.065	00:00:16.618	997	-1024	-768	-1	-1	-1	-1	4	-1024	-768	-1	-1	-1	-1	4		0	0						Untertest2.avi	0	880	547	72	111				0	Content		-72	-111	16618181	1348828033
16635	08:50:59.082	00:00:16.634	998	-1024	-768	-1	-1	-1	-1	4	-1024	-768	-1	-1	-1	-1	4		0	0						Untertest2.avi	0	880	547	72	111				0	Content		-72	-111	16634805	1348844657
16651	08:50:59.098	00:00:16.651	999	-1024	-768	-1	-1	-1	-1	4	-1024	-768	-1	-1	-1	-1	4		0	0						Untertest2.avi	0	880	547	72	111				0	Content		-72	-111	16651484	1348861336
16668	08:50:59.115	00:00:16.668	1000	-1024	-768	-1	-1	-1	-1	4	-1024	-768	-1	-1	-1	-1	4		0	0						Untertest2.avi	0	880	547	72	111				0	Content		-72	-111	16668143	1348877995
16685	08:50:59.132	00:00:16.684	1001	-1024	-768	-1	-1	-1	-1	4	-1024	-768	-1	-1	-1	-1	4		0	0						Untertest2.avi	0	880	547	72	111				0	Content		-72	-111	16684811	1348894663
16702	08:50:59.149	00:00:16.701	1002	-1024	-768	-1	-1	-1	-1	4	-1024	-768	-1	-1	-1	-1	4		0	0						Untertest2.avi	0	880	547	72	111				0	Content		-72	-111	16701745	1348911597
16718	08:50:59.165	00:00:16.718	1003	-1024	-768	-1	-1	-1	-1	4	-1024	-768	-1	-1	-1	-1	4		0	0						Untertest2.avi	0	880	547	72	111				0	Content		-72	-111	16718413	1348928265
16735	08:50:59.182	00:00:16.735	1004	-1024	-768	-1	-1	-1	-1	4	-1024	-768	-1	-1	-1	-1	4		0	0						Untertest2.avi	0	880	547	72	111				0	Content		-72	-111	16735376	1348945228
16752	08:50:59.199	00:00:16.752	1005	-1024	-768	-1	-1	-1	-1	4	-1024	-768	-1	-1	-1	-1	4		0	0						Untertest2.avi	0	880	547	72	111				0	Content		-72	-111	16752044	1348961896
16769	08:50:59.216	00:00:16.768	1006	-1024	-768	-1	-1	-1	-1	4	-1024	-768	-1	-1	-1	-1	4		0	0						Untertest2.avi	0	880	547	72	111				0	Content		-72	-111	16768711	1348978563
16786	08:50:59.233	00:00:16.785	1007	-1024	-768	-1	-1	-1	-1	4	-1024	-768	-1	-1	-1	-1	4		0	0						Untertest2.avi	0	880	547	72	111				0	Content		-72	-111	16785941	1348995793
16803	08:50:59.250	00:00:16.802	1008	-1024	-768	-1	-1	-1	-1	4	-1024	-768	-1	-1	-1	-1	4		0	0						Untertest2.avi	0	880	547	72	111				0	Content		-72	-111	16802609	1349012461
16819	08:50:59.266	00:00:16.818	1009	-1024	-768	-1	-1	-1	-1	4	-1024	-768	-1	-1	-1	-1	4		0	0						Untertest2.avi	0	880	547	72	111				0	Content		-72	-111	16818841	1349028693
16836	08:50:59.283	00:00:16.835	1010	-1024	-768	-1	-1	-1	-1	4	-1024	-768	-1	-1	-1	-1	4		0	0						Untertest2.avi	0	880	547	72	111				0	Content		-72	-111	16835509	1349045361
16852	08:50:59.299	00:00:16.852	1011	-1024	-768	-1	-1	-1	-1	4	-1024	-768	-1	-1	-1	-1	4		0	0						Untertest2.avi	0	880	547	72	111				0	Content		-72	-111	16852177	1349062029
16868	08:50:59.315	00:00:16.867	1012	-1024	-768	-1	-1	-1	-1	4	-1024	-768	-1	-1	-1	-1	4		0	0						Untertest2.avi	0	880	547	72	111				0	Content		-72	-111	16867920	1349077772
16885	08:50:59.332	00:00:16.884	1013	-1024	-768	-1	-1	-1	-1	4	-1024	-768	-1	-1	-1	-1	4		0	0						Untertest2.avi	0	880	547	72	111				0	Content		-72	-111	16884668	1349094520
16901	08:50:59.348	00:00:16.901	1014	-1024	-768	-1	-1	-1	-1	4	-1024	-768	-1	-1	-1	-1	4		0	0						Untertest2.avi	0	880	547	72	111				0	Content		-72	-111	16901292	1349111144
16918	08:50:59.365	00:00:16.917	1015	-1024	-768	-1	-1	-1	-1	4	-1024	-768	-1	-1	-1	-1	4		0	0						Untertest2.avi	0	880	547	72	111				0	Content		-72	-111	16917979	1349127831
16935	08:50:59.382	00:00:16.934	1016	-1024	-768	-1	-1	-1	-1	4	-1024	-768	-1	-1	-1	-1	4		0	0						Untertest2.avi	0	880	547	72	111				0	Content		-72	-111	16934647	1349144499
16951	08:50:59.398	00:00:16.951	1017	-1024	-768	-1	-1	-1	-1	4	-1024	-768	-1	-1	-1	-1	4		0	0						Untertest2.avi	0	880	547	72	111				0	Content		-72	-111	16951281	1349161133
16968	08:50:59.415	00:00:16.967	1018	-1024	-768	-1	-1	-1	-1	4	-1024	-768	-1	-1	-1	-1	4		0	0						Untertest2.avi	0	880	547	72	111				0	Content		-72	-111	16967948	1349177800
16985	08:50:59.432	00:00:16.984	1019	-1024	-768	-1	-1	-1	-1	4	-1024	-768	-1	-1	-1	-1	4		0	0						Untertest2.avi	0	880	547	72	111				0	Content		-72	-111	16984814	1349194666
17001	08:50:59.448	00:00:17.001	1020	-1024	-768	-1	-1	-1	-1	4	-1024	-768	-1	-1	-1	-1	4		0	0						Untertest2.avi	0	880	547	72	111				0	Content		-72	-111	17001482	1349211334
17018	08:50:59.465	00:00:17.018	1021	-1024	-768	-1	-1	-1	-1	4	-1024	-768	-1	-1	-1	-1	4		0	0						Untertest2.avi	0	880	547	72	111				0	Content		-72	-111	17018150	1349228002
17035	08:50:59.482	00:00:17.035	1022	-1024	-768	-1	-1	-1	-1	4	-1024	-768	-1	-1	-1	-1	4		0	0						Untertest2.avi	0	880	547	72	111				0	Content		-72	-111	17035281	1349245133
17052	08:50:59.499	00:00:17.051	1023	-1024	-768	-1	-1	-1	-1	4	-1024	-768	-1	-1	-1	-1	4		0	0						Untertest2.avi	0	880	547	72	111				0	Content		-72	-111	17051949	1349261801
17069	08:50:59.516	00:00:17.068	1024	-1024	-768	-1	-1	-1	-1	4	-1024	-768	-1	-1	-1	-1	4		0	0						Untertest2.avi	0	880	547	72	111				0	Content		-72	-111	17068981	1349278833
17086	08:50:59.533	00:00:17.085	1025	-1024	-768	-1	-1	-1	-1	4	-1024	-768	-1	-1	-1	-1	4		0	0						Untertest2.avi	0	880	547	72	111				0	Content		-72	-111	17085649	1349295501
17102	08:50:59.549	00:00:17.102	1026	-1024	-768	-1	-1	-1	-1	4	-1024	-768	-1	-1	-1	-1	4		0	0						Untertest2.avi	0	880	547	72	111				0	Content		-72	-111	17102317	1349312169
17118	08:50:59.565	00:00:17.118	1027	-1024	-768	-1	-1	-1	-1	4	-1024	-768	-1	-1	-1	-1	4		0	0						Untertest2.avi	0	880	547	72	111				0	Content		-72	-111	17118428	1349328280
17135	08:50:59.582	00:00:17.135	1028	-1024	-768	-1	-1	-1	-1	4	-1024	-768	-1	-1	-1	-1	4		0	0						Untertest2.avi	0	880	547	72	111				0	Content		-72	-111	17135096	1349344948
17152	08:50:59.599	00:00:17.151	1029	-1024	-768	-1	-1	-1	-1	4	-1024	-768	-1	-1	-1	-1	4		0	0						Untertest2.avi	0	880	547	72	111				0	Content		-72	-111	17151577	1349361429
17168	08:50:59.615	00:00:17.168	1030	-1024	-768	-1	-1	-1	-1	4	-1024	-768	-1	-1	-1	-1	4		0	0						Untertest2.avi	0	880	547	72	111				0	Content		-72	-111	17168244	1349378096
17185	08:50:59.632	00:00:17.184	1031	-1024	-768	-1	-1	-1	-1	4	-1024	-768	-1	-1	-1	-1	4		0	0						Untertest2.avi	0	880	547	72	111				0	Content		-72	-111	17184912	1349394764
17201	08:50:59.648	00:00:17.201	1032	-1024	-768	-1	-1	-1	-1	4	-1024	-768	-1	-1	-1	-1	4		0	0						Untertest2.avi	0	880	547	72	111				0	Content		-72	-111	17201161	1349411013
17218	08:50:59.665	00:00:17.217	1033	-1024	-768	-1	-1	-1	-1	4	-1024	-768	-1	-1	-1	-1	4		0	0						Untertest2.avi	0	880	547	72	111				0	Content		-72	-111	17217785	1349427637
17234	08:50:59.681	00:00:17.234	1034	-1024	-768	-1	-1	-1	-1	4	-1024	-768	-1	-1	-1	-1	4		0	0						Untertest2.avi	0	880	547	72	111				0	Content		-72	-111	17234465	1349444317
17251	08:50:59.698	00:00:17.251	1035	-1024	-768	-1	-1	-1	-1	4	-1024	-768	-1	-1	-1	-1	4		0	0						Untertest2.avi	0	880	547	72	111				0	Content		-72	-111	17251125	1349460977
17268	08:50:59.715	00:00:17.267	1036	-1024	-768	-1	-1	-1	-1	4	-1024	-768	-1	-1	-1	-1	4		0	0						Untertest2.avi	0	880	547	72	111				0	Content		-72	-111	17267792	1349477644
17285	08:50:59.732	00:00:17.284	1037	-1024	-768	-1	-1	-1	-1	4	-1024	-768	-1	-1	-1	-1	4		0	0						Untertest2.avi	0	880	547	72	111				0	Content		-72	-111	17284725	1349494577
17301	08:50:59.748	00:00:17.301	1038	-1024	-768	-1	-1	-1	-1	4	-1024	-768	-1	-1	-1	-1	4		0	0						Untertest2.avi	0	880	547	72	111				0	Content		-72	-111	17301393	1349511245
17318	08:50:59.765	00:00:17.318	1039	-1024	-768	-1	-1	-1	-1	4	-1024	-768	-1	-1	-1	-1	4		0	0						Untertest2.avi	0	880	547	72	111				0	Content		-72	-111	17318357	1349528209
17335	08:50:59.782	00:00:17.335	1040	-1024	-768	-1	-1	-1	-1	4	-1024	-768	-1	-1	-1	-1	4		0	0						Untertest2.avi	0	880	547	72	111				0	Content		-72	-111	17335025	1349544877
17352	08:50:59.799	00:00:17.351	1041	-1024	-768	-1	-1	-1	-1	4	-1024	-768	-1	-1	-1	-1	4		0	0						Untertest2.avi	0	880	547	72	111				0	Content		-72	-111	17351693	1349561545
17369	08:50:59.816	00:00:17.368	1042	-1024	-768	-1	-1	-1	-1	4	-1024	-768	-1	-1	-1	-1	4		0	0						Untertest2.avi	0	880	547	72	111				0	Content		-72	-111	17368924	1349578776
17386	08:50:59.833	00:00:17.385	1043	-1024	-768	-1	-1	-1	-1	4	-1024	-768	-1	-1	-1	-1	4		0	0						Untertest2.avi	0	880	547	72	111				0	Content		-72	-111	17385592	1349595444
17402	08:50:59.849	00:00:17.401	1044	-1024	-768	-1	-1	-1	-1	4	-1024	-768	-1	-1	-1	-1	4		0	0						Untertest2.avi	0	880	547	72	111				0	Content		-72	-111	17401822	1349611674
17418	08:50:59.865	00:00:17.418	1045	-1024	-768	-1	-1	-1	-1	4	-1024	-768	-1	-1	-1	-1	4		0	0						Untertest2.avi	0	880	547	72	111				0	Content		-72	-111	17418490	1349628342
17435	08:50:59.882	00:00:17.435	1046	-1024	-768	-1	-1	-1	-1	4	-1024	-768	-1	-1	-1	-1	4		0	0						Untertest2.avi	0	880	547	72	111				0	Content		-72	-111	17435158	1349645010
17451	08:50:59.898	00:00:17.450	1047	-1024	-768	-1	-1	-1	-1	4	-1024	-768	-1	-1	-1	-1	4		0	0						Untertest2.avi	0	880	547	72	111				0	Content		-72	-111	17450903	1349660755
17468	08:50:59.915	00:00:17.467	1048	-1024	-768	-1	-1	-1	-1	4	-1024	-768	-1	-1	-1	-1	4		0	0						Untertest2.avi	0	880	547	72	111				0	Content		-72	-111	17467649	1349677501
17484	08:50:59.931	00:00:17.484	1049	-1024	-768	-1	-1	-1	-1	4	-1024	-768	-1	-1	-1	-1	4		0	0						Untertest2.avi	0	880	547	72	111				0	Content		-72	-111	17484273	1349694125
17501	08:50:59.948	00:00:17.500	1050	-1024	-768	-1	-1	-1	-1	4	-1024	-768	-1	-1	-1	-1	4		0	0						Untertest2.avi	0	880	547	72	111				0	Content		-72	-111	17500959	1349710811
17518	08:50:59.965	00:00:17.517	1051	-1024	-768	-1	-1	-1	-1	4	-1024	-768	-1	-1	-1	-1	4		0	0						Untertest2.avi	0	880	547	72	111				0	Content		-72	-111	17517627	1349727479
17534	08:50:59.981	00:00:17.534	1052	-1024	-768	-1	-1	-1	-1	4	-1024	-768	-1	-1	-1	-1	4		0	0						Untertest2.avi	0	880	547	72	111				0	Content		-72	-111	17534261	1349744113
17551	08:50:59.998	00:00:17.550	1053	-1024	-768	-1	-1	-1	-1	4	-1024	-768	-1	-1	-1	-1	4		0	0						Untertest2.avi	0	880	547	72	111				0	Content		-72	-111	17550929	1349760781
17568	08:51:00.015	00:00:17.567	1054	-1024	-768	-1	-1	-1	-1	4	-1024	-768	-1	-1	-1	-1	4		0	0						Untertest2.avi	0	880	547	72	111				0	Content		-72	-111	17567792	1349777644
17584	08:51:00.031	00:00:17.584	1055	-1024	-768	-1	-1	-1	-1	4	-1024	-768	-1	-1	-1	-1	4		0	0						Untertest2.avi	0	880	547	72	111				0	Content		-72	-111	17584460	1349794312
17601	08:51:00.048	00:00:17.601	1056	-1024	-768	-1	-1	-1	-1	4	-1024	-768	-1	-1	-1	-1	4		0	0						Untertest2.avi	0	880	547	72	111				0	Content		-72	-111	17601128	1349810980
17618	08:51:00.065	00:00:17.618	1057	-1024	-768	-1	-1	-1	-1	4	-1024	-768	-1	-1	-1	-1	4		0	0						Untertest2.avi	0	880	547	72	111				0	Content		-72	-111	17618260	1349828112
17635	08:51:00.082	00:00:17.634	1058	-1024	-768	-1	-1	-1	-1	4	-1024	-768	-1	-1	-1	-1	4		0	0						Untertest2.avi	0	880	547	72	111				0	Content		-72	-111	17634928	1349844780
17652	08:51:00.099	00:00:17.651	1059	-1024	-768	-1	-1	-1	-1	4	-1024	-768	-1	-1	-1	-1	4		0	0						Untertest2.avi	0	880	547	72	111				0	Content		-72	-111	17651957	1349861809
17669	08:51:00.116	00:00:17.668	1060	-1024	-768	-1	-1	-1	-1	4	-1024	-768	-1	-1	-1	-1	4		0	0						Untertest2.avi	0	880	547	72	111				0	Content		-72	-111	17668624	1349878476
17685	08:51:00.132	00:00:17.685	1061	-1024	-768	-1	-1	-1	-1	4	-1024	-768	-1	-1	-1	-1	4		0	0						Untertest2.avi	0	880	547	72	111				0	Content		-72	-111	17685292	1349895144
17701	08:51:00.148	00:00:17.701	1062	-1024	-768	-1	-1	-1	-1	4	-1024	-768	-1	-1	-1	-1	4		0	0						Untertest2.avi	0	880	547	72	111				0	Content		-72	-111	17701403	1349911255
17718	08:51:00.165	00:00:17.718	1063	-1024	-768	-1	-1	-1	-1	4	-1024	-768	-1	-1	-1	-1	4		0	0						Untertest2.avi	0	880	547	72	111				0	Content		-72	-111	17718071	1349927923
17735	08:51:00.182	00:00:17.734	1064	-1024	-768	-1	-1	-1	-1	4	-1024	-768	-1	-1	-1	-1	4		0	0						Untertest2.avi	0	880	547	72	111				0	Content		-72	-111	17734553	1349944405
17751	08:51:00.198	00:00:17.751	1065	-1024	-768	-1	-1	-1	-1	4	-1024	-768	-1	-1	-1	-1	4		0	0						Untertest2.avi	0	880	547	72	111				0	Content		-72	-111	17751221	1349961073
17768	08:51:00.215	00:00:17.767	1066	-1024	-768	-1	-1	-1	-1	4	-1024	-768	-1	-1	-1	-1	4		0	0						Untertest2.avi	0	880	547	72	111				0	Content		-72	-111	17767888	1349977740
17784	08:51:00.231	00:00:17.784	1067	-1024	-768	-1	-1	-1	-1	4	-1024	-768	-1	-1	-1	-1	4		0	0						Untertest2.avi	0	880	547	72	111				0	Content		-72	-111	17784135	1349993987
17801	08:51:00.248	00:00:17.800	1068	-1024	-768	-1	-1	-1	-1	4	-1024	-768	-1	-1	-1	-1	4		0	0						Untertest2.avi	0	880	547	72	111				0	Content		-72	-111	17800761	1350010613
17817	08:51:00.264	00:00:17.817	1069	-1024	-768	-1	-1	-1	-1	4	-1024	-768	-1	-1	-1	-1	4		0	0						Untertest2.avi	0	880	547	72	111				0	Content		-72	-111	17817438	1350027290
17834	08:51:00.281	00:00:17.834	1070	-1024	-768	-1	-1	-1	-1	4	-1024	-768	-1	-1	-1	-1	4		0	0						Untertest2.avi	0	880	547	72	111				0	Content		-72	-111	17834099	1350043951
17851	08:51:00.298	00:00:17.850	1071	-1024	-768	-1	-1	-1	-1	4	-1024	-768	-1	-1	-1	-1	4		0	0						Untertest2.avi	0	880	547	72	111				0	Content		-72	-111	17850766	1350060618
17868	08:51:00.315	00:00:17.867	1072	-1024	-768	-1	-1	-1	-1	4	-1024	-768	-1	-1	-1	-1	4		0	0						Untertest2.avi	0	880	547	72	111				0	Content		-72	-111	17867699	1350077551
17884	08:51:00.331	00:00:17.884	1073	-1024	-768	-1	-1	-1	-1	4	-1024	-768	-1	-1	-1	-1	4		0	0						Untertest2.avi	0	880	547	72	111				0	Content		-72	-111	17884367	1350094219
17901	08:51:00.348	00:00:17.901	1074	-1024	-768	-1	-1	-1	-1	4	-1024	-768	-1	-1	-1	-1	4		0	0						Untertest2.avi	0	880	547	72	111				0	Content		-72	-111	17901331	1350111183
17918	08:51:00.365	00:00:17.917	1075	-1024	-768	-1	-1	-1	-1	4	-1024	-768	-1	-1	-1	-1	4		0	0						Untertest2.avi	0	880	547	72	111				0	Content		-72	-111	17917999	1350127851
17935	08:51:00.382	00:00:17.934	1076	-1024	-768	-1	-1	-1	-1	4	-1024	-768	-1	-1	-1	-1	4		0	0						Untertest2.avi	0	880	547	72	111				0	Content		-72	-111	17934667	1350144519
17952	08:51:00.399	00:00:17.951	1077	-1024	-768	-1	-1	-1	-1	4	-1024	-768	-1	-1	-1	-1	4		0	0						Untertest2.avi	0	880	547	72	111				0	Content		-72	-111	17951900	1350161752
17969	08:51:00.416	00:00:17.968	1078	-1024	-768	-1	-1	-1	-1	4	-1024	-768	-1	-1	-1	-1	4		0	0						Untertest2.avi	0	880	547	72	111				0	Content		-72	-111	17968567	1350178419
17985	08:51:00.432	00:00:17.984	1079	-1024	-768	-1	-1	-1	-1	4	-1024	-768	-1	-1	-1	-1	4		0	0						Untertest2.avi	0	880	547	72	111				0	Content		-72	-111	17984798	1350194650
18001	08:51:00.448	00:00:18.001	1080	-1024	-768	-1	-1	-1	-1	4	-1024	-768	-1	-1	-1	-1	4		0	0						Untertest2.avi	0	880	547	72	111				0	Content		-72	-111	18001466	1350211318
18018	08:51:00.465	00:00:18.018	1081	-1024	-768	-1	-1	-1	-1	4	-1024	-768	-1	-1	-1	-1	4		0	0						Untertest2.avi	0	880	547	72	111				0	Content		-72	-111	18018134	1350227986
18034	08:51:00.481	00:00:18.033	1082	-1024	-768	-1	-1	-1	-1	4	-1024	-768	-1	-1	-1	-1	4		0	0						Untertest2.avi	0	880	547	72	111				0	Content		-72	-111	18033918	1350243770
18051	08:51:00.498	00:00:18.050	1083	-1024	-768	-1	-1	-1	-1	4	-1024	-768	-1	-1	-1	-1	4		0	0						Untertest2.avi	0	880	547	72	111				0	Content		-72	-111	18050628	1350260480
18067	08:51:00.514	00:00:18.067	1084	-1024	-768	-1	-1	-1	-1	4	-1024	-768	-1	-1	-1	-1	4		0	0						Untertest2.avi	0	880	547	72	111				0	Content		-72	-111	18067315	1350277167
18084	08:51:00.531	00:00:18.083	1085	-1024	-768	-1	-1	-1	-1	4	-1024	-768	-1	-1	-1	-1	4		0	0						Untertest2.avi	0	880	547	72	111				0	Content		-72	-111	18083983	1350293835
18101	08:51:00.548	00:00:18.100	1086	-1024	-768	-1	-1	-1	-1	4	-1024	-768	-1	-1	-1	-1	4		0	0						Untertest2.avi	0	880	547	72	111				0	Content		-72	-111	18100651	1350310503
18117	08:51:00.564	00:00:18.117	1087	-1024	-768	-1	-1	-1	-1	4	-1024	-768	-1	-1	-1	-1	4		0	0						Untertest2.avi	0	880	547	72	111				0	Content		-72	-111	18117273	1350327125
18134	08:51:00.581	00:00:18.133	1088	-1024	-768	-1	-1	-1	-1	4	-1024	-768	-1	-1	-1	-1	4		0	0						Untertest2.avi	0	880	547	72	111				0	Content		-72	-111	18133941	1350343793
18151	08:51:00.598	00:00:18.150	1089	-1024	-768	-1	-1	-1	-1	4	-1024	-768	-1	-1	-1	-1	4		0	0						Untertest2.avi	0	880	547	72	111				0	Content		-72	-111	18150608	1350360460
18167	08:51:00.614	00:00:18.167	1090	-1024	-768	-1	-1	-1	-1	4	-1024	-768	-1	-1	-1	-1	4		0	0						Untertest2.avi	0	880	547	72	111				0	Content		-72	-111	18167247	1350377099
18184	08:51:00.631	00:00:18.183	1091	-1024	-768	-1	-1	-1	-1	4	-1024	-768	-1	-1	-1	-1	4		0	0						Untertest2.avi	0	880	547	72	111				0	Content		-72	-111	18183915	1350393767
18201	08:51:00.648	00:00:18.200	1092	-1024	-768	-1	-1	-1	-1	4	-1024	-768	-1	-1	-1	-1	4		0	0						Untertest2.avi	0	880	547	72	111				0	Content		-72	-111	18200736	1350410588
18217	08:51:00.664	00:00:18.217	1093	-1024	-768	-1	-1	-1	-1	4	-1024	-768	-1	-1	-1	-1	4		0	0						Untertest2.avi	0	880	547	72	111				0	Content		-72	-111	18217404	1350427256
18234	08:51:00.681	00:00:18.234	1094	-1024	-768	-1	-1	-1	-1	4	-1024	-768	-1	-1	-1	-1	4		0	0						Untertest2.avi	0	880	547	72	111				0	Content		-72	-111	18234072	1350443924
18251	08:51:00.698	00:00:18.251	1095	-1024	-768	-1	-1	-1	-1	4	-1024	-768	-1	-1	-1	-1	4		0	0						Untertest2.avi	0	880	547	72	111				0	Content		-72	-111	18251224	1350461076
18268	08:51:00.715	00:00:18.267	1096	-1024	-768	-1	-1	-1	-1	4	-1024	-768	-1	-1	-1	-1	4		0	0						Untertest2.avi	0	880	547	72	111				0	Content		-72	-111	18267891	1350477743
18285	08:51:00.732	00:00:18.284	1097	-1024	-768	-1	-1	-1	-1	4	-1024	-768	-1	-1	-1	-1	4		0	0						Untertest2.avi	0	880	547	72	111				0	Content		-72	-111	18284929	1350494781
18302	08:51:00.749	00:00:18.301	1098	-1024	-768	-1	-1	-1	-1	4	-1024	-768	-1	-1	-1	-1	4		0	0						Untertest2.avi	0	880	547	72	111				0	Content		-72	-111	18301597	1350511449
18318	08:51:00.765	00:00:18.318	1099	-1024	-768	-1	-1	-1	-1	4	-1024	-768	-1	-1	-1	-1	4		0	0						Untertest2.avi	0	880	547	72	111				0	Content		-72	-111	18318265	1350528117
18334	08:51:00.781	00:00:18.334	1100	-1024	-768	-1	-1	-1	-1	4	-1024	-768	-1	-1	-1	-1	4		0	0						Untertest2.avi	0	880	547	72	111				0	Content		-72	-111	18334322	1350544174
18351	08:51:00.798	00:00:18.350	1101	-1024	-768	-1	-1	-1	-1	4	-1024	-768	-1	-1	-1	-1	4		0	0						Untertest2.avi	0	880	547	72	111				0	Content		-72	-111	18350990	1350560842
18367	08:51:00.814	00:00:18.367	1102	-1024	-768	-1	-1	-1	-1	4	-1024	-768	-1	-1	-1	-1	4		0	0						Untertest2.avi	0	880	547	72	111				0	Content		-72	-111	18367451	1350577303
18384	08:51:00.831	00:00:18.384	1103	-1024	-768	-1	-1	-1	-1	4	-1024	-768	-1	-1	-1	-1	4		0	0						Untertest2.avi	0	880	547	72	111				0	Content		-72	-111	18384119	1350593971
18401	08:51:00.848	00:00:18.400	1104	-1024	-768	-1	-1	-1	-1	4	-1024	-768	-1	-1	-1	-1	4		0	0						Untertest2.avi	0	880	547	72	111				0	Content		-72	-111	18400787	1350610639
18417	08:51:00.864	00:00:18.417	1105	-1024	-768	-1	-1	-1	-1	4	-1024	-768	-1	-1	-1	-1	4		0	0						Untertest2.avi	0	880	547	72	111				0	Content		-72	-111	18417122	1350626974
18434	08:51:00.881	00:00:18.433	1106	-1024	-768	-1	-1	-1	-1	4	-1024	-768	-1	-1	-1	-1	4		0	0						Untertest2.avi	0	880	547	72	111				0	Content		-72	-111	18433748	1350643600
18450	08:51:00.897	00:00:18.450	1107	-1024	-768	-1	-1	-1	-1	4	-1024	-768	-1	-1	-1	-1	4		0	0						Untertest2.avi	0	880	547	72	111				0	Content		-72	-111	18450424	1350660276
18467	08:51:00.914	00:00:18.467	1108	-1024	-768	-1	-1	-1	-1	4	-1024	-768	-1	-1	-1	-1	4		0	0						Untertest2.avi	0	880	547	72	111				0	Content		-72	-111	18467023	1350676875
18484	08:51:00.931	00:00:18.483	1109	-1024	-768	-1	-1	-1	-1	4	-1024	-768	-1	-1	-1	-1	4		0	0						Untertest2.avi	0	880	547	72	111				0	Content		-72	-111	18483691	1350693543
18501	08:51:00.948	00:00:18.500	1110	-1024	-768	-1	-1	-1	-1	4	-1024	-768	-1	-1	-1	-1	4		0	0						Untertest2.avi	0	880	547	72	111				0	Content		-72	-111	18500593	1350710445
18517	08:51:00.964	00:00:18.517	1111	-1024	-768	-1	-1	-1	-1	4	-1024	-768	-1	-1	-1	-1	4		0	0						Untertest2.avi	0	880	547	72	111				0	Content		-72	-111	18517261	1350727113
18534	08:51:00.981	00:00:18.534	1112	-1024	-768	-1	-1	-1	-1	4	-1024	-768	-1	-1	-1	-1	4		0	0						Untertest2.avi	0	880	547	72	111				0	Content		-72	-111	18534256	1350744108
18551	08:51:00.998	00:00:18.550	1113	-1024	-768	-1	-1	-1	-1	4	-1024	-768	-1	-1	-1	-1	4		0	0						Untertest2.avi	0	880	547	72	111				0	Content		-72	-111	18550924	1350760776
18568	08:51:01.015	00:00:18.567	1114	-1024	-768	-1	-1	-1	-1	4	-1024	-768	-1	-1	-1	-1	4		0	0						Untertest2.avi	0	880	547	72	111				0	Content		-72	-111	18567591	1350777443
18585	08:51:01.032	00:00:18.584	1115	-1024	-768	-1	-1	-1	-1	4	-1024	-768	-1	-1	-1	-1	4		0	0						Untertest2.avi	0	880	547	72	111				0	Content		-72	-111	18584855	1350794707
18602	08:51:01.049	00:00:18.601	1116	-1024	-768	-1	-1	-1	-1	4	-1024	-768	-1	-1	-1	-1	4		0	0						Untertest2.avi	0	880	547	72	111				0	Content		-72	-111	18601523	1350811375
18618	08:51:01.065	00:00:18.617	1117	-1024	-768	-1	-1	-1	-1	4	-1024	-768	-1	-1	-1	-1	4		0	0						Untertest2.avi	0	880	547	72	111				0	Content		-72	-111	18617764	1350827616
18634	08:51:01.081	00:00:18.634	1118	-1024	-768	-1	-1	-1	-1	4	-1024	-768	-1	-1	-1	-1	4		0	0						Untertest2.avi	0	880	547	72	111				0	Content		-72	-111	18634432	1350844284
18651	08:51:01.098	00:00:18.651	1119	-1024	-768	-1	-1	-1	-1	4	-1024	-768	-1	-1	-1	-1	4		0	0						Untertest2.avi	0	880	547	72	111				0	Content		-72	-111	18651100	1350860952
18667	08:51:01.114	00:00:18.666	1120	-1024	-768	-1	-1	-1	-1	4	-1024	-768	-1	-1	-1	-1	4		0	0						Untertest2.avi	0	880	547	72	111				0	Content		-72	-111	18666863	1350876715
18683	08:51:01.130	00:00:18.683	1121	-1024	-768	-1	-1	-1	-1	4	-1024	-768	-1	-1	-1	-1	4		0	0						Untertest2.avi	0	880	547	72	111				0	Content		-72	-111	18683486	1350893338
18700	08:51:01.147	00:00:18.700	1122	-1024	-768	-1	-1	-1	-1	4	-1024	-768	-1	-1	-1	-1	4		0	0						Untertest2.avi	0	880	547	72	111				0	Content		-72	-111	18700171	1350910023
18717	08:51:01.164	00:00:18.716	1123	-1024	-768	-1	-1	-1	-1	4	-1024	-768	-1	-1	-1	-1	4		0	0						Untertest2.avi	0	880	547	72	111				0	Content		-72	-111	18716839	1350926691
18734	08:51:01.181	00:00:18.733	1124	-1024	-768	-1	-1	-1	-1	4	-1024	-768	-1	-1	-1	-1	4		0	0						Untertest2.avi	0	880	547	72	111				0	Content		-72	-111	18733507	1350943359
18750	08:51:01.197	00:00:18.750	1125	-1024	-768	-1	-1	-1	-1	4	-1024	-768	-1	-1	-1	-1	4		0	0						Untertest2.avi	0	880	547	72	111				0	Content		-72	-111	18750166	1350960018
18767	08:51:01.214	00:00:18.766	1126	-1024	-768	-1	-1	-1	-1	4	-1024	-768	-1	-1	-1	-1	4		0	0						Untertest2.avi	0	880	547	72	111				0	Content		-72	-111	18766834	1350976686
18784	08:51:01.231	00:00:18.783	1127	-1024	-768	-1	-1	-1	-1	4	-1024	-768	-1	-1	-1	-1	4		0	0						Untertest2.avi	0	880	547	72	111				0	Content		-72	-111	18783502	1350993354
18800	08:51:01.247	00:00:18.800	1128	-1024	-768	-1	-1	-1	-1	4	-1024	-768	-1	-1	-1	-1	4		0	0						Untertest2.avi	0	880	547	72	111				0	Content		-72	-111	18800118	1351009970
18817	08:51:01.264	00:00:18.816	1129	-1024	-768	-1	-1	-1	-1	4	-1024	-768	-1	-1	-1	-1	4		0	0						Untertest2.avi	0	880	547	72	111				0	Content		-72	-111	18816786	1351026638
18834	08:51:01.281	00:00:18.833	1130	-1024	-768	-1	-1	-1	-1	4	-1024	-768	-1	-1	-1	-1	4		0	0						Untertest2.avi	0	880	547	72	111				0	Content		-72	-111	18833644	1351043496
18850	08:51:01.297	00:00:18.850	1131	-1024	-768	-1	-1	-1	-1	4	-1024	-768	-1	-1	-1	-1	4		0	0						Untertest2.avi	0	880	547	72	111				0	Content		-72	-111	18850311	1351060163
18867	08:51:01.314	00:00:18.866	1132	-1024	-768	-1	-1	-1	-1	4	-1024	-768	-1	-1	-1	-1	4		0	0						Untertest2.avi	0	880	547	72	111				0	Content		-72	-111	18866979	1351076831
18884	08:51:01.331	00:00:18.884	1133	-1024	-768	-1	-1	-1	-1	4	-1024	-768	-1	-1	-1	-1	4		0	0						Untertest2.avi	0	880	547	72	111				0	Content		-72	-111	18884166	1351094018
18901	08:51:01.348	00:00:18.900	1134	-1024	-768	-1	-1	-1	-1	4	-1024	-768	-1	-1	-1	-1	4		0	0						Untertest2.avi	0	880	547	72	111				0	Content		-72	-111	18900834	1351110686
18918	08:51:01.365	00:00:18.917	1135	-1024	-768	-1	-1	-1	-1	4	-1024	-768	-1	-1	-1	-1	4		0	0						Untertest2.avi	0	880	547	72	111				0	Content		-72	-111	18917840	1351127692
18935	08:51:01.382	00:00:18.934	1136	-1024	-768	-1	-1	-1	-1	4	-1024	-768	-1	-1	-1	-1	4		0	0						Untertest2.avi	0	880	547	72	111				0	Content		-72	-111	18934508	1351144360
18951	08:51:01.398	00:00:18.951	1137	-1024	-768	-1	-1	-1	-1	4	-1024	-768	-1	-1	-1	-1	4		0	0						Untertest2.avi	0	880	547	72	111				0	Content		-72	-111	18951176	1351161028
18967	08:51:01.414	00:00:18.967	1138	-1024	-768	-1	-1	-1	-1	4	-1024	-768	-1	-1	-1	-1	4		0	0						Untertest2.avi	0	880	547	72	111				0	Content		-72	-111	18967264	1351177116
18984	08:51:01.431	00:00:18.983	1139	-1024	-768	-1	-1	-1	-1	4	-1024	-768	-1	-1	-1	-1	4		0	0						Untertest2.avi	0	880	547	72	111				0	Content		-72	-111	18983932	1351193784
19000	08:51:01.447	00:00:19.000	1140	-1024	-768	-1	-1	-1	-1	4	-1024	-768	-1	-1	-1	-1	4		0	0						Untertest2.avi	0	880	547	72	111				0	Content		-72	-111	19000405	1351210257
19017	08:51:01.464	00:00:19.017	1141	-1024	-768	-1	-1	-1	-1	4	-1024	-768	-1	-1	-1	-1	4		0	0						Untertest2.avi	0	880	547	72	111				0	Content		-72	-111	19017073	1351226925
19034	08:51:01.481	00:00:19.033	1142	-1024	-768	-1	-1	-1	-1	4	-1024	-768	-1	-1	-1	-1	4		0	0						Untertest2.avi	0	880	547	72	111				0	Content		-72	-111	19033741	1351243593
19050	08:51:01.497	00:00:19.049	1143	-1024	-768	-1	-1	-1	-1	4	-1024	-768	-1	-1	-1	-1	4		0	0						Untertest2.avi	0	880	547	72	111				0	Content		-72	-111	19049984	1351259836
19067	08:51:01.514	00:00:19.066	1144	-1024	-768	-1	-1	-1	-1	4	-1024	-768	-1	-1	-1	-1	4		0	0						Untertest2.avi	0	880	547	72	111				0	Content		-72	-111	19066600	1351276452
19083	08:51:01.530	00:00:19.083	1145	-1024	-768	-1	-1	-1	-1	4	-1024	-768	-1	-1	-1	-1	4		0	0						Untertest2.avi	0	880	547	72	111				0	Content		-72	-111	19083266	1351293118
19100	08:51:01.547	00:00:19.099	1146	-1024	-768	-1	-1	-1	-1	4	-1024	-768	-1	-1	-1	-1	4		0	0						Untertest2.avi	0	880	547	72	111				0	Content		-72	-111	19099934	1351309786
19117	08:51:01.564	00:00:19.116	1147	-1024	-768	-1	-1	-1	-1	4	-1024	-768	-1	-1	-1	-1	4		0	0						Untertest2.avi	0	880	547	72	111				0	Content		-72	-111	19116602	1351326454
19133	08:51:01.580	00:00:19.133	1148	-1024	-768	-1	-1	-1	-1	4	-1024	-768	-1	-1	-1	-1	4		0	0						Untertest2.avi	0	880	547	72	111				0	Content		-72	-111	19133268	1351343120
19150	08:51:01.597	00:00:19.149	1149	-1024	-768	-1	-1	-1	-1	4	-1024	-768	-1	-1	-1	-1	4		0	0						Untertest2.avi	0	880	547	72	111				0	Content		-72	-111	19149935	1351359787
19167	08:51:01.614	00:00:19.166	1150	-1024	-768	-1	-1	-1	-1	4	-1024	-768	-1	-1	-1	-1	4		0	0						Untertest2.avi	0	880	547	72	111				0	Content		-72	-111	19166603	1351376455
19184	08:51:01.631	00:00:19.183	1151	-1024	-768	-1	-1	-1	-1	4	-1024	-768	-1	-1	-1	-1	4		0	0						Untertest2.avi	0	880	547	72	111				0	Content		-72	-111	19183547	1351393399
19200	08:51:01.647	00:00:19.200	1152	-1024	-768	-1	-1	-1	-1	4	-1024	-768	-1	-1	-1	-1	4		0	0						Untertest2.avi	0	880	547	72	111				0	Content		-72	-111	19200215	1351410067
19217	08:51:01.664	00:00:19.217	1153	-1024	-768	-1	-1	-1	-1	4	-1024	-768	-1	-1	-1	-1	4		0	0						Untertest2.avi	0	880	547	72	111				0	Content		-72	-111	19217176	1351427028
19234	08:51:01.681	00:00:19.233	1154	-1024	-768	-1	-1	-1	-1	4	-1024	-768	-1	-1	-1	-1	4		0	0						Untertest2.avi	0	880	547	72	111				0	Content		-72	-111	19233844	1351443696
19251	08:51:01.698	00:00:19.250	1155	-1024	-768	-1	-1	-1	-1	4	-1024	-768	-1	-1	-1	-1	4		0	0						Untertest2.avi	0	880	547	72	111				0	Content		-72	-111	19250511	1351460363
19268	08:51:01.715	00:00:19.267	1156	-1024	-768	-1	-1	-1	-1	4	-1024	-768	-1	-1	-1	-1	4		0	0						Untertest2.avi	0	880	547	72	111				0	Content		-72	-111	19267803	1351477655
19284	08:51:01.731	00:00:19.284	1157	-1024	-768	-1	-1	-1	-1	4	-1024	-768	-1	-1	-1	-1	4		0	0						Untertest2.avi	0	880	547	72	111				0	Content		-72	-111	19284471	1351494323
19301	08:51:01.748	00:00:19.300	1158	-1024	-768	-1	-1	-1	-1	4	-1024	-768	-1	-1	-1	-1	4		0	0						Untertest2.avi	0	880	547	72	111				0	Content		-72	-111	19300680	1351510532
19317	08:51:01.764	00:00:19.317	1159	-1024	-768	-1	-1	-1	-1	4	-1024	-768	-1	-1	-1	-1	4		0	0						Untertest2.avi	0	880	547	72	111				0	Content		-72	-111	19317348	1351527200
19334	08:51:01.781	00:00:19.334	1160	-1024	-768	-1	-1	-1	-1	4	-1024	-768	-1	-1	-1	-1	4		0	0						Untertest2.avi	0	880	547	72	111				0	Content		-72	-111	19334016	1351543868
19350	08:51:01.797	00:00:19.349	1161	-1024	-768	-1	-1	-1	-1	4	-1024	-768	-1	-1	-1	-1	4		0	0						Untertest2.avi	0	880	547	72	111				0	Content		-72	-111	19349840	1351559692
19366	08:51:01.813	00:00:19.366	1162	-1024	-768	-1	-1	-1	-1	4	-1024	-768	-1	-1	-1	-1	4		0	0						Untertest2.avi	0	880	547	72	111				0	Content		-72	-111	19366462	1351576314
19383	08:51:01.830	00:00:19.383	1163	-1024	-768	-1	-1	-1	-1	4	-1024	-768	-1	-1	-1	-1	4		0	0						Untertest2.avi	0	880	547	72	111				0	Content		-72	-111	19383085	1351592937
19400	08:51:01.847	00:00:19.399	1164	-1024	-768	-1	-1	-1	-1	4	-1024	-768	-1	-1	-1	-1	4		0	0						Untertest2.avi	0	880	547	72	111				0	Content		-72	-111	19399772	1351609624
19416	08:51:01.863	00:00:19.416	1165	-1024	-768	-1	-1	-1	-1	4	-1024	-768	-1	-1	-1	-1	4		0	0						Untertest2.avi	0	880	547	72	111				0	Content		-72	-111	19416440	1351626292
19433	08:51:01.880	00:00:19.433	1166	-1024	-768	-1	-1	-1	-1	4	-1024	-768	-1	-1	-1	-1	4		0	0						Untertest2.avi	0	880	547	72	111				0	Content		-72	-111	19433074	1351642926
19450	08:51:01.897	00:00:19.449	1167	-1024	-768	-1	-1	-1	-1	4	-1024	-768	-1	-1	-1	-1	4		0	0						Untertest2.avi	0	880	547	72	111				0	Content		-72	-111	19449741	1351659593
19467	08:51:01.914	00:00:19.466	1168	-1024	-768	-1	-1	-1	-1	4	-1024	-768	-1	-1	-1	-1	4		0	0						Untertest2.avi	0	880	547	72	111				0	Content		-72	-111	19466604	1351676456
19483	08:51:01.930	00:00:19.483	1169	-1024	-768	-1	-1	-1	-1	4	-1024	-768	-1	-1	-1	-1	4		0	0						Untertest2.avi	0	880	547	72	111				0	Content		-72	-111	19483272	1351693124
19500	08:51:01.947	00:00:19.499	1170	-1024	-768	-1	-1	-1	-1	4	-1024	-768	-1	-1	-1	-1	4		0	0						Untertest2.avi	0	880	547	72	111				0	Content		-72	-111	19499940	1351709792
19517	08:51:01.964	00:00:19.517	1171	-1024	-768	-1	-1	-1	-1	4	-1024	-768	-1	-1	-1	-1	4		0	0						Untertest2.avi	0	880	547	72	111				0	Content		-72	-111	19517072	1351726924
19534	08:51:01.981	00:00:19.533	1172	-1024	-768	-1	-1	-1	-1	4	-1024	-768	-1	-1	-1	-1	4		0	0						Untertest2.avi	0	880	547	72	111				0	Content		-72	-111	19533740	1351743592
19551	08:51:01.998	00:00:19.550	1173	-1024	-768	-1	-1	-1	-1	4	-1024	-768	-1	-1	-1	-1	4		0	0						Untertest2.avi	0	880	547	72	111				0	Content		-72	-111	19550769	1351760621
19567	08:51:02.014	00:00:19.567	1174	-1024	-768	-1	-1	-1	-1	4	-1024	-768	-1	-1	-1	-1	4		0	0						Untertest2.avi	0	880	547	72	111				0	Content		-72	-111	19567437	1351777289
19584	08:51:02.031	00:00:19.584	1175	-1024	-768	-1	-1	-1	-1	4	-1024	-768	-1	-1	-1	-1	4		0	0						Untertest2.avi	0	880	547	72	111				0	Content		-72	-111	19584105	1351793957
19600	08:51:02.047	00:00:19.600	1176	-1024	-768	-1	-1	-1	-1	4	-1024	-768	-1	-1	-1	-1	4		0	0						Untertest2.avi	0	880	547	72	111				0	Content		-72	-111	19600215	1351810067
19617	08:51:02.064	00:00:19.616	1177	-1024	-768	-1	-1	-1	-1	4	-1024	-768	-1	-1	-1	-1	4		0	0						Untertest2.avi	0	880	547	72	111				0	Content		-72	-111	19616883	1351826735
19633	08:51:02.080	00:00:19.633	1178	-1024	-768	-1	-1	-1	-1	4	-1024	-768	-1	-1	-1	-1	4		0	0						Untertest2.avi	0	880	547	72	111				0	Content		-72	-111	19633365	1351843217
19650	08:51:02.097	00:00:19.650	1179	-1024	-768	-1	-1	-1	-1	4	-1024	-768	-1	-1	-1	-1	4		0	0						Untertest2.avi	0	880	547	72	111				0	Content		-72	-111	19650032	1351859884
19667	08:51:02.114	00:00:19.666	1180	-1024	-768	-1	-1	-1	-1	4	-1024	-768	-1	-1	-1	-1	4		0	0						Untertest2.avi	0	880	547	72	111				0	Content		-72	-111	19666700	1351876552
19683	08:51:02.130	00:00:19.682	1181	-1024	-768	-1	-1	-1	-1	4	-1024	-768	-1	-1	-1	-1	4		0	0						Untertest2.avi	0	880	547	72	111				0	Content		-72	-111	19682946	1351892798
19700	08:51:02.147	00:00:19.699	1182	-1024	-768	-1	-1	-1	-1	4	-1024	-768	-1	-1	-1	-1	4		0	0						Untertest2.avi	0	880	547	72	111				0	Content		-72	-111	19699569	1351909421
19716	08:51:02.163	00:00:19.716	1183	-1024	-768	-1	-1	-1	-1	4	-1024	-768	-1	-1	-1	-1	4		0	0						Untertest2.avi	0	880	547	72	111				0	Content		-72	-111	19716247	1351926099
19733	08:51:02.180	00:00:19.732	1184	-1024	-768	-1	-1	-1	-1	4	-1024	-768	-1	-1	-1	-1	4		0	0						Untertest2.avi	0	880	547	72	111				0	Content		-72	-111	19732907	1351942759
19750	08:51:02.197	00:00:19.749	1185	-1024	-768	-1	-1	-1	-1	4	-1024	-768	-1	-1	-1	-1	4		0	0						Untertest2.avi	0	880	547	72	111				0	Content		-72	-111	19749574	1351959426
19767	08:51:02.214	00:00:19.766	1186	-1024	-768	-1	-1	-1	-1	4	-1024	-768	-1	-1	-1	-1	4		0	0						Untertest2.avi	0	880	547	72	111				0	Content		-72	-111	19766508	1351976360
19783	08:51:02.230	00:00:19.783	1187	-1024	-768	-1	-1	-1	-1	4	-1024	-768	-1	-1	-1	-1	4		0	0						Untertest2.avi	0	880	547	72	111				0	Content		-72	-111	19783176	1351993028
19800	08:51:02.247	00:00:19.800	1188	-1024	-768	-1	-1	-1	-1	4	-1024	-768	-1	-1	-1	-1	4		0	0						Untertest2.avi	0	880	547	72	111				0	Content		-72	-111	19800139	1352009991
19817	08:51:02.264	00:00:19.816	1189	-1024	-768	-1	-1	-1	-1	4	-1024	-768	-1	-1	-1	-1	4		0	0						Untertest2.avi	0	880	547	72	111				0	Content		-72	-111	19816807	1352026659
19833	08:51:02.280	00:00:19.833	1190	-1024	-768	-1	-1	-1	-1	4	-1024	-768	-1	-1	-1	-1	4		0	0						Untertest2.avi	0	880	547	72	111				0	Content		-72	-111	19833475	1352043327
19851	08:51:02.298	00:00:19.850	1191	-1024	-768	-1	-1	-1	-1	4	-1024	-768	-1	-1	-1	-1	4		0	0						Untertest2.avi	0	880	547	72	111				0	Content		-72	-111	19850706	1352060558
19867	08:51:02.314	00:00:19.867	1192	-1024	-768	-1	-1	-1	-1	4	-1024	-768	-1	-1	-1	-1	4		0	0						Untertest2.avi	0	880	547	72	111				0	Content		-72	-111	19867374	1352077226
19884	08:51:02.331	00:00:19.883	1193	-1024	-768	-1	-1	-1	-1	4	-1024	-768	-1	-1	-1	-1	4		0	0						Untertest2.avi	0	880	547	72	111				0	Content		-72	-111	19883604	1352093456
19900	08:51:02.347	00:00:19.900	1194	-1024	-768	-1	-1	-1	-1	4	-1024	-768	-1	-1	-1	-1	4		0	0						Untertest2.avi	0	880	547	72	111				0	Content		-72	-111	19900272	1352110124
19917	08:51:02.364	00:00:19.916	1195	-1024	-768	-1	-1	-1	-1	4	-1024	-768	-1	-1	-1	-1	4		0	0						Untertest2.avi	0	880	547	72	111				0	Content		-72	-111	19916940	1352126792
19933	08:51:02.380	00:00:19.932	1196	-1024	-768	-1	-1	-1	-1	4	-1024	-768	-1	-1	-1	-1	4		0	0						Untertest2.avi	0	880	547	72	111				0	Content		-72	-111	19932809	1352142661
19949	08:51:02.396	00:00:19.949	1197	-1024	-768	-1	-1	-1	-1	4	-1024	-768	-1	-1	-1	-1	4		0	0						Untertest2.avi	0	880	547	72	111				0	Content		-72	-111	19949431	1352159283
19966	08:51:02.413	00:00:19.966	1198	-1024	-768	-1	-1	-1	-1	4	-1024	-768	-1	-1	-1	-1	4		0	0						Untertest2.avi	0	880	547	72	111				0	Content		-72	-111	19966117	1352175969
19983	08:51:02.430	00:00:19.982	1199	-1024	-768	-1	-1	-1	-1	4	-1024	-768	-1	-1	-1	-1	4		0	0						Untertest2.avi	0	880	547	72	111				0	Content		-72	-111	19982785	1352192637
19999	08:51:02.446	00:00:19.999	1200	-1024	-768	-1	-1	-1	-1	4	-1024	-768	-1	-1	-1	-1	4		0	0						Untertest2.avi	0	880	547	72	111				0	Content		-72	-111	19999453	1352209305
20016	08:51:02.463	00:00:20.016	1201	-1024	-768	-1	-1	-1	-1	4	-1024	-768	-1	-1	-1	-1	4		0	0						Untertest2.avi	0	880	547	72	111				0	Content		-72	-111	20016072	1352225924
20033	08:51:02.480	00:00:20.032	1202	-1024	-768	-1	-1	-1	-1	4	-1024	-768	-1	-1	-1	-1	4		0	0						Untertest2.avi	0	880	547	72	111				0	Content		-72	-111	20032739	1352242591
20049	08:51:02.496	00:00:20.049	1203	-1024	-768	-1	-1	-1	-1	4	-1024	-768	-1	-1	-1	-1	4		0	0						Untertest2.avi	0	880	547	72	111				0	Content		-72	-111	20049407	1352259259
20066	08:51:02.513	00:00:20.066	1204	-1024	-768	-1	-1	-1	-1	4	-1024	-768	-1	-1	-1	-1	4		0	0						Untertest2.avi	0	880	547	72	111				0	Content		-72	-111	20066075	1352275927
20083	08:51:02.530	00:00:20.082	1205	-1024	-768	-1	-1	-1	-1	4	-1024	-768	-1	-1	-1	-1	4		0	0						Untertest2.avi	0	880	547	72	111				0	Content		-72	-111	20082743	1352292595
20100	08:51:02.547	00:00:20.099	1206	-1024	-768	-1	-1	-1	-1	4	-1024	-768	-1	-1	-1	-1	4		0	0						Untertest2.avi	0	880	547	72	111				0	Content		-72	-111	20099556	1352309408
20116	08:51:02.563	00:00:20.116	1207	-1024	-768	-1	-1	-1	-1	4	-1024	-768	-1	-1	-1	-1	4		0	0						Untertest2.avi	0	880	547	72	111				0	Content		-72	-111	20116224	1352326076
20133	08:51:02.580	00:00:20.132	1208	-1024	-768	-1	-1	-1	-1	4	-1024	-768	-1	-1	-1	-1	4		0	0						Untertest2.avi	0	880	547	72	111				0	Content		-72	-111	20132892	1352342744
20150	08:51:02.597	00:00:20.150	1209	-1024	-768	-1	-1	-1	-1	4	-1024	-768	-1	-1	-1	-1	4		0	0						Untertest2.avi	0	880	547	72	111				0	Content		-72	-111	20150034	1352359886
20167	08:51:02.614	00:00:20.166	1210	-1024	-768	-1	-1	-1	-1	4	-1024	-768	-1	-1	-1	-1	4		0	0						Untertest2.avi	0	880	547	72	111				0	Content		-72	-111	20166702	1352376554
20184	08:51:02.631	00:00:20.183	1211	-1024	-768	-1	-1	-1	-1	4	-1024	-768	-1	-1	-1	-1	4		0	0						Untertest2.avi	0	880	547	72	111				0	Content		-72	-111	20183735	1352393587
20200	08:51:02.647	00:00:20.200	1212	-1024	-768	-1	-1	-1	-1	4	-1024	-768	-1	-1	-1	-1	4		0	0						Untertest2.avi	0	880	547	72	111				0	Content		-72	-111	20200403	1352410255
20217	08:51:02.664	00:00:20.217	1213	-1024	-768	-1	-1	-1	-1	4	-1024	-768	-1	-1	-1	-1	4		0	0						Untertest2.avi	0	880	547	72	111				0	Content		-72	-111	20217071	1352426923
20233	08:51:02.680	00:00:20.233	1214	-1024	-768	-1	-1	-1	-1	4	-1024	-768	-1	-1	-1	-1	4		0	0						Untertest2.avi	0	880	547	72	111				0	Content		-72	-111	20233129	1352442981
20250	08:51:02.697	00:00:20.249	1215	-1024	-768	-1	-1	-1	-1	4	-1024	-768	-1	-1	-1	-1	4		0	0						Untertest2.avi	0	880	547	72	111				0	Content		-72	-111	20249796	1352459648
20266	08:51:02.713	00:00:20.266	1216	-1024	-768	-1	-1	-1	-1	4	-1024	-768	-1	-1	-1	-1	4		0	0						Untertest2.avi	0	880	547	72	111				0	Content		-72	-111	20266301	1352476153
20283	08:51:02.730	00:00:20.282	1217	-1024	-768	-1	-1	-1	-1	4	-1024	-768	-1	-1	-1	-1	4		0	0						Untertest2.avi	0	880	547	72	111				0	Content		-72	-111	20282969	1352492821
20300	08:51:02.747	00:00:20.299	1218	-1024	-768	-1	-1	-1	-1	4	-1024	-768	-1	-1	-1	-1	4		0	0						Untertest2.avi	0	880	547	72	111				0	Content		-72	-111	20299637	1352509489
20316	08:51:02.763	00:00:20.315	1219	-1024	-768	-1	-1	-1	-1	4	-1024	-768	-1	-1	-1	-1	4		0	0						Untertest2.avi	0	880	547	72	111				0	Content		-72	-111	20315923	1352525775
20333	08:51:02.780	00:00:20.332	1220	-1024	-768	-1	-1	-1	-1	4	-1024	-768	-1	-1	-1	-1	4		0	0						Untertest2.avi	0	880	547	72	111				0	Content		-72	-111	20332548	1352542400
20349	08:51:02.796	00:00:20.349	1221	-1024	-768	-1	-1	-1	-1	4	-1024	-768	-1	-1	-1	-1	4		0	0						Untertest2.avi	0	880	547	72	111				0	Content		-72	-111	20349224	1352559076
20366	08:51:02.813	00:00:20.365	1222	-1024	-768	-1	-1	-1	-1	4	-1024	-768	-1	-1	-1	-1	4		0	0						Untertest2.avi	0	880	547	72	111				0	Content		-72	-111	20365822	1352575674
20382	08:51:02.829	00:00:20.382	1223	-1024	-768	-1	-1	-1	-1	4	-1024	-768	-1	-1	-1	-1	4		0	0						Untertest2.avi	0	880	547	72	111				0	Content		-72	-111	20382490	1352592342
20399	08:51:02.846	00:00:20.399	1224	-1024	-768	-1	-1	-1	-1	4	-1024	-768	-1	-1	-1	-1	4		0	0						Untertest2.avi	0	880	547	72	111				0	Content		-72	-111	20399393	1352609245
20416	08:51:02.863	00:00:20.416	1225	-1024	-768	-1	-1	-1	-1	4	-1024	-768	-1	-1	-1	-1	4		0	0						Untertest2.avi	0	880	547	72	111				0	Content		-72	-111	20416061	1352625913
20433	08:51:02.880	00:00:20.433	1226	-1024	-768	-1	-1	-1	-1	4	-1024	-768	-1	-1	-1	-1	4		0	0						Untertest2.avi	0	880	547	72	111				0	Content		-72	-111	20433055	1352642907
20450	08:51:02.897	00:00:20.449	1227	-1024	-768	-1	-1	-1	-1	4	-1024	-768	-1	-1	-1	-1	4		0	0						Untertest2.avi	0	880	547	72	111				0	Content		-72	-111	20449722	1352659574
20466	08:51:02.913	00:00:20.466	1228	-1024	-768	-1	-1	-1	-1	4	-1024	-768	-1	-1	-1	-1	4		0	0						Untertest2.avi	0	880	547	72	111				0	Content		-72	-111	20466390	1352676242
20484	08:51:02.931	00:00:20.483	1229	-1024	-768	-1	-1	-1	-1	4	-1024	-768	-1	-1	-1	-1	4		0	0						Untertest2.avi	0	880	547	72	111				0	Content		-72	-111	20483653	1352693505
20500	08:51:02.947	00:00:20.500	1230	-1024	-768	-1	-1	-1	-1	4	-1024	-768	-1	-1	-1	-1	4		0	0						Untertest2.avi	0	880	547	72	111				0	Content		-72	-111	20500321	1352710173
20517	08:51:02.964	00:00:20.516	1231	-1024	-768	-1	-1	-1	-1	4	-1024	-768	-1	-1	-1	-1	4		0	0						Untertest2.avi	0	880	547	72	111				0	Content		-72	-111	20516565	1352726417
20533	08:51:02.980	00:00:20.533	1232	-1024	-768	-1	-1	-1	-1	4	-1024	-768	-1	-1	-1	-1	4		0	0						Untertest2.avi	0	880	547	72	111				0	Content		-72	-111	20533233	1352743085
20550	08:51:02.997	00:00:20.549	1233	-1024	-768	-1	-1	-1	-1	4	-1024	-768	-1	-1	-1	-1	4		0	0						Untertest2.avi	0	880	547	72	111				0	Content		-72	-111	20549900	1352759752
20566	08:51:03.013	00:00:20.565	1234	-1024	-768	-1	-1	-1	-1	4	-1024	-768	-1	-1	-1	-1	4		0	0						Untertest2.avi	0	880	547	72	111				0	Content		-72	-111	20565681	1352775533
20582	08:51:03.029	00:00:20.582	1235	-1024	-768	-1	-1	-1	-1	4	-1024	-768	-1	-1	-1	-1	4		0	0						Untertest2.avi	0	880	547	72	111				0	Content		-72	-111	20582417	1352792269
20599	08:51:03.046	00:00:20.599	1236	-1024	-768	-1	-1	-1	-1	4	-1024	-768	-1	-1	-1	-1	4		0	0						Untertest2.avi	0	880	547	72	111				0	Content		-72	-111	20599060	1352808912
20616	08:51:03.063	00:00:20.615	1237	-1024	-768	-1	-1	-1	-1	4	-1024	-768	-1	-1	-1	-1	4		0	0						Untertest2.avi	0	880	547	72	111				0	Content		-72	-111	20615728	1352825580
20632	08:51:03.079	00:00:20.632	1238	-1024	-768	-1	-1	-1	-1	4	-1024	-768	-1	-1	-1	-1	4		0	0						Untertest2.avi	0	880	547	72	111				0	Content		-72	-111	20632395	1352842247
20649	08:51:03.096	00:00:20.649	1239	-1024	-768	-1	-1	-1	-1	4	-1024	-768	-1	-1	-1	-1	4		0	0						Untertest2.avi	0	880	547	72	111				0	Content		-72	-111	20649028	1352858880
20666	08:51:03.113	00:00:20.665	1240	-1024	-768	-1	-1	-1	-1	4	-1024	-768	-1	-1	-1	-1	4		0	0						Untertest2.avi	0	880	547	72	111				0	Content		-72	-111	20665696	1352875548
20682	08:51:03.129	00:00:20.682	1241	-1024	-768	-1	-1	-1	-1	4	-1024	-768	-1	-1	-1	-1	4		0	0						Untertest2.avi	0	880	547	72	111				0	Content		-72	-111	20682364	1352892216
20699	08:51:03.146	00:00:20.699	1242	-1024	-768	-1	-1	-1	-1	4	-1024	-768	-1	-1	-1	-1	4		0	0						Untertest2.avi	0	880	547	72	111				0	Content		-72	-111	20699017	1352908869
20716	08:51:03.163	00:00:20.715	1243	-1024	-768	-1	-1	-1	-1	4	-1024	-768	-1	-1	-1	-1	4		0	0						Untertest2.avi	0	880	547	72	111				0	Content		-72	-111	20715685	1352925537
20733	08:51:03.180	00:00:20.732	1244	-1024	-768	-1	-1	-1	-1	4	-1024	-768	-1	-1	-1	-1	4		0	0						Untertest2.avi	0	880	547	72	111				0	Content		-72	-111	20732511	1352942363
20749	08:51:03.196	00:00:20.749	1245	-1024	-768	-1	-1	-1	-1	4	-1024	-768	-1	-1	-1	-1	4		0	0						Untertest2.avi	0	880	547	72	111				0	Content		-72	-111	20749179	1352959031
20766	08:51:03.213	00:00:20.765	1246	-1024	-768	-1	-1	-1	-1	4	-1024	-768	-1	-1	-1	-1	4		0	0						Untertest2.avi	0	880	547	72	111				0	Content		-72	-111	20765847	1352975699
20783	08:51:03.230	00:00:20.783	1247	-1024	-768	-1	-1	-1	-1	4	-1024	-768	-1	-1	-1	-1	4		0	0						Untertest2.avi	0	880	547	72	111				0	Content		-72	-111	20783003	1352992855
20800	08:51:03.247	00:00:20.799	1248	-1024	-768	-1	-1	-1	-1	4	-1024	-768	-1	-1	-1	-1	4		0	0						Untertest2.avi	0	880	547	72	111				0	Content		-72	-111	20799671	1353009523
20817	08:51:03.264	00:00:20.816	1249	-1024	-768	-1	-1	-1	-1	4	-1024	-768	-1	-1	-1	-1	4		0	0						Untertest2.avi	0	880	547	72	111				0	Content		-72	-111	20816709	1353026561
20833	08:51:03.280	00:00:20.833	1250	-1024	-768	-1	-1	-1	-1	4	-1024	-768	-1	-1	-1	-1	4		0	0						Untertest2.avi	0	880	547	72	111				0	Content		-72	-111	20833377	1353043229
20850	08:51:03.297	00:00:20.850	1251	-1024	-768	-1	-1	-1	-1	4	-1024	-768	-1	-1	-1	-1	4		0	0						Untertest2.avi	0	880	547	72	111				0	Content		-72	-111	20850044	1353059896
20866	08:51:03.313	00:00:20.866	1252	-1024	-768	-1	-1	-1	-1	4	-1024	-768	-1	-1	-1	-1	4		0	0						Untertest2.avi	0	880	547	72	111				0	Content		-72	-111	20866102	1353075954
20883	08:51:03.330	00:00:20.882	1253	-1024	-768	-1	-1	-1	-1	4	-1024	-768	-1	-1	-1	-1	4		0	0						Untertest2.avi	0	880	547	72	111				0	Content		-72	-111	20882770	1353092622
20899	08:51:03.346	00:00:20.899	1254	-1024	-768	-1	-1	-1	-1	4	-1024	-768	-1	-1	-1	-1	4		0	0						Untertest2.avi	0	880	547	72	111				0	Content		-72	-111	20899233	1353109085
20916	08:51:03.363	00:00:20.915	1255	-1024	-768	-1	-1	-1	-1	4	-1024	-768	-1	-1	-1	-1	4		0	0						Untertest2.avi	0	880	547	72	111				0	Content		-72	-111	20915901	1353125753
20933	08:51:03.380	00:00:20.932	1256	-1024	-768	-1	-1	-1	-1	4	-1024	-768	-1	-1	-1	-1	4		0	0						Untertest2.avi	0	880	547	72	111				0	Content		-72	-111	20932568	1353142420
20949	08:51:03.396	00:00:20.948	1257	-1024	-768	-1	-1	-1	-1	4	-1024	-768	-1	-1	-1	-1	4		0	0						Untertest2.avi	0	880	547	72	111				0	Content		-72	-111	20948780	1353158632
20966	08:51:03.413	00:00:20.965	1258	-1024	-768	-1	-1	-1	-1	4	-1024	-768	-1	-1	-1	-1	4		0	0						Untertest2.avi	0	880	547	72	111				0	Content		-72	-111	20965530	1353175382
20983	08:51:03.430	00:00:20.982	1259	-1024	-768	-1	-1	-1	-1	4	-1024	-768	-1	-1	-1	-1	4		0	0						Untertest2.avi	0	880	547	72	111				0	Content		-72	-111	20982657	1353192509
20999	08:51:03.446	00:00:20.999	1260	-1024	-768	-1	-1	-1	-1	4	-1024	-768	-1	-1	-1	-1	4		0	0						Untertest2.avi	0	880	547	72	111				0	Content		-72	-111	20999279	1353209131
21016	08:51:03.463	00:00:21.015	1261	-1024	-768	-1	-1	-1	-1	4	-1024	-768	-1	-1	-1	-1	4		0	0						Untertest2.avi	0	880	547	72	111				0	Content		-72	-111	21015947	1353225799
21033	08:51:03.480	00:00:21.032	1262	1086,827	975,6744	0,4968948	0,6243122	494,524	3,350281	0	847,5787	942,521	0,3471264	0,6724281	503,5214	3,284531	0	20	967	959						Untertest2.avi	0	880	547	72	111	647	890	83	0	Content		895	848	21032524	1353242376
21049	08:51:03.496	00:00:21.048	1263	969,1158	1002,09	0,4988292	0,6251063	496,2531	3,322264	0	712,9493	957,9852	0,3488243	0,6728581	504,6753	3,290559	0	20	841	980						Untertest2.avi	0	880	547	72	111	647	890	83	0	Content		769	869	21048897	1353258749
21066	08:51:03.513	00:00:21.065	1264	718,9023	1001,414	0,3422605	0,6734314	518,3298	3,332097	1	655,0554	982,0615	0,3461159	0,6734245	504,6753	3,258734	3	20	719	1001						Untertest2.avi	0	880	547	72	111	647	890	83	0	Content		647	890	21065647	1353275499
21082	08:51:03.529	00:00:21.082	1265	-1024	-768	-1	-1	-1	-1	4	569,7355	1002,6	0,3510106	0,6730489	507,7377	3,352653	0	20	570	1003						Untertest2.avi	0	880	547	72	111	647	890	83	0	Content		498	892	21082143	1353291995
21099	08:51:03.546	00:00:21.098	1266	619,165	1046,918	0,3418687	0,6732786	521,6049	3,376593	1	555,8149	1025,999	0,3457353	0,6732717	507,7377	3,301386	3	20	619	1047						Untertest2.avi	0	880	547	72	111	647	890	83	0	Content		547	936	21098892	1353308744
21116	08:51:03.563	00:00:21.115	1267	-1024	-768	-1	-1	-1	-1	4	-1024	-768	-1	-1	-1	-1	4		0	0						Untertest2.avi	0	880	547	72	111				0	Content		-72	-111	21115516	1353325368
21133	08:51:03.580	00:00:21.132	1268	-1024	-768	-1	-1	-1	-1	4	-1024	-768	-1	-1	-1	-1	4		0	0						Untertest2.avi	0	880	547	72	111				0	Content		-72	-111	21132531	1353342383
21149	08:51:03.596	00:00:21.149	1269	-1024	-768	-1	-1	-1	-1	4	-1024	-768	-1	-1	-1	-1	4		0	0						Untertest2.avi	0	880	547	72	111				0	Content		-72	-111	21149211	1353359063
21166	08:51:03.613	00:00:21.165	1270	-1024	-768	-1	-1	-1	-1	4	-1024	-768	-1	-1	-1	-1	4		0	0						Untertest2.avi	0	880	547	72	111				0	Content		-72	-111	21165879	1353375731
21183	08:51:03.630	00:00:21.182	1271	-1024	-768	-1	-1	-1	-1	4	-1024	-768	-1	-1	-1	-1	4		0	0						Untertest2.avi	0	880	547	72	111				0	Content		-72	-111	21182514	1353392366
21199	08:51:03.646	00:00:21.198	1272	-1024	-768	-1	-1	-1	-1	4	-1024	-768	-1	-1	-1	-1	4		0	0						Untertest2.avi	0	880	547	72	111				0	Content		-72	-111	21198886	1353408738
21216	08:51:03.663	00:00:21.215	1273	-1024	-768	-1	-1	-1	-1	4	-1024	-768	-1	-1	-1	-1	4		0	0						Untertest2.avi	0	880	547	72	111				0	Content		-72	-111	21215884	1353425736
21232	08:51:03.679	00:00:21.232	1274	-1024	-768	-1	-1	-1	-1	4	530,6469	1038,954	0,3495891	0,6720833	508,5866	3,321633	0	21	531	1039						Untertest2.avi	0	880	547	72	111	459	928	17	0	Content		459	928	21232130	1353441982
21249	08:51:03.696	00:00:21.249	1275	-1024	-768	-1	-1	-1	-1	4	-1024	-768	-1	-1	-1	-1	4		0	0						Untertest2.avi	0	880	547	72	111				0	Content		-72	-111	21249007	1353458859
21266	08:51:03.713	00:00:21.265	1276	-1024	-768	-1	-1	-1	-1	4	-1024	-768	-1	-1	-1	-1	4		0	0						Untertest2.avi	0	880	547	72	111				0	Content		-72	-111	21265630	1353475482
21282	08:51:03.729	00:00:21.282	1277	-1024	-768	-1	-1	-1	-1	4	-1024	-768	-1	-1	-1	-1	4		0	0						Untertest2.avi	0	880	547	72	111				0	Content		-72	-111	21282253	1353492105
21299	08:51:03.746	00:00:21.298	1278	-1024	-768	-1	-1	-1	-1	4	-1024	-768	-1	-1	-1	-1	4		0	0						Untertest2.avi	0	880	547	72	111				0	Content		-72	-111	21298879	1353508731
21316	08:51:03.763	00:00:21.315	1279	-1024	-768	-1	-1	-1	-1	4	-1024	-768	-1	-1	-1	-1	4		0	0						Untertest2.avi	0	880	547	72	111				0	Content		-72	-111	21315519	1353525371
21332	08:51:03.779	00:00:21.332	1280	-1024	-768	-1	-1	-1	-1	4	-1024	-768	-1	-1	-1	-1	4		0	0						Untertest2.avi	0	880	547	72	111				0	Content		-72	-111	21332198	1353542050
21349	08:51:03.796	00:00:21.348	1281	-1024	-768	-1	-1	-1	-1	4	-1024	-768	-1	-1	-1	-1	4		0	0						Untertest2.avi	0	880	547	72	111				0	Content		-72	-111	21348866	1353558718
21366	08:51:03.813	00:00:21.365	1282	-1024	-768	-1	-1	-1	-1	4	-1024	-768	-1	-1	-1	-1	4		0	0						Untertest2.avi	0	880	547	72	111				0	Content		-72	-111	21365557	1353575409
21382	08:51:03.829	00:00:21.382	1283	-1024	-768	-1	-1	-1	-1	4	-1024	-768	-1	-1	-1	-1	4		0	0						Untertest2.avi	0	880	547	72	111				0	Content		-72	-111	21382225	1353592077
21399	08:51:03.846	00:00:21.398	1284	-1024	-768	-1	-1	-1	-1	4	-1024	-768	-1	-1	-1	-1	4		0	0						Untertest2.avi	0	880	547	72	111				0	Content		-72	-111	21398872	1353608724
21416	08:51:03.863	00:00:21.415	1285	-1024	-768	-1	-1	-1	-1	4	-1024	-768	-1	-1	-1	-1	4		0	0						Untertest2.avi	0	880	547	72	111				0	Content		-72	-111	21415622	1353625474
21432	08:51:03.879	00:00:21.432	1286	-1024	-768	-1	-1	-1	-1	4	-1024	-768	-1	-1	-1	-1	4		0	0						Untertest2.avi	0	880	547	72	111				0	Content		-72	-111	21432289	1353642141
21449	08:51:03.896	00:00:21.449	1287	-1024	-768	-1	-1	-1	-1	4	-1024	-768	-1	-1	-1	-1	4		0	0						Untertest2.avi	0	880	547	72	111				0	Content		-72	-111	21449119	1353658971
21465	08:51:03.912	00:00:21.465	1288	-1024	-768	-1	-1	-1	-1	4	-1024	-768	-1	-1	-1	-1	4		0	0						Untertest2.avi	0	880	547	72	111				0	Content		-72	-111	21465493	1353675345
21482	08:51:03.929	00:00:21.482	1289	-1024	-768	-1	-1	-1	-1	4	-1024	-768	-1	-1	-1	-1	4		0	0						Untertest2.avi	0	880	547	72	111				0	Content		-72	-111	21482161	1353692013
21499	08:51:03.946	00:00:21.498	1290	-1024	-768	-1	-1	-1	-1	4	-1024	-768	-1	-1	-1	-1	4		0	0						Untertest2.avi	0	880	547	72	111				0	Content		-72	-111	21498730	1353708582
21515	08:51:03.962	00:00:21.515	1291	-1024	-768	-1	-1	-1	-1	4	-1024	-768	-1	-1	-1	-1	4		0	0						Untertest2.avi	0	880	547	72	111				0	Content		-72	-111	21515398	1353725250
21532	08:51:03.979	00:00:21.532	1292	-1024	-768	-1	-1	-1	-1	4	-1024	-768	-1	-1	-1	-1	4		0	0						Untertest2.avi	0	880	547	72	111				0	Content		-72	-111	21532065	1353741917
21549	08:51:03.996	00:00:21.548	1293	-1024	-768	-1	-1	-1	-1	4	-1024	-768	-1	-1	-1	-1	4		0	0						Untertest2.avi	0	880	547	72	111				0	Content		-72	-111	21548591	1353758443
21565	08:51:04.012	00:00:21.565	1294	-1024	-768	-1	-1	-1	-1	4	-1024	-768	-1	-1	-1	-1	4		0	0						Untertest2.avi	0	880	547	72	111				0	Content		-72	-111	21565259	1353775111
21582	08:51:04.029	00:00:21.581	1295	-1024	-768	-1	-1	-1	-1	4	-1024	-768	-1	-1	-1	-1	4		0	0						Untertest2.avi	0	880	547	72	111				0	Content		-72	-111	21581738	1353791590
21598	08:51:04.045	00:00:21.598	1296	-1024	-768	-1	-1	-1	-1	4	-1024	-768	-1	-1	-1	-1	4		0	0						Untertest2.avi	0	880	547	72	111				0	Content		-72	-111	21598420	1353808272
21615	08:51:04.062	00:00:21.615	1297	-1024	-768	-1	-1	-1	-1	4	-1024	-768	-1	-1	-1	-1	4		0	0						Untertest2.avi	0	880	547	72	111				0	Content		-72	-111	21615080	1353824932
21632	08:51:04.079	00:00:21.631	1298	-1024	-768	-1	-1	-1	-1	4	-1024	-768	-1	-1	-1	-1	4		0	0						Untertest2.avi	0	880	547	72	111				0	Content		-72	-111	21631747	1353841599
21649	08:51:04.096	00:00:21.648	1299	-1024	-768	-1	-1	-1	-1	4	-1024	-768	-1	-1	-1	-1	4		0	0						Untertest2.avi	0	880	547	72	111				0	Content		-72	-111	21648681	1353858533
21665	08:51:04.112	00:00:21.665	1300	-1024	-768	-1	-1	-1	-1	4	-1024	-768	-1	-1	-1	-1	4		0	0						Untertest2.avi	0	880	547	72	111				0	Content		-72	-111	21665349	1353875201
21682	08:51:04.129	00:00:21.682	1301	-1024	-768	-1	-1	-1	-1	4	-1024	-768	-1	-1	-1	-1	4		0	0						Untertest2.avi	0	880	547	72	111				0	Content		-72	-111	21682313	1353892165
21699	08:51:04.146	00:00:21.698	1302	-1024	-768	-1	-1	-1	-1	4	-1024	-768	-1	-1	-1	-1	4		0	0						Untertest2.avi	0	880	547	72	111				0	Content		-72	-111	21698981	1353908833
21716	08:51:04.163	00:00:21.715	1303	-1024	-768	-1	-1	-1	-1	4	-1024	-768	-1	-1	-1	-1	4		0	0						Untertest2.avi	0	880	547	72	111				0	Content		-72	-111	21715649	1353925501
21733	08:51:04.180	00:00:21.732	1304	-1024	-768	-1	-1	-1	-1	4	-1024	-768	-1	-1	-1	-1	4		0	0						Untertest2.avi	0	880	547	72	111				0	Content		-72	-111	21732881	1353942733
21750	08:51:04.197	00:00:21.749	1305	-1024	-768	-1	-1	-1	-1	4	-1024	-768	-1	-1	-1	-1	4		0	0						Untertest2.avi	0	880	547	72	111				0	Content		-72	-111	21749548	1353959400
21766	08:51:04.213	00:00:21.765	1306	-1024	-768	-1	-1	-1	-1	4	-1024	-768	-1	-1	-1	-1	4		0	0						Untertest2.avi	0	880	547	72	111				0	Content		-72	-111	21765779	1353975631
21782	08:51:04.229	00:00:21.782	1307	-1024	-768	-1	-1	-1	-1	4	-1024	-768	-1	-1	-1	-1	4		0	0						Untertest2.avi	0	880	547	72	111				0	Content		-72	-111	21782447	1353992299
21799	08:51:04.246	00:00:21.799	1308	-1024	-768	-1	-1	-1	-1	4	-1024	-768	-1	-1	-1	-1	4		0	0						Untertest2.avi	0	880	547	72	111				0	Content		-72	-111	21799115	1354008967
21815	08:51:04.262	00:00:21.814	1309	-1024	-768	-1	-1	-1	-1	4	-1024	-768	-1	-1	-1	-1	4		0	0						Untertest2.avi	0	880	547	72	111				0	Content		-72	-111	21814863	1354024715
21832	08:51:04.279	00:00:21.831	1310	-1024	-768	-1	-1	-1	-1	4	-1024	-768	-1	-1	-1	-1	4		0	0						Untertest2.avi	0	880	547	72	111				0	Content		-72	-111	21831612	1354041464
21848	08:51:04.295	00:00:21.848	1311	-1024	-768	-1	-1	-1	-1	4	-1024	-768	-1	-1	-1	-1	4		0	0						Untertest2.avi	0	880	547	72	111				0	Content		-72	-111	21848238	1354058090
21865	08:51:04.312	00:00:21.864	1312	-1024	-768	-1	-1	-1	-1	4	-1024	-768	-1	-1	-1	-1	4		0	0						Untertest2.avi	0	880	547	72	111				0	Content		-72	-111	21864924	1354074776
21882	08:51:04.329	00:00:21.881	1313	-1024	-768	-1	-1	-1	-1	4	-1024	-768	-1	-1	-1	-1	4		0	0						Untertest2.avi	0	880	547	72	111				0	Content		-72	-111	21881592	1354091444
21898	08:51:04.345	00:00:21.898	1314	-1024	-768	-1	-1	-1	-1	4	-1024	-768	-1	-1	-1	-1	4		0	0						Untertest2.avi	0	880	547	72	111				0	Content		-72	-111	21898225	1354108077
21915	08:51:04.362	00:00:21.914	1315	-1024	-768	-1	-1	-1	-1	4	-1024	-768	-1	-1	-1	-1	4		0	0						Untertest2.avi	0	880	547	72	111				0	Content		-72	-111	21914893	1354124745
21932	08:51:04.379	00:00:21.931	1316	-1024	-768	-1	-1	-1	-1	4	-1024	-768	-1	-1	-1	-1	4		0	0						Untertest2.avi	0	880	547	72	111				0	Content		-72	-111	21931756	1354141608
21948	08:51:04.395	00:00:21.948	1317	-1024	-768	-1	-1	-1	-1	4	-1024	-768	-1	-1	-1	-1	4		0	0						Untertest2.avi	0	880	547	72	111				0	Content		-72	-111	21948424	1354158276
21965	08:51:04.412	00:00:21.965	1318	-1024	-768	-1	-1	-1	-1	4	-1024	-768	-1	-1	-1	-1	4		0	0						Untertest2.avi	0	880	547	72	111				0	Content		-72	-111	21965092	1354174944
21982	08:51:04.429	00:00:21.982	1319	-1024	-768	-1	-1	-1	-1	4	-1024	-768	-1	-1	-1	-1	4		0	0						Untertest2.avi	0	880	547	72	111				0	Content		-72	-111	21982225	1354192077
21999	08:51:04.446	00:00:21.998	1320	-1024	-768	-1	-1	-1	-1	4	-1024	-768	-1	-1	-1	-1	4		0	0						Untertest2.avi	0	880	547	72	111				0	Content		-72	-111	21998893	1354208745
22016	08:51:04.463	00:00:22.015	1321	-1024	-768	-1	-1	-1	-1	4	-1024	-768	-1	-1	-1	-1	4		0	0						Untertest2.avi	0	880	547	72	111				0	Content		-72	-111	22015923	1354225775
22033	08:51:04.480	00:00:22.032	1322	-1024	-768	-1	-1	-1	-1	4	-1024	-768	-1	-1	-1	-1	4		0	0						Untertest2.avi	0	880	547	72	111				0	Content		-72	-111	22032590	1354242442
22049	08:51:04.496	00:00:22.049	1323	-1024	-768	-1	-1	-1	-1	4	-1024	-768	-1	-1	-1	-1	4		0	0						Untertest2.avi	0	880	547	72	111				0	Content		-72	-111	22049258	1354259110
22065	08:51:04.512	00:00:22.065	1324	-1024	-768	-1	-1	-1	-1	4	-1024	-768	-1	-1	-1	-1	4		0	0						Untertest2.avi	0	880	547	72	111				0	Content		-72	-111	22065368	1354275220
22082	08:51:04.529	00:00:22.082	1325	-1024	-768	-1	-1	-1	-1	4	-1024	-768	-1	-1	-1	-1	4		0	0						Untertest2.avi	0	880	547	72	111				0	Content		-72	-111	22082036	1354291888
22099	08:51:04.546	00:00:22.098	1326	-1024	-768	-1	-1	-1	-1	4	-1024	-768	-1	-1	-1	-1	4		0	0						Untertest2.avi	0	880	547	72	111				0	Content		-72	-111	22098517	1354308369
22115	08:51:04.562	00:00:22.115	1327	-1024	-768	-1	-1	-1	-1	4	-1024	-768	-1	-1	-1	-1	4		0	0						Untertest2.avi	0	880	547	72	111				0	Content		-72	-111	22115185	1354325037
22132	08:51:04.579	00:00:22.131	1328	-1024	-768	-1	-1	-1	-1	4	-1024	-768	-1	-1	-1	-1	4		0	0						Untertest2.avi	0	880	547	72	111				0	Content		-72	-111	22131852	1354341704
22148	08:51:04.595	00:00:22.148	1329	-1024	-768	-1	-1	-1	-1	4	-1024	-768	-1	-1	-1	-1	4		0	0						Untertest2.avi	0	880	547	72	111				0	Content		-72	-111	22148103	1354357955
22165	08:51:04.612	00:00:22.164	1330	-1024	-768	-1	-1	-1	-1	4	-1024	-768	-1	-1	-1	-1	4		0	0						Untertest2.avi	0	880	547	72	111				0	Content		-72	-111	22164732	1354374584
22181	08:51:04.628	00:00:22.181	1331	-1024	-768	-1	-1	-1	-1	4	-1024	-768	-1	-1	-1	-1	4		0	0						Untertest2.avi	0	880	547	72	111				0	Content		-72	-111	22181408	1354391260
22198	08:51:04.645	00:00:22.198	1332	-1024	-768	-1	-1	-1	-1	4	-1024	-768	-1	-1	-1	-1	4		0	0						Untertest2.avi	0	880	547	72	111				0	Content		-72	-111	22198067	1354407919
22215	08:51:04.662	00:00:22.214	1333	-1024	-768	-1	-1	-1	-1	4	-1024	-768	-1	-1	-1	-1	4		0	0						Untertest2.avi	0	880	547	72	111				0	Content		-72	-111	22214735	1354424587
22232	08:51:04.679	00:00:22.231	1334	-1024	-768	-1	-1	-1	-1	4	-1024	-768	-1	-1	-1	-1	4		0	0						Untertest2.avi	0	880	547	72	111				0	Content		-72	-111	22231666	1354441518
22248	08:51:04.695	00:00:22.248	1335	-1024	-768	-1	-1	-1	-1	4	-1024	-768	-1	-1	-1	-1	4		0	0						Untertest2.avi	0	880	547	72	111				0	Content		-72	-111	22248334	1354458186
22265	08:51:04.712	00:00:22.265	1336	-1024	-768	-1	-1	-1	-1	4	-1024	-768	-1	-1	-1	-1	4		0	0						Untertest2.avi	0	880	547	72	111				0	Content		-72	-111	22265296	1354475148
22282	08:51:04.729	00:00:22.281	1337	-1024	-768	-1	-1	-1	-1	4	-1024	-768	-1	-1	-1	-1	4		0	0						Untertest2.avi	0	880	547	72	111				0	Content		-72	-111	22281964	1354491816
22299	08:51:04.746	00:00:22.298	1338	-1024	-768	-1	-1	-1	-1	4	-1024	-768	-1	-1	-1	-1	4		0	0						Untertest2.avi	0	880	547	72	111				0	Content		-72	-111	22298632	1354508484
22316	08:51:04.763	00:00:22.315	1339	-1024	-768	-1	-1	-1	-1	4	-1024	-768	-1	-1	-1	-1	4		0	0						Untertest2.avi	0	880	547	72	111				0	Content		-72	-111	22315864	1354525716
22333	08:51:04.780	00:00:22.332	1340	-1024	-768	-1	-1	-1	-1	4	-1024	-768	-1	-1	-1	-1	4		0	0						Untertest2.avi	0	880	547	72	111				0	Content		-72	-111	22332531	1354542383
22349	08:51:04.796	00:00:22.348	1341	-1024	-768	-1	-1	-1	-1	4	-1024	-768	-1	-1	-1	-1	4		0	0						Untertest2.avi	0	880	547	72	111				0	Content		-72	-111	22348765	1354558617
22365	08:51:04.812	00:00:22.365	1342	-1024	-768	-1	-1	-1	-1	4	-1024	-768	-1	-1	-1	-1	4		0	0						Untertest2.avi	0	880	547	72	111				0	Content		-72	-111	22365433	1354575285
22382	08:51:04.829	00:00:22.382	1343	-1024	-768	-1	-1	-1	-1	4	-1024	-768	-1	-1	-1	-1	4		0	0						Untertest2.avi	0	880	547	72	111				0	Content		-72	-111	22382101	1354591953
22398	08:51:04.845	00:00:22.397	1344	-1024	-768	-1	-1	-1	-1	4	-1024	-768	-1	-1	-1	-1	4		0	0						Untertest2.avi	0	880	547	72	111				0	Content		-72	-111	22397860	1354607712
22415	08:51:04.862	00:00:22.414	1345	-1024	-768	-1	-1	-1	-1	4	-1024	-768	-1	-1	-1	-1	4		0	0						Untertest2.avi	0	880	547	72	111				0	Content		-72	-111	22414601	1354624453
22431	08:51:04.878	00:00:22.431	1346	-1024	-768	-1	-1	-1	-1	4	-1024	-768	-1	-1	-1	-1	4		0	0						Untertest2.avi	0	880	547	72	111				0	Content		-72	-111	22431221	1354641073
22448	08:51:04.895	00:00:22.447	1347	-1024	-768	-1	-1	-1	-1	4	-1024	-768	-1	-1	-1	-1	4		0	0						Untertest2.avi	0	880	547	72	111				0	Content		-72	-111	22447907	1354657759
22465	08:51:04.912	00:00:22.464	1348	-1024	-768	-1	-1	-1	-1	4	-1024	-768	-1	-1	-1	-1	4		0	0						Untertest2.avi	0	880	547	72	111				0	Content		-72	-111	22464575	1354674427
22481	08:51:04.928	00:00:22.481	1349	-1024	-768	-1	-1	-1	-1	4	-1024	-768	-1	-1	-1	-1	4		0	0						Untertest2.avi	0	880	547	72	111				0	Content		-72	-111	22481208	1354691060
22498	08:51:04.945	00:00:22.497	1350	-1024	-768	-1	-1	-1	-1	4	-1024	-768	-1	-1	-1	-1	4		0	0						Untertest2.avi	0	880	547	72	111				0	Content		-72	-111	22497876	1354707728
22515	08:51:04.962	00:00:22.514	1351	-1024	-768	-1	-1	-1	-1	4	-1024	-768	-1	-1	-1	-1	4		0	0						Untertest2.avi	0	880	547	72	111				0	Content		-72	-111	22514740	1354724592
22531	08:51:04.978	00:00:22.531	1352	-1024	-768	-1	-1	-1	-1	4	-1024	-768	-1	-1	-1	-1	4		0	0						Untertest2.avi	0	880	547	72	111				0	Content		-72	-111	22531407	1354741259
22548	08:51:04.995	00:00:22.548	1353	-1024	-768	-1	-1	-1	-1	4	-1024	-768	-1	-1	-1	-1	4		0	0						Untertest2.avi	0	880	547	72	111				0	Content		-72	-111	22548075	1354757927
22565	08:51:05.012	00:00:22.565	1354	-1024	-768	-1	-1	-1	-1	4	-1024	-768	-1	-1	-1	-1	4		0	0						Untertest2.avi	0	880	547	72	111				0	Content		-72	-111	22565208	1354775060
22582	08:51:05.029	00:00:22.581	1355	-1024	-768	-1	-1	-1	-1	4	-1024	-768	-1	-1	-1	-1	4		0	0						Untertest2.avi	0	880	547	72	111				0	Content		-72	-111	22581876	1354791728
22599	08:51:05.046	00:00:22.598	1356	-1024	-768	-1	-1	-1	-1	4	-1024	-768	-1	-1	-1	-1	4		0	0						Untertest2.avi	0	880	547	72	111				0	Content		-72	-111	22598906	1354808758
22616	08:51:05.063	00:00:22.615	1357	-1024	-768	-1	-1	-1	-1	4	-1024	-768	-1	-1	-1	-1	4		0	0						Untertest2.avi	0	880	547	72	111				0	Content		-72	-111	22615574	1354825426
22632	08:51:05.079	00:00:22.632	1358	-1024	-768	-1	-1	-1	-1	4	-1024	-768	-1	-1	-1	-1	4		0	0						Untertest2.avi	0	880	547	72	111				0	Content		-72	-111	22632241	1354842093
22648	08:51:05.095	00:00:22.648	1359	-1024	-768	-1	-1	-1	-1	4	-1024	-768	-1	-1	-1	-1	4		0	0						Untertest2.avi	0	880	547	72	111				0	Content		-72	-111	22648374	1354858226
22665	08:51:05.112	00:00:22.665	1360	-1024	-768	-1	-1	-1	-1	4	-1024	-768	-1	-1	-1	-1	4		0	0						Untertest2.avi	0	880	547	72	111				0	Content		-72	-111	22665042	1354874894
22682	08:51:05.129	00:00:22.681	1361	-1024	-768	-1	-1	-1	-1	4	-1024	-768	-1	-1	-1	-1	4		0	0						Untertest2.avi	0	880	547	72	111				0	Content		-72	-111	22681521	1354891373
22698	08:51:05.145	00:00:22.698	1362	-1024	-768	-1	-1	-1	-1	4	-1024	-768	-1	-1	-1	-1	4		0	0						Untertest2.avi	0	880	547	72	111				0	Content		-72	-111	22698189	1354908041
22715	08:51:05.162	00:00:22.714	1363	-1024	-768	-1	-1	-1	-1	4	-1024	-768	-1	-1	-1	-1	4		0	0						Untertest2.avi	0	880	547	72	111				0	Content		-72	-111	22714857	1354924709
22731	08:51:05.178	00:00:22.731	1364	-1024	-768	-1	-1	-1	-1	4	-1024	-768	-1	-1	-1	-1	4		0	0						Untertest2.avi	0	880	547	72	111				0	Content		-72	-111	22731086	1354940938
22748	08:51:05.195	00:00:22.747	1365	-1024	-768	-1	-1	-1	-1	4	-1024	-768	-1	-1	-1	-1	4		0	0						Untertest2.avi	0	880	547	72	111				0	Content		-72	-111	22747709	1354957561
22764	08:51:05.211	00:00:22.764	1366	-1024	-768	-1	-1	-1	-1	4	-1024	-768	-1	-1	-1	-1	4		0	0						Untertest2.avi	0	880	547	72	111				0	Content		-72	-111	22764386	1354974238
22781	08:51:05.228	00:00:22.781	1367	-1024	-768	-1	-1	-1	-1	4	-1024	-768	-1	-1	-1	-1	4		0	0						Untertest2.avi	0	880	547	72	111				0	Content		-72	-111	22781046	1354990898
22798	08:51:05.245	00:00:22.797	1368	-1024	-768	-1	-1	-1	-1	4	-1024	-768	-1	-1	-1	-1	4		0	0						Untertest2.avi	0	880	547	72	111				0	Content		-72	-111	22797714	1355007566
22815	08:51:05.262	00:00:22.814	1369	-1024	-768	-1	-1	-1	-1	4	-1024	-768	-1	-1	-1	-1	4		0	0						Untertest2.avi	0	880	547	72	111				0	Content		-72	-111	22814647	1355024499
22831	08:51:05.278	00:00:22.831	1370	-1024	-768	-1	-1	-1	-1	4	-1024	-768	-1	-1	-1	-1	4		0	0						Untertest2.avi	0	880	547	72	111				0	Content		-72	-111	22831314	1355041166
22848	08:51:05.295	00:00:22.848	1371	-1024	-768	-1	-1	-1	-1	4	-1024	-768	-1	-1	-1	-1	4		0	0						Untertest2.avi	0	880	547	72	111				0	Content		-72	-111	22848278	1355058130
22865	08:51:05.312	00:00:22.864	1372	-1024	-768	-1	-1	-1	-1	4	-1024	-768	-1	-1	-1	-1	4		0	0						Untertest2.avi	0	880	547	72	111				0	Content		-72	-111	22864946	1355074798
22882	08:51:05.329	00:00:22.881	1373	-1024	-768	-1	-1	-1	-1	4	-1024	-768	-1	-1	-1	-1	4		0	0						Untertest2.avi	0	880	547	72	111				0	Content		-72	-111	22881614	1355091466
22899	08:51:05.346	00:00:22.898	1374	-1024	-768	-1	-1	-1	-1	4	-1024	-768	-1	-1	-1	-1	4		0	0						Untertest2.avi	0	880	547	72	111				0	Content		-72	-111	22898846	1355108698
22916	08:51:05.363	00:00:22.915	1375	-1024	-768	-1	-1	-1	-1	4	-1024	-768	-1	-1	-1	-1	4		0	0						Untertest2.avi	0	880	547	72	111				0	Content		-72	-111	22915514	1355125366
22932	08:51:05.379	00:00:22.931	1376	-1024	-768	-1	-1	-1	-1	4	-1024	-768	-1	-1	-1	-1	4		0	0						Untertest2.avi	0	880	547	72	111				0	Content		-72	-111	22931744	1355141596
22948	08:51:05.395	00:00:22.948	1377	-1024	-768	-1	-1	-1	-1	4	-1024	-768	-1	-1	-1	-1	4		0	0						Untertest2.avi	0	880	547	72	111				0	Content		-72	-111	22948412	1355158264
22965	08:51:05.412	00:00:22.965	1378	-1024	-768	-1	-1	-1	-1	4	-1024	-768	-1	-1	-1	-1	4		0	0						Untertest2.avi	0	880	547	72	111				0	Content		-72	-111	22965080	1355174932
22981	08:51:05.428	00:00:22.980	1379	-1024	-768	-1	-1	-1	-1	4	-1024	-768	-1	-1	-1	-1	4		0	0						Untertest2.avi	0	880	547	72	111				0	Content		-72	-111	22980835	1355190687
22998	08:51:05.445	00:00:22.997	1380	-1024	-768	-1	-1	-1	-1	4	-1024	-768	-1	-1	-1	-1	4		0	0						Untertest2.avi	0	880	547	72	111				0	Content		-72	-111	22997518	1355207370
23014	08:51:05.461	00:00:23.014	1381	-1024	-768	-1	-1	-1	-1	4	-1024	-768	-1	-1	-1	-1	4		0	0						Untertest2.avi	0	880	547	72	111				0	Content		-72	-111	23014185	1355224037
23031	08:51:05.478	00:00:23.030	1382	-1024	-768	-1	-1	-1	-1	4	-1024	-768	-1	-1	-1	-1	4		0	0						Untertest2.avi	0	880	547	72	111				0	Content		-72	-111	23030842	1355240694
23048	08:51:05.495	00:00:23.047	1383	-1024	-768	-1	-1	-1	-1	4	-1024	-768	-1	-1	-1	-1	4		0	0						Untertest2.avi	0	880	547	72	111				0	Content		-72	-111	23047510	1355257362
23064	08:51:05.511	00:00:23.064	1384	-1024	-768	-1	-1	-1	-1	4	-1024	-768	-1	-1	-1	-1	4		0	0						Untertest2.avi	0	880	547	72	111				0	Content		-72	-111	23064160	1355274012
23081	08:51:05.528	00:00:23.080	1385	-1024	-768	-1	-1	-1	-1	4	-1024	-768	-1	-1	-1	-1	4		0	0						Untertest2.avi	0	880	547	72	111				0	Content		-72	-111	23080828	1355290680
23097	08:51:05.544	00:00:23.097	1386	-1024	-768	-1	-1	-1	-1	4	-1024	-768	-1	-1	-1	-1	4		0	0						Untertest2.avi	0	880	547	72	111				0	Content		-72	-111	23097496	1355307348
23114	08:51:05.561	00:00:23.114	1387	-1024	-768	-1	-1	-1	-1	4	-1024	-768	-1	-1	-1	-1	4		0	0						Untertest2.avi	0	880	547	72	111				0	Content		-72	-111	23114156	1355324008
23131	08:51:05.578	00:00:23.130	1388	-1024	-768	-1	-1	-1	-1	4	-1024	-768	-1	-1	-1	-1	4		0	0						Untertest2.avi	0	880	547	72	111				0	Content		-72	-111	23130824	1355340676
23148	08:51:05.595	00:00:23.147	1389	-1024	-768	-1	-1	-1	-1	4	-1024	-768	-1	-1	-1	-1	4		0	0						Untertest2.avi	0	880	547	72	111				0	Content		-72	-111	23147662	1355357514
23164	08:51:05.611	00:00:23.164	1390	-1024	-768	-1	-1	-1	-1	4	-1024	-768	-1	-1	-1	-1	4		0	0						Untertest2.avi	0	880	547	72	111				0	Content		-72	-111	23164330	1355374182
23181	08:51:05.628	00:00:23.180	1391	-1024	-768	-1	-1	-1	-1	4	-1024	-768	-1	-1	-1	-1	4		0	0						Untertest2.avi	0	880	547	72	111				0	Content		-72	-111	23180998	1355390850
23198	08:51:05.645	00:00:23.198	1392	-1024	-768	-1	-1	-1	-1	4	-1024	-768	-1	-1	-1	-1	4		0	0						Untertest2.avi	0	880	547	72	111				0	Content		-72	-111	23198165	1355408017
23215	08:51:05.662	00:00:23.214	1393	-1024	-768	-1	-1	-1	-1	4	-1024	-768	-1	-1	-1	-1	4		0	0						Untertest2.avi	0	880	547	72	111				0	Content		-72	-111	23214833	1355424685
23232	08:51:05.679	00:00:23.231	1394	-1024	-768	-1	-1	-1	-1	4	-1024	-768	-1	-1	-1	-1	4		0	0						Untertest2.avi	0	880	547	72	111				0	Content		-72	-111	23231868	1355441720
23249	08:51:05.696	00:00:23.248	1395	-1024	-768	-1	-1	-1	-1	4	-1024	-768	-1	-1	-1	-1	4		0	0						Untertest2.avi	0	880	547	72	111				0	Content		-72	-111	23248536	1355458388
23265	08:51:05.712	00:00:23.265	1396	-1024	-768	-1	-1	-1	-1	4	-1024	-768	-1	-1	-1	-1	4		0	0						Untertest2.avi	0	880	547	72	111				0	Content		-72	-111	23265204	1355475056
23281	08:51:05.728	00:00:23.281	1397	-1024	-768	-1	-1	-1	-1	4	-1024	-768	-1	-1	-1	-1	4		0	0						Untertest2.avi	0	880	547	72	111				0	Content		-72	-111	23281261	1355491113
23298	08:51:05.745	00:00:23.297	1398	-1024	-768	-1	-1	-1	-1	4	-1024	-768	-1	-1	-1	-1	4		0	0						Untertest2.avi	0	880	547	72	111				0	Content		-72	-111	23297929	1355507781
23314	08:51:05.761	00:00:23.313	1399	-1024	-768	-1	-1	-1	-1	4	-1024	-768	-1	-1	-1	-1	4		0	0						Untertest2.avi	0	880	547	72	111				0	Content		-72	-111	23313939	1355523791
23331	08:51:05.778	00:00:23.330	1400	-1024	-768	-1	-1	-1	-1	4	-1024	-768	-1	-1	-1	-1	4		0	0						Untertest2.avi	0	880	547	72	111				0	Content		-72	-111	23330686	1355540538
23347	08:51:05.794	00:00:23.347	1401	-1024	-768	-1	-1	-1	-1	4	-1024	-768	-1	-1	-1	-1	4		0	0						Untertest2.avi	0	880	547	72	111				0	Content		-72	-111	23347314	1355557166
23364	08:51:05.811	00:00:23.363	1402	-1024	-768	-1	-1	-1	-1	4	-1024	-768	-1	-1	-1	-1	4		0	0						Untertest2.avi	0	880	547	72	111				0	Content		-72	-111	23363988	1355573840
23381	08:51:05.828	00:00:23.380	1403	-1024	-768	-1	-1	-1	-1	4	-1024	-768	-1	-1	-1	-1	4		0	0						Untertest2.avi	0	880	547	72	111				0	Content		-72	-111	23380649	1355590501
23397	08:51:05.844	00:00:23.397	1404	-1024	-768	-1	-1	-1	-1	4	-1024	-768	-1	-1	-1	-1	4		0	0						Untertest2.avi	0	880	547	72	111				0	Content		-72	-111	23397317	1355607169
23414	08:51:05.861	00:00:23.414	1405	-1024	-768	-1	-1	-1	-1	4	-1024	-768	-1	-1	-1	-1	4		0	0						Untertest2.avi	0	880	547	72	111				0	Content		-72	-111	23414250	1355624102
23431	08:51:05.878	00:00:23.430	1406	-1024	-768	-1	-1	-1	-1	4	-1024	-768	-1	-1	-1	-1	4		0	0						Untertest2.avi	0	880	547	72	111				0	Content		-72	-111	23430918	1355640770
23448	08:51:05.895	00:00:23.447	1407	-1024	-768	-1	-1	-1	-1	4	-1024	-768	-1	-1	-1	-1	4		0	0						Untertest2.avi	0	880	547	72	111				0	Content		-72	-111	23447888	1355657740
23465	08:51:05.912	00:00:23.464	1408	-1024	-768	-1	-1	-1	-1	4	-1024	-768	-1	-1	-1	-1	4		0	0						Untertest2.avi	0	880	547	72	111				0	Content		-72	-111	23464556	1355674408
23481	08:51:05.928	00:00:23.481	1409	-1024	-768	-1	-1	-1	-1	4	-1024	-768	-1	-1	-1	-1	4		0	0						Untertest2.avi	0	880	547	72	111				0	Content		-72	-111	23481224	1355691076
23499	08:51:05.946	00:00:23.498	1410	-1024	-768	-1	-1	-1	-1	4	-1024	-768	-1	-1	-1	-1	4		0	0						Untertest2.avi	0	880	547	72	111				0	Content		-72	-111	23498518	1355708370
23515	08:51:05.962	00:00:23.515	1411	-1024	-768	-1	-1	-1	-1	4	-1024	-768	-1	-1	-1	-1	4		0	0						Untertest2.avi	0	880	547	72	111				0	Content		-72	-111	23515186	1355725038
23531	08:51:05.978	00:00:23.531	1412	-1024	-768	-1	-1	-1	-1	4	-1024	-768	-1	-1	-1	-1	4		0	0						Untertest2.avi	0	880	547	72	111				0	Content		-72	-111	23531395	1355741247
23548	08:51:05.995	00:00:23.548	1413	-1024	-768	-1	-1	-1	-1	4	-1024	-768	-1	-1	-1	-1	4		0	0						Untertest2.avi	0	880	547	72	111				0	Content		-72	-111	23548063	1355757915
23565	08:51:06.012	00:00:23.564	1414	-1024	-768	-1	-1	-1	-1	4	-1024	-768	-1	-1	-1	-1	4		0	0						Untertest2.avi	0	880	547	72	111				0	Content		-72	-111	23564731	1355774583
23581	08:51:06.028	00:00:23.580	1415	-1024	-768	-1	-1	-1	-1	4	-1024	-768	-1	-1	-1	-1	4		0	0						Untertest2.avi	0	880	547	72	111				0	Content		-72	-111	23580555	1355790407
23597	08:51:06.044	00:00:23.597	1416	-1024	-768	-1	-1	-1	-1	4	-1024	-768	-1	-1	-1	-1	4		0	0						Untertest2.avi	0	880	547	72	111				0	Content		-72	-111	23597180	1355807032
23614	08:51:06.061	00:00:23.613	1417	-1024	-768	-1	-1	-1	-1	4	-1024	-768	-1	-1	-1	-1	4		0	0						Untertest2.avi	0	880	547	72	111				0	Content		-72	-111	23613864	1355823716
23631	08:51:06.078	00:00:23.630	1418	-1024	-768	-1	-1	-1	-1	4	-1024	-768	-1	-1	-1	-1	4		0	0						Untertest2.avi	0	880	547	72	111				0	Content		-72	-111	23630532	1355840384
23647	08:51:06.094	00:00:23.647	1419	-1024	-768	-1	-1	-1	-1	4	-1024	-768	-1	-1	-1	-1	4		0	0						Untertest2.avi	0	880	547	72	111				0	Content		-72	-111	23647200	1355857052
23664	08:51:06.111	00:00:23.663	1420	-1024	-768	-1	-1	-1	-1	4	-1024	-768	-1	-1	-1	-1	4		0	0						Untertest2.avi	0	880	547	72	111				0	Content		-72	-111	23663817	1355873669
23680	08:51:06.127	00:00:23.680	1421	-1024	-768	-1	-1	-1	-1	4	-1024	-768	-1	-1	-1	-1	4		0	0						Untertest2.avi	0	880	547	72	111				0	Content		-72	-111	23680485	1355890337
23697	08:51:06.144	00:00:23.697	1422	-1024	-768	-1	-1	-1	-1	4	-1024	-768	-1	-1	-1	-1	4		0	0						Untertest2.avi	0	880	547	72	111				0	Content		-72	-111	23697153	1355907005
23714	08:51:06.161	00:00:23.713	1423	-1024	-768	-1	-1	-1	-1	4	-1024	-768	-1	-1	-1	-1	4		0	0						Untertest2.avi	0	880	547	72	111				0	Content		-72	-111	23713787	1355923639
23730	08:51:06.177	00:00:23.730	1424	-1024	-768	-1	-1	-1	-1	4	-1024	-768	-1	-1	-1	-1	4		0	0						Untertest2.avi	0	880	547	72	111				0	Content		-72	-111	23730455	1355940307
23747	08:51:06.194	00:00:23.747	1425	-1024	-768	-1	-1	-1	-1	4	-1024	-768	-1	-1	-1	-1	4		0	0						Untertest2.avi	0	880	547	72	111				0	Content		-72	-111	23747278	1355957130
23764	08:51:06.211	00:00:23.763	1426	-1024	-768	-1	-1	-1	-1	4	-1024	-768	-1	-1	-1	-1	4		0	0						Untertest2.avi	0	880	547	72	111				0	Content		-72	-111	23763946	1355973798
23781	08:51:06.228	00:00:23.780	1427	-1024	-768	-1	-1	-1	-1	4	-1024	-768	-1	-1	-1	-1	4		0	0						Untertest2.avi	0	880	547	72	111				0	Content		-72	-111	23780614	1355990466
23798	08:51:06.245	00:00:23.797	1428	-1024	-768	-1	-1	-1	-1	4	-1024	-768	-1	-1	-1	-1	4		0	0						Untertest2.avi	0	880	547	72	111				0	Content		-72	-111	23797767	1356007619
23814	08:51:06.261	00:00:23.814	1429	-1024	-768	-1	-1	-1	-1	4	-1024	-768	-1	-1	-1	-1	4		0	0						Untertest2.avi	0	880	547	72	111				0	Content		-72	-111	23814434	1356024286
23831	08:51:06.278	00:00:23.831	1430	-1024	-768	-1	-1	-1	-1	4	-1024	-768	-1	-1	-1	-1	4		0	0						Untertest2.avi	0	880	547	72	111				0	Content		-72	-111	23831471	1356041323
23848	08:51:06.295	00:00:23.848	1431	-1024	-768	-1	-1	-1	-1	4	-1024	-768	-1	-1	-1	-1	4		0	0						Untertest2.avi	0	880	547	72	111				0	Content		-72	-111	23848139	1356057991
23865	08:51:06.312	00:00:23.864	1432	-1024	-768	-1	-1	-1	-1	4	-1024	-768	-1	-1	-1	-1	4		0	0						Untertest2.avi	0	880	547	72	111				0	Content		-72	-111	23864807	1356074659
23881	08:51:06.328	00:00:23.880	1433	-1024	-768	-1	-1	-1	-1	4	-1024	-768	-1	-1	-1	-1	4		0	0						Untertest2.avi	0	880	547	72	111				0	Content		-72	-111	23880864	1356090716
23898	08:51:06.345	00:00:23.897	1434	-1024	-768	-1	-1	-1	-1	4	-1024	-768	-1	-1	-1	-1	4		0	0						Untertest2.avi	0	880	547	72	111				0	Content		-72	-111	23897532	1356107384
23914	08:51:06.361	00:00:23.914	1435	-1024	-768	-1	-1	-1	-1	4	-1024	-768	-1	-1	-1	-1	4		0	0						Untertest2.avi	0	880	547	72	111				0	Content		-72	-111	23914036	1356123888
23931	08:51:06.378	00:00:23.930	1436	-1024	-768	-1	-1	-1	-1	4	-1024	-768	-1	-1	-1	-1	4		0	0						Untertest2.avi	0	880	547	72	111				0	Content		-72	-111	23930704	1356140556
23947	08:51:06.394	00:00:23.947	1437	-1024	-768	-1	-1	-1	-1	4	-1024	-768	-1	-1	-1	-1	4		0	0						Untertest2.avi	0	880	547	72	111				0	Content		-72	-111	23947372	1356157224
23964	08:51:06.411	00:00:23.963	1438	-1024	-768	-1	-1	-1	-1	4	-1024	-768	-1	-1	-1	-1	4		0	0						Untertest2.avi	0	880	547	72	111				0	Content		-72	-111	23963664	1356173516
23980	08:51:06.427	00:00:23.980	1439	-1024	-768	-1	-1	-1	-1	4	-1024	-768	-1	-1	-1	-1	4		0	0						Untertest2.avi	0	880	547	72	111				0	Content		-72	-111	23980291	1356190143
23997	08:51:06.444	00:00:23.996	1440	-1024	-768	-1	-1	-1	-1	4	-1024	-768	-1	-1	-1	-1	4		0	0						Untertest2.avi	0	880	547	72	111				0	Content		-72	-111	23996967	1356206819
24014	08:51:06.461	00:00:24.013	1441	-1024	-768	-1	-1	-1	-1	4	-1024	-768	-1	-1	-1	-1	4		0	0						Untertest2.avi	0	880	547	72	111				0	Content		-72	-111	24013626	1356223478
24030	08:51:06.477	00:00:24.030	1442	-1024	-768	-1	-1	-1	-1	4	-1024	-768	-1	-1	-1	-1	4		0	0						Untertest2.avi	0	880	547	72	111				0	Content		-72	-111	24030294	1356240146
24047	08:51:06.494	00:00:24.047	1443	-1024	-768	-1	-1	-1	-1	4	-1024	-768	-1	-1	-1	-1	4		0	0						Untertest2.avi	0	880	547	72	111				0	Content		-72	-111	24047166	1356257018
24064	08:51:06.511	00:00:24.063	1444	-1024	-768	-1	-1	-1	-1	4	-1024	-768	-1	-1	-1	-1	4		0	0						Untertest2.avi	0	880	547	72	111				0	Content		-72	-111	24063834	1356273686
24081	08:51:06.528	00:00:24.080	1445	-1024	-768	-1	-1	-1	-1	4	-1024	-768	-1	-1	-1	-1	4		0	0						Untertest2.avi	0	880	547	72	111				0	Content		-72	-111	24080819	1356290671
24097	08:51:06.544	00:00:24.097	1446	-1024	-768	-1	-1	-1	-1	4	-1024	-768	-1	-1	-1	-1	4		0	0						Untertest2.avi	0	880	547	72	111				0	Content		-72	-111	24097487	1356307339
24114	08:51:06.561	00:00:24.114	1447	-1024	-768	-1	-1	-1	-1	4	-1024	-768	-1	-1	-1	-1	4		0	0						Untertest2.avi	0	880	547	72	111				0	Content		-72	-111	24114154	1356324006
24131	08:51:06.578	00:00:24.131	1448	-1024	-768	-1	-1	-1	-1	4	-1024	-768	-1	-1	-1	-1	4		0	0						Untertest2.avi	0	880	547	72	111				0	Content		-72	-111	24131406	1356341258
24148	08:51:06.595	00:00:24.148	1449	-1024	-768	-1	-1	-1	-1	4	-1024	-768	-1	-1	-1	-1	4		0	0						Untertest2.avi	0	880	547	72	111				0	Content		-72	-111	24148074	1356357926
24164	08:51:06.611	00:00:24.164	1450	-1024	-768	-1	-1	-1	-1	4	-1024	-768	-1	-1	-1	-1	4		0	0						Untertest2.avi	0	880	547	72	111				0	Content		-72	-111	24164312	1356374164
24181	08:51:06.628	00:00:24.180	1451	-1024	-768	-1	-1	-1	-1	4	-1024	-768	-1	-1	-1	-1	4		0	0						Untertest2.avi	0	880	547	72	111				0	Content		-72	-111	24180980	1356390832
24198	08:51:06.645	00:00:24.197	1452	-1024	-768	-1	-1	-1	-1	4	-1024	-768	-1	-1	-1	-1	4		0	0						Untertest2.avi	0	880	547	72	111				0	Content		-72	-111	24197648	1356407500
24213	08:51:06.660	00:00:24.213	1453	-1024	-768	-1	-1	-1	-1	4	-1024	-768	-1	-1	-1	-1	4		0	0						Untertest2.avi	0	880	547	72	111				0	Content		-72	-111	24213409	1356423261
24230	08:51:06.677	00:00:24.230	1454	-1024	-768	-1	-1	-1	-1	4	-1024	-768	-1	-1	-1	-1	4		0	0						Untertest2.avi	0	880	547	72	111				0	Content		-72	-111	24230172	1356440024
24247	08:51:06.694	00:00:24.246	1455	-1024	-768	-1	-1	-1	-1	4	-1024	-768	-1	-1	-1	-1	4		0	0						Untertest2.avi	0	880	547	72	111				0	Content		-72	-111	24246854	1356456706
24264	08:51:06.711	00:00:24.263	1456	-1024	-768	-1	-1	-1	-1	4	-1024	-768	-1	-1	-1	-1	4		0	0						Untertest2.avi	0	880	547	72	111				0	Content		-72	-111	24263522	1356473374
24280	08:51:06.727	00:00:24.280	1457	-1024	-768	-1	-1	-1	-1	4	-1024	-768	-1	-1	-1	-1	4		0	0						Untertest2.avi	0	880	547	72	111				0	Content		-72	-111	24280190	1356490042
24297	08:51:06.744	00:00:24.296	1458	-1024	-768	-1	-1	-1	-1	4	-1024	-768	-1	-1	-1	-1	4		0	0						Untertest2.avi	0	880	547	72	111				0	Content		-72	-111	24296805	1356506657
24313	08:51:06.760	00:00:24.313	1459	-1024	-768	-1	-1	-1	-1	4	-1024	-768	-1	-1	-1	-1	4		0	0						Untertest2.avi	0	880	547	72	111				0	Content		-72	-111	24313472	1356523324
24330	08:51:06.777	00:00:24.330	1460	-1024	-768	-1	-1	-1	-1	4	-1024	-768	-1	-1	-1	-1	4		0	0						Untertest2.avi	0	880	547	72	111				0	Content		-72	-111	24330140	1356539992
24347	08:51:06.794	00:00:24.346	1461	-1024	-768	-1	-1	-1	-1	4	-1024	-768	-1	-1	-1	-1	4		0	0						Untertest2.avi	0	880	547	72	111				0	Content		-72	-111	24346773	1356556625
24363	08:51:06.810	00:00:24.363	1462	-1024	-768	-1	-1	-1	-1	4	-1024	-768	-1	-1	-1	-1	4		0	0						Untertest2.avi	0	880	547	72	111				0	Content		-72	-111	24363441	1356573293
24380	08:51:06.827	00:00:24.380	1463	-1024	-768	-1	-1	-1	-1	4	-1024	-768	-1	-1	-1	-1	4		0	0						Untertest2.avi	0	880	547	72	111				0	Content		-72	-111	24380263	1356590115
24397	08:51:06.844	00:00:24.396	1464	-1024	-768	-1	-1	-1	-1	4	-1024	-768	-1	-1	-1	-1	4		0	0						Untertest2.avi	0	880	547	72	111				0	Content		-72	-111	24396931	1356606783
24414	08:51:06.861	00:00:24.413	1465	-1024	-768	-1	-1	-1	-1	4	-1024	-768	-1	-1	-1	-1	4		0	0						Untertest2.avi	0	880	547	72	111				0	Content		-72	-111	24413598	1356623450
24431	08:51:06.878	00:00:24.430	1466	-1024	-768	-1	-1	-1	-1	4	-1024	-768	-1	-1	-1	-1	4		0	0						Untertest2.avi	0	880	547	72	111				0	Content		-72	-111	24430751	1356640603
24447	08:51:06.894	00:00:24.447	1467	-1024	-768	-1	-1	-1	-1	4	-1024	-768	-1	-1	-1	-1	4		0	0						Untertest2.avi	0	880	547	72	111				0	Content		-72	-111	24447419	1356657271
24464	08:51:06.911	00:00:24.464	1468	-1024	-768	-1	-1	-1	-1	4	-1024	-768	-1	-1	-1	-1	4		0	0						Untertest2.avi	0	880	547	72	111				0	Content		-72	-111	24464455	1356674307
24481	08:51:06.928	00:00:24.481	1469	-1024	-768	-1	-1	-1	-1	4	-1024	-768	-1	-1	-1	-1	4		0	0						Untertest2.avi	0	880	547	72	111				0	Content		-72	-111	24481123	1356690975
24498	08:51:06.945	00:00:24.497	1470	-1024	-768	-1	-1	-1	-1	4	-1024	-768	-1	-1	-1	-1	4		0	0						Untertest2.avi	0	880	547	72	111				0	Content		-72	-111	24497791	1356707643
24514	08:51:06.961	00:00:24.513	1471	-1024	-768	-1	-1	-1	-1	4	-1024	-768	-1	-1	-1	-1	4		0	0						Untertest2.avi	0	880	547	72	111				0	Content		-72	-111	24513853	1356723705
24531	08:51:06.978	00:00:24.530	1472	-1024	-768	-1	-1	-1	-1	4	-1024	-768	-1	-1	-1	-1	4		0	0						Untertest2.avi	0	880	547	72	111				0	Content		-72	-111	24530521	1356740373
24547	08:51:06.994	00:00:24.546	1473	-1024	-768	-1	-1	-1	-1	4	-1024	-768	-1	-1	-1	-1	4		0	0						Untertest2.avi	0	880	547	72	111				0	Content		-72	-111	24546985	1356756837
24564	08:51:07.011	00:00:24.563	1474	-1024	-768	-1	-1	-1	-1	4	-1024	-768	-1	-1	-1	-1	4		0	0						Untertest2.avi	0	880	547	72	111				0	Content		-72	-111	24563653	1356773505
24580	08:51:07.027	00:00:24.580	1475	-1024	-768	-1	-1	-1	-1	4	-1024	-768	-1	-1	-1	-1	4		0	0						Untertest2.avi	0	880	547	72	111				0	Content		-72	-111	24580321	1356790173
24597	08:51:07.044	00:00:24.596	1476	-1024	-768	-1	-1	-1	-1	4	-1024	-768	-1	-1	-1	-1	4		0	0						Untertest2.avi	0	880	547	72	111				0	Content		-72	-111	24596526	1356806378
24613	08:51:07.060	00:00:24.613	1477	-1024	-768	-1	-1	-1	-1	4	-1024	-768	-1	-1	-1	-1	4		0	0						Untertest2.avi	0	880	547	72	111				0	Content		-72	-111	24613274	1356823126
24630	08:51:07.077	00:00:24.629	1478	-1024	-768	-1	-1	-1	-1	4	-1024	-768	-1	-1	-1	-1	4		0	0						Untertest2.avi	0	880	547	72	111				0	Content		-72	-111	24629953	1356839805
24647	08:51:07.094	00:00:24.646	1479	-1024	-768	-1	-1	-1	-1	4	-1024	-768	-1	-1	-1	-1	4		0	0						Untertest2.avi	0	880	547	72	111				0	Content		-72	-111	24646550	1356856402
24663	08:51:07.110	00:00:24.663	1480	-1024	-768	-1	-1	-1	-1	4	-1024	-768	-1	-1	-1	-1	4		0	0						Untertest2.avi	0	880	547	72	111				0	Content		-72	-111	24663218	1356873070
24680	08:51:07.127	00:00:24.680	1481	-1024	-768	-1	-1	-1	-1	4	-1024	-768	-1	-1	-1	-1	4		0	0						Untertest2.avi	0	880	547	72	111				0	Content		-72	-111	24680120	1356889972
24697	08:51:07.144	00:00:24.696	1482	-1024	-768	-1	-1	-1	-1	4	-1024	-768	-1	-1	-1	-1	4		0	0						Untertest2.avi	0	880	547	72	111				0	Content		-72	-111	24696788	1356906640
24714	08:51:07.161	00:00:24.713	1483	-1024	-768	-1	-1	-1	-1	4	-1024	-768	-1	-1	-1	-1	4		0	0						Untertest2.avi	0	880	547	72	111				0	Content		-72	-111	24713782	1356923634
24730	08:51:07.177	00:00:24.730	1484	-1024	-768	-1	-1	-1	-1	4	-1024	-768	-1	-1	-1	-1	4		0	0						Untertest2.avi	0	880	547	72	111				0	Content		-72	-111	24730450	1356940302
24747	08:51:07.194	00:00:24.747	1485	-1024	-768	-1	-1	-1	-1	4	-1024	-768	-1	-1	-1	-1	4		0	0						Untertest2.avi	0	880	547	72	111				0	Content		-72	-111	24747118	1356956970
24764	08:51:07.211	00:00:24.764	1486	-1024	-768	-1	-1	-1	-1	4	-1024	-768	-1	-1	-1	-1	4		0	0						Untertest2.avi	0	880	547	72	111				0	Content		-72	-111	24764382	1356974234
24781	08:51:07.228	00:00:24.781	1487	-1024	-768	-1	-1	-1	-1	4	-1024	-768	-1	-1	-1	-1	4		0	0						Untertest2.avi	0	880	547	72	111				0	Content		-72	-111	24781050	1356990902
24797	08:51:07.244	00:00:24.797	1488	-1024	-768	-1	-1	-1	-1	4	-1024	-768	-1	-1	-1	-1	4		0	0						Untertest2.avi	0	880	547	72	111				0	Content		-72	-111	24797290	1357007142
24814	08:51:07.261	00:00:24.813	1489	-1024	-768	-1	-1	-1	-1	4	-1024	-768	-1	-1	-1	-1	4		0	0						Untertest2.avi	0	880	547	72	111				0	Content		-72	-111	24813957	1357023809
24831	08:51:07.278	00:00:24.830	1490	-1024	-768	-1	-1	-1	-1	4	-1024	-768	-1	-1	-1	-1	4		0	0						Untertest2.avi	0	880	547	72	111				0	Content		-72	-111	24830625	1357040477
24846	08:51:07.293	00:00:24.846	1491	-1024	-768	-1	-1	-1	-1	4	-1024	-768	-1	-1	-1	-1	4		0	0						Untertest2.avi	0	880	547	72	111				0	Content		-72	-111	24846390	1357056242
24863	08:51:07.310	00:00:24.863	1492	-1024	-768	-1	-1	-1	-1	4	-1024	-768	-1	-1	-1	-1	4		0	0						Untertest2.avi	0	880	547	72	111				0	Content		-72	-111	24863013	1357072865
24880	08:51:07.327	00:00:24.879	1493	-1024	-768	-1	-1	-1	-1	4	-1024	-768	-1	-1	-1	-1	4		0	0						Untertest2.avi	0	880	547	72	111				0	Content		-72	-111	24879763	1357089615
24896	08:51:07.343	00:00:24.896	1494	-1024	-768	-1	-1	-1	-1	4	-1024	-768	-1	-1	-1	-1	4		0	0						Untertest2.avi	0	880	547	72	111				0	Content		-72	-111	24896386	1357106238
24913	08:51:07.360	00:00:24.913	1495	-1024	-768	-1	-1	-1	-1	4	-1024	-768	-1	-1	-1	-1	4		0	0						Untertest2.avi	0	880	547	72	111				0	Content		-72	-111	24913054	1357122906
24930	08:51:07.377	00:00:24.929	1496	-1024	-768	-1	-1	-1	-1	4	-1024	-768	-1	-1	-1	-1	4		0	0						Untertest2.avi	0	880	547	72	111				0	Content		-72	-111	24929719	1357139571
24946	08:51:07.393	00:00:24.946	1497	-1024	-768	-1	-1	-1	-1	4	-1024	-768	-1	-1	-1	-1	4		0	0						Untertest2.avi	0	880	547	72	111				0	Content		-72	-111	24946387	1357156239
24963	08:51:07.410	00:00:24.963	1498	-1024	-768	-1	-1	-1	-1	4	-1024	-768	-1	-1	-1	-1	4		0	0						Untertest2.avi	0	880	547	72	111				0	Content		-72	-111	24963221	1357173073
24980	08:51:07.427	00:00:24.979	1499	-1024	-768	-1	-1	-1	-1	4	-1024	-768	-1	-1	-1	-1	4		0	0						Untertest2.avi	0	880	547	72	111				0	Content		-72	-111	24979889	1357189741
24997	08:51:07.444	00:00:24.996	1500	-1024	-768	-1	-1	-1	-1	4	-1024	-768	-1	-1	-1	-1	4		0	0						Untertest2.avi	0	880	547	72	111				0	Content		-72	-111	24996557	1357206409
25014	08:51:07.461	00:00:25.013	1501	-1024	-768	-1	-1	-1	-1	4	-1024	-768	-1	-1	-1	-1	4		0	0						Untertest2.avi	0	880	547	72	111				0	Content		-72	-111	25013719	1357223571
25030	08:51:07.477	00:00:25.030	1502	-1024	-768	-1	-1	-1	-1	4	-1024	-768	-1	-1	-1	-1	4		0	0						Untertest2.avi	0	880	547	72	111				0	Content		-72	-111	25030387	1357240239
25047	08:51:07.494	00:00:25.047	1503	-1024	-768	-1	-1	-1	-1	4	-1024	-768	-1	-1	-1	-1	4		0	0						Untertest2.avi	0	880	547	72	111				0	Content		-72	-111	25047426	1357257278
25064	08:51:07.511	00:00:25.064	1504	-1024	-768	-1	-1	-1	-1	4	-1024	-768	-1	-1	-1	-1	4		0	0						Untertest2.avi	0	880	547	72	111				0	Content		-72	-111	25064094	1357273946
25081	08:51:07.528	00:00:25.080	1505	-1024	-768	-1	-1	-1	-1	4	-1024	-768	-1	-1	-1	-1	4		0	0						Untertest2.avi	0	880	547	72	111				0	Content		-72	-111	25080762	1357290614
25097	08:51:07.544	00:00:25.096	1506	-1024	-768	-1	-1	-1	-1	4	-1024	-768	-1	-1	-1	-1	4		0	0						Untertest2.avi	0	880	547	72	111				0	Content		-72	-111	25096821	1357306673
25113	08:51:07.560	00:00:25.113	1507	-1024	-768	-1	-1	-1	-1	4	-1024	-768	-1	-1	-1	-1	4		0	0						Untertest2.avi	0	880	547	72	111				0	Content		-72	-111	25113488	1357323340
25130	08:51:07.577	00:00:25.129	1508	-1024	-768	-1	-1	-1	-1	4	-1024	-768	-1	-1	-1	-1	4		0	0						Untertest2.avi	0	880	547	72	111				0	Content		-72	-111	25129952	1357339804
25147	08:51:07.594	00:00:25.146	1509	-1024	-768	-1	-1	-1	-1	4	-1024	-768	-1	-1	-1	-1	4		0	0						Untertest2.avi	0	880	547	72	111				0	Content		-72	-111	25146620	1357356472
25163	08:51:07.610	00:00:25.163	1510	-1024	-768	-1	-1	-1	-1	4	-1024	-768	-1	-1	-1	-1	4		0	0						Untertest2.avi	0	880	547	72	111				0	Content		-72	-111	25163288	1357373140
25179	08:51:07.626	00:00:25.179	1511	-1024	-768	-1	-1	-1	-1	4	-1024	-768	-1	-1	-1	-1	4		0	0						Untertest2.avi	0	880	547	72	111				0	Content		-72	-111	25179499	1357389351
25196	08:51:07.643	00:00:25.196	1512	-1024	-768	-1	-1	-1	-1	4	-1024	-768	-1	-1	-1	-1	4		0	0						Untertest2.avi	0	880	547	72	111				0	Content		-72	-111	25196120	1357405972
25213	08:51:07.660	00:00:25.212	1513	-1024	-768	-1	-1	-1	-1	4	-1024	-768	-1	-1	-1	-1	4		0	0						Untertest2.avi	0	880	547	72	111				0	Content		-72	-111	25212922	1357422774
25230	08:51:07.677	00:00:25.229	1514	-1024	-768	-1	-1	-1	-1	4	-1024	-768	-1	-1	-1	-1	4		0	0						Untertest2.avi	0	880	547	72	111				0	Content		-72	-111	25229531	1357439383
25246	08:51:07.693	00:00:25.246	1515	-1024	-768	-1	-1	-1	-1	4	-1024	-768	-1	-1	-1	-1	4		0	0						Untertest2.avi	0	880	547	72	111				0	Content		-72	-111	25246199	1357456051
25263	08:51:07.710	00:00:25.263	1516	-1024	-768	-1	-1	-1	-1	4	-1024	-768	-1	-1	-1	-1	4		0	0						Untertest2.avi	0	880	547	72	111				0	Content		-72	-111	25263104	1357472956
25280	08:51:07.727	00:00:25.279	1517	-1024	-768	-1	-1	-1	-1	4	-1024	-768	-1	-1	-1	-1	4		0	0						Untertest2.avi	0	880	547	72	111				0	Content		-72	-111	25279772	1357489624
25297	08:51:07.744	00:00:25.296	1518	-1024	-768	-1	-1	-1	-1	4	-1024	-768	-1	-1	-1	-1	4		0	0						Untertest2.avi	0	880	547	72	111				0	Content		-72	-111	25296764	1357506616
25313	08:51:07.760	00:00:25.313	1519	-1024	-768	-1	-1	-1	-1	4	-1024	-768	-1	-1	-1	-1	4		0	0						Untertest2.avi	0	880	547	72	111				0	Content		-72	-111	25313431	1357523283
25330	08:51:07.777	00:00:25.330	1520	-1024	-768	-1	-1	-1	-1	4	-1024	-768	-1	-1	-1	-1	4		0	0						Untertest2.avi	0	880	547	72	111				0	Content		-72	-111	25330099	1357539951
25347	08:51:07.794	00:00:25.347	1521	-1024	-768	-1	-1	-1	-1	4	-1024	-768	-1	-1	-1	-1	4		0	0						Untertest2.avi	0	880	547	72	111				0	Content		-72	-111	25347360	1357557212
25364	08:51:07.811	00:00:25.364	1522	-1024	-768	-1	-1	-1	-1	4	-1024	-768	-1	-1	-1	-1	4		0	0						Untertest2.avi	0	880	547	72	111				0	Content		-72	-111	25364028	1357573880
25380	08:51:07.827	00:00:25.380	1523	-1024	-768	-1	-1	-1	-1	4	-1024	-768	-1	-1	-1	-1	4		0	0						Untertest2.avi	0	880	547	72	111				0	Content		-72	-111	25380267	1357590119
25397	08:51:07.844	00:00:25.396	1524	-1024	-768	-1	-1	-1	-1	4	-1024	-768	-1	-1	-1	-1	4		0	0						Untertest2.avi	0	880	547	72	111				0	Content		-72	-111	25396935	1357606787
25414	08:51:07.861	00:00:25.413	1525	-1024	-768	-1	-1	-1	-1	4	-1024	-768	-1	-1	-1	-1	4		0	0						Untertest2.avi	0	880	547	72	111				0	Content		-72	-111	25413602	1357623454
25429	08:51:07.876	00:00:25.429	1526	-1024	-768	-1	-1	-1	-1	4	-1024	-768	-1	-1	-1	-1	4		0	0						Untertest2.avi	0	880	547	72	111				0	Content		-72	-111	25429366	1357639218
25446	08:51:07.893	00:00:25.445	1527	-1024	-768	-1	-1	-1	-1	4	-1024	-768	-1	-1	-1	-1	4		0	0						Untertest2.avi	0	880	547	72	111				0	Content		-72	-111	25445989	1357655841
25463	08:51:07.910	00:00:25.462	1528	-1024	-768	-1	-1	-1	-1	4	-1024	-768	-1	-1	-1	-1	4		0	0						Untertest2.avi	0	880	547	72	111				0	Content		-72	-111	25462675	1357672527
25479	08:51:07.926	00:00:25.479	1529	-1024	-768	-1	-1	-1	-1	4	-1024	-768	-1	-1	-1	-1	4		0	0						Untertest2.avi	0	880	547	72	111				0	Content		-72	-111	25479343	1357689195
25496	08:51:07.943	00:00:25.496	1530	-1024	-768	-1	-1	-1	-1	4	-1024	-768	-1	-1	-1	-1	4		0	0						Untertest2.avi	0	880	547	72	111				0	Content		-72	-111	25496010	1357705862
25513	08:51:07.960	00:00:25.512	1531	-1024	-768	-1	-1	-1	-1	4	-1024	-768	-1	-1	-1	-1	4		0	0						Untertest2.avi	0	880	547	72	111				0	Content		-72	-111	25512671	1357722523
25529	08:51:07.976	00:00:25.529	1532	-1024	-768	-1	-1	-1	-1	4	-1024	-768	-1	-1	-1	-1	4		0	0						Untertest2.avi	0	880	547	72	111				0	Content		-72	-111	25529339	1357739191
25546	08:51:07.993	00:00:25.546	1533	-1024	-768	-1	-1	-1	-1	4	-1024	-768	-1	-1	-1	-1	4		0	0						Untertest2.avi	0	880	547	72	111				0	Content		-72	-111	25546007	1357755859
25563	08:51:08.010	00:00:25.562	1534	-1024	-768	-1	-1	-1	-1	4	-1024	-768	-1	-1	-1	-1	4		0	0						Untertest2.avi	0	880	547	72	111				0	Content		-72	-111	25562629	1357772481
25579	08:51:08.026	00:00:25.579	1535	-1024	-768	-1	-1	-1	-1	4	-1024	-768	-1	-1	-1	-1	4		0	0						Untertest2.avi	0	880	547	72	111				0	Content		-72	-111	25579297	1357789149
25596	08:51:08.043	00:00:25.596	1536	-1024	-768	-1	-1	-1	-1	4	-1024	-768	-1	-1	-1	-1	4		0	0						Untertest2.avi	0	880	547	72	111				0	Content		-72	-111	25596152	1357806004
25613	08:51:08.060	00:00:25.612	1537	-1024	-768	-1	-1	-1	-1	4	-1024	-768	-1	-1	-1	-1	4		0	0						Untertest2.avi	0	880	547	72	111				0	Content		-72	-111	25612820	1357822672
25629	08:51:08.076	00:00:25.629	1538	-1024	-768	-1	-1	-1	-1	4	-1024	-768	-1	-1	-1	-1	4		0	0						Untertest2.avi	0	880	547	72	111				0	Content		-72	-111	25629488	1357839340
25647	08:51:08.094	00:00:25.646	1539	-1024	-768	-1	-1	-1	-1	4	-1024	-768	-1	-1	-1	-1	4		0	0						Untertest2.avi	0	880	547	72	111				0	Content		-72	-111	25646613	1357856465
25663	08:51:08.110	00:00:25.663	1540	-1024	-768	-1	-1	-1	-1	4	-1024	-768	-1	-1	-1	-1	4		0	0						Untertest2.avi	0	880	547	72	111				0	Content		-72	-111	25663281	1357873133
25680	08:51:08.127	00:00:25.680	1541	-1024	-768	-1	-1	-1	-1	4	-1024	-768	-1	-1	-1	-1	4		0	0						Untertest2.avi	0	880	547	72	111				0	Content		-72	-111	25680308	1357890160
25697	08:51:08.144	00:00:25.696	1542	-1024	-768	-1	-1	-1	-1	4	-1024	-768	-1	-1	-1	-1	4		0	0						Untertest2.avi	0	880	547	72	111				0	Content		-72	-111	25696976	1357906828
25714	08:51:08.161	00:00:25.713	1543	-1024	-768	-1	-1	-1	-1	4	-1024	-768	-1	-1	-1	-1	4		0	0						Untertest2.avi	0	880	547	72	111				0	Content		-72	-111	25713643	1357923495
25730	08:51:08.177	00:00:25.729	1544	-1024	-768	-1	-1	-1	-1	4	-1024	-768	-1	-1	-1	-1	4		0	0						Untertest2.avi	0	880	547	72	111				0	Content		-72	-111	25729751	1357939603
25746	08:51:08.193	00:00:25.746	1545	-1024	-768	-1	-1	-1	-1	4	-1024	-768	-1	-1	-1	-1	4		0	0						Untertest2.avi	0	880	547	72	111				0	Content		-72	-111	25746419	1357956271
25763	08:51:08.210	00:00:25.762	1546	-1024	-768	-1	-1	-1	-1	4	-1024	-768	-1	-1	-1	-1	4		0	0						Untertest2.avi	0	880	547	72	111				0	Content		-72	-111	25762901	1357972753
25780	08:51:08.227	00:00:25.779	1547	-1024	-768	-1	-1	-1	-1	4	-1024	-768	-1	-1	-1	-1	4		0	0						Untertest2.avi	0	880	547	72	111				0	Content		-72	-111	25779569	1357989421
25796	08:51:08.243	00:00:25.796	1548	-1024	-768	-1	-1	-1	-1	4	-1024	-768	-1	-1	-1	-1	4		0	0						Untertest2.avi	0	880	547	72	111				0	Content		-72	-111	25796236	1358006088
25812	08:51:08.259	00:00:25.812	1549	-1024	-768	-1	-1	-1	-1	4	-1024	-768	-1	-1	-1	-1	4		0	0						Untertest2.avi	0	880	547	72	111				0	Content		-72	-111	25812483	1358022335
25829	08:51:08.276	00:00:25.829	1550	-1024	-768	-1	-1	-1	-1	4	-1024	-768	-1	-1	-1	-1	4		0	0						Untertest2.avi	0	880	547	72	111				0	Content		-72	-111	25829109	1358038961
25846	08:51:08.293	00:00:25.845	1551	-1024	-768	-1	-1	-1	-1	4	-1024	-768	-1	-1	-1	-1	4		0	0						Untertest2.avi	0	880	547	72	111				0	Content		-72	-111	25845910	1358055762
25863	08:51:08.310	00:00:25.862	1552	-1024	-768	-1	-1	-1	-1	4	-1024	-768	-1	-1	-1	-1	4		0	0						Untertest2.avi	0	880	547	72	111				0	Content		-72	-111	25862507	1358072359
25879	08:51:08.326	00:00:25.879	1553	-1024	-768	-1	-1	-1	-1	4	-1024	-768	-1	-1	-1	-1	4		0	0						Untertest2.avi	0	880	547	72	111				0	Content		-72	-111	25879175	1358089027
25896	08:51:08.343	00:00:25.896	1554	-1024	-768	-1	-1	-1	-1	4	-1024	-768	-1	-1	-1	-1	4		0	0						Untertest2.avi	0	880	547	72	111				0	Content		-72	-111	25896077	1358105929
25913	08:51:08.360	00:00:25.912	1555	-1024	-768	-1	-1	-1	-1	4	-1024	-768	-1	-1	-1	-1	4		0	0						Untertest2.avi	0	880	547	72	111				0	Content		-72	-111	25912745	1358122597
25930	08:51:08.377	00:00:25.929	1556	-1024	-768	-1	-1	-1	-1	4	-1024	-768	-1	-1	-1	-1	4		0	0						Untertest2.avi	0	880	547	72	111				0	Content		-72	-111	25929698	1358139550
25946	08:51:08.393	00:00:25.946	1557	-1024	-768	-1	-1	-1	-1	4	-1024	-768	-1	-1	-1	-1	4		0	0						Untertest2.avi	0	880	547	72	111				0	Content		-72	-111	25946366	1358156218
25963	08:51:08.410	00:00:25.963	1558	-1024	-768	-1	-1	-1	-1	4	-1024	-768	-1	-1	-1	-1	4		0	0						Untertest2.avi	0	880	547	72	111				0	Content		-72	-111	25963034	1358172886
25980	08:51:08.427	00:00:25.980	1559	-1024	-768	-1	-1	-1	-1	4	-1024	-768	-1	-1	-1	-1	4		0	0						Untertest2.avi	0	880	547	72	111				0	Content		-72	-111	25980319	1358190171
25997	08:51:08.444	00:00:25.996	1560	-1024	-768	-1	-1	-1	-1	4	-1024	-768	-1	-1	-1	-1	4		0	0						Untertest2.avi	0	880	547	72	111				0	Content		-72	-111	25996987	1358206839
26013	08:51:08.460	00:00:26.013	1561	-1024	-768	-1	-1	-1	-1	4	-1024	-768	-1	-1	-1	-1	4		0	0						Untertest2.avi	0	880	547	72	111				0	Content		-72	-111	26013234	1358223086
26030	08:51:08.477	00:00:26.029	1562	-1024	-768	-1	-1	-1	-1	4	-1024	-768	-1	-1	-1	-1	4		0	0						Untertest2.avi	0	880	547	72	111				0	Content		-72	-111	26029902	1358239754
26047	08:51:08.494	00:00:26.046	1563	-1024	-768	-1	-1	-1	-1	4	-1024	-768	-1	-1	-1	-1	4		0	0						Untertest2.avi	0	880	547	72	111				0	Content		-72	-111	26046570	1358256422
26062	08:51:08.509	00:00:26.062	1564	-1024	-768	-1	-1	-1	-1	4	-1024	-768	-1	-1	-1	-1	4		0	0						Untertest2.avi	0	880	547	72	111				0	Content		-72	-111	26062352	1358272204
26079	08:51:08.526	00:00:26.078	1565	-1024	-768	-1	-1	-1	-1	4	-1024	-768	-1	-1	-1	-1	4		0	0						Untertest2.avi	0	880	547	72	111				0	Content		-72	-111	26078975	1358288827
26096	08:51:08.543	00:00:26.095	1566	-1024	-768	-1	-1	-1	-1	4	-1024	-768	-1	-1	-1	-1	4		0	0						Untertest2.avi	0	880	547	72	111				0	Content		-72	-111	26095659	1358305511
26112	08:51:08.559	00:00:26.112	1567	-1024	-768	-1	-1	-1	-1	4	-1024	-768	-1	-1	-1	-1	4		0	0						Untertest2.avi	0	880	547	72	111				0	Content		-72	-111	26112327	1358322179
26129	08:51:08.576	00:00:26.128	1568	-1024	-768	-1	-1	-1	-1	4	-1024	-768	-1	-1	-1	-1	4		0	0						Untertest2.avi	0	880	547	72	111				0	Content		-72	-111	26128995	1358338847
26146	08:51:08.593	00:00:26.145	1569	-1024	-768	-1	-1	-1	-1	4	-1024	-768	-1	-1	-1	-1	4		0	0						Untertest2.avi	0	880	547	72	111				0	Content		-72	-111	26145654	1358355506
26162	08:51:08.609	00:00:26.162	1570	-1024	-768	-1	-1	-1	-1	4	-1024	-768	-1	-1	-1	-1	4		0	0						Untertest2.avi	0	880	547	72	111				0	Content		-72	-111	26162322	1358372174
26179	08:51:08.626	00:00:26.178	1571	-1024	-768	-1	-1	-1	-1	4	-1024	-768	-1	-1	-1	-1	4		0	0						Untertest2.avi	0	880	547	72	111				0	Content		-72	-111	26178990	1358388842
26196	08:51:08.643	00:00:26.195	1572	-1024	-768	-1	-1	-1	-1	4	-1024	-768	-1	-1	-1	-1	4		0	0						Untertest2.avi	0	880	547	72	111				0	Content		-72	-111	26195605	1358405457
26212	08:51:08.659	00:00:26.212	1573	-1024	-768	-1	-1	-1	-1	4	-1024	-768	-1	-1	-1	-1	4		0	0						Untertest2.avi	0	880	547	72	111				0	Content		-72	-111	26212273	1358422125
26229	08:51:08.676	00:00:26.229	1574	-1024	-768	-1	-1	-1	-1	4	-1024	-768	-1	-1	-1	-1	4		0	0						Untertest2.avi	0	880	547	72	111				0	Content		-72	-111	26229131	1358438983
26246	08:51:08.693	00:00:26.245	1575	-1024	-768	-1	-1	-1	-1	4	-1024	-768	-1	-1	-1	-1	4		0	0						Untertest2.avi	0	880	547	72	111				0	Content		-72	-111	26245799	1358455651
26262	08:51:08.709	00:00:26.262	1576	-1024	-768	-1	-1	-1	-1	4	-1024	-768	-1	-1	-1	-1	4		0	0						Untertest2.avi	0	880	547	72	111				0	Content		-72	-111	26262467	1358472319
26280	08:51:08.727	00:00:26.279	1577	-1024	-768	-1	-1	-1	-1	4	-1024	-768	-1	-1	-1	-1	4		0	0						Untertest2.avi	0	880	547	72	111				0	Content		-72	-111	26279600	1358489452
26296	08:51:08.743	00:00:26.296	1578	-1024	-768	-1	-1	-1	-1	4	-1024	-768	-1	-1	-1	-1	4		0	0						Untertest2.avi	0	880	547	72	111				0	Content		-72	-111	26296267	1358506119
26313	08:51:08.760	00:00:26.313	1579	-1024	-768	-1	-1	-1	-1	4	-1024	-768	-1	-1	-1	-1	4		0	0						Untertest2.avi	0	880	547	72	111				0	Content		-72	-111	26313296	1358523148
26330	08:51:08.777	00:00:26.329	1580	-1024	-768	-1	-1	-1	-1	4	-1024	-768	-1	-1	-1	-1	4		0	0						Untertest2.avi	0	880	547	72	111				0	Content		-72	-111	26329964	1358539816
26347	08:51:08.794	00:00:26.346	1581	-1024	-768	-1	-1	-1	-1	4	-1024	-768	-1	-1	-1	-1	4		0	0						Untertest2.avi	0	880	547	72	111				0	Content		-72	-111	26346632	1358556484
26363	08:51:08.810	00:00:26.362	1582	-1024	-768	-1	-1	-1	-1	4	-1024	-768	-1	-1	-1	-1	4		0	0						Untertest2.avi	0	880	547	72	111				0	Content		-72	-111	26362737	1358572589
26379	08:51:08.826	00:00:26.379	1583	-1024	-768	-1	-1	-1	-1	4	-1024	-768	-1	-1	-1	-1	4		0	0						Untertest2.avi	0	880	547	72	111				0	Content		-72	-111	26379405	1358589257
26396	08:51:08.843	00:00:26.395	1584	-1024	-768	-1	-1	-1	-1	4	-1024	-768	-1	-1	-1	-1	4		0	0						Untertest2.avi	0	880	547	72	111				0	Content		-72	-111	26395885	1358605737
26413	08:51:08.860	00:00:26.412	1585	-1024	-768	-1	-1	-1	-1	4	-1024	-768	-1	-1	-1	-1	4		0	0						Untertest2.avi	0	880	547	72	111				0	Content		-72	-111	26412553	1358622405
26429	08:51:08.876	00:00:26.429	1586	-1024	-768	-1	-1	-1	-1	4	-1024	-768	-1	-1	-1	-1	4		0	0						Untertest2.avi	0	880	547	72	111				0	Content		-72	-111	26429221	1358639073
26445	08:51:08.892	00:00:26.445	1587	-1024	-768	-1	-1	-1	-1	4	-1024	-768	-1	-1	-1	-1	4		0	0						Untertest2.avi	0	880	547	72	111				0	Content		-72	-111	26445464	1358655316
26462	08:51:08.909	00:00:26.462	1588	-1024	-768	-1	-1	-1	-1	4	-1024	-768	-1	-1	-1	-1	4		0	0						Untertest2.avi	0	880	547	72	111				0	Content		-72	-111	26462091	1358671943
26479	08:51:08.926	00:00:26.478	1589	-1024	-768	-1	-1	-1	-1	4	-1024	-768	-1	-1	-1	-1	4		0	0						Untertest2.avi	0	880	547	72	111				0	Content		-72	-111	26478767	1358688619
26495	08:51:08.942	00:00:26.495	1590	-1024	-768	-1	-1	-1	-1	4	-1024	-768	-1	-1	-1	-1	4		0	0						Untertest2.avi	0	880	547	72	111				0	Content		-72	-111	26495427	1358705279
26512	08:51:08.959	00:00:26.512	1591	-1024	-768	-1	-1	-1	-1	4	-1024	-768	-1	-1	-1	-1	4		0	0						Untertest2.avi	0	880	547	72	111				0	Content		-72	-111	26512095	1358721947
26529	08:51:08.976	00:00:26.529	1592	-1024	-768	-1	-1	-1	-1	4	-1024	-768	-1	-1	-1	-1	4		0	0						Untertest2.avi	0	880	547	72	111				0	Content		-72	-111	26529029	1358738881
26546	08:51:08.993	00:00:26.545	1593	-1024	-768	-1	-1	-1	-1	4	-1024	-768	-1	-1	-1	-1	4		0	0						Untertest2.avi	0	880	547	72	111				0	Content		-72	-111	26545697	1358755549
26563	08:51:09.010	00:00:26.562	1594	-1024	-768	-1	-1	-1	-1	4	-1024	-768	-1	-1	-1	-1	4		0	0						Untertest2.avi	0	880	547	72	111				0	Content		-72	-111	26562661	1358772513
26579	08:51:09.026	00:00:26.579	1595	-1024	-768	-1	-1	-1	-1	4	-1024	-768	-1	-1	-1	-1	4		0	0						Untertest2.avi	0	880	547	72	111				0	Content		-72	-111	26579329	1358789181
26596	08:51:09.043	00:00:26.595	1596	-1024	-768	-1	-1	-1	-1	4	-1024	-768	-1	-1	-1	-1	4		0	0						Untertest2.avi	0	880	547	72	111				0	Content		-72	-111	26595996	1358805848
26613	08:51:09.060	00:00:26.613	1597	-1024	-768	-1	-1	-1	-1	4	-1024	-768	-1	-1	-1	-1	4		0	0						Untertest2.avi	0	880	547	72	111				0	Content		-72	-111	26613236	1358823088
26630	08:51:09.077	00:00:26.629	1598	-1024	-768	-1	-1	-1	-1	4	-1024	-768	-1	-1	-1	-1	4		0	0						Untertest2.avi	0	880	547	72	111				0	Content		-72	-111	26629904	1358839756
26646	08:51:09.093	00:00:26.646	1599	-1024	-768	-1	-1	-1	-1	4	-1024	-768	-1	-1	-1	-1	4		0	0						Untertest2.avi	0	880	547	72	111				0	Content		-72	-111	26646137	1358855989
26663	08:51:09.110	00:00:26.662	1600	-1024	-768	-1	-1	-1	-1	4	-1024	-768	-1	-1	-1	-1	4		0	0						Untertest2.avi	0	880	547	72	111				0	Content		-72	-111	26662805	1358872657
26679	08:51:09.126	00:00:26.679	1601	-1024	-768	-1	-1	-1	-1	4	-1024	-768	-1	-1	-1	-1	4		0	0						Untertest2.avi	0	880	547	72	111				0	Content		-72	-111	26679473	1358889325
26695	08:51:09.142	00:00:26.695	1602	-1024	-768	-1	-1	-1	-1	4	-1024	-768	-1	-1	-1	-1	4		0	0						Untertest2.avi	0	880	547	72	111				0	Content		-72	-111	26695210	1358905062
26712	08:51:09.159	00:00:26.711	1603	-1024	-768	-1	-1	-1	-1	4	-1024	-768	-1	-1	-1	-1	4		0	0						Untertest2.avi	0	880	547	72	111				0	Content		-72	-111	26711958	1358921810
26729	08:51:09.176	00:00:26.728	1604	-1024	-768	-1	-1	-1	-1	4	-1024	-768	-1	-1	-1	-1	4		0	0						Untertest2.avi	0	880	547	72	111				0	Content		-72	-111	26728644	1358938496
26745	08:51:09.192	00:00:26.745	1605	-1024	-768	-1	-1	-1	-1	4	-1024	-768	-1	-1	-1	-1	4		0	0						Untertest2.avi	0	880	547	72	111				0	Content		-72	-111	26745312	1358955164
26762	08:51:09.209	00:00:26.761	1606	-1024	-768	-1	-1	-1	-1	4	-1024	-768	-1	-1	-1	-1	4		0	0						Untertest2.avi	0	880	547	72	111				0	Content		-72	-111	26761980	1358971832
26779	08:51:09.226	00:00:26.778	1607	-1024	-768	-1	-1	-1	-1	4	-1024	-768	-1	-1	-1	-1	4		0	0						Untertest2.avi	0	880	547	72	111				0	Content		-72	-111	26778597	1358988449
26795	08:51:09.242	00:00:26.795	1608	-1024	-768	-1	-1	-1	-1	4	-1024	-768	-1	-1	-1	-1	4		0	0						Untertest2.avi	0	880	547	72	111				0	Content		-72	-111	26795264	1359005116
26812	08:51:09.259	00:00:26.811	1609	-1024	-768	-1	-1	-1	-1	4	-1024	-768	-1	-1	-1	-1	4		0	0						Untertest2.avi	0	880	547	72	111				0	Content		-72	-111	26811932	1359021784
26829	08:51:09.276	00:00:26.828	1610	-1024	-768	-1	-1	-1	-1	4	-1024	-768	-1	-1	-1	-1	4		0	0						Untertest2.avi	0	880	547	72	111				0	Content		-72	-111	26828567	1359038419
26845	08:51:09.292	00:00:26.845	1611	-1024	-768	-1	-1	-1	-1	4	-1024	-768	-1	-1	-1	-1	4		0	0						Untertest2.avi	0	880	547	72	111				0	Content		-72	-111	26845235	1359055087
26862	08:51:09.309	00:00:26.862	1612	-1024	-768	-1	-1	-1	-1	4	-1024	-768	-1	-1	-1	-1	4		0	0						Untertest2.avi	0	880	547	72	111				0	Content		-72	-111	26862057	1359071909
26879	08:51:09.326	00:00:26.878	1613	-1024	-768	-1	-1	-1	-1	4	-1024	-768	-1	-1	-1	-1	4		0	0						Untertest2.avi	0	880	547	72	111				0	Content		-72	-111	26878725	1359088577
26895	08:51:09.342	00:00:26.895	1614	-1024	-768	-1	-1	-1	-1	4	-1024	-768	-1	-1	-1	-1	4		0	0						Untertest2.avi	0	880	547	72	111				0	Content		-72	-111	26895392	1359105244
26913	08:51:09.360	00:00:26.912	1615	-1024	-768	-1	-1	-1	-1	4	-1024	-768	-1	-1	-1	-1	4		0	0						Untertest2.avi	0	880	547	72	111				0	Content		-72	-111	26912545	1359122397
26929	08:51:09.376	00:00:26.929	1616	-1024	-768	-1	-1	-1	-1	4	-1024	-768	-1	-1	-1	-1	4		0	0						Untertest2.avi	0	880	547	72	111				0	Content		-72	-111	26929213	1359139065
26946	08:51:09.393	00:00:26.946	1617	-1024	-768	-1	-1	-1	-1	4	-1024	-768	-1	-1	-1	-1	4		0	0						Untertest2.avi	0	880	547	72	111				0	Content		-72	-111	26946249	1359156101
26963	08:51:09.410	00:00:26.962	1618	-1024	-768	-1	-1	-1	-1	4	-1024	-768	-1	-1	-1	-1	4		0	0						Untertest2.avi	0	880	547	72	111				0	Content		-72	-111	26962917	1359172769
26980	08:51:09.427	00:00:26.979	1619	-1024	-768	-1	-1	-1	-1	4	-1024	-768	-1	-1	-1	-1	4		0	0						Untertest2.avi	0	880	547	72	111				0	Content		-72	-111	26979585	1359189437
26996	08:51:09.443	00:00:26.995	1620	-1024	-768	-1	-1	-1	-1	4	-1024	-768	-1	-1	-1	-1	4		0	0						Untertest2.avi	0	880	547	72	111				0	Content		-72	-111	26995640	1359205492
27012	08:51:09.459	00:00:27.012	1621	-1024	-768	-1	-1	-1	-1	4	-1024	-768	-1	-1	-1	-1	4		0	0						Untertest2.avi	0	880	547	72	111				0	Content		-72	-111	27012308	1359222160
27029	08:51:09.476	00:00:27.028	1622	-1024	-768	-1	-1	-1	-1	4	-1024	-768	-1	-1	-1	-1	4		0	0						Untertest2.avi	0	880	547	72	111				0	Content		-72	-111	27028770	1359238622
27045	08:51:09.492	00:00:27.045	1623	-1024	-768	-1	-1	-1	-1	4	-1024	-768	-1	-1	-1	-1	4		0	0						Untertest2.avi	0	880	547	72	111				0	Content		-72	-111	27045438	1359255290
27062	08:51:09.509	00:00:27.062	1624	-1024	-768	-1	-1	-1	-1	4	-1024	-768	-1	-1	-1	-1	4		0	0						Untertest2.avi	0	880	547	72	111				0	Content		-72	-111	27062106	1359271958
27078	08:51:09.525	00:00:27.078	1625	-1024	-768	-1	-1	-1	-1	4	-1024	-768	-1	-1	-1	-1	4		0	0						Untertest2.avi	0	880	547	72	111				0	Content		-72	-111	27078443	1359288295
27095	08:51:09.542	00:00:27.095	1626	-1024	-768	-1	-1	-1	-1	4	-1024	-768	-1	-1	-1	-1	4		0	0						Untertest2.avi	0	880	547	72	111				0	Content		-72	-111	27095065	1359304917
27112	08:51:09.559	00:00:27.111	1627	-1024	-768	-1	-1	-1	-1	4	-1024	-768	-1	-1	-1	-1	4		0	0						Untertest2.avi	0	880	547	72	111				0	Content		-72	-111	27111740	1359321592
27128	08:51:09.575	00:00:27.128	1628	-1024	-768	-1	-1	-1	-1	4	-1024	-768	-1	-1	-1	-1	4		0	0						Untertest2.avi	0	880	547	72	111				0	Content		-72	-111	27128338	1359338190
27145	08:51:09.592	00:00:27.145	1629	-1024	-768	-1	-1	-1	-1	4	-1024	-768	-1	-1	-1	-1	4		0	0						Untertest2.avi	0	880	547	72	111				0	Content		-72	-111	27145006	1359354858
27162	08:51:09.609	00:00:27.161	1630	-1024	-768	-1	-1	-1	-1	4	-1024	-768	-1	-1	-1	-1	4		0	0						Untertest2.avi	0	880	547	72	111				0	Content		-72	-111	27161909	1359371761
27179	08:51:09.626	00:00:27.178	1631	-1024	-768	-1	-1	-1	-1	4	-1024	-768	-1	-1	-1	-1	4		0	0						Untertest2.avi	0	880	547	72	111				0	Content		-72	-111	27178577	1359388429
27196	08:51:09.643	00:00:27.195	1632	-1024	-768	-1	-1	-1	-1	4	-1024	-768	-1	-1	-1	-1	4		0	0						Untertest2.avi	0	880	547	72	111				0	Content		-72	-111	27195571	1359405423
27212	08:51:09.659	00:00:27.212	1633	-1024	-768	-1	-1	-1	-1	4	-1024	-768	-1	-1	-1	-1	4		0	0						Untertest2.avi	0	880	547	72	111				0	Content		-72	-111	27212239	1359422091
27229	08:51:09.676	00:00:27.228	1634	-1024	-768	-1	-1	-1	-1	4	-1024	-768	-1	-1	-1	-1	4		0	0						Untertest2.avi	0	880	547	72	111				0	Content		-72	-111	27228907	1359438759
27246	08:51:09.693	00:00:27.246	1635	-1024	-768	-1	-1	-1	-1	4	-1024	-768	-1	-1	-1	-1	4		0	0						Untertest2.avi	0	880	547	72	111				0	Content		-72	-111	27246170	1359456022
27263	08:51:09.710	00:00:27.262	1636	-1024	-768	-1	-1	-1	-1	4	-1024	-768	-1	-1	-1	-1	4		0	0						Untertest2.avi	0	880	547	72	111				0	Content		-72	-111	27262838	1359472690
27279	08:51:09.726	00:00:27.279	1637	-1024	-768	-1	-1	-1	-1	4	-1024	-768	-1	-1	-1	-1	4		0	0						Untertest2.avi	0	880	547	72	111				0	Content		-72	-111	27279078	1359488930
27296	08:51:09.743	00:00:27.295	1638	-1024	-768	-1	-1	-1	-1	4	-1024	-768	-1	-1	-1	-1	4		0	0						Untertest2.avi	0	880	547	72	111				0	Content		-72	-111	27295745	1359505597
27312	08:51:09.759	00:00:27.312	1639	-1024	-768	-1	-1	-1	-1	4	-1024	-768	-1	-1	-1	-1	4		0	0						Untertest2.avi	0	880	547	72	111				0	Content		-72	-111	27312413	1359522265
27328	08:51:09.775	00:00:27.328	1640	-1024	-768	-1	-1	-1	-1	4	-1024	-768	-1	-1	-1	-1	4		0	0						Untertest2.avi	0	880	547	72	111				0	Content		-72	-111	27328180	1359538032
27345	08:51:09.792	00:00:27.344	1641	-1024	-768	-1	-1	-1	-1	4	-1024	-768	-1	-1	-1	-1	4		0	0						Untertest2.avi	0	880	547	72	111				0	Content		-72	-111	27344802	1359554654
27361	08:51:09.808	00:00:27.361	1642	-1024	-768	-1	-1	-1	-1	4	-1024	-768	-1	-1	-1	-1	4		0	0						Untertest2.avi	0	880	547	72	111				0	Content		-72	-111	27361487	1359571339
27378	08:51:09.825	00:00:27.378	1643	-1024	-768	-1	-1	-1	-1	4	-1024	-768	-1	-1	-1	-1	4		0	0						Untertest2.avi	0	880	547	72	111				0	Content		-72	-111	27378154	1359588006
27395	08:51:09.842	00:00:27.394	1644	-1024	-768	-1	-1	-1	-1	4	-1024	-768	-1	-1	-1	-1	4		0	0						Untertest2.avi	0	880	547	72	111				0	Content		-72	-111	27394822	1359604674
27411	08:51:09.858	00:00:27.411	1645	-1024	-768	-1	-1	-1	-1	4	-1024	-768	-1	-1	-1	-1	4		0	0						Untertest2.avi	0	880	547	72	111				0	Content		-72	-111	27411482	1359621334
27428	08:51:09.875	00:00:27.428	1646	-1024	-768	-1	-1	-1	-1	4	-1024	-768	-1	-1	-1	-1	4		0	0						Untertest2.avi	0	880	547	72	111				0	Content		-72	-111	27428150	1359638002
27445	08:51:09.892	00:00:27.444	1647	-1024	-768	-1	-1	-1	-1	4	-1024	-768	-1	-1	-1	-1	4		0	0						Untertest2.avi	0	880	547	72	111				0	Content		-72	-111	27444818	1359654670
27461	08:51:09.908	00:00:27.461	1648	-1024	-768	-1	-1	-1	-1	4	-1024	-768	-1	-1	-1	-1	4		0	0						Untertest2.avi	0	880	547	72	111				0	Content		-72	-111	27461496	1359671348
27478	08:51:09.925	00:00:27.478	1649	-1024	-768	-1	-1	-1	-1	4	-1024	-768	-1	-1	-1	-1	4		0	0						Untertest2.avi	0	880	547	72	111				0	Content		-72	-111	27478163	1359688015
27495	08:51:09.942	00:00:27.495	1650	-1024	-768	-1	-1	-1	-1	4	-1024	-768	-1	-1	-1	-1	4		0	0						Untertest2.avi	0	880	547	72	111				0	Content		-72	-111	27495000	1359704852
27512	08:51:09.959	00:00:27.511	1651	-1024	-768	-1	-1	-1	-1	4	-1024	-768	-1	-1	-1	-1	4		0	0						Untertest2.avi	0	880	547	72	111				0	Content		-72	-111	27511668	1359721520
27528	08:51:09.975	00:00:27.528	1652	-1024	-768	-1	-1	-1	-1	4	-1024	-768	-1	-1	-1	-1	4		0	0						Untertest2.avi	0	880	547	72	111				0	Content		-72	-111	27528336	1359738188
27546	08:51:09.993	00:00:27.545	1653	-1024	-768	-1	-1	-1	-1	4	-1024	-768	-1	-1	-1	-1	4		0	0						Untertest2.avi	0	880	547	72	111				0	Content		-72	-111	27545504	1359755356
27562	08:51:10.009	00:00:27.562	1654	-1024	-768	-1	-1	-1	-1	4	-1024	-768	-1	-1	-1	-1	4		0	0						Untertest2.avi	0	880	547	72	111				0	Content		-72	-111	27562172	1359772024
27579	08:51:10.026	00:00:27.579	1655	-1024	-768	-1	-1	-1	-1	4	-1024	-768	-1	-1	-1	-1	4		0	0						Untertest2.avi	0	880	547	72	111				0	Content		-72	-111	27579213	1359789065
27596	08:51:10.043	00:00:27.595	1656	-1024	-768	-1	-1	-1	-1	4	-1024	-768	-1	-1	-1	-1	4		0	0						Untertest2.avi	0	880	547	72	111				0	Content		-72	-111	27595880	1359805732
27613	08:51:10.060	00:00:27.612	1657	-1024	-768	-1	-1	-1	-1	4	-1024	-768	-1	-1	-1	-1	4		0	0						Untertest2.avi	0	880	547	72	111				0	Content		-72	-111	27612548	1359822400
27629	08:51:10.076	00:00:27.628	1658	-1024	-768	-1	-1	-1	-1	4	-1024	-768	-1	-1	-1	-1	4		0	0						Untertest2.avi	0	880	547	72	111				0	Content		-72	-111	27628609	1359838461
27645	08:51:10.092	00:00:27.645	1659	-1024	-768	-1	-1	-1	-1	4	-1024	-768	-1	-1	-1	-1	4		0	0						Untertest2.avi	0	880	547	72	111				0	Content		-72	-111	27645277	1359855129
27662	08:51:10.109	00:00:27.661	1660	-1024	-768	-1	-1	-1	-1	4	-1024	-768	-1	-1	-1	-1	4		0	0						Untertest2.avi	0	880	547	72	111				0	Content		-72	-111	27661746	1359871598
27678	08:51:10.125	00:00:27.678	1661	-1024	-768	-1	-1	-1	-1	4	-1024	-768	-1	-1	-1	-1	4		0	0						Untertest2.avi	0	880	547	72	111				0	Content		-72	-111	27678414	1359888266
27695	08:51:10.142	00:00:27.695	1662	-1024	-768	-1	-1	-1	-1	4	-1024	-768	-1	-1	-1	-1	4		0	0						Untertest2.avi	0	880	547	72	111				0	Content		-72	-111	27695081	1359904933
27711	08:51:10.158	00:00:27.711	1663	-1024	-768	-1	-1	-1	-1	4	-1024	-768	-1	-1	-1	-1	4		0	0						Untertest2.avi	0	880	547	72	111				0	Content		-72	-111	27711294	1359921146
27728	08:51:10.175	00:00:27.727	1664	-1024	-768	-1	-1	-1	-1	4	-1024	-768	-1	-1	-1	-1	4		0	0						Untertest2.avi	0	880	547	72	111				0	Content		-72	-111	27727916	1359937768
27745	08:51:10.192	00:00:27.744	1665	-1024	-768	-1	-1	-1	-1	4	-1024	-768	-1	-1	-1	-1	4		0	0						Untertest2.avi	0	880	547	72	111				0	Content		-72	-111	27744719	1359954571
27761	08:51:10.208	00:00:27.761	1666	-1024	-768	-1	-1	-1	-1	4	-1024	-768	-1	-1	-1	-1	4		0	0						Untertest2.avi	0	880	547	72	111				0	Content		-72	-111	27761316	1359971168
27778	08:51:10.225	00:00:27.777	1667	-1024	-768	-1	-1	-1	-1	4	-1024	-768	-1	-1	-1	-1	4		0	0						Untertest2.avi	0	880	547	72	111				0	Content		-72	-111	27777983	1359987835
27795	08:51:10.242	00:00:27.794	1668	-1024	-768	-1	-1	-1	-1	4	-1024	-768	-1	-1	-1	-1	4		0	0						Untertest2.avi	0	880	547	72	111				0	Content		-72	-111	27794885	1360004737
27812	08:51:10.259	00:00:27.811	1669	-1024	-768	-1	-1	-1	-1	4	-1024	-768	-1	-1	-1	-1	4		0	0						Untertest2.avi	0	880	547	72	111				0	Content		-72	-111	27811553	1360021405
27829	08:51:10.276	00:00:27.828	1670	-1024	-768	-1	-1	-1	-1	4	-1024	-768	-1	-1	-1	-1	4		0	0						Untertest2.avi	0	880	547	72	111				0	Content		-72	-111	27828507	1360038359
27845	08:51:10.292	00:00:27.845	1671	-1024	-768	-1	-1	-1	-1	4	-1024	-768	-1	-1	-1	-1	4		0	0						Untertest2.avi	0	880	547	72	111				0	Content		-72	-111	27845175	1360055027
27862	08:51:10.309	00:00:27.861	1672	-1024	-768	-1	-1	-1	-1	4	-1024	-768	-1	-1	-1	-1	4		0	0						Untertest2.avi	0	880	547	72	111				0	Content		-72	-111	27861843	1360071695
27879	08:51:10.326	00:00:27.879	1673	-1024	-768	-1	-1	-1	-1	4	-1024	-768	-1	-1	-1	-1	4		0	0						Untertest2.avi	0	880	547	72	111				0	Content		-72	-111	27879128	1360088980
27896	08:51:10.343	00:00:27.895	1674	-1024	-768	-1	-1	-1	-1	4	-1024	-768	-1	-1	-1	-1	4		0	0						Untertest2.avi	0	880	547	72	111				0	Content		-72	-111	27895795	1360105647
27912	08:51:10.359	00:00:27.912	1675	-1024	-768	-1	-1	-1	-1	4	-1024	-768	-1	-1	-1	-1	4		0	0						Untertest2.avi	0	880	547	72	111				0	Content		-72	-111	27912041	1360121893
27929	08:51:10.376	00:00:27.928	1676	-1024	-768	-1	-1	-1	-1	4	-1024	-768	-1	-1	-1	-1	4		0	0						Untertest2.avi	0	880	547	72	111				0	Content		-72	-111	27928709	1360138561
27945	08:51:10.392	00:00:27.945	1677	-1024	-768	-1	-1	-1	-1	4	-1024	-768	-1	-1	-1	-1	4		0	0						Untertest2.avi	0	880	547	72	111				0	Content		-72	-111	27945377	1360155229
27961	08:51:10.408	00:00:27.961	1678	-1024	-768	-1	-1	-1	-1	4	-1024	-768	-1	-1	-1	-1	4		0	0						Untertest2.avi	0	880	547	72	111				0	Content		-72	-111	27961159	1360171011
27978	08:51:10.425	00:00:27.977	1679	-1024	-768	-1	-1	-1	-1	4	-1024	-768	-1	-1	-1	-1	4		0	0						Untertest2.avi	0	880	547	72	111				0	Content		-72	-111	27977783	1360187635
27995	08:51:10.442	00:00:27.994	1680	-1024	-768	-1	-1	-1	-1	4	-1024	-768	-1	-1	-1	-1	4		0	0						Untertest2.avi	0	880	547	72	111				0	Content		-72	-111	27994531	1360204383
28011	08:51:10.458	00:00:28.011	1681	-1024	-768	-1	-1	-1	-1	4	-1024	-768	-1	-1	-1	-1	4		0	0						Untertest2.avi	0	880	547	72	111				0	Content		-72	-111	28011154	1360221006
28028	08:51:10.475	00:00:28.027	1682	-1024	-768	-1	-1	-1	-1	4	-1024	-768	-1	-1	-1	-1	4		0	0						Untertest2.avi	0	880	547	72	111				0	Content		-72	-111	28027822	1360237674
28044	08:51:10.491	00:00:28.044	1683	-1024	-768	-1	-1	-1	-1	4	-1024	-768	-1	-1	-1	-1	4		0	0						Untertest2.avi	0	880	547	72	111				0	Content		-72	-111	28044432	1360254284
28061	08:51:10.508	00:00:28.061	1684	-1024	-768	-1	-1	-1	-1	4	-1024	-768	-1	-1	-1	-1	4		0	0						Untertest2.avi	0	880	547	72	111				0	Content		-72	-111	28061100	1360270952
28078	08:51:10.525	00:00:28.077	1685	-1024	-768	-1	-1	-1	-1	4	-1024	-768	-1	-1	-1	-1	4		0	0						Untertest2.avi	0	880	547	72	111				0	Content		-72	-111	28077951	1360287803
28095	08:51:10.542	00:00:28.094	1686	-1024	-768	-1	-1	-1	-1	4	-1024	-768	-1	-1	-1	-1	4		0	0						Untertest2.avi	0	880	547	72	111				0	Content		-72	-111	28094619	1360304471
28111	08:51:10.558	00:00:28.111	1687	-1024	-768	-1	-1	-1	-1	4	-1024	-768	-1	-1	-1	-1	4		0	0						Untertest2.avi	0	880	547	72	111				0	Content		-72	-111	28111287	1360321139
28128	08:51:10.575	00:00:28.128	1688	-1024	-768	-1	-1	-1	-1	4	-1024	-768	-1	-1	-1	-1	4		0	0						Untertest2.avi	0	880	547	72	111				0	Content		-72	-111	28128469	1360338321
28145	08:51:10.592	00:00:28.145	1689	-1024	-768	-1	-1	-1	-1	4	-1024	-768	-1	-1	-1	-1	4		0	0						Untertest2.avi	0	880	547	72	111				0	Content		-72	-111	28145137	1360354989
28162	08:51:10.609	00:00:28.162	1690	-1024	-768	-1	-1	-1	-1	4	-1024	-768	-1	-1	-1	-1	4		0	0						Untertest2.avi	0	880	547	72	111				0	Content		-72	-111	28162142	1360371994
28179	08:51:10.626	00:00:28.178	1691	-1024	-768	-1	-1	-1	-1	4	-1024	-768	-1	-1	-1	-1	4		0	0						Untertest2.avi	0	880	547	72	111				0	Content		-72	-111	28178810	1360388662
28195	08:51:10.642	00:00:28.195	1692	-1024	-768	-1	-1	-1	-1	4	-1024	-768	-1	-1	-1	-1	4		0	0						Untertest2.avi	0	880	547	72	111				0	Content		-72	-111	28195477	1360405329
28212	08:51:10.659	00:00:28.211	1693	-1024	-768	-1	-1	-1	-1	4	-1024	-768	-1	-1	-1	-1	4		0	0						Untertest2.avi	0	880	547	72	111				0	Content		-72	-111	28211564	1360421416
28228	08:51:10.675	00:00:28.228	1694	-1024	-768	-1	-1	-1	-1	4	-1024	-768	-1	-1	-1	-1	4		0	0						Untertest2.avi	0	880	547	72	111				0	Content		-72	-111	28228232	1360438084
28245	08:51:10.692	00:00:28.244	1695	-1024	-768	-1	-1	-1	-1	4	-1024	-768	-1	-1	-1	-1	4		0	0						Untertest2.avi	0	880	547	72	111				0	Content		-72	-111	28244707	1360454559
28261	08:51:10.708	00:00:28.261	1696	-1024	-768	-1	-1	-1	-1	4	-1024	-768	-1	-1	-1	-1	4		0	0						Untertest2.avi	0	880	547	72	111				0	Content		-72	-111	28261375	1360471227
28278	08:51:10.725	00:00:28.278	1697	-1024	-768	-1	-1	-1	-1	4	-1024	-768	-1	-1	-1	-1	4		0	0						Untertest2.avi	0	880	547	72	111				0	Content		-72	-111	28278042	1360487894
28294	08:51:10.741	00:00:28.294	1698	-1024	-768	-1	-1	-1	-1	4	-1024	-768	-1	-1	-1	-1	4		0	0						Untertest2.avi	0	880	547	72	111				0	Content		-72	-111	28294272	1360504124
28311	08:51:10.758	00:00:28.310	1699	-1024	-768	-1	-1	-1	-1	4	-1024	-768	-1	-1	-1	-1	4		0	0						Untertest2.avi	0	880	547	72	111				0	Content		-72	-111	28310899	1360520751
28328	08:51:10.775	00:00:28.327	1700	-1024	-768	-1	-1	-1	-1	4	-1024	-768	-1	-1	-1	-1	4		0	0						Untertest2.avi	0	880	547	72	111				0	Content		-72	-111	28327700	1360537552
28344	08:51:10.791	00:00:28.344	1701	-1024	-768	-1	-1	-1	-1	4	-1024	-768	-1	-1	-1	-1	4		0	0						Untertest2.avi	0	880	547	72	111				0	Content		-72	-111	28344299	1360554151
28361	08:51:10.808	00:00:28.360	1702	-1024	-768	-1	-1	-1	-1	4	-1024	-768	-1	-1	-1	-1	4		0	0						Untertest2.avi	0	880	547	72	111				0	Content		-72	-111	28360967	1360570819
28378	08:51:10.825	00:00:28.377	1703	-1024	-768	-1	-1	-1	-1	4	-1024	-768	-1	-1	-1	-1	4		0	0						Untertest2.avi	0	880	547	72	111				0	Content		-72	-111	28377878	1360587730
28395	08:51:10.842	00:00:28.394	1704	-1024	-768	-1	-1	-1	-1	4	-1024	-768	-1	-1	-1	-1	4		0	0						Untertest2.avi	0	880	547	72	111				0	Content		-72	-111	28394546	1360604398
28412	08:51:10.859	00:00:28.411	1705	-1024	-768	-1	-1	-1	-1	4	-1024	-768	-1	-1	-1	-1	4		0	0						Untertest2.avi	0	880	547	72	111				0	Content		-72	-111	28411501	1360621353
28428	08:51:10.875	00:00:28.428	1706	-1024	-768	-1	-1	-1	-1	4	-1024	-768	-1	-1	-1	-1	4		0	0						Untertest2.avi	0	880	547	72	111				0	Content		-72	-111	28428169	1360638021
28445	08:51:10.892	00:00:28.444	1707	-1024	-768	-1	-1	-1	-1	4	-1024	-768	-1	-1	-1	-1	4		0	0						Untertest2.avi	0	880	547	72	111				0	Content		-72	-111	28444837	1360654689
28462	08:51:10.909	00:00:28.462	1708	-1024	-768	-1	-1	-1	-1	4	-1024	-768	-1	-1	-1	-1	4		0	0						Untertest2.avi	0	880	547	72	111				0	Content		-72	-111	28462123	1360671975
28479	08:51:10.926	00:00:28.478	1709	-1024	-768	-1	-1	-1	-1	4	-1024	-768	-1	-1	-1	-1	4		0	0						Untertest2.avi	0	880	547	72	111				0	Content		-72	-111	28478791	1360688643
28495	08:51:10.942	00:00:28.495	1710	-1024	-768	-1	-1	-1	-1	4	-1024	-768	-1	-1	-1	-1	4		0	0						Untertest2.avi	0	880	547	72	111				0	Content		-72	-111	28495033	1360704885
28512	08:51:10.959	00:00:28.511	1711	-1024	-768	-1	-1	-1	-1	4	-1024	-768	-1	-1	-1	-1	4		0	0						Untertest2.avi	0	880	547	72	111				0	Content		-72	-111	28511701	1360721553
28528	08:51:10.975	00:00:28.528	1712	-1024	-768	-1	-1	-1	-1	4	-1024	-768	-1	-1	-1	-1	4		0	0						Untertest2.avi	0	880	547	72	111				0	Content		-72	-111	28528369	1360738221
28544	08:51:10.991	00:00:28.544	1713	-1024	-768	-1	-1	-1	-1	4	-1024	-768	-1	-1	-1	-1	4		0	0						Untertest2.avi	0	880	547	72	111				0	Content		-72	-111	28544143	1360753995
28561	08:51:11.008	00:00:28.560	1714	-1024	-768	-1	-1	-1	-1	4	-1024	-768	-1	-1	-1	-1	4		0	0						Untertest2.avi	0	880	547	72	111				0	Content		-72	-111	28560768	1360770620
28577	08:51:11.024	00:00:28.577	1715	-1024	-768	-1	-1	-1	-1	4	-1024	-768	-1	-1	-1	-1	4		0	0						Untertest2.avi	0	880	547	72	111				0	Content		-72	-111	28577453	1360787305
28594	08:51:11.041	00:00:28.594	1716	-1024	-768	-1	-1	-1	-1	4	-1024	-768	-1	-1	-1	-1	4		0	0						Untertest2.avi	0	880	547	72	111				0	Content		-72	-111	28594121	1360803973
28611	08:51:11.058	00:00:28.610	1717	-1024	-768	-1	-1	-1	-1	4	-1024	-768	-1	-1	-1	-1	4		0	0						Untertest2.avi	0	880	547	72	111				0	Content		-72	-111	28610789	1360820641
28627	08:51:11.074	00:00:28.627	1718	-1024	-768	-1	-1	-1	-1	4	-1024	-768	-1	-1	-1	-1	4		0	0						Untertest2.avi	0	880	547	72	111				0	Content		-72	-111	28627449	1360837301
28644	08:51:11.091	00:00:28.644	1719	-1024	-768	-1	-1	-1	-1	4	-1024	-768	-1	-1	-1	-1	4		0	0						Untertest2.avi	0	880	547	72	111				0	Content		-72	-111	28644117	1360853969
28661	08:51:11.108	00:00:28.660	1720	-1024	-768	-1	-1	-1	-1	4	-1024	-768	-1	-1	-1	-1	4		0	0						Untertest2.avi	0	880	547	72	111				0	Content		-72	-111	28660785	1360870637
28677	08:51:11.124	00:00:28.677	1721	-1024	-768	-1	-1	-1	-1	4	-1024	-768	-1	-1	-1	-1	4		0	0						Untertest2.avi	0	880	547	72	111				0	Content		-72	-111	28677399	1360887251
28694	08:51:11.141	00:00:28.694	1722	-1024	-768	-1	-1	-1	-1	4	-1024	-768	-1	-1	-1	-1	4		0	0						Untertest2.avi	0	880	547	72	111				0	Content		-72	-111	28694067	1360903919
28711	08:51:11.158	00:00:28.710	1723	-1024	-768	-1	-1	-1	-1	4	-1024	-768	-1	-1	-1	-1	4		0	0						Untertest2.avi	0	880	547	72	111				0	Content		-72	-111	28710931	1360920783
28728	08:51:11.175	00:00:28.727	1724	-1024	-768	-1	-1	-1	-1	4	-1024	-768	-1	-1	-1	-1	4		0	0						Untertest2.avi	0	880	547	72	111				0	Content		-72	-111	28727599	1360937451
28744	08:51:11.191	00:00:28.744	1725	-1024	-768	-1	-1	-1	-1	4	-1024	-768	-1	-1	-1	-1	4		0	0						Untertest2.avi	0	880	547	72	111				0	Content		-72	-111	28744267	1360954119
28761	08:51:11.208	00:00:28.761	1726	-1024	-768	-1	-1	-1	-1	4	-1024	-768	-1	-1	-1	-1	4		0	0						Untertest2.avi	0	880	547	72	111				0	Content		-72	-111	28761395	1360971247
28778	08:51:11.225	00:00:28.778	1727	-1024	-768	-1	-1	-1	-1	4	-1024	-768	-1	-1	-1	-1	4		0	0						Untertest2.avi	0	880	547	72	111				0	Content		-72	-111	28778062	1360987914
28795	08:51:11.242	00:00:28.795	1728	-1024	-768	-1	-1	-1	-1	4	-1024	-768	-1	-1	-1	-1	4		0	0						Untertest2.avi	0	880	547	72	111				0	Content		-72	-111	28795088	1361004940
28812	08:51:11.259	00:00:28.811	1729	-1024	-768	-1	-1	-1	-1	4	-1024	-768	-1	-1	-1	-1	4		0	0						Untertest2.avi	0	880	547	72	111				0	Content		-72	-111	28811756	1361021608
28828	08:51:11.275	00:00:28.828	1730	-1024	-768	-1	-1	-1	-1	4	-1024	-768	-1	-1	-1	-1	4		0	0						Untertest2.avi	0	880	547	72	111				0	Content		-72	-111	28828424	1361038276
28845	08:51:11.292	00:00:28.844	1731	-1024	-768	-1	-1	-1	-1	4	-1024	-768	-1	-1	-1	-1	4		0	0						Untertest2.avi	0	880	547	72	111				0	Content		-72	-111	28844531	1361054383
28861	08:51:11.308	00:00:28.861	1732	-1024	-768	-1	-1	-1	-1	4	-1024	-768	-1	-1	-1	-1	4		0	0						Untertest2.avi	0	880	547	72	111				0	Content		-72	-111	28861199	1361071051
28878	08:51:11.325	00:00:28.877	1733	-1024	-768	-1	-1	-1	-1	4	-1024	-768	-1	-1	-1	-1	4		0	0						Untertest2.avi	0	880	547	72	111				0	Content		-72	-111	28877678	1361087530
28894	08:51:11.341	00:00:28.894	1734	-1024	-768	-1	-1	-1	-1	4	-1024	-768	-1	-1	-1	-1	4		0	0						Untertest2.avi	0	880	547	72	111				0	Content		-72	-111	28894346	1361104198
28911	08:51:11.358	00:00:28.911	1735	-1024	-768	-1	-1	-1	-1	4	-1024	-768	-1	-1	-1	-1	4		0	0						Untertest2.avi	0	880	547	72	111				0	Content		-72	-111	28911014	1361120866
28927	08:51:11.374	00:00:28.927	1736	-1024	-768	-1	-1	-1	-1	4	-1024	-768	-1	-1	-1	-1	4		0	0						Untertest2.avi	0	880	547	72	111				0	Content		-72	-111	28927261	1361137113
28944	08:51:11.391	00:00:28.943	1737	-1024	-768	-1	-1	-1	-1	4	-1024	-768	-1	-1	-1	-1	4		0	0						Untertest2.avi	0	880	547	72	111				0	Content		-72	-111	28943886	1361153738
28961	08:51:11.408	00:00:28.960	1738	-1024	-768	-1	-1	-1	-1	4	-1024	-768	-1	-1	-1	-1	4		0	0						Untertest2.avi	0	880	547	72	111				0	Content		-72	-111	28960687	1361170539
28977	08:51:11.424	00:00:28.977	1739	-1024	-768	-1	-1	-1	-1	4	-1024	-768	-1	-1	-1	-1	4		0	0						Untertest2.avi	0	880	547	72	111				0	Content		-72	-111	28977283	1361187135
28994	08:51:11.441	00:00:28.993	1740	-1024	-768	-1	-1	-1	-1	4	-1024	-768	-1	-1	-1	-1	4		0	0						Untertest2.avi	0	880	547	72	111				0	Content		-72	-111	28993951	1361203803
29011	08:51:11.458	00:00:29.010	1741	-1024	-768	-1	-1	-1	-1	4	-1024	-768	-1	-1	-1	-1	4		0	0						Untertest2.avi	0	880	547	72	111				0	Content		-72	-111	29010855	1361220707
29028	08:51:11.475	00:00:29.027	1742	-1024	-768	-1	-1	-1	-1	4	-1024	-768	-1	-1	-1	-1	4		0	0						Untertest2.avi	0	880	547	72	111				0	Content		-72	-111	29027523	1361237375
29044	08:51:11.491	00:00:29.044	1743	-1024	-768	-1	-1	-1	-1	4	-1024	-768	-1	-1	-1	-1	4		0	0						Untertest2.avi	0	880	547	72	111				0	Content		-72	-111	29044476	1361254328
29061	08:51:11.508	00:00:29.061	1744	-1024	-768	-1	-1	-1	-1	4	-1024	-768	-1	-1	-1	-1	4		0	0						Untertest2.avi	0	880	547	72	111				0	Content		-72	-111	29061144	1361270996
29078	08:51:11.525	00:00:29.077	1745	-1024	-768	-1	-1	-1	-1	4	-1024	-768	-1	-1	-1	-1	4		0	0						Untertest2.avi	0	880	547	72	111				0	Content		-72	-111	29077811	1361287663
29095	08:51:11.542	00:00:29.095	1746	-1024	-768	-1	-1	-1	-1	4	-1024	-768	-1	-1	-1	-1	4		0	0						Untertest2.avi	0	880	547	72	111				0	Content		-72	-111	29095094	1361304946
29112	08:51:11.559	00:00:29.111	1747	-1024	-768	-1	-1	-1	-1	4	-1024	-768	-1	-1	-1	-1	4		0	0						Untertest2.avi	0	880	547	72	111				0	Content		-72	-111	29111762	1361321614
29128	08:51:11.575	00:00:29.127	1748	-1024	-768	-1	-1	-1	-1	4	-1024	-768	-1	-1	-1	-1	4		0	0						Untertest2.avi	0	880	547	72	111				0	Content		-72	-111	29127975	1361337827
29145	08:51:11.592	00:00:29.144	1749	-1024	-768	-1	-1	-1	-1	4	-1024	-768	-1	-1	-1	-1	4		0	0						Untertest2.avi	0	880	547	72	111				0	Content		-72	-111	29144643	1361354495
29161	08:51:11.608	00:00:29.161	1750	-1024	-768	-1	-1	-1	-1	4	-1024	-768	-1	-1	-1	-1	4		0	0						Untertest2.avi	0	880	547	72	111				0	Content		-72	-111	29161311	1361371163
29177	08:51:11.624	00:00:29.177	1751	-1024	-768	-1	-1	-1	-1	4	-1024	-768	-1	-1	-1	-1	4		0	0						Untertest2.avi	0	880	547	72	111				0	Content		-72	-111	29177133	1361386985
29194	08:51:11.641	00:00:29.193	1752	-1024	-768	-1	-1	-1	-1	4	-1024	-768	-1	-1	-1	-1	4		0	0						Untertest2.avi	0	880	547	72	111				0	Content		-72	-111	29193756	1361403608
29210	08:51:11.657	00:00:29.210	1753	-1024	-768	-1	-1	-1	-1	4	-1024	-768	-1	-1	-1	-1	4		0	0						Untertest2.avi	0	880	547	72	111				0	Content		-72	-111	29210378	1361420230
29227	08:51:11.674	00:00:29.227	1754	-1024	-768	-1	-1	-1	-1	4	-1024	-768	-1	-1	-1	-1	4		0	0						Untertest2.avi	0	880	547	72	111				0	Content		-72	-111	29227064	1361436916
29244	08:51:11.691	00:00:29.243	1755	-1024	-768	-1	-1	-1	-1	4	-1024	-768	-1	-1	-1	-1	4		0	0						Untertest2.avi	0	880	547	72	111				0	Content		-72	-111	29243732	1361453584
29260	08:51:11.707	00:00:29.260	1756	-1024	-768	-1	-1	-1	-1	4	-1024	-768	-1	-1	-1	-1	4		0	0						Untertest2.avi	0	880	547	72	111				0	Content		-72	-111	29260365	1361470217
29277	08:51:11.724	00:00:29.277	1757	-1024	-768	-1	-1	-1	-1	4	-1024	-768	-1	-1	-1	-1	4		0	0						Untertest2.avi	0	880	547	72	111				0	Content		-72	-111	29277032	1361486884
29294	08:51:11.741	00:00:29.293	1758	-1024	-768	-1	-1	-1	-1	4	-1024	-768	-1	-1	-1	-1	4		0	0						Untertest2.avi	0	880	547	72	111				0	Content		-72	-111	29293896	1361503748
29311	08:51:11.758	00:00:29.310	1759	-1024	-768	-1	-1	-1	-1	4	-1024	-768	-1	-1	-1	-1	4		0	0						Untertest2.avi	0	880	547	72	111				0	Content		-72	-111	29310564	1361520416
29327	08:51:11.774	00:00:29.327	1760	-1024	-768	-1	-1	-1	-1	4	-1024	-768	-1	-1	-1	-1	4		0	0						Untertest2.avi	0	880	547	72	111				0	Content		-72	-111	29327232	1361537084
29344	08:51:11.791	00:00:29.344	1761	-1024	-768	-1	-1	-1	-1	4	-1024	-768	-1	-1	-1	-1	4		0	0						Untertest2.avi	0	880	547	72	111				0	Content		-72	-111	29344364	1361554216
29361	08:51:11.808	00:00:29.361	1762	-1024	-768	-1	-1	-1	-1	4	-1024	-768	-1	-1	-1	-1	4		0	0						Untertest2.avi	0	880	547	72	111				0	Content		-72	-111	29361032	1361570884
29378	08:51:11.825	00:00:29.378	1763	-1024	-768	-1	-1	-1	-1	4	-1024	-768	-1	-1	-1	-1	4		0	0						Untertest2.avi	0	880	547	72	111				0	Content		-72	-111	29378061	1361587913
29395	08:51:11.842	00:00:29.394	1764	-1024	-768	-1	-1	-1	-1	4	-1024	-768	-1	-1	-1	-1	4		0	0						Untertest2.avi	0	880	547	72	111				0	Content		-72	-111	29394729	1361604581
29411	08:51:11.858	00:00:29.411	1765	-1024	-768	-1	-1	-1	-1	4	-1024	-768	-1	-1	-1	-1	4		0	0						Untertest2.avi	0	880	547	72	111				0	Content		-72	-111	29411397	1361621249
29428	08:51:11.875	00:00:29.427	1766	-1024	-768	-1	-1	-1	-1	4	-1024	-768	-1	-1	-1	-1	4		0	0						Untertest2.avi	0	880	547	72	111				0	Content		-72	-111	29427508	1361637360
29444	08:51:11.891	00:00:29.444	1767	-1024	-768	-1	-1	-1	-1	4	-1024	-768	-1	-1	-1	-1	4		0	0						Untertest2.avi	0	880	547	72	111				0	Content		-72	-111	29444176	1361654028
29461	08:51:11.908	00:00:29.460	1768	-1024	-768	-1	-1	-1	-1	4	-1024	-768	-1	-1	-1	-1	4		0	0						Untertest2.avi	0	880	547	72	111				0	Content		-72	-111	29460664	1361670516
29477	08:51:11.924	00:00:29.477	1769	-1024	-768	-1	-1	-1	-1	4	-1024	-768	-1	-1	-1	-1	4		0	0						Untertest2.avi	0	880	547	72	111				0	Content		-72	-111	29477331	1361687183
29494	08:51:11.941	00:00:29.493	1770	-1024	-768	-1	-1	-1	-1	4	-1024	-768	-1	-1	-1	-1	4		0	0						Untertest2.avi	0	880	547	72	111				0	Content		-72	-111	29493999	1361703851
29510	08:51:11.957	00:00:29.510	1771	-1024	-768	-1	-1	-1	-1	4	-1024	-768	-1	-1	-1	-1	4		0	0						Untertest2.avi	0	880	547	72	111				0	Content		-72	-111	29510255	1361720107
29527	08:51:11.974	00:00:29.526	1772	-1024	-768	-1	-1	-1	-1	4	-1024	-768	-1	-1	-1	-1	4		0	0						Untertest2.avi	0	880	547	72	111				0	Content		-72	-111	29526870	1361736722
29544	08:51:11.991	00:00:29.544	1773	1365,186	903,9637	0,4738598	0,6383595	472,1339	3,12692	1	1330,728	893,1572	0,4739309	0,6383345	472,1339	3,142745	3	22	1365	904						Untertest2.avi	0	880	547	72	111	1029	813	167	0	Content		1293	793	29544241	1361754093
29560	08:51:12.007	00:00:29.560	1774	-1024	-768	-1	-1	-1	-1	4	-1024	-768	-1	-1	-1	-1	4	22	0	0						Untertest2.avi	0	880	547	72	111	1029	813	167	0	Content		-72	-111	29560493	1361770345
29577	08:51:12.024	00:00:29.577	1775	1384,538	911,237	0,4741881	0,6383691	474,4049	3,139297	1	1357,496	900,4763	0,4743133	0,6383442	474,4049	3,156798	3	22	1385	911						Untertest2.avi	0	880	547	72	111	1029	813	167	0	Content		1313	800	29577491	1361787343
29594	08:51:12.041	00:00:29.593	1776	1372,527	913,0596	0,4742892	0,6383667	474,9831	3,180079	0	1072,557	857,8136	0,3291913	0,7048459	495,8525	3,252043	0	22	1223	885						Untertest2.avi	0	880	547	72	111	1029	813	167	0	Content		1151	774	29593864	1361803716
29610	08:51:12.057	00:00:29.610	1777	1128,177	878,2574	0,3232666	0,7053999	512,3434	3,296921	1	1045,326	862,5618	0,3281937	0,7053986	495,8525	3,205819	3	22	1128	878						Untertest2.avi	0	880	547	72	111	1029	813	167	0	Content		1056	767	29610362	1361820214
29627	08:51:12.074	00:00:29.627	1778	1241,714	958,5908	0,4788477	0,6394182	489,389	3,225651	0	908,0322	916,1913	0,331815	0,705704	497,2213	3,262466	0	22	1075	937						Untertest2.avi	0	880	547	72	111	1029	813	167	0	Content		1003	826	29627236	1361837088
29644	08:51:12.091	00:00:29.643	1779	-1024	-768	-1	-1	-1	-1	4	779,9321	954,2521	0,3340442	0,706369	499,456	3,261891	0	22	780	954						Untertest2.avi	0	880	547	72	111	1029	813	167	0	Content		708	843	29643861	1361853713
29660	08:51:12.107	00:00:29.660	1780	763,6224	990,2258	0,3278544	0,7072856	513,7582	3,358072	1	699,4836	970,8672	0,3320582	0,7072816	499,456	3,279563	3	22	764	990						Untertest2.avi	0	880	547	72	111	1029	813	167	0	Content		692	879	29660485	1361870337
29677	08:51:12.124	00:00:29.677	1781	-1024	-768	-1	-1	-1	-1	4	-1024	-768	-1	-1	-1	-1	4	22	0	0						Untertest2.avi	0	880	547	72	111	1029	813	167	0	Content		-72	-111	29677482	1361887334
29694	08:51:12.141	00:00:29.693	1782	-1024	-768	-1	-1	-1	-1	4	574,7202	1018,767	0,3370783	0,7073272	502,4461	3,287261	0	22	575	1019						Untertest2.avi	0	880	547	72	111	1029	813	167	0	Content		503	908	29693858	1361903710
29711	08:51:12.158	00:00:29.710	1783	-1024	-768	-1	-1	-1	-1	4	-1024	-768	-1	-1	-1	-1	4		0	0						Untertest2.avi	0	880	547	72	111				0	Content		-72	-111	29710859	1361920711
29727	08:51:12.174	00:00:29.727	1784	-1024	-768	-1	-1	-1	-1	4	-1024	-768	-1	-1	-1	-1	4		0	0						Untertest2.avi	0	880	547	72	111				0	Content		-72	-111	29727105	1361936957
29744	08:51:12.191	00:00:29.744	1785	-1024	-768	-1	-1	-1	-1	4	-1024	-768	-1	-1	-1	-1	4		0	0						Untertest2.avi	0	880	547	72	111				0	Content		-72	-111	29744103	1361953955
29761	08:51:12.208	00:00:29.760	1786	-1024	-768	-1	-1	-1	-1	4	-1024	-768	-1	-1	-1	-1	4		0	0						Untertest2.avi	0	880	547	72	111				0	Content		-72	-111	29760665	1361970517
29777	08:51:12.224	00:00:29.777	1787	-1024	-768	-1	-1	-1	-1	4	-1024	-768	-1	-1	-1	-1	4		0	0						Untertest2.avi	0	880	547	72	111				0	Content		-72	-111	29777332	1361987184
29794	08:51:12.241	00:00:29.793	1788	-1024	-768	-1	-1	-1	-1	4	-1024	-768	-1	-1	-1	-1	4		0	0						Untertest2.avi	0	880	547	72	111				0	Content		-72	-111	29793974	1362003826
29811	08:51:12.258	00:00:29.810	1789	-1024	-768	-1	-1	-1	-1	4	-1024	-768	-1	-1	-1	-1	4		0	0						Untertest2.avi	0	880	547	72	111				0	Content		-72	-111	29810642	1362020494
29827	08:51:12.274	00:00:29.827	1790	-1024	-768	-1	-1	-1	-1	4	-1024	-768	-1	-1	-1	-1	4		0	0						Untertest2.avi	0	880	547	72	111				0	Content		-72	-111	29827226	1362037078
29844	08:51:12.291	00:00:29.843	1791	-1024	-768	-1	-1	-1	-1	4	-1024	-768	-1	-1	-1	-1	4		0	0						Untertest2.avi	0	880	547	72	111				0	Content		-72	-111	29843913	1362053765
29861	08:51:12.308	00:00:29.860	1792	-1024	-768	-1	-1	-1	-1	4	-1024	-768	-1	-1	-1	-1	4		0	0						Untertest2.avi	0	880	547	72	111				0	Content		-72	-111	29860581	1362070433
29877	08:51:12.324	00:00:29.877	1793	-1024	-768	-1	-1	-1	-1	4	-1024	-768	-1	-1	-1	-1	4		0	0						Untertest2.avi	0	880	547	72	111				0	Content		-72	-111	29877213	1362087065
29894	08:51:12.341	00:00:29.893	1794	-1024	-768	-1	-1	-1	-1	4	-1024	-768	-1	-1	-1	-1	4		0	0						Untertest2.avi	0	880	547	72	111				0	Content		-72	-111	29893881	1362103733
29911	08:51:12.358	00:00:29.910	1795	-1024	-768	-1	-1	-1	-1	4	-1024	-768	-1	-1	-1	-1	4		0	0						Untertest2.avi	0	880	547	72	111				0	Content		-72	-111	29910549	1362120401
29927	08:51:12.374	00:00:29.927	1796	-1024	-768	-1	-1	-1	-1	4	-1024	-768	-1	-1	-1	-1	4		0	0						Untertest2.avi	0	880	547	72	111				0	Content		-72	-111	29927217	1362137069
29944	08:51:12.391	00:00:29.943	1797	-1024	-768	-1	-1	-1	-1	4	-1024	-768	-1	-1	-1	-1	4		0	0						Untertest2.avi	0	880	547	72	111				0	Content		-72	-111	29943841	1362153693
29961	08:51:12.408	00:00:29.961	1798	-1024	-768	-1	-1	-1	-1	4	536,168	1024,895	0,3390757	0,7105771	504,8836	3,286515	0	23	536	1025						Untertest2.avi	0	880	547	72	111	464	914	16	0	Content		464	914	29961216	1362171068
29977	08:51:12.424	00:00:29.977	1799	-1024	-768	-1	-1	-1	-1	4	-1024	-768	-1	-1	-1	-1	4		0	0						Untertest2.avi	0	880	547	72	111				0	Content		-72	-111	29977086	1362186938
29994	08:51:12.441	00:00:29.993	1800	-1024	-768	-1	-1	-1	-1	4	-1024	-768	-1	-1	-1	-1	4		0	0						Untertest2.avi	0	880	547	72	111				0	Content		-72	-111	29993835	1362203687
30010	08:51:12.457	00:00:30.010	1801	-1024	-768	-1	-1	-1	-1	4	-1024	-768	-1	-1	-1	-1	4		0	0						Untertest2.avi	0	880	547	72	111				0	Content		-72	-111	30010212	1362220064
30027	08:51:12.474	00:00:30.027	1802	-1024	-768	-1	-1	-1	-1	4	-1024	-768	-1	-1	-1	-1	4		0	0						Untertest2.avi	0	880	547	72	111				0	Content		-72	-111	30027338	1362237190
30044	08:51:12.491	00:00:30.043	1803	-1024	-768	-1	-1	-1	-1	4	-1024	-768	-1	-1	-1	-1	4		0	0						Untertest2.avi	0	880	547	72	111				0	Content		-72	-111	30043719	1362253571
30060	08:51:12.507	00:00:30.060	1804	-1024	-768	-1	-1	-1	-1	4	-1024	-768	-1	-1	-1	-1	4		0	0						Untertest2.avi	0	880	547	72	111				0	Content		-72	-111	30060403	1362270255
30077	08:51:12.524	00:00:30.077	1805	-1024	-768	-1	-1	-1	-1	4	-1024	-768	-1	-1	-1	-1	4		0	0						Untertest2.avi	0	880	547	72	111				0	Content		-72	-111	30077070	1362286922
30094	08:51:12.541	00:00:30.093	1806	-1024	-768	-1	-1	-1	-1	4	-1024	-768	-1	-1	-1	-1	4		0	0						Untertest2.avi	0	880	547	72	111				0	Content		-72	-111	30093764	1362303616
30110	08:51:12.557	00:00:30.110	1807	-1024	-768	-1	-1	-1	-1	4	-1024	-768	-1	-1	-1	-1	4		0	0						Untertest2.avi	0	880	547	72	111				0	Content		-72	-111	30110432	1362320284
30127	08:51:12.574	00:00:30.127	1808	-1024	-768	-1	-1	-1	-1	4	-1024	-768	-1	-1	-1	-1	4		0	0						Untertest2.avi	0	880	547	72	111				0	Content		-72	-111	30127068	1362336920
30144	08:51:12.591	00:00:30.143	1809	-1024	-768	-1	-1	-1	-1	4	-1024	-768	-1	-1	-1	-1	4		0	0						Untertest2.avi	0	880	547	72	111				0	Content		-72	-111	30143736	1362353588
30160	08:51:12.607	00:00:30.160	1810	-1024	-768	-1	-1	-1	-1	4	-1024	-768	-1	-1	-1	-1	4		0	0						Untertest2.avi	0	880	547	72	111				0	Content		-72	-111	30160407	1362370259
30177	08:51:12.624	00:00:30.177	1811	-1024	-768	-1	-1	-1	-1	4	-1024	-768	-1	-1	-1	-1	4		0	0						Untertest2.avi	0	880	547	72	111				0	Content		-72	-111	30177074	1362386926
30194	08:51:12.641	00:00:30.193	1812	-1024	-768	-1	-1	-1	-1	4	-1024	-768	-1	-1	-1	-1	4		0	0						Untertest2.avi	0	880	547	72	111				0	Content		-72	-111	30193702	1362403554
30210	08:51:12.657	00:00:30.210	1813	-1024	-768	-1	-1	-1	-1	4	-1024	-768	-1	-1	-1	-1	4		0	0						Untertest2.avi	0	880	547	72	111				0	Content		-72	-111	30210201	1362420053
30227	08:51:12.674	00:00:30.227	1814	-1024	-768	-1	-1	-1	-1	4	-1024	-768	-1	-1	-1	-1	4		0	0						Untertest2.avi	0	880	547	72	111				0	Content		-72	-111	30227074	1362436926
30244	08:51:12.691	00:00:30.243	1815	-1024	-768	-1	-1	-1	-1	4	-1024	-768	-1	-1	-1	-1	4		0	0						Untertest2.avi	0	880	547	72	111				0	Content		-72	-111	30243698	1362453550
30260	08:51:12.707	00:00:30.260	1816	-1024	-768	-1	-1	-1	-1	4	-1024	-768	-1	-1	-1	-1	4		0	0						Untertest2.avi	0	880	547	72	111				0	Content		-72	-111	30260366	1362470218
30277	08:51:12.724	00:00:30.277	1817	-1024	-768	-1	-1	-1	-1	4	-1024	-768	-1	-1	-1	-1	4		0	0						Untertest2.avi	0	880	547	72	111				0	Content		-72	-111	30277031	1362486883
30294	08:51:12.741	00:00:30.293	1818	-1024	-768	-1	-1	-1	-1	4	-1024	-768	-1	-1	-1	-1	4		0	0						Untertest2.avi	0	880	547	72	111				0	Content		-72	-111	30293699	1362503551
30310	08:51:12.757	00:00:30.310	1819	-1024	-768	-1	-1	-1	-1	4	-1024	-768	-1	-1	-1	-1	4		0	0						Untertest2.avi	0	880	547	72	111				0	Content		-72	-111	30310321	1362520173
30327	08:51:12.774	00:00:30.326	1820	-1024	-768	-1	-1	-1	-1	4	-1024	-768	-1	-1	-1	-1	4		0	0						Untertest2.avi	0	880	547	72	111				0	Content		-72	-111	30326989	1362536841
30344	08:51:12.791	00:00:30.343	1821	-1024	-768	-1	-1	-1	-1	4	-1024	-768	-1	-1	-1	-1	4		0	0						Untertest2.avi	0	880	547	72	111				0	Content		-72	-111	30343654	1362553506
30360	08:51:12.807	00:00:30.360	1822	-1024	-768	-1	-1	-1	-1	4	-1024	-768	-1	-1	-1	-1	4		0	0						Untertest2.avi	0	880	547	72	111				0	Content		-72	-111	30360322	1362570174
30377	08:51:12.824	00:00:30.376	1823	-1024	-768	-1	-1	-1	-1	4	-1024	-768	-1	-1	-1	-1	4		0	0						Untertest2.avi	0	880	547	72	111				0	Content		-72	-111	30376941	1362586793
30394	08:51:12.841	00:00:30.393	1824	-1024	-768	-1	-1	-1	-1	4	-1024	-768	-1	-1	-1	-1	4		0	0						Untertest2.avi	0	880	547	72	111				0	Content		-72	-111	30393700	1362603552
30410	08:51:12.857	00:00:30.410	1825	-1024	-768	-1	-1	-1	-1	4	-1024	-768	-1	-1	-1	-1	4		0	0						Untertest2.avi	0	880	547	72	111				0	Content		-72	-111	30410321	1362620173
30427	08:51:12.874	00:00:30.426	1826	-1024	-768	-1	-1	-1	-1	4	-1024	-768	-1	-1	-1	-1	4		0	0						Untertest2.avi	0	880	547	72	111				0	Content		-72	-111	30426989	1362636841
30444	08:51:12.891	00:00:30.443	1827	-1024	-768	-1	-1	-1	-1	4	-1024	-768	-1	-1	-1	-1	4		0	0						Untertest2.avi	0	880	547	72	111				0	Content		-72	-111	30443591	1362653443
30460	08:51:12.907	00:00:30.460	1828	-1024	-768	-1	-1	-1	-1	4	-1024	-768	-1	-1	-1	-1	4		0	0						Untertest2.avi	0	880	547	72	111				0	Content		-72	-111	30460259	1362670111
30477	08:51:12.924	00:00:30.476	1829	597,9242	1006,512	0,3366546	0,7070823	502,1497	3,04734	3	549,4117	998,3432	0,3367399	0,7070597	502,1497	3,055549	1	24	549	998						Untertest2.avi	0	880	547	72	111	477	887	17	0	Content		477	887	30476827	1362686679
30494	08:51:12.941	00:00:30.493	1830	-1024	-768	-1	-1	-1	-1	4	-1024	-768	-1	-1	-1	-1	4		0	0						Untertest2.avi	0	880	547	72	111				0	Content		-72	-111	30493689	1362703541
30510	08:51:12.957	00:00:30.510	1831	-1024	-768	-1	-1	-1	-1	4	-1024	-768	-1	-1	-1	-1	4		0	0						Untertest2.avi	0	880	547	72	111				0	Content		-72	-111	30510067	1362719919
30527	08:51:12.974	00:00:30.526	1832	-1024	-768	-1	-1	-1	-1	4	-1024	-768	-1	-1	-1	-1	4		0	0						Untertest2.avi	0	880	547	72	111				0	Content		-72	-111	30526702	1362736554
30543	08:51:12.990	00:00:30.543	1833	-1024	-768	-1	-1	-1	-1	4	-1024	-768	-1	-1	-1	-1	4		0	0						Untertest2.avi	0	880	547	72	111				0	Content		-72	-111	30543313	1362753165
30560	08:51:13.007	00:00:30.560	1834	-1024	-768	-1	-1	-1	-1	4	-1024	-768	-1	-1	-1	-1	4		0	0						Untertest2.avi	0	880	547	72	111				0	Content		-72	-111	30560312	1362770164
30577	08:51:13.024	00:00:30.576	1835	-1024	-768	-1	-1	-1	-1	4	-1024	-768	-1	-1	-1	-1	4		0	0						Untertest2.avi	0	880	547	72	111				0	Content		-72	-111	30576944	1362786796
30594	08:51:13.041	00:00:30.593	1836	-1024	-768	-1	-1	-1	-1	4	-1024	-768	-1	-1	-1	-1	4		0	0						Untertest2.avi	0	880	547	72	111				0	Content		-72	-111	30593612	1362803464
30610	08:51:13.057	00:00:30.610	1837	-1024	-768	-1	-1	-1	-1	4	-1024	-768	-1	-1	-1	-1	4		0	0						Untertest2.avi	0	880	547	72	111				0	Content		-72	-111	30610329	1362820181
30627	08:51:13.074	00:00:30.626	1838	613,9084	1008,683	0,3338252	0,7023847	511,0351	3,199568	3	546,869	985,8639	0,335142	0,7023861	492,0147	3,096613	1	25	547	986						Untertest2.avi	0	880	547	72	111	475	879	266	0	Content		475	875	30626632	1362836484
30643	08:51:13.090	00:00:30.643	1839	595,0874	1006,341	0,3338846	0,7013159	511,0351	3,15403	3	528,9721	983,6121	0,3352017	0,7013173	492,0054	3,052483	1	25	529	984						Untertest2.avi	0	880	547	72	111	475	879	266	0	Content		457	873	30643255	1362853107
30660	08:51:13.107	00:00:30.660	1840	613,6275	1014,706	0,3339806	0,700397	511,0351	3,163985	3	546,3031	991,5416	0,3353078	0,7003984	491,8365	3,061171	1	25	546	992						Untertest2.avi	0	880	547	72	111	475	879	266	0	Content		474	881	30660003	1362869855
30677	08:51:13.124	00:00:30.676	1841	606,3169	1010,181	0,3342775	0,6994722	511,0351	3,200843	3	539,9308	987,5797	0,3355783	0,6994734	492,2032	3,099096	1	25	540	988						Untertest2.avi	0	880	547	72	111	475	879	266	0	Content		468	877	30676877	1362886729
30693	08:51:13.140	00:00:30.693	1842	632,4241	1030,749	0,3344904	0,6989152	511,035	3,136242	3	576,536	1004,083	0,3358925	0,6989598	492,3059	3,036984	1	25	577	1004						Untertest2.avi	0	880	547	72	111	475	879	266	0	Content		505	893	30693251	1362903103
30710	08:51:13.157	00:00:30.709	1843	629,6476	1029,797	0,3389542	0,6983024	511,035	3,180108	3	565,3642	1005,329	0,336049	0,6983262	492,306	3,079624	1	25	565	1005						Untertest2.avi	0	880	547	72	111	475	879	266	0	Content		493	894	30709750	1362919602
30727	08:51:13.174	00:00:30.726	1844	605,38	1018,786	0,3349101	0,6981197	511,0351	3,20646	3	538,4895	995,4201	0,336226	0,6981211	491,887	3,102584	1	25	538	995						Untertest2.avi	0	880	547	72	111	475	879	266	0	Content		466	884	30726502	1362936354
30743	08:51:13.190	00:00:30.743	1845	591,3271	1000,219	0,3364086	0,697827	492,1279	3,099325	3	550,0659	991,1245	0,3365267	0,69782	492,1279	3,107826	1	25	550	991						Untertest2.avi	0	880	547	72	111	475	879	266	0	Content		478	880	30743446	1362953298
30760	08:51:13.207	00:00:30.759	1846	596,361	999,1621	0,3365887	0,6975791	492,177	3,064285	3	555,1542	989,9824	0,3367066	0,6975721	492,177	3,072712	1	25	555	990						Untertest2.avi	0	880	547	72	111	475	879	266	0	Content		483	879	30759875	1362969727
30776	08:51:13.223	00:00:30.776	1847	580,0831	973,1583	0,3367328	0,6972291	492,0566	3,097418	3	544,6932	954,603	0,3368509	0,6972221	492,0566	3,092394	1	25	545	955						Untertest2.avi	0	880	547	72	111	475	879	266	0	Content		473	844	30776499	1362986351
30793	08:51:13.240	00:00:30.792	1848	594,6404	996,2535	0,3368897	0,696817	492,1455	3,07087	3	553,4984	987,0071	0,3370077	0,6968101	492,1454	3,079291	1	25	553	987						Untertest2.avi	0	880	547	72	111	475	879	266	0	Content		481	876	30792998	1363002850
30810	08:51:13.257	00:00:30.810	1849	584,0537	1000,149	0,3369423	0,6963417	492,0358	3,110535	3	542,5046	990,9631	0,3370605	0,6963347	492,0357	3,118956	1	25	543	991						Untertest2.avi	0	880	547	72	111	475	879	266	0	Content		471	880	30810066	1363019918
30827	08:51:13.274	00:00:30.826	1850	588,6054	1006,696	0,337017	0,695839	491,98	3,07622	3	547,1829	997,7228	0,3371351	0,695832	491,98	3,084663	1	25	547	998						Untertest2.avi	0	880	547	72	111	475	879	266	0	Content		475	887	30826816	1363036668
30843	08:51:13.290	00:00:30.843	1851	604,6038	997,4613	0,3371011	0,6955119	492,183	3,040932	3	563,7017	988,2742	0,3372191	0,6955048	492,1829	3,049375	1	25	564	988						Untertest2.avi	0	880	547	72	111	475	879	266	0	Content		492	877	30843440	1363053292
30860	08:51:13.307	00:00:30.859	1852	587,6445	999,4576	0,3371535	0,6950454	492,2439	3,039461	3	546,146	990,1694	0,3372716	0,6950384	492,2438	3,047732	1	25	546	990						Untertest2.avi	0	880	547	72	111	475	879	266	0	Content		474	879	30859743	1363069595
30876	08:51:13.323	00:00:30.876	1853	680,4305	991,0511	0,3360358	0,6943204	492,0944	3,134142	3	647,2668	971,1895	0,3361537	0,6943135	492,0943	3,130927	1	25	647	971						Untertest2.avi	0	880	547	72	111	475	879	266	0	Content		575	860	30876366	1363086218
30893	08:51:13.340	00:00:30.892	1854	874,1788	943,4532	0,3343909	0,6930699	492,721	3,067617	3	840,4366	932,9741	0,3345086	0,6930629	492,721	3,078201	1	26	840	933						Untertest2.avi	0	880	547	72	111	908	811	250	0	Content		768	822	30892986	1363102838
30910	08:51:13.357	00:00:30.910	1855	1180,866	950,8409	0,4857676	0,6336871	492,5184	3,145487	0	855,12	901,7939	0,3339872	0,6923925	492,5184	3,12777	0	26	1018	926						Untertest2.avi	0	880	547	72	111	908	811	250	0	Content		946	815	30910053	1363119905
30927	08:51:13.374	00:00:30.926	1856	1170,009	939,5499	0,4860665	0,6334054	492,448	3,226984	0	849,1429	905,4395	0,3339685	0,6923056	492,448	3,131025	0	26	1010	922						Untertest2.avi	0	880	547	72	111	908	811	250	0	Content		938	811	30926685	1363136537
30943	08:51:13.390	00:00:30.943	1857	1160,398	949,6514	0,4860815	0,6331952	492,5132	3,174823	0	849,4305	905,448	0,3338695	0,6921375	492,5132	3,106509	0	26	1005	928						Untertest2.avi	0	880	547	72	111	908	811	250	0	Content		933	817	30943304	1363153156
30960	08:51:13.407	00:00:30.959	1858	1145,223	953,8827	0,4817758	0,6336085	474,0726	3,019708	0	851,0029	899,3977	0,3339274	0,6921079	492,3075	3,13103	0	26	998	927						Untertest2.avi	0	880	547	72	111	908	811	250	0	Content		926	816	30959607	1363169459
30977	08:51:13.424	00:00:30.976	1859	1109,107	932,8226	0,4816467	0,6331734	474,0726	3,078569	0	852,3308	899,653	0,3338506	0,6919822	492,5253	3,144025	0	26	981	916						Untertest2.avi	0	880	547	72	111	908	811	250	0	Content		909	805	30976682	1363186534
30993	08:51:13.440	00:00:30.992	1860	1083,763	942,0649	0,4816892	0,6331617	474,0726	3,100729	0	846,4576	902,3314	0,3338695	0,6919194	492,5181	3,103563	0	26	965	922						Untertest2.avi	0	880	547	72	111	908	811	250	0	Content		893	811	30992857	1363202709
31010	08:51:13.457	00:00:31.009	1861	1094,694	924,798	0,4817916	0,6336543	474,0726	3,078389	0	833,0555	902,9056	0,3338977	0,6918766	492,5124	3,154363	0	26	964	914						Untertest2.avi	0	880	547	72	111	908	811	250	0	Content		892	803	31009607	1363219459
31026	08:51:13.473	00:00:31.026	1862	-1024	-768	-1	-1	-1	-1	4	829,224	908,3829	0,3339374	0,6917835	492,4163	3,179946	0	26	829	908						Untertest2.avi	0	880	547	72	111	908	811	250	0	Content		757	797	31026232	1363236084
31043	08:51:13.490	00:00:31.042	1863	-1024	-768	-1	-1	-1	-1	4	841,4092	904,5613	0,3339238	0,6917582	492,43	3,171944	0	26	841	905						Untertest2.avi	0	880	547	72	111	908	811	250	0	Content		769	794	31042856	1363252708
31059	08:51:13.506	00:00:31.059	1864	1109,052	931,6814	0,4818925	0,6330444	474,0726	3,091723	0	853,2621	907,8693	0,3338908	0,6917416	492,5011	3,159689	0	26	981	920						Untertest2.avi	0	880	547	72	111	908	811	250	0	Content		909	809	31059482	1363269334
31076	08:51:13.523	00:00:31.076	1865	1111,35	961,5662	0,4817909	0,6335223	474,0726	2,950717	0	847,0895	900,3466	0,3338707	0,6917096	492,5388	3,185899	0	26	979	931						Untertest2.avi	0	880	547	72	111	908	811	250	0	Content		907	820	31076105	1363285957
31093	08:51:13.540	00:00:31.092	1866	-1024	-768	-1	-1	-1	-1	4	844,7873	901,6493	0,3338519	0,691658	492,5388	3,203084	0	26	845	902						Untertest2.avi	0	880	547	72	111	908	811	250	0	Content		773	791	31092729	1363302581
31109	08:51:13.556	00:00:31.109	1867	1126,35	944,6054	0,4819992	0,6333737	474,1475	3,123503	0	860,2525	901,925	0,3339332	0,6916912	492,4924	3,216851	0	26	993	923						Untertest2.avi	0	880	547	72	111	908	811	250	0	Content		921	812	31109356	1363319208
31126	08:51:13.573	00:00:31.126	1868	-1024	-768	-1	-1	-1	-1	4	865,8685	902,9595	0,3339473	0,6917553	492,519	3,201998	0	26	866	903						Untertest2.avi	0	880	547	72	111	908	811	250	0	Content		794	792	31126105	1363335957
31143	08:51:13.590	00:00:31.142	1869	1216,523	989,4255	0,4763872	0,6337954	497,5364	3,230933	0	857,6401	898,2838	0,3340021	0,6918362	492,5644	3,231013	0	27	1037	944						Untertest2.avi	0	880	547	72	111	803	799	100	0	Content		965	833	31142730	1363352582
31159	08:51:13.606	00:00:31.159	1870	522,1002	1020,648	0,4703771	0,6339945	497,5364	3,025749	0	858,6121	907,8958	0,3340446	0,6919056	492,537	3,20937	0	27	690	964						Untertest2.avi	0	880	547	72	111	803	799	100	0	Content		618	853	31159479	1363369331
31176	08:51:13.623	00:00:31.176	1871	1099,757	913,889	0,4820068	0,63401	474,1475	3,252402	0	873,7167	903,8399	0,334075	0,6919714	492,4806	3,202983	0	27	987	909						Untertest2.avi	0	880	547	72	111	803	799	100	0	Content		915	798	31176103	1363385955
31193	08:51:13.640	00:00:31.192	1872	-1024	-768	-1	-1	-1	-1	4	874,5266	909,0732	0,3341215	0,6919608	492,6317	3,20163	0	27	875	909						Untertest2.avi	0	880	547	72	111	803	799	100	0	Content		803	798	31192729	1363402581
31209	08:51:13.656	00:00:31.209	1873	-1024	-768	-1	-1	-1	-1	4	867,1038	909,7155	0,3341229	0,6920148	492,5833	3,222396	0	27	867	910						Untertest2.avi	0	880	547	72	111	803	799	100	0	Content		795	799	31209480	1363419332
31226	08:51:13.673	00:00:31.226	1874	-1024	-768	-1	-1	-1	-1	4	870,8714	907,3357	0,3340824	0,6921102	492,5278	3,184581	0	27	871	907						Untertest2.avi	0	880	547	72	111	803	799	100	0	Content		799	796	31226103	1363435955
31243	08:51:13.690	00:00:31.242	1875	1242,058	930,5026	0,4811366	0,6347699	474,3239	3,227899	0	960,9318	923,2707	0,3331173	0,6923648	492,9371	3,240264	0	28	1101	927						Untertest2.avi	0	880	547	72	111	1304	806	299	0	Content		1029	816	31242730	1363452582
31259	08:51:13.706	00:00:31.259	1876	-1024	-768	-1	-1	-1	-1	4	1160,388	922,6234	0,3317018	0,6924248	493,478	3,182091	0	28	1160	923						Untertest2.avi	0	880	547	72	111	1304	806	299	0	Content		1088	812	31259350	1363469202
31276	08:51:13.723	00:00:31.275	1877	1569,447	1002,324	0,4853703	0,6350119	452,0281	2,704401	0	1198,212	894,8047	0,3311754	0,6924925	493,5262	3,181397	0	28	1384	949						Untertest2.avi	0	880	547	72	111	1304	806	299	0	Content		1312	838	31275975	1363485827
31293	08:51:13.740	00:00:31.292	1878	1556,424	933,8297	0,4792211	0,6352181	475,3247	3,187844	0	1175,295	889,0688	0,3311359	0,6928539	493,4326	3,227764	0	28	1366	911						Untertest2.avi	0	880	547	72	111	1304	806	299	0	Content		1294	800	31292724	1363502576
31309	08:51:13.756	00:00:31.309	1879	1574,349	945,3607	0,4792008	0,6355125	475,3367	3,153266	0	1170,346	878,696	0,3310573	0,6931795	493,4556	3,206431	0	28	1372	912						Untertest2.avi	0	880	547	72	111	1304	806	299	0	Content		1300	801	31309352	1363519204
31326	08:51:13.773	00:00:31.325	1880	1738,212	972,0587	0,4797204	0,6358621	475,3368	3,116323	0	1167,042	878,2889	0,3310264	0,6934274	493,458	3,207494	0	28	1453	925						Untertest2.avi	0	880	547	72	111	1304	806	299	0	Content		1381	814	31325975	1363535827
31341	08:51:13.788	00:00:31.341	1881	1579,232	946,614	0,4792455	0,6362588	475,3953	3,175684	0	1165,416	878,5503	0,3309907	0,6939075	493,3186	3,227035	0	28	1372	913						Untertest2.avi	0	880	547	72	111	1304	806	299	0	Content		1300	802	31341492	1363551344
31358	08:51:13.805	00:00:31.358	1882	1594,231	933,978	0,4792713	0,6368536	475,3443	3,100604	0	1165,736	883,8107	0,3309424	0,6944536	493,2643	3,222139	0	28	1380	909						Untertest2.avi	0	880	547	72	111	1304	806	299	0	Content		1308	798	31358114	1363567966
31375	08:51:13.822	00:00:31.374	1883	1586,685	947,6808	0,4793482	0,6371422	475,2543	3,17245	0	1165,768	876,0015	0,3310193	0,6948183	493,4604	3,2125	0	28	1376	912						Untertest2.avi	0	880	547	72	111	1304	806	299	0	Content		1304	801	31374863	1363584715
31391	08:51:13.838	00:00:31.391	1884	1563,01	937,6496	0,4794036	0,6372547	475,2686	3,175981	0	1160,889	888,1415	0,3310568	0,6948758	493,4445	3,199416	0	28	1362	913						Untertest2.avi	0	880	547	72	111	1304	806	299	0	Content		1290	802	31391485	1363601337
31408	08:51:13.855	00:00:31.408	1885	1604,384	962,2937	0,4794372	0,6373078	475,254	3,094529	0	1175,537	876,8253	0,3310586	0,6948988	493,4598	3,206423	0	28	1390	920						Untertest2.avi	0	880	547	72	111	1304	806	299	0	Content		1318	809	31408108	1363617960
31425	08:51:13.872	00:00:31.424	1886	1578,557	940,5565	0,4793935	0,6373082	475,3824	3,130959	0	1167,811	879,1577	0,3310403	0,694871	493,5097	3,222171	0	28	1373	910						Untertest2.avi	0	880	547	72	111	1304	806	299	0	Content		1301	799	31424858	1363634710
31441	08:51:13.888	00:00:31.441	1887	1587,904	955,6874	0,4793703	0,6372861	475,3459	3,112399	0	1166,601	877,964	0,3309771	0,6948205	493,6066	3,205127	0	28	1377	917						Untertest2.avi	0	880	547	72	111	1304	806	299	0	Content		1305	806	31441478	1363651330
31458	08:51:13.905	00:00:31.458	1888	1613,737	972,6565	0,4792885	0,6372311	475,4427	3,083841	0	1174,146	878,0171	0,3309136	0,6947917	493,6862	3,207167	0	28	1394	925						Untertest2.avi	0	880	547	72	111	1304	806	299	0	Content		1322	814	31458104	1363667956
31475	08:51:13.922	00:00:31.474	1889	1576,036	953,988	0,4792403	0,6370896	475,5136	3,165578	0	1183,593	877,9431	0,3308431	0,6947377	493,7408	3,228353	0	28	1380	916						Untertest2.avi	0	880	547	72	111	1304	806	299	0	Content		1308	805	31474728	1363684580
31491	08:51:13.938	00:00:31.491	1890	1492,069	950,3655	0,4768959	0,6368091	465,9066	3,09576	0	1178,715	881,5988	0,3307785	0,69459	493,5905	3,241607	0	28	1335	916						Untertest2.avi	0	880	547	72	111	1304	806	299	0	Content		1263	805	31491350	1363701202
31508	08:51:13.955	00:00:31.508	1891	1114,566	959,6941	0,475763	0,6368666	461,5779	2,868402	0	1181,892	882,9873	0,3307477	0,6944249	493,6214	3,225079	0	28	1148	921						Untertest2.avi	0	880	547	72	111	1304	806	299	0	Content		1076	810	31508098	1363717950
31525	08:51:13.972	00:00:31.524	1892	1592,778	952,1816	0,4791507	0,6366866	475,5294	3,142951	0	1186,562	883,5356	0,3307373	0,6942074	493,8124	3,222255	0	28	1390	918						Untertest2.avi	0	880	547	72	111	1304	806	299	0	Content		1318	807	31524722	1363734574
31541	08:51:13.988	00:00:31.541	1893	1600,469	987,7198	0,4791503	0,6365734	475,5632	3,112333	0	1185,64	881,4733	0,3307015	0,6941028	493,7375	3,222245	0	29	1393	935						Untertest2.avi	0	880	547	72	111	1019	840	100	0	Content		1321	824	31541350	1363751202
31558	08:51:14.005	00:00:31.558	1894	1115,091	998,8077	0,4757517	0,6365417	461,5622	2,774574	0	1174,918	877,632	0,3307055	0,6940083	493,7617	3,238497	0	29	1145	938						Untertest2.avi	0	880	547	72	111	1019	840	100	0	Content		1073	827	31558103	1363767955
31575	08:51:14.022	00:00:31.574	1895	-1024	-768	-1	-1	-1	-1	4	1079,32	911,4139	0,3318826	0,6943835	493,6573	3,244814	0	29	1079	911						Untertest2.avi	0	880	547	72	111	1019	840	100	0	Content		1007	800	31574595	1363784447
31591	08:51:14.038	00:00:31.591	1896	1283,014	1003,937	0,4843059	0,636825	490,7841	3,264443	0	925,1894	943,1392	0,3336252	0,6946669	493,2896	3,218561	0	29	1104	974						Untertest2.avi	0	880	547	72	111	1019	840	100	0	Content		1032	863	31591339	1363801191
31608	08:51:14.055	00:00:31.607	1897	-1024	-768	-1	-1	-1	-1	4	845,4921	965,1449	0,3348859	0,6951193	493,5461	3,2428	0	29	845	965						Untertest2.avi	0	880	547	72	111	1019	840	100	0	Content		773	854	31607961	1363817813
31625	08:51:14.072	00:00:31.624	1898	-1024	-768	-1	-1	-1	-1	4	767,2679	1004,684	0,3360839	0,6956236	493,2026	3,236622	0	29	767	1005						Untertest2.avi	0	880	547	72	111	1019	840	100	0	Content		695	894	31624585	1363834437
31641	08:51:14.088	00:00:31.641	1899	-1024	-768	-1	-1	-1	-1	4	-1024	-768	-1	-1	-1	-1	4		0	0						Untertest2.avi	0	880	547	72	111				0	Content		-72	-111	31641204	1363851056
31658	08:51:14.105	00:00:31.657	1900	-1024	-768	-1	-1	-1	-1	4	-1024	-768	-1	-1	-1	-1	4		0	0						Untertest2.avi	0	880	547	72	111				0	Content		-72	-111	31657831	1363867683
31674	08:51:14.121	00:00:31.674	1901	-1024	-768	-1	-1	-1	-1	4	-1024	-768	-1	-1	-1	-1	4		0	0						Untertest2.avi	0	880	547	72	111				0	Content		-72	-111	31674452	1363884304
31691	08:51:14.138	00:00:31.691	1902	-1024	-768	-1	-1	-1	-1	4	-1024	-768	-1	-1	-1	-1	4		0	0						Untertest2.avi	0	880	547	72	111				0	Content		-72	-111	31691202	1363901054
31708	08:51:14.155	00:00:31.707	1903	-1024	-768	-1	-1	-1	-1	4	-1024	-768	-1	-1	-1	-1	4		0	0						Untertest2.avi	0	880	547	72	111				0	Content		-72	-111	31707826	1363917678
31724	08:51:14.171	00:00:31.724	1904	-1024	-768	-1	-1	-1	-1	4	-1024	-768	-1	-1	-1	-1	4		0	0						Untertest2.avi	0	880	547	72	111				0	Content		-72	-111	31724445	1363934297
31741	08:51:14.188	00:00:31.741	1905	-1024	-768	-1	-1	-1	-1	4	-1024	-768	-1	-1	-1	-1	4		0	0						Untertest2.avi	0	880	547	72	111				0	Content		-72	-111	31741112	1363950964
31758	08:51:14.205	00:00:31.757	1906	-1024	-768	-1	-1	-1	-1	4	-1024	-768	-1	-1	-1	-1	4		0	0						Untertest2.avi	0	880	547	72	111				0	Content		-72	-111	31757776	1363967628
31774	08:51:14.221	00:00:31.774	1907	-1024	-768	-1	-1	-1	-1	4	-1024	-768	-1	-1	-1	-1	4		0	0						Untertest2.avi	0	880	547	72	111				0	Content		-72	-111	31774443	1363984295
31791	08:51:14.238	00:00:31.791	1908	-1024	-768	-1	-1	-1	-1	4	-1024	-768	-1	-1	-1	-1	4		0	0						Untertest2.avi	0	880	547	72	111				0	Content		-72	-111	31791143	1364000995
31808	08:51:14.255	00:00:31.807	1909	-1024	-768	-1	-1	-1	-1	4	-1024	-768	-1	-1	-1	-1	4		0	0						Untertest2.avi	0	880	547	72	111				0	Content		-72	-111	31807950	1364017802
31825	08:51:14.272	00:00:31.824	1910	-1024	-768	-1	-1	-1	-1	4	-1024	-768	-1	-1	-1	-1	4		0	0						Untertest2.avi	0	880	547	72	111				0	Content		-72	-111	31824616	1364034468
31841	08:51:14.288	00:00:31.841	1911	-1024	-768	-1	-1	-1	-1	4	-1024	-768	-1	-1	-1	-1	4		0	0						Untertest2.avi	0	880	547	72	111				0	Content		-72	-111	31841380	1364051232
31858	08:51:14.305	00:00:31.857	1912	-1024	-768	-1	-1	-1	-1	4	-1024	-768	-1	-1	-1	-1	4		0	0						Untertest2.avi	0	880	547	72	111				0	Content		-72	-111	31857556	1364067408
31874	08:51:14.321	00:00:31.874	1913	-1024	-768	-1	-1	-1	-1	4	-1024	-768	-1	-1	-1	-1	4		0	0						Untertest2.avi	0	880	547	72	111				0	Content		-72	-111	31874178	1364084030
31891	08:51:14.338	00:00:31.891	1914	-1024	-768	-1	-1	-1	-1	4	-1024	-768	-1	-1	-1	-1	4		0	0						Untertest2.avi	0	880	547	72	111				0	Content		-72	-111	31891427	1364101279
31908	08:51:14.355	00:00:31.907	1915	-1024	-768	-1	-1	-1	-1	4	-1024	-768	-1	-1	-1	-1	4		0	0						Untertest2.avi	0	880	547	72	111				0	Content		-72	-111	31907995	1364117847
31925	08:51:14.372	00:00:31.924	1916	-1024	-768	-1	-1	-1	-1	4	-1024	-768	-1	-1	-1	-1	4		0	0						Untertest2.avi	0	880	547	72	111				0	Content		-72	-111	31924617	1364134469
31941	08:51:14.388	00:00:31.940	1917	-1024	-768	-1	-1	-1	-1	4	-1024	-768	-1	-1	-1	-1	4		0	0						Untertest2.avi	0	880	547	72	111				0	Content		-72	-111	31940794	1364150646
31957	08:51:14.404	00:00:31.957	1918	-1024	-768	-1	-1	-1	-1	4	-1024	-768	-1	-1	-1	-1	4		0	0						Untertest2.avi	0	880	547	72	111				0	Content		-72	-111	31957415	1364167267
31974	08:51:14.421	00:00:31.974	1919	-1024	-768	-1	-1	-1	-1	4	-1024	-768	-1	-1	-1	-1	4		0	0						Untertest2.avi	0	880	547	72	111				0	Content		-72	-111	31974162	1364184014
31991	08:51:14.438	00:00:31.990	1920	-1024	-768	-1	-1	-1	-1	4	-1024	-768	-1	-1	-1	-1	4		0	0						Untertest2.avi	0	880	547	72	111				0	Content		-72	-111	31990780	1364200632
32008	08:51:14.455	00:00:32.007	1921	-1024	-768	-1	-1	-1	-1	4	-1024	-768	-1	-1	-1	-1	4		0	0						Untertest2.avi	0	880	547	72	111				0	Content		-72	-111	32007850	1364217702
32025	08:51:14.472	00:00:32.025	1922	-1024	-768	-1	-1	-1	-1	4	-1024	-768	-1	-1	-1	-1	4		0	0						Untertest2.avi	0	880	547	72	111				0	Content		-72	-111	32025223	1364235075
32043	08:51:14.490	00:00:32.042	1923	-1024	-768	-1	-1	-1	-1	4	-1024	-768	-1	-1	-1	-1	4		0	0						Untertest2.avi	0	880	547	72	111				0	Content		-72	-111	32042594	1364252446
32057	08:51:14.504	00:00:32.057	1924	-1024	-768	-1	-1	-1	-1	4	-1024	-768	-1	-1	-1	-1	4		0	0						Untertest2.avi	0	880	547	72	111				0	Content		-72	-111	32057392	1364267244
32074	08:51:14.521	00:00:32.074	1925	-1024	-768	-1	-1	-1	-1	4	-1024	-768	-1	-1	-1	-1	4		0	0						Untertest2.avi	0	880	547	72	111				0	Content		-72	-111	32074016	1364283868
32091	08:51:14.538	00:00:32.090	1926	-1024	-768	-1	-1	-1	-1	4	-1024	-768	-1	-1	-1	-1	4		0	0						Untertest2.avi	0	880	547	72	111				0	Content		-72	-111	32090764	1364300616
32107	08:51:14.554	00:00:32.107	1927	-1024	-768	-1	-1	-1	-1	4	-1024	-768	-1	-1	-1	-1	4		0	0						Untertest2.avi	0	880	547	72	111				0	Content		-72	-111	32107377	1364317229
32125	08:51:14.572	00:00:32.124	1928	-1024	-768	-1	-1	-1	-1	4	-1024	-768	-1	-1	-1	-1	4		0	0						Untertest2.avi	0	880	547	72	111				0	Content		-72	-111	32124703	1364334555
32141	08:51:14.588	00:00:32.141	1929	-1024	-768	-1	-1	-1	-1	4	-1024	-768	-1	-1	-1	-1	4		0	0						Untertest2.avi	0	880	547	72	111				0	Content		-72	-111	32141003	1364350855
32158	08:51:14.605	00:00:32.157	1930	-1024	-768	-1	-1	-1	-1	4	-1024	-768	-1	-1	-1	-1	4		0	0						Untertest2.avi	0	880	547	72	111				0	Content		-72	-111	32157874	1364367726
32174	08:51:14.621	00:00:32.174	1931	-1024	-768	-1	-1	-1	-1	4	-1024	-768	-1	-1	-1	-1	4		0	0						Untertest2.avi	0	880	547	72	111				0	Content		-72	-111	32174496	1364384348
32191	08:51:14.638	00:00:32.191	1932	-1024	-768	-1	-1	-1	-1	4	-1024	-768	-1	-1	-1	-1	4		0	0						Untertest2.avi	0	880	547	72	111				0	Content		-72	-111	32191117	1364400969
32208	08:51:14.655	00:00:32.207	1933	-1024	-768	-1	-1	-1	-1	4	-1024	-768	-1	-1	-1	-1	4		0	0						Untertest2.avi	0	880	547	72	111				0	Content		-72	-111	32207619	1364417471
32225	08:51:14.672	00:00:32.224	1934	-1024	-768	-1	-1	-1	-1	4	-1024	-768	-1	-1	-1	-1	4		0	0						Untertest2.avi	0	880	547	72	111				0	Content		-72	-111	32224563	1364434415
32241	08:51:14.688	00:00:32.240	1935	-1024	-768	-1	-1	-1	-1	4	-1024	-768	-1	-1	-1	-1	4		0	0						Untertest2.avi	0	880	547	72	111				0	Content		-72	-111	32240864	1364450716
32258	08:51:14.705	00:00:32.257	1936	-1024	-768	-1	-1	-1	-1	4	-1024	-768	-1	-1	-1	-1	4		0	0						Untertest2.avi	0	880	547	72	111				0	Content		-72	-111	32257735	1364467587
32274	08:51:14.721	00:00:32.274	1937	-1024	-768	-1	-1	-1	-1	4	-1024	-768	-1	-1	-1	-1	4		0	0						Untertest2.avi	0	880	547	72	111				0	Content		-72	-111	32274358	1364484210
32291	08:51:14.738	00:00:32.291	1938	-1024	-768	-1	-1	-1	-1	4	-1024	-768	-1	-1	-1	-1	4		0	0						Untertest2.avi	0	880	547	72	111				0	Content		-72	-111	32291107	1364500959
32308	08:51:14.755	00:00:32.307	1939	-1024	-768	-1	-1	-1	-1	4	-1024	-768	-1	-1	-1	-1	4		0	0						Untertest2.avi	0	880	547	72	111				0	Content		-72	-111	32307732	1364517584
32324	08:51:14.771	00:00:32.324	1940	-1024	-768	-1	-1	-1	-1	4	-1024	-768	-1	-1	-1	-1	4		0	0						Untertest2.avi	0	880	547	72	111				0	Content		-72	-111	32324355	1364534207
32341	08:51:14.788	00:00:32.340	1941	-1024	-768	-1	-1	-1	-1	4	-1024	-768	-1	-1	-1	-1	4		0	0						Untertest2.avi	0	880	547	72	111				0	Content		-72	-111	32340976	1364550828
32358	08:51:14.805	00:00:32.357	1942	-1024	-768	-1	-1	-1	-1	4	-1024	-768	-1	-1	-1	-1	4		0	0						Untertest2.avi	0	880	547	72	111				0	Content		-72	-111	32357724	1364567576
32374	08:51:14.821	00:00:32.374	1943	-1024	-768	-1	-1	-1	-1	4	-1024	-768	-1	-1	-1	-1	4		0	0						Untertest2.avi	0	880	547	72	111				0	Content		-72	-111	32374347	1364584199
32391	08:51:14.838	00:00:32.390	1944	-1024	-768	-1	-1	-1	-1	4	-1024	-768	-1	-1	-1	-1	4		0	0						Untertest2.avi	0	880	547	72	111				0	Content		-72	-111	32390969	1364600821
32407	08:51:14.854	00:00:32.407	1945	-1024	-768	-1	-1	-1	-1	4	-1024	-768	-1	-1	-1	-1	4		0	0						Untertest2.avi	0	880	547	72	111				0	Content		-72	-111	32407342	1364617194
32424	08:51:14.871	00:00:32.424	1946	-1024	-768	-1	-1	-1	-1	4	-1024	-768	-1	-1	-1	-1	4		0	0						Untertest2.avi	0	880	547	72	111				0	Content		-72	-111	32424411	1364634263
32441	08:51:14.888	00:00:32.440	1947	-1024	-768	-1	-1	-1	-1	4	-1024	-768	-1	-1	-1	-1	4		0	0						Untertest2.avi	0	880	547	72	111				0	Content		-72	-111	32440714	1364650566
32458	08:51:14.905	00:00:32.457	1948	-1024	-768	-1	-1	-1	-1	4	-1024	-768	-1	-1	-1	-1	4		0	0						Untertest2.avi	0	880	547	72	111				0	Content		-72	-111	32457586	1364667438
32474	08:51:14.921	00:00:32.474	1949	-1024	-768	-1	-1	-1	-1	4	-1024	-768	-1	-1	-1	-1	4		0	0						Untertest2.avi	0	880	547	72	111				0	Content		-72	-111	32474217	1364684069
32491	08:51:14.938	00:00:32.490	1950	-1024	-768	-1	-1	-1	-1	4	-1024	-768	-1	-1	-1	-1	4		0	0						Untertest2.avi	0	880	547	72	111				0	Content		-72	-111	32490833	1364700685
32507	08:51:14.954	00:00:32.507	1951	-1024	-768	-1	-1	-1	-1	4	-1024	-768	-1	-1	-1	-1	4		0	0						Untertest2.avi	0	880	547	72	111				0	Content		-72	-111	32507455	1364717307
32524	08:51:14.971	00:00:32.524	1952	-1024	-768	-1	-1	-1	-1	4	-1024	-768	-1	-1	-1	-1	4		0	0						Untertest2.avi	0	880	547	72	111				0	Content		-72	-111	32524079	1364733931
32541	08:51:14.988	00:00:32.540	1953	-1024	-768	-1	-1	-1	-1	4	-1024	-768	-1	-1	-1	-1	4		0	0						Untertest2.avi	0	880	547	72	111				0	Content		-72	-111	32540825	1364750677
32557	08:51:15.004	00:00:32.557	1954	-1024	-768	-1	-1	-1	-1	4	-1024	-768	-1	-1	-1	-1	4		0	0						Untertest2.avi	0	880	547	72	111				0	Content		-72	-111	32557448	1364767300
32574	08:51:15.021	00:00:32.574	1955	701,1263	987,5948	0,3397807	0,6842474	492,9846	3,292833	3	663,0593	978,165	0,3398985	0,6842405	492,9846	3,302341	1	30	663	978						Untertest2.avi	0	880	547	72	111	643	856	183	0	Content		591	867	32574228	1364784080
32591	08:51:15.038	00:00:32.590	1956	765,3594	965,3086	0,3399621	0,6835291	493,3663	3,257151	3	720,4838	955,9917	0,3400015	0,6835112	493,3663	3,266525	1	30	720	956						Untertest2.avi	0	880	547	72	111	643	856	183	0	Content		648	845	32590825	1364800677
32608	08:51:15.055	00:00:32.607	1957	725,0091	977,1816	0,3399799	0,6830744	493,3663	3,263983	3	688,3632	967,495	0,3401322	0,6830674	493,3663	3,272961	1	30	688	967						Untertest2.avi	0	880	547	72	111	643	856	183	0	Content		616	856	32607571	1364817423
32624	08:51:15.071	00:00:32.624	1958	759,7161	971,6826	0,3405384	0,6832793	493,6383	3,275725	3	702,0927	962,3695	0,3404631	0,6832641	493,6383	3,283817	1	30	702	962						Untertest2.avi	0	880	547	72	111	643	856	183	0	Content		630	851	32624138	1364833990
32640	08:51:15.087	00:00:32.640	1959	763,9344	974,3104	0,3407363	0,6834462	494,0031	3,276586	3	714,5548	965,5381	0,340736	0,6834235	494,003	3,285663	1	30	715	966						Untertest2.avi	0	880	547	72	111	643	856	183	0	Content		643	855	32640438	1364850290
32658	08:51:15.105	00:00:32.657	1960	771,4689	983,2977	0,340253	0,6837749	504,1779	3,327899	3	709,7294	966,7832	0,3409223	0,6837807	494,3594	3,275816	1	30	710	967						Untertest2.avi	0	880	547	72	111	643	856	183	0	Content		638	856	32657563	1364867415
32674	08:51:15.121	00:00:32.674	1961	787,8821	992,3959	0,3403037	0,6844375	505,466	3,32613	3	726,1859	975,0624	0,3410429	0,6844437	494,7995	3,269074	1	30	726	975						Untertest2.avi	0	880	547	72	111	643	856	183	0	Content		654	864	32674189	1364884041
32691	08:51:15.138	00:00:32.690	1962	770,8221	1003,473	0,3425671	0,6854118	505,091	3,314563	3	723,8096	995,1506	0,3426264	0,6853896	505,091	3,323763	1	30	724	995						Untertest2.avi	0	880	547	72	111	643	856	183	0	Content		652	884	32690756	1364900608
32707	08:51:15.154	00:00:32.707	1963	1031,155	960,8688	0,4947159	0,63762	493,4756	3,457749	0	723,9586	978,462	0,3410475	0,6872941	495,5795	3,224696	0	30	878	970						Untertest2.avi	0	880	547	72	111	643	856	183	0	Content		806	859	32707057	1364916909
32724	08:51:15.171	00:00:32.723	1964	-1024	-768	-1	-1	-1	-1	4	698,4863	955,717	0,3409994	0,6897112	495,9294	3,330644	0	30	698	956						Untertest2.avi	0	880	547	72	111	643	856	183	0	Content		626	845	32723678	1364933530
32740	08:51:15.187	00:00:32.740	1965	-1024	-768	-1	-1	-1	-1	4	773,582	981,8904	0,3409564	0,6932961	495,9294	3,275928	0	30	774	982						Untertest2.avi	0	880	547	72	111	643	856	183	0	Content		702	871	32740427	1364950279
32757	08:51:15.204	00:00:32.757	1966	-1024	-768	-1	-1	-1	-1	4	-1024	-768	-1	-1	-1	-1	4		0	0						Untertest2.avi	0	880	547	72	111				0	Content		-72	-111	32757494	1364967346
32774	08:51:15.221	00:00:32.773	1967	-1024	-768	-1	-1	-1	-1	4	-1024	-768	-1	-1	-1	-1	4		0	0						Untertest2.avi	0	880	547	72	111				0	Content		-72	-111	32773671	1364983523
32791	08:51:15.238	00:00:32.790	1968	-1024	-768	-1	-1	-1	-1	4	-1024	-768	-1	-1	-1	-1	4		0	0						Untertest2.avi	0	880	547	72	111				0	Content		-72	-111	32790864	1365000716
32807	08:51:15.254	00:00:32.807	1969	-1024	-768	-1	-1	-1	-1	4	-1024	-768	-1	-1	-1	-1	4		0	0						Untertest2.avi	0	880	547	72	111				0	Content		-72	-111	32807170	1365017022
32824	08:51:15.271	00:00:32.824	1970	-1024	-768	-1	-1	-1	-1	4	-1024	-768	-1	-1	-1	-1	4		0	0						Untertest2.avi	0	880	547	72	111				0	Content		-72	-111	32824121	1365033973
32841	08:51:15.288	00:00:32.840	1971	-1024	-768	-1	-1	-1	-1	4	-1024	-768	-1	-1	-1	-1	4		0	0						Untertest2.avi	0	880	547	72	111				0	Content		-72	-111	32840536	1365050388
32857	08:51:15.304	00:00:32.857	1972	-1024	-768	-1	-1	-1	-1	4	-1024	-768	-1	-1	-1	-1	4		0	0						Untertest2.avi	0	880	547	72	111				0	Content		-72	-111	32857284	1365067136
32874	08:51:15.321	00:00:32.873	1973	-1024	-768	-1	-1	-1	-1	4	-1024	-768	-1	-1	-1	-1	4		0	0						Untertest2.avi	0	880	547	72	111				0	Content		-72	-111	32873898	1365083750
32891	08:51:15.338	00:00:32.890	1974	-1024	-768	-1	-1	-1	-1	4	-1024	-768	-1	-1	-1	-1	4		0	0						Untertest2.avi	0	880	547	72	111				0	Content		-72	-111	32890522	1365100374
32907	08:51:15.354	00:00:32.907	1975	-1024	-768	-1	-1	-1	-1	4	-1024	-768	-1	-1	-1	-1	4		0	0						Untertest2.avi	0	880	547	72	111				0	Content		-72	-111	32907265	1365117117
32924	08:51:15.371	00:00:32.923	1976	-1024	-768	-1	-1	-1	-1	4	-1024	-768	-1	-1	-1	-1	4		0	0						Untertest2.avi	0	880	547	72	111				0	Content		-72	-111	32923843	1365133695
32941	08:51:15.388	00:00:32.940	1977	-1024	-768	-1	-1	-1	-1	4	-1024	-768	-1	-1	-1	-1	4		0	0						Untertest2.avi	0	880	547	72	111				0	Content		-72	-111	32940518	1365150370
32957	08:51:15.404	00:00:32.957	1978	-1024	-768	-1	-1	-1	-1	4	-1024	-768	-1	-1	-1	-1	4		0	0						Untertest2.avi	0	880	547	72	111				0	Content		-72	-111	32957268	1365167120
32974	08:51:15.421	00:00:32.973	1979	-1024	-768	-1	-1	-1	-1	4	-1024	-768	-1	-1	-1	-1	4		0	0						Untertest2.avi	0	880	547	72	111				0	Content		-72	-111	32973890	1365183742
[truncated: 1,651 more rows]
