# Supplementary material for: Gaze Duration Biases for Colours in Combination with Dissonant and Consonant Sounds: A Comparative Eye-Tracking Study with Orangutans
Source: PLoS One. 2015 Oct 14;10(10):e0139894. doi: 10.1371/journal.pone.0139894 (PMC4605782; doi:10.1371/journal.pone.0139894)
Supplement: S1 Data — (ZIP) [file pone.0139894.s004.zip › Plos ColourSound Data/Apes/Farben_Musik_U2/Rec 19-All-Data.tsv]

System Properties:
Operating System:	Microsoft Windows NT 6.1.7601 Service Pack 1
System User Name:	tobiiadmin
Machine Name:	LOE7690LAP
Data properties:
Recording name:	Rec 19
Recording date:	05.03.2014
Recording time:	09:08:57
Recording resolution:	1024 x 768
Export date:	09.03.2014
Export time:	12:20:09
Participant:	Raia_S3
Filter settings:
Eye: Average
Validity: Normal
Fixation filter: Tobii fixation filter
Velocity threshold: 35
Distance threshold: 35
Timestamp	DateTimeStamp	DateTimeStampStartOffset	Number	GazePointXLeft	GazePointYLeft	CamXLeft	CamYLeft	DistanceLeft	PupilLeft	ValidityLeft	GazePointXRight	GazePointYRight	CamXRight	CamYRight	DistanceRight	PupilRight	ValidityRight	FixationIndex	GazePointX	GazePointY	Event	EventKey	Data1	Data2	Descriptor	StimuliName	StimuliID	MediaWidth	MediaHeight	MediaPosX	MediaPosY	MappedFixationPointX	MappedFixationPointY	FixationDuration	AoiIds	AoiNames	WebGroupImage	MappedGazeDataPointX	MappedGazeDataPointY	MicroSecondTimestamp	AbsoluteMicroSecondTimestamp
16	09:08:57.135	00:00:00.015	0	-1024	-768	-1	-1	-1	-1	4	-1024	-768	-1	-1	-1	-1	4		0	0						No media	0	1024	768	0	0				0	Content		0	0	15615	2426870042
33	09:08:57.152	00:00:00.032	1	-1024	-768	-1	-1	-1	-1	4	-1024	-768	-1	-1	-1	-1	4		0	0						No media	0	1024	768	0	0				0	Content		0	0	32744	2426887171
49	09:08:57.168	00:00:00.049	2	-1024	-768	-1	-1	-1	-1	4	-1024	-768	-1	-1	-1	-1	4		0	0						No media	0	1024	768	0	0				0	Content		0	0	49411	2426903838
66	09:08:57.185	00:00:00.066	3	-1024	-768	-1	-1	-1	-1	4	-1024	-768	-1	-1	-1	-1	4		0	0						No media	0	1024	768	0	0				0	Content		0	0	66441	2426920868
83	09:08:57.202	00:00:00.083	4	-1024	-768	-1	-1	-1	-1	4	-1024	-768	-1	-1	-1	-1	4		0	0						No media	0	1024	768	0	0				0	Content		0	0	83108	2426937535
100	09:08:57.219	00:00:00.099	5	-1024	-768	-1	-1	-1	-1	4	-1024	-768	-1	-1	-1	-1	4		0	0						No media	0	1024	768	0	0				0	Content		0	0	99775	2426954202
116	09:08:57.235	00:00:00.115	6	-1024	-768	-1	-1	-1	-1	4	-1024	-768	-1	-1	-1	-1	4		0	0						No media	0	1024	768	0	0				0	Content		0	0	115886	2426970313
133	09:08:57.252	00:00:00.132	7	-1024	-768	-1	-1	-1	-1	4	-1024	-768	-1	-1	-1	-1	4		0	0						No media	0	1024	768	0	0				0	Content		0	0	132553	2426986980
149	09:08:57.268	00:00:00.149	8	-1024	-768	-1	-1	-1	-1	4	-1024	-768	-1	-1	-1	-1	4		0	0						No media	0	1024	768	0	0				0	Content		0	0	149033	2427003460
166	09:08:57.285	00:00:00.165	9	-1024	-768	-1	-1	-1	-1	4	-1024	-768	-1	-1	-1	-1	4		0	0						No media	0	1024	768	0	0				0	Content		0	0	165701	2427020128
182	09:08:57.301	00:00:00.182	10	-1024	-768	-1	-1	-1	-1	4	-1024	-768	-1	-1	-1	-1	4		0	0						No media	0	1024	768	0	0				0	Content		0	0	182368	2427036795
199	09:08:57.318	00:00:00.198	11	-1024	-768	-1	-1	-1	-1	4	-1024	-768	-1	-1	-1	-1	4		0	0						No media	0	1024	768	0	0				0	Content		0	0	198804	2427053231
215	09:08:57.334	00:00:00.215	12	-1024	-768	-1	-1	-1	-1	4	-1024	-768	-1	-1	-1	-1	4		0	0						No media	0	1024	768	0	0				0	Content		0	0	215472	2427069899
232	09:08:57.351	00:00:00.231	13	-1024	-768	-1	-1	-1	-1	4	-1024	-768	-1	-1	-1	-1	4		0	0						No media	0	1024	768	0	0				0	Content		0	0	231866	2427086293
249	09:08:57.368	00:00:00.248	14	-1024	-768	-1	-1	-1	-1	4	-1024	-768	-1	-1	-1	-1	4		0	0						No media	0	1024	768	0	0				0	Content		0	0	248740	2427103167
265	09:08:57.384	00:00:00.265	15	-1024	-768	-1	-1	-1	-1	4	-1024	-768	-1	-1	-1	-1	4		0	0						No media	0	1024	768	0	0				0	Content		0	0	265348	2427119775
282	09:08:57.401	00:00:00.282	16	-1024	-768	-1	-1	-1	-1	4	-1024	-768	-1	-1	-1	-1	4		0	0						No media	0	1024	768	0	0				0	Content		0	0	282018	2427136445
299	09:08:57.418	00:00:00.298	17	-1024	-768	-1	-1	-1	-1	4	-1024	-768	-1	-1	-1	-1	4		0	0						No media	0	1024	768	0	0				0	Content		0	0	298687	2427153114
316	09:08:57.435	00:00:00.315	18	-1024	-768	-1	-1	-1	-1	4	-1024	-768	-1	-1	-1	-1	4		0	0						No media	0	1024	768	0	0				0	Content		0	0	315568	2427169995
332	09:08:57.451	00:00:00.332	19	-1024	-768	-1	-1	-1	-1	4	-1024	-768	-1	-1	-1	-1	4		0	0						No media	0	1024	768	0	0				0	Content		0	0	332238	2427186665
349	09:08:57.468	00:00:00.349	20	-1024	-768	-1	-1	-1	-1	4	-1024	-768	-1	-1	-1	-1	4		0	0						No media	0	1024	768	0	0				0	Content		0	0	349222	2427203649
366	09:08:57.485	00:00:00.365	21	-1024	-768	-1	-1	-1	-1	4	-1024	-768	-1	-1	-1	-1	4		0	0						No media	0	1024	768	0	0				0	Content		0	0	365891	2427220318
383	09:08:57.502	00:00:00.382	22	-1024	-768	-1	-1	-1	-1	4	-1024	-768	-1	-1	-1	-1	4		0	0						No media	0	1024	768	0	0				0	Content		0	0	382561	2427236988
400	09:08:57.519	00:00:00.399	23	-1024	-768	-1	-1	-1	-1	4	-1024	-768	-1	-1	-1	-1	4		0	0						No media	0	1024	768	0	0				0	Content		0	0	399814	2427254241
416	09:08:57.535	00:00:00.416	24	-1024	-768	-1	-1	-1	-1	4	-1024	-768	-1	-1	-1	-1	4		0	0						No media	0	1024	768	0	0				0	Content		0	0	416484	2427270911
433	09:08:57.552	00:00:00.432	25	-1024	-768	-1	-1	-1	-1	4	-1024	-768	-1	-1	-1	-1	4		0	0						No media	0	1024	768	0	0				0	Content		0	0	432722	2427287149
444	09:08:57.563																				MovieStart	128	0	0	Untertest2.avi
449	09:08:57.568	00:00:00.449	26	-1024	-768	-1	-1	-1	-1	4	-1024	-768	-1	-1	-1	-1	4		0	0						Untertest2.avi	0	880	547	72	111				0	Content		-72	-111	449392	2427303819
466	09:08:57.585	00:00:00.466	27	-1024	-768	-1	-1	-1	-1	4	-1024	-768	-1	-1	-1	-1	4		0	0						Untertest2.avi	0	880	547	72	111				0	Content		-72	-111	466062	2427320489
482	09:08:57.601	00:00:00.481	28	-1024	-768	-1	-1	-1	-1	4	-1024	-768	-1	-1	-1	-1	4		0	0						Untertest2.avi	0	880	547	72	111				0	Content		-72	-111	481821	2427336248
498	09:08:57.617	00:00:00.498	29	-1024	-768	-1	-1	-1	-1	4	-1024	-768	-1	-1	-1	-1	4		0	0						Untertest2.avi	0	880	547	72	111				0	Content		-72	-111	498446	2427352873
515	09:08:57.634	00:00:00.515	30	-1024	-768	-1	-1	-1	-1	4	-1024	-768	-1	-1	-1	-1	4		0	0						Untertest2.avi	0	880	547	72	111				0	Content		-72	-111	515132	2427369559
532	09:08:57.651	00:00:00.531	31	-1024	-768	-1	-1	-1	-1	4	-1024	-768	-1	-1	-1	-1	4		0	0						Untertest2.avi	0	880	547	72	111				0	Content		-72	-111	531802	2427386229
548	09:08:57.667	00:00:00.548	32	-1024	-768	-1	-1	-1	-1	4	-1024	-768	-1	-1	-1	-1	4		0	0						Untertest2.avi	0	880	547	72	111				0	Content		-72	-111	548472	2427402899
565	09:08:57.684	00:00:00.565	33	-1024	-768	-1	-1	-1	-1	4	-1024	-768	-1	-1	-1	-1	4		0	0						Untertest2.avi	0	880	547	72	111				0	Content		-72	-111	565134	2427419561
582	09:08:57.701	00:00:00.581	34	-1024	-768	-1	-1	-1	-1	4	-1024	-768	-1	-1	-1	-1	4		0	0						Untertest2.avi	0	880	547	72	111				0	Content		-72	-111	581803	2427436230
598	09:08:57.717	00:00:00.598	35	-1024	-768	-1	-1	-1	-1	4	-1024	-768	-1	-1	-1	-1	4		0	0						Untertest2.avi	0	880	547	72	111				0	Content		-72	-111	598473	2427452900
615	09:08:57.734	00:00:00.615	36	-1024	-768	-1	-1	-1	-1	4	-1024	-768	-1	-1	-1	-1	4		0	0						Untertest2.avi	0	880	547	72	111				0	Content		-72	-111	615091	2427469518
632	09:08:57.751	00:00:00.631	37	-1024	-768	-1	-1	-1	-1	4	-1024	-768	-1	-1	-1	-1	4		0	0						Untertest2.avi	0	880	547	72	111				0	Content		-72	-111	631760	2427486187
649	09:08:57.768	00:00:00.648	38	-1024	-768	-1	-1	-1	-1	4	-1024	-768	-1	-1	-1	-1	4		0	0						Untertest2.avi	0	880	547	72	111				0	Content		-72	-111	648620	2427503047
665	09:08:57.784	00:00:00.665	39	-1024	-768	-1	-1	-1	-1	4	-1024	-768	-1	-1	-1	-1	4		0	0						Untertest2.avi	0	880	547	72	111				0	Content		-72	-111	665290	2427519717
682	09:08:57.801	00:00:00.681	40	-1024	-768	-1	-1	-1	-1	4	-1024	-768	-1	-1	-1	-1	4		0	0						Untertest2.avi	0	880	547	72	111				0	Content		-72	-111	681960	2427536387
699	09:08:57.818	00:00:00.699	41	-1024	-768	-1	-1	-1	-1	4	-1024	-768	-1	-1	-1	-1	4		0	0						Untertest2.avi	0	880	547	72	111				0	Content		-72	-111	699085	2427553512
716	09:08:57.835	00:00:00.715	42	-1024	-768	-1	-1	-1	-1	4	-1024	-768	-1	-1	-1	-1	4		0	0						Untertest2.avi	0	880	547	72	111				0	Content		-72	-111	715755	2427570182
733	09:08:57.852	00:00:00.732	43	-1024	-768	-1	-1	-1	-1	4	-1024	-768	-1	-1	-1	-1	4		0	0						Untertest2.avi	0	880	547	72	111				0	Content		-72	-111	732786	2427587213
749	09:08:57.868	00:00:00.749	44	-1024	-768	-1	-1	-1	-1	4	-1024	-768	-1	-1	-1	-1	4		0	0						Untertest2.avi	0	880	547	72	111				0	Content		-72	-111	749455	2427603882
766	09:08:57.885	00:00:00.766	45	-1024	-768	-1	-1	-1	-1	4	-1024	-768	-1	-1	-1	-1	4		0	0						Untertest2.avi	0	880	547	72	111				0	Content		-72	-111	766125	2427620552
782	09:08:57.901	00:00:00.782	46	-1024	-768	-1	-1	-1	-1	4	-1024	-768	-1	-1	-1	-1	4		0	0						Untertest2.avi	0	880	547	72	111				0	Content		-72	-111	782235	2427636662
799	09:08:57.918	00:00:00.798	47	-1024	-768	-1	-1	-1	-1	4	-1024	-768	-1	-1	-1	-1	4		0	0						Untertest2.avi	0	880	547	72	111				0	Content		-72	-111	798904	2427653331
815	09:08:57.934	00:00:00.815	48	-1024	-768	-1	-1	-1	-1	4	-1024	-768	-1	-1	-1	-1	4		0	0						Untertest2.avi	0	880	547	72	111				0	Content		-72	-111	815387	2427669814
832	09:08:57.951	00:00:00.832	49	-1024	-768	-1	-1	-1	-1	4	-1024	-768	-1	-1	-1	-1	4		0	0						Untertest2.avi	0	880	547	72	111				0	Content		-72	-111	832057	2427686484
849	09:08:57.968	00:00:00.848	50	-1024	-768	-1	-1	-1	-1	4	-1024	-768	-1	-1	-1	-1	4		0	0						Untertest2.avi	0	880	547	72	111				0	Content		-72	-111	848727	2427703154
865	09:08:57.984	00:00:00.865	51	-1024	-768	-1	-1	-1	-1	4	-1024	-768	-1	-1	-1	-1	4		0	0						Untertest2.avi	0	880	547	72	111				0	Content		-72	-111	865163	2427719590
882	09:08:58.001	00:00:00.881	52	-1024	-768	-1	-1	-1	-1	4	-1024	-768	-1	-1	-1	-1	4		0	0						Untertest2.avi	0	880	547	72	111				0	Content		-72	-111	881833	2427736260
898	09:08:58.017	00:00:00.898	53	-1024	-768	-1	-1	-1	-1	4	-1024	-768	-1	-1	-1	-1	4		0	0						Untertest2.avi	0	880	547	72	111				0	Content		-72	-111	898348	2427752775
915	09:08:58.034	00:00:00.915	54	-1024	-768	-1	-1	-1	-1	4	-1024	-768	-1	-1	-1	-1	4		0	0						Untertest2.avi	0	880	547	72	111				0	Content		-72	-111	915026	2427769453
932	09:08:58.051	00:00:00.931	55	-1024	-768	-1	-1	-1	-1	4	-1024	-768	-1	-1	-1	-1	4		0	0						Untertest2.avi	0	880	547	72	111				0	Content		-72	-111	931629	2427786056
948	09:08:58.067	00:00:00.948	56	-1024	-768	-1	-1	-1	-1	4	-1024	-768	-1	-1	-1	-1	4		0	0						Untertest2.avi	0	880	547	72	111				0	Content		-72	-111	948299	2427802726
965	09:08:58.084	00:00:00.965	57	-1024	-768	-1	-1	-1	-1	4	-1024	-768	-1	-1	-1	-1	4		0	0						Untertest2.avi	0	880	547	72	111				0	Content		-72	-111	965202	2427819629
982	09:08:58.101	00:00:00.981	58	-1024	-768	-1	-1	-1	-1	4	-1024	-768	-1	-1	-1	-1	4		0	0						Untertest2.avi	0	880	547	72	111				0	Content		-72	-111	981872	2427836299
999	09:08:58.118	00:00:00.998	59	-1024	-768	-1	-1	-1	-1	4	-1024	-768	-1	-1	-1	-1	4		0	0						Untertest2.avi	0	880	547	72	111				0	Content		-72	-111	998872	2427853299
1016	09:08:58.135	00:00:01.015	60	-1024	-768	-1	-1	-1	-1	4	-1024	-768	-1	-1	-1	-1	4		0	0						Untertest2.avi	0	880	547	72	111				0	Content		-72	-111	1015542	2427869969
1032	09:08:58.151	00:00:01.032	61	-1024	-768	-1	-1	-1	-1	4	-1024	-768	-1	-1	-1	-1	4		0	0						Untertest2.avi	0	880	547	72	111				0	Content		-72	-111	1032211	2427886638
1049	09:08:58.168	00:00:01.049	62	-1024	-768	-1	-1	-1	-1	4	-1024	-768	-1	-1	-1	-1	4		0	0						Untertest2.avi	0	880	547	72	111				0	Content		-72	-111	1049474	2427903901
1066	09:08:58.185	00:00:01.066	63	-1024	-768	-1	-1	-1	-1	4	-1024	-768	-1	-1	-1	-1	4		0	0						Untertest2.avi	0	880	547	72	111				0	Content		-72	-111	1066144	2427920571
1082	09:08:58.201	00:00:01.082	64	-1024	-768	-1	-1	-1	-1	4	-1024	-768	-1	-1	-1	-1	4		0	0						Untertest2.avi	0	880	547	72	111				0	Content		-72	-111	1082389	2427936816
1099	09:08:58.218	00:00:01.099	65	-1024	-768	-1	-1	-1	-1	4	-1024	-768	-1	-1	-1	-1	4		0	0						Untertest2.avi	0	880	547	72	111				0	Content		-72	-111	1099059	2427953486
1116	09:08:58.235	00:00:01.115	66	-1024	-768	-1	-1	-1	-1	4	-1024	-768	-1	-1	-1	-1	4		0	0						Untertest2.avi	0	880	547	72	111				0	Content		-72	-111	1115729	2427970156
1131	09:08:58.250	00:00:01.131	67	-1024	-768	-1	-1	-1	-1	4	-1024	-768	-1	-1	-1	-1	4		0	0						Untertest2.avi	0	880	547	72	111				0	Content		-72	-111	1131490	2427985917
1148	09:08:58.267	00:00:01.148	68	-1024	-768	-1	-1	-1	-1	4	-1024	-768	-1	-1	-1	-1	4		0	0						Untertest2.avi	0	880	547	72	111				0	Content		-72	-111	1148117	2428002544
1165	09:08:58.284	00:00:01.164	69	-1024	-768	-1	-1	-1	-1	4	-1024	-768	-1	-1	-1	-1	4		0	0						Untertest2.avi	0	880	547	72	111				0	Content		-72	-111	1164804	2428019231
1181	09:08:58.300	00:00:01.181	70	-1024	-768	-1	-1	-1	-1	4	-1024	-768	-1	-1	-1	-1	4		0	0						Untertest2.avi	0	880	547	72	111				0	Content		-72	-111	1181473	2428035900
1198	09:08:58.317	00:00:01.198	71	-1024	-768	-1	-1	-1	-1	4	-1024	-768	-1	-1	-1	-1	4		0	0						Untertest2.avi	0	880	547	72	111				0	Content		-72	-111	1198143	2428052570
1215	09:08:58.334	00:00:01.214	72	-1024	-768	-1	-1	-1	-1	4	-1024	-768	-1	-1	-1	-1	4		0	0						Untertest2.avi	0	880	547	72	111				0	Content		-72	-111	1214805	2428069232
1231	09:08:58.350	00:00:01.231	73	-1024	-768	-1	-1	-1	-1	4	-1024	-768	-1	-1	-1	-1	4		0	0						Untertest2.avi	0	880	547	72	111				0	Content		-72	-111	1231474	2428085901
1248	09:08:58.367	00:00:01.248	74	-1024	-768	-1	-1	-1	-1	4	-1024	-768	-1	-1	-1	-1	4		0	0						Untertest2.avi	0	880	547	72	111				0	Content		-72	-111	1248144	2428102571
1265	09:08:58.384	00:00:01.264	75	-1024	-768	-1	-1	-1	-1	4	-1024	-768	-1	-1	-1	-1	4		0	0						Untertest2.avi	0	880	547	72	111				0	Content		-72	-111	1264688	2428119115
1281	09:08:58.400	00:00:01.281	76	-1024	-768	-1	-1	-1	-1	4	-1024	-768	-1	-1	-1	-1	4		0	0						Untertest2.avi	0	880	547	72	111				0	Content		-72	-111	1281355	2428135782
1298	09:08:58.417	00:00:01.298	77	-1024	-768	-1	-1	-1	-1	4	-1024	-768	-1	-1	-1	-1	4		0	0						Untertest2.avi	0	880	547	72	111				0	Content		-72	-111	1298023	2428152450
1315	09:08:58.434	00:00:01.314	78	-1024	-768	-1	-1	-1	-1	4	-1024	-768	-1	-1	-1	-1	4		0	0						Untertest2.avi	0	880	547	72	111				0	Content		-72	-111	1314857	2428169284
1332	09:08:58.451	00:00:01.331	79	-1024	-768	-1	-1	-1	-1	4	-1024	-768	-1	-1	-1	-1	4		0	0						Untertest2.avi	0	880	547	72	111				0	Content		-72	-111	1331525	2428185952
1348	09:08:58.467	00:00:01.348	80	-1024	-768	-1	-1	-1	-1	4	-1024	-768	-1	-1	-1	-1	4		0	0						Untertest2.avi	0	880	547	72	111				0	Content		-72	-111	1348193	2428202620
1365	09:08:58.484	00:00:01.365	81	-1024	-768	-1	-1	-1	-1	4	-1024	-768	-1	-1	-1	-1	4		0	0						Untertest2.avi	0	880	547	72	111				0	Content		-72	-111	1365348	2428219775
1382	09:08:58.501	00:00:01.382	82	-1024	-768	-1	-1	-1	-1	4	-1024	-768	-1	-1	-1	-1	4		0	0						Untertest2.avi	0	880	547	72	111				0	Content		-72	-111	1382016	2428236443
1399	09:08:58.518	00:00:01.399	83	-1024	-768	-1	-1	-1	-1	4	-1024	-768	-1	-1	-1	-1	4		0	0						Untertest2.avi	0	880	547	72	111				0	Content		-72	-111	1399056	2428253483
1416	09:08:58.535	00:00:01.415	84	-1024	-768	-1	-1	-1	-1	4	-1024	-768	-1	-1	-1	-1	4		0	0						Untertest2.avi	0	880	547	72	111				0	Content		-72	-111	1415723	2428270150
1432	09:08:58.551	00:00:01.432	85	-1024	-768	-1	-1	-1	-1	4	-1024	-768	-1	-1	-1	-1	4		0	0						Untertest2.avi	0	880	547	72	111				0	Content		-72	-111	1432391	2428286818
1448	09:08:58.567	00:00:01.448	86	-1024	-768	-1	-1	-1	-1	4	-1024	-768	-1	-1	-1	-1	4		0	0						Untertest2.avi	0	880	547	72	111				0	Content		-72	-111	1448445	2428302872
1465	09:08:58.584	00:00:01.465	87	-1024	-768	-1	-1	-1	-1	4	-1024	-768	-1	-1	-1	-1	4		0	0						Untertest2.avi	0	880	547	72	111				0	Content		-72	-111	1465113	2428319540
1482	09:08:58.601	00:00:01.481	88	-1024	-768	-1	-1	-1	-1	4	-1024	-768	-1	-1	-1	-1	4		0	0						Untertest2.avi	0	880	547	72	111				0	Content		-72	-111	1481578	2428336005
1498	09:08:58.617	00:00:01.498	89	-1024	-768	-1	-1	-1	-1	4	-1024	-768	-1	-1	-1	-1	4		0	0						Untertest2.avi	0	880	547	72	111				0	Content		-72	-111	1498245	2428352672
1515	09:08:58.634	00:00:01.514	90	-1024	-768	-1	-1	-1	-1	4	-1024	-768	-1	-1	-1	-1	4		0	0						Untertest2.avi	0	880	547	72	111				0	Content		-72	-111	1514913	2428369340
1531	09:08:58.650	00:00:01.531	91	-1024	-768	-1	-1	-1	-1	4	-1024	-768	-1	-1	-1	-1	4		0	0						Untertest2.avi	0	880	547	72	111				0	Content		-72	-111	1531122	2428385549
1548	09:08:58.667	00:00:01.547	92	-1024	-768	-1	-1	-1	-1	4	-1024	-768	-1	-1	-1	-1	4		0	0						Untertest2.avi	0	880	547	72	111				0	Content		-72	-111	1547870	2428402297
1565	09:08:58.684	00:00:01.564	93	-1024	-768	-1	-1	-1	-1	4	-1024	-768	-1	-1	-1	-1	4		0	0						Untertest2.avi	0	880	547	72	111				0	Content		-72	-111	1564549	2428418976
1581	09:08:58.700	00:00:01.581	94	-1024	-768	-1	-1	-1	-1	4	-1024	-768	-1	-1	-1	-1	4		0	0						Untertest2.avi	0	880	547	72	111				0	Content		-72	-111	1581148	2428435575
1598	09:08:58.717	00:00:01.597	95	-1024	-768	-1	-1	-1	-1	4	-1024	-768	-1	-1	-1	-1	4		0	0						Untertest2.avi	0	880	547	72	111				0	Content		-72	-111	1597816	2428452243
1615	09:08:58.734	00:00:01.614	96	-1024	-768	-1	-1	-1	-1	4	-1024	-768	-1	-1	-1	-1	4		0	0						Untertest2.avi	0	880	547	72	111				0	Content		-72	-111	1614668	2428469095
1631	09:08:58.750	00:00:01.631	97	-1024	-768	-1	-1	-1	-1	4	-1024	-768	-1	-1	-1	-1	4		0	0						Untertest2.avi	0	880	547	72	111				0	Content		-72	-111	1631335	2428485762
1648	09:08:58.767	00:00:01.648	98	-1024	-768	-1	-1	-1	-1	4	-1024	-768	-1	-1	-1	-1	4		0	0						Untertest2.avi	0	880	547	72	111				0	Content		-72	-111	1648003	2428502430
1665	09:08:58.784	00:00:01.664	99	-1024	-768	-1	-1	-1	-1	4	-1024	-768	-1	-1	-1	-1	4		0	0						Untertest2.avi	0	880	547	72	111				0	Content		-72	-111	1664999	2428519426
1682	09:08:58.801	00:00:01.681	100	-1024	-768	-1	-1	-1	-1	4	-1024	-768	-1	-1	-1	-1	4		0	0						Untertest2.avi	0	880	547	72	111				0	Content		-72	-111	1681667	2428536094
1698	09:08:58.817	00:00:01.698	101	-1024	-768	-1	-1	-1	-1	4	-1024	-768	-1	-1	-1	-1	4		0	0						Untertest2.avi	0	880	547	72	111				0	Content		-72	-111	1698335	2428552762
1716	09:08:58.835	00:00:01.715	102	-1024	-768	-1	-1	-1	-1	4	-1024	-768	-1	-1	-1	-1	4		0	0						Untertest2.avi	0	880	547	72	111				0	Content		-72	-111	1715661	2428570088
1732	09:08:58.851	00:00:01.732	103	-1024	-768	-1	-1	-1	-1	4	-1024	-768	-1	-1	-1	-1	4		0	0						Untertest2.avi	0	880	547	72	111				0	Content		-72	-111	1732329	2428586756
1749	09:08:58.868	00:00:01.748	104	-1024	-768	-1	-1	-1	-1	4	-1024	-768	-1	-1	-1	-1	4		0	0						Untertest2.avi	0	880	547	72	111				0	Content		-72	-111	1748548	2428602975
1765	09:08:58.884	00:00:01.765	105	-1024	-768	-1	-1	-1	-1	4	-1024	-768	-1	-1	-1	-1	4		0	0						Untertest2.avi	0	880	547	72	111				0	Content		-72	-111	1765215	2428619642
1782	09:08:58.901	00:00:01.781	106	-1024	-768	-1	-1	-1	-1	4	-1024	-768	-1	-1	-1	-1	4		0	0						Untertest2.avi	0	880	547	72	111				0	Content		-72	-111	1781883	2428636310
1798	09:08:58.917	00:00:01.797	107	-1024	-768	-1	-1	-1	-1	4	-1024	-768	-1	-1	-1	-1	4		0	0						Untertest2.avi	0	880	547	72	111				0	Content		-72	-111	1797608	2428652035
1814	09:08:58.933	00:00:01.814	108	-1024	-768	-1	-1	-1	-1	4	-1024	-768	-1	-1	-1	-1	4		0	0						Untertest2.avi	0	880	547	72	111				0	Content		-72	-111	1814354	2428668781
1831	09:08:58.950	00:00:01.830	109	-1024	-768	-1	-1	-1	-1	4	-1024	-768	-1	-1	-1	-1	4		0	0						Untertest2.avi	0	880	547	72	111				0	Content		-72	-111	1830999	2428685426
1848	09:08:58.967	00:00:01.847	110	-1024	-768	-1	-1	-1	-1	4	-1024	-768	-1	-1	-1	-1	4		0	0						Untertest2.avi	0	880	547	72	111				0	Content		-72	-111	1847666	2428702093
1864	09:08:58.983	00:00:01.864	111	-1024	-768	-1	-1	-1	-1	4	-1024	-768	-1	-1	-1	-1	4		0	0						Untertest2.avi	0	880	547	72	111				0	Content		-72	-111	1864334	2428718761
1881	09:08:59.000	00:00:01.880	112	-1024	-768	-1	-1	-1	-1	4	-1024	-768	-1	-1	-1	-1	4		0	0						Untertest2.avi	0	880	547	72	111				0	Content		-72	-111	1880966	2428735393
1898	09:08:59.017	00:00:01.897	113	-1024	-768	-1	-1	-1	-1	4	-1024	-768	-1	-1	-1	-1	4		0	0						Untertest2.avi	0	880	547	72	111				0	Content		-72	-111	1897633	2428752060
1914	09:08:59.033	00:00:01.914	114	-1024	-768	-1	-1	-1	-1	4	-1024	-768	-1	-1	-1	-1	4		0	0						Untertest2.avi	0	880	547	72	111				0	Content		-72	-111	1914301	2428768728
1931	09:08:59.050	00:00:01.930	115	-1024	-768	-1	-1	-1	-1	4	-1024	-768	-1	-1	-1	-1	4		0	0						Untertest2.avi	0	880	547	72	111				0	Content		-72	-111	1930951	2428785378
1948	09:08:59.067	00:00:01.947	116	-1024	-768	-1	-1	-1	-1	4	-1024	-768	-1	-1	-1	-1	4		0	0						Untertest2.avi	0	880	547	72	111				0	Content		-72	-111	1947619	2428802046
1964	09:08:59.083	00:00:01.964	117	-1024	-768	-1	-1	-1	-1	4	-1024	-768	-1	-1	-1	-1	4		0	0						Untertest2.avi	0	880	547	72	111				0	Content		-72	-111	1964448	2428818875
1981	09:08:59.100	00:00:01.981	118	-1024	-768	-1	-1	-1	-1	4	-1024	-768	-1	-1	-1	-1	4		0	0						Untertest2.avi	0	880	547	72	111				0	Content		-72	-111	1981115	2428835542
1998	09:08:59.117	00:00:01.997	119	-1024	-768	-1	-1	-1	-1	4	-1024	-768	-1	-1	-1	-1	4		0	0						Untertest2.avi	0	880	547	72	111				0	Content		-72	-111	1997783	2428852210
2015	09:08:59.134	00:00:02.014	120	-1024	-768	-1	-1	-1	-1	4	-1024	-768	-1	-1	-1	-1	4		0	0						Untertest2.avi	0	880	547	72	111				0	Content		-72	-111	2014941	2428869368
2032	09:08:59.151	00:00:02.031	121	-1024	-768	-1	-1	-1	-1	4	-1024	-768	-1	-1	-1	-1	4		0	0						Untertest2.avi	0	880	547	72	111				0	Content		-72	-111	2031608	2428886035
2049	09:08:59.168	00:00:02.048	122	-1024	-768	-1	-1	-1	-1	4	-1024	-768	-1	-1	-1	-1	4		0	0						Untertest2.avi	0	880	547	72	111				0	Content		-72	-111	2048647	2428903074
2065	09:08:59.184	00:00:02.065	123	-1024	-768	-1	-1	-1	-1	4	-1024	-768	-1	-1	-1	-1	4		0	0						Untertest2.avi	0	880	547	72	111				0	Content		-72	-111	2065314	2428919741
2082	09:08:59.201	00:00:02.081	124	-1024	-768	-1	-1	-1	-1	4	-1024	-768	-1	-1	-1	-1	4		0	0						Untertest2.avi	0	880	547	72	111				0	Content		-72	-111	2081982	2428936409
2098	09:08:59.217	00:00:02.098	125	-1024	-768	-1	-1	-1	-1	4	-1024	-768	-1	-1	-1	-1	4		0	0						Untertest2.avi	0	880	547	72	111				0	Content		-72	-111	2098037	2428952464
2115	09:08:59.234	00:00:02.114	126	-1024	-768	-1	-1	-1	-1	4	-1024	-768	-1	-1	-1	-1	4		0	0						Untertest2.avi	0	880	547	72	111				0	Content		-72	-111	2114704	2428969131
2131	09:08:59.250	00:00:02.131	127	-1024	-768	-1	-1	-1	-1	4	-1024	-768	-1	-1	-1	-1	4		0	0						Untertest2.avi	0	880	547	72	111				0	Content		-72	-111	2131167	2428985594
2148	09:08:59.267	00:00:02.147	128	-1024	-768	-1	-1	-1	-1	4	-1024	-768	-1	-1	-1	-1	4		0	0						Untertest2.avi	0	880	547	72	111				0	Content		-72	-111	2147834	2429002261
2165	09:08:59.284	00:00:02.164	129	-1024	-768	-1	-1	-1	-1	4	-1024	-768	-1	-1	-1	-1	4		0	0						Untertest2.avi	0	880	547	72	111				0	Content		-72	-111	2164502	2429018929
2181	09:08:59.300	00:00:02.180	130	-1024	-768	-1	-1	-1	-1	4	-1024	-768	-1	-1	-1	-1	4		0	0						Untertest2.avi	0	880	547	72	111				0	Content		-72	-111	2180713	2429035140
2197	09:08:59.316	00:00:02.197	131	-1024	-768	-1	-1	-1	-1	4	-1024	-768	-1	-1	-1	-1	4		0	0						Untertest2.avi	0	880	547	72	111				0	Content		-72	-111	2197334	2429051761
2214	09:08:59.333	00:00:02.214	132	-1024	-768	-1	-1	-1	-1	4	-1024	-768	-1	-1	-1	-1	4		0	0						Untertest2.avi	0	880	547	72	111				0	Content		-72	-111	2214136	2429068563
2231	09:08:59.350	00:00:02.230	133	-1024	-768	-1	-1	-1	-1	4	-1024	-768	-1	-1	-1	-1	4		0	0						Untertest2.avi	0	880	547	72	111				0	Content		-72	-111	2230734	2429085161
2247	09:08:59.366	00:00:02.247	134	-1024	-768	-1	-1	-1	-1	4	-1024	-768	-1	-1	-1	-1	4		0	0						Untertest2.avi	0	880	547	72	111				0	Content		-72	-111	2247401	2429101828
2264	09:08:59.383	00:00:02.264	135	-1024	-768	-1	-1	-1	-1	4	-1024	-768	-1	-1	-1	-1	4		0	0						Untertest2.avi	0	880	547	72	111				0	Content		-72	-111	2264257	2429118684
2281	09:08:59.400	00:00:02.280	136	-1024	-768	-1	-1	-1	-1	4	-1024	-768	-1	-1	-1	-1	4		0	0						Untertest2.avi	0	880	547	72	111				0	Content		-72	-111	2280924	2429135351
2298	09:08:59.417	00:00:02.297	137	-1024	-768	-1	-1	-1	-1	4	-1024	-768	-1	-1	-1	-1	4		0	0						Untertest2.avi	0	880	547	72	111				0	Content		-72	-111	2297592	2429152019
2315	09:08:59.434	00:00:02.314	138	-1024	-768	-1	-1	-1	-1	4	-1024	-768	-1	-1	-1	-1	4		0	0						Untertest2.avi	0	880	547	72	111				0	Content		-72	-111	2314597	2429169024
2331	09:08:59.450	00:00:02.331	139	-1024	-768	-1	-1	-1	-1	4	-1024	-768	-1	-1	-1	-1	4		0	0						Untertest2.avi	0	880	547	72	111				0	Content		-72	-111	2331264	2429185691
2348	09:08:59.467	00:00:02.347	140	-1024	-768	-1	-1	-1	-1	4	-1024	-768	-1	-1	-1	-1	4		0	0						Untertest2.avi	0	880	547	72	111				0	Content		-72	-111	2347932	2429202359
2365	09:08:59.484	00:00:02.365	141	-1024	-768	-1	-1	-1	-1	4	-1024	-768	-1	-1	-1	-1	4		0	0						Untertest2.avi	0	880	547	72	111				0	Content		-72	-111	2365203	2429219630
2382	09:08:59.501	00:00:02.381	142	-1024	-768	-1	-1	-1	-1	4	-1024	-768	-1	-1	-1	-1	4		0	0						Untertest2.avi	0	880	547	72	111				0	Content		-72	-111	2381870	2429236297
2398	09:08:59.517	00:00:02.398	143	-1024	-768	-1	-1	-1	-1	4	-1024	-768	-1	-1	-1	-1	4		0	0						Untertest2.avi	0	880	547	72	111				0	Content		-72	-111	2398111	2429252538
2415	09:08:59.534	00:00:02.414	144	-1024	-768	-1	-1	-1	-1	4	-1024	-768	-1	-1	-1	-1	4		0	0						Untertest2.avi	0	880	547	72	111				0	Content		-72	-111	2414778	2429269205
2431	09:08:59.550	00:00:02.431	145	-1024	-768	-1	-1	-1	-1	4	-1024	-768	-1	-1	-1	-1	4		0	0						Untertest2.avi	0	880	547	72	111				0	Content		-72	-111	2431446	2429285873
2447	09:08:59.566	00:00:02.447	146	-1024	-768	-1	-1	-1	-1	4	-1024	-768	-1	-1	-1	-1	4		0	0						Untertest2.avi	0	880	547	72	111				0	Content		-72	-111	2447199	2429301626
2464	09:08:59.583	00:00:02.463	147	-1024	-768	-1	-1	-1	-1	4	-1024	-768	-1	-1	-1	-1	4		0	0						Untertest2.avi	0	880	547	72	111				0	Content		-72	-111	2463820	2429318247
2481	09:08:59.600	00:00:02.480	148	-1024	-768	-1	-1	-1	-1	4	-1024	-768	-1	-1	-1	-1	4		0	0						Untertest2.avi	0	880	547	72	111				0	Content		-72	-111	2480506	2429334933
2497	09:08:59.616	00:00:02.497	149	-1024	-768	-1	-1	-1	-1	4	-1024	-768	-1	-1	-1	-1	4		0	0						Untertest2.avi	0	880	547	72	111				0	Content		-72	-111	2497173	2429351600
2514	09:08:59.633	00:00:02.513	150	-1024	-768	-1	-1	-1	-1	4	-1024	-768	-1	-1	-1	-1	4		0	0						Untertest2.avi	0	880	547	72	111				0	Content		-72	-111	2513841	2429368268
2531	09:08:59.650	00:00:02.530	151	-1024	-768	-1	-1	-1	-1	4	-1024	-768	-1	-1	-1	-1	4		0	0						Untertest2.avi	0	880	547	72	111				0	Content		-72	-111	2530501	2429384928
2547	09:08:59.666	00:00:02.547	152	-1024	-768	-1	-1	-1	-1	4	-1024	-768	-1	-1	-1	-1	4		0	0						Untertest2.avi	0	880	547	72	111				0	Content		-72	-111	2547168	2429401595
2564	09:08:59.683	00:00:02.563	153	-1024	-768	-1	-1	-1	-1	4	-1024	-768	-1	-1	-1	-1	4		0	0						Untertest2.avi	0	880	547	72	111				0	Content		-72	-111	2563836	2429418263
2581	09:08:59.700	00:00:02.580	154	-1024	-768	-1	-1	-1	-1	4	-1024	-768	-1	-1	-1	-1	4		0	0						Untertest2.avi	0	880	547	72	111				0	Content		-72	-111	2580515	2429434942
2597	09:08:59.716	00:00:02.597	155	-1024	-768	-1	-1	-1	-1	4	-1024	-768	-1	-1	-1	-1	4		0	0						Untertest2.avi	0	880	547	72	111				0	Content		-72	-111	2597182	2429451609
2614	09:08:59.733	00:00:02.614	156	-1024	-768	-1	-1	-1	-1	4	-1024	-768	-1	-1	-1	-1	4		0	0						Untertest2.avi	0	880	547	72	111				0	Content		-72	-111	2614020	2429468447
2631	09:08:59.750	00:00:02.630	157	-1024	-768	-1	-1	-1	-1	4	-1024	-768	-1	-1	-1	-1	4		0	0						Untertest2.avi	0	880	547	72	111				0	Content		-72	-111	2630687	2429485114
2647	09:08:59.766	00:00:02.647	158	-1024	-768	-1	-1	-1	-1	4	-1024	-768	-1	-1	-1	-1	4		0	0						Untertest2.avi	0	880	547	72	111				0	Content		-72	-111	2647355	2429501782
2665	09:08:59.784	00:00:02.664	159	-1024	-768	-1	-1	-1	-1	4	-1024	-768	-1	-1	-1	-1	4		0	0						Untertest2.avi	0	880	547	72	111				0	Content		-72	-111	2664523	2429518950
2681	09:08:59.800	00:00:02.681	160	-1024	-768	-1	-1	-1	-1	4	-1024	-768	-1	-1	-1	-1	4		0	0						Untertest2.avi	0	880	547	72	111				0	Content		-72	-111	2681190	2429535617
2698	09:08:59.817	00:00:02.698	161	-1024	-768	-1	-1	-1	-1	4	-1024	-768	-1	-1	-1	-1	4		0	0						Untertest2.avi	0	880	547	72	111				0	Content		-72	-111	2698232	2429552659
2715	09:08:59.834	00:00:02.714	162	-1024	-768	-1	-1	-1	-1	4	-1024	-768	-1	-1	-1	-1	4		0	0						Untertest2.avi	0	880	547	72	111				0	Content		-72	-111	2714900	2429569327
2732	09:08:59.851	00:00:02.731	163	-1024	-768	-1	-1	-1	-1	4	-1024	-768	-1	-1	-1	-1	4		0	0						Untertest2.avi	0	880	547	72	111				0	Content		-72	-111	2731567	2429585994
2748	09:08:59.867	00:00:02.747	164	-1024	-768	-1	-1	-1	-1	4	-1024	-768	-1	-1	-1	-1	4		0	0						Untertest2.avi	0	880	547	72	111				0	Content		-72	-111	2747627	2429602054
2764	09:08:59.883	00:00:02.764	165	-1024	-768	-1	-1	-1	-1	4	-1024	-768	-1	-1	-1	-1	4		0	0						Untertest2.avi	0	880	547	72	111				0	Content		-72	-111	2764294	2429618721
2781	09:08:59.900	00:00:02.780	166	-1024	-768	-1	-1	-1	-1	4	-1024	-768	-1	-1	-1	-1	4		0	0						Untertest2.avi	0	880	547	72	111				0	Content		-72	-111	2780758	2429635185
2797	09:08:59.916	00:00:02.797	167	-1024	-768	-1	-1	-1	-1	4	-1024	-768	-1	-1	-1	-1	4		0	0						Untertest2.avi	0	880	547	72	111				0	Content		-72	-111	2797426	2429651853
2814	09:08:59.933	00:00:02.814	168	-1024	-768	-1	-1	-1	-1	4	-1024	-768	-1	-1	-1	-1	4		0	0						Untertest2.avi	0	880	547	72	111				0	Content		-72	-111	2814093	2429668520
2830	09:08:59.949	00:00:02.830	169	-1024	-768	-1	-1	-1	-1	4	-1024	-768	-1	-1	-1	-1	4		0	0						Untertest2.avi	0	880	547	72	111				0	Content		-72	-111	2830306	2429684733
2847	09:08:59.966	00:00:02.847	170	-1024	-768	-1	-1	-1	-1	4	-1024	-768	-1	-1	-1	-1	4		0	0						Untertest2.avi	0	880	547	72	111				0	Content		-72	-111	2847054	2429701481
2864	09:08:59.983	00:00:02.863	171	-1024	-768	-1	-1	-1	-1	4	-1024	-768	-1	-1	-1	-1	4		0	0						Untertest2.avi	0	880	547	72	111				0	Content		-72	-111	2863729	2429718156
2880	09:08:59.999	00:00:02.880	172	-1024	-768	-1	-1	-1	-1	4	-1024	-768	-1	-1	-1	-1	4		0	0						Untertest2.avi	0	880	547	72	111				0	Content		-72	-111	2880328	2429734755
2897	09:09:00.016	00:00:02.896	173	-1024	-768	-1	-1	-1	-1	4	-1024	-768	-1	-1	-1	-1	4		0	0						Untertest2.avi	0	880	547	72	111				0	Content		-72	-111	2896995	2429751422
2914	09:09:00.033	00:00:02.913	174	-1024	-768	-1	-1	-1	-1	4	-1024	-768	-1	-1	-1	-1	4		0	0						Untertest2.avi	0	880	547	72	111				0	Content		-72	-111	2913897	2429768324
2931	09:09:00.050	00:00:02.930	175	-1024	-768	-1	-1	-1	-1	4	-1024	-768	-1	-1	-1	-1	4		0	0						Untertest2.avi	0	880	547	72	111				0	Content		-72	-111	2930565	2429784992
2948	09:09:00.067	00:00:02.947	176	-1024	-768	-1	-1	-1	-1	4	-1024	-768	-1	-1	-1	-1	4		0	0						Untertest2.avi	0	880	547	72	111				0	Content		-72	-111	2947558	2429801985
2964	09:09:00.083	00:00:02.964	177	-1024	-768	-1	-1	-1	-1	4	-1024	-768	-1	-1	-1	-1	4		0	0						Untertest2.avi	0	880	547	72	111				0	Content		-72	-111	2964226	2429818653
2981	09:09:00.100	00:00:02.980	178	-1024	-768	-1	-1	-1	-1	4	-1024	-768	-1	-1	-1	-1	4		0	0						Untertest2.avi	0	880	547	72	111				0	Content		-72	-111	2980894	2429835321
2998	09:09:00.117	00:00:02.998	179	-1024	-768	-1	-1	-1	-1	4	-1024	-768	-1	-1	-1	-1	4		0	0						Untertest2.avi	0	880	547	72	111				0	Content		-72	-111	2998157	2429852584
3015	09:09:00.134	00:00:03.014	180	-1024	-768	-1	-1	-1	-1	4	-1024	-768	-1	-1	-1	-1	4		0	0						Untertest2.avi	0	880	547	72	111				0	Content		-72	-111	3014825	2429869252
3031	09:09:00.150	00:00:03.031	181	-1024	-768	-1	-1	-1	-1	4	-1024	-768	-1	-1	-1	-1	4		0	0						Untertest2.avi	0	880	547	72	111				0	Content		-72	-111	3031066	2429885493
3048	09:09:00.167	00:00:03.047	182	-1024	-768	-1	-1	-1	-1	4	-1024	-768	-1	-1	-1	-1	4		0	0						Untertest2.avi	0	880	547	72	111				0	Content		-72	-111	3047734	2429902161
3064	09:09:00.183	00:00:03.064	183	-1024	-768	-1	-1	-1	-1	4	-1024	-768	-1	-1	-1	-1	4		0	0						Untertest2.avi	0	880	547	72	111				0	Content		-72	-111	3064402	2429918829
3080	09:09:00.199	00:00:03.080	184	-1024	-768	-1	-1	-1	-1	4	-1024	-768	-1	-1	-1	-1	4		0	0						Untertest2.avi	0	880	547	72	111				0	Content		-72	-111	3080166	2429934593
3097	09:09:00.216	00:00:03.096	185	-1024	-768	-1	-1	-1	-1	4	-1024	-768	-1	-1	-1	-1	4		0	0						Untertest2.avi	0	880	547	72	111				0	Content		-72	-111	3096788	2429951215
3113	09:09:00.232	00:00:03.113	186	-1024	-768	-1	-1	-1	-1	4	-1024	-768	-1	-1	-1	-1	4		0	0						Untertest2.avi	0	880	547	72	111				0	Content		-72	-111	3113473	2429967900
3130	09:09:00.249	00:00:03.130	187	-1024	-768	-1	-1	-1	-1	4	-1024	-768	-1	-1	-1	-1	4		0	0						Untertest2.avi	0	880	547	72	111				0	Content		-72	-111	3130141	2429984568
3147	09:09:00.266	00:00:03.146	188	-1024	-768	-1	-1	-1	-1	4	-1024	-768	-1	-1	-1	-1	4		0	0						Untertest2.avi	0	880	547	72	111				0	Content		-72	-111	3146809	2430001236
3163	09:09:00.282	00:00:03.163	189	-1024	-768	-1	-1	-1	-1	4	-1024	-768	-1	-1	-1	-1	4		0	0						Untertest2.avi	0	880	547	72	111				0	Content		-72	-111	3163468	2430017895
3180	09:09:00.299	00:00:03.180	190	-1024	-768	-1	-1	-1	-1	4	-1024	-768	-1	-1	-1	-1	4		0	0						Untertest2.avi	0	880	547	72	111				0	Content		-72	-111	3180136	2430034563
3197	09:09:00.316	00:00:03.196	191	-1024	-768	-1	-1	-1	-1	4	-1024	-768	-1	-1	-1	-1	4		0	0						Untertest2.avi	0	880	547	72	111				0	Content		-72	-111	3196804	2430051231
3213	09:09:00.332	00:00:03.213	192	-1024	-768	-1	-1	-1	-1	4	-1024	-768	-1	-1	-1	-1	4		0	0						Untertest2.avi	0	880	547	72	111				0	Content		-72	-111	3213424	2430067851
3230	09:09:00.349	00:00:03.230	193	-1024	-768	-1	-1	-1	-1	4	-1024	-768	-1	-1	-1	-1	4		0	0						Untertest2.avi	0	880	547	72	111				0	Content		-72	-111	3230092	2430084519
3247	09:09:00.366	00:00:03.246	194	-1024	-768	-1	-1	-1	-1	4	-1024	-768	-1	-1	-1	-1	4		0	0						Untertest2.avi	0	880	547	72	111				0	Content		-72	-111	3246948	2430101375
3264	09:09:00.383	00:00:03.263	195	-1024	-768	-1	-1	-1	-1	4	-1024	-768	-1	-1	-1	-1	4		0	0						Untertest2.avi	0	880	547	72	111				0	Content		-72	-111	3263616	2430118043
3280	09:09:00.399	00:00:03.280	196	-1024	-768	-1	-1	-1	-1	4	-1024	-768	-1	-1	-1	-1	4		0	0						Untertest2.avi	0	880	547	72	111				0	Content		-72	-111	3280284	2430134711
3297	09:09:00.416	00:00:03.297	197	-1024	-768	-1	-1	-1	-1	4	-1024	-768	-1	-1	-1	-1	4		0	0						Untertest2.avi	0	880	547	72	111				0	Content		-72	-111	3297286	2430151713
3314	09:09:00.433	00:00:03.313	198	-1024	-768	-1	-1	-1	-1	4	-1024	-768	-1	-1	-1	-1	4		0	0						Untertest2.avi	0	880	547	72	111				0	Content		-72	-111	3313952	2430168379
3331	09:09:00.450	00:00:03.330	199	-1024	-768	-1	-1	-1	-1	4	-1024	-768	-1	-1	-1	-1	4		0	0						Untertest2.avi	0	880	547	72	111				0	Content		-72	-111	3330979	2430185406
3348	09:09:00.467	00:00:03.347	200	-1024	-768	-1	-1	-1	-1	4	-1024	-768	-1	-1	-1	-1	4		0	0						Untertest2.avi	0	880	547	72	111				0	Content		-72	-111	3347645	2430202072
3364	09:09:00.483	00:00:03.364	201	-1024	-768	-1	-1	-1	-1	4	-1024	-768	-1	-1	-1	-1	4		0	0						Untertest2.avi	0	880	547	72	111				0	Content		-72	-111	3364312	2430218739
3380	09:09:00.499	00:00:03.380	202	-1024	-768	-1	-1	-1	-1	4	-1024	-768	-1	-1	-1	-1	4		0	0						Untertest2.avi	0	880	547	72	111				0	Content		-72	-111	3380425	2430234852
3397	09:09:00.516	00:00:03.397	203	-1024	-768	-1	-1	-1	-1	4	-1024	-768	-1	-1	-1	-1	4		0	0						Untertest2.avi	0	880	547	72	111				0	Content		-72	-111	3397091	2430251518
3414	09:09:00.533	00:00:03.413	204	-1024	-768	-1	-1	-1	-1	4	-1024	-768	-1	-1	-1	-1	4		0	0						Untertest2.avi	0	880	547	72	111				0	Content		-72	-111	3413573	2430268000
3430	09:09:00.549	00:00:03.430	205	-1024	-768	-1	-1	-1	-1	4	-1024	-768	-1	-1	-1	-1	4		0	0						Untertest2.avi	0	880	547	72	111				0	Content		-72	-111	3430239	2430284666
3447	09:09:00.566	00:00:03.446	206	-1024	-768	-1	-1	-1	-1	4	-1024	-768	-1	-1	-1	-1	4		0	0						Untertest2.avi	0	880	547	72	111				0	Content		-72	-111	3446906	2430301333
3463	09:09:00.582	00:00:03.463	207	-1024	-768	-1	-1	-1	-1	4	-1024	-768	-1	-1	-1	-1	4		0	0						Untertest2.avi	0	880	547	72	111				0	Content		-72	-111	3463445	2430317872
3480	09:09:00.599	00:00:03.480	208	-1024	-768	-1	-1	-1	-1	4	-1024	-768	-1	-1	-1	-1	4		0	0						Untertest2.avi	0	880	547	72	111				0	Content		-72	-111	3480111	2430334538
3497	09:09:00.616	00:00:03.496	209	-1024	-768	-1	-1	-1	-1	4	-1024	-768	-1	-1	-1	-1	4		0	0						Untertest2.avi	0	880	547	72	111				0	Content		-72	-111	3496778	2430351205
3513	09:09:00.632	00:00:03.513	210	-1024	-768	-1	-1	-1	-1	4	-1024	-768	-1	-1	-1	-1	4		0	0						Untertest2.avi	0	880	547	72	111				0	Content		-72	-111	3513143	2430367570
3530	09:09:00.649	00:00:03.529	211	-1024	-768	-1	-1	-1	-1	4	-1024	-768	-1	-1	-1	-1	4		0	0						Untertest2.avi	0	880	547	72	111				0	Content		-72	-111	3529820	2430384247
3546	09:09:00.665	00:00:03.546	212	-1024	-768	-1	-1	-1	-1	4	-1024	-768	-1	-1	-1	-1	4		0	0						Untertest2.avi	0	880	547	72	111				0	Content		-72	-111	3546416	2430400843
3563	09:09:00.682	00:00:03.563	213	-1024	-768	-1	-1	-1	-1	4	-1024	-768	-1	-1	-1	-1	4		0	0						Untertest2.avi	0	880	547	72	111				0	Content		-72	-111	3563083	2430417510
3580	09:09:00.699	00:00:03.579	214	-1024	-768	-1	-1	-1	-1	4	-1024	-768	-1	-1	-1	-1	4		0	0						Untertest2.avi	0	880	547	72	111				0	Content		-72	-111	3579985	2430434412
3597	09:09:00.716	00:00:03.596	215	-1024	-768	-1	-1	-1	-1	4	-1024	-768	-1	-1	-1	-1	4		0	0						Untertest2.avi	0	880	547	72	111				0	Content		-72	-111	3596651	2430451078
3614	09:09:00.733	00:00:03.613	216	-1024	-768	-1	-1	-1	-1	4	-1024	-768	-1	-1	-1	-1	4		0	0						Untertest2.avi	0	880	547	72	111				0	Content		-72	-111	3613645	2430468072
3630	09:09:00.749	00:00:03.630	217	-1024	-768	-1	-1	-1	-1	4	-1024	-768	-1	-1	-1	-1	4		0	0						Untertest2.avi	0	880	547	72	111				0	Content		-72	-111	3630311	2430484738
3647	09:09:00.766	00:00:03.646	218	-1024	-768	-1	-1	-1	-1	4	-1024	-768	-1	-1	-1	-1	4		0	0						Untertest2.avi	0	880	547	72	111				0	Content		-72	-111	3646978	2430501405
3664	09:09:00.783	00:00:03.664	219	-1024	-768	-1	-1	-1	-1	4	-1024	-768	-1	-1	-1	-1	4		0	0						Untertest2.avi	0	880	547	72	111				0	Content		-72	-111	3664240	2430518667
3681	09:09:00.800	00:00:03.680	220	-1024	-768	-1	-1	-1	-1	4	-1024	-768	-1	-1	-1	-1	4		0	0						Untertest2.avi	0	880	547	72	111				0	Content		-72	-111	3680906	2430535333
3697	09:09:00.816	00:00:03.697	221	-1024	-768	-1	-1	-1	-1	4	-1024	-768	-1	-1	-1	-1	4		0	0						Untertest2.avi	0	880	547	72	111				0	Content		-72	-111	3697145	2430551572
3714	09:09:00.833	00:00:03.713	222	-1024	-768	-1	-1	-1	-1	4	-1024	-768	-1	-1	-1	-1	4		0	0						Untertest2.avi	0	880	547	72	111				0	Content		-72	-111	3713811	2430568238
3730	09:09:00.849	00:00:03.730	223	-1024	-768	-1	-1	-1	-1	4	-1024	-768	-1	-1	-1	-1	4		0	0						Untertest2.avi	0	880	547	72	111				0	Content		-72	-111	3730478	2430584905
3746	09:09:00.865	00:00:03.746	224	-1024	-768	-1	-1	-1	-1	4	-1024	-768	-1	-1	-1	-1	4		0	0						Untertest2.avi	0	880	547	72	111				0	Content		-72	-111	3746246	2430600673
3763	09:09:00.882	00:00:03.762	225	-1024	-768	-1	-1	-1	-1	4	-1024	-768	-1	-1	-1	-1	4		0	0						Untertest2.avi	0	880	547	72	111				0	Content		-72	-111	3762867	2430617294
3780	09:09:00.899	00:00:03.779	226	-1024	-768	-1	-1	-1	-1	4	-1024	-768	-1	-1	-1	-1	4		0	0						Untertest2.avi	0	880	547	72	111				0	Content		-72	-111	3779567	2430633994
3796	09:09:00.915	00:00:03.796	227	-1024	-768	-1	-1	-1	-1	4	-1024	-768	-1	-1	-1	-1	4		0	0						Untertest2.avi	0	880	547	72	111				0	Content		-72	-111	3796233	2430650660
3813	09:09:00.932	00:00:03.812	228	-1024	-768	-1	-1	-1	-1	4	-1024	-768	-1	-1	-1	-1	4		0	0						Untertest2.avi	0	880	547	72	111				0	Content		-72	-111	3812900	2430667327
3830	09:09:00.949	00:00:03.829	229	-1024	-768	-1	-1	-1	-1	4	-1024	-768	-1	-1	-1	-1	4		0	0						Untertest2.avi	0	880	547	72	111				0	Content		-72	-111	3829566	2430683993
3846	09:09:00.965	00:00:03.846	230	-1024	-768	-1	-1	-1	-1	4	-1024	-768	-1	-1	-1	-1	4		0	0						Untertest2.avi	0	880	547	72	111				0	Content		-72	-111	3846206	2430700633
3863	09:09:00.982	00:00:03.862	231	-1024	-768	-1	-1	-1	-1	4	-1024	-768	-1	-1	-1	-1	4		0	0						Untertest2.avi	0	880	547	72	111				0	Content		-72	-111	3862873	2430717300
3880	09:09:00.999	00:00:03.879	232	-1024	-768	-1	-1	-1	-1	4	-1024	-768	-1	-1	-1	-1	4		0	0						Untertest2.avi	0	880	547	72	111				0	Content		-72	-111	3879539	2430733966
3896	09:09:01.015	00:00:03.896	233	-1024	-768	-1	-1	-1	-1	4	-1024	-768	-1	-1	-1	-1	4		0	0						Untertest2.avi	0	880	547	72	111				0	Content		-72	-111	3896186	2430750613
3913	09:09:01.032	00:00:03.912	234	-1024	-768	-1	-1	-1	-1	4	-1024	-768	-1	-1	-1	-1	4		0	0						Untertest2.avi	0	880	547	72	111				0	Content		-72	-111	3912852	2430767279
3930	09:09:01.049	00:00:03.929	235	-1024	-768	-1	-1	-1	-1	4	-1024	-768	-1	-1	-1	-1	4		0	0						Untertest2.avi	0	880	547	72	111				0	Content		-72	-111	3929519	2430783946
3946	09:09:01.065	00:00:03.946	236	-1024	-768	-1	-1	-1	-1	4	-1024	-768	-1	-1	-1	-1	4		0	0						Untertest2.avi	0	880	547	72	111				0	Content		-72	-111	3946379	2430800806
3963	09:09:01.082	00:00:03.963	237	-1024	-768	-1	-1	-1	-1	4	-1024	-768	-1	-1	-1	-1	4		0	0						Untertest2.avi	0	880	547	72	111				0	Content		-72	-111	3963045	2430817472
3980	09:09:01.099	00:00:03.979	238	-1024	-768	-1	-1	-1	-1	4	-1024	-768	-1	-1	-1	-1	4		0	0						Untertest2.avi	0	880	547	72	111				0	Content		-72	-111	3979712	2430834139
3997	09:09:01.116	00:00:03.996	239	-1024	-768	-1	-1	-1	-1	4	-1024	-768	-1	-1	-1	-1	4		0	0						Untertest2.avi	0	880	547	72	111				0	Content		-72	-111	3996838	2430851265
4014	09:09:01.133	00:00:04.013	240	-1024	-768	-1	-1	-1	-1	4	-1024	-768	-1	-1	-1	-1	4		0	0						Untertest2.avi	0	880	547	72	111				0	Content		-72	-111	4013505	2430867932
4031	09:09:01.150	00:00:04.030	241	-1024	-768	-1	-1	-1	-1	4	-1024	-768	-1	-1	-1	-1	4		0	0						Untertest2.avi	0	880	547	72	111				0	Content		-72	-111	4030537	2430884964
4047	09:09:01.166	00:00:04.047	242	-1024	-768	-1	-1	-1	-1	4	-1024	-768	-1	-1	-1	-1	4		0	0						Untertest2.avi	0	880	547	72	111				0	Content		-72	-111	4047203	2430901630
4064	09:09:01.183	00:00:04.063	243	-1024	-768	-1	-1	-1	-1	4	-1024	-768	-1	-1	-1	-1	4		0	0						Untertest2.avi	0	880	547	72	111				0	Content		-72	-111	4063870	2430918297
4080	09:09:01.199	00:00:04.079	244	-1024	-768	-1	-1	-1	-1	4	-1024	-768	-1	-1	-1	-1	4		0	0						Untertest2.avi	0	880	547	72	111				0	Content		-72	-111	4079977	2430934404
4097	09:09:01.216	00:00:04.096	245	-1024	-768	-1	-1	-1	-1	4	-1024	-768	-1	-1	-1	-1	4		0	0						Untertest2.avi	0	880	547	72	111				0	Content		-72	-111	4096644	2430951071
4113	09:09:01.232	00:00:04.113	246	-1024	-768	-1	-1	-1	-1	4	-1024	-768	-1	-1	-1	-1	4		0	0						Untertest2.avi	0	880	547	72	111				0	Content		-72	-111	4113123	2430967550
4130	09:09:01.249	00:00:04.129	247	-1024	-768	-1	-1	-1	-1	4	-1024	-768	-1	-1	-1	-1	4		0	0						Untertest2.avi	0	880	547	72	111				0	Content		-72	-111	4129789	2430984216
4146	09:09:01.265	00:00:04.146	248	-1024	-768	-1	-1	-1	-1	4	-1024	-768	-1	-1	-1	-1	4		0	0						Untertest2.avi	0	880	547	72	111				0	Content		-72	-111	4146456	2431000883
4163	09:09:01.282	00:00:04.162	249	-1024	-768	-1	-1	-1	-1	4	-1024	-768	-1	-1	-1	-1	4		0	0						Untertest2.avi	0	880	547	72	111				0	Content		-72	-111	4162701	2431017128
4179	09:09:01.298	00:00:04.179	250	-1024	-768	-1	-1	-1	-1	4	-1024	-768	-1	-1	-1	-1	4		0	0						Untertest2.avi	0	880	547	72	111				0	Content		-72	-111	4179323	2431033750
4196	09:09:01.315	00:00:04.196	251	-1024	-768	-1	-1	-1	-1	4	-1024	-768	-1	-1	-1	-1	4		0	0						Untertest2.avi	0	880	547	72	111				0	Content		-72	-111	4196000	2431050427
4213	09:09:01.332	00:00:04.212	252	-1024	-768	-1	-1	-1	-1	4	-1024	-768	-1	-1	-1	-1	4		0	0						Untertest2.avi	0	880	547	72	111				0	Content		-72	-111	4212648	2431067075
4229	09:09:01.348	00:00:04.229	253	-1024	-768	-1	-1	-1	-1	4	-1024	-768	-1	-1	-1	-1	4		0	0						Untertest2.avi	0	880	547	72	111				0	Content		-72	-111	4229315	2431083742
4246	09:09:01.365	00:00:04.245	254	-1024	-768	-1	-1	-1	-1	4	-1024	-768	-1	-1	-1	-1	4		0	0						Untertest2.avi	0	880	547	72	111				0	Content		-72	-111	4245981	2431100408
4263	09:09:01.382	00:00:04.262	255	-1024	-768	-1	-1	-1	-1	4	-1024	-768	-1	-1	-1	-1	4		0	0						Untertest2.avi	0	880	547	72	111				0	Content		-72	-111	4262562	2431116989
4281	09:09:01.400	00:00:04.280	256	-1024	-768	-1	-1	-1	-1	4	-1024	-768	-1	-1	-1	-1	4		0	0						Untertest2.avi	0	880	547	72	111				0	Content		-72	-111	4280929	2431135356
4298	09:09:01.417	00:00:04.297	257	-1024	-768	-1	-1	-1	-1	4	-1024	-768	-1	-1	-1	-1	4		0	0						Untertest2.avi	0	880	547	72	111				0	Content		-72	-111	4297553	2431151980
4314	09:09:01.433	00:00:04.314	258	-1024	-768	-1	-1	-1	-1	4	-1024	-768	-1	-1	-1	-1	4		0	0						Untertest2.avi	0	880	547	72	111				0	Content		-72	-111	4314301	2431168728
4331	09:09:01.450	00:00:04.330	259	-1024	-768	-1	-1	-1	-1	4	-1024	-768	-1	-1	-1	-1	4		0	0						Untertest2.avi	0	880	547	72	111				0	Content		-72	-111	4330967	2431185394
4348	09:09:01.467	00:00:04.347	260	602,6288	821,1168	0,4899435	0,8810586	474,6208	2,55204	0	-1024	-768	-1	-1	-1	-1	4	0	603	821						Untertest2.avi	0	880	547	72	111	531	710	83	0	Content		531	710	4347682	2431202109
4364	09:09:01.483	00:00:04.364	261	-1024	-768	-1	-1	-1	-1	4	-1024	-768	-1	-1	-1	-1	4	0	0	0						Untertest2.avi	0	880	547	72	111	531	710	83	0	Content		-72	-111	4364297	2431218724
4381	09:09:01.500	00:00:04.381	262	-1024	-768	-1	-1	-1	-1	4	-1024	-768	-1	-1	-1	-1	4	0	0	0						Untertest2.avi	0	880	547	72	111	531	710	83	0	Content		-72	-111	4381040	2431235467
4398	09:09:01.517	00:00:04.397	263	-1024	-768	-1	-1	-1	-1	4	-1024	-768	-1	-1	-1	-1	4	0	0	0						Untertest2.avi	0	880	547	72	111	531	710	83	0	Content		-72	-111	4397794	2431252221
4414	09:09:01.533	00:00:04.413	264	1530,455	929,1934	0,4884177	0,8822923	454,984	2,722658	0	-1024	-768	-1	-1	-1	-1	4	0	1530	929						Untertest2.avi	0	880	547	72	111	531	710	83	0	Content		1458	818	4413932	2431268359
4431	09:09:01.550	00:00:04.430	265	-1024	-768	-1	-1	-1	-1	4	-1024	-768	-1	-1	-1	-1	4		0	0						Untertest2.avi	0	880	547	72	111				0	Content		-72	-111	4430928	2431285355
4447	09:09:01.566	00:00:04.447	266	-1024	-768	-1	-1	-1	-1	4	-1024	-768	-1	-1	-1	-1	4		0	0						Untertest2.avi	0	880	547	72	111				0	Content		-72	-111	4447410	2431301837
4464	09:09:01.583	00:00:04.464	267	-1024	-768	-1	-1	-1	-1	4	-1024	-768	-1	-1	-1	-1	4		0	0						Untertest2.avi	0	880	547	72	111				0	Content		-72	-111	4464159	2431318586
4481	09:09:01.600	00:00:04.480	268	-1024	-768	-1	-1	-1	-1	4	-1024	-768	-1	-1	-1	-1	4		0	0						Untertest2.avi	0	880	547	72	111				0	Content		-72	-111	4480656	2431335083
4497	09:09:01.616	00:00:04.497	269	-1024	-768	-1	-1	-1	-1	4	-1024	-768	-1	-1	-1	-1	4		0	0						Untertest2.avi	0	880	547	72	111				0	Content		-72	-111	4497341	2431351768
4514	09:09:01.633	00:00:04.514	270	-1024	-768	-1	-1	-1	-1	4	-1024	-768	-1	-1	-1	-1	4		0	0						Untertest2.avi	0	880	547	72	111				0	Content		-72	-111	4514008	2431368435
4531	09:09:01.650	00:00:04.530	271	-1024	-768	-1	-1	-1	-1	4	-1024	-768	-1	-1	-1	-1	4		0	0						Untertest2.avi	0	880	547	72	111				0	Content		-72	-111	4530648	2431385075
4547	09:09:01.666	00:00:04.547	272	-1024	-768	-1	-1	-1	-1	4	-1024	-768	-1	-1	-1	-1	4		0	0						Untertest2.avi	0	880	547	72	111				0	Content		-72	-111	4547395	2431401822
4564	09:09:01.683	00:00:04.564	273	-1024	-768	-1	-1	-1	-1	4	-1024	-768	-1	-1	-1	-1	4		0	0						Untertest2.avi	0	880	547	72	111				0	Content		-72	-111	4564016	2431418443
4580	09:09:01.699	00:00:04.580	274	-1024	-768	-1	-1	-1	-1	4	-1024	-768	-1	-1	-1	-1	4		0	0						Untertest2.avi	0	880	547	72	111				0	Content		-72	-111	4580264	2431434691
4598	09:09:01.717	00:00:04.597	275	-1024	-768	-1	-1	-1	-1	4	-1024	-768	-1	-1	-1	-1	4		0	0						Untertest2.avi	0	880	547	72	111				0	Content		-72	-111	4597639	2431452066
4614	09:09:01.733	00:00:04.614	276	-1024	-768	-1	-1	-1	-1	4	-1024	-768	-1	-1	-1	-1	4		0	0						Untertest2.avi	0	880	547	72	111				0	Content		-72	-111	4614261	2431468688
4631	09:09:01.750	00:00:04.630	277	-1024	-768	-1	-1	-1	-1	4	-1024	-768	-1	-1	-1	-1	4		0	0						Untertest2.avi	0	880	547	72	111				0	Content		-72	-111	4630895	2431485322
4647	09:09:01.766	00:00:04.646	278	-1024	-768	-1	-1	-1	-1	4	-1024	-768	-1	-1	-1	-1	4		0	0						Untertest2.avi	0	880	547	72	111				0	Content		-72	-111	4646884	2431501311
4664	09:09:01.783	00:00:04.663	279	1326,553	924,2743	0,5042272	0,9012787	475,0565	2,976329	1	1514,886	961,3265	0,5042619	0,9012684	475,0565	2,985122	3	1	1327	924						Untertest2.avi	0	880	547	72	111	1279	813	150	0	Content		1255	813	4663757	2431518184
4681	09:09:01.800	00:00:04.680	280	-1024	-768	-1	-1	-1	-1	4	-1024	-768	-1	-1	-1	-1	4	1	0	0						Untertest2.avi	0	880	547	72	111	1279	813	150	0	Content		-72	-111	4680877	2431535304
4697	09:09:01.816	00:00:04.697	281	-1024	-768	-1	-1	-1	-1	4	-1024	-768	-1	-1	-1	-1	4	1	0	0						Untertest2.avi	0	880	547	72	111	1279	813	150	0	Content		-72	-111	4697374	2431551801
4714	09:09:01.833	00:00:04.714	282	-1024	-768	-1	-1	-1	-1	4	-1024	-768	-1	-1	-1	-1	4	1	0	0						Untertest2.avi	0	880	547	72	111	1279	813	150	0	Content		-72	-111	4714041	2431568468
4731	09:09:01.850	00:00:04.730	283	-1024	-768	-1	-1	-1	-1	4	-1024	-768	-1	-1	-1	-1	4	1	0	0						Untertest2.avi	0	880	547	72	111	1279	813	150	0	Content		-72	-111	4730870	2431585297
4747	09:09:01.866	00:00:04.747	284	393,0713	774,8256	0,5045365	0,903948	475,0565	2,608996	1	459,7228	797,198	0,5029274	0,9039411	481,8091	2,626957	3	1	393	775						Untertest2.avi	0	880	547	72	111	1279	813	150	0	Content		321	664	4747489	2431601916
4764	09:09:01.883	00:00:04.763	285	1361,522	945,2862	0,5053264	0,902804	471,8349	2,899265	1	1635,358	996,142	0,5030616	0,9027658	481,8092	2,979872	3	1	1362	945						Untertest2.avi	0	880	547	72	111	1279	813	150	0	Content		1290	834	4763987	2431618414
4781	09:09:01.900	00:00:04.780	286	1235,602	912,4282	0,502227	0,9008788	471,8349	2,719886	3	1443,068	952,2488	0,5048802	0,9008663	481,8091	2,773205	1	1	1443	952						Untertest2.avi	0	880	547	72	111	1279	813	150	0	Content		1371	841	4780608	2431635035
4797	09:09:01.916	00:00:04.797	287	1351,226	921,4261	0,5051359	0,9002252	470,2766	2,908336	1	1637,427	969,2849	0,5025029	0,9001827	481,8092	3,00571	3	1	1351	921						Untertest2.avi	0	880	547	72	111	1279	813	150	0	Content		1279	810	4797482	2431651909
4814	09:09:01.933	00:00:04.813	288	1350,268	922,0571	0,5014142	0,8983247	470,2766	2,827831	3	1511,089	959,5199	0,5019637	0,8983074	472,738	2,83478	1	2	1511	960						Untertest2.avi	0	880	547	72	111	1225	827	100	0	Content		1439	849	4813727	2431668154
4830	09:09:01.949	00:00:04.830	289	602,5493	937,9536	0,4972871	0,8972247	470,2766	2,905059	1	693,2599	973,2712	0,4967359	0,8972072	472,738	2,90257	3	2	603	938						Untertest2.avi	0	880	547	72	111	1225	827	100	0	Content		531	827	4830352	2431684779
4847	09:09:01.966	00:00:04.847	290	589,7908	922,2189	0,4934373	0,8948176	470,2766	2,912471	3	668,9401	956,2196	0,4941423	0,8948004	472,738	2,908497	1	2	669	956						Untertest2.avi	0	880	547	72	111	1225	827	100	0	Content		597	845	4847101	2431701528
4864	09:09:01.983	00:00:04.864	291	587,8547	923,769	0,4956702	0,893109	470,2766	2,838957	1	676,8328	957,8035	0,4951171	0,8930917	472,738	2,836347	3	2	588	924						Untertest2.avi	0	880	547	72	111	1225	827	100	0	Content		516	813	4864097	2431718524
4880	09:09:01.999	00:00:04.880	292	1255,741	929,6503	0,4983625	0,8897999	470,2766	2,958903	3	1469,411	974,6629	0,5008382	0,8897644	479,5542	3,015994	1	2	1469	975						Untertest2.avi	0	880	547	72	111	1225	827	100	0	Content		1397	864	4880347	2431734774
4897	09:09:02.016	00:00:04.896	293	1297,368	880,5918	0,501994	0,8849308	464,2554	3,023284	1	1594,955	921,7255	0,4984135	0,8848776	479,5543	3,150458	3	2	1297	881						Untertest2.avi	0	880	547	72	111	1225	827	100	0	Content		1225	770	4896969	2431751396
4914	09:09:02.033	00:00:04.913	294	-1024	-768	-1	-1	-1	-1	4	-1024	-768	-1	-1	-1	-1	4	3	0	0						Untertest2.avi	0	880	547	72	111	1430	705	216	0	Content		-72	-111	4913793	2431768220
4930	09:09:02.049	00:00:04.930	295	-1024	-768	-1	-1	-1	-1	4	-1024	-768	-1	-1	-1	-1	4	3	0	0						Untertest2.avi	0	880	547	72	111	1430	705	216	0	Content		-72	-111	4930459	2431784886
4947	09:09:02.066	00:00:04.947	296	1320,498	749,7736	0,4954166	0,870867	467,0385	2,897214	3	1527,222	760,5375	0,4953924	0,8708832	476,205	2,957775	1	3	1527	761						Untertest2.avi	0	880	547	72	111	1430	705	216	0	Content		1455	650	4947362	2431801789
4964	09:09:02.083	00:00:04.963	297	1298,187	745,6713	0,4940184	0,8663002	467,0385	2,897767	3	1501,563	755,5248	0,4940149	0,8663164	476,1523	2,956949	1	3	1502	756						Untertest2.avi	0	880	547	72	111	1430	705	216	0	Content		1430	645	4963540	2431817967
4981	09:09:02.100	00:00:04.980	298	1332,578	764,1071	0,492559	0,8618169	467,0385	2,90969	3	1552,665	776,9523	0,4926071	0,861834	475,7367	2,970149	1	3	1553	777						Untertest2.avi	0	880	547	72	111	1430	705	216	0	Content		1481	666	4980657	2431835084
4997	09:09:02.116	00:00:04.996	299	1296,375	785,8602	0,4911511	0,8569807	467,0385	2,92663	3	1499,794	801,2483	0,4911641	0,8570228	475,4138	2,981052	1	3	1500	801						Untertest2.avi	0	880	547	72	111	1430	705	216	0	Content		1428	690	4996786	2431851213
5014	09:09:02.133	00:00:05.013	300	1342,598	800,6611	0,4897784	0,8518723	467,0385	2,809403	3	1555,148	821,3944	0,4897696	0,8518649	475,3117	2,863437	1	3	1555	821						Untertest2.avi	0	880	547	72	111	1430	705	216	0	Content		1483	710	5013852	2431868279
5030	09:09:02.149	00:00:05.030	301	1299,615	790,5774	0,4884301	0,8467087	467,0385	2,798199	3	1491,387	811,9486	0,4883569	0,8466774	475,0731	2,846532	1	3	1491	812						Untertest2.avi	0	880	547	72	111	1430	705	216	0	Content		1419	701	5030041	2431884468
5047	09:09:02.166	00:00:05.047	302	1291,521	795,7162	0,4870941	0,8412163	467,0385	2,921784	3	1476,108	816,4193	0,4870011	0,8412124	474,5048	2,967633	1	3	1476	816						Untertest2.avi	0	880	547	72	111	1430	705	216	0	Content		1404	705	5047097	2431901524
5063	09:09:02.182	00:00:05.063	303	1295,018	846,0455	0,4856323	0,8354761	467,0385	2,766359	3	1487,492	866,9237	0,485598	0,8355922	474,467	2,809953	1	3	1487	867						Untertest2.avi	0	880	547	72	111	1430	705	216	0	Content		1415	756	5063276	2431917703
5080	09:09:02.199	00:00:05.080	304	1407,504	747,9448	0,486156	0,830213	467,0385	2,373213	3	1606,114	762,8149	0,4840739	0,8301837	474,467	2,415108	1	3	1606	763						Untertest2.avi	0	880	547	72	111	1430	705	216	0	Content		1534	652	5080344	2431934771
5097	09:09:02.216	00:00:05.096	305	1332,719	878,6742	0,4829139	0,8243372	467,0385	2,459363	3	1545,859	910,4712	0,4829747	0,8243548	473,6854	2,498489	1	3	1546	910						Untertest2.avi	0	880	547	72	111	1430	705	216	0	Content		1474	799	5096645	2431951072
5113	09:09:02.232	00:00:05.113	306	1267,285	814,7162	0,4836301	0,8192901	466,3223	2,772137	3	1419,888	838,3171	0,4835642	0,8192797	466,3223	2,772429	1	3	1420	838						Untertest2.avi	0	880	547	72	111	1430	705	216	0	Content		1348	727	5113466	2431967893
5130	09:09:02.249	00:00:05.129	307	1292,411	861,5345	0,480523	0,8134163	463,8998	2,638419	3	1513,275	885,7432	0,4805942	0,8135288	472,8143	2,695364	1	4	1513	886						Untertest2.avi	0	880	547	72	111	1397	803	100	0	Content		1441	775	5129766	2431984193
5147	09:09:02.266	00:00:05.146	308	1247,267	876,6924	0,4794936	0,8081303	458,809	2,722264	3	1476,881	905,9821	0,4795019	0,8082283	472,2631	2,806789	1	4	1477	906						Untertest2.avi	0	880	547	72	111	1397	803	100	0	Content		1405	795	5146832	2432001259
5163	09:09:02.282	00:00:05.163	309	1286,178	872,7126	0,4786788	0,8030022	464,3351	2,669225	3	1480,203	906,8857	0,4786114	0,8029812	472,1023	2,714679	1	4	1480	907						Untertest2.avi	0	880	547	72	111	1397	803	100	0	Content		1408	796	5163022	2432017449
5180	09:09:02.299	00:00:05.180	310	1255,954	891,3795	0,4776254	0,7975686	464,8292	2,709959	3	1450,717	920,7955	0,4776425	0,7976685	471,6885	2,752407	1	4	1451	921						Untertest2.avi	0	880	547	72	111	1397	803	100	0	Content		1379	810	5180076	2432034503
5196	09:09:02.315	00:00:05.196	311	1285,142	899,0009	0,4766109	0,7920785	467,4731	2,659834	3	1461,587	928,2178	0,4765989	0,7921748	471,2268	2,680792	1	4	1462	928						Untertest2.avi	0	880	547	72	111	1397	803	100	0	Content		1390	817	5196254	2432050681
5213	09:09:02.332	00:00:05.213	312	1273,296	913,0776	0,4754058	0,7864334	470,7428	2,788579	3	1433,076	946,0143	0,4754388	0,7864677	470,7428	2,787108	1	4	1433	946						Untertest2.avi	0	880	547	72	111	1397	803	100	0	Content		1361	835	5213324	2432067751
5230	09:09:02.349	00:00:05.229	313	-1024	-768	-1	-1	-1	-1	4	-1024	-768	-1	-1	-1	-1	4		0	0						Untertest2.avi	0	880	547	72	111				0	Content		-72	-111	5229501	2432083928
5247	09:09:02.366	00:00:05.246	314	-1024	-768	-1	-1	-1	-1	4	-1024	-768	-1	-1	-1	-1	4		0	0						Untertest2.avi	0	880	547	72	111				0	Content		-72	-111	5246571	2432100998
5263	09:09:02.382	00:00:05.262	315	-1024	-768	-1	-1	-1	-1	4	-1024	-768	-1	-1	-1	-1	4		0	0						Untertest2.avi	0	880	547	72	111				0	Content		-72	-111	5262745	2432117172
5280	09:09:02.399	00:00:05.279	316	-1024	-768	-1	-1	-1	-1	4	-1024	-768	-1	-1	-1	-1	4		0	0						Untertest2.avi	0	880	547	72	111				0	Content		-72	-111	5279734	2432134161
5296	09:09:02.415	00:00:05.296	317	-1024	-768	-1	-1	-1	-1	4	-1024	-768	-1	-1	-1	-1	4		0	0						Untertest2.avi	0	880	547	72	111				0	Content		-72	-111	5296238	2432150665
5313	09:09:02.432	00:00:05.312	318	-1024	-768	-1	-1	-1	-1	4	-1024	-768	-1	-1	-1	-1	4		0	0						Untertest2.avi	0	880	547	72	111				0	Content		-72	-111	5312996	2432167423
5330	09:09:02.449	00:00:05.329	319	-1024	-768	-1	-1	-1	-1	4	-1024	-768	-1	-1	-1	-1	4		0	0						Untertest2.avi	0	880	547	72	111				0	Content		-72	-111	5329609	2432184036
5346	09:09:02.465	00:00:05.346	320	-1024	-768	-1	-1	-1	-1	4	-1024	-768	-1	-1	-1	-1	4		0	0						Untertest2.avi	0	880	547	72	111				0	Content		-72	-111	5346232	2432200659
5363	09:09:02.482	00:00:05.362	321	-1024	-768	-1	-1	-1	-1	4	-1024	-768	-1	-1	-1	-1	4		0	0						Untertest2.avi	0	880	547	72	111				0	Content		-72	-111	5362990	2432217417
5379	09:09:02.498	00:00:05.379	322	-1024	-768	-1	-1	-1	-1	4	-1024	-768	-1	-1	-1	-1	4		0	0						Untertest2.avi	0	880	547	72	111				0	Content		-72	-111	5379477	2432233904
5396	09:09:02.515	00:00:05.396	323	-1024	-768	-1	-1	-1	-1	4	-1024	-768	-1	-1	-1	-1	4		0	0						Untertest2.avi	0	880	547	72	111				0	Content		-72	-111	5396225	2432250652
5413	09:09:02.532	00:00:05.412	324	-1024	-768	-1	-1	-1	-1	4	-1024	-768	-1	-1	-1	-1	4		0	0						Untertest2.avi	0	880	547	72	111				0	Content		-72	-111	5412851	2432267278
5430	09:09:02.549	00:00:05.429	325	-1024	-768	-1	-1	-1	-1	4	-1024	-768	-1	-1	-1	-1	4		0	0						Untertest2.avi	0	880	547	72	111				0	Content		-72	-111	5429594	2432284021
5446	09:09:02.565	00:00:05.445	326	-1024	-768	-1	-1	-1	-1	4	-1024	-768	-1	-1	-1	-1	4		0	0						Untertest2.avi	0	880	547	72	111				0	Content		-72	-111	5445726	2432300153
5463	09:09:02.582	00:00:05.462	327	-1024	-768	-1	-1	-1	-1	4	-1024	-768	-1	-1	-1	-1	4		0	0						Untertest2.avi	0	880	547	72	111				0	Content		-72	-111	5462911	2432317338
5480	09:09:02.599	00:00:05.479	328	-1024	-768	-1	-1	-1	-1	4	-1024	-768	-1	-1	-1	-1	4		0	0						Untertest2.avi	0	880	547	72	111				0	Content		-72	-111	5479713	2432334140
5496	09:09:02.615	00:00:05.496	329	-1024	-768	-1	-1	-1	-1	4	-1024	-768	-1	-1	-1	-1	4		0	0						Untertest2.avi	0	880	547	72	111				0	Content		-72	-111	5496333	2432350760
5512	09:09:02.631	00:00:05.512	330	-1024	-768	-1	-1	-1	-1	4	-1024	-768	-1	-1	-1	-1	4		0	0						Untertest2.avi	0	880	547	72	111				0	Content		-72	-111	5512335	2432366762
5528	09:09:02.647	00:00:05.528	331	-1024	-768	-1	-1	-1	-1	4	-1024	-768	-1	-1	-1	-1	4		0	0						Untertest2.avi	0	880	547	72	111				0	Content		-72	-111	5528462	2432382889
5545	09:09:02.664	00:00:05.544	332	-1024	-768	-1	-1	-1	-1	4	-1024	-768	-1	-1	-1	-1	4		0	0						Untertest2.avi	0	880	547	72	111				0	Content		-72	-111	5544954	2432399381
5562	09:09:02.681	00:00:05.562	333	-1024	-768	-1	-1	-1	-1	4	-1024	-768	-1	-1	-1	-1	4		0	0						Untertest2.avi	0	880	547	72	111				0	Content		-72	-111	5562439	2432416866
5580	09:09:02.699	00:00:05.579	334	-1024	-768	-1	-1	-1	-1	4	-1024	-768	-1	-1	-1	-1	4		0	0						Untertest2.avi	0	880	547	72	111				0	Content		-72	-111	5579514	2432433941
5596	09:09:02.715	00:00:05.595	335	-1024	-768	-1	-1	-1	-1	4	-1024	-768	-1	-1	-1	-1	4		0	0						Untertest2.avi	0	880	547	72	111				0	Content		-72	-111	5595947	2432450374
5613	09:09:02.732	00:00:05.612	336	-1024	-768	-1	-1	-1	-1	4	-1024	-768	-1	-1	-1	-1	4		0	0						Untertest2.avi	0	880	547	72	111				0	Content		-72	-111	5612686	2432467113
5629	09:09:02.748	00:00:05.629	337	-1024	-768	-1	-1	-1	-1	4	-1024	-768	-1	-1	-1	-1	4		0	0						Untertest2.avi	0	880	547	72	111				0	Content		-72	-111	5629307	2432483734
5646	09:09:02.765	00:00:05.645	338	-1024	-768	-1	-1	-1	-1	4	-1024	-768	-1	-1	-1	-1	4		0	0						Untertest2.avi	0	880	547	72	111				0	Content		-72	-111	5645937	2432500364
5663	09:09:02.782	00:00:05.662	339	-1024	-768	-1	-1	-1	-1	4	-1024	-768	-1	-1	-1	-1	4		0	0						Untertest2.avi	0	880	547	72	111				0	Content		-72	-111	5662680	2432517107
5679	09:09:02.798	00:00:05.679	340	-1024	-768	-1	-1	-1	-1	4	-1024	-768	-1	-1	-1	-1	4		0	0						Untertest2.avi	0	880	547	72	111				0	Content		-72	-111	5679374	2432533801
5696	09:09:02.815	00:00:05.695	341	-1024	-768	-1	-1	-1	-1	4	-1024	-768	-1	-1	-1	-1	4		0	0						Untertest2.avi	0	880	547	72	111				0	Content		-72	-111	5695673	2432550100
5713	09:09:02.832	00:00:05.712	342	-1024	-768	-1	-1	-1	-1	4	-1024	-768	-1	-1	-1	-1	4		0	0						Untertest2.avi	0	880	547	72	111				0	Content		-72	-111	5712661	2432567088
5729	09:09:02.848	00:00:05.729	343	-1024	-768	-1	-1	-1	-1	4	-1024	-768	-1	-1	-1	-1	4		0	0						Untertest2.avi	0	880	547	72	111				0	Content		-72	-111	5729166	2432583593
5746	09:09:02.865	00:00:05.745	344	-1024	-768	-1	-1	-1	-1	4	-1024	-768	-1	-1	-1	-1	4		0	0						Untertest2.avi	0	880	547	72	111				0	Content		-72	-111	5745790	2432600217
5762	09:09:02.881	00:00:05.762	345	-1024	-768	-1	-1	-1	-1	4	-1024	-768	-1	-1	-1	-1	4		0	0						Untertest2.avi	0	880	547	72	111				0	Content		-72	-111	5762283	2432616710
5779	09:09:02.898	00:00:05.779	346	-1024	-768	-1	-1	-1	-1	4	-1024	-768	-1	-1	-1	-1	4		0	0						Untertest2.avi	0	880	547	72	111				0	Content		-72	-111	5779225	2432633652
5796	09:09:02.915	00:00:05.795	347	-1024	-768	-1	-1	-1	-1	4	-1024	-768	-1	-1	-1	-1	4		0	0						Untertest2.avi	0	880	547	72	111				0	Content		-72	-111	5795650	2432650077
5813	09:09:02.932	00:00:05.812	348	-1024	-768	-1	-1	-1	-1	4	-1024	-768	-1	-1	-1	-1	4		0	0						Untertest2.avi	0	880	547	72	111				0	Content		-72	-111	5812522	2432666949
5829	09:09:02.948	00:00:05.829	349	-1024	-768	-1	-1	-1	-1	4	-1024	-768	-1	-1	-1	-1	4		0	0						Untertest2.avi	0	880	547	72	111				0	Content		-72	-111	5829017	2432683444
5846	09:09:02.965	00:00:05.845	350	-1024	-768	-1	-1	-1	-1	4	-1024	-768	-1	-1	-1	-1	4		0	0						Untertest2.avi	0	880	547	72	111				0	Content		-72	-111	5845642	2432700069
5862	09:09:02.981	00:00:05.862	351	-1024	-768	-1	-1	-1	-1	4	-1024	-768	-1	-1	-1	-1	4		0	0						Untertest2.avi	0	880	547	72	111				0	Content		-72	-111	5862386	2432716813
5879	09:09:02.998	00:00:05.879	352	-1024	-768	-1	-1	-1	-1	4	-1024	-768	-1	-1	-1	-1	4		0	0						Untertest2.avi	0	880	547	72	111				0	Content		-72	-111	5879010	2432733437
5896	09:09:03.015	00:00:05.895	353	-1024	-768	-1	-1	-1	-1	4	-1024	-768	-1	-1	-1	-1	4		0	0						Untertest2.avi	0	880	547	72	111				0	Content		-72	-111	5895632	2432750059
5912	09:09:03.031	00:00:05.912	354	-1024	-768	-1	-1	-1	-1	4	-1024	-768	-1	-1	-1	-1	4		0	0						Untertest2.avi	0	880	547	72	111				0	Content		-72	-111	5912379	2432766806
5929	09:09:03.048	00:00:05.929	355	-1024	-768	-1	-1	-1	-1	4	-1024	-768	-1	-1	-1	-1	4		0	0						Untertest2.avi	0	880	547	72	111				0	Content		-72	-111	5929003	2432783430
5945	09:09:03.064	00:00:05.945	356	-1024	-768	-1	-1	-1	-1	4	-1024	-768	-1	-1	-1	-1	4		0	0						Untertest2.avi	0	880	547	72	111				0	Content		-72	-111	5945376	2432799803
5963	09:09:03.082	00:00:05.962	357	-1024	-768	-1	-1	-1	-1	4	-1024	-768	-1	-1	-1	-1	4		0	0						Untertest2.avi	0	880	547	72	111				0	Content		-72	-111	5962623	2432817050
5979	09:09:03.098	00:00:05.979	358	-1024	-768	-1	-1	-1	-1	4	-1024	-768	-1	-1	-1	-1	4		0	0						Untertest2.avi	0	880	547	72	111				0	Content		-72	-111	5979249	2432833676
5996	09:09:03.115	00:00:05.995	359	-1024	-768	-1	-1	-1	-1	4	-1024	-768	-1	-1	-1	-1	4		0	0						Untertest2.avi	0	880	547	72	111				0	Content		-72	-111	5995873	2432850300
6012	09:09:03.131	00:00:06.011	360	-1024	-768	-1	-1	-1	-1	4	-1024	-768	-1	-1	-1	-1	4		0	0						Untertest2.avi	0	880	547	72	111				0	Content		-72	-111	6011872	2432866299
6028	09:09:03.147	00:00:06.027	361	-1024	-768	-1	-1	-1	-1	4	-1024	-768	-1	-1	-1	-1	4		0	0						Untertest2.avi	0	880	547	72	111				0	Content		-72	-111	6027991	2432882418
6045	09:09:03.164	00:00:06.044	362	-1024	-768	-1	-1	-1	-1	4	-1024	-768	-1	-1	-1	-1	4		0	0						Untertest2.avi	0	880	547	72	111				0	Content		-72	-111	6044739	2432899166
6061	09:09:03.180	00:00:06.061	363	-1024	-768	-1	-1	-1	-1	4	-1024	-768	-1	-1	-1	-1	4		0	0						Untertest2.avi	0	880	547	72	111				0	Content		-72	-111	6061236	2432915663
6078	09:09:03.197	00:00:06.077	364	-1024	-768	-1	-1	-1	-1	4	-1024	-768	-1	-1	-1	-1	4		0	0						Untertest2.avi	0	880	547	72	111				0	Content		-72	-111	6077985	2432932412
6095	09:09:03.214	00:00:06.095	365	-1024	-768	-1	-1	-1	-1	4	-1024	-768	-1	-1	-1	-1	4		0	0						Untertest2.avi	0	880	547	72	111				0	Content		-72	-111	6095055	2432949482
6112	09:09:03.231	00:00:06.112	366	-1024	-768	-1	-1	-1	-1	4	-1024	-768	-1	-1	-1	-1	4		0	0						Untertest2.avi	0	880	547	72	111				0	Content		-72	-111	6112427	2432966854
6130	09:09:03.249	00:00:06.129	367	-1024	-768	-1	-1	-1	-1	4	-1024	-768	-1	-1	-1	-1	4		0	0						Untertest2.avi	0	880	547	72	111				0	Content		-72	-111	6129673	2432984100
6145	09:09:03.264	00:00:06.144	368	-1024	-768	-1	-1	-1	-1	4	-1024	-768	-1	-1	-1	-1	4		0	0						Untertest2.avi	0	880	547	72	111				0	Content		-72	-111	6144600	2432999027
6161	09:09:03.280	00:00:06.161	369	-1024	-768	-1	-1	-1	-1	4	-1024	-768	-1	-1	-1	-1	4		0	0						Untertest2.avi	0	880	547	72	111				0	Content		-72	-111	6161221	2433015648
6178	09:09:03.297	00:00:06.177	370	-1024	-768	-1	-1	-1	-1	4	-1024	-768	-1	-1	-1	-1	4		0	0						Untertest2.avi	0	880	547	72	111				0	Content		-72	-111	6177969	2433032396
6195	09:09:03.314	00:00:06.194	371	-1024	-768	-1	-1	-1	-1	4	-1024	-768	-1	-1	-1	-1	4		0	0						Untertest2.avi	0	880	547	72	111				0	Content		-72	-111	6194594	2433049021
6211	09:09:03.330	00:00:06.211	372	-1024	-768	-1	-1	-1	-1	4	-1024	-768	-1	-1	-1	-1	4		0	0						Untertest2.avi	0	880	547	72	111				0	Content		-72	-111	6211218	2433065645
6228	09:09:03.347	00:00:06.227	373	-1024	-768	-1	-1	-1	-1	4	-1024	-768	-1	-1	-1	-1	4		0	0						Untertest2.avi	0	880	547	72	111				0	Content		-72	-111	6227836	2433082263
6245	09:09:03.364	00:00:06.245	374	-1024	-768	-1	-1	-1	-1	4	-1024	-768	-1	-1	-1	-1	4		0	0						Untertest2.avi	0	880	547	72	111				0	Content		-72	-111	6245032	2433099459
6262	09:09:03.381	00:00:06.262	375	-1024	-768	-1	-1	-1	-1	4	-1024	-768	-1	-1	-1	-1	4		0	0						Untertest2.avi	0	880	547	72	111				0	Content		-72	-111	6262402	2433116829
6280	09:09:03.399	00:00:06.279	376	-1024	-768	-1	-1	-1	-1	4	-1024	-768	-1	-1	-1	-1	4		0	0						Untertest2.avi	0	880	547	72	111				0	Content		-72	-111	6279650	2433134077
6294	09:09:03.413	00:00:06.294	377	-1024	-768	-1	-1	-1	-1	4	-1024	-768	-1	-1	-1	-1	4		0	0						Untertest2.avi	0	880	547	72	111				0	Content		-72	-111	6294453	2433148880
6311	09:09:03.430	00:00:06.311	378	-1024	-768	-1	-1	-1	-1	4	-1024	-768	-1	-1	-1	-1	4		0	0						Untertest2.avi	0	880	547	72	111				0	Content		-72	-111	6311202	2433165629
6328	09:09:03.447	00:00:06.327	379	-1024	-768	-1	-1	-1	-1	4	-1024	-768	-1	-1	-1	-1	4		0	0						Untertest2.avi	0	880	547	72	111				0	Content		-72	-111	6327824	2433182251
6344	09:09:03.463	00:00:06.344	380	-1024	-768	-1	-1	-1	-1	4	-1024	-768	-1	-1	-1	-1	4		0	0						Untertest2.avi	0	880	547	72	111				0	Content		-72	-111	6344449	2433198876
6361	09:09:03.480	00:00:06.361	381	-1024	-768	-1	-1	-1	-1	4	-1024	-768	-1	-1	-1	-1	4		0	0						Untertest2.avi	0	880	547	72	111				0	Content		-72	-111	6361070	2433215497
6378	09:09:03.497	00:00:06.377	382	-1024	-768	-1	-1	-1	-1	4	-1024	-768	-1	-1	-1	-1	4		0	0						Untertest2.avi	0	880	547	72	111				0	Content		-72	-111	6377692	2433232119
6395	09:09:03.514	00:00:06.394	383	-1024	-768	-1	-1	-1	-1	4	-1024	-768	-1	-1	-1	-1	4		0	0						Untertest2.avi	0	880	547	72	111				0	Content		-72	-111	6394882	2433249309
6412	09:09:03.531	00:00:06.412	384	-1024	-768	-1	-1	-1	-1	4	-1024	-768	-1	-1	-1	-1	4		0	0						Untertest2.avi	0	880	547	72	111				0	Content		-72	-111	6412257	2433266684
6430	09:09:03.549	00:00:06.429	385	-1024	-768	-1	-1	-1	-1	4	-1024	-768	-1	-1	-1	-1	4		0	0						Untertest2.avi	0	880	547	72	111				0	Content		-72	-111	6429502	2433283929
6444	09:09:03.563	00:00:06.444	386	-1024	-768	-1	-1	-1	-1	4	-1024	-768	-1	-1	-1	-1	4		0	0						Untertest2.avi	0	880	547	72	111				0	Content		-72	-111	6444431	2433298858
6461	09:09:03.580	00:00:06.461	387	-1024	-768	-1	-1	-1	-1	4	-1024	-768	-1	-1	-1	-1	4		0	0						Untertest2.avi	0	880	547	72	111				0	Content		-72	-111	6461056	2433315483
6478	09:09:03.597	00:00:06.477	388	873,7223	863,135	0,3061123	0,7989485	459,4736	2,690047	3	965,2706	890,4225	0,3061784	0,7989381	459,4736	2,675441	1	5	965	890						Untertest2.avi	0	880	547	72	111	981	779	117	0	Content		893	779	6477801	2433332228
6494	09:09:03.613	00:00:06.494	389	-1024	-768	-1	-1	-1	-1	4	-1024	-768	-1	-1	-1	-1	4	5	0	0						Untertest2.avi	0	880	547	72	111	981	779	117	0	Content		-72	-111	6494297	2433348724
6511	09:09:03.630	00:00:06.510	390	-1024	-768	-1	-1	-1	-1	4	-1024	-768	-1	-1	-1	-1	4	5	0	0						Untertest2.avi	0	880	547	72	111	981	779	117	0	Content		-72	-111	6510915	2433365342
6529	09:09:03.648	00:00:06.528	391	-1024	-768	-1	-1	-1	-1	4	-1024	-768	-1	-1	-1	-1	4	5	0	0						Untertest2.avi	0	880	547	72	111	981	779	117	0	Content		-72	-111	6528532	2433382959
6546	09:09:03.665	00:00:06.545	392	938,4617	880,194	0,3073014	0,7942415	463,3335	2,732853	3	1026,684	909,197	0,3072652	0,794231	463,3335	2,717805	1	5	1027	909						Untertest2.avi	0	880	547	72	111	981	779	117	0	Content		955	798	6545534	2433399961
6562	09:09:03.681	00:00:06.561	393	978,5132	862,7126	0,30757	0,7927176	463,3336	2,55159	3	1080,226	889,8168	0,3076337	0,7927142	463,3336	2,539432	1	5	1080	890						Untertest2.avi	0	880	547	72	111	981	779	117	0	Content		1008	779	6561913	2433416340
6579	09:09:03.698	00:00:06.578	394	-1024	-768	-1	-1	-1	-1	4	-1024	-768	-1	-1	-1	-1	4	5	0	0						Untertest2.avi	0	880	547	72	111	981	779	117	0	Content		-72	-111	6578787	2433433214
6595	09:09:03.714	00:00:06.595	395	1183,646	800,1204	0,314232	0,7867482	430,7235	2,536535	3	1522,409	824,6702	0,3096455	0,786605	477,1643	2,829009	1	6	1522	825						Untertest2.avi	0	880	547	72	111	1595	683	133	0	Content		1450	714	6595159	2433449586
6612	09:09:03.731	00:00:06.612	396	1139,085	783,5751	0,3178212	0,7845748	399,4193	2,357031	3	1880,786	791,887	0,3110297	0,7843248	477,7093	2,938055	1	6	1881	792						Untertest2.avi	0	880	547	72	111	1595	683	133	0	Content		1809	681	6612225	2433466652
6629	09:09:03.748	00:00:06.628	397	1237,528	775,8967	0,3033684	0,7829843	434,7962	2,574656	3	1361,93	793,8145	0,3033891	0,7829727	434,7962	2,569111	1	6	1362	794						Untertest2.avi	0	880	547	72	111	1595	683	133	0	Content		1290	683	6628528	2433482955
6645	09:09:03.764	00:00:06.645	398	1569,279	779,0537	0,3117478	0,7815266	478,6912	2,953264	3	1795,953	799,3028	0,3117958	0,7815171	478,6912	2,982857	1	6	1796	799						Untertest2.avi	0	880	547	72	111	1595	683	133	0	Content		1724	688	6645471	2433499898
6662	09:09:03.781	00:00:06.661	399	1511,996	784,6757	0,3120792	0,7807384	478,9435	2,931165	3	1718,422	806,0282	0,3121099	0,7807289	478,9435	2,952964	1	6	1718	806						Untertest2.avi	0	880	547	72	111	1595	683	133	0	Content		1646	695	6661650	2433516077
6679	09:09:03.798	00:00:06.678	400	1520,702	783,9221	0,3129124	0,7803525	479,2908	2,989459	3	1733,338	805,0428	0,3129603	0,780343	479,2908	3,014477	1	6	1733	805						Untertest2.avi	0	880	547	72	111	1595	683	133	0	Content		1661	694	6678592	2433533019
6695	09:09:03.814	00:00:06.695	401	1467,965	769,6819	0,3134775	0,7802663	479,8589	2,996279	3	1649,52	771,7835	0,3135397	0,7805182	479,8589	3,005582	1	6	1650	772						Untertest2.avi	0	880	547	72	111	1595	683	133	0	Content		1578	661	6695395	2433549822
6712	09:09:03.831	00:00:06.712	402	1471,034	770,6892	0,3146419	0,7802479	478,3447	3,018118	3	1667,279	789,9825	0,3146807	0,7802384	478,3447	3,036632	1	6	1667	790						Untertest2.avi	0	880	547	72	111	1595	683	133	0	Content		1595	679	6712091	2433566518
6728	09:09:03.847	00:00:06.728	403	1308,328	762,1287	0,315093	0,7802939	478,7695	2,956603	3	1453,102	781,0817	0,3151415	0,7802843	478,7695	2,952428	1	7	1453	781						Untertest2.avi	0	880	547	72	111	1416	683	167	0	Content		1381	670	6728268	2433582695
6745	09:09:03.864	00:00:06.744	404	1447,903	768,02	0,3165805	0,7801914	478,9403	3,104781	3	1643,473	786,6332	0,3166285	0,7801819	478,9403	3,125268	1	7	1643	787						Untertest2.avi	0	880	547	72	111	1416	683	167	0	Content		1571	676	6744891	2433599318
6762	09:09:03.881	00:00:06.761	405	1296,962	754,5087	0,3173251	0,7802674	478,9402	3,006831	3	1441,34	772,2681	0,3173856	0,7802643	478,9402	3,001976	1	7	1441	772						Untertest2.avi	0	880	547	72	111	1416	683	167	0	Content		1369	661	6761641	2433616068
6779	09:09:03.898	00:00:06.778	406	1312,826	763,647	0,3184067	0,7799134	478,9402	3,058787	3	1460,435	782,316	0,3184672	0,7799103	478,9402	3,054515	1	7	1460	782						Untertest2.avi	0	880	547	72	111	1416	683	167	0	Content		1388	671	6778637	2433633064
6795	09:09:03.914	00:00:06.795	407	1322,308	761,8932	0,3194284	0,7796407	478,9402	3,029017	3	1470,883	780,3645	0,3194889	0,7796376	478,9402	3,024503	1	7	1471	780						Untertest2.avi	0	880	547	72	111	1416	683	167	0	Content		1399	669	6795384	2433649811
6812	09:09:03.931	00:00:06.811	408	1336,531	778,8044	0,3206065	0,7791203	478,9402	3,052773	3	1488,468	799,0784	0,3206671	0,7791172	478,9402	3,049201	1	7	1488	799						Untertest2.avi	0	880	547	72	111	1416	683	167	0	Content		1416	688	6811827	2433666254
6828	09:09:03.947	00:00:06.828	409	1348,054	784,0031	0,321575	0,7788177	478,9402	3,055602	3	1502,305	804,8422	0,3216356	0,7788146	478,9402	3,052626	1	7	1502	805						Untertest2.avi	0	880	547	72	111	1416	683	167	0	Content		1430	694	6828254	2433682681
6845	09:09:03.964	00:00:06.845	410	1336,228	774,5811	0,3226292	0,7786232	478,9402	3,092807	3	1488,985	794,3927	0,3226897	0,7786201	478,9402	3,089985	1	7	1489	794						Untertest2.avi	0	880	547	72	111	1416	683	167	0	Content		1417	683	6845120	2433699547
6862	09:09:03.981	00:00:06.861	411	1431,713	774,0195	0,3239337	0,7786261	478,1022	3,064513	3	1616,967	793,9161	0,3239819	0,7786166	478,1021	3,076495	1	7	1617	794						Untertest2.avi	0	880	547	72	111	1416	683	167	0	Content		1545	683	6861748	2433716175
6878	09:09:03.997	00:00:06.878	412	1387,286	780,703	0,3247729	0,7786913	477,9918	3,146551	3	1560,787	801,5576	0,3247873	0,7786817	477,9918	3,157292	1	7	1561	802						Untertest2.avi	0	880	547	72	111	1416	683	167	0	Content		1489	691	6878368	2433732795
6895	09:09:04.014	00:00:06.894	413	1124,249	810,0988	0,3266217	0,7792289	477,161	3,100863	3	1240,429	828,9728	0,3265822	0,7793066	477,1609	3,089358	1	8	1240	829						Untertest2.avi	0	880	547	72	111	954	761	166	0	Content		1168	718	6894990	2433749417
6912	09:09:04.031	00:00:06.911	414	998,2515	898,8353	0,3290165	0,7782483	480,1221	3,113993	3	1107,343	900,2589	0,3293997	0,7787247	476,6728	3,07961	1	8	1107	900						Untertest2.avi	0	880	547	72	111	954	761	166	0	Content		1035	789	6911936	2433766363
6928	09:09:04.047	00:00:06.928	415	927,8871	843,2128	0,330483	0,7787995	476,8725	3,091168	3	1006,962	869,0502	0,3302877	0,7788133	476,8724	3,073066	1	8	1007	869						Untertest2.avi	0	880	547	72	111	954	761	166	0	Content		935	758	6928113	2433782540
6945	09:09:04.064	00:00:06.944	416	891,8618	849,3583	0,3307673	0,7786973	476,5907	3,098036	3	1019,943	869,022	0,331063	0,7788222	476,5906	3,086426	1	8	1020	869						Untertest2.avi	0	880	547	72	111	954	761	166	0	Content		948	758	6944736	2433799163
6961	09:09:04.080	00:00:06.961	417	939,6484	853,1545	0,3312922	0,7783504	484,2956	3,133031	3	1035,176	863,6608	0,3320184	0,7786158	476,4674	3,070365	1	8	1035	864						Untertest2.avi	0	880	547	72	111	954	761	166	0	Content		963	753	6961482	2433815909
6978	09:09:04.097	00:00:06.978	418	965,1036	856,613	0,3327217	0,7782839	476,86	3,06187	3	1044,984	871,5346	0,3325076	0,7785047	476,86	3,04471	1	8	1045	872						Untertest2.avi	0	880	547	72	111	954	761	166	0	Content		973	761	6978427	2433832854
6995	09:09:04.114	00:00:06.995	419	990,3627	866,5304	0,3335085	0,7779564	476,9366	3,071903	3	1067,802	894,065	0,3332531	0,7779731	476,9365	3,051441	1	8	1068	894						Untertest2.avi	0	880	547	72	111	954	761	166	0	Content		996	783	6995174	2433849601
7012	09:09:04.131	00:00:07.011	420	921,6645	844,6748	0,3336397	0,7776838	476,0212	2,952464	3	1026,156	868,864	0,3336923	0,7777223	476,0211	2,938754	1	8	1026	869						Untertest2.avi	0	880	547	72	111	954	761	166	0	Content		954	758	7011795	2433866222
7028	09:09:04.147	00:00:07.028	421	926,1013	850,0721	0,3339841	0,7772794	475,8928	3,039765	3	1025,289	872,4332	0,3339854	0,7773591	475,8928	3,023362	1	8	1025	872						Untertest2.avi	0	880	547	72	111	954	761	166	0	Content		953	761	7028099	2433882526
7045	09:09:04.164	00:00:07.044	422	899,3999	880,5342	0,3355432	0,7772398	476,4956	3,001471	3	992,0883	901,4328	0,3355035	0,7773877	476,4955	2,984627	1	8	992	901						Untertest2.avi	0	880	547	72	111	954	761	166	0	Content		920	790	7044719	2433899146
7061	09:09:04.180	00:00:07.061	423	702,8685	940,0307	0,3371918	0,7768826	484,652	3,147275	3	781,0425	958,5126	0,3378661	0,7770683	476,3179	3,077745	1	9	781	959						Untertest2.avi	0	880	547	72	111	468	877	233	0	Content		709	848	7061341	2433915768
7078	09:09:04.197	00:00:07.078	424	-1024	-768	-1	-1	-1	-1	4	-1024	-768	-1	-1	-1	-1	4	9	0	0						Untertest2.avi	0	880	547	72	111	468	877	233	0	Content		-72	-111	7078411	2433932838
7095	09:09:04.214	00:00:07.095	425	-1024	-768	-1	-1	-1	-1	4	-1024	-768	-1	-1	-1	-1	4	9	0	0						Untertest2.avi	0	880	547	72	111	468	877	233	0	Content		-72	-111	7095035	2433949462
7112	09:09:04.231	00:00:07.111	426	-1024	-768	-1	-1	-1	-1	4	-1024	-768	-1	-1	-1	-1	4	9	0	0						Untertest2.avi	0	880	547	72	111	468	877	233	0	Content		-72	-111	7111782	2433966209
7128	09:09:04.247	00:00:07.128	427	473,0248	955,6573	0,3401617	0,776286	475,2264	3,133697	3	544,8727	991,3077	0,3402092	0,7762829	475,2263	3,11434	1	9	545	991						Untertest2.avi	0	880	547	72	111	468	877	233	0	Content		473	880	7128084	2433982511
7145	09:09:04.264	00:00:07.144	428	410,4164	969,9899	0,3393468	0,7767791	475,2264	3,023208	3	483,7662	1006,725	0,3393799	0,7767761	475,2264	3,00483	1	9	484	1007						Untertest2.avi	0	880	547	72	111	468	877	233	0	Content		412	896	7144707	2433999134
7161	09:09:04.280	00:00:07.161	429	490,6394	971,1813	0,3395308	0,7770599	475,2264	3,014776	3	558,9872	1007,764	0,3395922	0,7770568	475,2264	2,996537	1	9	559	1008						Untertest2.avi	0	880	547	72	111	468	877	233	0	Content		487	897	7161330	2434015757
7178	09:09:04.297	00:00:07.178	430	-1024	-768	-1	-1	-1	-1	4	-1024	-768	-1	-1	-1	-1	4	9	0	0						Untertest2.avi	0	880	547	72	111	468	877	233	0	Content		-72	-111	7178397	2434032824
7195	09:09:04.314	00:00:07.194	431	450,6476	958,1222	0,3388783	0,7780657	475,2264	3,143938	3	516,1675	994,1255	0,3389397	0,7780626	475,2264	3,124951	1	9	516	994						Untertest2.avi	0	880	547	72	111	468	877	233	0	Content		444	883	7194701	2434049128
7212	09:09:04.331	00:00:07.211	432	465,169	961,7126	0,3385948	0,7786158	475,2264	3,021046	3	531,733	997,7778	0,3386562	0,7786126	475,2264	3,002901	1	9	532	998						Untertest2.avi	0	880	547	72	111	468	877	233	0	Content		460	887	7211698	2434066125
7228	09:09:04.347	00:00:07.228	433	468,4576	949,6159	0,338318	0,7788526	475,2264	3,047423	3	535,0266	984,7689	0,3383795	0,7788494	475,2264	3,0289	1	9	535	985						Untertest2.avi	0	880	547	72	111	468	877	233	0	Content		463	874	7228070	2434082497
7245	09:09:04.364	00:00:07.244	434	453,4823	943,5247	0,3380762	0,7790391	475,2264	3,077769	3	519,0063	978,3569	0,3381376	0,779036	475,2264	3,059086	1	9	519	978						Untertest2.avi	0	880	547	72	111	468	877	233	0	Content		447	867	7244811	2434099238
7262	09:09:04.381	00:00:07.261	435	-1024	-768	-1	-1	-1	-1	4	-1024	-768	-1	-1	-1	-1	4	9	0	0						Untertest2.avi	0	880	547	72	111	468	877	233	0	Content		-72	-111	7261567	2434115994
7278	09:09:04.397	00:00:07.278	436	1125,019	941,4717	0,3440343	0,7791502	475,2263	3,13653	3	1238,944	978,2837	0,3439996	0,7791403	475,2263	3,122921	1	9	1239	978						Untertest2.avi	0	880	547	72	111	468	877	233	0	Content		1167	867	7278189	2434132616
7295	09:09:04.414	00:00:07.294	437	-1024	-768	-1	-1	-1	-1	4	-1024	-768	-1	-1	-1	-1	4		0	0						Untertest2.avi	0	880	547	72	111				0	Content		-72	-111	7294809	2434149236
7311	09:09:04.430	00:00:07.311	438	-1024	-768	-1	-1	-1	-1	4	-1024	-768	-1	-1	-1	-1	4		0	0						Untertest2.avi	0	880	547	72	111				0	Content		-72	-111	7311425	2434165852
7328	09:09:04.447	00:00:07.328	439	-1024	-768	-1	-1	-1	-1	4	-1024	-768	-1	-1	-1	-1	4		0	0						Untertest2.avi	0	880	547	72	111				0	Content		-72	-111	7328133	2434182560
7345	09:09:04.464	00:00:07.344	440	-1024	-768	-1	-1	-1	-1	4	-1024	-768	-1	-1	-1	-1	4		0	0						Untertest2.avi	0	880	547	72	111				0	Content		-72	-111	7344750	2434199177
7362	09:09:04.481	00:00:07.361	441	-1024	-768	-1	-1	-1	-1	4	-1024	-768	-1	-1	-1	-1	4		0	0						Untertest2.avi	0	880	547	72	111				0	Content		-72	-111	7361504	2434215931
7378	09:09:04.497	00:00:07.377	442	-1024	-768	-1	-1	-1	-1	4	-1024	-768	-1	-1	-1	-1	4		0	0						Untertest2.avi	0	880	547	72	111				0	Content		-72	-111	7377754	2434232181
7395	09:09:04.514	00:00:07.394	443	-1024	-768	-1	-1	-1	-1	4	-1024	-768	-1	-1	-1	-1	4		0	0						Untertest2.avi	0	880	547	72	111				0	Content		-72	-111	7394999	2434249426
7412	09:09:04.531	00:00:07.411	444	-1024	-768	-1	-1	-1	-1	4	-1024	-768	-1	-1	-1	-1	4		0	0						Untertest2.avi	0	880	547	72	111				0	Content		-72	-111	7411570	2434265997
7428	09:09:04.547	00:00:07.428	445	-1024	-768	-1	-1	-1	-1	4	-1024	-768	-1	-1	-1	-1	4		0	0						Untertest2.avi	0	880	547	72	111				0	Content		-72	-111	7428191	2434282618
7444	09:09:04.563	00:00:07.444	446	-1024	-768	-1	-1	-1	-1	4	-1024	-768	-1	-1	-1	-1	4		0	0						Untertest2.avi	0	880	547	72	111				0	Content		-72	-111	7444367	2434298794
7461	09:09:04.580	00:00:07.461	447	-1024	-768	-1	-1	-1	-1	4	-1024	-768	-1	-1	-1	-1	4		0	0						Untertest2.avi	0	880	547	72	111				0	Content		-72	-111	7461243	2434315670
7478	09:09:04.597	00:00:07.478	448	-1024	-768	-1	-1	-1	-1	4	-1024	-768	-1	-1	-1	-1	4		0	0						Untertest2.avi	0	880	547	72	111				0	Content		-72	-111	7478103	2434332530
7494	09:09:04.613	00:00:07.494	449	458,5544	956,3055	0,3339333	0,7741841	479,0864	2,957589	3	530,1294	992,1332	0,3339804	0,7741811	479,0864	2,939749	1	10	530	992						Untertest2.avi	0	880	547	72	111	465	881	200	0	Content		458	881	7494497	2434348924
7511	09:09:04.630	00:00:07.511	450	461,2246	953,5384	0,3253713	0,7736999	505,8205	2,980126	3	537,4916	998,0524	0,3253713	0,7736999	505,8205	2,962633	1	10	537	998						Untertest2.avi	0	880	547	72	111	465	881	200	0	Content		465	887	7511431	2434365858
7528	09:09:04.647	00:00:07.528	451	464,6375	959,1283	0,3327147	0,7730949	478,6486	2,983517	3	536,5552	995,2022	0,3327618	0,7730919	478,6485	2,965343	1	10	537	995						Untertest2.avi	0	880	547	72	111	465	881	200	0	Content		465	884	7528179	2434382606
7545	09:09:04.664	00:00:07.544	452	448,4254	931,0465	0,3317898	0,7725243	478,6486	3,00944	3	514,0458	965,0892	0,3318504	0,7725212	478,6486	2,991073	1	10	514	965						Untertest2.avi	0	880	547	72	111	465	881	200	0	Content		442	854	7544800	2434399227
7561	09:09:04.680	00:00:07.561	453	479,1876	960,2704	0,3307577	0,771773	478,6486	2,865474	3	547,1051	996,3074	0,3308184	0,7717699	478,6486	2,848398	1	10	547	996						Untertest2.avi	0	880	547	72	111	465	881	200	0	Content		475	885	7561103	2434415530
7578	09:09:04.697	00:00:07.577	454	440,4718	932,0407	0,329833	0,7712532	478,6486	2,944009	3	505,6003	966,2479	0,3298936	0,7712501	478,6486	2,926314	1	10	506	966						Untertest2.avi	0	880	547	72	111	465	881	200	0	Content		434	855	7577725	2434432152
7594	09:09:04.713	00:00:07.594	455	-1024	-768	-1	-1	-1	-1	4	-1024	-768	-1	-1	-1	-1	4	10	0	0						Untertest2.avi	0	880	547	72	111	465	881	200	0	Content		-72	-111	7594471	2434448898
7611	09:09:04.730	00:00:07.611	456	-1024	-768	-1	-1	-1	-1	4	-1024	-768	-1	-1	-1	-1	4	10	0	0						Untertest2.avi	0	880	547	72	111	465	881	200	0	Content		-72	-111	7611290	2434465717
7628	09:09:04.747	00:00:07.627	457	-1024	-768	-1	-1	-1	-1	4	-1024	-768	-1	-1	-1	-1	4	10	0	0						Untertest2.avi	0	880	547	72	111	465	881	200	0	Content		-72	-111	7627831	2434482258
7645	09:09:04.764	00:00:07.644	458	497,0907	972,8945	0,3272841	0,7694241	478,6486	2,896386	3	566,3256	1009,811	0,3273447	0,769421	478,6486	2,879095	1	10	566	1010						Untertest2.avi	0	880	547	72	111	465	881	200	0	Content		494	899	7644590	2434499017
7661	09:09:04.780	00:00:07.661	459	-1024	-768	-1	-1	-1	-1	4	-1024	-768	-1	-1	-1	-1	4	10	0	0						Untertest2.avi	0	880	547	72	111	465	881	200	0	Content		-72	-111	7661212	2434515639
7678	09:09:04.797	00:00:07.677	460	616,4922	879,9979	0,3259677	0,7667913	482,513	2,926855	3	696,8486	910,153	0,3260143	0,7667883	482,513	2,908944	1	10	697	910						Untertest2.avi	0	880	547	72	111	465	881	200	0	Content		625	799	7677834	2434532261
7694	09:09:04.813	00:00:07.694	461	765,6176	750,2145	0,3243593	0,7641047	483,4918	2,96923	3	853,947	771,5663	0,3244055	0,7641018	483,4918	2,950399	1	11	854	772						Untertest2.avi	0	880	547	72	111	1333	370	233	0	Content		782	661	7694455	2434548882
7711	09:09:04.830	00:00:07.711	462	954,0499	634,509	0,3229599	0,7617411	484,1978	2,94822	3	1058,017	642,2587	0,3230043	0,7617816	484,1978	2,935485	1	11	1058	642						Untertest2.avi	0	880	547	72	111	1333	370	233	0	Content		986	531	7711197	2434565624
7728	09:09:04.847	00:00:07.727	463	1089,603	545,8109	0,3215587	0,7601982	486,573	2,936902	3	1059,224	650,1702	0,3217443	0,7601964	484,6327	2,948961	1	11	1059	650						Untertest2.avi	0	880	547	72	111	1333	370	233	0	Content		987	539	7727588	2434582015
7745	09:09:04.864	00:00:07.744	464	1176,773	489,4473	0,320368	0,7588057	486,573	2,939116	3	1301,751	485,3755	0,3205135	0,7588036	485,2008	2,928611	1	11	1302	485						Untertest2.avi	0	880	547	72	111	1333	370	233	0	Content		1230	374	7744644	2434599071
7761	09:09:04.880	00:00:07.760	465	1173,686	484,1426	0,3191546	0,7572033	486,573	2,922835	3	1297,586	478,1425	0,3192136	0,7572004	486,573	2,916741	1	11	1298	478						Untertest2.avi	0	880	547	72	111	1333	370	233	0	Content		1226	367	7760825	2434615252
7778	09:09:04.897	00:00:07.777	466	1263,582	480,0236	0,3178495	0,7562152	486,573	2,925385	3	1405,201	471,6836	0,3179445	0,7562126	485,909	2,92384	1	11	1405	472						Untertest2.avi	0	880	547	72	111	1333	370	233	0	Content		1333	361	7777893	2434632320
7794	09:09:04.913	00:00:07.794	467	1246,282	485,7241	0,3167727	0,7546688	486,573	2,908982	3	1380,707	477,9241	0,3168317	0,7546659	486,573	2,906374	1	11	1381	478						Untertest2.avi	0	880	547	72	111	1333	370	233	0	Content		1309	367	7794071	2434648498
7811	09:09:04.930	00:00:07.811	468	1267,455	477,6387	0,3153332	0,7535454	485,9018	2,919574	3	1413,414	467,5311	0,3153795	0,7535425	485,9017	2,924143	1	11	1413	468						Untertest2.avi	0	880	547	72	111	1333	370	233	0	Content		1341	357	7811191	2434665618
7828	09:09:04.947	00:00:07.827	469	1249,755	492,6389	0,3136641	0,7523167	485,6425	2,926902	3	1412,15	481,3232	0,3138479	0,7523302	485,6425	2,936799	1	11	1412	481						Untertest2.avi	0	880	547	72	111	1333	370	233	0	Content		1340	370	7827814	2434682241
7844	09:09:04.963	00:00:07.844	470	1221,209	526,1815	0,3146443	0,7508596	465,5551	2,802555	3	1438,516	484,9496	0,3128231	0,7509161	486,1513	2,936459	1	11	1439	485						Untertest2.avi	0	880	547	72	111	1333	370	233	0	Content		1367	374	7844383	2434698810
7861	09:09:04.980	00:00:07.860	471	1237,027	493,6434	0,311458	0,7493944	485,6548	2,859005	3	1368,602	487,6436	0,311446	0,7493851	485,6548	2,857347	1	11	1369	488						Untertest2.avi	0	880	547	72	111	1333	370	233	0	Content		1297	377	7860686	2434715113
7877	09:09:04.996	00:00:07.877	472	1293,851	473,7433	0,3108967	0,7481784	485,778	2,8741	3	1474,3	451,9076	0,3111587	0,7482935	485,778	2,890591	1	11	1474	452						Untertest2.avi	0	880	547	72	111	1333	370	233	0	Content		1402	341	7877307	2434731734
7894	09:09:05.013	00:00:07.894	473	1234,714	517,4413	0,3120488	0,7470884	466,7094	2,86694	3	1430,261	479,9957	0,3102842	0,7471354	485,1276	2,984393	1	11	1430	480						Untertest2.avi	0	880	547	72	111	1333	370	233	0	Content		1358	369	7894055	2434748482
7911	09:09:05.030	00:00:07.910	474	1156,653	551,3032	0,3160087	0,746358	423,4927	2,612842	3	1434,528	463,9455	0,3091705	0,7461721	486,1602	2,98744	1	11	1435	464						Untertest2.avi	0	880	547	72	111	1333	370	233	0	Content		1363	353	7910999	2434765426
7927	09:09:05.046	00:00:07.927	475	1320,177	530,5591	0,2991179	0,7450376	420,9655	2,636453	3	1448,874	521,6685	0,2990753	0,7450252	420,9655	2,638029	1	12	1449	522						Untertest2.avi	0	880	547	72	111	2030	97	117	0	Content		1377	411	7927299	2434781726
7944	09:09:05.063	00:00:07.943	476	-1024	-768	-1	-1	-1	-1	4	-1024	-768	-1	-1	-1	-1	4	12	0	0						Untertest2.avi	0	880	547	72	111	2030	97	117	0	Content		-72	-111	7943923	2434798350
7961	09:09:05.080	00:00:07.960	477	-1024	-768	-1	-1	-1	-1	4	-1024	-768	-1	-1	-1	-1	4	12	0	0						Untertest2.avi	0	880	547	72	111	2030	97	117	0	Content		-72	-111	7960557	2434814984
7978	09:09:05.097	00:00:07.977	478	2101,839	208,4019	0,3078037	0,745236	486,1602	3,380215	3	-1024	-768	-1	-1	-1	-1	4	12	2102	208						Untertest2.avi	0	880	547	72	111	2030	97	117	0	Content		2030	97	7977616	2434832043
7994	09:09:05.113	00:00:07.994	479	-1024	-768	-1	-1	-1	-1	4	-1024	-768	-1	-1	-1	-1	4	12	0	0						Untertest2.avi	0	880	547	72	111	2030	97	117	0	Content		-72	-111	7994042	2434848469
8011	09:09:05.130	00:00:08.010	480	2293,984	159,1954	0,302818	0,7457165	499,8853	3,477458	3	-1024	-768	-1	-1	-1	-1	4	12	2294	159						Untertest2.avi	0	880	547	72	111	2030	97	117	0	Content		2222	48	8010907	2434865334
8027	09:09:05.146	00:00:08.027	481	2574,315	52,11079	0,3005182	0,7461236	506,0186	3,606849	3	-1024	-768	-1	-1	-1	-1	4	12	2574	52						Untertest2.avi	0	880	547	72	111	2030	97	117	0	Content		2502	-59	8027165	2434881592
8044	09:09:05.163	00:00:08.044	482	-1024	-768	-1	-1	-1	-1	4	-1024	-768	-1	-1	-1	-1	4		0	0						Untertest2.avi	0	880	547	72	111				0	Content		-72	-111	8044162	2434898589
8061	09:09:05.180	00:00:08.060	483	-1024	-768	-1	-1	-1	-1	4	-1024	-768	-1	-1	-1	-1	4		0	0						Untertest2.avi	0	880	547	72	111				0	Content		-72	-111	8060783	2434915210
8078	09:09:05.197	00:00:08.077	484	-1024	-768	-1	-1	-1	-1	4	-1024	-768	-1	-1	-1	-1	4		0	0						Untertest2.avi	0	880	547	72	111				0	Content		-72	-111	8077541	2434931968
8094	09:09:05.213	00:00:08.093	485	-1024	-768	-1	-1	-1	-1	4	-1024	-768	-1	-1	-1	-1	4		0	0						Untertest2.avi	0	880	547	72	111				0	Content		-72	-111	8093782	2434948209
8110	09:09:05.229	00:00:08.110	486	-1024	-768	-1	-1	-1	-1	4	-1024	-768	-1	-1	-1	-1	4		0	0						Untertest2.avi	0	880	547	72	111				0	Content		-72	-111	8110406	2434964833
8127	09:09:05.246	00:00:08.127	487	-1024	-768	-1	-1	-1	-1	4	-1024	-768	-1	-1	-1	-1	4		0	0						Untertest2.avi	0	880	547	72	111				0	Content		-72	-111	8127153	2434981580
8144	09:09:05.263	00:00:08.144	488	-1024	-768	-1	-1	-1	-1	4	-1024	-768	-1	-1	-1	-1	4		0	0						Untertest2.avi	0	880	547	72	111				0	Content		-72	-111	8144269	2434998696
8161	09:09:05.280	00:00:08.160	489	2331,655	101,4489	0,3007475	0,7507261	498,2666	3,748921	3	-1024	-768	-1	-1	-1	-1	4	13	2332	101						Untertest2.avi	0	880	547	72	111	2260	-10	100	0	Content		2260	-10	8160843	2435015270
8178	09:09:05.297	00:00:08.177	490	-1024	-768	-1	-1	-1	-1	4	-1024	-768	-1	-1	-1	-1	4	13	0	0						Untertest2.avi	0	880	547	72	111	2260	-10	100	0	Content		-72	-111	8177525	2435031952
8194	09:09:05.313	00:00:08.193	491	-1024	-768	-1	-1	-1	-1	4	-1024	-768	-1	-1	-1	-1	4	13	0	0						Untertest2.avi	0	880	547	72	111	2260	-10	100	0	Content		-72	-111	8193769	2435048196
8210	09:09:05.329	00:00:08.210	492	-1024	-768	-1	-1	-1	-1	4	-1024	-768	-1	-1	-1	-1	4	13	0	0						Untertest2.avi	0	880	547	72	111	2260	-10	100	0	Content		-72	-111	8210391	2435064818
8227	09:09:05.346	00:00:08.227	493	-1024	-768	-1	-1	-1	-1	4	-1024	-768	-1	-1	-1	-1	4	13	0	0						Untertest2.avi	0	880	547	72	111	2260	-10	100	0	Content		-72	-111	8227137	2435081564
8244	09:09:05.363	00:00:08.244	494	2456,726	60,61689	0,2918923	0,7544268	518,0815	3,91879	3	-1024	-768	-1	-1	-1	-1	4	13	2457	61						Untertest2.avi	0	880	547	72	111	2260	-10	100	0	Content		2385	-50	8244080	2435098507
8260	09:09:05.379	00:00:08.260	495	-1024	-768	-1	-1	-1	-1	4	-1024	-768	-1	-1	-1	-1	4		0	0						Untertest2.avi	0	880	547	72	111				0	Content		-72	-111	8260383	2435114810
8277	09:09:05.396	00:00:08.277	496	-1024	-768	-1	-1	-1	-1	4	-1024	-768	-1	-1	-1	-1	4		0	0						Untertest2.avi	0	880	547	72	111				0	Content		-72	-111	8277006	2435131433
8294	09:09:05.413	00:00:08.293	497	-1024	-768	-1	-1	-1	-1	4	-1024	-768	-1	-1	-1	-1	4		0	0						Untertest2.avi	0	880	547	72	111				0	Content		-72	-111	8293754	2435148181
8311	09:09:05.430	00:00:08.310	498	-1024	-768	-1	-1	-1	-1	4	-1024	-768	-1	-1	-1	-1	4		0	0						Untertest2.avi	0	880	547	72	111				0	Content		-72	-111	8310696	2435165123
8327	09:09:05.446	00:00:08.327	499	-1024	-768	-1	-1	-1	-1	4	-1024	-768	-1	-1	-1	-1	4		0	0						Untertest2.avi	0	880	547	72	111				0	Content		-72	-111	8327124	2435181551
8344	09:09:05.463	00:00:08.343	500	-1024	-768	-1	-1	-1	-1	4	-1024	-768	-1	-1	-1	-1	4		0	0						Untertest2.avi	0	880	547	72	111				0	Content		-72	-111	8343747	2435198174
8360	09:09:05.479	00:00:08.360	501	-1024	-768	-1	-1	-1	-1	4	-1024	-768	-1	-1	-1	-1	4		0	0						Untertest2.avi	0	880	547	72	111				0	Content		-72	-111	8360369	2435214796
8377	09:09:05.496	00:00:08.377	502	-1024	-768	-1	-1	-1	-1	4	-1024	-768	-1	-1	-1	-1	4		0	0						Untertest2.avi	0	880	547	72	111				0	Content		-72	-111	8377315	2435231742
8394	09:09:05.513	00:00:08.394	503	-1024	-768	-1	-1	-1	-1	4	-1024	-768	-1	-1	-1	-1	4		0	0						Untertest2.avi	0	880	547	72	111				0	Content		-72	-111	8394061	2435248488
8411	09:09:05.530	00:00:08.410	504	-1024	-768	-1	-1	-1	-1	4	-1024	-768	-1	-1	-1	-1	4		0	0						Untertest2.avi	0	880	547	72	111				0	Content		-72	-111	8410685	2435265112
8427	09:09:05.546	00:00:08.426	505	-1024	-768	-1	-1	-1	-1	4	-1024	-768	-1	-1	-1	-1	4		0	0						Untertest2.avi	0	880	547	72	111				0	Content		-72	-111	8426987	2435281414
8444	09:09:05.563	00:00:08.443	506	-1024	-768	-1	-1	-1	-1	4	-1024	-768	-1	-1	-1	-1	4		0	0						Untertest2.avi	0	880	547	72	111				0	Content		-72	-111	8443610	2435298037
8460	09:09:05.579	00:00:08.460	507	-1024	-768	-1	-1	-1	-1	4	-1024	-768	-1	-1	-1	-1	4		0	0						Untertest2.avi	0	880	547	72	111				0	Content		-72	-111	8460234	2435314661
8477	09:09:05.596	00:00:08.477	508	-1024	-768	-1	-1	-1	-1	4	-1024	-768	-1	-1	-1	-1	4		0	0						Untertest2.avi	0	880	547	72	111				0	Content		-72	-111	8477301	2435331728
8494	09:09:05.613	00:00:08.493	509	-1024	-768	-1	-1	-1	-1	4	-1024	-768	-1	-1	-1	-1	4		0	0						Untertest2.avi	0	880	547	72	111				0	Content		-72	-111	8493603	2435348030
8510	09:09:05.629	00:00:08.510	510	-1024	-768	-1	-1	-1	-1	4	-1024	-768	-1	-1	-1	-1	4		0	0						Untertest2.avi	0	880	547	72	111				0	Content		-72	-111	8510477	2435364904
8527	09:09:05.646	00:00:08.527	511	-1024	-768	-1	-1	-1	-1	4	-1024	-768	-1	-1	-1	-1	4		0	0						Untertest2.avi	0	880	547	72	111				0	Content		-72	-111	8527099	2435381526
8544	09:09:05.663	00:00:08.543	512	-1024	-768	-1	-1	-1	-1	4	-1024	-768	-1	-1	-1	-1	4		0	0						Untertest2.avi	0	880	547	72	111				0	Content		-72	-111	8543723	2435398150
8560	09:09:05.679	00:00:08.560	513	-1024	-768	-1	-1	-1	-1	4	-1024	-768	-1	-1	-1	-1	4		0	0						Untertest2.avi	0	880	547	72	111				0	Content		-72	-111	8560347	2435414774
8577	09:09:05.696	00:00:08.577	514	-1024	-768	-1	-1	-1	-1	4	-1024	-768	-1	-1	-1	-1	4		0	0						Untertest2.avi	0	880	547	72	111				0	Content		-72	-111	8577095	2435431522
8594	09:09:05.713	00:00:08.593	515	-1024	-768	-1	-1	-1	-1	4	-1024	-768	-1	-1	-1	-1	4		0	0						Untertest2.avi	0	880	547	72	111				0	Content		-72	-111	8593718	2435448145
8610	09:09:05.729	00:00:08.610	516	-1024	-768	-1	-1	-1	-1	4	-1024	-768	-1	-1	-1	-1	4		0	0						Untertest2.avi	0	880	547	72	111				0	Content		-72	-111	8610340	2435464767
8627	09:09:05.746	00:00:08.626	517	-1024	-768	-1	-1	-1	-1	4	-1024	-768	-1	-1	-1	-1	4		0	0						Untertest2.avi	0	880	547	72	111				0	Content		-72	-111	8626961	2435481388
8644	09:09:05.763	00:00:08.643	518	-1024	-768	-1	-1	-1	-1	4	-1024	-768	-1	-1	-1	-1	4		0	0						Untertest2.avi	0	880	547	72	111				0	Content		-72	-111	8643711	2435498138
8660	09:09:05.779	00:00:08.660	519	-1024	-768	-1	-1	-1	-1	4	-1024	-768	-1	-1	-1	-1	4		0	0						Untertest2.avi	0	880	547	72	111				0	Content		-72	-111	8660085	2435514512
8677	09:09:05.796	00:00:08.677	520	-1024	-768	-1	-1	-1	-1	4	-1024	-768	-1	-1	-1	-1	4		0	0						Untertest2.avi	0	880	547	72	111				0	Content		-72	-111	8677457	2435531884
8694	09:09:05.813	00:00:08.694	521	-1024	-768	-1	-1	-1	-1	4	-1024	-768	-1	-1	-1	-1	4		0	0						Untertest2.avi	0	880	547	72	111				0	Content		-72	-111	8694080	2435548507
8711	09:09:05.830	00:00:08.710	522	-1024	-768	-1	-1	-1	-1	4	-1024	-768	-1	-1	-1	-1	4		0	0						Untertest2.avi	0	880	547	72	111				0	Content		-72	-111	8710828	2435565255
8727	09:09:05.846	00:00:08.726	523	-1024	-768	-1	-1	-1	-1	4	-1024	-768	-1	-1	-1	-1	4		0	0						Untertest2.avi	0	880	547	72	111				0	Content		-72	-111	8726701	2435581128
8743	09:09:05.862	00:00:08.742	524	-1024	-768	-1	-1	-1	-1	4	-1024	-768	-1	-1	-1	-1	4		0	0						Untertest2.avi	0	880	547	72	111				0	Content		-72	-111	8742951	2435597378
8759	09:09:05.878	00:00:08.759	525	-1024	-768	-1	-1	-1	-1	4	-1024	-768	-1	-1	-1	-1	4		0	0						Untertest2.avi	0	880	547	72	111				0	Content		-72	-111	8759449	2435613876
8776	09:09:05.895	00:00:08.776	526	-1024	-768	-1	-1	-1	-1	4	-1024	-768	-1	-1	-1	-1	4		0	0						Untertest2.avi	0	880	547	72	111				0	Content		-72	-111	8776195	2435630622
8793	09:09:05.912	00:00:08.792	527	-1024	-768	-1	-1	-1	-1	4	-1024	-768	-1	-1	-1	-1	4		0	0						Untertest2.avi	0	880	547	72	111				0	Content		-72	-111	8792695	2435647122
8810	09:09:05.929	00:00:08.809	528	-1024	-768	-1	-1	-1	-1	4	-1024	-768	-1	-1	-1	-1	4		0	0						Untertest2.avi	0	880	547	72	111				0	Content		-72	-111	8809888	2435664315
8827	09:09:05.946	00:00:08.827	529	-1024	-768	-1	-1	-1	-1	4	-1024	-768	-1	-1	-1	-1	4		0	0						Untertest2.avi	0	880	547	72	111				0	Content		-72	-111	8827261	2435681688
8845	09:09:05.964	00:00:08.844	530	-1024	-768	-1	-1	-1	-1	4	-1024	-768	-1	-1	-1	-1	4		0	0						Untertest2.avi	0	880	547	72	111				0	Content		-72	-111	8844509	2435698936
8859	09:09:05.978	00:00:08.859	531	-1024	-768	-1	-1	-1	-1	4	-1024	-768	-1	-1	-1	-1	4		0	0						Untertest2.avi	0	880	547	72	111				0	Content		-72	-111	8859437	2435713864
8876	09:09:05.995	00:00:08.876	532	-1024	-768	-1	-1	-1	-1	4	-1024	-768	-1	-1	-1	-1	4		0	0						Untertest2.avi	0	880	547	72	111				0	Content		-72	-111	8876058	2435730485
8893	09:09:06.012	00:00:08.892	533	-1024	-768	-1	-1	-1	-1	4	-1024	-768	-1	-1	-1	-1	4		0	0						Untertest2.avi	0	880	547	72	111				0	Content		-72	-111	8892804	2435747231
8909	09:09:06.028	00:00:08.909	534	-1024	-768	-1	-1	-1	-1	4	-1024	-768	-1	-1	-1	-1	4		0	0						Untertest2.avi	0	880	547	72	111				0	Content		-72	-111	8909426	2435763853
8926	09:09:06.045	00:00:08.926	535	-1024	-768	-1	-1	-1	-1	4	-1024	-768	-1	-1	-1	-1	4		0	0						Untertest2.avi	0	880	547	72	111				0	Content		-72	-111	8926051	2435780478
8943	09:09:06.062	00:00:08.942	536	-1024	-768	-1	-1	-1	-1	4	-1024	-768	-1	-1	-1	-1	4		0	0						Untertest2.avi	0	880	547	72	111				0	Content		-72	-111	8942672	2435797099
8960	09:09:06.079	00:00:08.959	537	-1024	-768	-1	-1	-1	-1	4	-1024	-768	-1	-1	-1	-1	4		0	0						Untertest2.avi	0	880	547	72	111				0	Content		-72	-111	8959740	2435814167
8977	09:09:06.096	00:00:08.977	538	-1024	-768	-1	-1	-1	-1	4	-1024	-768	-1	-1	-1	-1	4		0	0						Untertest2.avi	0	880	547	72	111				0	Content		-72	-111	8977113	2435831540
8994	09:09:06.113	00:00:08.994	539	-1024	-768	-1	-1	-1	-1	4	-1024	-768	-1	-1	-1	-1	4		0	0						Untertest2.avi	0	880	547	72	111				0	Content		-72	-111	8994369	2435848796
9009	09:09:06.128	00:00:09.009	540	-1024	-768	-1	-1	-1	-1	4	-1024	-768	-1	-1	-1	-1	4		0	0						Untertest2.avi	0	880	547	72	111				0	Content		-72	-111	9009289	2435863716
9026	09:09:06.145	00:00:09.025	541	-1024	-768	-1	-1	-1	-1	4	-1024	-768	-1	-1	-1	-1	4		0	0						Untertest2.avi	0	880	547	72	111				0	Content		-72	-111	9025912	2435880339
9043	09:09:06.162	00:00:09.042	542	-1024	-768	-1	-1	-1	-1	4	-1024	-768	-1	-1	-1	-1	4		0	0						Untertest2.avi	0	880	547	72	111				0	Content		-72	-111	9042660	2435897087
9059	09:09:06.178	00:00:09.059	543	-1024	-768	-1	-1	-1	-1	4	-1024	-768	-1	-1	-1	-1	4		0	0						Untertest2.avi	0	880	547	72	111				0	Content		-72	-111	9059283	2435913710
9076	09:09:06.195	00:00:09.075	544	-1024	-768	-1	-1	-1	-1	4	-1024	-768	-1	-1	-1	-1	4		0	0						Untertest2.avi	0	880	547	72	111				0	Content		-72	-111	9075907	2435930334
9093	09:09:06.212	00:00:09.092	545	-1024	-768	-1	-1	-1	-1	4	-1024	-768	-1	-1	-1	-1	4		0	0						Untertest2.avi	0	880	547	72	111				0	Content		-72	-111	9092530	2435946957
9110	09:09:06.229	00:00:09.109	546	-1024	-768	-1	-1	-1	-1	4	-1024	-768	-1	-1	-1	-1	4		0	0						Untertest2.avi	0	880	547	72	111				0	Content		-72	-111	9109725	2435964152
9127	09:09:06.246	00:00:09.127	547	-1024	-768	-1	-1	-1	-1	4	-1024	-768	-1	-1	-1	-1	4		0	0						Untertest2.avi	0	880	547	72	111				0	Content		-72	-111	9127098	2435981525
9144	09:09:06.263	00:00:09.144	548	-1024	-768	-1	-1	-1	-1	4	-1024	-768	-1	-1	-1	-1	4		0	0						Untertest2.avi	0	880	547	72	111				0	Content		-72	-111	9144347	2435998774
9159	09:09:06.278	00:00:09.159	549	-1024	-768	-1	-1	-1	-1	4	-1024	-768	-1	-1	-1	-1	4		0	0						Untertest2.avi	0	880	547	72	111				0	Content		-72	-111	9159146	2436013573
9176	09:09:06.295	00:00:09.175	550	-1024	-768	-1	-1	-1	-1	4	-1024	-768	-1	-1	-1	-1	4		0	0						Untertest2.avi	0	880	547	72	111				0	Content		-72	-111	9175896	2436030323
9193	09:09:06.312	00:00:09.192	551	-1024	-768	-1	-1	-1	-1	4	-1024	-768	-1	-1	-1	-1	4		0	0						Untertest2.avi	0	880	547	72	111				0	Content		-72	-111	9192519	2436046946
9209	09:09:06.328	00:00:09.209	552	-1024	-768	-1	-1	-1	-1	4	-1024	-768	-1	-1	-1	-1	4		0	0						Untertest2.avi	0	880	547	72	111				0	Content		-72	-111	9209143	2436063570
9226	09:09:06.345	00:00:09.225	553	-1024	-768	-1	-1	-1	-1	4	-1024	-768	-1	-1	-1	-1	4		0	0						Untertest2.avi	0	880	547	72	111				0	Content		-72	-111	9225767	2436080194
9242	09:09:06.361	00:00:09.242	554	-1024	-768	-1	-1	-1	-1	4	-1024	-768	-1	-1	-1	-1	4		0	0						Untertest2.avi	0	880	547	72	111				0	Content		-72	-111	9242391	2436096818
9260	09:09:06.379	00:00:09.259	555	-1024	-768	-1	-1	-1	-1	4	-1024	-768	-1	-1	-1	-1	4		0	0						Untertest2.avi	0	880	547	72	111				0	Content		-72	-111	9259584	2436114011
9277	09:09:06.396	00:00:09.276	556	-1024	-768	-1	-1	-1	-1	4	-1024	-768	-1	-1	-1	-1	4		0	0						Untertest2.avi	0	880	547	72	111				0	Content		-72	-111	9276955	2436131382
9294	09:09:06.413	00:00:09.294	557	-1024	-768	-1	-1	-1	-1	4	-1024	-768	-1	-1	-1	-1	4		0	0						Untertest2.avi	0	880	547	72	111				0	Content		-72	-111	9294202	2436148629
9309	09:09:06.428	00:00:09.309	558	-1024	-768	-1	-1	-1	-1	4	-1024	-768	-1	-1	-1	-1	4		0	0						Untertest2.avi	0	880	547	72	111				0	Content		-72	-111	9309129	2436163556
9326	09:09:06.445	00:00:09.325	559	-1024	-768	-1	-1	-1	-1	4	-1024	-768	-1	-1	-1	-1	4		0	0						Untertest2.avi	0	880	547	72	111				0	Content		-72	-111	9325751	2436180178
9342	09:09:06.461	00:00:09.342	560	-1024	-768	-1	-1	-1	-1	4	-1024	-768	-1	-1	-1	-1	4		0	0						Untertest2.avi	0	880	547	72	111				0	Content		-72	-111	9342373	2436196800
9359	09:09:06.478	00:00:09.358	561	-1024	-768	-1	-1	-1	-1	4	-1024	-768	-1	-1	-1	-1	4		0	0						Untertest2.avi	0	880	547	72	111				0	Content		-72	-111	9358996	2436213423
9376	09:09:06.495	00:00:09.375	562	-1024	-768	-1	-1	-1	-1	4	-1024	-768	-1	-1	-1	-1	4		0	0						Untertest2.avi	0	880	547	72	111				0	Content		-72	-111	9375739	2436230166
9393	09:09:06.512	00:00:09.392	563	-1024	-768	-1	-1	-1	-1	4	-1024	-768	-1	-1	-1	-1	4		0	0						Untertest2.avi	0	880	547	72	111				0	Content		-72	-111	9392980	2436247407
9410	09:09:06.529	00:00:09.409	564	-1024	-768	-1	-1	-1	-1	4	-1024	-768	-1	-1	-1	-1	4		0	0						Untertest2.avi	0	880	547	72	111				0	Content		-72	-111	9409728	2436264155
9426	09:09:06.545	00:00:09.426	565	-1024	-768	-1	-1	-1	-1	4	-1024	-768	-1	-1	-1	-1	4		0	0						Untertest2.avi	0	880	547	72	111				0	Content		-72	-111	9426394	2436280821
9443	09:09:06.562	00:00:09.443	566	-1024	-768	-1	-1	-1	-1	4	-1024	-768	-1	-1	-1	-1	4		0	0						Untertest2.avi	0	880	547	72	111				0	Content		-72	-111	9443104	2436297531
9460	09:09:06.579	00:00:09.460	567	1291,69	814,3506	0,2954613	0,7627445	398,1822	2,767243	3	1432,308	834,2784	0,2955441	0,7627313	398,1821	2,768722	1	14	1432	834						Untertest2.avi	0	880	547	72	111	1409	721	83	0	Content		1360	723	9460050	2436314477
9476	09:09:06.595	00:00:09.476	568	1332,043	811,7542	0,2976843	0,7618883	406,7633	2,813675	3	1481,326	831,9853	0,2977645	0,7618756	406,7633	2,817312	1	14	1481	832						Untertest2.avi	0	880	547	72	111	1409	721	83	0	Content		1409	721	9476478	2436330905
9493	09:09:06.612	00:00:09.493	569	-1024	-768	-1	-1	-1	-1	4	-1024	-768	-1	-1	-1	-1	4	14	0	0						Untertest2.avi	0	880	547	72	111	1409	721	83	0	Content		-72	-111	9493227	2436347654
9510	09:09:06.629	00:00:09.509	570	1392,192	815,0569	0,3006421	0,7595613	413,7903	2,876693	3	1554,23	836,288	0,3007202	0,7595489	413,7903	2,882328	1	14	1554	836						Untertest2.avi	0	880	547	72	111	1409	721	83	0	Content		1482	725	9509602	2436364029
9527	09:09:06.646	00:00:09.526	571	1284,465	804,329	0,2968778	0,758267	389,7605	2,655298	3	1422,433	822,6121	0,2969636	0,7582533	389,7605	2,656097	1	14	1422	823						Untertest2.avi	0	880	547	72	111	1409	721	83	0	Content		1350	712	9526666	2436381093
9543	09:09:06.662	00:00:09.542	572	1366,946	794,0535	0,3015879	0,7566966	407,7055	2,781531	3	1522,298	812,2813	0,3016679	0,7566839	407,7055	2,785725	1	15	1522	812						Untertest2.avi	0	880	547	72	111	1446	709	116	0	Content		1450	701	9542971	2436397398
9560	09:09:06.679	00:00:09.559	573	1328,906	803,3518	0,3012085	0,7545107	398,0655	2,725304	3	1476,435	822,1241	0,3012916	0,7544975	398,0655	2,728074	1	15	1476	822						Untertest2.avi	0	880	547	72	111	1446	709	116	0	Content		1404	711	9559719	2436414146
9576	09:09:06.695	00:00:09.576	574	1433,741	805,3834	0,3068665	0,7517532	418,7322	2,885818	3	1604,519	825,8916	0,3069432	0,7517412	418,7322	2,892294	1	15	1605	826						Untertest2.avi	0	880	547	72	111	1446	709	116	0	Content		1533	715	9576221	2436430648
9593	09:09:06.712	00:00:09.593	575	1337,787	809,8618	0,305862	0,749794	405,4248	2,894966	3	1489,854	830,0063	0,3059428	0,7497812	405,4248	2,899878	1	15	1490	830						Untertest2.avi	0	880	547	72	111	1446	709	116	0	Content		1418	719	9593286	2436447713
9610	09:09:06.729	00:00:09.609	576	1383,159	803,3044	0,309076	0,7482987	412,5618	2,910965	3	1538,12	823,2876	0,3091074	0,7482862	412,5618	2,915071	1	15	1538	823						Untertest2.avi	0	880	547	72	111	1446	709	116	0	Content		1466	712	9609911	2436464338
9626	09:09:06.745	00:00:09.626	577	1341,134	799,7158	0,3080741	0,7469808	399,4234	2,81438	3	1492,275	818,2657	0,3081568	0,7469677	399,4234	2,818051	1	15	1492	818						Untertest2.avi	0	880	547	72	111	1446	709	116	0	Content		1420	707	9626409	2436480836
9643	09:09:06.762	00:00:09.642	578	1359,498	792,199	0,3107448	0,7456351	407,0583	2,865862	3	1514,756	810,332	0,3108251	0,7456224	407,0583	2,870178	1	15	1515	810						Untertest2.avi	0	880	547	72	111	1446	709	116	0	Content		1443	699	9642712	2436497139
9659	09:09:06.778	00:00:09.659	579	1386,706	792,8875	0,3135786	0,7443781	415,9897	2,92705	3	1548,344	811,7039	0,3136562	0,7443659	415,9897	2,932399	1	16	1548	812						Untertest2.avi	0	880	547	72	111	1395	701	116	0	Content		1476	701	9659459	2436513886
9676	09:09:06.795	00:00:09.676	580	1296,783	806,0031	0,30951	0,7432327	390,2321	2,769962	3	1439,098	824,7607	0,3095958	0,7432191	390,2321	2,772057	1	16	1439	825						Untertest2.avi	0	880	547	72	111	1395	701	116	0	Content		1367	714	9676080	2436530507
9693	09:09:06.812	00:00:09.693	581	1340,911	788,6724	0,3139061	0,742165	409,2766	2,817842	3	1491,598	806,5734	0,3139858	0,7421524	409,2766	2,81998	1	16	1492	807						Untertest2.avi	0	880	547	72	111	1395	701	116	0	Content		1420	696	9693149	2436547576
9709	09:09:06.828	00:00:09.709	582	1319,706	793,6753	0,3135327	0,740925	401,8636	2,846113	3	1467,042	811,728	0,3136147	0,740912	401,8636	2,848795	1	16	1467	812						Untertest2.avi	0	880	547	72	111	1395	701	116	0	Content		1395	701	9709324	2436563751
9726	09:09:06.845	00:00:09.726	583	1303,773	801,4032	0,312351	0,7399727	390,8365	2,731201	3	1447,664	819,7031	0,3124366	0,739959	390,8365	2,734188	1	16	1448	820						Untertest2.avi	0	880	547	72	111	1395	701	116	0	Content		1376	709	9726073	2436580500
9743	09:09:06.862	00:00:09.742	584	1315,566	805,5817	0,3129122	0,7393991	389,8691	2,729541	3	1462,118	824,3549	0,3129982	0,7393854	389,8691	2,733371	1	16	1462	824						Untertest2.avi	0	880	547	72	111	1395	701	116	0	Content		1390	713	9742573	2436597000
9760	09:09:06.879	00:00:09.759	585	1433,183	817,1558	0,4616115	0,635751	417,2763	3,024496	0	1508,351	803,2722	0,3163899	0,7389833	404,344	2,850217	0	16	1471	810						Untertest2.avi	0	880	547	72	111	1395	701	116	0	Content		1399	699	9759639	2436614066
9776	09:09:06.895	00:00:09.775	586	-1024	-768	-1	-1	-1	-1	4	-1024	-768	-1	-1	-1	-1	4		0	0						Untertest2.avi	0	880	547	72	111				0	Content		-72	-111	9775943	2436630370
9793	09:09:06.912	00:00:09.792	587	-1024	-768	-1	-1	-1	-1	4	-1024	-768	-1	-1	-1	-1	4		0	0						Untertest2.avi	0	880	547	72	111				0	Content		-72	-111	9792565	2436646992
9809	09:09:06.928	00:00:09.809	588	-1024	-768	-1	-1	-1	-1	4	-1024	-768	-1	-1	-1	-1	4		0	0						Untertest2.avi	0	880	547	72	111				0	Content		-72	-111	9809062	2436663489
9826	09:09:06.945	00:00:09.825	589	-1024	-768	-1	-1	-1	-1	4	-1024	-768	-1	-1	-1	-1	4		0	0						Untertest2.avi	0	880	547	72	111				0	Content		-72	-111	9825687	2436680114
9842	09:09:06.961	00:00:09.842	590	-1024	-768	-1	-1	-1	-1	4	-1024	-768	-1	-1	-1	-1	4		0	0						Untertest2.avi	0	880	547	72	111				0	Content		-72	-111	9842195	2436696622
9859	09:09:06.978	00:00:09.858	591	-1024	-768	-1	-1	-1	-1	4	-1024	-768	-1	-1	-1	-1	4		0	0						Untertest2.avi	0	880	547	72	111				0	Content		-72	-111	9858805	2436713232
9876	09:09:06.995	00:00:09.875	592	-1024	-768	-1	-1	-1	-1	4	-1024	-768	-1	-1	-1	-1	4		0	0						Untertest2.avi	0	880	547	72	111				0	Content		-72	-111	9875678	2436730105
9892	09:09:07.011	00:00:09.892	593	-1024	-768	-1	-1	-1	-1	4	-1024	-768	-1	-1	-1	-1	4		0	0						Untertest2.avi	0	880	547	72	111				0	Content		-72	-111	9892300	2436746727
9909	09:09:07.028	00:00:09.908	594	-1024	-768	-1	-1	-1	-1	4	-1024	-768	-1	-1	-1	-1	4		0	0						Untertest2.avi	0	880	547	72	111				0	Content		-72	-111	9908923	2436763350
9925	09:09:07.044	00:00:09.925	595	-1024	-768	-1	-1	-1	-1	4	-1024	-768	-1	-1	-1	-1	4		0	0						Untertest2.avi	0	880	547	72	111				0	Content		-72	-111	9925416	2436779843
9942	09:09:07.061	00:00:09.942	596	-1024	-768	-1	-1	-1	-1	4	-1024	-768	-1	-1	-1	-1	4		0	0						Untertest2.avi	0	880	547	72	111				0	Content		-72	-111	9942083	2436796510
9959	09:09:07.078	00:00:09.958	597	-1024	-768	-1	-1	-1	-1	4	-1024	-768	-1	-1	-1	-1	4		0	0						Untertest2.avi	0	880	547	72	111				0	Content		-72	-111	9958542	2436812969
9976	09:09:07.095	00:00:09.975	598	-1024	-768	-1	-1	-1	-1	4	-1024	-768	-1	-1	-1	-1	4		0	0						Untertest2.avi	0	880	547	72	111				0	Content		-72	-111	9975789	2436830216
9993	09:09:07.112	00:00:09.992	599	-1024	-768	-1	-1	-1	-1	4	-1024	-768	-1	-1	-1	-1	4		0	0						Untertest2.avi	0	880	547	72	111				0	Content		-72	-111	9992538	2436846965
10009	09:09:07.128	00:00:10.009	600	-1024	-768	-1	-1	-1	-1	4	-1024	-768	-1	-1	-1	-1	4		0	0						Untertest2.avi	0	880	547	72	111				0	Content		-72	-111	10009171	2436863598
10025	09:09:07.144	00:00:10.025	601	-1024	-768	-1	-1	-1	-1	4	-1024	-768	-1	-1	-1	-1	4		0	0						Untertest2.avi	0	880	547	72	111				0	Content		-72	-111	10025170	2436879597
10042	09:09:07.161	00:00:10.041	602	-1024	-768	-1	-1	-1	-1	4	-1024	-768	-1	-1	-1	-1	4		0	0						Untertest2.avi	0	880	547	72	111				0	Content		-72	-111	10041907	2436896334
10060	09:09:07.179	00:00:10.059	603	-1024	-768	-1	-1	-1	-1	4	-1024	-768	-1	-1	-1	-1	4		0	0						Untertest2.avi	0	880	547	72	111				0	Content		-72	-111	10059780	2436914207
10076	09:09:07.195	00:00:10.075	604	-1024	-768	-1	-1	-1	-1	4	-1024	-768	-1	-1	-1	-1	4		0	0						Untertest2.avi	0	880	547	72	111				0	Content		-72	-111	10075778	2436930205
10092	09:09:07.211	00:00:10.092	605	-1024	-768	-1	-1	-1	-1	4	-1024	-768	-1	-1	-1	-1	4		0	0						Untertest2.avi	0	880	547	72	111				0	Content		-72	-111	10092399	2436946826
10109	09:09:07.228	00:00:10.108	606	-1024	-768	-1	-1	-1	-1	4	-1024	-768	-1	-1	-1	-1	4		0	0						Untertest2.avi	0	880	547	72	111				0	Content		-72	-111	10108524	2436962951
10125	09:09:07.244	00:00:10.125	607	-1024	-768	-1	-1	-1	-1	4	-1024	-768	-1	-1	-1	-1	4		0	0						Untertest2.avi	0	880	547	72	111				0	Content		-72	-111	10125157	2436979584
10142	09:09:07.261	00:00:10.141	608	-1024	-768	-1	-1	-1	-1	4	-1024	-768	-1	-1	-1	-1	4		0	0						Untertest2.avi	0	880	547	72	111				0	Content		-72	-111	10141770	2436996197
10159	09:09:07.278	00:00:10.158	609	-1024	-768	-1	-1	-1	-1	4	-1024	-768	-1	-1	-1	-1	4		0	0						Untertest2.avi	0	880	547	72	111				0	Content		-72	-111	10158965	2437013392
10176	09:09:07.295	00:00:10.176	610	-1024	-768	-1	-1	-1	-1	4	-1024	-768	-1	-1	-1	-1	4		0	0						Untertest2.avi	0	880	547	72	111				0	Content		-72	-111	10176334	2437030761
10194	09:09:07.313	00:00:10.193	611	-1024	-768	-1	-1	-1	-1	4	-1024	-768	-1	-1	-1	-1	4		0	0						Untertest2.avi	0	880	547	72	111				0	Content		-72	-111	10193583	2437048010
10208	09:09:07.327	00:00:10.208	612	-1024	-768	-1	-1	-1	-1	4	-1024	-768	-1	-1	-1	-1	4		0	0						Untertest2.avi	0	880	547	72	111				0	Content		-72	-111	10208388	2437062815
10225	09:09:07.344	00:00:10.225	613	-1024	-768	-1	-1	-1	-1	4	-1024	-768	-1	-1	-1	-1	4		0	0						Untertest2.avi	0	880	547	72	111				0	Content		-72	-111	10225147	2437079574
10242	09:09:07.361	00:00:10.241	614	-1024	-768	-1	-1	-1	-1	4	-1024	-768	-1	-1	-1	-1	4		0	0						Untertest2.avi	0	880	547	72	111				0	Content		-72	-111	10241755	2437096182
10259	09:09:07.378	00:00:10.258	615	-1024	-768	-1	-1	-1	-1	4	-1024	-768	-1	-1	-1	-1	4		0	0						Untertest2.avi	0	880	547	72	111				0	Content		-72	-111	10258501	2437112928
10275	09:09:07.394	00:00:10.274	616	-1024	-768	-1	-1	-1	-1	4	-1024	-768	-1	-1	-1	-1	4		0	0						Untertest2.avi	0	880	547	72	111				0	Content		-72	-111	10274997	2437129424
10292	09:09:07.411	00:00:10.291	617	-1024	-768	-1	-1	-1	-1	4	-1024	-768	-1	-1	-1	-1	4		0	0						Untertest2.avi	0	880	547	72	111				0	Content		-72	-111	10291620	2437146047
10309	09:09:07.428	00:00:10.308	618	-1024	-768	-1	-1	-1	-1	4	-1024	-768	-1	-1	-1	-1	4		0	0						Untertest2.avi	0	880	547	72	111				0	Content		-72	-111	10308815	2437163242
10326	09:09:07.445	00:00:10.326	619	-1024	-768	-1	-1	-1	-1	4	-1024	-768	-1	-1	-1	-1	4		0	0						Untertest2.avi	0	880	547	72	111				0	Content		-72	-111	10326189	2437180616
10343	09:09:07.462	00:00:10.343	620	-1024	-768	-1	-1	-1	-1	4	-1024	-768	-1	-1	-1	-1	4		0	0						Untertest2.avi	0	880	547	72	111				0	Content		-72	-111	10343438	2437197865
10358	09:09:07.477	00:00:10.358	621	-1024	-768	-1	-1	-1	-1	4	-1024	-768	-1	-1	-1	-1	4		0	0						Untertest2.avi	0	880	547	72	111				0	Content		-72	-111	10358365	2437212792
10375	09:09:07.494	00:00:10.374	622	-1024	-768	-1	-1	-1	-1	4	-1024	-768	-1	-1	-1	-1	4		0	0						Untertest2.avi	0	880	547	72	111				0	Content		-72	-111	10374986	2437229413
10392	09:09:07.511	00:00:10.391	623	-1024	-768	-1	-1	-1	-1	4	-1024	-768	-1	-1	-1	-1	4		0	0						Untertest2.avi	0	880	547	72	111				0	Content		-72	-111	10391735	2437246162
10408	09:09:07.527	00:00:10.408	624	-1024	-768	-1	-1	-1	-1	4	-1024	-768	-1	-1	-1	-1	4		0	0						Untertest2.avi	0	880	547	72	111				0	Content		-72	-111	10408357	2437262784
10425	09:09:07.544	00:00:10.424	625	-1024	-768	-1	-1	-1	-1	4	-1024	-768	-1	-1	-1	-1	4		0	0						Untertest2.avi	0	880	547	72	111				0	Content		-72	-111	10424977	2437279404
10442	09:09:07.561	00:00:10.441	626	-1024	-768	-1	-1	-1	-1	4	-1024	-768	-1	-1	-1	-1	4		0	0						Untertest2.avi	0	880	547	72	111				0	Content		-72	-111	10441599	2437296026
10459	09:09:07.578	00:00:10.458	627	-1024	-768	-1	-1	-1	-1	4	-1024	-768	-1	-1	-1	-1	4		0	0						Untertest2.avi	0	880	547	72	111				0	Content		-72	-111	10458668	2437313095
10476	09:09:07.595	00:00:10.476	628	-1024	-768	-1	-1	-1	-1	4	-1024	-768	-1	-1	-1	-1	4		0	0						Untertest2.avi	0	880	547	72	111				0	Content		-72	-111	10476043	2437330470
10493	09:09:07.612	00:00:10.493	629	-1024	-768	-1	-1	-1	-1	4	-1024	-768	-1	-1	-1	-1	4		0	0						Untertest2.avi	0	880	547	72	111				0	Content		-72	-111	10493289	2437347716
10508	09:09:07.627	00:00:10.508	630	-1024	-768	-1	-1	-1	-1	4	-1024	-768	-1	-1	-1	-1	4		0	0						Untertest2.avi	0	880	547	72	111				0	Content		-72	-111	10508216	2437362643
10525	09:09:07.644	00:00:10.524	631	-1024	-768	-1	-1	-1	-1	4	-1024	-768	-1	-1	-1	-1	4		0	0						Untertest2.avi	0	880	547	72	111				0	Content		-72	-111	10524838	2437379265
10542	09:09:07.661	00:00:10.541	632	-1024	-768	-1	-1	-1	-1	4	-1024	-768	-1	-1	-1	-1	4		0	0						Untertest2.avi	0	880	547	72	111				0	Content		-72	-111	10541591	2437396018
10558	09:09:07.677	00:00:10.558	633	-1024	-768	-1	-1	-1	-1	4	-1024	-768	-1	-1	-1	-1	4		0	0						Untertest2.avi	0	880	547	72	111				0	Content		-72	-111	10558209	2437412636
10575	09:09:07.694	00:00:10.574	634	-1024	-768	-1	-1	-1	-1	4	-1024	-768	-1	-1	-1	-1	4		0	0						Untertest2.avi	0	880	547	72	111				0	Content		-72	-111	10574830	2437429257
10591	09:09:07.710	00:00:10.591	635	-1024	-768	-1	-1	-1	-1	4	-1024	-768	-1	-1	-1	-1	4		0	0						Untertest2.avi	0	880	547	72	111				0	Content		-72	-111	10591454	2437445881
10609	09:09:07.728	00:00:10.608	636	-1024	-768	-1	-1	-1	-1	4	-1024	-768	-1	-1	-1	-1	4		0	0						Untertest2.avi	0	880	547	72	111				0	Content		-72	-111	10608650	2437463077
10626	09:09:07.745	00:00:10.626	637	-1024	-768	-1	-1	-1	-1	4	-1024	-768	-1	-1	-1	-1	4		0	0						Untertest2.avi	0	880	547	72	111				0	Content		-72	-111	10626021	2437480448
10643	09:09:07.762	00:00:10.643	638	-1024	-768	-1	-1	-1	-1	4	-1024	-768	-1	-1	-1	-1	4		0	0						Untertest2.avi	0	880	547	72	111				0	Content		-72	-111	10643271	2437497698
10658	09:09:07.777	00:00:10.658	639	-1024	-768	-1	-1	-1	-1	4	-1024	-768	-1	-1	-1	-1	4		0	0						Untertest2.avi	0	880	547	72	111				0	Content		-72	-111	10658076	2437512503
10675	09:09:07.794	00:00:10.674	640	-1024	-768	-1	-1	-1	-1	4	-1024	-768	-1	-1	-1	-1	4		0	0						Untertest2.avi	0	880	547	72	111				0	Content		-72	-111	10674819	2437529246
10691	09:09:07.810	00:00:10.691	641	-1024	-768	-1	-1	-1	-1	4	-1024	-768	-1	-1	-1	-1	4		0	0						Untertest2.avi	0	880	547	72	111				0	Content		-72	-111	10691443	2437545870
10708	09:09:07.827	00:00:10.708	642	-1024	-768	-1	-1	-1	-1	4	-1024	-768	-1	-1	-1	-1	4		0	0						Untertest2.avi	0	880	547	72	111				0	Content		-72	-111	10708068	2437562495
10725	09:09:07.844	00:00:10.724	643	-1024	-768	-1	-1	-1	-1	4	-1024	-768	-1	-1	-1	-1	4		0	0						Untertest2.avi	0	880	547	72	111				0	Content		-72	-111	10724687	2437579114
10741	09:09:07.860	00:00:10.741	644	-1024	-768	-1	-1	-1	-1	4	-1024	-768	-1	-1	-1	-1	4		0	0						Untertest2.avi	0	880	547	72	111				0	Content		-72	-111	10741311	2437595738
10759	09:09:07.878	00:00:10.758	645	-1024	-768	-1	-1	-1	-1	4	-1024	-768	-1	-1	-1	-1	4		0	0						Untertest2.avi	0	880	547	72	111				0	Content		-72	-111	10758505	2437612932
10776	09:09:07.895	00:00:10.775	646	-1024	-768	-1	-1	-1	-1	4	-1024	-768	-1	-1	-1	-1	4		0	0						Untertest2.avi	0	880	547	72	111				0	Content		-72	-111	10775874	2437630301
10793	09:09:07.912	00:00:10.793	647	-1024	-768	-1	-1	-1	-1	4	-1024	-768	-1	-1	-1	-1	4		0	0						Untertest2.avi	0	880	547	72	111				0	Content		-72	-111	10793121	2437647548
10808	09:09:07.927	00:00:10.808	648	-1024	-768	-1	-1	-1	-1	4	-1024	-768	-1	-1	-1	-1	4		0	0						Untertest2.avi	0	880	547	72	111				0	Content		-72	-111	10808050	2437662477
10825	09:09:07.944	00:00:10.824	649	-1024	-768	-1	-1	-1	-1	4	-1024	-768	-1	-1	-1	-1	4		0	0						Untertest2.avi	0	880	547	72	111				0	Content		-72	-111	10824669	2437679096
10841	09:09:07.960	00:00:10.841	650	-1024	-768	-1	-1	-1	-1	4	-1024	-768	-1	-1	-1	-1	4		0	0						Untertest2.avi	0	880	547	72	111				0	Content		-72	-111	10841420	2437695847
10858	09:09:07.977	00:00:10.857	651	-1024	-768	-1	-1	-1	-1	4	-1024	-768	-1	-1	-1	-1	4		0	0						Untertest2.avi	0	880	547	72	111				0	Content		-72	-111	10857915	2437712342
10875	09:09:07.994	00:00:10.874	652	-1024	-768	-1	-1	-1	-1	4	-1024	-768	-1	-1	-1	-1	4		0	0						Untertest2.avi	0	880	547	72	111				0	Content		-72	-111	10874661	2437729088
10891	09:09:08.010	00:00:10.891	653	-1024	-768	-1	-1	-1	-1	4	-1024	-768	-1	-1	-1	-1	4		0	0						Untertest2.avi	0	880	547	72	111				0	Content		-72	-111	10891286	2437745713
10908	09:09:08.027	00:00:10.908	654	-1024	-768	-1	-1	-1	-1	4	-1024	-768	-1	-1	-1	-1	4		0	0						Untertest2.avi	0	880	547	72	111				0	Content		-72	-111	10908354	2437762781
10926	09:09:08.045	00:00:10.925	655	-1024	-768	-1	-1	-1	-1	4	-1024	-768	-1	-1	-1	-1	4		0	0						Untertest2.avi	0	880	547	72	111				0	Content		-72	-111	10925727	2437780154
10943	09:09:08.062	00:00:10.942	656	-1024	-768	-1	-1	-1	-1	4	-1024	-768	-1	-1	-1	-1	4		0	0						Untertest2.avi	0	880	547	72	111				0	Content		-72	-111	10942985	2437797412
10958	09:09:08.077	00:00:10.957	657	-1024	-768	-1	-1	-1	-1	4	-1024	-768	-1	-1	-1	-1	4		0	0						Untertest2.avi	0	880	547	72	111				0	Content		-72	-111	10957899	2437812326
10975	09:09:08.094	00:00:10.974	658	-1024	-768	-1	-1	-1	-1	4	-1024	-768	-1	-1	-1	-1	4		0	0						Untertest2.avi	0	880	547	72	111				0	Content		-72	-111	10974521	2437828948
10991	09:09:08.110	00:00:10.991	659	-1024	-768	-1	-1	-1	-1	4	-1024	-768	-1	-1	-1	-1	4		0	0						Untertest2.avi	0	880	547	72	111				0	Content		-72	-111	10991265	2437845692
11008	09:09:08.127	00:00:11.007	660	-1024	-768	-1	-1	-1	-1	4	-1024	-768	-1	-1	-1	-1	4		0	0						Untertest2.avi	0	880	547	72	111				0	Content		-72	-111	11007887	2437862314
11025	09:09:08.144	00:00:11.024	661	-1024	-768	-1	-1	-1	-1	4	-1024	-768	-1	-1	-1	-1	4		0	0						Untertest2.avi	0	880	547	72	111				0	Content		-72	-111	11024509	2437878936
11041	09:09:08.160	00:00:11.041	662	-1024	-768	-1	-1	-1	-1	4	-1024	-768	-1	-1	-1	-1	4		0	0						Untertest2.avi	0	880	547	72	111				0	Content		-72	-111	11041131	2437895558
11058	09:09:08.177	00:00:11.058	663	-1024	-768	-1	-1	-1	-1	4	-1024	-768	-1	-1	-1	-1	4		0	0						Untertest2.avi	0	880	547	72	111				0	Content		-72	-111	11058326	2437912753
11076	09:09:08.195	00:00:11.075	664	-1024	-768	-1	-1	-1	-1	4	-1024	-768	-1	-1	-1	-1	4		0	0						Untertest2.avi	0	880	547	72	111				0	Content		-72	-111	11075696	2437930123
11093	09:09:08.212	00:00:11.092	665	-1024	-768	-1	-1	-1	-1	4	-1024	-768	-1	-1	-1	-1	4		0	0						Untertest2.avi	0	880	547	72	111				0	Content		-72	-111	11092956	2437947383
11108	09:09:08.227	00:00:11.107	666	-1024	-768	-1	-1	-1	-1	4	-1024	-768	-1	-1	-1	-1	4		0	0						Untertest2.avi	0	880	547	72	111				0	Content		-72	-111	11107747	2437962174
11124	09:09:08.243	00:00:11.124	667	-1024	-768	-1	-1	-1	-1	4	-1024	-768	-1	-1	-1	-1	4		0	0						Untertest2.avi	0	880	547	72	111				0	Content		-72	-111	11124496	2437978923
11141	09:09:08.260	00:00:11.141	668	-1024	-768	-1	-1	-1	-1	4	-1024	-768	-1	-1	-1	-1	4		0	0						Untertest2.avi	0	880	547	72	111				0	Content		-72	-111	11141118	2437995545
11158	09:09:08.277	00:00:11.157	669	-1024	-768	-1	-1	-1	-1	4	-1024	-768	-1	-1	-1	-1	4		0	0						Untertest2.avi	0	880	547	72	111				0	Content		-72	-111	11157743	2438012170
11174	09:09:08.293	00:00:11.174	670	-1024	-768	-1	-1	-1	-1	4	-1024	-768	-1	-1	-1	-1	4		0	0						Untertest2.avi	0	880	547	72	111				0	Content		-72	-111	11174368	2438028795
11191	09:09:08.310	00:00:11.190	671	-1024	-768	-1	-1	-1	-1	4	-1024	-768	-1	-1	-1	-1	4		0	0						Untertest2.avi	0	880	547	72	111				0	Content		-72	-111	11190988	2438045415
11208	09:09:08.327	00:00:11.208	672	-1024	-768	-1	-1	-1	-1	4	-1024	-768	-1	-1	-1	-1	4		0	0						Untertest2.avi	0	880	547	72	111				0	Content		-72	-111	11208182	2438062609
11226	09:09:08.345	00:00:11.225	673	-1024	-768	-1	-1	-1	-1	4	-1024	-768	-1	-1	-1	-1	4		0	0						Untertest2.avi	0	880	547	72	111				0	Content		-72	-111	11225554	2438079981
11243	09:09:08.362	00:00:11.242	674	-1024	-768	-1	-1	-1	-1	4	-1024	-768	-1	-1	-1	-1	4		0	0						Untertest2.avi	0	880	547	72	111				0	Content		-72	-111	11242799	2438097226
11258	09:09:08.377	00:00:11.257	675	-1024	-768	-1	-1	-1	-1	4	-1024	-768	-1	-1	-1	-1	4		0	0						Untertest2.avi	0	880	547	72	111				0	Content		-72	-111	11257602	2438112029
11274	09:09:08.393	00:00:11.274	676	-1024	-768	-1	-1	-1	-1	4	-1024	-768	-1	-1	-1	-1	4		0	0						Untertest2.avi	0	880	547	72	111				0	Content		-72	-111	11274349	2438128776
11291	09:09:08.410	00:00:11.290	677	-1024	-768	-1	-1	-1	-1	4	-1024	-768	-1	-1	-1	-1	4		0	0						Untertest2.avi	0	880	547	72	111				0	Content		-72	-111	11290973	2438145400
11308	09:09:08.427	00:00:11.307	678	-1024	-768	-1	-1	-1	-1	4	-1024	-768	-1	-1	-1	-1	4		0	0						Untertest2.avi	0	880	547	72	111				0	Content		-72	-111	11307594	2438162021
11324	09:09:08.443	00:00:11.324	679	-1024	-768	-1	-1	-1	-1	4	-1024	-768	-1	-1	-1	-1	4		0	0						Untertest2.avi	0	880	547	72	111				0	Content		-72	-111	11324217	2438178644
11341	09:09:08.460	00:00:11.340	680	-1024	-768	-1	-1	-1	-1	4	-1024	-768	-1	-1	-1	-1	4		0	0						Untertest2.avi	0	880	547	72	111				0	Content		-72	-111	11340966	2438195393
11358	09:09:08.477	00:00:11.358	681	-1024	-768	-1	-1	-1	-1	4	-1024	-768	-1	-1	-1	-1	4		0	0						Untertest2.avi	0	880	547	72	111				0	Content		-72	-111	11358032	2438212459
11375	09:09:08.494	00:00:11.375	682	-1024	-768	-1	-1	-1	-1	4	-1024	-768	-1	-1	-1	-1	4		0	0						Untertest2.avi	0	880	547	72	111				0	Content		-72	-111	11375405	2438229832
11393	09:09:08.512	00:00:11.392	683	-1024	-768	-1	-1	-1	-1	4	-1024	-768	-1	-1	-1	-1	4		0	0						Untertest2.avi	0	880	547	72	111				0	Content		-72	-111	11392651	2438247078
11408	09:09:08.527	00:00:11.407	684	-1024	-768	-1	-1	-1	-1	4	-1024	-768	-1	-1	-1	-1	4		0	0						Untertest2.avi	0	880	547	72	111				0	Content		-72	-111	11407581	2438262008
11424	09:09:08.543	00:00:11.424	685	-1024	-768	-1	-1	-1	-1	4	-1024	-768	-1	-1	-1	-1	4		0	0						Untertest2.avi	0	880	547	72	111				0	Content		-72	-111	11424204	2438278631
11441	09:09:08.560	00:00:11.440	686	-1024	-768	-1	-1	-1	-1	4	-1024	-768	-1	-1	-1	-1	4		0	0						Untertest2.avi	0	880	547	72	111				0	Content		-72	-111	11440952	2438295379
11458	09:09:08.577	00:00:11.457	687	-1024	-768	-1	-1	-1	-1	4	-1024	-768	-1	-1	-1	-1	4		0	0						Untertest2.avi	0	880	547	72	111				0	Content		-72	-111	11457574	2438312001
11474	09:09:08.593	00:00:11.474	688	-1024	-768	-1	-1	-1	-1	4	-1024	-768	-1	-1	-1	-1	4		0	0						Untertest2.avi	0	880	547	72	111				0	Content		-72	-111	11474196	2438328623
11491	09:09:08.610	00:00:11.490	689	-1024	-768	-1	-1	-1	-1	4	-1024	-768	-1	-1	-1	-1	4		0	0						Untertest2.avi	0	880	547	72	111				0	Content		-72	-111	11490819	2438345246
11508	09:09:08.627	00:00:11.508	690	-1024	-768	-1	-1	-1	-1	4	-1024	-768	-1	-1	-1	-1	4		0	0						Untertest2.avi	0	880	547	72	111				0	Content		-72	-111	11508012	2438362439
11525	09:09:08.644	00:00:11.525	691	-1024	-768	-1	-1	-1	-1	4	-1024	-768	-1	-1	-1	-1	4		0	0						Untertest2.avi	0	880	547	72	111				0	Content		-72	-111	11525263	2438379690
11543	09:09:08.662	00:00:11.542	692	-1024	-768	-1	-1	-1	-1	4	-1024	-768	-1	-1	-1	-1	4		0	0						Untertest2.avi	0	880	547	72	111				0	Content		-72	-111	11542507	2438396934
11557	09:09:08.676	00:00:11.557	693	-1024	-768	-1	-1	-1	-1	4	-1024	-768	-1	-1	-1	-1	4		0	0						Untertest2.avi	0	880	547	72	111				0	Content		-72	-111	11557440	2438411867
11574	09:09:08.693	00:00:11.574	694	1452,466	664,1203	0,2889488	0,7402784	431,1433	2,923433	3	1623,389	667,4792	0,2890219	0,740267	431,1433	2,933009	1	17	1623	667						Untertest2.avi	0	880	547	72	111	1551	556	17	0	Content		1551	556	11574060	2438428487
11591	09:09:08.710	00:00:11.590	695	-1024	-768	-1	-1	-1	-1	4	-1024	-768	-1	-1	-1	-1	4		0	0						Untertest2.avi	0	880	547	72	111				0	Content		-72	-111	11590809	2438445236
11607	09:09:08.726	00:00:11.607	696	-1024	-768	-1	-1	-1	-1	4	-1024	-768	-1	-1	-1	-1	4		0	0						Untertest2.avi	0	880	547	72	111				0	Content		-72	-111	11607426	2438461853
11625	09:09:08.744	00:00:11.624	697	-1024	-768	-1	-1	-1	-1	4	-1024	-768	-1	-1	-1	-1	4		0	0						Untertest2.avi	0	880	547	72	111				0	Content		-72	-111	11624555	2438478982
11642	09:09:08.761	00:00:11.641	698	-1024	-768	-1	-1	-1	-1	4	-1024	-768	-1	-1	-1	-1	4		0	0						Untertest2.avi	0	880	547	72	111				0	Content		-72	-111	11641543	2438495970
11658	09:09:08.777	00:00:11.658	699	-1024	-768	-1	-1	-1	-1	4	-1024	-768	-1	-1	-1	-1	4		0	0						Untertest2.avi	0	880	547	72	111				0	Content		-72	-111	11658049	2438512476
11675	09:09:08.794	00:00:11.674	700	-1024	-768	-1	-1	-1	-1	4	-1024	-768	-1	-1	-1	-1	4		0	0						Untertest2.avi	0	880	547	72	111				0	Content		-72	-111	11674796	2438529223
11691	09:09:08.810	00:00:11.691	701	1533,741	672,581	0,2855224	0,7440664	442,2246	2,989701	3	1723,916	676,7299	0,2855926	0,7440556	442,2246	3,003996	1	18	1724	677						Untertest2.avi	0	880	547	72	111	1652	566	66	0	Content		1652	566	11691420	2438545847
11708	09:09:08.827	00:00:11.708	702	-1024	-768	-1	-1	-1	-1	4	-1024	-768	-1	-1	-1	-1	4	18	0	0						Untertest2.avi	0	880	547	72	111	1652	566	66	0	Content		-72	-111	11708043	2438562470
11725	09:09:08.844	00:00:11.724	703	-1024	-768	-1	-1	-1	-1	4	-1024	-768	-1	-1	-1	-1	4	18	0	0						Untertest2.avi	0	880	547	72	111	1652	566	66	0	Content		-72	-111	11724665	2438579092
11742	09:09:08.861	00:00:11.741	704	1267,269	683,6292	0,2775331	0,7481326	411,2156	2,928995	3	1401,074	689,9453	0,2776118	0,7481202	411,2156	2,930453	1	18	1401	690						Untertest2.avi	0	880	547	72	111	1652	566	66	0	Content		1329	579	11741609	2438596036
11758	09:09:08.877	00:00:11.757	705	-1024	-768	-1	-1	-1	-1	4	-1024	-768	-1	-1	-1	-1	4		0	0						Untertest2.avi	0	880	547	72	111				0	Content		-72	-111	11757913	2438612340
11775	09:09:08.894	00:00:11.774	706	-1024	-768	-1	-1	-1	-1	4	-1024	-768	-1	-1	-1	-1	4		0	0						Untertest2.avi	0	880	547	72	111				0	Content		-72	-111	11774783	2438629210
11791	09:09:08.910	00:00:11.791	707	-1024	-768	-1	-1	-1	-1	4	-1024	-768	-1	-1	-1	-1	4		0	0						Untertest2.avi	0	880	547	72	111				0	Content		-72	-111	11791154	2438645581
11808	09:09:08.927	00:00:11.808	708	-1024	-768	-1	-1	-1	-1	4	-1024	-768	-1	-1	-1	-1	4		0	0						Untertest2.avi	0	880	547	72	111				0	Content		-72	-111	11808223	2438662650
11825	09:09:08.944	00:00:11.824	709	-1024	-768	-1	-1	-1	-1	4	-1024	-768	-1	-1	-1	-1	4		0	0						Untertest2.avi	0	880	547	72	111				0	Content		-72	-111	11824651	2438679078
11841	09:09:08.960	00:00:11.841	710	-1024	-768	-1	-1	-1	-1	4	-1024	-768	-1	-1	-1	-1	4		0	0						Untertest2.avi	0	880	547	72	111				0	Content		-72	-111	11841398	2438695825
11858	09:09:08.977	00:00:11.858	711	-1024	-768	-1	-1	-1	-1	4	-1024	-768	-1	-1	-1	-1	4		0	0						Untertest2.avi	0	880	547	72	111				0	Content		-72	-111	11858021	2438712448
11875	09:09:08.994	00:00:11.874	712	-1024	-768	-1	-1	-1	-1	4	-1024	-768	-1	-1	-1	-1	4		0	0						Untertest2.avi	0	880	547	72	111				0	Content		-72	-111	11874645	2438729072
11891	09:09:09.010	00:00:11.891	713	368,9989	935,0754	0,2751258	0,7607301	411,2156	3,015464	3	420,8869	966,2665	0,2752027	0,7607262	411,2156	2,998703	1	19	421	966						Untertest2.avi	0	880	547	72	111	349	855	17	0	Content		349	855	11891269	2438745696
11908	09:09:09.027	00:00:11.908	714	-1024	-768	-1	-1	-1	-1	4	-1024	-768	-1	-1	-1	-1	4		0	0						Untertest2.avi	0	880	547	72	111				0	Content		-72	-111	11908016	2438762443
11925	09:09:09.044	00:00:11.924	715	-1024	-768	-1	-1	-1	-1	4	-1024	-768	-1	-1	-1	-1	4		0	0						Untertest2.avi	0	880	547	72	111				0	Content		-72	-111	11924640	2438779067
11942	09:09:09.061	00:00:11.941	716	-1024	-768	-1	-1	-1	-1	4	-1024	-768	-1	-1	-1	-1	4		0	0						Untertest2.avi	0	880	547	72	111				0	Content		-72	-111	11941583	2438796010
11958	09:09:09.077	00:00:11.957	717	-1024	-768	-1	-1	-1	-1	4	-1024	-768	-1	-1	-1	-1	4		0	0						Untertest2.avi	0	880	547	72	111				0	Content		-72	-111	11957887	2438812314
11975	09:09:09.094	00:00:11.974	718	-1024	-768	-1	-1	-1	-1	4	-1024	-768	-1	-1	-1	-1	4		0	0						Untertest2.avi	0	880	547	72	111				0	Content		-72	-111	11974760	2438829187
11991	09:09:09.110	00:00:11.991	719	-1024	-768	-1	-1	-1	-1	4	-1024	-768	-1	-1	-1	-1	4		0	0						Untertest2.avi	0	880	547	72	111				0	Content		-72	-111	11991380	2438845807
12008	09:09:09.127	00:00:12.008	720	-1024	-768	-1	-1	-1	-1	4	-1024	-768	-1	-1	-1	-1	4		0	0						Untertest2.avi	0	880	547	72	111				0	Content		-72	-111	12008002	2438862429
12025	09:09:09.144	00:00:12.024	721	-1024	-768	-1	-1	-1	-1	4	-1024	-768	-1	-1	-1	-1	4		0	0						Untertest2.avi	0	880	547	72	111				0	Content		-72	-111	12024627	2438879054
12041	09:09:09.160	00:00:12.041	722	-1024	-768	-1	-1	-1	-1	4	-1024	-768	-1	-1	-1	-1	4		0	0						Untertest2.avi	0	880	547	72	111				0	Content		-72	-111	12041377	2438895804
12058	09:09:09.177	00:00:12.058	723	-1024	-768	-1	-1	-1	-1	4	-1024	-768	-1	-1	-1	-1	4		0	0						Untertest2.avi	0	880	547	72	111				0	Content		-72	-111	12058000	2438912427
12075	09:09:09.194	00:00:12.074	724	-1024	-768	-1	-1	-1	-1	4	-1024	-768	-1	-1	-1	-1	4		0	0						Untertest2.avi	0	880	547	72	111				0	Content		-72	-111	12074625	2438929052
12091	09:09:09.210	00:00:12.091	725	-1024	-768	-1	-1	-1	-1	4	-1024	-768	-1	-1	-1	-1	4		0	0						Untertest2.avi	0	880	547	72	111				0	Content		-72	-111	12091247	2438945674
12108	09:09:09.227	00:00:12.107	726	211,3152	797,1228	0,2843015	0,7736331	506,1628	2,495994	3	268,0756	826,7342	0,2843578	0,7736246	506,1628	2,482437	1	20	268	827						Untertest2.avi	0	880	547	72	111	196	716	16	0	Content		196	716	12107996	2438962423
12124	09:09:09.243	00:00:12.124	727	-1024	-768	-1	-1	-1	-1	4	-1024	-768	-1	-1	-1	-1	4		0	0						Untertest2.avi	0	880	547	72	111				0	Content		-72	-111	12124246	2438978673
12142	09:09:09.261	00:00:12.141	728	-1024	-768	-1	-1	-1	-1	4	-1024	-768	-1	-1	-1	-1	4		0	0						Untertest2.avi	0	880	547	72	111				0	Content		-72	-111	12141620	2438996047
12158	09:09:09.277	00:00:12.157	729	-1024	-768	-1	-1	-1	-1	4	-1024	-768	-1	-1	-1	-1	4		0	0						Untertest2.avi	0	880	547	72	111				0	Content		-72	-111	12157868	2439012295
12175	09:09:09.294	00:00:12.174	730	-1024	-768	-1	-1	-1	-1	4	-1024	-768	-1	-1	-1	-1	4		0	0						Untertest2.avi	0	880	547	72	111				0	Content		-72	-111	12174730	2439029157
12191	09:09:09.310	00:00:12.191	731	-1024	-768	-1	-1	-1	-1	4	-1024	-768	-1	-1	-1	-1	4		0	0						Untertest2.avi	0	880	547	72	111				0	Content		-72	-111	12191236	2439045663
12208	09:09:09.327	00:00:12.207	732	-1024	-768	-1	-1	-1	-1	4	-1024	-768	-1	-1	-1	-1	4		0	0						Untertest2.avi	0	880	547	72	111				0	Content		-72	-111	12207983	2439062410
12225	09:09:09.344	00:00:12.224	733	-1024	-768	-1	-1	-1	-1	4	-1024	-768	-1	-1	-1	-1	4		0	0						Untertest2.avi	0	880	547	72	111				0	Content		-72	-111	12224604	2439079031
12241	09:09:09.360	00:00:12.241	734	-1024	-768	-1	-1	-1	-1	4	-1024	-768	-1	-1	-1	-1	4		0	0						Untertest2.avi	0	880	547	72	111				0	Content		-72	-111	12241229	2439095656
12258	09:09:09.377	00:00:12.257	735	-1024	-768	-1	-1	-1	-1	4	-1024	-768	-1	-1	-1	-1	4		0	0						Untertest2.avi	0	880	547	72	111				0	Content		-72	-111	12257977	2439112404
12275	09:09:09.394	00:00:12.274	736	-1024	-768	-1	-1	-1	-1	4	-1024	-768	-1	-1	-1	-1	4		0	0						Untertest2.avi	0	880	547	72	111				0	Content		-72	-111	12274598	2439129025
12291	09:09:09.410	00:00:12.291	737	-1024	-768	-1	-1	-1	-1	4	-1024	-768	-1	-1	-1	-1	4		0	0						Untertest2.avi	0	880	547	72	111				0	Content		-72	-111	12291223	2439145650
12308	09:09:09.427	00:00:12.307	738	-1024	-768	-1	-1	-1	-1	4	-1024	-768	-1	-1	-1	-1	4		0	0						Untertest2.avi	0	880	547	72	111				0	Content		-72	-111	12307845	2439162272
12325	09:09:09.444	00:00:12.324	739	-1024	-768	-1	-1	-1	-1	4	-1024	-768	-1	-1	-1	-1	4		0	0						Untertest2.avi	0	880	547	72	111				0	Content		-72	-111	12324595	2439179022
12341	09:09:09.460	00:00:12.340	740	-1024	-768	-1	-1	-1	-1	4	-1024	-768	-1	-1	-1	-1	4		0	0						Untertest2.avi	0	880	547	72	111				0	Content		-72	-111	12340843	2439195270
12358	09:09:09.477	00:00:12.358	741	-1024	-768	-1	-1	-1	-1	4	-1024	-768	-1	-1	-1	-1	4		0	0						Untertest2.avi	0	880	547	72	111				0	Content		-72	-111	12358158	2439212585
12375	09:09:09.494	00:00:12.374	742	-1024	-768	-1	-1	-1	-1	4	-1024	-768	-1	-1	-1	-1	4		0	0						Untertest2.avi	0	880	547	72	111				0	Content		-72	-111	12374722	2439229149
12391	09:09:09.510	00:00:12.391	743	-1024	-768	-1	-1	-1	-1	4	-1024	-768	-1	-1	-1	-1	4		0	0						Untertest2.avi	0	880	547	72	111				0	Content		-72	-111	12391458	2439245885
12407	09:09:09.526	00:00:12.407	744	-1024	-768	-1	-1	-1	-1	4	-1024	-768	-1	-1	-1	-1	4		0	0						Untertest2.avi	0	880	547	72	111				0	Content		-72	-111	12407455	2439261882
12424	09:09:09.543	00:00:12.423	745	-1024	-768	-1	-1	-1	-1	4	-1024	-768	-1	-1	-1	-1	4		0	0						Untertest2.avi	0	880	547	72	111				0	Content		-72	-111	12423576	2439278003
12440	09:09:09.559	00:00:12.440	746	-1024	-768	-1	-1	-1	-1	4	-1024	-768	-1	-1	-1	-1	4		0	0						Untertest2.avi	0	880	547	72	111				0	Content		-72	-111	12440200	2439294627
12457	09:09:09.576	00:00:12.456	747	-1024	-768	-1	-1	-1	-1	4	-1024	-768	-1	-1	-1	-1	4		0	0						Untertest2.avi	0	880	547	72	111				0	Content		-72	-111	12456822	2439311249
12474	09:09:09.593	00:00:12.473	748	-1024	-768	-1	-1	-1	-1	4	-1024	-768	-1	-1	-1	-1	4		0	0						Untertest2.avi	0	880	547	72	111				0	Content		-72	-111	12473892	2439328319
12491	09:09:09.610	00:00:12.491	749	-1024	-768	-1	-1	-1	-1	4	-1024	-768	-1	-1	-1	-1	4		0	0						Untertest2.avi	0	880	547	72	111				0	Content		-72	-111	12491266	2439345693
12509	09:09:09.628	00:00:12.508	750	-1024	-768	-1	-1	-1	-1	4	-1024	-768	-1	-1	-1	-1	4		0	0						Untertest2.avi	0	880	547	72	111				0	Content		-72	-111	12508639	2439363066
12523	09:09:09.642	00:00:12.523	751	-1024	-768	-1	-1	-1	-1	4	-1024	-768	-1	-1	-1	-1	4		0	0						Untertest2.avi	0	880	547	72	111				0	Content		-72	-111	12523443	2439377870
12540	09:09:09.659	00:00:12.540	752	-1024	-768	-1	-1	-1	-1	4	-1024	-768	-1	-1	-1	-1	4		0	0						Untertest2.avi	0	880	547	72	111				0	Content		-72	-111	12540066	2439394493
12557	09:09:09.676	00:00:12.556	753	-1024	-768	-1	-1	-1	-1	4	-1024	-768	-1	-1	-1	-1	4		0	0						Untertest2.avi	0	880	547	72	111				0	Content		-72	-111	12556815	2439411242
12573	09:09:09.692	00:00:12.573	754	-1024	-768	-1	-1	-1	-1	4	-1024	-768	-1	-1	-1	-1	4		0	0						Untertest2.avi	0	880	547	72	111				0	Content		-72	-111	12573446	2439427873
12590	09:09:09.709	00:00:12.590	755	-1024	-768	-1	-1	-1	-1	4	-1024	-768	-1	-1	-1	-1	4		0	0						Untertest2.avi	0	880	547	72	111				0	Content		-72	-111	12590062	2439444489
12607	09:09:09.726	00:00:12.606	756	-1024	-768	-1	-1	-1	-1	4	-1024	-768	-1	-1	-1	-1	4		0	0						Untertest2.avi	0	880	547	72	111				0	Content		-72	-111	12606697	2439461124
12624	09:09:09.743	00:00:12.623	757	-1024	-768	-1	-1	-1	-1	4	-1024	-768	-1	-1	-1	-1	4		0	0						Untertest2.avi	0	880	547	72	111				0	Content		-72	-111	12623887	2439478314
12641	09:09:09.760	00:00:12.641	758	-1024	-768	-1	-1	-1	-1	4	-1024	-768	-1	-1	-1	-1	4		0	0						Untertest2.avi	0	880	547	72	111				0	Content		-72	-111	12641253	2439495680
12658	09:09:09.777	00:00:12.658	759	-1024	-768	-1	-1	-1	-1	4	-1024	-768	-1	-1	-1	-1	4		0	0						Untertest2.avi	0	880	547	72	111				0	Content		-72	-111	12658500	2439512927
12673	09:09:09.792	00:00:12.673	760	-1024	-768	-1	-1	-1	-1	4	-1024	-768	-1	-1	-1	-1	4		0	0						Untertest2.avi	0	880	547	72	111				0	Content		-72	-111	12673304	2439527731
12690	09:09:09.809	00:00:12.690	761	-1024	-768	-1	-1	-1	-1	4	-1024	-768	-1	-1	-1	-1	4		0	0						Untertest2.avi	0	880	547	72	111				0	Content		-72	-111	12690051	2439544478
12707	09:09:09.826	00:00:12.706	762	-1024	-768	-1	-1	-1	-1	4	-1024	-768	-1	-1	-1	-1	4		0	0						Untertest2.avi	0	880	547	72	111				0	Content		-72	-111	12706688	2439561115
12723	09:09:09.842	00:00:12.723	763	-1024	-768	-1	-1	-1	-1	4	-1024	-768	-1	-1	-1	-1	4		0	0						Untertest2.avi	0	880	547	72	111				0	Content		-72	-111	12723299	2439577726
12740	09:09:09.859	00:00:12.739	764	-1024	-768	-1	-1	-1	-1	4	-1024	-768	-1	-1	-1	-1	4		0	0						Untertest2.avi	0	880	547	72	111				0	Content		-72	-111	12739919	2439594346
12757	09:09:09.876	00:00:12.756	765	-1024	-768	-1	-1	-1	-1	4	-1024	-768	-1	-1	-1	-1	4		0	0						Untertest2.avi	0	880	547	72	111				0	Content		-72	-111	12756544	2439610971
12774	09:09:09.893	00:00:12.773	766	-1024	-768	-1	-1	-1	-1	4	-1024	-768	-1	-1	-1	-1	4		0	0						Untertest2.avi	0	880	547	72	111				0	Content		-72	-111	12773736	2439628163
12791	09:09:09.910	00:00:12.791	767	-1024	-768	-1	-1	-1	-1	4	-1024	-768	-1	-1	-1	-1	4		0	0						Untertest2.avi	0	880	547	72	111				0	Content		-72	-111	12791108	2439645535
12808	09:09:09.927	00:00:12.808	768	-1024	-768	-1	-1	-1	-1	4	-1024	-768	-1	-1	-1	-1	4		0	0						Untertest2.avi	0	880	547	72	111				0	Content		-72	-111	12808354	2439662781
12823	09:09:09.942	00:00:12.823	769	-1024	-768	-1	-1	-1	-1	4	-1024	-768	-1	-1	-1	-1	4		0	0						Untertest2.avi	0	880	547	72	111				0	Content		-72	-111	12823154	2439677581
12840	09:09:09.959	00:00:12.839	770	-1024	-768	-1	-1	-1	-1	4	-1024	-768	-1	-1	-1	-1	4		0	0						Untertest2.avi	0	880	547	72	111				0	Content		-72	-111	12839903	2439694330
12857	09:09:09.976	00:00:12.856	771	-1024	-768	-1	-1	-1	-1	4	-1024	-768	-1	-1	-1	-1	4		0	0						Untertest2.avi	0	880	547	72	111				0	Content		-72	-111	12856527	2439710954
12873	09:09:09.992	00:00:12.873	772	-1024	-768	-1	-1	-1	-1	4	-1024	-768	-1	-1	-1	-1	4		0	0						Untertest2.avi	0	880	547	72	111				0	Content		-72	-111	12873277	2439727704
12890	09:09:10.009	00:00:12.889	773	-1024	-768	-1	-1	-1	-1	4	-1024	-768	-1	-1	-1	-1	4		0	0						Untertest2.avi	0	880	547	72	111				0	Content		-72	-111	12889773	2439744200
12907	09:09:10.026	00:00:12.906	774	-1024	-768	-1	-1	-1	-1	4	-1024	-768	-1	-1	-1	-1	4		0	0						Untertest2.avi	0	880	547	72	111				0	Content		-72	-111	12906522	2439760949
12924	09:09:10.043	00:00:12.923	775	-1024	-768	-1	-1	-1	-1	4	-1024	-768	-1	-1	-1	-1	4		0	0						Untertest2.avi	0	880	547	72	111				0	Content		-72	-111	12923587	2439778014
12941	09:09:10.060	00:00:12.940	776	-1024	-768	-1	-1	-1	-1	4	-1024	-768	-1	-1	-1	-1	4		0	0						Untertest2.avi	0	880	547	72	111				0	Content		-72	-111	12940960	2439795387
12958	09:09:10.077	00:00:12.958	777	-1024	-768	-1	-1	-1	-1	4	-1024	-768	-1	-1	-1	-1	4		0	0						Untertest2.avi	0	880	547	72	111				0	Content		-72	-111	12958206	2439812633
12973	09:09:10.092	00:00:12.973	778	-1024	-768	-1	-1	-1	-1	4	-1024	-768	-1	-1	-1	-1	4		0	0						Untertest2.avi	0	880	547	72	111				0	Content		-72	-111	12973133	2439827560
12990	09:09:10.109	00:00:12.989	779	-1024	-768	-1	-1	-1	-1	4	-1024	-768	-1	-1	-1	-1	4		0	0						Untertest2.avi	0	880	547	72	111				0	Content		-72	-111	12989756	2439844183
13007	09:09:10.126	00:00:13.006	780	-1024	-768	-1	-1	-1	-1	4	-1024	-768	-1	-1	-1	-1	4		0	0						Untertest2.avi	0	880	547	72	111				0	Content		-72	-111	13006505	2439860932
13023	09:09:10.142	00:00:13.023	781	-1024	-768	-1	-1	-1	-1	4	-1024	-768	-1	-1	-1	-1	4		0	0						Untertest2.avi	0	880	547	72	111				0	Content		-72	-111	13023126	2439877553
13041	09:09:10.160	00:00:13.040	782	440,6625	862,6053	0,3076045	0,7523856	513,9768	3,083539	3	499,7003	894,8253	0,3075741	0,7523772	513,9768	3,064935	1	21	500	895						Untertest2.avi	0	880	547	72	111	542	769	466	0	Content		428	784	13040695	2439895122
13057	09:09:10.176	00:00:13.057	783	633,7335	828,3011	0,3033271	0,7516758	481,9053	2,998444	3	648,8064	858,24	0,3026625	0,7516181	481,9053	2,975876	1	21	649	858						Untertest2.avi	0	880	547	72	111	542	769	466	0	Content		577	747	13057121	2439911548
13074	09:09:10.193	00:00:13.073	784	577,3495	846,4971	0,2872234	0,7515718	531,7446	3,193984	3	642,7456	869,3769	0,3027943	0,7515182	481,8328	2,895793	1	21	643	869						Untertest2.avi	0	880	547	72	111	542	769	466	0	Content		571	758	13073980	2439928407
13090	09:09:10.209	00:00:13.090	785	560,7637	857,2031	0,2988731	0,751456	531,7446	3,167466	3	574,8684	871,9652	0,3027518	0,7514785	481,7222	2,867933	1	21	575	872						Untertest2.avi	0	880	547	72	111	542	769	466	0	Content		503	761	13090365	2439944792
13107	09:09:10.226	00:00:13.107	786	524,3846	856,6068	0,3032426	0,7516717	482,0364	2,900544	3	598,3175	885,588	0,303289	0,7516688	482,0363	2,882348	1	21	598	886						Untertest2.avi	0	880	547	72	111	542	769	466	0	Content		526	775	13107434	2439961861
13124	09:09:10.243	00:00:13.124	787	538,6966	856,0292	0,3037494	0,7520218	482,2922	2,828819	3	613,4763	884,8687	0,3037956	0,7520189	482,2921	2,811239	1	21	613	885						Untertest2.avi	0	880	547	72	111	542	769	466	0	Content		541	774	13124110	2439978537
13141	09:09:10.260	00:00:13.140	788	559,2748	856,6555	0,304278	0,752352	482,3982	2,831928	3	635,3318	885,4595	0,3043243	0,752349	482,3981	2,814362	1	21	635	885						Untertest2.avi	0	880	547	72	111	542	769	466	0	Content		563	774	13140735	2439995162
13157	09:09:10.276	00:00:13.156	789	562,6263	850,5527	0,3048493	0,7526709	482,7067	2,850688	3	638,8419	878,9587	0,3048956	0,752668	482,7066	2,832974	1	21	639	879						Untertest2.avi	0	880	547	72	111	542	769	466	0	Content		567	768	13156986	2440011413
13173	09:09:10.292	00:00:13.173	790	524,1571	849,4034	0,3049944	0,7529984	481,6518	2,898346	3	597,8796	877,8678	0,3050408	0,7529955	481,6518	2,88009	1	21	598	878						Untertest2.avi	0	880	547	72	111	542	769	466	0	Content		526	767	13173483	2440027910
13190	09:09:10.309	00:00:13.190	791	465,9091	838,9088	0,3050365	0,7531125	479,7578	2,899564	3	535,9724	866,9482	0,305083	0,7531095	479,7577	2,881238	1	21	536	867						Untertest2.avi	0	880	547	72	111	542	769	466	0	Content		464	756	13190228	2440044655
13207	09:09:10.326	00:00:13.207	792	473,9669	840,0672	0,305568	0,7529414	480,5717	2,967462	3	580,4265	870,2862	0,3056146	0,7529384	480,5717	2,900002	1	21	580	870						Untertest2.avi	0	880	547	72	111	542	769	466	0	Content		508	759	13207297	2440061724
13224	09:09:10.343	00:00:13.224	793	515,1058	850,4589	0,3062894	0,7524855	481,8852	2,962724	3	588,3926	879,0793	0,3063358	0,7524825	481,8851	2,944093	1	21	588	879						Untertest2.avi	0	880	547	72	111	542	769	466	0	Content		516	768	13224100	2440078527
13241	09:09:10.360	00:00:13.240	794	578,6957	855,9113	0,3071018	0,7518684	483,1569	2,862442	3	656,0858	884,6588	0,3071477	0,7518655	483,1569	2,84489	1	21	656	885						Untertest2.avi	0	880	547	72	111	542	769	466	0	Content		584	774	13240723	2440095150
13257	09:09:10.376	00:00:13.256	795	551,989	845,0878	0,307619	0,7511528	483,0439	2,90115	3	627,4748	873,1818	0,3076651	0,7511499	483,0439	2,883007	1	21	627	873						Untertest2.avi	0	880	547	72	111	542	769	466	0	Content		555	762	13256848	2440111275
13273	09:09:10.392	00:00:13.273	796	534,0633	846,5782	0,3079775	0,750356	482,2649	2,941941	3	608,4294	874,8378	0,3080238	0,750353	482,2648	2,923439	1	21	608	875						Untertest2.avi	0	880	547	72	111	542	769	466	0	Content		536	764	13273470	2440127897
13290	09:09:10.409	00:00:13.290	797	539,4733	846,4356	0,308348	0,7494985	481,9145	2,883741	3	614,1141	874,6633	0,3083944	0,7494956	481,9145	2,865659	1	21	614	875						Untertest2.avi	0	880	547	72	111	542	769	466	0	Content		542	764	13290093	2440144520
13307	09:09:10.426	00:00:13.307	798	522,5474	851,2831	0,308738	0,7485541	482,2245	2,930734	3	596,3228	879,9205	0,3087845	0,7485511	482,2245	2,912297	1	21	596	880						Untertest2.avi	0	880	547	72	111	542	769	466	0	Content		524	769	13307160	2440161587
13324	09:09:10.443	00:00:13.323	799	559,9458	870,314	0,3091066	0,7477775	482,5028	2,886297	3	636,3812	900,0639	0,3091531	0,7477745	482,5027	2,868429	1	21	636	900						Untertest2.avi	0	880	547	72	111	542	769	466	0	Content		564	789	13323963	2440178390
13341	09:09:10.460	00:00:13.340	800	578,0417	856,537	0,3094421	0,7471976	482,849	2,848422	3	655,3494	885,2817	0,3094884	0,7471946	482,8489	2,830773	1	21	655	885						Untertest2.avi	0	880	547	72	111	542	769	466	0	Content		583	774	13340589	2440195016
13357	09:09:10.476	00:00:13.356	801	545,2022	851,6871	0,3097845	0,7464175	482,7634	2,860387	3	620,4482	880,2001	0,3098309	0,7464146	482,7633	2,842669	1	21	620	880						Untertest2.avi	0	880	547	72	111	542	769	466	0	Content		548	769	13356711	2440211138
13373	09:09:10.492	00:00:13.373	802	546,9359	857,6558	0,3099524	0,7456453	482,5825	2,888441	3	622,345	886,5964	0,3099985	0,7456424	482,5824	2,87053	1	21	622	887						Untertest2.avi	0	880	547	72	111	542	769	466	0	Content		550	776	13373328	2440227755
13390	09:09:10.509	00:00:13.390	803	571,2571	854,0076	0,3100916	0,7447519	482,6461	2,807239	3	648,0323	882,5729	0,3101377	0,744749	482,646	2,78987	1	21	648	883						Untertest2.avi	0	880	547	72	111	542	769	466	0	Content		576	772	13390077	2440244504
13407	09:09:10.526	00:00:13.407	804	546,9244	850,9669	0,3101977	0,743983	482,2905	2,926724	3	622,2795	879,5013	0,3102444	0,7439801	482,2904	2,90855	1	21	622	880						Untertest2.avi	0	880	547	72	111	542	769	466	0	Content		550	769	13407148	2440261575
13424	09:09:10.543	00:00:13.423	805	543,8834	863,9778	0,3103577	0,7429665	482,4052	2,956934	3	619,3265	893,4286	0,3104045	0,7429636	482,4051	2,938539	1	21	619	893						Untertest2.avi	0	880	547	72	111	542	769	466	0	Content		547	782	13423827	2440278254
13440	09:09:10.559	00:00:13.440	806	538,994	851,1132	0,3103648	0,7422465	482,1944	2,965775	3	613,7706	879,5823	0,3104118	0,7422436	482,1943	2,946985	1	21	614	880						Untertest2.avi	0	880	547	72	111	542	769	466	0	Content		542	769	13440450	2440294877
13457	09:09:10.576	00:00:13.456	807	545,6634	861,1811	0,310334	0,7415681	482,0899	2,933169	3	621,1111	890,3724	0,310381	0,7415652	482,0898	2,914941	1	21	621	890						Untertest2.avi	0	880	547	72	111	542	769	466	0	Content		549	779	13456696	2440311123
13473	09:09:10.592	00:00:13.473	808	533,1105	855,5775	0,3101707	0,7408832	481,6258	2,926936	3	607,4853	884,4413	0,3102176	0,7408803	481,6257	2,908494	1	21	607	884						Untertest2.avi	0	880	547	72	111	542	769	466	0	Content		535	773	13473318	2440327745
13490	09:09:10.609	00:00:13.489	809	532,3145	860,9407	0,3100486	0,740207	481,899	2,913257	3	606,7687	890,1194	0,310095	0,7402041	481,899	2,895108	1	21	607	890						Untertest2.avi	0	880	547	72	111	542	769	466	0	Content		535	779	13489941	2440344368
13507	09:09:10.626	00:00:13.507	810	386,4835	911,787	0,3101171	0,7399604	484,5329	2,951358	3	454,2844	945,1923	0,3101636	0,7399576	484,5329	2,93377	1	22	454	945						Untertest2.avi	0	880	547	72	111	377	875	516	0	Content		382	834	13507014	2440361441
13524	09:09:10.643	00:00:13.523	811	433,0526	948,603	0,3110738	0,739649	484,533	3,075697	3	508,5998	984,374	0,3111059	0,7396461	484,5329	3,056653	1	22	509	984						Untertest2.avi	0	880	547	72	111	377	875	516	0	Content		437	873	13523688	2440378115
13540	09:09:10.659	00:00:13.540	812	432,0514	948,5283	0,3106199	0,7387833	484,533	2,977647	3	507,5346	984,2258	0,310652	0,7387805	484,5329	2,959363	1	22	508	984						Untertest2.avi	0	880	547	72	111	377	875	516	0	Content		436	873	13540437	2440394864
13557	09:09:10.676	00:00:13.556	813	355,3312	969,9092	0,3104747	0,7380913	484,0242	2,981606	3	422,5385	1007,49	0,3105215	0,7380885	484,0241	2,964408	1	22	423	1007						Untertest2.avi	0	880	547	72	111	377	875	516	0	Content		351	896	13556562	2440410989
13573	09:09:10.692	00:00:13.573	814	286,1898	981,6755	0,3102706	0,7373892	484,0242	2,907854	3	344,2532	1020,51	0,3103301	0,7373863	484,0242	2,892457	1	22	344	1021						Untertest2.avi	0	880	547	72	111	377	875	516	0	Content		272	910	13573185	2440427612
13590	09:09:10.709	00:00:13.589	815	350,151	968,2239	0,3101795	0,7373466	483,0616	2,975787	3	476,3537	1022,315	0,310226	0,7373438	483,0616	2,920716	1	22	476	1022						Untertest2.avi	0	880	547	72	111	377	875	516	0	Content		404	911	13589938	2440444365
13607	09:09:10.726	00:00:13.607	816	383,5208	966,0441	0,3103216	0,7370564	482,0676	2,916788	3	451,4424	1003,079	0,3103678	0,7370535	482,0675	2,899706	1	22	451	1003						Untertest2.avi	0	880	547	72	111	377	875	516	0	Content		379	892	13607004	2440461431
13623	09:09:10.742	00:00:13.623	817	381,215	940,2667	0,3103245	0,7368333	481,221	2,902298	3	448,4453	975,4345	0,3103709	0,7368304	481,2209	2,884988	1	22	448	975						Untertest2.avi	0	880	547	72	111	377	875	516	0	Content		376	864	13623307	2440477734
13640	09:09:10.759	00:00:13.639	818	407,8731	952,3965	0,3101947	0,7364778	481,2667	2,947648	3	476,6785	988,3475	0,3102408	0,7364749	481,2666	2,930072	1	22	477	988						Untertest2.avi	0	880	547	72	111	377	875	516	0	Content		405	877	13639933	2440494360
13656	09:09:10.775	00:00:13.656	819	372,7861	941,0728	0,3098665	0,7362	481,2667	2,993332	3	434,5204	976,5433	0,3099265	0,7361971	481,2667	2,975987	1	22	435	977						Untertest2.avi	0	880	547	72	111	377	875	516	0	Content		363	866	13656436	2440510863
13674	09:09:10.793	00:00:13.673	820	362,7643	938,2192	0,3094809	0,7361378	481,2667	2,963858	3	423,9804	973,4841	0,309541	0,7361349	481,2667	2,946761	1	22	424	973						Untertest2.avi	0	880	547	72	111	377	875	516	0	Content		352	862	13673512	2440527939
13690	09:09:10.809	00:00:13.690	821	402,6036	946,1659	0,3091164	0,7363468	481,0875	2,887539	3	471,0185	981,6661	0,3091625	0,736344	481,0874	2,870396	1	22	471	982						Untertest2.avi	0	880	547	72	111	377	875	516	0	Content		399	871	13690121	2440544548
13707	09:09:10.826	00:00:13.706	822	402,5588	946,9551	0,3089226	0,7366019	481,5889	2,956022	3	471,1739	982,6473	0,3089688	0,736599	481,5889	2,938536	1	22	471	983						Untertest2.avi	0	880	547	72	111	377	875	516	0	Content		399	872	13706741	2440561168
13723	09:09:10.842	00:00:13.723	823	409,0798	918,5482	0,3087524	0,7372505	481,5898	3,004478	3	544,8751	997,1958	0,3087987	0,7372476	481,5897	2,88259	1	22	545	997						Untertest2.avi	0	880	547	72	111	377	875	516	0	Content		473	886	13723298	2440577725
13740	09:09:10.859	00:00:13.740	824	406,7831	943,8101	0,3086941	0,7377698	481,5764	3,01252	3	475,5329	979,2885	0,3087405	0,7377669	481,5764	2,994653	1	22	476	979						Untertest2.avi	0	880	547	72	111	377	875	516	0	Content		404	868	13740294	2440594721
13756	09:09:10.875	00:00:13.756	825	339,8958	926,8884	0,3088143	0,7382241	481,5764	3,075347	3	399,6106	961,618	0,3088742	0,7382212	481,5764	3,057611	1	22	400	962						Untertest2.avi	0	880	547	72	111	377	875	516	0	Content		328	851	13756417	2440610844
13773	09:09:10.892	00:00:13.773	826	391,6235	960,7332	0,3090513	0,7385757	480,6746	2,95464	3	459,7372	997,3479	0,3090979	0,7385728	480,6745	2,937249	1	22	460	997						Untertest2.avi	0	880	547	72	111	377	875	516	0	Content		388	886	13773041	2440627468
13790	09:09:10.909	00:00:13.789	827	382,273	952,3412	0,3094172	0,7388391	479,6728	3,007048	3	449,5347	988,4	0,3094641	0,7388362	479,6727	2,989175	1	22	450	988						Untertest2.avi	0	880	547	72	111	377	875	516	0	Content		378	877	13789791	2440644218
13807	09:09:10.926	00:00:13.806	828	388,0573	956,877	0,3097968	0,7389852	479,4318	2,927343	3	455,7836	993,1899	0,3098439	0,7389823	479,4317	2,909999	1	22	456	993						Untertest2.avi	0	880	547	72	111	377	875	516	0	Content		384	882	13806732	2440661159
13823	09:09:10.942	00:00:13.823	829	359,3808	951,4771	0,3097644	0,7389427	479,4318	3,042544	3	420,1843	987,7048	0,3098248	0,7389398	479,4318	3,025128	1	22	420	988						Untertest2.avi	0	880	547	72	111	377	875	516	0	Content		348	877	13823411	2440677838
13840	09:09:10.959	00:00:13.840	830	388,6579	948,6316	0,3099028	0,7392232	479,4222	2,919199	3	456,2921	984,2671	0,3099498	0,7392203	479,4221	2,901874	1	22	456	984						Untertest2.avi	0	880	547	72	111	377	875	516	0	Content		384	873	13840159	2440694586
13856	09:09:10.975	00:00:13.856	831	391,1772	969,4097	0,3098559	0,7394567	479,4222	2,932543	3	454,2559	1006,571	0,3099163	0,7394537	479,4222	2,915654	1	22	454	1007						Untertest2.avi	0	880	547	72	111	377	875	516	0	Content		382	896	13856406	2440710833
13873	09:09:10.992	00:00:13.873	832	-1024	-768	-1	-1	-1	-1	4	-1024	-768	-1	-1	-1	-1	4	22	0	0						Untertest2.avi	0	880	547	72	111	377	875	516	0	Content		-72	-111	13873348	2440727775
13890	09:09:11.009	00:00:13.890	833	370,6848	960,6796	0,3095781	0,7404609	479,4222	2,952863	3	432,3826	997,3997	0,3096385	0,7404579	479,4222	2,936029	1	22	432	997						Untertest2.avi	0	880	547	72	111	377	875	516	0	Content		360	886	13890095	2440744522
13907	09:09:11.026	00:00:13.906	834	377,7432	968,7657	0,3094673	0,7409848	479,4222	2,910379	3	440,0548	1005,943	0,3095277	0,7409818	479,4222	2,893797	1	22	440	1006						Untertest2.avi	0	880	547	72	111	377	875	516	0	Content		368	895	13906594	2440761021
13923	09:09:11.042	00:00:13.923	835	364,3481	936,3737	0,3093655	0,7414515	479,4222	2,929887	3	425,3994	971,3782	0,3094259	0,7414485	479,4222	2,913024	1	22	425	971						Untertest2.avi	0	880	547	72	111	377	875	516	0	Content		353	860	13923146	2440777573
13940	09:09:11.059	00:00:13.939	836	389,718	938,508	0,3102316	0,7415138	484,5175	2,966879	3	442,7536	974,3585	0,310198	0,7415044	484,5175	2,950427	1	22	443	974						Untertest2.avi	0	880	547	72	111	377	875	516	0	Content		371	863	13939893	2440794320
13957	09:09:11.076	00:00:13.956	837	-1024	-768	-1	-1	-1	-1	4	-1024	-768	-1	-1	-1	-1	4	22	0	0						Untertest2.avi	0	880	547	72	111	377	875	516	0	Content		-72	-111	13956515	2440810942
13973	09:09:11.092	00:00:13.973	838	369,583	947,5699	0,3103133	0,7417327	489,2172	2,99224	3	422,0571	984,5301	0,3102802	0,7417235	489,2172	2,976025	1	22	422	985						Untertest2.avi	0	880	547	72	111	377	875	516	0	Content		350	874	13973137	2440827564
13990	09:09:11.109	00:00:13.989	839	379,203	950,7695	0,3098323	0,7418798	488,5946	3,004921	3	427,0992	988,4462	0,3098323	0,7418798	488,5946	2,988824	1	22	427	988						Untertest2.avi	0	880	547	72	111	377	875	516	0	Content		355	877	13989877	2440844304
14007	09:09:11.126	00:00:14.006	840	-1024	-768	-1	-1	-1	-1	4	-1024	-768	-1	-1	-1	-1	4	22	0	0						Untertest2.avi	0	880	547	72	111	377	875	516	0	Content		-72	-111	14006507	2440860934
14023	09:09:11.142	00:00:14.023	841	368,3804	912,5951	0,3079736	0,7413793	476,5668	2,935073	3	435,8759	947,36	0,3077878	0,7413747	479,4642	2,933821	1	23	436	947						Untertest2.avi	0	880	547	72	111	391	836	816	0	Content		364	836	14023255	2440877682
14040	09:09:11.159	00:00:14.039	842	358,7065	894,4184	0,3078622	0,7414177	476,5668	2,888285	3	425,0641	927,6238	0,3077019	0,7414132	479,1445	2,885239	1	23	425	928						Untertest2.avi	0	880	547	72	111	391	836	816	0	Content		353	817	14039746	2440894173
14056	09:09:11.175	00:00:14.056	843	425,7124	890,8696	0,3076047	0,7414169	476,5667	2,857527	3	475,357	920,5839	0,3079623	0,741463	479,3344	2,856594	1	23	475	921						Untertest2.avi	0	880	547	72	111	391	836	816	0	Content		403	810	14056251	2440910678
14073	09:09:11.192	00:00:14.073	844	363,8304	906,5709	0,3077924	0,7413605	476,5668	2,905273	3	430,4621	940,4945	0,3076636	0,7413563	478,7513	2,90001	1	23	430	940						Untertest2.avi	0	880	547	72	111	391	836	816	0	Content		358	829	14073374	2440927801
14090	09:09:11.209	00:00:14.089	845	350,1607	907,7049	0,3078157	0,741142	476,5668	2,897816	3	416,0053	941,775	0,3076916	0,7411379	478,6955	2,892408	1	23	416	942						Untertest2.avi	0	880	547	72	111	391	836	816	0	Content		344	831	14089998	2440944425
14107	09:09:11.226	00:00:14.106	846	356,2959	901,7806	0,3079499	0,7408069	476,5668	2,973553	3	422,4318	935,415	0,3078126	0,7408026	478,8585	2,96871	1	23	422	935						Untertest2.avi	0	880	547	72	111	391	836	816	0	Content		350	824	14106564	2440960991
14123	09:09:11.242	00:00:14.122	847	373,38	905,4879	0,3081199	0,7404284	476,5668	2,933479	3	440,6525	939,328	0,3079865	0,7404242	478,8147	2,928513	1	23	441	939						Untertest2.avi	0	880	547	72	111	391	836	816	0	Content		369	828	14122868	2440977295
14139	09:09:11.258	00:00:14.139	848	373,2055	914,3311	0,3083055	0,74016	476,5668	2,898566	3	440,7202	948,908	0,3081595	0,7401558	478,9754	2,89465	1	23	441	949						Untertest2.avi	0	880	547	72	111	391	836	816	0	Content		369	838	14139493	2440993920
14156	09:09:11.275	00:00:14.156	849	381,5406	910,8078	0,308499	0,7401775	476,5668	2,924868	3	449,573	945,1211	0,3083476	0,7401731	479,046	2,921241	1	23	450	945						Untertest2.avi	0	880	547	72	111	391	836	816	0	Content		378	834	14156116	2441010543
14173	09:09:11.292	00:00:14.173	850	388,2929	921,0134	0,3086341	0,7403731	476,5668	2,950008	3	456,8811	956,0083	0,3084929	0,7403688	478,9205	2,945643	1	23	457	956						Untertest2.avi	0	880	547	72	111	391	836	816	0	Content		385	845	14173242	2441027669
14190	09:09:11.309	00:00:14.189	851	377,0763	907,842	0,3084396	0,7406972	478,902	2,97201	3	443,1242	940,8053	0,308486	0,7406943	478,9019	2,954096	1	23	443	941						Untertest2.avi	0	880	547	72	111	391	836	816	0	Content		371	830	14189866	2441044293
14207	09:09:11.326	00:00:14.206	852	375,7815	921,588	0,3083347	0,7407404	478,8907	2,922204	3	441,9716	955,4591	0,3083812	0,7407375	478,8906	2,904829	1	23	442	955						Untertest2.avi	0	880	547	72	111	391	836	816	0	Content		370	844	14206558	2441060985
14223	09:09:11.342	00:00:14.222	853	397,0794	915,2665	0,3082468	0,7407335	478,7246	2,964397	3	464,3474	948,6213	0,3082936	0,7407306	478,7245	2,946581	1	23	464	949						Untertest2.avi	0	880	547	72	111	391	836	816	0	Content		392	838	14222737	2441077164
14239	09:09:11.358	00:00:14.239	854	381,896	929,0994	0,3082124	0,7407529	478,6717	3,021401	3	448,5446	963,5765	0,3082592	0,74075	478,6717	3,003371	1	23	449	964						Untertest2.avi	0	880	547	72	111	391	836	816	0	Content		377	853	14239363	2441093790
14256	09:09:11.375	00:00:14.256	855	373,2834	928,9017	0,3082476	0,7408373	478,7211	2,965782	3	439,4639	963,2587	0,3082943	0,7408344	478,721	2,948132	1	23	439	963						Untertest2.avi	0	880	547	72	111	391	836	816	0	Content		367	852	14256110	2441110537
14273	09:09:11.392	00:00:14.273	856	374,5964	922,3793	0,3083768	0,7408968	478,9144	2,970117	3	440,7517	956,3439	0,3084234	0,7408938	478,9143	2,952398	1	23	441	956						Untertest2.avi	0	880	547	72	111	391	836	816	0	Content		369	845	14273233	2441127660
14290	09:09:11.409	00:00:14.289	857	401,9744	933,7316	0,3085524	0,7408612	479,0174	2,991526	3	469,8671	968,3754	0,308599	0,7408583	479,0173	2,973706	1	23	470	968						Untertest2.avi	0	880	547	72	111	391	836	816	0	Content		398	857	14289854	2441144281
14307	09:09:11.426	00:00:14.306	858	400,6564	924,5572	0,3087088	0,7407638	479,1794	2,975639	3	468,3235	958,5163	0,3087552	0,7407608	479,1793	2,957732	1	23	468	959						Untertest2.avi	0	880	547	72	111	391	836	816	0	Content		396	848	14306547	2441160974
14323	09:09:11.442	00:00:14.322	859	400,7367	923,4027	0,3088438	0,7407485	479,2099	2,995893	3	468,3566	957,3815	0,3088903	0,7407456	479,2098	2,977903	1	23	468	957						Untertest2.avi	0	880	547	72	111	391	836	816	0	Content		396	846	14322726	2441177153
14339	09:09:11.458	00:00:14.339	860	416,1823	927,7125	0,3090071	0,7407323	479,1602	3,000341	3	484,8292	961,946	0,3090538	0,7407294	479,1601	2,982311	1	23	485	962						Untertest2.avi	0	880	547	72	111	391	836	816	0	Content		413	851	14339351	2441193778
14356	09:09:11.475	00:00:14.355	861	428,4173	930,1985	0,3092211	0,7408172	479,3782	2,96088	3	497,7009	964,4888	0,3092676	0,7408143	479,3781	2,943088	1	23	498	964						Untertest2.avi	0	880	547	72	111	391	836	816	0	Content		426	853	14355972	2441210399
14373	09:09:11.492	00:00:14.373	862	406,5313	921,095	0,3094056	0,7408318	479,2762	3,019662	3	474,505	954,8608	0,3094524	0,7408289	479,2761	3,001428	1	23	475	955						Untertest2.avi	0	880	547	72	111	391	836	816	0	Content		403	844	14373094	2441227521
14390	09:09:11.509	00:00:14.389	863	428,3296	927,8607	0,309499	0,7409212	479,1361	2,96029	3	497,6719	961,9657	0,3095458	0,7409183	479,136	2,942553	1	23	498	962						Untertest2.avi	0	880	547	72	111	391	836	816	0	Content		426	851	14389842	2441244269
14406	09:09:11.525	00:00:14.406	864	408,6739	912,1203	0,3095752	0,7409729	478,9999	2,966304	3	476,6387	945,1943	0,3096221	0,74097	478,9998	2,948255	1	23	477	945						Untertest2.avi	0	880	547	72	111	391	836	816	0	Content		405	834	14406286	2441260713
14423	09:09:11.542	00:00:14.422	865	411,5293	934,5117	0,3096521	0,7410799	478,8238	2,934284	3	480,1194	969,1102	0,3096991	0,741077	478,8237	2,916781	1	23	480	969						Untertest2.avi	0	880	547	72	111	391	836	816	0	Content		408	858	14422589	2441277016
14439	09:09:11.558	00:00:14.439	866	421,4661	934,374	0,3097706	0,7411841	479,0179	2,942185	3	540,9263	988,9728	0,3098176	0,7411811	479,0178	2,886825	1	23	541	989						Untertest2.avi	0	880	547	72	111	391	836	816	0	Content		469	878	14439337	2441293764
14456	09:09:11.575	00:00:14.455	867	403,9064	917,3521	0,3098479	0,7414355	479,2631	2,943786	3	471,6331	950,8665	0,3098944	0,7414326	479,263	2,926194	1	23	472	951						Untertest2.avi	0	880	547	72	111	391	836	816	0	Content		400	840	14455959	2441310386
14473	09:09:11.592	00:00:14.473	868	355,8538	909,4396	0,3100685	0,7416171	479,2631	2,934571	3	415,9828	942,6956	0,310129	0,7416142	479,2631	2,917609	1	23	416	943						Untertest2.avi	0	880	547	72	111	391	836	816	0	Content		344	832	14473081	2441327508
14490	09:09:11.609	00:00:14.489	869	394,955	924,5422	0,3102261	0,7419621	478,9983	2,953783	3	462,383	958,5541	0,310273	0,7419592	478,9982	2,936133	1	23	462	959						Untertest2.avi	0	880	547	72	111	391	836	816	0	Content		390	848	14489705	2441344132
14506	09:09:11.625	00:00:14.506	870	413,4483	914,5238	0,310537	0,7422453	477,7585	2,911386	3	481,6178	947,6929	0,3105844	0,7422423	477,7584	2,893632	1	23	482	948						Untertest2.avi	0	880	547	72	111	391	836	816	0	Content		410	837	14506274	2441360701
14523	09:09:11.642	00:00:14.522	871	400,9343	907,1461	0,3104059	0,7427438	478,0246	2,948118	3	468,3112	939,8987	0,3104531	0,7427409	478,0245	2,930104	1	23	468	940						Untertest2.avi	0	880	547	72	111	391	836	816	0	Content		396	829	14522703	2441377130
14539	09:09:11.658	00:00:14.539	872	405,6577	932,6859	0,31025	0,7432277	477,764	2,894311	3	473,7063	966,978	0,3102972	0,7432247	477,7639	2,876713	1	23	474	967						Untertest2.avi	0	880	547	72	111	391	836	816	0	Content		402	856	14539199	2441393626
14556	09:09:11.675	00:00:14.555	873	397,6763	911,95	0,3100657	0,7437656	478,0663	2,986979	3	464,8359	945,0615	0,3101128	0,7437626	478,0663	2,968744	1	23	465	945						Untertest2.avi	0	880	547	72	111	391	836	816	0	Content		393	834	14555947	2441410374
14573	09:09:11.692	00:00:14.572	874	387,1718	896,6832	0,3099268	0,7443745	478,2718	3,004946	3	453,5775	928,8478	0,3099739	0,7443715	478,2717	2,986489	1	23	454	929						Untertest2.avi	0	880	547	72	111	391	836	816	0	Content		382	818	14572945	2441427372
14590	09:09:11.709	00:00:14.589	875	389,6231	897,473	0,3097562	0,745019	478,2502	2,991999	3	456,2081	929,619	0,3098033	0,7450161	478,2502	2,973681	1	23	456	930						Untertest2.avi	0	880	547	72	111	391	836	816	0	Content		384	819	14589692	2441444119
14606	09:09:11.725	00:00:14.606	876	396,8286	905,931	0,3096879	0,7455868	478,5681	2,973455	3	463,9823	938,66	0,3097348	0,7455838	478,5681	2,955384	1	23	464	939						Untertest2.avi	0	880	547	72	111	391	836	816	0	Content		392	828	14606261	2441460688
14623	09:09:11.742	00:00:14.622	877	407,7483	918,6617	0,3095417	0,7459587	478,7292	2,926831	3	475,7509	952,1563	0,3095887	0,7459558	478,7291	2,909131	1	23	476	952						Untertest2.avi	0	880	547	72	111	391	836	816	0	Content		404	841	14622568	2441476995
14639	09:09:11.758	00:00:14.639	878	411,0003	910,9663	0,3094206	0,7462306	479,0157	2,980684	3	479,129	943,9631	0,3094676	0,7462277	479,0156	2,962559	1	23	479	944						Untertest2.avi	0	880	547	72	111	391	836	816	0	Content		407	833	14639188	2441493615
14656	09:09:11.775	00:00:14.655	879	400,3199	911,6483	0,3091332	0,7466467	479,2065	2,987375	3	467,8749	944,7698	0,3091802	0,7466438	479,2065	2,969203	1	23	468	945						Untertest2.avi	0	880	547	72	111	391	836	816	0	Content		396	834	14655811	2441510238
14673	09:09:11.792	00:00:14.672	880	420,4842	911,2238	0,3089099	0,7469656	479,9698	3,000121	3	489,1469	944,2938	0,3089563	0,7469627	479,9697	2,981974	1	23	489	944						Untertest2.avi	0	880	547	72	111	391	836	816	0	Content		417	833	14672938	2441527365
14690	09:09:11.809	00:00:14.689	881	398,9387	911,4283	0,3085217	0,747279	479,8278	2,995239	3	466,3834	944,5915	0,3085682	0,7472761	479,8277	2,977024	1	23	466	945						Untertest2.avi	0	880	547	72	111	391	836	816	0	Content		394	834	14689683	2441544110
14706	09:09:11.825	00:00:14.706	882	379,3732	908,2949	0,3081235	0,7476231	479,1737	3,041006	3	445,596	941,3446	0,3081703	0,7476202	479,1736	3,022509	1	23	446	941						Untertest2.avi	0	880	547	72	111	391	836	816	0	Content		374	830	14706252	2441560679
14722	09:09:11.841	00:00:14.722	883	382,7435	916,2689	0,3077137	0,7479284	478,5361	2,993496	3	449,2415	949,7512	0,3077604	0,7479254	478,536	2,975403	1	23	449	950						Untertest2.avi	0	880	547	72	111	391	836	816	0	Content		377	839	14722433	2441576860
14739	09:09:11.858	00:00:14.739	884	365,0642	926,0209	0,3072897	0,7481592	477,7861	2,954687	3	430,731	960,1998	0,3073365	0,7481562	477,786	2,937032	1	23	431	960						Untertest2.avi	0	880	547	72	111	391	836	816	0	Content		359	849	14739180	2441593607
14756	09:09:11.875	00:00:14.755	885	322,2193	907,1244	0,3069094	0,7483246	477,2444	3,077554	3	385,3169	940,3324	0,3069566	0,7483217	477,2443	3,058915	1	23	385	940						Untertest2.avi	0	880	547	72	111	391	836	816	0	Content		313	829	14755804	2441610231
14773	09:09:11.892	00:00:14.772	886	310,7021	907,5784	0,3065604	0,7483425	476,7114	3,07039	3	373,0697	940,9037	0,3066075	0,7483395	476,7113	3,051974	1	23	373	941						Untertest2.avi	0	880	547	72	111	391	836	816	0	Content		301	830	14772927	2441627354
14790	09:09:11.909	00:00:14.789	887	394,6785	921,8751	0,3063231	0,7482324	476,7114	2,973673	3	456,8217	955,594	0,306384	0,7482294	476,7114	2,956062	1	23	457	956						Untertest2.avi	0	880	547	72	111	391	836	816	0	Content		385	845	14789552	2441643979
14806	09:09:11.925	00:00:14.806	888	349,1787	915,7856	0,3062746	0,7481884	477,3621	3,030472	3	413,7989	949,4442	0,3063216	0,7481854	477,362	3,012139	1	23	414	949						Untertest2.avi	0	880	547	72	111	391	836	816	0	Content		342	838	14806118	2441660545
14822	09:09:11.941	00:00:14.822	889	429,5544	907,6423	0,3061795	0,7477239	479,903	2,970331	3	465,7069	929,4292	0,3062261	0,747721	479,9029	2,948389	1	23	466	929						Untertest2.avi	0	880	547	72	111	391	836	816	0	Content		394	818	14822420	2441676847
14839	09:09:11.958	00:00:14.839	890	525,0434	859,2391	0,3046664	0,7472584	478,4482	2,940375	3	598,5614	888,1709	0,3047134	0,7472554	478,4482	2,921955	1	24	599	888						Untertest2.avi	0	880	547	72	111	665	770	383	0	Content		527	777	14839362	2441693789
14856	09:09:11.975	00:00:14.856	891	646,8334	854,014	0,3032988	0,7466235	479,0393	3,005239	3	717,0993	874,5954	0,3033456	0,7466205	479,0393	3,040888	1	24	717	875						Untertest2.avi	0	880	547	72	111	665	770	383	0	Content		645	764	14856165	2441710592
14873	09:09:11.992	00:00:14.872	892	680,6866	847,1596	0,3027347	0,7463474	479,1473	3,006589	3	764,0664	874,7126	0,3027813	0,7463445	479,1472	2,988409	1	24	764	875						Untertest2.avi	0	880	547	72	111	665	770	383	0	Content		692	764	14872792	2441727219
14889	09:09:12.008	00:00:14.889	893	650,8802	842,1323	0,3022596	0,7464024	478,5883	2,977314	3	731,9625	869,3634	0,3023065	0,7463995	478,5882	2,95902	1	24	732	869						Untertest2.avi	0	880	547	72	111	665	770	383	0	Content		660	758	14889038	2441743465
14906	09:09:12.025	00:00:14.905	894	632,3361	854,9304	0,3018785	0,7463571	478,0963	2,960202	3	712,3248	883,0857	0,3019256	0,7463541	478,0962	2,94188	1	24	712	883						Untertest2.avi	0	880	547	72	111	665	770	383	0	Content		640	772	14905662	2441760089
14922	09:09:12.041	00:00:14.922	895	670,8368	854,9413	0,3016554	0,7463078	478,1743	2,859076	3	753,4691	882,9594	0,3017027	0,7463049	478,1742	2,841952	1	24	753	883						Untertest2.avi	0	880	547	72	111	665	770	383	0	Content		681	772	14922296	2441776723
14939	09:09:12.058	00:00:14.939	896	693,4259	868,3342	0,3013825	0,7461568	478,1743	2,849089	3	773,1917	897,3223	0,3014432	0,7461538	478,1743	2,831484	1	24	773	897						Untertest2.avi	0	880	547	72	111	665	770	383	0	Content		701	786	14939407	2441793834
14956	09:09:12.075	00:00:14.956	897	668,7775	865,8858	0,301142	0,7464793	478,4515	2,848182	3	751,4194	894,6772	0,301189	0,7464764	478,4514	2,831029	1	24	751	895						Untertest2.avi	0	880	547	72	111	665	770	383	0	Content		679	784	14956155	2441810582
14973	09:09:12.092	00:00:14.972	898	678,9747	872,0343	0,3008305	0,7465771	478,8578	2,806193	3	762,5292	901,2852	0,3008771	0,7465742	478,8577	2,789533	1	24	763	901						Untertest2.avi	0	880	547	72	111	665	770	383	0	Content		691	790	14972723	2441827150
14989	09:09:12.108	00:00:14.989	899	682,2751	865,5303	0,3004915	0,7466568	479,3213	2,842272	3	766,0442	894,3642	0,300538	0,7466539	479,3212	2,825502	1	24	766	894						Untertest2.avi	0	880	547	72	111	665	770	383	0	Content		694	783	14989029	2441843456
15006	09:09:12.125	00:00:15.005	900	688,6782	862,9249	0,3000394	0,7468342	479,5692	2,792883	3	772,8998	891,538	0,3000863	0,7468312	479,5692	2,776485	1	24	773	892						Untertest2.avi	0	880	547	72	111	665	770	383	0	Content		701	781	15005650	2441860077
15022	09:09:12.141	00:00:15.022	901	675,3914	847,1725	0,2996129	0,7468468	480,0855	2,838246	3	758,6223	874,7781	0,2996597	0,7468439	480,0854	2,821529	1	24	759	875						Untertest2.avi	0	880	547	72	111	665	770	383	0	Content		687	764	15022289	2441876716
15039	09:09:12.158	00:00:15.039	902	674,5749	855,5466	0,2992385	0,7467571	479,7111	2,802341	3	757,6334	883,6963	0,299285	0,7467542	479,711	2,785748	1	24	758	884						Untertest2.avi	0	880	547	72	111	665	770	383	0	Content		686	773	15039394	2441893821
15056	09:09:12.175	00:00:15.056	903	685,5225	855,8767	0,2988559	0,7468379	478,9225	2,78734	3	769,2144	883,9771	0,2989026	0,7468349	478,9225	2,770865	1	24	769	884						Untertest2.avi	0	880	547	72	111	665	770	383	0	Content		697	773	15056017	2441910444
15073	09:09:12.192	00:00:15.072	904	652,8264	852,5956	0,2985903	0,7469593	478,4669	2,817559	3	734,0959	880,527	0,2986371	0,7469563	478,4668	2,800489	1	24	734	881						Untertest2.avi	0	880	547	72	111	665	770	383	0	Content		662	770	15072585	2441927012
15089	09:09:12.208	00:00:15.088	905	658,4174	853,5092	0,2984082	0,7471368	478,2409	2,733753	3	740,036	881,4535	0,2984549	0,7471339	478,2408	2,717318	1	24	740	881						Untertest2.avi	0	880	547	72	111	665	770	383	0	Content		668	770	15088887	2441943314
15106	09:09:12.225	00:00:15.105	906	662,6744	852,967	0,2984194	0,7470814	478,0065	2,744884	3	744,4674	880,8209	0,2984663	0,7470784	478,0064	2,728381	1	24	744	881						Untertest2.avi	0	880	547	72	111	665	770	383	0	Content		672	770	15105511	2441959938
15122	09:09:12.241	00:00:15.122	907	654,1027	844,4332	0,2983601	0,747103	477,8574	2,702444	3	735,1619	871,7364	0,2984072	0,7471001	477,8573	2,686161	1	24	735	872						Untertest2.avi	0	880	547	72	111	665	770	383	0	Content		663	761	15122279	2441976706
15139	09:09:12.258	00:00:15.139	908	644,4694	844,7704	0,2982402	0,7471762	477,9656	2,78476	3	724,9843	872,163	0,298287	0,7471732	477,9655	2,767768	1	24	725	872						Untertest2.avi	0	880	547	72	111	665	770	383	0	Content		653	761	15139381	2441993808
15156	09:09:12.275	00:00:15.156	909	640,1999	850,803	0,2980742	0,7471618	477,7533	2,779884	3	720,48	878,6047	0,298121	0,7471588	477,7532	2,763012	1	24	720	879						Untertest2.avi	0	880	547	72	111	665	770	383	0	Content		648	768	15156006	2442010433
15173	09:09:12.292	00:00:15.172	910	638,0654	854,4625	0,2979783	0,7469344	477,6669	2,742366	3	718,2252	882,4968	0,2980253	0,7469314	477,6668	2,725761	1	24	718	882						Untertest2.avi	0	880	547	72	111	665	770	383	0	Content		646	771	15172577	2442027004
15189	09:09:12.308	00:00:15.188	911	634,0869	852,548	0,297772	0,7465827	477,6805	2,740207	3	713,9658	880,4764	0,2978189	0,7465798	477,6805	2,723565	1	24	714	880						Untertest2.avi	0	880	547	72	111	665	770	383	0	Content		642	769	15188754	2442043181
15205	09:09:12.324	00:00:15.205	912	570,6675	845,3744	0,2982792	0,7460445	477,9388	2,902827	3	646,573	873,1316	0,2983263	0,7460415	477,9388	2,884775	1	24	647	873						Untertest2.avi	0	880	547	72	111	665	770	383	0	Content		575	762	15205377	2442059804
15222	09:09:12.341	00:00:15.222	913	554,8285	877,3932	0,3001681	0,7459714	479,8008	2,695984	3	630,6472	907,3464	0,300215	0,7459685	479,8007	2,67954	1	25	631	907						Untertest2.avi	0	880	547	72	111	340	827	284	0	Content		559	796	15222126	2442076553
15239	09:09:12.358	00:00:15.239	914	379,7924	906,5756	0,3015273	0,7458043	478,6386	2,778247	3	446,2652	939,3032	0,3015745	0,7458013	478,6385	2,761577	1	25	446	939						Untertest2.avi	0	880	547	72	111	340	827	284	0	Content		374	828	15239261	2442093688
15256	09:09:12.375	00:00:15.255	915	368,9266	915,6077	0,3016274	0,7455205	478,6909	2,681608	3	435,0292	948,9232	0,3016743	0,7455175	478,6909	2,665769	1	25	435	949						Untertest2.avi	0	880	547	72	111	340	827	284	0	Content		363	838	15255873	2442110300
15273	09:09:12.392	00:00:15.272	916	348,1416	913,5524	0,3013843	0,7452421	478,3405	2,710757	3	413,0502	946,8898	0,3014314	0,7452392	478,3404	2,694736	1	25	413	947						Untertest2.avi	0	880	547	72	111	340	827	284	0	Content		341	836	15272566	2442126993
15289	09:09:12.408	00:00:15.288	917	341,0204	897,9772	0,301053	0,7451001	477,7681	2,741245	3	405,2474	930,3523	0,3011003	0,7450972	477,7681	2,724979	1	25	405	930						Untertest2.avi	0	880	547	72	111	340	827	284	0	Content		333	819	15288744	2442143171
15305	09:09:12.424	00:00:15.305	918	365,9944	903,9862	0,3009541	0,74493	478,831	2,766104	3	431,743	936,6475	0,3010012	0,7449271	478,8309	2,749708	1	25	432	937						Untertest2.avi	0	880	547	72	111	340	827	284	0	Content		360	826	15305367	2442159794
15322	09:09:12.441	00:00:15.322	919	374,0903	905,4542	0,300626	0,7447895	479,7177	2,764351	3	440,3592	938,1628	0,3006726	0,7447866	479,7177	2,747857	1	25	440	938						Untertest2.avi	0	880	547	72	111	340	827	284	0	Content		368	827	15322118	2442176545
15339	09:09:12.458	00:00:15.339	920	359,9868	904,9408	0,3001559	0,7445545	479,2725	2,756352	3	425,5023	937,7672	0,3002027	0,7445516	479,2724	2,740046	1	25	426	938						Untertest2.avi	0	880	547	72	111	340	827	284	0	Content		354	827	15339480	2442193907
15356	09:09:12.475	00:00:15.356	921	367,5399	921,2635	0,2998149	0,7443895	479,1848	2,734043	3	433,7032	955,0472	0,2998617	0,7443866	479,1848	2,717986	1	25	434	955						Untertest2.avi	0	880	547	72	111	340	827	284	0	Content		362	844	15356229	2442210656
15373	09:09:12.492	00:00:15.372	922	346,6256	888,6736	0,2996533	0,7441429	479,2454	2,788076	3	411,1239	920,522	0,2997002	0,74414	479,2453	2,771509	1	25	411	921						Untertest2.avi	0	880	547	72	111	340	827	284	0	Content		339	810	15372853	2442227280
15389	09:09:12.508	00:00:15.389	923	340,8286	883,2859	0,2994781	0,7440089	479,4644	2,837162	3	404,9893	914,8616	0,299525	0,744006	479,4644	2,820251	1	25	405	915						Untertest2.avi	0	880	547	72	111	340	827	284	0	Content		333	804	15389155	2442243582
15406	09:09:12.525	00:00:15.405	924	334,3596	903,0163	0,2991802	0,7441007	479,2243	2,845831	3	398,4152	935,8661	0,299227	0,7440977	479,2242	2,828972	1	25	398	936						Untertest2.avi	0	880	547	72	111	340	827	284	0	Content		326	825	15405780	2442260207
15422	09:09:12.541	00:00:15.422	925	344,7354	901,1044	0,2988434	0,7441713	479,0796	2,742884	3	409,413	933,7288	0,2988904	0,7441683	479,0795	2,726733	1	25	409	934						Untertest2.avi	0	880	547	72	111	340	827	284	0	Content		337	823	15422405	2442276832
15439	09:09:12.558	00:00:15.439	926	339,0748	907,5693	0,2986773	0,7442501	478,7862	2,732019	3	403,5357	940,6469	0,2987242	0,7442471	478,7861	2,716152	1	25	404	941						Untertest2.avi	0	880	547	72	111	340	827	284	0	Content		332	830	15439472	2442293899
15456	09:09:12.575	00:00:15.456	927	336,769	908,4404	0,2985532	0,7444661	478,3112	2,77311	3	400,9857	941,5688	0,2986004	0,7444631	478,3111	2,756817	1	25	401	942						Untertest2.avi	0	880	547	72	111	340	827	284	0	Content		329	831	15456097	2442310524
15473	09:09:12.592	00:00:15.472	928	344,1062	915,199	0,2983939	0,7446833	477,5938	2,73788	3	408,7917	948,6896	0,2984416	0,7446803	477,5937	2,721724	1	25	409	949						Untertest2.avi	0	880	547	72	111	340	827	284	0	Content		337	838	15472847	2442327274
15489	09:09:12.608	00:00:15.489	929	342,6076	907,0594	0,2982267	0,7448226	477,4591	2,740022	3	407,0323	940,0175	0,2982744	0,7448196	477,459	2,723738	1	25	407	940						Untertest2.avi	0	880	547	72	111	340	827	284	0	Content		335	829	15489028	2442343455
15506	09:09:12.625	00:00:15.505	930	360,3108	930,1614	0,2981322	0,7452617	478,5457	2,772025	3	426,1212	964,613	0,2981792	0,7452587	478,5456	2,755823	1	26	426	965						Untertest2.avi	0	880	547	72	111	373	861	467	0	Content		354	854	15505775	2442360202
15522	09:09:12.641	00:00:15.522	931	369,6202	930,748	0,297987	0,7453727	478,8955	2,7871	3	435,9758	965,2214	0,298034	0,7453697	478,8954	2,770807	1	26	436	965						Untertest2.avi	0	880	547	72	111	373	861	467	0	Content		364	854	15522400	2442376827
15539	09:09:12.658	00:00:15.539	932	363,144	913,7371	0,2979701	0,7451466	479,7781	2,866647	3	428,8727	947,1557	0,2980167	0,7451437	479,778	2,849612	1	26	429	947						Untertest2.avi	0	880	547	72	111	373	861	467	0	Content		357	836	15539342	2442393769
15556	09:09:12.675	00:00:15.556	933	389,264	936,2861	0,2979054	0,7447191	480,0563	2,800062	3	456,883	971,0909	0,297952	0,7447162	480,0562	2,783597	1	26	457	971						Untertest2.avi	0	880	547	72	111	373	861	467	0	Content		385	860	15556093	2442410520
15573	09:09:12.692	00:00:15.572	934	396,634	937,5319	0,2978925	0,744325	479,8663	2,699558	3	464,6508	972,2027	0,297939	0,7443221	479,8662	2,683643	1	26	465	972						Untertest2.avi	0	880	547	72	111	373	861	467	0	Content		393	861	15572715	2442427142
15589	09:09:12.708	00:00:15.589	935	403,7941	925,9376	0,2979127	0,7439593	480,1073	2,736603	3	471,8406	959,947	0,2979589	0,7439564	480,1072	2,720514	1	26	472	960						Untertest2.avi	0	880	547	72	111	373	861	467	0	Content		400	849	15589019	2442443446
15606	09:09:12.725	00:00:15.605	936	395,1348	924,8425	0,2979285	0,7436537	480,0789	2,739366	3	462,8049	958,7891	0,2979749	0,7436507	480,0788	2,723181	1	26	463	959						Untertest2.avi	0	880	547	72	111	373	861	467	0	Content		391	848	15605651	2442460078
15622	09:09:12.741	00:00:15.622	937	388,451	940,6669	0,2979401	0,7434955	480,043	2,728746	3	455,9991	975,6842	0,2979864	0,7434925	480,0429	2,712829	1	26	456	976						Untertest2.avi	0	880	547	72	111	373	861	467	0	Content		384	865	15622265	2442476692
15639	09:09:12.758	00:00:15.639	938	397,5253	933,1473	0,297919	0,7431306	479,8192	2,689884	3	430,5772	971,2725	0,2979655	0,7431277	479,8192	2,625293	1	26	431	971						Untertest2.avi	0	880	547	72	111	373	861	467	0	Content		359	860	15639334	2442493761
15656	09:09:12.775	00:00:15.655	939	377,8423	944,2959	0,2978854	0,7424909	479,772	2,792124	3	444,8905	979,6583	0,297932	0,742488	479,7719	2,775681	1	26	445	980						Untertest2.avi	0	880	547	72	111	373	861	467	0	Content		373	869	15655957	2442510384
15673	09:09:12.792	00:00:15.672	940	375,6265	947,5879	0,2978451	0,7418719	479,7791	2,731143	3	442,7241	983,088	0,2978916	0,741869	479,7791	2,715126	1	26	443	983						Untertest2.avi	0	880	547	72	111	373	861	467	0	Content		371	872	15672579	2442527006
15689	09:09:12.808	00:00:15.688	941	394,6081	944,0978	0,2978875	0,7412884	479,5796	2,683938	3	462,6181	979,1786	0,2979343	0,7412855	479,5795	2,668251	1	26	463	979						Untertest2.avi	0	880	547	72	111	373	861	467	0	Content		391	868	15688888	2442543315
15706	09:09:12.825	00:00:15.705	942	367,2002	936,5854	0,297737	0,7408934	479,4623	2,735126	3	433,6544	971,4089	0,2977839	0,7408905	479,4622	2,719173	1	26	434	971						Untertest2.avi	0	880	547	72	111	373	861	467	0	Content		362	860	15705511	2442559938
15722	09:09:12.841	00:00:15.722	943	357,0053	912,0474	0,2977637	0,7404126	479,333	2,811555	3	422,4591	945,2999	0,2978106	0,7404097	479,3329	2,79466	1	26	422	945						Untertest2.avi	0	880	547	72	111	373	861	467	0	Content		350	834	15722259	2442576686
15739	09:09:12.858	00:00:15.739	944	360,3551	939,9039	0,2975814	0,7398651	479,5742	2,750442	3	426,4778	975,0297	0,2976282	0,7398622	479,5742	2,73454	1	26	426	975						Untertest2.avi	0	880	547	72	111	373	861	467	0	Content		354	864	15739201	2442593628
15756	09:09:12.875	00:00:15.755	945	381,0143	941,1311	0,2972496	0,7394598	479,5742	2,635738	3	453,0445	976,06	0,2972822	0,7394569	479,5742	2,619925	1	26	453	976						Untertest2.avi	0	880	547	72	111	373	861	467	0	Content		381	865	15755823	2442610250
15773	09:09:12.892	00:00:15.772	946	366,8415	963,9034	0,2975487	0,7386845	479,5742	2,640869	3	428,9535	1000,481	0,297609	0,7386816	479,5742	2,626012	1	26	429	1000						Untertest2.avi	0	880	547	72	111	373	861	467	0	Content		357	889	15772571	2442626998
15789	09:09:12.908	00:00:15.788	947	397,951	965,7261	0,2974364	0,7384028	478,6973	2,612269	3	466,4687	1002,167	0,297483	0,7383999	478,6973	2,597091	1	26	466	1002						Untertest2.avi	0	880	547	72	111	373	861	467	0	Content		394	891	15788876	2442643303
15806	09:09:12.925	00:00:15.805	948	383,7206	956,012	0,2971699	0,7382411	478,7188	2,664595	3	451,2147	991,9166	0,2972164	0,7382382	478,7187	2,649134	1	26	451	992						Untertest2.avi	0	880	547	72	111	373	861	467	0	Content		379	881	15805500	2442659927
15822	09:09:12.941	00:00:15.822	949	367,0106	932,3849	0,2969788	0,7379419	478,7188	2,620611	3	428,3749	966,9194	0,2970393	0,7379389	478,7188	2,605878	1	26	428	967						Untertest2.avi	0	880	547	72	111	373	861	467	0	Content		356	856	15822121	2442676548
15839	09:09:12.958	00:00:15.839	950	376,7556	948,3524	0,2969785	0,7377838	478,2025	2,68732	3	447,0814	998,1579	0,2970254	0,7377809	478,2025	2,63833	1	26	447	998						Untertest2.avi	0	880	547	72	111	373	861	467	0	Content		375	887	15839190	2442693617
15855	09:09:12.974	00:00:15.855	951	373,5324	933,5807	0,296878	0,737426	478,0751	2,80507	3	440,0029	968,1161	0,2969249	0,7374231	478,075	2,788387	1	26	440	968						Untertest2.avi	0	880	547	72	111	373	861	467	0	Content		368	857	15855369	2442709796
15872	09:09:12.991	00:00:15.872	952	380,3585	937,2307	0,2967642	0,7370939	477,754	2,736964	3	447,2442	971,9306	0,2968111	0,7370909	477,754	2,720838	1	26	447	972						Untertest2.avi	0	880	547	72	111	373	861	467	0	Content		375	861	15872493	2442726920
15889	09:09:13.008	00:00:15.889	953	379,2904	938,315	0,2967028	0,7366939	478,0226	2,730239	3	446,2024	973,0908	0,2967497	0,7366909	478,0225	2,714176	1	26	446	973						Untertest2.avi	0	880	547	72	111	373	861	467	0	Content		374	862	15889118	2442743545
15906	09:09:13.025	00:00:15.905	954	388,3036	955,9671	0,2966131	0,7365665	477,7751	2,758917	3	455,9091	991,97	0,2966601	0,7365636	477,775	2,742738	1	26	456	992						Untertest2.avi	0	880	547	72	111	373	861	467	0	Content		384	881	15905815	2442760242
15922	09:09:13.041	00:00:15.921	955	377,8084	941,4797	0,2965318	0,7366168	477,5545	2,766283	3	444,5822	976,5059	0,2965789	0,7366139	477,5544	2,749924	1	26	445	977						Untertest2.avi	0	880	547	72	111	373	861	467	0	Content		373	866	15921994	2442776421
15939	09:09:13.058	00:00:15.938	956	365,581	932,1185	0,2963693	0,7368305	477,4385	2,76657	3	431,6035	966,5198	0,2964166	0,7368276	477,4385	2,750072	1	26	432	967						Untertest2.avi	0	880	547	72	111	373	861	467	0	Content		360	856	15938622	2442793049
15955	09:09:13.074	00:00:15.955	957	369,742	942,0027	0,2962233	0,7369925	477,4962	2,723489	3	436,1675	977,0378	0,2962705	0,7369896	477,4961	2,707353	1	26	436	977						Untertest2.avi	0	880	547	72	111	373	861	467	0	Content		364	866	15955366	2442809793
15972	09:09:13.091	00:00:15.972	958	585,2013	901,929	0,295434	0,7365634	477,7915	2,314081	3	663,0964	933,4927	0,2954811	0,7365605	477,7914	2,300392	1	27	663	933						Untertest2.avi	0	880	547	72	111	619	806	166	0	Content		591	822	15972489	2442826916
15989	09:09:13.108	00:00:15.989	959	587,1091	881,0942	0,2937633	0,7359884	478,8198	2,738137	3	665,0103	911,2312	0,2938108	0,7359855	478,8198	2,721637	1	27	665	911						Untertest2.avi	0	880	547	72	111	619	806	166	0	Content		593	800	15989112	2442843539
16006	09:09:13.125	00:00:16.005	960	611,3775	886,9478	0,292843	0,7357873	478,3144	2,801734	3	690,5143	917,3198	0,2928893	0,7357844	478,3143	2,784694	1	27	691	917						Untertest2.avi	0	880	547	72	111	619	806	166	0	Content		619	806	16005681	2442860108
16022	09:09:13.141	00:00:16.021	961	624,9164	894,0978	0,2924767	0,7359062	477,8199	2,706581	3	704,9761	924,8612	0,2925229	0,7359033	477,8198	2,690302	1	27	705	925						Untertest2.avi	0	880	547	72	111	619	806	166	0	Content		633	814	16021860	2442876287
16039	09:09:13.158	00:00:16.038	962	604,2402	883,2075	0,2922787	0,7360052	477,6672	2,739805	3	682,7438	913,2834	0,292325	0,7360023	477,6671	2,723132	1	27	683	913						Untertest2.avi	0	880	547	72	111	619	806	166	0	Content		611	802	16038609	2442893036
16055	09:09:13.174	00:00:16.055	963	580,9706	884,6585	0,29198	0,7361999	477,2535	2,807292	3	658,0438	914,9445	0,2920265	0,7361969	477,2534	2,790049	1	27	658	915						Untertest2.avi	0	880	547	72	111	619	806	166	0	Content		586	804	16055357	2442909784
16072	09:09:13.191	00:00:16.072	964	599,074	896,5567	0,2918504	0,7362903	477,1543	2,750878	3	677,4804	927,6422	0,2918971	0,7362874	477,1542	2,734231	1	27	677	928						Untertest2.avi	0	880	547	72	111	619	806	166	0	Content		605	817	16072425	2442926852
16089	09:09:13.208	00:00:16.088	965	612,9864	883,989	0,2917888	0,7363414	477,6996	2,771024	3	692,0679	914,1857	0,2918355	0,7363385	477,6995	2,754239	1	27	692	914						Untertest2.avi	0	880	547	72	111	619	806	166	0	Content		620	803	16088923	2442943350
16106	09:09:13.225	00:00:16.105	966	636,4146	880,104	0,2917544	0,7364227	478,1711	2,792156	3	717,0326	910,0131	0,2918012	0,7364198	478,1711	2,775351	1	27	717	910						Untertest2.avi	0	880	547	72	111	619	806	166	0	Content		645	799	16105559	2442959986
16122	09:09:13.241	00:00:16.121	967	615,0306	886,9982	0,2916704	0,7364298	478,5782	2,858105	3	694,4749	917,4675	0,2917173	0,7364269	478,5782	2,840669	1	27	694	917						Untertest2.avi	0	880	547	72	111	619	806	166	0	Content		622	806	16121846	2442976273
16139	09:09:13.258	00:00:16.138	968	631,9434	892,0764	0,2916025	0,7363516	478,7977	2,834929	3	712,733	922,9169	0,2916493	0,7363487	478,7976	2,817965	1	28	713	923						Untertest2.avi	0	880	547	72	111	656	808	234	0	Content		641	812	16138594	2442993021
16155	09:09:13.274	00:00:16.155	969	650,6753	892,2521	0,2914971	0,7362717	478,6433	2,885739	3	732,7274	923,0524	0,291544	0,7362688	478,6433	2,868547	1	28	733	923						Untertest2.avi	0	880	547	72	111	656	808	234	0	Content		661	812	16155217	2443009644
16172	09:09:13.291	00:00:16.172	970	644,8934	892,8865	0,2913693	0,7362555	478,4151	2,826667	3	726,4316	923,7051	0,2914162	0,7362526	478,415	2,809788	1	28	726	924						Untertest2.avi	0	880	547	72	111	656	808	234	0	Content		654	813	16172287	2443026714
16189	09:09:13.308	00:00:16.188	971	639,8018	886,2264	0,2913112	0,7362618	478,4943	2,845298	3	720,8616	916,6099	0,291358	0,736259	478,4942	2,828173	1	28	721	917						Untertest2.avi	0	880	547	72	111	656	808	234	0	Content		649	806	16188910	2443043337
16206	09:09:13.325	00:00:16.205	972	638,9948	882,441	0,2911863	0,7363684	478,5174	2,871708	3	719,9305	912,5592	0,2912331	0,7363654	478,5173	2,854321	1	28	720	913						Untertest2.avi	0	880	547	72	111	656	808	234	0	Content		648	802	16205548	2443059975
16222	09:09:13.341	00:00:16.221	973	658,4915	890,7335	0,2911068	0,7365732	478,6544	2,810109	3	740,9136	921,4492	0,2911534	0,7365703	478,6544	2,793497	1	28	741	921						Untertest2.avi	0	880	547	72	111	656	808	234	0	Content		669	810	16221838	2443076265
16238	09:09:13.357	00:00:16.238	974	632,3621	888,3496	0,2910123	0,736714	478,7722	2,88515	3	713,0541	918,9438	0,291059	0,7367111	478,7721	2,867731	1	28	713	919						Untertest2.avi	0	880	547	72	111	656	808	234	0	Content		641	808	16238465	2443092892
16255	09:09:13.374	00:00:16.255	975	630,48	883,8573	0,2909113	0,7368746	478,5875	2,875342	3	710,9045	914,1012	0,2909581	0,7368717	478,5875	2,857897	1	28	711	914						Untertest2.avi	0	880	547	72	111	656	808	234	0	Content		639	803	16255086	2443109513
16272	09:09:13.391	00:00:16.272	976	656,9026	901,4412	0,2908615	0,7368681	478,5875	2,896478	3	734,7654	932,988	0,2909219	0,7368651	478,5875	2,878551	1	28	735	933						Untertest2.avi	0	880	547	72	111	656	808	234	0	Content		663	822	16272153	2443126580
16289	09:09:13.408	00:00:16.288	977	649,409	888,0476	0,2908963	0,7371403	478,8802	2,938925	3	731,3505	918,6531	0,2909432	0,7371374	478,8801	2,92126	1	28	731	919						Untertest2.avi	0	880	547	72	111	656	808	234	0	Content		659	808	16288899	2443143326
16306	09:09:13.425	00:00:16.305	978	633,9344	884,9528	0,2909209	0,737463	478,9289	2,932899	3	714,775	915,2207	0,2909681	0,7374601	478,9288	2,91506	1	28	715	915						Untertest2.avi	0	880	547	72	111	656	808	234	0	Content		643	804	16305538	2443159965
16322	09:09:13.441	00:00:16.321	979	662,827	890,3013	0,2910155	0,737867	479,0717	2,885736	3	745,6738	920,9536	0,2910624	0,7378641	479,0716	2,868521	1	28	746	921						Untertest2.avi	0	880	547	72	111	656	808	234	0	Content		674	810	16321831	2443176258
16338	09:09:13.457	00:00:16.338	980	646,1915	877,2585	0,2912646	0,7381367	479,2893	2,937707	3	727,7224	907,0918	0,2913113	0,7381338	479,2892	2,919977	1	28	728	907						Untertest2.avi	0	880	547	72	111	656	808	234	0	Content		656	796	16338455	2443192882
16355	09:09:13.474	00:00:16.355	981	662,175	871,3387	0,2912811	0,7384059	479,3929	2,915847	3	744,6464	900,7318	0,2913275	0,738403	479,3929	2,898437	1	28	745	901						Untertest2.avi	0	880	547	72	111	656	808	234	0	Content		673	790	16355077	2443209504
16372	09:09:13.491	00:00:16.372	982	776,7836	839,0143	0,2905369	0,738185	479,4626	2,884303	3	866,9365	865,7621	0,2905838	0,7381821	479,4626	2,868129	1	29	867	866						Untertest2.avi	0	880	547	72	111	946	744	582	0	Content		795	755	16372144	2443226571
16389	09:09:13.508	00:00:16.388	983	885,2939	832,1201	0,2899764	0,7383184	479,8091	2,841919	3	984,4308	858,1046	0,2900234	0,7383156	479,809	2,827739	1	29	984	858						Untertest2.avi	0	880	547	72	111	946	744	582	0	Content		912	747	16388769	2443243196
16406	09:09:13.525	00:00:16.405	984	878,959	828,0996	0,2901047	0,7387365	479,8958	2,923154	3	977,7507	853,8373	0,2901514	0,7387336	479,8957	2,908592	1	29	978	854						Untertest2.avi	0	880	547	72	111	946	744	582	0	Content		906	743	16405530	2443259957
16422	09:09:13.541	00:00:16.421	985	919,7691	827,1156	0,2906221	0,7391232	479,702	2,830147	3	1021,9	852,6561	0,2906686	0,7391203	479,7019	2,816623	1	29	1022	853						Untertest2.avi	0	880	547	72	111	946	744	582	0	Content		950	742	16421701	2443276128
16438	09:09:13.557	00:00:16.438	986	930,7328	817,843	0,2911202	0,739479	479,7836	2,890634	3	1034,044	842,6494	0,2911666	0,7394761	479,7835	2,877281	1	29	1034	843						Untertest2.avi	0	880	547	72	111	946	744	582	0	Content		962	732	16438325	2443292752
16455	09:09:13.574	00:00:16.455	987	931,1152	822,1171	0,2915856	0,7398127	479,9201	2,883878	3	1034,468	847,2523	0,2916318	0,7398098	479,92	2,870436	1	29	1034	847						Untertest2.avi	0	880	547	72	111	946	744	582	0	Content		962	736	16455074	2443309501
16472	09:09:13.591	00:00:16.472	988	865,5173	822,7714	0,2916633	0,7401569	476,778	2,825857	3	962,2342	847,8909	0,2917103	0,740154	476,778	2,81125	1	29	962	848						Untertest2.avi	0	880	547	72	111	946	744	582	0	Content		890	737	16472144	2443326571
16489	09:09:13.608	00:00:16.488	989	886,6432	820,2866	0,2923808	0,7405202	477,9555	2,910934	3	1002,093	840,0804	0,2925867	0,7406072	477,9554	2,89838	1	29	1002	840						Untertest2.avi	0	880	547	72	111	946	744	582	0	Content		930	729	16488643	2443343070
16505	09:09:13.624	00:00:16.505	990	941,9783	822,5176	0,2932846	0,7408472	479,0402	2,952646	3	1012,561	842,2436	0,2930166	0,7409437	479,0402	2,934093	1	29	1013	842						Untertest2.avi	0	880	547	72	111	946	744	582	0	Content		941	731	16505391	2443359818
16522	09:09:13.641	00:00:16.521	991	941,0237	818,535	0,2934784	0,7412691	479,1618	2,975688	3	1028,988	837,0309	0,2933724	0,7413793	479,1617	2,960085	1	29	1029	837						Untertest2.avi	0	880	547	72	111	946	744	582	0	Content		957	726	16521571	2443375998
16538	09:09:13.657	00:00:16.538	992	932,3483	817,6171	0,2936563	0,7418389	479,6879	3,021605	3	1075,854	841,47	0,2937032	0,741836	479,6878	2,984572	1	29	1076	841						Untertest2.avi	0	880	547	72	111	946	744	582	0	Content		1004	730	16538320	2443392747
16555	09:09:13.674	00:00:16.554	993	936,1412	817,0729	0,2940516	0,7420634	479,498	3,001838	3	1040,742	841,8834	0,2940985	0,7420605	479,498	2,988454	1	29	1041	842						Untertest2.avi	0	880	547	72	111	946	744	582	0	Content		969	731	16554942	2443409369
16572	09:09:13.691	00:00:16.572	994	1368,067	989,1299	0,4434676	0,6396146	479,8836	3,056305	0	1035,911	842,0583	0,294438	0,7422104	479,8836	2,964057	0	29	1202	916						Untertest2.avi	0	880	547	72	111	946	744	582	0	Content		1130	805	16572010	2443426437
16589	09:09:13.708	00:00:16.588	995	1362,005	985,4644	0,4438033	0,6397615	479,506	2,980246	0	1030,594	847,0288	0,2948329	0,7421669	479,506	2,991694	0	29	1196	916						Untertest2.avi	0	880	547	72	111	946	744	582	0	Content		1124	805	16588636	2443443063
16605	09:09:13.724	00:00:16.605	996	-1024	-768	-1	-1	-1	-1	4	1025,193	840,1895	0,2951462	0,7424074	478,6931	2,950988	0	29	1025	840						Untertest2.avi	0	880	547	72	111	946	744	582	0	Content		953	729	16605385	2443459812
16622	09:09:13.741	00:00:16.621	997	-1024	-768	-1	-1	-1	-1	4	1018,992	849,0804	0,2955852	0,7425284	478,4859	3,005685	0	29	1019	849						Untertest2.avi	0	880	547	72	111	946	744	582	0	Content		947	738	16621564	2443475991
16639	09:09:13.758	00:00:16.638	998	-1024	-768	-1	-1	-1	-1	4	1011,864	850,7928	0,2961677	0,7428876	478,548	3,027862	0	29	1012	851						Untertest2.avi	0	880	547	72	111	946	744	582	0	Content		940	740	16638757	2443493184
16655	09:09:13.774	00:00:16.654	999	-1024	-768	-1	-1	-1	-1	4	1016,893	848,4592	0,2968041	0,7429793	478,4563	2,99826	0	29	1017	848						Untertest2.avi	0	880	547	72	111	946	744	582	0	Content		945	737	16654819	2443509246
16671	09:09:13.790	00:00:16.671	1000	-1024	-768	-1	-1	-1	-1	4	1029,443	856,188	0,2973596	0,742906	478,4991	3,041267	0	29	1029	856						Untertest2.avi	0	880	547	72	111	946	744	582	0	Content		957	745	16671444	2443525871
16688	09:09:13.807	00:00:16.688	1001	-1024	-768	-1	-1	-1	-1	4	1023,589	865,0837	0,297697	0,7427139	480,064	3,012725	0	29	1024	865						Untertest2.avi	0	880	547	72	111	946	744	582	0	Content		952	754	16688185	2443542612
16705	09:09:13.824	00:00:16.705	1002	-1024	-768	-1	-1	-1	-1	4	1034,231	868,5127	0,2982262	0,7426205	480,0072	2,994632	0	29	1034	869						Untertest2.avi	0	880	547	72	111	946	744	582	0	Content		962	758	16705389	2443559816
16722	09:09:13.841	00:00:16.722	1003	-1024	-768	-1	-1	-1	-1	4	957,926	856,8104	0,2982934	0,7427083	477,7649	2,943165	0	29	958	857						Untertest2.avi	0	880	547	72	111	946	744	582	0	Content		886	746	16722061	2443576488
16739	09:09:13.858	00:00:16.738	1004	-1024	-768	-1	-1	-1	-1	4	981,792	871,6024	0,2988185	0,742559	479,5756	2,964874	0	29	982	872						Untertest2.avi	0	880	547	72	111	946	744	582	0	Content		910	761	16738626	2443593053
16755	09:09:13.874	00:00:16.754	1005	-1024	-768	-1	-1	-1	-1	4	1019,146	873,6316	0,2995088	0,7424484	480,403	2,960336	0	29	1019	874						Untertest2.avi	0	880	547	72	111	946	744	582	0	Content		947	763	16754809	2443609236
16771	09:09:13.890	00:00:16.771	1006	-1024	-768	-1	-1	-1	-1	4	1024,574	867,2899	0,300175	0,7425135	480,1495	2,975413	0	29	1025	867						Untertest2.avi	0	880	547	72	111	946	744	582	0	Content		953	756	16771435	2443625862
16788	09:09:13.907	00:00:16.788	1007	-1024	-768	-1	-1	-1	-1	4	1031,062	859,3679	0,3006959	0,7423588	480,0822	2,993932	0	29	1031	859						Untertest2.avi	0	880	547	72	111	946	744	582	0	Content		959	748	16788058	2443642485
16805	09:09:13.924	00:00:16.805	1008	-1024	-768	-1	-1	-1	-1	4	1009,332	864,54	0,301135	0,7421277	478,9434	2,989194	0	29	1009	865						Untertest2.avi	0	880	547	72	111	946	744	582	0	Content		937	754	16805307	2443659734
16822	09:09:13.941	00:00:16.822	1009	-1024	-768	-1	-1	-1	-1	4	1004,606	846,6201	0,3015872	0,7419245	479,2231	2,947548	0	29	1005	847						Untertest2.avi	0	880	547	72	111	946	744	582	0	Content		933	736	16822053	2443676480
16839	09:09:13.958	00:00:16.838	1010	-1024	-768	-1	-1	-1	-1	4	1012,634	848,5342	0,3020798	0,7416373	479,9508	2,987674	0	29	1013	849						Untertest2.avi	0	880	547	72	111	946	744	582	0	Content		941	738	16838623	2443693050
16855	09:09:13.974	00:00:16.854	1011	-1024	-768	-1	-1	-1	-1	4	1002,119	854,0646	0,3025764	0,7413644	479,7404	2,963163	0	29	1002	854						Untertest2.avi	0	880	547	72	111	946	744	582	0	Content		930	743	16854677	2443709104
16871	09:09:13.990	00:00:16.871	1012	-1024	-768	-1	-1	-1	-1	4	1043,289	863,7833	0,3032908	0,7411705	479,8673	2,998079	0	29	1043	864						Untertest2.avi	0	880	547	72	111	946	744	582	0	Content		971	753	16871427	2443725854
16888	09:09:14.007	00:00:16.888	1013	-1024	-768	-1	-1	-1	-1	4	1026,187	858,8888	0,3035914	0,7410588	480,3267	2,966994	0	29	1026	859						Untertest2.avi	0	880	547	72	111	946	744	582	0	Content		954	748	16888051	2443742478
16905	09:09:14.024	00:00:16.905	1014	-1024	-768	-1	-1	-1	-1	4	1012,993	849,3271	0,3037183	0,7408688	480,9725	2,986827	0	29	1013	849						Untertest2.avi	0	880	547	72	111	946	744	582	0	Content		941	738	16905301	2443759728
16922	09:09:14.041	00:00:16.921	1015	-1024	-768	-1	-1	-1	-1	4	1003,138	871,6293	0,3040189	0,7407622	480,8843	2,98541	0	29	1003	872						Untertest2.avi	0	880	547	72	111	946	744	582	0	Content		931	761	16921925	2443776352
16938	09:09:14.057	00:00:16.938	1016	-1024	-768	-1	-1	-1	-1	4	944,7795	875,79	0,3053119	0,7409531	480,7677	2,92629	0	29	945	876						Untertest2.avi	0	880	547	72	111	946	744	582	0	Content		873	765	16938493	2443792920
16955	09:09:14.074	00:00:16.954	1017	-1024	-768	-1	-1	-1	-1	4	757,7379	890,4769	0,3074114	0,7412661	480,577	3,010119	0	30	758	890						Untertest2.avi	0	880	547	72	111	543	799	217	0	Content		686	779	16954548	2443808975
16971	09:09:14.090	00:00:16.971	1018	-1024	-768	-1	-1	-1	-1	4	681,0499	901,5414	0,3090778	0,7412226	481,3178	2,995085	0	30	681	902						Untertest2.avi	0	880	547	72	111	543	799	217	0	Content		609	791	16971297	2443825724
16988	09:09:14.107	00:00:16.987	1019	-1024	-768	-1	-1	-1	-1	4	636,4627	912,3203	0,3093532	0,7412439	481,4705	3,048848	0	30	636	912						Untertest2.avi	0	880	547	72	111	543	799	217	0	Content		564	801	16987921	2443842348
17005	09:09:14.124	00:00:17.005	1020	-1024	-768	-1	-1	-1	-1	4	-1024	-768	-1	-1	-1	-1	4	30	0	0						Untertest2.avi	0	880	547	72	111	543	799	217	0	Content		-72	-111	17005115	2443859542
17022	09:09:14.141	00:00:17.021	1021	-1024	-768	-1	-1	-1	-1	4	617,8274	913,4676	0,3087631	0,741804	481,9707	2,934382	0	30	618	913						Untertest2.avi	0	880	547	72	111	543	799	217	0	Content		546	802	17021919	2443876346
17039	09:09:14.158	00:00:17.038	1022	-1024	-768	-1	-1	-1	-1	4	616,8846	910,5756	0,3084447	0,7424145	482,5638	3,01696	0	30	617	911						Untertest2.avi	0	880	547	72	111	543	799	217	0	Content		545	800	17038542	2443892969
17055	09:09:14.174	00:00:17.054	1023	-1024	-768	-1	-1	-1	-1	4	621,2483	906,5947	0,308132	0,7428499	482,7069	3,048164	0	30	621	907						Untertest2.avi	0	880	547	72	111	543	799	217	0	Content		549	796	17054668	2443909095
17071	09:09:14.190	00:00:17.071	1024	-1024	-768	-1	-1	-1	-1	4	605,9875	907,5167	0,3073868	0,7431029	481,9533	2,983285	0	30	606	908						Untertest2.avi	0	880	547	72	111	543	799	217	0	Content		534	797	17071168	2443925595
17088	09:09:14.207	00:00:17.087	1025	-1024	-768	-1	-1	-1	-1	4	533,6874	907,6801	0,30564	0,7433847	481,9534	3,043846	0	30	534	908						Untertest2.avi	0	880	547	72	111	543	799	217	0	Content		462	797	17087916	2443942343
17105	09:09:14.224	00:00:17.105	1026	-1024	-768	-1	-1	-1	-1	4	594,9658	908,9374	0,3056285	0,7433177	481,9596	3,038218	0	30	595	909						Untertest2.avi	0	880	547	72	111	543	799	217	0	Content		523	798	17105111	2443959538
17122	09:09:14.241	00:00:17.121	1027	-1024	-768	-1	-1	-1	-1	4	600,8853	910,0327	0,3048773	0,7433261	482,4273	2,981502	0	30	601	910						Untertest2.avi	0	880	547	72	111	543	799	217	0	Content		529	799	17121788	2443976215
17138	09:09:14.257	00:00:17.138	1028	-1024	-768	-1	-1	-1	-1	4	613,2722	917,4026	0,3041069	0,7435657	481,8452	2,962892	0	30	613	917						Untertest2.avi	0	880	547	72	111	543	799	217	0	Content		541	806	17138357	2443992784
17155	09:09:14.274	00:00:17.154	1029	-1024	-768	-1	-1	-1	-1	4	578,22	910,8408	0,3033567	0,7440728	481,1935	2,932651	0	30	578	911						Untertest2.avi	0	880	547	72	111	543	799	217	0	Content		506	800	17154536	2444008963
17171	09:09:14.290	00:00:17.171	1030	-1024	-768	-1	-1	-1	-1	4	576,953	944,2598	0,3028759	0,7450931	481,1892	2,953504	0	31	577	944						Untertest2.avi	0	880	547	72	111	514	879	300	0	Content		505	833	17171160	2444025587
17188	09:09:14.307	00:00:17.187	1031	-1024	-768	-1	-1	-1	-1	4	590,8467	992,1376	0,3025251	0,7460872	481,5608	2,903429	0	31	591	992						Untertest2.avi	0	880	547	72	111	514	879	300	0	Content		519	881	17187907	2444042334
17205	09:09:14.324	00:00:17.205	1032	-1024	-768	-1	-1	-1	-1	4	595,0804	1007,096	0,302054	0,7468567	481,5609	2,925614	0	31	595	1007						Untertest2.avi	0	880	547	72	111	514	879	300	0	Content		523	896	17205159	2444059586
17222	09:09:14.341	00:00:17.221	1033	-1024	-768	-1	-1	-1	-1	4	576,7535	1000,243	0,3018539	0,7471769	480,5757	2,973636	0	31	577	1000						Untertest2.avi	0	880	547	72	111	514	879	300	0	Content		505	889	17221783	2444076210
17238	09:09:14.357	00:00:17.238	1034	-1024	-768	-1	-1	-1	-1	4	662,3128	965,5663	0,3014526	0,7479516	479,843	2,675076	0	31	662	966						Untertest2.avi	0	880	547	72	111	514	879	300	0	Content		590	855	17238352	2444092779
17255	09:09:14.374	00:00:17.254	1035	-1024	-768	-1	-1	-1	-1	4	586,9259	1005,134	0,3012744	0,7484692	480,0414	2,905635	0	31	587	1005						Untertest2.avi	0	880	547	72	111	514	879	300	0	Content		515	894	17254530	2444108957
17271	09:09:14.390	00:00:17.271	1036	-1024	-768	-1	-1	-1	-1	4	589,3416	994,1871	0,3011473	0,7491261	479,7924	2,948763	0	31	589	994						Untertest2.avi	0	880	547	72	111	514	879	300	0	Content		517	883	17271155	2444125582
17288	09:09:14.407	00:00:17.287	1037	-1024	-768	-1	-1	-1	-1	4	592,553	999,5176	0,3010944	0,7497048	479,8561	2,912784	0	31	593	1000						Untertest2.avi	0	880	547	72	111	514	879	300	0	Content		521	889	17287779	2444142206
17305	09:09:14.424	00:00:17.304	1038	-1024	-768	-1	-1	-1	-1	4	570,8391	989,7568	0,301084	0,7501224	479,458	2,985696	0	31	571	990						Untertest2.avi	0	880	547	72	111	514	879	300	0	Content		499	879	17304973	2444159400
17322	09:09:14.441	00:00:17.321	1039	-1024	-768	-1	-1	-1	-1	4	570,2025	972,0197	0,3010997	0,7504501	479,6988	3,024566	0	31	570	972						Untertest2.avi	0	880	547	72	111	514	879	300	0	Content		498	861	17321600	2444176027
17338	09:09:14.457	00:00:17.338	1040	-1024	-768	-1	-1	-1	-1	4	588,286	995,2382	0,3011103	0,7504974	479,325	2,973703	0	31	588	995						Untertest2.avi	0	880	547	72	111	514	879	300	0	Content		516	884	17338350	2444192777
17355	09:09:14.474	00:00:17.354	1041	-1024	-768	-1	-1	-1	-1	4	586,079	970,6382	0,3010986	0,7503996	479,3835	3,066003	0	31	586	971						Untertest2.avi	0	880	547	72	111	514	879	300	0	Content		514	860	17354528	2444208955
17371	09:09:14.490	00:00:17.371	1042	-1024	-768	-1	-1	-1	-1	4	570,5148	979,5315	0,3010609	0,7501678	479,3568	3,055188	0	31	571	980						Untertest2.avi	0	880	547	72	111	514	879	300	0	Content		499	869	17371151	2444225578
17388	09:09:14.507	00:00:17.387	1043	-1024	-768	-1	-1	-1	-1	4	598,9895	1004,306	0,3009282	0,7500255	479,099	2,947418	0	31	599	1004						Untertest2.avi	0	880	547	72	111	514	879	300	0	Content		527	893	17387774	2444242201
17405	09:09:14.524	00:00:17.404	1044	-1024	-768	-1	-1	-1	-1	4	590,9818	992,4863	0,3008301	0,7499942	478,8072	2,998546	0	31	591	992						Untertest2.avi	0	880	547	72	111	514	879	300	0	Content		519	881	17404967	2444259394
17422	09:09:14.541	00:00:17.421	1045	-1024	-768	-1	-1	-1	-1	4	572,8287	990,1233	0,3006774	0,7500199	478,4772	2,949086	0	31	573	990						Untertest2.avi	0	880	547	72	111	514	879	300	0	Content		501	879	17421592	2444276019
17438	09:09:14.557	00:00:17.438	1046	-1024	-768	-1	-1	-1	-1	4	552,3594	965,4377	0,3005985	0,7501022	478,2947	3,033351	0	31	552	965						Untertest2.avi	0	880	547	72	111	514	879	300	0	Content		480	854	17438218	2444292645
17454	09:09:14.573	00:00:17.454	1047	-1024	-768	-1	-1	-1	-1	4	579,2585	979,1746	0,30055	0,7501681	478,1659	2,921024	0	31	579	979						Untertest2.avi	0	880	547	72	111	514	879	300	0	Content		507	868	17454408	2444308835
17471	09:09:14.590	00:00:17.471	1048	-1024	-768	-1	-1	-1	-1	4	561,0378	969,0967	0,3008923	0,7502659	478,2306	2,933111	0	32	561	969						Untertest2.avi	0	880	547	72	111	451	878	633	0	Content		489	858	17471144	2444325571
17488	09:09:14.607	00:00:17.487	1049	-1024	-768	-1	-1	-1	-1	4	547,3286	994,6295	0,3013039	0,7504391	478,5093	2,950346	0	32	547	995						Untertest2.avi	0	880	547	72	111	451	878	633	0	Content		475	884	17487642	2444342069
17505	09:09:14.624	00:00:17.504	1050	-1024	-768	-1	-1	-1	-1	4	536,194	972,2031	0,3011364	0,7506058	478,0769	2,943726	0	32	536	972						Untertest2.avi	0	880	547	72	111	451	878	633	0	Content		464	861	17504833	2444359260
17522	09:09:14.641	00:00:17.521	1051	-1024	-768	-1	-1	-1	-1	4	535,1556	994,7153	0,3009003	0,7508362	477,7834	2,920548	0	32	535	995						Untertest2.avi	0	880	547	72	111	451	878	633	0	Content		463	884	17521578	2444376005
17538	09:09:14.657	00:00:17.538	1052	-1024	-768	-1	-1	-1	-1	4	543,7648	988,5194	0,3006851	0,7511306	477,7834	2,906817	0	32	544	989						Untertest2.avi	0	880	547	72	111	451	878	633	0	Content		472	878	17538205	2444392632
17554	09:09:14.673	00:00:17.554	1053	-1024	-768	-1	-1	-1	-1	4	549,7792	988,9827	0,3005416	0,7515329	478,5865	2,980112	0	32	550	989						Untertest2.avi	0	880	547	72	111	451	878	633	0	Content		478	878	17554398	2444408825
17571	09:09:14.690	00:00:17.571	1054	-1024	-768	-1	-1	-1	-1	4	561,1995	996,1227	0,3002003	0,7520613	478,5159	2,924397	0	32	561	996						Untertest2.avi	0	880	547	72	111	451	878	633	0	Content		489	885	17571006	2444425433
17588	09:09:14.707	00:00:17.587	1055	-1024	-768	-1	-1	-1	-1	4	521,3504	968,063	0,29965	0,7524468	477,9984	2,961729	0	32	521	968						Untertest2.avi	0	880	547	72	111	451	878	633	0	Content		449	857	17587753	2444442180
17605	09:09:14.724	00:00:17.604	1056	-1024	-768	-1	-1	-1	-1	4	492,8478	970,123	0,2992487	0,7526219	477,47	3,000448	0	32	493	970						Untertest2.avi	0	880	547	72	111	451	878	633	0	Content		421	859	17604694	2444459121
17621	09:09:14.740	00:00:17.620	1057	-1024	-768	-1	-1	-1	-1	4	511,8205	979,6009	0,2988843	0,7527168	477,4701	2,923082	0	32	512	980						Untertest2.avi	0	880	547	72	111	451	878	633	0	Content		440	869	17620873	2444475300
17638	09:09:14.757	00:00:17.638	1058	-1024	-768	-1	-1	-1	-1	4	501,6845	972,0093	0,2985432	0,7528729	477,373	2,849961	0	32	502	972						Untertest2.avi	0	880	547	72	111	451	878	633	0	Content		430	861	17638069	2444492496
17655	09:09:14.774	00:00:17.654	1059	-1024	-768	-1	-1	-1	-1	4	494,6305	994,7596	0,298133	0,7529805	477,373	2,881058	0	32	495	995						Untertest2.avi	0	880	547	72	111	451	878	633	0	Content		423	884	17654873	2444509300
17671	09:09:14.790	00:00:17.671	1060	-1024	-768	-1	-1	-1	-1	4	438,1905	933,0562	0,2977778	0,7530654	477,373	3,104712	0	32	438	933						Untertest2.avi	0	880	547	72	111	451	878	633	0	Content		366	822	17671498	2444525925
17688	09:09:14.807	00:00:17.687	1061	-1024	-768	-1	-1	-1	-1	4	-1024	-768	-1	-1	-1	-1	4	32	0	0						Untertest2.avi	0	880	547	72	111	451	878	633	0	Content		-72	-111	17687627	2444542054
17705	09:09:14.824	00:00:17.704	1062	-1024	-768	-1	-1	-1	-1	4	510,7068	1004,987	0,2974393	0,7528731	477,373	2,942365	0	32	511	1005						Untertest2.avi	0	880	547	72	111	451	878	633	0	Content		439	894	17704691	2444559118
17721	09:09:14.840	00:00:17.720	1063	-1024	-768	-1	-1	-1	-1	4	532,5047	991,6284	0,2972661	0,7529085	477,373	2,945053	0	32	533	992						Untertest2.avi	0	880	547	72	111	451	878	633	0	Content		461	881	17720996	2444575423
17738	09:09:14.857	00:00:17.737	1064	-1024	-768	-1	-1	-1	-1	4	532,856	995,6519	0,2968605	0,7529914	477,373	2,919883	0	32	533	996						Untertest2.avi	0	880	547	72	111	451	878	633	0	Content		461	885	17737861	2444592288
17754	09:09:14.873	00:00:17.754	1065	-1024	-768	-1	-1	-1	-1	4	552,8411	963,4338	0,2967317	0,7529867	477,373	2,953171	0	32	553	963						Untertest2.avi	0	880	547	72	111	451	878	633	0	Content		481	852	17754495	2444608922
17771	09:09:14.890	00:00:17.771	1066	-1024	-768	-1	-1	-1	-1	4	-1024	-768	-1	-1	-1	-1	4	32	0	0						Untertest2.avi	0	880	547	72	111	451	878	633	0	Content		-72	-111	17771111	2444625538
17788	09:09:14.907	00:00:17.787	1067	-1024	-768	-1	-1	-1	-1	4	533,9877	975,5608	0,2958896	0,7532462	477,373	2,974123	0	32	534	976						Untertest2.avi	0	880	547	72	111	451	878	633	0	Content		462	865	17787867	2444642294
17804	09:09:14.923	00:00:17.804	1068	-1024	-768	-1	-1	-1	-1	4	531,3343	990,4752	0,2954377	0,7537791	477,373	2,937186	0	32	531	990						Untertest2.avi	0	880	547	72	111	451	878	633	0	Content		459	879	17804488	2444658915
17821	09:09:14.940	00:00:17.821	1069	-1024	-768	-1	-1	-1	-1	4	528,6808	997,5222	0,2954459	0,7545293	478,4071	2,942394	0	32	529	998						Untertest2.avi	0	880	547	72	111	451	878	633	0	Content		457	887	17821113	2444675540
17838	09:09:14.957	00:00:17.837	1070	-1024	-768	-1	-1	-1	-1	4	524,3488	995,9438	0,2949374	0,7552075	478,4595	2,956164	0	32	524	996						Untertest2.avi	0	880	547	72	111	451	878	633	0	Content		452	885	17837731	2444692158
17854	09:09:14.973	00:00:17.854	1071	-1024	-768	-1	-1	-1	-1	4	516,7078	984,8859	0,2946012	0,7558175	478,2786	2,976456	0	32	517	985						Untertest2.avi	0	880	547	72	111	451	878	633	0	Content		445	874	17854484	2444708911
17871	09:09:14.990	00:00:17.871	1072	-1024	-768	-1	-1	-1	-1	4	522,2786	983,9259	0,2944722	0,7563121	478,2787	2,875274	0	32	522	984						Untertest2.avi	0	880	547	72	111	451	878	633	0	Content		450	873	17871303	2444725730
17887	09:09:15.006	00:00:17.887	1073	-1024	-768	-1	-1	-1	-1	4	525,6562	989,2673	0,2939375	0,7568271	478,2787	2,996553	0	32	526	989						Untertest2.avi	0	880	547	72	111	451	878	633	0	Content		454	878	17887481	2444741908
17905	09:09:15.024	00:00:17.904	1074	-1024	-768	-1	-1	-1	-1	4	516,3773	989,3769	0,2939163	0,7570717	477,0955	2,932669	0	32	516	989						Untertest2.avi	0	880	547	72	111	451	878	633	0	Content		444	878	17904678	2444759105
17921	09:09:15.040	00:00:17.920	1075	-1024	-768	-1	-1	-1	-1	4	518,1464	979,3705	0,2937413	0,7572766	477,657	2,947345	0	32	518	979						Untertest2.avi	0	880	547	72	111	451	878	633	0	Content		446	868	17920857	2444775284
17938	09:09:15.057	00:00:17.937	1076	-1024	-768	-1	-1	-1	-1	4	518,9516	986,8474	0,293564	0,7573856	478,0905	2,956097	0	32	519	987						Untertest2.avi	0	880	547	72	111	451	878	633	0	Content		447	876	17937923	2444792350
17954	09:09:15.073	00:00:17.954	1077	-1024	-768	-1	-1	-1	-1	4	528,7884	1000,542	0,2934085	0,7575322	478,4309	2,942894	0	32	529	1001						Untertest2.avi	0	880	547	72	111	451	878	633	0	Content		457	890	17954101	2444808528
17971	09:09:15.090	00:00:17.971	1078	-1024	-768	-1	-1	-1	-1	4	524,0063	973,0439	0,2932386	0,7577791	478,4918	2,98737	0	32	524	973						Untertest2.avi	0	880	547	72	111	451	878	633	0	Content		452	862	17971295	2444825722
17988	09:09:15.107	00:00:17.987	1079	-1024	-768	-1	-1	-1	-1	4	518,4619	992,5422	0,2930732	0,7580425	478,4947	2,972287	0	32	518	993						Untertest2.avi	0	880	547	72	111	451	878	633	0	Content		446	882	17987972	2444842399
18005	09:09:15.124	00:00:18.004	1080	-1024	-768	-1	-1	-1	-1	4	529,2062	988,8777	0,2930037	0,7583017	478,5727	2,990004	0	32	529	989						Untertest2.avi	0	880	547	72	111	451	878	633	0	Content		457	878	18004722	2444859149
18021	09:09:15.140	00:00:18.020	1081	-1024	-768	-1	-1	-1	-1	4	514,3009	994,7136	0,2929111	0,7586941	478,5555	2,955837	0	32	514	995						Untertest2.avi	0	880	547	72	111	451	878	633	0	Content		442	884	18020722	2444875149
18037	09:09:15.156	00:00:18.037	1082	-1024	-768	-1	-1	-1	-1	4	507,47	998,8777	0,2929109	0,7589559	478,6518	2,960396	0	32	507	999						Untertest2.avi	0	880	547	72	111	451	878	633	0	Content		435	888	18037355	2444891782
18054	09:09:15.173	00:00:18.054	1083	-1024	-768	-1	-1	-1	-1	4	509,4426	969,162	0,2929169	0,759312	478,6519	3,01719	0	32	509	969						Untertest2.avi	0	880	547	72	111	451	878	633	0	Content		437	858	18054096	2444908523
18071	09:09:15.190	00:00:18.071	1084	-1024	-768	-1	-1	-1	-1	4	516,1074	1009,341	0,2931416	0,759112	478,6519	2,866284	0	32	516	1009						Untertest2.avi	0	880	547	72	111	451	878	633	0	Content		444	898	18071287	2444925714
18088	09:09:15.207	00:00:18.087	1085	-1024	-768	-1	-1	-1	-1	4	483,2672	999,5078	0,294021	0,7597306	478,6519	2,973348	0	32	483	1000						Untertest2.avi	0	880	547	72	111	451	878	633	0	Content		411	889	18087970	2444942397
18105	09:09:15.224	00:00:18.104	1086	-1024	-768	-1	-1	-1	-1	4	-1024	-768	-1	-1	-1	-1	4		0	0						Untertest2.avi	0	880	547	72	111				0	Content		-72	-111	18104538	2444958965
18121	09:09:15.240	00:00:18.120	1087	-1024	-768	-1	-1	-1	-1	4	-1024	-768	-1	-1	-1	-1	4		0	0						Untertest2.avi	0	880	547	72	111				0	Content		-72	-111	18120718	2444975145
18138	09:09:15.257	00:00:18.137	1088	-1024	-768	-1	-1	-1	-1	4	-1024	-768	-1	-1	-1	-1	4		0	0						Untertest2.avi	0	880	547	72	111				0	Content		-72	-111	18137660	2444992087
18154	09:09:15.273	00:00:18.154	1089	-1024	-768	-1	-1	-1	-1	4	-1024	-768	-1	-1	-1	-1	4		0	0						Untertest2.avi	0	880	547	72	111				0	Content		-72	-111	18154206	2445008633
18171	09:09:15.290	00:00:18.170	1090	-1024	-768	-1	-1	-1	-1	4	-1024	-768	-1	-1	-1	-1	4		0	0						Untertest2.avi	0	880	547	72	111				0	Content		-72	-111	18170960	2445025387
18188	09:09:15.307	00:00:18.187	1091	-1024	-768	-1	-1	-1	-1	4	-1024	-768	-1	-1	-1	-1	4		0	0						Untertest2.avi	0	880	547	72	111				0	Content		-72	-111	18187582	2445042009
18204	09:09:15.323	00:00:18.204	1092	-1024	-768	-1	-1	-1	-1	4	-1024	-768	-1	-1	-1	-1	4		0	0						Untertest2.avi	0	880	547	72	111				0	Content		-72	-111	18204206	2445058633
18221	09:09:15.340	00:00:18.220	1093	-1024	-768	-1	-1	-1	-1	4	-1024	-768	-1	-1	-1	-1	4		0	0						Untertest2.avi	0	880	547	72	111				0	Content		-72	-111	18220955	2445075382
18238	09:09:15.357	00:00:18.237	1094	-1024	-768	-1	-1	-1	-1	4	-1024	-768	-1	-1	-1	-1	4		0	0						Untertest2.avi	0	880	547	72	111				0	Content		-72	-111	18237579	2445092006
18254	09:09:15.373	00:00:18.254	1095	-1024	-768	-1	-1	-1	-1	4	-1024	-768	-1	-1	-1	-1	4		0	0						Untertest2.avi	0	880	547	72	111				0	Content		-72	-111	18254202	2445108629
18271	09:09:15.390	00:00:18.270	1096	-1024	-768	-1	-1	-1	-1	4	-1024	-768	-1	-1	-1	-1	4		0	0						Untertest2.avi	0	880	547	72	111				0	Content		-72	-111	18270829	2445125256
18287	09:09:15.406	00:00:18.287	1097	-1024	-768	-1	-1	-1	-1	4	-1024	-768	-1	-1	-1	-1	4		0	0						Untertest2.avi	0	880	547	72	111				0	Content		-72	-111	18287453	2445141880
18304	09:09:15.423	00:00:18.303	1098	-1024	-768	-1	-1	-1	-1	4	-1024	-768	-1	-1	-1	-1	4		0	0						Untertest2.avi	0	880	547	72	111				0	Content		-72	-111	18303952	2445158379
18321	09:09:15.440	00:00:18.321	1099	-1024	-768	-1	-1	-1	-1	4	-1024	-768	-1	-1	-1	-1	4		0	0						Untertest2.avi	0	880	547	72	111				0	Content		-72	-111	18321069	2445175496
18338	09:09:15.457	00:00:18.337	1100	-1024	-768	-1	-1	-1	-1	4	-1024	-768	-1	-1	-1	-1	4		0	0						Untertest2.avi	0	880	547	72	111				0	Content		-72	-111	18337766	2445192193
18354	09:09:15.473	00:00:18.354	1101	-1024	-768	-1	-1	-1	-1	4	-1024	-768	-1	-1	-1	-1	4		0	0						Untertest2.avi	0	880	547	72	111				0	Content		-72	-111	18354446	2445208873
18371	09:09:15.490	00:00:18.370	1102	-1024	-768	-1	-1	-1	-1	4	-1024	-768	-1	-1	-1	-1	4		0	0						Untertest2.avi	0	880	547	72	111				0	Content		-72	-111	18370570	2445224997
18387	09:09:15.506	00:00:18.387	1103	-1024	-768	-1	-1	-1	-1	4	-1024	-768	-1	-1	-1	-1	4		0	0						Untertest2.avi	0	880	547	72	111				0	Content		-72	-111	18387193	2445241620
18403	09:09:15.522	00:00:18.403	1104	-1024	-768	-1	-1	-1	-1	4	-1024	-768	-1	-1	-1	-1	4		0	0						Untertest2.avi	0	880	547	72	111				0	Content		-72	-111	18403321	2445257748
18420	09:09:15.539	00:00:18.419	1105	-1024	-768	-1	-1	-1	-1	4	-1024	-768	-1	-1	-1	-1	4		0	0						Untertest2.avi	0	880	547	72	111				0	Content		-72	-111	18419817	2445274244
18437	09:09:15.556	00:00:18.436	1106	-1024	-768	-1	-1	-1	-1	4	-1024	-768	-1	-1	-1	-1	4		0	0						Untertest2.avi	0	880	547	72	111				0	Content		-72	-111	18436567	2445290994
18454	09:09:15.573	00:00:18.453	1107	-1024	-768	-1	-1	-1	-1	4	-1024	-768	-1	-1	-1	-1	4		0	0						Untertest2.avi	0	880	547	72	111				0	Content		-72	-111	18453634	2445308061
18471	09:09:15.590	00:00:18.471	1108	-1024	-768	-1	-1	-1	-1	4	-1024	-768	-1	-1	-1	-1	4		0	0						Untertest2.avi	0	880	547	72	111				0	Content		-72	-111	18471008	2445325435
18488	09:09:15.607	00:00:18.488	1109	-1024	-768	-1	-1	-1	-1	4	-1024	-768	-1	-1	-1	-1	4		0	0						Untertest2.avi	0	880	547	72	111				0	Content		-72	-111	18488266	2445342693
18503	09:09:15.622	00:00:18.503	1110	-1024	-768	-1	-1	-1	-1	4	-1024	-768	-1	-1	-1	-1	4		0	0						Untertest2.avi	0	880	547	72	111				0	Content		-72	-111	18503183	2445357610
18520	09:09:15.639	00:00:18.519	1111	-1024	-768	-1	-1	-1	-1	4	-1024	-768	-1	-1	-1	-1	4		0	0						Untertest2.avi	0	880	547	72	111				0	Content		-72	-111	18519805	2445374232
18537	09:09:15.656	00:00:18.536	1112	-1024	-768	-1	-1	-1	-1	4	-1024	-768	-1	-1	-1	-1	4		0	0						Untertest2.avi	0	880	547	72	111				0	Content		-72	-111	18536557	2445390984
18553	09:09:15.672	00:00:18.553	1113	-1024	-768	-1	-1	-1	-1	4	-1024	-768	-1	-1	-1	-1	4		0	0						Untertest2.avi	0	880	547	72	111				0	Content		-72	-111	18553178	2445407605
18570	09:09:15.689	00:00:18.569	1114	-1024	-768	-1	-1	-1	-1	4	-1024	-768	-1	-1	-1	-1	4		0	0						Untertest2.avi	0	880	547	72	111				0	Content		-72	-111	18569802	2445424229
18586	09:09:15.705	00:00:18.586	1115	-1024	-768	-1	-1	-1	-1	4	-1024	-768	-1	-1	-1	-1	4		0	0						Untertest2.avi	0	880	547	72	111				0	Content		-72	-111	18586425	2445440852
18604	09:09:15.723	00:00:18.603	1116	-1024	-768	-1	-1	-1	-1	4	-1024	-768	-1	-1	-1	-1	4		0	0						Untertest2.avi	0	880	547	72	111				0	Content		-72	-111	18603619	2445458046
18621	09:09:15.740	00:00:18.620	1117	-1024	-768	-1	-1	-1	-1	4	-1024	-768	-1	-1	-1	-1	4		0	0						Untertest2.avi	0	880	547	72	111				0	Content		-72	-111	18620866	2445475293
18638	09:09:15.757	00:00:18.638	1118	-1024	-768	-1	-1	-1	-1	4	-1024	-768	-1	-1	-1	-1	4		0	0						Untertest2.avi	0	880	547	72	111				0	Content		-72	-111	18638113	2445492540
18653	09:09:15.772	00:00:18.653	1119	-1024	-768	-1	-1	-1	-1	4	-1024	-768	-1	-1	-1	-1	4		0	0						Untertest2.avi	0	880	547	72	111				0	Content		-72	-111	18653042	2445507469
18670	09:09:15.789	00:00:18.669	1120	-1024	-768	-1	-1	-1	-1	4	-1024	-768	-1	-1	-1	-1	4		0	0						Untertest2.avi	0	880	547	72	111				0	Content		-72	-111	18669666	2445524093
18686	09:09:15.805	00:00:18.686	1121	-1024	-768	-1	-1	-1	-1	4	-1024	-768	-1	-1	-1	-1	4		0	0						Untertest2.avi	0	880	547	72	111				0	Content		-72	-111	18686413	2445540840
18703	09:09:15.822	00:00:18.703	1122	-1024	-768	-1	-1	-1	-1	4	-1024	-768	-1	-1	-1	-1	4		0	0						Untertest2.avi	0	880	547	72	111				0	Content		-72	-111	18703044	2445557471
18720	09:09:15.839	00:00:18.719	1123	-1024	-768	-1	-1	-1	-1	4	-1024	-768	-1	-1	-1	-1	4		0	0						Untertest2.avi	0	880	547	72	111				0	Content		-72	-111	18719663	2445574090
18736	09:09:15.855	00:00:18.736	1124	-1024	-768	-1	-1	-1	-1	4	-1024	-768	-1	-1	-1	-1	4		0	0						Untertest2.avi	0	880	547	72	111				0	Content		-72	-111	18736287	2445590714
18753	09:09:15.872	00:00:18.753	1125	-1024	-768	-1	-1	-1	-1	4	-1024	-768	-1	-1	-1	-1	4		0	0						Untertest2.avi	0	880	547	72	111				0	Content		-72	-111	18753483	2445607910
18771	09:09:15.890	00:00:18.770	1126	-1024	-768	-1	-1	-1	-1	4	-1024	-768	-1	-1	-1	-1	4		0	0						Untertest2.avi	0	880	547	72	111				0	Content		-72	-111	18770858	2445625285
18788	09:09:15.907	00:00:18.788	1127	-1024	-768	-1	-1	-1	-1	4	-1024	-768	-1	-1	-1	-1	4		0	0						Untertest2.avi	0	880	547	72	111				0	Content		-72	-111	18788104	2445642531
18803	09:09:15.922	00:00:18.802	1128	-1024	-768	-1	-1	-1	-1	4	-1024	-768	-1	-1	-1	-1	4		0	0						Untertest2.avi	0	880	547	72	111				0	Content		-72	-111	18802904	2445657331
18820	09:09:15.939	00:00:18.819	1129	-1024	-768	-1	-1	-1	-1	4	-1024	-768	-1	-1	-1	-1	4		0	0						Untertest2.avi	0	880	547	72	111				0	Content		-72	-111	18819654	2445674081
18836	09:09:15.955	00:00:18.836	1130	-1024	-768	-1	-1	-1	-1	4	-1024	-768	-1	-1	-1	-1	4		0	0						Untertest2.avi	0	880	547	72	111				0	Content		-72	-111	18836279	2445690706
18853	09:09:15.972	00:00:18.852	1131	-1024	-768	-1	-1	-1	-1	4	-1024	-768	-1	-1	-1	-1	4		0	0						Untertest2.avi	0	880	547	72	111				0	Content		-72	-111	18852901	2445707328
18870	09:09:15.989	00:00:18.869	1132	-1024	-768	-1	-1	-1	-1	4	-1024	-768	-1	-1	-1	-1	4		0	0						Untertest2.avi	0	880	547	72	111				0	Content		-72	-111	18869524	2445723951
18886	09:09:16.005	00:00:18.886	1133	-1024	-768	-1	-1	-1	-1	4	-1024	-768	-1	-1	-1	-1	4		0	0						Untertest2.avi	0	880	547	72	111				0	Content		-72	-111	18886150	2445740577
18903	09:09:16.022	00:00:18.903	1134	-1024	-768	-1	-1	-1	-1	4	-1024	-768	-1	-1	-1	-1	4		0	0						Untertest2.avi	0	880	547	72	111				0	Content		-72	-111	18903344	2445757771
18921	09:09:16.040	00:00:18.920	1135	-1024	-768	-1	-1	-1	-1	4	-1024	-768	-1	-1	-1	-1	4		0	0						Untertest2.avi	0	880	547	72	111				0	Content		-72	-111	18920718	2445775145
18938	09:09:16.057	00:00:18.937	1136	-1024	-768	-1	-1	-1	-1	4	-1024	-768	-1	-1	-1	-1	4		0	0						Untertest2.avi	0	880	547	72	111				0	Content		-72	-111	18937965	2445792392
18953	09:09:16.072	00:00:18.952	1137	-1024	-768	-1	-1	-1	-1	4	-1024	-768	-1	-1	-1	-1	4		0	0						Untertest2.avi	0	880	547	72	111				0	Content		-72	-111	18952898	2445807325
18970	09:09:16.089	00:00:18.969	1138	-1024	-768	-1	-1	-1	-1	4	-1024	-768	-1	-1	-1	-1	4		0	0						Untertest2.avi	0	880	547	72	111				0	Content		-72	-111	18969521	2445823948
18986	09:09:16.105	00:00:18.986	1139	-1024	-768	-1	-1	-1	-1	4	-1024	-768	-1	-1	-1	-1	4		0	0						Untertest2.avi	0	880	547	72	111				0	Content		-72	-111	18986268	2445840695
19003	09:09:16.122	00:00:19.002	1140	-1024	-768	-1	-1	-1	-1	4	-1024	-768	-1	-1	-1	-1	4		0	0						Untertest2.avi	0	880	547	72	111				0	Content		-72	-111	19002892	2445857319
19020	09:09:16.139	00:00:19.019	1141	-1024	-768	-1	-1	-1	-1	4	-1024	-768	-1	-1	-1	-1	4		0	0						Untertest2.avi	0	880	547	72	111				0	Content		-72	-111	19019516	2445873943
19036	09:09:16.155	00:00:19.036	1142	-1024	-768	-1	-1	-1	-1	4	-1024	-768	-1	-1	-1	-1	4		0	0						Untertest2.avi	0	880	547	72	111				0	Content		-72	-111	19036139	2445890566
19053	09:09:16.172	00:00:19.053	1143	-1024	-768	-1	-1	-1	-1	4	-1024	-768	-1	-1	-1	-1	4		0	0						Untertest2.avi	0	880	547	72	111				0	Content		-72	-111	19053214	2445907641
19071	09:09:16.190	00:00:19.070	1144	-1024	-768	-1	-1	-1	-1	4	-1024	-768	-1	-1	-1	-1	4		0	0						Untertest2.avi	0	880	547	72	111				0	Content		-72	-111	19070581	2445925008
19088	09:09:16.207	00:00:19.087	1145	-1024	-768	-1	-1	-1	-1	4	-1024	-768	-1	-1	-1	-1	4		0	0						Untertest2.avi	0	880	547	72	111				0	Content		-72	-111	19087953	2445942380
19103	09:09:16.222	00:00:19.102	1146	-1024	-768	-1	-1	-1	-1	4	-1024	-768	-1	-1	-1	-1	4		0	0						Untertest2.avi	0	880	547	72	111				0	Content		-72	-111	19102757	2445957184
19119	09:09:16.238	00:00:19.119	1147	-1024	-768	-1	-1	-1	-1	4	-1024	-768	-1	-1	-1	-1	4		0	0						Untertest2.avi	0	880	547	72	111				0	Content		-72	-111	19119381	2445973808
19136	09:09:16.255	00:00:19.136	1148	-1024	-768	-1	-1	-1	-1	4	-1024	-768	-1	-1	-1	-1	4		0	0						Untertest2.avi	0	880	547	72	111				0	Content		-72	-111	19136130	2445990557
19153	09:09:16.272	00:00:19.152	1149	-1024	-768	-1	-1	-1	-1	4	-1024	-768	-1	-1	-1	-1	4		0	0						Untertest2.avi	0	880	547	72	111				0	Content		-72	-111	19152753	2446007180
19169	09:09:16.288	00:00:19.169	1150	-1024	-768	-1	-1	-1	-1	4	-1024	-768	-1	-1	-1	-1	4		0	0						Untertest2.avi	0	880	547	72	111				0	Content		-72	-111	19169376	2446023803
19186	09:09:16.305	00:00:19.186	1151	-1024	-768	-1	-1	-1	-1	4	-1024	-768	-1	-1	-1	-1	4		0	0						Untertest2.avi	0	880	547	72	111				0	Content		-72	-111	19186000	2446040427
19203	09:09:16.322	00:00:19.203	1152	-1024	-768	-1	-1	-1	-1	4	-1024	-768	-1	-1	-1	-1	4		0	0						Untertest2.avi	0	880	547	72	111				0	Content		-72	-111	19203194	2446057621
19221	09:09:16.340	00:00:19.220	1153	-1024	-768	-1	-1	-1	-1	4	-1024	-768	-1	-1	-1	-1	4		0	0						Untertest2.avi	0	880	547	72	111				0	Content		-72	-111	19220567	2446074994
19238	09:09:16.357	00:00:19.237	1154	-1024	-768	-1	-1	-1	-1	4	-1024	-768	-1	-1	-1	-1	4		0	0						Untertest2.avi	0	880	547	72	111				0	Content		-72	-111	19237813	2446092240
19253	09:09:16.372	00:00:19.252	1155	-1024	-768	-1	-1	-1	-1	4	-1024	-768	-1	-1	-1	-1	4		0	0						Untertest2.avi	0	880	547	72	111				0	Content		-72	-111	19252616	2446107043
19269	09:09:16.388	00:00:19.269	1156	-1024	-768	-1	-1	-1	-1	4	-1024	-768	-1	-1	-1	-1	4		0	0						Untertest2.avi	0	880	547	72	111				0	Content		-72	-111	19269368	2446123795
19286	09:09:16.405	00:00:19.285	1157	-1024	-768	-1	-1	-1	-1	4	-1024	-768	-1	-1	-1	-1	4		0	0						Untertest2.avi	0	880	547	72	111				0	Content		-72	-111	19285992	2446140419
19303	09:09:16.422	00:00:19.302	1158	-1024	-768	-1	-1	-1	-1	4	-1024	-768	-1	-1	-1	-1	4		0	0						Untertest2.avi	0	880	547	72	111				0	Content		-72	-111	19302615	2446157042
19319	09:09:16.438	00:00:19.319	1159	-1024	-768	-1	-1	-1	-1	4	-1024	-768	-1	-1	-1	-1	4		0	0						Untertest2.avi	0	880	547	72	111				0	Content		-72	-111	19319240	2446173667
19336	09:09:16.455	00:00:19.335	1160	-1024	-768	-1	-1	-1	-1	4	-1024	-768	-1	-1	-1	-1	4		0	0						Untertest2.avi	0	880	547	72	111				0	Content		-72	-111	19335865	2446190292
19353	09:09:16.472	00:00:19.353	1161	-1024	-768	-1	-1	-1	-1	4	-1024	-768	-1	-1	-1	-1	4		0	0						Untertest2.avi	0	880	547	72	111				0	Content		-72	-111	19353058	2446207485
19370	09:09:16.489	00:00:19.370	1162	-1024	-768	-1	-1	-1	-1	4	-1024	-768	-1	-1	-1	-1	4		0	0						Untertest2.avi	0	880	547	72	111				0	Content		-72	-111	19370431	2446224858
19388	09:09:16.507	00:00:19.387	1163	-1024	-768	-1	-1	-1	-1	4	-1024	-768	-1	-1	-1	-1	4		0	0						Untertest2.avi	0	880	547	72	111				0	Content		-72	-111	19387677	2446242104
19403	09:09:16.522	00:00:19.402	1164	-1024	-768	-1	-1	-1	-1	4	-1024	-768	-1	-1	-1	-1	4		0	0						Untertest2.avi	0	880	547	72	111				0	Content		-72	-111	19402604	2446257031
19419	09:09:16.538	00:00:19.419	1165	-1024	-768	-1	-1	-1	-1	4	-1024	-768	-1	-1	-1	-1	4		0	0						Untertest2.avi	0	880	547	72	111				0	Content		-72	-111	19419225	2446273652
19436	09:09:16.555	00:00:19.435	1166	-1024	-768	-1	-1	-1	-1	4	-1024	-768	-1	-1	-1	-1	4		0	0						Untertest2.avi	0	880	547	72	111				0	Content		-72	-111	19435973	2446290400
19453	09:09:16.572	00:00:19.452	1167	-1024	-768	-1	-1	-1	-1	4	-1024	-768	-1	-1	-1	-1	4		0	0						Untertest2.avi	0	880	547	72	111				0	Content		-72	-111	19452599	2446307026
19469	09:09:16.588	00:00:19.469	1168	-1024	-768	-1	-1	-1	-1	4	-1024	-768	-1	-1	-1	-1	4		0	0						Untertest2.avi	0	880	547	72	111				0	Content		-72	-111	19469221	2446323648
19486	09:09:16.605	00:00:19.485	1169	-1024	-768	-1	-1	-1	-1	4	-1024	-768	-1	-1	-1	-1	4		0	0						Untertest2.avi	0	880	547	72	111				0	Content		-72	-111	19485843	2446340270
19503	09:09:16.622	00:00:19.502	1170	-1024	-768	-1	-1	-1	-1	4	-1024	-768	-1	-1	-1	-1	4		0	0						Untertest2.avi	0	880	547	72	111				0	Content		-72	-111	19502912	2446357339
19520	09:09:16.639	00:00:19.520	1171	-1024	-768	-1	-1	-1	-1	4	-1024	-768	-1	-1	-1	-1	4		0	0						Untertest2.avi	0	880	547	72	111				0	Content		-72	-111	19520285	2446374712
19538	09:09:16.657	00:00:19.537	1172	-1024	-768	-1	-1	-1	-1	4	-1024	-768	-1	-1	-1	-1	4		0	0						Untertest2.avi	0	880	547	72	111				0	Content		-72	-111	19537534	2446391961
19552	09:09:16.671	00:00:19.552	1173	-1024	-768	-1	-1	-1	-1	4	-1024	-768	-1	-1	-1	-1	4		0	0						Untertest2.avi	0	880	547	72	111				0	Content		-72	-111	19552465	2446406892
19569	09:09:16.688	00:00:19.569	1174	-1024	-768	-1	-1	-1	-1	4	-1024	-768	-1	-1	-1	-1	4		0	0						Untertest2.avi	0	880	547	72	111				0	Content		-72	-111	19569090	2446423517
19586	09:09:16.705	00:00:19.585	1175	-1024	-768	-1	-1	-1	-1	4	-1024	-768	-1	-1	-1	-1	4		0	0						Untertest2.avi	0	880	547	72	111				0	Content		-72	-111	19585838	2446440265
19602	09:09:16.721	00:00:19.602	1176	-1024	-768	-1	-1	-1	-1	4	-1024	-768	-1	-1	-1	-1	4		0	0						Untertest2.avi	0	880	547	72	111				0	Content		-72	-111	19602461	2446456888
19619	09:09:16.738	00:00:19.619	1177	-1024	-768	-1	-1	-1	-1	4	-1024	-768	-1	-1	-1	-1	4		0	0						Untertest2.avi	0	880	547	72	111				0	Content		-72	-111	19619082	2446473509
19636	09:09:16.755	00:00:19.635	1178	-1024	-768	-1	-1	-1	-1	4	-1024	-768	-1	-1	-1	-1	4		0	0						Untertest2.avi	0	880	547	72	111				0	Content		-72	-111	19635707	2446490134
19653	09:09:16.772	00:00:19.652	1179	-1024	-768	-1	-1	-1	-1	4	-1024	-768	-1	-1	-1	-1	4		0	0						Untertest2.avi	0	880	547	72	111				0	Content		-72	-111	19652902	2446507329
19670	09:09:16.789	00:00:19.670	1180	-1024	-768	-1	-1	-1	-1	4	-1024	-768	-1	-1	-1	-1	4		0	0						Untertest2.avi	0	880	547	72	111				0	Content		-72	-111	19670273	2446524700
19688	09:09:16.807	00:00:19.687	1181	-1024	-768	-1	-1	-1	-1	4	-1024	-768	-1	-1	-1	-1	4		0	0						Untertest2.avi	0	880	547	72	111				0	Content		-72	-111	19687521	2446541948
19702	09:09:16.821	00:00:19.702	1182	-1024	-768	-1	-1	-1	-1	4	-1024	-768	-1	-1	-1	-1	4		0	0						Untertest2.avi	0	880	547	72	111				0	Content		-72	-111	19702327	2446556754
19719	09:09:16.838	00:00:19.719	1183	-1024	-768	-1	-1	-1	-1	4	-1024	-768	-1	-1	-1	-1	4		0	0						Untertest2.avi	0	880	547	72	111				0	Content		-72	-111	19719081	2446573508
19736	09:09:16.855	00:00:19.735	1184	-1024	-768	-1	-1	-1	-1	4	-1024	-768	-1	-1	-1	-1	4		0	0						Untertest2.avi	0	880	547	72	111				0	Content		-72	-111	19735709	2446590136
19752	09:09:16.871	00:00:19.752	1185	-1024	-768	-1	-1	-1	-1	4	-1024	-768	-1	-1	-1	-1	4		0	0						Untertest2.avi	0	880	547	72	111				0	Content		-72	-111	19752328	2446606755
19770	09:09:16.889	00:00:19.770	1186	-1024	-768	-1	-1	-1	-1	4	-1024	-768	-1	-1	-1	-1	4		0	0						Untertest2.avi	0	880	547	72	111				0	Content		-72	-111	19770020	2446624447
19786	09:09:16.905	00:00:19.786	1187	-1024	-768	-1	-1	-1	-1	4	-1024	-768	-1	-1	-1	-1	4		0	0						Untertest2.avi	0	880	547	72	111				0	Content		-72	-111	19786448	2446640875
19803	09:09:16.922	00:00:19.803	1188	529,3663	981,9156	0,3209762	0,7496829	516,9995	3,22559	3	605,9537	1022,201	0,3210296	0,7496803	516,9995	3,20565	1	33	606	1022						Untertest2.avi	0	880	547	72	111	616	919	217	0	Content		534	911	19803198	2446657625
19820	09:09:16.939	00:00:19.819	1189	497,9858	971,8018	0,3210937	0,7478811	516,9995	3,362312	3	572,3661	1011,388	0,3211471	0,7478784	516,9995	3,341166	1	33	572	1011						Untertest2.avi	0	880	547	72	111	616	919	217	0	Content		500	900	19819572	2446673999
19836	09:09:16.955	00:00:19.836	1190	482,7404	988,6525	0,321175	0,746717	516,9995	3,429223	3	556,368	1029,8	0,3212284	0,7467144	516,9995	3,407884	1	33	556	1030						Untertest2.avi	0	880	547	72	111	616	919	217	0	Content		484	919	19836193	2446690620
19853	09:09:16.972	00:00:19.853	1191	-1024	-768	-1	-1	-1	-1	4	-1024	-768	-1	-1	-1	-1	4	33	0	0						Untertest2.avi	0	880	547	72	111	616	919	217	0	Content		-72	-111	19853079	2446707506
19870	09:09:16.989	00:00:19.869	1192	-1024	-768	-1	-1	-1	-1	4	-1024	-768	-1	-1	-1	-1	4	33	0	0						Untertest2.avi	0	880	547	72	111	616	919	217	0	Content		-72	-111	19869815	2446724242
19886	09:09:17.005	00:00:19.886	1193	606,3623	993,1987	0,3220486	0,7457294	516,9995	3,135309	3	688,345	1034,158	0,3221021	0,7457268	516,9995	3,116077	1	33	688	1034						Untertest2.avi	0	880	547	72	111	616	919	217	0	Content		616	923	19886439	2446740866
19903	09:09:17.022	00:00:19.903	1194	-1024	-768	-1	-1	-1	-1	4	-1024	-768	-1	-1	-1	-1	4	33	0	0						Untertest2.avi	0	880	547	72	111	616	919	217	0	Content		-72	-111	19903056	2446757483
19920	09:09:17.039	00:00:19.919	1195	-1024	-768	-1	-1	-1	-1	4	-1024	-768	-1	-1	-1	-1	4	33	0	0						Untertest2.avi	0	880	547	72	111	616	919	217	0	Content		-72	-111	19919811	2446774238
19936	09:09:17.055	00:00:19.936	1196	612,2714	998,8276	0,322084	0,748255	516,9995	3,0583	3	694,7854	1040,236	0,3221374	0,7482524	516,9995	3,039788	1	33	695	1040						Untertest2.avi	0	880	547	72	111	616	919	217	0	Content		623	929	19936299	2446790726
19953	09:09:17.072	00:00:19.953	1197	-1024	-768	-1	-1	-1	-1	4	-1024	-768	-1	-1	-1	-1	4	33	0	0						Untertest2.avi	0	880	547	72	111	616	919	217	0	Content		-72	-111	19953073	2446807500
19970	09:09:17.089	00:00:19.969	1198	-1024	-768	-1	-1	-1	-1	4	-1024	-768	-1	-1	-1	-1	4	33	0	0						Untertest2.avi	0	880	547	72	111	616	919	217	0	Content		-72	-111	19969680	2446824107
19986	09:09:17.105	00:00:19.986	1199	710,0298	895,1442	0,3162669	0,7535273	494,8377	3,118144	3	784,3551	927,5352	0,3162345	0,7535182	494,8377	3,098353	1	33	784	928						Untertest2.avi	0	880	547	72	111	616	919	217	0	Content		712	817	19986429	2446840856
20003	09:09:17.122	00:00:20.002	1200	923,6596	841,0421	0,3122976	0,7534248	480,193	3,002483	3	1012,2	868,1638	0,3122635	0,7534152	480,193	2,984988	1	33	1012	868						Untertest2.avi	0	880	547	72	111	616	919	217	0	Content		940	757	20002677	2446857104
20020	09:09:17.139	00:00:20.019	1201	-1024	-768	-1	-1	-1	-1	4	-1024	-768	-1	-1	-1	-1	4	34	0	0						Untertest2.avi	0	880	547	72	111	1992	552	316	0	Content		-72	-111	20019996	2446874423
20037	09:09:17.156	00:00:20.036	1202	-1024	-768	-1	-1	-1	-1	4	-1024	-768	-1	-1	-1	-1	4	34	0	0						Untertest2.avi	0	880	547	72	111	1992	552	316	0	Content		-72	-111	20036617	2446891044
20053	09:09:17.172	00:00:20.053	1203	-1024	-768	-1	-1	-1	-1	4	-1024	-768	-1	-1	-1	-1	4	34	0	0						Untertest2.avi	0	880	547	72	111	1992	552	316	0	Content		-72	-111	20053295	2446907722
20069	09:09:17.188	00:00:20.069	1204	-1024	-768	-1	-1	-1	-1	4	-1024	-768	-1	-1	-1	-1	4	34	0	0						Untertest2.avi	0	880	547	72	111	1992	552	316	0	Content		-72	-111	20069416	2446923843
20086	09:09:17.205	00:00:20.086	1205	-1024	-768	-1	-1	-1	-1	4	-1024	-768	-1	-1	-1	-1	4	34	0	0						Untertest2.avi	0	880	547	72	111	1992	552	316	0	Content		-72	-111	20086166	2446940593
20103	09:09:17.222	00:00:20.102	1206	-1024	-768	-1	-1	-1	-1	4	-1024	-768	-1	-1	-1	-1	4	34	0	0						Untertest2.avi	0	880	547	72	111	1992	552	316	0	Content		-72	-111	20102914	2446957341
20120	09:09:17.239	00:00:20.119	1207	2861,21	621,8384	0,2847881	0,7536886	547,0566	3,545052	1	2098,625	704,1199	0,3045447	0,7537776	480,1931	2,841397	3	34	2861	622						Untertest2.avi	0	880	547	72	111	1992	552	316	0	Content		2789	511	20119538	2446973965
20136	09:09:17.255	00:00:20.136	1208	-1024	-768	-1	-1	-1	-1	4	-1024	-768	-1	-1	-1	-1	4	34	0	0						Untertest2.avi	0	880	547	72	111	1992	552	316	0	Content		-72	-111	20136286	2446990713
20153	09:09:17.272	00:00:20.152	1209	-1024	-768	-1	-1	-1	-1	4	-1024	-768	-1	-1	-1	-1	4	34	0	0						Untertest2.avi	0	880	547	72	111	1992	552	316	0	Content		-72	-111	20152909	2447007336
20170	09:09:17.289	00:00:20.169	1210	2063,969	662,8341	0,3014516	0,7555384	487,1829	2,897624	1	2520,498	654,1374	0,3014848	0,7555294	487,1829	3,017214	3	34	2064	663						Untertest2.avi	0	880	547	72	111	1992	552	316	0	Content		1992	552	20169772	2447024199
20186	09:09:17.305	00:00:20.186	1211	2063,969	662,8341	0,2993776	0,7563568	491,5208	2,897624	1	2520,498	654,1374	0,2993776	0,7563568	491,5208	3,017214	3	34	2064	663						Untertest2.avi	0	880	547	72	111	1992	552	316	0	Content		1992	552	20186044	2447040471
20203	09:09:17.322	00:00:20.202	1212	-1024	-768	-1	-1	-1	-1	4	-1024	-768	-1	-1	-1	-1	4	34	0	0						Untertest2.avi	0	880	547	72	111	1992	552	316	0	Content		-72	-111	20202904	2447057331
20219	09:09:17.338	00:00:20.219	1213	2056,851	674,0861	0,2989328	0,7563788	488,0533	3,002123	1	2533,321	666,44	0,2989659	0,7563698	488,0533	3,142716	3	34	2057	674						Untertest2.avi	0	880	547	72	111	1992	552	316	0	Content		1985	563	20219278	2447073705
20236	09:09:17.355	00:00:20.236	1214	2055,269	676,5865	0,2991726	0,7571622	485,6212	3,025345	1	2536,171	669,174	0,2991726	0,7571622	485,6212	3,170606	3	34	2055	677						Untertest2.avi	0	880	547	72	111	1992	552	316	0	Content		1983	566	20236347	2447090774
20253	09:09:17.372	00:00:20.252	1215	1974,512	658,8522	0,299306	0,7568926	482,9946	2,948084	1	2387,743	650,5842	0,2993397	0,7568834	482,9946	3,06174	3	34	1975	659						Untertest2.avi	0	880	547	72	111	1992	552	316	0	Content		1903	548	20252775	2447107202
20269	09:09:17.388	00:00:20.269	1216	1885,086	674,2922	0,3029117	0,7565895	470,3957	2,896021	1	2252,461	670,6614	0,3029468	0,7565799	470,3957	2,993037	3	34	1885	674						Untertest2.avi	0	880	547	72	111	1992	552	316	0	Content		1813	563	20269277	2447123704
20286	09:09:17.405	00:00:20.285	1217	2070,781	685,0165	0,2986567	0,756426	481,5216	3,043327	1	2609,087	675,3958	0,2986905	0,7564168	481,5216	3,228275	3	34	2071	685						Untertest2.avi	0	880	547	72	111	1992	552	316	0	Content		1999	574	20285897	2447140324
20303	09:09:17.422	00:00:20.302	1218	2091,131	659,8584	0,295352	0,7563219	489,2979	3,176664	1	2688,322	638,8939	0,295385	0,756313	489,2979	3,40414	3	34	2091	660						Untertest2.avi	0	880	547	72	111	1992	552	316	0	Content		2019	549	20302966	2447157393
20320	09:09:17.439	00:00:20.319	1219	2198,91	675,3045	0,2927912	0,7560815	495,4603	3,139517	1	2930,352	652,8005	0,2928235	0,7560728	495,4603	3,421046	3	34	2199	675						Untertest2.avi	0	880	547	72	111	1992	552	316	0	Content		2127	564	20319646	2447174073
20336	09:09:17.455	00:00:20.336	1220	-1024	-768	-1	-1	-1	-1	4	-1024	-768	-1	-1	-1	-1	4		0	0						Untertest2.avi	0	880	547	72	111				0	Content		-72	-111	20336214	2447190641
20353	09:09:17.472	00:00:20.352	1221	-1024	-768	-1	-1	-1	-1	4	-1024	-768	-1	-1	-1	-1	4		0	0						Untertest2.avi	0	880	547	72	111				0	Content		-72	-111	20352518	2447206945
20369	09:09:17.488	00:00:20.369	1222	-1024	-768	-1	-1	-1	-1	4	-1024	-768	-1	-1	-1	-1	4		0	0						Untertest2.avi	0	880	547	72	111				0	Content		-72	-111	20369142	2447223569
20386	09:09:17.505	00:00:20.385	1223	-1024	-768	-1	-1	-1	-1	4	-1024	-768	-1	-1	-1	-1	4		0	0						Untertest2.avi	0	880	547	72	111				0	Content		-72	-111	20385885	2447240312
20403	09:09:17.522	00:00:20.402	1224	-1024	-768	-1	-1	-1	-1	4	-1024	-768	-1	-1	-1	-1	4		0	0						Untertest2.avi	0	880	547	72	111				0	Content		-72	-111	20402759	2447257186
20419	09:09:17.538	00:00:20.419	1225	-1024	-768	-1	-1	-1	-1	4	-1024	-768	-1	-1	-1	-1	4		0	0						Untertest2.avi	0	880	547	72	111				0	Content		-72	-111	20419383	2447273810
20436	09:09:17.555	00:00:20.436	1226	-1024	-768	-1	-1	-1	-1	4	-1024	-768	-1	-1	-1	-1	4		0	0						Untertest2.avi	0	880	547	72	111				0	Content		-72	-111	20436019	2447290446
20453	09:09:17.572	00:00:20.452	1227	-1024	-768	-1	-1	-1	-1	4	-1024	-768	-1	-1	-1	-1	4		0	0						Untertest2.avi	0	880	547	72	111				0	Content		-72	-111	20452635	2447307062
20469	09:09:17.588	00:00:20.469	1228	-1024	-768	-1	-1	-1	-1	4	-1024	-768	-1	-1	-1	-1	4		0	0						Untertest2.avi	0	880	547	72	111				0	Content		-72	-111	20469383	2447323810
20486	09:09:17.605	00:00:20.486	1229	-1024	-768	-1	-1	-1	-1	4	-1024	-768	-1	-1	-1	-1	4		0	0						Untertest2.avi	0	880	547	72	111				0	Content		-72	-111	20486017	2447340444
20503	09:09:17.622	00:00:20.502	1230	-1024	-768	-1	-1	-1	-1	4	-1024	-768	-1	-1	-1	-1	4		0	0						Untertest2.avi	0	880	547	72	111				0	Content		-72	-111	20502631	2447357058
20519	09:09:17.638	00:00:20.519	1231	-1024	-768	-1	-1	-1	-1	4	-1024	-768	-1	-1	-1	-1	4		0	0						Untertest2.avi	0	880	547	72	111				0	Content		-72	-111	20519254	2447373681
20536	09:09:17.655	00:00:20.536	1232	-1024	-768	-1	-1	-1	-1	4	-1024	-768	-1	-1	-1	-1	4		0	0						Untertest2.avi	0	880	547	72	111				0	Content		-72	-111	20536013	2447390440
20552	09:09:17.671	00:00:20.552	1233	-1024	-768	-1	-1	-1	-1	4	-1024	-768	-1	-1	-1	-1	4		0	0						Untertest2.avi	0	880	547	72	111				0	Content		-72	-111	20552376	2447406803
20570	09:09:17.689	00:00:20.569	1234	-1024	-768	-1	-1	-1	-1	4	-1024	-768	-1	-1	-1	-1	4		0	0						Untertest2.avi	0	880	547	72	111				0	Content		-72	-111	20569568	2447423995
20586	09:09:17.705	00:00:20.586	1235	-1024	-768	-1	-1	-1	-1	4	-1024	-768	-1	-1	-1	-1	4		0	0						Untertest2.avi	0	880	547	72	111				0	Content		-72	-111	20586369	2447440796
20603	09:09:17.722	00:00:20.603	1236	-1024	-768	-1	-1	-1	-1	4	-1024	-768	-1	-1	-1	-1	4		0	0						Untertest2.avi	0	880	547	72	111				0	Content		-72	-111	20603002	2447457429
20619	09:09:17.738	00:00:20.619	1237	-1024	-768	-1	-1	-1	-1	4	-1024	-768	-1	-1	-1	-1	4		0	0						Untertest2.avi	0	880	547	72	111				0	Content		-72	-111	20619003	2447473430
20635	09:09:17.754	00:00:20.635	1238	-1024	-768	-1	-1	-1	-1	4	-1024	-768	-1	-1	-1	-1	4		0	0						Untertest2.avi	0	880	547	72	111				0	Content		-72	-111	20635115	2447489542
20652	09:09:17.771	00:00:20.651	1239	-1024	-768	-1	-1	-1	-1	4	-1024	-768	-1	-1	-1	-1	4		0	0						Untertest2.avi	0	880	547	72	111				0	Content		-72	-111	20651741	2447506168
20668	09:09:17.787	00:00:20.668	1240	-1024	-768	-1	-1	-1	-1	4	-1024	-768	-1	-1	-1	-1	4		0	0						Untertest2.avi	0	880	547	72	111				0	Content		-72	-111	20668363	2447522790
20686	09:09:17.805	00:00:20.685	1241	-1024	-768	-1	-1	-1	-1	4	-1024	-768	-1	-1	-1	-1	4		0	0						Untertest2.avi	0	880	547	72	111				0	Content		-72	-111	20685557	2447539984
20703	09:09:17.822	00:00:20.702	1242	-1024	-768	-1	-1	-1	-1	4	-1024	-768	-1	-1	-1	-1	4		0	0						Untertest2.avi	0	880	547	72	111				0	Content		-72	-111	20702805	2447557232
20720	09:09:17.839	00:00:20.720	1243	-1024	-768	-1	-1	-1	-1	4	-1024	-768	-1	-1	-1	-1	4		0	0						Untertest2.avi	0	880	547	72	111				0	Content		-72	-111	20720052	2447574479
20735	09:09:17.854	00:00:20.734	1244	-1024	-768	-1	-1	-1	-1	4	-1024	-768	-1	-1	-1	-1	4		0	0						Untertest2.avi	0	880	547	72	111				0	Content		-72	-111	20734983	2447589410
20752	09:09:17.871	00:00:20.751	1245	-1024	-768	-1	-1	-1	-1	4	-1024	-768	-1	-1	-1	-1	4		0	0						Untertest2.avi	0	880	547	72	111				0	Content		-72	-111	20751610	2447606037
20768	09:09:17.887	00:00:20.768	1246	-1024	-768	-1	-1	-1	-1	4	-1024	-768	-1	-1	-1	-1	4		0	0						Untertest2.avi	0	880	547	72	111				0	Content		-72	-111	20768360	2447622787
20785	09:09:17.904	00:00:20.784	1247	-1024	-768	-1	-1	-1	-1	4	-1024	-768	-1	-1	-1	-1	4		0	0						Untertest2.avi	0	880	547	72	111				0	Content		-72	-111	20784984	2447639411
20802	09:09:17.921	00:00:20.801	1248	-1024	-768	-1	-1	-1	-1	4	-1024	-768	-1	-1	-1	-1	4		0	0						Untertest2.avi	0	880	547	72	111				0	Content		-72	-111	20801602	2447656029
20818	09:09:17.937	00:00:20.818	1249	-1024	-768	-1	-1	-1	-1	4	-1024	-768	-1	-1	-1	-1	4		0	0						Untertest2.avi	0	880	547	72	111				0	Content		-72	-111	20818226	2447672653
20835	09:09:17.954	00:00:20.835	1250	-1024	-768	-1	-1	-1	-1	4	-1024	-768	-1	-1	-1	-1	4		0	0						Untertest2.avi	0	880	547	72	111				0	Content		-72	-111	20835421	2447689848
20853	09:09:17.972	00:00:20.852	1251	-1024	-768	-1	-1	-1	-1	4	-1024	-768	-1	-1	-1	-1	4		0	0						Untertest2.avi	0	880	547	72	111				0	Content		-72	-111	20852792	2447707219
20870	09:09:17.989	00:00:20.870	1252	-1024	-768	-1	-1	-1	-1	4	-1024	-768	-1	-1	-1	-1	4		0	0						Untertest2.avi	0	880	547	72	111				0	Content		-72	-111	20870038	2447724465
20885	09:09:18.004	00:00:20.884	1253	-1024	-768	-1	-1	-1	-1	4	-1024	-768	-1	-1	-1	-1	4		0	0						Untertest2.avi	0	880	547	72	111				0	Content		-72	-111	20884842	2447739269
20902	09:09:18.021	00:00:20.901	1254	-1024	-768	-1	-1	-1	-1	4	-1024	-768	-1	-1	-1	-1	4		0	0						Untertest2.avi	0	880	547	72	111				0	Content		-72	-111	20901590	2447756017
20918	09:09:18.037	00:00:20.918	1255	-1024	-768	-1	-1	-1	-1	4	-1024	-768	-1	-1	-1	-1	4		0	0						Untertest2.avi	0	880	547	72	111				0	Content		-72	-111	20918212	2447772639
20935	09:09:18.054	00:00:20.934	1256	-1024	-768	-1	-1	-1	-1	4	-1024	-768	-1	-1	-1	-1	4		0	0						Untertest2.avi	0	880	547	72	111				0	Content		-72	-111	20934837	2447789264
20951	09:09:18.070	00:00:20.951	1257	-1024	-768	-1	-1	-1	-1	4	-1024	-768	-1	-1	-1	-1	4		0	0						Untertest2.avi	0	880	547	72	111				0	Content		-72	-111	20951461	2447805888
20968	09:09:18.087	00:00:20.968	1258	-1024	-768	-1	-1	-1	-1	4	-1024	-768	-1	-1	-1	-1	4		0	0						Untertest2.avi	0	880	547	72	111				0	Content		-72	-111	20968089	2447822516
20985	09:09:18.104	00:00:20.985	1259	-1024	-768	-1	-1	-1	-1	4	-1024	-768	-1	-1	-1	-1	4		0	0						Untertest2.avi	0	880	547	72	111				0	Content		-72	-111	20985281	2447839708
21003	09:09:18.122	00:00:21.002	1260	-1024	-768	-1	-1	-1	-1	4	-1024	-768	-1	-1	-1	-1	4		0	0						Untertest2.avi	0	880	547	72	111				0	Content		-72	-111	21002654	2447857081
21020	09:09:18.139	00:00:21.019	1261	-1024	-768	-1	-1	-1	-1	4	-1024	-768	-1	-1	-1	-1	4		0	0						Untertest2.avi	0	880	547	72	111				0	Content		-72	-111	21019914	2447874341
21035	09:09:18.154	00:00:21.034	1262	-1024	-768	-1	-1	-1	-1	4	-1024	-768	-1	-1	-1	-1	4		0	0						Untertest2.avi	0	880	547	72	111				0	Content		-72	-111	21034832	2447889259
21051	09:09:18.170	00:00:21.051	1263	-1024	-768	-1	-1	-1	-1	4	-1024	-768	-1	-1	-1	-1	4		0	0						Untertest2.avi	0	880	547	72	111				0	Content		-72	-111	21051457	2447905884
21068	09:09:18.187	00:00:21.068	1264	-1024	-768	-1	-1	-1	-1	4	-1024	-768	-1	-1	-1	-1	4		0	0						Untertest2.avi	0	880	547	72	111				0	Content		-72	-111	21068202	2447922629
21085	09:09:18.204	00:00:21.084	1265	-1024	-768	-1	-1	-1	-1	4	-1024	-768	-1	-1	-1	-1	4		0	0						Untertest2.avi	0	880	547	72	111				0	Content		-72	-111	21084826	2447939253
21101	09:09:18.220	00:00:21.101	1266	-1024	-768	-1	-1	-1	-1	4	-1024	-768	-1	-1	-1	-1	4		0	0						Untertest2.avi	0	880	547	72	111				0	Content		-72	-111	21101451	2447955878
21118	09:09:18.237	00:00:21.118	1267	-1024	-768	-1	-1	-1	-1	4	-1024	-768	-1	-1	-1	-1	4		0	0						Untertest2.avi	0	880	547	72	111				0	Content		-72	-111	21118076	2447972503
21135	09:09:18.254	00:00:21.135	1268	-1024	-768	-1	-1	-1	-1	4	-1024	-768	-1	-1	-1	-1	4		0	0						Untertest2.avi	0	880	547	72	111				0	Content		-72	-111	21135146	2447989573
21153	09:09:18.272	00:00:21.152	1269	-1024	-768	-1	-1	-1	-1	4	-1024	-768	-1	-1	-1	-1	4		0	0						Untertest2.avi	0	880	547	72	111				0	Content		-72	-111	21152520	2448006947
21170	09:09:18.289	00:00:21.169	1270	-1024	-768	-1	-1	-1	-1	4	-1024	-768	-1	-1	-1	-1	4		0	0						Untertest2.avi	0	880	547	72	111				0	Content		-72	-111	21169769	2448024196
21185	09:09:18.304	00:00:21.184	1271	-1024	-768	-1	-1	-1	-1	4	-1024	-768	-1	-1	-1	-1	4		0	0						Untertest2.avi	0	880	547	72	111				0	Content		-72	-111	21184696	2448039123
21201	09:09:18.320	00:00:21.201	1272	-1024	-768	-1	-1	-1	-1	4	-1024	-768	-1	-1	-1	-1	4		0	0						Untertest2.avi	0	880	547	72	111				0	Content		-72	-111	21201323	2448055750
21218	09:09:18.337	00:00:21.218	1273	-1024	-768	-1	-1	-1	-1	4	-1024	-768	-1	-1	-1	-1	4		0	0						Untertest2.avi	0	880	547	72	111				0	Content		-72	-111	21218072	2448072499
21235	09:09:18.354	00:00:21.234	1274	-1024	-768	-1	-1	-1	-1	4	-1024	-768	-1	-1	-1	-1	4		0	0						Untertest2.avi	0	880	547	72	111				0	Content		-72	-111	21234696	2448089123
21251	09:09:18.370	00:00:21.251	1275	-1024	-768	-1	-1	-1	-1	4	-1024	-768	-1	-1	-1	-1	4		0	0						Untertest2.avi	0	880	547	72	111				0	Content		-72	-111	21251319	2448105746
21268	09:09:18.387	00:00:21.267	1276	-1024	-768	-1	-1	-1	-1	4	-1024	-768	-1	-1	-1	-1	4		0	0						Untertest2.avi	0	880	547	72	111				0	Content		-72	-111	21267944	2448122371
21285	09:09:18.404	00:00:21.285	1277	-1024	-768	-1	-1	-1	-1	4	-1024	-768	-1	-1	-1	-1	4		0	0						Untertest2.avi	0	880	547	72	111				0	Content		-72	-111	21285137	2448139564
21303	09:09:18.422	00:00:21.302	1278	-1024	-768	-1	-1	-1	-1	4	-1024	-768	-1	-1	-1	-1	4		0	0						Untertest2.avi	0	880	547	72	111				0	Content		-72	-111	21302509	2448156936
21320	09:09:18.439	00:00:21.319	1279	-1024	-768	-1	-1	-1	-1	4	-1024	-768	-1	-1	-1	-1	4		0	0						Untertest2.avi	0	880	547	72	111				0	Content		-72	-111	21319757	2448174184
21335	09:09:18.454	00:00:21.334	1280	-1024	-768	-1	-1	-1	-1	4	-1024	-768	-1	-1	-1	-1	4		0	0						Untertest2.avi	0	880	547	72	111				0	Content		-72	-111	21334561	2448188988
21351	09:09:18.470	00:00:21.351	1281	-1024	-768	-1	-1	-1	-1	4	-1024	-768	-1	-1	-1	-1	4		0	0						Untertest2.avi	0	880	547	72	111				0	Content		-72	-111	21351309	2448205736
21368	09:09:18.487	00:00:21.367	1282	-1024	-768	-1	-1	-1	-1	4	-1024	-768	-1	-1	-1	-1	4		0	0						Untertest2.avi	0	880	547	72	111				0	Content		-72	-111	21367930	2448222357
21385	09:09:18.504	00:00:21.384	1283	-1024	-768	-1	-1	-1	-1	4	-1024	-768	-1	-1	-1	-1	4		0	0						Untertest2.avi	0	880	547	72	111				0	Content		-72	-111	21384554	2448238981
21401	09:09:18.520	00:00:21.401	1284	-1024	-768	-1	-1	-1	-1	4	-1024	-768	-1	-1	-1	-1	4		0	0						Untertest2.avi	0	880	547	72	111				0	Content		-72	-111	21401177	2448255604
21418	09:09:18.537	00:00:21.417	1285	-1024	-768	-1	-1	-1	-1	4	-1024	-768	-1	-1	-1	-1	4		0	0						Untertest2.avi	0	880	547	72	111				0	Content		-72	-111	21417802	2448272229
21435	09:09:18.554	00:00:21.434	1286	-1024	-768	-1	-1	-1	-1	4	-1024	-768	-1	-1	-1	-1	4		0	0						Untertest2.avi	0	880	547	72	111				0	Content		-72	-111	21434993	2448289420
21452	09:09:18.571	00:00:21.452	1287	-1024	-768	-1	-1	-1	-1	4	-1024	-768	-1	-1	-1	-1	4		0	0						Untertest2.avi	0	880	547	72	111				0	Content		-72	-111	21452368	2448306795
21470	09:09:18.589	00:00:21.469	1288	-1024	-768	-1	-1	-1	-1	4	-1024	-768	-1	-1	-1	-1	4		0	0						Untertest2.avi	0	880	547	72	111				0	Content		-72	-111	21469617	2448324044
21485	09:09:18.604	00:00:21.484	1289	-1024	-768	-1	-1	-1	-1	4	-1024	-768	-1	-1	-1	-1	4		0	0						Untertest2.avi	0	880	547	72	111				0	Content		-72	-111	21484546	2448338973
21501	09:09:18.620	00:00:21.501	1290	-1024	-768	-1	-1	-1	-1	4	-1024	-768	-1	-1	-1	-1	4		0	0						Untertest2.avi	0	880	547	72	111				0	Content		-72	-111	21501172	2448355599
21518	09:09:18.637	00:00:21.517	1291	-1024	-768	-1	-1	-1	-1	4	-1024	-768	-1	-1	-1	-1	4		0	0						Untertest2.avi	0	880	547	72	111				0	Content		-72	-111	21517917	2448372344
21534	09:09:18.653	00:00:21.534	1292	-1024	-768	-1	-1	-1	-1	4	-1024	-768	-1	-1	-1	-1	4		0	0						Untertest2.avi	0	880	547	72	111				0	Content		-72	-111	21534415	2448388842
21551	09:09:18.670	00:00:21.551	1293	-1024	-768	-1	-1	-1	-1	4	-1024	-768	-1	-1	-1	-1	4		0	0						Untertest2.avi	0	880	547	72	111				0	Content		-72	-111	21551163	2448405590
21568	09:09:18.687	00:00:21.567	1294	-1024	-768	-1	-1	-1	-1	4	-1024	-768	-1	-1	-1	-1	4		0	0						Untertest2.avi	0	880	547	72	111				0	Content		-72	-111	21567787	2448422214
21585	09:09:18.704	00:00:21.584	1295	-1024	-768	-1	-1	-1	-1	4	-1024	-768	-1	-1	-1	-1	4		0	0						Untertest2.avi	0	880	547	72	111				0	Content		-72	-111	21584863	2448439290
21602	09:09:18.721	00:00:21.602	1296	-1024	-768	-1	-1	-1	-1	4	-1024	-768	-1	-1	-1	-1	4		0	0						Untertest2.avi	0	880	547	72	111				0	Content		-72	-111	21602232	2448456659
21620	09:09:18.739	00:00:21.619	1297	-1024	-768	-1	-1	-1	-1	4	-1024	-768	-1	-1	-1	-1	4		0	0						Untertest2.avi	0	880	547	72	111				0	Content		-72	-111	21619603	2448474030
21634	09:09:18.753	00:00:21.634	1298	-1024	-768	-1	-1	-1	-1	4	-1024	-768	-1	-1	-1	-1	4		0	0						Untertest2.avi	0	880	547	72	111				0	Content		-72	-111	21634406	2448488833
21651	09:09:18.770	00:00:21.651	1299	-1024	-768	-1	-1	-1	-1	4	-1024	-768	-1	-1	-1	-1	4		0	0						Untertest2.avi	0	880	547	72	111				0	Content		-72	-111	21651029	2448505456
21668	09:09:18.787	00:00:21.667	1300	-1024	-768	-1	-1	-1	-1	4	-1024	-768	-1	-1	-1	-1	4		0	0						Untertest2.avi	0	880	547	72	111				0	Content		-72	-111	21667780	2448522207
21684	09:09:18.803	00:00:21.684	1301	-1024	-768	-1	-1	-1	-1	4	-1024	-768	-1	-1	-1	-1	4		0	0						Untertest2.avi	0	880	547	72	111				0	Content		-72	-111	21684402	2448538829
21701	09:09:18.820	00:00:21.701	1302	-1024	-768	-1	-1	-1	-1	4	-1024	-768	-1	-1	-1	-1	4		0	0						Untertest2.avi	0	880	547	72	111				0	Content		-72	-111	21701025	2448555452
21718	09:09:18.837	00:00:21.717	1303	-1024	-768	-1	-1	-1	-1	4	-1024	-768	-1	-1	-1	-1	4		0	0						Untertest2.avi	0	880	547	72	111				0	Content		-72	-111	21717649	2448572076
21735	09:09:18.854	00:00:21.734	1304	-1024	-768	-1	-1	-1	-1	4	-1024	-768	-1	-1	-1	-1	4		0	0						Untertest2.avi	0	880	547	72	111				0	Content		-72	-111	21734849	2448589276
21752	09:09:18.871	00:00:21.752	1305	-1024	-768	-1	-1	-1	-1	4	-1024	-768	-1	-1	-1	-1	4		0	0						Untertest2.avi	0	880	547	72	111				0	Content		-72	-111	21752215	2448606642
21769	09:09:18.888	00:00:21.769	1306	-1024	-768	-1	-1	-1	-1	4	-1024	-768	-1	-1	-1	-1	4		0	0						Untertest2.avi	0	880	547	72	111				0	Content		-72	-111	21769480	2448623907
21784	09:09:18.903	00:00:21.784	1307	-1024	-768	-1	-1	-1	-1	4	-1024	-768	-1	-1	-1	-1	4		0	0						Untertest2.avi	0	880	547	72	111				0	Content		-72	-111	21784273	2448638700
21801	09:09:18.920	00:00:21.801	1308	-1024	-768	-1	-1	-1	-1	4	-1024	-768	-1	-1	-1	-1	4		0	0						Untertest2.avi	0	880	547	72	111				0	Content		-72	-111	21801021	2448655448
21818	09:09:18.937	00:00:21.817	1309	-1024	-768	-1	-1	-1	-1	4	-1024	-768	-1	-1	-1	-1	4		0	0						Untertest2.avi	0	880	547	72	111				0	Content		-72	-111	21817643	2448672070
21834	09:09:18.953	00:00:21.834	1310	-1024	-768	-1	-1	-1	-1	4	-1024	-768	-1	-1	-1	-1	4		0	0						Untertest2.avi	0	880	547	72	111				0	Content		-72	-111	21834269	2448688696
21851	09:09:18.970	00:00:21.850	1311	-1024	-768	-1	-1	-1	-1	4	-1024	-768	-1	-1	-1	-1	4		0	0						Untertest2.avi	0	880	547	72	111				0	Content		-72	-111	21850890	2448705317
21868	09:09:18.987	00:00:21.867	1312	-1024	-768	-1	-1	-1	-1	4	-1024	-768	-1	-1	-1	-1	4		0	0						Untertest2.avi	0	880	547	72	111				0	Content		-72	-111	21867515	2448721942
21885	09:09:19.004	00:00:21.884	1313	-1024	-768	-1	-1	-1	-1	4	-1024	-768	-1	-1	-1	-1	4		0	0						Untertest2.avi	0	880	547	72	111				0	Content		-72	-111	21884708	2448739135
21902	09:09:19.021	00:00:21.902	1314	-1024	-768	-1	-1	-1	-1	4	-1024	-768	-1	-1	-1	-1	4		0	0						Untertest2.avi	0	880	547	72	111				0	Content		-72	-111	21902079	2448756506
21919	09:09:19.038	00:00:21.919	1315	-1024	-768	-1	-1	-1	-1	4	-1024	-768	-1	-1	-1	-1	4		0	0						Untertest2.avi	0	880	547	72	111				0	Content		-72	-111	21919327	2448773754
21934	09:09:19.053	00:00:21.934	1316	-1024	-768	-1	-1	-1	-1	4	-1024	-768	-1	-1	-1	-1	4		0	0						Untertest2.avi	0	880	547	72	111				0	Content		-72	-111	21934132	2448788559
21951	09:09:19.070	00:00:21.950	1317	-1024	-768	-1	-1	-1	-1	4	-1024	-768	-1	-1	-1	-1	4		0	0						Untertest2.avi	0	880	547	72	111				0	Content		-72	-111	21950880	2448805307
21968	09:09:19.087	00:00:21.967	1318	-1024	-768	-1	-1	-1	-1	4	-1024	-768	-1	-1	-1	-1	4		0	0						Untertest2.avi	0	880	547	72	111				0	Content		-72	-111	21967504	2448821931
21984	09:09:19.103	00:00:21.984	1319	-1024	-768	-1	-1	-1	-1	4	-1024	-768	-1	-1	-1	-1	4		0	0						Untertest2.avi	0	880	547	72	111				0	Content		-72	-111	21984129	2448838556
22001	09:09:19.120	00:00:22.000	1320	-1024	-768	-1	-1	-1	-1	4	-1024	-768	-1	-1	-1	-1	4		0	0						Untertest2.avi	0	880	547	72	111				0	Content		-72	-111	22000751	2448855178
22018	09:09:19.137	00:00:22.017	1321	-1024	-768	-1	-1	-1	-1	4	-1024	-768	-1	-1	-1	-1	4		0	0						Untertest2.avi	0	880	547	72	111				0	Content		-72	-111	22017501	2448871928
22035	09:09:19.154	00:00:22.034	1322	-1024	-768	-1	-1	-1	-1	4	-1024	-768	-1	-1	-1	-1	4		0	0						Untertest2.avi	0	880	547	72	111				0	Content		-72	-111	22034571	2448888998
22052	09:09:19.171	00:00:22.051	1323	-1024	-768	-1	-1	-1	-1	4	-1024	-768	-1	-1	-1	-1	4		0	0						Untertest2.avi	0	880	547	72	111				0	Content		-72	-111	22051944	2448906371
22069	09:09:19.188	00:00:22.069	1324	-1024	-768	-1	-1	-1	-1	4	-1024	-768	-1	-1	-1	-1	4		0	0						Untertest2.avi	0	880	547	72	111				0	Content		-72	-111	22069318	2448923745
22084	09:09:19.203	00:00:22.084	1325	-1024	-768	-1	-1	-1	-1	4	-1024	-768	-1	-1	-1	-1	4		0	0						Untertest2.avi	0	880	547	72	111				0	Content		-72	-111	22084123	2448938550
22101	09:09:19.220	00:00:22.100	1326	-1024	-768	-1	-1	-1	-1	4	-1024	-768	-1	-1	-1	-1	4		0	0						Untertest2.avi	0	880	547	72	111				0	Content		-72	-111	22100747	2448955174
22117	09:09:19.236	00:00:22.117	1327	-1024	-768	-1	-1	-1	-1	4	-1024	-768	-1	-1	-1	-1	4		0	0						Untertest2.avi	0	880	547	72	111				0	Content		-72	-111	22117496	2448971923
22134	09:09:19.253	00:00:22.134	1328	-1024	-768	-1	-1	-1	-1	4	-1024	-768	-1	-1	-1	-1	4		0	0						Untertest2.avi	0	880	547	72	111				0	Content		-72	-111	22134437	2448988864
22151	09:09:19.270	00:00:22.150	1329	-1024	-768	-1	-1	-1	-1	4	-1024	-768	-1	-1	-1	-1	4		0	0						Untertest2.avi	0	880	547	72	111				0	Content		-72	-111	22150862	2449005289
22168	09:09:19.287	00:00:22.167	1330	-1024	-768	-1	-1	-1	-1	4	-1024	-768	-1	-1	-1	-1	4		0	0						Untertest2.avi	0	880	547	72	111				0	Content		-72	-111	22167726	2449022153
22184	09:09:19.303	00:00:22.184	1331	-1024	-768	-1	-1	-1	-1	4	-1024	-768	-1	-1	-1	-1	4		0	0						Untertest2.avi	0	880	547	72	111				0	Content		-72	-111	22184234	2449038661
22201	09:09:19.320	00:00:22.200	1332	-1024	-768	-1	-1	-1	-1	4	-1024	-768	-1	-1	-1	-1	4		0	0						Untertest2.avi	0	880	547	72	111				0	Content		-72	-111	22200983	2449055410
22218	09:09:19.337	00:00:22.217	1333	-1024	-768	-1	-1	-1	-1	4	-1024	-768	-1	-1	-1	-1	4		0	0						Untertest2.avi	0	880	547	72	111				0	Content		-72	-111	22217606	2449072033
22234	09:09:19.353	00:00:22.234	1334	-1024	-768	-1	-1	-1	-1	4	-1024	-768	-1	-1	-1	-1	4		0	0						Untertest2.avi	0	880	547	72	111				0	Content		-72	-111	22234356	2449088783
22251	09:09:19.370	00:00:22.250	1335	-1024	-768	-1	-1	-1	-1	4	-1024	-768	-1	-1	-1	-1	4		0	0						Untertest2.avi	0	880	547	72	111				0	Content		-72	-111	22250979	2449105406
22268	09:09:19.387	00:00:22.267	1336	-1024	-768	-1	-1	-1	-1	4	-1024	-768	-1	-1	-1	-1	4		0	0						Untertest2.avi	0	880	547	72	111				0	Content		-72	-111	22267604	2449122031
22284	09:09:19.403	00:00:22.284	1337	-1024	-768	-1	-1	-1	-1	4	-1024	-768	-1	-1	-1	-1	4		0	0						Untertest2.avi	0	880	547	72	111				0	Content		-72	-111	22284229	2449138656
22301	09:09:19.420	00:00:22.300	1338	-1024	-768	-1	-1	-1	-1	4	-1024	-768	-1	-1	-1	-1	4		0	0						Untertest2.avi	0	880	547	72	111				0	Content		-72	-111	22300979	2449155406
22317	09:09:19.436	00:00:22.317	1339	-1024	-768	-1	-1	-1	-1	4	-1024	-768	-1	-1	-1	-1	4		0	0						Untertest2.avi	0	880	547	72	111				0	Content		-72	-111	22317227	2449171654
22334	09:09:19.453	00:00:22.334	1340	-1024	-768	-1	-1	-1	-1	4	-1024	-768	-1	-1	-1	-1	4		0	0						Untertest2.avi	0	880	547	72	111				0	Content		-72	-111	22334478	2449188905
22351	09:09:19.470	00:00:22.351	1341	-1024	-768	-1	-1	-1	-1	4	-1024	-768	-1	-1	-1	-1	4		0	0						Untertest2.avi	0	880	547	72	111				0	Content		-72	-111	22351223	2449205650
22368	09:09:19.487	00:00:22.367	1342	-1024	-768	-1	-1	-1	-1	4	-1024	-768	-1	-1	-1	-1	4		0	0						Untertest2.avi	0	880	547	72	111				0	Content		-72	-111	22367846	2449222273
22384	09:09:19.503	00:00:22.383	1343	-1024	-768	-1	-1	-1	-1	4	-1024	-768	-1	-1	-1	-1	4		0	0						Untertest2.avi	0	880	547	72	111				0	Content		-72	-111	22383848	2449238275
22400	09:09:19.519	00:00:22.400	1344	-1024	-768	-1	-1	-1	-1	4	-1024	-768	-1	-1	-1	-1	4		0	0						Untertest2.avi	0	880	547	72	111				0	Content		-72	-111	22400472	2449254899
22417	09:09:19.536	00:00:22.417	1345	-1024	-768	-1	-1	-1	-1	4	-1024	-768	-1	-1	-1	-1	4		0	0						Untertest2.avi	0	880	547	72	111				0	Content		-72	-111	22417220	2449271647
22434	09:09:19.553	00:00:22.433	1346	-1024	-768	-1	-1	-1	-1	4	-1024	-768	-1	-1	-1	-1	4		0	0						Untertest2.avi	0	880	547	72	111				0	Content		-72	-111	22433842	2449288269
22450	09:09:19.569	00:00:22.450	1347	-1024	-768	-1	-1	-1	-1	4	-1024	-768	-1	-1	-1	-1	4		0	0						Untertest2.avi	0	880	547	72	111				0	Content		-72	-111	22450467	2449304894
22467	09:09:19.586	00:00:22.467	1348	-1024	-768	-1	-1	-1	-1	4	-1024	-768	-1	-1	-1	-1	4		0	0						Untertest2.avi	0	880	547	72	111				0	Content		-72	-111	22467093	2449321520
22484	09:09:19.603	00:00:22.484	1349	-1024	-768	-1	-1	-1	-1	4	-1024	-768	-1	-1	-1	-1	4		0	0						Untertest2.avi	0	880	547	72	111				0	Content		-72	-111	22484287	2449338714
22502	09:09:19.621	00:00:22.501	1350	-1024	-768	-1	-1	-1	-1	4	-1024	-768	-1	-1	-1	-1	4		0	0						Untertest2.avi	0	880	547	72	111				0	Content		-72	-111	22501661	2449356088
22519	09:09:19.638	00:00:22.518	1351	-1024	-768	-1	-1	-1	-1	4	-1024	-768	-1	-1	-1	-1	4		0	0						Untertest2.avi	0	880	547	72	111				0	Content		-72	-111	22518908	2449373335
22534	09:09:19.653	00:00:22.533	1352	-1024	-768	-1	-1	-1	-1	4	-1024	-768	-1	-1	-1	-1	4		0	0						Untertest2.avi	0	880	547	72	111				0	Content		-72	-111	22533837	2449388264
22550	09:09:19.669	00:00:22.550	1353	-1024	-768	-1	-1	-1	-1	4	-1024	-768	-1	-1	-1	-1	4		0	0						Untertest2.avi	0	880	547	72	111				0	Content		-72	-111	22550461	2449404888
22567	09:09:19.686	00:00:22.567	1354	-1024	-768	-1	-1	-1	-1	4	-1024	-768	-1	-1	-1	-1	4		0	0						Untertest2.avi	0	880	547	72	111				0	Content		-72	-111	22567208	2449421635
22584	09:09:19.703	00:00:22.583	1355	-1024	-768	-1	-1	-1	-1	4	-1024	-768	-1	-1	-1	-1	4		0	0						Untertest2.avi	0	880	547	72	111				0	Content		-72	-111	22583832	2449438259
22600	09:09:19.719	00:00:22.600	1356	-1024	-768	-1	-1	-1	-1	4	-1024	-768	-1	-1	-1	-1	4		0	0						Untertest2.avi	0	880	547	72	111				0	Content		-72	-111	22600453	2449454880
22617	09:09:19.736	00:00:22.617	1357	-1024	-768	-1	-1	-1	-1	4	-1024	-768	-1	-1	-1	-1	4		0	0						Untertest2.avi	0	880	547	72	111				0	Content		-72	-111	22617078	2449471505
22634	09:09:19.753	00:00:22.634	1358	-1024	-768	-1	-1	-1	-1	4	-1024	-768	-1	-1	-1	-1	4		0	0						Untertest2.avi	0	880	547	72	111				0	Content		-72	-111	22634146	2449488573
22652	09:09:19.771	00:00:22.651	1359	-1024	-768	-1	-1	-1	-1	4	-1024	-768	-1	-1	-1	-1	4		0	0						Untertest2.avi	0	880	547	72	111				0	Content		-72	-111	22651520	2449505947
22669	09:09:19.788	00:00:22.668	1360	-1024	-768	-1	-1	-1	-1	4	-1024	-768	-1	-1	-1	-1	4		0	0						Untertest2.avi	0	880	547	72	111				0	Content		-72	-111	22668771	2449523198
22684	09:09:19.803	00:00:22.683	1361	-1024	-768	-1	-1	-1	-1	4	-1024	-768	-1	-1	-1	-1	4		0	0						Untertest2.avi	0	880	547	72	111				0	Content		-72	-111	22683710	2449538137
22700	09:09:19.819	00:00:22.700	1362	900,8006	891,2075	0,4305971	0,6567673	461,124	3,544145	3	1001,323	922,9888	0,430664	0,6567573	461,124	3,524253	1	35	1001	923						Untertest2.avi	0	880	547	72	111	931	799	100	0	Content		929	812	22700323	2449554750
22717	09:09:19.836	00:00:22.717	1363	-1024	-768	-1	-1	-1	-1	4	-1024	-768	-1	-1	-1	-1	4	35	0	0						Untertest2.avi	0	880	547	72	111	931	799	100	0	Content		-72	-111	22717073	2449571500
22734	09:09:19.853	00:00:22.734	1364	904,5292	898,8527	0,4306931	0,6567897	460,2742	3,534417	3	1005,652	931,3695	0,4307602	0,6567796	460,2742	3,514823	1	35	1006	931						Untertest2.avi	0	880	547	72	111	931	799	100	0	Content		934	820	22734011	2449588438
22750	09:09:19.869	00:00:22.750	1365	896,2584	872,1038	0,427999	0,6569395	456,2359	3,624205	3	992,9599	896,8358	0,4282727	0,6569889	451,0307	3,567909	1	35	993	897						Untertest2.avi	0	880	547	72	111	931	799	100	0	Content		921	786	22750318	2449604745
22767	09:09:19.886	00:00:22.767	1366	1097,935	753,3631	0,4266359	0,6552907	453,7892	3,618541	3	1215,079	771,6396	0,4267406	0,6552905	451,4752	3,590738	1	35	1215	772						Untertest2.avi	0	880	547	72	111	931	799	100	0	Content		1143	661	22767308	2449621735
22784	09:09:19.903	00:00:22.784	1367	1390,879	617,2428	0,4256659	0,6542864	453,7892	3,617676	3	1473,627	608,8039	0,4257374	0,654284	452,9909	3,532151	1	35	1474	609						Untertest2.avi	0	880	547	72	111	931	799	100	0	Content		1402	498	22784013	2449638440
22801	09:09:19.920	00:00:22.800	1368	-1024	-768	-1	-1	-1	-1	4	-1024	-768	-1	-1	-1	-1	4		0	0						Untertest2.avi	0	880	547	72	111				0	Content		-72	-111	22800637	2449655064
22817	09:09:19.936	00:00:22.816	1369	-1024	-768	-1	-1	-1	-1	4	-1024	-768	-1	-1	-1	-1	4		0	0						Untertest2.avi	0	880	547	72	111				0	Content		-72	-111	22816944	2449671371
22834	09:09:19.953	00:00:22.833	1370	-1024	-768	-1	-1	-1	-1	4	-1024	-768	-1	-1	-1	-1	4		0	0						Untertest2.avi	0	880	547	72	111				0	Content		-72	-111	22833883	2449688310
22850	09:09:19.969	00:00:22.850	1371	-1024	-768	-1	-1	-1	-1	4	-1024	-768	-1	-1	-1	-1	4		0	0						Untertest2.avi	0	880	547	72	111				0	Content		-72	-111	22850312	2449704739
22867	09:09:19.986	00:00:22.867	1372	-1024	-768	-1	-1	-1	-1	4	-1024	-768	-1	-1	-1	-1	4		0	0						Untertest2.avi	0	880	547	72	111				0	Content		-72	-111	22867181	2449721608
22884	09:09:20.003	00:00:22.883	1373	-1024	-768	-1	-1	-1	-1	4	-1024	-768	-1	-1	-1	-1	4		0	0						Untertest2.avi	0	880	547	72	111				0	Content		-72	-111	22883695	2449738122
22900	09:09:20.019	00:00:22.900	1374	-1024	-768	-1	-1	-1	-1	4	-1024	-768	-1	-1	-1	-1	4		0	0						Untertest2.avi	0	880	547	72	111				0	Content		-72	-111	22900428	2449754855
22917	09:09:20.036	00:00:22.917	1375	-1024	-768	-1	-1	-1	-1	4	-1024	-768	-1	-1	-1	-1	4		0	0						Untertest2.avi	0	880	547	72	111				0	Content		-72	-111	22917052	2449771479
22934	09:09:20.053	00:00:22.933	1376	-1024	-768	-1	-1	-1	-1	4	-1024	-768	-1	-1	-1	-1	4		0	0						Untertest2.avi	0	880	547	72	111				0	Content		-72	-111	22933687	2449788114
22950	09:09:20.069	00:00:22.950	1377	-1024	-768	-1	-1	-1	-1	4	-1024	-768	-1	-1	-1	-1	4		0	0						Untertest2.avi	0	880	547	72	111				0	Content		-72	-111	22950424	2449804851
22967	09:09:20.086	00:00:22.967	1378	-1024	-768	-1	-1	-1	-1	4	-1024	-768	-1	-1	-1	-1	4		0	0						Untertest2.avi	0	880	547	72	111				0	Content		-72	-111	22967048	2449821475
22984	09:09:20.103	00:00:22.983	1379	-1024	-768	-1	-1	-1	-1	4	-1024	-768	-1	-1	-1	-1	4		0	0						Untertest2.avi	0	880	547	72	111				0	Content		-72	-111	22983684	2449838111
23000	09:09:20.119	00:00:23.000	1380	-1024	-768	-1	-1	-1	-1	4	-1024	-768	-1	-1	-1	-1	4		0	0						Untertest2.avi	0	880	547	72	111				0	Content		-72	-111	23000297	2449854724
23017	09:09:20.136	00:00:23.016	1381	-1024	-768	-1	-1	-1	-1	4	-1024	-768	-1	-1	-1	-1	4		0	0						Untertest2.avi	0	880	547	72	111				0	Content		-72	-111	23016796	2449871223
23034	09:09:20.153	00:00:23.034	1382	-1024	-768	-1	-1	-1	-1	4	-1024	-768	-1	-1	-1	-1	4		0	0						Untertest2.avi	0	880	547	72	111				0	Content		-72	-111	23034045	2449888472
23051	09:09:20.170	00:00:23.050	1383	-1024	-768	-1	-1	-1	-1	4	-1024	-768	-1	-1	-1	-1	4		0	0						Untertest2.avi	0	880	547	72	111				0	Content		-72	-111	23050678	2449905105
23067	09:09:20.186	00:00:23.067	1384	-1024	-768	-1	-1	-1	-1	4	-1024	-768	-1	-1	-1	-1	4		0	0						Untertest2.avi	0	880	547	72	111				0	Content		-72	-111	23067361	2449921788
23083	09:09:20.202	00:00:23.083	1385	-1024	-768	-1	-1	-1	-1	4	-1024	-768	-1	-1	-1	-1	4		0	0						Untertest2.avi	0	880	547	72	111				0	Content		-72	-111	23083413	2449937840
23100	09:09:20.219	00:00:23.100	1386	-1024	-768	-1	-1	-1	-1	4	-1024	-768	-1	-1	-1	-1	4		0	0						Untertest2.avi	0	880	547	72	111				0	Content		-72	-111	23100158	2449954585
23117	09:09:20.236	00:00:23.116	1387	-1024	-768	-1	-1	-1	-1	4	-1024	-768	-1	-1	-1	-1	4		0	0						Untertest2.avi	0	880	547	72	111				0	Content		-72	-111	23116907	2449971334
23134	09:09:20.253	00:00:23.133	1388	-1024	-768	-1	-1	-1	-1	4	-1024	-768	-1	-1	-1	-1	4		0	0						Untertest2.avi	0	880	547	72	111				0	Content		-72	-111	23133530	2449987957
23150	09:09:20.269	00:00:23.150	1389	-1024	-768	-1	-1	-1	-1	4	-1024	-768	-1	-1	-1	-1	4		0	0						Untertest2.avi	0	880	547	72	111				0	Content		-72	-111	23150154	2450004581
23167	09:09:20.286	00:00:23.166	1390	-1024	-768	-1	-1	-1	-1	4	-1024	-768	-1	-1	-1	-1	4		0	0						Untertest2.avi	0	880	547	72	111				0	Content		-72	-111	23166974	2450021401
23183	09:09:20.302	00:00:23.183	1391	-1024	-768	-1	-1	-1	-1	4	-1024	-768	-1	-1	-1	-1	4		0	0						Untertest2.avi	0	880	547	72	111				0	Content		-72	-111	23183403	2450037830
23200	09:09:20.319	00:00:23.200	1392	-1024	-768	-1	-1	-1	-1	4	-1024	-768	-1	-1	-1	-1	4		0	0						Untertest2.avi	0	880	547	72	111				0	Content		-72	-111	23200277	2450054704
23217	09:09:20.336	00:00:23.216	1393	-1024	-768	-1	-1	-1	-1	4	-1024	-768	-1	-1	-1	-1	4		0	0						Untertest2.avi	0	880	547	72	111				0	Content		-72	-111	23216772	2450071199
23234	09:09:20.353	00:00:23.233	1394	-1024	-768	-1	-1	-1	-1	4	-1024	-768	-1	-1	-1	-1	4		0	0						Untertest2.avi	0	880	547	72	111				0	Content		-72	-111	23233520	2450087947
23250	09:09:20.369	00:00:23.250	1395	-1024	-768	-1	-1	-1	-1	4	-1024	-768	-1	-1	-1	-1	4		0	0						Untertest2.avi	0	880	547	72	111				0	Content		-72	-111	23250143	2450104570
23267	09:09:20.386	00:00:23.266	1396	-1024	-768	-1	-1	-1	-1	4	-1024	-768	-1	-1	-1	-1	4		0	0						Untertest2.avi	0	880	547	72	111				0	Content		-72	-111	23266763	2450121190
23283	09:09:20.402	00:00:23.283	1397	-1024	-768	-1	-1	-1	-1	4	-1024	-768	-1	-1	-1	-1	4		0	0						Untertest2.avi	0	880	547	72	111				0	Content		-72	-111	23283263	2450137690
23300	09:09:20.419	00:00:23.300	1398	-1024	-768	-1	-1	-1	-1	4	-1024	-768	-1	-1	-1	-1	4		0	0						Untertest2.avi	0	880	547	72	111				0	Content		-72	-111	23300257	2450154684
23317	09:09:20.436	00:00:23.316	1399	-1024	-768	-1	-1	-1	-1	4	-1024	-768	-1	-1	-1	-1	4		0	0						Untertest2.avi	0	880	547	72	111				0	Content		-72	-111	23316637	2450171064
23334	09:09:20.453	00:00:23.333	1400	-1024	-768	-1	-1	-1	-1	4	-1024	-768	-1	-1	-1	-1	4		0	0						Untertest2.avi	0	880	547	72	111				0	Content		-72	-111	23333578	2450188005
23350	09:09:20.469	00:00:23.350	1401	-1024	-768	-1	-1	-1	-1	4	-1024	-768	-1	-1	-1	-1	4		0	0						Untertest2.avi	0	880	547	72	111				0	Content		-72	-111	23350005	2450204432
23367	09:09:20.486	00:00:23.366	1402	-1024	-768	-1	-1	-1	-1	4	-1024	-768	-1	-1	-1	-1	4		0	0						Untertest2.avi	0	880	547	72	111				0	Content		-72	-111	23366869	2450221296
23383	09:09:20.502	00:00:23.383	1403	-1024	-768	-1	-1	-1	-1	4	-1024	-768	-1	-1	-1	-1	4		0	0						Untertest2.avi	0	880	547	72	111				0	Content		-72	-111	23383252	2450237679
23400	09:09:20.519	00:00:23.399	1404	-1024	-768	-1	-1	-1	-1	4	-1024	-768	-1	-1	-1	-1	4		0	0						Untertest2.avi	0	880	547	72	111				0	Content		-72	-111	23399999	2450254426
23417	09:09:20.536	00:00:23.416	1405	-1024	-768	-1	-1	-1	-1	4	-1024	-768	-1	-1	-1	-1	4		0	0						Untertest2.avi	0	880	547	72	111				0	Content		-72	-111	23416747	2450271174
23433	09:09:20.552	00:00:23.433	1406	-1024	-768	-1	-1	-1	-1	4	-1024	-768	-1	-1	-1	-1	4		0	0						Untertest2.avi	0	880	547	72	111				0	Content		-72	-111	23433372	2450287799
23450	09:09:20.569	00:00:23.449	1407	-1024	-768	-1	-1	-1	-1	4	-1024	-768	-1	-1	-1	-1	4		0	0						Untertest2.avi	0	880	547	72	111				0	Content		-72	-111	23449996	2450304423
23467	09:09:20.586	00:00:23.466	1408	-1024	-768	-1	-1	-1	-1	4	-1024	-768	-1	-1	-1	-1	4		0	0						Untertest2.avi	0	880	547	72	111				0	Content		-72	-111	23466622	2450321049
23483	09:09:20.602	00:00:23.483	1409	-1024	-768	-1	-1	-1	-1	4	-1024	-768	-1	-1	-1	-1	4		0	0						Untertest2.avi	0	880	547	72	111				0	Content		-72	-111	23483367	2450337794
23500	09:09:20.619	00:00:23.499	1410	-1024	-768	-1	-1	-1	-1	4	-1024	-768	-1	-1	-1	-1	4		0	0						Untertest2.avi	0	880	547	72	111				0	Content		-72	-111	23499992	2450354419
23517	09:09:20.636	00:00:23.516	1411	-1024	-768	-1	-1	-1	-1	4	-1024	-768	-1	-1	-1	-1	4		0	0						Untertest2.avi	0	880	547	72	111				0	Content		-72	-111	23516619	2450371046
23533	09:09:20.652	00:00:23.533	1412	-1024	-768	-1	-1	-1	-1	4	-1024	-768	-1	-1	-1	-1	4		0	0						Untertest2.avi	0	880	547	72	111				0	Content		-72	-111	23533116	2450387543
23550	09:09:20.669	00:00:23.550	1413	-1024	-768	-1	-1	-1	-1	4	-1024	-768	-1	-1	-1	-1	4		0	0						Untertest2.avi	0	880	547	72	111				0	Content		-72	-111	23550365	2450404792
23567	09:09:20.686	00:00:23.566	1414	-1024	-768	-1	-1	-1	-1	4	-1024	-768	-1	-1	-1	-1	4		0	0						Untertest2.avi	0	880	547	72	111				0	Content		-72	-111	23566988	2450421415
23584	09:09:20.703	00:00:23.583	1415	-1024	-768	-1	-1	-1	-1	4	-1024	-768	-1	-1	-1	-1	4		0	0						Untertest2.avi	0	880	547	72	111				0	Content		-72	-111	23583610	2450438037
23600	09:09:20.719	00:00:23.599	1416	-1024	-768	-1	-1	-1	-1	4	-1024	-768	-1	-1	-1	-1	4		0	0						Untertest2.avi	0	880	547	72	111				0	Content		-72	-111	23599735	2450454162
23616	09:09:20.735	00:00:23.616	1417	-1024	-768	-1	-1	-1	-1	4	-1024	-768	-1	-1	-1	-1	4		0	0						Untertest2.avi	0	880	547	72	111				0	Content		-72	-111	23616359	2450470786
23633	09:09:20.752	00:00:23.633	1418	-1024	-768	-1	-1	-1	-1	4	-1024	-768	-1	-1	-1	-1	4		0	0						Untertest2.avi	0	880	547	72	111				0	Content		-72	-111	23633108	2450487535
23650	09:09:20.769	00:00:23.649	1419	-1024	-768	-1	-1	-1	-1	4	-1024	-768	-1	-1	-1	-1	4		0	0						Untertest2.avi	0	880	547	72	111				0	Content		-72	-111	23649731	2450504158
23666	09:09:20.785	00:00:23.666	1420	-1024	-768	-1	-1	-1	-1	4	-1024	-768	-1	-1	-1	-1	4		0	0						Untertest2.avi	0	880	547	72	111				0	Content		-72	-111	23666353	2450520780
23683	09:09:20.802	00:00:23.682	1421	-1024	-768	-1	-1	-1	-1	4	-1024	-768	-1	-1	-1	-1	4		0	0						Untertest2.avi	0	880	547	72	111				0	Content		-72	-111	23682979	2450537406
23700	09:09:20.819	00:00:23.700	1422	-1024	-768	-1	-1	-1	-1	4	-1024	-768	-1	-1	-1	-1	4		0	0						Untertest2.avi	0	880	547	72	111				0	Content		-72	-111	23700174	2450554601
23718	09:09:20.837	00:00:23.717	1423	-1024	-768	-1	-1	-1	-1	4	-1024	-768	-1	-1	-1	-1	4		0	0						Untertest2.avi	0	880	547	72	111				0	Content		-72	-111	23717560	2450571987
23735	09:09:20.854	00:00:23.734	1424	-1024	-768	-1	-1	-1	-1	4	-1024	-768	-1	-1	-1	-1	4		0	0						Untertest2.avi	0	880	547	72	111				0	Content		-72	-111	23734795	2450589222
23750	09:09:20.869	00:00:23.749	1425	-1024	-768	-1	-1	-1	-1	4	-1024	-768	-1	-1	-1	-1	4		0	0						Untertest2.avi	0	880	547	72	111				0	Content		-72	-111	23749596	2450604023
23766	09:09:20.885	00:00:23.766	1426	-1024	-768	-1	-1	-1	-1	4	-1024	-768	-1	-1	-1	-1	4		0	0						Untertest2.avi	0	880	547	72	111				0	Content		-72	-111	23766347	2450620774
23783	09:09:20.902	00:00:23.782	1427	-1024	-768	-1	-1	-1	-1	4	-1024	-768	-1	-1	-1	-1	4		0	0						Untertest2.avi	0	880	547	72	111				0	Content		-72	-111	23782971	2450637398
23800	09:09:20.919	00:00:23.799	1428	-1024	-768	-1	-1	-1	-1	4	-1024	-768	-1	-1	-1	-1	4		0	0						Untertest2.avi	0	880	547	72	111				0	Content		-72	-111	23799717	2450654144
23816	09:09:20.935	00:00:23.816	1429	-1024	-768	-1	-1	-1	-1	4	-1024	-768	-1	-1	-1	-1	4		0	0						Untertest2.avi	0	880	547	72	111				0	Content		-72	-111	23816223	2450670650
23833	09:09:20.952	00:00:23.832	1430	-1024	-768	-1	-1	-1	-1	4	-1024	-768	-1	-1	-1	-1	4		0	0						Untertest2.avi	0	880	547	72	111				0	Content		-72	-111	23832846	2450687273
23850	09:09:20.969	00:00:23.850	1431	-1024	-768	-1	-1	-1	-1	4	-1024	-768	-1	-1	-1	-1	4		0	0						Untertest2.avi	0	880	547	72	111				0	Content		-72	-111	23850037	2450704464
23867	09:09:20.986	00:00:23.867	1432	-1024	-768	-1	-1	-1	-1	4	-1024	-768	-1	-1	-1	-1	4		0	0						Untertest2.avi	0	880	547	72	111				0	Content		-72	-111	23867411	2450721838
23885	09:09:21.004	00:00:23.884	1433	-1024	-768	-1	-1	-1	-1	4	-1024	-768	-1	-1	-1	-1	4		0	0						Untertest2.avi	0	880	547	72	111				0	Content		-72	-111	23884658	2450739085
23900	09:09:21.019	00:00:23.899	1434	-1024	-768	-1	-1	-1	-1	4	-1024	-768	-1	-1	-1	-1	4		0	0						Untertest2.avi	0	880	547	72	111				0	Content		-72	-111	23899589	2450754016
23916	09:09:21.035	00:00:23.916	1435	-1024	-768	-1	-1	-1	-1	4	-1024	-768	-1	-1	-1	-1	4		0	0						Untertest2.avi	0	880	547	72	111				0	Content		-72	-111	23916213	2450770640
23933	09:09:21.052	00:00:23.932	1436	-1024	-768	-1	-1	-1	-1	4	-1024	-768	-1	-1	-1	-1	4		0	0						Untertest2.avi	0	880	547	72	111				0	Content		-72	-111	23932959	2450787386
23950	09:09:21.069	00:00:23.949	1437	-1024	-768	-1	-1	-1	-1	4	-1024	-768	-1	-1	-1	-1	4		0	0						Untertest2.avi	0	880	547	72	111				0	Content		-72	-111	23949584	2450804011
23966	09:09:21.085	00:00:23.966	1438	-1024	-768	-1	-1	-1	-1	4	-1024	-768	-1	-1	-1	-1	4		0	0						Untertest2.avi	0	880	547	72	111				0	Content		-72	-111	23966206	2450820633
23983	09:09:21.102	00:00:23.982	1439	-1024	-768	-1	-1	-1	-1	4	-1024	-768	-1	-1	-1	-1	4		0	0						Untertest2.avi	0	880	547	72	111				0	Content		-72	-111	23982830	2450837257
24000	09:09:21.119	00:00:23.999	1440	-1024	-768	-1	-1	-1	-1	4	-1024	-768	-1	-1	-1	-1	4		0	0						Untertest2.avi	0	880	547	72	111				0	Content		-72	-111	23999898	2450854325
24017	09:09:21.136	00:00:24.017	1441	-1024	-768	-1	-1	-1	-1	4	-1024	-768	-1	-1	-1	-1	4		0	0						Untertest2.avi	0	880	547	72	111				0	Content		-72	-111	24017272	2450871699
24035	09:09:21.154	00:00:24.034	1442	-1024	-768	-1	-1	-1	-1	4	-1024	-768	-1	-1	-1	-1	4		0	0						Untertest2.avi	0	880	547	72	111				0	Content		-72	-111	24034528	2450888955
24049	09:09:21.168	00:00:24.049	1443	-1024	-768	-1	-1	-1	-1	4	-1024	-768	-1	-1	-1	-1	4		0	0						Untertest2.avi	0	880	547	72	111				0	Content		-72	-111	24049450	2450903877
24066	09:09:21.185	00:00:24.066	1444	-1024	-768	-1	-1	-1	-1	4	-1024	-768	-1	-1	-1	-1	4		0	0						Untertest2.avi	0	880	547	72	111				0	Content		-72	-111	24066075	2450920502
24083	09:09:21.202	00:00:24.082	1445	-1024	-768	-1	-1	-1	-1	4	-1024	-768	-1	-1	-1	-1	4		0	0						Untertest2.avi	0	880	547	72	111				0	Content		-72	-111	24082822	2450937249
24099	09:09:21.218	00:00:24.099	1446	-1024	-768	-1	-1	-1	-1	4	-1024	-768	-1	-1	-1	-1	4		0	0						Untertest2.avi	0	880	547	72	111				0	Content		-72	-111	24099444	2450953871
24116	09:09:21.235	00:00:24.116	1447	-1024	-768	-1	-1	-1	-1	4	-1024	-768	-1	-1	-1	-1	4		0	0						Untertest2.avi	0	880	547	72	111				0	Content		-72	-111	24116066	2450970493
24133	09:09:21.252	00:00:24.132	1448	-1024	-768	-1	-1	-1	-1	4	-1024	-768	-1	-1	-1	-1	4		0	0						Untertest2.avi	0	880	547	72	111				0	Content		-72	-111	24132690	2450987117
24150	09:09:21.269	00:00:24.149	1449	-1024	-768	-1	-1	-1	-1	4	-1024	-768	-1	-1	-1	-1	4		0	0						Untertest2.avi	0	880	547	72	111				0	Content		-72	-111	24149885	2451004312
24167	09:09:21.286	00:00:24.167	1450	-1024	-768	-1	-1	-1	-1	4	-1024	-768	-1	-1	-1	-1	4		0	0						Untertest2.avi	0	880	547	72	111				0	Content		-72	-111	24167258	2451021685
24185	09:09:21.304	00:00:24.184	1451	-1024	-768	-1	-1	-1	-1	4	-1024	-768	-1	-1	-1	-1	4		0	0						Untertest2.avi	0	880	547	72	111				0	Content		-72	-111	24184509	2451038936
24199	09:09:21.318	00:00:24.199	1452	-1024	-768	-1	-1	-1	-1	4	-1024	-768	-1	-1	-1	-1	4		0	0						Untertest2.avi	0	880	547	72	111				0	Content		-72	-111	24199308	2451053735
24216	09:09:21.335	00:00:24.216	1453	-1024	-768	-1	-1	-1	-1	4	-1024	-768	-1	-1	-1	-1	4		0	0						Untertest2.avi	0	880	547	72	111				0	Content		-72	-111	24216060	2451070487
24233	09:09:21.352	00:00:24.232	1454	-1024	-768	-1	-1	-1	-1	4	-1024	-768	-1	-1	-1	-1	4		0	0						Untertest2.avi	0	880	547	72	111				0	Content		-72	-111	24232679	2451087106
24249	09:09:21.368	00:00:24.249	1455	-1024	-768	-1	-1	-1	-1	4	-1024	-768	-1	-1	-1	-1	4		0	0						Untertest2.avi	0	880	547	72	111				0	Content		-72	-111	24249303	2451103730
24266	09:09:21.385	00:00:24.265	1456	-1024	-768	-1	-1	-1	-1	4	-1024	-768	-1	-1	-1	-1	4		0	0						Untertest2.avi	0	880	547	72	111				0	Content		-72	-111	24265929	2451120356
24283	09:09:21.402	00:00:24.282	1457	-1024	-768	-1	-1	-1	-1	4	-1024	-768	-1	-1	-1	-1	4		0	0						Untertest2.avi	0	880	547	72	111				0	Content		-72	-111	24282552	2451136979
24300	09:09:21.419	00:00:24.299	1458	-1024	-768	-1	-1	-1	-1	4	-1024	-768	-1	-1	-1	-1	4		0	0						Untertest2.avi	0	880	547	72	111				0	Content		-72	-111	24299749	2451154176
24317	09:09:21.436	00:00:24.317	1459	-1024	-768	-1	-1	-1	-1	4	-1024	-768	-1	-1	-1	-1	4		0	0						Untertest2.avi	0	880	547	72	111				0	Content		-72	-111	24317121	2451171548
24334	09:09:21.453	00:00:24.334	1460	-1024	-768	-1	-1	-1	-1	4	-1024	-768	-1	-1	-1	-1	4		0	0						Untertest2.avi	0	880	547	72	111				0	Content		-72	-111	24334371	2451188798
24349	09:09:21.468	00:00:24.349	1461	-1024	-768	-1	-1	-1	-1	4	-1024	-768	-1	-1	-1	-1	4		0	0						Untertest2.avi	0	880	547	72	111				0	Content		-72	-111	24349298	2451203725
24366	09:09:21.485	00:00:24.365	1462	-1024	-768	-1	-1	-1	-1	4	-1024	-768	-1	-1	-1	-1	4		0	0						Untertest2.avi	0	880	547	72	111				0	Content		-72	-111	24365923	2451220350
24383	09:09:21.502	00:00:24.382	1463	-1024	-768	-1	-1	-1	-1	4	-1024	-768	-1	-1	-1	-1	4		0	0						Untertest2.avi	0	880	547	72	111				0	Content		-72	-111	24382674	2451237101
24399	09:09:21.518	00:00:24.399	1464	-1024	-768	-1	-1	-1	-1	4	-1024	-768	-1	-1	-1	-1	4		0	0						Untertest2.avi	0	880	547	72	111				0	Content		-72	-111	24399173	2451253600
24416	09:09:21.535	00:00:24.415	1465	-1024	-768	-1	-1	-1	-1	4	-1024	-768	-1	-1	-1	-1	4		0	0						Untertest2.avi	0	880	547	72	111				0	Content		-72	-111	24415920	2451270347
24433	09:09:21.552	00:00:24.432	1466	-1024	-768	-1	-1	-1	-1	4	-1024	-768	-1	-1	-1	-1	4		0	0						Untertest2.avi	0	880	547	72	111				0	Content		-72	-111	24432544	2451286971
24450	09:09:21.569	00:00:24.449	1467	-1024	-768	-1	-1	-1	-1	4	-1024	-768	-1	-1	-1	-1	4		0	0						Untertest2.avi	0	880	547	72	111				0	Content		-72	-111	24449613	2451304040
24467	09:09:21.586	00:00:24.466	1468	-1024	-768	-1	-1	-1	-1	4	-1024	-768	-1	-1	-1	-1	4		0	0						Untertest2.avi	0	880	547	72	111				0	Content		-72	-111	24466987	2451321414
24484	09:09:21.603	00:00:24.484	1469	-1024	-768	-1	-1	-1	-1	4	-1024	-768	-1	-1	-1	-1	4		0	0						Untertest2.avi	0	880	547	72	111				0	Content		-72	-111	24484237	2451338664
24499	09:09:21.618	00:00:24.499	1470	-1024	-768	-1	-1	-1	-1	4	-1024	-768	-1	-1	-1	-1	4		0	0						Untertest2.avi	0	880	547	72	111				0	Content		-72	-111	24499166	2451353593
24516	09:09:21.635	00:00:24.515	1471	-1024	-768	-1	-1	-1	-1	4	-1024	-768	-1	-1	-1	-1	4		0	0						Untertest2.avi	0	880	547	72	111				0	Content		-72	-111	24515789	2451370216
24533	09:09:21.652	00:00:24.532	1472	-1024	-768	-1	-1	-1	-1	4	-1024	-768	-1	-1	-1	-1	4		0	0						Untertest2.avi	0	880	547	72	111				0	Content		-72	-111	24532537	2451386964
24549	09:09:21.668	00:00:24.549	1473	-1024	-768	-1	-1	-1	-1	4	-1024	-768	-1	-1	-1	-1	4		0	0						Untertest2.avi	0	880	547	72	111				0	Content		-72	-111	24549159	2451403586
24566	09:09:21.685	00:00:24.565	1474	-1024	-768	-1	-1	-1	-1	4	-1024	-768	-1	-1	-1	-1	4		0	0						Untertest2.avi	0	880	547	72	111				0	Content		-72	-111	24565780	2451420207
24582	09:09:21.701	00:00:24.582	1475	-1024	-768	-1	-1	-1	-1	4	-1024	-768	-1	-1	-1	-1	4		0	0						Untertest2.avi	0	880	547	72	111				0	Content		-72	-111	24582406	2451436833
24600	09:09:21.719	00:00:24.599	1476	-1024	-768	-1	-1	-1	-1	4	-1024	-768	-1	-1	-1	-1	4		0	0						Untertest2.avi	0	880	547	72	111				0	Content		-72	-111	24599599	2451454026
24617	09:09:21.736	00:00:24.616	1477	-1024	-768	-1	-1	-1	-1	4	-1024	-768	-1	-1	-1	-1	4		0	0						Untertest2.avi	0	880	547	72	111				0	Content		-72	-111	24616973	2451471400
24634	09:09:21.753	00:00:24.634	1478	-1024	-768	-1	-1	-1	-1	4	-1024	-768	-1	-1	-1	-1	4		0	0						Untertest2.avi	0	880	547	72	111				0	Content		-72	-111	24634220	2451488647
24649	09:09:21.768	00:00:24.649	1479	-1024	-768	-1	-1	-1	-1	4	-1024	-768	-1	-1	-1	-1	4		0	0						Untertest2.avi	0	880	547	72	111				0	Content		-72	-111	24649025	2451503452
24666	09:09:21.785	00:00:24.665	1480	-1024	-768	-1	-1	-1	-1	4	-1024	-768	-1	-1	-1	-1	4		0	0						Untertest2.avi	0	880	547	72	111				0	Content		-72	-111	24665776	2451520203
24682	09:09:21.801	00:00:24.682	1481	-1024	-768	-1	-1	-1	-1	4	-1024	-768	-1	-1	-1	-1	4		0	0						Untertest2.avi	0	880	547	72	111				0	Content		-72	-111	24682398	2451536825
24699	09:09:21.818	00:00:24.699	1482	-1024	-768	-1	-1	-1	-1	4	-1024	-768	-1	-1	-1	-1	4		0	0						Untertest2.avi	0	880	547	72	111				0	Content		-72	-111	24699020	2451553447
24716	09:09:21.835	00:00:24.715	1483	-1024	-768	-1	-1	-1	-1	4	-1024	-768	-1	-1	-1	-1	4		0	0						Untertest2.avi	0	880	547	72	111				0	Content		-72	-111	24715644	2451570071
24732	09:09:21.851	00:00:24.732	1484	-1024	-768	-1	-1	-1	-1	4	-1024	-768	-1	-1	-1	-1	4		0	0						Untertest2.avi	0	880	547	72	111				0	Content		-72	-111	24732265	2451586692
24749	09:09:21.868	00:00:24.749	1485	-1024	-768	-1	-1	-1	-1	4	-1024	-768	-1	-1	-1	-1	4		0	0						Untertest2.avi	0	880	547	72	111				0	Content		-72	-111	24749459	2451603886
24767	09:09:21.886	00:00:24.766	1486	-1024	-768	-1	-1	-1	-1	4	-1024	-768	-1	-1	-1	-1	4		0	0						Untertest2.avi	0	880	547	72	111				0	Content		-72	-111	24766831	2451621258
24784	09:09:21.903	00:00:24.784	1487	-1024	-768	-1	-1	-1	-1	4	-1024	-768	-1	-1	-1	-1	4		0	0						Untertest2.avi	0	880	547	72	111				0	Content		-72	-111	24784080	2451638507
24799	09:09:21.918	00:00:24.798	1488	-1024	-768	-1	-1	-1	-1	4	-1024	-768	-1	-1	-1	-1	4		0	0						Untertest2.avi	0	880	547	72	111				0	Content		-72	-111	24798884	2451653311
24816	09:09:21.935	00:00:24.815	1489	-1024	-768	-1	-1	-1	-1	4	-1024	-768	-1	-1	-1	-1	4		0	0						Untertest2.avi	0	880	547	72	111				0	Content		-72	-111	24815631	2451670058
24832	09:09:21.951	00:00:24.832	1490	-1024	-768	-1	-1	-1	-1	4	-1024	-768	-1	-1	-1	-1	4		0	0						Untertest2.avi	0	880	547	72	111				0	Content		-72	-111	24832262	2451686689
24849	09:09:21.968	00:00:24.848	1491	-1024	-768	-1	-1	-1	-1	4	-1024	-768	-1	-1	-1	-1	4		0	0						Untertest2.avi	0	880	547	72	111				0	Content		-72	-111	24848886	2451703313
24866	09:09:21.985	00:00:24.865	1492	-1024	-768	-1	-1	-1	-1	4	-1024	-768	-1	-1	-1	-1	4		0	0						Untertest2.avi	0	880	547	72	111				0	Content		-72	-111	24865510	2451719937
24882	09:09:22.001	00:00:24.882	1493	-1024	-768	-1	-1	-1	-1	4	-1024	-768	-1	-1	-1	-1	4		0	0						Untertest2.avi	0	880	547	72	111				0	Content		-72	-111	24882257	2451736684
24899	09:09:22.018	00:00:24.899	1494	-1024	-768	-1	-1	-1	-1	4	-1024	-768	-1	-1	-1	-1	4		0	0						Untertest2.avi	0	880	547	72	111				0	Content		-72	-111	24899324	2451753751
24917	09:09:22.036	00:00:24.916	1495	-1024	-768	-1	-1	-1	-1	4	-1024	-768	-1	-1	-1	-1	4		0	0						Untertest2.avi	0	880	547	72	111				0	Content		-72	-111	24916695	2451771122
24934	09:09:22.053	00:00:24.933	1496	-1024	-768	-1	-1	-1	-1	4	-1024	-768	-1	-1	-1	-1	4		0	0						Untertest2.avi	0	880	547	72	111				0	Content		-72	-111	24933945	2451788372
24949	09:09:22.068	00:00:24.948	1497	-1024	-768	-1	-1	-1	-1	4	-1024	-768	-1	-1	-1	-1	4		0	0						Untertest2.avi	0	880	547	72	111				0	Content		-72	-111	24948874	2451803301
24965	09:09:22.084	00:00:24.965	1498	-1024	-768	-1	-1	-1	-1	4	-1024	-768	-1	-1	-1	-1	4		0	0						Untertest2.avi	0	880	547	72	111				0	Content		-72	-111	24965497	2451819924
24982	09:09:22.101	00:00:24.982	1499	-1024	-768	-1	-1	-1	-1	4	-1024	-768	-1	-1	-1	-1	4		0	0						Untertest2.avi	0	880	547	72	111				0	Content		-72	-111	24982243	2451836670
24999	09:09:22.118	00:00:24.998	1500	-1024	-768	-1	-1	-1	-1	4	-1024	-768	-1	-1	-1	-1	4		0	0						Untertest2.avi	0	880	547	72	111				0	Content		-72	-111	24998867	2451853294
25015	09:09:22.134	00:00:25.015	1501	-1024	-768	-1	-1	-1	-1	4	-1024	-768	-1	-1	-1	-1	4		0	0						Untertest2.avi	0	880	547	72	111				0	Content		-72	-111	25015490	2451869917
25032	09:09:22.151	00:00:25.032	1502	-1024	-768	-1	-1	-1	-1	4	-1024	-768	-1	-1	-1	-1	4		0	0						Untertest2.avi	0	880	547	72	111				0	Content		-72	-111	25032115	2451886542
25049	09:09:22.168	00:00:25.049	1503	-1024	-768	-1	-1	-1	-1	4	-1024	-768	-1	-1	-1	-1	4		0	0						Untertest2.avi	0	880	547	72	111				0	Content		-72	-111	25049309	2451903736
25067	09:09:22.186	00:00:25.066	1504	-1024	-768	-1	-1	-1	-1	4	-1024	-768	-1	-1	-1	-1	4		0	0						Untertest2.avi	0	880	547	72	111				0	Content		-72	-111	25066554	2451920981
25084	09:09:22.203	00:00:25.083	1505	-1024	-768	-1	-1	-1	-1	4	-1024	-768	-1	-1	-1	-1	4		0	0						Untertest2.avi	0	880	547	72	111				0	Content		-72	-111	25083805	2451938232
25099	09:09:22.218	00:00:25.098	1506	-1024	-768	-1	-1	-1	-1	4	-1024	-768	-1	-1	-1	-1	4		0	0						Untertest2.avi	0	880	547	72	111				0	Content		-72	-111	25098731	2451953158
25115	09:09:22.234	00:00:25.115	1507	-1024	-768	-1	-1	-1	-1	4	-1024	-768	-1	-1	-1	-1	4		0	0						Untertest2.avi	0	880	547	72	111				0	Content		-72	-111	25115366	2451969793
25132	09:09:22.251	00:00:25.132	1508	-1024	-768	-1	-1	-1	-1	4	-1024	-768	-1	-1	-1	-1	4		0	0						Untertest2.avi	0	880	547	72	111				0	Content		-72	-111	25132103	2451986530
25149	09:09:22.268	00:00:25.148	1509	-1024	-768	-1	-1	-1	-1	4	-1024	-768	-1	-1	-1	-1	4		0	0						Untertest2.avi	0	880	547	72	111				0	Content		-72	-111	25148725	2452003152
25165	09:09:22.284	00:00:25.165	1510	-1024	-768	-1	-1	-1	-1	4	-1024	-768	-1	-1	-1	-1	4		0	0						Untertest2.avi	0	880	547	72	111				0	Content		-72	-111	25165363	2452019790
25182	09:09:22.301	00:00:25.181	1511	-1024	-768	-1	-1	-1	-1	4	-1024	-768	-1	-1	-1	-1	4		0	0						Untertest2.avi	0	880	547	72	111				0	Content		-72	-111	25181972	2452036399
25199	09:09:22.318	00:00:25.199	1512	-1024	-768	-1	-1	-1	-1	4	-1024	-768	-1	-1	-1	-1	4		0	0						Untertest2.avi	0	880	547	72	111				0	Content		-72	-111	25199165	2452053592
25217	09:09:22.336	00:00:25.216	1513	-1024	-768	-1	-1	-1	-1	4	-1024	-768	-1	-1	-1	-1	4		0	0						Untertest2.avi	0	880	547	72	111				0	Content		-72	-111	25216536	2452070963
25234	09:09:22.353	00:00:25.233	1514	-1024	-768	-1	-1	-1	-1	4	-1024	-768	-1	-1	-1	-1	4		0	0						Untertest2.avi	0	880	547	72	111				0	Content		-72	-111	25233786	2452088213
25249	09:09:22.368	00:00:25.248	1515	-1024	-768	-1	-1	-1	-1	4	-1024	-768	-1	-1	-1	-1	4		0	0						Untertest2.avi	0	880	547	72	111				0	Content		-72	-111	25248592	2452103019
25265	09:09:22.384	00:00:25.265	1516	-1024	-768	-1	-1	-1	-1	4	-1024	-768	-1	-1	-1	-1	4		0	0						Untertest2.avi	0	880	547	72	111				0	Content		-72	-111	25265353	2452119780
25282	09:09:22.401	00:00:25.281	1517	-1024	-768	-1	-1	-1	-1	4	-1024	-768	-1	-1	-1	-1	4		0	0						Untertest2.avi	0	880	547	72	111				0	Content		-72	-111	25281964	2452136391
25299	09:09:22.418	00:00:25.298	1518	-1024	-768	-1	-1	-1	-1	4	-1024	-768	-1	-1	-1	-1	4		0	0						Untertest2.avi	0	880	547	72	111				0	Content		-72	-111	25298586	2452153013
25315	09:09:22.434	00:00:25.315	1519	-1024	-768	-1	-1	-1	-1	4	-1024	-768	-1	-1	-1	-1	4		0	0						Untertest2.avi	0	880	547	72	111				0	Content		-72	-111	25315206	2452169633
25332	09:09:22.451	00:00:25.331	1520	-1024	-768	-1	-1	-1	-1	4	-1024	-768	-1	-1	-1	-1	4		0	0						Untertest2.avi	0	880	547	72	111				0	Content		-72	-111	25331876	2452186303
25349	09:09:22.468	00:00:25.348	1521	-1024	-768	-1	-1	-1	-1	4	-1024	-768	-1	-1	-1	-1	4		0	0						Untertest2.avi	0	880	547	72	111				0	Content		-72	-111	25348917	2452203344
25366	09:09:22.485	00:00:25.365	1522	-1024	-768	-1	-1	-1	-1	4	-1024	-768	-1	-1	-1	-1	4		0	0						Untertest2.avi	0	880	547	72	111				0	Content		-72	-111	25365584	2452220011
25382	09:09:22.501	00:00:25.382	1523	-1024	-768	-1	-1	-1	-1	4	-1024	-768	-1	-1	-1	-1	4		0	0						Untertest2.avi	0	880	547	72	111				0	Content		-72	-111	25382252	2452236679
25399	09:09:22.518	00:00:25.399	1524	-1024	-768	-1	-1	-1	-1	4	-1024	-768	-1	-1	-1	-1	4		0	0						Untertest2.avi	0	880	547	72	111				0	Content		-72	-111	25399416	2452253843
25416	09:09:22.535	00:00:25.416	1525	-1024	-768	-1	-1	-1	-1	4	-1024	-768	-1	-1	-1	-1	4		0	0						Untertest2.avi	0	880	547	72	111				0	Content		-72	-111	25416084	2452270511
25433	09:09:22.552	00:00:25.432	1526	-1024	-768	-1	-1	-1	-1	4	-1024	-768	-1	-1	-1	-1	4		0	0						Untertest2.avi	0	880	547	72	111				0	Content		-72	-111	25432752	2452287179
25449	09:09:22.568	00:00:25.448	1527	-1024	-768	-1	-1	-1	-1	4	-1024	-768	-1	-1	-1	-1	4		0	0						Untertest2.avi	0	880	547	72	111				0	Content		-72	-111	25448934	2452303361
25466	09:09:22.585	00:00:25.465	1528	-1024	-768	-1	-1	-1	-1	4	-1024	-768	-1	-1	-1	-1	4		0	0						Untertest2.avi	0	880	547	72	111				0	Content		-72	-111	25465602	2452320029
25482	09:09:22.601	00:00:25.482	1529	-1024	-768	-1	-1	-1	-1	4	-1024	-768	-1	-1	-1	-1	4		0	0						Untertest2.avi	0	880	547	72	111				0	Content		-72	-111	25482107	2452336534
25499	09:09:22.618	00:00:25.498	1530	-1024	-768	-1	-1	-1	-1	4	-1024	-768	-1	-1	-1	-1	4		0	0						Untertest2.avi	0	880	547	72	111				0	Content		-72	-111	25498775	2452353202
25515	09:09:22.634	00:00:25.515	1531	-1024	-768	-1	-1	-1	-1	4	-1024	-768	-1	-1	-1	-1	4		0	0						Untertest2.avi	0	880	547	72	111				0	Content		-72	-111	25515443	2452369870
25532	09:09:22.651	00:00:25.531	1532	-1024	-768	-1	-1	-1	-1	4	-1024	-768	-1	-1	-1	-1	4		0	0						Untertest2.avi	0	880	547	72	111				0	Content		-72	-111	25531737	2452386164
25548	09:09:22.667	00:00:25.548	1533	-1024	-768	-1	-1	-1	-1	4	-1024	-768	-1	-1	-1	-1	4		0	0						Untertest2.avi	0	880	547	72	111				0	Content		-72	-111	25548361	2452402788
25565	09:09:22.684	00:00:25.565	1534	-1024	-768	-1	-1	-1	-1	4	-1024	-768	-1	-1	-1	-1	4		0	0						Untertest2.avi	0	880	547	72	111				0	Content		-72	-111	25565163	2452419590
25582	09:09:22.701	00:00:25.581	1535	-1024	-768	-1	-1	-1	-1	4	-1024	-768	-1	-1	-1	-1	4		0	0						Untertest2.avi	0	880	547	72	111				0	Content		-72	-111	25581760	2452436187
25598	09:09:22.717	00:00:25.598	1536	-1024	-768	-1	-1	-1	-1	4	-1024	-768	-1	-1	-1	-1	4		0	0						Untertest2.avi	0	880	547	72	111				0	Content		-72	-111	25598428	2452452855
25615	09:09:22.734	00:00:25.615	1537	-1024	-768	-1	-1	-1	-1	4	-1024	-768	-1	-1	-1	-1	4		0	0						Untertest2.avi	0	880	547	72	111				0	Content		-72	-111	25615237	2452469664
25632	09:09:22.751	00:00:25.631	1538	-1024	-768	-1	-1	-1	-1	4	-1024	-768	-1	-1	-1	-1	4		0	0						Untertest2.avi	0	880	547	72	111				0	Content		-72	-111	25631904	2452486331
25649	09:09:22.768	00:00:25.648	1539	-1024	-768	-1	-1	-1	-1	4	-1024	-768	-1	-1	-1	-1	4		0	0						Untertest2.avi	0	880	547	72	111				0	Content		-72	-111	25648572	2452502999
25666	09:09:22.785	00:00:25.665	1540	-1024	-768	-1	-1	-1	-1	4	-1024	-768	-1	-1	-1	-1	4		0	0						Untertest2.avi	0	880	547	72	111				0	Content		-72	-111	25665541	2452519968
25682	09:09:22.801	00:00:25.682	1541	-1024	-768	-1	-1	-1	-1	4	-1024	-768	-1	-1	-1	-1	4		0	0						Untertest2.avi	0	880	547	72	111				0	Content		-72	-111	25682209	2452536636
25699	09:09:22.818	00:00:25.698	1542	-1024	-768	-1	-1	-1	-1	4	-1024	-768	-1	-1	-1	-1	4		0	0						Untertest2.avi	0	880	547	72	111				0	Content		-72	-111	25698877	2452553304
25716	09:09:22.835	00:00:25.716	1543	-1024	-768	-1	-1	-1	-1	4	-1024	-768	-1	-1	-1	-1	4		0	0						Untertest2.avi	0	880	547	72	111				0	Content		-72	-111	25716177	2452570604
25733	09:09:22.852	00:00:25.732	1544	-1024	-768	-1	-1	-1	-1	4	-1024	-768	-1	-1	-1	-1	4		0	0						Untertest2.avi	0	880	547	72	111				0	Content		-72	-111	25732844	2452587271
25749	09:09:22.868	00:00:25.749	1545	-1024	-768	-1	-1	-1	-1	4	-1024	-768	-1	-1	-1	-1	4		0	0						Untertest2.avi	0	880	547	72	111				0	Content		-72	-111	25749097	2452603524
25766	09:09:22.885	00:00:25.765	1546	-1024	-768	-1	-1	-1	-1	4	-1024	-768	-1	-1	-1	-1	4		0	0						Untertest2.avi	0	880	547	72	111				0	Content		-72	-111	25765765	2452620192
25782	09:09:22.901	00:00:25.782	1547	-1024	-768	-1	-1	-1	-1	4	-1024	-768	-1	-1	-1	-1	4		0	0						Untertest2.avi	0	880	547	72	111				0	Content		-72	-111	25782433	2452636860
25798	09:09:22.917	00:00:25.798	1548	-1024	-768	-1	-1	-1	-1	4	-1024	-768	-1	-1	-1	-1	4		0	0						Untertest2.avi	0	880	547	72	111				0	Content		-72	-111	25798223	2452652650
25815	09:09:22.934	00:00:25.814	1549	-1024	-768	-1	-1	-1	-1	4	-1024	-768	-1	-1	-1	-1	4		0	0						Untertest2.avi	0	880	547	72	111				0	Content		-72	-111	25814845	2452669272
25832	09:09:22.951	00:00:25.831	1550	-1024	-768	-1	-1	-1	-1	4	-1024	-768	-1	-1	-1	-1	4		0	0						Untertest2.avi	0	880	547	72	111				0	Content		-72	-111	25831531	2452685958
25848	09:09:22.967	00:00:25.848	1551	-1024	-768	-1	-1	-1	-1	4	-1024	-768	-1	-1	-1	-1	4		0	0						Untertest2.avi	0	880	547	72	111				0	Content		-72	-111	25848199	2452702626
25865	09:09:22.984	00:00:25.864	1552	-1024	-768	-1	-1	-1	-1	4	-1024	-768	-1	-1	-1	-1	4		0	0						Untertest2.avi	0	880	547	72	111				0	Content		-72	-111	25864867	2452719294
25882	09:09:23.001	00:00:25.881	1553	-1024	-768	-1	-1	-1	-1	4	-1024	-768	-1	-1	-1	-1	4		0	0						Untertest2.avi	0	880	547	72	111				0	Content		-72	-111	25881652	2452736079
25898	09:09:23.017	00:00:25.898	1554	-1024	-768	-1	-1	-1	-1	4	-1024	-768	-1	-1	-1	-1	4		0	0						Untertest2.avi	0	880	547	72	111				0	Content		-72	-111	25898219	2452752646
25915	09:09:23.034	00:00:25.915	1555	-1024	-768	-1	-1	-1	-1	4	-1024	-768	-1	-1	-1	-1	4		0	0						Untertest2.avi	0	880	547	72	111				0	Content		-72	-111	25915094	2452769521
25932	09:09:23.051	00:00:25.931	1556	-1024	-768	-1	-1	-1	-1	4	-1024	-768	-1	-1	-1	-1	4		0	0						Untertest2.avi	0	880	547	72	111				0	Content		-72	-111	25931762	2452786189
25949	09:09:23.068	00:00:25.948	1557	-1024	-768	-1	-1	-1	-1	4	-1024	-768	-1	-1	-1	-1	4		0	0						Untertest2.avi	0	880	547	72	111				0	Content		-72	-111	25948872	2452803299
25966	09:09:23.085	00:00:25.965	1558	-1024	-768	-1	-1	-1	-1	4	-1024	-768	-1	-1	-1	-1	4		0	0						Untertest2.avi	0	880	547	72	111				0	Content		-72	-111	25965540	2452819967
25983	09:09:23.102	00:00:25.982	1559	-1024	-768	-1	-1	-1	-1	4	-1024	-768	-1	-1	-1	-1	4		0	0						Untertest2.avi	0	880	547	72	111				0	Content		-72	-111	25982559	2452836986
25999	09:09:23.118	00:00:25.999	1560	-1024	-768	-1	-1	-1	-1	4	-1024	-768	-1	-1	-1	-1	4		0	0						Untertest2.avi	0	880	547	72	111				0	Content		-72	-111	25999226	2452853653
26016	09:09:23.135	00:00:26.015	1561	-1024	-768	-1	-1	-1	-1	4	-1024	-768	-1	-1	-1	-1	4		0	0						Untertest2.avi	0	880	547	72	111				0	Content		-72	-111	26015894	2452870321
26032	09:09:23.151	00:00:26.031	1562	-1024	-768	-1	-1	-1	-1	4	-1024	-768	-1	-1	-1	-1	4		0	0						Untertest2.avi	0	880	547	72	111				0	Content		-72	-111	26031992	2452886419
26049	09:09:23.168	00:00:26.048	1563	-1024	-768	-1	-1	-1	-1	4	-1024	-768	-1	-1	-1	-1	4		0	0						Untertest2.avi	0	880	547	72	111				0	Content		-72	-111	26048660	2452903087
26065	09:09:23.184	00:00:26.065	1564	-1024	-768	-1	-1	-1	-1	4	-1024	-768	-1	-1	-1	-1	4		0	0						Untertest2.avi	0	880	547	72	111				0	Content		-72	-111	26065137	2452919564
26082	09:09:23.201	00:00:26.081	1565	-1024	-768	-1	-1	-1	-1	4	-1024	-768	-1	-1	-1	-1	4		0	0						Untertest2.avi	0	880	547	72	111				0	Content		-72	-111	26081805	2452936232
26098	09:09:23.217	00:00:26.098	1566	-1024	-768	-1	-1	-1	-1	4	-1024	-768	-1	-1	-1	-1	4		0	0						Untertest2.avi	0	880	547	72	111				0	Content		-72	-111	26098473	2452952900
26115	09:09:23.234	00:00:26.114	1567	-1024	-768	-1	-1	-1	-1	4	-1024	-768	-1	-1	-1	-1	4		0	0						Untertest2.avi	0	880	547	72	111				0	Content		-72	-111	26114713	2452969140
26131	09:09:23.250	00:00:26.131	1568	-1024	-768	-1	-1	-1	-1	4	-1024	-768	-1	-1	-1	-1	4		0	0						Untertest2.avi	0	880	547	72	111				0	Content		-72	-111	26131349	2452985776
26148	09:09:23.267	00:00:26.148	1569	-1024	-768	-1	-1	-1	-1	4	-1024	-768	-1	-1	-1	-1	4		0	0						Untertest2.avi	0	880	547	72	111				0	Content		-72	-111	26148137	2453002564
26165	09:09:23.284	00:00:26.164	1570	-1024	-768	-1	-1	-1	-1	4	-1024	-768	-1	-1	-1	-1	4		0	0						Untertest2.avi	0	880	547	72	111				0	Content		-72	-111	26164740	2453019167
26181	09:09:23.300	00:00:26.181	1571	-1024	-768	-1	-1	-1	-1	4	-1024	-768	-1	-1	-1	-1	4		0	0						Untertest2.avi	0	880	547	72	111				0	Content		-72	-111	26181408	2453035835
26198	09:09:23.317	00:00:26.198	1572	-1024	-768	-1	-1	-1	-1	4	-1024	-768	-1	-1	-1	-1	4		0	0						Untertest2.avi	0	880	547	72	111				0	Content		-72	-111	26198215	2453052642
26215	09:09:23.334	00:00:26.214	1573	-1024	-768	-1	-1	-1	-1	4	-1024	-768	-1	-1	-1	-1	4		0	0						Untertest2.avi	0	880	547	72	111				0	Content		-72	-111	26214883	2453069310
26232	09:09:23.351	00:00:26.231	1574	-1024	-768	-1	-1	-1	-1	4	-1024	-768	-1	-1	-1	-1	4		0	0						Untertest2.avi	0	880	547	72	111				0	Content		-72	-111	26231551	2453085978
26249	09:09:23.368	00:00:26.248	1575	-1024	-768	-1	-1	-1	-1	4	-1024	-768	-1	-1	-1	-1	4		0	0						Untertest2.avi	0	880	547	72	111				0	Content		-72	-111	26248517	2453102944
26265	09:09:23.384	00:00:26.265	1576	-1024	-768	-1	-1	-1	-1	4	-1024	-768	-1	-1	-1	-1	4		0	0						Untertest2.avi	0	880	547	72	111				0	Content		-72	-111	26265185	2453119612
26282	09:09:23.401	00:00:26.281	1577	-1024	-768	-1	-1	-1	-1	4	-1024	-768	-1	-1	-1	-1	4		0	0						Untertest2.avi	0	880	547	72	111				0	Content		-72	-111	26281853	2453136280
26299	09:09:23.418	00:00:26.299	1578	-1024	-768	-1	-1	-1	-1	4	-1024	-768	-1	-1	-1	-1	4		0	0						Untertest2.avi	0	880	547	72	111				0	Content		-72	-111	26299153	2453153580
26316	09:09:23.435	00:00:26.315	1579	-1024	-768	-1	-1	-1	-1	4	-1024	-768	-1	-1	-1	-1	4		0	0						Untertest2.avi	0	880	547	72	111				0	Content		-72	-111	26315821	2453170248
26332	09:09:23.451	00:00:26.332	1580	-1024	-768	-1	-1	-1	-1	4	-1024	-768	-1	-1	-1	-1	4		0	0						Untertest2.avi	0	880	547	72	111				0	Content		-72	-111	26332073	2453186500
26349	09:09:23.468	00:00:26.348	1581	-1024	-768	-1	-1	-1	-1	4	-1024	-768	-1	-1	-1	-1	4		0	0						Untertest2.avi	0	880	547	72	111				0	Content		-72	-111	26348740	2453203167
26365	09:09:23.484	00:00:26.365	1582	-1024	-768	-1	-1	-1	-1	4	-1024	-768	-1	-1	-1	-1	4		0	0						Untertest2.avi	0	880	547	72	111				0	Content		-72	-111	26365408	2453219835
26381	09:09:23.500	00:00:26.381	1583	-1024	-768	-1	-1	-1	-1	4	-1024	-768	-1	-1	-1	-1	4		0	0						Untertest2.avi	0	880	547	72	111				0	Content		-72	-111	26381197	2453235624
26398	09:09:23.517	00:00:26.397	1584	-1024	-768	-1	-1	-1	-1	4	-1024	-768	-1	-1	-1	-1	4		0	0						Untertest2.avi	0	880	547	72	111				0	Content		-72	-111	26397825	2453252252
26415	09:09:23.534	00:00:26.414	1585	-1024	-768	-1	-1	-1	-1	4	-1024	-768	-1	-1	-1	-1	4		0	0						Untertest2.avi	0	880	547	72	111				0	Content		-72	-111	26414511	2453268938
26431	09:09:23.550	00:00:26.431	1586	-1024	-768	-1	-1	-1	-1	4	-1024	-768	-1	-1	-1	-1	4		0	0						Untertest2.avi	0	880	547	72	111				0	Content		-72	-111	26431178	2453285605
26448	09:09:23.567	00:00:26.447	1587	-1024	-768	-1	-1	-1	-1	4	-1024	-768	-1	-1	-1	-1	4		0	0						Untertest2.avi	0	880	547	72	111				0	Content		-72	-111	26447846	2453302273
26465	09:09:23.584	00:00:26.464	1588	-1024	-768	-1	-1	-1	-1	4	-1024	-768	-1	-1	-1	-1	4		0	0						Untertest2.avi	0	880	547	72	111				0	Content		-72	-111	26464627	2453319054
26481	09:09:23.600	00:00:26.481	1589	-1024	-768	-1	-1	-1	-1	4	-1024	-768	-1	-1	-1	-1	4		0	0						Untertest2.avi	0	880	547	72	111				0	Content		-72	-111	26481067	2453335494
26498	09:09:23.617	00:00:26.498	1590	-1024	-768	-1	-1	-1	-1	4	-1024	-768	-1	-1	-1	-1	4		0	0						Untertest2.avi	0	880	547	72	111				0	Content		-72	-111	26498006	2453352433
26515	09:09:23.634	00:00:26.514	1591	-1024	-768	-1	-1	-1	-1	4	-1024	-768	-1	-1	-1	-1	4		0	0						Untertest2.avi	0	880	547	72	111				0	Content		-72	-111	26514673	2453369100
26532	09:09:23.651	00:00:26.531	1592	-1024	-768	-1	-1	-1	-1	4	-1024	-768	-1	-1	-1	-1	4		0	0						Untertest2.avi	0	880	547	72	111				0	Content		-72	-111	26531811	2453386238
26548	09:09:23.667	00:00:26.548	1593	-1024	-768	-1	-1	-1	-1	4	-1024	-768	-1	-1	-1	-1	4		0	0						Untertest2.avi	0	880	547	72	111				0	Content		-72	-111	26548479	2453402906
26566	09:09:23.685	00:00:26.565	1594	-1024	-768	-1	-1	-1	-1	4	-1024	-768	-1	-1	-1	-1	4		0	0						Untertest2.avi	0	880	547	72	111				0	Content		-72	-111	26565509	2453419936
26582	09:09:23.701	00:00:26.582	1595	-1024	-768	-1	-1	-1	-1	4	-1024	-768	-1	-1	-1	-1	4		0	0						Untertest2.avi	0	880	547	72	111				0	Content		-72	-111	26582177	2453436604
26599	09:09:23.718	00:00:26.598	1596	-1024	-768	-1	-1	-1	-1	4	-1024	-768	-1	-1	-1	-1	4		0	0						Untertest2.avi	0	880	547	72	111				0	Content		-72	-111	26598845	2453453272
26615	09:09:23.734	00:00:26.614	1597	-1024	-768	-1	-1	-1	-1	4	-1024	-768	-1	-1	-1	-1	4		0	0						Untertest2.avi	0	880	547	72	111				0	Content		-72	-111	26614957	2453469384
26632	09:09:23.751	00:00:26.631	1598	-1024	-768	-1	-1	-1	-1	4	-1024	-768	-1	-1	-1	-1	4		0	0						Untertest2.avi	0	880	547	72	111				0	Content		-72	-111	26631625	2453486052
26648	09:09:23.767	00:00:26.648	1599	-1024	-768	-1	-1	-1	-1	4	-1024	-768	-1	-1	-1	-1	4		0	0						Untertest2.avi	0	880	547	72	111				0	Content		-72	-111	26648107	2453502534
26665	09:09:23.784	00:00:26.664	1600	-1024	-768	-1	-1	-1	-1	4	-1024	-768	-1	-1	-1	-1	4		0	0						Untertest2.avi	0	880	547	72	111				0	Content		-72	-111	26664775	2453519202
26681	09:09:23.800	00:00:26.681	1601	-1024	-768	-1	-1	-1	-1	4	-1024	-768	-1	-1	-1	-1	4		0	0						Untertest2.avi	0	880	547	72	111				0	Content		-72	-111	26681443	2453535870
26698	09:09:23.817	00:00:26.697	1602	-1024	-768	-1	-1	-1	-1	4	-1024	-768	-1	-1	-1	-1	4		0	0						Untertest2.avi	0	880	547	72	111				0	Content		-72	-111	26697692	2453552119
26714	09:09:23.833	00:00:26.714	1603	-1024	-768	-1	-1	-1	-1	4	-1024	-768	-1	-1	-1	-1	4		0	0						Untertest2.avi	0	880	547	72	111				0	Content		-72	-111	26714315	2453568742
26731	09:09:23.850	00:00:26.730	1604	-1024	-768	-1	-1	-1	-1	4	-1024	-768	-1	-1	-1	-1	4		0	0						Untertest2.avi	0	880	547	72	111				0	Content		-72	-111	26730983	2453585410
26748	09:09:23.867	00:00:26.747	1605	-1024	-768	-1	-1	-1	-1	4	-1024	-768	-1	-1	-1	-1	4		0	0						Untertest2.avi	0	880	547	72	111				0	Content		-72	-111	26747651	2453602078
26764	09:09:23.883	00:00:26.764	1606	-1024	-768	-1	-1	-1	-1	4	-1024	-768	-1	-1	-1	-1	4		0	0						Untertest2.avi	0	880	547	72	111				0	Content		-72	-111	26764319	2453618746
26781	09:09:23.900	00:00:26.780	1607	-1024	-768	-1	-1	-1	-1	4	-1024	-768	-1	-1	-1	-1	4		0	0						Untertest2.avi	0	880	547	72	111				0	Content		-72	-111	26780986	2453635413
26798	09:09:23.917	00:00:26.797	1608	-1024	-768	-1	-1	-1	-1	4	-1024	-768	-1	-1	-1	-1	4		0	0						Untertest2.avi	0	880	547	72	111				0	Content		-72	-111	26797654	2453652081
26814	09:09:23.933	00:00:26.814	1609	-1024	-768	-1	-1	-1	-1	4	-1024	-768	-1	-1	-1	-1	4		0	0						Untertest2.avi	0	880	547	72	111				0	Content		-72	-111	26814322	2453668749
26831	09:09:23.950	00:00:26.831	1610	-1024	-768	-1	-1	-1	-1	4	-1024	-768	-1	-1	-1	-1	4		0	0						Untertest2.avi	0	880	547	72	111				0	Content		-72	-111	26831195	2453685622
26848	09:09:23.967	00:00:26.847	1611	-1024	-768	-1	-1	-1	-1	4	-1024	-768	-1	-1	-1	-1	4		0	0						Untertest2.avi	0	880	547	72	111				0	Content		-72	-111	26847863	2453702290
26865	09:09:23.984	00:00:26.864	1612	-1024	-768	-1	-1	-1	-1	4	-1024	-768	-1	-1	-1	-1	4		0	0						Untertest2.avi	0	880	547	72	111				0	Content		-72	-111	26864851	2453719278
26882	09:09:24.001	00:00:26.881	1613	-1024	-768	-1	-1	-1	-1	4	-1024	-768	-1	-1	-1	-1	4		0	0						Untertest2.avi	0	880	547	72	111				0	Content		-72	-111	26881518	2453735945
26898	09:09:24.017	00:00:26.898	1614	-1024	-768	-1	-1	-1	-1	4	-1024	-768	-1	-1	-1	-1	4		0	0						Untertest2.avi	0	880	547	72	111				0	Content		-72	-111	26898186	2453752613
26915	09:09:24.034	00:00:26.915	1615	-1024	-768	-1	-1	-1	-1	4	-1024	-768	-1	-1	-1	-1	4		0	0						Untertest2.avi	0	880	547	72	111				0	Content		-72	-111	26915445	2453769872
26932	09:09:24.051	00:00:26.932	1616	-1024	-768	-1	-1	-1	-1	4	-1024	-768	-1	-1	-1	-1	4		0	0						Untertest2.avi	0	880	547	72	111				0	Content		-72	-111	26932113	2453786540
26948	09:09:24.067	00:00:26.948	1617	-1024	-768	-1	-1	-1	-1	4	-1024	-768	-1	-1	-1	-1	4		0	0						Untertest2.avi	0	880	547	72	111				0	Content		-72	-111	26948351	2453802778
26965	09:09:24.084	00:00:26.965	1618	-1024	-768	-1	-1	-1	-1	4	-1024	-768	-1	-1	-1	-1	4		0	0						Untertest2.avi	0	880	547	72	111				0	Content		-72	-111	26965018	2453819445
26982	09:09:24.101	00:00:26.981	1619	-1024	-768	-1	-1	-1	-1	4	-1024	-768	-1	-1	-1	-1	4		0	0						Untertest2.avi	0	880	547	72	111				0	Content		-72	-111	26981686	2453836113
26997	09:09:24.116	00:00:26.997	1620	-1024	-768	-1	-1	-1	-1	4	-1024	-768	-1	-1	-1	-1	4		0	0						Untertest2.avi	0	880	547	72	111				0	Content		-72	-111	26997436	2453851863
27014	09:09:24.133	00:00:27.014	1621	-1024	-768	-1	-1	-1	-1	4	-1024	-768	-1	-1	-1	-1	4		0	0						Untertest2.avi	0	880	547	72	111				0	Content		-72	-111	27014182	2453868609
27031	09:09:24.150	00:00:27.030	1622	-1024	-768	-1	-1	-1	-1	4	-1024	-768	-1	-1	-1	-1	4		0	0						Untertest2.avi	0	880	547	72	111				0	Content		-72	-111	27030870	2453885297
27048	09:09:24.167	00:00:27.047	1623	-1024	-768	-1	-1	-1	-1	4	-1024	-768	-1	-1	-1	-1	4		0	0						Untertest2.avi	0	880	547	72	111				0	Content		-72	-111	27047537	2453901964
27064	09:09:24.183	00:00:27.064	1624	-1024	-768	-1	-1	-1	-1	4	-1024	-768	-1	-1	-1	-1	4		0	0						Untertest2.avi	0	880	547	72	111				0	Content		-72	-111	27064205	2453918632
27081	09:09:24.200	00:00:27.080	1625	-1024	-768	-1	-1	-1	-1	4	-1024	-768	-1	-1	-1	-1	4		0	0						Untertest2.avi	0	880	547	72	111				0	Content		-72	-111	27080861	2453935288
27097	09:09:24.216	00:00:27.097	1626	-1024	-768	-1	-1	-1	-1	4	-1024	-768	-1	-1	-1	-1	4		0	0						Untertest2.avi	0	880	547	72	111				0	Content		-72	-111	27097431	2453951858
27114	09:09:24.233	00:00:27.114	1627	-1024	-768	-1	-1	-1	-1	4	-1024	-768	-1	-1	-1	-1	4		0	0						Untertest2.avi	0	880	547	72	111				0	Content		-72	-111	27114369	2453968796
27131	09:09:24.250	00:00:27.131	1628	-1024	-768	-1	-1	-1	-1	4	-1024	-768	-1	-1	-1	-1	4		0	0						Untertest2.avi	0	880	547	72	111				0	Content		-72	-111	27131037	2453985464
27148	09:09:24.267	00:00:27.148	1629	-1024	-768	-1	-1	-1	-1	4	-1024	-768	-1	-1	-1	-1	4		0	0						Untertest2.avi	0	880	547	72	111				0	Content		-72	-111	27148171	2454002598
27165	09:09:24.284	00:00:27.164	1630	-1024	-768	-1	-1	-1	-1	4	-1024	-768	-1	-1	-1	-1	4		0	0						Untertest2.avi	0	880	547	72	111				0	Content		-72	-111	27164839	2454019266
27182	09:09:24.301	00:00:27.181	1631	-1024	-768	-1	-1	-1	-1	4	-1024	-768	-1	-1	-1	-1	4		0	0						Untertest2.avi	0	880	547	72	111				0	Content		-72	-111	27181870	2454036297
27199	09:09:24.318	00:00:27.198	1632	-1024	-768	-1	-1	-1	-1	4	-1024	-768	-1	-1	-1	-1	4		0	0						Untertest2.avi	0	880	547	72	111				0	Content		-72	-111	27198538	2454052965
27215	09:09:24.334	00:00:27.215	1633	-1024	-768	-1	-1	-1	-1	4	-1024	-768	-1	-1	-1	-1	4		0	0						Untertest2.avi	0	880	547	72	111				0	Content		-72	-111	27215206	2454069633
27231	09:09:24.350	00:00:27.231	1634	-1024	-768	-1	-1	-1	-1	4	-1024	-768	-1	-1	-1	-1	4		0	0						Untertest2.avi	0	880	547	72	111				0	Content		-72	-111	27231253	2454085680
27248	09:09:24.367	00:00:27.247	1635	-1024	-768	-1	-1	-1	-1	4	-1024	-768	-1	-1	-1	-1	4		0	0						Untertest2.avi	0	880	547	72	111				0	Content		-72	-111	27247921	2454102348
27264	09:09:24.383	00:00:27.264	1636	-1024	-768	-1	-1	-1	-1	4	-1024	-768	-1	-1	-1	-1	4		0	0						Untertest2.avi	0	880	547	72	111				0	Content		-72	-111	27264380	2454118807
27281	09:09:24.400	00:00:27.281	1637	-1024	-768	-1	-1	-1	-1	4	-1024	-768	-1	-1	-1	-1	4		0	0						Untertest2.avi	0	880	547	72	111				0	Content		-72	-111	27281048	2454135475
27298	09:09:24.417	00:00:27.297	1638	-1024	-768	-1	-1	-1	-1	4	-1024	-768	-1	-1	-1	-1	4		0	0						Untertest2.avi	0	880	547	72	111				0	Content		-72	-111	27297716	2454152143
27314	09:09:24.433	00:00:27.313	1639	-1024	-768	-1	-1	-1	-1	4	-1024	-768	-1	-1	-1	-1	4		0	0						Untertest2.avi	0	880	547	72	111				0	Content		-72	-111	27313921	2454168348
27331	09:09:24.450	00:00:27.330	1640	-1024	-768	-1	-1	-1	-1	4	-1024	-768	-1	-1	-1	-1	4		0	0						Untertest2.avi	0	880	547	72	111				0	Content		-72	-111	27330672	2454185099
27347	09:09:24.466	00:00:27.347	1641	-1024	-768	-1	-1	-1	-1	4	-1024	-768	-1	-1	-1	-1	4		0	0						Untertest2.avi	0	880	547	72	111				0	Content		-72	-111	27347296	2454201723
27364	09:09:24.483	00:00:27.363	1642	-1024	-768	-1	-1	-1	-1	4	-1024	-768	-1	-1	-1	-1	4		0	0						Untertest2.avi	0	880	547	72	111				0	Content		-72	-111	27363964	2454218391
27381	09:09:24.500	00:00:27.380	1643	-1024	-768	-1	-1	-1	-1	4	-1024	-768	-1	-1	-1	-1	4		0	0						Untertest2.avi	0	880	547	72	111				0	Content		-72	-111	27380632	2454235059
27397	09:09:24.516	00:00:27.397	1644	-1024	-768	-1	-1	-1	-1	4	-1024	-768	-1	-1	-1	-1	4		0	0						Untertest2.avi	0	880	547	72	111				0	Content		-72	-111	27397276	2454251703
27414	09:09:24.533	00:00:27.413	1645	-1024	-768	-1	-1	-1	-1	4	-1024	-768	-1	-1	-1	-1	4		0	0						Untertest2.avi	0	880	547	72	111				0	Content		-72	-111	27413944	2454268371
27431	09:09:24.550	00:00:27.430	1646	-1024	-768	-1	-1	-1	-1	4	-1024	-768	-1	-1	-1	-1	4		0	0						Untertest2.avi	0	880	547	72	111				0	Content		-72	-111	27430868	2454285295
27448	09:09:24.567	00:00:27.447	1647	-1024	-768	-1	-1	-1	-1	4	-1024	-768	-1	-1	-1	-1	4		0	0						Untertest2.avi	0	880	547	72	111				0	Content		-72	-111	27447536	2454301963
27464	09:09:24.583	00:00:27.464	1648	-1024	-768	-1	-1	-1	-1	4	-1024	-768	-1	-1	-1	-1	4		0	0						Untertest2.avi	0	880	547	72	111				0	Content		-72	-111	27464497	2454318924
27481	09:09:24.600	00:00:27.481	1649	-1024	-768	-1	-1	-1	-1	4	-1024	-768	-1	-1	-1	-1	4		0	0						Untertest2.avi	0	880	547	72	111				0	Content		-72	-111	27481165	2454335592
27498	09:09:24.617	00:00:27.497	1650	-1024	-768	-1	-1	-1	-1	4	-1024	-768	-1	-1	-1	-1	4		0	0						Untertest2.avi	0	880	547	72	111				0	Content		-72	-111	27497832	2454352259
27515	09:09:24.634	00:00:27.515	1651	-1024	-768	-1	-1	-1	-1	4	-1024	-768	-1	-1	-1	-1	4		0	0						Untertest2.avi	0	880	547	72	111				0	Content		-72	-111	27515123	2454369550
27532	09:09:24.651	00:00:27.531	1652	-1024	-768	-1	-1	-1	-1	4	-1024	-768	-1	-1	-1	-1	4		0	0						Untertest2.avi	0	880	547	72	111				0	Content		-72	-111	27531791	2454386218
27548	09:09:24.667	00:00:27.547	1653	-1024	-768	-1	-1	-1	-1	4	-1024	-768	-1	-1	-1	-1	4		0	0						Untertest2.avi	0	880	547	72	111				0	Content		-72	-111	27547999	2454402426
27565	09:09:24.684	00:00:27.564	1654	-1024	-768	-1	-1	-1	-1	4	-1024	-768	-1	-1	-1	-1	4		0	0						Untertest2.avi	0	880	547	72	111				0	Content		-72	-111	27564667	2454419094
27581	09:09:24.700	00:00:27.581	1655	-1024	-768	-1	-1	-1	-1	4	-1024	-768	-1	-1	-1	-1	4		0	0						Untertest2.avi	0	880	547	72	111				0	Content		-72	-111	27581335	2454435762
27597	09:09:24.716	00:00:27.597	1656	-1024	-768	-1	-1	-1	-1	4	-1024	-768	-1	-1	-1	-1	4		0	0						Untertest2.avi	0	880	547	72	111				0	Content		-72	-111	27597161	2454451588
27614	09:09:24.733	00:00:27.613	1657	-1024	-768	-1	-1	-1	-1	4	-1024	-768	-1	-1	-1	-1	4		0	0						Untertest2.avi	0	880	547	72	111				0	Content		-72	-111	27613787	2454468214
27630	09:09:24.749	00:00:27.630	1658	-1024	-768	-1	-1	-1	-1	4	-1024	-768	-1	-1	-1	-1	4		0	0						Untertest2.avi	0	880	547	72	111				0	Content		-72	-111	27630473	2454484900
27647	09:09:24.766	00:00:27.647	1659	-1024	-768	-1	-1	-1	-1	4	-1024	-768	-1	-1	-1	-1	4		0	0						Untertest2.avi	0	880	547	72	111				0	Content		-72	-111	27647141	2454501568
27664	09:09:24.783	00:00:27.663	1660	-1024	-768	-1	-1	-1	-1	4	-1024	-768	-1	-1	-1	-1	4		0	0						Untertest2.avi	0	880	547	72	111				0	Content		-72	-111	27663809	2454518236
27680	09:09:24.799	00:00:27.680	1661	-1024	-768	-1	-1	-1	-1	4	-1024	-768	-1	-1	-1	-1	4		0	0						Untertest2.avi	0	880	547	72	111				0	Content		-72	-111	27680462	2454534889
27697	09:09:24.816	00:00:27.697	1662	-1024	-768	-1	-1	-1	-1	4	-1024	-768	-1	-1	-1	-1	4		0	0						Untertest2.avi	0	880	547	72	111				0	Content		-72	-111	27697031	2454551458
27714	09:09:24.833	00:00:27.713	1663	-1024	-768	-1	-1	-1	-1	4	-1024	-768	-1	-1	-1	-1	4		0	0						Untertest2.avi	0	880	547	72	111				0	Content		-72	-111	27713970	2454568397
27731	09:09:24.850	00:00:27.730	1664	-1024	-768	-1	-1	-1	-1	4	-1024	-768	-1	-1	-1	-1	4		0	0						Untertest2.avi	0	880	547	72	111				0	Content		-72	-111	27730638	2454585065
27748	09:09:24.867	00:00:27.747	1665	-1024	-768	-1	-1	-1	-1	4	-1024	-768	-1	-1	-1	-1	4		0	0						Untertest2.avi	0	880	547	72	111				0	Content		-72	-111	27747774	2454602201
27764	09:09:24.883	00:00:27.764	1666	-1024	-768	-1	-1	-1	-1	4	-1024	-768	-1	-1	-1	-1	4		0	0						Untertest2.avi	0	880	547	72	111				0	Content		-72	-111	27764441	2454618868
27781	09:09:24.900	00:00:27.781	1667	-1024	-768	-1	-1	-1	-1	4	-1024	-768	-1	-1	-1	-1	4		0	0						Untertest2.avi	0	880	547	72	111				0	Content		-72	-111	27781472	2454635899
27798	09:09:24.917	00:00:27.798	1668	-1024	-768	-1	-1	-1	-1	4	-1024	-768	-1	-1	-1	-1	4		0	0						Untertest2.avi	0	880	547	72	111				0	Content		-72	-111	27798140	2454652567
27815	09:09:24.934	00:00:27.814	1669	-1024	-768	-1	-1	-1	-1	4	-1024	-768	-1	-1	-1	-1	4		0	0						Untertest2.avi	0	880	547	72	111				0	Content		-72	-111	27814808	2454669235
27831	09:09:24.950	00:00:27.830	1670	-1024	-768	-1	-1	-1	-1	4	-1024	-768	-1	-1	-1	-1	4		0	0						Untertest2.avi	0	880	547	72	111				0	Content		-72	-111	27830920	2454685347
27848	09:09:24.967	00:00:27.847	1671	-1024	-768	-1	-1	-1	-1	4	-1024	-768	-1	-1	-1	-1	4		0	0						Untertest2.avi	0	880	547	72	111				0	Content		-72	-111	27847588	2454702015
27864	09:09:24.983	00:00:27.864	1672	-1024	-768	-1	-1	-1	-1	4	-1024	-768	-1	-1	-1	-1	4		0	0						Untertest2.avi	0	880	547	72	111				0	Content		-72	-111	27864069	2454718496
27881	09:09:25.000	00:00:27.880	1673	-1024	-768	-1	-1	-1	-1	4	-1024	-768	-1	-1	-1	-1	4		0	0						Untertest2.avi	0	880	547	72	111				0	Content		-72	-111	27880737	2454735164
27897	09:09:25.016	00:00:27.897	1674	-1024	-768	-1	-1	-1	-1	4	-1024	-768	-1	-1	-1	-1	4		0	0						Untertest2.avi	0	880	547	72	111				0	Content		-72	-111	27897405	2454751832
27914	09:09:25.033	00:00:27.913	1675	-1024	-768	-1	-1	-1	-1	4	-1024	-768	-1	-1	-1	-1	4		0	0						Untertest2.avi	0	880	547	72	111				0	Content		-72	-111	27913651	2454768078
27930	09:09:25.049	00:00:27.930	1676	-1024	-768	-1	-1	-1	-1	4	-1024	-768	-1	-1	-1	-1	4		0	0						Untertest2.avi	0	880	547	72	111				0	Content		-72	-111	27930275	2454784702
27947	09:09:25.066	00:00:27.946	1677	-1024	-768	-1	-1	-1	-1	4	-1024	-768	-1	-1	-1	-1	4		0	0						Untertest2.avi	0	880	547	72	111				0	Content		-72	-111	27946900	2454801327
27964	09:09:25.083	00:00:27.963	1678	-1024	-768	-1	-1	-1	-1	4	-1024	-768	-1	-1	-1	-1	4		0	0						Untertest2.avi	0	880	547	72	111				0	Content		-72	-111	27963568	2454817995
27980	09:09:25.099	00:00:27.980	1679	-1024	-768	-1	-1	-1	-1	4	-1024	-768	-1	-1	-1	-1	4		0	0						Untertest2.avi	0	880	547	72	111				0	Content		-72	-111	27980236	2454834663
27997	09:09:25.116	00:00:27.996	1680	-1024	-768	-1	-1	-1	-1	4	-1024	-768	-1	-1	-1	-1	4		0	0						Untertest2.avi	0	880	547	72	111				0	Content		-72	-111	27996874	2454851301
28014	09:09:25.133	00:00:28.013	1681	-1024	-768	-1	-1	-1	-1	4	-1024	-768	-1	-1	-1	-1	4		0	0						Untertest2.avi	0	880	547	72	111				0	Content		-72	-111	28013542	2454867969
28030	09:09:25.149	00:00:28.030	1682	-1024	-768	-1	-1	-1	-1	4	-1024	-768	-1	-1	-1	-1	4		0	0						Untertest2.avi	0	880	547	72	111				0	Content		-72	-111	28030209	2454884636
28047	09:09:25.166	00:00:28.047	1683	-1024	-768	-1	-1	-1	-1	4	-1024	-768	-1	-1	-1	-1	4		0	0						Untertest2.avi	0	880	547	72	111				0	Content		-72	-111	28047122	2454901549
28064	09:09:25.183	00:00:28.063	1684	-1024	-768	-1	-1	-1	-1	4	-1024	-768	-1	-1	-1	-1	4		0	0						Untertest2.avi	0	880	547	72	111				0	Content		-72	-111	28063790	2454918217
28081	09:09:25.200	00:00:28.080	1685	-1024	-768	-1	-1	-1	-1	4	-1024	-768	-1	-1	-1	-1	4		0	0						Untertest2.avi	0	880	547	72	111				0	Content		-72	-111	28080784	2454935211
28097	09:09:25.216	00:00:28.097	1686	-1024	-768	-1	-1	-1	-1	4	-1024	-768	-1	-1	-1	-1	4		0	0						Untertest2.avi	0	880	547	72	111				0	Content		-72	-111	28097452	2454951879
28114	09:09:25.233	00:00:28.114	1687	-1024	-768	-1	-1	-1	-1	4	-1024	-768	-1	-1	-1	-1	4		0	0						Untertest2.avi	0	880	547	72	111				0	Content		-72	-111	28114120	2454968547
28131	09:09:25.250	00:00:28.131	1688	-1024	-768	-1	-1	-1	-1	4	-1024	-768	-1	-1	-1	-1	4		0	0						Untertest2.avi	0	880	547	72	111				0	Content		-72	-111	28131381	2454985808
28148	09:09:25.267	00:00:28.148	1689	-1024	-768	-1	-1	-1	-1	4	-1024	-768	-1	-1	-1	-1	4		0	0						Untertest2.avi	0	880	547	72	111				0	Content		-72	-111	28148049	2455002476
28164	09:09:25.283	00:00:28.164	1690	-1024	-768	-1	-1	-1	-1	4	-1024	-768	-1	-1	-1	-1	4		0	0						Untertest2.avi	0	880	547	72	111				0	Content		-72	-111	28164289	2455018716
28181	09:09:25.300	00:00:28.180	1691	-1024	-768	-1	-1	-1	-1	4	-1024	-768	-1	-1	-1	-1	4		0	0						Untertest2.avi	0	880	547	72	111				0	Content		-72	-111	28180957	2455035384
28198	09:09:25.317	00:00:28.197	1692	-1024	-768	-1	-1	-1	-1	4	-1024	-768	-1	-1	-1	-1	4		0	0						Untertest2.avi	0	880	547	72	111				0	Content		-72	-111	28197625	2455052052
28213	09:09:25.332	00:00:28.213	1693	-1024	-768	-1	-1	-1	-1	4	-1024	-768	-1	-1	-1	-1	4		0	0						Untertest2.avi	0	880	547	72	111				0	Content		-72	-111	28213388	2455067815
28230	09:09:25.349	00:00:28.230	1694	-1024	-768	-1	-1	-1	-1	4	-1024	-768	-1	-1	-1	-1	4		0	0						Untertest2.avi	0	880	547	72	111				0	Content		-72	-111	28230010	2455084437
28247	09:09:25.366	00:00:28.246	1695	-1024	-768	-1	-1	-1	-1	4	-1024	-768	-1	-1	-1	-1	4		0	0						Untertest2.avi	0	880	547	72	111				0	Content		-72	-111	28246697	2455101124
28263	09:09:25.382	00:00:28.263	1696	-1024	-768	-1	-1	-1	-1	4	-1024	-768	-1	-1	-1	-1	4		0	0						Untertest2.avi	0	880	547	72	111				0	Content		-72	-111	28263365	2455117792
28280	09:09:25.399	00:00:28.280	1697	-1024	-768	-1	-1	-1	-1	4	-1024	-768	-1	-1	-1	-1	4		0	0						Untertest2.avi	0	880	547	72	111				0	Content		-72	-111	28280033	2455134460
28297	09:09:25.416	00:00:28.296	1698	-1024	-768	-1	-1	-1	-1	4	-1024	-768	-1	-1	-1	-1	4		0	0						Untertest2.avi	0	880	547	72	111				0	Content		-72	-111	28296810	2455151237
28313	09:09:25.432	00:00:28.313	1699	-1024	-768	-1	-1	-1	-1	4	-1024	-768	-1	-1	-1	-1	4		0	0						Untertest2.avi	0	880	547	72	111				0	Content		-72	-111	28313376	2455167803
28330	09:09:25.449	00:00:28.330	1700	-1024	-768	-1	-1	-1	-1	4	-1024	-768	-1	-1	-1	-1	4		0	0						Untertest2.avi	0	880	547	72	111				0	Content		-72	-111	28330092	2455184519
28347	09:09:25.466	00:00:28.347	1701	-1024	-768	-1	-1	-1	-1	4	-1024	-768	-1	-1	-1	-1	4		0	0						Untertest2.avi	0	880	547	72	111				0	Content		-72	-111	28347145	2455201572
28364	09:09:25.483	00:00:28.363	1702	-1024	-768	-1	-1	-1	-1	4	-1024	-768	-1	-1	-1	-1	4		0	0						Untertest2.avi	0	880	547	72	111				0	Content		-72	-111	28363813	2455218240
28380	09:09:25.499	00:00:28.380	1703	-1024	-768	-1	-1	-1	-1	4	-1024	-768	-1	-1	-1	-1	4		0	0						Untertest2.avi	0	880	547	72	111				0	Content		-72	-111	28380481	2455234908
28398	09:09:25.517	00:00:28.397	1704	-1024	-768	-1	-1	-1	-1	4	-1024	-768	-1	-1	-1	-1	4		0	0						Untertest2.avi	0	880	547	72	111				0	Content		-72	-111	28397611	2455252038
28414	09:09:25.533	00:00:28.414	1705	-1024	-768	-1	-1	-1	-1	4	-1024	-768	-1	-1	-1	-1	4		0	0						Untertest2.avi	0	880	547	72	111				0	Content		-72	-111	28414279	2455268706
28431	09:09:25.550	00:00:28.430	1706	-1024	-768	-1	-1	-1	-1	4	-1024	-768	-1	-1	-1	-1	4		0	0						Untertest2.avi	0	880	547	72	111				0	Content		-72	-111	28430947	2455285374
28447	09:09:25.566	00:00:28.447	1707	-1024	-768	-1	-1	-1	-1	4	-1024	-768	-1	-1	-1	-1	4		0	0						Untertest2.avi	0	880	547	72	111				0	Content		-72	-111	28447097	2455301524
28464	09:09:25.583	00:00:28.463	1708	-1024	-768	-1	-1	-1	-1	4	-1024	-768	-1	-1	-1	-1	4		0	0						Untertest2.avi	0	880	547	72	111				0	Content		-72	-111	28463765	2455318192
28480	09:09:25.599	00:00:28.480	1709	-1024	-768	-1	-1	-1	-1	4	-1024	-768	-1	-1	-1	-1	4		0	0						Untertest2.avi	0	880	547	72	111				0	Content		-72	-111	28480257	2455334684
28497	09:09:25.616	00:00:28.496	1710	-1024	-768	-1	-1	-1	-1	4	-1024	-768	-1	-1	-1	-1	4		0	0						Untertest2.avi	0	880	547	72	111				0	Content		-72	-111	28496925	2455351352
28514	09:09:25.633	00:00:28.513	1711	-1024	-768	-1	-1	-1	-1	4	-1024	-768	-1	-1	-1	-1	4		0	0						Untertest2.avi	0	880	547	72	111				0	Content		-72	-111	28513593	2455368020
28530	09:09:25.649	00:00:28.529	1712	-1024	-768	-1	-1	-1	-1	4	-1024	-768	-1	-1	-1	-1	4		0	0						Untertest2.avi	0	880	547	72	111				0	Content		-72	-111	28529865	2455384292
28546	09:09:25.665	00:00:28.546	1713	-1024	-768	-1	-1	-1	-1	4	-1024	-768	-1	-1	-1	-1	4		0	0						Untertest2.avi	0	880	547	72	111				0	Content		-72	-111	28546488	2455400915
28563	09:09:25.682	00:00:28.563	1714	-1024	-768	-1	-1	-1	-1	4	-1024	-768	-1	-1	-1	-1	4		0	0						Untertest2.avi	0	880	547	72	111				0	Content		-72	-111	28563290	2455417717
28580	09:09:25.699	00:00:28.579	1715	-1024	-768	-1	-1	-1	-1	4	-1024	-768	-1	-1	-1	-1	4		0	0						Untertest2.avi	0	880	547	72	111				0	Content		-72	-111	28579862	2455434289
28597	09:09:25.716	00:00:28.596	1716	-1024	-768	-1	-1	-1	-1	4	-1024	-768	-1	-1	-1	-1	4		0	0						Untertest2.avi	0	880	547	72	111				0	Content		-72	-111	28596695	2455451122
28613	09:09:25.732	00:00:28.613	1717	-1024	-768	-1	-1	-1	-1	4	-1024	-768	-1	-1	-1	-1	4		0	0						Untertest2.avi	0	880	547	72	111				0	Content		-72	-111	28613363	2455467790
28630	09:09:25.749	00:00:28.630	1718	-1024	-768	-1	-1	-1	-1	4	-1024	-768	-1	-1	-1	-1	4		0	0						Untertest2.avi	0	880	547	72	111				0	Content		-72	-111	28630031	2455484458
28647	09:09:25.766	00:00:28.647	1719	-1024	-768	-1	-1	-1	-1	4	-1024	-768	-1	-1	-1	-1	4		0	0						Untertest2.avi	0	880	547	72	111				0	Content		-72	-111	28647016	2455501443
28664	09:09:25.783	00:00:28.663	1720	-1024	-768	-1	-1	-1	-1	4	-1024	-768	-1	-1	-1	-1	4		0	0						Untertest2.avi	0	880	547	72	111				0	Content		-72	-111	28663683	2455518110
28680	09:09:25.799	00:00:28.680	1721	-1024	-768	-1	-1	-1	-1	4	-1024	-768	-1	-1	-1	-1	4		0	0						Untertest2.avi	0	880	547	72	111				0	Content		-72	-111	28680351	2455534778
28698	09:09:25.817	00:00:28.697	1722	-1024	-768	-1	-1	-1	-1	4	-1024	-768	-1	-1	-1	-1	4		0	0						Untertest2.avi	0	880	547	72	111				0	Content		-72	-111	28697667	2455552094
28714	09:09:25.833	00:00:28.714	1723	-1024	-768	-1	-1	-1	-1	4	-1024	-768	-1	-1	-1	-1	4		0	0						Untertest2.avi	0	880	547	72	111				0	Content		-72	-111	28714335	2455568762
28731	09:09:25.850	00:00:28.730	1724	-1024	-768	-1	-1	-1	-1	4	-1024	-768	-1	-1	-1	-1	4		0	0						Untertest2.avi	0	880	547	72	111				0	Content		-72	-111	28730596	2455585023
28747	09:09:25.866	00:00:28.747	1725	-1024	-768	-1	-1	-1	-1	4	-1024	-768	-1	-1	-1	-1	4		0	0						Untertest2.avi	0	880	547	72	111				0	Content		-72	-111	28747263	2455601690
28764	09:09:25.883	00:00:28.763	1726	-1024	-768	-1	-1	-1	-1	4	-1024	-768	-1	-1	-1	-1	4		0	0						Untertest2.avi	0	880	547	72	111				0	Content		-72	-111	28763931	2455618358
28780	09:09:25.899	00:00:28.779	1727	-1024	-768	-1	-1	-1	-1	4	-1024	-768	-1	-1	-1	-1	4		0	0						Untertest2.avi	0	880	547	72	111				0	Content		-72	-111	28779729	2455634156
28796	09:09:25.915	00:00:28.796	1728	-1024	-768	-1	-1	-1	-1	4	-1024	-768	-1	-1	-1	-1	4		0	0						Untertest2.avi	0	880	547	72	111				0	Content		-72	-111	28796349	2455650776
28813	09:09:25.932	00:00:28.813	1729	-1024	-768	-1	-1	-1	-1	4	-1024	-768	-1	-1	-1	-1	4		0	0						Untertest2.avi	0	880	547	72	111				0	Content		-72	-111	28813037	2455667464
28830	09:09:25.949	00:00:28.829	1730	-1024	-768	-1	-1	-1	-1	4	-1024	-768	-1	-1	-1	-1	4		0	0						Untertest2.avi	0	880	547	72	111				0	Content		-72	-111	28829704	2455684131
28846	09:09:25.965	00:00:28.846	1731	-1024	-768	-1	-1	-1	-1	4	-1024	-768	-1	-1	-1	-1	4		0	0						Untertest2.avi	0	880	547	72	111				0	Content		-72	-111	28846372	2455700799
28863	09:09:25.982	00:00:28.863	1732	-1024	-768	-1	-1	-1	-1	4	-1024	-768	-1	-1	-1	-1	4		0	0						Untertest2.avi	0	880	547	72	111				0	Content		-72	-111	28863029	2455717456
28880	09:09:25.999	00:00:28.879	1733	-1024	-768	-1	-1	-1	-1	4	-1024	-768	-1	-1	-1	-1	4		0	0						Untertest2.avi	0	880	547	72	111				0	Content		-72	-111	28879599	2455734026
28896	09:09:26.015	00:00:28.896	1734	-1024	-768	-1	-1	-1	-1	4	-1024	-768	-1	-1	-1	-1	4		0	0						Untertest2.avi	0	880	547	72	111				0	Content		-72	-111	28896230	2455750657
28913	09:09:26.032	00:00:28.913	1735	-1024	-768	-1	-1	-1	-1	4	-1024	-768	-1	-1	-1	-1	4		0	0						Untertest2.avi	0	880	547	72	111				0	Content		-72	-111	28913312	2455767739
28930	09:09:26.049	00:00:28.929	1736	-1024	-768	-1	-1	-1	-1	4	-1024	-768	-1	-1	-1	-1	4		0	0						Untertest2.avi	0	880	547	72	111				0	Content		-72	-111	28929979	2455784406
28947	09:09:26.066	00:00:28.946	1737	-1024	-768	-1	-1	-1	-1	4	-1024	-768	-1	-1	-1	-1	4		0	0						Untertest2.avi	0	880	547	72	111				0	Content		-72	-111	28946647	2455801074
28964	09:09:26.083	00:00:28.963	1738	-1024	-768	-1	-1	-1	-1	4	-1024	-768	-1	-1	-1	-1	4		0	0						Untertest2.avi	0	880	547	72	111				0	Content		-72	-111	28963814	2455818241
28980	09:09:26.099	00:00:28.980	1739	-1024	-768	-1	-1	-1	-1	4	-1024	-768	-1	-1	-1	-1	4		0	0						Untertest2.avi	0	880	547	72	111				0	Content		-72	-111	28980482	2455834909
28997	09:09:26.116	00:00:28.997	1740	-1024	-768	-1	-1	-1	-1	4	-1024	-768	-1	-1	-1	-1	4		0	0						Untertest2.avi	0	880	547	72	111				0	Content		-72	-111	28997150	2455851577
29014	09:09:26.133	00:00:29.013	1741	-1024	-768	-1	-1	-1	-1	4	-1024	-768	-1	-1	-1	-1	4		0	0						Untertest2.avi	0	880	547	72	111				0	Content		-72	-111	29013507	2455867934
29030	09:09:26.149	00:00:29.030	1742	-1024	-768	-1	-1	-1	-1	4	-1024	-768	-1	-1	-1	-1	4		0	0						Untertest2.avi	0	880	547	72	111				0	Content		-72	-111	29030175	2455884602
29047	09:09:26.166	00:00:29.046	1743	-1024	-768	-1	-1	-1	-1	4	-1024	-768	-1	-1	-1	-1	4		0	0						Untertest2.avi	0	880	547	72	111				0	Content		-72	-111	29046843	2455901270
29063	09:09:26.182	00:00:29.063	1744	-1024	-768	-1	-1	-1	-1	4	-1024	-768	-1	-1	-1	-1	4		0	0						Untertest2.avi	0	880	547	72	111				0	Content		-72	-111	29063303	2455917730
29080	09:09:26.199	00:00:29.079	1745	-1024	-768	-1	-1	-1	-1	4	-1024	-768	-1	-1	-1	-1	4		0	0						Untertest2.avi	0	880	547	72	111				0	Content		-72	-111	29079971	2455934398
29097	09:09:26.216	00:00:29.096	1746	-1024	-768	-1	-1	-1	-1	4	-1024	-768	-1	-1	-1	-1	4		0	0						Untertest2.avi	0	880	547	72	111				0	Content		-72	-111	29096638	2455951065
29113	09:09:26.232	00:00:29.112	1747	-1024	-768	-1	-1	-1	-1	4	-1024	-768	-1	-1	-1	-1	4		0	0						Untertest2.avi	0	880	547	72	111				0	Content		-72	-111	29112846	2455967273
29129	09:09:26.248	00:00:29.129	1748	-1024	-768	-1	-1	-1	-1	4	-1024	-768	-1	-1	-1	-1	4		0	0						Untertest2.avi	0	880	547	72	111				0	Content		-72	-111	29129468	2455983895
29146	09:09:26.265	00:00:29.146	1749	-1024	-768	-1	-1	-1	-1	4	-1024	-768	-1	-1	-1	-1	4		0	0						Untertest2.avi	0	880	547	72	111				0	Content		-72	-111	29146269	2456000696
29163	09:09:26.282	00:00:29.162	1750	-1024	-768	-1	-1	-1	-1	4	-1024	-768	-1	-1	-1	-1	4		0	0						Untertest2.avi	0	880	547	72	111				0	Content		-72	-111	29162840	2456017267
29180	09:09:26.299	00:00:29.179	1751	-1024	-768	-1	-1	-1	-1	4	-1024	-768	-1	-1	-1	-1	4		0	0						Untertest2.avi	0	880	547	72	111				0	Content		-72	-111	29179673	2456034100
29196	09:09:26.315	00:00:29.196	1752	-1024	-768	-1	-1	-1	-1	4	-1024	-768	-1	-1	-1	-1	4		0	0						Untertest2.avi	0	880	547	72	111				0	Content		-72	-111	29196341	2456050768
29213	09:09:26.332	00:00:29.213	1753	-1024	-768	-1	-1	-1	-1	4	-1024	-768	-1	-1	-1	-1	4		0	0						Untertest2.avi	0	880	547	72	111				0	Content		-72	-111	29213009	2456067436
29230	09:09:26.349	00:00:29.229	1754	-1024	-768	-1	-1	-1	-1	4	-1024	-768	-1	-1	-1	-1	4		0	0						Untertest2.avi	0	880	547	72	111				0	Content		-72	-111	29229995	2456084422
29247	09:09:26.366	00:00:29.246	1755	-1024	-768	-1	-1	-1	-1	4	-1024	-768	-1	-1	-1	-1	4		0	0						Untertest2.avi	0	880	547	72	111				0	Content		-72	-111	29246663	2456101090
29263	09:09:26.382	00:00:29.263	1756	-1024	-768	-1	-1	-1	-1	4	-1024	-768	-1	-1	-1	-1	4		0	0						Untertest2.avi	0	880	547	72	111				0	Content		-72	-111	29263331	2456117758
29281	09:09:26.400	00:00:29.280	1757	-1024	-768	-1	-1	-1	-1	4	-1024	-768	-1	-1	-1	-1	4		0	0						Untertest2.avi	0	880	547	72	111				0	Content		-72	-111	29280645	2456135072
29297	09:09:26.416	00:00:29.297	1758	-1024	-768	-1	-1	-1	-1	4	-1024	-768	-1	-1	-1	-1	4		0	0						Untertest2.avi	0	880	547	72	111				0	Content		-72	-111	29297313	2456151740
29314	09:09:26.433	00:00:29.313	1759	-1024	-768	-1	-1	-1	-1	4	-1024	-768	-1	-1	-1	-1	4		0	0						Untertest2.avi	0	880	547	72	111				0	Content		-72	-111	29313530	2456167957
29330	09:09:26.449	00:00:29.330	1760	-1024	-768	-1	-1	-1	-1	4	-1024	-768	-1	-1	-1	-1	4		0	0						Untertest2.avi	0	880	547	72	111				0	Content		-72	-111	29330198	2456184625
29347	09:09:26.466	00:00:29.346	1761	-1024	-768	-1	-1	-1	-1	4	-1024	-768	-1	-1	-1	-1	4		0	0						Untertest2.avi	0	880	547	72	111				0	Content		-72	-111	29346866	2456201293
29363	09:09:26.482	00:00:29.362	1762	-1024	-768	-1	-1	-1	-1	4	-1024	-768	-1	-1	-1	-1	4		0	0						Untertest2.avi	0	880	547	72	111				0	Content		-72	-111	29362706	2456217133
29379	09:09:26.498	00:00:29.379	1763	-1024	-768	-1	-1	-1	-1	4	-1024	-768	-1	-1	-1	-1	4		0	0						Untertest2.avi	0	880	547	72	111				0	Content		-72	-111	29379327	2456233754
29396	09:09:26.515	00:00:29.396	1764	-1024	-768	-1	-1	-1	-1	4	-1024	-768	-1	-1	-1	-1	4		0	0						Untertest2.avi	0	880	547	72	111				0	Content		-72	-111	29396014	2456250441
29413	09:09:26.532	00:00:29.412	1765	-1024	-768	-1	-1	-1	-1	4	-1024	-768	-1	-1	-1	-1	4		0	0						Untertest2.avi	0	880	547	72	111				0	Content		-72	-111	29412682	2456267109
29429	09:09:26.548	00:00:29.429	1766	-1024	-768	-1	-1	-1	-1	4	-1024	-768	-1	-1	-1	-1	4		0	0						Untertest2.avi	0	880	547	72	111				0	Content		-72	-111	29429350	2456283777
29446	09:09:26.565	00:00:29.446	1767	-1024	-768	-1	-1	-1	-1	4	-1024	-768	-1	-1	-1	-1	4		0	0						Untertest2.avi	0	880	547	72	111				0	Content		-72	-111	29446007	2456300434
29463	09:09:26.582	00:00:29.462	1768	-1024	-768	-1	-1	-1	-1	4	-1024	-768	-1	-1	-1	-1	4		0	0						Untertest2.avi	0	880	547	72	111				0	Content		-72	-111	29462577	2456317004
29479	09:09:26.598	00:00:29.479	1769	-1024	-768	-1	-1	-1	-1	4	-1024	-768	-1	-1	-1	-1	4		0	0						Untertest2.avi	0	880	547	72	111				0	Content		-72	-111	29479211	2456333638
29496	09:09:26.615	00:00:29.496	1770	-1024	-768	-1	-1	-1	-1	4	-1024	-768	-1	-1	-1	-1	4		0	0						Untertest2.avi	0	880	547	72	111				0	Content		-72	-111	29496291	2456350718
29513	09:09:26.632	00:00:29.512	1771	-1024	-768	-1	-1	-1	-1	4	-1024	-768	-1	-1	-1	-1	4		0	0						Untertest2.avi	0	880	547	72	111				0	Content		-72	-111	29512959	2456367386
29530	09:09:26.649	00:00:29.529	1772	-1024	-768	-1	-1	-1	-1	4	-1024	-768	-1	-1	-1	-1	4		0	0						Untertest2.avi	0	880	547	72	111				0	Content		-72	-111	29529627	2456384054
29547	09:09:26.666	00:00:29.546	1773	-1024	-768	-1	-1	-1	-1	4	-1024	-768	-1	-1	-1	-1	4		0	0						Untertest2.avi	0	880	547	72	111				0	Content		-72	-111	29546775	2456401202
29563	09:09:26.682	00:00:29.563	1774	-1024	-768	-1	-1	-1	-1	4	-1024	-768	-1	-1	-1	-1	4		0	0						Untertest2.avi	0	880	547	72	111				0	Content		-72	-111	29563443	2456417870
29580	09:09:26.699	00:00:29.580	1775	-1024	-768	-1	-1	-1	-1	4	-1024	-768	-1	-1	-1	-1	4		0	0						Untertest2.avi	0	880	547	72	111				0	Content		-72	-111	29580111	2456434538
29596	09:09:26.715	00:00:29.596	1776	-1024	-768	-1	-1	-1	-1	4	-1024	-768	-1	-1	-1	-1	4		0	0						Untertest2.avi	0	880	547	72	111				0	Content		-72	-111	29596342	2456450769
29613	09:09:26.732	00:00:29.613	1777	-1024	-768	-1	-1	-1	-1	4	-1024	-768	-1	-1	-1	-1	4		0	0						Untertest2.avi	0	880	547	72	111				0	Content		-72	-111	29613010	2456467437
29630	09:09:26.749	00:00:29.629	1778	-1024	-768	-1	-1	-1	-1	4	-1024	-768	-1	-1	-1	-1	4		0	0						Untertest2.avi	0	880	547	72	111				0	Content		-72	-111	29629532	2456483959
29646	09:09:26.765	00:00:29.646	1779	-1024	-768	-1	-1	-1	-1	4	-1024	-768	-1	-1	-1	-1	4		0	0						Untertest2.avi	0	880	547	72	111				0	Content		-72	-111	29646200	2456500627
29663	09:09:26.782	00:00:29.662	1780	-1024	-768	-1	-1	-1	-1	4	-1024	-768	-1	-1	-1	-1	4		0	0						Untertest2.avi	0	880	547	72	111				0	Content		-72	-111	29662868	2456517295
29679	09:09:26.798	00:00:29.679	1781	-1024	-768	-1	-1	-1	-1	4	-1024	-768	-1	-1	-1	-1	4		0	0						Untertest2.avi	0	880	547	72	111				0	Content		-72	-111	29679195	2456533622
29696	09:09:26.815	00:00:29.695	1782	-1024	-768	-1	-1	-1	-1	4	-1024	-768	-1	-1	-1	-1	4		0	0						Untertest2.avi	0	880	547	72	111				0	Content		-72	-111	29695821	2456550248
29712	09:09:26.831	00:00:29.712	1783	-1024	-768	-1	-1	-1	-1	4	-1024	-768	-1	-1	-1	-1	4		0	0						Untertest2.avi	0	880	547	72	111				0	Content		-72	-111	29712487	2456566914
29729	09:09:26.848	00:00:29.729	1784	-1024	-768	-1	-1	-1	-1	4	-1024	-768	-1	-1	-1	-1	4		0	0						Untertest2.avi	0	880	547	72	111				0	Content		-72	-111	29729155	2456583582
29746	09:09:26.865	00:00:29.745	1785	-1024	-768	-1	-1	-1	-1	4	-1024	-768	-1	-1	-1	-1	4		0	0						Untertest2.avi	0	880	547	72	111				0	Content		-72	-111	29745823	2456600250
29762	09:09:26.881	00:00:29.762	1786	-1024	-768	-1	-1	-1	-1	4	-1024	-768	-1	-1	-1	-1	4		0	0						Untertest2.avi	0	880	547	72	111				0	Content		-72	-111	29762457	2456616884
29779	09:09:26.898	00:00:29.779	1787	-1024	-768	-1	-1	-1	-1	4	-1024	-768	-1	-1	-1	-1	4		0	0						Untertest2.avi	0	880	547	72	111				0	Content		-72	-111	29779125	2456633552
29796	09:09:26.915	00:00:29.796	1788	-1024	-768	-1	-1	-1	-1	4	-1024	-768	-1	-1	-1	-1	4		0	0						Untertest2.avi	0	880	547	72	111				0	Content		-72	-111	29796034	2456650461
29813	09:09:26.932	00:00:29.812	1789	-1024	-768	-1	-1	-1	-1	4	-1024	-768	-1	-1	-1	-1	4		0	0						Untertest2.avi	0	880	547	72	111				0	Content		-72	-111	29812701	2456667128
29830	09:09:26.949	00:00:29.829	1790	-1024	-768	-1	-1	-1	-1	4	-1024	-768	-1	-1	-1	-1	4		0	0						Untertest2.avi	0	880	547	72	111				0	Content		-72	-111	29829656	2456684083
29846	09:09:26.965	00:00:29.846	1791	-1024	-768	-1	-1	-1	-1	4	-1024	-768	-1	-1	-1	-1	4		0	0						Untertest2.avi	0	880	547	72	111				0	Content		-72	-111	29846324	2456700751
29863	09:09:26.982	00:00:29.862	1792	-1024	-768	-1	-1	-1	-1	4	-1024	-768	-1	-1	-1	-1	4		0	0						Untertest2.avi	0	880	547	72	111				0	Content		-72	-111	29862992	2456717419
29880	09:09:26.999	00:00:29.880	1793	-1024	-768	-1	-1	-1	-1	4	-1024	-768	-1	-1	-1	-1	4		0	0						Untertest2.avi	0	880	547	72	111				0	Content		-72	-111	29880279	2456734706
29897	09:09:27.016	00:00:29.896	1794	-1024	-768	-1	-1	-1	-1	4	-1024	-768	-1	-1	-1	-1	4		0	0						Untertest2.avi	0	880	547	72	111				0	Content		-72	-111	29896947	2456751374
29913	09:09:27.032	00:00:29.913	1795	-1024	-768	-1	-1	-1	-1	4	-1024	-768	-1	-1	-1	-1	4		0	0						Untertest2.avi	0	880	547	72	111				0	Content		-72	-111	29913195	2456767622
29930	09:09:27.049	00:00:29.929	1796	-1024	-768	-1	-1	-1	-1	4	-1024	-768	-1	-1	-1	-1	4		0	0						Untertest2.avi	0	880	547	72	111				0	Content		-72	-111	29929863	2456784290
29947	09:09:27.066	00:00:29.946	1797	-1024	-768	-1	-1	-1	-1	4	-1024	-768	-1	-1	-1	-1	4		0	0						Untertest2.avi	0	880	547	72	111				0	Content		-72	-111	29946531	2456800958
29962	09:09:27.081	00:00:29.962	1798	-1024	-768	-1	-1	-1	-1	4	-1024	-768	-1	-1	-1	-1	4		0	0						Untertest2.avi	0	880	547	72	111				0	Content		-72	-111	29962314	2456816741
29979	09:09:27.098	00:00:29.978	1799	-1024	-768	-1	-1	-1	-1	4	-1024	-768	-1	-1	-1	-1	4		0	0						Untertest2.avi	0	880	547	72	111				0	Content		-72	-111	29978934	2456833361
29996	09:09:27.115	00:00:29.995	1800	-1024	-768	-1	-1	-1	-1	4	-1024	-768	-1	-1	-1	-1	4		0	0						Untertest2.avi	0	880	547	72	111				0	Content		-72	-111	29995623	2456850050
30012	09:09:27.131	00:00:30.012	1801	-1024	-768	-1	-1	-1	-1	4	-1024	-768	-1	-1	-1	-1	4		0	0						Untertest2.avi	0	880	547	72	111				0	Content		-72	-111	30012291	2456866718
30029	09:09:27.148	00:00:30.028	1802	-1024	-768	-1	-1	-1	-1	4	-1024	-768	-1	-1	-1	-1	4		0	0						Untertest2.avi	0	880	547	72	111				0	Content		-72	-111	30028959	2456883386
30046	09:09:27.165	00:00:30.045	1803	-1024	-768	-1	-1	-1	-1	4	-1024	-768	-1	-1	-1	-1	4		0	0						Untertest2.avi	0	880	547	72	111				0	Content		-72	-111	30045740	2456900167
30062	09:09:27.181	00:00:30.062	1804	-1024	-768	-1	-1	-1	-1	4	-1024	-768	-1	-1	-1	-1	4		0	0						Untertest2.avi	0	880	547	72	111				0	Content		-72	-111	30062315	2456916742
30079	09:09:27.198	00:00:30.079	1805	-1024	-768	-1	-1	-1	-1	4	-1024	-768	-1	-1	-1	-1	4		0	0						Untertest2.avi	0	880	547	72	111				0	Content		-72	-111	30079185	2456933612
30096	09:09:27.215	00:00:30.095	1806	-1024	-768	-1	-1	-1	-1	4	-1024	-768	-1	-1	-1	-1	4		0	0						Untertest2.avi	0	880	547	72	111				0	Content		-72	-111	30095853	2456950280
30113	09:09:27.232	00:00:30.112	1807	-1024	-768	-1	-1	-1	-1	4	-1024	-768	-1	-1	-1	-1	4		0	0						Untertest2.avi	0	880	547	72	111				0	Content		-72	-111	30112954	2456967381
30130	09:09:27.249	00:00:30.129	1808	-1024	-768	-1	-1	-1	-1	4	-1024	-768	-1	-1	-1	-1	4		0	0						Untertest2.avi	0	880	547	72	111				0	Content		-72	-111	30129622	2456984049
30147	09:09:27.266	00:00:30.146	1809	-1024	-768	-1	-1	-1	-1	4	-1024	-768	-1	-1	-1	-1	4		0	0						Untertest2.avi	0	880	547	72	111				0	Content		-72	-111	30146643	2457001070
30163	09:09:27.282	00:00:30.163	1810	-1024	-768	-1	-1	-1	-1	4	-1024	-768	-1	-1	-1	-1	4		0	0						Untertest2.avi	0	880	547	72	111				0	Content		-72	-111	30163311	2457017738
30180	09:09:27.299	00:00:30.179	1811	-1024	-768	-1	-1	-1	-1	4	-1024	-768	-1	-1	-1	-1	4		0	0						Untertest2.avi	0	880	547	72	111				0	Content		-72	-111	30179978	2457034405
30196	09:09:27.315	00:00:30.196	1812	-1024	-768	-1	-1	-1	-1	4	-1024	-768	-1	-1	-1	-1	4		0	0						Untertest2.avi	0	880	547	72	111				0	Content		-72	-111	30196080	2457050507
30213	09:09:27.332	00:00:30.212	1813	-1024	-768	-1	-1	-1	-1	4	-1024	-768	-1	-1	-1	-1	4		0	0						Untertest2.avi	0	880	547	72	111				0	Content		-72	-111	30212748	2457067175
30229	09:09:27.348	00:00:30.229	1814	-1024	-768	-1	-1	-1	-1	4	-1024	-768	-1	-1	-1	-1	4		0	0						Untertest2.avi	0	880	547	72	111				0	Content		-72	-111	30229225	2457083652
30246	09:09:27.365	00:00:30.245	1815	-1024	-768	-1	-1	-1	-1	4	-1024	-768	-1	-1	-1	-1	4		0	0						Untertest2.avi	0	880	547	72	111				0	Content		-72	-111	30245893	2457100320
30263	09:09:27.382	00:00:30.262	1816	-1024	-768	-1	-1	-1	-1	4	-1024	-768	-1	-1	-1	-1	4		0	0						Untertest2.avi	0	880	547	72	111				0	Content		-72	-111	30262560	2457116987
30279	09:09:27.398	00:00:30.278	1817	-1024	-768	-1	-1	-1	-1	4	-1024	-768	-1	-1	-1	-1	4		0	0						Untertest2.avi	0	880	547	72	111				0	Content		-72	-111	30278803	2457133230
30295	09:09:27.414	00:00:30.295	1818	-1024	-768	-1	-1	-1	-1	4	-1024	-768	-1	-1	-1	-1	4		0	0						Untertest2.avi	0	880	547	72	111				0	Content		-72	-111	30295426	2457149853
30312	09:09:27.431	00:00:30.312	1819	-1024	-768	-1	-1	-1	-1	4	-1024	-768	-1	-1	-1	-1	4		0	0						Untertest2.avi	0	880	547	72	111				0	Content		-72	-111	30312104	2457166531
30329	09:09:27.448	00:00:30.328	1820	-1024	-768	-1	-1	-1	-1	4	-1024	-768	-1	-1	-1	-1	4		0	0						Untertest2.avi	0	880	547	72	111				0	Content		-72	-111	30328886	2457183313
30346	09:09:27.465	00:00:30.345	1821	-1024	-768	-1	-1	-1	-1	4	-1024	-768	-1	-1	-1	-1	4		0	0						Untertest2.avi	0	880	547	72	111				0	Content		-72	-111	30345691	2457200118
30362	09:09:27.481	00:00:30.362	1822	-1024	-768	-1	-1	-1	-1	4	-1024	-768	-1	-1	-1	-1	4		0	0						Untertest2.avi	0	880	547	72	111				0	Content		-72	-111	30362359	2457216786
30379	09:09:27.498	00:00:30.379	1823	-1024	-768	-1	-1	-1	-1	4	-1024	-768	-1	-1	-1	-1	4		0	0						Untertest2.avi	0	880	547	72	111				0	Content		-72	-111	30379027	2457233454
30396	09:09:27.515	00:00:30.395	1824	-1024	-768	-1	-1	-1	-1	4	-1024	-768	-1	-1	-1	-1	4		0	0						Untertest2.avi	0	880	547	72	111				0	Content		-72	-111	30395992	2457250419
30413	09:09:27.532	00:00:30.412	1825	-1024	-768	-1	-1	-1	-1	4	-1024	-768	-1	-1	-1	-1	4		0	0						Untertest2.avi	0	880	547	72	111				0	Content		-72	-111	30412660	2457267087
30429	09:09:27.548	00:00:30.429	1826	-1024	-768	-1	-1	-1	-1	4	-1024	-768	-1	-1	-1	-1	4		0	0						Untertest2.avi	0	880	547	72	111				0	Content		-72	-111	30429328	2457283755
30447	09:09:27.566	00:00:30.446	1827	-1024	-768	-1	-1	-1	-1	4	-1024	-768	-1	-1	-1	-1	4		0	0						Untertest2.avi	0	880	547	72	111				0	Content		-72	-111	30446624	2457301051
30463	09:09:27.582	00:00:30.463	1828	-1024	-768	-1	-1	-1	-1	4	-1024	-768	-1	-1	-1	-1	4		0	0						Untertest2.avi	0	880	547	72	111				0	Content		-72	-111	30463292	2457317719
30480	09:09:27.599	00:00:30.479	1829	-1024	-768	-1	-1	-1	-1	4	-1024	-768	-1	-1	-1	-1	4		0	0						Untertest2.avi	0	880	547	72	111				0	Content		-72	-111	30479501	2457333928
30496	09:09:27.615	00:00:30.496	1830	-1024	-768	-1	-1	-1	-1	4	-1024	-768	-1	-1	-1	-1	4		0	0						Untertest2.avi	0	880	547	72	111				0	Content		-72	-111	30496169	2457350596
30513	09:09:27.632	00:00:30.512	1831	-1024	-768	-1	-1	-1	-1	4	-1024	-768	-1	-1	-1	-1	4		0	0						Untertest2.avi	0	880	547	72	111				0	Content		-72	-111	30512837	2457367264
30529	09:09:27.648	00:00:30.528	1832	-1024	-768	-1	-1	-1	-1	4	-1024	-768	-1	-1	-1	-1	4		0	0						Untertest2.avi	0	880	547	72	111				0	Content		-72	-111	30528667	2457383094
30545	09:09:27.664	00:00:30.545	1833	-1024	-768	-1	-1	-1	-1	4	-1024	-768	-1	-1	-1	-1	4		0	0						Untertest2.avi	0	880	547	72	111				0	Content		-72	-111	30545291	2457399718
30562	09:09:27.681	00:00:30.561	1834	-1024	-768	-1	-1	-1	-1	4	-1024	-768	-1	-1	-1	-1	4		0	0						Untertest2.avi	0	880	547	72	111				0	Content		-72	-111	30561912	2457416339
30579	09:09:27.698	00:00:30.578	1835	-1024	-768	-1	-1	-1	-1	4	-1024	-768	-1	-1	-1	-1	4		0	0						Untertest2.avi	0	880	547	72	111				0	Content		-72	-111	30578591	2457433018
30595	09:09:27.714	00:00:30.595	1836	-1024	-768	-1	-1	-1	-1	4	-1024	-768	-1	-1	-1	-1	4		0	0						Untertest2.avi	0	880	547	72	111				0	Content		-72	-111	30595284	2457449711
30612	09:09:27.731	00:00:30.611	1837	-1024	-768	-1	-1	-1	-1	4	-1024	-768	-1	-1	-1	-1	4		0	0						Untertest2.avi	0	880	547	72	111				0	Content		-72	-111	30611919	2457466346
30629	09:09:27.748	00:00:30.628	1838	-1024	-768	-1	-1	-1	-1	4	-1024	-768	-1	-1	-1	-1	4		0	0						Untertest2.avi	0	880	547	72	111				0	Content		-72	-111	30628998	2457483425
30646	09:09:27.765	00:00:30.645	1839	-1024	-768	-1	-1	-1	-1	4	-1024	-768	-1	-1	-1	-1	4		0	0						Untertest2.avi	0	880	547	72	111				0	Content		-72	-111	30645666	2457500093
30662	09:09:27.781	00:00:30.662	1840	-1024	-768	-1	-1	-1	-1	4	-1024	-768	-1	-1	-1	-1	4		0	0						Untertest2.avi	0	880	547	72	111				0	Content		-72	-111	30662334	2457516761
30679	09:09:27.798	00:00:30.679	1841	-1024	-768	-1	-1	-1	-1	4	-1024	-768	-1	-1	-1	-1	4		0	0						Untertest2.avi	0	880	547	72	111				0	Content		-72	-111	30679484	2457533911
30696	09:09:27.815	00:00:30.696	1842	-1024	-768	-1	-1	-1	-1	4	-1024	-768	-1	-1	-1	-1	4		0	0						Untertest2.avi	0	880	547	72	111				0	Content		-72	-111	30696152	2457550579
30713	09:09:27.832	00:00:30.712	1843	-1024	-768	-1	-1	-1	-1	4	-1024	-768	-1	-1	-1	-1	4		0	0						Untertest2.avi	0	880	547	72	111				0	Content		-72	-111	30712819	2457567246
30729	09:09:27.848	00:00:30.728	1844	-1024	-768	-1	-1	-1	-1	4	-1024	-768	-1	-1	-1	-1	4		0	0						Untertest2.avi	0	880	547	72	111				0	Content		-72	-111	30728990	2457583417
30746	09:09:27.865	00:00:30.745	1845	-1024	-768	-1	-1	-1	-1	4	-1024	-768	-1	-1	-1	-1	4		0	0						Untertest2.avi	0	880	547	72	111				0	Content		-72	-111	30745658	2457600085
30762	09:09:27.881	00:00:30.762	1846	-1024	-768	-1	-1	-1	-1	4	-1024	-768	-1	-1	-1	-1	4		0	0						Untertest2.avi	0	880	547	72	111				0	Content		-72	-111	30762158	2457616585
30779	09:09:27.898	00:00:30.778	1847	-1024	-768	-1	-1	-1	-1	4	-1024	-768	-1	-1	-1	-1	4		0	0						Untertest2.avi	0	880	547	72	111				0	Content		-72	-111	30778826	2457633253
30795	09:09:27.914	00:00:30.795	1848	-1024	-768	-1	-1	-1	-1	4	-1024	-768	-1	-1	-1	-1	4		0	0						Untertest2.avi	0	880	547	72	111				0	Content		-72	-111	30795493	2457649920
30812	09:09:27.931	00:00:30.811	1849	-1024	-768	-1	-1	-1	-1	4	-1024	-768	-1	-1	-1	-1	4		0	0						Untertest2.avi	0	880	547	72	111				0	Content		-72	-111	30811776	2457666203
30828	09:09:27.947	00:00:30.828	1850	-1024	-768	-1	-1	-1	-1	4	-1024	-768	-1	-1	-1	-1	4		0	0						Untertest2.avi	0	880	547	72	111				0	Content		-72	-111	30828399	2457682826
30845	09:09:27.964	00:00:30.845	1851	-1024	-768	-1	-1	-1	-1	4	-1024	-768	-1	-1	-1	-1	4		0	0						Untertest2.avi	0	880	547	72	111				0	Content		-72	-111	30845200	2457699627
30862	09:09:27.981	00:00:30.861	1852	-1024	-768	-1	-1	-1	-1	4	-1024	-768	-1	-1	-1	-1	4		0	0						Untertest2.avi	0	880	547	72	111				0	Content		-72	-111	30861769	2457716196
30879	09:09:27.998	00:00:30.878	1853	-1024	-768	-1	-1	-1	-1	4	-1024	-768	-1	-1	-1	-1	4		0	0						Untertest2.avi	0	880	547	72	111				0	Content		-72	-111	30878602	2457733029
30895	09:09:28.014	00:00:30.895	1854	-1024	-768	-1	-1	-1	-1	4	-1024	-768	-1	-1	-1	-1	4		0	0						Untertest2.avi	0	880	547	72	111				0	Content		-72	-111	30895270	2457749697
30912	09:09:28.031	00:00:30.911	1855	-1024	-768	-1	-1	-1	-1	4	-1024	-768	-1	-1	-1	-1	4		0	0						Untertest2.avi	0	880	547	72	111				0	Content		-72	-111	30911938	2457766365
30929	09:09:28.048	00:00:30.928	1856	-1024	-768	-1	-1	-1	-1	4	-1024	-768	-1	-1	-1	-1	4		0	0						Untertest2.avi	0	880	547	72	111				0	Content		-72	-111	30928922	2457783349
30946	09:09:28.065	00:00:30.945	1857	-1024	-768	-1	-1	-1	-1	4	-1024	-768	-1	-1	-1	-1	4		0	0						Untertest2.avi	0	880	547	72	111				0	Content		-72	-111	30945590	2457800017
30962	09:09:28.081	00:00:30.962	1858	-1024	-768	-1	-1	-1	-1	4	-1024	-768	-1	-1	-1	-1	4		0	0						Untertest2.avi	0	880	547	72	111				0	Content		-72	-111	30962258	2457816685
30980	09:09:28.099	00:00:30.979	1859	-1024	-768	-1	-1	-1	-1	4	-1024	-768	-1	-1	-1	-1	4		0	0						Untertest2.avi	0	880	547	72	111				0	Content		-72	-111	30979579	2457834006
30996	09:09:28.115	00:00:30.996	1860	-1024	-768	-1	-1	-1	-1	4	-1024	-768	-1	-1	-1	-1	4		0	0						Untertest2.avi	0	880	547	72	111				0	Content		-72	-111	30996247	2457850674
31013	09:09:28.132	00:00:31.012	1861	-1024	-768	-1	-1	-1	-1	4	-1024	-768	-1	-1	-1	-1	4		0	0						Untertest2.avi	0	880	547	72	111				0	Content		-72	-111	31012506	2457866933
31029	09:09:28.148	00:00:31.029	1862	-1024	-768	-1	-1	-1	-1	4	-1024	-768	-1	-1	-1	-1	4		0	0						Untertest2.avi	0	880	547	72	111				0	Content		-72	-111	31029174	2457883601
31046	09:09:28.165	00:00:31.045	1863	-1024	-768	-1	-1	-1	-1	4	-1024	-768	-1	-1	-1	-1	4		0	0						Untertest2.avi	0	880	547	72	111				0	Content		-72	-111	31045842	2457900269
31062	09:09:28.181	00:00:31.061	1864	-1024	-768	-1	-1	-1	-1	4	-1024	-768	-1	-1	-1	-1	4		0	0						Untertest2.avi	0	880	547	72	111				0	Content		-72	-111	31061659	2457916086
31078	09:09:28.197	00:00:31.078	1865	-1024	-768	-1	-1	-1	-1	4	-1024	-768	-1	-1	-1	-1	4		0	0						Untertest2.avi	0	880	547	72	111				0	Content		-72	-111	31078275	2457932702
31095	09:09:28.214	00:00:31.094	1866	-1024	-768	-1	-1	-1	-1	4	-1024	-768	-1	-1	-1	-1	4		0	0						Untertest2.avi	0	880	547	72	111				0	Content		-72	-111	31094956	2457949383
31112	09:09:28.231	00:00:31.111	1867	-1024	-768	-1	-1	-1	-1	4	-1024	-768	-1	-1	-1	-1	4		0	0						Untertest2.avi	0	880	547	72	111				0	Content		-72	-111	31111624	2457966051
31128	09:09:28.247	00:00:31.128	1868	-1024	-768	-1	-1	-1	-1	4	-1024	-768	-1	-1	-1	-1	4		0	0						Untertest2.avi	0	880	547	72	111				0	Content		-72	-111	31128292	2457982719
31145	09:09:28.264	00:00:31.144	1869	-1024	-768	-1	-1	-1	-1	4	-1024	-768	-1	-1	-1	-1	4		0	0						Untertest2.avi	0	880	547	72	111				0	Content		-72	-111	31144949	2457999376
31162	09:09:28.281	00:00:31.161	1870	-1024	-768	-1	-1	-1	-1	4	-1024	-768	-1	-1	-1	-1	4		0	0						Untertest2.avi	0	880	547	72	111				0	Content		-72	-111	31161617	2458016044
31178	09:09:28.297	00:00:31.178	1871	-1024	-768	-1	-1	-1	-1	4	-1024	-768	-1	-1	-1	-1	4		0	0						Untertest2.avi	0	880	547	72	111				0	Content		-72	-111	31178285	2458032712
31195	09:09:28.314	00:00:31.194	1872	-1024	-768	-1	-1	-1	-1	4	-1024	-768	-1	-1	-1	-1	4		0	0						Untertest2.avi	0	880	547	72	111				0	Content		-72	-111	31194897	2458049324
31212	09:09:28.331	00:00:31.211	1873	-1024	-768	-1	-1	-1	-1	4	-1024	-768	-1	-1	-1	-1	4		0	0						Untertest2.avi	0	880	547	72	111				0	Content		-72	-111	31211565	2458065992
31228	09:09:28.347	00:00:31.228	1874	-1024	-768	-1	-1	-1	-1	4	-1024	-768	-1	-1	-1	-1	4		0	0						Untertest2.avi	0	880	547	72	111				0	Content		-72	-111	31228421	2458082848
31245	09:09:28.364	00:00:31.245	1875	-1024	-768	-1	-1	-1	-1	4	-1024	-768	-1	-1	-1	-1	4		0	0						Untertest2.avi	0	880	547	72	111				0	Content		-72	-111	31245089	2458099516
31262	09:09:28.381	00:00:31.261	1876	-1024	-768	-1	-1	-1	-1	4	-1024	-768	-1	-1	-1	-1	4		0	0						Untertest2.avi	0	880	547	72	111				0	Content		-72	-111	31261757	2458116184
31279	09:09:28.398	00:00:31.278	1877	-1024	-768	-1	-1	-1	-1	4	-1024	-768	-1	-1	-1	-1	4		0	0						Untertest2.avi	0	880	547	72	111				0	Content		-72	-111	31278881	2458133308
31296	09:09:28.415	00:00:31.295	1878	-1024	-768	-1	-1	-1	-1	4	-1024	-768	-1	-1	-1	-1	4		0	0						Untertest2.avi	0	880	547	72	111				0	Content		-72	-111	31295549	2458149976
31312	09:09:28.431	00:00:31.312	1879	-1024	-768	-1	-1	-1	-1	4	-1024	-768	-1	-1	-1	-1	4		0	0						Untertest2.avi	0	880	547	72	111				0	Content		-72	-111	31312115	2458166542
31329	09:09:28.448	00:00:31.328	1880	-1024	-768	-1	-1	-1	-1	4	-1024	-768	-1	-1	-1	-1	4		0	0						Untertest2.avi	0	880	547	72	111				0	Content		-72	-111	31328783	2458183210
31345	09:09:28.464	00:00:31.345	1881	-1024	-768	-1	-1	-1	-1	4	-1024	-768	-1	-1	-1	-1	4		0	0						Untertest2.avi	0	880	547	72	111				0	Content		-72	-111	31345450	2458199877
31362	09:09:28.481	00:00:31.361	1882	-1024	-768	-1	-1	-1	-1	4	-1024	-768	-1	-1	-1	-1	4		0	0						Untertest2.avi	0	880	547	72	111				0	Content		-72	-111	31361558	2458215985
31378	09:09:28.497	00:00:31.378	1883	-1024	-768	-1	-1	-1	-1	4	-1024	-768	-1	-1	-1	-1	4		0	0						Untertest2.avi	0	880	547	72	111				0	Content		-72	-111	31378226	2458232653
31395	09:09:28.514	00:00:31.394	1884	-1024	-768	-1	-1	-1	-1	4	-1024	-768	-1	-1	-1	-1	4		0	0						Untertest2.avi	0	880	547	72	111				0	Content		-72	-111	31394705	2458249132
31411	09:09:28.530	00:00:31.411	1885	-1024	-768	-1	-1	-1	-1	4	-1024	-768	-1	-1	-1	-1	4		0	0						Untertest2.avi	0	880	547	72	111				0	Content		-72	-111	31411372	2458265799
31428	09:09:28.547	00:00:31.428	1886	-1024	-768	-1	-1	-1	-1	4	-1024	-768	-1	-1	-1	-1	4		0	0						Untertest2.avi	0	880	547	72	111				0	Content		-72	-111	31428040	2458282467
31444	09:09:28.563	00:00:31.444	1887	-1024	-768	-1	-1	-1	-1	4	-1024	-768	-1	-1	-1	-1	4		0	0						Untertest2.avi	0	880	547	72	111				0	Content		-72	-111	31444287	2458298714
31461	09:09:28.580	00:00:31.460	1888	-1024	-768	-1	-1	-1	-1	4	-1024	-768	-1	-1	-1	-1	4		0	0						Untertest2.avi	0	880	547	72	111				0	Content		-72	-111	31460910	2458315337
31478	09:09:28.597	00:00:31.477	1889	-1024	-768	-1	-1	-1	-1	4	-1024	-768	-1	-1	-1	-1	4		0	0						Untertest2.avi	0	880	547	72	111				0	Content		-72	-111	31477589	2458332016
31494	09:09:28.613	00:00:31.494	1890	-1024	-768	-1	-1	-1	-1	4	-1024	-768	-1	-1	-1	-1	4		0	0						Untertest2.avi	0	880	547	72	111				0	Content		-72	-111	31494294	2458348721
31511	09:09:28.630	00:00:31.511	1891	-1024	-768	-1	-1	-1	-1	4	-1024	-768	-1	-1	-1	-1	4		0	0						Untertest2.avi	0	880	547	72	111				0	Content		-72	-111	31511124	2458365551
31528	09:09:28.647	00:00:31.527	1892	-1024	-768	-1	-1	-1	-1	4	-1024	-768	-1	-1	-1	-1	4		0	0						Untertest2.avi	0	880	547	72	111				0	Content		-72	-111	31527791	2458382218
31544	09:09:28.663	00:00:31.544	1893	-1024	-768	-1	-1	-1	-1	4	-1024	-768	-1	-1	-1	-1	4		0	0						Untertest2.avi	0	880	547	72	111				0	Content		-72	-111	31544459	2458398886
31561	09:09:28.680	00:00:31.561	1894	-1024	-768	-1	-1	-1	-1	4	-1024	-768	-1	-1	-1	-1	4		0	0						Untertest2.avi	0	880	547	72	111				0	Content		-72	-111	31561444	2458415871
31578	09:09:28.697	00:00:31.578	1895	-1024	-768	-1	-1	-1	-1	4	-1024	-768	-1	-1	-1	-1	4		0	0						Untertest2.avi	0	880	547	72	111				0	Content		-72	-111	31578112	2458432539
31595	09:09:28.714	00:00:31.594	1896	-1024	-768	-1	-1	-1	-1	4	-1024	-768	-1	-1	-1	-1	4		0	0						Untertest2.avi	0	880	547	72	111				0	Content		-72	-111	31594779	2458449206
31612	09:09:28.731	00:00:31.612	1897	-1024	-768	-1	-1	-1	-1	4	-1024	-768	-1	-1	-1	-1	4		0	0						Untertest2.avi	0	880	547	72	111				0	Content		-72	-111	31612094	2458466521
31629	09:09:28.748	00:00:31.628	1898	-1024	-768	-1	-1	-1	-1	4	-1024	-768	-1	-1	-1	-1	4		0	0						Untertest2.avi	0	880	547	72	111				0	Content		-72	-111	31628762	2458483189
31645	09:09:28.764	00:00:31.644	1899	-1024	-768	-1	-1	-1	-1	4	-1024	-768	-1	-1	-1	-1	4		0	0						Untertest2.avi	0	880	547	72	111				0	Content		-72	-111	31644979	2458499406
31662	09:09:28.781	00:00:31.661	1900	-1024	-768	-1	-1	-1	-1	4	-1024	-768	-1	-1	-1	-1	4		0	0						Untertest2.avi	0	880	547	72	111				0	Content		-72	-111	31661646	2458516073
31678	09:09:28.797	00:00:31.678	1901	-1024	-768	-1	-1	-1	-1	4	-1024	-768	-1	-1	-1	-1	4		0	0						Untertest2.avi	0	880	547	72	111				0	Content		-72	-111	31678314	2458532741
31694	09:09:28.813	00:00:31.694	1902	-1024	-768	-1	-1	-1	-1	4	-1024	-768	-1	-1	-1	-1	4		0	0						Untertest2.avi	0	880	547	72	111				0	Content		-72	-111	31694151	2458548578
31711	09:09:28.830	00:00:31.710	1903	-1024	-768	-1	-1	-1	-1	4	-1024	-768	-1	-1	-1	-1	4		0	0						Untertest2.avi	0	880	547	72	111				0	Content		-72	-111	31710773	2458565200
31727	09:09:28.846	00:00:31.727	1904	-1024	-768	-1	-1	-1	-1	4	-1024	-768	-1	-1	-1	-1	4		0	0						Untertest2.avi	0	880	547	72	111				0	Content		-72	-111	31727457	2458581884
31744	09:09:28.863	00:00:31.744	1905	-1024	-768	-1	-1	-1	-1	4	-1024	-768	-1	-1	-1	-1	4		0	0						Untertest2.avi	0	880	547	72	111				0	Content		-72	-111	31744125	2458598552
31761	09:09:28.880	00:00:31.760	1906	-1024	-768	-1	-1	-1	-1	4	-1024	-768	-1	-1	-1	-1	4		0	0						Untertest2.avi	0	880	547	72	111				0	Content		-72	-111	31760792	2458615219
31777	09:09:28.896	00:00:31.777	1907	-1024	-768	-1	-1	-1	-1	4	-1024	-768	-1	-1	-1	-1	4		0	0						Untertest2.avi	0	880	547	72	111				0	Content		-72	-111	31777446	2458631873
31794	09:09:28.913	00:00:31.794	1908	-1024	-768	-1	-1	-1	-1	4	-1024	-768	-1	-1	-1	-1	4		0	0						Untertest2.avi	0	880	547	72	111				0	Content		-72	-111	31794016	2458648443
31811	09:09:28.930	00:00:31.810	1909	-1024	-768	-1	-1	-1	-1	4	-1024	-768	-1	-1	-1	-1	4		0	0						Untertest2.avi	0	880	547	72	111				0	Content		-72	-111	31810648	2458665075
31828	09:09:28.947	00:00:31.827	1910	-1024	-768	-1	-1	-1	-1	4	-1024	-768	-1	-1	-1	-1	4		0	0						Untertest2.avi	0	880	547	72	111				0	Content		-72	-111	31827728	2458682155
31844	09:09:28.963	00:00:31.844	1911	-1024	-768	-1	-1	-1	-1	4	-1024	-768	-1	-1	-1	-1	4		0	0						Untertest2.avi	0	880	547	72	111				0	Content		-72	-111	31844396	2458698823
31861	09:09:28.980	00:00:31.861	1912	-1024	-768	-1	-1	-1	-1	4	-1024	-768	-1	-1	-1	-1	4		0	0						Untertest2.avi	0	880	547	72	111				0	Content		-72	-111	31861063	2458715490
31878	09:09:28.997	00:00:31.878	1913	-1024	-768	-1	-1	-1	-1	4	-1024	-768	-1	-1	-1	-1	4		0	0						Untertest2.avi	0	880	547	72	111				0	Content		-72	-111	31878211	2458732638
31895	09:09:29.014	00:00:31.894	1914	-1024	-768	-1	-1	-1	-1	4	-1024	-768	-1	-1	-1	-1	4		0	0						Untertest2.avi	0	880	547	72	111				0	Content		-72	-111	31894878	2458749305
31912	09:09:29.031	00:00:31.911	1915	-1024	-768	-1	-1	-1	-1	4	-1024	-768	-1	-1	-1	-1	4		0	0						Untertest2.avi	0	880	547	72	111				0	Content		-72	-111	31911545	2458765972
31928	09:09:29.047	00:00:31.927	1916	-1024	-768	-1	-1	-1	-1	4	-1024	-768	-1	-1	-1	-1	4		0	0						Untertest2.avi	0	880	547	72	111				0	Content		-72	-111	31927775	2458782202
31944	09:09:29.063	00:00:31.944	1917	-1024	-768	-1	-1	-1	-1	4	-1024	-768	-1	-1	-1	-1	4		0	0						Untertest2.avi	0	880	547	72	111				0	Content		-72	-111	31944443	2458798870
31961	09:09:29.080	00:00:31.960	1918	-1024	-768	-1	-1	-1	-1	4	-1024	-768	-1	-1	-1	-1	4		0	0						Untertest2.avi	0	880	547	72	111				0	Content		-72	-111	31960922	2458815349
31978	09:09:29.097	00:00:31.977	1919	-1024	-768	-1	-1	-1	-1	4	-1024	-768	-1	-1	-1	-1	4		0	0						Untertest2.avi	0	880	547	72	111				0	Content		-72	-111	31977589	2458832016
31994	09:09:29.113	00:00:31.994	1920	-1024	-768	-1	-1	-1	-1	4	-1024	-768	-1	-1	-1	-1	4		0	0						Untertest2.avi	0	880	547	72	111				0	Content		-72	-111	31994257	2458848684
32011	09:09:29.130	00:00:32.010	1921	-1024	-768	-1	-1	-1	-1	4	-1024	-768	-1	-1	-1	-1	4		0	0						Untertest2.avi	0	880	547	72	111				0	Content		-72	-111	32010628	2458865055
32027	09:09:29.146	00:00:32.027	1922	-1024	-768	-1	-1	-1	-1	4	-1024	-768	-1	-1	-1	-1	4		0	0						Untertest2.avi	0	880	547	72	111				0	Content		-72	-111	32027248	2458881675
32044	09:09:29.163	00:00:32.043	1923	-1024	-768	-1	-1	-1	-1	4	-1024	-768	-1	-1	-1	-1	4		0	0						Untertest2.avi	0	880	547	72	111				0	Content		-72	-111	32043923	2458898350
32061	09:09:29.180	00:00:32.060	1924	-1024	-768	-1	-1	-1	-1	4	-1024	-768	-1	-1	-1	-1	4		0	0						Untertest2.avi	0	880	547	72	111				0	Content		-72	-111	32060617	2458915044
32077	09:09:29.196	00:00:32.077	1925	-1024	-768	-1	-1	-1	-1	4	-1024	-768	-1	-1	-1	-1	4		0	0						Untertest2.avi	0	880	547	72	111				0	Content		-72	-111	32077451	2458931878
32094	09:09:29.213	00:00:32.094	1926	-1024	-768	-1	-1	-1	-1	4	-1024	-768	-1	-1	-1	-1	4		0	0						Untertest2.avi	0	880	547	72	111				0	Content		-72	-111	32094119	2458948546
32111	09:09:29.230	00:00:32.110	1927	-1024	-768	-1	-1	-1	-1	4	-1024	-768	-1	-1	-1	-1	4		0	0						Untertest2.avi	0	880	547	72	111				0	Content		-72	-111	32110786	2458965213
32128	09:09:29.247	00:00:32.127	1928	-1024	-768	-1	-1	-1	-1	4	-1024	-768	-1	-1	-1	-1	4		0	0						Untertest2.avi	0	880	547	72	111				0	Content		-72	-111	32127776	2458982203
32144	09:09:29.263	00:00:32.144	1929	-1024	-768	-1	-1	-1	-1	4	-1024	-768	-1	-1	-1	-1	4		0	0						Untertest2.avi	0	880	547	72	111				0	Content		-72	-111	32144444	2458998871
32161	09:09:29.280	00:00:32.161	1930	-1024	-768	-1	-1	-1	-1	4	-1024	-768	-1	-1	-1	-1	4		0	0						Untertest2.avi	0	880	547	72	111				0	Content		-72	-111	32161111	2459015538
32178	09:09:29.297	00:00:32.178	1931	-1024	-768	-1	-1	-1	-1	4	-1024	-768	-1	-1	-1	-1	4		0	0						Untertest2.avi	0	880	547	72	111				0	Content		-72	-111	32178370	2459032797
32195	09:09:29.314	00:00:32.195	1932	-1024	-768	-1	-1	-1	-1	4	-1024	-768	-1	-1	-1	-1	4		0	0						Untertest2.avi	0	880	547	72	111				0	Content		-72	-111	32195037	2459049464
32211	09:09:29.330	00:00:32.211	1933	-1024	-768	-1	-1	-1	-1	4	-1024	-768	-1	-1	-1	-1	4		0	0						Untertest2.avi	0	880	547	72	111				0	Content		-72	-111	32211270	2459065697
32228	09:09:29.347	00:00:32.227	1934	-1024	-768	-1	-1	-1	-1	4	-1024	-768	-1	-1	-1	-1	4		0	0						Untertest2.avi	0	880	547	72	111				0	Content		-72	-111	32227938	2459082365
32245	09:09:29.364	00:00:32.244	1935	-1024	-768	-1	-1	-1	-1	4	-1024	-768	-1	-1	-1	-1	4		0	0						Untertest2.avi	0	880	547	72	111				0	Content		-72	-111	32244605	2459099032
32260	09:09:29.379	00:00:32.260	1936	-1024	-768	-1	-1	-1	-1	4	-1024	-768	-1	-1	-1	-1	4		0	0						Untertest2.avi	0	880	547	72	111				0	Content		-72	-111	32260361	2459114788
32277	09:09:29.396	00:00:32.276	1937	-1024	-768	-1	-1	-1	-1	4	-1024	-768	-1	-1	-1	-1	4		0	0						Untertest2.avi	0	880	547	72	111				0	Content		-72	-111	32276984	2459131411
32294	09:09:29.413	00:00:32.293	1938	-1024	-768	-1	-1	-1	-1	4	-1024	-768	-1	-1	-1	-1	4		0	0						Untertest2.avi	0	880	547	72	111				0	Content		-72	-111	32293670	2459148097
32310	09:09:29.429	00:00:32.310	1939	-1024	-768	-1	-1	-1	-1	4	-1024	-768	-1	-1	-1	-1	4		0	0						Untertest2.avi	0	880	547	72	111				0	Content		-72	-111	32310337	2459164764
32327	09:09:29.446	00:00:32.327	1940	-1024	-768	-1	-1	-1	-1	4	-1024	-768	-1	-1	-1	-1	4		0	0						Untertest2.avi	0	880	547	72	111				0	Content		-72	-111	32327004	2459181431
32344	09:09:29.463	00:00:32.343	1941	-1024	-768	-1	-1	-1	-1	4	-1024	-768	-1	-1	-1	-1	4		0	0						Untertest2.avi	0	880	547	72	111				0	Content		-72	-111	32343786	2459198213
32360	09:09:29.479	00:00:32.360	1942	-1024	-768	-1	-1	-1	-1	4	-1024	-768	-1	-1	-1	-1	4		0	0						Untertest2.avi	0	880	547	72	111				0	Content		-72	-111	32360353	2459214780
32377	09:09:29.496	00:00:32.376	1943	-1024	-768	-1	-1	-1	-1	4	-1024	-768	-1	-1	-1	-1	4		0	0						Untertest2.avi	0	880	547	72	111				0	Content		-72	-111	32376988	2459231415
32394	09:09:29.513	00:00:32.394	1944	-1024	-768	-1	-1	-1	-1	4	-1024	-768	-1	-1	-1	-1	4		0	0						Untertest2.avi	0	880	547	72	111				0	Content		-72	-111	32394067	2459248494
32411	09:09:29.530	00:00:32.410	1945	-1024	-768	-1	-1	-1	-1	4	-1024	-768	-1	-1	-1	-1	4		0	0						Untertest2.avi	0	880	547	72	111				0	Content		-72	-111	32410734	2459265161
32427	09:09:29.546	00:00:32.427	1946	-1024	-768	-1	-1	-1	-1	4	-1024	-768	-1	-1	-1	-1	4		0	0						Untertest2.avi	0	880	547	72	111				0	Content		-72	-111	32427401	2459281828
32445	09:09:29.564	00:00:32.444	1947	-1024	-768	-1	-1	-1	-1	4	-1024	-768	-1	-1	-1	-1	4		0	0						Untertest2.avi	0	880	547	72	111				0	Content		-72	-111	32444550	2459298977
32461	09:09:29.580	00:00:32.461	1948	-1024	-768	-1	-1	-1	-1	4	-1024	-768	-1	-1	-1	-1	4		0	0						Untertest2.avi	0	880	547	72	111				0	Content		-72	-111	32461217	2459315644
32478	09:09:29.597	00:00:32.477	1949	-1024	-768	-1	-1	-1	-1	4	-1024	-768	-1	-1	-1	-1	4		0	0						Untertest2.avi	0	880	547	72	111				0	Content		-72	-111	32477885	2459332312
32494	09:09:29.613	00:00:32.494	1950	-1024	-768	-1	-1	-1	-1	4	-1024	-768	-1	-1	-1	-1	4		0	0						Untertest2.avi	0	880	547	72	111				0	Content		-72	-111	32494053	2459348480
32511	09:09:29.630	00:00:32.510	1951	-1024	-768	-1	-1	-1	-1	4	-1024	-768	-1	-1	-1	-1	4		0	0						Untertest2.avi	0	880	547	72	111				0	Content		-72	-111	32510720	2459365147
32527	09:09:29.646	00:00:32.527	1952	-1024	-768	-1	-1	-1	-1	4	-1024	-768	-1	-1	-1	-1	4		0	0						Untertest2.avi	0	880	547	72	111				0	Content		-72	-111	32527220	2459381647
32544	09:09:29.663	00:00:32.543	1953	-1024	-768	-1	-1	-1	-1	4	-1024	-768	-1	-1	-1	-1	4		0	0						Untertest2.avi	0	880	547	72	111				0	Content		-72	-111	32543888	2459398315
32561	09:09:29.680	00:00:32.560	1954	-1024	-768	-1	-1	-1	-1	4	-1024	-768	-1	-1	-1	-1	4		0	0						Untertest2.avi	0	880	547	72	111				0	Content		-72	-111	32560555	2459414982
32577	09:09:29.696	00:00:32.576	1955	-1024	-768	-1	-1	-1	-1	4	-1024	-768	-1	-1	-1	-1	4		0	0						Untertest2.avi	0	880	547	72	111				0	Content		-72	-111	32576840	2459431267
32593	09:09:29.712	00:00:32.593	1956	-1024	-768	-1	-1	-1	-1	4	-1024	-768	-1	-1	-1	-1	4		0	0						Untertest2.avi	0	880	547	72	111				0	Content		-72	-111	32593463	2459447890
32610	09:09:29.729	00:00:32.610	1957	-1024	-768	-1	-1	-1	-1	4	-1024	-768	-1	-1	-1	-1	4		0	0						Untertest2.avi	0	880	547	72	111				0	Content		-72	-111	32610129	2459464556
32627	09:09:29.746	00:00:32.626	1958	-1024	-768	-1	-1	-1	-1	4	-1024	-768	-1	-1	-1	-1	4		0	0						Untertest2.avi	0	880	547	72	111				0	Content		-72	-111	32626796	2459481223
32643	09:09:29.762	00:00:32.643	1959	-1024	-768	-1	-1	-1	-1	4	-1024	-768	-1	-1	-1	-1	4		0	0						Untertest2.avi	0	880	547	72	111				0	Content		-72	-111	32643464	2459497891
32660	09:09:29.779	00:00:32.660	1960	-1024	-768	-1	-1	-1	-1	4	-1024	-768	-1	-1	-1	-1	4		0	0						Untertest2.avi	0	880	547	72	111				0	Content		-72	-111	32660129	2459514556
32677	09:09:29.796	00:00:32.676	1961	-1024	-768	-1	-1	-1	-1	4	-1024	-768	-1	-1	-1	-1	4		0	0						Untertest2.avi	0	880	547	72	111				0	Content		-72	-111	32676796	2459531223
32693	09:09:29.812	00:00:32.693	1962	-1024	-768	-1	-1	-1	-1	4	-1024	-768	-1	-1	-1	-1	4		0	0						Untertest2.avi	0	880	547	72	111				0	Content		-72	-111	32693464	2459547891
32710	09:09:29.829	00:00:32.710	1963	-1024	-768	-1	-1	-1	-1	4	-1024	-768	-1	-1	-1	-1	4		0	0						Untertest2.avi	0	880	547	72	111				0	Content		-72	-111	32710397	2459564824
32727	09:09:29.846	00:00:32.727	1964	-1024	-768	-1	-1	-1	-1	4	-1024	-768	-1	-1	-1	-1	4		0	0						Untertest2.avi	0	880	547	72	111				0	Content		-72	-111	32727064	2459581491
32744	09:09:29.863	00:00:32.744	1965	-1024	-768	-1	-1	-1	-1	4	-1024	-768	-1	-1	-1	-1	4		0	0						Untertest2.avi	0	880	547	72	111				0	Content		-72	-111	32744029	2459598456
32761	09:09:29.880	00:00:32.760	1966	-1024	-768	-1	-1	-1	-1	4	-1024	-768	-1	-1	-1	-1	4		0	0						Untertest2.avi	0	880	547	72	111				0	Content		-72	-111	32760696	2459615123
32777	09:09:29.896	00:00:32.777	1967	-1024	-768	-1	-1	-1	-1	4	-1024	-768	-1	-1	-1	-1	4		0	0						Untertest2.avi	0	880	547	72	111				0	Content		-72	-111	32777363	2459631790
32795	09:09:29.914	00:00:32.794	1968	-1024	-768	-1	-1	-1	-1	4	-1024	-768	-1	-1	-1	-1	4		0	0						Untertest2.avi	0	880	547	72	111				0	Content		-72	-111	32794658	2459649085
32811	09:09:29.930	00:00:32.811	1969	-1024	-768	-1	-1	-1	-1	4	-1024	-768	-1	-1	-1	-1	4		0	0						Untertest2.avi	0	880	547	72	111				0	Content		-72	-111	32811325	2459665752
32828	09:09:29.947	00:00:32.827	1970	-1024	-768	-1	-1	-1	-1	4	-1024	-768	-1	-1	-1	-1	4		0	0						Untertest2.avi	0	880	547	72	111				0	Content		-72	-111	32827534	2459681961
32844	09:09:29.963	00:00:32.844	1971	-1024	-768	-1	-1	-1	-1	4	-1024	-768	-1	-1	-1	-1	4		0	0						Untertest2.avi	0	880	547	72	111				0	Content		-72	-111	32844202	2459698629
32861	09:09:29.980	00:00:32.860	1972	-1024	-768	-1	-1	-1	-1	4	-1024	-768	-1	-1	-1	-1	4		0	0						Untertest2.avi	0	880	547	72	111				0	Content		-72	-111	32860869	2459715296
32877	09:09:29.996	00:00:32.876	1973	-1024	-768	-1	-1	-1	-1	4	-1024	-768	-1	-1	-1	-1	4		0	0						Untertest2.avi	0	880	547	72	111				0	Content		-72	-111	32876696	2459731123
32893	09:09:30.012	00:00:32.893	1974	-1024	-768	-1	-1	-1	-1	4	-1024	-768	-1	-1	-1	-1	4		0	0						Untertest2.avi	0	880	547	72	111				0	Content		-72	-111	32893319	2459747746
32910	09:09:30.029	00:00:32.910	1975	-1024	-768	-1	-1	-1	-1	4	-1024	-768	-1	-1	-1	-1	4		0	0						Untertest2.avi	0	880	547	72	111				0	Content		-72	-111	32910003	2459764430
32927	09:09:30.046	00:00:32.926	1976	-1024	-768	-1	-1	-1	-1	4	-1024	-768	-1	-1	-1	-1	4		0	0						Untertest2.avi	0	880	547	72	111				0	Content		-72	-111	32926670	2459781097
32943	09:09:30.062	00:00:32.943	1977	-1024	-768	-1	-1	-1	-1	4	-1024	-768	-1	-1	-1	-1	4		0	0						Untertest2.avi	0	880	547	72	111				0	Content		-72	-111	32943338	2459797765
32960	09:09:30.079	00:00:32.959	1978	-1024	-768	-1	-1	-1	-1	4	-1024	-768	-1	-1	-1	-1	4		0	0						Untertest2.avi	0	880	547	72	111				0	Content		-72	-111	32959994	2459814421
32977	09:09:30.096	00:00:32.976	1979	-1024	-768	-1	-1	-1	-1	4	-1024	-768	-1	-1	-1	-1	4		0	0						Untertest2.avi	0	880	547	72	111				0	Content		-72	-111	32976561	2459830988
[truncated: 1,651 more rows]
