# Supplementary material for: Gaze Duration Biases for Colours in Combination with Dissonant and Consonant Sounds: A Comparative Eye-Tracking Study with Orangutans
Source: PLoS One. 2015 Oct 14;10(10):e0139894. doi: 10.1371/journal.pone.0139894 (PMC4605782; doi:10.1371/journal.pone.0139894)
Supplement: S1 Data — (ZIP) [file pone.0139894.s004.zip › Plos ColourSound Data/Apes/Farben_Musik_U2/Rec 20-All-Data.tsv]

System Properties:
Operating System:	Microsoft Windows NT 6.1.7601 Service Pack 1
System User Name:	tobiiadmin
Machine Name:	LOE7690LAP
Data properties:
Recording name:	Rec 20
Recording date:	05.03.2014
Recording time:	09:18:14
Recording resolution:	1024 x 768
Export date:	09.03.2014
Export time:	12:20:09
Participant:	Pini
Filter settings:
Eye: Average
Validity: Normal
Fixation filter: Tobii fixation filter
Velocity threshold: 35
Distance threshold: 35
Timestamp	DateTimeStamp	DateTimeStampStartOffset	Number	GazePointXLeft	GazePointYLeft	CamXLeft	CamYLeft	DistanceLeft	PupilLeft	ValidityLeft	GazePointXRight	GazePointYRight	CamXRight	CamYRight	DistanceRight	PupilRight	ValidityRight	FixationIndex	GazePointX	GazePointY	Event	EventKey	Data1	Data2	Descriptor	StimuliName	StimuliID	MediaWidth	MediaHeight	MediaPosX	MediaPosY	MappedFixationPointX	MappedFixationPointY	FixationDuration	AoiIds	AoiNames	WebGroupImage	MappedGazeDataPointX	MappedGazeDataPointY	MicroSecondTimestamp	AbsoluteMicroSecondTimestamp
13	09:18:14.192	00:00:00.012	0	-1024	-768	-1	-1	-1	-1	4	-1024	-768	-1	-1	-1	-1	4		0	0						No media	0	1024	768	0	0				0	Content		0	0	12774	2983912617
30	09:18:14.209	00:00:00.029	1	-1024	-768	-1	-1	-1	-1	4	-1024	-768	-1	-1	-1	-1	4		0	0						No media	0	1024	768	0	0				0	Content		0	0	29705	2983929548
46	09:18:14.225	00:00:00.046	2	-1024	-768	-1	-1	-1	-1	4	-1024	-768	-1	-1	-1	-1	4		0	0						No media	0	1024	768	0	0				0	Content		0	0	46371	2983946214
63	09:18:14.242	00:00:00.063	3	-1024	-768	-1	-1	-1	-1	4	-1024	-768	-1	-1	-1	-1	4		0	0						No media	0	1024	768	0	0				0	Content		0	0	63038	2983962881
80	09:18:14.259	00:00:00.079	4	-1024	-768	-1	-1	-1	-1	4	-1024	-768	-1	-1	-1	-1	4		0	0						No media	0	1024	768	0	0				0	Content		0	0	79704	2983979547
96	09:18:14.275	00:00:00.095	5	-1024	-768	-1	-1	-1	-1	4	-1024	-768	-1	-1	-1	-1	4		0	0						No media	0	1024	768	0	0				0	Content		0	0	95844	2983995687
113	09:18:14.292	00:00:00.112	6	-1024	-768	-1	-1	-1	-1	4	-1024	-768	-1	-1	-1	-1	4		0	0						No media	0	1024	768	0	0				0	Content		0	0	112511	2984012354
129	09:18:14.308	00:00:00.129	7	-1024	-768	-1	-1	-1	-1	4	-1024	-768	-1	-1	-1	-1	4		0	0						No media	0	1024	768	0	0				0	Content		0	0	129000	2984028843
146	09:18:14.325	00:00:00.145	8	-1024	-768	-1	-1	-1	-1	4	-1024	-768	-1	-1	-1	-1	4		0	0						No media	0	1024	768	0	0				0	Content		0	0	145666	2984045509
162	09:18:14.341	00:00:00.162	9	-1024	-768	-1	-1	-1	-1	4	-1024	-768	-1	-1	-1	-1	4		0	0						No media	0	1024	768	0	0				0	Content		0	0	162333	2984062176
179	09:18:14.358	00:00:00.178	10	-1024	-768	-1	-1	-1	-1	4	-1024	-768	-1	-1	-1	-1	4		0	0						No media	0	1024	768	0	0				0	Content		0	0	178598	2984078441
195	09:18:14.374	00:00:00.195	11	-1024	-768	-1	-1	-1	-1	4	-1024	-768	-1	-1	-1	-1	4		0	0						No media	0	1024	768	0	0				0	Content		0	0	195221	2984095064
212	09:18:14.391	00:00:00.212	12	-1024	-768	-1	-1	-1	-1	4	-1024	-768	-1	-1	-1	-1	4		0	0						No media	0	1024	768	0	0				0	Content		0	0	212027	2984111870
229	09:18:14.408	00:00:00.228	13	-1024	-768	-1	-1	-1	-1	4	-1024	-768	-1	-1	-1	-1	4		0	0						No media	0	1024	768	0	0				0	Content		0	0	228698	2984128541
245	09:18:14.424	00:00:00.245	14	-1024	-768	-1	-1	-1	-1	4	-1024	-768	-1	-1	-1	-1	4		0	0						No media	0	1024	768	0	0				0	Content		0	0	245369	2984145212
262	09:18:14.441	00:00:00.261	15	-1024	-768	-1	-1	-1	-1	4	-1024	-768	-1	-1	-1	-1	4		0	0						No media	0	1024	768	0	0				0	Content		0	0	261997	2984161840
279	09:18:14.458	00:00:00.278	16	-1024	-768	-1	-1	-1	-1	4	-1024	-768	-1	-1	-1	-1	4		0	0						No media	0	1024	768	0	0				0	Content		0	0	278668	2984178511
295	09:18:14.474	00:00:00.295	17	-1024	-768	-1	-1	-1	-1	4	-1024	-768	-1	-1	-1	-1	4		0	0						No media	0	1024	768	0	0				0	Content		0	0	295340	2984195183
312	09:18:14.491	00:00:00.312	18	-1024	-768	-1	-1	-1	-1	4	-1024	-768	-1	-1	-1	-1	4		0	0						No media	0	1024	768	0	0				0	Content		0	0	312294	2984212137
329	09:18:14.508	00:00:00.328	19	-1024	-768	-1	-1	-1	-1	4	-1024	-768	-1	-1	-1	-1	4		0	0						No media	0	1024	768	0	0				0	Content		0	0	328966	2984228809
346	09:18:14.525	00:00:00.345	20	-1024	-768	-1	-1	-1	-1	4	-1024	-768	-1	-1	-1	-1	4		0	0						No media	0	1024	768	0	0				0	Content		0	0	345942	2984245785
363	09:18:14.542	00:00:00.362	21	-1024	-768	-1	-1	-1	-1	4	-1024	-768	-1	-1	-1	-1	4		0	0						No media	0	1024	768	0	0				0	Content		0	0	362614	2984262457
379	09:18:14.558	00:00:00.379	22	-1024	-768	-1	-1	-1	-1	4	-1024	-768	-1	-1	-1	-1	4		0	0						No media	0	1024	768	0	0				0	Content		0	0	379285	2984279128
397	09:18:14.576	00:00:00.396	23	-1024	-768	-1	-1	-1	-1	4	-1024	-768	-1	-1	-1	-1	4		0	0						No media	0	1024	768	0	0				0	Content		0	0	396530	2984296373
413	09:18:14.592	00:00:00.413	24	-1024	-768	-1	-1	-1	-1	4	-1024	-768	-1	-1	-1	-1	4		0	0						No media	0	1024	768	0	0				0	Content		0	0	413201	2984313044
429	09:18:14.608	00:00:00.429	25	-1024	-768	-1	-1	-1	-1	4	-1024	-768	-1	-1	-1	-1	4		0	0						No media	0	1024	768	0	0				0	Content		0	0	429438	2984329281
446	09:18:14.625	00:00:00.446	26	-1024	-768	-1	-1	-1	-1	4	-1024	-768	-1	-1	-1	-1	4		0	0						No media	0	1024	768	0	0				0	Content		0	0	446109	2984345952
463	09:18:14.642	00:00:00.462	27	-1024	-768	-1	-1	-1	-1	4	-1024	-768	-1	-1	-1	-1	4		0	0						No media	0	1024	768	0	0				0	Content		0	0	462781	2984362624
475	09:18:14.654																				MovieStart	128	0	0	Untertest2.avi
479	09:18:14.658	00:00:00.478	28	-1024	-768	-1	-1	-1	-1	4	-1024	-768	-1	-1	-1	-1	4		0	0						Untertest2.avi	0	880	547	72	111				0	Content		-72	-111	478537	2984378380
495	09:18:14.674	00:00:00.495	29	-1024	-768	-1	-1	-1	-1	4	-1024	-768	-1	-1	-1	-1	4		0	0						Untertest2.avi	0	880	547	72	111				0	Content		-72	-111	495179	2984395022
512	09:18:14.691	00:00:00.511	30	-1024	-768	-1	-1	-1	-1	4	-1024	-768	-1	-1	-1	-1	4		0	0						Untertest2.avi	0	880	547	72	111				0	Content		-72	-111	511917	2984411760
529	09:18:14.708	00:00:00.528	31	-1024	-768	-1	-1	-1	-1	4	-1024	-768	-1	-1	-1	-1	4		0	0						Untertest2.avi	0	880	547	72	111				0	Content		-72	-111	528550	2984428393
545	09:18:14.724	00:00:00.545	32	-1024	-768	-1	-1	-1	-1	4	-1024	-768	-1	-1	-1	-1	4		0	0						Untertest2.avi	0	880	547	72	111				0	Content		-72	-111	545222	2984445065
562	09:18:14.741	00:00:00.561	33	-1024	-768	-1	-1	-1	-1	4	-1024	-768	-1	-1	-1	-1	4		0	0						Untertest2.avi	0	880	547	72	111				0	Content		-72	-111	561920	2984461763
579	09:18:14.758	00:00:00.579	34	-1024	-768	-1	-1	-1	-1	4	-1024	-768	-1	-1	-1	-1	4		0	0						Untertest2.avi	0	880	547	72	111				0	Content		-72	-111	579297	2984479140
596	09:18:14.775	00:00:00.596	35	-1024	-768	-1	-1	-1	-1	4	-1024	-768	-1	-1	-1	-1	4		0	0						Untertest2.avi	0	880	547	72	111				0	Content		-72	-111	596049	2984495892
613	09:18:14.792	00:00:00.612	36	-1024	-768	-1	-1	-1	-1	4	-1024	-768	-1	-1	-1	-1	4		0	0						Untertest2.avi	0	880	547	72	111				0	Content		-72	-111	612721	2984512564
629	09:18:14.808	00:00:00.629	37	-1024	-768	-1	-1	-1	-1	4	-1024	-768	-1	-1	-1	-1	4		0	0						Untertest2.avi	0	880	547	72	111				0	Content		-72	-111	629458	2984529301
646	09:18:14.825	00:00:00.646	38	-1024	-768	-1	-1	-1	-1	4	-1024	-768	-1	-1	-1	-1	4		0	0						Untertest2.avi	0	880	547	72	111				0	Content		-72	-111	646130	2984545973
663	09:18:14.842	00:00:00.662	39	-1024	-768	-1	-1	-1	-1	4	-1024	-768	-1	-1	-1	-1	4		0	0						Untertest2.avi	0	880	547	72	111				0	Content		-72	-111	662722	2984562565
679	09:18:14.858	00:00:00.679	40	-1024	-768	-1	-1	-1	-1	4	-1024	-768	-1	-1	-1	-1	4		0	0						Untertest2.avi	0	880	547	72	111				0	Content		-72	-111	679393	2984579236
696	09:18:14.875	00:00:00.696	41	-1024	-768	-1	-1	-1	-1	4	-1024	-768	-1	-1	-1	-1	4		0	0						Untertest2.avi	0	880	547	72	111				0	Content		-72	-111	696107	2984595950
713	09:18:14.892	00:00:00.712	42	-1024	-768	-1	-1	-1	-1	4	-1024	-768	-1	-1	-1	-1	4		0	0						Untertest2.avi	0	880	547	72	111				0	Content		-72	-111	712778	2984612621
729	09:18:14.908	00:00:00.729	43	-1024	-768	-1	-1	-1	-1	4	-1024	-768	-1	-1	-1	-1	4		0	0						Untertest2.avi	0	880	547	72	111				0	Content		-72	-111	729494	2984629337
746	09:18:14.925	00:00:00.746	44	-1024	-768	-1	-1	-1	-1	4	-1024	-768	-1	-1	-1	-1	4		0	0						Untertest2.avi	0	880	547	72	111				0	Content		-72	-111	746165	2984646008
763	09:18:14.942	00:00:00.762	45	-1024	-768	-1	-1	-1	-1	4	-1024	-768	-1	-1	-1	-1	4		0	0						Untertest2.avi	0	880	547	72	111				0	Content		-72	-111	762874	2984662717
780	09:18:14.959	00:00:00.779	46	-1024	-768	-1	-1	-1	-1	4	-1024	-768	-1	-1	-1	-1	4		0	0						Untertest2.avi	0	880	547	72	111				0	Content		-72	-111	779545	2984679388
796	09:18:14.975	00:00:00.796	47	-1024	-768	-1	-1	-1	-1	4	-1024	-768	-1	-1	-1	-1	4		0	0						Untertest2.avi	0	880	547	72	111				0	Content		-72	-111	796215	2984696058
813	09:18:14.992	00:00:00.812	48	-1024	-768	-1	-1	-1	-1	4	-1024	-768	-1	-1	-1	-1	4		0	0						Untertest2.avi	0	880	547	72	111				0	Content		-72	-111	812711	2984712554
829	09:18:15.008	00:00:00.829	49	-1024	-768	-1	-1	-1	-1	4	-1024	-768	-1	-1	-1	-1	4		0	0						Untertest2.avi	0	880	547	72	111				0	Content		-72	-111	829413	2984729256
846	09:18:15.025	00:00:00.846	50	-1024	-768	-1	-1	-1	-1	4	-1024	-768	-1	-1	-1	-1	4		0	0						Untertest2.avi	0	880	547	72	111				0	Content		-72	-111	846085	2984745928
863	09:18:15.042	00:00:00.862	51	-1024	-768	-1	-1	-1	-1	4	-1024	-768	-1	-1	-1	-1	4		0	0						Untertest2.avi	0	880	547	72	111				0	Content		-72	-111	862723	2984762566
879	09:18:15.058	00:00:00.879	52	-1024	-768	-1	-1	-1	-1	4	-1024	-768	-1	-1	-1	-1	4		0	0						Untertest2.avi	0	880	547	72	111				0	Content		-72	-111	879353	2984779196
896	09:18:15.075	00:00:00.896	53	-1024	-768	-1	-1	-1	-1	4	-1024	-768	-1	-1	-1	-1	4		0	0						Untertest2.avi	0	880	547	72	111				0	Content		-72	-111	896043	2984795886
913	09:18:15.092	00:00:00.912	54	-1024	-768	-1	-1	-1	-1	4	-1024	-768	-1	-1	-1	-1	4		0	0						Untertest2.avi	0	880	547	72	111				0	Content		-72	-111	912715	2984812558
929	09:18:15.108	00:00:00.929	55	-1024	-768	-1	-1	-1	-1	4	-1024	-768	-1	-1	-1	-1	4		0	0						Untertest2.avi	0	880	547	72	111				0	Content		-72	-111	929165	2984829008
946	09:18:15.125	00:00:00.945	56	-1024	-768	-1	-1	-1	-1	4	-1024	-768	-1	-1	-1	-1	4		0	0						Untertest2.avi	0	880	547	72	111				0	Content		-72	-111	945837	2984845680
962	09:18:15.141	00:00:00.962	57	-1024	-768	-1	-1	-1	-1	4	-1024	-768	-1	-1	-1	-1	4		0	0						Untertest2.avi	0	880	547	72	111				0	Content		-72	-111	962370	2984862213
980	09:18:15.159	00:00:00.979	58	-1024	-768	-1	-1	-1	-1	4	-1024	-768	-1	-1	-1	-1	4		0	0						Untertest2.avi	0	880	547	72	111				0	Content		-72	-111	979621	2984879464
996	09:18:15.175	00:00:00.996	59	-1024	-768	-1	-1	-1	-1	4	-1024	-768	-1	-1	-1	-1	4		0	0						Untertest2.avi	0	880	547	72	111				0	Content		-72	-111	996373	2984896216
1013	09:18:15.192	00:00:01.013	60	-1024	-768	-1	-1	-1	-1	4	-1024	-768	-1	-1	-1	-1	4		0	0						Untertest2.avi	0	880	547	72	111				0	Content		-72	-111	1013002	2984912845
1029	09:18:15.208	00:00:01.029	61	-1024	-768	-1	-1	-1	-1	4	-1024	-768	-1	-1	-1	-1	4		0	0						Untertest2.avi	0	880	547	72	111				0	Content		-72	-111	1029006	2984928849
1046	09:18:15.225	00:00:01.045	62	-1024	-768	-1	-1	-1	-1	4	-1024	-768	-1	-1	-1	-1	4		0	0						Untertest2.avi	0	880	547	72	111				0	Content		-72	-111	1045677	2984945520
1062	09:18:15.241	00:00:01.061	63	-1024	-768	-1	-1	-1	-1	4	-1024	-768	-1	-1	-1	-1	4		0	0						Untertest2.avi	0	880	547	72	111				0	Content		-72	-111	1061992	2984961835
1079	09:18:15.258	00:00:01.078	64	-1024	-768	-1	-1	-1	-1	4	-1024	-768	-1	-1	-1	-1	4		0	0						Untertest2.avi	0	880	547	72	111				0	Content		-72	-111	1078663	2984978506
1095	09:18:15.274	00:00:01.095	65	-1024	-768	-1	-1	-1	-1	4	-1024	-768	-1	-1	-1	-1	4		0	0						Untertest2.avi	0	880	547	72	111				0	Content		-72	-111	1095416	2984995259
1112	09:18:15.291	00:00:01.112	66	-1024	-768	-1	-1	-1	-1	4	-1024	-768	-1	-1	-1	-1	4		0	0						Untertest2.avi	0	880	547	72	111				0	Content		-72	-111	1112087	2985011930
1129	09:18:15.308	00:00:01.128	67	-1024	-768	-1	-1	-1	-1	4	-1024	-768	-1	-1	-1	-1	4		0	0						Untertest2.avi	0	880	547	72	111				0	Content		-72	-111	1128758	2985028601
1146	09:18:15.325	00:00:01.145	68	-1024	-768	-1	-1	-1	-1	4	-1024	-768	-1	-1	-1	-1	4		0	0						Untertest2.avi	0	880	547	72	111				0	Content		-72	-111	1145844	2985045687
1163	09:18:15.342	00:00:01.162	69	-1024	-768	-1	-1	-1	-1	4	-1024	-768	-1	-1	-1	-1	4		0	0						Untertest2.avi	0	880	547	72	111				0	Content		-72	-111	1162515	2985062358
1179	09:18:15.358	00:00:01.179	70	-1024	-768	-1	-1	-1	-1	4	-1024	-768	-1	-1	-1	-1	4		0	0						Untertest2.avi	0	880	547	72	111				0	Content		-72	-111	1179431	2985079274
1196	09:18:15.375	00:00:01.196	71	-1024	-768	-1	-1	-1	-1	4	-1024	-768	-1	-1	-1	-1	4		0	0						Untertest2.avi	0	880	547	72	111				0	Content		-72	-111	1196102	2985095945
1213	09:18:15.392	00:00:01.212	72	-1024	-768	-1	-1	-1	-1	4	-1024	-768	-1	-1	-1	-1	4		0	0						Untertest2.avi	0	880	547	72	111				0	Content		-72	-111	1212774	2985112617
1229	09:18:15.408	00:00:01.229	73	-1024	-768	-1	-1	-1	-1	4	-1024	-768	-1	-1	-1	-1	4		0	0						Untertest2.avi	0	880	547	72	111				0	Content		-72	-111	1229445	2985129288
1245	09:18:15.424	00:00:01.245	74	-1024	-768	-1	-1	-1	-1	4	-1024	-768	-1	-1	-1	-1	4		0	0						Untertest2.avi	0	880	547	72	111				0	Content		-72	-111	1245137	2985144980
1262	09:18:15.441	00:00:01.261	75	-1024	-768	-1	-1	-1	-1	4	-1024	-768	-1	-1	-1	-1	4		0	0						Untertest2.avi	0	880	547	72	111				0	Content		-72	-111	1261801	2985161644
1278	09:18:15.457	00:00:01.278	76	-1024	-768	-1	-1	-1	-1	4	-1024	-768	-1	-1	-1	-1	4		0	0						Untertest2.avi	0	880	547	72	111				0	Content		-72	-111	1278233	2985178076
1295	09:18:15.474	00:00:01.294	77	-1024	-768	-1	-1	-1	-1	4	-1024	-768	-1	-1	-1	-1	4		0	0						Untertest2.avi	0	880	547	72	111				0	Content		-72	-111	1294897	2985194740
1312	09:18:15.491	00:00:01.311	78	-1024	-768	-1	-1	-1	-1	4	-1024	-768	-1	-1	-1	-1	4		0	0						Untertest2.avi	0	880	547	72	111				0	Content		-72	-111	1311561	2985211404
1328	09:18:15.507	00:00:01.327	79	-1024	-768	-1	-1	-1	-1	4	-1024	-768	-1	-1	-1	-1	4		0	0						Untertest2.avi	0	880	547	72	111				0	Content		-72	-111	1327840	2985227683
1344	09:18:15.523	00:00:01.344	80	-1024	-768	-1	-1	-1	-1	4	-1024	-768	-1	-1	-1	-1	4		0	0						Untertest2.avi	0	880	547	72	111				0	Content		-72	-111	1344461	2985244304
1361	09:18:15.540	00:00:01.361	81	-1024	-768	-1	-1	-1	-1	4	-1024	-768	-1	-1	-1	-1	4		0	0						Untertest2.avi	0	880	547	72	111				0	Content		-72	-111	1361082	2985260925
1378	09:18:15.557	00:00:01.377	82	-1024	-768	-1	-1	-1	-1	4	-1024	-768	-1	-1	-1	-1	4		0	0						Untertest2.avi	0	880	547	72	111				0	Content		-72	-111	1377746	2985277589
1394	09:18:15.573	00:00:01.394	83	-1024	-768	-1	-1	-1	-1	4	-1024	-768	-1	-1	-1	-1	4		0	0						Untertest2.avi	0	880	547	72	111				0	Content		-72	-111	1394410	2985294253
1411	09:18:15.590	00:00:01.411	84	-1024	-768	-1	-1	-1	-1	4	-1024	-768	-1	-1	-1	-1	4		0	0						Untertest2.avi	0	880	547	72	111				0	Content		-72	-111	1411055	2985310898
1428	09:18:15.607	00:00:01.427	85	-1024	-768	-1	-1	-1	-1	4	-1024	-768	-1	-1	-1	-1	4		0	0						Untertest2.avi	0	880	547	72	111				0	Content		-72	-111	1427719	2985327562
1445	09:18:15.624	00:00:01.444	86	-1024	-768	-1	-1	-1	-1	4	-1024	-768	-1	-1	-1	-1	4		0	0						Untertest2.avi	0	880	547	72	111				0	Content		-72	-111	1444637	2985344480
1461	09:18:15.640	00:00:01.461	87	-1024	-768	-1	-1	-1	-1	4	-1024	-768	-1	-1	-1	-1	4		0	0						Untertest2.avi	0	880	547	72	111				0	Content		-72	-111	1461301	2985361144
1478	09:18:15.657	00:00:01.478	88	-1024	-768	-1	-1	-1	-1	4	-1024	-768	-1	-1	-1	-1	4		0	0						Untertest2.avi	0	880	547	72	111				0	Content		-72	-111	1478258	2985378101
1495	09:18:15.674	00:00:01.494	89	-1024	-768	-1	-1	-1	-1	4	-1024	-768	-1	-1	-1	-1	4		0	0						Untertest2.avi	0	880	547	72	111				0	Content		-72	-111	1494922	2985394765
1512	09:18:15.691	00:00:01.511	90	-1024	-768	-1	-1	-1	-1	4	-1024	-768	-1	-1	-1	-1	4		0	0						Untertest2.avi	0	880	547	72	111				0	Content		-72	-111	1511586	2985411429
1529	09:18:15.708	00:00:01.528	91	-1024	-768	-1	-1	-1	-1	4	-1024	-768	-1	-1	-1	-1	4		0	0						Untertest2.avi	0	880	547	72	111				0	Content		-72	-111	1528874	2985428717
1546	09:18:15.725	00:00:01.545	92	-1024	-768	-1	-1	-1	-1	4	-1024	-768	-1	-1	-1	-1	4		0	0						Untertest2.avi	0	880	547	72	111				0	Content		-72	-111	1545538	2985445381
1562	09:18:15.741	00:00:01.561	93	-1024	-768	-1	-1	-1	-1	4	-1024	-768	-1	-1	-1	-1	4		0	0						Untertest2.avi	0	880	547	72	111				0	Content		-72	-111	1561743	2985461586
1578	09:18:15.757	00:00:01.578	94	-1024	-768	-1	-1	-1	-1	4	-1024	-768	-1	-1	-1	-1	4		0	0						Untertest2.avi	0	880	547	72	111				0	Content		-72	-111	1578407	2985478250
1595	09:18:15.774	00:00:01.595	95	-1024	-768	-1	-1	-1	-1	4	-1024	-768	-1	-1	-1	-1	4		0	0						Untertest2.avi	0	880	547	72	111				0	Content		-72	-111	1595071	2985494914
1611	09:18:15.790	00:00:01.610	96	-1024	-768	-1	-1	-1	-1	4	-1024	-768	-1	-1	-1	-1	4		0	0						Untertest2.avi	0	880	547	72	111				0	Content		-72	-111	1610895	2985510738
1628	09:18:15.807	00:00:01.627	97	-1024	-768	-1	-1	-1	-1	4	-1024	-768	-1	-1	-1	-1	4		0	0						Untertest2.avi	0	880	547	72	111				0	Content		-72	-111	1627515	2985527358
1644	09:18:15.823	00:00:01.644	98	-1024	-768	-1	-1	-1	-1	4	-1024	-768	-1	-1	-1	-1	4		0	0						Untertest2.avi	0	880	547	72	111				0	Content		-72	-111	1644258	2985544101
1661	09:18:15.840	00:00:01.660	99	-1024	-768	-1	-1	-1	-1	4	-1024	-768	-1	-1	-1	-1	4		0	0						Untertest2.avi	0	880	547	72	111				0	Content		-72	-111	1660878	2985560721
1678	09:18:15.857	00:00:01.677	100	-1024	-768	-1	-1	-1	-1	4	-1024	-768	-1	-1	-1	-1	4		0	0						Untertest2.avi	0	880	547	72	111				0	Content		-72	-111	1677542	2985577385
1694	09:18:15.873	00:00:01.694	101	-1024	-768	-1	-1	-1	-1	4	-1024	-768	-1	-1	-1	-1	4		0	0						Untertest2.avi	0	880	547	72	111				0	Content		-72	-111	1694117	2985593960
1711	09:18:15.890	00:00:01.711	102	-1024	-768	-1	-1	-1	-1	4	-1024	-768	-1	-1	-1	-1	4		0	0						Untertest2.avi	0	880	547	72	111				0	Content		-72	-111	1711482	2985611325
1729	09:18:15.908	00:00:01.728	103	-1024	-768	-1	-1	-1	-1	4	-1024	-768	-1	-1	-1	-1	4		0	0						Untertest2.avi	0	880	547	72	111				0	Content		-72	-111	1728615	2985628458
1745	09:18:15.924	00:00:01.745	104	-1024	-768	-1	-1	-1	-1	4	-1024	-768	-1	-1	-1	-1	4		0	0						Untertest2.avi	0	880	547	72	111				0	Content		-72	-111	1745165	2985645008
1762	09:18:15.941	00:00:01.761	105	-1024	-768	-1	-1	-1	-1	4	-1024	-768	-1	-1	-1	-1	4		0	0						Untertest2.avi	0	880	547	72	111				0	Content		-72	-111	1761829	2985661672
1778	09:18:15.957	00:00:01.778	106	-1024	-768	-1	-1	-1	-1	4	-1024	-768	-1	-1	-1	-1	4		0	0						Untertest2.avi	0	880	547	72	111				0	Content		-72	-111	1778455	2985678298
1795	09:18:15.974	00:00:01.795	107	-1024	-768	-1	-1	-1	-1	4	-1024	-768	-1	-1	-1	-1	4		0	0						Untertest2.avi	0	880	547	72	111				0	Content		-72	-111	1795119	2985694962
1812	09:18:15.991	00:00:01.811	108	-1024	-768	-1	-1	-1	-1	4	-1024	-768	-1	-1	-1	-1	4		0	0						Untertest2.avi	0	880	547	72	111				0	Content		-72	-111	1811702	2985711545
1829	09:18:16.008	00:00:01.828	109	-1024	-768	-1	-1	-1	-1	4	-1024	-768	-1	-1	-1	-1	4		0	0						Untertest2.avi	0	880	547	72	111				0	Content		-72	-111	1828573	2985728416
1845	09:18:16.024	00:00:01.845	110	-1024	-768	-1	-1	-1	-1	4	-1024	-768	-1	-1	-1	-1	4		0	0						Untertest2.avi	0	880	547	72	111				0	Content		-72	-111	1845132	2985744975
1862	09:18:16.041	00:00:01.861	111	-1024	-768	-1	-1	-1	-1	4	-1024	-768	-1	-1	-1	-1	4		0	0						Untertest2.avi	0	880	547	72	111				0	Content		-72	-111	1861796	2985761639
1878	09:18:16.057	00:00:01.878	112	-1024	-768	-1	-1	-1	-1	4	-1024	-768	-1	-1	-1	-1	4		0	0						Untertest2.avi	0	880	547	72	111				0	Content		-72	-111	1878455	2985778298
1895	09:18:16.074	00:00:01.894	113	-1024	-768	-1	-1	-1	-1	4	-1024	-768	-1	-1	-1	-1	4		0	0						Untertest2.avi	0	880	547	72	111				0	Content		-72	-111	1894806	2985794649
1912	09:18:16.091	00:00:01.911	114	-1024	-768	-1	-1	-1	-1	4	-1024	-768	-1	-1	-1	-1	4		0	0						Untertest2.avi	0	880	547	72	111				0	Content		-72	-111	1911812	2985811655
1928	09:18:16.107	00:00:01.928	115	-1024	-768	-1	-1	-1	-1	4	-1024	-768	-1	-1	-1	-1	4		0	0						Untertest2.avi	0	880	547	72	111				0	Content		-72	-111	1928367	2985828210
1945	09:18:16.124	00:00:01.945	116	-1024	-768	-1	-1	-1	-1	4	-1024	-768	-1	-1	-1	-1	4		0	0						Untertest2.avi	0	880	547	72	111				0	Content		-72	-111	1945031	2985844874
1962	09:18:16.141	00:00:01.961	117	-1024	-768	-1	-1	-1	-1	4	-1024	-768	-1	-1	-1	-1	4		0	0						Untertest2.avi	0	880	547	72	111				0	Content		-72	-111	1961663	2985861506
1978	09:18:16.157	00:00:01.978	118	-1024	-768	-1	-1	-1	-1	4	-1024	-768	-1	-1	-1	-1	4		0	0						Untertest2.avi	0	880	547	72	111				0	Content		-72	-111	1978033	2985877876
1995	09:18:16.174	00:00:01.994	119	-1024	-768	-1	-1	-1	-1	4	-1024	-768	-1	-1	-1	-1	4		0	0						Untertest2.avi	0	880	547	72	111				0	Content		-72	-111	1994777	2985894620
2011	09:18:16.190	00:00:02.011	120	-1024	-768	-1	-1	-1	-1	4	-1024	-768	-1	-1	-1	-1	4		0	0						Untertest2.avi	0	880	547	72	111				0	Content		-72	-111	2011441	2985911284
2028	09:18:16.207	00:00:02.028	121	-1024	-768	-1	-1	-1	-1	4	-1024	-768	-1	-1	-1	-1	4		0	0						Untertest2.avi	0	880	547	72	111				0	Content		-72	-111	2028164	2985928007
2045	09:18:16.224	00:00:02.044	122	-1024	-768	-1	-1	-1	-1	4	-1024	-768	-1	-1	-1	-1	4		0	0						Untertest2.avi	0	880	547	72	111				0	Content		-72	-111	2044828	2985944671
2062	09:18:16.241	00:00:02.061	123	48,26015	828,588	0,355373	0,788916	440,7202	3,051983	3	48,26015	828,588	0,355373	0,788916	440,7202	3,051983	1	0	48	829						Untertest2.avi	0	880	547	72	111	-24	718	16	0	Content		-24	718	2061506	2985961349
2078	09:18:16.257	00:00:02.078	124	-1024	-768	-1	-1	-1	-1	4	-1024	-768	-1	-1	-1	-1	4		0	0						Untertest2.avi	0	880	547	72	111				0	Content		-72	-111	2078000	2985977843
2095	09:18:16.274	00:00:02.094	125	-1024	-768	-1	-1	-1	-1	4	-1024	-768	-1	-1	-1	-1	4		0	0						Untertest2.avi	0	880	547	72	111				0	Content		-72	-111	2094993	2985994836
2112	09:18:16.291	00:00:02.111	126	-1024	-768	-1	-1	-1	-1	4	-1024	-768	-1	-1	-1	-1	4		0	0						Untertest2.avi	0	880	547	72	111				0	Content		-72	-111	2111738	2986011581
2128	09:18:16.307	00:00:02.128	127	-1024	-768	-1	-1	-1	-1	4	-1024	-768	-1	-1	-1	-1	4		0	0						Untertest2.avi	0	880	547	72	111				0	Content		-72	-111	2128233	2986028076
2145	09:18:16.324	00:00:02.144	128	-1024	-768	-1	-1	-1	-1	4	-1024	-768	-1	-1	-1	-1	4		0	0						Untertest2.avi	0	880	547	72	111				0	Content		-72	-111	2144897	2986044740
2162	09:18:16.341	00:00:02.161	129	-1024	-768	-1	-1	-1	-1	4	-1024	-768	-1	-1	-1	-1	4		0	0						Untertest2.avi	0	880	547	72	111				0	Content		-72	-111	2161619	2986061462
2178	09:18:16.357	00:00:02.178	130	-1024	-768	-1	-1	-1	-1	4	-1024	-768	-1	-1	-1	-1	4		0	0						Untertest2.avi	0	880	547	72	111				0	Content		-72	-111	2178283	2986078126
2195	09:18:16.374	00:00:02.194	131	-1024	-768	-1	-1	-1	-1	4	-1024	-768	-1	-1	-1	-1	4		0	0						Untertest2.avi	0	880	547	72	111				0	Content		-72	-111	2194961	2986094804
2211	09:18:16.390	00:00:02.211	132	112,5272	874,5635	0,364724	0,7887535	485,4369	3,607382	3	112,5272	874,5635	0,364724	0,7887535	485,4369	3,607382	1	1	113	875						Untertest2.avi	0	880	547	72	111	-41	730	84	0	Content		41	764	2211082	2986110925
2228	09:18:16.407	00:00:02.228	133	-1024	-768	-1	-1	-1	-1	4	-1024	-768	-1	-1	-1	-1	4	1	0	0						Untertest2.avi	0	880	547	72	111	-41	730	84	0	Content		-72	-111	2228219	2986128062
2245	09:18:16.424	00:00:02.244	134	31,02043	840,8466	0,3657737	0,7880723	485,4369	3,606957	3	31,02043	840,8466	0,3657737	0,7880723	485,4369	3,606957	1	1	31	841						Untertest2.avi	0	880	547	72	111	-41	730	84	0	Content		-41	730	2244700	2986144543
2261	09:18:16.440	00:00:02.261	135	-1024	-768	-1	-1	-1	-1	4	-1024	-768	-1	-1	-1	-1	4	1	0	0						Untertest2.avi	0	880	547	72	111	-41	730	84	0	Content		-72	-111	2261319	2986161162
2278	09:18:16.457	00:00:02.277	136	-44,71194	807,0093	0,366565	0,7876471	485,4369	3,610394	3	-44,71194	807,0093	0,366565	0,7876471	485,4369	3,610394	1	1	-45	807						Untertest2.avi	0	880	547	72	111	-41	730	84	0	Content		-117	696	2277939	2986177782
2295	09:18:16.474	00:00:02.294	137	-1024	-768	-1	-1	-1	-1	4	-1024	-768	-1	-1	-1	-1	4	2	0	0						Untertest2.avi	0	880	547	72	111	-117	685	500	0	Content		-72	-111	2294685	2986194528
2311	09:18:16.490	00:00:02.311	138	-1024	-768	-1	-1	-1	-1	4	-1024	-768	-1	-1	-1	-1	4	2	0	0						Untertest2.avi	0	880	547	72	111	-117	685	500	0	Content		-72	-111	2311304	2986211147
2328	09:18:16.507	00:00:02.327	139	-1024	-768	-1	-1	-1	-1	4	-1024	-768	-1	-1	-1	-1	4	2	0	0						Untertest2.avi	0	880	547	72	111	-117	685	500	0	Content		-72	-111	2327968	2986227811
2345	09:18:16.524	00:00:02.344	140	-37,47072	794,5739	0,355067	0,7878904	428,788	3,189193	3	-37,47072	794,5739	0,355067	0,7878904	428,788	3,189193	1	2	-37	795						Untertest2.avi	0	880	547	72	111	-117	685	500	0	Content		-109	684	2344667	2986244510
2361	09:18:16.540	00:00:02.361	141	-1024	-768	-1	-1	-1	-1	4	-1024	-768	-1	-1	-1	-1	4	2	0	0						Untertest2.avi	0	880	547	72	111	-117	685	500	0	Content		-72	-111	2361035	2986260878
2378	09:18:16.557	00:00:02.377	142	-1024	-768	-1	-1	-1	-1	4	-1024	-768	-1	-1	-1	-1	4	2	0	0						Untertest2.avi	0	880	547	72	111	-117	685	500	0	Content		-72	-111	2377749	2986277592
2394	09:18:16.573	00:00:02.394	143	-1024	-768	-1	-1	-1	-1	4	-1024	-768	-1	-1	-1	-1	4	2	0	0						Untertest2.avi	0	880	547	72	111	-117	685	500	0	Content		-72	-111	2394413	2986294256
2411	09:18:16.590	00:00:02.411	144	-1024	-768	-1	-1	-1	-1	4	-1024	-768	-1	-1	-1	-1	4	2	0	0						Untertest2.avi	0	880	547	72	111	-117	685	500	0	Content		-72	-111	2411219	2986311062
2428	09:18:16.607	00:00:02.427	145	-30,43519	804,6438	0,3552024	0,787788	429,5639	3,212008	3	-30,43519	804,6438	0,3552024	0,787788	429,5639	3,212008	1	2	-30	805						Untertest2.avi	0	880	547	72	111	-117	685	500	0	Content		-102	694	2427837	2986327680
2445	09:18:16.624	00:00:02.444	146	-46,03673	800,4871	0,3551879	0,7877161	429,5529	3,272326	3	-46,03673	800,4871	0,3551879	0,7877161	429,5529	3,272326	1	2	-46	800						Untertest2.avi	0	880	547	72	111	-117	685	500	0	Content		-118	689	2444583	2986344426
2461	09:18:16.640	00:00:02.461	147	-34,55418	791,621	0,3551108	0,7877022	429,2364	3,277803	3	-34,55418	791,621	0,3551108	0,7877022	429,2364	3,277803	1	2	-35	792						Untertest2.avi	0	880	547	72	111	-117	685	500	0	Content		-107	681	2461201	2986361044
2478	09:18:16.657	00:00:02.477	148	-32,90537	792,351	0,3550892	0,7876437	429,0919	3,245811	3	-32,90537	792,351	0,3550892	0,7876437	429,0919	3,245811	1	2	-33	792						Untertest2.avi	0	880	547	72	111	-117	685	500	0	Content		-105	681	2477820	2986377663
2494	09:18:16.673	00:00:02.494	149	-45,70858	800,0082	0,3553189	0,7875862	430,1404	3,274846	3	-45,70858	800,0082	0,3553189	0,7875862	430,1404	3,274846	1	2	-46	800						Untertest2.avi	0	880	547	72	111	-117	685	500	0	Content		-118	689	2494437	2986394280
2511	09:18:16.690	00:00:02.511	150	-49,1552	793,6813	0,3550642	0,787536	428,942	3,280974	3	-49,1552	793,6813	0,3550642	0,787536	428,942	3,280974	1	2	-49	794						Untertest2.avi	0	880	547	72	111	-117	685	500	0	Content		-121	683	2511175	2986411018
2527	09:18:16.706	00:00:02.527	151	-27,05409	800,9268	0,3551237	0,7875004	429,0853	3,253384	3	-27,05409	800,9268	0,3551237	0,7875004	429,0853	3,253384	1	2	-27	801						Untertest2.avi	0	880	547	72	111	-117	685	500	0	Content		-99	690	2527303	2986427146
2545	09:18:16.724	00:00:02.544	152	-38,90805	805,4641	0,3549229	0,7875489	428,0626	3,223399	3	-38,90805	805,4641	0,3549229	0,7875489	428,0626	3,223399	1	2	-39	805						Untertest2.avi	0	880	547	72	111	-117	685	500	0	Content		-111	694	2544673	2986444516
2561	09:18:16.740	00:00:02.561	153	-47,30801	794,9418	0,355351	0,7876211	429,8395	3,253899	3	-47,30801	794,9418	0,355351	0,7876211	429,8395	3,253899	1	2	-47	795						Untertest2.avi	0	880	547	72	111	-117	685	500	0	Content		-119	684	2561417	2986461260
2578	09:18:16.757	00:00:02.578	154	-47,06359	791,2638	0,3552121	0,7876475	428,963	3,307782	3	-47,06359	791,2638	0,3552121	0,7876475	428,963	3,307782	1	2	-47	791						Untertest2.avi	0	880	547	72	111	-117	685	500	0	Content		-119	680	2578037	2986477880
2594	09:18:16.773	00:00:02.594	155	-48,74151	805,8929	0,3562367	0,7876616	433,2347	3,261457	3	-48,74151	805,8929	0,3562367	0,7876616	433,2347	3,261457	1	2	-49	806						Untertest2.avi	0	880	547	72	111	-117	685	500	0	Content		-121	695	2594033	2986493876
2611	09:18:16.790	00:00:02.610	156	-48,47373	797,0411	0,3560899	0,7876564	432,1055	3,283026	3	-48,47373	797,0411	0,3560899	0,7876564	432,1055	3,283026	1	2	-48	797						Untertest2.avi	0	880	547	72	111	-117	685	500	0	Content		-120	686	2610900	2986510743
2628	09:18:16.807	00:00:02.627	157	-26,17715	802,4105	0,3561313	0,7876484	431,7802	3,277678	3	-26,17715	802,4105	0,3561313	0,7876484	431,7802	3,277678	1	2	-26	802						Untertest2.avi	0	880	547	72	111	-117	685	500	0	Content		-98	691	2627968	2986527811
2645	09:18:16.824	00:00:02.644	158	-42,53934	800,7775	0,3560982	0,7876419	431,2402	3,269244	3	-42,53934	800,7775	0,3560982	0,7876419	431,2402	3,269244	1	2	-43	801						Untertest2.avi	0	880	547	72	111	-117	685	500	0	Content		-115	690	2644638	2986544481
2661	09:18:16.840	00:00:02.661	159	-41,56757	791,9284	0,3568999	0,7876371	434,3837	3,318896	3	-41,56757	791,9284	0,3568999	0,7876371	434,3837	3,318896	1	2	-42	792						Untertest2.avi	0	880	547	72	111	-117	685	500	0	Content		-114	681	2661265	2986561108
2677	09:18:16.856	00:00:02.677	160	-1024	-768	-1	-1	-1	-1	4	-1024	-768	-1	-1	-1	-1	4	2	0	0						Untertest2.avi	0	880	547	72	111	-117	685	500	0	Content		-72	-111	2677383	2986577226
2694	09:18:16.873	00:00:02.694	161	-42,23416	812,7061	0,3568254	0,7875069	433,2518	3,236156	3	-42,23416	812,7061	0,3568254	0,7875069	433,2518	3,236156	1	2	-42	813						Untertest2.avi	0	880	547	72	111	-117	685	500	0	Content		-114	702	2694126	2986593969
2711	09:18:16.890	00:00:02.710	162	-44,69609	798,228	0,3565864	0,7874774	431,7679	3,253167	3	-44,69609	798,228	0,3565864	0,7874774	431,7679	3,253167	1	2	-45	798						Untertest2.avi	0	880	547	72	111	-117	685	500	0	Content		-117	687	2710746	2986610589
2728	09:18:16.907	00:00:02.727	163	-50,79571	787,8942	0,3569077	0,7873375	432,9158	3,264966	3	-50,79571	787,8942	0,3569077	0,7873375	432,9158	3,264966	1	2	-51	788						Untertest2.avi	0	880	547	72	111	-117	685	500	0	Content		-123	677	2727811	2986627654
2744	09:18:16.923	00:00:02.744	164	-1024	-768	-1	-1	-1	-1	4	-1024	-768	-1	-1	-1	-1	4	2	0	0						Untertest2.avi	0	880	547	72	111	-117	685	500	0	Content		-72	-111	2744485	2986644328
2761	09:18:16.940	00:00:02.761	165	-77,85414	782,321	0,3572195	0,7871854	433,2061	3,337843	3	-77,85414	782,321	0,3572195	0,7871854	433,2061	3,337843	1	2	-78	782						Untertest2.avi	0	880	547	72	111	-117	685	500	0	Content		-150	671	2761187	2986661030
2777	09:18:16.956	00:00:02.777	166	-1024	-768	-1	-1	-1	-1	4	-1024	-768	-1	-1	-1	-1	4	2	0	0						Untertest2.avi	0	880	547	72	111	-117	685	500	0	Content		-72	-111	2777380	2986677223
2794	09:18:16.973	00:00:02.794	167	-80,61762	815,8954	0,3570076	0,7868466	429,342	3,223326	3	-80,61762	815,8954	0,3570076	0,7868466	429,342	3,223326	1	3	-81	816						Untertest2.avi	0	880	547	72	111	-151	709	233	0	Content		-153	705	2794415	2986694258
2811	09:18:16.990	00:00:02.811	168	-1024	-768	-1	-1	-1	-1	4	-1024	-768	-1	-1	-1	-1	4	3	0	0						Untertest2.avi	0	880	547	72	111	-151	709	233	0	Content		-72	-111	2811091	2986710934
2828	09:18:17.007	00:00:02.827	169	-75,12373	816,1485	0,3565792	0,7864862	426,5308	3,186818	3	-75,12373	816,1485	0,3565792	0,7864862	426,5308	3,186818	1	3	-75	816						Untertest2.avi	0	880	547	72	111	-151	709	233	0	Content		-147	705	2827708	2986727551
2844	09:18:17.023	00:00:02.843	170	-1024	-768	-1	-1	-1	-1	4	-1024	-768	-1	-1	-1	-1	4	3	0	0						Untertest2.avi	0	880	547	72	111	-151	709	233	0	Content		-72	-111	2843956	2986743799
2861	09:18:17.040	00:00:02.860	171	-60,13253	835,0091	0,3573689	0,7862784	429,7281	3,166929	3	-60,13253	835,0091	0,3573689	0,7862784	429,7281	3,166929	1	3	-60	835						Untertest2.avi	0	880	547	72	111	-151	709	233	0	Content		-132	724	2860696	2986760539
2877	09:18:17.056	00:00:02.877	172	-91,07774	825,5138	0,357421	0,7861804	429,8835	3,185244	3	-91,07774	825,5138	0,357421	0,7861804	429,8835	3,185244	1	3	-91	826						Untertest2.avi	0	880	547	72	111	-151	709	233	0	Content		-163	715	2877319	2986777162
2894	09:18:17.073	00:00:02.894	173	-67,55182	818,538	0,3573437	0,7859902	429,4558	3,171973	3	-67,55182	818,538	0,3573437	0,7859902	429,4558	3,171973	1	3	-68	819						Untertest2.avi	0	880	547	72	111	-151	709	233	0	Content		-140	708	2894260	2986794103
2911	09:18:17.090	00:00:02.911	174	-102,6172	800,125	0,3574872	0,7860633	430,1086	3,324587	3	-102,6172	800,125	0,3574872	0,7860633	430,1086	3,324587	1	3	-103	800						Untertest2.avi	0	880	547	72	111	-151	709	233	0	Content		-175	689	2911060	2986810903
2928	09:18:17.107	00:00:02.927	175	-73,77905	827,7395	0,3573263	0,7860703	429,5454	3,178508	3	-73,77905	827,7395	0,3573263	0,7860703	429,5454	3,178508	1	3	-74	828						Untertest2.avi	0	880	547	72	111	-151	709	233	0	Content		-146	717	2927625	2986827468
2944	09:18:17.123	00:00:02.943	176	-1024	-768	-1	-1	-1	-1	4	-1024	-768	-1	-1	-1	-1	4	3	0	0						Untertest2.avi	0	880	547	72	111	-151	709	233	0	Content		-72	-111	2943924	2986843767
2961	09:18:17.140	00:00:02.960	177	-78,97733	814,2566	0,3566186	0,7860954	426,6561	3,241092	3	-78,97733	814,2566	0,3566186	0,7860954	426,6561	3,241092	1	3	-79	814						Untertest2.avi	0	880	547	72	111	-151	709	233	0	Content		-151	703	2960544	2986860387
2977	09:18:17.156	00:00:02.977	178	-83,3016	834,7896	0,3565688	0,786117	426,5081	3,128993	3	-83,3016	834,7896	0,3565688	0,786117	426,5081	3,128993	1	3	-83	835						Untertest2.avi	0	880	547	72	111	-151	709	233	0	Content		-155	724	2977168	2986877011
2994	09:18:17.173	00:00:02.994	179	-85,82137	820,3262	0,3564627	0,7861344	426,0659	3,183683	3	-85,82137	820,3262	0,3564627	0,7861344	426,0659	3,183683	1	3	-86	820						Untertest2.avi	0	880	547	72	111	-151	709	233	0	Content		-158	709	2994154	2986893997
3011	09:18:17.190	00:00:03.010	180	-88,39491	833,3197	0,3564659	0,7861529	426,0974	3,180859	3	-88,39491	833,3197	0,3564659	0,7861529	426,0974	3,180859	1	3	-88	833						Untertest2.avi	0	880	547	72	111	-151	709	233	0	Content		-160	722	3010849	2986910692
3027	09:18:17.206	00:00:03.027	181	-74,87386	826,4949	0,3566102	0,7861595	426,746	3,155732	3	-74,87386	826,4949	0,3566102	0,7861595	426,746	3,155732	1	4	-75	826						Untertest2.avi	0	880	547	72	111	14	710	100	0	Content		-147	715	3027466	2986927309
3044	09:18:17.223	00:00:03.043	182	-67,74788	829,9438	0,3564605	0,7861214	426,1565	3,142782	3	-67,74788	829,9438	0,3564605	0,7861214	426,1565	3,142782	1	4	-68	830						Untertest2.avi	0	880	547	72	111	14	710	100	0	Content		-140	719	3043765	2986943608
3061	09:18:17.240	00:00:03.060	183	-10,96929	825,1627	0,3564405	0,7860132	430,6483	3,207235	3	-10,96929	825,1627	0,3564405	0,7860132	430,6483	3,207235	1	4	-11	825						Untertest2.avi	0	880	547	72	111	14	710	100	0	Content		-83	714	3060509	2986960352
3077	09:18:17.256	00:00:03.077	184	183,6694	818,4593	0,3548417	0,785622	434,4299	3,142005	3	183,6694	818,4593	0,3548417	0,785622	434,4299	3,142005	1	4	184	818						Untertest2.avi	0	880	547	72	111	14	710	100	0	Content		112	707	3077130	2986976973
3094	09:18:17.273	00:00:03.094	185	331,5326	769,1384	0,3504784	0,7857443	424,1992	2,950959	3	331,5326	769,1384	0,3504784	0,7857443	424,1992	2,950959	1	4	332	769						Untertest2.avi	0	880	547	72	111	14	710	100	0	Content		260	658	3094080	2986993923
3111	09:18:17.290	00:00:03.110	186	507,2566	723,0173	0,3451976	0,7856883	405,4632	2,54932	3	507,2566	723,0173	0,3451976	0,7856883	405,4632	2,54932	1	4	507	723						Untertest2.avi	0	880	547	72	111	14	710	100	0	Content		435	612	3110810	2987010653
3127	09:18:17.306	00:00:03.127	187	-1024	-768	-1	-1	-1	-1	4	-1024	-768	-1	-1	-1	-1	4		0	0						Untertest2.avi	0	880	547	72	111				0	Content		-72	-111	3127429	2987027272
3144	09:18:17.323	00:00:03.143	188	-1024	-768	-1	-1	-1	-1	4	-1024	-768	-1	-1	-1	-1	4		0	0						Untertest2.avi	0	880	547	72	111				0	Content		-72	-111	3143731	2987043574
3160	09:18:17.339	00:00:03.160	189	-1024	-768	-1	-1	-1	-1	4	-1024	-768	-1	-1	-1	-1	4		0	0						Untertest2.avi	0	880	547	72	111				0	Content		-72	-111	3160347	2987060190
3177	09:18:17.356	00:00:03.177	190	-1024	-768	-1	-1	-1	-1	4	-1024	-768	-1	-1	-1	-1	4		0	0						Untertest2.avi	0	880	547	72	111				0	Content		-72	-111	3177091	2987076934
3194	09:18:17.373	00:00:03.193	191	-1024	-768	-1	-1	-1	-1	4	-1024	-768	-1	-1	-1	-1	4		0	0						Untertest2.avi	0	880	547	72	111				0	Content		-72	-111	3193954	2987093797
3210	09:18:17.389	00:00:03.210	192	-1024	-768	-1	-1	-1	-1	4	-1024	-768	-1	-1	-1	-1	4		0	0						Untertest2.avi	0	880	547	72	111				0	Content		-72	-111	3210458	2987110301
3227	09:18:17.406	00:00:03.227	193	-1024	-768	-1	-1	-1	-1	4	-1024	-768	-1	-1	-1	-1	4		0	0						Untertest2.avi	0	880	547	72	111				0	Content		-72	-111	3227202	2987127045
3244	09:18:17.423	00:00:03.243	194	-1024	-768	-1	-1	-1	-1	4	-1024	-768	-1	-1	-1	-1	4		0	0						Untertest2.avi	0	880	547	72	111				0	Content		-72	-111	3243834	2987143677
3260	09:18:17.439	00:00:03.260	195	-1024	-768	-1	-1	-1	-1	4	-1024	-768	-1	-1	-1	-1	4		0	0						Untertest2.avi	0	880	547	72	111				0	Content		-72	-111	3260445	2987160288
3277	09:18:17.456	00:00:03.277	196	-1024	-768	-1	-1	-1	-1	4	-1024	-768	-1	-1	-1	-1	4		0	0						Untertest2.avi	0	880	547	72	111				0	Content		-72	-111	3277454	2987177297
3294	09:18:17.473	00:00:03.294	197	-1024	-768	-1	-1	-1	-1	4	-1024	-768	-1	-1	-1	-1	4		0	0						Untertest2.avi	0	880	547	72	111				0	Content		-72	-111	3294201	2987194044
3311	09:18:17.490	00:00:03.310	198	-1024	-768	-1	-1	-1	-1	4	-1024	-768	-1	-1	-1	-1	4		0	0						Untertest2.avi	0	880	547	72	111				0	Content		-72	-111	3310825	2987210668
3327	09:18:17.506	00:00:03.327	199	-1024	-768	-1	-1	-1	-1	4	-1024	-768	-1	-1	-1	-1	4		0	0						Untertest2.avi	0	880	547	72	111				0	Content		-72	-111	3327450	2987227293
3344	09:18:17.523	00:00:03.343	200	-1024	-768	-1	-1	-1	-1	4	-1024	-768	-1	-1	-1	-1	4		0	0						Untertest2.avi	0	880	547	72	111				0	Content		-72	-111	3343697	2987243540
3361	09:18:17.540	00:00:03.360	201	-1024	-768	-1	-1	-1	-1	4	-1024	-768	-1	-1	-1	-1	4		0	0						Untertest2.avi	0	880	547	72	111				0	Content		-72	-111	3360947	2987260790
3378	09:18:17.557	00:00:03.377	202	-1024	-768	-1	-1	-1	-1	4	-1024	-768	-1	-1	-1	-1	4		0	0						Untertest2.avi	0	880	547	72	111				0	Content		-72	-111	3377695	2987277538
3394	09:18:17.573	00:00:03.394	203	-1024	-768	-1	-1	-1	-1	4	-1024	-768	-1	-1	-1	-1	4		0	0						Untertest2.avi	0	880	547	72	111				0	Content		-72	-111	3394318	2987294161
3410	09:18:17.589	00:00:03.410	204	-1024	-768	-1	-1	-1	-1	4	-1024	-768	-1	-1	-1	-1	4		0	0						Untertest2.avi	0	880	547	72	111				0	Content		-72	-111	3410316	2987310159
3426	09:18:17.605	00:00:03.426	205	-1024	-768	-1	-1	-1	-1	4	-1024	-768	-1	-1	-1	-1	4		0	0						Untertest2.avi	0	880	547	72	111				0	Content		-72	-111	3426440	2987326283
3443	09:18:17.622	00:00:03.443	206	-1024	-768	-1	-1	-1	-1	4	-1024	-768	-1	-1	-1	-1	4		0	0						Untertest2.avi	0	880	547	72	111				0	Content		-72	-111	3443064	2987342907
3460	09:18:17.639	00:00:03.459	207	-1024	-768	-1	-1	-1	-1	4	-1024	-768	-1	-1	-1	-1	4		0	0						Untertest2.avi	0	880	547	72	111				0	Content		-72	-111	3459686	2987359529
3476	09:18:17.655	00:00:03.476	208	-1024	-768	-1	-1	-1	-1	4	-1024	-768	-1	-1	-1	-1	4		0	0						Untertest2.avi	0	880	547	72	111				0	Content		-72	-111	3476311	2987376154
3494	09:18:17.673	00:00:03.493	209	-1024	-768	-1	-1	-1	-1	4	-1024	-768	-1	-1	-1	-1	4		0	0						Untertest2.avi	0	880	547	72	111				0	Content		-72	-111	3493502	2987393345
3511	09:18:17.690	00:00:03.510	210	-1024	-768	-1	-1	-1	-1	4	-1024	-768	-1	-1	-1	-1	4		0	0						Untertest2.avi	0	880	547	72	111				0	Content		-72	-111	3510877	2987410720
3528	09:18:17.707	00:00:03.528	211	-1024	-768	-1	-1	-1	-1	4	-1024	-768	-1	-1	-1	-1	4		0	0						Untertest2.avi	0	880	547	72	111				0	Content		-72	-111	3528126	2987427969
3543	09:18:17.722	00:00:03.542	212	-1024	-768	-1	-1	-1	-1	4	-1024	-768	-1	-1	-1	-1	4		0	0						Untertest2.avi	0	880	547	72	111				0	Content		-72	-111	3542929	2987442772
3560	09:18:17.739	00:00:03.559	213	-1024	-768	-1	-1	-1	-1	4	-1024	-768	-1	-1	-1	-1	4		0	0						Untertest2.avi	0	880	547	72	111				0	Content		-72	-111	3559677	2987459520
3576	09:18:17.755	00:00:03.576	214	-1024	-768	-1	-1	-1	-1	4	-1024	-768	-1	-1	-1	-1	4		0	0						Untertest2.avi	0	880	547	72	111				0	Content		-72	-111	3576300	2987476143
3593	09:18:17.772	00:00:03.592	215	-1024	-768	-1	-1	-1	-1	4	-1024	-768	-1	-1	-1	-1	4		0	0						Untertest2.avi	0	880	547	72	111				0	Content		-72	-111	3592923	2987492766
3610	09:18:17.789	00:00:03.609	216	-1024	-768	-1	-1	-1	-1	4	-1024	-768	-1	-1	-1	-1	4		0	0						Untertest2.avi	0	880	547	72	111				0	Content		-72	-111	3609544	2987509387
3626	09:18:17.805	00:00:03.626	217	-1024	-768	-1	-1	-1	-1	4	-1024	-768	-1	-1	-1	-1	4		0	0						Untertest2.avi	0	880	547	72	111				0	Content		-72	-111	3626168	2987526011
3643	09:18:17.822	00:00:03.643	218	-1024	-768	-1	-1	-1	-1	4	-1024	-768	-1	-1	-1	-1	4		0	0						Untertest2.avi	0	880	547	72	111				0	Content		-72	-111	3643364	2987543207
3661	09:18:17.840	00:00:03.660	219	-1024	-768	-1	-1	-1	-1	4	-1024	-768	-1	-1	-1	-1	4		0	0						Untertest2.avi	0	880	547	72	111				0	Content		-72	-111	3660731	2987560574
3678	09:18:17.857	00:00:03.677	220	-1024	-768	-1	-1	-1	-1	4	-1024	-768	-1	-1	-1	-1	4		0	0						Untertest2.avi	0	880	547	72	111				0	Content		-72	-111	3677977	2987577820
3693	09:18:17.872	00:00:03.692	221	-1024	-768	-1	-1	-1	-1	4	-1024	-768	-1	-1	-1	-1	4		0	0						Untertest2.avi	0	880	547	72	111				0	Content		-72	-111	3692780	2987592623
3710	09:18:17.889	00:00:03.709	222	-1024	-768	-1	-1	-1	-1	4	-1024	-768	-1	-1	-1	-1	4		0	0						Untertest2.avi	0	880	547	72	111				0	Content		-72	-111	3709529	2987609372
3726	09:18:17.905	00:00:03.726	223	-1024	-768	-1	-1	-1	-1	4	-1024	-768	-1	-1	-1	-1	4		0	0						Untertest2.avi	0	880	547	72	111				0	Content		-72	-111	3726154	2987625997
3743	09:18:17.922	00:00:03.742	224	-1024	-768	-1	-1	-1	-1	4	-1024	-768	-1	-1	-1	-1	4		0	0						Untertest2.avi	0	880	547	72	111				0	Content		-72	-111	3742776	2987642619
3759	09:18:17.938	00:00:03.759	225	-1024	-768	-1	-1	-1	-1	4	-1024	-768	-1	-1	-1	-1	4		0	0						Untertest2.avi	0	880	547	72	111				0	Content		-72	-111	3759400	2987659243
3776	09:18:17.955	00:00:03.776	226	-1024	-768	-1	-1	-1	-1	4	-1024	-768	-1	-1	-1	-1	4		0	0						Untertest2.avi	0	880	547	72	111				0	Content		-72	-111	3776148	2987675991
3793	09:18:17.972	00:00:03.793	227	-1024	-768	-1	-1	-1	-1	4	-1024	-768	-1	-1	-1	-1	4		0	0						Untertest2.avi	0	880	547	72	111				0	Content		-72	-111	3793214	2987693057
3811	09:18:17.990	00:00:03.810	228	-1024	-768	-1	-1	-1	-1	4	-1024	-768	-1	-1	-1	-1	4		0	0						Untertest2.avi	0	880	547	72	111				0	Content		-72	-111	3810588	2987710431
3828	09:18:18.007	00:00:03.827	229	-1024	-768	-1	-1	-1	-1	4	-1024	-768	-1	-1	-1	-1	4		0	0						Untertest2.avi	0	880	547	72	111				0	Content		-72	-111	3827834	2987727677
3843	09:18:18.022	00:00:03.842	230	-1024	-768	-1	-1	-1	-1	4	-1024	-768	-1	-1	-1	-1	4		0	0						Untertest2.avi	0	880	547	72	111				0	Content		-72	-111	3842759	2987742602
3859	09:18:18.038	00:00:03.859	231	-1024	-768	-1	-1	-1	-1	4	-1024	-768	-1	-1	-1	-1	4		0	0						Untertest2.avi	0	880	547	72	111				0	Content		-72	-111	3859380	2987759223
3876	09:18:18.055	00:00:03.876	232	-1024	-768	-1	-1	-1	-1	4	-1024	-768	-1	-1	-1	-1	4		0	0						Untertest2.avi	0	880	547	72	111				0	Content		-72	-111	3876127	2987775970
3893	09:18:18.072	00:00:03.892	233	-1024	-768	-1	-1	-1	-1	4	-1024	-768	-1	-1	-1	-1	4		0	0						Untertest2.avi	0	880	547	72	111				0	Content		-72	-111	3892752	2987792595
3909	09:18:18.088	00:00:03.909	234	-1024	-768	-1	-1	-1	-1	4	-1024	-768	-1	-1	-1	-1	4		0	0						Untertest2.avi	0	880	547	72	111				0	Content		-72	-111	3909373	2987809216
3926	09:18:18.105	00:00:03.925	235	-1024	-768	-1	-1	-1	-1	4	-1024	-768	-1	-1	-1	-1	4		0	0						Untertest2.avi	0	880	547	72	111				0	Content		-72	-111	3925994	2987825837
3943	09:18:18.122	00:00:03.943	236	-1024	-768	-1	-1	-1	-1	4	-1024	-768	-1	-1	-1	-1	4		0	0						Untertest2.avi	0	880	547	72	111				0	Content		-72	-111	3943190	2987843033
3960	09:18:18.139	00:00:03.960	237	-1024	-768	-1	-1	-1	-1	4	-1024	-768	-1	-1	-1	-1	4		0	0						Untertest2.avi	0	880	547	72	111				0	Content		-72	-111	3960439	2987860282
3978	09:18:18.157	00:00:03.977	238	-1024	-768	-1	-1	-1	-1	4	-1024	-768	-1	-1	-1	-1	4		0	0						Untertest2.avi	0	880	547	72	111				0	Content		-72	-111	3977812	2987877655
3993	09:18:18.172	00:00:03.992	239	-1024	-768	-1	-1	-1	-1	4	-1024	-768	-1	-1	-1	-1	4		0	0						Untertest2.avi	0	880	547	72	111				0	Content		-72	-111	3992615	2987892458
4009	09:18:18.188	00:00:04.009	240	-1024	-768	-1	-1	-1	-1	4	-1024	-768	-1	-1	-1	-1	4		0	0						Untertest2.avi	0	880	547	72	111				0	Content		-72	-111	4009238	2987909081
4026	09:18:18.205	00:00:04.025	241	-1024	-768	-1	-1	-1	-1	4	-1024	-768	-1	-1	-1	-1	4		0	0						Untertest2.avi	0	880	547	72	111				0	Content		-72	-111	4025983	2987925826
4043	09:18:18.222	00:00:04.042	242	-1024	-768	-1	-1	-1	-1	4	-1024	-768	-1	-1	-1	-1	4		0	0						Untertest2.avi	0	880	547	72	111				0	Content		-72	-111	4042607	2987942450
4059	09:18:18.238	00:00:04.059	243	-1024	-768	-1	-1	-1	-1	4	-1024	-768	-1	-1	-1	-1	4		0	0						Untertest2.avi	0	880	547	72	111				0	Content		-72	-111	4059230	2987959073
4076	09:18:18.255	00:00:04.075	244	-1024	-768	-1	-1	-1	-1	4	-1024	-768	-1	-1	-1	-1	4		0	0						Untertest2.avi	0	880	547	72	111				0	Content		-72	-111	4075854	2987975697
4093	09:18:18.272	00:00:04.093	245	-1024	-768	-1	-1	-1	-1	4	-1024	-768	-1	-1	-1	-1	4		0	0						Untertest2.avi	0	880	547	72	111				0	Content		-72	-111	4093048	2987992891
4110	09:18:18.289	00:00:04.110	246	-1024	-768	-1	-1	-1	-1	4	-1024	-768	-1	-1	-1	-1	4		0	0						Untertest2.avi	0	880	547	72	111				0	Content		-72	-111	4110417	2988010260
4128	09:18:18.307	00:00:04.127	247	-1024	-768	-1	-1	-1	-1	4	-1024	-768	-1	-1	-1	-1	4		0	0						Untertest2.avi	0	880	547	72	111				0	Content		-72	-111	4127665	2988027508
4142	09:18:18.321	00:00:04.142	248	-1024	-768	-1	-1	-1	-1	4	-1024	-768	-1	-1	-1	-1	4		0	0						Untertest2.avi	0	880	547	72	111				0	Content		-72	-111	4142471	2988042314
4159	09:18:18.338	00:00:04.159	249	-1024	-768	-1	-1	-1	-1	4	-1024	-768	-1	-1	-1	-1	4		0	0						Untertest2.avi	0	880	547	72	111				0	Content		-72	-111	4159230	2988059073
4176	09:18:18.355	00:00:04.175	250	-1024	-768	-1	-1	-1	-1	4	-1024	-768	-1	-1	-1	-1	4		0	0						Untertest2.avi	0	880	547	72	111				0	Content		-72	-111	4175843	2988075686
4192	09:18:18.371	00:00:04.192	251	-1024	-768	-1	-1	-1	-1	4	-1024	-768	-1	-1	-1	-1	4		0	0						Untertest2.avi	0	880	547	72	111				0	Content		-72	-111	4192463	2988092306
4209	09:18:18.388	00:00:04.209	252	-1024	-768	-1	-1	-1	-1	4	-1024	-768	-1	-1	-1	-1	4		0	0						Untertest2.avi	0	880	547	72	111				0	Content		-72	-111	4209083	2988108926
4226	09:18:18.405	00:00:04.225	253	-1024	-768	-1	-1	-1	-1	4	-1024	-768	-1	-1	-1	-1	4		0	0						Untertest2.avi	0	880	547	72	111				0	Content		-72	-111	4225706	2988125549
4243	09:18:18.422	00:00:04.242	254	-1024	-768	-1	-1	-1	-1	4	-1024	-768	-1	-1	-1	-1	4		0	0						Untertest2.avi	0	880	547	72	111				0	Content		-72	-111	4242902	2988142745
4260	09:18:18.439	00:00:04.260	255	-1024	-768	-1	-1	-1	-1	4	-1024	-768	-1	-1	-1	-1	4		0	0						Untertest2.avi	0	880	547	72	111				0	Content		-72	-111	4260288	2988160131
4278	09:18:18.457	00:00:04.277	256	-1024	-768	-1	-1	-1	-1	4	-1024	-768	-1	-1	-1	-1	4		0	0						Untertest2.avi	0	880	547	72	111				0	Content		-72	-111	4277524	2988177367
4292	09:18:18.471	00:00:04.292	257	-1024	-768	-1	-1	-1	-1	4	-1024	-768	-1	-1	-1	-1	4		0	0						Untertest2.avi	0	880	547	72	111				0	Content		-72	-111	4292451	2988192294
4309	09:18:18.488	00:00:04.309	258	-1024	-768	-1	-1	-1	-1	4	-1024	-768	-1	-1	-1	-1	4		0	0						Untertest2.avi	0	880	547	72	111				0	Content		-72	-111	4309073	2988208916
4326	09:18:18.505	00:00:04.325	259	-1024	-768	-1	-1	-1	-1	4	-1024	-768	-1	-1	-1	-1	4		0	0						Untertest2.avi	0	880	547	72	111				0	Content		-72	-111	4325822	2988225665
4342	09:18:18.521	00:00:04.342	260	-1024	-768	-1	-1	-1	-1	4	-1024	-768	-1	-1	-1	-1	4		0	0						Untertest2.avi	0	880	547	72	111				0	Content		-72	-111	4342444	2988242287
4359	09:18:18.538	00:00:04.359	261	-1024	-768	-1	-1	-1	-1	4	-1024	-768	-1	-1	-1	-1	4		0	0						Untertest2.avi	0	880	547	72	111				0	Content		-72	-111	4359066	2988258909
4376	09:18:18.555	00:00:04.375	262	-1024	-768	-1	-1	-1	-1	4	-1024	-768	-1	-1	-1	-1	4		0	0						Untertest2.avi	0	880	547	72	111				0	Content		-72	-111	4375692	2988275535
4393	09:18:18.572	00:00:04.392	263	-1024	-768	-1	-1	-1	-1	4	-1024	-768	-1	-1	-1	-1	4		0	0						Untertest2.avi	0	880	547	72	111				0	Content		-72	-111	4392760	2988292603
4410	09:18:18.589	00:00:04.410	264	-1024	-768	-1	-1	-1	-1	4	-1024	-768	-1	-1	-1	-1	4		0	0						Untertest2.avi	0	880	547	72	111				0	Content		-72	-111	4410133	2988309976
4427	09:18:18.606	00:00:04.427	265	-1024	-768	-1	-1	-1	-1	4	-1024	-768	-1	-1	-1	-1	4		0	0						Untertest2.avi	0	880	547	72	111				0	Content		-72	-111	4427380	2988327223
4442	09:18:18.621	00:00:04.442	266	-1024	-768	-1	-1	-1	-1	4	-1024	-768	-1	-1	-1	-1	4		0	0						Untertest2.avi	0	880	547	72	111				0	Content		-72	-111	4442308	2988342151
4459	09:18:18.638	00:00:04.458	267	-1024	-768	-1	-1	-1	-1	4	-1024	-768	-1	-1	-1	-1	4		0	0						Untertest2.avi	0	880	547	72	111				0	Content		-72	-111	4458931	2988358774
4476	09:18:18.655	00:00:04.475	268	-1024	-768	-1	-1	-1	-1	4	-1024	-768	-1	-1	-1	-1	4		0	0						Untertest2.avi	0	880	547	72	111				0	Content		-72	-111	4475678	2988375521
4492	09:18:18.671	00:00:04.492	269	-1024	-768	-1	-1	-1	-1	4	-1024	-768	-1	-1	-1	-1	4		0	0						Untertest2.avi	0	880	547	72	111				0	Content		-72	-111	4492300	2988392143
4509	09:18:18.688	00:00:04.508	270	-1024	-768	-1	-1	-1	-1	4	-1024	-768	-1	-1	-1	-1	4		0	0						Untertest2.avi	0	880	547	72	111				0	Content		-72	-111	4508923	2988408766
4526	09:18:18.705	00:00:04.525	271	-1024	-768	-1	-1	-1	-1	4	-1024	-768	-1	-1	-1	-1	4		0	0						Untertest2.avi	0	880	547	72	111				0	Content		-72	-111	4525547	2988425390
4543	09:18:18.722	00:00:04.542	272	-1024	-768	-1	-1	-1	-1	4	-1024	-768	-1	-1	-1	-1	4		0	0						Untertest2.avi	0	880	547	72	111				0	Content		-72	-111	4542742	2988442585
4560	09:18:18.739	00:00:04.560	273	-1024	-768	-1	-1	-1	-1	4	-1024	-768	-1	-1	-1	-1	4		0	0						Untertest2.avi	0	880	547	72	111				0	Content		-72	-111	4560110	2988459953
4577	09:18:18.756	00:00:04.577	274	-1024	-768	-1	-1	-1	-1	4	-1024	-768	-1	-1	-1	-1	4		0	0						Untertest2.avi	0	880	547	72	111				0	Content		-72	-111	4577360	2988477203
4592	09:18:18.771	00:00:04.592	275	-1024	-768	-1	-1	-1	-1	4	-1024	-768	-1	-1	-1	-1	4		0	0						Untertest2.avi	0	880	547	72	111				0	Content		-72	-111	4592175	2988492018
4609	09:18:18.788	00:00:04.608	276	-1024	-768	-1	-1	-1	-1	4	-1024	-768	-1	-1	-1	-1	4		0	0						Untertest2.avi	0	880	547	72	111				0	Content		-72	-111	4608911	2988508754
4626	09:18:18.805	00:00:04.625	277	-1024	-768	-1	-1	-1	-1	4	-1024	-768	-1	-1	-1	-1	4		0	0						Untertest2.avi	0	880	547	72	111				0	Content		-72	-111	4625531	2988525374
4642	09:18:18.821	00:00:04.642	278	-1024	-768	-1	-1	-1	-1	4	-1024	-768	-1	-1	-1	-1	4		0	0						Untertest2.avi	0	880	547	72	111				0	Content		-72	-111	4642165	2988542008
4659	09:18:18.838	00:00:04.658	279	-1024	-768	-1	-1	-1	-1	4	-1024	-768	-1	-1	-1	-1	4		0	0						Untertest2.avi	0	880	547	72	111				0	Content		-72	-111	4658776	2988558619
4675	09:18:18.854	00:00:04.675	280	-1024	-768	-1	-1	-1	-1	4	-1024	-768	-1	-1	-1	-1	4		0	0						Untertest2.avi	0	880	547	72	111				0	Content		-72	-111	4675398	2988575241
4693	09:18:18.872	00:00:04.692	281	-1024	-768	-1	-1	-1	-1	4	-1024	-768	-1	-1	-1	-1	4		0	0						Untertest2.avi	0	880	547	72	111				0	Content		-72	-111	4692593	2988592436
4710	09:18:18.889	00:00:04.709	282	-1024	-768	-1	-1	-1	-1	4	-1024	-768	-1	-1	-1	-1	4		0	0						Untertest2.avi	0	880	547	72	111				0	Content		-72	-111	4709966	2988609809
4727	09:18:18.906	00:00:04.727	283	-1024	-768	-1	-1	-1	-1	4	-1024	-768	-1	-1	-1	-1	4		0	0						Untertest2.avi	0	880	547	72	111				0	Content		-72	-111	4727216	2988627059
4742	09:18:18.921	00:00:04.742	284	-1024	-768	-1	-1	-1	-1	4	-1024	-768	-1	-1	-1	-1	4		0	0						Untertest2.avi	0	880	547	72	111				0	Content		-72	-111	4742155	2988641998
4759	09:18:18.938	00:00:04.758	285	-1024	-768	-1	-1	-1	-1	4	-1024	-768	-1	-1	-1	-1	4		0	0						Untertest2.avi	0	880	547	72	111				0	Content		-72	-111	4758762	2988658605
4776	09:18:18.955	00:00:04.775	286	-1024	-768	-1	-1	-1	-1	4	-1024	-768	-1	-1	-1	-1	4		0	0						Untertest2.avi	0	880	547	72	111				0	Content		-72	-111	4775509	2988675352
4792	09:18:18.971	00:00:04.792	287	-1024	-768	-1	-1	-1	-1	4	-1024	-768	-1	-1	-1	-1	4		0	0						Untertest2.avi	0	880	547	72	111				0	Content		-72	-111	4792141	2988691984
4809	09:18:18.988	00:00:04.808	288	-1024	-768	-1	-1	-1	-1	4	-1024	-768	-1	-1	-1	-1	4		0	0						Untertest2.avi	0	880	547	72	111				0	Content		-72	-111	4808753	2988708596
4825	09:18:19.004	00:00:04.825	289	-1024	-768	-1	-1	-1	-1	4	-1024	-768	-1	-1	-1	-1	4		0	0						Untertest2.avi	0	880	547	72	111				0	Content		-72	-111	4825375	2988725218
4842	09:18:19.021	00:00:04.842	290	-1024	-768	-1	-1	-1	-1	4	-1024	-768	-1	-1	-1	-1	4		0	0						Untertest2.avi	0	880	547	72	111				0	Content		-72	-111	4842446	2988742289
4860	09:18:19.039	00:00:04.859	291	-1024	-768	-1	-1	-1	-1	4	-1024	-768	-1	-1	-1	-1	4		0	0						Untertest2.avi	0	880	547	72	111				0	Content		-72	-111	4859818	2988759661
4877	09:18:19.056	00:00:04.877	292	-1024	-768	-1	-1	-1	-1	4	-1024	-768	-1	-1	-1	-1	4		0	0						Untertest2.avi	0	880	547	72	111				0	Content		-72	-111	4877065	2988776908
4892	09:18:19.071	00:00:04.891	293	-1024	-768	-1	-1	-1	-1	4	-1024	-768	-1	-1	-1	-1	4		0	0						Untertest2.avi	0	880	547	72	111				0	Content		-72	-111	4891992	2988791835
4909	09:18:19.088	00:00:04.908	294	-1024	-768	-1	-1	-1	-1	4	-1024	-768	-1	-1	-1	-1	4		0	0						Untertest2.avi	0	880	547	72	111				0	Content		-72	-111	4908614	2988808457
4925	09:18:19.104	00:00:04.925	295	-1024	-768	-1	-1	-1	-1	4	-1024	-768	-1	-1	-1	-1	4		0	0						Untertest2.avi	0	880	547	72	111				0	Content		-72	-111	4925363	2988825206
4942	09:18:19.121	00:00:04.941	296	-1024	-768	-1	-1	-1	-1	4	-1024	-768	-1	-1	-1	-1	4		0	0						Untertest2.avi	0	880	547	72	111				0	Content		-72	-111	4941989	2988841832
4959	09:18:19.138	00:00:04.958	297	-1024	-768	-1	-1	-1	-1	4	-1024	-768	-1	-1	-1	-1	4		0	0						Untertest2.avi	0	880	547	72	111				0	Content		-72	-111	4958607	2988858450
4975	09:18:19.154	00:00:04.975	298	-1024	-768	-1	-1	-1	-1	4	-1024	-768	-1	-1	-1	-1	4		0	0						Untertest2.avi	0	880	547	72	111				0	Content		-72	-111	4975230	2988875073
4992	09:18:19.171	00:00:04.992	299	-1024	-768	-1	-1	-1	-1	4	-1024	-768	-1	-1	-1	-1	4		0	0						Untertest2.avi	0	880	547	72	111				0	Content		-72	-111	4992426	2988892269
5010	09:18:19.189	00:00:05.009	300	-1024	-768	-1	-1	-1	-1	4	-1024	-768	-1	-1	-1	-1	4		0	0						Untertest2.avi	0	880	547	72	111				0	Content		-72	-111	5009795	2988909638
5027	09:18:19.206	00:00:05.027	301	-1024	-768	-1	-1	-1	-1	4	-1024	-768	-1	-1	-1	-1	4		0	0						Untertest2.avi	0	880	547	72	111				0	Content		-72	-111	5027042	2988926885
5042	09:18:19.221	00:00:05.041	302	-1024	-768	-1	-1	-1	-1	4	-1024	-768	-1	-1	-1	-1	4		0	0						Untertest2.avi	0	880	547	72	111				0	Content		-72	-111	5041843	2988941686
5059	09:18:19.238	00:00:05.058	303	-1024	-768	-1	-1	-1	-1	4	-1024	-768	-1	-1	-1	-1	4		0	0						Untertest2.avi	0	880	547	72	111				0	Content		-72	-111	5058592	2988958435
5075	09:18:19.254	00:00:05.075	304	-1024	-768	-1	-1	-1	-1	4	-1024	-768	-1	-1	-1	-1	4		0	0						Untertest2.avi	0	880	547	72	111				0	Content		-72	-111	5075215	2988975058
5092	09:18:19.271	00:00:05.091	305	-1024	-768	-1	-1	-1	-1	4	-1024	-768	-1	-1	-1	-1	4		0	0						Untertest2.avi	0	880	547	72	111				0	Content		-72	-111	5091839	2988991682
5108	09:18:19.287	00:00:05.108	306	-1024	-768	-1	-1	-1	-1	4	-1024	-768	-1	-1	-1	-1	4		0	0						Untertest2.avi	0	880	547	72	111				0	Content		-72	-111	5108460	2989008303
5125	09:18:19.304	00:00:05.125	307	-1024	-768	-1	-1	-1	-1	4	-1024	-768	-1	-1	-1	-1	4		0	0						Untertest2.avi	0	880	547	72	111				0	Content		-72	-111	5125088	2989024931
5142	09:18:19.321	00:00:05.142	308	-1024	-768	-1	-1	-1	-1	4	-1024	-768	-1	-1	-1	-1	4		0	0						Untertest2.avi	0	880	547	72	111				0	Content		-72	-111	5142251	2989042094
5159	09:18:19.338	00:00:05.159	309	-1024	-768	-1	-1	-1	-1	4	-1024	-768	-1	-1	-1	-1	4		0	0						Untertest2.avi	0	880	547	72	111				0	Content		-72	-111	5159375	2989059218
5176	09:18:19.355	00:00:05.176	310	-1024	-768	-1	-1	-1	-1	4	-1024	-768	-1	-1	-1	-1	4		0	0						Untertest2.avi	0	880	547	72	111				0	Content		-72	-111	5176042	2989075885
5193	09:18:19.372	00:00:05.192	311	-1024	-768	-1	-1	-1	-1	4	-1024	-768	-1	-1	-1	-1	4		0	0						Untertest2.avi	0	880	547	72	111				0	Content		-72	-111	5192710	2989092553
5209	09:18:19.388	00:00:05.209	312	-1024	-768	-1	-1	-1	-1	4	-1024	-768	-1	-1	-1	-1	4		0	0						Untertest2.avi	0	880	547	72	111				0	Content		-72	-111	5209016	2989108859
5226	09:18:19.405	00:00:05.225	313	-1024	-768	-1	-1	-1	-1	4	-1024	-768	-1	-1	-1	-1	4		0	0						Untertest2.avi	0	880	547	72	111				0	Content		-72	-111	5225683	2989125526
5242	09:18:19.421	00:00:05.242	314	-1024	-768	-1	-1	-1	-1	4	-1024	-768	-1	-1	-1	-1	4		0	0						Untertest2.avi	0	880	547	72	111				0	Content		-72	-111	5242350	2989142193
5258	09:18:19.437	00:00:05.258	315	-1024	-768	-1	-1	-1	-1	4	-1024	-768	-1	-1	-1	-1	4		0	0						Untertest2.avi	0	880	547	72	111				0	Content		-72	-111	5258370	2989158213
5275	09:18:19.454	00:00:05.275	316	-1024	-768	-1	-1	-1	-1	4	-1024	-768	-1	-1	-1	-1	4		0	0						Untertest2.avi	0	880	547	72	111				0	Content		-72	-111	5275012	2989174855
5292	09:18:19.471	00:00:05.291	317	-1024	-768	-1	-1	-1	-1	4	-1024	-768	-1	-1	-1	-1	4		0	0						Untertest2.avi	0	880	547	72	111				0	Content		-72	-111	5291617	2989191460
5308	09:18:19.487	00:00:05.308	318	-1024	-768	-1	-1	-1	-1	4	-1024	-768	-1	-1	-1	-1	4		0	0						Untertest2.avi	0	880	547	72	111				0	Content		-72	-111	5308302	2989208145
5325	09:18:19.504	00:00:05.324	319	-1024	-768	-1	-1	-1	-1	4	-1024	-768	-1	-1	-1	-1	4		0	0						Untertest2.avi	0	880	547	72	111				0	Content		-72	-111	5324970	2989224813
5342	09:18:19.521	00:00:05.341	320	-1024	-768	-1	-1	-1	-1	4	-1024	-768	-1	-1	-1	-1	4		0	0						Untertest2.avi	0	880	547	72	111				0	Content		-72	-111	5341599	2989241442
5358	09:18:19.537	00:00:05.358	321	-1024	-768	-1	-1	-1	-1	4	-1024	-768	-1	-1	-1	-1	4		0	0						Untertest2.avi	0	880	547	72	111				0	Content		-72	-111	5358266	2989258109
5375	09:18:19.554	00:00:05.374	322	-1024	-768	-1	-1	-1	-1	4	-1024	-768	-1	-1	-1	-1	4		0	0						Untertest2.avi	0	880	547	72	111				0	Content		-72	-111	5374933	2989274776
5392	09:18:19.571	00:00:05.391	323	-1024	-768	-1	-1	-1	-1	4	-1024	-768	-1	-1	-1	-1	4		0	0						Untertest2.avi	0	880	547	72	111				0	Content		-72	-111	5391782	2989291625
5408	09:18:19.587	00:00:05.408	324	-1024	-768	-1	-1	-1	-1	4	-1024	-768	-1	-1	-1	-1	4		0	0						Untertest2.avi	0	880	547	72	111				0	Content		-72	-111	5408450	2989308293
5425	09:18:19.604	00:00:05.425	325	-1024	-768	-1	-1	-1	-1	4	-1024	-768	-1	-1	-1	-1	4		0	0						Untertest2.avi	0	880	547	72	111				0	Content		-72	-111	5425117	2989324960
5442	09:18:19.621	00:00:05.442	326	-1024	-768	-1	-1	-1	-1	4	-1024	-768	-1	-1	-1	-1	4		0	0						Untertest2.avi	0	880	547	72	111				0	Content		-72	-111	5442298	2989342141
5459	09:18:19.638	00:00:05.458	327	-1024	-768	-1	-1	-1	-1	4	-1024	-768	-1	-1	-1	-1	4		0	0						Untertest2.avi	0	880	547	72	111				0	Content		-72	-111	5458965	2989358808
5476	09:18:19.655	00:00:05.475	328	-1024	-768	-1	-1	-1	-1	4	-1024	-768	-1	-1	-1	-1	4		0	0						Untertest2.avi	0	880	547	72	111				0	Content		-72	-111	5475972	2989375815
5493	09:18:19.672	00:00:05.492	329	-1024	-768	-1	-1	-1	-1	4	-1024	-768	-1	-1	-1	-1	4		0	0						Untertest2.avi	0	880	547	72	111				0	Content		-72	-111	5492639	2989392482
5509	09:18:19.688	00:00:05.509	330	-1024	-768	-1	-1	-1	-1	4	-1024	-768	-1	-1	-1	-1	4		0	0						Untertest2.avi	0	880	547	72	111				0	Content		-72	-111	5509306	2989409149
5525	09:18:19.704	00:00:05.525	331	-1024	-768	-1	-1	-1	-1	4	-1024	-768	-1	-1	-1	-1	4		0	0						Untertest2.avi	0	880	547	72	111				0	Content		-72	-111	5525389	2989425232
5542	09:18:19.721	00:00:05.542	332	-1024	-768	-1	-1	-1	-1	4	-1024	-768	-1	-1	-1	-1	4		0	0						Untertest2.avi	0	880	547	72	111				0	Content		-72	-111	5542057	2989441900
5559	09:18:19.738	00:00:05.558	333	-1024	-768	-1	-1	-1	-1	4	-1024	-768	-1	-1	-1	-1	4		0	0						Untertest2.avi	0	880	547	72	111				0	Content		-72	-111	5558530	2989458373
5575	09:18:19.754	00:00:05.575	334	-1024	-768	-1	-1	-1	-1	4	-1024	-768	-1	-1	-1	-1	4		0	0						Untertest2.avi	0	880	547	72	111				0	Content		-72	-111	5575197	2989475040
5592	09:18:19.771	00:00:05.591	335	-1024	-768	-1	-1	-1	-1	4	-1024	-768	-1	-1	-1	-1	4		0	0						Untertest2.avi	0	880	547	72	111				0	Content		-72	-111	5591864	2989491707
5608	09:18:19.787	00:00:05.608	336	-1024	-768	-1	-1	-1	-1	4	-1024	-768	-1	-1	-1	-1	4		0	0						Untertest2.avi	0	880	547	72	111				0	Content		-72	-111	5608108	2989507951
5625	09:18:19.804	00:00:05.624	337	-1024	-768	-1	-1	-1	-1	4	-1024	-768	-1	-1	-1	-1	4		0	0						Untertest2.avi	0	880	547	72	111				0	Content		-72	-111	5624716	2989524559
5641	09:18:19.820	00:00:05.641	338	-1024	-768	-1	-1	-1	-1	4	-1024	-768	-1	-1	-1	-1	4		0	0						Untertest2.avi	0	880	547	72	111				0	Content		-72	-111	5641381	2989541224
5658	09:18:19.837	00:00:05.658	339	-1024	-768	-1	-1	-1	-1	4	-1024	-768	-1	-1	-1	-1	4		0	0						Untertest2.avi	0	880	547	72	111				0	Content		-72	-111	5658048	2989557891
5675	09:18:19.854	00:00:05.674	340	-1024	-768	-1	-1	-1	-1	4	-1024	-768	-1	-1	-1	-1	4		0	0						Untertest2.avi	0	880	547	72	111				0	Content		-72	-111	5674716	2989574559
5691	09:18:19.870	00:00:05.691	341	-1024	-768	-1	-1	-1	-1	4	-1024	-768	-1	-1	-1	-1	4		0	0						Untertest2.avi	0	880	547	72	111				0	Content		-72	-111	5691380	2989591223
5708	09:18:19.887	00:00:05.708	342	-1024	-768	-1	-1	-1	-1	4	-1024	-768	-1	-1	-1	-1	4		0	0						Untertest2.avi	0	880	547	72	111				0	Content		-72	-111	5708047	2989607890
5725	09:18:19.904	00:00:05.724	343	-1024	-768	-1	-1	-1	-1	4	-1024	-768	-1	-1	-1	-1	4		0	0						Untertest2.avi	0	880	547	72	111				0	Content		-72	-111	5724714	2989624557
5742	09:18:19.921	00:00:05.741	344	-1024	-768	-1	-1	-1	-1	4	-1024	-768	-1	-1	-1	-1	4		0	0						Untertest2.avi	0	880	547	72	111				0	Content		-72	-111	5741543	2989641386
5758	09:18:19.937	00:00:05.758	345	-1024	-768	-1	-1	-1	-1	4	-1024	-768	-1	-1	-1	-1	4		0	0						Untertest2.avi	0	880	547	72	111				0	Content		-72	-111	5758210	2989658053
5775	09:18:19.954	00:00:05.774	346	-1024	-768	-1	-1	-1	-1	4	-1024	-768	-1	-1	-1	-1	4		0	0						Untertest2.avi	0	880	547	72	111				0	Content		-72	-111	5774877	2989674720
5792	09:18:19.971	00:00:05.791	347	-1024	-768	-1	-1	-1	-1	4	-1024	-768	-1	-1	-1	-1	4		0	0						Untertest2.avi	0	880	547	72	111				0	Content		-72	-111	5791859	2989691702
5809	09:18:19.988	00:00:05.808	348	-1024	-768	-1	-1	-1	-1	4	-1024	-768	-1	-1	-1	-1	4		0	0						Untertest2.avi	0	880	547	72	111				0	Content		-72	-111	5808527	2989708370
5825	09:18:20.004	00:00:05.825	349	-1024	-768	-1	-1	-1	-1	4	-1024	-768	-1	-1	-1	-1	4		0	0						Untertest2.avi	0	880	547	72	111				0	Content		-72	-111	5825194	2989725037
5843	09:18:20.022	00:00:05.842	350	-1024	-768	-1	-1	-1	-1	4	-1024	-768	-1	-1	-1	-1	4		0	0						Untertest2.avi	0	880	547	72	111				0	Content		-72	-111	5842507	2989742350
5859	09:18:20.038	00:00:05.859	351	-1024	-768	-1	-1	-1	-1	4	-1024	-768	-1	-1	-1	-1	4		0	0						Untertest2.avi	0	880	547	72	111				0	Content		-72	-111	5859174	2989759017
5875	09:18:20.054	00:00:05.875	352	-1024	-768	-1	-1	-1	-1	4	-1024	-768	-1	-1	-1	-1	4		0	0						Untertest2.avi	0	880	547	72	111				0	Content		-72	-111	5875432	2989775275
5892	09:18:20.071	00:00:05.892	353	-1024	-768	-1	-1	-1	-1	4	-1024	-768	-1	-1	-1	-1	4		0	0						Untertest2.avi	0	880	547	72	111				0	Content		-72	-111	5892099	2989791942
5909	09:18:20.088	00:00:05.908	354	-1024	-768	-1	-1	-1	-1	4	-1024	-768	-1	-1	-1	-1	4		0	0						Untertest2.avi	0	880	547	72	111				0	Content		-72	-111	5908766	2989808609
5925	09:18:20.104	00:00:05.924	355	-1024	-768	-1	-1	-1	-1	4	-1024	-768	-1	-1	-1	-1	4		0	0						Untertest2.avi	0	880	547	72	111				0	Content		-72	-111	5924567	2989824410
5941	09:18:20.120	00:00:05.941	356	-1024	-768	-1	-1	-1	-1	4	-1024	-768	-1	-1	-1	-1	4		0	0						Untertest2.avi	0	880	547	72	111				0	Content		-72	-111	5941189	2989841032
5958	09:18:20.137	00:00:05.957	357	-1024	-768	-1	-1	-1	-1	4	-1024	-768	-1	-1	-1	-1	4		0	0						Untertest2.avi	0	880	547	72	111				0	Content		-72	-111	5957875	2989857718
5975	09:18:20.154	00:00:05.974	358	-1024	-768	-1	-1	-1	-1	4	-1024	-768	-1	-1	-1	-1	4		0	0						Untertest2.avi	0	880	547	72	111				0	Content		-72	-111	5974542	2989874385
5991	09:18:20.170	00:00:05.991	359	-1024	-768	-1	-1	-1	-1	4	-1024	-768	-1	-1	-1	-1	4		0	0						Untertest2.avi	0	880	547	72	111				0	Content		-72	-111	5991209	2989891052
6008	09:18:20.187	00:00:06.007	360	-1024	-768	-1	-1	-1	-1	4	-1024	-768	-1	-1	-1	-1	4		0	0						Untertest2.avi	0	880	547	72	111				0	Content		-72	-111	6007867	2989907710
6025	09:18:20.204	00:00:06.024	361	-1024	-768	-1	-1	-1	-1	4	-1024	-768	-1	-1	-1	-1	4		0	0						Untertest2.avi	0	880	547	72	111				0	Content		-72	-111	6024535	2989924378
6041	09:18:20.220	00:00:06.041	362	-1024	-768	-1	-1	-1	-1	4	-1024	-768	-1	-1	-1	-1	4		0	0						Untertest2.avi	0	880	547	72	111				0	Content		-72	-111	6041202	2989941045
6058	09:18:20.237	00:00:06.057	363	-1024	-768	-1	-1	-1	-1	4	-1024	-768	-1	-1	-1	-1	4		0	0						Untertest2.avi	0	880	547	72	111				0	Content		-72	-111	6057820	2989957663
6074	09:18:20.253	00:00:06.074	364	-1024	-768	-1	-1	-1	-1	4	-1024	-768	-1	-1	-1	-1	4		0	0						Untertest2.avi	0	880	547	72	111				0	Content		-72	-111	6074487	2989974330
6091	09:18:20.270	00:00:06.091	365	-1024	-768	-1	-1	-1	-1	4	-1024	-768	-1	-1	-1	-1	4		0	0						Untertest2.avi	0	880	547	72	111				0	Content		-72	-111	6091344	2989991187
6108	09:18:20.287	00:00:06.108	366	-1024	-768	-1	-1	-1	-1	4	-1024	-768	-1	-1	-1	-1	4		0	0						Untertest2.avi	0	880	547	72	111				0	Content		-72	-111	6108011	2990007854
6125	09:18:20.304	00:00:06.124	367	-1024	-768	-1	-1	-1	-1	4	-1024	-768	-1	-1	-1	-1	4		0	0						Untertest2.avi	0	880	547	72	111				0	Content		-72	-111	6124678	2990024521
6142	09:18:20.321	00:00:06.141	368	-1024	-768	-1	-1	-1	-1	4	-1024	-768	-1	-1	-1	-1	4		0	0						Untertest2.avi	0	880	547	72	111				0	Content		-72	-111	6141804	2990041647
6158	09:18:20.337	00:00:06.158	369	-1024	-768	-1	-1	-1	-1	4	-1024	-768	-1	-1	-1	-1	4		0	0						Untertest2.avi	0	880	547	72	111				0	Content		-72	-111	6158472	2990058315
6176	09:18:20.355	00:00:06.175	370	-1024	-768	-1	-1	-1	-1	4	-1024	-768	-1	-1	-1	-1	4		0	0						Untertest2.avi	0	880	547	72	111				0	Content		-72	-111	6175500	2990075343
6192	09:18:20.371	00:00:06.192	371	-1024	-768	-1	-1	-1	-1	4	-1024	-768	-1	-1	-1	-1	4		0	0						Untertest2.avi	0	880	547	72	111				0	Content		-72	-111	6192167	2990092010
6209	09:18:20.388	00:00:06.208	372	-1024	-768	-1	-1	-1	-1	4	-1024	-768	-1	-1	-1	-1	4		0	0						Untertest2.avi	0	880	547	72	111				0	Content		-72	-111	6208834	2990108677
6225	09:18:20.404	00:00:06.224	373	-1024	-768	-1	-1	-1	-1	4	-1024	-768	-1	-1	-1	-1	4		0	0						Untertest2.avi	0	880	547	72	111				0	Content		-72	-111	6224942	2990124785
6242	09:18:20.421	00:00:06.241	374	-1024	-768	-1	-1	-1	-1	4	-1024	-768	-1	-1	-1	-1	4		0	0						Untertest2.avi	0	880	547	72	111				0	Content		-72	-111	6241609	2990141452
6258	09:18:20.437	00:00:06.258	375	-1024	-768	-1	-1	-1	-1	4	-1024	-768	-1	-1	-1	-1	4		0	0						Untertest2.avi	0	880	547	72	111				0	Content		-72	-111	6258096	2990157939
6275	09:18:20.454	00:00:06.274	376	-1024	-768	-1	-1	-1	-1	4	-1024	-768	-1	-1	-1	-1	4		0	0						Untertest2.avi	0	880	547	72	111				0	Content		-72	-111	6274763	2990174606
6291	09:18:20.470	00:00:06.291	377	-1024	-768	-1	-1	-1	-1	4	-1024	-768	-1	-1	-1	-1	4		0	0						Untertest2.avi	0	880	547	72	111				0	Content		-72	-111	6291431	2990191274
6308	09:18:20.487	00:00:06.307	378	-1024	-768	-1	-1	-1	-1	4	-1024	-768	-1	-1	-1	-1	4		0	0						Untertest2.avi	0	880	547	72	111				0	Content		-72	-111	6307672	2990207515
6324	09:18:20.503	00:00:06.324	379	-1024	-768	-1	-1	-1	-1	4	-1024	-768	-1	-1	-1	-1	4		0	0						Untertest2.avi	0	880	547	72	111				0	Content		-72	-111	6324295	2990224138
6341	09:18:20.520	00:00:06.340	380	-1024	-768	-1	-1	-1	-1	4	-1024	-768	-1	-1	-1	-1	4		0	0						Untertest2.avi	0	880	547	72	111				0	Content		-72	-111	6340971	2990240814
6358	09:18:20.537	00:00:06.357	381	-1024	-768	-1	-1	-1	-1	4	-1024	-768	-1	-1	-1	-1	4		0	0						Untertest2.avi	0	880	547	72	111				0	Content		-72	-111	6357631	2990257474
6374	09:18:20.553	00:00:06.374	382	-1024	-768	-1	-1	-1	-1	4	-1024	-768	-1	-1	-1	-1	4		0	0						Untertest2.avi	0	880	547	72	111				0	Content		-72	-111	6374298	2990274141
6391	09:18:20.570	00:00:06.391	383	-1024	-768	-1	-1	-1	-1	4	-1024	-768	-1	-1	-1	-1	4		0	0						Untertest2.avi	0	880	547	72	111				0	Content		-72	-111	6391127	2990290970
6408	09:18:20.587	00:00:06.407	384	-1024	-768	-1	-1	-1	-1	4	-1024	-768	-1	-1	-1	-1	4		0	0						Untertest2.avi	0	880	547	72	111				0	Content		-72	-111	6407794	2990307637
6424	09:18:20.603	00:00:06.424	385	-1024	-768	-1	-1	-1	-1	4	-1024	-768	-1	-1	-1	-1	4		0	0						Untertest2.avi	0	880	547	72	111				0	Content		-72	-111	6424462	2990324305
6441	09:18:20.620	00:00:06.441	386	-1024	-768	-1	-1	-1	-1	4	-1024	-768	-1	-1	-1	-1	4		0	0						Untertest2.avi	0	880	547	72	111				0	Content		-72	-111	6441445	2990341288
6458	09:18:20.637	00:00:06.458	387	-1024	-768	-1	-1	-1	-1	4	-1024	-768	-1	-1	-1	-1	4		0	0						Untertest2.avi	0	880	547	72	111				0	Content		-72	-111	6458112	2990357955
6475	09:18:20.654	00:00:06.474	388	-1024	-768	-1	-1	-1	-1	4	-1024	-768	-1	-1	-1	-1	4		0	0						Untertest2.avi	0	880	547	72	111				0	Content		-72	-111	6474779	2990374622
6492	09:18:20.671	00:00:06.492	389	-1024	-768	-1	-1	-1	-1	4	-1024	-768	-1	-1	-1	-1	4		0	0						Untertest2.avi	0	880	547	72	111				0	Content		-72	-111	6492092	2990391935
6509	09:18:20.688	00:00:06.508	390	-1024	-768	-1	-1	-1	-1	4	-1024	-768	-1	-1	-1	-1	4		0	0						Untertest2.avi	0	880	547	72	111				0	Content		-72	-111	6508759	2990408602
6525	09:18:20.704	00:00:06.525	391	-1024	-768	-1	-1	-1	-1	4	-1024	-768	-1	-1	-1	-1	4		0	0						Untertest2.avi	0	880	547	72	111				0	Content		-72	-111	6525017	2990424860
6542	09:18:20.721	00:00:06.541	392	-1024	-768	-1	-1	-1	-1	4	-1024	-768	-1	-1	-1	-1	4		0	0						Untertest2.avi	0	880	547	72	111				0	Content		-72	-111	6541684	2990441527
6558	09:18:20.737	00:00:06.558	393	-1024	-768	-1	-1	-1	-1	4	-1024	-768	-1	-1	-1	-1	4		0	0						Untertest2.avi	0	880	547	72	111				0	Content		-72	-111	6558351	2990458194
6574	09:18:20.753	00:00:06.574	394	-1024	-768	-1	-1	-1	-1	4	-1024	-768	-1	-1	-1	-1	4		0	0						Untertest2.avi	0	880	547	72	111				0	Content		-72	-111	6574151	2990473994
6591	09:18:20.770	00:00:06.590	395	-1024	-768	-1	-1	-1	-1	4	-1024	-768	-1	-1	-1	-1	4		0	0						Untertest2.avi	0	880	547	72	111				0	Content		-72	-111	6590774	2990490617
6607	09:18:20.786	00:00:06.607	396	-1024	-768	-1	-1	-1	-1	4	-1024	-768	-1	-1	-1	-1	4		0	0						Untertest2.avi	0	880	547	72	111				0	Content		-72	-111	6607459	2990507302
6624	09:18:20.803	00:00:06.624	397	-1024	-768	-1	-1	-1	-1	4	-1024	-768	-1	-1	-1	-1	4		0	0						Untertest2.avi	0	880	547	72	111				0	Content		-72	-111	6624126	2990523969
6641	09:18:20.820	00:00:06.640	398	-1024	-768	-1	-1	-1	-1	4	-1024	-768	-1	-1	-1	-1	4		0	0						Untertest2.avi	0	880	547	72	111				0	Content		-72	-111	6640794	2990540637
6657	09:18:20.836	00:00:06.657	399	-1024	-768	-1	-1	-1	-1	4	-1024	-768	-1	-1	-1	-1	4		0	0						Untertest2.avi	0	880	547	72	111				0	Content		-72	-111	6657453	2990557296
6674	09:18:20.853	00:00:06.674	400	-1024	-768	-1	-1	-1	-1	4	-1024	-768	-1	-1	-1	-1	4		0	0						Untertest2.avi	0	880	547	72	111				0	Content		-72	-111	6674120	2990573963
6691	09:18:20.870	00:00:06.690	401	-1024	-768	-1	-1	-1	-1	4	-1024	-768	-1	-1	-1	-1	4		0	0						Untertest2.avi	0	880	547	72	111				0	Content		-72	-111	6690787	2990590630
6707	09:18:20.886	00:00:06.707	402	-1024	-768	-1	-1	-1	-1	4	-1024	-768	-1	-1	-1	-1	4		0	0						Untertest2.avi	0	880	547	72	111				0	Content		-72	-111	6707406	2990607249
6724	09:18:20.903	00:00:06.724	403	-1024	-768	-1	-1	-1	-1	4	-1024	-768	-1	-1	-1	-1	4		0	0						Untertest2.avi	0	880	547	72	111				0	Content		-72	-111	6724073	2990623916
6741	09:18:20.920	00:00:06.740	404	-1024	-768	-1	-1	-1	-1	4	-1024	-768	-1	-1	-1	-1	4		0	0						Untertest2.avi	0	880	547	72	111				0	Content		-72	-111	6740740	2990640583
6758	09:18:20.937	00:00:06.757	405	-1024	-768	-1	-1	-1	-1	4	-1024	-768	-1	-1	-1	-1	4		0	0						Untertest2.avi	0	880	547	72	111				0	Content		-72	-111	6757580	2990657423
6774	09:18:20.953	00:00:06.774	406	-1024	-768	-1	-1	-1	-1	4	-1024	-768	-1	-1	-1	-1	4		0	0						Untertest2.avi	0	880	547	72	111				0	Content		-72	-111	6774248	2990674091
6791	09:18:20.970	00:00:06.790	407	-1024	-768	-1	-1	-1	-1	4	-1024	-768	-1	-1	-1	-1	4		0	0						Untertest2.avi	0	880	547	72	111				0	Content		-72	-111	6790915	2990690758
6808	09:18:20.987	00:00:06.808	408	-1024	-768	-1	-1	-1	-1	4	-1024	-768	-1	-1	-1	-1	4		0	0						Untertest2.avi	0	880	547	72	111				0	Content		-72	-111	6808085	2990707928
6825	09:18:21.004	00:00:06.824	409	-1024	-768	-1	-1	-1	-1	4	-1024	-768	-1	-1	-1	-1	4		0	0						Untertest2.avi	0	880	547	72	111				0	Content		-72	-111	6824752	2990724595
6842	09:18:21.021	00:00:06.841	410	-1024	-768	-1	-1	-1	-1	4	-1024	-768	-1	-1	-1	-1	4		0	0						Untertest2.avi	0	880	547	72	111				0	Content		-72	-111	6841754	2990741597
6858	09:18:21.037	00:00:06.858	411	-1024	-768	-1	-1	-1	-1	4	-1024	-768	-1	-1	-1	-1	4		0	0						Untertest2.avi	0	880	547	72	111				0	Content		-72	-111	6858421	2990758264
6875	09:18:21.054	00:00:06.875	412	-1024	-768	-1	-1	-1	-1	4	-1024	-768	-1	-1	-1	-1	4		0	0						Untertest2.avi	0	880	547	72	111				0	Content		-72	-111	6875088	2990774931
6891	09:18:21.070	00:00:06.891	413	-1024	-768	-1	-1	-1	-1	4	-1024	-768	-1	-1	-1	-1	4		0	0						Untertest2.avi	0	880	547	72	111				0	Content		-72	-111	6891171	2990791014
6908	09:18:21.087	00:00:06.907	414	-1024	-768	-1	-1	-1	-1	4	-1024	-768	-1	-1	-1	-1	4		0	0						Untertest2.avi	0	880	547	72	111				0	Content		-72	-111	6907839	2990807682
6924	09:18:21.103	00:00:06.924	415	-1024	-768	-1	-1	-1	-1	4	-1024	-768	-1	-1	-1	-1	4		0	0						Untertest2.avi	0	880	547	72	111				0	Content		-72	-111	6924309	2990824152
6941	09:18:21.120	00:00:06.940	416	-1024	-768	-1	-1	-1	-1	4	-1024	-768	-1	-1	-1	-1	4		0	0						Untertest2.avi	0	880	547	72	111				0	Content		-72	-111	6940976	2990840819
6958	09:18:21.137	00:00:06.957	417	-1024	-768	-1	-1	-1	-1	4	-1024	-768	-1	-1	-1	-1	4		0	0						Untertest2.avi	0	880	547	72	111				0	Content		-72	-111	6957643	2990857486
6974	09:18:21.153	00:00:06.973	418	-1024	-768	-1	-1	-1	-1	4	-1024	-768	-1	-1	-1	-1	4		0	0						Untertest2.avi	0	880	547	72	111				0	Content		-72	-111	6973871	2990873714
6990	09:18:21.169	00:00:06.990	419	-1024	-768	-1	-1	-1	-1	4	-1024	-768	-1	-1	-1	-1	4		0	0						Untertest2.avi	0	880	547	72	111				0	Content		-72	-111	6990496	2990890339
7007	09:18:21.186	00:00:07.007	420	-1024	-768	-1	-1	-1	-1	4	-1024	-768	-1	-1	-1	-1	4		0	0						Untertest2.avi	0	880	547	72	111				0	Content		-72	-111	7007301	2990907144
7024	09:18:21.203	00:00:07.023	421	-1024	-768	-1	-1	-1	-1	4	-1024	-768	-1	-1	-1	-1	4		0	0						Untertest2.avi	0	880	547	72	111				0	Content		-72	-111	7023898	2990923741
7041	09:18:21.220	00:00:07.040	422	-1024	-768	-1	-1	-1	-1	4	-1024	-768	-1	-1	-1	-1	4		0	0						Untertest2.avi	0	880	547	72	111				0	Content		-72	-111	7040565	2990940408
7057	09:18:21.236	00:00:07.057	423	-1024	-768	-1	-1	-1	-1	4	-1024	-768	-1	-1	-1	-1	4		0	0						Untertest2.avi	0	880	547	72	111				0	Content		-72	-111	7057473	2990957316
7074	09:18:21.253	00:00:07.074	424	-1024	-768	-1	-1	-1	-1	4	-1024	-768	-1	-1	-1	-1	4		0	0						Untertest2.avi	0	880	547	72	111				0	Content		-72	-111	7074140	2990973983
7091	09:18:21.270	00:00:07.091	425	-1024	-768	-1	-1	-1	-1	4	-1024	-768	-1	-1	-1	-1	4		0	0						Untertest2.avi	0	880	547	72	111				0	Content		-72	-111	7091091	2990990934
7108	09:18:21.287	00:00:07.107	426	-1024	-768	-1	-1	-1	-1	4	-1024	-768	-1	-1	-1	-1	4		0	0						Untertest2.avi	0	880	547	72	111				0	Content		-72	-111	7107758	2991007601
7124	09:18:21.303	00:00:07.124	427	-1024	-768	-1	-1	-1	-1	4	-1024	-768	-1	-1	-1	-1	4		0	0						Untertest2.avi	0	880	547	72	111				0	Content		-72	-111	7124426	2991024269
7142	09:18:21.321	00:00:07.141	428	-1024	-768	-1	-1	-1	-1	4	-1024	-768	-1	-1	-1	-1	4		0	0						Untertest2.avi	0	880	547	72	111				0	Content		-72	-111	7141708	2991041551
7158	09:18:21.337	00:00:07.158	429	-1024	-768	-1	-1	-1	-1	4	-1024	-768	-1	-1	-1	-1	4		0	0						Untertest2.avi	0	880	547	72	111				0	Content		-72	-111	7158375	2991058218
7175	09:18:21.354	00:00:07.174	430	-1024	-768	-1	-1	-1	-1	4	-1024	-768	-1	-1	-1	-1	4		0	0						Untertest2.avi	0	880	547	72	111				0	Content		-72	-111	7174622	2991074465
7191	09:18:21.370	00:00:07.191	431	-1024	-768	-1	-1	-1	-1	4	-1024	-768	-1	-1	-1	-1	4		0	0						Untertest2.avi	0	880	547	72	111				0	Content		-72	-111	7191290	2991091133
7208	09:18:21.387	00:00:07.207	432	-1024	-768	-1	-1	-1	-1	4	-1024	-768	-1	-1	-1	-1	4		0	0						Untertest2.avi	0	880	547	72	111				0	Content		-72	-111	7207957	2991107800
7224	09:18:21.403	00:00:07.223	433	-1024	-768	-1	-1	-1	-1	4	-1024	-768	-1	-1	-1	-1	4		0	0						Untertest2.avi	0	880	547	72	111				0	Content		-72	-111	7223736	2991123579
7241	09:18:21.420	00:00:07.240	434	-1024	-768	-1	-1	-1	-1	4	-1024	-768	-1	-1	-1	-1	4		0	0						Untertest2.avi	0	880	547	72	111				0	Content		-72	-111	7240639	2991140482
7257	09:18:21.436	00:00:07.257	435	-1024	-768	-1	-1	-1	-1	4	-1024	-768	-1	-1	-1	-1	4		0	0						Untertest2.avi	0	880	547	72	111				0	Content		-72	-111	7257324	2991157167
7274	09:18:21.453	00:00:07.273	436	-1024	-768	-1	-1	-1	-1	4	-1024	-768	-1	-1	-1	-1	4		0	0						Untertest2.avi	0	880	547	72	111				0	Content		-72	-111	7273993	2991173836
7291	09:18:21.470	00:00:07.290	437	-1024	-768	-1	-1	-1	-1	4	-1024	-768	-1	-1	-1	-1	4		0	0						Untertest2.avi	0	880	547	72	111				0	Content		-72	-111	7290661	2991190504
7307	09:18:21.486	00:00:07.307	438	-1024	-768	-1	-1	-1	-1	4	-1024	-768	-1	-1	-1	-1	4		0	0						Untertest2.avi	0	880	547	72	111				0	Content		-72	-111	7307322	2991207165
7324	09:18:21.503	00:00:07.323	439	-1024	-768	-1	-1	-1	-1	4	-1024	-768	-1	-1	-1	-1	4		0	0						Untertest2.avi	0	880	547	72	111				0	Content		-72	-111	7323990	2991223833
7341	09:18:21.520	00:00:07.340	440	-1024	-768	-1	-1	-1	-1	4	-1024	-768	-1	-1	-1	-1	4		0	0						Untertest2.avi	0	880	547	72	111				0	Content		-72	-111	7340658	2991240501
7357	09:18:21.536	00:00:07.357	441	-1024	-768	-1	-1	-1	-1	4	-1024	-768	-1	-1	-1	-1	4		0	0						Untertest2.avi	0	880	547	72	111				0	Content		-72	-111	7357275	2991257118
7374	09:18:21.553	00:00:07.373	442	-1024	-768	-1	-1	-1	-1	4	-1024	-768	-1	-1	-1	-1	4		0	0						Untertest2.avi	0	880	547	72	111				0	Content		-72	-111	7373943	2991273786
7391	09:18:21.570	00:00:07.390	443	-1024	-768	-1	-1	-1	-1	4	-1024	-768	-1	-1	-1	-1	4		0	0						Untertest2.avi	0	880	547	72	111				0	Content		-72	-111	7390801	2991290644
7407	09:18:21.586	00:00:07.407	444	-1024	-768	-1	-1	-1	-1	4	-1024	-768	-1	-1	-1	-1	4		0	0						Untertest2.avi	0	880	547	72	111				0	Content		-72	-111	7407469	2991307312
7424	09:18:21.603	00:00:07.424	445	-1024	-768	-1	-1	-1	-1	4	-1024	-768	-1	-1	-1	-1	4		0	0						Untertest2.avi	0	880	547	72	111				0	Content		-72	-111	7424138	2991323981
7441	09:18:21.620	00:00:07.441	446	-1024	-768	-1	-1	-1	-1	4	-1024	-768	-1	-1	-1	-1	4		0	0						Untertest2.avi	0	880	547	72	111				0	Content		-72	-111	7441265	2991341108
7458	09:18:21.637	00:00:07.457	447	-1024	-768	-1	-1	-1	-1	4	-1024	-768	-1	-1	-1	-1	4		0	0						Untertest2.avi	0	880	547	72	111				0	Content		-72	-111	7457934	2991357777
7475	09:18:21.654	00:00:07.474	448	-1024	-768	-1	-1	-1	-1	4	-1024	-768	-1	-1	-1	-1	4		0	0						Untertest2.avi	0	880	547	72	111				0	Content		-72	-111	7474963	2991374806
7492	09:18:21.671	00:00:07.491	449	-1024	-768	-1	-1	-1	-1	4	-1024	-768	-1	-1	-1	-1	4		0	0						Untertest2.avi	0	880	547	72	111				0	Content		-72	-111	7491631	2991391474
7508	09:18:21.687	00:00:07.508	450	-1024	-768	-1	-1	-1	-1	4	-1024	-768	-1	-1	-1	-1	4		0	0						Untertest2.avi	0	880	547	72	111				0	Content		-72	-111	7508300	2991408143
7525	09:18:21.704	00:00:07.524	451	-1024	-768	-1	-1	-1	-1	4	-1024	-768	-1	-1	-1	-1	4		0	0						Untertest2.avi	0	880	547	72	111				0	Content		-72	-111	7524580	2991424423
7541	09:18:21.720	00:00:07.541	452	-1024	-768	-1	-1	-1	-1	4	-1024	-768	-1	-1	-1	-1	4		0	0						Untertest2.avi	0	880	547	72	111				0	Content		-72	-111	7541249	2991441092
7558	09:18:21.737	00:00:07.557	453	-1024	-768	-1	-1	-1	-1	4	-1024	-768	-1	-1	-1	-1	4		0	0						Untertest2.avi	0	880	547	72	111				0	Content		-72	-111	7557917	2991457760
7574	09:18:21.753	00:00:07.574	454	-1024	-768	-1	-1	-1	-1	4	-1024	-768	-1	-1	-1	-1	4		0	0						Untertest2.avi	0	880	547	72	111				0	Content		-72	-111	7574326	2991474169
7591	09:18:21.770	00:00:07.590	455	-1024	-768	-1	-1	-1	-1	4	-1024	-768	-1	-1	-1	-1	4		0	0						Untertest2.avi	0	880	547	72	111				0	Content		-72	-111	7590995	2991490838
7608	09:18:21.787	00:00:07.607	456	-1024	-768	-1	-1	-1	-1	4	-1024	-768	-1	-1	-1	-1	4		0	0						Untertest2.avi	0	880	547	72	111				0	Content		-72	-111	7607663	2991507506
7624	09:18:21.803	00:00:07.623	457	-1024	-768	-1	-1	-1	-1	4	-1024	-768	-1	-1	-1	-1	4		0	0						Untertest2.avi	0	880	547	72	111				0	Content		-72	-111	7623765	2991523608
7640	09:18:21.819	00:00:07.640	458	-1024	-768	-1	-1	-1	-1	4	-1024	-768	-1	-1	-1	-1	4		0	0						Untertest2.avi	0	880	547	72	111				0	Content		-72	-111	7640390	2991540233
7657	09:18:21.836	00:00:07.657	459	-1024	-768	-1	-1	-1	-1	4	-1024	-768	-1	-1	-1	-1	4		0	0						Untertest2.avi	0	880	547	72	111				0	Content		-72	-111	7657198	2991557041
7674	09:18:21.853	00:00:07.673	460	-1024	-768	-1	-1	-1	-1	4	-1024	-768	-1	-1	-1	-1	4		0	0						Untertest2.avi	0	880	547	72	111				0	Content		-72	-111	7673792	2991573635
7690	09:18:21.869	00:00:07.690	461	-1024	-768	-1	-1	-1	-1	4	-1024	-768	-1	-1	-1	-1	4		0	0						Untertest2.avi	0	880	547	72	111				0	Content		-72	-111	7690460	2991590303
7707	09:18:21.886	00:00:07.707	462	-1024	-768	-1	-1	-1	-1	4	-1024	-768	-1	-1	-1	-1	4		0	0						Untertest2.avi	0	880	547	72	111				0	Content		-72	-111	7707311	2991607154
7724	09:18:21.903	00:00:07.723	463	-1024	-768	-1	-1	-1	-1	4	-1024	-768	-1	-1	-1	-1	4		0	0						Untertest2.avi	0	880	547	72	111				0	Content		-72	-111	7723979	2991623822
7741	09:18:21.920	00:00:07.740	464	-1024	-768	-1	-1	-1	-1	4	-1024	-768	-1	-1	-1	-1	4		0	0						Untertest2.avi	0	880	547	72	111				0	Content		-72	-111	7740648	2991640491
7758	09:18:21.937	00:00:07.757	465	-1024	-768	-1	-1	-1	-1	4	-1024	-768	-1	-1	-1	-1	4		0	0						Untertest2.avi	0	880	547	72	111				0	Content		-72	-111	7757603	2991657446
7774	09:18:21.953	00:00:07.774	466	-1024	-768	-1	-1	-1	-1	4	-1024	-768	-1	-1	-1	-1	4		0	0						Untertest2.avi	0	880	547	72	111				0	Content		-72	-111	7774271	2991674114
7791	09:18:21.970	00:00:07.790	467	-1024	-768	-1	-1	-1	-1	4	-1024	-768	-1	-1	-1	-1	4		0	0						Untertest2.avi	0	880	547	72	111				0	Content		-72	-111	7790940	2991690783
7808	09:18:21.987	00:00:07.808	468	-1024	-768	-1	-1	-1	-1	4	-1024	-768	-1	-1	-1	-1	4		0	0						Untertest2.avi	0	880	547	72	111				0	Content		-72	-111	7808233	2991708076
7825	09:18:22.004	00:00:07.824	469	-1024	-768	-1	-1	-1	-1	4	-1024	-768	-1	-1	-1	-1	4		0	0						Untertest2.avi	0	880	547	72	111				0	Content		-72	-111	7824902	2991724745
7841	09:18:22.020	00:00:07.841	470	-1024	-768	-1	-1	-1	-1	4	-1024	-768	-1	-1	-1	-1	4		0	0						Untertest2.avi	0	880	547	72	111				0	Content		-72	-111	7841147	2991740990
7858	09:18:22.037	00:00:07.857	471	-1024	-768	-1	-1	-1	-1	4	-1024	-768	-1	-1	-1	-1	4		0	0						Untertest2.avi	0	880	547	72	111				0	Content		-72	-111	7857816	2991757659
7874	09:18:22.053	00:00:07.874	472	-1024	-768	-1	-1	-1	-1	4	-1024	-768	-1	-1	-1	-1	4		0	0						Untertest2.avi	0	880	547	72	111				0	Content		-72	-111	7874484	2991774327
7890	09:18:22.069	00:00:07.890	473	-1024	-768	-1	-1	-1	-1	4	-1024	-768	-1	-1	-1	-1	4		0	0						Untertest2.avi	0	880	547	72	111				0	Content		-72	-111	7890262	2991790105
7907	09:18:22.086	00:00:07.906	474	-1024	-768	-1	-1	-1	-1	4	-1024	-768	-1	-1	-1	-1	4		0	0						Untertest2.avi	0	880	547	72	111				0	Content		-72	-111	7906887	2991806730
7924	09:18:22.103	00:00:07.923	475	-1024	-768	-1	-1	-1	-1	4	-1024	-768	-1	-1	-1	-1	4		0	0						Untertest2.avi	0	880	547	72	111				0	Content		-72	-111	7923573	2991823416
7940	09:18:22.119	00:00:07.940	476	-1024	-768	-1	-1	-1	-1	4	-1024	-768	-1	-1	-1	-1	4		0	0						Untertest2.avi	0	880	547	72	111				0	Content		-72	-111	7940241	2991840084
7957	09:18:22.136	00:00:07.956	477	-1024	-768	-1	-1	-1	-1	4	-1024	-768	-1	-1	-1	-1	4		0	0						Untertest2.avi	0	880	547	72	111				0	Content		-72	-111	7956910	2991856753
7974	09:18:22.153	00:00:07.973	478	-1024	-768	-1	-1	-1	-1	4	-1024	-768	-1	-1	-1	-1	4		0	0						Untertest2.avi	0	880	547	72	111				0	Content		-72	-111	7973571	2991873414
7990	09:18:22.169	00:00:07.990	479	-1024	-768	-1	-1	-1	-1	4	-1024	-768	-1	-1	-1	-1	4		0	0						Untertest2.avi	0	880	547	72	111				0	Content		-72	-111	7990240	2991890083
8007	09:18:22.186	00:00:08.006	480	-1024	-768	-1	-1	-1	-1	4	-1024	-768	-1	-1	-1	-1	4		0	0						Untertest2.avi	0	880	547	72	111				0	Content		-72	-111	8006908	2991906751
8024	09:18:22.203	00:00:08.023	481	-1024	-768	-1	-1	-1	-1	4	-1024	-768	-1	-1	-1	-1	4		0	0						Untertest2.avi	0	880	547	72	111				0	Content		-72	-111	8023554	2991923397
8040	09:18:22.219	00:00:08.040	482	-1024	-768	-1	-1	-1	-1	4	-1024	-768	-1	-1	-1	-1	4		0	0						Untertest2.avi	0	880	547	72	111				0	Content		-72	-111	8040222	2991940065
8057	09:18:22.236	00:00:08.057	483	-1024	-768	-1	-1	-1	-1	4	-1024	-768	-1	-1	-1	-1	4		0	0						Untertest2.avi	0	880	547	72	111				0	Content		-72	-111	8057077	2991956920
8074	09:18:22.253	00:00:08.073	484	-1024	-768	-1	-1	-1	-1	4	-1024	-768	-1	-1	-1	-1	4		0	0						Untertest2.avi	0	880	547	72	111				0	Content		-72	-111	8073746	2991973589
8090	09:18:22.269	00:00:08.090	485	-1024	-768	-1	-1	-1	-1	4	-1024	-768	-1	-1	-1	-1	4		0	0						Untertest2.avi	0	880	547	72	111				0	Content		-72	-111	8090414	2991990257
8107	09:18:22.286	00:00:08.107	486	-1024	-768	-1	-1	-1	-1	4	-1024	-768	-1	-1	-1	-1	4		0	0						Untertest2.avi	0	880	547	72	111				0	Content		-72	-111	8107407	2992007250
8124	09:18:22.303	00:00:08.124	487	-1024	-768	-1	-1	-1	-1	4	-1024	-768	-1	-1	-1	-1	4		0	0						Untertest2.avi	0	880	547	72	111				0	Content		-72	-111	8124075	2992023918
8141	09:18:22.320	00:00:08.140	488	-1024	-768	-1	-1	-1	-1	4	-1024	-768	-1	-1	-1	-1	4		0	0						Untertest2.avi	0	880	547	72	111				0	Content		-72	-111	8140744	2992040587
8158	09:18:22.337	00:00:08.157	489	-1024	-768	-1	-1	-1	-1	4	-1024	-768	-1	-1	-1	-1	4		0	0						Untertest2.avi	0	880	547	72	111				0	Content		-72	-111	8157835	2992057678
8175	09:18:22.354	00:00:08.174	490	-1024	-768	-1	-1	-1	-1	4	-1024	-768	-1	-1	-1	-1	4		0	0						Untertest2.avi	0	880	547	72	111				0	Content		-72	-111	8174503	2992074346
8191	09:18:22.370	00:00:08.191	491	-1024	-768	-1	-1	-1	-1	4	-1024	-768	-1	-1	-1	-1	4		0	0						Untertest2.avi	0	880	547	72	111				0	Content		-72	-111	8191172	2992091015
8207	09:18:22.386	00:00:08.207	492	-1024	-768	-1	-1	-1	-1	4	-1024	-768	-1	-1	-1	-1	4		0	0						Untertest2.avi	0	880	547	72	111				0	Content		-72	-111	8207454	2992107297
8224	09:18:22.403	00:00:08.224	493	-1024	-768	-1	-1	-1	-1	4	-1024	-768	-1	-1	-1	-1	4		0	0						Untertest2.avi	0	880	547	72	111				0	Content		-72	-111	8224123	2992123966
8241	09:18:22.420	00:00:08.240	494	-1024	-768	-1	-1	-1	-1	4	-1024	-768	-1	-1	-1	-1	4		0	0						Untertest2.avi	0	880	547	72	111				0	Content		-72	-111	8240791	2992140634
8257	09:18:22.436	00:00:08.257	495	-1024	-768	-1	-1	-1	-1	4	-1024	-768	-1	-1	-1	-1	4		0	0						Untertest2.avi	0	880	547	72	111				0	Content		-72	-111	8257243	2992157086
8274	09:18:22.453	00:00:08.273	496	-1024	-768	-1	-1	-1	-1	4	-1024	-768	-1	-1	-1	-1	4		0	0						Untertest2.avi	0	880	547	72	111				0	Content		-72	-111	8273912	2992173755
8291	09:18:22.470	00:00:08.290	497	-1024	-768	-1	-1	-1	-1	4	-1024	-768	-1	-1	-1	-1	4		0	0						Untertest2.avi	0	880	547	72	111				0	Content		-72	-111	8290580	2992190423
8307	09:18:22.486	00:00:08.306	498	-1024	-768	-1	-1	-1	-1	4	-1024	-768	-1	-1	-1	-1	4		0	0						Untertest2.avi	0	880	547	72	111				0	Content		-72	-111	8306767	2992206610
8323	09:18:22.502	00:00:08.323	499	-1024	-768	-1	-1	-1	-1	4	-1024	-768	-1	-1	-1	-1	4		0	0						Untertest2.avi	0	880	547	72	111				0	Content		-72	-111	8323388	2992223231
8340	09:18:22.519	00:00:08.340	500	-1024	-768	-1	-1	-1	-1	4	-1024	-768	-1	-1	-1	-1	4		0	0						Untertest2.avi	0	880	547	72	111				0	Content		-72	-111	8340079	2992239922
8357	09:18:22.536	00:00:08.356	501	-1024	-768	-1	-1	-1	-1	4	-1024	-768	-1	-1	-1	-1	4		0	0						Untertest2.avi	0	880	547	72	111				0	Content		-72	-111	8356736	2992256579
8373	09:18:22.552	00:00:08.373	502	-1024	-768	-1	-1	-1	-1	4	-1024	-768	-1	-1	-1	-1	4		0	0						Untertest2.avi	0	880	547	72	111				0	Content		-72	-111	8373404	2992273247
8390	09:18:22.569	00:00:08.390	503	-1024	-768	-1	-1	-1	-1	4	-1024	-768	-1	-1	-1	-1	4		0	0						Untertest2.avi	0	880	547	72	111				0	Content		-72	-111	8390276	2992290119
8407	09:18:22.586	00:00:08.406	504	-1024	-768	-1	-1	-1	-1	4	-1024	-768	-1	-1	-1	-1	4		0	0						Untertest2.avi	0	880	547	72	111				0	Content		-72	-111	8406944	2992306787
8424	09:18:22.603	00:00:08.423	505	-1024	-768	-1	-1	-1	-1	4	-1024	-768	-1	-1	-1	-1	4		0	0						Untertest2.avi	0	880	547	72	111				0	Content		-72	-111	8423929	2992323772
8441	09:18:22.620	00:00:08.440	506	-1024	-768	-1	-1	-1	-1	4	-1024	-768	-1	-1	-1	-1	4		0	0						Untertest2.avi	0	880	547	72	111				0	Content		-72	-111	8440597	2992340440
8457	09:18:22.636	00:00:08.457	507	-1024	-768	-1	-1	-1	-1	4	-1024	-768	-1	-1	-1	-1	4		0	0						Untertest2.avi	0	880	547	72	111				0	Content		-72	-111	8457265	2992357108
8474	09:18:22.653	00:00:08.474	508	-1024	-768	-1	-1	-1	-1	4	-1024	-768	-1	-1	-1	-1	4		0	0						Untertest2.avi	0	880	547	72	111				0	Content		-72	-111	8474349	2992374192
8491	09:18:22.670	00:00:08.491	509	-1024	-768	-1	-1	-1	-1	4	-1024	-768	-1	-1	-1	-1	4		0	0						Untertest2.avi	0	880	547	72	111				0	Content		-72	-111	8491017	2992390860
8508	09:18:22.687	00:00:08.507	510	-1024	-768	-1	-1	-1	-1	4	-1024	-768	-1	-1	-1	-1	4		0	0						Untertest2.avi	0	880	547	72	111				0	Content		-72	-111	8507686	2992407529
8524	09:18:22.703	00:00:08.524	511	-1024	-768	-1	-1	-1	-1	4	-1024	-768	-1	-1	-1	-1	4		0	0						Untertest2.avi	0	880	547	72	111				0	Content		-72	-111	8524082	2992423925
8541	09:18:22.720	00:00:08.540	512	-1024	-768	-1	-1	-1	-1	4	-1024	-768	-1	-1	-1	-1	4		0	0						Untertest2.avi	0	880	547	72	111				0	Content		-72	-111	8540751	2992440594
8557	09:18:22.736	00:00:08.557	513	-1024	-768	-1	-1	-1	-1	4	-1024	-768	-1	-1	-1	-1	4		0	0						Untertest2.avi	0	880	547	72	111				0	Content		-72	-111	8557419	2992457262
8574	09:18:22.753	00:00:08.574	514	-1024	-768	-1	-1	-1	-1	4	-1024	-768	-1	-1	-1	-1	4		0	0						Untertest2.avi	0	880	547	72	111				0	Content		-72	-111	8574087	2992473930
8590	09:18:22.769	00:00:08.589	515	-1024	-768	-1	-1	-1	-1	4	-1024	-768	-1	-1	-1	-1	4		0	0						Untertest2.avi	0	880	547	72	111				0	Content		-72	-111	8589893	2992489736
8607	09:18:22.786	00:00:08.606	516	-1024	-768	-1	-1	-1	-1	4	-1024	-768	-1	-1	-1	-1	4		0	0						Untertest2.avi	0	880	547	72	111				0	Content		-72	-111	8606514	2992506357
8623	09:18:22.802	00:00:08.623	517	-1024	-768	-1	-1	-1	-1	4	-1024	-768	-1	-1	-1	-1	4		0	0						Untertest2.avi	0	880	547	72	111				0	Content		-72	-111	8623202	2992523045
8640	09:18:22.819	00:00:08.639	518	-1024	-768	-1	-1	-1	-1	4	-1024	-768	-1	-1	-1	-1	4		0	0						Untertest2.avi	0	880	547	72	111				0	Content		-72	-111	8639870	2992539713
8657	09:18:22.836	00:00:08.656	519	-1024	-768	-1	-1	-1	-1	4	-1024	-768	-1	-1	-1	-1	4		0	0						Untertest2.avi	0	880	547	72	111				0	Content		-72	-111	8656538	2992556381
8673	09:18:22.852	00:00:08.673	520	-1024	-768	-1	-1	-1	-1	4	-1024	-768	-1	-1	-1	-1	4		0	0						Untertest2.avi	0	880	547	72	111				0	Content		-72	-111	8673199	2992573042
8690	09:18:22.869	00:00:08.689	521	-1024	-768	-1	-1	-1	-1	4	-1024	-768	-1	-1	-1	-1	4		0	0						Untertest2.avi	0	880	547	72	111				0	Content		-72	-111	8689867	2992589710
8707	09:18:22.886	00:00:08.706	522	-1024	-768	-1	-1	-1	-1	4	-1024	-768	-1	-1	-1	-1	4		0	0						Untertest2.avi	0	880	547	72	111				0	Content		-72	-111	8706536	2992606379
8723	09:18:22.902	00:00:08.723	523	-1024	-768	-1	-1	-1	-1	4	-1024	-768	-1	-1	-1	-1	4		0	0						Untertest2.avi	0	880	547	72	111				0	Content		-72	-111	8723152	2992622995
8740	09:18:22.919	00:00:08.739	524	-1024	-768	-1	-1	-1	-1	4	-1024	-768	-1	-1	-1	-1	4		0	0						Untertest2.avi	0	880	547	72	111				0	Content		-72	-111	8739820	2992639663
8757	09:18:22.936	00:00:08.756	525	-1024	-768	-1	-1	-1	-1	4	-1024	-768	-1	-1	-1	-1	4		0	0						Untertest2.avi	0	880	547	72	111				0	Content		-72	-111	8756678	2992656521
8773	09:18:22.952	00:00:08.773	526	-1024	-768	-1	-1	-1	-1	4	-1024	-768	-1	-1	-1	-1	4		0	0						Untertest2.avi	0	880	547	72	111				0	Content		-72	-111	8773346	2992673189
8790	09:18:22.969	00:00:08.790	527	-1024	-768	-1	-1	-1	-1	4	-1024	-768	-1	-1	-1	-1	4		0	0						Untertest2.avi	0	880	547	72	111				0	Content		-72	-111	8790015	2992689858
8807	09:18:22.986	00:00:08.807	528	-1024	-768	-1	-1	-1	-1	4	-1024	-768	-1	-1	-1	-1	4		0	0						Untertest2.avi	0	880	547	72	111				0	Content		-72	-111	8807016	2992706859
8824	09:18:23.003	00:00:08.823	529	-1024	-768	-1	-1	-1	-1	4	-1024	-768	-1	-1	-1	-1	4		0	0						Untertest2.avi	0	880	547	72	111				0	Content		-72	-111	8823685	2992723528
8840	09:18:23.019	00:00:08.840	530	-1024	-768	-1	-1	-1	-1	4	-1024	-768	-1	-1	-1	-1	4		0	0						Untertest2.avi	0	880	547	72	111				0	Content		-72	-111	8840353	2992740196
8857	09:18:23.036	00:00:08.857	531	-1024	-768	-1	-1	-1	-1	4	-1024	-768	-1	-1	-1	-1	4		0	0						Untertest2.avi	0	880	547	72	111				0	Content		-72	-111	8857451	2992757294
8874	09:18:23.053	00:00:08.874	532	-1024	-768	-1	-1	-1	-1	4	-1024	-768	-1	-1	-1	-1	4		0	0						Untertest2.avi	0	880	547	72	111				0	Content		-72	-111	8874119	2992773962
8891	09:18:23.070	00:00:08.890	533	-1024	-768	-1	-1	-1	-1	4	-1024	-768	-1	-1	-1	-1	4		0	0						Untertest2.avi	0	880	547	72	111				0	Content		-72	-111	8890787	2992790630
8907	09:18:23.086	00:00:08.907	534	-1024	-768	-1	-1	-1	-1	4	-1024	-768	-1	-1	-1	-1	4		0	0						Untertest2.avi	0	880	547	72	111				0	Content		-72	-111	8907073	2992806916
8924	09:18:23.103	00:00:08.923	535	-1024	-768	-1	-1	-1	-1	4	-1024	-768	-1	-1	-1	-1	4		0	0						Untertest2.avi	0	880	547	72	111				0	Content		-72	-111	8923741	2992823584
8940	09:18:23.119	00:00:08.940	536	-1024	-768	-1	-1	-1	-1	4	-1024	-768	-1	-1	-1	-1	4		0	0						Untertest2.avi	0	880	547	72	111				0	Content		-72	-111	8940410	2992840253
8957	09:18:23.136	00:00:08.956	537	-1024	-768	-1	-1	-1	-1	4	-1024	-768	-1	-1	-1	-1	4		0	0						Untertest2.avi	0	880	547	72	111				0	Content		-72	-111	8956820	2992856663
8973	09:18:23.152	00:00:08.973	538	-1024	-768	-1	-1	-1	-1	4	-1024	-768	-1	-1	-1	-1	4		0	0						Untertest2.avi	0	880	547	72	111				0	Content		-72	-111	8973488	2992873331
8990	09:18:23.169	00:00:08.990	539	-1024	-768	-1	-1	-1	-1	4	-1024	-768	-1	-1	-1	-1	4		0	0						Untertest2.avi	0	880	547	72	111				0	Content		-72	-111	8990157	2992890000
9006	09:18:23.185	00:00:09.006	540	-1024	-768	-1	-1	-1	-1	4	-1024	-768	-1	-1	-1	-1	4		0	0						Untertest2.avi	0	880	547	72	111				0	Content		-72	-111	9006262	2992906105
9023	09:18:23.202	00:00:09.023	541	-1024	-768	-1	-1	-1	-1	4	-1024	-768	-1	-1	-1	-1	4		0	0						Untertest2.avi	0	880	547	72	111				0	Content		-72	-111	9023014	2992922857
9040	09:18:23.219	00:00:09.039	542	-1024	-768	-1	-1	-1	-1	4	-1024	-768	-1	-1	-1	-1	4		0	0						Untertest2.avi	0	880	547	72	111				0	Content		-72	-111	9039691	2992939534
9056	09:18:23.235	00:00:09.056	543	-1024	-768	-1	-1	-1	-1	4	-1024	-768	-1	-1	-1	-1	4		0	0						Untertest2.avi	0	880	547	72	111				0	Content		-72	-111	9056288	2992956131
9073	09:18:23.252	00:00:09.072	544	-1024	-768	-1	-1	-1	-1	4	-1024	-768	-1	-1	-1	-1	4		0	0						Untertest2.avi	0	880	547	72	111				0	Content		-72	-111	9072957	2992972800
9090	09:18:23.269	00:00:09.089	545	-1024	-768	-1	-1	-1	-1	4	-1024	-768	-1	-1	-1	-1	4		0	0						Untertest2.avi	0	880	547	72	111				0	Content		-72	-111	9089871	2992989714
9107	09:18:23.286	00:00:09.106	546	-1024	-768	-1	-1	-1	-1	4	-1024	-768	-1	-1	-1	-1	4		0	0						Untertest2.avi	0	880	547	72	111				0	Content		-72	-111	9106540	2993006383
9124	09:18:23.303	00:00:09.123	547	-1024	-768	-1	-1	-1	-1	4	-1024	-768	-1	-1	-1	-1	4		0	0						Untertest2.avi	0	880	547	72	111				0	Content		-72	-111	9123538	2993023381
9140	09:18:23.319	00:00:09.140	548	-1024	-768	-1	-1	-1	-1	4	-1024	-768	-1	-1	-1	-1	4		0	0						Untertest2.avi	0	880	547	72	111				0	Content		-72	-111	9140207	2993040050
9157	09:18:23.336	00:00:09.156	549	-1024	-768	-1	-1	-1	-1	4	-1024	-768	-1	-1	-1	-1	4		0	0						Untertest2.avi	0	880	547	72	111				0	Content		-72	-111	9156875	2993056718
9174	09:18:23.353	00:00:09.173	550	-1024	-768	-1	-1	-1	-1	4	-1024	-768	-1	-1	-1	-1	4		0	0						Untertest2.avi	0	880	547	72	111				0	Content		-72	-111	9173964	2993073807
9191	09:18:23.370	00:00:09.190	551	-1024	-768	-1	-1	-1	-1	4	-1024	-768	-1	-1	-1	-1	4		0	0						Untertest2.avi	0	880	547	72	111				0	Content		-72	-111	9190633	2993090476
9207	09:18:23.386	00:00:09.207	552	-1024	-768	-1	-1	-1	-1	4	-1024	-768	-1	-1	-1	-1	4		0	0						Untertest2.avi	0	880	547	72	111				0	Content		-72	-111	9207301	2993107144
9224	09:18:23.403	00:00:09.223	553	-1024	-768	-1	-1	-1	-1	4	-1024	-768	-1	-1	-1	-1	4		0	0						Untertest2.avi	0	880	547	72	111				0	Content		-72	-111	9223582	2993123425
9240	09:18:23.419	00:00:09.240	554	-1024	-768	-1	-1	-1	-1	4	-1024	-768	-1	-1	-1	-1	4		0	0						Untertest2.avi	0	880	547	72	111				0	Content		-72	-111	9240250	2993140093
9257	09:18:23.436	00:00:09.256	555	-1024	-768	-1	-1	-1	-1	4	-1024	-768	-1	-1	-1	-1	4		0	0						Untertest2.avi	0	880	547	72	111				0	Content		-72	-111	9256918	2993156761
9273	09:18:23.452	00:00:09.272	556	-1024	-768	-1	-1	-1	-1	4	-1024	-768	-1	-1	-1	-1	4		0	0						Untertest2.avi	0	880	547	72	111				0	Content		-72	-111	9272765	2993172608
9290	09:18:23.469	00:00:09.289	557	-1024	-768	-1	-1	-1	-1	4	-1024	-768	-1	-1	-1	-1	4		0	0						Untertest2.avi	0	880	547	72	111				0	Content		-72	-111	9289514	2993189357
9306	09:18:23.485	00:00:09.306	558	-1024	-768	-1	-1	-1	-1	4	-1024	-768	-1	-1	-1	-1	4		0	0						Untertest2.avi	0	880	547	72	111				0	Content		-72	-111	9306159	2993206002
9323	09:18:23.502	00:00:09.322	559	-1024	-768	-1	-1	-1	-1	4	-1024	-768	-1	-1	-1	-1	4		0	0						Untertest2.avi	0	880	547	72	111				0	Content		-72	-111	9322827	2993222670
9339	09:18:23.518	00:00:09.339	560	-1024	-768	-1	-1	-1	-1	4	-1024	-768	-1	-1	-1	-1	4		0	0						Untertest2.avi	0	880	547	72	111				0	Content		-72	-111	9339495	2993239338
9356	09:18:23.535	00:00:09.356	561	-1024	-768	-1	-1	-1	-1	4	-1024	-768	-1	-1	-1	-1	4		0	0						Untertest2.avi	0	880	547	72	111				0	Content		-72	-111	9356128	2993255971
9373	09:18:23.552	00:00:09.372	562	-1024	-768	-1	-1	-1	-1	4	-1024	-768	-1	-1	-1	-1	4		0	0						Untertest2.avi	0	880	547	72	111				0	Content		-72	-111	9372796	2993272639
9389	09:18:23.568	00:00:09.389	563	-1024	-768	-1	-1	-1	-1	4	-1024	-768	-1	-1	-1	-1	4		0	0						Untertest2.avi	0	880	547	72	111				0	Content		-72	-111	9389465	2993289308
9406	09:18:23.585	00:00:09.406	564	-1024	-768	-1	-1	-1	-1	4	-1024	-768	-1	-1	-1	-1	4		0	0						Untertest2.avi	0	880	547	72	111				0	Content		-72	-111	9406116	2993305959
9423	09:18:23.602	00:00:09.422	565	-1024	-768	-1	-1	-1	-1	4	-1024	-768	-1	-1	-1	-1	4		0	0						Untertest2.avi	0	880	547	72	111				0	Content		-72	-111	9422785	2993322628
9440	09:18:23.619	00:00:09.439	566	-1024	-768	-1	-1	-1	-1	4	-1024	-768	-1	-1	-1	-1	4		0	0						Untertest2.avi	0	880	547	72	111				0	Content		-72	-111	9439614	2993339457
9456	09:18:23.635	00:00:09.456	567	-1024	-768	-1	-1	-1	-1	4	-1024	-768	-1	-1	-1	-1	4		0	0						Untertest2.avi	0	880	547	72	111				0	Content		-72	-111	9456282	2993356125
9473	09:18:23.652	00:00:09.472	568	-1024	-768	-1	-1	-1	-1	4	-1024	-768	-1	-1	-1	-1	4		0	0						Untertest2.avi	0	880	547	72	111				0	Content		-72	-111	9472951	2993372794
9490	09:18:23.669	00:00:09.489	569	-1024	-768	-1	-1	-1	-1	4	-1024	-768	-1	-1	-1	-1	4		0	0						Untertest2.avi	0	880	547	72	111				0	Content		-72	-111	9489931	2993389774
9507	09:18:23.686	00:00:09.506	570	-1024	-768	-1	-1	-1	-1	4	-1024	-768	-1	-1	-1	-1	4		0	0						Untertest2.avi	0	880	547	72	111				0	Content		-72	-111	9506600	2993406443
9523	09:18:23.702	00:00:09.523	571	-1024	-768	-1	-1	-1	-1	4	-1024	-768	-1	-1	-1	-1	4		0	0						Untertest2.avi	0	880	547	72	111				0	Content		-72	-111	9523268	2993423111
9540	09:18:23.719	00:00:09.540	572	-1024	-768	-1	-1	-1	-1	4	-1024	-768	-1	-1	-1	-1	4		0	0						Untertest2.avi	0	880	547	72	111				0	Content		-72	-111	9540353	2993440196
9557	09:18:23.736	00:00:09.557	573	-1024	-768	-1	-1	-1	-1	4	-1024	-768	-1	-1	-1	-1	4		0	0						Untertest2.avi	0	880	547	72	111				0	Content		-72	-111	9557021	2993456864
9574	09:18:23.753	00:00:09.573	574	-1024	-768	-1	-1	-1	-1	4	-1024	-768	-1	-1	-1	-1	4		0	0						Untertest2.avi	0	880	547	72	111				0	Content		-72	-111	9573689	2993473532
9590	09:18:23.769	00:00:09.590	575	-1024	-768	-1	-1	-1	-1	4	-1024	-768	-1	-1	-1	-1	4		0	0						Untertest2.avi	0	880	547	72	111				0	Content		-72	-111	9590008	2993489851
9607	09:18:23.786	00:00:09.606	576	-1024	-768	-1	-1	-1	-1	4	-1024	-768	-1	-1	-1	-1	4		0	0						Untertest2.avi	0	880	547	72	111				0	Content		-72	-111	9606676	2993506519
9623	09:18:23.802	00:00:09.623	577	-1024	-768	-1	-1	-1	-1	4	-1024	-768	-1	-1	-1	-1	4		0	0						Untertest2.avi	0	880	547	72	111				0	Content		-72	-111	9623345	2993523188
9640	09:18:23.819	00:00:09.639	578	-1024	-768	-1	-1	-1	-1	4	-1024	-768	-1	-1	-1	-1	4		0	0						Untertest2.avi	0	880	547	72	111				0	Content		-72	-111	9639778	2993539621
9656	09:18:23.835	00:00:09.656	579	-1024	-768	-1	-1	-1	-1	4	-1024	-768	-1	-1	-1	-1	4		0	0						Untertest2.avi	0	880	547	72	111				0	Content		-72	-111	9656446	2993556289
9673	09:18:23.852	00:00:09.673	580	-1024	-768	-1	-1	-1	-1	4	-1024	-768	-1	-1	-1	-1	4		0	0						Untertest2.avi	0	880	547	72	111				0	Content		-72	-111	9673115	2993572958
9689	09:18:23.868	00:00:09.689	581	-1024	-768	-1	-1	-1	-1	4	-1024	-768	-1	-1	-1	-1	4		0	0						Untertest2.avi	0	880	547	72	111				0	Content		-72	-111	9689268	2993589111
9706	09:18:23.885	00:00:09.705	582	-1024	-768	-1	-1	-1	-1	4	-1024	-768	-1	-1	-1	-1	4		0	0						Untertest2.avi	0	880	547	72	111				0	Content		-72	-111	9705890	2993605733
9723	09:18:23.902	00:00:09.722	583	-1024	-768	-1	-1	-1	-1	4	-1024	-768	-1	-1	-1	-1	4		0	0						Untertest2.avi	0	880	547	72	111				0	Content		-72	-111	9722567	2993622410
9739	09:18:23.918	00:00:09.739	584	-1024	-768	-1	-1	-1	-1	4	-1024	-768	-1	-1	-1	-1	4		0	0						Untertest2.avi	0	880	547	72	111				0	Content		-72	-111	9739227	2993639070
9756	09:18:23.935	00:00:09.755	585	-1024	-768	-1	-1	-1	-1	4	-1024	-768	-1	-1	-1	-1	4		0	0						Untertest2.avi	0	880	547	72	111				0	Content		-72	-111	9755896	2993655739
9773	09:18:23.952	00:00:09.772	586	-1024	-768	-1	-1	-1	-1	4	-1024	-768	-1	-1	-1	-1	4		0	0						Untertest2.avi	0	880	547	72	111				0	Content		-72	-111	9772829	2993672672
9789	09:18:23.968	00:00:09.789	587	-1024	-768	-1	-1	-1	-1	4	-1024	-768	-1	-1	-1	-1	4		0	0						Untertest2.avi	0	880	547	72	111				0	Content		-72	-111	9789498	2993689341
9806	09:18:23.985	00:00:09.806	588	-1024	-768	-1	-1	-1	-1	4	-1024	-768	-1	-1	-1	-1	4		0	0						Untertest2.avi	0	880	547	72	111				0	Content		-72	-111	9806461	2993706304
9823	09:18:24.002	00:00:09.823	589	-1024	-768	-1	-1	-1	-1	4	-1024	-768	-1	-1	-1	-1	4		0	0						Untertest2.avi	0	880	547	72	111				0	Content		-72	-111	9823130	2993722973
9840	09:18:24.019	00:00:09.839	590	-1024	-768	-1	-1	-1	-1	4	-1024	-768	-1	-1	-1	-1	4		0	0						Untertest2.avi	0	880	547	72	111				0	Content		-72	-111	9839798	2993739641
9857	09:18:24.036	00:00:09.857	591	-1024	-768	-1	-1	-1	-1	4	-1024	-768	-1	-1	-1	-1	4		0	0						Untertest2.avi	0	880	547	72	111				0	Content		-72	-111	9857034	2993756877
9874	09:18:24.053	00:00:09.873	592	-1024	-768	-1	-1	-1	-1	4	-1024	-768	-1	-1	-1	-1	4		0	0						Untertest2.avi	0	880	547	72	111				0	Content		-72	-111	9873702	2993773545
9890	09:18:24.069	00:00:09.889	593	-1024	-768	-1	-1	-1	-1	4	-1024	-768	-1	-1	-1	-1	4		0	0						Untertest2.avi	0	880	547	72	111				0	Content		-72	-111	9889930	2993789773
9907	09:18:24.086	00:00:09.906	594	-1024	-768	-1	-1	-1	-1	4	-1024	-768	-1	-1	-1	-1	4		0	0						Untertest2.avi	0	880	547	72	111				0	Content		-72	-111	9906599	2993806442
9923	09:18:24.102	00:00:09.923	595	-1024	-768	-1	-1	-1	-1	4	-1024	-768	-1	-1	-1	-1	4		0	0						Untertest2.avi	0	880	547	72	111				0	Content		-72	-111	9923267	2993823110
9939	09:18:24.118	00:00:09.939	596	-1024	-768	-1	-1	-1	-1	4	-1024	-768	-1	-1	-1	-1	4		0	0						Untertest2.avi	0	880	547	72	111				0	Content		-72	-111	9939137	2993838980
9956	09:18:24.135	00:00:09.955	597	-1024	-768	-1	-1	-1	-1	4	-1024	-768	-1	-1	-1	-1	4		0	0						Untertest2.avi	0	880	547	72	111				0	Content		-72	-111	9955761	2993855604
9972	09:18:24.151	00:00:09.972	598	-1024	-768	-1	-1	-1	-1	4	-1024	-768	-1	-1	-1	-1	4		0	0						Untertest2.avi	0	880	547	72	111				0	Content		-72	-111	9972446	2993872289
9989	09:18:24.168	00:00:09.989	599	-1024	-768	-1	-1	-1	-1	4	-1024	-768	-1	-1	-1	-1	4		0	0						Untertest2.avi	0	880	547	72	111				0	Content		-72	-111	9989115	2993888958
10006	09:18:24.185	00:00:10.005	600	-1024	-768	-1	-1	-1	-1	4	-1024	-768	-1	-1	-1	-1	4		0	0						Untertest2.avi	0	880	547	72	111				0	Content		-72	-111	10005783	2993905626
10022	09:18:24.201	00:00:10.022	601	-1024	-768	-1	-1	-1	-1	4	-1024	-768	-1	-1	-1	-1	4		0	0						Untertest2.avi	0	880	547	72	111				0	Content		-72	-111	10022401	2993922244
10039	09:18:24.218	00:00:10.039	602	-1024	-768	-1	-1	-1	-1	4	-1024	-768	-1	-1	-1	-1	4		0	0						Untertest2.avi	0	880	547	72	111				0	Content		-72	-111	10039069	2993938912
10056	09:18:24.235	00:00:10.055	603	-1024	-768	-1	-1	-1	-1	4	-1024	-768	-1	-1	-1	-1	4		0	0						Untertest2.avi	0	880	547	72	111				0	Content		-72	-111	10055737	2993955580
10072	09:18:24.251	00:00:10.072	604	-1024	-768	-1	-1	-1	-1	4	-1024	-768	-1	-1	-1	-1	4		0	0						Untertest2.avi	0	880	547	72	111				0	Content		-72	-111	10072374	2993972217
10089	09:18:24.268	00:00:10.089	605	-1024	-768	-1	-1	-1	-1	4	-1024	-768	-1	-1	-1	-1	4		0	0						Untertest2.avi	0	880	547	72	111				0	Content		-72	-111	10089042	2993988885
10106	09:18:24.285	00:00:10.105	606	-1024	-768	-1	-1	-1	-1	4	-1024	-768	-1	-1	-1	-1	4		0	0						Untertest2.avi	0	880	547	72	111				0	Content		-72	-111	10105865	2994005708
10123	09:18:24.302	00:00:10.122	607	-1024	-768	-1	-1	-1	-1	4	-1024	-768	-1	-1	-1	-1	4		0	0						Untertest2.avi	0	880	547	72	111				0	Content		-72	-111	10122533	2994022376
10139	09:18:24.318	00:00:10.139	608	-1024	-768	-1	-1	-1	-1	4	-1024	-768	-1	-1	-1	-1	4		0	0						Untertest2.avi	0	880	547	72	111				0	Content		-72	-111	10139201	2994039044
10156	09:18:24.335	00:00:10.156	609	-1024	-768	-1	-1	-1	-1	4	-1024	-768	-1	-1	-1	-1	4		0	0						Untertest2.avi	0	880	547	72	111				0	Content		-72	-111	10156179	2994056022
10173	09:18:24.352	00:00:10.172	610	-1024	-768	-1	-1	-1	-1	4	-1024	-768	-1	-1	-1	-1	4		0	0						Untertest2.avi	0	880	547	72	111				0	Content		-72	-111	10172847	2994072690
10190	09:18:24.369	00:00:10.189	611	-1024	-768	-1	-1	-1	-1	4	-1024	-768	-1	-1	-1	-1	4		0	0						Untertest2.avi	0	880	547	72	111				0	Content		-72	-111	10189516	2994089359
10207	09:18:24.386	00:00:10.206	612	-1024	-768	-1	-1	-1	-1	4	-1024	-768	-1	-1	-1	-1	4		0	0						Untertest2.avi	0	880	547	72	111				0	Content		-72	-111	10206604	2994106447
10223	09:18:24.402	00:00:10.223	613	-1024	-768	-1	-1	-1	-1	4	-1024	-768	-1	-1	-1	-1	4		0	0						Untertest2.avi	0	880	547	72	111				0	Content		-72	-111	10223273	2994123116
10240	09:18:24.419	00:00:10.239	614	-1024	-768	-1	-1	-1	-1	4	-1024	-768	-1	-1	-1	-1	4		0	0						Untertest2.avi	0	880	547	72	111				0	Content		-72	-111	10239941	2994139784
10256	09:18:24.435	00:00:10.256	615	-1024	-768	-1	-1	-1	-1	4	-1024	-768	-1	-1	-1	-1	4		0	0						Untertest2.avi	0	880	547	72	111				0	Content		-72	-111	10256106	2994155949
10273	09:18:24.452	00:00:10.272	616	-1024	-768	-1	-1	-1	-1	4	-1024	-768	-1	-1	-1	-1	4		0	0						Untertest2.avi	0	880	547	72	111				0	Content		-72	-111	10272775	2994172618
10289	09:18:24.468	00:00:10.289	617	-1024	-768	-1	-1	-1	-1	4	-1024	-768	-1	-1	-1	-1	4		0	0						Untertest2.avi	0	880	547	72	111				0	Content		-72	-111	10289271	2994189114
10306	09:18:24.485	00:00:10.305	618	-1024	-768	-1	-1	-1	-1	4	-1024	-768	-1	-1	-1	-1	4		0	0						Untertest2.avi	0	880	547	72	111				0	Content		-72	-111	10305940	2994205783
10323	09:18:24.502	00:00:10.322	619	-1024	-768	-1	-1	-1	-1	4	-1024	-768	-1	-1	-1	-1	4		0	0						Untertest2.avi	0	880	547	72	111				0	Content		-72	-111	10322608	2994222451
10339	09:18:24.518	00:00:10.338	620	-1024	-768	-1	-1	-1	-1	4	-1024	-768	-1	-1	-1	-1	4		0	0						Untertest2.avi	0	880	547	72	111				0	Content		-72	-111	10338883	2994238726
10356	09:18:24.535	00:00:10.355	621	-1024	-768	-1	-1	-1	-1	4	-1024	-768	-1	-1	-1	-1	4		0	0						Untertest2.avi	0	880	547	72	111				0	Content		-72	-111	10355507	2994255350
10372	09:18:24.551	00:00:10.372	622	-1024	-768	-1	-1	-1	-1	4	-1024	-768	-1	-1	-1	-1	4		0	0						Untertest2.avi	0	880	547	72	111				0	Content		-72	-111	10372187	2994272030
10389	09:18:24.568	00:00:10.388	623	-1024	-768	-1	-1	-1	-1	4	-1024	-768	-1	-1	-1	-1	4		0	0						Untertest2.avi	0	880	547	72	111				0	Content		-72	-111	10388894	2994288737
10406	09:18:24.585	00:00:10.405	624	-1024	-768	-1	-1	-1	-1	4	-1024	-768	-1	-1	-1	-1	4		0	0						Untertest2.avi	0	880	547	72	111				0	Content		-72	-111	10405725	2994305568
10422	09:18:24.601	00:00:10.422	625	-1024	-768	-1	-1	-1	-1	4	-1024	-768	-1	-1	-1	-1	4		0	0						Untertest2.avi	0	880	547	72	111				0	Content		-72	-111	10422394	2994322237
10439	09:18:24.618	00:00:10.439	626	-1024	-768	-1	-1	-1	-1	4	-1024	-768	-1	-1	-1	-1	4		0	0						Untertest2.avi	0	880	547	72	111				0	Content		-72	-111	10439062	2994338905
10456	09:18:24.635	00:00:10.456	627	-1024	-768	-1	-1	-1	-1	4	-1024	-768	-1	-1	-1	-1	4		0	0						Untertest2.avi	0	880	547	72	111				0	Content		-72	-111	10456049	2994355892
10473	09:18:24.652	00:00:10.472	628	-1024	-768	-1	-1	-1	-1	4	-1024	-768	-1	-1	-1	-1	4		0	0						Untertest2.avi	0	880	547	72	111				0	Content		-72	-111	10472718	2994372561
10489	09:18:24.668	00:00:10.489	629	-1024	-768	-1	-1	-1	-1	4	-1024	-768	-1	-1	-1	-1	4		0	0						Untertest2.avi	0	880	547	72	111				0	Content		-72	-111	10489386	2994389229
10506	09:18:24.685	00:00:10.506	630	-1024	-768	-1	-1	-1	-1	4	-1024	-768	-1	-1	-1	-1	4		0	0						Untertest2.avi	0	880	547	72	111				0	Content		-72	-111	10506472	2994406315
10523	09:18:24.702	00:00:10.523	631	-1024	-768	-1	-1	-1	-1	4	-1024	-768	-1	-1	-1	-1	4		0	0						Untertest2.avi	0	880	547	72	111				0	Content		-72	-111	10523140	2994422983
10540	09:18:24.719	00:00:10.539	632	-1024	-768	-1	-1	-1	-1	4	-1024	-768	-1	-1	-1	-1	4		0	0						Untertest2.avi	0	880	547	72	111				0	Content		-72	-111	10539809	2994439652
10556	09:18:24.735	00:00:10.556	633	-1024	-768	-1	-1	-1	-1	4	-1024	-768	-1	-1	-1	-1	4		0	0						Untertest2.avi	0	880	547	72	111				0	Content		-72	-111	10556128	2994455971
10573	09:18:24.752	00:00:10.572	634	-1024	-768	-1	-1	-1	-1	4	-1024	-768	-1	-1	-1	-1	4		0	0						Untertest2.avi	0	880	547	72	111				0	Content		-72	-111	10572796	2994472639
10589	09:18:24.768	00:00:10.589	635	-1024	-768	-1	-1	-1	-1	4	-1024	-768	-1	-1	-1	-1	4		0	0						Untertest2.avi	0	880	547	72	111				0	Content		-72	-111	10589465	2994489308
10605	09:18:24.784	00:00:10.605	636	-1024	-768	-1	-1	-1	-1	4	-1024	-768	-1	-1	-1	-1	4		0	0						Untertest2.avi	0	880	547	72	111				0	Content		-72	-111	10605389	2994505232
10622	09:18:24.801	00:00:10.622	637	-1024	-768	-1	-1	-1	-1	4	-1024	-768	-1	-1	-1	-1	4		0	0						Untertest2.avi	0	880	547	72	111				0	Content		-72	-111	10622023	2994521866
10639	09:18:24.818	00:00:10.638	638	-1024	-768	-1	-1	-1	-1	4	-1024	-768	-1	-1	-1	-1	4		0	0						Untertest2.avi	0	880	547	72	111				0	Content		-72	-111	10638706	2994538549
10655	09:18:24.834	00:00:10.655	639	-1024	-768	-1	-1	-1	-1	4	-1024	-768	-1	-1	-1	-1	4		0	0						Untertest2.avi	0	880	547	72	111				0	Content		-72	-111	10655374	2994555217
10672	09:18:24.851	00:00:10.672	640	-1024	-768	-1	-1	-1	-1	4	-1024	-768	-1	-1	-1	-1	4		0	0						Untertest2.avi	0	880	547	72	111				0	Content		-72	-111	10672043	2994571886
10689	09:18:24.868	00:00:10.688	641	-1024	-768	-1	-1	-1	-1	4	-1024	-768	-1	-1	-1	-1	4		0	0						Untertest2.avi	0	880	547	72	111				0	Content		-72	-111	10688703	2994588546
10705	09:18:24.884	00:00:10.705	642	-1024	-768	-1	-1	-1	-1	4	-1024	-768	-1	-1	-1	-1	4		0	0						Untertest2.avi	0	880	547	72	111				0	Content		-72	-111	10705372	2994605215
10722	09:18:24.901	00:00:10.722	643	-1024	-768	-1	-1	-1	-1	4	-1024	-768	-1	-1	-1	-1	4		0	0						Untertest2.avi	0	880	547	72	111				0	Content		-72	-111	10722040	2994621883
10739	09:18:24.918	00:00:10.738	644	-1024	-768	-1	-1	-1	-1	4	-1024	-768	-1	-1	-1	-1	4		0	0						Untertest2.avi	0	880	547	72	111				0	Content		-72	-111	10738652	2994638495
10755	09:18:24.934	00:00:10.755	645	-1024	-768	-1	-1	-1	-1	4	-1024	-768	-1	-1	-1	-1	4		0	0						Untertest2.avi	0	880	547	72	111				0	Content		-72	-111	10755321	2994655164
10772	09:18:24.951	00:00:10.772	646	-1024	-768	-1	-1	-1	-1	4	-1024	-768	-1	-1	-1	-1	4		0	0						Untertest2.avi	0	880	547	72	111				0	Content		-72	-111	10772177	2994672020
10789	09:18:24.968	00:00:10.788	647	-1024	-768	-1	-1	-1	-1	4	-1024	-768	-1	-1	-1	-1	4		0	0						Untertest2.avi	0	880	547	72	111				0	Content		-72	-111	10788846	2994688689
10806	09:18:24.985	00:00:10.805	648	-1024	-768	-1	-1	-1	-1	4	-1024	-768	-1	-1	-1	-1	4		0	0						Untertest2.avi	0	880	547	72	111				0	Content		-72	-111	10805514	2994705357
10823	09:18:25.002	00:00:10.822	649	-1024	-768	-1	-1	-1	-1	4	-1024	-768	-1	-1	-1	-1	4		0	0						Untertest2.avi	0	880	547	72	111				0	Content		-72	-111	10822639	2994722482
10839	09:18:25.018	00:00:10.839	650	-1024	-768	-1	-1	-1	-1	4	-1024	-768	-1	-1	-1	-1	4		0	0						Untertest2.avi	0	880	547	72	111				0	Content		-72	-111	10839307	2994739150
10856	09:18:25.035	00:00:10.856	651	-1024	-768	-1	-1	-1	-1	4	-1024	-768	-1	-1	-1	-1	4		0	0						Untertest2.avi	0	880	547	72	111				0	Content		-72	-111	10856334	2994756177
10873	09:18:25.052	00:00:10.873	652	-1024	-768	-1	-1	-1	-1	4	-1024	-768	-1	-1	-1	-1	4		0	0						Untertest2.avi	0	880	547	72	111				0	Content		-72	-111	10873003	2994772846
10890	09:18:25.069	00:00:10.889	653	-1024	-768	-1	-1	-1	-1	4	-1024	-768	-1	-1	-1	-1	4		0	0						Untertest2.avi	0	880	547	72	111				0	Content		-72	-111	10889671	2994789514
10906	09:18:25.085	00:00:10.905	654	-1024	-768	-1	-1	-1	-1	4	-1024	-768	-1	-1	-1	-1	4		0	0						Untertest2.avi	0	880	547	72	111				0	Content		-72	-111	10905952	2994805795
10923	09:18:25.102	00:00:10.922	655	-1024	-768	-1	-1	-1	-1	4	-1024	-768	-1	-1	-1	-1	4		0	0						Untertest2.avi	0	880	547	72	111				0	Content		-72	-111	10922620	2994822463
10939	09:18:25.118	00:00:10.939	656	-1024	-768	-1	-1	-1	-1	4	-1024	-768	-1	-1	-1	-1	4		0	0						Untertest2.avi	0	880	547	72	111				0	Content		-72	-111	10939289	2994839132
10956	09:18:25.135	00:00:10.955	657	-1024	-768	-1	-1	-1	-1	4	-1024	-768	-1	-1	-1	-1	4		0	0						Untertest2.avi	0	880	547	72	111				0	Content		-72	-111	10955698	2994855541
10972	09:18:25.151	00:00:10.972	658	-1024	-768	-1	-1	-1	-1	4	-1024	-768	-1	-1	-1	-1	4		0	0						Untertest2.avi	0	880	547	72	111				0	Content		-72	-111	10972366	2994872209
10989	09:18:25.168	00:00:10.989	659	-1024	-768	-1	-1	-1	-1	4	-1024	-768	-1	-1	-1	-1	4		0	0						Untertest2.avi	0	880	547	72	111				0	Content		-72	-111	10989035	2994888878
11005	09:18:25.184	00:00:11.005	660	-1024	-768	-1	-1	-1	-1	4	-1024	-768	-1	-1	-1	-1	4		0	0						Untertest2.avi	0	880	547	72	111				0	Content		-72	-111	11005137	2994904980
11022	09:18:25.201	00:00:11.021	661	-1024	-768	-1	-1	-1	-1	4	-1024	-768	-1	-1	-1	-1	4		0	0						Untertest2.avi	0	880	547	72	111				0	Content		-72	-111	11021763	2994921606
11039	09:18:25.218	00:00:11.038	662	-1024	-768	-1	-1	-1	-1	4	-1024	-768	-1	-1	-1	-1	4		0	0						Untertest2.avi	0	880	547	72	111				0	Content		-72	-111	11038563	2994938406
11055	09:18:25.234	00:00:11.055	663	-1024	-768	-1	-1	-1	-1	4	-1024	-768	-1	-1	-1	-1	4		0	0						Untertest2.avi	0	880	547	72	111				0	Content		-72	-111	11055140	2994954983
11072	09:18:25.251	00:00:11.071	664	-1024	-768	-1	-1	-1	-1	4	-1024	-768	-1	-1	-1	-1	4		0	0						Untertest2.avi	0	880	547	72	111				0	Content		-72	-111	11071973	2994971816
11089	09:18:25.268	00:00:11.088	665	-1024	-768	-1	-1	-1	-1	4	-1024	-768	-1	-1	-1	-1	4		0	0						Untertest2.avi	0	880	547	72	111				0	Content		-72	-111	11088641	2994988484
11105	09:18:25.284	00:00:11.105	666	-1024	-768	-1	-1	-1	-1	4	-1024	-768	-1	-1	-1	-1	4		0	0						Untertest2.avi	0	880	547	72	111				0	Content		-72	-111	11105310	2995005153
11122	09:18:25.301	00:00:11.122	667	-1024	-768	-1	-1	-1	-1	4	-1024	-768	-1	-1	-1	-1	4		0	0						Untertest2.avi	0	880	547	72	111				0	Content		-72	-111	11122294	2995022137
11139	09:18:25.318	00:00:11.138	668	-1024	-768	-1	-1	-1	-1	4	-1024	-768	-1	-1	-1	-1	4		0	0						Untertest2.avi	0	880	547	72	111				0	Content		-72	-111	11138962	2995038805
11156	09:18:25.335	00:00:11.155	669	-1024	-768	-1	-1	-1	-1	4	-1024	-768	-1	-1	-1	-1	4		0	0						Untertest2.avi	0	880	547	72	111				0	Content		-72	-111	11155631	2995055474
11173	09:18:25.352	00:00:11.172	670	-1024	-768	-1	-1	-1	-1	4	-1024	-768	-1	-1	-1	-1	4		0	0						Untertest2.avi	0	880	547	72	111				0	Content		-72	-111	11172946	2995072789
11190	09:18:25.369	00:00:11.189	671	-1024	-768	-1	-1	-1	-1	4	-1024	-768	-1	-1	-1	-1	4		0	0						Untertest2.avi	0	880	547	72	111				0	Content		-72	-111	11189615	2995089458
11206	09:18:25.385	00:00:11.205	672	-1024	-768	-1	-1	-1	-1	4	-1024	-768	-1	-1	-1	-1	4		0	0						Untertest2.avi	0	880	547	72	111				0	Content		-72	-111	11205831	2995105674
11222	09:18:25.401	00:00:11.222	673	-1024	-768	-1	-1	-1	-1	4	-1024	-768	-1	-1	-1	-1	4		0	0						Untertest2.avi	0	880	547	72	111				0	Content		-72	-111	11222500	2995122343
11239	09:18:25.418	00:00:11.239	674	-1024	-768	-1	-1	-1	-1	4	-1024	-768	-1	-1	-1	-1	4		0	0						Untertest2.avi	0	880	547	72	111				0	Content		-72	-111	11239168	2995139011
11255	09:18:25.434	00:00:11.255	675	-1024	-768	-1	-1	-1	-1	4	-1024	-768	-1	-1	-1	-1	4		0	0						Untertest2.avi	0	880	547	72	111				0	Content		-72	-111	11255009	2995154852
11272	09:18:25.451	00:00:11.271	676	-1024	-768	-1	-1	-1	-1	4	-1024	-768	-1	-1	-1	-1	4		0	0						Untertest2.avi	0	880	547	72	111				0	Content		-72	-111	11271632	2995171475
11288	09:18:25.467	00:00:11.288	677	-1024	-768	-1	-1	-1	-1	4	-1024	-768	-1	-1	-1	-1	4		0	0						Untertest2.avi	0	880	547	72	111				0	Content		-72	-111	11288319	2995188162
11305	09:18:25.484	00:00:11.304	678	-1024	-768	-1	-1	-1	-1	4	-1024	-768	-1	-1	-1	-1	4		0	0						Untertest2.avi	0	880	547	72	111				0	Content		-72	-111	11304988	2995204831
11322	09:18:25.501	00:00:11.321	679	-1024	-768	-1	-1	-1	-1	4	-1024	-768	-1	-1	-1	-1	4		0	0						Untertest2.avi	0	880	547	72	111				0	Content		-72	-111	11321656	2995221499
11338	09:18:25.517	00:00:11.338	680	-1024	-768	-1	-1	-1	-1	4	-1024	-768	-1	-1	-1	-1	4		0	0						Untertest2.avi	0	880	547	72	111				0	Content		-72	-111	11338315	2995238158
11355	09:18:25.534	00:00:11.354	681	-1024	-768	-1	-1	-1	-1	4	-1024	-768	-1	-1	-1	-1	4		0	0						Untertest2.avi	0	880	547	72	111				0	Content		-72	-111	11354984	2995254827
11372	09:18:25.551	00:00:11.371	682	-1024	-768	-1	-1	-1	-1	4	-1024	-768	-1	-1	-1	-1	4		0	0						Untertest2.avi	0	880	547	72	111				0	Content		-72	-111	11371652	2995271495
11388	09:18:25.567	00:00:11.388	683	-1024	-768	-1	-1	-1	-1	4	-1024	-768	-1	-1	-1	-1	4		0	0						Untertest2.avi	0	880	547	72	111				0	Content		-72	-111	11388268	2995288111
11405	09:18:25.584	00:00:11.404	684	-1024	-768	-1	-1	-1	-1	4	-1024	-768	-1	-1	-1	-1	4		0	0						Untertest2.avi	0	880	547	72	111				0	Content		-72	-111	11404936	2995304779
11422	09:18:25.601	00:00:11.421	685	-1024	-768	-1	-1	-1	-1	4	-1024	-768	-1	-1	-1	-1	4		0	0						Untertest2.avi	0	880	547	72	111				0	Content		-72	-111	11421800	2995321643
11438	09:18:25.617	00:00:11.438	686	-1024	-768	-1	-1	-1	-1	4	-1024	-768	-1	-1	-1	-1	4		0	0						Untertest2.avi	0	880	547	72	111				0	Content		-72	-111	11438469	2995338312
11455	09:18:25.634	00:00:11.455	687	-1024	-768	-1	-1	-1	-1	4	-1024	-768	-1	-1	-1	-1	4		0	0						Untertest2.avi	0	880	547	72	111				0	Content		-72	-111	11455137	2995354980
11472	09:18:25.651	00:00:11.472	688	-1024	-768	-1	-1	-1	-1	4	-1024	-768	-1	-1	-1	-1	4		0	0						Untertest2.avi	0	880	547	72	111				0	Content		-72	-111	11472262	2995372105
11489	09:18:25.668	00:00:11.488	689	-1024	-768	-1	-1	-1	-1	4	-1024	-768	-1	-1	-1	-1	4		0	0						Untertest2.avi	0	880	547	72	111				0	Content		-72	-111	11488930	2995388773
11506	09:18:25.685	00:00:11.505	690	-1024	-768	-1	-1	-1	-1	4	-1024	-768	-1	-1	-1	-1	4		0	0						Untertest2.avi	0	880	547	72	111				0	Content		-72	-111	11505961	2995405804
11523	09:18:25.702	00:00:11.522	691	-1024	-768	-1	-1	-1	-1	4	-1024	-768	-1	-1	-1	-1	4		0	0						Untertest2.avi	0	880	547	72	111				0	Content		-72	-111	11522629	2995422472
11539	09:18:25.718	00:00:11.539	692	-1024	-768	-1	-1	-1	-1	4	-1024	-768	-1	-1	-1	-1	4		0	0						Untertest2.avi	0	880	547	72	111				0	Content		-72	-111	11539298	2995439141
11555	09:18:25.734	00:00:11.555	693	-1024	-768	-1	-1	-1	-1	4	-1024	-768	-1	-1	-1	-1	4		0	0						Untertest2.avi	0	880	547	72	111				0	Content		-72	-111	11555405	2995455248
11572	09:18:25.751	00:00:11.572	694	-1024	-768	-1	-1	-1	-1	4	-1024	-768	-1	-1	-1	-1	4		0	0						Untertest2.avi	0	880	547	72	111				0	Content		-72	-111	11572073	2995471916
11589	09:18:25.768	00:00:11.588	695	-1024	-768	-1	-1	-1	-1	4	-1024	-768	-1	-1	-1	-1	4		0	0						Untertest2.avi	0	880	547	72	111				0	Content		-72	-111	11588555	2995488398
11605	09:18:25.784	00:00:11.605	696	-1024	-768	-1	-1	-1	-1	4	-1024	-768	-1	-1	-1	-1	4		0	0						Untertest2.avi	0	880	547	72	111				0	Content		-72	-111	11605223	2995505066
11622	09:18:25.801	00:00:11.621	697	-1024	-768	-1	-1	-1	-1	4	-1024	-768	-1	-1	-1	-1	4		0	0						Untertest2.avi	0	880	547	72	111				0	Content		-72	-111	11621892	2995521735
11638	09:18:25.817	00:00:11.638	698	-1024	-768	-1	-1	-1	-1	4	-1024	-768	-1	-1	-1	-1	4		0	0						Untertest2.avi	0	880	547	72	111				0	Content		-72	-111	11638138	2995537981
11655	09:18:25.834	00:00:11.654	699	-1024	-768	-1	-1	-1	-1	4	-1024	-768	-1	-1	-1	-1	4		0	0						Untertest2.avi	0	880	547	72	111				0	Content		-72	-111	11654764	2995554607
11671	09:18:25.850	00:00:11.671	700	-1024	-768	-1	-1	-1	-1	4	-1024	-768	-1	-1	-1	-1	4		0	0						Untertest2.avi	0	880	547	72	111				0	Content		-72	-111	11671442	2995571285
11688	09:18:25.867	00:00:11.688	701	-1024	-768	-1	-1	-1	-1	4	-1024	-768	-1	-1	-1	-1	4		0	0						Untertest2.avi	0	880	547	72	111				0	Content		-72	-111	11688212	2995588055
11705	09:18:25.884	00:00:11.705	702	-1024	-768	-1	-1	-1	-1	4	-1024	-768	-1	-1	-1	-1	4		0	0						Untertest2.avi	0	880	547	72	111				0	Content		-72	-111	11705021	2995604864
11722	09:18:25.901	00:00:11.721	703	-1024	-768	-1	-1	-1	-1	4	-1024	-768	-1	-1	-1	-1	4		0	0						Untertest2.avi	0	880	547	72	111				0	Content		-72	-111	11721689	2995621532
11738	09:18:25.917	00:00:11.738	704	-1024	-768	-1	-1	-1	-1	4	-1024	-768	-1	-1	-1	-1	4		0	0						Untertest2.avi	0	880	547	72	111				0	Content		-72	-111	11738357	2995638200
11755	09:18:25.934	00:00:11.755	705	-1024	-768	-1	-1	-1	-1	4	-1024	-768	-1	-1	-1	-1	4		0	0						Untertest2.avi	0	880	547	72	111				0	Content		-72	-111	11755328	2995655171
11772	09:18:25.951	00:00:11.771	706	-1024	-768	-1	-1	-1	-1	4	-1024	-768	-1	-1	-1	-1	4		0	0						Untertest2.avi	0	880	547	72	111				0	Content		-72	-111	11771996	2995671839
11789	09:18:25.968	00:00:11.788	707	-1024	-768	-1	-1	-1	-1	4	-1024	-768	-1	-1	-1	-1	4		0	0						Untertest2.avi	0	880	547	72	111				0	Content		-72	-111	11788665	2995688508
11806	09:18:25.985	00:00:11.805	708	-1024	-768	-1	-1	-1	-1	4	-1024	-768	-1	-1	-1	-1	4		0	0						Untertest2.avi	0	880	547	72	111				0	Content		-72	-111	11805965	2995705808
11823	09:18:26.002	00:00:11.822	709	-1024	-768	-1	-1	-1	-1	4	-1024	-768	-1	-1	-1	-1	4		0	0						Untertest2.avi	0	880	547	72	111				0	Content		-72	-111	11822634	2995722477
11839	09:18:26.018	00:00:11.838	710	-1024	-768	-1	-1	-1	-1	4	-1024	-768	-1	-1	-1	-1	4		0	0						Untertest2.avi	0	880	547	72	111				0	Content		-72	-111	11838846	2995738689
11856	09:18:26.035	00:00:11.855	711	-1024	-768	-1	-1	-1	-1	4	-1024	-768	-1	-1	-1	-1	4		0	0						Untertest2.avi	0	880	547	72	111				0	Content		-72	-111	11855514	2995755357
11872	09:18:26.051	00:00:11.872	712	-1024	-768	-1	-1	-1	-1	4	-1024	-768	-1	-1	-1	-1	4		0	0						Untertest2.avi	0	880	547	72	111				0	Content		-72	-111	11872183	2995772026
11888	09:18:26.067	00:00:11.887	713	-1024	-768	-1	-1	-1	-1	4	-1024	-768	-1	-1	-1	-1	4		0	0						Untertest2.avi	0	880	547	72	111				0	Content		-72	-111	11887891	2995787734
11905	09:18:26.084	00:00:11.904	714	-1024	-768	-1	-1	-1	-1	4	-1024	-768	-1	-1	-1	-1	4		0	0						Untertest2.avi	0	880	547	72	111				0	Content		-72	-111	11904640	2995804483
11921	09:18:26.100	00:00:11.921	715	-1024	-768	-1	-1	-1	-1	4	-1024	-768	-1	-1	-1	-1	4		0	0						Untertest2.avi	0	880	547	72	111				0	Content		-72	-111	11921326	2995821169
11938	09:18:26.117	00:00:11.937	716	-1024	-768	-1	-1	-1	-1	4	-1024	-768	-1	-1	-1	-1	4		0	0						Untertest2.avi	0	880	547	72	111				0	Content		-72	-111	11937994	2995837837
11955	09:18:26.134	00:00:11.954	717	-1024	-768	-1	-1	-1	-1	4	-1024	-768	-1	-1	-1	-1	4		0	0						Untertest2.avi	0	880	547	72	111				0	Content		-72	-111	11954663	2995854506
11971	09:18:26.150	00:00:11.971	718	-1024	-768	-1	-1	-1	-1	4	-1024	-768	-1	-1	-1	-1	4		0	0						Untertest2.avi	0	880	547	72	111				0	Content		-72	-111	11971279	2995871122
11988	09:18:26.167	00:00:11.987	719	-1024	-768	-1	-1	-1	-1	4	-1024	-768	-1	-1	-1	-1	4		0	0						Untertest2.avi	0	880	547	72	111				0	Content		-72	-111	11987948	2995887791
12005	09:18:26.184	00:00:12.004	720	-1024	-768	-1	-1	-1	-1	4	-1024	-768	-1	-1	-1	-1	4		0	0						Untertest2.avi	0	880	547	72	111				0	Content		-72	-111	12004616	2995904459
12021	09:18:26.200	00:00:12.021	721	-1024	-768	-1	-1	-1	-1	4	-1024	-768	-1	-1	-1	-1	4		0	0						Untertest2.avi	0	880	547	72	111				0	Content		-72	-111	12021250	2995921093
12038	09:18:26.217	00:00:12.037	722	-1024	-768	-1	-1	-1	-1	4	-1024	-768	-1	-1	-1	-1	4		0	0						Untertest2.avi	0	880	547	72	111				0	Content		-72	-111	12037919	2995937762
12055	09:18:26.234	00:00:12.054	723	-1024	-768	-1	-1	-1	-1	4	-1024	-768	-1	-1	-1	-1	4		0	0						Untertest2.avi	0	880	547	72	111				0	Content		-72	-111	12054741	2995954584
12071	09:18:26.250	00:00:12.071	724	-1024	-768	-1	-1	-1	-1	4	-1024	-768	-1	-1	-1	-1	4		0	0						Untertest2.avi	0	880	547	72	111				0	Content		-72	-111	12071410	2995971253
12088	09:18:26.267	00:00:12.088	725	-1024	-768	-1	-1	-1	-1	4	-1024	-768	-1	-1	-1	-1	4		0	0						Untertest2.avi	0	880	547	72	111				0	Content		-72	-111	12088078	2995987921
12105	09:18:26.284	00:00:12.105	726	-1024	-768	-1	-1	-1	-1	4	-1024	-768	-1	-1	-1	-1	4		0	0						Untertest2.avi	0	880	547	72	111				0	Content		-72	-111	12105233	2996005076
12122	09:18:26.301	00:00:12.121	727	-1024	-768	-1	-1	-1	-1	4	-1024	-768	-1	-1	-1	-1	4		0	0						Untertest2.avi	0	880	547	72	111				0	Content		-72	-111	12121901	2996021744
12139	09:18:26.318	00:00:12.138	728	-1024	-768	-1	-1	-1	-1	4	-1024	-768	-1	-1	-1	-1	4		0	0						Untertest2.avi	0	880	547	72	111				0	Content		-72	-111	12138940	2996038783
12156	09:18:26.335	00:00:12.155	729	-1024	-768	-1	-1	-1	-1	4	-1024	-768	-1	-1	-1	-1	4		0	0						Untertest2.avi	0	880	547	72	111				0	Content		-72	-111	12155608	2996055451
12172	09:18:26.351	00:00:12.172	730	-1024	-768	-1	-1	-1	-1	4	-1024	-768	-1	-1	-1	-1	4		0	0						Untertest2.avi	0	880	547	72	111				0	Content		-72	-111	12172276	2996072119
12189	09:18:26.368	00:00:12.188	731	-1024	-768	-1	-1	-1	-1	4	-1024	-768	-1	-1	-1	-1	4		0	0						Untertest2.avi	0	880	547	72	111				0	Content		-72	-111	12188564	2996088407
12205	09:18:26.384	00:00:12.205	732	-1024	-768	-1	-1	-1	-1	4	-1024	-768	-1	-1	-1	-1	4		0	0						Untertest2.avi	0	880	547	72	111				0	Content		-72	-111	12205232	2996105075
12222	09:18:26.401	00:00:12.221	733	-1024	-768	-1	-1	-1	-1	4	-1024	-768	-1	-1	-1	-1	4		0	0						Untertest2.avi	0	880	547	72	111				0	Content		-72	-111	12221901	2996121744
12238	09:18:26.417	00:00:12.238	734	-1024	-768	-1	-1	-1	-1	4	-1024	-768	-1	-1	-1	-1	4		0	0						Untertest2.avi	0	880	547	72	111				0	Content		-72	-111	12238314	2996138157
12255	09:18:26.434	00:00:12.254	735	-1024	-768	-1	-1	-1	-1	4	-1024	-768	-1	-1	-1	-1	4		0	0						Untertest2.avi	0	880	547	72	111				0	Content		-72	-111	12254982	2996154825
12272	09:18:26.451	00:00:12.271	736	-1024	-768	-1	-1	-1	-1	4	-1024	-768	-1	-1	-1	-1	4		0	0						Untertest2.avi	0	880	547	72	111				0	Content		-72	-111	12271651	2996171494
12288	09:18:26.467	00:00:12.287	737	-1024	-768	-1	-1	-1	-1	4	-1024	-768	-1	-1	-1	-1	4		0	0						Untertest2.avi	0	880	547	72	111				0	Content		-72	-111	12287763	2996187606
12304	09:18:26.483	00:00:12.304	738	-1024	-768	-1	-1	-1	-1	4	-1024	-768	-1	-1	-1	-1	4		0	0						Untertest2.avi	0	880	547	72	111				0	Content		-72	-111	12304388	2996204231
12321	09:18:26.500	00:00:12.321	739	-1024	-768	-1	-1	-1	-1	4	-1024	-768	-1	-1	-1	-1	4		0	0						Untertest2.avi	0	880	547	72	111				0	Content		-72	-111	12321064	2996220907
12338	09:18:26.517	00:00:12.337	740	-1024	-768	-1	-1	-1	-1	4	-1024	-768	-1	-1	-1	-1	4		0	0						Untertest2.avi	0	880	547	72	111				0	Content		-72	-111	12337770	2996237613
12355	09:18:26.534	00:00:12.354	741	-1024	-768	-1	-1	-1	-1	4	-1024	-768	-1	-1	-1	-1	4		0	0						Untertest2.avi	0	880	547	72	111				0	Content		-72	-111	12354605	2996254448
12371	09:18:26.550	00:00:12.371	742	-1024	-768	-1	-1	-1	-1	4	-1024	-768	-1	-1	-1	-1	4		0	0						Untertest2.avi	0	880	547	72	111				0	Content		-72	-111	12371273	2996271116
12388	09:18:26.567	00:00:12.387	743	-1024	-768	-1	-1	-1	-1	4	-1024	-768	-1	-1	-1	-1	4		0	0						Untertest2.avi	0	880	547	72	111				0	Content		-72	-111	12387942	2996287785
12405	09:18:26.584	00:00:12.404	744	-1024	-768	-1	-1	-1	-1	4	-1024	-768	-1	-1	-1	-1	4		0	0						Untertest2.avi	0	880	547	72	111				0	Content		-72	-111	12404924	2996304767
12422	09:18:26.601	00:00:12.421	745	-1024	-768	-1	-1	-1	-1	4	-1024	-768	-1	-1	-1	-1	4		0	0						Untertest2.avi	0	880	547	72	111				0	Content		-72	-111	12421593	2996321436
12438	09:18:26.617	00:00:12.438	746	-1024	-768	-1	-1	-1	-1	4	-1024	-768	-1	-1	-1	-1	4		0	0						Untertest2.avi	0	880	547	72	111				0	Content		-72	-111	12438261	2996338104
12456	09:18:26.635	00:00:12.455	747	-1024	-768	-1	-1	-1	-1	4	-1024	-768	-1	-1	-1	-1	4		0	0						Untertest2.avi	0	880	547	72	111				0	Content		-72	-111	12455575	2996355418
12472	09:18:26.651	00:00:12.472	748	-1024	-768	-1	-1	-1	-1	4	-1024	-768	-1	-1	-1	-1	4		0	0						Untertest2.avi	0	880	547	72	111				0	Content		-72	-111	12472244	2996372087
12488	09:18:26.667	00:00:12.488	749	-1024	-768	-1	-1	-1	-1	4	-1024	-768	-1	-1	-1	-1	4		0	0						Untertest2.avi	0	880	547	72	111				0	Content		-72	-111	12488478	2996388321
12505	09:18:26.684	00:00:12.505	750	-1024	-768	-1	-1	-1	-1	4	-1024	-768	-1	-1	-1	-1	4		0	0						Untertest2.avi	0	880	547	72	111				0	Content		-72	-111	12505147	2996404990
12522	09:18:26.701	00:00:12.521	751	-1024	-768	-1	-1	-1	-1	4	-1024	-768	-1	-1	-1	-1	4		0	0						Untertest2.avi	0	880	547	72	111				0	Content		-72	-111	12521815	2996421658
12538	09:18:26.717	00:00:12.537	752	-1024	-768	-1	-1	-1	-1	4	-1024	-768	-1	-1	-1	-1	4		0	0						Untertest2.avi	0	880	547	72	111				0	Content		-72	-111	12537525	2996437368
12554	09:18:26.733	00:00:12.554	753	-1024	-768	-1	-1	-1	-1	4	-1024	-768	-1	-1	-1	-1	4		0	0						Untertest2.avi	0	880	547	72	111				0	Content		-72	-111	12554264	2996454107
12571	09:18:26.750	00:00:12.570	754	-1024	-768	-1	-1	-1	-1	4	-1024	-768	-1	-1	-1	-1	4		0	0						Untertest2.avi	0	880	547	72	111				0	Content		-72	-111	12570950	2996470793
12588	09:18:26.767	00:00:12.587	755	-1024	-768	-1	-1	-1	-1	4	-1024	-768	-1	-1	-1	-1	4		0	0						Untertest2.avi	0	880	547	72	111				0	Content		-72	-111	12587619	2996487462
12604	09:18:26.783	00:00:12.604	756	-1024	-768	-1	-1	-1	-1	4	-1024	-768	-1	-1	-1	-1	4		0	0						Untertest2.avi	0	880	547	72	111				0	Content		-72	-111	12604287	2996504130
12621	09:18:26.800	00:00:12.620	757	-1024	-768	-1	-1	-1	-1	4	-1024	-768	-1	-1	-1	-1	4		0	0						Untertest2.avi	0	880	547	72	111				0	Content		-72	-111	12620900	2996520743
12638	09:18:26.817	00:00:12.637	758	-1024	-768	-1	-1	-1	-1	4	-1024	-768	-1	-1	-1	-1	4		0	0						Untertest2.avi	0	880	547	72	111				0	Content		-72	-111	12637569	2996537412
12654	09:18:26.833	00:00:12.654	759	-1024	-768	-1	-1	-1	-1	4	-1024	-768	-1	-1	-1	-1	4		0	0						Untertest2.avi	0	880	547	72	111				0	Content		-72	-111	12654166	2996554009
12671	09:18:26.850	00:00:12.670	760	-1024	-768	-1	-1	-1	-1	4	-1024	-768	-1	-1	-1	-1	4		0	0						Untertest2.avi	0	880	547	72	111				0	Content		-72	-111	12670835	2996570678
12688	09:18:26.867	00:00:12.687	761	-1024	-768	-1	-1	-1	-1	4	-1024	-768	-1	-1	-1	-1	4		0	0						Untertest2.avi	0	880	547	72	111				0	Content		-72	-111	12687686	2996587529
12704	09:18:26.883	00:00:12.704	762	-1024	-768	-1	-1	-1	-1	4	-1024	-768	-1	-1	-1	-1	4		0	0						Untertest2.avi	0	880	547	72	111				0	Content		-72	-111	12704355	2996604198
12721	09:18:26.900	00:00:12.721	763	-1024	-768	-1	-1	-1	-1	4	-1024	-768	-1	-1	-1	-1	4		0	0						Untertest2.avi	0	880	547	72	111				0	Content		-72	-111	12721023	2996620866
12738	09:18:26.917	00:00:12.738	764	-1024	-768	-1	-1	-1	-1	4	-1024	-768	-1	-1	-1	-1	4		0	0						Untertest2.avi	0	880	547	72	111				0	Content		-72	-111	12738206	2996638049
12755	09:18:26.934	00:00:12.754	765	-1024	-768	-1	-1	-1	-1	4	-1024	-768	-1	-1	-1	-1	4		0	0						Untertest2.avi	0	880	547	72	111				0	Content		-72	-111	12754875	2996654718
12772	09:18:26.951	00:00:12.771	766	-1024	-768	-1	-1	-1	-1	4	-1024	-768	-1	-1	-1	-1	4		0	0						Untertest2.avi	0	880	547	72	111				0	Content		-72	-111	12771885	2996671728
12789	09:18:26.968	00:00:12.788	767	-1024	-768	-1	-1	-1	-1	4	-1024	-768	-1	-1	-1	-1	4		0	0						Untertest2.avi	0	880	547	72	111				0	Content		-72	-111	12788554	2996688397
12805	09:18:26.984	00:00:12.805	768	-1024	-768	-1	-1	-1	-1	4	-1024	-768	-1	-1	-1	-1	4		0	0						Untertest2.avi	0	880	547	72	111				0	Content		-72	-111	12805222	2996705065
12821	09:18:27.000	00:00:12.821	769	-1024	-768	-1	-1	-1	-1	4	-1024	-768	-1	-1	-1	-1	4		0	0						Untertest2.avi	0	880	547	72	111				0	Content		-72	-111	12821487	2996721330
12838	09:18:27.017	00:00:12.838	770	-1024	-768	-1	-1	-1	-1	4	-1024	-768	-1	-1	-1	-1	4		0	0						Untertest2.avi	0	880	547	72	111				0	Content		-72	-111	12838155	2996737998
12855	09:18:27.034	00:00:12.854	771	-1024	-768	-1	-1	-1	-1	4	-1024	-768	-1	-1	-1	-1	4		0	0						Untertest2.avi	0	880	547	72	111				0	Content		-72	-111	12854823	2996754666
12871	09:18:27.050	00:00:12.871	772	-1024	-768	-1	-1	-1	-1	4	-1024	-768	-1	-1	-1	-1	4		0	0						Untertest2.avi	0	880	547	72	111				0	Content		-72	-111	12871222	2996771065
12888	09:18:27.067	00:00:12.887	773	-1024	-768	-1	-1	-1	-1	4	-1024	-768	-1	-1	-1	-1	4		0	0						Untertest2.avi	0	880	547	72	111				0	Content		-72	-111	12887890	2996787733
12905	09:18:27.084	00:00:12.904	774	-1024	-768	-1	-1	-1	-1	4	-1024	-768	-1	-1	-1	-1	4		0	0						Untertest2.avi	0	880	547	72	111				0	Content		-72	-111	12904559	2996804402
12921	09:18:27.100	00:00:12.920	775	-1024	-768	-1	-1	-1	-1	4	-1024	-768	-1	-1	-1	-1	4		0	0						Untertest2.avi	0	880	547	72	111				0	Content		-72	-111	12920975	2996820818
12938	09:18:27.117	00:00:12.937	776	-1024	-768	-1	-1	-1	-1	4	-1024	-768	-1	-1	-1	-1	4		0	0						Untertest2.avi	0	880	547	72	111				0	Content		-72	-111	12937643	2996837486
12954	09:18:27.133	00:00:12.954	777	-1024	-768	-1	-1	-1	-1	4	-1024	-768	-1	-1	-1	-1	4		0	0						Untertest2.avi	0	880	547	72	111				0	Content		-72	-111	12954013	2996853856
12971	09:18:27.150	00:00:12.970	778	-1024	-768	-1	-1	-1	-1	4	-1024	-768	-1	-1	-1	-1	4		0	0						Untertest2.avi	0	880	547	72	111				0	Content		-72	-111	12970693	2996870536
12987	09:18:27.166	00:00:12.987	779	-1024	-768	-1	-1	-1	-1	4	-1024	-768	-1	-1	-1	-1	4		0	0						Untertest2.avi	0	880	547	72	111				0	Content		-72	-111	12987264	2996887107
13005	09:18:27.184	00:00:13.005	780	-1024	-768	-1	-1	-1	-1	4	-1024	-768	-1	-1	-1	-1	4		0	0						Untertest2.avi	0	880	547	72	111				0	Content		-72	-111	13005007	2996904850
13022	09:18:27.201	00:00:13.021	781	-1024	-768	-1	-1	-1	-1	4	-1024	-768	-1	-1	-1	-1	4		0	0						Untertest2.avi	0	880	547	72	111				0	Content		-72	-111	13021633	2996921476
13038	09:18:27.217	00:00:13.038	782	-1024	-768	-1	-1	-1	-1	4	-1024	-768	-1	-1	-1	-1	4		0	0						Untertest2.avi	0	880	547	72	111				0	Content		-72	-111	13038301	2996938144
13055	09:18:27.234	00:00:13.054	783	137,7473	549,8564	0,4736305	0,7329573	438,3769	3,160725	0	-15,34281	549,8731	0,3119646	0,7588685	438,3769	3,223577	0	5	61	550						Untertest2.avi	0	880	547	72	111	-80	438	116	0	Content		-11	439	13054893	2996954736
13071	09:18:27.250	00:00:13.071	784	-1024	-768	-1	-1	-1	-1	4	-11,1524	548,6953	0,3130072	0,7602634	433,9005	3,21195	0	5	-11	549						Untertest2.avi	0	880	547	72	111	-80	438	116	0	Content		-83	438	13071132	2996970975
13088	09:18:27.267	00:00:13.088	785	-1024	-768	-1	-1	-1	-1	4	-1024	-768	-1	-1	-1	-1	4	5	0	0						Untertest2.avi	0	880	547	72	111	-80	438	116	0	Content		-72	-111	13088133	2996987976
13105	09:18:27.284	00:00:13.104	786	-1024	-768	-1	-1	-1	-1	4	-5,299161	548,11	0,3165228	0,7619842	434,1635	3,255895	0	5	-5	548						Untertest2.avi	0	880	547	72	111	-80	438	116	0	Content		-77	437	13104630	2997004473
13121	09:18:27.300	00:00:13.121	787	-1024	-768	-1	-1	-1	-1	4	-1024	-768	-1	-1	-1	-1	4	5	0	0						Untertest2.avi	0	880	547	72	111	-80	438	116	0	Content		-72	-111	13121257	2997021100
13138	09:18:27.317	00:00:13.137	788	-1024	-768	-1	-1	-1	-1	4	-1024	-768	-1	-1	-1	-1	4	5	0	0						Untertest2.avi	0	880	547	72	111	-80	438	116	0	Content		-72	-111	13137892	2997037735
13155	09:18:27.334	00:00:13.154	789	-1024	-768	-1	-1	-1	-1	4	-1024	-768	-1	-1	-1	-1	4	5	0	0						Untertest2.avi	0	880	547	72	111	-80	438	116	0	Content		-72	-111	13154511	2997054354
13171	09:18:27.350	00:00:13.171	790	-1024	-768	-1	-1	-1	-1	4	-19,0978	559,1747	0,3229325	0,7629346	436,8648	3,400055	0	6	-19	559						Untertest2.avi	0	880	547	72	111	-1	454	150	0	Content		-91	448	13171128	2997070971
13188	09:18:27.367	00:00:13.187	791	-1024	-768	-1	-1	-1	-1	4	-1024	-768	-1	-1	-1	-1	4	6	0	0						Untertest2.avi	0	880	547	72	111	-1	454	150	0	Content		-72	-111	13187888	2997087731
13205	09:18:27.384	00:00:13.204	792	-1024	-768	-1	-1	-1	-1	4	71,39594	565,3738	0,3235784	0,7646551	433,6127	3,350451	0	6	71	565						Untertest2.avi	0	880	547	72	111	-1	454	150	0	Content		-1	454	13204627	2997104470
13221	09:18:27.400	00:00:13.221	793	-1024	-768	-1	-1	-1	-1	4	-1024	-768	-1	-1	-1	-1	4	6	0	0						Untertest2.avi	0	880	547	72	111	-1	454	150	0	Content		-72	-111	13221252	2997121095
13238	09:18:27.417	00:00:13.237	794	-1024	-768	-1	-1	-1	-1	4	-1024	-768	-1	-1	-1	-1	4	6	0	0						Untertest2.avi	0	880	547	72	111	-1	454	150	0	Content		-72	-111	13237887	2997137730
13255	09:18:27.434	00:00:13.254	795	-1024	-768	-1	-1	-1	-1	4	-1024	-768	-1	-1	-1	-1	4	6	0	0						Untertest2.avi	0	880	547	72	111	-1	454	150	0	Content		-72	-111	13254507	2997154350
13271	09:18:27.450	00:00:13.271	796	-1024	-768	-1	-1	-1	-1	4	-1024	-768	-1	-1	-1	-1	4	6	0	0						Untertest2.avi	0	880	547	72	111	-1	454	150	0	Content		-72	-111	13271176	2997171019
13288	09:18:27.467	00:00:13.287	797	476,6003	683,7942	0,471675	0,7283698	413,4615	3,116647	0	-1024	-768	-1	-1	-1	-1	4	6	477	684						Untertest2.avi	0	880	547	72	111	-1	454	150	0	Content		405	573	13287751	2997187594
13305	09:18:27.484	00:00:13.304	798	462,1549	688,676	0,4714329	0,7284474	413,7469	3,126776	0	-1024	-768	-1	-1	-1	-1	4	6	462	689						Untertest2.avi	0	880	547	72	111	-1	454	150	0	Content		390	578	13304883	2997204726
13321	09:18:27.500	00:00:13.321	799	-1024	-768	-1	-1	-1	-1	4	-1024	-768	-1	-1	-1	-1	4		0	0						Untertest2.avi	0	880	547	72	111				0	Content		-72	-111	13321252	2997221095
13338	09:18:27.517	00:00:13.338	800	-1024	-768	-1	-1	-1	-1	4	-1024	-768	-1	-1	-1	-1	4		0	0						Untertest2.avi	0	880	547	72	111				0	Content		-72	-111	13338003	2997237846
13355	09:18:27.534	00:00:13.354	801	-1024	-768	-1	-1	-1	-1	4	-1024	-768	-1	-1	-1	-1	4		0	0						Untertest2.avi	0	880	547	72	111				0	Content		-72	-111	13354690	2997254533
13371	09:18:27.550	00:00:13.371	802	-1024	-768	-1	-1	-1	-1	4	-1024	-768	-1	-1	-1	-1	4		0	0						Untertest2.avi	0	880	547	72	111				0	Content		-72	-111	13371358	2997271201
13388	09:18:27.567	00:00:13.388	803	-1024	-768	-1	-1	-1	-1	4	-1024	-768	-1	-1	-1	-1	4		0	0						Untertest2.avi	0	880	547	72	111				0	Content		-72	-111	13388000	2997287843
13404	09:18:27.583	00:00:13.404	804	-1024	-768	-1	-1	-1	-1	4	-1024	-768	-1	-1	-1	-1	4		0	0						Untertest2.avi	0	880	547	72	111				0	Content		-72	-111	13404134	2997303977
13421	09:18:27.600	00:00:13.420	805	-1024	-768	-1	-1	-1	-1	4	-1024	-768	-1	-1	-1	-1	4		0	0						Untertest2.avi	0	880	547	72	111				0	Content		-72	-111	13420878	2997320721
13438	09:18:27.617	00:00:13.437	806	-1024	-768	-1	-1	-1	-1	4	-1024	-768	-1	-1	-1	-1	4		0	0						Untertest2.avi	0	880	547	72	111				0	Content		-72	-111	13437547	2997337390
13454	09:18:27.633	00:00:13.454	807	-74,53937	720,4528	0,4714231	0,7231342	415,4602	2,291078	0	-1024	-768	-1	-1	-1	-1	4	7	-75	720						Untertest2.avi	0	880	547	72	111	337	582	100	0	Content		-147	609	13454248	2997354091
13471	09:18:27.650	00:00:13.471	808	444,6717	692,0823	0,4714559	0,7227313	413,6735	3,031544	0	-1024	-768	-1	-1	-1	-1	4	7	445	692						Untertest2.avi	0	880	547	72	111	337	582	100	0	Content		373	581	13471247	2997371090
13487	09:18:27.666	00:00:13.487	809	373,5545	694,4777	0,5174	0,7229559	389,4307	2,853075	0	-1024	-768	-1	-1	-1	-1	4	7	374	694						Untertest2.avi	0	880	547	72	111	337	582	100	0	Content		302	583	13487494	2997387337
13504	09:18:27.683	00:00:13.504	810	-1024	-768	-1	-1	-1	-1	4	-1024	-768	-1	-1	-1	-1	4	7	0	0						Untertest2.avi	0	880	547	72	111	337	582	100	0	Content		-72	-111	13504276	2997404119
13521	09:18:27.700	00:00:13.520	811	-1024	-768	-1	-1	-1	-1	4	-1024	-768	-1	-1	-1	-1	4	7	0	0						Untertest2.avi	0	880	547	72	111	337	582	100	0	Content		-72	-111	13520944	2997420787
13538	09:18:27.717	00:00:13.537	812	533,0747	649,6856	0,4935498	0,7210584	484,1157	3,545763	0	-1024	-768	-1	-1	-1	-1	4	7	533	650						Untertest2.avi	0	880	547	72	111	337	582	100	0	Content		461	539	13537815	2997437658
13555	09:18:27.734	00:00:13.554	813	649,8702	653,6425	0,4957253	0,7203808	483,9033	3,566695	0	353,0433	704,0919	0,386895	0,7958608	370,3557	2,663423	0	8	501	679						Untertest2.avi	0	880	547	72	111	382	559	216	0	Content		429	568	13554573	2997454416
13571	09:18:27.750	00:00:13.570	814	524,5862	647,7292	0,4956739	0,7195709	484,0477	3,579189	0	-1024	-768	-1	-1	-1	-1	4	8	525	648						Untertest2.avi	0	880	547	72	111	382	559	216	0	Content		453	537	13570693	2997470536
13588	09:18:27.767	00:00:13.587	815	506,9826	648,4202	0,4963576	0,7189376	483,6542	3,537252	0	351,1691	695,9229	0,3897109	0,7950836	369,2903	2,651752	0	8	429	672						Untertest2.avi	0	880	547	72	111	382	559	216	0	Content		357	561	13587764	2997487607
13605	09:18:27.784	00:00:13.604	816	560,9842	648,0067	0,4977761	0,7181948	483,6226	3,595648	0	353,357	693,1109	0,3885351	0,7943347	373,8805	2,717408	0	8	457	671						Untertest2.avi	0	880	547	72	111	382	559	216	0	Content		385	560	13604562	2997504405
13621	09:18:27.800	00:00:13.621	817	541,2997	645,2018	0,4984699	0,7175051	483,7477	3,64075	0	360,243	699,8555	0,387598	0,7937127	377,7383	2,784097	0	8	451	673						Untertest2.avi	0	880	547	72	111	382	559	216	0	Content		379	562	13621193	2997521036
13638	09:18:27.817	00:00:13.637	818	626,4378	646,6969	0,4997902	0,716998	483,4113	3,665574	0	349,6789	692,2357	0,3878042	0,7934072	378,1648	2,818955	0	8	488	669						Untertest2.avi	0	880	547	72	111	382	559	216	0	Content		416	558	13637941	2997537784
13654	09:18:27.833	00:00:13.654	819	562,0655	642,389	0,4991843	0,7168106	483,1512	3,6289	0	354,2981	701,2301	0,389159	0,7933569	375,4218	2,819773	0	8	458	672						Untertest2.avi	0	880	547	72	111	382	559	216	0	Content		386	561	13654387	2997554230
13671	09:18:27.850	00:00:13.671	820	607,5063	641,2378	0,499651	0,7168429	483,0217	3,685437	0	347,4604	699,1797	0,3879039	0,793554	378,0283	2,790457	0	8	477	670						Untertest2.avi	0	880	547	72	111	382	559	216	0	Content		405	559	13671012	2997570855
13688	09:18:27.867	00:00:13.687	821	629,569	648,5513	0,4997828	0,7171534	483,0309	3,76843	0	353,1265	695,037	0,388694	0,7941288	375,5563	2,793912	0	8	491	672						Untertest2.avi	0	880	547	72	111	382	559	216	0	Content		419	561	13687765	2997587608
13704	09:18:27.883	00:00:13.704	822	524,9073	642,0328	0,4982843	0,7177525	483,0678	3,663049	0	360,5002	692,4224	0,3873611	0,794933	377,3275	2,794046	0	8	443	667						Untertest2.avi	0	880	547	72	111	382	559	216	0	Content		371	556	13704443	2997604286
13721	09:18:27.900	00:00:13.721	823	495,0784	638,9315	0,4975602	0,7186186	482,8186	3,733891	0	353,5148	697,3607	0,3877217	0,7957641	375,3488	2,840895	0	8	424	668						Untertest2.avi	0	880	547	72	111	382	559	216	0	Content		352	557	13721068	2997620911
13738	09:18:27.917	00:00:13.737	824	523,4299	640,7178	0,4973949	0,7194975	482,5993	3,781486	0	346,576	700,1943	0,3875787	0,7965597	374,0292	2,800614	0	8	435	670						Untertest2.avi	0	880	547	72	111	382	559	216	0	Content		363	559	13737817	2997637660
13754	09:18:27.933	00:00:13.754	825	439,1421	642,1169	0,4961351	0,7199717	482,3293	3,734868	0	344,1034	681,7476	0,3766858	0,796762	397,6174	2,996391	0	8	392	662						Untertest2.avi	0	880	547	72	111	382	559	216	0	Content		320	551	13754262	2997654105
13771	09:18:27.950	00:00:13.771	826	362,8394	554,5438	0,4968992	0,7194492	482,3289	3,739824	0	254,123	609,1041	0,368601	0,7957426	418,5115	3,239064	0	9	308	582						Untertest2.avi	0	880	547	72	111	3	297	183	0	Content		236	471	13771012	2997670855
13788	09:18:27.967	00:00:13.787	827	256,5382	490,1959	0,497803	0,718697	482,1884	3,83943	0	156,0266	544,7892	0,3671217	0,7945563	424,5473	3,273978	0	9	206	517						Untertest2.avi	0	880	547	72	111	3	297	183	0	Content		134	406	13787638	2997687481
13804	09:18:27.983	00:00:13.804	828	156,1068	408,7398	0,4983191	0,7185012	482,4099	3,778613	0	52,6379	443,8738	0,3647056	0,7941369	432,7641	3,205425	0	9	104	426						Untertest2.avi	0	880	547	72	111	3	297	183	0	Content		32	315	13804440	2997704283
13821	09:18:28.000	00:00:13.821	829	119,6537	373,6383	0,4981649	0,718574	482,6609	3,791307	0	-2,568844	430,8995	0,3650751	0,7939072	431,1169	3,314477	0	9	59	402						Untertest2.avi	0	880	547	72	111	3	297	183	0	Content		-13	291	13821070	2997720913
13838	09:18:28.017	00:00:13.837	830	112,896	353,2048	0,4973643	0,7189645	482,5186	3,745842	0	-57,77559	417,9252	0,3633622	0,7942759	432,7007	3,305125	0	9	28	386						Untertest2.avi	0	880	547	72	111	3	297	183	0	Content		-44	275	13837691	2997737534
13854	09:18:28.033	00:00:13.854	831	84,17941	395,3514	0,495968	0,7191656	482,5198	3,964533	0	-1024	-768	-1	-1	-1	-1	4	9	84	395						Untertest2.avi	0	880	547	72	111	3	297	183	0	Content		12	284	13854263	2997754106
13871	09:18:28.050	00:00:13.870	832	178,5071	380,614	0,4966138	0,7202817	482,8434	3,900136	0	-24,39694	439,141	0,3591559	0,7947112	439,4489	3,48378	0	9	77	410						Untertest2.avi	0	880	547	72	111	3	297	183	0	Content		5	299	13870887	2997770730
13888	09:18:28.067	00:00:13.887	833	180,9684	390,3858	0,4960296	0,7206583	483,2268	3,919452	0	-33,18565	431,6927	0,3582852	0,7948997	439,4489	3,451028	0	9	74	411						Untertest2.avi	0	880	547	72	111	3	297	183	0	Content		2	300	13887638	2997787481
13904	09:18:28.083	00:00:13.904	834	118,9107	399,6953	0,4948997	0,7210094	483,0897	4,016601	0	-1024	-768	-1	-1	-1	-1	4	9	119	400						Untertest2.avi	0	880	547	72	111	3	297	183	0	Content		47	289	13904315	2997804158
13921	09:18:28.100	00:00:13.920	835	167,1605	390,2682	0,4950332	0,7215391	483,5233	3,977665	0	-31,87874	426,3493	0,3569375	0,794862	439,4489	3,622778	0	9	68	408						Untertest2.avi	0	880	547	72	111	3	297	183	0	Content		-4	297	13920943	2997820786
13938	09:18:28.117	00:00:13.937	836	179,265	390,8998	0,4946496	0,7217191	483,8269	3,995811	0	-46,82968	424,8079	0,3563164	0,7945475	439,4489	3,615166	0	9	66	408						Untertest2.avi	0	880	547	72	111	3	297	183	0	Content		-6	297	13937566	2997837409
13954	09:18:28.133	00:00:13.954	837	109,8005	390,5999	0,4937734	0,721616	484,0014	4,055362	0	-49,97081	412,7104	0,3555896	0,7940724	440,1053	3,641183	0	10	30	402						Untertest2.avi	0	880	547	72	111	-35	281	116	0	Content		-42	291	13954261	2997854104
13971	09:18:28.150	00:00:13.970	838	178,4077	392,6212	0,4942905	0,7214696	484,3326	4,00204	0	-42,28057	419,5781	0,3553874	0,7930394	440,1054	3,569234	0	10	68	406						Untertest2.avi	0	880	547	72	111	-35	281	116	0	Content		-4	295	13970886	2997870729
13988	09:18:28.167	00:00:13.987	839	117,4746	381,8594	0,4936371	0,7209339	484,4548	4,047902	0	-1024	-768	-1	-1	-1	-1	4	10	117	382						Untertest2.avi	0	880	547	72	111	-35	281	116	0	Content		45	271	13987511	2997887354
14004	09:18:28.183	00:00:14.004	840	104,1014	389,8803	0,4936832	0,7204409	484,7587	4,085154	0	-47,69806	339,2404	0,3371941	0,7903336	493,7336	4,038367	0	10	28	365						Untertest2.avi	0	880	547	72	111	-35	281	116	0	Content		-44	254	14004318	2997904161
14021	09:18:28.200	00:00:14.020	841	117,8246	374,652	0,4937186	0,7199576	485,3558	3,959685	0	-39,28154	332,0244	0,3370779	0,7890774	493,8158	3,934453	0	10	39	353						Untertest2.avi	0	880	547	72	111	-35	281	116	0	Content		-33	242	14020944	2997920787
14038	09:18:28.217	00:00:14.037	842	118,6447	386,7186	0,4937605	0,7194303	485,5819	4,029034	0	-46,11193	325,577	0,3368702	0,7881372	494,0991	3,958317	0	10	36	356						Untertest2.avi	0	880	547	72	111	-35	281	116	0	Content		-36	245	14037569	2997937412
14054	09:18:28.233	00:00:14.054	843	78,46571	456,7026	0,5082141	0,7193795	430,6035	3,529083	0	-45,09536	431,281	0,3571681	0,7873322	433,2632	3,493559	0	10	17	444						Untertest2.avi	0	880	547	72	111	-35	281	116	0	Content		-55	333	14054114	2997953957
14071	09:18:28.250	00:00:14.070	844	157,037	477,3614	0,479158	0,7184482	429,0125	3,474339	0	12,57512	433,5889	0,3270222	0,7863711	438,3946	3,49865	0	11	85	455						Untertest2.avi	0	880	547	72	111	-178	402	100	0	Content		13	344	14070739	2997970582
14087	09:18:28.266	00:00:14.087	845	-6,145465	595,6052	0,4938425	0,7185234	430,8882	2,828176	0	-206,1736	662,3729	0,336054	0,7854556	494,0991	2,557758	0	11	-106	629						Untertest2.avi	0	880	547	72	111	-178	402	100	0	Content		-178	518	14087488	2997987331
14104	09:18:28.283	00:00:14.104	846	-359,3792	693,2561	0,5081393	0,7184006	430,8882	2,412862	0	-1024	-768	-1	-1	-1	-1	4	11	-359	693						Untertest2.avi	0	880	547	72	111	-178	402	100	0	Content		-431	582	14104113	2998003956
14121	09:18:28.300	00:00:14.120	847	-1024	-768	-1	-1	-1	-1	4	-126,6269	512,6709	0,3363229	0,7836396	494,0991	3,15924	0	11	-127	513						Untertest2.avi	0	880	547	72	111	-178	402	100	0	Content		-199	402	14120735	2998020578
14137	09:18:28.316	00:00:14.137	848	-120,5342	589,0001	0,4939338	0,7171403	430,8882	2,774142	0	14,101	356,1617	0,3363705	0,7823716	494,0991	3,878792	0	11	-53	473						Untertest2.avi	0	880	547	72	111	-178	402	100	0	Content		-125	362	14137361	2998037204
14154	09:18:28.333	00:00:14.154	849	-125,2474	756,626	0,4794446	0,7164741	430,8882	2,416475	0	-111,5325	525,9638	0,3362594	0,7815599	494,0991	3,176866	0	11	-118	641						Untertest2.avi	0	880	547	72	111	-178	402	100	0	Content		-190	530	14154111	2998053954
14171	09:18:28.350	00:00:14.170	850	138,8485	471,5288	0,4795198	0,7164652	430,8882	3,267695	0	24,18526	354,3527	0,3361427	0,7810534	494,0991	3,767374	0	12	82	413						Untertest2.avi	0	880	547	72	111	13	255	333	0	Content		10	302	14170860	2998070703
14187	09:18:28.366	00:00:14.187	851	82,70139	463,4415	0,508579	0,7171875	430,8882	3,264917	0	-11,70719	355,5513	0,3367965	0,7810345	494,0991	3,652372	0	12	35	409						Untertest2.avi	0	880	547	72	111	13	255	333	0	Content		-37	298	14187483	2998087326
14204	09:18:28.383	00:00:14.204	852	-1024	-768	-1	-1	-1	-1	4	-1024	-768	-1	-1	-1	-1	4	12	0	0						Untertest2.avi	0	880	547	72	111	13	255	333	0	Content		-72	-111	14204077	2998103920
14221	09:18:28.400	00:00:14.220	853	-1024	-768	-1	-1	-1	-1	4	-1024	-768	-1	-1	-1	-1	4	12	0	0						Untertest2.avi	0	880	547	72	111	13	255	333	0	Content		-72	-111	14220746	2998120589
14237	09:18:28.416	00:00:14.237	854	93,14664	391,1513	0,4935549	0,7180449	487,771	3,626042	0	6,00571	333,1651	0,3354569	0,7813937	495,6078	3,571469	0	12	50	362						Untertest2.avi	0	880	547	72	111	13	255	333	0	Content		-22	251	14237308	2998137151
14254	09:18:28.433	00:00:14.254	855	176,5769	387,3973	0,4942778	0,718568	488,1092	3,500071	0	2,11699	347,847	0,3359397	0,7815752	495,9638	3,643557	0	12	89	368						Untertest2.avi	0	880	547	72	111	13	255	333	0	Content		17	257	14254058	2998153901
14271	09:18:28.450	00:00:14.270	856	163,9342	389,5111	0,4942181	0,7187074	488,0607	3,529341	0	11,71651	354,4389	0,3359029	0,7816098	496,0289	3,600427	0	12	88	372						Untertest2.avi	0	880	547	72	111	13	255	333	0	Content		16	261	14270700	2998170543
14287	09:18:28.466	00:00:14.287	857	166,1633	388,8811	0,4942589	0,7184404	488,3116	3,498385	0	4,879097	355,0468	0,3359073	0,7814669	496,0694	3,596272	0	12	86	372						Untertest2.avi	0	880	547	72	111	13	255	333	0	Content		14	261	14287307	2998187150
14304	09:18:28.483	00:00:14.304	858	167,3938	387,3738	0,4942743	0,7180693	488,3776	3,486817	0	7,459575	347,1155	0,3359235	0,7811735	496,1059	3,591011	0	12	87	367						Untertest2.avi	0	880	547	72	111	13	255	333	0	Content		15	256	14304061	2998203904
14321	09:18:28.500	00:00:14.320	859	154,9705	385,5255	0,4943163	0,7173157	488,3368	3,514216	0	14,63547	342,6744	0,335957	0,780609	496,1903	3,50965	0	12	85	364						Untertest2.avi	0	880	547	72	111	13	255	333	0	Content		13	253	14320692	2998220535
14337	09:18:28.516	00:00:14.337	860	153,5351	380,1878	0,4943447	0,7163591	488,4719	3,483727	0	9,831334	350,5794	0,3360488	0,7798717	496,4181	3,528861	0	12	82	365						Untertest2.avi	0	880	547	72	111	13	255	333	0	Content		10	254	14337308	2998237151
14354	09:18:28.533	00:00:14.354	861	160,8493	380,9211	0,4943908	0,7151499	488,551	3,439558	0	27,48706	353,9865	0,3361348	0,7791007	496,3351	3,48477	0	12	94	367						Untertest2.avi	0	880	547	72	111	13	255	333	0	Content		22	256	14354057	2998253900
14371	09:18:28.550	00:00:14.370	862	153,5031	379,1756	0,4943494	0,7140108	488,6957	3,441577	0	19,34075	355,4082	0,3361365	0,7783472	496,3127	3,501235	0	12	86	367						Untertest2.avi	0	880	547	72	111	13	255	333	0	Content		14	256	14370695	2998270538
14387	09:18:28.566	00:00:14.387	863	155,1339	380,9448	0,4941462	0,7127338	488,8042	3,433937	0	20,53895	348,8998	0,3359698	0,7777961	496,3577	3,478923	0	12	88	365						Untertest2.avi	0	880	547	72	111	13	255	333	0	Content		16	254	14387308	2998287151
14404	09:18:28.583	00:00:14.403	864	159,2575	375,3643	0,4936486	0,7116115	488,8094	3,439212	0	16,04506	346,5034	0,3355743	0,7773985	495,9039	3,447895	0	12	88	361						Untertest2.avi	0	880	547	72	111	13	255	333	0	Content		16	250	14403935	2998303778
14421	09:18:28.600	00:00:14.420	865	159,854	381,4695	0,4927832	0,7103456	488,9274	3,402151	0	4,910572	341,7726	0,3347688	0,7769264	495,9159	3,467796	0	12	82	362						Untertest2.avi	0	880	547	72	111	13	255	333	0	Content		10	251	14420558	2998320401
14437	09:18:28.616	00:00:14.437	866	158,464	382,4902	0,4916585	0,7090034	488,656	3,452618	0	16,79109	336,376	0,333783	0,7764176	495,9574	3,399527	0	12	88	359						Untertest2.avi	0	880	547	72	111	13	255	333	0	Content		16	248	14437188	2998337031
14454	09:18:28.633	00:00:14.453	867	151,0381	385,8381	0,4903542	0,707568	488,7987	3,355702	0	30,3338	357,6199	0,3327899	0,7758125	497,027	3,464669	0	12	91	372						Untertest2.avi	0	880	547	72	111	13	255	333	0	Content		19	261	14453936	2998353779
14471	09:18:28.650	00:00:14.470	868	153,6029	381,4505	0,4889573	0,7063281	488,8224	3,383013	0	3,66092	344,8126	0,3314142	0,7754422	496,1718	3,471196	0	12	79	363						Untertest2.avi	0	880	547	72	111	13	255	333	0	Content		7	252	14470560	2998370403
14487	09:18:28.666	00:00:14.487	869	104,2628	362,4806	0,4878393	0,7050712	488,4491	3,367478	0	-41,35195	309,232	0,3306985	0,7747185	495,6693	3,392438	0	12	31	336						Untertest2.avi	0	880	547	72	111	13	255	333	0	Content		-41	225	14487185	2998387028
14504	09:18:28.683	00:00:14.503	870	-22,14711	321,3105	0,4877268	0,703728	488,5359	3,408072	0	-186,7443	259,2865	0,3312989	0,7740086	496,3331	3,430979	0	13	-104	290						Untertest2.avi	0	880	547	72	111	-433	94	383	0	Content		-176	179	14503809	2998403652
14521	09:18:28.700	00:00:14.520	871	-155,1412	274,9897	0,4875345	0,7026553	488,5465	3,380882	0	-329,0822	208,2846	0,331669	0,7735341	496,3062	3,382482	0	13	-242	242						Untertest2.avi	0	880	547	72	111	-433	94	383	0	Content		-314	131	14520561	2998420404
14537	09:18:28.716	00:00:14.537	872	-234,5582	246,5373	0,486818	0,7021278	488,4116	3,312388	0	-439,4844	173,6037	0,3311395	0,7739584	496,17	3,369549	0	13	-337	210						Untertest2.avi	0	880	547	72	111	-433	94	383	0	Content		-409	99	14537182	2998437025
14554	09:18:28.733	00:00:14.553	873	-241,7943	249,8078	0,4850726	0,7018832	488,0929	3,298989	0	-454,0068	158,728	0,3294215	0,7747867	496,2779	3,373051	0	13	-348	204						Untertest2.avi	0	880	547	72	111	-433	94	383	0	Content		-420	93	14553811	2998453654
14570	09:18:28.749	00:00:14.570	874	-249,7666	258,1517	0,4831705	0,7022555	487,9519	3,358865	0	-449,4836	178,2022	0,3276457	0,7761154	496,2692	3,354865	0	13	-350	218						Untertest2.avi	0	880	547	72	111	-433	94	383	0	Content		-422	107	14570436	2998470279
14587	09:18:28.766	00:00:14.587	875	-254,8265	245,769	0,4811296	0,7029124	487,5416	3,343677	0	-450,0456	182,4475	0,3258364	0,7779482	495,8811	3,387796	0	13	-352	214						Untertest2.avi	0	880	547	72	111	-433	94	383	0	Content		-424	103	14587064	2998486907
14604	09:18:28.783	00:00:14.603	876	-251,165	250,5527	0,4790562	0,7037528	487,1935	3,33322	0	-456,6771	184,0931	0,3239814	0,7801215	495,7754	3,38013	0	13	-354	217						Untertest2.avi	0	880	547	72	111	-433	94	383	0	Content		-426	106	14603703	2998503546
14620	09:18:28.799	00:00:14.620	877	-266,5536	249,1568	0,4768056	0,7050686	487,0577	3,387457	0	-470,5089	160,696	0,3220099	0,7829705	495,2549	3,350844	0	13	-369	205						Untertest2.avi	0	880	547	72	111	-433	94	383	0	Content		-441	94	14620435	2998520278
14637	09:18:28.816	00:00:14.637	878	-262,0342	244,8422	0,4745889	0,7067486	486,6358	3,385038	0	-440,0723	180,1491	0,3202059	0,7862018	495,4058	3,443348	0	13	-351	212						Untertest2.avi	0	880	547	72	111	-433	94	383	0	Content		-423	101	14637066	2998536909
14654	09:18:28.833	00:00:14.653	879	-252,9737	239,0085	0,4723707	0,7087389	486,2838	3,318643	0	-472,2433	163,6381	0,3184002	0,7900717	495,1042	3,395899	0	13	-363	201						Untertest2.avi	0	880	547	72	111	-433	94	383	0	Content		-435	90	14653811	2998553654
14670	09:18:28.849	00:00:14.670	880	-244,553	252,6369	0,47012	0,711127	485,9371	3,361059	0	-473,481	172,4449	0,3165618	0,7944443	494,9237	3,403277	0	13	-359	213						Untertest2.avi	0	880	547	72	111	-433	94	383	0	Content		-431	102	14670438	2998570281
14687	09:18:28.866	00:00:14.687	881	-251,8092	236,6555	0,4678326	0,7137294	485,644	3,297399	0	-465,0136	163,4915	0,3147681	0,7991888	494,6683	3,386403	0	13	-358	200						Untertest2.avi	0	880	547	72	111	-433	94	383	0	Content		-430	89	14687185	2998587028
14704	09:18:28.883	00:00:14.703	882	-257,7745	235,6927	0,4657314	0,7162202	485,5638	3,308521	0	-486,6483	138,9382	0,3130369	0,8038459	494,8984	3,39039	0	13	-372	187						Untertest2.avi	0	880	547	72	111	-433	94	383	0	Content		-444	76	14703812	2998603655
14720	09:18:28.899	00:00:14.720	883	-240,634	235,5935	0,4638938	0,7179685	485,4152	3,347222	0	-530,1262	138,898	0,3116019	0,8072491	494,8984	3,38848	0	13	-385	187						Untertest2.avi	0	880	547	72	111	-433	94	383	0	Content		-457	76	14720437	2998620280
14737	09:18:28.916	00:00:14.737	884	-234,5114	240,7716	0,4622645	0,7181493	485,366	3,334785	0	-516,9217	151,6173	0,3104124	0,8090098	494,8984	3,37288	0	13	-376	196						Untertest2.avi	0	880	547	72	111	-433	94	383	0	Content		-448	85	14737187	2998637030
14754	09:18:28.933	00:00:14.753	885	-253,0266	250,4633	0,4610888	0,7183362	485,4734	3,335352	0	-502,0153	159,1656	0,3096374	0,8103368	494,8984	3,347522	0	13	-378	205						Untertest2.avi	0	880	547	72	111	-433	94	383	0	Content		-450	94	14753811	2998653654
14771	09:18:28.950	00:00:14.770	886	-251,173	242,9248	0,4602549	0,718558	485,7895	3,317142	0	-500,286	145,3544	0,3090392	0,8115599	494,8985	3,347547	0	13	-376	194						Untertest2.avi	0	880	547	72	111	-433	94	383	0	Content		-448	83	14770561	2998670404
14787	09:18:28.966	00:00:14.787	887	-251,0451	243,763	0,459693	0,7187485	486,0596	3,346516	0	-510,4096	141,7652	0,3087205	0,8126485	494,8985	3,333623	0	13	-381	193						Untertest2.avi	0	880	547	72	111	-433	94	383	0	Content		-453	82	14787183	2998687026
14804	09:18:28.983	00:00:14.803	888	-287,593	233,1901	0,4594052	0,7191368	486,0596	3,355234	0	-499,6687	143,3528	0,3085619	0,8135911	494,8985	3,296148	0	13	-394	188						Untertest2.avi	0	880	547	72	111	-433	94	383	0	Content		-466	77	14803810	2998703653
14821	09:18:29.000	00:00:14.820	889	-280,0139	229,6998	0,4592941	0,7192551	486,0596	3,285465	0	-527,2949	174,1771	0,3085783	0,8143716	494,8985	3,38186	0	13	-404	202						Untertest2.avi	0	880	547	72	111	-433	94	383	0	Content		-476	91	14820559	2998720402
14837	09:18:29.016	00:00:14.837	890	-294,5468	164,0985	0,4586048	0,7189623	486,1365	3,074608	0	-529,3431	175,1813	0,3298113	0,8152021	432,4871	3,368388	0	13	-412	170						Untertest2.avi	0	880	547	72	111	-433	94	383	0	Content		-484	59	14837183	2998737026
14854	09:18:29.033	00:00:14.853	891	-302,2254	241,5928	0,459363	0,7190543	486,1233	3,268631	0	-442,0915	301,1726	0,3300377	0,8155291	432,4872	2,935902	0	13	-372	271						Untertest2.avi	0	880	547	72	111	-433	94	383	0	Content		-444	160	14853808	2998753651
14870	09:18:29.049	00:00:14.870	892	-240,6046	254,7751	0,4593801	0,719107	486,1541	3,28239	0	-437,1875	306,0849	0,3300559	0,815947	432,4872	2,965735	0	13	-339	280						Untertest2.avi	0	880	547	72	111	-433	94	383	0	Content		-411	169	14870434	2998770277
14887	09:18:29.066	00:00:14.887	893	-233,6287	230,3947	0,4584792	0,7194569	486,2208	3,126875	0	-432,2835	310,9973	0,3278636	0,8165023	437,916	2,995568	0	14	-333	271						Untertest2.avi	0	880	547	72	111	-353	193	499	0	Content		-405	160	14887056	2998786899
14904	09:18:29.083	00:00:14.903	894	-191,7596	295,5754	0,4591026	0,7198204	486,3034	3,333455	0	-363,6532	288,4249	0,3278888	0,8167136	437,916	2,77459	0	14	-278	292						Untertest2.avi	0	880	547	72	111	-353	193	499	0	Content		-350	181	14903689	2998803532
14920	09:18:29.099	00:00:14.920	895	-190,4336	276,0184	0,4592131	0,7199066	486,2535	3,21099	0	-388,4688	303,6978	0,3280739	0,8167021	437,916	2,840477	0	14	-289	290						Untertest2.avi	0	880	547	72	111	-353	193	499	0	Content		-361	179	14920430	2998820273
14937	09:18:29.116	00:00:14.937	896	-312,4731	220,2134	0,4582051	0,7199391	486,1429	2,952871	0	-358,5441	297,5459	0,3275057	0,81679	440,0526	2,762844	0	14	-336	259						Untertest2.avi	0	880	547	72	111	-353	193	499	0	Content		-408	148	14937001	2998836844
14954	09:18:29.133	00:00:14.953	897	-192,1648	285,3558	0,45955	0,720238	486,0731	3,187639	0	-380,3398	318,9905	0,3276364	0,8168566	440,0526	2,789594	0	14	-286	302						Untertest2.avi	0	880	547	72	111	-353	193	499	0	Content		-358	191	14953684	2998853527
14970	09:18:29.149	00:00:14.970	898	-187,9944	282,6154	0,4596645	0,7204186	485,8389	3,157337	0	-242,008	277,3784	0,3093219	0,8168036	495,3176	2,927675	0	14	-215	280						Untertest2.avi	0	880	547	72	111	-353	193	499	0	Content		-287	169	14970433	2998870276
14987	09:18:29.166	00:00:14.987	899	-181,0365	231,2184	0,4591998	0,7204887	485,6355	2,787826	0	-441,8495	200,8618	0,3252864	0,8171025	447,0968	3,257529	0	14	-311	216						Untertest2.avi	0	880	547	72	111	-353	193	499	0	Content		-383	105	14987055	2998886898
15004	09:18:29.183	00:00:15.003	900	-167,6034	287,5104	0,4599866	0,7206744	485,6451	3,132896	0	-388,6023	314,1279	0,3254797	0,8172154	447,0969	2,818536	0	14	-278	301						Untertest2.avi	0	880	547	72	111	-353	193	499	0	Content		-350	190	15003627	2998903470
15020	09:18:29.199	00:00:15.020	901	-184,917	291,1901	0,4600824	0,7205462	485,6853	3,086918	0	-382,8702	321,5639	0,3255635	0,8171811	447,0969	2,843713	0	14	-284	306						Untertest2.avi	0	880	547	72	111	-353	193	499	0	Content		-356	195	15020430	2998920273
15037	09:18:29.216	00:00:15.037	902	-206,3451	294,3704	0,4600811	0,7200862	485,6871	3,149326	0	-391,578	313,1022	0,3255707	0,8168827	447,0969	2,882641	0	14	-299	304						Untertest2.avi	0	880	547	72	111	-353	193	499	0	Content		-371	193	15037055	2998936898
15054	09:18:29.233	00:00:15.053	903	-195,2201	386,4674	0,47571	0,7200714	427,5872	2,737749	0	-387,4439	312,9785	0,3255287	0,8167365	447,0969	2,831668	0	14	-291	350						Untertest2.avi	0	880	547	72	111	-353	193	499	0	Content		-363	239	15053680	2998953523
15070	09:18:29.249	00:00:15.070	904	-215,0815	381,2764	0,4756912	0,7197137	427,5872	2,750987	0	-406,2171	286,2407	0,3255339	0,8166048	447,0969	2,743096	0	14	-311	334						Untertest2.avi	0	880	547	72	111	-353	193	499	0	Content		-383	223	15070304	2998970147
15087	09:18:29.266	00:00:15.087	905	-199,6963	388,3184	0,4756116	0,7194255	427,5872	2,743098	0	-219,997	279,5212	0,3099016	0,8161498	494,8106	2,315597	0	14	-210	334						Untertest2.avi	0	880	547	72	111	-353	193	499	0	Content		-282	223	15087052	2998986895
15104	09:18:29.283	00:00:15.103	906	-198,545	387,205	0,4770521	0,719121	422,8676	2,749294	0	-433,6551	178,1611	0,3270098	0,8161086	443,1996	2,973223	0	14	-316	283						Untertest2.avi	0	880	547	72	111	-353	193	499	0	Content		-388	172	15103677	2999003520
15120	09:18:29.299	00:00:15.120	907	-212,8862	362,365	0,4770492	0,7188338	422,8677	2,659269	0	-388,7502	304,5204	0,3269618	0,8159445	443,1997	2,663729	0	14	-301	333						Untertest2.avi	0	880	547	72	111	-353	193	499	0	Content		-373	222	15120300	2999020143
15137	09:18:29.316	00:00:15.136	908	-177,181	267,8791	0,4601309	0,7182148	485,0451	2,980312	0	-405,6075	301,0034	0,3271257	0,8156437	443,1997	2,69514	0	14	-291	284						Untertest2.avi	0	880	547	72	111	-353	193	499	0	Content		-363	173	15136924	2999036767
15154	09:18:29.333	00:00:15.153	909	-232,0367	252,5523	0,4595471	0,7177913	484,7563	3,061749	0	-390,0388	297,4864	0,3274007	0,8153889	442,7892	2,726551	0	14	-311	275						Untertest2.avi	0	880	547	72	111	-353	193	499	0	Content		-383	164	15153676	2999053519
15170	09:18:29.349	00:00:15.170	910	-159,6944	285,0314	0,4601828	0,7176489	485,0574	2,96856	0	-379,8477	307,8199	0,3274052	0,8153382	442,7892	2,720596	0	14	-270	296						Untertest2.avi	0	880	547	72	111	-353	193	499	0	Content		-342	185	15170298	2999070141
15187	09:18:29.366	00:00:15.186	911	-187,9626	392,4731	0,4769551	0,7178908	422,661	2,619306	0	-382,1759	317,7045	0,3273149	0,8153162	442,7892	2,727142	0	14	-285	355						Untertest2.avi	0	880	547	72	111	-353	193	499	0	Content		-357	244	15186923	2999086766
15204	09:18:29.383	00:00:15.203	912	-175,9	412,7792	0,476669	0,7175726	423,8762	2,564557	0	-384,504	321,8323	0,3258048	0,8153334	447,2486	2,733687	0	14	-280	367						Untertest2.avi	0	880	547	72	111	-353	193	499	0	Content		-352	256	15203548	2999103391
15220	09:18:29.399	00:00:15.220	913	-161,4188	296,7236	0,4601029	0,7172015	484,8522	2,968589	0	-207,8838	301,3069	0,3103351	0,8151087	494,5471	2,794198	0	14	-185	299						Untertest2.avi	0	880	547	72	111	-353	193	499	0	Content		-257	188	15220172	2999120015
15237	09:18:29.416	00:00:15.236	914	-161,2096	289,0154	0,4601549	0,717124	484,9654	2,927961	0	-368,1485	308,3729	0,3260177	0,8153584	447,2487	2,716375	0	14	-265	299						Untertest2.avi	0	880	547	72	111	-353	193	499	0	Content		-337	188	15236864	2999136707
15254	09:18:29.433	00:00:15.253	915	-211,9667	228,0738	0,4594836	0,7169363	484,651	2,760832	0	-372,784	274,4354	0,3263668	0,8153883	446,35	2,760332	0	14	-292	251						Untertest2.avi	0	880	547	72	111	-353	193	499	0	Content		-364	140	15253544	2999153387
15270	09:18:29.449	00:00:15.270	916	-198,3415	311,6166	0,4601581	0,7168868	484,961	2,999723	0	-252,5355	304,2314	0,3105063	0,8151965	494,6033	2,789672	0	14	-225	308						Untertest2.avi	0	880	547	72	111	-353	193	499	0	Content		-297	197	15270168	2999170011
15286	09:18:29.465	00:00:15.286	917	-168,2869	309,4769	0,4600855	0,7167943	484,8585	2,953097	0	-387,337	298,5999	0,326446	0,8154907	446,3501	2,671908	0	14	-278	304						Untertest2.avi	0	880	547	72	111	-353	193	499	0	Content		-350	193	15286199	2999186042
15303	09:18:29.482	00:00:15.302	918	-187,3745	396,0709	0,4753947	0,7169451	427,7691	2,64749	0	-358,9691	328,3764	0,3264131	0,8156553	446,3501	2,702323	0	14	-273	362						Untertest2.avi	0	880	547	72	111	-353	193	499	0	Content		-345	251	15302823	2999202666
15319	09:18:29.498	00:00:15.319	919	-159,1176	293,9412	0,4598134	0,7166319	484,9585	2,973332	0	-369,8733	317,9818	0,3262369	0,8158894	446,3501	2,624244	0	14	-264	306						Untertest2.avi	0	880	547	72	111	-353	193	499	0	Content		-336	195	15319447	2999219290
15336	09:18:29.515	00:00:15.336	920	-188,5543	292,6757	0,4596075	0,7165209	484,9411	2,904986	0	-373,0647	331,8338	0,3260686	0,8160818	446,3501	2,756931	0	14	-281	312						Untertest2.avi	0	880	547	72	111	-353	193	499	0	Content		-353	201	15336070	2999235913
15353	09:18:29.532	00:00:15.352	921	-191,7666	386,647	0,4747465	0,7166978	427,7691	2,601943	0	-240,39	316,7413	0,3099576	0,8160622	494,5838	2,486856	0	14	-216	352						Untertest2.avi	0	880	547	72	111	-353	193	499	0	Content		-288	241	15352819	2999252662
15369	09:18:29.548	00:00:15.369	922	-175,1566	380,9958	0,4743162	0,7166836	427,7691	2,524564	0	-292,1981	269,1317	0,3095374	0,8164131	494,226	2,621694	0	14	-234	325						Untertest2.avi	0	880	547	72	111	-353	193	499	0	Content		-306	214	15369445	2999269288
15386	09:18:29.565	00:00:15.386	923	-203,9048	390,7678	0,473855	0,7165368	427,7691	2,674047	0	-319,9339	276,8912	0,3090913	0,8166113	494,5598	2,793213	0	15	-262	334						Untertest2.avi	0	880	547	72	111	-338	156	316	0	Content		-334	223	15386064	2999285907
15403	09:18:29.582	00:00:15.402	924	-276,4393	260,9439	0,4563199	0,7156684	484,6281	2,788199	0	-413,08	235,8333	0,3276927	0,8172132	437,1452	2,962986	0	15	-345	248						Untertest2.avi	0	880	547	72	111	-338	156	316	0	Content		-417	137	15402690	2999302533
15419	09:18:29.598	00:00:15.419	925	-177,1843	294,2271	0,4568096	0,7160465	485,4755	2,873027	0	-333,9377	247,4168	0,3076674	0,8171981	494,0955	2,936382	0	15	-256	271						Untertest2.avi	0	880	547	72	111	-338	156	316	0	Content		-328	160	15419311	2999319154
15436	09:18:29.615	00:00:15.436	926	-170,628	296,7377	0,4559666	0,7160284	484,3846	2,949279	0	-355,4472	246,9073	0,3066297	0,8175355	494,382	2,964203	0	15	-263	272						Untertest2.avi	0	880	547	72	111	-338	156	316	0	Content		-335	161	15436060	2999335903
15453	09:18:29.632	00:00:15.452	927	-208,77	298,7889	0,4541337	0,7157753	484,4419	2,990497	0	-371,3463	219,9783	0,3235809	0,8182534	440,1358	2,947773	0	15	-290	259						Untertest2.avi	0	880	547	72	111	-338	156	316	0	Content		-362	148	15452682	2999352525
15469	09:18:29.648	00:00:15.469	928	-168,1912	295,6089	0,4534227	0,7157309	484,8696	2,915841	0	-337,0832	234,0426	0,3042442	0,8183857	494,1557	2,893122	0	15	-253	265						Untertest2.avi	0	880	547	72	111	-338	156	316	0	Content		-325	154	15469312	2999369155
15486	09:18:29.665	00:00:15.486	929	-180,3661	297,3291	0,4519419	0,7156147	484,7019	2,911815	0	-371,2296	219,8807	0,3027992	0,8188962	493,5708	2,881301	0	15	-276	259						Untertest2.avi	0	880	547	72	111	-338	156	316	0	Content		-348	148	15486055	2999385898
15503	09:18:29.682	00:00:15.502	930	-178,8328	285,6029	0,4505403	0,7154735	484,7309	2,898405	0	-368,3281	224,9182	0,301461	0,8192539	493,965	2,89128	0	15	-274	255						Untertest2.avi	0	880	547	72	111	-338	156	316	0	Content		-346	144	15502681	2999402524
15519	09:18:29.698	00:00:15.519	931	-169,2156	299,837	0,4491393	0,7151032	484,7073	2,939455	0	-344,2621	231,1104	0,3000638	0,8194644	493,3667	2,94117	0	15	-257	265						Untertest2.avi	0	880	547	72	111	-338	156	316	0	Content		-329	154	15519430	2999419273
15536	09:18:29.715	00:00:15.536	932	-166,5085	298,9375	0,4478272	0,7149342	484,8139	2,927062	0	-372,84	223,3493	0,2987049	0,8197258	493,3174	2,992352	0	15	-270	261						Untertest2.avi	0	880	547	72	111	-338	156	316	0	Content		-342	150	15536052	2999435895
15553	09:18:29.732	00:00:15.552	933	-173,6357	293,1386	0,446554	0,7147012	484,6269	2,885199	0	-277,0569	335,1547	0,28894	0,8195872	440,1359	2,708118	0	15	-225	314						Untertest2.avi	0	880	547	72	111	-338	156	316	0	Content		-297	203	15552676	2999452519
15569	09:18:29.748	00:00:15.569	934	-177,855	293,2856	0,445349	0,7145741	484,7171	2,914494	0	-358,4757	226,3259	0,2961926	0,8198991	493,1098	2,923235	0	15	-268	260						Untertest2.avi	0	880	547	72	111	-338	156	316	0	Content		-340	149	15569300	2999469143
15586	09:18:29.765	00:00:15.585	935	-175,6761	296,3861	0,4442252	0,7144285	484,5966	2,939103	0	-352,717	217,1701	0,2950228	0,820092	492,8557	2,910673	0	15	-264	257						Untertest2.avi	0	880	547	72	111	-338	156	316	0	Content		-336	146	15585923	2999485766
15603	09:18:29.782	00:00:15.602	936	-181,0527	299,4939	0,4431907	0,7145149	484,7724	2,938761	0	-376,0675	238,6403	0,2938966	0,8203991	492,8245	2,986188	0	15	-279	269						Untertest2.avi	0	880	547	72	111	-338	156	316	0	Content		-351	158	15602548	2999502391
15619	09:18:29.798	00:00:15.619	937	-165,0893	289,3633	0,4423041	0,7147669	484,7046	2,887689	0	-377,0726	248,6454	0,2929567	0,8208727	492,9727	3,004079	0	15	-271	269						Untertest2.avi	0	880	547	72	111	-338	156	316	0	Content		-343	158	15619301	2999519144
15636	09:18:29.815	00:00:15.635	938	-184,4462	290,3303	0,4414791	0,7152607	484,6141	2,879004	0	-356,3676	252,3798	0,2921516	0,8214135	492,7961	2,94061	0	15	-270	271						Untertest2.avi	0	880	547	72	111	-338	156	316	0	Content		-342	160	15635920	2999535763
15653	09:18:29.832	00:00:15.652	939	-164,8344	281,8086	0,4407999	0,7157612	484,4617	2,799961	0	-390,3572	224,0052	0,2914113	0,8221477	492,6068	2,940593	0	15	-278	253						Untertest2.avi	0	880	547	72	111	-338	156	316	0	Content		-350	142	15652542	2999552385
15669	09:18:29.848	00:00:15.669	940	-130,2923	323,9376	0,439769	0,716984	484,9166	2,834293	0	-273,4835	261,3746	0,2904114	0,8235991	492,8615	2,919205	0	15	-202	293						Untertest2.avi	0	880	547	72	111	-338	156	316	0	Content		-274	182	15669166	2999569009
15686	09:18:29.865	00:00:15.685	941	-60,1624	407,7271	0,4378883	0,719184	484,6622	2,931784	0	-195,7655	351,3332	0,2889413	0,8255274	492,9805	2,890244	0	15	-128	380						Untertest2.avi	0	880	547	72	111	-338	156	316	0	Content		-200	269	15685789	2999585632
15703	09:18:29.882	00:00:15.702	942	57,31622	485,6445	0,4361424	0,7212132	484,8856	2,958112	0	-118,9946	436,6975	0,2877578	0,8274189	493,1175	2,893603	0	16	-31	461						Untertest2.avi	0	880	547	72	111	57	565	483	0	Content		-103	350	15702537	2999602380
15719	09:18:29.898	00:00:15.719	943	125,1748	555,9047	0,4345537	0,7234227	485,0259	2,913486	0	-29,7456	501,4827	0,2867618	0,8291698	493,1176	2,855059	0	16	48	529						Untertest2.avi	0	880	547	72	111	57	565	483	0	Content		-24	418	15719160	2999619003
15736	09:18:29.915	00:00:15.735	944	120,0601	632,7833	0,4331435	0,7254072	485,2463	2,951382	0	-40,66417	557,429	0,285763	0,8312739	492,8207	2,996138	0	16	40	595						Untertest2.avi	0	880	547	72	111	57	565	483	0	Content		-32	484	15735910	2999635753
15753	09:18:29.932	00:00:15.752	945	232,9634	669,7528	0,4318897	0,7272571	485,0014	2,905277	0	43,93085	610,0439	0,2850083	0,8329555	493,0129	2,944858	0	16	138	640						Untertest2.avi	0	880	547	72	111	57	565	483	0	Content		66	529	15752657	2999652500
15769	09:18:29.948	00:00:15.769	946	256,901	692,7053	0,4310045	0,7283158	485,1762	2,927204	0	23,22462	630,6985	0,2843665	0,8341734	492,9487	2,95359	0	16	140	662						Untertest2.avi	0	880	547	72	111	57	565	483	0	Content		68	551	15769279	2999669122
15786	09:18:29.965	00:00:15.785	947	289,0791	707,3885	0,4306414	0,7285652	485,4625	2,878378	0	4,997191	621,9044	0,2838866	0,8349699	492,9818	2,858503	0	16	147	665						Untertest2.avi	0	880	547	72	111	57	565	483	0	Content		75	554	15785901	2999685744
15803	09:18:29.982	00:00:15.802	948	281,8585	697,4108	0,4301514	0,7288727	485,362	2,937199	0	29,56006	620,7386	0,2834363	0,8356056	492,9818	2,930522	0	16	156	659						Untertest2.avi	0	880	547	72	111	57	565	483	0	Content		84	548	15802525	2999702368
15819	09:18:29.998	00:00:15.819	949	206,6663	699,6403	0,4289162	0,7289566	485,0288	2,947332	0	25,70198	650,498	0,274823	0,8363434	439,6091	2,629925	0	16	116	675						Untertest2.avi	0	880	547	72	111	57	565	483	0	Content		44	564	15819273	2999719116
15836	09:18:30.015	00:00:15.835	950	195,8111	697,8096	0,428405	0,7290635	485,0749	2,936184	0	4,099962	646,9643	0,274088	0,8370318	437,7787	2,659936	0	16	100	672						Untertest2.avi	0	880	547	72	111	57	565	483	0	Content		28	561	15835897	2999735740
15853	09:18:30.032	00:00:15.852	951	267,0052	713,6115	0,4285754	0,7289707	485,1544	2,952695	0	0,7978052	648,5814	0,2735619	0,8377045	437,2586	2,677692	0	16	134	681						Untertest2.avi	0	880	547	72	111	57	565	483	0	Content		62	570	15852519	2999752362
15869	09:18:30.048	00:00:15.869	952	271,4637	702,1451	0,4279482	0,728958	485,0136	2,959121	0	3,811286	641,8599	0,2730916	0,838329	437,1953	2,667012	0	16	138	672						Untertest2.avi	0	880	547	72	111	57	565	483	0	Content		66	561	15869270	2999769113
15886	09:18:30.065	00:00:15.885	953	254,9162	699,184	0,4272633	0,7290432	485,2216	2,965688	0	2,553928	639,1425	0,2725402	0,8388759	437,1953	2,553157	0	16	129	669						Untertest2.avi	0	880	547	72	111	57	565	483	0	Content		57	558	15885892	2999785735
15903	09:18:30.082	00:00:15.902	954	281,2163	705,3723	0,4265456	0,7289472	485,2514	2,951046	0	0,6900594	647,0803	0,2720681	0,8392655	437,1953	2,635393	0	16	141	676						Untertest2.avi	0	880	547	72	111	57	565	483	0	Content		69	565	15902517	2999802360
15919	09:18:30.098	00:00:15.919	955	231,1934	708,8688	0,425173	0,728834	484,9583	2,906693	0	9,355587	645,4222	0,2715235	0,839937	437,5394	2,592489	0	16	120	677						Untertest2.avi	0	880	547	72	111	57	565	483	0	Content		48	566	15919141	2999818984
15936	09:18:30.115	00:00:15.935	956	202,2848	711,7428	0,4250306	0,7287955	484,9402	2,922474	0	-21,26203	644,4697	0,2709046	0,8405234	437,5395	2,651053	0	16	91	678						Untertest2.avi	0	880	547	72	111	57	565	483	0	Content		19	567	15935888	2999835731
15953	09:18:30.132	00:00:15.952	957	216,9349	704,1545	0,423741	0,7287186	484,8476	3,001603	0	-13,80707	649,7593	0,2704234	0,8411166	438,1927	2,636993	0	16	102	677						Untertest2.avi	0	880	547	72	111	57	565	483	0	Content		30	566	15952512	2999852355
15969	09:18:30.148	00:00:15.969	958	192,4975	716,0422	0,4236383	0,7286791	485,096	2,939063	0	-32,89224	643,1786	0,2699215	0,8416054	438,1927	2,669247	0	16	80	680						Untertest2.avi	0	880	547	72	111	57	565	483	0	Content		8	569	15969136	2999868979
15986	09:18:30.165	00:00:15.985	959	286,1637	710,1292	0,4230632	0,7287483	485,1315	2,963329	0	9,669274	637,7269	0,2694939	0,8422127	438,1927	2,565835	0	16	148	674						Untertest2.avi	0	880	547	72	111	57	565	483	0	Content		76	563	15985882	2999885725
16003	09:18:30.182	00:00:16.002	960	198,309	703,7835	0,4218548	0,7287123	485,0909	3,012594	0	-14,9298	645,4628	0,2680327	0,8428592	431,6393	2,660206	0	16	92	675						Untertest2.avi	0	880	547	72	111	57	565	483	0	Content		20	564	16002507	2999902350
16019	09:18:30.198	00:00:16.018	961	177,7731	697,5637	0,4220615	0,7289363	485,209	3,038676	0	-28,86403	644,6784	0,2677214	0,8434731	431,6393	2,638067	0	16	74	671						Untertest2.avi	0	880	547	72	111	57	565	483	0	Content		2	560	16018506	2999918349
16035	09:18:30.214	00:00:16.035	962	283,0318	710,8534	0,4215947	0,729112	485,2964	2,970344	0	-16,72091	644,9496	0,2674613	0,8440077	431,6393	2,685844	0	16	133	678						Untertest2.avi	0	880	547	72	111	57	565	483	0	Content		61	567	16035129	2999934972
16052	09:18:30.231	00:00:16.051	963	209,9933	716,9149	0,4203176	0,7292786	485,0053	2,838431	0	-2,389776	642,5385	0,2674383	0,8448093	433,0241	2,64956	0	16	104	680						Untertest2.avi	0	880	547	72	111	57	565	483	0	Content		32	569	16051753	2999951596
16069	09:18:30.248	00:00:16.069	964	254,608	730,2584	0,4209377	0,7294968	485,0992	3,033399	0	-20,91468	630,0178	0,2672837	0,845343	433,0241	2,695658	0	16	117	680						Untertest2.avi	0	880	547	72	111	57	565	483	0	Content		45	569	16069128	2999968971
16086	09:18:30.265	00:00:16.085	965	285,1835	713,6446	0,4207156	0,7298367	485,1574	3,007081	0	-13,53389	638,3525	0,2672288	0,8458875	433,0241	2,736261	0	16	136	676						Untertest2.avi	0	880	547	72	111	57	565	483	0	Content		64	565	16085750	2999985593
16102	09:18:30.281	00:00:16.102	966	238,9588	720,238	0,4201519	0,7300543	485,0229	3,012151	0	0,2429436	634,0969	0,2667384	0,8467844	430,4752	2,663377	0	16	120	677						Untertest2.avi	0	880	547	72	111	57	565	483	0	Content		48	566	16102375	3000002218
16118	09:18:30.297	00:00:16.118	967	315,0132	716,8481	0,4202516	0,7305077	485,0229	3,080364	0	6,59025	636,6885	0,2666409	0,8477178	430,4752	2,592591	0	16	161	677						Untertest2.avi	0	880	547	72	111	57	565	483	0	Content		89	566	16118497	3000018340
16135	09:18:30.314	00:00:16.135	968	289,572	720,1034	0,4200666	0,7313223	485,499	3,024786	0	-30,08301	633,2264	0,2665252	0,8488004	430,4752	2,748111	0	16	130	677						Untertest2.avi	0	880	547	72	111	57	565	483	0	Content		58	566	16135118	3000034961
16152	09:18:30.331	00:00:16.151	969	309,3618	782,0958	0,4179867	0,7331904	485,3524	3,034534	0	81,46172	685,2661	0,2670647	0,8508552	440,2671	2,773882	0	16	195	734						Untertest2.avi	0	880	547	72	111	57	565	483	0	Content		123	623	16151738	3000051581
16169	09:18:30.348	00:00:16.168	970	-1024	-768	-1	-1	-1	-1	4	197,7072	754,4845	0,2657518	0,8529599	440,2671	2,765523	0	16	198	754						Untertest2.avi	0	880	547	72	111	57	565	483	0	Content		126	643	16168990	3000068833
16185	09:18:30.364	00:00:16.185	971	-1024	-768	-1	-1	-1	-1	4	224,8522	756,3148	0,2651282	0,8543732	440,2671	2,802944	0	17	225	756						Untertest2.avi	0	880	547	72	111	210	679	467	0	Content		153	645	16185112	3000084955
16202	09:18:30.381	00:00:16.202	972	538,3314	844,7328	0,4173459	0,7356488	485,9279	3,10143	0	233,3456	751,5065	0,2640778	0,8554479	435,2436	2,74572	0	17	386	798						Untertest2.avi	0	880	547	72	111	210	679	467	0	Content		314	687	16202364	3000102207
16218	09:18:30.397	00:00:16.218	973	-1024	-768	-1	-1	-1	-1	4	241,4397	759,7798	0,2638147	0,8563849	435,2437	2,733535	0	17	241	760						Untertest2.avi	0	880	547	72	111	210	679	467	0	Content		169	649	16218483	3000118326
16236	09:18:30.415	00:00:16.235	974	-1024	-768	-1	-1	-1	-1	4	238,0379	767,7013	0,2635905	0,8571478	435,2437	2,739647	0	17	238	768						Untertest2.avi	0	880	547	72	111	210	679	467	0	Content		166	657	16235605	3000135448
16252	09:18:30.431	00:00:16.252	975	470,0283	826,448	0,4166739	0,7366186	485,654	3,156184	0	248,3327	759,799	0,2632144	0,8580042	434,3037	2,729226	0	17	359	793						Untertest2.avi	0	880	547	72	111	210	679	467	0	Content		287	682	16252229	3000152072
16269	09:18:30.448	00:00:16.268	976	486,1974	850,436	0,4161482	0,7368658	485,6931	3,000527	0	248,772	766,9759	0,2631672	0,8587002	435,3416	2,751475	0	17	367	809						Untertest2.avi	0	880	547	72	111	210	679	467	0	Content		295	698	16268851	3000168694
16285	09:18:30.464	00:00:16.285	977	443,4966	840,9999	0,4158369	0,737055	485,6296	3,089972	0	243,9127	767,453	0,2628913	0,8592976	434,6901	2,726726	0	17	344	804						Untertest2.avi	0	880	547	72	111	210	679	467	0	Content		272	693	16285222	3000185065
16302	09:18:30.481	00:00:16.302	978	367,0428	822,1293	0,4148392	0,7371198	485,7361	3,074273	0	244,3965	755,5255	0,2623881	0,8597423	432,4303	2,794827	0	17	306	789						Untertest2.avi	0	880	547	72	111	210	679	467	0	Content		234	678	16302222	3000202065
16318	09:18:30.497	00:00:16.318	979	310,1498	796,4053	0,4346835	0,7374936	422,4083	2,729156	0	254,4144	774,9083	0,2622174	0,8602051	431,9883	2,72601	0	17	282	786						Untertest2.avi	0	880	547	72	111	210	679	467	0	Content		210	675	16318346	3000218189
16336	09:18:30.515	00:00:16.335	980	294,5592	795,2773	0,4354595	0,7376695	419,8235	2,769747	0	252,813	773,1337	0,2620581	0,8605721	431,515	2,750814	0	17	274	784						Untertest2.avi	0	880	547	72	111	210	679	467	0	Content		202	673	16335714	3000235557
16352	09:18:30.531	00:00:16.352	981	310,3155	821,3711	0,4353621	0,7376738	420,0854	2,806163	0	272,6747	773,7025	0,2620327	0,8609281	431,4628	2,74994	0	17	291	798						Untertest2.avi	0	880	547	72	111	210	679	467	0	Content		219	687	16352338	3000252181
16369	09:18:30.548	00:00:16.368	982	299,2309	798,1852	0,4352953	0,7377126	420,2957	2,843813	0	267,489	773,7621	0,2620687	0,8612261	431,4112	2,799226	0	17	283	786						Untertest2.avi	0	880	547	72	111	210	679	467	0	Content		211	675	16368961	3000268804
16385	09:18:30.564	00:00:16.384	983	296,9796	822,4913	0,4352233	0,7377471	420,5646	2,839424	0	262,2602	776,0242	0,2620822	0,8614182	430,81	2,834187	0	17	280	799						Untertest2.avi	0	880	547	72	111	210	679	467	0	Content		208	688	16384962	3000284805
16402	09:18:30.581	00:00:16.401	984	280,1362	800,753	0,4359475	0,7377443	418,6151	2,886294	0	272,9651	780,2097	0,262011	0,8617961	429,6367	2,806587	0	17	277	790						Untertest2.avi	0	880	547	72	111	210	679	467	0	Content		205	679	16401710	3000301553
16418	09:18:30.597	00:00:16.418	985	285,6626	801,819	0,4357297	0,7377794	419,3729	2,846167	0	256,1057	765,6617	0,2621184	0,8619904	429,4063	2,84109	0	17	271	784						Untertest2.avi	0	880	547	72	111	210	679	467	0	Content		199	673	16418334	3000318177
16436	09:18:30.615	00:00:16.435	986	288,7673	797,0364	0,4343417	0,7377838	423,7322	2,869238	0	263,771	781,3992	0,2623324	0,862183	429,7265	2,835111	0	17	276	789						Untertest2.avi	0	880	547	72	111	210	679	467	0	Content		204	678	16435579	3000335422
16452	09:18:30.631	00:00:16.452	987	292,5544	801,1962	0,4343492	0,7379014	423,9296	2,834451	0	268,0642	783,8619	0,262158	0,8622984	427,5881	2,854684	0	17	280	793						Untertest2.avi	0	880	547	72	111	210	679	467	0	Content		208	682	16452203	3000352046
16469	09:18:30.648	00:00:16.468	988	291,584	802,6105	0,4350718	0,7378529	422,1177	2,804528	0	274,1548	786,2501	0,2624503	0,8625067	428,5775	2,848478	0	17	283	794						Untertest2.avi	0	880	547	72	111	210	679	467	0	Content		211	683	16468824	3000368667
16485	09:18:30.664	00:00:16.484	989	298,4424	812,8926	0,4351111	0,7378653	422,1955	2,918923	0	272,0662	781,6276	0,2626235	0,8627419	428,5788	2,877459	0	17	285	797						Untertest2.avi	0	880	547	72	111	210	679	467	0	Content		213	686	16484948	3000384791
16502	09:18:30.681	00:00:16.501	990	296,811	813,8652	0,4348468	0,7378867	423,0964	2,966325	0	280,2057	782,0004	0,2623886	0,863	426,2497	2,894414	0	17	289	798						Untertest2.avi	0	880	547	72	111	210	679	467	0	Content		217	687	16501581	3000401424
16518	09:18:30.697	00:00:16.518	991	279,3039	803,8605	0,434949	0,7379	422,9248	3,034911	0	280,4743	778,3479	0,2629599	0,8633026	428,8065	2,915665	0	17	280	791						Untertest2.avi	0	880	547	72	111	210	679	467	0	Content		208	680	16518321	3000418164
16535	09:18:30.714	00:00:16.535	992	260,4479	790,8565	0,4350844	0,7379718	422,6266	3,028301	0	268,571	773,7297	0,2630194	0,8636092	428,5896	2,95024	0	17	265	782						Untertest2.avi	0	880	547	72	111	210	679	467	0	Content		193	671	16535443	3000435286
16552	09:18:30.731	00:00:16.552	993	289,8227	804,8362	0,4353527	0,737968	421,8972	2,926834	0	283,1862	778,1158	0,2627788	0,8639234	426,3919	2,949	0	17	287	791						Untertest2.avi	0	880	547	72	111	210	679	467	0	Content		215	680	16552191	3000452034
16569	09:18:30.748	00:00:16.568	994	290,4159	807,2698	0,4346235	0,7379395	424,1786	3,030465	0	273,5132	773,5066	0,2631598	0,8642795	428,3844	2,984374	0	17	282	790						Untertest2.avi	0	880	547	72	111	210	679	467	0	Content		210	679	16568813	3000468656
16585	09:18:30.764	00:00:16.584	995	277,5815	804,8949	0,435234	0,7378874	422,1862	3,012075	0	274,423	768,7648	0,263371	0,8645141	429,2467	3,009958	0	17	276	787						Untertest2.avi	0	880	547	72	111	210	679	467	0	Content		204	676	16584810	3000484653
16602	09:18:30.781	00:00:16.601	996	294,8031	803,1132	0,4350166	0,7378703	422,7097	2,991192	0	273,3592	769,2032	0,2637733	0,8648112	431,5156	3,05321	0	17	284	786						Untertest2.avi	0	880	547	72	111	210	679	467	0	Content		212	675	16601558	3000501401
16618	09:18:30.797	00:00:16.618	997	287,7873	805,397	0,4349483	0,7378698	422,7882	3,054406	0	276,3699	775,0911	0,2640201	0,8649882	432,7837	3,045508	0	17	282	790						Untertest2.avi	0	880	547	72	111	210	679	467	0	Content		210	679	16618181	3000518024
16635	09:18:30.814	00:00:16.635	998	265,7981	782,5851	0,4340781	0,7377232	426,3641	3,043626	0	231,5641	761,7145	0,2650043	0,8646886	434,9574	3,138761	0	17	249	772						Untertest2.avi	0	880	547	72	111	210	679	467	0	Content		177	661	16635440	3000535283
16652	09:18:30.831	00:00:16.652	999	176,0875	757,0006	0,4348275	0,7371398	427,0336	3,142523	0	105,7683	725,5011	0,2675627	0,8637668	440,6118	3,199264	0	18	141	741						Untertest2.avi	0	880	547	72	111	-179	596	849	0	Content		69	630	16652055	3000551898
16669	09:18:30.848	00:00:16.668	1000	98,60679	732,3628	0,4351898	0,7368438	428,6951	3,157697	0	-17,64267	683,0897	0,2691557	0,8630399	438,6921	3,184881	0	18	40	708						Untertest2.avi	0	880	547	72	111	-179	596	849	0	Content		-32	597	16668802	3000568645
16685	09:18:30.864	00:00:16.684	1001	53,63748	737,0309	0,4351236	0,7369131	430,9166	3,132712	0	-122,5092	664,3312	0,2710241	0,86282	441,5295	3,261974	0	18	-34	701						Untertest2.avi	0	880	547	72	111	-179	596	849	0	Content		-106	590	16684801	3000584644
16701	09:18:30.880	00:00:16.701	1002	21,12317	745,3669	0,4355519	0,7370802	429,8924	3,213598	0	-190,8256	650,797	0,2710479	0,8629549	438,4427	3,279736	0	18	-85	698						Untertest2.avi	0	880	547	72	111	-179	596	849	0	Content		-157	587	16701422	3000601265
16718	09:18:30.897	00:00:16.718	1003	23,45967	755,348	0,4368958	0,7370728	425,0774	3,155051	0	-192,3163	637,5151	0,2713385	0,8630532	440,8857	3,287477	0	18	-84	696						Untertest2.avi	0	880	547	72	111	-179	596	849	0	Content		-156	585	16718043	3000617886
16735	09:18:30.914	00:00:16.735	1004	37,89067	757,2628	0,4360608	0,7371963	426,9452	3,1833	0	-213,0258	636,674	0,2715164	0,8630748	442,7718	3,319896	0	18	-88	697						Untertest2.avi	0	880	547	72	111	-179	596	849	0	Content		-160	586	16735292	3000635135
16752	09:18:30.931	00:00:16.751	1005	31,0846	766,6097	0,4366311	0,7371021	424,6177	3,236551	0	-218,7041	631,8506	0,2712955	0,8631675	442,3326	3,279651	0	18	-94	699						Untertest2.avi	0	880	547	72	111	-179	596	849	0	Content		-166	588	16751913	3000651756
16769	09:18:30.948	00:00:16.768	1006	38,8777	752,9428	0,4339293	0,7370813	432,6011	3,242638	0	-207,7064	634,6921	0,2707587	0,8631769	439,8747	3,288478	0	18	-84	694						Untertest2.avi	0	880	547	72	111	-179	596	849	0	Content		-156	583	16768670	3000668513
16785	09:18:30.964	00:00:16.784	1007	46,41254	765,7657	0,4353386	0,7370598	428,0018	3,216672	0	-215,4936	634,5375	0,2711892	0,8629336	442,9014	3,28835	0	18	-85	700						Untertest2.avi	0	880	547	72	111	-179	596	849	0	Content		-157	589	16784670	3000684513
16801	09:18:30.980	00:00:16.801	1008	51,84752	761,1935	0,4349749	0,7369928	429,2287	3,215204	0	-222,9943	632,9985	0,2711066	0,8627856	442,5194	3,36093	0	18	-86	697						Untertest2.avi	0	880	547	72	111	-179	596	849	0	Content		-158	586	16801404	3000701247
16818	09:18:30.997	00:00:16.818	1009	34,70587	769,5552	0,4362424	0,7369792	425,6843	3,201405	0	-203,3938	632,7794	0,2709539	0,8626642	441,3887	3,303419	0	18	-84	701						Untertest2.avi	0	880	547	72	111	-179	596	849	0	Content		-156	590	16818028	3000717871
16835	09:18:31.014	00:00:16.835	1010	44,02213	765,8242	0,4354019	0,7369609	428,6631	3,251742	0	-240,2469	632,3304	0,2707742	0,8625678	440,106	3,284984	0	18	-98	699						Untertest2.avi	0	880	547	72	111	-179	596	849	0	Content		-170	588	16835278	3000735121
16852	09:18:31.031	00:00:16.851	1011	47,61491	766,6221	0,435807	0,7369238	427,686	3,25856	0	-215,8864	634,8489	0,27065	0,8624679	439,2703	3,258449	0	18	-84	701						Untertest2.avi	0	880	547	72	111	-179	596	849	0	Content		-156	590	16851899	3000751742
16869	09:18:31.048	00:00:16.868	1012	55,50607	769,9026	0,4351855	0,7369153	429,7216	3,220569	0	-230,922	631,7977	0,2706781	0,8621968	439,4908	3,304888	0	18	-88	701						Untertest2.avi	0	880	547	72	111	-179	596	849	0	Content		-160	590	16868522	3000768365
16885	09:18:31.064	00:00:16.884	1013	40,33762	757,3195	0,4352064	0,7369115	429,6554	3,27388	0	-221,5277	636,2929	0,2706579	0,8620884	439,7071	3,330517	0	18	-91	697						Untertest2.avi	0	880	547	72	111	-179	596	849	0	Content		-163	586	16884656	3000784499
16901	09:18:31.080	00:00:16.901	1014	36,3459	760,6492	0,4352131	0,7368377	429,3611	3,266516	0	-230,8203	628,4061	0,2704181	0,8620065	438,8302	3,308141	0	18	-97	695						Untertest2.avi	0	880	547	72	111	-179	596	849	0	Content		-169	584	16901267	3000801110
16918	09:18:31.097	00:00:16.918	1015	46,40959	766,527	0,4361043	0,7366217	426,1662	3,230777	0	-227,6188	633,1789	0,2706381	0,8618533	441,3788	3,305142	0	18	-91	700						Untertest2.avi	0	880	547	72	111	-179	596	849	0	Content		-163	589	16918014	3000817857
16935	09:18:31.114	00:00:16.935	1016	50,19875	764,6561	0,4350057	0,73652	428,9089	3,202596	0	-217,0135	632,504	0,2709042	0,8617278	444,2281	3,348945	0	18	-83	699						Untertest2.avi	0	880	547	72	111	-179	596	849	0	Content		-155	588	16935135	3000834978
16952	09:18:31.131	00:00:16.951	1017	35,99831	757,3103	0,4345106	0,7361906	429,8972	3,23371	0	-219,9927	623,6588	0,2708699	0,8615221	445,4724	3,346381	0	18	-92	690						Untertest2.avi	0	880	547	72	111	-179	596	849	0	Content		-164	579	16951881	3000851724
16969	09:18:31.148	00:00:16.968	1018	38,94468	768,5748	0,4339601	0,7359558	430,8659	3,253456	0	-210,7578	634,9434	0,2704923	0,8612434	444,5381	3,324611	0	18	-86	702						Untertest2.avi	0	880	547	72	111	-179	596	849	0	Content		-158	591	16968506	3000868349
16985	09:18:31.164	00:00:16.984	1019	29,12917	762,3287	0,4335886	0,7358673	431,7369	3,220713	0	-229,6938	641,9535	0,2701019	0,8611759	442,8046	3,293313	0	18	-100	702						Untertest2.avi	0	880	547	72	111	-179	596	849	0	Content		-172	591	16984639	3000884482
17001	09:18:31.180	00:00:17.001	1020	37,64346	776,2897	0,4349046	0,7358541	427,6375	3,129013	0	-240,6713	644,9608	0,2702555	0,8610852	443,3478	3,260808	0	18	-102	711						Untertest2.avi	0	880	547	72	111	-179	596	849	0	Content		-174	600	17001251	3000901094
17018	09:18:31.197	00:00:17.017	1021	40,81022	785,693	0,4362993	0,7356322	423,1928	3,095398	0	-261,5146	648,3479	0,2702025	0,860871	443,7681	3,259249	0	18	-110	717						Untertest2.avi	0	880	547	72	111	-179	596	849	0	Content		-182	606	17017874	3000917717
17035	09:18:31.214	00:00:17.035	1022	38,997	778,7339	0,4346047	0,735463	428,1468	3,104879	0	-246,9067	645,7189	0,2697725	0,8605188	441,8676	3,259836	0	18	-104	712						Untertest2.avi	0	880	547	72	111	-179	596	849	0	Content		-176	601	17035120	3000934963
17052	09:18:31.231	00:00:17.051	1023	2,040628	776,6433	0,4340021	0,7353173	429,5851	3,197437	0	-262,667	642,9574	0,2694406	0,8603547	440,5833	3,170701	0	18	-130	710						Untertest2.avi	0	880	547	72	111	-179	596	849	0	Content		-202	599	17051741	3000951584
17068	09:18:31.247	00:00:17.068	1024	24,04509	774,603	0,434118	0,7351898	429,0617	3,067352	0	-258,0755	638,6096	0,2692531	0,8601781	440,1852	3,158658	0	18	-117	707						Untertest2.avi	0	880	547	72	111	-179	596	849	0	Content		-189	596	17068489	3000968332
17084	09:18:31.263	00:00:17.084	1025	38,03545	777,9841	0,4342331	0,7350895	428,5044	3,045724	0	-236,9445	656,0763	0,2692351	0,8598673	440,9989	3,225795	0	18	-99	717						Untertest2.avi	0	880	547	72	111	-179	596	849	0	Content		-171	606	17084488	3000984331
17101	09:18:31.280	00:00:17.101	1026	9,707032	778,0441	0,4344256	0,7349847	427,5502	3,114794	0	-246,8562	649,5177	0,2690034	0,8598133	440,5851	3,145821	0	18	-119	714						Untertest2.avi	0	880	547	72	111	-179	596	849	0	Content		-191	603	17101112	3001000955
17118	09:18:31.297	00:00:17.117	1027	30,25569	776,7876	0,4350904	0,7347499	425,146	2,993975	0	-272,6676	647,0638	0,2687286	0,8597224	439,8185	3,208197	0	18	-121	712						Untertest2.avi	0	880	547	72	111	-179	596	849	0	Content		-193	601	17117736	3001017579
17135	09:18:31.314	00:00:17.135	1028	0,2655518	771,6477	0,4359181	0,7347051	422,112	3,011475	0	-269,7661	648,1867	0,2686681	0,8597036	440,548	3,101584	0	18	-135	710						Untertest2.avi	0	880	547	72	111	-179	596	849	0	Content		-207	599	17135109	3001034952
17152	09:18:31.331	00:00:17.151	1029	6,098446	770,1298	0,434012	0,7346632	427,4067	3,022328	0	-287,8078	646,954	0,2684366	0,8596856	440,1531	3,099262	0	18	-141	709						Untertest2.avi	0	880	547	72	111	-179	596	849	0	Content		-213	598	17151733	3001051576
17168	09:18:31.347	00:00:17.168	1030	13,29444	777,9885	0,4350929	0,734663	423,6931	3,024393	0	-275,833	640,0425	0,2679484	0,8597154	438,0231	3,077739	0	18	-131	709						Untertest2.avi	0	880	547	72	111	-179	596	849	0	Content		-203	598	17168355	3001068198
17184	09:18:31.363	00:00:17.184	1031	17,48726	774,3888	0,4336841	0,7347882	427,5804	3,031716	0	-266,8595	653,537	0,2679435	0,8597564	438,8018	3,135571	0	18	-125	714						Untertest2.avi	0	880	547	72	111	-179	596	849	0	Content		-197	603	17184354	3001084197
17201	09:18:31.380	00:00:17.201	1032	19,07949	777,4202	0,4339391	0,7349042	426,6841	3,016242	0	-266,5199	647,7704	0,2677372	0,8598098	437,9397	3,057448	0	18	-124	713						Untertest2.avi	0	880	547	72	111	-179	596	849	0	Content		-196	602	17201101	3001100944
17218	09:18:31.397	00:00:17.217	1033	12,26062	773,2278	0,4332803	0,7351575	428,7322	2,982511	0	-272,7377	645,3818	0,2678615	0,859844	439,0027	3,015152	0	18	-130	709						Untertest2.avi	0	880	547	72	111	-179	596	849	0	Content		-202	598	17217725	3001117568
17235	09:18:31.414	00:00:17.234	1034	6,01521	762,1844	0,4332313	0,7353778	428,9816	2,997218	0	-259,036	645,5898	0,2675638	0,8600172	437,2492	3,079461	0	18	-127	704						Untertest2.avi	0	880	547	72	111	-179	596	849	0	Content		-199	593	17234974	3001134817
17252	09:18:31.431	00:00:17.251	1035	5,996997	772,7529	0,4325222	0,7356118	431,372	2,967608	0	-276,1448	646,3553	0,2677802	0,860101	438,4572	3,046095	0	18	-135	710						Untertest2.avi	0	880	547	72	111	-179	596	849	0	Content		-207	599	17251606	3001151449
17268	09:18:31.447	00:00:17.268	1036	4,126263	764,6143	0,4333446	0,735924	428,8408	2,965432	0	-248,6927	647,9207	0,267867	0,8602885	438,9156	3,02749	0	18	-122	706						Untertest2.avi	0	880	547	72	111	-179	596	849	0	Content		-194	595	17268217	3001168060
17284	09:18:31.463	00:00:17.284	1037	3,235388	766,5039	0,4332127	0,7361162	429,2971	3,007689	0	-268,2464	634,5756	0,2680012	0,8605022	439,7218	3,082976	0	18	-133	701						Untertest2.avi	0	880	547	72	111	-179	596	849	0	Content		-205	590	17284339	3001184182
17301	09:18:31.480	00:00:17.300	1038	13,6024	769,0676	0,433604	0,7364653	428,1514	2,967228	0	-255,1434	646,5496	0,2679135	0,8608668	438,985	2,980582	0	18	-121	708						Untertest2.avi	0	880	547	72	111	-179	596	849	0	Content		-193	597	17300961	3001200804
17318	09:18:31.497	00:00:17.317	1039	9,473948	771,4019	0,4331913	0,7367503	429,4032	2,96981	0	-263,1804	648,0128	0,2682023	0,8611563	440,8494	3,037411	0	18	-127	710						Untertest2.avi	0	880	547	72	111	-179	596	849	0	Content		-199	599	17317708	3001217551
17335	09:18:31.514	00:00:17.334	1040	8,356848	768,3176	0,4341652	0,7369018	426,6327	2,974432	0	-258,7794	647,0879	0,2682064	0,8613833	440,6908	3,046981	0	18	-125	708						Untertest2.avi	0	880	547	72	111	-179	596	849	0	Content		-197	597	17334831	3001234674
17352	09:18:31.531	00:00:17.351	1041	10,95552	759,5237	0,4339391	0,737117	427,3178	2,951089	0	-283,3039	644,4019	0,2681793	0,8617608	440,6409	3,038762	0	18	-136	702						Untertest2.avi	0	880	547	72	111	-179	596	849	0	Content		-208	591	17351587	3001251430
17368	09:18:31.547	00:00:17.368	1042	16,25582	771,9857	0,4338073	0,737343	427,6232	2,938483	0	-281,6572	651,5837	0,2682194	0,8620013	441,1289	3,052384	0	18	-133	712						Untertest2.avi	0	880	547	72	111	-179	596	849	0	Content		-205	601	17368200	3001268043
17384	09:18:31.563	00:00:17.384	1043	12,92871	770,7357	0,4315603	0,737465	434,2382	2,988539	0	-238,1459	646,9165	0,2679526	0,8623828	439,9074	3,124015	0	18	-113	709						Untertest2.avi	0	880	547	72	111	-179	596	849	0	Content		-185	598	17384323	3001284166
17401	09:18:31.580	00:00:17.400	1044	-4,37973	756,6833	0,432399	0,7376897	431,258	2,954756	0	-250,4016	636,411	0,2680968	0,8626401	441,3673	3,059506	0	18	-127	697						Untertest2.avi	0	880	547	72	111	-179	596	849	0	Content		-199	586	17400946	3001300789
17418	09:18:31.597	00:00:17.417	1045	13,55198	776,1688	0,4322728	0,7377411	431,1894	2,888487	0	-255,1912	647,6144	0,2678984	0,8628765	441,1313	3,037186	0	18	-121	712						Untertest2.avi	0	880	547	72	111	-179	596	849	0	Content		-193	601	17417579	3001317422
17435	09:18:31.614	00:00:17.434	1046	21,08273	773,0063	0,4331313	0,7378323	428,0807	2,890378	0	-278,1567	648,9327	0,2676974	0,8632493	440,8145	3,018643	0	18	-129	711						Untertest2.avi	0	880	547	72	111	-179	596	849	0	Content		-201	600	17434941	3001334784
17451	09:18:31.630	00:00:17.451	1047	18,34957	773,2663	0,4333464	0,7380772	426,8181	2,910218	0	-270,4999	642,6158	0,2677011	0,863605	441,6961	3,030379	0	18	-126	708						Untertest2.avi	0	880	547	72	111	-179	596	849	0	Content		-198	597	17451440	3001351283
17468	09:18:31.647	00:00:17.468	1048	5,155444	782,1495	0,4332309	0,7384052	426,7687	3,013264	0	-267,6139	638,3557	0,2677236	0,8640646	442,8127	3,042971	0	18	-131	710						Untertest2.avi	0	880	547	72	111	-179	596	849	0	Content		-203	599	17468062	3001367905
17484	09:18:31.663	00:00:17.484	1049	94,41103	772,9236	0,4314589	0,7386242	428,7685	2,986982	0	-169,7471	653,8638	0,2656644	0,8643157	436,3059	3,023628	0	18	-38	713						Untertest2.avi	0	880	547	72	111	-179	596	849	0	Content		-110	602	17484186	3001384029
17501	09:18:31.680	00:00:17.500	1050	260,3928	754,8984	0,4317911	0,7386877	421,2301	2,902678	0	61,34306	654,0561	0,2633814	0,8643571	435,3947	3,00721	0	19	161	704						Untertest2.avi	0	880	547	72	111	329	548	183	0	Content		89	593	17500932	3001400775
17518	09:18:31.697	00:00:17.517	1051	388,9641	736,0837	0,4331554	0,739033	412,4719	2,814384	0	227,7035	641,665	0,2610247	0,8643799	432,8346	2,941407	0	19	308	689						Untertest2.avi	0	880	547	72	111	329	548	183	0	Content		236	578	17517581	3001417424
17535	09:18:31.714	00:00:17.534	1052	-1024	-768	-1	-1	-1	-1	4	358,9086	634,062	0,2590474	0,8645472	428,803	2,920105	0	19	359	634						Untertest2.avi	0	880	547	72	111	329	548	183	0	Content		287	523	17534684	3001434527
17551	09:18:31.730	00:00:17.551	1053	-1024	-768	-1	-1	-1	-1	4	418,335	628,632	0,257012	0,8649913	419,3786	2,805089	0	19	418	629						Untertest2.avi	0	880	547	72	111	329	548	183	0	Content		346	518	17551427	3001451270
17568	09:18:31.747	00:00:17.568	1054	-1024	-768	-1	-1	-1	-1	4	397,5167	628,6257	0,2568328	0,8655192	418,9998	2,8168	0	19	398	629						Untertest2.avi	0	880	547	72	111	329	548	183	0	Content		326	518	17568050	3001467893
17584	09:18:31.763	00:00:17.584	1055	-1024	-768	-1	-1	-1	-1	4	401,3163	630,6284	0,2568882	0,8661053	419,6978	2,824559	0	19	401	631						Untertest2.avi	0	880	547	72	111	329	548	183	0	Content		329	520	17584171	3001484014
17601	09:18:31.780	00:00:17.601	1056	586,2128	747,3289	0,3893375	0,7401617	398,6825	2,474668	0	400,5045	633,2074	0,2570053	0,8663348	420,3294	2,8063	0	19	493	690						Untertest2.avi	0	880	547	72	111	329	548	183	0	Content		421	579	17601290	3001501133
17618	09:18:31.797	00:00:17.617	1057	583,7888	761,7551	0,3898947	0,7405561	399,8116	2,403796	0	403,2794	616,9647	0,2571334	0,8666698	420,7674	2,814435	0	19	494	689						Untertest2.avi	0	880	547	72	111	329	548	183	0	Content		422	578	17617537	3001517380
17634	09:18:31.813	00:00:17.634	1058	587,341	743,5417	0,3901354	0,7407199	399,7608	2,52484	0	396,5287	626,0257	0,2573874	0,8666204	421,6215	2,835852	0	19	492	685						Untertest2.avi	0	880	547	72	111	329	548	183	0	Content		420	574	17634411	3001534254
17651	09:18:31.830	00:00:17.651	1059	-1024	-768	-1	-1	-1	-1	4	397,7559	626,1417	0,2575316	0,8663961	421,6128	2,846668	0	19	398	626						Untertest2.avi	0	880	547	72	111	329	548	183	0	Content		326	515	17651031	3001550874
17668	09:18:31.847	00:00:17.667	1060	-1024	-768	-1	-1	-1	-1	4	402,2061	618,137	0,257587	0,8662478	421,4948	2,817957	0	19	402	618						Untertest2.avi	0	880	547	72	111	329	548	183	0	Content		330	507	17667656	3001567499
17684	09:18:31.863	00:00:17.684	1061	634,2205	807,238	0,3899218	0,7409329	396,4949	2,204016	0	394,2241	619,7495	0,2575687	0,8660896	421,1399	2,844576	0	20	514	713						Untertest2.avi	0	880	547	72	111	405	513	100	0	Content		442	602	17684277	3001584120
17701	09:18:31.880	00:00:17.701	1062	-1024	-768	-1	-1	-1	-1	4	392,8405	623,225	0,2576573	0,865712	421,495	2,844968	0	20	393	623						Untertest2.avi	0	880	547	72	111	405	513	100	0	Content		321	512	17701024	3001600867
17718	09:18:31.897	00:00:17.717	1063	-1024	-768	-1	-1	-1	-1	4	379,3602	620,8363	0,2576452	0,8654141	421,3493	2,862364	0	20	379	621						Untertest2.avi	0	880	547	72	111	405	513	100	0	Content		307	510	17717646	3001617489
17734	09:18:31.913	00:00:17.734	1064	-1024	-768	-1	-1	-1	-1	4	439,5215	633,8912	0,2545544	0,8647473	403,2534	2,821661	0	20	440	634						Untertest2.avi	0	880	547	72	111	405	513	100	0	Content		368	523	17734397	3001634240
17751	09:18:31.930	00:00:17.751	1065	-1024	-768	-1	-1	-1	-1	4	573,0064	624,5774	0,2507949	0,8639864	382,7407	2,618737	0	20	573	625						Untertest2.avi	0	880	547	72	111	405	513	100	0	Content		501	514	17751017	3001650860
17768	09:18:31.947	00:00:17.767	1066	-1024	-768	-1	-1	-1	-1	4	779,5541	588,3267	0,2517919	0,8641339	382,7407	2,59911	0	20	780	588						Untertest2.avi	0	880	547	72	111	405	513	100	0	Content		708	477	17767514	3001667357
17785	09:18:31.964	00:00:17.784	1067	-1024	-768	-1	-1	-1	-1	4	-1024	-768	-1	-1	-1	-1	4		0	0						Untertest2.avi	0	880	547	72	111				0	Content		-72	-111	17784761	3001684604
17801	09:18:31.980	00:00:17.801	1068	-1024	-768	-1	-1	-1	-1	4	-1024	-768	-1	-1	-1	-1	4		0	0						Untertest2.avi	0	880	547	72	111				0	Content		-72	-111	17801368	3001701211
17818	09:18:31.997	00:00:17.818	1069	-1024	-768	-1	-1	-1	-1	4	-1024	-768	-1	-1	-1	-1	4		0	0						Untertest2.avi	0	880	547	72	111				0	Content		-72	-111	17818118	3001717961
17835	09:18:32.014	00:00:17.835	1070	-1024	-768	-1	-1	-1	-1	4	-1024	-768	-1	-1	-1	-1	4		0	0						Untertest2.avi	0	880	547	72	111				0	Content		-72	-111	17835066	3001734909
17851	09:18:32.030	00:00:17.851	1071	-1024	-768	-1	-1	-1	-1	4	-1024	-768	-1	-1	-1	-1	4		0	0						Untertest2.avi	0	880	547	72	111				0	Content		-72	-111	17851492	3001751335
17868	09:18:32.047	00:00:17.868	1072	-1024	-768	-1	-1	-1	-1	4	-1024	-768	-1	-1	-1	-1	4		0	0						Untertest2.avi	0	880	547	72	111				0	Content		-72	-111	17868239	3001768082
17885	09:18:32.064	00:00:17.884	1073	-1024	-768	-1	-1	-1	-1	4	-1024	-768	-1	-1	-1	-1	4		0	0						Untertest2.avi	0	880	547	72	111				0	Content		-72	-111	17884862	3001784705
17902	09:18:32.081	00:00:17.901	1074	-1024	-768	-1	-1	-1	-1	4	-1024	-768	-1	-1	-1	-1	4		0	0						Untertest2.avi	0	880	547	72	111				0	Content		-72	-111	17901611	3001801454
17918	09:18:32.097	00:00:17.918	1075	-1024	-768	-1	-1	-1	-1	4	-1024	-768	-1	-1	-1	-1	4		0	0						Untertest2.avi	0	880	547	72	111				0	Content		-72	-111	17918234	3001818077
17935	09:18:32.114	00:00:17.934	1076	-1024	-768	-1	-1	-1	-1	4	-1024	-768	-1	-1	-1	-1	4		0	0						Untertest2.avi	0	880	547	72	111				0	Content		-72	-111	17934858	3001834701
17951	09:18:32.130	00:00:17.951	1077	-1024	-768	-1	-1	-1	-1	4	-1024	-768	-1	-1	-1	-1	4		0	0						Untertest2.avi	0	880	547	72	111				0	Content		-72	-111	17951480	3001851323
17968	09:18:32.147	00:00:17.968	1078	-1024	-768	-1	-1	-1	-1	4	-1024	-768	-1	-1	-1	-1	4		0	0						Untertest2.avi	0	880	547	72	111				0	Content		-72	-111	17968229	3001868072
17985	09:18:32.164	00:00:17.984	1079	-1024	-768	-1	-1	-1	-1	4	-1024	-768	-1	-1	-1	-1	4		0	0						Untertest2.avi	0	880	547	72	111				0	Content		-72	-111	17984849	3001884692
18001	09:18:32.180	00:00:18.001	1080	-1024	-768	-1	-1	-1	-1	4	-1024	-768	-1	-1	-1	-1	4		0	0						Untertest2.avi	0	880	547	72	111				0	Content		-72	-111	18001472	3001901315
18018	09:18:32.197	00:00:18.017	1081	-1024	-768	-1	-1	-1	-1	4	-1024	-768	-1	-1	-1	-1	4		0	0						Untertest2.avi	0	880	547	72	111				0	Content		-72	-111	18017846	3001917689
18035	09:18:32.214	00:00:18.035	1082	-1024	-768	-1	-1	-1	-1	4	-1024	-768	-1	-1	-1	-1	4		0	0						Untertest2.avi	0	880	547	72	111				0	Content		-72	-111	18035220	3001935063
18052	09:18:32.231	00:00:18.051	1083	-1024	-768	-1	-1	-1	-1	4	-1024	-768	-1	-1	-1	-1	4		0	0						Untertest2.avi	0	880	547	72	111				0	Content		-72	-111	18051845	3001951688
18068	09:18:32.247	00:00:18.068	1084	-1024	-768	-1	-1	-1	-1	4	-1024	-768	-1	-1	-1	-1	4		0	0						Untertest2.avi	0	880	547	72	111				0	Content		-72	-111	18068466	3001968309
18083	09:18:32.262	00:00:18.083	1085	-1024	-768	-1	-1	-1	-1	4	-1024	-768	-1	-1	-1	-1	4		0	0						Untertest2.avi	0	880	547	72	111				0	Content		-72	-111	18083338	3001983181
18100	09:18:32.279	00:00:18.099	1086	-1024	-768	-1	-1	-1	-1	4	-1024	-768	-1	-1	-1	-1	4		0	0						Untertest2.avi	0	880	547	72	111				0	Content		-72	-111	18099962	3001999805
18117	09:18:32.296	00:00:18.117	1087	-1024	-768	-1	-1	-1	-1	4	-1024	-768	-1	-1	-1	-1	4		0	0						Untertest2.avi	0	880	547	72	111				0	Content		-72	-111	18117031	3002016874
18134	09:18:32.313	00:00:18.134	1088	-1024	-768	-1	-1	-1	-1	4	-1024	-768	-1	-1	-1	-1	4		0	0						Untertest2.avi	0	880	547	72	111				0	Content		-72	-111	18134417	3002034260
18152	09:18:32.331	00:00:18.151	1089	-1024	-768	-1	-1	-1	-1	4	-1024	-768	-1	-1	-1	-1	4		0	0						Untertest2.avi	0	880	547	72	111				0	Content		-72	-111	18151649	3002051492
18167	09:18:32.346	00:00:18.166	1090	-1024	-768	-1	-1	-1	-1	4	-1024	-768	-1	-1	-1	-1	4		0	0						Untertest2.avi	0	880	547	72	111				0	Content		-72	-111	18166574	3002066417
18183	09:18:32.362	00:00:18.183	1091	-1024	-768	-1	-1	-1	-1	4	-1024	-768	-1	-1	-1	-1	4		0	0						Untertest2.avi	0	880	547	72	111				0	Content		-72	-111	18183198	3002083041
18200	09:18:32.379	00:00:18.199	1092	-1024	-768	-1	-1	-1	-1	4	-1024	-768	-1	-1	-1	-1	4		0	0						Untertest2.avi	0	880	547	72	111				0	Content		-72	-111	18199944	3002099787
18217	09:18:32.396	00:00:18.216	1093	-1024	-768	-1	-1	-1	-1	4	-1024	-768	-1	-1	-1	-1	4		0	0						Untertest2.avi	0	880	547	72	111				0	Content		-72	-111	18216567	3002116410
18233	09:18:32.412	00:00:18.233	1094	-1024	-768	-1	-1	-1	-1	4	-1024	-768	-1	-1	-1	-1	4		0	0						Untertest2.avi	0	880	547	72	111				0	Content		-72	-111	18233191	3002133034
18250	09:18:32.429	00:00:18.249	1095	-1024	-768	-1	-1	-1	-1	4	-1024	-768	-1	-1	-1	-1	4		0	0						Untertest2.avi	0	880	547	72	111				0	Content		-72	-111	18249816	3002149659
18267	09:18:32.446	00:00:18.267	1096	-1024	-768	-1	-1	-1	-1	4	-1024	-768	-1	-1	-1	-1	4		0	0						Untertest2.avi	0	880	547	72	111				0	Content		-72	-111	18267009	3002166852
18284	09:18:32.463	00:00:18.284	1097	-1024	-768	-1	-1	-1	-1	4	-1024	-768	-1	-1	-1	-1	4		0	0						Untertest2.avi	0	880	547	72	111				0	Content		-72	-111	18284255	3002184098
18302	09:18:32.481	00:00:18.301	1098	-1024	-768	-1	-1	-1	-1	4	-1024	-768	-1	-1	-1	-1	4		0	0						Untertest2.avi	0	880	547	72	111				0	Content		-72	-111	18301625	3002201468
18316	09:18:32.495	00:00:18.316	1099	-1024	-768	-1	-1	-1	-1	4	-1024	-768	-1	-1	-1	-1	4		0	0						Untertest2.avi	0	880	547	72	111				0	Content		-72	-111	18316426	3002216269
18333	09:18:32.512	00:00:18.333	1100	-1024	-768	-1	-1	-1	-1	4	-1024	-768	-1	-1	-1	-1	4		0	0						Untertest2.avi	0	880	547	72	111				0	Content		-72	-111	18333050	3002232893
18350	09:18:32.529	00:00:18.349	1101	-1024	-768	-1	-1	-1	-1	4	-1024	-768	-1	-1	-1	-1	4		0	0						Untertest2.avi	0	880	547	72	111				0	Content		-72	-111	18349797	3002249640
18366	09:18:32.545	00:00:18.366	1102	-1024	-768	-1	-1	-1	-1	4	-1024	-768	-1	-1	-1	-1	4		0	0						Untertest2.avi	0	880	547	72	111				0	Content		-72	-111	18366419	3002266262
18383	09:18:32.562	00:00:18.383	1103	-1024	-768	-1	-1	-1	-1	4	-1024	-768	-1	-1	-1	-1	4		0	0						Untertest2.avi	0	880	547	72	111				0	Content		-72	-111	18383040	3002282883
18400	09:18:32.579	00:00:18.399	1104	-1024	-768	-1	-1	-1	-1	4	-1024	-768	-1	-1	-1	-1	4		0	0						Untertest2.avi	0	880	547	72	111				0	Content		-72	-111	18399662	3002299505
18417	09:18:32.596	00:00:18.416	1105	-1024	-768	-1	-1	-1	-1	4	-1024	-768	-1	-1	-1	-1	4		0	0						Untertest2.avi	0	880	547	72	111				0	Content		-72	-111	18416855	3002316698
18434	09:18:32.613	00:00:18.434	1106	-1024	-768	-1	-1	-1	-1	4	-1024	-768	-1	-1	-1	-1	4		0	0						Untertest2.avi	0	880	547	72	111				0	Content		-72	-111	18434230	3002334073
18451	09:18:32.630	00:00:18.451	1107	-1024	-768	-1	-1	-1	-1	4	-1024	-768	-1	-1	-1	-1	4		0	0						Untertest2.avi	0	880	547	72	111				0	Content		-72	-111	18451478	3002351321
18466	09:18:32.645	00:00:18.466	1108	-1024	-768	-1	-1	-1	-1	4	-1024	-768	-1	-1	-1	-1	4		0	0						Untertest2.avi	0	880	547	72	111				0	Content		-72	-111	18466282	3002366125
18483	09:18:32.662	00:00:18.483	1109	-1024	-768	-1	-1	-1	-1	4	-1024	-768	-1	-1	-1	-1	4		0	0						Untertest2.avi	0	880	547	72	111				0	Content		-72	-111	18483031	3002382874
18500	09:18:32.679	00:00:18.499	1110	-1024	-768	-1	-1	-1	-1	4	-1024	-768	-1	-1	-1	-1	4		0	0						Untertest2.avi	0	880	547	72	111				0	Content		-72	-111	18499654	3002399497
18516	09:18:32.695	00:00:18.516	1111	-1024	-768	-1	-1	-1	-1	4	-1024	-768	-1	-1	-1	-1	4		0	0						Untertest2.avi	0	880	547	72	111				0	Content		-72	-111	18516402	3002416245
18533	09:18:32.712	00:00:18.532	1112	-1024	-768	-1	-1	-1	-1	4	-1024	-768	-1	-1	-1	-1	4		0	0						Untertest2.avi	0	880	547	72	111				0	Content		-72	-111	18532894	3002432737
18551	09:18:32.730	00:00:18.550	1113	511,5829	639,2464	0,2515432	0,8574471	352,3864	2,417752	3	511,5829	639,2464	0,2515432	0,8574471	352,3864	2,417752	1	21	512	639						Untertest2.avi	0	880	547	72	111	434	537	250	0	Content		440	528	18550768	3002450611
18568	09:18:32.747	00:00:18.567	1114	505,8242	639,0733	0,2516919	0,8574063	353,0199	2,404057	3	505,8242	639,0733	0,2516919	0,8574063	353,0199	2,404057	1	21	506	639						Untertest2.avi	0	880	547	72	111	434	537	250	0	Content		434	528	18567758	3002467601
18584	09:18:32.763	00:00:18.584	1115	-1024	-768	-1	-1	-1	-1	4	-1024	-768	-1	-1	-1	-1	4	21	0	0						Untertest2.avi	0	880	547	72	111	434	537	250	0	Content		-72	-111	18584263	3002484106
18601	09:18:32.780	00:00:18.601	1116	505,9755	637,9426	0,2522225	0,8573655	355,5128	2,41852	3	505,9755	637,9426	0,2522225	0,8573655	355,5128	2,41852	1	21	506	638						Untertest2.avi	0	880	547	72	111	434	537	250	0	Content		434	527	18601204	3002501047
18618	09:18:32.797	00:00:18.617	1117	512,1183	628,0673	0,2537575	0,8573119	364,0541	2,439116	3	512,1183	628,0673	0,2537575	0,8573119	364,0541	2,439116	1	21	512	628						Untertest2.avi	0	880	547	72	111	434	537	250	0	Content		440	517	18617506	3002517349
18634	09:18:32.813	00:00:18.634	1118	508,7911	650,962	0,2491174	0,8573986	338,4689	2,283739	3	508,7911	650,962	0,2491174	0,8573986	338,4689	2,283739	1	21	509	651						Untertest2.avi	0	880	547	72	111	434	537	250	0	Content		437	540	18634450	3002534293
18651	09:18:32.830	00:00:18.651	1119	506,9323	653,1088	0,2491544	0,8573788	338,5262	2,282331	3	506,9323	653,1088	0,2491544	0,8573788	338,5262	2,282331	1	21	507	653						Untertest2.avi	0	880	547	72	111	434	537	250	0	Content		435	542	18651072	3002550915
18668	09:18:32.847	00:00:18.667	1120	497,6346	649,062	0,2497141	0,8573532	341,1175	2,286636	3	497,6346	649,062	0,2497141	0,8573532	341,1175	2,286636	1	21	498	649						Untertest2.avi	0	880	547	72	111	434	537	250	0	Content		426	538	18667820	3002567663
18684	09:18:32.863	00:00:18.684	1121	504,3798	648,4398	0,2501561	0,8573132	343,2331	2,354064	3	504,3798	648,4398	0,2501561	0,8573132	343,2331	2,354064	1	21	504	648						Untertest2.avi	0	880	547	72	111	434	537	250	0	Content		432	537	18684128	3002583971
18701	09:18:32.880	00:00:18.700	1122	505,572	648,1187	0,2504474	0,8572692	344,5739	2,333704	3	505,572	648,1187	0,2504474	0,8572692	344,5739	2,333704	1	21	506	648						Untertest2.avi	0	880	547	72	111	434	537	250	0	Content		434	537	18700749	3002600592
18717	09:18:32.896	00:00:18.717	1123	507,7374	649,577	0,250903	0,8571929	346,5978	2,32873	3	507,7374	649,577	0,250903	0,8571929	346,5978	2,32873	1	21	508	650						Untertest2.avi	0	880	547	72	111	434	537	250	0	Content		436	539	18717368	3002617211
18734	09:18:32.913	00:00:18.734	1124	506,3824	648,5239	0,2509945	0,8571749	346,8818	2,333915	3	506,3824	648,5239	0,2509945	0,8571749	346,8818	2,333915	1	21	506	649						Untertest2.avi	0	880	547	72	111	434	537	250	0	Content		434	538	18734434	3002634277
18751	09:18:32.930	00:00:18.751	1125	503,4351	649,5585	0,2510077	0,85721	346,7831	2,330703	3	503,4351	649,5585	0,2510077	0,85721	346,7831	2,330703	1	21	503	650						Untertest2.avi	0	880	547	72	111	434	537	250	0	Content		431	539	18751058	3002650901
18768	09:18:32.947	00:00:18.767	1126	506,7592	639,8947	0,2526123	0,8572456	355,4437	2,374434	3	506,7592	639,8947	0,2526123	0,8572456	355,4437	2,374434	1	21	507	640						Untertest2.avi	0	880	547	72	111	434	537	250	0	Content		435	529	18767682	3002667525
18784	09:18:32.963	00:00:18.783	1127	510,2367	638,7896	0,2525519	0,856872	354,6613	2,408908	3	510,2367	638,7896	0,2525519	0,856872	354,6613	2,408908	1	21	510	639						Untertest2.avi	0	880	547	72	111	434	537	250	0	Content		438	528	18783983	3002683826
18801	09:18:32.980	00:00:18.800	1128	-1024	-768	-1	-1	-1	-1	4	-1024	-768	-1	-1	-1	-1	4		0	0						Untertest2.avi	0	880	547	72	111				0	Content		-72	-111	18800728	3002700571
18817	09:18:32.996	00:00:18.817	1129	-1024	-768	-1	-1	-1	-1	4	-1024	-768	-1	-1	-1	-1	4		0	0						Untertest2.avi	0	880	547	72	111				0	Content		-72	-111	18817352	3002717195
18834	09:18:33.013	00:00:18.834	1130	-1024	-768	-1	-1	-1	-1	4	-1024	-768	-1	-1	-1	-1	4		0	0						Untertest2.avi	0	880	547	72	111				0	Content		-72	-111	18834292	3002734135
18851	09:18:33.030	00:00:18.850	1131	-1024	-768	-1	-1	-1	-1	4	-1024	-768	-1	-1	-1	-1	4		0	0						Untertest2.avi	0	880	547	72	111				0	Content		-72	-111	18850719	3002750562
18868	09:18:33.047	00:00:18.867	1132	-1024	-768	-1	-1	-1	-1	4	-1024	-768	-1	-1	-1	-1	4		0	0						Untertest2.avi	0	880	547	72	111				0	Content		-72	-111	18867580	3002767423
18884	09:18:33.063	00:00:18.884	1133	-1024	-768	-1	-1	-1	-1	4	-1024	-768	-1	-1	-1	-1	4		0	0						Untertest2.avi	0	880	547	72	111				0	Content		-72	-111	18884086	3002783929
18901	09:18:33.080	00:00:18.900	1134	-1024	-768	-1	-1	-1	-1	4	-1024	-768	-1	-1	-1	-1	4		0	0						Untertest2.avi	0	880	547	72	111				0	Content		-72	-111	18900708	3002800551
18917	09:18:33.096	00:00:18.917	1135	-1024	-768	-1	-1	-1	-1	4	-1024	-768	-1	-1	-1	-1	4		0	0						Untertest2.avi	0	880	547	72	111				0	Content		-72	-111	18917457	3002817300
18934	09:18:33.113	00:00:18.934	1136	-1024	-768	-1	-1	-1	-1	4	-1024	-768	-1	-1	-1	-1	4		0	0						Untertest2.avi	0	880	547	72	111				0	Content		-72	-111	18934081	3002833924
18951	09:18:33.130	00:00:18.950	1137	-1024	-768	-1	-1	-1	-1	4	-1024	-768	-1	-1	-1	-1	4		0	0						Untertest2.avi	0	880	547	72	111				0	Content		-72	-111	18950705	3002850548
18967	09:18:33.146	00:00:18.967	1138	-1024	-768	-1	-1	-1	-1	4	-1024	-768	-1	-1	-1	-1	4		0	0						Untertest2.avi	0	880	547	72	111				0	Content		-72	-111	18967453	3002867296
18984	09:18:33.163	00:00:18.984	1139	-1024	-768	-1	-1	-1	-1	4	-1024	-768	-1	-1	-1	-1	4		0	0						Untertest2.avi	0	880	547	72	111				0	Content		-72	-111	18984075	3002883918
19001	09:18:33.180	00:00:19.000	1140	-1024	-768	-1	-1	-1	-1	4	-1024	-768	-1	-1	-1	-1	4		0	0						Untertest2.avi	0	880	547	72	111				0	Content		-72	-111	19000699	3002900542
19017	09:18:33.196	00:00:19.017	1141	-1024	-768	-1	-1	-1	-1	4	-1024	-768	-1	-1	-1	-1	4		0	0						Untertest2.avi	0	880	547	72	111				0	Content		-72	-111	19017195	3002917038
19034	09:18:33.213	00:00:19.034	1142	-1024	-768	-1	-1	-1	-1	4	-1024	-768	-1	-1	-1	-1	4		0	0						Untertest2.avi	0	880	547	72	111				0	Content		-72	-111	19034447	3002934290
19051	09:18:33.230	00:00:19.051	1143	-1024	-768	-1	-1	-1	-1	4	-1024	-768	-1	-1	-1	-1	4		0	0						Untertest2.avi	0	880	547	72	111				0	Content		-72	-111	19051193	3002951036
19068	09:18:33.247	00:00:19.067	1144	-1024	-768	-1	-1	-1	-1	4	-1024	-768	-1	-1	-1	-1	4		0	0						Untertest2.avi	0	880	547	72	111				0	Content		-72	-111	19067692	3002967535
19084	09:18:33.263	00:00:19.083	1145	-1024	-768	-1	-1	-1	-1	4	-1024	-768	-1	-1	-1	-1	4		0	0						Untertest2.avi	0	880	547	72	111				0	Content		-72	-111	19083811	3002983654
19099	09:18:33.278	00:00:19.099	1146	-1024	-768	-1	-1	-1	-1	4	-1024	-768	-1	-1	-1	-1	4		0	0						Untertest2.avi	0	880	547	72	111				0	Content		-72	-111	19099311	3002999154
19116	09:18:33.295	00:00:19.115	1147	-1024	-768	-1	-1	-1	-1	4	-1024	-768	-1	-1	-1	-1	4		0	0						Untertest2.avi	0	880	547	72	111				0	Content		-72	-111	19115808	3003015651
19132	09:18:33.311	00:00:19.132	1148	-1024	-768	-1	-1	-1	-1	4	-1024	-768	-1	-1	-1	-1	4		0	0						Untertest2.avi	0	880	547	72	111				0	Content		-72	-111	19132433	3003032276
19150	09:18:33.329	00:00:19.149	1149	-1024	-768	-1	-1	-1	-1	4	-1024	-768	-1	-1	-1	-1	4		0	0						Untertest2.avi	0	880	547	72	111				0	Content		-72	-111	19149626	3003049469
19167	09:18:33.346	00:00:19.166	1150	-1024	-768	-1	-1	-1	-1	4	-1024	-768	-1	-1	-1	-1	4		0	0						Untertest2.avi	0	880	547	72	111				0	Content		-72	-111	19166998	3003066841
19184	09:18:33.363	00:00:19.184	1151	-1024	-768	-1	-1	-1	-1	4	-1024	-768	-1	-1	-1	-1	4		0	0						Untertest2.avi	0	880	547	72	111				0	Content		-72	-111	19184247	3003084090
19199	09:18:33.378	00:00:19.199	1152	-1024	-768	-1	-1	-1	-1	4	-1024	-768	-1	-1	-1	-1	4		0	0						Untertest2.avi	0	880	547	72	111				0	Content		-72	-111	19199183	3003099026
19216	09:18:33.395	00:00:19.215	1153	-1024	-768	-1	-1	-1	-1	4	-1024	-768	-1	-1	-1	-1	4		0	0						Untertest2.avi	0	880	547	72	111				0	Content		-72	-111	19215797	3003115640
19233	09:18:33.412	00:00:19.232	1154	-1024	-768	-1	-1	-1	-1	4	-1024	-768	-1	-1	-1	-1	4		0	0						Untertest2.avi	0	880	547	72	111				0	Content		-72	-111	19232543	3003132386
19249	09:18:33.428	00:00:19.249	1155	-1024	-768	-1	-1	-1	-1	4	-1024	-768	-1	-1	-1	-1	4		0	0						Untertest2.avi	0	880	547	72	111				0	Content		-72	-111	19249178	3003149021
19266	09:18:33.445	00:00:19.265	1156	-1024	-768	-1	-1	-1	-1	4	-1024	-768	-1	-1	-1	-1	4		0	0						Untertest2.avi	0	880	547	72	111				0	Content		-72	-111	19265787	3003165630
19282	09:18:33.461	00:00:19.282	1157	-1024	-768	-1	-1	-1	-1	4	-1024	-768	-1	-1	-1	-1	4		0	0						Untertest2.avi	0	880	547	72	111				0	Content		-72	-111	19282409	3003182252
19299	09:18:33.478	00:00:19.299	1158	-1024	-768	-1	-1	-1	-1	4	-1024	-768	-1	-1	-1	-1	4		0	0						Untertest2.avi	0	880	547	72	111				0	Content		-72	-111	19299480	3003199323
19317	09:18:33.496	00:00:19.316	1159	-1024	-768	-1	-1	-1	-1	4	-1024	-768	-1	-1	-1	-1	4		0	0						Untertest2.avi	0	880	547	72	111				0	Content		-72	-111	19316853	3003216696
19334	09:18:33.513	00:00:19.334	1160	-1024	-768	-1	-1	-1	-1	4	-1024	-768	-1	-1	-1	-1	4		0	0						Untertest2.avi	0	880	547	72	111				0	Content		-72	-111	19334101	3003233944
19349	09:18:33.528	00:00:19.349	1161	-1024	-768	-1	-1	-1	-1	4	-1024	-768	-1	-1	-1	-1	4		0	0						Untertest2.avi	0	880	547	72	111				0	Content		-72	-111	19349027	3003248870
19366	09:18:33.545	00:00:19.365	1162	-1024	-768	-1	-1	-1	-1	4	-1024	-768	-1	-1	-1	-1	4		0	0						Untertest2.avi	0	880	547	72	111				0	Content		-72	-111	19365651	3003265494
19382	09:18:33.561	00:00:19.382	1163	-1024	-768	-1	-1	-1	-1	4	-1024	-768	-1	-1	-1	-1	4		0	0						Untertest2.avi	0	880	547	72	111				0	Content		-72	-111	19382398	3003282241
19399	09:18:33.578	00:00:19.399	1164	-1024	-768	-1	-1	-1	-1	4	-1024	-768	-1	-1	-1	-1	4		0	0						Untertest2.avi	0	880	547	72	111				0	Content		-72	-111	19399022	3003298865
19416	09:18:33.595	00:00:19.415	1165	-1024	-768	-1	-1	-1	-1	4	-1024	-768	-1	-1	-1	-1	4		0	0						Untertest2.avi	0	880	547	72	111				0	Content		-72	-111	19415644	3003315487
19432	09:18:33.611	00:00:19.432	1166	-1024	-768	-1	-1	-1	-1	4	-1024	-768	-1	-1	-1	-1	4		0	0						Untertest2.avi	0	880	547	72	111				0	Content		-72	-111	19432264	3003332107
19449	09:18:33.628	00:00:19.449	1167	-1024	-768	-1	-1	-1	-1	4	-1024	-768	-1	-1	-1	-1	4		0	0						Untertest2.avi	0	880	547	72	111				0	Content		-72	-111	19449457	3003349300
19467	09:18:33.646	00:00:19.466	1168	-1024	-768	-1	-1	-1	-1	4	-1024	-768	-1	-1	-1	-1	4		0	0						Untertest2.avi	0	880	547	72	111				0	Content		-72	-111	19466827	3003366670
19484	09:18:33.663	00:00:19.484	1169	-1024	-768	-1	-1	-1	-1	4	-1024	-768	-1	-1	-1	-1	4		0	0						Untertest2.avi	0	880	547	72	111				0	Content		-72	-111	19484074	3003383917
19499	09:18:33.678	00:00:19.498	1170	-1024	-768	-1	-1	-1	-1	4	-1024	-768	-1	-1	-1	-1	4		0	0						Untertest2.avi	0	880	547	72	111				0	Content		-72	-111	19498876	3003398719
19516	09:18:33.695	00:00:19.515	1171	-1024	-768	-1	-1	-1	-1	4	-1024	-768	-1	-1	-1	-1	4		0	0						Untertest2.avi	0	880	547	72	111				0	Content		-72	-111	19515626	3003415469
19532	09:18:33.711	00:00:19.532	1172	-1024	-768	-1	-1	-1	-1	4	-1024	-768	-1	-1	-1	-1	4		0	0						Untertest2.avi	0	880	547	72	111				0	Content		-72	-111	19532248	3003432091
19549	09:18:33.728	00:00:19.548	1173	-1024	-768	-1	-1	-1	-1	4	-1024	-768	-1	-1	-1	-1	4		0	0						Untertest2.avi	0	880	547	72	111				0	Content		-72	-111	19548882	3003448725
19565	09:18:33.744	00:00:19.565	1174	-1024	-768	-1	-1	-1	-1	4	-1024	-768	-1	-1	-1	-1	4		0	0						Untertest2.avi	0	880	547	72	111				0	Content		-72	-111	19565497	3003465340
19582	09:18:33.761	00:00:19.582	1175	-1024	-768	-1	-1	-1	-1	4	-1024	-768	-1	-1	-1	-1	4		0	0						Untertest2.avi	0	880	547	72	111				0	Content		-72	-111	19582136	3003481979
19599	09:18:33.778	00:00:19.599	1176	-1024	-768	-1	-1	-1	-1	4	-1024	-768	-1	-1	-1	-1	4		0	0						Untertest2.avi	0	880	547	72	111				0	Content		-72	-111	19599314	3003499157
19617	09:18:33.796	00:00:19.616	1177	-1024	-768	-1	-1	-1	-1	4	-1024	-768	-1	-1	-1	-1	4		0	0						Untertest2.avi	0	880	547	72	111				0	Content		-72	-111	19616688	3003516531
19634	09:18:33.813	00:00:19.633	1178	-1024	-768	-1	-1	-1	-1	4	-1024	-768	-1	-1	-1	-1	4		0	0						Untertest2.avi	0	880	547	72	111				0	Content		-72	-111	19633932	3003533775
19649	09:18:33.828	00:00:19.648	1179	-1024	-768	-1	-1	-1	-1	4	-1024	-768	-1	-1	-1	-1	4		0	0						Untertest2.avi	0	880	547	72	111				0	Content		-72	-111	19648858	3003548701
19665	09:18:33.844	00:00:19.665	1180	-1024	-768	-1	-1	-1	-1	4	-1024	-768	-1	-1	-1	-1	4		0	0						Untertest2.avi	0	880	547	72	111				0	Content		-72	-111	19665479	3003565322
19682	09:18:33.861	00:00:19.682	1181	-1024	-768	-1	-1	-1	-1	4	-1024	-768	-1	-1	-1	-1	4		0	0						Untertest2.avi	0	880	547	72	111				0	Content		-72	-111	19682224	3003582067
19699	09:18:33.878	00:00:19.698	1182	-1024	-768	-1	-1	-1	-1	4	-1024	-768	-1	-1	-1	-1	4		0	0						Untertest2.avi	0	880	547	72	111				0	Content		-72	-111	19698727	3003598570
19715	09:18:33.894	00:00:19.715	1183	-1024	-768	-1	-1	-1	-1	4	-1024	-768	-1	-1	-1	-1	4		0	0						Untertest2.avi	0	880	547	72	111				0	Content		-72	-111	19715472	3003615315
19732	09:18:33.911	00:00:19.732	1184	-1024	-768	-1	-1	-1	-1	4	-1024	-768	-1	-1	-1	-1	4		0	0						Untertest2.avi	0	880	547	72	111				0	Content		-72	-111	19732106	3003631949
19749	09:18:33.928	00:00:19.749	1185	-1024	-768	-1	-1	-1	-1	4	-1024	-768	-1	-1	-1	-1	4		0	0						Untertest2.avi	0	880	547	72	111				0	Content		-72	-111	19749160	3003649003
19767	09:18:33.946	00:00:19.766	1186	-1024	-768	-1	-1	-1	-1	4	-1024	-768	-1	-1	-1	-1	4		0	0						Untertest2.avi	0	880	547	72	111				0	Content		-72	-111	19766536	3003666379
19784	09:18:33.963	00:00:19.783	1187	-1024	-768	-1	-1	-1	-1	4	-1024	-768	-1	-1	-1	-1	4		0	0						Untertest2.avi	0	880	547	72	111				0	Content		-72	-111	19783781	3003683624
19799	09:18:33.978	00:00:19.798	1188	-1024	-768	-1	-1	-1	-1	4	-1024	-768	-1	-1	-1	-1	4		0	0						Untertest2.avi	0	880	547	72	111				0	Content		-72	-111	19798708	3003698551
19815	09:18:33.994	00:00:19.815	1189	-1024	-768	-1	-1	-1	-1	4	-1024	-768	-1	-1	-1	-1	4		0	0						Untertest2.avi	0	880	547	72	111				0	Content		-72	-111	19815330	3003715173
19832	09:18:34.011	00:00:19.832	1190	-1024	-768	-1	-1	-1	-1	4	-1024	-768	-1	-1	-1	-1	4		0	0						Untertest2.avi	0	880	547	72	111				0	Content		-72	-111	19832085	3003731928
19849	09:18:34.028	00:00:19.848	1191	-1024	-768	-1	-1	-1	-1	4	-1024	-768	-1	-1	-1	-1	4		0	0						Untertest2.avi	0	880	547	72	111				0	Content		-72	-111	19848697	3003748540
19865	09:18:34.044	00:00:19.865	1192	-1024	-768	-1	-1	-1	-1	4	-1024	-768	-1	-1	-1	-1	4		0	0						Untertest2.avi	0	880	547	72	111				0	Content		-72	-111	19865318	3003765161
19882	09:18:34.061	00:00:19.881	1193	-1024	-768	-1	-1	-1	-1	4	-1024	-768	-1	-1	-1	-1	4		0	0						Untertest2.avi	0	880	547	72	111				0	Content		-72	-111	19881942	3003781785
19899	09:18:34.078	00:00:19.899	1194	-1024	-768	-1	-1	-1	-1	4	-1024	-768	-1	-1	-1	-1	4		0	0						Untertest2.avi	0	880	547	72	111				0	Content		-72	-111	19899132	3003798975
19917	09:18:34.096	00:00:19.916	1195	-1024	-768	-1	-1	-1	-1	4	-1024	-768	-1	-1	-1	-1	4		0	0						Untertest2.avi	0	880	547	72	111				0	Content		-72	-111	19916503	3003816346
19934	09:18:34.113	00:00:19.933	1196	-1024	-768	-1	-1	-1	-1	4	-1024	-768	-1	-1	-1	-1	4		0	0						Untertest2.avi	0	880	547	72	111				0	Content		-72	-111	19933749	3003833592
19949	09:18:34.128	00:00:19.948	1197	-1024	-768	-1	-1	-1	-1	4	-1024	-768	-1	-1	-1	-1	4		0	0						Untertest2.avi	0	880	547	72	111				0	Content		-72	-111	19948551	3003848394
19965	09:18:34.144	00:00:19.965	1198	-1024	-768	-1	-1	-1	-1	4	-1024	-768	-1	-1	-1	-1	4		0	0						Untertest2.avi	0	880	547	72	111				0	Content		-72	-111	19965302	3003865145
19982	09:18:34.161	00:00:19.981	1199	-1024	-768	-1	-1	-1	-1	4	-1024	-768	-1	-1	-1	-1	4		0	0						Untertest2.avi	0	880	547	72	111				0	Content		-72	-111	19981923	3003881766
19999	09:18:34.178	00:00:19.998	1200	-1024	-768	-1	-1	-1	-1	4	-1024	-768	-1	-1	-1	-1	4		0	0						Untertest2.avi	0	880	547	72	111				0	Content		-72	-111	19998543	3003898386
20015	09:18:34.194	00:00:20.015	1201	-1024	-768	-1	-1	-1	-1	4	-1024	-768	-1	-1	-1	-1	4		0	0						Untertest2.avi	0	880	547	72	111				0	Content		-72	-111	20015166	3003915009
20032	09:18:34.211	00:00:20.031	1202	-1024	-768	-1	-1	-1	-1	4	-1024	-768	-1	-1	-1	-1	4		0	0						Untertest2.avi	0	880	547	72	111				0	Content		-72	-111	20031791	3003931634
20049	09:18:34.228	00:00:20.048	1203	-1024	-768	-1	-1	-1	-1	4	-1024	-768	-1	-1	-1	-1	4		0	0						Untertest2.avi	0	880	547	72	111				0	Content		-72	-111	20048983	3003948826
20066	09:18:34.245	00:00:20.066	1204	-1024	-768	-1	-1	-1	-1	4	-1024	-768	-1	-1	-1	-1	4		0	0						Untertest2.avi	0	880	547	72	111				0	Content		-72	-111	20066354	3003966197
20084	09:18:34.263	00:00:20.083	1205	-1024	-768	-1	-1	-1	-1	4	-1024	-768	-1	-1	-1	-1	4		0	0						Untertest2.avi	0	880	547	72	111				0	Content		-72	-111	20083601	3003983444
20098	09:18:34.277	00:00:20.098	1206	-1024	-768	-1	-1	-1	-1	4	-1024	-768	-1	-1	-1	-1	4		0	0						Untertest2.avi	0	880	547	72	111				0	Content		-72	-111	20098402	3003998245
20115	09:18:34.294	00:00:20.115	1207	-1024	-768	-1	-1	-1	-1	4	-1024	-768	-1	-1	-1	-1	4		0	0						Untertest2.avi	0	880	547	72	111				0	Content		-72	-111	20115152	3004014995
20132	09:18:34.311	00:00:20.131	1208	-1024	-768	-1	-1	-1	-1	4	-1024	-768	-1	-1	-1	-1	4		0	0						Untertest2.avi	0	880	547	72	111				0	Content		-72	-111	20131777	3004031620
20148	09:18:34.327	00:00:20.148	1209	-1024	-768	-1	-1	-1	-1	4	-1024	-768	-1	-1	-1	-1	4		0	0						Untertest2.avi	0	880	547	72	111				0	Content		-72	-111	20148396	3004048239
20165	09:18:34.344	00:00:20.165	1210	-1024	-768	-1	-1	-1	-1	4	-1024	-768	-1	-1	-1	-1	4		0	0						Untertest2.avi	0	880	547	72	111				0	Content		-72	-111	20165023	3004064866
20182	09:18:34.361	00:00:20.181	1211	-1024	-768	-1	-1	-1	-1	4	-1024	-768	-1	-1	-1	-1	4		0	0						Untertest2.avi	0	880	547	72	111				0	Content		-72	-111	20181766	3004081609
20199	09:18:34.378	00:00:20.198	1212	-1024	-768	-1	-1	-1	-1	4	-1024	-768	-1	-1	-1	-1	4		0	0						Untertest2.avi	0	880	547	72	111				0	Content		-72	-111	20198833	3004098676
20216	09:18:34.395	00:00:20.216	1213	-1024	-768	-1	-1	-1	-1	4	-1024	-768	-1	-1	-1	-1	4		0	0						Untertest2.avi	0	880	547	72	111				0	Content		-72	-111	20216206	3004116049
20233	09:18:34.412	00:00:20.233	1214	-1024	-768	-1	-1	-1	-1	4	-1024	-768	-1	-1	-1	-1	4		0	0						Untertest2.avi	0	880	547	72	111				0	Content		-72	-111	20233454	3004133297
20248	09:18:34.427	00:00:20.248	1215	-1024	-768	-1	-1	-1	-1	4	-1024	-768	-1	-1	-1	-1	4		0	0						Untertest2.avi	0	880	547	72	111				0	Content		-72	-111	20248382	3004148225
20265	09:18:34.444	00:00:20.265	1216	-1024	-768	-1	-1	-1	-1	4	-1024	-768	-1	-1	-1	-1	4		0	0						Untertest2.avi	0	880	547	72	111				0	Content		-72	-111	20265004	3004164847
20282	09:18:34.461	00:00:20.281	1217	-1024	-768	-1	-1	-1	-1	4	-1024	-768	-1	-1	-1	-1	4		0	0						Untertest2.avi	0	880	547	72	111				0	Content		-72	-111	20281748	3004181591
20298	09:18:34.477	00:00:20.298	1218	-1024	-768	-1	-1	-1	-1	4	-1024	-768	-1	-1	-1	-1	4		0	0						Untertest2.avi	0	880	547	72	111				0	Content		-72	-111	20298373	3004198216
20315	09:18:34.494	00:00:20.314	1219	-1024	-768	-1	-1	-1	-1	4	-1024	-768	-1	-1	-1	-1	4		0	0						Untertest2.avi	0	880	547	72	111				0	Content		-72	-111	20314993	3004214836
20332	09:18:34.511	00:00:20.331	1220	-1024	-768	-1	-1	-1	-1	4	-1024	-768	-1	-1	-1	-1	4		0	0						Untertest2.avi	0	880	547	72	111				0	Content		-72	-111	20331617	3004231460
20349	09:18:34.528	00:00:20.348	1221	-1024	-768	-1	-1	-1	-1	4	-1024	-768	-1	-1	-1	-1	4		0	0						Untertest2.avi	0	880	547	72	111				0	Content		-72	-111	20348810	3004248653
20366	09:18:34.545	00:00:20.366	1222	-1024	-768	-1	-1	-1	-1	4	-1024	-768	-1	-1	-1	-1	4		0	0						Untertest2.avi	0	880	547	72	111				0	Content		-72	-111	20366055	3004265898
20383	09:18:34.562	00:00:20.383	1223	-1024	-768	-1	-1	-1	-1	4	-1024	-768	-1	-1	-1	-1	4		0	0						Untertest2.avi	0	880	547	72	111				0	Content		-72	-111	20383428	3004283271
20398	09:18:34.577	00:00:20.398	1224	-1024	-768	-1	-1	-1	-1	4	-1024	-768	-1	-1	-1	-1	4		0	0						Untertest2.avi	0	880	547	72	111				0	Content		-72	-111	20398231	3004298074
20415	09:18:34.594	00:00:20.414	1225	-1024	-768	-1	-1	-1	-1	4	-1024	-768	-1	-1	-1	-1	4		0	0						Untertest2.avi	0	880	547	72	111				0	Content		-72	-111	20414855	3004314698
20432	09:18:34.611	00:00:20.431	1226	-1024	-768	-1	-1	-1	-1	4	-1024	-768	-1	-1	-1	-1	4		0	0						Untertest2.avi	0	880	547	72	111				0	Content		-72	-111	20431600	3004331443
20448	09:18:34.627	00:00:20.448	1227	-1024	-768	-1	-1	-1	-1	4	-1024	-768	-1	-1	-1	-1	4		0	0						Untertest2.avi	0	880	547	72	111				0	Content		-72	-111	20448222	3004348065
20465	09:18:34.644	00:00:20.464	1228	-1024	-768	-1	-1	-1	-1	4	-1024	-768	-1	-1	-1	-1	4		0	0						Untertest2.avi	0	880	547	72	111				0	Content		-72	-111	20464843	3004364686
20481	09:18:34.660	00:00:20.481	1229	-1024	-768	-1	-1	-1	-1	4	-1024	-768	-1	-1	-1	-1	4		0	0						Untertest2.avi	0	880	547	72	111				0	Content		-72	-111	20481466	3004381309
20499	09:18:34.678	00:00:20.498	1230	-1024	-768	-1	-1	-1	-1	4	-1024	-768	-1	-1	-1	-1	4		0	0						Untertest2.avi	0	880	547	72	111				0	Content		-72	-111	20498661	3004398504
20516	09:18:34.695	00:00:20.516	1231	-1024	-768	-1	-1	-1	-1	4	-1024	-768	-1	-1	-1	-1	4		0	0						Untertest2.avi	0	880	547	72	111				0	Content		-72	-111	20516030	3004415873
20533	09:18:34.712	00:00:20.533	1232	-1024	-768	-1	-1	-1	-1	4	-1024	-768	-1	-1	-1	-1	4		0	0						Untertest2.avi	0	880	547	72	111				0	Content		-72	-111	20533278	3004433121
20548	09:18:34.727	00:00:20.548	1233	-1024	-768	-1	-1	-1	-1	4	-1024	-768	-1	-1	-1	-1	4		0	0						Untertest2.avi	0	880	547	72	111				0	Content		-72	-111	20548082	3004447925
20565	09:18:34.744	00:00:20.564	1234	-1024	-768	-1	-1	-1	-1	4	-1024	-768	-1	-1	-1	-1	4		0	0						Untertest2.avi	0	880	547	72	111				0	Content		-72	-111	20564844	3004464687
20581	09:18:34.760	00:00:20.581	1235	-1024	-768	-1	-1	-1	-1	4	-1024	-768	-1	-1	-1	-1	4		0	0						Untertest2.avi	0	880	547	72	111				0	Content		-72	-111	20581456	3004481299
20598	09:18:34.777	00:00:20.598	1236	-1024	-768	-1	-1	-1	-1	4	-1024	-768	-1	-1	-1	-1	4		0	0						Untertest2.avi	0	880	547	72	111				0	Content		-72	-111	20598200	3004498043
20615	09:18:34.794	00:00:20.614	1237	-1024	-768	-1	-1	-1	-1	4	-1024	-768	-1	-1	-1	-1	4		0	0						Untertest2.avi	0	880	547	72	111				0	Content		-72	-111	20614697	3004514540
20631	09:18:34.810	00:00:20.631	1238	-1024	-768	-1	-1	-1	-1	4	-1024	-768	-1	-1	-1	-1	4		0	0						Untertest2.avi	0	880	547	72	111				0	Content		-72	-111	20631320	3004531163
20649	09:18:34.828	00:00:20.648	1239	-1024	-768	-1	-1	-1	-1	4	-1024	-768	-1	-1	-1	-1	4		0	0						Untertest2.avi	0	880	547	72	111				0	Content		-72	-111	20648514	3004548357
20666	09:18:34.845	00:00:20.665	1240	-1024	-768	-1	-1	-1	-1	4	-1024	-768	-1	-1	-1	-1	4		0	0						Untertest2.avi	0	880	547	72	111				0	Content		-72	-111	20665899	3004565742
20683	09:18:34.862	00:00:20.683	1241	-1024	-768	-1	-1	-1	-1	4	-1024	-768	-1	-1	-1	-1	4		0	0						Untertest2.avi	0	880	547	72	111				0	Content		-72	-111	20683134	3004582977
20698	09:18:34.877	00:00:20.698	1242	-1024	-768	-1	-1	-1	-1	4	-1024	-768	-1	-1	-1	-1	4		0	0						Untertest2.avi	0	880	547	72	111				0	Content		-72	-111	20698060	3004597903
20715	09:18:34.894	00:00:20.714	1243	-1024	-768	-1	-1	-1	-1	4	-1024	-768	-1	-1	-1	-1	4		0	0						Untertest2.avi	0	880	547	72	111				0	Content		-72	-111	20714687	3004614530
20731	09:18:34.910	00:00:20.731	1244	-1024	-768	-1	-1	-1	-1	4	-1024	-768	-1	-1	-1	-1	4		0	0						Untertest2.avi	0	880	547	72	111				0	Content		-72	-111	20731433	3004631276
20748	09:18:34.927	00:00:20.748	1245	-1024	-768	-1	-1	-1	-1	4	-1024	-768	-1	-1	-1	-1	4		0	0						Untertest2.avi	0	880	547	72	111				0	Content		-72	-111	20748054	3004647897
20765	09:18:34.944	00:00:20.764	1246	-1024	-768	-1	-1	-1	-1	4	-1024	-768	-1	-1	-1	-1	4		0	0						Untertest2.avi	0	880	547	72	111				0	Content		-72	-111	20764678	3004664521
20781	09:18:34.960	00:00:20.781	1247	-1024	-768	-1	-1	-1	-1	4	-1024	-768	-1	-1	-1	-1	4		0	0						Untertest2.avi	0	880	547	72	111				0	Content		-72	-111	20781305	3004681148
20798	09:18:34.977	00:00:20.798	1248	-1024	-768	-1	-1	-1	-1	4	-1024	-768	-1	-1	-1	-1	4		0	0						Untertest2.avi	0	880	547	72	111				0	Content		-72	-111	20798373	3004698216
20816	09:18:34.995	00:00:20.815	1249	-1024	-768	-1	-1	-1	-1	4	-1024	-768	-1	-1	-1	-1	4		0	0						Untertest2.avi	0	880	547	72	111				0	Content		-72	-111	20815721	3004715564
20832	09:18:35.011	00:00:20.832	1250	-1024	-768	-1	-1	-1	-1	4	-1024	-768	-1	-1	-1	-1	4		0	0						Untertest2.avi	0	880	547	72	111				0	Content		-72	-111	20832096	3004731939
20849	09:18:35.028	00:00:20.848	1251	-1024	-768	-1	-1	-1	-1	4	-1024	-768	-1	-1	-1	-1	4		0	0						Untertest2.avi	0	880	547	72	111				0	Content		-72	-111	20848763	3004748606
20865	09:18:35.044	00:00:20.865	1252	-1024	-768	-1	-1	-1	-1	4	-1024	-768	-1	-1	-1	-1	4		0	0						Untertest2.avi	0	880	547	72	111				0	Content		-72	-111	20865430	3004765273
20882	09:18:35.061	00:00:20.882	1253	-1024	-768	-1	-1	-1	-1	4	-1024	-768	-1	-1	-1	-1	4		0	0						Untertest2.avi	0	880	547	72	111				0	Content		-72	-111	20882096	3004781939
20898	09:18:35.077	00:00:20.898	1254	-1024	-768	-1	-1	-1	-1	4	-1024	-768	-1	-1	-1	-1	4		0	0						Untertest2.avi	0	880	547	72	111				0	Content		-72	-111	20898467	3004798310
20915	09:18:35.094	00:00:20.915	1255	-1024	-768	-1	-1	-1	-1	4	-1024	-768	-1	-1	-1	-1	4		0	0						Untertest2.avi	0	880	547	72	111				0	Content		-72	-111	20915134	3004814977
20932	09:18:35.111	00:00:20.931	1256	-1024	-768	-1	-1	-1	-1	4	-1024	-768	-1	-1	-1	-1	4		0	0						Untertest2.avi	0	880	547	72	111				0	Content		-72	-111	20931801	3004831644
20948	09:18:35.127	00:00:20.947	1257	-1024	-768	-1	-1	-1	-1	4	-1024	-768	-1	-1	-1	-1	4		0	0						Untertest2.avi	0	880	547	72	111				0	Content		-72	-111	20947833	3004847676
20964	09:18:35.143	00:00:20.964	1258	-1024	-768	-1	-1	-1	-1	4	-1024	-768	-1	-1	-1	-1	4		0	0						Untertest2.avi	0	880	547	72	111				0	Content		-72	-111	20964458	3004864301
20981	09:18:35.160	00:00:20.981	1259	-1024	-768	-1	-1	-1	-1	4	-1024	-768	-1	-1	-1	-1	4		0	0						Untertest2.avi	0	880	547	72	111				0	Content		-72	-111	20981136	3004880979
20998	09:18:35.177	00:00:20.997	1260	-1024	-768	-1	-1	-1	-1	4	-1024	-768	-1	-1	-1	-1	4		0	0						Untertest2.avi	0	880	547	72	111				0	Content		-72	-111	20997795	3004897638
21014	09:18:35.193	00:00:21.014	1261	-1024	-768	-1	-1	-1	-1	4	-1024	-768	-1	-1	-1	-1	4		0	0						Untertest2.avi	0	880	547	72	111				0	Content		-72	-111	21014462	3004914305
21031	09:18:35.210	00:00:21.031	1262	-1024	-768	-1	-1	-1	-1	4	-1024	-768	-1	-1	-1	-1	4		0	0						Untertest2.avi	0	880	547	72	111				0	Content		-72	-111	21031395	3004931238
21048	09:18:35.227	00:00:21.048	1263	-1024	-768	-1	-1	-1	-1	4	-1024	-768	-1	-1	-1	-1	4		0	0						Untertest2.avi	0	880	547	72	111				0	Content		-72	-111	21048062	3004947905
21065	09:18:35.244	00:00:21.065	1264	-1024	-768	-1	-1	-1	-1	4	-1024	-768	-1	-1	-1	-1	4		0	0						Untertest2.avi	0	880	547	72	111				0	Content		-72	-111	21065024	3004964867
21082	09:18:35.261	00:00:21.081	1265	-1024	-768	-1	-1	-1	-1	4	-1024	-768	-1	-1	-1	-1	4		0	0						Untertest2.avi	0	880	547	72	111				0	Content		-72	-111	21081691	3004981534
21098	09:18:35.277	00:00:21.098	1266	-1024	-768	-1	-1	-1	-1	4	-1024	-768	-1	-1	-1	-1	4		0	0						Untertest2.avi	0	880	547	72	111				0	Content		-72	-111	21098357	3004998200
21115	09:18:35.294	00:00:21.115	1267	-1024	-768	-1	-1	-1	-1	4	-1024	-768	-1	-1	-1	-1	4		0	0						Untertest2.avi	0	880	547	72	111				0	Content		-72	-111	21115429	3005015272
21132	09:18:35.311	00:00:21.132	1268	-1024	-768	-1	-1	-1	-1	4	-1024	-768	-1	-1	-1	-1	4		0	0						Untertest2.avi	0	880	547	72	111				0	Content		-72	-111	21132096	3005031939
21149	09:18:35.328	00:00:21.148	1269	-1024	-768	-1	-1	-1	-1	4	-1024	-768	-1	-1	-1	-1	4		0	0						Untertest2.avi	0	880	547	72	111				0	Content		-72	-111	21148763	3005048606
21165	09:18:35.344	00:00:21.165	1270	-1024	-768	-1	-1	-1	-1	4	-1024	-768	-1	-1	-1	-1	4		0	0						Untertest2.avi	0	880	547	72	111				0	Content		-72	-111	21165033	3005064876
21182	09:18:35.361	00:00:21.181	1271	-1024	-768	-1	-1	-1	-1	4	-1024	-768	-1	-1	-1	-1	4		0	0						Untertest2.avi	0	880	547	72	111				0	Content		-72	-111	21181700	3005081543
21198	09:18:35.377	00:00:21.198	1272	-1024	-768	-1	-1	-1	-1	4	-1024	-768	-1	-1	-1	-1	4		0	0						Untertest2.avi	0	880	547	72	111				0	Content		-72	-111	21198367	3005098210
21214	09:18:35.393	00:00:21.214	1273	-1024	-768	-1	-1	-1	-1	4	-1024	-768	-1	-1	-1	-1	4		0	0						Untertest2.avi	0	880	547	72	111				0	Content		-72	-111	21214315	3005114158
21231	09:18:35.410	00:00:21.230	1274	-1024	-768	-1	-1	-1	-1	4	-1024	-768	-1	-1	-1	-1	4		0	0						Untertest2.avi	0	880	547	72	111				0	Content		-72	-111	21230936	3005130779
21248	09:18:35.427	00:00:21.247	1275	-1024	-768	-1	-1	-1	-1	4	-1024	-768	-1	-1	-1	-1	4		0	0						Untertest2.avi	0	880	547	72	111				0	Content		-72	-111	21247683	3005147526
21264	09:18:35.443	00:00:21.264	1276	-1024	-768	-1	-1	-1	-1	4	-1024	-768	-1	-1	-1	-1	4		0	0						Untertest2.avi	0	880	547	72	111				0	Content		-72	-111	21264240	3005164083
21281	09:18:35.460	00:00:21.280	1277	-1024	-768	-1	-1	-1	-1	4	-1024	-768	-1	-1	-1	-1	4		0	0						Untertest2.avi	0	880	547	72	111				0	Content		-72	-111	21280886	3005180729
21298	09:18:35.477	00:00:21.297	1278	-1024	-768	-1	-1	-1	-1	4	-1024	-768	-1	-1	-1	-1	4		0	0						Untertest2.avi	0	880	547	72	111				0	Content		-72	-111	21297552	3005197395
21314	09:18:35.493	00:00:21.314	1279	-1024	-768	-1	-1	-1	-1	4	-1024	-768	-1	-1	-1	-1	4		0	0						Untertest2.avi	0	880	547	72	111				0	Content		-72	-111	21314219	3005214062
21331	09:18:35.510	00:00:21.331	1280	-1024	-768	-1	-1	-1	-1	4	-1024	-768	-1	-1	-1	-1	4		0	0						Untertest2.avi	0	880	547	72	111				0	Content		-72	-111	21331080	3005230923
21348	09:18:35.527	00:00:21.347	1281	-1024	-768	-1	-1	-1	-1	4	-1024	-768	-1	-1	-1	-1	4		0	0						Untertest2.avi	0	880	547	72	111				0	Content		-72	-111	21347747	3005247590
21364	09:18:35.543	00:00:21.364	1282	-1024	-768	-1	-1	-1	-1	4	-1024	-768	-1	-1	-1	-1	4		0	0						Untertest2.avi	0	880	547	72	111				0	Content		-72	-111	21364414	3005264257
21381	09:18:35.560	00:00:21.381	1283	-1024	-768	-1	-1	-1	-1	4	-1024	-768	-1	-1	-1	-1	4		0	0						Untertest2.avi	0	880	547	72	111				0	Content		-72	-111	21381417	3005281260
21398	09:18:35.577	00:00:21.398	1284	-1024	-768	-1	-1	-1	-1	4	-1024	-768	-1	-1	-1	-1	4		0	0						Untertest2.avi	0	880	547	72	111				0	Content		-72	-111	21398084	3005297927
21415	09:18:35.594	00:00:21.414	1285	-1024	-768	-1	-1	-1	-1	4	-1024	-768	-1	-1	-1	-1	4		0	0						Untertest2.avi	0	880	547	72	111				0	Content		-72	-111	21414751	3005314594
21432	09:18:35.611	00:00:21.431	1286	-1024	-768	-1	-1	-1	-1	4	-1024	-768	-1	-1	-1	-1	4		0	0						Untertest2.avi	0	880	547	72	111				0	Content		-72	-111	21431853	3005331696
21449	09:18:35.628	00:00:21.448	1287	-1024	-768	-1	-1	-1	-1	4	-1024	-768	-1	-1	-1	-1	4		0	0						Untertest2.avi	0	880	547	72	111				0	Content		-72	-111	21448520	3005348363
21465	09:18:35.644	00:00:21.465	1288	-1024	-768	-1	-1	-1	-1	4	-1024	-768	-1	-1	-1	-1	4		0	0						Untertest2.avi	0	880	547	72	111				0	Content		-72	-111	21465187	3005365030
21481	09:18:35.660	00:00:21.481	1289	-1024	-768	-1	-1	-1	-1	4	-1024	-768	-1	-1	-1	-1	4		0	0						Untertest2.avi	0	880	547	72	111				0	Content		-72	-111	21481471	3005381314
21498	09:18:35.677	00:00:21.498	1290	-1024	-768	-1	-1	-1	-1	4	-1024	-768	-1	-1	-1	-1	4		0	0						Untertest2.avi	0	880	547	72	111				0	Content		-72	-111	21498138	3005397981
21515	09:18:35.694	00:00:21.514	1291	-1024	-768	-1	-1	-1	-1	4	-1024	-768	-1	-1	-1	-1	4		0	0						Untertest2.avi	0	880	547	72	111				0	Content		-72	-111	21514804	3005414647
21531	09:18:35.710	00:00:21.531	1292	-1024	-768	-1	-1	-1	-1	4	-1024	-768	-1	-1	-1	-1	4		0	0						Untertest2.avi	0	880	547	72	111				0	Content		-72	-111	21531215	3005431058
21548	09:18:35.727	00:00:21.547	1293	-1024	-768	-1	-1	-1	-1	4	-1024	-768	-1	-1	-1	-1	4		0	0						Untertest2.avi	0	880	547	72	111				0	Content		-72	-111	21547882	3005447725
21565	09:18:35.744	00:00:21.564	1294	-1024	-768	-1	-1	-1	-1	4	-1024	-768	-1	-1	-1	-1	4		0	0						Untertest2.avi	0	880	547	72	111				0	Content		-72	-111	21564549	3005464392
21581	09:18:35.760	00:00:21.580	1295	-1024	-768	-1	-1	-1	-1	4	-1024	-768	-1	-1	-1	-1	4		0	0						Untertest2.avi	0	880	547	72	111				0	Content		-72	-111	21580798	3005480641
21597	09:18:35.776	00:00:21.597	1296	-1024	-768	-1	-1	-1	-1	4	-1024	-768	-1	-1	-1	-1	4		0	0						Untertest2.avi	0	880	547	72	111				0	Content		-72	-111	21597409	3005497252
21614	09:18:35.793	00:00:21.614	1297	-1024	-768	-1	-1	-1	-1	4	-1024	-768	-1	-1	-1	-1	4		0	0						Untertest2.avi	0	880	547	72	111				0	Content		-72	-111	21614084	3005513927
21631	09:18:35.810	00:00:21.630	1298	-1024	-768	-1	-1	-1	-1	4	-1024	-768	-1	-1	-1	-1	4		0	0						Untertest2.avi	0	880	547	72	111				0	Content		-72	-111	21630680	3005530523
21647	09:18:35.826	00:00:21.647	1299	-1024	-768	-1	-1	-1	-1	4	-1024	-768	-1	-1	-1	-1	4		0	0						Untertest2.avi	0	880	547	72	111				0	Content		-72	-111	21647347	3005547190
21664	09:18:35.843	00:00:21.664	1300	-1024	-768	-1	-1	-1	-1	4	-1024	-768	-1	-1	-1	-1	4		0	0						Untertest2.avi	0	880	547	72	111				0	Content		-72	-111	21664248	3005564091
21681	09:18:35.860	00:00:21.680	1301	-1024	-768	-1	-1	-1	-1	4	-1024	-768	-1	-1	-1	-1	4		0	0						Untertest2.avi	0	880	547	72	111				0	Content		-72	-111	21680915	3005580758
21698	09:18:35.877	00:00:21.697	1302	-1024	-768	-1	-1	-1	-1	4	-1024	-768	-1	-1	-1	-1	4		0	0						Untertest2.avi	0	880	547	72	111				0	Content		-72	-111	21697914	3005597757
21715	09:18:35.894	00:00:21.714	1303	-1024	-768	-1	-1	-1	-1	4	-1024	-768	-1	-1	-1	-1	4		0	0						Untertest2.avi	0	880	547	72	111				0	Content		-72	-111	21714580	3005614423
21731	09:18:35.910	00:00:21.731	1304	-1024	-768	-1	-1	-1	-1	4	-1024	-768	-1	-1	-1	-1	4		0	0						Untertest2.avi	0	880	547	72	111				0	Content		-72	-111	21731247	3005631090
21748	09:18:35.927	00:00:21.748	1305	-1024	-768	-1	-1	-1	-1	4	-1024	-768	-1	-1	-1	-1	4		0	0						Untertest2.avi	0	880	547	72	111				0	Content		-72	-111	21748337	3005648180
21765	09:18:35.944	00:00:21.765	1306	-1024	-768	-1	-1	-1	-1	4	-1024	-768	-1	-1	-1	-1	4		0	0						Untertest2.avi	0	880	547	72	111				0	Content		-72	-111	21765004	3005664847
21782	09:18:35.961	00:00:21.781	1307	-1024	-768	-1	-1	-1	-1	4	-1024	-768	-1	-1	-1	-1	4		0	0						Untertest2.avi	0	880	547	72	111				0	Content		-72	-111	21781671	3005681514
21798	09:18:35.977	00:00:21.798	1308	-1024	-768	-1	-1	-1	-1	4	-1024	-768	-1	-1	-1	-1	4		0	0						Untertest2.avi	0	880	547	72	111				0	Content		-72	-111	21798039	3005697882
21815	09:18:35.994	00:00:21.814	1309	-1024	-768	-1	-1	-1	-1	4	-1024	-768	-1	-1	-1	-1	4		0	0						Untertest2.avi	0	880	547	72	111				0	Content		-72	-111	21814706	3005714549
21831	09:18:36.010	00:00:21.831	1310	-1024	-768	-1	-1	-1	-1	4	-1024	-768	-1	-1	-1	-1	4		0	0						Untertest2.avi	0	880	547	72	111				0	Content		-72	-111	21831373	3005731216
21848	09:18:36.027	00:00:21.848	1311	-1024	-768	-1	-1	-1	-1	4	-1024	-768	-1	-1	-1	-1	4		0	0						Untertest2.avi	0	880	547	72	111				0	Content		-72	-111	21848040	3005747883
21864	09:18:36.043	00:00:21.863	1312	-1024	-768	-1	-1	-1	-1	4	-1024	-768	-1	-1	-1	-1	4		0	0						Untertest2.avi	0	880	547	72	111				0	Content		-72	-111	21863885	3005763728
21881	09:18:36.060	00:00:21.880	1313	-1024	-768	-1	-1	-1	-1	4	-1024	-768	-1	-1	-1	-1	4		0	0						Untertest2.avi	0	880	547	72	111				0	Content		-72	-111	21880507	3005780350
21897	09:18:36.076	00:00:21.897	1314	-1024	-768	-1	-1	-1	-1	4	-1024	-768	-1	-1	-1	-1	4		0	0						Untertest2.avi	0	880	547	72	111				0	Content		-72	-111	21897254	3005797097
21914	09:18:36.093	00:00:21.913	1315	-1024	-768	-1	-1	-1	-1	4	-1024	-768	-1	-1	-1	-1	4		0	0						Untertest2.avi	0	880	547	72	111				0	Content		-72	-111	21913819	3005813662
21930	09:18:36.109	00:00:21.930	1316	-1024	-768	-1	-1	-1	-1	4	-1024	-768	-1	-1	-1	-1	4		0	0						Untertest2.avi	0	880	547	72	111				0	Content		-72	-111	21930463	3005830306
21947	09:18:36.126	00:00:21.947	1317	-1024	-768	-1	-1	-1	-1	4	-1024	-768	-1	-1	-1	-1	4		0	0						Untertest2.avi	0	880	547	72	111				0	Content		-72	-111	21947130	3005846973
21964	09:18:36.143	00:00:21.963	1318	-1024	-768	-1	-1	-1	-1	4	-1024	-768	-1	-1	-1	-1	4		0	0						Untertest2.avi	0	880	547	72	111				0	Content		-72	-111	21963797	3005863640
21981	09:18:36.160	00:00:21.980	1319	-1024	-768	-1	-1	-1	-1	4	-1024	-768	-1	-1	-1	-1	4		0	0						Untertest2.avi	0	880	547	72	111				0	Content		-72	-111	21980655	3005880498
21997	09:18:36.176	00:00:21.997	1320	-1024	-768	-1	-1	-1	-1	4	-1024	-768	-1	-1	-1	-1	4		0	0						Untertest2.avi	0	880	547	72	111				0	Content		-72	-111	21997322	3005897165
22014	09:18:36.193	00:00:22.013	1321	-1024	-768	-1	-1	-1	-1	4	-1024	-768	-1	-1	-1	-1	4		0	0						Untertest2.avi	0	880	547	72	111				0	Content		-72	-111	22013989	3005913832
22031	09:18:36.210	00:00:22.030	1322	-1024	-768	-1	-1	-1	-1	4	-1024	-768	-1	-1	-1	-1	4		0	0						Untertest2.avi	0	880	547	72	111				0	Content		-72	-111	22030990	3005930833
22048	09:18:36.227	00:00:22.047	1323	-1024	-768	-1	-1	-1	-1	4	-1024	-768	-1	-1	-1	-1	4		0	0						Untertest2.avi	0	880	547	72	111				0	Content		-72	-111	22047657	3005947500
22064	09:18:36.243	00:00:22.064	1324	-1024	-768	-1	-1	-1	-1	4	-1024	-768	-1	-1	-1	-1	4		0	0						Untertest2.avi	0	880	547	72	111				0	Content		-72	-111	22064324	3005964167
22081	09:18:36.260	00:00:22.081	1325	-1024	-768	-1	-1	-1	-1	4	-1024	-768	-1	-1	-1	-1	4		0	0						Untertest2.avi	0	880	547	72	111				0	Content		-72	-111	22081426	3005981269
22098	09:18:36.277	00:00:22.098	1326	-1024	-768	-1	-1	-1	-1	4	-1024	-768	-1	-1	-1	-1	4		0	0						Untertest2.avi	0	880	547	72	111				0	Content		-72	-111	22098093	3005997936
22115	09:18:36.294	00:00:22.114	1327	-1024	-768	-1	-1	-1	-1	4	-1024	-768	-1	-1	-1	-1	4		0	0						Untertest2.avi	0	880	547	72	111				0	Content		-72	-111	22114760	3006014603
22131	09:18:36.310	00:00:22.130	1328	-1024	-768	-1	-1	-1	-1	4	-1024	-768	-1	-1	-1	-1	4		0	0						Untertest2.avi	0	880	547	72	111				0	Content		-72	-111	22130880	3006030723
22148	09:18:36.327	00:00:22.147	1329	-1024	-768	-1	-1	-1	-1	4	-1024	-768	-1	-1	-1	-1	4		0	0						Untertest2.avi	0	880	547	72	111				0	Content		-72	-111	22147547	3006047390
22164	09:18:36.343	00:00:22.164	1330	-1024	-768	-1	-1	-1	-1	4	-1024	-768	-1	-1	-1	-1	4		0	0						Untertest2.avi	0	880	547	72	111				0	Content		-72	-111	22164026	3006063869
22181	09:18:36.360	00:00:22.180	1331	-1024	-768	-1	-1	-1	-1	4	-1024	-768	-1	-1	-1	-1	4		0	0						Untertest2.avi	0	880	547	72	111				0	Content		-72	-111	22180693	3006080536
22197	09:18:36.376	00:00:22.197	1332	-1024	-768	-1	-1	-1	-1	4	-1024	-768	-1	-1	-1	-1	4		0	0						Untertest2.avi	0	880	547	72	111				0	Content		-72	-111	22197360	3006097203
22214	09:18:36.393	00:00:22.213	1333	-1024	-768	-1	-1	-1	-1	4	-1024	-768	-1	-1	-1	-1	4		0	0						Untertest2.avi	0	880	547	72	111				0	Content		-72	-111	22213603	3006113446
22230	09:18:36.409	00:00:22.230	1334	-1024	-768	-1	-1	-1	-1	4	-1024	-768	-1	-1	-1	-1	4		0	0						Untertest2.avi	0	880	547	72	111				0	Content		-72	-111	22230225	3006130068
22247	09:18:36.426	00:00:22.247	1335	-1024	-768	-1	-1	-1	-1	4	-1024	-768	-1	-1	-1	-1	4		0	0						Untertest2.avi	0	880	547	72	111				0	Content		-72	-111	22247026	3006146869
22264	09:18:36.443	00:00:22.263	1336	-1024	-768	-1	-1	-1	-1	4	-1024	-768	-1	-1	-1	-1	4		0	0						Untertest2.avi	0	880	547	72	111				0	Content		-72	-111	22263621	3006163464
22280	09:18:36.459	00:00:22.280	1337	-1024	-768	-1	-1	-1	-1	4	-1024	-768	-1	-1	-1	-1	4		0	0						Untertest2.avi	0	880	547	72	111				0	Content		-72	-111	22280288	3006180131
22297	09:18:36.476	00:00:22.297	1338	-1024	-768	-1	-1	-1	-1	4	-1024	-768	-1	-1	-1	-1	4		0	0						Untertest2.avi	0	880	547	72	111				0	Content		-72	-111	22297189	3006197032
22314	09:18:36.493	00:00:22.313	1339	-1024	-768	-1	-1	-1	-1	4	-1024	-768	-1	-1	-1	-1	4		0	0						Untertest2.avi	0	880	547	72	111				0	Content		-72	-111	22313856	3006213699
22331	09:18:36.510	00:00:22.330	1340	-1024	-768	-1	-1	-1	-1	4	-1024	-768	-1	-1	-1	-1	4		0	0						Untertest2.avi	0	880	547	72	111				0	Content		-72	-111	22330808	3006230651
22347	09:18:36.526	00:00:22.347	1341	-1024	-768	-1	-1	-1	-1	4	-1024	-768	-1	-1	-1	-1	4		0	0						Untertest2.avi	0	880	547	72	111				0	Content		-72	-111	22347475	3006247318
22364	09:18:36.543	00:00:22.364	1342	-1024	-768	-1	-1	-1	-1	4	-1024	-768	-1	-1	-1	-1	4		0	0						Untertest2.avi	0	880	547	72	111				0	Content		-72	-111	22364142	3006263985
22381	09:18:36.560	00:00:22.381	1343	-1024	-768	-1	-1	-1	-1	4	-1024	-768	-1	-1	-1	-1	4		0	0						Untertest2.avi	0	880	547	72	111				0	Content		-72	-111	22381205	3006281048
22398	09:18:36.577	00:00:22.397	1344	-1024	-768	-1	-1	-1	-1	4	-1024	-768	-1	-1	-1	-1	4		0	0						Untertest2.avi	0	880	547	72	111				0	Content		-72	-111	22397872	3006297715
22415	09:18:36.594	00:00:22.414	1345	-1024	-768	-1	-1	-1	-1	4	-1024	-768	-1	-1	-1	-1	4		0	0						Untertest2.avi	0	880	547	72	111				0	Content		-72	-111	22414539	3006314382
22431	09:18:36.610	00:00:22.430	1346	-1024	-768	-1	-1	-1	-1	4	-1024	-768	-1	-1	-1	-1	4		0	0						Untertest2.avi	0	880	547	72	111				0	Content		-72	-111	22430924	3006330767
22448	09:18:36.627	00:00:22.447	1347	-1024	-768	-1	-1	-1	-1	4	-1024	-768	-1	-1	-1	-1	4		0	0						Untertest2.avi	0	880	547	72	111				0	Content		-72	-111	22447591	3006347434
22464	09:18:36.643	00:00:22.464	1348	-1024	-768	-1	-1	-1	-1	4	-1024	-768	-1	-1	-1	-1	4		0	0						Untertest2.avi	0	880	547	72	111				0	Content		-72	-111	22464258	3006364101
22481	09:18:36.660	00:00:22.480	1349	-1024	-768	-1	-1	-1	-1	4	-1024	-768	-1	-1	-1	-1	4		0	0						Untertest2.avi	0	880	547	72	111				0	Content		-72	-111	22480925	3006380768
22497	09:18:36.676	00:00:22.496	1350	-1024	-768	-1	-1	-1	-1	4	-1024	-768	-1	-1	-1	-1	4		0	0						Untertest2.avi	0	880	547	72	111				0	Content		-72	-111	22496698	3006396541
22513	09:18:36.692	00:00:22.513	1351	-1024	-768	-1	-1	-1	-1	4	-1024	-768	-1	-1	-1	-1	4		0	0						Untertest2.avi	0	880	547	72	111				0	Content		-72	-111	22513444	3006413287
22530	09:18:36.709	00:00:22.530	1352	-1024	-768	-1	-1	-1	-1	4	-1024	-768	-1	-1	-1	-1	4		0	0						Untertest2.avi	0	880	547	72	111				0	Content		-72	-111	22530066	3006429909
22547	09:18:36.726	00:00:22.546	1353	-1024	-768	-1	-1	-1	-1	4	-1024	-768	-1	-1	-1	-1	4		0	0						Untertest2.avi	0	880	547	72	111				0	Content		-72	-111	22546871	3006446714
22563	09:18:36.742	00:00:22.563	1354	-1024	-768	-1	-1	-1	-1	4	-1024	-768	-1	-1	-1	-1	4		0	0						Untertest2.avi	0	880	547	72	111				0	Content		-72	-111	22563495	3006463338
22580	09:18:36.759	00:00:22.580	1355	-1024	-768	-1	-1	-1	-1	4	-1024	-768	-1	-1	-1	-1	4		0	0						Untertest2.avi	0	880	547	72	111				0	Content		-72	-111	22580162	3006480005
22597	09:18:36.776	00:00:22.596	1356	-1024	-768	-1	-1	-1	-1	4	-1024	-768	-1	-1	-1	-1	4		0	0						Untertest2.avi	0	880	547	72	111				0	Content		-72	-111	22596829	3006496672
22614	09:18:36.793	00:00:22.613	1357	-1024	-768	-1	-1	-1	-1	4	-1024	-768	-1	-1	-1	-1	4		0	0						Untertest2.avi	0	880	547	72	111				0	Content		-72	-111	22613656	3006513499
22630	09:18:36.809	00:00:22.630	1358	-1024	-768	-1	-1	-1	-1	4	-1024	-768	-1	-1	-1	-1	4		0	0						Untertest2.avi	0	880	547	72	111				0	Content		-72	-111	22630323	3006530166
22647	09:18:36.826	00:00:22.646	1359	-1024	-768	-1	-1	-1	-1	4	-1024	-768	-1	-1	-1	-1	4		0	0						Untertest2.avi	0	880	547	72	111				0	Content		-72	-111	22646990	3006546833
22664	09:18:36.843	00:00:22.663	1360	-1024	-768	-1	-1	-1	-1	4	-1024	-768	-1	-1	-1	-1	4		0	0						Untertest2.avi	0	880	547	72	111				0	Content		-72	-111	22663927	3006563770
22681	09:18:36.860	00:00:22.680	1361	-1024	-768	-1	-1	-1	-1	4	-1024	-768	-1	-1	-1	-1	4		0	0						Untertest2.avi	0	880	547	72	111				0	Content		-72	-111	22680594	3006580437
22697	09:18:36.876	00:00:22.697	1362	-1024	-768	-1	-1	-1	-1	4	-1024	-768	-1	-1	-1	-1	4		0	0						Untertest2.avi	0	880	547	72	111				0	Content		-72	-111	22697261	3006597104
22714	09:18:36.893	00:00:22.714	1363	-1024	-768	-1	-1	-1	-1	4	-1024	-768	-1	-1	-1	-1	4		0	0						Untertest2.avi	0	880	547	72	111				0	Content		-72	-111	22714240	3006614083
22731	09:18:36.910	00:00:22.730	1364	-1024	-768	-1	-1	-1	-1	4	-1024	-768	-1	-1	-1	-1	4		0	0						Untertest2.avi	0	880	547	72	111				0	Content		-72	-111	22730907	3006630750
22748	09:18:36.927	00:00:22.747	1365	-1024	-768	-1	-1	-1	-1	4	-1024	-768	-1	-1	-1	-1	4		0	0						Untertest2.avi	0	880	547	72	111				0	Content		-72	-111	22747574	3006647417
22764	09:18:36.943	00:00:22.764	1366	-1024	-768	-1	-1	-1	-1	4	-1024	-768	-1	-1	-1	-1	4		0	0						Untertest2.avi	0	880	547	72	111				0	Content		-72	-111	22764240	3006664083
22781	09:18:36.960	00:00:22.780	1367	-1024	-768	-1	-1	-1	-1	4	-1024	-768	-1	-1	-1	-1	4		0	0						Untertest2.avi	0	880	547	72	111				0	Content		-72	-111	22780549	3006680392
22797	09:18:36.976	00:00:22.797	1368	-1024	-768	-1	-1	-1	-1	4	-1024	-768	-1	-1	-1	-1	4		0	0						Untertest2.avi	0	880	547	72	111				0	Content		-72	-111	22797216	3006697059
22814	09:18:36.993	00:00:22.813	1369	-1024	-768	-1	-1	-1	-1	4	-1024	-768	-1	-1	-1	-1	4		0	0						Untertest2.avi	0	880	547	72	111				0	Content		-72	-111	22813883	3006713726
22830	09:18:37.009	00:00:22.830	1370	-1024	-768	-1	-1	-1	-1	4	-1024	-768	-1	-1	-1	-1	4		0	0						Untertest2.avi	0	880	547	72	111				0	Content		-72	-111	22830311	3006730154
22847	09:18:37.026	00:00:22.846	1371	-1024	-768	-1	-1	-1	-1	4	-1024	-768	-1	-1	-1	-1	4		0	0						Untertest2.avi	0	880	547	72	111				0	Content		-72	-111	22846978	3006746821
22864	09:18:37.043	00:00:22.863	1372	-1024	-768	-1	-1	-1	-1	4	-1024	-768	-1	-1	-1	-1	4		0	0						Untertest2.avi	0	880	547	72	111				0	Content		-72	-111	22863645	3006763488
22880	09:18:37.059	00:00:22.879	1373	-1024	-768	-1	-1	-1	-1	4	-1024	-768	-1	-1	-1	-1	4		0	0						Untertest2.avi	0	880	547	72	111				0	Content		-72	-111	22879909	3006779752
22897	09:18:37.076	00:00:22.896	1374	-1024	-768	-1	-1	-1	-1	4	-1024	-768	-1	-1	-1	-1	4		0	0						Untertest2.avi	0	880	547	72	111				0	Content		-72	-111	22896531	3006796374
22913	09:18:37.092	00:00:22.913	1375	-1024	-768	-1	-1	-1	-1	4	-1024	-768	-1	-1	-1	-1	4		0	0						Untertest2.avi	0	880	547	72	111				0	Content		-72	-111	22913209	3006813052
22930	09:18:37.109	00:00:22.929	1376	-1024	-768	-1	-1	-1	-1	4	-1024	-768	-1	-1	-1	-1	4		0	0						Untertest2.avi	0	880	547	72	111				0	Content		-72	-111	22929805	3006829648
22946	09:18:37.125	00:00:22.946	1377	-1024	-768	-1	-1	-1	-1	4	-1024	-768	-1	-1	-1	-1	4		0	0						Untertest2.avi	0	880	547	72	111				0	Content		-72	-111	22946471	3006846314
22963	09:18:37.142	00:00:22.963	1378	-1024	-768	-1	-1	-1	-1	4	-1024	-768	-1	-1	-1	-1	4		0	0						Untertest2.avi	0	880	547	72	111				0	Content		-72	-111	22963373	3006863216
22980	09:18:37.159	00:00:22.980	1379	-1024	-768	-1	-1	-1	-1	4	-1024	-768	-1	-1	-1	-1	4		0	0						Untertest2.avi	0	880	547	72	111				0	Content		-72	-111	22980040	3006879883
22997	09:18:37.176	00:00:22.997	1380	-1024	-768	-1	-1	-1	-1	4	-1024	-768	-1	-1	-1	-1	4		0	0						Untertest2.avi	0	880	547	72	111				0	Content		-72	-111	22997035	3006896878
23014	09:18:37.193	00:00:23.013	1381	-1024	-768	-1	-1	-1	-1	4	-1024	-768	-1	-1	-1	-1	4		0	0						Untertest2.avi	0	880	547	72	111				0	Content		-72	-111	23013702	3006913545
23030	09:18:37.209	00:00:23.030	1382	-1024	-768	-1	-1	-1	-1	4	-1024	-768	-1	-1	-1	-1	4		0	0						Untertest2.avi	0	880	547	72	111				0	Content		-72	-111	23030369	3006930212
23047	09:18:37.226	00:00:23.047	1383	-1024	-768	-1	-1	-1	-1	4	-1024	-768	-1	-1	-1	-1	4		0	0						Untertest2.avi	0	880	547	72	111				0	Content		-72	-111	23047464	3006947307
23064	09:18:37.243	00:00:23.064	1384	-1024	-768	-1	-1	-1	-1	4	-1024	-768	-1	-1	-1	-1	4		0	0						Untertest2.avi	0	880	547	72	111				0	Content		-72	-111	23064131	3006963974
23081	09:18:37.260	00:00:23.080	1385	-1024	-768	-1	-1	-1	-1	4	-1024	-768	-1	-1	-1	-1	4		0	0						Untertest2.avi	0	880	547	72	111				0	Content		-72	-111	23080798	3006980641
23097	09:18:37.276	00:00:23.097	1386	-1024	-768	-1	-1	-1	-1	4	-1024	-768	-1	-1	-1	-1	4		0	0						Untertest2.avi	0	880	547	72	111				0	Content		-72	-111	23097090	3006996933
23114	09:18:37.293	00:00:23.113	1387	-1024	-768	-1	-1	-1	-1	4	-1024	-768	-1	-1	-1	-1	4		0	0						Untertest2.avi	0	880	547	72	111				0	Content		-72	-111	23113757	3007013600
23130	09:18:37.309	00:00:23.130	1388	-1024	-768	-1	-1	-1	-1	4	-1024	-768	-1	-1	-1	-1	4		0	0						Untertest2.avi	0	880	547	72	111				0	Content		-72	-111	23130424	3007030267
23146	09:18:37.325	00:00:23.146	1389	-1024	-768	-1	-1	-1	-1	4	-1024	-768	-1	-1	-1	-1	4		0	0						Untertest2.avi	0	880	547	72	111				0	Content		-72	-111	23146261	3007046104
23163	09:18:37.342	00:00:23.163	1390	-1024	-768	-1	-1	-1	-1	4	-1024	-768	-1	-1	-1	-1	4		0	0						Untertest2.avi	0	880	547	72	111				0	Content		-72	-111	23163005	3007062848
23180	09:18:37.359	00:00:23.179	1391	-1024	-768	-1	-1	-1	-1	4	-1024	-768	-1	-1	-1	-1	4		0	0						Untertest2.avi	0	880	547	72	111				0	Content		-72	-111	23179639	3007079482
23196	09:18:37.375	00:00:23.196	1392	-1024	-768	-1	-1	-1	-1	4	-1024	-768	-1	-1	-1	-1	4		0	0						Untertest2.avi	0	880	547	72	111				0	Content		-72	-111	23196319	3007096162
23213	09:18:37.392	00:00:23.212	1393	-1024	-768	-1	-1	-1	-1	4	-1024	-768	-1	-1	-1	-1	4		0	0						Untertest2.avi	0	880	547	72	111				0	Content		-72	-111	23212986	3007112829
23230	09:18:37.409	00:00:23.229	1394	-1024	-768	-1	-1	-1	-1	4	-1024	-768	-1	-1	-1	-1	4		0	0						Untertest2.avi	0	880	547	72	111				0	Content		-72	-111	23229617	3007129460
23246	09:18:37.425	00:00:23.246	1395	-1024	-768	-1	-1	-1	-1	4	-1024	-768	-1	-1	-1	-1	4		0	0						Untertest2.avi	0	880	547	72	111				0	Content		-72	-111	23246284	3007146127
23263	09:18:37.442	00:00:23.263	1396	-1024	-768	-1	-1	-1	-1	4	-1024	-768	-1	-1	-1	-1	4		0	0						Untertest2.avi	0	880	547	72	111				0	Content		-72	-111	23263146	3007162989
23280	09:18:37.459	00:00:23.279	1397	-1024	-768	-1	-1	-1	-1	4	-1024	-768	-1	-1	-1	-1	4		0	0						Untertest2.avi	0	880	547	72	111				0	Content		-72	-111	23279813	3007179656
23296	09:18:37.475	00:00:23.296	1398	-1024	-768	-1	-1	-1	-1	4	-1024	-768	-1	-1	-1	-1	4		0	0						Untertest2.avi	0	880	547	72	111				0	Content		-72	-111	23296480	3007196323
23313	09:18:37.492	00:00:23.313	1399	-1024	-768	-1	-1	-1	-1	4	-1024	-768	-1	-1	-1	-1	4		0	0						Untertest2.avi	0	880	547	72	111				0	Content		-72	-111	23313442	3007213285
23330	09:18:37.509	00:00:23.330	1400	-1024	-768	-1	-1	-1	-1	4	-1024	-768	-1	-1	-1	-1	4		0	0						Untertest2.avi	0	880	547	72	111				0	Content		-72	-111	23330109	3007229952
23347	09:18:37.526	00:00:23.346	1401	-1024	-768	-1	-1	-1	-1	4	-1024	-768	-1	-1	-1	-1	4		0	0						Untertest2.avi	0	880	547	72	111				0	Content		-72	-111	23346776	3007246619
23364	09:18:37.543	00:00:23.363	1402	-1024	-768	-1	-1	-1	-1	4	-1024	-768	-1	-1	-1	-1	4		0	0						Untertest2.avi	0	880	547	72	111				0	Content		-72	-111	23363766	3007263609
23380	09:18:37.559	00:00:23.380	1403	-1024	-768	-1	-1	-1	-1	4	-1024	-768	-1	-1	-1	-1	4		0	0						Untertest2.avi	0	880	547	72	111				0	Content		-72	-111	23380432	3007280275
23397	09:18:37.576	00:00:23.397	1404	-1024	-768	-1	-1	-1	-1	4	-1024	-768	-1	-1	-1	-1	4		0	0						Untertest2.avi	0	880	547	72	111				0	Content		-72	-111	23397099	3007296942
23414	09:18:37.593	00:00:23.413	1405	-1024	-768	-1	-1	-1	-1	4	-1024	-768	-1	-1	-1	-1	4		0	0						Untertest2.avi	0	880	547	72	111				0	Content		-72	-111	23413766	3007313609
23430	09:18:37.609	00:00:23.430	1406	-1024	-768	-1	-1	-1	-1	4	-1024	-768	-1	-1	-1	-1	4		0	0						Untertest2.avi	0	880	547	72	111				0	Content		-72	-111	23430087	3007329930
23447	09:18:37.626	00:00:23.446	1407	-1024	-768	-1	-1	-1	-1	4	-1024	-768	-1	-1	-1	-1	4		0	0						Untertest2.avi	0	880	547	72	111				0	Content		-72	-111	23446754	3007346597
23463	09:18:37.642	00:00:23.463	1408	-1024	-768	-1	-1	-1	-1	4	-1024	-768	-1	-1	-1	-1	4		0	0						Untertest2.avi	0	880	547	72	111				0	Content		-72	-111	23463421	3007363264
23480	09:18:37.659	00:00:23.479	1409	-1024	-768	-1	-1	-1	-1	4	-1024	-768	-1	-1	-1	-1	4		0	0						Untertest2.avi	0	880	547	72	111				0	Content		-72	-111	23479855	3007379698
23497	09:18:37.676	00:00:23.496	1410	-1024	-768	-1	-1	-1	-1	4	-1024	-768	-1	-1	-1	-1	4		0	0						Untertest2.avi	0	880	547	72	111				0	Content		-72	-111	23496522	3007396365
23513	09:18:37.692	00:00:23.513	1411	-1024	-768	-1	-1	-1	-1	4	-1024	-768	-1	-1	-1	-1	4		0	0						Untertest2.avi	0	880	547	72	111				0	Content		-72	-111	23513189	3007413032
23529	09:18:37.708	00:00:23.529	1412	-1024	-768	-1	-1	-1	-1	4	-1024	-768	-1	-1	-1	-1	4		0	0						Untertest2.avi	0	880	547	72	111				0	Content		-72	-111	23529471	3007429314
23546	09:18:37.725	00:00:23.546	1413	-1024	-768	-1	-1	-1	-1	4	-1024	-768	-1	-1	-1	-1	4		0	0						Untertest2.avi	0	880	547	72	111				0	Content		-72	-111	23546094	3007445937
23564	09:18:37.743	00:00:23.563	1414	-1024	-768	-1	-1	-1	-1	4	-1024	-768	-1	-1	-1	-1	4		0	0						Untertest2.avi	0	880	547	72	111				0	Content		-72	-111	23563597	3007463440
23580	09:18:37.759	00:00:23.579	1415	-343,4947	434,0479	0,4485887	0,7510325	420,4342	2,665265	3	-343,4947	434,0479	0,4485887	0,7510325	420,4342	2,665265	1	22	-343	434						Untertest2.avi	0	880	547	72	111	-685	89	184	0	Content		-415	323	23579837	3007479680
23597	09:18:37.776	00:00:23.597	1416	-1024	-768	-1	-1	-1	-1	4	-1024	-768	-1	-1	-1	-1	4	22	0	0						Untertest2.avi	0	880	547	72	111	-685	89	184	0	Content		-72	-111	23597086	3007496929
23613	09:18:37.792	00:00:23.613	1417	-607,6489	197,0723	0,4254717	0,7513286	396,5135	2,980225	3	-607,6489	197,0723	0,4254717	0,7513286	396,5135	2,980225	1	22	-608	197						Untertest2.avi	0	880	547	72	111	-685	89	184	0	Content		-680	86	23613338	3007513181
23630	09:18:37.809	00:00:23.630	1418	-743,8818	122,0859	0,4704652	0,751378	412,588	3,110698	3	-743,8818	122,0859	0,4704652	0,751378	412,588	3,110698	1	22	-744	122						Untertest2.avi	0	880	547	72	111	-685	89	184	0	Content		-816	11	23630334	3007530177
23647	09:18:37.826	00:00:23.646	1419	-616,1546	203,3041	0,4244249	0,7510754	391,3524	2,904311	3	-616,1546	203,3041	0,4244249	0,7510754	391,3524	2,904311	1	22	-616	203						Untertest2.avi	0	880	547	72	111	-685	89	184	0	Content		-688	92	23646609	3007546452
23663	09:18:37.842	00:00:23.663	1420	-741,8032	140,8734	0,4715454	0,7513294	409,7801	3,093929	3	-741,8032	140,8734	0,4715454	0,7513294	409,7801	3,093929	1	22	-742	141						Untertest2.avi	0	880	547	72	111	-685	89	184	0	Content		-814	30	23663467	3007563310
23680	09:18:37.859	00:00:23.679	1421	-449,3477	458,2613	0,451197	0,7511743	393,3163	2,551517	3	-449,3477	458,2613	0,451197	0,7511743	393,3163	2,551517	1	22	-449	458						Untertest2.avi	0	880	547	72	111	-685	89	184	0	Content		-521	347	23679831	3007579674
23697	09:18:37.876	00:00:23.696	1422	-1024	-768	-1	-1	-1	-1	4	-1024	-768	-1	-1	-1	-1	4	22	0	0						Untertest2.avi	0	880	547	72	111	-685	89	184	0	Content		-72	-111	23696953	3007596796
23714	09:18:37.893	00:00:23.713	1423	-613,1159	197,0229	0,425318	0,7510282	392,7096	2,902462	3	-613,1159	197,0229	0,425318	0,7510282	392,7096	2,902462	1	22	-613	197						Untertest2.avi	0	880	547	72	111	-685	89	184	0	Content		-685	86	23713575	3007613418
23730	09:18:37.909	00:00:23.730	1424	-771,6282	108,7756	0,4709198	0,7513394	412,7744	3,054433	3	-771,6282	108,7756	0,4709198	0,7513394	412,7744	3,054433	1	22	-772	109						Untertest2.avi	0	880	547	72	111	-685	89	184	0	Content		-844	-2	23730322	3007630165
23746	09:18:37.925	00:00:23.746	1425	-613,2731	203,9041	0,4261303	0,7510272	394,6548	2,925001	3	-613,2731	203,9041	0,4261303	0,7510272	394,6548	2,925001	1	22	-613	204						Untertest2.avi	0	880	547	72	111	-685	89	184	0	Content		-685	93	23746444	3007646287
23763	09:18:37.942	00:00:23.763	1426	-735,5278	117,2953	0,471784	0,7512665	410,8618	2,989406	3	-735,5278	117,2953	0,471784	0,7512665	410,8618	2,989406	1	23	-736	117						Untertest2.avi	0	880	547	72	111	-808	21	117	0	Content		-808	6	23763465	3007663308
23780	09:18:37.959	00:00:23.779	1427	-612,8713	185,9896	0,426033	0,7510497	393,6111	2,882083	3	-612,8713	185,9896	0,426033	0,7510497	393,6111	2,882083	1	23	-613	186						Untertest2.avi	0	880	547	72	111	-808	21	117	0	Content		-685	75	23779694	3007679537
23797	09:18:37.976	00:00:23.796	1428	-746,885	132,0562	0,4712978	0,7513096	412,8077	3,094769	3	-746,885	132,0562	0,4712978	0,7513096	412,8077	3,094769	1	23	-747	132						Untertest2.avi	0	880	547	72	111	-808	21	117	0	Content		-819	21	23796815	3007696658
23813	09:18:37.992	00:00:23.813	1429	-607,2245	195,9437	0,4266069	0,7510534	394,8484	2,885643	3	-607,2245	195,9437	0,4266069	0,7510534	394,8484	2,885643	1	23	-607	196						Untertest2.avi	0	880	547	72	111	-808	21	117	0	Content		-679	85	23813439	3007713282
23830	09:18:38.009	00:00:23.829	1430	-1024	-768	-1	-1	-1	-1	4	-1024	-768	-1	-1	-1	-1	4	23	0	0						Untertest2.avi	0	880	547	72	111	-808	21	117	0	Content		-72	-111	23829908	3007729751
23847	09:18:38.026	00:00:23.846	1431	-1024	-768	-1	-1	-1	-1	4	-1024	-768	-1	-1	-1	-1	4	23	0	0						Untertest2.avi	0	880	547	72	111	-808	21	117	0	Content		-72	-111	23846575	3007746418
23863	09:18:38.042	00:00:23.863	1432	-672,222	147,8582	0,4519656	0,7510316	411,0806	2,866896	3	-896,8986	-102,548	0,4508495	0,7508575	488,0018	3,397772	1	23	-897	-103						Untertest2.avi	0	880	547	72	111	-808	21	117	0	Content		-969	-214	23863007	3007762850
23880	09:18:38.059	00:00:23.880	1433	-685,9622	152,4412	0,4520961	0,7508879	410,1186	2,889432	3	-919,4713	-100,2008	0,4509715	0,7507113	487,9116	3,430696	1	24	-919	-100						Untertest2.avi	0	880	547	72	111	-982	-204	100	0	Content		-991	-211	23880077	3007779920
23897	09:18:38.076	00:00:23.896	1434	-903,0544	-92,56116	0,4511321	0,7505916	487,8856	3,339242	3	-903,0544	-92,56116	0,4511321	0,7505916	487,8856	3,339242	1	24	-903	-93						Untertest2.avi	0	880	547	72	111	-982	-204	100	0	Content		-975	-204	23896880	3007796723
23914	09:18:38.093	00:00:23.913	1435	-683,7651	152,636	0,4523266	0,7505486	412,186	2,899903	3	-907,8054	-90,5536	0,4512433	0,7503777	487,9918	3,425789	1	24	-908	-91						Untertest2.avi	0	880	547	72	111	-982	-204	100	0	Content		-980	-202	23913503	3007813346
23930	09:18:38.109	00:00:23.929	1436	-910,3354	-87,8877	0,4513426	0,750321	487,9242	3,409846	3	-910,3354	-87,8877	0,4513426	0,750321	487,9242	3,409846	1	24	-910	-88						Untertest2.avi	0	880	547	72	111	-982	-204	100	0	Content		-982	-199	23929751	3007829594
23946	09:18:38.125	00:00:23.946	1437	-1072,754	-112,0461	0,4521064	0,7507871	489,1865	3,399029	3	-1072,754	-112,0461	0,4521064	0,7507871	489,1865	3,399029	1	24	-1073	-112						Untertest2.avi	0	880	547	72	111	-982	-204	100	0	Content		-1145	-223	23946375	3007846218
23963	09:18:38.142	00:00:23.962	1438	-1271,447	-175,3335	0,4531693	0,7514686	488,7115	3,30816	3	-1271,447	-175,3335	0,4531693	0,7514686	488,7115	3,30816	1	24	-1271	-175						Untertest2.avi	0	880	547	72	111	-982	-204	100	0	Content		-1343	-286	23962998	3007862841
23980	09:18:38.159	00:00:23.980	1439	-855,5224	206,2619	0,4249336	0,752156	379,6765	2,544099	3	-855,5224	206,2619	0,4249336	0,752156	379,6765	2,544099	1	25	-856	206						Untertest2.avi	0	880	547	72	111	-1007	79	516	0	Content		-928	95	23980067	3007879910
23997	09:18:38.176	00:00:23.996	1440	-910,2744	194,963	0,425316	0,7525011	379,6042	2,560299	3	-910,2744	194,963	0,425316	0,7525011	379,6042	2,560299	1	25	-910	195						Untertest2.avi	0	880	547	72	111	-1007	79	516	0	Content		-982	84	23996745	3007896588
24013	09:18:38.192	00:00:24.013	1441	-970,299	172,1436	0,427338	0,7525005	385,403	2,615626	3	-970,299	172,1436	0,427338	0,7525005	385,403	2,615626	1	25	-970	172						Untertest2.avi	0	880	547	72	111	-1007	79	516	0	Content		-1042	61	24013492	3007913335
24030	09:18:38.209	00:00:24.029	1442	-922,0559	206,133	0,4270173	0,7522631	383,9077	2,572442	3	-922,0559	206,133	0,4270173	0,7522631	383,9077	2,572442	1	25	-922	206						Untertest2.avi	0	880	547	72	111	-1007	79	516	0	Content		-994	95	24029741	3007929584
24047	09:18:38.226	00:00:24.046	1443	-943,5444	189,2799	0,4273178	0,7521334	384,1887	2,611392	3	-943,5444	189,2799	0,4273178	0,7521334	384,1887	2,611392	1	25	-944	189						Untertest2.avi	0	880	547	72	111	-1007	79	516	0	Content		-1016	78	24046559	3007946402
24063	09:18:38.242	00:00:24.063	1444	-926,4667	206,041	0,4270597	0,7519468	382,7608	2,605049	3	-926,4667	206,041	0,4270597	0,7519468	382,7608	2,605049	1	25	-926	206						Untertest2.avi	0	880	547	72	111	-1007	79	516	0	Content		-998	95	24063110	3007962953
24080	09:18:38.259	00:00:24.079	1445	-934,9739	196,4473	0,4274761	0,7518064	383,7015	2,653883	3	-934,9739	196,4473	0,4274761	0,7518064	383,7015	2,653883	1	25	-935	196						Untertest2.avi	0	880	547	72	111	-1007	79	516	0	Content		-1007	85	24079731	3007979574
24096	09:18:38.275	00:00:24.096	1446	-929,8342	197,7186	0,4280466	0,7515098	385,0875	2,612041	3	-929,8342	197,7186	0,4280466	0,7515098	385,0875	2,612041	1	25	-930	198						Untertest2.avi	0	880	547	72	111	-1007	79	516	0	Content		-1002	87	24096477	3007996320
24113	09:18:38.292	00:00:24.113	1447	-922,332	190,6867	0,4282519	0,7513465	385,4117	2,638746	3	-922,332	190,6867	0,4282519	0,7513465	385,4117	2,638746	1	25	-922	191						Untertest2.avi	0	880	547	72	111	-1007	79	516	0	Content		-994	80	24113100	3008012943
24130	09:18:38.309	00:00:24.129	1448	-927,5766	201,9578	0,4278834	0,751141	383,8679	2,601726	3	-927,5766	201,9578	0,4278834	0,751141	383,8679	2,601726	1	25	-928	202						Untertest2.avi	0	880	547	72	111	-1007	79	516	0	Content		-1000	91	24129845	3008029688
24146	09:18:38.325	00:00:24.146	1449	-928,6657	191,3627	0,428472	0,7510012	385,6052	2,687789	3	-928,6657	191,3627	0,428472	0,7510012	385,6052	2,687789	1	25	-929	191						Untertest2.avi	0	880	547	72	111	-1007	79	516	0	Content		-1001	80	24146461	3008046304
24163	09:18:38.342	00:00:24.163	1450	-973,5876	179,3449	0,4287569	0,7506863	386,5089	2,647156	3	-973,5876	179,3449	0,4287569	0,7506863	386,5089	2,647156	1	25	-974	179						Untertest2.avi	0	880	547	72	111	-1007	79	516	0	Content		-1046	68	24163082	3008062925
24180	09:18:38.359	00:00:24.179	1451	-928,4809	186,0809	0,4287917	0,7503163	386,655	2,689763	3	-928,4809	186,0809	0,4287917	0,7503163	386,655	2,689763	1	25	-928	186						Untertest2.avi	0	880	547	72	111	-1007	79	516	0	Content		-1000	75	24179708	3008079551
24196	09:18:38.375	00:00:24.196	1452	-935,4619	188,0179	0,4289805	0,750078	387,2585	2,728878	3	-935,4619	188,0179	0,4289805	0,750078	387,2585	2,728878	1	25	-935	188						Untertest2.avi	0	880	547	72	111	-1007	79	516	0	Content		-1007	77	24196344	3008096187
24213	09:18:38.392	00:00:24.213	1453	-955,4404	173,4186	0,4293051	0,749748	388,2091	2,689006	3	-955,4404	173,4186	0,4293051	0,749748	388,2091	2,689006	1	25	-955	173						Untertest2.avi	0	880	547	72	111	-1007	79	516	0	Content		-1027	62	24213455	3008113298
24230	09:18:38.409	00:00:24.230	1454	-975,1961	167,8198	0,4294462	0,7496045	388,492	2,76638	3	-975,1961	167,8198	0,4294462	0,7496045	388,492	2,76638	1	25	-975	168						Untertest2.avi	0	880	547	72	111	-1007	79	516	0	Content		-1047	57	24230193	3008130036
24247	09:18:38.426	00:00:24.246	1455	-954,6818	159,4586	0,4292996	0,749438	387,8092	2,68239	3	-954,6818	159,4586	0,4292996	0,749438	387,8092	2,68239	1	25	-955	159						Untertest2.avi	0	880	547	72	111	-1007	79	516	0	Content		-1027	48	24246766	3008146609
24263	09:18:38.442	00:00:24.262	1456	-950,8102	157,9657	0,4294785	0,7493523	388,2813	2,710728	3	-950,8102	157,9657	0,4294785	0,7493523	388,2813	2,710728	1	25	-951	158						Untertest2.avi	0	880	547	72	111	-1007	79	516	0	Content		-1023	47	24262818	3008162661
24280	09:18:38.459	00:00:24.279	1457	-957,5018	175,3017	0,4292689	0,7493193	387,5656	2,720609	3	-957,5018	175,3017	0,4292689	0,7493193	387,5656	2,720609	1	25	-958	175						Untertest2.avi	0	880	547	72	111	-1007	79	516	0	Content		-1030	64	24279763	3008179606
24296	09:18:38.475	00:00:24.296	1458	-965,1927	158,3342	0,4294206	0,7492916	388,1494	2,720196	3	-965,1927	158,3342	0,4294206	0,7492916	388,1494	2,720196	1	25	-965	158						Untertest2.avi	0	880	547	72	111	-1007	79	516	0	Content		-1037	47	24296064	3008195907
24313	09:18:38.492	00:00:24.312	1459	-959,9135	184,8615	0,4295525	0,7490752	388,8151	2,76428	3	-959,9135	184,8615	0,4295525	0,7490752	388,8151	2,76428	1	25	-960	185						Untertest2.avi	0	880	547	72	111	-1007	79	516	0	Content		-1032	74	24312684	3008212527
24329	09:18:38.508	00:00:24.329	1460	-971,5245	161,9513	0,4294615	0,7489616	388,7044	2,768282	3	-971,5245	161,9513	0,4294615	0,7489616	388,7044	2,768282	1	25	-972	162						Untertest2.avi	0	880	547	72	111	-1007	79	516	0	Content		-1044	51	24329430	3008229273
24346	09:18:38.525	00:00:24.346	1461	-961,8316	178,7858	0,4291533	0,7487186	387,9034	2,7375	3	-961,8316	178,7858	0,4291533	0,7487186	387,9034	2,7375	1	25	-962	179						Untertest2.avi	0	880	547	72	111	-1007	79	516	0	Content		-1034	68	24346499	3008246342
24363	09:18:38.542	00:00:24.362	1462	-969,5136	172,6243	0,4284939	0,74861	385,8659	2,778483	3	-969,5136	172,6243	0,4284939	0,74861	385,8659	2,778483	1	25	-970	173						Untertest2.avi	0	880	547	72	111	-1007	79	516	0	Content		-1042	62	24362999	3008262842
24380	09:18:38.559	00:00:24.379	1463	-924,2639	193,8617	0,4282322	0,7484757	385,1387	2,71054	3	-924,2639	193,8617	0,4282322	0,7484757	385,1387	2,71054	1	25	-924	194						Untertest2.avi	0	880	547	72	111	-1007	79	516	0	Content		-996	83	24379743	3008279586
24396	09:18:38.575	00:00:24.395	1464	-951,9514	182,7309	0,4286314	0,7481841	386,7681	2,78239	3	-951,9514	182,7309	0,4286314	0,7481841	386,7681	2,78239	1	25	-952	183						Untertest2.avi	0	880	547	72	111	-1007	79	516	0	Content		-1024	72	24395920	3008295763
24413	09:18:38.592	00:00:24.412	1465	-950,2033	195,1221	0,4285337	0,7479371	386,4116	2,787566	3	-950,2033	195,1221	0,4285337	0,7479371	386,4116	2,787566	1	25	-950	195						Untertest2.avi	0	880	547	72	111	-1007	79	516	0	Content		-1022	84	24412664	3008312507
24429	09:18:38.608	00:00:24.429	1466	-856,606	242,5552	0,4241899	0,7478009	372,4967	2,70323	3	-856,606	242,5552	0,4241899	0,7478009	372,4967	2,70323	1	25	-857	243						Untertest2.avi	0	880	547	72	111	-1007	79	516	0	Content		-929	132	24429298	3008329141
24446	09:18:38.625	00:00:24.446	1467	-1024	-768	-1	-1	-1	-1	4	-1024	-768	-1	-1	-1	-1	4	25	0	0						Untertest2.avi	0	880	547	72	111	-1007	79	516	0	Content		-72	-111	24446356	3008346199
24463	09:18:38.642	00:00:24.462	1468	-684,6921	304,5972	0,4326338	0,7476233	405,541	2,967702	3	-684,6921	304,5972	0,4326338	0,7476233	405,541	2,967702	1	25	-685	305						Untertest2.avi	0	880	547	72	111	-1007	79	516	0	Content		-757	194	24462981	3008362824
24480	09:18:38.659	00:00:24.479	1469	-560,2083	326,9012	0,4350431	0,7479177	418,7905	3,082928	3	-560,2083	326,9012	0,4350431	0,7479177	418,7905	3,082928	1	25	-560	327						Untertest2.avi	0	880	547	72	111	-1007	79	516	0	Content		-632	216	24479601	3008379444
24496	09:18:38.675	00:00:24.496	1470	-399,6348	416,5143	0,4342168	0,7484737	420,9109	3,167752	3	-399,6348	416,5143	0,4342168	0,7484737	420,9109	3,167752	1	26	-400	417						Untertest2.avi	0	880	547	72	111	271	704	517	0	Content		-472	306	24496031	3008395874
24513	09:18:38.692	00:00:24.512	1471	-301,2548	451,23	0,4346654	0,7497295	429,201	3,184103	3	-301,2548	451,23	0,4346654	0,7497295	429,201	3,184103	1	26	-301	451						Untertest2.avi	0	880	547	72	111	271	704	517	0	Content		-373	340	24512654	3008412497
24529	09:18:38.708	00:00:24.529	1472	-202,8749	485,9457	0,4336157	0,7509212	431,3744	3,200455	3	-202,8749	485,9457	0,4336157	0,7509212	431,3744	3,200455	1	26	-203	486						Untertest2.avi	0	880	547	72	111	271	704	517	0	Content		-275	375	24529292	3008429135
24546	09:18:38.725	00:00:24.546	1473	-52,7107	592,793	0,4331327	0,7521102	435,4802	3,367736	3	-52,7107	592,793	0,4331327	0,7521102	435,4802	3,367736	1	26	-53	593						Untertest2.avi	0	880	547	72	111	271	704	517	0	Content		-125	482	24546344	3008446187
24563	09:18:38.742	00:00:24.562	1474	74,19545	652,5125	0,4315861	0,7538263	435,4802	3,243439	3	74,19545	652,5125	0,4315861	0,7538263	435,4802	3,243439	1	26	74	653						Untertest2.avi	0	880	547	72	111	271	704	517	0	Content		2	542	24562646	3008462489
24580	09:18:38.759	00:00:24.579	1475	175,2181	710,2642	0,430268	0,7549823	435,4802	3,241499	3	175,2181	710,2642	0,430268	0,7549823	435,4802	3,241499	1	26	175	710						Untertest2.avi	0	880	547	72	111	271	704	517	0	Content		103	599	24579588	3008479431
24596	09:18:38.775	00:00:24.595	1476	236,3132	746,3038	0,4273141	0,7563646	428,0916	3,192516	0	143,1023	681,9209	0,2853999	0,8590135	438,6759	2,998986	0	26	190	714						Untertest2.avi	0	880	547	72	111	271	704	517	0	Content		118	603	24595888	3008495731
24613	09:18:38.792	00:00:24.612	1477	325,1914	801,1334	0,4262789	0,7574627	428,0916	3,111305	0	-1024	-768	-1	-1	-1	-1	4	26	325	801						Untertest2.avi	0	880	547	72	111	271	704	517	0	Content		253	690	24612956	3008512799
24629	09:18:38.808	00:00:24.629	1478	-1024	-768	-1	-1	-1	-1	4	275,9767	779,1172	0,2836957	0,8609377	438,676	3,146274	0	26	276	779						Untertest2.avi	0	880	547	72	111	271	704	517	0	Content		204	668	24629270	3008529113
24646	09:18:38.825	00:00:24.646	1479	400,444	841,5414	0,4232747	0,7583241	420,4163	3,088022	0	271,0333	797,7281	0,2818602	0,8612467	430,6025	3,080936	0	26	336	820						Untertest2.avi	0	880	547	72	111	271	704	517	0	Content		264	709	24646380	3008546223
24663	09:18:38.842	00:00:24.663	1480	400,444	841,5414	0,4235356	0,7582431	420,7418	3,088022	0	264,9424	794,4802	0,2818908	0,8613148	431,6079	3,133218	0	26	333	818						Untertest2.avi	0	880	547	72	111	271	704	517	0	Content		261	707	24663128	3008562971
24680	09:18:38.859	00:00:24.679	1481	392,0472	830,3317	0,4229064	0,7580828	417,9936	3,073843	0	278,6869	794,9654	0,2819356	0,8613651	432,7584	3,171864	0	26	335	813						Untertest2.avi	0	880	547	72	111	271	704	517	0	Content		263	702	24679754	3008579597
24697	09:18:38.876	00:00:24.696	1482	397,7514	836,4886	0,4238002	0,7577463	420,9188	3,082714	0	287,7539	805,9728	0,2819744	0,8613422	433,3927	3,111942	0	26	343	821						Untertest2.avi	0	880	547	72	111	271	704	517	0	Content		271	710	24696501	3008596344
24713	09:18:38.892	00:00:24.713	1483	-1024	-768	-1	-1	-1	-1	4	285,0474	804,4391	0,2817119	0,8612972	432,1223	3,036502	0	26	285	804						Untertest2.avi	0	880	547	72	111	271	704	517	0	Content		213	693	24713126	3008612969
24730	09:18:38.909	00:00:24.729	1484	401,298	845,5212	0,4238225	0,7574379	420,0884	2,98064	0	286,7668	799,3153	0,2817166	0,8612726	432,3789	3,070554	0	26	344	822						Untertest2.avi	0	880	547	72	111	271	704	517	0	Content		272	711	24729747	3008629590
24746	09:18:38.925	00:00:24.746	1485	395,8543	836,4575	0,4242432	0,7573453	421,3326	3,023031	0	292,9434	806,068	0,2816553	0,8612252	432,105	3,081375	0	26	344	821						Untertest2.avi	0	880	547	72	111	271	704	517	0	Content		272	710	24746370	3008646213
24763	09:18:38.942	00:00:24.762	1486	391,6786	833,4677	0,424882	0,7571524	423,4756	3,080683	0	296,7208	804,9948	0,2815752	0,861212	431,6505	3,016624	0	26	344	819						Untertest2.avi	0	880	547	72	111	271	704	517	0	Content		272	708	24762994	3008662837
24780	09:18:38.959	00:00:24.779	1487	-1024	-768	-1	-1	-1	-1	4	292,8162	805,052	0,2815566	0,8612142	431,6046	3,019053	0	26	293	805						Untertest2.avi	0	880	547	72	111	271	704	517	0	Content		221	694	24779742	3008679585
24796	09:18:38.975	00:00:24.796	1488	397,0432	834,4954	0,4245877	0,7571324	421,8	3,019382	0	302,4608	807,37	0,2815385	0,8612509	431,6871	2,985292	0	26	350	821						Untertest2.avi	0	880	547	72	111	271	704	517	0	Content		278	710	24796366	3008696209
24813	09:18:38.992	00:00:24.812	1489	399,8105	839,5348	0,4249177	0,7571658	423,2021	2,973965	0	306,6929	808,803	0,2816893	0,8613179	433,0885	2,986418	0	26	353	824						Untertest2.avi	0	880	547	72	111	271	704	517	0	Content		281	713	24812989	3008712832
24830	09:18:39.009	00:00:24.829	1490	405,596	824,4596	0,4244438	0,757379	421,4539	2,88498	0	310,5281	811,4702	0,2816084	0,8614521	433,0504	2,932382	0	26	358	818						Untertest2.avi	0	880	547	72	111	271	704	517	0	Content		286	707	24829611	3008729454
24846	09:18:39.025	00:00:24.846	1491	395,3532	825,3655	0,424133	0,7575068	420,4943	2,909387	0	298,3512	804,0564	0,2814891	0,8617251	433,1085	2,94565	0	26	347	815						Untertest2.avi	0	880	547	72	111	271	704	517	0	Content		275	704	24846247	3008746090
24863	09:18:39.042	00:00:24.863	1492	383,5126	828,7002	0,4238155	0,7577505	419,8254	2,95014	0	302,6993	809,598	0,2812339	0,8619682	432,2399	2,987481	0	26	343	819						Untertest2.avi	0	880	547	72	111	271	704	517	0	Content		271	708	24863108	3008762951
24880	09:18:39.059	00:00:24.879	1493	381,3593	818,6925	0,4236437	0,7580763	419,4358	2,954602	0	306,8303	803,9987	0,2811589	0,8622239	432,3818	2,945512	0	26	344	811						Untertest2.avi	0	880	547	72	111	271	704	517	0	Content		272	700	24879730	3008779573
24896	09:18:39.075	00:00:24.896	1494	376,5548	819,8794	0,4233508	0,7583334	418,4831	2,948673	0	313,8795	813,0996	0,2809107	0,8625836	431,2099	2,896261	0	26	345	816						Untertest2.avi	0	880	547	72	111	271	704	517	0	Content		273	705	24896352	3008796195
24913	09:18:39.092	00:00:24.912	1495	386,7253	820,2795	0,4231716	0,7585122	417,787	2,889557	0	306,0985	808,3978	0,2811785	0,8627661	433,3513	2,906607	0	26	346	814						Untertest2.avi	0	880	547	72	111	271	704	517	0	Content		274	703	24912977	3008812820
24930	09:18:39.109	00:00:24.929	1496	384,4361	835,719	0,4232036	0,758575	417,8301	2,894276	0	318,1607	818,6276	0,2811567	0,862839	433,3146	2,913592	0	26	351	827						Untertest2.avi	0	880	547	72	111	271	704	517	0	Content		279	716	24929601	3008829444
24946	09:18:39.125	00:00:24.946	1497	376,0459	822,4872	0,4230893	0,7586009	417,2913	2,913763	0	316,0854	812,6759	0,2812172	0,8628537	433,7662	2,907328	0	26	346	818						Untertest2.avi	0	880	547	72	111	271	704	517	0	Content		274	707	24946349	3008846192
24963	09:18:39.142	00:00:24.962	1498	372,056	815,6636	0,4230936	0,7585862	417,2487	2,950673	0	312,7677	805,9862	0,2810179	0,8628387	432,6561	2,91427	0	26	342	811						Untertest2.avi	0	880	547	72	111	271	704	517	0	Content		270	700	24962971	3008862814
24980	09:18:39.159	00:00:24.979	1499	371,0638	823,6508	0,4232617	0,7585666	417,9052	2,888395	0	315,0955	807,2252	0,2810288	0,8628199	432,8955	2,870747	0	26	343	815						Untertest2.avi	0	880	547	72	111	271	704	517	0	Content		271	704	24979596	3008879439
24996	09:18:39.175	00:00:24.996	1500	-1024	-768	-1	-1	-1	-1	4	350,7004	838,425	0,2796933	0,8635084	426,7024	2,885567	0	26	351	838						Untertest2.avi	0	880	547	72	111	271	704	517	0	Content		279	727	24996224	3008896067
25013	09:18:39.192	00:00:25.012	1501	-1024	-768	-1	-1	-1	-1	4	-1024	-768	-1	-1	-1	-1	4		0	0						Untertest2.avi	0	880	547	72	111				0	Content		-72	-111	25012844	3008912687
25030	09:18:39.209	00:00:25.029	1502	-1024	-768	-1	-1	-1	-1	4	-1024	-768	-1	-1	-1	-1	4		0	0						Untertest2.avi	0	880	547	72	111				0	Content		-72	-111	25029593	3008929436
25046	09:18:39.225	00:00:25.046	1503	-1024	-768	-1	-1	-1	-1	4	-1024	-768	-1	-1	-1	-1	4		0	0						Untertest2.avi	0	880	547	72	111				0	Content		-72	-111	25046218	3008946061
25063	09:18:39.242	00:00:25.062	1504	-1024	-768	-1	-1	-1	-1	4	-1024	-768	-1	-1	-1	-1	4		0	0						Untertest2.avi	0	880	547	72	111				0	Content		-72	-111	25062714	3008962557
25079	09:18:39.258	00:00:25.079	1505	-1024	-768	-1	-1	-1	-1	4	-1024	-768	-1	-1	-1	-1	4		0	0						Untertest2.avi	0	880	547	72	111				0	Content		-72	-111	25079337	3008979180
25096	09:18:39.275	00:00:25.095	1506	-1024	-768	-1	-1	-1	-1	4	-1024	-768	-1	-1	-1	-1	4		0	0						Untertest2.avi	0	880	547	72	111				0	Content		-72	-111	25095959	3008995802
25113	09:18:39.292	00:00:25.112	1507	-1024	-768	-1	-1	-1	-1	4	-1024	-768	-1	-1	-1	-1	4		0	0						Untertest2.avi	0	880	547	72	111				0	Content		-72	-111	25112836	3009012679
25129	09:18:39.308	00:00:25.129	1508	-1024	-768	-1	-1	-1	-1	4	-1024	-768	-1	-1	-1	-1	4		0	0						Untertest2.avi	0	880	547	72	111				0	Content		-72	-111	25129459	3009029302
25146	09:18:39.325	00:00:25.146	1509	-1024	-768	-1	-1	-1	-1	4	-1024	-768	-1	-1	-1	-1	4		0	0						Untertest2.avi	0	880	547	72	111				0	Content		-72	-111	25146206	3009046049
25163	09:18:39.342	00:00:25.162	1510	-1024	-768	-1	-1	-1	-1	4	-1024	-768	-1	-1	-1	-1	4		0	0						Untertest2.avi	0	880	547	72	111				0	Content		-72	-111	25162956	3009062799
25179	09:18:39.358	00:00:25.178	1511	-1024	-768	-1	-1	-1	-1	4	-1024	-768	-1	-1	-1	-1	4		0	0						Untertest2.avi	0	880	547	72	111				0	Content		-72	-111	25178828	3009078671
25195	09:18:39.374	00:00:25.195	1512	-1024	-768	-1	-1	-1	-1	4	-1024	-768	-1	-1	-1	-1	4		0	0						Untertest2.avi	0	880	547	72	111				0	Content		-72	-111	25195452	3009095295
25213	09:18:39.392	00:00:25.213	1513	-1024	-768	-1	-1	-1	-1	4	-1024	-768	-1	-1	-1	-1	4		0	0						Untertest2.avi	0	880	547	72	111				0	Content		-72	-111	25213393	3009113236
25230	09:18:39.409	00:00:25.230	1514	-1024	-768	-1	-1	-1	-1	4	-1024	-768	-1	-1	-1	-1	4		0	0						Untertest2.avi	0	880	547	72	111				0	Content		-72	-111	25230195	3009130038
25246	09:18:39.425	00:00:25.246	1515	-1024	-768	-1	-1	-1	-1	4	-1024	-768	-1	-1	-1	-1	4		0	0						Untertest2.avi	0	880	547	72	111				0	Content		-72	-111	25246196	3009146039
25263	09:18:39.442	00:00:25.262	1516	-1024	-768	-1	-1	-1	-1	4	-1024	-768	-1	-1	-1	-1	4		0	0						Untertest2.avi	0	880	547	72	111				0	Content		-72	-111	25262814	3009162657
25279	09:18:39.458	00:00:25.278	1517	-1024	-768	-1	-1	-1	-1	4	-1024	-768	-1	-1	-1	-1	4		0	0						Untertest2.avi	0	880	547	72	111				0	Content		-72	-111	25278813	3009178656
25295	09:18:39.474	00:00:25.295	1518	-1024	-768	-1	-1	-1	-1	4	-1024	-768	-1	-1	-1	-1	4		0	0						Untertest2.avi	0	880	547	72	111				0	Content		-72	-111	25295438	3009195281
25312	09:18:39.491	00:00:25.311	1519	-1024	-768	-1	-1	-1	-1	4	-1024	-768	-1	-1	-1	-1	4		0	0						Untertest2.avi	0	880	547	72	111				0	Content		-72	-111	25311562	3009211405
25328	09:18:39.507	00:00:25.328	1520	-1024	-768	-1	-1	-1	-1	4	-1024	-768	-1	-1	-1	-1	4		0	0						Untertest2.avi	0	880	547	72	111				0	Content		-72	-111	25328185	3009228028
25345	09:18:39.524	00:00:25.344	1521	-1024	-768	-1	-1	-1	-1	4	-1024	-768	-1	-1	-1	-1	4		0	0						Untertest2.avi	0	880	547	72	111				0	Content		-72	-111	25344806	3009244649
25362	09:18:39.541	00:00:25.362	1522	-1024	-768	-1	-1	-1	-1	4	-1024	-768	-1	-1	-1	-1	4		0	0						Untertest2.avi	0	880	547	72	111				0	Content		-72	-111	25362001	3009261844
25379	09:18:39.558	00:00:25.379	1523	-1024	-768	-1	-1	-1	-1	4	-1024	-768	-1	-1	-1	-1	4		0	0						Untertest2.avi	0	880	547	72	111				0	Content		-72	-111	25379248	3009279091
25397	09:18:39.576	00:00:25.396	1524	-1024	-768	-1	-1	-1	-1	4	-1024	-768	-1	-1	-1	-1	4		0	0						Untertest2.avi	0	880	547	72	111				0	Content		-72	-111	25396622	3009296465
25411	09:18:39.590	00:00:25.411	1525	-1024	-768	-1	-1	-1	-1	4	-1024	-768	-1	-1	-1	-1	4		0	0						Untertest2.avi	0	880	547	72	111				0	Content		-72	-111	25411425	3009311268
25428	09:18:39.607	00:00:25.428	1526	-1024	-768	-1	-1	-1	-1	4	-1024	-768	-1	-1	-1	-1	4		0	0						Untertest2.avi	0	880	547	72	111				0	Content		-72	-111	25428047	3009327890
25445	09:18:39.624	00:00:25.444	1527	-1024	-768	-1	-1	-1	-1	4	-1024	-768	-1	-1	-1	-1	4		0	0						Untertest2.avi	0	880	547	72	111				0	Content		-72	-111	25444795	3009344638
25461	09:18:39.640	00:00:25.461	1528	-1024	-768	-1	-1	-1	-1	4	-1024	-768	-1	-1	-1	-1	4		0	0						Untertest2.avi	0	880	547	72	111				0	Content		-72	-111	25461417	3009361260
25478	09:18:39.657	00:00:25.478	1529	-1024	-768	-1	-1	-1	-1	4	-1024	-768	-1	-1	-1	-1	4		0	0						Untertest2.avi	0	880	547	72	111				0	Content		-72	-111	25478039	3009377882
25495	09:18:39.674	00:00:25.494	1530	-1024	-768	-1	-1	-1	-1	4	-1024	-768	-1	-1	-1	-1	4		0	0						Untertest2.avi	0	880	547	72	111				0	Content		-72	-111	25494663	3009394506
25512	09:18:39.691	00:00:25.511	1531	-1024	-768	-1	-1	-1	-1	4	-1024	-768	-1	-1	-1	-1	4		0	0						Untertest2.avi	0	880	547	72	111				0	Content		-72	-111	25511855	3009411698
25529	09:18:39.708	00:00:25.529	1532	-1024	-768	-1	-1	-1	-1	4	-1024	-768	-1	-1	-1	-1	4		0	0						Untertest2.avi	0	880	547	72	111				0	Content		-72	-111	25529225	3009429068
25546	09:18:39.725	00:00:25.546	1533	-1024	-768	-1	-1	-1	-1	4	-1024	-768	-1	-1	-1	-1	4		0	0						Untertest2.avi	0	880	547	72	111				0	Content		-72	-111	25546474	3009446317
25561	09:18:39.740	00:00:25.561	1534	-1024	-768	-1	-1	-1	-1	4	-1024	-768	-1	-1	-1	-1	4		0	0						Untertest2.avi	0	880	547	72	111				0	Content		-72	-111	25561279	3009461122
25578	09:18:39.757	00:00:25.578	1535	-1024	-768	-1	-1	-1	-1	4	-1024	-768	-1	-1	-1	-1	4		0	0						Untertest2.avi	0	880	547	72	111				0	Content		-72	-111	25578027	3009477870
25595	09:18:39.774	00:00:25.594	1536	-1024	-768	-1	-1	-1	-1	4	-1024	-768	-1	-1	-1	-1	4		0	0						Untertest2.avi	0	880	547	72	111				0	Content		-72	-111	25594651	3009494494
25611	09:18:39.790	00:00:25.611	1537	-1024	-768	-1	-1	-1	-1	4	-1024	-768	-1	-1	-1	-1	4		0	0						Untertest2.avi	0	880	547	72	111				0	Content		-72	-111	25611273	3009511116
25628	09:18:39.807	00:00:25.627	1538	-1024	-768	-1	-1	-1	-1	4	-1024	-768	-1	-1	-1	-1	4		0	0						Untertest2.avi	0	880	547	72	111				0	Content		-72	-111	25627896	3009527739
25645	09:18:39.824	00:00:25.644	1539	-1024	-768	-1	-1	-1	-1	4	-1024	-768	-1	-1	-1	-1	4		0	0						Untertest2.avi	0	880	547	72	111				0	Content		-72	-111	25644519	3009544362
25662	09:18:39.841	00:00:25.661	1540	-1024	-768	-1	-1	-1	-1	4	-1024	-768	-1	-1	-1	-1	4		0	0						Untertest2.avi	0	880	547	72	111				0	Content		-72	-111	25661714	3009561557
25679	09:18:39.858	00:00:25.679	1541	-1024	-768	-1	-1	-1	-1	4	-1024	-768	-1	-1	-1	-1	4		0	0						Untertest2.avi	0	880	547	72	111				0	Content		-72	-111	25679098	3009578941
25696	09:18:39.875	00:00:25.696	1542	-1024	-768	-1	-1	-1	-1	4	-1024	-768	-1	-1	-1	-1	4		0	0						Untertest2.avi	0	880	547	72	111				0	Content		-72	-111	25696337	3009596180
25711	09:18:39.890	00:00:25.711	1543	-1024	-768	-1	-1	-1	-1	4	-1024	-768	-1	-1	-1	-1	4		0	0						Untertest2.avi	0	880	547	72	111				0	Content		-72	-111	25711263	3009611106
25728	09:18:39.907	00:00:25.727	1544	-1024	-768	-1	-1	-1	-1	4	-1024	-768	-1	-1	-1	-1	4		0	0						Untertest2.avi	0	880	547	72	111				0	Content		-72	-111	25727886	3009627729
25745	09:18:39.924	00:00:25.744	1545	-1024	-768	-1	-1	-1	-1	4	-1024	-768	-1	-1	-1	-1	4		0	0						Untertest2.avi	0	880	547	72	111				0	Content		-72	-111	25744635	3009644478
25761	09:18:39.940	00:00:25.761	1546	-1024	-768	-1	-1	-1	-1	4	-1024	-768	-1	-1	-1	-1	4		0	0						Untertest2.avi	0	880	547	72	111				0	Content		-72	-111	25761257	3009661100
25778	09:18:39.957	00:00:25.777	1547	-1024	-768	-1	-1	-1	-1	4	-1024	-768	-1	-1	-1	-1	4		0	0						Untertest2.avi	0	880	547	72	111				0	Content		-72	-111	25777882	3009677725
25795	09:18:39.974	00:00:25.794	1548	-1024	-768	-1	-1	-1	-1	4	-1024	-768	-1	-1	-1	-1	4		0	0						Untertest2.avi	0	880	547	72	111				0	Content		-72	-111	25794506	3009694349
25812	09:18:39.991	00:00:25.811	1549	-1024	-768	-1	-1	-1	-1	4	-1024	-768	-1	-1	-1	-1	4		0	0						Untertest2.avi	0	880	547	72	111				0	Content		-72	-111	25811574	3009711417
25829	09:18:40.008	00:00:25.828	1550	-1024	-768	-1	-1	-1	-1	4	-1024	-768	-1	-1	-1	-1	4		0	0						Untertest2.avi	0	880	547	72	111				0	Content		-72	-111	25828949	3009728792
25846	09:18:40.025	00:00:25.846	1551	-1024	-768	-1	-1	-1	-1	4	-1024	-768	-1	-1	-1	-1	4		0	0						Untertest2.avi	0	880	547	72	111				0	Content		-72	-111	25846194	3009746037
25861	09:18:40.040	00:00:25.861	1552	-1024	-768	-1	-1	-1	-1	4	-1024	-768	-1	-1	-1	-1	4		0	0						Untertest2.avi	0	880	547	72	111				0	Content		-72	-111	25861122	3009760965
25878	09:18:40.057	00:00:25.877	1553	-1024	-768	-1	-1	-1	-1	4	-1024	-768	-1	-1	-1	-1	4		0	0						Untertest2.avi	0	880	547	72	111				0	Content		-72	-111	25877746	3009777589
25894	09:18:40.073	00:00:25.894	1554	-1024	-768	-1	-1	-1	-1	4	-1024	-768	-1	-1	-1	-1	4		0	0						Untertest2.avi	0	880	547	72	111				0	Content		-72	-111	25894492	3009794335
25911	09:18:40.090	00:00:25.911	1555	-1024	-768	-1	-1	-1	-1	4	-1024	-768	-1	-1	-1	-1	4		0	0						Untertest2.avi	0	880	547	72	111				0	Content		-72	-111	25911113	3009810956
25928	09:18:40.107	00:00:25.927	1556	-1024	-768	-1	-1	-1	-1	4	-1024	-768	-1	-1	-1	-1	4		0	0						Untertest2.avi	0	880	547	72	111				0	Content		-72	-111	25927735	3009827578
25944	09:18:40.123	00:00:25.944	1557	-1024	-768	-1	-1	-1	-1	4	-1024	-768	-1	-1	-1	-1	4		0	0						Untertest2.avi	0	880	547	72	111				0	Content		-72	-111	25944359	3009844202
25962	09:18:40.141	00:00:25.961	1558	-1024	-768	-1	-1	-1	-1	4	-1024	-768	-1	-1	-1	-1	4		0	0						Untertest2.avi	0	880	547	72	111				0	Content		-72	-111	25961551	3009861394
25979	09:18:40.158	00:00:25.978	1559	-1024	-768	-1	-1	-1	-1	4	-1024	-768	-1	-1	-1	-1	4		0	0						Untertest2.avi	0	880	547	72	111				0	Content		-72	-111	25978923	3009878766
25996	09:18:40.175	00:00:25.996	1560	-1024	-768	-1	-1	-1	-1	4	-1024	-768	-1	-1	-1	-1	4		0	0						Untertest2.avi	0	880	547	72	111				0	Content		-72	-111	25996174	3009896017
26011	09:18:40.190	00:00:26.010	1561	-1024	-768	-1	-1	-1	-1	4	-1024	-768	-1	-1	-1	-1	4		0	0						Untertest2.avi	0	880	547	72	111				0	Content		-72	-111	26010976	3009910819
26028	09:18:40.207	00:00:26.027	1562	-1024	-768	-1	-1	-1	-1	4	-1024	-768	-1	-1	-1	-1	4		0	0						Untertest2.avi	0	880	547	72	111				0	Content		-72	-111	26027726	3009927569
26044	09:18:40.223	00:00:26.044	1563	-1024	-768	-1	-1	-1	-1	4	-1024	-768	-1	-1	-1	-1	4		0	0						Untertest2.avi	0	880	547	72	111				0	Content		-72	-111	26044347	3009944190
26061	09:18:40.240	00:00:26.060	1564	-1024	-768	-1	-1	-1	-1	4	-1024	-768	-1	-1	-1	-1	4		0	0						Untertest2.avi	0	880	547	72	111				0	Content		-72	-111	26060968	3009960811
26078	09:18:40.257	00:00:26.077	1565	-1024	-768	-1	-1	-1	-1	4	-1024	-768	-1	-1	-1	-1	4		0	0						Untertest2.avi	0	880	547	72	111				0	Content		-72	-111	26077590	3009977433
26094	09:18:40.273	00:00:26.094	1566	-1024	-768	-1	-1	-1	-1	4	-1024	-768	-1	-1	-1	-1	4		0	0						Untertest2.avi	0	880	547	72	111				0	Content		-72	-111	26094215	3009994058
26111	09:18:40.290	00:00:26.111	1567	-1024	-768	-1	-1	-1	-1	4	-1024	-768	-1	-1	-1	-1	4		0	0						Untertest2.avi	0	880	547	72	111				0	Content		-72	-111	26111407	3010011250
26129	09:18:40.308	00:00:26.128	1568	-1024	-768	-1	-1	-1	-1	4	-1024	-768	-1	-1	-1	-1	4		0	0						Untertest2.avi	0	880	547	72	111				0	Content		-72	-111	26128780	3010028623
26146	09:18:40.325	00:00:26.146	1569	-1024	-768	-1	-1	-1	-1	4	-1024	-768	-1	-1	-1	-1	4		0	0						Untertest2.avi	0	880	547	72	111				0	Content		-72	-111	26146031	3010045874
26161	09:18:40.340	00:00:26.160	1570	-1024	-768	-1	-1	-1	-1	4	-1024	-768	-1	-1	-1	-1	4		0	0						Untertest2.avi	0	880	547	72	111				0	Content		-72	-111	26160955	3010060798
26178	09:18:40.357	00:00:26.177	1571	-1024	-768	-1	-1	-1	-1	4	-1024	-768	-1	-1	-1	-1	4		0	0						Untertest2.avi	0	880	547	72	111				0	Content		-72	-111	26177578	3010077421
26194	09:18:40.373	00:00:26.194	1572	-1024	-768	-1	-1	-1	-1	4	-1024	-768	-1	-1	-1	-1	4		0	0						Untertest2.avi	0	880	547	72	111				0	Content		-72	-111	26194325	3010094168
26211	09:18:40.390	00:00:26.210	1573	-1024	-768	-1	-1	-1	-1	4	-1024	-768	-1	-1	-1	-1	4		0	0						Untertest2.avi	0	880	547	72	111				0	Content		-72	-111	26210823	3010110666
26228	09:18:40.407	00:00:26.227	1574	-1024	-768	-1	-1	-1	-1	4	-1024	-768	-1	-1	-1	-1	4		0	0						Untertest2.avi	0	880	547	72	111				0	Content		-72	-111	26227572	3010127415
26244	09:18:40.423	00:00:26.244	1575	-1024	-768	-1	-1	-1	-1	4	-1024	-768	-1	-1	-1	-1	4		0	0						Untertest2.avi	0	880	547	72	111				0	Content		-72	-111	26244195	3010144038
26261	09:18:40.440	00:00:26.261	1576	-1024	-768	-1	-1	-1	-1	4	-1024	-768	-1	-1	-1	-1	4		0	0						Untertest2.avi	0	880	547	72	111				0	Content		-72	-111	26261263	3010161106
26279	09:18:40.458	00:00:26.278	1577	-1024	-768	-1	-1	-1	-1	4	-1024	-768	-1	-1	-1	-1	4		0	0						Untertest2.avi	0	880	547	72	111				0	Content		-72	-111	26278634	3010178477
26296	09:18:40.475	00:00:26.295	1578	-1024	-768	-1	-1	-1	-1	4	-1024	-768	-1	-1	-1	-1	4		0	0						Untertest2.avi	0	880	547	72	111				0	Content		-72	-111	26295881	3010195724
26311	09:18:40.490	00:00:26.310	1579	-1024	-768	-1	-1	-1	-1	4	-1024	-768	-1	-1	-1	-1	4		0	0						Untertest2.avi	0	880	547	72	111				0	Content		-72	-111	26310809	3010210652
26327	09:18:40.506	00:00:26.327	1580	-1024	-768	-1	-1	-1	-1	4	-1024	-768	-1	-1	-1	-1	4		0	0						Untertest2.avi	0	880	547	72	111				0	Content		-72	-111	26327432	3010227275
26344	09:18:40.523	00:00:26.344	1581	-1024	-768	-1	-1	-1	-1	4	-1024	-768	-1	-1	-1	-1	4		0	0						Untertest2.avi	0	880	547	72	111				0	Content		-72	-111	26344179	3010244022
26361	09:18:40.540	00:00:26.360	1582	-1024	-768	-1	-1	-1	-1	4	-1024	-768	-1	-1	-1	-1	4		0	0						Untertest2.avi	0	880	547	72	111				0	Content		-72	-111	26360804	3010260647
26378	09:18:40.557	00:00:26.378	1583	-143,1478	313,5024	0,4401143	0,7370616	428,4721	3,125561	1	-163,8216	286,016	0,4433536	0,7370224	441,3627	3,217054	3	27	-143	314						Untertest2.avi	0	880	547	72	111	-967	-119	83	0	Content		-215	203	26378247	3010278090
26395	09:18:40.574	00:00:26.395	1584	-327,2889	307,1105	0,4720844	0,7371581	428,4721	3,235835	0	-684,3771	59,11324	0,3071	0,8339389	494,6026	3,783913	0	27	-506	183						Untertest2.avi	0	880	547	72	111	-967	-119	83	0	Content		-578	72	26395174	3010295017
26412	09:18:40.591	00:00:26.412	1585	-1024	-768	-1	-1	-1	-1	4	-829,4706	7,8884	0,3083184	0,8335724	495,4457	3,739508	0	27	-829	8						Untertest2.avi	0	880	547	72	111	-967	-119	83	0	Content		-901	-103	26412162	3010312005
26429	09:18:40.608	00:00:26.428	1586	-1024	-768	-1	-1	-1	-1	4	-1098,78	-101,1317	0,3086838	0,8335555	494,952	3,691373	0	27	-1099	-101						Untertest2.avi	0	880	547	72	111	-967	-119	83	0	Content		-1171	-212	26428789	3010328632
26445	09:18:40.624	00:00:26.444	1587	-801,7237	29,44173	0,4597469	0,7367035	488,2333	3,657199	0	-1121,738	-76,65991	0,3098824	0,8334759	495,4044	3,721919	0	27	-962	-24						Untertest2.avi	0	880	547	72	111	-967	-119	83	0	Content		-1034	-135	26444917	3010344760
26462	09:18:40.641	00:00:26.461	1588	-926,7327	-9,552118	0,4605183	0,7369351	488,4555	3,70931	0	-1135,999	-81,46361	0,3103344	0,8332687	495,4045	3,729398	0	28	-1031	-46						Untertest2.avi	0	880	547	72	111	-1072	-117	117	0	Content		-1103	-157	26461540	3010361383
26478	09:18:40.657	00:00:26.478	1589	-1035,567	-59,74479	0,4610242	0,7370347	488,6531	3,631791	0	-890,684	125,2426	0,2978176	0,8334178	420,8847	3,177101	0	28	-963	33						Untertest2.avi	0	880	547	72	111	-1072	-117	117	0	Content		-1035	-78	26478162	3010378005
26495	09:18:40.674	00:00:26.494	1590	-1052,435	-61,19184	0,4611022	0,7369645	488,3452	3,65109	0	-1288,086	-138,3941	0,3102013	0,8331696	495,5245	3,718436	0	28	-1170	-100						Untertest2.avi	0	880	547	72	111	-1072	-117	117	0	Content		-1242	-211	26494909	3010394752
26512	09:18:40.691	00:00:26.511	1591	-1047,738	-51,6759	0,4611007	0,7368951	488,322	3,606819	0	-1271,337	-148,4843	0,3099584	0,8328939	495,3802	3,668718	0	28	-1160	-100						Untertest2.avi	0	880	547	72	111	-1072	-117	117	0	Content		-1232	-211	26511656	3010411499
26528	09:18:40.707	00:00:26.528	1592	-1024,819	-43,71453	0,4610894	0,7368104	488,7077	3,632414	0	-1225,063	-103,607	0,3096835	0,8325487	495,5859	3,716215	0	28	-1125	-74						Untertest2.avi	0	880	547	72	111	-1072	-117	117	0	Content		-1197	-185	26528283	3010428126
26545	09:18:40.724	00:00:26.544	1593	-844,1758	154,4107	0,4805854	0,7371772	416,2725	3,086699	0	-1096,485	46,89285	0,3285887	0,8325036	438,0473	3,297553	0	28	-970	101						Untertest2.avi	0	880	547	72	111	-1072	-117	117	0	Content		-1042	-10	26544825	3010444668
26562	09:18:40.741	00:00:26.561	1594	-646,0332	265,1425	0,4356309	0,7367018	392,268	2,928272	0	-1150,596	-88,5518	0,3093241	0,83189	495,5859	3,626512	0	28	-898	88						Untertest2.avi	0	880	547	72	111	-1072	-117	117	0	Content		-970	-23	26561574	3010461417
26578	09:18:40.757	00:00:26.578	1595	-445,9339	460,4402	0,4614401	0,7369443	416,861	2,686687	0	-1316,601	-112,0029	0,3088796	0,8318133	495,5859	3,573045	0	29	-881	174						Untertest2.avi	0	880	547	72	111	-813	104	133	0	Content		-953	63	26578196	3010478039
26595	09:18:40.774	00:00:26.594	1596	-307,794	735,8428	0,4802135	0,7367118	416,8609	2,246418	0	-1153,032	-95,80498	0,3088079	0,8313938	495,5859	3,581949	0	29	-730	320						Untertest2.avi	0	880	547	72	111	-813	104	133	0	Content		-802	209	26594945	3010494788
26611	09:18:40.790	00:00:26.611	1597	-815,4226	223,6519	0,4803778	0,7366822	415,5938	2,892143	0	-1278,187	-126,0257	0,3084393	0,8312877	495,5859	3,572461	0	29	-1047	49						Untertest2.avi	0	880	547	72	111	-813	104	133	0	Content		-1119	-62	26611443	3010511286
26628	09:18:40.807	00:00:26.628	1598	-470,8487	515,3934	0,4616029	0,7363687	390,4167	2,452314	0	-865,6255	162,1216	0,2957857	0,8311048	421,6297	3,058421	0	29	-668	339						Untertest2.avi	0	880	547	72	111	-813	104	133	0	Content		-740	228	26628066	3010527909
26645	09:18:40.824	00:00:26.644	1599	-812,1732	221,1547	0,4815907	0,7362379	411,169	2,908241	0	-1280,997	-125,6316	0,3079938	0,8308987	495,5859	3,471171	0	29	-1047	48						Untertest2.avi	0	880	547	72	111	-813	104	133	0	Content		-1119	-63	26644940	3010544783
26661	09:18:40.840	00:00:26.661	1600	-440,8604	510,6622	0,461399	0,7360515	389,2688	2,430048	0	-876,3503	132,164	0,2956308	0,8305169	422,7312	3,014564	0	29	-659	321						Untertest2.avi	0	880	547	72	111	-813	104	133	0	Content		-731	210	26661437	3010561280
26678	09:18:40.857	00:00:26.678	1601	-805,7816	223,7807	0,4808343	0,7359872	412,7372	2,87177	0	-1289,872	-120,4354	0,3076179	0,8303716	495,5859	3,450732	0	29	-1048	52						Untertest2.avi	0	880	547	72	111	-813	104	133	0	Content		-1120	-59	26678184	3010578027
26695	09:18:40.874	00:00:26.694	1602	-623,5931	279,43	0,43354	0,7356452	387,9942	2,808564	0	-858,0234	150,9524	0,2951484	0,8300067	421,2457	2,949862	0	29	-741	215						Untertest2.avi	0	880	547	72	111	-813	104	133	0	Content		-813	104	26694815	3010594658
26712	09:18:40.891	00:00:26.711	1603	-1024	-768	-1	-1	-1	-1	4	-1024	-768	-1	-1	-1	-1	4	30	0	0						Untertest2.avi	0	880	547	72	111	-1176	-164	383	0	Content		-72	-111	26711537	3010611380
26728	09:18:40.907	00:00:26.728	1604	-1024	-768	-1	-1	-1	-1	4	-1024	-768	-1	-1	-1	-1	4	30	0	0						Untertest2.avi	0	880	547	72	111	-1176	-164	383	0	Content		-72	-111	26728204	3010628047
26745	09:18:40.924	00:00:26.744	1605	-1067,151	-21,27332	0,4600288	0,7351097	488,738	3,434945	0	-1206,93	-107,6135	0,3075131	0,8288456	495,2179	3,445882	0	30	-1137	-64						Untertest2.avi	0	880	547	72	111	-1176	-164	383	0	Content		-1209	-175	26744894	3010644737
26761	09:18:40.940	00:00:26.761	1606	-1008,094	-26,57965	0,4602521	0,7347126	488,6779	3,371334	0	-1226,588	-110,1999	0,3075184	0,8284101	495,154	3,45463	0	30	-1117	-68						Untertest2.avi	0	880	547	72	111	-1176	-164	383	0	Content		-1189	-179	26761381	3010661224
26778	09:18:40.957	00:00:26.778	1607	-1022,702	-31,75687	0,4603152	0,7343789	488,5821	3,456197	0	-1194,094	-85,9901	0,3075895	0,8279467	495,1777	3,453649	0	30	-1108	-59						Untertest2.avi	0	880	547	72	111	-1176	-164	383	0	Content		-1180	-170	26778005	3010677848
26795	09:18:40.974	00:00:26.794	1608	-1010,234	-12,48578	0,4604241	0,7340001	488,74	3,499697	0	-1205,559	-106,1644	0,3076118	0,8275588	495,1833	3,440804	0	30	-1108	-59						Untertest2.avi	0	880	547	72	111	-1176	-164	383	0	Content		-1180	-170	26794754	3010694597
26811	09:18:40.990	00:00:26.811	1609	-1005,098	-33,98178	0,4604214	0,7336551	488,6426	3,464035	0	-1203,862	-102,625	0,3076146	0,8271834	495,1615	3,404759	0	30	-1104	-68						Untertest2.avi	0	880	547	72	111	-1176	-164	383	0	Content		-1176	-179	26811377	3010711220
26828	09:18:41.007	00:00:26.828	1610	-1020,372	-31,19308	0,4604299	0,733445	488,5031	3,478864	0	-1187,249	-93,0752	0,3075922	0,8268813	495,106	3,421454	0	30	-1104	-62						Untertest2.avi	0	880	547	72	111	-1176	-164	383	0	Content		-1176	-173	26828126	3010727969
26845	09:18:41.024	00:00:26.844	1611	-1012,91	-19,49235	0,4604426	0,7331931	488,585	3,464164	0	-1197,641	-93,20338	0,3075156	0,8266521	494,9567	3,406368	0	30	-1105	-56						Untertest2.avi	0	880	547	72	111	-1176	-164	383	0	Content		-1177	-167	26844757	3010744600
26861	09:18:41.040	00:00:26.861	1612	-990,7272	-5,299963	0,4603169	0,7329999	488,5522	3,532434	0	-1187,283	-84,76517	0,3074137	0,8263961	494,9743	3,398453	0	30	-1089	-45						Untertest2.avi	0	880	547	72	111	-1176	-164	383	0	Content		-1161	-156	26861373	3010761216
26878	09:18:41.057	00:00:26.877	1613	-1012,107	-21,52698	0,4601219	0,7326992	488,5133	3,563082	0	-1202,926	-99,35472	0,3072445	0,826039	494,94	3,437284	0	30	-1108	-60						Untertest2.avi	0	880	547	72	111	-1176	-164	383	0	Content		-1180	-171	26877996	3010777839
26895	09:18:41.074	00:00:26.894	1614	-1008,35	-22,39286	0,45993	0,7322443	488,5974	3,469289	0	-1199,667	-97,40724	0,3069891	0,825594	494,744	3,418236	0	30	-1104	-60						Untertest2.avi	0	880	547	72	111	-1176	-164	383	0	Content		-1176	-171	26894747	3010794590
26911	09:18:41.090	00:00:26.911	1615	-1017,433	-16,0335	0,4597364	0,7317346	488,4119	3,40259	0	-1188,875	-90,5297	0,3068372	0,8251413	494,9042	3,402228	0	30	-1103	-53						Untertest2.avi	0	880	547	72	111	-1176	-164	383	0	Content		-1175	-164	26911369	3010811212
26928	09:18:41.107	00:00:26.927	1616	-972,0255	-20,59586	0,4596392	0,7313285	488,3711	3,569057	0	-1183,614	-68,46362	0,3067188	0,8247075	494,8996	3,36272	0	30	-1078	-45						Untertest2.avi	0	880	547	72	111	-1176	-164	383	0	Content		-1150	-156	26927994	3010827837
26945	09:18:41.124	00:00:26.944	1617	-985,9269	-39,61207	0,4594996	0,7309206	488,5711	3,518939	0	-1175,519	-61,78721	0,3065969	0,8244103	494,9629	3,398114	0	30	-1081	-51						Untertest2.avi	0	880	547	72	111	-1176	-164	383	0	Content		-1153	-162	26944617	3010844460
26961	09:18:41.140	00:00:26.961	1618	-1002,547	-36,96493	0,4593904	0,7306545	488,5529	3,538195	0	-1204,671	-60,55643	0,3065283	0,824111	494,8917	3,429407	0	30	-1104	-49						Untertest2.avi	0	880	547	72	111	-1176	-164	383	0	Content		-1176	-160	26961365	3010861208
26978	09:18:41.157	00:00:26.977	1619	-1001,093	-22,30074	0,459349	0,730329	488,5777	3,545383	0	-1220,115	-83,49448	0,3064671	0,8238946	494,8484	3,402397	0	30	-1111	-53						Untertest2.avi	0	880	547	72	111	-1176	-164	383	0	Content		-1183	-164	26977989	3010877832
26995	09:18:41.174	00:00:26.994	1620	-962,4415	-16,52434	0,4593498	0,7301201	488,4841	3,511545	0	-1219,147	-69,18132	0,3065057	0,8236465	494,9551	3,429641	0	30	-1091	-43						Untertest2.avi	0	880	547	72	111	-1176	-164	383	0	Content		-1163	-154	26994614	3010894457
27011	09:18:41.190	00:00:27.011	1621	-1010,198	-46,19669	0,4593702	0,7299348	488,5317	3,540111	0	-1199,306	-78,23611	0,3065341	0,8234351	494,9335	3,418735	0	30	-1105	-62						Untertest2.avi	0	880	547	72	111	-1176	-164	383	0	Content		-1177	-173	27011235	3010911078
27028	09:18:41.207	00:00:27.027	1622	-976,603	-11,27149	0,4594171	0,7297611	488,4838	3,573093	0	-1214,538	-72,36459	0,3066393	0,8231882	495,0116	3,344633	0	30	-1096	-42						Untertest2.avi	0	880	547	72	111	-1176	-164	383	0	Content		-1168	-153	27027874	3010927717
27044	09:18:41.223	00:00:27.044	1623	-991,3207	-33,32356	0,459491	0,7297302	488,5306	3,55919	0	-1190,996	0,8677344	0,3067045	0,8230767	494,9535	3,320359	0	30	-1091	-16						Untertest2.avi	0	880	547	72	111	-1176	-164	383	0	Content		-1163	-127	27044485	3010944328
27061	09:18:41.240	00:00:27.061	1624	-850,6801	152,0321	0,4780008	0,7300211	419,764	3,048203	0	-1202,306	-55,53505	0,3067523	0,8229241	494,9911	3,294986	0	30	-1026	48						Untertest2.avi	0	880	547	72	111	-1176	-164	383	0	Content		-1098	-63	27061235	3010961078
27078	09:18:41.257	00:00:27.077	1625	-998,4356	-35,39518	0,4596362	0,7295575	488,442	3,548285	0	-1176,81	-26,52223	0,306808	0,8227705	494,9843	3,344826	0	30	-1088	-31						Untertest2.avi	0	880	547	72	111	-1176	-164	383	0	Content		-1160	-142	27077869	3010977712
27094	09:18:41.273	00:00:27.094	1626	-1082,419	-91,82354	0,459978	0,7295291	489,0268	3,550663	0	-1283,133	-85,14725	0,3072833	0,8224704	495,211	3,317288	0	31	-1183	-88						Untertest2.avi	0	880	547	72	111	-1037	22	550	0	Content		-1255	-199	27094483	3010994326
27111	09:18:41.290	00:00:27.111	1627	-812,9977	224,37	0,4926861	0,7296585	378,4258	2,777225	0	-1111,311	58,76523	0,3377236	0,8221184	411,5432	2,959857	0	31	-962	142						Untertest2.avi	0	880	547	72	111	-1037	22	550	0	Content		-1034	31	27111104	3011010947
27128	09:18:41.307	00:00:27.127	1628	-815,087	209,5748	0,4964264	0,7294463	368,5501	2,636642	0	-1158,242	22,07751	0,3374347	0,8217852	412,5191	2,889826	0	31	-987	116						Untertest2.avi	0	880	547	72	111	-1037	22	550	0	Content		-1059	5	27127871	3011027714
27144	09:18:41.323	00:00:27.144	1629	-1024	-768	-1	-1	-1	-1	4	-1024	-768	-1	-1	-1	-1	4	31	0	0						Untertest2.avi	0	880	547	72	111	-1037	22	550	0	Content		-72	-111	27144475	3011044318
27161	09:18:41.340	00:00:27.161	1630	-1024	-768	-1	-1	-1	-1	4	-1024	-768	-1	-1	-1	-1	4	31	0	0						Untertest2.avi	0	880	547	72	111	-1037	22	550	0	Content		-72	-111	27161164	3011061007
27178	09:18:41.357	00:00:27.177	1631	-1024	-768	-1	-1	-1	-1	4	-1024	-768	-1	-1	-1	-1	4	31	0	0						Untertest2.avi	0	880	547	72	111	-1037	22	550	0	Content		-72	-111	27177831	3011077674
27194	09:18:41.373	00:00:27.194	1632	-1024	-768	-1	-1	-1	-1	4	-1024	-768	-1	-1	-1	-1	4	31	0	0						Untertest2.avi	0	880	547	72	111	-1037	22	550	0	Content		-72	-111	27194458	3011094301
27211	09:18:41.390	00:00:27.211	1633	-1024	-768	-1	-1	-1	-1	4	-1024	-768	-1	-1	-1	-1	4	31	0	0						Untertest2.avi	0	880	547	72	111	-1037	22	550	0	Content		-72	-111	27211125	3011110968
27228	09:18:41.407	00:00:27.227	1634	-805,731	232,1207	0,4973406	0,7288442	366,2685	2,653835	0	-1469,724	-102,2085	0,3082866	0,8208653	495,8137	3,130238	0	31	-1138	65						Untertest2.avi	0	880	547	72	111	-1037	22	550	0	Content		-1210	-46	27227864	3011127707
27244	09:18:41.423	00:00:27.244	1635	-815,1951	219,2434	0,4974326	0,7287845	366,049	2,637908	0	-1110,933	41,93694	0,338015	0,8210047	410,6731	2,956573	0	31	-963	131						Untertest2.avi	0	880	547	72	111	-1037	22	550	0	Content		-1035	20	27244465	3011144308
27261	09:18:41.440	00:00:27.261	1636	-820,5787	222,2986	0,4974155	0,7287323	366,1481	2,702756	0	-1472,026	-149,5683	0,3083336	0,8206079	495,9006	3,164984	0	31	-1146	36						Untertest2.avi	0	880	547	72	111	-1037	22	550	0	Content		-1218	-75	27261090	3011160933
27278	09:18:41.457	00:00:27.277	1637	-799,6014	226,0859	0,4973158	0,7286242	366,4831	2,733398	0	-1099,563	49,79527	0,3378898	0,8206895	411,0179	3,017745	0	31	-950	138						Untertest2.avi	0	880	547	72	111	-1037	22	550	0	Content		-1022	27	27277855	3011177698
27294	09:18:41.473	00:00:27.294	1638	-1024	-768	-1	-1	-1	-1	4	-1024	-768	-1	-1	-1	-1	4	31	0	0						Untertest2.avi	0	880	547	72	111	-1037	22	550	0	Content		-72	-111	27294465	3011194308
27311	09:18:41.490	00:00:27.311	1639	-1024	-768	-1	-1	-1	-1	4	-1024	-768	-1	-1	-1	-1	4	31	0	0						Untertest2.avi	0	880	547	72	111	-1037	22	550	0	Content		-72	-111	27311083	3011210926
27328	09:18:41.507	00:00:27.327	1640	-1024	-768	-1	-1	-1	-1	4	-1024	-768	-1	-1	-1	-1	4	31	0	0						Untertest2.avi	0	880	547	72	111	-1037	22	550	0	Content		-72	-111	27327750	3011227593
27344	09:18:41.523	00:00:27.344	1641	-1024	-768	-1	-1	-1	-1	4	-1024	-768	-1	-1	-1	-1	4	31	0	0						Untertest2.avi	0	880	547	72	111	-1037	22	550	0	Content		-72	-111	27344348	3011244191
27361	09:18:41.540	00:00:27.361	1642	-1024	-768	-1	-1	-1	-1	4	-1024	-768	-1	-1	-1	-1	4	31	0	0						Untertest2.avi	0	880	547	72	111	-1037	22	550	0	Content		-72	-111	27361015	3011260858
27378	09:18:41.557	00:00:27.377	1643	-822,0381	226,0369	0,4975241	0,727707	365,5133	2,727469	0	-1628,659	-128,4834	0,3081519	0,8193664	495,7347	2,94878	0	31	-1225	49						Untertest2.avi	0	880	547	72	111	-1037	22	550	0	Content		-1297	-62	27377704	3011277547
27394	09:18:41.573	00:00:27.394	1644	-817,3726	226,8073	0,4977296	0,7274882	364,9007	2,672445	0	-1107,993	52,54256	0,3370284	0,8192925	412,4443	3,054933	0	31	-963	140						Untertest2.avi	0	880	547	72	111	-1037	22	550	0	Content		-1035	29	27394329	3011294172
27411	09:18:41.590	00:00:27.411	1645	-792,0767	234,8778	0,4977506	0,7273148	364,7163	2,730301	0	-1162,44	30,92279	0,3363638	0,8190114	414,0244	3,084336	0	31	-977	133						Untertest2.avi	0	880	547	72	111	-1037	22	550	0	Content		-1049	22	27411076	3011310919
27428	09:18:41.607	00:00:27.427	1646	-1024	-768	-1	-1	-1	-1	4	-1024	-768	-1	-1	-1	-1	4	31	0	0						Untertest2.avi	0	880	547	72	111	-1037	22	550	0	Content		-72	-111	27427575	3011327418
27444	09:18:41.623	00:00:27.444	1647	-1024	-768	-1	-1	-1	-1	4	-1024	-768	-1	-1	-1	-1	4	31	0	0						Untertest2.avi	0	880	547	72	111	-1037	22	550	0	Content		-72	-111	27444257	3011344100
27461	09:18:41.640	00:00:27.460	1648	-1024	-768	-1	-1	-1	-1	4	-1024	-768	-1	-1	-1	-1	4	31	0	0						Untertest2.avi	0	880	547	72	111	-1037	22	550	0	Content		-72	-111	27460924	3011360767
27478	09:18:41.657	00:00:27.477	1649	-1024	-768	-1	-1	-1	-1	4	-1024	-768	-1	-1	-1	-1	4	31	0	0						Untertest2.avi	0	880	547	72	111	-1037	22	550	0	Content		-72	-111	27477559	3011377402
27494	09:18:41.673	00:00:27.494	1650	-1024	-768	-1	-1	-1	-1	4	-1024	-768	-1	-1	-1	-1	4	31	0	0						Untertest2.avi	0	880	547	72	111	-1037	22	550	0	Content		-72	-111	27494226	3011394069
27511	09:18:41.690	00:00:27.510	1651	-759,1265	260,2442	0,4982971	0,7260853	361,2171	2,771672	0	-1113,74	43,04313	0,3350874	0,8176335	414,9977	3,111491	0	31	-936	152						Untertest2.avi	0	880	547	72	111	-1037	22	550	0	Content		-1008	41	27510942	3011410785
27528	09:18:41.707	00:00:27.527	1652	-780,8901	242,2919	0,4974789	0,725816	362,8259	2,713429	0	-1178,205	14,84313	0,334471	0,8175063	415,883	3,088223	0	31	-980	129						Untertest2.avi	0	880	547	72	111	-1037	22	550	0	Content		-1052	18	27527564	3011427407
27544	09:18:41.723	00:00:27.544	1653	-774,0756	247,5019	0,4979102	0,7256942	361,2536	2,756361	0	-1078,114	54,02277	0,3349285	0,8173984	414,3356	3,121176	0	31	-926	151						Untertest2.avi	0	880	547	72	111	-1037	22	550	0	Content		-998	40	27544189	3011444032
27561	09:18:41.740	00:00:27.560	1654	-797,0645	233,3753	0,4968916	0,7255684	363,5032	2,697	0	-1108,225	46,61514	0,3349354	0,8173408	413,7661	3,107412	0	31	-953	140						Untertest2.avi	0	880	547	72	111	-1037	22	550	0	Content		-1025	29	27560817	3011460660
27578	09:18:41.757	00:00:27.577	1655	-796,7662	245,9028	0,4963506	0,7255036	364,416	2,776984	0	-1129,848	37,84945	0,3348736	0,8173679	413,5063	3,113147	0	31	-963	142						Untertest2.avi	0	880	547	72	111	-1037	22	550	0	Content		-1035	31	27577561	3011477404
27594	09:18:41.773	00:00:27.594	1656	-789,8715	228,8352	0,4959805	0,7254885	364,9001	2,722894	0	-1097,991	59,87651	0,3347551	0,8173931	413,3999	3,10446	0	31	-944	144						Untertest2.avi	0	880	547	72	111	-1037	22	550	0	Content		-1016	33	27594185	3011494028
27611	09:18:41.790	00:00:27.610	1657	-816,1779	216,369	0,4951512	0,7254242	366,5592	2,74136	0	-1132,658	46,24114	0,3350369	0,8174904	412,1435	3,05738	0	31	-974	131						Untertest2.avi	0	880	547	72	111	-1037	22	550	0	Content		-1046	20	27610806	3011510649
27627	09:18:41.806	00:00:27.627	1658	-804,764	222,7696	0,4949987	0,7254059	366,4733	2,719219	0	-1131,126	42,59935	0,3336463	0,8175914	415,0833	3,095896	0	31	-968	133						Untertest2.avi	0	880	547	72	111	-1037	22	550	0	Content		-1040	22	27627431	3011527274
27644	09:18:41.823	00:00:27.644	1659	-816,1723	178,9825	0,4847115	0,7251949	394,7673	2,963725	0	-1085,022	23,68328	0,3256792	0,8176892	433,5532	3,236448	0	32	-951	101						Untertest2.avi	0	880	547	72	111	-1000	-13	550	0	Content		-1023	-10	27644180	3011544023
27661	09:18:41.840	00:00:27.660	1660	-821,4877	154,9889	0,4799943	0,7252525	407,1795	3,087487	0	-1046,473	29,61963	0,3243047	0,8179393	435,6447	3,258546	0	32	-934	92						Untertest2.avi	0	880	547	72	111	-1000	-13	550	0	Content		-1006	-19	27660810	3011560653
27677	09:18:41.856	00:00:27.677	1661	-791,4348	172,47	0,4790276	0,7251258	409,7578	3,086453	0	-1059,202	35,9839	0,3245414	0,8179959	434,707	3,199326	0	32	-925	104						Untertest2.avi	0	880	547	72	111	-1000	-13	550	0	Content		-997	-7	27677427	3011577270
27694	09:18:41.873	00:00:27.694	1662	-843,8815	138,7601	0,4787501	0,7250257	410,0293	3,091709	0	-1065,301	35,04672	0,3256484	0,8180311	431,4793	3,104778	0	32	-955	87						Untertest2.avi	0	880	547	72	111	-1000	-13	550	0	Content		-1027	-24	27694049	3011593892
27711	09:18:41.890	00:00:27.710	1663	-847,4495	148,529	0,4786711	0,7248333	409,7834	3,018639	0	-1020,144	48,49234	0,3257267	0,8180552	430,9669	3,145097	0	32	-934	99						Untertest2.avi	0	880	547	72	111	-1000	-13	550	0	Content		-1006	-12	27710673	3011610516
27727	09:18:41.906	00:00:27.727	1664	-819,2977	140,207	0,4784913	0,7246912	409,7038	3,04209	0	-1029,766	49,22357	0,3256184	0,8180375	430,617	3,101859	0	32	-925	95						Untertest2.avi	0	880	547	72	111	-1000	-13	550	0	Content		-997	-16	27727422	3011627265
27744	09:18:41.923	00:00:27.744	1665	-843,2985	139,8622	0,4777889	0,7244803	410,9778	3,036163	0	-1002,629	72,92072	0,3263228	0,8181004	428,1547	3,228651	0	32	-923	106						Untertest2.avi	0	880	547	72	111	-1000	-13	550	0	Content		-995	-5	27744040	3011643883
27761	09:18:41.940	00:00:27.760	1666	-817,2335	174,2778	0,4793333	0,7241814	405,2845	2,999831	0	-1020,913	52,69907	0,3240182	0,8181491	433,1981	3,219464	0	32	-919	113						Untertest2.avi	0	880	547	72	111	-1000	-13	550	0	Content		-991	2	27760664	3011660507
27777	09:18:41.956	00:00:27.777	1667	-770,7163	178,9871	0,4798787	0,7239621	402,4486	2,997433	0	-1096,43	-8,707042	0,3218838	0,8181804	437,5345	3,188045	0	32	-934	85						Untertest2.avi	0	880	547	72	111	-1000	-13	550	0	Content		-1006	-26	27777413	3011677256
27794	09:18:41.973	00:00:27.794	1668	-814,184	157,4384	0,4781358	0,723703	405,7213	2,979426	0	-1066,496	12,43735	0,3207906	0,8182169	438,8997	3,200357	0	32	-940	85						Untertest2.avi	0	880	547	72	111	-1000	-13	550	0	Content		-1012	-26	27794036	3011693879
27811	09:18:41.990	00:00:27.810	1669	-800,2244	169,6752	0,4767793	0,7232313	408,0221	3,028679	0	-1037,52	53,67172	0,3236921	0,8181569	429,5794	3,128251	0	32	-919	112						Untertest2.avi	0	880	547	72	111	-1000	-13	550	0	Content		-991	1	27810658	3011710501
27827	09:18:42.006	00:00:27.827	1670	-813,8029	151,2872	0,4761833	0,7227688	407,2414	3,055416	0	-1026,605	48,48621	0,3240412	0,8180875	426,5911	3,101161	0	32	-920	100						Untertest2.avi	0	880	547	72	111	-1000	-13	550	0	Content		-992	-11	27827281	3011727124
27844	09:18:42.023	00:00:27.844	1671	-794,9473	166,1062	0,4755529	0,7223946	406,499	3,045618	0	-1086,782	3,252018	0,3190498	0,818079	437,1643	3,198071	0	32	-941	85						Untertest2.avi	0	880	547	72	111	-1000	-13	550	0	Content		-1013	-26	27844030	3011743873
27861	09:18:42.040	00:00:27.860	1672	-790,0292	173,9417	0,4755279	0,7219139	403,8908	2,987699	0	-1031,088	51,56375	0,3192506	0,8180408	434,2455	3,203206	0	32	-911	113						Untertest2.avi	0	880	547	72	111	-1000	-13	550	0	Content		-983	2	27860657	3011760500
27877	09:18:42.056	00:00:27.877	1673	-797,5972	161,3716	0,4744964	0,7214615	403,9661	2,984385	0	-1052,894	32,71897	0,3193989	0,817993	431,3682	3,175622	0	32	-925	97						Untertest2.avi	0	880	547	72	111	-1000	-13	550	0	Content		-997	-14	27877284	3011777127
27894	09:18:42.073	00:00:27.893	1674	-813,0377	159,4602	0,4717313	0,7210944	410,0259	3,051378	0	-1021,749	59,77893	0,3194388	0,8176973	429,0761	3,106414	0	32	-917	110						Untertest2.avi	0	880	547	72	111	-1000	-13	550	0	Content		-989	-1	27893902	3011793745
27911	09:18:42.090	00:00:27.910	1675	-791,8232	175,3559	0,472142	0,7206842	406,5719	3,069191	0	-1016,259	47,01717	0,3173401	0,8173031	432,4858	3,15679	0	32	-904	111						Untertest2.avi	0	880	547	72	111	-1000	-13	550	0	Content		-976	0	27910649	3011810492
27927	09:18:42.106	00:00:27.927	1676	-806,5379	150,22	0,4718808	0,7202981	405,3741	3,007156	0	-1039,113	47,63424	0,3163815	0,8168315	433,1886	3,127655	0	32	-923	99						Untertest2.avi	0	880	547	72	111	-1000	-13	550	0	Content		-995	-12	27927272	3011827115
27944	09:18:42.123	00:00:27.943	1677	-786,3733	162,5923	0,4709873	0,7198914	406,6287	3,044444	0	-1096,446	-7,037329	0,3148842	0,8164645	435,3446	3,137802	0	32	-941	78						Untertest2.avi	0	880	547	72	111	-1000	-13	550	0	Content		-1013	-33	27943897	3011843740
27961	09:18:42.140	00:00:27.960	1678	-802,3748	157,3584	0,4706027	0,7194695	406,3828	3,024782	0	-1123,634	-26,1922	0,313392	0,8160665	437,6151	3,178906	0	32	-963	66						Untertest2.avi	0	880	547	72	111	-1000	-13	550	0	Content		-1035	-45	27960521	3011860364
27977	09:18:42.156	00:00:27.977	1679	-778,5211	174,6619	0,4713224	0,719061	402,8104	3,048169	0	-1069,871	15,12222	0,3158704	0,8155751	430,0144	3,072146	0	32	-924	95						Untertest2.avi	0	880	547	72	111	-1000	-13	550	0	Content		-996	-16	27977144	3011876987
27994	09:18:42.173	00:00:27.993	1680	-775,6813	184,069	0,4694036	0,7187106	407,4833	3,034695	0	-1095,257	19,17479	0,3144412	0,8153493	432,3589	3,125581	0	32	-935	102						Untertest2.avi	0	880	547	72	111	-1000	-13	550	0	Content		-1007	-9	27993893	3011893736
28011	09:18:42.190	00:00:28.010	1681	-813,0931	167,2999	0,4684067	0,7183982	408,9997	3,061513	0	-1051,571	26,18648	0,3143033	0,8152413	431,6514	3,147384	0	32	-932	97						Untertest2.avi	0	880	547	72	111	-1000	-13	550	0	Content		-1004	-14	28010517	3011910360
28027	09:18:42.206	00:00:28.027	1682	-808,0004	154,7816	0,4688218	0,7181719	406,0357	3,016723	0	-1056,062	13,11613	0,3120513	0,8153207	436,2203	3,18448	0	32	-932	84						Untertest2.avi	0	880	547	72	111	-1000	-13	550	0	Content		-1004	-27	28027141	3011926984
28044	09:18:42.223	00:00:28.043	1683	-852,7429	116,1913	0,4660381	0,7179502	413,1157	3,051601	0	-1049,651	11,98243	0,3129854	0,8155186	432,7351	3,202846	0	32	-951	64						Untertest2.avi	0	880	547	72	111	-1000	-13	550	0	Content		-1023	-47	28043764	3011943607
28061	09:18:42.240	00:00:28.060	1684	-807,1539	154,1527	0,4664472	0,7178362	410,244	3,099096	0	-1097,057	18,24955	0,3117112	0,8160536	434,6849	3,112219	0	32	-952	86						Untertest2.avi	0	880	547	72	111	-1000	-13	550	0	Content		-1024	-25	28060512	3011960355
28077	09:18:42.256	00:00:28.077	1685	-827,4482	134,7759	0,4667279	0,7178971	407,5767	3,002469	0	-1076,369	24,87994	0,3131094	0,8166292	429,8754	3,092907	0	32	-952	80						Untertest2.avi	0	880	547	72	111	-1000	-13	550	0	Content		-1024	-31	28077139	3011976982
28094	09:18:42.273	00:00:28.093	1686	-803,6198	148,6026	0,4660879	0,7179102	407,9086	3,028964	0	-1079,061	9,895456	0,3112055	0,8172963	433,7286	3,075822	0	32	-941	79						Untertest2.avi	0	880	547	72	111	-1000	-13	550	0	Content		-1013	-32	28093761	3011993604
28110	09:18:42.289	00:00:28.110	1687	-832,5746	130,702	0,4624282	0,7179442	417,5011	3,105664	0	-1072,162	-0,1465684	0,3115985	0,8183353	431,4686	3,02476	0	32	-952	65						Untertest2.avi	0	880	547	72	111	-1000	-13	550	0	Content		-1024	-46	28110385	3012010228
28127	09:18:42.306	00:00:28.127	1688	-718,4079	214,4059	0,4618428	0,7184125	414,9088	3,142628	0	-907,1943	96,48672	0,3073067	0,8197215	439,236	3,231781	0	32	-813	155						Untertest2.avi	0	880	547	72	111	-1000	-13	550	0	Content		-885	44	28127132	3012026975
28144	09:18:42.323	00:00:28.143	1689	-598,6625	257,8304	0,4570222	0,7191457	423,4151	3,122785	0	-775,0447	147,1678	0,3062091	0,8217793	437,6478	3,113297	0	32	-687	202						Untertest2.avi	0	880	547	72	111	-1000	-13	550	0	Content		-759	91	28143758	3012043601
28160	09:18:42.339	00:00:28.160	1690	-465,2001	319,3763	0,4538318	0,7205133	426,1688	3,279767	0	-616,7515	250,2309	0,304531	0,8243722	437,8343	3,196817	0	32	-541	285						Untertest2.avi	0	880	547	72	111	-1000	-13	550	0	Content		-613	174	28160381	3012060224
28177	09:18:42.356	00:00:28.177	1691	-347,5659	368,8412	0,4509049	0,721793	427,4221	3,307796	0	-475,8874	318,3726	0,3014485	0,8274852	440,9333	3,145667	0	32	-412	344						Untertest2.avi	0	880	547	72	111	-1000	-13	550	0	Content		-484	233	28177128	3012076971
28194	09:18:42.373	00:00:28.193	1692	-1024	-768	-1	-1	-1	-1	4	-1024	-768	-1	-1	-1	-1	4	33	0	0						Untertest2.avi	0	880	547	72	111	85	541	516	0	Content		-72	-111	28193753	3012093596
28211	09:18:42.390	00:00:28.210	1693	-111,2889	474,8469	0,4444991	0,7257857	430,2765	3,16234	0	-1024	-768	-1	-1	-1	-1	4	33	-111	475						Untertest2.avi	0	880	547	72	111	85	541	516	0	Content		-183	364	28210502	3012110345
28227	09:18:42.406	00:00:28.227	1694	-16,08865	536,9214	0,44185	0,7281335	430,2765	3,178724	0	-1024	-768	-1	-1	-1	-1	4	33	-16	537						Untertest2.avi	0	880	547	72	111	85	541	516	0	Content		-88	426	28227002	3012126845
28244	09:18:42.423	00:00:28.243	1695	65,81943	593,2735	0,4413303	0,7305788	424,852	3,199361	0	-1024	-768	-1	-1	-1	-1	4	33	66	593						Untertest2.avi	0	880	547	72	111	85	541	516	0	Content		-6	482	28243746	3012143589
28260	09:18:42.439	00:00:28.260	1696	136,8075	644,1168	0,4396106	0,7329373	424,852	3,134593	0	-1024	-768	-1	-1	-1	-1	4	33	137	644						Untertest2.avi	0	880	547	72	111	85	541	516	0	Content		65	533	28260496	3012160339
28277	09:18:42.456	00:00:28.277	1697	153,9357	653,264	0,43863	0,7346988	424,852	3,107313	0	-1024	-768	-1	-1	-1	-1	4	33	154	653						Untertest2.avi	0	880	547	72	111	85	541	516	0	Content		82	542	28277118	3012176961
28294	09:18:42.473	00:00:28.293	1698	158,0144	664,9621	0,4374535	0,7356529	427,5298	3,239533	0	-1024	-768	-1	-1	-1	-1	4	33	158	665						Untertest2.avi	0	880	547	72	111	85	541	516	0	Content		86	554	28293740	3012193583
28310	09:18:42.489	00:00:28.309	1699	166,7828	660,1718	0,4370215	0,7369167	427,5298	3,18935	0	-1024	-768	-1	-1	-1	-1	4	33	167	660						Untertest2.avi	0	880	547	72	111	85	541	516	0	Content		95	549	28309861	3012209704
28327	09:18:42.506	00:00:28.327	1700	146,3219	662,0253	0,4376399	0,737834	424,8894	3,218285	0	-1024	-768	-1	-1	-1	-1	4	33	146	662						Untertest2.avi	0	880	547	72	111	85	541	516	0	Content		74	551	28327056	3012226899
28344	09:18:42.523	00:00:28.343	1701	149,9008	663,981	0,4367181	0,7390088	426,6826	3,204423	0	-1024	-768	-1	-1	-1	-1	4	33	150	664						Untertest2.avi	0	880	547	72	111	85	541	516	0	Content		78	553	28343683	3012243526
28360	09:18:42.539	00:00:28.360	1702	144,023	658,7372	0,4352501	0,7396922	430,1974	3,291199	0	-1024	-768	-1	-1	-1	-1	4	33	144	659						Untertest2.avi	0	880	547	72	111	85	541	516	0	Content		72	548	28360297	3012260140
28376	09:18:42.555	00:00:28.376	1703	154,7251	652,7191	0,4343428	0,7407705	432,3042	3,341444	0	-1024	-768	-1	-1	-1	-1	4	33	155	653						Untertest2.avi	0	880	547	72	111	85	541	516	0	Content		83	542	28376476	3012276319
28393	09:18:42.572	00:00:28.393	1704	147,0657	657,6399	0,4342721	0,741621	431,5798	3,325953	0	-1024	-768	-1	-1	-1	-1	4	33	147	658						Untertest2.avi	0	880	547	72	111	85	541	516	0	Content		75	547	28393223	3012293066
28410	09:18:42.589	00:00:28.409	1705	173,2504	658,2335	0,4358535	0,7422799	426,4977	3,259609	0	-1024	-768	-1	-1	-1	-1	4	33	173	658						Untertest2.avi	0	880	547	72	111	85	541	516	0	Content		101	547	28409719	3012309562
28427	09:18:42.606	00:00:28.426	1706	159,393	648,1906	0,4344553	0,7429466	430,0333	3,306511	0	-1024	-768	-1	-1	-1	-1	4	33	159	648						Untertest2.avi	0	880	547	72	111	85	541	516	0	Content		87	537	28426914	3012326757
28443	09:18:42.622	00:00:28.443	1707	160,5028	654,7328	0,4330975	0,7433993	433,8225	3,261327	0	-1024	-768	-1	-1	-1	-1	4	33	161	655						Untertest2.avi	0	880	547	72	111	85	541	516	0	Content		89	544	28443219	3012343062
28460	09:18:42.639	00:00:28.459	1708	148,4363	652,3472	0,4335331	0,7439827	432,0613	3,255333	0	-1024	-768	-1	-1	-1	-1	4	33	148	652						Untertest2.avi	0	880	547	72	111	85	541	516	0	Content		76	541	28459839	3012359682
28476	09:18:42.655	00:00:28.476	1709	163,0134	649,8022	0,4346094	0,7445444	428,2043	3,217755	0	-1024	-768	-1	-1	-1	-1	4	33	163	650						Untertest2.avi	0	880	547	72	111	85	541	516	0	Content		91	539	28476463	3012376306
28494	09:18:42.673	00:00:28.493	1710	151,1951	649,3586	0,4353558	0,7449707	425,3897	3,161574	0	-1024	-768	-1	-1	-1	-1	4	33	151	649						Untertest2.avi	0	880	547	72	111	85	541	516	0	Content		79	538	28493712	3012393555
28510	09:18:42.689	00:00:28.510	1711	158,3713	650,8021	0,4353602	0,745028	424,7554	3,109772	0	-1024	-768	-1	-1	-1	-1	4	33	158	651						Untertest2.avi	0	880	547	72	111	85	541	516	0	Content		86	540	28510337	3012410180
28527	09:18:42.706	00:00:28.526	1712	158,4955	658,5587	0,4343923	0,7452448	426,899	3,141159	0	-1024	-768	-1	-1	-1	-1	4	33	158	659						Untertest2.avi	0	880	547	72	111	85	541	516	0	Content		86	548	28526905	3012426748
28543	09:18:42.722	00:00:28.543	1713	159,5448	652,3948	0,4326724	0,7453067	431,4259	3,161841	0	-1024	-768	-1	-1	-1	-1	4	33	160	652						Untertest2.avi	0	880	547	72	111	85	541	516	0	Content		88	541	28543083	3012442926
28560	09:18:42.739	00:00:28.559	1714	149,1598	651,7955	0,4324376	0,7453535	431,6299	3,163737	0	-1024	-768	-1	-1	-1	-1	4	33	149	652						Untertest2.avi	0	880	547	72	111	85	541	516	0	Content		77	541	28559706	3012459549
28576	09:18:42.755	00:00:28.576	1715	157,8754	646,0171	0,4331281	0,7455048	429,1886	3,08433	0	-1024	-768	-1	-1	-1	-1	4	33	158	646						Untertest2.avi	0	880	547	72	111	85	541	516	0	Content		86	535	28576456	3012476299
28594	09:18:42.773	00:00:28.593	1716	156,8978	650,5186	0,4330488	0,7455869	429,3637	3,105205	0	-1024	-768	-1	-1	-1	-1	4	33	157	651						Untertest2.avi	0	880	547	72	111	85	541	516	0	Content		85	540	28593704	3012493547
28610	09:18:42.789	00:00:28.610	1717	159,6138	646,0394	0,4329014	0,7457348	429,8962	3,038643	0	-1024	-768	-1	-1	-1	-1	4	33	160	646						Untertest2.avi	0	880	547	72	111	85	541	516	0	Content		88	535	28610326	3012510169
28627	09:18:42.806	00:00:28.626	1718	170,8167	658,3085	0,4330017	0,7459503	429,6284	3,07746	0	-1024	-768	-1	-1	-1	-1	4	33	171	658						Untertest2.avi	0	880	547	72	111	85	541	516	0	Content		99	547	28626895	3012526738
28643	09:18:42.822	00:00:28.643	1719	163,7024	646,9738	0,4330478	0,7462596	429,4613	3,085134	0	-1024	-768	-1	-1	-1	-1	4	33	164	647						Untertest2.avi	0	880	547	72	111	85	541	516	0	Content		92	536	28643071	3012542914
28660	09:18:42.839	00:00:28.659	1720	161,966	654,9102	0,4329629	0,7465256	429,6518	3,091055	0	-1024	-768	-1	-1	-1	-1	4	33	162	655						Untertest2.avi	0	880	547	72	111	85	541	516	0	Content		90	544	28659693	3012559536
28676	09:18:42.855	00:00:28.676	1721	154,0999	655,5217	0,4342453	0,7467362	425,4742	3,041484	0	-1024	-768	-1	-1	-1	-1	4	33	154	656						Untertest2.avi	0	880	547	72	111	85	541	516	0	Content		82	545	28676318	3012576161
28694	09:18:42.873	00:00:28.693	1722	160,9693	656,245	0,4342867	0,74717	424,8296	3,085229	0	-1024	-768	-1	-1	-1	-1	4	33	161	656						Untertest2.avi	0	880	547	72	111	85	541	516	0	Content		89	545	28693564	3012593407
28710	09:18:42.889	00:00:28.710	1723	260,1646	687,756	0,4334952	0,7485021	423,0914	3,036084	0	-1024	-768	-1	-1	-1	-1	4	34	260	688						Untertest2.avi	0	880	547	72	111	306	621	450	0	Content		188	577	28710185	3012610028
28727	09:18:42.906	00:00:28.726	1724	345,9809	712,7648	0,4363316	0,749397	411,4471	2,849812	0	-1024	-768	-1	-1	-1	-1	4	34	346	713						Untertest2.avi	0	880	547	72	111	306	621	450	0	Content		274	602	28726880	3012626723
28743	09:18:42.922	00:00:28.742	1725	358,5208	715,892	0,4380141	0,7493961	406,0709	2,816629	0	-1024	-768	-1	-1	-1	-1	4	34	359	716						Untertest2.avi	0	880	547	72	111	306	621	450	0	Content		287	605	28742937	3012642780
28760	09:18:42.939	00:00:28.760	1726	363,6837	721,9001	0,4396832	0,7493759	401,543	2,847893	0	-1024	-768	-1	-1	-1	-1	4	34	364	722						Untertest2.avi	0	880	547	72	111	306	621	450	0	Content		292	611	28760125	3012659968
28777	09:18:42.956	00:00:28.776	1727	373,3459	729,7421	0,4393071	0,7492777	402,5399	2,856927	0	-1024	-768	-1	-1	-1	-1	4	34	373	730						Untertest2.avi	0	880	547	72	111	306	621	450	0	Content		301	619	28776928	3012676771
28793	09:18:42.972	00:00:28.793	1728	358,1902	720,0895	0,4402217	0,7491341	399,6953	2,856272	0	-1024	-768	-1	-1	-1	-1	4	34	358	720						Untertest2.avi	0	880	547	72	111	306	621	450	0	Content		286	609	28793497	3012693340
28810	09:18:42.989	00:00:28.809	1729	-1024	-768	-1	-1	-1	-1	4	-1024	-768	-1	-1	-1	-1	4	34	0	0						Untertest2.avi	0	880	547	72	111	306	621	450	0	Content		-72	-111	28809673	3012709516
28826	09:18:43.005	00:00:28.826	1730	371,3092	732,4973	0,4408776	0,7485946	398,002	2,874173	0	-1024	-768	-1	-1	-1	-1	4	34	371	732						Untertest2.avi	0	880	547	72	111	306	621	450	0	Content		299	621	28826169	3012726012
28843	09:18:43.022	00:00:28.842	1731	360,7154	730,4419	0,4405501	0,748156	399,0671	2,853382	0	-1024	-768	-1	-1	-1	-1	4	34	361	730						Untertest2.avi	0	880	547	72	111	306	621	450	0	Content		289	619	28842918	3012742761
28860	09:18:43.039	00:00:28.859	1732	386,0018	731,8449	0,438942	0,7476423	403,9757	2,932091	0	-1024	-768	-1	-1	-1	-1	4	34	386	732						Untertest2.avi	0	880	547	72	111	306	621	450	0	Content		314	621	28859988	3012759831
28876	09:18:43.055	00:00:28.876	1733	377,0113	726,8219	0,4400372	0,7473171	401,2864	2,920026	0	-1024	-768	-1	-1	-1	-1	4	34	377	727						Untertest2.avi	0	880	547	72	111	306	621	450	0	Content		305	616	28876288	3012776131
28893	09:18:43.072	00:00:28.893	1734	391,2867	736,2922	0,4401751	0,7465709	401,49	2,883331	0	-1024	-768	-1	-1	-1	-1	4	34	391	736						Untertest2.avi	0	880	547	72	111	306	621	450	0	Content		319	625	28893359	3012793202
28910	09:18:43.089	00:00:28.909	1735	384,0871	734,8519	0,4401419	0,7457975	401,8536	2,874538	0	-1024	-768	-1	-1	-1	-1	4	34	384	735						Untertest2.avi	0	880	547	72	111	306	621	450	0	Content		312	624	28909533	3012809376
28926	09:18:43.105	00:00:28.926	1736	388,2112	730,4918	0,4407677	0,74496	400,3324	2,862832	0	-1024	-768	-1	-1	-1	-1	4	34	388	730						Untertest2.avi	0	880	547	72	111	306	621	450	0	Content		316	619	28926155	3012825998
28943	09:18:43.122	00:00:28.942	1737	374,8431	731,9552	0,440649	0,7441154	400,6381	2,888831	0	-1024	-768	-1	-1	-1	-1	4	34	375	732						Untertest2.avi	0	880	547	72	111	306	621	450	0	Content		303	621	28942905	3012842748
28960	09:18:43.139	00:00:28.959	1738	380,4245	741,5792	0,4411192	0,7430646	399,0506	2,93989	0	-1024	-768	-1	-1	-1	-1	4	34	380	742						Untertest2.avi	0	880	547	72	111	306	621	450	0	Content		308	631	28959971	3012859814
28977	09:18:43.156	00:00:28.976	1739	387,5351	732,2805	0,4409865	0,7419565	399,2954	2,975105	0	-1024	-768	-1	-1	-1	-1	4	34	388	732						Untertest2.avi	0	880	547	72	111	306	621	450	0	Content		316	621	28976589	3012876432
28993	09:18:43.172	00:00:28.993	1740	373,6154	735,6042	0,4403221	0,7410312	400,712	2,953476	0	-1024	-768	-1	-1	-1	-1	4	34	374	736						Untertest2.avi	0	880	547	72	111	306	621	450	0	Content		302	625	28993339	3012893182
29009	09:18:43.188	00:00:29.009	1741	386,9216	748,9062	0,4395281	0,7399498	402,5723	2,904639	0	-1024	-768	-1	-1	-1	-1	4	34	387	749						Untertest2.avi	0	880	547	72	111	306	621	450	0	Content		315	638	29009389	3012909232
29027	09:18:43.206	00:00:29.026	1742	396,2046	740,8247	0,4389244	0,7389281	403,7475	2,980412	0	-1024	-768	-1	-1	-1	-1	4	34	396	741						Untertest2.avi	0	880	547	72	111	306	621	450	0	Content		324	630	29026637	3012926480
29043	09:18:43.222	00:00:29.043	1743	388,2513	738,8099	0,4382463	0,73804	404,9648	3,012549	0	-1024	-768	-1	-1	-1	-1	4	34	388	739						Untertest2.avi	0	880	547	72	111	306	621	450	0	Content		316	628	29043259	3012943102
29060	09:18:43.239	00:00:29.059	1744	403,7758	735,7866	0,4364944	0,7370844	409,394	3,052696	0	-1024	-768	-1	-1	-1	-1	4	34	404	736						Untertest2.avi	0	880	547	72	111	306	621	450	0	Content		332	625	29059830	3012959673
29076	09:18:43.255	00:00:29.076	1745	390,7509	732,6121	0,4383284	0,736277	403,5031	3,010567	0	-1024	-768	-1	-1	-1	-1	4	34	391	733						Untertest2.avi	0	880	547	72	111	306	621	450	0	Content		319	622	29076009	3012975852
29093	09:18:43.272	00:00:29.092	1746	393,0744	744,3148	0,436801	0,7352968	406,9785	3,042089	0	-1024	-768	-1	-1	-1	-1	4	34	393	744						Untertest2.avi	0	880	547	72	111	306	621	450	0	Content		321	633	29092633	3012992476
29109	09:18:43.288	00:00:29.109	1747	384,7236	741,2297	0,438549	0,7345446	401,1608	3,011809	0	-1024	-768	-1	-1	-1	-1	4	34	385	741						Untertest2.avi	0	880	547	72	111	306	621	450	0	Content		313	630	29109381	3013009224
29126	09:18:43.305	00:00:29.126	1748	388,866	743,7232	0,4360198	0,7338723	407,3776	3,071707	0	-1024	-768	-1	-1	-1	-1	4	34	389	744						Untertest2.avi	0	880	547	72	111	306	621	450	0	Content		317	633	29126449	3013026292
29143	09:18:43.322	00:00:29.143	1749	357,1599	739,2645	0,4341648	0,7335883	412,4944	3,128291	0	-1024	-768	-1	-1	-1	-1	4	34	357	739						Untertest2.avi	0	880	547	72	111	306	621	450	0	Content		285	628	29143073	3013042916
29160	09:18:43.339	00:00:29.159	1750	331,163	746,8092	0,4308607	0,7333207	422,4279	3,171407	0	-1024	-768	-1	-1	-1	-1	4	35	331	747						Untertest2.avi	0	880	547	72	111	187	638	466	0	Content		259	636	29159821	3013059664
29176	09:18:43.355	00:00:29.175	1751	286,1657	746,5486	0,4303699	0,7330541	424,6682	3,247151	0	-1024	-768	-1	-1	-1	-1	4	35	286	747						Untertest2.avi	0	880	547	72	111	187	638	466	0	Content		214	636	29175872	3013075715
29193	09:18:43.372	00:00:29.192	1752	276,5118	752,6116	0,4302949	0,7329419	424,5439	3,262628	0	-1024	-768	-1	-1	-1	-1	4	35	277	753						Untertest2.avi	0	880	547	72	111	187	638	466	0	Content		205	642	29192619	3013092462
29209	09:18:43.388	00:00:29.209	1753	264,2524	750,2217	0,4301015	0,7329567	424,3895	3,257261	0	-1024	-768	-1	-1	-1	-1	4	35	264	750						Untertest2.avi	0	880	547	72	111	187	638	466	0	Content		192	639	29209240	3013109083
29226	09:18:43.405	00:00:29.226	1754	267,059	748,621	0,4311517	0,7330774	420,6556	3,235541	0	-1024	-768	-1	-1	-1	-1	4	35	267	749						Untertest2.avi	0	880	547	72	111	187	638	466	0	Content		195	638	29226432	3013126275
29243	09:18:43.422	00:00:29.243	1755	266,6866	756,9569	0,4324169	0,7332763	416,3078	3,236035	0	-1024	-768	-1	-1	-1	-1	4	35	267	757						Untertest2.avi	0	880	547	72	111	187	638	466	0	Content		195	646	29243054	3013142897
29260	09:18:43.439	00:00:29.259	1756	262,879	746,9158	0,4314918	0,7335781	418,5041	3,249401	0	-1024	-768	-1	-1	-1	-1	4	35	263	747						Untertest2.avi	0	880	547	72	111	187	638	466	0	Content		191	636	29259678	3013159521
29276	09:18:43.455	00:00:29.275	1757	259,0425	750,725	0,431358	0,7338885	418,2936	3,216669	0	-1024	-768	-1	-1	-1	-1	4	35	259	751						Untertest2.avi	0	880	547	72	111	187	638	466	0	Content		187	640	29275858	3013175701
29292	09:18:43.471	00:00:29.292	1758	270,4654	756,4205	0,4292188	0,7343786	424,2512	3,206708	0	-1024	-768	-1	-1	-1	-1	4	35	270	756						Untertest2.avi	0	880	547	72	111	187	638	466	0	Content		198	645	29292492	3013192335
29309	09:18:43.488	00:00:29.309	1759	257,3001	745,023	0,4288137	0,7349228	424,8468	3,243406	0	-1024	-768	-1	-1	-1	-1	4	35	257	745						Untertest2.avi	0	880	547	72	111	187	638	466	0	Content		185	634	29309229	3013209072
29326	09:18:43.505	00:00:29.326	1760	267,4389	747,9306	0,4286311	0,7353784	425,0333	3,244624	0	-1024	-768	-1	-1	-1	-1	4	35	267	748						Untertest2.avi	0	880	547	72	111	187	638	466	0	Content		195	637	29326299	3013226142
29343	09:18:43.522	00:00:29.342	1761	252,64	743,1381	0,430144	0,7357609	420,3089	3,239004	0	-1024	-768	-1	-1	-1	-1	4	35	253	743						Untertest2.avi	0	880	547	72	111	187	638	466	0	Content		181	632	29342923	3013242766
29360	09:18:43.539	00:00:29.359	1762	242,11	751,9475	0,4316002	0,7363077	415,2957	3,198283	0	-1024	-768	-1	-1	-1	-1	4	35	242	752						Untertest2.avi	0	880	547	72	111	187	638	466	0	Content		170	641	29359670	3013259513
29376	09:18:43.555	00:00:29.375	1763	263,156	746,2747	0,4288823	0,736891	422,8593	3,213464	0	-1024	-768	-1	-1	-1	-1	4	35	263	746						Untertest2.avi	0	880	547	72	111	187	638	466	0	Content		191	635	29375847	3013275690
29392	09:18:43.571	00:00:29.392	1764	269,4223	751,6678	0,4285762	0,7373466	423,2307	3,182246	0	-1024	-768	-1	-1	-1	-1	4	35	269	752						Untertest2.avi	0	880	547	72	111	187	638	466	0	Content		197	641	29392479	3013292322
29409	09:18:43.588	00:00:29.409	1765	267,3329	755,178	0,4279504	0,7378283	424,1532	3,208442	0	-1024	-768	-1	-1	-1	-1	4	35	267	755						Untertest2.avi	0	880	547	72	111	187	638	466	0	Content		195	644	29409088	3013308931
29426	09:18:43.605	00:00:29.426	1766	255,2456	754,8902	0,4288338	0,7384927	420,6058	3,169458	0	-1024	-768	-1	-1	-1	-1	4	35	255	755						Untertest2.avi	0	880	547	72	111	187	638	466	0	Content		183	644	29426284	3013326127
29443	09:18:43.622	00:00:29.442	1767	240,6839	744,8571	0,4284679	0,739207	420,6456	3,217229	0	-1024	-768	-1	-1	-1	-1	4	35	241	745						Untertest2.avi	0	880	547	72	111	187	638	466	0	Content		169	634	29442904	3013342747
29460	09:18:43.639	00:00:29.459	1768	246,4989	738,0366	0,4285189	0,7397151	419,5626	3,295691	0	-1024	-768	-1	-1	-1	-1	4	35	246	738						Untertest2.avi	0	880	547	72	111	187	638	466	0	Content		174	627	29459525	3013359368
29476	09:18:43.655	00:00:29.475	1769	261,8124	749,2808	0,4278812	0,7400205	420,9196	3,168173	0	-1024	-768	-1	-1	-1	-1	4	35	262	749						Untertest2.avi	0	880	547	72	111	187	638	466	0	Content		190	638	29475829	3013375672
29492	09:18:43.671	00:00:29.492	1770	232,4403	740,6005	0,4282224	0,7404801	419,2026	3,227343	0	-1024	-768	-1	-1	-1	-1	4	35	232	741						Untertest2.avi	0	880	547	72	111	187	638	466	0	Content		160	630	29492325	3013392168
29509	09:18:43.688	00:00:29.509	1771	241,8679	744,5458	0,4282945	0,7408617	418,7625	3,150811	0	-1024	-768	-1	-1	-1	-1	4	35	242	745						Untertest2.avi	0	880	547	72	111	187	638	466	0	Content		170	634	29509073	3013408916
29526	09:18:43.705	00:00:29.526	1772	248,525	749,4119	0,4267391	0,7412791	423,029	3,163455	0	-1024	-768	-1	-1	-1	-1	4	35	249	749						Untertest2.avi	0	880	547	72	111	187	638	466	0	Content		177	638	29526264	3013426107
29543	09:18:43.722	00:00:29.542	1773	255,2038	751,4321	0,4282113	0,7415451	418,9174	3,214977	0	-1024	-768	-1	-1	-1	-1	4	35	255	751						Untertest2.avi	0	880	547	72	111	187	638	466	0	Content		183	640	29542888	3013442731
29560	09:18:43.739	00:00:29.559	1774	252,3936	745,8947	0,4282627	0,7417833	418,9453	3,113313	0	-1024	-768	-1	-1	-1	-1	4	35	252	746						Untertest2.avi	0	880	547	72	111	187	638	466	0	Content		180	635	29559508	3013459351
29576	09:18:43.755	00:00:29.575	1775	260,6009	752,5164	0,4277231	0,7419218	421,0771	3,176001	0	-1024	-768	-1	-1	-1	-1	4	35	261	753						Untertest2.avi	0	880	547	72	111	187	638	466	0	Content		189	642	29575683	3013475526
29592	09:18:43.771	00:00:29.592	1776	244,3483	744,265	0,427588	0,7421368	421,7639	3,18598	0	-1024	-768	-1	-1	-1	-1	4	35	244	744						Untertest2.avi	0	880	547	72	111	187	638	466	0	Content		172	633	29592305	3013492148
29609	09:18:43.788	00:00:29.608	1777	227,5825	750,4608	0,4271103	0,7423877	424,7681	3,184223	0	-1024	-768	-1	-1	-1	-1	4	35	228	750						Untertest2.avi	0	880	547	72	111	187	638	466	0	Content		156	639	29608928	3013508771
29626	09:18:43.805	00:00:29.626	1778	119,6769	738,3353	0,4270216	0,7425213	429,3322	3,222858	0	-1024	-768	-1	-1	-1	-1	4	36	120	738						Untertest2.avi	0	880	547	72	111	-25	633	800	0	Content		48	627	29626119	3013525962
29643	09:18:43.822	00:00:29.642	1779	53,72858	739,6251	0,4284192	0,7428957	428,8772	3,202332	0	-1024	-768	-1	-1	-1	-1	4	36	54	740						Untertest2.avi	0	880	547	72	111	-25	633	800	0	Content		-18	629	29642867	3013542710
29659	09:18:43.838	00:00:29.659	1780	44,27044	740,9665	0,4300984	0,7430816	425,1986	3,172913	0	-1024	-768	-1	-1	-1	-1	4	36	44	741						Untertest2.avi	0	880	547	72	111	-25	633	800	0	Content		-28	630	29659489	3013559332
29676	09:18:43.855	00:00:29.675	1781	54,02723	743,0787	0,4287603	0,7432936	430,3434	3,171731	0	-1024	-768	-1	-1	-1	-1	4	36	54	743						Untertest2.avi	0	880	547	72	111	-25	633	800	0	Content		-18	632	29675541	3013575384
29692	09:18:43.871	00:00:29.692	1782	42,47128	751,6332	0,4301914	0,7433645	427,5791	3,150831	0	-1024	-768	-1	-1	-1	-1	4	36	42	752						Untertest2.avi	0	880	547	72	111	-25	633	800	0	Content		-30	641	29692289	3013592132
29709	09:18:43.888	00:00:29.708	1783	50,85568	754,254	0,4299705	0,7434558	429,8842	3,107779	0	-1024	-768	-1	-1	-1	-1	4	36	51	754						Untertest2.avi	0	880	547	72	111	-25	633	800	0	Content		-21	643	29708911	3013608754
29726	09:18:43.905	00:00:29.725	1784	38,08226	745,22	0,4296623	0,7435864	432,2312	3,147599	0	-1024	-768	-1	-1	-1	-1	4	36	38	745						Untertest2.avi	0	880	547	72	111	-25	633	800	0	Content		-34	634	29725981	3013625824
29743	09:18:43.922	00:00:29.742	1785	42,19442	742,057	0,4311333	0,7438174	429,1513	3,161028	0	-1024	-768	-1	-1	-1	-1	4	36	42	742						Untertest2.avi	0	880	547	72	111	-25	633	800	0	Content		-30	631	29742729	3013642572
29759	09:18:43.938	00:00:29.759	1786	56,61188	744,4086	0,4325771	0,7440157	425,9446	3,139458	0	-1024	-768	-1	-1	-1	-1	4	36	57	744						Untertest2.avi	0	880	547	72	111	-25	633	800	0	Content		-15	633	29759352	3013659195
29776	09:18:43.955	00:00:29.775	1787	46,88096	743,3976	0,4320892	0,7441331	428,372	3,162134	0	-1024	-768	-1	-1	-1	-1	4	36	47	743						Untertest2.avi	0	880	547	72	111	-25	633	800	0	Content		-25	632	29775530	3013675373
29792	09:18:43.971	00:00:29.792	1788	49,49712	743,3601	0,4327538	0,744182	427,4853	3,137348	0	-1024	-768	-1	-1	-1	-1	4	36	49	743						Untertest2.avi	0	880	547	72	111	-25	633	800	0	Content		-23	632	29792279	3013692122
29809	09:18:43.988	00:00:29.808	1789	46,53952	753,0184	0,4327301	0,7442675	428,7394	3,177237	0	-1024	-768	-1	-1	-1	-1	4	36	47	753						Untertest2.avi	0	880	547	72	111	-25	633	800	0	Content		-25	642	29808896	3013708739
29826	09:18:44.005	00:00:29.825	1790	33,42571	742,8837	0,432859	0,7445105	429,5196	3,170368	0	-1024	-768	-1	-1	-1	-1	4	36	33	743						Untertest2.avi	0	880	547	72	111	-25	633	800	0	Content		-39	632	29825966	3013725809
29843	09:18:44.022	00:00:29.842	1791	21,53412	744,3572	0,4339391	0,744839	427,5112	3,148611	0	-1024	-768	-1	-1	-1	-1	4	36	22	744						Untertest2.avi	0	880	547	72	111	-25	633	800	0	Content		-50	633	29842714	3013742557
29859	09:18:44.038	00:00:29.859	1792	65,73816	754,944	0,4353119	0,7450513	424,8726	3,089994	0	-1024	-768	-1	-1	-1	-1	4	36	66	755						Untertest2.avi	0	880	547	72	111	-25	633	800	0	Content		-6	644	29859337	3013759180
29876	09:18:44.055	00:00:29.875	1793	48,37783	756,0873	0,4342994	0,7454438	429,4424	3,092178	0	-1024	-768	-1	-1	-1	-1	4	36	48	756						Untertest2.avi	0	880	547	72	111	-25	633	800	0	Content		-24	645	29875509	3013775352
29892	09:18:44.071	00:00:29.892	1794	48,42003	755,8134	0,4345461	0,7458473	430,2574	3,085243	0	-1024	-768	-1	-1	-1	-1	4	36	48	756						Untertest2.avi	0	880	547	72	111	-25	633	800	0	Content		-24	645	29892132	3013791975
29909	09:18:44.088	00:00:29.908	1795	49,76251	748,5424	0,4354787	0,74642	428,9031	3,116905	0	-1024	-768	-1	-1	-1	-1	4	36	50	749						Untertest2.avi	0	880	547	72	111	-25	633	800	0	Content		-22	638	29908757	3013808600
29926	09:18:44.105	00:00:29.925	1796	36,69069	746,6323	0,4339591	0,7469463	435,3607	3,188829	0	-1024	-768	-1	-1	-1	-1	4	36	37	747						Untertest2.avi	0	880	547	72	111	-25	633	800	0	Content		-35	636	29925948	3013825791
29943	09:18:44.122	00:00:29.942	1797	39,47981	755,9822	0,4352153	0,7475446	433,4165	3,159818	0	-1024	-768	-1	-1	-1	-1	4	36	39	756						Untertest2.avi	0	880	547	72	111	-25	633	800	0	Content		-33	645	29942572	3013842415
29959	09:18:44.138	00:00:29.959	1798	52,55922	741,6558	0,4381697	0,7481885	426,6845	3,09471	0	-1024	-768	-1	-1	-1	-1	4	36	53	742						Untertest2.avi	0	880	547	72	111	-25	633	800	0	Content		-19	631	29959321	3013859164
29975	09:18:44.154	00:00:29.975	1799	59,37015	763,8812	0,4367498	0,7486766	433,1958	3,060198	0	-1024	-768	-1	-1	-1	-1	4	36	59	764						Untertest2.avi	0	880	547	72	111	-25	633	800	0	Content		-13	653	29975496	3013875339
29992	09:18:44.171	00:00:29.991	1800	58,9271	758,1796	0,440776	0,7492459	423,0647	3,007365	0	-1024	-768	-1	-1	-1	-1	4	36	59	758						Untertest2.avi	0	880	547	72	111	-25	633	800	0	Content		-13	647	29991995	3013891838
30009	09:18:44.188	00:00:30.008	1801	36,62529	754,0409	0,4381391	0,7499542	433,9321	3,067893	0	-1024	-768	-1	-1	-1	-1	4	36	37	754						Untertest2.avi	0	880	547	72	111	-25	633	800	0	Content		-35	643	30008740	3013908583
30026	09:18:44.205	00:00:30.025	1802	37,01023	745,7239	0,4392685	0,7507593	432,8392	3,022694	0	-1024	-768	-1	-1	-1	-1	4	36	37	746						Untertest2.avi	0	880	547	72	111	-25	633	800	0	Content		-35	635	30025931	3013925774
30043	09:18:44.222	00:00:30.042	1803	43,29319	751,4255	0,4400828	0,7515349	433,0642	3,018974	0	-1024	-768	-1	-1	-1	-1	4	36	43	751						Untertest2.avi	0	880	547	72	111	-25	633	800	0	Content		-29	640	30042555	3013942398
30059	09:18:44.238	00:00:30.059	1804	59,89363	750,3566	0,4395635	0,7523096	437,2513	2,99701	0	-1024	-768	-1	-1	-1	-1	4	36	60	750						Untertest2.avi	0	880	547	72	111	-25	633	800	0	Content		-12	639	30059177	3013959020
30075	09:18:44.254	00:00:30.075	1805	60,15009	747,8618	0,4424721	0,7529867	430,6497	2,901238	0	-1024	-768	-1	-1	-1	-1	4	36	60	748						Untertest2.avi	0	880	547	72	111	-25	633	800	0	Content		-12	637	30075354	3013975197
30092	09:18:44.271	00:00:30.092	1806	40,4296	756,1588	0,4425077	0,753538	432,2882	2,988688	0	-1024	-768	-1	-1	-1	-1	4	36	40	756						Untertest2.avi	0	880	547	72	111	-25	633	800	0	Content		-32	645	30092100	3013991943
30109	09:18:44.288	00:00:30.108	1807	51,40502	743,8723	0,4430382	0,7538851	432,2497	2,919433	0	-1024	-768	-1	-1	-1	-1	4	36	51	744						Untertest2.avi	0	880	547	72	111	-25	633	800	0	Content		-21	633	30108719	3014008562
30126	09:18:44.305	00:00:30.125	1808	63,65248	744,5603	0,4438222	0,7543572	430,8938	2,918978	0	-1024	-768	-1	-1	-1	-1	4	36	64	745						Untertest2.avi	0	880	547	72	111	-25	633	800	0	Content		-8	634	30125911	3014025754
30143	09:18:44.322	00:00:30.142	1809	54,21107	753,4084	0,4432353	0,7546554	433,2786	2,89913	0	-1024	-768	-1	-1	-1	-1	4	36	54	753						Untertest2.avi	0	880	547	72	111	-25	633	800	0	Content		-18	642	30142532	3014042375
30159	09:18:44.338	00:00:30.159	1810	47,78392	752,9824	0,4426328	0,7548071	436,0012	2,904163	0	-1024	-768	-1	-1	-1	-1	4	36	48	753						Untertest2.avi	0	880	547	72	111	-25	633	800	0	Content		-24	642	30159154	3014058997
30175	09:18:44.354	00:00:30.175	1811	46,16265	755,1906	0,4420188	0,7549098	438,6784	2,977479	0	-1024	-768	-1	-1	-1	-1	4	36	46	755						Untertest2.avi	0	880	547	72	111	-25	633	800	0	Content		-26	644	30175335	3014075178
30192	09:18:44.371	00:00:30.191	1812	64,91537	756,4677	0,4430332	0,7548781	436,4464	2,867733	0	-1024	-768	-1	-1	-1	-1	4	36	65	756						Untertest2.avi	0	880	547	72	111	-25	633	800	0	Content		-7	645	30191951	3014091794
30209	09:18:44.388	00:00:30.208	1813	52,39863	741,548	0,4433456	0,7549347	436,474	2,917977	0	-1024	-768	-1	-1	-1	-1	4	36	52	742						Untertest2.avi	0	880	547	72	111	-25	633	800	0	Content		-20	631	30208570	3014108413
30226	09:18:44.405	00:00:30.225	1814	53,88123	741,9945	0,4449471	0,7549123	432,8004	2,85555	0	-1024	-768	-1	-1	-1	-1	4	36	54	742						Untertest2.avi	0	880	547	72	111	-25	633	800	0	Content		-18	631	30225763	3014125606
30242	09:18:44.421	00:00:30.242	1815	51,56941	738,6662	0,4462571	0,7546401	430,6133	2,89657	0	-1024	-768	-1	-1	-1	-1	4	36	52	739						Untertest2.avi	0	880	547	72	111	-25	633	800	0	Content		-20	628	30242386	3014142229
30259	09:18:44.438	00:00:30.259	1816	-26,81878	703,6699	0,4470033	0,7529851	433,9413	2,868345	0	-1024	-768	-1	-1	-1	-1	4	36	-27	704						Untertest2.avi	0	880	547	72	111	-25	633	800	0	Content		-99	593	30259132	3014158975
30275	09:18:44.454	00:00:30.275	1817	-119,3597	641,6006	0,4513306	0,7503755	429,1908	2,897437	0	-1024	-768	-1	-1	-1	-1	4	36	-119	642						Untertest2.avi	0	880	547	72	111	-25	633	800	0	Content		-191	531	30275183	3014175026
30292	09:18:44.471	00:00:30.291	1818	-271,9145	565,2542	0,4533471	0,7482353	432,2764	2,896567	0	-1024	-768	-1	-1	-1	-1	4	36	-272	565						Untertest2.avi	0	880	547	72	111	-25	633	800	0	Content		-344	454	30291807	3014191650
30308	09:18:44.487	00:00:30.308	1819	-361,2008	517,7877	0,4568923	0,7458957	431,6181	2,889727	0	-1024	-768	-1	-1	-1	-1	4	36	-361	518						Untertest2.avi	0	880	547	72	111	-25	633	800	0	Content		-433	407	30308427	3014208270
30326	09:18:44.505	00:00:30.325	1820	-1024	-768	-1	-1	-1	-1	4	-1024	-768	-1	-1	-1	-1	4	36	0	0						Untertest2.avi	0	880	547	72	111	-25	633	800	0	Content		-72	-111	30325624	3014225467
30342	09:18:44.521	00:00:30.341	1821	-681,018	386,7672	0,4649456	0,7426817	430,6571	2,77342	0	-1024	-768	-1	-1	-1	-1	4	36	-681	387						Untertest2.avi	0	880	547	72	111	-25	633	800	0	Content		-753	276	30341802	3014241645
30359	09:18:44.538	00:00:30.358	1822	-837,8172	359,7291	0,4695088	0,7420322	430,6571	2,797217	0	-1092,262	297,7195	0,3224902	0,8298966	430,6572	2,777324	0	36	-965	329						Untertest2.avi	0	880	547	72	111	-25	633	800	0	Content		-1037	218	30358867	3014258710
30375	09:18:44.554	00:00:30.375	1823	-998,2785	342,8015	0,4770476	0,7423357	422,8528	2,818744	0	-1024	-768	-1	-1	-1	-1	4	36	-998	343						Untertest2.avi	0	880	547	72	111	-25	633	800	0	Content		-1070	232	30375044	3014274887
30392	09:18:44.571	00:00:30.391	1824	-1187,363	286,4658	0,4833428	0,7431698	422,8528	2,726207	0	-1024	-768	-1	-1	-1	-1	4	36	-1187	286						Untertest2.avi	0	880	547	72	111	-25	633	800	0	Content		-1259	175	30391664	3014291507
30409	09:18:44.588	00:00:30.408	1825	-1382,193	273,6706	0,4905072	0,7452274	422,8528	2,725673	0	-1597,486	255,1895	0,3399572	0,8145325	422,8528	2,873309	0	36	-1490	264						Untertest2.avi	0	880	547	72	111	-25	633	800	0	Content		-1562	153	30408910	3014308753
30426	09:18:44.605	00:00:30.425	1826	-1194,358	379,6796	0,5162266	0,7491714	367,2377	2,306946	0	-1024	-768	-1	-1	-1	-1	4	37	-1194	380						Untertest2.avi	0	880	547	72	111	-1958	186	183	0	Content		-1266	269	30425660	3014325503
30442	09:18:44.621	00:00:30.442	1827	-1461,456	399,3115	0,5250565	0,7543369	367,2377	2,386649	0	-1655,167	350,798	0,3769102	0,8085432	367,2378	2,353268	0	37	-1558	375						Untertest2.avi	0	880	547	72	111	-1958	186	183	0	Content		-1630	264	30442284	3014342127
30459	09:18:44.638	00:00:30.458	1828	-1886,261	297,0383	0,5235592	0,7609647	403,6465	2,667732	0	-1024	-768	-1	-1	-1	-1	4	37	-1886	297						Untertest2.avi	0	880	547	72	111	-1958	186	183	0	Content		-1958	186	30458907	3014358750
30476	09:18:44.655	00:00:30.475	1829	-1927,098	286,2845	0,5344136	0,7685564	403,6465	2,62672	2	-1958,482	277,8944	0,5335878	0,7685488	406,5724	2,646074	2	37	0	0						Untertest2.avi	0	880	547	72	111	-1958	186	183	0	Content		-72	-111	30475654	3014375497
30492	09:18:44.671	00:00:30.492	1830	-1974,749	255,2999	0,5454558	0,7768803	403,6465	2,638655	2	-2098,831	220,643	0,5425104	0,7768522	414,4806	2,711281	2	37	0	0						Untertest2.avi	0	880	547	72	111	-1958	186	183	0	Content		-72	-111	30492280	3014392123
30509	09:18:44.688	00:00:30.508	1831	-2004,68	274,7975	0,556437	0,7852464	403,6465	2,74057	2	-2211,15	220,3723	0,5519503	0,785202	420,7417	2,860835	2	37	0	0						Untertest2.avi	0	880	547	72	111	-1958	186	183	0	Content		-72	-111	30508901	3014408744
30526	09:18:44.705	00:00:30.525	1832	-1024	-768	-1	-1	-1	-1	4	-1024	-768	-1	-1	-1	-1	4	37	0	0						Untertest2.avi	0	880	547	72	111	-1958	186	183	0	Content		-72	-111	30525650	3014425493
30542	09:18:44.721	00:00:30.542	1833	-2854,54	142,2437	0,3727235	0,8220294	403,6465	2,823594	2	-3214,935	59,49844	0,3769405	0,8220091	420,7417	2,953893	2	37	0	0						Untertest2.avi	0	880	547	72	111	-1958	186	183	0	Content		-72	-111	30542274	3014442117
30559	09:18:44.738	00:00:30.558	1834	-1024	-768	-1	-1	-1	-1	4	-1024	-768	-1	-1	-1	-1	4	37	0	0						Untertest2.avi	0	880	547	72	111	-1958	186	183	0	Content		-72	-111	30558897	3014458740
30576	09:18:44.755	00:00:30.575	1835	-3100,806	67,40437	0,3920923	0,831525	403,6465	2,887805	3	-3523,151	-29,57451	0,3965198	0,8314719	420,7417	3,0238	1	37	-3523	-30						Untertest2.avi	0	880	547	72	111	-1958	186	183	0	Content		-3595	-141	30575519	3014475362
30592	09:18:44.771	00:00:30.592	1836	-3147,304	100,9814	0,4013506	0,8348615	403,6465	2,887725	1	-3587,187	3,49953	0,4058701	0,8348414	420,7417	3,024541	3	37	-3147	101						Untertest2.avi	0	880	547	72	111	-1958	186	183	0	Content		-3219	-10	30592267	3014492110
30609	09:18:44.788	00:00:30.608	1837	-1024	-768	-1	-1	-1	-1	4	-1024	-768	-1	-1	-1	-1	4		0	0						Untertest2.avi	0	880	547	72	111				0	Content		-72	-111	30608893	3014508736
30626	09:18:44.805	00:00:30.625	1838	-1024	-768	-1	-1	-1	-1	4	-1024	-768	-1	-1	-1	-1	4		0	0						Untertest2.avi	0	880	547	72	111				0	Content		-72	-111	30625515	3014525358
30642	09:18:44.821	00:00:30.642	1839	-1024	-768	-1	-1	-1	-1	4	-1024	-768	-1	-1	-1	-1	4		0	0						Untertest2.avi	0	880	547	72	111				0	Content		-72	-111	30642262	3014542105
30659	09:18:44.838	00:00:30.658	1840	-1024	-768	-1	-1	-1	-1	4	-1024	-768	-1	-1	-1	-1	4		0	0						Untertest2.avi	0	880	547	72	111				0	Content		-72	-111	30658884	3014558727
30676	09:18:44.855	00:00:30.675	1841	-1024	-768	-1	-1	-1	-1	4	-1024	-768	-1	-1	-1	-1	4		0	0						Untertest2.avi	0	880	547	72	111				0	Content		-72	-111	30675632	3014575475
30692	09:18:44.871	00:00:30.691	1842	-1024	-768	-1	-1	-1	-1	4	-1024	-768	-1	-1	-1	-1	4		0	0						Untertest2.avi	0	880	547	72	111				0	Content		-72	-111	30691631	3014591474
30708	09:18:44.887	00:00:30.708	1843	-1024	-768	-1	-1	-1	-1	4	-1024	-768	-1	-1	-1	-1	4		0	0						Untertest2.avi	0	880	547	72	111				0	Content		-72	-111	30708381	3014608224
30725	09:18:44.904	00:00:30.724	1844	-1024	-768	-1	-1	-1	-1	4	-1024	-768	-1	-1	-1	-1	4		0	0						Untertest2.avi	0	880	547	72	111				0	Content		-72	-111	30724880	3014624723
30742	09:18:44.921	00:00:30.742	1845	-1024	-768	-1	-1	-1	-1	4	-1024	-768	-1	-1	-1	-1	4		0	0						Untertest2.avi	0	880	547	72	111				0	Content		-72	-111	30742248	3014642091
30759	09:18:44.938	00:00:30.758	1846	-1024	-768	-1	-1	-1	-1	4	-1024	-768	-1	-1	-1	-1	4		0	0						Untertest2.avi	0	880	547	72	111				0	Content		-72	-111	30758996	3014658839
30776	09:18:44.955	00:00:30.775	1847	-1024	-768	-1	-1	-1	-1	4	-1024	-768	-1	-1	-1	-1	4		0	0						Untertest2.avi	0	880	547	72	111				0	Content		-72	-111	30775624	3014675467
30792	09:18:44.971	00:00:30.791	1848	-1024	-768	-1	-1	-1	-1	4	-1024	-768	-1	-1	-1	-1	4		0	0						Untertest2.avi	0	880	547	72	111				0	Content		-72	-111	30791620	3014691463
30808	09:18:44.987	00:00:30.808	1849	-1024	-768	-1	-1	-1	-1	4	-1024	-768	-1	-1	-1	-1	4		0	0						Untertest2.avi	0	880	547	72	111				0	Content		-72	-111	30808243	3014708086
30826	09:18:45.005	00:00:30.825	1850	-1024	-768	-1	-1	-1	-1	4	-1024	-768	-1	-1	-1	-1	4		0	0						Untertest2.avi	0	880	547	72	111				0	Content		-72	-111	30825744	3014725587
30842	09:18:45.021	00:00:30.842	1851	-1024	-768	-1	-1	-1	-1	4	-1024	-768	-1	-1	-1	-1	4		0	0						Untertest2.avi	0	880	547	72	111				0	Content		-72	-111	30842363	3014742206
30859	09:18:45.038	00:00:30.858	1852	-1024	-768	-1	-1	-1	-1	4	-1024	-768	-1	-1	-1	-1	4		0	0						Untertest2.avi	0	880	547	72	111				0	Content		-72	-111	30858987	3014758830
30876	09:18:45.055	00:00:30.875	1853	-1024	-768	-1	-1	-1	-1	4	-1024	-768	-1	-1	-1	-1	4		0	0						Untertest2.avi	0	880	547	72	111				0	Content		-72	-111	30875610	3014775453
30892	09:18:45.071	00:00:30.892	1854	-1024	-768	-1	-1	-1	-1	4	-1024	-768	-1	-1	-1	-1	4		0	0						Untertest2.avi	0	880	547	72	111				0	Content		-72	-111	30892360	3014792203
30909	09:18:45.088	00:00:30.908	1855	-1024	-768	-1	-1	-1	-1	4	-1024	-768	-1	-1	-1	-1	4		0	0						Untertest2.avi	0	880	547	72	111				0	Content		-72	-111	30908982	3014808825
30926	09:18:45.105	00:00:30.925	1856	-1024	-768	-1	-1	-1	-1	4	-1024	-768	-1	-1	-1	-1	4		0	0						Untertest2.avi	0	880	547	72	111				0	Content		-72	-111	30925606	3014825449
30942	09:18:45.121	00:00:30.942	1857	-1024	-768	-1	-1	-1	-1	4	-1024	-768	-1	-1	-1	-1	4		0	0						Untertest2.avi	0	880	547	72	111				0	Content		-72	-111	30942356	3014842199
30959	09:18:45.138	00:00:30.958	1858	-1024	-768	-1	-1	-1	-1	4	-1024	-768	-1	-1	-1	-1	4		0	0						Untertest2.avi	0	880	547	72	111				0	Content		-72	-111	30958979	3014858822
30975	09:18:45.154	00:00:30.975	1859	-1024	-768	-1	-1	-1	-1	4	-1024	-768	-1	-1	-1	-1	4		0	0						Untertest2.avi	0	880	547	72	111				0	Content		-72	-111	30975352	3014875195
30993	09:18:45.172	00:00:30.992	1860	-1024	-768	-1	-1	-1	-1	4	-1024	-768	-1	-1	-1	-1	4		0	0						Untertest2.avi	0	880	547	72	111				0	Content		-72	-111	30992726	3014892569
31009	09:18:45.188	00:00:31.009	1861	-1024	-768	-1	-1	-1	-1	4	-1024	-768	-1	-1	-1	-1	4		0	0						Untertest2.avi	0	880	547	72	111				0	Content		-72	-111	31009350	3014909193
31026	09:18:45.205	00:00:31.025	1862	-1024	-768	-1	-1	-1	-1	4	-1024	-768	-1	-1	-1	-1	4		0	0						Untertest2.avi	0	880	547	72	111				0	Content		-72	-111	31025972	3014925815
31042	09:18:45.221	00:00:31.042	1863	-5535,621	-686,8567	0,7382172	0,8846301	545,2863	3,822803	1	-5535,621	-686,8567	0,7382172	0,8846301	545,2863	3,822803	3	38	-5536	-687						Untertest2.avi	0	880	547	72	111	-4848	-491	84	0	Content		-5608	-798	31042095	3014941938
31059	09:18:45.238	00:00:31.059	1864	-5014,482	-498,7661	0,7428469	0,8859433	535,9016	3,766799	1	-5014,482	-498,7661	0,7428469	0,8859433	535,9016	3,766799	3	38	-5014	-499						Untertest2.avi	0	880	547	72	111	-4848	-491	84	0	Content		-5086	-610	31059160	3014959003
31076	09:18:45.255	00:00:31.075	1865	-4871,334	-447,9763	0,7465957	0,8874283	533,5692	3,707363	1	-4871,334	-447,9763	0,7465957	0,8874283	533,5692	3,707363	3	38	-4871	-448						Untertest2.avi	0	880	547	72	111	-4848	-491	84	0	Content		-4943	-559	31075588	3014975431
31093	09:18:45.272	00:00:31.092	1866	-4681,54	-313,3397	0,749678	0,8884823	536,1638	3,789256	1	-4681,54	-313,3397	0,749678	0,8884823	536,1638	3,789256	3	38	-4682	-313						Untertest2.avi	0	880	547	72	111	-4848	-491	84	0	Content		-4754	-424	31092529	3014992372
31109	09:18:45.288	00:00:31.108	1867	-4306,592	-278,2175	0,7531854	0,8897017	533,1296	3,661666	1	-4306,592	-278,2175	0,7531854	0,8897017	533,1296	3,661666	3	38	-4307	-278						Untertest2.avi	0	880	547	72	111	-4848	-491	84	0	Content		-4379	-389	31108833	3015008676
31126	09:18:45.305	00:00:31.125	1868	-4294,956	-295,9582	0,756205	0,8908311	532,759	3,695549	1	-4294,956	-295,9582	0,756205	0,8908311	532,759	3,695549	3	39	-4295	-296						Untertest2.avi	0	880	547	72	111	-4169	-257	133	0	Content		-4367	-407	31125902	3015025745
31143	09:18:45.322	00:00:31.142	1869	-4291,828	-272,4787	0,759469	0,891623	528,8927	3,705807	1	-4291,828	-272,4787	0,759469	0,891623	528,8927	3,705807	3	39	-4292	-272						Untertest2.avi	0	880	547	72	111	-4169	-257	133	0	Content		-4364	-383	31142705	3015042548
31159	09:18:45.338	00:00:31.159	1870	-4245,857	-199,9754	0,7621832	0,8922142	529,2369	3,565407	1	-4245,857	-199,9754	0,7621832	0,8922142	529,2369	3,565407	3	39	-4246	-200						Untertest2.avi	0	880	547	72	111	-4169	-257	133	0	Content		-4318	-311	31159272	3015059115
31175	09:18:45.354	00:00:31.175	1871	-4129,189	-215,1119	0,7648861	0,8928804	528,2291	3,631903	1	-4129,189	-215,1119	0,7648861	0,8928804	528,2291	3,631903	3	39	-4129	-215						Untertest2.avi	0	880	547	72	111	-4169	-257	133	0	Content		-4201	-326	31175450	3015075293
31192	09:18:45.371	00:00:31.192	1872	-4096,567	-145,6967	0,7672752	0,8934161	529,7178	3,588216	1	-4096,567	-145,6967	0,7672752	0,8934161	529,7178	3,588216	3	39	-4097	-146						Untertest2.avi	0	880	547	72	111	-4169	-257	133	0	Content		-4169	-257	31192200	3015092043
31209	09:18:45.388	00:00:31.208	1873	-3820,721	-144,7696	0,7706335	0,8939059	520,5721	3,630176	1	-3820,721	-144,7696	0,7706335	0,8939059	520,5721	3,630176	3	39	-3821	-145						Untertest2.avi	0	880	547	72	111	-4169	-257	133	0	Content		-3893	-256	31208820	3015108663
31226	09:18:45.405	00:00:31.225	1874	-3677,053	-64,93517	0,7728191	0,8944116	523,5474	3,618289	1	-3677,053	-64,93517	0,7728191	0,8944116	523,5474	3,618289	3	39	-3677	-65						Untertest2.avi	0	880	547	72	111	-4169	-257	133	0	Content		-3749	-176	31225943	3015125786
31243	09:18:45.422	00:00:31.242	1875	-3894,769	-102,5134	0,7750881	0,8949662	524,8787	3,588638	1	-3894,769	-102,5134	0,7750881	0,8949662	524,8787	3,588638	3	39	-3895	-103						Untertest2.avi	0	880	547	72	111	-4169	-257	133	0	Content		-3967	-214	31242567	3015142410
31259	09:18:45.438	00:00:31.259	1876	-1024	-768	-1	-1	-1	-1	4	-1024	-768	-1	-1	-1	-1	4	40	0	0						Untertest2.avi	0	880	547	72	111	-1601	338	267	0	Content		-72	-111	31259136	3015158979
31275	09:18:45.454	00:00:31.275	1877	-1598,806	432,6497	0,7951666	0,896597	378,0137	2,393202	1	-1598,806	432,6497	0,7951666	0,896597	378,0137	2,393202	3	40	-1599	433						Untertest2.avi	0	880	547	72	111	-1601	338	267	0	Content		-1671	322	31275435	3015175278
31292	09:18:45.471	00:00:31.292	1878	-1024	-768	-1	-1	-1	-1	4	-1024	-768	-1	-1	-1	-1	4	40	0	0						Untertest2.avi	0	880	547	72	111	-1601	338	267	0	Content		-72	-111	31292059	3015191902
31309	09:18:45.488	00:00:31.309	1879	-1024	-768	-1	-1	-1	-1	4	-1024	-768	-1	-1	-1	-1	4	40	0	0						Untertest2.avi	0	880	547	72	111	-1601	338	267	0	Content		-72	-111	31309410	3015209253
31326	09:18:45.505	00:00:31.326	1880	-1563,887	442,301	0,800759	0,8979656	379,4083	2,47686	1	-1563,887	442,301	0,800759	0,8979656	379,4083	2,47686	3	40	-1564	442						Untertest2.avi	0	880	547	72	111	-1601	338	267	0	Content		-1636	331	31326409	3015226252
31343	09:18:45.522	00:00:31.343	1881	-1563,887	442,301	0,8026681	0,8985211	379,1751	2,47686	1	-1563,887	442,301	0,8026681	0,8985211	379,1751	2,47686	3	40	-1564	442						Untertest2.avi	0	880	547	72	111	-1601	338	267	0	Content		-1636	331	31343032	3015242875
31360	09:18:45.539	00:00:31.359	1882	-1515,066	462,6581	0,8046816	0,8985771	379,1751	2,430781	1	-1515,066	462,6581	0,8046816	0,8985771	379,1751	2,430781	3	40	-1515	463						Untertest2.avi	0	880	547	72	111	-1601	338	267	0	Content		-1587	352	31359657	3015259500
31376	09:18:45.555	00:00:31.376	1883	-1514,076	460,1541	0,8063022	0,899438	379,7682	2,449569	1	-1514,076	460,1541	0,8063022	0,899438	379,7682	2,449569	3	40	-1514	460						Untertest2.avi	0	880	547	72	111	-1601	338	267	0	Content		-1586	349	31376028	3015275871
31393	09:18:45.572	00:00:31.392	1884	-1513,838	457,1597	0,8081424	0,900036	379,5943	2,362684	1	-1513,838	457,1597	0,8081424	0,900036	379,5943	2,362684	3	40	-1514	457						Untertest2.avi	0	880	547	72	111	-1601	338	267	0	Content		-1586	346	31392970	3015292813
31410	09:18:45.589	00:00:31.409	1885	-1548,163	464,0177	0,8099027	0,9007452	379,5529	2,453434	1	-1548,163	464,0177	0,8099027	0,9007452	379,5529	2,453434	3	40	-1548	464						Untertest2.avi	0	880	547	72	111	-1601	338	267	0	Content		-1620	353	31409649	3015309492
31426	09:18:45.605	00:00:31.426	1886	-1529,453	460,2208	0,8116641	0,9015068	379,3786	2,423558	1	-1529,453	460,2208	0,8116641	0,9015068	379,3786	2,423558	3	40	-1529	460						Untertest2.avi	0	880	547	72	111	-1601	338	267	0	Content		-1601	349	31426398	3015326241
31443	09:18:45.622	00:00:31.442	1887	-1470,396	454,8145	0,8130655	0,9024822	381,5418	2,402786	1	-1470,396	454,8145	0,8130655	0,9024822	381,5418	2,402786	3	40	-1470	455						Untertest2.avi	0	880	547	72	111	-1601	338	267	0	Content		-1542	344	31442651	3015342494
31459	09:18:45.638	00:00:31.459	1888	-1024	-768	-1	-1	-1	-1	4	-1024	-768	-1	-1	-1	-1	4	40	0	0						Untertest2.avi	0	880	547	72	111	-1601	338	267	0	Content		-72	-111	31459272	3015359115
31476	09:18:45.655	00:00:31.475	1889	-1541,01	448,7173	0,8163967	0,904325	381,4774	2,413961	1	-1541,01	448,7173	0,8163967	0,904325	381,4774	2,413961	3	40	-1541	449						Untertest2.avi	0	880	547	72	111	-1601	338	267	0	Content		-1613	338	31475897	3015375740
31493	09:18:45.672	00:00:31.492	1890	-1523,892	445,6687	0,8180203	0,9065748	382,6871	2,404904	1	-1523,892	445,6687	0,8180203	0,9065748	382,6871	2,404904	3	40	-1524	446						Untertest2.avi	0	880	547	72	111	-1601	338	267	0	Content		-1596	335	31492967	3015392810
31509	09:18:45.688	00:00:31.509	1891	-1515,328	428,3971	0,8195195	0,9093177	384,2443	2,454142	1	-1515,328	428,3971	0,8195195	0,9093177	384,2443	2,454142	3	40	-1515	428						Untertest2.avi	0	880	547	72	111	-1601	338	267	0	Content		-1587	317	31509393	3015409236
31526	09:18:45.705	00:00:31.526	1892	-1024	-768	-1	-1	-1	-1	4	-1024	-768	-1	-1	-1	-1	4		0	0						Untertest2.avi	0	880	547	72	111				0	Content		-72	-111	31526016	3015425859
31543	09:18:45.722	00:00:31.542	1893	-1024	-768	-1	-1	-1	-1	4	-1024	-768	-1	-1	-1	-1	4		0	0						Untertest2.avi	0	880	547	72	111				0	Content		-72	-111	31542632	3015442475
31560	09:18:45.739	00:00:31.559	1894	-1024	-768	-1	-1	-1	-1	4	-1024	-768	-1	-1	-1	-1	4		0	0						Untertest2.avi	0	880	547	72	111				0	Content		-72	-111	31559578	3015459421
31576	09:18:45.755	00:00:31.575	1895	-1024	-768	-1	-1	-1	-1	4	-1024	-768	-1	-1	-1	-1	4		0	0						Untertest2.avi	0	880	547	72	111				0	Content		-72	-111	31575877	3015475720
31593	09:18:45.772	00:00:31.592	1896	-1024	-768	-1	-1	-1	-1	4	-1024	-768	-1	-1	-1	-1	4		0	0						Untertest2.avi	0	880	547	72	111				0	Content		-72	-111	31592627	3015492470
31610	09:18:45.789	00:00:31.609	1897	-1024	-768	-1	-1	-1	-1	4	-1024	-768	-1	-1	-1	-1	4		0	0						Untertest2.avi	0	880	547	72	111				0	Content		-72	-111	31609501	3015509344
31626	09:18:45.805	00:00:31.626	1898	-1024	-768	-1	-1	-1	-1	4	-1024	-768	-1	-1	-1	-1	4		0	0						Untertest2.avi	0	880	547	72	111				0	Content		-72	-111	31626126	3015525969
31643	09:18:45.822	00:00:31.642	1899	-1024	-768	-1	-1	-1	-1	4	-1024	-768	-1	-1	-1	-1	4		0	0						Untertest2.avi	0	880	547	72	111				0	Content		-72	-111	31642750	3015542593
31659	09:18:45.838	00:00:31.659	1900	-1024	-768	-1	-1	-1	-1	4	-1024	-768	-1	-1	-1	-1	4		0	0						Untertest2.avi	0	880	547	72	111				0	Content		-72	-111	31659373	3015559216
31676	09:18:45.855	00:00:31.676	1901	-1024	-768	-1	-1	-1	-1	4	-1024	-768	-1	-1	-1	-1	4		0	0						Untertest2.avi	0	880	547	72	111				0	Content		-72	-111	31676123	3015575966
31693	09:18:45.872	00:00:31.692	1902	-1024	-768	-1	-1	-1	-1	4	-1024	-768	-1	-1	-1	-1	4		0	0						Untertest2.avi	0	880	547	72	111				0	Content		-72	-111	31692746	3015592589
31709	09:18:45.888	00:00:31.709	1903	-1024	-768	-1	-1	-1	-1	4	-1024	-768	-1	-1	-1	-1	4		0	0						Untertest2.avi	0	880	547	72	111				0	Content		-72	-111	31709371	3015609214
31726	09:18:45.905	00:00:31.726	1904	-1024	-768	-1	-1	-1	-1	4	-1024	-768	-1	-1	-1	-1	4		0	0						Untertest2.avi	0	880	547	72	111				0	Content		-72	-111	31726118	3015625961
31743	09:18:45.922	00:00:31.742	1905	-1024	-768	-1	-1	-1	-1	4	-1024	-768	-1	-1	-1	-1	4		0	0						Untertest2.avi	0	880	547	72	111				0	Content		-72	-111	31742868	3015642711
31759	09:18:45.938	00:00:31.758	1906	-1024	-768	-1	-1	-1	-1	4	-1024	-768	-1	-1	-1	-1	4		0	0						Untertest2.avi	0	880	547	72	111				0	Content		-72	-111	31758866	3015658709
31775	09:18:45.954	00:00:31.775	1907	-1024	-768	-1	-1	-1	-1	4	-1024	-768	-1	-1	-1	-1	4		0	0						Untertest2.avi	0	880	547	72	111				0	Content		-72	-111	31775487	3015675330
31792	09:18:45.971	00:00:31.792	1908	-1024	-768	-1	-1	-1	-1	4	-1024	-768	-1	-1	-1	-1	4		0	0						Untertest2.avi	0	880	547	72	111				0	Content		-72	-111	31792110	3015691953
31809	09:18:45.988	00:00:31.809	1909	-1024	-768	-1	-1	-1	-1	4	-1024	-768	-1	-1	-1	-1	4		0	0						Untertest2.avi	0	880	547	72	111				0	Content		-72	-111	31809440	3015709283
31824	09:18:46.003	00:00:31.824	1910	-1024	-768	-1	-1	-1	-1	4	-1024	-768	-1	-1	-1	-1	4		0	0						Untertest2.avi	0	880	547	72	111				0	Content		-72	-111	31824238	3015724081
31841	09:18:46.020	00:00:31.840	1911	-1024	-768	-1	-1	-1	-1	4	-1024	-768	-1	-1	-1	-1	4		0	0						Untertest2.avi	0	880	547	72	111				0	Content		-72	-111	31840858	3015740701
31857	09:18:46.036	00:00:31.857	1912	-1024	-768	-1	-1	-1	-1	4	-1024	-768	-1	-1	-1	-1	4		0	0						Untertest2.avi	0	880	547	72	111				0	Content		-72	-111	31857481	3015757324
31875	09:18:46.054	00:00:31.874	1913	-1024	-768	-1	-1	-1	-1	4	-1024	-768	-1	-1	-1	-1	4		0	0						Untertest2.avi	0	880	547	72	111				0	Content		-72	-111	31874675	3015774518
31892	09:18:46.071	00:00:31.891	1914	-1024	-768	-1	-1	-1	-1	4	-1024	-768	-1	-1	-1	-1	4		0	0						Untertest2.avi	0	880	547	72	111				0	Content		-72	-111	31891922	3015791765
31909	09:18:46.088	00:00:31.909	1915	-1024	-768	-1	-1	-1	-1	4	-1024	-768	-1	-1	-1	-1	4		0	0						Untertest2.avi	0	880	547	72	111				0	Content		-72	-111	31909292	3015809135
31924	09:18:46.103	00:00:31.924	1916	-1024	-768	-1	-1	-1	-1	4	-1024	-768	-1	-1	-1	-1	4		0	0						Untertest2.avi	0	880	547	72	111				0	Content		-72	-111	31924095	3015823938
31941	09:18:46.120	00:00:31.940	1917	-1024	-768	-1	-1	-1	-1	4	-1024	-768	-1	-1	-1	-1	4		0	0						Untertest2.avi	0	880	547	72	111				0	Content		-72	-111	31940842	3015840685
31957	09:18:46.136	00:00:31.957	1918	-1024	-768	-1	-1	-1	-1	4	-1024	-768	-1	-1	-1	-1	4		0	0						Untertest2.avi	0	880	547	72	111				0	Content		-72	-111	31957467	3015857310
31974	09:18:46.153	00:00:31.974	1919	-1024	-768	-1	-1	-1	-1	4	-1024	-768	-1	-1	-1	-1	4		0	0						Untertest2.avi	0	880	547	72	111				0	Content		-72	-111	31974091	3015873934
31991	09:18:46.170	00:00:31.990	1920	-1024	-768	-1	-1	-1	-1	4	-1024	-768	-1	-1	-1	-1	4		0	0						Untertest2.avi	0	880	547	72	111				0	Content		-72	-111	31990712	3015890555
32007	09:18:46.186	00:00:32.007	1921	-1024	-768	-1	-1	-1	-1	4	-1024	-768	-1	-1	-1	-1	4		0	0						Untertest2.avi	0	880	547	72	111				0	Content		-72	-111	32007337	3015907180
32025	09:18:46.204	00:00:32.024	1922	-1024	-768	-1	-1	-1	-1	4	-1024	-768	-1	-1	-1	-1	4		0	0						Untertest2.avi	0	880	547	72	111				0	Content		-72	-111	32024531	3015924374
32042	09:18:46.221	00:00:32.041	1923	-1024	-768	-1	-1	-1	-1	4	-1024	-768	-1	-1	-1	-1	4		0	0						Untertest2.avi	0	880	547	72	111				0	Content		-72	-111	32041903	3015941746
32059	09:18:46.238	00:00:32.059	1924	-1024	-768	-1	-1	-1	-1	4	-1024	-768	-1	-1	-1	-1	4		0	0						Untertest2.avi	0	880	547	72	111				0	Content		-72	-111	32059150	3015958993
32074	09:18:46.253	00:00:32.073	1925	-1024	-768	-1	-1	-1	-1	4	-1024	-768	-1	-1	-1	-1	4		0	0						Untertest2.avi	0	880	547	72	111				0	Content		-72	-111	32073953	3015973796
32091	09:18:46.270	00:00:32.090	1926	-1024	-768	-1	-1	-1	-1	4	-1024	-768	-1	-1	-1	-1	4		0	0						Untertest2.avi	0	880	547	72	111				0	Content		-72	-111	32090701	3015990544
32107	09:18:46.286	00:00:32.107	1927	-1024	-768	-1	-1	-1	-1	4	-1024	-768	-1	-1	-1	-1	4		0	0						Untertest2.avi	0	880	547	72	111				0	Content		-72	-111	32107326	3016007169
32124	09:18:46.303	00:00:32.123	1928	-1024	-768	-1	-1	-1	-1	4	-1024	-768	-1	-1	-1	-1	4		0	0						Untertest2.avi	0	880	547	72	111				0	Content		-72	-111	32123945	3016023788
32141	09:18:46.320	00:00:32.140	1929	-1024	-768	-1	-1	-1	-1	4	-1024	-768	-1	-1	-1	-1	4		0	0						Untertest2.avi	0	880	547	72	111				0	Content		-72	-111	32140580	3016040423
32157	09:18:46.336	00:00:32.157	1930	-1024	-768	-1	-1	-1	-1	4	-1024	-768	-1	-1	-1	-1	4		0	0						Untertest2.avi	0	880	547	72	111				0	Content		-72	-111	32157317	3016057160
32174	09:18:46.353	00:00:32.174	1931	-1024	-768	-1	-1	-1	-1	4	-1024	-768	-1	-1	-1	-1	4		0	0						Untertest2.avi	0	880	547	72	111				0	Content		-72	-111	32174384	3016074227
32192	09:18:46.371	00:00:32.191	1932	-1024	-768	-1	-1	-1	-1	4	-1024	-768	-1	-1	-1	-1	4		0	0						Untertest2.avi	0	880	547	72	111				0	Content		-72	-111	32191758	3016091601
32209	09:18:46.388	00:00:32.209	1933	-1024	-768	-1	-1	-1	-1	4	-1024	-768	-1	-1	-1	-1	4		0	0						Untertest2.avi	0	880	547	72	111				0	Content		-72	-111	32209129	3016108972
32224	09:18:46.403	00:00:32.223	1934	-1024	-768	-1	-1	-1	-1	4	-1024	-768	-1	-1	-1	-1	4		0	0						Untertest2.avi	0	880	547	72	111				0	Content		-72	-111	32223935	3016123778
32241	09:18:46.420	00:00:32.240	1935	-1024	-768	-1	-1	-1	-1	4	-1024	-768	-1	-1	-1	-1	4		0	0						Untertest2.avi	0	880	547	72	111				0	Content		-72	-111	32240569	3016140412
32257	09:18:46.436	00:00:32.257	1936	-1024	-768	-1	-1	-1	-1	4	-1024	-768	-1	-1	-1	-1	4		0	0						Untertest2.avi	0	880	547	72	111				0	Content		-72	-111	32257302	3016157145
32274	09:18:46.453	00:00:32.273	1937	-1024	-768	-1	-1	-1	-1	4	-1024	-768	-1	-1	-1	-1	4		0	0						Untertest2.avi	0	880	547	72	111				0	Content		-72	-111	32273925	3016173768
32291	09:18:46.470	00:00:32.290	1938	-1024	-768	-1	-1	-1	-1	4	-1024	-768	-1	-1	-1	-1	4		0	0						Untertest2.avi	0	880	547	72	111				0	Content		-72	-111	32290559	3016190402
32307	09:18:46.486	00:00:32.307	1939	-1024	-768	-1	-1	-1	-1	4	-1024	-768	-1	-1	-1	-1	4		0	0						Untertest2.avi	0	880	547	72	111				0	Content		-72	-111	32307170	3016207013
32324	09:18:46.503	00:00:32.324	1940	-1024	-768	-1	-1	-1	-1	4	-1024	-768	-1	-1	-1	-1	4		0	0						Untertest2.avi	0	880	547	72	111				0	Content		-72	-111	32324241	3016224084
32342	09:18:46.521	00:00:32.341	1941	-1024	-768	-1	-1	-1	-1	4	-1024	-768	-1	-1	-1	-1	4		0	0						Untertest2.avi	0	880	547	72	111				0	Content		-72	-111	32341615	3016241458
32359	09:18:46.538	00:00:32.358	1942	-1024	-768	-1	-1	-1	-1	4	-1024	-768	-1	-1	-1	-1	4		0	0						Untertest2.avi	0	880	547	72	111				0	Content		-72	-111	32358988	3016258831
32374	09:18:46.553	00:00:32.373	1943	-1024	-768	-1	-1	-1	-1	4	-1024	-768	-1	-1	-1	-1	4		0	0						Untertest2.avi	0	880	547	72	111				0	Content		-72	-111	32373791	3016273634
32390	09:18:46.569	00:00:32.390	1944	-1024	-768	-1	-1	-1	-1	4	-1024	-768	-1	-1	-1	-1	4		0	0						Untertest2.avi	0	880	547	72	111				0	Content		-72	-111	32390415	3016290258
32407	09:18:46.586	00:00:32.407	1945	-1024	-768	-1	-1	-1	-1	4	-1024	-768	-1	-1	-1	-1	4		0	0						Untertest2.avi	0	880	547	72	111				0	Content		-72	-111	32407163	3016307006
32424	09:18:46.603	00:00:32.423	1946	-1024	-768	-1	-1	-1	-1	4	-1024	-768	-1	-1	-1	-1	4		0	0						Untertest2.avi	0	880	547	72	111				0	Content		-72	-111	32423784	3016323627
32440	09:18:46.619	00:00:32.440	1947	-1024	-768	-1	-1	-1	-1	4	-1024	-768	-1	-1	-1	-1	4		0	0						Untertest2.avi	0	880	547	72	111				0	Content		-72	-111	32440406	3016340249
32457	09:18:46.636	00:00:32.457	1948	-1024	-768	-1	-1	-1	-1	4	-1024	-768	-1	-1	-1	-1	4		0	0						Untertest2.avi	0	880	547	72	111				0	Content		-72	-111	32457025	3016356868
32474	09:18:46.653	00:00:32.474	1949	-1024	-768	-1	-1	-1	-1	4	-1024	-768	-1	-1	-1	-1	4		0	0						Untertest2.avi	0	880	547	72	111				0	Content		-72	-111	32474223	3016374066
32492	09:18:46.671	00:00:32.491	1950	-1024	-768	-1	-1	-1	-1	4	-1024	-768	-1	-1	-1	-1	4		0	0						Untertest2.avi	0	880	547	72	111				0	Content		-72	-111	32491592	3016391435
32509	09:18:46.688	00:00:32.508	1951	-1024	-768	-1	-1	-1	-1	4	-1024	-768	-1	-1	-1	-1	4		0	0						Untertest2.avi	0	880	547	72	111				0	Content		-72	-111	32508839	3016408682
32524	09:18:46.703	00:00:32.523	1952	-1024	-768	-1	-1	-1	-1	4	-1024	-768	-1	-1	-1	-1	4		0	0						Untertest2.avi	0	880	547	72	111				0	Content		-72	-111	32523639	3016423482
32540	09:18:46.719	00:00:32.540	1953	-1024	-768	-1	-1	-1	-1	4	-1024	-768	-1	-1	-1	-1	4		0	0						Untertest2.avi	0	880	547	72	111				0	Content		-72	-111	32540389	3016440232
32557	09:18:46.736	00:00:32.557	1954	-1024	-768	-1	-1	-1	-1	4	-1024	-768	-1	-1	-1	-1	4		0	0						Untertest2.avi	0	880	547	72	111				0	Content		-72	-111	32557014	3016456857
32574	09:18:46.753	00:00:32.573	1955	-1024	-768	-1	-1	-1	-1	4	-1024	-768	-1	-1	-1	-1	4		0	0						Untertest2.avi	0	880	547	72	111				0	Content		-72	-111	32573760	3016473603
32590	09:18:46.769	00:00:32.590	1956	-1024	-768	-1	-1	-1	-1	4	-1024	-768	-1	-1	-1	-1	4		0	0						Untertest2.avi	0	880	547	72	111				0	Content		-72	-111	32590260	3016490103
32607	09:18:46.786	00:00:32.606	1957	-1024	-768	-1	-1	-1	-1	4	-1024	-768	-1	-1	-1	-1	4		0	0						Untertest2.avi	0	880	547	72	111				0	Content		-72	-111	32606883	3016506726
32624	09:18:46.803	00:00:32.624	1958	-1024	-768	-1	-1	-1	-1	4	-1024	-768	-1	-1	-1	-1	4		0	0						Untertest2.avi	0	880	547	72	111				0	Content		-72	-111	32624077	3016523920
32641	09:18:46.820	00:00:32.641	1959	-1024	-768	-1	-1	-1	-1	4	-1024	-768	-1	-1	-1	-1	4		0	0						Untertest2.avi	0	880	547	72	111				0	Content		-72	-111	32641452	3016541295
32659	09:18:46.838	00:00:32.658	1960	-1024	-768	-1	-1	-1	-1	4	-1024	-768	-1	-1	-1	-1	4		0	0						Untertest2.avi	0	880	547	72	111				0	Content		-72	-111	32658698	3016558541
32674	09:18:46.853	00:00:32.673	1961	-1024	-768	-1	-1	-1	-1	4	-1024	-768	-1	-1	-1	-1	4		0	0						Untertest2.avi	0	880	547	72	111				0	Content		-72	-111	32673624	3016573467
32690	09:18:46.869	00:00:32.690	1962	-1024	-768	-1	-1	-1	-1	4	-1024	-768	-1	-1	-1	-1	4		0	0						Untertest2.avi	0	880	547	72	111				0	Content		-72	-111	32690249	3016590092
32707	09:18:46.886	00:00:32.706	1963	-1024	-768	-1	-1	-1	-1	4	-1024	-768	-1	-1	-1	-1	4		0	0						Untertest2.avi	0	880	547	72	111				0	Content		-72	-111	32706997	3016606840
32724	09:18:46.903	00:00:32.723	1964	-1024	-768	-1	-1	-1	-1	4	-1024	-768	-1	-1	-1	-1	4		0	0						Untertest2.avi	0	880	547	72	111				0	Content		-72	-111	32723620	3016623463
32740	09:18:46.919	00:00:32.740	1965	-1024	-768	-1	-1	-1	-1	4	-1024	-768	-1	-1	-1	-1	4		0	0						Untertest2.avi	0	880	547	72	111				0	Content		-72	-111	32740244	3016640087
32757	09:18:46.936	00:00:32.756	1966	-1024	-768	-1	-1	-1	-1	4	-1024	-768	-1	-1	-1	-1	4		0	0						Untertest2.avi	0	880	547	72	111				0	Content		-72	-111	32756867	3016656710
32774	09:18:46.953	00:00:32.773	1967	-1024	-768	-1	-1	-1	-1	4	-1024	-768	-1	-1	-1	-1	4		0	0						Untertest2.avi	0	880	547	72	111				0	Content		-72	-111	32773937	3016673780
32791	09:18:46.970	00:00:32.791	1968	-1024	-768	-1	-1	-1	-1	4	-1024	-768	-1	-1	-1	-1	4		0	0						Untertest2.avi	0	880	547	72	111				0	Content		-72	-111	32791311	3016691154
32809	09:18:46.988	00:00:32.808	1969	-1024	-768	-1	-1	-1	-1	4	-1024	-768	-1	-1	-1	-1	4		0	0						Untertest2.avi	0	880	547	72	111				0	Content		-72	-111	32808683	3016708526
32823	09:18:47.002	00:00:32.823	1970	-1024	-768	-1	-1	-1	-1	4	-1024	-768	-1	-1	-1	-1	4		0	0						Untertest2.avi	0	880	547	72	111				0	Content		-72	-111	32823487	3016723330
32840	09:18:47.019	00:00:32.840	1971	-1024	-768	-1	-1	-1	-1	4	-1024	-768	-1	-1	-1	-1	4		0	0						Untertest2.avi	0	880	547	72	111				0	Content		-72	-111	32840113	3016739956
32857	09:18:47.036	00:00:32.856	1972	-1024	-768	-1	-1	-1	-1	4	-1024	-768	-1	-1	-1	-1	4		0	0						Untertest2.avi	0	880	547	72	111				0	Content		-72	-111	32856858	3016756701
32873	09:18:47.052	00:00:32.873	1973	-1024	-768	-1	-1	-1	-1	4	-1024	-768	-1	-1	-1	-1	4		0	0						Untertest2.avi	0	880	547	72	111				0	Content		-72	-111	32873483	3016773326
32890	09:18:47.069	00:00:32.890	1974	-1024	-768	-1	-1	-1	-1	4	-1024	-768	-1	-1	-1	-1	4		0	0						Untertest2.avi	0	880	547	72	111				0	Content		-72	-111	32890107	3016789950
32907	09:18:47.086	00:00:32.906	1975	-1024	-768	-1	-1	-1	-1	4	-1024	-768	-1	-1	-1	-1	4		0	0						Untertest2.avi	0	880	547	72	111				0	Content		-72	-111	32906730	3016806573
32924	09:18:47.103	00:00:32.923	1976	-1024	-768	-1	-1	-1	-1	4	-1024	-768	-1	-1	-1	-1	4		0	0						Untertest2.avi	0	880	547	72	111				0	Content		-72	-111	32923923	3016823766
32941	09:18:47.120	00:00:32.941	1977	-1024	-768	-1	-1	-1	-1	4	-1024	-768	-1	-1	-1	-1	4		0	0						Untertest2.avi	0	880	547	72	111				0	Content		-72	-111	32941309	3016841152
32959	09:18:47.138	00:00:32.958	1978	-1024	-768	-1	-1	-1	-1	4	-1024	-768	-1	-1	-1	-1	4		0	0						Untertest2.avi	0	880	547	72	111				0	Content		-72	-111	32958547	3016858390
32973	09:18:47.152	00:00:32.973	1979	-1024	-768	-1	-1	-1	-1	4	-1024	-768	-1	-1	-1	-1	4		0	0						Untertest2.avi	0	880	547	72	111				0	Content		-72	-111	32973352	3016873195
[truncated: 1,653 more rows]
