# Supplementary material for: Gaze Duration Biases for Colours in Combination with Dissonant and Consonant Sounds: A Comparative Eye-Tracking Study with Orangutans
Source: PLoS One. 2015 Oct 14;10(10):e0139894. doi: 10.1371/journal.pone.0139894 (PMC4605782; doi:10.1371/journal.pone.0139894)
Supplement: S1 Data — (ZIP) [file pone.0139894.s004.zip › Plos ColourSound Data/Apes/Farben_Musik_U2/Rec 23-All-Data.tsv]

System Properties:
Operating System:	Microsoft Windows NT 6.1.7601 Service Pack 1
System User Name:	tobiiadmin
Machine Name:	LOE7690LAP
Data properties:
Recording name:	Rec 23
Recording date:	06.03.2014
Recording time:	08:52:20
Recording resolution:	1024 x 768
Export date:	09.03.2014
Export time:	12:20:10
Participant:	Padana_S4
Filter settings:
Eye: Average
Validity: Normal
Fixation filter: Tobii fixation filter
Velocity threshold: 35
Distance threshold: 35
Timestamp	DateTimeStamp	DateTimeStampStartOffset	Number	GazePointXLeft	GazePointYLeft	CamXLeft	CamYLeft	DistanceLeft	PupilLeft	ValidityLeft	GazePointXRight	GazePointYRight	CamXRight	CamYRight	DistanceRight	PupilRight	ValidityRight	FixationIndex	GazePointX	GazePointY	Event	EventKey	Data1	Data2	Descriptor	StimuliName	StimuliID	MediaWidth	MediaHeight	MediaPosX	MediaPosY	MappedFixationPointX	MappedFixationPointY	FixationDuration	AoiIds	AoiNames	WebGroupImage	MappedGazeDataPointX	MappedGazeDataPointY	MicroSecondTimestamp	AbsoluteMicroSecondTimestamp
10	08:52:20.537	00:00:00.010	0	-1024	-768	-1	-1	-1	-1	4	-1024	-768	-1	-1	-1	-1	4		0	0						No media	0	1024	768	0	0				0	Content		0	0	10496	1493132584
27	08:52:20.554	00:00:00.027	1	-1024	-768	-1	-1	-1	-1	4	-1024	-768	-1	-1	-1	-1	4		0	0						No media	0	1024	768	0	0				0	Content		0	0	27181	1493149269
44	08:52:20.571	00:00:00.043	2	-1024	-768	-1	-1	-1	-1	4	-1024	-768	-1	-1	-1	-1	4		0	0						No media	0	1024	768	0	0				0	Content		0	0	43851	1493165939
61	08:52:20.588	00:00:00.060	3	-1024	-768	-1	-1	-1	-1	4	-1024	-768	-1	-1	-1	-1	4		0	0						No media	0	1024	768	0	0				0	Content		0	0	60520	1493182608
77	08:52:20.604	00:00:00.077	4	-1024	-768	-1	-1	-1	-1	4	-1024	-768	-1	-1	-1	-1	4		0	0						No media	0	1024	768	0	0				0	Content		0	0	77197	1493199285
94	08:52:20.621	00:00:00.093	5	-1024	-768	-1	-1	-1	-1	4	-1024	-768	-1	-1	-1	-1	4		0	0						No media	0	1024	768	0	0				0	Content		0	0	93866	1493215954
110	08:52:20.637	00:00:00.110	6	-1024	-768	-1	-1	-1	-1	4	-1024	-768	-1	-1	-1	-1	4		0	0						No media	0	1024	768	0	0				0	Content		0	0	110497	1493232585
127	08:52:20.654	00:00:00.127	7	-1024	-768	-1	-1	-1	-1	4	-1024	-768	-1	-1	-1	-1	4		0	0						No media	0	1024	768	0	0				0	Content		0	0	127166	1493249254
144	08:52:20.671	00:00:00.143	8	-1024	-768	-1	-1	-1	-1	4	-1024	-768	-1	-1	-1	-1	4		0	0						No media	0	1024	768	0	0				0	Content		0	0	143835	1493265923
161	08:52:20.688	00:00:00.160	9	-1024	-768	-1	-1	-1	-1	4	-1024	-768	-1	-1	-1	-1	4		0	0						No media	0	1024	768	0	0				0	Content		0	0	160600	1493282688
177	08:52:20.704	00:00:00.177	10	-1024	-768	-1	-1	-1	-1	4	-1024	-768	-1	-1	-1	-1	4		0	0						No media	0	1024	768	0	0				0	Content		0	0	177264	1493299352
194	08:52:20.721	00:00:00.194	11	-1024	-768	-1	-1	-1	-1	4	-1024	-768	-1	-1	-1	-1	4		0	0						No media	0	1024	768	0	0				0	Content		0	0	194211	1493316299
211	08:52:20.738	00:00:00.210	12	-1024	-768	-1	-1	-1	-1	4	-1024	-768	-1	-1	-1	-1	4		0	0						No media	0	1024	768	0	0				0	Content		0	0	210875	1493332963
228	08:52:20.755	00:00:00.227	13	-1024	-768	-1	-1	-1	-1	4	-1024	-768	-1	-1	-1	-1	4		0	0						No media	0	1024	768	0	0				0	Content		0	0	227539	1493349627
245	08:52:20.772	00:00:00.244	14	-1024	-768	-1	-1	-1	-1	4	-1024	-768	-1	-1	-1	-1	4		0	0						No media	0	1024	768	0	0				0	Content		0	0	244815	1493366903
261	08:52:20.788	00:00:00.261	15	-1024	-768	-1	-1	-1	-1	4	-1024	-768	-1	-1	-1	-1	4		0	0						No media	0	1024	768	0	0				0	Content		0	0	261480	1493383568
278	08:52:20.805	00:00:00.277	16	-1024	-768	-1	-1	-1	-1	4	-1024	-768	-1	-1	-1	-1	4		0	0						No media	0	1024	768	0	0				0	Content		0	0	277722	1493399810
294	08:52:20.821	00:00:00.294	17	-1024	-768	-1	-1	-1	-1	4	-1024	-768	-1	-1	-1	-1	4		0	0						No media	0	1024	768	0	0				0	Content		0	0	294386	1493416474
311	08:52:20.838	00:00:00.311	18	-1024	-768	-1	-1	-1	-1	4	-1024	-768	-1	-1	-1	-1	4		0	0						No media	0	1024	768	0	0				0	Content		0	0	311050	1493433138
327	08:52:20.854	00:00:00.326	19	-1024	-768	-1	-1	-1	-1	4	-1024	-768	-1	-1	-1	-1	4		0	0						No media	0	1024	768	0	0				0	Content		0	0	326825	1493448913
343	08:52:20.870	00:00:00.343	20	-1024	-768	-1	-1	-1	-1	4	-1024	-768	-1	-1	-1	-1	4		0	0						No media	0	1024	768	0	0				0	Content		0	0	343444	1493465532
360	08:52:20.887	00:00:00.360	21	-1024	-768	-1	-1	-1	-1	4	-1024	-768	-1	-1	-1	-1	4		0	0						No media	0	1024	768	0	0				0	Content		0	0	360127	1493482215
377	08:52:20.904	00:00:00.376	22	-1024	-768	-1	-1	-1	-1	4	-1024	-768	-1	-1	-1	-1	4		0	0						No media	0	1024	768	0	0				0	Content		0	0	376792	1493498880
393	08:52:20.920	00:00:00.393	23	-1024	-768	-1	-1	-1	-1	4	-1024	-768	-1	-1	-1	-1	4		0	0						No media	0	1024	768	0	0				0	Content		0	0	393456	1493515544
410	08:52:20.937	00:00:00.410	24	-1024	-768	-1	-1	-1	-1	4	-1024	-768	-1	-1	-1	-1	4		0	0						No media	0	1024	768	0	0				0	Content		0	0	410235	1493532323
427	08:52:20.954	00:00:00.426	25	-1024	-768	-1	-1	-1	-1	4	-1024	-768	-1	-1	-1	-1	4		0	0						No media	0	1024	768	0	0				0	Content		0	0	426801	1493548889
443	08:52:20.970																				MovieStart	128	0	0	Untertest2.avi
444	08:52:20.971	00:00:00.443	26	-1024	-768	-1	-1	-1	-1	4	-1024	-768	-1	-1	-1	-1	4		0	0						Untertest2.avi	0	880	547	72	111				0	Content		-72	-111	443672	1493565760
460	08:52:20.987	00:00:00.460	27	-1024	-768	-1	-1	-1	-1	4	-1024	-768	-1	-1	-1	-1	4		0	0						Untertest2.avi	0	880	547	72	111				0	Content		-72	-111	460336	1493582424
477	08:52:21.004	00:00:00.477	28	-1024	-768	-1	-1	-1	-1	4	-1024	-768	-1	-1	-1	-1	4		0	0						Untertest2.avi	0	880	547	72	111				0	Content		-72	-111	477436	1493599524
494	08:52:21.021	00:00:00.494	29	-1024	-768	-1	-1	-1	-1	4	-1024	-768	-1	-1	-1	-1	4		0	0						Untertest2.avi	0	880	547	72	111				0	Content		-72	-111	494101	1493616189
511	08:52:21.038	00:00:00.511	30	-1024	-768	-1	-1	-1	-1	4	-1024	-768	-1	-1	-1	-1	4		0	0						Untertest2.avi	0	880	547	72	111				0	Content		-72	-111	511117	1493633205
528	08:52:21.055	00:00:00.527	31	-1024	-768	-1	-1	-1	-1	4	-1024	-768	-1	-1	-1	-1	4		0	0						Untertest2.avi	0	880	547	72	111				0	Content		-72	-111	527781	1493649869
544	08:52:21.071	00:00:00.544	32	-1024	-768	-1	-1	-1	-1	4	-1024	-768	-1	-1	-1	-1	4		0	0						Untertest2.avi	0	880	547	72	111				0	Content		-72	-111	544445	1493666533
562	08:52:21.089	00:00:00.561	33	-1024	-768	-1	-1	-1	-1	4	-1024	-768	-1	-1	-1	-1	4		0	0						Untertest2.avi	0	880	547	72	111				0	Content		-72	-111	561894	1493683982
577	08:52:21.104	00:00:00.576	34	-1024	-768	-1	-1	-1	-1	4	-1024	-768	-1	-1	-1	-1	4		0	0						Untertest2.avi	0	880	547	72	111				0	Content		-72	-111	576651	1493698739
593	08:52:21.120	00:00:00.593	35	-1024	-768	-1	-1	-1	-1	4	-1024	-768	-1	-1	-1	-1	4		0	0						Untertest2.avi	0	880	547	72	111				0	Content		-72	-111	593269	1493715357
610	08:52:21.137	00:00:00.609	36	-1024	-768	-1	-1	-1	-1	4	-1024	-768	-1	-1	-1	-1	4		0	0						Untertest2.avi	0	880	547	72	111				0	Content		-72	-111	609934	1493732022
627	08:52:21.154	00:00:00.626	37	-1024	-768	-1	-1	-1	-1	4	-1024	-768	-1	-1	-1	-1	4		0	0						Untertest2.avi	0	880	547	72	111				0	Content		-72	-111	626598	1493748686
643	08:52:21.170	00:00:00.643	38	-1024	-768	-1	-1	-1	-1	4	-1024	-768	-1	-1	-1	-1	4		0	0						Untertest2.avi	0	880	547	72	111				0	Content		-72	-111	643291	1493765379
660	08:52:21.187	00:00:00.659	39	-1024	-768	-1	-1	-1	-1	4	-1024	-768	-1	-1	-1	-1	4		0	0						Untertest2.avi	0	880	547	72	111				0	Content		-72	-111	659955	1493782043
677	08:52:21.204	00:00:00.676	40	-1024	-768	-1	-1	-1	-1	4	-1024	-768	-1	-1	-1	-1	4		0	0						Untertest2.avi	0	880	547	72	111				0	Content		-72	-111	676620	1493798708
693	08:52:21.220	00:00:00.693	41	-1024	-768	-1	-1	-1	-1	4	-1024	-768	-1	-1	-1	-1	4		0	0						Untertest2.avi	0	880	547	72	111				0	Content		-72	-111	693243	1493815331
710	08:52:21.237	00:00:00.709	42	-1024	-768	-1	-1	-1	-1	4	-1024	-768	-1	-1	-1	-1	4		0	0						Untertest2.avi	0	880	547	72	111				0	Content		-72	-111	709907	1493831995
727	08:52:21.254	00:00:00.726	43	-1024	-768	-1	-1	-1	-1	4	-1024	-768	-1	-1	-1	-1	4		0	0						Untertest2.avi	0	880	547	72	111				0	Content		-72	-111	726554	1493848642
743	08:52:21.270	00:00:00.743	44	-1024	-768	-1	-1	-1	-1	4	-1024	-768	-1	-1	-1	-1	4		0	0						Untertest2.avi	0	880	547	72	111				0	Content		-72	-111	743218	1493865306
760	08:52:21.287	00:00:00.759	45	-1024	-768	-1	-1	-1	-1	4	-1024	-768	-1	-1	-1	-1	4		0	0						Untertest2.avi	0	880	547	72	111				0	Content		-72	-111	759882	1493881970
777	08:52:21.304	00:00:00.776	46	-1024	-768	-1	-1	-1	-1	4	-1024	-768	-1	-1	-1	-1	4		0	0						Untertest2.avi	0	880	547	72	111				0	Content		-72	-111	776740	1493898828
793	08:52:21.320	00:00:00.793	47	-1024	-768	-1	-1	-1	-1	4	-1024	-768	-1	-1	-1	-1	4		0	0						Untertest2.avi	0	880	547	72	111				0	Content		-72	-111	793405	1493915493
810	08:52:21.337	00:00:00.810	48	-1024	-768	-1	-1	-1	-1	4	-1024	-768	-1	-1	-1	-1	4		0	0						Untertest2.avi	0	880	547	72	111				0	Content		-72	-111	810377	1493932465
827	08:52:21.354	00:00:00.827	49	-1024	-768	-1	-1	-1	-1	4	-1024	-768	-1	-1	-1	-1	4		0	0						Untertest2.avi	0	880	547	72	111				0	Content		-72	-111	827041	1493949129
844	08:52:21.371	00:00:00.843	50	-1024	-768	-1	-1	-1	-1	4	-1024	-768	-1	-1	-1	-1	4		0	0						Untertest2.avi	0	880	547	72	111				0	Content		-72	-111	843705	1493965793
861	08:52:21.388	00:00:00.860	51	-1024	-768	-1	-1	-1	-1	4	-1024	-768	-1	-1	-1	-1	4		0	0						Untertest2.avi	0	880	547	72	111				0	Content		-72	-111	860943	1493983031
878	08:52:21.405	00:00:00.878	52	-1024	-768	-1	-1	-1	-1	4	-1024	-768	-1	-1	-1	-1	4		0	0						Untertest2.avi	0	880	547	72	111				0	Content		-72	-111	878185	1494000273
894	08:52:21.421	00:00:00.894	53	-1024	-768	-1	-1	-1	-1	4	-1024	-768	-1	-1	-1	-1	4		0	0						Untertest2.avi	0	880	547	72	111				0	Content		-72	-111	894224	1494016312
911	08:52:21.438	00:00:00.910	54	-1024	-768	-1	-1	-1	-1	4	-1024	-768	-1	-1	-1	-1	4		0	0						Untertest2.avi	0	880	547	72	111				0	Content		-72	-111	910889	1494032977
928	08:52:21.455	00:00:00.927	55	-1024	-768	-1	-1	-1	-1	4	-1024	-768	-1	-1	-1	-1	4		0	0						Untertest2.avi	0	880	547	72	111				0	Content		-72	-111	927553	1494049641
944	08:52:21.471	00:00:00.943	56	-1024	-768	-1	-1	-1	-1	4	-1024	-768	-1	-1	-1	-1	4		0	0						Untertest2.avi	0	880	547	72	111				0	Content		-72	-111	943611	1494065699
960	08:52:21.487	00:00:00.960	57	-1024	-768	-1	-1	-1	-1	4	-1024	-768	-1	-1	-1	-1	4		0	0						Untertest2.avi	0	880	547	72	111				0	Content		-72	-111	960275	1494082363
977	08:52:21.504	00:00:00.976	58	-1024	-768	-1	-1	-1	-1	4	-1024	-768	-1	-1	-1	-1	4		0	0						Untertest2.avi	0	880	547	72	111				0	Content		-72	-111	976621	1494098709
993	08:52:21.520	00:00:00.993	59	-1024	-768	-1	-1	-1	-1	4	-1024	-768	-1	-1	-1	-1	4		0	0						Untertest2.avi	0	880	547	72	111				0	Content		-72	-111	993285	1494115373
1010	08:52:21.537	00:00:01.009	60	-1024	-768	-1	-1	-1	-1	4	-1024	-768	-1	-1	-1	-1	4		0	0						Untertest2.avi	0	880	547	72	111				0	Content		-72	-111	1009585	1494131673
1026	08:52:21.553	00:00:01.026	61	-1024	-768	-1	-1	-1	-1	4	-1024	-768	-1	-1	-1	-1	4		0	0						Untertest2.avi	0	880	547	72	111				0	Content		-72	-111	1026278	1494148366
1043	08:52:21.570	00:00:01.043	62	-1024	-768	-1	-1	-1	-1	4	-1024	-768	-1	-1	-1	-1	4		0	0						Untertest2.avi	0	880	547	72	111				0	Content		-72	-111	1043219	1494165307
1060	08:52:21.587	00:00:01.059	63	-1024	-768	-1	-1	-1	-1	4	-1024	-768	-1	-1	-1	-1	4		0	0						Untertest2.avi	0	880	547	72	111				0	Content		-72	-111	1059883	1494181971
1077	08:52:21.604	00:00:01.077	64	-1024	-768	-1	-1	-1	-1	4	-1024	-768	-1	-1	-1	-1	4		0	0						Untertest2.avi	0	880	547	72	111				0	Content		-72	-111	1077010	1494199098
1094	08:52:21.621	00:00:01.093	65	-1024	-768	-1	-1	-1	-1	4	-1024	-768	-1	-1	-1	-1	4		0	0						Untertest2.avi	0	880	547	72	111				0	Content		-72	-111	1093675	1494215763
1111	08:52:21.638	00:00:01.110	66	-1024	-768	-1	-1	-1	-1	4	-1024	-768	-1	-1	-1	-1	4		0	0						Untertest2.avi	0	880	547	72	111				0	Content		-72	-111	1110701	1494232789
1127	08:52:21.654	00:00:01.127	67	-1024	-768	-1	-1	-1	-1	4	-1024	-768	-1	-1	-1	-1	4		0	0						Untertest2.avi	0	880	547	72	111				0	Content		-72	-111	1127365	1494249453
1144	08:52:21.671	00:00:01.144	68	-1024	-768	-1	-1	-1	-1	4	-1024	-768	-1	-1	-1	-1	4		0	0						Untertest2.avi	0	880	547	72	111				0	Content		-72	-111	1144029	1494266117
1161	08:52:21.688	00:00:01.161	69	-1024	-768	-1	-1	-1	-1	4	-1024	-768	-1	-1	-1	-1	4		0	0						Untertest2.avi	0	880	547	72	111				0	Content		-72	-111	1161368	1494283456
1176	08:52:21.703	00:00:01.176	70	-1024	-768	-1	-1	-1	-1	4	-1024	-768	-1	-1	-1	-1	4		0	0						Untertest2.avi	0	880	547	72	111				0	Content		-72	-111	1176206	1494298294
1193	08:52:21.720	00:00:01.192	71	-1024	-768	-1	-1	-1	-1	4	-1024	-768	-1	-1	-1	-1	4		0	0						Untertest2.avi	0	880	547	72	111				0	Content		-72	-111	1192871	1494314959
1210	08:52:21.737	00:00:01.209	72	-1024	-768	-1	-1	-1	-1	4	-1024	-768	-1	-1	-1	-1	4		0	0						Untertest2.avi	0	880	547	72	111				0	Content		-72	-111	1209537	1494331625
1226	08:52:21.753	00:00:01.226	73	-1024	-768	-1	-1	-1	-1	4	-1024	-768	-1	-1	-1	-1	4		0	0						Untertest2.avi	0	880	547	72	111				0	Content		-72	-111	1226203	1494348291
1243	08:52:21.770	00:00:01.242	74	-1024	-768	-1	-1	-1	-1	4	-1024	-768	-1	-1	-1	-1	4		0	0						Untertest2.avi	0	880	547	72	111				0	Content		-72	-111	1242883	1494364971
1260	08:52:21.787	00:00:01.259	75	-1024	-768	-1	-1	-1	-1	4	-1024	-768	-1	-1	-1	-1	4		0	0						Untertest2.avi	0	880	547	72	111				0	Content		-72	-111	1259549	1494381637
1276	08:52:21.803	00:00:01.276	76	-1024	-768	-1	-1	-1	-1	4	-1024	-768	-1	-1	-1	-1	4		0	0						Untertest2.avi	0	880	547	72	111				0	Content		-72	-111	1276215	1494398303
1293	08:52:21.820	00:00:01.292	77	-1024	-768	-1	-1	-1	-1	4	-1024	-768	-1	-1	-1	-1	4		0	0						Untertest2.avi	0	880	547	72	111				0	Content		-72	-111	1292830	1494414918
1309	08:52:21.836	00:00:01.309	78	-1024	-768	-1	-1	-1	-1	4	-1024	-768	-1	-1	-1	-1	4		0	0						Untertest2.avi	0	880	547	72	111				0	Content		-72	-111	1309496	1494431584
1326	08:52:21.853	00:00:01.326	79	-1024	-768	-1	-1	-1	-1	4	-1024	-768	-1	-1	-1	-1	4		0	0						Untertest2.avi	0	880	547	72	111				0	Content		-72	-111	1326142	1494448230
1343	08:52:21.870	00:00:01.342	80	-1024	-768	-1	-1	-1	-1	4	-1024	-768	-1	-1	-1	-1	4		0	0						Untertest2.avi	0	880	547	72	111				0	Content		-72	-111	1342808	1494464896
1359	08:52:21.886	00:00:01.359	81	-1024	-768	-1	-1	-1	-1	4	-1024	-768	-1	-1	-1	-1	4		0	0						Untertest2.avi	0	880	547	72	111				0	Content		-72	-111	1359474	1494481562
1376	08:52:21.903	00:00:01.376	82	-1024	-768	-1	-1	-1	-1	4	-1024	-768	-1	-1	-1	-1	4		0	0						Untertest2.avi	0	880	547	72	111				0	Content		-72	-111	1376389	1494498477
1393	08:52:21.920	00:00:01.393	83	-1024	-768	-1	-1	-1	-1	4	-1024	-768	-1	-1	-1	-1	4		0	0						Untertest2.avi	0	880	547	72	111				0	Content		-72	-111	1393055	1494515143
1410	08:52:21.937	00:00:01.410	84	-1024	-768	-1	-1	-1	-1	4	-1024	-768	-1	-1	-1	-1	4		0	0						Untertest2.avi	0	880	547	72	111				0	Content		-72	-111	1410012	1494532100
1427	08:52:21.954	00:00:01.426	85	-1024	-768	-1	-1	-1	-1	4	-1024	-768	-1	-1	-1	-1	4		0	0						Untertest2.avi	0	880	547	72	111				0	Content		-72	-111	1426678	1494548766
1443	08:52:21.970	00:00:01.443	86	-1024	-768	-1	-1	-1	-1	4	-1024	-768	-1	-1	-1	-1	4		0	0						Untertest2.avi	0	880	547	72	111				0	Content		-72	-111	1443344	1494565432
1461	08:52:21.988	00:00:01.460	87	-1024	-768	-1	-1	-1	-1	4	-1024	-768	-1	-1	-1	-1	4		0	0						Untertest2.avi	0	880	547	72	111				0	Content		-72	-111	1460542	1494582630
1478	08:52:22.005	00:00:01.477	88	-1024	-768	-1	-1	-1	-1	4	-1024	-768	-1	-1	-1	-1	4		0	0						Untertest2.avi	0	880	547	72	111				0	Content		-72	-111	1477914	1494600002
1494	08:52:22.021	00:00:01.494	89	-1024	-768	-1	-1	-1	-1	4	-1024	-768	-1	-1	-1	-1	4		0	0						Untertest2.avi	0	880	547	72	111				0	Content		-72	-111	1494099	1494616187
1511	08:52:22.038	00:00:01.510	90	-1024	-768	-1	-1	-1	-1	4	-1024	-768	-1	-1	-1	-1	4		0	0						Untertest2.avi	0	880	547	72	111				0	Content		-72	-111	1510765	1494632853
1527	08:52:22.054	00:00:01.527	91	-1024	-768	-1	-1	-1	-1	4	-1024	-768	-1	-1	-1	-1	4		0	0						Untertest2.avi	0	880	547	72	111				0	Content		-72	-111	1527431	1494649519
1544	08:52:22.071	00:00:01.544	92	-1024	-768	-1	-1	-1	-1	4	-1024	-768	-1	-1	-1	-1	4		0	0						Untertest2.avi	0	880	547	72	111				0	Content		-72	-111	1544097	1494666185
1560	08:52:22.087	00:00:01.560	93	-1024	-768	-1	-1	-1	-1	4	-1024	-768	-1	-1	-1	-1	4		0	0						Untertest2.avi	0	880	547	72	111				0	Content		-72	-111	1560000	1494682088
1577	08:52:22.104	00:00:01.576	94	-1024	-768	-1	-1	-1	-1	4	-1024	-768	-1	-1	-1	-1	4		0	0						Untertest2.avi	0	880	547	72	111				0	Content		-72	-111	1576666	1494698754
1593	08:52:22.120	00:00:01.592	95	-1024	-768	-1	-1	-1	-1	4	-1024	-768	-1	-1	-1	-1	4		0	0						Untertest2.avi	0	880	547	72	111				0	Content		-72	-111	1592998	1494715086
1610	08:52:22.137	00:00:01.609	96	-1024	-768	-1	-1	-1	-1	4	-1024	-768	-1	-1	-1	-1	4		0	0						Untertest2.avi	0	880	547	72	111				0	Content		-72	-111	1609664	1494731752
1626	08:52:22.153	00:00:01.625	97	-1024	-768	-1	-1	-1	-1	4	-1024	-768	-1	-1	-1	-1	4		0	0						Untertest2.avi	0	880	547	72	111				0	Content		-72	-111	1625950	1494748038
1643	08:52:22.170	00:00:01.642	98	-1024	-768	-1	-1	-1	-1	4	-1024	-768	-1	-1	-1	-1	4		0	0						Untertest2.avi	0	880	547	72	111				0	Content		-72	-111	1642518	1494764606
1659	08:52:22.186	00:00:01.659	99	-1024	-768	-1	-1	-1	-1	4	-1024	-768	-1	-1	-1	-1	4		0	0						Untertest2.avi	0	880	547	72	111				0	Content		-72	-111	1659453	1494781541
1676	08:52:22.203	00:00:01.676	100	-1024	-768	-1	-1	-1	-1	4	-1024	-768	-1	-1	-1	-1	4		0	0						Untertest2.avi	0	880	547	72	111				0	Content		-72	-111	1676119	1494798207
1693	08:52:22.220	00:00:01.693	101	-1024	-768	-1	-1	-1	-1	4	-1024	-768	-1	-1	-1	-1	4		0	0						Untertest2.avi	0	880	547	72	111				0	Content		-72	-111	1693255	1494815343
1710	08:52:22.237	00:00:01.709	102	-1024	-768	-1	-1	-1	-1	4	-1024	-768	-1	-1	-1	-1	4		0	0						Untertest2.avi	0	880	547	72	111				0	Content		-72	-111	1709921	1494832009
1727	08:52:22.254	00:00:01.726	103	-1024	-768	-1	-1	-1	-1	4	-1024	-768	-1	-1	-1	-1	4		0	0						Untertest2.avi	0	880	547	72	111				0	Content		-72	-111	1726952	1494849040
1744	08:52:22.271	00:00:01.743	104	-1024	-768	-1	-1	-1	-1	4	-1024	-768	-1	-1	-1	-1	4		0	0						Untertest2.avi	0	880	547	72	111				0	Content		-72	-111	1743617	1494865705
1760	08:52:22.287	00:00:01.760	105	-1024	-768	-1	-1	-1	-1	4	-1024	-768	-1	-1	-1	-1	4		0	0						Untertest2.avi	0	880	547	72	111				0	Content		-72	-111	1760283	1494882371
1778	08:52:22.305	00:00:01.777	106	-1024	-768	-1	-1	-1	-1	4	-1024	-768	-1	-1	-1	-1	4		0	0						Untertest2.avi	0	880	547	72	111				0	Content		-72	-111	1777619	1494899707
1792	08:52:22.319	00:00:01.792	107	-1024	-768	-1	-1	-1	-1	4	-1024	-768	-1	-1	-1	-1	4		0	0						Untertest2.avi	0	880	547	72	111				0	Content		-72	-111	1792491	1494914579
1809	08:52:22.336	00:00:01.809	108	-1024	-768	-1	-1	-1	-1	4	-1024	-768	-1	-1	-1	-1	4		0	0						Untertest2.avi	0	880	547	72	111				0	Content		-72	-111	1809115	1494931203
1826	08:52:22.353	00:00:01.825	109	-1024	-768	-1	-1	-1	-1	4	-1024	-768	-1	-1	-1	-1	4		0	0						Untertest2.avi	0	880	547	72	111				0	Content		-72	-111	1825781	1494947869
1842	08:52:22.369	00:00:01.842	110	-1024	-768	-1	-1	-1	-1	4	-1024	-768	-1	-1	-1	-1	4		0	0						Untertest2.avi	0	880	547	72	111				0	Content		-72	-111	1842447	1494964535
1859	08:52:22.386	00:00:01.859	111	-1024	-768	-1	-1	-1	-1	4	-1024	-768	-1	-1	-1	-1	4		0	0						Untertest2.avi	0	880	547	72	111				0	Content		-72	-111	1859118	1494981206
1876	08:52:22.403	00:00:01.875	112	-1024	-768	-1	-1	-1	-1	4	-1024	-768	-1	-1	-1	-1	4		0	0						Untertest2.avi	0	880	547	72	111				0	Content		-72	-111	1875784	1494997872
1892	08:52:22.419	00:00:01.892	113	-1024	-768	-1	-1	-1	-1	4	-1024	-768	-1	-1	-1	-1	4		0	0						Untertest2.avi	0	880	547	72	111				0	Content		-72	-111	1892379	1495014467
1909	08:52:22.436	00:00:01.909	114	-1024	-768	-1	-1	-1	-1	4	-1024	-768	-1	-1	-1	-1	4		0	0						Untertest2.avi	0	880	547	72	111				0	Content		-72	-111	1909045	1495031133
1926	08:52:22.453	00:00:01.925	115	-1024	-768	-1	-1	-1	-1	4	-1024	-768	-1	-1	-1	-1	4		0	0						Untertest2.avi	0	880	547	72	111				0	Content		-72	-111	1925687	1495047775
1942	08:52:22.469	00:00:01.942	116	-1024	-768	-1	-1	-1	-1	4	-1024	-768	-1	-1	-1	-1	4		0	0						Untertest2.avi	0	880	547	72	111				0	Content		-72	-111	1942353	1495064441
1959	08:52:22.486	00:00:01.959	117	-1024	-768	-1	-1	-1	-1	4	-1024	-768	-1	-1	-1	-1	4		0	0						Untertest2.avi	0	880	547	72	111				0	Content		-72	-111	1959019	1495081107
1976	08:52:22.503	00:00:01.975	118	-1024	-768	-1	-1	-1	-1	4	-1024	-768	-1	-1	-1	-1	4		0	0						Untertest2.avi	0	880	547	72	111				0	Content		-72	-111	1975928	1495098016
1993	08:52:22.520	00:00:01.992	119	-1024	-768	-1	-1	-1	-1	4	-1024	-768	-1	-1	-1	-1	4		0	0						Untertest2.avi	0	880	547	72	111				0	Content		-72	-111	1992593	1495114681
2010	08:52:22.537	00:00:02.009	120	-1024	-768	-1	-1	-1	-1	4	-1024	-768	-1	-1	-1	-1	4		0	0						Untertest2.avi	0	880	547	72	111				0	Content		-72	-111	2009549	1495131637
2026	08:52:22.553	00:00:02.026	121	-1024	-768	-1	-1	-1	-1	4	-1024	-768	-1	-1	-1	-1	4		0	0						Untertest2.avi	0	880	547	72	111				0	Content		-72	-111	2026215	1495148303
2043	08:52:22.570	00:00:02.042	122	-1024	-768	-1	-1	-1	-1	4	-1024	-768	-1	-1	-1	-1	4		0	0						Untertest2.avi	0	880	547	72	111				0	Content		-72	-111	2042881	1495164969
2060	08:52:22.587	00:00:02.060	123	-1024	-768	-1	-1	-1	-1	4	-1024	-768	-1	-1	-1	-1	4		0	0						Untertest2.avi	0	880	547	72	111				0	Content		-72	-111	2060204	1495182292
2077	08:52:22.604	00:00:02.077	124	-1024	-768	-1	-1	-1	-1	4	-1024	-768	-1	-1	-1	-1	4		0	0						Untertest2.avi	0	880	547	72	111				0	Content		-72	-111	2077452	1495199540
2093	08:52:22.620	00:00:02.093	125	-1024	-768	-1	-1	-1	-1	4	-1024	-768	-1	-1	-1	-1	4		0	0						Untertest2.avi	0	880	547	72	111				0	Content		-72	-111	2093496	1495215584
2110	08:52:22.637	00:00:02.110	126	-1024	-768	-1	-1	-1	-1	4	-1024	-768	-1	-1	-1	-1	4		0	0						Untertest2.avi	0	880	547	72	111				0	Content		-72	-111	2110162	1495232250
2127	08:52:22.654	00:00:02.126	127	-1024	-768	-1	-1	-1	-1	4	-1024	-768	-1	-1	-1	-1	4		0	0						Untertest2.avi	0	880	547	72	111				0	Content		-72	-111	2126828	1495248916
2143	08:52:22.670	00:00:02.142	128	-1024	-768	-1	-1	-1	-1	4	-1024	-768	-1	-1	-1	-1	4		0	0						Untertest2.avi	0	880	547	72	111				0	Content		-72	-111	2142824	1495264912
2159	08:52:22.686	00:00:02.159	129	-1024	-768	-1	-1	-1	-1	4	-1024	-768	-1	-1	-1	-1	4		0	0						Untertest2.avi	0	880	547	72	111				0	Content		-72	-111	2159490	1495281578
2176	08:52:22.703	00:00:02.175	130	-1024	-768	-1	-1	-1	-1	4	-1024	-768	-1	-1	-1	-1	4		0	0						Untertest2.avi	0	880	547	72	111				0	Content		-72	-111	2175870	1495297958
2193	08:52:22.720	00:00:02.192	131	-1024	-768	-1	-1	-1	-1	4	-1024	-768	-1	-1	-1	-1	4		0	0						Untertest2.avi	0	880	547	72	111				0	Content		-72	-111	2192536	1495314624
2209	08:52:22.736	00:00:02.208	132	-1024	-768	-1	-1	-1	-1	4	-1024	-768	-1	-1	-1	-1	4		0	0						Untertest2.avi	0	880	547	72	111				0	Content		-72	-111	2208866	1495330954
2225	08:52:22.752	00:00:02.225	133	-1024	-768	-1	-1	-1	-1	4	-1024	-768	-1	-1	-1	-1	4		0	0						Untertest2.avi	0	880	547	72	111				0	Content		-72	-111	2225433	1495347521
2242	08:52:22.769	00:00:02.242	134	-1024	-768	-1	-1	-1	-1	4	-1024	-768	-1	-1	-1	-1	4		0	0						Untertest2.avi	0	880	547	72	111				0	Content		-72	-111	2242368	1495364456
2259	08:52:22.786	00:00:02.259	135	-1024	-768	-1	-1	-1	-1	4	-1024	-768	-1	-1	-1	-1	4		0	0						Untertest2.avi	0	880	547	72	111				0	Content		-72	-111	2259034	1495381122
2276	08:52:22.803	00:00:02.276	136	-1024	-768	-1	-1	-1	-1	4	-1024	-768	-1	-1	-1	-1	4		0	0						Untertest2.avi	0	880	547	72	111				0	Content		-72	-111	2276164	1495398252
2293	08:52:22.820	00:00:02.292	137	-1024	-768	-1	-1	-1	-1	4	-1024	-768	-1	-1	-1	-1	4		0	0						Untertest2.avi	0	880	547	72	111				0	Content		-72	-111	2292830	1495414918
2310	08:52:22.837	00:00:02.309	138	-1024	-768	-1	-1	-1	-1	4	-1024	-768	-1	-1	-1	-1	4		0	0						Untertest2.avi	0	880	547	72	111				0	Content		-72	-111	2309858	1495431946
2327	08:52:22.854	00:00:02.326	139	-1024	-768	-1	-1	-1	-1	4	-1024	-768	-1	-1	-1	-1	4		0	0						Untertest2.avi	0	880	547	72	111				0	Content		-72	-111	2326524	1495448612
2343	08:52:22.870	00:00:02.343	140	-1024	-768	-1	-1	-1	-1	4	-1024	-768	-1	-1	-1	-1	4		0	0						Untertest2.avi	0	880	547	72	111				0	Content		-72	-111	2343190	1495465278
2361	08:52:22.888	00:00:02.360	141	-1024	-768	-1	-1	-1	-1	4	-1024	-768	-1	-1	-1	-1	4		0	0						Untertest2.avi	0	880	547	72	111				0	Content		-72	-111	2360534	1495482622
2375	08:52:22.902	00:00:02.375	142	-1024	-768	-1	-1	-1	-1	4	-1024	-768	-1	-1	-1	-1	4		0	0						Untertest2.avi	0	880	547	72	111				0	Content		-72	-111	2375407	1495497495
2392	08:52:22.919	00:00:02.392	143	-1024	-768	-1	-1	-1	-1	4	-1024	-768	-1	-1	-1	-1	4		0	0						Untertest2.avi	0	880	547	72	111				0	Content		-72	-111	2392032	1495514120
2409	08:52:22.936	00:00:02.408	144	-1024	-768	-1	-1	-1	-1	4	-1024	-768	-1	-1	-1	-1	4		0	0						Untertest2.avi	0	880	547	72	111				0	Content		-72	-111	2408698	1495530786
2425	08:52:22.952	00:00:02.425	145	-1024	-768	-1	-1	-1	-1	4	-1024	-768	-1	-1	-1	-1	4		0	0						Untertest2.avi	0	880	547	72	111				0	Content		-72	-111	2425364	1495547452
2442	08:52:22.969	00:00:02.442	146	-1024	-768	-1	-1	-1	-1	4	-1024	-768	-1	-1	-1	-1	4		0	0						Untertest2.avi	0	880	547	72	111				0	Content		-72	-111	2442033	1495564121
2459	08:52:22.986	00:00:02.458	147	-1024	-768	-1	-1	-1	-1	4	-1024	-768	-1	-1	-1	-1	4		0	0						Untertest2.avi	0	880	547	72	111				0	Content		-72	-111	2458699	1495580787
2475	08:52:23.002	00:00:02.475	148	-1024	-768	-1	-1	-1	-1	4	-1024	-768	-1	-1	-1	-1	4		0	0						Untertest2.avi	0	880	547	72	111				0	Content		-72	-111	2475296	1495597384
2492	08:52:23.019	00:00:02.491	149	-1024	-768	-1	-1	-1	-1	4	-1024	-768	-1	-1	-1	-1	4		0	0						Untertest2.avi	0	880	547	72	111				0	Content		-72	-111	2491961	1495614049
2509	08:52:23.036	00:00:02.508	150	-1024	-768	-1	-1	-1	-1	4	-1024	-768	-1	-1	-1	-1	4		0	0						Untertest2.avi	0	880	547	72	111				0	Content		-72	-111	2508603	1495630691
2525	08:52:23.052	00:00:02.525	151	-1024	-768	-1	-1	-1	-1	4	-1024	-768	-1	-1	-1	-1	4		0	0						Untertest2.avi	0	880	547	72	111				0	Content		-72	-111	2525269	1495647357
2542	08:52:23.069	00:00:02.541	152	-1024	-768	-1	-1	-1	-1	4	-1024	-768	-1	-1	-1	-1	4		0	0						Untertest2.avi	0	880	547	72	111				0	Content		-72	-111	2541935	1495664023
2559	08:52:23.086	00:00:02.558	153	-1024	-768	-1	-1	-1	-1	4	-1024	-768	-1	-1	-1	-1	4		0	0						Untertest2.avi	0	880	547	72	111				0	Content		-72	-111	2558845	1495680933
2576	08:52:23.103	00:00:02.575	154	-1024	-768	-1	-1	-1	-1	4	-1024	-768	-1	-1	-1	-1	4		0	0						Untertest2.avi	0	880	547	72	111				0	Content		-72	-111	2575511	1495697599
2592	08:52:23.119	00:00:02.592	155	-1024	-768	-1	-1	-1	-1	4	-1024	-768	-1	-1	-1	-1	4		0	0						Untertest2.avi	0	880	547	72	111				0	Content		-72	-111	2592466	1495714554
2609	08:52:23.136	00:00:02.609	156	-1024	-768	-1	-1	-1	-1	4	-1024	-768	-1	-1	-1	-1	4		0	0						Untertest2.avi	0	880	547	72	111				0	Content		-72	-111	2609132	1495731220
2626	08:52:23.153	00:00:02.625	157	-1024	-768	-1	-1	-1	-1	4	-1024	-768	-1	-1	-1	-1	4		0	0						Untertest2.avi	0	880	547	72	111				0	Content		-72	-111	2625798	1495747886
2643	08:52:23.170	00:00:02.643	158	-1024	-768	-1	-1	-1	-1	4	-1024	-768	-1	-1	-1	-1	4		0	0						Untertest2.avi	0	880	547	72	111				0	Content		-72	-111	2643117	1495765205
2660	08:52:23.187	00:00:02.660	159	-1024	-768	-1	-1	-1	-1	4	-1024	-768	-1	-1	-1	-1	4		0	0						Untertest2.avi	0	880	547	72	111				0	Content		-72	-111	2660364	1495782452
2677	08:52:23.204	00:00:02.676	160	-1024	-768	-1	-1	-1	-1	4	-1024	-768	-1	-1	-1	-1	4		0	0						Untertest2.avi	0	880	547	72	111				0	Content		-72	-111	2676551	1495798639
2693	08:52:23.220	00:00:02.693	161	-1024	-768	-1	-1	-1	-1	4	-1024	-768	-1	-1	-1	-1	4		0	0						Untertest2.avi	0	880	547	72	111				0	Content		-72	-111	2693217	1495815305
2710	08:52:23.237	00:00:02.709	162	-1024	-768	-1	-1	-1	-1	4	-1024	-768	-1	-1	-1	-1	4		0	0						Untertest2.avi	0	880	547	72	111				0	Content		-72	-111	2709883	1495831971
2727	08:52:23.254	00:00:02.726	163	-1024	-768	-1	-1	-1	-1	4	-1024	-768	-1	-1	-1	-1	4		0	0						Untertest2.avi	0	880	547	72	111				0	Content		-72	-111	2726549	1495848637
2743	08:52:23.270	00:00:02.742	164	-1024	-768	-1	-1	-1	-1	4	-1024	-768	-1	-1	-1	-1	4		0	0						Untertest2.avi	0	880	547	72	111				0	Content		-72	-111	2742512	1495864600
2759	08:52:23.286	00:00:02.759	165	-1024	-768	-1	-1	-1	-1	4	-1024	-768	-1	-1	-1	-1	4		0	0						Untertest2.avi	0	880	547	72	111				0	Content		-72	-111	2759178	1495881266
2775	08:52:23.302	00:00:02.775	166	-1024	-768	-1	-1	-1	-1	4	-1024	-768	-1	-1	-1	-1	4		0	0						Untertest2.avi	0	880	547	72	111				0	Content		-72	-111	2775479	1495897567
2792	08:52:23.319	00:00:02.792	167	-1024	-768	-1	-1	-1	-1	4	-1024	-768	-1	-1	-1	-1	4		0	0						Untertest2.avi	0	880	547	72	111				0	Content		-72	-111	2792145	1495914233
2808	08:52:23.335	00:00:02.808	168	-1024	-768	-1	-1	-1	-1	4	-1024	-768	-1	-1	-1	-1	4		0	0						Untertest2.avi	0	880	547	72	111				0	Content		-72	-111	2808401	1495930489
2825	08:52:23.352	00:00:02.824	169	-1024	-768	-1	-1	-1	-1	4	-1024	-768	-1	-1	-1	-1	4		0	0						Untertest2.avi	0	880	547	72	111				0	Content		-72	-111	2824965	1495947053
2842	08:52:23.369	00:00:02.841	170	-1024	-768	-1	-1	-1	-1	4	-1024	-768	-1	-1	-1	-1	4		0	0						Untertest2.avi	0	880	547	72	111				0	Content		-72	-111	2841900	1495963988
2859	08:52:23.386	00:00:02.858	171	-1024	-768	-1	-1	-1	-1	4	-1024	-768	-1	-1	-1	-1	4		0	0						Untertest2.avi	0	880	547	72	111				0	Content		-72	-111	2858566	1495980654
2876	08:52:23.403	00:00:02.875	172	-1024	-768	-1	-1	-1	-1	4	-1024	-768	-1	-1	-1	-1	4		0	0						Untertest2.avi	0	880	547	72	111				0	Content		-72	-111	2875698	1495997786
2892	08:52:23.419	00:00:02.892	173	-1024	-768	-1	-1	-1	-1	4	-1024	-768	-1	-1	-1	-1	4		0	0						Untertest2.avi	0	880	547	72	111				0	Content		-72	-111	2892364	1496014452
2909	08:52:23.436	00:00:02.909	174	-1024	-768	-1	-1	-1	-1	4	-1024	-768	-1	-1	-1	-1	4		0	0						Untertest2.avi	0	880	547	72	111				0	Content		-72	-111	2909394	1496031482
2926	08:52:23.453	00:00:02.926	175	-1024	-768	-1	-1	-1	-1	4	-1024	-768	-1	-1	-1	-1	4		0	0						Untertest2.avi	0	880	547	72	111				0	Content		-72	-111	2926060	1496048148
2943	08:52:23.470	00:00:02.942	176	-1024	-768	-1	-1	-1	-1	4	-1024	-768	-1	-1	-1	-1	4		0	0						Untertest2.avi	0	880	547	72	111				0	Content		-72	-111	2942726	1496064814
2960	08:52:23.487	00:00:02.960	177	-1024	-768	-1	-1	-1	-1	4	-1024	-768	-1	-1	-1	-1	4		0	0						Untertest2.avi	0	880	547	72	111				0	Content		-72	-111	2960196	1496082284
2975	08:52:23.502	00:00:02.974	178	-1024	-768	-1	-1	-1	-1	4	-1024	-768	-1	-1	-1	-1	4		0	0						Untertest2.avi	0	880	547	72	111				0	Content		-72	-111	2974942	1496097030
2992	08:52:23.519	00:00:02.991	179	-1024	-768	-1	-1	-1	-1	4	-1024	-768	-1	-1	-1	-1	4		0	0						Untertest2.avi	0	880	547	72	111				0	Content		-72	-111	2991563	1496113651
3008	08:52:23.535	00:00:03.008	180	-1024	-768	-1	-1	-1	-1	4	-1024	-768	-1	-1	-1	-1	4		0	0						Untertest2.avi	0	880	547	72	111				0	Content		-72	-111	3008229	1496130317
3025	08:52:23.552	00:00:03.024	181	-1024	-768	-1	-1	-1	-1	4	-1024	-768	-1	-1	-1	-1	4		0	0						Untertest2.avi	0	880	547	72	111				0	Content		-72	-111	3024895	1496146983
3042	08:52:23.569	00:00:03.041	182	-1024	-768	-1	-1	-1	-1	4	-1024	-768	-1	-1	-1	-1	4		0	0						Untertest2.avi	0	880	547	72	111				0	Content		-72	-111	3041551	1496163639
3058	08:52:23.585	00:00:03.058	183	-1024	-768	-1	-1	-1	-1	4	-1024	-768	-1	-1	-1	-1	4		0	0						Untertest2.avi	0	880	547	72	111				0	Content		-72	-111	3058231	1496180319
3075	08:52:23.602	00:00:03.074	184	-1024	-768	-1	-1	-1	-1	4	-1024	-768	-1	-1	-1	-1	4		0	0						Untertest2.avi	0	880	547	72	111				0	Content		-72	-111	3074824	1496196912
3091	08:52:23.618	00:00:03.091	185	-1024	-768	-1	-1	-1	-1	4	-1024	-768	-1	-1	-1	-1	4		0	0						Untertest2.avi	0	880	547	72	111				0	Content		-72	-111	3091490	1496213578
3108	08:52:23.635	00:00:03.108	186	-1024	-768	-1	-1	-1	-1	4	-1024	-768	-1	-1	-1	-1	4		0	0						Untertest2.avi	0	880	547	72	111				0	Content		-72	-111	3108389	1496230477
3125	08:52:23.652	00:00:03.125	187	-1024	-768	-1	-1	-1	-1	4	-1024	-768	-1	-1	-1	-1	4		0	0						Untertest2.avi	0	880	547	72	111				0	Content		-72	-111	3125055	1496247143
3142	08:52:23.669	00:00:03.142	188	-1024	-768	-1	-1	-1	-1	4	-1024	-768	-1	-1	-1	-1	4		0	0						Untertest2.avi	0	880	547	72	111				0	Content		-72	-111	3142047	1496264135
3159	08:52:23.686	00:00:03.158	189	-1024	-768	-1	-1	-1	-1	4	-1024	-768	-1	-1	-1	-1	4		0	0						Untertest2.avi	0	880	547	72	111				0	Content		-72	-111	3158713	1496280801
3175	08:52:23.702	00:00:03.175	190	-1024	-768	-1	-1	-1	-1	4	-1024	-768	-1	-1	-1	-1	4		0	0						Untertest2.avi	0	880	547	72	111				0	Content		-72	-111	3175379	1496297467
3193	08:52:23.720	00:00:03.192	191	-1024	-768	-1	-1	-1	-1	4	-1024	-768	-1	-1	-1	-1	4		0	0						Untertest2.avi	0	880	547	72	111				0	Content		-72	-111	3192649	1496314737
3210	08:52:23.737	00:00:03.210	192	-1024	-768	-1	-1	-1	-1	4	-1024	-768	-1	-1	-1	-1	4		0	0						Untertest2.avi	0	880	547	72	111				0	Content		-72	-111	3210301	1496332389
3226	08:52:23.753	00:00:03.226	193	-1024	-768	-1	-1	-1	-1	4	-1024	-768	-1	-1	-1	-1	4		0	0						Untertest2.avi	0	880	547	72	111				0	Content		-72	-111	3226486	1496348574
3243	08:52:23.770	00:00:03.243	194	-1024	-768	-1	-1	-1	-1	4	-1024	-768	-1	-1	-1	-1	4		0	0						Untertest2.avi	0	880	547	72	111				0	Content		-72	-111	3243155	1496365243
3260	08:52:23.787	00:00:03.259	195	-1024	-768	-1	-1	-1	-1	4	-1024	-768	-1	-1	-1	-1	4		0	0						Untertest2.avi	0	880	547	72	111				0	Content		-72	-111	3259824	1496381912
3276	08:52:23.803	00:00:03.276	196	-1024	-768	-1	-1	-1	-1	4	-1024	-768	-1	-1	-1	-1	4		0	0						Untertest2.avi	0	880	547	72	111				0	Content		-72	-111	3276493	1496398581
3292	08:52:23.819	00:00:03.292	197	-1024	-768	-1	-1	-1	-1	4	-1024	-768	-1	-1	-1	-1	4		0	0						Untertest2.avi	0	880	547	72	111				0	Content		-72	-111	3292455	1496414543
3309	08:52:23.836	00:00:03.309	198	-1024	-768	-1	-1	-1	-1	4	-1024	-768	-1	-1	-1	-1	4		0	0						Untertest2.avi	0	880	547	72	111				0	Content		-72	-111	3309125	1496431213
3325	08:52:23.852	00:00:03.325	199	-1024	-768	-1	-1	-1	-1	4	-1024	-768	-1	-1	-1	-1	4		0	0						Untertest2.avi	0	880	547	72	111				0	Content		-72	-111	3325426	1496447514
3342	08:52:23.869	00:00:03.342	200	-1024	-768	-1	-1	-1	-1	4	-1024	-768	-1	-1	-1	-1	4		0	0						Untertest2.avi	0	880	547	72	111				0	Content		-72	-111	3342095	1496464183
3358	08:52:23.885	00:00:03.358	201	-1024	-768	-1	-1	-1	-1	4	-1024	-768	-1	-1	-1	-1	4		0	0						Untertest2.avi	0	880	547	72	111				0	Content		-72	-111	3358476	1496480564
3375	08:52:23.902	00:00:03.375	202	-1024	-768	-1	-1	-1	-1	4	-1024	-768	-1	-1	-1	-1	4		0	0						Untertest2.avi	0	880	547	72	111				0	Content		-72	-111	3375047	1496497135
3392	08:52:23.919	00:00:03.391	203	-1024	-768	-1	-1	-1	-1	4	-1024	-768	-1	-1	-1	-1	4		0	0						Untertest2.avi	0	880	547	72	111				0	Content		-72	-111	3391986	1496514074
3409	08:52:23.936	00:00:03.408	204	-1024	-768	-1	-1	-1	-1	4	-1024	-768	-1	-1	-1	-1	4		0	0						Untertest2.avi	0	880	547	72	111				0	Content		-72	-111	3408655	1496530743
3426	08:52:23.953	00:00:03.425	205	-1024	-768	-1	-1	-1	-1	4	-1024	-768	-1	-1	-1	-1	4		0	0						Untertest2.avi	0	880	547	72	111				0	Content		-72	-111	3425791	1496547879
3442	08:52:23.969	00:00:03.442	206	-1024	-768	-1	-1	-1	-1	4	-1024	-768	-1	-1	-1	-1	4		0	0						Untertest2.avi	0	880	547	72	111				0	Content		-72	-111	3442460	1496564548
3459	08:52:23.986	00:00:03.459	207	-1024	-768	-1	-1	-1	-1	4	-1024	-768	-1	-1	-1	-1	4		0	0						Untertest2.avi	0	880	547	72	111				0	Content		-72	-111	3459496	1496581584
3476	08:52:24.003	00:00:03.476	208	-1024	-768	-1	-1	-1	-1	4	-1024	-768	-1	-1	-1	-1	4		0	0						Untertest2.avi	0	880	547	72	111				0	Content		-72	-111	3476165	1496598253
3493	08:52:24.020	00:00:03.492	209	-1024	-768	-1	-1	-1	-1	4	-1024	-768	-1	-1	-1	-1	4		0	0						Untertest2.avi	0	880	547	72	111				0	Content		-72	-111	3492834	1496614922
3510	08:52:24.037	00:00:03.510	210	-1024	-768	-1	-1	-1	-1	4	-1024	-768	-1	-1	-1	-1	4		0	0						Untertest2.avi	0	880	547	72	111				0	Content		-72	-111	3510176	1496632264
3525	08:52:24.052	00:00:03.524	211	-1024	-768	-1	-1	-1	-1	4	-1024	-768	-1	-1	-1	-1	4		0	0						Untertest2.avi	0	880	547	72	111				0	Content		-72	-111	3524924	1496647012
3542	08:52:24.069	00:00:03.541	212	-1024	-768	-1	-1	-1	-1	4	-1024	-768	-1	-1	-1	-1	4		0	0						Untertest2.avi	0	880	547	72	111				0	Content		-72	-111	3541592	1496663680
3558	08:52:24.085	00:00:03.558	213	-1024	-768	-1	-1	-1	-1	4	-1024	-768	-1	-1	-1	-1	4		0	0						Untertest2.avi	0	880	547	72	111				0	Content		-72	-111	3558262	1496680350
3575	08:52:24.102	00:00:03.574	214	-1024	-768	-1	-1	-1	-1	4	-1024	-768	-1	-1	-1	-1	4		0	0						Untertest2.avi	0	880	547	72	111				0	Content		-72	-111	3574931	1496697019
3592	08:52:24.119	00:00:03.591	215	-1024	-768	-1	-1	-1	-1	4	-1024	-768	-1	-1	-1	-1	4		0	0						Untertest2.avi	0	880	547	72	111				0	Content		-72	-111	3591563	1496713651
3608	08:52:24.135	00:00:03.608	216	-1024	-768	-1	-1	-1	-1	4	-1024	-768	-1	-1	-1	-1	4		0	0						Untertest2.avi	0	880	547	72	111				0	Content		-72	-111	3608230	1496730318
3625	08:52:24.152	00:00:03.624	217	-1024	-768	-1	-1	-1	-1	4	-1024	-768	-1	-1	-1	-1	4		0	0						Untertest2.avi	0	880	547	72	111				0	Content		-72	-111	3624896	1496746984
3642	08:52:24.169	00:00:03.641	218	-1024	-768	-1	-1	-1	-1	4	-1024	-768	-1	-1	-1	-1	4		0	0						Untertest2.avi	0	880	547	72	111				0	Content		-72	-111	3641566	1496763654
3658	08:52:24.185	00:00:03.658	219	-1024	-768	-1	-1	-1	-1	4	-1024	-768	-1	-1	-1	-1	4		0	0						Untertest2.avi	0	880	547	72	111				0	Content		-72	-111	3658499	1496780587
3675	08:52:24.202	00:00:03.675	220	-1024	-768	-1	-1	-1	-1	4	-1024	-768	-1	-1	-1	-1	4		0	0						Untertest2.avi	0	880	547	72	111				0	Content		-72	-111	3675168	1496797256
3692	08:52:24.219	00:00:03.692	221	-1024	-768	-1	-1	-1	-1	4	-1024	-768	-1	-1	-1	-1	4		0	0						Untertest2.avi	0	880	547	72	111				0	Content		-72	-111	3692133	1496814221
3709	08:52:24.236	00:00:03.708	222	-1024	-768	-1	-1	-1	-1	4	-1024	-768	-1	-1	-1	-1	4		0	0						Untertest2.avi	0	880	547	72	111				0	Content		-72	-111	3708803	1496830891
3725	08:52:24.252	00:00:03.725	223	-1024	-768	-1	-1	-1	-1	4	-1024	-768	-1	-1	-1	-1	4		0	0						Untertest2.avi	0	880	547	72	111				0	Content		-72	-111	3725472	1496847560
3743	08:52:24.270	00:00:03.742	224	-1024	-768	-1	-1	-1	-1	4	-1024	-768	-1	-1	-1	-1	4		0	0						Untertest2.avi	0	880	547	72	111				0	Content		-72	-111	3742806	1496864894
3760	08:52:24.287	00:00:03.760	225	-1024	-768	-1	-1	-1	-1	4	-1024	-768	-1	-1	-1	-1	4		0	0						Untertest2.avi	0	880	547	72	111				0	Content		-72	-111	3760055	1496882143
3776	08:52:24.303	00:00:03.776	226	-1024	-768	-1	-1	-1	-1	4	-1024	-768	-1	-1	-1	-1	4		0	0						Untertest2.avi	0	880	547	72	111				0	Content		-72	-111	3776244	1496898332
3793	08:52:24.320	00:00:03.792	227	-1024	-768	-1	-1	-1	-1	4	-1024	-768	-1	-1	-1	-1	4		0	0						Untertest2.avi	0	880	547	72	111				0	Content		-72	-111	3792914	1496915002
3810	08:52:24.337	00:00:03.809	228	-1024	-768	-1	-1	-1	-1	4	-1024	-768	-1	-1	-1	-1	4		0	0						Untertest2.avi	0	880	547	72	111				0	Content		-72	-111	3809583	1496931671
3826	08:52:24.353	00:00:03.826	229	-1024	-768	-1	-1	-1	-1	4	-1024	-768	-1	-1	-1	-1	4		0	0						Untertest2.avi	0	880	547	72	111				0	Content		-72	-111	3826252	1496948340
3842	08:52:24.369	00:00:03.842	230	-1024	-768	-1	-1	-1	-1	4	-1024	-768	-1	-1	-1	-1	4		0	0						Untertest2.avi	0	880	547	72	111				0	Content		-72	-111	3842220	1496964308
3859	08:52:24.386	00:00:03.858	231	-1024	-768	-1	-1	-1	-1	4	-1024	-768	-1	-1	-1	-1	4		0	0						Untertest2.avi	0	880	547	72	111				0	Content		-72	-111	3858889	1496980977
3875	08:52:24.402	00:00:03.875	232	-1024	-768	-1	-1	-1	-1	4	-1024	-768	-1	-1	-1	-1	4		0	0						Untertest2.avi	0	880	547	72	111				0	Content		-72	-111	3875195	1496997283
3892	08:52:24.419	00:00:03.891	233	-1024	-768	-1	-1	-1	-1	4	-1024	-768	-1	-1	-1	-1	4		0	0						Untertest2.avi	0	880	547	72	111				0	Content		-72	-111	3891864	1497013952
3908	08:52:24.435	00:00:03.908	234	-1024	-768	-1	-1	-1	-1	4	-1024	-768	-1	-1	-1	-1	4		0	0						Untertest2.avi	0	880	547	72	111				0	Content		-72	-111	3908120	1497030208
3925	08:52:24.452	00:00:03.924	235	-1024	-768	-1	-1	-1	-1	4	-1024	-768	-1	-1	-1	-1	4		0	0						Untertest2.avi	0	880	547	72	111				0	Content		-72	-111	3924689	1497046777
3942	08:52:24.469	00:00:03.941	236	-1024	-768	-1	-1	-1	-1	4	-1024	-768	-1	-1	-1	-1	4		0	0						Untertest2.avi	0	880	547	72	111				0	Content		-72	-111	3941629	1497063717
3958	08:52:24.485	00:00:03.958	237	-1024	-768	-1	-1	-1	-1	4	-1024	-768	-1	-1	-1	-1	4		0	0						Untertest2.avi	0	880	547	72	111				0	Content		-72	-111	3958299	1497080387
3975	08:52:24.502	00:00:03.975	238	-1024	-768	-1	-1	-1	-1	4	-1024	-768	-1	-1	-1	-1	4		0	0						Untertest2.avi	0	880	547	72	111				0	Content		-72	-111	3975434	1497097522
3992	08:52:24.519	00:00:03.992	239	-1024	-768	-1	-1	-1	-1	4	-1024	-768	-1	-1	-1	-1	4		0	0						Untertest2.avi	0	880	547	72	111				0	Content		-72	-111	3992103	1497114191
4009	08:52:24.536	00:00:04.009	240	-1024	-768	-1	-1	-1	-1	4	-1024	-768	-1	-1	-1	-1	4		0	0						Untertest2.avi	0	880	547	72	111				0	Content		-72	-111	4009136	1497131224
4026	08:52:24.553	00:00:04.025	241	-1024	-768	-1	-1	-1	-1	4	-1024	-768	-1	-1	-1	-1	4		0	0						Untertest2.avi	0	880	547	72	111				0	Content		-72	-111	4025805	1497147893
4042	08:52:24.569	00:00:04.042	242	-1024	-768	-1	-1	-1	-1	4	-1024	-768	-1	-1	-1	-1	4		0	0						Untertest2.avi	0	880	547	72	111				0	Content		-72	-111	4042475	1497164563
4060	08:52:24.587	00:00:04.059	243	-1024	-768	-1	-1	-1	-1	4	-1024	-768	-1	-1	-1	-1	4		0	0						Untertest2.avi	0	880	547	72	111				0	Content		-72	-111	4059947	1497182035
4075	08:52:24.602	00:00:04.074	244	-1024	-768	-1	-1	-1	-1	4	-1024	-768	-1	-1	-1	-1	4		0	0						Untertest2.avi	0	880	547	72	111				0	Content		-72	-111	4074698	1497196786
4091	08:52:24.618	00:00:04.091	245	-1024	-768	-1	-1	-1	-1	4	-1024	-768	-1	-1	-1	-1	4		0	0						Untertest2.avi	0	880	547	72	111				0	Content		-72	-111	4091326	1497213414
4108	08:52:24.635	00:00:04.107	246	-1024	-768	-1	-1	-1	-1	4	-1024	-768	-1	-1	-1	-1	4		0	0						Untertest2.avi	0	880	547	72	111				0	Content		-72	-111	4107995	1497230083
4125	08:52:24.652	00:00:04.124	247	-1024	-768	-1	-1	-1	-1	4	-1024	-768	-1	-1	-1	-1	4		0	0						Untertest2.avi	0	880	547	72	111				0	Content		-72	-111	4124664	1497246752
4141	08:52:24.668	00:00:04.141	248	-1024	-768	-1	-1	-1	-1	4	-1024	-768	-1	-1	-1	-1	4		0	0						Untertest2.avi	0	880	547	72	111				0	Content		-72	-111	4141326	1497263414
4158	08:52:24.685	00:00:04.158	249	-1024	-768	-1	-1	-1	-1	4	-1024	-768	-1	-1	-1	-1	4		0	0						Untertest2.avi	0	880	547	72	111				0	Content		-72	-111	4158002	1497280090
4175	08:52:24.702	00:00:04.174	250	-1024	-768	-1	-1	-1	-1	4	-1024	-768	-1	-1	-1	-1	4		0	0						Untertest2.avi	0	880	547	72	111				0	Content		-72	-111	4174601	1497296689
4191	08:52:24.718	00:00:04.191	251	-1024	-768	-1	-1	-1	-1	4	-1024	-768	-1	-1	-1	-1	4		0	0						Untertest2.avi	0	880	547	72	111				0	Content		-72	-111	4191270	1497313358
4208	08:52:24.735	00:00:04.208	252	-1024	-768	-1	-1	-1	-1	4	-1024	-768	-1	-1	-1	-1	4		0	0						Untertest2.avi	0	880	547	72	111				0	Content		-72	-111	4208174	1497330262
4225	08:52:24.752	00:00:04.224	253	-1024	-768	-1	-1	-1	-1	4	-1024	-768	-1	-1	-1	-1	4		0	0						Untertest2.avi	0	880	547	72	111				0	Content		-72	-111	4224843	1497346931
4242	08:52:24.769	00:00:04.241	254	-1024	-768	-1	-1	-1	-1	4	-1024	-768	-1	-1	-1	-1	4		0	0						Untertest2.avi	0	880	547	72	111				0	Content		-72	-111	4241842	1497363930
4259	08:52:24.786	00:00:04.258	255	-1024	-768	-1	-1	-1	-1	4	-1024	-768	-1	-1	-1	-1	4		0	0						Untertest2.avi	0	880	547	72	111				0	Content		-72	-111	4258511	1497380599
4275	08:52:24.802	00:00:04.275	256	-1024	-768	-1	-1	-1	-1	4	-1024	-768	-1	-1	-1	-1	4		0	0						Untertest2.avi	0	880	547	72	111				0	Content		-72	-111	4275180	1497397268
4292	08:52:24.819	00:00:04.292	257	-1024	-768	-1	-1	-1	-1	4	-1024	-768	-1	-1	-1	-1	4		0	0						Untertest2.avi	0	880	547	72	111				0	Content		-72	-111	4292454	1497414542
4310	08:52:24.837	00:00:04.309	258	-1024	-768	-1	-1	-1	-1	4	-1024	-768	-1	-1	-1	-1	4		0	0						Untertest2.avi	0	880	547	72	111				0	Content		-72	-111	4309702	1497431790
4326	08:52:24.853	00:00:04.325	259	-1024	-768	-1	-1	-1	-1	4	-1024	-768	-1	-1	-1	-1	4		0	0						Untertest2.avi	0	880	547	72	111				0	Content		-72	-111	4325745	1497447833
4342	08:52:24.869	00:00:04.342	260	-1024	-768	-1	-1	-1	-1	4	-1024	-768	-1	-1	-1	-1	4		0	0						Untertest2.avi	0	880	547	72	111				0	Content		-72	-111	4342414	1497464502
4359	08:52:24.886	00:00:04.359	261	-1024	-768	-1	-1	-1	-1	4	-1024	-768	-1	-1	-1	-1	4		0	0						Untertest2.avi	0	880	547	72	111				0	Content		-72	-111	4359084	1497481172
4375	08:52:24.902	00:00:04.375	262	-1024	-768	-1	-1	-1	-1	4	-1024	-768	-1	-1	-1	-1	4		0	0						Untertest2.avi	0	880	547	72	111				0	Content		-72	-111	4375084	1497497172
4392	08:52:24.919	00:00:04.391	263	-1024	-768	-1	-1	-1	-1	4	-1024	-768	-1	-1	-1	-1	4		0	0						Untertest2.avi	0	880	547	72	111				0	Content		-72	-111	4391753	1497513841
4408	08:52:24.935	00:00:04.408	264	-1024	-768	-1	-1	-1	-1	4	-1024	-768	-1	-1	-1	-1	4		0	0						Untertest2.avi	0	880	547	72	111				0	Content		-72	-111	4408151	1497530239
4425	08:52:24.952	00:00:04.424	265	-1024	-768	-1	-1	-1	-1	4	-1024	-768	-1	-1	-1	-1	4		0	0						Untertest2.avi	0	880	547	72	111				0	Content		-72	-111	4424820	1497546908
4441	08:52:24.968	00:00:04.441	266	-1024	-768	-1	-1	-1	-1	4	-1024	-768	-1	-1	-1	-1	4		0	0						Untertest2.avi	0	880	547	72	111				0	Content		-72	-111	4441143	1497563231
4458	08:52:24.985	00:00:04.457	267	-1024	-768	-1	-1	-1	-1	4	-1024	-768	-1	-1	-1	-1	4		0	0						Untertest2.avi	0	880	547	72	111				0	Content		-72	-111	4457839	1497579927
4475	08:52:25.002	00:00:04.474	268	-1024	-768	-1	-1	-1	-1	4	-1024	-768	-1	-1	-1	-1	4		0	0						Untertest2.avi	0	880	547	72	111				0	Content		-72	-111	4474713	1497596801
4491	08:52:25.018	00:00:04.491	269	-1024	-768	-1	-1	-1	-1	4	-1024	-768	-1	-1	-1	-1	4		0	0						Untertest2.avi	0	880	547	72	111				0	Content		-72	-111	4491382	1497613470
4508	08:52:25.035	00:00:04.508	270	-1024	-768	-1	-1	-1	-1	4	-1024	-768	-1	-1	-1	-1	4		0	0						Untertest2.avi	0	880	547	72	111				0	Content		-72	-111	4508486	1497630574
4525	08:52:25.052	00:00:04.525	271	-1024	-768	-1	-1	-1	-1	4	-1024	-768	-1	-1	-1	-1	4		0	0						Untertest2.avi	0	880	547	72	111				0	Content		-72	-111	4525156	1497647244
4542	08:52:25.069	00:00:04.542	272	-1024	-768	-1	-1	-1	-1	4	-1024	-768	-1	-1	-1	-1	4		0	0						Untertest2.avi	0	880	547	72	111				0	Content		-72	-111	4542177	1497664265
4559	08:52:25.086	00:00:04.558	273	-1024	-768	-1	-1	-1	-1	4	-1024	-768	-1	-1	-1	-1	4		0	0						Untertest2.avi	0	880	547	72	111				0	Content		-72	-111	4558846	1497680934
4576	08:52:25.103	00:00:04.575	274	-1024	-768	-1	-1	-1	-1	4	-1024	-768	-1	-1	-1	-1	4		0	0						Untertest2.avi	0	880	547	72	111				0	Content		-72	-111	4575515	1497697603
4593	08:52:25.120	00:00:04.592	275	-1024	-768	-1	-1	-1	-1	4	-1024	-768	-1	-1	-1	-1	4		0	0						Untertest2.avi	0	880	547	72	111				0	Content		-72	-111	4592970	1497715058
4608	08:52:25.135	00:00:04.607	276	-1024	-768	-1	-1	-1	-1	4	-1024	-768	-1	-1	-1	-1	4		0	0						Untertest2.avi	0	880	547	72	111				0	Content		-72	-111	4607721	1497729809
4624	08:52:25.151	00:00:04.624	277	-1024	-768	-1	-1	-1	-1	4	-1024	-768	-1	-1	-1	-1	4		0	0						Untertest2.avi	0	880	547	72	111				0	Content		-72	-111	4624348	1497746436
4641	08:52:25.168	00:00:04.641	278	-1024	-768	-1	-1	-1	-1	4	-1024	-768	-1	-1	-1	-1	4		0	0						Untertest2.avi	0	880	547	72	111				0	Content		-72	-111	4641017	1497763105
4658	08:52:25.185	00:00:04.657	279	-1024	-768	-1	-1	-1	-1	4	-1024	-768	-1	-1	-1	-1	4		0	0						Untertest2.avi	0	880	547	72	111				0	Content		-72	-111	4657686	1497779774
4674	08:52:25.201	00:00:04.674	280	-1024	-768	-1	-1	-1	-1	4	-1024	-768	-1	-1	-1	-1	4		0	0						Untertest2.avi	0	880	547	72	111				0	Content		-72	-111	4674347	1497796435
4691	08:52:25.218	00:00:04.691	281	-1024	-768	-1	-1	-1	-1	4	-1024	-768	-1	-1	-1	-1	4		0	0						Untertest2.avi	0	880	547	72	111				0	Content		-72	-111	4691026	1497813114
4708	08:52:25.235	00:00:04.707	282	-1024	-768	-1	-1	-1	-1	4	-1024	-768	-1	-1	-1	-1	4		0	0						Untertest2.avi	0	880	547	72	111				0	Content		-72	-111	4707626	1497829714
4724	08:52:25.251	00:00:04.724	283	-1024	-768	-1	-1	-1	-1	4	-1024	-768	-1	-1	-1	-1	4		0	0						Untertest2.avi	0	880	547	72	111				0	Content		-72	-111	4724295	1497846383
4741	08:52:25.268	00:00:04.741	284	-1024	-768	-1	-1	-1	-1	4	-1024	-768	-1	-1	-1	-1	4		0	0						Untertest2.avi	0	880	547	72	111				0	Content		-72	-111	4741199	1497863287
4758	08:52:25.285	00:00:04.757	285	-1024	-768	-1	-1	-1	-1	4	-1024	-768	-1	-1	-1	-1	4		0	0						Untertest2.avi	0	880	547	72	111				0	Content		-72	-111	4757868	1497879956
4775	08:52:25.302	00:00:04.774	286	-1024	-768	-1	-1	-1	-1	4	-1024	-768	-1	-1	-1	-1	4		0	0						Untertest2.avi	0	880	547	72	111				0	Content		-72	-111	4774865	1497896953
4792	08:52:25.319	00:00:04.791	287	-1024	-768	-1	-1	-1	-1	4	-1024	-768	-1	-1	-1	-1	4		0	0						Untertest2.avi	0	880	547	72	111				0	Content		-72	-111	4791534	1497913622
4808	08:52:25.335	00:00:04.808	288	-1024	-768	-1	-1	-1	-1	4	-1024	-768	-1	-1	-1	-1	4		0	0						Untertest2.avi	0	880	547	72	111				0	Content		-72	-111	4808203	1497930291
4826	08:52:25.353	00:00:04.825	289	-1024	-768	-1	-1	-1	-1	4	-1024	-768	-1	-1	-1	-1	4		0	0						Untertest2.avi	0	880	547	72	111				0	Content		-72	-111	4825500	1497947588
4843	08:52:25.370	00:00:04.842	290	-1024	-768	-1	-1	-1	-1	4	-1024	-768	-1	-1	-1	-1	4		0	0						Untertest2.avi	0	880	547	72	111				0	Content		-72	-111	4842728	1497964816
4859	08:52:25.386	00:00:04.858	291	-1024	-768	-1	-1	-1	-1	4	-1024	-768	-1	-1	-1	-1	4		0	0						Untertest2.avi	0	880	547	72	111				0	Content		-72	-111	4858771	1497980859
4875	08:52:25.402	00:00:04.875	292	-1024	-768	-1	-1	-1	-1	4	-1024	-768	-1	-1	-1	-1	4		0	0						Untertest2.avi	0	880	547	72	111				0	Content		-72	-111	4875440	1497997528
4892	08:52:25.419	00:00:04.892	293	-1024	-768	-1	-1	-1	-1	4	-1024	-768	-1	-1	-1	-1	4		0	0						Untertest2.avi	0	880	547	72	111				0	Content		-72	-111	4892109	1498014197
4908	08:52:25.435	00:00:04.908	294	-1024	-768	-1	-1	-1	-1	4	-1024	-768	-1	-1	-1	-1	4		0	0						Untertest2.avi	0	880	547	72	111				0	Content		-72	-111	4908172	1498030260
4925	08:52:25.452	00:00:04.924	295	-1024	-768	-1	-1	-1	-1	4	-1024	-768	-1	-1	-1	-1	4		0	0						Untertest2.avi	0	880	547	72	111				0	Content		-72	-111	4924841	1498046929
4941	08:52:25.468	00:00:04.941	296	-1024	-768	-1	-1	-1	-1	4	-1024	-768	-1	-1	-1	-1	4		0	0						Untertest2.avi	0	880	547	72	111				0	Content		-72	-111	4941228	1498063316
4958	08:52:25.485	00:00:04.957	297	-1024	-768	-1	-1	-1	-1	4	-1024	-768	-1	-1	-1	-1	4		0	0						Untertest2.avi	0	880	547	72	111				0	Content		-72	-111	4957897	1498079985
4974	08:52:25.501	00:00:04.974	298	-1024	-768	-1	-1	-1	-1	4	-1024	-768	-1	-1	-1	-1	4		0	0						Untertest2.avi	0	880	547	72	111				0	Content		-72	-111	4974168	1498096256
4991	08:52:25.518	00:00:04.990	299	-1024	-768	-1	-1	-1	-1	4	-1024	-768	-1	-1	-1	-1	4		0	0						Untertest2.avi	0	880	547	72	111				0	Content		-72	-111	4990866	1498112954
5008	08:52:25.535	00:00:05.007	300	-1024	-768	-1	-1	-1	-1	4	-1024	-768	-1	-1	-1	-1	4		0	0						Untertest2.avi	0	880	547	72	111				0	Content		-72	-111	5007803	1498129891
5024	08:52:25.551	00:00:05.024	301	-1024	-768	-1	-1	-1	-1	4	-1024	-768	-1	-1	-1	-1	4		0	0						Untertest2.avi	0	880	547	72	111				0	Content		-72	-111	5024473	1498146561
5042	08:52:25.569	00:00:05.041	302	-1024	-768	-1	-1	-1	-1	4	-1024	-768	-1	-1	-1	-1	4		0	0						Untertest2.avi	0	880	547	72	111				0	Content		-72	-111	5041607	1498163695
5058	08:52:25.585	00:00:05.058	303	-1024	-768	-1	-1	-1	-1	4	-1024	-768	-1	-1	-1	-1	4		0	0						Untertest2.avi	0	880	547	72	111				0	Content		-72	-111	5058276	1498180364
5075	08:52:25.602	00:00:05.075	304	-1024	-768	-1	-1	-1	-1	4	-1024	-768	-1	-1	-1	-1	4		0	0						Untertest2.avi	0	880	547	72	111				0	Content		-72	-111	5075266	1498197354
5092	08:52:25.619	00:00:05.091	305	-1024	-768	-1	-1	-1	-1	4	-1024	-768	-1	-1	-1	-1	4		0	0						Untertest2.avi	0	880	547	72	111				0	Content		-72	-111	5091936	1498214024
5109	08:52:25.636	00:00:05.108	306	-1024	-768	-1	-1	-1	-1	4	-1024	-768	-1	-1	-1	-1	4		0	0						Untertest2.avi	0	880	547	72	111				0	Content		-72	-111	5108605	1498230693
5126	08:52:25.653	00:00:05.125	307	-1024	-768	-1	-1	-1	-1	4	-1024	-768	-1	-1	-1	-1	4		0	0						Untertest2.avi	0	880	547	72	111				0	Content		-72	-111	5125993	1498248081
5141	08:52:25.668	00:00:05.140	308	-1024	-768	-1	-1	-1	-1	4	-1024	-768	-1	-1	-1	-1	4		0	0						Untertest2.avi	0	880	547	72	111				0	Content		-72	-111	5140745	1498262833
5157	08:52:25.684	00:00:05.157	309	-1024	-768	-1	-1	-1	-1	4	-1024	-768	-1	-1	-1	-1	4		0	0						Untertest2.avi	0	880	547	72	111				0	Content		-72	-111	5157413	1498279501
5174	08:52:25.701	00:00:05.174	310	-1024	-768	-1	-1	-1	-1	4	-1024	-768	-1	-1	-1	-1	4		0	0						Untertest2.avi	0	880	547	72	111				0	Content		-72	-111	5174082	1498296170
5191	08:52:25.718	00:00:05.190	311	-1024	-768	-1	-1	-1	-1	4	-1024	-768	-1	-1	-1	-1	4		0	0						Untertest2.avi	0	880	547	72	111				0	Content		-72	-111	5190752	1498312840
5207	08:52:25.734	00:00:05.207	312	-1024	-768	-1	-1	-1	-1	4	-1024	-768	-1	-1	-1	-1	4		0	0						Untertest2.avi	0	880	547	72	111				0	Content		-72	-111	5207369	1498329457
5224	08:52:25.751	00:00:05.224	313	-1024	-768	-1	-1	-1	-1	4	-1024	-768	-1	-1	-1	-1	4		0	0						Untertest2.avi	0	880	547	72	111				0	Content		-72	-111	5224049	1498346137
5241	08:52:25.768	00:00:05.240	314	-1024	-768	-1	-1	-1	-1	4	-1024	-768	-1	-1	-1	-1	4		0	0						Untertest2.avi	0	880	547	72	111				0	Content		-72	-111	5240710	1498362798
5257	08:52:25.784	00:00:05.257	315	-1024	-768	-1	-1	-1	-1	4	-1024	-768	-1	-1	-1	-1	4		0	0						Untertest2.avi	0	880	547	72	111				0	Content		-72	-111	5257379	1498379467
5274	08:52:25.801	00:00:05.274	316	-1024	-768	-1	-1	-1	-1	4	-1024	-768	-1	-1	-1	-1	4		0	0						Untertest2.avi	0	880	547	72	111				0	Content		-72	-111	5274323	1498396411
5291	08:52:25.818	00:00:05.290	317	-1024	-768	-1	-1	-1	-1	4	-1024	-768	-1	-1	-1	-1	4		0	0						Untertest2.avi	0	880	547	72	111				0	Content		-72	-111	5290992	1498413080
5308	08:52:25.835	00:00:05.307	318	-1024	-768	-1	-1	-1	-1	4	-1024	-768	-1	-1	-1	-1	4		0	0						Untertest2.avi	0	880	547	72	111				0	Content		-72	-111	5307959	1498430047
5325	08:52:25.852	00:00:05.324	319	-1024	-768	-1	-1	-1	-1	4	-1024	-768	-1	-1	-1	-1	4		0	0						Untertest2.avi	0	880	547	72	111				0	Content		-72	-111	5324628	1498446716
5341	08:52:25.868	00:00:05.341	320	-1024	-768	-1	-1	-1	-1	4	-1024	-768	-1	-1	-1	-1	4		0	0						Untertest2.avi	0	880	547	72	111				0	Content		-72	-111	5341298	1498463386
5359	08:52:25.886	00:00:05.358	321	-1024	-768	-1	-1	-1	-1	4	-1024	-768	-1	-1	-1	-1	4		0	0						Untertest2.avi	0	880	547	72	111				0	Content		-72	-111	5358506	1498480594
5376	08:52:25.903	00:00:05.375	322	-1024	-768	-1	-1	-1	-1	4	-1024	-768	-1	-1	-1	-1	4		0	0						Untertest2.avi	0	880	547	72	111				0	Content		-72	-111	5375755	1498497843
5392	08:52:25.919	00:00:05.391	323	-1024	-768	-1	-1	-1	-1	4	-1024	-768	-1	-1	-1	-1	4		0	0						Untertest2.avi	0	880	547	72	111				0	Content		-72	-111	5391839	1498513927
5409	08:52:25.936	00:00:05.408	324	-1024	-768	-1	-1	-1	-1	4	-1024	-768	-1	-1	-1	-1	4		0	0						Untertest2.avi	0	880	547	72	111				0	Content		-72	-111	5408508	1498530596
5425	08:52:25.952	00:00:05.425	325	-1024	-768	-1	-1	-1	-1	4	-1024	-768	-1	-1	-1	-1	4		0	0						Untertest2.avi	0	880	547	72	111				0	Content		-72	-111	5425178	1498547266
5441	08:52:25.968	00:00:05.441	326	-1024	-768	-1	-1	-1	-1	4	-1024	-768	-1	-1	-1	-1	4		0	0						Untertest2.avi	0	880	547	72	111				0	Content		-72	-111	5441220	1498563308
5458	08:52:25.985	00:00:05.457	327	-1024	-768	-1	-1	-1	-1	4	-1024	-768	-1	-1	-1	-1	4		0	0						Untertest2.avi	0	880	547	72	111				0	Content		-72	-111	5457889	1498579977
5474	08:52:26.001	00:00:05.474	328	-1024	-768	-1	-1	-1	-1	4	-1024	-768	-1	-1	-1	-1	4		0	0						Untertest2.avi	0	880	547	72	111				0	Content		-72	-111	5474293	1498596381
5491	08:52:26.018	00:00:05.490	329	-1024	-768	-1	-1	-1	-1	4	-1024	-768	-1	-1	-1	-1	4		0	0						Untertest2.avi	0	880	547	72	111				0	Content		-72	-111	5490962	1498613050
5507	08:52:26.034	00:00:05.507	330	-1024	-768	-1	-1	-1	-1	4	-1024	-768	-1	-1	-1	-1	4		0	0						Untertest2.avi	0	880	547	72	111				0	Content		-72	-111	5507193	1498629281
5524	08:52:26.051	00:00:05.523	331	-1024	-768	-1	-1	-1	-1	4	-1024	-768	-1	-1	-1	-1	4		0	0						Untertest2.avi	0	880	547	72	111				0	Content		-72	-111	5523890	1498645978
5541	08:52:26.068	00:00:05.540	332	-1024	-768	-1	-1	-1	-1	4	-1024	-768	-1	-1	-1	-1	4		0	0						Untertest2.avi	0	880	547	72	111				0	Content		-72	-111	5540829	1498662917
5557	08:52:26.084	00:00:05.557	333	-1024	-768	-1	-1	-1	-1	4	-1024	-768	-1	-1	-1	-1	4		0	0						Untertest2.avi	0	880	547	72	111				0	Content		-72	-111	5557498	1498679586
5575	08:52:26.102	00:00:05.574	334	-1024	-768	-1	-1	-1	-1	4	-1024	-768	-1	-1	-1	-1	4		0	0						Untertest2.avi	0	880	547	72	111				0	Content		-72	-111	5574633	1498696721
5591	08:52:26.118	00:00:05.591	335	-1024	-768	-1	-1	-1	-1	4	-1024	-768	-1	-1	-1	-1	4		0	0						Untertest2.avi	0	880	547	72	111				0	Content		-72	-111	5591303	1498713391
5608	08:52:26.135	00:00:05.608	336	-1024	-768	-1	-1	-1	-1	4	-1024	-768	-1	-1	-1	-1	4		0	0						Untertest2.avi	0	880	547	72	111				0	Content		-72	-111	5608334	1498730422
5625	08:52:26.152	00:00:05.625	337	-1024	-768	-1	-1	-1	-1	4	-1024	-768	-1	-1	-1	-1	4		0	0						Untertest2.avi	0	880	547	72	111				0	Content		-72	-111	5625003	1498747091
5642	08:52:26.169	00:00:05.641	338	-1024	-768	-1	-1	-1	-1	4	-1024	-768	-1	-1	-1	-1	4		0	0						Untertest2.avi	0	880	547	72	111				0	Content		-72	-111	5641672	1498763760
5659	08:52:26.186	00:00:05.659	339	-1024	-768	-1	-1	-1	-1	4	-1024	-768	-1	-1	-1	-1	4		0	0						Untertest2.avi	0	880	547	72	111				0	Content		-72	-111	5659020	1498781108
5674	08:52:26.201	00:00:05.673	340	-1024	-768	-1	-1	-1	-1	4	-1024	-768	-1	-1	-1	-1	4		0	0						Untertest2.avi	0	880	547	72	111				0	Content		-72	-111	5673773	1498795861
5690	08:52:26.217	00:00:05.690	341	-1024	-768	-1	-1	-1	-1	4	-1024	-768	-1	-1	-1	-1	4		0	0						Untertest2.avi	0	880	547	72	111				0	Content		-72	-111	5690442	1498812530
5707	08:52:26.234	00:00:05.707	342	-1024	-768	-1	-1	-1	-1	4	-1024	-768	-1	-1	-1	-1	4		0	0						Untertest2.avi	0	880	547	72	111				0	Content		-72	-111	5707111	1498829199
5724	08:52:26.251	00:00:05.723	343	-1024	-768	-1	-1	-1	-1	4	-1024	-768	-1	-1	-1	-1	4		0	0						Untertest2.avi	0	880	547	72	111				0	Content		-72	-111	5723780	1498845868
5740	08:52:26.267	00:00:05.740	344	-1024	-768	-1	-1	-1	-1	4	-1024	-768	-1	-1	-1	-1	4		0	0						Untertest2.avi	0	880	547	72	111				0	Content		-72	-111	5740400	1498862488
5757	08:52:26.284	00:00:05.757	345	-1024	-768	-1	-1	-1	-1	4	-1024	-768	-1	-1	-1	-1	4		0	0						Untertest2.avi	0	880	547	72	111				0	Content		-72	-111	5757204	1498879292
5774	08:52:26.301	00:00:05.773	346	-1024	-768	-1	-1	-1	-1	4	-1024	-768	-1	-1	-1	-1	4		0	0						Untertest2.avi	0	880	547	72	111				0	Content		-72	-111	5773804	1498895892
5790	08:52:26.317	00:00:05.790	347	-1024	-768	-1	-1	-1	-1	4	-1024	-768	-1	-1	-1	-1	4		0	0						Untertest2.avi	0	880	547	72	111				0	Content		-72	-111	5790473	1498912561
5807	08:52:26.334	00:00:05.807	348	-1024	-768	-1	-1	-1	-1	4	-1024	-768	-1	-1	-1	-1	4		0	0						Untertest2.avi	0	880	547	72	111				0	Content		-72	-111	5807377	1498929465
5824	08:52:26.351	00:00:05.824	349	-1024	-768	-1	-1	-1	-1	4	-1024	-768	-1	-1	-1	-1	4		0	0						Untertest2.avi	0	880	547	72	111				0	Content		-72	-111	5824046	1498946134
5841	08:52:26.368	00:00:05.841	350	-1024	-768	-1	-1	-1	-1	4	-1024	-768	-1	-1	-1	-1	4		0	0						Untertest2.avi	0	880	547	72	111				0	Content		-72	-111	5841006	1498963094
5858	08:52:26.385	00:00:05.857	351	-1024	-768	-1	-1	-1	-1	4	-1024	-768	-1	-1	-1	-1	4		0	0						Untertest2.avi	0	880	547	72	111				0	Content		-72	-111	5857675	1498979763
5874	08:52:26.401	00:00:05.874	352	-1024	-768	-1	-1	-1	-1	4	-1024	-768	-1	-1	-1	-1	4		0	0						Untertest2.avi	0	880	547	72	111				0	Content		-72	-111	5874344	1498996432
5892	08:52:26.419	00:00:05.891	353	-1024	-768	-1	-1	-1	-1	4	-1024	-768	-1	-1	-1	-1	4		0	0						Untertest2.avi	0	880	547	72	111				0	Content		-72	-111	5891546	1499013634
5909	08:52:26.436	00:00:05.908	354	-1024	-768	-1	-1	-1	-1	4	-1024	-768	-1	-1	-1	-1	4		0	0						Untertest2.avi	0	880	547	72	111				0	Content		-72	-111	5908910	1499030998
5925	08:52:26.452	00:00:05.925	355	-1024	-768	-1	-1	-1	-1	4	-1024	-768	-1	-1	-1	-1	4		0	0						Untertest2.avi	0	880	547	72	111				0	Content		-72	-111	5925099	1499047187
5942	08:52:26.469	00:00:05.941	356	-1024	-768	-1	-1	-1	-1	4	-1024	-768	-1	-1	-1	-1	4		0	0						Untertest2.avi	0	880	547	72	111				0	Content		-72	-111	5941768	1499063856
5958	08:52:26.485	00:00:05.958	357	-1024	-768	-1	-1	-1	-1	4	-1024	-768	-1	-1	-1	-1	4		0	0						Untertest2.avi	0	880	547	72	111				0	Content		-72	-111	5958437	1499080525
5975	08:52:26.502	00:00:05.975	358	-1024	-768	-1	-1	-1	-1	4	-1024	-768	-1	-1	-1	-1	4		0	0						Untertest2.avi	0	880	547	72	111				0	Content		-72	-111	5975106	1499097194
5991	08:52:26.518	00:00:05.991	359	-1024	-768	-1	-1	-1	-1	4	-1024	-768	-1	-1	-1	-1	4		0	0						Untertest2.avi	0	880	547	72	111				0	Content		-72	-111	5991011	1499113099
6008	08:52:26.535	00:00:06.007	360	-1024	-768	-1	-1	-1	-1	4	-1024	-768	-1	-1	-1	-1	4		0	0						Untertest2.avi	0	880	547	72	111				0	Content		-72	-111	6007681	1499129769
6024	08:52:26.551	00:00:06.024	361	-1024	-768	-1	-1	-1	-1	4	-1024	-768	-1	-1	-1	-1	4		0	0						Untertest2.avi	0	880	547	72	111				0	Content		-72	-111	6024016	1499146104
6041	08:52:26.568	00:00:06.040	362	-1024	-768	-1	-1	-1	-1	4	-1024	-768	-1	-1	-1	-1	4		0	0						Untertest2.avi	0	880	547	72	111				0	Content		-72	-111	6040685	1499162773
6057	08:52:26.584	00:00:06.056	363	-1024	-768	-1	-1	-1	-1	4	-1024	-768	-1	-1	-1	-1	4		0	0						Untertest2.avi	0	880	547	72	111				0	Content		-72	-111	6056974	1499179062
6074	08:52:26.601	00:00:06.073	364	-1024	-768	-1	-1	-1	-1	4	-1024	-768	-1	-1	-1	-1	4		0	0						Untertest2.avi	0	880	547	72	111				0	Content		-72	-111	6073557	1499195645
6090	08:52:26.617	00:00:06.090	365	-1024	-768	-1	-1	-1	-1	4	-1024	-768	-1	-1	-1	-1	4		0	0						Untertest2.avi	0	880	547	72	111				0	Content		-72	-111	6090490	1499212578
6107	08:52:26.634	00:00:06.107	366	-1024	-768	-1	-1	-1	-1	4	-1024	-768	-1	-1	-1	-1	4		0	0						Untertest2.avi	0	880	547	72	111				0	Content		-72	-111	6107159	1499229247
6124	08:52:26.651	00:00:06.124	367	-1024	-768	-1	-1	-1	-1	4	-1024	-768	-1	-1	-1	-1	4		0	0						Untertest2.avi	0	880	547	72	111				0	Content		-72	-111	6124290	1499246378
6141	08:52:26.668	00:00:06.140	368	-1024	-768	-1	-1	-1	-1	4	-1024	-768	-1	-1	-1	-1	4		0	0						Untertest2.avi	0	880	547	72	111				0	Content		-72	-111	6140959	1499263047
6158	08:52:26.685	00:00:06.157	369	-1024	-768	-1	-1	-1	-1	4	-1024	-768	-1	-1	-1	-1	4		0	0						Untertest2.avi	0	880	547	72	111				0	Content		-72	-111	6157991	1499280079
6175	08:52:26.702	00:00:06.174	370	-1024	-768	-1	-1	-1	-1	4	-1024	-768	-1	-1	-1	-1	4		0	0						Untertest2.avi	0	880	547	72	111				0	Content		-72	-111	6174660	1499296748
6191	08:52:26.718	00:00:06.191	371	-1024	-768	-1	-1	-1	-1	4	-1024	-768	-1	-1	-1	-1	4		0	0						Untertest2.avi	0	880	547	72	111				0	Content		-72	-111	6191329	1499313417
6209	08:52:26.736	00:00:06.208	372	-1024	-768	-1	-1	-1	-1	4	-1024	-768	-1	-1	-1	-1	4		0	0						Untertest2.avi	0	880	547	72	111				0	Content		-72	-111	6208798	1499330886
6224	08:52:26.751	00:00:06.223	373	-1024	-768	-1	-1	-1	-1	4	-1024	-768	-1	-1	-1	-1	4		0	0						Untertest2.avi	0	880	547	72	111				0	Content		-72	-111	6223554	1499345642
6240	08:52:26.767	00:00:06.240	374	-1024	-768	-1	-1	-1	-1	4	-1024	-768	-1	-1	-1	-1	4		0	0						Untertest2.avi	0	880	547	72	111				0	Content		-72	-111	6240178	1499362266
6257	08:52:26.784	00:00:06.256	375	-1024	-768	-1	-1	-1	-1	4	-1024	-768	-1	-1	-1	-1	4		0	0						Untertest2.avi	0	880	547	72	111				0	Content		-72	-111	6256848	1499378936
6274	08:52:26.801	00:00:06.273	376	-1024	-768	-1	-1	-1	-1	4	-1024	-768	-1	-1	-1	-1	4		0	0						Untertest2.avi	0	880	547	72	111				0	Content		-72	-111	6273517	1499395605
6290	08:52:26.817	00:00:06.290	377	-1024	-768	-1	-1	-1	-1	4	-1024	-768	-1	-1	-1	-1	4		0	0						Untertest2.avi	0	880	547	72	111				0	Content		-72	-111	6290171	1499412259
6307	08:52:26.834	00:00:06.306	378	-1024	-768	-1	-1	-1	-1	4	-1024	-768	-1	-1	-1	-1	4		0	0						Untertest2.avi	0	880	547	72	111				0	Content		-72	-111	6306850	1499428938
6323	08:52:26.850	00:00:06.323	379	-1024	-768	-1	-1	-1	-1	4	-1024	-768	-1	-1	-1	-1	4		0	0						Untertest2.avi	0	880	547	72	111				0	Content		-72	-111	6323450	1499445538
6340	08:52:26.867	00:00:06.340	380	-1024	-768	-1	-1	-1	-1	4	-1024	-768	-1	-1	-1	-1	4		0	0						Untertest2.avi	0	880	547	72	111				0	Content		-72	-111	6340120	1499462208
6357	08:52:26.884	00:00:06.357	381	-1024	-768	-1	-1	-1	-1	4	-1024	-768	-1	-1	-1	-1	4		0	0						Untertest2.avi	0	880	547	72	111				0	Content		-72	-111	6357031	1499479119
6374	08:52:26.901	00:00:06.373	382	-1024	-768	-1	-1	-1	-1	4	-1024	-768	-1	-1	-1	-1	4		0	0						Untertest2.avi	0	880	547	72	111				0	Content		-72	-111	6373700	1499495788
6391	08:52:26.918	00:00:06.390	383	-1024	-768	-1	-1	-1	-1	4	-1024	-768	-1	-1	-1	-1	4		0	0						Untertest2.avi	0	880	547	72	111				0	Content		-72	-111	6390694	1499512782
6407	08:52:26.934	00:00:06.407	384	-1024	-768	-1	-1	-1	-1	4	-1024	-768	-1	-1	-1	-1	4		0	0						Untertest2.avi	0	880	547	72	111				0	Content		-72	-111	6407364	1499529452
6424	08:52:26.951	00:00:06.424	385	-1024	-768	-1	-1	-1	-1	4	-1024	-768	-1	-1	-1	-1	4		0	0						Untertest2.avi	0	880	547	72	111				0	Content		-72	-111	6424033	1499546121
6441	08:52:26.968	00:00:06.441	386	-1024	-768	-1	-1	-1	-1	4	-1024	-768	-1	-1	-1	-1	4		0	0						Untertest2.avi	0	880	547	72	111				0	Content		-72	-111	6441307	1499563395
6459	08:52:26.986	00:00:06.458	387	-1024	-768	-1	-1	-1	-1	4	-1024	-768	-1	-1	-1	-1	4		0	0						Untertest2.avi	0	880	547	72	111				0	Content		-72	-111	6458563	1499580651
6475	08:52:27.002	00:00:06.474	388	-1024	-768	-1	-1	-1	-1	4	-1024	-768	-1	-1	-1	-1	4		0	0						Untertest2.avi	0	880	547	72	111				0	Content		-72	-111	6474605	1499596693
6491	08:52:27.018	00:00:06.491	389	-1024	-768	-1	-1	-1	-1	4	-1024	-768	-1	-1	-1	-1	4		0	0						Untertest2.avi	0	880	547	72	111				0	Content		-72	-111	6491275	1499613363
6508	08:52:27.035	00:00:06.507	390	-1024	-768	-1	-1	-1	-1	4	-1024	-768	-1	-1	-1	-1	4		0	0						Untertest2.avi	0	880	547	72	111				0	Content		-72	-111	6507944	1499630032
6524	08:52:27.051	00:00:06.523	391	-1024	-768	-1	-1	-1	-1	4	-1024	-768	-1	-1	-1	-1	4		0	0						Untertest2.avi	0	880	547	72	111				0	Content		-72	-111	6523942	1499646030
6541	08:52:27.068	00:00:06.540	392	-1024	-768	-1	-1	-1	-1	4	-1024	-768	-1	-1	-1	-1	4		0	0						Untertest2.avi	0	880	547	72	111				0	Content		-72	-111	6540611	1499662699
6557	08:52:27.084	00:00:06.556	393	-1024	-768	-1	-1	-1	-1	4	-1024	-768	-1	-1	-1	-1	4		0	0						Untertest2.avi	0	880	547	72	111				0	Content		-72	-111	6556992	1499679080
6574	08:52:27.101	00:00:06.573	394	-1024	-768	-1	-1	-1	-1	4	-1024	-768	-1	-1	-1	-1	4		0	0						Untertest2.avi	0	880	547	72	111				0	Content		-72	-111	6573662	1499695750
6590	08:52:27.117	00:00:06.589	395	-1024	-768	-1	-1	-1	-1	4	-1024	-768	-1	-1	-1	-1	4		0	0						Untertest2.avi	0	880	547	72	111				0	Content		-72	-111	6589997	1499712085
6607	08:52:27.134	00:00:06.606	396	-1024	-768	-1	-1	-1	-1	4	-1024	-768	-1	-1	-1	-1	4		0	0						Untertest2.avi	0	880	547	72	111				0	Content		-72	-111	6606693	1499728781
6624	08:52:27.151	00:00:06.623	397	-1024	-768	-1	-1	-1	-1	4	-1024	-768	-1	-1	-1	-1	4		0	0						Untertest2.avi	0	880	547	72	111				0	Content		-72	-111	6623570	1499745658
6640	08:52:27.167	00:00:06.640	398	-1024	-768	-1	-1	-1	-1	4	-1024	-768	-1	-1	-1	-1	4		0	0						Untertest2.avi	0	880	547	72	111				0	Content		-72	-111	6640239	1499762327
6657	08:52:27.184	00:00:06.657	399	-1024	-768	-1	-1	-1	-1	4	-1024	-768	-1	-1	-1	-1	4		0	0						Untertest2.avi	0	880	547	72	111				0	Content		-72	-111	6657344	1499779432
6674	08:52:27.201	00:00:06.674	400	-1024	-768	-1	-1	-1	-1	4	-1024	-768	-1	-1	-1	-1	4		0	0						Untertest2.avi	0	880	547	72	111				0	Content		-72	-111	6674013	1499796101
6691	08:52:27.218	00:00:06.691	401	-1024	-768	-1	-1	-1	-1	4	-1024	-768	-1	-1	-1	-1	4		0	0						Untertest2.avi	0	880	547	72	111				0	Content		-72	-111	6691036	1499813124
6708	08:52:27.235	00:00:06.707	402	-1024	-768	-1	-1	-1	-1	4	-1024	-768	-1	-1	-1	-1	4		0	0						Untertest2.avi	0	880	547	72	111				0	Content		-72	-111	6707705	1499829793
6724	08:52:27.251	00:00:06.724	403	-1024	-768	-1	-1	-1	-1	4	-1024	-768	-1	-1	-1	-1	4		0	0						Untertest2.avi	0	880	547	72	111				0	Content		-72	-111	6724375	1499846463
6742	08:52:27.269	00:00:06.741	404	-1024	-768	-1	-1	-1	-1	4	-1024	-768	-1	-1	-1	-1	4		0	0						Untertest2.avi	0	880	547	72	111				0	Content		-72	-111	6741826	1499863914
6757	08:52:27.284	00:00:06.756	405	-1024	-768	-1	-1	-1	-1	4	-1024	-768	-1	-1	-1	-1	4		0	0						Untertest2.avi	0	880	547	72	111				0	Content		-72	-111	6756577	1499878665
6773	08:52:27.300	00:00:06.773	406	-1024	-768	-1	-1	-1	-1	4	-1024	-768	-1	-1	-1	-1	4		0	0						Untertest2.avi	0	880	547	72	111				0	Content		-72	-111	6773246	1499895334
6790	08:52:27.317	00:00:06.789	407	-1024	-768	-1	-1	-1	-1	4	-1024	-768	-1	-1	-1	-1	4		0	0						Untertest2.avi	0	880	547	72	111				0	Content		-72	-111	6789915	1499912003
6807	08:52:27.334	00:00:06.806	408	-1024	-768	-1	-1	-1	-1	4	-1024	-768	-1	-1	-1	-1	4		0	0						Untertest2.avi	0	880	547	72	111				0	Content		-72	-111	6806584	1499928672
6823	08:52:27.350	00:00:06.823	409	-1024	-768	-1	-1	-1	-1	4	-1024	-768	-1	-1	-1	-1	4		0	0						Untertest2.avi	0	880	547	72	111				0	Content		-72	-111	6823205	1499945293
6840	08:52:27.367	00:00:06.839	410	-1024	-768	-1	-1	-1	-1	4	-1024	-768	-1	-1	-1	-1	4		0	0						Untertest2.avi	0	880	547	72	111				0	Content		-72	-111	6839886	1499961974
6856	08:52:27.383	00:00:06.856	411	-1024	-768	-1	-1	-1	-1	4	-1024	-768	-1	-1	-1	-1	4		0	0						Untertest2.avi	0	880	547	72	111				0	Content		-72	-111	6856484	1499978572
6873	08:52:27.400	00:00:06.873	412	-1024	-768	-1	-1	-1	-1	4	-1024	-768	-1	-1	-1	-1	4		0	0						Untertest2.avi	0	880	547	72	111				0	Content		-72	-111	6873153	1499995241
6890	08:52:27.417	00:00:06.890	413	-1024	-768	-1	-1	-1	-1	4	-1024	-768	-1	-1	-1	-1	4		0	0						Untertest2.avi	0	880	547	72	111				0	Content		-72	-111	6890065	1500012153
6907	08:52:27.434	00:00:06.906	414	-1024	-768	-1	-1	-1	-1	4	-1024	-768	-1	-1	-1	-1	4		0	0						Untertest2.avi	0	880	547	72	111				0	Content		-72	-111	6906735	1500028823
6924	08:52:27.451	00:00:06.923	415	-1024	-768	-1	-1	-1	-1	4	-1024	-768	-1	-1	-1	-1	4		0	0						Untertest2.avi	0	880	547	72	111				0	Content		-72	-111	6923729	1500045817
6940	08:52:27.467	00:00:06.940	416	-1024	-768	-1	-1	-1	-1	4	-1024	-768	-1	-1	-1	-1	4		0	0						Untertest2.avi	0	880	547	72	111				0	Content		-72	-111	6940398	1500062486
6957	08:52:27.484	00:00:06.957	417	-1024	-768	-1	-1	-1	-1	4	-1024	-768	-1	-1	-1	-1	4		0	0						Untertest2.avi	0	880	547	72	111				0	Content		-72	-111	6957067	1500079155
6974	08:52:27.501	00:00:06.974	418	-1024	-768	-1	-1	-1	-1	4	-1024	-768	-1	-1	-1	-1	4		0	0						Untertest2.avi	0	880	547	72	111				0	Content		-72	-111	6974340	1500096428
6992	08:52:27.519	00:00:06.991	419	-1024	-768	-1	-1	-1	-1	4	-1024	-768	-1	-1	-1	-1	4		0	0						Untertest2.avi	0	880	547	72	111				0	Content		-72	-111	6991588	1500113676
7008	08:52:27.535	00:00:07.007	420	-1024	-768	-1	-1	-1	-1	4	-1024	-768	-1	-1	-1	-1	4		0	0						Untertest2.avi	0	880	547	72	111				0	Content		-72	-111	7007632	1500129720
7024	08:52:27.551	00:00:07.024	421	-1024	-768	-1	-1	-1	-1	4	-1024	-768	-1	-1	-1	-1	4		0	0						Untertest2.avi	0	880	547	72	111				0	Content		-72	-111	7024301	1500146389
7041	08:52:27.568	00:00:07.040	422	-1024	-768	-1	-1	-1	-1	4	-1024	-768	-1	-1	-1	-1	4		0	0						Untertest2.avi	0	880	547	72	111				0	Content		-72	-111	7040970	1500163058
7057	08:52:27.584	00:00:07.057	423	-1024	-768	-1	-1	-1	-1	4	-1024	-768	-1	-1	-1	-1	4		0	0						Untertest2.avi	0	880	547	72	111				0	Content		-72	-111	7057221	1500179309
7074	08:52:27.601	00:00:07.073	424	-1024	-768	-1	-1	-1	-1	4	-1024	-768	-1	-1	-1	-1	4		0	0						Untertest2.avi	0	880	547	72	111				0	Content		-72	-111	7073890	1500195978
7091	08:52:27.618	00:00:07.090	425	-1024	-768	-1	-1	-1	-1	4	-1024	-768	-1	-1	-1	-1	4		0	0						Untertest2.avi	0	880	547	72	111				0	Content		-72	-111	7090559	1500212647
7107	08:52:27.634	00:00:07.106	426	-1024	-768	-1	-1	-1	-1	4	-1024	-768	-1	-1	-1	-1	4		0	0						Untertest2.avi	0	880	547	72	111				0	Content		-72	-111	7106857	1500228945
7124	08:52:27.651	00:00:07.123	427	-1024	-768	-1	-1	-1	-1	4	-1024	-768	-1	-1	-1	-1	4		0	0						Untertest2.avi	0	880	547	72	111				0	Content		-72	-111	7123526	1500245614
7140	08:52:27.667	00:00:07.139	428	-1024	-768	-1	-1	-1	-1	4	-1024	-768	-1	-1	-1	-1	4		0	0						Untertest2.avi	0	880	547	72	111				0	Content		-72	-111	7139778	1500261866
7156	08:52:27.683	00:00:07.156	429	-1024	-768	-1	-1	-1	-1	4	-1024	-768	-1	-1	-1	-1	4		0	0						Untertest2.avi	0	880	547	72	111				0	Content		-72	-111	7156345	1500278433
7173	08:52:27.700	00:00:07.173	430	-1024	-768	-1	-1	-1	-1	4	-1024	-768	-1	-1	-1	-1	4		0	0						Untertest2.avi	0	880	547	72	111				0	Content		-72	-111	7173285	1500295373
7190	08:52:27.717	00:00:07.189	431	-1024	-768	-1	-1	-1	-1	4	-1024	-768	-1	-1	-1	-1	4		0	0						Untertest2.avi	0	880	547	72	111				0	Content		-72	-111	7189954	1500312042
7207	08:52:27.734	00:00:07.206	432	-1024	-768	-1	-1	-1	-1	4	-1024	-768	-1	-1	-1	-1	4		0	0						Untertest2.avi	0	880	547	72	111				0	Content		-72	-111	7206579	1500328667
7223	08:52:27.750	00:00:07.223	433	-1024	-768	-1	-1	-1	-1	4	-1024	-768	-1	-1	-1	-1	4		0	0						Untertest2.avi	0	880	547	72	111				0	Content		-72	-111	7223246	1500345334
7240	08:52:27.767	00:00:07.240	434	-1024	-768	-1	-1	-1	-1	4	-1024	-768	-1	-1	-1	-1	4		0	0						Untertest2.avi	0	880	547	72	111				0	Content		-72	-111	7240276	1500362364
7257	08:52:27.784	00:00:07.256	435	-1024	-768	-1	-1	-1	-1	4	-1024	-768	-1	-1	-1	-1	4		0	0						Untertest2.avi	0	880	547	72	111				0	Content		-72	-111	7256943	1500379031
7274	08:52:27.801	00:00:07.273	436	-1024	-768	-1	-1	-1	-1	4	-1024	-768	-1	-1	-1	-1	4		0	0						Untertest2.avi	0	880	547	72	111				0	Content		-72	-111	7273610	1500395698
7291	08:52:27.818	00:00:07.290	437	-1024	-768	-1	-1	-1	-1	4	-1024	-768	-1	-1	-1	-1	4		0	0						Untertest2.avi	0	880	547	72	111				0	Content		-72	-111	7290956	1500413044
7306	08:52:27.833	00:00:07.305	438	-1024	-768	-1	-1	-1	-1	4	-1024	-768	-1	-1	-1	-1	4		0	0						Untertest2.avi	0	880	547	72	111				0	Content		-72	-111	7305703	1500427791
7322	08:52:27.849	00:00:07.322	439	-1024	-768	-1	-1	-1	-1	4	-1024	-768	-1	-1	-1	-1	4		0	0						Untertest2.avi	0	880	547	72	111				0	Content		-72	-111	7322371	1500444459
7339	08:52:27.866	00:00:07.339	440	-1024	-768	-1	-1	-1	-1	4	-1024	-768	-1	-1	-1	-1	4		0	0						Untertest2.avi	0	880	547	72	111				0	Content		-72	-111	7339038	1500461126
7356	08:52:27.883	00:00:07.355	441	-1024	-768	-1	-1	-1	-1	4	-1024	-768	-1	-1	-1	-1	4		0	0						Untertest2.avi	0	880	547	72	111				0	Content		-72	-111	7355705	1500477793
7372	08:52:27.899	00:00:07.372	442	-1024	-768	-1	-1	-1	-1	4	-1024	-768	-1	-1	-1	-1	4		0	0						Untertest2.avi	0	880	547	72	111				0	Content		-72	-111	7372325	1500494413
7389	08:52:27.916	00:00:07.389	443	-1024	-768	-1	-1	-1	-1	4	-1024	-768	-1	-1	-1	-1	4		0	0						Untertest2.avi	0	880	547	72	111				0	Content		-72	-111	7389124	1500511212
7406	08:52:27.933	00:00:07.405	444	-1024	-768	-1	-1	-1	-1	4	-1024	-768	-1	-1	-1	-1	4		0	0						Untertest2.avi	0	880	547	72	111				0	Content		-72	-111	7405728	1500527816
7422	08:52:27.949	00:00:07.422	445	-1024	-768	-1	-1	-1	-1	4	-1024	-768	-1	-1	-1	-1	4		0	0						Untertest2.avi	0	880	547	72	111				0	Content		-72	-111	7422395	1500544483
7439	08:52:27.966	00:00:07.439	446	-1024	-768	-1	-1	-1	-1	4	-1024	-768	-1	-1	-1	-1	4		0	0						Untertest2.avi	0	880	547	72	111				0	Content		-72	-111	7439293	1500561381
7456	08:52:27.983	00:00:07.455	447	-1024	-768	-1	-1	-1	-1	4	-1024	-768	-1	-1	-1	-1	4		0	0						Untertest2.avi	0	880	547	72	111				0	Content		-72	-111	7455960	1500578048
7473	08:52:28.000	00:00:07.472	448	-1024	-768	-1	-1	-1	-1	4	-1024	-768	-1	-1	-1	-1	4		0	0						Untertest2.avi	0	880	547	72	111				0	Content		-72	-111	7472912	1500595000
7490	08:52:28.017	00:00:07.489	449	-1024	-768	-1	-1	-1	-1	4	-1024	-768	-1	-1	-1	-1	4		0	0						Untertest2.avi	0	880	547	72	111				0	Content		-72	-111	7489579	1500611667
7506	08:52:28.033	00:00:07.506	450	-1024	-768	-1	-1	-1	-1	4	-1024	-768	-1	-1	-1	-1	4		0	0						Untertest2.avi	0	880	547	72	111				0	Content		-72	-111	7506246	1500628334
7523	08:52:28.050	00:00:07.523	451	-1024	-768	-1	-1	-1	-1	4	-1024	-768	-1	-1	-1	-1	4		0	0						Untertest2.avi	0	880	547	72	111				0	Content		-72	-111	7523434	1500645522
7541	08:52:28.068	00:00:07.540	452	-1024	-768	-1	-1	-1	-1	4	-1024	-768	-1	-1	-1	-1	4		0	0						Untertest2.avi	0	880	547	72	111				0	Content		-72	-111	7540805	1500662893
7557	08:52:28.084	00:00:07.556	453	-1024	-768	-1	-1	-1	-1	4	-1024	-768	-1	-1	-1	-1	4		0	0						Untertest2.avi	0	880	547	72	111				0	Content		-72	-111	7556847	1500678935
7574	08:52:28.101	00:00:07.573	454	-1024	-768	-1	-1	-1	-1	4	-1024	-768	-1	-1	-1	-1	4		0	0						Untertest2.avi	0	880	547	72	111				0	Content		-72	-111	7573514	1500695602
7590	08:52:28.117	00:00:07.590	455	-1024	-768	-1	-1	-1	-1	4	-1024	-768	-1	-1	-1	-1	4		0	0						Untertest2.avi	0	880	547	72	111				0	Content		-72	-111	7590181	1500712269
7606	08:52:28.133	00:00:07.606	456	-1024	-768	-1	-1	-1	-1	4	-1024	-768	-1	-1	-1	-1	4		0	0						Untertest2.avi	0	880	547	72	111				0	Content		-72	-111	7606387	1500728475
7623	08:52:28.150	00:00:07.623	457	-1024	-768	-1	-1	-1	-1	4	-1024	-768	-1	-1	-1	-1	4		0	0						Untertest2.avi	0	880	547	72	111				0	Content		-72	-111	7623054	1500745142
7640	08:52:28.167	00:00:07.639	458	-1024	-768	-1	-1	-1	-1	4	-1024	-768	-1	-1	-1	-1	4		0	0						Untertest2.avi	0	880	547	72	111				0	Content		-72	-111	7639721	1500761809
7656	08:52:28.183	00:00:07.655	459	-1024	-768	-1	-1	-1	-1	4	-1024	-768	-1	-1	-1	-1	4		0	0						Untertest2.avi	0	880	547	72	111				0	Content		-72	-111	7655975	1500778063
7673	08:52:28.200	00:00:07.672	460	-1024	-768	-1	-1	-1	-1	4	-1024	-768	-1	-1	-1	-1	4		0	0						Untertest2.avi	0	880	547	72	111				0	Content		-72	-111	7672642	1500794730
7689	08:52:28.216	00:00:07.688	461	-1024	-768	-1	-1	-1	-1	4	-1024	-768	-1	-1	-1	-1	4		0	0						Untertest2.avi	0	880	547	72	111				0	Content		-72	-111	7688850	1500810938
7706	08:52:28.233	00:00:07.705	462	-1024	-768	-1	-1	-1	-1	4	-1024	-768	-1	-1	-1	-1	4		0	0						Untertest2.avi	0	880	547	72	111				0	Content		-72	-111	7705542	1500827630
7722	08:52:28.249	00:00:07.722	463	-1024	-768	-1	-1	-1	-1	4	-1024	-768	-1	-1	-1	-1	4		0	0						Untertest2.avi	0	880	547	72	111				0	Content		-72	-111	7722416	1500844504
7739	08:52:28.266	00:00:07.739	464	-1024	-768	-1	-1	-1	-1	4	-1024	-768	-1	-1	-1	-1	4		0	0						Untertest2.avi	0	880	547	72	111				0	Content		-72	-111	7739083	1500861171
7756	08:52:28.283	00:00:07.756	465	-1024	-768	-1	-1	-1	-1	4	-1024	-768	-1	-1	-1	-1	4		0	0						Untertest2.avi	0	880	547	72	111				0	Content		-72	-111	7756183	1500878271
7773	08:52:28.300	00:00:07.772	466	-1024	-768	-1	-1	-1	-1	4	-1024	-768	-1	-1	-1	-1	4		0	0						Untertest2.avi	0	880	547	72	111				0	Content		-72	-111	7772851	1500894939
7790	08:52:28.317	00:00:07.789	467	-1024	-768	-1	-1	-1	-1	4	-1024	-768	-1	-1	-1	-1	4		0	0						Untertest2.avi	0	880	547	72	111				0	Content		-72	-111	7789870	1500911958
7807	08:52:28.334	00:00:07.806	468	-1024	-768	-1	-1	-1	-1	4	-1024	-768	-1	-1	-1	-1	4		0	0						Untertest2.avi	0	880	547	72	111				0	Content		-72	-111	7806537	1500928625
7823	08:52:28.350	00:00:07.823	469	-1024	-768	-1	-1	-1	-1	4	-1024	-768	-1	-1	-1	-1	4		0	0						Untertest2.avi	0	880	547	72	111				0	Content		-72	-111	7823204	1500945292
7841	08:52:28.368	00:00:07.840	470	-1024	-768	-1	-1	-1	-1	4	-1024	-768	-1	-1	-1	-1	4		0	0						Untertest2.avi	0	880	547	72	111				0	Content		-72	-111	7840653	1500962741
7855	08:52:28.382	00:00:07.855	471	-1024	-768	-1	-1	-1	-1	4	-1024	-768	-1	-1	-1	-1	4		0	0						Untertest2.avi	0	880	547	72	111				0	Content		-72	-111	7855401	1500977489
7872	08:52:28.399	00:00:07.872	472	-1024	-768	-1	-1	-1	-1	4	-1024	-768	-1	-1	-1	-1	4		0	0						Untertest2.avi	0	880	547	72	111				0	Content		-72	-111	7872068	1500994156
7889	08:52:28.416	00:00:07.888	473	-1024	-768	-1	-1	-1	-1	4	-1024	-768	-1	-1	-1	-1	4		0	0						Untertest2.avi	0	880	547	72	111				0	Content		-72	-111	7888735	1501010823
7905	08:52:28.432	00:00:07.905	474	-1024	-768	-1	-1	-1	-1	4	-1024	-768	-1	-1	-1	-1	4		0	0						Untertest2.avi	0	880	547	72	111				0	Content		-72	-111	7905402	1501027490
7922	08:52:28.449	00:00:07.922	475	-1024	-768	-1	-1	-1	-1	4	-1024	-768	-1	-1	-1	-1	4		0	0						Untertest2.avi	0	880	547	72	111				0	Content		-72	-111	7922046	1501044134
7939	08:52:28.466	00:00:07.938	476	-1024	-768	-1	-1	-1	-1	4	-1024	-768	-1	-1	-1	-1	4		0	0						Untertest2.avi	0	880	547	72	111				0	Content		-72	-111	7938713	1501060801
7955	08:52:28.482	00:00:07.955	477	-1024	-768	-1	-1	-1	-1	4	-1024	-768	-1	-1	-1	-1	4		0	0						Untertest2.avi	0	880	547	72	111				0	Content		-72	-111	7955380	1501077468
7972	08:52:28.499	00:00:07.972	478	-1024	-768	-1	-1	-1	-1	4	-1024	-768	-1	-1	-1	-1	4		0	0						Untertest2.avi	0	880	547	72	111				0	Content		-72	-111	7972019	1501094107
7989	08:52:28.516	00:00:07.988	479	-1024	-768	-1	-1	-1	-1	4	-1024	-768	-1	-1	-1	-1	4		0	0						Untertest2.avi	0	880	547	72	111				0	Content		-72	-111	7988686	1501110774
8005	08:52:28.532	00:00:08.005	480	-1024	-768	-1	-1	-1	-1	4	-1024	-768	-1	-1	-1	-1	4		0	0						Untertest2.avi	0	880	547	72	111				0	Content		-72	-111	8005297	1501127385
8022	08:52:28.549	00:00:08.021	481	-1024	-768	-1	-1	-1	-1	4	-1024	-768	-1	-1	-1	-1	4		0	0						Untertest2.avi	0	880	547	72	111				0	Content		-72	-111	8021964	1501144052
8039	08:52:28.566	00:00:08.038	482	-1024	-768	-1	-1	-1	-1	4	-1024	-768	-1	-1	-1	-1	4		0	0						Untertest2.avi	0	880	547	72	111				0	Content		-72	-111	8038631	1501160719
8056	08:52:28.583	00:00:08.055	483	-1024	-768	-1	-1	-1	-1	4	-1024	-768	-1	-1	-1	-1	4		0	0						Untertest2.avi	0	880	547	72	111				0	Content		-72	-111	8055509	1501177597
8072	08:52:28.599	00:00:08.072	484	-1024	-768	-1	-1	-1	-1	4	-1024	-768	-1	-1	-1	-1	4		0	0						Untertest2.avi	0	880	547	72	111				0	Content		-72	-111	8072176	1501194264
8089	08:52:28.616	00:00:08.089	485	-1024	-768	-1	-1	-1	-1	4	-1024	-768	-1	-1	-1	-1	4		0	0						Untertest2.avi	0	880	547	72	111				0	Content		-72	-111	8089163	1501211251
8106	08:52:28.633	00:00:08.105	486	-1024	-768	-1	-1	-1	-1	4	-1024	-768	-1	-1	-1	-1	4		0	0						Untertest2.avi	0	880	547	72	111				0	Content		-72	-111	8105830	1501227918
8122	08:52:28.649	00:00:08.122	487	-1024	-768	-1	-1	-1	-1	4	-1024	-768	-1	-1	-1	-1	4		0	0						Untertest2.avi	0	880	547	72	111				0	Content		-72	-111	8122497	1501244585
8140	08:52:28.667	00:00:08.139	488	-1024	-768	-1	-1	-1	-1	4	-1024	-768	-1	-1	-1	-1	4		0	0						Untertest2.avi	0	880	547	72	111				0	Content		-72	-111	8139751	1501261839
8157	08:52:28.684	00:00:08.156	489	-1024	-768	-1	-1	-1	-1	4	-1024	-768	-1	-1	-1	-1	4		0	0						Untertest2.avi	0	880	547	72	111				0	Content		-72	-111	8156998	1501279086
8173	08:52:28.700	00:00:08.173	490	-1024	-768	-1	-1	-1	-1	4	-1024	-768	-1	-1	-1	-1	4		0	0						Untertest2.avi	0	880	547	72	111				0	Content		-72	-111	8173039	1501295127
8190	08:52:28.717	00:00:08.189	491	-1024	-768	-1	-1	-1	-1	4	-1024	-768	-1	-1	-1	-1	4		0	0						Untertest2.avi	0	880	547	72	111				0	Content		-72	-111	8189706	1501311794
8206	08:52:28.733	00:00:08.206	492	-1024	-768	-1	-1	-1	-1	4	-1024	-768	-1	-1	-1	-1	4		0	0						Untertest2.avi	0	880	547	72	111				0	Content		-72	-111	8206373	1501328461
8223	08:52:28.750	00:00:08.222	493	-1024	-768	-1	-1	-1	-1	4	-1024	-768	-1	-1	-1	-1	4		0	0						Untertest2.avi	0	880	547	72	111				0	Content		-72	-111	8222622	1501344710
8239	08:52:28.766	00:00:08.239	494	-1024	-768	-1	-1	-1	-1	4	-1024	-768	-1	-1	-1	-1	4		0	0						Untertest2.avi	0	880	547	72	111				0	Content		-72	-111	8239289	1501361377
8256	08:52:28.783	00:00:08.255	495	-1024	-768	-1	-1	-1	-1	4	-1024	-768	-1	-1	-1	-1	4		0	0						Untertest2.avi	0	880	547	72	111				0	Content		-72	-111	8255956	1501378044
8272	08:52:28.799	00:00:08.272	496	-1024	-768	-1	-1	-1	-1	4	-1024	-768	-1	-1	-1	-1	4		0	0						Untertest2.avi	0	880	547	72	111				0	Content		-72	-111	8272361	1501394449
8289	08:52:28.816	00:00:08.289	497	-1024	-768	-1	-1	-1	-1	4	-1024	-768	-1	-1	-1	-1	4		0	0						Untertest2.avi	0	880	547	72	111				0	Content		-72	-111	8289028	1501411116
8306	08:52:28.833	00:00:08.305	498	-1024	-768	-1	-1	-1	-1	4	-1024	-768	-1	-1	-1	-1	4		0	0						Untertest2.avi	0	880	547	72	111				0	Content		-72	-111	8305696	1501427784
8322	08:52:28.849	00:00:08.321	499	-1024	-768	-1	-1	-1	-1	4	-1024	-768	-1	-1	-1	-1	4		0	0						Untertest2.avi	0	880	547	72	111				0	Content		-72	-111	8321788	1501443876
8338	08:52:28.865	00:00:08.338	500	-1024	-768	-1	-1	-1	-1	4	-1024	-768	-1	-1	-1	-1	4		0	0						Untertest2.avi	0	880	547	72	111				0	Content		-72	-111	8338357	1501460445
8355	08:52:28.882	00:00:08.355	501	-1024	-768	-1	-1	-1	-1	4	-1024	-768	-1	-1	-1	-1	4		0	0						Untertest2.avi	0	880	547	72	111				0	Content		-72	-111	8355294	1501477382
8372	08:52:28.899	00:00:08.371	502	-1024	-768	-1	-1	-1	-1	4	-1024	-768	-1	-1	-1	-1	4		0	0						Untertest2.avi	0	880	547	72	111				0	Content		-72	-111	8371961	1501494049
8389	08:52:28.916	00:00:08.389	503	-1024	-768	-1	-1	-1	-1	4	-1024	-768	-1	-1	-1	-1	4		0	0						Untertest2.avi	0	880	547	72	111				0	Content		-72	-111	8389094	1501511182
8406	08:52:28.933	00:00:08.405	504	-1024	-768	-1	-1	-1	-1	4	-1024	-768	-1	-1	-1	-1	4		0	0						Untertest2.avi	0	880	547	72	111				0	Content		-72	-111	8405761	1501527849
8423	08:52:28.950	00:00:08.422	505	-1024	-768	-1	-1	-1	-1	4	-1024	-768	-1	-1	-1	-1	4		0	0						Untertest2.avi	0	880	547	72	111				0	Content		-72	-111	8422809	1501544897
8439	08:52:28.966	00:00:08.439	506	-1024	-768	-1	-1	-1	-1	4	-1024	-768	-1	-1	-1	-1	4		0	0						Untertest2.avi	0	880	547	72	111				0	Content		-72	-111	8439476	1501561564
8456	08:52:28.983	00:00:08.456	507	-1024	-768	-1	-1	-1	-1	4	-1024	-768	-1	-1	-1	-1	4		0	0						Untertest2.avi	0	880	547	72	111				0	Content		-72	-111	8456143	1501578231
8473	08:52:29.000	00:00:08.473	508	-1024	-768	-1	-1	-1	-1	4	-1024	-768	-1	-1	-1	-1	4		0	0						Untertest2.avi	0	880	547	72	111				0	Content		-72	-111	8473475	1501595563
8488	08:52:29.015	00:00:08.488	509	-1024	-768	-1	-1	-1	-1	4	-1024	-768	-1	-1	-1	-1	4		0	0						Untertest2.avi	0	880	547	72	111				0	Content		-72	-111	8488217	1501610305
8505	08:52:29.032	00:00:08.504	510	-1024	-768	-1	-1	-1	-1	4	-1024	-768	-1	-1	-1	-1	4		0	0						Untertest2.avi	0	880	547	72	111				0	Content		-72	-111	8504884	1501626972
8522	08:52:29.049	00:00:08.521	511	-1024	-768	-1	-1	-1	-1	4	-1024	-768	-1	-1	-1	-1	4		0	0						Untertest2.avi	0	880	547	72	111				0	Content		-72	-111	8521551	1501643639
8538	08:52:29.065	00:00:08.538	512	-1024	-768	-1	-1	-1	-1	4	-1024	-768	-1	-1	-1	-1	4		0	0						Untertest2.avi	0	880	547	72	111				0	Content		-72	-111	8538218	1501660306
8555	08:52:29.082	00:00:08.554	513	-1024	-768	-1	-1	-1	-1	4	-1024	-768	-1	-1	-1	-1	4		0	0						Untertest2.avi	0	880	547	72	111				0	Content		-72	-111	8554853	1501676941
8572	08:52:29.099	00:00:08.571	514	-1024	-768	-1	-1	-1	-1	4	-1024	-768	-1	-1	-1	-1	4		0	0						Untertest2.avi	0	880	547	72	111				0	Content		-72	-111	8571641	1501693729
8588	08:52:29.115	00:00:08.588	515	-1024	-768	-1	-1	-1	-1	4	-1024	-768	-1	-1	-1	-1	4		0	0						Untertest2.avi	0	880	547	72	111				0	Content		-72	-111	8588244	1501710332
8605	08:52:29.132	00:00:08.604	516	-1024	-768	-1	-1	-1	-1	4	-1024	-768	-1	-1	-1	-1	4		0	0						Untertest2.avi	0	880	547	72	111				0	Content		-72	-111	8604911	1501726999
8622	08:52:29.149	00:00:08.621	517	-1024	-768	-1	-1	-1	-1	4	-1024	-768	-1	-1	-1	-1	4		0	0						Untertest2.avi	0	880	547	72	111				0	Content		-72	-111	8621809	1501743897
8638	08:52:29.165	00:00:08.638	518	-1024	-768	-1	-1	-1	-1	4	-1024	-768	-1	-1	-1	-1	4		0	0						Untertest2.avi	0	880	547	72	111				0	Content		-72	-111	8638476	1501760564
8655	08:52:29.182	00:00:08.655	519	-1024	-768	-1	-1	-1	-1	4	-1024	-768	-1	-1	-1	-1	4		0	0						Untertest2.avi	0	880	547	72	111				0	Content		-72	-111	8655426	1501777514
8672	08:52:29.199	00:00:08.672	520	-1024	-768	-1	-1	-1	-1	4	-1024	-768	-1	-1	-1	-1	4		0	0						Untertest2.avi	0	880	547	72	111				0	Content		-72	-111	8672093	1501794181
8689	08:52:29.216	00:00:08.688	521	-1024	-768	-1	-1	-1	-1	4	-1024	-768	-1	-1	-1	-1	4		0	0						Untertest2.avi	0	880	547	72	111				0	Content		-72	-111	8688760	1501810848
8706	08:52:29.233	00:00:08.705	522	-1024	-768	-1	-1	-1	-1	4	-1024	-768	-1	-1	-1	-1	4		0	0						Untertest2.avi	0	880	547	72	111				0	Content		-72	-111	8705948	1501828036
8723	08:52:29.250	00:00:08.723	523	-1024	-768	-1	-1	-1	-1	4	-1024	-768	-1	-1	-1	-1	4		0	0						Untertest2.avi	0	880	547	72	111				0	Content		-72	-111	8723322	1501845410
8739	08:52:29.266	00:00:08.739	524	-1024	-768	-1	-1	-1	-1	4	-1024	-768	-1	-1	-1	-1	4		0	0						Untertest2.avi	0	880	547	72	111				0	Content		-72	-111	8739364	1501861452
8756	08:52:29.283	00:00:08.756	525	-1024	-768	-1	-1	-1	-1	4	-1024	-768	-1	-1	-1	-1	4		0	0						Untertest2.avi	0	880	547	72	111				0	Content		-72	-111	8756031	1501878119
8773	08:52:29.300	00:00:08.772	526	-1024	-768	-1	-1	-1	-1	4	-1024	-768	-1	-1	-1	-1	4		0	0						Untertest2.avi	0	880	547	72	111				0	Content		-72	-111	8772698	1501894786
8789	08:52:29.316	00:00:08.788	527	-1024	-768	-1	-1	-1	-1	4	-1024	-768	-1	-1	-1	-1	4		0	0						Untertest2.avi	0	880	547	72	111				0	Content		-72	-111	8788945	1501911033
8806	08:52:29.333	00:00:08.805	528	-1024	-768	-1	-1	-1	-1	4	-1024	-768	-1	-1	-1	-1	4		0	0						Untertest2.avi	0	880	547	72	111				0	Content		-72	-111	8805612	1501927700
8822	08:52:29.349	00:00:08.822	529	-1024	-768	-1	-1	-1	-1	4	-1024	-768	-1	-1	-1	-1	4		0	0						Untertest2.avi	0	880	547	72	111				0	Content		-72	-111	8822280	1501944368
8839	08:52:29.366	00:00:08.838	530	-1024	-768	-1	-1	-1	-1	4	-1024	-768	-1	-1	-1	-1	4		0	0						Untertest2.avi	0	880	547	72	111				0	Content		-72	-111	8838640	1501960728
8855	08:52:29.382	00:00:08.855	531	-1024	-768	-1	-1	-1	-1	4	-1024	-768	-1	-1	-1	-1	4		0	0						Untertest2.avi	0	880	547	72	111				0	Content		-72	-111	8855307	1501977395
8872	08:52:29.399	00:00:08.871	532	-1024	-768	-1	-1	-1	-1	4	-1024	-768	-1	-1	-1	-1	4		0	0						Untertest2.avi	0	880	547	72	111				0	Content		-72	-111	8871974	1501994062
8888	08:52:29.415	00:00:08.888	533	-1024	-768	-1	-1	-1	-1	4	-1024	-768	-1	-1	-1	-1	4		0	0						Untertest2.avi	0	880	547	72	111				0	Content		-72	-111	8888112	1502010200
8905	08:52:29.432	00:00:08.904	534	-1024	-768	-1	-1	-1	-1	4	-1024	-768	-1	-1	-1	-1	4		0	0						Untertest2.avi	0	880	547	72	111				0	Content		-72	-111	8904680	1502026768
8922	08:52:29.449	00:00:08.921	535	-1024	-768	-1	-1	-1	-1	4	-1024	-768	-1	-1	-1	-1	4		0	0						Untertest2.avi	0	880	547	72	111				0	Content		-72	-111	8921618	1502043706
8938	08:52:29.465	00:00:08.938	536	-1024	-768	-1	-1	-1	-1	4	-1024	-768	-1	-1	-1	-1	4		0	0						Untertest2.avi	0	880	547	72	111				0	Content		-72	-111	8938285	1502060373
8955	08:52:29.482	00:00:08.955	537	-1024	-768	-1	-1	-1	-1	4	-1024	-768	-1	-1	-1	-1	4		0	0						Untertest2.avi	0	880	547	72	111				0	Content		-72	-111	8955419	1502077507
8972	08:52:29.499	00:00:08.972	538	-1024	-768	-1	-1	-1	-1	4	-1024	-768	-1	-1	-1	-1	4		0	0						Untertest2.avi	0	880	547	72	111				0	Content		-72	-111	8972086	1502094174
8989	08:52:29.516	00:00:08.989	539	-1024	-768	-1	-1	-1	-1	4	-1024	-768	-1	-1	-1	-1	4		0	0						Untertest2.avi	0	880	547	72	111				0	Content		-72	-111	8989115	1502111203
9006	08:52:29.533	00:00:09.005	540	-1024	-768	-1	-1	-1	-1	4	-1024	-768	-1	-1	-1	-1	4		0	0						Untertest2.avi	0	880	547	72	111				0	Content		-72	-111	9005782	1502127870
9022	08:52:29.549	00:00:09.022	541	-1024	-768	-1	-1	-1	-1	4	-1024	-768	-1	-1	-1	-1	4		0	0						Untertest2.avi	0	880	547	72	111				0	Content		-72	-111	9022449	1502144537
9040	08:52:29.567	00:00:09.039	542	-1024	-768	-1	-1	-1	-1	4	-1024	-768	-1	-1	-1	-1	4		0	0						Untertest2.avi	0	880	547	72	111				0	Content		-72	-111	9039823	1502161911
9055	08:52:29.582	00:00:09.054	543	-1024	-768	-1	-1	-1	-1	4	-1024	-768	-1	-1	-1	-1	4		0	0						Untertest2.avi	0	880	547	72	111				0	Content		-72	-111	9054544	1502176632
9071	08:52:29.598	00:00:09.071	544	-1024	-768	-1	-1	-1	-1	4	-1024	-768	-1	-1	-1	-1	4		0	0						Untertest2.avi	0	880	547	72	111				0	Content		-72	-111	9071212	1502193300
9088	08:52:29.615	00:00:09.087	545	-1024	-768	-1	-1	-1	-1	4	-1024	-768	-1	-1	-1	-1	4		0	0						Untertest2.avi	0	880	547	72	111				0	Content		-72	-111	9087879	1502209967
9105	08:52:29.632	00:00:09.104	546	-1024	-768	-1	-1	-1	-1	4	-1024	-768	-1	-1	-1	-1	4		0	0						Untertest2.avi	0	880	547	72	111				0	Content		-72	-111	9104547	1502226635
9121	08:52:29.648	00:00:09.121	547	-1024	-768	-1	-1	-1	-1	4	-1024	-768	-1	-1	-1	-1	4		0	0						Untertest2.avi	0	880	547	72	111				0	Content		-72	-111	9121165	1502243253
9138	08:52:29.665	00:00:09.137	548	-1024	-768	-1	-1	-1	-1	4	-1024	-768	-1	-1	-1	-1	4		0	0						Untertest2.avi	0	880	547	72	111				0	Content		-72	-111	9137840	1502259928
9154	08:52:29.681	00:00:09.154	549	-1024	-768	-1	-1	-1	-1	4	-1024	-768	-1	-1	-1	-1	4		0	0						Untertest2.avi	0	880	547	72	111				0	Content		-72	-111	9154500	1502276588
9171	08:52:29.698	00:00:09.171	550	-1024	-768	-1	-1	-1	-1	4	-1024	-768	-1	-1	-1	-1	4		0	0						Untertest2.avi	0	880	547	72	111				0	Content		-72	-111	9171167	1502293255
9188	08:52:29.715	00:00:09.188	551	-1024	-768	-1	-1	-1	-1	4	-1024	-768	-1	-1	-1	-1	4		0	0						Untertest2.avi	0	880	547	72	111				0	Content		-72	-111	9188100	1502310188
9205	08:52:29.732	00:00:09.204	552	-1024	-768	-1	-1	-1	-1	4	-1024	-768	-1	-1	-1	-1	4		0	0						Untertest2.avi	0	880	547	72	111				0	Content		-72	-111	9204767	1502326855
9222	08:52:29.749	00:00:09.221	553	-1024	-768	-1	-1	-1	-1	4	-1024	-768	-1	-1	-1	-1	4		0	0						Untertest2.avi	0	880	547	72	111				0	Content		-72	-111	9221729	1502343817
9238	08:52:29.765	00:00:09.238	554	-1024	-768	-1	-1	-1	-1	4	-1024	-768	-1	-1	-1	-1	4		0	0						Untertest2.avi	0	880	547	72	111				0	Content		-72	-111	9238396	1502360484
9255	08:52:29.782	00:00:09.255	555	-1024	-768	-1	-1	-1	-1	4	-1024	-768	-1	-1	-1	-1	4		0	0						Untertest2.avi	0	880	547	72	111				0	Content		-72	-111	9255063	1502377151
9272	08:52:29.799	00:00:09.272	556	-1024	-768	-1	-1	-1	-1	4	-1024	-768	-1	-1	-1	-1	4		0	0						Untertest2.avi	0	880	547	72	111				0	Content		-72	-111	9272271	1502394359
9290	08:52:29.817	00:00:09.289	557	-1024	-768	-1	-1	-1	-1	4	-1024	-768	-1	-1	-1	-1	4		0	0						Untertest2.avi	0	880	547	72	111				0	Content		-72	-111	9289644	1502411732
9306	08:52:29.833	00:00:09.305	558	-1024	-768	-1	-1	-1	-1	4	-1024	-768	-1	-1	-1	-1	4		0	0						Untertest2.avi	0	880	547	72	111				0	Content		-72	-111	9305686	1502427774
9322	08:52:29.849	00:00:09.322	559	-1024	-768	-1	-1	-1	-1	4	-1024	-768	-1	-1	-1	-1	4		0	0						Untertest2.avi	0	880	547	72	111				0	Content		-72	-111	9322353	1502444441
9339	08:52:29.866	00:00:09.339	560	-1024	-768	-1	-1	-1	-1	4	-1024	-768	-1	-1	-1	-1	4		0	0						Untertest2.avi	0	880	547	72	111				0	Content		-72	-111	9339021	1502461109
9355	08:52:29.882	00:00:09.355	561	-1024	-768	-1	-1	-1	-1	4	-1024	-768	-1	-1	-1	-1	4		0	0						Untertest2.avi	0	880	547	72	111				0	Content		-72	-111	9355227	1502477315
9372	08:52:29.899	00:00:09.371	562	-1024	-768	-1	-1	-1	-1	4	-1024	-768	-1	-1	-1	-1	4		0	0						Untertest2.avi	0	880	547	72	111				0	Content		-72	-111	9371894	1502493982
9389	08:52:29.916	00:00:09.388	563	-1024	-768	-1	-1	-1	-1	4	-1024	-768	-1	-1	-1	-1	4		0	0						Untertest2.avi	0	880	547	72	111				0	Content		-72	-111	9388561	1502510649
9405	08:52:29.932	00:00:09.404	564	-1024	-768	-1	-1	-1	-1	4	-1024	-768	-1	-1	-1	-1	4		0	0						Untertest2.avi	0	880	547	72	111				0	Content		-72	-111	9404936	1502527024
9422	08:52:29.949	00:00:09.421	565	-1024	-768	-1	-1	-1	-1	4	-1024	-768	-1	-1	-1	-1	4		0	0						Untertest2.avi	0	880	547	72	111				0	Content		-72	-111	9421603	1502543691
9438	08:52:29.965	00:00:09.438	566	-1024	-768	-1	-1	-1	-1	4	-1024	-768	-1	-1	-1	-1	4		0	0						Untertest2.avi	0	880	547	72	111				0	Content		-72	-111	9438270	1502560358
9454	08:52:29.981	00:00:09.454	567	-1024	-768	-1	-1	-1	-1	4	-1024	-768	-1	-1	-1	-1	4		0	0						Untertest2.avi	0	880	547	72	111				0	Content		-72	-111	9454433	1502576521
9471	08:52:29.998	00:00:09.470	568	-1024	-768	-1	-1	-1	-1	4	-1024	-768	-1	-1	-1	-1	4		0	0						Untertest2.avi	0	880	547	72	111				0	Content		-72	-111	9470878	1502592966
9488	08:52:30.015	00:00:09.487	569	-1024	-768	-1	-1	-1	-1	4	-1024	-768	-1	-1	-1	-1	4		0	0						Untertest2.avi	0	880	547	72	111				0	Content		-72	-111	9487820	1502609908
9504	08:52:30.031	00:00:09.504	570	-1024	-768	-1	-1	-1	-1	4	-1024	-768	-1	-1	-1	-1	4		0	0						Untertest2.avi	0	880	547	72	111				0	Content		-72	-111	9504487	1502626575
9522	08:52:30.049	00:00:09.521	571	-1024	-768	-1	-1	-1	-1	4	-1024	-768	-1	-1	-1	-1	4		0	0						Untertest2.avi	0	880	547	72	111				0	Content		-72	-111	9521618	1502643706
9538	08:52:30.065	00:00:09.538	572	-1024	-768	-1	-1	-1	-1	4	-1024	-768	-1	-1	-1	-1	4		0	0						Untertest2.avi	0	880	547	72	111				0	Content		-72	-111	9538285	1502660373
9555	08:52:30.082	00:00:09.555	573	-1024	-768	-1	-1	-1	-1	4	-1024	-768	-1	-1	-1	-1	4		0	0						Untertest2.avi	0	880	547	72	111				0	Content		-72	-111	9555314	1502677402
9572	08:52:30.099	00:00:09.571	574	-1024	-768	-1	-1	-1	-1	4	-1024	-768	-1	-1	-1	-1	4		0	0						Untertest2.avi	0	880	547	72	111				0	Content		-72	-111	9571981	1502694069
9589	08:52:30.116	00:00:09.588	575	-1024	-768	-1	-1	-1	-1	4	-1024	-768	-1	-1	-1	-1	4		0	0						Untertest2.avi	0	880	547	72	111				0	Content		-72	-111	9588648	1502710736
9606	08:52:30.133	00:00:09.606	576	-1024	-768	-1	-1	-1	-1	4	-1024	-768	-1	-1	-1	-1	4		0	0						Untertest2.avi	0	880	547	72	111				0	Content		-72	-111	9606119	1502728207
9621	08:52:30.148	00:00:09.620	577	-1024	-768	-1	-1	-1	-1	4	-1024	-768	-1	-1	-1	-1	4		0	0						Untertest2.avi	0	880	547	72	111				0	Content		-72	-111	9620870	1502742958
9637	08:52:30.164	00:00:09.637	578	-1024	-768	-1	-1	-1	-1	4	-1024	-768	-1	-1	-1	-1	4		0	0						Untertest2.avi	0	880	547	72	111				0	Content		-72	-111	9637494	1502759582
9654	08:52:30.181	00:00:09.654	579	-1024	-768	-1	-1	-1	-1	4	-1024	-768	-1	-1	-1	-1	4		0	0						Untertest2.avi	0	880	547	72	111				0	Content		-72	-111	9654161	1502776249
9671	08:52:30.198	00:00:09.670	580	-1024	-768	-1	-1	-1	-1	4	-1024	-768	-1	-1	-1	-1	4		0	0						Untertest2.avi	0	880	547	72	111				0	Content		-72	-111	9670828	1502792916
9688	08:52:30.215	00:00:09.687	581	-1024	-768	-1	-1	-1	-1	4	-1024	-768	-1	-1	-1	-1	4		0	0						Untertest2.avi	0	880	547	72	111				0	Content		-72	-111	9687526	1502809614
9704	08:52:30.231	00:00:09.704	582	-1024	-768	-1	-1	-1	-1	4	-1024	-768	-1	-1	-1	-1	4		0	0						Untertest2.avi	0	880	547	72	111				0	Content		-72	-111	9704193	1502826281
9721	08:52:30.248	00:00:09.720	583	-1024	-768	-1	-1	-1	-1	4	-1024	-768	-1	-1	-1	-1	4		0	0						Untertest2.avi	0	880	547	72	111				0	Content		-72	-111	9720860	1502842948
9737	08:52:30.264	00:00:09.737	584	-1024	-768	-1	-1	-1	-1	4	-1024	-768	-1	-1	-1	-1	4		0	0						Untertest2.avi	0	880	547	72	111				0	Content		-72	-111	9737488	1502859576
9754	08:52:30.281	00:00:09.754	585	-1024	-768	-1	-1	-1	-1	4	-1024	-768	-1	-1	-1	-1	4		0	0						Untertest2.avi	0	880	547	72	111				0	Content		-72	-111	9754155	1502876243
9771	08:52:30.298	00:00:09.770	586	-1024	-768	-1	-1	-1	-1	4	-1024	-768	-1	-1	-1	-1	4		0	0						Untertest2.avi	0	880	547	72	111				0	Content		-72	-111	9770765	1502892853
9787	08:52:30.314	00:00:09.787	587	-1024	-768	-1	-1	-1	-1	4	-1024	-768	-1	-1	-1	-1	4		0	0						Untertest2.avi	0	880	547	72	111				0	Content		-72	-111	9787432	1502909520
9804	08:52:30.331	00:00:09.804	588	-1024	-768	-1	-1	-1	-1	4	-1024	-768	-1	-1	-1	-1	4		0	0						Untertest2.avi	0	880	547	72	111				0	Content		-72	-111	9804099	1502926187
9821	08:52:30.348	00:00:09.820	589	-1024	-768	-1	-1	-1	-1	4	-1024	-768	-1	-1	-1	-1	4		0	0						Untertest2.avi	0	880	547	72	111				0	Content		-72	-111	9820975	1502943063
9838	08:52:30.365	00:00:09.837	590	-1024	-768	-1	-1	-1	-1	4	-1024	-768	-1	-1	-1	-1	4		0	0						Untertest2.avi	0	880	547	72	111				0	Content		-72	-111	9837642	1502959730
9855	08:52:30.382	00:00:09.854	591	-1024	-768	-1	-1	-1	-1	4	-1024	-768	-1	-1	-1	-1	4		0	0						Untertest2.avi	0	880	547	72	111				0	Content		-72	-111	9854629	1502976717
9871	08:52:30.398	00:00:09.871	592	-1024	-768	-1	-1	-1	-1	4	-1024	-768	-1	-1	-1	-1	4		0	0						Untertest2.avi	0	880	547	72	111				0	Content		-72	-111	9871296	1502993384
9888	08:52:30.415	00:00:09.887	593	-1024	-768	-1	-1	-1	-1	4	-1024	-768	-1	-1	-1	-1	4		0	0						Untertest2.avi	0	880	547	72	111				0	Content		-72	-111	9887964	1503010052
9905	08:52:30.432	00:00:09.905	594	-1024	-768	-1	-1	-1	-1	4	-1024	-768	-1	-1	-1	-1	4		0	0						Untertest2.avi	0	880	547	72	111				0	Content		-72	-111	9905220	1503027308
9922	08:52:30.449	00:00:09.922	595	-1024	-768	-1	-1	-1	-1	4	-1024	-768	-1	-1	-1	-1	4		0	0						Untertest2.avi	0	880	547	72	111				0	Content		-72	-111	9922466	1503044554
9939	08:52:30.466	00:00:09.938	596	-1024	-768	-1	-1	-1	-1	4	-1024	-768	-1	-1	-1	-1	4		0	0						Untertest2.avi	0	880	547	72	111				0	Content		-72	-111	9938507	1503060595
9955	08:52:30.482	00:00:09.955	597	-1024	-768	-1	-1	-1	-1	4	-1024	-768	-1	-1	-1	-1	4		0	0						Untertest2.avi	0	880	547	72	111				0	Content		-72	-111	9955174	1503077262
9972	08:52:30.499	00:00:09.971	598	-1024	-768	-1	-1	-1	-1	4	-1024	-768	-1	-1	-1	-1	4		0	0						Untertest2.avi	0	880	547	72	111				0	Content		-72	-111	9971841	1503093929
9988	08:52:30.515	00:00:09.988	599	-1024	-768	-1	-1	-1	-1	4	-1024	-768	-1	-1	-1	-1	4		0	0						Untertest2.avi	0	880	547	72	111				0	Content		-72	-111	9988090	1503110178
10005	08:52:30.532	00:00:10.004	600	-1024	-768	-1	-1	-1	-1	4	-1024	-768	-1	-1	-1	-1	4		0	0						Untertest2.avi	0	880	547	72	111				0	Content		-72	-111	10004757	1503126845
10021	08:52:30.548	00:00:10.021	601	-1024	-768	-1	-1	-1	-1	4	-1024	-768	-1	-1	-1	-1	4		0	0						Untertest2.avi	0	880	547	72	111				0	Content		-72	-111	10021424	1503143512
10038	08:52:30.565	00:00:10.037	602	-1024	-768	-1	-1	-1	-1	4	-1024	-768	-1	-1	-1	-1	4		0	0						Untertest2.avi	0	880	547	72	111				0	Content		-72	-111	10037832	1503159920
10054	08:52:30.581	00:00:10.054	603	-1024	-768	-1	-1	-1	-1	4	-1024	-768	-1	-1	-1	-1	4		0	0						Untertest2.avi	0	880	547	72	111				0	Content		-72	-111	10054499	1503176587
10071	08:52:30.598	00:00:10.071	604	-1024	-768	-1	-1	-1	-1	4	-1024	-768	-1	-1	-1	-1	4		0	0						Untertest2.avi	0	880	547	72	111				0	Content		-72	-111	10071166	1503193254
10087	08:52:30.614	00:00:10.087	605	-1024	-768	-1	-1	-1	-1	4	-1024	-768	-1	-1	-1	-1	4		0	0						Untertest2.avi	0	880	547	72	111				0	Content		-72	-111	10087256	1503209344
10104	08:52:30.631	00:00:10.103	606	-1024	-768	-1	-1	-1	-1	4	-1024	-768	-1	-1	-1	-1	4		0	0						Untertest2.avi	0	880	547	72	111				0	Content		-72	-111	10103826	1503225914
10121	08:52:30.648	00:00:10.120	607	-1024	-768	-1	-1	-1	-1	4	-1024	-768	-1	-1	-1	-1	4		0	0						Untertest2.avi	0	880	547	72	111				0	Content		-72	-111	10120762	1503242850
10137	08:52:30.664	00:00:10.137	608	-1024	-768	-1	-1	-1	-1	4	-1024	-768	-1	-1	-1	-1	4		0	0						Untertest2.avi	0	880	547	72	111				0	Content		-72	-111	10137429	1503259517
10155	08:52:30.682	00:00:10.154	609	-1024	-768	-1	-1	-1	-1	4	-1024	-768	-1	-1	-1	-1	4		0	0						Untertest2.avi	0	880	547	72	111				0	Content		-72	-111	10154561	1503276649
10171	08:52:30.698	00:00:10.171	610	-1024	-768	-1	-1	-1	-1	4	-1024	-768	-1	-1	-1	-1	4		0	0						Untertest2.avi	0	880	547	72	111				0	Content		-72	-111	10171228	1503293316
10188	08:52:30.715	00:00:10.188	611	-1024	-768	-1	-1	-1	-1	4	-1024	-768	-1	-1	-1	-1	4		0	0						Untertest2.avi	0	880	547	72	111				0	Content		-72	-111	10188257	1503310345
10205	08:52:30.732	00:00:10.204	612	-1024	-768	-1	-1	-1	-1	4	-1024	-768	-1	-1	-1	-1	4		0	0						Untertest2.avi	0	880	547	72	111				0	Content		-72	-111	10204924	1503327012
10222	08:52:30.749	00:00:10.221	613	-1024	-768	-1	-1	-1	-1	4	-1024	-768	-1	-1	-1	-1	4		0	0						Untertest2.avi	0	880	547	72	111				0	Content		-72	-111	10221591	1503343679
10239	08:52:30.766	00:00:10.238	614	-1024	-768	-1	-1	-1	-1	4	-1024	-768	-1	-1	-1	-1	4		0	0						Untertest2.avi	0	880	547	72	111				0	Content		-72	-111	10238937	1503361025
10254	08:52:30.781	00:00:10.253	615	-1024	-768	-1	-1	-1	-1	4	-1024	-768	-1	-1	-1	-1	4		0	0						Untertest2.avi	0	880	547	72	111				0	Content		-72	-111	10253811	1503375899
10270	08:52:30.797	00:00:10.270	616	-1024	-768	-1	-1	-1	-1	4	-1024	-768	-1	-1	-1	-1	4		0	0						Untertest2.avi	0	880	547	72	111				0	Content		-72	-111	10270435	1503392523
10287	08:52:30.814	00:00:10.287	617	-1024	-768	-1	-1	-1	-1	4	-1024	-768	-1	-1	-1	-1	4		0	0						Untertest2.avi	0	880	547	72	111				0	Content		-72	-111	10287102	1503409190
10304	08:52:30.831	00:00:10.303	618	-1024	-768	-1	-1	-1	-1	4	-1024	-768	-1	-1	-1	-1	4		0	0						Untertest2.avi	0	880	547	72	111				0	Content		-72	-111	10303769	1503425857
10320	08:52:30.847	00:00:10.320	619	-1024	-768	-1	-1	-1	-1	4	-1024	-768	-1	-1	-1	-1	4		0	0						Untertest2.avi	0	880	547	72	111				0	Content		-72	-111	10320424	1503442512
10337	08:52:30.864	00:00:10.337	620	-1024	-768	-1	-1	-1	-1	4	-1024	-768	-1	-1	-1	-1	4		0	0						Untertest2.avi	0	880	547	72	111				0	Content		-72	-111	10337091	1503459179
10354	08:52:30.881	00:00:10.353	621	-1024	-768	-1	-1	-1	-1	4	-1024	-768	-1	-1	-1	-1	4		0	0						Untertest2.avi	0	880	547	72	111				0	Content		-72	-111	10353758	1503475846
10370	08:52:30.897	00:00:10.370	622	-1024	-768	-1	-1	-1	-1	4	-1024	-768	-1	-1	-1	-1	4		0	0						Untertest2.avi	0	880	547	72	111				0	Content		-72	-111	10370404	1503492492
10387	08:52:30.914	00:00:10.387	623	-1024	-768	-1	-1	-1	-1	4	-1024	-768	-1	-1	-1	-1	4		0	0						Untertest2.avi	0	880	547	72	111				0	Content		-72	-111	10387071	1503509159
10404	08:52:30.931	00:00:10.403	624	-1024	-768	-1	-1	-1	-1	4	-1024	-768	-1	-1	-1	-1	4		0	0						Untertest2.avi	0	880	547	72	111				0	Content		-72	-111	10403689	1503525777
10420	08:52:30.947	00:00:10.420	625	-1024	-768	-1	-1	-1	-1	4	-1024	-768	-1	-1	-1	-1	4		0	0						Untertest2.avi	0	880	547	72	111				0	Content		-72	-111	10420357	1503542445
10437	08:52:30.964	00:00:10.437	626	-1024	-768	-1	-1	-1	-1	4	-1024	-768	-1	-1	-1	-1	4		0	0						Untertest2.avi	0	880	547	72	111				0	Content		-72	-111	10437024	1503559112
10454	08:52:30.981	00:00:10.453	627	-1024	-768	-1	-1	-1	-1	4	-1024	-768	-1	-1	-1	-1	4		0	0						Untertest2.avi	0	880	547	72	111				0	Content		-72	-111	10453909	1503575997
10471	08:52:30.998	00:00:10.470	628	-1024	-768	-1	-1	-1	-1	4	-1024	-768	-1	-1	-1	-1	4		0	0						Untertest2.avi	0	880	547	72	111				0	Content		-72	-111	10470576	1503592664
10488	08:52:31.015	00:00:10.487	629	-1024	-768	-1	-1	-1	-1	4	-1024	-768	-1	-1	-1	-1	4		0	0						Untertest2.avi	0	880	547	72	111				0	Content		-72	-111	10487563	1503609651
10504	08:52:31.031	00:00:10.504	630	-1024	-768	-1	-1	-1	-1	4	-1024	-768	-1	-1	-1	-1	4		0	0						Untertest2.avi	0	880	547	72	111				0	Content		-72	-111	10504230	1503626318
10521	08:52:31.048	00:00:10.520	631	-1024	-768	-1	-1	-1	-1	4	-1024	-768	-1	-1	-1	-1	4		0	0						Untertest2.avi	0	880	547	72	111				0	Content		-72	-111	10520897	1503642985
10538	08:52:31.065	00:00:10.538	632	-1024	-768	-1	-1	-1	-1	4	-1024	-768	-1	-1	-1	-1	4		0	0						Untertest2.avi	0	880	547	72	111				0	Content		-72	-111	10538176	1503660264
10555	08:52:31.082	00:00:10.555	633	-1024	-768	-1	-1	-1	-1	4	-1024	-768	-1	-1	-1	-1	4		0	0						Untertest2.avi	0	880	547	72	111				0	Content		-72	-111	10555407	1503677495
10571	08:52:31.098	00:00:10.571	634	-1024	-768	-1	-1	-1	-1	4	-1024	-768	-1	-1	-1	-1	4		0	0						Untertest2.avi	0	880	547	72	111				0	Content		-72	-111	10571447	1503693535
10588	08:52:31.115	00:00:10.588	635	-1024	-768	-1	-1	-1	-1	4	-1024	-768	-1	-1	-1	-1	4		0	0						Untertest2.avi	0	880	547	72	111				0	Content		-72	-111	10588114	1503710202
10605	08:52:31.132	00:00:10.604	636	-1024	-768	-1	-1	-1	-1	4	-1024	-768	-1	-1	-1	-1	4		0	0						Untertest2.avi	0	880	547	72	111				0	Content		-72	-111	10604781	1503726869
10621	08:52:31.148	00:00:10.621	637	-1024	-768	-1	-1	-1	-1	4	-1024	-768	-1	-1	-1	-1	4		0	0						Untertest2.avi	0	880	547	72	111				0	Content		-72	-111	10621034	1503743122
10638	08:52:31.165	00:00:10.637	638	-1024	-768	-1	-1	-1	-1	4	-1024	-768	-1	-1	-1	-1	4		0	0						Untertest2.avi	0	880	547	72	111				0	Content		-72	-111	10637701	1503759789
10654	08:52:31.181	00:00:10.654	639	-1024	-768	-1	-1	-1	-1	4	-1024	-768	-1	-1	-1	-1	4		0	0						Untertest2.avi	0	880	547	72	111				0	Content		-72	-111	10654368	1503776456
10671	08:52:31.198	00:00:10.670	640	-1024	-768	-1	-1	-1	-1	4	-1024	-768	-1	-1	-1	-1	4		0	0						Untertest2.avi	0	880	547	72	111				0	Content		-72	-111	10670730	1503792818
10687	08:52:31.214	00:00:10.687	641	-1024	-768	-1	-1	-1	-1	4	-1024	-768	-1	-1	-1	-1	4		0	0						Untertest2.avi	0	880	547	72	111				0	Content		-72	-111	10687397	1503809485
10704	08:52:31.231	00:00:10.704	642	-1024	-768	-1	-1	-1	-1	4	-1024	-768	-1	-1	-1	-1	4		0	0						Untertest2.avi	0	880	547	72	111				0	Content		-72	-111	10704064	1503826152
10720	08:52:31.247	00:00:10.720	643	-1024	-768	-1	-1	-1	-1	4	-1024	-768	-1	-1	-1	-1	4		0	0						Untertest2.avi	0	880	547	72	111				0	Content		-72	-111	10720195	1503842283
10737	08:52:31.264	00:00:10.736	644	-1024	-768	-1	-1	-1	-1	4	-1024	-768	-1	-1	-1	-1	4		0	0						Untertest2.avi	0	880	547	72	111				0	Content		-72	-111	10736766	1503858854
10754	08:52:31.281	00:00:10.753	645	-1024	-768	-1	-1	-1	-1	4	-1024	-768	-1	-1	-1	-1	4		0	0						Untertest2.avi	0	880	547	72	111				0	Content		-72	-111	10753702	1503875790
10770	08:52:31.297	00:00:10.770	646	-1024	-768	-1	-1	-1	-1	4	-1024	-768	-1	-1	-1	-1	4		0	0						Untertest2.avi	0	880	547	72	111				0	Content		-72	-111	10770369	1503892457
10788	08:52:31.315	00:00:10.787	647	-1024	-768	-1	-1	-1	-1	4	-1024	-768	-1	-1	-1	-1	4		0	0						Untertest2.avi	0	880	547	72	111				0	Content		-72	-111	10787503	1503909591
10804	08:52:31.331	00:00:10.804	648	-1024	-768	-1	-1	-1	-1	4	-1024	-768	-1	-1	-1	-1	4		0	0						Untertest2.avi	0	880	547	72	111				0	Content		-72	-111	10804170	1503926258
10821	08:52:31.348	00:00:10.821	649	-1024	-768	-1	-1	-1	-1	4	-1024	-768	-1	-1	-1	-1	4		0	0						Untertest2.avi	0	880	547	72	111				0	Content		-72	-111	10821200	1503943288
10838	08:52:31.365	00:00:10.837	650	-1024	-768	-1	-1	-1	-1	4	-1024	-768	-1	-1	-1	-1	4		0	0						Untertest2.avi	0	880	547	72	111				0	Content		-72	-111	10837867	1503959955
10855	08:52:31.382	00:00:10.854	651	-1024	-768	-1	-1	-1	-1	4	-1024	-768	-1	-1	-1	-1	4		0	0						Untertest2.avi	0	880	547	72	111				0	Content		-72	-111	10854534	1503976622
10872	08:52:31.399	00:00:10.871	652	-1024	-768	-1	-1	-1	-1	4	-1024	-768	-1	-1	-1	-1	4		0	0						Untertest2.avi	0	880	547	72	111				0	Content		-72	-111	10871881	1503993969
10887	08:52:31.414	00:00:10.886	653	-1024	-768	-1	-1	-1	-1	4	-1024	-768	-1	-1	-1	-1	4		0	0						Untertest2.avi	0	880	547	72	111				0	Content		-72	-111	10886626	1504008714
10903	08:52:31.430	00:00:10.903	654	-1024	-768	-1	-1	-1	-1	4	-1024	-768	-1	-1	-1	-1	4		0	0						Untertest2.avi	0	880	547	72	111				0	Content		-72	-111	10903293	1504025381
10920	08:52:31.447	00:00:10.919	655	-1024	-768	-1	-1	-1	-1	4	-1024	-768	-1	-1	-1	-1	4		0	0						Untertest2.avi	0	880	547	72	111				0	Content		-72	-111	10919960	1504042048
10937	08:52:31.464	00:00:10.936	656	-1024	-768	-1	-1	-1	-1	4	-1024	-768	-1	-1	-1	-1	4		0	0						Untertest2.avi	0	880	547	72	111				0	Content		-72	-111	10936628	1504058716
10953	08:52:31.480	00:00:10.953	657	-1024	-768	-1	-1	-1	-1	4	-1024	-768	-1	-1	-1	-1	4		0	0						Untertest2.avi	0	880	547	72	111				0	Content		-72	-111	10953313	1504075401
10970	08:52:31.497	00:00:10.969	658	-1024	-768	-1	-1	-1	-1	4	-1024	-768	-1	-1	-1	-1	4		0	0						Untertest2.avi	0	880	547	72	111				0	Content		-72	-111	10969980	1504092068
10987	08:52:31.514	00:00:10.986	659	-1024	-768	-1	-1	-1	-1	4	-1024	-768	-1	-1	-1	-1	4		0	0						Untertest2.avi	0	880	547	72	111				0	Content		-72	-111	10986647	1504108735
11003	08:52:31.530	00:00:11.003	660	-1024	-768	-1	-1	-1	-1	4	-1024	-768	-1	-1	-1	-1	4		0	0						Untertest2.avi	0	880	547	72	111				0	Content		-72	-111	11003259	1504125347
11020	08:52:31.547	00:00:11.019	661	-1024	-768	-1	-1	-1	-1	4	-1024	-768	-1	-1	-1	-1	4		0	0						Untertest2.avi	0	880	547	72	111				0	Content		-72	-111	11019926	1504142014
11037	08:52:31.564	00:00:11.036	662	-1024	-768	-1	-1	-1	-1	4	-1024	-768	-1	-1	-1	-1	4		0	0						Untertest2.avi	0	880	547	72	111				0	Content		-72	-111	11036578	1504158666
11053	08:52:31.580	00:00:11.053	663	-1024	-768	-1	-1	-1	-1	4	-1024	-768	-1	-1	-1	-1	4		0	0						Untertest2.avi	0	880	547	72	111				0	Content		-72	-111	11053245	1504175333
11070	08:52:31.597	00:00:11.069	664	-1024	-768	-1	-1	-1	-1	4	-1024	-768	-1	-1	-1	-1	4		0	0						Untertest2.avi	0	880	547	72	111				0	Content		-72	-111	11069912	1504192000
11087	08:52:31.614	00:00:11.086	665	-1024	-768	-1	-1	-1	-1	4	-1024	-768	-1	-1	-1	-1	4		0	0						Untertest2.avi	0	880	547	72	111				0	Content		-72	-111	11086827	1504208915
11103	08:52:31.630	00:00:11.103	666	-1024	-768	-1	-1	-1	-1	4	-1024	-768	-1	-1	-1	-1	4		0	0						Untertest2.avi	0	880	547	72	111				0	Content		-72	-111	11103494	1504225582
11120	08:52:31.647	00:00:11.120	667	-1024	-768	-1	-1	-1	-1	4	-1024	-768	-1	-1	-1	-1	4		0	0						Untertest2.avi	0	880	547	72	111				0	Content		-72	-111	11120450	1504242538
11137	08:52:31.664	00:00:11.137	668	-1024	-768	-1	-1	-1	-1	4	-1024	-768	-1	-1	-1	-1	4		0	0						Untertest2.avi	0	880	547	72	111				0	Content		-72	-111	11137117	1504259205
11154	08:52:31.681	00:00:11.153	669	-1024	-768	-1	-1	-1	-1	4	-1024	-768	-1	-1	-1	-1	4		0	0						Untertest2.avi	0	880	547	72	111				0	Content		-72	-111	11153784	1504275872
11171	08:52:31.698	00:00:11.171	670	-1024	-768	-1	-1	-1	-1	4	-1024	-768	-1	-1	-1	-1	4		0	0						Untertest2.avi	0	880	547	72	111				0	Content		-72	-111	11171111	1504293199
11188	08:52:31.715	00:00:11.188	671	-1024	-768	-1	-1	-1	-1	4	-1024	-768	-1	-1	-1	-1	4		0	0						Untertest2.avi	0	880	547	72	111				0	Content		-72	-111	11188358	1504310446
11204	08:52:31.731	00:00:11.204	672	-1024	-768	-1	-1	-1	-1	4	-1024	-768	-1	-1	-1	-1	4		0	0						Untertest2.avi	0	880	547	72	111				0	Content		-72	-111	11204403	1504326491
11221	08:52:31.748	00:00:11.221	673	-1024	-768	-1	-1	-1	-1	4	-1024	-768	-1	-1	-1	-1	4		0	0						Untertest2.avi	0	880	547	72	111				0	Content		-72	-111	11221070	1504343158
11238	08:52:31.765	00:00:11.237	674	-1024	-768	-1	-1	-1	-1	4	-1024	-768	-1	-1	-1	-1	4		0	0						Untertest2.avi	0	880	547	72	111				0	Content		-72	-111	11237737	1504359825
11254	08:52:31.781	00:00:11.253	675	-1024	-768	-1	-1	-1	-1	4	-1024	-768	-1	-1	-1	-1	4		0	0						Untertest2.avi	0	880	547	72	111				0	Content		-72	-111	11253986	1504376074
11271	08:52:31.798	00:00:11.270	676	-1024	-768	-1	-1	-1	-1	4	-1024	-768	-1	-1	-1	-1	4		0	0						Untertest2.avi	0	880	547	72	111				0	Content		-72	-111	11270653	1504392741
11287	08:52:31.814	00:00:11.287	677	-1024	-768	-1	-1	-1	-1	4	-1024	-768	-1	-1	-1	-1	4		0	0						Untertest2.avi	0	880	547	72	111				0	Content		-72	-111	11287320	1504409408
11304	08:52:31.831	00:00:11.303	678	-1024	-768	-1	-1	-1	-1	4	-1024	-768	-1	-1	-1	-1	4		0	0						Untertest2.avi	0	880	547	72	111				0	Content		-72	-111	11303681	1504425769
11320	08:52:31.847	00:00:11.320	679	-1024	-768	-1	-1	-1	-1	4	-1024	-768	-1	-1	-1	-1	4		0	0						Untertest2.avi	0	880	547	72	111				0	Content		-72	-111	11320348	1504442436
11337	08:52:31.864	00:00:11.337	680	-1024	-768	-1	-1	-1	-1	4	-1024	-768	-1	-1	-1	-1	4		0	0						Untertest2.avi	0	880	547	72	111				0	Content		-72	-111	11337015	1504459103
11353	08:52:31.880	00:00:11.353	681	-1024	-768	-1	-1	-1	-1	4	-1024	-768	-1	-1	-1	-1	4		0	0						Untertest2.avi	0	880	547	72	111				0	Content		-72	-111	11353148	1504475236
11370	08:52:31.897	00:00:11.369	682	-1024	-768	-1	-1	-1	-1	4	-1024	-768	-1	-1	-1	-1	4		0	0						Untertest2.avi	0	880	547	72	111				0	Content		-72	-111	11369715	1504491803
11387	08:52:31.914	00:00:11.386	683	-1024	-768	-1	-1	-1	-1	4	-1024	-768	-1	-1	-1	-1	4		0	0						Untertest2.avi	0	880	547	72	111				0	Content		-72	-111	11386652	1504508740
11403	08:52:31.930	00:00:11.403	684	-1024	-768	-1	-1	-1	-1	4	-1024	-768	-1	-1	-1	-1	4		0	0						Untertest2.avi	0	880	547	72	111				0	Content		-72	-111	11403319	1504525407
11420	08:52:31.947	00:00:11.420	685	-1024	-768	-1	-1	-1	-1	4	-1024	-768	-1	-1	-1	-1	4		0	0						Untertest2.avi	0	880	547	72	111				0	Content		-72	-111	11420452	1504542540
11437	08:52:31.964	00:00:11.437	686	-1024	-768	-1	-1	-1	-1	4	-1024	-768	-1	-1	-1	-1	4		0	0						Untertest2.avi	0	880	547	72	111				0	Content		-72	-111	11437119	1504559207
11454	08:52:31.981	00:00:11.454	687	-1024	-768	-1	-1	-1	-1	4	-1024	-768	-1	-1	-1	-1	4		0	0						Untertest2.avi	0	880	547	72	111				0	Content		-72	-111	11454207	1504576295
11470	08:52:31.997	00:00:11.469	688	-1024	-768	-1	-1	-1	-1	4	-1024	-768	-1	-1	-1	-1	4		0	0						Untertest2.avi	0	880	547	72	111				0	Content		-72	-111	11469829	1504591917
11487	08:52:32.014	00:00:11.486	689	-1024	-768	-1	-1	-1	-1	4	-1024	-768	-1	-1	-1	-1	4		0	0						Untertest2.avi	0	880	547	72	111				0	Content		-72	-111	11486578	1504608666
11503	08:52:32.030	00:00:11.503	690	-1024	-768	-1	-1	-1	-1	4	-1024	-768	-1	-1	-1	-1	4		0	0						Untertest2.avi	0	880	547	72	111				0	Content		-72	-111	11503245	1504625333
11520	08:52:32.047	00:00:11.520	691	623,2137	821,1783	0,4897521	0,687512	474,6747	2,26095	3	583,9476	807,3574	0,4897521	0,687512	474,6747	2,261343	1	0	584	807						Untertest2.avi	0	880	547	72	111	1344	813	133	0	Content		512	696	11520074	1504642162
11537	08:52:32.064	00:00:11.536	692	-1024	-768	-1	-1	-1	-1	4	-1024	-768	-1	-1	-1	-1	4	0	0	0						Untertest2.avi	0	880	547	72	111	1344	813	133	0	Content		-72	-111	11536823	1504658911
11553	08:52:32.080	00:00:11.553	693	1341,732	981,4127	0,5053599	0,6849421	396,1664	2,679236	1	-1024	-768	-1	-1	-1	-1	4	0	1342	981						Untertest2.avi	0	880	547	72	111	1344	813	133	0	Content		1270	870	11553214	1504675302
11570	08:52:32.097	00:00:11.569	694	1503,614	940,4221	0,4705382	0,6864319	396,1664	2,680295	3	1416,27	922,1211	0,4694932	0,6864479	393,042	2,654547	1	0	1416	922						Untertest2.avi	0	880	547	72	111	1344	813	133	0	Content		1344	811	11569960	1504692048
11587	08:52:32.114	00:00:11.586	695	1618,376	944,8027	0,5218283	0,6865044	403,7576	2,747491	1	1441,346	919,2251	0,5249765	0,6865366	393,042	2,650817	3	0	1618	945						Untertest2.avi	0	880	547	72	111	1344	813	133	0	Content		1546	834	11586567	1504708655
11604	08:52:32.131	00:00:11.603	696	1583,3	949,9492	0,4731455	0,6861551	403,7576	2,755123	3	1417,056	924,0631	0,4694718	0,6862087	392,591	2,662598	1	0	1417	924						Untertest2.avi	0	880	547	72	111	1344	813	133	0	Content		1345	813	11603567	1504725655
11620	08:52:32.147	00:00:11.619	697	1609,233	951,6073	0,5216707	0,6862007	404,0835	2,710101	1	1426,333	924,7087	0,5250486	0,6862352	392,591	2,607471	3	0	1609	952						Untertest2.avi	0	880	547	72	111	1344	813	133	0	Content		1537	841	11619815	1504741903
11636	08:52:32.163	00:00:11.636	698	1587,187	950,4717	0,4729925	0,6859546	404,0835	2,742032	3	1428,257	925,1921	0,4696288	0,6860036	393,8276	2,657069	1	0	1428	925						Untertest2.avi	0	880	547	72	111	1344	813	133	0	Content		1356	814	11636438	1504758526
11653	08:52:32.180	00:00:11.653	699	-1024	-768	-1	-1	-1	-1	4	-1024	-768	-1	-1	-1	-1	4		0	0						Untertest2.avi	0	880	547	72	111				0	Content		-72	-111	11653059	1504775147
11670	08:52:32.197	00:00:11.670	700	-1024	-768	-1	-1	-1	-1	4	-1024	-768	-1	-1	-1	-1	4		0	0						Untertest2.avi	0	880	547	72	111				0	Content		-72	-111	11670057	1504792145
11687	08:52:32.214	00:00:11.686	701	-1024	-768	-1	-1	-1	-1	4	-1024	-768	-1	-1	-1	-1	4		0	0						Untertest2.avi	0	880	547	72	111				0	Content		-72	-111	11686802	1504808890
11703	08:52:32.230	00:00:11.703	702	-1024	-768	-1	-1	-1	-1	4	-1024	-768	-1	-1	-1	-1	4		0	0						Untertest2.avi	0	880	547	72	111				0	Content		-72	-111	11703302	1504825390
11720	08:52:32.247	00:00:11.719	703	-1024	-768	-1	-1	-1	-1	4	-1024	-768	-1	-1	-1	-1	4		0	0						Untertest2.avi	0	880	547	72	111				0	Content		-72	-111	11719803	1504841891
11737	08:52:32.264	00:00:11.736	704	-1024	-768	-1	-1	-1	-1	4	-1024	-768	-1	-1	-1	-1	4		0	0						Untertest2.avi	0	880	547	72	111				0	Content		-72	-111	11736549	1504858637
11753	08:52:32.280	00:00:11.753	705	-1024	-768	-1	-1	-1	-1	4	-1024	-768	-1	-1	-1	-1	4		0	0						Untertest2.avi	0	880	547	72	111				0	Content		-72	-111	11753173	1504875261
11770	08:52:32.297	00:00:11.769	706	-1024	-768	-1	-1	-1	-1	4	-1024	-768	-1	-1	-1	-1	4		0	0						Untertest2.avi	0	880	547	72	111				0	Content		-72	-111	11769798	1504891886
11787	08:52:32.314	00:00:11.786	707	-1024	-768	-1	-1	-1	-1	4	-1024	-768	-1	-1	-1	-1	4		0	0						Untertest2.avi	0	880	547	72	111				0	Content		-72	-111	11786545	1504908633
11803	08:52:32.330	00:00:11.803	708	-1024	-768	-1	-1	-1	-1	4	-1024	-768	-1	-1	-1	-1	4		0	0						Untertest2.avi	0	880	547	72	111				0	Content		-72	-111	11803041	1504925129
11820	08:52:32.347	00:00:11.819	709	-1024	-768	-1	-1	-1	-1	4	-1024	-768	-1	-1	-1	-1	4		0	0						Untertest2.avi	0	880	547	72	111				0	Content		-72	-111	11819790	1504941878
11836	08:52:32.363	00:00:11.836	710	-1024	-768	-1	-1	-1	-1	4	-1024	-768	-1	-1	-1	-1	4		0	0						Untertest2.avi	0	880	547	72	111				0	Content		-72	-111	11836414	1504958502
11853	08:52:32.380	00:00:11.853	711	-1024	-768	-1	-1	-1	-1	4	-1024	-768	-1	-1	-1	-1	4		0	0						Untertest2.avi	0	880	547	72	111				0	Content		-72	-111	11853286	1504975374
11869	08:52:32.396	00:00:11.869	712	-1024	-768	-1	-1	-1	-1	4	-1024	-768	-1	-1	-1	-1	4		0	0						Untertest2.avi	0	880	547	72	111				0	Content		-72	-111	11869282	1504991370
11886	08:52:32.413	00:00:11.886	713	-1024	-768	-1	-1	-1	-1	4	-1024	-768	-1	-1	-1	-1	4		0	0						Untertest2.avi	0	880	547	72	111				0	Content		-72	-111	11886032	1505008120
11903	08:52:32.430	00:00:11.902	714	-1024	-768	-1	-1	-1	-1	4	-1024	-768	-1	-1	-1	-1	4		0	0						Untertest2.avi	0	880	547	72	111				0	Content		-72	-111	11902655	1505024743
11920	08:52:32.447	00:00:11.919	715	-1024	-768	-1	-1	-1	-1	4	-1024	-768	-1	-1	-1	-1	4		0	0						Untertest2.avi	0	880	547	72	111				0	Content		-72	-111	11919778	1505041866
11936	08:52:32.463	00:00:11.936	716	-1024	-768	-1	-1	-1	-1	4	-1024	-768	-1	-1	-1	-1	4		0	0						Untertest2.avi	0	880	547	72	111				0	Content		-72	-111	11936277	1505058365
11953	08:52:32.480	00:00:11.952	717	-1024	-768	-1	-1	-1	-1	4	-1024	-768	-1	-1	-1	-1	4		0	0						Untertest2.avi	0	880	547	72	111				0	Content		-72	-111	11952944	1505075032
11970	08:52:32.497	00:00:11.969	718	-1024	-768	-1	-1	-1	-1	4	-1024	-768	-1	-1	-1	-1	4		0	0						Untertest2.avi	0	880	547	72	111				0	Content		-72	-111	11969611	1505091699
11986	08:52:32.513	00:00:11.986	719	-1024	-768	-1	-1	-1	-1	4	-1024	-768	-1	-1	-1	-1	4		0	0						Untertest2.avi	0	880	547	72	111				0	Content		-72	-111	11986184	1505108272
12003	08:52:32.530	00:00:12.002	720	-1024	-768	-1	-1	-1	-1	4	-1024	-768	-1	-1	-1	-1	4		0	0						Untertest2.avi	0	880	547	72	111				0	Content		-72	-111	12002851	1505124939
12020	08:52:32.547	00:00:12.019	721	-1024	-768	-1	-1	-1	-1	4	-1024	-768	-1	-1	-1	-1	4		0	0						Untertest2.avi	0	880	547	72	111				0	Content		-72	-111	12019518	1505141606
12036	08:52:32.563	00:00:12.036	722	-1024	-768	-1	-1	-1	-1	4	-1024	-768	-1	-1	-1	-1	4		0	0						Untertest2.avi	0	880	547	72	111				0	Content		-72	-111	12036018	1505158106
12053	08:52:32.580	00:00:12.052	723	-1024	-768	-1	-1	-1	-1	4	-1024	-768	-1	-1	-1	-1	4		0	0						Untertest2.avi	0	880	547	72	111				0	Content		-72	-111	12052685	1505174773
12069	08:52:32.596	00:00:12.069	724	-1024	-768	-1	-1	-1	-1	4	-1024	-768	-1	-1	-1	-1	4		0	0						Untertest2.avi	0	880	547	72	111				0	Content		-72	-111	12069296	1505191384
12086	08:52:32.613	00:00:12.085	725	-1024	-768	-1	-1	-1	-1	4	-1024	-768	-1	-1	-1	-1	4		0	0						Untertest2.avi	0	880	547	72	111				0	Content		-72	-111	12085963	1505208051
12103	08:52:32.630	00:00:12.102	726	-1024	-768	-1	-1	-1	-1	4	-1024	-768	-1	-1	-1	-1	4		0	0						Untertest2.avi	0	880	547	72	111				0	Content		-72	-111	12102630	1505224718
12120	08:52:32.647	00:00:12.119	727	-1024	-768	-1	-1	-1	-1	4	-1024	-768	-1	-1	-1	-1	4		0	0						Untertest2.avi	0	880	547	72	111				0	Content		-72	-111	12119515	1505241603
12136	08:52:32.663	00:00:12.136	728	-1024	-768	-1	-1	-1	-1	4	-1024	-768	-1	-1	-1	-1	4		0	0						Untertest2.avi	0	880	547	72	111				0	Content		-72	-111	12136182	1505258270
12153	08:52:32.680	00:00:12.153	729	-1024	-768	-1	-1	-1	-1	4	-1024	-768	-1	-1	-1	-1	4		0	0						Untertest2.avi	0	880	547	72	111				0	Content		-72	-111	12153125	1505275213
12170	08:52:32.697	00:00:12.169	730	-1024	-768	-1	-1	-1	-1	4	-1024	-768	-1	-1	-1	-1	4		0	0						Untertest2.avi	0	880	547	72	111				0	Content		-72	-111	12169792	1505291880
12186	08:52:32.713	00:00:12.186	731	-1024	-768	-1	-1	-1	-1	4	-1024	-768	-1	-1	-1	-1	4		0	0						Untertest2.avi	0	880	547	72	111				0	Content		-72	-111	12186459	1505308547
12204	08:52:32.731	00:00:12.203	732	-1024	-768	-1	-1	-1	-1	4	-1024	-768	-1	-1	-1	-1	4		0	0						Untertest2.avi	0	880	547	72	111				0	Content		-72	-111	12203631	1505325719
12221	08:52:32.748	00:00:12.221	733	-1024	-768	-1	-1	-1	-1	4	-1024	-768	-1	-1	-1	-1	4		0	0						Untertest2.avi	0	880	547	72	111				0	Content		-72	-111	12221004	1505343092
12237	08:52:32.764	00:00:12.237	734	-1024	-768	-1	-1	-1	-1	4	-1024	-768	-1	-1	-1	-1	4		0	0						Untertest2.avi	0	880	547	72	111				0	Content		-72	-111	12237045	1505359133
12254	08:52:32.781	00:00:12.253	735	-1024	-768	-1	-1	-1	-1	4	-1024	-768	-1	-1	-1	-1	4		0	0						Untertest2.avi	0	880	547	72	111				0	Content		-72	-111	12253712	1505375800
12270	08:52:32.797	00:00:12.270	736	-1024	-768	-1	-1	-1	-1	4	-1024	-768	-1	-1	-1	-1	4		0	0						Untertest2.avi	0	880	547	72	111				0	Content		-72	-111	12270379	1505392467
12287	08:52:32.814	00:00:12.286	737	-1024	-768	-1	-1	-1	-1	4	-1024	-768	-1	-1	-1	-1	4		0	0						Untertest2.avi	0	880	547	72	111				0	Content		-72	-111	12286586	1505408674
12303	08:52:32.830	00:00:12.303	738	-1024	-768	-1	-1	-1	-1	4	-1024	-768	-1	-1	-1	-1	4		0	0						Untertest2.avi	0	880	547	72	111				0	Content		-72	-111	12303253	1505425341
12320	08:52:32.847	00:00:12.319	739	-1024	-768	-1	-1	-1	-1	4	-1024	-768	-1	-1	-1	-1	4		0	0						Untertest2.avi	0	880	547	72	111				0	Content		-72	-111	12319920	1505442008
12336	08:52:32.863	00:00:12.336	740	-1024	-768	-1	-1	-1	-1	4	-1024	-768	-1	-1	-1	-1	4		0	0						Untertest2.avi	0	880	547	72	111				0	Content		-72	-111	12336293	1505458381
12353	08:52:32.880	00:00:12.352	741	-1024	-768	-1	-1	-1	-1	4	-1024	-768	-1	-1	-1	-1	4		0	0						Untertest2.avi	0	880	547	72	111				0	Content		-72	-111	12352960	1505475048
12370	08:52:32.897	00:00:12.369	742	-1024	-768	-1	-1	-1	-1	4	-1024	-768	-1	-1	-1	-1	4		0	0						Untertest2.avi	0	880	547	72	111				0	Content		-72	-111	12369627	1505491715
12386	08:52:32.913	00:00:12.385	743	-1024	-768	-1	-1	-1	-1	4	-1024	-768	-1	-1	-1	-1	4		0	0						Untertest2.avi	0	880	547	72	111				0	Content		-72	-111	12385792	1505507880
12402	08:52:32.929	00:00:12.402	744	-1024	-768	-1	-1	-1	-1	4	-1024	-768	-1	-1	-1	-1	4		0	0						Untertest2.avi	0	880	547	72	111				0	Content		-72	-111	12402236	1505524324
12419	08:52:32.946	00:00:12.419	745	-1024	-768	-1	-1	-1	-1	4	-1024	-768	-1	-1	-1	-1	4		0	0						Untertest2.avi	0	880	547	72	111				0	Content		-72	-111	12419172	1505541260
12436	08:52:32.963	00:00:12.435	746	-1024	-768	-1	-1	-1	-1	4	-1024	-768	-1	-1	-1	-1	4		0	0						Untertest2.avi	0	880	547	72	111				0	Content		-72	-111	12435839	1505557927
12453	08:52:32.980	00:00:12.452	747	-1024	-768	-1	-1	-1	-1	4	-1024	-768	-1	-1	-1	-1	4		0	0						Untertest2.avi	0	880	547	72	111				0	Content		-72	-111	12452971	1505575059
12470	08:52:32.997	00:00:12.469	748	-1024	-768	-1	-1	-1	-1	4	-1024	-768	-1	-1	-1	-1	4		0	0						Untertest2.avi	0	880	547	72	111				0	Content		-72	-111	12469638	1505591726
12487	08:52:33.014	00:00:12.486	749	-1024	-768	-1	-1	-1	-1	4	-1024	-768	-1	-1	-1	-1	4		0	0						Untertest2.avi	0	880	547	72	111				0	Content		-72	-111	12486667	1505608755
12503	08:52:33.030	00:00:12.503	750	-1024	-768	-1	-1	-1	-1	4	-1024	-768	-1	-1	-1	-1	4		0	0						Untertest2.avi	0	880	547	72	111				0	Content		-72	-111	12503335	1505625423
12520	08:52:33.047	00:00:12.520	751	-1024	-768	-1	-1	-1	-1	4	-1024	-768	-1	-1	-1	-1	4		0	0						Untertest2.avi	0	880	547	72	111				0	Content		-72	-111	12520002	1505642090
12536	08:52:33.063	00:00:12.536	752	-1024	-768	-1	-1	-1	-1	4	-1024	-768	-1	-1	-1	-1	4		0	0						Untertest2.avi	0	880	547	72	111				0	Content		-72	-111	12536112	1505658200
12553	08:52:33.080	00:00:12.552	753	-1024	-768	-1	-1	-1	-1	4	-1024	-768	-1	-1	-1	-1	4		0	0						Untertest2.avi	0	880	547	72	111				0	Content		-72	-111	12552779	1505674867
12569	08:52:33.096	00:00:12.569	754	-1024	-768	-1	-1	-1	-1	4	-1024	-768	-1	-1	-1	-1	4		0	0						Untertest2.avi	0	880	547	72	111				0	Content		-72	-111	12569259	1505691347
12586	08:52:33.113	00:00:12.585	755	-1024	-768	-1	-1	-1	-1	4	-1024	-768	-1	-1	-1	-1	4		0	0						Untertest2.avi	0	880	547	72	111				0	Content		-72	-111	12585926	1505708014
12603	08:52:33.130	00:00:12.602	756	-1024	-768	-1	-1	-1	-1	4	-1024	-768	-1	-1	-1	-1	4		0	0						Untertest2.avi	0	880	547	72	111				0	Content		-72	-111	12602593	1505724681
12619	08:52:33.146	00:00:12.619	757	-1024	-768	-1	-1	-1	-1	4	-1024	-768	-1	-1	-1	-1	4		0	0						Untertest2.avi	0	880	547	72	111				0	Content		-72	-111	12619032	1505741120
12636	08:52:33.163	00:00:12.635	758	-1024	-768	-1	-1	-1	-1	4	-1024	-768	-1	-1	-1	-1	4		0	0						Untertest2.avi	0	880	547	72	111				0	Content		-72	-111	12635699	1505757787
12652	08:52:33.179	00:00:12.652	759	-1024	-768	-1	-1	-1	-1	4	-1024	-768	-1	-1	-1	-1	4		0	0						Untertest2.avi	0	880	547	72	111				0	Content		-72	-111	12652309	1505774397
12669	08:52:33.196	00:00:12.668	760	-1024	-768	-1	-1	-1	-1	4	-1024	-768	-1	-1	-1	-1	4		0	0						Untertest2.avi	0	880	547	72	111				0	Content		-72	-111	12668976	1505791064
12686	08:52:33.213	00:00:12.685	761	-1024	-768	-1	-1	-1	-1	4	-1024	-768	-1	-1	-1	-1	4		0	0						Untertest2.avi	0	880	547	72	111				0	Content		-72	-111	12685643	1505807731
12702	08:52:33.229	00:00:12.702	762	-1024	-768	-1	-1	-1	-1	4	-1024	-768	-1	-1	-1	-1	4		0	0						Untertest2.avi	0	880	547	72	111				0	Content		-72	-111	12702241	1505824329
12719	08:52:33.246	00:00:12.718	763	-1024	-768	-1	-1	-1	-1	4	-1024	-768	-1	-1	-1	-1	4		0	0						Untertest2.avi	0	880	547	72	111				0	Content		-72	-111	12718908	1505840996
12736	08:52:33.263	00:00:12.735	764	-1024	-768	-1	-1	-1	-1	4	-1024	-768	-1	-1	-1	-1	4		0	0						Untertest2.avi	0	880	547	72	111				0	Content		-72	-111	12735510	1505857598
12752	08:52:33.279	00:00:12.752	765	-1024	-768	-1	-1	-1	-1	4	-1024	-768	-1	-1	-1	-1	4		0	0						Untertest2.avi	0	880	547	72	111				0	Content		-72	-111	12752177	1505874265
12769	08:52:33.296	00:00:12.768	766	-1024	-768	-1	-1	-1	-1	4	-1024	-768	-1	-1	-1	-1	4		0	0						Untertest2.avi	0	880	547	72	111				0	Content		-72	-111	12768844	1505890932
12786	08:52:33.313	00:00:12.785	767	-1024	-768	-1	-1	-1	-1	4	-1024	-768	-1	-1	-1	-1	4		0	0						Untertest2.avi	0	880	547	72	111				0	Content		-72	-111	12785715	1505907803
12802	08:52:33.329	00:00:12.802	768	-1024	-768	-1	-1	-1	-1	4	-1024	-768	-1	-1	-1	-1	4		0	0						Untertest2.avi	0	880	547	72	111				0	Content		-72	-111	12802382	1505924470
12819	08:52:33.346	00:00:12.819	769	-1024	-768	-1	-1	-1	-1	4	-1024	-768	-1	-1	-1	-1	4		0	0						Untertest2.avi	0	880	547	72	111				0	Content		-72	-111	12819324	1505941412
12836	08:52:33.363	00:00:12.835	770	-1024	-768	-1	-1	-1	-1	4	-1024	-768	-1	-1	-1	-1	4		0	0						Untertest2.avi	0	880	547	72	111				0	Content		-72	-111	12835991	1505958079
12853	08:52:33.380	00:00:12.852	771	-1024	-768	-1	-1	-1	-1	4	-1024	-768	-1	-1	-1	-1	4		0	0						Untertest2.avi	0	880	547	72	111				0	Content		-72	-111	12852658	1505974746
12870	08:52:33.397	00:00:12.869	772	-1024	-768	-1	-1	-1	-1	4	-1024	-768	-1	-1	-1	-1	4		0	0						Untertest2.avi	0	880	547	72	111				0	Content		-72	-111	12869929	1505992017
12887	08:52:33.414	00:00:12.886	773	-1024	-768	-1	-1	-1	-1	4	-1024	-768	-1	-1	-1	-1	4		0	0						Untertest2.avi	0	880	547	72	111				0	Content		-72	-111	12886596	1506008684
12903	08:52:33.430	00:00:12.902	774	-1024	-768	-1	-1	-1	-1	4	-1024	-768	-1	-1	-1	-1	4		0	0						Untertest2.avi	0	880	547	72	111				0	Content		-72	-111	12902837	1506024925
12920	08:52:33.447	00:00:12.919	775	-1024	-768	-1	-1	-1	-1	4	-1024	-768	-1	-1	-1	-1	4		0	0						Untertest2.avi	0	880	547	72	111				0	Content		-72	-111	12919504	1506041592
12936	08:52:33.463	00:00:12.936	776	-1024	-768	-1	-1	-1	-1	4	-1024	-768	-1	-1	-1	-1	4		0	0						Untertest2.avi	0	880	547	72	111				0	Content		-72	-111	12936171	1506058259
12952	08:52:33.479	00:00:12.952	777	-1024	-768	-1	-1	-1	-1	4	-1024	-768	-1	-1	-1	-1	4		0	0						Untertest2.avi	0	880	547	72	111				0	Content		-72	-111	12952368	1506074456
12969	08:52:33.496	00:00:12.969	778	-1024	-768	-1	-1	-1	-1	4	-1024	-768	-1	-1	-1	-1	4		0	0						Untertest2.avi	0	880	547	72	111				0	Content		-72	-111	12969035	1506091123
12986	08:52:33.513	00:00:12.985	779	-1024	-768	-1	-1	-1	-1	4	-1024	-768	-1	-1	-1	-1	4		0	0						Untertest2.avi	0	880	547	72	111				0	Content		-72	-111	12985544	1506107632
13002	08:52:33.529	00:00:13.002	780	-1024	-768	-1	-1	-1	-1	4	-1024	-768	-1	-1	-1	-1	4		0	0						Untertest2.avi	0	880	547	72	111				0	Content		-72	-111	13002211	1506124299
13019	08:52:33.546	00:00:13.018	781	-1024	-768	-1	-1	-1	-1	4	-1024	-768	-1	-1	-1	-1	4		0	0						Untertest2.avi	0	880	547	72	111				0	Content		-72	-111	13018878	1506140966
13035	08:52:33.562	00:00:13.035	782	-1024	-768	-1	-1	-1	-1	4	-1024	-768	-1	-1	-1	-1	4		0	0						Untertest2.avi	0	880	547	72	111				0	Content		-72	-111	13035456	1506157544
13052	08:52:33.579	00:00:13.052	783	-1024	-768	-1	-1	-1	-1	4	-1024	-768	-1	-1	-1	-1	4		0	0						Untertest2.avi	0	880	547	72	111				0	Content		-72	-111	13052123	1506174211
13069	08:52:33.596	00:00:13.068	784	-1024	-768	-1	-1	-1	-1	4	-1024	-768	-1	-1	-1	-1	4		0	0						Untertest2.avi	0	880	547	72	111				0	Content		-72	-111	13068790	1506190878
13085	08:52:33.612	00:00:13.085	785	-1024	-768	-1	-1	-1	-1	4	-1024	-768	-1	-1	-1	-1	4		0	0						Untertest2.avi	0	880	547	72	111				0	Content		-72	-111	13085238	1506207326
13102	08:52:33.629	00:00:13.101	786	-1024	-768	-1	-1	-1	-1	4	-1024	-768	-1	-1	-1	-1	4		0	0						Untertest2.avi	0	880	547	72	111				0	Content		-72	-111	13101804	1506223892
13119	08:52:33.646	00:00:13.118	787	-1024	-768	-1	-1	-1	-1	4	-1024	-768	-1	-1	-1	-1	4		0	0						Untertest2.avi	0	880	547	72	111				0	Content		-72	-111	13118739	1506240827
13135	08:52:33.662	00:00:13.135	788	-1024	-768	-1	-1	-1	-1	4	-1024	-768	-1	-1	-1	-1	4		0	0						Untertest2.avi	0	880	547	72	111				0	Content		-72	-111	13135406	1506257494
13153	08:52:33.680	00:00:13.152	789	-1024	-768	-1	-1	-1	-1	4	-1024	-768	-1	-1	-1	-1	4		0	0						Untertest2.avi	0	880	547	72	111				0	Content		-72	-111	13152545	1506274633
13169	08:52:33.696	00:00:13.169	790	-1024	-768	-1	-1	-1	-1	4	-1024	-768	-1	-1	-1	-1	4		0	0						Untertest2.avi	0	880	547	72	111				0	Content		-72	-111	13169212	1506291300
13186	08:52:33.713	00:00:13.186	791	-1024	-768	-1	-1	-1	-1	4	-1024	-768	-1	-1	-1	-1	4		0	0						Untertest2.avi	0	880	547	72	111				0	Content		-72	-111	13186240	1506308328
13203	08:52:33.730	00:00:13.202	792	-1024	-768	-1	-1	-1	-1	4	-1024	-768	-1	-1	-1	-1	4		0	0						Untertest2.avi	0	880	547	72	111				0	Content		-72	-111	13202907	1506324995
13220	08:52:33.747	00:00:13.219	793	-1024	-768	-1	-1	-1	-1	4	-1024	-768	-1	-1	-1	-1	4		0	0						Untertest2.avi	0	880	547	72	111				0	Content		-72	-111	13219574	1506341662
13236	08:52:33.763	00:00:13.235	794	-1024	-768	-1	-1	-1	-1	4	-1024	-768	-1	-1	-1	-1	4		0	0						Untertest2.avi	0	880	547	72	111				0	Content		-72	-111	13235682	1506357770
13252	08:52:33.779	00:00:13.252	795	-1024	-768	-1	-1	-1	-1	4	-1024	-768	-1	-1	-1	-1	4		0	0						Untertest2.avi	0	880	547	72	111				0	Content		-72	-111	13252349	1506374437
13269	08:52:33.796	00:00:13.268	796	-1024	-768	-1	-1	-1	-1	4	-1024	-768	-1	-1	-1	-1	4		0	0						Untertest2.avi	0	880	547	72	111				0	Content		-72	-111	13268828	1506390916
13285	08:52:33.812	00:00:13.285	797	-1024	-768	-1	-1	-1	-1	4	-1024	-768	-1	-1	-1	-1	4		0	0						Untertest2.avi	0	880	547	72	111				0	Content		-72	-111	13285495	1506407583
13302	08:52:33.829	00:00:13.302	798	-1024	-768	-1	-1	-1	-1	4	-1024	-768	-1	-1	-1	-1	4		0	0						Untertest2.avi	0	880	547	72	111				0	Content		-72	-111	13302163	1506424251
13319	08:52:33.846	00:00:13.318	799	-1024	-768	-1	-1	-1	-1	4	-1024	-768	-1	-1	-1	-1	4		0	0						Untertest2.avi	0	880	547	72	111				0	Content		-72	-111	13318597	1506440685
13335	08:52:33.862	00:00:13.335	800	-1024	-768	-1	-1	-1	-1	4	-1024	-768	-1	-1	-1	-1	4		0	0						Untertest2.avi	0	880	547	72	111				0	Content		-72	-111	13335264	1506457352
13352	08:52:33.879	00:00:13.351	801	-1024	-768	-1	-1	-1	-1	4	-1024	-768	-1	-1	-1	-1	4		0	0						Untertest2.avi	0	880	547	72	111				0	Content		-72	-111	13351871	1506473959
13369	08:52:33.896	00:00:13.368	802	-1024	-768	-1	-1	-1	-1	4	-1024	-768	-1	-1	-1	-1	4		0	0						Untertest2.avi	0	880	547	72	111				0	Content		-72	-111	13368538	1506490626
13385	08:52:33.912	00:00:13.385	803	-1024	-768	-1	-1	-1	-1	4	-1024	-768	-1	-1	-1	-1	4		0	0						Untertest2.avi	0	880	547	72	111				0	Content		-72	-111	13385205	1506507293
13402	08:52:33.929	00:00:13.401	804	-1024	-768	-1	-1	-1	-1	4	-1024	-768	-1	-1	-1	-1	4		0	0						Untertest2.avi	0	880	547	72	111				0	Content		-72	-111	13401739	1506523827
13418	08:52:33.945	00:00:13.418	805	-1024	-768	-1	-1	-1	-1	4	-1024	-768	-1	-1	-1	-1	4		0	0						Untertest2.avi	0	880	547	72	111				0	Content		-72	-111	13418406	1506540494
13435	08:52:33.962	00:00:13.435	806	-1024	-768	-1	-1	-1	-1	4	-1024	-768	-1	-1	-1	-1	4		0	0						Untertest2.avi	0	880	547	72	111				0	Content		-72	-111	13435028	1506557116
13452	08:52:33.979	00:00:13.451	807	-1024	-768	-1	-1	-1	-1	4	-1024	-768	-1	-1	-1	-1	4		0	0						Untertest2.avi	0	880	547	72	111				0	Content		-72	-111	13451695	1506573783
13468	08:52:33.995	00:00:13.468	808	-1024	-768	-1	-1	-1	-1	4	-1024	-768	-1	-1	-1	-1	4		0	0						Untertest2.avi	0	880	547	72	111				0	Content		-72	-111	13468362	1506590450
13485	08:52:34.012	00:00:13.485	809	-1024	-768	-1	-1	-1	-1	4	-1024	-768	-1	-1	-1	-1	4		0	0						Untertest2.avi	0	880	547	72	111				0	Content		-72	-111	13485259	1506607347
13502	08:52:34.029	00:00:13.501	810	-1024	-768	-1	-1	-1	-1	4	-1024	-768	-1	-1	-1	-1	4		0	0						Untertest2.avi	0	880	547	72	111				0	Content		-72	-111	13501926	1506624014
13519	08:52:34.046	00:00:13.518	811	-1024	-768	-1	-1	-1	-1	4	-1024	-768	-1	-1	-1	-1	4		0	0						Untertest2.avi	0	880	547	72	111				0	Content		-72	-111	13518873	1506640961
13536	08:52:34.063	00:00:13.535	812	-1024	-768	-1	-1	-1	-1	4	-1024	-768	-1	-1	-1	-1	4		0	0						Untertest2.avi	0	880	547	72	111				0	Content		-72	-111	13535540	1506657628
13552	08:52:34.079	00:00:13.552	813	-1024	-768	-1	-1	-1	-1	4	-1024	-768	-1	-1	-1	-1	4		0	0						Untertest2.avi	0	880	547	72	111				0	Content		-72	-111	13552208	1506674296
13569	08:52:34.096	00:00:13.569	814	-1024	-768	-1	-1	-1	-1	4	-1024	-768	-1	-1	-1	-1	4		0	0						Untertest2.avi	0	880	547	72	111				0	Content		-72	-111	13569486	1506691574
13586	08:52:34.113	00:00:13.586	815	-1024	-768	-1	-1	-1	-1	4	-1024	-768	-1	-1	-1	-1	4		0	0						Untertest2.avi	0	880	547	72	111				0	Content		-72	-111	13586153	1506708241
13602	08:52:34.129	00:00:13.602	816	-1024	-768	-1	-1	-1	-1	4	-1024	-768	-1	-1	-1	-1	4		0	0						Untertest2.avi	0	880	547	72	111				0	Content		-72	-111	13602361	1506724449
13619	08:52:34.146	00:00:13.619	817	-1024	-768	-1	-1	-1	-1	4	-1024	-768	-1	-1	-1	-1	4		0	0						Untertest2.avi	0	880	547	72	111				0	Content		-72	-111	13619028	1506741116
13636	08:52:34.163	00:00:13.635	818	-1024	-768	-1	-1	-1	-1	4	-1024	-768	-1	-1	-1	-1	4		0	0						Untertest2.avi	0	880	547	72	111				0	Content		-72	-111	13635695	1506757783
13652	08:52:34.179	00:00:13.651	819	-1024	-768	-1	-1	-1	-1	4	-1024	-768	-1	-1	-1	-1	4		0	0						Untertest2.avi	0	880	547	72	111				0	Content		-72	-111	13651920	1506774008
13669	08:52:34.196	00:00:13.668	820	-1024	-768	-1	-1	-1	-1	4	-1024	-768	-1	-1	-1	-1	4		0	0						Untertest2.avi	0	880	547	72	111				0	Content		-72	-111	13668587	1506790675
13685	08:52:34.212	00:00:13.685	821	-1024	-768	-1	-1	-1	-1	4	-1024	-768	-1	-1	-1	-1	4		0	0						Untertest2.avi	0	880	547	72	111				0	Content		-72	-111	13685106	1506807194
13702	08:52:34.229	00:00:13.701	822	-1024	-768	-1	-1	-1	-1	4	-1024	-768	-1	-1	-1	-1	4		0	0						Untertest2.avi	0	880	547	72	111				0	Content		-72	-111	13701773	1506823861
13718	08:52:34.245	00:00:13.718	823	-1024	-768	-1	-1	-1	-1	4	-1024	-768	-1	-1	-1	-1	4		0	0						Untertest2.avi	0	880	547	72	111				0	Content		-72	-111	13718440	1506840528
13735	08:52:34.262	00:00:13.735	824	-1024	-768	-1	-1	-1	-1	4	-1024	-768	-1	-1	-1	-1	4		0	0						Untertest2.avi	0	880	547	72	111				0	Content		-72	-111	13735020	1506857108
13752	08:52:34.279	00:00:13.751	825	-1024	-768	-1	-1	-1	-1	4	-1024	-768	-1	-1	-1	-1	4		0	0						Untertest2.avi	0	880	547	72	111				0	Content		-72	-111	13751687	1506873775
13768	08:52:34.295	00:00:13.768	826	-1024	-768	-1	-1	-1	-1	4	-1024	-768	-1	-1	-1	-1	4		0	0						Untertest2.avi	0	880	547	72	111				0	Content		-72	-111	13768354	1506890442
13785	08:52:34.312	00:00:13.784	827	-1024	-768	-1	-1	-1	-1	4	-1024	-768	-1	-1	-1	-1	4		0	0						Untertest2.avi	0	880	547	72	111				0	Content		-72	-111	13784804	1506906892
13801	08:52:34.328	00:00:13.801	828	-1024	-768	-1	-1	-1	-1	4	-1024	-768	-1	-1	-1	-1	4		0	0						Untertest2.avi	0	880	547	72	111				0	Content		-72	-111	13801370	1506923458
13818	08:52:34.345	00:00:13.818	829	-1024	-768	-1	-1	-1	-1	4	-1024	-768	-1	-1	-1	-1	4		0	0						Untertest2.avi	0	880	547	72	111				0	Content		-72	-111	13818306	1506940394
13835	08:52:34.362	00:00:13.834	830	-1024	-768	-1	-1	-1	-1	4	-1024	-768	-1	-1	-1	-1	4		0	0						Untertest2.avi	0	880	547	72	111				0	Content		-72	-111	13834974	1506957062
13852	08:52:34.379	00:00:13.852	831	-1024	-768	-1	-1	-1	-1	4	-1024	-768	-1	-1	-1	-1	4		0	0						Untertest2.avi	0	880	547	72	111				0	Content		-72	-111	13852108	1506974196
13869	08:52:34.396	00:00:13.868	832	-1024	-768	-1	-1	-1	-1	4	-1024	-768	-1	-1	-1	-1	4		0	0						Untertest2.avi	0	880	547	72	111				0	Content		-72	-111	13868775	1506990863
13886	08:52:34.413	00:00:13.885	833	-1024	-768	-1	-1	-1	-1	4	-1024	-768	-1	-1	-1	-1	4		0	0						Untertest2.avi	0	880	547	72	111				0	Content		-72	-111	13885806	1507007894
13902	08:52:34.429	00:00:13.902	834	-1024	-768	-1	-1	-1	-1	4	-1024	-768	-1	-1	-1	-1	4		0	0						Untertest2.avi	0	880	547	72	111				0	Content		-72	-111	13902473	1507024561
13919	08:52:34.446	00:00:13.919	835	-1024	-768	-1	-1	-1	-1	4	-1024	-768	-1	-1	-1	-1	4		0	0						Untertest2.avi	0	880	547	72	111				0	Content		-72	-111	13919140	1507041228
13935	08:52:34.462	00:00:13.935	836	-1024	-768	-1	-1	-1	-1	4	-1024	-768	-1	-1	-1	-1	4		0	0						Untertest2.avi	0	880	547	72	111				0	Content		-72	-111	13935188	1507057276
13952	08:52:34.479	00:00:13.951	837	-1024	-768	-1	-1	-1	-1	4	-1024	-768	-1	-1	-1	-1	4		0	0						Untertest2.avi	0	880	547	72	111				0	Content		-72	-111	13951855	1507073943
13968	08:52:34.495	00:00:13.968	838	-1024	-768	-1	-1	-1	-1	4	-1024	-768	-1	-1	-1	-1	4		0	0						Untertest2.avi	0	880	547	72	111				0	Content		-72	-111	13968313	1507090401
13985	08:52:34.512	00:00:13.984	839	-1024	-768	-1	-1	-1	-1	4	-1024	-768	-1	-1	-1	-1	4		0	0						Untertest2.avi	0	880	547	72	111				0	Content		-72	-111	13984980	1507107068
14002	08:52:34.529	00:00:14.001	840	-1024	-768	-1	-1	-1	-1	4	-1024	-768	-1	-1	-1	-1	4		0	0						Untertest2.avi	0	880	547	72	111				0	Content		-72	-111	14001647	1507123735
14018	08:52:34.545	00:00:14.018	841	-1024	-768	-1	-1	-1	-1	4	-1024	-768	-1	-1	-1	-1	4		0	0						Untertest2.avi	0	880	547	72	111				0	Content		-72	-111	14018126	1507140214
14035	08:52:34.562	00:00:14.034	842	-1024	-768	-1	-1	-1	-1	4	-1024	-768	-1	-1	-1	-1	4		0	0						Untertest2.avi	0	880	547	72	111				0	Content		-72	-111	14034793	1507156881
14051	08:52:34.578	00:00:14.051	843	-1024	-768	-1	-1	-1	-1	4	-1024	-768	-1	-1	-1	-1	4		0	0						Untertest2.avi	0	880	547	72	111				0	Content		-72	-111	14051373	1507173461
14068	08:52:34.595	00:00:14.068	844	-1024	-768	-1	-1	-1	-1	4	-1024	-768	-1	-1	-1	-1	4		0	0						Untertest2.avi	0	880	547	72	111				0	Content		-72	-111	14068040	1507190128
14085	08:52:34.612	00:00:14.084	845	-1024	-768	-1	-1	-1	-1	4	-1024	-768	-1	-1	-1	-1	4		0	0						Untertest2.avi	0	880	547	72	111				0	Content		-72	-111	14084708	1507206796
14101	08:52:34.628	00:00:14.101	846	-1024	-768	-1	-1	-1	-1	4	-1024	-768	-1	-1	-1	-1	4		0	0						Untertest2.avi	0	880	547	72	111				0	Content		-72	-111	14101279	1507223367
14118	08:52:34.645	00:00:14.117	847	-1024	-768	-1	-1	-1	-1	4	-1024	-768	-1	-1	-1	-1	4		0	0						Untertest2.avi	0	880	547	72	111				0	Content		-72	-111	14117946	1507240034
14135	08:52:34.662	00:00:14.134	848	-1024	-768	-1	-1	-1	-1	4	-1024	-768	-1	-1	-1	-1	4		0	0						Untertest2.avi	0	880	547	72	111				0	Content		-72	-111	14134580	1507256668
14151	08:52:34.678	00:00:14.151	849	-1024	-768	-1	-1	-1	-1	4	-1024	-768	-1	-1	-1	-1	4		0	0						Untertest2.avi	0	880	547	72	111				0	Content		-72	-111	14151247	1507273335
14168	08:52:34.695	00:00:14.167	850	-1024	-768	-1	-1	-1	-1	4	-1024	-768	-1	-1	-1	-1	4		0	0						Untertest2.avi	0	880	547	72	111				0	Content		-72	-111	14167914	1507290002
14185	08:52:34.712	00:00:14.184	851	-1024	-768	-1	-1	-1	-1	4	-1024	-768	-1	-1	-1	-1	4		0	0						Untertest2.avi	0	880	547	72	111				0	Content		-72	-111	14184755	1507306843
14201	08:52:34.728	00:00:14.201	852	-1024	-768	-1	-1	-1	-1	4	-1024	-768	-1	-1	-1	-1	4		0	0						Untertest2.avi	0	880	547	72	111				0	Content		-72	-111	14201422	1507323510
14218	08:52:34.745	00:00:14.218	853	-1024	-768	-1	-1	-1	-1	4	-1024	-768	-1	-1	-1	-1	4		0	0						Untertest2.avi	0	880	547	72	111				0	Content		-72	-111	14218401	1507340489
14235	08:52:34.762	00:00:14.235	854	-1024	-768	-1	-1	-1	-1	4	-1024	-768	-1	-1	-1	-1	4		0	0						Untertest2.avi	0	880	547	72	111				0	Content		-72	-111	14235068	1507357156
14252	08:52:34.779	00:00:14.251	855	-1024	-768	-1	-1	-1	-1	4	-1024	-768	-1	-1	-1	-1	4		0	0						Untertest2.avi	0	880	547	72	111				0	Content		-72	-111	14251735	1507373823
14269	08:52:34.796	00:00:14.268	856	-1024	-768	-1	-1	-1	-1	4	-1024	-768	-1	-1	-1	-1	4		0	0						Untertest2.avi	0	880	547	72	111				0	Content		-72	-111	14268974	1507391062
14286	08:52:34.813	00:00:14.285	857	-1024	-768	-1	-1	-1	-1	4	-1024	-768	-1	-1	-1	-1	4		0	0						Untertest2.avi	0	880	547	72	111				0	Content		-72	-111	14285641	1507407729
14302	08:52:34.829	00:00:14.301	858	-1024	-768	-1	-1	-1	-1	4	-1024	-768	-1	-1	-1	-1	4		0	0						Untertest2.avi	0	880	547	72	111				0	Content		-72	-111	14301873	1507423961
14319	08:52:34.846	00:00:14.318	859	-1024	-768	-1	-1	-1	-1	4	-1024	-768	-1	-1	-1	-1	4		0	0						Untertest2.avi	0	880	547	72	111				0	Content		-72	-111	14318540	1507440628
14335	08:52:34.862	00:00:14.335	860	-1024	-768	-1	-1	-1	-1	4	-1024	-768	-1	-1	-1	-1	4		0	0						Untertest2.avi	0	880	547	72	111				0	Content		-72	-111	14335207	1507457295
14351	08:52:34.878	00:00:14.351	861	-1024	-768	-1	-1	-1	-1	4	-1024	-768	-1	-1	-1	-1	4		0	0						Untertest2.avi	0	880	547	72	111				0	Content		-72	-111	14351458	1507473546
14368	08:52:34.895	00:00:14.368	862	-1024	-768	-1	-1	-1	-1	4	-1024	-768	-1	-1	-1	-1	4		0	0						Untertest2.avi	0	880	547	72	111				0	Content		-72	-111	14368125	1507490213
14385	08:52:34.912	00:00:14.384	863	-1024	-768	-1	-1	-1	-1	4	-1024	-768	-1	-1	-1	-1	4		0	0						Untertest2.avi	0	880	547	72	111				0	Content		-72	-111	14384651	1507506739
14401	08:52:34.928	00:00:14.401	864	-1024	-768	-1	-1	-1	-1	4	-1024	-768	-1	-1	-1	-1	4		0	0						Untertest2.avi	0	880	547	72	111				0	Content		-72	-111	14401318	1507523406
14418	08:52:34.945	00:00:14.417	865	-1024	-768	-1	-1	-1	-1	4	-1024	-768	-1	-1	-1	-1	4		0	0						Untertest2.avi	0	880	547	72	111				0	Content		-72	-111	14417985	1507540073
14434	08:52:34.961	00:00:14.434	866	-1024	-768	-1	-1	-1	-1	4	-1024	-768	-1	-1	-1	-1	4		0	0						Untertest2.avi	0	880	547	72	111				0	Content		-72	-111	14434497	1507556585
14451	08:52:34.978	00:00:14.451	867	-1024	-768	-1	-1	-1	-1	4	-1024	-768	-1	-1	-1	-1	4		0	0						Untertest2.avi	0	880	547	72	111				0	Content		-72	-111	14451164	1507573252
14468	08:52:34.995	00:00:14.467	868	-1024	-768	-1	-1	-1	-1	4	-1024	-768	-1	-1	-1	-1	4		0	0						Untertest2.avi	0	880	547	72	111				0	Content		-72	-111	14467629	1507589717
14484	08:52:35.011	00:00:14.484	869	-1024	-768	-1	-1	-1	-1	4	-1024	-768	-1	-1	-1	-1	4		0	0						Untertest2.avi	0	880	547	72	111				0	Content		-72	-111	14484198	1507606286
14501	08:52:35.028	00:00:14.501	870	-1024	-768	-1	-1	-1	-1	4	-1024	-768	-1	-1	-1	-1	4		0	0						Untertest2.avi	0	880	547	72	111				0	Content		-72	-111	14501135	1507623223
14518	08:52:35.045	00:00:14.517	871	-1024	-768	-1	-1	-1	-1	4	-1024	-768	-1	-1	-1	-1	4		0	0						Untertest2.avi	0	880	547	72	111				0	Content		-72	-111	14517802	1507639890
14535	08:52:35.062	00:00:14.534	872	-1024	-768	-1	-1	-1	-1	4	-1024	-768	-1	-1	-1	-1	4		0	0						Untertest2.avi	0	880	547	72	111				0	Content		-72	-111	14534935	1507657023
14552	08:52:35.079	00:00:14.551	873	-1024	-768	-1	-1	-1	-1	4	-1024	-768	-1	-1	-1	-1	4		0	0						Untertest2.avi	0	880	547	72	111				0	Content		-72	-111	14551602	1507673690
14569	08:52:35.096	00:00:14.568	874	-1024	-768	-1	-1	-1	-1	4	-1024	-768	-1	-1	-1	-1	4		0	0						Untertest2.avi	0	880	547	72	111				0	Content		-72	-111	14568632	1507690720
14585	08:52:35.112	00:00:14.585	875	-1024	-768	-1	-1	-1	-1	4	-1024	-768	-1	-1	-1	-1	4		0	0						Untertest2.avi	0	880	547	72	111				0	Content		-72	-111	14585299	1507707387
14602	08:52:35.129	00:00:14.601	876	-1024	-768	-1	-1	-1	-1	4	-1024	-768	-1	-1	-1	-1	4		0	0						Untertest2.avi	0	880	547	72	111				0	Content		-72	-111	14601967	1507724055
14619	08:52:35.146	00:00:14.619	877	-1024	-768	-1	-1	-1	-1	4	-1024	-768	-1	-1	-1	-1	4		0	0						Untertest2.avi	0	880	547	72	111				0	Content		-72	-111	14619439	1507741527
14635	08:52:35.162	00:00:14.635	878	-1024	-768	-1	-1	-1	-1	4	-1024	-768	-1	-1	-1	-1	4		0	0						Untertest2.avi	0	880	547	72	111				0	Content		-72	-111	14635127	1507757215
14652	08:52:35.179	00:00:14.651	879	-1024	-768	-1	-1	-1	-1	4	-1024	-768	-1	-1	-1	-1	4		0	0						Untertest2.avi	0	880	547	72	111				0	Content		-72	-111	14651794	1507773882
14668	08:52:35.195	00:00:14.667	880	-1024	-768	-1	-1	-1	-1	4	-1024	-768	-1	-1	-1	-1	4		0	0						Untertest2.avi	0	880	547	72	111				0	Content		-72	-111	14667992	1507790080
14685	08:52:35.212	00:00:14.684	881	-1024	-768	-1	-1	-1	-1	4	-1024	-768	-1	-1	-1	-1	4		0	0						Untertest2.avi	0	880	547	72	111				0	Content		-72	-111	14684659	1507806747
14701	08:52:35.228	00:00:14.701	882	-1024	-768	-1	-1	-1	-1	4	-1024	-768	-1	-1	-1	-1	4		0	0						Untertest2.avi	0	880	547	72	111				0	Content		-72	-111	14701144	1507823232
14718	08:52:35.245	00:00:14.717	883	-1024	-768	-1	-1	-1	-1	4	-1024	-768	-1	-1	-1	-1	4		0	0						Untertest2.avi	0	880	547	72	111				0	Content		-72	-111	14717811	1507839899
14734	08:52:35.261	00:00:14.734	884	-1024	-768	-1	-1	-1	-1	4	-1024	-768	-1	-1	-1	-1	4		0	0						Untertest2.avi	0	880	547	72	111				0	Content		-72	-111	14734478	1507856566
14751	08:52:35.278	00:00:14.750	885	-1024	-768	-1	-1	-1	-1	4	-1024	-768	-1	-1	-1	-1	4		0	0						Untertest2.avi	0	880	547	72	111				0	Content		-72	-111	14750955	1507873043
14768	08:52:35.295	00:00:14.767	886	-1024	-768	-1	-1	-1	-1	4	-1024	-768	-1	-1	-1	-1	4		0	0						Untertest2.avi	0	880	547	72	111				0	Content		-72	-111	14767622	1507889710
14784	08:52:35.311	00:00:14.784	887	-1024	-768	-1	-1	-1	-1	4	-1024	-768	-1	-1	-1	-1	4		0	0						Untertest2.avi	0	880	547	72	111				0	Content		-72	-111	14784224	1507906312
14801	08:52:35.328	00:00:14.800	888	-1024	-768	-1	-1	-1	-1	4	-1024	-768	-1	-1	-1	-1	4		0	0						Untertest2.avi	0	880	547	72	111				0	Content		-72	-111	14800891	1507922979
14818	08:52:35.345	00:00:14.817	889	-1024	-768	-1	-1	-1	-1	4	-1024	-768	-1	-1	-1	-1	4		0	0						Untertest2.avi	0	880	547	72	111				0	Content		-72	-111	14817558	1507939646
14834	08:52:35.361	00:00:14.834	890	-1024	-768	-1	-1	-1	-1	4	-1024	-768	-1	-1	-1	-1	4		0	0						Untertest2.avi	0	880	547	72	111				0	Content		-72	-111	14834365	1507956453
14851	08:52:35.378	00:00:14.851	891	-1024	-768	-1	-1	-1	-1	4	-1024	-768	-1	-1	-1	-1	4		0	0						Untertest2.avi	0	880	547	72	111				0	Content		-72	-111	14851032	1507973120
14868	08:52:35.395	00:00:14.867	892	-1024	-768	-1	-1	-1	-1	4	-1024	-768	-1	-1	-1	-1	4		0	0						Untertest2.avi	0	880	547	72	111				0	Content		-72	-111	14867996	1507990084
14885	08:52:35.412	00:00:14.884	893	-1024	-768	-1	-1	-1	-1	4	-1024	-768	-1	-1	-1	-1	4		0	0						Untertest2.avi	0	880	547	72	111				0	Content		-72	-111	14884663	1508006751
14901	08:52:35.428	00:00:14.901	894	-1024	-768	-1	-1	-1	-1	4	-1024	-768	-1	-1	-1	-1	4		0	0						Untertest2.avi	0	880	547	72	111				0	Content		-72	-111	14901330	1508023418
14919	08:52:35.446	00:00:14.918	895	-1024	-768	-1	-1	-1	-1	4	-1024	-768	-1	-1	-1	-1	4		0	0						Untertest2.avi	0	880	547	72	111				0	Content		-72	-111	14918561	1508040649
14935	08:52:35.462	00:00:14.935	896	-1024	-768	-1	-1	-1	-1	4	-1024	-768	-1	-1	-1	-1	4		0	0						Untertest2.avi	0	880	547	72	111				0	Content		-72	-111	14935228	1508057316
14951	08:52:35.478	00:00:14.951	897	-1024	-768	-1	-1	-1	-1	4	-1024	-768	-1	-1	-1	-1	4		0	0						Untertest2.avi	0	880	547	72	111				0	Content		-72	-111	14951456	1508073544
14968	08:52:35.495	00:00:14.968	898	-1024	-768	-1	-1	-1	-1	4	-1024	-768	-1	-1	-1	-1	4		0	0						Untertest2.avi	0	880	547	72	111				0	Content		-72	-111	14968123	1508090211
14985	08:52:35.512	00:00:14.984	899	-1024	-768	-1	-1	-1	-1	4	-1024	-768	-1	-1	-1	-1	4		0	0						Untertest2.avi	0	880	547	72	111				0	Content		-72	-111	14984790	1508106878
15001	08:52:35.528	00:00:15.001	900	-1024	-768	-1	-1	-1	-1	4	-1024	-768	-1	-1	-1	-1	4		0	0						Untertest2.avi	0	880	547	72	111				0	Content		-72	-111	15001037	1508123125
15018	08:52:35.545	00:00:15.017	901	-1024	-768	-1	-1	-1	-1	4	-1024	-768	-1	-1	-1	-1	4		0	0						Untertest2.avi	0	880	547	72	111				0	Content		-72	-111	15017704	1508139792
15034	08:52:35.561	00:00:15.034	902	-1024	-768	-1	-1	-1	-1	4	-1024	-768	-1	-1	-1	-1	4		0	0						Untertest2.avi	0	880	547	72	111				0	Content		-72	-111	15034231	1508156319
15051	08:52:35.578	00:00:15.050	903	-1024	-768	-1	-1	-1	-1	4	-1024	-768	-1	-1	-1	-1	4		0	0						Untertest2.avi	0	880	547	72	111				0	Content		-72	-111	15050898	1508172986
15068	08:52:35.595	00:00:15.067	904	-1024	-768	-1	-1	-1	-1	4	-1024	-768	-1	-1	-1	-1	4		0	0						Untertest2.avi	0	880	547	72	111				0	Content		-72	-111	15067565	1508189653
15084	08:52:35.611	00:00:15.084	905	-1024	-768	-1	-1	-1	-1	4	-1024	-768	-1	-1	-1	-1	4		0	0						Untertest2.avi	0	880	547	72	111				0	Content		-72	-111	15084076	1508206164
15101	08:52:35.628	00:00:15.100	906	-1024	-768	-1	-1	-1	-1	4	-1024	-768	-1	-1	-1	-1	4		0	0						Untertest2.avi	0	880	547	72	111				0	Content		-72	-111	15100743	1508222831
15117	08:52:35.644	00:00:15.117	907	-1024	-768	-1	-1	-1	-1	4	-1024	-768	-1	-1	-1	-1	4		0	0						Untertest2.avi	0	880	547	72	111				0	Content		-72	-111	15117206	1508239294
15134	08:52:35.661	00:00:15.133	908	-1024	-768	-1	-1	-1	-1	4	-1024	-768	-1	-1	-1	-1	4		0	0						Untertest2.avi	0	880	547	72	111				0	Content		-72	-111	15133776	1508255864
15151	08:52:35.678	00:00:15.150	909	-1024	-768	-1	-1	-1	-1	4	-1024	-768	-1	-1	-1	-1	4		0	0						Untertest2.avi	0	880	547	72	111				0	Content		-72	-111	15150714	1508272802
15167	08:52:35.694	00:00:15.167	910	-1024	-768	-1	-1	-1	-1	4	-1024	-768	-1	-1	-1	-1	4		0	0						Untertest2.avi	0	880	547	72	111				0	Content		-72	-111	15167381	1508289469
15185	08:52:35.712	00:00:15.184	911	-1024	-768	-1	-1	-1	-1	4	-1024	-768	-1	-1	-1	-1	4		0	0						Untertest2.avi	0	880	547	72	111				0	Content		-72	-111	15184513	1508306601
15201	08:52:35.728	00:00:15.201	912	-1024	-768	-1	-1	-1	-1	4	-1024	-768	-1	-1	-1	-1	4		0	0						Untertest2.avi	0	880	547	72	111				0	Content		-72	-111	15201180	1508323268
15218	08:52:35.745	00:00:15.218	913	-1024	-768	-1	-1	-1	-1	4	-1024	-768	-1	-1	-1	-1	4		0	0						Untertest2.avi	0	880	547	72	111				0	Content		-72	-111	15218030	1508340118
15235	08:52:35.762	00:00:15.234	914	-1024	-768	-1	-1	-1	-1	4	-1024	-768	-1	-1	-1	-1	4		0	0						Untertest2.avi	0	880	547	72	111				0	Content		-72	-111	15234696	1508356784
15251	08:52:35.778	00:00:15.251	915	-1024	-768	-1	-1	-1	-1	4	-1024	-768	-1	-1	-1	-1	4		0	0						Untertest2.avi	0	880	547	72	111				0	Content		-72	-111	15251363	1508373451
15267	08:52:35.794	00:00:15.267	916	-1024	-768	-1	-1	-1	-1	4	-1024	-768	-1	-1	-1	-1	4		0	0						Untertest2.avi	0	880	547	72	111				0	Content		-72	-111	15267484	1508389572
15284	08:52:35.811	00:00:15.284	917	-1024	-768	-1	-1	-1	-1	4	-1024	-768	-1	-1	-1	-1	4		0	0						Untertest2.avi	0	880	547	72	111				0	Content		-72	-111	15284151	1508406239
15301	08:52:35.828	00:00:15.300	918	-1024	-768	-1	-1	-1	-1	4	-1024	-768	-1	-1	-1	-1	4		0	0						Untertest2.avi	0	880	547	72	111				0	Content		-72	-111	15300628	1508422716
15317	08:52:35.844	00:00:15.317	919	-1024	-768	-1	-1	-1	-1	4	-1024	-768	-1	-1	-1	-1	4		0	0						Untertest2.avi	0	880	547	72	111				0	Content		-72	-111	15317295	1508439383
15334	08:52:35.861	00:00:15.333	920	-1024	-768	-1	-1	-1	-1	4	-1024	-768	-1	-1	-1	-1	4		0	0						Untertest2.avi	0	880	547	72	111				0	Content		-72	-111	15333962	1508456050
15350	08:52:35.877	00:00:15.350	921	-1024	-768	-1	-1	-1	-1	4	-1024	-768	-1	-1	-1	-1	4		0	0						Untertest2.avi	0	880	547	72	111				0	Content		-72	-111	15350394	1508472482
15367	08:52:35.894	00:00:15.367	922	-1024	-768	-1	-1	-1	-1	4	-1024	-768	-1	-1	-1	-1	4		0	0						Untertest2.avi	0	880	547	72	111				0	Content		-72	-111	15367061	1508489149
15384	08:52:35.911	00:00:15.383	923	-1024	-768	-1	-1	-1	-1	4	-1024	-768	-1	-1	-1	-1	4		0	0						Untertest2.avi	0	880	547	72	111				0	Content		-72	-111	15383668	1508505756
15400	08:52:35.927	00:00:15.400	924	-1024	-768	-1	-1	-1	-1	4	-1024	-768	-1	-1	-1	-1	4		0	0						Untertest2.avi	0	880	547	72	111				0	Content		-72	-111	15400334	1508522422
15417	08:52:35.944	00:00:15.417	925	-1024	-768	-1	-1	-1	-1	4	-1024	-768	-1	-1	-1	-1	4		0	0						Untertest2.avi	0	880	547	72	111				0	Content		-72	-111	15417001	1508539089
15434	08:52:35.961	00:00:15.433	926	-1024	-768	-1	-1	-1	-1	4	-1024	-768	-1	-1	-1	-1	4		0	0						Untertest2.avi	0	880	547	72	111				0	Content		-72	-111	15433598	1508555686
15450	08:52:35.977	00:00:15.450	927	-1024	-768	-1	-1	-1	-1	4	-1024	-768	-1	-1	-1	-1	4		0	0						Untertest2.avi	0	880	547	72	111				0	Content		-72	-111	15450264	1508572352
15467	08:52:35.994	00:00:15.466	928	-1024	-768	-1	-1	-1	-1	4	-1024	-768	-1	-1	-1	-1	4		0	0						Untertest2.avi	0	880	547	72	111				0	Content		-72	-111	15466864	1508588952
15484	08:52:36.011	00:00:15.483	929	-1024	-768	-1	-1	-1	-1	4	-1024	-768	-1	-1	-1	-1	4		0	0						Untertest2.avi	0	880	547	72	111				0	Content		-72	-111	15483531	1508605619
15500	08:52:36.027	00:00:15.500	930	-1024	-768	-1	-1	-1	-1	4	-1024	-768	-1	-1	-1	-1	4		0	0						Untertest2.avi	0	880	547	72	111				0	Content		-72	-111	15500197	1508622285
15517	08:52:36.044	00:00:15.517	931	-1024	-768	-1	-1	-1	-1	4	-1024	-768	-1	-1	-1	-1	4		0	0						Untertest2.avi	0	880	547	72	111				0	Content		-72	-111	15517066	1508639154
15534	08:52:36.061	00:00:15.533	932	-1024	-768	-1	-1	-1	-1	4	-1024	-768	-1	-1	-1	-1	4		0	0						Untertest2.avi	0	880	547	72	111				0	Content		-72	-111	15533733	1508655821
15551	08:52:36.078	00:00:15.550	933	-1024	-768	-1	-1	-1	-1	4	-1024	-768	-1	-1	-1	-1	4		0	0						Untertest2.avi	0	880	547	72	111				0	Content		-72	-111	15550673	1508672761
15567	08:52:36.094	00:00:15.567	934	-1024	-768	-1	-1	-1	-1	4	-1024	-768	-1	-1	-1	-1	4		0	0						Untertest2.avi	0	880	547	72	111				0	Content		-72	-111	15567339	1508689427
15584	08:52:36.111	00:00:15.584	935	-1024	-768	-1	-1	-1	-1	4	-1024	-768	-1	-1	-1	-1	4		0	0						Untertest2.avi	0	880	547	72	111				0	Content		-72	-111	15584006	1508706094
15601	08:52:36.128	00:00:15.601	936	-1024	-768	-1	-1	-1	-1	4	-1024	-768	-1	-1	-1	-1	4		0	0						Untertest2.avi	0	880	547	72	111				0	Content		-72	-111	15601277	1508723365
15618	08:52:36.145	00:00:15.617	937	-1024	-768	-1	-1	-1	-1	4	-1024	-768	-1	-1	-1	-1	4		0	0						Untertest2.avi	0	880	547	72	111				0	Content		-72	-111	15617943	1508740031
15634	08:52:36.161	00:00:15.634	938	-1024	-768	-1	-1	-1	-1	4	-1024	-768	-1	-1	-1	-1	4		0	0						Untertest2.avi	0	880	547	72	111				0	Content		-72	-111	15634184	1508756272
15651	08:52:36.178	00:00:15.650	939	-1024	-768	-1	-1	-1	-1	4	-1024	-768	-1	-1	-1	-1	4		0	0						Untertest2.avi	0	880	547	72	111				0	Content		-72	-111	15650851	1508772939
15668	08:52:36.195	00:00:15.667	940	-1024	-768	-1	-1	-1	-1	4	-1024	-768	-1	-1	-1	-1	4		0	0						Untertest2.avi	0	880	547	72	111				0	Content		-72	-111	15667517	1508789605
15684	08:52:36.211	00:00:15.683	941	-1024	-768	-1	-1	-1	-1	4	-1024	-768	-1	-1	-1	-1	4		0	0						Untertest2.avi	0	880	547	72	111				0	Content		-72	-111	15683715	1508805803
15700	08:52:36.227	00:00:15.700	942	-1024	-768	-1	-1	-1	-1	4	-1024	-768	-1	-1	-1	-1	4		0	0						Untertest2.avi	0	880	547	72	111				0	Content		-72	-111	15700382	1508822470
15717	08:52:36.244	00:00:15.716	943	-1024	-768	-1	-1	-1	-1	4	-1024	-768	-1	-1	-1	-1	4		0	0						Untertest2.avi	0	880	547	72	111				0	Content		-72	-111	15716891	1508838979
15734	08:52:36.261	00:00:15.733	944	-1024	-768	-1	-1	-1	-1	4	-1024	-768	-1	-1	-1	-1	4		0	0						Untertest2.avi	0	880	547	72	111				0	Content		-72	-111	15733558	1508855646
15750	08:52:36.277	00:00:15.750	945	-1024	-768	-1	-1	-1	-1	4	-1024	-768	-1	-1	-1	-1	4		0	0						Untertest2.avi	0	880	547	72	111				0	Content		-72	-111	15750225	1508872313
15767	08:52:36.294	00:00:15.766	946	-1024	-768	-1	-1	-1	-1	4	-1024	-768	-1	-1	-1	-1	4		0	0						Untertest2.avi	0	880	547	72	111				0	Content		-72	-111	15766721	1508888809
15783	08:52:36.310	00:00:15.783	947	-1024	-768	-1	-1	-1	-1	4	-1024	-768	-1	-1	-1	-1	4		0	0						Untertest2.avi	0	880	547	72	111				0	Content		-72	-111	15783387	1508905475
15800	08:52:36.327	00:00:15.799	948	-1024	-768	-1	-1	-1	-1	4	-1024	-768	-1	-1	-1	-1	4		0	0						Untertest2.avi	0	880	547	72	111				0	Content		-72	-111	15799960	1508922048
15817	08:52:36.344	00:00:15.816	949	-1024	-768	-1	-1	-1	-1	4	-1024	-768	-1	-1	-1	-1	4		0	0						Untertest2.avi	0	880	547	72	111				0	Content		-72	-111	15816527	1508938615
15833	08:52:36.360	00:00:15.833	950	-1024	-768	-1	-1	-1	-1	4	-1024	-768	-1	-1	-1	-1	4		0	0						Untertest2.avi	0	880	547	72	111				0	Content		-72	-111	15833461	1508955549
15850	08:52:36.377	00:00:15.850	951	-1024	-768	-1	-1	-1	-1	4	-1024	-768	-1	-1	-1	-1	4		0	0						Untertest2.avi	0	880	547	72	111				0	Content		-72	-111	15850128	1508972216
15867	08:52:36.394	00:00:15.867	952	-1024	-768	-1	-1	-1	-1	4	-1024	-768	-1	-1	-1	-1	4		0	0						Untertest2.avi	0	880	547	72	111				0	Content		-72	-111	15867260	1508989348
15884	08:52:36.411	00:00:15.883	953	-1024	-768	-1	-1	-1	-1	4	-1024	-768	-1	-1	-1	-1	4		0	0						Untertest2.avi	0	880	547	72	111				0	Content		-72	-111	15883926	1509006014
15901	08:52:36.428	00:00:15.900	954	-1024	-768	-1	-1	-1	-1	4	-1024	-768	-1	-1	-1	-1	4		0	0						Untertest2.avi	0	880	547	72	111				0	Content		-72	-111	15900956	1509023044
15918	08:52:36.445	00:00:15.917	955	-1024	-768	-1	-1	-1	-1	4	-1024	-768	-1	-1	-1	-1	4		0	0						Untertest2.avi	0	880	547	72	111				0	Content		-72	-111	15917623	1509039711
15934	08:52:36.461	00:00:15.934	956	-1024	-768	-1	-1	-1	-1	4	-1024	-768	-1	-1	-1	-1	4		0	0						Untertest2.avi	0	880	547	72	111				0	Content		-72	-111	15934289	1509056377
15950	08:52:36.477	00:00:15.950	957	-1024	-768	-1	-1	-1	-1	4	-1024	-768	-1	-1	-1	-1	4		0	0						Untertest2.avi	0	880	547	72	111				0	Content		-72	-111	15950336	1509072424
15967	08:52:36.494	00:00:15.967	958	-1024	-768	-1	-1	-1	-1	4	-1024	-768	-1	-1	-1	-1	4		0	0						Untertest2.avi	0	880	547	72	111				0	Content		-72	-111	15967003	1509089091
15983	08:52:36.510	00:00:15.983	959	-1024	-768	-1	-1	-1	-1	4	-1024	-768	-1	-1	-1	-1	4		0	0						Untertest2.avi	0	880	547	72	111				0	Content		-72	-111	15983463	1509105551
16000	08:52:36.527	00:00:16.000	960	-1024	-768	-1	-1	-1	-1	4	-1024	-768	-1	-1	-1	-1	4		0	0						Untertest2.avi	0	880	547	72	111				0	Content		-72	-111	16000129	1509122217
16017	08:52:36.544	00:00:16.016	961	-1024	-768	-1	-1	-1	-1	4	-1024	-768	-1	-1	-1	-1	4		0	0						Untertest2.avi	0	880	547	72	111				0	Content		-72	-111	16016796	1509138884
16033	08:52:36.560	00:00:16.033	962	-1024	-768	-1	-1	-1	-1	4	-1024	-768	-1	-1	-1	-1	4		0	0						Untertest2.avi	0	880	547	72	111				0	Content		-72	-111	16033275	1509155363
16050	08:52:36.577	00:00:16.049	963	-1024	-768	-1	-1	-1	-1	4	-1024	-768	-1	-1	-1	-1	4		0	0						Untertest2.avi	0	880	547	72	111				0	Content		-72	-111	16049941	1509172029
16067	08:52:36.594	00:00:16.066	964	-1024	-768	-1	-1	-1	-1	4	-1024	-768	-1	-1	-1	-1	4		0	0						Untertest2.avi	0	880	547	72	111				0	Content		-72	-111	16066522	1509188610
16083	08:52:36.610	00:00:16.083	965	-1024	-768	-1	-1	-1	-1	4	-1024	-768	-1	-1	-1	-1	4		0	0						Untertest2.avi	0	880	547	72	111				0	Content		-72	-111	16083189	1509205277
16100	08:52:36.627	00:00:16.099	966	-1024	-768	-1	-1	-1	-1	4	-1024	-768	-1	-1	-1	-1	4		0	0						Untertest2.avi	0	880	547	72	111				0	Content		-72	-111	16099855	1509221943
16116	08:52:36.643	00:00:16.116	967	-1024	-768	-1	-1	-1	-1	4	-1024	-768	-1	-1	-1	-1	4		0	0						Untertest2.avi	0	880	547	72	111				0	Content		-72	-111	16116426	1509238514
16133	08:52:36.660	00:00:16.133	968	-1024	-768	-1	-1	-1	-1	4	-1024	-768	-1	-1	-1	-1	4		0	0						Untertest2.avi	0	880	547	72	111				0	Content		-72	-111	16133093	1509255181
16150	08:52:36.677	00:00:16.149	969	-1024	-768	-1	-1	-1	-1	4	-1024	-768	-1	-1	-1	-1	4		0	0						Untertest2.avi	0	880	547	72	111				0	Content		-72	-111	16149726	1509271814
16166	08:52:36.693	00:00:16.166	970	-1024	-768	-1	-1	-1	-1	4	-1024	-768	-1	-1	-1	-1	4		0	0						Untertest2.avi	0	880	547	72	111				0	Content		-72	-111	16166393	1509288481
16183	08:52:36.710	00:00:16.183	971	-1024	-768	-1	-1	-1	-1	4	-1024	-768	-1	-1	-1	-1	4		0	0						Untertest2.avi	0	880	547	72	111				0	Content		-72	-111	16183060	1509305148
16200	08:52:36.727	00:00:16.199	972	-1024	-768	-1	-1	-1	-1	4	-1024	-768	-1	-1	-1	-1	4		0	0						Untertest2.avi	0	880	547	72	111				0	Content		-72	-111	16199899	1509321987
16217	08:52:36.744	00:00:16.216	973	-1024	-768	-1	-1	-1	-1	4	-1024	-768	-1	-1	-1	-1	4		0	0						Untertest2.avi	0	880	547	72	111				0	Content		-72	-111	16216565	1509338653
16234	08:52:36.761	00:00:16.233	974	-1024	-768	-1	-1	-1	-1	4	-1024	-768	-1	-1	-1	-1	4		0	0						Untertest2.avi	0	880	547	72	111				0	Content		-72	-111	16233539	1509355627
16250	08:52:36.777	00:00:16.250	975	-1024	-768	-1	-1	-1	-1	4	-1024	-768	-1	-1	-1	-1	4		0	0						Untertest2.avi	0	880	547	72	111				0	Content		-72	-111	16250206	1509372294
16267	08:52:36.794	00:00:16.266	976	-1024	-768	-1	-1	-1	-1	4	-1024	-768	-1	-1	-1	-1	4		0	0						Untertest2.avi	0	880	547	72	111				0	Content		-72	-111	16266872	1509388960
16284	08:52:36.811	00:00:16.284	977	-1024	-768	-1	-1	-1	-1	4	-1024	-768	-1	-1	-1	-1	4		0	0						Untertest2.avi	0	880	547	72	111				0	Content		-72	-111	16284112	1509406200
16301	08:52:36.828	00:00:16.300	978	-1024	-768	-1	-1	-1	-1	4	-1024	-768	-1	-1	-1	-1	4		0	0						Untertest2.avi	0	880	547	72	111				0	Content		-72	-111	16300779	1509422867
16317	08:52:36.844	00:00:16.317	979	-1024	-768	-1	-1	-1	-1	4	-1024	-768	-1	-1	-1	-1	4		0	0						Untertest2.avi	0	880	547	72	111				0	Content		-72	-111	16317110	1509439198
16334	08:52:36.861	00:00:16.333	980	-1024	-768	-1	-1	-1	-1	4	-1024	-768	-1	-1	-1	-1	4		0	0						Untertest2.avi	0	880	547	72	111				0	Content		-72	-111	16333777	1509455865
16350	08:52:36.877	00:00:16.350	981	-1024	-768	-1	-1	-1	-1	4	-1024	-768	-1	-1	-1	-1	4		0	0						Untertest2.avi	0	880	547	72	111				0	Content		-72	-111	16350444	1509472532
16367	08:52:36.894	00:00:16.367	982	-1024	-768	-1	-1	-1	-1	4	-1024	-768	-1	-1	-1	-1	4		0	0						Untertest2.avi	0	880	547	72	111				0	Content		-72	-111	16367110	1509489198
16383	08:52:36.910	00:00:16.383	983	-1024	-768	-1	-1	-1	-1	4	-1024	-768	-1	-1	-1	-1	4		0	0						Untertest2.avi	0	880	547	72	111				0	Content		-72	-111	16383288	1509505376
16400	08:52:36.927	00:00:16.399	984	-1024	-768	-1	-1	-1	-1	4	-1024	-768	-1	-1	-1	-1	4		0	0						Untertest2.avi	0	880	547	72	111				0	Content		-72	-111	16399955	1509522043
16416	08:52:36.943	00:00:16.416	985	-1024	-768	-1	-1	-1	-1	4	-1024	-768	-1	-1	-1	-1	4		0	0						Untertest2.avi	0	880	547	72	111				0	Content		-72	-111	16416457	1509538545
16433	08:52:36.960	00:00:16.433	986	-1024	-768	-1	-1	-1	-1	4	-1024	-768	-1	-1	-1	-1	4		0	0						Untertest2.avi	0	880	547	72	111				0	Content		-72	-111	16433124	1509555212
16450	08:52:36.977	00:00:16.449	987	-1024	-768	-1	-1	-1	-1	4	-1024	-768	-1	-1	-1	-1	4		0	0						Untertest2.avi	0	880	547	72	111				0	Content		-72	-111	16449791	1509571879
16466	08:52:36.993	00:00:16.466	988	-1024	-768	-1	-1	-1	-1	4	-1024	-768	-1	-1	-1	-1	4		0	0						Untertest2.avi	0	880	547	72	111				0	Content		-72	-111	16466279	1509588367
16483	08:52:37.010	00:00:16.482	989	-1024	-768	-1	-1	-1	-1	4	-1024	-768	-1	-1	-1	-1	4		0	0						Untertest2.avi	0	880	547	72	111				0	Content		-72	-111	16482945	1509605033
16500	08:52:37.027	00:00:16.499	990	-1024	-768	-1	-1	-1	-1	4	-1024	-768	-1	-1	-1	-1	4		0	0						Untertest2.avi	0	880	547	72	111				0	Content		-72	-111	16499513	1509621601
16516	08:52:37.043	00:00:16.516	991	-1024	-768	-1	-1	-1	-1	4	-1024	-768	-1	-1	-1	-1	4		0	0						Untertest2.avi	0	880	547	72	111				0	Content		-72	-111	16516078	1509638166
16533	08:52:37.060	00:00:16.533	992	-1024	-768	-1	-1	-1	-1	4	-1024	-768	-1	-1	-1	-1	4		0	0						Untertest2.avi	0	880	547	72	111				0	Content		-72	-111	16533015	1509655103
16550	08:52:37.077	00:00:16.549	993	-1024	-768	-1	-1	-1	-1	4	-1024	-768	-1	-1	-1	-1	4		0	0						Untertest2.avi	0	880	547	72	111				0	Content		-72	-111	16549682	1509671770
16567	08:52:37.094	00:00:16.566	994	-1024	-768	-1	-1	-1	-1	4	-1024	-768	-1	-1	-1	-1	4		0	0						Untertest2.avi	0	880	547	72	111				0	Content		-72	-111	16566814	1509688902
16583	08:52:37.110	00:00:16.583	995	-1024	-768	-1	-1	-1	-1	4	-1024	-768	-1	-1	-1	-1	4		0	0						Untertest2.avi	0	880	547	72	111				0	Content		-72	-111	16583480	1509705568
16601	08:52:37.128	00:00:16.600	996	-1024	-768	-1	-1	-1	-1	4	-1024	-768	-1	-1	-1	-1	4		0	0						Untertest2.avi	0	880	547	72	111				0	Content		-72	-111	16600510	1509722598
16617	08:52:37.144	00:00:16.617	997	-1024	-768	-1	-1	-1	-1	4	-1024	-768	-1	-1	-1	-1	4		0	0						Untertest2.avi	0	880	547	72	111				0	Content		-72	-111	16617177	1509739265
16634	08:52:37.161	00:00:16.633	998	-1024	-768	-1	-1	-1	-1	4	-1024	-768	-1	-1	-1	-1	4		0	0						Untertest2.avi	0	880	547	72	111				0	Content		-72	-111	16633844	1509755932
16651	08:52:37.178	00:00:16.651	999	-1024	-768	-1	-1	-1	-1	4	-1024	-768	-1	-1	-1	-1	4		0	0						Untertest2.avi	0	880	547	72	111				0	Content		-72	-111	16651188	1509773276
16666	08:52:37.193	00:00:16.665	1000	-1024	-768	-1	-1	-1	-1	4	-1024	-768	-1	-1	-1	-1	4		0	0						Untertest2.avi	0	880	547	72	111				0	Content		-72	-111	16665936	1509788024
16683	08:52:37.210	00:00:16.682	1001	-1024	-768	-1	-1	-1	-1	4	-1024	-768	-1	-1	-1	-1	4		0	0						Untertest2.avi	0	880	547	72	111				0	Content		-72	-111	16682602	1509804690
16699	08:52:37.226	00:00:16.699	1002	-1024	-768	-1	-1	-1	-1	4	-1024	-768	-1	-1	-1	-1	4		0	0						Untertest2.avi	0	880	547	72	111				0	Content		-72	-111	16699268	1509821356
16716	08:52:37.243	00:00:16.715	1003	-1024	-768	-1	-1	-1	-1	4	-1024	-768	-1	-1	-1	-1	4		0	0						Untertest2.avi	0	880	547	72	111				0	Content		-72	-111	16715935	1509838023
16733	08:52:37.260	00:00:16.732	1004	-1024	-768	-1	-1	-1	-1	4	-1024	-768	-1	-1	-1	-1	4		0	0						Untertest2.avi	0	880	547	72	111				0	Content		-72	-111	16732577	1509854665
16749	08:52:37.276	00:00:16.749	1005	-1024	-768	-1	-1	-1	-1	4	-1024	-768	-1	-1	-1	-1	4		0	0						Untertest2.avi	0	880	547	72	111				0	Content		-72	-111	16749243	1509871331
16766	08:52:37.293	00:00:16.765	1006	-1024	-768	-1	-1	-1	-1	4	-1024	-768	-1	-1	-1	-1	4		0	0						Untertest2.avi	0	880	547	72	111				0	Content		-72	-111	16765910	1509887998
16783	08:52:37.310	00:00:16.782	1007	-1024	-768	-1	-1	-1	-1	4	-1024	-768	-1	-1	-1	-1	4		0	0						Untertest2.avi	0	880	547	72	111				0	Content		-72	-111	16782543	1509904631
16799	08:52:37.326	00:00:16.799	1008	-1024	-768	-1	-1	-1	-1	4	-1024	-768	-1	-1	-1	-1	4		0	0						Untertest2.avi	0	880	547	72	111				0	Content		-72	-111	16799209	1509921297
16816	08:52:37.343	00:00:16.815	1009	-1024	-768	-1	-1	-1	-1	4	-1024	-768	-1	-1	-1	-1	4		0	0						Untertest2.avi	0	880	547	72	111				0	Content		-72	-111	16815870	1509937958
16833	08:52:37.360	00:00:16.832	1010	-1024	-768	-1	-1	-1	-1	4	-1024	-768	-1	-1	-1	-1	4		0	0						Untertest2.avi	0	880	547	72	111				0	Content		-72	-111	16832537	1509954625
16849	08:52:37.376	00:00:16.849	1011	-1024	-768	-1	-1	-1	-1	4	-1024	-768	-1	-1	-1	-1	4		0	0						Untertest2.avi	0	880	547	72	111				0	Content		-72	-111	16849203	1509971291
16866	08:52:37.393	00:00:16.866	1012	-1024	-768	-1	-1	-1	-1	4	-1024	-768	-1	-1	-1	-1	4		0	0						Untertest2.avi	0	880	547	72	111				0	Content		-72	-111	16866125	1509988213
16883	08:52:37.410	00:00:16.882	1013	-1024	-768	-1	-1	-1	-1	4	-1024	-768	-1	-1	-1	-1	4		0	0						Untertest2.avi	0	880	547	72	111				0	Content		-72	-111	16882792	1510004880
16900	08:52:37.427	00:00:16.899	1014	-1024	-768	-1	-1	-1	-1	4	-1024	-768	-1	-1	-1	-1	4		0	0						Untertest2.avi	0	880	547	72	111				0	Content		-72	-111	16899751	1510021839
16916	08:52:37.443	00:00:16.916	1015	-1024	-768	-1	-1	-1	-1	4	-1024	-768	-1	-1	-1	-1	4		0	0						Untertest2.avi	0	880	547	72	111				0	Content		-72	-111	16916417	1510038505
16933	08:52:37.460	00:00:16.933	1016	-1024	-768	-1	-1	-1	-1	4	-1024	-768	-1	-1	-1	-1	4		0	0						Untertest2.avi	0	880	547	72	111				0	Content		-72	-111	16933084	1510055172
16950	08:52:37.477	00:00:16.950	1017	-1024	-768	-1	-1	-1	-1	4	-1024	-768	-1	-1	-1	-1	4		0	0						Untertest2.avi	0	880	547	72	111				0	Content		-72	-111	16950373	1510072461
16967	08:52:37.494	00:00:16.967	1018	-1024	-768	-1	-1	-1	-1	4	-1024	-768	-1	-1	-1	-1	4		0	0						Untertest2.avi	0	880	547	72	111				0	Content		-72	-111	16967039	1510089127
16983	08:52:37.510	00:00:16.983	1019	-1024	-768	-1	-1	-1	-1	4	-1024	-768	-1	-1	-1	-1	4		0	0						Untertest2.avi	0	880	547	72	111				0	Content		-72	-111	16983245	1510105333
17000	08:52:37.527	00:00:16.999	1020	-1024	-768	-1	-1	-1	-1	4	-1024	-768	-1	-1	-1	-1	4		0	0						Untertest2.avi	0	880	547	72	111				0	Content		-72	-111	16999912	1510122000
17017	08:52:37.544	00:00:17.016	1021	-1024	-768	-1	-1	-1	-1	4	-1024	-768	-1	-1	-1	-1	4		0	0						Untertest2.avi	0	880	547	72	111				0	Content		-72	-111	17016578	1510138666
17033	08:52:37.560	00:00:17.032	1022	-1024	-768	-1	-1	-1	-1	4	-1024	-768	-1	-1	-1	-1	4		0	0						Untertest2.avi	0	880	547	72	111				0	Content		-72	-111	17032803	1510154891
17049	08:52:37.576	00:00:17.049	1023	-1024	-768	-1	-1	-1	-1	4	-1024	-768	-1	-1	-1	-1	4		0	0						Untertest2.avi	0	880	547	72	111				0	Content		-72	-111	17049470	1510171558
17066	08:52:37.593	00:00:17.065	1024	-1024	-768	-1	-1	-1	-1	4	-1024	-768	-1	-1	-1	-1	4		0	0						Untertest2.avi	0	880	547	72	111				0	Content		-72	-111	17065989	1510188077
17083	08:52:37.610	00:00:17.082	1025	-1024	-768	-1	-1	-1	-1	4	-1024	-768	-1	-1	-1	-1	4		0	0						Untertest2.avi	0	880	547	72	111				0	Content		-72	-111	17082656	1510204744
17099	08:52:37.626	00:00:17.099	1026	-1024	-768	-1	-1	-1	-1	4	-1024	-768	-1	-1	-1	-1	4		0	0						Untertest2.avi	0	880	547	72	111				0	Content		-72	-111	17099323	1510221411
17116	08:52:37.643	00:00:17.115	1027	-1024	-768	-1	-1	-1	-1	4	-1024	-768	-1	-1	-1	-1	4		0	0						Untertest2.avi	0	880	547	72	111				0	Content		-72	-111	17115826	1510237914
17132	08:52:37.659	00:00:17.132	1028	-1024	-768	-1	-1	-1	-1	4	-1024	-768	-1	-1	-1	-1	4		0	0						Untertest2.avi	0	880	547	72	111				0	Content		-72	-111	17132492	1510254580
17149	08:52:37.676	00:00:17.149	1029	-1024	-768	-1	-1	-1	-1	4	-1024	-768	-1	-1	-1	-1	4		0	0						Untertest2.avi	0	880	547	72	111				0	Content		-72	-111	17149072	1510271160
17166	08:52:37.693	00:00:17.165	1030	-1024	-768	-1	-1	-1	-1	4	-1024	-768	-1	-1	-1	-1	4		0	0						Untertest2.avi	0	880	547	72	111				0	Content		-72	-111	17165642	1510287730
17183	08:52:37.710	00:00:17.182	1031	-1024	-768	-1	-1	-1	-1	4	-1024	-768	-1	-1	-1	-1	4		0	0						Untertest2.avi	0	880	547	72	111				0	Content		-72	-111	17182577	1510304665
17199	08:52:37.726	00:00:17.199	1032	-1024	-768	-1	-1	-1	-1	4	-1024	-768	-1	-1	-1	-1	4		0	0						Untertest2.avi	0	880	547	72	111				0	Content		-72	-111	17199244	1510321332
17216	08:52:37.743	00:00:17.216	1033	-1024	-768	-1	-1	-1	-1	4	-1024	-768	-1	-1	-1	-1	4		0	0						Untertest2.avi	0	880	547	72	111				0	Content		-72	-111	17216379	1510338467
17233	08:52:37.760	00:00:17.233	1034	-1024	-768	-1	-1	-1	-1	4	-1024	-768	-1	-1	-1	-1	4		0	0						Untertest2.avi	0	880	547	72	111				0	Content		-72	-111	17233045	1510355133
17250	08:52:37.777	00:00:17.250	1035	-1024	-768	-1	-1	-1	-1	4	-1024	-768	-1	-1	-1	-1	4		0	0						Untertest2.avi	0	880	547	72	111				0	Content		-72	-111	17250033	1510372121
17267	08:52:37.794	00:00:17.266	1036	-1024	-768	-1	-1	-1	-1	4	-1024	-768	-1	-1	-1	-1	4		0	0						Untertest2.avi	0	880	547	72	111				0	Content		-72	-111	17266700	1510388788
17283	08:52:37.810	00:00:17.283	1037	-1024	-768	-1	-1	-1	-1	4	-1024	-768	-1	-1	-1	-1	4		0	0						Untertest2.avi	0	880	547	72	111				0	Content		-72	-111	17283366	1510405454
17299	08:52:37.826	00:00:17.299	1038	-1024	-768	-1	-1	-1	-1	4	-1024	-768	-1	-1	-1	-1	4		0	0						Untertest2.avi	0	880	547	72	111				0	Content		-72	-111	17299433	1510421521
17316	08:52:37.843	00:00:17.316	1039	-1024	-768	-1	-1	-1	-1	4	-1024	-768	-1	-1	-1	-1	4		0	0						Untertest2.avi	0	880	547	72	111				0	Content		-72	-111	17316100	1510438188
17333	08:52:37.860	00:00:17.332	1040	-1024	-768	-1	-1	-1	-1	4	-1024	-768	-1	-1	-1	-1	4		0	0						Untertest2.avi	0	880	547	72	111				0	Content		-72	-111	17332567	1510454655
17349	08:52:37.876	00:00:17.349	1041	-1024	-768	-1	-1	-1	-1	4	-1024	-768	-1	-1	-1	-1	4		0	0						Untertest2.avi	0	880	547	72	111				0	Content		-72	-111	17349234	1510471322
17366	08:52:37.893	00:00:17.365	1042	-1024	-768	-1	-1	-1	-1	4	-1024	-768	-1	-1	-1	-1	4		0	0						Untertest2.avi	0	880	547	72	111				0	Content		-72	-111	17365901	1510487989
17382	08:52:37.909	00:00:17.382	1043	-1024	-768	-1	-1	-1	-1	4	-1024	-768	-1	-1	-1	-1	4		0	0						Untertest2.avi	0	880	547	72	111				0	Content		-72	-111	17382324	1510504412
17399	08:52:37.926	00:00:17.398	1044	-1024	-768	-1	-1	-1	-1	4	-1024	-768	-1	-1	-1	-1	4		0	0						Untertest2.avi	0	880	547	72	111				0	Content		-72	-111	17398990	1510521078
17416	08:52:37.943	00:00:17.415	1045	-1024	-768	-1	-1	-1	-1	4	-1024	-768	-1	-1	-1	-1	4		0	0						Untertest2.avi	0	880	547	72	111				0	Content		-72	-111	17415593	1510537681
17432	08:52:37.959	00:00:17.432	1046	-1024	-768	-1	-1	-1	-1	4	-1024	-768	-1	-1	-1	-1	4		0	0						Untertest2.avi	0	880	547	72	111				0	Content		-72	-111	17432260	1510554348
17449	08:52:37.976	00:00:17.448	1047	-1024	-768	-1	-1	-1	-1	4	-1024	-768	-1	-1	-1	-1	4		0	0						Untertest2.avi	0	880	547	72	111				0	Content		-72	-111	17448926	1510571014
17465	08:52:37.992	00:00:17.465	1048	-1024	-768	-1	-1	-1	-1	4	-1024	-768	-1	-1	-1	-1	4		0	0						Untertest2.avi	0	880	547	72	111				0	Content		-72	-111	17465456	1510587544
17482	08:52:38.009	00:00:17.482	1049	-1024	-768	-1	-1	-1	-1	4	-1024	-768	-1	-1	-1	-1	4		0	0						Untertest2.avi	0	880	547	72	111				0	Content		-72	-111	17482123	1510604211
17499	08:52:38.026	00:00:17.498	1050	-1024	-768	-1	-1	-1	-1	4	-1024	-768	-1	-1	-1	-1	4		0	0						Untertest2.avi	0	880	547	72	111				0	Content		-72	-111	17498743	1510620831
17515	08:52:38.042	00:00:17.515	1051	-1024	-768	-1	-1	-1	-1	4	-1024	-768	-1	-1	-1	-1	4		0	0						Untertest2.avi	0	880	547	72	111				0	Content		-72	-111	17515410	1510637498
17532	08:52:38.059	00:00:17.532	1052	-1024	-768	-1	-1	-1	-1	4	-1024	-768	-1	-1	-1	-1	4		0	0						Untertest2.avi	0	880	547	72	111				0	Content		-72	-111	17532077	1510654165
17549	08:52:38.076	00:00:17.548	1053	-1024	-768	-1	-1	-1	-1	4	-1024	-768	-1	-1	-1	-1	4		0	0						Untertest2.avi	0	880	547	72	111				0	Content		-72	-111	17548965	1510671053
17566	08:52:38.093	00:00:17.565	1054	-1024	-768	-1	-1	-1	-1	4	-1024	-768	-1	-1	-1	-1	4		0	0						Untertest2.avi	0	880	547	72	111				0	Content		-72	-111	17565632	1510687720
17583	08:52:38.110	00:00:17.582	1055	-1024	-768	-1	-1	-1	-1	4	-1024	-768	-1	-1	-1	-1	4		0	0						Untertest2.avi	0	880	547	72	111				0	Content		-72	-111	17582622	1510704710
17599	08:52:38.126	00:00:17.599	1056	-1024	-768	-1	-1	-1	-1	4	-1024	-768	-1	-1	-1	-1	4		0	0						Untertest2.avi	0	880	547	72	111				0	Content		-72	-111	17599289	1510721377
17616	08:52:38.143	00:00:17.615	1057	-1024	-768	-1	-1	-1	-1	4	-1024	-768	-1	-1	-1	-1	4		0	0						Untertest2.avi	0	880	547	72	111				0	Content		-72	-111	17615955	1510738043
17633	08:52:38.160	00:00:17.633	1058	-1024	-768	-1	-1	-1	-1	4	-1024	-768	-1	-1	-1	-1	4		0	0						Untertest2.avi	0	880	547	72	111				0	Content		-72	-111	17633214	1510755302
17650	08:52:38.177	00:00:17.649	1059	-1024	-768	-1	-1	-1	-1	4	-1024	-768	-1	-1	-1	-1	4		0	0						Untertest2.avi	0	880	547	72	111				0	Content		-72	-111	17649881	1510771969
17666	08:52:38.193	00:00:17.666	1060	-1024	-768	-1	-1	-1	-1	4	-1024	-768	-1	-1	-1	-1	4		0	0						Untertest2.avi	0	880	547	72	111				0	Content		-72	-111	17666119	1510788207
17683	08:52:38.210	00:00:17.682	1061	-1024	-768	-1	-1	-1	-1	4	-1024	-768	-1	-1	-1	-1	4		0	0						Untertest2.avi	0	880	547	72	111				0	Content		-72	-111	17682786	1510804874
17699	08:52:38.226	00:00:17.699	1062	-1024	-768	-1	-1	-1	-1	4	-1024	-768	-1	-1	-1	-1	4		0	0						Untertest2.avi	0	880	547	72	111				0	Content		-72	-111	17699453	1510821541
17715	08:52:38.242	00:00:17.715	1063	-1024	-768	-1	-1	-1	-1	4	-1024	-768	-1	-1	-1	-1	4		0	0						Untertest2.avi	0	880	547	72	111				0	Content		-72	-111	17715224	1510837312
17732	08:52:38.259	00:00:17.731	1064	-1024	-768	-1	-1	-1	-1	4	-1024	-768	-1	-1	-1	-1	4		0	0						Untertest2.avi	0	880	547	72	111				0	Content		-72	-111	17731847	1510853935
17749	08:52:38.276	00:00:17.748	1065	-1024	-768	-1	-1	-1	-1	4	-1024	-768	-1	-1	-1	-1	4		0	0						Untertest2.avi	0	880	547	72	111				0	Content		-72	-111	17748529	1510870617
17765	08:52:38.292	00:00:17.765	1066	-1024	-768	-1	-1	-1	-1	4	-1024	-768	-1	-1	-1	-1	4		0	0						Untertest2.avi	0	880	547	72	111				0	Content		-72	-111	17765195	1510887283
17782	08:52:38.309	00:00:17.781	1067	-1024	-768	-1	-1	-1	-1	4	-1024	-768	-1	-1	-1	-1	4		0	0						Untertest2.avi	0	880	547	72	111				0	Content		-72	-111	17781862	1510903950
17799	08:52:38.326	00:00:17.798	1068	-1024	-768	-1	-1	-1	-1	4	-1024	-768	-1	-1	-1	-1	4		0	0						Untertest2.avi	0	880	547	72	111				0	Content		-72	-111	17798638	1510920726
17815	08:52:38.342	00:00:17.815	1069	-1024	-768	-1	-1	-1	-1	4	-1024	-768	-1	-1	-1	-1	4		0	0						Untertest2.avi	0	880	547	72	111				0	Content		-72	-111	17815206	1510937294
17832	08:52:38.359	00:00:17.832	1070	-1024	-768	-1	-1	-1	-1	4	-1024	-768	-1	-1	-1	-1	4		0	0						Untertest2.avi	0	880	547	72	111				0	Content		-72	-111	17832141	1510954229
17849	08:52:38.376	00:00:17.848	1071	-1024	-768	-1	-1	-1	-1	4	-1024	-768	-1	-1	-1	-1	4		0	0						Untertest2.avi	0	880	547	72	111				0	Content		-72	-111	17848808	1510970896
17866	08:52:38.393	00:00:17.865	1072	-1024	-768	-1	-1	-1	-1	4	-1024	-768	-1	-1	-1	-1	4		0	0						Untertest2.avi	0	880	547	72	111				0	Content		-72	-111	17865949	1510988037
17883	08:52:38.410	00:00:17.882	1073	-1024	-768	-1	-1	-1	-1	4	-1024	-768	-1	-1	-1	-1	4		0	0						Untertest2.avi	0	880	547	72	111				0	Content		-72	-111	17882615	1511004703
17900	08:52:38.427	00:00:17.899	1074	-1024	-768	-1	-1	-1	-1	4	-1024	-768	-1	-1	-1	-1	4		0	0						Untertest2.avi	0	880	547	72	111				0	Content		-72	-111	17899604	1511021692
17916	08:52:38.443	00:00:17.916	1075	-1024	-768	-1	-1	-1	-1	4	-1024	-768	-1	-1	-1	-1	4		0	0						Untertest2.avi	0	880	547	72	111				0	Content		-72	-111	17916271	1511038359
17933	08:52:38.460	00:00:17.932	1076	-1024	-768	-1	-1	-1	-1	4	-1024	-768	-1	-1	-1	-1	4		0	0						Untertest2.avi	0	880	547	72	111				0	Content		-72	-111	17932937	1511055025
17949	08:52:38.476	00:00:17.949	1077	-1024	-768	-1	-1	-1	-1	4	-1024	-768	-1	-1	-1	-1	4		0	0						Untertest2.avi	0	880	547	72	111				0	Content		-72	-111	17949002	1511071090
17966	08:52:38.493	00:00:17.965	1078	-1024	-768	-1	-1	-1	-1	4	-1024	-768	-1	-1	-1	-1	4		0	0						Untertest2.avi	0	880	547	72	111				0	Content		-72	-111	17965669	1511087757
17982	08:52:38.509	00:00:17.982	1079	-1024	-768	-1	-1	-1	-1	4	-1024	-768	-1	-1	-1	-1	4		0	0						Untertest2.avi	0	880	547	72	111				0	Content		-72	-111	17982133	1511104221
17999	08:52:38.526	00:00:17.998	1080	-1024	-768	-1	-1	-1	-1	4	-1024	-768	-1	-1	-1	-1	4		0	0						Untertest2.avi	0	880	547	72	111				0	Content		-72	-111	17998800	1511120888
18015	08:52:38.542	00:00:18.015	1081	-1024	-768	-1	-1	-1	-1	4	-1024	-768	-1	-1	-1	-1	4		0	0						Untertest2.avi	0	880	547	72	111				0	Content		-72	-111	18015467	1511137555
18032	08:52:38.559	00:00:18.031	1082	-1024	-768	-1	-1	-1	-1	4	-1024	-768	-1	-1	-1	-1	4		0	0						Untertest2.avi	0	880	547	72	111				0	Content		-72	-111	18031996	1511154084
18049	08:52:38.576	00:00:18.048	1083	-1024	-768	-1	-1	-1	-1	4	-1024	-768	-1	-1	-1	-1	4		0	0						Untertest2.avi	0	880	547	72	111				0	Content		-72	-111	18048662	1511170750
18065	08:52:38.592	00:00:18.065	1084	-1024	-768	-1	-1	-1	-1	4	-1024	-768	-1	-1	-1	-1	4		0	0						Untertest2.avi	0	880	547	72	111				0	Content		-72	-111	18065329	1511187417
18082	08:52:38.609	00:00:18.082	1085	-1024	-768	-1	-1	-1	-1	4	-1024	-768	-1	-1	-1	-1	4		0	0						Untertest2.avi	0	880	547	72	111				0	Content		-72	-111	18082064	1511204152
18099	08:52:38.626	00:00:18.098	1086	-1024	-768	-1	-1	-1	-1	4	-1024	-768	-1	-1	-1	-1	4		0	0						Untertest2.avi	0	880	547	72	111				0	Content		-72	-111	18098730	1511220818
18116	08:52:38.643	00:00:18.115	1087	913,6183	1079,863	0,5069789	0,6685907	497,3827	3,437355	3	865,3301	1061,191	0,5069771	0,6685914	497,3827	3,437893	1	1	865	1061						Untertest2.avi	0	880	547	72	111	793	961	116	0	Content		793	950	18115544	1511237632
18132	08:52:38.659	00:00:18.131	1088	918,7134	1073,197	0,5067126	0,6687371	495,9307	3,471385	1	873,3329	1056,304	0,5063892	0,6687359	497,3827	3,481539	3	1	919	1073						Untertest2.avi	0	880	547	72	111	793	961	116	0	Content		847	962	18131920	1511254008
18149	08:52:38.676	00:00:18.148	1089	901,0178	1089,889	0,5071363	0,6679046	495,9307	3,453799	3	853,9992	1071,856	0,5072772	0,6679035	496,5401	3,45836	1	1	854	1072						Untertest2.avi	0	880	547	72	111	793	961	116	0	Content		782	961	18148792	1511270880
18165	08:52:38.692	00:00:18.165	1090	899,0159	1073,691	0,5073231	0,6676511	495,9307	3,438861	3	851,3373	1055,225	0,5073213	0,6676518	495,9259	3,439392	1	1	851	1055						Untertest2.avi	0	880	547	72	111	793	961	116	0	Content		779	944	18165041	1511287129
18182	08:52:38.709	00:00:18.181	1091	917,2527	1080,124	0,5071681	0,6677828	495,5844	3,506804	1	869,2802	1061,847	0,5070915	0,667783	495,9259	3,509496	3	1	917	1080						Untertest2.avi	0	880	547	72	111	793	961	116	0	Content		845	969	18181663	1511303751
18198	08:52:38.725	00:00:18.198	1092	898,5527	1090,236	0,5073614	0,6670198	495,5844	3,506756	3	847,1885	1068,788	0,5068409	0,6670268	493,3671	3,492531	1	1	847	1069						Untertest2.avi	0	880	547	72	111	793	961	116	0	Content		775	958	18198410	1511320498
18215	08:52:38.742	00:00:18.215	1093	940,6763	1077,033	0,5066904	0,6672979	496,3068	3,503875	1	887,2986	1054,981	0,5073671	0,6673024	493,3671	3,484744	3	1	941	1077						Untertest2.avi	0	880	547	72	111	793	961	116	0	Content		869	966	18215279	1511337367
18232	08:52:38.759	00:00:18.231	1094	-1024	-768	-1	-1	-1	-1	4	-1024	-768	-1	-1	-1	-1	4		0	0						Untertest2.avi	0	880	547	72	111				0	Content		-72	-111	18231653	1511353741
18249	08:52:38.776	00:00:18.248	1095	-1024	-768	-1	-1	-1	-1	4	-1024	-768	-1	-1	-1	-1	4		0	0						Untertest2.avi	0	880	547	72	111				0	Content		-72	-111	18248649	1511370737
18265	08:52:38.792	00:00:18.265	1096	-1024	-768	-1	-1	-1	-1	4	-1024	-768	-1	-1	-1	-1	4		0	0						Untertest2.avi	0	880	547	72	111				0	Content		-72	-111	18265283	1511387371
18282	08:52:38.809	00:00:18.282	1097	-1024	-768	-1	-1	-1	-1	4	-1024	-768	-1	-1	-1	-1	4		0	0						Untertest2.avi	0	880	547	72	111				0	Content		-72	-111	18282020	1511404108
18298	08:52:38.825	00:00:18.298	1098	-1024	-768	-1	-1	-1	-1	4	-1024	-768	-1	-1	-1	-1	4		0	0						Untertest2.avi	0	880	547	72	111				0	Content		-72	-111	18298392	1511420480
18315	08:52:38.842	00:00:18.315	1099	-1024	-768	-1	-1	-1	-1	4	-1024	-768	-1	-1	-1	-1	4		0	0						Untertest2.avi	0	880	547	72	111				0	Content		-72	-111	18315140	1511437228
18332	08:52:38.859	00:00:18.331	1100	-1024	-768	-1	-1	-1	-1	4	-1024	-768	-1	-1	-1	-1	4		0	0						Untertest2.avi	0	880	547	72	111				0	Content		-72	-111	18331764	1511453852
18348	08:52:38.875	00:00:18.348	1101	-1024	-768	-1	-1	-1	-1	4	-1024	-768	-1	-1	-1	-1	4		0	0						Untertest2.avi	0	880	547	72	111				0	Content		-72	-111	18348388	1511470476
18365	08:52:38.892	00:00:18.365	1102	-1024	-768	-1	-1	-1	-1	4	-1024	-768	-1	-1	-1	-1	4		0	0						Untertest2.avi	0	880	547	72	111				0	Content		-72	-111	18365010	1511487098
18382	08:52:38.909	00:00:18.381	1103	-1024	-768	-1	-1	-1	-1	4	-1024	-768	-1	-1	-1	-1	4		0	0						Untertest2.avi	0	880	547	72	111				0	Content		-72	-111	18381760	1511503848
18398	08:52:38.925	00:00:18.398	1104	-1024	-768	-1	-1	-1	-1	4	-1024	-768	-1	-1	-1	-1	4		0	0						Untertest2.avi	0	880	547	72	111				0	Content		-72	-111	18398382	1511520470
18415	08:52:38.942	00:00:18.415	1105	-1024	-768	-1	-1	-1	-1	4	-1024	-768	-1	-1	-1	-1	4		0	0						Untertest2.avi	0	880	547	72	111				0	Content		-72	-111	18415016	1511537104
18432	08:52:38.959	00:00:18.431	1106	-1024	-768	-1	-1	-1	-1	4	-1024	-768	-1	-1	-1	-1	4		0	0						Untertest2.avi	0	880	547	72	111				0	Content		-72	-111	18431517	1511553605
18448	08:52:38.975	00:00:18.448	1107	-1024	-768	-1	-1	-1	-1	4	-1024	-768	-1	-1	-1	-1	4		0	0						Untertest2.avi	0	880	547	72	111				0	Content		-72	-111	18448184	1511570272
18465	08:52:38.992	00:00:18.464	1108	-1024	-768	-1	-1	-1	-1	4	-1024	-768	-1	-1	-1	-1	4		0	0						Untertest2.avi	0	880	547	72	111				0	Content		-72	-111	18464761	1511586849
18482	08:52:39.009	00:00:18.481	1109	-1024	-768	-1	-1	-1	-1	4	-1024	-768	-1	-1	-1	-1	4		0	0						Untertest2.avi	0	880	547	72	111				0	Content		-72	-111	18481878	1511603966
18499	08:52:39.026	00:00:18.498	1110	-1024	-768	-1	-1	-1	-1	4	-1024	-768	-1	-1	-1	-1	4		0	0						Untertest2.avi	0	880	547	72	111				0	Content		-72	-111	18498623	1511620711
18515	08:52:39.042	00:00:18.514	1111	-1024	-768	-1	-1	-1	-1	4	-1024	-768	-1	-1	-1	-1	4		0	0						Untertest2.avi	0	880	547	72	111				0	Content		-72	-111	18514998	1511637086
18532	08:52:39.059	00:00:18.531	1112	-1024	-768	-1	-1	-1	-1	4	-1024	-768	-1	-1	-1	-1	4		0	0						Untertest2.avi	0	880	547	72	111				0	Content		-72	-111	18531664	1511653752
18548	08:52:39.075	00:00:18.548	1113	-1024	-768	-1	-1	-1	-1	4	-1024	-768	-1	-1	-1	-1	4		0	0						Untertest2.avi	0	880	547	72	111				0	Content		-72	-111	18548233	1511670321
18565	08:52:39.092	00:00:18.564	1114	-1024	-768	-1	-1	-1	-1	4	-1024	-768	-1	-1	-1	-1	4		0	0						Untertest2.avi	0	880	547	72	111				0	Content		-72	-111	18564900	1511686988
18582	08:52:39.109	00:00:18.581	1115	-1024	-768	-1	-1	-1	-1	4	-1024	-768	-1	-1	-1	-1	4		0	0						Untertest2.avi	0	880	547	72	111				0	Content		-72	-111	18581566	1511703654
18598	08:52:39.125	00:00:18.598	1116	-1024	-768	-1	-1	-1	-1	4	-1024	-768	-1	-1	-1	-1	4		0	0						Untertest2.avi	0	880	547	72	111				0	Content		-72	-111	18598143	1511720231
18615	08:52:39.142	00:00:18.614	1117	-1024	-768	-1	-1	-1	-1	4	-1024	-768	-1	-1	-1	-1	4		0	0						Untertest2.avi	0	880	547	72	111				0	Content		-72	-111	18614810	1511736898
18631	08:52:39.158	00:00:18.631	1118	-1024	-768	-1	-1	-1	-1	4	-1024	-768	-1	-1	-1	-1	4		0	0						Untertest2.avi	0	880	547	72	111				0	Content		-72	-111	18631476	1511753564
18648	08:52:39.175	00:00:18.647	1119	-1024	-768	-1	-1	-1	-1	4	-1024	-768	-1	-1	-1	-1	4		0	0						Untertest2.avi	0	880	547	72	111				0	Content		-72	-111	18647914	1511770002
18665	08:52:39.192	00:00:18.664	1120	-1024	-768	-1	-1	-1	-1	4	-1024	-768	-1	-1	-1	-1	4		0	0						Untertest2.avi	0	880	547	72	111				0	Content		-72	-111	18664609	1511786697
18682	08:52:39.209	00:00:18.681	1121	-1024	-768	-1	-1	-1	-1	4	-1024	-768	-1	-1	-1	-1	4		0	0						Untertest2.avi	0	880	547	72	111				0	Content		-72	-111	18681544	1511803632
18698	08:52:39.225	00:00:18.698	1122	-1024	-768	-1	-1	-1	-1	4	-1024	-768	-1	-1	-1	-1	4		0	0						Untertest2.avi	0	880	547	72	111				0	Content		-72	-111	18698211	1511820299
18715	08:52:39.242	00:00:18.715	1123	-1024	-768	-1	-1	-1	-1	4	-1024	-768	-1	-1	-1	-1	4		0	0						Untertest2.avi	0	880	547	72	111				0	Content		-72	-111	18715345	1511837433
18732	08:52:39.259	00:00:18.732	1124	-1024	-768	-1	-1	-1	-1	4	-1024	-768	-1	-1	-1	-1	4		0	0						Untertest2.avi	0	880	547	72	111				0	Content		-72	-111	18732012	1511854100
18749	08:52:39.276	00:00:18.749	1125	-1024	-768	-1	-1	-1	-1	4	-1024	-768	-1	-1	-1	-1	4		0	0						Untertest2.avi	0	880	547	72	111				0	Content		-72	-111	18749039	1511871127
18766	08:52:39.293	00:00:18.765	1126	-1024	-768	-1	-1	-1	-1	4	-1024	-768	-1	-1	-1	-1	4		0	0						Untertest2.avi	0	880	547	72	111				0	Content		-72	-111	18765706	1511887794
18782	08:52:39.309	00:00:18.782	1127	-1024	-768	-1	-1	-1	-1	4	-1024	-768	-1	-1	-1	-1	4		0	0						Untertest2.avi	0	880	547	72	111				0	Content		-72	-111	18782373	1511904461
18798	08:52:39.325	00:00:18.798	1128	-1024	-768	-1	-1	-1	-1	4	-1024	-768	-1	-1	-1	-1	4		0	0						Untertest2.avi	0	880	547	72	111				0	Content		-72	-111	18798419	1511920507
18815	08:52:39.342	00:00:18.815	1129	-1024	-768	-1	-1	-1	-1	4	-1024	-768	-1	-1	-1	-1	4		0	0						Untertest2.avi	0	880	547	72	111				0	Content		-72	-111	18815086	1511937174
18832	08:52:39.359	00:00:18.831	1130	-1024	-768	-1	-1	-1	-1	4	-1024	-768	-1	-1	-1	-1	4		0	0						Untertest2.avi	0	880	547	72	111				0	Content		-72	-111	18831544	1511953632
18848	08:52:39.375	00:00:18.848	1131	-1024	-768	-1	-1	-1	-1	4	-1024	-768	-1	-1	-1	-1	4		0	0						Untertest2.avi	0	880	547	72	111				0	Content		-72	-111	18848210	1511970298
18865	08:52:39.392	00:00:18.864	1132	-1024	-768	-1	-1	-1	-1	4	-1024	-768	-1	-1	-1	-1	4		0	0						Untertest2.avi	0	880	547	72	111				0	Content		-72	-111	18864877	1511986965
18881	08:52:39.408	00:00:18.881	1133	-1024	-768	-1	-1	-1	-1	4	-1024	-768	-1	-1	-1	-1	4		0	0						Untertest2.avi	0	880	547	72	111				0	Content		-72	-111	18881404	1512003492
18898	08:52:39.425	00:00:18.898	1134	-1024	-768	-1	-1	-1	-1	4	-1024	-768	-1	-1	-1	-1	4		0	0						Untertest2.avi	0	880	547	72	111				0	Content		-72	-111	18898070	1512020158
18915	08:52:39.442	00:00:18.914	1135	-1024	-768	-1	-1	-1	-1	4	-1024	-768	-1	-1	-1	-1	4		0	0						Untertest2.avi	0	880	547	72	111				0	Content		-72	-111	18914737	1512036825
18931	08:52:39.458	00:00:18.931	1136	-1024	-768	-1	-1	-1	-1	4	-1024	-768	-1	-1	-1	-1	4		0	0						Untertest2.avi	0	880	547	72	111				0	Content		-72	-111	18931286	1512053374
18948	08:52:39.475	00:00:18.947	1137	-1024	-768	-1	-1	-1	-1	4	-1024	-768	-1	-1	-1	-1	4		0	0						Untertest2.avi	0	880	547	72	111				0	Content		-72	-111	18947953	1512070041
18965	08:52:39.492	00:00:18.964	1138	-1024	-768	-1	-1	-1	-1	4	-1024	-768	-1	-1	-1	-1	4		0	0						Untertest2.avi	0	880	547	72	111				0	Content		-72	-111	18964619	1512086707
18981	08:52:39.508	00:00:18.981	1139	-1024	-768	-1	-1	-1	-1	4	-1024	-768	-1	-1	-1	-1	4		0	0						Untertest2.avi	0	880	547	72	111				0	Content		-72	-111	18981170	1512103258
18998	08:52:39.525	00:00:18.997	1140	-1024	-768	-1	-1	-1	-1	4	-1024	-768	-1	-1	-1	-1	4		0	0						Untertest2.avi	0	880	547	72	111				0	Content		-72	-111	18997837	1512119925
19014	08:52:39.541	00:00:19.014	1141	-1024	-768	-1	-1	-1	-1	4	-1024	-768	-1	-1	-1	-1	4		0	0						Untertest2.avi	0	880	547	72	111				0	Content		-72	-111	19014455	1512136543
19031	08:52:39.558	00:00:19.031	1142	-1024	-768	-1	-1	-1	-1	4	-1024	-768	-1	-1	-1	-1	4		0	0						Untertest2.avi	0	880	547	72	111				0	Content		-72	-111	19031122	1512153210
19048	08:52:39.575	00:00:19.047	1143	-1024	-768	-1	-1	-1	-1	4	-1024	-768	-1	-1	-1	-1	4		0	0						Untertest2.avi	0	880	547	72	111				0	Content		-72	-111	19047789	1512169877
19065	08:52:39.592	00:00:19.064	1144	-1024	-768	-1	-1	-1	-1	4	-1024	-768	-1	-1	-1	-1	4		0	0						Untertest2.avi	0	880	547	72	111				0	Content		-72	-111	19064615	1512186703
19081	08:52:39.608	00:00:19.081	1145	-1024	-768	-1	-1	-1	-1	4	-1024	-768	-1	-1	-1	-1	4		0	0						Untertest2.avi	0	880	547	72	111				0	Content		-72	-111	19081282	1512203370
19098	08:52:39.625	00:00:19.098	1146	-1024	-768	-1	-1	-1	-1	4	-1024	-768	-1	-1	-1	-1	4		0	0						Untertest2.avi	0	880	547	72	111				0	Content		-72	-111	19098252	1512220340
19115	08:52:39.642	00:00:19.114	1147	-1024	-768	-1	-1	-1	-1	4	-1024	-768	-1	-1	-1	-1	4		0	0						Untertest2.avi	0	880	547	72	111				0	Content		-72	-111	19114918	1512237006
19132	08:52:39.659	00:00:19.131	1148	-1024	-768	-1	-1	-1	-1	4	-1024	-768	-1	-1	-1	-1	4		0	0						Untertest2.avi	0	880	547	72	111				0	Content		-72	-111	19131585	1512253673
19149	08:52:39.676	00:00:19.148	1149	-1024	-768	-1	-1	-1	-1	4	-1024	-768	-1	-1	-1	-1	4		0	0						Untertest2.avi	0	880	547	72	111				0	Content		-72	-111	19148822	1512270910
19165	08:52:39.692	00:00:19.165	1150	-1024	-768	-1	-1	-1	-1	4	-1024	-768	-1	-1	-1	-1	4		0	0						Untertest2.avi	0	880	547	72	111				0	Content		-72	-111	19165489	1512287577
19182	08:52:39.709	00:00:19.181	1151	-1024	-768	-1	-1	-1	-1	4	-1024	-768	-1	-1	-1	-1	4		0	0						Untertest2.avi	0	880	547	72	111				0	Content		-72	-111	19181718	1512303806
19198	08:52:39.725	00:00:19.198	1152	-1024	-768	-1	-1	-1	-1	4	-1024	-768	-1	-1	-1	-1	4		0	0						Untertest2.avi	0	880	547	72	111				0	Content		-72	-111	19198385	1512320473
19215	08:52:39.742	00:00:19.215	1153	-1024	-768	-1	-1	-1	-1	4	-1024	-768	-1	-1	-1	-1	4		0	0						Untertest2.avi	0	880	547	72	111				0	Content		-72	-111	19215052	1512337140
19231	08:52:39.758	00:00:19.230	1154	-1024	-768	-1	-1	-1	-1	4	-1024	-768	-1	-1	-1	-1	4		0	0						Untertest2.avi	0	880	547	72	111				0	Content		-72	-111	19230805	1512352893
19248	08:52:39.775	00:00:19.247	1155	-1024	-768	-1	-1	-1	-1	4	-1024	-768	-1	-1	-1	-1	4		0	0						Untertest2.avi	0	880	547	72	111				0	Content		-72	-111	19247547	1512369635
19264	08:52:39.791	00:00:19.264	1156	1341,279	994,5038	0,5112399	0,662199	487,1149	3,543552	3	1282,319	975,6676	0,5112363	0,6621996	487,1149	3,543544	1	2	1282	976						Untertest2.avi	0	880	547	72	111	1205	867	84	0	Content		1210	865	19264293	1512386381
19281	08:52:39.808	00:00:19.281	1157	-1024	-768	-1	-1	-1	-1	4	-1024	-768	-1	-1	-1	-1	4	2	0	0						Untertest2.avi	0	880	547	72	111	1205	867	84	0	Content		-72	-111	19281292	1512403380
19298	08:52:39.825	00:00:19.297	1158	1318,132	1001,916	0,5095481	0,659918	478,123	3,417374	3	1260,377	983,2142	0,5095434	0,6599187	478,123	3,417367	1	2	1260	983						Untertest2.avi	0	880	547	72	111	1205	867	84	0	Content		1188	872	19297541	1512419629
19314	08:52:39.841	00:00:19.314	1159	1332,01	998,5862	0,5112116	0,6589248	485,0408	3,491509	3	1273,491	979,7256	0,5112078	0,6589255	485,0408	3,491546	1	2	1273	980						Untertest2.avi	0	880	547	72	111	1205	867	84	0	Content		1201	869	19314286	1512436374
19331	08:52:39.858	00:00:19.330	1160	-1024	-768	-1	-1	-1	-1	4	-1024	-768	-1	-1	-1	-1	4	2	0	0						Untertest2.avi	0	880	547	72	111	1205	867	84	0	Content		-72	-111	19330910	1512452998
19348	08:52:39.875	00:00:19.347	1161	1421,056	956,5383	0,5091558	0,6577329	481,8444	3,557877	3	1359,63	938,337	0,5091511	0,6577336	481,8444	3,557676	1	3	1360	938						Untertest2.avi	0	880	547	72	111	1304	746	216	0	Content		1288	827	19347907	1512469995
19364	08:52:39.891	00:00:19.364	1162	1459,782	899,7117	0,5056805	0,657467	472,4889	3,41942	3	1397,951	883,0659	0,5056757	0,6574677	472,4889	3,419078	1	3	1398	883						Untertest2.avi	0	880	547	72	111	1304	746	216	0	Content		1326	772	19364153	1512486241
19381	08:52:39.908	00:00:19.381	1163	-1024	-768	-1	-1	-1	-1	4	-1024	-768	-1	-1	-1	-1	4	3	0	0						Untertest2.avi	0	880	547	72	111	1304	746	216	0	Content		-72	-111	19381152	1512503240
19398	08:52:39.925	00:00:19.397	1164	1377,82	848,9352	0,6391972	0,5667304	457,4905	3,584447	0	1420,733	863,7798	0,5034972	0,6585885	471,5512	3,436099	0	3	1399	856						Untertest2.avi	0	880	547	72	111	1304	746	216	0	Content		1327	745	19397774	1512519862
19415	08:52:39.942	00:00:19.414	1165	1375,535	834,5132	0,6383637	0,5656504	457,1795	3,570279	0	1392,822	877,3731	0,5027061	0,657774	470,8109	3,441914	0	3	1384	856						Untertest2.avi	0	880	547	72	111	1304	746	216	0	Content		1312	745	19414522	1512536610
19431	08:52:39.958	00:00:19.430	1166	-1024	-768	-1	-1	-1	-1	4	-1024	-768	-1	-1	-1	-1	4	3	0	0						Untertest2.avi	0	880	547	72	111	1304	746	216	0	Content		-72	-111	19430769	1512552857
19447	08:52:39.974	00:00:19.447	1167	1343,985	840,1075	0,6376965	0,5628421	456,3024	3,569105	0	1402,791	873,9321	0,5020418	0,6549566	470,0121	3,431589	0	3	1373	857						Untertest2.avi	0	880	547	72	111	1304	746	216	0	Content		1301	746	19447390	1512569478
19464	08:52:39.991	00:00:19.464	1168	-1024	-768	-1	-1	-1	-1	4	-1024	-768	-1	-1	-1	-1	4	3	0	0						Untertest2.avi	0	880	547	72	111	1304	746	216	0	Content		-72	-111	19464014	1512586102
19481	08:52:40.008	00:00:19.480	1169	1354,926	830,7328	0,6351494	0,5613341	450,1431	3,528615	0	1386,943	867,9282	0,501669	0,6533679	471,6206	3,500046	0	3	1371	849						Untertest2.avi	0	880	547	72	111	1304	746	216	0	Content		1299	738	19480633	1512602721
19497	08:52:40.024	00:00:19.497	1170	1368,109	821,0444	0,641562	0,5621049	450,1457	3,574257	3	1265,915	806,5306	0,642614	0,562116	444,344	3,520554	1	3	1266	807						Untertest2.avi	0	880	547	72	111	1304	746	216	0	Content		1194	696	19497269	1512619357
19514	08:52:40.041	00:00:19.514	1171	1346,237	887,7632	0,6348914	0,5610922	454,3622	3,449971	0	1404,871	870,4832	0,5000039	0,6533788	470,5719	3,487809	0	3	1376	879						Untertest2.avi	0	880	547	72	111	1304	746	216	0	Content		1304	768	19514004	1512636092
19531	08:52:40.058	00:00:19.530	1172	-1024	-768	-1	-1	-1	-1	4	-1024	-768	-1	-1	-1	-1	4	3	0	0						Untertest2.avi	0	880	547	72	111	1304	746	216	0	Content		-72	-111	19530659	1512652747
19547	08:52:40.074	00:00:19.547	1173	-1024	-768	-1	-1	-1	-1	4	-1024	-768	-1	-1	-1	-1	4	3	0	0						Untertest2.avi	0	880	547	72	111	1304	746	216	0	Content		-72	-111	19547325	1512669413
19564	08:52:40.091	00:00:19.563	1174	1360,507	842,7605	0,6376305	0,5606908	463,5278	3,682423	0	1477,542	897,7935	0,5050563	0,6512715	492,8494	3,690834	0	4	1419	870						Untertest2.avi	0	880	547	72	111	1262	802	383	0	Content		1347	759	19563948	1512686036
19581	08:52:40.108	00:00:19.580	1175	1308,392	902,0822	0,638273	0,5605823	463,3923	3,673858	0	1315,091	928,6975	0,5030273	0,6504509	480,8636	3,600994	0	4	1312	915						Untertest2.avi	0	880	547	72	111	1262	802	383	0	Content		1240	804	19580572	1512702660
19597	08:52:40.124	00:00:19.597	1176	1291,521	902,2458	0,6387807	0,5602061	463,5856	3,692828	0	1389,417	936,1542	0,5060223	0,6499901	492,5525	3,636211	0	4	1340	919						Untertest2.avi	0	880	547	72	111	1262	802	383	0	Content		1268	808	19597321	1512719409
19614	08:52:40.141	00:00:19.613	1177	1283,619	887,0325	0,6394346	0,5602869	463,5482	3,665169	0	1390,673	934,7941	0,5063814	0,6494534	492,6271	3,689248	0	4	1337	911						Untertest2.avi	0	880	547	72	111	1262	802	383	0	Content		1265	800	19613945	1512736033
19631	08:52:40.158	00:00:19.630	1178	1303,261	891,3855	0,6404701	0,5605437	463,3811	3,653416	0	1375,348	931,3867	0,506887	0,6492153	492,7067	3,663309	0	4	1339	911						Untertest2.avi	0	880	547	72	111	1262	802	383	0	Content		1267	800	19630567	1512752655
19647	08:52:40.174	00:00:19.647	1179	1298,601	902,6642	0,6415628	0,5610022	463,8974	3,669217	0	1359,661	927,6908	0,5074574	0,6489565	492,8777	3,671588	0	4	1329	915						Untertest2.avi	0	880	547	72	111	1262	802	383	0	Content		1257	804	19647192	1512769280
19664	08:52:40.191	00:00:19.663	1180	1284,933	896,6807	0,6427698	0,5615693	464,2283	3,658398	0	1389,384	934,7042	0,5082033	0,6487011	492,9635	3,660594	0	4	1337	916						Untertest2.avi	0	880	547	72	111	1262	802	383	0	Content		1265	805	19663940	1512786028
19681	08:52:40.208	00:00:19.680	1181	1294,205	898,7693	0,6439965	0,5620456	464,1719	3,660693	0	1384,264	936,0482	0,5088329	0,6485238	493,0678	3,662499	0	4	1339	917						Untertest2.avi	0	880	547	72	111	1262	802	383	0	Content		1267	806	19680566	1512802654
19697	08:52:40.224	00:00:19.697	1182	1293,749	904,2947	0,6451438	0,5625353	464,9545	3,655249	0	1367,768	928,3405	0,5093466	0,648231	493,3149	3,659993	0	4	1331	916						Untertest2.avi	0	880	547	72	111	1262	802	383	0	Content		1259	805	19697188	1512819276
19714	08:52:40.241	00:00:19.713	1183	1289,943	898,0762	0,6462483	0,5629451	464,983	3,641913	0	1390,45	934,6179	0,5098845	0,6478834	493,4568	3,642866	0	4	1340	916						Untertest2.avi	0	880	547	72	111	1262	802	383	0	Content		1268	805	19713810	1512835898
19731	08:52:40.258	00:00:19.730	1184	1288,89	900,7252	0,647256	0,5635039	465,5072	3,692517	0	1382,36	935,0131	0,5102583	0,6476551	493,4949	3,657066	0	4	1336	918						Untertest2.avi	0	880	547	72	111	1262	802	383	0	Content		1264	807	19730562	1512852650
19747	08:52:40.274	00:00:19.747	1185	1298,808	886,3984	0,6480461	0,5645034	465,855	3,656988	0	1393,127	938,8022	0,5104362	0,6477238	493,6835	3,655799	0	4	1346	913						Untertest2.avi	0	880	547	72	111	1262	802	383	0	Content		1274	802	19747183	1512869271
19764	08:52:40.291	00:00:19.763	1186	1294,666	902,5944	0,648792	0,5658962	466,0876	3,664852	0	1388,404	924,9755	0,5104779	0,6483433	493,9192	3,629544	0	4	1342	914						Untertest2.avi	0	880	547	72	111	1262	802	383	0	Content		1270	803	19763806	1512885894
19780	08:52:40.307	00:00:19.780	1187	1302,382	894,6575	0,6492222	0,5674191	466,5482	3,669569	0	1389,788	917,9009	0,5103475	0,6492831	494,1147	3,65169	0	4	1346	906						Untertest2.avi	0	880	547	72	111	1262	802	383	0	Content		1274	795	19780431	1512902519
19797	08:52:40.324	00:00:19.797	1188	1294,331	898,814	0,6494123	0,5685447	467,1351	3,674341	0	1383,745	932,4747	0,5100487	0,6501563	494,3814	3,650012	0	4	1339	916						Untertest2.avi	0	880	547	72	111	1262	802	383	0	Content		1267	805	19797182	1512919270
19814	08:52:40.341	00:00:19.813	1189	1288,845	905,5388	0,6495789	0,5690343	467,6151	3,646421	0	1374,675	920,8188	0,5096954	0,6506705	494,7337	3,631037	0	4	1332	913						Untertest2.avi	0	880	547	72	111	1262	802	383	0	Content		1260	802	19813804	1512935892
19830	08:52:40.357	00:00:19.830	1190	1279,846	895,4522	0,649681	0,569184	468,1669	3,660045	0	1380,738	931,4186	0,5093858	0,6508699	494,9658	3,653513	0	4	1330	913						Untertest2.avi	0	880	547	72	111	1262	802	383	0	Content		1258	802	19830430	1512952518
19847	08:52:40.374	00:00:19.847	1191	1273,631	900,4009	0,6499284	0,5693837	468,6401	3,614611	0	1382,285	922,238	0,5091192	0,6509119	495,1823	3,638408	0	4	1328	911						Untertest2.avi	0	880	547	72	111	1262	802	383	0	Content		1256	800	19847050	1512969138
19864	08:52:40.391	00:00:19.863	1192	1273,615	881,7076	0,6502326	0,5698833	469,093	3,652952	0	1376,559	939,9702	0,5088072	0,6512038	495,4908	3,609496	0	4	1325	911						Untertest2.avi	0	880	547	72	111	1262	802	383	0	Content		1253	800	19863800	1512985888
19880	08:52:40.407	00:00:19.880	1193	1285,893	893,275	0,6503312	0,5710624	469,4395	3,608547	0	1370,436	934,1334	0,5082946	0,6522227	495,5875	3,598879	0	4	1328	914						Untertest2.avi	0	880	547	72	111	1262	802	383	0	Content		1256	803	19880422	1513002510
19897	08:52:40.424	00:00:19.897	1194	1281,63	880,9479	0,649871	0,5730215	469,754	3,58707	0	1378,258	926,9632	0,5072231	0,6541349	495,4193	3,595237	0	4	1330	904						Untertest2.avi	0	880	547	72	111	1262	802	383	0	Content		1258	793	19897048	1513019136
19914	08:52:40.441	00:00:19.913	1195	1286,644	895,8646	0,6485893	0,5755727	470,033	3,560018	0	1374,637	928,4531	0,5054817	0,6568714	495,5571	3,539208	0	4	1331	912						Untertest2.avi	0	880	547	72	111	1262	802	383	0	Content		1259	801	19913670	1513035758
19930	08:52:40.457	00:00:19.930	1196	1275,783	884,5536	0,6466144	0,5784879	470,5862	3,510622	0	1378,194	931,7031	0,5031592	0,6602315	495,4278	3,521387	0	4	1327	908						Untertest2.avi	0	880	547	72	111	1262	802	383	0	Content		1255	797	19930420	1513052508
19947	08:52:40.474	00:00:19.947	1197	1277,394	905,989	0,6443061	0,5811956	471,0025	3,514567	0	1348,935	942,6774	0,5006767	0,6635983	495,7016	3,50485	0	5	1313	924						Untertest2.avi	0	880	547	72	111	1230	827	283	0	Content		1241	813	19947042	1513069130
19964	08:52:40.491	00:00:19.963	1198	1257,74	925,6324	0,641863	0,5826594	471,6747	3,478587	0	1344,737	967,0849	0,4981931	0,6655848	495,8934	3,443378	0	5	1301	946						Untertest2.avi	0	880	547	72	111	1230	827	283	0	Content		1229	835	19963793	1513085881
19980	08:52:40.507	00:00:19.980	1199	1241,478	917,7123	0,6399115	0,5826195	472,4294	3,466563	0	1345,441	958,313	0,4959004	0,6659711	496,2486	3,44935	0	5	1293	938						Untertest2.avi	0	880	547	72	111	1230	827	283	0	Content		1221	827	19980415	1513102503
19997	08:52:40.524	00:00:19.997	1200	1258,159	919,5931	0,6385363	0,5818715	472,9417	3,440361	0	1371,353	963,3865	0,4941768	0,6653147	496,6613	3,431873	0	5	1315	941						Untertest2.avi	0	880	547	72	111	1230	827	283	0	Content		1243	830	19997041	1513119129
20014	08:52:40.541	00:00:20.013	1201	1259,067	907,6119	0,6377	0,5803472	473,3193	3,420648	0	1347,617	957,0291	0,4928759	0,6635441	496,9441	3,420941	0	5	1303	932						Untertest2.avi	0	880	547	72	111	1230	827	283	0	Content		1231	821	20013799	1513135887
20030	08:52:40.557	00:00:20.030	1202	1259,572	924,1553	0,6374191	0,5788126	474,0213	3,430793	0	1347,347	949,5441	0,4920901	0,6615008	497,3666	3,409157	0	5	1303	937						Untertest2.avi	0	880	547	72	111	1230	827	283	0	Content		1231	826	20030417	1513152505
20047	08:52:40.574	00:00:20.047	1203	1269,328	920,9795	0,6376362	0,5776585	474,3011	3,436	0	1351,89	960,4313	0,4917014	0,6595901	497,4288	3,354642	0	5	1311	941						Untertest2.avi	0	880	547	72	111	1230	827	283	0	Content		1239	830	20047035	1513169123
20064	08:52:40.591	00:00:20.063	1204	1248,911	916,457	0,6379347	0,5765936	474,7986	3,419694	0	1338,22	948,1388	0,4915719	0,6579719	497,6604	3,388947	0	5	1294	932						Untertest2.avi	0	880	547	72	111	1230	827	283	0	Content		1222	821	20063658	1513185746
20080	08:52:40.607	00:00:20.080	1205	1260,739	918,447	0,6382221	0,575857	475,0959	3,371329	0	1338,872	949,4554	0,4915601	0,6568401	497,7118	3,376507	0	5	1300	934						Untertest2.avi	0	880	547	72	111	1230	827	283	0	Content		1228	823	20080281	1513202369
20097	08:52:40.624	00:00:20.096	1206	1258,839	915,4149	0,6385329	0,5756839	475,3267	3,379062	0	1338,221	945,6381	0,4916122	0,6562768	497,9602	3,365187	0	5	1299	931						Untertest2.avi	0	880	547	72	111	1230	827	283	0	Content		1227	820	20096920	1513219008
20114	08:52:40.641	00:00:20.113	1207	1253,984	918,76	0,6389669	0,5759539	475,4755	3,404206	0	1355,026	962,4282	0,4918141	0,6559998	498,0661	3,354529	0	5	1305	941						Untertest2.avi	0	880	547	72	111	1230	827	283	0	Content		1233	830	20113654	1513235742
20130	08:52:40.657	00:00:20.130	1208	1270,361	919,5057	0,6395759	0,5767391	475,6871	3,391326	0	1358,657	959,0161	0,4921972	0,6560976	497,9977	3,336486	0	5	1315	939						Untertest2.avi	0	880	547	72	111	1230	827	283	0	Content		1243	828	20130279	1513252367
20147	08:52:40.674	00:00:20.146	1209	1272,725	923,1231	0,6404452	0,5779012	475,6199	3,346535	0	1358,063	959,6681	0,4929215	0,6563776	498,0255	3,33851	0	5	1315	941						Untertest2.avi	0	880	547	72	111	1230	827	283	0	Content		1243	830	20146914	1513269002
20164	08:52:40.691	00:00:20.163	1210	1254,463	920,9589	0,6417539	0,5790533	475,4593	3,386594	0	1334,628	954,072	0,4937631	0,6564904	497,7732	3,346729	0	5	1295	938						Untertest2.avi	0	880	547	72	111	1230	827	283	0	Content		1223	827	20163531	1513285619
20180	08:52:40.707	00:00:20.180	1211	1257,411	926,3151	0,6431307	0,5798618	475,0565	3,384689	0	1334,983	957,1496	0,4947124	0,6563026	497,5313	3,367726	0	5	1296	942						Untertest2.avi	0	880	547	72	111	1230	827	283	0	Content		1224	831	20180277	1513302365
20197	08:52:40.724	00:00:20.196	1212	1253,221	914,9336	0,6444662	0,5805076	475,0706	3,39123	0	1352,695	955,14	0,4957111	0,6561154	497,2523	3,373224	0	5	1303	935						Untertest2.avi	0	880	547	72	111	1230	827	283	0	Content		1231	824	20196917	1513319005
20214	08:52:40.741	00:00:20.213	1213	1255,2	918,6337	0,6458769	0,5813912	474,9727	3,408866	0	1349,49	951,62	0,4967158	0,6562515	497,0559	3,410309	0	5	1302	935						Untertest2.avi	0	880	547	72	111	1230	827	283	0	Content		1230	824	20213524	1513335612
20230	08:52:40.757	00:00:20.230	1214	1228,863	971,8032	0,6474099	0,5835057	474,7862	3,421662	0	1303,819	1014,967	0,4983141	0,6574077	496,655	3,352498	0	6	1266	993						Untertest2.avi	0	880	547	72	111	1169	944	416	0	Content		1194	882	20230150	1513352238
20247	08:52:40.774	00:00:20.246	1215	1204,919	1028,193	0,6487424	0,5852323	474,6742	3,412348	0	837,1967	1056,777	0,4967051	0,658296	483,808	3,230362	0	6	1021	1042						Untertest2.avi	0	880	547	72	111	1169	944	416	0	Content		949	931	20246909	1513368997
20264	08:52:40.791	00:00:20.263	1216	1206,943	1027,298	0,6498129	0,5858088	474,7303	3,439311	0	1293,698	1082,71	0,5003476	0,6583076	496,3613	3,378473	0	6	1250	1055						Untertest2.avi	0	880	547	72	111	1169	944	416	0	Content		1178	944	20263521	1513385609
20280	08:52:40.807	00:00:20.280	1217	1209,385	1036,878	0,6506119	0,5859981	474,6249	3,461125	0	918,9324	1068,327	0,4980958	0,6579018	509,0045	3,445981	0	6	1064	1053						Untertest2.avi	0	880	547	72	111	1169	944	416	0	Content		992	942	20280143	1513402231
20297	08:52:40.824	00:00:20.296	1218	1230,143	1039,987	0,6514096	0,58551	474,7646	3,427869	0	1272,652	1070,517	0,5014382	0,6565031	496,4758	3,401265	0	6	1251	1055						Untertest2.avi	0	880	547	72	111	1169	944	416	0	Content		1179	944	20296904	1513418992
20314	08:52:40.841	00:00:20.313	1219	1206,583	1029,06	0,6522448	0,5846372	474,8429	3,484083	0	831,2546	1046,925	0,499083	0,6544545	483,9886	3,280188	0	6	1019	1038						Untertest2.avi	0	880	547	72	111	1169	944	416	0	Content		947	927	20313515	1513435603
20330	08:52:40.857	00:00:20.330	1220	1231,734	1041,987	0,6533359	0,583248	475,2349	3,448881	0	1270,93	1056,656	0,5029143	0,6517725	496,8185	3,454557	0	6	1251	1049						Untertest2.avi	0	880	547	72	111	1169	944	416	0	Content		1179	938	20330140	1513452228
20347	08:52:40.874	00:00:20.346	1221	1201,477	1038,163	0,6546167	0,5815921	475,3558	3,505205	0	1273,412	1069,838	0,5038126	0,648439	497,0339	3,453983	0	6	1237	1054						Untertest2.avi	0	880	547	72	111	1169	944	416	0	Content		1165	943	20346764	1513468852
20364	08:52:40.891	00:00:20.363	1222	1215,106	1034,444	0,6558315	0,579742	475,6856	3,461128	0	1264,27	1074,312	0,5046661	0,6447943	497,0283	3,468773	0	6	1240	1054						Untertest2.avi	0	880	547	72	111	1169	944	416	0	Content		1168	943	20363512	1513485600
20380	08:52:40.907	00:00:20.380	1223	1216,368	1029,415	0,657073	0,5778989	475,4911	3,466993	0	1264,794	1065,063	0,5054336	0,6410587	497,1693	3,475814	0	6	1241	1047						Untertest2.avi	0	880	547	72	111	1169	944	416	0	Content		1169	936	20380137	1513502225
20397	08:52:40.924	00:00:20.396	1224	1226,414	1056,623	0,6582159	0,5761715	475,7558	3,480449	0	1261,753	1069,947	0,5061266	0,6376465	497,4451	3,461636	0	6	1244	1063						Untertest2.avi	0	880	547	72	111	1169	944	416	0	Content		1172	952	20396762	1513518850
20413	08:52:40.940	00:00:20.413	1225	1226,736	1056,076	0,6592301	0,5746218	475,9935	3,472745	0	1275,817	1066,834	0,5067069	0,6345281	497,3623	3,504613	0	6	1251	1061						Untertest2.avi	0	880	547	72	111	1169	944	416	0	Content		1179	950	20413383	1513535471
20430	08:52:40.957	00:00:20.430	1226	1220,384	1050,951	0,660102	0,5733628	476,3133	3,474005	0	1271,722	1076,529	0,5071056	0,631678	497,3443	3,465759	0	6	1246	1064						Untertest2.avi	0	880	547	72	111	1169	944	416	0	Content		1174	953	20430003	1513552091
20447	08:52:40.974	00:00:20.446	1227	1238,554	1052,231	0,660974	0,5723176	476,4986	3,496022	0	1253,667	1045,301	0,5073611	0,6293185	497,2082	3,489378	0	6	1246	1049						Untertest2.avi	0	880	547	72	111	1169	944	416	0	Content		1174	938	20446755	1513568843
20463	08:52:40.990	00:00:20.463	1228	1197,876	1036,716	0,6617216	0,5717366	476,6412	3,555858	0	1258,057	1071,25	0,5075795	0,6273765	497,4364	3,49254	0	6	1228	1054						Untertest2.avi	0	880	547	72	111	1169	944	416	0	Content		1156	943	20463375	1513585463
20480	08:52:41.007	00:00:20.479	1229	1213,986	1056,271	0,6625732	0,5715653	476,9556	3,496899	0	1256,309	1071,572	0,5077066	0,626076	497,3484	3,461127	0	6	1235	1064						Untertest2.avi	0	880	547	72	111	1169	944	416	0	Content		1163	953	20479998	1513602086
20497	08:52:41.024	00:00:20.496	1230	1232,691	1052,291	0,6634141	0,571868	477,0784	3,487895	0	1263,337	1067,533	0,5078385	0,6251831	497,0806	3,471188	0	6	1248	1060						Untertest2.avi	0	880	547	72	111	1169	944	416	0	Content		1176	949	20496625	1513618713
20513	08:52:41.040	00:00:20.513	1231	1222,958	1061,848	0,6641732	0,5723034	477,3395	3,52286	0	1266,357	1070,793	0,5078743	0,6246142	496,9264	3,476115	0	6	1245	1066						Untertest2.avi	0	880	547	72	111	1169	944	416	0	Content		1173	955	20513376	1513635464
20530	08:52:41.057	00:00:20.529	1232	1234,119	1071,626	0,6647717	0,5729211	477,757	3,440204	0	1264,772	1058,053	0,5077921	0,624216	496,8701	3,527091	0	6	1249	1065						Untertest2.avi	0	880	547	72	111	1169	944	416	0	Content		1177	954	20529999	1513652087
20547	08:52:41.074	00:00:20.546	1233	1228,742	1053,645	0,6652927	0,5736949	478,1264	3,447688	0	1282,528	1083,037	0,5075597	0,6238676	496,7324	3,434436	0	6	1256	1068						Untertest2.avi	0	880	547	72	111	1169	944	416	0	Content		1184	957	20546629	1513668717
20563	08:52:41.090	00:00:20.563	1234	1202,73	1049,088	0,6656525	0,5745007	478,4173	3,516146	0	1256,599	1066,212	0,5072988	0,6234827	496,6703	3,472352	0	6	1230	1058						Untertest2.avi	0	880	547	72	111	1169	944	416	0	Content		1158	947	20563244	1513685332
20580	08:52:41.107	00:00:20.579	1235	1212,608	1047,078	0,6660075	0,5753508	478,6734	3,463004	0	832,379	1060,349	0,5038654	0,6229085	483,5608	3,255696	0	6	1022	1054						Untertest2.avi	0	880	547	72	111	1169	944	416	0	Content		950	943	20579994	1513702082
20597	08:52:41.124	00:00:20.596	1236	1216,09	1052,973	0,6663744	0,5761626	479,4717	3,456981	0	1263,618	1073,748	0,5065818	0,62218	496,3946	3,403842	0	6	1240	1063						Untertest2.avi	0	880	547	72	111	1169	944	416	0	Content		1168	952	20596616	1513718704
20613	08:52:41.140	00:00:20.613	1237	765,8629	1045,039	0,6626583	0,5768759	467,2534	3,232502	0	1213,87	1066,612	0,5042295	0,6209232	487,5928	3,386761	0	6	990	1056						Untertest2.avi	0	880	547	72	111	1169	944	416	0	Content		918	945	20613238	1513735326
20630	08:52:41.157	00:00:20.629	1238	1192,012	1095,653	0,6675433	0,5779033	479,8905	3,449652	0	-1024	-768	-1	-1	-1	-1	4	6	1192	1096						Untertest2.avi	0	880	547	72	111	1169	944	416	0	Content		1120	985	20629864	1513751952
20647	08:52:41.174	00:00:20.646	1239	-1024	-768	-1	-1	-1	-1	4	-1024	-768	-1	-1	-1	-1	4		0	0						Untertest2.avi	0	880	547	72	111				0	Content		-72	-111	20646610	1513768698
20663	08:52:41.190	00:00:20.663	1240	-1024	-768	-1	-1	-1	-1	4	-1024	-768	-1	-1	-1	-1	4		0	0						Untertest2.avi	0	880	547	72	111				0	Content		-72	-111	20663234	1513785322
20680	08:52:41.207	00:00:20.679	1241	-1024	-768	-1	-1	-1	-1	4	-1024	-768	-1	-1	-1	-1	4		0	0						Untertest2.avi	0	880	547	72	111				0	Content		-72	-111	20679917	1513802005
20697	08:52:41.224	00:00:20.696	1242	-1024	-768	-1	-1	-1	-1	4	-1024	-768	-1	-1	-1	-1	4		0	0						Untertest2.avi	0	880	547	72	111				0	Content		-72	-111	20696584	1513818672
20713	08:52:41.240	00:00:20.713	1243	-1024	-768	-1	-1	-1	-1	4	-1024	-768	-1	-1	-1	-1	4		0	0						Untertest2.avi	0	880	547	72	111				0	Content		-72	-111	20713216	1513835304
20730	08:52:41.257	00:00:20.729	1244	-1024	-768	-1	-1	-1	-1	4	-1024	-768	-1	-1	-1	-1	4		0	0						Untertest2.avi	0	880	547	72	111				0	Content		-72	-111	20729882	1513851970
20747	08:52:41.274	00:00:20.746	1245	-1024	-768	-1	-1	-1	-1	4	-1024	-768	-1	-1	-1	-1	4		0	0						Untertest2.avi	0	880	547	72	111				0	Content		-72	-111	20746553	1513868641
20763	08:52:41.290	00:00:20.763	1246	-1024	-768	-1	-1	-1	-1	4	-1024	-768	-1	-1	-1	-1	4		0	0						Untertest2.avi	0	880	547	72	111				0	Content		-72	-111	20763220	1513885308
20780	08:52:41.307	00:00:20.779	1247	-1024	-768	-1	-1	-1	-1	4	-1024	-768	-1	-1	-1	-1	4		0	0						Untertest2.avi	0	880	547	72	111				0	Content		-72	-111	20779843	1513901931
20797	08:52:41.324	00:00:20.796	1248	-1024	-768	-1	-1	-1	-1	4	-1024	-768	-1	-1	-1	-1	4		0	0						Untertest2.avi	0	880	547	72	111				0	Content		-72	-111	20796510	1513918598
20813	08:52:41.340	00:00:20.813	1249	-1024	-768	-1	-1	-1	-1	4	-1024	-768	-1	-1	-1	-1	4		0	0						Untertest2.avi	0	880	547	72	111				0	Content		-72	-111	20813176	1513935264
20830	08:52:41.357	00:00:20.829	1250	-1024	-768	-1	-1	-1	-1	4	-1024	-768	-1	-1	-1	-1	4		0	0						Untertest2.avi	0	880	547	72	111				0	Content		-72	-111	20829843	1513951931
20846	08:52:41.373	00:00:20.846	1251	1107,999	1092,778	0,6537818	0,5767006	479,8922	3,21947	0	1169,931	1080,038	0,4895677	0,6015892	496,5161	3,281076	0	7	1139	1086						Untertest2.avi	0	880	547	72	111	1069	951	483	0	Content		1067	975	20846460	1513968548
20863	08:52:41.390	00:00:20.863	1252	-1024	-768	-1	-1	-1	-1	4	1162,828	1073,519	0,4872911	0,6012433	496,4877	3,274701	0	7	1163	1074						Untertest2.avi	0	880	547	72	111	1069	951	483	0	Content		1091	963	20863085	1513985173
20880	08:52:41.407	00:00:20.879	1253	-1024	-768	-1	-1	-1	-1	4	-1024	-768	-1	-1	-1	-1	4	7	0	0						Untertest2.avi	0	880	547	72	111	1069	951	483	0	Content		-72	-111	20879876	1514001964
20896	08:52:41.423	00:00:20.896	1254	415,787	1076,926	0,6464216	0,5780241	495,5221	3,27354	0	1157,482	1079,4	0,4824939	0,599968	495,5251	3,357288	0	7	787	1078						Untertest2.avi	0	880	547	72	111	1069	951	483	0	Content		715	967	20896459	1514018547
20913	08:52:41.440	00:00:20.913	1255	1112,53	1060,934	0,6461912	0,57867	482,8695	3,29825	0	1164,158	1076,054	0,4795177	0,5998827	492,4417	3,334471	0	7	1138	1068						Untertest2.avi	0	880	547	72	111	1069	951	483	0	Content		1066	957	20913206	1514035294
20930	08:52:41.457	00:00:20.929	1256	1154,307	1084,01	0,6456178	0,5804808	487,9271	3,356864	0	393,1207	1057,4	0,472873	0,600916	492,4418	3,203989	0	7	774	1071						Untertest2.avi	0	880	547	72	111	1069	951	483	0	Content		702	960	20929705	1514051793
20946	08:52:41.473	00:00:20.946	1257	361,2686	1071,182	0,6368262	0,5822244	484,9938	3,258607	0	1162,716	1056,629	0,4793191	0,6020808	481,1753	3,277986	0	7	762	1064						Untertest2.avi	0	880	547	72	111	1069	951	483	0	Content		690	953	20946329	1514068417
20963	08:52:41.490	00:00:20.963	1258	1130,935	1063,918	0,6421489	0,5855603	486,6078	3,322167	0	1170,944	1072,926	0,4731993	0,6032042	491,5556	3,329217	0	7	1151	1068						Untertest2.avi	0	880	547	72	111	1069	951	483	0	Content		1079	957	20963077	1514085165
20980	08:52:41.507	00:00:20.979	1259	1112,673	1035,895	0,6401383	0,5876637	487,266	3,478192	0	1158,393	1050,261	0,4750502	0,6057304	482,3724	3,253309	0	7	1136	1043						Untertest2.avi	0	880	547	72	111	1069	951	483	0	Content		1064	932	20979699	1514101787
20996	08:52:41.523	00:00:20.996	1260	1154,173	1071,333	0,6387311	0,5912694	487,6943	3,446012	0	1140,21	1062,065	0,4729644	0,6080728	483,1915	3,322389	0	7	1147	1067						Untertest2.avi	0	880	547	72	111	1069	951	483	0	Content		1075	956	20996322	1514118410
21013	08:52:41.540	00:00:21.012	1261	738,4781	1057,092	0,6332271	0,5945192	474,846	3,257371	0	-1024	-768	-1	-1	-1	-1	4	7	738	1057						Untertest2.avi	0	880	547	72	111	1069	951	483	0	Content		666	946	21012946	1514135034
21030	08:52:41.557	00:00:21.029	1262	1142,014	1058,381	0,6353855	0,598283	487,4117	3,448357	0	1148,162	1055,176	0,4694851	0,6138074	482,125	3,328355	0	7	1145	1057						Untertest2.avi	0	880	547	72	111	1069	951	483	0	Content		1073	946	21029696	1514151784
21046	08:52:41.573	00:00:21.046	1263	1171,973	1081,32	0,6337438	0,6016701	487,2364	3,364461	0	-1024	-768	-1	-1	-1	-1	4	7	1172	1081						Untertest2.avi	0	880	547	72	111	1069	951	483	0	Content		1100	970	21046317	1514168405
21063	08:52:41.590	00:00:21.062	1264	1164,953	1078,859	0,6320557	0,6044929	487,3293	3,394572	0	409,1755	1052,046	0,4549267	0,6195922	482,125	3,286727	0	7	787	1065						Untertest2.avi	0	880	547	72	111	1069	951	483	0	Content		715	954	21062945	1514185033
21080	08:52:41.607	00:00:21.079	1265	1143,436	1054,578	0,6304033	0,6068179	487,5089	3,441415	0	-1024	-768	-1	-1	-1	-1	4	7	1143	1055						Untertest2.avi	0	880	547	72	111	1069	951	483	0	Content		1071	944	21079571	1514201659
21096	08:52:41.623	00:00:21.096	1266	1114,451	1035,781	0,629368	0,6084191	489,4415	3,561357	0	1164,455	1076,896	0,459216	0,6247088	489,7208	3,435168	0	7	1139	1056						Untertest2.avi	0	880	547	72	111	1069	951	483	0	Content		1067	945	21096318	1514218406
21113	08:52:41.640	00:00:21.112	1267	1127,95	1050,294	0,6274686	0,6109715	487,8199	3,477603	0	-1024	-768	-1	-1	-1	-1	4	7	1128	1050						Untertest2.avi	0	880	547	72	111	1069	951	483	0	Content		1056	939	21112938	1514235026
21130	08:52:41.657	00:00:21.129	1268	1149,656	1060,852	0,6262738	0,6131895	487,9187	3,490151	0	1186,505	1071,614	0,457222	0,6305161	492,5621	3,421431	0	7	1168	1066						Untertest2.avi	0	880	547	72	111	1069	951	483	0	Content		1096	955	21129564	1514251652
21146	08:52:41.673	00:00:21.146	1269	1162,903	1076,261	0,6251704	0,6159111	488,4271	3,454798	0	1187,491	1053,592	0,4560952	0,6338734	492,5734	3,431066	0	7	1175	1065						Untertest2.avi	0	880	547	72	111	1069	951	483	0	Content		1103	954	21146316	1514268404
21163	08:52:41.690	00:00:21.162	1270	1149,762	1070,594	0,6242211	0,6189567	488,1817	3,43609	0	1187,172	1072,55	0,4551158	0,6375054	492,4326	3,426719	0	7	1168	1072						Untertest2.avi	0	880	547	72	111	1069	951	483	0	Content		1096	961	21162933	1514285021
21180	08:52:41.707	00:00:21.179	1271	1145,426	1058,668	0,6233579	0,6223018	488,2897	3,478879	0	1173,298	1042,705	0,4563298	0,6415166	484,2892	3,436225	0	7	1159	1051						Untertest2.avi	0	880	547	72	111	1069	951	483	0	Content		1087	940	21179683	1514301771
21196	08:52:41.723	00:00:21.196	1272	1132,095	1043,597	0,622345	0,6252094	488,5277	3,539809	0	1195,801	1060,967	0,4532267	0,6446927	492,2699	3,404284	0	7	1164	1052						Untertest2.avi	0	880	547	72	111	1069	951	483	0	Content		1092	941	21196306	1514318394
21213	08:52:41.740	00:00:21.212	1273	1131,251	1047,679	0,621198	0,626743	488,5191	3,489698	0	-1024	-768	-1	-1	-1	-1	4	7	1131	1048						Untertest2.avi	0	880	547	72	111	1069	951	483	0	Content		1059	937	21212932	1514335020
21230	08:52:41.757	00:00:21.229	1274	1134,069	1062,16	0,6198381	0,6280441	488,76	3,506115	0	1152,134	1047,755	0,4530972	0,6490497	483,2457	3,397425	0	7	1143	1055						Untertest2.avi	0	880	547	72	111	1069	951	483	0	Content		1071	944	21229678	1514351766
21246	08:52:41.773	00:00:21.246	1275	1141,429	1055,938	0,6184939	0,6276458	489,1223	3,494476	0	413,0265	1050,668	0,4459389	0,6497021	483,2457	3,214321	0	7	777	1053						Untertest2.avi	0	880	547	72	111	1069	951	483	0	Content		705	942	21246304	1514368392
21263	08:52:41.790	00:00:21.263	1276	1127,529	1068,76	0,6171861	0,6265399	489,2503	3,465971	0	772,8679	1059,345	0,4455903	0,6491323	479,9041	3,303874	0	7	950	1064						Untertest2.avi	0	880	547	72	111	1069	951	483	0	Content		878	953	21263052	1514385140
21280	08:52:41.807	00:00:21.279	1277	1136,902	1053,525	0,6160074	0,6250319	489,5421	3,483767	0	1189,145	1055,858	0,4487115	0,6485827	486,7614	3,373207	0	7	1163	1055						Untertest2.avi	0	880	547	72	111	1069	951	483	0	Content		1091	944	21279676	1514401764
21296	08:52:41.823	00:00:21.296	1278	1133,805	1043,402	0,6148949	0,6234468	489,7218	3,528898	0	1193,997	1066,491	0,4461547	0,6476822	492,8612	3,446322	0	7	1164	1055						Untertest2.avi	0	880	547	72	111	1069	951	483	0	Content		1092	944	21296297	1514418385
21313	08:52:41.840	00:00:21.312	1279	1124,31	1062,225	0,6139324	0,6224934	489,8752	3,50307	0	763,3837	1059,232	0,4425201	0,6473089	480,0413	3,310763	0	7	944	1061						Untertest2.avi	0	880	547	72	111	1069	951	483	0	Content		872	950	21312922	1514435010
21330	08:52:41.857	00:00:21.329	1280	1131,356	1045,157	0,613236	0,6222288	489,6718	3,502694	0	1127,243	1057,391	0,4417843	0,6474096	480,0413	3,397553	0	8	1129	1051						Untertest2.avi	0	880	547	72	111	1260	865	400	0	Content		1057	940	21329545	1514451633
21346	08:52:41.873	00:00:21.346	1281	1132,396	1066,817	0,6126331	0,6222166	489,6757	3,499559	0	1195,374	1069,311	0,443869	0,6482328	492,6783	3,480708	0	8	1164	1068						Untertest2.avi	0	880	547	72	111	1260	865	400	0	Content		1092	957	21346295	1514468383
21363	08:52:41.890	00:00:21.362	1282	1129,03	1060,102	0,6119838	0,6225779	489,6269	3,517766	0	1189,505	1058,595	0,4432652	0,6490174	492,3451	3,433195	0	8	1159	1059						Untertest2.avi	0	880	547	72	111	1260	865	400	0	Content		1087	948	21362915	1514485003
21380	08:52:41.907	00:00:21.379	1283	1263,809	1003,266	0,6107177	0,6229843	489,4756	3,544273	0	1308,028	1012,929	0,4423838	0,6492873	492,4446	3,479063	0	8	1286	1008						Untertest2.avi	0	880	547	72	111	1260	865	400	0	Content		1214	897	21379542	1514501630
21396	08:52:41.923	00:00:21.396	1284	1300,732	959,7842	0,6102245	0,6236131	489,206	3,545286	0	1361,283	978,3707	0,4417886	0,6498448	492,4301	3,508227	0	8	1331	969						Untertest2.avi	0	880	547	72	111	1260	865	400	0	Content		1259	858	21396163	1514518251
21413	08:52:41.940	00:00:21.412	1285	1274,569	965,0074	0,6102669	0,625043	489,1061	3,543684	0	1371,082	991,7357	0,4415124	0,6513073	492,0092	3,540756	0	8	1323	978						Untertest2.avi	0	880	547	72	111	1260	865	400	0	Content		1251	867	21412914	1514535002
21430	08:52:41.957	00:00:21.429	1286	1301,701	960,5059	0,6102772	0,6268913	488,6123	3,566332	0	1365,951	984,3038	0,441249	0,6529391	491,6507	3,51056	0	8	1334	972						Untertest2.avi	0	880	547	72	111	1260	865	400	0	Content		1262	861	21429536	1514551624
21446	08:52:41.973	00:00:21.446	1287	1295,182	962,5549	0,6102394	0,6286185	488,3652	3,575624	0	1367,169	973,6203	0,4410769	0,6543759	491,4395	3,545909	0	8	1331	968						Untertest2.avi	0	880	547	72	111	1260	865	400	0	Content		1259	857	21446161	1514568249
21463	08:52:41.990	00:00:21.462	1288	1291,896	967,3934	0,6102531	0,6302623	488,157	3,581879	0	1377,072	991,6522	0,4409948	0,6557335	491,2649	3,510401	0	8	1334	980						Untertest2.avi	0	880	547	72	111	1260	865	400	0	Content		1262	869	21462909	1514584997
21480	08:52:42.007	00:00:21.479	1289	1296,443	960,8206	0,610366	0,6317228	487,9244	3,616659	0	1383,936	987,121	0,4409934	0,6568635	491,086	3,537791	0	8	1340	974						Untertest2.avi	0	880	547	72	111	1260	865	400	0	Content		1268	863	21479533	1514601621
21496	08:52:42.023	00:00:21.496	1290	1289,746	958,0259	0,6104352	0,6327108	487,7675	3,606844	0	1360,385	974,243	0,4409613	0,6576005	490,8884	3,586968	0	8	1325	966						Untertest2.avi	0	880	547	72	111	1260	865	400	0	Content		1253	855	21496155	1514618243
21513	08:52:42.040	00:00:21.512	1291	1306,736	965,1675	0,6103485	0,6329628	487,9977	3,601384	0	1363,384	987,0134	0,4408673	0,6578169	490,856	3,546139	0	8	1335	976						Untertest2.avi	0	880	547	72	111	1260	865	400	0	Content		1263	865	21512906	1514634994
21530	08:52:42.057	00:00:21.529	1292	1291,562	957,1514	0,6101861	0,6328633	487,9128	3,595567	0	1366,713	985,9456	0,4407043	0,6577277	490,7929	3,551539	0	8	1329	972						Untertest2.avi	0	880	547	72	111	1260	865	400	0	Content		1257	861	21529527	1514651615
21546	08:52:42.073	00:00:21.546	1293	1294,596	959,4721	0,6099567	0,6327408	487,9662	3,63015	0	1381,055	989,1946	0,440444	0,6577094	490,7966	3,544968	0	8	1338	974						Untertest2.avi	0	880	547	72	111	1260	865	400	0	Content		1266	863	21546152	1514668240
21563	08:52:42.090	00:00:21.562	1294	1297,977	964,7954	0,609677	0,6327258	488,0578	3,638056	0	1373,135	989,983	0,440181	0,6578188	490,6775	3,582643	0	8	1336	977						Untertest2.avi	0	880	547	72	111	1260	865	400	0	Content		1264	866	21562899	1514684987
21580	08:52:42.107	00:00:21.579	1295	1292,156	968,7819	0,6093876	0,6329502	488,2313	3,646141	0	1375,584	988,2993	0,4398316	0,6581963	490,7884	3,569688	0	8	1334	979						Untertest2.avi	0	880	547	72	111	1260	865	400	0	Content		1262	868	21579528	1514701616
21596	08:52:42.123	00:00:21.596	1296	1297,5	964,2869	0,6090439	0,6333057	488,1242	3,622939	0	1364,057	996,3129	0,4395062	0,6587602	490,6517	3,611959	0	8	1331	980						Untertest2.avi	0	880	547	72	111	1260	865	400	0	Content		1259	869	21596152	1514718240
21613	08:52:42.140	00:00:21.612	1297	1295,561	958,4716	0,6087351	0,6338143	488,2004	3,638511	0	1369,049	987,5139	0,4392366	0,6594873	490,5456	3,571878	0	8	1332	973						Untertest2.avi	0	880	547	72	111	1260	865	400	0	Content		1260	862	21612773	1514734861
21629	08:52:42.156	00:00:21.629	1298	1301,898	958,5471	0,6085399	0,6343291	488,0245	3,656424	0	1368,22	991,3484	0,4389569	0,660307	490,4799	3,59955	0	8	1335	975						Untertest2.avi	0	880	547	72	111	1260	865	400	0	Content		1263	864	21629395	1514751483
21646	08:52:42.173	00:00:21.646	1299	1296,44	968,177	0,6083678	0,6346874	488,0454	3,636395	0	1350,573	975,7213	0,4387928	0,6609814	490,4924	3,601829	0	8	1324	972						Untertest2.avi	0	880	547	72	111	1260	865	400	0	Content		1252	861	21646145	1514768233
21663	08:52:42.190	00:00:21.662	1300	1296,957	958,4608	0,6082543	0,6350421	487,9469	3,609764	0	1367,877	993,6935	0,43864	0,6615573	490,4954	3,626	0	8	1332	976						Untertest2.avi	0	880	547	72	111	1260	865	400	0	Content		1260	865	21662767	1514784855
21680	08:52:42.207	00:00:21.679	1301	1301,813	970,5046	0,6080633	0,6355426	488,0725	3,655149	0	1366,15	985,353	0,4384719	0,6623608	490,3304	3,626374	0	8	1334	978						Untertest2.avi	0	880	547	72	111	1260	865	400	0	Content		1262	867	21679518	1514801606
21696	08:52:42.223	00:00:21.696	1302	1305,298	965,3485	0,6077855	0,6362838	487,9333	3,646501	0	1366,282	990,8257	0,4381503	0,6636192	490,1157	3,620345	0	8	1336	978						Untertest2.avi	0	880	547	72	111	1260	865	400	0	Content		1264	867	21696140	1514818228
21713	08:52:42.240	00:00:21.712	1303	1288,977	963,2137	0,6074209	0,637048	487,7279	3,646098	0	1368,194	991,3221	0,4377905	0,6649776	490,0286	3,624496	0	8	1329	977						Untertest2.avi	0	880	547	72	111	1260	865	400	0	Content		1257	866	21712763	1514834851
21729	08:52:42.256	00:00:21.729	1304	1308,506	941,022	0,6066997	0,6371865	487,9358	3,669734	0	1410,511	973,0296	0,4373437	0,6656073	490,0286	3,617037	0	9	1360	957						Untertest2.avi	0	880	547	72	111	1331	770	333	0	Content		1288	846	21729387	1514851475
21746	08:52:42.273	00:00:21.746	1305	1356,168	870,1735	0,6059535	0,636891	487,7689	3,654289	0	1469,765	905,3308	0,4367944	0,6655496	490,128	3,614809	0	9	1413	888						Untertest2.avi	0	880	547	72	111	1331	770	333	0	Content		1341	777	21746013	1514868101
21763	08:52:42.290	00:00:21.762	1306	1347,917	860,8401	0,6056945	0,6377189	487,7238	3,651757	0	1456,07	895,2993	0,4362264	0,6662592	489,8453	3,640661	0	9	1402	878						Untertest2.avi	0	880	547	72	111	1331	770	333	0	Content		1330	767	21762760	1514884848
21779	08:52:42.306	00:00:21.779	1307	1343,566	872,4846	0,6056331	0,6391615	487,6366	3,654806	0	1467,549	898,2461	0,4360374	0,6671519	489,8465	3,615229	0	9	1406	885						Untertest2.avi	0	880	547	72	111	1331	770	333	0	Content		1334	774	21779385	1514901473
21796	08:52:42.323	00:00:21.796	1308	1351,299	874,4604	0,605668	0,6405494	487,7353	3,646115	0	1457,66	899,0171	0,4359875	0,6679465	489,8213	3,642752	0	9	1404	887						Untertest2.avi	0	880	547	72	111	1331	770	333	0	Content		1332	776	21796009	1514918097
21813	08:52:42.340	00:00:21.812	1309	1355,308	860,8622	0,6058213	0,6418671	487,534	3,623578	0	1467,73	910,1874	0,4360113	0,6685793	489,7663	3,618371	0	9	1412	886						Untertest2.avi	0	880	547	72	111	1331	770	333	0	Content		1340	775	21812632	1514934720
21829	08:52:42.356	00:00:21.829	1310	1342,127	863,501	0,6058977	0,6429179	487,6524	3,639841	0	1465,885	894,8436	0,4360449	0,6689851	489,7309	3,607968	0	9	1404	879						Untertest2.avi	0	880	547	72	111	1331	770	333	0	Content		1332	768	21829380	1514951468
21846	08:52:42.373	00:00:21.846	1311	1340,316	853,4325	0,6058986	0,644154	487,8064	3,639465	0	1455,746	885,4279	0,4360262	0,6694735	489,7595	3,61549	0	9	1398	869						Untertest2.avi	0	880	547	72	111	1331	770	333	0	Content		1326	758	21846006	1514968094
21863	08:52:42.390	00:00:21.862	1312	1342,319	857,9606	0,6058875	0,6453145	487,941	3,64582	0	1474,175	903,1318	0,43597	0,6698653	489,7938	3,614128	0	9	1408	881						Untertest2.avi	0	880	547	72	111	1331	770	333	0	Content		1336	770	21862627	1514984715
21879	08:52:42.406	00:00:21.879	1313	1364,231	857,5842	0,6058953	0,6465279	487,8626	3,660857	0	1459,818	899,6241	0,4359108	0,6701844	489,7649	3,661558	0	9	1412	879						Untertest2.avi	0	880	547	72	111	1331	770	333	0	Content		1340	768	21879378	1515001466
21896	08:52:42.423	00:00:21.895	1314	1337,679	861,5345	0,6059667	0,6476293	488,1507	3,665792	0	1467,376	896,3344	0,435982	0,6704283	489,8121	3,632107	0	9	1403	879						Untertest2.avi	0	880	547	72	111	1331	770	333	0	Content		1331	768	21895999	1515018087
21913	08:52:42.440	00:00:21.912	1315	1337,64	879,2042	0,6062546	0,6486625	488,3132	3,656602	0	1459,713	896,8716	0,4362356	0,6705263	489,7283	3,637627	0	9	1399	888						Untertest2.avi	0	880	547	72	111	1331	770	333	0	Content		1327	777	21912625	1515034713
21929	08:52:42.456	00:00:21.929	1316	1342,387	863,1023	0,6067411	0,6497117	488,2114	3,671086	0	1448,927	898,0919	0,4366339	0,6705939	489,7642	3,630542	0	9	1396	881						Untertest2.avi	0	880	547	72	111	1331	770	333	0	Content		1324	770	21929372	1515051460
21946	08:52:42.473	00:00:21.945	1317	1332,565	870,5829	0,6071935	0,6506827	488,2472	3,683698	0	1448,15	896,6204	0,4371385	0,6706486	489,7949	3,653489	0	9	1390	884						Untertest2.avi	0	880	547	72	111	1331	770	333	0	Content		1318	773	21945996	1515068084
21963	08:52:42.490	00:00:21.962	1318	1346,252	868,2229	0,6077032	0,6516368	488,4923	3,688776	0	1459,532	888,0826	0,4376008	0,6707497	489,7738	3,649774	0	9	1403	878						Untertest2.avi	0	880	547	72	111	1331	770	333	0	Content		1331	767	21962621	1515084709
21979	08:52:42.506	00:00:21.979	1319	1342,755	862,0281	0,6082343	0,6526264	488,5377	3,698492	0	1452,346	892,9279	0,4381438	0,670826	489,8242	3,620348	0	9	1398	877						Untertest2.avi	0	880	547	72	111	1331	770	333	0	Content		1326	766	21979366	1515101454
21996	08:52:42.523	00:00:21.995	1320	1356,622	881,0914	0,6090308	0,6536973	488,2544	3,718598	0	1468,128	890,4711	0,4388766	0,6708348	489,8403	3,658832	0	9	1412	886						Untertest2.avi	0	880	547	72	111	1331	770	333	0	Content		1340	775	21995994	1515118082
22013	08:52:42.540	00:00:22.012	1321	1341,31	864,3181	0,6100787	0,6547551	488,5557	3,679274	0	1458,653	896,2875	0,4399132	0,6705232	489,9619	3,708831	0	9	1400	880						Untertest2.avi	0	880	547	72	111	1331	770	333	0	Content		1328	769	22012616	1515134704
22029	08:52:42.556	00:00:22.029	1322	1340,08	866,3069	0,6113432	0,6557314	488,5063	3,708306	0	1450,98	901,2915	0,4411662	0,6700479	490,035	3,655878	0	9	1396	884						Untertest2.avi	0	880	547	72	111	1331	770	333	0	Content		1324	773	22029364	1515151452
22046	08:52:42.573	00:00:22.045	1323	1350,3	873,4517	0,6126865	0,6564588	488,4382	3,721596	0	1444,667	892,593	0,4424752	0,6695365	490,1538	3,694586	0	9	1397	883						Untertest2.avi	0	880	547	72	111	1331	770	333	0	Content		1325	772	22045989	1515168077
22063	08:52:42.590	00:00:22.062	1324	1369,474	846,6819	0,6137405	0,6566474	488,7012	3,722383	0	1478,911	884,5221	0,443646	0,6687307	490,2401	3,722351	0	10	1424	866						Untertest2.avi	0	880	547	72	111	1378	713	333	0	Content		1352	755	22062612	1515184700
22079	08:52:42.606	00:00:22.079	1325	1413,099	814,6434	0,6145676	0,6565036	488,5558	3,707451	0	1523,377	833,455	0,4446389	0,6678051	490,4581	3,72638	0	10	1468	824						Untertest2.avi	0	880	547	72	111	1378	713	333	0	Content		1396	713	22079233	1515201321
22096	08:52:42.623	00:00:22.095	1326	1383,778	812,5016	0,6156411	0,6567529	488,6452	3,722321	0	1512,708	829,7432	0,4455414	0,6675622	490,5117	3,690634	0	10	1448	821						Untertest2.avi	0	880	547	72	111	1378	713	333	0	Content		1376	710	22095858	1515217946
22113	08:52:42.640	00:00:22.112	1327	1391,937	811,1482	0,6166402	0,6569601	488,4598	3,73958	0	1533,955	826,892	0,4464372	0,6674957	490,5258	3,705562	0	10	1463	819						Untertest2.avi	0	880	547	72	111	1378	713	333	0	Content		1391	708	22112651	1515234739
22129	08:52:42.656	00:00:22.129	1328	1391,068	808,1462	0,6173897	0,6569424	488,4013	3,704015	0	1530,968	835,7592	0,447174	0,6674834	490,6586	3,750448	0	10	1461	822						Untertest2.avi	0	880	547	72	111	1378	713	333	0	Content		1389	711	22129237	1515251325
22146	08:52:42.673	00:00:22.145	1329	1371,961	814,0509	0,6178728	0,6568469	488,2819	3,709039	0	1525,133	834,6837	0,4476278	0,6677055	490,6635	3,719035	0	10	1449	824						Untertest2.avi	0	880	547	72	111	1378	713	333	0	Content		1377	713	22145857	1515267945
22163	08:52:42.690	00:00:22.162	1330	1365,615	808,0896	0,618127	0,6566615	488,4318	3,722782	0	1505,175	839,0784	0,4478436	0,6680779	490,7412	3,696489	0	10	1435	824						Untertest2.avi	0	880	547	72	111	1378	713	333	0	Content		1363	713	22162637	1515284725
22179	08:52:42.706	00:00:22.179	1331	1379,047	806,8496	0,6182972	0,6566854	488,3383	3,725249	0	1535,097	833,4769	0,4480652	0,6687447	490,9053	3,670612	0	10	1457	820						Untertest2.avi	0	880	547	72	111	1378	713	333	0	Content		1385	709	22179229	1515301317
22196	08:52:42.723	00:00:22.195	1332	1378,104	806,7653	0,6184382	0,6570039	488,1409	3,713306	0	1508,493	836,2249	0,4481998	0,669722	490,867	3,676766	0	10	1443	821						Untertest2.avi	0	880	547	72	111	1378	713	333	0	Content		1371	710	22195852	1515317940
22212	08:52:42.739	00:00:22.212	1333	1374,38	807,3408	0,6183731	0,6575315	488,3317	3,723148	0	1524,658	847,954	0,4481688	0,6712912	491,0557	3,691892	0	10	1450	828						Untertest2.avi	0	880	547	72	111	1378	713	333	0	Content		1378	717	22212477	1515334565
22229	08:52:42.756	00:00:22.229	1334	1385,241	812,5626	0,6180837	0,6583709	488,5171	3,733148	0	1530,37	835,9385	0,4479702	0,6733645	491,2203	3,71301	0	10	1458	824						Untertest2.avi	0	880	547	72	111	1378	713	333	0	Content		1386	713	22229103	1515351191
22246	08:52:42.773	00:00:22.245	1335	1367,686	803,9665	0,6176878	0,6598059	488,7371	3,722616	0	1520,237	843,5126	0,4476434	0,6756912	491,3431	3,696575	0	10	1444	824						Untertest2.avi	0	880	547	72	111	1378	713	333	0	Content		1372	713	22245848	1515367936
22262	08:52:42.789	00:00:22.262	1336	1370,248	805,8153	0,6173941	0,6617454	488,9154	3,72523	0	1529,588	833,6131	0,4474301	0,6780645	491,4508	3,732963	0	10	1450	820						Untertest2.avi	0	880	547	72	111	1378	713	333	0	Content		1378	709	22262471	1515384559
22279	08:52:42.806	00:00:22.279	1337	1372,83	812,6976	0,6171855	0,6638927	489,1295	3,73028	0	1517,404	838,1357	0,4472707	0,6803725	491,83	3,724174	0	10	1445	825						Untertest2.avi	0	880	547	72	111	1378	713	333	0	Content		1373	714	22279222	1515401310
22296	08:52:42.823	00:00:22.295	1338	1365,828	815,8976	0,6169796	0,6663297	489,511	3,740942	0	1497,742	831,1111	0,4471297	0,6827537	491,9694	3,697627	0	10	1432	824						Untertest2.avi	0	880	547	72	111	1378	713	333	0	Content		1360	713	22295843	1515417931
22312	08:52:42.839	00:00:22.312	1339	1378,396	822,8353	0,6168693	0,6689198	489,7009	3,74492	0	1523,349	832,376	0,4470289	0,6852766	492,1958	3,706739	0	10	1451	828						Untertest2.avi	0	880	547	72	111	1378	713	333	0	Content		1379	717	22312469	1515434557
22329	08:52:42.856	00:00:22.329	1340	1392,862	819,2705	0,6166674	0,67142	489,9076	3,743176	0	1516,16	830,8815	0,4469213	0,6877571	492,4204	3,704077	0	10	1455	825						Untertest2.avi	0	880	547	72	111	1378	713	333	0	Content		1383	714	22329218	1515451306
22346	08:52:42.873	00:00:22.345	1341	1378,204	819,4462	0,6165495	0,6737141	490,2396	3,727192	0	1524,331	840,4078	0,4468591	0,6900519	492,7074	3,71758	0	10	1451	830						Untertest2.avi	0	880	547	72	111	1378	713	333	0	Content		1379	719	22345841	1515467929
22363	08:52:42.890	00:00:22.362	1342	1379,98	816,2875	0,616538	0,6757532	490,4142	3,740314	0	1503,064	841,6561	0,4468957	0,6920019	492,9001	3,722847	0	10	1442	829						Untertest2.avi	0	880	547	72	111	1378	713	333	0	Content		1370	718	22362602	1515484690
22379	08:52:42.906	00:00:22.379	1343	1373,671	811,6232	0,6165763	0,6772761	490,4985	3,74066	0	1504,845	829,5632	0,4469725	0,6933413	492,9412	3,732934	0	10	1439	821						Untertest2.avi	0	880	547	72	111	1378	713	333	0	Content		1367	710	22379214	1515501302
22396	08:52:42.923	00:00:22.395	1344	1440,68	846,4008	0,6163693	0,6785502	490,9719	3,76583	0	1703,026	866,6596	0,4474669	0,6943285	493,346	3,812973	0	11	1572	857						Untertest2.avi	0	880	547	72	111	1507	752	283	0	Content		1500	746	22395838	1515517926
22412	08:52:42.939	00:00:22.412	1345	1439,467	846,4347	0,6162396	0,6790503	490,9994	3,751205	0	1793,422	880,6387	0,4475102	0,6945423	493,6307	3,845413	0	11	1616	864						Untertest2.avi	0	880	547	72	111	1507	752	283	0	Content		1544	753	22412463	1515534551
22429	08:52:42.956	00:00:22.429	1346	1418	844,2003	0,6162601	0,6790527	490,867	3,756791	0	1766,976	881,6438	0,4474159	0,6944317	493,573	3,845488	0	11	1592	863						Untertest2.avi	0	880	547	72	111	1507	752	283	0	Content		1520	752	22429211	1515551299
22446	08:52:42.973	00:00:22.445	1347	1422,17	850,8511	0,6161737	0,6787692	491,0027	3,69145	0	1757,577	887,0653	0,4472246	0,69397	493,4291	3,851662	0	11	1590	869						Untertest2.avi	0	880	547	72	111	1507	752	283	0	Content		1518	758	22445835	1515567923
22462	08:52:42.989	00:00:22.462	1348	1424,652	850,5054	0,6160715	0,6783069	490,8174	3,725176	0	1762,113	887,647	0,4471506	0,6933402	493,4178	3,793102	0	11	1593	869						Untertest2.avi	0	880	547	72	111	1507	752	283	0	Content		1521	758	22462457	1515584545
22479	08:52:43.006	00:00:22.479	1349	1425,325	851,2875	0,6158156	0,6777086	490,7841	3,752523	0	1741,752	879,4802	0,446878	0,6927839	493,2573	3,789478	0	11	1584	865						Untertest2.avi	0	880	547	72	111	1507	752	283	0	Content		1512	754	22479207	1515601295
22496	08:52:43.023	00:00:22.495	1350	1411,305	844,774	0,6155076	0,6772672	490,6764	3,715724	0	1767,656	882,7191	0,4466175	0,6923783	493,2848	3,770491	0	11	1589	864						Untertest2.avi	0	880	547	72	111	1507	752	283	0	Content		1517	753	22495830	1515617918
22512	08:52:43.039	00:00:22.512	1351	1418,831	850,7686	0,6153818	0,676976	490,667	3,691932	0	1739,622	869,702	0,4463853	0,6920579	493,1647	3,785801	0	11	1579	860						Untertest2.avi	0	880	547	72	111	1507	752	283	0	Content		1507	749	22512451	1515634539
22529	08:52:43.056	00:00:22.529	1352	1410,707	839,4153	0,6154504	0,6768308	490,6681	3,69458	0	1747,724	873,2322	0,4463753	0,6917674	493,1263	3,778835	0	11	1579	856						Untertest2.avi	0	880	547	72	111	1507	752	283	0	Content		1507	745	22529076	1515651164
22546	08:52:43.073	00:00:22.545	1353	1426,491	849,7424	0,6155737	0,6767003	490,6098	3,690449	0	1708,387	877,7963	0,4464686	0,6916546	493,1902	3,742751	0	11	1567	864						Untertest2.avi	0	880	547	72	111	1507	752	283	0	Content		1495	753	22545825	1515667913
22562	08:52:43.089	00:00:22.562	1354	1422,242	841,4507	0,6156453	0,6766918	490,5199	3,667924	0	1735,361	874,8683	0,4465429	0,6917126	493,1614	3,758188	0	11	1579	858						Untertest2.avi	0	880	547	72	111	1507	752	283	0	Content		1507	747	22562450	1515684538
22579	08:52:43.106	00:00:22.579	1355	1419,714	843,9175	0,6155843	0,6767228	490,6323	3,685299	0	1731,772	880,2826	0,4465292	0,6918801	493,2199	3,786316	0	11	1576	862						Untertest2.avi	0	880	547	72	111	1507	752	283	0	Content		1504	751	22579075	1515701163
22596	08:52:43.123	00:00:22.595	1356	1409,203	845,9427	0,6155761	0,6768597	490,6302	3,68891	0	1751,443	873,3153	0,4466086	0,6921645	493,2432	3,733977	0	11	1580	860						Untertest2.avi	0	880	547	72	111	1507	752	283	0	Content		1508	749	22595696	1515717784
22612	08:52:43.139	00:00:22.612	1357	1412,262	832,5851	0,615847	0,6771527	490,5829	3,672752	0	1738,712	875,8051	0,4468339	0,6924024	493,2206	3,758151	0	11	1575	854						Untertest2.avi	0	880	547	72	111	1507	752	283	0	Content		1503	743	22612323	1515734411
22629	08:52:43.156	00:00:22.629	1358	1406,389	841,5093	0,6164431	0,67752	490,726	3,695225	0	1750,1	878,7523	0,447453	0,6926782	493,1887	3,782525	0	11	1578	860						Untertest2.avi	0	880	547	72	111	1507	752	283	0	Content		1506	749	22629077	1515751165
22646	08:52:43.173	00:00:22.645	1359	1409,382	858,77	0,6173825	0,6779455	490,6309	3,699756	0	1730,483	869,4922	0,4484594	0,6929545	493,3311	3,734829	0	11	1570	864						Untertest2.avi	0	880	547	72	111	1507	752	283	0	Content		1498	753	22645693	1515767781
22662	08:52:43.189	00:00:22.662	1360	1411,642	852,632	0,618627	0,6785665	490,6019	3,679946	0	1771,84	872,5403	0,4498032	0,6932973	493,6217	3,752255	0	11	1592	863						Untertest2.avi	0	880	547	72	111	1507	752	283	0	Content		1520	752	22662323	1515784411
22679	08:52:43.206	00:00:22.678	1361	1587,103	917,0354	0,6194428	0,6801008	490,7138	3,699059	0	-1024	-768	-1	-1	-1	-1	4	12	1587	917						Untertest2.avi	0	880	547	72	111	1554	825	616	0	Content		1515	806	22678939	1515801027
22696	08:52:43.223	00:00:22.695	1362	1656,125	928,6855	0,62032	0,6811965	490,9351	3,742142	0	-1024	-768	-1	-1	-1	-1	4	12	1656	929						Untertest2.avi	0	880	547	72	111	1554	825	616	0	Content		1584	818	22695689	1515817777
22712	08:52:43.239	00:00:22.712	1363	1627,676	925,7265	0,6215004	0,6816322	490,6628	3,70076	0	-1024	-768	-1	-1	-1	-1	4	12	1628	926						Untertest2.avi	0	880	547	72	111	1554	825	616	0	Content		1556	815	22712312	1515834400
22729	08:52:43.256	00:00:22.729	1364	1636,38	932,6097	0,6227013	0,6823123	490,8453	3,697834	0	-1024	-768	-1	-1	-1	-1	4	12	1636	933						Untertest2.avi	0	880	547	72	111	1554	825	616	0	Content		1564	822	22729061	1515851149
22746	08:52:43.273	00:00:22.745	1365	1484,608	931,3939	0,6303462	0,6834021	457,0793	3,429551	0	-1024	-768	-1	-1	-1	-1	4	12	1485	931						Untertest2.avi	0	880	547	72	111	1554	825	616	0	Content		1413	820	22745685	1515867773
22762	08:52:43.289	00:00:22.762	1366	1644,953	927,2873	0,6254607	0,683717	490,6931	3,741975	0	-1024	-768	-1	-1	-1	-1	4	12	1645	927						Untertest2.avi	0	880	547	72	111	1554	825	616	0	Content		1573	816	22762311	1515884399
22779	08:52:43.306	00:00:22.779	1367	1634,216	941,9636	0,626601	0,6841104	490,4941	3,734583	0	-1024	-768	-1	-1	-1	-1	4	12	1634	942						Untertest2.avi	0	880	547	72	111	1554	825	616	0	Content		1562	831	22779058	1515901146
22796	08:52:43.323	00:00:22.795	1368	1629,46	949,5266	0,6276315	0,684459	490,375	3,749274	0	-1024	-768	-1	-1	-1	-1	4	12	1629	950						Untertest2.avi	0	880	547	72	111	1554	825	616	0	Content		1557	839	22795683	1515917771
22812	08:52:43.339	00:00:22.812	1369	1626,488	930,5667	0,6284511	0,6846269	490,3034	3,771786	0	-1024	-768	-1	-1	-1	-1	4	12	1626	931						Untertest2.avi	0	880	547	72	111	1554	825	616	0	Content		1554	820	22812304	1515934392
22829	08:52:43.356	00:00:22.828	1370	1626,536	936,4678	0,6291379	0,6847349	490,3942	3,751783	0	-1024	-768	-1	-1	-1	-1	4	12	1627	936						Untertest2.avi	0	880	547	72	111	1554	825	616	0	Content		1555	825	22828928	1515951016
22846	08:52:43.373	00:00:22.845	1371	1615,297	928,4448	0,6297824	0,684817	490,346	3,734349	0	-1024	-768	-1	-1	-1	-1	4	12	1615	928						Untertest2.avi	0	880	547	72	111	1554	825	616	0	Content		1543	817	22845564	1515967652
22862	08:52:43.389	00:00:22.862	1372	1622,035	942,165	0,6302844	0,6848513	490,3894	3,74886	0	-1024	-768	-1	-1	-1	-1	4	12	1622	942						Untertest2.avi	0	880	547	72	111	1554	825	616	0	Content		1550	831	22862298	1515984386
22879	08:52:43.406	00:00:22.878	1373	1627,49	934,7671	0,6306027	0,6848535	490,3888	3,761626	0	-1024	-768	-1	-1	-1	-1	4	12	1627	935						Untertest2.avi	0	880	547	72	111	1554	825	616	0	Content		1555	824	22878923	1516001011
22896	08:52:43.423	00:00:22.895	1374	1620,793	940,4548	0,6308188	0,6846641	490,1773	3,757097	0	-1024	-768	-1	-1	-1	-1	4	12	1621	940						Untertest2.avi	0	880	547	72	111	1554	825	616	0	Content		1549	829	22895557	1516017645
22912	08:52:43.439	00:00:22.912	1375	1634,08	919,8792	0,6309555	0,6843387	490,1445	3,772537	0	-1024	-768	-1	-1	-1	-1	4	12	1634	920						Untertest2.avi	0	880	547	72	111	1554	825	616	0	Content		1562	809	22912170	1516034258
22929	08:52:43.456	00:00:22.928	1376	1648,29	939,2657	0,6310166	0,6837537	490,066	3,791102	0	-1024	-768	-1	-1	-1	-1	4	12	1648	939						Untertest2.avi	0	880	547	72	111	1554	825	616	0	Content		1576	828	22928919	1516051007
22946	08:52:43.473	00:00:22.945	1377	1654,302	937,4336	0,6308344	0,6829777	489,8499	3,768798	0	-1024	-768	-1	-1	-1	-1	4	12	1654	937						Untertest2.avi	0	880	547	72	111	1554	825	616	0	Content		1582	826	22945553	1516067641
22962	08:52:43.489	00:00:22.962	1378	1635,267	942,2709	0,630318	0,6820298	489,9427	3,774461	0	-1024	-768	-1	-1	-1	-1	4	12	1635	942						Untertest2.avi	0	880	547	72	111	1554	825	616	0	Content		1563	831	22962167	1516084255
22979	08:52:43.506	00:00:22.978	1379	1629,392	942,2152	0,6294743	0,6809222	489,8342	3,766714	0	-1024	-768	-1	-1	-1	-1	4	12	1629	942						Untertest2.avi	0	880	547	72	111	1554	825	616	0	Content		1557	831	22978793	1516100881
22996	08:52:43.523	00:00:22.995	1380	1621,597	939,8514	0,6285893	0,6798948	489,938	3,748926	0	-1024	-768	-1	-1	-1	-1	4	12	1622	940						Untertest2.avi	0	880	547	72	111	1554	825	616	0	Content		1550	829	22995549	1516117637
23012	08:52:43.539	00:00:23.012	1381	1637,774	938,5215	0,6277561	0,6789877	489,5224	3,768207	0	-1024	-768	-1	-1	-1	-1	4	12	1638	939						Untertest2.avi	0	880	547	72	111	1554	825	616	0	Content		1566	828	23012163	1516134251
23029	08:52:43.556	00:00:23.028	1382	1644,236	935,7563	0,6268961	0,6781626	489,6883	3,80377	0	-1024	-768	-1	-1	-1	-1	4	12	1644	936						Untertest2.avi	0	880	547	72	111	1554	825	616	0	Content		1572	825	23028788	1516150876
23045	08:52:43.572	00:00:23.045	1383	1615,393	945,7172	0,6261696	0,6774972	489,913	3,78182	0	-1024	-768	-1	-1	-1	-1	4	12	1615	946						Untertest2.avi	0	880	547	72	111	1554	825	616	0	Content		1543	835	23045411	1516167499
23062	08:52:43.589	00:00:23.062	1384	1621,452	928,5309	0,6254708	0,6768443	489,8728	3,764025	0	-1024	-768	-1	-1	-1	-1	4	12	1621	929						Untertest2.avi	0	880	547	72	111	1554	825	616	0	Content		1549	818	23062162	1516184250
23079	08:52:43.606	00:00:23.078	1385	1627,385	933,7029	0,6247693	0,6760103	489,8285	3,740343	0	-1024	-768	-1	-1	-1	-1	4	12	1627	934						Untertest2.avi	0	880	547	72	111	1554	825	616	0	Content		1555	823	23078784	1516200872
23095	08:52:43.622	00:00:23.095	1386	1608,109	932,779	0,6241213	0,6751559	489,8656	3,75418	0	-1024	-768	-1	-1	-1	-1	4	12	1608	933						Untertest2.avi	0	880	547	72	111	1554	825	616	0	Content		1536	822	23095409	1516217497
23112	08:52:43.639	00:00:23.112	1387	1616,619	934,6625	0,6236674	0,674496	489,8493	3,764083	0	-1024	-768	-1	-1	-1	-1	4	12	1617	935						Untertest2.avi	0	880	547	72	111	1554	825	616	0	Content		1545	824	23112032	1516234120
23129	08:52:43.656	00:00:23.128	1388	1640,793	925,8474	0,6233912	0,6740808	489,7358	3,743131	0	-1024	-768	-1	-1	-1	-1	4	12	1641	926						Untertest2.avi	0	880	547	72	111	1554	825	616	0	Content		1569	815	23128656	1516250744
23145	08:52:43.672	00:00:23.145	1389	1621,535	920,7996	0,623197	0,6736266	489,8735	3,729315	0	-1024	-768	-1	-1	-1	-1	4	12	1622	921						Untertest2.avi	0	880	547	72	111	1554	825	616	0	Content		1550	810	23145405	1516267493
23162	08:52:43.689	00:00:23.162	1390	1610,466	926,1686	0,6232601	0,6734143	489,7762	3,713632	0	-1024	-768	-1	-1	-1	-1	4	12	1610	926						Untertest2.avi	0	880	547	72	111	1554	825	616	0	Content		1538	815	23162027	1516284115
23179	08:52:43.706	00:00:23.178	1391	1635,49	935,6288	0,6236591	0,6733759	489,7264	3,717723	0	-1024	-768	-1	-1	-1	-1	4	12	1635	936						Untertest2.avi	0	880	547	72	111	1554	825	616	0	Content		1563	825	23178651	1516300739
23195	08:52:43.722	00:00:23.195	1392	1775,101	937,384	0,6246823	0,6736619	489,7264	3,767465	0	-1024	-768	-1	-1	-1	-1	4	12	1775	937						Untertest2.avi	0	880	547	72	111	1554	825	616	0	Content		1703	826	23195408	1516317496
23212	08:52:43.739	00:00:23.212	1393	1615,84	926,8944	0,6249653	0,6731223	489,4666	3,7168	0	-1024	-768	-1	-1	-1	-1	4	12	1616	927						Untertest2.avi	0	880	547	72	111	1554	825	616	0	Content		1544	816	23212023	1516334111
23229	08:52:43.756	00:00:23.228	1394	1610,563	940,7145	0,6255653	0,6727189	489,7221	3,719362	0	-1024	-768	-1	-1	-1	-1	4	12	1611	941						Untertest2.avi	0	880	547	72	111	1554	825	616	0	Content		1539	830	23228646	1516350734
23245	08:52:43.772	00:00:23.245	1395	1604,78	948,8468	0,6260448	0,6725427	489,7148	3,726069	0	-1024	-768	-1	-1	-1	-1	4	12	1605	949						Untertest2.avi	0	880	547	72	111	1554	825	616	0	Content		1533	838	23245271	1516367359
23262	08:52:43.789	00:00:23.261	1396	1653,914	1068,422	0,6262247	0,673382	489,2965	3,713563	0	735,672	1036,652	0,4516498	0,6926605	492,9371	3,440462	0	12	1195	1053						Untertest2.avi	0	880	547	72	111	1554	825	616	0	Content		1123	942	23261893	1516383981
23279	08:52:43.806	00:00:23.278	1397	1069,031	1086,754	0,622375	0,6735796	476,1499	3,478462	0	-1024	-768	-1	-1	-1	-1	4	12	1069	1087						Untertest2.avi	0	880	547	72	111	1554	825	616	0	Content		997	976	23278519	1516400607
23295	08:52:43.822	00:00:23.295	1398	1556,869	1109,978	0,6232501	0,6725881	477,2346	3,639313	0	-1024	-768	-1	-1	-1	-1	4	13	1557	1110						Untertest2.avi	0	880	547	72	111	573	958	166	0	Content		1485	999	23295267	1516417355
23312	08:52:43.839	00:00:23.311	1399	616,6685	1048,203	0,6228974	0,6729463	477,2346	3,378432	0	-1024	-768	-1	-1	-1	-1	4	13	617	1048						Untertest2.avi	0	880	547	72	111	573	958	166	0	Content		545	937	23311888	1516433976
23329	08:52:43.856	00:00:23.328	1400	635,4464	1066,494	0,621276	0,6719033	488,353	3,542783	0	-1024	-768	-1	-1	-1	-1	4	13	635	1066						Untertest2.avi	0	880	547	72	111	573	958	166	0	Content		563	955	23328637	1516450725
23345	08:52:43.872	00:00:23.345	1401	637,7417	1071,118	0,6215693	0,6712768	488,5284	3,521796	0	-1024	-768	-1	-1	-1	-1	4	13	638	1071						Untertest2.avi	0	880	547	72	111	573	958	166	0	Content		566	960	23345262	1516467350
23362	08:52:43.889	00:00:23.362	1402	661,2294	1065,72	0,6218285	0,6708329	487,9551	3,510476	0	-1024	-768	-1	-1	-1	-1	4	13	661	1066						Untertest2.avi	0	880	547	72	111	573	958	166	0	Content		589	955	23362007	1516484095
23379	08:52:43.906	00:00:23.378	1403	644,7487	1069,225	0,6220012	0,6704701	488,3394	3,534643	0	-1024	-768	-1	-1	-1	-1	4	13	645	1069						Untertest2.avi	0	880	547	72	111	573	958	166	0	Content		573	958	23378631	1516500719
23395	08:52:43.922	00:00:23.394	1404	640,5248	1069,56	0,6222548	0,6703259	488,1531	3,535126	0	-1024	-768	-1	-1	-1	-1	4	13	641	1070						Untertest2.avi	0	880	547	72	111	573	958	166	0	Content		569	959	23394878	1516516966
23412	08:52:43.939	00:00:23.411	1405	1062,4	1082,302	0,624786	0,6701753	475,2581	3,530178	0	-1024	-768	-1	-1	-1	-1	4	13	1062	1082						Untertest2.avi	0	880	547	72	111	573	958	166	0	Content		990	971	23411948	1516534036
23429	08:52:43.956	00:00:23.428	1406	1068,508	1080,595	0,6250722	0,6703125	475,253	3,531913	0	-1024	-768	-1	-1	-1	-1	4	13	1069	1081						Untertest2.avi	0	880	547	72	111	573	958	166	0	Content		997	970	23428698	1516550786
23445	08:52:43.972	00:00:23.445	1407	653,8471	1064,681	0,6231785	0,670826	487,8202	3,587648	0	-1024	-768	-1	-1	-1	-1	4	13	654	1065						Untertest2.avi	0	880	547	72	111	573	958	166	0	Content		582	954	23445320	1516567408
23462	08:52:43.989	00:00:23.461	1408	610,5673	1041,87	0,6266714	0,6715255	468,3057	3,359426	0	-1024	-768	-1	-1	-1	-1	4	14	611	1042						Untertest2.avi	0	880	547	72	111	985	965	583	0	Content		539	931	23461500	1516583588
23478	08:52:44.005	00:00:23.478	1409	1079,397	1082,216	0,6255003	0,6712341	475,0438	3,576729	0	-1024	-768	-1	-1	-1	-1	4	14	1079	1082						Untertest2.avi	0	880	547	72	111	985	965	583	0	Content		1007	971	23478118	1516600206
23495	08:52:44.022	00:00:23.494	1410	1536,721	1073,527	0,6248851	0,671141	473,2098	3,711699	0	-1024	-768	-1	-1	-1	-1	4	14	1537	1074						Untertest2.avi	0	880	547	72	111	985	965	583	0	Content		1465	963	23494742	1516616830
23512	08:52:44.039	00:00:23.511	1411	1079,149	1074,915	0,625325	0,6715826	475,1402	3,615631	0	-1024	-768	-1	-1	-1	-1	4	14	1079	1075						Untertest2.avi	0	880	547	72	111	985	965	583	0	Content		1007	964	23511936	1516634024
23529	08:52:44.056	00:00:23.528	1412	1686,172	1129,48	0,6291496	0,6715823	488,2178	3,878891	0	-1024	-768	-1	-1	-1	-1	4	14	1686	1129						Untertest2.avi	0	880	547	72	111	985	965	583	0	Content		1614	1018	23528739	1516650827
23545	08:52:44.072	00:00:23.545	1413	1069,47	1085,075	0,6247609	0,671263	475,4752	3,650139	0	-1024	-768	-1	-1	-1	-1	4	14	1069	1085						Untertest2.avi	0	880	547	72	111	985	965	583	0	Content		997	974	23545181	1516667269
23561	08:52:44.088	00:00:23.561	1414	614,3156	1058,125	0,6180037	0,6707742	475,4752	3,648863	0	-1024	-768	-1	-1	-1	-1	4	14	614	1058						Untertest2.avi	0	880	547	72	111	985	965	583	0	Content		542	947	23561485	1516683573
23579	08:52:44.106	00:00:23.578	1415	-1024	-768	-1	-1	-1	-1	4	-1024	-768	-1	-1	-1	-1	4	14	0	0						Untertest2.avi	0	880	547	72	111	985	965	583	0	Content		-72	-111	23578609	1516700697
23595	08:52:44.122	00:00:23.594	1416	1074,134	1084,224	0,6229317	0,6699573	475,1916	3,666417	0	-1024	-768	-1	-1	-1	-1	4	14	1074	1084						Untertest2.avi	0	880	547	72	111	985	965	583	0	Content		1002	973	23594730	1516716818
23612	08:52:44.139	00:00:23.611	1417	1077,505	1087,665	0,622458	0,6693228	475,2561	3,682498	0	-1024	-768	-1	-1	-1	-1	4	14	1078	1088						Untertest2.avi	0	880	547	72	111	985	965	583	0	Content		1006	977	23611801	1516733889
23628	08:52:44.155	00:00:23.628	1418	1063,031	1080,628	0,6220527	0,6686351	475,2106	3,667462	0	-1024	-768	-1	-1	-1	-1	4	14	1063	1081						Untertest2.avi	0	880	547	72	111	985	965	583	0	Content		991	970	23628228	1516750316
23645	08:52:44.172	00:00:23.645	1419	1048,421	1065,98	0,6219023	0,6680633	475,0237	3,701684	0	-1024	-768	-1	-1	-1	-1	4	14	1048	1066						Untertest2.avi	0	880	547	72	111	985	965	583	0	Content		976	955	23645049	1516767137
23661	08:52:44.188	00:00:23.661	1420	614,8994	1059,376	0,6196385	0,6676933	487,8174	3,698104	0	-1024	-768	-1	-1	-1	-1	4	14	615	1059						Untertest2.avi	0	880	547	72	111	985	965	583	0	Content		543	948	23661351	1516783439
23678	08:52:44.205	00:00:23.678	1421	607,1656	1060,195	0,619544	0,667086	487,8988	3,685849	0	-1024	-768	-1	-1	-1	-1	4	14	607	1060						Untertest2.avi	0	880	547	72	111	985	965	583	0	Content		535	949	23678448	1516800536
23695	08:52:44.222	00:00:23.695	1422	1034,041	1075,452	0,6218234	0,6661754	474,8483	3,664873	0	-1024	-768	-1	-1	-1	-1	4	14	1034	1075						Untertest2.avi	0	880	547	72	111	985	965	583	0	Content		962	964	23695045	1516817133
23712	08:52:44.239	00:00:23.711	1423	1633,393	1113,183	0,625906	0,6654463	487,9922	3,865823	0	-1024	-768	-1	-1	-1	-1	4	14	1633	1113						Untertest2.avi	0	880	547	72	111	985	965	583	0	Content		1561	1002	23711792	1516833880
23728	08:52:44.255	00:00:23.727	1424	1025,483	1077,005	0,6222215	0,66476	474,6172	3,614054	0	-1024	-768	-1	-1	-1	-1	4	14	1025	1077						Untertest2.avi	0	880	547	72	111	985	965	583	0	Content		953	966	23727842	1516849930
23745	08:52:44.272	00:00:23.744	1425	1482,223	1101,385	0,6227655	0,6638303	474,6781	3,746079	0	-1024	-768	-1	-1	-1	-1	4	14	1482	1101						Untertest2.avi	0	880	547	72	111	985	965	583	0	Content		1410	990	23744588	1516866676
23761	08:52:44.288	00:00:23.761	1426	1037,483	1076,263	0,6235276	0,6638212	474,4697	3,620026	0	-1024	-768	-1	-1	-1	-1	4	14	1037	1076						Untertest2.avi	0	880	547	72	111	985	965	583	0	Content		965	965	23761214	1516883302
23778	08:52:44.305	00:00:23.778	1427	1550,829	1109,249	0,6242899	0,6630934	474,4697	3,731173	0	-1024	-768	-1	-1	-1	-1	4	14	1551	1109						Untertest2.avi	0	880	547	72	111	985	965	583	0	Content		1479	998	23778420	1516900508
23795	08:52:44.322	00:00:23.794	1428	1461,902	1089,635	0,6227221	0,6627781	467,7322	3,673293	0	-1024	-768	-1	-1	-1	-1	4	14	1462	1090						Untertest2.avi	0	880	547	72	111	985	965	583	0	Content		1390	979	23794587	1516916675
23812	08:52:44.339	00:00:23.811	1429	1465,08	1084,54	0,6232923	0,6625844	468,0285	3,65663	0	650,9717	1037,808	0,4484673	0,682624	468,0285	3,402443	0	14	1058	1061						Untertest2.avi	0	880	547	72	111	985	965	583	0	Content		986	950	23811529	1516933617
23828	08:52:44.355	00:00:23.827	1430	1455,928	1097,034	0,6235266	0,6625173	467,5751	3,671399	0	654,6847	1038,021	0,4486857	0,6826496	467,5751	3,390251	0	14	1055	1068						Untertest2.avi	0	880	547	72	111	985	965	583	0	Content		983	957	23827957	1516950045
23845	08:52:44.372	00:00:23.844	1431	1591,225	1106,331	0,629795	0,6628733	487,2415	3,817637	0	-1024	-768	-1	-1	-1	-1	4	14	1591	1106						Untertest2.avi	0	880	547	72	111	985	965	583	0	Content		1519	995	23844830	1516966918
23861	08:52:44.388	00:00:23.861	1432	1032,982	1065,568	0,6258663	0,6629145	474,08	3,593132	0	-1024	-768	-1	-1	-1	-1	4	14	1033	1066						Untertest2.avi	0	880	547	72	111	985	965	583	0	Content		961	955	23861454	1516983542
23878	08:52:44.405	00:00:23.878	1433	1502,464	1088,996	0,6255973	0,6626158	473,1864	3,679153	0	-1024	-768	-1	-1	-1	-1	4	14	1502	1089						Untertest2.avi	0	880	547	72	111	985	965	583	0	Content		1430	978	23878079	1517000167
23894	08:52:44.421	00:00:23.894	1434	610,0546	1062,717	0,6237136	0,6632908	486,9458	3,624806	0	-1024	-768	-1	-1	-1	-1	4	14	610	1063						Untertest2.avi	0	880	547	72	111	985	965	583	0	Content		538	952	23894450	1517016538
23912	08:52:44.439	00:00:23.911	1435	631,1551	1065,102	0,6237717	0,6635522	486,6679	3,634374	0	-1024	-768	-1	-1	-1	-1	4	14	631	1065						Untertest2.avi	0	880	547	72	111	985	965	583	0	Content		559	954	23911574	1517033662
23928	08:52:44.455	00:00:23.927	1436	1028,443	1073,568	0,6259955	0,6636847	474,0591	3,621507	0	-1024	-768	-1	-1	-1	-1	4	14	1028	1074						Untertest2.avi	0	880	547	72	111	985	965	583	0	Content		956	963	23927822	1517049910
23945	08:52:44.472	00:00:23.944	1437	1049,286	1081,051	0,6261805	0,664047	474,1143	3,592948	0	-1024	-768	-1	-1	-1	-1	4	14	1049	1081						Untertest2.avi	0	880	547	72	111	985	965	583	0	Content		977	970	23944822	1517066910
23961	08:52:44.488	00:00:23.961	1438	1627,108	1106,965	0,6303671	0,664481	487,3727	3,813026	0	-1024	-768	-1	-1	-1	-1	4	14	1627	1107						Untertest2.avi	0	880	547	72	111	985	965	583	0	Content		1555	996	23961070	1517083158
23978	08:52:44.505	00:00:23.978	1439	1050,468	1066,366	0,6266453	0,6648501	474,1884	3,617893	0	672,9579	1037,087	0,451258	0,6835482	474,1884	3,445957	0	14	862	1052						Untertest2.avi	0	880	547	72	111	985	965	583	0	Content		790	941	23978265	1517100353
23995	08:52:44.522	00:00:23.994	1440	1046,628	1073,93	0,6268838	0,6652322	474,2555	3,630379	0	-1024	-768	-1	-1	-1	-1	4	14	1047	1074						Untertest2.avi	0	880	547	72	111	985	965	583	0	Content		975	963	23994888	1517116976
24012	08:52:44.539	00:00:24.011	1441	1636,565	1125,492	0,6310869	0,6655766	487,7102	3,840312	0	-1024	-768	-1	-1	-1	-1	4	14	1637	1125						Untertest2.avi	0	880	547	72	111	985	965	583	0	Content		1565	1014	24011638	1517133726
24028	08:52:44.555	00:00:24.027	1442	1635,619	1119,069	0,6313119	0,6658075	487,5537	3,871806	0	-1024	-768	-1	-1	-1	-1	4	14	1636	1119						Untertest2.avi	0	880	547	72	111	985	965	583	0	Content		1564	1008	24027690	1517149778
24045	08:52:44.572	00:00:24.044	1443	1056,05	1086,657	0,6274875	0,6659612	474,4121	3,639032	0	-1024	-768	-1	-1	-1	-1	4	15	1056	1087						Untertest2.avi	0	880	547	72	111	1129	948	299	0	Content		984	976	24044939	1517167027
24061	08:52:44.588	00:00:24.061	1444	1043,688	1063,522	0,6275504	0,666007	474,4012	3,642416	0	-1024	-768	-1	-1	-1	-1	4	15	1044	1064						Untertest2.avi	0	880	547	72	111	1129	948	299	0	Content		972	953	24061063	1517183151
24078	08:52:44.605	00:00:24.077	1445	1041,638	1072,355	0,6275475	0,6660154	474,423	3,669186	0	-1024	-768	-1	-1	-1	-1	4	15	1042	1072						Untertest2.avi	0	880	547	72	111	1129	948	299	0	Content		970	961	24077685	1517199773
24094	08:52:44.621	00:00:24.094	1446	1676,007	1085,957	0,6313449	0,6657143	487,6709	3,89087	0	702,6918	1056,307	0,4551889	0,6830376	487,6709	3,57828	0	15	1189	1071						Untertest2.avi	0	880	547	72	111	1129	948	299	0	Content		1117	960	24094307	1517216395
24112	08:52:44.639	00:00:24.111	1447	1675,595	1080,058	0,631334	0,6654177	487,7198	3,882364	0	1184,244	1040,341	0,4595205	0,6826294	477,8105	3,611504	0	15	1430	1060						Untertest2.avi	0	880	547	72	111	1129	948	299	0	Content		1358	949	24111502	1517233590
24128	08:52:44.655	00:00:24.127	1448	1671,967	1076,745	0,6314566	0,6655509	487,7765	3,903689	0	723,8342	1040,833	0,4561148	0,6827291	491,6793	3,583409	0	15	1198	1059						Untertest2.avi	0	880	547	72	111	1129	948	299	0	Content		1126	948	24127680	1517249768
24145	08:52:44.672	00:00:24.144	1449	1702,072	1056,318	0,6314619	0,6655342	487,779	3,912087	0	731,9697	1041,352	0,4560463	0,6825127	491,817	3,576295	0	15	1217	1049						Untertest2.avi	0	880	547	72	111	1129	948	299	0	Content		1145	938	24144802	1517266890
24161	08:52:44.688	00:00:24.161	1450	1693,125	1085,258	0,6313583	0,6654187	487,7113	3,898943	0	715,4672	1024,107	0,4558909	0,6821911	491,651	3,615725	0	15	1204	1055						Untertest2.avi	0	880	547	72	111	1129	948	299	0	Content		1132	944	24161300	1517283388
24178	08:52:44.705	00:00:24.177	1451	1708,972	1069,204	0,6311278	0,6651814	487,6726	3,933065	0	723,4542	1046,269	0,4556008	0,6817901	491,7422	3,611853	0	15	1216	1058						Untertest2.avi	0	880	547	72	111	1129	948	299	0	Content		1144	947	24177922	1517300010
24195	08:52:44.722	00:00:24.194	1452	1690,336	1079,192	0,6307884	0,6647297	487,676	3,909956	0	721,5652	1053,035	0,4552498	0,6813505	491,5378	3,642464	0	15	1206	1066						Untertest2.avi	0	880	547	72	111	1129	948	299	0	Content		1134	955	24194549	1517316637
24211	08:52:44.738	00:00:24.211	1453	1694,317	1069,179	0,6305136	0,6642576	487,2722	3,906285	0	707,6174	1039,675	0,4548872	0,6809185	491,39	3,654397	0	15	1201	1054						Untertest2.avi	0	880	547	72	111	1129	948	299	0	Content		1129	943	24211296	1517333384
24228	08:52:44.755	00:00:24.227	1454	1671,963	1073,521	0,630244	0,6636387	487,3617	3,933085	0	717,8559	1044,642	0,4546602	0,6804003	491,4397	3,622844	0	15	1195	1059						Untertest2.avi	0	880	547	72	111	1129	948	299	0	Content		1123	948	24227926	1517350014
24245	08:52:44.772	00:00:24.244	1455	1676,428	1061,861	0,6300768	0,662919	487,2856	3,922007	0	725,4963	1053,793	0,4544309	0,6797695	491,3155	3,593515	0	15	1201	1058						Untertest2.avi	0	880	547	72	111	1129	948	299	0	Content		1129	947	24244544	1517366632
24261	08:52:44.788	00:00:24.261	1456	1683,958	1069,974	0,630038	0,6622065	487,2258	3,921634	0	717,312	1042,395	0,4543497	0,6789077	491,2745	3,627324	0	15	1201	1056						Untertest2.avi	0	880	547	72	111	1129	948	299	0	Content		1129	945	24261172	1517383260
24278	08:52:44.805	00:00:24.277	1457	1690,802	1090,297	0,630057	0,6614317	487,1686	3,964082	0	717,3705	1040,845	0,4543464	0,6778165	491,1233	3,63013	0	15	1204	1066						Untertest2.avi	0	880	547	72	111	1129	948	299	0	Content		1132	955	24277917	1517400005
24295	08:52:44.822	00:00:24.294	1458	1681,848	1081,22	0,6301129	0,6605943	487,1617	3,945033	0	718,8905	1043,921	0,4543617	0,6765034	491,0265	3,626268	0	15	1200	1063						Untertest2.avi	0	880	547	72	111	1129	948	299	0	Content		1128	952	24294540	1517416628
24311	08:52:44.838	00:00:24.311	1459	1679,723	1068,18	0,6302113	0,6597015	487,035	3,962635	0	728,9344	1048,944	0,4543786	0,6752129	490,9212	3,619625	0	15	1204	1059						Untertest2.avi	0	880	547	72	111	1129	948	299	0	Content		1132	948	24311164	1517433252
24328	08:52:44.855	00:00:24.327	1460	1678,511	1073,68	0,6302749	0,6587586	486,8026	3,944643	0	727,2489	1042,659	0,4544843	0,6737286	490,9212	3,695983	0	15	1203	1058						Untertest2.avi	0	880	547	72	111	1129	948	299	0	Content		1131	947	24327786	1517449874
24344	08:52:44.871	00:00:24.344	1461	1712,696	1075,16	0,6303099	0,6575933	486,6963	3,984063	0	713,1584	1039,691	0,4543734	0,6727099	490,6465	3,64755	0	16	1213	1057						Untertest2.avi	0	880	547	72	111	1165	947	100	0	Content		1141	946	24344410	1517466498
24361	08:52:44.888	00:00:24.361	1462	1662,618	1071,913	0,6303001	0,656346	486,5762	3,982978	0	2013,805	1150,988	0,4614346	0,6708151	490,6466	4,022109	0	16	1838	1111						Untertest2.avi	0	880	547	72	111	1165	947	100	0	Content		1766	1000	24361159	1517483247
24378	08:52:44.905	00:00:24.377	1463	1675,554	1072,715	0,6303014	0,6550323	486,2698	3,997618	0	707,3315	1047,201	0,4542242	0,670261	490,2134	3,671294	0	16	1191	1060						Untertest2.avi	0	880	547	72	111	1165	947	100	0	Content		1119	949	24377784	1517499872
24394	08:52:44.921	00:00:24.394	1464	1689,745	1089,987	0,6302316	0,6536941	486,2632	3,997121	0	698,7143	1042,743	0,4541552	0,6691915	490,1034	3,68819	0	16	1194	1066						Untertest2.avi	0	880	547	72	111	1165	947	100	0	Content		1122	955	24394405	1517516493
24411	08:52:44.938	00:00:24.411	1465	1775,087	1060,769	0,6298709	0,6521575	486,2391	4,090968	0	749,7875	1035,039	0,4539816	0,6678374	490,367	3,68179	0	16	1262	1048						Untertest2.avi	0	880	547	72	111	1165	947	100	0	Content		1190	937	24411032	1517533120
24428	08:52:44.955	00:00:24.427	1466	1645,294	917,1041	0,6151429	0,6492533	443,4491	3,66148	0	-1024	-768	-1	-1	-1	-1	4	16	1645	917						Untertest2.avi	0	880	547	72	111	1165	947	100	0	Content		1573	806	24427780	1517549868
24444	08:52:44.971	00:00:24.444	1467	-1024	-768	-1	-1	-1	-1	4	-1024	-768	-1	-1	-1	-1	4		0	0						Untertest2.avi	0	880	547	72	111				0	Content		-72	-111	24444404	1517566492
24461	08:52:44.988	00:00:24.460	1468	-1024	-768	-1	-1	-1	-1	4	-1024	-768	-1	-1	-1	-1	4		0	0						Untertest2.avi	0	880	547	72	111				0	Content		-72	-111	24460959	1517583047
24478	08:52:45.005	00:00:24.477	1469	-1024	-768	-1	-1	-1	-1	4	-1024	-768	-1	-1	-1	-1	4		0	0						Untertest2.avi	0	880	547	72	111				0	Content		-72	-111	24477626	1517599714
24494	08:52:45.021	00:00:24.494	1470	-1024	-768	-1	-1	-1	-1	4	-1024	-768	-1	-1	-1	-1	4		0	0						Untertest2.avi	0	880	547	72	111				0	Content		-72	-111	24494274	1517616362
24511	08:52:45.038	00:00:24.510	1471	-1024	-768	-1	-1	-1	-1	4	-1024	-768	-1	-1	-1	-1	4		0	0						Untertest2.avi	0	880	547	72	111				0	Content		-72	-111	24510897	1517632985
24528	08:52:45.055	00:00:24.527	1472	-1024	-768	-1	-1	-1	-1	4	-1024	-768	-1	-1	-1	-1	4		0	0						Untertest2.avi	0	880	547	72	111				0	Content		-72	-111	24527582	1517649670
24544	08:52:45.071	00:00:24.544	1473	-1024	-768	-1	-1	-1	-1	4	-1024	-768	-1	-1	-1	-1	4		0	0						Untertest2.avi	0	880	547	72	111				0	Content		-72	-111	24544249	1517666337
24561	08:52:45.088	00:00:24.560	1474	-1024	-768	-1	-1	-1	-1	4	-1024	-768	-1	-1	-1	-1	4		0	0						Untertest2.avi	0	880	547	72	111				0	Content		-72	-111	24560890	1517682978
24578	08:52:45.105	00:00:24.577	1475	-1024	-768	-1	-1	-1	-1	4	-1024	-768	-1	-1	-1	-1	4		0	0						Untertest2.avi	0	880	547	72	111				0	Content		-72	-111	24577533	1517699621
24594	08:52:45.121	00:00:24.594	1476	-1024	-768	-1	-1	-1	-1	4	-1024	-768	-1	-1	-1	-1	4		0	0						Untertest2.avi	0	880	547	72	111				0	Content		-72	-111	24594265	1517716353
24611	08:52:45.138	00:00:24.610	1477	-1024	-768	-1	-1	-1	-1	4	-1024	-768	-1	-1	-1	-1	4		0	0						Untertest2.avi	0	880	547	72	111				0	Content		-72	-111	24610761	1517732849
24628	08:52:45.155	00:00:24.627	1478	-1024	-768	-1	-1	-1	-1	4	-1024	-768	-1	-1	-1	-1	4		0	0						Untertest2.avi	0	880	547	72	111				0	Content		-72	-111	24627511	1517749599
24644	08:52:45.171	00:00:24.644	1479	-1024	-768	-1	-1	-1	-1	4	-1024	-768	-1	-1	-1	-1	4		0	0						Untertest2.avi	0	880	547	72	111				0	Content		-72	-111	24644317	1517766405
24661	08:52:45.188	00:00:24.660	1480	-1024	-768	-1	-1	-1	-1	4	-1024	-768	-1	-1	-1	-1	4		0	0						Untertest2.avi	0	880	547	72	111				0	Content		-72	-111	24660983	1517783071
24678	08:52:45.205	00:00:24.677	1481	-1024	-768	-1	-1	-1	-1	4	-1024	-768	-1	-1	-1	-1	4		0	0						Untertest2.avi	0	880	547	72	111				0	Content		-72	-111	24677754	1517799842
24694	08:52:45.221	00:00:24.693	1482	-1024	-768	-1	-1	-1	-1	4	-1024	-768	-1	-1	-1	-1	4		0	0						Untertest2.avi	0	880	547	72	111				0	Content		-72	-111	24693879	1517815967
24711	08:52:45.238	00:00:24.710	1483	-1024	-768	-1	-1	-1	-1	4	-1024	-768	-1	-1	-1	-1	4		0	0						Untertest2.avi	0	880	547	72	111				0	Content		-72	-111	24710632	1517832720
24727	08:52:45.254	00:00:24.727	1484	-1024	-768	-1	-1	-1	-1	4	-1024	-768	-1	-1	-1	-1	4		0	0						Untertest2.avi	0	880	547	72	111				0	Content		-72	-111	24727475	1517849563
24744	08:52:45.271	00:00:24.744	1485	-1024	-768	-1	-1	-1	-1	4	-1024	-768	-1	-1	-1	-1	4		0	0						Untertest2.avi	0	880	547	72	111				0	Content		-72	-111	24744142	1517866230
24761	08:52:45.288	00:00:24.761	1486	-1024	-768	-1	-1	-1	-1	4	-1024	-768	-1	-1	-1	-1	4		0	0						Untertest2.avi	0	880	547	72	111				0	Content		-72	-111	24761069	1517883157
24777	08:52:45.304	00:00:24.777	1487	-1024	-768	-1	-1	-1	-1	4	-1024	-768	-1	-1	-1	-1	4		0	0						Untertest2.avi	0	880	547	72	111				0	Content		-72	-111	24777255	1517899343
24794	08:52:45.321	00:00:24.793	1488	-1024	-768	-1	-1	-1	-1	4	-1024	-768	-1	-1	-1	-1	4		0	0						Untertest2.avi	0	880	547	72	111				0	Content		-72	-111	24793867	1517915955
24811	08:52:45.338	00:00:24.810	1489	-1024	-768	-1	-1	-1	-1	4	-1024	-768	-1	-1	-1	-1	4		0	0						Untertest2.avi	0	880	547	72	111				0	Content		-72	-111	24810614	1517932702
24827	08:52:45.354	00:00:24.827	1490	-1024	-768	-1	-1	-1	-1	4	-1024	-768	-1	-1	-1	-1	4		0	0						Untertest2.avi	0	880	547	72	111				0	Content		-72	-111	24827246	1517949334
24844	08:52:45.371	00:00:24.843	1491	-1024	-768	-1	-1	-1	-1	4	-1024	-768	-1	-1	-1	-1	4		0	0						Untertest2.avi	0	880	547	72	111				0	Content		-72	-111	24843859	1517965947
24860	08:52:45.387	00:00:24.860	1492	-1024	-768	-1	-1	-1	-1	4	-1024	-768	-1	-1	-1	-1	4		0	0						Untertest2.avi	0	880	547	72	111				0	Content		-72	-111	24860482	1517982570
24877	08:52:45.404	00:00:24.877	1493	-1024	-768	-1	-1	-1	-1	4	-1024	-768	-1	-1	-1	-1	4		0	0						Untertest2.avi	0	880	547	72	111				0	Content		-72	-111	24877104	1517999192
24894	08:52:45.421	00:00:24.894	1494	-1024	-768	-1	-1	-1	-1	4	-1024	-768	-1	-1	-1	-1	4		0	0						Untertest2.avi	0	880	547	72	111				0	Content		-72	-111	24894350	1518016438
24911	08:52:45.438	00:00:24.910	1495	-1024	-768	-1	-1	-1	-1	4	-1024	-768	-1	-1	-1	-1	4		0	0						Untertest2.avi	0	880	547	72	111				0	Content		-72	-111	24910974	1518033062
24928	08:52:45.455	00:00:24.927	1496	-1024	-768	-1	-1	-1	-1	4	-1024	-768	-1	-1	-1	-1	4		0	0						Untertest2.avi	0	880	547	72	111				0	Content		-72	-111	24927598	1518049686
24944	08:52:45.471	00:00:24.943	1497	-1024	-768	-1	-1	-1	-1	4	-1024	-768	-1	-1	-1	-1	4		0	0						Untertest2.avi	0	880	547	72	111				0	Content		-72	-111	24943719	1518065807
24960	08:52:45.487	00:00:24.960	1498	-1024	-768	-1	-1	-1	-1	4	-1024	-768	-1	-1	-1	-1	4		0	0						Untertest2.avi	0	880	547	72	111				0	Content		-72	-111	24960466	1518082554
24977	08:52:45.504	00:00:24.977	1499	-1024	-768	-1	-1	-1	-1	4	-1024	-768	-1	-1	-1	-1	4		0	0						Untertest2.avi	0	880	547	72	111				0	Content		-72	-111	24977089	1518099177
24994	08:52:45.521	00:00:24.993	1500	-1024	-768	-1	-1	-1	-1	4	-1024	-768	-1	-1	-1	-1	4		0	0						Untertest2.avi	0	880	547	72	111				0	Content		-72	-111	24993713	1518115801
25011	08:52:45.538	00:00:25.010	1501	-1024	-768	-1	-1	-1	-1	4	-1024	-768	-1	-1	-1	-1	4		0	0						Untertest2.avi	0	880	547	72	111				0	Content		-72	-111	25010777	1518132865
25028	08:52:45.555	00:00:25.028	1502	-1024	-768	-1	-1	-1	-1	4	-1024	-768	-1	-1	-1	-1	4		0	0						Untertest2.avi	0	880	547	72	111				0	Content		-72	-111	25028151	1518150239
25045	08:52:45.572	00:00:25.045	1503	-1024	-768	-1	-1	-1	-1	4	-1024	-768	-1	-1	-1	-1	4		0	0						Untertest2.avi	0	880	547	72	111				0	Content		-72	-111	25045395	1518167483
25060	08:52:45.587	00:00:25.060	1504	-1024	-768	-1	-1	-1	-1	4	-1024	-768	-1	-1	-1	-1	4		0	0						Untertest2.avi	0	880	547	72	111				0	Content		-72	-111	25060324	1518182412
25077	08:52:45.604	00:00:25.076	1505	-1024	-768	-1	-1	-1	-1	4	-1024	-768	-1	-1	-1	-1	4		0	0						Untertest2.avi	0	880	547	72	111				0	Content		-72	-111	25076948	1518199036
25094	08:52:45.621	00:00:25.093	1506	-1024	-768	-1	-1	-1	-1	4	-1024	-768	-1	-1	-1	-1	4		0	0						Untertest2.avi	0	880	547	72	111				0	Content		-72	-111	25093694	1518215782
25110	08:52:45.637	00:00:25.110	1507	-1024	-768	-1	-1	-1	-1	4	-1024	-768	-1	-1	-1	-1	4		0	0						Untertest2.avi	0	880	547	72	111				0	Content		-72	-111	25110318	1518232406
25127	08:52:45.654	00:00:25.126	1508	-1024	-768	-1	-1	-1	-1	4	-1024	-768	-1	-1	-1	-1	4		0	0						Untertest2.avi	0	880	547	72	111				0	Content		-72	-111	25126940	1518249028
25144	08:52:45.671	00:00:25.143	1509	-1024	-768	-1	-1	-1	-1	4	-1024	-768	-1	-1	-1	-1	4		0	0						Untertest2.avi	0	880	547	72	111				0	Content		-72	-111	25143564	1518265652
25161	08:52:45.688	00:00:25.160	1510	-1024	-768	-1	-1	-1	-1	4	-1024	-768	-1	-1	-1	-1	4		0	0						Untertest2.avi	0	880	547	72	111				0	Content		-72	-111	25160757	1518282845
25178	08:52:45.705	00:00:25.178	1511	-1024	-768	-1	-1	-1	-1	4	-1024	-768	-1	-1	-1	-1	4		0	0						Untertest2.avi	0	880	547	72	111				0	Content		-72	-111	25178004	1518300092
25195	08:52:45.722	00:00:25.195	1512	-1024	-768	-1	-1	-1	-1	4	-1024	-768	-1	-1	-1	-1	4		0	0						Untertest2.avi	0	880	547	72	111				0	Content		-72	-111	25195376	1518317464
25210	08:52:45.737	00:00:25.210	1513	-1024	-768	-1	-1	-1	-1	4	-1024	-768	-1	-1	-1	-1	4		0	0						Untertest2.avi	0	880	547	72	111				0	Content		-72	-111	25210189	1518332277
25227	08:52:45.754	00:00:25.226	1514	-1024	-768	-1	-1	-1	-1	4	-1024	-768	-1	-1	-1	-1	4		0	0						Untertest2.avi	0	880	547	72	111				0	Content		-72	-111	25226800	1518348888
25244	08:52:45.771	00:00:25.243	1515	-1024	-768	-1	-1	-1	-1	4	-1024	-768	-1	-1	-1	-1	4		0	0						Untertest2.avi	0	880	547	72	111				0	Content		-72	-111	25243547	1518365635
25260	08:52:45.787	00:00:25.260	1516	-1024	-768	-1	-1	-1	-1	4	-1024	-768	-1	-1	-1	-1	4		0	0						Untertest2.avi	0	880	547	72	111				0	Content		-72	-111	25260177	1518382265
25277	08:52:45.804	00:00:25.276	1517	-1024	-768	-1	-1	-1	-1	4	-1024	-768	-1	-1	-1	-1	4		0	0						Untertest2.avi	0	880	547	72	111				0	Content		-72	-111	25276796	1518398884
25293	08:52:45.820	00:00:25.293	1518	-1024	-768	-1	-1	-1	-1	4	-1024	-768	-1	-1	-1	-1	4		0	0						Untertest2.avi	0	880	547	72	111				0	Content		-72	-111	25293415	1518415503
25311	08:52:45.838	00:00:25.310	1519	-1024	-768	-1	-1	-1	-1	4	-1024	-768	-1	-1	-1	-1	4		0	0						Untertest2.avi	0	880	547	72	111				0	Content		-72	-111	25310607	1518432695
25328	08:52:45.855	00:00:25.327	1520	-1024	-768	-1	-1	-1	-1	4	-1024	-768	-1	-1	-1	-1	4		0	0						Untertest2.avi	0	880	547	72	111				0	Content		-72	-111	25327978	1518450066
25345	08:52:45.872	00:00:25.345	1521	-1024	-768	-1	-1	-1	-1	4	-1024	-768	-1	-1	-1	-1	4		0	0						Untertest2.avi	0	880	547	72	111				0	Content		-72	-111	25345226	1518467314
25360	08:52:45.887	00:00:25.360	1522	-1024	-768	-1	-1	-1	-1	4	-1024	-768	-1	-1	-1	-1	4		0	0						Untertest2.avi	0	880	547	72	111				0	Content		-72	-111	25360026	1518482114
25377	08:52:45.904	00:00:25.376	1523	-1024	-768	-1	-1	-1	-1	4	-1024	-768	-1	-1	-1	-1	4		0	0						Untertest2.avi	0	880	547	72	111				0	Content		-72	-111	25376769	1518498857
25393	08:52:45.920	00:00:25.393	1524	-1024	-768	-1	-1	-1	-1	4	-1024	-768	-1	-1	-1	-1	4		0	0						Untertest2.avi	0	880	547	72	111				0	Content		-72	-111	25393391	1518515479
25410	08:52:45.937	00:00:25.410	1525	-1024	-768	-1	-1	-1	-1	4	-1024	-768	-1	-1	-1	-1	4		0	0						Untertest2.avi	0	880	547	72	111				0	Content		-72	-111	25410012	1518532100
25427	08:52:45.954	00:00:25.426	1526	-1024	-768	-1	-1	-1	-1	4	-1024	-768	-1	-1	-1	-1	4		0	0						Untertest2.avi	0	880	547	72	111				0	Content		-72	-111	25426633	1518548721
25443	08:52:45.970	00:00:25.443	1527	-1024	-768	-1	-1	-1	-1	4	-1024	-768	-1	-1	-1	-1	4		0	0						Untertest2.avi	0	880	547	72	111				0	Content		-72	-111	25443257	1518565345
25460	08:52:45.987	00:00:25.460	1528	-1024	-768	-1	-1	-1	-1	4	-1024	-768	-1	-1	-1	-1	4		0	0						Untertest2.avi	0	880	547	72	111				0	Content		-72	-111	25460452	1518582540
25478	08:52:46.005	00:00:25.477	1529	-1024	-768	-1	-1	-1	-1	4	-1024	-768	-1	-1	-1	-1	4		0	0						Untertest2.avi	0	880	547	72	111				0	Content		-72	-111	25477824	1518599912
25495	08:52:46.022	00:00:25.495	1530	-1024	-768	-1	-1	-1	-1	4	-1024	-768	-1	-1	-1	-1	4		0	0						Untertest2.avi	0	880	547	72	111				0	Content		-72	-111	25495194	1518617282
25510	08:52:46.037	00:00:25.509	1531	-1024	-768	-1	-1	-1	-1	4	-1024	-768	-1	-1	-1	-1	4		0	0						Untertest2.avi	0	880	547	72	111				0	Content		-72	-111	25509992	1518632080
25527	08:52:46.054	00:00:25.526	1532	-1024	-768	-1	-1	-1	-1	4	-1024	-768	-1	-1	-1	-1	4		0	0						Untertest2.avi	0	880	547	72	111				0	Content		-72	-111	25526613	1518648701
25543	08:52:46.070	00:00:25.543	1533	-1024	-768	-1	-1	-1	-1	4	-1024	-768	-1	-1	-1	-1	4		0	0						Untertest2.avi	0	880	547	72	111				0	Content		-72	-111	25543360	1518665448
25560	08:52:46.087	00:00:25.559	1534	-1024	-768	-1	-1	-1	-1	4	-1024	-768	-1	-1	-1	-1	4		0	0						Untertest2.avi	0	880	547	72	111				0	Content		-72	-111	25559979	1518682067
25577	08:52:46.104	00:00:25.576	1535	-1024	-768	-1	-1	-1	-1	4	-1024	-768	-1	-1	-1	-1	4		0	0						Untertest2.avi	0	880	547	72	111				0	Content		-72	-111	25576599	1518698687
25593	08:52:46.120	00:00:25.593	1536	-1024	-768	-1	-1	-1	-1	4	-1024	-768	-1	-1	-1	-1	4		0	0						Untertest2.avi	0	880	547	72	111				0	Content		-72	-111	25593224	1518715312
25610	08:52:46.137	00:00:25.610	1537	-1024	-768	-1	-1	-1	-1	4	-1024	-768	-1	-1	-1	-1	4		0	0						Untertest2.avi	0	880	547	72	111				0	Content		-72	-111	25610296	1518732384
25628	08:52:46.155	00:00:25.627	1538	-1024	-768	-1	-1	-1	-1	4	-1024	-768	-1	-1	-1	-1	4		0	0						Untertest2.avi	0	880	547	72	111				0	Content		-72	-111	25627669	1518749757
25645	08:52:46.172	00:00:25.644	1539	-1024	-768	-1	-1	-1	-1	4	-1024	-768	-1	-1	-1	-1	4		0	0						Untertest2.avi	0	880	547	72	111				0	Content		-72	-111	25644914	1518767002
25660	08:52:46.187	00:00:25.659	1540	-1024	-768	-1	-1	-1	-1	4	-1024	-768	-1	-1	-1	-1	4		0	0						Untertest2.avi	0	880	547	72	111				0	Content		-72	-111	25659841	1518781929
25676	08:52:46.203	00:00:25.676	1541	-1024	-768	-1	-1	-1	-1	4	-1024	-768	-1	-1	-1	-1	4		0	0						Untertest2.avi	0	880	547	72	111				0	Content		-72	-111	25676465	1518798553
25693	08:52:46.220	00:00:25.693	1542	-1024	-768	-1	-1	-1	-1	4	-1024	-768	-1	-1	-1	-1	4		0	0						Untertest2.avi	0	880	547	72	111				0	Content		-72	-111	25693211	1518815299
25710	08:52:46.237	00:00:25.709	1543	-1024	-768	-1	-1	-1	-1	4	-1024	-768	-1	-1	-1	-1	4		0	0						Untertest2.avi	0	880	547	72	111				0	Content		-72	-111	25709835	1518831923
25726	08:52:46.253	00:00:25.726	1544	-1024	-768	-1	-1	-1	-1	4	-1024	-768	-1	-1	-1	-1	4		0	0						Untertest2.avi	0	880	547	72	111				0	Content		-72	-111	25726456	1518848544
25743	08:52:46.270	00:00:25.743	1545	-1024	-768	-1	-1	-1	-1	4	-1024	-768	-1	-1	-1	-1	4		0	0						Untertest2.avi	0	880	547	72	111				0	Content		-72	-111	25743110	1518865198
25760	08:52:46.287	00:00:25.760	1546	-1024	-768	-1	-1	-1	-1	4	-1024	-768	-1	-1	-1	-1	4		0	0						Untertest2.avi	0	880	547	72	111				0	Content		-72	-111	25760272	1518882360
25778	08:52:46.305	00:00:25.777	1547	-1024	-768	-1	-1	-1	-1	4	-1024	-768	-1	-1	-1	-1	4		0	0						Untertest2.avi	0	880	547	72	111				0	Content		-72	-111	25777642	1518899730
25795	08:52:46.322	00:00:25.794	1548	-1024	-768	-1	-1	-1	-1	4	-1024	-768	-1	-1	-1	-1	4		0	0						Untertest2.avi	0	880	547	72	111				0	Content		-72	-111	25794888	1518916976
25810	08:52:46.337	00:00:25.809	1549	-1024	-768	-1	-1	-1	-1	4	-1024	-768	-1	-1	-1	-1	4		0	0						Untertest2.avi	0	880	547	72	111				0	Content		-72	-111	25809688	1518931776
25826	08:52:46.353	00:00:25.826	1550	-1024	-768	-1	-1	-1	-1	4	-1024	-768	-1	-1	-1	-1	4		0	0						Untertest2.avi	0	880	547	72	111				0	Content		-72	-111	25826438	1518948526
25843	08:52:46.370	00:00:25.843	1551	-1024	-768	-1	-1	-1	-1	4	-1024	-768	-1	-1	-1	-1	4		0	0						Untertest2.avi	0	880	547	72	111				0	Content		-72	-111	25843063	1518965151
25860	08:52:46.387	00:00:25.859	1552	-1024	-768	-1	-1	-1	-1	4	-1024	-768	-1	-1	-1	-1	4		0	0						Untertest2.avi	0	880	547	72	111				0	Content		-72	-111	25859680	1518981768
25876	08:52:46.403	00:00:25.876	1553	-1024	-768	-1	-1	-1	-1	4	-1024	-768	-1	-1	-1	-1	4		0	0						Untertest2.avi	0	880	547	72	111				0	Content		-72	-111	25876302	1518998390
25893	08:52:46.420	00:00:25.892	1554	-1024	-768	-1	-1	-1	-1	4	-1024	-768	-1	-1	-1	-1	4		0	0						Untertest2.avi	0	880	547	72	111				0	Content		-72	-111	25892929	1519015017
25910	08:52:46.437	00:00:25.910	1555	-1024	-768	-1	-1	-1	-1	4	-1024	-768	-1	-1	-1	-1	4		0	0						Untertest2.avi	0	880	547	72	111				0	Content		-72	-111	25910118	1519032206
25927	08:52:46.454	00:00:25.927	1556	-1024	-768	-1	-1	-1	-1	4	-1024	-768	-1	-1	-1	-1	4		0	0						Untertest2.avi	0	880	547	72	111				0	Content		-72	-111	25927487	1519049575
25945	08:52:46.472	00:00:25.944	1557	-1024	-768	-1	-1	-1	-1	4	-1024	-768	-1	-1	-1	-1	4		0	0						Untertest2.avi	0	880	547	72	111				0	Content		-72	-111	25944734	1519066822
25960	08:52:46.487	00:00:25.959	1558	-1024	-768	-1	-1	-1	-1	4	-1024	-768	-1	-1	-1	-1	4		0	0						Untertest2.avi	0	880	547	72	111				0	Content		-72	-111	25959659	1519081747
25976	08:52:46.503	00:00:25.976	1559	-1024	-768	-1	-1	-1	-1	4	-1024	-768	-1	-1	-1	-1	4		0	0						Untertest2.avi	0	880	547	72	111				0	Content		-72	-111	25976281	1519098369
25993	08:52:46.520	00:00:25.993	1560	-1024	-768	-1	-1	-1	-1	4	-1024	-768	-1	-1	-1	-1	4		0	0						Untertest2.avi	0	880	547	72	111				0	Content		-72	-111	25993029	1519115117
26010	08:52:46.537	00:00:26.009	1561	-1024	-768	-1	-1	-1	-1	4	-1024	-768	-1	-1	-1	-1	4		0	0						Untertest2.avi	0	880	547	72	111				0	Content		-72	-111	26009528	1519131616
26026	08:52:46.553	00:00:26.026	1562	-1024	-768	-1	-1	-1	-1	4	-1024	-768	-1	-1	-1	-1	4		0	0						Untertest2.avi	0	880	547	72	111				0	Content		-72	-111	26026273	1519148361
26043	08:52:46.570	00:00:26.042	1563	-1024	-768	-1	-1	-1	-1	4	-1024	-768	-1	-1	-1	-1	4		0	0						Untertest2.avi	0	880	547	72	111				0	Content		-72	-111	26042896	1519164984
26060	08:52:46.587	00:00:26.059	1564	-1024	-768	-1	-1	-1	-1	4	-1024	-768	-1	-1	-1	-1	4		0	0						Untertest2.avi	0	880	547	72	111				0	Content		-72	-111	26059978	1519182066
26077	08:52:46.604	00:00:26.077	1565	-1024	-768	-1	-1	-1	-1	4	-1024	-768	-1	-1	-1	-1	4		0	0						Untertest2.avi	0	880	547	72	111				0	Content		-72	-111	26077337	1519199425
26095	08:52:46.622	00:00:26.094	1566	-1024	-768	-1	-1	-1	-1	4	-1024	-768	-1	-1	-1	-1	4		0	0						Untertest2.avi	0	880	547	72	111				0	Content		-72	-111	26094709	1519216797
26110	08:52:46.637	00:00:26.109	1567	-1024	-768	-1	-1	-1	-1	4	-1024	-768	-1	-1	-1	-1	4		0	0						Untertest2.avi	0	880	547	72	111				0	Content		-72	-111	26109508	1519231596
26126	08:52:46.653	00:00:26.126	1568	-1024	-768	-1	-1	-1	-1	4	-1024	-768	-1	-1	-1	-1	4		0	0						Untertest2.avi	0	880	547	72	111				0	Content		-72	-111	26126130	1519248218
26143	08:52:46.670	00:00:26.142	1569	-1024	-768	-1	-1	-1	-1	4	-1024	-768	-1	-1	-1	-1	4		0	0						Untertest2.avi	0	880	547	72	111				0	Content		-72	-111	26142878	1519264966
26160	08:52:46.687	00:00:26.159	1570	-1024	-768	-1	-1	-1	-1	4	-1024	-768	-1	-1	-1	-1	4		0	0						Untertest2.avi	0	880	547	72	111				0	Content		-72	-111	26159502	1519281590
26176	08:52:46.703	00:00:26.176	1571	-1024	-768	-1	-1	-1	-1	4	-1024	-768	-1	-1	-1	-1	4		0	0						Untertest2.avi	0	880	547	72	111				0	Content		-72	-111	26176122	1519298210
26193	08:52:46.720	00:00:26.192	1572	-1024	-768	-1	-1	-1	-1	4	-1024	-768	-1	-1	-1	-1	4		0	0						Untertest2.avi	0	880	547	72	111				0	Content		-72	-111	26192746	1519314834
26210	08:52:46.737	00:00:26.209	1573	-1024	-768	-1	-1	-1	-1	4	-1024	-768	-1	-1	-1	-1	4		0	0						Untertest2.avi	0	880	547	72	111				0	Content		-72	-111	26209952	1519332040
26227	08:52:46.754	00:00:26.227	1574	-1024	-768	-1	-1	-1	-1	4	-1024	-768	-1	-1	-1	-1	4		0	0						Untertest2.avi	0	880	547	72	111				0	Content		-72	-111	26227313	1519349401
26245	08:52:46.772	00:00:26.244	1575	-1024	-768	-1	-1	-1	-1	4	-1024	-768	-1	-1	-1	-1	4		0	0						Untertest2.avi	0	880	547	72	111				0	Content		-72	-111	26244560	1519366648
26259	08:52:46.786	00:00:26.259	1576	-1024	-768	-1	-1	-1	-1	4	-1024	-768	-1	-1	-1	-1	4		0	0						Untertest2.avi	0	880	547	72	111				0	Content		-72	-111	26259360	1519381448
26276	08:52:46.803	00:00:26.276	1577	-1024	-768	-1	-1	-1	-1	4	-1024	-768	-1	-1	-1	-1	4		0	0						Untertest2.avi	0	880	547	72	111				0	Content		-72	-111	26276108	1519398196
26293	08:52:46.820	00:00:26.292	1578	-1024	-768	-1	-1	-1	-1	4	-1024	-768	-1	-1	-1	-1	4		0	0						Untertest2.avi	0	880	547	72	111				0	Content		-72	-111	26292728	1519414816
26309	08:52:46.836	00:00:26.309	1579	-1024	-768	-1	-1	-1	-1	4	-1024	-768	-1	-1	-1	-1	4		0	0						Untertest2.avi	0	880	547	72	111				0	Content		-72	-111	26309483	1519431571
26326	08:52:46.853	00:00:26.325	1580	-1024	-768	-1	-1	-1	-1	4	-1024	-768	-1	-1	-1	-1	4		0	0						Untertest2.avi	0	880	547	72	111				0	Content		-72	-111	26325976	1519448064
26343	08:52:46.870	00:00:26.342	1581	-1024	-768	-1	-1	-1	-1	4	-1024	-768	-1	-1	-1	-1	4		0	0						Untertest2.avi	0	880	547	72	111				0	Content		-72	-111	26342600	1519464688
26360	08:52:46.887	00:00:26.359	1582	-1024	-768	-1	-1	-1	-1	4	-1024	-768	-1	-1	-1	-1	4		0	0						Untertest2.avi	0	880	547	72	111				0	Content		-72	-111	26359795	1519481883
26377	08:52:46.904	00:00:26.377	1583	-1024	-768	-1	-1	-1	-1	4	-1024	-768	-1	-1	-1	-1	4		0	0						Untertest2.avi	0	880	547	72	111				0	Content		-72	-111	26377165	1519499253
26394	08:52:46.921	00:00:26.394	1584	-1024	-768	-1	-1	-1	-1	4	-1024	-768	-1	-1	-1	-1	4		0	0						Untertest2.avi	0	880	547	72	111				0	Content		-72	-111	26394411	1519516499
26409	08:52:46.936	00:00:26.409	1585	-1024	-768	-1	-1	-1	-1	4	-1024	-768	-1	-1	-1	-1	4		0	0						Untertest2.avi	0	880	547	72	111				0	Content		-72	-111	26409337	1519531425
26426	08:52:46.953	00:00:26.425	1586	1338,827	460,2314	0,4647196	0,6668429	463,9157	3,368668	3	1286,82	453,9585	0,4647223	0,6668437	463,9157	3,368464	1	17	1287	454						Untertest2.avi	0	880	547	72	111	1184	331	267	0	Content		1215	343	26425958	1519548046
26443	08:52:46.970	00:00:26.442	1587	-1024	-768	-1	-1	-1	-1	4	-1024	-768	-1	-1	-1	-1	4	17	0	0						Untertest2.avi	0	880	547	72	111	1184	331	267	0	Content		-72	-111	26442705	1519564793
26459	08:52:46.986	00:00:26.459	1588	1189,787	434,5283	0,6369916	0,6495947	472,1754	3,490632	0	1284,701	468,5219	0,4646149	0,6657519	464,2245	3,362825	0	17	1237	452						Untertest2.avi	0	880	547	72	111	1184	331	267	0	Content		1165	341	26459193	1519581281
26476	08:52:47.003	00:00:26.476	1589	1234,526	420,4544	0,6389388	0,6490718	478,1748	3,57043	0	1292,514	470,0592	0,4645303	0,6653139	464,0566	3,396601	0	17	1264	445						Untertest2.avi	0	880	547	72	111	1184	331	267	0	Content		1192	334	26476270	1519598358
26493	08:52:47.020	00:00:26.492	1590	1218,718	412,6489	0,6386057	0,6486355	477,4434	3,545572	0	1286,746	457,1409	0,464808	0,6649739	465,4589	3,364141	0	17	1253	435						Untertest2.avi	0	880	547	72	111	1184	331	267	0	Content		1181	324	26492696	1519614784
26509	08:52:47.036	00:00:26.509	1591	1215,035	426,311	0,6386671	0,6483441	477,2641	3,53005	0	1301,458	451,7736	0,4647446	0,6647938	465,2426	3,356878	0	17	1258	439						Untertest2.avi	0	880	547	72	111	1184	331	267	0	Content		1186	328	26509445	1519631533
26526	08:52:47.053	00:00:26.526	1592	1199,604	421,1894	0,6367421	0,6480615	471,39	3,5145	0	1287,708	463,7793	0,4641077	0,6646114	462,8655	3,362703	0	17	1244	442						Untertest2.avi	0	880	547	72	111	1184	331	267	0	Content		1172	331	26526070	1519648158
26543	08:52:47.070	00:00:26.542	1593	1199,582	413,4854	0,6384696	0,6477533	477,3075	3,523482	0	1268,407	452,6344	0,4638766	0,6645469	462,3022	3,390716	0	17	1234	433						Untertest2.avi	0	880	547	72	111	1184	331	267	0	Content		1162	322	26542695	1519664783
26559	08:52:47.086	00:00:26.559	1594	1206,206	430,9377	0,6367916	0,6474065	472,6449	3,455065	0	1282,9	454,8126	0,463811	0,6645175	462,755	3,346183	0	17	1245	443						Untertest2.avi	0	880	547	72	111	1184	331	267	0	Content		1173	332	26559316	1519681404
26576	08:52:47.103	00:00:26.576	1595	1211,653	418,1229	0,638512	0,6471173	478,9321	3,537885	0	1283,479	455,9497	0,4632926	0,6645061	461,6766	3,364396	0	17	1248	437						Untertest2.avi	0	880	547	72	111	1184	331	267	0	Content		1176	326	26576066	1519698154
26593	08:52:47.120	00:00:26.592	1596	1237,781	386,7589	0,6393073	0,64687	482,2188	3,574831	0	1290,359	456,4279	0,4633131	0,6645005	462,6708	3,358432	0	17	1264	422						Untertest2.avi	0	880	547	72	111	1184	331	267	0	Content		1192	311	26592688	1519714776
26609	08:52:47.136	00:00:26.609	1597	1223,109	414,6122	0,6374663	0,6466452	476,48	3,581521	0	1284,294	469,8834	0,4620994	0,6644291	458,3798	3,301523	0	17	1254	442						Untertest2.avi	0	880	547	72	111	1184	331	267	0	Content		1182	331	26609311	1519731399
26626	08:52:47.153	00:00:26.625	1598	1230,659	417,1508	0,6369766	0,6463646	475,7104	3,538901	0	1290,645	456,5608	0,46291	0,6641856	462,4664	3,391062	0	17	1261	437						Untertest2.avi	0	880	547	72	111	1184	331	267	0	Content		1189	326	26625936	1519748024
26643	08:52:47.170	00:00:26.642	1599	1223,337	416,331	0,6369701	0,6461928	476,5853	3,534045	0	1286,601	464,9951	0,4622781	0,6640357	460,5099	3,374166	0	17	1255	441						Untertest2.avi	0	880	547	72	111	1184	331	267	0	Content		1183	330	26642684	1519764772
26659	08:52:47.186	00:00:26.659	1600	1396,351	465,8923	0,6276279	0,6472377	452,7804	3,372903	0	1295,961	560,0609	0,4451441	0,664555	395,7302	2,947008	0	17	1346	513						Untertest2.avi	0	880	547	72	111	1184	331	267	0	Content		1274	402	26659305	1519781393
26676	08:52:47.203	00:00:26.675	1601	1493,116	508,2521	0,6054043	0,6482939	395,6622	2,991481	0	1516,827	527,8801	0,4413769	0,6645532	385,0811	2,77273	0	17	1505	518						Untertest2.avi	0	880	547	72	111	1184	331	267	0	Content		1433	407	26675931	1519798019
26693	08:52:47.220	00:00:26.692	1602	-1024	-768	-1	-1	-1	-1	4	-1024	-768	-1	-1	-1	-1	4		0	0						Untertest2.avi	0	880	547	72	111				0	Content		-72	-111	26692678	1519814766
26709	08:52:47.236	00:00:26.709	1603	-1024	-768	-1	-1	-1	-1	4	-1024	-768	-1	-1	-1	-1	4		0	0						Untertest2.avi	0	880	547	72	111				0	Content		-72	-111	26709301	1519831389
26726	08:52:47.253	00:00:26.725	1604	-1024	-768	-1	-1	-1	-1	4	-1024	-768	-1	-1	-1	-1	4		0	0						Untertest2.avi	0	880	547	72	111				0	Content		-72	-111	26725925	1519848013
26743	08:52:47.270	00:00:26.742	1605	-1024	-768	-1	-1	-1	-1	4	-1024	-768	-1	-1	-1	-1	4		0	0						Untertest2.avi	0	880	547	72	111				0	Content		-72	-111	26742548	1519864636
26759	08:52:47.286	00:00:26.759	1606	-1024	-768	-1	-1	-1	-1	4	-1024	-768	-1	-1	-1	-1	4		0	0						Untertest2.avi	0	880	547	72	111				0	Content		-72	-111	26759177	1519881265
26776	08:52:47.303	00:00:26.775	1607	-1024	-768	-1	-1	-1	-1	4	-1024	-768	-1	-1	-1	-1	4		0	0						Untertest2.avi	0	880	547	72	111				0	Content		-72	-111	26775922	1519898010
26793	08:52:47.320	00:00:26.792	1608	-1024	-768	-1	-1	-1	-1	4	-1024	-768	-1	-1	-1	-1	4		0	0						Untertest2.avi	0	880	547	72	111				0	Content		-72	-111	26792540	1519914628
26809	08:52:47.336	00:00:26.809	1609	-1024	-768	-1	-1	-1	-1	4	-1024	-768	-1	-1	-1	-1	4		0	0						Untertest2.avi	0	880	547	72	111				0	Content		-72	-111	26809165	1519931253
26826	08:52:47.353	00:00:26.825	1610	-1024	-768	-1	-1	-1	-1	4	-1024	-768	-1	-1	-1	-1	4		0	0						Untertest2.avi	0	880	547	72	111				0	Content		-72	-111	26825831	1519947919
26842	08:52:47.369	00:00:26.842	1611	-1024	-768	-1	-1	-1	-1	4	-1024	-768	-1	-1	-1	-1	4		0	0						Untertest2.avi	0	880	547	72	111				0	Content		-72	-111	26842410	1519964498
26859	08:52:47.386	00:00:26.859	1612	-1024	-768	-1	-1	-1	-1	4	-1024	-768	-1	-1	-1	-1	4		0	0						Untertest2.avi	0	880	547	72	111				0	Content		-72	-111	26859033	1519981121
26876	08:52:47.403	00:00:26.875	1613	-1024	-768	-1	-1	-1	-1	4	-1024	-768	-1	-1	-1	-1	4		0	0						Untertest2.avi	0	880	547	72	111				0	Content		-72	-111	26875780	1519997868
26892	08:52:47.419	00:00:26.892	1614	-1024	-768	-1	-1	-1	-1	4	-1024	-768	-1	-1	-1	-1	4		0	0						Untertest2.avi	0	880	547	72	111				0	Content		-72	-111	26892467	1520014555
26909	08:52:47.436	00:00:26.909	1615	-1024	-768	-1	-1	-1	-1	4	-1024	-768	-1	-1	-1	-1	4		0	0						Untertest2.avi	0	880	547	72	111				0	Content		-72	-111	26909134	1520031222
26926	08:52:47.453	00:00:26.925	1616	-1024	-768	-1	-1	-1	-1	4	-1024	-768	-1	-1	-1	-1	4		0	0						Untertest2.avi	0	880	547	72	111				0	Content		-72	-111	26925774	1520047862
26942	08:52:47.469	00:00:26.942	1617	-1024	-768	-1	-1	-1	-1	4	-1024	-768	-1	-1	-1	-1	4		0	0						Untertest2.avi	0	880	547	72	111				0	Content		-72	-111	26942149	1520064237
26959	08:52:47.486	00:00:26.959	1618	-1024	-768	-1	-1	-1	-1	4	-1024	-768	-1	-1	-1	-1	4		0	0						Untertest2.avi	0	880	547	72	111				0	Content		-72	-111	26959398	1520081486
26976	08:52:47.503	00:00:26.976	1619	-1024	-768	-1	-1	-1	-1	4	-1024	-768	-1	-1	-1	-1	4		0	0						Untertest2.avi	0	880	547	72	111				0	Content		-72	-111	26976143	1520098231
26992	08:52:47.519	00:00:26.992	1620	-1024	-768	-1	-1	-1	-1	4	-1024	-768	-1	-1	-1	-1	4		0	0						Untertest2.avi	0	880	547	72	111				0	Content		-72	-111	26992259	1520114347
27009	08:52:47.536	00:00:27.009	1621	-1024	-768	-1	-1	-1	-1	4	-1024	-768	-1	-1	-1	-1	4		0	0						Untertest2.avi	0	880	547	72	111				0	Content		-72	-111	27009133	1520131221
27026	08:52:47.553	00:00:27.025	1622	-1024	-768	-1	-1	-1	-1	4	-1024	-768	-1	-1	-1	-1	4		0	0						Untertest2.avi	0	880	547	72	111				0	Content		-72	-111	27025636	1520147724
27042	08:52:47.569	00:00:27.042	1623	-1024	-768	-1	-1	-1	-1	4	-1024	-768	-1	-1	-1	-1	4		0	0						Untertest2.avi	0	880	547	72	111				0	Content		-72	-111	27042384	1520164472
27059	08:52:47.586	00:00:27.059	1624	-1024	-768	-1	-1	-1	-1	4	-1024	-768	-1	-1	-1	-1	4		0	0						Untertest2.avi	0	880	547	72	111				0	Content		-72	-111	27059006	1520181094
27076	08:52:47.603	00:00:27.075	1625	-1024	-768	-1	-1	-1	-1	4	-1024	-768	-1	-1	-1	-1	4		0	0						Untertest2.avi	0	880	547	72	111				0	Content		-72	-111	27075754	1520197842
27092	08:52:47.619	00:00:27.092	1626	-1024	-768	-1	-1	-1	-1	4	-1024	-768	-1	-1	-1	-1	4		0	0						Untertest2.avi	0	880	547	72	111				0	Content		-72	-111	27092377	1520214465
27109	08:52:47.636	00:00:27.109	1627	-1024	-768	-1	-1	-1	-1	4	-1024	-768	-1	-1	-1	-1	4		0	0						Untertest2.avi	0	880	547	72	111				0	Content		-72	-111	27109000	1520231088
27126	08:52:47.653	00:00:27.125	1628	-1024	-768	-1	-1	-1	-1	4	-1024	-768	-1	-1	-1	-1	4		0	0						Untertest2.avi	0	880	547	72	111				0	Content		-72	-111	27125625	1520247713
27142	08:52:47.669	00:00:27.142	1629	-1024	-768	-1	-1	-1	-1	4	-1024	-768	-1	-1	-1	-1	4		0	0						Untertest2.avi	0	880	547	72	111				0	Content		-72	-111	27142291	1520264379
27159	08:52:47.686	00:00:27.158	1630	-1024	-768	-1	-1	-1	-1	4	-1024	-768	-1	-1	-1	-1	4		0	0						Untertest2.avi	0	880	547	72	111				0	Content		-72	-111	27158996	1520281084
27176	08:52:47.703	00:00:27.175	1631	-1024	-768	-1	-1	-1	-1	4	-1024	-768	-1	-1	-1	-1	4		0	0						Untertest2.avi	0	880	547	72	111				0	Content		-72	-111	27175621	1520297709
27192	08:52:47.719	00:00:27.192	1632	-1024	-768	-1	-1	-1	-1	4	-1024	-768	-1	-1	-1	-1	4		0	0						Untertest2.avi	0	880	547	72	111				0	Content		-72	-111	27192429	1520314517
27209	08:52:47.736	00:00:27.209	1633	-1024	-768	-1	-1	-1	-1	4	-1024	-768	-1	-1	-1	-1	4		0	0						Untertest2.avi	0	880	547	72	111				0	Content		-72	-111	27209096	1520331184
27226	08:52:47.753	00:00:27.225	1634	-1024	-768	-1	-1	-1	-1	4	-1024	-768	-1	-1	-1	-1	4		0	0						Untertest2.avi	0	880	547	72	111				0	Content		-72	-111	27225979	1520348067
27242	08:52:47.769	00:00:27.242	1635	-1024	-768	-1	-1	-1	-1	4	-1024	-768	-1	-1	-1	-1	4		0	0						Untertest2.avi	0	880	547	72	111				0	Content		-72	-111	27242307	1520364395
27259	08:52:47.786	00:00:27.258	1636	-1024	-768	-1	-1	-1	-1	4	-1024	-768	-1	-1	-1	-1	4		0	0						Untertest2.avi	0	880	547	72	111				0	Content		-72	-111	27258732	1520380820
27275	08:52:47.802	00:00:27.275	1637	-1024	-768	-1	-1	-1	-1	4	-1024	-768	-1	-1	-1	-1	4		0	0						Untertest2.avi	0	880	547	72	111				0	Content		-72	-111	27275480	1520397568
27292	08:52:47.819	00:00:27.292	1638	-1024	-768	-1	-1	-1	-1	4	-1024	-768	-1	-1	-1	-1	4		0	0						Untertest2.avi	0	880	547	72	111				0	Content		-72	-111	27292100	1520414188
27309	08:52:47.836	00:00:27.308	1639	-1024	-768	-1	-1	-1	-1	4	-1024	-768	-1	-1	-1	-1	4		0	0						Untertest2.avi	0	880	547	72	111				0	Content		-72	-111	27308848	1520430936
27325	08:52:47.852	00:00:27.325	1640	-1024	-768	-1	-1	-1	-1	4	-1024	-768	-1	-1	-1	-1	4		0	0						Untertest2.avi	0	880	547	72	111				0	Content		-72	-111	27325480	1520447568
27342	08:52:47.869	00:00:27.342	1641	-1024	-768	-1	-1	-1	-1	4	-1024	-768	-1	-1	-1	-1	4		0	0						Untertest2.avi	0	880	547	72	111				0	Content		-72	-111	27342096	1520464184
27359	08:52:47.886	00:00:27.358	1642	-1024	-768	-1	-1	-1	-1	4	-1024	-768	-1	-1	-1	-1	4		0	0						Untertest2.avi	0	880	547	72	111				0	Content		-72	-111	27358843	1520480931
27375	08:52:47.902	00:00:27.375	1643	-1024	-768	-1	-1	-1	-1	4	-1024	-768	-1	-1	-1	-1	4		0	0						Untertest2.avi	0	880	547	72	111				0	Content		-72	-111	27375469	1520497557
27392	08:52:47.919	00:00:27.392	1644	-1024	-768	-1	-1	-1	-1	4	-1024	-768	-1	-1	-1	-1	4		0	0						Untertest2.avi	0	880	547	72	111				0	Content		-72	-111	27392089	1520514177
27409	08:52:47.936	00:00:27.408	1645	-1024	-768	-1	-1	-1	-1	4	-1024	-768	-1	-1	-1	-1	4		0	0						Untertest2.avi	0	880	547	72	111				0	Content		-72	-111	27408587	1520530675
27426	08:52:47.953	00:00:27.425	1646	-1024	-768	-1	-1	-1	-1	4	-1024	-768	-1	-1	-1	-1	4		0	0						Untertest2.avi	0	880	547	72	111				0	Content		-72	-111	27425723	1520547811
27442	08:52:47.969	00:00:27.442	1647	-1024	-768	-1	-1	-1	-1	4	-1024	-768	-1	-1	-1	-1	4		0	0						Untertest2.avi	0	880	547	72	111				0	Content		-72	-111	27442457	1520564545
27459	08:52:47.986	00:00:27.459	1648	-1024	-768	-1	-1	-1	-1	4	-1024	-768	-1	-1	-1	-1	4		0	0						Untertest2.avi	0	880	547	72	111				0	Content		-72	-111	27459079	1520581167
27475	08:52:48.002	00:00:27.475	1649	-1024	-768	-1	-1	-1	-1	4	-1024	-768	-1	-1	-1	-1	4		0	0						Untertest2.avi	0	880	547	72	111				0	Content		-72	-111	27475203	1520597291
27492	08:52:48.019	00:00:27.491	1650	-1024	-768	-1	-1	-1	-1	4	-1024	-768	-1	-1	-1	-1	4		0	0						Untertest2.avi	0	880	547	72	111				0	Content		-72	-111	27491826	1520613914
27509	08:52:48.036	00:00:27.508	1651	-1024	-768	-1	-1	-1	-1	4	-1024	-768	-1	-1	-1	-1	4		0	0						Untertest2.avi	0	880	547	72	111				0	Content		-72	-111	27508574	1520630662
27525	08:52:48.052	00:00:27.525	1652	-1024	-768	-1	-1	-1	-1	4	-1024	-768	-1	-1	-1	-1	4		0	0						Untertest2.avi	0	880	547	72	111				0	Content		-72	-111	27525198	1520647286
27542	08:52:48.069	00:00:27.541	1653	-1024	-768	-1	-1	-1	-1	4	-1024	-768	-1	-1	-1	-1	4		0	0						Untertest2.avi	0	880	547	72	111				0	Content		-72	-111	27541818	1520663906
27558	08:52:48.085	00:00:27.558	1654	-1024	-768	-1	-1	-1	-1	4	-1024	-768	-1	-1	-1	-1	4		0	0						Untertest2.avi	0	880	547	72	111				0	Content		-72	-111	27558443	1520680531
27576	08:52:48.103	00:00:27.575	1655	-1024	-768	-1	-1	-1	-1	4	-1024	-768	-1	-1	-1	-1	4		0	0						Untertest2.avi	0	880	547	72	111				0	Content		-72	-111	27575633	1520697721
27593	08:52:48.120	00:00:27.593	1656	-1024	-768	-1	-1	-1	-1	4	-1024	-768	-1	-1	-1	-1	4		0	0						Untertest2.avi	0	880	547	72	111				0	Content		-72	-111	27593006	1520715094
27610	08:52:48.137	00:00:27.610	1657	-1024	-768	-1	-1	-1	-1	4	-1024	-768	-1	-1	-1	-1	4		0	0						Untertest2.avi	0	880	547	72	111				0	Content		-72	-111	27610255	1520732343
27625	08:52:48.152	00:00:27.625	1658	-1024	-768	-1	-1	-1	-1	4	-1024	-768	-1	-1	-1	-1	4		0	0						Untertest2.avi	0	880	547	72	111				0	Content		-72	-111	27625055	1520747143
27642	08:52:48.169	00:00:27.641	1659	-1024	-768	-1	-1	-1	-1	4	-1024	-768	-1	-1	-1	-1	4		0	0						Untertest2.avi	0	880	547	72	111				0	Content		-72	-111	27641804	1520763892
27658	08:52:48.185	00:00:27.658	1660	-1024	-768	-1	-1	-1	-1	4	-1024	-768	-1	-1	-1	-1	4		0	0						Untertest2.avi	0	880	547	72	111				0	Content		-72	-111	27658428	1520780516
27675	08:52:48.202	00:00:27.675	1661	-1024	-768	-1	-1	-1	-1	4	-1024	-768	-1	-1	-1	-1	4		0	0						Untertest2.avi	0	880	547	72	111				0	Content		-72	-111	27675049	1520797137
27692	08:52:48.219	00:00:27.691	1662	-1024	-768	-1	-1	-1	-1	4	-1024	-768	-1	-1	-1	-1	4		0	0						Untertest2.avi	0	880	547	72	111				0	Content		-72	-111	27691682	1520813770
27708	08:52:48.235	00:00:27.708	1663	-1024	-768	-1	-1	-1	-1	4	-1024	-768	-1	-1	-1	-1	4		0	0						Untertest2.avi	0	880	547	72	111				0	Content		-72	-111	27708294	1520830382
27725	08:52:48.252	00:00:27.725	1664	-1024	-768	-1	-1	-1	-1	4	-1024	-768	-1	-1	-1	-1	4		0	0						Untertest2.avi	0	880	547	72	111				0	Content		-72	-111	27725488	1520847576
27743	08:52:48.270	00:00:27.742	1665	-1024	-768	-1	-1	-1	-1	4	-1024	-768	-1	-1	-1	-1	4		0	0						Untertest2.avi	0	880	547	72	111				0	Content		-72	-111	27742859	1520864947
27760	08:52:48.287	00:00:27.760	1666	-1024	-768	-1	-1	-1	-1	4	-1024	-768	-1	-1	-1	-1	4		0	0						Untertest2.avi	0	880	547	72	111				0	Content		-72	-111	27760105	1520882193
27775	08:52:48.302	00:00:27.774	1667	-1024	-768	-1	-1	-1	-1	4	-1024	-768	-1	-1	-1	-1	4		0	0						Untertest2.avi	0	880	547	72	111				0	Content		-72	-111	27774913	1520897001
27792	08:52:48.319	00:00:27.791	1668	-1024	-768	-1	-1	-1	-1	4	-1024	-768	-1	-1	-1	-1	4		0	0						Untertest2.avi	0	880	547	72	111				0	Content		-72	-111	27791675	1520913763
27808	08:52:48.335	00:00:27.808	1669	-1024	-768	-1	-1	-1	-1	4	-1024	-768	-1	-1	-1	-1	4		0	0						Untertest2.avi	0	880	547	72	111				0	Content		-72	-111	27808280	1520930368
27825	08:52:48.352	00:00:27.824	1670	-1024	-768	-1	-1	-1	-1	4	-1024	-768	-1	-1	-1	-1	4		0	0						Untertest2.avi	0	880	547	72	111				0	Content		-72	-111	27824901	1520946989
27842	08:52:48.369	00:00:27.841	1671	-1024	-768	-1	-1	-1	-1	4	-1024	-768	-1	-1	-1	-1	4		0	0						Untertest2.avi	0	880	547	72	111				0	Content		-72	-111	27841522	1520963610
27858	08:52:48.385	00:00:27.858	1672	-1024	-768	-1	-1	-1	-1	4	-1024	-768	-1	-1	-1	-1	4		0	0						Untertest2.avi	0	880	547	72	111				0	Content		-72	-111	27858272	1520980360
27875	08:52:48.402	00:00:27.875	1673	-1024	-768	-1	-1	-1	-1	4	-1024	-768	-1	-1	-1	-1	4		0	0						Untertest2.avi	0	880	547	72	111				0	Content		-72	-111	27875341	1520997429
27893	08:52:48.420	00:00:27.892	1674	-1024	-768	-1	-1	-1	-1	4	-1024	-768	-1	-1	-1	-1	4		0	0						Untertest2.avi	0	880	547	72	111				0	Content		-72	-111	27892714	1521014802
27910	08:52:48.437	00:00:27.910	1675	-1024	-768	-1	-1	-1	-1	4	-1024	-768	-1	-1	-1	-1	4		0	0						Untertest2.avi	0	880	547	72	111				0	Content		-72	-111	27910085	1521032173
27925	08:52:48.452	00:00:27.924	1676	-1024	-768	-1	-1	-1	-1	4	-1024	-768	-1	-1	-1	-1	4		0	0						Untertest2.avi	0	880	547	72	111				0	Content		-72	-111	27924886	1521046974
27942	08:52:48.469	00:00:27.941	1677	-1024	-768	-1	-1	-1	-1	4	-1024	-768	-1	-1	-1	-1	4		0	0						Untertest2.avi	0	880	547	72	111				0	Content		-72	-111	27941508	1521063596
27958	08:52:48.485	00:00:27.958	1678	-1024	-768	-1	-1	-1	-1	4	-1024	-768	-1	-1	-1	-1	4		0	0						Untertest2.avi	0	880	547	72	111				0	Content		-72	-111	27958254	1521080342
27975	08:52:48.502	00:00:27.974	1679	-1024	-768	-1	-1	-1	-1	4	-1024	-768	-1	-1	-1	-1	4		0	0						Untertest2.avi	0	880	547	72	111				0	Content		-72	-111	27974876	1521096964
27991	08:52:48.518	00:00:27.991	1680	-1024	-768	-1	-1	-1	-1	4	-1024	-768	-1	-1	-1	-1	4		0	0						Untertest2.avi	0	880	547	72	111				0	Content		-72	-111	27991498	1521113586
28008	08:52:48.535	00:00:28.008	1681	-1024	-768	-1	-1	-1	-1	4	-1024	-768	-1	-1	-1	-1	4		0	0						Untertest2.avi	0	880	547	72	111				0	Content		-72	-111	28008116	1521130204
28025	08:52:48.552	00:00:28.025	1682	-1024	-768	-1	-1	-1	-1	4	-1024	-768	-1	-1	-1	-1	4		0	0						Untertest2.avi	0	880	547	72	111				0	Content		-72	-111	28025312	1521147400
28043	08:52:48.570	00:00:28.042	1683	-1024	-768	-1	-1	-1	-1	4	-1024	-768	-1	-1	-1	-1	4		0	0						Untertest2.avi	0	880	547	72	111				0	Content		-72	-111	28042559	1521164647
28060	08:52:48.587	00:00:28.059	1684	-1024	-768	-1	-1	-1	-1	4	-1024	-768	-1	-1	-1	-1	4		0	0						Untertest2.avi	0	880	547	72	111				0	Content		-72	-111	28059928	1521182016
28075	08:52:48.602	00:00:28.074	1685	-1024	-768	-1	-1	-1	-1	4	-1024	-768	-1	-1	-1	-1	4		0	0						Untertest2.avi	0	880	547	72	111				0	Content		-72	-111	28074733	1521196821
28091	08:52:48.618	00:00:28.091	1686	-1024	-768	-1	-1	-1	-1	4	-1024	-768	-1	-1	-1	-1	4		0	0						Untertest2.avi	0	880	547	72	111				0	Content		-72	-111	28091356	1521213444
28108	08:52:48.635	00:00:28.108	1687	-1024	-768	-1	-1	-1	-1	4	-1024	-768	-1	-1	-1	-1	4		0	0						Untertest2.avi	0	880	547	72	111				0	Content		-72	-111	28108101	1521230189
28125	08:52:48.652	00:00:28.124	1688	-1024	-768	-1	-1	-1	-1	4	-1024	-768	-1	-1	-1	-1	4		0	0						Untertest2.avi	0	880	547	72	111				0	Content		-72	-111	28124720	1521246808
28141	08:52:48.668	00:00:28.141	1689	-1024	-768	-1	-1	-1	-1	4	-1024	-768	-1	-1	-1	-1	4		0	0						Untertest2.avi	0	880	547	72	111				0	Content		-72	-111	28141345	1521263433
28158	08:52:48.685	00:00:28.157	1690	-1024	-768	-1	-1	-1	-1	4	-1024	-768	-1	-1	-1	-1	4		0	0						Untertest2.avi	0	880	547	72	111				0	Content		-72	-111	28157969	1521280057
28175	08:52:48.702	00:00:28.175	1691	-1024	-768	-1	-1	-1	-1	4	-1024	-768	-1	-1	-1	-1	4		0	0						Untertest2.avi	0	880	547	72	111				0	Content		-72	-111	28175160	1521297248
28193	08:52:48.720	00:00:28.192	1692	-1024	-768	-1	-1	-1	-1	4	-1024	-768	-1	-1	-1	-1	4		0	0						Untertest2.avi	0	880	547	72	111				0	Content		-72	-111	28192535	1521314623
28210	08:52:48.737	00:00:28.209	1693	-1024	-768	-1	-1	-1	-1	4	-1024	-768	-1	-1	-1	-1	4		0	0						Untertest2.avi	0	880	547	72	111				0	Content		-72	-111	28209782	1521331870
28225	08:52:48.752	00:00:28.224	1694	-1024	-768	-1	-1	-1	-1	4	-1024	-768	-1	-1	-1	-1	4		0	0						Untertest2.avi	0	880	547	72	111				0	Content		-72	-111	28224582	1521346670
28241	08:52:48.768	00:00:28.241	1695	-1024	-768	-1	-1	-1	-1	4	-1024	-768	-1	-1	-1	-1	4		0	0						Untertest2.avi	0	880	547	72	111				0	Content		-72	-111	28241329	1521363417
28258	08:52:48.785	00:00:28.257	1696	-1024	-768	-1	-1	-1	-1	4	-1024	-768	-1	-1	-1	-1	4		0	0						Untertest2.avi	0	880	547	72	111				0	Content		-72	-111	28257951	1521380039
28275	08:52:48.802	00:00:28.274	1697	-1024	-768	-1	-1	-1	-1	4	-1024	-768	-1	-1	-1	-1	4		0	0						Untertest2.avi	0	880	547	72	111				0	Content		-72	-111	28274697	1521396785
28291	08:52:48.818	00:00:28.291	1698	-1024	-768	-1	-1	-1	-1	4	-1024	-768	-1	-1	-1	-1	4		0	0						Untertest2.avi	0	880	547	72	111				0	Content		-72	-111	28291195	1521413283
28308	08:52:48.835	00:00:28.307	1699	-1024	-768	-1	-1	-1	-1	4	-1024	-768	-1	-1	-1	-1	4		0	0						Untertest2.avi	0	880	547	72	111				0	Content		-72	-111	28307817	1521429905
28325	08:52:48.852	00:00:28.325	1700	-1024	-768	-1	-1	-1	-1	4	-1024	-768	-1	-1	-1	-1	4		0	0						Untertest2.avi	0	880	547	72	111				0	Content		-72	-111	28325011	1521447099
28342	08:52:48.869	00:00:28.342	1701	-1024	-768	-1	-1	-1	-1	4	-1024	-768	-1	-1	-1	-1	4		0	0						Untertest2.avi	0	880	547	72	111				0	Content		-72	-111	28342397	1521464485
28360	08:52:48.887	00:00:28.359	1702	-1024	-768	-1	-1	-1	-1	4	-1024	-768	-1	-1	-1	-1	4		0	0						Untertest2.avi	0	880	547	72	111				0	Content		-72	-111	28359634	1521481722
28375	08:52:48.902	00:00:28.374	1703	-1024	-768	-1	-1	-1	-1	4	-1024	-768	-1	-1	-1	-1	4		0	0						Untertest2.avi	0	880	547	72	111				0	Content		-72	-111	28374564	1521496652
28391	08:52:48.918	00:00:28.391	1704	-1024	-768	-1	-1	-1	-1	4	-1024	-768	-1	-1	-1	-1	4		0	0						Untertest2.avi	0	880	547	72	111				0	Content		-72	-111	28391181	1521513269
28408	08:52:48.935	00:00:28.407	1705	-1024	-768	-1	-1	-1	-1	4	-1024	-768	-1	-1	-1	-1	4		0	0						Untertest2.avi	0	880	547	72	111				0	Content		-72	-111	28407927	1521530015
28425	08:52:48.952	00:00:28.424	1706	-1024	-768	-1	-1	-1	-1	4	-1024	-768	-1	-1	-1	-1	4		0	0						Untertest2.avi	0	880	547	72	111				0	Content		-72	-111	28424551	1521546639
28441	08:52:48.968	00:00:28.441	1707	-1024	-768	-1	-1	-1	-1	4	-1024	-768	-1	-1	-1	-1	4		0	0						Untertest2.avi	0	880	547	72	111				0	Content		-72	-111	28441170	1521563258
28458	08:52:48.985	00:00:28.457	1708	-1024	-768	-1	-1	-1	-1	4	-1024	-768	-1	-1	-1	-1	4		0	0						Untertest2.avi	0	880	547	72	111				0	Content		-72	-111	28457793	1521579881
28475	08:52:49.002	00:00:28.474	1709	-1024	-768	-1	-1	-1	-1	4	-1024	-768	-1	-1	-1	-1	4		0	0						Untertest2.avi	0	880	547	72	111				0	Content		-72	-111	28474861	1521596949
28492	08:52:49.019	00:00:28.492	1710	-1024	-768	-1	-1	-1	-1	4	-1024	-768	-1	-1	-1	-1	4		0	0						Untertest2.avi	0	880	547	72	111				0	Content		-72	-111	28492231	1521614319
28509	08:52:49.036	00:00:28.509	1711	-1024	-768	-1	-1	-1	-1	4	-1024	-768	-1	-1	-1	-1	4		0	0						Untertest2.avi	0	880	547	72	111				0	Content		-72	-111	28509490	1521631578
28524	08:52:49.051	00:00:28.524	1712	-1024	-768	-1	-1	-1	-1	4	-1024	-768	-1	-1	-1	-1	4		0	0						Untertest2.avi	0	880	547	72	111				0	Content		-72	-111	28524407	1521646495
28541	08:52:49.068	00:00:28.541	1713	-1024	-768	-1	-1	-1	-1	4	-1024	-768	-1	-1	-1	-1	4		0	0						Untertest2.avi	0	880	547	72	111				0	Content		-72	-111	28541030	1521663118
28558	08:52:49.085	00:00:28.557	1714	-1024	-768	-1	-1	-1	-1	4	-1024	-768	-1	-1	-1	-1	4		0	0						Untertest2.avi	0	880	547	72	111				0	Content		-72	-111	28557778	1521679866
28574	08:52:49.101	00:00:28.574	1715	-1024	-768	-1	-1	-1	-1	4	-1024	-768	-1	-1	-1	-1	4		0	0						Untertest2.avi	0	880	547	72	111				0	Content		-72	-111	28574399	1521696487
28591	08:52:49.118	00:00:28.591	1716	-1024	-768	-1	-1	-1	-1	4	-1024	-768	-1	-1	-1	-1	4		0	0						Untertest2.avi	0	880	547	72	111				0	Content		-72	-111	28591021	1521713109
28608	08:52:49.135	00:00:28.607	1717	-1024	-768	-1	-1	-1	-1	4	-1024	-768	-1	-1	-1	-1	4		0	0						Untertest2.avi	0	880	547	72	111				0	Content		-72	-111	28607643	1521729731
28625	08:52:49.152	00:00:28.624	1718	-1024	-768	-1	-1	-1	-1	4	-1024	-768	-1	-1	-1	-1	4		0	0						Untertest2.avi	0	880	547	72	111				0	Content		-72	-111	28624836	1521746924
28642	08:52:49.169	00:00:28.642	1719	-1024	-768	-1	-1	-1	-1	4	-1024	-768	-1	-1	-1	-1	4		0	0						Untertest2.avi	0	880	547	72	111				0	Content		-72	-111	28642207	1521764295
28659	08:52:49.186	00:00:28.659	1720	-1024	-768	-1	-1	-1	-1	4	-1024	-768	-1	-1	-1	-1	4		0	0						Untertest2.avi	0	880	547	72	111				0	Content		-72	-111	28659465	1521781553
28674	08:52:49.201	00:00:28.674	1721	-1024	-768	-1	-1	-1	-1	4	-1024	-768	-1	-1	-1	-1	4		0	0						Untertest2.avi	0	880	547	72	111				0	Content		-72	-111	28674254	1521796342
28691	08:52:49.218	00:00:28.691	1722	-1024	-768	-1	-1	-1	-1	4	-1024	-768	-1	-1	-1	-1	4		0	0						Untertest2.avi	0	880	547	72	111				0	Content		-72	-111	28691003	1521813091
28708	08:52:49.235	00:00:28.707	1723	-1024	-768	-1	-1	-1	-1	4	-1024	-768	-1	-1	-1	-1	4		0	0						Untertest2.avi	0	880	547	72	111				0	Content		-72	-111	28707625	1521829713
28724	08:52:49.251	00:00:28.724	1724	-1024	-768	-1	-1	-1	-1	4	-1024	-768	-1	-1	-1	-1	4		0	0						Untertest2.avi	0	880	547	72	111				0	Content		-72	-111	28724249	1521846337
28741	08:52:49.268	00:00:28.740	1725	-1024	-768	-1	-1	-1	-1	4	-1024	-768	-1	-1	-1	-1	4		0	0						Untertest2.avi	0	880	547	72	111				0	Content		-72	-111	28740873	1521862961
28757	08:52:49.284	00:00:28.757	1726	-1024	-768	-1	-1	-1	-1	4	-1024	-768	-1	-1	-1	-1	4		0	0						Untertest2.avi	0	880	547	72	111				0	Content		-72	-111	28757494	1521879582
28775	08:52:49.302	00:00:28.774	1727	-1024	-768	-1	-1	-1	-1	4	-1024	-768	-1	-1	-1	-1	4		0	0						Untertest2.avi	0	880	547	72	111				0	Content		-72	-111	28774688	1521896776
28792	08:52:49.319	00:00:28.792	1728	-1024	-768	-1	-1	-1	-1	4	-1024	-768	-1	-1	-1	-1	4		0	0						Untertest2.avi	0	880	547	72	111				0	Content		-72	-111	28792076	1521914164
28809	08:52:49.336	00:00:28.809	1729	-1024	-768	-1	-1	-1	-1	4	-1024	-768	-1	-1	-1	-1	4		0	0						Untertest2.avi	0	880	547	72	111				0	Content		-72	-111	28809310	1521931398
28824	08:52:49.351	00:00:28.824	1730	-1024	-768	-1	-1	-1	-1	4	-1024	-768	-1	-1	-1	-1	4		0	0						Untertest2.avi	0	880	547	72	111				0	Content		-72	-111	28824236	1521946324
28841	08:52:49.368	00:00:28.840	1731	-1024	-768	-1	-1	-1	-1	4	-1024	-768	-1	-1	-1	-1	4		0	0						Untertest2.avi	0	880	547	72	111				0	Content		-72	-111	28840858	1521962946
28858	08:52:49.385	00:00:28.857	1732	-1024	-768	-1	-1	-1	-1	4	-1024	-768	-1	-1	-1	-1	4		0	0						Untertest2.avi	0	880	547	72	111				0	Content		-72	-111	28857603	1521979691
28874	08:52:49.401	00:00:28.874	1733	-1024	-768	-1	-1	-1	-1	4	-1024	-768	-1	-1	-1	-1	4		0	0						Untertest2.avi	0	880	547	72	111				0	Content		-72	-111	28874102	1521996190
28891	08:52:49.418	00:00:28.890	1734	-1024	-768	-1	-1	-1	-1	4	-1024	-768	-1	-1	-1	-1	4		0	0						Untertest2.avi	0	880	547	72	111				0	Content		-72	-111	28890849	1522012937
28907	08:52:49.434	00:00:28.907	1735	-1024	-768	-1	-1	-1	-1	4	-1024	-768	-1	-1	-1	-1	4		0	0						Untertest2.avi	0	880	547	72	111				0	Content		-72	-111	28907473	1522029561
28925	08:52:49.452	00:00:28.924	1736	-1024	-768	-1	-1	-1	-1	4	-1024	-768	-1	-1	-1	-1	4		0	0						Untertest2.avi	0	880	547	72	111				0	Content		-72	-111	28924539	1522046627
28942	08:52:49.469	00:00:28.941	1737	-1024	-768	-1	-1	-1	-1	4	-1024	-768	-1	-1	-1	-1	4		0	0						Untertest2.avi	0	880	547	72	111				0	Content		-72	-111	28941912	1522064000
28959	08:52:49.486	00:00:28.959	1738	-1024	-768	-1	-1	-1	-1	4	-1024	-768	-1	-1	-1	-1	4		0	0						Untertest2.avi	0	880	547	72	111				0	Content		-72	-111	28959283	1522081371
28975	08:52:49.502	00:00:28.974	1739	1415,275	650,9958	0,6454657	0,6823696	476,6153	3,687648	3	1352,919	640,7258	0,6454646	0,6823704	476,6153	3,687495	1	18	1353	641						Untertest2.avi	0	880	547	72	111	1366	521	117	0	Content		1281	530	28974657	1522096745
28991	08:52:49.518	00:00:28.990	1740	1382,989	657,8776	0,6453796	0,6822007	474,0201	3,658078	3	1322,224	647,4893	0,6453786	0,6822014	474,0201	3,658023	1	18	1322	647						Untertest2.avi	0	880	547	72	111	1366	521	117	0	Content		1250	536	28990961	1522113049
29008	08:52:49.535	00:00:29.007	1741	1571,571	622,5129	0,6507528	0,6824124	488,5931	3,761164	3	1499,676	613,6291	0,6507505	0,6824126	488,5931	3,759606	1	18	1500	614						Untertest2.avi	0	880	547	72	111	1366	521	117	0	Content		1428	503	29007831	1522129919
29024	08:52:49.551	00:00:29.024	1742	1346,643	671,8654	0,6485566	0,682045	457,4732	3,507574	3	1431,825	631,3461	0,6508195	0,682004	488,3808	3,753917	1	18	1432	631						Untertest2.avi	0	880	547	72	111	1366	521	117	0	Content		1360	520	29024454	1522146542
29041	08:52:49.568	00:00:29.041	1743	1364,498	674,3066	0,6490573	0,6817304	458,5877	3,538435	3	1444,568	633,1352	0,6512175	0,6817198	488,2402	3,777441	1	18	1445	633						Untertest2.avi	0	880	547	72	111	1366	521	117	0	Content		1373	522	29041065	1522163153
29058	08:52:49.585	00:00:29.057	1744	1475,586	645,8741	0,6514841	0,6814593	488,2309	3,746156	3	1449,534	630,1081	0,651674	0,6814901	488,2309	3,761225	1	18	1450	630						Untertest2.avi	0	880	547	72	111	1366	521	117	0	Content		1378	519	29057575	1522179663
29075	08:52:49.602	00:00:29.074	1745	1474,644	636,9579	0,6521087	0,6813599	487,8783	3,759325	3	1452,559	619,46	0,6523226	0,6814067	487,8783	3,775766	1	18	1453	619						Untertest2.avi	0	880	547	72	111	1366	521	117	0	Content		1381	508	29074518	1522196606
29091	08:52:49.618	00:00:29.091	1746	1354,551	681,5728	0,6515055	0,6817197	462,8727	3,569096	3	1402,296	646,796	0,6533135	0,6817134	487,9028	3,767157	1	19	1402	647						Untertest2.avi	0	880	547	72	111	1163	593	250	0	Content		1330	536	29091321	1522213409
29108	08:52:49.635	00:00:29.107	1747	1279,955	713,4453	0,6542184	0,6824583	475,0047	3,680997	3	1270,999	694,3345	0,6551394	0,6824289	487,4868	3,77816	1	19	1271	694						Untertest2.avi	0	880	547	72	111	1163	593	250	0	Content		1199	583	29107943	1522230031
29124	08:52:49.651	00:00:29.124	1748	1245,895	716,9835	0,6557505	0,6830024	473,7876	3,68091	3	1237,609	697,3943	0,6567464	0,6829753	487,2758	3,78508	1	19	1238	697						Untertest2.avi	0	880	547	72	111	1163	593	250	0	Content		1166	586	29124193	1522246281
29141	08:52:49.668	00:00:29.140	1749	1300,24	708,155	0,658207	0,6835489	487,1347	3,764317	3	1231,697	696,3665	0,6581558	0,6835562	487,1347	3,761152	1	19	1232	696						Untertest2.avi	0	880	547	72	111	1163	593	250	0	Content		1160	585	29140816	1522262904
29157	08:52:49.684	00:00:29.157	1750	1244,705	720,9277	0,6589407	0,6843347	478,7872	3,737427	3	1220,165	704,367	0,6595933	0,6843166	487,3473	3,804112	1	19	1220	704						Untertest2.avi	0	880	547	72	111	1163	593	250	0	Content		1148	593	29157439	1522279527
29174	08:52:49.701	00:00:29.174	1751	1287,433	711,9152	0,6613241	0,6853114	486,9706	3,79635	3	1229,499	699,6316	0,6613298	0,6853126	486,9706	3,796891	1	19	1229	700						Untertest2.avi	0	880	547	72	111	1163	593	250	0	Content		1157	589	29174387	1522296475
29191	08:52:49.718	00:00:29.190	1752	1236,063	723,9207	0,6621172	0,6864675	475,2696	3,695102	3	1222,576	705,9854	0,6630373	0,6864396	487,1605	3,786878	1	19	1223	706						Untertest2.avi	0	880	547	72	111	1163	593	250	0	Content		1151	595	29190812	1522312900
29207	08:52:49.734	00:00:29.207	1753	1250,28	724,7686	0,663832	0,6875999	473,6738	3,708808	3	1243,405	703,5856	0,6648754	0,6875998	486,8891	3,812408	1	19	1243	704						Untertest2.avi	0	880	547	72	111	1163	593	250	0	Content		1171	593	29207433	1522329521
29224	08:52:49.751	00:00:29.224	1754	1266,513	715,2838	0,6666616	0,688726	486,9877	3,777157	3	1220,195	700,6213	0,6667312	0,6887529	486,9877	3,781634	1	19	1220	701						Untertest2.avi	0	880	547	72	111	1163	593	250	0	Content		1148	590	29224054	1522346142
29241	08:52:49.768	00:00:29.241	1755	1206,458	729,3506	0,6674615	0,6898365	472,719	3,67927	3	1197,287	710,2294	0,6685877	0,689808	486,9637	3,788004	1	19	1197	710						Untertest2.avi	0	880	547	72	111	1163	593	250	0	Content		1125	599	29241120	1522363208
29257	08:52:49.784	00:00:29.257	1756	1286,202	719,4166	0,6705001	0,6909243	486,5113	3,790199	3	1230,68	706,8876	0,6705217	0,6909291	486,5113	3,791365	1	19	1231	707						Untertest2.avi	0	880	547	72	111	1163	593	250	0	Content		1159	596	29257422	1522379510
29274	08:52:49.801	00:00:29.274	1757	1233,18	720,1434	0,6715789	0,6919149	476,063	3,706392	3	1216,035	702,1199	0,67246	0,691895	486,72	3,789058	1	19	1216	702						Untertest2.avi	0	880	547	72	111	1163	593	250	0	Content		1144	591	29274044	1522396132
29291	08:52:49.818	00:00:29.290	1758	1270,21	716,1174	0,6745276	0,6928166	486,8176	3,813761	0	1316,082	729,785	0,5017245	0,6927933	478,1461	3,611955	0	19	1293	723						Untertest2.avi	0	880	547	72	111	1163	593	250	0	Content		1221	612	29290669	1522412757
29308	08:52:49.835	00:00:29.307	1759	1260,031	718,1805	0,6768163	0,6937845	486,6484	3,803786	0	1424,929	708,9138	0,5083888	0,693632	496,0049	3,769898	0	19	1342	714						Untertest2.avi	0	880	547	72	111	1163	593	250	0	Content		1270	603	29307735	1522429823
29324	08:52:49.851	00:00:29.324	1760	1269,476	727,1743	0,6795277	0,6949004	486,5125	3,769077	0	1422,879	715,9431	0,5112081	0,694217	496,2381	3,787956	0	19	1346	722						Untertest2.avi	0	880	547	72	111	1163	593	250	0	Content		1274	611	29324041	1522446129
29341	08:52:49.868	00:00:29.341	1761	1269,265	722,6234	0,6824932	0,6962965	486,2212	3,77849	0	1430,34	717,3502	0,5142958	0,694801	496,3975	3,791475	0	20	1350	720						Untertest2.avi	0	880	547	72	111	1306	606	100	0	Content		1278	609	29341163	1522463251
29358	08:52:49.885	00:00:29.357	1762	1253,562	725,3135	0,6855487	0,6977941	486,2853	3,787338	0	1424,99	718,4891	0,5175305	0,6951526	496,5476	3,778195	0	20	1339	722						Untertest2.avi	0	880	547	72	111	1306	606	100	0	Content		1267	611	29357664	1522479752
29374	08:52:49.901	00:00:29.374	1763	1260,201	715,6173	0,6887411	0,6992626	486,0665	3,79764	0	1419,865	713,4948	0,5208733	0,6950647	496,8529	3,745666	0	20	1340	715						Untertest2.avi	0	880	547	72	111	1306	606	100	0	Content		1268	604	29374293	1522496381
29391	08:52:49.918	00:00:29.390	1764	1308,222	728,2548	0,6913735	0,7001408	486,0616	3,828411	0	1502,965	711,7592	0,5240321	0,6942618	497,3831	3,816895	0	20	1406	720						Untertest2.avi	0	880	547	72	111	1306	606	100	0	Content		1334	609	29390913	1522513001
29408	08:52:49.935	00:00:29.407	1765	1673,782	594,6628	0,6919364	0,6996462	487,6766	3,849164	0	1814,821	582,2533	0,5257958	0,6915159	496,856	3,780065	0	20	1744	588						Untertest2.avi	0	880	547	72	111	1306	606	100	0	Content		1672	477	29407533	1522529621
29424	08:52:49.951	00:00:29.424	1766	2356,754	370,2311	0,6925578	0,6981096	486,7033	3,98285	0	-1024	-768	-1	-1	-1	-1	4	20	2357	370						Untertest2.avi	0	880	547	72	111	1306	606	100	0	Content		2285	259	29424289	1522546377
29441	08:52:49.968	00:00:29.440	1767	-1024	-768	-1	-1	-1	-1	4	-1024	-768	-1	-1	-1	-1	4		0	0						Untertest2.avi	0	880	547	72	111				0	Content		-72	-111	29440909	1522562997
29458	08:52:49.985	00:00:29.457	1768	-1024	-768	-1	-1	-1	-1	4	-1024	-768	-1	-1	-1	-1	4		0	0						Untertest2.avi	0	880	547	72	111				0	Content		-72	-111	29457528	1522579616
29474	08:52:50.001	00:00:29.474	1769	-1024	-768	-1	-1	-1	-1	4	-1024	-768	-1	-1	-1	-1	4		0	0						Untertest2.avi	0	880	547	72	111				0	Content		-72	-111	29474156	1522596244
29491	08:52:50.018	00:00:29.490	1770	-1024	-768	-1	-1	-1	-1	4	-1024	-768	-1	-1	-1	-1	4		0	0						Untertest2.avi	0	880	547	72	111				0	Content		-72	-111	29490777	1522612865
29508	08:52:50.035	00:00:29.507	1771	-1024	-768	-1	-1	-1	-1	4	-1024	-768	-1	-1	-1	-1	4		0	0						Untertest2.avi	0	880	547	72	111				0	Content		-72	-111	29507527	1522629615
29524	08:52:50.051	00:00:29.524	1772	-1024	-768	-1	-1	-1	-1	4	-1024	-768	-1	-1	-1	-1	4		0	0						Untertest2.avi	0	880	547	72	111				0	Content		-72	-111	29524149	1522646237
29541	08:52:50.068	00:00:29.540	1773	-1024	-768	-1	-1	-1	-1	4	-1024	-768	-1	-1	-1	-1	4		0	0						Untertest2.avi	0	880	547	72	111				0	Content		-72	-111	29540772	1522662860
29557	08:52:50.084	00:00:29.557	1774	-1024	-768	-1	-1	-1	-1	4	-1024	-768	-1	-1	-1	-1	4		0	0						Untertest2.avi	0	880	547	72	111				0	Content		-72	-111	29557396	1522679484
29574	08:52:50.101	00:00:29.574	1775	-1024	-768	-1	-1	-1	-1	4	-1024	-768	-1	-1	-1	-1	4		0	0						Untertest2.avi	0	880	547	72	111				0	Content		-72	-111	29574142	1522696230
29591	08:52:50.118	00:00:29.590	1776	-1024	-768	-1	-1	-1	-1	4	-1024	-768	-1	-1	-1	-1	4		0	0						Untertest2.avi	0	880	547	72	111				0	Content		-72	-111	29590762	1522712850
29607	08:52:50.134	00:00:29.607	1777	-1024	-768	-1	-1	-1	-1	4	-1024	-768	-1	-1	-1	-1	4		0	0						Untertest2.avi	0	880	547	72	111				0	Content		-72	-111	29607385	1522729473
29624	08:52:50.151	00:00:29.624	1778	-1024	-768	-1	-1	-1	-1	4	-1024	-768	-1	-1	-1	-1	4		0	0						Untertest2.avi	0	880	547	72	111				0	Content		-72	-111	29624007	1522746095
29641	08:52:50.168	00:00:29.640	1779	-1024	-768	-1	-1	-1	-1	4	-1024	-768	-1	-1	-1	-1	4		0	0						Untertest2.avi	0	880	547	72	111				0	Content		-72	-111	29640755	1522762843
29658	08:52:50.185	00:00:29.657	1780	-1024	-768	-1	-1	-1	-1	4	-1024	-768	-1	-1	-1	-1	4		0	0						Untertest2.avi	0	880	547	72	111				0	Content		-72	-111	29657505	1522779593
29674	08:52:50.201	00:00:29.673	1781	-1024	-768	-1	-1	-1	-1	4	-1024	-768	-1	-1	-1	-1	4		0	0						Untertest2.avi	0	880	547	72	111				0	Content		-72	-111	29673626	1522795714
29690	08:52:50.217	00:00:29.690	1782	-1024	-768	-1	-1	-1	-1	4	-1024	-768	-1	-1	-1	-1	4		0	0						Untertest2.avi	0	880	547	72	111				0	Content		-72	-111	29690248	1522812336
29707	08:52:50.234	00:00:29.706	1783	-1024	-768	-1	-1	-1	-1	4	-1024	-768	-1	-1	-1	-1	4		0	0						Untertest2.avi	0	880	547	72	111				0	Content		-72	-111	29706870	1522828958
29724	08:52:50.251	00:00:29.724	1784	-1024	-768	-1	-1	-1	-1	4	-1024	-768	-1	-1	-1	-1	4		0	0						Untertest2.avi	0	880	547	72	111				0	Content		-72	-111	29724063	1522846151
29741	08:52:50.268	00:00:29.740	1785	-1024	-768	-1	-1	-1	-1	4	-1024	-768	-1	-1	-1	-1	4		0	0						Untertest2.avi	0	880	547	72	111				0	Content		-72	-111	29740742	1522862830
29757	08:52:50.284	00:00:29.756	1786	-1024	-768	-1	-1	-1	-1	4	-1024	-768	-1	-1	-1	-1	4		0	0						Untertest2.avi	0	880	547	72	111				0	Content		-72	-111	29756989	1522879077
29773	08:52:50.300	00:00:29.773	1787	-1024	-768	-1	-1	-1	-1	4	-1024	-768	-1	-1	-1	-1	4		0	0						Untertest2.avi	0	880	547	72	111				0	Content		-72	-111	29773483	1522895571
29790	08:52:50.317	00:00:29.790	1788	-1024	-768	-1	-1	-1	-1	4	-1024	-768	-1	-1	-1	-1	4		0	0						Untertest2.avi	0	880	547	72	111				0	Content		-72	-111	29790104	1522912192
29807	08:52:50.334	00:00:29.806	1789	-1024	-768	-1	-1	-1	-1	4	-1024	-768	-1	-1	-1	-1	4		0	0						Untertest2.avi	0	880	547	72	111				0	Content		-72	-111	29806728	1522928816
29824	08:52:50.351	00:00:29.823	1790	-1024	-768	-1	-1	-1	-1	4	-1024	-768	-1	-1	-1	-1	4		0	0						Untertest2.avi	0	880	547	72	111				0	Content		-72	-111	29823922	1522946010
29841	08:52:50.368	00:00:29.841	1791	-1024	-768	-1	-1	-1	-1	4	-1024	-768	-1	-1	-1	-1	4		0	0						Untertest2.avi	0	880	547	72	111				0	Content		-72	-111	29841292	1522963380
29859	08:52:50.386	00:00:29.858	1792	-1024	-768	-1	-1	-1	-1	4	-1024	-768	-1	-1	-1	-1	4		0	0						Untertest2.avi	0	880	547	72	111				0	Content		-72	-111	29858541	1522980629
29873	08:52:50.400	00:00:29.873	1793	-1024	-768	-1	-1	-1	-1	4	-1024	-768	-1	-1	-1	-1	4		0	0						Untertest2.avi	0	880	547	72	111				0	Content		-72	-111	29873470	1522995558
29890	08:52:50.417	00:00:29.890	1794	-1024	-768	-1	-1	-1	-1	4	-1024	-768	-1	-1	-1	-1	4		0	0						Untertest2.avi	0	880	547	72	111				0	Content		-72	-111	29890088	1523012176
29907	08:52:50.434	00:00:29.906	1795	-1024	-768	-1	-1	-1	-1	4	-1024	-768	-1	-1	-1	-1	4		0	0						Untertest2.avi	0	880	547	72	111				0	Content		-72	-111	29906838	1523028926
29923	08:52:50.450	00:00:29.923	1796	-1024	-768	-1	-1	-1	-1	4	-1024	-768	-1	-1	-1	-1	4		0	0						Untertest2.avi	0	880	547	72	111				0	Content		-72	-111	29923459	1523045547
29940	08:52:50.467	00:00:29.940	1797	-1024	-768	-1	-1	-1	-1	4	-1024	-768	-1	-1	-1	-1	4		0	0						Untertest2.avi	0	880	547	72	111				0	Content		-72	-111	29940080	1523062168
29957	08:52:50.484	00:00:29.956	1798	-1024	-768	-1	-1	-1	-1	4	-1024	-768	-1	-1	-1	-1	4		0	0						Untertest2.avi	0	880	547	72	111				0	Content		-72	-111	29956703	1523078791
29974	08:52:50.501	00:00:29.973	1799	-1024	-768	-1	-1	-1	-1	4	-1024	-768	-1	-1	-1	-1	4		0	0						Untertest2.avi	0	880	547	72	111				0	Content		-72	-111	29973897	1523095985
29991	08:52:50.518	00:00:29.991	1800	-1024	-768	-1	-1	-1	-1	4	-1024	-768	-1	-1	-1	-1	4		0	0						Untertest2.avi	0	880	547	72	111				0	Content		-72	-111	29991143	1523113231
30008	08:52:50.535	00:00:30.008	1801	-1024	-768	-1	-1	-1	-1	4	-1024	-768	-1	-1	-1	-1	4		0	0						Untertest2.avi	0	880	547	72	111				0	Content		-72	-111	30008389	1523130477
30023	08:52:50.550	00:00:30.023	1802	-1024	-768	-1	-1	-1	-1	4	-1024	-768	-1	-1	-1	-1	4		0	0						Untertest2.avi	0	880	547	72	111				0	Content		-72	-111	30023318	1523145406
30040	08:52:50.567	00:00:30.039	1803	-1024	-768	-1	-1	-1	-1	4	-1024	-768	-1	-1	-1	-1	4		0	0						Untertest2.avi	0	880	547	72	111				0	Content		-72	-111	30039942	1523162030
30057	08:52:50.584	00:00:30.056	1804	-1024	-768	-1	-1	-1	-1	4	-1024	-768	-1	-1	-1	-1	4		0	0						Untertest2.avi	0	880	547	72	111				0	Content		-72	-111	30056688	1523178776
30073	08:52:50.600	00:00:30.073	1805	-1024	-768	-1	-1	-1	-1	4	-1024	-768	-1	-1	-1	-1	4		0	0						Untertest2.avi	0	880	547	72	111				0	Content		-72	-111	30073312	1523195400
30090	08:52:50.617	00:00:30.089	1806	-1024	-768	-1	-1	-1	-1	4	-1024	-768	-1	-1	-1	-1	4		0	0						Untertest2.avi	0	880	547	72	111				0	Content		-72	-111	30089932	1523212020
30107	08:52:50.634	00:00:30.106	1807	-1024	-768	-1	-1	-1	-1	4	-1024	-768	-1	-1	-1	-1	4		0	0						Untertest2.avi	0	880	547	72	111				0	Content		-72	-111	30106555	1523228643
30124	08:52:50.651	00:00:30.123	1808	-1024	-768	-1	-1	-1	-1	4	-1024	-768	-1	-1	-1	-1	4		0	0						Untertest2.avi	0	880	547	72	111				0	Content		-72	-111	30123747	1523245835
30141	08:52:50.668	00:00:30.141	1809	-1024	-768	-1	-1	-1	-1	4	-1024	-768	-1	-1	-1	-1	4		0	0						Untertest2.avi	0	880	547	72	111				0	Content		-72	-111	30141120	1523263208
30158	08:52:50.685	00:00:30.158	1810	-1024	-768	-1	-1	-1	-1	4	-1024	-768	-1	-1	-1	-1	4		0	0						Untertest2.avi	0	880	547	72	111				0	Content		-72	-111	30158366	1523280454
30174	08:52:50.701	00:00:30.173	1811	1441,721	723,4561	0,5558054	0,6931642	487,9014	3,544688	3	1108,02	748,5359	0,5536634	0,6934387	395,6522	2,894801	3		0	0						Untertest2.avi	0	880	547	72	111				0	Content		-72	-111	30173864	1523295952
30190	08:52:50.717	00:00:30.190	1812	-1024	-768	-1	-1	-1	-1	4	-1024	-768	-1	-1	-1	-1	4		0	0						Untertest2.avi	0	880	547	72	111				0	Content		-72	-111	30190183	1523312271
30207	08:52:50.734	00:00:30.206	1813	-1024	-768	-1	-1	-1	-1	4	-1024	-768	-1	-1	-1	-1	4		0	0						Untertest2.avi	0	880	547	72	111				0	Content		-72	-111	30206918	1523329006
30224	08:52:50.751	00:00:30.223	1814	-1024	-768	-1	-1	-1	-1	4	-1024	-768	-1	-1	-1	-1	4		0	0						Untertest2.avi	0	880	547	72	111				0	Content		-72	-111	30223584	1523345672
30240	08:52:50.767	00:00:30.240	1815	-1024	-768	-1	-1	-1	-1	4	-1024	-768	-1	-1	-1	-1	4		0	0						Untertest2.avi	0	880	547	72	111				0	Content		-72	-111	30240241	1523362329
30257	08:52:50.784	00:00:30.256	1816	-1024	-768	-1	-1	-1	-1	4	-1024	-768	-1	-1	-1	-1	4		0	0						Untertest2.avi	0	880	547	72	111				0	Content		-72	-111	30256908	1523378996
30274	08:52:50.801	00:00:30.273	1817	-1024	-768	-1	-1	-1	-1	4	-1024	-768	-1	-1	-1	-1	4		0	0						Untertest2.avi	0	880	547	72	111				0	Content		-72	-111	30273593	1523395681
30290	08:52:50.817	00:00:30.290	1818	-1024	-768	-1	-1	-1	-1	4	-1024	-768	-1	-1	-1	-1	4		0	0						Untertest2.avi	0	880	547	72	111				0	Content		-72	-111	30290260	1523412348
30307	08:52:50.834	00:00:30.306	1819	1257,181	769,275	0,6469744	0,6948447	490,0344	3,606437	0	1312,323	777,2781	0,4732921	0,6895623	478,4169	3,450705	0	21	1285	773						Untertest2.avi	0	880	547	72	111	1252	681	1483	0	Content		1213	662	30306903	1523428991
30324	08:52:50.851	00:00:30.323	1820	1269,817	767,1591	0,6476787	0,694765	489,8703	3,625392	0	1417,478	760,2751	0,4776148	0,6897343	494,4132	3,565227	0	21	1344	764						Untertest2.avi	0	880	547	72	111	1252	681	1483	0	Content		1272	653	30323525	1523445613
30340	08:52:50.867	00:00:30.340	1821	1251,603	782,3238	0,6483334	0,6946189	489,9984	3,599146	0	1412,392	754,6024	0,4782589	0,6897042	494,4593	3,607863	0	21	1332	768						Untertest2.avi	0	880	547	72	111	1252	681	1483	0	Content		1260	657	30340165	1523462253
30357	08:52:50.884	00:00:30.356	1822	1242,182	768,6318	0,6489543	0,6944408	489,8978	3,607161	0	1308,223	750,2291	0,4755917	0,689476	479,6633	3,518257	0	21	1275	759						Untertest2.avi	0	880	547	72	111	1252	681	1483	0	Content		1203	648	30356900	1523478988
30374	08:52:50.901	00:00:30.373	1823	1260,851	780,736	0,6497429	0,6943094	489,565	3,577115	0	1392,176	749,5482	0,479583	0,6896176	494,3953	3,611185	0	21	1327	765						Untertest2.avi	0	880	547	72	111	1252	681	1483	0	Content		1255	654	30373522	1523495610
30390	08:52:50.917	00:00:30.390	1824	1247,626	773,3978	0,6504269	0,6941898	489,5972	3,649806	0	1402,614	751,2255	0,4803596	0,6894523	494,3714	3,589108	0	21	1325	762						Untertest2.avi	0	880	547	72	111	1252	681	1483	0	Content		1253	651	30390274	1523512362
30407	08:52:50.934	00:00:30.406	1825	1255,346	778,5979	0,6512737	0,6941583	489,3753	3,601268	0	1422,81	766,4275	0,4811959	0,6891828	494,5316	3,591746	0	21	1339	773						Untertest2.avi	0	880	547	72	111	1252	681	1483	0	Content		1267	662	30406771	1523528859
30424	08:52:50.951	00:00:30.423	1826	1264,229	770,4286	0,6521256	0,6941504	489,437	3,623247	0	1424,474	735,6509	0,4820528	0,6888434	494,542	3,61568	0	21	1344	753						Untertest2.avi	0	880	547	72	111	1252	681	1483	0	Content		1272	642	30423521	1523545609
30440	08:52:50.967	00:00:30.440	1827	1270,769	759,9995	0,6530648	0,6942011	489,0812	3,613355	0	1412,615	774,3651	0,4829853	0,6883764	494,4522	3,541368	0	21	1342	767						Untertest2.avi	0	880	547	72	111	1252	681	1483	0	Content		1270	656	30440158	1523562246
30457	08:52:50.984	00:00:30.456	1828	1264,981	781,9637	0,6539636	0,694389	489,4033	3,603116	0	1419,673	761,417	0,4839783	0,6878482	494,5618	3,588698	0	21	1342	772						Untertest2.avi	0	880	547	72	111	1252	681	1483	0	Content		1270	661	30456893	1523578981
30474	08:52:51.001	00:00:30.473	1829	1253,38	764,7617	0,6549835	0,694829	489,1929	3,623329	0	1413,314	783,1492	0,4849757	0,6873093	494,5192	3,577904	0	21	1333	774						Untertest2.avi	0	880	547	72	111	1252	681	1483	0	Content		1261	663	30473526	1523595614
30490	08:52:51.017	00:00:30.490	1830	1250,07	769,9675	0,6559611	0,6953312	489,2323	3,636125	0	1406,164	772,1019	0,4859984	0,6868789	494,4557	3,549114	0	21	1328	771						Untertest2.avi	0	880	547	72	111	1252	681	1483	0	Content		1256	660	30490180	1523612268
30507	08:52:51.034	00:00:30.506	1831	1257	765,6284	0,6569486	0,6961462	489,1352	3,591305	0	1407,973	761,7321	0,4870063	0,6865988	494,39	3,57744	0	21	1332	764						Untertest2.avi	0	880	547	72	111	1252	681	1483	0	Content		1260	653	30506766	1523628854
30524	08:52:51.051	00:00:30.523	1832	1241,415	769,5648	0,6579725	0,6970854	489,0523	3,618143	0	1416,356	766,4039	0,4880639	0,6864061	494,6017	3,54626	0	21	1329	768						Untertest2.avi	0	880	547	72	111	1252	681	1483	0	Content		1257	657	30523517	1523645605
30540	08:52:51.067	00:00:30.540	1833	1239,08	774,9836	0,6588994	0,698101	489,0071	3,598403	0	1392,14	766,0959	0,4890257	0,68633	494,6399	3,540829	0	21	1316	771						Untertest2.avi	0	880	547	72	111	1252	681	1483	0	Content		1244	660	30540148	1523662236
30557	08:52:51.084	00:00:30.556	1834	1255,151	774,4821	0,6598153	0,6991074	488,8059	3,571642	0	1409,85	773,205	0,4899742	0,6862863	494,5861	3,511864	0	21	1333	774						Untertest2.avi	0	880	547	72	111	1252	681	1483	0	Content		1261	663	30556761	1523678849
30573	08:52:51.100	00:00:30.573	1835	1250,386	782,1194	0,6605734	0,700106	489,363	3,570611	0	1379,995	769,6772	0,4907658	0,6862971	494,6432	3,529494	0	21	1315	776						Untertest2.avi	0	880	547	72	111	1252	681	1483	0	Content		1243	665	30573386	1523695474
30590	08:52:51.117	00:00:30.590	1836	1248,177	771,9631	0,6612543	0,7009973	488,9854	3,575662	0	1406,899	777,6235	0,4915263	0,6862535	494,7056	3,547396	0	21	1328	775						Untertest2.avi	0	880	547	72	111	1252	681	1483	0	Content		1256	664	30590010	1523712098
30607	08:52:51.134	00:00:30.606	1837	1241,965	779,0277	0,6618422	0,701672	489,3316	3,586911	0	1410,635	778,3693	0,4921147	0,6862612	494,6162	3,508178	0	21	1326	779						Untertest2.avi	0	880	547	72	111	1252	681	1483	0	Content		1254	668	30606757	1523728845
30623	08:52:51.150	00:00:30.623	1838	1239,329	769,1733	0,6623106	0,7022616	489,5489	3,584716	0	1402,886	772,5807	0,4926195	0,6862947	494,6696	3,510668	0	21	1321	771						Untertest2.avi	0	880	547	72	111	1252	681	1483	0	Content		1249	660	30623381	1523745469
30640	08:52:51.167	00:00:30.640	1839	1249,409	780,5085	0,6628315	0,7027361	489,3762	3,55188	0	1393,628	758,4224	0,4931408	0,6862391	494,7071	3,522422	0	21	1322	769						Untertest2.avi	0	880	547	72	111	1252	681	1483	0	Content		1250	658	30640007	1523762095
30657	08:52:51.184	00:00:30.656	1840	1243,69	771,2852	0,6633774	0,7029974	489,2213	3,518914	0	1395,415	770,8679	0,4937145	0,6860279	494,7459	3,500235	0	21	1320	771						Untertest2.avi	0	880	547	72	111	1252	681	1483	0	Content		1248	660	30656630	1523778718
30673	08:52:51.200	00:00:30.673	1841	1238,057	764,9924	0,6639423	0,7030879	489,004	3,542325	0	1386,249	768,9879	0,4942845	0,6856256	494,9171	3,512769	0	21	1312	767						Untertest2.avi	0	880	547	72	111	1252	681	1483	0	Content		1240	656	30673377	1523795465
30690	08:52:51.217	00:00:30.690	1842	1248,475	773,9668	0,6644886	0,7029805	488,9151	3,499723	0	1406,964	771,7332	0,4948474	0,6851454	494,6355	3,471546	0	21	1328	773						Untertest2.avi	0	880	547	72	111	1252	681	1483	0	Content		1256	662	30690000	1523812088
30707	08:52:51.234	00:00:30.706	1843	1231,59	769,6882	0,6650056	0,7027318	488,9896	3,516894	0	1388,429	770,8885	0,4954016	0,6845424	494,6786	3,451579	0	21	1310	770						Untertest2.avi	0	880	547	72	111	1252	681	1483	0	Content		1238	659	30706624	1523828712
30723	08:52:51.250	00:00:30.723	1844	1248,094	775,9128	0,665589	0,7022825	488,6805	3,521286	0	1385,677	759,5203	0,4959064	0,6839449	494,5807	3,482928	0	21	1317	768						Untertest2.avi	0	880	547	72	111	1252	681	1483	0	Content		1245	657	30723372	1523845460
30740	08:52:51.267	00:00:30.739	1845	1228,798	777,2848	0,6659322	0,7015482	488,8098	3,502832	0	1314,35	752,252	0,4939632	0,6830247	484,7947	3,436643	0	21	1272	765						Untertest2.avi	0	880	547	72	111	1252	681	1483	0	Content		1200	654	30739995	1523862083
30757	08:52:51.284	00:00:30.756	1846	1240,376	765,7259	0,6662351	0,7006304	488,8614	3,492977	0	1406,843	743,5729	0,4965748	0,6826901	494,6268	3,503522	0	21	1324	755						Untertest2.avi	0	880	547	72	111	1252	681	1483	0	Content		1252	644	30756619	1523878707
30773	08:52:51.300	00:00:30.773	1847	1232,479	769,8557	0,6664342	0,6995379	488,5377	3,479995	0	1396,26	772,9459	0,4967684	0,6820876	494,5982	3,508184	0	21	1314	771						Untertest2.avi	0	880	547	72	111	1252	681	1483	0	Content		1242	660	30773242	1523895330
30790	08:52:51.317	00:00:30.789	1848	1238,92	772,3299	0,6666559	0,6982657	488,1036	3,490692	0	1380,079	758,9437	0,4968759	0,6815304	494,4843	3,468531	0	21	1309	766						Untertest2.avi	0	880	547	72	111	1252	681	1483	0	Content		1237	655	30789866	1523911954
30807	08:52:51.334	00:00:30.806	1849	1230,866	764,2245	0,6667771	0,6969992	488,1022	3,4828	0	1391,22	764,041	0,4969697	0,6810737	494,4066	3,469213	0	21	1311	764						Untertest2.avi	0	880	547	72	111	1252	681	1483	0	Content		1239	653	30806613	1523928701
30823	08:52:51.350	00:00:30.823	1850	1216,742	778,8629	0,6681605	0,6962426	479,8289	3,40031	0	1389,919	764,724	0,4969922	0,6806804	494,4607	3,455852	0	21	1303	772						Untertest2.avi	0	880	547	72	111	1252	681	1483	0	Content		1231	661	30823238	1523945326
30840	08:52:51.367	00:00:30.839	1851	1226,775	773,4379	0,6669259	0,6946314	488,0173	3,502199	0	1285,185	796,733	0,5038701	0,6807144	466,2907	3,176591	0	21	1256	785						Untertest2.avi	0	880	547	72	111	1252	681	1483	0	Content		1184	674	30839866	1523961954
30856	08:52:51.383	00:00:30.856	1852	1245,538	768,5759	0,6670832	0,6937596	487,8648	3,497469	0	1389,595	767,6271	0,4972394	0,680284	494,2706	3,417218	0	21	1318	768						Untertest2.avi	0	880	547	72	111	1252	681	1483	0	Content		1246	657	30856487	1523978575
30873	08:52:51.400	00:00:30.873	1853	1236,229	777,1234	0,6672903	0,6931044	487,9388	3,489904	0	1387,911	781,0795	0,4975005	0,6802188	494,2854	3,446241	0	21	1312	779						Untertest2.avi	0	880	547	72	111	1252	681	1483	0	Content		1240	668	30873233	1523995321
30890	08:52:51.417	00:00:30.889	1854	1227,402	763,5279	0,6675733	0,6928709	487,7297	3,496474	0	1416,226	778,6837	0,4978186	0,6803927	494,2585	3,433507	0	21	1322	771						Untertest2.avi	0	880	547	72	111	1252	681	1483	0	Content		1250	660	30889857	1524011945
30906	08:52:51.433	00:00:30.906	1855	1253,671	807,5184	0,6678681	0,693393	487,6428	3,522593	0	1404,9	813,3458	0,4983295	0,6810945	494,2987	3,47309	0	21	1329	810						Untertest2.avi	0	880	547	72	111	1252	681	1483	0	Content		1257	699	30906485	1524028573
30923	08:52:51.450	00:00:30.923	1856	1257,181	816,1312	0,6682741	0,6937685	487,7533	3,509949	0	1400,311	816,2325	0,4987586	0,6814484	494,4353	3,451316	0	21	1329	816						Untertest2.avi	0	880	547	72	111	1252	681	1483	0	Content		1257	705	30923107	1524045195
30940	08:52:51.467	00:00:30.939	1857	1242,581	804,3955	0,6686617	0,6941456	487,4786	3,49755	0	1401,628	806,9691	0,4991065	0,6819425	494,5049	3,48753	0	21	1322	806						Untertest2.avi	0	880	547	72	111	1252	681	1483	0	Content		1250	695	30939856	1524061944
30956	08:52:51.483	00:00:30.956	1858	1263,487	803,6302	0,6687433	0,6943991	487,6469	3,540904	0	1411,859	815,3444	0,4991365	0,68256	494,5914	3,51374	0	21	1338	809						Untertest2.avi	0	880	547	72	111	1252	681	1483	0	Content		1266	698	30956480	1524078568
30973	08:52:51.500	00:00:30.973	1859	1231,558	803,504	0,6683698	0,6943302	487,6773	3,550811	0	1402,359	788,9176	0,4987942	0,6833234	494,6482	3,524761	0	21	1317	796						Untertest2.avi	0	880	547	72	111	1252	681	1483	0	Content		1245	685	30973105	1524095193
30990	08:52:51.517	00:00:30.989	1860	1248,129	815,4157	0,6676728	0,6938868	487,8115	3,552024	0	1405,064	811,6536	0,4981222	0,6841124	494,7789	3,532439	0	21	1327	814						Untertest2.avi	0	880	547	72	111	1252	681	1483	0	Content		1255	703	30989726	1524111814
31006	08:52:51.533	00:00:31.006	1861	1254,593	807,7855	0,6668557	0,6932583	487,9567	3,570947	0	1386,632	810,1913	0,4972596	0,684847	494,8914	3,529493	0	21	1321	809						Untertest2.avi	0	880	547	72	111	1252	681	1483	0	Content		1249	698	31006351	1524128439
31023	08:52:51.550	00:00:31.023	1862	1282,301	810,943	0,6661848	0,6925886	487,4235	3,545994	0	1399,758	805,1707	0,4966094	0,6854175	494,806	3,543926	0	21	1341	808						Untertest2.avi	0	880	547	72	111	1252	681	1483	0	Content		1269	697	31023099	1524145187
31040	08:52:51.567	00:00:31.039	1863	1253,705	804,3945	0,6658415	0,6919448	487,7334	3,614064	0	1403,774	804,3448	0,4962567	0,6856908	494,8719	3,582374	0	21	1329	804						Untertest2.avi	0	880	547	72	111	1252	681	1483	0	Content		1257	693	31039721	1524161809
31056	08:52:51.583	00:00:31.056	1864	1243,325	807,0807	0,6660058	0,6913474	487,6969	3,654145	0	1399,016	815,118	0,4964516	0,6856117	494,8301	3,577327	0	21	1321	811						Untertest2.avi	0	880	547	72	111	1252	681	1483	0	Content		1249	700	31056344	1524178432
31073	08:52:51.600	00:00:31.073	1865	1270,504	811,2167	0,6666886	0,6907676	487,4178	3,620433	0	1414,257	806,4635	0,4971416	0,685119	494,989	3,616066	0	21	1342	809						Untertest2.avi	0	880	547	72	111	1252	681	1483	0	Content		1270	698	31073094	1524195182
31090	08:52:51.617	00:00:31.089	1866	1257,405	793,7144	0,6678498	0,690069	487,5206	3,647343	0	1413,932	807,8989	0,4983268	0,6843401	494,891	3,597846	0	21	1336	801						Untertest2.avi	0	880	547	72	111	1252	681	1483	0	Content		1264	690	31089716	1524211804
31106	08:52:51.633	00:00:31.106	1867	1271,051	810,9077	0,6693528	0,6893799	487,135	3,664753	0	1401,335	774,5811	0,4998488	0,683423	494,8721	3,692295	0	21	1336	793						Untertest2.avi	0	880	547	72	111	1252	681	1483	0	Content		1264	682	31106341	1524228429
31123	08:52:51.650	00:00:31.122	1868	1262,775	816,3953	0,6710428	0,6885626	486,6801	3,675549	0	1324,615	819,0923	0,4991119	0,6819954	484,8766	3,578865	0	21	1294	818						Untertest2.avi	0	880	547	72	111	1252	681	1483	0	Content		1222	707	31122965	1524245053
31140	08:52:51.667	00:00:31.139	1869	1273,621	815,4932	0,6727149	0,6877924	486,5897	3,67772	0	1411,464	822,6833	0,5032235	0,680863	494,8043	3,643121	0	21	1343	819						Untertest2.avi	0	880	547	72	111	1252	681	1483	0	Content		1271	708	31139713	1524261801
31156	08:52:51.683	00:00:31.156	1870	1264,005	803,0352	0,674332	0,6871481	486,6248	3,705872	0	1416,213	820,9103	0,5049416	0,6793974	494,7105	3,635422	0	21	1340	812						Untertest2.avi	0	880	547	72	111	1252	681	1483	0	Content		1268	701	31156337	1524278425
31173	08:52:51.700	00:00:31.172	1871	1271,156	810,4727	0,6758231	0,6866415	486,1741	3,739874	0	1402,789	810,0696	0,506394	0,6781471	494,6561	3,674178	0	21	1337	810						Untertest2.avi	0	880	547	72	111	1252	681	1483	0	Content		1265	699	31172964	1524295052
31190	08:52:51.717	00:00:31.189	1872	1269,772	808,5461	0,6768684	0,6861453	485,7439	3,755092	0	1384,099	790,2623	0,5074378	0,6771667	494,5934	3,737528	0	21	1327	799						Untertest2.avi	0	880	547	72	111	1252	681	1483	0	Content		1255	688	31189587	1524311675
31206	08:52:51.733	00:00:31.206	1873	1261,835	808,3247	0,6773554	0,6856698	485,721	3,705307	0	1411,136	808,1121	0,5079638	0,6766431	494,604	3,70417	0	21	1336	808						Untertest2.avi	0	880	547	72	111	1252	681	1483	0	Content		1264	697	31206212	1524328300
31223	08:52:51.750	00:00:31.222	1874	-1024	-768	-1	-1	-1	-1	4	-1024	-768	-1	-1	-1	-1	4	21	0	0						Untertest2.avi	0	880	547	72	111	1252	681	1483	0	Content		-72	-111	31222961	1524345049
31240	08:52:51.767	00:00:31.240	1875	-1024	-768	-1	-1	-1	-1	4	-1024	-768	-1	-1	-1	-1	4	21	0	0						Untertest2.avi	0	880	547	72	111	1252	681	1483	0	Content		-72	-111	31240283	1524362371
31257	08:52:51.784	00:00:31.256	1876	-1024	-768	-1	-1	-1	-1	4	-1024	-768	-1	-1	-1	-1	4	21	0	0						Untertest2.avi	0	880	547	72	111	1252	681	1483	0	Content		-72	-111	31256950	1524379038
31274	08:52:51.801	00:00:31.273	1877	1264,593	814,428	0,6765324	0,6853034	486,0177	3,749582	0	1350,718	827,4761	0,507053	0,6766299	494,6958	3,749731	0	21	1308	821						Untertest2.avi	0	880	547	72	111	1252	681	1483	0	Content		1236	710	31273534	1524395622
31290	08:52:51.817	00:00:31.290	1878	1268,955	799,3797	0,6759294	0,6853582	485,8857	3,756567	0	1396,21	779,1608	0,5064879	0,6770015	494,4718	3,759616	0	21	1333	789						Untertest2.avi	0	880	547	72	111	1252	681	1483	0	Content		1261	678	31290158	1524412246
31307	08:52:51.834	00:00:31.306	1879	-1024	-768	-1	-1	-1	-1	4	-1024	-768	-1	-1	-1	-1	4	21	0	0						Untertest2.avi	0	880	547	72	111	1252	681	1483	0	Content		-72	-111	31306840	1524428928
31324	08:52:51.851	00:00:31.323	1880	-1024	-768	-1	-1	-1	-1	4	-1024	-768	-1	-1	-1	-1	4	21	0	0						Untertest2.avi	0	880	547	72	111	1252	681	1483	0	Content		-72	-111	31323507	1524445595
31340	08:52:51.867	00:00:31.340	1881	-1024	-768	-1	-1	-1	-1	4	-1024	-768	-1	-1	-1	-1	4	21	0	0						Untertest2.avi	0	880	547	72	111	1252	681	1483	0	Content		-72	-111	31340140	1524462228
31357	08:52:51.884	00:00:31.356	1882	-1024	-768	-1	-1	-1	-1	4	-1024	-768	-1	-1	-1	-1	4	21	0	0						Untertest2.avi	0	880	547	72	111	1252	681	1483	0	Content		-72	-111	31356808	1524478896
31374	08:52:51.901	00:00:31.373	1883	1253,924	807,1793	0,6720385	0,6847761	486,4567	3,691899	0	1393,921	804,4037	0,5025984	0,6774172	494,7562	3,685941	0	21	1324	806						Untertest2.avi	0	880	547	72	111	1252	681	1483	0	Content		1252	695	31373609	1524495697
31390	08:52:51.917	00:00:31.390	1884	1242,794	795,0583	0,6713565	0,6845411	486,555	3,710192	0	1387,793	816,47	0,5019182	0,6772016	495,0292	3,671426	0	21	1315	806						Untertest2.avi	0	880	547	72	111	1252	681	1483	0	Content		1243	695	31390151	1524512239
31407	08:52:51.934	00:00:31.406	1885	1231,637	793,2398	0,6705284	0,6843972	486,7482	3,70166	0	1390,005	783,7692	0,5012842	0,6771203	495,0363	3,690594	0	21	1311	789						Untertest2.avi	0	880	547	72	111	1252	681	1483	0	Content		1239	678	31406776	1524528864
31424	08:52:51.951	00:00:31.423	1886	1247,803	798,1842	0,6696783	0,6845376	487,2006	3,689967	0	1394,428	794,8153	0,5004879	0,6773212	495,5472	3,678795	0	21	1321	796						Untertest2.avi	0	880	547	72	111	1252	681	1483	0	Content		1249	685	31423525	1524545613
31440	08:52:51.967	00:00:31.440	1887	1254,52	792,6588	0,6687877	0,6852832	487,0304	3,712294	0	1389,474	795,3174	0,499714	0,6779387	495,8629	3,673311	0	21	1322	794						Untertest2.avi	0	880	547	72	111	1252	681	1483	0	Content		1250	683	31440149	1524562237
31457	08:52:51.984	00:00:31.456	1888	1234,296	816,6081	0,6678231	0,6863995	487,8	3,685547	0	1399,298	794,1643	0,498924	0,6790047	496,2628	3,687646	0	21	1317	805						Untertest2.avi	0	880	547	72	111	1252	681	1483	0	Content		1245	694	31456773	1524578861
31474	08:52:52.001	00:00:31.473	1889	1257,279	807,8339	0,6670013	0,6875138	487,7141	3,695018	0	1381,841	805,557	0,4982343	0,6799443	496,5588	3,663686	0	21	1320	807						Untertest2.avi	0	880	547	72	111	1252	681	1483	0	Content		1248	696	31473523	1524595611
31490	08:52:52.017	00:00:31.490	1890	1252,016	806,3234	0,6663548	0,6877202	488,104	3,678588	0	1395,305	799,3336	0,4977105	0,6801019	496,9955	3,662715	0	21	1324	803						Untertest2.avi	0	880	547	72	111	1252	681	1483	0	Content		1252	692	31490147	1524612235
31507	08:52:52.034	00:00:31.506	1891	1244,594	805,7023	0,6658781	0,6867155	488,609	3,683274	0	1386,949	808,8695	0,4974604	0,6791064	497,5298	3,658967	0	21	1316	807						Untertest2.avi	0	880	547	72	111	1252	681	1483	0	Content		1244	696	31506772	1524628860
31523	08:52:52.050	00:00:31.523	1892	1240,329	796,4866	0,6657928	0,6843141	489,0738	3,686797	0	1313,223	815,5861	0,4943507	0,6767573	484,5368	3,522213	0	21	1277	806						Untertest2.avi	0	880	547	72	111	1252	681	1483	0	Content		1205	695	31523396	1524645484
31540	08:52:52.067	00:00:31.540	1893	1260,327	801,6099	0,6658106	0,6810632	489,5976	3,674988	0	1421,412	813,4835	0,4977025	0,6740848	498,6326	3,625496	0	21	1341	808						Untertest2.avi	0	880	547	72	111	1252	681	1483	0	Content		1269	697	31540148	1524662236
31557	08:52:52.084	00:00:31.556	1894	1256,927	798,8154	0,6659939	0,6776205	490,4994	3,660907	0	1391,866	821,9929	0,4979818	0,6710011	499,1482	3,65628	0	21	1324	810						Untertest2.avi	0	880	547	72	111	1252	681	1483	0	Content		1252	699	31556773	1524678861
31573	08:52:52.100	00:00:31.573	1895	1251,488	803,4385	0,6662529	0,674469	490,974	3,709223	0	1405,13	803,9202	0,4983808	0,668089	499,7051	3,641552	0	21	1328	804						Untertest2.avi	0	880	547	72	111	1252	681	1483	0	Content		1256	693	31573402	1524695490
31590	08:52:52.117	00:00:31.590	1896	1259,228	798,0066	0,6664245	0,6717971	491,2623	3,698702	0	1390,564	800,8292	0,4987187	0,6655713	500,0463	3,674416	0	21	1325	799						Untertest2.avi	0	880	547	72	111	1252	681	1483	0	Content		1253	688	31590021	1524712109
31607	08:52:52.134	00:00:31.606	1897	1232,013	791,7929	0,6665394	0,6694683	491,4597	3,708121	0	1386,095	810,9783	0,4989882	0,663406	500,3641	3,630489	0	21	1309	801						Untertest2.avi	0	880	547	72	111	1252	681	1483	0	Content		1237	690	31606651	1524728739
31623	08:52:52.150	00:00:31.623	1898	1255,783	798,6078	0,6666942	0,6673101	491,7285	3,72687	0	1397,813	792,933	0,4992621	0,6614506	500,7772	3,671466	0	21	1327	796						Untertest2.avi	0	880	547	72	111	1252	681	1483	0	Content		1255	685	31623274	1524745362
31640	08:52:52.167	00:00:31.639	1899	1230,953	801,6422	0,6668176	0,6651232	491,8486	3,726374	0	1388,147	801,6056	0,4994654	0,6593996	501,0445	3,669503	0	21	1310	802						Untertest2.avi	0	880	547	72	111	1252	681	1483	0	Content		1238	691	31639894	1524761982
31657	08:52:52.184	00:00:31.656	1900	1237,469	798,8846	0,6670037	0,6629369	492,0382	3,721528	0	1398,72	795,0033	0,4997455	0,6573802	501,2599	3,663445	0	21	1318	797						Untertest2.avi	0	880	547	72	111	1252	681	1483	0	Content		1246	686	31656519	1524778607
31673	08:52:52.200	00:00:31.673	1901	1269,96	788,9285	0,6673427	0,6607494	491,8817	3,704118	0	1402,419	793,1935	0,5000561	0,6552079	501,3624	3,69157	0	21	1336	791						Untertest2.avi	0	880	547	72	111	1252	681	1483	0	Content		1264	680	31673143	1524795231
31690	08:52:52.217	00:00:31.689	1902	1253,965	795,3792	0,6676718	0,6584444	492,0902	3,722857	0	1396,451	795,0403	0,5003969	0,6530659	501,4633	3,69714	0	21	1325	795						Untertest2.avi	0	880	547	72	111	1252	681	1483	0	Content		1253	684	31689894	1524811982
31707	08:52:52.234	00:00:31.706	1903	1241,027	785,8599	0,668011	0,6560414	491,9119	3,753572	0	1389,866	802,056	0,5007735	0,6508104	501,3833	3,703043	0	21	1315	794						Untertest2.avi	0	880	547	72	111	1252	681	1483	0	Content		1243	683	31706518	1524828606
31723	08:52:52.250	00:00:31.723	1904	1252,736	790,8579	0,6682904	0,653297	492,0146	3,746883	0	1403,016	793,7634	0,5011192	0,64832	501,4852	3,692806	0	21	1328	792						Untertest2.avi	0	880	547	72	111	1252	681	1483	0	Content		1256	681	31723142	1524845230
31740	08:52:52.267	00:00:31.739	1905	1263,185	791,2765	0,6685724	0,6503601	491,9106	3,712214	0	1400,558	789,5739	0,5013846	0,6455488	501,299	3,708167	0	21	1332	790						Untertest2.avi	0	880	547	72	111	1252	681	1483	0	Content		1260	679	31739767	1524861855
31756	08:52:52.283	00:00:31.756	1906	1250,6	781,6835	0,6686856	0,6476476	491,7804	3,732194	0	1403,147	797,8348	0,5015854	0,642887	501,2668	3,675598	0	21	1327	790						Untertest2.avi	0	880	547	72	111	1252	681	1483	0	Content		1255	679	31756390	1524878478
31773	08:52:52.300	00:00:31.773	1907	1231,265	786,0143	0,6688774	0,6457422	491,6736	3,752035	0	1349,416	802,4304	0,5017844	0,6411265	501,0732	3,682073	0	21	1290	794						Untertest2.avi	0	880	547	72	111	1252	681	1483	0	Content		1218	683	31773015	1524895103
31790	08:52:52.317	00:00:31.789	1908	1064,156	795,6084	0,670219	0,6448064	491,2732	3,74418	0	1169,046	807,6779	0,5033004	0,6402091	500,6463	3,683423	0	22	1117	802						Untertest2.avi	0	880	547	72	111	737	713	533	0	Content		1045	691	31789640	1524911728
31806	08:52:52.333	00:00:31.806	1909	867,7646	817,5291	0,6716986	0,64423	491,2548	3,784394	0	993,717	817,1038	0,50506	0,6398823	500,2648	3,65935	0	22	931	817						Untertest2.avi	0	880	547	72	111	737	713	533	0	Content		859	706	31806262	1524928350
31823	08:52:52.350	00:00:31.823	1910	785,0968	819,3109	0,6728103	0,6438804	490,7297	3,742456	0	871,6871	824,0022	0,5060465	0,6395745	500,0598	3,680543	0	22	828	822						Untertest2.avi	0	880	547	72	111	737	713	533	0	Content		756	711	31823012	1524945100
31840	08:52:52.367	00:00:31.839	1911	770,9411	808,6932	0,6730672	0,6431422	490,7539	3,754086	0	854,8953	819,7938	0,506165	0,6387959	500,0359	3,719974	0	22	813	814						Untertest2.avi	0	880	547	72	111	737	713	533	0	Content		741	703	31839638	1524961726
31856	08:52:52.383	00:00:31.856	1912	780,3954	818,1726	0,6732701	0,6420913	490,9017	3,751466	0	842,9702	823,6865	0,5063436	0,6377723	500,1575	3,688844	0	22	812	821						Untertest2.avi	0	880	547	72	111	737	713	533	0	Content		740	710	31856263	1524978351
31873	08:52:52.400	00:00:31.873	1913	770,1743	821,991	0,6737841	0,6408313	491,0321	3,773369	0	847,9169	825,9031	0,5068151	0,6366305	500,1206	3,697112	0	22	809	824						Untertest2.avi	0	880	547	72	111	737	713	533	0	Content		737	713	31873014	1524995102
31890	08:52:52.417	00:00:31.889	1914	778,3706	815,5995	0,6744441	0,6395941	490,8784	3,760572	0	849,4127	826,4991	0,507525	0,6354762	500,3534	3,699764	0	22	814	821						Untertest2.avi	0	880	547	72	111	737	713	533	0	Content		742	710	31889645	1525011733
31906	08:52:52.433	00:00:31.906	1915	773,2921	819,7114	0,67533	0,6384558	491,3298	3,748629	0	834,3702	810,3561	0,5083578	0,6344921	500,5302	3,695187	0	22	804	815						Untertest2.avi	0	880	547	72	111	737	713	533	0	Content		732	704	31906265	1525028353
31923	08:52:52.450	00:00:31.922	1916	774,4883	816,7773	0,676347	0,6377023	491,5431	3,766875	0	841,2524	820,8141	0,5094433	0,633716	500,8594	3,71237	0	22	808	819						Untertest2.avi	0	880	547	72	111	737	713	533	0	Content		736	708	31922886	1525044974
31940	08:52:52.467	00:00:31.939	1917	773,9194	821,6837	0,6775314	0,6373987	491,2845	3,759315	0	837,6087	818,7147	0,5106147	0,6333132	500,7885	3,683394	0	22	806	820						Untertest2.avi	0	880	547	72	111	737	713	533	0	Content		734	709	31939513	1525061601
31956	08:52:52.483	00:00:31.956	1918	775,709	823,5935	0,6787933	0,6374251	491,5953	3,768507	0	840,9109	826,192	0,5118802	0,6332834	500,8895	3,703638	0	22	808	825						Untertest2.avi	0	880	547	72	111	737	713	533	0	Content		736	714	31956138	1525078226
31973	08:52:52.500	00:00:31.972	1919	771,1763	822,8145	0,6801509	0,6377389	491,718	3,768118	0	846,8492	823,6392	0,5132142	0,6334646	501,1023	3,698111	0	22	809	823						Untertest2.avi	0	880	547	72	111	737	713	533	0	Content		737	712	31972881	1525094969
31990	08:52:52.517	00:00:31.989	1920	773,2275	823,1669	0,6815068	0,6383429	491,7388	3,774564	0	830,1984	824,0182	0,5145667	0,6339157	501,1563	3,714269	0	22	802	824						Untertest2.avi	0	880	547	72	111	737	713	533	0	Content		730	713	31989509	1525111597
32006	08:52:52.533	00:00:32.006	1921	767,3448	817,854	0,682757	0,6391909	491,703	3,77478	0	836,2123	820,9805	0,5158596	0,6345951	501,3081	3,732599	0	22	802	819						Untertest2.avi	0	880	547	72	111	737	713	533	0	Content		730	708	32006132	1525128220
32023	08:52:52.550	00:00:32.022	1922	776,6638	819,4096	0,6839885	0,6400568	491,7367	3,77781	0	834,8014	828,7124	0,5170829	0,6352097	501,3073	3,716293	0	22	806	824						Untertest2.avi	0	880	547	72	111	737	713	533	0	Content		734	713	32022757	1525144845
32040	08:52:52.567	00:00:32.039	1923	774,0718	826,318	0,6851011	0,640785	491,6128	3,763906	0	845,9953	824,0255	0,5182823	0,6356308	501,3474	3,718574	0	22	810	825						Untertest2.avi	0	880	547	72	111	737	713	533	0	Content		738	714	32039507	1525161595
32056	08:52:52.583	00:00:32.056	1924	779,8528	831,4909	0,6861332	0,6413017	491,9272	3,761575	0	833,8669	822,7679	0,5193384	0,6359057	501,6032	3,719481	0	22	807	827						Untertest2.avi	0	880	547	72	111	737	713	533	0	Content		735	716	32056131	1525178219
32073	08:52:52.600	00:00:32.072	1925	774,8555	820,7243	0,6871015	0,6417652	491,8331	3,76814	0	834,1376	829,297	0,52097	0,6357408	504,2944	3,766577	0	22	804	825						Untertest2.avi	0	880	547	72	111	737	713	533	0	Content		732	714	32072755	1525194843
32090	08:52:52.617	00:00:32.089	1926	772,554	806,8793	0,6880234	0,6421332	491,8766	3,785283	0	826,3435	823,1715	0,521305	0,6361692	501,9674	3,725625	0	22	799	815						Untertest2.avi	0	880	547	72	111	737	713	533	0	Content		727	704	32089505	1525211593
32106	08:52:52.633	00:00:32.106	1927	770,0291	800,9177	0,6888094	0,6424352	492,1871	3,775181	0	836,068	818,0358	0,5221858	0,6362991	502,066	3,701391	0	22	803	809						Untertest2.avi	0	880	547	72	111	737	713	533	0	Content		731	698	32106130	1525228218
32123	08:52:52.650	00:00:32.122	1928	771,4995	820,6961	0,6895056	0,6428291	492,032	3,747262	0	839,5038	829,5549	0,5244443	0,6361988	508,3289	3,738875	0	22	806	825						Untertest2.avi	0	880	547	72	111	737	713	533	0	Content		734	714	32122754	1525244842
32140	08:52:52.667	00:00:32.139	1929	774,3282	831,201	0,6902406	0,6433372	492,017	3,720001	0	830,7328	821,2579	0,5237766	0,6370507	502,3462	3,691685	0	22	803	826						Untertest2.avi	0	880	547	72	111	737	713	533	0	Content		731	715	32139504	1525261592
32156	08:52:52.683	00:00:32.156	1930	772,637	821,4985	0,6909421	0,6440704	492,0668	3,754283	0	845,2996	825,2778	0,524491	0,6377128	502,3361	3,671123	0	22	809	823						Untertest2.avi	0	880	547	72	111	737	713	533	0	Content		737	712	32156127	1525278215
32173	08:52:52.700	00:00:32.172	1931	773,2797	827,6735	0,6915847	0,6446376	492,4315	3,710204	0	824,8969	822,6213	0,5251621	0,6382469	502,5432	3,683059	0	22	799	825						Untertest2.avi	0	880	547	72	111	737	713	533	0	Content		727	714	32172752	1525294840
32190	08:52:52.717	00:00:32.189	1932	781,7278	830,9697	0,6923144	0,645101	492,2703	3,713678	0	821,6859	819,3235	0,5258963	0,6386471	502,5126	3,702381	0	22	802	825						Untertest2.avi	0	880	547	72	111	737	713	533	0	Content		730	714	32189501	1525311589
32206	08:52:52.733	00:00:32.205	1933	-1024	-768	-1	-1	-1	-1	4	829,3865	823,0742	0,5265455	0,6387863	502,5074	3,678244	0	22	829	823						Untertest2.avi	0	880	547	72	111	737	713	533	0	Content		757	712	32205999	1525328087
32223	08:52:52.750	00:00:32.222	1934	773,0914	821,9606	0,6930863	0,6460075	495,0659	3,707388	0	828,1056	833,7406	0,527049	0,638733	502,5421	3,686697	0	22	801	828						Untertest2.avi	0	880	547	72	111	737	713	533	0	Content		729	717	32222750	1525344838
32239	08:52:52.766	00:00:32.239	1935	796,292	820,4614	0,6931735	0,6449895	490,3057	3,648021	0	831,2336	827,7347	0,5273428	0,6384823	502,6934	3,667184	0	22	814	824						Untertest2.avi	0	880	547	72	111	737	713	533	0	Content		742	713	32239375	1525361463
32256	08:52:52.783	00:00:32.256	1936	-1024	-768	-1	-1	-1	-1	4	834,1312	836,9591	0,528344	0,6379119	506,338	3,648479	0	22	834	837						Untertest2.avi	0	880	547	72	111	737	713	533	0	Content		762	726	32256126	1525378214
32273	08:52:52.800	00:00:32.272	1937	-1024	-768	-1	-1	-1	-1	4	832,4247	821,3536	0,5274481	0,6379644	502,4796	3,661059	0	22	832	821						Untertest2.avi	0	880	547	72	111	737	713	533	0	Content		760	710	32272748	1525394836
32289	08:52:52.816	00:00:32.289	1938	-1024	-768	-1	-1	-1	-1	4	832,8391	826,9514	0,5271561	0,6377715	502,3446	3,646232	0	22	833	827						Untertest2.avi	0	880	547	72	111	737	713	533	0	Content		761	716	32289372	1525411460
32306	08:52:52.833	00:00:32.305	1939	-1024	-768	-1	-1	-1	-1	4	831,3772	836,3738	0,5267004	0,6373124	502,3885	3,66415	0	22	831	836						Untertest2.avi	0	880	547	72	111	737	713	533	0	Content		759	725	32305996	1525428084
32323	08:52:52.850	00:00:32.322	1940	-1024	-768	-1	-1	-1	-1	4	-1024	-768	-1	-1	-1	-1	4	23	0	0						Untertest2.avi	0	880	547	72	111	683	717	266	0	Content		-72	-111	32322744	1525444832
32339	08:52:52.866	00:00:32.339	1941	-1024	-768	-1	-1	-1	-1	4	-1024	-768	-1	-1	-1	-1	4	23	0	0						Untertest2.avi	0	880	547	72	111	683	717	266	0	Content		-72	-111	32339367	1525461455
32356	08:52:52.883	00:00:32.356	1942	-1024	-768	-1	-1	-1	-1	4	-1024	-768	-1	-1	-1	-1	4	23	0	0						Untertest2.avi	0	880	547	72	111	683	717	266	0	Content		-72	-111	32356034	1525478122
32373	08:52:52.900	00:00:32.372	1943	-1024	-768	-1	-1	-1	-1	4	-1024	-768	-1	-1	-1	-1	4	23	0	0						Untertest2.avi	0	880	547	72	111	683	717	266	0	Content		-72	-111	32372631	1525494719
32389	08:52:52.916	00:00:32.389	1944	-1024	-768	-1	-1	-1	-1	4	-1024	-768	-1	-1	-1	-1	4	23	0	0						Untertest2.avi	0	880	547	72	111	683	717	266	0	Content		-72	-111	32389298	1525511386
32406	08:52:52.933	00:00:32.405	1945	656,3322	790,5179	0,6876214	0,6510912	490,7006	3,868482	0	749,3003	831,8959	0,5197489	0,6408215	499,7848	3,711743	0	23	703	811						Untertest2.avi	0	880	547	72	111	683	717	266	0	Content		631	700	32405881	1525527969
32423	08:52:52.950	00:00:32.422	1946	-1024	-768	-1	-1	-1	-1	4	-1024	-768	-1	-1	-1	-1	4	23	0	0						Untertest2.avi	0	880	547	72	111	683	717	266	0	Content		-72	-111	32422552	1525544640
32439	08:52:52.966	00:00:32.439	1947	-1024	-768	-1	-1	-1	-1	4	-1024	-768	-1	-1	-1	-1	4	23	0	0						Untertest2.avi	0	880	547	72	111	683	717	266	0	Content		-72	-111	32439219	1525561307
32456	08:52:52.983	00:00:32.455	1948	-1024	-768	-1	-1	-1	-1	4	746,3952	838,4489	0,513703	0,6417049	498,5255	3,746359	0	23	746	838						Untertest2.avi	0	880	547	72	111	683	717	266	0	Content		674	727	32455985	1525578073
32473	08:52:53.000	00:00:32.472	1949	-1024	-768	-1	-1	-1	-1	4	757,4539	827,5139	0,5115873	0,6412128	498,0188	3,77524	0	23	757	828						Untertest2.avi	0	880	547	72	111	683	717	266	0	Content		685	717	32472622	1525594710
32489	08:52:53.016	00:00:32.489	1950	-1024	-768	-1	-1	-1	-1	4	762,0415	829,0405	0,5095126	0,6408004	497,4986	3,775483	0	23	762	829						Untertest2.avi	0	880	547	72	111	683	717	266	0	Content		690	718	32489234	1525611322
32506	08:52:53.033	00:00:32.505	1951	-1024	-768	-1	-1	-1	-1	4	755,4839	821,5365	0,5073758	0,6401964	497,409	3,791553	0	23	755	822						Untertest2.avi	0	880	547	72	111	683	717	266	0	Content		683	711	32505982	1525628070
32523	08:52:53.050	00:00:32.522	1952	-1024	-768	-1	-1	-1	-1	4	-1024	-768	-1	-1	-1	-1	4	23	0	0						Untertest2.avi	0	880	547	72	111	683	717	266	0	Content		-72	-111	32522617	1525644705
32539	08:52:53.066	00:00:32.539	1953	-1024	-768	-1	-1	-1	-1	4	-1024	-768	-1	-1	-1	-1	4	23	0	0						Untertest2.avi	0	880	547	72	111	683	717	266	0	Content		-72	-111	32539237	1525661325
32556	08:52:53.083	00:00:32.555	1954	-1024	-768	-1	-1	-1	-1	4	-1024	-768	-1	-1	-1	-1	4	23	0	0						Untertest2.avi	0	880	547	72	111	683	717	266	0	Content		-72	-111	32555904	1525677992
32572	08:52:53.099	00:00:32.572	1955	-1024	-768	-1	-1	-1	-1	4	769,012	833,4908	0,5004123	0,6404343	495,7772	3,866127	0	23	769	833						Untertest2.avi	0	880	547	72	111	683	717	266	0	Content		697	722	32572479	1525694567
32589	08:52:53.116	00:00:32.589	1956	667,0777	840,9445	0,668367	0,6512854	488,8895	3,920389	0	758,9962	835,2332	0,4988751	0,6417214	495,5547	3,883756	0	24	713	838						Untertest2.avi	0	880	547	72	111	634	701	317	0	Content		641	727	32589103	1525711191
32606	08:52:53.133	00:00:32.606	1957	647,9088	801,1125	0,6670626	0,6524283	488,8222	4,024762	0	762,5848	826,1453	0,4974679	0,643268	495,0362	3,938887	0	24	705	814						Untertest2.avi	0	880	547	72	111	634	701	317	0	Content		633	703	32606103	1525728191
32623	08:52:53.150	00:00:32.622	1958	647,8038	796,1498	0,6657839	0,6541554	488,7789	4,073872	0	750,3368	822,7789	0,4960508	0,6449912	494,5971	3,935153	0	24	699	809						Untertest2.avi	0	880	547	72	111	634	701	317	0	Content		627	698	32622741	1525744829
32639	08:52:53.166	00:00:32.639	1959	657,3576	820,4968	0,6645256	0,6558805	488,7024	4,001334	0	763,4499	836,7418	0,4946603	0,6466962	494,2627	3,929487	0	24	710	829						Untertest2.avi	0	880	547	72	111	634	701	317	0	Content		638	718	32639104	1525761192
32656	08:52:53.183	00:00:32.655	1960	-1024	-768	-1	-1	-1	-1	4	-1024	-768	-1	-1	-1	-1	4	24	0	0						Untertest2.avi	0	880	547	72	111	634	701	317	0	Content		-72	-111	32655851	1525777939
32673	08:52:53.200	00:00:32.672	1961	-1024	-768	-1	-1	-1	-1	4	-1024	-768	-1	-1	-1	-1	4	24	0	0						Untertest2.avi	0	880	547	72	111	634	701	317	0	Content		-72	-111	32672537	1525794625
32689	08:52:53.216	00:00:32.689	1962	-1024	-768	-1	-1	-1	-1	4	-1024	-768	-1	-1	-1	-1	4	24	0	0						Untertest2.avi	0	880	547	72	111	634	701	317	0	Content		-72	-111	32689205	1525811293
32706	08:52:53.233	00:00:32.705	1963	-1024	-768	-1	-1	-1	-1	4	-1024	-768	-1	-1	-1	-1	4	24	0	0						Untertest2.avi	0	880	547	72	111	634	701	317	0	Content		-72	-111	32705849	1525827937
32723	08:52:53.250	00:00:32.722	1964	-1024	-768	-1	-1	-1	-1	4	-1024	-768	-1	-1	-1	-1	4	24	0	0						Untertest2.avi	0	880	547	72	111	634	701	317	0	Content		-72	-111	32722535	1525844623
32739	08:52:53.266	00:00:32.739	1965	-1024	-768	-1	-1	-1	-1	4	-1024	-768	-1	-1	-1	-1	4	24	0	0						Untertest2.avi	0	880	547	72	111	634	701	317	0	Content		-72	-111	32739202	1525861290
32756	08:52:53.283	00:00:32.755	1966	657,3883	799,4082	0,6542381	0,6659253	487,9702	4,157566	0	754,5616	792,848	0,4841177	0,6581815	492,7644	4,102734	0	24	706	796						Untertest2.avi	0	880	547	72	111	634	701	317	0	Content		634	685	32755845	1525877933
32772	08:52:53.299	00:00:32.772	1967	-1024	-768	-1	-1	-1	-1	4	-1024	-768	-1	-1	-1	-1	4	24	0	0						Untertest2.avi	0	880	547	72	111	634	701	317	0	Content		-72	-111	32772471	1525894559
32789	08:52:53.316	00:00:32.789	1968	-1024	-768	-1	-1	-1	-1	4	-1024	-768	-1	-1	-1	-1	4	24	0	0						Untertest2.avi	0	880	547	72	111	634	701	317	0	Content		-72	-111	32789157	1525911245
32806	08:52:53.333	00:00:32.805	1969	-1024	-768	-1	-1	-1	-1	4	-1024	-768	-1	-1	-1	-1	4	24	0	0						Untertest2.avi	0	880	547	72	111	634	701	317	0	Content		-72	-111	32805825	1525927913
32822	08:52:53.349	00:00:32.822	1970	670,1093	817,0356	0,6486914	0,6718686	492,8444	4,113832	0	761,3592	807,1288	0,4788687	0,66444	491,7632	4,062785	0	24	716	812						Untertest2.avi	0	880	547	72	111	634	701	317	0	Content		644	701	32822466	1525944554
32839	08:52:53.366	00:00:32.839	1971	644,6346	815,9313	0,6487167	0,672637	488,2783	4,11293	0	747,9413	794,6207	0,4781526	0,666011	491,2869	4,100727	0	24	696	805						Untertest2.avi	0	880	547	72	111	634	701	317	0	Content		624	694	32839217	1525961305
32856	08:52:53.383	00:00:32.855	1972	-1024	-768	-1	-1	-1	-1	4	-1024	-768	-1	-1	-1	-1	4	24	0	0						Untertest2.avi	0	880	547	72	111	634	701	317	0	Content		-72	-111	32855840	1525977928
32873	08:52:53.400	00:00:32.872	1973	-1024	-768	-1	-1	-1	-1	4	-1024	-768	-1	-1	-1	-1	4	24	0	0						Untertest2.avi	0	880	547	72	111	634	701	317	0	Content		-72	-111	32872525	1525994613
32889	08:52:53.416	00:00:32.889	1974	-1024	-768	-1	-1	-1	-1	4	-1024	-768	-1	-1	-1	-1	4	24	0	0						Untertest2.avi	0	880	547	72	111	634	701	317	0	Content		-72	-111	32889193	1526011281
32906	08:52:53.433	00:00:32.905	1975	-1024	-768	-1	-1	-1	-1	4	237,8036	821,1261	0,4829571	0,6671031	490,4652	4,041141	0	25	238	821						Untertest2.avi	0	880	547	72	111	136	701	400	0	Content		166	710	32905833	1526027921
32922	08:52:53.449	00:00:32.922	1976	-1024	-768	-1	-1	-1	-1	4	-1024	-768	-1	-1	-1	-1	4	25	0	0						Untertest2.avi	0	880	547	72	111	136	701	400	0	Content		-72	-111	32922461	1526044549
32939	08:52:53.466	00:00:32.939	1977	-1024	-768	-1	-1	-1	-1	4	-1024	-768	-1	-1	-1	-1	4	25	0	0						Untertest2.avi	0	880	547	72	111	136	701	400	0	Content		-72	-111	32939145	1526061233
32956	08:52:53.483	00:00:32.955	1978	-1024	-768	-1	-1	-1	-1	4	-1024	-768	-1	-1	-1	-1	4	25	0	0						Untertest2.avi	0	880	547	72	111	136	701	400	0	Content		-72	-111	32955812	1526077900
32972	08:52:53.499	00:00:32.972	1979	192,9041	809,7054	0,6541246	0,6661511	486,9624	4,084836	0	223,5888	815,1167	0,4837327	0,6626747	489,9413	4,066398	0	25	208	812						Untertest2.avi	0	880	547	72	111	136	701	400	0	Content		136	701	32972455	1526094543
[truncated: 1,652 more rows]
