# Supplementary material for: Gaze Duration Biases for Colours in Combination with Dissonant and Consonant Sounds: A Comparative Eye-Tracking Study with Orangutans
Source: PLoS One. 2015 Oct 14;10(10):e0139894. doi: 10.1371/journal.pone.0139894 (PMC4605782; doi:10.1371/journal.pone.0139894)
Supplement: S1 Data — (ZIP) [file pone.0139894.s004.zip › Plos ColourSound Data/Apes/Farben_Musik_U2/Rec 26-All-Data.tsv]

System Properties:
Operating System:	Microsoft Windows NT 6.1.7601 Service Pack 1
System User Name:	tobiiadmin
Machine Name:	LOE7690LAP
Data properties:
Recording name:	Rec 26
Recording date:	06.03.2014
Recording time:	09:22:03
Recording resolution:	1024 x 768
Export date:	09.03.2014
Export time:	12:20:11
Participant:	Pini
Filter settings:
Eye: Average
Validity: Normal
Fixation filter: Tobii fixation filter
Velocity threshold: 35
Distance threshold: 35
Timestamp	DateTimeStamp	DateTimeStampStartOffset	Number	GazePointXLeft	GazePointYLeft	CamXLeft	CamYLeft	DistanceLeft	PupilLeft	ValidityLeft	GazePointXRight	GazePointYRight	CamXRight	CamYRight	DistanceRight	PupilRight	ValidityRight	FixationIndex	GazePointX	GazePointY	Event	EventKey	Data1	Data2	Descriptor	StimuliName	StimuliID	MediaWidth	MediaHeight	MediaPosX	MediaPosY	MappedFixationPointX	MappedFixationPointY	FixationDuration	AoiIds	AoiNames	WebGroupImage	MappedGazeDataPointX	MappedGazeDataPointY	MicroSecondTimestamp	AbsoluteMicroSecondTimestamp
5	09:22:03.601	00:00:00.004	0	-1024	-768	-1	-1	-1	-1	4	-1024	-768	-1	-1	-1	-1	4		0	0						No media	0	1024	768	0	0				0	Content		0	0	4627	3276172297
22	09:22:03.618	00:00:00.021	1	-1024	-768	-1	-1	-1	-1	4	-1024	-768	-1	-1	-1	-1	4		0	0						No media	0	1024	768	0	0				0	Content		0	0	21728	3276189398
38	09:22:03.634	00:00:00.038	2	-1024	-768	-1	-1	-1	-1	4	-1024	-768	-1	-1	-1	-1	4		0	0						No media	0	1024	768	0	0				0	Content		0	0	38394	3276206064
55	09:22:03.651	00:00:00.055	3	-1024	-768	-1	-1	-1	-1	4	-1024	-768	-1	-1	-1	-1	4		0	0						No media	0	1024	768	0	0				0	Content		0	0	55413	3276223083
72	09:22:03.668	00:00:00.072	4	-1024	-768	-1	-1	-1	-1	4	-1024	-768	-1	-1	-1	-1	4		0	0						No media	0	1024	768	0	0				0	Content		0	0	72079	3276239749
89	09:22:03.685	00:00:00.088	5	-1024	-768	-1	-1	-1	-1	4	-1024	-768	-1	-1	-1	-1	4		0	0						No media	0	1024	768	0	0				0	Content		0	0	88745	3276256415
105	09:22:03.701	00:00:00.105	6	-1024	-768	-1	-1	-1	-1	4	-1024	-768	-1	-1	-1	-1	4		0	0						No media	0	1024	768	0	0				0	Content		0	0	105019	3276272689
122	09:22:03.718	00:00:00.121	7	-1024	-768	-1	-1	-1	-1	4	-1024	-768	-1	-1	-1	-1	4		0	0						No media	0	1024	768	0	0				0	Content		0	0	121685	3276289355
138	09:22:03.734	00:00:00.138	8	-1024	-768	-1	-1	-1	-1	4	-1024	-768	-1	-1	-1	-1	4		0	0						No media	0	1024	768	0	0				0	Content		0	0	138351	3276306021
155	09:22:03.751	00:00:00.154	9	-1024	-768	-1	-1	-1	-1	4	-1024	-768	-1	-1	-1	-1	4		0	0						No media	0	1024	768	0	0				0	Content		0	0	154754	3276322424
171	09:22:03.767	00:00:00.171	10	-1024	-768	-1	-1	-1	-1	4	-1024	-768	-1	-1	-1	-1	4		0	0						No media	0	1024	768	0	0				0	Content		0	0	171420	3276339090
188	09:22:03.784	00:00:00.188	11	-1024	-768	-1	-1	-1	-1	4	-1024	-768	-1	-1	-1	-1	4		0	0						No media	0	1024	768	0	0				0	Content		0	0	188086	3276355756
204	09:22:03.800	00:00:00.204	12	-1024	-768	-1	-1	-1	-1	4	-1024	-768	-1	-1	-1	-1	4		0	0						No media	0	1024	768	0	0				0	Content		0	0	204178	3276371848
221	09:22:03.817	00:00:00.220	13	-1024	-768	-1	-1	-1	-1	4	-1024	-768	-1	-1	-1	-1	4		0	0						No media	0	1024	768	0	0				0	Content		0	0	220797	3276388467
238	09:22:03.834	00:00:00.237	14	-1024	-768	-1	-1	-1	-1	4	-1024	-768	-1	-1	-1	-1	4		0	0						No media	0	1024	768	0	0				0	Content		0	0	237595	3276405265
254	09:22:03.850	00:00:00.254	15	-1024	-768	-1	-1	-1	-1	4	-1024	-768	-1	-1	-1	-1	4		0	0						No media	0	1024	768	0	0				0	Content		0	0	254265	3276421935
271	09:22:03.867	00:00:00.270	16	-1024	-768	-1	-1	-1	-1	4	-1024	-768	-1	-1	-1	-1	4		0	0						No media	0	1024	768	0	0				0	Content		0	0	270942	3276438612
288	09:22:03.884	00:00:00.287	17	-1024	-768	-1	-1	-1	-1	4	-1024	-768	-1	-1	-1	-1	4		0	0						No media	0	1024	768	0	0				0	Content		0	0	287612	3276455282
304	09:22:03.900	00:00:00.304	18	-1024	-768	-1	-1	-1	-1	4	-1024	-768	-1	-1	-1	-1	4		0	0						No media	0	1024	768	0	0				0	Content		0	0	304282	3276471952
321	09:22:03.917	00:00:00.321	19	-1024	-768	-1	-1	-1	-1	4	-1024	-768	-1	-1	-1	-1	4		0	0						No media	0	1024	768	0	0				0	Content		0	0	321224	3276488894
338	09:22:03.934	00:00:00.337	20	-1024	-768	-1	-1	-1	-1	4	-1024	-768	-1	-1	-1	-1	4		0	0						No media	0	1024	768	0	0				0	Content		0	0	337894	3276505564
355	09:22:03.951	00:00:00.354	21	-1024	-768	-1	-1	-1	-1	4	-1024	-768	-1	-1	-1	-1	4		0	0						No media	0	1024	768	0	0				0	Content		0	0	354862	3276522532
372	09:22:03.968	00:00:00.371	22	-1024	-768	-1	-1	-1	-1	4	-1024	-768	-1	-1	-1	-1	4		0	0						No media	0	1024	768	0	0				0	Content		0	0	371532	3276539202
388	09:22:03.984	00:00:00.388	23	-1024	-768	-1	-1	-1	-1	4	-1024	-768	-1	-1	-1	-1	4		0	0						No media	0	1024	768	0	0				0	Content		0	0	388203	3276555873
405	09:22:04.001	00:00:00.405	24	-1024	-768	-1	-1	-1	-1	4	-1024	-768	-1	-1	-1	-1	4		0	0						No media	0	1024	768	0	0				0	Content		0	0	405445	3276573115
422	09:22:04.018	00:00:00.422	25	-1024	-768	-1	-1	-1	-1	4	-1024	-768	-1	-1	-1	-1	4		0	0						No media	0	1024	768	0	0				0	Content		0	0	422115	3276589785
438	09:22:04.034	00:00:00.438	26	-1024	-768	-1	-1	-1	-1	4	-1024	-768	-1	-1	-1	-1	4		0	0						No media	0	1024	768	0	0				0	Content		0	0	438345	3276606015
455	09:22:04.051	00:00:00.455	27	-1024	-768	-1	-1	-1	-1	4	-1024	-768	-1	-1	-1	-1	4		0	0						No media	0	1024	768	0	0				0	Content		0	0	455015	3276622685
472	09:22:04.068	00:00:00.471	28	-1024	-768	-1	-1	-1	-1	4	-1024	-768	-1	-1	-1	-1	4		0	0						No media	0	1024	768	0	0				0	Content		0	0	471685	3276639355
476	09:22:04.072																				MovieStart	128	0	0	Untertest2.avi
487	09:22:04.083	00:00:00.487	29	-1024	-768	-1	-1	-1	-1	4	-1024	-768	-1	-1	-1	-1	4		0	0						Untertest2.avi	0	880	547	72	111				0	Content		-72	-111	487431	3276655101
504	09:22:04.100	00:00:00.504	30	-1024	-768	-1	-1	-1	-1	4	-1024	-768	-1	-1	-1	-1	4		0	0						Untertest2.avi	0	880	547	72	111				0	Content		-72	-111	504181	3276671851
521	09:22:04.117	00:00:00.520	31	-1024	-768	-1	-1	-1	-1	4	-1024	-768	-1	-1	-1	-1	4		0	0						Untertest2.avi	0	880	547	72	111				0	Content		-72	-111	520871	3276688541
538	09:22:04.134	00:00:00.537	32	-1024	-768	-1	-1	-1	-1	4	-1024	-768	-1	-1	-1	-1	4		0	0						Untertest2.avi	0	880	547	72	111				0	Content		-72	-111	537541	3276705211
554	09:22:04.150	00:00:00.554	33	-1024	-768	-1	-1	-1	-1	4	-1024	-768	-1	-1	-1	-1	4		0	0						Untertest2.avi	0	880	547	72	111				0	Content		-72	-111	554212	3276721882
571	09:22:04.167	00:00:00.570	34	-1024	-768	-1	-1	-1	-1	4	-1024	-768	-1	-1	-1	-1	4		0	0						Untertest2.avi	0	880	547	72	111				0	Content		-72	-111	570868	3276738538
587	09:22:04.183	00:00:00.587	35	-1024	-768	-1	-1	-1	-1	4	-1024	-768	-1	-1	-1	-1	4		0	0						Untertest2.avi	0	880	547	72	111				0	Content		-72	-111	587442	3276755112
604	09:22:04.200	00:00:00.604	36	-1024	-768	-1	-1	-1	-1	4	-1024	-768	-1	-1	-1	-1	4		0	0						Untertest2.avi	0	880	547	72	111				0	Content		-72	-111	604388	3276772058
621	09:22:04.217	00:00:00.621	37	-1024	-768	-1	-1	-1	-1	4	-1024	-768	-1	-1	-1	-1	4		0	0						Untertest2.avi	0	880	547	72	111				0	Content		-72	-111	621058	3276788728
638	09:22:04.234	00:00:00.638	38	-1024	-768	-1	-1	-1	-1	4	-1024	-768	-1	-1	-1	-1	4		0	0						Untertest2.avi	0	880	547	72	111				0	Content		-72	-111	638212	3276805882
655	09:22:04.251	00:00:00.654	39	-1024	-768	-1	-1	-1	-1	4	-1024	-768	-1	-1	-1	-1	4		0	0						Untertest2.avi	0	880	547	72	111				0	Content		-72	-111	654882	3276822552
672	09:22:04.268	00:00:00.671	40	-1024	-768	-1	-1	-1	-1	4	-1024	-768	-1	-1	-1	-1	4		0	0						Untertest2.avi	0	880	547	72	111				0	Content		-72	-111	671909	3276839579
689	09:22:04.285	00:00:00.688	41	-1024	-768	-1	-1	-1	-1	4	-1024	-768	-1	-1	-1	-1	4		0	0						Untertest2.avi	0	880	547	72	111				0	Content		-72	-111	688579	3276856249
705	09:22:04.301	00:00:00.705	42	-1024	-768	-1	-1	-1	-1	4	-1024	-768	-1	-1	-1	-1	4		0	0						Untertest2.avi	0	880	547	72	111				0	Content		-72	-111	705249	3276872919
722	09:22:04.318	00:00:00.721	43	-1024	-768	-1	-1	-1	-1	4	-1024	-768	-1	-1	-1	-1	4		0	0						Untertest2.avi	0	880	547	72	111				0	Content		-72	-111	721529	3276889199
738	09:22:04.334	00:00:00.738	44	-1024	-768	-1	-1	-1	-1	4	-1024	-768	-1	-1	-1	-1	4		0	0						Untertest2.avi	0	880	547	72	111				0	Content		-72	-111	738199	3276905869
755	09:22:04.351	00:00:00.754	45	-1024	-768	-1	-1	-1	-1	4	-1024	-768	-1	-1	-1	-1	4		0	0						Untertest2.avi	0	880	547	72	111				0	Content		-72	-111	754869	3276922539
771	09:22:04.367	00:00:00.771	46	-1024	-768	-1	-1	-1	-1	4	-1024	-768	-1	-1	-1	-1	4		0	0						Untertest2.avi	0	880	547	72	111				0	Content		-72	-111	771278	3276938948
788	09:22:04.384	00:00:00.787	47	-1024	-768	-1	-1	-1	-1	4	-1024	-768	-1	-1	-1	-1	4		0	0						Untertest2.avi	0	880	547	72	111				0	Content		-72	-111	787948	3276955618
805	09:22:04.401	00:00:00.804	48	-1024	-768	-1	-1	-1	-1	4	-1024	-768	-1	-1	-1	-1	4		0	0						Untertest2.avi	0	880	547	72	111				0	Content		-72	-111	804618	3276972288
821	09:22:04.417	00:00:00.820	49	-1024	-768	-1	-1	-1	-1	4	-1024	-768	-1	-1	-1	-1	4		0	0						Untertest2.avi	0	880	547	72	111				0	Content		-72	-111	820716	3276988386
837	09:22:04.433	00:00:00.837	50	-1024	-768	-1	-1	-1	-1	4	-1024	-768	-1	-1	-1	-1	4		0	0						Untertest2.avi	0	880	547	72	111				0	Content		-72	-111	837354	3277005024
854	09:22:04.450	00:00:00.854	51	-1024	-768	-1	-1	-1	-1	4	-1024	-768	-1	-1	-1	-1	4		0	0						Untertest2.avi	0	880	547	72	111				0	Content		-72	-111	854020	3277021690
871	09:22:04.467	00:00:00.870	52	-1024	-768	-1	-1	-1	-1	4	-1024	-768	-1	-1	-1	-1	4		0	0						Untertest2.avi	0	880	547	72	111				0	Content		-72	-111	870687	3277038357
887	09:22:04.483	00:00:00.887	53	-1024	-768	-1	-1	-1	-1	4	-1024	-768	-1	-1	-1	-1	4		0	0						Untertest2.avi	0	880	547	72	111				0	Content		-72	-111	887357	3277055027
904	09:22:04.500	00:00:00.904	54	-1024	-768	-1	-1	-1	-1	4	-1024	-768	-1	-1	-1	-1	4		0	0						Untertest2.avi	0	880	547	72	111				0	Content		-72	-111	904188	3277071858
921	09:22:04.517	00:00:00.920	55	-1024	-768	-1	-1	-1	-1	4	-1024	-768	-1	-1	-1	-1	4		0	0						Untertest2.avi	0	880	547	72	111				0	Content		-72	-111	920858	3277088528
938	09:22:04.534	00:00:00.937	56	-1024	-768	-1	-1	-1	-1	4	-1024	-768	-1	-1	-1	-1	4		0	0						Untertest2.avi	0	880	547	72	111				0	Content		-72	-111	937528	3277105198
954	09:22:04.550	00:00:00.954	57	-1024	-768	-1	-1	-1	-1	4	-1024	-768	-1	-1	-1	-1	4		0	0						Untertest2.avi	0	880	547	72	111				0	Content		-72	-111	954425	3277122095
971	09:22:04.567	00:00:00.971	58	-1024	-768	-1	-1	-1	-1	4	-1024	-768	-1	-1	-1	-1	4		0	0						Untertest2.avi	0	880	547	72	111				0	Content		-72	-111	971095	3277138765
988	09:22:04.584	00:00:00.987	59	-1024	-768	-1	-1	-1	-1	4	-1024	-768	-1	-1	-1	-1	4		0	0						Untertest2.avi	0	880	547	72	111				0	Content		-72	-111	987766	3277155436
1004	09:22:04.600	00:00:01.004	60	-1024	-768	-1	-1	-1	-1	4	-1024	-768	-1	-1	-1	-1	4		0	0						Untertest2.avi	0	880	547	72	111				0	Content		-72	-111	1004436	3277172106
1021	09:22:04.617	00:00:01.021	61	-1024	-768	-1	-1	-1	-1	4	-1024	-768	-1	-1	-1	-1	4		0	0						Untertest2.avi	0	880	547	72	111				0	Content		-72	-111	1021210	3277188880
1038	09:22:04.634	00:00:01.037	62	-1024	-768	-1	-1	-1	-1	4	-1024	-768	-1	-1	-1	-1	4		0	0						Untertest2.avi	0	880	547	72	111				0	Content		-72	-111	1037880	3277205550
1055	09:22:04.651	00:00:01.054	63	-1024	-768	-1	-1	-1	-1	4	-1024	-768	-1	-1	-1	-1	4		0	0						Untertest2.avi	0	880	547	72	111				0	Content		-72	-111	1054559	3277222229
1071	09:22:04.667	00:00:01.071	64	-1024	-768	-1	-1	-1	-1	4	-1024	-768	-1	-1	-1	-1	4		0	0						Untertest2.avi	0	880	547	72	111				0	Content		-72	-111	1071229	3277238899
1088	09:22:04.684	00:00:01.087	65	-1024	-768	-1	-1	-1	-1	4	-1024	-768	-1	-1	-1	-1	4		0	0						Untertest2.avi	0	880	547	72	111				0	Content		-72	-111	1087922	3277255592
1105	09:22:04.701	00:00:01.104	66	-1024	-768	-1	-1	-1	-1	4	-1024	-768	-1	-1	-1	-1	4		0	0						Untertest2.avi	0	880	547	72	111				0	Content		-72	-111	1104592	3277272262
1121	09:22:04.717	00:00:01.121	67	-478,1963	354,9329	0,5324795	0,718518	443,5045	2,956232	3	-808,7357	127,812	0,546031	0,718474	502,9441	3,295724	1	0	-809	128						Untertest2.avi	0	880	547	72	111	-588	187	83	0	Content		-881	17	1121246	3277288916
1138	09:22:04.734	00:00:01.137	68	-1024	-768	-1	-1	-1	-1	4	-1024	-768	-1	-1	-1	-1	4	0	0	0						Untertest2.avi	0	880	547	72	111	-588	187	83	0	Content		-72	-111	1137617	3277305287
1155	09:22:04.751	00:00:01.154	69	-227,9934	503,4855	0,55852	0,6974082	443,5045	3,416663	3	-228,5688	501,9193	0,5581923	0,6974081	444,9206	3,427016	1	0	-229	502						Untertest2.avi	0	880	547	72	111	-588	187	83	0	Content		-301	391	1154617	3277322287
1171	09:22:04.767	00:00:01.170	70	-1024	-768	-1	-1	-1	-1	4	-1024	-768	-1	-1	-1	-1	4	0	0	0						Untertest2.avi	0	880	547	72	111	-588	187	83	0	Content		-72	-111	1170742	3277338412
1188	09:22:04.784	00:00:01.187	71	-511,7999	301,5556	0,5365115	0,7110835	443,5045	3,114578	3	-515,9033	298,0986	0,5365452	0,7110828	444,9206	3,124398	1	0	-516	298						Untertest2.avi	0	880	547	72	111	-588	187	83	0	Content		-588	187	1187744	3277355414
1204	09:22:04.800	00:00:01.204	72	-1024	-768	-1	-1	-1	-1	4	-1024	-768	-1	-1	-1	-1	4	1	0	0						Untertest2.avi	0	880	547	72	111	-296	409	117	0	Content		-72	-111	1204120	3277371790
1221	09:22:04.817	00:00:01.220	73	-224,0517	524,0675	0,5662435	0,6912026	435,2445	3,265114	3	-224,0517	524,0675	0,5662435	0,6912026	435,2445	3,265114	1	1	-224	524						Untertest2.avi	0	880	547	72	111	-296	409	117	0	Content		-296	413	1220618	3277388288
1237	09:22:04.833	00:00:01.237	74	-1024	-768	-1	-1	-1	-1	4	-1024	-768	-1	-1	-1	-1	4	1	0	0						Untertest2.avi	0	880	547	72	111	-296	409	117	0	Content		-72	-111	1237368	3277405038
1254	09:22:04.850	00:00:01.254	75	-1024	-768	-1	-1	-1	-1	4	-1024	-768	-1	-1	-1	-1	4	1	0	0						Untertest2.avi	0	880	547	72	111	-296	409	117	0	Content		-72	-111	1254201	3277421871
1270	09:22:04.866	00:00:01.270	76	-162,0425	529,2782	0,5431691	0,6876228	436,9408	3,236549	1	-162,0425	529,2782	0,5431691	0,6876228	436,9408	3,236549	3	1	-162	529						Untertest2.avi	0	880	547	72	111	-296	409	117	0	Content		-234	418	1270444	3277438114
1287	09:22:04.883	00:00:01.287	77	-230,2044	516,7166	0,5727643	0,6870474	436,9408	3,189543	3	-230,2044	516,7166	0,5727643	0,6870474	436,9408	3,189543	1	1	-230	517						Untertest2.avi	0	880	547	72	111	-296	409	117	0	Content		-302	406	1287067	3277454737
1304	09:22:04.900	00:00:01.303	78	-141,8331	522,3033	0,5465599	0,6859568	436,9408	3,18034	0	-278,9033	492,3946	0,3947913	0,7843096	436,9409	3,200183	0	1	-210	507						Untertest2.avi	0	880	547	72	111	-296	409	117	0	Content		-282	396	1303688	3277471358
1321	09:22:04.917	00:00:01.320	79	-1024	-768	-1	-1	-1	-1	4	-1024	-768	-1	-1	-1	-1	4		0	0						Untertest2.avi	0	880	547	72	111				0	Content		-72	-111	1320811	3277488481
1337	09:22:04.933	00:00:01.337	80	-1024	-768	-1	-1	-1	-1	4	-1024	-768	-1	-1	-1	-1	4		0	0						Untertest2.avi	0	880	547	72	111				0	Content		-72	-111	1337062	3277504732
1354	09:22:04.950	00:00:01.353	81	-1024	-768	-1	-1	-1	-1	4	-1024	-768	-1	-1	-1	-1	4		0	0						Untertest2.avi	0	880	547	72	111				0	Content		-72	-111	1353684	3277521354
1370	09:22:04.966	00:00:01.370	82	-1024	-768	-1	-1	-1	-1	4	-1024	-768	-1	-1	-1	-1	4		0	0						Untertest2.avi	0	880	547	72	111				0	Content		-72	-111	1370351	3277538021
1387	09:22:04.983	00:00:01.386	83	-1024	-768	-1	-1	-1	-1	4	-1024	-768	-1	-1	-1	-1	4		0	0						Untertest2.avi	0	880	547	72	111				0	Content		-72	-111	1386930	3277554600
1404	09:22:05.000	00:00:01.403	84	-1024	-768	-1	-1	-1	-1	4	-1024	-768	-1	-1	-1	-1	4		0	0						Untertest2.avi	0	880	547	72	111				0	Content		-72	-111	1403615	3277571285
1420	09:22:05.016	00:00:01.420	85	-1024	-768	-1	-1	-1	-1	4	-1024	-768	-1	-1	-1	-1	4		0	0						Untertest2.avi	0	880	547	72	111				0	Content		-72	-111	1420282	3277587952
1437	09:22:05.033	00:00:01.437	86	-1024	-768	-1	-1	-1	-1	4	-1024	-768	-1	-1	-1	-1	4		0	0						Untertest2.avi	0	880	547	72	111				0	Content		-72	-111	1437049	3277604719
1454	09:22:05.050	00:00:01.453	87	-1024	-768	-1	-1	-1	-1	4	-1024	-768	-1	-1	-1	-1	4		0	0						Untertest2.avi	0	880	547	72	111				0	Content		-72	-111	1453735	3277621405
1470	09:22:05.066	00:00:01.470	88	-1024	-768	-1	-1	-1	-1	4	-1024	-768	-1	-1	-1	-1	4		0	0						Untertest2.avi	0	880	547	72	111				0	Content		-72	-111	1470402	3277638072
1487	09:22:05.083	00:00:01.487	89	-1024	-768	-1	-1	-1	-1	4	-1024	-768	-1	-1	-1	-1	4		0	0						Untertest2.avi	0	880	547	72	111				0	Content		-72	-111	1487160	3277654830
1504	09:22:05.100	00:00:01.503	90	-1024	-768	-1	-1	-1	-1	4	-1024	-768	-1	-1	-1	-1	4		0	0						Untertest2.avi	0	880	547	72	111				0	Content		-72	-111	1503827	3277671497
1521	09:22:05.117	00:00:01.520	91	-1024	-768	-1	-1	-1	-1	4	-1024	-768	-1	-1	-1	-1	4		0	0						Untertest2.avi	0	880	547	72	111				0	Content		-72	-111	1520668	3277688338
1537	09:22:05.133	00:00:01.537	92	-1024	-768	-1	-1	-1	-1	4	-1024	-768	-1	-1	-1	-1	4		0	0						Untertest2.avi	0	880	547	72	111				0	Content		-72	-111	1537299	3277704969
1554	09:22:05.150	00:00:01.553	93	-1024	-768	-1	-1	-1	-1	4	-1024	-768	-1	-1	-1	-1	4		0	0						Untertest2.avi	0	880	547	72	111				0	Content		-72	-111	1553922	3277721592
1571	09:22:05.167	00:00:01.570	94	-1024	-768	-1	-1	-1	-1	4	-1024	-768	-1	-1	-1	-1	4		0	0						Untertest2.avi	0	880	547	72	111				0	Content		-72	-111	1570589	3277738259
1587	09:22:05.183	00:00:01.587	95	-1024	-768	-1	-1	-1	-1	4	-1024	-768	-1	-1	-1	-1	4		0	0						Untertest2.avi	0	880	547	72	111				0	Content		-72	-111	1587238	3277754908
1604	09:22:05.200	00:00:01.603	96	-1024	-768	-1	-1	-1	-1	4	-1024	-768	-1	-1	-1	-1	4		0	0						Untertest2.avi	0	880	547	72	111				0	Content		-72	-111	1603905	3277771575
1621	09:22:05.217	00:00:01.620	97	-1024	-768	-1	-1	-1	-1	4	-1024	-768	-1	-1	-1	-1	4		0	0						Untertest2.avi	0	880	547	72	111				0	Content		-72	-111	1620572	3277788242
1637	09:22:05.233	00:00:01.637	98	-1024	-768	-1	-1	-1	-1	4	-1024	-768	-1	-1	-1	-1	4		0	0						Untertest2.avi	0	880	547	72	111				0	Content		-72	-111	1637159	3277804829
1653	09:22:05.249	00:00:01.653	99	-1024	-768	-1	-1	-1	-1	4	-1024	-768	-1	-1	-1	-1	4		0	0						Untertest2.avi	0	880	547	72	111				0	Content		-72	-111	1653405	3277821075
1671	09:22:05.267	00:00:01.670	100	-1024	-768	-1	-1	-1	-1	4	-1024	-768	-1	-1	-1	-1	4		0	0						Untertest2.avi	0	880	547	72	111				0	Content		-72	-111	1670530	3277838200
1687	09:22:05.283	00:00:01.687	101	-1024	-768	-1	-1	-1	-1	4	-1024	-768	-1	-1	-1	-1	4		0	0						Untertest2.avi	0	880	547	72	111				0	Content		-72	-111	1687216	3277854886
1704	09:22:05.300	00:00:01.703	102	-1024	-768	-1	-1	-1	-1	4	-1024	-768	-1	-1	-1	-1	4		0	0						Untertest2.avi	0	880	547	72	111				0	Content		-72	-111	1703883	3277871553
1721	09:22:05.317	00:00:01.720	103	-1024	-768	-1	-1	-1	-1	4	-1024	-768	-1	-1	-1	-1	4		0	0						Untertest2.avi	0	880	547	72	111				0	Content		-72	-111	1720647	3277888317
1738	09:22:05.334	00:00:01.737	104	-1024	-768	-1	-1	-1	-1	4	-1024	-768	-1	-1	-1	-1	4		0	0						Untertest2.avi	0	880	547	72	111				0	Content		-72	-111	1737898	3277905568
1754	09:22:05.350	00:00:01.754	105	-1024	-768	-1	-1	-1	-1	4	-1024	-768	-1	-1	-1	-1	4		0	0						Untertest2.avi	0	880	547	72	111				0	Content		-72	-111	1754106	3277921776
1771	09:22:05.367	00:00:01.770	106	-1024	-768	-1	-1	-1	-1	4	-1024	-768	-1	-1	-1	-1	4		0	0						Untertest2.avi	0	880	547	72	111				0	Content		-72	-111	1770773	3277938443
1787	09:22:05.383	00:00:01.787	107	-1024	-768	-1	-1	-1	-1	4	-1024	-768	-1	-1	-1	-1	4		0	0						Untertest2.avi	0	880	547	72	111				0	Content		-72	-111	1787441	3277955111
1804	09:22:05.400	00:00:01.803	108	-1024	-768	-1	-1	-1	-1	4	-1024	-768	-1	-1	-1	-1	4		0	0						Untertest2.avi	0	880	547	72	111				0	Content		-72	-111	1803668	3277971338
1820	09:22:05.416	00:00:01.820	109	-1024	-768	-1	-1	-1	-1	4	-1024	-768	-1	-1	-1	-1	4		0	0						Untertest2.avi	0	880	547	72	111				0	Content		-72	-111	1820335	3277988005
1837	09:22:05.433	00:00:01.837	110	-1024	-768	-1	-1	-1	-1	4	-1024	-768	-1	-1	-1	-1	4		0	0						Untertest2.avi	0	880	547	72	111				0	Content		-72	-111	1837020	3278004690
1854	09:22:05.450	00:00:01.853	111	-1024	-768	-1	-1	-1	-1	4	-1024	-768	-1	-1	-1	-1	4		0	0						Untertest2.avi	0	880	547	72	111				0	Content		-72	-111	1853687	3278021357
1870	09:22:05.466	00:00:01.870	112	-1024	-768	-1	-1	-1	-1	4	-1024	-768	-1	-1	-1	-1	4		0	0						Untertest2.avi	0	880	547	72	111				0	Content		-72	-111	1870354	3278038024
1887	09:22:05.483	00:00:01.887	113	-1024	-768	-1	-1	-1	-1	4	-1024	-768	-1	-1	-1	-1	4		0	0						Untertest2.avi	0	880	547	72	111				0	Content		-72	-111	1887239	3278054909
1904	09:22:05.500	00:00:01.903	114	-1024	-768	-1	-1	-1	-1	4	-1024	-768	-1	-1	-1	-1	4		0	0						Untertest2.avi	0	880	547	72	111				0	Content		-72	-111	1903906	3278071576
1921	09:22:05.517	00:00:01.920	115	-1024	-768	-1	-1	-1	-1	4	-1024	-768	-1	-1	-1	-1	4		0	0						Untertest2.avi	0	880	547	72	111				0	Content		-72	-111	1920574	3278088244
1938	09:22:05.534	00:00:01.937	116	-1024	-768	-1	-1	-1	-1	4	-1024	-768	-1	-1	-1	-1	4		0	0						Untertest2.avi	0	880	547	72	111				0	Content		-72	-111	1937592	3278105262
1954	09:22:05.550	00:00:01.954	117	-1024	-768	-1	-1	-1	-1	4	-1024	-768	-1	-1	-1	-1	4		0	0						Untertest2.avi	0	880	547	72	111				0	Content		-72	-111	1954259	3278121929
1971	09:22:05.567	00:00:01.970	118	-1024	-768	-1	-1	-1	-1	4	-1024	-768	-1	-1	-1	-1	4		0	0						Untertest2.avi	0	880	547	72	111				0	Content		-72	-111	1970926	3278138596
1987	09:22:05.583	00:00:01.987	119	-1024	-768	-1	-1	-1	-1	4	-1024	-768	-1	-1	-1	-1	4		0	0						Untertest2.avi	0	880	547	72	111				0	Content		-72	-111	1987032	3278154702
2004	09:22:05.600	00:00:02.003	120	-1024	-768	-1	-1	-1	-1	4	-1024	-768	-1	-1	-1	-1	4		0	0						Untertest2.avi	0	880	547	72	111				0	Content		-72	-111	2003699	3278171369
2020	09:22:05.616	00:00:02.020	121	-1024	-768	-1	-1	-1	-1	4	-1024	-768	-1	-1	-1	-1	4		0	0						Untertest2.avi	0	880	547	72	111				0	Content		-72	-111	2020174	3278187844
2037	09:22:05.633	00:00:02.036	122	-1024	-768	-1	-1	-1	-1	4	-1024	-768	-1	-1	-1	-1	4		0	0						Untertest2.avi	0	880	547	72	111				0	Content		-72	-111	2036841	3278204511
2054	09:22:05.650	00:00:02.053	123	-1024	-768	-1	-1	-1	-1	4	-1024	-768	-1	-1	-1	-1	4		0	0						Untertest2.avi	0	880	547	72	111				0	Content		-72	-111	2053509	3278221179
2070	09:22:05.666	00:00:02.069	124	-1024	-768	-1	-1	-1	-1	4	-1024	-768	-1	-1	-1	-1	4		0	0						Untertest2.avi	0	880	547	72	111				0	Content		-72	-111	2069746	3278237416
2086	09:22:05.682	00:00:02.086	125	-1024	-768	-1	-1	-1	-1	4	-1024	-768	-1	-1	-1	-1	4		0	0						Untertest2.avi	0	880	547	72	111				0	Content		-72	-111	2086371	3278254041
2103	09:22:05.699	00:00:02.103	126	-1024	-768	-1	-1	-1	-1	4	-1024	-768	-1	-1	-1	-1	4		0	0						Untertest2.avi	0	880	547	72	111				0	Content		-72	-111	2103058	3278270728
2120	09:22:05.716	00:00:02.119	127	-1024	-768	-1	-1	-1	-1	4	-1024	-768	-1	-1	-1	-1	4		0	0						Untertest2.avi	0	880	547	72	111				0	Content		-72	-111	2119712	3278287382
2136	09:22:05.732	00:00:02.136	128	-1024	-768	-1	-1	-1	-1	4	-1024	-768	-1	-1	-1	-1	4		0	0						Untertest2.avi	0	880	547	72	111				0	Content		-72	-111	2136379	3278304049
2153	09:22:05.749	00:00:02.153	129	-1024	-768	-1	-1	-1	-1	4	-1024	-768	-1	-1	-1	-1	4		0	0						Untertest2.avi	0	880	547	72	111				0	Content		-72	-111	2153207	3278320877
2170	09:22:05.766	00:00:02.169	130	-1024	-768	-1	-1	-1	-1	4	-1024	-768	-1	-1	-1	-1	4		0	0						Untertest2.avi	0	880	547	72	111				0	Content		-72	-111	2169874	3278337544
2187	09:22:05.783	00:00:02.186	131	-1024	-768	-1	-1	-1	-1	4	-1024	-768	-1	-1	-1	-1	4		0	0						Untertest2.avi	0	880	547	72	111				0	Content		-72	-111	2186542	3278354212
2204	09:22:05.800	00:00:02.203	132	-1024	-768	-1	-1	-1	-1	4	-1024	-768	-1	-1	-1	-1	4		0	0						Untertest2.avi	0	880	547	72	111				0	Content		-72	-111	2203522	3278371192
2220	09:22:05.816	00:00:02.220	133	-1024	-768	-1	-1	-1	-1	4	-1024	-768	-1	-1	-1	-1	4		0	0						Untertest2.avi	0	880	547	72	111				0	Content		-72	-111	2220189	3278387859
2237	09:22:05.833	00:00:02.236	134	-1024	-768	-1	-1	-1	-1	4	-1024	-768	-1	-1	-1	-1	4		0	0						Untertest2.avi	0	880	547	72	111				0	Content		-72	-111	2236856	3278404526
2254	09:22:05.850	00:00:02.254	135	-1024	-768	-1	-1	-1	-1	4	-1024	-768	-1	-1	-1	-1	4		0	0						Untertest2.avi	0	880	547	72	111				0	Content		-72	-111	2254168	3278421838
2271	09:22:05.867	00:00:02.270	136	-1024	-768	-1	-1	-1	-1	4	-1024	-768	-1	-1	-1	-1	4		0	0						Untertest2.avi	0	880	547	72	111				0	Content		-72	-111	2270835	3278438505
2287	09:22:05.883	00:00:02.287	137	-1024	-768	-1	-1	-1	-1	4	-1024	-768	-1	-1	-1	-1	4		0	0						Untertest2.avi	0	880	547	72	111				0	Content		-72	-111	2287092	3278454762
2304	09:22:05.900	00:00:02.303	138	-1024	-768	-1	-1	-1	-1	4	-1024	-768	-1	-1	-1	-1	4		0	0						Untertest2.avi	0	880	547	72	111				0	Content		-72	-111	2303759	3278471429
2320	09:22:05.916	00:00:02.320	139	-1024	-768	-1	-1	-1	-1	4	-1024	-768	-1	-1	-1	-1	4		0	0						Untertest2.avi	0	880	547	72	111				0	Content		-72	-111	2320427	3278488097
2336	09:22:05.932	00:00:02.336	140	-1024	-768	-1	-1	-1	-1	4	-1024	-768	-1	-1	-1	-1	4		0	0						Untertest2.avi	0	880	547	72	111				0	Content		-72	-111	2336223	3278503893
2353	09:22:05.949	00:00:02.352	141	-1024	-768	-1	-1	-1	-1	4	-1024	-768	-1	-1	-1	-1	4		0	0						Untertest2.avi	0	880	547	72	111				0	Content		-72	-111	2352845	3278520515
2370	09:22:05.966	00:00:02.369	142	-1024	-768	-1	-1	-1	-1	4	-1024	-768	-1	-1	-1	-1	4		0	0						Untertest2.avi	0	880	547	72	111				0	Content		-72	-111	2369530	3278537200
2386	09:22:05.982	00:00:02.386	143	-1024	-768	-1	-1	-1	-1	4	-1024	-768	-1	-1	-1	-1	4		0	0						Untertest2.avi	0	880	547	72	111				0	Content		-72	-111	2386197	3278553867
2403	09:22:05.999	00:00:02.402	144	-1024	-768	-1	-1	-1	-1	4	-1024	-768	-1	-1	-1	-1	4		0	0						Untertest2.avi	0	880	547	72	111				0	Content		-72	-111	2402864	3278570534
2420	09:22:06.016	00:00:02.419	145	-1024	-768	-1	-1	-1	-1	4	-1024	-768	-1	-1	-1	-1	4		0	0						Untertest2.avi	0	880	547	72	111				0	Content		-72	-111	2419517	3278587187
2436	09:22:06.032	00:00:02.436	146	-1024	-768	-1	-1	-1	-1	4	-1024	-768	-1	-1	-1	-1	4		0	0						Untertest2.avi	0	880	547	72	111				0	Content		-72	-111	2436088	3278603758
2453	09:22:06.049	00:00:02.453	147	-1024	-768	-1	-1	-1	-1	4	-1024	-768	-1	-1	-1	-1	4		0	0						Untertest2.avi	0	880	547	72	111				0	Content		-72	-111	2453026	3278620696
2470	09:22:06.066	00:00:02.469	148	-1024	-768	-1	-1	-1	-1	4	-1024	-768	-1	-1	-1	-1	4		0	0						Untertest2.avi	0	880	547	72	111				0	Content		-72	-111	2469693	3278637363
2487	09:22:06.083	00:00:02.486	149	-1024	-768	-1	-1	-1	-1	4	-1024	-768	-1	-1	-1	-1	4		0	0						Untertest2.avi	0	880	547	72	111				0	Content		-72	-111	2486699	3278654369
2503	09:22:06.099	00:00:02.503	150	-1024	-768	-1	-1	-1	-1	4	-1024	-768	-1	-1	-1	-1	4		0	0						Untertest2.avi	0	880	547	72	111				0	Content		-72	-111	2503366	3278671036
2520	09:22:06.116	00:00:02.520	151	-1024	-768	-1	-1	-1	-1	4	-1024	-768	-1	-1	-1	-1	4		0	0						Untertest2.avi	0	880	547	72	111				0	Content		-72	-111	2520033	3278687703
2537	09:22:06.133	00:00:02.537	152	-1024	-768	-1	-1	-1	-1	4	-1024	-768	-1	-1	-1	-1	4		0	0						Untertest2.avi	0	880	547	72	111				0	Content		-72	-111	2537132	3278704802
2554	09:22:06.150	00:00:02.553	153	-1024	-768	-1	-1	-1	-1	4	-1024	-768	-1	-1	-1	-1	4		0	0						Untertest2.avi	0	880	547	72	111				0	Content		-72	-111	2553799	3278721469
2570	09:22:06.166	00:00:02.570	154	-1024	-768	-1	-1	-1	-1	4	-1024	-768	-1	-1	-1	-1	4		0	0						Untertest2.avi	0	880	547	72	111				0	Content		-72	-111	2570466	3278738136
2587	09:22:06.183	00:00:02.586	155	-1024	-768	-1	-1	-1	-1	4	-1024	-768	-1	-1	-1	-1	4		0	0						Untertest2.avi	0	880	547	72	111				0	Content		-72	-111	2586585	3278754255
2603	09:22:06.199	00:00:02.603	156	-1024	-768	-1	-1	-1	-1	4	-1024	-768	-1	-1	-1	-1	4		0	0						Untertest2.avi	0	880	547	72	111				0	Content		-72	-111	2603252	3278770922
2620	09:22:06.216	00:00:02.619	157	-1024	-768	-1	-1	-1	-1	4	-1024	-768	-1	-1	-1	-1	4		0	0						Untertest2.avi	0	880	547	72	111				0	Content		-72	-111	2619735	3278787405
2636	09:22:06.232	00:00:02.636	158	-1024	-768	-1	-1	-1	-1	4	-1024	-768	-1	-1	-1	-1	4		0	0						Untertest2.avi	0	880	547	72	111				0	Content		-72	-111	2636402	3278804072
2653	09:22:06.249	00:00:02.653	159	-1024	-768	-1	-1	-1	-1	4	-1024	-768	-1	-1	-1	-1	4		0	0						Untertest2.avi	0	880	547	72	111				0	Content		-72	-111	2653069	3278820739
2669	09:22:06.265	00:00:02.669	160	-1024	-768	-1	-1	-1	-1	4	-1024	-768	-1	-1	-1	-1	4		0	0						Untertest2.avi	0	880	547	72	111				0	Content		-72	-111	2669322	3278836992
2686	09:22:06.282	00:00:02.685	161	-1024	-768	-1	-1	-1	-1	4	-1024	-768	-1	-1	-1	-1	4		0	0						Untertest2.avi	0	880	547	72	111				0	Content		-72	-111	2685943	3278853613
2703	09:22:06.299	00:00:02.702	162	-1024	-768	-1	-1	-1	-1	4	-1024	-768	-1	-1	-1	-1	4		0	0						Untertest2.avi	0	880	547	72	111				0	Content		-72	-111	2702742	3278870412
2719	09:22:06.315	00:00:02.719	163	-1024	-768	-1	-1	-1	-1	4	-1024	-768	-1	-1	-1	-1	4		0	0						Untertest2.avi	0	880	547	72	111				0	Content		-72	-111	2719340	3278887010
2736	09:22:06.332	00:00:02.736	164	-1024	-768	-1	-1	-1	-1	4	-1024	-768	-1	-1	-1	-1	4		0	0						Untertest2.avi	0	880	547	72	111				0	Content		-72	-111	2736007	3278903677
2753	09:22:06.349	00:00:02.752	165	-1024	-768	-1	-1	-1	-1	4	-1024	-768	-1	-1	-1	-1	4		0	0						Untertest2.avi	0	880	547	72	111				0	Content		-72	-111	2752858	3278920528
2770	09:22:06.366	00:00:02.769	166	-1024	-768	-1	-1	-1	-1	4	-1024	-768	-1	-1	-1	-1	4		0	0						Untertest2.avi	0	880	547	72	111				0	Content		-72	-111	2769525	3278937195
2786	09:22:06.382	00:00:02.786	167	-1024	-768	-1	-1	-1	-1	4	-1024	-768	-1	-1	-1	-1	4		0	0						Untertest2.avi	0	880	547	72	111				0	Content		-72	-111	2786192	3278953862
2803	09:22:06.399	00:00:02.803	168	-1024	-768	-1	-1	-1	-1	4	-1024	-768	-1	-1	-1	-1	4		0	0						Untertest2.avi	0	880	547	72	111				0	Content		-72	-111	2803147	3278970817
2820	09:22:06.416	00:00:02.819	169	-1024	-768	-1	-1	-1	-1	4	-1024	-768	-1	-1	-1	-1	4		0	0						Untertest2.avi	0	880	547	72	111				0	Content		-72	-111	2819814	3278987484
2836	09:22:06.432	00:00:02.836	170	-1024	-768	-1	-1	-1	-1	4	-1024	-768	-1	-1	-1	-1	4		0	0						Untertest2.avi	0	880	547	72	111				0	Content		-72	-111	2836481	3279004151
2854	09:22:06.450	00:00:02.853	171	-1024	-768	-1	-1	-1	-1	4	-1024	-768	-1	-1	-1	-1	4		0	0						Untertest2.avi	0	880	547	72	111				0	Content		-72	-111	2853771	3279021441
2870	09:22:06.466	00:00:02.870	172	-1024	-768	-1	-1	-1	-1	4	-1024	-768	-1	-1	-1	-1	4		0	0						Untertest2.avi	0	880	547	72	111				0	Content		-72	-111	2870438	3279038108
2887	09:22:06.483	00:00:02.886	173	-1024	-768	-1	-1	-1	-1	4	-1024	-768	-1	-1	-1	-1	4		0	0						Untertest2.avi	0	880	547	72	111				0	Content		-72	-111	2886684	3279054354
2903	09:22:06.499	00:00:02.903	174	-1024	-768	-1	-1	-1	-1	4	-1024	-768	-1	-1	-1	-1	4		0	0						Untertest2.avi	0	880	547	72	111				0	Content		-72	-111	2903351	3279071021
2920	09:22:06.516	00:00:02.920	175	-1024	-768	-1	-1	-1	-1	4	-1024	-768	-1	-1	-1	-1	4		0	0						Untertest2.avi	0	880	547	72	111				0	Content		-72	-111	2920018	3279087688
2936	09:22:06.532	00:00:02.935	176	-1024	-768	-1	-1	-1	-1	4	-1024	-768	-1	-1	-1	-1	4		0	0						Untertest2.avi	0	880	547	72	111				0	Content		-72	-111	2935795	3279103465
2952	09:22:06.548	00:00:02.952	177	-1024	-768	-1	-1	-1	-1	4	-1024	-768	-1	-1	-1	-1	4		0	0						Untertest2.avi	0	880	547	72	111				0	Content		-72	-111	2952418	3279120088
2969	09:22:06.565	00:00:02.969	178	-1024	-768	-1	-1	-1	-1	4	-1024	-768	-1	-1	-1	-1	4		0	0						Untertest2.avi	0	880	547	72	111				0	Content		-72	-111	2969102	3279136772
2986	09:22:06.582	00:00:02.985	179	-1024	-768	-1	-1	-1	-1	4	-1024	-768	-1	-1	-1	-1	4		0	0						Untertest2.avi	0	880	547	72	111				0	Content		-72	-111	2985770	3279153440
3002	09:22:06.598	00:00:03.002	180	-1024	-768	-1	-1	-1	-1	4	-1024	-768	-1	-1	-1	-1	4		0	0						Untertest2.avi	0	880	547	72	111				0	Content		-72	-111	3002437	3279170107
3019	09:22:06.615	00:00:03.019	181	-1024	-768	-1	-1	-1	-1	4	-1024	-768	-1	-1	-1	-1	4		0	0						Untertest2.avi	0	880	547	72	111				0	Content		-72	-111	3019218	3279186888
3036	09:22:06.632	00:00:03.035	182	-1024	-768	-1	-1	-1	-1	4	-1024	-768	-1	-1	-1	-1	4		0	0						Untertest2.avi	0	880	547	72	111				0	Content		-72	-111	3035786	3279203456
3053	09:22:06.649	00:00:03.052	183	-1024	-768	-1	-1	-1	-1	4	-1024	-768	-1	-1	-1	-1	4		0	0						Untertest2.avi	0	880	547	72	111				0	Content		-72	-111	3052732	3279220402
3069	09:22:06.665	00:00:03.069	184	-1024	-768	-1	-1	-1	-1	4	-1024	-768	-1	-1	-1	-1	4		0	0						Untertest2.avi	0	880	547	72	111				0	Content		-72	-111	3069399	3279237069
3086	09:22:06.682	00:00:03.086	185	-1024	-768	-1	-1	-1	-1	4	-1024	-768	-1	-1	-1	-1	4		0	0						Untertest2.avi	0	880	547	72	111				0	Content		-72	-111	3086363	3279254033
3103	09:22:06.699	00:00:03.103	186	-1024	-768	-1	-1	-1	-1	4	-1024	-768	-1	-1	-1	-1	4		0	0						Untertest2.avi	0	880	547	72	111				0	Content		-72	-111	3103030	3279270700
3120	09:22:06.716	00:00:03.119	187	-1024	-768	-1	-1	-1	-1	4	-1024	-768	-1	-1	-1	-1	4		0	0						Untertest2.avi	0	880	547	72	111				0	Content		-72	-111	3119698	3279287368
3137	09:22:06.733	00:00:03.136	188	-1024	-768	-1	-1	-1	-1	4	-1024	-768	-1	-1	-1	-1	4		0	0						Untertest2.avi	0	880	547	72	111				0	Content		-72	-111	3136775	3279304445
3153	09:22:06.749	00:00:03.153	189	-1024	-768	-1	-1	-1	-1	4	-1024	-768	-1	-1	-1	-1	4		0	0						Untertest2.avi	0	880	547	72	111				0	Content		-72	-111	3153442	3279321112
3170	09:22:06.766	00:00:03.170	190	-1024	-768	-1	-1	-1	-1	4	-1024	-768	-1	-1	-1	-1	4		0	0						Untertest2.avi	0	880	547	72	111				0	Content		-72	-111	3170109	3279337779
3188	09:22:06.784	00:00:03.187	191	-1024	-768	-1	-1	-1	-1	4	-1024	-768	-1	-1	-1	-1	4		0	0						Untertest2.avi	0	880	547	72	111				0	Content		-72	-111	3187526	3279355196
3204	09:22:06.800	00:00:03.203	192	-1024	-768	-1	-1	-1	-1	4	-1024	-768	-1	-1	-1	-1	4		0	0						Untertest2.avi	0	880	547	72	111				0	Content		-72	-111	3203744	3279371414
3220	09:22:06.816	00:00:03.220	193	-1024	-768	-1	-1	-1	-1	4	-1024	-768	-1	-1	-1	-1	4		0	0						Untertest2.avi	0	880	547	72	111				0	Content		-72	-111	3220411	3279388081
3237	09:22:06.833	00:00:03.236	194	-99,19414	292,6119	0,5398632	0,7905978	439,7183	3,193495	3	-99,19414	292,6119	0,5398632	0,7905978	439,7183	3,193495	1	2	-99	293						Untertest2.avi	0	880	547	72	111	-171	183	333	0	Content		-171	182	3236596	3279404266
3253	09:22:06.849	00:00:03.253	195	-104,345	294,9617	0,5399805	0,7910153	439,7183	3,220251	3	-104,345	294,9617	0,5399805	0,7910153	439,7183	3,220251	1	2	-104	295						Untertest2.avi	0	880	547	72	111	-171	183	333	0	Content		-176	184	3253347	3279421017
3270	09:22:06.866	00:00:03.269	196	-90,67189	293,9318	0,5400308	0,7915902	439,4961	3,236372	3	-90,67189	293,9318	0,5400308	0,7915902	439,4961	3,236372	1	2	-91	294						Untertest2.avi	0	880	547	72	111	-171	183	333	0	Content		-163	183	3269721	3279437391
3287	09:22:06.883	00:00:03.286	197	-99,53345	307,4792	0,5401158	0,7918393	438,7477	3,294178	3	-99,53345	307,4792	0,5401158	0,7918393	438,7477	3,294178	1	2	-100	307						Untertest2.avi	0	880	547	72	111	-171	183	333	0	Content		-172	196	3286724	3279454394
3303	09:22:06.899	00:00:03.303	198	-103,3553	291,0695	0,5394922	0,7921791	440,3545	3,219666	3	-103,3553	291,0695	0,5394922	0,7921791	440,3545	3,219666	1	2	-103	291						Untertest2.avi	0	880	547	72	111	-171	183	333	0	Content		-175	180	3303327	3279470997
3320	09:22:06.916	00:00:03.320	199	-95,15879	282,9209	0,5394927	0,7924053	439,0146	3,190639	3	-95,15879	282,9209	0,5394927	0,7924053	439,0146	3,190639	1	2	-95	283						Untertest2.avi	0	880	547	72	111	-171	183	333	0	Content		-167	172	3320074	3279487744
3336	09:22:06.932	00:00:03.336	200	-93,69281	295,5816	0,5397402	0,7925477	436,3858	3,165218	3	-93,69281	295,5816	0,5397402	0,7925477	436,3858	3,165218	1	2	-94	296						Untertest2.avi	0	880	547	72	111	-171	183	333	0	Content		-166	185	3336253	3279503923
3353	09:22:06.949	00:00:03.352	201	-101,9482	302,8033	0,5401211	0,792609	432,7315	3,156726	3	-101,9482	302,8033	0,5401211	0,792609	432,7315	3,156726	1	2	-102	303						Untertest2.avi	0	880	547	72	111	-171	183	333	0	Content		-174	192	3352999	3279520669
3370	09:22:06.966	00:00:03.369	202	-99,48908	299,8325	0,5375464	0,7925388	440,1605	3,188277	3	-99,48908	299,8325	0,5375464	0,7925388	440,1605	3,188277	1	2	-99	300						Untertest2.avi	0	880	547	72	111	-171	183	333	0	Content		-171	189	3369621	3279537291
3387	09:22:06.983	00:00:03.386	203	-95,47433	292,4763	0,5375984	0,792313	436,9989	3,152508	3	-95,47433	292,4763	0,5375984	0,792313	436,9989	3,152508	1	2	-95	292						Untertest2.avi	0	880	547	72	111	-171	183	333	0	Content		-167	181	3386701	3279554371
3403	09:22:06.999	00:00:03.403	204	-99,86456	296,5209	0,5367744	0,791701	437,088	3,157072	3	-99,86456	296,5209	0,5367744	0,791701	437,088	3,157072	1	2	-100	297						Untertest2.avi	0	880	547	72	111	-171	183	333	0	Content		-172	186	3403311	3279570981
3420	09:22:07.016	00:00:03.419	205	-107,4841	286,6513	0,5359783	0,7909216	436,8112	3,098943	3	-107,4841	286,6513	0,5359783	0,7909216	436,8112	3,098943	1	2	-107	287						Untertest2.avi	0	880	547	72	111	-171	183	333	0	Content		-179	176	3419934	3279587604
3436	09:22:07.032	00:00:03.436	206	-91,93997	280,3261	0,5345013	0,790104	439,3945	3,100707	3	-91,93997	280,3261	0,5345013	0,790104	439,3945	3,100707	1	2	-92	280						Untertest2.avi	0	880	547	72	111	-171	183	333	0	Content		-164	169	3436236	3279603906
3453	09:22:07.049	00:00:03.452	207	-92,08913	300,0536	0,5350557	0,7893282	434,7886	3,099697	3	-92,08913	300,0536	0,5350557	0,7893282	434,7886	3,099697	1	2	-92	300						Untertest2.avi	0	880	547	72	111	-171	183	333	0	Content		-164	189	3452857	3279620527
3469	09:22:07.065	00:00:03.469	208	-101,6229	288,6949	0,5342144	0,7888346	435,7505	3,06188	3	-101,6229	288,6949	0,5342144	0,7888346	435,7505	3,06188	1	2	-102	289						Untertest2.avi	0	880	547	72	111	-171	183	333	0	Content		-174	178	3469483	3279637153
3487	09:22:07.083	00:00:03.486	209	-104,0066	298,601	0,5337128	0,7885737	435,7505	3,039074	3	-104,0066	298,601	0,5337128	0,7885737	435,7505	3,039074	1	2	-104	299						Untertest2.avi	0	880	547	72	111	-171	183	333	0	Content		-176	188	3486550	3279654220
3503	09:22:07.099	00:00:03.503	210	-106,3227	298,6039	0,5333036	0,7886277	435,7505	3,019837	3	-106,3227	298,6039	0,5333036	0,7886277	435,7505	3,019837	1	2	-106	299						Untertest2.avi	0	880	547	72	111	-171	183	333	0	Content		-178	188	3503299	3279670969
3520	09:22:07.116	00:00:03.519	211	-96,14841	293,4797	0,5326734	0,7890263	436,7114	3,031099	3	-96,14841	293,4797	0,5326734	0,7890263	436,7114	3,031099	1	2	-96	293						Untertest2.avi	0	880	547	72	111	-171	183	333	0	Content		-168	182	3519796	3279687466
3536	09:22:07.132	00:00:03.536	212	-91,01179	303,7537	0,5323035	0,7893366	436,7114	3,000627	3	-91,01179	303,7537	0,5323035	0,7893366	436,7114	3,000627	1	2	-91	304						Untertest2.avi	0	880	547	72	111	-171	183	333	0	Content		-163	193	3536099	3279703769
3553	09:22:07.149	00:00:03.552	213	-68,70557	278,6075	0,5313921	0,7896963	436,7114	3,018363	3	-68,70557	278,6075	0,5313921	0,7896963	436,7114	3,018363	1	2	-69	279						Untertest2.avi	0	880	547	72	111	-171	183	333	0	Content		-141	168	3552848	3279720518
3569	09:22:07.165	00:00:03.569	214	55,17456	272,5579	0,5317927	0,790119	428,9382	2,989478	3	55,17456	272,5579	0,5317927	0,790119	428,9382	2,989478	1	3	55	273						Untertest2.avi	0	880	547	72	111	121	261	450	0	Content		-17	162	3569469	3279737139
3586	09:22:07.182	00:00:03.586	215	186,6168	360,467	0,5458516	0,7905673	379,6271	2,585934	3	186,6168	360,467	0,5458516	0,7905673	379,6271	2,585934	1	3	187	360						Untertest2.avi	0	880	547	72	111	121	261	450	0	Content		115	249	3586413	3279754083
3603	09:22:07.199	00:00:03.603	216	186,355	367,0682	0,547394	0,7910534	373,1792	2,53731	3	186,355	367,0682	0,547394	0,7910534	373,1792	2,53731	1	3	186	367						Untertest2.avi	0	880	547	72	111	121	261	450	0	Content		114	256	3603158	3279770828
3620	09:22:07.216	00:00:03.619	217	189,0128	369,1929	0,5467963	0,791894	372,7878	2,553084	3	189,0128	369,1929	0,5467963	0,791894	372,7878	2,553084	1	3	189	369						Untertest2.avi	0	880	547	72	111	121	261	450	0	Content		117	258	3619781	3279787451
3636	09:22:07.232	00:00:03.636	218	190,9444	369,4091	0,5461844	0,7926687	372,1271	2,502213	3	190,9444	369,4091	0,5461844	0,7926687	372,1271	2,502213	1	3	191	369						Untertest2.avi	0	880	547	72	111	121	261	450	0	Content		119	258	3636084	3279803754
3653	09:22:07.249	00:00:03.652	219	197,6837	379,1104	0,54636	0,7933803	369,3168	2,469666	3	197,6837	379,1104	0,54636	0,7933803	369,3168	2,469666	1	3	198	379						Untertest2.avi	0	880	547	72	111	121	261	450	0	Content		126	268	3652831	3279820501
3669	09:22:07.265	00:00:03.669	220	195,3064	379,7249	0,5458083	0,7939253	368,912	2,495996	3	195,3064	379,7249	0,5458083	0,7939253	368,912	2,495996	1	3	195	380						Untertest2.avi	0	880	547	72	111	121	261	450	0	Content		123	269	3669330	3279837000
3686	09:22:07.282	00:00:03.686	221	193,5314	376,8629	0,5451338	0,7943259	369,2241	2,500859	3	193,5314	376,8629	0,5451338	0,7943259	369,2241	2,500859	1	3	194	377						Untertest2.avi	0	880	547	72	111	121	261	450	0	Content		122	266	3686396	3279854066
3703	09:22:07.299	00:00:03.703	222	194,3922	379,2408	0,5449924	0,7947772	368,135	2,449981	3	194,3922	379,2408	0,5449924	0,7947772	368,135	2,449981	1	3	194	379						Untertest2.avi	0	880	547	72	111	121	261	450	0	Content		122	268	3703017	3279870687
3720	09:22:07.316	00:00:03.719	223	191,3669	375,9328	0,5444453	0,7951466	368,7351	2,470105	3	191,3669	375,9328	0,5444453	0,7951466	368,7351	2,470105	1	3	191	376						Untertest2.avi	0	880	547	72	111	121	261	450	0	Content		119	265	3719763	3279887433
3736	09:22:07.332	00:00:03.736	224	195,0728	371,9188	0,5443863	0,795678	368,2564	2,454547	3	195,0728	371,9188	0,5443863	0,795678	368,2564	2,454547	1	3	195	372						Untertest2.avi	0	880	547	72	111	121	261	450	0	Content		123	261	3736067	3279903737
3753	09:22:07.349	00:00:03.752	225	197,9964	377,1864	0,5436933	0,7960255	369,8179	2,48754	3	197,9964	377,1864	0,5436933	0,7960255	369,8179	2,48754	1	3	198	377						Untertest2.avi	0	880	547	72	111	121	261	450	0	Content		126	266	3752689	3279920359
3769	09:22:07.365	00:00:03.769	226	193,9899	374,3512	0,5442007	0,7966734	367,9514	2,485371	3	193,9899	374,3512	0,5442007	0,7966734	367,9514	2,485371	1	3	194	374						Untertest2.avi	0	880	547	72	111	121	261	450	0	Content		122	263	3769309	3279936979
3786	09:22:07.382	00:00:03.786	227	202,3073	382,4201	0,5439447	0,7973185	368,501	2,443641	3	202,3073	382,4201	0,5439447	0,7973185	368,501	2,443641	1	3	202	382						Untertest2.avi	0	880	547	72	111	121	261	450	0	Content		130	271	3786376	3279954046
3803	09:22:07.399	00:00:03.802	228	196,4451	374,5121	0,5439678	0,7977916	368,2659	2,448332	3	196,4451	374,5121	0,5439678	0,7977916	368,2659	2,448332	1	3	196	375						Untertest2.avi	0	880	547	72	111	121	261	450	0	Content		124	264	3802998	3279970668
3820	09:22:07.416	00:00:03.819	229	192,1218	371,0161	0,5434021	0,7983486	369,8387	2,473322	3	192,1218	371,0161	0,5434021	0,7983486	369,8387	2,473322	1	3	192	371						Untertest2.avi	0	880	547	72	111	121	261	450	0	Content		120	260	3819621	3279987291
3836	09:22:07.432	00:00:03.836	230	185,8854	372,4844	0,5435082	0,7987525	369,737	2,438893	3	185,8854	372,4844	0,5435082	0,7987525	369,737	2,438893	1	3	186	372						Untertest2.avi	0	880	547	72	111	121	261	450	0	Content		114	261	3836046	3280003716
3853	09:22:07.449	00:00:03.852	231	192,7572	370,4795	0,5432262	0,79897	371,1606	2,490387	3	192,7572	370,4795	0,5432262	0,79897	371,1606	2,490387	1	3	193	370						Untertest2.avi	0	880	547	72	111	121	261	450	0	Content		121	259	3852668	3280020338
3869	09:22:07.465	00:00:03.869	232	194,6163	373,2745	0,5438246	0,7990887	369,9728	2,445803	3	194,6163	373,2745	0,5438246	0,7990887	369,9728	2,445803	1	3	195	373						Untertest2.avi	0	880	547	72	111	121	261	450	0	Content		123	262	3869287	3280036957
3886	09:22:07.482	00:00:03.886	233	185,4673	369,9866	0,54379	0,7991408	369,9988	2,471285	3	185,4673	369,9866	0,54379	0,7991408	369,9988	2,471285	1	3	185	370						Untertest2.avi	0	880	547	72	111	121	261	450	0	Content		113	259	3886355	3280054025
3903	09:22:07.499	00:00:03.902	234	195,0982	369,0172	0,5430616	0,7990987	371,5949	2,513351	3	195,0982	369,0172	0,5430616	0,7990987	371,5949	2,513351	1	3	195	369						Untertest2.avi	0	880	547	72	111	121	261	450	0	Content		123	258	3902977	3280070647
3920	09:22:07.516	00:00:03.919	235	196,4814	376,4218	0,5436027	0,7991078	369,5174	2,47844	3	196,4814	376,4218	0,5436027	0,7991078	369,5174	2,47844	1	3	196	376						Untertest2.avi	0	880	547	72	111	121	261	450	0	Content		124	265	3919600	3280087270
3936	09:22:07.532	00:00:03.935	236	192,7714	366,4142	0,542496	0,7989524	372,2889	2,493997	3	192,7714	366,4142	0,542496	0,7989524	372,2889	2,493997	1	3	193	366						Untertest2.avi	0	880	547	72	111	121	261	450	0	Content		121	255	3935904	3280103574
3953	09:22:07.549	00:00:03.952	237	-1024	-768	-1	-1	-1	-1	4	-1024	-768	-1	-1	-1	-1	4	3	0	0						Untertest2.avi	0	880	547	72	111	121	261	450	0	Content		-72	-111	3952526	3280120196
3969	09:22:07.565	00:00:03.969	238	152,2013	352,2	0,525795	0,8002255	421,1871	2,871953	3	152,2013	352,2	0,525795	0,8002255	421,1871	2,871953	1	3	152	352						Untertest2.avi	0	880	547	72	111	121	261	450	0	Content		80	241	3969146	3280136816
3986	09:22:07.582	00:00:03.986	239	149,2226	441,8292	0,5232524	0,8021541	428,0497	2,979372	3	149,2226	441,8292	0,5232524	0,8021541	428,0497	2,979372	1	3	149	442						Untertest2.avi	0	880	547	72	111	121	261	450	0	Content		77	331	3986213	3280153883
4003	09:22:07.599	00:00:04.002	240	139,4312	509,9796	0,5219374	0,8046126	431,4342	2,968382	3	139,4312	509,9796	0,5219374	0,8046126	431,4342	2,968382	1	3	139	510						Untertest2.avi	0	880	547	72	111	121	261	450	0	Content		67	399	4002637	3280170307
4019	09:22:07.615	00:00:04.019	241	116,1531	581,1077	0,5217376	0,8066512	431,6681	2,96421	3	116,1531	581,1077	0,5217376	0,8066512	431,6681	2,96421	1	4	116	581						Untertest2.avi	0	880	547	72	111	-58	693	617	0	Content		44	470	4019258	3280186928
4036	09:22:07.632	00:00:04.035	242	95,57381	642,5257	0,520727	0,8086776	435,4501	3,043876	3	95,57381	642,5257	0,520727	0,8086776	435,4501	3,043876	1	4	96	643						Untertest2.avi	0	880	547	72	111	-58	693	617	0	Content		24	532	4035883	3280203553
4053	09:22:07.649	00:00:04.052	243	88,5465	712,5927	0,5208415	0,810272	435,4775	2,976882	3	88,5465	712,5927	0,5208415	0,810272	435,4775	2,976882	1	4	89	713						Untertest2.avi	0	880	547	72	111	-58	693	617	0	Content		17	602	4052951	3280220621
4069	09:22:07.665	00:00:04.069	244	65,36765	750,4222	0,5212419	0,8115653	435,2462	3,014048	3	65,36765	750,4222	0,5212419	0,8115653	435,2462	3,014048	1	4	65	750						Untertest2.avi	0	880	547	72	111	-58	693	617	0	Content		-7	639	4069251	3280236921
4086	09:22:07.682	00:00:04.086	245	44,09505	796,897	0,5215952	0,8125352	435,7218	3,017966	3	44,09505	796,897	0,5215952	0,8125352	435,7218	3,017966	1	4	44	797						Untertest2.avi	0	880	547	72	111	-58	693	617	0	Content		-28	686	4086321	3280253991
4102	09:22:07.698	00:00:04.102	246	7,469028	810,9552	0,5219785	0,8132305	436,3592	3,031457	3	7,469028	810,9552	0,5219785	0,8132305	436,3592	3,031457	1	4	7	811						Untertest2.avi	0	880	547	72	111	-58	693	617	0	Content		-65	700	4102495	3280270165
4120	09:22:07.716	00:00:04.119	247	6,259962	808,2028	0,5222473	0,813067	437,1262	3,057491	3	6,259962	808,2028	0,5222473	0,813067	437,1262	3,057491	1	4	6	808						Untertest2.avi	0	880	547	72	111	-58	693	617	0	Content		-66	697	4119565	3280287235
4136	09:22:07.732	00:00:04.136	248	-8,694732	795,6533	0,5223516	0,8127132	438,6385	3,140995	3	-8,694732	795,6533	0,5223516	0,8127132	438,6385	3,140995	1	4	-9	796						Untertest2.avi	0	880	547	72	111	-58	693	617	0	Content		-81	685	4136365	3280304035
4153	09:22:07.749	00:00:04.152	249	8,36592	804,1693	0,5227941	0,8124069	438,8957	3,035777	3	8,36592	804,1693	0,5227941	0,8124069	438,8957	3,035777	1	4	8	804						Untertest2.avi	0	880	547	72	111	-58	693	617	0	Content		-64	693	4152989	3280320659
4169	09:22:07.765	00:00:04.169	250	12,23877	810,5313	0,5235337	0,8122284	437,5933	3,128249	3	12,23877	810,5313	0,5235337	0,8122284	437,5933	3,128249	1	4	12	811						Untertest2.avi	0	880	547	72	111	-58	693	617	0	Content		-60	700	4169238	3280336908
4186	09:22:07.782	00:00:04.185	251	28,72014	815,3984	0,5244036	0,8119355	435,4199	3,068895	3	28,72014	815,3984	0,5244036	0,8119355	435,4199	3,068895	1	4	29	815						Untertest2.avi	0	880	547	72	111	-58	693	617	0	Content		-43	704	4185858	3280353528
4202	09:22:07.798	00:00:04.202	252	15,57852	802,9932	0,524522	0,8117031	435,5144	3,088413	3	15,57852	802,9932	0,524522	0,8117031	435,5144	3,088413	1	4	16	803						Untertest2.avi	0	880	547	72	111	-58	693	617	0	Content		-56	692	4202482	3280370152
4220	09:22:07.816	00:00:04.219	253	8,928294	802,1852	0,5241601	0,8113249	437,1669	3,053285	3	8,928294	802,1852	0,5241601	0,8113249	437,1669	3,053285	1	4	9	802						Untertest2.avi	0	880	547	72	111	-58	693	617	0	Content		-63	691	4219548	3280387218
4236	09:22:07.832	00:00:04.236	254	11,90673	813,3093	0,5246602	0,8108004	435,2357	3,085702	3	11,90673	813,3093	0,5246602	0,8108004	435,2357	3,085702	1	4	12	813						Untertest2.avi	0	880	547	72	111	-58	693	617	0	Content		-60	702	4236351	3280404021
4253	09:22:07.849	00:00:04.252	255	34,55233	816,2349	0,5245932	0,8103637	435,3444	3,038186	3	34,55233	816,2349	0,5245932	0,8103637	435,3444	3,038186	1	4	35	816						Untertest2.avi	0	880	547	72	111	-58	693	617	0	Content		-37	705	4252974	3280420644
4269	09:22:07.865	00:00:04.269	256	17,18937	802,9875	0,5246469	0,8099927	435,0424	3,046489	3	17,18937	802,9875	0,5246469	0,8099927	435,0424	3,046489	1	4	17	803						Untertest2.avi	0	880	547	72	111	-58	693	617	0	Content		-55	692	4269099	3280436769
4286	09:22:07.882	00:00:04.285	257	11,77782	803,5369	0,5245145	0,8097847	435,5287	3,081174	3	11,77782	803,5369	0,5245145	0,8097847	435,5287	3,081174	1	4	12	804						Untertest2.avi	0	880	547	72	111	-58	693	617	0	Content		-60	693	4285844	3280453514
4302	09:22:07.898	00:00:04.302	258	16,26773	816,6912	0,5247101	0,8094268	434,886	3,054238	3	16,26773	816,6912	0,5247101	0,8094268	434,886	3,054238	1	4	16	817						Untertest2.avi	0	880	547	72	111	-58	693	617	0	Content		-56	706	4302469	3280470139
4320	09:22:07.916	00:00:04.319	259	10,63422	813,3133	0,5247498	0,8091847	434,8601	3,077414	3	10,63422	813,3133	0,5247498	0,8091847	434,8601	3,077414	1	4	11	813						Untertest2.avi	0	880	547	72	111	-58	693	617	0	Content		-61	702	4319537	3280487207
4336	09:22:07.932	00:00:04.336	260	3,855968	808,8395	0,5238988	0,8088819	438,2986	3,141613	3	3,855968	808,8395	0,5238988	0,8088819	438,2986	3,141613	1	4	4	809						Untertest2.avi	0	880	547	72	111	-58	693	617	0	Content		-68	698	4336217	3280503887
4353	09:22:07.949	00:00:04.352	261	16,81859	811,835	0,5238964	0,8086731	438,3775	3,10233	3	16,81859	811,835	0,5238964	0,8086731	438,3775	3,10233	1	4	17	812						Untertest2.avi	0	880	547	72	111	-58	693	617	0	Content		-55	701	4352837	3280520507
4369	09:22:07.965	00:00:04.369	262	27,54528	806,2773	0,5239757	0,8084387	438,1483	3,120574	3	27,54528	806,2773	0,5239757	0,8084387	438,1483	3,120574	1	4	28	806						Untertest2.avi	0	880	547	72	111	-58	693	617	0	Content		-44	695	4369085	3280536755
4386	09:22:07.982	00:00:04.385	263	15,12516	807,8692	0,5244138	0,8080822	436,7551	3,070038	3	15,12516	807,8692	0,5244138	0,8080822	436,7551	3,070038	1	4	15	808						Untertest2.avi	0	880	547	72	111	-58	693	617	0	Content		-57	697	4385708	3280553378
4402	09:22:07.998	00:00:04.402	264	18,52068	810,9275	0,5249326	0,8078429	435,0776	3,067308	3	18,52068	810,9275	0,5249326	0,8078429	435,0776	3,067308	1	4	19	811						Untertest2.avi	0	880	547	72	111	-58	693	617	0	Content		-53	700	4402333	3280570003
4419	09:22:08.015	00:00:04.419	265	4,910201	802,0205	0,5249841	0,8076562	435,193	3,164453	3	4,910201	802,0205	0,5249841	0,8076562	435,193	3,164453	1	4	5	802						Untertest2.avi	0	880	547	72	111	-58	693	617	0	Content		-67	691	4419400	3280587070
4436	09:22:08.032	00:00:04.436	266	24,86597	815,1414	0,5247862	0,8074642	436,3156	3,14229	3	24,86597	815,1414	0,5247862	0,8074642	436,3156	3,14229	1	4	25	815						Untertest2.avi	0	880	547	72	111	-58	693	617	0	Content		-47	704	4436203	3280603873
4453	09:22:08.049	00:00:04.452	267	-0,3195224	799,12	0,5248864	0,8072911	436,5143	3,062829	3	-0,3195224	799,12	0,5248864	0,8072911	436,5143	3,062829	1	4	0	799						Untertest2.avi	0	880	547	72	111	-58	693	617	0	Content		-72	688	4452824	3280620494
4469	09:22:08.065	00:00:04.468	268	11,97449	819,4344	0,5249217	0,8071532	436,9555	3,10514	3	11,97449	819,4344	0,5249217	0,8071532	436,9555	3,10514	1	4	12	819						Untertest2.avi	0	880	547	72	111	-58	693	617	0	Content		-60	708	4468949	3280636619
4486	09:22:08.082	00:00:04.485	269	-0,3311739	801,772	0,5244177	0,8071119	439,4499	3,191628	3	-0,3311739	801,772	0,5244177	0,8071119	439,4499	3,191628	1	4	0	802						Untertest2.avi	0	880	547	72	111	-58	693	617	0	Content		-72	691	4485572	3280653242
4502	09:22:08.098	00:00:04.502	270	14,63716	808,23	0,524709	0,8070323	439,2057	3,150871	3	14,63716	808,23	0,524709	0,8070323	439,2057	3,150871	1	4	15	808						Untertest2.avi	0	880	547	72	111	-58	693	617	0	Content		-57	697	4502321	3280669991
4519	09:22:08.115	00:00:04.519	271	0,2750626	799,3552	0,5252157	0,8069406	438,1713	3,197774	3	0,2750626	799,3552	0,5252157	0,8069406	438,1713	3,197774	1	4	0	799						Untertest2.avi	0	880	547	72	111	-58	693	617	0	Content		-72	688	4519263	3280686933
4536	09:22:08.132	00:00:04.536	272	21,97191	801,4711	0,5258563	0,8068461	436,843	3,15894	3	21,97191	801,4711	0,5258563	0,8068461	436,843	3,15894	1	4	22	801						Untertest2.avi	0	880	547	72	111	-58	693	617	0	Content		-50	690	4536063	3280703733
4553	09:22:08.149	00:00:04.552	273	12,60045	808,3195	0,5254624	0,8066723	439,4219	3,248278	3	12,60045	808,3195	0,5254624	0,8066723	439,4219	3,248278	1	4	13	808						Untertest2.avi	0	880	547	72	111	-58	693	617	0	Content		-59	697	4552685	3280720355
4569	09:22:08.165	00:00:04.568	274	8,208941	795,7653	0,5265164	0,8064159	436,6768	3,194701	3	8,208941	795,7653	0,5265164	0,8064159	436,6768	3,194701	1	4	8	796						Untertest2.avi	0	880	547	72	111	-58	693	617	0	Content		-64	685	4568933	3280736603
4586	09:22:08.182	00:00:04.585	275	4,365923	798,3248	0,5270354	0,8062972	436,0709	3,23106	3	4,365923	798,3248	0,5270354	0,8062972	436,0709	3,23106	1	4	4	798						Untertest2.avi	0	880	547	72	111	-58	693	617	0	Content		-68	687	4585556	3280753226
4602	09:22:08.198	00:00:04.602	276	14,21455	803,5791	0,5266486	0,8061918	438,8167	3,217199	3	14,21455	803,5791	0,5266486	0,8061918	438,8167	3,217199	1	4	14	804						Untertest2.avi	0	880	547	72	111	-58	693	617	0	Content		-58	693	4602178	3280769848
4619	09:22:08.215	00:00:04.619	277	69,0974	828,3293	0,5272272	0,8068526	435,6372	3,251372	3	69,0974	828,3293	0,5272272	0,8068526	435,6372	3,251372	1	4	69	828						Untertest2.avi	0	880	547	72	111	-58	693	617	0	Content		-3	717	4619246	3280786916
4636	09:22:08.232	00:00:04.635	278	-1024	-768	-1	-1	-1	-1	4	-1024	-768	-1	-1	-1	-1	4		0	0						Untertest2.avi	0	880	547	72	111				0	Content		-72	-111	4635923	3280803593
4653	09:22:08.249	00:00:04.652	279	-1024	-768	-1	-1	-1	-1	4	-1024	-768	-1	-1	-1	-1	4		0	0						Untertest2.avi	0	880	547	72	111				0	Content		-72	-111	4652672	3280820342
4669	09:22:08.265	00:00:04.668	280	-1024	-768	-1	-1	-1	-1	4	-1024	-768	-1	-1	-1	-1	4		0	0						Untertest2.avi	0	880	547	72	111				0	Content		-72	-111	4668793	3280836463
4686	09:22:08.282	00:00:04.685	281	-1024	-768	-1	-1	-1	-1	4	-1024	-768	-1	-1	-1	-1	4		0	0						Untertest2.avi	0	880	547	72	111				0	Content		-72	-111	4685866	3280853536
4702	09:22:08.298	00:00:04.702	282	-1024	-768	-1	-1	-1	-1	4	-1024	-768	-1	-1	-1	-1	4		0	0						Untertest2.avi	0	880	547	72	111				0	Content		-72	-111	4702291	3280869961
4719	09:22:08.315	00:00:04.719	283	-1024	-768	-1	-1	-1	-1	4	-1024	-768	-1	-1	-1	-1	4		0	0						Untertest2.avi	0	880	547	72	111				0	Content		-72	-111	4719037	3280886707
4736	09:22:08.332	00:00:04.735	284	-1024	-768	-1	-1	-1	-1	4	-1024	-768	-1	-1	-1	-1	4		0	0						Untertest2.avi	0	880	547	72	111				0	Content		-72	-111	4735661	3280903331
4752	09:22:08.348	00:00:04.752	285	-1024	-768	-1	-1	-1	-1	4	-1024	-768	-1	-1	-1	-1	4		0	0						Untertest2.avi	0	880	547	72	111				0	Content		-72	-111	4752283	3280919953
4769	09:22:08.365	00:00:04.768	286	-1024	-768	-1	-1	-1	-1	4	-1024	-768	-1	-1	-1	-1	4		0	0						Untertest2.avi	0	880	547	72	111				0	Content		-72	-111	4768908	3280936578
4786	09:22:08.382	00:00:04.785	287	-1024	-768	-1	-1	-1	-1	4	-1024	-768	-1	-1	-1	-1	4		0	0						Untertest2.avi	0	880	547	72	111				0	Content		-72	-111	4785655	3280953325
4802	09:22:08.398	00:00:04.802	288	-1024	-768	-1	-1	-1	-1	4	-1024	-768	-1	-1	-1	-1	4		0	0						Untertest2.avi	0	880	547	72	111				0	Content		-72	-111	4802280	3280969950
4819	09:22:08.415	00:00:04.818	289	-1024	-768	-1	-1	-1	-1	4	-1024	-768	-1	-1	-1	-1	4		0	0						Untertest2.avi	0	880	547	72	111				0	Content		-72	-111	4818900	3280986570
4836	09:22:08.432	00:00:04.835	290	-1024	-768	-1	-1	-1	-1	4	-1024	-768	-1	-1	-1	-1	4		0	0						Untertest2.avi	0	880	547	72	111				0	Content		-72	-111	4835651	3281003321
4852	09:22:08.448	00:00:04.852	291	-1024	-768	-1	-1	-1	-1	4	-1024	-768	-1	-1	-1	-1	4		0	0						Untertest2.avi	0	880	547	72	111				0	Content		-72	-111	4852273	3281019943
4869	09:22:08.465	00:00:04.868	292	-1024	-768	-1	-1	-1	-1	4	-1024	-768	-1	-1	-1	-1	4		0	0						Untertest2.avi	0	880	547	72	111				0	Content		-72	-111	4868898	3281036568
4885	09:22:08.481	00:00:04.885	293	-1024	-768	-1	-1	-1	-1	4	-1024	-768	-1	-1	-1	-1	4		0	0						Untertest2.avi	0	880	547	72	111				0	Content		-72	-111	4885018	3281052688
4902	09:22:08.498	00:00:04.901	294	-1024	-768	-1	-1	-1	-1	4	-1024	-768	-1	-1	-1	-1	4		0	0						Untertest2.avi	0	880	547	72	111				0	Content		-72	-111	4901640	3281069310
4920	09:22:08.516	00:00:04.919	295	-1024	-768	-1	-1	-1	-1	4	-1024	-768	-1	-1	-1	-1	4		0	0						Untertest2.avi	0	880	547	72	111				0	Content		-72	-111	4919511	3281087181
4934	09:22:08.530	00:00:04.934	296	-1024	-768	-1	-1	-1	-1	4	-1024	-768	-1	-1	-1	-1	4		0	0						Untertest2.avi	0	880	547	72	111				0	Content		-72	-111	4934398	3281102068
4951	09:22:08.547	00:00:04.951	297	-1024	-768	-1	-1	-1	-1	4	-1024	-768	-1	-1	-1	-1	4		0	0						Untertest2.avi	0	880	547	72	111				0	Content		-72	-111	4951009	3281118679
4968	09:22:08.564	00:00:04.968	298	-1024	-768	-1	-1	-1	-1	4	-1024	-768	-1	-1	-1	-1	4		0	0						Untertest2.avi	0	880	547	72	111				0	Content		-72	-111	4968077	3281135747
4985	09:22:08.581	00:00:04.985	299	-1024	-768	-1	-1	-1	-1	4	-1024	-768	-1	-1	-1	-1	4		0	0						Untertest2.avi	0	880	547	72	111				0	Content		-72	-111	4985450	3281153120
5003	09:22:08.599	00:00:05.002	300	-1024	-768	-1	-1	-1	-1	4	-1024	-768	-1	-1	-1	-1	4		0	0						Untertest2.avi	0	880	547	72	111				0	Content		-72	-111	5002696	3281170366
5018	09:22:08.614	00:00:05.017	301	-1024	-768	-1	-1	-1	-1	4	-1024	-768	-1	-1	-1	-1	4		0	0						Untertest2.avi	0	880	547	72	111				0	Content		-72	-111	5017622	3281185292
5034	09:22:08.630	00:00:05.034	302	-1024	-768	-1	-1	-1	-1	4	-1024	-768	-1	-1	-1	-1	4		0	0						Untertest2.avi	0	880	547	72	111				0	Content		-72	-111	5034244	3281201914
5051	09:22:08.647	00:00:05.050	303	-1024	-768	-1	-1	-1	-1	4	-1024	-768	-1	-1	-1	-1	4		0	0						Untertest2.avi	0	880	547	72	111				0	Content		-72	-111	5050992	3281218662
5068	09:22:08.664	00:00:05.067	304	-1024	-768	-1	-1	-1	-1	4	-1024	-768	-1	-1	-1	-1	4		0	0						Untertest2.avi	0	880	547	72	111				0	Content		-72	-111	5067614	3281235284
5084	09:22:08.680	00:00:05.084	305	-1024	-768	-1	-1	-1	-1	4	-1024	-768	-1	-1	-1	-1	4		0	0						Untertest2.avi	0	880	547	72	111				0	Content		-72	-111	5084236	3281251906
5101	09:22:08.697	00:00:05.100	306	-1024	-768	-1	-1	-1	-1	4	-1024	-768	-1	-1	-1	-1	4		0	0						Untertest2.avi	0	880	547	72	111				0	Content		-72	-111	5100856	3281268526
5118	09:22:08.714	00:00:05.118	307	-1024	-768	-1	-1	-1	-1	4	-1024	-768	-1	-1	-1	-1	4		0	0						Untertest2.avi	0	880	547	72	111				0	Content		-72	-111	5118052	3281285722
5135	09:22:08.731	00:00:05.135	308	-1024	-768	-1	-1	-1	-1	4	-1024	-768	-1	-1	-1	-1	4		0	0						Untertest2.avi	0	880	547	72	111				0	Content		-72	-111	5135424	3281303094
5153	09:22:08.749	00:00:05.152	309	-1024	-768	-1	-1	-1	-1	4	-1024	-768	-1	-1	-1	-1	4		0	0						Untertest2.avi	0	880	547	72	111				0	Content		-72	-111	5152684	3281320354
5167	09:22:08.763	00:00:05.167	310	-1024	-768	-1	-1	-1	-1	4	-1024	-768	-1	-1	-1	-1	4		0	0						Untertest2.avi	0	880	547	72	111				0	Content		-72	-111	5167475	3281335145
5184	09:22:08.780	00:00:05.184	311	-1024	-768	-1	-1	-1	-1	4	-1024	-768	-1	-1	-1	-1	4		0	0						Untertest2.avi	0	880	547	72	111				0	Content		-72	-111	5184221	3281351891
5201	09:22:08.797	00:00:05.200	312	-1024	-768	-1	-1	-1	-1	4	-1024	-768	-1	-1	-1	-1	4		0	0						Untertest2.avi	0	880	547	72	111				0	Content		-72	-111	5200844	3281368514
5218	09:22:08.814	00:00:05.217	313	-1024	-768	-1	-1	-1	-1	4	-1024	-768	-1	-1	-1	-1	4		0	0						Untertest2.avi	0	880	547	72	111				0	Content		-72	-111	5217588	3281385258
5234	09:22:08.830	00:00:05.234	314	-1024	-768	-1	-1	-1	-1	4	-1024	-768	-1	-1	-1	-1	4		0	0						Untertest2.avi	0	880	547	72	111				0	Content		-72	-111	5234084	3281401754
5251	09:22:08.847	00:00:05.250	315	-1024	-768	-1	-1	-1	-1	4	-1024	-768	-1	-1	-1	-1	4		0	0						Untertest2.avi	0	880	547	72	111				0	Content		-72	-111	5250709	3281418379
5268	09:22:08.864	00:00:05.267	316	-1024	-768	-1	-1	-1	-1	4	-1024	-768	-1	-1	-1	-1	4		0	0						Untertest2.avi	0	880	547	72	111				0	Content		-72	-111	5267902	3281435572
5285	09:22:08.881	00:00:05.285	317	-1024	-768	-1	-1	-1	-1	4	-1024	-768	-1	-1	-1	-1	4		0	0						Untertest2.avi	0	880	547	72	111				0	Content		-72	-111	5285273	3281452943
5303	09:22:08.899	00:00:05.302	318	-1024	-768	-1	-1	-1	-1	4	-1024	-768	-1	-1	-1	-1	4		0	0						Untertest2.avi	0	880	547	72	111				0	Content		-72	-111	5302521	3281470191
5317	09:22:08.913	00:00:05.317	319	-1024	-768	-1	-1	-1	-1	4	-1024	-768	-1	-1	-1	-1	4		0	0						Untertest2.avi	0	880	547	72	111				0	Content		-72	-111	5317449	3281485119
5334	09:22:08.930	00:00:05.334	320	-1024	-768	-1	-1	-1	-1	4	-1024	-768	-1	-1	-1	-1	4		0	0						Untertest2.avi	0	880	547	72	111				0	Content		-72	-111	5334071	3281501741
5351	09:22:08.947	00:00:05.350	321	-1024	-768	-1	-1	-1	-1	4	-1024	-768	-1	-1	-1	-1	4		0	0						Untertest2.avi	0	880	547	72	111				0	Content		-72	-111	5350817	3281518487
5367	09:22:08.963	00:00:05.367	322	-1024	-768	-1	-1	-1	-1	4	-1024	-768	-1	-1	-1	-1	4		0	0						Untertest2.avi	0	880	547	72	111				0	Content		-72	-111	5367313	3281534983
5384	09:22:08.980	00:00:05.384	323	-1024	-768	-1	-1	-1	-1	4	-1024	-768	-1	-1	-1	-1	4		0	0						Untertest2.avi	0	880	547	72	111				0	Content		-72	-111	5384060	3281551730
5401	09:22:08.997	00:00:05.400	324	-1024	-768	-1	-1	-1	-1	4	-1024	-768	-1	-1	-1	-1	4		0	0						Untertest2.avi	0	880	547	72	111				0	Content		-72	-111	5400680	3281568350
5418	09:22:09.014	00:00:05.417	325	-1024	-768	-1	-1	-1	-1	4	-1024	-768	-1	-1	-1	-1	4		0	0						Untertest2.avi	0	880	547	72	111				0	Content		-72	-111	5417750	3281585420
5435	09:22:09.031	00:00:05.435	326	-1024	-768	-1	-1	-1	-1	4	-1024	-768	-1	-1	-1	-1	4		0	0						Untertest2.avi	0	880	547	72	111				0	Content		-72	-111	5435124	3281602794
5452	09:22:09.048	00:00:05.452	327	-1024	-768	-1	-1	-1	-1	4	-1024	-768	-1	-1	-1	-1	4		0	0						Untertest2.avi	0	880	547	72	111				0	Content		-72	-111	5452369	3281620039
5467	09:22:09.063	00:00:05.467	328	-1024	-768	-1	-1	-1	-1	4	-1024	-768	-1	-1	-1	-1	4		0	0						Untertest2.avi	0	880	547	72	111				0	Content		-72	-111	5467294	3281634964
5484	09:22:09.080	00:00:05.483	329	-1024	-768	-1	-1	-1	-1	4	-1024	-768	-1	-1	-1	-1	4		0	0						Untertest2.avi	0	880	547	72	111				0	Content		-72	-111	5483917	3281651587
5501	09:22:09.097	00:00:05.500	330	-1024	-768	-1	-1	-1	-1	4	-1024	-768	-1	-1	-1	-1	4		0	0						Untertest2.avi	0	880	547	72	111				0	Content		-72	-111	5500663	3281668333
5517	09:22:09.113	00:00:05.517	331	-1024	-768	-1	-1	-1	-1	4	-1024	-768	-1	-1	-1	-1	4		0	0						Untertest2.avi	0	880	547	72	111				0	Content		-72	-111	5517284	3281684954
5534	09:22:09.130	00:00:05.533	332	-1024	-768	-1	-1	-1	-1	4	-1024	-768	-1	-1	-1	-1	4		0	0						Untertest2.avi	0	880	547	72	111				0	Content		-72	-111	5533904	3281701574
5551	09:22:09.147	00:00:05.550	333	-1024	-768	-1	-1	-1	-1	4	-1024	-768	-1	-1	-1	-1	4		0	0						Untertest2.avi	0	880	547	72	111				0	Content		-72	-111	5550527	3281718197
5568	09:22:09.164	00:00:05.567	334	-1024	-768	-1	-1	-1	-1	4	-1024	-768	-1	-1	-1	-1	4		0	0						Untertest2.avi	0	880	547	72	111				0	Content		-72	-111	5567724	3281735394
5585	09:22:09.181	00:00:05.584	335	-1024	-768	-1	-1	-1	-1	4	-1024	-768	-1	-1	-1	-1	4		0	0						Untertest2.avi	0	880	547	72	111				0	Content		-72	-111	5584971	3281752641
5602	09:22:09.198	00:00:05.602	336	-1024	-768	-1	-1	-1	-1	4	-1024	-768	-1	-1	-1	-1	4		0	0						Untertest2.avi	0	880	547	72	111				0	Content		-72	-111	5602341	3281770011
5617	09:22:09.213	00:00:05.617	337	-1024	-768	-1	-1	-1	-1	4	-1024	-768	-1	-1	-1	-1	4		0	0						Untertest2.avi	0	880	547	72	111				0	Content		-72	-111	5617143	3281784813
5634	09:22:09.230	00:00:05.633	338	-1024	-768	-1	-1	-1	-1	4	-1024	-768	-1	-1	-1	-1	4		0	0						Untertest2.avi	0	880	547	72	111				0	Content		-72	-111	5633767	3281801437
5651	09:22:09.247	00:00:05.650	339	-1024	-768	-1	-1	-1	-1	4	-1024	-768	-1	-1	-1	-1	4		0	0						Untertest2.avi	0	880	547	72	111				0	Content		-72	-111	5650510	3281818180
5667	09:22:09.263	00:00:05.667	340	-1024	-768	-1	-1	-1	-1	4	-1024	-768	-1	-1	-1	-1	4		0	0						Untertest2.avi	0	880	547	72	111				0	Content		-72	-111	5667133	3281834803
5684	09:22:09.280	00:00:05.683	341	-1024	-768	-1	-1	-1	-1	4	-1024	-768	-1	-1	-1	-1	4		0	0						Untertest2.avi	0	880	547	72	111				0	Content		-72	-111	5683753	3281851423
5700	09:22:09.296	00:00:05.700	342	-1024	-768	-1	-1	-1	-1	4	-1024	-768	-1	-1	-1	-1	4		0	0						Untertest2.avi	0	880	547	72	111				0	Content		-72	-111	5700375	3281868045
5718	09:22:09.314	00:00:05.717	343	-1024	-768	-1	-1	-1	-1	4	-1024	-768	-1	-1	-1	-1	4		0	0						Untertest2.avi	0	880	547	72	111				0	Content		-72	-111	5717569	3281885239
5735	09:22:09.331	00:00:05.734	344	-1024	-768	-1	-1	-1	-1	4	-1024	-768	-1	-1	-1	-1	4		0	0						Untertest2.avi	0	880	547	72	111				0	Content		-72	-111	5734941	3281902611
5752	09:22:09.348	00:00:05.752	345	-1024	-768	-1	-1	-1	-1	4	-1024	-768	-1	-1	-1	-1	4		0	0						Untertest2.avi	0	880	547	72	111				0	Content		-72	-111	5752202	3281919872
5767	09:22:09.363	00:00:05.766	346	-1024	-768	-1	-1	-1	-1	4	-1024	-768	-1	-1	-1	-1	4		0	0						Untertest2.avi	0	880	547	72	111				0	Content		-72	-111	5766991	3281934661
5784	09:22:09.380	00:00:05.783	347	-1024	-768	-1	-1	-1	-1	4	-1024	-768	-1	-1	-1	-1	4		0	0						Untertest2.avi	0	880	547	72	111				0	Content		-72	-111	5783739	3281951409
5800	09:22:09.396	00:00:05.800	348	-1024	-768	-1	-1	-1	-1	4	-1024	-768	-1	-1	-1	-1	4		0	0						Untertest2.avi	0	880	547	72	111				0	Content		-72	-111	5800361	3281968031
5817	09:22:09.413	00:00:05.817	349	-1024	-768	-1	-1	-1	-1	4	-1024	-768	-1	-1	-1	-1	4		0	0						Untertest2.avi	0	880	547	72	111				0	Content		-72	-111	5817108	3281984778
5834	09:22:09.430	00:00:05.833	350	-1024	-768	-1	-1	-1	-1	4	-1024	-768	-1	-1	-1	-1	4		0	0						Untertest2.avi	0	880	547	72	111				0	Content		-72	-111	5833604	3282001274
5850	09:22:09.446	00:00:05.850	351	-1024	-768	-1	-1	-1	-1	4	-1024	-768	-1	-1	-1	-1	4		0	0						Untertest2.avi	0	880	547	72	111				0	Content		-72	-111	5850226	3282017896
5867	09:22:09.463	00:00:05.867	352	-1024	-768	-1	-1	-1	-1	4	-1024	-768	-1	-1	-1	-1	4		0	0						Untertest2.avi	0	880	547	72	111				0	Content		-72	-111	5867420	3282035090
5885	09:22:09.481	00:00:05.884	353	-1024	-768	-1	-1	-1	-1	4	-1024	-768	-1	-1	-1	-1	4		0	0						Untertest2.avi	0	880	547	72	111				0	Content		-72	-111	5884792	3282052462
5902	09:22:09.498	00:00:05.902	354	-1024	-768	-1	-1	-1	-1	4	-1024	-768	-1	-1	-1	-1	4		0	0						Untertest2.avi	0	880	547	72	111				0	Content		-72	-111	5902041	3282069711
5917	09:22:09.513	00:00:05.916	355	-1024	-768	-1	-1	-1	-1	4	-1024	-768	-1	-1	-1	-1	4		0	0						Untertest2.avi	0	880	547	72	111				0	Content		-72	-111	5916967	3282084637
5934	09:22:09.530	00:00:05.933	356	-1024	-768	-1	-1	-1	-1	4	-1024	-768	-1	-1	-1	-1	4		0	0						Untertest2.avi	0	880	547	72	111				0	Content		-72	-111	5933588	3282101258
5950	09:22:09.546	00:00:05.950	357	-1024	-768	-1	-1	-1	-1	4	-1024	-768	-1	-1	-1	-1	4		0	0						Untertest2.avi	0	880	547	72	111				0	Content		-72	-111	5950335	3282118005
5967	09:22:09.563	00:00:05.966	358	-1024	-768	-1	-1	-1	-1	4	-1024	-768	-1	-1	-1	-1	4		0	0						Untertest2.avi	0	880	547	72	111				0	Content		-72	-111	5966959	3282134629
5984	09:22:09.580	00:00:05.983	359	-1024	-768	-1	-1	-1	-1	4	-1024	-768	-1	-1	-1	-1	4		0	0						Untertest2.avi	0	880	547	72	111				0	Content		-72	-111	5983581	3282151251
6000	09:22:09.596	00:00:06.000	360	-1024	-768	-1	-1	-1	-1	4	-1024	-768	-1	-1	-1	-1	4		0	0						Untertest2.avi	0	880	547	72	111				0	Content		-72	-111	6000205	3282167875
6017	09:22:09.613	00:00:06.017	361	-1024	-768	-1	-1	-1	-1	4	-1024	-768	-1	-1	-1	-1	4		0	0						Untertest2.avi	0	880	547	72	111				0	Content		-72	-111	6017271	3282184941
6035	09:22:09.631	00:00:06.034	362	-1024	-768	-1	-1	-1	-1	4	-1024	-768	-1	-1	-1	-1	4		0	0						Untertest2.avi	0	880	547	72	111				0	Content		-72	-111	6034645	3282202315
6052	09:22:09.648	00:00:06.051	363	-1024	-768	-1	-1	-1	-1	4	-1024	-768	-1	-1	-1	-1	4		0	0						Untertest2.avi	0	880	547	72	111				0	Content		-72	-111	6051890	3282219560
6067	09:22:09.663	00:00:06.066	364	-1024	-768	-1	-1	-1	-1	4	-1024	-768	-1	-1	-1	-1	4		0	0						Untertest2.avi	0	880	547	72	111				0	Content		-72	-111	6066817	3282234487
6083	09:22:09.679	00:00:06.083	365	-1024	-768	-1	-1	-1	-1	4	-1024	-768	-1	-1	-1	-1	4		0	0						Untertest2.avi	0	880	547	72	111				0	Content		-72	-111	6083442	3282251112
6100	09:22:09.696	00:00:06.100	366	-1024	-768	-1	-1	-1	-1	4	-1024	-768	-1	-1	-1	-1	4		0	0						Untertest2.avi	0	880	547	72	111				0	Content		-72	-111	6100187	3282267857
6117	09:22:09.713	00:00:06.116	367	-1024	-768	-1	-1	-1	-1	4	-1024	-768	-1	-1	-1	-1	4		0	0						Untertest2.avi	0	880	547	72	111				0	Content		-72	-111	6116808	3282284478
6133	09:22:09.729	00:00:06.133	368	-1024	-768	-1	-1	-1	-1	4	-1024	-768	-1	-1	-1	-1	4		0	0						Untertest2.avi	0	880	547	72	111				0	Content		-72	-111	6133430	3282301100
6150	09:22:09.746	00:00:06.150	369	-1024	-768	-1	-1	-1	-1	4	-1024	-768	-1	-1	-1	-1	4		0	0						Untertest2.avi	0	880	547	72	111				0	Content		-72	-111	6150053	3282317723
6167	09:22:09.763	00:00:06.167	370	-1024	-768	-1	-1	-1	-1	4	-1024	-768	-1	-1	-1	-1	4		0	0						Untertest2.avi	0	880	547	72	111				0	Content		-72	-111	6167248	3282334918
6185	09:22:09.781	00:00:06.184	371	-1024	-768	-1	-1	-1	-1	4	-1024	-768	-1	-1	-1	-1	4		0	0						Untertest2.avi	0	880	547	72	111				0	Content		-72	-111	6184619	3282352289
6202	09:22:09.798	00:00:06.201	372	-1024	-768	-1	-1	-1	-1	4	-1024	-768	-1	-1	-1	-1	4		0	0						Untertest2.avi	0	880	547	72	111				0	Content		-72	-111	6201862	3282369532
6217	09:22:09.813	00:00:06.216	373	-1024	-768	-1	-1	-1	-1	4	-1024	-768	-1	-1	-1	-1	4		0	0						Untertest2.avi	0	880	547	72	111				0	Content		-72	-111	6216666	3282384336
6233	09:22:09.829	00:00:06.233	374	-1024	-768	-1	-1	-1	-1	4	-1024	-768	-1	-1	-1	-1	4		0	0						Untertest2.avi	0	880	547	72	111				0	Content		-72	-111	6233415	3282401085
6250	09:22:09.846	00:00:06.250	375	-1024	-768	-1	-1	-1	-1	4	-1024	-768	-1	-1	-1	-1	4		0	0						Untertest2.avi	0	880	547	72	111				0	Content		-72	-111	6250035	3282417705
6267	09:22:09.863	00:00:06.266	376	-1024	-768	-1	-1	-1	-1	4	-1024	-768	-1	-1	-1	-1	4		0	0						Untertest2.avi	0	880	547	72	111				0	Content		-72	-111	6266656	3282434326
6283	09:22:09.879	00:00:06.283	377	-1024	-768	-1	-1	-1	-1	4	-1024	-768	-1	-1	-1	-1	4		0	0						Untertest2.avi	0	880	547	72	111				0	Content		-72	-111	6283278	3282450948
6300	09:22:09.896	00:00:06.299	378	-1024	-768	-1	-1	-1	-1	4	-1024	-768	-1	-1	-1	-1	4		0	0						Untertest2.avi	0	880	547	72	111				0	Content		-72	-111	6299904	3282467574
6317	09:22:09.913	00:00:06.317	379	-1024	-768	-1	-1	-1	-1	4	-1024	-768	-1	-1	-1	-1	4		0	0						Untertest2.avi	0	880	547	72	111				0	Content		-72	-111	6317096	3282484766
6334	09:22:09.930	00:00:06.334	380	-1024	-768	-1	-1	-1	-1	4	-1024	-768	-1	-1	-1	-1	4		0	0						Untertest2.avi	0	880	547	72	111				0	Content		-72	-111	6334469	3282502139
6352	09:22:09.948	00:00:06.351	381	-1024	-768	-1	-1	-1	-1	4	-1024	-768	-1	-1	-1	-1	4		0	0						Untertest2.avi	0	880	547	72	111				0	Content		-72	-111	6351714	3282519384
6367	09:22:09.963	00:00:06.366	382	-1024	-768	-1	-1	-1	-1	4	-1024	-768	-1	-1	-1	-1	4		0	0						Untertest2.avi	0	880	547	72	111				0	Content		-72	-111	6366639	3282534309
6383	09:22:09.979	00:00:06.383	383	-1024	-768	-1	-1	-1	-1	4	-1024	-768	-1	-1	-1	-1	4		0	0						Untertest2.avi	0	880	547	72	111				0	Content		-72	-111	6383261	3282550931
6400	09:22:09.996	00:00:06.400	384	-1024	-768	-1	-1	-1	-1	4	-1024	-768	-1	-1	-1	-1	4		0	0						Untertest2.avi	0	880	547	72	111				0	Content		-72	-111	6400009	3282567679
6417	09:22:10.013	00:00:06.416	385	-1024	-768	-1	-1	-1	-1	4	-1024	-768	-1	-1	-1	-1	4		0	0						Untertest2.avi	0	880	547	72	111				0	Content		-72	-111	6416630	3282584300
6433	09:22:10.029	00:00:06.433	386	-1024	-768	-1	-1	-1	-1	4	-1024	-768	-1	-1	-1	-1	4		0	0						Untertest2.avi	0	880	547	72	111				0	Content		-72	-111	6433251	3282600921
6450	09:22:10.046	00:00:06.449	387	-1024	-768	-1	-1	-1	-1	4	-1024	-768	-1	-1	-1	-1	4		0	0						Untertest2.avi	0	880	547	72	111				0	Content		-72	-111	6449874	3282617544
6467	09:22:10.063	00:00:06.466	388	-1024	-768	-1	-1	-1	-1	4	-1024	-768	-1	-1	-1	-1	4		0	0						Untertest2.avi	0	880	547	72	111				0	Content		-72	-111	6466944	3282634614
6484	09:22:10.080	00:00:06.484	389	-1024	-768	-1	-1	-1	-1	4	-1024	-768	-1	-1	-1	-1	4		0	0						Untertest2.avi	0	880	547	72	111				0	Content		-72	-111	6484318	3282651988
6502	09:22:10.098	00:00:06.501	390	-1024	-768	-1	-1	-1	-1	4	-1024	-768	-1	-1	-1	-1	4		0	0						Untertest2.avi	0	880	547	72	111				0	Content		-72	-111	6501686	3282669356
6516	09:22:10.112	00:00:06.516	391	-1024	-768	-1	-1	-1	-1	4	-1024	-768	-1	-1	-1	-1	4		0	0						Untertest2.avi	0	880	547	72	111				0	Content		-72	-111	6516488	3282684158
6533	09:22:10.129	00:00:06.533	392	-1024	-768	-1	-1	-1	-1	4	-1024	-768	-1	-1	-1	-1	4		0	0						Untertest2.avi	0	880	547	72	111				0	Content		-72	-111	6533110	3282700780
6550	09:22:10.146	00:00:06.549	393	-1024	-768	-1	-1	-1	-1	4	-1024	-768	-1	-1	-1	-1	4		0	0						Untertest2.avi	0	880	547	72	111				0	Content		-72	-111	6549857	3282717527
6566	09:22:10.162	00:00:06.566	394	-1024	-768	-1	-1	-1	-1	4	-1024	-768	-1	-1	-1	-1	4		0	0						Untertest2.avi	0	880	547	72	111				0	Content		-72	-111	6566479	3282734149
6583	09:22:10.179	00:00:06.583	395	-1024	-768	-1	-1	-1	-1	4	-1024	-768	-1	-1	-1	-1	4		0	0						Untertest2.avi	0	880	547	72	111				0	Content		-72	-111	6583101	3282750771
6600	09:22:10.196	00:00:06.599	396	-1024	-768	-1	-1	-1	-1	4	-1024	-768	-1	-1	-1	-1	4		0	0						Untertest2.avi	0	880	547	72	111				0	Content		-72	-111	6599722	3282767392
6617	09:22:10.213	00:00:06.616	397	-1024	-768	-1	-1	-1	-1	4	-1024	-768	-1	-1	-1	-1	4		0	0						Untertest2.avi	0	880	547	72	111				0	Content		-72	-111	6616919	3282784589
6634	09:22:10.230	00:00:06.634	398	-1024	-768	-1	-1	-1	-1	4	-1024	-768	-1	-1	-1	-1	4		0	0						Untertest2.avi	0	880	547	72	111				0	Content		-72	-111	6634288	3282801958
6652	09:22:10.248	00:00:06.651	399	-1024	-768	-1	-1	-1	-1	4	-1024	-768	-1	-1	-1	-1	4		0	0						Untertest2.avi	0	880	547	72	111				0	Content		-72	-111	6651510	3282819180
6668	09:22:10.264	00:00:06.667	400	-1024	-768	-1	-1	-1	-1	4	-1024	-768	-1	-1	-1	-1	4		0	0						Untertest2.avi	0	880	547	72	111				0	Content		-72	-111	6667552	3282835222
6684	09:22:10.280	00:00:06.684	401	-1024	-768	-1	-1	-1	-1	4	-1024	-768	-1	-1	-1	-1	4		0	0						Untertest2.avi	0	880	547	72	111				0	Content		-72	-111	6684218	3282851888
6701	09:22:10.297	00:00:06.700	402	-1024	-768	-1	-1	-1	-1	4	-1024	-768	-1	-1	-1	-1	4		0	0						Untertest2.avi	0	880	547	72	111				0	Content		-72	-111	6700885	3282868555
6717	09:22:10.313	00:00:06.717	403	-1024	-768	-1	-1	-1	-1	4	-1024	-768	-1	-1	-1	-1	4		0	0						Untertest2.avi	0	880	547	72	111				0	Content		-72	-111	6717134	3282884804
6734	09:22:10.330	00:00:06.733	404	-1024	-768	-1	-1	-1	-1	4	-1024	-768	-1	-1	-1	-1	4		0	0						Untertest2.avi	0	880	547	72	111				0	Content		-72	-111	6733801	3282901471
6750	09:22:10.346	00:00:06.750	405	-1024	-768	-1	-1	-1	-1	4	-1024	-768	-1	-1	-1	-1	4		0	0						Untertest2.avi	0	880	547	72	111				0	Content		-72	-111	6750467	3282918137
6766	09:22:10.362	00:00:06.766	406	-1024	-768	-1	-1	-1	-1	4	-1024	-768	-1	-1	-1	-1	4		0	0						Untertest2.avi	0	880	547	72	111				0	Content		-72	-111	6766248	3282933918
6783	09:22:10.379	00:00:06.782	407	-1024	-768	-1	-1	-1	-1	4	-1024	-768	-1	-1	-1	-1	4		0	0						Untertest2.avi	0	880	547	72	111				0	Content		-72	-111	6782927	3282950597
6800	09:22:10.396	00:00:06.799	408	-1024	-768	-1	-1	-1	-1	4	-1024	-768	-1	-1	-1	-1	4		0	0						Untertest2.avi	0	880	547	72	111				0	Content		-72	-111	6799619	3282967289
6816	09:22:10.412	00:00:06.816	409	-1024	-768	-1	-1	-1	-1	4	-1024	-768	-1	-1	-1	-1	4		0	0						Untertest2.avi	0	880	547	72	111				0	Content		-72	-111	6816493	3282984163
6833	09:22:10.429	00:00:06.833	410	-1024	-768	-1	-1	-1	-1	4	-1024	-768	-1	-1	-1	-1	4		0	0						Untertest2.avi	0	880	547	72	111				0	Content		-72	-111	6833159	3283000829
6850	09:22:10.446	00:00:06.850	411	-1024	-768	-1	-1	-1	-1	4	-1024	-768	-1	-1	-1	-1	4		0	0						Untertest2.avi	0	880	547	72	111				0	Content		-72	-111	6850146	3283017816
6867	09:22:10.463	00:00:06.866	412	-1024	-768	-1	-1	-1	-1	4	-1024	-768	-1	-1	-1	-1	4		0	0						Untertest2.avi	0	880	547	72	111				0	Content		-72	-111	6866812	3283034482
6883	09:22:10.479	00:00:06.883	413	-1024	-768	-1	-1	-1	-1	4	-1024	-768	-1	-1	-1	-1	4		0	0						Untertest2.avi	0	880	547	72	111				0	Content		-72	-111	6883479	3283051149
6901	09:22:10.497	00:00:06.900	414	-1024	-768	-1	-1	-1	-1	4	-1024	-768	-1	-1	-1	-1	4		0	0						Untertest2.avi	0	880	547	72	111				0	Content		-72	-111	6900563	3283068233
6917	09:22:10.513	00:00:06.917	415	-1024	-768	-1	-1	-1	-1	4	-1024	-768	-1	-1	-1	-1	4		0	0						Untertest2.avi	0	880	547	72	111				0	Content		-72	-111	6917230	3283084900
6934	09:22:10.530	00:00:06.933	416	-1024	-768	-1	-1	-1	-1	4	-1024	-768	-1	-1	-1	-1	4		0	0						Untertest2.avi	0	880	547	72	111				0	Content		-72	-111	6933896	3283101566
6950	09:22:10.546	00:00:06.950	417	-1024	-768	-1	-1	-1	-1	4	-1024	-768	-1	-1	-1	-1	4		0	0						Untertest2.avi	0	880	547	72	111				0	Content		-72	-111	6950002	3283117672
6967	09:22:10.563	00:00:06.966	418	-1024	-768	-1	-1	-1	-1	4	-1024	-768	-1	-1	-1	-1	4		0	0						Untertest2.avi	0	880	547	72	111				0	Content		-72	-111	6966668	3283134338
6983	09:22:10.579	00:00:06.983	419	-1024	-768	-1	-1	-1	-1	4	-1024	-768	-1	-1	-1	-1	4		0	0						Untertest2.avi	0	880	547	72	111				0	Content		-72	-111	6983147	3283150817
7000	09:22:10.596	00:00:06.999	420	-1024	-768	-1	-1	-1	-1	4	-1024	-768	-1	-1	-1	-1	4		0	0						Untertest2.avi	0	880	547	72	111				0	Content		-72	-111	6999813	3283167483
7016	09:22:10.612	00:00:07.016	421	-1024	-768	-1	-1	-1	-1	4	-1024	-768	-1	-1	-1	-1	4		0	0						Untertest2.avi	0	880	547	72	111				0	Content		-72	-111	7016480	3283184150
7033	09:22:10.629	00:00:07.032	422	-1024	-768	-1	-1	-1	-1	4	-1024	-768	-1	-1	-1	-1	4		0	0						Untertest2.avi	0	880	547	72	111				0	Content		-72	-111	7032721	3283200391
7049	09:22:10.645	00:00:07.049	423	-1024	-768	-1	-1	-1	-1	4	-1024	-768	-1	-1	-1	-1	4		0	0						Untertest2.avi	0	880	547	72	111				0	Content		-72	-111	7049342	3283217012
7066	09:22:10.662	00:00:07.066	424	-1024	-768	-1	-1	-1	-1	4	-1024	-768	-1	-1	-1	-1	4		0	0						Untertest2.avi	0	880	547	72	111				0	Content		-72	-111	7066008	3283233678
7083	09:22:10.679	00:00:07.082	425	-1024	-768	-1	-1	-1	-1	4	-1024	-768	-1	-1	-1	-1	4		0	0						Untertest2.avi	0	880	547	72	111				0	Content		-72	-111	7082674	3283250344
7099	09:22:10.695	00:00:07.099	426	-1024	-768	-1	-1	-1	-1	4	-1024	-768	-1	-1	-1	-1	4		0	0						Untertest2.avi	0	880	547	72	111				0	Content		-72	-111	7099341	3283267011
7116	09:22:10.712	00:00:07.116	427	-1024	-768	-1	-1	-1	-1	4	-1024	-768	-1	-1	-1	-1	4		0	0						Untertest2.avi	0	880	547	72	111				0	Content		-72	-111	7116031	3283283701
7133	09:22:10.729	00:00:07.132	428	-1024	-768	-1	-1	-1	-1	4	-1024	-768	-1	-1	-1	-1	4		0	0						Untertest2.avi	0	880	547	72	111				0	Content		-72	-111	7132698	3283300368
7150	09:22:10.746	00:00:07.149	429	-1024	-768	-1	-1	-1	-1	4	-1024	-768	-1	-1	-1	-1	4		0	0						Untertest2.avi	0	880	547	72	111				0	Content		-72	-111	7149538	3283317208
7166	09:22:10.762	00:00:07.166	430	-1024	-768	-1	-1	-1	-1	4	-1024	-768	-1	-1	-1	-1	4		0	0						Untertest2.avi	0	880	547	72	111				0	Content		-72	-111	7166205	3283333875
7183	09:22:10.779	00:00:07.182	431	-1024	-768	-1	-1	-1	-1	4	-1024	-768	-1	-1	-1	-1	4		0	0						Untertest2.avi	0	880	547	72	111				0	Content		-72	-111	7182871	3283350541
7200	09:22:10.796	00:00:07.199	432	-1024	-768	-1	-1	-1	-1	4	-1024	-768	-1	-1	-1	-1	4		0	0						Untertest2.avi	0	880	547	72	111				0	Content		-72	-111	7199863	3283367533
7217	09:22:10.813	00:00:07.216	433	-1024	-768	-1	-1	-1	-1	4	-1024	-768	-1	-1	-1	-1	4		0	0						Untertest2.avi	0	880	547	72	111				0	Content		-72	-111	7216529	3283384199
7233	09:22:10.829	00:00:07.233	434	-1024	-768	-1	-1	-1	-1	4	-1024	-768	-1	-1	-1	-1	4		0	0						Untertest2.avi	0	880	547	72	111				0	Content		-72	-111	7233196	3283400866
7251	09:22:10.847	00:00:07.250	435	-1024	-768	-1	-1	-1	-1	4	-1024	-768	-1	-1	-1	-1	4		0	0						Untertest2.avi	0	880	547	72	111				0	Content		-72	-111	7250747	3283418417
7267	09:22:10.863	00:00:07.267	436	-1024	-768	-1	-1	-1	-1	4	-1024	-768	-1	-1	-1	-1	4		0	0						Untertest2.avi	0	880	547	72	111				0	Content		-72	-111	7267414	3283435084
7284	09:22:10.880	00:00:07.283	437	-1024	-768	-1	-1	-1	-1	4	-1024	-768	-1	-1	-1	-1	4		0	0						Untertest2.avi	0	880	547	72	111				0	Content		-72	-111	7283628	3283451298
7300	09:22:10.896	00:00:07.300	438	-1024	-768	-1	-1	-1	-1	4	-1024	-768	-1	-1	-1	-1	4		0	0						Untertest2.avi	0	880	547	72	111				0	Content		-72	-111	7300295	3283467965
7317	09:22:10.913	00:00:07.316	439	-1024	-768	-1	-1	-1	-1	4	-1024	-768	-1	-1	-1	-1	4		0	0						Untertest2.avi	0	880	547	72	111				0	Content		-72	-111	7316963	3283484633
7333	09:22:10.929	00:00:07.332	440	-1024	-768	-1	-1	-1	-1	4	-1024	-768	-1	-1	-1	-1	4		0	0						Untertest2.avi	0	880	547	72	111				0	Content		-72	-111	7332799	3283500469
7349	09:22:10.945	00:00:07.349	441	-1024	-768	-1	-1	-1	-1	4	-1024	-768	-1	-1	-1	-1	4		0	0						Untertest2.avi	0	880	547	72	111				0	Content		-72	-111	7349423	3283517093
7366	09:22:10.962	00:00:07.366	442	-1024	-768	-1	-1	-1	-1	4	-1024	-768	-1	-1	-1	-1	4		0	0						Untertest2.avi	0	880	547	72	111				0	Content		-72	-111	7366109	3283533779
7383	09:22:10.979	00:00:07.382	443	-1024	-768	-1	-1	-1	-1	4	-1024	-768	-1	-1	-1	-1	4		0	0						Untertest2.avi	0	880	547	72	111				0	Content		-72	-111	7382776	3283550446
7399	09:22:10.995	00:00:07.399	444	-1024	-768	-1	-1	-1	-1	4	-1024	-768	-1	-1	-1	-1	4		0	0						Untertest2.avi	0	880	547	72	111				0	Content		-72	-111	7399444	3283567114
7416	09:22:11.012	00:00:07.416	445	-1024	-768	-1	-1	-1	-1	4	-1024	-768	-1	-1	-1	-1	4		0	0						Untertest2.avi	0	880	547	72	111				0	Content		-72	-111	7416098	3283583768
7433	09:22:11.029	00:00:07.432	446	-1024	-768	-1	-1	-1	-1	4	-1024	-768	-1	-1	-1	-1	4		0	0						Untertest2.avi	0	880	547	72	111				0	Content		-72	-111	7432665	3283600335
7450	09:22:11.046	00:00:07.449	447	-1024	-768	-1	-1	-1	-1	4	-1024	-768	-1	-1	-1	-1	4		0	0						Untertest2.avi	0	880	547	72	111				0	Content		-72	-111	7449602	3283617272
7466	09:22:11.062	00:00:07.466	448	-1024	-768	-1	-1	-1	-1	4	-1024	-768	-1	-1	-1	-1	4		0	0						Untertest2.avi	0	880	547	72	111				0	Content		-72	-111	7466270	3283633940
7483	09:22:11.079	00:00:07.483	449	-1024	-768	-1	-1	-1	-1	4	-1024	-768	-1	-1	-1	-1	4		0	0						Untertest2.avi	0	880	547	72	111				0	Content		-72	-111	7483276	3283650946
7500	09:22:11.096	00:00:07.499	450	-1024	-768	-1	-1	-1	-1	4	-1024	-768	-1	-1	-1	-1	4		0	0						Untertest2.avi	0	880	547	72	111				0	Content		-72	-111	7499943	3283667613
7517	09:22:11.113	00:00:07.516	451	-1024	-768	-1	-1	-1	-1	4	-1024	-768	-1	-1	-1	-1	4		0	0						Untertest2.avi	0	880	547	72	111				0	Content		-72	-111	7516611	3283684281
7534	09:22:11.130	00:00:07.533	452	-1024	-768	-1	-1	-1	-1	4	-1024	-768	-1	-1	-1	-1	4		0	0						Untertest2.avi	0	880	547	72	111				0	Content		-72	-111	7533669	3283701339
7550	09:22:11.146	00:00:07.550	453	-1024	-768	-1	-1	-1	-1	4	-1024	-768	-1	-1	-1	-1	4		0	0						Untertest2.avi	0	880	547	72	111				0	Content		-72	-111	7550337	3283718007
7567	09:22:11.163	00:00:07.567	454	-1024	-768	-1	-1	-1	-1	4	-1024	-768	-1	-1	-1	-1	4		0	0						Untertest2.avi	0	880	547	72	111				0	Content		-72	-111	7567004	3283734674
7583	09:22:11.179	00:00:07.583	455	-1024	-768	-1	-1	-1	-1	4	-1024	-768	-1	-1	-1	-1	4		0	0						Untertest2.avi	0	880	547	72	111				0	Content		-72	-111	7583145	3283750815
7600	09:22:11.196	00:00:07.599	456	-1024	-768	-1	-1	-1	-1	4	-1024	-768	-1	-1	-1	-1	4		0	0						Untertest2.avi	0	880	547	72	111				0	Content		-72	-111	7599812	3283767482
7616	09:22:11.212	00:00:07.616	457	-1024	-768	-1	-1	-1	-1	4	-1024	-768	-1	-1	-1	-1	4		0	0						Untertest2.avi	0	880	547	72	111				0	Content		-72	-111	7616302	3283783972
7633	09:22:11.229	00:00:07.632	458	-1024	-768	-1	-1	-1	-1	4	-1024	-768	-1	-1	-1	-1	4		0	0						Untertest2.avi	0	880	547	72	111				0	Content		-72	-111	7632970	3283800640
7650	09:22:11.246	00:00:07.649	459	-1024	-768	-1	-1	-1	-1	4	-1024	-768	-1	-1	-1	-1	4		0	0						Untertest2.avi	0	880	547	72	111				0	Content		-72	-111	7649637	3283817307
7666	09:22:11.262	00:00:07.665	460	-1024	-768	-1	-1	-1	-1	4	-1024	-768	-1	-1	-1	-1	4		0	0						Untertest2.avi	0	880	547	72	111				0	Content		-72	-111	7665900	3283833570
7683	09:22:11.279	00:00:07.682	461	-1024	-768	-1	-1	-1	-1	4	-1024	-768	-1	-1	-1	-1	4		0	0						Untertest2.avi	0	880	547	72	111				0	Content		-72	-111	7682522	3283850192
7699	09:22:11.295	00:00:07.699	462	-1024	-768	-1	-1	-1	-1	4	-1024	-768	-1	-1	-1	-1	4		0	0						Untertest2.avi	0	880	547	72	111				0	Content		-72	-111	7699203	3283866873
7716	09:22:11.312	00:00:07.715	463	-1024	-768	-1	-1	-1	-1	4	-1024	-768	-1	-1	-1	-1	4		0	0						Untertest2.avi	0	880	547	72	111				0	Content		-72	-111	7715861	3283883531
7733	09:22:11.329	00:00:07.732	464	-1024	-768	-1	-1	-1	-1	4	-1024	-768	-1	-1	-1	-1	4		0	0						Untertest2.avi	0	880	547	72	111				0	Content		-72	-111	7732528	3283900198
7749	09:22:11.345	00:00:07.749	465	-1024	-768	-1	-1	-1	-1	4	-1024	-768	-1	-1	-1	-1	4		0	0						Untertest2.avi	0	880	547	72	111				0	Content		-72	-111	7749359	3283917029
7766	09:22:11.362	00:00:07.766	466	-1024	-768	-1	-1	-1	-1	4	-1024	-768	-1	-1	-1	-1	4		0	0						Untertest2.avi	0	880	547	72	111				0	Content		-72	-111	7766026	3283933696
7783	09:22:11.379	00:00:07.782	467	-1024	-768	-1	-1	-1	-1	4	-1024	-768	-1	-1	-1	-1	4		0	0						Untertest2.avi	0	880	547	72	111				0	Content		-72	-111	7782694	3283950364
7800	09:22:11.396	00:00:07.799	468	-1024	-768	-1	-1	-1	-1	4	-1024	-768	-1	-1	-1	-1	4		0	0						Untertest2.avi	0	880	547	72	111				0	Content		-72	-111	7799677	3283967347
7816	09:22:11.412	00:00:07.816	469	-1024	-768	-1	-1	-1	-1	4	-1024	-768	-1	-1	-1	-1	4		0	0						Untertest2.avi	0	880	547	72	111				0	Content		-72	-111	7816345	3283984015
7833	09:22:11.429	00:00:07.833	470	-1024	-768	-1	-1	-1	-1	4	-1024	-768	-1	-1	-1	-1	4		0	0						Untertest2.avi	0	880	547	72	111				0	Content		-72	-111	7833012	3284000682
7850	09:22:11.446	00:00:07.850	471	-1024	-768	-1	-1	-1	-1	4	-1024	-768	-1	-1	-1	-1	4		0	0						Untertest2.avi	0	880	547	72	111				0	Content		-72	-111	7850325	3284017995
7867	09:22:11.463	00:00:07.866	472	-1024	-768	-1	-1	-1	-1	4	-1024	-768	-1	-1	-1	-1	4		0	0						Untertest2.avi	0	880	547	72	111				0	Content		-72	-111	7866992	3284034662
7883	09:22:11.479	00:00:07.883	473	-1024	-768	-1	-1	-1	-1	4	-1024	-768	-1	-1	-1	-1	4		0	0						Untertest2.avi	0	880	547	72	111				0	Content		-72	-111	7883247	3284050917
7900	09:22:11.496	00:00:07.899	474	-1024	-768	-1	-1	-1	-1	4	-1024	-768	-1	-1	-1	-1	4		0	0						Untertest2.avi	0	880	547	72	111				0	Content		-72	-111	7899915	3284067585
7917	09:22:11.513	00:00:07.916	475	-1024	-768	-1	-1	-1	-1	4	-1024	-768	-1	-1	-1	-1	4		0	0						Untertest2.avi	0	880	547	72	111				0	Content		-72	-111	7916582	3284084252
7932	09:22:11.528	00:00:07.932	476	-1024	-768	-1	-1	-1	-1	4	-1024	-768	-1	-1	-1	-1	4		0	0						Untertest2.avi	0	880	547	72	111				0	Content		-72	-111	7932380	3284100050
7949	09:22:11.545	00:00:07.949	477	-1024	-768	-1	-1	-1	-1	4	-1024	-768	-1	-1	-1	-1	4		0	0						Untertest2.avi	0	880	547	72	111				0	Content		-72	-111	7949003	3284116673
7966	09:22:11.562	00:00:07.965	478	-1024	-768	-1	-1	-1	-1	4	-1024	-768	-1	-1	-1	-1	4		0	0						Untertest2.avi	0	880	547	72	111				0	Content		-72	-111	7965688	3284133358
7982	09:22:11.578	00:00:07.982	479	-1024	-768	-1	-1	-1	-1	4	-1024	-768	-1	-1	-1	-1	4		0	0						Untertest2.avi	0	880	547	72	111				0	Content		-72	-111	7982355	3284150025
7999	09:22:11.595	00:00:07.999	480	-1024	-768	-1	-1	-1	-1	4	-1024	-768	-1	-1	-1	-1	4		0	0						Untertest2.avi	0	880	547	72	111				0	Content		-72	-111	7999022	3284166692
8016	09:22:11.612	00:00:08.015	481	-1024	-768	-1	-1	-1	-1	4	-1024	-768	-1	-1	-1	-1	4		0	0						Untertest2.avi	0	880	547	72	111				0	Content		-72	-111	8015677	3284183347
8032	09:22:11.628	00:00:08.032	482	-1024	-768	-1	-1	-1	-1	4	-1024	-768	-1	-1	-1	-1	4		0	0						Untertest2.avi	0	880	547	72	111				0	Content		-72	-111	8032244	3284199914
8049	09:22:11.645	00:00:08.049	483	-1024	-768	-1	-1	-1	-1	4	-1024	-768	-1	-1	-1	-1	4		0	0						Untertest2.avi	0	880	547	72	111				0	Content		-72	-111	8049191	3284216861
8066	09:22:11.662	00:00:08.065	484	-1024	-768	-1	-1	-1	-1	4	-1024	-768	-1	-1	-1	-1	4		0	0						Untertest2.avi	0	880	547	72	111				0	Content		-72	-111	8065858	3284233528
8083	09:22:11.679	00:00:08.082	485	-1024	-768	-1	-1	-1	-1	4	-1024	-768	-1	-1	-1	-1	4		0	0						Untertest2.avi	0	880	547	72	111				0	Content		-72	-111	8082863	3284250533
8100	09:22:11.696	00:00:08.099	486	-1024	-768	-1	-1	-1	-1	4	-1024	-768	-1	-1	-1	-1	4		0	0						Untertest2.avi	0	880	547	72	111				0	Content		-72	-111	8099530	3284267200
8116	09:22:11.712	00:00:08.116	487	-1024	-768	-1	-1	-1	-1	4	-1024	-768	-1	-1	-1	-1	4		0	0						Untertest2.avi	0	880	547	72	111				0	Content		-72	-111	8116198	3284283868
8133	09:22:11.729	00:00:08.133	488	-1024	-768	-1	-1	-1	-1	4	-1024	-768	-1	-1	-1	-1	4		0	0						Untertest2.avi	0	880	547	72	111				0	Content		-72	-111	8133296	3284300966
8150	09:22:11.746	00:00:08.149	489	-1024	-768	-1	-1	-1	-1	4	-1024	-768	-1	-1	-1	-1	4		0	0						Untertest2.avi	0	880	547	72	111				0	Content		-72	-111	8149963	3284317633
8167	09:22:11.763	00:00:08.166	490	-1024	-768	-1	-1	-1	-1	4	-1024	-768	-1	-1	-1	-1	4		0	0						Untertest2.avi	0	880	547	72	111				0	Content		-72	-111	8166631	3284334301
8183	09:22:11.779	00:00:08.182	491	-1024	-768	-1	-1	-1	-1	4	-1024	-768	-1	-1	-1	-1	4		0	0						Untertest2.avi	0	880	547	72	111				0	Content		-72	-111	8182748	3284350418
8199	09:22:11.795	00:00:08.199	492	-1024	-768	-1	-1	-1	-1	4	-1024	-768	-1	-1	-1	-1	4		0	0						Untertest2.avi	0	880	547	72	111				0	Content		-72	-111	8199416	3284367086
8216	09:22:11.812	00:00:08.215	493	-1024	-768	-1	-1	-1	-1	4	-1024	-768	-1	-1	-1	-1	4		0	0						Untertest2.avi	0	880	547	72	111				0	Content		-72	-111	8215900	3284383570
8233	09:22:11.829	00:00:08.232	494	-1024	-768	-1	-1	-1	-1	4	-1024	-768	-1	-1	-1	-1	4		0	0						Untertest2.avi	0	880	547	72	111				0	Content		-72	-111	8232568	3284400238
8249	09:22:11.845	00:00:08.249	495	-1024	-768	-1	-1	-1	-1	4	-1024	-768	-1	-1	-1	-1	4		0	0						Untertest2.avi	0	880	547	72	111				0	Content		-72	-111	8249235	3284416905
8265	09:22:11.861	00:00:08.265	496	-1024	-768	-1	-1	-1	-1	4	-1024	-768	-1	-1	-1	-1	4		0	0						Untertest2.avi	0	880	547	72	111				0	Content		-72	-111	8265487	3284433157
8282	09:22:11.878	00:00:08.282	497	-1024	-768	-1	-1	-1	-1	4	-1024	-768	-1	-1	-1	-1	4		0	0						Untertest2.avi	0	880	547	72	111				0	Content		-72	-111	8282121	3284449791
8299	09:22:11.895	00:00:08.298	498	-1024	-768	-1	-1	-1	-1	4	-1024	-768	-1	-1	-1	-1	4		0	0						Untertest2.avi	0	880	547	72	111				0	Content		-72	-111	8298798	3284466468
8315	09:22:11.911	00:00:08.315	499	-1024	-768	-1	-1	-1	-1	4	-1024	-768	-1	-1	-1	-1	4		0	0						Untertest2.avi	0	880	547	72	111				0	Content		-72	-111	8315466	3284483136
8332	09:22:11.928	00:00:08.332	500	-1024	-768	-1	-1	-1	-1	4	-1024	-768	-1	-1	-1	-1	4		0	0						Untertest2.avi	0	880	547	72	111				0	Content		-72	-111	8332133	3284499803
8349	09:22:11.945	00:00:08.348	501	-1024	-768	-1	-1	-1	-1	4	-1024	-768	-1	-1	-1	-1	4		0	0						Untertest2.avi	0	880	547	72	111				0	Content		-72	-111	8348751	3284516421
8365	09:22:11.961	00:00:08.365	502	-1024	-768	-1	-1	-1	-1	4	-1024	-768	-1	-1	-1	-1	4		0	0						Untertest2.avi	0	880	547	72	111				0	Content		-72	-111	8365418	3284533088
8382	09:22:11.978	00:00:08.382	503	-1024	-768	-1	-1	-1	-1	4	-1024	-768	-1	-1	-1	-1	4		0	0						Untertest2.avi	0	880	547	72	111				0	Content		-72	-111	8382329	3284549999
8399	09:22:11.995	00:00:08.398	504	-1024	-768	-1	-1	-1	-1	4	-1024	-768	-1	-1	-1	-1	4		0	0						Untertest2.avi	0	880	547	72	111				0	Content		-72	-111	8398997	3284566667
8416	09:22:12.012	00:00:08.415	505	-1024	-768	-1	-1	-1	-1	4	-1024	-768	-1	-1	-1	-1	4		0	0						Untertest2.avi	0	880	547	72	111				0	Content		-72	-111	8415991	3284583661
8433	09:22:12.029	00:00:08.432	506	-1024	-768	-1	-1	-1	-1	4	-1024	-768	-1	-1	-1	-1	4		0	0						Untertest2.avi	0	880	547	72	111				0	Content		-72	-111	8432659	3284600329
8449	09:22:12.045	00:00:08.449	507	-1024	-768	-1	-1	-1	-1	4	-1024	-768	-1	-1	-1	-1	4		0	0						Untertest2.avi	0	880	547	72	111				0	Content		-72	-111	8449326	3284616996
8467	09:22:12.063	00:00:08.466	508	-1024	-768	-1	-1	-1	-1	4	-1024	-768	-1	-1	-1	-1	4		0	0						Untertest2.avi	0	880	547	72	111				0	Content		-72	-111	8466594	3284634264
8483	09:22:12.079	00:00:08.483	509	-1024	-768	-1	-1	-1	-1	4	-1024	-768	-1	-1	-1	-1	4		0	0						Untertest2.avi	0	880	547	72	111				0	Content		-72	-111	8483261	3284650931
8500	09:22:12.096	00:00:08.499	510	-1024	-768	-1	-1	-1	-1	4	-1024	-768	-1	-1	-1	-1	4		0	0						Untertest2.avi	0	880	547	72	111				0	Content		-72	-111	8499501	3284667171
8516	09:22:12.112	00:00:08.516	511	-1024	-768	-1	-1	-1	-1	4	-1024	-768	-1	-1	-1	-1	4		0	0						Untertest2.avi	0	880	547	72	111				0	Content		-72	-111	8516168	3284683838
8533	09:22:12.129	00:00:08.532	512	-1024	-768	-1	-1	-1	-1	4	-1024	-768	-1	-1	-1	-1	4		0	0						Untertest2.avi	0	880	547	72	111				0	Content		-72	-111	8532835	3284700505
8549	09:22:12.145	00:00:08.548	513	-1024	-768	-1	-1	-1	-1	4	-1024	-768	-1	-1	-1	-1	4		0	0						Untertest2.avi	0	880	547	72	111				0	Content		-72	-111	8548600	3284716270
8565	09:22:12.161	00:00:08.565	514	-1024	-768	-1	-1	-1	-1	4	-1024	-768	-1	-1	-1	-1	4		0	0						Untertest2.avi	0	880	547	72	111				0	Content		-72	-111	8565350	3284733020
8582	09:22:12.178	00:00:08.582	515	-1024	-768	-1	-1	-1	-1	4	-1024	-768	-1	-1	-1	-1	4		0	0						Untertest2.avi	0	880	547	72	111				0	Content		-72	-111	8582036	3284749706
8599	09:22:12.195	00:00:08.598	516	-1024	-768	-1	-1	-1	-1	4	-1024	-768	-1	-1	-1	-1	4		0	0						Untertest2.avi	0	880	547	72	111				0	Content		-72	-111	8598703	3284766373
8615	09:22:12.211	00:00:08.615	517	-1024	-768	-1	-1	-1	-1	4	-1024	-768	-1	-1	-1	-1	4		0	0						Untertest2.avi	0	880	547	72	111				0	Content		-72	-111	8615371	3284783041
8632	09:22:12.228	00:00:08.632	518	-1024	-768	-1	-1	-1	-1	4	-1024	-768	-1	-1	-1	-1	4		0	0						Untertest2.avi	0	880	547	72	111				0	Content		-72	-111	8632023	3284799693
8649	09:22:12.245	00:00:08.648	519	-1024	-768	-1	-1	-1	-1	4	-1024	-768	-1	-1	-1	-1	4		0	0						Untertest2.avi	0	880	547	72	111				0	Content		-72	-111	8648591	3284816261
8666	09:22:12.262	00:00:08.665	520	-1024	-768	-1	-1	-1	-1	4	-1024	-768	-1	-1	-1	-1	4		0	0						Untertest2.avi	0	880	547	72	111				0	Content		-72	-111	8665528	3284833198
8682	09:22:12.278	00:00:08.682	521	-1024	-768	-1	-1	-1	-1	4	-1024	-768	-1	-1	-1	-1	4		0	0						Untertest2.avi	0	880	547	72	111				0	Content		-72	-111	8682195	3284849865
8699	09:22:12.295	00:00:08.699	522	-1024	-768	-1	-1	-1	-1	4	-1024	-768	-1	-1	-1	-1	4		0	0						Untertest2.avi	0	880	547	72	111				0	Content		-72	-111	8699162	3284866832
8716	09:22:12.312	00:00:08.715	523	-1024	-768	-1	-1	-1	-1	4	-1024	-768	-1	-1	-1	-1	4		0	0						Untertest2.avi	0	880	547	72	111				0	Content		-72	-111	8715829	3284883499
8732	09:22:12.328	00:00:08.732	524	-1024	-768	-1	-1	-1	-1	4	-1024	-768	-1	-1	-1	-1	4		0	0						Untertest2.avi	0	880	547	72	111				0	Content		-72	-111	8732497	3284900167
8750	09:22:12.346	00:00:08.749	525	-1024	-768	-1	-1	-1	-1	4	-1024	-768	-1	-1	-1	-1	4		0	0						Untertest2.avi	0	880	547	72	111				0	Content		-72	-111	8749575	3284917245
8766	09:22:12.362	00:00:08.766	526	-1024	-768	-1	-1	-1	-1	4	-1024	-768	-1	-1	-1	-1	4		0	0						Untertest2.avi	0	880	547	72	111				0	Content		-72	-111	8766243	3284933913
8783	09:22:12.379	00:00:08.782	527	-1024	-768	-1	-1	-1	-1	4	-1024	-768	-1	-1	-1	-1	4		0	0						Untertest2.avi	0	880	547	72	111				0	Content		-72	-111	8782910	3284950580
8799	09:22:12.395	00:00:08.799	528	-1024	-768	-1	-1	-1	-1	4	-1024	-768	-1	-1	-1	-1	4		0	0						Untertest2.avi	0	880	547	72	111				0	Content		-72	-111	8799066	3284966736
8816	09:22:12.412	00:00:08.815	529	-1024	-768	-1	-1	-1	-1	4	-1024	-768	-1	-1	-1	-1	4		0	0						Untertest2.avi	0	880	547	72	111				0	Content		-72	-111	8815734	3284983404
8832	09:22:12.428	00:00:08.832	530	-1024	-768	-1	-1	-1	-1	4	-1024	-768	-1	-1	-1	-1	4		0	0						Untertest2.avi	0	880	547	72	111				0	Content		-72	-111	8832186	3284999856
8849	09:22:12.445	00:00:08.848	531	-1024	-768	-1	-1	-1	-1	4	-1024	-768	-1	-1	-1	-1	4		0	0						Untertest2.avi	0	880	547	72	111				0	Content		-72	-111	8848854	3285016524
8866	09:22:12.462	00:00:08.865	532	-1024	-768	-1	-1	-1	-1	4	-1024	-768	-1	-1	-1	-1	4		0	0						Untertest2.avi	0	880	547	72	111				0	Content		-72	-111	8865521	3285033191
8882	09:22:12.478	00:00:08.881	533	-1024	-768	-1	-1	-1	-1	4	-1024	-768	-1	-1	-1	-1	4		0	0						Untertest2.avi	0	880	547	72	111				0	Content		-72	-111	8881833	3285049503
8898	09:22:12.494	00:00:08.898	534	-1024	-768	-1	-1	-1	-1	4	-1024	-768	-1	-1	-1	-1	4		0	0						Untertest2.avi	0	880	547	72	111				0	Content		-72	-111	8898458	3285066128
8915	09:22:12.511	00:00:08.915	535	-1024	-768	-1	-1	-1	-1	4	-1024	-768	-1	-1	-1	-1	4		0	0						Untertest2.avi	0	880	547	72	111				0	Content		-72	-111	8915083	3285082753
8932	09:22:12.528	00:00:08.931	536	-1024	-768	-1	-1	-1	-1	4	-1024	-768	-1	-1	-1	-1	4		0	0						Untertest2.avi	0	880	547	72	111				0	Content		-72	-111	8931751	3285099421
8948	09:22:12.544	00:00:08.948	537	-1024	-768	-1	-1	-1	-1	4	-1024	-768	-1	-1	-1	-1	4		0	0						Untertest2.avi	0	880	547	72	111				0	Content		-72	-111	8948418	3285116088
8965	09:22:12.561	00:00:08.965	538	-1024	-768	-1	-1	-1	-1	4	-1024	-768	-1	-1	-1	-1	4		0	0						Untertest2.avi	0	880	547	72	111				0	Content		-72	-111	8965064	3285132734
8982	09:22:12.578	00:00:08.981	539	-1024	-768	-1	-1	-1	-1	4	-1024	-768	-1	-1	-1	-1	4		0	0						Untertest2.avi	0	880	547	72	111				0	Content		-72	-111	8981731	3285149401
8999	09:22:12.595	00:00:08.998	540	-1024	-768	-1	-1	-1	-1	4	-1024	-768	-1	-1	-1	-1	4		0	0						Untertest2.avi	0	880	547	72	111				0	Content		-72	-111	8998660	3285166330
9015	09:22:12.611	00:00:09.015	541	-1024	-768	-1	-1	-1	-1	4	-1024	-768	-1	-1	-1	-1	4		0	0						Untertest2.avi	0	880	547	72	111				0	Content		-72	-111	9015327	3285182997
9032	09:22:12.628	00:00:09.032	542	-1024	-768	-1	-1	-1	-1	4	-1024	-768	-1	-1	-1	-1	4		0	0						Untertest2.avi	0	880	547	72	111				0	Content		-72	-111	9032286	3285199956
9049	09:22:12.645	00:00:09.048	543	-1024	-768	-1	-1	-1	-1	4	-1024	-768	-1	-1	-1	-1	4		0	0						Untertest2.avi	0	880	547	72	111				0	Content		-72	-111	9048954	3285216624
9066	09:22:12.662	00:00:09.065	544	-1024	-768	-1	-1	-1	-1	4	-1024	-768	-1	-1	-1	-1	4		0	0						Untertest2.avi	0	880	547	72	111				0	Content		-72	-111	9065621	3285233291
9083	09:22:12.679	00:00:09.082	545	-1024	-768	-1	-1	-1	-1	4	-1024	-768	-1	-1	-1	-1	4		0	0						Untertest2.avi	0	880	547	72	111				0	Content		-72	-111	9082917	3285250587
9100	09:22:12.696	00:00:09.099	546	-1024	-768	-1	-1	-1	-1	4	-1024	-768	-1	-1	-1	-1	4		0	0						Untertest2.avi	0	880	547	72	111				0	Content		-72	-111	9099584	3285267254
9116	09:22:12.712	00:00:09.115	547	-1024	-768	-1	-1	-1	-1	4	-1024	-768	-1	-1	-1	-1	4		0	0						Untertest2.avi	0	880	547	72	111				0	Content		-72	-111	9115790	3285283460
9132	09:22:12.728	00:00:09.132	548	-1024	-768	-1	-1	-1	-1	4	-1024	-768	-1	-1	-1	-1	4		0	0						Untertest2.avi	0	880	547	72	111				0	Content		-72	-111	9132457	3285300127
9149	09:22:12.745	00:00:09.149	549	-1024	-768	-1	-1	-1	-1	4	-1024	-768	-1	-1	-1	-1	4		0	0						Untertest2.avi	0	880	547	72	111				0	Content		-72	-111	9149125	3285316795
9165	09:22:12.761	00:00:09.164	550	-1024	-768	-1	-1	-1	-1	4	-1024	-768	-1	-1	-1	-1	4		0	0						Untertest2.avi	0	880	547	72	111				0	Content		-72	-111	9164948	3285332618
9182	09:22:12.778	00:00:09.181	551	-1024	-768	-1	-1	-1	-1	4	-1024	-768	-1	-1	-1	-1	4		0	0						Untertest2.avi	0	880	547	72	111				0	Content		-72	-111	9181572	3285349242
9198	09:22:12.794	00:00:09.198	552	-1024	-768	-1	-1	-1	-1	4	-1024	-768	-1	-1	-1	-1	4		0	0						Untertest2.avi	0	880	547	72	111				0	Content		-72	-111	9198258	3285365928
9215	09:22:12.811	00:00:09.214	553	-1024	-768	-1	-1	-1	-1	4	-1024	-768	-1	-1	-1	-1	4		0	0						Untertest2.avi	0	880	547	72	111				0	Content		-72	-111	9214925	3285382595
9232	09:22:12.828	00:00:09.231	554	-1024	-768	-1	-1	-1	-1	4	-1024	-768	-1	-1	-1	-1	4		0	0						Untertest2.avi	0	880	547	72	111				0	Content		-72	-111	9231593	3285399263
9248	09:22:12.844	00:00:09.248	555	-1024	-768	-1	-1	-1	-1	4	-1024	-768	-1	-1	-1	-1	4		0	0						Untertest2.avi	0	880	547	72	111				0	Content		-72	-111	9248248	3285415918
9265	09:22:12.861	00:00:09.264	556	-1024	-768	-1	-1	-1	-1	4	-1024	-768	-1	-1	-1	-1	4		0	0						Untertest2.avi	0	880	547	72	111				0	Content		-72	-111	9264817	3285432487
9282	09:22:12.878	00:00:09.281	557	-1024	-768	-1	-1	-1	-1	4	-1024	-768	-1	-1	-1	-1	4		0	0						Untertest2.avi	0	880	547	72	111				0	Content		-72	-111	9281754	3285449424
9298	09:22:12.894	00:00:09.298	558	-1024	-768	-1	-1	-1	-1	4	-1024	-768	-1	-1	-1	-1	4		0	0						Untertest2.avi	0	880	547	72	111				0	Content		-72	-111	9298421	3285466091
9315	09:22:12.911	00:00:09.315	559	-1024	-768	-1	-1	-1	-1	4	-1024	-768	-1	-1	-1	-1	4		0	0						Untertest2.avi	0	880	547	72	111				0	Content		-72	-111	9315428	3285483098
9332	09:22:12.928	00:00:09.332	560	-1024	-768	-1	-1	-1	-1	4	-1024	-768	-1	-1	-1	-1	4		0	0						Untertest2.avi	0	880	547	72	111				0	Content		-72	-111	9332095	3285499765
9349	09:22:12.945	00:00:09.348	561	-1024	-768	-1	-1	-1	-1	4	-1024	-768	-1	-1	-1	-1	4		0	0						Untertest2.avi	0	880	547	72	111				0	Content		-72	-111	9348763	3285516433
9366	09:22:12.962	00:00:09.365	562	-1024	-768	-1	-1	-1	-1	4	-1024	-768	-1	-1	-1	-1	4		0	0						Untertest2.avi	0	880	547	72	111				0	Content		-72	-111	9365862	3285533532
9383	09:22:12.979	00:00:09.382	563	-1024	-768	-1	-1	-1	-1	4	-1024	-768	-1	-1	-1	-1	4		0	0						Untertest2.avi	0	880	547	72	111				0	Content		-72	-111	9382530	3285550200
9399	09:22:12.995	00:00:09.399	564	-1024	-768	-1	-1	-1	-1	4	-1024	-768	-1	-1	-1	-1	4		0	0						Untertest2.avi	0	880	547	72	111				0	Content		-72	-111	9399197	3285566867
9415	09:22:13.011	00:00:09.415	565	-1024	-768	-1	-1	-1	-1	4	-1024	-768	-1	-1	-1	-1	4		0	0						Untertest2.avi	0	880	547	72	111				0	Content		-72	-111	9415322	3285582992
9432	09:22:13.028	00:00:09.431	566	-1024	-768	-1	-1	-1	-1	4	-1024	-768	-1	-1	-1	-1	4		0	0						Untertest2.avi	0	880	547	72	111				0	Content		-72	-111	9431990	3285599660
9448	09:22:13.044	00:00:09.448	567	-1024	-768	-1	-1	-1	-1	4	-1024	-768	-1	-1	-1	-1	4		0	0						Untertest2.avi	0	880	547	72	111				0	Content		-72	-111	9448471	3285616141
9465	09:22:13.061	00:00:09.465	568	-1024	-768	-1	-1	-1	-1	4	-1024	-768	-1	-1	-1	-1	4		0	0						Untertest2.avi	0	880	547	72	111				0	Content		-72	-111	9465139	3285632809
9482	09:22:13.078	00:00:09.481	569	-1024	-768	-1	-1	-1	-1	4	-1024	-768	-1	-1	-1	-1	4		0	0						Untertest2.avi	0	880	547	72	111				0	Content		-72	-111	9481806	3285649476
9498	09:22:13.094	00:00:09.498	570	-1024	-768	-1	-1	-1	-1	4	-1024	-768	-1	-1	-1	-1	4		0	0						Untertest2.avi	0	880	547	72	111				0	Content		-72	-111	9498054	3285665724
9515	09:22:13.111	00:00:09.514	571	-1024	-768	-1	-1	-1	-1	4	-1024	-768	-1	-1	-1	-1	4		0	0						Untertest2.avi	0	880	547	72	111				0	Content		-72	-111	9514677	3285682347
9531	09:22:13.127	00:00:09.531	572	-1024	-768	-1	-1	-1	-1	4	-1024	-768	-1	-1	-1	-1	4		0	0						Untertest2.avi	0	880	547	72	111				0	Content		-72	-111	9531343	3285699013
9548	09:22:13.144	00:00:09.548	573	-1024	-768	-1	-1	-1	-1	4	-1024	-768	-1	-1	-1	-1	4		0	0						Untertest2.avi	0	880	547	72	111				0	Content		-72	-111	9548011	3285715681
9565	09:22:13.161	00:00:09.564	574	-1024	-768	-1	-1	-1	-1	4	-1024	-768	-1	-1	-1	-1	4		0	0						Untertest2.avi	0	880	547	72	111				0	Content		-72	-111	9564678	3285732348
9581	09:22:13.177	00:00:09.581	575	-1024	-768	-1	-1	-1	-1	4	-1024	-768	-1	-1	-1	-1	4		0	0						Untertest2.avi	0	880	547	72	111				0	Content		-72	-111	9581343	3285749013
9598	09:22:13.194	00:00:09.598	576	-1024	-768	-1	-1	-1	-1	4	-1024	-768	-1	-1	-1	-1	4		0	0						Untertest2.avi	0	880	547	72	111				0	Content		-72	-111	9598010	3285765680
9615	09:22:13.211	00:00:09.614	577	-1024	-768	-1	-1	-1	-1	4	-1024	-768	-1	-1	-1	-1	4		0	0						Untertest2.avi	0	880	547	72	111				0	Content		-72	-111	9614678	3285782348
9632	09:22:13.228	00:00:09.631	578	-1024	-768	-1	-1	-1	-1	4	-1024	-768	-1	-1	-1	-1	4		0	0						Untertest2.avi	0	880	547	72	111				0	Content		-72	-111	9631616	3285799286
9648	09:22:13.244	00:00:09.648	579	-1024	-768	-1	-1	-1	-1	4	-1024	-768	-1	-1	-1	-1	4		0	0						Untertest2.avi	0	880	547	72	111				0	Content		-72	-111	9648284	3285815954
9665	09:22:13.261	00:00:09.665	580	-1024	-768	-1	-1	-1	-1	4	-1024	-768	-1	-1	-1	-1	4		0	0						Untertest2.avi	0	880	547	72	111				0	Content		-72	-111	9665243	3285832913
9682	09:22:13.278	00:00:09.681	581	-1024	-768	-1	-1	-1	-1	4	-1024	-768	-1	-1	-1	-1	4		0	0						Untertest2.avi	0	880	547	72	111				0	Content		-72	-111	9681910	3285849580
9699	09:22:13.295	00:00:09.698	582	-1024	-768	-1	-1	-1	-1	4	-1024	-768	-1	-1	-1	-1	4		0	0						Untertest2.avi	0	880	547	72	111				0	Content		-72	-111	9698578	3285866248
9716	09:22:13.312	00:00:09.715	583	-1024	-768	-1	-1	-1	-1	4	-1024	-768	-1	-1	-1	-1	4		0	0						Untertest2.avi	0	880	547	72	111				0	Content		-72	-111	9715813	3285883483
9732	09:22:13.328	00:00:09.732	584	-1024	-768	-1	-1	-1	-1	4	-1024	-768	-1	-1	-1	-1	4		0	0						Untertest2.avi	0	880	547	72	111				0	Content		-72	-111	9732481	3285900151
9749	09:22:13.345	00:00:09.748	585	-1024	-768	-1	-1	-1	-1	4	-1024	-768	-1	-1	-1	-1	4		0	0						Untertest2.avi	0	880	547	72	111				0	Content		-72	-111	9748708	3285916378
9765	09:22:13.361	00:00:09.765	586	-1024	-768	-1	-1	-1	-1	4	-1024	-768	-1	-1	-1	-1	4		0	0						Untertest2.avi	0	880	547	72	111				0	Content		-72	-111	9765376	3285933046
9782	09:22:13.378	00:00:09.782	587	-1024	-768	-1	-1	-1	-1	4	-1024	-768	-1	-1	-1	-1	4		0	0						Untertest2.avi	0	880	547	72	111				0	Content		-72	-111	9782043	3285949713
9798	09:22:13.394	00:00:09.797	588	-1024	-768	-1	-1	-1	-1	4	-1024	-768	-1	-1	-1	-1	4		0	0						Untertest2.avi	0	880	547	72	111				0	Content		-72	-111	9797783	3285965453
9815	09:22:13.411	00:00:09.814	589	-1024	-768	-1	-1	-1	-1	4	-1024	-768	-1	-1	-1	-1	4		0	0						Untertest2.avi	0	880	547	72	111				0	Content		-72	-111	9814533	3285982203
9831	09:22:13.427	00:00:09.831	590	-1024	-768	-1	-1	-1	-1	4	-1024	-768	-1	-1	-1	-1	4		0	0						Untertest2.avi	0	880	547	72	111				0	Content		-72	-111	9831218	3285998888
9848	09:22:13.444	00:00:09.847	591	-1024	-768	-1	-1	-1	-1	4	-1024	-768	-1	-1	-1	-1	4		0	0						Untertest2.avi	0	880	547	72	111				0	Content		-72	-111	9847886	3286015556
9865	09:22:13.461	00:00:09.864	592	-1024	-768	-1	-1	-1	-1	4	-1024	-768	-1	-1	-1	-1	4		0	0						Untertest2.avi	0	880	547	72	111				0	Content		-72	-111	9864553	3286032223
9881	09:22:13.477	00:00:09.881	593	-1024	-768	-1	-1	-1	-1	4	-1024	-768	-1	-1	-1	-1	4		0	0						Untertest2.avi	0	880	547	72	111				0	Content		-72	-111	9881206	3286048876
9898	09:22:13.494	00:00:09.897	594	-1024	-768	-1	-1	-1	-1	4	-1024	-768	-1	-1	-1	-1	4		0	0						Untertest2.avi	0	880	547	72	111				0	Content		-72	-111	9897777	3286065447
9915	09:22:13.511	00:00:09.914	595	-1024	-768	-1	-1	-1	-1	4	-1024	-768	-1	-1	-1	-1	4		0	0						Untertest2.avi	0	880	547	72	111				0	Content		-72	-111	9914714	3286082384
9931	09:22:13.527	00:00:09.931	596	-1024	-768	-1	-1	-1	-1	4	-1024	-768	-1	-1	-1	-1	4		0	0						Untertest2.avi	0	880	547	72	111				0	Content		-72	-111	9931381	3286099051
9948	09:22:13.544	00:00:09.948	597	-1024	-768	-1	-1	-1	-1	4	-1024	-768	-1	-1	-1	-1	4		0	0						Untertest2.avi	0	880	547	72	111				0	Content		-72	-111	9948344	3286116014
9965	09:22:13.561	00:00:09.965	598	-1024	-768	-1	-1	-1	-1	4	-1024	-768	-1	-1	-1	-1	4		0	0						Untertest2.avi	0	880	547	72	111				0	Content		-72	-111	9965012	3286132682
9982	09:22:13.578	00:00:09.981	599	-1024	-768	-1	-1	-1	-1	4	-1024	-768	-1	-1	-1	-1	4		0	0						Untertest2.avi	0	880	547	72	111				0	Content		-72	-111	9981679	3286149349
9999	09:22:13.595	00:00:09.998	600	-1024	-768	-1	-1	-1	-1	4	-1024	-768	-1	-1	-1	-1	4		0	0						Untertest2.avi	0	880	547	72	111				0	Content		-72	-111	9998756	3286166426
10015	09:22:13.611	00:00:10.015	601	-1024	-768	-1	-1	-1	-1	4	-1024	-768	-1	-1	-1	-1	4		0	0						Untertest2.avi	0	880	547	72	111				0	Content		-72	-111	10015423	3286183093
10032	09:22:13.628	00:00:10.032	602	-1024	-768	-1	-1	-1	-1	4	-1024	-768	-1	-1	-1	-1	4		0	0						Untertest2.avi	0	880	547	72	111				0	Content		-72	-111	10032091	3286199761
10050	09:22:13.646	00:00:10.049	603	-1024	-768	-1	-1	-1	-1	4	-1024	-768	-1	-1	-1	-1	4		0	0						Untertest2.avi	0	880	547	72	111				0	Content		-72	-111	10049517	3286217187
10066	09:22:13.662	00:00:10.065	604	-1024	-768	-1	-1	-1	-1	4	-1024	-768	-1	-1	-1	-1	4		0	0						Untertest2.avi	0	880	547	72	111				0	Content		-72	-111	10065514	3286233184
10082	09:22:13.678	00:00:10.082	605	-1024	-768	-1	-1	-1	-1	4	-1024	-768	-1	-1	-1	-1	4		0	0						Untertest2.avi	0	880	547	72	111				0	Content		-72	-111	10082075	3286249745
10099	09:22:13.695	00:00:10.098	606	-1024	-768	-1	-1	-1	-1	4	-1024	-768	-1	-1	-1	-1	4		0	0						Untertest2.avi	0	880	547	72	111				0	Content		-72	-111	10098742	3286266412
10115	09:22:13.711	00:00:10.115	607	-1024	-768	-1	-1	-1	-1	4	-1024	-768	-1	-1	-1	-1	4		0	0						Untertest2.avi	0	880	547	72	111				0	Content		-72	-111	10115384	3286283054
10132	09:22:13.728	00:00:10.132	608	-1024	-768	-1	-1	-1	-1	4	-1024	-768	-1	-1	-1	-1	4		0	0						Untertest2.avi	0	880	547	72	111				0	Content		-72	-111	10132007	3286299677
10149	09:22:13.745	00:00:10.148	609	-1024	-768	-1	-1	-1	-1	4	-1024	-768	-1	-1	-1	-1	4		0	0						Untertest2.avi	0	880	547	72	111				0	Content		-72	-111	10148632	3286316302
10165	09:22:13.761	00:00:10.165	610	-1024	-768	-1	-1	-1	-1	4	-1024	-768	-1	-1	-1	-1	4		0	0						Untertest2.avi	0	880	547	72	111				0	Content		-72	-111	10165254	3286332924
10182	09:22:13.778	00:00:10.181	611	-1024	-768	-1	-1	-1	-1	4	-1024	-768	-1	-1	-1	-1	4		0	0						Untertest2.avi	0	880	547	72	111				0	Content		-72	-111	10181922	3286349592
10199	09:22:13.795	00:00:10.198	612	-1024	-768	-1	-1	-1	-1	4	-1024	-768	-1	-1	-1	-1	4		0	0						Untertest2.avi	0	880	547	72	111				0	Content		-72	-111	10198584	3286366254
10215	09:22:13.811	00:00:10.215	613	-1024	-768	-1	-1	-1	-1	4	-1024	-768	-1	-1	-1	-1	4		0	0						Untertest2.avi	0	880	547	72	111				0	Content		-72	-111	10215251	3286382921
10232	09:22:13.828	00:00:10.231	614	-1024	-768	-1	-1	-1	-1	4	-1024	-768	-1	-1	-1	-1	4		0	0						Untertest2.avi	0	880	547	72	111				0	Content		-72	-111	10231870	3286399540
10248	09:22:13.844	00:00:10.248	615	-1024	-768	-1	-1	-1	-1	4	-1024	-768	-1	-1	-1	-1	4		0	0						Untertest2.avi	0	880	547	72	111				0	Content		-72	-111	10248122	3286415792
10265	09:22:13.861	00:00:10.265	616	-1024	-768	-1	-1	-1	-1	4	-1024	-768	-1	-1	-1	-1	4		0	0						Untertest2.avi	0	880	547	72	111				0	Content		-72	-111	10265492	3286433162
10282	09:22:13.878	00:00:10.282	617	-1024	-768	-1	-1	-1	-1	4	-1024	-768	-1	-1	-1	-1	4		0	0						Untertest2.avi	0	880	547	72	111				0	Content		-72	-111	10282115	3286449785
10298	09:22:13.894	00:00:10.298	618	-1024	-768	-1	-1	-1	-1	4	-1024	-768	-1	-1	-1	-1	4		0	0						Untertest2.avi	0	880	547	72	111				0	Content		-72	-111	10298206	3286465876
10315	09:22:13.911	00:00:10.314	619	-1024	-768	-1	-1	-1	-1	4	-1024	-768	-1	-1	-1	-1	4		0	0						Untertest2.avi	0	880	547	72	111				0	Content		-72	-111	10314873	3286482543
10331	09:22:13.927	00:00:10.331	620	-1024	-768	-1	-1	-1	-1	4	-1024	-768	-1	-1	-1	-1	4		0	0						Untertest2.avi	0	880	547	72	111				0	Content		-72	-111	10331180	3286498850
10348	09:22:13.944	00:00:10.347	621	-1024	-768	-1	-1	-1	-1	4	-1024	-768	-1	-1	-1	-1	4		0	0						Untertest2.avi	0	880	547	72	111				0	Content		-72	-111	10347848	3286515518
10364	09:22:13.960	00:00:10.364	622	-1024	-768	-1	-1	-1	-1	4	-1024	-768	-1	-1	-1	-1	4		0	0						Untertest2.avi	0	880	547	72	111				0	Content		-72	-111	10364393	3286532063
10381	09:22:13.977	00:00:10.381	623	-1024	-768	-1	-1	-1	-1	4	-1024	-768	-1	-1	-1	-1	4		0	0						Untertest2.avi	0	880	547	72	111				0	Content		-72	-111	10381061	3286548731
10398	09:22:13.994	00:00:10.397	624	-1024	-768	-1	-1	-1	-1	4	-1024	-768	-1	-1	-1	-1	4		0	0						Untertest2.avi	0	880	547	72	111				0	Content		-72	-111	10397728	3286565398
10415	09:22:14.011	00:00:10.414	625	-1024	-768	-1	-1	-1	-1	4	-1024	-768	-1	-1	-1	-1	4		0	0						Untertest2.avi	0	880	547	72	111				0	Content		-72	-111	10414550	3286582220
10431	09:22:14.027	00:00:10.431	626	-1024	-768	-1	-1	-1	-1	4	-1024	-768	-1	-1	-1	-1	4		0	0						Untertest2.avi	0	880	547	72	111				0	Content		-72	-111	10431217	3286598887
10448	09:22:14.044	00:00:10.448	627	-1024	-768	-1	-1	-1	-1	4	-1024	-768	-1	-1	-1	-1	4		0	0						Untertest2.avi	0	880	547	72	111				0	Content		-72	-111	10448142	3286615812
10465	09:22:14.061	00:00:10.464	628	-1024	-768	-1	-1	-1	-1	4	-1024	-768	-1	-1	-1	-1	4		0	0						Untertest2.avi	0	880	547	72	111				0	Content		-72	-111	10464810	3286632480
10481	09:22:14.077	00:00:10.481	629	-1024	-768	-1	-1	-1	-1	4	-1024	-768	-1	-1	-1	-1	4		0	0						Untertest2.avi	0	880	547	72	111				0	Content		-72	-111	10481477	3286649147
10499	09:22:14.095	00:00:10.498	630	-1024	-768	-1	-1	-1	-1	4	-1024	-768	-1	-1	-1	-1	4		0	0						Untertest2.avi	0	880	547	72	111				0	Content		-72	-111	10498690	3286666360
10515	09:22:14.111	00:00:10.515	631	-1024	-768	-1	-1	-1	-1	4	-1024	-768	-1	-1	-1	-1	4		0	0						Untertest2.avi	0	880	547	72	111				0	Content		-72	-111	10515357	3286683027
10532	09:22:14.128	00:00:10.531	632	-1024	-768	-1	-1	-1	-1	4	-1024	-768	-1	-1	-1	-1	4		0	0						Untertest2.avi	0	880	547	72	111				0	Content		-72	-111	10531566	3286699236
10548	09:22:14.144	00:00:10.548	633	-1024	-768	-1	-1	-1	-1	4	-1024	-768	-1	-1	-1	-1	4		0	0						Untertest2.avi	0	880	547	72	111				0	Content		-72	-111	10548233	3286715903
10565	09:22:14.161	00:00:10.564	634	-1024	-768	-1	-1	-1	-1	4	-1024	-768	-1	-1	-1	-1	4		0	0						Untertest2.avi	0	880	547	72	111				0	Content		-72	-111	10564901	3286732571
10581	09:22:14.177	00:00:10.580	635	-1024	-768	-1	-1	-1	-1	4	-1024	-768	-1	-1	-1	-1	4		0	0						Untertest2.avi	0	880	547	72	111				0	Content		-72	-111	10580728	3286748398
10597	09:22:14.193	00:00:10.597	636	-1024	-768	-1	-1	-1	-1	4	-1024	-768	-1	-1	-1	-1	4		0	0						Untertest2.avi	0	880	547	72	111				0	Content		-72	-111	10597349	3286765019
10614	09:22:14.210	00:00:10.614	637	-1024	-768	-1	-1	-1	-1	4	-1024	-768	-1	-1	-1	-1	4		0	0						Untertest2.avi	0	880	547	72	111				0	Content		-72	-111	10614035	3286781705
10631	09:22:14.227	00:00:10.630	638	-1024	-768	-1	-1	-1	-1	4	-1024	-768	-1	-1	-1	-1	4		0	0						Untertest2.avi	0	880	547	72	111				0	Content		-72	-111	10630702	3286798372
10647	09:22:14.243	00:00:10.647	639	-1024	-768	-1	-1	-1	-1	4	-1024	-768	-1	-1	-1	-1	4		0	0						Untertest2.avi	0	880	547	72	111				0	Content		-72	-111	10647370	3286815040
10664	09:22:14.260	00:00:10.664	640	-1024	-768	-1	-1	-1	-1	4	-1024	-768	-1	-1	-1	-1	4		0	0						Untertest2.avi	0	880	547	72	111				0	Content		-72	-111	10664025	3286831695
10681	09:22:14.277	00:00:10.680	641	-1024	-768	-1	-1	-1	-1	4	-1024	-768	-1	-1	-1	-1	4		0	0						Untertest2.avi	0	880	547	72	111				0	Content		-72	-111	10680594	3286848264
10698	09:22:14.294	00:00:10.697	642	-1024	-768	-1	-1	-1	-1	4	-1024	-768	-1	-1	-1	-1	4		0	0						Untertest2.avi	0	880	547	72	111				0	Content		-72	-111	10697532	3286865202
10714	09:22:14.310	00:00:10.714	643	-1024	-768	-1	-1	-1	-1	4	-1024	-768	-1	-1	-1	-1	4		0	0						Untertest2.avi	0	880	547	72	111				0	Content		-72	-111	10714199	3286881869
10731	09:22:14.327	00:00:10.731	644	-1024	-768	-1	-1	-1	-1	4	-1024	-768	-1	-1	-1	-1	4		0	0						Untertest2.avi	0	880	547	72	111				0	Content		-72	-111	10731164	3286898834
10748	09:22:14.344	00:00:10.747	645	-1024	-768	-1	-1	-1	-1	4	-1024	-768	-1	-1	-1	-1	4		0	0						Untertest2.avi	0	880	547	72	111				0	Content		-72	-111	10747831	3286915501
10764	09:22:14.360	00:00:10.764	646	-1024	-768	-1	-1	-1	-1	4	-1024	-768	-1	-1	-1	-1	4		0	0						Untertest2.avi	0	880	547	72	111				0	Content		-72	-111	10764499	3286932169
10782	09:22:14.378	00:00:10.781	647	-1024	-768	-1	-1	-1	-1	4	-1024	-768	-1	-1	-1	-1	4		0	0						Untertest2.avi	0	880	547	72	111				0	Content		-72	-111	10781571	3286949241
10798	09:22:14.394	00:00:10.798	648	-1024	-768	-1	-1	-1	-1	4	-1024	-768	-1	-1	-1	-1	4		0	0						Untertest2.avi	0	880	547	72	111				0	Content		-72	-111	10798239	3286965909
10815	09:22:14.411	00:00:10.814	649	-1024	-768	-1	-1	-1	-1	4	-1024	-768	-1	-1	-1	-1	4		0	0						Untertest2.avi	0	880	547	72	111				0	Content		-72	-111	10814906	3286982576
10831	09:22:14.427	00:00:10.831	650	-1024	-768	-1	-1	-1	-1	4	-1024	-768	-1	-1	-1	-1	4		0	0						Untertest2.avi	0	880	547	72	111				0	Content		-72	-111	10831060	3286998730
10848	09:22:14.444	00:00:10.847	651	-1024	-768	-1	-1	-1	-1	4	-1024	-768	-1	-1	-1	-1	4		0	0						Untertest2.avi	0	880	547	72	111				0	Content		-72	-111	10847728	3287015398
10864	09:22:14.460	00:00:10.864	652	-1024	-768	-1	-1	-1	-1	4	-1024	-768	-1	-1	-1	-1	4		0	0						Untertest2.avi	0	880	547	72	111				0	Content		-72	-111	10864226	3287031896
10881	09:22:14.477	00:00:10.880	653	-1024	-768	-1	-1	-1	-1	4	-1024	-768	-1	-1	-1	-1	4		0	0						Untertest2.avi	0	880	547	72	111				0	Content		-72	-111	10880894	3287048564
10898	09:22:14.494	00:00:10.897	654	-1024	-768	-1	-1	-1	-1	4	-1024	-768	-1	-1	-1	-1	4		0	0						Untertest2.avi	0	880	547	72	111				0	Content		-72	-111	10897561	3287065231
10914	09:22:14.510	00:00:10.913	655	-1024	-768	-1	-1	-1	-1	4	-1024	-768	-1	-1	-1	-1	4		0	0						Untertest2.avi	0	880	547	72	111				0	Content		-72	-111	10913846	3287081516
10930	09:22:14.526	00:00:10.930	656	-1024	-768	-1	-1	-1	-1	4	-1024	-768	-1	-1	-1	-1	4		0	0						Untertest2.avi	0	880	547	72	111				0	Content		-72	-111	10930459	3287098129
10947	09:22:14.543	00:00:10.947	657	-1024	-768	-1	-1	-1	-1	4	-1024	-768	-1	-1	-1	-1	4		0	0						Untertest2.avi	0	880	547	72	111				0	Content		-72	-111	10947125	3287114795
10964	09:22:14.560	00:00:10.963	658	-1024	-768	-1	-1	-1	-1	4	-1024	-768	-1	-1	-1	-1	4		0	0						Untertest2.avi	0	880	547	72	111				0	Content		-72	-111	10963793	3287131463
10980	09:22:14.576	00:00:10.980	659	-1024	-768	-1	-1	-1	-1	4	-1024	-768	-1	-1	-1	-1	4		0	0						Untertest2.avi	0	880	547	72	111				0	Content		-72	-111	10980460	3287148130
10997	09:22:14.593	00:00:10.997	660	-1024	-768	-1	-1	-1	-1	4	-1024	-768	-1	-1	-1	-1	4		0	0						Untertest2.avi	0	880	547	72	111				0	Content		-72	-111	10997084	3287164754
11014	09:22:14.610	00:00:11.013	661	-1024	-768	-1	-1	-1	-1	4	-1024	-768	-1	-1	-1	-1	4		0	0						Untertest2.avi	0	880	547	72	111				0	Content		-72	-111	11013751	3287181421
11031	09:22:14.627	00:00:11.030	662	-1024	-768	-1	-1	-1	-1	4	-1024	-768	-1	-1	-1	-1	4		0	0						Untertest2.avi	0	880	547	72	111				0	Content		-72	-111	11030671	3287198341
11047	09:22:14.643	00:00:11.047	663	-1024	-768	-1	-1	-1	-1	4	-1024	-768	-1	-1	-1	-1	4		0	0						Untertest2.avi	0	880	547	72	111				0	Content		-72	-111	11047338	3287215008
11064	09:22:14.660	00:00:11.064	664	-1024	-768	-1	-1	-1	-1	4	-1024	-768	-1	-1	-1	-1	4		0	0						Untertest2.avi	0	880	547	72	111				0	Content		-72	-111	11064293	3287231963
11081	09:22:14.677	00:00:11.080	665	-1024	-768	-1	-1	-1	-1	4	-1024	-768	-1	-1	-1	-1	4		0	0						Untertest2.avi	0	880	547	72	111				0	Content		-72	-111	11080960	3287248630
11098	09:22:14.694	00:00:11.097	666	-1024	-768	-1	-1	-1	-1	4	-1024	-768	-1	-1	-1	-1	4		0	0						Untertest2.avi	0	880	547	72	111				0	Content		-72	-111	11097627	3287265297
11115	09:22:14.711	00:00:11.114	667	-1024	-768	-1	-1	-1	-1	4	-1024	-768	-1	-1	-1	-1	4		0	0						Untertest2.avi	0	880	547	72	111				0	Content		-72	-111	11114918	3287282588
11132	09:22:14.728	00:00:11.131	668	-1024	-768	-1	-1	-1	-1	4	-1024	-768	-1	-1	-1	-1	4		0	0						Untertest2.avi	0	880	547	72	111				0	Content		-72	-111	11131585	3287299255
11148	09:22:14.744	00:00:11.147	669	-1024	-768	-1	-1	-1	-1	4	-1024	-768	-1	-1	-1	-1	4		0	0						Untertest2.avi	0	880	547	72	111				0	Content		-72	-111	11147830	3287315500
11164	09:22:14.760	00:00:11.164	670	-1024	-768	-1	-1	-1	-1	4	-1024	-768	-1	-1	-1	-1	4		0	0						Untertest2.avi	0	880	547	72	111				0	Content		-72	-111	11164497	3287332167
11181	09:22:14.777	00:00:11.181	671	-1024	-768	-1	-1	-1	-1	4	-1024	-768	-1	-1	-1	-1	4		0	0						Untertest2.avi	0	880	547	72	111				0	Content		-72	-111	11181165	3287348835
11197	09:22:14.793	00:00:11.196	672	-1024	-768	-1	-1	-1	-1	4	-1024	-768	-1	-1	-1	-1	4		0	0						Untertest2.avi	0	880	547	72	111				0	Content		-72	-111	11196944	3287364614
11214	09:22:14.810	00:00:11.213	673	-1024	-768	-1	-1	-1	-1	4	-1024	-768	-1	-1	-1	-1	4		0	0						Untertest2.avi	0	880	547	72	111				0	Content		-72	-111	11213567	3287381237
11230	09:22:14.826	00:00:11.230	674	-1024	-768	-1	-1	-1	-1	4	-1024	-768	-1	-1	-1	-1	4		0	0						Untertest2.avi	0	880	547	72	111				0	Content		-72	-111	11230254	3287397924
11247	09:22:14.843	00:00:11.246	675	-1024	-768	-1	-1	-1	-1	4	-1024	-768	-1	-1	-1	-1	4		0	0						Untertest2.avi	0	880	547	72	111				0	Content		-72	-111	11246921	3287414591
11264	09:22:14.860	00:00:11.263	676	-1024	-768	-1	-1	-1	-1	4	-1024	-768	-1	-1	-1	-1	4		0	0						Untertest2.avi	0	880	547	72	111				0	Content		-72	-111	11263589	3287431259
11280	09:22:14.876	00:00:11.280	677	-1024	-768	-1	-1	-1	-1	4	-1024	-768	-1	-1	-1	-1	4		0	0						Untertest2.avi	0	880	547	72	111				0	Content		-72	-111	11280368	3287448038
11297	09:22:14.893	00:00:11.296	678	-1024	-768	-1	-1	-1	-1	4	-1024	-768	-1	-1	-1	-1	4		0	0						Untertest2.avi	0	880	547	72	111				0	Content		-72	-111	11296937	3287464607
11314	09:22:14.910	00:00:11.313	679	-1024	-768	-1	-1	-1	-1	4	-1024	-768	-1	-1	-1	-1	4		0	0						Untertest2.avi	0	880	547	72	111				0	Content		-72	-111	11313810	3287481480
11330	09:22:14.926	00:00:11.330	680	-1024	-768	-1	-1	-1	-1	4	-1024	-768	-1	-1	-1	-1	4		0	0						Untertest2.avi	0	880	547	72	111				0	Content		-72	-111	11330478	3287498148
11347	09:22:14.943	00:00:11.347	681	-1024	-768	-1	-1	-1	-1	4	-1024	-768	-1	-1	-1	-1	4		0	0						Untertest2.avi	0	880	547	72	111				0	Content		-72	-111	11347463	3287515133
11364	09:22:14.960	00:00:11.364	682	-1024	-768	-1	-1	-1	-1	4	-1024	-768	-1	-1	-1	-1	4		0	0						Untertest2.avi	0	880	547	72	111				0	Content		-72	-111	11364130	3287531800
11381	09:22:14.977	00:00:11.380	683	-1024	-768	-1	-1	-1	-1	4	-1024	-768	-1	-1	-1	-1	4		0	0						Untertest2.avi	0	880	547	72	111				0	Content		-72	-111	11380798	3287548468
11398	09:22:14.994	00:00:11.397	684	-1024	-768	-1	-1	-1	-1	4	-1024	-768	-1	-1	-1	-1	4		0	0						Untertest2.avi	0	880	547	72	111				0	Content		-72	-111	11397886	3287565556
11415	09:22:15.011	00:00:11.414	685	-1024	-768	-1	-1	-1	-1	4	-1024	-768	-1	-1	-1	-1	4		0	0						Untertest2.avi	0	880	547	72	111				0	Content		-72	-111	11414554	3287582224
11431	09:22:15.027	00:00:11.431	686	-1024	-768	-1	-1	-1	-1	4	-1024	-768	-1	-1	-1	-1	4		0	0						Untertest2.avi	0	880	547	72	111				0	Content		-72	-111	11431221	3287598891
11447	09:22:15.043	00:00:11.447	687	-1024	-768	-1	-1	-1	-1	4	-1024	-768	-1	-1	-1	-1	4		0	0						Untertest2.avi	0	880	547	72	111				0	Content		-72	-111	11447326	3287614996
11464	09:22:15.060	00:00:11.463	688	-1024	-768	-1	-1	-1	-1	4	-1024	-768	-1	-1	-1	-1	4		0	0						Untertest2.avi	0	880	547	72	111				0	Content		-72	-111	11463993	3287631663
11480	09:22:15.076	00:00:11.480	689	-1024	-768	-1	-1	-1	-1	4	-1024	-768	-1	-1	-1	-1	4		0	0						Untertest2.avi	0	880	547	72	111				0	Content		-72	-111	11480471	3287648141
11497	09:22:15.093	00:00:11.497	690	-1024	-768	-1	-1	-1	-1	4	-1024	-768	-1	-1	-1	-1	4		0	0						Untertest2.avi	0	880	547	72	111				0	Content		-72	-111	11497139	3287664809
11514	09:22:15.110	00:00:11.513	691	-1024	-768	-1	-1	-1	-1	4	-1024	-768	-1	-1	-1	-1	4		0	0						Untertest2.avi	0	880	547	72	111				0	Content		-72	-111	11513806	3287681476
11530	09:22:15.126	00:00:11.530	692	-1024	-768	-1	-1	-1	-1	4	-1024	-768	-1	-1	-1	-1	4		0	0						Untertest2.avi	0	880	547	72	111				0	Content		-72	-111	11530049	3287697719
11547	09:22:15.143	00:00:11.546	693	-1024	-768	-1	-1	-1	-1	4	-1024	-768	-1	-1	-1	-1	4		0	0						Untertest2.avi	0	880	547	72	111				0	Content		-72	-111	11546670	3287714340
11563	09:22:15.159	00:00:11.563	694	-1024	-768	-1	-1	-1	-1	4	-1024	-768	-1	-1	-1	-1	4		0	0						Untertest2.avi	0	880	547	72	111				0	Content		-72	-111	11563340	3287731010
11580	09:22:15.176	00:00:11.580	695	-1024	-768	-1	-1	-1	-1	4	-1024	-768	-1	-1	-1	-1	4		0	0						Untertest2.avi	0	880	547	72	111				0	Content		-72	-111	11580007	3287747677
11597	09:22:15.193	00:00:11.596	696	-1024	-768	-1	-1	-1	-1	4	-1024	-768	-1	-1	-1	-1	4		0	0						Untertest2.avi	0	880	547	72	111				0	Content		-72	-111	11596674	3287764344
11613	09:22:15.209	00:00:11.613	697	-1024	-768	-1	-1	-1	-1	4	-1024	-768	-1	-1	-1	-1	4		0	0						Untertest2.avi	0	880	547	72	111				0	Content		-72	-111	11613338	3287781008
11630	09:22:15.226	00:00:11.630	698	-1024	-768	-1	-1	-1	-1	4	-1024	-768	-1	-1	-1	-1	4		0	0						Untertest2.avi	0	880	547	72	111				0	Content		-72	-111	11630005	3287797675
11647	09:22:15.243	00:00:11.646	699	-1024	-768	-1	-1	-1	-1	4	-1024	-768	-1	-1	-1	-1	4		0	0						Untertest2.avi	0	880	547	72	111				0	Content		-72	-111	11646673	3287814343
11664	09:22:15.260	00:00:11.663	700	-1024	-768	-1	-1	-1	-1	4	-1024	-768	-1	-1	-1	-1	4		0	0						Untertest2.avi	0	880	547	72	111				0	Content		-72	-111	11663612	3287831282
11680	09:22:15.276	00:00:11.680	701	-1024	-768	-1	-1	-1	-1	4	-1024	-768	-1	-1	-1	-1	4		0	0						Untertest2.avi	0	880	547	72	111				0	Content		-72	-111	11680280	3287847950
11697	09:22:15.293	00:00:11.697	702	-1024	-768	-1	-1	-1	-1	4	-1024	-768	-1	-1	-1	-1	4		0	0						Untertest2.avi	0	880	547	72	111				0	Content		-72	-111	11697241	3287864911
11714	09:22:15.310	00:00:11.713	703	-1024	-768	-1	-1	-1	-1	4	-1024	-768	-1	-1	-1	-1	4		0	0						Untertest2.avi	0	880	547	72	111				0	Content		-72	-111	11713909	3287881579
11731	09:22:15.327	00:00:11.730	704	-1024	-768	-1	-1	-1	-1	4	-1024	-768	-1	-1	-1	-1	4		0	0						Untertest2.avi	0	880	547	72	111				0	Content		-72	-111	11730576	3287898246
11748	09:22:15.344	00:00:11.747	705	-1024	-768	-1	-1	-1	-1	4	-1024	-768	-1	-1	-1	-1	4		0	0						Untertest2.avi	0	880	547	72	111				0	Content		-72	-111	11747875	3287915545
11765	09:22:15.361	00:00:11.764	706	-1024	-768	-1	-1	-1	-1	4	-1024	-768	-1	-1	-1	-1	4		0	0						Untertest2.avi	0	880	547	72	111				0	Content		-72	-111	11764543	3287932213
11781	09:22:15.377	00:00:11.780	707	-1024	-768	-1	-1	-1	-1	4	-1024	-768	-1	-1	-1	-1	4		0	0						Untertest2.avi	0	880	547	72	111				0	Content		-72	-111	11780750	3287948420
11797	09:22:15.393	00:00:11.797	708	-1024	-768	-1	-1	-1	-1	4	-1024	-768	-1	-1	-1	-1	4		0	0						Untertest2.avi	0	880	547	72	111				0	Content		-72	-111	11797418	3287965088
11814	09:22:15.410	00:00:11.814	709	-1024	-768	-1	-1	-1	-1	4	-1024	-768	-1	-1	-1	-1	4		0	0						Untertest2.avi	0	880	547	72	111				0	Content		-72	-111	11814085	3287981755
11830	09:22:15.426	00:00:11.829	710	-1024	-768	-1	-1	-1	-1	4	-1024	-768	-1	-1	-1	-1	4		0	0						Untertest2.avi	0	880	547	72	111				0	Content		-72	-111	11829911	3287997581
11847	09:22:15.443	00:00:11.846	711	-1024	-768	-1	-1	-1	-1	4	-1024	-768	-1	-1	-1	-1	4		0	0						Untertest2.avi	0	880	547	72	111				0	Content		-72	-111	11846535	3288014205
11863	09:22:15.459	00:00:11.863	712	-1024	-768	-1	-1	-1	-1	4	-1024	-768	-1	-1	-1	-1	4		0	0						Untertest2.avi	0	880	547	72	111				0	Content		-72	-111	11863220	3288030890
11880	09:22:15.476	00:00:11.879	713	-1024	-768	-1	-1	-1	-1	4	-1024	-768	-1	-1	-1	-1	4		0	0						Untertest2.avi	0	880	547	72	111				0	Content		-72	-111	11879888	3288047558
11897	09:22:15.493	00:00:11.896	714	-1024	-768	-1	-1	-1	-1	4	-1024	-768	-1	-1	-1	-1	4		0	0						Untertest2.avi	0	880	547	72	111				0	Content		-72	-111	11896555	3288064225
11913	09:22:15.509	00:00:11.913	715	-1024	-768	-1	-1	-1	-1	4	-1024	-768	-1	-1	-1	-1	4		0	0						Untertest2.avi	0	880	547	72	111				0	Content		-72	-111	11913213	3288080883
11930	09:22:15.526	00:00:11.929	716	-1024	-768	-1	-1	-1	-1	4	-1024	-768	-1	-1	-1	-1	4		0	0						Untertest2.avi	0	880	547	72	111				0	Content		-72	-111	11929779	3288097449
11947	09:22:15.543	00:00:11.946	717	-1024	-768	-1	-1	-1	-1	4	-1024	-768	-1	-1	-1	-1	4		0	0						Untertest2.avi	0	880	547	72	111				0	Content		-72	-111	11946716	3288114386
11963	09:22:15.559	00:00:11.963	718	-1024	-768	-1	-1	-1	-1	4	-1024	-768	-1	-1	-1	-1	4		0	0						Untertest2.avi	0	880	547	72	111				0	Content		-72	-111	11963383	3288131053
11980	09:22:15.576	00:00:11.980	719	-1024	-768	-1	-1	-1	-1	4	-1024	-768	-1	-1	-1	-1	4		0	0						Untertest2.avi	0	880	547	72	111				0	Content		-72	-111	11980389	3288148059
11997	09:22:15.593	00:00:11.997	720	-1024	-768	-1	-1	-1	-1	4	-1024	-768	-1	-1	-1	-1	4		0	0						Untertest2.avi	0	880	547	72	111				0	Content		-72	-111	11997056	3288164726
12014	09:22:15.610	00:00:12.013	721	-1024	-768	-1	-1	-1	-1	4	-1024	-768	-1	-1	-1	-1	4		0	0						Untertest2.avi	0	880	547	72	111				0	Content		-72	-111	12013723	3288181393
12031	09:22:15.627	00:00:12.030	722	-1024	-768	-1	-1	-1	-1	4	-1024	-768	-1	-1	-1	-1	4		0	0						Untertest2.avi	0	880	547	72	111				0	Content		-72	-111	12030785	3288198455
12047	09:22:15.643	00:00:12.047	723	-1024	-768	-1	-1	-1	-1	4	-1024	-768	-1	-1	-1	-1	4		0	0						Untertest2.avi	0	880	547	72	111				0	Content		-72	-111	12047452	3288215122
12064	09:22:15.660	00:00:12.064	724	-1024	-768	-1	-1	-1	-1	4	-1024	-768	-1	-1	-1	-1	4		0	0						Untertest2.avi	0	880	547	72	111				0	Content		-72	-111	12064120	3288231790
12082	09:22:15.678	00:00:12.081	725	-1024	-768	-1	-1	-1	-1	4	-1024	-768	-1	-1	-1	-1	4		0	0						Untertest2.avi	0	880	547	72	111				0	Content		-72	-111	12081520	3288249190
12097	09:22:15.693	00:00:12.097	726	-1024	-768	-1	-1	-1	-1	4	-1024	-768	-1	-1	-1	-1	4		0	0						Untertest2.avi	0	880	547	72	111				0	Content		-72	-111	12097268	3288264938
12114	09:22:15.710	00:00:12.114	727	-1024	-768	-1	-1	-1	-1	4	-1024	-768	-1	-1	-1	-1	4		0	0						Untertest2.avi	0	880	547	72	111				0	Content		-72	-111	12114018	3288281688
12131	09:22:15.727	00:00:12.130	728	-1024	-768	-1	-1	-1	-1	4	-1024	-768	-1	-1	-1	-1	4		0	0						Untertest2.avi	0	880	547	72	111				0	Content		-72	-111	12130685	3288298355
12147	09:22:15.743	00:00:12.147	729	54,47644	544,1051	0,5163508	0,7977374	421,204	2,67616	3	62,14538	440,2194	0,517417	0,7976884	509,5366	3,272035	1	5	62	440						Untertest2.avi	0	880	547	72	111	-116	428	183	0	Content		-10	329	12147391	3288315061
12164	09:22:15.760	00:00:12.164	730	-43,01937	542,4432	0,5163771	0,7976258	430,8457	2,682626	3	-43,01937	542,4432	0,5163771	0,7976258	430,8457	2,682626	1	5	-43	542						Untertest2.avi	0	880	547	72	111	-116	428	183	0	Content		-115	431	12164265	3288331935
12180	09:22:15.776	00:00:12.180	731	-231,6235	693,5528	0,5194499	0,7973405	509,5365	2,688596	3	-231,6235	693,5528	0,5194499	0,7973405	509,5365	2,688596	1	5	-232	694						Untertest2.avi	0	880	547	72	111	-116	428	183	0	Content		-304	583	12180388	3288348058
12197	09:22:15.793	00:00:12.197	732	-45,87992	537,3489	0,5163035	0,7977211	431,6006	2,699855	3	-45,87992	537,3489	0,5163035	0,7977211	431,6006	2,699855	1	5	-46	537						Untertest2.avi	0	880	547	72	111	-116	428	183	0	Content		-118	426	12197134	3288364804
12214	09:22:15.810	00:00:12.213	733	-56,25989	721,4075	0,5003887	0,7965832	431,6006	2,363151	3	-56,25989	721,4075	0,5003887	0,7965832	431,6006	2,363151	1	5	-56	721						Untertest2.avi	0	880	547	72	111	-116	428	183	0	Content		-128	610	12213756	3288381426
12231	09:22:15.827	00:00:12.230	734	-337,1928	703,3596	0,5339769	0,7966723	431,6006	2,219041	3	-337,1928	703,3596	0,5339769	0,7966723	431,6006	2,219041	1	5	-337	703						Untertest2.avi	0	880	547	72	111	-116	428	183	0	Content		-409	592	12230877	3288398547
12248	09:22:15.844	00:00:12.247	735	-95,90883	723,2173	0,5006647	0,795633	431,6006	2,410099	3	-95,90883	723,2173	0,5006647	0,795633	431,6006	2,410099	1	5	-96	723						Untertest2.avi	0	880	547	72	111	-116	428	183	0	Content		-168	612	12247500	3288415170
12264	09:22:15.860	00:00:12.264	736	-1024	-768	-1	-1	-1	-1	4	-1024	-768	-1	-1	-1	-1	4	5	0	0						Untertest2.avi	0	880	547	72	111	-116	428	183	0	Content		-72	-111	12264250	3288431920
12280	09:22:15.876	00:00:12.280	737	39,13047	497,4455	0,5174551	0,7964211	431,6006	2,740127	3	39,13047	497,4455	0,5174551	0,7964211	431,6006	2,740127	1	5	39	497						Untertest2.avi	0	880	547	72	111	-116	428	183	0	Content		-33	386	12280375	3288448045
12297	09:22:15.893	00:00:12.297	738	-1024	-768	-1	-1	-1	-1	4	-1024	-768	-1	-1	-1	-1	4	5	0	0						Untertest2.avi	0	880	547	72	111	-116	428	183	0	Content		-72	-111	12297123	3288464793
12314	09:22:15.910	00:00:12.313	739	50,02148	494,2689	0,5175304	0,79642	431,6006	2,782812	3	50,02148	494,2689	0,5175304	0,79642	431,6006	2,782812	1	5	50	494						Untertest2.avi	0	880	547	72	111	-116	428	183	0	Content		-22	383	12313869	3288481539
12331	09:22:15.927	00:00:12.330	740	-1024	-768	-1	-1	-1	-1	4	-1024	-768	-1	-1	-1	-1	4	6	0	0						Untertest2.avi	0	880	547	72	111	24	-29	516	0	Content		-72	-111	12330742	3288498412
12347	09:22:15.943	00:00:12.347	741	140,3536	319,8596	0,5386444	0,7962014	415,2969	2,981028	3	140,3536	319,8596	0,5386444	0,7962014	415,2969	2,981028	1	6	140	320						Untertest2.avi	0	880	547	72	111	24	-29	516	0	Content		68	209	12347115	3288514785
12364	09:22:15.960	00:00:12.363	742	-1024	-768	-1	-1	-1	-1	4	-1024	-768	-1	-1	-1	-1	4	6	0	0						Untertest2.avi	0	880	547	72	111	24	-29	516	0	Content		-72	-111	12363772	3288531442
12380	09:22:15.976	00:00:12.380	743	-1024	-768	-1	-1	-1	-1	4	-1024	-768	-1	-1	-1	-1	4	6	0	0						Untertest2.avi	0	880	547	72	111	24	-29	516	0	Content		-72	-111	12380439	3288548109
12397	09:22:15.993	00:00:12.397	744	170,1388	326,0707	0,5175628	0,795853	414,989	2,95572	3	93,76579	120,0339	0,517398	0,7956654	497,6252	3,552605	1	6	94	120						Untertest2.avi	0	880	547	72	111	24	-29	516	0	Content		22	9	12397062	3288564732
12414	09:22:16.010	00:00:12.414	745	97,21417	115,5488	0,5174517	0,7956851	497,6709	3,538055	3	97,21417	115,5488	0,5174517	0,7956851	497,6709	3,538055	1	6	97	116						Untertest2.avi	0	880	547	72	111	24	-29	516	0	Content		25	5	12414051	3288581721
12430	09:22:16.026	00:00:12.430	746	170,679	325,6563	0,5177029	0,7959226	414,8427	2,939123	3	94,37655	119,4801	0,5175439	0,7957349	497,4992	3,533095	1	6	94	119						Untertest2.avi	0	880	547	72	111	24	-29	516	0	Content		22	8	12430307	3288597977
12447	09:22:16.043	00:00:12.446	747	182,5462	335,3751	0,5178461	0,7957944	406,3673	2,849415	3	99,62742	104,6344	0,5176638	0,795581	497,6779	3,501677	1	6	100	105						Untertest2.avi	0	880	547	72	111	24	-29	516	0	Content		28	-6	12446928	3288614598
12464	09:22:16.060	00:00:12.463	748	193,5231	342,9388	0,5179033	0,7955473	396,7521	2,798287	3	101,7266	79,70262	0,5176859	0,7953026	498,1203	3,531786	1	6	102	80						Untertest2.avi	0	880	547	72	111	24	-29	516	0	Content		30	-31	12463675	3288631345
12481	09:22:16.077	00:00:12.480	749	191,7017	339,6503	0,5178669	0,7955747	399,6266	2,82394	3	103,3374	85,72887	0,5176594	0,7953395	498,0455	3,535784	1	6	103	86						Untertest2.avi	0	880	547	72	111	24	-29	516	0	Content		31	-25	12480748	3288648418
12497	09:22:16.093	00:00:12.497	750	185,3234	339,001	0,5178528	0,7956023	399,4566	2,805913	3	92,71061	83,81773	0,5176438	0,7953665	498,0534	3,514206	1	6	93	84						Untertest2.avi	0	880	547	72	111	24	-29	516	0	Content		21	-27	12497424	3288665094
12514	09:22:16.110	00:00:12.514	751	185,7014	335,0914	0,5177917	0,795728	398,0536	2,802	3	91,01471	71,54964	0,5175737	0,7954878	498,0014	3,525381	1	6	91	72						Untertest2.avi	0	880	547	72	111	24	-29	516	0	Content		19	-39	12514048	3288681718
12530	09:22:16.126	00:00:12.530	752	190,2682	340,9797	0,5177292	0,7956256	398,0626	2,789061	3	98,54111	81,58862	0,5175076	0,7953852	498,0923	3,507935	1	6	99	82						Untertest2.avi	0	880	547	72	111	24	-29	516	0	Content		27	-29	12530295	3288697965
12547	09:22:16.143	00:00:12.546	753	191,0887	336,8102	0,5177169	0,7955256	397,7215	2,799101	3	99,10535	73,91929	0,5174934	0,7952843	497,9863	3,523252	1	6	99	74						Untertest2.avi	0	880	547	72	111	24	-29	516	0	Content		27	-37	12546920	3288714590
12564	09:22:16.160	00:00:12.563	754	96,43314	81,72971	0,5174229	0,7951689	497,9968	3,535376	3	96,43314	81,72971	0,5174229	0,7951689	497,9968	3,535376	1	6	96	82						Untertest2.avi	0	880	547	72	111	24	-29	516	0	Content		24	-29	12563553	3288731223
12581	09:22:16.177	00:00:12.580	755	96,15376	70,16981	0,517358	0,795084	497,9409	3,519042	3	96,15376	70,16981	0,517358	0,795084	497,9409	3,519042	1	6	96	70						Untertest2.avi	0	880	547	72	111	24	-29	516	0	Content		24	-41	12580613	3288748283
12597	09:22:16.193	00:00:12.597	756	94,45642	85,61368	0,5171966	0,7948282	497,9661	3,497221	3	94,45642	85,61368	0,5171966	0,7948282	497,9661	3,497221	1	6	94	86						Untertest2.avi	0	880	547	72	111	24	-29	516	0	Content		22	-25	12597292	3288764962
12614	09:22:16.210	00:00:12.614	757	185,6954	340,1281	0,5173246	0,7949359	396,8344	2,777406	3	88,98605	75,73102	0,5170751	0,7946918	497,965	3,502554	1	6	89	76						Untertest2.avi	0	880	547	72	111	24	-29	516	0	Content		17	-35	12614041	3288781711
12630	09:22:16.226	00:00:12.630	758	187,5636	341,9162	0,5172509	0,7946423	397,185	2,792478	3	92,69075	80,23476	0,5169988	0,7943994	497,9408	3,517531	1	6	93	80						Untertest2.avi	0	880	547	72	111	24	-29	516	0	Content		21	-31	12630163	3288797833
12647	09:22:16.243	00:00:12.646	759	185,5129	340,1759	0,5171459	0,794395	397,6612	2,791808	3	89,90026	79,52943	0,5168901	0,7941536	498,005	3,511189	1	6	90	80						Untertest2.avi	0	880	547	72	111	24	-29	516	0	Content		18	-31	12646789	3288814459
12664	09:22:16.260	00:00:12.663	760	95,12714	84,20097	0,5167941	0,7938324	497,9507	3,529292	3	95,12714	84,20097	0,5167941	0,7938324	497,9507	3,529292	1	6	95	84						Untertest2.avi	0	880	547	72	111	24	-29	516	0	Content		23	-27	12663542	3288831212
12681	09:22:16.277	00:00:12.680	761	201,3939	306,0245	0,4957153	0,793375	415,9328	2,932936	3	201,3939	306,0245	0,4957153	0,793375	415,9328	2,932936	1	6	201	306						Untertest2.avi	0	880	547	72	111	24	-29	516	0	Content		129	195	12680605	3288848275
12697	09:22:16.293	00:00:12.697	762	185,9023	338,6128	0,516768	0,7936882	397,5333	2,793286	3	90,38518	75,88651	0,5164905	0,7934464	498,001	3,516515	1	6	90	76						Untertest2.avi	0	880	547	72	111	24	-29	516	0	Content		18	-35	12697281	3288864951
12714	09:22:16.310	00:00:12.713	763	94,58094	78,62185	0,5163327	0,7932614	497,9143	3,522874	3	94,58094	78,62185	0,5163327	0,7932614	497,9143	3,522874	1	6	95	79						Untertest2.avi	0	880	547	72	111	24	-29	516	0	Content		23	-32	12713905	3288881575
12730	09:22:16.326	00:00:12.730	764	100,815	70,35497	0,516135	0,7931159	497,8705	3,503786	3	100,815	70,35497	0,516135	0,7931159	497,8705	3,503786	1	6	101	70						Untertest2.avi	0	880	547	72	111	24	-29	516	0	Content		29	-41	12730156	3288897826
12747	09:22:16.343	00:00:12.746	765	98,93177	73,26602	0,5159608	0,7928628	497,8005	3,525299	3	98,93177	73,26602	0,5159608	0,7928628	497,8005	3,525299	1	6	99	73						Untertest2.avi	0	880	547	72	111	24	-29	516	0	Content		27	-38	12746778	3288914448
12763	09:22:16.359	00:00:12.763	766	95,4448	71,78812	0,5156817	0,7927504	497,7238	3,519872	3	95,4448	71,78812	0,5156817	0,7927504	497,7238	3,519872	1	6	95	72						Untertest2.avi	0	880	547	72	111	24	-29	516	0	Content		23	-39	12763401	3288931071
12780	09:22:16.376	00:00:12.780	767	190,8936	329,3005	0,5158522	0,7929938	399,2669	2,828516	3	101,4247	67,28004	0,5155333	0,7927582	497,7812	3,549267	1	6	101	67						Untertest2.avi	0	880	547	72	111	24	-29	516	0	Content		29	-44	12780470	3288948140
12797	09:22:16.393	00:00:12.797	768	192,9975	335,689	0,5156137	0,7929603	398,1767	2,830895	3	103,1625	74,54208	0,5152758	0,7927214	497,6618	3,557593	1	6	103	75						Untertest2.avi	0	880	547	72	111	24	-29	516	0	Content		31	-36	12797150	3288964820
12814	09:22:16.410	00:00:12.813	769	95,92155	67,90533	0,5150606	0,7927235	497,7972	3,574417	3	95,92155	67,90533	0,5150606	0,7927235	497,7972	3,574417	1	6	96	68						Untertest2.avi	0	880	547	72	111	24	-29	516	0	Content		24	-43	12813895	3288981565
12830	09:22:16.426	00:00:12.830	770	167,4901	151,9599	0,5141873	0,7936205	497,6822	3,531228	3	167,4901	151,9599	0,5141873	0,7936205	497,6822	3,531228	1	6	167	152						Untertest2.avi	0	880	547	72	111	24	-29	516	0	Content		95	41	12830021	3288997691
12847	09:22:16.443	00:00:12.846	771	266,6507	260,6534	0,5126987	0,7958256	497,7198	3,503906	3	266,6507	260,6534	0,5126987	0,7958256	497,7198	3,503906	1	7	267	261						Untertest2.avi	0	880	547	72	111	298	272	533	0	Content		195	150	12846641	3289014311
12863	09:22:16.459	00:00:12.863	772	354,0004	353,9863	0,5114679	0,7978691	497,5023	3,508151	3	354,0004	353,9863	0,5114679	0,7978691	497,5023	3,508151	1	7	354	354						Untertest2.avi	0	880	547	72	111	298	272	533	0	Content		282	243	12863393	3289031063
12880	09:22:16.476	00:00:12.880	773	371,4684	535,9539	0,5114586	0,7989815	394,0609	2,778871	3	386,6502	391,1768	0,5108557	0,7987286	497,6752	3,495428	1	7	387	391						Untertest2.avi	0	880	547	72	111	298	272	533	0	Content		315	280	12880335	3289048005
12897	09:22:16.493	00:00:12.897	774	397,7322	381,2819	0,5106813	0,7983819	498,9249	3,462545	3	397,7322	381,2819	0,5106813	0,7983819	498,9249	3,462545	1	7	398	381						Untertest2.avi	0	880	547	72	111	298	272	533	0	Content		326	270	12897139	3289064809
12914	09:22:16.510	00:00:12.913	775	373,1416	538,2559	0,5112002	0,798283	392,1356	2,767222	3	389,8135	390,7008	0,5105652	0,7980236	497,5993	3,498947	1	7	390	391						Untertest2.avi	0	880	547	72	111	298	272	533	0	Content		318	280	12913831	3289081501
12930	09:22:16.526	00:00:12.930	776	388,1136	389,0168	0,5104627	0,7978203	497,5292	3,483908	3	388,1136	389,0168	0,5104627	0,7978203	497,5292	3,483908	1	7	388	389						Untertest2.avi	0	880	547	72	111	298	272	533	0	Content		316	278	12930141	3289097811
12947	09:22:16.543	00:00:12.946	777	372,4521	531,244	0,5110346	0,7979481	392,2873	2,753224	3	387,467	380,5454	0,5103911	0,7976894	497,594	3,478135	1	7	387	381						Untertest2.avi	0	880	547	72	111	298	272	533	0	Content		315	270	12946634	3289114304
12963	09:22:16.559	00:00:12.963	778	384,4792	392,0322	0,5103147	0,7974985	497,566	3,475851	3	384,4792	392,0322	0,5103147	0,7974985	497,566	3,475851	1	7	384	392						Untertest2.avi	0	880	547	72	111	298	272	533	0	Content		312	281	12963383	3289131053
12980	09:22:16.576	00:00:12.980	779	374,5227	388,2549	0,5102531	0,797354	497,5632	3,485339	3	374,5227	388,2549	0,5102531	0,797354	497,5632	3,485339	1	7	375	388						Untertest2.avi	0	880	547	72	111	298	272	533	0	Content		303	277	12980328	3289147998
12997	09:22:16.593	00:00:12.997	780	364,9068	538,4685	0,5108517	0,7975677	390,5162	2,750108	3	375,6402	388,2538	0,5101813	0,7973032	497,4464	3,487657	1	7	376	388						Untertest2.avi	0	880	547	72	111	298	272	533	0	Content		304	277	12997074	3289164744
13014	09:22:16.610	00:00:13.013	781	363,2337	538,2951	0,5108111	0,7975662	390,2411	2,740334	3	372,5862	387,5857	0,5101357	0,7973009	497,427	3,476677	1	7	373	388						Untertest2.avi	0	880	547	72	111	298	272	533	0	Content		301	277	13013698	3289181368
13030	09:22:16.626	00:00:13.030	782	377,5235	387,8814	0,5101246	0,7973294	497,4156	3,508301	3	377,5235	387,8814	0,5101246	0,7973294	497,4156	3,508301	1	7	378	388						Untertest2.avi	0	880	547	72	111	298	272	533	0	Content		306	277	13030004	3289197674
13047	09:22:16.643	00:00:13.046	783	359,531	537,6351	0,5108095	0,7976462	390,4391	2,774986	3	366,68	386,8863	0,5101359	0,7973815	497,4146	3,517773	1	7	367	387						Untertest2.avi	0	880	547	72	111	298	272	533	0	Content		295	276	13046624	3289214294
13063	09:22:16.659	00:00:13.063	784	367,0894	389,5856	0,5101859	0,7974594	498,6681	3,526546	3	367,0894	389,5856	0,5101859	0,7974594	498,6681	3,526546	1	7	367	390						Untertest2.avi	0	880	547	72	111	298	272	533	0	Content		295	279	13063375	3289231045
13080	09:22:16.676	00:00:13.080	785	364,526	571,8192	0,5112637	0,7978861	363,3293	2,597925	3	367,3175	386,1206	0,51033	0,7975169	498,5098	3,535239	1	7	367	386						Untertest2.avi	0	880	547	72	111	298	272	533	0	Content		295	275	13080316	3289247986
13097	09:22:16.693	00:00:13.096	786	356,3611	530,0838	0,5111848	0,7978778	392,0604	2,799186	3	362,3223	377,6371	0,5105483	0,7976184	497,5451	3,536759	1	7	362	378						Untertest2.avi	0	880	547	72	111	298	272	533	0	Content		290	267	13096941	3289264611
13114	09:22:16.710	00:00:13.113	787	363,561	570,3289	0,5117074	0,7979955	362,4935	2,622132	3	365,1934	381,202	0,5107998	0,7976226	498,6337	3,576379	1	7	365	381						Untertest2.avi	0	880	547	72	111	298	272	533	0	Content		293	270	13113689	3289281359
13130	09:22:16.726	00:00:13.129	788	365,2507	372,9755	0,5111079	0,7976886	497,5666	3,54209	3	365,2507	372,9755	0,5111079	0,7976886	497,5666	3,54209	1	7	365	373						Untertest2.avi	0	880	547	72	111	298	272	533	0	Content		293	262	13129867	3289297537
13147	09:22:16.743	00:00:13.146	789	361,389	533,5953	0,5120152	0,7979552	391,3481	2,802329	3	370,2928	381,7685	0,5114218	0,7976933	497,6033	3,547166	1	7	370	382						Untertest2.avi	0	880	547	72	111	298	272	533	0	Content		298	271	13146615	3289314285
13163	09:22:16.759	00:00:13.163	790	363,2811	533,3076	0,5123693	0,7979689	391,1158	2,804884	3	373,5388	380,704	0,5117952	0,7977061	497,5981	3,553418	1	7	374	381						Untertest2.avi	0	880	547	72	111	298	272	533	0	Content		302	270	13163239	3289330909
13180	09:22:16.776	00:00:13.180	791	367,2715	376,4631	0,5121722	0,797788	498,5158	3,579109	3	367,2715	376,4631	0,5121722	0,797788	498,5158	3,579109	1	7	367	376						Untertest2.avi	0	880	547	72	111	298	272	533	0	Content		295	265	13180308	3289347978
13197	09:22:16.793	00:00:13.196	792	364,435	385,5862	0,5126284	0,7978703	497,612	3,564294	3	364,435	385,5862	0,5126284	0,7978703	497,612	3,564294	1	7	364	386						Untertest2.avi	0	880	547	72	111	298	272	533	0	Content		292	275	13196933	3289364603
13214	09:22:16.810	00:00:13.213	793	362,9333	530,0794	0,5136201	0,7980994	391,5048	2,844585	3	372,885	375,994	0,5131233	0,7978374	497,8834	3,601286	1	7	373	376						Untertest2.avi	0	880	547	72	111	298	272	533	0	Content		301	265	13213557	3289381227
13230	09:22:16.826	00:00:13.229	794	360,7788	536,1722	0,5140076	0,7980973	389,817	2,851985	3	369,7948	381,8196	0,5135218	0,7978296	497,9067	3,626173	1	7	370	382						Untertest2.avi	0	880	547	72	111	298	272	533	0	Content		298	271	13229861	3289397531
13246	09:22:16.842	00:00:13.246	795	356,2477	531,7726	0,5143508	0,7981942	390,3371	2,881067	3	362,5445	375,8025	0,5138899	0,7979283	497,8214	3,657277	1	7	363	376						Untertest2.avi	0	880	547	72	111	298	272	533	0	Content		291	265	13246485	3289414155
13263	09:22:16.859	00:00:13.263	796	358,3381	528,6113	0,514708	0,7982716	393,1234	2,887634	3	366,4711	376,9058	0,5142878	0,7980154	497,6661	3,640067	1	7	366	377						Untertest2.avi	0	880	547	72	111	298	272	533	0	Content		294	266	13263108	3289430778
13280	09:22:16.876	00:00:13.280	797	354,1275	385,2905	0,5146399	0,7981369	497,5901	3,687449	3	354,1275	385,2905	0,5146399	0,7981369	497,5901	3,687449	1	7	354	385						Untertest2.avi	0	880	547	72	111	298	272	533	0	Content		282	274	13280177	3289447847
13297	09:22:16.893	00:00:13.296	798	358,7915	536,6699	0,515386	0,7984481	391,2094	2,912779	3	366,8528	385,6533	0,5149937	0,7981852	497,7903	3,687909	1	7	367	386						Untertest2.avi	0	880	547	72	111	298	272	533	0	Content		295	275	13296799	3289464469
13313	09:22:16.909	00:00:13.313	799	357,3096	530,504	0,5157958	0,7984247	391,9117	2,895634	3	364,6583	377,0723	0,5154321	0,7981641	497,8576	3,66177	1	7	365	377						Untertest2.avi	0	880	547	72	111	298	272	533	0	Content		293	266	13313437	3289481107
13330	09:22:16.926	00:00:13.329	800	369,7039	389,8894	0,5159508	0,7979734	497,8795	3,649887	3	369,7039	389,8894	0,5159508	0,7979734	497,8795	3,649887	1	7	370	390						Untertest2.avi	0	880	547	72	111	298	272	533	0	Content		298	279	13329726	3289497396
13346	09:22:16.942	00:00:13.346	801	366,5522	547,7606	0,5166934	0,7981413	378,0969	2,795157	3	376,7854	376,0537	0,5163039	0,7978312	497,9881	3,660621	1	7	377	376						Untertest2.avi	0	880	547	72	111	298	272	533	0	Content		305	265	13346474	3289514144
13363	09:22:16.959	00:00:13.363	802	478,585	571,7495	0,4796023	0,7988289	367,5886	2,73951	3	478,585	571,7495	0,4796023	0,7988289	367,5886	2,73951	1	7	479	572						Untertest2.avi	0	880	547	72	111	298	272	533	0	Content		407	461	13363096	3289530766
13380	09:22:16.976	00:00:13.380	803	-1024	-768	-1	-1	-1	-1	4	-1024	-768	-1	-1	-1	-1	4		0	0						Untertest2.avi	0	880	547	72	111				0	Content		-72	-111	13380039	3289547709
13397	09:22:16.993	00:00:13.396	804	-1024	-768	-1	-1	-1	-1	4	-1024	-768	-1	-1	-1	-1	4		0	0						Untertest2.avi	0	880	547	72	111				0	Content		-72	-111	13396785	3289564455
13413	09:22:17.009	00:00:13.413	805	-1024	-768	-1	-1	-1	-1	4	-1024	-768	-1	-1	-1	-1	4		0	0						Untertest2.avi	0	880	547	72	111				0	Content		-72	-111	13413420	3289581090
13430	09:22:17.026	00:00:13.429	806	-1024	-768	-1	-1	-1	-1	4	-1024	-768	-1	-1	-1	-1	4		0	0						Untertest2.avi	0	880	547	72	111				0	Content		-72	-111	13429836	3289597506
13447	09:22:17.043	00:00:13.446	807	-1024	-768	-1	-1	-1	-1	4	-1024	-768	-1	-1	-1	-1	4		0	0						Untertest2.avi	0	880	547	72	111				0	Content		-72	-111	13446585	3289614255
13463	09:22:17.059	00:00:13.463	808	-1024	-768	-1	-1	-1	-1	4	-1024	-768	-1	-1	-1	-1	4		0	0						Untertest2.avi	0	880	547	72	111				0	Content		-72	-111	13463207	3289630877
13480	09:22:17.076	00:00:13.479	809	-1024	-768	-1	-1	-1	-1	4	-1024	-768	-1	-1	-1	-1	4		0	0						Untertest2.avi	0	880	547	72	111				0	Content		-72	-111	13479832	3289647502
13497	09:22:17.093	00:00:13.496	810	-1024	-768	-1	-1	-1	-1	4	-1024	-768	-1	-1	-1	-1	4		0	0						Untertest2.avi	0	880	547	72	111				0	Content		-72	-111	13496580	3289664250
13513	09:22:17.109	00:00:13.513	811	-1024	-768	-1	-1	-1	-1	4	-1024	-768	-1	-1	-1	-1	4		0	0						Untertest2.avi	0	880	547	72	111				0	Content		-72	-111	13513206	3289680876
13530	09:22:17.126	00:00:13.529	812	-1024	-768	-1	-1	-1	-1	4	-1024	-768	-1	-1	-1	-1	4		0	0						Untertest2.avi	0	880	547	72	111				0	Content		-72	-111	13529828	3289697498
13546	09:22:17.142	00:00:13.546	813	-1024	-768	-1	-1	-1	-1	4	-1024	-768	-1	-1	-1	-1	4		0	0						Untertest2.avi	0	880	547	72	111				0	Content		-72	-111	13546449	3289714119
13563	09:22:17.159	00:00:13.563	814	-1024	-768	-1	-1	-1	-1	4	-1024	-768	-1	-1	-1	-1	4		0	0						Untertest2.avi	0	880	547	72	111				0	Content		-72	-111	13563199	3289730869
13579	09:22:17.175	00:00:13.579	815	-1024	-768	-1	-1	-1	-1	4	-1024	-768	-1	-1	-1	-1	4		0	0						Untertest2.avi	0	880	547	72	111				0	Content		-72	-111	13579324	3289746994
13597	09:22:17.193	00:00:13.596	816	-1024	-768	-1	-1	-1	-1	4	-1024	-768	-1	-1	-1	-1	4		0	0						Untertest2.avi	0	880	547	72	111				0	Content		-72	-111	13596641	3289764311
13613	09:22:17.209	00:00:13.613	817	-1024	-768	-1	-1	-1	-1	4	-1024	-768	-1	-1	-1	-1	4		0	0						Untertest2.avi	0	880	547	72	111				0	Content		-72	-111	13613319	3289780989
13630	09:22:17.226	00:00:13.629	818	-1024	-768	-1	-1	-1	-1	4	-1024	-768	-1	-1	-1	-1	4		0	0						Untertest2.avi	0	880	547	72	111				0	Content		-72	-111	13629954	3289797624
13646	09:22:17.242	00:00:13.645	819	-1024	-768	-1	-1	-1	-1	4	-1024	-768	-1	-1	-1	-1	4		0	0						Untertest2.avi	0	880	547	72	111				0	Content		-72	-111	13645944	3289813614
13663	09:22:17.259	00:00:13.662	820	-1024	-768	-1	-1	-1	-1	4	-1024	-768	-1	-1	-1	-1	4		0	0						Untertest2.avi	0	880	547	72	111				0	Content		-72	-111	13662563	3289830233
13679	09:22:17.275	00:00:13.678	821	-1024	-768	-1	-1	-1	-1	4	-1024	-768	-1	-1	-1	-1	4		0	0						Untertest2.avi	0	880	547	72	111				0	Content		-72	-111	13678811	3289846481
13695	09:22:17.291	00:00:13.695	822	-1024	-768	-1	-1	-1	-1	4	-1024	-768	-1	-1	-1	-1	4		0	0						Untertest2.avi	0	880	547	72	111				0	Content		-72	-111	13695432	3289863102
13712	09:22:17.308	00:00:13.712	823	-1024	-768	-1	-1	-1	-1	4	-1024	-768	-1	-1	-1	-1	4		0	0						Untertest2.avi	0	880	547	72	111				0	Content		-72	-111	13712056	3289879726
13729	09:22:17.325	00:00:13.728	824	-1024	-768	-1	-1	-1	-1	4	-1024	-768	-1	-1	-1	-1	4		0	0						Untertest2.avi	0	880	547	72	111				0	Content		-72	-111	13728553	3289896223
13746	09:22:17.342	00:00:13.745	825	-1024	-768	-1	-1	-1	-1	4	-1024	-768	-1	-1	-1	-1	4		0	0						Untertest2.avi	0	880	547	72	111				0	Content		-72	-111	13745748	3289913418
13763	09:22:17.359	00:00:13.763	826	-1024	-768	-1	-1	-1	-1	4	-1024	-768	-1	-1	-1	-1	4		0	0						Untertest2.avi	0	880	547	72	111				0	Content		-72	-111	13763121	3289930791
13780	09:22:17.376	00:00:13.780	827	-1024	-768	-1	-1	-1	-1	4	-1024	-768	-1	-1	-1	-1	4		0	0						Untertest2.avi	0	880	547	72	111				0	Content		-72	-111	13780496	3289948166
13795	09:22:17.391	00:00:13.795	828	-1024	-768	-1	-1	-1	-1	4	-1024	-768	-1	-1	-1	-1	4		0	0						Untertest2.avi	0	880	547	72	111				0	Content		-72	-111	13795299	3289962969
13812	09:22:17.408	00:00:13.811	829	-1024	-768	-1	-1	-1	-1	4	-1024	-768	-1	-1	-1	-1	4		0	0						Untertest2.avi	0	880	547	72	111				0	Content		-72	-111	13811922	3289979592
13829	09:22:17.425	00:00:13.828	830	-1024	-768	-1	-1	-1	-1	4	-1024	-768	-1	-1	-1	-1	4		0	0						Untertest2.avi	0	880	547	72	111				0	Content		-72	-111	13828670	3289996340
13845	09:22:17.441	00:00:13.845	831	-1024	-768	-1	-1	-1	-1	4	-1024	-768	-1	-1	-1	-1	4		0	0						Untertest2.avi	0	880	547	72	111				0	Content		-72	-111	13845291	3290012961
13862	09:22:17.458	00:00:13.861	832	-1024	-768	-1	-1	-1	-1	4	-1024	-768	-1	-1	-1	-1	4		0	0						Untertest2.avi	0	880	547	72	111				0	Content		-72	-111	13861914	3290029584
13879	09:22:17.475	00:00:13.878	833	-1024	-768	-1	-1	-1	-1	4	-1024	-768	-1	-1	-1	-1	4		0	0						Untertest2.avi	0	880	547	72	111				0	Content		-72	-111	13878540	3290046210
13896	09:22:17.492	00:00:13.895	834	-1024	-768	-1	-1	-1	-1	4	-1024	-768	-1	-1	-1	-1	4		0	0						Untertest2.avi	0	880	547	72	111				0	Content		-72	-111	13895611	3290063281
13913	09:22:17.509	00:00:13.912	835	-1024	-768	-1	-1	-1	-1	4	-1024	-768	-1	-1	-1	-1	4		0	0						Untertest2.avi	0	880	547	72	111				0	Content		-72	-111	13912983	3290080653
13930	09:22:17.526	00:00:13.930	836	-1024	-768	-1	-1	-1	-1	4	-1024	-768	-1	-1	-1	-1	4		0	0						Untertest2.avi	0	880	547	72	111				0	Content		-72	-111	13930356	3290098026
13945	09:22:17.541	00:00:13.945	837	-1024	-768	-1	-1	-1	-1	4	-1024	-768	-1	-1	-1	-1	4		0	0						Untertest2.avi	0	880	547	72	111				0	Content		-72	-111	13945157	3290112827
13962	09:22:17.558	00:00:13.961	838	-1024	-768	-1	-1	-1	-1	4	-1024	-768	-1	-1	-1	-1	4		0	0						Untertest2.avi	0	880	547	72	111				0	Content		-72	-111	13961781	3290129451
13979	09:22:17.575	00:00:13.978	839	-1024	-768	-1	-1	-1	-1	4	-1024	-768	-1	-1	-1	-1	4		0	0						Untertest2.avi	0	880	547	72	111				0	Content		-72	-111	13978528	3290146198
13995	09:22:17.591	00:00:13.995	840	-1024	-768	-1	-1	-1	-1	4	-1024	-768	-1	-1	-1	-1	4		0	0						Untertest2.avi	0	880	547	72	111				0	Content		-72	-111	13995152	3290162822
14012	09:22:17.608	00:00:14.011	841	-1024	-768	-1	-1	-1	-1	4	-1024	-768	-1	-1	-1	-1	4		0	0						Untertest2.avi	0	880	547	72	111				0	Content		-72	-111	14011777	3290179447
14028	09:22:17.624	00:00:14.028	842	-1024	-768	-1	-1	-1	-1	4	-1024	-768	-1	-1	-1	-1	4		0	0						Untertest2.avi	0	880	547	72	111				0	Content		-72	-111	14028400	3290196070
14046	09:22:17.642	00:00:14.045	843	-1024	-768	-1	-1	-1	-1	4	-1024	-768	-1	-1	-1	-1	4		0	0						Untertest2.avi	0	880	547	72	111				0	Content		-72	-111	14045595	3290213265
14063	09:22:17.659	00:00:14.062	844	-1024	-768	-1	-1	-1	-1	4	-1024	-768	-1	-1	-1	-1	4		0	0						Untertest2.avi	0	880	547	72	111				0	Content		-72	-111	14062966	3290230636
14080	09:22:17.676	00:00:14.080	845	-1024	-768	-1	-1	-1	-1	4	-1024	-768	-1	-1	-1	-1	4		0	0						Untertest2.avi	0	880	547	72	111				0	Content		-72	-111	14080215	3290247885
14095	09:22:17.691	00:00:14.095	846	-1024	-768	-1	-1	-1	-1	4	-1024	-768	-1	-1	-1	-1	4		0	0						Untertest2.avi	0	880	547	72	111				0	Content		-72	-111	14095014	3290262684
14112	09:22:17.708	00:00:14.111	847	-1024	-768	-1	-1	-1	-1	4	-1024	-768	-1	-1	-1	-1	4		0	0						Untertest2.avi	0	880	547	72	111				0	Content		-72	-111	14111764	3290279434
14128	09:22:17.724	00:00:14.128	848	-1024	-768	-1	-1	-1	-1	4	-1024	-768	-1	-1	-1	-1	4		0	0						Untertest2.avi	0	880	547	72	111				0	Content		-72	-111	14128388	3290296058
14145	09:22:17.741	00:00:14.145	849	-1024	-768	-1	-1	-1	-1	4	-1024	-768	-1	-1	-1	-1	4		0	0						Untertest2.avi	0	880	547	72	111				0	Content		-72	-111	14145008	3290312678
14162	09:22:17.758	00:00:14.161	850	-1024	-768	-1	-1	-1	-1	4	-1024	-768	-1	-1	-1	-1	4		0	0						Untertest2.avi	0	880	547	72	111				0	Content		-72	-111	14161630	3290329300
14178	09:22:17.774	00:00:14.178	851	-1024	-768	-1	-1	-1	-1	4	-1024	-768	-1	-1	-1	-1	4		0	0						Untertest2.avi	0	880	547	72	111				0	Content		-72	-111	14178255	3290345925
14195	09:22:17.791	00:00:14.195	852	-1024	-768	-1	-1	-1	-1	4	-1024	-768	-1	-1	-1	-1	4		0	0						Untertest2.avi	0	880	547	72	111				0	Content		-72	-111	14195449	3290363119
14213	09:22:17.809	00:00:14.212	853	-1024	-768	-1	-1	-1	-1	4	-1024	-768	-1	-1	-1	-1	4		0	0						Untertest2.avi	0	880	547	72	111				0	Content		-72	-111	14212824	3290380494
14230	09:22:17.826	00:00:14.230	854	-1024	-768	-1	-1	-1	-1	4	-1024	-768	-1	-1	-1	-1	4		0	0						Untertest2.avi	0	880	547	72	111				0	Content		-72	-111	14230072	3290397742
14245	09:22:17.841	00:00:14.244	855	-1024	-768	-1	-1	-1	-1	4	-1024	-768	-1	-1	-1	-1	4		0	0						Untertest2.avi	0	880	547	72	111				0	Content		-72	-111	14244999	3290412669
14262	09:22:17.858	00:00:14.261	856	-1024	-768	-1	-1	-1	-1	4	-1024	-768	-1	-1	-1	-1	4		0	0						Untertest2.avi	0	880	547	72	111				0	Content		-72	-111	14261620	3290429290
14278	09:22:17.874	00:00:14.278	857	-1024	-768	-1	-1	-1	-1	4	-1024	-768	-1	-1	-1	-1	4		0	0						Untertest2.avi	0	880	547	72	111				0	Content		-72	-111	14278367	3290446037
14295	09:22:17.891	00:00:14.294	858	-1024	-768	-1	-1	-1	-1	4	-1024	-768	-1	-1	-1	-1	4		0	0						Untertest2.avi	0	880	547	72	111				0	Content		-72	-111	14294989	3290462659
14312	09:22:17.908	00:00:14.311	859	-1024	-768	-1	-1	-1	-1	4	-1024	-768	-1	-1	-1	-1	4		0	0						Untertest2.avi	0	880	547	72	111				0	Content		-72	-111	14311610	3290479280
14328	09:22:17.924	00:00:14.328	860	-1024	-768	-1	-1	-1	-1	4	-1024	-768	-1	-1	-1	-1	4		0	0						Untertest2.avi	0	880	547	72	111				0	Content		-72	-111	14328247	3290495917
14345	09:22:17.941	00:00:14.345	861	-1024	-768	-1	-1	-1	-1	4	-1024	-768	-1	-1	-1	-1	4		0	0						Untertest2.avi	0	880	547	72	111				0	Content		-72	-111	14345302	3290512972
14363	09:22:17.959	00:00:14.362	862	-1024	-768	-1	-1	-1	-1	4	-1024	-768	-1	-1	-1	-1	4		0	0						Untertest2.avi	0	880	547	72	111				0	Content		-72	-111	14362677	3290530347
14380	09:22:17.976	00:00:14.380	863	-1024	-768	-1	-1	-1	-1	4	-1024	-768	-1	-1	-1	-1	4		0	0						Untertest2.avi	0	880	547	72	111				0	Content		-72	-111	14380050	3290547720
14395	09:22:17.991	00:00:14.394	864	-1024	-768	-1	-1	-1	-1	4	-1024	-768	-1	-1	-1	-1	4		0	0						Untertest2.avi	0	880	547	72	111				0	Content		-72	-111	14394851	3290562521
14411	09:22:18.007	00:00:14.411	865	-1024	-768	-1	-1	-1	-1	4	-1024	-768	-1	-1	-1	-1	4		0	0						Untertest2.avi	0	880	547	72	111				0	Content		-72	-111	14411474	3290579144
14428	09:22:18.024	00:00:14.428	866	391,0979	644,5698	0,4957631	0,8077324	429,493	3,144185	3	391,0979	644,5698	0,4957631	0,8077324	429,493	3,144185	1	8	391	645						Untertest2.avi	0	880	547	72	111	182	534	118	0	Content		319	534	14428232	3290595902
14445	09:22:18.041	00:00:14.444	867	-1024	-768	-1	-1	-1	-1	4	-1024	-768	-1	-1	-1	-1	4	8	0	0						Untertest2.avi	0	880	547	72	111	182	534	118	0	Content		-72	-111	14444845	3290612515
14461	09:22:18.057	00:00:14.461	868	-1024	-768	-1	-1	-1	-1	4	-1024	-768	-1	-1	-1	-1	4	8	0	0						Untertest2.avi	0	880	547	72	111	182	534	118	0	Content		-72	-111	14461461	3290629131
14479	09:22:18.075	00:00:14.479	869	339,9684	635,6492	0,514178	0,8089181	496,2128	3,617065	3	339,9684	635,6492	0,514178	0,8089181	496,2128	3,617065	1	8	340	636						Untertest2.avi	0	880	547	72	111	182	534	118	0	Content		268	525	14479409	3290647079
14496	09:22:18.092	00:00:14.495	870	247,7979	642,4166	0,5140004	0,8093935	496,2233	3,656701	3	247,7979	642,4166	0,5140004	0,8093935	496,2233	3,656701	1	8	248	642						Untertest2.avi	0	880	547	72	111	182	534	118	0	Content		176	531	14495837	3290663507
14513	09:22:18.109	00:00:14.512	871	198,8875	689,6627	0,5140756	0,8098871	433,3424	3,158868	3	253,7916	675,1667	0,5151892	0,8098409	496,3638	3,621048	1	8	254	675						Untertest2.avi	0	880	547	72	111	182	534	118	0	Content		182	564	14512707	3290680377
14529	09:22:18.125	00:00:14.529	872	174,9976	686,9764	0,5149211	0,8104669	496,0813	3,629493	3	177,6982	684,0493	0,5149386	0,8105475	496,0813	3,631737	1	8	178	684						Untertest2.avi	0	880	547	72	111	182	534	118	0	Content		106	573	14529085	3290696755
14546	09:22:18.142	00:00:14.546	873	159,8739	707,2042	0,5155932	0,8112631	495,9648	3,646414	3	136,6474	704,115	0,5153459	0,8113055	495,9648	3,641377	1	9	137	704						Untertest2.avi	0	880	547	72	111	-231	717	650	0	Content		65	593	14546031	3290713701
14563	09:22:18.159	00:00:14.562	874	52,56312	715,6079	0,5153549	0,811938	495,9878	3,614347	3	85,58331	716,4164	0,5156914	0,8119723	495,9878	3,622245	1	9	86	716						Untertest2.avi	0	880	547	72	111	-231	717	650	0	Content		14	605	14562654	3290730324
14579	09:22:18.175	00:00:14.579	875	56,79611	757,0801	0,5155607	0,8127549	437,9559	3,220916	3	41,73845	754,6387	0,5160279	0,8126386	495,9828	3,625342	1	9	42	755						Untertest2.avi	0	880	547	72	111	-231	717	650	0	Content		-30	644	14579402	3290747072
14596	09:22:18.192	00:00:14.595	876	47,17563	769,1508	0,5168728	0,8131879	496,0263	3,596663	3	2,988656	763,097	0,5164277	0,8132668	496,0262	3,588062	1	9	3	763						Untertest2.avi	0	880	547	72	111	-231	717	650	0	Content		-69	652	14595706	3290763376
14612	09:22:18.208	00:00:14.612	877	-18,60919	774,4166	0,5163499	0,8138955	439,9546	3,23071	3	-51,8976	775,6642	0,5168267	0,8138164	496,0753	3,618438	1	9	-52	776						Untertest2.avi	0	880	547	72	111	-231	717	650	0	Content		-124	665	14612330	3290780000
14629	09:22:18.225	00:00:14.629	878	-41,26469	784,4429	0,5166447	0,8143594	439,7127	3,224939	3	-81,59273	790,2091	0,5171247	0,8142424	496,1577	3,613891	1	9	-82	790						Untertest2.avi	0	880	547	72	111	-231	717	650	0	Content		-154	679	14629078	3290796748
14646	09:22:18.242	00:00:14.646	879	-60,54387	792,1279	0,5169166	0,814736	439,4354	3,193215	3	-105,4094	799,2567	0,5174145	0,8146405	495,9786	3,579133	1	9	-105	799						Untertest2.avi	0	880	547	72	111	-231	717	650	0	Content		-177	688	14646020	3290813690
14662	09:22:18.258	00:00:14.662	880	-90,64254	806,8739	0,5173027	0,8152183	443,0665	3,212989	3	-140,1191	817,9863	0,5177655	0,8151149	495,9989	3,573192	1	9	-140	818						Untertest2.avi	0	880	547	72	111	-231	717	650	0	Content		-212	707	14662325	3290829995
14679	09:22:18.275	00:00:14.678	881	-72,64462	809,5084	0,5039366	0,8150226	440,9561	3,212651	3	-72,64462	809,5084	0,5039366	0,8150226	440,9561	3,212651	1	9	-73	810						Untertest2.avi	0	880	547	72	111	-231	717	650	0	Content		-145	699	14678950	3290846620
14696	09:22:18.292	00:00:14.695	882	-132,7386	814,0342	0,5180207	0,8156646	440,814	3,215938	3	-196,0509	827,5297	0,5185261	0,8155615	496,015	3,592966	1	9	-196	828						Untertest2.avi	0	880	547	72	111	-231	717	650	0	Content		-268	717	14695699	3290863369
14713	09:22:18.309	00:00:14.712	883	-136,679	822,5635	0,5181653	0,8157231	442,9102	3,200121	3	-198,5332	837,7264	0,5186491	0,8156251	496,0344	3,559864	1	9	-199	838						Untertest2.avi	0	880	547	72	111	-231	717	650	0	Content		-271	727	14712697	3290880367
14729	09:22:18.325	00:00:14.729	884	-199,2081	829,6317	0,5186709	0,8156683	496,1058	3,602535	3	-199,286	826,5076	0,5186513	0,8157362	496,1058	3,603418	1	9	-199	827						Untertest2.avi	0	880	547	72	111	-231	717	650	0	Content		-271	716	14729068	3290896738
14746	09:22:18.342	00:00:14.745	885	-185,9101	843,5518	0,518792	0,8158463	496,118	3,576832	3	-197,1538	841,7057	0,518678	0,8158754	496,118	3,577497	1	9	-197	842						Untertest2.avi	0	880	547	72	111	-231	717	650	0	Content		-269	731	14745694	3290913364
14762	09:22:18.358	00:00:14.762	886	-164,4785	838,2343	0,519242	0,8160314	496,263	3,482605	3	-164,543	838,4504	0,5192432	0,8160314	496,263	3,4828	1	9	-165	838						Untertest2.avi	0	880	547	72	111	-231	717	650	0	Content		-237	727	14762316	3290929986
14779	09:22:18.375	00:00:14.779	887	-166,6711	832,5784	0,5192406	0,8162032	496,2529	3,573405	3	-166,6856	832,8082	0,5192423	0,8162032	496,2529	3,573408	1	9	-167	833						Untertest2.avi	0	880	547	72	111	-231	717	650	0	Content		-239	722	14779386	3290947056
14796	09:22:18.392	00:00:14.796	888	-177,9915	829,179	0,5192592	0,8162936	496,3321	3,561878	3	-178,0672	829,4247	0,5192609	0,8162936	496,3321	3,562078	1	9	-178	829						Untertest2.avi	0	880	547	72	111	-231	717	650	0	Content		-250	718	14796063	3290963733
14813	09:22:18.409	00:00:14.812	889	-161,9013	837,1727	0,5192921	0,8164346	496,4425	3,548829	3	-161,9156	837,3491	0,5192935	0,8164345	496,4425	3,548985	1	9	-162	837						Untertest2.avi	0	880	547	72	111	-231	717	650	0	Content		-234	726	14812690	3290980360
14829	09:22:18.425	00:00:14.828	890	-161,1693	837,4276	0,5192847	0,8166981	496,403	3,512251	3	-161,1833	837,5847	0,519286	0,8166981	496,403	3,512324	1	9	-161	838						Untertest2.avi	0	880	547	72	111	-231	717	650	0	Content		-233	727	14828935	3290996605
14846	09:22:18.442	00:00:14.845	891	-153,5431	841,602	0,5192888	0,8168603	496,4471	3,478323	3	-153,5796	841,8037	0,5192902	0,8168603	496,4471	3,47846	1	9	-154	842						Untertest2.avi	0	880	547	72	111	-231	717	650	0	Content		-226	731	14845557	3291013227
14862	09:22:18.458	00:00:14.862	892	-140,6163	830,95	0,5193011	0,8170558	496,5275	3,414871	3	-140,6464	831,1467	0,5193028	0,8170558	496,5275	3,414894	1	9	-141	831						Untertest2.avi	0	880	547	72	111	-231	717	650	0	Content		-213	720	14862193	3291029863
14879	09:22:18.475	00:00:14.879	893	-159,4708	825,2108	0,5193008	0,8171653	496,5913	3,509745	3	-159,4822	825,3866	0,5193023	0,8171653	496,5912	3,509823	1	9	-159	825						Untertest2.avi	0	880	547	72	111	-231	717	650	0	Content		-231	714	14879251	3291046921
14896	09:22:18.492	00:00:14.896	894	-175,7971	831,1115	0,519264	0,8172758	496,7719	3,501242	3	-175,8135	831,2921	0,5192655	0,8172757	496,7719	3,501438	1	9	-176	831						Untertest2.avi	0	880	547	72	111	-231	717	650	0	Content		-248	720	14896057	3291063727
14913	09:22:18.509	00:00:14.912	895	-159,4495	830,6957	0,5192604	0,8175262	496,5953	3,459288	3	-159,5212	830,8818	0,5192617	0,8175261	496,5953	3,459323	1	9	-160	831						Untertest2.avi	0	880	547	72	111	-231	717	650	0	Content		-232	720	14912680	3291080350
14929	09:22:18.525	00:00:14.928	896	-110,5507	823,3527	0,5192214	0,8176443	496,6077	3,291988	3	-110,3757	823,2497	0,5192227	0,8176442	496,6077	3,291954	1	9	-110	823						Untertest2.avi	0	880	547	72	111	-231	717	650	0	Content		-182	712	14928804	3291096474
14946	09:22:18.542	00:00:14.945	897	-163,9824	823,8007	0,5191712	0,817825	496,5963	3,443137	3	-164,0086	823,9756	0,5191729	0,817825	496,5963	3,443222	1	9	-164	824						Untertest2.avi	0	880	547	72	111	-231	717	650	0	Content		-236	713	14945552	3291113222
14962	09:22:18.558	00:00:14.962	898	-154,5356	825,4971	0,5190822	0,8179585	496,8777	3,390319	3	-154,5681	825,6865	0,5190839	0,8179585	496,8777	3,390353	1	9	-155	826						Untertest2.avi	0	880	547	72	111	-231	717	650	0	Content		-227	715	14962208	3291129878
14979	09:22:18.575	00:00:14.979	899	-166,3466	833,2349	0,5190008	0,8181825	496,9966	3,41173	3	-166,3365	833,4275	0,5190025	0,8181825	496,9966	3,41189	1	9	-166	833						Untertest2.avi	0	880	547	72	111	-231	717	650	0	Content		-238	722	14979246	3291146916
14996	09:22:18.592	00:00:14.995	900	-146,6404	837,9216	0,5189273	0,818505	497,0405	3,360635	3	-146,6376	838,0601	0,5189286	0,818505	497,0405	3,360732	1	9	-147	838						Untertest2.avi	0	880	547	72	111	-231	717	650	0	Content		-219	727	14995922	3291163592
15013	09:22:18.609	00:00:15.012	901	-153,7767	839,55	0,5187967	0,8188973	497,0689	3,3777	3	-153,7054	839,6545	0,5187984	0,8188972	497,0689	3,377699	1	9	-154	840						Untertest2.avi	0	880	547	72	111	-231	717	650	0	Content		-226	729	15012671	3291180341
15029	09:22:18.625	00:00:15.028	902	-169,4513	827,576	0,5187706	0,8192944	496,945	3,360755	3	-169,4666	827,7023	0,5187719	0,8192944	496,945	3,360848	1	9	-169	828						Untertest2.avi	0	880	547	72	111	-231	717	650	0	Content		-241	717	15028791	3291196461
15045	09:22:18.641	00:00:15.045	903	-158,9087	824,8501	0,5186816	0,8195864	497,3222	3,323046	3	-158,9641	825,0723	0,518683	0,8195864	497,3222	3,32316	1	9	-159	825						Untertest2.avi	0	880	547	72	111	-231	717	650	0	Content		-231	714	15045415	3291213085
15062	09:22:18.658	00:00:15.062	904	-163,2261	826,3541	0,5186119	0,8199455	497,3625	3,361136	3	-163,2458	826,4775	0,5186132	0,8199455	497,3625	3,361264	1	9	-163	826						Untertest2.avi	0	880	547	72	111	-231	717	650	0	Content		-235	715	15062037	3291229707
15079	09:22:18.675	00:00:15.079	905	-145,9988	838,2257	0,5185933	0,8201228	497,4557	3,302772	3	-146,0621	838,4189	0,5185947	0,8201228	497,4557	3,30298	1	9	-146	838						Untertest2.avi	0	880	547	72	111	-231	717	650	0	Content		-218	727	15079232	3291246902
15096	09:22:18.692	00:00:15.095	906	-159,3357	832,2761	0,5185999	0,8203915	497,6254	3,349356	3	-159,3021	832,3817	0,5186014	0,8203914	497,6254	3,349304	1	9	-159	832						Untertest2.avi	0	880	547	72	111	-231	717	650	0	Content		-231	721	15095910	3291263580
15113	09:22:18.709	00:00:15.112	907	-142,3966	848,8389	0,5185695	0,8206283	497,7609	3,192699	3	-142,338	848,9684	0,5185711	0,8206282	497,7609	3,192819	1	9	-142	849						Untertest2.avi	0	880	547	72	111	-231	717	650	0	Content		-214	738	15112533	3291280203
15129	09:22:18.725	00:00:15.128	908	-153,9425	822,7555	0,5186493	0,8209093	497,7858	3,285315	3	-154,0102	822,9509	0,5186505	0,8209093	497,7858	3,285407	1	9	-154	823						Untertest2.avi	0	880	547	72	111	-231	717	650	0	Content		-226	712	15128786	3291296456
15145	09:22:18.741	00:00:15.145	909	-154,2728	827,5951	0,5187038	0,8211969	497,8337	3,289091	3	-154,3566	827,8792	0,5187053	0,8211969	497,8337	3,289236	1	9	-154	828						Untertest2.avi	0	880	547	72	111	-231	717	650	0	Content		-226	717	15145408	3291313078
15162	09:22:18.758	00:00:15.162	910	-160,9523	834,856	0,5188475	0,8214144	498,041	3,275942	3	-161,0068	835,0382	0,5188488	0,8214144	498,041	3,276038	1	9	-161	835						Untertest2.avi	0	880	547	72	111	-231	717	650	0	Content		-233	724	15162031	3291329701
15179	09:22:18.775	00:00:15.179	911	-180,3377	854,3318	0,5193123	0,8221834	498,1067	3,171493	3	-180,3991	854,571	0,5193137	0,8221834	498,1067	3,17147	1	9	-180	855						Untertest2.avi	0	880	547	72	111	-231	717	650	0	Content		-252	744	15179102	3291346772
15196	09:22:18.792	00:00:15.195	912	-274,1268	863,271	0,5199254	0,8229855	498,1523	3,206172	3	-274,1738	863,505	0,519927	0,8229854	498,1523	3,20627	1	10	-274	864						Untertest2.avi	0	880	547	72	111	-357	751	400	0	Content		-346	753	15195903	3291363573
15213	09:22:18.809	00:00:15.212	913	-310,6996	851,4711	0,52023	0,8235975	498,3339	3,226178	3	-310,7186	851,7166	0,5202317	0,8235974	498,3339	3,226214	1	10	-311	852						Untertest2.avi	0	880	547	72	111	-357	751	400	0	Content		-383	741	15212529	3291380199
15229	09:22:18.825	00:00:15.228	914	-277,4982	839,2937	0,5203663	0,8236344	498,3339	3,259609	3	-277,4982	839,2937	0,5203663	0,8236344	498,3339	3,259609	1	10	-277	839						Untertest2.avi	0	880	547	72	111	-357	751	400	0	Content		-349	728	15228650	3291396320
15245	09:22:18.841	00:00:15.245	915	-283,1889	861,4991	0,5205369	0,824322	498,2882	3,232138	3	-283,2504	861,7835	0,5205386	0,8243219	498,2882	3,232224	1	10	-283	862						Untertest2.avi	0	880	547	72	111	-357	751	400	0	Content		-355	751	15245275	3291412945
15262	09:22:18.858	00:00:15.262	916	-296,5929	847,2374	0,520687	0,8247578	498,5984	3,259113	3	-296,6254	847,4711	0,5206884	0,8247578	498,5984	3,259303	1	10	-297	847						Untertest2.avi	0	880	547	72	111	-357	751	400	0	Content		-369	736	15262024	3291429694
15279	09:22:18.875	00:00:15.278	917	-313,1552	849,8923	0,5208007	0,8252975	498,81	3,268604	3	-313,3238	850,241	0,5208022	0,8252975	498,81	3,268668	1	10	-313	850						Untertest2.avi	0	880	547	72	111	-357	751	400	0	Content		-385	739	15278967	3291446637
15296	09:22:18.892	00:00:15.295	918	-282,8484	865,7357	0,5209398	0,8260727	498,9287	3,18579	3	-282,8155	865,9485	0,5209414	0,8260727	498,9287	3,185842	1	10	-283	866						Untertest2.avi	0	880	547	72	111	-357	751	400	0	Content		-355	755	15295935	3291463605
15313	09:22:18.909	00:00:15.312	919	-1024	-768	-1	-1	-1	-1	4	-1024	-768	-1	-1	-1	-1	4	10	0	0						Untertest2.avi	0	880	547	72	111	-357	751	400	0	Content		-72	-111	15312686	3291480356
15329	09:22:18.925	00:00:15.328	920	-1024	-768	-1	-1	-1	-1	4	-1024	-768	-1	-1	-1	-1	4	10	0	0						Untertest2.avi	0	880	547	72	111	-357	751	400	0	Content		-72	-111	15328810	3291496480
15345	09:22:18.941	00:00:15.345	921	-261,0356	862,0051	0,5187157	0,828072	487,6975	3,064377	3	-261,0356	862,0051	0,5187157	0,828072	487,6975	3,064377	1	10	-261	862						Untertest2.avi	0	880	547	72	111	-357	751	400	0	Content		-333	751	15345435	3291513105
15362	09:22:18.958	00:00:15.362	922	-226,8228	879,12	0,5189897	0,8287253	487,6975	3,043749	3	-226,8228	879,12	0,5189897	0,8287253	487,6975	3,043749	1	10	-227	879						Untertest2.avi	0	880	547	72	111	-357	751	400	0	Content		-299	768	15362183	3291529853
15379	09:22:18.975	00:00:15.379	923	-304,5724	854,6307	0,5220961	0,8294997	499,3195	3,193604	3	-304,6339	854,9031	0,5220978	0,8294997	499,3195	3,193735	1	10	-305	855						Untertest2.avi	0	880	547	72	111	-357	751	400	0	Content		-377	744	15379308	3291546978
15396	09:22:18.992	00:00:15.395	924	-293,8958	853,8549	0,5223579	0,8298211	499,4518	3,197043	3	-293,9149	854,1001	0,5223594	0,829821	499,4518	3,197173	1	10	-294	854						Untertest2.avi	0	880	547	72	111	-357	751	400	0	Content		-366	743	15395926	3291563596
15412	09:22:19.008	00:00:15.412	925	-316,7319	859,8276	0,5226238	0,8304956	499,4518	3,144524	3	-316,7319	859,8276	0,5226238	0,8304956	499,4518	3,144524	1	10	-317	860						Untertest2.avi	0	880	547	72	111	-357	751	400	0	Content		-389	749	15412420	3291580090
15429	09:22:19.025	00:00:15.428	926	-298,0737	871,9991	0,5228336	0,8302216	499,9136	3,182987	3	-298,1321	872,2684	0,5228353	0,8302216	499,9135	3,183151	1	10	-298	872						Untertest2.avi	0	880	547	72	111	-357	751	400	0	Content		-370	761	15428798	3291596468
15446	09:22:19.042	00:00:15.445	927	-186,4099	837,9633	0,5231234	0,8303589	500,0176	2,752489	3	-185,8274	837,4161	0,5231251	0,8303589	500,0176	2,752329	1	10	-186	837						Untertest2.avi	0	880	547	72	111	-357	751	400	0	Content		-258	726	15445868	3291613538
15463	09:22:19.059	00:00:15.462	928	-277,4156	860,5999	0,5232762	0,8304921	500,1546	3,203969	3	-320,4782	857,811	0,5228905	0,8305191	500,1546	3,203859	1	10	-320	858						Untertest2.avi	0	880	547	72	111	-357	751	400	0	Content		-392	747	15462546	3291630216
15479	09:22:19.075	00:00:15.479	929	-269,986	857,4257	0,5363961	0,8313354	444,3592	2,98398	3	-326,1137	887,9835	0,5232587	0,8308486	500,3163	2,985851	1	10	-326	888						Untertest2.avi	0	880	547	72	111	-357	751	400	0	Content		-398	777	15479170	3291646840
15495	09:22:19.091	00:00:15.495	930	-1024	-768	-1	-1	-1	-1	4	-1024	-768	-1	-1	-1	-1	4	10	0	0						Untertest2.avi	0	880	547	72	111	-357	751	400	0	Content		-72	-111	15495298	3291662968
15512	09:22:19.108	00:00:15.512	931	-284,7598	870,8648	0,5245693	0,8322052	500,9178	3,124772	3	-284,8232	871,1179	0,5245706	0,8322051	500,9178	3,124866	1	10	-285	871						Untertest2.avi	0	880	547	72	111	-357	751	400	0	Content		-357	760	15512045	3291679715
15529	09:22:19.125	00:00:15.528	932	-297,8347	855,4623	0,5249758	0,8332022	500,9276	3,180516	3	-297,9441	855,7847	0,5249774	0,8332021	500,9276	3,18072	1	10	-298	856						Untertest2.avi	0	880	547	72	111	-357	751	400	0	Content		-370	745	15528669	3291696339
15546	09:22:19.142	00:00:15.545	933	-273,5648	870,0258	0,5253548	0,8342173	501,2193	3,125238	3	-273,6295	870,27	0,5253564	0,8342172	501,2193	3,125351	1	10	-274	870						Untertest2.avi	0	880	547	72	111	-357	751	400	0	Content		-346	759	15545739	3291713409
15562	09:22:19.158	00:00:15.562	934	-253,3296	868,6653	0,5257058	0,8351504	501,2193	3,138803	3	-253,3296	868,6653	0,5257058	0,8351504	501,2193	3,138803	1	10	-253	869						Untertest2.avi	0	880	547	72	111	-357	751	400	0	Content		-325	758	15562415	3291730085
15579	09:22:19.175	00:00:15.578	935	-278,0882	847,8779	0,5260881	0,8370088	501,3993	3,122262	3	-278,1293	848,0698	0,5260895	0,8370088	501,3993	3,122325	1	10	-278	848						Untertest2.avi	0	880	547	72	111	-357	751	400	0	Content		-350	737	15578985	3291746655
15595	09:22:19.191	00:00:15.595	936	-1024	-768	-1	-1	-1	-1	4	-1024	-768	-1	-1	-1	-1	4		0	0						Untertest2.avi	0	880	547	72	111				0	Content		-72	-111	15595412	3291763082
15612	09:22:19.208	00:00:15.612	937	-1024	-768	-1	-1	-1	-1	4	-1024	-768	-1	-1	-1	-1	4		0	0						Untertest2.avi	0	880	547	72	111				0	Content		-72	-111	15612356	3291780026
15629	09:22:19.225	00:00:15.629	938	-1024	-768	-1	-1	-1	-1	4	-1024	-768	-1	-1	-1	-1	4		0	0						Untertest2.avi	0	880	547	72	111				0	Content		-72	-111	15629159	3291796829
15646	09:22:19.242	00:00:15.645	939	-1024	-768	-1	-1	-1	-1	4	-1024	-768	-1	-1	-1	-1	4		0	0						Untertest2.avi	0	880	547	72	111				0	Content		-72	-111	15645651	3291813321
15662	09:22:19.258	00:00:15.662	940	-1024	-768	-1	-1	-1	-1	4	-1024	-768	-1	-1	-1	-1	4		0	0						Untertest2.avi	0	880	547	72	111				0	Content		-72	-111	15662158	3291829828
15679	09:22:19.275	00:00:15.678	941	-1024	-768	-1	-1	-1	-1	4	-1024	-768	-1	-1	-1	-1	4		0	0						Untertest2.avi	0	880	547	72	111				0	Content		-72	-111	15678914	3291846584
15696	09:22:19.292	00:00:15.695	942	-1024	-768	-1	-1	-1	-1	4	-1024	-768	-1	-1	-1	-1	4		0	0						Untertest2.avi	0	880	547	72	111				0	Content		-72	-111	15695532	3291863202
15712	09:22:19.308	00:00:15.712	943	-1024	-768	-1	-1	-1	-1	4	-1024	-768	-1	-1	-1	-1	4		0	0						Untertest2.avi	0	880	547	72	111				0	Content		-72	-111	15712157	3291879827
15729	09:22:19.325	00:00:15.728	944	-1024	-768	-1	-1	-1	-1	4	-1024	-768	-1	-1	-1	-1	4		0	0						Untertest2.avi	0	880	547	72	111				0	Content		-72	-111	15728907	3291896577
15746	09:22:19.342	00:00:15.745	945	-1024	-768	-1	-1	-1	-1	4	-1024	-768	-1	-1	-1	-1	4		0	0						Untertest2.avi	0	880	547	72	111				0	Content		-72	-111	15745531	3291913201
15762	09:22:19.358	00:00:15.762	946	-1024	-768	-1	-1	-1	-1	4	-1024	-768	-1	-1	-1	-1	4		0	0						Untertest2.avi	0	880	547	72	111				0	Content		-72	-111	15762154	3291929824
15779	09:22:19.375	00:00:15.778	947	-1024	-768	-1	-1	-1	-1	4	-1024	-768	-1	-1	-1	-1	4		0	0						Untertest2.avi	0	880	547	72	111				0	Content		-72	-111	15778778	3291946448
15795	09:22:19.391	00:00:15.795	948	-1024	-768	-1	-1	-1	-1	4	-1024	-768	-1	-1	-1	-1	4		0	0						Untertest2.avi	0	880	547	72	111				0	Content		-72	-111	15795404	3291963074
15812	09:22:19.408	00:00:15.812	949	-1024	-768	-1	-1	-1	-1	4	-1024	-768	-1	-1	-1	-1	4		0	0						Untertest2.avi	0	880	547	72	111				0	Content		-72	-111	15812028	3291979698
15829	09:22:19.425	00:00:15.829	950	-1024	-768	-1	-1	-1	-1	4	-1024	-768	-1	-1	-1	-1	4		0	0						Untertest2.avi	0	880	547	72	111				0	Content		-72	-111	15829238	3291996908
15846	09:22:19.442	00:00:15.846	951	-1024	-768	-1	-1	-1	-1	4	-1024	-768	-1	-1	-1	-1	4		0	0						Untertest2.avi	0	880	547	72	111				0	Content		-72	-111	15846027	3292013697
15863	09:22:19.459	00:00:15.862	952	-1024	-768	-1	-1	-1	-1	4	-1024	-768	-1	-1	-1	-1	4		0	0						Untertest2.avi	0	880	547	72	111				0	Content		-72	-111	15862650	3292030320
15879	09:22:19.475	00:00:15.878	953	-1024	-768	-1	-1	-1	-1	4	-1024	-768	-1	-1	-1	-1	4		0	0						Untertest2.avi	0	880	547	72	111				0	Content		-72	-111	15878644	3292046314
15894	09:22:19.490	00:00:15.894	954	-1024	-768	-1	-1	-1	-1	4	-1024	-768	-1	-1	-1	-1	4		0	0						Untertest2.avi	0	880	547	72	111				0	Content		-72	-111	15894020	3292061690
15911	09:22:19.507	00:00:15.910	955	-1024	-768	-1	-1	-1	-1	4	-1024	-768	-1	-1	-1	-1	4		0	0						Untertest2.avi	0	880	547	72	111				0	Content		-72	-111	15910645	3292078315
15928	09:22:19.524	00:00:15.927	956	-1024	-768	-1	-1	-1	-1	4	-1024	-768	-1	-1	-1	-1	4		0	0						Untertest2.avi	0	880	547	72	111				0	Content		-72	-111	15927841	3292095511
15945	09:22:19.541	00:00:15.945	957	-1024	-768	-1	-1	-1	-1	4	-1024	-768	-1	-1	-1	-1	4		0	0						Untertest2.avi	0	880	547	72	111				0	Content		-72	-111	15945222	3292112892
15962	09:22:19.558	00:00:15.962	958	-1024	-768	-1	-1	-1	-1	4	-1024	-768	-1	-1	-1	-1	4		0	0						Untertest2.avi	0	880	547	72	111				0	Content		-72	-111	15962458	3292130128
15977	09:22:19.573	00:00:15.977	959	-1024	-768	-1	-1	-1	-1	4	-1024	-768	-1	-1	-1	-1	4		0	0						Untertest2.avi	0	880	547	72	111				0	Content		-72	-111	15977262	3292144932
15994	09:22:19.590	00:00:15.994	960	-1024	-768	-1	-1	-1	-1	4	-1024	-768	-1	-1	-1	-1	4		0	0						Untertest2.avi	0	880	547	72	111				0	Content		-72	-111	15994009	3292161679
16011	09:22:19.607	00:00:16.010	961	-1024	-768	-1	-1	-1	-1	4	-1024	-768	-1	-1	-1	-1	4		0	0						Untertest2.avi	0	880	547	72	111				0	Content		-72	-111	16010634	3292178304
16027	09:22:19.623	00:00:16.027	962	-1024	-768	-1	-1	-1	-1	4	-1024	-768	-1	-1	-1	-1	4		0	0						Untertest2.avi	0	880	547	72	111				0	Content		-72	-111	16027257	3292194927
16044	09:22:19.640	00:00:16.043	963	-1024	-768	-1	-1	-1	-1	4	-1024	-768	-1	-1	-1	-1	4		0	0						Untertest2.avi	0	880	547	72	111				0	Content		-72	-111	16043878	3292211548
16061	09:22:19.657	00:00:16.060	964	-1024	-768	-1	-1	-1	-1	4	-1024	-768	-1	-1	-1	-1	4		0	0						Untertest2.avi	0	880	547	72	111				0	Content		-72	-111	16060505	3292228175
16078	09:22:19.674	00:00:16.077	965	-1024	-768	-1	-1	-1	-1	4	-1024	-768	-1	-1	-1	-1	4		0	0						Untertest2.avi	0	880	547	72	111				0	Content		-72	-111	16077698	3292245368
16095	09:22:19.691	00:00:16.095	966	-1024	-768	-1	-1	-1	-1	4	-1024	-768	-1	-1	-1	-1	4		0	0						Untertest2.avi	0	880	547	72	111				0	Content		-72	-111	16095074	3292262744
16112	09:22:19.708	00:00:16.112	967	-1024	-768	-1	-1	-1	-1	4	-1024	-768	-1	-1	-1	-1	4		0	0						Untertest2.avi	0	880	547	72	111				0	Content		-72	-111	16112319	3292279989
16127	09:22:19.723	00:00:16.127	968	-1024	-768	-1	-1	-1	-1	4	-1024	-768	-1	-1	-1	-1	4		0	0						Untertest2.avi	0	880	547	72	111				0	Content		-72	-111	16127247	3292294917
16144	09:22:19.740	00:00:16.143	969	-1024	-768	-1	-1	-1	-1	4	-1024	-768	-1	-1	-1	-1	4		0	0						Untertest2.avi	0	880	547	72	111				0	Content		-72	-111	16143870	3292311540
16161	09:22:19.757	00:00:16.160	970	-1024	-768	-1	-1	-1	-1	4	-1024	-768	-1	-1	-1	-1	4		0	0						Untertest2.avi	0	880	547	72	111				0	Content		-72	-111	16160617	3292328287
16177	09:22:19.773	00:00:16.177	971	-1024	-768	-1	-1	-1	-1	4	-1024	-768	-1	-1	-1	-1	4		0	0						Untertest2.avi	0	880	547	72	111				0	Content		-72	-111	16177116	3292344786
16194	09:22:19.790	00:00:16.193	972	-1024	-768	-1	-1	-1	-1	4	-1024	-768	-1	-1	-1	-1	4		0	0						Untertest2.avi	0	880	547	72	111				0	Content		-72	-111	16193864	3292361534
16210	09:22:19.806	00:00:16.210	973	-1024	-768	-1	-1	-1	-1	4	-1024	-768	-1	-1	-1	-1	4		0	0						Untertest2.avi	0	880	547	72	111				0	Content		-72	-111	16210489	3292378159
16228	09:22:19.824	00:00:16.227	974	-1024	-768	-1	-1	-1	-1	4	-1024	-768	-1	-1	-1	-1	4		0	0						Untertest2.avi	0	880	547	72	111				0	Content		-72	-111	16227557	3292395227
16245	09:22:19.841	00:00:16.244	975	-1024	-768	-1	-1	-1	-1	4	-1024	-768	-1	-1	-1	-1	4		0	0						Untertest2.avi	0	880	547	72	111				0	Content		-72	-111	16244932	3292412602
16262	09:22:19.858	00:00:16.262	976	-1024	-768	-1	-1	-1	-1	4	-1024	-768	-1	-1	-1	-1	4		0	0						Untertest2.avi	0	880	547	72	111				0	Content		-72	-111	16262308	3292429978
16277	09:22:19.873	00:00:16.277	977	-1024	-768	-1	-1	-1	-1	4	-1024	-768	-1	-1	-1	-1	4		0	0						Untertest2.avi	0	880	547	72	111				0	Content		-72	-111	16277109	3292444779
16294	09:22:19.890	00:00:16.293	978	-1024	-768	-1	-1	-1	-1	4	-1024	-768	-1	-1	-1	-1	4		0	0						Untertest2.avi	0	880	547	72	111				0	Content		-72	-111	16293736	3292461406
16310	09:22:19.906	00:00:16.310	979	-1024	-768	-1	-1	-1	-1	4	-1024	-768	-1	-1	-1	-1	4		0	0						Untertest2.avi	0	880	547	72	111				0	Content		-72	-111	16310483	3292478153
16327	09:22:19.923	00:00:16.327	980	-1024	-768	-1	-1	-1	-1	4	-1024	-768	-1	-1	-1	-1	4		0	0						Untertest2.avi	0	880	547	72	111				0	Content		-72	-111	16327105	3292494775
16344	09:22:19.940	00:00:16.343	981	-1024	-768	-1	-1	-1	-1	4	-1024	-768	-1	-1	-1	-1	4		0	0						Untertest2.avi	0	880	547	72	111				0	Content		-72	-111	16343728	3292511398
16360	09:22:19.956	00:00:16.360	982	-1024	-768	-1	-1	-1	-1	4	-1024	-768	-1	-1	-1	-1	4		0	0						Untertest2.avi	0	880	547	72	111				0	Content		-72	-111	16360354	3292528024
16378	09:22:19.974	00:00:16.377	983	-1024	-768	-1	-1	-1	-1	4	-1024	-768	-1	-1	-1	-1	4		0	0						Untertest2.avi	0	880	547	72	111				0	Content		-72	-111	16377548	3292545218
16395	09:22:19.991	00:00:16.394	984	-1024	-768	-1	-1	-1	-1	4	-1024	-768	-1	-1	-1	-1	4		0	0						Untertest2.avi	0	880	547	72	111				0	Content		-72	-111	16394920	3292562590
16412	09:22:20.008	00:00:16.412	985	-1024	-768	-1	-1	-1	-1	4	-1024	-768	-1	-1	-1	-1	4		0	0						Untertest2.avi	0	880	547	72	111				0	Content		-72	-111	16412168	3292579838
16427	09:22:20.023	00:00:16.426	986	-1024	-768	-1	-1	-1	-1	4	-1024	-768	-1	-1	-1	-1	4		0	0						Untertest2.avi	0	880	547	72	111				0	Content		-72	-111	16426969	3292594639
16444	09:22:20.040	00:00:16.443	987	-1024	-768	-1	-1	-1	-1	4	-1024	-768	-1	-1	-1	-1	4		0	0						Untertest2.avi	0	880	547	72	111				0	Content		-72	-111	16443718	3292611388
16460	09:22:20.056	00:00:16.460	988	-1024	-768	-1	-1	-1	-1	4	-1024	-768	-1	-1	-1	-1	4		0	0						Untertest2.avi	0	880	547	72	111				0	Content		-72	-111	16460342	3292628012
16477	09:22:20.073	00:00:16.476	989	-1024	-768	-1	-1	-1	-1	4	-1024	-768	-1	-1	-1	-1	4		0	0						Untertest2.avi	0	880	547	72	111				0	Content		-72	-111	16476964	3292644634
16494	09:22:20.090	00:00:16.493	990	-1024	-768	-1	-1	-1	-1	4	-1024	-768	-1	-1	-1	-1	4		0	0						Untertest2.avi	0	880	547	72	111				0	Content		-72	-111	16493590	3292661260
16510	09:22:20.106	00:00:16.510	991	-1024	-768	-1	-1	-1	-1	4	-1024	-768	-1	-1	-1	-1	4		0	0						Untertest2.avi	0	880	547	72	111				0	Content		-72	-111	16510214	3292677884
16527	09:22:20.123	00:00:16.527	992	-1024	-768	-1	-1	-1	-1	4	-1024	-768	-1	-1	-1	-1	4		0	0						Untertest2.avi	0	880	547	72	111				0	Content		-72	-111	16527409	3292695079
16545	09:22:20.141	00:00:16.544	993	-1024	-768	-1	-1	-1	-1	4	-1024	-768	-1	-1	-1	-1	4		0	0						Untertest2.avi	0	880	547	72	111				0	Content		-72	-111	16544780	3292712450
16562	09:22:20.158	00:00:16.562	994	-1024	-768	-1	-1	-1	-1	4	-1024	-768	-1	-1	-1	-1	4		0	0						Untertest2.avi	0	880	547	72	111				0	Content		-72	-111	16562028	3292729698
16577	09:22:20.173	00:00:16.576	995	-1024	-768	-1	-1	-1	-1	4	-1024	-768	-1	-1	-1	-1	4		0	0						Untertest2.avi	0	880	547	72	111				0	Content		-72	-111	16576829	3292744499
16594	09:22:20.190	00:00:16.593	996	-1024	-768	-1	-1	-1	-1	4	-1024	-768	-1	-1	-1	-1	4		0	0						Untertest2.avi	0	880	547	72	111				0	Content		-72	-111	16593580	3292761250
16610	09:22:20.206	00:00:16.610	997	-1024	-768	-1	-1	-1	-1	4	-1024	-768	-1	-1	-1	-1	4		0	0						Untertest2.avi	0	880	547	72	111				0	Content		-72	-111	16610203	3292777873
16627	09:22:20.223	00:00:16.626	998	-1024	-768	-1	-1	-1	-1	4	-1024	-768	-1	-1	-1	-1	4		0	0						Untertest2.avi	0	880	547	72	111				0	Content		-72	-111	16626827	3292794497
16643	09:22:20.239	00:00:16.643	999	-1024	-768	-1	-1	-1	-1	4	-1024	-768	-1	-1	-1	-1	4		0	0						Untertest2.avi	0	880	547	72	111				0	Content		-72	-111	16643450	3292811120
16660	09:22:20.256	00:00:16.660	1000	-1024	-768	-1	-1	-1	-1	4	-1024	-768	-1	-1	-1	-1	4		0	0						Untertest2.avi	0	880	547	72	111				0	Content		-72	-111	16660198	3292827868
16677	09:22:20.273	00:00:16.677	1001	-1024	-768	-1	-1	-1	-1	4	-1024	-768	-1	-1	-1	-1	4		0	0						Untertest2.avi	0	880	547	72	111				0	Content		-72	-111	16677266	3292844936
16695	09:22:20.291	00:00:16.694	1002	-1024	-768	-1	-1	-1	-1	4	-1024	-768	-1	-1	-1	-1	4		0	0						Untertest2.avi	0	880	547	72	111				0	Content		-72	-111	16694655	3292862325
16712	09:22:20.308	00:00:16.712	1003	-1024	-768	-1	-1	-1	-1	4	-1024	-768	-1	-1	-1	-1	4		0	0						Untertest2.avi	0	880	547	72	111				0	Content		-72	-111	16712013	3292879683
16727	09:22:20.323	00:00:16.726	1004	-1024	-768	-1	-1	-1	-1	4	-1024	-768	-1	-1	-1	-1	4		0	0						Untertest2.avi	0	880	547	72	111				0	Content		-72	-111	16726819	3292894489
16743	09:22:20.339	00:00:16.743	1005	-1024	-768	-1	-1	-1	-1	4	-1024	-768	-1	-1	-1	-1	4		0	0						Untertest2.avi	0	880	547	72	111				0	Content		-72	-111	16743442	3292911112
16760	09:22:20.356	00:00:16.760	1006	-1024	-768	-1	-1	-1	-1	4	-1024	-768	-1	-1	-1	-1	4		0	0						Untertest2.avi	0	880	547	72	111				0	Content		-72	-111	16760189	3292927859
16777	09:22:20.373	00:00:16.776	1007	-1024	-768	-1	-1	-1	-1	4	-1024	-768	-1	-1	-1	-1	4		0	0						Untertest2.avi	0	880	547	72	111				0	Content		-72	-111	16776811	3292944481
16793	09:22:20.389	00:00:16.793	1008	-1024	-768	-1	-1	-1	-1	4	-1024	-768	-1	-1	-1	-1	4		0	0						Untertest2.avi	0	880	547	72	111				0	Content		-72	-111	16793435	3292961105
16810	09:22:20.406	00:00:16.810	1009	-1024	-768	-1	-1	-1	-1	4	-1024	-768	-1	-1	-1	-1	4		0	0						Untertest2.avi	0	880	547	72	111				0	Content		-72	-111	16810059	3292977729
16827	09:22:20.423	00:00:16.827	1010	-1024	-768	-1	-1	-1	-1	4	-1024	-768	-1	-1	-1	-1	4		0	0						Untertest2.avi	0	880	547	72	111				0	Content		-72	-111	16827254	3292994924
16845	09:22:20.441	00:00:16.844	1011	-1024	-768	-1	-1	-1	-1	4	-1024	-768	-1	-1	-1	-1	4		0	0						Untertest2.avi	0	880	547	72	111				0	Content		-72	-111	16844503	3293012173
16862	09:22:20.458	00:00:16.861	1012	-1024	-768	-1	-1	-1	-1	4	-1024	-768	-1	-1	-1	-1	4		0	0						Untertest2.avi	0	880	547	72	111				0	Content		-72	-111	16861751	3293029421
16877	09:22:20.473	00:00:16.876	1013	-1024	-768	-1	-1	-1	-1	4	-1024	-768	-1	-1	-1	-1	4		0	0						Untertest2.avi	0	880	547	72	111				0	Content		-72	-111	16876681	3293044351
16893	09:22:20.489	00:00:16.893	1014	-1024	-768	-1	-1	-1	-1	4	-1024	-768	-1	-1	-1	-1	4		0	0						Untertest2.avi	0	880	547	72	111				0	Content		-72	-111	16893305	3293060975
16910	09:22:20.506	00:00:16.910	1015	-1024	-768	-1	-1	-1	-1	4	-1024	-768	-1	-1	-1	-1	4		0	0						Untertest2.avi	0	880	547	72	111				0	Content		-72	-111	16910063	3293077733
16927	09:22:20.523	00:00:16.926	1016	-1024	-768	-1	-1	-1	-1	4	-1024	-768	-1	-1	-1	-1	4		0	0						Untertest2.avi	0	880	547	72	111				0	Content		-72	-111	16926676	3293094346
16943	09:22:20.539	00:00:16.943	1017	-1024	-768	-1	-1	-1	-1	4	-1024	-768	-1	-1	-1	-1	4		0	0						Untertest2.avi	0	880	547	72	111				0	Content		-72	-111	16943296	3293110966
16960	09:22:20.556	00:00:16.959	1018	-1024	-768	-1	-1	-1	-1	4	-1024	-768	-1	-1	-1	-1	4		0	0						Untertest2.avi	0	880	547	72	111				0	Content		-72	-111	16959921	3293127591
16977	09:22:20.573	00:00:16.977	1019	-1024	-768	-1	-1	-1	-1	4	-1024	-768	-1	-1	-1	-1	4		0	0						Untertest2.avi	0	880	547	72	111				0	Content		-72	-111	16977116	3293144786
16994	09:22:20.590	00:00:16.994	1020	-1024	-768	-1	-1	-1	-1	4	-1024	-768	-1	-1	-1	-1	4		0	0						Untertest2.avi	0	880	547	72	111				0	Content		-72	-111	16994493	3293162163
17012	09:22:20.608	00:00:17.011	1021	-1024	-768	-1	-1	-1	-1	4	-1024	-768	-1	-1	-1	-1	4		0	0						Untertest2.avi	0	880	547	72	111				0	Content		-72	-111	17011738	3293179408
17027	09:22:20.623	00:00:17.026	1022	-1024	-768	-1	-1	-1	-1	4	-1024	-768	-1	-1	-1	-1	4		0	0						Untertest2.avi	0	880	547	72	111				0	Content		-72	-111	17026539	3293194209
17043	09:22:20.639	00:00:17.043	1023	-1024	-768	-1	-1	-1	-1	4	-1024	-768	-1	-1	-1	-1	4		0	0						Untertest2.avi	0	880	547	72	111				0	Content		-72	-111	17043287	3293210957
17060	09:22:20.656	00:00:17.059	1024	-1024	-768	-1	-1	-1	-1	4	-1024	-768	-1	-1	-1	-1	4		0	0						Untertest2.avi	0	880	547	72	111				0	Content		-72	-111	17059912	3293227582
17077	09:22:20.673	00:00:17.076	1025	-1024	-768	-1	-1	-1	-1	4	-1024	-768	-1	-1	-1	-1	4		0	0						Untertest2.avi	0	880	547	72	111				0	Content		-72	-111	17076661	3293244331
17093	09:22:20.689	00:00:17.093	1026	-1024	-768	-1	-1	-1	-1	4	-1024	-768	-1	-1	-1	-1	4		0	0						Untertest2.avi	0	880	547	72	111				0	Content		-72	-111	17093155	3293260825
17110	09:22:20.706	00:00:17.109	1027	-1024	-768	-1	-1	-1	-1	4	-1024	-768	-1	-1	-1	-1	4		0	0						Untertest2.avi	0	880	547	72	111				0	Content		-72	-111	17109780	3293277450
17127	09:22:20.723	00:00:17.126	1028	-1024	-768	-1	-1	-1	-1	4	-1024	-768	-1	-1	-1	-1	4		0	0						Untertest2.avi	0	880	547	72	111				0	Content		-72	-111	17126978	3293294648
17144	09:22:20.740	00:00:17.144	1029	-1024	-768	-1	-1	-1	-1	4	-1024	-768	-1	-1	-1	-1	4		0	0						Untertest2.avi	0	880	547	72	111				0	Content		-72	-111	17144351	3293312021
17162	09:22:20.758	00:00:17.161	1030	-1024	-768	-1	-1	-1	-1	4	-1024	-768	-1	-1	-1	-1	4		0	0						Untertest2.avi	0	880	547	72	111				0	Content		-72	-111	17161599	3293329269
17177	09:22:20.773	00:00:17.176	1031	-1024	-768	-1	-1	-1	-1	4	-1024	-768	-1	-1	-1	-1	4		0	0						Untertest2.avi	0	880	547	72	111				0	Content		-72	-111	17176525	3293344195
17193	09:22:20.789	00:00:17.193	1032	-1024	-768	-1	-1	-1	-1	4	-1024	-768	-1	-1	-1	-1	4		0	0						Untertest2.avi	0	880	547	72	111				0	Content		-72	-111	17193149	3293360819
17210	09:22:20.806	00:00:17.209	1033	-1024	-768	-1	-1	-1	-1	4	-1024	-768	-1	-1	-1	-1	4		0	0						Untertest2.avi	0	880	547	72	111				0	Content		-72	-111	17209898	3293377568
17227	09:22:20.823	00:00:17.226	1034	-1024	-768	-1	-1	-1	-1	4	-1024	-768	-1	-1	-1	-1	4		0	0						Untertest2.avi	0	880	547	72	111				0	Content		-72	-111	17226521	3293394191
17243	09:22:20.839	00:00:17.243	1035	-1024	-768	-1	-1	-1	-1	4	-1024	-768	-1	-1	-1	-1	4		0	0						Untertest2.avi	0	880	547	72	111				0	Content		-72	-111	17243145	3293410815
17260	09:22:20.856	00:00:17.259	1036	-1024	-768	-1	-1	-1	-1	4	-1024	-768	-1	-1	-1	-1	4		0	0						Untertest2.avi	0	880	547	72	111				0	Content		-72	-111	17259771	3293427441
17277	09:22:20.873	00:00:17.276	1037	-1024	-768	-1	-1	-1	-1	4	-1024	-768	-1	-1	-1	-1	4		0	0						Untertest2.avi	0	880	547	72	111				0	Content		-72	-111	17276841	3293444511
17294	09:22:20.890	00:00:17.294	1038	-1024	-768	-1	-1	-1	-1	4	-1024	-768	-1	-1	-1	-1	4		0	0						Untertest2.avi	0	880	547	72	111				0	Content		-72	-111	17294216	3293461886
17311	09:22:20.907	00:00:17.311	1039	-1024	-768	-1	-1	-1	-1	4	-1024	-768	-1	-1	-1	-1	4		0	0						Untertest2.avi	0	880	547	72	111				0	Content		-72	-111	17311465	3293479135
17326	09:22:20.922	00:00:17.326	1040	-1024	-768	-1	-1	-1	-1	4	-1024	-768	-1	-1	-1	-1	4		0	0						Untertest2.avi	0	880	547	72	111				0	Content		-72	-111	17326393	3293494063
17343	09:22:20.939	00:00:17.343	1041	-1024	-768	-1	-1	-1	-1	4	-1024	-768	-1	-1	-1	-1	4		0	0						Untertest2.avi	0	880	547	72	111				0	Content		-72	-111	17343030	3293510700
17360	09:22:20.956	00:00:17.359	1042	-1024	-768	-1	-1	-1	-1	4	-1024	-768	-1	-1	-1	-1	4		0	0						Untertest2.avi	0	880	547	72	111				0	Content		-72	-111	17359765	3293527435
17376	09:22:20.972	00:00:17.376	1043	-1024	-768	-1	-1	-1	-1	4	-1024	-768	-1	-1	-1	-1	4		0	0						Untertest2.avi	0	880	547	72	111				0	Content		-72	-111	17376386	3293544056
17393	09:22:20.989	00:00:17.393	1044	-1024	-768	-1	-1	-1	-1	4	-1024	-768	-1	-1	-1	-1	4		0	0						Untertest2.avi	0	880	547	72	111				0	Content		-72	-111	17393020	3293560690
17410	09:22:21.006	00:00:17.409	1045	-1024	-768	-1	-1	-1	-1	4	-1024	-768	-1	-1	-1	-1	4		0	0						Untertest2.avi	0	880	547	72	111				0	Content		-72	-111	17409633	3293577303
17427	09:22:21.023	00:00:17.426	1046	-1024	-768	-1	-1	-1	-1	4	-1024	-768	-1	-1	-1	-1	4		0	0						Untertest2.avi	0	880	547	72	111				0	Content		-72	-111	17426828	3293594498
17444	09:22:21.040	00:00:17.444	1047	-1024	-768	-1	-1	-1	-1	4	-1024	-768	-1	-1	-1	-1	4		0	0						Untertest2.avi	0	880	547	72	111				0	Content		-72	-111	17444201	3293611871
17461	09:22:21.057	00:00:17.461	1048	-1024	-768	-1	-1	-1	-1	4	-1024	-768	-1	-1	-1	-1	4		0	0						Untertest2.avi	0	880	547	72	111				0	Content		-72	-111	17461446	3293629116
17476	09:22:21.072	00:00:17.476	1049	-1024	-768	-1	-1	-1	-1	4	-1024	-768	-1	-1	-1	-1	4		0	0						Untertest2.avi	0	880	547	72	111				0	Content		-72	-111	17476250	3293643920
17493	09:22:21.089	00:00:17.493	1050	-1024	-768	-1	-1	-1	-1	4	-1024	-768	-1	-1	-1	-1	4		0	0						Untertest2.avi	0	880	547	72	111				0	Content		-72	-111	17493011	3293660681
17510	09:22:21.106	00:00:17.509	1051	-1024	-768	-1	-1	-1	-1	4	-1024	-768	-1	-1	-1	-1	4		0	0						Untertest2.avi	0	880	547	72	111				0	Content		-72	-111	17509622	3293677292
17526	09:22:21.122	00:00:17.526	1052	-1024	-768	-1	-1	-1	-1	4	-1024	-768	-1	-1	-1	-1	4		0	0						Untertest2.avi	0	880	547	72	111				0	Content		-72	-111	17526242	3293693912
17543	09:22:21.139	00:00:17.542	1053	-1024	-768	-1	-1	-1	-1	4	-1024	-768	-1	-1	-1	-1	4		0	0						Untertest2.avi	0	880	547	72	111				0	Content		-72	-111	17542867	3293710537
17559	09:22:21.155	00:00:17.559	1054	-1024	-768	-1	-1	-1	-1	4	-1024	-768	-1	-1	-1	-1	4		0	0						Untertest2.avi	0	880	547	72	111				0	Content		-72	-111	17559491	3293727161
17577	09:22:21.173	00:00:17.576	1055	-1024	-768	-1	-1	-1	-1	4	-1024	-768	-1	-1	-1	-1	4		0	0						Untertest2.avi	0	880	547	72	111				0	Content		-72	-111	17576687	3293744357
17594	09:22:21.190	00:00:17.594	1056	-1024	-768	-1	-1	-1	-1	4	-1024	-768	-1	-1	-1	-1	4		0	0						Untertest2.avi	0	880	547	72	111				0	Content		-72	-111	17594060	3293761730
17611	09:22:21.207	00:00:17.611	1057	-1024	-768	-1	-1	-1	-1	4	-1024	-768	-1	-1	-1	-1	4		0	0						Untertest2.avi	0	880	547	72	111				0	Content		-72	-111	17611281	3293778951
17627	09:22:21.223	00:00:17.627	1058	-1024	-768	-1	-1	-1	-1	4	-1024	-768	-1	-1	-1	-1	4		0	0						Untertest2.avi	0	880	547	72	111				0	Content		-72	-111	17627366	3293795036
17644	09:22:21.240	00:00:17.644	1059	-1024	-768	-1	-1	-1	-1	4	-1024	-768	-1	-1	-1	-1	4		0	0						Untertest2.avi	0	880	547	72	111				0	Content		-72	-111	17644034	3293811704
17661	09:22:21.257	00:00:17.660	1060	-1024	-768	-1	-1	-1	-1	4	-1024	-768	-1	-1	-1	-1	4		0	0						Untertest2.avi	0	880	547	72	111				0	Content		-72	-111	17660701	3293828371
17677	09:22:21.273	00:00:17.676	1061	-1024	-768	-1	-1	-1	-1	4	-1024	-768	-1	-1	-1	-1	4		0	0						Untertest2.avi	0	880	547	72	111				0	Content		-72	-111	17676938	3293844608
17694	09:22:21.290	00:00:17.693	1062	-1024	-768	-1	-1	-1	-1	4	-1024	-768	-1	-1	-1	-1	4		0	0						Untertest2.avi	0	880	547	72	111				0	Content		-72	-111	17693606	3293861276
17710	09:22:21.306	00:00:17.710	1063	-1024	-768	-1	-1	-1	-1	4	-1024	-768	-1	-1	-1	-1	4		0	0						Untertest2.avi	0	880	547	72	111				0	Content		-72	-111	17710274	3293877944
17726	09:22:21.322	00:00:17.726	1064	-1024	-768	-1	-1	-1	-1	4	-1024	-768	-1	-1	-1	-1	4		0	0						Untertest2.avi	0	880	547	72	111				0	Content		-72	-111	17726155	3293893825
17743	09:22:21.339	00:00:17.742	1065	-1024	-768	-1	-1	-1	-1	4	-1024	-768	-1	-1	-1	-1	4		0	0						Untertest2.avi	0	880	547	72	111				0	Content		-72	-111	17742831	3293910501
17759	09:22:21.355	00:00:17.759	1066	-1024	-768	-1	-1	-1	-1	4	-1024	-768	-1	-1	-1	-1	4		0	0						Untertest2.avi	0	880	547	72	111				0	Content		-72	-111	17759400	3293927070
17776	09:22:21.372	00:00:17.776	1067	-1024	-768	-1	-1	-1	-1	4	-1024	-768	-1	-1	-1	-1	4		0	0						Untertest2.avi	0	880	547	72	111				0	Content		-72	-111	17776337	3293944007
17793	09:22:21.389	00:00:17.793	1068	-1024	-768	-1	-1	-1	-1	4	-1024	-768	-1	-1	-1	-1	4		0	0						Untertest2.avi	0	880	547	72	111				0	Content		-72	-111	17793004	3293960674
17810	09:22:21.406	00:00:17.810	1069	-1024	-768	-1	-1	-1	-1	4	-1024	-768	-1	-1	-1	-1	4		0	0						Untertest2.avi	0	880	547	72	111				0	Content		-72	-111	17810139	3293977809
17827	09:22:21.423	00:00:17.826	1070	-1024	-768	-1	-1	-1	-1	4	-1024	-768	-1	-1	-1	-1	4		0	0						Untertest2.avi	0	880	547	72	111				0	Content		-72	-111	17826807	3293994477
17844	09:22:21.440	00:00:17.843	1071	-1024	-768	-1	-1	-1	-1	4	-1024	-768	-1	-1	-1	-1	4		0	0						Untertest2.avi	0	880	547	72	111				0	Content		-72	-111	17843838	3294011508
17861	09:22:21.457	00:00:17.860	1072	-1024	-768	-1	-1	-1	-1	4	-1024	-768	-1	-1	-1	-1	4		0	0						Untertest2.avi	0	880	547	72	111				0	Content		-72	-111	17860506	3294028176
17877	09:22:21.473	00:00:17.877	1073	-1024	-768	-1	-1	-1	-1	4	-1024	-768	-1	-1	-1	-1	4		0	0						Untertest2.avi	0	880	547	72	111				0	Content		-72	-111	17877174	3294044844
17893	09:22:21.489	00:00:17.893	1074	-1024	-768	-1	-1	-1	-1	4	-1024	-768	-1	-1	-1	-1	4		0	0						Untertest2.avi	0	880	547	72	111				0	Content		-72	-111	17893415	3294061085
17910	09:22:21.506	00:00:17.910	1075	-1024	-768	-1	-1	-1	-1	4	-1024	-768	-1	-1	-1	-1	4		0	0						Untertest2.avi	0	880	547	72	111				0	Content		-72	-111	17910083	3294077753
17927	09:22:21.523	00:00:17.926	1076	-1024	-768	-1	-1	-1	-1	4	-1024	-768	-1	-1	-1	-1	4		0	0						Untertest2.avi	0	880	547	72	111				0	Content		-72	-111	17926751	3294094421
17943	09:22:21.539	00:00:17.943	1077	-1024	-768	-1	-1	-1	-1	4	-1024	-768	-1	-1	-1	-1	4		0	0						Untertest2.avi	0	880	547	72	111				0	Content		-72	-111	17943132	3294110802
17960	09:22:21.556	00:00:17.959	1078	-1024	-768	-1	-1	-1	-1	4	-1024	-768	-1	-1	-1	-1	4		0	0						Untertest2.avi	0	880	547	72	111				0	Content		-72	-111	17959799	3294127469
17976	09:22:21.572	00:00:17.976	1079	-1024	-768	-1	-1	-1	-1	4	-1024	-768	-1	-1	-1	-1	4		0	0						Untertest2.avi	0	880	547	72	111				0	Content		-72	-111	17976467	3294144137
17993	09:22:21.589	00:00:17.992	1080	-1024	-768	-1	-1	-1	-1	4	-1024	-768	-1	-1	-1	-1	4		0	0						Untertest2.avi	0	880	547	72	111				0	Content		-72	-111	17992640	3294160310
18009	09:22:21.605	00:00:18.009	1081	-1024	-768	-1	-1	-1	-1	4	-1024	-768	-1	-1	-1	-1	4		0	0						Untertest2.avi	0	880	547	72	111				0	Content		-72	-111	18009268	3294176938
18026	09:22:21.622	00:00:18.025	1082	-1024	-768	-1	-1	-1	-1	4	-1024	-768	-1	-1	-1	-1	4		0	0						Untertest2.avi	0	880	547	72	111				0	Content		-72	-111	18025892	3294193562
18043	09:22:21.639	00:00:18.042	1083	-1024	-768	-1	-1	-1	-1	4	-1024	-768	-1	-1	-1	-1	4		0	0						Untertest2.avi	0	880	547	72	111				0	Content		-72	-111	18042560	3294210230
18059	09:22:21.655	00:00:18.059	1084	-1024	-768	-1	-1	-1	-1	4	-1024	-768	-1	-1	-1	-1	4		0	0						Untertest2.avi	0	880	547	72	111				0	Content		-72	-111	18059228	3294226898
18076	09:22:21.672	00:00:18.075	1085	-1024	-768	-1	-1	-1	-1	4	-1024	-768	-1	-1	-1	-1	4		0	0						Untertest2.avi	0	880	547	72	111				0	Content		-72	-111	18075864	3294243534
18093	09:22:21.689	00:00:18.092	1086	-1024	-768	-1	-1	-1	-1	4	-1024	-768	-1	-1	-1	-1	4		0	0						Untertest2.avi	0	880	547	72	111				0	Content		-72	-111	18092532	3294260202
18109	09:22:21.705	00:00:18.109	1087	-1024	-768	-1	-1	-1	-1	4	-1024	-768	-1	-1	-1	-1	4		0	0						Untertest2.avi	0	880	547	72	111				0	Content		-72	-111	18109199	3294276869
18126	09:22:21.722	00:00:18.126	1088	-1024	-768	-1	-1	-1	-1	4	-1024	-768	-1	-1	-1	-1	4		0	0						Untertest2.avi	0	880	547	72	111				0	Content		-72	-111	18126110	3294293780
18143	09:22:21.739	00:00:18.142	1089	-1024	-768	-1	-1	-1	-1	4	-1024	-768	-1	-1	-1	-1	4		0	0						Untertest2.avi	0	880	547	72	111				0	Content		-72	-111	18142778	3294310448
18160	09:22:21.756	00:00:18.159	1090	-1024	-768	-1	-1	-1	-1	4	-1024	-768	-1	-1	-1	-1	4		0	0						Untertest2.avi	0	880	547	72	111				0	Content		-72	-111	18159729	3294327399
18176	09:22:21.772	00:00:18.176	1091	-1024	-768	-1	-1	-1	-1	4	-1024	-768	-1	-1	-1	-1	4		0	0						Untertest2.avi	0	880	547	72	111				0	Content		-72	-111	18176397	3294344067
18193	09:22:21.789	00:00:18.193	1092	-1024	-768	-1	-1	-1	-1	4	-1024	-768	-1	-1	-1	-1	4		0	0						Untertest2.avi	0	880	547	72	111				0	Content		-72	-111	18193064	3294360734
18210	09:22:21.806	00:00:18.210	1093	-1024	-768	-1	-1	-1	-1	4	-1024	-768	-1	-1	-1	-1	4		0	0						Untertest2.avi	0	880	547	72	111				0	Content		-72	-111	18210349	3294378019
18227	09:22:21.823	00:00:18.227	1094	-1024	-768	-1	-1	-1	-1	4	-1024	-768	-1	-1	-1	-1	4		0	0						Untertest2.avi	0	880	547	72	111				0	Content		-72	-111	18227017	3294394687
18243	09:22:21.839	00:00:18.243	1095	-1024	-768	-1	-1	-1	-1	4	-1024	-768	-1	-1	-1	-1	4		0	0						Untertest2.avi	0	880	547	72	111				0	Content		-72	-111	18243263	3294410933
18260	09:22:21.856	00:00:18.259	1096	-1024	-768	-1	-1	-1	-1	4	-1024	-768	-1	-1	-1	-1	4		0	0						Untertest2.avi	0	880	547	72	111				0	Content		-72	-111	18259931	3294427601
18277	09:22:21.873	00:00:18.276	1097	-1024	-768	-1	-1	-1	-1	4	-1024	-768	-1	-1	-1	-1	4		0	0						Untertest2.avi	0	880	547	72	111				0	Content		-72	-111	18276598	3294444268
18292	09:22:21.888	00:00:18.292	1098	-1024	-768	-1	-1	-1	-1	4	-1024	-768	-1	-1	-1	-1	4		0	0						Untertest2.avi	0	880	547	72	111				0	Content		-72	-111	18292376	3294460046
18309	09:22:21.905	00:00:18.309	1099	-1024	-768	-1	-1	-1	-1	4	-1024	-768	-1	-1	-1	-1	4		0	0						Untertest2.avi	0	880	547	72	111				0	Content		-72	-111	18309012	3294476682
18326	09:22:21.922	00:00:18.325	1100	-1024	-768	-1	-1	-1	-1	4	-1024	-768	-1	-1	-1	-1	4		0	0						Untertest2.avi	0	880	547	72	111				0	Content		-72	-111	18325695	3294493365
18342	09:22:21.938	00:00:18.342	1101	-1024	-768	-1	-1	-1	-1	4	-1024	-768	-1	-1	-1	-1	4		0	0						Untertest2.avi	0	880	547	72	111				0	Content		-72	-111	18342362	3294510032
18359	09:22:21.955	00:00:18.359	1102	-1024	-768	-1	-1	-1	-1	4	-1024	-768	-1	-1	-1	-1	4		0	0						Untertest2.avi	0	880	547	72	111				0	Content		-72	-111	18359030	3294526700
18376	09:22:21.972	00:00:18.375	1103	-1024	-768	-1	-1	-1	-1	4	-1024	-768	-1	-1	-1	-1	4		0	0						Untertest2.avi	0	880	547	72	111				0	Content		-72	-111	18375804	3294543474
18392	09:22:21.988	00:00:18.392	1104	-1024	-768	-1	-1	-1	-1	4	-1024	-768	-1	-1	-1	-1	4		0	0						Untertest2.avi	0	880	547	72	111				0	Content		-72	-111	18392371	3294560041
18409	09:22:22.005	00:00:18.409	1105	-1024	-768	-1	-1	-1	-1	4	-1024	-768	-1	-1	-1	-1	4		0	0						Untertest2.avi	0	880	547	72	111				0	Content		-72	-111	18409244	3294576914
18426	09:22:22.022	00:00:18.425	1106	-1024	-768	-1	-1	-1	-1	4	-1024	-768	-1	-1	-1	-1	4		0	0						Untertest2.avi	0	880	547	72	111				0	Content		-72	-111	18425911	3294593581
18443	09:22:22.039	00:00:18.443	1107	-1024	-768	-1	-1	-1	-1	4	-1024	-768	-1	-1	-1	-1	4		0	0						Untertest2.avi	0	880	547	72	111				0	Content		-72	-111	18443014	3294610684
18460	09:22:22.056	00:00:18.459	1108	-1024	-768	-1	-1	-1	-1	4	-1024	-768	-1	-1	-1	-1	4		0	0						Untertest2.avi	0	880	547	72	111				0	Content		-72	-111	18459682	3294627352
18477	09:22:22.073	00:00:18.476	1109	-1024	-768	-1	-1	-1	-1	4	-1024	-768	-1	-1	-1	-1	4		0	0						Untertest2.avi	0	880	547	72	111				0	Content		-72	-111	18476701	3294644371
18493	09:22:22.089	00:00:18.493	1110	-1024	-768	-1	-1	-1	-1	4	-1024	-768	-1	-1	-1	-1	4		0	0						Untertest2.avi	0	880	547	72	111				0	Content		-72	-111	18493369	3294661039
18510	09:22:22.106	00:00:18.510	1111	-1024	-768	-1	-1	-1	-1	4	-1024	-768	-1	-1	-1	-1	4		0	0						Untertest2.avi	0	880	547	72	111				0	Content		-72	-111	18510036	3294677706
18526	09:22:22.122	00:00:18.526	1112	-1024	-768	-1	-1	-1	-1	4	-1024	-768	-1	-1	-1	-1	4		0	0						Untertest2.avi	0	880	547	72	111				0	Content		-72	-111	18526312	3294693982
18543	09:22:22.139	00:00:18.542	1113	-1024	-768	-1	-1	-1	-1	4	-1024	-768	-1	-1	-1	-1	4		0	0						Untertest2.avi	0	880	547	72	111				0	Content		-72	-111	18542980	3294710650
18560	09:22:22.156	00:00:18.559	1114	-1024	-768	-1	-1	-1	-1	4	-1024	-768	-1	-1	-1	-1	4		0	0						Untertest2.avi	0	880	547	72	111				0	Content		-72	-111	18559648	3294727318
18576	09:22:22.172	00:00:18.576	1115	-1024	-768	-1	-1	-1	-1	4	-1024	-768	-1	-1	-1	-1	4		0	0						Untertest2.avi	0	880	547	72	111				0	Content		-72	-111	18576054	3294743724
18593	09:22:22.189	00:00:18.592	1116	-1024	-768	-1	-1	-1	-1	4	-1024	-768	-1	-1	-1	-1	4		0	0						Untertest2.avi	0	880	547	72	111				0	Content		-72	-111	18592721	3294760391
18609	09:22:22.205	00:00:18.609	1117	-1024	-768	-1	-1	-1	-1	4	-1024	-768	-1	-1	-1	-1	4		0	0						Untertest2.avi	0	880	547	72	111				0	Content		-72	-111	18609389	3294777059
18625	09:22:22.221	00:00:18.625	1118	-1024	-768	-1	-1	-1	-1	4	-1024	-768	-1	-1	-1	-1	4		0	0						Untertest2.avi	0	880	547	72	111				0	Content		-72	-111	18625487	3294793157
18642	09:22:22.238	00:00:18.642	1119	-1024	-768	-1	-1	-1	-1	4	-1024	-768	-1	-1	-1	-1	4		0	0						Untertest2.avi	0	880	547	72	111				0	Content		-72	-111	18642111	3294809781
18659	09:22:22.255	00:00:18.658	1120	-1024	-768	-1	-1	-1	-1	4	-1024	-768	-1	-1	-1	-1	4		0	0						Untertest2.avi	0	880	547	72	111				0	Content		-72	-111	18658777	3294826447
18675	09:22:22.271	00:00:18.675	1121	-1024	-768	-1	-1	-1	-1	4	-1024	-768	-1	-1	-1	-1	4		0	0						Untertest2.avi	0	880	547	72	111				0	Content		-72	-111	18675445	3294843115
18692	09:22:22.288	00:00:18.692	1122	-1024	-768	-1	-1	-1	-1	4	-1024	-768	-1	-1	-1	-1	4		0	0						Untertest2.avi	0	880	547	72	111				0	Content		-72	-111	18692113	3294859783
18709	09:22:22.305	00:00:18.708	1123	-1024	-768	-1	-1	-1	-1	4	-1024	-768	-1	-1	-1	-1	4		0	0						Untertest2.avi	0	880	547	72	111				0	Content		-72	-111	18708838	3294876508
18726	09:22:22.322	00:00:18.725	1124	-1024	-768	-1	-1	-1	-1	4	-1024	-768	-1	-1	-1	-1	4		0	0						Untertest2.avi	0	880	547	72	111				0	Content		-72	-111	18725506	3294893176
18742	09:22:22.338	00:00:18.742	1125	-1024	-768	-1	-1	-1	-1	4	-1024	-768	-1	-1	-1	-1	4		0	0						Untertest2.avi	0	880	547	72	111				0	Content		-72	-111	18742444	3294910114
18759	09:22:22.355	00:00:18.759	1126	-1024	-768	-1	-1	-1	-1	4	-1024	-768	-1	-1	-1	-1	4		0	0						Untertest2.avi	0	880	547	72	111				0	Content		-72	-111	18759112	3294926782
18776	09:22:22.372	00:00:18.776	1127	-1024	-768	-1	-1	-1	-1	4	-1024	-768	-1	-1	-1	-1	4		0	0						Untertest2.avi	0	880	547	72	111				0	Content		-72	-111	18776072	3294943742
18793	09:22:22.389	00:00:18.792	1128	-1024	-768	-1	-1	-1	-1	4	-1024	-768	-1	-1	-1	-1	4		0	0						Untertest2.avi	0	880	547	72	111				0	Content		-72	-111	18792740	3294960410
18809	09:22:22.405	00:00:18.809	1129	-1024	-768	-1	-1	-1	-1	4	-1024	-768	-1	-1	-1	-1	4		0	0						Untertest2.avi	0	880	547	72	111				0	Content		-72	-111	18809408	3294977078
18826	09:22:22.422	00:00:18.826	1130	-1024	-768	-1	-1	-1	-1	4	-1024	-768	-1	-1	-1	-1	4		0	0						Untertest2.avi	0	880	547	72	111				0	Content		-72	-111	18826473	3294994143
18843	09:22:22.439	00:00:18.843	1131	-1024	-768	-1	-1	-1	-1	4	-1024	-768	-1	-1	-1	-1	4		0	0						Untertest2.avi	0	880	547	72	111				0	Content		-72	-111	18843141	3295010811
18860	09:22:22.456	00:00:18.859	1132	-1024	-768	-1	-1	-1	-1	4	-1024	-768	-1	-1	-1	-1	4		0	0						Untertest2.avi	0	880	547	72	111				0	Content		-72	-111	18859809	3295027479
18876	09:22:22.472	00:00:18.876	1133	-1024	-768	-1	-1	-1	-1	4	-1024	-768	-1	-1	-1	-1	4		0	0						Untertest2.avi	0	880	547	72	111				0	Content		-72	-111	18876197	3295043867
18893	09:22:22.489	00:00:18.892	1134	-1024	-768	-1	-1	-1	-1	4	-1024	-768	-1	-1	-1	-1	4		0	0						Untertest2.avi	0	880	547	72	111				0	Content		-72	-111	18892865	3295060535
18910	09:22:22.506	00:00:18.909	1135	-1024	-768	-1	-1	-1	-1	4	-1024	-768	-1	-1	-1	-1	4		0	0						Untertest2.avi	0	880	547	72	111				0	Content		-72	-111	18909532	3295077202
18926	09:22:22.522	00:00:18.926	1136	-1024	-768	-1	-1	-1	-1	4	-1024	-768	-1	-1	-1	-1	4		0	0						Untertest2.avi	0	880	547	72	111				0	Content		-72	-111	18926200	3295093870
18942	09:22:22.538	00:00:18.941	1137	-1024	-768	-1	-1	-1	-1	4	-1024	-768	-1	-1	-1	-1	4		0	0						Untertest2.avi	0	880	547	72	111				0	Content		-72	-111	18941978	3295109648
18959	09:22:22.555	00:00:18.958	1138	-1024	-768	-1	-1	-1	-1	4	-1024	-768	-1	-1	-1	-1	4		0	0						Untertest2.avi	0	880	547	72	111				0	Content		-72	-111	18958599	3295126269
18975	09:22:22.571	00:00:18.975	1139	-1024	-768	-1	-1	-1	-1	4	-1024	-768	-1	-1	-1	-1	4		0	0						Untertest2.avi	0	880	547	72	111				0	Content		-72	-111	18975282	3295142952
18992	09:22:22.588	00:00:18.991	1140	-1024	-768	-1	-1	-1	-1	4	-1024	-768	-1	-1	-1	-1	4		0	0						Untertest2.avi	0	880	547	72	111				0	Content		-72	-111	18991950	3295159620
19009	09:22:22.605	00:00:19.008	1141	-1024	-768	-1	-1	-1	-1	4	-1024	-768	-1	-1	-1	-1	4		0	0						Untertest2.avi	0	880	547	72	111				0	Content		-72	-111	19008618	3295176288
19025	09:22:22.621	00:00:19.025	1142	-1024	-768	-1	-1	-1	-1	4	-1024	-768	-1	-1	-1	-1	4		0	0						Untertest2.avi	0	880	547	72	111				0	Content		-72	-111	19025398	3295193068
19042	09:22:22.638	00:00:19.041	1143	-1024	-768	-1	-1	-1	-1	4	-1024	-768	-1	-1	-1	-1	4		0	0						Untertest2.avi	0	880	547	72	111				0	Content		-72	-111	19041964	3295209634
19059	09:22:22.655	00:00:19.058	1144	-1024	-768	-1	-1	-1	-1	4	-1024	-768	-1	-1	-1	-1	4		0	0						Untertest2.avi	0	880	547	72	111				0	Content		-72	-111	19058839	3295226509
19076	09:22:22.672	00:00:19.075	1145	-1024	-768	-1	-1	-1	-1	4	-1024	-768	-1	-1	-1	-1	4		0	0						Untertest2.avi	0	880	547	72	111				0	Content		-72	-111	19075507	3295243177
19093	09:22:22.689	00:00:19.092	1146	-1024	-768	-1	-1	-1	-1	4	-1024	-768	-1	-1	-1	-1	4		0	0						Untertest2.avi	0	880	547	72	111				0	Content		-72	-111	19092613	3295260283
19109	09:22:22.705	00:00:19.109	1147	-1024	-768	-1	-1	-1	-1	4	-1024	-768	-1	-1	-1	-1	4		0	0						Untertest2.avi	0	880	547	72	111				0	Content		-72	-111	19109281	3295276951
19126	09:22:22.722	00:00:19.126	1148	-1024	-768	-1	-1	-1	-1	4	-1024	-768	-1	-1	-1	-1	4		0	0						Untertest2.avi	0	880	547	72	111				0	Content		-72	-111	19126300	3295293970
19143	09:22:22.739	00:00:19.142	1149	-1024	-768	-1	-1	-1	-1	4	-1024	-768	-1	-1	-1	-1	4		0	0						Untertest2.avi	0	880	547	72	111				0	Content		-72	-111	19142967	3295310637
19160	09:22:22.756	00:00:19.159	1150	-1024	-768	-1	-1	-1	-1	4	-1024	-768	-1	-1	-1	-1	4		0	0						Untertest2.avi	0	880	547	72	111				0	Content		-72	-111	19159635	3295327305
19176	09:22:22.772	00:00:19.175	1151	-1024	-768	-1	-1	-1	-1	4	-1024	-768	-1	-1	-1	-1	4		0	0						Untertest2.avi	0	880	547	72	111				0	Content		-72	-111	19175912	3295343582
19193	09:22:22.789	00:00:19.192	1152	-1024	-768	-1	-1	-1	-1	4	-1024	-768	-1	-1	-1	-1	4		0	0						Untertest2.avi	0	880	547	72	111				0	Content		-72	-111	19192580	3295360250
19209	09:22:22.805	00:00:19.209	1153	-1024	-768	-1	-1	-1	-1	4	-1024	-768	-1	-1	-1	-1	4		0	0						Untertest2.avi	0	880	547	72	111				0	Content		-72	-111	19209248	3295376918
19226	09:22:22.822	00:00:19.225	1154	-1024	-768	-1	-1	-1	-1	4	-1024	-768	-1	-1	-1	-1	4		0	0						Untertest2.avi	0	880	547	72	111				0	Content		-72	-111	19225653	3295393323
19242	09:22:22.838	00:00:19.242	1155	-1024	-768	-1	-1	-1	-1	4	-1024	-768	-1	-1	-1	-1	4		0	0						Untertest2.avi	0	880	547	72	111				0	Content		-72	-111	19242321	3295409991
19259	09:22:22.855	00:00:19.258	1156	-1024	-768	-1	-1	-1	-1	4	-1024	-768	-1	-1	-1	-1	4		0	0						Untertest2.avi	0	880	547	72	111				0	Content		-72	-111	19258989	3295426659
19275	09:22:22.871	00:00:19.275	1157	-1024	-768	-1	-1	-1	-1	4	-1024	-768	-1	-1	-1	-1	4		0	0						Untertest2.avi	0	880	547	72	111				0	Content		-72	-111	19275082	3295442752
19292	09:22:22.888	00:00:19.291	1158	-1024	-768	-1	-1	-1	-1	4	-1024	-768	-1	-1	-1	-1	4		0	0						Untertest2.avi	0	880	547	72	111				0	Content		-72	-111	19291707	3295459377
19308	09:22:22.904	00:00:19.308	1159	-1024	-768	-1	-1	-1	-1	4	-1024	-768	-1	-1	-1	-1	4		0	0						Untertest2.avi	0	880	547	72	111				0	Content		-72	-111	19308374	3295476044
19325	09:22:22.921	00:00:19.325	1160	-1024	-768	-1	-1	-1	-1	4	-1024	-768	-1	-1	-1	-1	4		0	0						Untertest2.avi	0	880	547	72	111				0	Content		-72	-111	19325042	3295492712
19342	09:22:22.938	00:00:19.341	1161	-1024	-768	-1	-1	-1	-1	4	-1024	-768	-1	-1	-1	-1	4		0	0						Untertest2.avi	0	880	547	72	111				0	Content		-72	-111	19341710	3295509380
19358	09:22:22.954	00:00:19.358	1162	-1024	-768	-1	-1	-1	-1	4	-1024	-768	-1	-1	-1	-1	4		0	0						Untertest2.avi	0	880	547	72	111				0	Content		-72	-111	19358400	3295526070
19375	09:22:22.971	00:00:19.375	1163	-1024	-768	-1	-1	-1	-1	4	-1024	-768	-1	-1	-1	-1	4		0	0						Untertest2.avi	0	880	547	72	111				0	Content		-72	-111	19375067	3295542737
19392	09:22:22.988	00:00:19.392	1164	-1024	-768	-1	-1	-1	-1	4	-1024	-768	-1	-1	-1	-1	4		0	0						Untertest2.avi	0	880	547	72	111				0	Content		-72	-111	19392011	3295559681
19409	09:22:23.005	00:00:19.408	1165	-1024	-768	-1	-1	-1	-1	4	-1024	-768	-1	-1	-1	-1	4		0	0						Untertest2.avi	0	880	547	72	111				0	Content		-72	-111	19408679	3295576349
19426	09:22:23.022	00:00:19.425	1166	-1024	-768	-1	-1	-1	-1	4	-1024	-768	-1	-1	-1	-1	4		0	0						Untertest2.avi	0	880	547	72	111				0	Content		-72	-111	19425646	3295593316
19442	09:22:23.038	00:00:19.442	1167	-1024	-768	-1	-1	-1	-1	4	-1024	-768	-1	-1	-1	-1	4		0	0						Untertest2.avi	0	880	547	72	111				0	Content		-72	-111	19442314	3295609984
19459	09:22:23.055	00:00:19.458	1168	-1024	-768	-1	-1	-1	-1	4	-1024	-768	-1	-1	-1	-1	4		0	0						Untertest2.avi	0	880	547	72	111				0	Content		-72	-111	19458981	3295626651
19476	09:22:23.072	00:00:19.476	1169	-1024	-768	-1	-1	-1	-1	4	-1024	-768	-1	-1	-1	-1	4		0	0						Untertest2.avi	0	880	547	72	111				0	Content		-72	-111	19476054	3295643724
19493	09:22:23.089	00:00:19.492	1170	-1024	-768	-1	-1	-1	-1	4	-1024	-768	-1	-1	-1	-1	4		0	0						Untertest2.avi	0	880	547	72	111				0	Content		-72	-111	19492722	3295660392
19509	09:22:23.105	00:00:19.509	1171	-1024	-768	-1	-1	-1	-1	4	-1024	-768	-1	-1	-1	-1	4		0	0						Untertest2.avi	0	880	547	72	111				0	Content		-72	-111	19509390	3295677060
19526	09:22:23.122	00:00:19.525	1172	-1024	-768	-1	-1	-1	-1	4	-1024	-768	-1	-1	-1	-1	4		0	0						Untertest2.avi	0	880	547	72	111				0	Content		-72	-111	19525660	3295693330
19542	09:22:23.138	00:00:19.542	1173	-1024	-768	-1	-1	-1	-1	4	-1024	-768	-1	-1	-1	-1	4		0	0						Untertest2.avi	0	880	547	72	111				0	Content		-72	-111	19542328	3295709998
19559	09:22:23.155	00:00:19.558	1174	-1024	-768	-1	-1	-1	-1	4	-1024	-768	-1	-1	-1	-1	4		0	0						Untertest2.avi	0	880	547	72	111				0	Content		-72	-111	19558996	3295726666
19575	09:22:23.171	00:00:19.574	1175	-1024	-768	-1	-1	-1	-1	4	-1024	-768	-1	-1	-1	-1	4		0	0						Untertest2.avi	0	880	547	72	111				0	Content		-72	-111	19574946	3295742616
19592	09:22:23.188	00:00:19.591	1176	-1024	-768	-1	-1	-1	-1	4	-1024	-768	-1	-1	-1	-1	4		0	0						Untertest2.avi	0	880	547	72	111				0	Content		-72	-111	19591566	3295759236
19608	09:22:23.204	00:00:19.608	1177	-1024	-768	-1	-1	-1	-1	4	-1024	-768	-1	-1	-1	-1	4		0	0						Untertest2.avi	0	880	547	72	111				0	Content		-72	-111	19608252	3295775922
19625	09:22:23.221	00:00:19.624	1178	-1024	-768	-1	-1	-1	-1	4	-1024	-768	-1	-1	-1	-1	4		0	0						Untertest2.avi	0	880	547	72	111				0	Content		-72	-111	19624920	3295792590
19642	09:22:23.238	00:00:19.641	1179	-1024	-768	-1	-1	-1	-1	4	-1024	-768	-1	-1	-1	-1	4		0	0						Untertest2.avi	0	880	547	72	111				0	Content		-72	-111	19641588	3295809258
19658	09:22:23.254	00:00:19.658	1180	-1024	-768	-1	-1	-1	-1	4	-1024	-768	-1	-1	-1	-1	4		0	0						Untertest2.avi	0	880	547	72	111				0	Content		-72	-111	19658244	3295825914
19675	09:22:23.271	00:00:19.674	1181	-1024	-768	-1	-1	-1	-1	4	-1024	-768	-1	-1	-1	-1	4		0	0						Untertest2.avi	0	880	547	72	111				0	Content		-72	-111	19674814	3295842484
19692	09:22:23.288	00:00:19.691	1182	-1024	-768	-1	-1	-1	-1	4	-1024	-768	-1	-1	-1	-1	4		0	0						Untertest2.avi	0	880	547	72	111				0	Content		-72	-111	19691750	3295859420
19708	09:22:23.304	00:00:19.708	1183	-1024	-768	-1	-1	-1	-1	4	-1024	-768	-1	-1	-1	-1	4		0	0						Untertest2.avi	0	880	547	72	111				0	Content		-72	-111	19708418	3295876088
19726	09:22:23.322	00:00:19.725	1184	-1024	-768	-1	-1	-1	-1	4	-1024	-768	-1	-1	-1	-1	4		0	0						Untertest2.avi	0	880	547	72	111				0	Content		-72	-111	19725559	3295893229
19742	09:22:23.338	00:00:19.742	1185	-1024	-768	-1	-1	-1	-1	4	-1024	-768	-1	-1	-1	-1	4		0	0						Untertest2.avi	0	880	547	72	111				0	Content		-72	-111	19742227	3295909897
19759	09:22:23.355	00:00:19.759	1186	-1024	-768	-1	-1	-1	-1	4	-1024	-768	-1	-1	-1	-1	4		0	0						Untertest2.avi	0	880	547	72	111				0	Content		-72	-111	19759255	3295926925
19776	09:22:23.372	00:00:19.775	1187	-1024	-768	-1	-1	-1	-1	4	-1024	-768	-1	-1	-1	-1	4		0	0						Untertest2.avi	0	880	547	72	111				0	Content		-72	-111	19775922	3295943592
19793	09:22:23.389	00:00:19.792	1188	-1024	-768	-1	-1	-1	-1	4	-1024	-768	-1	-1	-1	-1	4		0	0						Untertest2.avi	0	880	547	72	111				0	Content		-72	-111	19792590	3295960260
19809	09:22:23.405	00:00:19.808	1189	-1024	-768	-1	-1	-1	-1	4	-1024	-768	-1	-1	-1	-1	4		0	0						Untertest2.avi	0	880	547	72	111				0	Content		-72	-111	19808877	3295976547
19826	09:22:23.422	00:00:19.825	1190	-1024	-768	-1	-1	-1	-1	4	-1024	-768	-1	-1	-1	-1	4		0	0						Untertest2.avi	0	880	547	72	111				0	Content		-72	-111	19825545	3295993215
19842	09:22:23.438	00:00:19.842	1191	-1024	-768	-1	-1	-1	-1	4	-1024	-768	-1	-1	-1	-1	4		0	0						Untertest2.avi	0	880	547	72	111				0	Content		-72	-111	19842212	3296009882
19859	09:22:23.455	00:00:19.858	1192	-1024	-768	-1	-1	-1	-1	4	-1024	-768	-1	-1	-1	-1	4		0	0						Untertest2.avi	0	880	547	72	111				0	Content		-72	-111	19858619	3296026289
19875	09:22:23.471	00:00:19.875	1193	-1024	-768	-1	-1	-1	-1	4	-1024	-768	-1	-1	-1	-1	4		0	0						Untertest2.avi	0	880	547	72	111				0	Content		-72	-111	19875287	3296042957
19892	09:22:23.488	00:00:19.891	1194	-1024	-768	-1	-1	-1	-1	4	-1024	-768	-1	-1	-1	-1	4		0	0						Untertest2.avi	0	880	547	72	111				0	Content		-72	-111	19891955	3296059625
19908	09:22:23.504	00:00:19.908	1195	-1024	-768	-1	-1	-1	-1	4	-1024	-768	-1	-1	-1	-1	4		0	0						Untertest2.avi	0	880	547	72	111				0	Content		-72	-111	19908055	3296075725
19925	09:22:23.521	00:00:19.924	1196	-1024	-768	-1	-1	-1	-1	4	-1024	-768	-1	-1	-1	-1	4		0	0						Untertest2.avi	0	880	547	72	111				0	Content		-72	-111	19924678	3296092348
19941	09:22:23.537	00:00:19.941	1197	-1024	-768	-1	-1	-1	-1	4	-1024	-768	-1	-1	-1	-1	4		0	0						Untertest2.avi	0	880	547	72	111				0	Content		-72	-111	19941345	3296109015
19958	09:22:23.554	00:00:19.958	1198	-1024	-768	-1	-1	-1	-1	4	-1024	-768	-1	-1	-1	-1	4		0	0						Untertest2.avi	0	880	547	72	111				0	Content		-72	-111	19958013	3296125683
19975	09:22:23.571	00:00:19.974	1199	-1024	-768	-1	-1	-1	-1	4	-1024	-768	-1	-1	-1	-1	4		0	0						Untertest2.avi	0	880	547	72	111				0	Content		-72	-111	19974681	3296142351
19991	09:22:23.587	00:00:19.991	1200	-1024	-768	-1	-1	-1	-1	4	-1024	-768	-1	-1	-1	-1	4		0	0						Untertest2.avi	0	880	547	72	111				0	Content		-72	-111	19991308	3296158978
20008	09:22:23.604	00:00:20.007	1201	-1024	-768	-1	-1	-1	-1	4	-1024	-768	-1	-1	-1	-1	4		0	0						Untertest2.avi	0	880	547	72	111				0	Content		-72	-111	20007976	3296175646
20025	09:22:23.621	00:00:20.024	1202	-1024	-768	-1	-1	-1	-1	4	-1024	-768	-1	-1	-1	-1	4		0	0						Untertest2.avi	0	880	547	72	111				0	Content		-72	-111	20024889	3296192559
20042	09:22:23.638	00:00:20.041	1203	-1024	-768	-1	-1	-1	-1	4	-1024	-768	-1	-1	-1	-1	4		0	0						Untertest2.avi	0	880	547	72	111				0	Content		-72	-111	20041557	3296209227
20059	09:22:23.655	00:00:20.058	1204	-1024	-768	-1	-1	-1	-1	4	-1024	-768	-1	-1	-1	-1	4		0	0						Untertest2.avi	0	880	547	72	111				0	Content		-72	-111	20058566	3296226236
20075	09:22:23.671	00:00:20.075	1205	-1024	-768	-1	-1	-1	-1	4	-1024	-768	-1	-1	-1	-1	4		0	0						Untertest2.avi	0	880	547	72	111				0	Content		-72	-111	20075233	3296242903
20092	09:22:23.688	00:00:20.091	1206	-1024	-768	-1	-1	-1	-1	4	-1024	-768	-1	-1	-1	-1	4		0	0						Untertest2.avi	0	880	547	72	111				0	Content		-72	-111	20091901	3296259571
20109	09:22:23.705	00:00:20.108	1207	-1024	-768	-1	-1	-1	-1	4	-1024	-768	-1	-1	-1	-1	4		0	0						Untertest2.avi	0	880	547	72	111				0	Content		-72	-111	20108993	3296276663
20126	09:22:23.722	00:00:20.125	1208	-1024	-768	-1	-1	-1	-1	4	-1024	-768	-1	-1	-1	-1	4		0	0						Untertest2.avi	0	880	547	72	111				0	Content		-72	-111	20125661	3296293331
20142	09:22:23.738	00:00:20.142	1209	-1024	-768	-1	-1	-1	-1	4	-1024	-768	-1	-1	-1	-1	4		0	0						Untertest2.avi	0	880	547	72	111				0	Content		-72	-111	20142329	3296309999
20159	09:22:23.755	00:00:20.158	1210	-1024	-768	-1	-1	-1	-1	4	-1024	-768	-1	-1	-1	-1	4		0	0						Untertest2.avi	0	880	547	72	111				0	Content		-72	-111	20158612	3296326282
20175	09:22:23.771	00:00:20.175	1211	-1024	-768	-1	-1	-1	-1	4	-1024	-768	-1	-1	-1	-1	4		0	0						Untertest2.avi	0	880	547	72	111				0	Content		-72	-111	20175280	3296342950
20192	09:22:23.788	00:00:20.191	1212	-1024	-768	-1	-1	-1	-1	4	-1024	-768	-1	-1	-1	-1	4		0	0						Untertest2.avi	0	880	547	72	111				0	Content		-72	-111	20191948	3296359618
20208	09:22:23.804	00:00:20.207	1213	-1024	-768	-1	-1	-1	-1	4	-1024	-768	-1	-1	-1	-1	4		0	0						Untertest2.avi	0	880	547	72	111				0	Content		-72	-111	20207799	3296375469
20225	09:22:23.821	00:00:20.224	1214	-1024	-768	-1	-1	-1	-1	4	-1024	-768	-1	-1	-1	-1	4		0	0						Untertest2.avi	0	880	547	72	111				0	Content		-72	-111	20224549	3296392219
20241	09:22:23.837	00:00:20.241	1215	-1024	-768	-1	-1	-1	-1	4	-1024	-768	-1	-1	-1	-1	4		0	0						Untertest2.avi	0	880	547	72	111				0	Content		-72	-111	20241234	3296408904
20258	09:22:23.854	00:00:20.257	1216	-1024	-768	-1	-1	-1	-1	4	-1024	-768	-1	-1	-1	-1	4		0	0						Untertest2.avi	0	880	547	72	111				0	Content		-72	-111	20257902	3296425572
20275	09:22:23.871	00:00:20.274	1217	-1024	-768	-1	-1	-1	-1	4	-1024	-768	-1	-1	-1	-1	4		0	0						Untertest2.avi	0	880	547	72	111				0	Content		-72	-111	20274570	3296442240
20291	09:22:23.887	00:00:20.291	1218	-1024	-768	-1	-1	-1	-1	4	-1024	-768	-1	-1	-1	-1	4		0	0						Untertest2.avi	0	880	547	72	111				0	Content		-72	-111	20291224	3296458894
20308	09:22:23.904	00:00:20.307	1219	-1024	-768	-1	-1	-1	-1	4	-1024	-768	-1	-1	-1	-1	4		0	0						Untertest2.avi	0	880	547	72	111				0	Content		-72	-111	20307792	3296475462
20325	09:22:23.921	00:00:20.324	1220	-1024	-768	-1	-1	-1	-1	4	-1024	-768	-1	-1	-1	-1	4		0	0						Untertest2.avi	0	880	547	72	111				0	Content		-72	-111	20324728	3296492398
20341	09:22:23.937	00:00:20.341	1221	-1024	-768	-1	-1	-1	-1	4	-1024	-768	-1	-1	-1	-1	4		0	0						Untertest2.avi	0	880	547	72	111				0	Content		-72	-111	20341396	3296509066
20359	09:22:23.955	00:00:20.358	1222	-1024	-768	-1	-1	-1	-1	4	-1024	-768	-1	-1	-1	-1	4		0	0						Untertest2.avi	0	880	547	72	111				0	Content		-72	-111	20358535	3296526205
20375	09:22:23.971	00:00:20.375	1223	-1024	-768	-1	-1	-1	-1	4	-1024	-768	-1	-1	-1	-1	4		0	0						Untertest2.avi	0	880	547	72	111				0	Content		-72	-111	20375203	3296542873
20392	09:22:23.988	00:00:20.392	1224	-1024	-768	-1	-1	-1	-1	4	-1024	-768	-1	-1	-1	-1	4		0	0						Untertest2.avi	0	880	547	72	111				0	Content		-72	-111	20392232	3296559902
20409	09:22:24.005	00:00:20.408	1225	-1024	-768	-1	-1	-1	-1	4	-1024	-768	-1	-1	-1	-1	4		0	0						Untertest2.avi	0	880	547	72	111				0	Content		-72	-111	20408899	3296576569
20426	09:22:24.022	00:00:20.425	1226	-1024	-768	-1	-1	-1	-1	4	-1024	-768	-1	-1	-1	-1	4		0	0						Untertest2.avi	0	880	547	72	111				0	Content		-72	-111	20425567	3296593237
20442	09:22:24.038	00:00:20.441	1227	-1024	-768	-1	-1	-1	-1	4	-1024	-768	-1	-1	-1	-1	4		0	0						Untertest2.avi	0	880	547	72	111				0	Content		-72	-111	20441807	3296609477
20458	09:22:24.054	00:00:20.458	1228	-1024	-768	-1	-1	-1	-1	4	-1024	-768	-1	-1	-1	-1	4		0	0						Untertest2.avi	0	880	547	72	111				0	Content		-72	-111	20458475	3296626145
20475	09:22:24.071	00:00:20.475	1229	-1024	-768	-1	-1	-1	-1	4	-1024	-768	-1	-1	-1	-1	4		0	0						Untertest2.avi	0	880	547	72	111				0	Content		-72	-111	20475142	3296642812
20492	09:22:24.088	00:00:20.491	1230	-1024	-768	-1	-1	-1	-1	4	-1024	-768	-1	-1	-1	-1	4		0	0						Untertest2.avi	0	880	547	72	111				0	Content		-72	-111	20491565	3296659235
20508	09:22:24.104	00:00:20.508	1231	-1024	-768	-1	-1	-1	-1	4	-1024	-768	-1	-1	-1	-1	4		0	0						Untertest2.avi	0	880	547	72	111				0	Content		-72	-111	20508233	3296675903
20525	09:22:24.121	00:00:20.524	1232	-1024	-768	-1	-1	-1	-1	4	-1024	-768	-1	-1	-1	-1	4		0	0						Untertest2.avi	0	880	547	72	111				0	Content		-72	-111	20524901	3296692571
20541	09:22:24.137	00:00:20.541	1233	-1024	-768	-1	-1	-1	-1	4	-1024	-768	-1	-1	-1	-1	4		0	0						Untertest2.avi	0	880	547	72	111				0	Content		-72	-111	20541033	3296708703
20558	09:22:24.154	00:00:20.557	1234	-1024	-768	-1	-1	-1	-1	4	-1024	-768	-1	-1	-1	-1	4		0	0						Untertest2.avi	0	880	547	72	111				0	Content		-72	-111	20557657	3296725327
20574	09:22:24.170	00:00:20.574	1235	-1024	-768	-1	-1	-1	-1	4	-1024	-768	-1	-1	-1	-1	4		0	0						Untertest2.avi	0	880	547	72	111				0	Content		-72	-111	20574324	3296741994
20591	09:22:24.187	00:00:20.590	1236	-1024	-768	-1	-1	-1	-1	4	-1024	-768	-1	-1	-1	-1	4		0	0						Untertest2.avi	0	880	547	72	111				0	Content		-72	-111	20590992	3296758662
20608	09:22:24.204	00:00:20.607	1237	-1024	-768	-1	-1	-1	-1	4	-1024	-768	-1	-1	-1	-1	4		0	0						Untertest2.avi	0	880	547	72	111				0	Content		-72	-111	20607660	3296775330
20624	09:22:24.220	00:00:20.624	1238	-1024	-768	-1	-1	-1	-1	4	-1024	-768	-1	-1	-1	-1	4		0	0						Untertest2.avi	0	880	547	72	111				0	Content		-72	-111	20624283	3296791953
20641	09:22:24.237	00:00:20.640	1239	-1024	-768	-1	-1	-1	-1	4	-1024	-768	-1	-1	-1	-1	4		0	0						Untertest2.avi	0	880	547	72	111				0	Content		-72	-111	20640951	3296808621
20658	09:22:24.254	00:00:20.657	1240	-1024	-768	-1	-1	-1	-1	4	-1024	-768	-1	-1	-1	-1	4		0	0						Untertest2.avi	0	880	547	72	111				0	Content		-72	-111	20657872	3296825542
20675	09:22:24.271	00:00:20.674	1241	-1024	-768	-1	-1	-1	-1	4	-1024	-768	-1	-1	-1	-1	4		0	0						Untertest2.avi	0	880	547	72	111				0	Content		-72	-111	20674540	3296842210
20691	09:22:24.287	00:00:20.691	1242	-1024	-768	-1	-1	-1	-1	4	-1024	-768	-1	-1	-1	-1	4		0	0						Untertest2.avi	0	880	547	72	111				0	Content		-72	-111	20691495	3296859165
20708	09:22:24.304	00:00:20.708	1243	-1024	-768	-1	-1	-1	-1	4	-1024	-768	-1	-1	-1	-1	4		0	0						Untertest2.avi	0	880	547	72	111				0	Content		-72	-111	20708162	3296875832
20725	09:22:24.321	00:00:20.724	1244	-1024	-768	-1	-1	-1	-1	4	-1024	-768	-1	-1	-1	-1	4		0	0						Untertest2.avi	0	880	547	72	111				0	Content		-72	-111	20724830	3296892500
20742	09:22:24.338	00:00:20.741	1245	-1024	-768	-1	-1	-1	-1	4	-1024	-768	-1	-1	-1	-1	4		0	0						Untertest2.avi	0	880	547	72	111				0	Content		-72	-111	20741897	3296909567
20759	09:22:24.355	00:00:20.758	1246	-1024	-768	-1	-1	-1	-1	4	-1024	-768	-1	-1	-1	-1	4		0	0						Untertest2.avi	0	880	547	72	111				0	Content		-72	-111	20758565	3296926235
20775	09:22:24.371	00:00:20.775	1247	-1024	-768	-1	-1	-1	-1	4	-1024	-768	-1	-1	-1	-1	4		0	0						Untertest2.avi	0	880	547	72	111				0	Content		-72	-111	20775233	3296942903
20792	09:22:24.388	00:00:20.791	1248	-1024	-768	-1	-1	-1	-1	4	-1024	-768	-1	-1	-1	-1	4		0	0						Untertest2.avi	0	880	547	72	111				0	Content		-72	-111	20791545	3296959215
20808	09:22:24.404	00:00:20.808	1249	-1024	-768	-1	-1	-1	-1	4	-1024	-768	-1	-1	-1	-1	4		0	0						Untertest2.avi	0	880	547	72	111				0	Content		-72	-111	20808213	3296975883
20825	09:22:24.421	00:00:20.824	1250	-1024	-768	-1	-1	-1	-1	4	-1024	-768	-1	-1	-1	-1	4		0	0						Untertest2.avi	0	880	547	72	111				0	Content		-72	-111	20824881	3296992551
20841	09:22:24.437	00:00:20.840	1251	-1024	-768	-1	-1	-1	-1	4	-1024	-768	-1	-1	-1	-1	4		0	0						Untertest2.avi	0	880	547	72	111				0	Content		-72	-111	20840788	3297008458
20857	09:22:24.453	00:00:20.857	1252	-1024	-768	-1	-1	-1	-1	4	-1024	-768	-1	-1	-1	-1	4		0	0						Untertest2.avi	0	880	547	72	111				0	Content		-72	-111	20857411	3297025081
20874	09:22:24.470	00:00:20.874	1253	-1024	-768	-1	-1	-1	-1	4	-1024	-768	-1	-1	-1	-1	4		0	0						Untertest2.avi	0	880	547	72	111				0	Content		-72	-111	20874092	3297041762
20891	09:22:24.487	00:00:20.890	1254	-1024	-768	-1	-1	-1	-1	4	-1024	-768	-1	-1	-1	-1	4		0	0						Untertest2.avi	0	880	547	72	111				0	Content		-72	-111	20890760	3297058430
20907	09:22:24.503	00:00:20.907	1255	-1024	-768	-1	-1	-1	-1	4	-1024	-768	-1	-1	-1	-1	4		0	0						Untertest2.avi	0	880	547	72	111				0	Content		-72	-111	20907428	3297075098
20924	09:22:24.520	00:00:20.924	1256	-1024	-768	-1	-1	-1	-1	4	-1024	-768	-1	-1	-1	-1	4		0	0						Untertest2.avi	0	880	547	72	111				0	Content		-72	-111	20924203	3297091873
20941	09:22:24.537	00:00:20.940	1257	-1024	-768	-1	-1	-1	-1	4	-1024	-768	-1	-1	-1	-1	4		0	0						Untertest2.avi	0	880	547	72	111				0	Content		-72	-111	20940779	3297108449
20958	09:22:24.554	00:00:20.957	1258	-1024	-768	-1	-1	-1	-1	4	-1024	-768	-1	-1	-1	-1	4		0	0						Untertest2.avi	0	880	547	72	111				0	Content		-72	-111	20957711	3297125381
20974	09:22:24.570	00:00:20.974	1259	-1024	-768	-1	-1	-1	-1	4	-1024	-768	-1	-1	-1	-1	4		0	0						Untertest2.avi	0	880	547	72	111				0	Content		-72	-111	20974379	3297142049
20992	09:22:24.588	00:00:20.991	1260	-1024	-768	-1	-1	-1	-1	4	-1024	-768	-1	-1	-1	-1	4		0	0						Untertest2.avi	0	880	547	72	111				0	Content		-72	-111	20991511	3297159181
21008	09:22:24.604	00:00:21.008	1261	-1024	-768	-1	-1	-1	-1	4	-1024	-768	-1	-1	-1	-1	4		0	0						Untertest2.avi	0	880	547	72	111				0	Content		-72	-111	21008179	3297175849
21025	09:22:24.621	00:00:21.025	1262	-1024	-768	-1	-1	-1	-1	4	-1024	-768	-1	-1	-1	-1	4		0	0						Untertest2.avi	0	880	547	72	111				0	Content		-72	-111	21025208	3297192878
21042	09:22:24.638	00:00:21.041	1263	-1024	-768	-1	-1	-1	-1	4	-1024	-768	-1	-1	-1	-1	4		0	0						Untertest2.avi	0	880	547	72	111				0	Content		-72	-111	21041876	3297209546
21059	09:22:24.655	00:00:21.058	1264	-1024	-768	-1	-1	-1	-1	4	-1024	-768	-1	-1	-1	-1	4		0	0						Untertest2.avi	0	880	547	72	111				0	Content		-72	-111	21058544	3297226214
21075	09:22:24.671	00:00:21.074	1265	-1024	-768	-1	-1	-1	-1	4	-1024	-768	-1	-1	-1	-1	4		0	0						Untertest2.avi	0	880	547	72	111				0	Content		-72	-111	21074788	3297242458
21091	09:22:24.687	00:00:21.091	1266	-1024	-768	-1	-1	-1	-1	4	-1024	-768	-1	-1	-1	-1	4		0	0						Untertest2.avi	0	880	547	72	111				0	Content		-72	-111	21091456	3297259126
21108	09:22:24.704	00:00:21.108	1267	-1024	-768	-1	-1	-1	-1	4	-1024	-768	-1	-1	-1	-1	4		0	0						Untertest2.avi	0	880	547	72	111				0	Content		-72	-111	21108123	3297275793
21125	09:22:24.721	00:00:21.124	1268	-1024	-768	-1	-1	-1	-1	4	-1024	-768	-1	-1	-1	-1	4		0	0						Untertest2.avi	0	880	547	72	111				0	Content		-72	-111	21124505	3297292175
21141	09:22:24.737	00:00:21.141	1269	-1024	-768	-1	-1	-1	-1	4	-1024	-768	-1	-1	-1	-1	4		0	0						Untertest2.avi	0	880	547	72	111				0	Content		-72	-111	21141173	3297308843
21158	09:22:24.754	00:00:21.157	1270	-1024	-768	-1	-1	-1	-1	4	-1024	-768	-1	-1	-1	-1	4		0	0						Untertest2.avi	0	880	547	72	111				0	Content		-72	-111	21157841	3297325511
21174	09:22:24.770	00:00:21.173	1271	-1024	-768	-1	-1	-1	-1	4	-1024	-768	-1	-1	-1	-1	4		0	0						Untertest2.avi	0	880	547	72	111				0	Content		-72	-111	21173884	3297341554
21191	09:22:24.787	00:00:21.190	1272	-1024	-768	-1	-1	-1	-1	4	-1024	-768	-1	-1	-1	-1	4		0	0						Untertest2.avi	0	880	547	72	111				0	Content		-72	-111	21190635	3297358305
21207	09:22:24.803	00:00:21.207	1273	-1024	-768	-1	-1	-1	-1	4	-1024	-768	-1	-1	-1	-1	4		0	0						Untertest2.avi	0	880	547	72	111				0	Content		-72	-111	21207260	3297374930
21224	09:22:24.820	00:00:21.223	1274	-1024	-768	-1	-1	-1	-1	4	-1024	-768	-1	-1	-1	-1	4		0	0						Untertest2.avi	0	880	547	72	111				0	Content		-72	-111	21223928	3297391598
21241	09:22:24.837	00:00:21.240	1275	-1024	-768	-1	-1	-1	-1	4	-1024	-768	-1	-1	-1	-1	4		0	0						Untertest2.avi	0	880	547	72	111				0	Content		-72	-111	21240596	3297408266
21257	09:22:24.853	00:00:21.257	1276	-1024	-768	-1	-1	-1	-1	4	-1024	-768	-1	-1	-1	-1	4		0	0						Untertest2.avi	0	880	547	72	111				0	Content		-72	-111	21257231	3297424901
21274	09:22:24.870	00:00:21.273	1277	-1024	-768	-1	-1	-1	-1	4	-1024	-768	-1	-1	-1	-1	4		0	0						Untertest2.avi	0	880	547	72	111				0	Content		-72	-111	21273899	3297441569
21291	09:22:24.887	00:00:21.290	1278	-1024	-768	-1	-1	-1	-1	4	-1024	-768	-1	-1	-1	-1	4		0	0						Untertest2.avi	0	880	547	72	111				0	Content		-72	-111	21290567	3297458237
21307	09:22:24.903	00:00:21.307	1279	-1024	-768	-1	-1	-1	-1	4	-1024	-768	-1	-1	-1	-1	4		0	0						Untertest2.avi	0	880	547	72	111				0	Content		-72	-111	21307474	3297475144
21324	09:22:24.920	00:00:21.324	1280	-1024	-768	-1	-1	-1	-1	4	-1024	-768	-1	-1	-1	-1	4		0	0						Untertest2.avi	0	880	547	72	111				0	Content		-72	-111	21324142	3297491812
21341	09:22:24.937	00:00:21.341	1281	-1024	-768	-1	-1	-1	-1	4	-1024	-768	-1	-1	-1	-1	4		0	0						Untertest2.avi	0	880	547	72	111				0	Content		-72	-111	21341096	3297508766
21358	09:22:24.954	00:00:21.357	1282	-1024	-768	-1	-1	-1	-1	4	-1024	-768	-1	-1	-1	-1	4		0	0						Untertest2.avi	0	880	547	72	111				0	Content		-72	-111	21357764	3297525434
21374	09:22:24.970	00:00:21.374	1283	-1024	-768	-1	-1	-1	-1	4	-1024	-768	-1	-1	-1	-1	4		0	0						Untertest2.avi	0	880	547	72	111				0	Content		-72	-111	21374432	3297542102
21392	09:22:24.988	00:00:21.391	1284	-1024	-768	-1	-1	-1	-1	4	-1024	-768	-1	-1	-1	-1	4		0	0						Untertest2.avi	0	880	547	72	111				0	Content		-72	-111	21391717	3297559387
21408	09:22:25.004	00:00:21.408	1285	-1024	-768	-1	-1	-1	-1	4	-1024	-768	-1	-1	-1	-1	4		0	0						Untertest2.avi	0	880	547	72	111				0	Content		-72	-111	21408385	3297576055
21425	09:22:25.021	00:00:21.424	1286	-1024	-768	-1	-1	-1	-1	4	-1024	-768	-1	-1	-1	-1	4		0	0						Untertest2.avi	0	880	547	72	111				0	Content		-72	-111	21424632	3297592302
21441	09:22:25.037	00:00:21.441	1287	-1024	-768	-1	-1	-1	-1	4	-1024	-768	-1	-1	-1	-1	4		0	0						Untertest2.avi	0	880	547	72	111				0	Content		-72	-111	21441300	3297608970
21458	09:22:25.054	00:00:21.457	1288	-1024	-768	-1	-1	-1	-1	4	-1024	-768	-1	-1	-1	-1	4		0	0						Untertest2.avi	0	880	547	72	111				0	Content		-72	-111	21457968	3297625638
21474	09:22:25.070	00:00:21.473	1289	-1024	-768	-1	-1	-1	-1	4	-1024	-768	-1	-1	-1	-1	4		0	0						Untertest2.avi	0	880	547	72	111				0	Content		-72	-111	21473748	3297641418
21490	09:22:25.086	00:00:21.490	1290	-1024	-768	-1	-1	-1	-1	4	-1024	-768	-1	-1	-1	-1	4		0	0						Untertest2.avi	0	880	547	72	111				0	Content		-72	-111	21490370	3297658040
21507	09:22:25.103	00:00:21.507	1291	-1024	-768	-1	-1	-1	-1	4	-1024	-768	-1	-1	-1	-1	4		0	0						Untertest2.avi	0	880	547	72	111				0	Content		-72	-111	21507055	3297674725
21524	09:22:25.120	00:00:21.523	1292	-1024	-768	-1	-1	-1	-1	4	-1024	-768	-1	-1	-1	-1	4		0	0						Untertest2.avi	0	880	547	72	111				0	Content		-72	-111	21523723	3297691393
21540	09:22:25.136	00:00:21.540	1293	-1024	-768	-1	-1	-1	-1	4	-1024	-768	-1	-1	-1	-1	4		0	0						Untertest2.avi	0	880	547	72	111				0	Content		-72	-111	21540391	3297708061
21557	09:22:25.153	00:00:21.557	1294	-1024	-768	-1	-1	-1	-1	4	-1024	-768	-1	-1	-1	-1	4		0	0						Untertest2.avi	0	880	547	72	111				0	Content		-72	-111	21557048	3297724718
21574	09:22:25.170	00:00:21.573	1295	-1024	-768	-1	-1	-1	-1	4	-1024	-768	-1	-1	-1	-1	4		0	0						Untertest2.avi	0	880	547	72	111				0	Content		-72	-111	21573619	3297741289
21591	09:22:25.187	00:00:21.590	1296	-1024	-768	-1	-1	-1	-1	4	-1024	-768	-1	-1	-1	-1	4		0	0						Untertest2.avi	0	880	547	72	111				0	Content		-72	-111	21590555	3297758225
21607	09:22:25.203	00:00:21.607	1297	-1024	-768	-1	-1	-1	-1	4	-1024	-768	-1	-1	-1	-1	4		0	0						Untertest2.avi	0	880	547	72	111				0	Content		-72	-111	21607223	3297774893
21624	09:22:25.220	00:00:21.624	1298	-1024	-768	-1	-1	-1	-1	4	-1024	-768	-1	-1	-1	-1	4		0	0						Untertest2.avi	0	880	547	72	111				0	Content		-72	-111	21624356	3297792026
21641	09:22:25.237	00:00:21.641	1299	-1024	-768	-1	-1	-1	-1	4	-1024	-768	-1	-1	-1	-1	4		0	0						Untertest2.avi	0	880	547	72	111				0	Content		-72	-111	21641024	3297808694
21658	09:22:25.254	00:00:21.658	1300	-1024	-768	-1	-1	-1	-1	4	-1024	-768	-1	-1	-1	-1	4		0	0						Untertest2.avi	0	880	547	72	111				0	Content		-72	-111	21658053	3297825723
21675	09:22:25.271	00:00:21.674	1301	-1024	-768	-1	-1	-1	-1	4	-1024	-768	-1	-1	-1	-1	4		0	0						Untertest2.avi	0	880	547	72	111				0	Content		-72	-111	21674721	3297842391
21691	09:22:25.287	00:00:21.691	1302	-1024	-768	-1	-1	-1	-1	4	-1024	-768	-1	-1	-1	-1	4		0	0						Untertest2.avi	0	880	547	72	111				0	Content		-72	-111	21691389	3297859059
21708	09:22:25.304	00:00:21.707	1303	-1024	-768	-1	-1	-1	-1	4	-1024	-768	-1	-1	-1	-1	4		0	0						Untertest2.avi	0	880	547	72	111				0	Content		-72	-111	21707670	3297875340
21724	09:22:25.320	00:00:21.724	1304	-1024	-768	-1	-1	-1	-1	4	-1024	-768	-1	-1	-1	-1	4		0	0						Untertest2.avi	0	880	547	72	111				0	Content		-72	-111	21724338	3297892008
21741	09:22:25.337	00:00:21.741	1305	-1024	-768	-1	-1	-1	-1	4	-1024	-768	-1	-1	-1	-1	4		0	0						Untertest2.avi	0	880	547	72	111				0	Content		-72	-111	21741005	3297908675
21757	09:22:25.353	00:00:21.757	1306	-1024	-768	-1	-1	-1	-1	4	-1024	-768	-1	-1	-1	-1	4		0	0						Untertest2.avi	0	880	547	72	111				0	Content		-72	-111	21757415	3297925085
21774	09:22:25.370	00:00:21.774	1307	-1024	-768	-1	-1	-1	-1	4	-1024	-768	-1	-1	-1	-1	4		0	0						Untertest2.avi	0	880	547	72	111				0	Content		-72	-111	21774083	3297941753
21791	09:22:25.387	00:00:21.790	1308	-1024	-768	-1	-1	-1	-1	4	-1024	-768	-1	-1	-1	-1	4		0	0						Untertest2.avi	0	880	547	72	111				0	Content		-72	-111	21790751	3297958421
21807	09:22:25.403	00:00:21.806	1309	-1024	-768	-1	-1	-1	-1	4	-1024	-768	-1	-1	-1	-1	4		0	0						Untertest2.avi	0	880	547	72	111				0	Content		-72	-111	21806855	3297974525
21823	09:22:25.419	00:00:21.823	1310	-1024	-768	-1	-1	-1	-1	4	-1024	-768	-1	-1	-1	-1	4		0	0						Untertest2.avi	0	880	547	72	111				0	Content		-72	-111	21823481	3297991151
21840	09:22:25.436	00:00:21.840	1311	-1024	-768	-1	-1	-1	-1	4	-1024	-768	-1	-1	-1	-1	4		0	0						Untertest2.avi	0	880	547	72	111				0	Content		-72	-111	21840154	3298007824
21857	09:22:25.453	00:00:21.856	1312	-1024	-768	-1	-1	-1	-1	4	-1024	-768	-1	-1	-1	-1	4		0	0						Untertest2.avi	0	880	547	72	111				0	Content		-72	-111	21856822	3298024492
21873	09:22:25.469	00:00:21.873	1313	-1024	-768	-1	-1	-1	-1	4	-1024	-768	-1	-1	-1	-1	4		0	0						Untertest2.avi	0	880	547	72	111				0	Content		-72	-111	21873490	3298041160
21890	09:22:25.486	00:00:21.890	1314	-1024	-768	-1	-1	-1	-1	4	-1024	-768	-1	-1	-1	-1	4		0	0						Untertest2.avi	0	880	547	72	111				0	Content		-72	-111	21890152	3298057822
21907	09:22:25.503	00:00:21.906	1315	-1024	-768	-1	-1	-1	-1	4	-1024	-768	-1	-1	-1	-1	4		0	0						Untertest2.avi	0	880	547	72	111				0	Content		-72	-111	21906820	3298074490
21923	09:22:25.519	00:00:21.923	1316	-1024	-768	-1	-1	-1	-1	4	-1024	-768	-1	-1	-1	-1	4		0	0						Untertest2.avi	0	880	547	72	111				0	Content		-72	-111	21923488	3298091158
21940	09:22:25.536	00:00:21.940	1317	-1024	-768	-1	-1	-1	-1	4	-1024	-768	-1	-1	-1	-1	4		0	0						Untertest2.avi	0	880	547	72	111				0	Content		-72	-111	21940420	3298108090
21957	09:22:25.553	00:00:21.957	1318	-1024	-768	-1	-1	-1	-1	4	-1024	-768	-1	-1	-1	-1	4		0	0						Untertest2.avi	0	880	547	72	111				0	Content		-72	-111	21957087	3298124757
21974	09:22:25.570	00:00:21.974	1319	-1024	-768	-1	-1	-1	-1	4	-1024	-768	-1	-1	-1	-1	4		0	0						Untertest2.avi	0	880	547	72	111				0	Content		-72	-111	21974049	3298141719
21991	09:22:25.587	00:00:21.990	1320	-1024	-768	-1	-1	-1	-1	4	-1024	-768	-1	-1	-1	-1	4		0	0						Untertest2.avi	0	880	547	72	111				0	Content		-72	-111	21990717	3298158387
22007	09:22:25.603	00:00:22.007	1321	-1024	-768	-1	-1	-1	-1	4	-1024	-768	-1	-1	-1	-1	4		0	0						Untertest2.avi	0	880	547	72	111				0	Content		-72	-111	22007385	3298175055
22025	09:22:25.621	00:00:22.024	1322	-1024	-768	-1	-1	-1	-1	4	-1024	-768	-1	-1	-1	-1	4		0	0						Untertest2.avi	0	880	547	72	111				0	Content		-72	-111	22024615	3298192285
22041	09:22:25.637	00:00:22.041	1323	-1024	-768	-1	-1	-1	-1	4	-1024	-768	-1	-1	-1	-1	4		0	0						Untertest2.avi	0	880	547	72	111				0	Content		-72	-111	22041283	3298208953
22058	09:22:25.654	00:00:22.057	1324	-1024	-768	-1	-1	-1	-1	4	-1024	-768	-1	-1	-1	-1	4		0	0						Untertest2.avi	0	880	547	72	111				0	Content		-72	-111	22057511	3298225181
22074	09:22:25.670	00:00:22.074	1325	-1024	-768	-1	-1	-1	-1	4	-1024	-768	-1	-1	-1	-1	4		0	0						Untertest2.avi	0	880	547	72	111				0	Content		-72	-111	22074179	3298241849
22091	09:22:25.687	00:00:22.090	1326	-1024	-768	-1	-1	-1	-1	4	-1024	-768	-1	-1	-1	-1	4		0	0						Untertest2.avi	0	880	547	72	111				0	Content		-72	-111	22090847	3298258517
22107	09:22:25.703	00:00:22.106	1327	-1024	-768	-1	-1	-1	-1	4	-1024	-768	-1	-1	-1	-1	4		0	0						Untertest2.avi	0	880	547	72	111				0	Content		-72	-111	22106718	3298274388
22123	09:22:25.719	00:00:22.123	1328	-1024	-768	-1	-1	-1	-1	4	-1024	-768	-1	-1	-1	-1	4		0	0						Untertest2.avi	0	880	547	72	111				0	Content		-72	-111	22123351	3298291021
22140	09:22:25.736	00:00:22.140	1329	-1024	-768	-1	-1	-1	-1	4	-1024	-768	-1	-1	-1	-1	4		0	0						Untertest2.avi	0	880	547	72	111				0	Content		-72	-111	22140034	3298307704
22157	09:22:25.753	00:00:22.156	1330	-1024	-768	-1	-1	-1	-1	4	-1024	-768	-1	-1	-1	-1	4		0	0						Untertest2.avi	0	880	547	72	111				0	Content		-72	-111	22156702	3298324372
22173	09:22:25.769	00:00:22.173	1331	-1024	-768	-1	-1	-1	-1	4	-1024	-768	-1	-1	-1	-1	4		0	0						Untertest2.avi	0	880	547	72	111				0	Content		-72	-111	22173370	3298341040
22190	09:22:25.786	00:00:22.190	1332	-1024	-768	-1	-1	-1	-1	4	-1024	-768	-1	-1	-1	-1	4		0	0						Untertest2.avi	0	880	547	72	111				0	Content		-72	-111	22190020	3298357690
22207	09:22:25.803	00:00:22.206	1333	-1024	-768	-1	-1	-1	-1	4	-1024	-768	-1	-1	-1	-1	4		0	0						Untertest2.avi	0	880	547	72	111				0	Content		-72	-111	22206590	3298374260
22223	09:22:25.819	00:00:22.223	1334	-1024	-768	-1	-1	-1	-1	4	-1024	-768	-1	-1	-1	-1	4		0	0						Untertest2.avi	0	880	547	72	111				0	Content		-72	-111	22223274	3298390944
22240	09:22:25.836	00:00:22.240	1335	-1024	-768	-1	-1	-1	-1	4	-1024	-768	-1	-1	-1	-1	4		0	0						Untertest2.avi	0	880	547	72	111				0	Content		-72	-111	22240338	3298408008
22257	09:22:25.853	00:00:22.257	1336	-1024	-768	-1	-1	-1	-1	4	-1024	-768	-1	-1	-1	-1	4		0	0						Untertest2.avi	0	880	547	72	111				0	Content		-72	-111	22257006	3298424676
22274	09:22:25.870	00:00:22.273	1337	-1024	-768	-1	-1	-1	-1	4	-1024	-768	-1	-1	-1	-1	4		0	0						Untertest2.avi	0	880	547	72	111				0	Content		-72	-111	22273673	3298441343
22291	09:22:25.887	00:00:22.290	1338	-1024	-768	-1	-1	-1	-1	4	-1024	-768	-1	-1	-1	-1	4		0	0						Untertest2.avi	0	880	547	72	111				0	Content		-72	-111	22290812	3298458482
22307	09:22:25.903	00:00:22.307	1339	-1024	-768	-1	-1	-1	-1	4	-1024	-768	-1	-1	-1	-1	4		0	0						Untertest2.avi	0	880	547	72	111				0	Content		-72	-111	22307480	3298475150
22324	09:22:25.920	00:00:22.324	1340	-1024	-768	-1	-1	-1	-1	4	-1024	-768	-1	-1	-1	-1	4		0	0						Untertest2.avi	0	880	547	72	111				0	Content		-72	-111	22324148	3298491818
22340	09:22:25.936	00:00:22.340	1341	-1024	-768	-1	-1	-1	-1	4	-1024	-768	-1	-1	-1	-1	4		0	0						Untertest2.avi	0	880	547	72	111				0	Content		-72	-111	22340367	3298508037
22357	09:22:25.953	00:00:22.357	1342	-1024	-768	-1	-1	-1	-1	4	-1024	-768	-1	-1	-1	-1	4		0	0						Untertest2.avi	0	880	547	72	111				0	Content		-72	-111	22357034	3298524704
22374	09:22:25.970	00:00:22.373	1343	-1024	-768	-1	-1	-1	-1	4	-1024	-768	-1	-1	-1	-1	4		0	0						Untertest2.avi	0	880	547	72	111				0	Content		-72	-111	22373510	3298541180
22390	09:22:25.986	00:00:22.390	1344	-1024	-768	-1	-1	-1	-1	4	-1024	-768	-1	-1	-1	-1	4		0	0						Untertest2.avi	0	880	547	72	111				0	Content		-72	-111	22390178	3298557848
22407	09:22:26.003	00:00:22.406	1345	-1024	-768	-1	-1	-1	-1	4	-1024	-768	-1	-1	-1	-1	4		0	0						Untertest2.avi	0	880	547	72	111				0	Content		-72	-111	22406846	3298574516
22423	09:22:26.019	00:00:22.423	1346	-1024	-768	-1	-1	-1	-1	4	-1024	-768	-1	-1	-1	-1	4		0	0						Untertest2.avi	0	880	547	72	111				0	Content		-72	-111	22423206	3298590876
22440	09:22:26.036	00:00:22.439	1347	-1024	-768	-1	-1	-1	-1	4	-1024	-768	-1	-1	-1	-1	4		0	0						Untertest2.avi	0	880	547	72	111				0	Content		-72	-111	22439827	3298607497
22456	09:22:26.052	00:00:22.456	1348	-1024	-768	-1	-1	-1	-1	4	-1024	-768	-1	-1	-1	-1	4		0	0						Untertest2.avi	0	880	547	72	111				0	Content		-72	-111	22456452	3298624122
22473	09:22:26.069	00:00:22.473	1349	-1024	-768	-1	-1	-1	-1	4	-1024	-768	-1	-1	-1	-1	4		0	0						Untertest2.avi	0	880	547	72	111				0	Content		-72	-111	22473120	3298640790
22490	09:22:26.086	00:00:22.489	1350	-1024	-768	-1	-1	-1	-1	4	-1024	-768	-1	-1	-1	-1	4		0	0						Untertest2.avi	0	880	547	72	111				0	Content		-72	-111	22489788	3298657458
22506	09:22:26.102	00:00:22.506	1351	-1024	-768	-1	-1	-1	-1	4	-1024	-768	-1	-1	-1	-1	4		0	0						Untertest2.avi	0	880	547	72	111				0	Content		-72	-111	22506435	3298674105
22523	09:22:26.119	00:00:22.523	1352	-1024	-768	-1	-1	-1	-1	4	-1024	-768	-1	-1	-1	-1	4		0	0						Untertest2.avi	0	880	547	72	111				0	Content		-72	-111	22523103	3298690773
22540	09:22:26.136	00:00:22.540	1353	-1024	-768	-1	-1	-1	-1	4	-1024	-768	-1	-1	-1	-1	4		0	0						Untertest2.avi	0	880	547	72	111				0	Content		-72	-111	22540024	3298707694
22557	09:22:26.153	00:00:22.556	1354	-1024	-768	-1	-1	-1	-1	4	-1024	-768	-1	-1	-1	-1	4		0	0						Untertest2.avi	0	880	547	72	111				0	Content		-72	-111	22556692	3298724362
22574	09:22:26.170	00:00:22.573	1355	-1024	-768	-1	-1	-1	-1	4	-1024	-768	-1	-1	-1	-1	4		0	0						Untertest2.avi	0	880	547	72	111				0	Content		-72	-111	22573652	3298741322
22590	09:22:26.186	00:00:22.590	1356	-1024	-768	-1	-1	-1	-1	4	-1024	-768	-1	-1	-1	-1	4		0	0						Untertest2.avi	0	880	547	72	111				0	Content		-72	-111	22590319	3298757989
22607	09:22:26.203	00:00:22.606	1357	-1024	-768	-1	-1	-1	-1	4	-1024	-768	-1	-1	-1	-1	4		0	0						Untertest2.avi	0	880	547	72	111				0	Content		-72	-111	22606987	3298774657
22624	09:22:26.220	00:00:22.624	1358	-1024	-768	-1	-1	-1	-1	4	-1024	-768	-1	-1	-1	-1	4		0	0						Untertest2.avi	0	880	547	72	111				0	Content		-72	-111	22624278	3298791948
22641	09:22:26.237	00:00:22.640	1359	-1024	-768	-1	-1	-1	-1	4	-1024	-768	-1	-1	-1	-1	4		0	0						Untertest2.avi	0	880	547	72	111				0	Content		-72	-111	22640946	3298808616
22657	09:22:26.253	00:00:22.657	1360	-1024	-768	-1	-1	-1	-1	4	-1024	-768	-1	-1	-1	-1	4		0	0						Untertest2.avi	0	880	547	72	111				0	Content		-72	-111	22657153	3298824823
22674	09:22:26.270	00:00:22.673	1361	-1024	-768	-1	-1	-1	-1	4	-1024	-768	-1	-1	-1	-1	4		0	0						Untertest2.avi	0	880	547	72	111				0	Content		-72	-111	22673820	3298841490
22690	09:22:26.286	00:00:22.690	1362	-1024	-768	-1	-1	-1	-1	4	-1024	-768	-1	-1	-1	-1	4		0	0						Untertest2.avi	0	880	547	72	111				0	Content		-72	-111	22690488	3298858158
22706	09:22:26.302	00:00:22.706	1363	-1024	-768	-1	-1	-1	-1	4	-1024	-768	-1	-1	-1	-1	4		0	0						Untertest2.avi	0	880	547	72	111				0	Content		-72	-111	22706312	3298873982
22723	09:22:26.319	00:00:22.722	1364	-1024	-768	-1	-1	-1	-1	4	-1024	-768	-1	-1	-1	-1	4		0	0						Untertest2.avi	0	880	547	72	111				0	Content		-72	-111	22722939	3298890609
22740	09:22:26.336	00:00:22.739	1365	-1024	-768	-1	-1	-1	-1	4	-1024	-768	-1	-1	-1	-1	4		0	0						Untertest2.avi	0	880	547	72	111				0	Content		-72	-111	22739624	3298907294
22756	09:22:26.352	00:00:22.756	1366	-1024	-768	-1	-1	-1	-1	4	-1024	-768	-1	-1	-1	-1	4		0	0						Untertest2.avi	0	880	547	72	111				0	Content		-72	-111	22756292	3298923962
22773	09:22:26.369	00:00:22.772	1367	-1024	-768	-1	-1	-1	-1	4	-1024	-768	-1	-1	-1	-1	4		0	0						Untertest2.avi	0	880	547	72	111				0	Content		-72	-111	22772960	3298940630
22790	09:22:26.386	00:00:22.789	1368	-1024	-768	-1	-1	-1	-1	4	-1024	-768	-1	-1	-1	-1	4		0	0						Untertest2.avi	0	880	547	72	111				0	Content		-72	-111	22789617	3298957287
22806	09:22:26.402	00:00:22.806	1369	-1024	-768	-1	-1	-1	-1	4	-1024	-768	-1	-1	-1	-1	4		0	0						Untertest2.avi	0	880	547	72	111				0	Content		-72	-111	22806186	3298973856
22823	09:22:26.419	00:00:22.822	1370	-1024	-768	-1	-1	-1	-1	4	-1024	-768	-1	-1	-1	-1	4		0	0						Untertest2.avi	0	880	547	72	111				0	Content		-72	-111	22822947	3298990617
22840	09:22:26.436	00:00:22.839	1371	-1024	-768	-1	-1	-1	-1	4	-1024	-768	-1	-1	-1	-1	4		0	0						Untertest2.avi	0	880	547	72	111				0	Content		-72	-111	22839984	3299007654
22857	09:22:26.453	00:00:22.856	1372	-1024	-768	-1	-1	-1	-1	4	-1024	-768	-1	-1	-1	-1	4		0	0						Untertest2.avi	0	880	547	72	111				0	Content		-72	-111	22856652	3299024322
22873	09:22:26.469	00:00:22.873	1373	-1024	-768	-1	-1	-1	-1	4	-1024	-768	-1	-1	-1	-1	4		0	0						Untertest2.avi	0	880	547	72	111				0	Content		-72	-111	22873320	3299040990
22890	09:22:26.486	00:00:22.890	1374	-1024	-768	-1	-1	-1	-1	4	-1024	-768	-1	-1	-1	-1	4		0	0						Untertest2.avi	0	880	547	72	111				0	Content		-72	-111	22890446	3299058116
22907	09:22:26.503	00:00:22.907	1375	-1024	-768	-1	-1	-1	-1	4	-1024	-768	-1	-1	-1	-1	4		0	0						Untertest2.avi	0	880	547	72	111				0	Content		-72	-111	22907113	3299074783
22924	09:22:26.520	00:00:22.923	1376	-1024	-768	-1	-1	-1	-1	4	-1024	-768	-1	-1	-1	-1	4		0	0						Untertest2.avi	0	880	547	72	111				0	Content		-72	-111	22923781	3299091451
22940	09:22:26.536	00:00:22.939	1377	-1024	-768	-1	-1	-1	-1	4	-1024	-768	-1	-1	-1	-1	4		0	0						Untertest2.avi	0	880	547	72	111				0	Content		-72	-111	22939983	3299107653
22957	09:22:26.553	00:00:22.956	1378	-1024	-768	-1	-1	-1	-1	4	-1024	-768	-1	-1	-1	-1	4		0	0						Untertest2.avi	0	880	547	72	111				0	Content		-72	-111	22956651	3299124321
22973	09:22:26.569	00:00:22.973	1379	-1024	-768	-1	-1	-1	-1	4	-1024	-768	-1	-1	-1	-1	4		0	0						Untertest2.avi	0	880	547	72	111				0	Content		-72	-111	22973162	3299140832
22990	09:22:26.586	00:00:22.989	1380	-1024	-768	-1	-1	-1	-1	4	-1024	-768	-1	-1	-1	-1	4		0	0						Untertest2.avi	0	880	547	72	111				0	Content		-72	-111	22989829	3299157499
23006	09:22:26.602	00:00:23.006	1381	-1024	-768	-1	-1	-1	-1	4	-1024	-768	-1	-1	-1	-1	4		0	0						Untertest2.avi	0	880	547	72	111				0	Content		-72	-111	23006497	3299174167
23023	09:22:26.619	00:00:23.022	1382	-1024	-768	-1	-1	-1	-1	4	-1024	-768	-1	-1	-1	-1	4		0	0						Untertest2.avi	0	880	547	72	111				0	Content		-72	-111	23022804	3299190474
23039	09:22:26.635	00:00:23.039	1383	-1024	-768	-1	-1	-1	-1	4	-1024	-768	-1	-1	-1	-1	4		0	0						Untertest2.avi	0	880	547	72	111				0	Content		-72	-111	23039426	3299207096
23056	09:22:26.652	00:00:23.056	1384	-1024	-768	-1	-1	-1	-1	4	-1024	-768	-1	-1	-1	-1	4		0	0						Untertest2.avi	0	880	547	72	111				0	Content		-72	-111	23056091	3299223761
23073	09:22:26.669	00:00:23.072	1385	-1024	-768	-1	-1	-1	-1	4	-1024	-768	-1	-1	-1	-1	4		0	0						Untertest2.avi	0	880	547	72	111				0	Content		-72	-111	23072759	3299240429
23089	09:22:26.685	00:00:23.089	1386	-1024	-768	-1	-1	-1	-1	4	-1024	-768	-1	-1	-1	-1	4		0	0						Untertest2.avi	0	880	547	72	111				0	Content		-72	-111	23089427	3299257097
23106	09:22:26.702	00:00:23.106	1387	-1024	-768	-1	-1	-1	-1	4	-1024	-768	-1	-1	-1	-1	4		0	0						Untertest2.avi	0	880	547	72	111				0	Content		-72	-111	23106050	3299273720
23123	09:22:26.719	00:00:23.122	1388	-1024	-768	-1	-1	-1	-1	4	-1024	-768	-1	-1	-1	-1	4		0	0						Untertest2.avi	0	880	547	72	111				0	Content		-72	-111	23122718	3299290388
23139	09:22:26.735	00:00:23.139	1389	-1024	-768	-1	-1	-1	-1	4	-1024	-768	-1	-1	-1	-1	4		0	0						Untertest2.avi	0	880	547	72	111				0	Content		-72	-111	23139385	3299307055
23156	09:22:26.752	00:00:23.156	1390	-1024	-768	-1	-1	-1	-1	4	-1024	-768	-1	-1	-1	-1	4		0	0						Untertest2.avi	0	880	547	72	111				0	Content		-72	-111	23156278	3299323948
23173	09:22:26.769	00:00:23.172	1391	-1024	-768	-1	-1	-1	-1	4	-1024	-768	-1	-1	-1	-1	4		0	0						Untertest2.avi	0	880	547	72	111				0	Content		-72	-111	23172946	3299340616
23190	09:22:26.786	00:00:23.189	1392	-1024	-768	-1	-1	-1	-1	4	-1024	-768	-1	-1	-1	-1	4		0	0						Untertest2.avi	0	880	547	72	111				0	Content		-72	-111	23189938	3299357608
23207	09:22:26.803	00:00:23.206	1393	-1024	-768	-1	-1	-1	-1	4	-1024	-768	-1	-1	-1	-1	4		0	0						Untertest2.avi	0	880	547	72	111				0	Content		-72	-111	23206606	3299374276
23223	09:22:26.819	00:00:23.223	1394	-1024	-768	-1	-1	-1	-1	4	-1024	-768	-1	-1	-1	-1	4		0	0						Untertest2.avi	0	880	547	72	111				0	Content		-72	-111	23223273	3299390943
23241	09:22:26.837	00:00:23.240	1395	-1024	-768	-1	-1	-1	-1	4	-1024	-768	-1	-1	-1	-1	4		0	0						Untertest2.avi	0	880	547	72	111				0	Content		-72	-111	23240533	3299408203
23257	09:22:26.853	00:00:23.257	1396	-1024	-768	-1	-1	-1	-1	4	-1024	-768	-1	-1	-1	-1	4		0	0						Untertest2.avi	0	880	547	72	111				0	Content		-72	-111	23257201	3299424871
23273	09:22:26.869	00:00:23.273	1397	-1024	-768	-1	-1	-1	-1	4	-1024	-768	-1	-1	-1	-1	4		0	0						Untertest2.avi	0	880	547	72	111				0	Content		-72	-111	23273441	3299441111
23290	09:22:26.886	00:00:23.290	1398	-1024	-768	-1	-1	-1	-1	4	-1024	-768	-1	-1	-1	-1	4		0	0						Untertest2.avi	0	880	547	72	111				0	Content		-72	-111	23290109	3299457779
23307	09:22:26.903	00:00:23.306	1399	-1024	-768	-1	-1	-1	-1	4	-1024	-768	-1	-1	-1	-1	4		0	0						Untertest2.avi	0	880	547	72	111				0	Content		-72	-111	23306776	3299474446
23323	09:22:26.919	00:00:23.322	1400	-1024	-768	-1	-1	-1	-1	4	-1024	-768	-1	-1	-1	-1	4		0	0						Untertest2.avi	0	880	547	72	111				0	Content		-72	-111	23322556	3299490226
23339	09:22:26.935	00:00:23.339	1401	-1024	-768	-1	-1	-1	-1	4	-1024	-768	-1	-1	-1	-1	4		0	0						Untertest2.avi	0	880	547	72	111				0	Content		-72	-111	23339164	3299506834
23356	09:22:26.952	00:00:23.355	1402	-1024	-768	-1	-1	-1	-1	4	-1024	-768	-1	-1	-1	-1	4		0	0						Untertest2.avi	0	880	547	72	111				0	Content		-72	-111	23355848	3299523518
23373	09:22:26.969	00:00:23.372	1403	-1024	-768	-1	-1	-1	-1	4	-1024	-768	-1	-1	-1	-1	4		0	0						Untertest2.avi	0	880	547	72	111				0	Content		-72	-111	23372515	3299540185
23389	09:22:26.985	00:00:23.389	1404	-1024	-768	-1	-1	-1	-1	4	-1024	-768	-1	-1	-1	-1	4		0	0						Untertest2.avi	0	880	547	72	111				0	Content		-72	-111	23389183	3299556853
23406	09:22:27.002	00:00:23.405	1405	-1024	-768	-1	-1	-1	-1	4	-1024	-768	-1	-1	-1	-1	4		0	0						Untertest2.avi	0	880	547	72	111				0	Content		-72	-111	23405963	3299573633
23423	09:22:27.019	00:00:23.422	1406	-1024	-768	-1	-1	-1	-1	4	-1024	-768	-1	-1	-1	-1	4		0	0						Untertest2.avi	0	880	547	72	111				0	Content		-72	-111	23422545	3299590215
23439	09:22:27.035	00:00:23.439	1407	-1024	-768	-1	-1	-1	-1	4	-1024	-768	-1	-1	-1	-1	4		0	0						Untertest2.avi	0	880	547	72	111				0	Content		-72	-111	23439476	3299607146
23456	09:22:27.052	00:00:23.456	1408	-1024	-768	-1	-1	-1	-1	4	-1024	-768	-1	-1	-1	-1	4		0	0						Untertest2.avi	0	880	547	72	111				0	Content		-72	-111	23456143	3299623813
23473	09:22:27.069	00:00:23.473	1409	-1024	-768	-1	-1	-1	-1	4	-1024	-768	-1	-1	-1	-1	4		0	0						Untertest2.avi	0	880	547	72	111				0	Content		-72	-111	23473274	3299640944
23490	09:22:27.086	00:00:23.489	1410	-1024	-768	-1	-1	-1	-1	4	-1024	-768	-1	-1	-1	-1	4		0	0						Untertest2.avi	0	880	547	72	111				0	Content		-72	-111	23489942	3299657612
23507	09:22:27.103	00:00:23.506	1411	-1024	-768	-1	-1	-1	-1	4	-1024	-768	-1	-1	-1	-1	4		0	0						Untertest2.avi	0	880	547	72	111				0	Content		-72	-111	23506971	3299674641
23524	09:22:27.120	00:00:23.523	1412	-1024	-768	-1	-1	-1	-1	4	-1024	-768	-1	-1	-1	-1	4		0	0						Untertest2.avi	0	880	547	72	111				0	Content		-72	-111	23523639	3299691309
23540	09:22:27.136	00:00:23.540	1413	-1024	-768	-1	-1	-1	-1	4	-1024	-768	-1	-1	-1	-1	4		0	0						Untertest2.avi	0	880	547	72	111				0	Content		-72	-111	23540306	3299707976
23556	09:22:27.152	00:00:23.556	1414	-1024	-768	-1	-1	-1	-1	4	-1024	-768	-1	-1	-1	-1	4		0	0						Untertest2.avi	0	880	547	72	111				0	Content		-72	-111	23556359	3299724029
23573	09:22:27.169	00:00:23.573	1415	-1024	-768	-1	-1	-1	-1	4	-1024	-768	-1	-1	-1	-1	4		0	0						Untertest2.avi	0	880	547	72	111				0	Content		-72	-111	23573027	3299740697
23589	09:22:27.185	00:00:23.589	1416	-1024	-768	-1	-1	-1	-1	4	-1024	-768	-1	-1	-1	-1	4		0	0						Untertest2.avi	0	880	547	72	111				0	Content		-72	-111	23589486	3299757156
23606	09:22:27.202	00:00:23.606	1417	-1024	-768	-1	-1	-1	-1	4	-1024	-768	-1	-1	-1	-1	4		0	0						Untertest2.avi	0	880	547	72	111				0	Content		-72	-111	23606154	3299773824
23623	09:22:27.219	00:00:23.622	1418	-1024	-768	-1	-1	-1	-1	4	-1024	-768	-1	-1	-1	-1	4		0	0						Untertest2.avi	0	880	547	72	111				0	Content		-72	-111	23622821	3299790491
23639	09:22:27.235	00:00:23.639	1419	-1024	-768	-1	-1	-1	-1	4	-1024	-768	-1	-1	-1	-1	4		0	0						Untertest2.avi	0	880	547	72	111				0	Content		-72	-111	23639026	3299806696
23656	09:22:27.252	00:00:23.655	1420	-1024	-768	-1	-1	-1	-1	4	-1024	-768	-1	-1	-1	-1	4		0	0						Untertest2.avi	0	880	547	72	111				0	Content		-72	-111	23655647	3299823317
23672	09:22:27.268	00:00:23.672	1421	-1024	-768	-1	-1	-1	-1	4	-1024	-768	-1	-1	-1	-1	4		0	0						Untertest2.avi	0	880	547	72	111				0	Content		-72	-111	23672315	3299839985
23689	09:22:27.285	00:00:23.688	1422	-1024	-768	-1	-1	-1	-1	4	-1024	-768	-1	-1	-1	-1	4		0	0						Untertest2.avi	0	880	547	72	111				0	Content		-72	-111	23688982	3299856652
23706	09:22:27.302	00:00:23.705	1423	-1024	-768	-1	-1	-1	-1	4	-1024	-768	-1	-1	-1	-1	4		0	0						Untertest2.avi	0	880	547	72	111				0	Content		-72	-111	23705650	3299873320
23722	09:22:27.318	00:00:23.722	1424	-1024	-768	-1	-1	-1	-1	4	-1024	-768	-1	-1	-1	-1	4		0	0						Untertest2.avi	0	880	547	72	111				0	Content		-72	-111	23722317	3299889987
23739	09:22:27.335	00:00:23.738	1425	-1024	-768	-1	-1	-1	-1	4	-1024	-768	-1	-1	-1	-1	4		0	0						Untertest2.avi	0	880	547	72	111				0	Content		-72	-111	23738985	3299906655
23756	09:22:27.352	00:00:23.755	1426	-1024	-768	-1	-1	-1	-1	4	-1024	-768	-1	-1	-1	-1	4		0	0						Untertest2.avi	0	880	547	72	111				0	Content		-72	-111	23755653	3299923323
23773	09:22:27.369	00:00:23.772	1427	-1024	-768	-1	-1	-1	-1	4	-1024	-768	-1	-1	-1	-1	4		0	0						Untertest2.avi	0	880	547	72	111				0	Content		-72	-111	23772587	3299940257
23789	09:22:27.385	00:00:23.789	1428	-1024	-768	-1	-1	-1	-1	4	-1024	-768	-1	-1	-1	-1	4		0	0						Untertest2.avi	0	880	547	72	111				0	Content		-72	-111	23789255	3299956925
23806	09:22:27.402	00:00:23.806	1429	-1024	-768	-1	-1	-1	-1	4	-1024	-768	-1	-1	-1	-1	4		0	0						Untertest2.avi	0	880	547	72	111				0	Content		-72	-111	23806220	3299973890
23823	09:22:27.419	00:00:23.822	1430	-1024	-768	-1	-1	-1	-1	4	-1024	-768	-1	-1	-1	-1	4		0	0						Untertest2.avi	0	880	547	72	111				0	Content		-72	-111	23822888	3299990558
23840	09:22:27.436	00:00:23.839	1431	-1024	-768	-1	-1	-1	-1	4	-1024	-768	-1	-1	-1	-1	4		0	0						Untertest2.avi	0	880	547	72	111				0	Content		-72	-111	23839556	3300007226
23857	09:22:27.453	00:00:23.856	1432	-1024	-768	-1	-1	-1	-1	4	-1024	-768	-1	-1	-1	-1	4		0	0						Untertest2.avi	0	880	547	72	111				0	Content		-72	-111	23856850	3300024520
23874	09:22:27.470	00:00:23.873	1433	-1024	-768	-1	-1	-1	-1	4	-1024	-768	-1	-1	-1	-1	4		0	0						Untertest2.avi	0	880	547	72	111				0	Content		-72	-111	23873518	3300041188
23890	09:22:27.486	00:00:23.889	1434	-1024	-768	-1	-1	-1	-1	4	-1024	-768	-1	-1	-1	-1	4		0	0						Untertest2.avi	0	880	547	72	111				0	Content		-72	-111	23889728	3300057398
23906	09:22:27.502	00:00:23.906	1435	-1024	-768	-1	-1	-1	-1	4	-1024	-768	-1	-1	-1	-1	4		0	0						Untertest2.avi	0	880	547	72	111				0	Content		-72	-111	23906396	3300074066
23923	09:22:27.519	00:00:23.923	1436	-1024	-768	-1	-1	-1	-1	4	-1024	-768	-1	-1	-1	-1	4		0	0						Untertest2.avi	0	880	547	72	111				0	Content		-72	-111	23923064	3300090734
23939	09:22:27.535	00:00:23.938	1437	-1024	-768	-1	-1	-1	-1	4	-1024	-768	-1	-1	-1	-1	4		0	0						Untertest2.avi	0	880	547	72	111				0	Content		-72	-111	23938894	3300106564
23956	09:22:27.552	00:00:23.955	1438	-1024	-768	-1	-1	-1	-1	4	-1024	-768	-1	-1	-1	-1	4		0	0						Untertest2.avi	0	880	547	72	111				0	Content		-72	-111	23955515	3300123185
23972	09:22:27.568	00:00:23.972	1439	-1024	-768	-1	-1	-1	-1	4	-1024	-768	-1	-1	-1	-1	4		0	0						Untertest2.avi	0	880	547	72	111				0	Content		-72	-111	23972168	3300139838
23989	09:22:27.585	00:00:23.988	1440	-1024	-768	-1	-1	-1	-1	4	-1024	-768	-1	-1	-1	-1	4		0	0						Untertest2.avi	0	880	547	72	111				0	Content		-72	-111	23988836	3300156506
24006	09:22:27.602	00:00:24.005	1441	-1024	-768	-1	-1	-1	-1	4	-1024	-768	-1	-1	-1	-1	4		0	0						Untertest2.avi	0	880	547	72	111				0	Content		-72	-111	24005567	3300173237
24022	09:22:27.618	00:00:24.022	1442	-1024	-768	-1	-1	-1	-1	4	-1024	-768	-1	-1	-1	-1	4		0	0						Untertest2.avi	0	880	547	72	111				0	Content		-72	-111	24022137	3300189807
24039	09:22:27.635	00:00:24.039	1443	-1024	-768	-1	-1	-1	-1	4	-1024	-768	-1	-1	-1	-1	4		0	0						Untertest2.avi	0	880	547	72	111				0	Content		-72	-111	24039074	3300206744
24056	09:22:27.652	00:00:24.055	1444	-1024	-768	-1	-1	-1	-1	4	-1024	-768	-1	-1	-1	-1	4		0	0						Untertest2.avi	0	880	547	72	111				0	Content		-72	-111	24055742	3300223412
24073	09:22:27.669	00:00:24.072	1445	-1024	-768	-1	-1	-1	-1	4	-1024	-768	-1	-1	-1	-1	4		0	0						Untertest2.avi	0	880	547	72	111				0	Content		-72	-111	24072876	3300240546
24090	09:22:27.686	00:00:24.089	1446	-1024	-768	-1	-1	-1	-1	4	-1024	-768	-1	-1	-1	-1	4		0	0						Untertest2.avi	0	880	547	72	111				0	Content		-72	-111	24089543	3300257213
24107	09:22:27.703	00:00:24.106	1447	-1024	-768	-1	-1	-1	-1	4	-1024	-768	-1	-1	-1	-1	4		0	0						Untertest2.avi	0	880	547	72	111				0	Content		-72	-111	24106578	3300274248
24123	09:22:27.719	00:00:24.123	1448	-1024	-768	-1	-1	-1	-1	4	-1024	-768	-1	-1	-1	-1	4		0	0						Untertest2.avi	0	880	547	72	111				0	Content		-72	-111	24123246	3300290916
24140	09:22:27.736	00:00:24.139	1449	-1024	-768	-1	-1	-1	-1	4	-1024	-768	-1	-1	-1	-1	4		0	0						Untertest2.avi	0	880	547	72	111				0	Content		-72	-111	24139914	3300307584
24156	09:22:27.752	00:00:24.156	1450	-1024	-768	-1	-1	-1	-1	4	-1024	-768	-1	-1	-1	-1	4		0	0						Untertest2.avi	0	880	547	72	111				0	Content		-72	-111	24156196	3300323866
24173	09:22:27.769	00:00:24.172	1451	-1024	-768	-1	-1	-1	-1	4	-1024	-768	-1	-1	-1	-1	4		0	0						Untertest2.avi	0	880	547	72	111				0	Content		-72	-111	24172863	3300340533
24190	09:22:27.786	00:00:24.189	1452	-1024	-768	-1	-1	-1	-1	4	-1024	-768	-1	-1	-1	-1	4		0	0						Untertest2.avi	0	880	547	72	111				0	Content		-72	-111	24189531	3300357201
24206	09:22:27.802	00:00:24.205	1453	-1024	-768	-1	-1	-1	-1	4	-1024	-768	-1	-1	-1	-1	4		0	0						Untertest2.avi	0	880	547	72	111				0	Content		-72	-111	24205768	3300373438
24222	09:22:27.818	00:00:24.222	1454	-1024	-768	-1	-1	-1	-1	4	-1024	-768	-1	-1	-1	-1	4		0	0						Untertest2.avi	0	880	547	72	111				0	Content		-72	-111	24222436	3300390106
24239	09:22:27.835	00:00:24.238	1455	-1024	-768	-1	-1	-1	-1	4	-1024	-768	-1	-1	-1	-1	4		0	0						Untertest2.avi	0	880	547	72	111				0	Content		-72	-111	24238750	3300406420
24255	09:22:27.851	00:00:24.255	1456	-1024	-768	-1	-1	-1	-1	4	-1024	-768	-1	-1	-1	-1	4		0	0						Untertest2.avi	0	880	547	72	111				0	Content		-72	-111	24255375	3300423045
24272	09:22:27.868	00:00:24.271	1457	-1024	-768	-1	-1	-1	-1	4	-1024	-768	-1	-1	-1	-1	4		0	0						Untertest2.avi	0	880	547	72	111				0	Content		-72	-111	24271999	3300439669
24289	09:22:27.885	00:00:24.288	1458	-1024	-768	-1	-1	-1	-1	4	-1024	-768	-1	-1	-1	-1	4		0	0						Untertest2.avi	0	880	547	72	111				0	Content		-72	-111	24288667	3300456337
24305	09:22:27.901	00:00:24.305	1459	-1024	-768	-1	-1	-1	-1	4	-1024	-768	-1	-1	-1	-1	4		0	0						Untertest2.avi	0	880	547	72	111				0	Content		-72	-111	24305320	3300472990
24322	09:22:27.918	00:00:24.321	1460	-1024	-768	-1	-1	-1	-1	4	-1024	-768	-1	-1	-1	-1	4		0	0						Untertest2.avi	0	880	547	72	111				0	Content		-72	-111	24321987	3300489657
24339	09:22:27.935	00:00:24.338	1461	-1024	-768	-1	-1	-1	-1	4	-1024	-768	-1	-1	-1	-1	4		0	0						Untertest2.avi	0	880	547	72	111				0	Content		-72	-111	24338655	3300506325
24356	09:22:27.952	00:00:24.355	1462	-1024	-768	-1	-1	-1	-1	4	-1024	-768	-1	-1	-1	-1	4		0	0						Untertest2.avi	0	880	547	72	111				0	Content		-72	-111	24355576	3300523246
24372	09:22:27.968	00:00:24.372	1463	-1024	-768	-1	-1	-1	-1	4	-1024	-768	-1	-1	-1	-1	4		0	0						Untertest2.avi	0	880	547	72	111				0	Content		-72	-111	24372244	3300539914
24389	09:22:27.985	00:00:24.389	1464	-1024	-768	-1	-1	-1	-1	4	-1024	-768	-1	-1	-1	-1	4		0	0						Untertest2.avi	0	880	547	72	111				0	Content		-72	-111	24389204	3300556874
24406	09:22:28.002	00:00:24.405	1465	-1024	-768	-1	-1	-1	-1	4	-1024	-768	-1	-1	-1	-1	4		0	0						Untertest2.avi	0	880	547	72	111				0	Content		-72	-111	24405871	3300573541
24423	09:22:28.019	00:00:24.422	1466	-1024	-768	-1	-1	-1	-1	4	-1024	-768	-1	-1	-1	-1	4		0	0						Untertest2.avi	0	880	547	72	111				0	Content		-72	-111	24422539	3300590209
24440	09:22:28.036	00:00:24.439	1467	-1024	-768	-1	-1	-1	-1	4	-1024	-768	-1	-1	-1	-1	4		0	0						Untertest2.avi	0	880	547	72	111				0	Content		-72	-111	24439830	3300607500
24456	09:22:28.052	00:00:24.456	1468	-1024	-768	-1	-1	-1	-1	4	-1024	-768	-1	-1	-1	-1	4		0	0						Untertest2.avi	0	880	547	72	111				0	Content		-72	-111	24456498	3300624168
24472	09:22:28.068	00:00:24.472	1469	-1024	-768	-1	-1	-1	-1	4	-1024	-768	-1	-1	-1	-1	4		0	0						Untertest2.avi	0	880	547	72	111				0	Content		-72	-111	24472498	3300640168
24489	09:22:28.085	00:00:24.489	1470	-1024	-768	-1	-1	-1	-1	4	-1024	-768	-1	-1	-1	-1	4		0	0						Untertest2.avi	0	880	547	72	111				0	Content		-72	-111	24489165	3300656835
24505	09:22:28.101	00:00:24.505	1471	-1024	-768	-1	-1	-1	-1	4	-1024	-768	-1	-1	-1	-1	4		0	0						Untertest2.avi	0	880	547	72	111				0	Content		-72	-111	24505122	3300672792
24522	09:22:28.118	00:00:24.521	1472	-1024	-768	-1	-1	-1	-1	4	-1024	-768	-1	-1	-1	-1	4		0	0						Untertest2.avi	0	880	547	72	111				0	Content		-72	-111	24521869	3300689539
24539	09:22:28.135	00:00:24.538	1473	-1024	-768	-1	-1	-1	-1	4	-1024	-768	-1	-1	-1	-1	4		0	0						Untertest2.avi	0	880	547	72	111				0	Content		-72	-111	24538582	3300706252
24555	09:22:28.151	00:00:24.555	1474	-1024	-768	-1	-1	-1	-1	4	-1024	-768	-1	-1	-1	-1	4		0	0						Untertest2.avi	0	880	547	72	111				0	Content		-72	-111	24555249	3300722919
24572	09:22:28.168	00:00:24.571	1475	-1024	-768	-1	-1	-1	-1	4	-1024	-768	-1	-1	-1	-1	4		0	0						Untertest2.avi	0	880	547	72	111				0	Content		-72	-111	24571917	3300739587
24588	09:22:28.184	00:00:24.588	1476	-1024	-768	-1	-1	-1	-1	4	-1024	-768	-1	-1	-1	-1	4		0	0						Untertest2.avi	0	880	547	72	111				0	Content		-72	-111	24588484	3300756154
24605	09:22:28.201	00:00:24.605	1477	-1024	-768	-1	-1	-1	-1	4	-1024	-768	-1	-1	-1	-1	4		0	0						Untertest2.avi	0	880	547	72	111				0	Content		-72	-111	24605420	3300773090
24622	09:22:28.218	00:00:24.622	1478	-1024	-768	-1	-1	-1	-1	4	-1024	-768	-1	-1	-1	-1	4		0	0						Untertest2.avi	0	880	547	72	111				0	Content		-72	-111	24622088	3300789758
24639	09:22:28.235	00:00:24.639	1479	-1024	-768	-1	-1	-1	-1	4	-1024	-768	-1	-1	-1	-1	4		0	0						Untertest2.avi	0	880	547	72	111				0	Content		-72	-111	24639222	3300806892
24656	09:22:28.252	00:00:24.655	1480	-1024	-768	-1	-1	-1	-1	4	-1024	-768	-1	-1	-1	-1	4		0	0						Untertest2.avi	0	880	547	72	111				0	Content		-72	-111	24655890	3300823560
24673	09:22:28.269	00:00:24.672	1481	-1024	-768	-1	-1	-1	-1	4	-1024	-768	-1	-1	-1	-1	4		0	0						Untertest2.avi	0	880	547	72	111				0	Content		-72	-111	24672921	3300840591
24690	09:22:28.286	00:00:24.689	1482	-1024	-768	-1	-1	-1	-1	4	-1024	-768	-1	-1	-1	-1	4		0	0						Untertest2.avi	0	880	547	72	111				0	Content		-72	-111	24689589	3300857259
24706	09:22:28.302	00:00:24.706	1483	-1024	-768	-1	-1	-1	-1	4	-1024	-768	-1	-1	-1	-1	4		0	0						Untertest2.avi	0	880	547	72	111				0	Content		-72	-111	24706257	3300873927
24722	09:22:28.318	00:00:24.722	1484	-1024	-768	-1	-1	-1	-1	4	-1024	-768	-1	-1	-1	-1	4		0	0						Untertest2.avi	0	880	547	72	111				0	Content		-72	-111	24722497	3300890167
24739	09:22:28.335	00:00:24.739	1485	-1024	-768	-1	-1	-1	-1	4	-1024	-768	-1	-1	-1	-1	4		0	0						Untertest2.avi	0	880	547	72	111				0	Content		-72	-111	24739165	3300906835
24756	09:22:28.352	00:00:24.755	1486	-1024	-768	-1	-1	-1	-1	4	-1024	-768	-1	-1	-1	-1	4		0	0						Untertest2.avi	0	880	547	72	111				0	Content		-72	-111	24755833	3300923503
24772	09:22:28.368	00:00:24.772	1487	-1024	-768	-1	-1	-1	-1	4	-1024	-768	-1	-1	-1	-1	4		0	0						Untertest2.avi	0	880	547	72	111				0	Content		-72	-111	24772090	3300939760
24789	09:22:28.385	00:00:24.788	1488	-1024	-768	-1	-1	-1	-1	4	-1024	-768	-1	-1	-1	-1	4		0	0						Untertest2.avi	0	880	547	72	111				0	Content		-72	-111	24788757	3300956427
24805	09:22:28.401	00:00:24.804	1489	-1024	-768	-1	-1	-1	-1	4	-1024	-768	-1	-1	-1	-1	4		0	0						Untertest2.avi	0	880	547	72	111				0	Content		-72	-111	24804970	3300972640
24822	09:22:28.418	00:00:24.821	1490	-1024	-768	-1	-1	-1	-1	4	-1024	-768	-1	-1	-1	-1	4		0	0						Untertest2.avi	0	880	547	72	111				0	Content		-72	-111	24821593	3300989263
24838	09:22:28.434	00:00:24.838	1491	-1024	-768	-1	-1	-1	-1	4	-1024	-768	-1	-1	-1	-1	4		0	0						Untertest2.avi	0	880	547	72	111				0	Content		-72	-111	24838280	3301005950
24855	09:22:28.451	00:00:24.854	1492	-1024	-768	-1	-1	-1	-1	4	-1024	-768	-1	-1	-1	-1	4		0	0						Untertest2.avi	0	880	547	72	111				0	Content		-72	-111	24854948	3301022618
24872	09:22:28.468	00:00:24.871	1493	-1024	-768	-1	-1	-1	-1	4	-1024	-768	-1	-1	-1	-1	4		0	0						Untertest2.avi	0	880	547	72	111				0	Content		-72	-111	24871579	3301039249
24888	09:22:28.484	00:00:24.888	1494	-1024	-768	-1	-1	-1	-1	4	-1024	-768	-1	-1	-1	-1	4		0	0						Untertest2.avi	0	880	547	72	111				0	Content		-72	-111	24888247	3301055917
24905	09:22:28.501	00:00:24.904	1495	-1024	-768	-1	-1	-1	-1	4	-1024	-768	-1	-1	-1	-1	4		0	0						Untertest2.avi	0	880	547	72	111				0	Content		-72	-111	24904915	3301072585
24922	09:22:28.518	00:00:24.921	1496	-1024	-768	-1	-1	-1	-1	4	-1024	-768	-1	-1	-1	-1	4		0	0						Untertest2.avi	0	880	547	72	111				0	Content		-72	-111	24921816	3301089486
24938	09:22:28.534	00:00:24.938	1497	-1024	-768	-1	-1	-1	-1	4	-1024	-768	-1	-1	-1	-1	4		0	0						Untertest2.avi	0	880	547	72	111				0	Content		-72	-111	24938484	3301106154
24955	09:22:28.551	00:00:24.955	1498	-1024	-768	-1	-1	-1	-1	4	-1024	-768	-1	-1	-1	-1	4		0	0						Untertest2.avi	0	880	547	72	111				0	Content		-72	-111	24955477	3301123147
24972	09:22:28.568	00:00:24.972	1499	-1024	-768	-1	-1	-1	-1	4	-1024	-768	-1	-1	-1	-1	4		0	0						Untertest2.avi	0	880	547	72	111				0	Content		-72	-111	24972145	3301139815
24989	09:22:28.585	00:00:24.988	1500	-1024	-768	-1	-1	-1	-1	4	-1024	-768	-1	-1	-1	-1	4		0	0						Untertest2.avi	0	880	547	72	111				0	Content		-72	-111	24988813	3301156483
25006	09:22:28.602	00:00:25.006	1501	-1024	-768	-1	-1	-1	-1	4	-1024	-768	-1	-1	-1	-1	4		0	0						Untertest2.avi	0	880	547	72	111				0	Content		-72	-111	25006102	3301173772
25023	09:22:28.619	00:00:25.022	1502	-1024	-768	-1	-1	-1	-1	4	-1024	-768	-1	-1	-1	-1	4		0	0						Untertest2.avi	0	880	547	72	111				0	Content		-72	-111	25022770	3301190440
25039	09:22:28.635	00:00:25.038	1503	-1024	-768	-1	-1	-1	-1	4	-1024	-768	-1	-1	-1	-1	4		0	0						Untertest2.avi	0	880	547	72	111				0	Content		-72	-111	25038810	3301206480
25055	09:22:28.651	00:00:25.055	1504	-1024	-768	-1	-1	-1	-1	4	-1024	-768	-1	-1	-1	-1	4		0	0						Untertest2.avi	0	880	547	72	111				0	Content		-72	-111	25055478	3301223148
25071	09:22:28.667	00:00:25.071	1505	-1024	-768	-1	-1	-1	-1	4	-1024	-768	-1	-1	-1	-1	4		0	0						Untertest2.avi	0	880	547	72	111				0	Content		-72	-111	25071465	3301239135
25088	09:22:28.684	00:00:25.088	1506	-1024	-768	-1	-1	-1	-1	4	-1024	-768	-1	-1	-1	-1	4		0	0						Untertest2.avi	0	880	547	72	111				0	Content		-72	-111	25088085	3301255755
25105	09:22:28.701	00:00:25.104	1507	-1024	-768	-1	-1	-1	-1	4	-1024	-768	-1	-1	-1	-1	4		0	0						Untertest2.avi	0	880	547	72	111				0	Content		-72	-111	25104798	3301272468
25121	09:22:28.717	00:00:25.121	1508	-1024	-768	-1	-1	-1	-1	4	-1024	-768	-1	-1	-1	-1	4		0	0						Untertest2.avi	0	880	547	72	111				0	Content		-72	-111	25121466	3301289136
25138	09:22:28.734	00:00:25.138	1509	-1024	-768	-1	-1	-1	-1	4	-1024	-768	-1	-1	-1	-1	4		0	0						Untertest2.avi	0	880	547	72	111				0	Content		-72	-111	25138149	3301305819
25155	09:22:28.751	00:00:25.154	1510	-1024	-768	-1	-1	-1	-1	4	-1024	-768	-1	-1	-1	-1	4		0	0						Untertest2.avi	0	880	547	72	111				0	Content		-72	-111	25154817	3301322487
25171	09:22:28.767	00:00:25.171	1511	-1024	-768	-1	-1	-1	-1	4	-1024	-768	-1	-1	-1	-1	4		0	0						Untertest2.avi	0	880	547	72	111				0	Content		-72	-111	25171456	3301339126
25188	09:22:28.784	00:00:25.188	1512	-1024	-768	-1	-1	-1	-1	4	-1024	-768	-1	-1	-1	-1	4		0	0						Untertest2.avi	0	880	547	72	111				0	Content		-72	-111	25188123	3301355793
25205	09:22:28.801	00:00:25.204	1513	-1024	-768	-1	-1	-1	-1	4	-1024	-768	-1	-1	-1	-1	4		0	0						Untertest2.avi	0	880	547	72	111				0	Content		-72	-111	25204942	3301372612
25222	09:22:28.818	00:00:25.221	1514	-1024	-768	-1	-1	-1	-1	4	-1024	-768	-1	-1	-1	-1	4		0	0						Untertest2.avi	0	880	547	72	111				0	Content		-72	-111	25221610	3301389280
25238	09:22:28.834	00:00:25.238	1515	-1024	-768	-1	-1	-1	-1	4	-1024	-768	-1	-1	-1	-1	4		0	0						Untertest2.avi	0	880	547	72	111				0	Content		-72	-111	25238278	3301405948
25255	09:22:28.851	00:00:25.255	1516	-1024	-768	-1	-1	-1	-1	4	-1024	-768	-1	-1	-1	-1	4		0	0						Untertest2.avi	0	880	547	72	111				0	Content		-72	-111	25255428	3301423098
25272	09:22:28.868	00:00:25.272	1517	-1024	-768	-1	-1	-1	-1	4	-1024	-768	-1	-1	-1	-1	4		0	0						Untertest2.avi	0	880	547	72	111				0	Content		-72	-111	25272095	3301439765
25289	09:22:28.885	00:00:25.289	1518	-1024	-768	-1	-1	-1	-1	4	-1024	-768	-1	-1	-1	-1	4		0	0						Untertest2.avi	0	880	547	72	111				0	Content		-72	-111	25289131	3301456801
25306	09:22:28.902	00:00:25.305	1519	-1024	-768	-1	-1	-1	-1	4	-1024	-768	-1	-1	-1	-1	4		0	0						Untertest2.avi	0	880	547	72	111				0	Content		-72	-111	25305799	3301473469
25322	09:22:28.918	00:00:25.322	1520	-1024	-768	-1	-1	-1	-1	4	-1024	-768	-1	-1	-1	-1	4		0	0						Untertest2.avi	0	880	547	72	111				0	Content		-72	-111	25322467	3301490137
25339	09:22:28.935	00:00:25.338	1521	-1024	-768	-1	-1	-1	-1	4	-1024	-768	-1	-1	-1	-1	4		0	0						Untertest2.avi	0	880	547	72	111				0	Content		-72	-111	25338753	3301506423
25355	09:22:28.951	00:00:25.355	1522	-1024	-768	-1	-1	-1	-1	4	-1024	-768	-1	-1	-1	-1	4		0	0						Untertest2.avi	0	880	547	72	111				0	Content		-72	-111	25355421	3301523091
25372	09:22:28.968	00:00:25.372	1523	-1024	-768	-1	-1	-1	-1	4	-1024	-768	-1	-1	-1	-1	4		0	0						Untertest2.avi	0	880	547	72	111				0	Content		-72	-111	25372089	3301539759
25388	09:22:28.984	00:00:25.388	1524	-1024	-768	-1	-1	-1	-1	4	-1024	-768	-1	-1	-1	-1	4		0	0						Untertest2.avi	0	880	547	72	111				0	Content		-72	-111	25388329	3301555999
25405	09:22:29.001	00:00:25.404	1525	-1024	-768	-1	-1	-1	-1	4	-1024	-768	-1	-1	-1	-1	4		0	0						Untertest2.avi	0	880	547	72	111				0	Content		-72	-111	25404997	3301572667
25421	09:22:29.017	00:00:25.421	1526	-1024	-768	-1	-1	-1	-1	4	-1024	-768	-1	-1	-1	-1	4		0	0						Untertest2.avi	0	880	547	72	111				0	Content		-72	-111	25421318	3301588988
25438	09:22:29.034	00:00:25.437	1527	-1024	-768	-1	-1	-1	-1	4	-1024	-768	-1	-1	-1	-1	4		0	0						Untertest2.avi	0	880	547	72	111				0	Content		-72	-111	25437941	3301605611
25455	09:22:29.051	00:00:25.454	1528	-1024	-768	-1	-1	-1	-1	4	-1024	-768	-1	-1	-1	-1	4		0	0						Untertest2.avi	0	880	547	72	111				0	Content		-72	-111	25454564	3301622234
25471	09:22:29.067	00:00:25.471	1529	-1024	-768	-1	-1	-1	-1	4	-1024	-768	-1	-1	-1	-1	4		0	0						Untertest2.avi	0	880	547	72	111				0	Content		-72	-111	25471232	3301638902
25488	09:22:29.084	00:00:25.487	1530	-1024	-768	-1	-1	-1	-1	4	-1024	-768	-1	-1	-1	-1	4		0	0						Untertest2.avi	0	880	547	72	111				0	Content		-72	-111	25487884	3301655554
25505	09:22:29.101	00:00:25.504	1531	-1024	-768	-1	-1	-1	-1	4	-1024	-768	-1	-1	-1	-1	4		0	0						Untertest2.avi	0	880	547	72	111				0	Content		-72	-111	25504552	3301672222
25521	09:22:29.117	00:00:25.521	1532	-1024	-768	-1	-1	-1	-1	4	-1024	-768	-1	-1	-1	-1	4		0	0						Untertest2.avi	0	880	547	72	111				0	Content		-72	-111	25521220	3301688890
25538	09:22:29.134	00:00:25.538	1533	-1024	-768	-1	-1	-1	-1	4	-1024	-768	-1	-1	-1	-1	4		0	0						Untertest2.avi	0	880	547	72	111				0	Content		-72	-111	25538140	3301705810
25555	09:22:29.151	00:00:25.554	1534	-1024	-768	-1	-1	-1	-1	4	-1024	-768	-1	-1	-1	-1	4		0	0						Untertest2.avi	0	880	547	72	111				0	Content		-72	-111	25554808	3301722478
25572	09:22:29.168	00:00:25.571	1535	-1024	-768	-1	-1	-1	-1	4	-1024	-768	-1	-1	-1	-1	4		0	0						Untertest2.avi	0	880	547	72	111				0	Content		-72	-111	25571767	3301739437
25588	09:22:29.184	00:00:25.588	1536	-1024	-768	-1	-1	-1	-1	4	-1024	-768	-1	-1	-1	-1	4		0	0						Untertest2.avi	0	880	547	72	111				0	Content		-72	-111	25588434	3301756104
25605	09:22:29.201	00:00:25.605	1537	-1024	-768	-1	-1	-1	-1	4	-1024	-768	-1	-1	-1	-1	4		0	0						Untertest2.avi	0	880	547	72	111				0	Content		-72	-111	25605102	3301772772
25622	09:22:29.218	00:00:25.622	1538	-1024	-768	-1	-1	-1	-1	4	-1024	-768	-1	-1	-1	-1	4		0	0						Untertest2.avi	0	880	547	72	111				0	Content		-72	-111	25622397	3301790067
25639	09:22:29.235	00:00:25.639	1539	-1024	-768	-1	-1	-1	-1	4	-1024	-768	-1	-1	-1	-1	4		0	0						Untertest2.avi	0	880	547	72	111				0	Content		-72	-111	25639065	3301806735
25655	09:22:29.251	00:00:25.655	1540	-1024	-768	-1	-1	-1	-1	4	-1024	-768	-1	-1	-1	-1	4		0	0						Untertest2.avi	0	880	547	72	111				0	Content		-72	-111	25655060	3301822730
25672	09:22:29.268	00:00:25.671	1541	-1024	-768	-1	-1	-1	-1	4	-1024	-768	-1	-1	-1	-1	4		0	0						Untertest2.avi	0	880	547	72	111				0	Content		-72	-111	25671728	3301839398
25688	09:22:29.284	00:00:25.687	1542	-1024	-768	-1	-1	-1	-1	4	-1024	-768	-1	-1	-1	-1	4		0	0						Untertest2.avi	0	880	547	72	111				0	Content		-72	-111	25687800	3301855470
25704	09:22:29.300	00:00:25.704	1543	-1024	-768	-1	-1	-1	-1	4	-1024	-768	-1	-1	-1	-1	4		0	0						Untertest2.avi	0	880	547	72	111				0	Content		-72	-111	25704426	3301872096
25721	09:22:29.317	00:00:25.721	1544	-1024	-768	-1	-1	-1	-1	4	-1024	-768	-1	-1	-1	-1	4		0	0						Untertest2.avi	0	880	547	72	111				0	Content		-72	-111	25721079	3301888749
25738	09:22:29.334	00:00:25.737	1545	-1024	-768	-1	-1	-1	-1	4	-1024	-768	-1	-1	-1	-1	4		0	0						Untertest2.avi	0	880	547	72	111				0	Content		-72	-111	25737746	3301905416
25754	09:22:29.350	00:00:25.754	1546	-1024	-768	-1	-1	-1	-1	4	-1024	-768	-1	-1	-1	-1	4		0	0						Untertest2.avi	0	880	547	72	111				0	Content		-72	-111	25754398	3301922068
25771	09:22:29.367	00:00:25.771	1547	-1024	-768	-1	-1	-1	-1	4	-1024	-768	-1	-1	-1	-1	4		0	0						Untertest2.avi	0	880	547	72	111				0	Content		-72	-111	25771066	3301938736
25788	09:22:29.384	00:00:25.787	1548	-1024	-768	-1	-1	-1	-1	4	-1024	-768	-1	-1	-1	-1	4		0	0						Untertest2.avi	0	880	547	72	111				0	Content		-72	-111	25787690	3301955360
25804	09:22:29.400	00:00:25.804	1549	-1024	-768	-1	-1	-1	-1	4	-1024	-768	-1	-1	-1	-1	4		0	0						Untertest2.avi	0	880	547	72	111				0	Content		-72	-111	25804357	3301972027
25821	09:22:29.417	00:00:25.821	1550	-1024	-768	-1	-1	-1	-1	4	-1024	-768	-1	-1	-1	-1	4		0	0						Untertest2.avi	0	880	547	72	111				0	Content		-72	-111	25821213	3301988883
25838	09:22:29.434	00:00:25.837	1551	-1024	-768	-1	-1	-1	-1	4	-1024	-768	-1	-1	-1	-1	4		0	0						Untertest2.avi	0	880	547	72	111				0	Content		-72	-111	25837881	3302005551
25855	09:22:29.451	00:00:25.854	1552	-1024	-768	-1	-1	-1	-1	4	-1024	-768	-1	-1	-1	-1	4		0	0						Untertest2.avi	0	880	547	72	111				0	Content		-72	-111	25854549	3302022219
25872	09:22:29.468	00:00:25.871	1553	-1024	-768	-1	-1	-1	-1	4	-1024	-768	-1	-1	-1	-1	4		0	0						Untertest2.avi	0	880	547	72	111				0	Content		-72	-111	25871547	3302039217
25888	09:22:29.484	00:00:25.888	1554	-1024	-768	-1	-1	-1	-1	4	-1024	-768	-1	-1	-1	-1	4		0	0						Untertest2.avi	0	880	547	72	111				0	Content		-72	-111	25888214	3302055884
25905	09:22:29.501	00:00:25.904	1555	-1024	-768	-1	-1	-1	-1	4	-1024	-768	-1	-1	-1	-1	4		0	0						Untertest2.avi	0	880	547	72	111				0	Content		-72	-111	25904882	3302072552
25922	09:22:29.518	00:00:25.922	1556	-1024	-768	-1	-1	-1	-1	4	-1024	-768	-1	-1	-1	-1	4		0	0						Untertest2.avi	0	880	547	72	111				0	Content		-72	-111	25922214	3302089884
25939	09:22:29.535	00:00:25.938	1557	-1024	-768	-1	-1	-1	-1	4	-1024	-768	-1	-1	-1	-1	4		0	0						Untertest2.avi	0	880	547	72	111				0	Content		-72	-111	25938882	3302106552
25955	09:22:29.551	00:00:25.954	1558	-1024	-768	-1	-1	-1	-1	4	-1024	-768	-1	-1	-1	-1	4		0	0						Untertest2.avi	0	880	547	72	111				0	Content		-72	-111	25954899	3302122569
25972	09:22:29.568	00:00:25.971	1559	-1024	-768	-1	-1	-1	-1	4	-1024	-768	-1	-1	-1	-1	4		0	0						Untertest2.avi	0	880	547	72	111				0	Content		-72	-111	25971566	3302139236
25988	09:22:29.584	00:00:25.987	1560	-1024	-768	-1	-1	-1	-1	4	-1024	-768	-1	-1	-1	-1	4		0	0						Untertest2.avi	0	880	547	72	111				0	Content		-72	-111	25987864	3302155534
26005	09:22:29.601	00:00:26.004	1561	-1024	-768	-1	-1	-1	-1	4	-1024	-768	-1	-1	-1	-1	4		0	0						Untertest2.avi	0	880	547	72	111				0	Content		-72	-111	26004532	3302172202
26021	09:22:29.617	00:00:26.020	1562	-1024	-768	-1	-1	-1	-1	4	-1024	-768	-1	-1	-1	-1	4		0	0						Untertest2.avi	0	880	547	72	111				0	Content		-72	-111	26020909	3302188579
26038	09:22:29.634	00:00:26.037	1563	-1024	-768	-1	-1	-1	-1	4	-1024	-768	-1	-1	-1	-1	4		0	0						Untertest2.avi	0	880	547	72	111				0	Content		-72	-111	26037533	3302205203
26054	09:22:29.650	00:00:26.054	1564	-1024	-768	-1	-1	-1	-1	4	-1024	-768	-1	-1	-1	-1	4		0	0						Untertest2.avi	0	880	547	72	111				0	Content		-72	-111	26054225	3302221895
26071	09:22:29.667	00:00:26.070	1565	-1024	-768	-1	-1	-1	-1	4	-1024	-768	-1	-1	-1	-1	4		0	0						Untertest2.avi	0	880	547	72	111				0	Content		-72	-111	26070893	3302238563
26088	09:22:29.684	00:00:26.087	1566	-1024	-768	-1	-1	-1	-1	4	-1024	-768	-1	-1	-1	-1	4		0	0						Untertest2.avi	0	880	547	72	111				0	Content		-72	-111	26087524	3302255194
26104	09:22:29.700	00:00:26.104	1567	-1024	-768	-1	-1	-1	-1	4	-1024	-768	-1	-1	-1	-1	4		0	0						Untertest2.avi	0	880	547	72	111				0	Content		-72	-111	26104192	3302271862
26121	09:22:29.717	00:00:26.120	1568	-1024	-768	-1	-1	-1	-1	4	-1024	-768	-1	-1	-1	-1	4		0	0						Untertest2.avi	0	880	547	72	111				0	Content		-72	-111	26120859	3302288529
26138	09:22:29.734	00:00:26.137	1569	-1024	-768	-1	-1	-1	-1	4	-1024	-768	-1	-1	-1	-1	4		0	0						Untertest2.avi	0	880	547	72	111				0	Content		-72	-111	26137708	3302305378
26154	09:22:29.750	00:00:26.154	1570	-1024	-768	-1	-1	-1	-1	4	-1024	-768	-1	-1	-1	-1	4		0	0						Untertest2.avi	0	880	547	72	111				0	Content		-72	-111	26154376	3302322046
26171	09:22:29.767	00:00:26.171	1571	-1024	-768	-1	-1	-1	-1	4	-1024	-768	-1	-1	-1	-1	4		0	0						Untertest2.avi	0	880	547	72	111				0	Content		-72	-111	26171044	3302338714
26188	09:22:29.784	00:00:26.188	1572	-1024	-768	-1	-1	-1	-1	4	-1024	-768	-1	-1	-1	-1	4		0	0						Untertest2.avi	0	880	547	72	111				0	Content		-72	-111	26188039	3302355709
26205	09:22:29.801	00:00:26.204	1573	-1024	-768	-1	-1	-1	-1	4	-1024	-768	-1	-1	-1	-1	4		0	0						Untertest2.avi	0	880	547	72	111				0	Content		-72	-111	26204706	3302372376
26221	09:22:29.817	00:00:26.221	1574	-1024	-768	-1	-1	-1	-1	4	-1024	-768	-1	-1	-1	-1	4		0	0						Untertest2.avi	0	880	547	72	111				0	Content		-72	-111	26221374	3302389044
26239	09:22:29.835	00:00:26.238	1575	-1024	-768	-1	-1	-1	-1	4	-1024	-768	-1	-1	-1	-1	4		0	0						Untertest2.avi	0	880	547	72	111				0	Content		-72	-111	26238705	3302406375
26255	09:22:29.851	00:00:26.255	1576	-1024	-768	-1	-1	-1	-1	4	-1024	-768	-1	-1	-1	-1	4		0	0						Untertest2.avi	0	880	547	72	111				0	Content		-72	-111	26255373	3302423043
26272	09:22:29.868	00:00:26.271	1577	-1024	-768	-1	-1	-1	-1	4	-1024	-768	-1	-1	-1	-1	4		0	0						Untertest2.avi	0	880	547	72	111				0	Content		-72	-111	26271591	3302439261
26288	09:22:29.884	00:00:26.288	1578	-1024	-768	-1	-1	-1	-1	4	-1024	-768	-1	-1	-1	-1	4		0	0						Untertest2.avi	0	880	547	72	111				0	Content		-72	-111	26288258	3302455928
26305	09:22:29.901	00:00:26.304	1579	-1024	-768	-1	-1	-1	-1	4	-1024	-768	-1	-1	-1	-1	4		0	0						Untertest2.avi	0	880	547	72	111				0	Content		-72	-111	26304926	3302472596
26321	09:22:29.917	00:00:26.320	1580	-1024	-768	-1	-1	-1	-1	4	-1024	-768	-1	-1	-1	-1	4		0	0						Untertest2.avi	0	880	547	72	111				0	Content		-72	-111	26320648	3302488318
26337	09:22:29.933	00:00:26.337	1581	-1024	-768	-1	-1	-1	-1	4	-1024	-768	-1	-1	-1	-1	4		0	0						Untertest2.avi	0	880	547	72	111				0	Content		-72	-111	26337275	3302504945
26354	09:22:29.950	00:00:26.353	1582	-1024	-768	-1	-1	-1	-1	4	-1024	-768	-1	-1	-1	-1	4		0	0						Untertest2.avi	0	880	547	72	111				0	Content		-72	-111	26353988	3302521658
26371	09:22:29.967	00:00:26.370	1583	-1024	-768	-1	-1	-1	-1	4	-1024	-768	-1	-1	-1	-1	4		0	0						Untertest2.avi	0	880	547	72	111				0	Content		-72	-111	26370656	3302538326
26387	09:22:29.983	00:00:26.387	1584	-1024	-768	-1	-1	-1	-1	4	-1024	-768	-1	-1	-1	-1	4		0	0						Untertest2.avi	0	880	547	72	111				0	Content		-72	-111	26387339	3302555009
26404	09:22:30.000	00:00:26.404	1585	-1024	-768	-1	-1	-1	-1	4	-1024	-768	-1	-1	-1	-1	4		0	0						Untertest2.avi	0	880	547	72	111				0	Content		-72	-111	26404007	3302571677
26421	09:22:30.017	00:00:26.420	1586	-1024	-768	-1	-1	-1	-1	4	-1024	-768	-1	-1	-1	-1	4		0	0						Untertest2.avi	0	880	547	72	111				0	Content		-72	-111	26420639	3302588309
26437	09:22:30.033	00:00:26.437	1587	-1024	-768	-1	-1	-1	-1	4	-1024	-768	-1	-1	-1	-1	4		0	0						Untertest2.avi	0	880	547	72	111				0	Content		-72	-111	26437306	3302604976
26454	09:22:30.050	00:00:26.454	1588	-1024	-768	-1	-1	-1	-1	4	-1024	-768	-1	-1	-1	-1	4		0	0						Untertest2.avi	0	880	547	72	111				0	Content		-72	-111	26454170	3302621840
26471	09:22:30.067	00:00:26.470	1589	-1024	-768	-1	-1	-1	-1	4	-1024	-768	-1	-1	-1	-1	4		0	0						Untertest2.avi	0	880	547	72	111				0	Content		-72	-111	26470838	3302638508
26488	09:22:30.084	00:00:26.487	1590	-1024	-768	-1	-1	-1	-1	4	-1024	-768	-1	-1	-1	-1	4		0	0						Untertest2.avi	0	880	547	72	111				0	Content		-72	-111	26487506	3302655176
26505	09:22:30.101	00:00:26.504	1591	-1024	-768	-1	-1	-1	-1	4	-1024	-768	-1	-1	-1	-1	4		0	0						Untertest2.avi	0	880	547	72	111				0	Content		-72	-111	26504639	3302672309
26521	09:22:30.117	00:00:26.521	1592	-1024	-768	-1	-1	-1	-1	4	-1024	-768	-1	-1	-1	-1	4		0	0						Untertest2.avi	0	880	547	72	111				0	Content		-72	-111	26521306	3302688976
26538	09:22:30.134	00:00:26.538	1593	-1024	-768	-1	-1	-1	-1	4	-1024	-768	-1	-1	-1	-1	4		0	0						Untertest2.avi	0	880	547	72	111				0	Content		-72	-111	26538336	3302706006
26555	09:22:30.151	00:00:26.555	1594	-1024	-768	-1	-1	-1	-1	4	-1024	-768	-1	-1	-1	-1	4		0	0						Untertest2.avi	0	880	547	72	111				0	Content		-72	-111	26555004	3302722674
26572	09:22:30.168	00:00:26.571	1595	-1024	-768	-1	-1	-1	-1	4	-1024	-768	-1	-1	-1	-1	4		0	0						Untertest2.avi	0	880	547	72	111				0	Content		-72	-111	26571672	3302739342
26588	09:22:30.184	00:00:26.587	1596	-1024	-768	-1	-1	-1	-1	4	-1024	-768	-1	-1	-1	-1	4		0	0						Untertest2.avi	0	880	547	72	111				0	Content		-72	-111	26587783	3302755453
26604	09:22:30.200	00:00:26.604	1597	-1024	-768	-1	-1	-1	-1	4	-1024	-768	-1	-1	-1	-1	4		0	0						Untertest2.avi	0	880	547	72	111				0	Content		-72	-111	26604450	3302772120
26621	09:22:30.217	00:00:26.620	1598	-1024	-768	-1	-1	-1	-1	4	-1024	-768	-1	-1	-1	-1	4		0	0						Untertest2.avi	0	880	547	72	111				0	Content		-72	-111	26620931	3302788601
26638	09:22:30.234	00:00:26.637	1599	-1024	-768	-1	-1	-1	-1	4	-1024	-768	-1	-1	-1	-1	4		0	0						Untertest2.avi	0	880	547	72	111				0	Content		-72	-111	26637599	3302805269
26654	09:22:30.250	00:00:26.654	1600	-1024	-768	-1	-1	-1	-1	4	-1024	-768	-1	-1	-1	-1	4		0	0						Untertest2.avi	0	880	547	72	111				0	Content		-72	-111	26654267	3302821937
26671	09:22:30.267	00:00:26.670	1601	-1024	-768	-1	-1	-1	-1	4	-1024	-768	-1	-1	-1	-1	4		0	0						Untertest2.avi	0	880	547	72	111				0	Content		-72	-111	26670513	3302838183
26687	09:22:30.283	00:00:26.687	1602	-1024	-768	-1	-1	-1	-1	4	-1024	-768	-1	-1	-1	-1	4		0	0						Untertest2.avi	0	880	547	72	111				0	Content		-72	-111	26687140	3302854810
26704	09:22:30.300	00:00:26.703	1603	-1024	-768	-1	-1	-1	-1	4	-1024	-768	-1	-1	-1	-1	4		0	0						Untertest2.avi	0	880	547	72	111				0	Content		-72	-111	26703816	3302871486
26720	09:22:30.316	00:00:26.720	1604	-1024	-768	-1	-1	-1	-1	4	-1024	-768	-1	-1	-1	-1	4		0	0						Untertest2.avi	0	880	547	72	111				0	Content		-72	-111	26720474	3302888144
26737	09:22:30.333	00:00:26.737	1605	-1024	-768	-1	-1	-1	-1	4	-1024	-768	-1	-1	-1	-1	4		0	0						Untertest2.avi	0	880	547	72	111				0	Content		-72	-111	26737142	3302904812
26754	09:22:30.350	00:00:26.754	1606	-1024	-768	-1	-1	-1	-1	4	-1024	-768	-1	-1	-1	-1	4		0	0						Untertest2.avi	0	880	547	72	111				0	Content		-72	-111	26754075	3302921745
26771	09:22:30.367	00:00:26.770	1607	-1024	-768	-1	-1	-1	-1	4	-1024	-768	-1	-1	-1	-1	4		0	0						Untertest2.avi	0	880	547	72	111				0	Content		-72	-111	26770743	3302938413
26788	09:22:30.384	00:00:26.787	1608	-1024	-768	-1	-1	-1	-1	4	-1024	-768	-1	-1	-1	-1	4		0	0						Untertest2.avi	0	880	547	72	111				0	Content		-72	-111	26787707	3302955377
26804	09:22:30.400	00:00:26.804	1609	-1024	-768	-1	-1	-1	-1	4	-1024	-768	-1	-1	-1	-1	4		0	0						Untertest2.avi	0	880	547	72	111				0	Content		-72	-111	26804375	3302972045
26821	09:22:30.417	00:00:26.821	1610	-1024	-768	-1	-1	-1	-1	4	-1024	-768	-1	-1	-1	-1	4		0	0						Untertest2.avi	0	880	547	72	111				0	Content		-72	-111	26821043	3302988713
26838	09:22:30.434	00:00:26.838	1611	-1024	-768	-1	-1	-1	-1	4	-1024	-768	-1	-1	-1	-1	4		0	0						Untertest2.avi	0	880	547	72	111				0	Content		-72	-111	26838273	3303005943
26855	09:22:30.451	00:00:26.854	1612	-1024	-768	-1	-1	-1	-1	4	-1024	-768	-1	-1	-1	-1	4		0	0						Untertest2.avi	0	880	547	72	111				0	Content		-72	-111	26854941	3303022611
26871	09:22:30.467	00:00:26.871	1613	-1024	-768	-1	-1	-1	-1	4	-1024	-768	-1	-1	-1	-1	4		0	0						Untertest2.avi	0	880	547	72	111				0	Content		-72	-111	26871172	3303038842
26888	09:22:30.484	00:00:26.887	1614	-1024	-768	-1	-1	-1	-1	4	-1024	-768	-1	-1	-1	-1	4		0	0						Untertest2.avi	0	880	547	72	111				0	Content		-72	-111	26887840	3303055510
26905	09:22:30.501	00:00:26.904	1615	-1024	-768	-1	-1	-1	-1	4	-1024	-768	-1	-1	-1	-1	4		0	0						Untertest2.avi	0	880	547	72	111				0	Content		-72	-111	26904508	3303072178
26920	09:22:30.516	00:00:26.920	1616	-1024	-768	-1	-1	-1	-1	4	-1024	-768	-1	-1	-1	-1	4		0	0						Untertest2.avi	0	880	547	72	111				0	Content		-72	-111	26920254	3303087924
26937	09:22:30.533	00:00:26.937	1617	-1024	-768	-1	-1	-1	-1	4	-1024	-768	-1	-1	-1	-1	4		0	0						Untertest2.avi	0	880	547	72	111				0	Content		-72	-111	26937001	3303104671
26954	09:22:30.550	00:00:26.953	1618	-1024	-768	-1	-1	-1	-1	4	-1024	-768	-1	-1	-1	-1	4		0	0						Untertest2.avi	0	880	547	72	111				0	Content		-72	-111	26953687	3303121357
26970	09:22:30.566	00:00:26.970	1619	-1024	-768	-1	-1	-1	-1	4	-1024	-768	-1	-1	-1	-1	4		0	0						Untertest2.avi	0	880	547	72	111				0	Content		-72	-111	26970355	3303138025
26987	09:22:30.583	00:00:26.987	1620	-1024	-768	-1	-1	-1	-1	4	-1024	-768	-1	-1	-1	-1	4		0	0						Untertest2.avi	0	880	547	72	111				0	Content		-72	-111	26987022	3303154692
27004	09:22:30.600	00:00:27.003	1621	-1024	-768	-1	-1	-1	-1	4	-1024	-768	-1	-1	-1	-1	4		0	0						Untertest2.avi	0	880	547	72	111				0	Content		-72	-111	27003676	3303171346
27020	09:22:30.616	00:00:27.020	1622	-1024	-768	-1	-1	-1	-1	4	-1024	-768	-1	-1	-1	-1	4		0	0						Untertest2.avi	0	880	547	72	111				0	Content		-72	-111	27020247	3303187917
27037	09:22:30.633	00:00:27.037	1623	-1024	-768	-1	-1	-1	-1	4	-1024	-768	-1	-1	-1	-1	4		0	0						Untertest2.avi	0	880	547	72	111				0	Content		-72	-111	27037186	3303204856
27054	09:22:30.650	00:00:27.053	1624	-1024	-768	-1	-1	-1	-1	4	-1024	-768	-1	-1	-1	-1	4		0	0						Untertest2.avi	0	880	547	72	111				0	Content		-72	-111	27053854	3303221524
27071	09:22:30.667	00:00:27.070	1625	-1024	-768	-1	-1	-1	-1	4	-1024	-768	-1	-1	-1	-1	4		0	0						Untertest2.avi	0	880	547	72	111				0	Content		-72	-111	27070817	3303238487
27087	09:22:30.683	00:00:27.087	1626	-1024	-768	-1	-1	-1	-1	4	-1024	-768	-1	-1	-1	-1	4		0	0						Untertest2.avi	0	880	547	72	111				0	Content		-72	-111	27087485	3303255155
27104	09:22:30.700	00:00:27.104	1627	-1024	-768	-1	-1	-1	-1	4	-1024	-768	-1	-1	-1	-1	4		0	0						Untertest2.avi	0	880	547	72	111				0	Content		-72	-111	27104153	3303271823
27121	09:22:30.717	00:00:27.121	1628	-1024	-768	-1	-1	-1	-1	4	-1024	-768	-1	-1	-1	-1	4		0	0						Untertest2.avi	0	880	547	72	111				0	Content		-72	-111	27121231	3303288901
27138	09:22:30.734	00:00:27.137	1629	-1024	-768	-1	-1	-1	-1	4	-1024	-768	-1	-1	-1	-1	4		0	0						Untertest2.avi	0	880	547	72	111				0	Content		-72	-111	27137899	3303305569
27155	09:22:30.751	00:00:27.154	1630	-1024	-768	-1	-1	-1	-1	4	-1024	-768	-1	-1	-1	-1	4		0	0						Untertest2.avi	0	880	547	72	111				0	Content		-72	-111	27154566	3303322236
27171	09:22:30.767	00:00:27.170	1631	-1024	-768	-1	-1	-1	-1	4	-1024	-768	-1	-1	-1	-1	4		0	0						Untertest2.avi	0	880	547	72	111				0	Content		-72	-111	27170720	3303338390
27187	09:22:30.783	00:00:27.187	1632	-1024	-768	-1	-1	-1	-1	4	-1024	-768	-1	-1	-1	-1	4		0	0						Untertest2.avi	0	880	547	72	111				0	Content		-72	-111	27187388	3303355058
27204	09:22:30.800	00:00:27.203	1633	-1024	-768	-1	-1	-1	-1	4	-1024	-768	-1	-1	-1	-1	4		0	0						Untertest2.avi	0	880	547	72	111				0	Content		-72	-111	27203882	3303371552
27221	09:22:30.817	00:00:27.220	1634	-1024	-768	-1	-1	-1	-1	4	-1024	-768	-1	-1	-1	-1	4		0	0						Untertest2.avi	0	880	547	72	111				0	Content		-72	-111	27220549	3303388219
27237	09:22:30.833	00:00:27.237	1635	-1024	-768	-1	-1	-1	-1	4	-1024	-768	-1	-1	-1	-1	4		0	0						Untertest2.avi	0	880	547	72	111				0	Content		-72	-111	27237217	3303404887
27253	09:22:30.849	00:00:27.253	1636	-1024	-768	-1	-1	-1	-1	4	-1024	-768	-1	-1	-1	-1	4		0	0						Untertest2.avi	0	880	547	72	111				0	Content		-72	-111	27253488	3303421158
27270	09:22:30.866	00:00:27.270	1637	-1024	-768	-1	-1	-1	-1	4	-1024	-768	-1	-1	-1	-1	4		0	0						Untertest2.avi	0	880	547	72	111				0	Content		-72	-111	27270118	3303437788
27287	09:22:30.883	00:00:27.286	1638	-1024	-768	-1	-1	-1	-1	4	-1024	-768	-1	-1	-1	-1	4		0	0						Untertest2.avi	0	880	547	72	111				0	Content		-72	-111	27286783	3303454453
27303	09:22:30.899	00:00:27.303	1639	-1024	-768	-1	-1	-1	-1	4	-1024	-768	-1	-1	-1	-1	4		0	0						Untertest2.avi	0	880	547	72	111				0	Content		-72	-111	27303450	3303471120
27320	09:22:30.916	00:00:27.320	1640	-1024	-768	-1	-1	-1	-1	4	-1024	-768	-1	-1	-1	-1	4		0	0						Untertest2.avi	0	880	547	72	111				0	Content		-72	-111	27320118	3303487788
27337	09:22:30.933	00:00:27.336	1641	-1024	-768	-1	-1	-1	-1	4	-1024	-768	-1	-1	-1	-1	4		0	0						Untertest2.avi	0	880	547	72	111				0	Content		-72	-111	27336743	3303504413
27353	09:22:30.949	00:00:27.353	1642	-1024	-768	-1	-1	-1	-1	4	-1024	-768	-1	-1	-1	-1	4		0	0						Untertest2.avi	0	880	547	72	111				0	Content		-72	-111	27353411	3303521081
27370	09:22:30.966	00:00:27.370	1643	-1024	-768	-1	-1	-1	-1	4	-1024	-768	-1	-1	-1	-1	4		0	0						Untertest2.avi	0	880	547	72	111				0	Content		-72	-111	27370324	3303537994
27387	09:22:30.983	00:00:27.386	1644	-1024	-768	-1	-1	-1	-1	4	-1024	-768	-1	-1	-1	-1	4		0	0						Untertest2.avi	0	880	547	72	111				0	Content		-72	-111	27386991	3303554661
27404	09:22:31.000	00:00:27.403	1645	-1024	-768	-1	-1	-1	-1	4	-1024	-768	-1	-1	-1	-1	4		0	0						Untertest2.avi	0	880	547	72	111				0	Content		-72	-111	27403948	3303571618
27421	09:22:31.017	00:00:27.420	1646	-1024	-768	-1	-1	-1	-1	4	-1024	-768	-1	-1	-1	-1	4		0	0						Untertest2.avi	0	880	547	72	111				0	Content		-72	-111	27420616	3303588286
27437	09:22:31.033	00:00:27.437	1647	-1024	-768	-1	-1	-1	-1	4	-1024	-768	-1	-1	-1	-1	4		0	0						Untertest2.avi	0	880	547	72	111				0	Content		-72	-111	27437284	3303604954
27455	09:22:31.051	00:00:27.454	1648	-1024	-768	-1	-1	-1	-1	4	-1024	-768	-1	-1	-1	-1	4		0	0						Untertest2.avi	0	880	547	72	111				0	Content		-72	-111	27454571	3303622241
27471	09:22:31.067	00:00:27.471	1649	-1024	-768	-1	-1	-1	-1	4	-1024	-768	-1	-1	-1	-1	4		0	0						Untertest2.avi	0	880	547	72	111				0	Content		-72	-111	27471238	3303638908
27487	09:22:31.083	00:00:27.487	1650	-1024	-768	-1	-1	-1	-1	4	-1024	-768	-1	-1	-1	-1	4		0	0						Untertest2.avi	0	880	547	72	111				0	Content		-72	-111	27487486	3303655156
27504	09:22:31.100	00:00:27.504	1651	-1024	-768	-1	-1	-1	-1	4	-1024	-768	-1	-1	-1	-1	4		0	0						Untertest2.avi	0	880	547	72	111				0	Content		-72	-111	27504154	3303671824
27521	09:22:31.117	00:00:27.520	1652	-1024	-768	-1	-1	-1	-1	4	-1024	-768	-1	-1	-1	-1	4		0	0						Untertest2.avi	0	880	547	72	111				0	Content		-72	-111	27520822	3303688492
27537	09:22:31.133	00:00:27.536	1653	-1024	-768	-1	-1	-1	-1	4	-1024	-768	-1	-1	-1	-1	4		0	0						Untertest2.avi	0	880	547	72	111				0	Content		-72	-111	27536602	3303704272
27553	09:22:31.149	00:00:27.553	1654	-1024	-768	-1	-1	-1	-1	4	-1024	-768	-1	-1	-1	-1	4		0	0						Untertest2.avi	0	880	547	72	111				0	Content		-72	-111	27553226	3303720896
27570	09:22:31.166	00:00:27.569	1655	-1024	-768	-1	-1	-1	-1	4	-1024	-768	-1	-1	-1	-1	4		0	0						Untertest2.avi	0	880	547	72	111				0	Content		-72	-111	27569912	3303737582
27587	09:22:31.183	00:00:27.586	1656	-1024	-768	-1	-1	-1	-1	4	-1024	-768	-1	-1	-1	-1	4		0	0						Untertest2.avi	0	880	547	72	111				0	Content		-72	-111	27586580	3303754250
27603	09:22:31.199	00:00:27.603	1657	-1024	-768	-1	-1	-1	-1	4	-1024	-768	-1	-1	-1	-1	4		0	0						Untertest2.avi	0	880	547	72	111				0	Content		-72	-111	27603248	3303770918
27620	09:22:31.216	00:00:27.620	1658	-1024	-768	-1	-1	-1	-1	4	-1024	-768	-1	-1	-1	-1	4		0	0						Untertest2.avi	0	880	547	72	111				0	Content		-72	-111	27620029	3303787699
27637	09:22:31.233	00:00:27.636	1659	-1024	-768	-1	-1	-1	-1	4	-1024	-768	-1	-1	-1	-1	4		0	0						Untertest2.avi	0	880	547	72	111				0	Content		-72	-111	27636597	3303804267
27653	09:22:31.249	00:00:27.653	1660	-1024	-768	-1	-1	-1	-1	4	-1024	-768	-1	-1	-1	-1	4		0	0						Untertest2.avi	0	880	547	72	111				0	Content		-72	-111	27653471	3303821141
27670	09:22:31.266	00:00:27.670	1661	-1024	-768	-1	-1	-1	-1	4	-1024	-768	-1	-1	-1	-1	4		0	0						Untertest2.avi	0	880	547	72	111				0	Content		-72	-111	27670139	3303837809
27687	09:22:31.283	00:00:27.687	1662	-1024	-768	-1	-1	-1	-1	4	-1024	-768	-1	-1	-1	-1	4		0	0						Untertest2.avi	0	880	547	72	111				0	Content		-72	-111	27687242	3303854912
27704	09:22:31.300	00:00:27.703	1663	-1024	-768	-1	-1	-1	-1	4	-1024	-768	-1	-1	-1	-1	4		0	0						Untertest2.avi	0	880	547	72	111				0	Content		-72	-111	27703909	3303871579
27721	09:22:31.317	00:00:27.720	1664	-1024	-768	-1	-1	-1	-1	4	-1024	-768	-1	-1	-1	-1	4		0	0						Untertest2.avi	0	880	547	72	111				0	Content		-72	-111	27720929	3303888599
27738	09:22:31.334	00:00:27.737	1665	-1024	-768	-1	-1	-1	-1	4	-1024	-768	-1	-1	-1	-1	4		0	0						Untertest2.avi	0	880	547	72	111				0	Content		-72	-111	27737597	3303905267
27754	09:22:31.350	00:00:27.754	1666	-1024	-768	-1	-1	-1	-1	4	-1024	-768	-1	-1	-1	-1	4		0	0						Untertest2.avi	0	880	547	72	111				0	Content		-72	-111	27754265	3303921935
27771	09:22:31.367	00:00:27.770	1667	-1024	-768	-1	-1	-1	-1	4	-1024	-768	-1	-1	-1	-1	4		0	0						Untertest2.avi	0	880	547	72	111				0	Content		-72	-111	27770540	3303938210
27787	09:22:31.383	00:00:27.787	1668	-1024	-768	-1	-1	-1	-1	4	-1024	-768	-1	-1	-1	-1	4		0	0						Untertest2.avi	0	880	547	72	111				0	Content		-72	-111	27787207	3303954877
27804	09:22:31.400	00:00:27.803	1669	-1024	-768	-1	-1	-1	-1	4	-1024	-768	-1	-1	-1	-1	4		0	0						Untertest2.avi	0	880	547	72	111				0	Content		-72	-111	27803875	3303971545
27820	09:22:31.416	00:00:27.820	1670	-1024	-768	-1	-1	-1	-1	4	-1024	-768	-1	-1	-1	-1	4		0	0						Untertest2.avi	0	880	547	72	111				0	Content		-72	-111	27820279	3303987949
27837	09:22:31.433	00:00:27.836	1671	-1024	-768	-1	-1	-1	-1	4	-1024	-768	-1	-1	-1	-1	4		0	0						Untertest2.avi	0	880	547	72	111				0	Content		-72	-111	27836947	3304004617
27854	09:22:31.450	00:00:27.853	1672	-1024	-768	-1	-1	-1	-1	4	-1024	-768	-1	-1	-1	-1	4		0	0						Untertest2.avi	0	880	547	72	111				0	Content		-72	-111	27853614	3304021284
27870	09:22:31.466	00:00:27.869	1673	-1024	-768	-1	-1	-1	-1	4	-1024	-768	-1	-1	-1	-1	4		0	0						Untertest2.avi	0	880	547	72	111				0	Content		-72	-111	27869709	3304037379
27886	09:22:31.482	00:00:27.886	1674	-1024	-768	-1	-1	-1	-1	4	-1024	-768	-1	-1	-1	-1	4		0	0						Untertest2.avi	0	880	547	72	111				0	Content		-72	-111	27886333	3304054003
27903	09:22:31.499	00:00:27.903	1675	-1024	-768	-1	-1	-1	-1	4	-1024	-768	-1	-1	-1	-1	4		0	0						Untertest2.avi	0	880	547	72	111				0	Content		-72	-111	27903000	3304070670
27920	09:22:31.516	00:00:27.919	1676	-1024	-768	-1	-1	-1	-1	4	-1024	-768	-1	-1	-1	-1	4		0	0						Untertest2.avi	0	880	547	72	111				0	Content		-72	-111	27919668	3304087338
27936	09:22:31.532	00:00:27.936	1677	-1024	-768	-1	-1	-1	-1	4	-1024	-768	-1	-1	-1	-1	4		0	0						Untertest2.avi	0	880	547	72	111				0	Content		-72	-111	27936335	3304104005
27953	09:22:31.549	00:00:27.953	1678	-1024	-768	-1	-1	-1	-1	4	-1024	-768	-1	-1	-1	-1	4		0	0						Untertest2.avi	0	880	547	72	111				0	Content		-72	-111	27953027	3304120697
27970	09:22:31.566	00:00:27.969	1679	-1024	-768	-1	-1	-1	-1	4	-1024	-768	-1	-1	-1	-1	4		0	0						Untertest2.avi	0	880	547	72	111				0	Content		-72	-111	27969695	3304137365
27987	09:22:31.583	00:00:27.986	1680	-1024	-768	-1	-1	-1	-1	4	-1024	-768	-1	-1	-1	-1	4		0	0						Untertest2.avi	0	880	547	72	111				0	Content		-72	-111	27986639	3304154309
28003	09:22:31.599	00:00:28.003	1681	-1024	-768	-1	-1	-1	-1	4	-1024	-768	-1	-1	-1	-1	4		0	0						Untertest2.avi	0	880	547	72	111				0	Content		-72	-111	28003307	3304170977
28020	09:22:31.616	00:00:28.020	1682	-1024	-768	-1	-1	-1	-1	4	-1024	-768	-1	-1	-1	-1	4		0	0						Untertest2.avi	0	880	547	72	111				0	Content		-72	-111	28020272	3304187942
28037	09:22:31.633	00:00:28.036	1683	-1024	-768	-1	-1	-1	-1	4	-1024	-768	-1	-1	-1	-1	4		0	0						Untertest2.avi	0	880	547	72	111				0	Content		-72	-111	28036940	3304204610
28054	09:22:31.650	00:00:28.053	1684	-1024	-768	-1	-1	-1	-1	4	-1024	-768	-1	-1	-1	-1	4		0	0						Untertest2.avi	0	880	547	72	111				0	Content		-72	-111	28053608	3304221278
28071	09:22:31.667	00:00:28.070	1685	-1024	-768	-1	-1	-1	-1	4	-1024	-768	-1	-1	-1	-1	4		0	0						Untertest2.avi	0	880	547	72	111				0	Content		-72	-111	28070683	3304238353
28087	09:22:31.683	00:00:28.087	1686	-1024	-768	-1	-1	-1	-1	4	-1024	-768	-1	-1	-1	-1	4		0	0						Untertest2.avi	0	880	547	72	111				0	Content		-72	-111	28087351	3304255021
28104	09:22:31.700	00:00:28.104	1687	-1024	-768	-1	-1	-1	-1	4	-1024	-768	-1	-1	-1	-1	4		0	0						Untertest2.avi	0	880	547	72	111				0	Content		-72	-111	28104018	3304271688
28120	09:22:31.716	00:00:28.120	1688	-1024	-768	-1	-1	-1	-1	4	-1024	-768	-1	-1	-1	-1	4		0	0						Untertest2.avi	0	880	547	72	111				0	Content		-72	-111	28120289	3304287959
28137	09:22:31.733	00:00:28.136	1689	-1024	-768	-1	-1	-1	-1	4	-1024	-768	-1	-1	-1	-1	4		0	0						Untertest2.avi	0	880	547	72	111				0	Content		-72	-111	28136957	3304304627
28154	09:22:31.750	00:00:28.153	1690	-1024	-768	-1	-1	-1	-1	4	-1024	-768	-1	-1	-1	-1	4		0	0						Untertest2.avi	0	880	547	72	111				0	Content		-72	-111	28153625	3304321295
28170	09:22:31.766	00:00:28.169	1691	-1024	-768	-1	-1	-1	-1	4	-1024	-768	-1	-1	-1	-1	4		0	0						Untertest2.avi	0	880	547	72	111				0	Content		-72	-111	28169574	3304337244
28186	09:22:31.782	00:00:28.186	1692	-1024	-768	-1	-1	-1	-1	4	-1024	-768	-1	-1	-1	-1	4		0	0						Untertest2.avi	0	880	547	72	111				0	Content		-72	-111	28186201	3304353871
28203	09:22:31.799	00:00:28.202	1693	-1024	-768	-1	-1	-1	-1	4	-1024	-768	-1	-1	-1	-1	4		0	0						Untertest2.avi	0	880	547	72	111				0	Content		-72	-111	28202885	3304370555
28220	09:22:31.816	00:00:28.219	1694	-1024	-768	-1	-1	-1	-1	4	-1024	-768	-1	-1	-1	-1	4		0	0						Untertest2.avi	0	880	547	72	111				0	Content		-72	-111	28219553	3304387223
28236	09:22:31.832	00:00:28.236	1695	-1024	-768	-1	-1	-1	-1	4	-1024	-768	-1	-1	-1	-1	4		0	0						Untertest2.avi	0	880	547	72	111				0	Content		-72	-111	28236221	3304403891
28253	09:22:31.849	00:00:28.252	1696	-1024	-768	-1	-1	-1	-1	4	-1024	-768	-1	-1	-1	-1	4		0	0						Untertest2.avi	0	880	547	72	111				0	Content		-72	-111	28252879	3304420549
28269	09:22:31.865	00:00:28.269	1697	-1024	-768	-1	-1	-1	-1	4	-1024	-768	-1	-1	-1	-1	4		0	0						Untertest2.avi	0	880	547	72	111				0	Content		-72	-111	28269447	3304437117
28286	09:22:31.882	00:00:28.286	1698	-1024	-768	-1	-1	-1	-1	4	-1024	-768	-1	-1	-1	-1	4		0	0						Untertest2.avi	0	880	547	72	111				0	Content		-72	-111	28286385	3304454055
28303	09:22:31.899	00:00:28.303	1699	-1024	-768	-1	-1	-1	-1	4	-1024	-768	-1	-1	-1	-1	4		0	0						Untertest2.avi	0	880	547	72	111				0	Content		-72	-111	28303053	3304470723
28320	09:22:31.916	00:00:28.320	1700	-1024	-768	-1	-1	-1	-1	4	-1024	-768	-1	-1	-1	-1	4		0	0						Untertest2.avi	0	880	547	72	111				0	Content		-72	-111	28320192	3304487862
28337	09:22:31.933	00:00:28.336	1701	-1024	-768	-1	-1	-1	-1	4	-1024	-768	-1	-1	-1	-1	4		0	0						Untertest2.avi	0	880	547	72	111				0	Content		-72	-111	28336859	3304504529
28354	09:22:31.950	00:00:28.353	1702	-1024	-768	-1	-1	-1	-1	4	-1024	-768	-1	-1	-1	-1	4		0	0						Untertest2.avi	0	880	547	72	111				0	Content		-72	-111	28353888	3304521558
28371	09:22:31.967	00:00:28.370	1703	-1024	-768	-1	-1	-1	-1	4	-1024	-768	-1	-1	-1	-1	4		0	0						Untertest2.avi	0	880	547	72	111				0	Content		-72	-111	28370556	3304538226
28387	09:22:31.983	00:00:28.387	1704	-1024	-768	-1	-1	-1	-1	4	-1024	-768	-1	-1	-1	-1	4		0	0						Untertest2.avi	0	880	547	72	111				0	Content		-72	-111	28387224	3304554894
28403	09:22:31.999	00:00:28.403	1705	-1024	-768	-1	-1	-1	-1	4	-1024	-768	-1	-1	-1	-1	4		0	0						Untertest2.avi	0	880	547	72	111				0	Content		-72	-111	28403334	3304571004
28420	09:22:32.016	00:00:28.420	1706	-1024	-768	-1	-1	-1	-1	4	-1024	-768	-1	-1	-1	-1	4		0	0						Untertest2.avi	0	880	547	72	111				0	Content		-72	-111	28420002	3304587672
28436	09:22:32.032	00:00:28.436	1707	-1024	-768	-1	-1	-1	-1	4	-1024	-768	-1	-1	-1	-1	4		0	0						Untertest2.avi	0	880	547	72	111				0	Content		-72	-111	28436482	3304604152
28453	09:22:32.049	00:00:28.453	1708	-1024	-768	-1	-1	-1	-1	4	-1024	-768	-1	-1	-1	-1	4		0	0						Untertest2.avi	0	880	547	72	111				0	Content		-72	-111	28453150	3304620820
28470	09:22:32.066	00:00:28.469	1709	-1024	-768	-1	-1	-1	-1	4	-1024	-768	-1	-1	-1	-1	4		0	0						Untertest2.avi	0	880	547	72	111				0	Content		-72	-111	28469818	3304637488
28486	09:22:32.082	00:00:28.486	1710	-1024	-768	-1	-1	-1	-1	4	-1024	-768	-1	-1	-1	-1	4		0	0						Untertest2.avi	0	880	547	72	111				0	Content		-72	-111	28486074	3304653744
28503	09:22:32.099	00:00:28.502	1711	-1024	-768	-1	-1	-1	-1	4	-1024	-768	-1	-1	-1	-1	4		0	0						Untertest2.avi	0	880	547	72	111				0	Content		-72	-111	28502686	3304670356
28519	09:22:32.115	00:00:28.519	1712	-1024	-768	-1	-1	-1	-1	4	-1024	-768	-1	-1	-1	-1	4		0	0						Untertest2.avi	0	880	547	72	111				0	Content		-72	-111	28519367	3304687037
28536	09:22:32.132	00:00:28.536	1713	-1024	-768	-1	-1	-1	-1	4	-1024	-768	-1	-1	-1	-1	4		0	0						Untertest2.avi	0	880	547	72	111				0	Content		-72	-111	28536183	3304703853
28553	09:22:32.149	00:00:28.552	1714	-1024	-768	-1	-1	-1	-1	4	-1024	-768	-1	-1	-1	-1	4		0	0						Untertest2.avi	0	880	547	72	111				0	Content		-72	-111	28552977	3304720647
28570	09:22:32.166	00:00:28.569	1715	-1024	-768	-1	-1	-1	-1	4	-1024	-768	-1	-1	-1	-1	4		0	0						Untertest2.avi	0	880	547	72	111				0	Content		-72	-111	28569644	3304737314
28586	09:22:32.182	00:00:28.586	1716	-1024	-768	-1	-1	-1	-1	4	-1024	-768	-1	-1	-1	-1	4		0	0						Untertest2.avi	0	880	547	72	111				0	Content		-72	-111	28586312	3304753982
28603	09:22:32.199	00:00:28.603	1717	-1024	-768	-1	-1	-1	-1	4	-1024	-768	-1	-1	-1	-1	4		0	0						Untertest2.avi	0	880	547	72	111				0	Content		-72	-111	28603269	3304770939
28620	09:22:32.216	00:00:28.619	1718	-1024	-768	-1	-1	-1	-1	4	-1024	-768	-1	-1	-1	-1	4		0	0						Untertest2.avi	0	880	547	72	111				0	Content		-72	-111	28619937	3304787607
28637	09:22:32.233	00:00:28.636	1719	-1024	-768	-1	-1	-1	-1	4	-1024	-768	-1	-1	-1	-1	4		0	0						Untertest2.avi	0	880	547	72	111				0	Content		-72	-111	28636604	3304804274
28654	09:22:32.250	00:00:28.653	1720	-1024	-768	-1	-1	-1	-1	4	-1024	-768	-1	-1	-1	-1	4		0	0						Untertest2.avi	0	880	547	72	111				0	Content		-72	-111	28653672	3304821342
28670	09:22:32.266	00:00:28.670	1721	-1024	-768	-1	-1	-1	-1	4	-1024	-768	-1	-1	-1	-1	4		0	0						Untertest2.avi	0	880	547	72	111				0	Content		-72	-111	28670340	3304838010
28687	09:22:32.283	00:00:28.687	1722	-1024	-768	-1	-1	-1	-1	4	-1024	-768	-1	-1	-1	-1	4		0	0						Untertest2.avi	0	880	547	72	111				0	Content		-72	-111	28687008	3304854678
28703	09:22:32.299	00:00:28.703	1723	-1024	-768	-1	-1	-1	-1	4	-1024	-768	-1	-1	-1	-1	4		0	0						Untertest2.avi	0	880	547	72	111				0	Content		-72	-111	28703275	3304870945
28720	09:22:32.316	00:00:28.719	1724	-1024	-768	-1	-1	-1	-1	4	-1024	-768	-1	-1	-1	-1	4		0	0						Untertest2.avi	0	880	547	72	111				0	Content		-72	-111	28719942	3304887612
28737	09:22:32.333	00:00:28.736	1725	-1024	-768	-1	-1	-1	-1	4	-1024	-768	-1	-1	-1	-1	4		0	0						Untertest2.avi	0	880	547	72	111				0	Content		-72	-111	28736610	3304904280
28753	09:22:32.349	00:00:28.752	1726	-1024	-768	-1	-1	-1	-1	4	-1024	-768	-1	-1	-1	-1	4		0	0						Untertest2.avi	0	880	547	72	111				0	Content		-72	-111	28752554	3304920224
28769	09:22:32.365	00:00:28.769	1727	-1024	-768	-1	-1	-1	-1	4	-1024	-768	-1	-1	-1	-1	4		0	0						Untertest2.avi	0	880	547	72	111				0	Content		-72	-111	28769180	3304936850
28786	09:22:32.382	00:00:28.785	1728	-1024	-768	-1	-1	-1	-1	4	-1024	-768	-1	-1	-1	-1	4		0	0						Untertest2.avi	0	880	547	72	111				0	Content		-72	-111	28785866	3304953536
28803	09:22:32.399	00:00:28.802	1729	-1024	-768	-1	-1	-1	-1	4	-1024	-768	-1	-1	-1	-1	4		0	0						Untertest2.avi	0	880	547	72	111				0	Content		-72	-111	28802533	3304970203
28819	09:22:32.415	00:00:28.819	1730	-1024	-768	-1	-1	-1	-1	4	-1024	-768	-1	-1	-1	-1	4		0	0						Untertest2.avi	0	880	547	72	111				0	Content		-72	-111	28819201	3304986871
28836	09:22:32.432	00:00:28.835	1731	-1024	-768	-1	-1	-1	-1	4	-1024	-768	-1	-1	-1	-1	4		0	0						Untertest2.avi	0	880	547	72	111				0	Content		-72	-111	28835856	3305003526
28852	09:22:32.448	00:00:28.852	1732	-1024	-768	-1	-1	-1	-1	4	-1024	-768	-1	-1	-1	-1	4		0	0						Untertest2.avi	0	880	547	72	111				0	Content		-72	-111	28852428	3305020098
28869	09:22:32.465	00:00:28.869	1733	-1024	-768	-1	-1	-1	-1	4	-1024	-768	-1	-1	-1	-1	4		0	0						Untertest2.avi	0	880	547	72	111				0	Content		-72	-111	28869365	3305037035
28886	09:22:32.482	00:00:28.886	1734	-1024	-768	-1	-1	-1	-1	4	-1024	-768	-1	-1	-1	-1	4		0	0						Untertest2.avi	0	880	547	72	111				0	Content		-72	-111	28886033	3305053703
28903	09:22:32.499	00:00:28.903	1735	-1024	-768	-1	-1	-1	-1	4	-1024	-768	-1	-1	-1	-1	4		0	0						Untertest2.avi	0	880	547	72	111				0	Content		-72	-111	28903170	3305070840
28920	09:22:32.516	00:00:28.919	1736	-1024	-768	-1	-1	-1	-1	4	-1024	-768	-1	-1	-1	-1	4		0	0						Untertest2.avi	0	880	547	72	111				0	Content		-72	-111	28919838	3305087508
28937	09:22:32.533	00:00:28.936	1737	-1024	-768	-1	-1	-1	-1	4	-1024	-768	-1	-1	-1	-1	4		0	0						Untertest2.avi	0	880	547	72	111				0	Content		-72	-111	28936867	3305104537
28954	09:22:32.550	00:00:28.953	1738	-1024	-768	-1	-1	-1	-1	4	-1024	-768	-1	-1	-1	-1	4		0	0						Untertest2.avi	0	880	547	72	111				0	Content		-72	-111	28953535	3305121205
28970	09:22:32.566	00:00:28.970	1739	-1024	-768	-1	-1	-1	-1	4	-1024	-768	-1	-1	-1	-1	4		0	0						Untertest2.avi	0	880	547	72	111				0	Content		-72	-111	28970202	3305137872
28986	09:22:32.582	00:00:28.986	1740	-1024	-768	-1	-1	-1	-1	4	-1024	-768	-1	-1	-1	-1	4		0	0						Untertest2.avi	0	880	547	72	111				0	Content		-72	-111	28986313	3305153983
29003	09:22:32.599	00:00:29.002	1741	-1024	-768	-1	-1	-1	-1	4	-1024	-768	-1	-1	-1	-1	4		0	0						Untertest2.avi	0	880	547	72	111				0	Content		-72	-111	29002981	3305170651
29019	09:22:32.615	00:00:29.019	1742	-1024	-768	-1	-1	-1	-1	4	-1024	-768	-1	-1	-1	-1	4		0	0						Untertest2.avi	0	880	547	72	111				0	Content		-72	-111	29019463	3305187133
29036	09:22:32.632	00:00:29.036	1743	-1024	-768	-1	-1	-1	-1	4	-1024	-768	-1	-1	-1	-1	4		0	0						Untertest2.avi	0	880	547	72	111				0	Content		-72	-111	29036130	3305203800
29053	09:22:32.649	00:00:29.052	1744	-1024	-768	-1	-1	-1	-1	4	-1024	-768	-1	-1	-1	-1	4		0	0						Untertest2.avi	0	880	547	72	111				0	Content		-72	-111	29052798	3305220468
29069	09:22:32.665	00:00:29.069	1745	-1024	-768	-1	-1	-1	-1	4	-1024	-768	-1	-1	-1	-1	4		0	0						Untertest2.avi	0	880	547	72	111				0	Content		-72	-111	29069047	3305236717
29086	09:22:32.682	00:00:29.085	1746	-1024	-768	-1	-1	-1	-1	4	-1024	-768	-1	-1	-1	-1	4		0	0						Untertest2.avi	0	880	547	72	111				0	Content		-72	-111	29085673	3305253343
29102	09:22:32.698	00:00:29.102	1747	-1024	-768	-1	-1	-1	-1	4	-1024	-768	-1	-1	-1	-1	4		0	0						Untertest2.avi	0	880	547	72	111				0	Content		-72	-111	29102350	3305270020
29119	09:22:32.715	00:00:29.119	1748	-1024	-768	-1	-1	-1	-1	4	-1024	-768	-1	-1	-1	-1	4		0	0						Untertest2.avi	0	880	547	72	111				0	Content		-72	-111	29119009	3305286679
29136	09:22:32.732	00:00:29.135	1749	-1024	-768	-1	-1	-1	-1	4	-1024	-768	-1	-1	-1	-1	4		0	0						Untertest2.avi	0	880	547	72	111				0	Content		-72	-111	29135677	3305303347
29153	09:22:32.749	00:00:29.152	1750	-1024	-768	-1	-1	-1	-1	4	-1024	-768	-1	-1	-1	-1	4		0	0						Untertest2.avi	0	880	547	72	111				0	Content		-72	-111	29152547	3305320217
29169	09:22:32.765	00:00:29.169	1751	-1024	-768	-1	-1	-1	-1	4	-1024	-768	-1	-1	-1	-1	4		0	0						Untertest2.avi	0	880	547	72	111				0	Content		-72	-111	29169215	3305336885
29186	09:22:32.782	00:00:29.186	1752	-1024	-768	-1	-1	-1	-1	4	-1024	-768	-1	-1	-1	-1	4		0	0						Untertest2.avi	0	880	547	72	111				0	Content		-72	-111	29186198	3305353868
29203	09:22:32.799	00:00:29.202	1753	-1024	-768	-1	-1	-1	-1	4	-1024	-768	-1	-1	-1	-1	4		0	0						Untertest2.avi	0	880	547	72	111				0	Content		-72	-111	29202866	3305370536
29220	09:22:32.816	00:00:29.219	1754	-1024	-768	-1	-1	-1	-1	4	-1024	-768	-1	-1	-1	-1	4		0	0						Untertest2.avi	0	880	547	72	111				0	Content		-72	-111	29219534	3305387204
29237	09:22:32.833	00:00:29.236	1755	-1024	-768	-1	-1	-1	-1	4	-1024	-768	-1	-1	-1	-1	4		0	0						Untertest2.avi	0	880	547	72	111				0	Content		-72	-111	29236620	3305404290
29253	09:22:32.849	00:00:29.253	1756	-1024	-768	-1	-1	-1	-1	4	-1024	-768	-1	-1	-1	-1	4		0	0						Untertest2.avi	0	880	547	72	111				0	Content		-72	-111	29253288	3305420958
29270	09:22:32.866	00:00:29.269	1757	-1024	-768	-1	-1	-1	-1	4	-1024	-768	-1	-1	-1	-1	4		0	0						Untertest2.avi	0	880	547	72	111				0	Content		-72	-111	29269955	3305437625
29286	09:22:32.882	00:00:29.286	1758	-1024	-768	-1	-1	-1	-1	4	-1024	-768	-1	-1	-1	-1	4		0	0						Untertest2.avi	0	880	547	72	111				0	Content		-72	-111	29286240	3305453910
29303	09:22:32.899	00:00:29.302	1759	-1024	-768	-1	-1	-1	-1	4	-1024	-768	-1	-1	-1	-1	4		0	0						Untertest2.avi	0	880	547	72	111				0	Content		-72	-111	29302908	3305470578
29320	09:22:32.916	00:00:29.319	1760	-1024	-768	-1	-1	-1	-1	4	-1024	-768	-1	-1	-1	-1	4		0	0						Untertest2.avi	0	880	547	72	111				0	Content		-72	-111	29319576	3305487246
29336	09:22:32.932	00:00:29.335	1761	-1024	-768	-1	-1	-1	-1	4	-1024	-768	-1	-1	-1	-1	4		0	0						Untertest2.avi	0	880	547	72	111				0	Content		-72	-111	29335538	3305503208
29352	09:22:32.948	00:00:29.352	1762	-1024	-768	-1	-1	-1	-1	4	-1024	-768	-1	-1	-1	-1	4		0	0						Untertest2.avi	0	880	547	72	111				0	Content		-72	-111	29352162	3305519832
29369	09:22:32.965	00:00:29.368	1763	-1024	-768	-1	-1	-1	-1	4	-1024	-768	-1	-1	-1	-1	4		0	0						Untertest2.avi	0	880	547	72	111				0	Content		-72	-111	29368848	3305536518
29386	09:22:32.982	00:00:29.385	1764	-1024	-768	-1	-1	-1	-1	4	-1024	-768	-1	-1	-1	-1	4		0	0						Untertest2.avi	0	880	547	72	111				0	Content		-72	-111	29385516	3305553186
29402	09:22:32.998	00:00:29.402	1765	-1024	-768	-1	-1	-1	-1	4	-1024	-768	-1	-1	-1	-1	4		0	0						Untertest2.avi	0	880	547	72	111				0	Content		-72	-111	29402184	3305569854
29419	09:22:33.015	00:00:29.418	1766	-1024	-768	-1	-1	-1	-1	4	-1024	-768	-1	-1	-1	-1	4		0	0						Untertest2.avi	0	880	547	72	111				0	Content		-72	-111	29418802	3305586472
29435	09:22:33.031	00:00:29.435	1767	-1024	-768	-1	-1	-1	-1	4	-1024	-768	-1	-1	-1	-1	4		0	0						Untertest2.avi	0	880	547	72	111				0	Content		-72	-111	29435470	3305603140
29452	09:22:33.048	00:00:29.452	1768	-1024	-768	-1	-1	-1	-1	4	-1024	-768	-1	-1	-1	-1	4		0	0						Untertest2.avi	0	880	547	72	111				0	Content		-72	-111	29452138	3305619808
29469	09:22:33.065	00:00:29.468	1769	-1024	-768	-1	-1	-1	-1	4	-1024	-768	-1	-1	-1	-1	4		0	0						Untertest2.avi	0	880	547	72	111				0	Content		-72	-111	29468772	3305636442
29485	09:22:33.081	00:00:29.485	1770	-1024	-768	-1	-1	-1	-1	4	-1024	-768	-1	-1	-1	-1	4		0	0						Untertest2.avi	0	880	547	72	111				0	Content		-72	-111	29485440	3305653110
29502	09:22:33.098	00:00:29.502	1771	-1024	-768	-1	-1	-1	-1	4	-1024	-768	-1	-1	-1	-1	4		0	0						Untertest2.avi	0	880	547	72	111				0	Content		-72	-111	29502262	3305669932
29519	09:22:33.115	00:00:29.518	1772	-1024	-768	-1	-1	-1	-1	4	-1024	-768	-1	-1	-1	-1	4		0	0						Untertest2.avi	0	880	547	72	111				0	Content		-72	-111	29518930	3305686600
29536	09:22:33.132	00:00:29.535	1773	-1024	-768	-1	-1	-1	-1	4	-1024	-768	-1	-1	-1	-1	4		0	0						Untertest2.avi	0	880	547	72	111				0	Content		-72	-111	29535598	3305703268
29553	09:22:33.149	00:00:29.552	1774	-1024	-768	-1	-1	-1	-1	4	-1024	-768	-1	-1	-1	-1	4		0	0						Untertest2.avi	0	880	547	72	111				0	Content		-72	-111	29552752	3305720422
29569	09:22:33.165	00:00:29.569	1775	-1024	-768	-1	-1	-1	-1	4	-1024	-768	-1	-1	-1	-1	4		0	0						Untertest2.avi	0	880	547	72	111				0	Content		-72	-111	29569420	3305737090
29586	09:22:33.182	00:00:29.586	1776	-1024	-768	-1	-1	-1	-1	4	-1024	-768	-1	-1	-1	-1	4		0	0						Untertest2.avi	0	880	547	72	111				0	Content		-72	-111	29586455	3305754125
29603	09:22:33.199	00:00:29.603	1777	-1024	-768	-1	-1	-1	-1	4	-1024	-768	-1	-1	-1	-1	4		0	0						Untertest2.avi	0	880	547	72	111				0	Content		-72	-111	29603123	3305770793
29620	09:22:33.216	00:00:29.619	1778	-1024	-768	-1	-1	-1	-1	4	-1024	-768	-1	-1	-1	-1	4		0	0						Untertest2.avi	0	880	547	72	111				0	Content		-72	-111	29619791	3305787461
29636	09:22:33.232	00:00:29.635	1779	-1024	-768	-1	-1	-1	-1	4	-1024	-768	-1	-1	-1	-1	4		0	0						Untertest2.avi	0	880	547	72	111				0	Content		-72	-111	29635847	3305803517
29653	09:22:33.249	00:00:29.652	1780	-1024	-768	-1	-1	-1	-1	4	-1024	-768	-1	-1	-1	-1	4		0	0						Untertest2.avi	0	880	547	72	111				0	Content		-72	-111	29652515	3305820185
29669	09:22:33.265	00:00:29.669	1781	-1024	-768	-1	-1	-1	-1	4	-1024	-768	-1	-1	-1	-1	4		0	0						Untertest2.avi	0	880	547	72	111				0	Content		-72	-111	29669018	3305836688
29686	09:22:33.282	00:00:29.685	1782	-1024	-768	-1	-1	-1	-1	4	-1024	-768	-1	-1	-1	-1	4		0	0						Untertest2.avi	0	880	547	72	111				0	Content		-72	-111	29685686	3305853356
29702	09:22:33.298	00:00:29.702	1783	-1024	-768	-1	-1	-1	-1	4	-1024	-768	-1	-1	-1	-1	4		0	0						Untertest2.avi	0	880	547	72	111				0	Content		-72	-111	29702354	3305870024
29719	09:22:33.315	00:00:29.718	1784	-1024	-768	-1	-1	-1	-1	4	-1024	-768	-1	-1	-1	-1	4		0	0						Untertest2.avi	0	880	547	72	111				0	Content		-72	-111	29718647	3305886317
29735	09:22:33.331	00:00:29.735	1785	-1024	-768	-1	-1	-1	-1	4	-1024	-768	-1	-1	-1	-1	4		0	0						Untertest2.avi	0	880	547	72	111				0	Content		-72	-111	29735268	3305902938
29752	09:22:33.348	00:00:29.751	1786	-1024	-768	-1	-1	-1	-1	4	-1024	-768	-1	-1	-1	-1	4		0	0						Untertest2.avi	0	880	547	72	111				0	Content		-72	-111	29751961	3305919631
29769	09:22:33.365	00:00:29.768	1787	-1024	-768	-1	-1	-1	-1	4	-1024	-768	-1	-1	-1	-1	4		0	0						Untertest2.avi	0	880	547	72	111				0	Content		-72	-111	29768652	3305936322
29785	09:22:33.381	00:00:29.785	1788	-1024	-768	-1	-1	-1	-1	4	-1024	-768	-1	-1	-1	-1	4		0	0						Untertest2.avi	0	880	547	72	111				0	Content		-72	-111	29785483	3305953153
29802	09:22:33.398	00:00:29.802	1789	-1024	-768	-1	-1	-1	-1	4	-1024	-768	-1	-1	-1	-1	4		0	0						Untertest2.avi	0	880	547	72	111				0	Content		-72	-111	29802151	3305969821
29819	09:22:33.415	00:00:29.818	1790	-1024	-768	-1	-1	-1	-1	4	-1024	-768	-1	-1	-1	-1	4		0	0						Untertest2.avi	0	880	547	72	111				0	Content		-72	-111	29818818	3305986488
29836	09:22:33.432	00:00:29.835	1791	-1024	-768	-1	-1	-1	-1	4	-1024	-768	-1	-1	-1	-1	4		0	0						Untertest2.avi	0	880	547	72	111				0	Content		-72	-111	29835801	3306003471
29852	09:22:33.448	00:00:29.852	1792	-1024	-768	-1	-1	-1	-1	4	-1024	-768	-1	-1	-1	-1	4		0	0						Untertest2.avi	0	880	547	72	111				0	Content		-72	-111	29852469	3306020139
29869	09:22:33.465	00:00:29.869	1793	-1024	-768	-1	-1	-1	-1	4	-1024	-768	-1	-1	-1	-1	4		0	0						Untertest2.avi	0	880	547	72	111				0	Content		-72	-111	29869137	3306036807
29886	09:22:33.482	00:00:29.886	1794	-1024	-768	-1	-1	-1	-1	4	-1024	-768	-1	-1	-1	-1	4		0	0						Untertest2.avi	0	880	547	72	111				0	Content		-72	-111	29886394	3306054064
29903	09:22:33.499	00:00:29.903	1795	-1024	-768	-1	-1	-1	-1	4	-1024	-768	-1	-1	-1	-1	4		0	0						Untertest2.avi	0	880	547	72	111				0	Content		-72	-111	29903061	3306070731
29919	09:22:33.515	00:00:29.919	1796	-1024	-768	-1	-1	-1	-1	4	-1024	-768	-1	-1	-1	-1	4		0	0						Untertest2.avi	0	880	547	72	111				0	Content		-72	-111	29919394	3306087064
29936	09:22:33.532	00:00:29.936	1797	-1024	-768	-1	-1	-1	-1	4	-1024	-768	-1	-1	-1	-1	4		0	0						Untertest2.avi	0	880	547	72	111				0	Content		-72	-111	29936062	3306103732
29953	09:22:33.549	00:00:29.952	1798	-1024	-768	-1	-1	-1	-1	4	-1024	-768	-1	-1	-1	-1	4		0	0						Untertest2.avi	0	880	547	72	111				0	Content		-72	-111	29952730	3306120400
29969	09:22:33.565	00:00:29.969	1799	-1024	-768	-1	-1	-1	-1	4	-1024	-768	-1	-1	-1	-1	4		0	0						Untertest2.avi	0	880	547	72	111				0	Content		-72	-111	29969398	3306137068
29985	09:22:33.581	00:00:29.985	1800	-1024	-768	-1	-1	-1	-1	4	-1024	-768	-1	-1	-1	-1	4		0	0						Untertest2.avi	0	880	547	72	111				0	Content		-72	-111	29985135	3306152805
30004	09:22:33.600	00:00:30.003	1801	169,3278	730,0717	0,791405	0,9441357	418,6821	3,292895	2	169,3278	730,0717	0,791405	0,9441357	418,6821	3,292895	2		0	0						Untertest2.avi	0	880	547	72	111				0	Content		-72	-111	30003634	3306171304
30020	09:22:33.616	00:00:30.020	1802	-1024	-768	-1	-1	-1	-1	4	-1024	-768	-1	-1	-1	-1	4		0	0						Untertest2.avi	0	880	547	72	111				0	Content		-72	-111	30020261	3306187931
30037	09:22:33.633	00:00:30.037	1803	133,7029	737,1649	0,7926558	0,944666	418,6821	3,090604	2	133,7029	737,1649	0,7926558	0,944666	418,6821	3,090604	2		0	0						Untertest2.avi	0	880	547	72	111				0	Content		-72	-111	30037005	3306204675
30054	09:22:33.650	00:00:30.053	1804	133,7029	737,1649	0,7926578	0,9457549	428,8066	3,090604	2	133,7029	737,1649	0,7926578	0,9457549	428,8066	3,090604	2		0	0						Untertest2.avi	0	880	547	72	111				0	Content		-72	-111	30053507	3306221177
30070	09:22:33.666	00:00:30.070	1805	-1024	-768	-1	-1	-1	-1	4	-1024	-768	-1	-1	-1	-1	4		0	0						Untertest2.avi	0	880	547	72	111				0	Content		-72	-111	30070252	3306237922
30087	09:22:33.683	00:00:30.086	1806	-1024	-768	-1	-1	-1	-1	4	-1024	-768	-1	-1	-1	-1	4		0	0						Untertest2.avi	0	880	547	72	111				0	Content		-72	-111	30086877	3306254547
30104	09:22:33.700	00:00:30.103	1807	-1024	-768	-1	-1	-1	-1	4	-1024	-768	-1	-1	-1	-1	4		0	0						Untertest2.avi	0	880	547	72	111				0	Content		-72	-111	30103627	3306271297
30120	09:22:33.716	00:00:30.120	1808	-1024	-768	-1	-1	-1	-1	4	-1024	-768	-1	-1	-1	-1	4		0	0						Untertest2.avi	0	880	547	72	111				0	Content		-72	-111	30120248	3306287918
30137	09:22:33.733	00:00:30.136	1809	-1024	-768	-1	-1	-1	-1	4	-1024	-768	-1	-1	-1	-1	4		0	0						Untertest2.avi	0	880	547	72	111				0	Content		-72	-111	30136874	3306304544
30153	09:22:33.749	00:00:30.153	1810	-1024	-768	-1	-1	-1	-1	4	-1024	-768	-1	-1	-1	-1	4		0	0						Untertest2.avi	0	880	547	72	111				0	Content		-72	-111	30153496	3306321166
30170	09:22:33.766	00:00:30.170	1811	-1024	-768	-1	-1	-1	-1	4	-1024	-768	-1	-1	-1	-1	4		0	0						Untertest2.avi	0	880	547	72	111				0	Content		-72	-111	30170243	3306337913
30187	09:22:33.783	00:00:30.186	1812	-1024	-768	-1	-1	-1	-1	4	-1024	-768	-1	-1	-1	-1	4		0	0						Untertest2.avi	0	880	547	72	111				0	Content		-72	-111	30186867	3306354537
30204	09:22:33.800	00:00:30.203	1813	-1024	-768	-1	-1	-1	-1	4	-1024	-768	-1	-1	-1	-1	4		0	0						Untertest2.avi	0	880	547	72	111				0	Content		-72	-111	30203535	3306371205
30220	09:22:33.816	00:00:30.220	1814	-1024	-768	-1	-1	-1	-1	4	-1024	-768	-1	-1	-1	-1	4		0	0						Untertest2.avi	0	880	547	72	111				0	Content		-72	-111	30220198	3306387868
30237	09:22:33.833	00:00:30.236	1815	-1024	-768	-1	-1	-1	-1	4	-1024	-768	-1	-1	-1	-1	4		0	0						Untertest2.avi	0	880	547	72	111				0	Content		-72	-111	30236866	3306404536
30253	09:22:33.849	00:00:30.253	1816	-1024	-768	-1	-1	-1	-1	4	-1024	-768	-1	-1	-1	-1	4		0	0						Untertest2.avi	0	880	547	72	111				0	Content		-72	-111	30253486	3306421156
30270	09:22:33.866	00:00:30.270	1817	-1024	-768	-1	-1	-1	-1	4	-1024	-768	-1	-1	-1	-1	4		0	0						Untertest2.avi	0	880	547	72	111				0	Content		-72	-111	30270122	3306437792
30287	09:22:33.883	00:00:30.286	1818	-1024	-768	-1	-1	-1	-1	4	-1024	-768	-1	-1	-1	-1	4		0	0						Untertest2.avi	0	880	547	72	111				0	Content		-72	-111	30286812	3306454482
30303	09:22:33.899	00:00:30.303	1819	-1024	-768	-1	-1	-1	-1	4	-1024	-768	-1	-1	-1	-1	4		0	0						Untertest2.avi	0	880	547	72	111				0	Content		-72	-111	30303479	3306471149
30320	09:22:33.916	00:00:30.320	1820	-1024	-768	-1	-1	-1	-1	4	-1024	-768	-1	-1	-1	-1	4		0	0						Untertest2.avi	0	880	547	72	111				0	Content		-72	-111	30320116	3306487786
30337	09:22:33.933	00:00:30.336	1821	-1024	-768	-1	-1	-1	-1	4	-1024	-768	-1	-1	-1	-1	4		0	0						Untertest2.avi	0	880	547	72	111				0	Content		-72	-111	30336784	3306504454
30353	09:22:33.949	00:00:30.353	1822	-1024	-768	-1	-1	-1	-1	4	-1024	-768	-1	-1	-1	-1	4		0	0						Untertest2.avi	0	880	547	72	111				0	Content		-72	-111	30353482	3306521152
30369	09:22:33.965	00:00:30.369	1823	-1024	-768	-1	-1	-1	-1	4	-1024	-768	-1	-1	-1	-1	4		0	0						Untertest2.avi	0	880	547	72	111				0	Content		-72	-111	30369482	3306537152
30386	09:22:33.982	00:00:30.386	1824	-1024	-768	-1	-1	-1	-1	4	-1024	-768	-1	-1	-1	-1	4		0	0						Untertest2.avi	0	880	547	72	111				0	Content		-72	-111	30386149	3306553819
30403	09:22:33.999	00:00:30.402	1825	-1024	-768	-1	-1	-1	-1	4	-1024	-768	-1	-1	-1	-1	4		0	0						Untertest2.avi	0	880	547	72	111				0	Content		-72	-111	30402817	3306570487
30419	09:22:34.015	00:00:30.419	1826	-1024	-768	-1	-1	-1	-1	4	-1024	-768	-1	-1	-1	-1	4		0	0						Untertest2.avi	0	880	547	72	111				0	Content		-72	-111	30419037	3306586707
30436	09:22:34.032	00:00:30.435	1827	-1024	-768	-1	-1	-1	-1	4	-1024	-768	-1	-1	-1	-1	4		0	0						Untertest2.avi	0	880	547	72	111				0	Content		-72	-111	30435705	3306603375
30452	09:22:34.048	00:00:30.452	1828	-1024	-768	-1	-1	-1	-1	4	-1024	-768	-1	-1	-1	-1	4		0	0						Untertest2.avi	0	880	547	72	111				0	Content		-72	-111	30452372	3306620042
30469	09:22:34.065	00:00:30.468	1829	-1024	-768	-1	-1	-1	-1	4	-1024	-768	-1	-1	-1	-1	4		0	0						Untertest2.avi	0	880	547	72	111				0	Content		-72	-111	30468862	3306636532
30486	09:22:34.082	00:00:30.485	1830	-1024	-768	-1	-1	-1	-1	4	-1024	-768	-1	-1	-1	-1	4		0	0						Untertest2.avi	0	880	547	72	111				0	Content		-72	-111	30485530	3306653200
30502	09:22:34.098	00:00:30.502	1831	-1024	-768	-1	-1	-1	-1	4	-1024	-768	-1	-1	-1	-1	4		0	0						Untertest2.avi	0	880	547	72	111				0	Content		-72	-111	30502345	3306670015
30519	09:22:34.115	00:00:30.519	1832	-1024	-768	-1	-1	-1	-1	4	-1024	-768	-1	-1	-1	-1	4		0	0						Untertest2.avi	0	880	547	72	111				0	Content		-72	-111	30519013	3306686683
30536	09:22:34.132	00:00:30.535	1833	-1024	-768	-1	-1	-1	-1	4	-1024	-768	-1	-1	-1	-1	4		0	0						Untertest2.avi	0	880	547	72	111				0	Content		-72	-111	30535680	3306703350
30553	09:22:34.149	00:00:30.552	1834	-1024	-768	-1	-1	-1	-1	4	-1024	-768	-1	-1	-1	-1	4		0	0						Untertest2.avi	0	880	547	72	111				0	Content		-72	-111	30552782	3306720452
30569	09:22:34.165	00:00:30.569	1835	-1024	-768	-1	-1	-1	-1	4	-1024	-768	-1	-1	-1	-1	4		0	0						Untertest2.avi	0	880	547	72	111				0	Content		-72	-111	30569450	3306737120
30586	09:22:34.182	00:00:30.585	1836	-1024	-768	-1	-1	-1	-1	4	-1024	-768	-1	-1	-1	-1	4		0	0						Untertest2.avi	0	880	547	72	111				0	Content		-72	-111	30585625	3306753295
30602	09:22:34.198	00:00:30.602	1837	-1024	-768	-1	-1	-1	-1	4	-1024	-768	-1	-1	-1	-1	4		0	0						Untertest2.avi	0	880	547	72	111				0	Content		-72	-111	30602293	3306769963
30619	09:22:34.215	00:00:30.618	1838	-1024	-768	-1	-1	-1	-1	4	-1024	-768	-1	-1	-1	-1	4		0	0						Untertest2.avi	0	880	547	72	111				0	Content		-72	-111	30618960	3306786630
30635	09:22:34.231	00:00:30.634	1839	-1024	-768	-1	-1	-1	-1	4	-1024	-768	-1	-1	-1	-1	4		0	0						Untertest2.avi	0	880	547	72	111				0	Content		-72	-111	30634722	3306802392
30651	09:22:34.247	00:00:30.651	1840	-1024	-768	-1	-1	-1	-1	4	-1024	-768	-1	-1	-1	-1	4		0	0						Untertest2.avi	0	880	547	72	111				0	Content		-72	-111	30651348	3306819018
30668	09:22:34.264	00:00:30.668	1841	-1024	-768	-1	-1	-1	-1	4	-1024	-768	-1	-1	-1	-1	4		0	0						Untertest2.avi	0	880	547	72	111				0	Content		-72	-111	30668033	3306835703
30685	09:22:34.281	00:00:30.684	1842	-1024	-768	-1	-1	-1	-1	4	-1024	-768	-1	-1	-1	-1	4		0	0						Untertest2.avi	0	880	547	72	111				0	Content		-72	-111	30684700	3306852370
30701	09:22:34.297	00:00:30.701	1843	-1024	-768	-1	-1	-1	-1	4	-1024	-768	-1	-1	-1	-1	4		0	0						Untertest2.avi	0	880	547	72	111				0	Content		-72	-111	30701368	3306869038
30718	09:22:34.314	00:00:30.717	1844	-1024	-768	-1	-1	-1	-1	4	-1024	-768	-1	-1	-1	-1	4		0	0						Untertest2.avi	0	880	547	72	111				0	Content		-72	-111	30717986	3306885656
30735	09:22:34.331	00:00:30.734	1845	-1024	-768	-1	-1	-1	-1	4	-1024	-768	-1	-1	-1	-1	4		0	0						Untertest2.avi	0	880	547	72	111				0	Content		-72	-111	30734654	3306902324
30751	09:22:34.347	00:00:30.751	1846	-1024	-768	-1	-1	-1	-1	4	-1024	-768	-1	-1	-1	-1	4		0	0						Untertest2.avi	0	880	547	72	111				0	Content		-72	-111	30751321	3306918991
30768	09:22:34.364	00:00:30.767	1847	-1024	-768	-1	-1	-1	-1	4	-1024	-768	-1	-1	-1	-1	4		0	0						Untertest2.avi	0	880	547	72	111				0	Content		-72	-111	30767957	3306935627
30785	09:22:34.381	00:00:30.784	1848	-1024	-768	-1	-1	-1	-1	4	-1024	-768	-1	-1	-1	-1	4		0	0						Untertest2.avi	0	880	547	72	111				0	Content		-72	-111	30784625	3306952295
30801	09:22:34.397	00:00:30.801	1849	-1024	-768	-1	-1	-1	-1	4	-1024	-768	-1	-1	-1	-1	4		0	0						Untertest2.avi	0	880	547	72	111				0	Content		-72	-111	30801448	3306969118
30818	09:22:34.414	00:00:30.818	1850	-1024	-768	-1	-1	-1	-1	4	-1024	-768	-1	-1	-1	-1	4		0	0						Untertest2.avi	0	880	547	72	111				0	Content		-72	-111	30818116	3306985786
30835	09:22:34.431	00:00:30.834	1851	-1024	-768	-1	-1	-1	-1	4	-1024	-768	-1	-1	-1	-1	4		0	0						Untertest2.avi	0	880	547	72	111				0	Content		-72	-111	30834783	3307002453
30852	09:22:34.448	00:00:30.851	1852	-1024	-768	-1	-1	-1	-1	4	-1024	-768	-1	-1	-1	-1	4		0	0						Untertest2.avi	0	880	547	72	111				0	Content		-72	-111	30851936	3307019606
30869	09:22:34.465	00:00:30.868	1853	-1024	-768	-1	-1	-1	-1	4	-1024	-768	-1	-1	-1	-1	4		0	0						Untertest2.avi	0	880	547	72	111				0	Content		-72	-111	30868604	3307036274
30886	09:22:34.482	00:00:30.885	1854	-1024	-768	-1	-1	-1	-1	4	-1024	-768	-1	-1	-1	-1	4		0	0						Untertest2.avi	0	880	547	72	111				0	Content		-72	-111	30885640	3307053310
30902	09:22:34.498	00:00:30.902	1855	-1024	-768	-1	-1	-1	-1	4	-1024	-768	-1	-1	-1	-1	4		0	0						Untertest2.avi	0	880	547	72	111				0	Content		-72	-111	30902308	3307069978
30919	09:22:34.515	00:00:30.918	1856	-1024	-768	-1	-1	-1	-1	4	-1024	-768	-1	-1	-1	-1	4		0	0						Untertest2.avi	0	880	547	72	111				0	Content		-72	-111	30918975	3307086645
30935	09:22:34.531	00:00:30.935	1857	-1024	-768	-1	-1	-1	-1	4	-1024	-768	-1	-1	-1	-1	4		0	0						Untertest2.avi	0	880	547	72	111				0	Content		-72	-111	30935030	3307102700
30952	09:22:34.548	00:00:30.951	1858	-1024	-768	-1	-1	-1	-1	4	-1024	-768	-1	-1	-1	-1	4		0	0						Untertest2.avi	0	880	547	72	111				0	Content		-72	-111	30951698	3307119368
30968	09:22:34.564	00:00:30.968	1859	-1024	-768	-1	-1	-1	-1	4	-1024	-768	-1	-1	-1	-1	4		0	0						Untertest2.avi	0	880	547	72	111				0	Content		-72	-111	30968161	3307135831
30985	09:22:34.581	00:00:30.984	1860	-1024	-768	-1	-1	-1	-1	4	-1024	-768	-1	-1	-1	-1	4		0	0						Untertest2.avi	0	880	547	72	111				0	Content		-72	-111	30984829	3307152499
31001	09:22:34.597	00:00:31.001	1861	-1024	-768	-1	-1	-1	-1	4	-1024	-768	-1	-1	-1	-1	4		0	0						Untertest2.avi	0	880	547	72	111				0	Content		-72	-111	31001496	3307169166
31018	09:22:34.614	00:00:31.017	1862	-1024	-768	-1	-1	-1	-1	4	-1024	-768	-1	-1	-1	-1	4		0	0						Untertest2.avi	0	880	547	72	111				0	Content		-72	-111	31017837	3307185507
31034	09:22:34.630	00:00:31.034	1863	-1024	-768	-1	-1	-1	-1	4	-1024	-768	-1	-1	-1	-1	4		0	0						Untertest2.avi	0	880	547	72	111				0	Content		-72	-111	31034450	3307202120
31051	09:22:34.647	00:00:31.051	1864	-1024	-768	-1	-1	-1	-1	4	-1024	-768	-1	-1	-1	-1	4		0	0						Untertest2.avi	0	880	547	72	111				0	Content		-72	-111	31051131	3307218801
31068	09:22:34.664	00:00:31.067	1865	-1024	-768	-1	-1	-1	-1	4	-1024	-768	-1	-1	-1	-1	4		0	0						Untertest2.avi	0	880	547	72	111				0	Content		-72	-111	31067854	3307235524
31085	09:22:34.681	00:00:31.084	1866	-1024	-768	-1	-1	-1	-1	4	-1024	-768	-1	-1	-1	-1	4		0	0						Untertest2.avi	0	880	547	72	111				0	Content		-72	-111	31084678	3307252348
31101	09:22:34.697	00:00:31.101	1867	-1024	-768	-1	-1	-1	-1	4	-1024	-768	-1	-1	-1	-1	4		0	0						Untertest2.avi	0	880	547	72	111				0	Content		-72	-111	31101346	3307269016
31118	09:22:34.714	00:00:31.118	1868	-1024	-768	-1	-1	-1	-1	4	-1024	-768	-1	-1	-1	-1	4		0	0						Untertest2.avi	0	880	547	72	111				0	Content		-72	-111	31118014	3307285684
31135	09:22:34.731	00:00:31.134	1869	-1024	-768	-1	-1	-1	-1	4	-1024	-768	-1	-1	-1	-1	4		0	0						Untertest2.avi	0	880	547	72	111				0	Content		-72	-111	31134992	3307302662
31152	09:22:34.748	00:00:31.151	1870	-1024	-768	-1	-1	-1	-1	4	-1024	-768	-1	-1	-1	-1	4		0	0						Untertest2.avi	0	880	547	72	111				0	Content		-72	-111	31151659	3307319329
31168	09:22:34.764	00:00:31.168	1871	-1024	-768	-1	-1	-1	-1	4	-1024	-768	-1	-1	-1	-1	4		0	0						Untertest2.avi	0	880	547	72	111				0	Content		-72	-111	31168327	3307335997
31186	09:22:34.782	00:00:31.185	1872	-1024	-768	-1	-1	-1	-1	4	-1024	-768	-1	-1	-1	-1	4		0	0						Untertest2.avi	0	880	547	72	111				0	Content		-72	-111	31185641	3307353311
31202	09:22:34.798	00:00:31.202	1873	-1024	-768	-1	-1	-1	-1	4	-1024	-768	-1	-1	-1	-1	4		0	0						Untertest2.avi	0	880	547	72	111				0	Content		-72	-111	31202309	3307369979
31219	09:22:34.815	00:00:31.218	1874	-1024	-768	-1	-1	-1	-1	4	-1024	-768	-1	-1	-1	-1	4		0	0						Untertest2.avi	0	880	547	72	111				0	Content		-72	-111	31218523	3307386193
31235	09:22:34.831	00:00:31.235	1875	-1024	-768	-1	-1	-1	-1	4	-1024	-768	-1	-1	-1	-1	4		0	0						Untertest2.avi	0	880	547	72	111				0	Content		-72	-111	31235190	3307402860
31252	09:22:34.848	00:00:31.251	1876	-1024	-768	-1	-1	-1	-1	4	-1024	-768	-1	-1	-1	-1	4		0	0						Untertest2.avi	0	880	547	72	111				0	Content		-72	-111	31251858	3307419528
31268	09:22:34.864	00:00:31.267	1877	-1024	-768	-1	-1	-1	-1	4	-1024	-768	-1	-1	-1	-1	4		0	0						Untertest2.avi	0	880	547	72	111				0	Content		-72	-111	31267572	3307435242
31284	09:22:34.880	00:00:31.283	1878	-1024	-768	-1	-1	-1	-1	4	-1024	-768	-1	-1	-1	-1	4		0	0						Untertest2.avi	0	880	547	72	111				0	Content		-72	-111	31283849	3307451519
31300	09:22:34.896	00:00:31.300	1879	-1024	-768	-1	-1	-1	-1	4	-1024	-768	-1	-1	-1	-1	4		0	0						Untertest2.avi	0	880	547	72	111				0	Content		-72	-111	31300492	3307468162
31317	09:22:34.913	00:00:31.317	1880	-1024	-768	-1	-1	-1	-1	4	-1024	-768	-1	-1	-1	-1	4		0	0						Untertest2.avi	0	880	547	72	111				0	Content		-72	-111	31317160	3307484830
31334	09:22:34.930	00:00:31.333	1881	-1024	-768	-1	-1	-1	-1	4	-1024	-768	-1	-1	-1	-1	4		0	0						Untertest2.avi	0	880	547	72	111				0	Content		-72	-111	31333827	3307501497
31350	09:22:34.946	00:00:31.350	1882	-1024	-768	-1	-1	-1	-1	4	-1024	-768	-1	-1	-1	-1	4		0	0						Untertest2.avi	0	880	547	72	111				0	Content		-72	-111	31350463	3307518133
31367	09:22:34.963	00:00:31.367	1883	-1024	-768	-1	-1	-1	-1	4	-1024	-768	-1	-1	-1	-1	4		0	0						Untertest2.avi	0	880	547	72	111				0	Content		-72	-111	31367131	3307534801
31384	09:22:34.980	00:00:31.383	1884	-1024	-768	-1	-1	-1	-1	4	-1024	-768	-1	-1	-1	-1	4		0	0						Untertest2.avi	0	880	547	72	111				0	Content		-72	-111	31383798	3307551468
31400	09:22:34.996	00:00:31.400	1885	-1024	-768	-1	-1	-1	-1	4	-1024	-768	-1	-1	-1	-1	4		0	0						Untertest2.avi	0	880	547	72	111				0	Content		-72	-111	31400445	3307568115
31417	09:22:35.013	00:00:31.417	1886	-1024	-768	-1	-1	-1	-1	4	-1024	-768	-1	-1	-1	-1	4		0	0						Untertest2.avi	0	880	547	72	111				0	Content		-72	-111	31417112	3307584782
31434	09:22:35.030	00:00:31.433	1887	-1024	-768	-1	-1	-1	-1	4	-1024	-768	-1	-1	-1	-1	4		0	0						Untertest2.avi	0	880	547	72	111				0	Content		-72	-111	31433940	3307601610
31451	09:22:35.047	00:00:31.450	1888	-1024	-768	-1	-1	-1	-1	4	-1024	-768	-1	-1	-1	-1	4		0	0						Untertest2.avi	0	880	547	72	111				0	Content		-72	-111	31450607	3307618277
31467	09:22:35.063	00:00:31.467	1889	-1024	-768	-1	-1	-1	-1	4	-1024	-768	-1	-1	-1	-1	4		0	0						Untertest2.avi	0	880	547	72	111				0	Content		-72	-111	31467274	3307634944
31484	09:22:35.080	00:00:31.484	1890	-1024	-768	-1	-1	-1	-1	4	-1024	-768	-1	-1	-1	-1	4		0	0						Untertest2.avi	0	880	547	72	111				0	Content		-72	-111	31484431	3307652101
31501	09:22:35.097	00:00:31.501	1891	-1024	-768	-1	-1	-1	-1	4	-1024	-768	-1	-1	-1	-1	4		0	0						Untertest2.avi	0	880	547	72	111				0	Content		-72	-111	31501098	3307668768
31518	09:22:35.114	00:00:31.518	1892	-1024	-768	-1	-1	-1	-1	4	-1024	-768	-1	-1	-1	-1	4		0	0						Untertest2.avi	0	880	547	72	111				0	Content		-72	-111	31518136	3307685806
31535	09:22:35.131	00:00:31.534	1893	-1024	-768	-1	-1	-1	-1	4	-1024	-768	-1	-1	-1	-1	4		0	0						Untertest2.avi	0	880	547	72	111				0	Content		-72	-111	31534804	3307702474
31551	09:22:35.147	00:00:31.551	1894	-1024	-768	-1	-1	-1	-1	4	-1024	-768	-1	-1	-1	-1	4		0	0						Untertest2.avi	0	880	547	72	111				0	Content		-72	-111	31551471	3307719141
31568	09:22:35.164	00:00:31.567	1895	-1024	-768	-1	-1	-1	-1	4	-1024	-768	-1	-1	-1	-1	4		0	0						Untertest2.avi	0	880	547	72	111				0	Content		-72	-111	31567526	3307735196
31584	09:22:35.180	00:00:31.584	1896	-1024	-768	-1	-1	-1	-1	4	-1024	-768	-1	-1	-1	-1	4		0	0						Untertest2.avi	0	880	547	72	111				0	Content		-72	-111	31584193	3307751863
31601	09:22:35.197	00:00:31.600	1897	-1024	-768	-1	-1	-1	-1	4	-1024	-768	-1	-1	-1	-1	4		0	0						Untertest2.avi	0	880	547	72	111				0	Content		-72	-111	31600656	3307768326
31617	09:22:35.213	00:00:31.617	1898	-1024	-768	-1	-1	-1	-1	4	-1024	-768	-1	-1	-1	-1	4		0	0						Untertest2.avi	0	880	547	72	111				0	Content		-72	-111	31617323	3307784993
31634	09:22:35.230	00:00:31.633	1899	-1024	-768	-1	-1	-1	-1	4	-1024	-768	-1	-1	-1	-1	4		0	0						Untertest2.avi	0	880	547	72	111				0	Content		-72	-111	31633990	3307801660
31650	09:22:35.246	00:00:31.650	1900	-1024	-768	-1	-1	-1	-1	4	-1024	-768	-1	-1	-1	-1	4		0	0						Untertest2.avi	0	880	547	72	111				0	Content		-72	-111	31650201	3307817871
31667	09:22:35.263	00:00:31.666	1901	-1024	-768	-1	-1	-1	-1	4	-1024	-768	-1	-1	-1	-1	4		0	0						Untertest2.avi	0	880	547	72	111				0	Content		-72	-111	31666826	3307834496
31684	09:22:35.280	00:00:31.683	1902	-1024	-768	-1	-1	-1	-1	4	-1024	-768	-1	-1	-1	-1	4		0	0						Untertest2.avi	0	880	547	72	111				0	Content		-72	-111	31683623	3307851293
31700	09:22:35.296	00:00:31.700	1903	-1024	-768	-1	-1	-1	-1	4	-1024	-768	-1	-1	-1	-1	4		0	0						Untertest2.avi	0	880	547	72	111				0	Content		-72	-111	31700197	3307867867
31717	09:22:35.313	00:00:31.717	1904	-1024	-768	-1	-1	-1	-1	4	-1024	-768	-1	-1	-1	-1	4		0	0						Untertest2.avi	0	880	547	72	111				0	Content		-72	-111	31717029	3307884699
31734	09:22:35.330	00:00:31.733	1905	-1024	-768	-1	-1	-1	-1	4	-1024	-768	-1	-1	-1	-1	4		0	0						Untertest2.avi	0	880	547	72	111				0	Content		-72	-111	31733696	3307901366
31750	09:22:35.346	00:00:31.750	1906	-1024	-768	-1	-1	-1	-1	4	-1024	-768	-1	-1	-1	-1	4		0	0						Untertest2.avi	0	880	547	72	111				0	Content		-72	-111	31750363	3307918033
31767	09:22:35.363	00:00:31.767	1907	-1024	-768	-1	-1	-1	-1	4	-1024	-768	-1	-1	-1	-1	4		0	0						Untertest2.avi	0	880	547	72	111				0	Content		-72	-111	31767347	3307935017
31784	09:22:35.380	00:00:31.784	1908	-1024	-768	-1	-1	-1	-1	4	-1024	-768	-1	-1	-1	-1	4		0	0						Untertest2.avi	0	880	547	72	111				0	Content		-72	-111	31784014	3307951684
31801	09:22:35.397	00:00:31.800	1909	-1024	-768	-1	-1	-1	-1	4	-1024	-768	-1	-1	-1	-1	4		0	0						Untertest2.avi	0	880	547	72	111				0	Content		-72	-111	31800681	3307968351
31818	09:22:35.414	00:00:31.817	1910	-1024	-768	-1	-1	-1	-1	4	-1024	-768	-1	-1	-1	-1	4		0	0						Untertest2.avi	0	880	547	72	111				0	Content		-72	-111	31817998	3307985668
31835	09:22:35.431	00:00:31.834	1911	-1024	-768	-1	-1	-1	-1	4	-1024	-768	-1	-1	-1	-1	4		0	0						Untertest2.avi	0	880	547	72	111				0	Content		-72	-111	31834665	3308002335
31851	09:22:35.447	00:00:31.850	1912	-1024	-768	-1	-1	-1	-1	4	-1024	-768	-1	-1	-1	-1	4		0	0						Untertest2.avi	0	880	547	72	111				0	Content		-72	-111	31850921	3308018591
31868	09:22:35.464	00:00:31.867	1913	-1024	-768	-1	-1	-1	-1	4	-1024	-768	-1	-1	-1	-1	4		0	0						Untertest2.avi	0	880	547	72	111				0	Content		-72	-111	31867588	3308035258
31884	09:22:35.480	00:00:31.884	1914	-1024	-768	-1	-1	-1	-1	4	-1024	-768	-1	-1	-1	-1	4		0	0						Untertest2.avi	0	880	547	72	111				0	Content		-72	-111	31884256	3308051926
31900	09:22:35.496	00:00:31.900	1915	-1024	-768	-1	-1	-1	-1	4	-1024	-768	-1	-1	-1	-1	4		0	0						Untertest2.avi	0	880	547	72	111				0	Content		-72	-111	31900058	3308067728
31917	09:22:35.513	00:00:31.916	1916	-1024	-768	-1	-1	-1	-1	4	-1024	-768	-1	-1	-1	-1	4		0	0						Untertest2.avi	0	880	547	72	111				0	Content		-72	-111	31916683	3308084353
31933	09:22:35.529	00:00:31.933	1917	-1024	-768	-1	-1	-1	-1	4	-1024	-768	-1	-1	-1	-1	4		0	0						Untertest2.avi	0	880	547	72	111				0	Content		-72	-111	31933367	3308101037
31950	09:22:35.546	00:00:31.950	1918	-1024	-768	-1	-1	-1	-1	4	-1024	-768	-1	-1	-1	-1	4		0	0						Untertest2.avi	0	880	547	72	111				0	Content		-72	-111	31950035	3308117705
31967	09:22:35.563	00:00:31.966	1919	-1024	-768	-1	-1	-1	-1	4	-1024	-768	-1	-1	-1	-1	4		0	0						Untertest2.avi	0	880	547	72	111				0	Content		-72	-111	31966702	3308134372
31983	09:22:35.579	00:00:31.983	1920	-1024	-768	-1	-1	-1	-1	4	-1024	-768	-1	-1	-1	-1	4		0	0						Untertest2.avi	0	880	547	72	111				0	Content		-72	-111	31983361	3308151031
32000	09:22:35.596	00:00:32.000	1921	-1024	-768	-1	-1	-1	-1	4	-1024	-768	-1	-1	-1	-1	4		0	0						Untertest2.avi	0	880	547	72	111				0	Content		-72	-111	32000029	3308167699
32017	09:22:35.613	00:00:32.016	1922	-1024	-768	-1	-1	-1	-1	4	-1024	-768	-1	-1	-1	-1	4		0	0						Untertest2.avi	0	880	547	72	111				0	Content		-72	-111	32016696	3308184366
32033	09:22:35.629	00:00:32.033	1923	-1024	-768	-1	-1	-1	-1	4	-1024	-768	-1	-1	-1	-1	4		0	0						Untertest2.avi	0	880	547	72	111				0	Content		-72	-111	32033308	3308200978
32050	09:22:35.646	00:00:32.049	1924	-1024	-768	-1	-1	-1	-1	4	-1024	-768	-1	-1	-1	-1	4		0	0						Untertest2.avi	0	880	547	72	111				0	Content		-72	-111	32049976	3308217646
32067	09:22:35.663	00:00:32.066	1925	-1024	-768	-1	-1	-1	-1	4	-1024	-768	-1	-1	-1	-1	4		0	0						Untertest2.avi	0	880	547	72	111				0	Content		-72	-111	32066831	3308234501
32083	09:22:35.679	00:00:32.083	1926	-1024	-768	-1	-1	-1	-1	4	-1024	-768	-1	-1	-1	-1	4		0	0						Untertest2.avi	0	880	547	72	111				0	Content		-72	-111	32083498	3308251168
32100	09:22:35.696	00:00:32.100	1927	-1024	-768	-1	-1	-1	-1	4	-1024	-768	-1	-1	-1	-1	4		0	0						Untertest2.avi	0	880	547	72	111				0	Content		-72	-111	32100165	3308267835
32117	09:22:35.713	00:00:32.117	1928	-1024	-768	-1	-1	-1	-1	4	-1024	-768	-1	-1	-1	-1	4		0	0						Untertest2.avi	0	880	547	72	111				0	Content		-72	-111	32117290	3308284960
32134	09:22:35.730	00:00:32.133	1929	-1024	-768	-1	-1	-1	-1	4	-1024	-768	-1	-1	-1	-1	4		0	0						Untertest2.avi	0	880	547	72	111				0	Content		-72	-111	32133957	3308301627
32151	09:22:35.747	00:00:32.150	1930	-1024	-768	-1	-1	-1	-1	4	-1024	-768	-1	-1	-1	-1	4		0	0						Untertest2.avi	0	880	547	72	111				0	Content		-72	-111	32150984	3308318654
32168	09:22:35.764	00:00:32.167	1931	-1024	-768	-1	-1	-1	-1	4	-1024	-768	-1	-1	-1	-1	4		0	0						Untertest2.avi	0	880	547	72	111				0	Content		-72	-111	32167652	3308335322
32184	09:22:35.780	00:00:32.184	1932	-1024	-768	-1	-1	-1	-1	4	-1024	-768	-1	-1	-1	-1	4		0	0						Untertest2.avi	0	880	547	72	111				0	Content		-72	-111	32184319	3308351989
32200	09:22:35.796	00:00:32.200	1933	-1024	-768	-1	-1	-1	-1	4	-1024	-768	-1	-1	-1	-1	4		0	0						Untertest2.avi	0	880	547	72	111				0	Content		-72	-111	32200433	3308368103
32217	09:22:35.813	00:00:32.217	1934	-1024	-768	-1	-1	-1	-1	4	-1024	-768	-1	-1	-1	-1	4		0	0						Untertest2.avi	0	880	547	72	111				0	Content		-72	-111	32217100	3308384770
32234	09:22:35.830	00:00:32.233	1935	-1024	-768	-1	-1	-1	-1	4	-1024	-768	-1	-1	-1	-1	4		0	0						Untertest2.avi	0	880	547	72	111				0	Content		-72	-111	32233579	3308401249
32250	09:22:35.846	00:00:32.250	1936	-1024	-768	-1	-1	-1	-1	4	-1024	-768	-1	-1	-1	-1	4		0	0						Untertest2.avi	0	880	547	72	111				0	Content		-72	-111	32250246	3308417916
32267	09:22:35.863	00:00:32.266	1937	-1024	-768	-1	-1	-1	-1	4	-1024	-768	-1	-1	-1	-1	4		0	0						Untertest2.avi	0	880	547	72	111				0	Content		-72	-111	32266913	3308434583
32283	09:22:35.879	00:00:32.283	1938	-1024	-768	-1	-1	-1	-1	4	-1024	-768	-1	-1	-1	-1	4		0	0						Untertest2.avi	0	880	547	72	111				0	Content		-72	-111	32283157	3308450827
32300	09:22:35.896	00:00:32.299	1939	-1024	-768	-1	-1	-1	-1	4	-1024	-768	-1	-1	-1	-1	4		0	0						Untertest2.avi	0	880	547	72	111				0	Content		-72	-111	32299782	3308467452
32317	09:22:35.913	00:00:32.316	1940	-1024	-768	-1	-1	-1	-1	4	-1024	-768	-1	-1	-1	-1	4		0	0						Untertest2.avi	0	880	547	72	111				0	Content		-72	-111	32316583	3308484253
32333	09:22:35.929	00:00:32.333	1941	-1024	-768	-1	-1	-1	-1	4	-1024	-768	-1	-1	-1	-1	4		0	0						Untertest2.avi	0	880	547	72	111				0	Content		-72	-111	32333152	3308500822
32350	09:22:35.946	00:00:32.349	1942	-1024	-768	-1	-1	-1	-1	4	-1024	-768	-1	-1	-1	-1	4		0	0						Untertest2.avi	0	880	547	72	111				0	Content		-72	-111	32349991	3308517661
32367	09:22:35.963	00:00:32.366	1943	-1024	-768	-1	-1	-1	-1	4	-1024	-768	-1	-1	-1	-1	4		0	0						Untertest2.avi	0	880	547	72	111				0	Content		-72	-111	32366658	3308534328
32383	09:22:35.979	00:00:32.383	1944	-1024	-768	-1	-1	-1	-1	4	-1024	-768	-1	-1	-1	-1	4		0	0						Untertest2.avi	0	880	547	72	111				0	Content		-72	-111	32383325	3308550995
32400	09:22:35.996	00:00:32.400	1945	-1024	-768	-1	-1	-1	-1	4	-1024	-768	-1	-1	-1	-1	4		0	0						Untertest2.avi	0	880	547	72	111				0	Content		-72	-111	32400494	3308568164
32417	09:22:36.013	00:00:32.417	1946	-1024	-768	-1	-1	-1	-1	4	-1024	-768	-1	-1	-1	-1	4		0	0						Untertest2.avi	0	880	547	72	111				0	Content		-72	-111	32417161	3308584831
32434	09:22:36.030	00:00:32.434	1947	-1024	-768	-1	-1	-1	-1	4	-1024	-768	-1	-1	-1	-1	4		0	0						Untertest2.avi	0	880	547	72	111				0	Content		-72	-111	32434410	3308602080
32451	09:22:36.047	00:00:32.451	1948	-1024	-768	-1	-1	-1	-1	4	-1024	-768	-1	-1	-1	-1	4		0	0						Untertest2.avi	0	880	547	72	111				0	Content		-72	-111	32451078	3308618748
32467	09:22:36.063	00:00:32.467	1949	-1024	-768	-1	-1	-1	-1	4	-1024	-768	-1	-1	-1	-1	4		0	0						Untertest2.avi	0	880	547	72	111				0	Content		-72	-111	32467272	3308634942
32484	09:22:36.080	00:00:32.483	1950	-1024	-768	-1	-1	-1	-1	4	-1024	-768	-1	-1	-1	-1	4		0	0						Untertest2.avi	0	880	547	72	111				0	Content		-72	-111	32483939	3308651609
32501	09:22:36.097	00:00:32.500	1951	-1024	-768	-1	-1	-1	-1	4	-1024	-768	-1	-1	-1	-1	4		0	0						Untertest2.avi	0	880	547	72	111				0	Content		-72	-111	32500606	3308668276
32516	09:22:36.112	00:00:32.516	1952	-1024	-768	-1	-1	-1	-1	4	-1024	-768	-1	-1	-1	-1	4		0	0						Untertest2.avi	0	880	547	72	111				0	Content		-72	-111	32516269	3308683939
32533	09:22:36.129	00:00:32.533	1953	-1024	-768	-1	-1	-1	-1	4	-1024	-768	-1	-1	-1	-1	4		0	0						Untertest2.avi	0	880	547	72	111				0	Content		-72	-111	32533017	3308700687
32550	09:22:36.146	00:00:32.549	1954	-1024	-768	-1	-1	-1	-1	4	-1024	-768	-1	-1	-1	-1	4		0	0						Untertest2.avi	0	880	547	72	111				0	Content		-72	-111	32549702	3308717372
32566	09:22:36.162	00:00:32.566	1955	-1024	-768	-1	-1	-1	-1	4	-1024	-768	-1	-1	-1	-1	4		0	0						Untertest2.avi	0	880	547	72	111				0	Content		-72	-111	32566370	3308734040
32583	09:22:36.179	00:00:32.583	1956	-1024	-768	-1	-1	-1	-1	4	-1024	-768	-1	-1	-1	-1	4		0	0						Untertest2.avi	0	880	547	72	111				0	Content		-72	-111	32583037	3308750707
32600	09:22:36.196	00:00:32.599	1957	-1024	-768	-1	-1	-1	-1	4	-1024	-768	-1	-1	-1	-1	4		0	0						Untertest2.avi	0	880	547	72	111				0	Content		-72	-111	32599652	3308767322
32616	09:22:36.212	00:00:32.616	1958	-1024	-768	-1	-1	-1	-1	4	-1024	-768	-1	-1	-1	-1	4		0	0						Untertest2.avi	0	880	547	72	111				0	Content		-72	-111	32616319	3308783989
32633	09:22:36.229	00:00:32.632	1959	-1024	-768	-1	-1	-1	-1	4	-1024	-768	-1	-1	-1	-1	4		0	0						Untertest2.avi	0	880	547	72	111				0	Content		-72	-111	32632987	3308800657
32650	09:22:36.246	00:00:32.649	1960	-1024	-768	-1	-1	-1	-1	4	-1024	-768	-1	-1	-1	-1	4		0	0						Untertest2.avi	0	880	547	72	111				0	Content		-72	-111	32649621	3308817291
32666	09:22:36.262	00:00:32.666	1961	-1024	-768	-1	-1	-1	-1	4	-1024	-768	-1	-1	-1	-1	4		0	0						Untertest2.avi	0	880	547	72	111				0	Content		-72	-111	32666288	3308833958
32683	09:22:36.279	00:00:32.683	1962	-1024	-768	-1	-1	-1	-1	4	-1024	-768	-1	-1	-1	-1	4		0	0						Untertest2.avi	0	880	547	72	111				0	Content		-72	-111	32683111	3308850781
32700	09:22:36.296	00:00:32.699	1963	-1024	-768	-1	-1	-1	-1	4	-1024	-768	-1	-1	-1	-1	4		0	0						Untertest2.avi	0	880	547	72	111				0	Content		-72	-111	32699778	3308867448
32716	09:22:36.312	00:00:32.716	1964	-1024	-768	-1	-1	-1	-1	4	-1024	-768	-1	-1	-1	-1	4		0	0						Untertest2.avi	0	880	547	72	111				0	Content		-72	-111	32716445	3308884115
32734	09:22:36.330	00:00:32.733	1965	-1024	-768	-1	-1	-1	-1	4	-1024	-768	-1	-1	-1	-1	4		0	0						Untertest2.avi	0	880	547	72	111				0	Content		-72	-111	32733598	3308901268
32750	09:22:36.346	00:00:32.750	1966	-1024	-768	-1	-1	-1	-1	4	-1024	-768	-1	-1	-1	-1	4		0	0						Untertest2.avi	0	880	547	72	111				0	Content		-72	-111	32750265	3308917935
32767	09:22:36.363	00:00:32.767	1967	-1024	-768	-1	-1	-1	-1	4	-1024	-768	-1	-1	-1	-1	4		0	0						Untertest2.avi	0	880	547	72	111				0	Content		-72	-111	32767301	3308934971
32784	09:22:36.380	00:00:32.783	1968	-1024	-768	-1	-1	-1	-1	4	-1024	-768	-1	-1	-1	-1	4		0	0						Untertest2.avi	0	880	547	72	111				0	Content		-72	-111	32783968	3308951638
32801	09:22:36.397	00:00:32.800	1969	-1024	-768	-1	-1	-1	-1	4	-1024	-768	-1	-1	-1	-1	4		0	0						Untertest2.avi	0	880	547	72	111				0	Content		-72	-111	32800636	3308968306
32817	09:22:36.413	00:00:32.816	1970	-1024	-768	-1	-1	-1	-1	4	-1024	-768	-1	-1	-1	-1	4		0	0						Untertest2.avi	0	880	547	72	111				0	Content		-72	-111	32816694	3308984364
32833	09:22:36.429	00:00:32.833	1971	-1024	-768	-1	-1	-1	-1	4	-1024	-768	-1	-1	-1	-1	4		0	0						Untertest2.avi	0	880	547	72	111				0	Content		-72	-111	32833361	3309001031
32850	09:22:36.446	00:00:32.849	1972	-1024	-768	-1	-1	-1	-1	4	-1024	-768	-1	-1	-1	-1	4		0	0						Untertest2.avi	0	880	547	72	111				0	Content		-72	-111	32849823	3309017493
32866	09:22:36.462	00:00:32.866	1973	-1024	-768	-1	-1	-1	-1	4	-1024	-768	-1	-1	-1	-1	4		0	0						Untertest2.avi	0	880	547	72	111				0	Content		-72	-111	32866490	3309034160
32883	09:22:36.479	00:00:32.883	1974	-1024	-768	-1	-1	-1	-1	4	-1024	-768	-1	-1	-1	-1	4		0	0						Untertest2.avi	0	880	547	72	111				0	Content		-72	-111	32883157	3309050827
32899	09:22:36.495	00:00:32.899	1975	-1024	-768	-1	-1	-1	-1	4	-1024	-768	-1	-1	-1	-1	4		0	0						Untertest2.avi	0	880	547	72	111				0	Content		-72	-111	32899491	3309067161
32916	09:22:36.512	00:00:32.916	1976	-1024	-768	-1	-1	-1	-1	4	-1024	-768	-1	-1	-1	-1	4		0	0						Untertest2.avi	0	880	547	72	111				0	Content		-72	-111	32916128	3309083798
32933	09:22:36.529	00:00:32.932	1977	-1024	-768	-1	-1	-1	-1	4	-1024	-768	-1	-1	-1	-1	4		0	0						Untertest2.avi	0	880	547	72	111				0	Content		-72	-111	32932789	3309100459
32949	09:22:36.545	00:00:32.949	1978	-1024	-768	-1	-1	-1	-1	4	-1024	-768	-1	-1	-1	-1	4		0	0						Untertest2.avi	0	880	547	72	111				0	Content		-72	-111	32949365	3309117035
32966	09:22:36.562	00:00:32.966	1979	-1024	-768	-1	-1	-1	-1	4	-1024	-768	-1	-1	-1	-1	4		0	0						Untertest2.avi	0	880	547	72	111				0	Content		-72	-111	32966238	3309133908
[truncated: 1,654 more rows]
