# Supplementary material for: Gaze Duration Biases for Colours in Combination with Dissonant and Consonant Sounds: A Comparative Eye-Tracking Study with Orangutans
Source: PLoS One. 2015 Oct 14;10(10):e0139894. doi: 10.1371/journal.pone.0139894 (PMC4605782; doi:10.1371/journal.pone.0139894)
Supplement: S1 Data — (ZIP) [file pone.0139894.s004.zip › Plos ColourSound Data/Apes/Farben_Musik_U2/Rec 28-All-Data.tsv]

System Properties:
Operating System:	Microsoft Windows NT 6.1.7601 Service Pack 1
System User Name:	tobiiadmin
Machine Name:	LOE7690LAP
Data properties:
Recording name:	Rec 28
Recording date:	07.03.2014
Recording time:	08:56:00
Recording resolution:	1024 x 768
Export date:	09.03.2014
Export time:	12:20:12
Participant:	Pini
Filter settings:
Eye: Average
Validity: Normal
Fixation filter: Tobii fixation filter
Velocity threshold: 35
Distance threshold: 35
Timestamp	DateTimeStamp	DateTimeStampStartOffset	Number	GazePointXLeft	GazePointYLeft	CamXLeft	CamYLeft	DistanceLeft	PupilLeft	ValidityLeft	GazePointXRight	GazePointYRight	CamXRight	CamYRight	DistanceRight	PupilRight	ValidityRight	FixationIndex	GazePointX	GazePointY	Event	EventKey	Data1	Data2	Descriptor	StimuliName	StimuliID	MediaWidth	MediaHeight	MediaPosX	MediaPosY	MappedFixationPointX	MappedFixationPointY	FixationDuration	AoiIds	AoiNames	WebGroupImage	MappedGazeDataPointX	MappedGazeDataPointY	MicroSecondTimestamp	AbsoluteMicroSecondTimestamp
6	08:56:00.286	00:00:00.006	0	-1024	-768	-1	-1	-1	-1	4	-177,9077	696,1814	0,3434191	0,7372525	407,6575	3,411377	0	0	-178	696						No media	0	1024	768	0	0	-95	724	250	0	Content		-178	696	6287	1378432766
23	08:56:00.303	00:00:00.022	1	16,67466	771,6798	0,5116192	0,7097023	410,421	3,085994	0	-160,2771	688,955	0,3434898	0,7376647	407,6575	3,36197	0	0	-72	730						No media	0	1024	768	0	0	-95	724	250	0	Content		-72	730	22715	1378449194
39	08:56:00.319	00:00:00.039	2	9,71559	763,9771	0,5116675	0,7096187	410,421	3,227564	0	-198,7646	706,627	0,3434578	0,737639	407,6575	3,337154	0	0	-95	735						No media	0	1024	768	0	0	-95	724	250	0	Content		-95	735	39461	1378465940
56	08:56:00.336	00:00:00.056	3	-2,839142	749,0073	0,5099018	0,7094166	405,1789	3,350789	0	-193,387	728,4222	0,3435216	0,7372807	407,8286	3,263679	0	0	-98	739						No media	0	1024	768	0	0	-95	724	250	0	Content		-98	739	56085	1378482564
73	08:56:00.353	00:00:00.072	4	21,13791	738,4777	0,5100272	0,7095491	405,1789	3,158055	0	-198,0881	715,2596	0,3436084	0,7375531	407,8286	3,247417	0	0	-88	727						No media	0	1024	768	0	0	-95	724	250	0	Content		-88	727	72705	1378499184
89	08:56:00.369	00:00:00.089	5	14,16059	743,5983	0,510247	0,7096279	405,1789	3,213799	0	-194,3947	698,6256	0,3437002	0,7380852	407,8286	3,291492	0	0	-90	721						No media	0	1024	768	0	0	-95	724	250	0	Content		-90	721	89342	1378515821
106	08:56:00.386	00:00:00.105	6	14,2479	738,2855	0,5093201	0,7097628	402,1063	3,226081	0	-195,5191	733,748	0,3434428	0,7372726	405,9626	3,244804	0	0	-91	736						No media	0	1024	768	0	0	-95	724	250	0	Content		-91	736	105952	1378532431
123	08:56:00.403	00:00:00.122	7	10,5519	735,7924	0,5094497	0,7098976	402,1063	3,166928	0	-203,7471	705,6548	0,3435664	0,7378068	405,9626	3,190963	0	0	-97	721						No media	0	1024	768	0	0	-95	724	250	0	Content		-97	721	122699	1378549178
139	08:56:00.419	00:00:00.139	8	15,05045	730,0029	0,5096492	0,7101395	402,1063	3,204032	0	-199,2169	704,4478	0,343653	0,7376727	405,9626	3,172115	0	0	-92	717						No media	0	1024	768	0	0	-95	724	250	0	Content		-92	717	139196	1378565675
156	08:56:00.436	00:00:00.155	9	13,94643	725,8903	0,5096405	0,7103198	401,8428	3,187323	0	-203,5122	724,2435	0,3435804	0,7374625	405,123	3,268176	0	0	-95	725						No media	0	1024	768	0	0	-95	724	250	0	Content		-95	725	155942	1378582421
173	08:56:00.453	00:00:00.172	10	12,25452	736,2236	0,5097475	0,7104352	401,8429	3,202035	0	-196,9256	710,7742	0,3436156	0,7378556	405,1231	3,126375	0	0	-92	723						No media	0	1024	768	0	0	-95	724	250	0	Content		-92	723	172564	1378599043
189	08:56:00.469	00:00:00.189	11	0,2513132	735,1689	0,5098085	0,7105585	401,8429	3,243824	0	-203,0487	716,1097	0,3436232	0,7378998	405,1231	3,203884	0	0	-101	726						No media	0	1024	768	0	0	-95	724	250	0	Content		-101	726	189340	1378615819
206	08:56:00.486	00:00:00.206	12	-2,325013	734,114	0,5108935	0,710727	404,9145	3,24758	0	-193,9061	718,8815	0,3438866	0,7377126	406,4095	3,263728	0	0	-98	726						No media	0	1024	768	0	0	-95	724	250	0	Content		-98	726	206077	1378632556
223	08:56:00.503	00:00:00.222	13	-0,9120005	731,3943	0,51096	0,7106885	404,9145	3,114384	0	-187,8574	705,3686	0,3438806	0,7380908	406,4095	3,178749	0	0	-94	718						No media	0	1024	768	0	0	-95	724	250	0	Content		-94	718	222705	1378649184
239	08:56:00.519	00:00:00.239	14	-40,79098	694,3933	0,5117279	0,7089654	404,9145	3,114326	0	-211,1478	655,4845	0,3445792	0,7362356	406,4095	3,23567	0	0	-126	675						No media	0	1024	768	0	0	-95	724	250	0	Content		-126	675	239332	1378665811
256	08:56:00.536	00:00:00.255	15	-45,73901	688,6046	0,5122735	0,7054968	404,5888	3,114269	0	-213,088	565,1719	0,3449451	0,7334002	405,7405	3,070981	0	1	-129	627						No media	0	1024	768	0	0	-152	423	250	0	Content		-129	627	255960	1378682439
273	08:56:00.553	00:00:00.272	16	-92,97762	516,3203	0,5129762	0,70321	404,5889	3,080232	0	-194,2973	486,9443	0,3449272	0,7317003	405,7405	3,134984	0	1	-144	502						No media	0	1024	768	0	0	-152	423	250	0	Content		-144	502	272712	1378699191
289	08:56:00.569	00:00:00.289	17	-123,3669	420,0092	0,5133973	0,7018226	404,5889	3,175874	0	-178,5367	443,4437	0,3449085	0,7307756	405,7405	3,211975	0	1	-151	432						No media	0	1024	768	0	0	-152	423	250	0	Content		-151	432	289339	1378715818
306	08:56:00.586	00:00:00.305	18	-149,9375	330,1644	0,512605	0,7020386	401,1198	3,171348	0	-172,0914	399,9431	0,3444225	0,7310498	403,9061	3,143656	0	1	-161	365						No media	0	1024	768	0	0	-152	423	250	0	Content		-161	365	305840	1378732319
323	08:56:00.603	00:00:00.322	19	-140,4027	424,6984	0,5129566	0,7024369	401,1198	2,960811	0	-162,7922	423,1367	0,3444167	0,7316867	403,9061	3,054787	0	1	-152	424						No media	0	1024	768	0	0	-152	423	250	0	Content		-152	424	322592	1378749071
339	08:56:00.619	00:00:00.339	20	-140,0878	430,7561	0,5130709	0,702769	401,1198	2,991604	0	-167,9551	408,339	0,3443734	0,7319586	403,9061	2,911047	0	1	-154	420						No media	0	1024	768	0	0	-152	423	250	0	Content		-154	420	339219	1378765698
356	08:56:00.636	00:00:00.355	21	-139,773	433,5132	0,5143515	0,7033265	404,4462	3,022398	0	-161,5312	397,6695	0,3438106	0,7320631	401,4929	2,825215	0	1	-151	416						No media	0	1024	768	0	0	-152	423	250	0	Content		-151	416	355847	1378782326
372	08:56:00.652	00:00:00.372	22	-138,5927	418,4241	0,5147182	0,703562	404,4462	3,021892	0	-150,6685	425,7343	0,3437994	0,7323217	401,493	2,975752	0	1	-145	422						No media	0	1024	768	0	0	-152	423	250	0	Content		-145	422	372483	1378798962
389	08:56:00.669	00:00:00.389	23	-150,3287	421,1092	0,5147733	0,7038844	404,4462	3,100764	0	-167,6126	424,4659	0,3438092	0,7323766	401,493	2,917341	0	1	-159	423						No media	0	1024	768	0	0	-152	423	250	0	Content		-159	423	389225	1378815704
406	08:56:00.686	00:00:00.405	24	-150,9682	423,7942	0,5149775	0,7039954	405,271	3,122989	0	-161,8124	423,1974	0,3437049	0,7325494	400,7804	2,939608	0	1	-156	423						No media	0	1024	768	0	0	-152	423	250	0	Content		-156	423	405854	1378832333
422	08:56:00.702																				MovieStart	128	0	0	Untertest2.avi
422	08:56:00.702	00:00:00.422	25	-158,0208	411,6574	0,515051	0,7040507	405,271	2,923472	0	-145,6308	439,5259	0,3436573	0,73243	400,7805	3,028292	0	1	-152	426						Untertest2.avi	0	880	547	72	111	-224	312	250	0	Content		-224	315	422492	1378848971
439	08:56:00.719	00:00:00.439	26	-147,3086	418,4384	0,5154157	0,704191	405,271	2,995541	0	-164,6471	424,2603	0,3437568	0,7323574	400,7805	2,922734	0	1	-156	421						Untertest2.avi	0	880	547	72	111	-224	312	250	0	Content		-228	310	439233	1378865712
456	08:56:00.736	00:00:00.455	27	-149,5371	414,991	0,5149276	0,7042226	403,8935	2,924752	0	-156,9903	429,2575	0,3449709	0,732286	405,4841	2,960317	0	1	-153	422						Untertest2.avi	0	880	547	72	111	-224	312	250	0	Content		-225	311	455858	1378882337
472	08:56:00.752	00:00:00.472	28	-134,64	419,3651	0,5153372	0,7042948	403,8935	2,969847	0	-174,4918	422,8796	0,3451246	0,732233	405,4842	3,001043	0	1	-155	421						Untertest2.avi	0	880	547	72	111	-224	312	250	0	Content		-227	310	472500	1378898979
489	08:56:00.769	00:00:00.489	29	-142,3033	448,9136	0,5147277	0,7057326	403,8935	2,963022	0	-117,5415	447,8204	0,3449149	0,733823	405,4842	2,959862	0	1	-130	448						Untertest2.avi	0	880	547	72	111	-224	312	250	0	Content		-202	337	489114	1378915593
506	08:56:00.786	00:00:00.505	30	-137,5244	452,6086	0,5154023	0,709164	411,4176	2,956197	0	-46,72923	591,0196	0,3433615	0,7356667	403,1287	3,086927	0	2	-92	522						Untertest2.avi	0	880	547	72	111	-106	610	467	0	Content		-164	411	505867	1378932346
523	08:56:00.803	00:00:00.522	31	10,24005	629,1305	0,5142202	0,7120603	411,4176	2,951771	0	-45,39051	635,1343	0,343223	0,7379159	403,1288	3,050382	0	2	-18	632						Untertest2.avi	0	880	547	72	111	-106	610	467	0	Content		-90	521	522502	1378948981
539	08:56:00.819	00:00:00.539	32	28,89736	683,2023	0,5138391	0,7138061	411,4176	2,957198	0	-43,57452	685,3102	0,3436507	0,7389361	403,1288	3,033695	0	2	-7	684						Untertest2.avi	0	880	547	72	111	-106	610	467	0	Content		-79	573	539120	1378965599
556	08:56:00.836	00:00:00.555	33	47,55466	737,274	0,510175	0,7148438	400,5136	2,952801	0	-130,4413	691,9592	0,34467	0,7394798	405,1492	3,246872	0	2	-41	715						Untertest2.avi	0	880	547	72	111	-106	610	467	0	Content		-113	604	555872	1378982351
573	08:56:00.853	00:00:00.572	34	19,66402	726,0842	0,5102324	0,7152485	400,5136	3,063463	0	-79,9734	715,9115	0,3449754	0,7399299	405,1493	3,001927	0	2	-30	721						Untertest2.avi	0	880	547	72	111	-106	610	467	0	Content		-102	610	572625	1378999104
589	08:56:00.869	00:00:00.589	35	16,19711	723,1648	0,5102847	0,7152021	400,5136	3,003281	0	-98,03545	718,7525	0,3450829	0,7399719	405,1493	2,989075	0	2	-41	721						Untertest2.avi	0	880	547	72	111	-106	610	467	0	Content		-113	610	589254	1379015733
606	08:56:00.886	00:00:00.605	36	38,79827	731,745	0,5104097	0,7153289	400,3358	3,041083	0	-126,9734	702,3716	0,345747	0,7397557	407,6942	3,060652	0	2	-44	717						Untertest2.avi	0	880	547	72	111	-106	610	467	0	Content		-116	606	605885	1379032364
623	08:56:00.903	00:00:00.622	37	35,09743	729,6743	0,5104414	0,715415	400,3358	3,016939	0	-1024	-768	-1	-1	-1	-1	4	2	35	730						Untertest2.avi	0	880	547	72	111	-106	610	467	0	Content		-37	619	622519	1379048998
639	08:56:00.919	00:00:00.639	38	32,39411	729,8172	0,5105352	0,7154633	400,3358	3,03877	0	-91,74599	727,8118	0,3458444	0,740014	407,6943	3,115453	0	2	-30	729						Untertest2.avi	0	880	547	72	111	-106	610	467	0	Content		-102	618	639267	1379065746
656	08:56:00.936	00:00:00.655	39	29,69078	729,96	0,5127323	0,7156503	406,3656	3,029951	0	-127,8644	723,6969	0,3460066	0,7398465	408,2007	3,187147	0	2	-49	727						Untertest2.avi	0	880	547	72	111	-106	610	467	0	Content		-121	616	655888	1379082367
673	08:56:00.953	00:00:00.672	40	47,45549	726,2567	0,5128085	0,7157906	406,3656	3,014907	0	-122,441	722,4999	0,3461495	0,7403151	408,2008	3,123627	0	2	-37	724						Untertest2.avi	0	880	547	72	111	-106	610	467	0	Content		-109	613	672520	1379098999
689	08:56:00.969	00:00:00.689	41	57,64894	721,7466	0,513107	0,7162372	406,3656	3,040302	0	-133,8416	716,3991	0,3462046	0,7405564	408,2008	3,191433	0	2	-38	719						Untertest2.avi	0	880	547	72	111	-106	610	467	0	Content		-110	608	689265	1379115744
706	08:56:00.986	00:00:00.705	42	65,47549	719,6631	0,5117902	0,7162083	402,8202	3,032518	0	-134,1618	717,5681	0,3462155	0,7403466	408,147	3,10464	0	2	-34	719						Untertest2.avi	0	880	547	72	111	-106	610	467	0	Content		-106	608	705767	1379132246
723	08:56:01.003	00:00:00.722	43	53,38619	728,6013	0,5118662	0,7164688	402,8202	3,089722	0	-120,1505	709,7667	0,3461491	0,7412784	408,1471	3,153578	0	2	-33	719						Untertest2.avi	0	880	547	72	111	-106	610	467	0	Content		-105	608	722523	1379149002
739	08:56:01.019	00:00:00.739	44	32,00792	728,8807	0,5115267	0,7166206	402,8202	3,13385	0	-127,492	702,5595	0,3460671	0,7414404	408,1471	3,154376	0	2	-48	716						Untertest2.avi	0	880	547	72	111	-106	610	467	0	Content		-120	605	739145	1379165624
756	08:56:01.036	00:00:00.755	45	34,07194	735,2111	0,5127747	0,7169126	406,6711	3,162771	0	-123,3472	723,1334	0,3462009	0,741128	409,3997	3,149361	0	2	-45	729						Untertest2.avi	0	880	547	72	111	-106	610	467	0	Content		-117	618	755898	1379182377
773	08:56:01.053	00:00:00.772	46	47,96144	727,2854	0,5127276	0,7171304	406,6711	3,058868	0	-142,2208	700,6604	0,346143	0,7417952	409,3998	3,24461	0	2	-47	714						Untertest2.avi	0	880	547	72	111	-106	610	467	0	Content		-119	603	772525	1379199004
789	08:56:01.069	00:00:00.789	47	84,78014	720,0831	0,5129745	0,7174864	406,6711	3,064738	0	-128,8129	718,9689	0,3461117	0,7416244	409,3998	3,251114	0	2	-22	720						Untertest2.avi	0	880	547	72	111	-106	610	467	0	Content		-94	609	789154	1379215633
806	08:56:01.086	00:00:00.805	48	93,68221	720,5338	0,511691	0,7171479	403,8861	3,070608	0	-161,3243	711,892	0,3458637	0,7414541	408,153	3,195333	0	2	-34	716						Untertest2.avi	0	880	547	72	111	-106	610	467	0	Content		-106	605	805780	1379232259
822	08:56:01.102	00:00:00.822	49	77,65798	740,5377	0,5111073	0,7178798	403,8861	3,014983	0	-106,6431	729,3699	0,3455909	0,7424369	408,153	3,236163	0	2	-14	735						Untertest2.avi	0	880	547	72	111	-106	610	467	0	Content		-86	624	822407	1379248886
839	08:56:01.119	00:00:00.839	50	90,34538	766,5885	0,5106596	0,7185906	403,8861	3,02076	0	-107,6183	756,5363	0,3453744	0,7428992	408,153	3,190491	0	2	-9	762						Untertest2.avi	0	880	547	72	111	-106	610	467	0	Content		-81	651	839159	1379265638
856	08:56:01.136	00:00:00.855	51	68,64607	759,9232	0,5133322	0,7186024	410,9039	3,187874	0	-132,1617	720,9712	0,345667	0,7425476	408,0078	3,10806	0	2	-32	740						Untertest2.avi	0	880	547	72	111	-106	610	467	0	Content		-104	629	855784	1379282263
872	08:56:01.152	00:00:00.872	52	76,51947	743,497	0,5134126	0,7187461	410,9039	3,120866	0	-125,8167	756,975	0,3456549	0,7426496	408,0078	3,041057	0	2	-25	750						Untertest2.avi	0	880	547	72	111	-106	610	467	0	Content		-97	639	872410	1379298889
889	08:56:01.169	00:00:00.889	53	87,86026	760,4292	0,5133964	0,7187819	410,9039	3,122249	0	-155,8951	737,6324	0,3455525	0,7427161	408,0078	2,982526	0	2	-34	749						Untertest2.avi	0	880	547	72	111	-106	610	467	0	Content		-106	638	889037	1379315516
906	08:56:01.186	00:00:00.905	54	78,77186	755,1224	0,5108882	0,7186512	404,0758	3,123632	0	-162,3321	721,4333	0,3455862	0,7426286	408,4921	3,118765	0	2	-42	738						Untertest2.avi	0	880	547	72	111	-106	610	467	0	Content		-114	627	905789	1379332268
922	08:56:01.202	00:00:00.922	55	81,38411	759,7063	0,5110337	0,7187887	404,0758	2,99861	0	-148,0453	749,9109	0,3454766	0,7428771	408,4921	3,107273	0	2	-33	755						Untertest2.avi	0	880	547	72	111	-106	610	467	0	Content		-105	644	922415	1379348894
939	08:56:01.219	00:00:00.939	56	110,1835	753,7981	0,5110053	0,7187583	404,0758	2,834498	0	-138,1304	751,8056	0,3454003	0,7428615	408,4921	3,021737	0	2	-14	753						Untertest2.avi	0	880	547	72	111	-106	610	467	0	Content		-86	642	939042	1379365521
956	08:56:01.236	00:00:00.955	57	110,5051	752,8203	0,510634	0,7164725	402,0313	2,761312	0	-182,9491	702,9716	0,3461243	0,7407441	408,983	3,074075	0	2	-36	728						Untertest2.avi	0	880	547	72	111	-106	610	467	0	Content		-108	617	955796	1379382275
972	08:56:01.252	00:00:00.972	58	-21,25766	617,6064	0,5116772	0,7123138	402,0313	3,047546	0	-169,3698	589,0793	0,3469163	0,7374729	408,983	3,034047	0	3	-95	603						Untertest2.avi	0	880	547	72	111	-167	388	333	0	Content		-167	492	972424	1379398903
989	08:56:01.269	00:00:00.989	59	-41,0139	523,0139	0,5119549	0,709004	402,0313	2,945838	0	-147,6368	516,9579	0,3465919	0,7356142	408,983	3,037379	0	3	-94	520						Untertest2.avi	0	880	547	72	111	-167	388	333	0	Content		-166	409	989049	1379415528
1006	08:56:01.286	00:00:01.005	60	-60,77013	451,974	0,5141225	0,7081053	408,0225	3,029226	0	-167,4435	444,8365	0,345019	0,7348248	404,7709	3,04071	0	3	-114	448						Untertest2.avi	0	880	547	72	111	-167	388	333	0	Content		-186	337	1005675	1379432154
1022	08:56:01.302	00:00:01.022	61	-92,63934	480,2196	0,5146121	0,7086211	408,0225	3,06784	0	-104,7207	481,8409	0,3447186	0,7357704	404,771	2,947954	0	3	-99	481						Untertest2.avi	0	880	547	72	111	-167	388	333	0	Content		-171	370	1022303	1379448782
1039	08:56:01.319	00:00:01.038	62	-86,88802	481,221	0,5150149	0,7090085	408,0225	3,054808	0	-106,4916	495,0858	0,3445839	0,7357281	404,771	3,019295	0	3	-97	488						Untertest2.avi	0	880	547	72	111	-167	388	333	0	Content		-169	377	1038931	1379465410
1056	08:56:01.336	00:00:01.055	63	-81,1367	482,2224	0,5124177	0,7091563	400,5565	3,041775	0	-1024	-768	-1	-1	-1	-1	4	3	-81	482						Untertest2.avi	0	880	547	72	111	-167	388	333	0	Content		-153	371	1055560	1379482039
1072	08:56:01.352	00:00:01.072	64	-76,0079	493,7554	0,5125082	0,7092844	400,5565	2,961769	0	-95,24362	491,551	0,3445232	0,7359643	404,771	3,034908	0	3	-86	493						Untertest2.avi	0	880	547	72	111	-167	388	333	0	Content		-158	382	1072309	1379498788
1089	08:56:01.369	00:00:01.088	65	-84,61092	498,9894	0,5127042	0,7096514	400,5565	3,054736	0	-111,3755	504,9112	0,3444873	0,736124	404,771	3,081054	0	3	-98	502						Untertest2.avi	0	880	547	72	111	-167	388	333	0	Content		-170	391	1088936	1379515415
1106	08:56:01.386	00:00:01.105	66	-80,7312	504,2235	0,5147077	0,7100427	406,317	3,023715	0	-54,83944	556,5533	0,3451463	0,7364303	407,8336	3,438093	0	3	-68	530						Untertest2.avi	0	880	547	72	111	-167	388	333	0	Content		-140	419	1105563	1379532042
1122	08:56:01.402	00:00:01.122	67	-73,95057	501,3997	0,5149076	0,7101522	406,3171	3,073112	0	-100,9575	480,6349	0,3450792	0,7370829	407,8336	3,162458	0	3	-87	491						Untertest2.avi	0	880	547	72	111	-167	388	333	0	Content		-159	380	1122314	1379548793
1139	08:56:01.419	00:00:01.138	68	-97,05893	486,19	0,5148	0,7098903	406,3171	3,202357	0	-96,42451	502,3992	0,3451225	0,7364632	407,8336	3,145312	0	3	-97	494						Untertest2.avi	0	880	547	72	111	-167	388	333	0	Content		-169	383	1138942	1379565421
1156	08:56:01.436	00:00:01.155	69	-94,8886	485,5713	0,5131487	0,70977	401,3671	3,224885	0	-1024	-768	-1	-1	-1	-1	4	3	-95	486						Untertest2.avi	0	880	547	72	111	-167	388	333	0	Content		-167	375	1155570	1379582049
1172	08:56:01.452	00:00:01.172	70	-105,6957	504,4282	0,5132478	0,7097102	401,3671	3,228256	0	-120,7411	511,2863	0,3451842	0,7361594	407,8336	3,19414	0	3	-113	508						Untertest2.avi	0	880	547	72	111	-167	388	333	0	Content		-185	397	1172196	1379598675
1189	08:56:01.469	00:00:01.188	71	-89,264	499,2589	0,5135832	0,7099025	401,3671	3,163685	0	-107,7312	496,677	0,3452252	0,7363004	407,8336	3,121964	0	3	-98	498						Untertest2.avi	0	880	547	72	111	-167	388	333	0	Content		-170	387	1188823	1379615302
1205	08:56:01.485	00:00:01.205	72	-91,27683	506,7904	0,5139675	0,7099351	402,8042	3,168021	0	-107,7312	496,677	0,3450949	0,7364975	407,119	3,121964	0	3	-100	502						Untertest2.avi	0	880	547	72	111	-167	388	333	0	Content		-172	391	1205425	1379631904
1222	08:56:01.502	00:00:01.222	73	-76,62938	490,452	0,5143558	0,7103096	402,8042	3,157245	0	-120,6187	508,1712	0,3450884	0,7363783	407,119	3,21948	0	3	-99	499						Untertest2.avi	0	880	547	72	111	-167	388	333	0	Content		-171	388	1222051	1379648530
1239	08:56:01.519	00:00:01.238	74	-69,14804	496,3468	0,5143662	0,7103295	402,8042	3,117063	0	-111,4868	514,0037	0,3450832	0,7363638	407,119	3,190084	0	3	-90	505						Untertest2.avi	0	880	547	72	111	-167	388	333	0	Content		-162	394	1238800	1379665279
1255	08:56:01.535	00:00:01.255	75	-62,70139	493,0876	0,512912	0,7101085	399,0806	3,109735	0	-1024	-768	-1	-1	-1	-1	4	3	-63	493						Untertest2.avi	0	880	547	72	111	-167	388	333	0	Content		-135	382	1255298	1379681777
1272	08:56:01.552	00:00:01.272	76	-88,62961	504,0815	0,5128158	0,7099763	399,0806	3,088079	0	-100,3094	504,3132	0,3452021	0,736295	407,119	3,198809	0	3	-94	504						Untertest2.avi	0	880	547	72	111	-167	388	333	0	Content		-166	393	1272047	1379698526
1289	08:56:01.569	00:00:01.288	77	-13,1501	555,0046	0,5115245	0,7123509	399,0806	3,033888	0	-47,97832	574,6415	0,3445799	0,7380441	407,119	3,172265	0	3	-31	565						Untertest2.avi	0	880	547	72	111	-167	388	333	0	Content		-103	454	1288675	1379715154
1305	08:56:01.585	00:00:01.305	78	-13,42196	564,1003	0,5115877	0,715475	405,8382	3,014986	0	4,992344	678,0774	0,3438499	0,7398147	406,6603	3,220327	0	4	-4	621						Untertest2.avi	0	880	547	72	111	-52	630	716	0	Content		-76	510	1305299	1379731778
1322	08:56:01.602	00:00:01.321	79	95,98574	709,8658	0,5106279	0,7177618	405,8382	3,074574	0	33,09081	710,0454	0,3440877	0,7415905	406,6604	3,079232	0	4	65	710						Untertest2.avi	0	880	547	72	111	-52	630	716	0	Content		-7	599	1321923	1379748402
1339	08:56:01.619	00:00:01.338	80	99,22446	725,2864	0,5106695	0,7187183	405,8382	2,982427	0	-17,12708	716,3286	0,3446898	0,7423313	406,6604	3,121013	0	4	41	721						Untertest2.avi	0	880	547	72	111	-52	630	716	0	Content		-31	610	1338671	1379765150
1355	08:56:01.635	00:00:01.355	81	102,4632	740,7069	0,5096747	0,7183644	403,141	2,990271	0	-35,08591	733,1193	0,3445513	0,7415463	404,2579	3,035973	0	4	34	737						Untertest2.avi	0	880	547	72	111	-52	630	716	0	Content		-38	626	1355296	1379781775
1372	08:56:01.652	00:00:01.372	82	114,5361	735,9519	0,5097436	0,7183222	403,141	2,896037	0	-52,49246	719,8875	0,3446951	0,7421392	404,258	2,896714	0	4	31	728						Untertest2.avi	0	880	547	72	111	-52	630	716	0	Content		-41	617	1372044	1379798523
1389	08:56:01.669	00:00:01.388	83	88,59306	741,6936	0,5098644	0,7182005	403,141	2,979084	0	-46,02699	714,9131	0,3447687	0,7421328	404,258	2,906775	0	4	21	728						Untertest2.avi	0	880	547	72	111	-52	630	716	0	Content		-51	617	1388669	1379815148
1405	08:56:01.685	00:00:01.405	84	107,2261	732,3923	0,5117368	0,7183064	407,8835	2,919245	0	-65,22932	750,6065	0,3460288	0,7413985	409,0707	2,922539	0	4	21	741						Untertest2.avi	0	880	547	72	111	-52	630	716	0	Content		-51	630	1405294	1379831773
1422	08:56:01.702	00:00:01.422	85	104,8269	735,3077	0,5119171	0,7185133	407,8835	2,958052	0	-54,81936	737,8483	0,3461595	0,7417824	409,0707	2,973194	0	4	25	737						Untertest2.avi	0	880	547	72	111	-52	630	716	0	Content		-47	626	1422044	1379848523
1439	08:56:01.719	00:00:01.438	86	118,8493	733,0042	0,5122601	0,7186819	407,8835	2,886343	0	-67,76807	736,9572	0,34623	0,7418091	409,0707	2,833591	0	4	26	735						Untertest2.avi	0	880	547	72	111	-52	630	716	0	Content		-46	624	1438668	1379865147
1455	08:56:01.735	00:00:01.455	87	110,4327	742,2411	0,5108619	0,7185933	404,0737	2,948394	0	-88,27274	745,6085	0,3461283	0,7415776	408,7063	2,938762	0	4	11	744						Untertest2.avi	0	880	547	72	111	-52	630	716	0	Content		-61	633	1455292	1379881771
1472	08:56:01.752	00:00:01.471	88	117,1732	734,222	0,5110946	0,7188013	404,0737	2,888141	0	-62,2514	730,601	0,3461528	0,7419103	408,7063	2,812791	0	4	27	732						Untertest2.avi	0	880	547	72	111	-52	630	716	0	Content		-45	621	1471917	1379898396
1489	08:56:01.769	00:00:01.488	89	95,05629	741,7926	0,5110267	0,718611	404,0737	2,837611	0	-67,65269	739,3256	0,3461668	0,7418789	408,7063	2,865014	0	4	14	741						Untertest2.avi	0	880	547	72	111	-52	630	716	0	Content		-58	630	1488667	1379915146
1505	08:56:01.785	00:00:01.505	90	103,7054	734,687	0,5112341	0,7184899	404,4724	2,866346	0	-85,93082	752,1398	0,3460277	0,741461	408,1432	3,042207	0	4	9	743						Untertest2.avi	0	880	547	72	111	-52	630	716	0	Content		-63	632	1505291	1379931770
1522	08:56:01.802	00:00:01.521	91	101,9985	740,4852	0,5112892	0,7183965	404,4724	2,801212	0	-67,43024	722,1334	0,3461084	0,742161	408,1433	2,800805	0	4	17	731						Untertest2.avi	0	880	547	72	111	-52	630	716	0	Content		-55	620	1521917	1379948396
1539	08:56:01.819	00:00:01.538	92	119,6033	732,1742	0,51156	0,7186669	404,4724	2,716585	0	-74,48978	737,8936	0,3461334	0,7418008	408,1433	2,728393	0	4	23	735						Untertest2.avi	0	880	547	72	111	-52	630	716	0	Content		-49	624	1538541	1379965020
1555	08:56:01.835	00:00:01.555	93	106,1617	746,7781	0,5103613	0,7184743	401,2288	2,757516	0	-83,86012	753,3108	0,3459219	0,7414893	407,2465	2,857523	0	4	11	750						Untertest2.avi	0	880	547	72	111	-52	630	716	0	Content		-61	639	1555163	1379981642
1572	08:56:01.852	00:00:01.571	94	106,4529	734,9436	0,5104257	0,7186387	401,2288	2,748074	0	-76,02027	745,2913	0,3459817	0,7418725	407,2465	2,788343	0	4	15	740						Untertest2.avi	0	880	547	72	111	-52	630	716	0	Content		-57	629	1571912	1379998391
1589	08:56:01.869	00:00:01.588	95	95,50684	739,4091	0,5104868	0,7187056	401,2288	2,725153	0	-70,23799	738,4128	0,3460239	0,7419263	407,2465	2,749218	0	4	13	739						Untertest2.avi	0	880	547	72	111	-52	630	716	0	Content		-59	628	1588537	1380015016
1605	08:56:01.885	00:00:01.605	96	112,521	740,1765	0,5107872	0,7186593	401,9749	2,747643	0	-67,7646	743,3274	0,3462213	0,7416367	407,8242	2,948032	0	4	22	742						Untertest2.avi	0	880	547	72	111	-52	630	716	0	Content		-50	631	1605161	1380031640
1622	08:56:01.902	00:00:01.621	97	91,83195	737,7571	0,510946	0,7186412	401,9749	2,802782	0	-66,29382	751,1226	0,3462792	0,7418751	407,8242	2,718066	0	4	13	744						Untertest2.avi	0	880	547	72	111	-52	630	716	0	Content		-59	633	1621915	1380048394
1639	08:56:01.919	00:00:01.638	98	107,7091	744,9697	0,5111358	0,718753	401,9749	2,75495	0	-57,45392	733,319	0,346336	0,7418311	407,8242	2,729549	0	4	25	739						Untertest2.avi	0	880	547	72	111	-52	630	716	0	Content		-47	628	1638536	1380065015
1655	08:56:01.935	00:00:01.655	99	105,5101	741,8931	0,5099373	0,7187462	398,3949	2,785755	0	-64,12021	750,8575	0,346414	0,7415658	408,0851	2,770843	0	4	21	746						Untertest2.avi	0	880	547	72	111	-52	630	716	0	Content		-51	635	1655170	1380081649
1672	08:56:01.952	00:00:01.671	100	143,4004	740,0302	0,510141	0,7191746	398,3949	2,657639	0	-86,43793	745,3167	0,34645	0,7419336	408,0851	2,764068	0	4	28	743						Untertest2.avi	0	880	547	72	111	-52	630	716	0	Content		-44	632	1671912	1380098391
1689	08:56:01.969	00:00:01.688	101	122,6692	742,2424	0,5101575	0,7192726	398,3949	2,682934	0	-82,03133	752,7103	0,3464479	0,7420157	408,0851	2,781024	0	4	20	747						Untertest2.avi	0	880	547	72	111	-52	630	716	0	Content		-52	636	1688539	1380115018
1705	08:56:01.985	00:00:01.705	102	106,4818	736,5303	0,5103511	0,7190642	399,5742	2,780485	0	-51,20502	744,7774	0,3465272	0,7419501	408,6828	3,013212	0	4	28	741						Untertest2.avi	0	880	547	72	111	-52	630	716	0	Content		-44	630	1705164	1380131643
1722	08:56:02.002	00:00:01.721	103	115,2828	731,9269	0,5102661	0,7190863	399,5741	2,613934	0	-62,88432	743,1992	0,3465578	0,7420458	408,6828	2,781875	0	4	26	738						Untertest2.avi	0	880	547	72	111	-52	630	716	0	Content		-46	627	1721788	1380148267
1739	08:56:02.019	00:00:01.738	104	97,54795	737,5663	0,5102824	0,7190688	399,5741	2,85434	0	-52,14352	738,9697	0,3465562	0,7420286	408,6828	2,950343	0	4	23	738						Untertest2.avi	0	880	547	72	111	-52	630	716	0	Content		-49	627	1738539	1380165018
1755	08:56:02.035	00:00:01.755	105	94,42923	735,8757	0,5101122	0,7190063	398,7333	2,873561	0	-53,60986	758,6821	0,3463101	0,7417799	407,7041	3,178633	0	4	20	747						Untertest2.avi	0	880	547	72	111	-52	630	716	0	Content		-52	636	1755165	1380181644
1772	08:56:02.052	00:00:01.771	106	103,5189	745,9114	0,5100034	0,7190506	398,7333	2,788916	0	-93,28745	736,9901	0,3463078	0,741994	407,7042	2,92603	0	4	5	741						Untertest2.avi	0	880	547	72	111	-52	630	716	0	Content		-67	630	1771789	1380198268
1788	08:56:02.068	00:00:01.788	107	90,03271	740,6827	0,5100106	0,7190404	398,7333	2,896605	0	-87,71721	743,4227	0,3462988	0,7419972	407,7042	2,901703	0	4	1	742						Untertest2.avi	0	880	547	72	111	-52	630	716	0	Content		-71	631	1788413	1380214892
1805	08:56:02.085	00:00:01.805	108	109,4735	740,8485	0,511601	0,719256	403,1588	2,982203	0	152,7775	751,8769	0,3464208	0,7418508	408,474	2,448085	0	4	131	746						Untertest2.avi	0	880	547	72	111	-52	630	716	0	Content		59	635	1805161	1380231640
1822	08:56:02.102	00:00:01.821	109	135,9319	734,8297	0,5117711	0,7191912	403,1588	2,962878	0	-84,56128	738,7881	0,3464019	0,7419777	408,4741	2,999894	0	4	26	737						Untertest2.avi	0	880	547	72	111	-52	630	716	0	Content		-46	626	1821787	1380248266
1838	08:56:02.118	00:00:01.838	110	123,7832	738,1622	0,5117959	0,7191468	403,1588	2,973082	0	-79,01785	744,4634	0,3464204	0,741885	408,4741	2,964745	0	4	22	741						Untertest2.avi	0	880	547	72	111	-52	630	716	0	Content		-50	630	1838411	1380264890
1855	08:56:02.135	00:00:01.855	111	83,76845	744,1639	0,5114127	0,7188343	402,7945	3,011083	0	-64,43816	752,0894	0,3464926	0,7415366	408,7066	2,912527	0	4	10	748						Untertest2.avi	0	880	547	72	111	-52	630	716	0	Content		-62	637	1855036	1380281515
1872	08:56:02.152	00:00:01.871	112	87,61726	746,5157	0,5114535	0,7188259	402,7945	3,049116	0	-73,31376	735,2166	0,3465503	0,7419028	408,7066	2,85702	0	4	7	741						Untertest2.avi	0	880	547	72	111	-52	630	716	0	Content		-65	630	1871786	1380298265
1888	08:56:02.168	00:00:01.888	113	100,7976	747,5286	0,5114987	0,7189163	402,7945	3,001123	0	-74,77544	735,591	0,3466062	0,7419669	408,7066	2,940895	0	4	13	742						Untertest2.avi	0	880	547	72	111	-52	630	716	0	Content		-59	631	1888410	1380314889
1905	08:56:02.185	00:00:01.905	114	107,5434	741,9748	0,5132086	0,7191609	407,3519	3,102052	0	-69,85691	756,3994	0,346137	0,7418206	406,3559	2,977447	0	4	19	749						Untertest2.avi	0	880	547	72	111	-52	630	716	0	Content		-53	638	1905036	1380331515
1922	08:56:02.202	00:00:01.921	115	96,6717	754,841	0,5131637	0,7190087	407,3519	3,101809	0	-78,99774	749,04	0,346175	0,7420087	406,356	3,073477	0	4	9	752						Untertest2.avi	0	880	547	72	111	-52	630	716	0	Content		-63	641	1921784	1380348263
1938	08:56:02.218	00:00:01.938	116	79,09401	747,4426	0,5131385	0,7190157	407,3519	3,246491	0	-90,84212	735,5356	0,3461712	0,7420177	406,356	3,071445	0	4	-6	741						Untertest2.avi	0	880	547	72	111	-52	630	716	0	Content		-78	630	1938409	1380364888
1955	08:56:02.235	00:00:01.955	117	88,69263	744,0995	0,5157676	0,7191069	415,0836	3,178032	0	-81,21927	759,6428	0,3462322	0,7418562	406,7019	3,202316	0	4	4	752						Untertest2.avi	0	880	547	72	111	-52	630	716	0	Content		-68	641	1955037	1380381516
1972	08:56:02.252	00:00:01.971	118	97,50491	745,8114	0,5157629	0,7192208	415,0836	3,253778	0	-87,53653	739,2598	0,3462639	0,7423058	406,7019	3,050181	0	4	5	743						Untertest2.avi	0	880	547	72	111	-52	630	716	0	Content		-67	632	1971660	1380398139
1988	08:56:02.268	00:00:01.988	119	103,8996	751,5069	0,5156377	0,7191346	415,0836	3,19959	0	-92,4417	752,0266	0,3461024	0,7423505	406,7019	3,062135	0	4	6	752						Untertest2.avi	0	880	547	72	111	-52	630	716	0	Content		-66	641	1988408	1380414887
2005	08:56:02.285	00:00:02.005	120	186,3669	744,4624	0,5099242	0,7184744	403,9483	3,164287	0	57,95415	751,3669	0,3439637	0,741251	403,8963	3,099689	0	4	122	748						Untertest2.avi	0	880	547	72	111	-52	630	716	0	Content		50	637	2005035	1380431514
2022	08:56:02.302	00:00:02.021	121	-1024	-768	-1	-1	-1	-1	4	-1024	-768	-1	-1	-1	-1	4		0	0						Untertest2.avi	0	880	547	72	111				0	Content		-72	-111	2021657	1380448136
2038	08:56:02.318	00:00:02.038	122	-1024	-768	-1	-1	-1	-1	4	-1024	-768	-1	-1	-1	-1	4		0	0						Untertest2.avi	0	880	547	72	111				0	Content		-72	-111	2038272	1380464751
2055	08:56:02.335	00:00:02.054	123	-1024	-768	-1	-1	-1	-1	4	-1024	-768	-1	-1	-1	-1	4		0	0						Untertest2.avi	0	880	547	72	111				0	Content		-72	-111	2054895	1380481374
2072	08:56:02.352	00:00:02.071	124	-1024	-768	-1	-1	-1	-1	4	-1024	-768	-1	-1	-1	-1	4		0	0						Untertest2.avi	0	880	547	72	111				0	Content		-72	-111	2071655	1380498134
2088	08:56:02.368	00:00:02.088	125	-1024	-768	-1	-1	-1	-1	4	-1024	-768	-1	-1	-1	-1	4		0	0						Untertest2.avi	0	880	547	72	111				0	Content		-72	-111	2088280	1380514759
2105	08:56:02.385	00:00:02.104	126	-1024	-768	-1	-1	-1	-1	4	-1024	-768	-1	-1	-1	-1	4		0	0						Untertest2.avi	0	880	547	72	111				0	Content		-72	-111	2104903	1380531382
2122	08:56:02.402	00:00:02.121	127	-1024	-768	-1	-1	-1	-1	4	-1024	-768	-1	-1	-1	-1	4		0	0						Untertest2.avi	0	880	547	72	111				0	Content		-72	-111	2121528	1380548007
2138	08:56:02.418	00:00:02.138	128	-1024	-768	-1	-1	-1	-1	4	-1024	-768	-1	-1	-1	-1	4		0	0						Untertest2.avi	0	880	547	72	111				0	Content		-72	-111	2138152	1380564631
2155	08:56:02.435	00:00:02.154	129	-1024	-768	-1	-1	-1	-1	4	-1024	-768	-1	-1	-1	-1	4		0	0						Untertest2.avi	0	880	547	72	111				0	Content		-72	-111	2154901	1380581380
2172	08:56:02.452	00:00:02.171	130	-1024	-768	-1	-1	-1	-1	4	-1024	-768	-1	-1	-1	-1	4		0	0						Untertest2.avi	0	880	547	72	111				0	Content		-72	-111	2171525	1380598004
2188	08:56:02.468	00:00:02.188	131	-1024	-768	-1	-1	-1	-1	4	-1024	-768	-1	-1	-1	-1	4		0	0						Untertest2.avi	0	880	547	72	111				0	Content		-72	-111	2188150	1380614629
2205	08:56:02.485	00:00:02.204	132	-1024	-768	-1	-1	-1	-1	4	-1024	-768	-1	-1	-1	-1	4		0	0						Untertest2.avi	0	880	547	72	111				0	Content		-72	-111	2204901	1380631380
2221	08:56:02.501	00:00:02.221	133	-1024	-768	-1	-1	-1	-1	4	-1024	-768	-1	-1	-1	-1	4		0	0						Untertest2.avi	0	880	547	72	111				0	Content		-72	-111	2221464	1380647943
2238	08:56:02.518	00:00:02.238	134	-1024	-768	-1	-1	-1	-1	4	-1024	-768	-1	-1	-1	-1	4		0	0						Untertest2.avi	0	880	547	72	111				0	Content		-72	-111	2238132	1380664611
2255	08:56:02.535	00:00:02.254	135	-1024	-768	-1	-1	-1	-1	4	-1024	-768	-1	-1	-1	-1	4		0	0						Untertest2.avi	0	880	547	72	111				0	Content		-72	-111	2254639	1380681118
2271	08:56:02.551	00:00:02.271	136	552,1533	772,8123	0,4808593	0,7182348	342,3065	2,848087	0	-1024	-768	-1	-1	-1	-1	4	5	552	773						Untertest2.avi	0	880	547	72	111	476	660	134	0	Content		480	662	2271145	1380697624
2288	08:56:02.568	00:00:02.288	137	560,1317	774,6373	0,4805621	0,7182904	341,6381	2,825566	0	-1024	-768	-1	-1	-1	-1	4	5	560	775						Untertest2.avi	0	880	547	72	111	476	660	134	0	Content		488	664	2288191	1380714670
2305	08:56:02.585	00:00:02.304	138	-1024	-768	-1	-1	-1	-1	4	-1024	-768	-1	-1	-1	-1	4	5	0	0						Untertest2.avi	0	880	547	72	111	476	660	134	0	Content		-72	-111	2304776	1380731255
2321	08:56:02.601	00:00:02.321	139	555,0186	772,1292	0,4812465	0,7184173	343,5781	2,883058	0	-1024	-768	-1	-1	-1	-1	4	5	555	772						Untertest2.avi	0	880	547	72	111	476	660	134	0	Content		483	661	2321468	1380747947
2338	08:56:02.618	00:00:02.337	140	544,7856	769,6779	0,4808421	0,7184089	342,7828	2,914551	0	-1024	-768	-1	-1	-1	-1	4	5	545	770						Untertest2.avi	0	880	547	72	111	476	660	134	0	Content		473	659	2337772	1380764251
2354	08:56:02.634	00:00:02.354	141	-1024	-768	-1	-1	-1	-1	4	-1024	-768	-1	-1	-1	-1	4	5	0	0						Untertest2.avi	0	880	547	72	111	476	660	134	0	Content		-72	-111	2354395	1380780874
2371	08:56:02.651	00:00:02.371	142	-1024	-768	-1	-1	-1	-1	4	-1024	-768	-1	-1	-1	-1	4	5	0	0						Untertest2.avi	0	880	547	72	111	476	660	134	0	Content		-72	-111	2371143	1380797622
2388	08:56:02.668	00:00:02.388	143	496,057	764,2944	0,4825284	0,7185228	342,0212	2,951618	0	-1024	-768	-1	-1	-1	-1	4	5	496	764						Untertest2.avi	0	880	547	72	111	476	660	134	0	Content		424	653	2388214	1380814693
2405	08:56:02.685	00:00:02.404	144	414,766	754,4603	0,5030705	0,7179438	396,6023	3,428406	0	-1024	-768	-1	-1	-1	-1	4	6	415	754						Untertest2.avi	0	880	547	72	111	283	653	233	0	Content		343	643	2404838	1380831317
2421	08:56:02.701	00:00:02.421	145	355,2045	751,7022	0,5039098	0,7178258	396,6023	3,335624	0	-1024	-768	-1	-1	-1	-1	4	6	355	752						Untertest2.avi	0	880	547	72	111	283	653	233	0	Content		283	641	2421463	1380847942
2438	08:56:02.718	00:00:02.437	146	360,3284	751,397	0,5053655	0,7180144	400,5335	3,423464	0	344,6364	785,3106	0,3396822	0,7405022	400,1922	3,394349	0	6	352	768						Untertest2.avi	0	880	547	72	111	283	653	233	0	Content		280	657	2437768	1380864247
2455	08:56:02.735	00:00:02.454	147	357,7251	746,8844	0,5054892	0,7181407	401,1331	3,419194	0	-1024	-768	-1	-1	-1	-1	4	6	358	747						Untertest2.avi	0	880	547	72	111	283	653	233	0	Content		286	636	2454835	1380881314
2471	08:56:02.751	00:00:02.471	148	357,7726	745,9282	0,5054222	0,7183425	400,801	3,435204	0	-1024	-768	-1	-1	-1	-1	4	6	358	746						Untertest2.avi	0	880	547	72	111	283	653	233	0	Content		286	635	2471015	1380897494
2488	08:56:02.768	00:00:02.488	149	346,3393	765,0015	0,505381	0,7185267	400,593	3,358308	0	-1024	-768	-1	-1	-1	-1	4	6	346	765						Untertest2.avi	0	880	547	72	111	283	653	233	0	Content		274	654	2488013	1380914492
2505	08:56:02.785	00:00:02.504	150	348,7209	767,1827	0,5052292	0,7186754	400,1441	3,364832	0	331,3306	779,5393	0,339828	0,740862	400,8466	3,458882	0	6	340	773						Untertest2.avi	0	880	547	72	111	283	653	233	0	Content		268	662	2504762	1380931241
2521	08:56:02.801	00:00:02.521	151	358,5445	761,0453	0,5052832	0,7187985	400,3855	3,383274	0	462,0833	810,5202	0,3393532	0,7410293	399,0592	2,795929	0	6	410	786						Untertest2.avi	0	880	547	72	111	283	653	233	0	Content		338	675	2521389	1380947868
2538	08:56:02.818	00:00:02.538	152	369,1809	763,5564	0,5056363	0,71882	401,4616	3,37758	0	-1024	-768	-1	-1	-1	-1	4	6	369	764						Untertest2.avi	0	880	547	72	111	283	653	233	0	Content		297	653	2538135	1380964614
2555	08:56:02.835	00:00:02.554	153	353,3101	762,7869	0,5053625	0,7189025	400,5594	3,350898	0	312,7841	782,2944	0,3392299	0,741271	398,7056	3,312097	0	6	333	773						Untertest2.avi	0	880	547	72	111	283	653	233	0	Content		261	662	2554761	1380981240
2571	08:56:02.851	00:00:02.571	154	-1024	-768	-1	-1	-1	-1	4	-1024	-768	-1	-1	-1	-1	4	6	0	0						Untertest2.avi	0	880	547	72	111	283	653	233	0	Content		-72	-111	2571179	1380997658
2588	08:56:02.868	00:00:02.587	155	354,5559	761,5226	0,5053498	0,7192307	400,2833	3,383371	0	-1024	-768	-1	-1	-1	-1	4	6	355	762						Untertest2.avi	0	880	547	72	111	283	653	233	0	Content		283	651	2587930	1381014409
2605	08:56:02.885	00:00:02.604	156	-1024	-768	-1	-1	-1	-1	4	-1024	-768	-1	-1	-1	-1	4	6	0	0						Untertest2.avi	0	880	547	72	111	283	653	233	0	Content		-72	-111	2604551	1381031030
2621	08:56:02.901	00:00:02.621	157	-1024	-768	-1	-1	-1	-1	4	304,9697	800,9583	0,3391455	0,7415807	398,1511	3,367356	0	6	305	801						Untertest2.avi	0	880	547	72	111	283	653	233	0	Content		233	690	2621301	1381047780
2638	08:56:02.918	00:00:02.637	158	-1024	-768	-1	-1	-1	-1	4	-1024	-768	-1	-1	-1	-1	4		0	0						Untertest2.avi	0	880	547	72	111				0	Content		-72	-111	2637941	1381064420
2655	08:56:02.935	00:00:02.654	159	-1024	-768	-1	-1	-1	-1	4	-1024	-768	-1	-1	-1	-1	4		0	0						Untertest2.avi	0	880	547	72	111				0	Content		-72	-111	2654675	1381081154
2671	08:56:02.951	00:00:02.671	160	-1024	-768	-1	-1	-1	-1	4	-1024	-768	-1	-1	-1	-1	4		0	0						Untertest2.avi	0	880	547	72	111				0	Content		-72	-111	2671193	1381097672
2688	08:56:02.968	00:00:02.687	161	-1024	-768	-1	-1	-1	-1	4	-1024	-768	-1	-1	-1	-1	4		0	0						Untertest2.avi	0	880	547	72	111				0	Content		-72	-111	2687814	1381114293
2704	08:56:02.984	00:00:02.704	162	-1024	-768	-1	-1	-1	-1	4	-1024	-768	-1	-1	-1	-1	4		0	0						Untertest2.avi	0	880	547	72	111				0	Content		-72	-111	2704431	1381130910
2721	08:56:03.001	00:00:02.721	163	-1024	-768	-1	-1	-1	-1	4	-1024	-768	-1	-1	-1	-1	4		0	0						Untertest2.avi	0	880	547	72	111				0	Content		-72	-111	2721099	1381147578
2738	08:56:03.018	00:00:02.737	164	-1024	-768	-1	-1	-1	-1	4	-1024	-768	-1	-1	-1	-1	4		0	0						Untertest2.avi	0	880	547	72	111				0	Content		-72	-111	2737671	1381164150
2755	08:56:03.035	00:00:02.754	165	-1024	-768	-1	-1	-1	-1	4	-1024	-768	-1	-1	-1	-1	4		0	0						Untertest2.avi	0	880	547	72	111				0	Content		-72	-111	2754544	1381181023
2771	08:56:03.051	00:00:02.771	166	-1024	-768	-1	-1	-1	-1	4	-1024	-768	-1	-1	-1	-1	4		0	0						Untertest2.avi	0	880	547	72	111				0	Content		-72	-111	2771182	1381197661
2788	08:56:03.068	00:00:02.787	167	-1024	-768	-1	-1	-1	-1	4	-1024	-768	-1	-1	-1	-1	4		0	0						Untertest2.avi	0	880	547	72	111				0	Content		-72	-111	2787919	1381214398
2804	08:56:03.084	00:00:02.804	168	313,3001	720,8849	0,5076699	0,7176358	403,3549	3,195375	0	-1024	-768	-1	-1	-1	-1	4	7	313	721						Untertest2.avi	0	880	547	72	111	237	612	33	0	Content		241	610	2804419	1381230898
2821	08:56:03.101	00:00:02.821	169	306,4788	726,1023	0,5070561	0,7177665	401,3467	3,211949	0	-1024	-768	-1	-1	-1	-1	4	7	306	726						Untertest2.avi	0	880	547	72	111	237	612	33	0	Content		234	615	2821047	1381247526
2838	08:56:03.118	00:00:02.837	170	-1024	-768	-1	-1	-1	-1	4	-1024	-768	-1	-1	-1	-1	4		0	0						Untertest2.avi	0	880	547	72	111				0	Content		-72	-111	2837669	1381264148
2854	08:56:03.134	00:00:02.854	171	-1024	-768	-1	-1	-1	-1	4	-1024	-768	-1	-1	-1	-1	4		0	0						Untertest2.avi	0	880	547	72	111				0	Content		-72	-111	2854420	1381280899
2871	08:56:03.151	00:00:02.871	172	-1024	-768	-1	-1	-1	-1	4	-1024	-768	-1	-1	-1	-1	4		0	0						Untertest2.avi	0	880	547	72	111				0	Content		-72	-111	2871103	1381297582
2888	08:56:03.168	00:00:02.887	173	-1024	-768	-1	-1	-1	-1	4	-1024	-768	-1	-1	-1	-1	4		0	0						Untertest2.avi	0	880	547	72	111				0	Content		-72	-111	2887771	1381314250
2904	08:56:03.184	00:00:02.904	174	-1024	-768	-1	-1	-1	-1	4	-1024	-768	-1	-1	-1	-1	4		0	0						Untertest2.avi	0	880	547	72	111				0	Content		-72	-111	2904412	1381330891
2921	08:56:03.201	00:00:02.920	175	-1024	-768	-1	-1	-1	-1	4	-1024	-768	-1	-1	-1	-1	4		0	0						Untertest2.avi	0	880	547	72	111				0	Content		-72	-111	2920974	1381347453
2938	08:56:03.218	00:00:02.937	176	-1024	-768	-1	-1	-1	-1	4	-1024	-768	-1	-1	-1	-1	4		0	0						Untertest2.avi	0	880	547	72	111				0	Content		-72	-111	2937642	1381364121
2954	08:56:03.234	00:00:02.954	177	-1024	-768	-1	-1	-1	-1	4	-1024	-768	-1	-1	-1	-1	4		0	0						Untertest2.avi	0	880	547	72	111				0	Content		-72	-111	2954277	1381380756
2971	08:56:03.251	00:00:02.970	178	-1024	-768	-1	-1	-1	-1	4	-1024	-768	-1	-1	-1	-1	4		0	0						Untertest2.avi	0	880	547	72	111				0	Content		-72	-111	2970945	1381397424
2988	08:56:03.268	00:00:02.987	179	-1024	-768	-1	-1	-1	-1	4	-1024	-768	-1	-1	-1	-1	4		0	0						Untertest2.avi	0	880	547	72	111				0	Content		-72	-111	2987656	1381414135
3004	08:56:03.284	00:00:03.004	180	-1024	-768	-1	-1	-1	-1	4	-1024	-768	-1	-1	-1	-1	4		0	0						Untertest2.avi	0	880	547	72	111				0	Content		-72	-111	3004285	1381430764
3021	08:56:03.301	00:00:03.021	181	-1024	-768	-1	-1	-1	-1	4	-1024	-768	-1	-1	-1	-1	4		0	0						Untertest2.avi	0	880	547	72	111				0	Content		-72	-111	3021030	1381447509
3038	08:56:03.318	00:00:03.037	182	-1024	-768	-1	-1	-1	-1	4	-1024	-768	-1	-1	-1	-1	4		0	0						Untertest2.avi	0	880	547	72	111				0	Content		-72	-111	3037533	1381464012
3054	08:56:03.334	00:00:03.054	183	-1024	-768	-1	-1	-1	-1	4	-1024	-768	-1	-1	-1	-1	4		0	0						Untertest2.avi	0	880	547	72	111				0	Content		-72	-111	3054220	1381480699
3071	08:56:03.351	00:00:03.070	184	-1024	-768	-1	-1	-1	-1	4	-1024	-768	-1	-1	-1	-1	4		0	0						Untertest2.avi	0	880	547	72	111				0	Content		-72	-111	3070889	1381497368
3088	08:56:03.368	00:00:03.087	185	-1024	-768	-1	-1	-1	-1	4	-1024	-768	-1	-1	-1	-1	4		0	0						Untertest2.avi	0	880	547	72	111				0	Content		-72	-111	3087526	1381514005
3104	08:56:03.384	00:00:03.104	186	-1024	-768	-1	-1	-1	-1	4	-1024	-768	-1	-1	-1	-1	4		0	0						Untertest2.avi	0	880	547	72	111				0	Content		-72	-111	3104397	1381530876
3121	08:56:03.401	00:00:03.120	187	-1024	-768	-1	-1	-1	-1	4	-1024	-768	-1	-1	-1	-1	4		0	0						Untertest2.avi	0	880	547	72	111				0	Content		-72	-111	3120770	1381547249
3138	08:56:03.418	00:00:03.137	188	-1024	-768	-1	-1	-1	-1	4	-1024	-768	-1	-1	-1	-1	4		0	0						Untertest2.avi	0	880	547	72	111				0	Content		-72	-111	3137518	1381563997
3154	08:56:03.434	00:00:03.154	189	-1024	-768	-1	-1	-1	-1	4	-1024	-768	-1	-1	-1	-1	4		0	0						Untertest2.avi	0	880	547	72	111				0	Content		-72	-111	3154140	1381580619
3171	08:56:03.451	00:00:03.170	190	-1024	-768	-1	-1	-1	-1	4	-1024	-768	-1	-1	-1	-1	4		0	0						Untertest2.avi	0	880	547	72	111				0	Content		-72	-111	3170890	1381597369
3188	08:56:03.468	00:00:03.187	191	-1024	-768	-1	-1	-1	-1	4	-1024	-768	-1	-1	-1	-1	4		0	0						Untertest2.avi	0	880	547	72	111				0	Content		-72	-111	3187514	1381613993
3204	08:56:03.484	00:00:03.203	192	-1024	-768	-1	-1	-1	-1	4	-1024	-768	-1	-1	-1	-1	4		0	0						Untertest2.avi	0	880	547	72	111				0	Content		-72	-111	3203900	1381630379
3221	08:56:03.501	00:00:03.220	193	-1024	-768	-1	-1	-1	-1	4	-1024	-768	-1	-1	-1	-1	4		0	0						Untertest2.avi	0	880	547	72	111				0	Content		-72	-111	3220649	1381647128
3237	08:56:03.517	00:00:03.237	194	-1024	-768	-1	-1	-1	-1	4	-1024	-768	-1	-1	-1	-1	4		0	0						Untertest2.avi	0	880	547	72	111				0	Content		-72	-111	3237270	1381663749
3254	08:56:03.534	00:00:03.253	195	-1024	-768	-1	-1	-1	-1	4	-1024	-768	-1	-1	-1	-1	4		0	0						Untertest2.avi	0	880	547	72	111				0	Content		-72	-111	3253896	1381680375
3270	08:56:03.550	00:00:03.270	196	-1024	-768	-1	-1	-1	-1	4	-1024	-768	-1	-1	-1	-1	4		0	0						Untertest2.avi	0	880	547	72	111				0	Content		-72	-111	3270389	1381696868
3288	08:56:03.568	00:00:03.287	197	-1024	-768	-1	-1	-1	-1	4	-1024	-768	-1	-1	-1	-1	4		0	0						Untertest2.avi	0	880	547	72	111				0	Content		-72	-111	3287763	1381714242
3304	08:56:03.584	00:00:03.304	198	-1024	-768	-1	-1	-1	-1	4	-1024	-768	-1	-1	-1	-1	4		0	0						Untertest2.avi	0	880	547	72	111				0	Content		-72	-111	3304382	1381730861
3321	08:56:03.601	00:00:03.321	199	-1024	-768	-1	-1	-1	-1	4	-1024	-768	-1	-1	-1	-1	4		0	0						Untertest2.avi	0	880	547	72	111				0	Content		-72	-111	3321004	1381747483
3336	08:56:03.616	00:00:03.336	200	-1024	-768	-1	-1	-1	-1	4	-1024	-768	-1	-1	-1	-1	4		0	0						Untertest2.avi	0	880	547	72	111				0	Content		-72	-111	3336499	1381762978
3353	08:56:03.633	00:00:03.353	201	-1024	-768	-1	-1	-1	-1	4	-1024	-768	-1	-1	-1	-1	4		0	0						Untertest2.avi	0	880	547	72	111				0	Content		-72	-111	3353123	1381779602
3370	08:56:03.650	00:00:03.369	202	-1024	-768	-1	-1	-1	-1	4	-1024	-768	-1	-1	-1	-1	4		0	0						Untertest2.avi	0	880	547	72	111				0	Content		-72	-111	3369789	1381796268
3386	08:56:03.666	00:00:03.386	203	-1024	-768	-1	-1	-1	-1	4	-1024	-768	-1	-1	-1	-1	4		0	0						Untertest2.avi	0	880	547	72	111				0	Content		-72	-111	3386482	1381812961
3403	08:56:03.683	00:00:03.403	204	-1024	-768	-1	-1	-1	-1	4	-1024	-768	-1	-1	-1	-1	4		0	0						Untertest2.avi	0	880	547	72	111				0	Content		-72	-111	3403148	1381829627
3420	08:56:03.700	00:00:03.419	205	-1024	-768	-1	-1	-1	-1	4	-1024	-768	-1	-1	-1	-1	4		0	0						Untertest2.avi	0	880	547	72	111				0	Content		-72	-111	3419763	1381846242
3436	08:56:03.716	00:00:03.436	206	-1024	-768	-1	-1	-1	-1	4	-1024	-768	-1	-1	-1	-1	4		0	0						Untertest2.avi	0	880	547	72	111				0	Content		-72	-111	3436429	1381862908
3453	08:56:03.733	00:00:03.453	207	-1024	-768	-1	-1	-1	-1	4	-1024	-768	-1	-1	-1	-1	4		0	0						Untertest2.avi	0	880	547	72	111				0	Content		-72	-111	3453095	1381879574
3470	08:56:03.750	00:00:03.469	208	-1024	-768	-1	-1	-1	-1	4	-1024	-768	-1	-1	-1	-1	4		0	0						Untertest2.avi	0	880	547	72	111				0	Content		-72	-111	3469731	1381896210
3486	08:56:03.766	00:00:03.486	209	-1024	-768	-1	-1	-1	-1	4	-1024	-768	-1	-1	-1	-1	4		0	0						Untertest2.avi	0	880	547	72	111				0	Content		-72	-111	3486397	1381912876
3503	08:56:03.783	00:00:03.503	210	-1024	-768	-1	-1	-1	-1	4	-1024	-768	-1	-1	-1	-1	4		0	0						Untertest2.avi	0	880	547	72	111				0	Content		-72	-111	3503261	1381929740
3520	08:56:03.800	00:00:03.519	211	-1024	-768	-1	-1	-1	-1	4	-1024	-768	-1	-1	-1	-1	4		0	0						Untertest2.avi	0	880	547	72	111				0	Content		-72	-111	3519928	1381946407
3537	08:56:03.817	00:00:03.536	212	-1024	-768	-1	-1	-1	-1	4	-1024	-768	-1	-1	-1	-1	4		0	0						Untertest2.avi	0	880	547	72	111				0	Content		-72	-111	3536594	1381963073
3554	08:56:03.834	00:00:03.553	213	-1024	-768	-1	-1	-1	-1	4	-1024	-768	-1	-1	-1	-1	4		0	0						Untertest2.avi	0	880	547	72	111				0	Content		-72	-111	3553723	1381980202
3570	08:56:03.850	00:00:03.570	214	-1024	-768	-1	-1	-1	-1	4	-1024	-768	-1	-1	-1	-1	4		0	0						Untertest2.avi	0	880	547	72	111				0	Content		-72	-111	3570389	1381996868
3587	08:56:03.867	00:00:03.587	215	-1024	-768	-1	-1	-1	-1	4	-1024	-768	-1	-1	-1	-1	4		0	0						Untertest2.avi	0	880	547	72	111				0	Content		-72	-111	3587416	1382013895
3604	08:56:03.884	00:00:03.604	216	-1024	-768	-1	-1	-1	-1	4	-1024	-768	-1	-1	-1	-1	4		0	0						Untertest2.avi	0	880	547	72	111				0	Content		-72	-111	3604082	1382030561
3621	08:56:03.901	00:00:03.620	217	-1024	-768	-1	-1	-1	-1	4	-1024	-768	-1	-1	-1	-1	4		0	0						Untertest2.avi	0	880	547	72	111				0	Content		-72	-111	3620749	1382047228
3637	08:56:03.917	00:00:03.636	218	-1024	-768	-1	-1	-1	-1	4	-1024	-768	-1	-1	-1	-1	4		0	0						Untertest2.avi	0	880	547	72	111				0	Content		-72	-111	3636880	1382063359
3654	08:56:03.934	00:00:03.653	219	-1024	-768	-1	-1	-1	-1	4	-1024	-768	-1	-1	-1	-1	4		0	0						Untertest2.avi	0	880	547	72	111				0	Content		-72	-111	3653546	1382080025
3670	08:56:03.950	00:00:03.669	220	-1024	-768	-1	-1	-1	-1	4	-1024	-768	-1	-1	-1	-1	4		0	0						Untertest2.avi	0	880	547	72	111				0	Content		-72	-111	3669584	1382096063
3686	08:56:03.966	00:00:03.686	221	-1024	-768	-1	-1	-1	-1	4	-1024	-768	-1	-1	-1	-1	4		0	0						Untertest2.avi	0	880	547	72	111				0	Content		-72	-111	3686205	1382112684
3703	08:56:03.983	00:00:03.702	222	-1024	-768	-1	-1	-1	-1	4	-1024	-768	-1	-1	-1	-1	4		0	0						Untertest2.avi	0	880	547	72	111				0	Content		-72	-111	3702982	1382129461
3720	08:56:04.000	00:00:03.719	223	-1024	-768	-1	-1	-1	-1	4	-1024	-768	-1	-1	-1	-1	4		0	0						Untertest2.avi	0	880	547	72	111				0	Content		-72	-111	3719636	1382146115
3736	08:56:04.016	00:00:03.736	224	-1024	-768	-1	-1	-1	-1	4	-1024	-768	-1	-1	-1	-1	4		0	0						Untertest2.avi	0	880	547	72	111				0	Content		-72	-111	3736231	1382162710
3753	08:56:04.033	00:00:03.752	225	-1024	-768	-1	-1	-1	-1	4	-1024	-768	-1	-1	-1	-1	4		0	0						Untertest2.avi	0	880	547	72	111				0	Content		-72	-111	3752897	1382179376
3770	08:56:04.050	00:00:03.769	226	-1024	-768	-1	-1	-1	-1	4	-1024	-768	-1	-1	-1	-1	4		0	0						Untertest2.avi	0	880	547	72	111				0	Content		-72	-111	3769746	1382196225
3786	08:56:04.066	00:00:03.786	227	-1024	-768	-1	-1	-1	-1	4	-1024	-768	-1	-1	-1	-1	4		0	0						Untertest2.avi	0	880	547	72	111				0	Content		-72	-111	3786412	1382212891
3803	08:56:04.083	00:00:03.803	228	-1024	-768	-1	-1	-1	-1	4	-1024	-768	-1	-1	-1	-1	4		0	0						Untertest2.avi	0	880	547	72	111				0	Content		-72	-111	3803079	1382229558
3820	08:56:04.100	00:00:03.820	229	-1024	-768	-1	-1	-1	-1	4	-1024	-768	-1	-1	-1	-1	4		0	0						Untertest2.avi	0	880	547	72	111				0	Content		-72	-111	3820075	1382246554
3837	08:56:04.117	00:00:03.836	230	-1024	-768	-1	-1	-1	-1	4	-1024	-768	-1	-1	-1	-1	4		0	0						Untertest2.avi	0	880	547	72	111				0	Content		-72	-111	3836741	1382263220
3853	08:56:04.133	00:00:03.853	231	-1024	-768	-1	-1	-1	-1	4	-1024	-768	-1	-1	-1	-1	4		0	0						Untertest2.avi	0	880	547	72	111				0	Content		-72	-111	3853407	1382279886
3871	08:56:04.151	00:00:03.870	232	-1024	-768	-1	-1	-1	-1	4	-1024	-768	-1	-1	-1	-1	4		0	0						Untertest2.avi	0	880	547	72	111				0	Content		-72	-111	3870676	1382297155
3887	08:56:04.167	00:00:03.887	233	-1024	-768	-1	-1	-1	-1	4	-1024	-768	-1	-1	-1	-1	4		0	0						Untertest2.avi	0	880	547	72	111				0	Content		-72	-111	3887342	1382313821
3904	08:56:04.184	00:00:03.903	234	-1024	-768	-1	-1	-1	-1	4	-1024	-768	-1	-1	-1	-1	4		0	0						Untertest2.avi	0	880	547	72	111				0	Content		-72	-111	3903676	1382330155
3920	08:56:04.200	00:00:03.920	235	-1024	-768	-1	-1	-1	-1	4	-1024	-768	-1	-1	-1	-1	4		0	0						Untertest2.avi	0	880	547	72	111				0	Content		-72	-111	3920342	1382346821
3937	08:56:04.217	00:00:03.937	236	-1024	-768	-1	-1	-1	-1	4	-1024	-768	-1	-1	-1	-1	4		0	0						Untertest2.avi	0	880	547	72	111				0	Content		-72	-111	3937008	1382363487
3954	08:56:04.234	00:00:03.953	237	-1024	-768	-1	-1	-1	-1	4	-1024	-768	-1	-1	-1	-1	4		0	0						Untertest2.avi	0	880	547	72	111				0	Content		-72	-111	3953674	1382380153
3969	08:56:04.249	00:00:03.969	238	-1024	-768	-1	-1	-1	-1	4	-1024	-768	-1	-1	-1	-1	4		0	0						Untertest2.avi	0	880	547	72	111				0	Content		-72	-111	3969297	1382395776
3986	08:56:04.266	00:00:03.986	239	-1024	-768	-1	-1	-1	-1	4	-1024	-768	-1	-1	-1	-1	4		0	0						Untertest2.avi	0	880	547	72	111				0	Content		-72	-111	3986046	1382412525
4003	08:56:04.283	00:00:04.002	240	-1024	-768	-1	-1	-1	-1	4	-1024	-768	-1	-1	-1	-1	4		0	0						Untertest2.avi	0	880	547	72	111				0	Content		-72	-111	4002669	1382429148
4019	08:56:04.299	00:00:04.019	241	-1024	-768	-1	-1	-1	-1	4	-1024	-768	-1	-1	-1	-1	4		0	0						Untertest2.avi	0	880	547	72	111				0	Content		-72	-111	4019356	1382445835
4036	08:56:04.316	00:00:04.036	242	-1024	-768	-1	-1	-1	-1	4	-1024	-768	-1	-1	-1	-1	4		0	0						Untertest2.avi	0	880	547	72	111				0	Content		-72	-111	4036022	1382462501
4053	08:56:04.333	00:00:04.052	243	-1024	-768	-1	-1	-1	-1	4	-1024	-768	-1	-1	-1	-1	4		0	0						Untertest2.avi	0	880	547	72	111				0	Content		-72	-111	4052652	1382479131
4069	08:56:04.349	00:00:04.069	244	-1024	-768	-1	-1	-1	-1	4	-1024	-768	-1	-1	-1	-1	4		0	0						Untertest2.avi	0	880	547	72	111				0	Content		-72	-111	4069318	1382495797
4086	08:56:04.366	00:00:04.085	245	-1024	-768	-1	-1	-1	-1	4	-1024	-768	-1	-1	-1	-1	4		0	0						Untertest2.avi	0	880	547	72	111				0	Content		-72	-111	4085985	1382512464
4103	08:56:04.383	00:00:04.102	246	-1024	-768	-1	-1	-1	-1	4	-1024	-768	-1	-1	-1	-1	4		0	0						Untertest2.avi	0	880	547	72	111				0	Content		-72	-111	4102834	1382529313
4120	08:56:04.400	00:00:04.119	247	-1024	-768	-1	-1	-1	-1	4	-1024	-768	-1	-1	-1	-1	4		0	0						Untertest2.avi	0	880	547	72	111				0	Content		-72	-111	4119500	1382545979
4136	08:56:04.416	00:00:04.136	248	-1024	-768	-1	-1	-1	-1	4	-1024	-768	-1	-1	-1	-1	4		0	0						Untertest2.avi	0	880	547	72	111				0	Content		-72	-111	4136166	1382562645
4153	08:56:04.433	00:00:04.153	249	-1024	-768	-1	-1	-1	-1	4	-1024	-768	-1	-1	-1	-1	4		0	0						Untertest2.avi	0	880	547	72	111				0	Content		-72	-111	4153282	1382579761
4170	08:56:04.450	00:00:04.169	250	-1024	-768	-1	-1	-1	-1	4	-1024	-768	-1	-1	-1	-1	4		0	0						Untertest2.avi	0	880	547	72	111				0	Content		-72	-111	4169948	1382596427
4187	08:56:04.467	00:00:04.186	251	-1024	-768	-1	-1	-1	-1	4	-1024	-768	-1	-1	-1	-1	4		0	0						Untertest2.avi	0	880	547	72	111				0	Content		-72	-111	4186972	1382613451
4204	08:56:04.484	00:00:04.203	252	-1024	-768	-1	-1	-1	-1	4	-1024	-768	-1	-1	-1	-1	4		0	0						Untertest2.avi	0	880	547	72	111				0	Content		-72	-111	4203638	1382630117
4220	08:56:04.500	00:00:04.220	253	-1024	-768	-1	-1	-1	-1	4	-1024	-768	-1	-1	-1	-1	4		0	0						Untertest2.avi	0	880	547	72	111				0	Content		-72	-111	4220304	1382646783
4236	08:56:04.516	00:00:04.236	254	-1024	-768	-1	-1	-1	-1	4	-1024	-768	-1	-1	-1	-1	4		0	0						Untertest2.avi	0	880	547	72	111				0	Content		-72	-111	4236408	1382662887
4253	08:56:04.533	00:00:04.253	255	-1024	-768	-1	-1	-1	-1	4	-1024	-768	-1	-1	-1	-1	4		0	0						Untertest2.avi	0	880	547	72	111				0	Content		-72	-111	4253074	1382679553
4269	08:56:04.549	00:00:04.269	256	-1024	-768	-1	-1	-1	-1	4	-1024	-768	-1	-1	-1	-1	4		0	0						Untertest2.avi	0	880	547	72	111				0	Content		-72	-111	4269135	1382695614
4286	08:56:04.566	00:00:04.285	257	-1024	-768	-1	-1	-1	-1	4	-1024	-768	-1	-1	-1	-1	4		0	0						Untertest2.avi	0	880	547	72	111				0	Content		-72	-111	4285802	1382712281
4302	08:56:04.582	00:00:04.302	258	-1024	-768	-1	-1	-1	-1	4	-1024	-768	-1	-1	-1	-1	4		0	0						Untertest2.avi	0	880	547	72	111				0	Content		-72	-111	4302468	1382728947
4319	08:56:04.599	00:00:04.319	259	-1024	-768	-1	-1	-1	-1	4	-1024	-768	-1	-1	-1	-1	4		0	0						Untertest2.avi	0	880	547	72	111				0	Content		-72	-111	4319134	1382745613
4336	08:56:04.616	00:00:04.335	260	-1024	-768	-1	-1	-1	-1	4	-1024	-768	-1	-1	-1	-1	4		0	0						Untertest2.avi	0	880	547	72	111				0	Content		-72	-111	4335752	1382762231
4352	08:56:04.632	00:00:04.352	261	-1024	-768	-1	-1	-1	-1	4	-1024	-768	-1	-1	-1	-1	4		0	0						Untertest2.avi	0	880	547	72	111				0	Content		-72	-111	4352427	1382778906
4369	08:56:04.649	00:00:04.369	262	-1024	-768	-1	-1	-1	-1	4	-1024	-768	-1	-1	-1	-1	4		0	0						Untertest2.avi	0	880	547	72	111				0	Content		-72	-111	4369085	1382795564
4386	08:56:04.666	00:00:04.385	263	-1024	-768	-1	-1	-1	-1	4	-1024	-768	-1	-1	-1	-1	4		0	0						Untertest2.avi	0	880	547	72	111				0	Content		-72	-111	4385752	1382812231
4403	08:56:04.683	00:00:04.402	264	-1024	-768	-1	-1	-1	-1	4	-1024	-768	-1	-1	-1	-1	4		0	0						Untertest2.avi	0	880	547	72	111				0	Content		-72	-111	4402688	1382829167
4419	08:56:04.699	00:00:04.419	265	-1024	-768	-1	-1	-1	-1	4	-1024	-768	-1	-1	-1	-1	4		0	0						Untertest2.avi	0	880	547	72	111				0	Content		-72	-111	4419354	1382845833
4436	08:56:04.716	00:00:04.436	266	-1024	-768	-1	-1	-1	-1	4	-1024	-768	-1	-1	-1	-1	4		0	0						Untertest2.avi	0	880	547	72	111				0	Content		-72	-111	4436314	1382862793
4453	08:56:04.733	00:00:04.452	267	-1024	-768	-1	-1	-1	-1	4	-1024	-768	-1	-1	-1	-1	4		0	0						Untertest2.avi	0	880	547	72	111				0	Content		-72	-111	4452980	1382879459
4470	08:56:04.750	00:00:04.469	268	-1024	-768	-1	-1	-1	-1	4	-1024	-768	-1	-1	-1	-1	4		0	0						Untertest2.avi	0	880	547	72	111				0	Content		-72	-111	4469647	1382896126
4487	08:56:04.767	00:00:04.486	269	-1024	-768	-1	-1	-1	-1	4	-1024	-768	-1	-1	-1	-1	4		0	0						Untertest2.avi	0	880	547	72	111				0	Content		-72	-111	4486939	1382913418
4504	08:56:04.784	00:00:04.503	270	-1024	-768	-1	-1	-1	-1	4	-1024	-768	-1	-1	-1	-1	4		0	0						Untertest2.avi	0	880	547	72	111				0	Content		-72	-111	4503605	1382930084
4520	08:56:04.800	00:00:04.519	271	-1024	-768	-1	-1	-1	-1	4	-1024	-768	-1	-1	-1	-1	4		0	0						Untertest2.avi	0	880	547	72	111				0	Content		-72	-111	4519946	1382946425
4537	08:56:04.817	00:00:04.536	272	-1024	-768	-1	-1	-1	-1	4	-1024	-768	-1	-1	-1	-1	4		0	0						Untertest2.avi	0	880	547	72	111				0	Content		-72	-111	4536612	1382963091
4553	08:56:04.833	00:00:04.553	273	-1024	-768	-1	-1	-1	-1	4	-1024	-768	-1	-1	-1	-1	4		0	0						Untertest2.avi	0	880	547	72	111				0	Content		-72	-111	4553278	1382979757
4570	08:56:04.850	00:00:04.569	274	-1024	-768	-1	-1	-1	-1	4	-1024	-768	-1	-1	-1	-1	4		0	0						Untertest2.avi	0	880	547	72	111				0	Content		-72	-111	4569945	1382996424
4586	08:56:04.866	00:00:04.585	275	-1024	-768	-1	-1	-1	-1	4	-1024	-768	-1	-1	-1	-1	4		0	0						Untertest2.avi	0	880	547	72	111				0	Content		-72	-111	4585593	1383012072
4602	08:56:04.882	00:00:04.602	276	-1024	-768	-1	-1	-1	-1	4	-1024	-768	-1	-1	-1	-1	4		0	0						Untertest2.avi	0	880	547	72	111				0	Content		-72	-111	4602213	1383028692
4619	08:56:04.899	00:00:04.618	277	-1024	-768	-1	-1	-1	-1	4	-1024	-768	-1	-1	-1	-1	4		0	0						Untertest2.avi	0	880	547	72	111				0	Content		-72	-111	4618958	1383045437
4636	08:56:04.916	00:00:04.635	278	-1024	-768	-1	-1	-1	-1	4	-1024	-768	-1	-1	-1	-1	4		0	0						Untertest2.avi	0	880	547	72	111				0	Content		-72	-111	4635582	1383062061
4652	08:56:04.932	00:00:04.652	279	-1024	-768	-1	-1	-1	-1	4	-1024	-768	-1	-1	-1	-1	4		0	0						Untertest2.avi	0	880	547	72	111				0	Content		-72	-111	4652248	1383078727
4669	08:56:04.949	00:00:04.668	280	-1024	-768	-1	-1	-1	-1	4	-1024	-768	-1	-1	-1	-1	4		0	0						Untertest2.avi	0	880	547	72	111				0	Content		-72	-111	4668900	1383095379
4686	08:56:04.966	00:00:04.685	281	-1024	-768	-1	-1	-1	-1	4	-1024	-768	-1	-1	-1	-1	4		0	0						Untertest2.avi	0	880	547	72	111				0	Content		-72	-111	4685566	1383112045
4702	08:56:04.982	00:00:04.702	282	-1024	-768	-1	-1	-1	-1	4	-1024	-768	-1	-1	-1	-1	4		0	0						Untertest2.avi	0	880	547	72	111				0	Content		-72	-111	4702232	1383128711
4719	08:56:04.999	00:00:04.719	283	-1024	-768	-1	-1	-1	-1	4	-1024	-768	-1	-1	-1	-1	4		0	0						Untertest2.avi	0	880	547	72	111				0	Content		-72	-111	4719060	1383145539
4736	08:56:05.016	00:00:04.735	284	-1024	-768	-1	-1	-1	-1	4	-1024	-768	-1	-1	-1	-1	4		0	0						Untertest2.avi	0	880	547	72	111				0	Content		-72	-111	4735726	1383162205
4752	08:56:05.032	00:00:04.752	285	-1024	-768	-1	-1	-1	-1	4	-1024	-768	-1	-1	-1	-1	4		0	0						Untertest2.avi	0	880	547	72	111				0	Content		-72	-111	4752392	1383178871
4770	08:56:05.050	00:00:04.769	286	-1024	-768	-1	-1	-1	-1	4	-1024	-768	-1	-1	-1	-1	4		0	0						Untertest2.avi	0	880	547	72	111				0	Content		-72	-111	4769549	1383196028
4786	08:56:05.066	00:00:04.786	287	-1024	-768	-1	-1	-1	-1	4	-1024	-768	-1	-1	-1	-1	4		0	0						Untertest2.avi	0	880	547	72	111				0	Content		-72	-111	4786215	1383212694
4803	08:56:05.083	00:00:04.803	288	-1024	-768	-1	-1	-1	-1	4	-1024	-768	-1	-1	-1	-1	4		0	0						Untertest2.avi	0	880	547	72	111				0	Content		-72	-111	4803252	1383229731
4820	08:56:05.100	00:00:04.819	289	-1024	-768	-1	-1	-1	-1	4	-1024	-768	-1	-1	-1	-1	4		0	0						Untertest2.avi	0	880	547	72	111				0	Content		-72	-111	4819918	1383246397
4837	08:56:05.117	00:00:04.836	290	-1024	-768	-1	-1	-1	-1	4	-1024	-768	-1	-1	-1	-1	4		0	0						Untertest2.avi	0	880	547	72	111				0	Content		-72	-111	4836584	1383263063
4853	08:56:05.133	00:00:04.852	291	-1024	-768	-1	-1	-1	-1	4	-1024	-768	-1	-1	-1	-1	4		0	0						Untertest2.avi	0	880	547	72	111				0	Content		-72	-111	4852635	1383279114
4869	08:56:05.149	00:00:04.869	292	-1024	-768	-1	-1	-1	-1	4	-1024	-768	-1	-1	-1	-1	4		0	0						Untertest2.avi	0	880	547	72	111				0	Content		-72	-111	4869301	1383295780
4885	08:56:05.165	00:00:04.885	293	-1024	-768	-1	-1	-1	-1	4	-1024	-768	-1	-1	-1	-1	4		0	0						Untertest2.avi	0	880	547	72	111				0	Content		-72	-111	4885303	1383311782
4902	08:56:05.182	00:00:04.901	294	-1024	-768	-1	-1	-1	-1	4	-1024	-768	-1	-1	-1	-1	4		0	0						Untertest2.avi	0	880	547	72	111				0	Content		-72	-111	4901968	1383328447
4919	08:56:05.199	00:00:04.918	295	-1024	-768	-1	-1	-1	-1	4	-1024	-768	-1	-1	-1	-1	4		0	0						Untertest2.avi	0	880	547	72	111				0	Content		-72	-111	4918634	1383345113
4935	08:56:05.215	00:00:04.935	296	-1024	-768	-1	-1	-1	-1	4	-1024	-768	-1	-1	-1	-1	4		0	0						Untertest2.avi	0	880	547	72	111				0	Content		-72	-111	4935300	1383361779
4952	08:56:05.232	00:00:04.952	297	-1024	-768	-1	-1	-1	-1	4	-1024	-768	-1	-1	-1	-1	4		0	0						Untertest2.avi	0	880	547	72	111				0	Content		-72	-111	4952043	1383378522
4969	08:56:05.249	00:00:04.968	298	-1024	-768	-1	-1	-1	-1	4	-1024	-768	-1	-1	-1	-1	4		0	0						Untertest2.avi	0	880	547	72	111				0	Content		-72	-111	4968737	1383395216
4985	08:56:05.265	00:00:04.985	299	-1024	-768	-1	-1	-1	-1	4	-1024	-768	-1	-1	-1	-1	4		0	0						Untertest2.avi	0	880	547	72	111				0	Content		-72	-111	4985325	1383411804
5002	08:56:05.282	00:00:05.001	300	-1024	-768	-1	-1	-1	-1	4	-1024	-768	-1	-1	-1	-1	4		0	0						Untertest2.avi	0	880	547	72	111				0	Content		-72	-111	5001991	1383428470
5019	08:56:05.299	00:00:05.018	301	-1024	-768	-1	-1	-1	-1	4	-1024	-768	-1	-1	-1	-1	4		0	0						Untertest2.avi	0	880	547	72	111				0	Content		-72	-111	5018887	1383445366
5036	08:56:05.316	00:00:05.035	302	-1024	-768	-1	-1	-1	-1	4	-1024	-768	-1	-1	-1	-1	4		0	0						Untertest2.avi	0	880	547	72	111				0	Content		-72	-111	5035553	1383462032
5053	08:56:05.333	00:00:05.052	303	-1024	-768	-1	-1	-1	-1	4	-1024	-768	-1	-1	-1	-1	4		0	0						Untertest2.avi	0	880	547	72	111				0	Content		-72	-111	5052546	1383479025
5069	08:56:05.349	00:00:05.069	304	-1024	-768	-1	-1	-1	-1	4	-1024	-768	-1	-1	-1	-1	4		0	0						Untertest2.avi	0	880	547	72	111				0	Content		-72	-111	5069212	1383495691
5086	08:56:05.366	00:00:05.085	305	-1024	-768	-1	-1	-1	-1	4	-1024	-768	-1	-1	-1	-1	4		0	0						Untertest2.avi	0	880	547	72	111				0	Content		-72	-111	5085878	1383512357
5103	08:56:05.383	00:00:05.103	306	-1024	-768	-1	-1	-1	-1	4	-1024	-768	-1	-1	-1	-1	4		0	0						Untertest2.avi	0	880	547	72	111				0	Content		-72	-111	5103140	1383529619
5120	08:56:05.400	00:00:05.119	307	-1024	-768	-1	-1	-1	-1	4	-1024	-768	-1	-1	-1	-1	4		0	0						Untertest2.avi	0	880	547	72	111				0	Content		-72	-111	5119806	1383546285
5136	08:56:05.416	00:00:05.136	308	-1024	-768	-1	-1	-1	-1	4	-1024	-768	-1	-1	-1	-1	4		0	0						Untertest2.avi	0	880	547	72	111				0	Content		-72	-111	5136045	1383562524
5153	08:56:05.433	00:00:05.152	309	-1024	-768	-1	-1	-1	-1	4	-1024	-768	-1	-1	-1	-1	4		0	0						Untertest2.avi	0	880	547	72	111				0	Content		-72	-111	5152712	1383579191
5169	08:56:05.449	00:00:05.169	310	-1024	-768	-1	-1	-1	-1	4	-1024	-768	-1	-1	-1	-1	4		0	0						Untertest2.avi	0	880	547	72	111				0	Content		-72	-111	5169378	1383595857
5185	08:56:05.465	00:00:05.185	311	-1024	-768	-1	-1	-1	-1	4	-1024	-768	-1	-1	-1	-1	4		0	0						Untertest2.avi	0	880	547	72	111				0	Content		-72	-111	5185142	1383611621
5202	08:56:05.482	00:00:05.201	312	-1024	-768	-1	-1	-1	-1	4	-1024	-768	-1	-1	-1	-1	4		0	0						Untertest2.avi	0	880	547	72	111				0	Content		-72	-111	5201766	1383628245
5219	08:56:05.499	00:00:05.218	313	-1024	-768	-1	-1	-1	-1	4	-1024	-768	-1	-1	-1	-1	4		0	0						Untertest2.avi	0	880	547	72	111				0	Content		-72	-111	5218512	1383644991
5235	08:56:05.515	00:00:05.235	314	-1024	-768	-1	-1	-1	-1	4	-1024	-768	-1	-1	-1	-1	4		0	0						Untertest2.avi	0	880	547	72	111				0	Content		-72	-111	5235136	1383661615
5252	08:56:05.532	00:00:05.251	315	-1024	-768	-1	-1	-1	-1	4	-1024	-768	-1	-1	-1	-1	4		0	0						Untertest2.avi	0	880	547	72	111				0	Content		-72	-111	5251802	1383678281
5268	08:56:05.548	00:00:05.268	316	-1024	-768	-1	-1	-1	-1	4	-1024	-768	-1	-1	-1	-1	4		0	0						Untertest2.avi	0	880	547	72	111				0	Content		-72	-111	5268453	1383694932
5285	08:56:05.565	00:00:05.285	317	-1024	-768	-1	-1	-1	-1	4	-1024	-768	-1	-1	-1	-1	4		0	0						Untertest2.avi	0	880	547	72	111				0	Content		-72	-111	5285119	1383711598
5302	08:56:05.582	00:00:05.301	318	-1024	-768	-1	-1	-1	-1	4	-1024	-768	-1	-1	-1	-1	4		0	0						Untertest2.avi	0	880	547	72	111				0	Content		-72	-111	5301785	1383728264
5319	08:56:05.599	00:00:05.318	319	-1024	-768	-1	-1	-1	-1	4	-1024	-768	-1	-1	-1	-1	4		0	0						Untertest2.avi	0	880	547	72	111				0	Content		-72	-111	5318606	1383745085
5335	08:56:05.615	00:00:05.335	320	-1024	-768	-1	-1	-1	-1	4	-1024	-768	-1	-1	-1	-1	4		0	0						Untertest2.avi	0	880	547	72	111				0	Content		-72	-111	5335273	1383761752
5352	08:56:05.632	00:00:05.351	321	-1024	-768	-1	-1	-1	-1	4	-1024	-768	-1	-1	-1	-1	4		0	0						Untertest2.avi	0	880	547	72	111				0	Content		-72	-111	5351939	1383778418
5369	08:56:05.649	00:00:05.369	322	-1024	-768	-1	-1	-1	-1	4	-1024	-768	-1	-1	-1	-1	4		0	0						Untertest2.avi	0	880	547	72	111				0	Content		-72	-111	5369090	1383795569
5386	08:56:05.666	00:00:05.385	323	-1024	-768	-1	-1	-1	-1	4	-1024	-768	-1	-1	-1	-1	4		0	0						Untertest2.avi	0	880	547	72	111				0	Content		-72	-111	5385756	1383812235
5403	08:56:05.683	00:00:05.402	324	-1024	-768	-1	-1	-1	-1	4	-1024	-768	-1	-1	-1	-1	4		0	0						Untertest2.avi	0	880	547	72	111				0	Content		-72	-111	5402797	1383829276
5419	08:56:05.699	00:00:05.419	325	-1024	-768	-1	-1	-1	-1	4	-1024	-768	-1	-1	-1	-1	4		0	0						Untertest2.avi	0	880	547	72	111				0	Content		-72	-111	5419463	1383845942
5436	08:56:05.716	00:00:05.436	326	-1024	-768	-1	-1	-1	-1	4	-1024	-768	-1	-1	-1	-1	4		0	0						Untertest2.avi	0	880	547	72	111				0	Content		-72	-111	5436130	1383862609
5452	08:56:05.732	00:00:05.452	327	-1024	-768	-1	-1	-1	-1	4	-1024	-768	-1	-1	-1	-1	4		0	0						Untertest2.avi	0	880	547	72	111				0	Content		-72	-111	5452181	1383878660
5469	08:56:05.749	00:00:05.468	328	-1024	-768	-1	-1	-1	-1	4	-1024	-768	-1	-1	-1	-1	4		0	0						Untertest2.avi	0	880	547	72	111				0	Content		-72	-111	5468847	1383895326
5485	08:56:05.765	00:00:05.484	329	-1024	-768	-1	-1	-1	-1	4	-1024	-768	-1	-1	-1	-1	4		0	0						Untertest2.avi	0	880	547	72	111				0	Content		-72	-111	5484975	1383911454
5502	08:56:05.782	00:00:05.501	330	-1024	-768	-1	-1	-1	-1	4	-1024	-768	-1	-1	-1	-1	4		0	0						Untertest2.avi	0	880	547	72	111				0	Content		-72	-111	5501595	1383928074
5518	08:56:05.798	00:00:05.518	331	-1024	-768	-1	-1	-1	-1	4	-1024	-768	-1	-1	-1	-1	4		0	0						Untertest2.avi	0	880	547	72	111				0	Content		-72	-111	5518244	1383944723
5535	08:56:05.815	00:00:05.534	332	-1024	-768	-1	-1	-1	-1	4	-1024	-768	-1	-1	-1	-1	4		0	0						Untertest2.avi	0	880	547	72	111				0	Content		-72	-111	5534911	1383961390
5552	08:56:05.832	00:00:05.551	333	-1024	-768	-1	-1	-1	-1	4	-1024	-768	-1	-1	-1	-1	4		0	0						Untertest2.avi	0	880	547	72	111				0	Content		-72	-111	5551563	1383978042
5568	08:56:05.848	00:00:05.568	334	-1024	-768	-1	-1	-1	-1	4	-1024	-768	-1	-1	-1	-1	4		0	0						Untertest2.avi	0	880	547	72	111				0	Content		-72	-111	5568229	1383994708
5585	08:56:05.865	00:00:05.584	335	-1024	-768	-1	-1	-1	-1	4	-1024	-768	-1	-1	-1	-1	4		0	0						Untertest2.avi	0	880	547	72	111				0	Content		-72	-111	5584890	1384011369
5602	08:56:05.882	00:00:05.601	336	-1024	-768	-1	-1	-1	-1	4	-1024	-768	-1	-1	-1	-1	4		0	0						Untertest2.avi	0	880	547	72	111				0	Content		-72	-111	5601556	1384028035
5618	08:56:05.898	00:00:05.618	337	-1024	-768	-1	-1	-1	-1	4	-1024	-768	-1	-1	-1	-1	4		0	0						Untertest2.avi	0	880	547	72	111				0	Content		-72	-111	5618223	1384044702
5635	08:56:05.915	00:00:05.635	338	-1024	-768	-1	-1	-1	-1	4	-1024	-768	-1	-1	-1	-1	4		0	0						Untertest2.avi	0	880	547	72	111				0	Content		-72	-111	5635151	1384061630
5652	08:56:05.932	00:00:05.651	339	-1024	-768	-1	-1	-1	-1	4	-1024	-768	-1	-1	-1	-1	4		0	0						Untertest2.avi	0	880	547	72	111				0	Content		-72	-111	5651817	1384078296
5669	08:56:05.949	00:00:05.668	340	-1024	-768	-1	-1	-1	-1	4	-1024	-768	-1	-1	-1	-1	4		0	0						Untertest2.avi	0	880	547	72	111				0	Content		-72	-111	5668782	1384095261
5685	08:56:05.965	00:00:05.685	341	-1024	-768	-1	-1	-1	-1	4	-1024	-768	-1	-1	-1	-1	4		0	0						Untertest2.avi	0	880	547	72	111				0	Content		-72	-111	5685448	1384111927
5702	08:56:05.982	00:00:05.702	342	-1024	-768	-1	-1	-1	-1	4	-1024	-768	-1	-1	-1	-1	4		0	0						Untertest2.avi	0	880	547	72	111				0	Content		-72	-111	5702114	1384128593
5719	08:56:05.999	00:00:05.719	343	-1024	-768	-1	-1	-1	-1	4	-1024	-768	-1	-1	-1	-1	4		0	0						Untertest2.avi	0	880	547	72	111				0	Content		-72	-111	5719365	1384145844
5736	08:56:06.016	00:00:05.736	344	-1024	-768	-1	-1	-1	-1	4	-1024	-768	-1	-1	-1	-1	4		0	0						Untertest2.avi	0	880	547	72	111				0	Content		-72	-111	5736031	1384162510
5752	08:56:06.032	00:00:05.752	345	-1024	-768	-1	-1	-1	-1	4	-1024	-768	-1	-1	-1	-1	4		0	0						Untertest2.avi	0	880	547	72	111				0	Content		-72	-111	5752256	1384178735
5769	08:56:06.049	00:00:05.768	346	-1024	-768	-1	-1	-1	-1	4	-1024	-768	-1	-1	-1	-1	4		0	0						Untertest2.avi	0	880	547	72	111				0	Content		-72	-111	5768922	1384195401
5786	08:56:06.066	00:00:05.785	347	-1024	-768	-1	-1	-1	-1	4	-1024	-768	-1	-1	-1	-1	4		0	0						Untertest2.avi	0	880	547	72	111				0	Content		-72	-111	5785588	1384212067
5801	08:56:06.081	00:00:05.801	348	-1024	-768	-1	-1	-1	-1	4	-1024	-768	-1	-1	-1	-1	4		0	0						Untertest2.avi	0	880	547	72	111				0	Content		-72	-111	5801438	1384227917
5818	08:56:06.098	00:00:05.818	349	-1024	-768	-1	-1	-1	-1	4	-1024	-768	-1	-1	-1	-1	4		0	0						Untertest2.avi	0	880	547	72	111				0	Content		-72	-111	5818062	1384244541
5835	08:56:06.115	00:00:05.834	350	-1024	-768	-1	-1	-1	-1	4	-1024	-768	-1	-1	-1	-1	4		0	0						Untertest2.avi	0	880	547	72	111				0	Content		-72	-111	5834682	1384261161
5851	08:56:06.131	00:00:05.851	351	-1024	-768	-1	-1	-1	-1	4	-1024	-768	-1	-1	-1	-1	4		0	0						Untertest2.avi	0	880	547	72	111				0	Content		-72	-111	5851377	1384277856
5868	08:56:06.148	00:00:05.868	352	-1024	-768	-1	-1	-1	-1	4	-1024	-768	-1	-1	-1	-1	4		0	0						Untertest2.avi	0	880	547	72	111				0	Content		-72	-111	5868043	1384294522
5885	08:56:06.165	00:00:05.884	353	-1024	-768	-1	-1	-1	-1	4	-1024	-768	-1	-1	-1	-1	4		0	0						Untertest2.avi	0	880	547	72	111				0	Content		-72	-111	5884671	1384311150
5901	08:56:06.181	00:00:05.901	354	-1024	-768	-1	-1	-1	-1	4	-1024	-768	-1	-1	-1	-1	4		0	0						Untertest2.avi	0	880	547	72	111				0	Content		-72	-111	5901337	1384327816
5918	08:56:06.198	00:00:05.918	355	-1024	-768	-1	-1	-1	-1	4	-1024	-768	-1	-1	-1	-1	4		0	0						Untertest2.avi	0	880	547	72	111				0	Content		-72	-111	5918004	1384344483
5935	08:56:06.215	00:00:05.934	356	-1024	-768	-1	-1	-1	-1	4	-1024	-768	-1	-1	-1	-1	4		0	0						Untertest2.avi	0	880	547	72	111				0	Content		-72	-111	5934855	1384361334
5952	08:56:06.232	00:00:05.951	357	-1024	-768	-1	-1	-1	-1	4	-1024	-768	-1	-1	-1	-1	4		0	0						Untertest2.avi	0	880	547	72	111				0	Content		-72	-111	5951521	1384378000
5968	08:56:06.248	00:00:05.968	358	-1024	-768	-1	-1	-1	-1	4	-1024	-768	-1	-1	-1	-1	4		0	0						Untertest2.avi	0	880	547	72	111				0	Content		-72	-111	5968187	1384394666
5985	08:56:06.265	00:00:05.985	359	-1024	-768	-1	-1	-1	-1	4	-1024	-768	-1	-1	-1	-1	4		0	0						Untertest2.avi	0	880	547	72	111				0	Content		-72	-111	5985304	1384411783
6002	08:56:06.282	00:00:06.001	360	-1024	-768	-1	-1	-1	-1	4	-1024	-768	-1	-1	-1	-1	4		0	0						Untertest2.avi	0	880	547	72	111				0	Content		-72	-111	6001971	1384428450
6019	08:56:06.299	00:00:06.018	361	-1024	-768	-1	-1	-1	-1	4	-1024	-768	-1	-1	-1	-1	4		0	0						Untertest2.avi	0	880	547	72	111				0	Content		-72	-111	6018993	1384445472
6036	08:56:06.316	00:00:06.035	362	-1024	-768	-1	-1	-1	-1	4	-1024	-768	-1	-1	-1	-1	4		0	0						Untertest2.avi	0	880	547	72	111				0	Content		-72	-111	6035659	1384462138
6052	08:56:06.332	00:00:06.052	363	-1024	-768	-1	-1	-1	-1	4	-1024	-768	-1	-1	-1	-1	4		0	0						Untertest2.avi	0	880	547	72	111				0	Content		-72	-111	6052325	1384478804
6068	08:56:06.348	00:00:06.068	364	-1024	-768	-1	-1	-1	-1	4	-1024	-768	-1	-1	-1	-1	4		0	0						Untertest2.avi	0	880	547	72	111				0	Content		-72	-111	6068433	1384494912
6085	08:56:06.365	00:00:06.085	365	-1024	-768	-1	-1	-1	-1	4	-1024	-768	-1	-1	-1	-1	4		0	0						Untertest2.avi	0	880	547	72	111				0	Content		-72	-111	6085099	1384511578
6102	08:56:06.382	00:00:06.101	366	-1024	-768	-1	-1	-1	-1	4	-1024	-768	-1	-1	-1	-1	4		0	0						Untertest2.avi	0	880	547	72	111				0	Content		-72	-111	6101579	1384528058
6118	08:56:06.398	00:00:06.118	367	-1024	-768	-1	-1	-1	-1	4	-1024	-768	-1	-1	-1	-1	4		0	0						Untertest2.avi	0	880	547	72	111				0	Content		-72	-111	6118245	1384544724
6135	08:56:06.415	00:00:06.134	368	-1024	-768	-1	-1	-1	-1	4	-1024	-768	-1	-1	-1	-1	4		0	0						Untertest2.avi	0	880	547	72	111				0	Content		-72	-111	6134911	1384561390
6151	08:56:06.431	00:00:06.151	369	-1024	-768	-1	-1	-1	-1	4	-1024	-768	-1	-1	-1	-1	4		0	0						Untertest2.avi	0	880	547	72	111				0	Content		-72	-111	6151147	1384577626
6168	08:56:06.448	00:00:06.167	370	-1024	-768	-1	-1	-1	-1	4	-1024	-768	-1	-1	-1	-1	4		0	0						Untertest2.avi	0	880	547	72	111				0	Content		-72	-111	6167860	1384594339
6185	08:56:06.465	00:00:06.184	371	-1024	-768	-1	-1	-1	-1	4	-1024	-768	-1	-1	-1	-1	4		0	0						Untertest2.avi	0	880	547	72	111				0	Content		-72	-111	6184526	1384611005
6201	08:56:06.481	00:00:06.201	372	-1024	-768	-1	-1	-1	-1	4	-1024	-768	-1	-1	-1	-1	4		0	0						Untertest2.avi	0	880	547	72	111				0	Content		-72	-111	6201192	1384627671
6218	08:56:06.498	00:00:06.218	373	-1024	-768	-1	-1	-1	-1	4	-1024	-768	-1	-1	-1	-1	4		0	0						Untertest2.avi	0	880	547	72	111				0	Content		-72	-111	6218257	1384644736
6235	08:56:06.515	00:00:06.235	374	-1024	-768	-1	-1	-1	-1	4	-1024	-768	-1	-1	-1	-1	4		0	0						Untertest2.avi	0	880	547	72	111				0	Content		-72	-111	6235068	1384661547
6252	08:56:06.532	00:00:06.251	375	-1024	-768	-1	-1	-1	-1	4	-1024	-768	-1	-1	-1	-1	4		0	0						Untertest2.avi	0	880	547	72	111				0	Content		-72	-111	6251734	1384678213
6268	08:56:06.548	00:00:06.268	376	-1024	-768	-1	-1	-1	-1	4	-1024	-768	-1	-1	-1	-1	4		0	0						Untertest2.avi	0	880	547	72	111				0	Content		-72	-111	6268428	1384694907
6285	08:56:06.565	00:00:06.285	377	-1024	-768	-1	-1	-1	-1	4	-1024	-768	-1	-1	-1	-1	4		0	0						Untertest2.avi	0	880	547	72	111				0	Content		-72	-111	6285094	1384711573
6302	08:56:06.582	00:00:06.301	378	-1024	-768	-1	-1	-1	-1	4	-1024	-768	-1	-1	-1	-1	4		0	0						Untertest2.avi	0	880	547	72	111				0	Content		-72	-111	6301743	1384728222
6318	08:56:06.598	00:00:06.318	379	-1024	-768	-1	-1	-1	-1	4	-1024	-768	-1	-1	-1	-1	4		0	0						Untertest2.avi	0	880	547	72	111				0	Content		-72	-111	6318500	1384744979
6335	08:56:06.615	00:00:06.335	380	18,57166	816,1771	0,511068	0,7237508	404,2283	3,075299	0	-212,4548	806,5215	0,3463548	0,7477437	410,0067	3,168161	0	8	-97	811						Untertest2.avi	0	880	547	72	111	-214	676	83	0	Content		-169	700	6335111	1384761590
6352	08:56:06.632	00:00:06.351	381	18,57166	816,1771	0,5120924	0,7235749	407,5081	3,075299	0	-188,8752	797,0597	0,3462529	0,747667	409,4952	3,22868	0	8	-85	807						Untertest2.avi	0	880	547	72	111	-214	676	83	0	Content		-157	696	6351734	1384778213
6368	08:56:06.648	00:00:06.368	382	-1024	-768	-1	-1	-1	-1	4	-1024	-768	-1	-1	-1	-1	4	8	0	0						Untertest2.avi	0	880	547	72	111	-214	676	83	0	Content		-72	-111	6368354	1384794833
6385	08:56:06.665	00:00:06.385	383	-81,71869	762,0321	0,5141299	0,7220865	407,5081	3,356223	0	-292,7966	774,4448	0,3479498	0,7462151	409,4952	3,255807	0	8	-187	768						Untertest2.avi	0	880	547	72	111	-214	676	83	0	Content		-259	657	6385099	1384811578
6402	08:56:06.682	00:00:06.401	384	-139,6388	747,8976	0,5141196	0,7217653	404,6814	3,332144	0	-337,83	750,6577	0,3481261	0,7460669	409,4872	3,113781	0	8	-239	749						Untertest2.avi	0	880	547	72	111	-214	676	83	0	Content		-311	638	6401720	1384828199
6418	08:56:06.698	00:00:06.418	385	-1024	-768	-1	-1	-1	-1	4	-1024	-768	-1	-1	-1	-1	4	9	0	0						Untertest2.avi	0	880	547	72	111	-302	639	167	0	Content		-72	-111	6418341	1384844820
6435	08:56:06.715	00:00:06.435	386	-144,6826	758,3571	0,514351	0,722278	404,6814	3,363647	0	-300,5052	761,7349	0,3479491	0,7464522	409,4872	3,222793	0	9	-223	760						Untertest2.avi	0	880	547	72	111	-302	639	167	0	Content		-295	649	6435086	1384861565
6452	08:56:06.732	00:00:06.451	387	-1024	-768	-1	-1	-1	-1	4	-1024	-768	-1	-1	-1	-1	4	9	0	0						Untertest2.avi	0	880	547	72	111	-302	639	167	0	Content		-72	-111	6451678	1384878157
6468	08:56:06.748	00:00:06.468	388	-1024	-768	-1	-1	-1	-1	4	-1024	-768	-1	-1	-1	-1	4	9	0	0						Untertest2.avi	0	880	547	72	111	-302	639	167	0	Content		-72	-111	6468344	1384894823
6485	08:56:06.765	00:00:06.484	389	-159,1018	746,0817	0,5146668	0,7222981	404,6814	3,186666	0	-301,8954	746,9857	0,3480131	0,7464007	409,4872	3,137127	0	9	-230	747						Untertest2.avi	0	880	547	72	111	-302	639	167	0	Content		-302	636	6484903	1384911382
6502	08:56:06.782	00:00:06.501	390	-190,7949	751,6315	0,514906	0,7222847	404,6814	3,241932	0	-273,7587	743,2172	0,3482253	0,7464267	409,4872	3,172512	0	9	-232	747						Untertest2.avi	0	880	547	72	111	-302	639	167	0	Content		-304	636	6501651	1384928130
6518	08:56:06.798	00:00:06.518	391	-170,3817	751,3884	0,516959	0,7224947	410,2153	3,333835	0	-295,1611	747,7618	0,3481605	0,7463873	408,7948	3,131764	0	9	-233	750						Untertest2.avi	0	880	547	72	111	-302	639	167	0	Content		-305	639	6518270	1384944749
6535	08:56:06.815	00:00:06.534	392	-175,0524	747,918	0,5170729	0,7226148	410,2153	3,249745	0	-287,0971	752,0643	0,348261	0,7467283	408,7948	3,102045	0	9	-231	750						Untertest2.avi	0	880	547	72	111	-302	639	167	0	Content		-303	639	6534894	1384961373
6552	08:56:06.832	00:00:06.551	393	-171,5836	756,5831	0,5173	0,7227235	410,2153	3,273338	0	-290,8168	736,6344	0,3484245	0,7470331	408,7948	3,075973	0	9	-231	747						Untertest2.avi	0	880	547	72	111	-302	639	167	0	Content		-303	636	6551641	1384978120
6568	08:56:06.848	00:00:06.568	394	-173,5411	756,0067	0,5170508	0,7231323	410,3336	3,300884	0	-279,7006	758,098	0,3474368	0,746832	404,7781	3,130914	0	9	-227	757						Untertest2.avi	0	880	547	72	111	-302	639	167	0	Content		-299	646	6568267	1384994746
6585	08:56:06.865	00:00:06.584	395	-52,60788	796,9895	0,5152721	0,7240117	410,3336	3,210999	0	-164,5095	796,453	0,3464516	0,747099	404,7781	3,058774	0	10	-109	797						Untertest2.avi	0	880	547	72	111	-157	692	616	0	Content		-181	686	6584886	1385011365
6602	08:56:06.882	00:00:06.601	396	-0,2930335	783,381	0,5142097	0,7246655	410,3336	3,320507	0	-105,241	829,7444	0,3461975	0,7472587	404,7781	2,965342	0	10	-53	807						Untertest2.avi	0	880	547	72	111	-157	692	616	0	Content		-125	696	6601509	1385027988
6618	08:56:06.898	00:00:06.618	397	52,02181	799,8273	0,5132725	0,7247291	407,2819	3,304968	0	-45,9725	857,8241	0,3473832	0,7471874	407,8831	2,965559	0	10	3	829						Untertest2.avi	0	880	547	72	111	-157	692	616	0	Content		-69	718	6618259	1385044738
6635	08:56:06.915	00:00:06.634	398	13,04529	806,3458	0,5134031	0,7249057	407,2819	3,182093	0	-163,5464	799,2725	0,3477517	0,7477838	407,8831	3,042585	0	10	-75	803						Untertest2.avi	0	880	547	72	111	-157	692	616	0	Content		-147	692	6634880	1385061359
6652	08:56:06.932	00:00:06.651	399	8,757949	799,2391	0,5136739	0,7251207	407,2819	3,220152	0	-178,9525	798,2129	0,3480524	0,7475346	407,8831	3,088974	0	10	-85	799						Untertest2.avi	0	880	547	72	111	-157	692	616	0	Content		-157	688	6651627	1385078106
6668	08:56:06.948	00:00:06.668	400	26,51506	807,4302	0,5154975	0,7249569	411,9156	3,177915	0	-194,3587	797,1531	0,3484117	0,747409	407,861	3,128458	0	10	-84	802						Untertest2.avi	0	880	547	72	111	-157	692	616	0	Content		-156	691	6668251	1385094730
6685	08:56:06.965	00:00:06.684	401	23,30175	819,4219	0,5157741	0,7250717	411,9156	3,208299	0	-203,2092	780,5476	0,3487314	0,7478218	407,8611	3,176002	0	10	-90	800						Untertest2.avi	0	880	547	72	111	-157	692	616	0	Content		-162	689	6684874	1385111353
6702	08:56:06.982	00:00:06.701	402	19,72258	816,1382	0,5159343	0,7251775	411,9156	3,195073	0	-201,7733	794,0828	0,3489039	0,7475784	407,8611	3,203704	0	10	-91	805						Untertest2.avi	0	880	547	72	111	-157	692	616	0	Content		-163	694	6701622	1385128101
6718	08:56:06.998	00:00:06.718	403	16,38731	812,8544	0,5137287	0,7253636	404,6769	3,17946	0	-204,6873	801,0485	0,349104	0,7476122	408,0329	3,148636	0	10	-94	807						Untertest2.avi	0	880	547	72	111	-157	692	616	0	Content		-166	696	6718247	1385144726
6735	08:56:07.015	00:00:06.734	404	53,71458	808,3065	0,5141433	0,7257019	404,6769	3,044691	0	-204,298	800,8453	0,3492716	0,7475283	408,0329	3,140854	0	10	-75	805						Untertest2.avi	0	880	547	72	111	-157	692	616	0	Content		-147	694	6734869	1385161348
6751	08:56:07.031	00:00:06.751	405	33,61674	821,5334	0,5139236	0,7256013	404,6769	3,085912	0	-205,6848	778,3976	0,3493572	0,7476913	408,0329	3,126737	0	10	-86	800						Untertest2.avi	0	880	547	72	111	-157	692	616	0	Content		-158	689	6751491	1385177970
6768	08:56:07.048	00:00:06.768	406	31,42134	823,5049	0,5177644	0,7256191	415,6289	3,220945	0	-193,9557	805,3538	0,3497513	0,7477322	409,314	3,090633	0	10	-81	814						Untertest2.avi	0	880	547	72	111	-157	692	616	0	Content		-153	703	6768113	1385194592
6785	08:56:07.065	00:00:06.784	407	27,30932	809,9637	0,5179746	0,7259128	415,6289	3,180912	0	-223,8289	794,3065	0,3497989	0,7477874	409,314	3,081012	0	10	-98	802						Untertest2.avi	0	880	547	72	111	-157	692	616	0	Content		-170	691	6784862	1385211341
6801	08:56:07.081	00:00:06.801	408	39,09172	808,7697	0,5180436	0,7259268	415,6289	3,14488	0	-219,1947	785,5626	0,3499199	0,7477962	409,314	3,158417	0	10	-90	797						Untertest2.avi	0	880	547	72	111	-157	692	616	0	Content		-162	686	6801483	1385227962
6818	08:56:07.098	00:00:06.818	409	37,42227	807,5756	0,5171459	0,7257596	412,9524	3,207302	0	-221,9243	796,8759	0,3497918	0,7479931	408,4621	3,1406	0	10	-92	802						Untertest2.avi	0	880	547	72	111	-157	692	616	0	Content		-164	691	6818106	1385244585
6835	08:56:07.115	00:00:06.834	410	4,158275	799,9879	0,5173335	0,7259144	412,9524	3,2248	0	-200,944	803,0865	0,3498695	0,7477855	408,4621	3,086219	0	10	-98	802						Untertest2.avi	0	880	547	72	111	-157	692	616	0	Content		-170	691	6834729	1385261208
6851	08:56:07.131	00:00:06.851	411	27,84839	807,7806	0,517546	0,7259646	412,9524	3,162656	0	-214,277	787,2231	0,3499218	0,7477893	408,4621	3,16815	0	10	-93	798						Untertest2.avi	0	880	547	72	111	-157	692	616	0	Content		-165	687	6851352	1385277831
6868	08:56:07.148	00:00:06.868	412	44,06524	806,2057	0,5159086	0,7256932	408,3517	3,082552	0	-207,647	793,249	0,3505942	0,7479588	411,204	3,145166	0	10	-82	800						Untertest2.avi	0	880	547	72	111	-157	692	616	0	Content		-154	689	6868101	1385294580
6885	08:56:07.165	00:00:06.884	413	14,7663	808,0411	0,5159079	0,7257766	408,3517	3,201637	0	-209,1722	795,1843	0,350578	0,7477648	411,204	3,199153	0	10	-97	802						Untertest2.avi	0	880	547	72	111	-157	692	616	0	Content		-169	691	6884724	1385311203
6901	08:56:07.181	00:00:06.901	414	41,84051	797,1968	0,5160484	0,7259375	408,3517	3,12458	0	-210,3192	782,7472	0,35057	0,7477605	411,204	3,215116	0	10	-84	790						Untertest2.avi	0	880	547	72	111	-157	692	616	0	Content		-156	679	6901347	1385327826
6918	08:56:07.198	00:00:06.918	415	33,4545	807,2661	0,5175461	0,725686	413,034	3,207159	0	-211,4663	784,9036	0,3505108	0,7479355	410,7952	3,230669	0	10	-89	796						Untertest2.avi	0	880	547	72	111	-157	692	616	0	Content		-161	685	6918101	1385344580
6935	08:56:07.215	00:00:06.934	416	22,34696	815,9607	0,5175812	0,7257792	413,034	3,181836	0	-208,3063	797,3655	0,3505206	0,7477527	410,7952	3,088912	0	10	-93	807						Untertest2.avi	0	880	547	72	111	-157	692	616	0	Content		-165	696	6934720	1385361199
6951	08:56:07.231	00:00:06.951	417	12,50466	804,4642	0,5176482	0,7257854	413,034	3,218902	0	-199,995	798,752	0,3506034	0,7477309	410,7952	2,991353	0	10	-94	802						Untertest2.avi	0	880	547	72	111	-157	692	616	0	Content		-166	691	6951341	1385377820
6968	08:56:07.248	00:00:06.967	418	28,59515	813,6224	0,5163354	0,7257487	408,6911	3,126893	0	-198,1768	800,1385	0,3506343	0,7479504	410,8759	2,924422	0	10	-85	807						Untertest2.avi	0	880	547	72	111	-157	692	616	0	Content		-157	696	6967964	1385394443
6985	08:56:07.265	00:00:06.984	419	48,2226	809,9819	0,5165073	0,726034	408,6911	3,129698	0	-206,5956	798,1694	0,3506588	0,7477831	410,876	3,202488	0	10	-79	804						Untertest2.avi	0	880	547	72	111	-157	692	616	0	Content		-151	693	6984711	1385411190
7001	08:56:07.281	00:00:07.001	420	24,59832	809,6937	0,5163474	0,726006	408,6911	3,098272	0	-205,11	796,6749	0,3506386	0,7478107	410,876	3,15207	0	10	-90	803						Untertest2.avi	0	880	547	72	111	-157	692	616	0	Content		-162	692	7001334	1385427813
7018	08:56:07.298	00:00:07.017	421	29,80853	809,4053	0,5161963	0,7261049	408,2974	3,089666	0	-203,6244	796,2501	0,3505652	0,7480779	410,7931	3,101651	0	10	-87	803						Untertest2.avi	0	880	547	72	111	-157	692	616	0	Content		-159	692	7017954	1385444433
7035	08:56:07.315	00:00:07.034	422	27,24099	820,0862	0,5160348	0,725905	408,2974	3,056339	0	-200,6825	787,9536	0,350504	0,7480447	410,7931	3,098948	0	10	-87	804						Untertest2.avi	0	880	547	72	111	-157	692	616	0	Content		-159	693	7034700	1385461179
7051	08:56:07.331	00:00:07.051	423	35,65953	810,9188	0,5160282	0,7259427	408,2974	3,079062	0	-182,1868	810,0391	0,3504877	0,7481011	410,7931	3,086267	0	10	-73	810						Untertest2.avi	0	880	547	72	111	-157	692	616	0	Content		-145	699	7051324	1385477803
7068	08:56:07.348	00:00:07.067	424	25,099	815,4091	0,5173277	0,725866	412,0396	3,161861	0	-154,1572	798,2159	0,3501456	0,7480286	409,1873	3,319842	0	10	-65	807						Untertest2.avi	0	880	547	72	111	-157	692	616	0	Content		-137	696	7067947	1385494426
7085	08:56:07.365	00:00:07.084	425	52,59602	808,8832	0,5176367	0,7260869	412,0396	3,094013	0	-181,2198	809,9005	0,3502074	0,7480468	409,1873	3,060648	0	10	-64	809						Untertest2.avi	0	880	547	72	111	-157	692	616	0	Content		-136	698	7084570	1385511049
7101	08:56:07.381	00:00:07.101	426	44,02657	815,2418	0,5177061	0,7260984	412,0396	3,108947	0	-188,6887	810,6711	0,3502977	0,7480302	409,1873	3,005626	0	10	-72	813						Untertest2.avi	0	880	547	72	111	-157	692	616	0	Content		-144	702	7101194	1385527673
7118	08:56:07.398	00:00:07.117	427	46,31782	813,0107	0,5175216	0,7262228	411,4934	3,135875	0	-181,9813	807,7334	0,3502223	0,7480286	408,2681	3,050895	0	10	-68	810						Untertest2.avi	0	880	547	72	111	-157	692	616	0	Content		-140	699	7117940	1385544419
7135	08:56:07.415	00:00:07.134	428	7,72108	810,7784	0,5175955	0,72595	411,4934	3,124367	0	-182,9029	803,093	0,3503482	0,7480433	408,2682	2,912781	0	10	-88	807						Untertest2.avi	0	880	547	72	111	-157	692	616	0	Content		-160	696	7134562	1385561041
7151	08:56:07.431	00:00:07.151	429	40,64323	814,6636	0,5179411	0,7260606	411,4934	3,045302	0	-170,8725	820,7723	0,3504623	0,7479989	408,2682	2,957296	0	10	-65	818						Untertest2.avi	0	880	547	72	111	-157	692	616	0	Content		-137	707	7151189	1385577668
7168	08:56:07.448	00:00:07.167	430	28,16547	813,1115	0,5162616	0,7261308	406,8252	3,043371	0	-166,9643	819,3686	0,3506664	0,7479185	408,9491	2,920977	0	10	-69	816						Untertest2.avi	0	880	547	72	111	-157	692	616	0	Content		-141	705	7167811	1385594290
7185	08:56:07.465	00:00:07.184	431	63,25725	793,5817	0,5155457	0,725739	406,8252	3,132628	0	-147,9633	789,5261	0,3500182	0,7475053	408,9491	3,021007	0	10	-42	792						Untertest2.avi	0	880	547	72	111	-157	692	616	0	Content		-114	681	7184558	1385611037
7201	08:56:07.481	00:00:07.201	432	181,6065	753,0687	0,5130227	0,7243202	406,8252	3,221835	0	14,94342	774,0027	0,3481889	0,7460648	408,9491	2,904581	0	11	98	764						Untertest2.avi	0	880	547	72	111	134	635	617	0	Content		26	653	7201182	1385627661
7218	08:56:07.498	00:00:07.218	433	248,9738	757,3389	0,5116828	0,7234508	407,53	3,188944	0	130,9539	754,5954	0,3459476	0,7453511	404,5175	2,922369	0	11	190	756						Untertest2.avi	0	880	547	72	111	134	635	617	0	Content		118	645	7218227	1385644706
7235	08:56:07.515	00:00:07.234	434	277,4196	742,6815	0,5113915	0,723277	407,53	3,18209	0	171,8671	748,934	0,3456942	0,7455632	404,5176	3,1007	0	11	225	746						Untertest2.avi	0	880	547	72	111	134	635	617	0	Content		153	635	7234849	1385661328
7251	08:56:07.531	00:00:07.251	435	272,657	758,2068	0,5117117	0,7233706	407,53	3,10995	0	156,5893	740,013	0,3457725	0,7456099	404,5176	3,11004	0	11	215	749						Untertest2.avi	0	880	547	72	111	134	635	617	0	Content		143	638	7251475	1385677954
7268	08:56:07.548	00:00:07.267	436	264,3607	749,5078	0,5106184	0,7236123	403,5363	3,121679	0	150,9999	748,5752	0,3452381	0,7456876	401,8091	3,102369	0	11	208	749						Untertest2.avi	0	880	547	72	111	134	635	617	0	Content		136	638	7267976	1385694455
7285	08:56:07.565	00:00:07.284	437	277,9474	750,4915	0,5107083	0,7236167	403,5363	3,025055	0	-1024	-768	-1	-1	-1	-1	4	11	278	750						Untertest2.avi	0	880	547	72	111	134	635	617	0	Content		206	639	7284725	1385711204
7301	08:56:07.581	00:00:07.301	438	277,0887	754,2872	0,5121276	0,7237864	407,5413	3,1528	0	147,3776	740,1001	0,3455621	0,7461375	403,0609	2,922653	0	11	212	747						Untertest2.avi	0	880	547	72	111	134	635	617	0	Content		140	636	7301348	1385727827
7318	08:56:07.598	00:00:07.318	439	262,2357	748,9716	0,5119877	0,723906	406,9414	3,124449	0	153,4465	750,1046	0,3456109	0,7461578	403,2415	2,944599	0	11	208	750						Untertest2.avi	0	880	547	72	111	134	635	617	0	Content		136	639	7318095	1385744574
7335	08:56:07.615	00:00:07.334	440	258,0703	748,4366	0,5103226	0,7240005	401,5547	3,027167	0	138,1543	751,6754	0,3457155	0,7461335	403,5215	2,963866	0	11	198	750						Untertest2.avi	0	880	547	72	111	134	635	617	0	Content		126	639	7334719	1385761198
7351	08:56:07.631	00:00:07.351	441	259,582	744,3259	0,5109342	0,7238752	403,0974	3,073516	0	151,0415	728,9071	0,3462321	0,746509	405,4447	2,870081	0	11	205	737						Untertest2.avi	0	880	547	72	111	134	635	617	0	Content		133	626	7351342	1385777821
7368	08:56:07.648	00:00:07.367	442	258,5297	744,8497	0,5109622	0,723771	403,0486	3,069061	0	146,7158	744,266	0,3456641	0,7458988	402,9651	2,91645	0	11	203	745						Untertest2.avi	0	880	547	72	111	134	635	617	0	Content		131	634	7367967	1385794446
7385	08:56:07.665	00:00:07.384	443	259,0397	744,366	0,5111442	0,723708	403,6315	3,082249	0	159,4585	752,2825	0,3456383	0,7457516	403,0208	2,912512	0	11	209	748						Untertest2.avi	0	880	547	72	111	134	635	617	0	Content		137	637	7384717	1385811196
7401	08:56:07.681	00:00:07.401	444	260,7588	751,0768	0,5109491	0,7236524	403,1951	3,077497	0	154,4303	744,8981	0,3456864	0,7459179	403,5969	2,897669	0	11	208	748						Untertest2.avi	0	880	547	72	111	134	635	617	0	Content		136	637	7401339	1385827818
7418	08:56:07.698	00:00:07.417	445	266,485	747,0898	0,5119863	0,7236449	406,7592	3,11169	0	146,2403	738,1521	0,3453923	0,7460231	402,9652	2,930122	0	11	206	743						Untertest2.avi	0	880	547	72	111	134	635	617	0	Content		134	632	7417964	1385844443
7435	08:56:07.715	00:00:07.434	446	262,5412	741,9274	0,5120368	0,7237141	407,0684	3,162889	0	134,9519	750,1924	0,3451578	0,7460455	402,2994	2,925752	0	11	199	746						Untertest2.avi	0	880	547	72	111	134	635	617	0	Content		127	635	7434588	1385861067
7451	08:56:07.731	00:00:07.451	447	261,0232	747,0598	0,5118155	0,7236215	406,5151	3,163983	0	146,096	733,6354	0,3454547	0,7464954	403,7961	2,965743	0	11	204	740						Untertest2.avi	0	880	547	72	111	134	635	617	0	Content		132	629	7451339	1385877818
7468	08:56:07.748	00:00:07.467	448	268,9345	745,3848	0,5136859	0,7233895	412,142	3,203505	0	153,0036	744,0126	0,3450971	0,7456958	402,6493	2,939284	0	11	211	745						Untertest2.avi	0	880	547	72	111	134	635	617	0	Content		139	634	7467961	1385894440
7485	08:56:07.765	00:00:07.484	449	271,1572	741,3842	0,5135514	0,7232405	411,7296	3,200076	0	160,3974	745,4318	0,3450287	0,7454929	402,4539	2,891405	0	11	216	743						Untertest2.avi	0	880	547	72	111	134	635	617	0	Content		144	632	7484587	1385911066
7501	08:56:07.781	00:00:07.501	450	275,7162	746,2096	0,5134245	0,7231569	411,2635	3,184174	0	144,9456	740,5153	0,345073	0,7453896	402,6645	2,922384	0	11	210	743						Untertest2.avi	0	880	547	72	111	134	635	617	0	Content		138	632	7501209	1385927688
7518	08:56:07.798	00:00:07.517	451	275,854	745,2509	0,5133843	0,7232566	411,0791	3,171509	0	150,1794	742,7301	0,3450506	0,7453912	402,5309	2,960438	0	11	213	744						Untertest2.avi	0	880	547	72	111	134	635	617	0	Content		141	633	7517959	1385944438
7535	08:56:07.815	00:00:07.534	452	266,5222	750,6188	0,5134192	0,7232832	411,1605	3,167422	0	153,6837	744,8005	0,3451259	0,7453786	402,8613	2,98681	0	11	210	748						Untertest2.avi	0	880	547	72	111	134	635	617	0	Content		138	637	7534584	1385961063
7551	08:56:07.831	00:00:07.551	453	251,4535	747,064	0,5117514	0,7232434	406,3071	3,106937	0	155,2347	744,7733	0,3450366	0,7453238	402,7069	2,924461	0	11	203	746						Untertest2.avi	0	880	547	72	111	134	635	617	0	Content		131	635	7551210	1385977689
7568	08:56:07.848	00:00:07.567	454	268,3964	747,2368	0,5108861	0,7231535	404,0317	3,161126	0	134,5023	728,9175	0,3447458	0,7456985	402,0588	2,985001	0	11	201	738						Untertest2.avi	0	880	547	72	111	134	635	617	0	Content		129	627	7567831	1385994310
7585	08:56:07.865	00:00:07.584	455	256,3373	747,6937	0,5104583	0,7230604	402,9476	3,164007	0	152,7304	744,2894	0,3446163	0,7450224	401,916	2,939324	0	11	205	746						Untertest2.avi	0	880	547	72	111	134	635	617	0	Content		133	635	7584579	1386011058
7601	08:56:07.881	00:00:07.601	456	266,0748	748,2967	0,5118863	0,7230474	407,3002	3,147613	0	145,5263	741,6848	0,3448636	0,7450027	403,4792	2,968516	0	11	206	745						Untertest2.avi	0	880	547	72	111	134	635	617	0	Content		134	634	7601206	1386027685
7618	08:56:07.898	00:00:07.617	457	260,6893	753,3812	0,5113456	0,7229763	406,1357	3,199684	0	155,6845	739,1533	0,3442444	0,745193	401,1785	2,945776	0	11	208	746						Untertest2.avi	0	880	547	72	111	134	635	617	0	Content		136	635	7617829	1386044308
7635	08:56:07.915	00:00:07.634	458	259,3565	746,8508	0,5114658	0,7229717	406,7904	3,167921	0	147,0372	743,2531	0,3439225	0,7452263	400,1514	2,932382	0	11	203	745						Untertest2.avi	0	880	547	72	111	134	635	617	0	Content		131	634	7634581	1386061060
7651	08:56:07.931	00:00:07.651	459	266,2346	742,5667	0,5101974	0,7232011	402,8984	3,151778	0	145,9303	732,8318	0,3445414	0,7457198	403,3615	2,915035	0	11	206	738						Untertest2.avi	0	880	547	72	111	134	635	617	0	Content		134	627	7651205	1386077684
7668	08:56:07.948	00:00:07.667	460	261,4174	751,6742	0,5092439	0,7231618	400,28	3,124407	0	135,0144	742,5856	0,3448089	0,7454863	405,0212	3,044504	0	11	198	747						Untertest2.avi	0	880	547	72	111	134	635	617	0	Content		126	636	7667829	1386094308
7684	08:56:07.964	00:00:07.684	461	261,1401	747,6556	0,5091653	0,723201	400,0493	3,17018	0	153,8946	736,8091	0,3448288	0,7453169	405,2121	3,047309	0	11	208	742						Untertest2.avi	0	880	547	72	111	134	635	617	0	Content		136	631	7684467	1386110946
7701	08:56:07.981	00:00:07.701	462	266,5407	745,02	0,5091845	0,7233361	400,0937	3,119933	0	137,9314	739,3698	0,34429	0,7454023	402,6771	2,982481	0	11	202	742						Untertest2.avi	0	880	547	72	111	134	635	617	0	Content		130	631	7701074	1386127553
7718	08:56:07.998	00:00:07.717	463	255,0862	756,516	0,5103471	0,7233983	403,8922	3,17265	0	150,3356	747,4034	0,3442821	0,745538	402,7643	2,973247	0	11	203	752						Untertest2.avi	0	880	547	72	111	134	635	617	0	Content		131	641	7717823	1386144302
7734	08:56:08.014	00:00:07.734	464	256,6494	740,7098	0,5102071	0,723589	403,5234	3,115034	0	141,9053	745,484	0,3442638	0,745681	402,9306	2,979044	0	11	199	743						Untertest2.avi	0	880	547	72	111	134	635	617	0	Content		127	632	7734458	1386160937
7751	08:56:08.031	00:00:07.751	465	262,1238	749,3446	0,510127	0,7236302	403,2476	3,146971	0	138,3789	745,8881	0,3445703	0,7457259	404,2271	3,001648	0	11	200	748						Untertest2.avi	0	880	547	72	111	134	635	617	0	Content		128	637	7751071	1386177550
7768	08:56:08.048	00:00:07.767	466	254,6223	749,2828	0,5102029	0,7235871	403,3856	3,181575	0	146,5009	747,5227	0,3444857	0,7456452	403,6494	2,982761	0	11	201	748						Untertest2.avi	0	880	547	72	111	134	635	617	0	Content		129	637	7767819	1386194298
7784	08:56:08.064	00:00:07.784	467	263,5833	745,6003	0,5116457	0,7235116	407,4667	3,18858	0	155,3066	748,7582	0,3443672	0,7456025	402,7211	2,960732	0	11	209	747						Untertest2.avi	0	880	547	72	111	134	635	617	0	Content		137	636	7784458	1386210937
7801	08:56:08.081	00:00:07.801	468	289,5388	748,124	0,5125721	0,7233955	411,3336	3,242361	0	170,2854	745,7149	0,3439974	0,745506	402,1801	2,988334	0	11	230	747						Untertest2.avi	0	880	547	72	111	134	635	617	0	Content		158	636	7801069	1386227548
7818	08:56:08.098	00:00:07.817	469	344,5227	735,6337	0,507661	0,7229699	401,0361	3,112483	0	249,5754	735,8287	0,342041	0,7447667	398,1444	2,984175	0	12	297	736						Untertest2.avi	0	880	547	72	111	297	622	350	0	Content		225	625	7817693	1386244172
7834	08:56:08.114	00:00:07.834	470	394,0699	725,5233	0,5037856	0,7229671	391,6661	3,059947	0	303,0342	733,3668	0,3408494	0,7442208	395,5774	2,958483	0	12	349	729						Untertest2.avi	0	880	547	72	111	297	622	350	0	Content		277	618	7834316	1386260795
7851	08:56:08.131	00:00:07.851	471	418,9028	736,5103	0,5038465	0,7228728	393,4021	3,006053	0	311,883	736,769	0,3408403	0,7444791	396,4692	2,967938	0	12	365	737						Untertest2.avi	0	880	547	72	111	297	622	350	0	Content		293	626	7851063	1386277542
7868	08:56:08.148	00:00:07.867	472	-1024	-768	-1	-1	-1	-1	4	325,1667	738,1241	0,3407823	0,744652	396,2224	3,000707	0	12	325	738						Untertest2.avi	0	880	547	72	111	297	622	350	0	Content		253	627	7867686	1386294165
7884	08:56:08.164	00:00:07.884	473	414,1222	739,3798	0,5056778	0,7231354	398,0084	3,103327	0	325,6637	733,3677	0,340732	0,7447588	395,7572	2,922554	0	12	370	736						Untertest2.avi	0	880	547	72	111	297	622	350	0	Content		298	625	7884312	1386310791
7901	08:56:08.181	00:00:07.900	474	423,0581	732,6322	0,5057453	0,7232751	397,9674	3,048478	0	314,9313	734,4045	0,3407348	0,7448772	395,6305	2,977389	0	12	369	734						Untertest2.avi	0	880	547	72	111	297	622	350	0	Content		297	623	7900935	1386327414
7918	08:56:08.198	00:00:07.917	475	428,8788	733,6383	0,5059267	0,7232806	398,2361	3,04368	0	322,3665	730,8082	0,3406872	0,7448856	395,0763	2,922148	0	12	376	732						Untertest2.avi	0	880	547	72	111	297	622	350	0	Content		304	621	7917561	1386344040
7934	08:56:08.214	00:00:07.934	476	421,7768	729,5613	0,5039203	0,7235084	391,6265	2,967093	0	316,3293	729,4122	0,3408284	0,7448938	395,2751	2,948035	0	12	369	729						Untertest2.avi	0	880	547	72	111	297	622	350	0	Content		297	618	7934185	1386360664
7951	08:56:08.231	00:00:07.950	477	422,0012	727,8066	0,5060271	0,7232993	398,1435	3,046888	0	310,3428	729,0886	0,3408791	0,7449246	395,4059	2,988191	0	12	366	728						Untertest2.avi	0	880	547	72	111	297	622	350	0	Content		294	617	7950938	1386377417
7968	08:56:08.248	00:00:07.967	478	427,7231	733,3628	0,5040837	0,7235649	392,0367	3,026185	0	322,3064	732,4651	0,3406878	0,7450155	394,5797	2,914187	0	12	375	733						Untertest2.avi	0	880	547	72	111	297	622	350	0	Content		303	622	7967558	1386394037
7984	08:56:08.264	00:00:07.984	479	435,755	726,617	0,5056078	0,7238918	396,3242	3,070002	0	313,8054	734,6242	0,340898	0,7452195	395,6721	2,958891	0	12	375	731						Untertest2.avi	0	880	547	72	111	297	622	350	0	Content		303	620	7984184	1386410663
8001	08:56:08.281	00:00:08.000	480	428,8245	728,2256	0,5056016	0,7237599	396,6671	2,992702	0	307,1026	731,5435	0,3408157	0,7453264	395,5754	3,002176	0	12	368	730						Untertest2.avi	0	880	547	72	111	297	622	350	0	Content		296	619	8000934	1386427413
8018	08:56:08.298	00:00:08.017	481	412,0536	726,4967	0,5055591	0,7238576	396,5002	3,095046	0	317,546	734,4934	0,3409926	0,7453859	396,2958	2,98313	0	12	365	730						Untertest2.avi	0	880	547	72	111	297	622	350	0	Content		293	619	8017556	1386444035
8034	08:56:08.314	00:00:08.034	482	426,9871	734,8271	0,5056096	0,7238885	396,6113	3,057227	0	324,4537	737,601	0,3410461	0,7454185	396,5252	2,964248	0	12	376	736						Untertest2.avi	0	880	547	72	111	297	622	350	0	Content		304	625	8034181	1386460660
8051	08:56:08.331	00:00:08.050	483	416,3423	728,2805	0,5055465	0,7238662	396,4137	3,174877	0	315,5493	730,7196	0,3410232	0,7454076	396,4843	2,994081	0	12	366	730						Untertest2.avi	0	880	547	72	111	297	622	350	0	Content		294	619	8050805	1386477284
8068	08:56:08.348	00:00:08.067	484	422,449	735,2103	0,5056003	0,723809	396,5778	3,038098	0	312,5314	741,7969	0,3409782	0,7453365	396,372	2,998358	0	12	367	739						Untertest2.avi	0	880	547	72	111	297	622	350	0	Content		295	628	8067553	1386494032
8084	08:56:08.364	00:00:08.084	485	419,4753	731,0963	0,5055646	0,7237781	396,4537	3,092017	0	323,0155	733,5076	0,3409282	0,7452779	396,2145	3,041561	0	12	371	732						Untertest2.avi	0	880	547	72	111	297	622	350	0	Content		299	621	8084178	1386510657
8101	08:56:08.381	00:00:08.100	486	437,6931	732,762	0,5055442	0,723963	396,0005	3,162422	0	311,9417	734,1333	0,3404692	0,7452807	394,1958	3,006635	0	12	375	733						Untertest2.avi	0	880	547	72	111	297	622	350	0	Content		303	622	8100802	1386527281
8118	08:56:08.398	00:00:08.117	487	418,9995	732,3124	0,5043788	0,7240109	392,86	3,072539	0	318,2214	736,5743	0,3407369	0,7454133	395,753	3,005074	0	12	369	734						Untertest2.avi	0	880	547	72	111	297	622	350	0	Content		297	623	8117553	1386544032
8134	08:56:08.414	00:00:08.134	488	425,7244	737,9547	0,5060667	0,7241106	398,6312	3,126347	0	321,3152	738,5048	0,3409479	0,7455465	397,3592	3,028059	0	12	374	738						Untertest2.avi	0	880	547	72	111	297	622	350	0	Content		302	627	8134177	1386560656
8151	08:56:08.431	00:00:08.150	489	418,5348	732,7227	0,5043243	0,7245126	394,1806	3,066094	0	319,9214	738,8358	0,3407711	0,7457954	397,8433	3,019108	0	12	369	736						Untertest2.avi	0	880	547	72	111	297	622	350	0	Content		297	625	8150801	1386577280
8167	08:56:08.447	00:00:08.167	490	456,2883	744,789	0,5013388	0,724578	388,0666	3,066036	0	382,1365	740,7187	0,3385941	0,7461109	391,6375	2,986984	0	13	419	743						Untertest2.avi	0	880	547	72	111	402	628	267	0	Content		347	632	8167435	1386593914
8184	08:56:08.464	00:00:08.184	491	-1024	-768	-1	-1	-1	-1	4	444,7106	749,8671	0,3363679	0,7457864	384,2437	2,867926	0	13	445	750						Untertest2.avi	0	880	547	72	111	402	628	267	0	Content		373	639	8184177	1386610656
8201	08:56:08.481	00:00:08.200	492	-1024	-768	-1	-1	-1	-1	4	470,3175	749,5549	0,3299986	0,7455971	357,8021	2,738307	0	13	470	750						Untertest2.avi	0	880	547	72	111	402	628	267	0	Content		398	639	8200799	1386627278
8217	08:56:08.497	00:00:08.217	493	-1024	-768	-1	-1	-1	-1	4	480,1029	744,7841	0,327509	0,7455344	348,1167	2,630581	0	13	480	745						Untertest2.avi	0	880	547	72	111	402	628	267	0	Content		408	634	8217431	1386643910
8234	08:56:08.514	00:00:08.234	494	483,0506	746,8384	0,4858774	0,7243722	346,3415	2,732152	0	475,2408	744,9095	0,3274253	0,7457005	348,0237	2,681481	0	13	479	746						Untertest2.avi	0	880	547	72	111	402	628	267	0	Content		407	635	8234046	1386660525
8251	08:56:08.531	00:00:08.250	495	471,8038	740,8469	0,489547	0,7245598	356,1311	2,781761	0	477,4956	740,0736	0,3273426	0,7459376	348,0237	2,582729	0	13	475	740						Untertest2.avi	0	880	547	72	111	402	628	267	0	Content		403	629	8250669	1386677148
8267	08:56:08.547	00:00:08.267	496	493,0245	733,0832	0,4968766	0,7245709	376,2578	2,894101	0	484,7425	750,1888	0,3270085	0,7459785	346,6458	2,624137	0	13	489	742						Untertest2.avi	0	880	547	72	111	402	628	267	0	Content		417	631	8267426	1386693905
8284	08:56:08.564	00:00:08.284	497	485,6752	734,3564	0,496726	0,7249617	375,425	2,932283	0	478,851	745,524	0,3266498	0,7461032	345,2223	2,655949	0	13	482	740						Untertest2.avi	0	880	547	72	111	402	628	267	0	Content		410	629	8284045	1386710524
8301	08:56:08.581	00:00:08.300	498	474,7221	727,4193	0,4959218	0,7252958	372,6851	2,860723	0	-1024	-768	-1	-1	-1	-1	4	13	475	727						Untertest2.avi	0	880	547	72	111	402	628	267	0	Content		403	616	8300797	1386727276
8317	08:56:08.597	00:00:08.317	499	471,0619	732,8482	0,4983464	0,7254071	379,2906	2,914431	0	477,9155	744,6028	0,3250217	0,746642	338,3554	2,587632	0	13	474	739						Untertest2.avi	0	880	547	72	111	402	628	267	0	Content		402	628	8317423	1386743902
8334	08:56:08.614	00:00:08.334	500	482,2473	729,1407	0,5003229	0,7256884	384,326	2,940356	0	483,506	747,3381	0,324938	0,7466835	337,6477	2,496837	0	13	483	738						Untertest2.avi	0	880	547	72	111	402	628	267	0	Content		411	627	8334044	1386760523
8351	08:56:08.631	00:00:08.350	501	474,3041	732,0036	0,5018411	0,7259575	388,138	3,009009	0	-1024	-768	-1	-1	-1	-1	4	13	474	732						Untertest2.avi	0	880	547	72	111	402	628	267	0	Content		402	621	8350794	1386777273
8367	08:56:08.647	00:00:08.367	502	442,9536	721,8454	0,4999134	0,7263525	382,1157	2,986226	0	-1024	-768	-1	-1	-1	-1	4	13	443	722						Untertest2.avi	0	880	547	72	111	402	628	267	0	Content		371	611	8367420	1386793899
8384	08:56:08.664	00:00:08.384	503	472,3021	726,5704	0,5036944	0,7265411	392,4318	3,103909	0	-1024	-768	-1	-1	-1	-1	4	13	472	727						Untertest2.avi	0	880	547	72	111	402	628	267	0	Content		400	616	8384043	1386810522
8401	08:56:08.681	00:00:08.400	504	448,0546	724,8442	0,5008375	0,7269807	384,2505	2,963668	0	-1024	-768	-1	-1	-1	-1	4	13	448	725						Untertest2.avi	0	880	547	72	111	402	628	267	0	Content		376	614	8400667	1386827146
8417	08:56:08.697	00:00:08.417	505	-1024	-768	-1	-1	-1	-1	4	432,1484	716,2124	0,3382671	0,7457666	388,4142	2,917954	0	13	432	716						Untertest2.avi	0	880	547	72	111	402	628	267	0	Content		360	605	8417422	1386843901
8434	08:56:08.714	00:00:08.434	506	316,45	642,2381	0,5075295	0,7245017	393,7554	3,05393	0	353,547	677,9498	0,3407202	0,744656	392,1912	3,079411	0	14	335	660						Untertest2.avi	0	880	547	72	111	202	516	300	0	Content		263	549	8434038	1386860517
8451	08:56:08.731	00:00:08.450	507	243,7155	616,6913	0,5126619	0,7236776	405,703	3,19905	0	306,079	636,5949	0,3433572	0,7438877	399,1253	3,043503	0	14	275	627						Untertest2.avi	0	880	547	72	111	202	516	300	0	Content		203	516	8450663	1386877142
8467	08:56:08.747	00:00:08.467	508	244,5219	612,7451	0,5116885	0,7243595	401,15	3,131949	0	304,0469	642,0366	0,3434743	0,7439654	398,519	3,053033	0	14	274	627						Untertest2.avi	0	880	547	72	111	202	516	300	0	Content		202	516	8467286	1386893765
8484	08:56:08.764	00:00:08.483	509	248,6111	612,1362	0,5141257	0,7251444	408,1392	3,229721	0	313,5095	638,7846	0,3436178	0,7443514	398,4602	3,02065	0	14	281	625						Untertest2.avi	0	880	547	72	111	202	516	300	0	Content		209	514	8483909	1386910388
8501	08:56:08.781	00:00:08.500	510	259,6952	608,5991	0,5145034	0,7256244	408,1811	3,207374	0	300,115	645,4545	0,3437318	0,7445503	397,69	3,105752	0	14	280	627						Untertest2.avi	0	880	547	72	111	202	516	300	0	Content		208	516	8500535	1386927014
8517	08:56:08.797	00:00:08.517	511	242,7031	611,686	0,5140183	0,7262875	405,5903	3,19827	0	314,2717	644,1854	0,3436163	0,7448217	395,7536	3,041599	0	14	278	628						Untertest2.avi	0	880	547	72	111	202	516	300	0	Content		206	517	8517284	1386943763
8534	08:56:08.814	00:00:08.533	512	239,5223	606,5	0,5155712	0,7269002	409,4003	3,213472	0	290,0894	638,761	0,3441303	0,7454858	396,9721	3,138482	0	14	265	623						Untertest2.avi	0	880	547	72	111	202	516	300	0	Content		193	512	8533908	1386960387
8551	08:56:08.831	00:00:08.550	513	229,3324	624,8412	0,5159797	0,7275271	409,8593	3,270246	0	303,9671	644,5746	0,3444484	0,7457843	397,4024	3,136601	0	14	267	635						Untertest2.avi	0	880	547	72	111	202	516	300	0	Content		195	524	8550531	1386977010
8567	08:56:08.847	00:00:08.567	514	236,6857	612,118	0,515908	0,7281655	409,1646	3,296291	0	300,2423	634,9014	0,3448393	0,7464024	398,3466	3,100302	0	14	268	624						Untertest2.avi	0	880	547	72	111	202	516	300	0	Content		196	513	8567282	1386993761
8584	08:56:08.864	00:00:08.583	515	238,7868	615,8409	0,5180989	0,7289022	414,8741	3,320788	0	305,8962	635,651	0,3452088	0,7470171	399,0511	3,12255	0	14	272	626						Untertest2.avi	0	880	547	72	111	202	516	300	0	Content		200	515	8583902	1387010381
8601	08:56:08.881	00:00:08.600	516	238,0563	618,33	0,51544	0,7297243	405,806	3,251609	0	308,2073	643,6072	0,3451816	0,7472976	397,4833	3,118207	0	14	273	631						Untertest2.avi	0	880	547	72	111	202	516	300	0	Content		201	520	8600525	1387027004
8617	08:56:08.897	00:00:08.617	517	242,9126	612,0978	0,5157558	0,7304184	405,5472	3,250059	0	303,873	641,8008	0,3455788	0,7480066	397,5224	3,156332	0	14	273	627						Untertest2.avi	0	880	547	72	111	202	516	300	0	Content		201	516	8617151	1387043630
8634	08:56:08.914	00:00:08.633	518	242,4166	618,5668	0,5181061	0,7310972	411,3468	3,321346	0	312,491	636,4404	0,3461616	0,7485035	398,2685	3,156119	0	14	277	628						Untertest2.avi	0	880	547	72	111	202	516	300	0	Content		205	517	8633898	1387060377
8651	08:56:08.931	00:00:08.650	519	249,0229	620,2225	0,5176616	0,7315875	409,1181	3,268714	0	305,1095	642,8934	0,3467693	0,7487815	399,2725	3,147374	0	14	277	632						Untertest2.avi	0	880	547	72	111	202	516	300	0	Content		205	521	8650522	1387077001
8667	08:56:08.947	00:00:08.667	520	221,2739	612,7695	0,5171748	0,7323768	406,4405	3,324343	0	306,6881	635,161	0,3475291	0,7494939	400,8572	3,18954	0	14	264	624						Untertest2.avi	0	880	547	72	111	202	516	300	0	Content		192	513	8667149	1387093628
8684	08:56:08.964	00:00:08.683	521	232,3104	611,291	0,518114	0,733102	408,0684	3,302779	0	302,4282	637,5415	0,347691	0,7500945	400,2511	3,194423	0	14	267	624						Untertest2.avi	0	880	547	72	111	202	516	300	0	Content		195	513	8683771	1387110250
8701	08:56:08.981	00:00:08.700	522	238,7982	616,3025	0,5163956	0,7339537	401,7209	3,234361	0	303,2766	643,3832	0,3476844	0,7503691	398,8017	3,163071	0	14	271	630						Untertest2.avi	0	880	547	72	111	202	516	300	0	Content		199	519	8700521	1387127000
8717	08:56:08.997	00:00:08.717	523	241,563	628,8685	0,5176892	0,7351307	405,8359	3,293763	0	323,4641	650,4696	0,3475545	0,7513553	397,5141	3,209259	0	14	283	640						Untertest2.avi	0	880	547	72	111	202	516	300	0	Content		211	529	8717145	1387143624
8734	08:56:09.014	00:00:08.733	524	347,9566	648,2726	0,5152351	0,7374861	402,6194	3,238885	0	435,9903	695,8813	0,3447883	0,7530901	388,4895	3,061333	0	15	392	672						Untertest2.avi	0	880	547	72	111	355	591	233	0	Content		320	561	8733770	1387160249
8751	08:56:09.031	00:00:08.750	525	375,0048	688,5908	0,5114545	0,7389753	394,587	3,166475	0	478,0547	710,1805	0,3352195	0,7549395	348,8753	2,742134	0	15	427	699						Untertest2.avi	0	880	547	72	111	355	591	233	0	Content		355	588	8750520	1387176999
8767	08:56:09.047	00:00:08.767	526	-1024	-768	-1	-1	-1	-1	4	471,7872	710,8708	0,3344604	0,755465	344,3849	2,733402	0	15	472	711						Untertest2.avi	0	880	547	72	111	355	591	233	0	Content		400	600	8767144	1387193623
8784	08:56:09.064	00:00:08.783	527	377,0426	683,0313	0,5146325	0,7408102	401,4615	3,240698	0	470,6728	713,9443	0,3350497	0,7565496	345,5212	2,751636	0	15	424	698						Untertest2.avi	0	880	547	72	111	355	591	233	0	Content		352	587	8783766	1387210245
8801	08:56:09.081	00:00:08.800	528	373,7591	688,5164	0,5114086	0,7422373	390,73	3,138605	0	474,9718	716,4135	0,3355742	0,7574856	346,6423	2,712816	0	15	424	702						Untertest2.avi	0	880	547	72	111	355	591	233	0	Content		352	591	8800517	1387226996
8817	08:56:09.097	00:00:08.817	529	380,5082	687,9938	0,5134123	0,743382	396,385	3,148298	0	476,0632	723,1486	0,3359818	0,7584062	347,4134	2,76783	0	15	428	706						Untertest2.avi	0	880	547	72	111	355	591	233	0	Content		356	595	8817142	1387243621
8834	08:56:09.114	00:00:08.833	530	371,8776	676,0813	0,5150705	0,7447355	400,7928	3,3074	0	472,0254	722,8977	0,3364025	0,7597077	348,501	2,760993	0	15	422	699						Untertest2.avi	0	880	547	72	111	355	591	233	0	Content		350	588	8833768	1387260247
8851	08:56:09.131	00:00:08.850	531	379,6636	679,3203	0,5136291	0,7461445	395,8632	3,175452	0	475,1176	723,7958	0,3368476	0,7615407	349,4704	2,736941	0	15	427	702						Untertest2.avi	0	880	547	72	111	355	591	233	0	Content		355	591	8850513	1387276992
8867	08:56:09.147	00:00:08.867	532	383,4554	697,1605	0,5114325	0,7477487	388,6459	3,143075	0	471,8589	721,9584	0,33673	0,7629282	348,3784	2,758658	0	15	428	710						Untertest2.avi	0	880	547	72	111	355	591	233	0	Content		356	599	8867138	1387293617
8884	08:56:09.164	00:00:08.883	533	355,9303	682,9932	0,5137696	0,7496091	395,5121	3,171196	0	476,0926	712,3232	0,3372001	0,7652738	349,548	2,745112	0	15	416	698						Untertest2.avi	0	880	547	72	111	355	591	233	0	Content		344	587	8883761	1387310240
8901	08:56:09.181	00:00:08.900	534	378,9258	684,2677	0,5153801	0,7519805	400,0232	3,188962	0	483,2853	716,1843	0,3379036	0,767756	351,7906	2,788763	0	15	431	700						Untertest2.avi	0	880	547	72	111	355	591	233	0	Content		359	589	8900511	1387326990
8917	08:56:09.197	00:00:08.917	535	387,272	681,0552	0,5178248	0,754697	407,1562	3,289092	0	476,7338	724,3295	0,3377545	0,7701986	351,2755	2,783555	0	15	432	703						Untertest2.avi	0	880	547	72	111	355	591	233	0	Content		360	592	8917135	1387343614
8934	08:56:09.214	00:00:08.933	536	386,212	677,7482	0,5166065	0,7574375	404,1283	3,17884	0	474,9386	734,7501	0,3375939	0,7732725	351,0215	2,814419	0	15	431	706						Untertest2.avi	0	880	547	72	111	355	591	233	0	Content		359	595	8933884	1387360363
8951	08:56:09.231	00:00:08.950	537	372,9163	686,1089	0,5160025	0,7600538	402,9297	3,284643	0	478,6338	725,9489	0,3377993	0,775925	352,0685	2,787175	0	15	426	706						Untertest2.avi	0	880	547	72	111	355	591	233	0	Content		354	595	8950511	1387376990
8967	08:56:09.247	00:00:08.967	538	359,9226	702,2119	0,517892	0,7628574	407,4617	3,31021	0	458,2726	743,2797	0,3444046	0,7786222	377,8007	2,959876	0	16	409	723						Untertest2.avi	0	880	547	72	111	315	645	167	0	Content		337	612	8967140	1387393619
8984	08:56:09.264	00:00:08.983	539	340,7224	735,2457	0,5183553	0,7663918	407,2959	3,36534	0	433,8919	761,9589	0,3479263	0,7816882	390,0852	3,106856	0	16	387	749						Untertest2.avi	0	880	547	72	111	315	645	167	0	Content		315	638	8983881	1387410360
9001	08:56:09.281	00:00:09.000	540	341,8296	744,3146	0,5184147	0,7695146	408,2664	3,30824	0	437,5999	780,4623	0,3488627	0,7842762	393,7557	3,18011	0	16	390	762						Untertest2.avi	0	880	547	72	111	315	645	167	0	Content		318	651	9000507	1387426986
9017	08:56:09.297	00:00:09.017	541	333,9411	740,7811	0,5182055	0,7724088	408,0172	3,296529	0	450,7083	772,1699	0,3488956	0,7868596	394,4223	3,325472	0	16	392	756						Untertest2.avi	0	880	547	72	111	315	645	167	0	Content		320	645	9017255	1387443734
9034	08:56:09.314	00:00:09.033	542	331,9262	743,8276	0,5167418	0,7749483	404,4464	3,273733	0	442,917	783,1997	0,3480009	0,7895091	391,806	3,287944	0	16	387	764						Untertest2.avi	0	880	547	72	111	315	645	167	0	Content		315	653	9033879	1387460358
9051	08:56:09.331	00:00:09.050	543	337,334	745,9714	0,5177642	0,7772022	408,399	3,337645	0	438,0555	782,7501	0,3482082	0,7917127	394,0486	3,215925	0	16	388	764						Untertest2.avi	0	880	547	72	111	315	645	167	0	Content		316	653	9050629	1387477108
9067	08:56:09.347	00:00:09.067	544	355,8258	747,3098	0,519918	0,7789683	415,303	3,402326	0	437,1432	777,4525	0,3478201	0,7935391	393,0283	3,126195	0	16	396	762						Untertest2.avi	0	880	547	72	111	315	645	167	0	Content		324	651	9067253	1387493732
9084	08:56:09.364	00:00:09.084	545	331,1089	745,4061	0,5164276	0,7805561	405,7788	3,312119	0	438,1932	774,8685	0,3474563	0,7955601	392,1619	3,255057	0	16	385	760						Untertest2.avi	0	880	547	72	111	315	645	167	0	Content		313	649	9084003	1387510482
9101	08:56:09.381	00:00:09.100	546	340,2041	747,105	0,5171183	0,7820476	408,3292	3,330309	0	429,9248	763,0087	0,3472624	0,7971944	391,7105	3,223768	0	16	385	755						Untertest2.avi	0	880	547	72	111	315	645	167	0	Content		313	644	9100503	1387526982
9117	08:56:09.397	00:00:09.117	547	341,9131	744,2828	0,5163556	0,7835554	406,0056	3,382982	0	429,5601	757,7405	0,3474281	0,7986943	392,6194	3,210241	0	16	386	751						Untertest2.avi	0	880	547	72	111	315	645	167	0	Content		314	640	9117252	1387543731
9134	08:56:09.414	00:00:09.133	548	341,4211	745,4079	0,5157864	0,7846931	404,4776	3,381041	0	411,0163	736,4307	0,3469113	0,7998132	390,4965	3,084821	0	17	376	741						Untertest2.avi	0	880	547	72	111	271	637	133	0	Content		304	630	9133874	1387560353
9151	08:56:09.431	00:00:09.150	549	341,6139	744,495	0,5168232	0,7856592	408,0904	3,373218	0	377,0091	696,4871	0,3466952	0,8007607	389,9593	2,972663	0	17	359	720						Untertest2.avi	0	880	547	72	111	271	637	133	0	Content		287	609	9150624	1387577103
9167	08:56:09.447	00:00:09.167	550	-1024	-768	-1	-1	-1	-1	4	-1024	-768	-1	-1	-1	-1	4	17	0	0						Untertest2.avi	0	880	547	72	111	271	637	133	0	Content		-72	-111	9167247	1387593726
9184	08:56:09.464	00:00:09.183	551	343,003	756,1261	0,5164883	0,7871858	407,7631	3,426792	0	-1024	-768	-1	-1	-1	-1	4	17	343	756						Untertest2.avi	0	880	547	72	111	271	637	133	0	Content		271	645	9183875	1387610354
9201	08:56:09.481	00:00:09.200	552	346,2623	746,2561	0,5160679	0,7878	406,6948	3,452074	0	-1024	-768	-1	-1	-1	-1	4	17	346	746						Untertest2.avi	0	880	547	72	111	271	637	133	0	Content		274	635	9200622	1387627101
9217	08:56:09.497	00:00:09.217	553	336,0974	752,1304	0,5170175	0,7881295	409,9729	3,493351	0	-1024	-768	-1	-1	-1	-1	4	17	336	752						Untertest2.avi	0	880	547	72	111	271	637	133	0	Content		264	641	9217245	1387643724
9234	08:56:09.514	00:00:09.233	554	338,6048	752,1273	0,5169195	0,788453	410,2199	3,466449	0	-1024	-768	-1	-1	-1	-1	4	17	339	752						Untertest2.avi	0	880	547	72	111	271	637	133	0	Content		267	641	9233867	1387660346
9251	08:56:09.531	00:00:09.250	555	327,7228	748,0317	0,5146915	0,7892088	403,4036	3,468709	0	-1024	-768	-1	-1	-1	-1	4	17	328	748						Untertest2.avi	0	880	547	72	111	271	637	133	0	Content		256	637	9250618	1387677097
9267	08:56:09.547	00:00:09.267	556	335,5345	749,3627	0,5161294	0,7897834	408,0551	3,512358	0	-1024	-768	-1	-1	-1	-1	4	18	336	749						Untertest2.avi	0	880	547	72	111	205	660	283	0	Content		264	638	9267240	1387693719
9284	08:56:09.564	00:00:09.284	557	277,8951	759,8474	0,5179641	0,7909989	411,2959	3,56411	0	-1024	-768	-1	-1	-1	-1	4	18	278	760						Untertest2.avi	0	880	547	72	111	205	660	283	0	Content		206	649	9284059	1387710538
9300	08:56:09.580	00:00:09.300	558	272,6819	770,674	0,5183626	0,7918254	411,1309	3,564931	0	-1024	-768	-1	-1	-1	-1	4	18	273	771						Untertest2.avi	0	880	547	72	111	205	660	283	0	Content		201	660	9300239	1387726718
9317	08:56:09.597	00:00:09.316	559	275,5697	761,3413	0,5185756	0,7925466	411,0063	3,604179	0	-1024	-768	-1	-1	-1	-1	4	18	276	761						Untertest2.avi	0	880	547	72	111	205	660	283	0	Content		204	650	9316861	1387743340
9333	08:56:09.613	00:00:09.333	560	272,8755	779,321	0,5184747	0,7929404	409,8438	3,620959	0	-1024	-768	-1	-1	-1	-1	4	18	273	779						Untertest2.avi	0	880	547	72	111	205	660	283	0	Content		201	668	9333483	1387759962
9351	08:56:09.631	00:00:09.350	561	276,6785	776,456	0,520034	0,7930639	414,075	3,649067	0	-1024	-768	-1	-1	-1	-1	4	18	277	776						Untertest2.avi	0	880	547	72	111	205	660	283	0	Content		205	665	9350676	1387777155
9367	08:56:09.647	00:00:09.366	562	290,8477	778,4965	0,5211911	0,7930355	417,1548	3,692587	0	-1024	-768	-1	-1	-1	-1	4	18	291	778						Untertest2.avi	0	880	547	72	111	205	660	283	0	Content		219	667	9366857	1387793336
9383	08:56:09.663	00:00:09.383	563	279,3308	770,7239	0,5189496	0,7929313	410,028	3,670955	0	-1024	-768	-1	-1	-1	-1	4	18	279	771						Untertest2.avi	0	880	547	72	111	205	660	283	0	Content		207	660	9383480	1387809959
9400	08:56:09.680	00:00:09.400	564	275,5028	778,5793	0,5187994	0,7926841	409,3132	3,666098	0	-1024	-768	-1	-1	-1	-1	4	18	276	779						Untertest2.avi	0	880	547	72	111	205	660	283	0	Content		204	668	9400105	1387826584
9417	08:56:09.697	00:00:09.417	565	282,5603	776,6779	0,520267	0,7921939	413,4465	3,731749	0	-1024	-768	-1	-1	-1	-1	4	18	283	777						Untertest2.avi	0	880	547	72	111	205	660	283	0	Content		211	666	9417353	1387843832
9434	08:56:09.714	00:00:09.434	566	271,1427	779,0369	0,5189883	0,7917873	409,1776	3,692064	0	-1024	-768	-1	-1	-1	-1	4	18	271	779						Untertest2.avi	0	880	547	72	111	205	660	283	0	Content		199	668	9434103	1387860582
9451	08:56:09.731	00:00:09.450	567	267,4463	782,8999	0,5202687	0,7913483	412,3305	3,742667	0	-1024	-768	-1	-1	-1	-1	4	18	267	783						Untertest2.avi	0	880	547	72	111	205	660	283	0	Content		195	672	9450671	1387877150
9467	08:56:09.747	00:00:09.466	568	270,1107	780,9744	0,5209741	0,7909486	414,247	3,733403	0	-505,763	-69,88892	0,3515784	0,808625	398,7791	2,995242	0	18	-118	356						Untertest2.avi	0	880	547	72	111	205	660	283	0	Content		-190	245	9466728	1387893207
9483	08:56:09.763	00:00:09.483	569	265,9316	781,3162	0,5201216	0,7908618	411,4046	3,714627	0	-1024	-768	-1	-1	-1	-1	4	18	266	781						Untertest2.avi	0	880	547	72	111	205	660	283	0	Content		194	670	9483351	1387909830
9500	08:56:09.780	00:00:09.500	570	270,4416	780,277	0,5204547	0,7909122	412,1053	3,774413	0	307,7292	716,0255	0,3518584	0,8086786	399,3624	3,22834	0	18	289	748						Untertest2.avi	0	880	547	72	111	205	660	283	0	Content		217	637	9500101	1387926580
9517	08:56:09.797	00:00:09.516	571	268,2334	772,9164	0,5203944	0,7909274	411,7955	3,782496	0	338,271	739,2082	0,3522657	0,8088569	400,8414	3,432466	0	18	303	756						Untertest2.avi	0	880	547	72	111	205	660	283	0	Content		231	645	9516974	1387943453
9534	08:56:09.814	00:00:09.533	572	271,8337	775,7589	0,5208269	0,7908826	412,9025	3,800584	0	333,277	732,2605	0,352573	0,8089702	401,8506	3,46327	0	18	303	754						Untertest2.avi	0	880	547	72	111	205	660	283	0	Content		231	643	9533598	1387960077
9550	08:56:09.830	00:00:09.550	573	275,8674	774,3342	0,520319	0,7905943	410,8874	3,72999	0	329,6533	728,8	0,3527994	0,8088909	402,083	3,386833	0	19	303	752						Untertest2.avi	0	880	547	72	111	239	669	116	0	Content		231	641	9550470	1387976949
9567	08:56:09.847	00:00:09.567	574	271,6087	779,2502	0,5209352	0,7902923	411,8434	3,783762	0	339,3865	757,5245	0,3531521	0,8086256	402,3744	3,551306	0	19	305	768						Untertest2.avi	0	880	547	72	111	239	669	116	0	Content		233	657	9567097	1387993576
9584	08:56:09.864	00:00:09.583	575	272,0317	774,64	0,5211754	0,7897626	411,4066	3,789411	0	361,4557	790,209	0,3533186	0,8085448	401,3927	3,640394	0	19	317	782						Untertest2.avi	0	880	547	72	111	239	669	116	0	Content		245	671	9583718	1388010197
9600	08:56:09.880	00:00:09.600	576	285,9023	769,9487	0,5211981	0,7893316	410,229	3,73714	0	357,8147	787,1157	0,3538026	0,808057	401,6255	3,710104	0	19	322	779						Untertest2.avi	0	880	547	72	111	239	669	116	0	Content		250	668	9600343	1388026822
9617	08:56:09.897	00:00:09.616	577	269,347	785,9548	0,5221314	0,7889076	411,7411	3,819397	0	360,6918	784,436	0,353856	0,8075829	399,579	3,691729	0	19	315	785						Untertest2.avi	0	880	547	72	111	239	669	116	0	Content		243	674	9616969	1388043448
9634	08:56:09.914	00:00:09.633	578	277,0584	771,6304	0,5225002	0,7886121	411,2903	3,826212	0	346,0008	804,824	0,3554991	0,8069106	404,586	3,776662	0	19	312	788						Untertest2.avi	0	880	547	72	111	239	669	116	0	Content		240	677	9633717	1388060196
9650	08:56:09.930	00:00:09.650	579	269,5794	776,1176	0,5234817	0,7880532	412,4336	3,880343	0	353,2451	793,6854	0,3559986	0,8063418	404,2224	3,668252	0	19	311	785						Untertest2.avi	0	880	547	72	111	239	669	116	0	Content		239	674	9650340	1388076819
9667	08:56:09.947	00:00:09.666	580	188,7799	767,3967	0,5271103	0,7865034	418,0197	3,956969	0	273,2314	786,4572	0,3561275	0,8046615	395,2426	3,60026	0	20	231	777						Untertest2.avi	0	880	547	72	111	18	652	166	0	Content		159	666	9666966	1388093445
9684	08:56:09.964	00:00:09.683	581	116,1423	743,2964	0,5278007	0,7853734	414,0643	3,883254	0	169,8656	777,6638	0,3615301	0,8038834	409,9062	3,720619	0	20	143	760						Untertest2.avi	0	880	547	72	111	18	652	166	0	Content		71	649	9683589	1388110068
9700	08:56:09.980	00:00:09.700	582	96,81591	752,0518	0,5302614	0,784764	419,6163	3,957846	0	-1024	-768	-1	-1	-1	-1	4	20	97	752						Untertest2.avi	0	880	547	72	111	18	652	166	0	Content		25	641	9700335	1388126814
9717	08:56:09.997	00:00:09.716	583	90,26749	753,3492	0,5301661	0,7844573	419,1769	3,946754	0	-1024	-768	-1	-1	-1	-1	4	20	90	753						Untertest2.avi	0	880	547	72	111	18	652	166	0	Content		18	642	9716835	1388143314
9734	08:56:10.014	00:00:09.733	584	98,7546	761,0879	0,5304138	0,7837252	419,5314	3,937649	0	98,27601	778,5288	0,3649407	0,8022445	418,7872	3,855246	0	20	99	770						Untertest2.avi	0	880	547	72	111	18	652	166	0	Content		27	659	9733584	1388160063
9750	08:56:10.030	00:00:09.750	585	81,68035	758,3938	0,5318015	0,7828224	423,5271	4,038193	0	85,21197	781,4452	0,3652815	0,8014616	419,3188	3,808053	0	20	83	770						Untertest2.avi	0	880	547	72	111	18	652	166	0	Content		11	659	9750206	1388176685
9767	08:56:10.047	00:00:09.766	586	100,2161	763,5724	0,532912	0,78196	426,9001	3,984293	0	-1024	-768	-1	-1	-1	-1	4	20	100	764						Untertest2.avi	0	880	547	72	111	18	652	166	0	Content		28	653	9766832	1388193311
9784	08:56:10.064	00:00:09.783	587	86,8933	765,1519	0,5336145	0,7813028	428,9366	4,032372	0	77,44128	782,198	0,3649446	0,800039	416,173	3,827912	0	20	82	774						Untertest2.avi	0	880	547	72	111	18	652	166	0	Content		10	663	9783580	1388210059
9800	08:56:10.080	00:00:09.800	588	68,76801	763,0779	0,5351085	0,7806543	433,6498	4,104013	0	-1024	-768	-1	-1	-1	-1	4	20	69	763						Untertest2.avi	0	880	547	72	111	18	652	166	0	Content		-3	652	9800204	1388226683
9817	08:56:10.097	00:00:09.816	589	82,22345	756,4405	0,5349807	0,7801874	433,0323	4,125411	0	-1024	-768	-1	-1	-1	-1	4	20	82	756						Untertest2.avi	0	880	547	72	111	18	652	166	0	Content		10	645	9816824	1388243303
9833	08:56:10.113	00:00:09.833	590	75,5366	756,2694	0,5350486	0,7797292	433,0323	4,081975	0	58,94038	769,7543	0,3653557	0,7983823	416,1731	3,840476	0	21	67	763						Untertest2.avi	0	880	547	72	111	-133	543	250	0	Content		-5	652	9833451	1388259930
9850	08:56:10.130	00:00:09.850	591	-1024	-768	-1	-1	-1	-1	4	-75,23933	639,17	0,3654966	0,7981001	416,173	2,754205	0	21	-75	639						Untertest2.avi	0	880	547	72	111	-133	543	250	0	Content		-147	528	9850141	1388276620
9867	08:56:10.147	00:00:09.866	592	90,62486	754,0197	0,5336967	0,7791607	428,1514	4,040291	0	34,24835	767,4811	0,3670734	0,7975581	422,6537	3,860859	0	21	62	761						Untertest2.avi	0	880	547	72	111	-133	543	250	0	Content		-10	650	9866746	1388293225
9883	08:56:10.163	00:00:09.883	593	-1024	-768	-1	-1	-1	-1	4	-139,1874	649,9795	0,3672182	0,7973686	422,6537	2,723023	0	21	-139	650						Untertest2.avi	0	880	547	72	111	-133	543	250	0	Content		-211	539	9883366	1388309845
9900	08:56:10.180	00:00:09.899	594	-1024	-768	-1	-1	-1	-1	4	-1024	-768	-1	-1	-1	-1	4	21	0	0						Untertest2.avi	0	880	547	72	111	-133	543	250	0	Content		-72	-111	9899986	1388326465
9917	08:56:10.197	00:00:09.916	595	-1024	-768	-1	-1	-1	-1	4	36,87949	767,007	0,368643	0,7970504	426,3826	3,756177	0	21	37	767						Untertest2.avi	0	880	547	72	111	-133	543	250	0	Content		-35	656	9916611	1388343090
9933	08:56:10.213	00:00:09.933	596	-1024	-768	-1	-1	-1	-1	4	-43,69637	643,3392	0,3687276	0,7969906	426,3826	2,927878	0	21	-44	643						Untertest2.avi	0	880	547	72	111	-133	543	250	0	Content		-116	532	9933358	1388359837
9950	08:56:10.230	00:00:09.949	597	-1024	-768	-1	-1	-1	-1	4	25,60272	681,6106	0,3722202	0,7973915	439,8808	3,295024	0	21	26	682						Untertest2.avi	0	880	547	72	111	-133	543	250	0	Content		-46	571	9949979	1388376458
9967	08:56:10.247	00:00:09.966	598	-1024	-768	-1	-1	-1	-1	4	-60,69139	614,3329	0,372002	0,7973279	439,8808	2,821836	0	21	-61	614						Untertest2.avi	0	880	547	72	111	-133	543	250	0	Content		-133	503	9966601	1388393080
9983	08:56:10.263	00:00:09.983	599	-1024	-768	-1	-1	-1	-1	4	-1024	-768	-1	-1	-1	-1	4	21	0	0						Untertest2.avi	0	880	547	72	111	-133	543	250	0	Content		-72	-111	9983242	1388409721
10000	08:56:10.280	00:00:09.999	600	-1024	-768	-1	-1	-1	-1	4	-1024	-768	-1	-1	-1	-1	4	21	0	0						Untertest2.avi	0	880	547	72	111	-133	543	250	0	Content		-72	-111	9999724	1388426203
10017	08:56:10.297	00:00:10.016	601	-1024	-768	-1	-1	-1	-1	4	-64,84641	709,7671	0,3785498	0,7980319	426,4957	3,074688	0	21	-65	710						Untertest2.avi	0	880	547	72	111	-133	543	250	0	Content		-137	599	10016846	1388443325
10034	08:56:10.314	00:00:10.033	602	-1024	-768	-1	-1	-1	-1	4	-370,3207	652,5833	0,3878014	0,7983006	426,4957	2,373441	0	21	-370	653						Untertest2.avi	0	880	547	72	111	-133	543	250	0	Content		-442	542	10033594	1388460073
10050	08:56:10.330	00:00:10.050	603	-1024	-768	-1	-1	-1	-1	4	-374,0973	654,231	0,3877947	0,7981114	426,4957	2,356188	0	21	-374	654						Untertest2.avi	0	880	547	72	111	-133	543	250	0	Content		-446	543	10050091	1388476570
10066	08:56:10.346	00:00:10.066	604	-1024	-768	-1	-1	-1	-1	4	-1024	-768	-1	-1	-1	-1	4	21	0	0						Untertest2.avi	0	880	547	72	111	-133	543	250	0	Content		-72	-111	10066465	1388492944
10084	08:56:10.364	00:00:10.083	605	118,7859	759,9274	0,5343803	0,7798353	426,4957	3,617846	0	74,0676	782,8385	0,3695379	0,7974657	426,4957	3,308992	0	22	96	771						Untertest2.avi	0	880	547	72	111	17	629	799	0	Content		24	660	10083588	1388510067
10100	08:56:10.380	00:00:10.099	606	-1024	-768	-1	-1	-1	-1	4	-1024	-768	-1	-1	-1	-1	4	22	0	0						Untertest2.avi	0	880	547	72	111	17	629	799	0	Content		-72	-111	10099585	1388526064
10117	08:56:10.397	00:00:10.116	607	-1024	-768	-1	-1	-1	-1	4	103,1784	766,3296	0,36883	0,7966313	426,4957	3,246601	0	22	103	766						Untertest2.avi	0	880	547	72	111	17	629	799	0	Content		31	655	10116838	1388543317
10133	08:56:10.413	00:00:10.132	608	-1024	-768	-1	-1	-1	-1	4	70,10155	760,714	0,3685998	0,7967971	425,9278	3,401417	0	22	70	761						Untertest2.avi	0	880	547	72	111	17	629	799	0	Content		-2	650	10132957	1388559436
10150	08:56:10.430	00:00:10.149	609	-1024	-768	-1	-1	-1	-1	4	-1024	-768	-1	-1	-1	-1	4	22	0	0						Untertest2.avi	0	880	547	72	111	17	629	799	0	Content		-72	-111	10149740	1388576219
10166	08:56:10.446	00:00:10.166	610	-1024	-768	-1	-1	-1	-1	4	-1024	-768	-1	-1	-1	-1	4	22	0	0						Untertest2.avi	0	880	547	72	111	17	629	799	0	Content		-72	-111	10166407	1388592886
10183	08:56:10.463	00:00:10.183	611	-1024	-768	-1	-1	-1	-1	4	-1024	-768	-1	-1	-1	-1	4	22	0	0						Untertest2.avi	0	880	547	72	111	17	629	799	0	Content		-72	-111	10183172	1388609651
10200	08:56:10.480	00:00:10.199	612	126,6678	747,4635	0,5501792	0,7791114	425,8657	3,378763	0	48,86824	753,2994	0,368049	0,7965515	425,8657	3,4698	0	22	88	750						Untertest2.avi	0	880	547	72	111	17	629	799	0	Content		16	639	10199906	1388626385
10216	08:56:10.496	00:00:10.216	613	113,7899	740,6322	0,5498604	0,7784995	425,8657	3,355936	0	37,19388	750,629	0,3677086	0,7958811	425,8657	3,343238	0	22	75	746						Untertest2.avi	0	880	547	72	111	17	629	799	0	Content		3	635	10216405	1388642884
10233	08:56:10.513	00:00:10.233	614	90,82409	740,0996	0,5525791	0,7778538	414,4771	3,352681	0	37,19388	750,629	0,3689153	0,7950156	433,2501	3,343238	0	22	64	745						Untertest2.avi	0	880	547	72	111	17	629	799	0	Content		-8	634	10233167	1388659646
10250	08:56:10.530	00:00:10.249	615	93,15332	744,6232	0,552354	0,7770047	414,4771	3,22624	0	2,891448	756,638	0,3746252	0,7945392	461,4578	3,603979	0	22	48	751						Untertest2.avi	0	880	547	72	111	17	629	799	0	Content		-24	640	10249527	1388676006
10267	08:56:10.547	00:00:10.266	616	174,1445	739,3632	0,5416496	0,7760043	457,7091	3,690304	0	-0,2205674	746,0173	0,3745645	0,7938663	461,2455	3,613134	0	22	87	743						Untertest2.avi	0	880	547	72	111	17	629	799	0	Content		15	632	10266593	1388693072
10283	08:56:10.563	00:00:10.282	617	118,4621	748,6321	0,5409294	0,7753549	457,8619	3,66819	0	-19,97406	754,2425	0,3741145	0,7933998	460,7602	3,550578	0	22	49	751						Untertest2.avi	0	880	547	72	111	17	629	799	0	Content		-23	640	10282772	1388709251
10300	08:56:10.580	00:00:10.299	618	159,4894	735,304	0,5412457	0,7751878	457,7153	3,692129	0	28,45101	748,575	0,3744593	0,793372	460,2905	3,512453	0	22	94	742						Untertest2.avi	0	880	547	72	111	17	629	799	0	Content		22	631	10299768	1388726247
10316	08:56:10.596	00:00:10.316	619	168,4118	733,2327	0,5409765	0,7749719	457,8404	3,640292	0	33,92054	749,0132	0,3743478	0,7931794	460,5896	3,535701	0	22	101	741						Untertest2.avi	0	880	547	72	111	17	629	799	0	Content		29	630	10316398	1388742877
10333	08:56:10.613	00:00:10.333	620	155,9829	734,7507	0,5408084	0,7747108	457,959	3,64275	0	42,21978	750,2869	0,3741167	0,7930008	460,9938	3,510905	0	22	99	743						Untertest2.avi	0	880	547	72	111	17	629	799	0	Content		27	632	10333021	1388759500
10350	08:56:10.630	00:00:10.349	621	153,1392	734,3022	0,5406445	0,7744011	458,1973	3,595026	0	19,45681	740,2172	0,3740368	0,7929568	460,9939	3,473052	0	22	86	737						Untertest2.avi	0	880	547	72	111	17	629	799	0	Content		14	626	10349645	1388776124
10366	08:56:10.646	00:00:10.366	622	166,7234	736,0645	0,5405728	0,7741061	458,2257	3,64363	0	44,3461	748,2911	0,3738714	0,7924032	460,9255	3,466546	0	22	106	742						Untertest2.avi	0	880	547	72	111	17	629	799	0	Content		34	631	10366395	1388792874
10383	08:56:10.663	00:00:10.383	623	159,3762	735,5032	0,5404589	0,7738593	458,2187	3,650579	0	54,04913	745,886	0,373837	0,792089	460,7518	3,425661	0	22	107	741						Untertest2.avi	0	880	547	72	111	17	629	799	0	Content		35	630	10383020	1388809499
10400	08:56:10.680	00:00:10.399	624	156,4163	735,7546	0,5402818	0,7736917	458,3428	3,636037	0	60,21731	746,8184	0,3736088	0,791873	460,8156	3,392774	0	22	108	741						Untertest2.avi	0	880	547	72	111	17	629	799	0	Content		36	630	10399644	1388826123
10416	08:56:10.696	00:00:10.416	625	165,7713	731,0573	0,5401134	0,7735249	458,355	3,542765	0	-20,93195	733,8834	0,3733431	0,792098	460,8156	3,483004	0	22	72	732						Untertest2.avi	0	880	547	72	111	17	629	799	0	Content		0	621	10416392	1388842871
10433	08:56:10.713	00:00:10.433	626	163,6357	741,7144	0,5398051	0,773318	458,3909	3,562716	0	48,90857	741,5886	0,3732451	0,7919344	460,063	3,471153	0	22	106	742						Untertest2.avi	0	880	547	72	111	17	629	799	0	Content		34	631	10433016	1388859495
10450	08:56:10.730	00:00:10.449	627	160,7574	745,4326	0,5395464	0,772931	458,234	3,562904	0	28,27101	743,8727	0,3729757	0,7917299	460,3064	3,444733	0	22	95	745						Untertest2.avi	0	880	547	72	111	17	629	799	0	Content		23	634	10449639	1388876118
10466	08:56:10.746	00:00:10.466	628	154,5742	737,7813	0,5393091	0,7723867	458,2724	3,58707	0	-2,325412	736,4217	0,3725417	0,7917351	460,3064	3,457932	0	22	76	737						Untertest2.avi	0	880	547	72	111	17	629	799	0	Content		4	626	10466264	1388892743
10483	08:56:10.763	00:00:10.483	629	162,9188	739,2692	0,5391734	0,7716379	458,3162	3,557809	0	-15,13002	729,6117	0,3724568	0,7910666	460,3064	3,369162	0	22	74	734						Untertest2.avi	0	880	547	72	111	17	629	799	0	Content		2	623	10483013	1388909492
10500	08:56:10.780	00:00:10.499	630	160,3147	737,5583	0,5390864	0,7710771	458,1412	3,533911	0	14,18329	742,3135	0,3722271	0,789934	460,7416	3,375781	0	22	87	740						Untertest2.avi	0	880	547	72	111	17	629	799	0	Content		15	629	10499637	1388926116
10516	08:56:10.796	00:00:10.516	631	154,8943	741,2927	0,539055	0,7705971	458,1619	3,516854	0	35,24222	743,0352	0,3722424	0,7893699	460,5178	3,32298	0	22	95	742						Untertest2.avi	0	880	547	72	111	17	629	799	0	Content		23	631	10516261	1388942740
10533	08:56:10.813	00:00:10.532	632	155,1823	737,8265	0,5388839	0,7702047	458,3111	3,50918	0	22,67756	743,0411	0,3722013	0,7891389	459,9135	3,41433	0	22	89	740						Untertest2.avi	0	880	547	72	111	17	629	799	0	Content		17	629	10532884	1388959363
10550	08:56:10.830	00:00:10.549	633	157,7411	732,1994	0,5387066	0,770263	458,1858	3,516829	0	14,89393	736,5651	0,3719489	0,7892962	459,5087	3,373456	0	22	86	734						Untertest2.avi	0	880	547	72	111	17	629	799	0	Content		14	623	10549633	1388976112
10566	08:56:10.846	00:00:10.566	634	157,185	740,8999	0,5384328	0,7705767	457,9269	3,522068	0	34,1246	734,9019	0,3718516	0,7896789	459,571	3,347672	0	22	96	738						Untertest2.avi	0	880	547	72	111	17	629	799	0	Content		24	627	10566255	1388992734
10583	08:56:10.863	00:00:10.582	635	161,2323	733,499	0,5381993	0,7712097	457,6531	3,473768	0	11,3886	729,8988	0,3714936	0,7902148	459,2398	3,340997	0	22	86	732						Untertest2.avi	0	880	547	72	111	17	629	799	0	Content		14	621	10582881	1389009360
10600	08:56:10.880	00:00:10.599	636	158,9982	743,9072	0,537904	0,7710165	458,095	3,426453	0	21,02411	737,1238	0,3712583	0,7905818	459,0428	3,322574	0	22	90	741						Untertest2.avi	0	880	547	72	111	17	629	799	0	Content		18	630	10599502	1389025981
10616	08:56:10.896	00:00:10.616	637	157,0163	748,7078	0,5377714	0,7710301	458,1444	3,476766	0	42,21434	744,5261	0,3711012	0,7908283	459,1147	3,38994	0	22	100	747						Untertest2.avi	0	880	547	72	111	17	629	799	0	Content		28	636	10616252	1389042731
10633	08:56:10.913	00:00:10.632	638	152,5845	733,4741	0,5377286	0,7712379	457,9864	3,422714	0	32,32961	738,6711	0,371095	0,7910468	459,3185	3,34192	0	22	92	736						Untertest2.avi	0	880	547	72	111	17	629	799	0	Content		20	625	10632876	1389059355
10649	08:56:10.929	00:00:10.649	639	157,8514	742,242	0,5377246	0,7713233	457,9334	3,47901	0	21,17545	745,5712	0,3710653	0,7912193	459,275	3,36845	0	22	90	744						Untertest2.avi	0	880	547	72	111	17	629	799	0	Content		18	633	10649499	1389075978
10666	08:56:10.946	00:00:10.666	640	148,1242	732,3851	0,537605	0,7714671	457,8151	3,454992	0	29,0332	740,3585	0,3708045	0,7913955	458,9551	3,324321	0	22	89	736						Untertest2.avi	0	880	547	72	111	17	629	799	0	Content		17	625	10666136	1389092615
10683	08:56:10.963	00:00:10.682	641	148,1046	732,588	0,5372852	0,7716575	457,9026	3,499759	0	22,99768	733,7317	0,3705037	0,7914676	459,456	3,356121	0	22	86	733						Untertest2.avi	0	880	547	72	111	17	629	799	0	Content		14	622	10682748	1389109227
10699	08:56:10.979	00:00:10.699	642	158,3541	735,2371	0,5368971	0,7716655	457,9676	3,39523	0	19,45347	738,2513	0,37001	0,791676	459,821	3,352836	0	22	89	737						Untertest2.avi	0	880	547	72	111	17	629	799	0	Content		17	626	10699498	1389125977
10716	08:56:10.996	00:00:10.716	643	160,5345	727,2423	0,5366462	0,7719762	457,3063	3,437814	0	5,129157	740,1957	0,3695573	0,7919385	460,0072	3,380167	0	22	83	734						Untertest2.avi	0	880	547	72	111	17	629	799	0	Content		11	623	10716131	1389142610
10733	08:56:11.013	00:00:10.732	644	169,0584	730,0687	0,5362113	0,7724997	457,1841	3,39413	0	2,50712	727,5042	0,3691907	0,7925133	460,1315	3,352628	0	22	86	729						Untertest2.avi	0	880	547	72	111	17	629	799	0	Content		14	618	10732872	1389159351
10749	08:56:11.029	00:00:10.749	645	144,598	736,9279	0,5358029	0,7730466	457,5369	3,436835	0	10,22464	728,3154	0,3688079	0,7932892	459,8331	3,348089	0	22	77	733						Untertest2.avi	0	880	547	72	111	17	629	799	0	Content		5	622	10749368	1389175847
10766	08:56:11.046	00:00:10.766	646	157,7976	738,3962	0,5355372	0,77383	457,344	3,400961	0	23,93393	735,3357	0,3685478	0,7938753	459,8661	3,310792	0	22	91	737						Untertest2.avi	0	880	547	72	111	17	629	799	0	Content		19	626	10766126	1389192605
10783	08:56:11.063	00:00:10.782	647	145,631	737,9128	0,5352331	0,7741222	457,4638	3,44666	0	3,711774	737,2625	0,3682025	0,794288	459,7547	3,369303	0	22	75	738						Untertest2.avi	0	880	547	72	111	17	629	799	0	Content		3	627	10782742	1389209221
10799	08:56:11.079	00:00:10.799	648	165,1345	735,8196	0,5349408	0,7744794	457,1654	3,418648	0	1,261585	727,8565	0,3677932	0,7947695	459,7891	3,34624	0	22	83	732						Untertest2.avi	0	880	547	72	111	17	629	799	0	Content		11	621	10799364	1389225843
10816	08:56:11.096	00:00:10.816	649	164,2966	736,6361	0,5345328	0,7747003	457,1681	3,45578	0	22,09275	736,3033	0,3674282	0,7950627	459,8638	3,334005	0	22	93	736						Untertest2.avi	0	880	547	72	111	17	629	799	0	Content		21	625	10816120	1389242599
10833	08:56:11.113	00:00:10.832	650	168,1107	733,4797	0,5340329	0,7749067	457,3541	3,445379	0	18,45954	735,2927	0,3669399	0,7955227	459,9456	3,381972	0	22	93	734						Untertest2.avi	0	880	547	72	111	17	629	799	0	Content		21	623	10832738	1389259217
10849	08:56:11.129	00:00:10.849	651	160,1857	735,4122	0,5336012	0,7753019	457,1025	3,433307	0	19,7521	727,1613	0,3664642	0,7961422	459,6519	3,385277	0	22	90	731						Untertest2.avi	0	880	547	72	111	17	629	799	0	Content		18	620	10849362	1389275841
10866	08:56:11.146	00:00:10.866	652	162,5973	734,3516	0,533104	0,7759067	457,1728	3,443172	0	8,971758	727,0806	0,3659193	0,7969406	459,3127	3,394112	0	22	86	731						Untertest2.avi	0	880	547	72	111	17	629	799	0	Content		14	620	10866115	1389292594
10883	08:56:11.163	00:00:10.882	653	175,3069	732,1186	0,5325652	0,776292	457,1729	3,541245	0	18,74633	727,2057	0,3654709	0,7974342	459,3472	3,38722	0	23	97	730						Untertest2.avi	0	880	547	72	111	67	610	433	0	Content		25	619	10882740	1389309219
10899	08:56:11.179	00:00:10.899	654	206,2029	724,0412	0,5314659	0,7762765	457,1608	3,446009	0	61,10287	713,3018	0,3645706	0,7973636	458,9332	3,375137	0	23	134	719						Untertest2.avi	0	880	547	72	111	67	610	433	0	Content		62	608	10899360	1389325839
10916	08:56:11.196	00:00:10.915	655	213,1063	711,9006	0,5311749	0,7763002	456,7992	3,434591	0	67,8667	715,0552	0,3641786	0,7972812	458,8629	3,379765	0	23	140	713						Untertest2.avi	0	880	547	72	111	67	610	433	0	Content		68	602	10915986	1389342465
10933	08:56:11.213	00:00:10.932	656	202,3916	717,7391	0,5308385	0,7757795	456,859	3,490662	0	71,59022	723,3625	0,3638517	0,7966905	459,0639	3,467632	0	23	137	721						Untertest2.avi	0	880	547	72	111	67	610	433	0	Content		65	610	10932609	1389359088
10949	08:56:11.229	00:00:10.949	657	221,1136	718,2456	0,5305536	0,7745708	456,9781	3,465359	0	81,68498	728,3151	0,3636173	0,7958661	459,1353	3,450788	0	23	151	723						Untertest2.avi	0	880	547	72	111	67	610	433	0	Content		79	612	10949357	1389375836
10966	08:56:11.246	00:00:10.965	658	214,1936	719,8793	0,5303424	0,7736309	457,0387	3,502436	0	82,7645	722,1052	0,3633974	0,7950965	459,3894	3,439488	0	23	148	721						Untertest2.avi	0	880	547	72	111	67	610	433	0	Content		76	610	10965981	1389392460
10983	08:56:11.263	00:00:10.982	659	204,8225	718,1363	0,5301276	0,7728381	457,0164	3,514722	0	59,36956	710,3527	0,3631719	0,7944491	459,32	3,530003	0	23	132	714						Untertest2.avi	0	880	547	72	111	67	610	433	0	Content		60	603	10982604	1389409083
10999	08:56:11.279	00:00:10.999	660	211,0469	728,7888	0,5299399	0,7723407	456,9362	3,5589	0	74,13559	720,6263	0,3628717	0,7940778	459,1749	3,475426	0	23	143	725						Untertest2.avi	0	880	547	72	111	67	610	433	0	Content		71	614	10999354	1389425833
11016	08:56:11.296	00:00:11.015	661	211,5063	731,2973	0,5297683	0,7721792	456,9029	3,584311	0	61,13353	719,015	0,3627501	0,793615	459,2144	3,528244	0	23	136	725						Untertest2.avi	0	880	547	72	111	67	610	433	0	Content		64	614	11015977	1389442456
11033	08:56:11.313	00:00:11.032	662	211,8188	730,4969	0,5297209	0,7721106	456,8783	3,603812	0	76,74687	722,888	0,3625914	0,7935455	458,9767	3,593875	0	23	144	727						Untertest2.avi	0	880	547	72	111	67	610	433	0	Content		72	616	11032600	1389459079
11049	08:56:11.329	00:00:11.049	663	209,4927	716,115	0,5296815	0,7720591	456,7891	3,638118	0	71,19068	723,4844	0,3624966	0,7934241	458,9751	3,521047	0	23	140	720						Untertest2.avi	0	880	547	72	111	67	610	433	0	Content		68	609	11049224	1389475703
11066	08:56:11.346	00:00:11.065	664	206,2913	727,5836	0,529551	0,7717565	456,6739	3,60729	0	51,28783	713,1404	0,3623791	0,79321	458,8826	3,581869	0	23	129	720						Untertest2.avi	0	880	547	72	111	67	610	433	0	Content		57	609	11065974	1389492453
11083	08:56:11.363	00:00:11.082	665	215,0466	718,1329	0,5293323	0,7715149	456,6677	3,627344	0	70,57079	722,4878	0,3621684	0,7928622	458,6648	3,61411	0	23	143	720						Untertest2.avi	0	880	547	72	111	67	610	433	0	Content		71	609	11082600	1389509079
11099	08:56:11.379	00:00:11.099	666	227,5822	712,7667	0,5291792	0,7713497	456,3658	3,642539	0	72,14803	719,6204	0,3619094	0,7924809	458,797	3,552123	0	23	150	716						Untertest2.avi	0	880	547	72	111	67	610	433	0	Content		78	605	11099224	1389525703
11116	08:56:11.396	00:00:11.115	667	206,9186	724,007	0,528945	0,7705907	456,523	3,647703	0	54,78622	719,4604	0,3617226	0,7918714	458,6076	3,593675	0	23	131	722						Untertest2.avi	0	880	547	72	111	67	610	433	0	Content		59	611	11115848	1389542327
11133	08:56:11.413	00:00:11.132	668	218,3424	712,1874	0,5288444	0,7699788	456,5656	3,644713	0	65,59203	720,3125	0,3616145	0,7910727	458,7086	3,618304	0	23	142	716						Untertest2.avi	0	880	547	72	111	67	610	433	0	Content		70	605	11132597	1389559076
11149	08:56:11.429	00:00:11.149	669	209,2734	720,5349	0,5287171	0,7692022	456,6648	3,696088	0	65,24877	712,4432	0,3615001	0,7902474	458,8872	3,616178	0	23	137	716						Untertest2.avi	0	880	547	72	111	67	610	433	0	Content		65	605	11149222	1389575701
11166	08:56:11.446	00:00:11.165	670	204,819	725,0732	0,5286978	0,7684599	456,6956	3,724352	0	52,33004	714,3016	0,3614177	0,7894789	458,7153	3,65584	0	23	129	720						Untertest2.avi	0	880	547	72	111	67	610	433	0	Content		57	609	11165845	1389592324
11182	08:56:11.462	00:00:11.182	671	208,3329	720,8582	0,5287429	0,7678112	456,8244	3,718314	0	68,64566	714,9083	0,3614597	0,78894	458,9258	3,623954	0	23	138	718						Untertest2.avi	0	880	547	72	111	67	610	433	0	Content		66	607	11182468	1389608947
11199	08:56:11.479	00:00:11.199	672	209,768	727,7244	0,5287728	0,7672917	456,8257	3,744199	0	71,18536	723,8092	0,3614501	0,788422	458,8436	3,671301	0	23	140	726						Untertest2.avi	0	880	547	72	111	67	610	433	0	Content		68	615	11199090	1389625569
11216	08:56:11.496	00:00:11.215	673	203,0686	728,5282	0,5287731	0,7670949	456,8073	3,728096	0	70,58517	716,275	0,361451	0,7881916	458,8847	3,668311	0	23	137	722						Untertest2.avi	0	880	547	72	111	67	610	433	0	Content		65	611	11215841	1389642320
11232	08:56:11.512	00:00:11.232	674	166,3586	725,4222	0,5282426	0,7670237	456,7079	3,774092	0	32,64479	736,4246	0,3608989	0,787815	458,7134	3,64586	0	23	100	731						Untertest2.avi	0	880	547	72	111	67	610	433	0	Content		28	620	11232465	1389658944
11249	08:56:11.529	00:00:11.249	675	211,2122	727,5132	0,5287716	0,7672552	456,7423	3,727215	0	66,80617	724,6508	0,3613727	0,7882796	458,6441	3,701063	0	23	139	726						Untertest2.avi	0	880	547	72	111	67	610	433	0	Content		67	615	11249091	1389675570
11266	08:56:11.546	00:00:11.265	676	215,6581	721,0703	0,5287937	0,7672927	456,6465	3,753089	0	76,04634	721,6771	0,3613777	0,7882809	458,6089	3,660982	0	23	146	721						Untertest2.avi	0	880	547	72	111	67	610	433	0	Content		74	610	11265713	1389692192
11282	08:56:11.562	00:00:11.282	677	219,7766	726,9135	0,5288606	0,7672684	456,4101	3,786508	0	68,1475	720,8156	0,3613646	0,7882345	458,4883	3,709018	0	23	144	724						Untertest2.avi	0	880	547	72	111	67	610	433	0	Content		72	613	11282338	1389708817
11299	08:56:11.579	00:00:11.299	678	213,0963	730,6563	0,528848	0,7673687	456,4101	3,840756	0	48,04089	718,6649	0,3612908	0,7884455	458,1715	3,73306	0	23	131	725						Untertest2.avi	0	880	547	72	111	67	610	433	0	Content		59	614	11299087	1389725566
11316	08:56:11.596	00:00:11.315	679	254,1334	727,0304	0,5282144	0,7675096	456,3415	3,858195	0	110,4325	717,8112	0,3607499	0,7885081	458,2199	3,722168	0	24	182	722						Untertest2.avi	0	880	547	72	111	345	616	467	0	Content		110	611	11315712	1389742191
11332	08:56:11.612	00:00:11.332	680	370,3072	716,2072	0,5255975	0,7668445	457,1496	3,791798	0	325,7722	709,0251	0,3590681	0,7876866	459,0038	3,727893	0	24	348	713						Untertest2.avi	0	880	547	72	111	345	616	467	0	Content		276	602	11332336	1389758815
11349	08:56:11.629	00:00:11.349	681	431,8511	734,2413	0,5097638	0,7664467	412,477	3,497775	0	485,0331	721,1637	0,3576294	0,787438	459,7012	3,798522	0	24	458	728						Untertest2.avi	0	880	547	72	111	345	616	467	0	Content		386	617	11349086	1389775565
11366	08:56:11.646	00:00:11.365	682	520,598	738,4684	0,5092041	0,7669236	412,477	3,563887	0	580,9005	718,6323	0,3574455	0,7876062	461,7472	3,821198	0	24	551	729						Untertest2.avi	0	880	547	72	111	345	616	467	0	Content		479	618	11365712	1389792191
11382	08:56:11.662	00:00:11.382	683	508,9094	735,7915	0,5092396	0,7670429	412,477	3,597434	0	579,857	718,1431	0,3572824	0,7877761	461,4199	3,824884	0	24	544	727						Untertest2.avi	0	880	547	72	111	345	616	467	0	Content		472	616	11382332	1389808811
11399	08:56:11.679	00:00:11.398	684	519,7994	731,1813	0,5092183	0,7671409	412,477	3,531693	0	575,0609	722,7001	0,3571213	0,7879248	461,0893	3,897758	0	24	547	727						Untertest2.avi	0	880	547	72	111	345	616	467	0	Content		475	616	11398958	1389825437
11416	08:56:11.696	00:00:11.415	685	462,8428	733,9449	0,5013355	0,7672806	389,3757	3,373251	0	371,9402	719,5268	0,3548662	0,7877411	459,608	3,83972	0	24	417	727						Untertest2.avi	0	880	547	72	111	345	616	467	0	Content		345	616	11415580	1389842059
11432	08:56:11.712	00:00:11.432	686	465,3258	727,2513	0,4995374	0,767265	384,3085	3,326247	0	372,3962	721,11	0,354651	0,7876518	459,3568	3,763068	0	24	419	724						Untertest2.avi	0	880	547	72	111	345	616	467	0	Content		347	613	11432205	1389858684
11449	08:56:11.729	00:00:11.448	687	465,6192	731,4011	0,5013304	0,766901	390,3078	3,44993	0	401,7576	711,9518	0,354769	0,787497	459,2666	3,738153	0	24	434	722						Untertest2.avi	0	880	547	72	111	345	616	467	0	Content		362	611	11448829	1389875308
11466	08:56:11.746	00:00:11.465	688	464,1649	737,3539	0,4992166	0,7664112	384,6178	3,297397	0	429,2515	716,3433	0,3548373	0,7870194	459,2558	3,811355	0	24	447	727						Untertest2.avi	0	880	547	72	111	345	616	467	0	Content		375	616	11465705	1389892184
11482	08:56:11.762	00:00:11.482	689	463,9859	736,8232	0,4974755	0,7659009	380,261	3,325201	0	423,1667	719,7869	0,3545134	0,7866328	459,3197	3,815422	0	24	444	728						Untertest2.avi	0	880	547	72	111	345	616	467	0	Content		372	617	11482080	1389908559
11499	08:56:11.779	00:00:11.499	690	459,428	737,9553	0,4965161	0,7655409	377,9321	3,300408	0	413,1418	717,0308	0,3540252	0,7862653	459,2528	3,778085	0	24	436	727						Untertest2.avi	0	880	547	72	111	345	616	467	0	Content		364	616	11499198	1389925677
11516	08:56:11.796	00:00:11.515	691	463,2619	732,5693	0,4980077	0,765358	382,7016	3,368875	0	381,9383	706,5325	0,3534193	0,786017	459,4122	3,723088	0	24	423	720						Untertest2.avi	0	880	547	72	111	345	616	467	0	Content		351	609	11515821	1389942300
11533	08:56:11.813	00:00:11.532	692	454,2328	738,5962	0,4979606	0,7652985	382,7818	3,375268	0	380,7596	719,6894	0,3532088	0,7857036	459,1483	3,761294	0	24	417	729						Untertest2.avi	0	880	547	72	111	345	616	467	0	Content		345	618	11532520	1389958999
11549	08:56:11.829	00:00:11.548	693	454,4569	738,7662	0,4983634	0,7651392	384,5084	3,376059	0	367,2446	724,2412	0,3529664	0,7855238	459,013	3,80023	0	24	411	732						Untertest2.avi	0	880	547	72	111	345	616	467	0	Content		339	621	11548701	1389975180
11565	08:56:11.845	00:00:11.565	694	470,468	734,8236	0,4997388	0,7648627	389,1768	3,401101	0	359,9402	721,5082	0,3525923	0,7853782	458,7187	3,747957	0	24	415	728						Untertest2.avi	0	880	547	72	111	345	616	467	0	Content		343	617	11565323	1389991802
11582	08:56:11.862	00:00:11.581	695	462,5351	735,3539	0,4990256	0,7646086	388,0343	3,423893	0	129,2646	703,2597	0,3508604	0,7853199	446,0017	3,616422	0	24	296	719						Untertest2.avi	0	880	547	72	111	345	616	467	0	Content		224	608	11581946	1390008425
11599	08:56:11.879	00:00:11.599	696	463,0392	739,3853	0,499222	0,7640812	389,6597	3,406472	0	375,7863	727,4628	0,3520668	0,7848712	458,7631	3,810881	0	24	419	733						Untertest2.avi	0	880	547	72	111	345	616	467	0	Content		347	622	11599189	1390025668
11616	08:56:11.896	00:00:11.615	697	458,825	732,9416	0,4983114	0,7635641	388,0652	3,441273	0	375,3654	719,8409	0,3518352	0,7844348	458,6445	3,832999	0	24	417	726						Untertest2.avi	0	880	547	72	111	345	616	467	0	Content		345	615	11615808	1390042287
11632	08:56:11.912	00:00:11.632	698	453,0564	729,938	0,4981333	0,7627709	388,1681	3,398056	0	395,9566	711,495	0,3518017	0,7835401	458,4782	3,82179	0	24	425	721						Untertest2.avi	0	880	547	72	111	345	616	467	0	Content		353	610	11632436	1390058915
11649	08:56:11.929	00:00:11.648	699	455,3096	732,3663	0,4959953	0,7617065	382,5125	3,37736	0	350,6842	714,0969	0,3509954	0,7822328	458,566	3,831136	0	24	403	723						Untertest2.avi	0	880	547	72	111	345	616	467	0	Content		331	612	11648567	1390075046
11665	08:56:11.945	00:00:11.665	700	477,2407	736,9506	0,499393	0,7606273	393,4911	3,515893	0	354,1699	713,4767	0,3507302	0,7812847	458,5721	3,782054	0	24	416	725						Untertest2.avi	0	880	547	72	111	345	616	467	0	Content		344	614	11665314	1390091793
11682	08:56:11.962	00:00:11.681	701	465,0338	739,3882	0,4971962	0,7596064	388,2074	3,473117	0	351,6454	718,4506	0,3503641	0,7802121	458,4967	3,808811	0	24	408	729						Untertest2.avi	0	880	547	72	111	345	616	467	0	Content		336	618	11681940	1390108419
11699	08:56:11.979	00:00:11.699	702	469,3652	735,0125	0,4969269	0,7586687	388,5195	3,441507	0	350,4167	719,6736	0,3500181	0,7793217	458,6373	3,762879	0	24	410	727						Untertest2.avi	0	880	547	72	111	345	616	467	0	Content		338	616	11699062	1390125541
11715	08:56:11.995	00:00:11.715	703	468,1042	736,0804	0,4955146	0,7579665	385,4352	3,410274	0	327,0959	723,173	0,3496112	0,7787768	458,6373	3,754222	0	24	398	730						Untertest2.avi	0	880	547	72	111	345	616	467	0	Content		326	619	11715187	1390141666
11732	08:56:12.012	00:00:11.731	704	459,7944	741,5817	0,4961544	0,7573591	388,9085	3,500041	0	374,461	722,3037	0,3493877	0,7783182	458,7148	3,900656	0	24	417	732						Untertest2.avi	0	880	547	72	111	345	616	467	0	Content		345	621	11731811	1390158290
11749	08:56:12.029	00:00:11.748	705	452,6432	743,537	0,4960963	0,756727	390,075	3,503941	0	457,8782	725,545	0,3499607	0,7779101	458,7156	3,913009	0	24	455	735						Untertest2.avi	0	880	547	72	111	345	616	467	0	Content		383	624	11748562	1390175041
11766	08:56:12.046	00:00:11.765	706	457,4934	733,5273	0,4950389	0,7563108	388,3065	3,470639	0	367,7549	724,3655	0,3484949	0,7774755	458,6487	3,855643	0	24	413	729						Untertest2.avi	0	880	547	72	111	345	616	467	0	Content		341	618	11765678	1390192157
11782	08:56:12.062	00:00:11.782	707	481,6086	754,916	0,483454	0,7562704	357,5497	3,105458	0	432,2278	740,7556	0,3357443	0,777728	397,4452	3,520669	0	25	457	748						Untertest2.avi	0	880	547	72	111	418	658	400	0	Content		385	637	11782376	1390208855
11799	08:56:12.079	00:00:11.798	708	-1024	-768	-1	-1	-1	-1	4	846,3242	765,6855	0,3489155	0,7775493	458,6487	4,199546	0	25	846	766						Untertest2.avi	0	880	547	72	111	418	658	400	0	Content		774	655	11798922	1390225401
11815	08:56:12.095	00:00:11.815	709	-1024	-768	-1	-1	-1	-1	4	490,3079	766,9038	0,3206228	0,7781001	341,815	2,965221	0	25	490	767						Untertest2.avi	0	880	547	72	111	418	658	400	0	Content		418	656	11815179	1390241658
11832	08:56:12.112	00:00:11.832	710	546,9773	780,2272	0,4743873	0,7567019	343,1589	3,055876	0	-1024	-768	-1	-1	-1	-1	4	25	547	780						Untertest2.avi	0	880	547	72	111	418	658	400	0	Content		475	669	11832296	1390258775
11849	08:56:12.129	00:00:11.848	711	551,9049	784,2109	0,4741076	0,7565683	344,3457	3,075013	0	487,225	769,5996	0,3192219	0,778636	341,6738	3,009578	0	25	520	777						Untertest2.avi	0	880	547	72	111	418	658	400	0	Content		448	666	11848552	1390275031
11865	08:56:12.145	00:00:11.865	712	-1024	-768	-1	-1	-1	-1	4	488,6247	771,4867	0,3184313	0,7788507	341,4176	2,973654	0	25	489	771						Untertest2.avi	0	880	547	72	111	418	658	400	0	Content		417	660	11865423	1390291902
11882	08:56:12.162	00:00:11.881	713	541,5041	777,7083	0,4716457	0,756893	341,9574	3,012621	0	488,1115	772,4084	0,3175504	0,7791647	341,2489	2,984439	0	25	515	775						Untertest2.avi	0	880	547	72	111	418	658	400	0	Content		443	664	11881931	1390308410
11899	08:56:12.179	00:00:11.898	714	547,5583	780,5425	0,4703274	0,7568693	340,6878	3,01455	0	492,79	768,93	0,3167343	0,7796903	341,3808	3,010175	0	25	520	775						Untertest2.avi	0	880	547	72	111	418	658	400	0	Content		448	664	11898680	1390325159
11915	08:56:12.195	00:00:11.915	715	545,7479	777,5744	0,4696248	0,7573606	341,0858	3,064497	0	498,8308	772,3431	0,3165256	0,7802799	343,7011	3,029668	0	25	522	775						Untertest2.avi	0	880	547	72	111	418	658	400	0	Content		450	664	11915309	1390341788
11932	08:56:12.212	00:00:11.932	716	548,5221	774,1919	0,4681649	0,7576263	339,7347	2,967517	0	480,7093	774,6531	0,3155719	0,7810597	343,8491	2,983837	0	25	515	774						Untertest2.avi	0	880	547	72	111	418	658	400	0	Content		443	663	11932053	1390358532
11949	08:56:12.229	00:00:11.948	717	-1024	-768	-1	-1	-1	-1	4	490,8351	770,8463	0,3142768	0,7818191	342,5066	2,986138	0	25	491	771						Untertest2.avi	0	880	547	72	111	418	658	400	0	Content		419	660	11948675	1390375154
11965	08:56:12.245	00:00:11.965	718	539,6669	781,7405	0,4661548	0,7579736	339,4533	2,989835	0	477,7138	765,3007	0,3134918	0,7824923	343,1891	2,962286	0	25	509	774						Untertest2.avi	0	880	547	72	111	418	658	400	0	Content		437	663	11965299	1390391778
11982	08:56:12.262	00:00:11.981	719	542,687	786,6119	0,465385	0,7580642	340,0315	3,004385	0	476,4238	768,2009	0,3125856	0,7831566	343,5138	3,018224	0	25	510	777						Untertest2.avi	0	880	547	72	111	418	658	400	0	Content		438	666	11981923	1390408402
11999	08:56:12.279	00:00:11.998	720	540,8975	785,6959	0,4646334	0,7584445	340,6237	2,987879	0	479,5809	771,2417	0,3113915	0,7839593	343,1147	3,036462	0	25	510	778						Untertest2.avi	0	880	547	72	111	418	658	400	0	Content		438	667	11998548	1390425027
12015	08:56:12.295	00:00:12.014	721	-1024	-768	-1	-1	-1	-1	4	481,2086	769,2812	0,3105215	0,7849323	344,1172	2,99637	0	25	481	769						Untertest2.avi	0	880	547	72	111	418	658	400	0	Content		409	658	12014922	1390441401
12032	08:56:12.312	00:00:12.032	722	-1024	-768	-1	-1	-1	-1	4	478,8183	768,3027	0,3110736	0,7859755	351,1829	3,031628	0	25	479	768						Untertest2.avi	0	880	547	72	111	418	658	400	0	Content		407	657	12032165	1390458644
12049	08:56:12.329	00:00:12.048	723	-1024	-768	-1	-1	-1	-1	4	491,9965	767,9735	0,3108855	0,7871544	355,4336	3,037513	0	25	492	768						Untertest2.avi	0	880	547	72	111	418	658	400	0	Content		420	657	12048788	1390475267
12065	08:56:12.345	00:00:12.065	724	-1024	-768	-1	-1	-1	-1	4	468,7621	770,2747	0,3110223	0,7881853	360,7949	3,132794	0	25	469	770						Untertest2.avi	0	880	547	72	111	418	658	400	0	Content		397	659	12065488	1390491967
12082	08:56:12.362	00:00:12.081	725	-1024	-768	-1	-1	-1	-1	4	480,1439	765,6981	0,3100978	0,7893739	361,6128	3,10236	0	25	480	766						Untertest2.avi	0	880	547	72	111	418	658	400	0	Content		408	655	12081792	1390508271
12098	08:56:12.378	00:00:12.098	726	-1024	-768	-1	-1	-1	-1	4	476,1385	768,3027	0,3095218	0,7907923	363,6028	3,16847	0	25	476	768						Untertest2.avi	0	880	547	72	111	418	658	400	0	Content		404	657	12098412	1390524891
12115	08:56:12.395	00:00:12.115	727	-1024	-768	-1	-1	-1	-1	4	474,8108	766,2684	0,3085629	0,7923886	364,0266	3,131061	0	25	475	766						Untertest2.avi	0	880	547	72	111	418	658	400	0	Content		403	655	12115164	1390541643
12132	08:56:12.412	00:00:12.132	728	-1024	-768	-1	-1	-1	-1	4	475,2246	768,8518	0,3080303	0,7939451	366,3212	3,098481	0	25	475	769						Untertest2.avi	0	880	547	72	111	418	658	400	0	Content		403	658	12132106	1390558585
12148	08:56:12.428	00:00:12.148	729	-1024	-768	-1	-1	-1	-1	4	454,0637	764,949	0,3130494	0,7955239	393,9227	3,354594	0	25	454	765						Untertest2.avi	0	880	547	72	111	418	658	400	0	Content		382	654	12148287	1390574766
12166	08:56:12.446	00:00:12.165	730	-1024	-768	-1	-1	-1	-1	4	-1024	-768	-1	-1	-1	-1	4	25	0	0						Untertest2.avi	0	880	547	72	111	418	658	400	0	Content		-72	-111	12165659	1390592138
12182	08:56:12.462	00:00:12.182	731	-1024	-768	-1	-1	-1	-1	4	145,7583	763,7376	0,3192554	0,7987146	412,3648	3,525438	0	26	146	764						Untertest2.avi	0	880	547	72	111	-29	637	200	0	Content		74	653	12182278	1390608757
12199	08:56:12.479	00:00:12.198	732	160,8468	739,8608	0,4842795	0,7687964	419,5958	3,678974	0	19,58409	746,2155	0,3209649	0,8005603	418,2164	3,621862	0	26	90	743						Untertest2.avi	0	880	547	72	111	-29	637	200	0	Content		18	632	12198848	1390625327
12215	08:56:12.495	00:00:12.215	733	142,0446	770,9211	0,4813761	0,7702628	412,1028	3,515712	0	-6,977435	756,4238	0,3201257	0,8023516	417,6558	3,580591	0	26	68	764						Untertest2.avi	0	880	547	72	111	-29	637	200	0	Content		-4	653	12215151	1390641630
12232	08:56:12.512	00:00:12.232	734	122,7704	745,2323	0,4809977	0,7720586	415,0921	3,648048	0	-13,05872	751,3474	0,3190731	0,8046547	419,0139	3,596939	0	26	55	748						Untertest2.avi	0	880	547	72	111	-29	637	200	0	Content		-17	637	12232095	1390658574
12249	08:56:12.529	00:00:12.248	735	122,5544	753,8794	0,4797604	0,7740763	415,05	3,664832	0	-16,51029	743,6368	0,317495	0,807201	417,0197	3,574352	0	26	53	749						Untertest2.avi	0	880	547	72	111	-29	637	200	0	Content		-19	638	12248524	1390675003
12265	08:56:12.545	00:00:12.265	736	128,2578	741,0137	0,478282	0,7763284	414,1648	3,61897	0	-41,79758	757,7137	0,3163176	0,8095401	417,6078	3,560634	0	26	43	749						Untertest2.avi	0	880	547	72	111	-29	637	200	0	Content		-29	638	12265149	1390691628
12282	08:56:12.562	00:00:12.281	737	136,216	749,7613	0,4762516	0,778289	410,9656	3,594389	0	-36,49407	744,1621	0,3153907	0,8119465	419,07	3,557633	0	26	50	747						Untertest2.avi	0	880	547	72	111	-29	637	200	0	Content		-22	636	12281897	1390708376
12299	08:56:12.579	00:00:12.298	738	119,2101	743,5907	0,476064	0,7802057	414,3115	3,666658	0	-51,9676	747,7876	0,3143795	0,813987	419,9161	3,613137	0	26	34	746						Untertest2.avi	0	880	547	72	111	-29	637	200	0	Content		-38	635	12298519	1390724998
12315	08:56:12.595	00:00:12.315	739	110,4296	743,7218	0,4744508	0,7822318	412,5541	3,664758	0	-43,12206	742,5566	0,3126626	0,8159767	417,2849	3,584824	0	26	34	743						Untertest2.avi	0	880	547	72	111	-29	637	200	0	Content		-38	632	12315270	1390741749
12332	08:56:12.612	00:00:12.331	740	101,6079	755,8644	0,4736991	0,7839234	414,5136	3,689562	0	-45,34992	739,6976	0,3115301	0,8177983	418,303	3,574213	0	26	28	748						Untertest2.avi	0	880	547	72	111	-29	637	200	0	Content		-44	637	12331894	1390758373
12349	08:56:12.629	00:00:12.348	741	106,2939	746,2922	0,4724193	0,7859671	415,3999	3,710553	0	-45,62979	749,4351	0,3105387	0,8196189	421,2069	3,627323	0	26	30	748						Untertest2.avi	0	880	547	72	111	-29	637	200	0	Content		-42	637	12348519	1390774998
12365	08:56:12.645	00:00:12.365	742	102,9838	747,8037	0,4699918	0,7879407	413,8771	3,632497	0	-66,69715	739,6356	0,3081083	0,8220684	418,3598	3,578726	0	26	18	744						Untertest2.avi	0	880	547	72	111	-29	637	200	0	Content		-54	633	12365142	1390791621
12382	08:56:12.662	00:00:12.381	743	106,2251	742,0721	0,4668251	0,7903334	409,9864	3,612343	0	-69,56916	734,3908	0,3059748	0,8247505	418,0256	3,632399	0	27	18	738						Untertest2.avi	0	880	547	72	111	-87	638	284	0	Content		-54	627	12381891	1390808370
12399	08:56:12.679	00:00:12.398	744	111,2183	747,106	0,4658623	0,7928109	413,7517	3,601351	0	-42,12773	736,4625	0,304036	0,8277017	418,4368	3,510853	0	27	35	742						Untertest2.avi	0	880	547	72	111	-87	638	284	0	Content		-37	631	12398515	1390824994
12415	08:56:12.695	00:00:12.415	745	106,6393	750,8915	0,4642519	0,795257	414,7919	3,632106	0	-58,97894	719,8323	0,3018276	0,8310334	416,2953	3,572042	0	27	24	735						Untertest2.avi	0	880	547	72	111	-87	638	284	0	Content		-48	624	12415264	1390841743
12432	08:56:12.712	00:00:12.431	746	84,72147	746,7928	0,4604993	0,7979735	408,6199	3,6142	0	-80,85403	714,5034	0,3001361	0,8349191	416,7861	3,49526	0	27	2	731						Untertest2.avi	0	880	547	72	111	-87	638	284	0	Content		-70	620	12431888	1390858367
12449	08:56:12.729	00:00:12.448	747	98,43966	752,4761	0,4632223	0,8009648	424,2362	3,835006	0	-127,1923	647,7781	0,2984467	0,8389537	417,7923	3,425126	0	27	-14	700						Untertest2.avi	0	880	547	72	111	-87	638	284	0	Content		-86	589	12448637	1390875116
12465	08:56:12.745	00:00:12.465	748	97,31768	740,639	0,4586259	0,8044135	415,4195	3,707449	0	-123,0419	589,8533	0,2965832	0,8432505	418,1068	3,257417	0	27	-13	665						Untertest2.avi	0	880	547	72	111	-87	638	284	0	Content		-85	554	12465261	1390891740
12482	08:56:12.762	00:00:12.481	749	92,79762	750,8746	0,4579513	0,8078481	420,8582	3,692393	0	-1024	-768	-1	-1	-1	-1	4	27	93	751						Untertest2.avi	0	880	547	72	111	-87	638	284	0	Content		21	640	12481882	1390908361
12499	08:56:12.779	00:00:12.498	750	34,79384	763,841	0,4539752	0,8117567	410,1139	3,645157	0	-1024	-768	-1	-1	-1	-1	4	27	35	764						Untertest2.avi	0	880	547	72	111	-87	638	284	0	Content		-37	653	12498632	1390925111
12515	08:56:12.795	00:00:12.515	751	-6,523128	755,8521	0,4525239	0,8155289	412,4557	3,674663	0	-1024	-768	-1	-1	-1	-1	4	27	-7	756						Untertest2.avi	0	880	547	72	111	-87	638	284	0	Content		-79	645	12515256	1390941735
12532	08:56:12.812	00:00:12.532	752	-25,89302	758,1532	0,450456	0,8191851	414,615	3,726815	0	-1024	-768	-1	-1	-1	-1	4	27	-26	758						Untertest2.avi	0	880	547	72	111	-87	638	284	0	Content		-98	647	12532007	1390958486
12549	08:56:12.829	00:00:12.548	753	-33,36813	760,6196	0,4475106	0,8228866	413,8572	3,703648	0	-1024	-768	-1	-1	-1	-1	4	27	-33	761						Untertest2.avi	0	880	547	72	111	-87	638	284	0	Content		-105	650	12548630	1390975109
12565	08:56:12.845	00:00:12.565	754	-16,29614	744,5043	0,444364	0,8268159	412,6425	3,691858	0	-1024	-768	-1	-1	-1	-1	4	27	-16	745						Untertest2.avi	0	880	547	72	111	-87	638	284	0	Content		-88	634	12565380	1390991859
12582	08:56:12.862	00:00:12.582	755	-19,77225	754,7344	0,441406	0,8301985	412,3959	3,686106	0	-1024	-768	-1	-1	-1	-1	4	27	-20	755						Untertest2.avi	0	880	547	72	111	-87	638	284	0	Content		-92	644	12582005	1391008484
12599	08:56:12.879	00:00:12.598	756	-35,28402	757,8152	0,4386158	0,8339365	413,2301	3,713186	0	-1024	-768	-1	-1	-1	-1	4	27	-35	758						Untertest2.avi	0	880	547	72	111	-87	638	284	0	Content		-107	647	12598823	1391025302
12615	08:56:12.895	00:00:12.614	757	-24,9627	754,2474	0,4358123	0,8379762	414,2126	3,756221	0	-1024	-768	-1	-1	-1	-1	4	27	-25	754						Untertest2.avi	0	880	547	72	111	-87	638	284	0	Content		-97	643	12614999	1391041478
12632	08:56:12.912	00:00:12.632	758	-41,70531	755,6849	0,4327017	0,8420302	413,9356	3,767211	0	-1024	-768	-1	-1	-1	-1	4	27	-42	756						Untertest2.avi	0	880	547	72	111	-87	638	284	0	Content		-114	645	12632193	1391058672
12648	08:56:12.928	00:00:12.648	759	-36,44059	751,094	0,4290074	0,8458338	411,0334	3,750033	0	-223,759	737,7296	0,2696378	0,8892885	417,5901	3,725957	0	27	-130	744						Untertest2.avi	0	880	547	72	111	-87	638	284	0	Content		-202	633	12648367	1391074846
12665	08:56:12.945	00:00:12.665	760	-36,46966	748,3719	0,4266591	0,8494887	412,9538	3,73505	0	-1024	-768	-1	-1	-1	-1	4	28	-36	748						Untertest2.avi	0	880	547	72	111	-239	623	333	0	Content		-108	637	12665437	1391091916
12682	08:56:12.962	00:00:12.681	761	-51,73803	744,6284	0,4245225	0,8527866	415,2402	3,817526	0	-263,6379	717,7319	0,2647405	0,8968037	420,2804	3,706992	0	28	-158	731						Untertest2.avi	0	880	547	72	111	-239	623	333	0	Content		-230	620	12681618	1391108097
12699	08:56:12.979	00:00:12.698	762	-52,15965	749,6278	0,4225653	0,8560679	417,3181	3,799495	0	-251,1922	724,7691	0,2618087	0,8999494	417,1971	3,692791	0	28	-152	737						Untertest2.avi	0	880	547	72	111	-239	623	333	0	Content		-224	626	12698737	1391125216
12715	08:56:12.995	00:00:12.715	763	-56,72895	748,2477	0,4178129	0,858507	408,8251	3,664092	0	-258,2121	724,4645	0,2598578	0,9026515	419,2968	3,720628	0	28	-157	736						Untertest2.avi	0	880	547	72	111	-239	623	333	0	Content		-229	625	12715485	1391141964
12732	08:56:13.012	00:00:12.732	764	-55,69221	757,5382	0,4146801	0,8609002	405,2127	3,709136	0	-269,1389	724,1408	0,2575612	0,9050717	418,5369	3,701739	0	28	-162	741						Untertest2.avi	0	880	547	72	111	-239	623	333	0	Content		-234	630	12732109	1391158588
12749	08:56:13.029	00:00:12.748	765	-63,49422	751,7374	0,4128302	0,8627742	406,0985	3,718829	0	-256,915	720,7078	0,2555681	0,907091	418,5542	3,684088	0	28	-160	736						Untertest2.avi	0	880	547	72	111	-239	623	333	0	Content		-232	625	12748734	1391175213
12765	08:56:13.045	00:00:12.765	766	-65,28849	755,9904	0,4119206	0,8643783	410,1254	3,874537	0	-266,2538	717,834	0,2537682	0,9087243	418,7249	3,69472	0	28	-166	737						Untertest2.avi	0	880	547	72	111	-239	623	333	0	Content		-238	626	12765481	1391191960
12782	08:56:13.062	00:00:12.782	767	-56,38243	753,2243	0,4118348	0,8658618	416,0574	3,878589	0	-280,8633	737,8416	0,2521782	0,9098443	418,8208	3,682109	0	28	-169	746						Untertest2.avi	0	880	547	72	111	-239	623	333	0	Content		-241	635	12782110	1391208589
12799	08:56:13.079	00:00:12.798	768	-41,75999	746,2086	0,4065618	0,8672032	400,8616	3,751153	0	-269,157	712,5973	0,250701	0,9111681	418,644	3,729237	0	28	-155	729						Untertest2.avi	0	880	547	72	111	-239	623	333	0	Content		-227	618	12798733	1391225212
12815	08:56:13.095	00:00:12.815	769	-83,11303	757,5692	0,4085111	0,868065	413,3118	3,887779	0	-274,2167	705,0125	0,2495371	0,9123512	419,336	3,725266	0	28	-179	731						Untertest2.avi	0	880	547	72	111	-239	623	333	0	Content		-251	620	12815482	1391241961
12832	08:56:13.112	00:00:12.832	770	-58,45223	749,9135	0,4073081	0,8690964	412,7368	3,854482	0	-283,7375	720,1685	0,2483139	0,9130325	417,3968	3,670492	0	28	-171	735						Untertest2.avi	0	880	547	72	111	-239	623	333	0	Content		-243	624	12832104	1391258583
12849	08:56:13.129	00:00:12.848	771	-57,36831	746,612	0,4067696	0,8698788	413,8925	3,817008	0	-274,8657	719,0056	0,2474279	0,9139072	416,9095	3,686169	0	28	-166	733						Untertest2.avi	0	880	547	72	111	-239	623	333	0	Content		-238	622	12848728	1391275207
12865	08:56:13.145	00:00:12.865	772	-49,36687	746,7731	0,4063053	0,8705407	414,3731	3,8389	0	-286,4908	719,5409	0,2469063	0,9145261	417,6448	3,65444	0	28	-168	733						Untertest2.avi	0	880	547	72	111	-239	623	333	0	Content		-240	622	12865477	1391291956
12882	08:56:13.162	00:00:12.882	773	-61,82312	753,1098	0,405421	0,871652	412,7858	3,827047	0	-271,4252	715,8185	0,2464454	0,9156148	417,5419	3,697739	0	28	-167	734						Untertest2.avi	0	880	547	72	111	-239	623	333	0	Content		-239	623	12882102	1391308581
12899	08:56:13.179	00:00:12.898	774	-93,35644	762,8868	0,4052698	0,8725049	413,4982	3,834066	0	-280,9667	708,4977	0,2464178	0,9165961	419,3931	3,7721	0	28	-187	736						Untertest2.avi	0	880	547	72	111	-239	623	333	0	Content		-259	625	12898725	1391325204
12915	08:56:13.195	00:00:12.915	775	-55,70996	744,3147	0,4047413	0,8733083	412,0878	3,768342	0	-294,9371	711,1603	0,2460983	0,9173822	418,7808	3,674758	0	28	-175	728						Untertest2.avi	0	880	547	72	111	-239	623	333	0	Content		-247	617	12915476	1391341955
12932	08:56:13.212	00:00:12.932	776	-76,72466	755,9368	0,4040262	0,8741505	409,432	3,798007	0	-289,951	708,6733	0,2458593	0,9181387	417,9268	3,666681	0	28	-183	732						Untertest2.avi	0	880	547	72	111	-239	623	333	0	Content		-255	621	12932098	1391358577
12949	08:56:13.229	00:00:12.948	777	-54,4685	741,4098	0,4040893	0,8754461	409,3839	3,766824	0	-282,1791	715,6796	0,2459375	0,9191509	418,5746	3,685123	0	28	-168	729						Untertest2.avi	0	880	547	72	111	-239	623	333	0	Content		-240	618	12948729	1391375208
12965	08:56:13.245	00:00:12.965	778	-43,74789	753,4042	0,4036535	0,876712	407,2274	3,721023	0	-296,9147	713,613	0,246057	0,9203957	419,1048	3,653587	0	28	-170	734						Untertest2.avi	0	880	547	72	111	-239	623	333	0	Content		-242	623	12965348	1391391827
12982	08:56:13.262	00:00:12.981	779	-39,52075	725,6659	0,4038997	0,878284	407,946	3,584898	0	-291,3602	707,9713	0,2461558	0,9216932	418,9619	3,637707	0	28	-165	717						Untertest2.avi	0	880	547	72	111	-239	623	333	0	Content		-237	606	12981973	1391408452
12999	08:56:13.279	00:00:12.998	780	-110,5358	778,2471	0,4052588	0,8800925	410,4896	3,703856	0	-349,1098	733,3237	0,2470044	0,9237967	418,1625	3,649904	0	29	-230	756						Untertest2.avi	0	880	547	72	111	-412	677	333	0	Content		-302	645	12998721	1391425200
13015	08:56:13.295	00:00:13.015	781	-185,5157	800,9244	0,4065902	0,8820083	411,5678	3,749552	0	-457,7064	768,7136	0,248216	0,9252629	417,0591	3,657361	0	29	-322	785						Untertest2.avi	0	880	547	72	111	-412	677	333	0	Content		-394	674	13015344	1391441823
13032	08:56:13.312	00:00:13.032	782	-191,1478	810,6052	0,4069762	0,8827628	412,0324	3,744851	0	-488,5776	777,3495	0,2486263	0,925828	417,1498	3,552209	0	29	-340	794						Untertest2.avi	0	880	547	72	111	-412	677	333	0	Content		-412	683	13032097	1391458576
13049	08:56:13.329	00:00:13.048	783	-173,3078	809,5873	0,4062263	0,8829026	408,6135	3,731235	0	-495,0205	776,9337	0,2489965	0,9259943	418,372	3,58319	0	29	-334	793						Untertest2.avi	0	880	547	72	111	-412	677	333	0	Content		-406	682	13048731	1391475210
13065	08:56:13.345	00:00:13.065	784	-168,6809	800,475	0,4054931	0,883077	405,1156	3,640181	0	-512,2738	765,4202	0,2490437	0,9262657	418,0101	3,557187	0	29	-340	783						Untertest2.avi	0	880	547	72	111	-412	677	333	0	Content		-412	672	13065469	1391491948
13082	08:56:13.362	00:00:13.082	785	-178,4771	805,9543	0,4060058	0,883719	406,6375	3,668567	0	-511,3796	761,5878	0,2491906	0,9269441	418,1826	3,581032	0	29	-345	784						Untertest2.avi	0	880	547	72	111	-412	677	333	0	Content		-417	673	13082093	1391508572
13099	08:56:13.379	00:00:13.098	786	-174,8236	806,2957	0,4065608	0,8843763	408,1734	3,712367	0	-485,2193	766,8268	0,2493995	0,92772	418,6612	3,616739	0	29	-330	787						Untertest2.avi	0	880	547	72	111	-412	677	333	0	Content		-402	676	13098719	1391525198
13115	08:56:13.395	00:00:13.115	787	-193,3668	808,2593	0,4084537	0,884388	415,4672	3,736895	0	-508,5706	767,5604	0,2493485	0,9277491	417,8274	3,524065	0	29	-351	788						Untertest2.avi	0	880	547	72	111	-412	677	333	0	Content		-423	677	13115341	1391541820
13132	08:56:13.412	00:00:13.132	788	-118,4041	820,0189	0,4090901	0,8840582	417,3534	3,55437	0	-522,0979	769,2534	0,2492327	0,9274139	416,4263	3,529414	0	29	-320	795						Untertest2.avi	0	880	547	72	111	-412	677	333	0	Content		-392	684	13132090	1391558569
13149	08:56:13.429	00:00:13.148	789	-182,0492	809,3231	0,4096582	0,8835434	418,8812	3,81126	0	-492,1295	761,2947	0,2494725	0,9265239	417,3353	3,52136	0	29	-337	785						Untertest2.avi	0	880	547	72	111	-412	677	333	0	Content		-409	674	13148713	1391575192
13165	08:56:13.445	00:00:13.165	790	-187,8414	810,3647	0,4102429	0,8826842	420,9818	3,748606	0	-1024	-768	-1	-1	-1	-1	4	29	-188	810						Untertest2.avi	0	880	547	72	111	-412	677	333	0	Content		-260	699	13165337	1391591816
13182	08:56:13.462	00:00:13.181	791	-194,0454	817,0449	0,4109251	0,8820841	423,0218	3,799455	0	-514,4221	769,6528	0,2496058	0,9252803	417,302	3,504068	0	29	-354	793						Untertest2.avi	0	880	547	72	111	-412	677	333	0	Content		-426	682	13181960	1391608439
13199	08:56:13.479	00:00:13.198	792	-179,0518	805,8291	0,4113445	0,8818536	423,6569	3,741656	0	-518,199	771,0261	0,2498797	0,9248964	417,8726	3,466143	0	29	-349	788						Untertest2.avi	0	880	547	72	111	-412	677	333	0	Content		-421	677	13198707	1391625186
13215	08:56:13.495	00:00:13.215	793	-154,5891	808,2178	0,4076559	0,8818291	408,3165	3,62283	0	-520,454	762,7675	0,2500637	0,924807	417,4597	3,431856	0	29	-338	785						Untertest2.avi	0	880	547	72	111	-412	677	333	0	Content		-410	674	13215332	1391641811
13232	08:56:13.512	00:00:13.231	794	-164,1355	810,6536	0,4070147	0,8819657	404,4969	3,67035	0	-533,2337	771,0236	0,2505529	0,9250516	418,9434	3,409336	0	29	-349	791						Untertest2.avi	0	880	547	72	111	-412	677	333	0	Content		-421	680	13231954	1391658433
13249	08:56:13.529	00:00:13.248	795	-167,1121	817,4598	0,4087358	0,8823105	410,3896	3,692121	0	-549,411	773,5541	0,2506731	0,9255586	418,3608	3,40365	0	29	-358	796						Untertest2.avi	0	880	547	72	111	-412	677	333	0	Content		-430	685	13248581	1391675060
13265	08:56:13.545	00:00:13.265	796	-165,1839	829,3726	0,4088748	0,882948	409,6375	3,62697	0	-527,7894	772,0614	0,2506001	0,9264236	416,5229	3,414874	0	29	-346	801						Untertest2.avi	0	880	547	72	111	-412	677	333	0	Content		-418	690	13265204	1391691683
13282	08:56:13.562	00:00:13.281	797	-173,6773	810,915	0,4046092	0,8837992	393,2229	3,513028	0	-520,6385	768,4173	0,2510211	0,927112	417,511	3,406305	0	29	-347	790						Untertest2.avi	0	880	547	72	111	-412	677	333	0	Content		-419	679	13281952	1391708431
13299	08:56:13.579	00:00:13.298	798	-166,0764	794,3483	0,4078787	0,8846287	403,5905	3,626905	0	-519,6511	761,3334	0,2511965	0,9277872	416,7436	3,381212	0	29	-343	778						Untertest2.avi	0	880	547	72	111	-412	677	333	0	Content		-415	667	13298576	1391725055
13315	08:56:13.595	00:00:13.315	799	-171,7196	810,1007	0,4063185	0,8842497	397,8599	3,497145	0	-476,7701	764,4004	0,2512085	0,9271316	416,817	3,362884	0	29	-324	787						Untertest2.avi	0	880	547	72	111	-412	677	333	0	Content		-396	676	13315325	1391741804
13332	08:56:13.612	00:00:13.331	800	-28,96044	752,2479	0,4055995	0,8819904	399,4193	3,379312	0	-310,4473	713,9987	0,250417	0,9246404	417,7707	3,410882	0	30	-170	733						Untertest2.avi	0	880	547	72	111	-211	613	383	0	Content		-242	622	13331832	1391758311
13349	08:56:13.629	00:00:13.348	801	16,84172	733,7004	0,4075917	0,8806695	408,7276	3,433371	0	-251,4415	701,8386	0,2500644	0,9231542	418,2216	3,431714	0	30	-117	718						Untertest2.avi	0	880	547	72	111	-211	613	383	0	Content		-189	607	13348576	1391775055
13365	08:56:13.645	00:00:13.365	802	-1,914801	737,2832	0,4040169	0,8801715	393,4029	3,381334	0	-263,515	709,8676	0,25009	0,9224477	417,5157	3,428157	0	30	-133	724						Untertest2.avi	0	880	547	72	111	-211	613	383	0	Content		-205	613	13365198	1391791677
13382	08:56:13.662	00:00:13.381	803	0,2661387	739,0121	0,4039595	0,8797262	392,4319	3,418888	0	-237,7342	699,3165	0,2501554	0,9219332	417,5089	3,40553	0	30	-119	719						Untertest2.avi	0	880	547	72	111	-211	613	383	0	Content		-191	608	13381823	1391808302
13398	08:56:13.678	00:00:13.398	804	-11,08683	735,9432	0,4046658	0,8789381	394,0853	3,48079	0	-267,9856	697,0116	0,2503759	0,9212497	418,7796	3,385933	0	30	-140	716						Untertest2.avi	0	880	547	72	111	-211	613	383	0	Content		-212	605	13398445	1391824924
13415	08:56:13.695	00:00:13.415	805	0,826319	752,225	0,405463	0,8781776	396,8205	3,428473	0	-259,6811	709,7157	0,2502817	0,9205195	418,4418	3,381906	0	30	-129	731						Untertest2.avi	0	880	547	72	111	-211	613	383	0	Content		-201	620	13415069	1391841548
13432	08:56:13.712	00:00:13.431	806	-4,055134	739,8896	0,406224	0,8776554	399,3867	3,430607	0	-255,3164	693,4651	0,2499924	0,9203815	416,6751	3,408455	0	30	-130	717						Untertest2.avi	0	880	547	72	111	-211	613	383	0	Content		-202	606	13431821	1391858300
13448	08:56:13.728	00:00:13.448	807	-8,038913	749,4446	0,4083637	0,8774867	407,3187	3,539474	0	-259,2489	704,4095	0,2501526	0,9202005	417,5405	3,446782	0	30	-134	727						Untertest2.avi	0	880	547	72	111	-211	613	383	0	Content		-206	616	13448442	1391874921
13465	08:56:13.745	00:00:13.465	808	-21,86421	757,0585	0,4095583	0,877439	411,6024	3,593986	0	-275,1096	693,6879	0,2501099	0,9200511	416,9569	3,33716	0	30	-148	725						Untertest2.avi	0	880	547	72	111	-211	613	383	0	Content		-220	614	13465068	1391891547
13482	08:56:13.762	00:00:13.481	809	-44,47932	750,9419	0,4096671	0,8774274	411,5986	3,632145	0	-275,0292	707,6591	0,2501605	0,9194813	416,797	3,380952	0	30	-160	729						Untertest2.avi	0	880	547	72	111	-211	613	383	0	Content		-232	618	13481823	1391908302
13498	08:56:13.778	00:00:13.498	810	-35,37892	729,5414	0,4091862	0,8774809	409,5781	3,491513	0	-252,6427	696,2076	0,250246	0,9193953	416,8113	3,417351	0	30	-144	713						Untertest2.avi	0	880	547	72	111	-211	613	383	0	Content		-216	602	13498440	1391924919
13515	08:56:13.795	00:00:13.515	811	-32,67915	747,5551	0,4073848	0,877462	401,9384	3,489202	0	-243,9258	714,463	0,2503447	0,9193898	417,097	3,418811	0	30	-138	731						Untertest2.avi	0	880	547	72	111	-211	613	383	0	Content		-210	620	13515068	1391941547
13532	08:56:13.812	00:00:13.531	812	-25,09583	747,5221	0,4090495	0,8773257	408,3031	3,512049	0	-251,9548	706,4595	0,2504478	0,9193285	417,6332	3,387301	0	30	-139	727						Untertest2.avi	0	880	547	72	111	-211	613	383	0	Content		-211	616	13531689	1391958168
13548	08:56:13.828	00:00:13.548	813	-25,39993	728,4189	0,4091712	0,877305	408,597	3,514237	0	-265,6658	698,595	0,2504046	0,9193053	417,406	3,403684	0	30	-146	714						Untertest2.avi	0	880	547	72	111	-211	613	383	0	Content		-218	603	13548314	1391974793
13565	08:56:13.845	00:00:13.565	814	-33,34285	737,703	0,4091844	0,8773436	408,6029	3,523762	0	-243,8828	713,1533	0,2501276	0,9194143	415,7401	3,438268	0	30	-139	725						Untertest2.avi	0	880	547	72	111	-211	613	383	0	Content		-211	614	13565060	1391991539
13582	08:56:13.862	00:00:13.581	815	-20,64848	737,2949	0,4089693	0,8774444	407,6743	3,428344	0	-273,9785	705,077	0,2502307	0,9194689	416,3911	3,390442	0	30	-147	721						Untertest2.avi	0	880	547	72	111	-211	613	383	0	Content		-219	610	13581684	1392008163
13598	08:56:13.878	00:00:13.598	816	-23,68102	737,1948	0,4081104	0,8772209	404,0647	3,451715	0	-256,3005	702,2661	0,25039	0,9193749	417,1673	3,415168	0	30	-140	720						Untertest2.avi	0	880	547	72	111	-211	613	383	0	Content		-212	609	13598308	1392024787
13615	08:56:13.895	00:00:13.615	817	-27,38665	752,3262	0,4083802	0,8769879	404,7024	3,552427	0	-251,7125	703,6274	0,2501567	0,9191706	415,3737	3,359767	0	30	-140	728						Untertest2.avi	0	880	547	72	111	-211	613	383	0	Content		-212	617	13615058	1392041537
13632	08:56:13.912	00:00:13.631	818	-34,09194	740,3313	0,4091243	0,8768547	407,5215	3,514356	0	-257,1402	702,1712	0,2501927	0,9188896	415,9237	3,4089	0	30	-146	721						Untertest2.avi	0	880	547	72	111	-211	613	383	0	Content		-218	610	13631681	1392058160
13648	08:56:13.928	00:00:13.648	819	-30,66926	740,6907	0,4091822	0,8766654	407,7218	3,540904	0	-263,4033	710,8694	0,2500818	0,918799	415,3812	3,437467	0	30	-147	726						Untertest2.avi	0	880	547	72	111	-211	613	383	0	Content		-219	615	13648305	1392074784
13665	08:56:13.945	00:00:13.664	820	-33,53033	739,2289	0,4089075	0,8765445	406,6466	3,501829	0	-256,8993	709,8727	0,2496847	0,9186871	413,1843	3,423071	0	30	-145	725						Untertest2.avi	0	880	547	72	111	-211	613	383	0	Content		-217	614	13664928	1392091407
13682	08:56:13.962	00:00:13.681	821	-37,92706	742,8386	0,4101795	0,8763928	411,5329	3,544016	0	-234,1276	709,1871	0,249856	0,9184994	414,2528	3,450463	0	30	-136	726						Untertest2.avi	0	880	547	72	111	-211	613	383	0	Content		-208	615	13681553	1392108032
13698	08:56:13.978	00:00:13.698	822	49,87244	728,561	0,4079317	0,8755941	407,0298	3,487089	0	-156,0965	701,8554	0,2491743	0,9175349	415,6605	3,454912	0	30	-53	715						Untertest2.avi	0	880	547	72	111	-211	613	383	0	Content		-125	604	13698301	1392124780
13715	08:56:13.995	00:00:13.714	823	191,8268	702,5212	0,4061486	0,8740332	412,0878	3,497886	0	42,84564	686,5273	0,2465394	0,9153518	411,7616	3,33812	0	31	117	695						Untertest2.avi	0	880	547	72	111	146	572	200	0	Content		45	584	13714925	1392141404
13732	08:56:14.012	00:00:13.731	824	276,1494	701,7103	0,4043858	0,872484	412,2784	3,519786	0	125,7066	657,6313	0,2450344	0,9139096	409,1276	3,337692	0	31	201	680						Untertest2.avi	0	880	547	72	111	146	572	200	0	Content		129	569	13731551	1392158030
13748	08:56:14.028	00:00:13.748	825	291,4194	695,9695	0,403167	0,8717196	407,6441	3,442922	0	158,6566	665,5596	0,2450738	0,9131655	409,8272	3,326552	0	31	225	681						Untertest2.avi	0	880	547	72	111	146	572	200	0	Content		153	570	13748296	1392174775
13765	08:56:14.045	00:00:13.764	826	299,0975	691,6608	0,4044562	0,8706878	412,0422	3,525126	0	142,2722	668,7025	0,2453959	0,9124274	410,9927	3,367416	0	31	221	680						Untertest2.avi	0	880	547	72	111	146	572	200	0	Content		149	569	13764797	1392191276
13781	08:56:14.061	00:00:13.781	827	301,2724	688,9355	0,4041913	0,869787	410,1523	3,420889	0	144,2599	668,4065	0,2455483	0,9114006	411,2812	3,360175	0	31	223	679						Untertest2.avi	0	880	547	72	111	146	572	200	0	Content		151	568	13781420	1392207899
13798	08:56:14.078	00:00:13.798	828	299,093	695,4109	0,4038569	0,8690509	407,6282	3,434915	0	133,7814	670,4702	0,2456715	0,9104914	410,9264	3,380977	0	31	216	683						Untertest2.avi	0	880	547	72	111	146	572	200	0	Content		144	572	13798169	1392224648
13815	08:56:14.095	00:00:13.814	829	305,9051	690,3206	0,4041994	0,867949	407,7731	3,48108	0	140,4708	669,5737	0,2460182	0,9095409	412,1232	3,418202	0	31	223	680						Untertest2.avi	0	880	547	72	111	146	572	200	0	Content		151	569	13814792	1392241271
13831	08:56:14.111	00:00:13.831	830	309,3621	696,1224	0,4033807	0,8666448	403,133	3,377703	0	127,2385	675,3706	0,2461169	0,9084339	411,489	3,373829	0	31	218	686						Untertest2.avi	0	880	547	72	111	146	572	200	0	Content		146	575	13831415	1392257894
13848	08:56:14.128	00:00:13.848	831	301,6999	698,1833	0,4052635	0,8652487	409,4081	3,457471	0	140,4838	668,3435	0,2462347	0,9073762	410,7323	3,384537	0	31	221	683						Untertest2.avi	0	880	547	72	111	146	572	200	0	Content		149	572	13848041	1392274520
13865	08:56:14.145	00:00:13.864	832	296,1498	695,5026	0,4068351	0,8638507	414,0929	3,531194	0	129,1603	672,68	0,2462049	0,9062764	408,8116	3,388027	0	31	213	684						Untertest2.avi	0	880	547	72	111	146	572	200	0	Content		141	573	13864790	1392291269
13881	08:56:14.161	00:00:13.881	833	310,9863	697,5325	0,4074179	0,8626044	414,6878	3,558496	0	131,7981	671,3059	0,246633	0,9048544	409,3351	3,387509	0	31	221	684						Untertest2.avi	0	880	547	72	111	146	572	200	0	Content		149	573	13881414	1392307893
13898	08:56:14.178	00:00:13.898	834	301,3357	703,9345	0,4064813	0,8609353	407,5525	3,52791	0	101,1972	665,1102	0,2475487	0,9032972	410,4501	3,376243	0	31	201	685						Untertest2.avi	0	880	547	72	111	146	572	200	0	Content		129	574	13898038	1392324517
13915	08:56:14.195	00:00:13.914	835	161,8857	699,7266	0,4097687	0,8592028	410,023	3,551734	0	-50,52381	677,2096	0,2510512	0,9022217	415,3531	3,507556	0	32	56	688						Untertest2.avi	0	880	547	72	111	-264	641	133	0	Content		-16	577	13914663	1392341142
13931	08:56:14.211	00:00:13.931	836	8,255865	722,0951	0,4134362	0,8579123	412,2296	3,62496	0	-212,4315	713,6783	0,2541488	0,9009936	416,1697	3,522287	0	32	-102	718						Untertest2.avi	0	880	547	72	111	-264	641	133	0	Content		-174	607	13931285	1392357764
13948	08:56:14.228	00:00:13.947	837	-55,98721	749,3564	0,4129955	0,8558539	403,5861	3,468503	0	-324,9921	739,4709	0,2558817	0,8993465	415,4658	3,479175	0	32	-190	744						Untertest2.avi	0	880	547	72	111	-264	641	133	0	Content		-262	633	13947910	1392374389
13965	08:56:14.245	00:00:13.964	838	-85,46857	761,5859	0,4177111	0,853492	418,5429	3,625051	0	-336,9054	740,9059	0,2567057	0,897254	416,2832	3,508847	0	32	-211	751						Untertest2.avi	0	880	547	72	111	-264	641	133	0	Content		-283	640	13964674	1392391153
13981	08:56:14.261	00:00:13.981	839	-92,42055	776,2498	0,4169743	0,8512396	413,1908	3,634079	0	-348,2989	735,8085	0,2571802	0,8949163	415,5617	3,538742	0	32	-220	756						Untertest2.avi	0	880	547	72	111	-264	641	133	0	Content		-292	645	13981284	1392407763
13998	08:56:14.278	00:00:13.997	840	-82,93935	767,3564	0,417033	0,8486965	410,1726	3,620306	0	-356,2595	736,9769	0,2579469	0,8921799	416,2451	3,54697	0	32	-220	752						Untertest2.avi	0	880	547	72	111	-264	641	133	0	Content		-292	641	13997908	1392424387
14015	08:56:14.295	00:00:14.014	841	-91,2198	768,5032	0,418776	0,8457878	413,1769	3,649918	0	-321,2501	739,223	0,2587241	0,8896604	416,4296	3,525128	0	32	-206	754						Untertest2.avi	0	880	547	72	111	-264	641	133	0	Content		-278	643	14014531	1392441010
14031	08:56:14.311	00:00:14.031	842	-66,92008	771,0406	0,4193325	0,8428144	411,0049	3,614619	0	-317,8338	750,2665	0,2597275	0,8866894	416,8197	3,585553	0	32	-192	761						Untertest2.avi	0	880	547	72	111	-264	641	133	0	Content		-264	650	14031281	1392457760
14048	08:56:14.328	00:00:14.047	843	-61,35536	772,8054	0,4194283	0,8395329	406,1625	3,557743	0	-306,7878	760,3875	0,2605733	0,8831912	414,7908	3,620206	0	33	-184	767						Untertest2.avi	0	880	547	72	111	-141	670	232	0	Content		-256	656	14047905	1392474384
14065	08:56:14.345	00:00:14.064	844	-70,28634	776,9871	0,422143	0,8356339	410,8284	3,59906	0	-1024	-768	-1	-1	-1	-1	4	33	-70	777						Untertest2.avi	0	880	547	72	111	-141	670	232	0	Content		-142	666	14064531	1392491010
14081	08:56:14.361	00:00:14.081	845	-69,93494	773,9603	0,4241374	0,831178	411,7608	3,64287	0	-1024	-768	-1	-1	-1	-1	4	33	-70	774						Untertest2.avi	0	880	547	72	111	-141	670	232	0	Content		-142	663	14081157	1392507636
14098	08:56:14.378	00:00:14.097	846	-72,96957	781,0441	0,4263379	0,8263531	413,0675	3,687491	0	-1024	-768	-1	-1	-1	-1	4	33	-73	781						Untertest2.avi	0	880	547	72	111	-141	670	232	0	Content		-145	670	14097778	1392524257
14114	08:56:14.394	00:00:14.114	847	-70,88474	775,1475	0,4279181	0,8213059	411,3324	3,676452	0	-1024	-768	-1	-1	-1	-1	4	33	-71	775						Untertest2.avi	0	880	547	72	111	-141	670	232	0	Content		-143	664	14114402	1392540881
14131	08:56:14.411	00:00:14.131	848	-70,9091	770,5732	0,4297986	0,8160266	409,9392	3,659849	0	-1024	-768	-1	-1	-1	-1	4	33	-71	771						Untertest2.avi	0	880	547	72	111	-141	670	232	0	Content		-143	660	14131150	1392557629
14148	08:56:14.428	00:00:14.147	849	-68,55039	780,3162	0,4326389	0,8104578	411,4859	3,69749	0	-1024	-768	-1	-1	-1	-1	4	33	-69	780						Untertest2.avi	0	880	547	72	111	-141	670	232	0	Content		-141	669	14147772	1392574251
14165	08:56:14.445	00:00:14.164	850	-67,7804	776,1637	0,4355371	0,8044271	412,9269	3,688652	0	-1024	-768	-1	-1	-1	-1	4	33	-68	776						Untertest2.avi	0	880	547	72	111	-141	670	232	0	Content		-140	665	14164521	1392591000
14181	08:56:14.461	00:00:14.180	851	-49,81868	801,8082	0,4377094	0,7982312	411,067	3,62793	0	-1024	-768	-1	-1	-1	-1	4	33	-50	802						Untertest2.avi	0	880	547	72	111	-141	670	232	0	Content		-122	691	14180522	1392607001
14198	08:56:14.478	00:00:14.197	852	-40,75624	799,7844	0,4410089	0,7917408	412,927	3,64166	0	-1024	-768	-1	-1	-1	-1	4	33	-41	800						Untertest2.avi	0	880	547	72	111	-141	670	232	0	Content		-113	689	14197590	1392624069
14214	08:56:14.494	00:00:14.213	853	-59,52293	812,9039	0,4439115	0,7849612	412,7572	3,67771	0	-1024	-768	-1	-1	-1	-1	4	33	-60	813						Untertest2.avi	0	880	547	72	111	-141	670	232	0	Content		-132	702	14213767	1392640246
14231	08:56:14.511	00:00:14.230	854	-55,32822	799,3817	0,4474962	0,7788203	414,9245	3,696783	0	-1024	-768	-1	-1	-1	-1	4	33	-55	799						Untertest2.avi	0	880	547	72	111	-141	670	232	0	Content		-127	688	14230831	1392657310
14247	08:56:14.527	00:00:14.246	855	-43,94977	805,0396	0,4507225	0,7724785	415,4895	3,64606	0	-289,7385	784,6016	0,2880752	0,8184145	416,7912	3,647052	0	33	-167	795						Untertest2.avi	0	880	547	72	111	-141	670	232	0	Content		-239	684	14246887	1392673366
14264	08:56:14.544	00:00:14.263	856	-34,93311	801,9203	0,4538125	0,7663345	415,9039	3,64814	0	-1024	-768	-1	-1	-1	-1	4	33	-35	802						Untertest2.avi	0	880	547	72	111	-141	670	232	0	Content		-107	691	14263954	1392690433
14280	08:56:14.560	00:00:14.280	857	-51,48033	805,6539	0,4561026	0,7604881	413,5213	3,720266	0	-1024	-768	-1	-1	-1	-1	4	34	-51	806						Untertest2.avi	0	880	547	72	111	-208	710	300	0	Content		-123	695	14280132	1392706611
14297	08:56:14.577	00:00:14.297	858	-43,43758	819,9861	0,4594163	0,754886	414,6749	3,672148	0	-286,1531	801,399	0,2973132	0,798722	419,7031	3,657689	0	34	-165	811						Untertest2.avi	0	880	547	72	111	-208	710	300	0	Content		-237	700	14297255	1392723734
14314	08:56:14.594	00:00:14.313	859	-35,6345	809,7994	0,4614671	0,7495921	411,5505	3,649097	0	-256,1531	806,2343	0,3001463	0,7925848	419,269	3,674646	0	34	-146	808						Untertest2.avi	0	880	547	72	111	-208	710	300	0	Content		-218	697	14313880	1392740359
14331	08:56:14.611	00:00:14.330	860	-38,58555	820,4105	0,4647394	0,7445924	413,23	3,684277	0	-330,4143	819,9003	0,3025012	0,7869847	416,9197	3,458044	0	34	-184	820						Untertest2.avi	0	880	547	72	111	-208	710	300	0	Content		-256	709	14330628	1392757107
14347	08:56:14.627	00:00:14.347	861	-22,05198	832,7938	0,4675782	0,7402256	413,4346	3,639416	0	-275,6159	824,3038	0,3050637	0,7820435	416,6886	3,618357	0	34	-149	829						Untertest2.avi	0	880	547	72	111	-208	710	300	0	Content		-221	718	14347125	1392773604
14364	08:56:14.644	00:00:14.363	862	-20,13838	816,9771	0,4707045	0,7364073	415,1581	3,631678	0	-298,047	811,0929	0,3074715	0,7775409	416,0158	3,545781	0	34	-159	814						Untertest2.avi	0	880	547	72	111	-208	710	300	0	Content		-231	703	14363625	1392790104
14380	08:56:14.660	00:00:14.380	863	-9,588177	838,7301	0,472871	0,7330368	413,8275	3,624409	0	-272,3201	811,7417	0,310336	0,773478	418,0282	3,550862	0	34	-141	825						Untertest2.avi	0	880	547	72	111	-208	710	300	0	Content		-213	714	14380247	1392806726
14397	08:56:14.677	00:00:14.396	864	-31,92668	818,546	0,4762201	0,7302073	417,1218	3,62684	0	-267,7755	823,7756	0,3116358	0,7699542	412,5867	3,559005	0	34	-150	821						Untertest2.avi	0	880	547	72	111	-208	710	300	0	Content		-222	710	14396999	1392823478
14413	08:56:14.693	00:00:14.413	865	-29,52193	826,6047	0,4774745	0,7278019	413,8085	3,579828	0	-269,8236	814,8292	0,3146437	0,7670903	416,7548	3,568614	0	34	-150	821						Untertest2.avi	0	880	547	72	111	-208	710	300	0	Content		-222	710	14413496	1392839975
14430	08:56:14.710	00:00:14.430	866	-6,314802	830,1319	0,4792734	0,7261149	412,2759	3,555895	0	-265,7534	809,517	0,3162035	0,7647882	414,2431	3,522493	0	34	-136	820						Untertest2.avi	0	880	547	72	111	-208	710	300	0	Content		-208	709	14430249	1392856728
14447	08:56:14.727	00:00:14.446	867	-12,11423	821,9252	0,4808937	0,72447	411,456	3,531464	0	-247,1142	807,2714	0,3178228	0,7625948	413,2734	3,575203	0	34	-130	815						Untertest2.avi	0	880	547	72	111	-208	710	300	0	Content		-202	704	14446871	1392873350
14463	08:56:14.743	00:00:14.463	868	-6,987862	823,5323	0,4820888	0,7229489	409,9709	3,574977	0	-283,7152	823,1911	0,3194858	0,7605758	413,9007	3,461923	0	34	-145	823						Untertest2.avi	0	880	547	72	111	-208	710	300	0	Content		-217	712	14463496	1392889975
14480	08:56:14.760	00:00:14.480	869	0,2024586	818,1537	0,482252	0,7215816	405,8405	3,553357	0	-263,3712	819,356	0,3207664	0,7586873	413,9041	3,55618	0	34	-132	819						Untertest2.avi	0	880	547	72	111	-208	710	300	0	Content		-204	708	14480120	1392906599
14497	08:56:14.777	00:00:14.496	870	-6,276431	829,2432	0,4852259	0,7202655	412,1676	3,556106	0	-263,6965	816,7328	0,3216642	0,7571052	413,1529	3,5282	0	34	-135	823						Untertest2.avi	0	880	547	72	111	-208	710	300	0	Content		-207	712	14496743	1392923222
14513	08:56:14.793	00:00:14.513	871	-15,97366	839,576	0,4866003	0,7192376	413,741	3,598392	0	-251,2473	816,6467	0,3221294	0,7559198	410,9171	3,548346	0	34	-134	828						Untertest2.avi	0	880	547	72	111	-208	710	300	0	Content		-206	717	14513494	1392939973
14530	08:56:14.810	00:00:14.530	872	-5,922027	840,4935	0,4878687	0,7184532	415,0639	3,57613	0	-259,7329	822,8978	0,3232318	0,7548814	412,765	3,503391	0	34	-133	832						Untertest2.avi	0	880	547	72	111	-208	710	300	0	Content		-205	721	14530116	1392956595
14547	08:56:14.827	00:00:14.546	873	-21,40104	830,8851	0,48746	0,7179015	411,1254	3,578851	0	266,4547	843,2346	0,3302698	0,7539201	412,765	3,526557	0	34	123	837						Untertest2.avi	0	880	547	72	111	-208	710	300	0	Content		51	726	14546739	1392973218
14563	08:56:14.843	00:00:14.563	874	-11,62617	835,1654	0,4892025	0,7174636	413,872	3,546097	0	-216,2723	817,3584	0,3247423	0,7528487	413,0335	3,63466	0	34	-114	826						Untertest2.avi	0	880	547	72	111	-208	710	300	0	Content		-186	715	14563365	1392989844
14580	08:56:14.860	00:00:14.579	875	-13,27516	839,2498	0,4892462	0,7170942	411,6195	3,536262	0	-1024	-768	-1	-1	-1	-1	4	35	-13	839						Untertest2.avi	0	880	547	72	111	-277	702	250	0	Content		-85	728	14579989	1393006468
14597	08:56:14.877	00:00:14.596	876	-1024	-768	-1	-1	-1	-1	4	-266,8285	775,5453	0,3255559	0,7519508	410,5305	3,44563	0	35	-267	776						Untertest2.avi	0	880	547	72	111	-277	702	250	0	Content		-339	665	14596738	1393023217
14613	08:56:14.893	00:00:14.613	877	11,50623	832,8691	0,489805	0,7166975	408,7096	3,525275	0	-232,7057	790,8257	0,3264279	0,7517836	411,9469	3,524755	0	35	-111	812						Untertest2.avi	0	880	547	72	111	-277	702	250	0	Content		-183	701	14613364	1393039843
14630	08:56:14.910	00:00:14.629	878	-1,258137	829,7613	0,4900248	0,7164132	407,7482	3,525352	0	-246,2534	801,9153	0,3268102	0,7514246	411,4024	3,513175	0	35	-124	816						Untertest2.avi	0	880	547	72	111	-277	702	250	0	Content		-196	705	14629988	1393056467
14647	08:56:14.927	00:00:14.646	879	-577,1142	814,7426	0,4841155	0,7162218	407,7482	3,564032	0	-279,6031	802,9257	0,3269375	0,7510925	410,0222	3,450796	0	35	-428	809						Untertest2.avi	0	880	547	72	111	-277	702	250	0	Content		-500	698	14646610	1393073089
14663	08:56:14.943	00:00:14.663	880	-1024	-768	-1	-1	-1	-1	4	-262,9544	793,2281	0,3274525	0,7504364	410,4289	3,399958	0	35	-263	793						Untertest2.avi	0	880	547	72	111	-277	702	250	0	Content		-335	682	14663233	1393089712
14680	08:56:14.960	00:00:14.679	881	4,367471	820,0641	0,492167	0,715283	409,9646	3,560475	0	-265,2943	797,6648	0,3281609	0,7496567	411,7578	3,434755	0	35	-130	809						Untertest2.avi	0	880	547	72	111	-277	702	250	0	Content		-202	698	14679979	1393106458
14697	08:56:14.977	00:00:14.696	882	16,4289	836,4212	0,4911589	0,7148207	405,3136	3,454944	0	-270,9405	812,8224	0,3283592	0,7488175	410,6067	3,435682	0	35	-127	825						Untertest2.avi	0	880	547	72	111	-277	702	250	0	Content		-199	714	14696604	1393123083
14713	08:56:14.993	00:00:14.713	883	-9,481251	838,2239	0,493146	0,7142671	410,3643	3,578251	0	-249,7746	818,6494	0,3287098	0,747963	410,6636	3,455443	0	35	-130	828						Untertest2.avi	0	880	547	72	111	-277	702	250	0	Content		-202	717	14713229	1393139708
14730	08:56:15.010	00:00:14.729	884	-12,18285	836,8638	0,4947922	0,7135668	414,5119	3,534639	0	-280,9591	804,5755	0,329301	0,7472159	412,2538	3,523544	0	35	-147	821						Untertest2.avi	0	880	547	72	111	-277	702	250	0	Content		-219	710	14729855	1393156334
14747	08:56:15.027	00:00:14.746	885	-1024	-768	-1	-1	-1	-1	4	-267,5172	804,6037	0,3292142	0,7465137	410,5681	3,38652	0	35	-268	805						Untertest2.avi	0	880	547	72	111	-277	702	250	0	Content		-340	694	14746601	1393173080
14763	08:56:15.043	00:00:14.763	886	-580,962	809,2755	0,4891269	0,7127938	414,5119	3,533935	0	-258,8724	818,7135	0,3299567	0,7460536	412,7416	3,357327	0	35	-420	814						Untertest2.avi	0	880	547	72	111	-277	702	250	0	Content		-492	703	14763226	1393189705
14780	08:56:15.060	00:00:14.779	887	-583,2468	818,2578	0,4894011	0,7121965	414,5119	3,605279	0	-256,3666	802,4572	0,3299328	0,7455946	411,2368	3,504653	0	35	-420	810						Untertest2.avi	0	880	547	72	111	-277	702	250	0	Content		-492	699	14779852	1393206331
14796	08:56:15.076	00:00:14.796	888	-588,0898	818,2751	0,4898168	0,711911	414,5119	3,578428	0	-269,3746	822,5155	0,3300298	0,7453765	409,9932	3,446582	0	35	-429	820						Untertest2.avi	0	880	547	72	111	-277	702	250	0	Content		-501	709	14796475	1393222954
14813	08:56:15.093	00:00:14.813	889	-1024	-768	-1	-1	-1	-1	4	-266,8425	821,6523	0,330561	0,7453088	410,8945	3,399363	0	35	-267	822						Untertest2.avi	0	880	547	72	111	-277	702	250	0	Content		-339	711	14813225	1393239704
14830	08:56:15.110	00:00:14.829	890	-0,3055811	822,603	0,4955717	0,7111734	410,5471	3,504998	0	-257,6906	802,777	0,330982	0,7446077	410,9197	3,43838	0	36	-129	813						Untertest2.avi	0	880	547	72	111	-199	648	300	0	Content		-201	702	14829725	1393256204
14846	08:56:15.126	00:00:14.846	891	0,6949559	800,3359	0,4958514	0,7105951	410,9754	3,498237	0	-225,0132	784,9006	0,3312803	0,7439416	411,3056	3,50921	0	36	-112	793						Untertest2.avi	0	880	547	72	111	-199	648	300	0	Content		-184	682	14846472	1393272951
14863	08:56:15.143	00:00:14.863	892	1,685872	808,6412	0,495793	0,7109646	409,6409	3,529198	0	-229,4799	780,2598	0,3311143	0,7443957	409,8174	3,540112	0	36	-114	794						Untertest2.avi	0	880	547	72	111	-199	648	300	0	Content		-186	683	14863222	1393289701
14880	08:56:15.160	00:00:14.879	893	4,561022	804,9702	0,4950312	0,7111539	406,441	3,459468	0	-243,9311	754,9757	0,3313293	0,7446104	409,8186	3,344885	0	36	-120	780						Untertest2.avi	0	880	547	72	111	-199	648	300	0	Content		-192	669	14879724	1393306203
14896	08:56:15.176	00:00:14.896	894	2,069479	804,3693	0,4952537	0,7111483	406,441	3,48186	0	-1024	-768	-1	-1	-1	-1	4	36	2	804						Untertest2.avi	0	880	547	72	111	-199	648	300	0	Content		-70	693	14896344	1393322823
14913	08:56:15.193	00:00:14.913	895	6,529409	810,1013	0,4955592	0,7108662	406,441	3,509812	0	-243,2817	679,2428	0,3316897	0,7443048	409,8186	3,077927	0	36	-118	745						Untertest2.avi	0	880	547	72	111	-199	648	300	0	Content		-190	634	14913096	1393339575
14930	08:56:15.210	00:00:14.929	896	-1024	-768	-1	-1	-1	-1	4	-1024	-768	-1	-1	-1	-1	4	36	0	0						Untertest2.avi	0	880	547	72	111	-199	648	300	0	Content		-72	-111	14929720	1393356199
14946	08:56:15.226	00:00:14.946	897	1,787313	799,0371	0,4962373	0,7106082	406,441	3,539774	0	-265,9682	684,6348	0,3322302	0,7435077	409,8186	3,092755	0	36	-132	742						Untertest2.avi	0	880	547	72	111	-199	648	300	0	Content		-204	631	14946469	1393372948
14963	08:56:15.243	00:00:14.963	898	-1,111486	801,0106	0,4965085	0,7102266	406,441	3,527278	0	-265,2273	694,4827	0,332552	0,7430135	409,8186	2,994527	0	36	-133	748						Untertest2.avi	0	880	547	72	111	-199	648	300	0	Content		-205	637	14963091	1393389570
14980	08:56:15.260	00:00:14.979	899	-0,2461592	809,1359	0,4976772	0,7100024	408,8994	3,531863	0	-264,4864	697,9733	0,3324074	0,7431925	408,0734	2,990203	0	36	-132	754						Untertest2.avi	0	880	547	72	111	-199	648	300	0	Content		-204	643	14979842	1393406321
14996	08:56:15.276	00:00:14.996	900	21,79856	799,8983	0,4981742	0,7100793	408,8994	3,440884	0	-255,6488	712,5675	0,332672	0,7426322	408,0734	3,217101	0	36	-117	756						Untertest2.avi	0	880	547	72	111	-199	648	300	0	Content		-189	645	14996351	1393422830
15013	08:56:15.293	00:00:15.013	901	-9,163732	796,6848	0,4982931	0,7099972	408,8994	3,475009	0	-269,8644	720,8102	0,3328826	0,7425646	408,0734	3,212008	0	36	-140	759						Untertest2.avi	0	880	547	72	111	-199	648	300	0	Content		-212	648	15013089	1393439568
15030	08:56:15.310	00:00:15.029	902	10,82589	799,1735	0,4995649	0,7100551	411,9898	3,517852	0	-1024	-768	-1	-1	-1	-1	4	36	11	799						Untertest2.avi	0	880	547	72	111	-199	648	300	0	Content		-61	688	15029713	1393456192
15046	08:56:15.326	00:00:15.046	903	16,10147	795,1124	0,4998553	0,7105671	411,9898	3,608232	0	-270,6351	707,984	0,3331924	0,7429297	408,0734	3,087739	0	36	-127	752						Untertest2.avi	0	880	547	72	111	-199	648	300	0	Content		-199	641	15046336	1393472815
15063	08:56:15.343	00:00:15.062	904	7,89888	802,0681	0,5000055	0,7106889	411,9898	3,474478	0	-265,8698	736,1289	0,3333798	0,7431048	408,0734	3,217959	0	36	-129	769						Untertest2.avi	0	880	547	72	111	-199	648	300	0	Content		-201	658	15062961	1393489440
15080	08:56:15.360	00:00:15.079	905	4,83778	796,602	0,4980983	0,7111778	405,8741	3,448597	0	-265,8698	736,1289	0,3327403	0,7440227	405,4856	3,217959	0	36	-131	766						Untertest2.avi	0	880	547	72	111	-199	648	300	0	Content		-203	655	15079709	1393506188
15096	08:56:15.376	00:00:15.096	906	18,47128	805,6678	0,4981576	0,7115844	405,8741	3,409914	0	-285,3772	672,6752	0,3327074	0,743899	405,4857	2,833702	0	36	-133	739						Untertest2.avi	0	880	547	72	111	-199	648	300	0	Content		-205	628	15096339	1393522818
15113	08:56:15.393	00:00:15.112	907	7,677858	802,963	0,4983387	0,7122475	405,8741	3,422517	0	-279,5977	683,4113	0,332661	0,7444302	405,4857	2,992947	0	36	-136	743						Untertest2.avi	0	880	547	72	111	-199	648	300	0	Content		-208	632	15112958	1393539437
15130	08:56:15.410	00:00:15.129	908	9,409913	803,8123	0,4973575	0,7124832	402,6031	3,438596	0	-1024	-768	-1	-1	-1	-1	4	37	9	804						Untertest2.avi	0	880	547	72	111	-64	695	616	0	Content		-63	693	15129593	1393556072
15146	08:56:15.426	00:00:15.146	909	18,22137	801,671	0,4976634	0,7129509	402,6031	3,398759	0	-1024	-768	-1	-1	-1	-1	4	37	18	802						Untertest2.avi	0	880	547	72	111	-64	695	616	0	Content		-54	691	15146206	1393572685
15163	08:56:15.443	00:00:15.162	910	6,692761	803,6721	0,4979215	0,7130215	402,6031	3,426528	0	-1024	-768	-1	-1	-1	-1	4	37	7	804						Untertest2.avi	0	880	547	72	111	-64	695	616	0	Content		-65	693	15162955	1393589434
15180	08:56:15.460	00:00:15.179	911	17,75072	803,9492	0,496464	0,7128264	398,1802	3,272803	0	-1024	-768	-1	-1	-1	-1	4	37	18	804						Untertest2.avi	0	880	547	72	111	-64	695	616	0	Content		-54	693	15179593	1393606072
15196	08:56:15.476	00:00:15.196	912	30,88371	791,1176	0,4966804	0,7128246	398,1802	3,356147	0	-1024	-768	-1	-1	-1	-1	4	37	31	791						Untertest2.avi	0	880	547	72	111	-64	695	616	0	Content		-41	680	15196327	1393622806
15213	08:56:15.493	00:00:15.213	913	8,067055	806,538	0,4963665	0,7121532	398,1802	3,329297	0	-1024	-768	-1	-1	-1	-1	4	37	8	807						Untertest2.avi	0	880	547	72	111	-64	695	616	0	Content		-64	696	15213077	1393639556
15229	08:56:15.509	00:00:15.229	914	11,93776	808,3169	0,4974381	0,7115326	401,3889	3,397446	0	-1024	-768	-1	-1	-1	-1	4	37	12	808						Untertest2.avi	0	880	547	72	111	-64	695	616	0	Content		-60	697	15229450	1393655929
15246	08:56:15.526	00:00:15.245	915	-7,546788	800,0156	0,4988085	0,7107628	405,3642	3,458975	0	-1024	-768	-1	-1	-1	-1	4	37	-8	800						Untertest2.avi	0	880	547	72	111	-64	695	616	0	Content		-80	689	15245573	1393672052
15263	08:56:15.543	00:00:15.262	916	-5,457138	800,0865	0,4988761	0,7100323	405,3642	3,472984	0	-1024	-768	-1	-1	-1	-1	4	37	-5	800						Untertest2.avi	0	880	547	72	111	-64	695	616	0	Content		-77	689	15262643	1393689122
15279	08:56:15.559	00:00:15.279	917	0,2267809	802,4026	0,4989263	0,7094452	405,3642	3,416713	0	-1024	-768	-1	-1	-1	-1	4	37	0	802						Untertest2.avi	0	880	547	72	111	-64	695	616	0	Content		-72	691	15279390	1393705869
15296	08:56:15.576	00:00:15.296	918	7,181533	792,9415	0,4996067	0,7089341	407,2739	3,516529	0	-1024	-768	-1	-1	-1	-1	4	37	7	793						Untertest2.avi	0	880	547	72	111	-64	695	616	0	Content		-65	682	15296012	1393722491
15312	08:56:15.592	00:00:15.312	919	25,47197	808,6157	0,4999029	0,7085975	407,2738	3,440335	0	-1024	-768	-1	-1	-1	-1	4	37	25	809						Untertest2.avi	0	880	547	72	111	-64	695	616	0	Content		-47	698	15312190	1393738669
15329	08:56:15.609	00:00:15.328	920	-7,06009	813,4498	0,4997647	0,708102	407,2738	3,435403	0	-1024	-768	-1	-1	-1	-1	4	37	-7	813						Untertest2.avi	0	880	547	72	111	-64	695	616	0	Content		-79	702	15328815	1393755294
15345	08:56:15.625	00:00:15.345	921	13,99956	820,9525	0,4990497	0,7075822	405,0139	3,40635	0	-1024	-768	-1	-1	-1	-1	4	37	14	821						Untertest2.avi	0	880	547	72	111	-64	695	616	0	Content		-58	710	15345435	1393771914
15363	08:56:15.643	00:00:15.362	922	-10,91652	809,045	0,4992273	0,7072901	405,0139	3,42327	0	-1024	-768	-1	-1	-1	-1	4	37	-11	809						Untertest2.avi	0	880	547	72	111	-64	695	616	0	Content		-83	698	15362629	1393789108
15379	08:56:15.659	00:00:15.379	923	19,63663	805,826	0,4996301	0,7073289	405,0139	3,361304	0	-1024	-768	-1	-1	-1	-1	4	37	20	806						Untertest2.avi	0	880	547	72	111	-64	695	616	0	Content		-52	695	15379252	1393805731
15396	08:56:15.676	00:00:15.395	924	-8,730921	802,8126	0,4991628	0,7071741	403,4375	3,474508	0	-1024	-768	-1	-1	-1	-1	4	37	-9	803						Untertest2.avi	0	880	547	72	111	-64	695	616	0	Content		-81	692	15395875	1393822354
15412	08:56:15.692	00:00:15.412	925	18,69724	808,006	0,4995338	0,7074171	403,4375	3,421001	0	-1024	-768	-1	-1	-1	-1	4	37	19	808						Untertest2.avi	0	880	547	72	111	-64	695	616	0	Content		-53	697	15412053	1393838532
15429	08:56:15.709	00:00:15.428	926	34,11967	816,5647	0,4996285	0,7074994	403,4375	3,305505	0	-1024	-768	-1	-1	-1	-1	4	37	34	817						Untertest2.avi	0	880	547	72	111	-64	695	616	0	Content		-38	706	15428675	1393855154
15445	08:56:15.725	00:00:15.445	927	1,694732	806,4919	0,4978219	0,7074366	398,1486	3,39309	0	-1024	-768	-1	-1	-1	-1	4	37	2	806						Untertest2.avi	0	880	547	72	111	-64	695	616	0	Content		-70	695	15445422	1393871901
15462	08:56:15.742	00:00:15.462	928	8,086285	814,0564	0,4978874	0,7074783	398,1486	3,370265	0	-1024	-768	-1	-1	-1	-1	4	37	8	814						Untertest2.avi	0	880	547	72	111	-64	695	616	0	Content		-64	703	15462491	1393888970
15479	08:56:15.759	00:00:15.479	929	17,4183	802,0563	0,4981367	0,7074504	398,1486	3,348908	0	-1024	-768	-1	-1	-1	-1	4	37	17	802						Untertest2.avi	0	880	547	72	111	-64	695	616	0	Content		-55	691	15479239	1393905718
15496	08:56:15.776	00:00:15.495	930	14,85637	799,4453	0,4977163	0,7070177	397,507	3,364605	0	-1024	-768	-1	-1	-1	-1	4	37	15	799						Untertest2.avi	0	880	547	72	111	-64	695	616	0	Content		-57	688	15495863	1393922342
15512	08:56:15.792	00:00:15.512	931	4,031099	809,0383	0,4976542	0,7067406	397,507	3,250804	0	-330,6751	644,0151	0,331573	0,7384623	397,507	2,422893	0	37	-163	727						Untertest2.avi	0	880	547	72	111	-64	695	616	0	Content		-235	616	15512043	1393938522
15529	08:56:15.809	00:00:15.528	932	2,207127	810,6848	0,4977763	0,7066161	397,507	3,195647	0	-1024	-768	-1	-1	-1	-1	4	37	2	811						Untertest2.avi	0	880	547	72	111	-64	695	616	0	Content		-70	700	15528667	1393955146
15545	08:56:15.825	00:00:15.545	933	28,86268	811,2938	0,4978469	0,7064447	397,5716	3,237315	0	-1024	-768	-1	-1	-1	-1	4	37	29	811						Untertest2.avi	0	880	547	72	111	-64	695	616	0	Content		-43	700	15545301	1393971780
15562	08:56:15.842	00:00:15.562	934	23,75975	809,162	0,4981003	0,7065235	397,5716	3,354255	0	-287,8762	648,0362	0,3317885	0,7383935	397,5716	2,683155	0	37	-132	729						Untertest2.avi	0	880	547	72	111	-64	695	616	0	Content		-204	618	15562407	1393988886
15579	08:56:15.859	00:00:15.579	935	13,92003	808,8191	0,4980218	0,7064807	397,5716	3,268363	0	-1024	-768	-1	-1	-1	-1	4	37	14	809						Untertest2.avi	0	880	547	72	111	-64	695	616	0	Content		-58	698	15579156	1394005635
15596	08:56:15.876	00:00:15.595	936	0,3088928	813,2069	0,5026144	0,7066362	411,2168	3,555103	0	-1024	-768	-1	-1	-1	-1	4	37	0	813						Untertest2.avi	0	880	547	72	111	-64	695	616	0	Content		-72	702	15595777	1394022256
15612	08:56:15.892	00:00:15.612	937	9,245374	824,629	0,502682	0,7069297	411,2168	3,386827	0	-1024	-768	-1	-1	-1	-1	4	37	9	825						Untertest2.avi	0	880	547	72	111	-64	695	616	0	Content		-63	714	15612400	1394038879
15629	08:56:15.909	00:00:15.629	938	-4,140635	836,3013	0,5027058	0,7072565	411,2168	3,404739	0	-1024	-768	-1	-1	-1	-1	4	37	-4	836						Untertest2.avi	0	880	547	72	111	-64	695	616	0	Content		-76	725	15629024	1394055503
15646	08:56:15.926	00:00:15.645	939	11,62314	803,4874	0,5007854	0,7076771	405,0944	3,435156	0	-1024	-768	-1	-1	-1	-1	4	37	12	803						Untertest2.avi	0	880	547	72	111	-64	695	616	0	Content		-60	692	15645771	1394072250
15662	08:56:15.942	00:00:15.662	940	-11,57312	807,368	0,5009159	0,7080095	405,0944	3,386856	0	-1024	-768	-1	-1	-1	-1	4	37	-12	807						Untertest2.avi	0	880	547	72	111	-64	695	616	0	Content		-84	696	15662396	1394088875
15679	08:56:15.959	00:00:15.679	941	1,748499	815,6783	0,5010249	0,7081246	405,0944	3,329439	0	-1024	-768	-1	-1	-1	-1	4	37	2	816						Untertest2.avi	0	880	547	72	111	-64	695	616	0	Content		-70	705	15679019	1394105498
15696	08:56:15.976	00:00:15.695	942	7,587589	802,7748	0,500719	0,7081591	403,6	3,424887	0	-1024	-768	-1	-1	-1	-1	4	37	8	803						Untertest2.avi	0	880	547	72	111	-64	695	616	0	Content		-64	692	15695711	1394122190
15712	08:56:15.992	00:00:15.711	943	6,979463	815,4677	0,5010034	0,7083857	403,6	3,488528	0	-1024	-768	-1	-1	-1	-1	4	37	7	815						Untertest2.avi	0	880	547	72	111	-64	695	616	0	Content		-65	704	15711891	1394138370
15729	08:56:16.009	00:00:15.728	944	31,06127	809,2117	0,5005366	0,7081037	403,6	3,360076	0	-1024	-768	-1	-1	-1	-1	4	37	31	809						Untertest2.avi	0	880	547	72	111	-64	695	616	0	Content		-41	698	15728511	1394154990
15745	08:56:16.025	00:00:15.745	945	36,27152	805,3943	0,4975685	0,7062742	402,0182	3,426263	0	-1024	-768	-1	-1	-1	-1	4	38	36	805						Untertest2.avi	0	880	547	72	111	141	635	334	0	Content		-36	694	15745131	1394171610
15762	08:56:16.042	00:00:15.762	946	242,7791	722,2743	0,4957494	0,7053451	402,0182	3,428918	0	-1024	-768	-1	-1	-1	-1	4	38	243	722						Untertest2.avi	0	880	547	72	111	141	635	334	0	Content		171	611	15762320	1394188799
15779	08:56:16.059	00:00:15.779	947	236,8549	746,2799	0,4959536	0,705227	402,0182	3,411197	0	-1024	-768	-1	-1	-1	-1	4	38	237	746						Untertest2.avi	0	880	547	72	111	141	635	334	0	Content		165	635	15779067	1394205546
15796	08:56:16.076	00:00:15.795	948	241,2769	756,9692	0,4967965	0,7052147	403,8427	3,434371	0	-1024	-768	-1	-1	-1	-1	4	38	241	757						Untertest2.avi	0	880	547	72	111	141	635	334	0	Content		169	646	15795689	1394222168
15812	08:56:16.092	00:00:15.811	949	223,2034	750,6725	0,496954	0,7051558	403,8426	3,326513	0	-1024	-768	-1	-1	-1	-1	4	38	223	751						Untertest2.avi	0	880	547	72	111	141	635	334	0	Content		151	640	15811739	1394238218
15828	08:56:16.108	00:00:15.828	950	210,8987	744,0795	0,4971124	0,7051463	403,8426	3,335317	0	-1024	-768	-1	-1	-1	-1	4	38	211	744						Untertest2.avi	0	880	547	72	111	141	635	334	0	Content		139	633	15828486	1394254965
15845	08:56:16.125	00:00:15.845	951	207,4564	751,3418	0,4970536	0,7050599	403,2048	3,338512	0	-1024	-768	-1	-1	-1	-1	4	38	207	751						Untertest2.avi	0	880	547	72	111	141	635	334	0	Content		135	640	15845110	1394271589
15862	08:56:16.142	00:00:15.862	952	216,3338	752,616	0,4971614	0,7050776	403,2048	3,350657	0	-1024	-768	-1	-1	-1	-1	4	38	216	753						Untertest2.avi	0	880	547	72	111	141	635	334	0	Content		144	642	15862175	1394288654
15879	08:56:16.159	00:00:15.878	953	211,4492	744,8791	0,4956099	0,7051548	398,1765	3,300545	0	-1024	-768	-1	-1	-1	-1	4	38	211	745						Untertest2.avi	0	880	547	72	111	141	635	334	0	Content		139	634	15878924	1394305403
15896	08:56:16.176	00:00:15.895	954	214,4107	745,7909	0,4975157	0,7053492	404,1542	3,307248	0	-1024	-768	-1	-1	-1	-1	4	38	214	746						Untertest2.avi	0	880	547	72	111	141	635	334	0	Content		142	635	15895547	1394322026
15912	08:56:16.192	00:00:15.911	955	200,055	743,5795	0,4967962	0,7056054	401,5401	3,342314	0	-1024	-768	-1	-1	-1	-1	4	38	200	744						Untertest2.avi	0	880	547	72	111	141	635	334	0	Content		128	633	15911726	1394338205
15928	08:56:16.208	00:00:15.928	956	206,4152	745,8471	0,4982062	0,705718	405,4785	3,380726	0	-1024	-768	-1	-1	-1	-1	4	38	206	746						Untertest2.avi	0	880	547	72	111	141	635	334	0	Content		134	635	15928348	1394354827
15945	08:56:16.225	00:00:15.944	957	207,4115	752,6112	0,4976616	0,7057453	403,4691	3,390488	0	-1024	-768	-1	-1	-1	-1	4	38	207	753						Untertest2.avi	0	880	547	72	111	141	635	334	0	Content		135	642	15944970	1394371449
15962	08:56:16.242	00:00:15.962	958	224,6503	747,7857	0,4977102	0,7056393	403,6125	3,308928	0	-1024	-768	-1	-1	-1	-1	4	38	225	748						Untertest2.avi	0	880	547	72	111	141	635	334	0	Content		153	637	15962160	1394388639
15979	08:56:16.259	00:00:15.978	959	218,0583	744,5147	0,4971752	0,7054141	401,9078	3,317416	0	-1024	-768	-1	-1	-1	-1	4	38	218	745						Untertest2.avi	0	880	547	72	111	141	635	334	0	Content		146	634	15978781	1394405260
15995	08:56:16.275	00:00:15.995	960	220,1035	747,553	0,4971117	0,7053335	401,582	3,339021	0	-1024	-768	-1	-1	-1	-1	4	38	220	748						Untertest2.avi	0	880	547	72	111	141	635	334	0	Content		148	637	15995404	1394421883
16012	08:56:16.292	00:00:16.011	961	213,2394	747,983	0,4970588	0,7051721	402,028	3,354922	0	-1024	-768	-1	-1	-1	-1	4	38	213	748						Untertest2.avi	0	880	547	72	111	141	635	334	0	Content		141	637	16011586	1394438065
16028	08:56:16.308	00:00:16.028	962	199,8685	744,2775	0,496703	0,7049388	401,5453	3,3615	0	-1024	-768	-1	-1	-1	-1	4	38	200	744						Untertest2.avi	0	880	547	72	111	141	635	334	0	Content		128	633	16028334	1394454813
16045	08:56:16.325	00:00:16.044	963	209,6404	751,5012	0,49676	0,7049258	401,9283	3,366413	0	-1024	-768	-1	-1	-1	-1	4	38	210	752						Untertest2.avi	0	880	547	72	111	141	635	334	0	Content		138	641	16044957	1394471436
16062	08:56:16.342	00:00:16.062	964	195,5534	739,4773	0,4973896	0,7049589	404,1052	3,413722	0	-1024	-768	-1	-1	-1	-1	4	38	196	739						Untertest2.avi	0	880	547	72	111	141	635	334	0	Content		124	628	16062147	1394488626
16079	08:56:16.359	00:00:16.078	965	291,1785	739,3629	0,4942902	0,7045538	400,1542	3,418758	0	-1024	-768	-1	-1	-1	-1	4	39	291	739						Untertest2.avi	0	880	547	72	111	349	633	633	0	Content		219	628	16078770	1394505249
16095	08:56:16.375	00:00:16.095	966	404,9608	736,5908	0,4897105	0,7041705	393,8126	3,293964	0	-1024	-768	-1	-1	-1	-1	4	39	405	737						Untertest2.avi	0	880	547	72	111	349	633	633	0	Content		333	626	16095393	1394521872
16112	08:56:16.392	00:00:16.111	967	-1024	-768	-1	-1	-1	-1	4	-1024	-768	-1	-1	-1	-1	4	39	0	0						Untertest2.avi	0	880	547	72	111	349	633	633	0	Content		-72	-111	16111575	1394538054
16128	08:56:16.408	00:00:16.128	968	422,9743	744,059	0,4870446	0,7044474	386,3088	3,30477	0	-1024	-768	-1	-1	-1	-1	4	39	423	744						Untertest2.avi	0	880	547	72	111	349	633	633	0	Content		351	633	16128201	1394554680
16145	08:56:16.425	00:00:16.144	969	438,7173	746,37	0,4888526	0,7044091	390,8003	3,375004	0	-1024	-768	-1	-1	-1	-1	4	39	439	746						Untertest2.avi	0	880	547	72	111	349	633	633	0	Content		367	635	16144815	1394571294
16162	08:56:16.442	00:00:16.161	970	443,6065	740,9351	0,4897421	0,7044543	392,8947	3,395944	0	-1024	-768	-1	-1	-1	-1	4	39	444	741						Untertest2.avi	0	880	547	72	111	349	633	633	0	Content		372	630	16161884	1394588363
16178	08:56:16.458	00:00:16.178	971	458,4214	747,2885	0,4905035	0,7045292	393,8957	3,373897	0	-1024	-768	-1	-1	-1	-1	4	39	458	747						Untertest2.avi	0	880	547	72	111	349	633	633	0	Content		386	636	16178311	1394604790
16195	08:56:16.475	00:00:16.195	972	445,4939	744,9312	0,4902797	0,7045389	393,1199	3,387003	0	-1024	-768	-1	-1	-1	-1	4	39	445	745						Untertest2.avi	0	880	547	72	111	349	633	633	0	Content		373	634	16195254	1394621733
16212	08:56:16.492	00:00:16.211	973	441,2476	739,6052	0,4893384	0,7047458	389,9361	3,371361	0	-1024	-768	-1	-1	-1	-1	4	39	441	740						Untertest2.avi	0	880	547	72	111	349	633	633	0	Content		369	629	16211557	1394638036
16228	08:56:16.508	00:00:16.228	974	433,1488	743,7299	0,4891014	0,7048559	389,0526	3,444877	0	-1024	-768	-1	-1	-1	-1	4	39	433	744						Untertest2.avi	0	880	547	72	111	349	633	633	0	Content		361	633	16228183	1394654662
16245	08:56:16.525	00:00:16.244	975	417,6052	741,5416	0,4888898	0,7047997	388,1775	3,377153	0	-1024	-768	-1	-1	-1	-1	4	39	418	742						Untertest2.avi	0	880	547	72	111	349	633	633	0	Content		346	631	16244802	1394671281
16262	08:56:16.542	00:00:16.261	976	438,2717	744,0563	0,4888407	0,7048221	387,7557	3,331912	0	-1024	-768	-1	-1	-1	-1	4	39	438	744						Untertest2.avi	0	880	547	72	111	349	633	633	0	Content		366	633	16261868	1394688347
16279	08:56:16.559	00:00:16.278	977	433,7507	743,0834	0,4885318	0,7048752	386,6265	3,362384	0	-1024	-768	-1	-1	-1	-1	4	39	434	743						Untertest2.avi	0	880	547	72	111	349	633	633	0	Content		362	632	16278617	1394705096
16295	08:56:16.575	00:00:16.295	978	434,5393	744,9125	0,4881819	0,7049223	385,1013	3,391791	0	-1024	-768	-1	-1	-1	-1	4	39	435	745						Untertest2.avi	0	880	547	72	111	349	633	633	0	Content		363	634	16295239	1394721718
16311	08:56:16.591	00:00:16.311	979	423,9707	741,8365	0,4899455	0,7048932	390,23	3,453062	0	-1024	-768	-1	-1	-1	-1	4	39	424	742						Untertest2.avi	0	880	547	72	111	349	633	633	0	Content		352	631	16311418	1394737897
16328	08:56:16.608	00:00:16.328	980	420,1073	738,8079	0,4891495	0,704949	387,3816	3,465911	0	-1024	-768	-1	-1	-1	-1	4	39	420	739						Untertest2.avi	0	880	547	72	111	349	633	633	0	Content		348	628	16328041	1394754520
16345	08:56:16.625	00:00:16.344	981	428,9251	743,4801	0,4894219	0,7050773	387,5458	3,444747	0	-1024	-768	-1	-1	-1	-1	4	39	429	743						Untertest2.avi	0	880	547	72	111	349	633	633	0	Content		357	632	16344660	1394771139
16362	08:56:16.642	00:00:16.361	982	434,6279	742,1664	0,489978	0,705121	388,7055	3,45398	0	-1024	-768	-1	-1	-1	-1	4	39	435	742						Untertest2.avi	0	880	547	72	111	349	633	633	0	Content		363	631	16361853	1394788332
16379	08:56:16.659	00:00:16.378	983	436,6955	743,7001	0,492265	0,705098	394,7602	3,526574	0	-1024	-768	-1	-1	-1	-1	4	39	437	744						Untertest2.avi	0	880	547	72	111	349	633	633	0	Content		365	633	16378598	1394805077
16395	08:56:16.675	00:00:16.395	984	426,5522	742,1268	0,4906203	0,7055536	389,1289	3,530134	0	-1024	-768	-1	-1	-1	-1	4	39	427	742						Untertest2.avi	0	880	547	72	111	349	633	633	0	Content		355	631	16395221	1394821700
16411	08:56:16.691	00:00:16.411	985	430,0038	741,5554	0,4905869	0,7054103	389,2718	3,513618	0	-1024	-768	-1	-1	-1	-1	4	39	430	742						Untertest2.avi	0	880	547	72	111	349	633	633	0	Content		358	631	16411403	1394837882
16428	08:56:16.708	00:00:16.427	986	-1024	-768	-1	-1	-1	-1	4	-1024	-768	-1	-1	-1	-1	4	39	0	0						Untertest2.avi	0	880	547	72	111	349	633	633	0	Content		-72	-111	16427899	1394854378
16445	08:56:16.725	00:00:16.444	987	419,101	742,7838	0,4906624	0,7054265	389,357	3,473824	0	-1024	-768	-1	-1	-1	-1	4	39	419	743						Untertest2.avi	0	880	547	72	111	349	633	633	0	Content		347	632	16444649	1394871128
16462	08:56:16.742	00:00:16.461	988	421,0052	743,7182	0,4915128	0,7054252	391,5559	3,554737	0	-1024	-768	-1	-1	-1	-1	4	39	421	744						Untertest2.avi	0	880	547	72	111	349	633	633	0	Content		349	633	16461714	1394888193
16478	08:56:16.758	00:00:16.478	989	425,1602	744,1796	0,4902833	0,705526	387,4034	3,521827	0	-1024	-768	-1	-1	-1	-1	4	39	425	744						Untertest2.avi	0	880	547	72	111	349	633	633	0	Content		353	633	16478018	1394904497
16495	08:56:16.775	00:00:16.495	990	-1024	-768	-1	-1	-1	-1	4	-1024	-768	-1	-1	-1	-1	4	39	0	0						Untertest2.avi	0	880	547	72	111	349	633	633	0	Content		-72	-111	16495097	1394921576
16511	08:56:16.791	00:00:16.511	991	420,7095	744,1945	0,4907257	0,7056618	388,1225	3,540866	0	-1024	-768	-1	-1	-1	-1	4	39	421	744						Untertest2.avi	0	880	547	72	111	349	633	633	0	Content		349	633	16511263	1394937742
16528	08:56:16.808	00:00:16.528	992	416,0825	746,5692	0,49068	0,7058209	388,0377	3,522757	0	-1024	-768	-1	-1	-1	-1	4	39	416	747						Untertest2.avi	0	880	547	72	111	349	633	633	0	Content		344	636	16528331	1394954810
16545	08:56:16.825	00:00:16.544	993	418,4294	749,59	0,4904856	0,7060179	387,6503	3,52785	0	-1024	-768	-1	-1	-1	-1	4	39	418	750						Untertest2.avi	0	880	547	72	111	349	633	633	0	Content		346	639	16544634	1394971113
16562	08:56:16.842	00:00:16.561	994	412,5536	742,4208	0,4903285	0,7060735	387,2874	3,560562	0	-1024	-768	-1	-1	-1	-1	4	39	413	742						Untertest2.avi	0	880	547	72	111	349	633	633	0	Content		341	631	16561578	1394988057
16578	08:56:16.858	00:00:16.577	995	411,9339	746,0314	0,4904785	0,7060696	387,6273	3,59828	0	-1024	-768	-1	-1	-1	-1	4	39	412	746						Untertest2.avi	0	880	547	72	111	349	633	633	0	Content		340	635	16577879	1395004358
16595	08:56:16.875	00:00:16.594	996	409,9075	743,8763	0,490593	0,7061539	387,7939	3,553166	0	-1024	-768	-1	-1	-1	-1	4	39	410	744						Untertest2.avi	0	880	547	72	111	349	633	633	0	Content		338	633	16594949	1395021428
16612	08:56:16.892	00:00:16.611	997	407,6361	753,3583	0,4913652	0,706225	389,764	3,613851	0	-1024	-768	-1	-1	-1	-1	4	39	408	753						Untertest2.avi	0	880	547	72	111	349	633	633	0	Content		336	642	16611696	1395038175
16628	08:56:16.908	00:00:16.628	998	415,3675	750,9274	0,4896856	0,7065339	384,6039	3,525251	0	-1024	-768	-1	-1	-1	-1	4	39	415	751						Untertest2.avi	0	880	547	72	111	349	633	633	0	Content		343	640	16628320	1395054799
16644	08:56:16.924	00:00:16.644	999	414,5723	749,7208	0,4918997	0,7068819	391,07	3,665033	0	-1024	-768	-1	-1	-1	-1	4	39	415	750						Untertest2.avi	0	880	547	72	111	349	633	633	0	Content		343	639	16644500	1395070979
16661	08:56:16.941	00:00:16.661	1000	414,42	749,8822	0,4908876	0,7074384	387,7814	3,640062	0	-1024	-768	-1	-1	-1	-1	4	39	414	750						Untertest2.avi	0	880	547	72	111	349	633	633	0	Content		342	639	16661245	1395087724
16678	08:56:16.958	00:00:16.677	1001	415,9001	747,1979	0,4921433	0,7076787	391,1693	3,602526	0	-1024	-768	-1	-1	-1	-1	4	39	416	747						Untertest2.avi	0	880	547	72	111	349	633	633	0	Content		344	636	16677868	1395104347
16695	08:56:16.975	00:00:16.694	1002	405,6296	741,213	0,493011	0,7074809	393,1158	3,69977	0	-1024	-768	-1	-1	-1	-1	4	39	406	741						Untertest2.avi	0	880	547	72	111	349	633	633	0	Content		334	630	16694935	1395121414
16712	08:56:16.992	00:00:16.711	1003	-1024	-768	-1	-1	-1	-1	4	-1024	-768	-1	-1	-1	-1	4	40	0	0						Untertest2.avi	0	880	547	72	111	208	597	333	0	Content		-72	-111	16711684	1395138163
16728	08:56:17.008	00:00:16.728	1004	283,83	701,7908	0,4987739	0,70558	402,9343	3,767944	0	-1024	-768	-1	-1	-1	-1	4	40	284	702						Untertest2.avi	0	880	547	72	111	208	597	333	0	Content		212	591	16728308	1395154787
16744	08:56:17.024	00:00:16.744	1005	286,6822	707,5743	0,498674	0,7056732	402,9795	3,815638	0	-1024	-768	-1	-1	-1	-1	4	40	287	708						Untertest2.avi	0	880	547	72	111	208	597	333	0	Content		215	597	16744486	1395170965
16762	08:56:17.042	00:00:16.761	1006	282,9037	708,3181	0,4989016	0,7057159	403,7484	3,782353	0	-1024	-768	-1	-1	-1	-1	4	40	283	708						Untertest2.avi	0	880	547	72	111	208	597	333	0	Content		211	597	16761555	1395188034
16778	08:56:17.058	00:00:16.777	1007	286,35	704,936	0,4985152	0,705918	402,5875	3,727932	0	-1024	-768	-1	-1	-1	-1	4	40	286	705						Untertest2.avi	0	880	547	72	111	208	597	333	0	Content		214	594	16777858	1395204337
16795	08:56:17.075	00:00:16.794	1008	279,5099	705,9421	0,4987124	0,7061656	403,252	3,770434	0	-1024	-768	-1	-1	-1	-1	4	40	280	706						Untertest2.avi	0	880	547	72	111	208	597	333	0	Content		208	595	16794925	1395221404
16811	08:56:17.091	00:00:16.811	1009	281,1394	716,7547	0,4974891	0,7061483	399,7953	3,745665	0	-1024	-768	-1	-1	-1	-1	4	40	281	717						Untertest2.avi	0	880	547	72	111	208	597	333	0	Content		209	606	16811105	1395237584
16828	08:56:17.108	00:00:16.827	1010	282,2307	707,9939	0,4977255	0,7059751	400,6962	3,756291	0	-1024	-768	-1	-1	-1	-1	4	40	282	708						Untertest2.avi	0	880	547	72	111	208	597	333	0	Content		210	597	16827726	1395254205
16844	08:56:17.124	00:00:16.844	1011	273,7594	707,1663	0,4976678	0,7059498	400,5326	3,749443	0	-1024	-768	-1	-1	-1	-1	4	40	274	707						Untertest2.avi	0	880	547	72	111	208	597	333	0	Content		202	596	16844348	1395270827
16862	08:56:17.142	00:00:16.861	1012	275,9358	710,2905	0,4988539	0,7058432	403,9841	3,83031	0	-1024	-768	-1	-1	-1	-1	4	40	276	710						Untertest2.avi	0	880	547	72	111	208	597	333	0	Content		204	599	16861542	1395288021
16878	08:56:17.158	00:00:16.878	1013	289,0799	701,4359	0,5008586	0,7056999	409,9215	3,786845	0	-1024	-768	-1	-1	-1	-1	4	40	289	701						Untertest2.avi	0	880	547	72	111	208	597	333	0	Content		217	590	16878165	1395304644
16895	08:56:17.175	00:00:16.894	1014	286,7428	709,1341	0,4993884	0,7057175	405,2068	3,755953	0	-1024	-768	-1	-1	-1	-1	4	40	287	709						Untertest2.avi	0	880	547	72	111	208	597	333	0	Content		215	598	16894790	1395321269
16911	08:56:17.191	00:00:16.910	1015	283,0272	710,0693	0,4997315	0,7061382	405,6169	3,834633	0	-1024	-768	-1	-1	-1	-1	4	40	283	710						Untertest2.avi	0	880	547	72	111	208	597	333	0	Content		211	599	16910969	1395337448
16928	08:56:17.208	00:00:16.927	1016	276,5082	706,7568	0,4980875	0,7066761	400,4223	3,7291	0	-1024	-768	-1	-1	-1	-1	4	40	277	707						Untertest2.avi	0	880	547	72	111	208	597	333	0	Content		205	596	16927591	1395354070
16944	08:56:17.224	00:00:16.944	1017	279,7657	712,5806	0,4966534	0,7071784	395,7216	3,748429	0	-1024	-768	-1	-1	-1	-1	4	40	280	713						Untertest2.avi	0	880	547	72	111	208	597	333	0	Content		208	602	16944338	1395370817
16961	08:56:17.241	00:00:16.961	1018	271,2788	708,3508	0,4971074	0,7072058	397,1018	3,744253	0	-1024	-768	-1	-1	-1	-1	4	40	271	708						Untertest2.avi	0	880	547	72	111	208	597	333	0	Content		199	597	16961402	1395387881
16978	08:56:17.258	00:00:16.978	1019	267,3745	711,8274	0,497225	0,7070895	397,235	3,785658	0	-1024	-768	-1	-1	-1	-1	4	40	267	712						Untertest2.avi	0	880	547	72	111	208	597	333	0	Content		195	601	16978150	1395404629
16995	08:56:17.275	00:00:16.994	1020	280,1502	710,2465	0,499295	0,7068548	403,1089	3,813144	0	-1024	-768	-1	-1	-1	-1	4	40	280	710						Untertest2.avi	0	880	547	72	111	208	597	333	0	Content		208	599	16994774	1395421253
17011	08:56:17.291	00:00:17.010	1021	272,0682	716,9674	0,4980777	0,7069203	399,2241	3,822804	0	-1024	-768	-1	-1	-1	-1	4	40	272	717						Untertest2.avi	0	880	547	72	111	208	597	333	0	Content		200	606	17010954	1395437433
17028	08:56:17.308	00:00:17.027	1022	266,8468	708,3806	0,4998273	0,7071043	403,3972	3,815722	0	-1024	-768	-1	-1	-1	-1	4	40	267	708						Untertest2.avi	0	880	547	72	111	208	597	333	0	Content		195	597	17027575	1395454054
17044	08:56:17.324	00:00:17.044	1023	153,71	725,0745	0,5042292	0,707476	410,4993	3,9339	0	-1024	-768	-1	-1	-1	-1	4	41	154	725						Untertest2.avi	0	880	547	72	111	4	635	383	0	Content		82	614	17044200	1395470679
17061	08:56:17.341	00:00:17.061	1024	89,57814	740,4263	0,5034544	0,7077494	403,1091	3,864127	0	-1024	-768	-1	-1	-1	-1	4	41	90	740						Untertest2.avi	0	880	547	72	111	4	635	383	0	Content		18	629	17061388	1395487867
17078	08:56:17.358	00:00:17.078	1025	67,62247	746,0967	0,5032732	0,7078266	401,6199	3,791889	0	-1024	-768	-1	-1	-1	-1	4	41	68	746						Untertest2.avi	0	880	547	72	111	4	635	383	0	Content		-4	635	17078011	1395504490
17095	08:56:17.375	00:00:17.094	1026	78,11735	739,0974	0,5033657	0,7077486	401,7332	3,755901	0	-1024	-768	-1	-1	-1	-1	4	41	78	739						Untertest2.avi	0	880	547	72	111	4	635	383	0	Content		6	628	17094638	1395521117
17111	08:56:17.391	00:00:17.110	1027	76,05451	740,3485	0,5042511	0,7076132	403,8395	3,808873	0	-1024	-768	-1	-1	-1	-1	4	41	76	740						Untertest2.avi	0	880	547	72	111	4	635	383	0	Content		4	629	17110942	1395537421
17128	08:56:17.408	00:00:17.127	1028	67,3829	746,4725	0,5029433	0,7077803	398,8537	3,767691	0	-1024	-768	-1	-1	-1	-1	4	41	67	746						Untertest2.avi	0	880	547	72	111	4	635	383	0	Content		-5	635	17127575	1395554054
17144	08:56:17.424	00:00:17.144	1029	75,63816	749,2742	0,5070763	0,707669	410,9784	3,876368	0	-1024	-768	-1	-1	-1	-1	4	41	76	749						Untertest2.avi	0	880	547	72	111	4	635	383	0	Content		4	638	17144190	1395570669
17161	08:56:17.441	00:00:17.161	1030	76,02557	745,9725	0,502794	0,7077467	397,1014	3,773584	0	-1024	-768	-1	-1	-1	-1	4	41	76	746						Untertest2.avi	0	880	547	72	111	4	635	383	0	Content		4	635	17161258	1395587737
17178	08:56:17.458	00:00:17.178	1031	69,63273	744,509	0,5055109	0,7076168	405,0812	3,866363	0	-1024	-768	-1	-1	-1	-1	4	41	70	745						Untertest2.avi	0	880	547	72	111	4	635	383	0	Content		-2	634	17178005	1395604484
17195	08:56:17.475	00:00:17.194	1032	74,14285	745,7152	0,505334	0,7075688	404,3073	3,831698	0	-1024	-768	-1	-1	-1	-1	4	41	74	746						Untertest2.avi	0	880	547	72	111	4	635	383	0	Content		2	635	17194628	1395621107
17211	08:56:17.491	00:00:17.210	1033	78,34953	752,3607	0,5043305	0,7076269	400,9225	3,8319	0	-1024	-768	-1	-1	-1	-1	4	41	78	752						Untertest2.avi	0	880	547	72	111	4	635	383	0	Content		6	641	17210807	1395637286
17227	08:56:17.507	00:00:17.227	1034	70,99469	747,2349	0,5038562	0,7078345	398,9779	3,830713	0	-1024	-768	-1	-1	-1	-1	4	41	71	747						Untertest2.avi	0	880	547	72	111	4	635	383	0	Content		-1	636	17227429	1395653908
17244	08:56:17.524	00:00:17.244	1035	73,77691	746,8337	0,5060491	0,7078074	405,242	3,808491	0	-1024	-768	-1	-1	-1	-1	4	41	74	747						Untertest2.avi	0	880	547	72	111	4	635	383	0	Content		2	636	17244052	1395670531
17261	08:56:17.541	00:00:17.261	1036	82,05427	744,2242	0,5047622	0,7079474	400,4112	3,754356	0	-1024	-768	-1	-1	-1	-1	4	41	82	744						Untertest2.avi	0	880	547	72	111	4	635	383	0	Content		10	633	17261243	1395687722
17278	08:56:17.558	00:00:17.277	1037	78,07042	746,5324	0,5073901	0,7078999	408,0814	3,840557	0	-1024	-768	-1	-1	-1	-1	4	41	78	747						Untertest2.avi	0	880	547	72	111	4	635	383	0	Content		6	636	17277867	1395704346
17295	08:56:17.575	00:00:17.294	1038	76,10801	747,5646	0,5065259	0,7078931	404,8713	3,826148	0	-1024	-768	-1	-1	-1	-1	4	41	76	748						Untertest2.avi	0	880	547	72	111	4	635	383	0	Content		4	637	17294615	1395721094
17311	08:56:17.591	00:00:17.310	1039	77,98485	744,3837	0,5080791	0,707745	409,3196	3,900902	0	-1024	-768	-1	-1	-1	-1	4	41	78	744						Untertest2.avi	0	880	547	72	111	4	635	383	0	Content		6	633	17310795	1395737274
17327	08:56:17.607	00:00:17.327	1040	79,26121	755,9188	0,5064073	0,7077779	403,7227	3,815493	0	-1024	-768	-1	-1	-1	-1	4	41	79	756						Untertest2.avi	0	880	547	72	111	4	635	383	0	Content		7	645	17327418	1395753897
17344	08:56:17.624	00:00:17.344	1041	53,1958	740,3591	0,5062141	0,7076434	403,4119	3,835813	0	-1024	-768	-1	-1	-1	-1	4	41	53	740						Untertest2.avi	0	880	547	72	111	4	635	383	0	Content		-19	629	17344040	1395770519
17361	08:56:17.641	00:00:17.361	1042	87,35165	746,9645	0,5047576	0,7077103	398,5873	3,766268	0	-1024	-768	-1	-1	-1	-1	4	41	87	747						Untertest2.avi	0	880	547	72	111	4	635	383	0	Content		15	636	17361234	1395787713
17378	08:56:17.658	00:00:17.377	1043	53,80032	757,3044	0,5062408	0,7076544	403,2139	3,831056	0	-1024	-768	-1	-1	-1	-1	4	41	54	757						Untertest2.avi	0	880	547	72	111	4	635	383	0	Content		-18	646	17377858	1395804337
17394	08:56:17.674	00:00:17.394	1044	55,77224	748,1931	0,5069181	0,7077661	404,911	3,782976	0	-1024	-768	-1	-1	-1	-1	4	41	56	748						Untertest2.avi	0	880	547	72	111	4	635	383	0	Content		-16	637	17394478	1395820957
17411	08:56:17.691	00:00:17.410	1045	54,5083	750,3804	0,5048423	0,7078918	398,293	3,778347	0	-1024	-768	-1	-1	-1	-1	4	41	55	750						Untertest2.avi	0	880	547	72	111	4	635	383	0	Content		-17	639	17410656	1395837135
17427	08:56:17.707	00:00:17.427	1046	68,7597	756,301	0,5071393	0,7080681	404,4431	3,806472	0	-1024	-768	-1	-1	-1	-1	4	42	69	756						Untertest2.avi	0	880	547	72	111	-75	730	184	0	Content		-3	645	17427280	1395853759
17444	08:56:17.724	00:00:17.443	1047	8,453595	804,1653	0,5090117	0,7094994	407,6165	3,864413	0	-1024	-768	-1	-1	-1	-1	4	42	8	804						Untertest2.avi	0	880	547	72	111	-75	730	184	0	Content		-64	693	17443903	1395870382
17461	08:56:17.741	00:00:17.461	1048	-15,23263	835,4631	0,5083505	0,7107389	405,3542	3,823257	0	-1024	-768	-1	-1	-1	-1	4	42	-15	835						Untertest2.avi	0	880	547	72	111	-75	730	184	0	Content		-87	724	17461097	1395887576
17478	08:56:17.758	00:00:17.477	1049	-1024	-768	-1	-1	-1	-1	4	-1024	-768	-1	-1	-1	-1	4	42	0	0						Untertest2.avi	0	880	547	72	111	-75	730	184	0	Content		-72	-111	17477719	1395904198
17494	08:56:17.774	00:00:17.494	1050	459,2897	846,8562	0,5152572	0,7115769	405,3542	3,900025	0	-1024	-768	-1	-1	-1	-1	4	42	459	847						Untertest2.avi	0	880	547	72	111	-75	730	184	0	Content		387	736	17494467	1395920946
17511	08:56:17.791	00:00:17.510	1051	-1024	-768	-1	-1	-1	-1	4	-1024	-768	-1	-1	-1	-1	4	42	0	0						Untertest2.avi	0	880	547	72	111	-75	730	184	0	Content		-72	-111	17510649	1395937128
17528	08:56:17.808	00:00:17.527	1052	-1024	-768	-1	-1	-1	-1	4	-1024	-768	-1	-1	-1	-1	4	42	0	0						Untertest2.avi	0	880	547	72	111	-75	730	184	0	Content		-72	-111	17527713	1395954192
17544	08:56:17.824	00:00:17.544	1053	-1024	-768	-1	-1	-1	-1	4	-1024	-768	-1	-1	-1	-1	4	42	0	0						Untertest2.avi	0	880	547	72	111	-75	730	184	0	Content		-72	-111	17544017	1395970496
17561	08:56:17.841	00:00:17.561	1054	-1024	-768	-1	-1	-1	-1	4	-1024	-768	-1	-1	-1	-1	4	42	0	0						Untertest2.avi	0	880	547	72	111	-75	730	184	0	Content		-72	-111	17561004	1395987483
17578	08:56:17.858	00:00:17.577	1055	-36,91734	847,5146	0,5084447	0,7115871	405,3542	3,779724	0	-1024	-768	-1	-1	-1	-1	4	42	-37	848						Untertest2.avi	0	880	547	72	111	-75	730	184	0	Content		-109	737	17577511	1396003990
17594	08:56:17.874	00:00:17.594	1056	-22,95764	851,9733	0,5084249	0,7114761	405,3542	3,751158	0	-1024	-768	-1	-1	-1	-1	4	42	-23	852						Untertest2.avi	0	880	547	72	111	-75	730	184	0	Content		-95	741	17594131	1396020610
17611	08:56:17.891	00:00:17.610	1057	-1024	-768	-1	-1	-1	-1	4	-1024	-768	-1	-1	-1	-1	4		0	0						Untertest2.avi	0	880	547	72	111				0	Content		-72	-111	17610891	1396037370
17628	08:56:17.908	00:00:17.627	1058	-1024	-768	-1	-1	-1	-1	4	-1024	-768	-1	-1	-1	-1	4		0	0						Untertest2.avi	0	880	547	72	111				0	Content		-72	-111	17627574	1396054053
17644	08:56:17.924	00:00:17.643	1059	-1024	-768	-1	-1	-1	-1	4	-1024	-768	-1	-1	-1	-1	4		0	0						Untertest2.avi	0	880	547	72	111				0	Content		-72	-111	17643892	1396070371
17661	08:56:17.941	00:00:17.660	1060	-1024	-768	-1	-1	-1	-1	4	-1024	-768	-1	-1	-1	-1	4		0	0						Untertest2.avi	0	880	547	72	111				0	Content		-72	-111	17660501	1396086980
17677	08:56:17.957	00:00:17.677	1061	-1024	-768	-1	-1	-1	-1	4	-1024	-768	-1	-1	-1	-1	4		0	0						Untertest2.avi	0	880	547	72	111				0	Content		-72	-111	17677372	1396103851
17694	08:56:17.974	00:00:17.694	1062	-1024	-768	-1	-1	-1	-1	4	-1024	-768	-1	-1	-1	-1	4		0	0						Untertest2.avi	0	880	547	72	111				0	Content		-72	-111	17694119	1396120598
17711	08:56:17.991	00:00:17.710	1063	-1024	-768	-1	-1	-1	-1	4	-1024	-768	-1	-1	-1	-1	4		0	0						Untertest2.avi	0	880	547	72	111				0	Content		-72	-111	17710878	1396137357
17728	08:56:18.008	00:00:17.727	1064	-1024	-768	-1	-1	-1	-1	4	-1024	-768	-1	-1	-1	-1	4		0	0						Untertest2.avi	0	880	547	72	111				0	Content		-72	-111	17727561	1396154040
17744	08:56:18.024	00:00:17.743	1065	-1024	-768	-1	-1	-1	-1	4	-1024	-768	-1	-1	-1	-1	4		0	0						Untertest2.avi	0	880	547	72	111				0	Content		-72	-111	17743879	1396170358
17760	08:56:18.040	00:00:17.760	1066	-1024	-768	-1	-1	-1	-1	4	-1024	-768	-1	-1	-1	-1	4		0	0						Untertest2.avi	0	880	547	72	111				0	Content		-72	-111	17760487	1396186966
17777	08:56:18.057	00:00:17.777	1067	-1024	-768	-1	-1	-1	-1	4	-1024	-768	-1	-1	-1	-1	4		0	0						Untertest2.avi	0	880	547	72	111				0	Content		-72	-111	17777230	1396203709
17794	08:56:18.074	00:00:17.794	1068	-1024	-768	-1	-1	-1	-1	4	-1024	-768	-1	-1	-1	-1	4		0	0						Untertest2.avi	0	880	547	72	111				0	Content		-72	-111	17794104	1396220583
17811	08:56:18.091	00:00:17.810	1069	-1024	-768	-1	-1	-1	-1	4	-1024	-768	-1	-1	-1	-1	4		0	0						Untertest2.avi	0	880	547	72	111				0	Content		-72	-111	17810728	1396237207
17827	08:56:18.107	00:00:17.827	1070	-1024	-768	-1	-1	-1	-1	4	-1024	-768	-1	-1	-1	-1	4		0	0						Untertest2.avi	0	880	547	72	111				0	Content		-72	-111	17827350	1396253829
17844	08:56:18.124	00:00:17.843	1071	-1024	-768	-1	-1	-1	-1	4	-1024	-768	-1	-1	-1	-1	4		0	0						Untertest2.avi	0	880	547	72	111				0	Content		-72	-111	17843724	1396270203
17861	08:56:18.141	00:00:17.860	1072	-1024	-768	-1	-1	-1	-1	4	-1024	-768	-1	-1	-1	-1	4		0	0						Untertest2.avi	0	880	547	72	111				0	Content		-72	-111	17860711	1396287190
17877	08:56:18.157	00:00:17.877	1073	-1024	-768	-1	-1	-1	-1	4	-1024	-768	-1	-1	-1	-1	4		0	0						Untertest2.avi	0	880	547	72	111				0	Content		-72	-111	17877218	1396303697
17894	08:56:18.174	00:00:17.893	1074	-1024	-768	-1	-1	-1	-1	4	-1024	-768	-1	-1	-1	-1	4		0	0						Untertest2.avi	0	880	547	72	111				0	Content		-72	-111	17893966	1396320445
17911	08:56:18.191	00:00:17.910	1075	180,5792	739,244	0,5027049	0,707656	398,2327	3,526884	3	180,5792	739,244	0,5027049	0,707656	398,2327	3,526884	1	43	181	739						Untertest2.avi	0	880	547	72	111	93	626	1282	0	Content		109	628	17910591	1396337070
17927	08:56:18.207	00:00:17.927	1076	173,1057	734,9562	0,5036618	0,7078685	400,8973	3,618195	3	173,1057	734,9562	0,5036618	0,7078685	400,8973	3,618195	1	43	173	735						Untertest2.avi	0	880	547	72	111	93	626	1282	0	Content		101	624	17927408	1396353887
17944	08:56:18.224	00:00:17.943	1077	163,9886	739,1106	0,5035515	0,7077527	400,5324	3,648847	3	163,9886	739,1106	0,5035515	0,7077527	400,5324	3,648847	1	43	164	739						Untertest2.avi	0	880	547	72	111	93	626	1282	0	Content		92	628	17943710	1396370189
17960	08:56:18.240	00:00:17.960	1078	170,8026	735,9607	0,5049234	0,7076601	404,4983	3,621594	3	170,8026	735,9607	0,5049234	0,7076601	404,4983	3,621594	1	43	171	736						Untertest2.avi	0	880	547	72	111	93	626	1282	0	Content		99	625	17960331	1396386810
17977	08:56:18.257	00:00:17.976	1079	171,1784	734,1549	0,5061203	0,7075809	407,8832	3,652917	3	171,1784	734,1549	0,5061203	0,7075809	407,8832	3,652917	1	43	171	734						Untertest2.avi	0	880	547	72	111	93	626	1282	0	Content		99	623	17976953	1396403432
17994	08:56:18.274	00:00:17.994	1080	165,5328	737,582	0,5062493	0,7075582	408,1764	3,612157	3	165,5328	737,582	0,5062493	0,7075582	408,1764	3,612157	1	43	166	738						Untertest2.avi	0	880	547	72	111	93	626	1282	0	Content		94	627	17994024	1396420503
18011	08:56:18.291	00:00:18.010	1081	170,2816	728,0165	0,5054349	0,7076396	405,3762	3,636287	3	170,2816	728,0165	0,5054349	0,7076396	405,3762	3,636287	1	43	170	728						Untertest2.avi	0	880	547	72	111	93	626	1282	0	Content		98	617	18010645	1396437124
18027	08:56:18.307	00:00:18.027	1082	155,9268	733,767	0,5038353	0,7079522	400,5262	3,544053	3	155,9268	733,767	0,5038353	0,7079522	400,5262	3,544053	1	43	156	734						Untertest2.avi	0	880	547	72	111	93	626	1282	0	Content		84	623	18027267	1396453746
18044	08:56:18.324	00:00:18.043	1083	162,9612	737,2676	0,5038008	0,7080458	400,3234	3,603185	3	162,9612	737,2676	0,5038008	0,7080458	400,3234	3,603185	1	43	163	737						Untertest2.avi	0	880	547	72	111	93	626	1282	0	Content		91	626	18043570	1396470049
18060	08:56:18.340	00:00:18.060	1084	160,6687	736,9532	0,5036858	0,7080224	399,9222	3,631492	3	160,6687	736,9532	0,5036858	0,7080224	399,9222	3,631492	1	43	161	737						Untertest2.avi	0	880	547	72	111	93	626	1282	0	Content		89	626	18060198	1396486677
18077	08:56:18.357	00:00:18.076	1085	167,7308	735,623	0,5038675	0,7079531	400,4741	3,599816	3	167,7308	735,623	0,5038675	0,7079531	400,4741	3,599816	1	43	168	736						Untertest2.avi	0	880	547	72	111	93	626	1282	0	Content		96	625	18076832	1396503311
18094	08:56:18.374	00:00:18.093	1086	164,8789	740,1924	0,5038502	0,7079306	400,4736	3,544505	3	164,8789	740,1924	0,5038502	0,7079306	400,4736	3,544505	1	43	165	740						Untertest2.avi	0	880	547	72	111	93	626	1282	0	Content		93	629	18093884	1396520363
18111	08:56:18.391	00:00:18.110	1087	165,492	740,6784	0,5037985	0,7080082	400,4521	3,609085	3	165,492	740,6784	0,5037985	0,7080082	400,4521	3,609085	1	43	165	741						Untertest2.avi	0	880	547	72	111	93	626	1282	0	Content		93	630	18110506	1396536985
18127	08:56:18.407	00:00:18.127	1088	164,5703	737,5381	0,5037526	0,708191	400,3374	3,581508	3	164,5703	737,5381	0,5037526	0,708191	400,3374	3,581508	1	43	165	738						Untertest2.avi	0	880	547	72	111	93	626	1282	0	Content		93	627	18127253	1396553732
18144	08:56:18.424	00:00:18.143	1089	172,4995	737,8044	0,503721	0,7082981	400,3033	3,58299	3	172,4995	737,8044	0,503721	0,7082981	400,3033	3,58299	1	43	172	738						Untertest2.avi	0	880	547	72	111	93	626	1282	0	Content		100	627	18143554	1396570033
18160	08:56:18.440	00:00:18.160	1090	164,4311	732,8533	0,5062316	0,7083617	408,0044	3,648498	3	164,4311	732,8533	0,5062316	0,7083617	408,0044	3,648498	1	43	164	733						Untertest2.avi	0	880	547	72	111	93	626	1282	0	Content		92	622	18160178	1396586657
18177	08:56:18.457	00:00:18.176	1091	165,4321	737,4199	0,505422	0,7084125	405,3148	3,692792	3	165,4321	737,4199	0,505422	0,7084125	405,3148	3,692792	1	43	165	737						Untertest2.avi	0	880	547	72	111	93	626	1282	0	Content		93	626	18176814	1396603293
18194	08:56:18.474	00:00:18.193	1092	162,2751	737,1816	0,5039421	0,7086833	400,8547	3,625232	3	162,2751	737,1816	0,5039421	0,7086833	400,8547	3,625232	1	43	162	737						Untertest2.avi	0	880	547	72	111	93	626	1282	0	Content		90	626	18193865	1396620344
18210	08:56:18.490	00:00:18.210	1093	162,1889	736,6638	0,5038263	0,7087994	400,4052	3,610543	3	162,1889	736,6638	0,5038263	0,7087994	400,4052	3,610543	1	43	162	737						Untertest2.avi	0	880	547	72	111	93	626	1282	0	Content		90	626	18210488	1396636967
18227	08:56:18.507	00:00:18.227	1094	160,3997	739,2984	0,503799	0,7089179	400,2839	3,610747	3	160,3997	739,2984	0,503799	0,7089179	400,2839	3,610747	1	43	160	739						Untertest2.avi	0	880	547	72	111	93	626	1282	0	Content		88	628	18227110	1396653589
18243	08:56:18.523	00:00:18.243	1095	163,0191	739,2776	0,503794	0,70902	400,3237	3,631268	3	163,0191	739,2776	0,503794	0,70902	400,3237	3,631268	1	43	163	739						Untertest2.avi	0	880	547	72	111	93	626	1282	0	Content		91	628	18243413	1396669892
18260	08:56:18.540	00:00:18.260	1096	172,368	737,0436	0,502508	0,7092313	396,306	3,547382	3	172,368	737,0436	0,502508	0,7092313	396,306	3,547382	1	43	172	737						Untertest2.avi	0	880	547	72	111	93	626	1282	0	Content		100	626	18260160	1396686639
18277	08:56:18.557	00:00:18.276	1097	164,6616	738,7261	0,5050782	0,7092717	404,7057	3,656806	3	164,6616	738,7261	0,5050782	0,7092717	404,7057	3,656806	1	43	165	739						Untertest2.avi	0	880	547	72	111	93	626	1282	0	Content		93	628	18276792	1396703271
18294	08:56:18.574	00:00:18.293	1098	155,8354	733,5299	0,5051605	0,7093381	405,1362	3,651103	3	155,8354	733,5299	0,5051605	0,7093381	405,1362	3,651103	1	43	156	734						Untertest2.avi	0	880	547	72	111	93	626	1282	0	Content		84	623	18293724	1396720203
18310	08:56:18.590	00:00:18.310	1099	166,7789	737,9843	0,5042308	0,7094201	402,1961	3,622169	3	166,7789	737,9843	0,5042308	0,7094201	402,1961	3,622169	1	43	167	738						Untertest2.avi	0	880	547	72	111	93	626	1282	0	Content		95	627	18310470	1396736949
18327	08:56:18.607	00:00:18.327	1100	151,574	742,554	0,503755	0,7093335	400,8618	3,600897	3	151,574	742,554	0,503755	0,7093335	400,8618	3,600897	1	43	152	743						Untertest2.avi	0	880	547	72	111	93	626	1282	0	Content		80	632	18327092	1396753571
18343	08:56:18.623	00:00:18.343	1101	160,059	738,4891	0,5038677	0,7095617	400,7921	3,612313	3	160,059	738,4891	0,5038677	0,7095617	400,7921	3,612313	1	43	160	738						Untertest2.avi	0	880	547	72	111	93	626	1282	0	Content		88	627	18343398	1396769877
18360	08:56:18.640	00:00:18.360	1102	154,2999	733,4043	0,5039097	0,7097035	400,7398	3,599243	3	154,2999	733,4043	0,5039097	0,7097035	400,7398	3,599243	1	43	154	733						Untertest2.avi	0	880	547	72	111	93	626	1282	0	Content		82	622	18360017	1396786496
18377	08:56:18.657	00:00:18.376	1103	168,1254	732,0136	0,5039733	0,709715	400,799	3,614017	3	168,1254	732,0136	0,5039733	0,709715	400,799	3,614017	1	43	168	732						Untertest2.avi	0	880	547	72	111	93	626	1282	0	Content		96	621	18376771	1396803250
18394	08:56:18.674	00:00:18.393	1104	154,5631	736,826	0,5038497	0,7096663	400,4183	3,618572	3	154,5631	736,826	0,5038497	0,7096663	400,4183	3,618572	1	43	155	737						Untertest2.avi	0	880	547	72	111	93	626	1282	0	Content		83	626	18393705	1396820184
18410	08:56:18.690	00:00:18.410	1105	168,5735	740,5721	0,5038018	0,7096139	400,2343	3,595409	3	168,5735	740,5721	0,5038018	0,7096139	400,2343	3,595409	1	43	169	741						Untertest2.avi	0	880	547	72	111	93	626	1282	0	Content		97	630	18410327	1396836806
18427	08:56:18.707	00:00:18.427	1106	159,7952	739,1798	0,5039163	0,7095613	400,5288	3,583351	3	159,7952	739,1798	0,5039163	0,7095613	400,5288	3,583351	1	43	160	739						Untertest2.avi	0	880	547	72	111	93	626	1282	0	Content		88	628	18427076	1396853555
18443	08:56:18.723	00:00:18.443	1107	151,0636	742,342	0,5037674	0,7096477	399,8286	3,650898	3	151,0636	742,342	0,5037674	0,7096477	399,8286	3,650898	1	43	151	742						Untertest2.avi	0	880	547	72	111	93	626	1282	0	Content		79	631	18443380	1396869859
18460	08:56:18.740	00:00:18.460	1108	152,5939	733,2025	0,5037273	0,7097169	399,5199	3,59242	3	152,5939	733,2025	0,5037273	0,7097169	399,5199	3,59242	1	43	153	733						Untertest2.avi	0	880	547	72	111	93	626	1282	0	Content		81	622	18460004	1396886483
18477	08:56:18.757	00:00:18.476	1109	151,753	744,1558	0,5043796	0,7097734	400,9966	3,665497	3	151,753	744,1558	0,5043796	0,7097734	400,9966	3,665497	1	43	152	744						Untertest2.avi	0	880	547	72	111	93	626	1282	0	Content		80	633	18476627	1396903106
18494	08:56:18.774	00:00:18.493	1110	157,4853	742,8348	0,5047268	0,7098175	401,9165	3,649583	3	157,4853	742,8348	0,5047268	0,7098175	401,9165	3,649583	1	43	157	743						Untertest2.avi	0	880	547	72	111	93	626	1282	0	Content		85	632	18493567	1396920046
18510	08:56:18.790	00:00:18.510	1111	155,1725	740,4897	0,5050954	0,7100118	403,03	3,619361	3	155,1725	740,4897	0,5050954	0,7100118	403,03	3,619361	1	43	155	740						Untertest2.avi	0	880	547	72	111	93	626	1282	0	Content		83	629	18510315	1396936794
18527	08:56:18.807	00:00:18.526	1112	163,8023	741,2015	0,5033949	0,7100277	397,5173	3,603198	3	163,8023	741,2015	0,5033949	0,7100277	397,5173	3,603198	1	43	164	741						Untertest2.avi	0	880	547	72	111	93	626	1282	0	Content		92	630	18526938	1396953417
18543	08:56:18.823	00:00:18.543	1113	163,7145	742,5397	0,5047056	0,710241	401,2226	3,688421	3	163,7145	742,5397	0,5047056	0,710241	401,2226	3,688421	1	43	164	743						Untertest2.avi	0	880	547	72	111	93	626	1282	0	Content		92	632	18543242	1396969721
18560	08:56:18.840	00:00:18.559	1114	141,6846	746,1454	0,5044499	0,7101899	400,5336	3,644638	3	141,6846	746,1454	0,5044499	0,7101899	400,5336	3,644638	1	43	142	746						Untertest2.avi	0	880	547	72	111	93	626	1282	0	Content		70	635	18559865	1396986344
18577	08:56:18.857	00:00:18.576	1115	157,4207	740,0947	0,5061972	0,7103264	405,5829	3,677251	3	157,4207	740,0947	0,5061972	0,7103264	405,5829	3,677251	1	43	157	740						Untertest2.avi	0	880	547	72	111	93	626	1282	0	Content		85	629	18576612	1397003091
18594	08:56:18.874	00:00:18.593	1116	145,4812	742,5393	0,5057961	0,7104245	404,0672	3,667762	3	145,4812	742,5393	0,5057961	0,7104245	404,0672	3,667762	1	43	145	743						Untertest2.avi	0	880	547	72	111	93	626	1282	0	Content		73	632	18593551	1397020030
18610	08:56:18.890	00:00:18.610	1117	148,2829	735,4706	0,5052037	0,7104273	402,1253	3,69157	3	148,2829	735,4706	0,5052037	0,7104273	402,1253	3,69157	1	43	148	735						Untertest2.avi	0	880	547	72	111	93	626	1282	0	Content		76	624	18610298	1397036777
18627	08:56:18.907	00:00:18.626	1118	170,9166	746,9441	0,5055378	0,710402	403,1035	3,663895	3	170,9166	746,9441	0,5055378	0,710402	403,1035	3,663895	1	43	171	747						Untertest2.avi	0	880	547	72	111	93	626	1282	0	Content		99	636	18626921	1397053400
18643	08:56:18.923	00:00:18.643	1119	153,0604	742,4452	0,5056292	0,7104275	403,2928	3,710158	3	153,0604	742,4452	0,5056292	0,7104275	403,2928	3,710158	1	43	153	742						Untertest2.avi	0	880	547	72	111	93	626	1282	0	Content		81	631	18643225	1397069704
18660	08:56:18.940	00:00:18.659	1120	146,7684	744,8733	0,5058734	0,7105412	403,8749	3,741244	3	146,7684	744,8733	0,5058734	0,7105412	403,8749	3,741244	1	43	147	745						Untertest2.avi	0	880	547	72	111	93	626	1282	0	Content		75	634	18659848	1397086327
18676	08:56:18.956	00:00:18.676	1121	143,6469	749,8547	0,5060666	0,7106947	404,3112	3,735024	3	143,6469	749,8547	0,5060666	0,7106947	404,3112	3,735024	1	43	144	750						Untertest2.avi	0	880	547	72	111	93	626	1282	0	Content		72	639	18676471	1397102950
18694	08:56:18.974	00:00:18.693	1122	147,3695	745,1511	0,5070255	0,7108549	407,0396	3,721799	3	147,3695	745,1511	0,5070255	0,7108549	407,0396	3,721799	1	43	147	745						Untertest2.avi	0	880	547	72	111	93	626	1282	0	Content		75	634	18693535	1397120014
18710	08:56:18.990	00:00:18.710	1123	151,5495	746,674	0,5070758	0,711054	407,1355	3,727633	3	151,5495	746,674	0,5070758	0,711054	407,1355	3,727633	1	43	152	747						Untertest2.avi	0	880	547	72	111	93	626	1282	0	Content		80	636	18710159	1397136638
18727	08:56:19.007	00:00:18.726	1124	151,3105	742,7748	0,5069879	0,7111193	407,0269	3,75882	3	151,3105	742,7748	0,5069879	0,7111193	407,0269	3,75882	1	43	151	743						Untertest2.avi	0	880	547	72	111	93	626	1282	0	Content		79	632	18726780	1397153259
18743	08:56:19.023	00:00:18.743	1125	152,4543	737,9253	0,5055388	0,7112043	402,9908	3,676289	3	152,4543	737,9253	0,5055388	0,7112043	402,9908	3,676289	1	43	152	738						Untertest2.avi	0	880	547	72	111	93	626	1282	0	Content		80	627	18743208	1397169687
18760	08:56:19.040	00:00:18.759	1126	142,8441	745,2214	0,5059477	0,7109687	404,9345	3,704967	3	142,8441	745,2214	0,5059477	0,7109687	404,9345	3,704967	1	43	143	745						Untertest2.avi	0	880	547	72	111	93	626	1282	0	Content		71	634	18759832	1397186311
18776	08:56:19.056	00:00:18.776	1127	173,7648	732,1624	0,5049124	0,7102065	404,103	3,708788	3	173,7648	732,1624	0,5049124	0,7102065	404,103	3,708788	1	43	174	732						Untertest2.avi	0	880	547	72	111	93	626	1282	0	Content		102	621	18776455	1397202934
18793	08:56:19.073	00:00:18.793	1128	177,3094	711,0038	0,5040883	0,709897	402,1396	3,674583	3	177,3094	711,0038	0,5040883	0,709897	402,1396	3,674583	1	43	177	711						Untertest2.avi	0	880	547	72	111	93	626	1282	0	Content		105	600	18793396	1397219875
18810	08:56:19.090	00:00:18.810	1129	189,1493	719,1393	0,5067306	0,7100062	409,6114	3,760788	3	189,1493	719,1393	0,5067306	0,7100062	409,6114	3,760788	1	43	189	719						Untertest2.avi	0	880	547	72	111	93	626	1282	0	Content		117	608	18810142	1397236621
18827	08:56:19.107	00:00:18.826	1130	184,898	723,0287	0,5028723	0,7101644	397,4155	3,612788	3	184,898	723,0287	0,5028723	0,7101644	397,4155	3,612788	1	43	185	723						Untertest2.avi	0	880	547	72	111	93	626	1282	0	Content		113	612	18826655	1397253134
18843	08:56:19.123	00:00:18.843	1131	189,02	721,7986	0,502702	0,7101229	396,7841	3,614767	3	189,02	721,7986	0,502702	0,7101229	396,7841	3,614767	1	43	189	722						Untertest2.avi	0	880	547	72	111	93	626	1282	0	Content		117	611	18843070	1397269549
18860	08:56:19.140	00:00:18.859	1132	184,5752	723,9135	0,5027872	0,7100751	397,0257	3,618576	3	184,5752	723,9135	0,5027872	0,7100751	397,0257	3,618576	1	43	185	724						Untertest2.avi	0	880	547	72	111	93	626	1282	0	Content		113	613	18859693	1397286172
18876	08:56:19.156	00:00:18.876	1133	193,1087	713,4568	0,5041793	0,7101015	401,0969	3,707632	3	193,1087	713,4568	0,5041793	0,7101015	401,0969	3,707632	1	43	193	713						Untertest2.avi	0	880	547	72	111	93	626	1282	0	Content		121	602	18876315	1397302794
18893	08:56:19.173	00:00:18.893	1134	186,0194	723,0359	0,5028872	0,7101064	397,4828	3,646261	3	186,0194	723,0359	0,5028872	0,7101064	397,4828	3,646261	1	43	186	723						Untertest2.avi	0	880	547	72	111	93	626	1282	0	Content		114	612	18893378	1397319857
18910	08:56:19.190	00:00:18.910	1135	181,4654	714,2147	0,5054669	0,710134	405,4613	3,732081	3	181,4654	714,2147	0,5054669	0,710134	405,4613	3,732081	1	43	181	714						Untertest2.avi	0	880	547	72	111	93	626	1282	0	Content		109	603	18910001	1397336480
18927	08:56:19.207	00:00:18.926	1136	174,0926	719,6498	0,5048221	0,7102429	403,9167	3,714341	3	174,0926	719,6498	0,5048221	0,7102429	403,9167	3,714341	1	43	174	720						Untertest2.avi	0	880	547	72	111	93	626	1282	0	Content		102	609	18926636	1397353115
18943	08:56:19.223	00:00:18.942	1137	185,3033	716,7579	0,505047	0,710381	404,7392	3,80824	3	185,3033	716,7579	0,505047	0,710381	404,7392	3,80824	1	43	185	717						Untertest2.avi	0	880	547	72	111	93	626	1282	0	Content		113	606	18942924	1397369403
18960	08:56:19.240	00:00:18.959	1138	179,1263	723,3472	0,5037113	0,7104185	400,7935	3,712056	3	179,1263	723,3472	0,5037113	0,7104185	400,7935	3,712056	1	43	179	723						Untertest2.avi	0	880	547	72	111	93	626	1282	0	Content		107	612	18959547	1397386026
18976	08:56:19.256	00:00:18.976	1139	179,6179	717,2941	0,5049666	0,7104267	404,4676	3,691291	3	179,6179	717,2941	0,5049666	0,7104267	404,4676	3,691291	1	43	180	717						Untertest2.avi	0	880	547	72	111	93	626	1282	0	Content		108	606	18976295	1397402774
18993	08:56:19.273	00:00:18.993	1140	182,1557	724,5084	0,5049607	0,7105046	404,4393	3,726431	3	182,1557	724,5084	0,5049607	0,7105046	404,4393	3,726431	1	43	182	725						Untertest2.avi	0	880	547	72	111	93	626	1282	0	Content		110	614	18993238	1397419717
19010	08:56:19.290	00:00:19.009	1141	196,6727	721,4125	0,5051068	0,7105227	404,964	3,709014	3	196,6727	721,4125	0,5051068	0,7105227	404,964	3,709014	1	43	197	721						Untertest2.avi	0	880	547	72	111	93	626	1282	0	Content		125	610	19009862	1397436341
19027	08:56:19.307	00:00:19.026	1142	186,0097	721,7964	0,5051917	0,7104676	405,467	3,746922	3	186,0097	721,7964	0,5051917	0,7104676	405,467	3,746922	1	43	186	722						Untertest2.avi	0	880	547	72	111	93	626	1282	0	Content		114	611	19026622	1397453101
19043	08:56:19.323	00:00:19.042	1143	196,2379	722,2784	0,5043138	0,7104239	403,1638	3,746655	3	196,2379	722,2784	0,5043138	0,7104239	403,1638	3,746655	1	43	196	722						Untertest2.avi	0	880	547	72	111	93	626	1282	0	Content		124	611	19042916	1397469395
19060	08:56:19.340	00:00:19.059	1144	180,4334	720,5298	0,5039919	0,7103772	402,4533	3,731891	3	180,4334	720,5298	0,5039919	0,7103772	402,4533	3,731891	1	43	180	721						Untertest2.avi	0	880	547	72	111	93	626	1282	0	Content		108	610	19059536	1397486015
19076	08:56:19.356	00:00:19.076	1145	188,502	722,1366	0,5035458	0,7103316	401,3436	3,733896	3	188,502	722,1366	0,5035458	0,7103316	401,3436	3,733896	1	43	189	722						Untertest2.avi	0	880	547	72	111	93	626	1282	0	Content		117	611	19076161	1397502640
19093	08:56:19.373	00:00:19.093	1146	183,8025	721,1841	0,5042176	0,7103357	403,6577	3,717516	3	183,8025	721,1841	0,5042176	0,7103357	403,6577	3,717516	1	43	184	721						Untertest2.avi	0	880	547	72	111	93	626	1282	0	Content		112	610	19093224	1397519703
19110	08:56:19.390	00:00:19.109	1147	175,3545	720,8174	0,5040165	0,7103932	403,29	3,784222	3	175,3545	720,8174	0,5040165	0,7103932	403,29	3,784222	1	43	175	721						Untertest2.avi	0	880	547	72	111	93	626	1282	0	Content		103	610	19109844	1397536323
19126	08:56:19.406	00:00:19.126	1148	174,7755	714,6744	0,5039664	0,7104947	403,2523	3,715779	3	174,7755	714,6744	0,5039664	0,7104947	403,2523	3,715779	1	43	175	715						Untertest2.avi	0	880	547	72	111	93	626	1282	0	Content		103	604	19126469	1397552948
19143	08:56:19.423	00:00:19.142	1149	183,5522	725,832	0,5037897	0,7105987	402,934	3,714761	3	183,5522	725,832	0,5037897	0,7105987	402,934	3,714761	1	43	184	726						Untertest2.avi	0	880	547	72	111	93	626	1282	0	Content		112	615	19142771	1397569250
19160	08:56:19.440	00:00:19.159	1150	188,3471	726,9367	0,5022004	0,7108117	398,1576	3,64504	3	188,3471	726,9367	0,5022004	0,7108117	398,1576	3,64504	1	43	188	727						Untertest2.avi	0	880	547	72	111	93	626	1282	0	Content		116	616	19159520	1397585999
19176	08:56:19.456	00:00:19.176	1151	195,5296	725,1045	0,5023746	0,7111395	401,1621	3,662527	3	195,5296	725,1045	0,5023746	0,7111395	401,1621	3,662527	1	43	196	725						Untertest2.avi	0	880	547	72	111	93	626	1282	0	Content		124	614	19176153	1397602632
19193	08:56:19.473	00:00:19.193	1152	278,9117	718,6066	0,500519	0,7109726	402,1656	3,690535	3	278,9117	718,6066	0,500519	0,7109726	402,1656	3,690535	1	44	279	719						Untertest2.avi	0	880	547	72	111	309	610	483	0	Content		207	608	19193085	1397619564
19210	08:56:19.490	00:00:19.209	1153	367,3132	717,3678	0,4972718	0,7108077	396,8878	3,628686	3	367,3132	717,3678	0,4972718	0,7108077	396,8878	3,628686	1	44	367	717						Untertest2.avi	0	880	547	72	111	309	610	483	0	Content		295	606	19209707	1397636186
19226	08:56:19.506	00:00:19.226	1154	376,8896	721,4571	0,4969878	0,7107535	396,9144	3,620188	3	376,8896	721,4571	0,4969878	0,7107535	396,9144	3,620188	1	44	377	721						Untertest2.avi	0	880	547	72	111	309	610	483	0	Content		305	610	19226455	1397652934
19243	08:56:19.523	00:00:19.242	1155	382,4614	720,1306	0,4971036	0,7107037	396,4058	3,611429	3	382,4614	720,1306	0,4971036	0,7107037	396,4058	3,611429	1	44	382	720						Untertest2.avi	0	880	547	72	111	309	610	483	0	Content		310	609	19242760	1397669239
19259	08:56:19.539	00:00:19.259	1156	376,1005	722,1736	0,4970404	0,7107298	396,0901	3,606033	3	376,1005	722,1736	0,4970404	0,7107298	396,0901	3,606033	1	44	376	722						Untertest2.avi	0	880	547	72	111	309	610	483	0	Content		304	611	19259384	1397685863
19276	08:56:19.556	00:00:19.276	1157	383,4132	725,8715	0,4971033	0,7109168	396,1441	3,602979	3	383,4132	725,8715	0,4971033	0,7109168	396,1441	3,602979	1	44	383	726						Untertest2.avi	0	880	547	72	111	309	610	483	0	Content		311	615	19276007	1397702486
19293	08:56:19.573	00:00:19.293	1158	379,8654	725,8472	0,4969351	0,7111454	395,534	3,583984	3	379,8654	725,8472	0,4969351	0,7111454	395,534	3,583984	1	44	380	726						Untertest2.avi	0	880	547	72	111	309	610	483	0	Content		308	615	19293074	1397719553
19310	08:56:19.590	00:00:19.309	1159	379,4209	719,4048	0,4968776	0,711347	395,4315	3,532122	3	379,4209	719,4048	0,4968776	0,711347	395,4315	3,532122	1	44	379	719						Untertest2.avi	0	880	547	72	111	309	610	483	0	Content		307	608	19309751	1397736230
19327	08:56:19.607	00:00:19.326	1160	379,9325	718,2092	0,4968189	0,7113743	395,332	3,5322	3	379,9325	718,2092	0,4968189	0,7113743	395,332	3,5322	1	44	380	718						Untertest2.avi	0	880	547	72	111	309	610	483	0	Content		308	607	19326501	1397752980
19343	08:56:19.623	00:00:19.342	1161	371,9597	721,3368	0,4968147	0,7114019	395,4038	3,629922	3	371,9597	721,3368	0,4968147	0,7114019	395,4038	3,629922	1	44	372	721						Untertest2.avi	0	880	547	72	111	309	610	483	0	Content		300	610	19342749	1397769228
19359	08:56:19.639	00:00:19.359	1162	378,7127	721,6424	0,4968123	0,7114803	395,38	3,581607	3	378,7127	721,6424	0,4968123	0,7114803	395,38	3,581607	1	44	379	722						Untertest2.avi	0	880	547	72	111	309	610	483	0	Content		307	611	19359246	1397785725
19376	08:56:19.656	00:00:19.375	1163	388,9429	719,3023	0,4968212	0,7116146	395,3653	3,541843	3	388,9429	719,3023	0,4968212	0,7116146	395,3653	3,541843	1	44	389	719						Untertest2.avi	0	880	547	72	111	309	610	483	0	Content		317	608	19375996	1397802475
19393	08:56:19.673	00:00:19.392	1164	382,9765	723,0612	0,4966953	0,711747	394,9186	3,602051	3	382,9765	723,0612	0,4966953	0,711747	394,9186	3,602051	1	44	383	723						Untertest2.avi	0	880	547	72	111	309	610	483	0	Content		311	612	19392936	1397819415
19410	08:56:19.690	00:00:19.409	1165	389,6497	725,4448	0,4968199	0,7118748	395,1917	3,576873	3	389,6497	725,4448	0,4968199	0,7118748	395,1917	3,576873	1	44	390	725						Untertest2.avi	0	880	547	72	111	309	610	483	0	Content		318	614	19409741	1397836220
19426	08:56:19.706	00:00:19.426	1166	377,1937	722,0561	0,4970081	0,7121717	395,6182	3,530034	3	377,1937	722,0561	0,4970081	0,7121717	395,6182	3,530034	1	44	377	722						Untertest2.avi	0	880	547	72	111	309	610	483	0	Content		305	611	19426366	1397852845
19443	08:56:19.723	00:00:19.442	1167	378,5151	719,2675	0,497011	0,712454	395,536	3,553865	3	378,5151	719,2675	0,497011	0,712454	395,536	3,553865	1	44	379	719						Untertest2.avi	0	880	547	72	111	309	610	483	0	Content		307	608	19442615	1397869094
19459	08:56:19.739	00:00:19.459	1168	379,8365	719,2959	0,4973757	0,7127476	396,6694	3,530583	3	379,8365	719,2959	0,4973757	0,7127476	396,6694	3,530583	1	44	380	719						Untertest2.avi	0	880	547	72	111	309	610	483	0	Content		308	608	19459239	1397885718
19476	08:56:19.756	00:00:19.475	1169	390,623	722,3971	0,4972183	0,712808	396,3846	3,612498	3	390,623	722,3971	0,4972183	0,712808	396,3846	3,612498	1	44	391	722						Untertest2.avi	0	880	547	72	111	309	610	483	0	Content		319	611	19475861	1397902340
19493	08:56:19.773	00:00:19.492	1170	390,9549	722,181	0,4970084	0,712822	396,0043	3,57901	3	390,9549	722,181	0,4970084	0,712822	396,0043	3,57901	1	44	391	722						Untertest2.avi	0	880	547	72	111	309	610	483	0	Content		319	611	19492927	1397919406
19510	08:56:19.790	00:00:19.509	1171	384,0559	722,7672	0,4943112	0,7129831	387,6831	3,457577	3	384,0559	722,7672	0,4943112	0,7129831	387,6831	3,457577	1	44	384	723						Untertest2.avi	0	880	547	72	111	309	610	483	0	Content		312	612	19509732	1397936211
19526	08:56:19.806	00:00:19.526	1172	395,6666	713,7811	0,4987419	0,7132365	401,3858	3,632987	3	395,6666	713,7811	0,4987419	0,7132365	401,3858	3,632987	1	44	396	714						Untertest2.avi	0	880	547	72	111	309	610	483	0	Content		324	603	19526355	1397952834
19543	08:56:19.823	00:00:19.542	1173	397,2686	720,0211	0,4989115	0,7135457	401,9101	3,613978	3	397,2686	720,0211	0,4989115	0,7135457	401,9101	3,613978	1	44	397	720						Untertest2.avi	0	880	547	72	111	309	610	483	0	Content		325	609	19542604	1397969083
19559	08:56:19.839	00:00:19.559	1174	392,1531	713,1053	0,4992075	0,7137527	402,7954	3,670364	3	392,1531	713,1053	0,4992075	0,7137527	402,7954	3,670364	1	44	392	713						Untertest2.avi	0	880	547	72	111	309	610	483	0	Content		320	602	19559226	1397985705
19576	08:56:19.856	00:00:19.575	1175	376,2119	720,5847	0,4964015	0,7138543	394,216	3,588558	3	376,2119	720,5847	0,4964015	0,7138543	394,216	3,588558	1	44	376	721						Untertest2.avi	0	880	547	72	111	309	610	483	0	Content		304	610	19575850	1398002329
19593	08:56:19.873	00:00:19.592	1176	395,0247	718,178	0,4977591	0,7138126	398,2015	3,605875	3	395,0247	718,178	0,4977591	0,7138126	398,2015	3,605875	1	44	395	718						Untertest2.avi	0	880	547	72	111	309	610	483	0	Content		323	607	19592914	1398019393
19610	08:56:19.890	00:00:19.609	1177	399,7528	719,4959	0,4989879	0,7135646	402,2158	3,6477	3	399,7528	719,4959	0,4989879	0,7135646	402,2158	3,6477	1	44	400	719						Untertest2.avi	0	880	547	72	111	309	610	483	0	Content		328	608	19609596	1398036075
19626	08:56:19.906	00:00:19.626	1178	389,622	703,5836	0,4977422	0,7138315	398,198	3,61975	3	389,622	703,5836	0,4977422	0,7138315	398,198	3,61975	1	44	390	704						Untertest2.avi	0	880	547	72	111	309	610	483	0	Content		318	593	19626220	1398052699
19642	08:56:19.922	00:00:19.642	1179	375,1966	720,6937	0,4976473	0,7139399	398,2859	3,655589	3	375,1966	720,6937	0,4976473	0,7139399	398,2859	3,655589	1	44	375	721						Untertest2.avi	0	880	547	72	111	309	610	483	0	Content		303	610	19642468	1398068947
19659	08:56:19.939	00:00:19.659	1180	377,5804	735,5434	0,4974023	0,714248	398,2269	3,658298	3	377,5804	735,5434	0,4974023	0,714248	398,2269	3,658298	1	44	378	736						Untertest2.avi	0	880	547	72	111	309	610	483	0	Content		306	625	19659216	1398085695
19676	08:56:19.956	00:00:19.675	1181	443,1758	745,8735	0,4906516	0,7148128	381,6341	3,473074	3	443,1758	745,8735	0,4906516	0,7148128	381,6341	3,473074	1	45	443	746						Untertest2.avi	0	880	547	72	111	406	640	550	0	Content		371	635	19675841	1398102320
19693	08:56:19.973	00:00:19.692	1182	500,3388	749,5271	0,4873396	0,7150605	373,2128	3,409904	3	500,3388	749,5271	0,4873396	0,7150605	373,2128	3,409904	1	45	500	750						Untertest2.avi	0	880	547	72	111	406	640	550	0	Content		428	639	19692781	1398119260
19710	08:56:19.990	00:00:19.709	1183	497,7469	751,1602	0,4879365	0,7150857	374,31	3,406342	3	497,7469	751,1602	0,4879365	0,7150857	374,31	3,406342	1	45	498	751						Untertest2.avi	0	880	547	72	111	406	640	550	0	Content		426	640	19709588	1398136067
19726	08:56:20.006	00:00:19.726	1184	493,6821	752,683	0,4864734	0,7152141	370,2191	3,36207	3	493,6821	752,683	0,4864734	0,7152141	370,2191	3,36207	1	45	494	753						Untertest2.avi	0	880	547	72	111	406	640	550	0	Content		422	642	19726211	1398152690
19742	08:56:20.022	00:00:19.742	1185	483,1387	751,213	0,4863282	0,7152988	369,7231	3,403948	3	483,1387	751,213	0,4863282	0,7152988	369,7231	3,403948	1	45	483	751						Untertest2.avi	0	880	547	72	111	406	640	550	0	Content		411	640	19742459	1398168938
19759	08:56:20.039	00:00:19.759	1186	486,9471	751,9766	0,4879526	0,715441	374,381	3,412704	3	486,9471	751,9766	0,4879526	0,715441	374,381	3,412704	1	45	487	752						Untertest2.avi	0	880	547	72	111	406	640	550	0	Content		415	641	19759082	1398185561
19776	08:56:20.056	00:00:19.775	1187	502,1568	753,0558	0,4890353	0,715542	377,3048	3,439016	3	502,1568	753,0558	0,4890353	0,715542	377,3048	3,439016	1	45	502	753						Untertest2.avi	0	880	547	72	111	406	640	550	0	Content		430	642	19775706	1398202185
19793	08:56:20.073	00:00:19.792	1188	490,3751	748,9897	0,4881848	0,7155888	375,006	3,412708	3	490,3751	748,9897	0,4881848	0,7155888	375,006	3,412708	1	45	490	749						Untertest2.avi	0	880	547	72	111	406	640	550	0	Content		418	638	19792772	1398219251
19810	08:56:20.090	00:00:19.809	1189	492,8953	747,5988	0,4880148	0,7156409	374,5315	3,433494	3	492,8953	747,5988	0,4880148	0,7156409	374,5315	3,433494	1	45	493	748						Untertest2.avi	0	880	547	72	111	406	640	550	0	Content		421	637	19809577	1398236056
19826	08:56:20.106	00:00:19.826	1190	491,8648	749,923	0,4873259	0,7158104	372,2662	3,390412	3	491,8648	749,923	0,4873259	0,7158104	372,2662	3,390412	1	45	492	750						Untertest2.avi	0	880	547	72	111	406	640	550	0	Content		420	639	19826075	1398252554
19842	08:56:20.122	00:00:19.842	1191	484,8544	753,3126	0,4858452	0,7160592	367,8114	3,330406	3	484,8544	753,3126	0,4858452	0,7160592	367,8114	3,330406	1	45	485	753						Untertest2.avi	0	880	547	72	111	406	640	550	0	Content		413	642	19842326	1398268805
19859	08:56:20.139	00:00:19.859	1192	487,5374	748,3896	0,4859154	0,7161678	367,9336	3,288784	3	487,5374	748,3896	0,4859154	0,7161678	367,9336	3,288784	1	45	488	748						Untertest2.avi	0	880	547	72	111	406	640	550	0	Content		416	637	19859075	1398285554
19876	08:56:20.156	00:00:19.875	1193	490,409	747,179	0,4861594	0,7160869	368,6189	3,273342	3	490,409	747,179	0,4861594	0,7160869	368,6189	3,273342	1	45	490	747						Untertest2.avi	0	880	547	72	111	406	640	550	0	Content		418	636	19875695	1398302174
19893	08:56:20.173	00:00:19.892	1194	476,046	752,233	0,4860281	0,7160417	368,2091	3,398135	3	476,046	752,233	0,4860281	0,7160417	368,2091	3,398135	1	45	476	752						Untertest2.avi	0	880	547	72	111	406	640	550	0	Content		404	641	19892640	1398319119
19909	08:56:20.189	00:00:19.909	1195	482,4787	747,9248	0,4877991	0,7162087	373,0278	3,379014	3	482,4787	747,9248	0,4877991	0,7162087	373,0278	3,379014	1	45	482	748						Untertest2.avi	0	880	547	72	111	406	640	550	0	Content		410	637	19909443	1398335922
19926	08:56:20.206	00:00:19.926	1196	486,8895	754,9408	0,4869564	0,7164427	370,6288	3,289394	3	486,8895	754,9408	0,4869564	0,7164427	370,6288	3,289394	1	45	487	755						Untertest2.avi	0	880	547	72	111	406	640	550	0	Content		415	644	19926068	1398352547
19942	08:56:20.222	00:00:19.942	1197	477,4636	755,7886	0,4875959	0,7166251	372,1558	3,329429	3	477,4636	755,7886	0,4875959	0,7166251	372,1558	3,329429	1	45	477	756						Untertest2.avi	0	880	547	72	111	406	640	550	0	Content		405	645	19942314	1398368793
19959	08:56:20.239	00:00:19.958	1198	478,9229	758,1113	0,4866053	0,7166784	369,1505	3,245044	3	478,9229	758,1113	0,4866053	0,7166784	369,1505	3,245044	1	45	479	758						Untertest2.avi	0	880	547	72	111	406	640	550	0	Content		407	647	19958942	1398385421
19976	08:56:20.256	00:00:19.975	1199	475,2525	748,4733	0,4855562	0,7168854	365,8474	3,180267	3	475,2525	748,4733	0,4855562	0,7168854	365,8474	3,180267	1	45	475	748						Untertest2.avi	0	880	547	72	111	406	640	550	0	Content		403	637	19975562	1398402041
19993	08:56:20.273	00:00:19.992	1200	468,9466	750,8427	0,4856044	0,7169679	365,896	3,224541	3	468,9466	750,8427	0,4856044	0,7169679	365,896	3,224541	1	45	469	751						Untertest2.avi	0	880	547	72	111	406	640	550	0	Content		397	640	19992629	1398419108
20009	08:56:20.289	00:00:20.009	1201	471,1769	746,668	0,4855645	0,7170545	365,5652	3,162068	3	471,1769	746,668	0,4855645	0,7170545	365,5652	3,162068	1	45	471	747						Untertest2.avi	0	880	547	72	111	406	640	550	0	Content		399	636	20009308	1398435787
20026	08:56:20.306	00:00:20.026	1202	465,4919	750,8279	0,4864099	0,7171307	367,7193	3,273934	3	465,4919	750,8279	0,4864099	0,7171307	367,7193	3,273934	1	45	465	751						Untertest2.avi	0	880	547	72	111	406	640	550	0	Content		393	640	20026056	1398452535
20042	08:56:20.322	00:00:20.042	1203	478,1607	750,6231	0,4879894	0,7171948	372,0764	3,199088	3	478,1607	750,6231	0,4879894	0,7171948	372,0764	3,199088	1	45	478	751						Untertest2.avi	0	880	547	72	111	406	640	550	0	Content		406	640	20042305	1398468784
20059	08:56:20.339	00:00:20.058	1204	471,2877	749,8367	0,4870166	0,7172783	369,1525	3,186677	3	471,2877	749,8367	0,4870166	0,7172783	369,1525	3,186677	1	45	471	750						Untertest2.avi	0	880	547	72	111	406	640	550	0	Content		399	639	20058929	1398485408
20076	08:56:20.356	00:00:20.075	1205	482,7027	757,8323	0,4871553	0,7173129	369,5097	3,158982	3	482,7027	757,8323	0,4871553	0,7173129	369,5097	3,158982	1	45	483	758						Untertest2.avi	0	880	547	72	111	406	640	550	0	Content		411	647	20075552	1398502031
20092	08:56:20.372	00:00:20.092	1206	471,3456	748,3041	0,4871342	0,7172825	369,3766	3,15515	3	471,3456	748,3041	0,4871342	0,7172825	369,3766	3,15515	1	45	471	748						Untertest2.avi	0	880	547	72	111	406	640	550	0	Content		399	637	20092493	1398518972
20109	08:56:20.389	00:00:20.109	1207	467,0296	754,8796	0,4872023	0,7172704	369,4631	3,169934	3	467,0296	754,8796	0,4872023	0,7172704	369,4631	3,169934	1	45	467	755						Untertest2.avi	0	880	547	72	111	406	640	550	0	Content		395	644	20109302	1398535781
20126	08:56:20.406	00:00:20.126	1208	484,0758	743,1679	0,4871453	0,7174269	368,835	3,104194	3	484,0758	743,1679	0,4871453	0,7174269	368,835	3,104194	1	45	484	743						Untertest2.avi	0	880	547	72	111	406	640	550	0	Content		412	632	20126048	1398552527
20142	08:56:20.422	00:00:20.142	1209	475,7891	752,9266	0,4861666	0,7173249	366,2173	3,014644	3	475,7891	752,9266	0,4861666	0,7173249	366,2173	3,014644	1	45	476	753						Untertest2.avi	0	880	547	72	111	406	640	550	0	Content		404	642	20142173	1398568652
20159	08:56:20.439	00:00:20.158	1210	471,4581	750,8571	0,4871295	0,7174754	368,732	3,078623	3	471,4581	750,8571	0,4871295	0,7174754	368,732	3,078623	1	45	471	751						Untertest2.avi	0	880	547	72	111	406	640	550	0	Content		399	640	20158793	1398585272
20175	08:56:20.455	00:00:20.175	1211	473,9715	749,3359	0,4863619	0,717285	366,6432	3,051005	3	473,9715	749,3359	0,4863619	0,717285	366,6432	3,051005	1	45	474	749						Untertest2.avi	0	880	547	72	111	406	640	550	0	Content		402	638	20175425	1398601904
20192	08:56:20.472	00:00:20.192	1212	472,3944	755,9428	0,4856566	0,7172132	364,3343	3,052787	3	472,3944	755,9428	0,4856566	0,7172132	364,3343	3,052787	1	45	472	756						Untertest2.avi	0	880	547	72	111	406	640	550	0	Content		400	645	20192483	1398618962
20209	08:56:20.489	00:00:20.209	1213	471,9385	748,77	0,4880556	0,7170898	370,4892	3,082896	3	471,9385	748,77	0,4880556	0,7170898	370,4892	3,082896	1	45	472	749						Untertest2.avi	0	880	547	72	111	406	640	550	0	Content		400	638	20209286	1398635765
20226	08:56:20.506	00:00:20.225	1214	377,8664	727,4677	0,4992949	0,7158985	399,8259	3,381638	3	377,8664	727,4677	0,4992949	0,7158985	399,8259	3,381638	1	46	378	727						Untertest2.avi	0	880	547	72	111	232	606	416	0	Content		306	616	20225912	1398652391
20242	08:56:20.522	00:00:20.242	1215	316,1464	713,3512	0,5029116	0,7152923	406,003	3,398113	3	316,1464	713,3512	0,5029116	0,7152923	406,003	3,398113	1	46	316	713						Untertest2.avi	0	880	547	72	111	232	606	416	0	Content		244	602	20242160	1398668639
20259	08:56:20.539	00:00:20.258	1216	296,5977	712,9805	0,5015927	0,7153677	401,6099	3,330692	3	296,5977	712,9805	0,5015927	0,7153677	401,6099	3,330692	1	46	297	713						Untertest2.avi	0	880	547	72	111	232	606	416	0	Content		225	602	20258782	1398685261
20275	08:56:20.555	00:00:20.275	1217	305,9511	716,6125	0,5015087	0,7154933	401,8346	3,294503	3	305,9511	716,6125	0,5015087	0,7154933	401,8346	3,294503	1	46	306	717						Untertest2.avi	0	880	547	72	111	232	606	416	0	Content		234	606	20275425	1398701904
20292	08:56:20.572	00:00:20.292	1218	300,8709	724,8912	0,5024087	0,7155621	405,0142	3,388414	3	300,8709	724,8912	0,5024087	0,7155621	405,0142	3,388414	1	46	301	725						Untertest2.avi	0	880	547	72	111	232	606	416	0	Content		229	614	20292351	1398718830
20309	08:56:20.589	00:00:20.309	1219	306,9447	718,9429	0,5012837	0,7156864	401,7958	3,334785	3	306,9447	718,9429	0,5012837	0,7156864	401,7958	3,334785	1	46	307	719						Untertest2.avi	0	880	547	72	111	232	606	416	0	Content		235	608	20309152	1398735631
20326	08:56:20.606	00:00:20.325	1220	313,7594	717,9569	0,5021424	0,7157084	404,1939	3,328622	3	313,7594	717,9569	0,5021424	0,7157084	404,1939	3,328622	1	46	314	718						Untertest2.avi	0	880	547	72	111	232	606	416	0	Content		242	607	20325776	1398752255
20342	08:56:20.622	00:00:20.342	1221	311,588	724,9879	0,5013815	0,7158391	401,5683	3,260196	3	311,588	724,9879	0,5013815	0,7158391	401,5683	3,260196	1	46	312	725						Untertest2.avi	0	880	547	72	111	232	606	416	0	Content		240	614	20342024	1398768503
20359	08:56:20.639	00:00:20.358	1222	315,4197	713,0953	0,501376	0,7158595	401,5056	3,28497	3	315,4197	713,0953	0,501376	0,7158595	401,5056	3,28497	1	46	315	713						Untertest2.avi	0	880	547	72	111	232	606	416	0	Content		243	602	20358647	1398785126
20375	08:56:20.655	00:00:20.375	1223	295,5505	720,9492	0,5012591	0,7157757	401,4941	3,327479	3	295,5505	720,9492	0,5012591	0,7157757	401,4941	3,327479	1	46	296	721						Untertest2.avi	0	880	547	72	111	232	606	416	0	Content		224	610	20375272	1398801751
20392	08:56:20.672	00:00:20.392	1224	305,2553	717,6184	0,5011874	0,7158069	401,6473	3,241661	3	305,2553	717,6184	0,5011874	0,7158069	401,6473	3,241661	1	46	305	718						Untertest2.avi	0	880	547	72	111	232	606	416	0	Content		233	607	20392338	1398818817
20409	08:56:20.689	00:00:20.409	1225	308,6295	721,2905	0,5018501	0,7158285	404,3682	3,261832	3	308,6295	721,2905	0,5018501	0,7158285	404,3682	3,261832	1	46	309	721						Untertest2.avi	0	880	547	72	111	232	606	416	0	Content		237	610	20409018	1398835497
20426	08:56:20.706	00:00:20.425	1226	306,4463	714,7726	0,5005764	0,7159884	401,0513	3,207853	3	306,4463	714,7726	0,5005764	0,7159884	401,0513	3,207853	1	46	306	715						Untertest2.avi	0	880	547	72	111	232	606	416	0	Content		234	604	20425767	1398852246
20442	08:56:20.722	00:00:20.442	1227	295,8634	713,5927	0,5004443	0,71608	401,0594	3,243749	3	295,8634	713,5927	0,5004443	0,71608	401,0594	3,243749	1	46	296	714						Untertest2.avi	0	880	547	72	111	232	606	416	0	Content		224	603	20442016	1398868495
20459	08:56:20.739	00:00:20.458	1228	301,7996	720,658	0,4999811	0,7161658	400,2161	3,236257	3	301,7996	720,658	0,4999811	0,7161658	400,2161	3,236257	1	46	302	721						Untertest2.avi	0	880	547	72	111	232	606	416	0	Content		230	610	20458514	1398884993
20475	08:56:20.755	00:00:20.475	1229	303,4108	717,3701	0,5009785	0,7162226	403,3274	3,228919	3	303,4108	717,3701	0,5009785	0,7162226	403,3274	3,228919	1	46	303	717						Untertest2.avi	0	880	547	72	111	232	606	416	0	Content		231	606	20475266	1398901745
20492	08:56:20.772	00:00:20.492	1230	300,5587	717,7153	0,5009176	0,716269	403,3301	3,295439	3	300,5587	717,7153	0,5009176	0,716269	403,3301	3,295439	1	46	301	718						Untertest2.avi	0	880	547	72	111	232	606	416	0	Content		229	607	20492206	1398918685
20509	08:56:20.789	00:00:20.509	1231	298,3329	714,1705	0,4998308	0,7164154	400,2843	3,217588	3	298,3329	714,1705	0,4998308	0,7164154	400,2843	3,217588	1	46	298	714						Untertest2.avi	0	880	547	72	111	232	606	416	0	Content		226	603	20509010	1398935489
20526	08:56:20.806	00:00:20.525	1232	306,3564	716,4426	0,4995856	0,7164339	399,8766	3,233109	3	306,3564	716,4426	0,4995856	0,7164339	399,8766	3,233109	1	46	306	716						Untertest2.avi	0	880	547	72	111	232	606	416	0	Content		234	605	20525758	1398952237
20542	08:56:20.822	00:00:20.541	1233	302,5877	716,6414	0,5025126	0,7164206	409,3263	3,242637	3	302,5877	716,6414	0,5025126	0,7164206	409,3263	3,242637	1	46	303	717						Untertest2.avi	0	880	547	72	111	232	606	416	0	Content		231	606	20541880	1398968359
20559	08:56:20.839	00:00:20.558	1234	299,621	721,7265	0,5000536	0,7165396	402,3617	3,241058	3	299,621	721,7265	0,5000536	0,7165396	402,3617	3,241058	1	46	300	722						Untertest2.avi	0	880	547	72	111	232	606	416	0	Content		228	611	20558502	1398984981
20575	08:56:20.855	00:00:20.575	1235	293,4594	713,1938	0,5018389	0,7167056	408,1487	3,29923	3	293,4594	713,1938	0,5018389	0,7167056	408,1487	3,29923	1	46	293	713						Untertest2.avi	0	880	547	72	111	232	606	416	0	Content		221	602	20575250	1399001729
20592	08:56:20.872	00:00:20.592	1236	317,4259	713,1842	0,5011311	0,7167493	406,5225	3,189323	3	317,4259	713,1842	0,5011311	0,7167493	406,5225	3,189323	1	46	317	713						Untertest2.avi	0	880	547	72	111	232	606	416	0	Content		245	602	20592193	1399018672
20609	08:56:20.889	00:00:20.608	1237	309,2139	720,4194	0,5013033	0,7169319	407,3325	3,285661	3	309,2139	720,4194	0,5013033	0,7169319	407,3325	3,285661	1	46	309	720						Untertest2.avi	0	880	547	72	111	232	606	416	0	Content		237	609	20608996	1399035475
20626	08:56:20.906	00:00:20.625	1238	276,1084	716,9885	0,5013453	0,7170597	406,5602	3,168447	3	276,1084	716,9885	0,5013453	0,7170597	406,5602	3,168447	1	46	276	717						Untertest2.avi	0	880	547	72	111	232	606	416	0	Content		204	606	20625619	1399052098
20642	08:56:20.922	00:00:20.641	1239	186,569	721,2032	0,5023323	0,7171605	403,5199	3,149716	3	186,569	721,2032	0,5023323	0,7171605	403,5199	3,149716	1	47	187	721						Untertest2.avi	0	880	547	72	111	19	624	516	0	Content		115	610	20641740	1399068219
20658	08:56:20.938	00:00:20.658	1240	112,1387	729,5374	0,5037529	0,7174437	402,8006	3,153589	3	112,1387	729,5374	0,5037529	0,7174437	402,8006	3,153589	1	47	112	730						Untertest2.avi	0	880	547	72	111	19	624	516	0	Content		40	619	20658487	1399084966
20675	08:56:20.955	00:00:20.675	1241	83,31249	735,8036	0,5058458	0,7177989	407,4119	3,150447	3	83,31249	735,8036	0,5058458	0,7177989	407,4119	3,150447	1	47	83	736						Untertest2.avi	0	880	547	72	111	19	624	516	0	Content		11	625	20675110	1399101589
20692	08:56:20.972	00:00:20.692	1242	75,9668	731,3991	0,5072965	0,7180843	411,7655	3,271268	3	75,9668	731,3991	0,5072965	0,7180843	411,7655	3,271268	1	47	76	731						Untertest2.avi	0	880	547	72	111	19	624	516	0	Content		4	620	20692180	1399118659
20709	08:56:20.989	00:00:20.708	1243	68,62109	734,1085	0,5058559	0,7182994	407,5376	3,282549	3	68,62109	734,1085	0,5058559	0,7182994	407,5376	3,282549	1	47	69	734						Untertest2.avi	0	880	547	72	111	19	624	516	0	Content		-3	623	20708855	1399135334
20726	08:56:21.006	00:00:20.725	1244	108,2356	728,9006	0,5061337	0,7184963	407,5376	3,214454	3	108,2356	728,9006	0,5061337	0,7184963	407,5376	3,214454	1	47	108	729						Untertest2.avi	0	880	547	72	111	19	624	516	0	Content		36	618	20725605	1399152084
20742	08:56:21.022	00:00:20.741	1245	82,83303	728,5279	0,5058191	0,7184135	407,5376	3,173247	3	82,83303	728,5279	0,5058191	0,7184135	407,5376	3,173247	1	47	83	729						Untertest2.avi	0	880	547	72	111	19	624	516	0	Content		11	618	20741727	1399168206
20758	08:56:21.038	00:00:20.758	1246	96,71873	735,4855	0,5070956	0,7184766	411,2376	3,135395	3	96,71873	735,4855	0,5070956	0,7184766	411,2376	3,135395	1	47	97	735						Untertest2.avi	0	880	547	72	111	19	624	516	0	Content		25	624	20758368	1399184847
20775	08:56:21.055	00:00:20.775	1247	86,02014	730,7047	0,5070878	0,7184457	411,2376	3,202602	3	86,02014	730,7047	0,5070878	0,7184457	411,2376	3,202602	1	47	86	731						Untertest2.avi	0	880	547	72	111	19	624	516	0	Content		14	620	20775103	1399201582
20792	08:56:21.072	00:00:20.792	1248	91,7462	739,7241	0,5070854	0,7184008	411,2376	3,121751	3	91,7462	739,7241	0,5070854	0,7184008	411,2376	3,121751	1	47	92	740						Untertest2.avi	0	880	547	72	111	19	624	516	0	Content		20	629	20792045	1399218524
20809	08:56:21.089	00:00:20.808	1249	83,18435	739,2794	0,5054173	0,7183053	406,3067	3,214157	3	83,18435	739,2794	0,5054173	0,7183053	406,3067	3,214157	1	47	83	739						Untertest2.avi	0	880	547	72	111	19	624	516	0	Content		11	628	20808845	1399235324
20825	08:56:21.105	00:00:20.825	1250	91,65495	739,5082	0,5053813	0,7184005	406,3067	3,136049	3	91,65495	739,5082	0,5053813	0,7184005	406,3067	3,136049	1	47	92	740						Untertest2.avi	0	880	547	72	111	19	624	516	0	Content		20	629	20825471	1399251950
20842	08:56:21.122	00:00:20.841	1251	105,0931	732,8076	0,5053519	0,718509	406,3067	3,076965	3	105,0931	732,8076	0,5053519	0,718509	406,3067	3,076965	1	47	105	733						Untertest2.avi	0	880	547	72	111	19	624	516	0	Content		33	622	20841721	1399268200
20858	08:56:21.138	00:00:20.858	1252	106,9694	740,2342	0,5030796	0,7186779	399,3589	3,116483	3	106,9694	740,2342	0,5030796	0,7186779	399,3589	3,116483	1	47	107	740						Untertest2.avi	0	880	547	72	111	19	624	516	0	Content		35	629	20858350	1399284829
20875	08:56:21.155	00:00:20.874	1253	80,29555	741,2548	0,5029671	0,7185218	399,3589	3,142971	3	80,29555	741,2548	0,5029671	0,7185218	399,3589	3,142971	1	47	80	741						Untertest2.avi	0	880	547	72	111	19	624	516	0	Content		8	630	20874964	1399301443
20892	08:56:21.172	00:00:20.892	1254	103,3691	733,8589	0,5029773	0,7184917	399,3589	3,034975	3	103,3691	733,8589	0,5029773	0,7184917	399,3589	3,034975	1	47	103	734						Untertest2.avi	0	880	547	72	111	19	624	516	0	Content		31	623	20892030	1399318509
20909	08:56:21.189	00:00:20.908	1255	101,0517	734,1656	0,5029631	0,7186451	398,9641	3,120114	3	101,0517	734,1656	0,5029631	0,7186451	398,9641	3,120114	1	47	101	734						Untertest2.avi	0	880	547	72	111	19	624	516	0	Content		29	623	20908835	1399335314
20925	08:56:21.205	00:00:20.925	1256	89,65456	743,8702	0,5028519	0,7185993	398,9641	3,102211	3	89,65456	743,8702	0,5028519	0,7185993	398,9641	3,102211	1	47	90	744						Untertest2.avi	0	880	547	72	111	19	624	516	0	Content		18	633	20925458	1399351937
20942	08:56:21.222	00:00:20.941	1257	105,682	735,6649	0,5029347	0,7188094	398,9641	3,027807	3	105,682	735,6649	0,5029347	0,7188094	398,9641	3,027807	1	47	106	736						Untertest2.avi	0	880	547	72	111	19	624	516	0	Content		34	625	20941584	1399368063
20958	08:56:21.238	00:00:20.958	1258	98,85107	731,1366	0,5051012	0,7189227	405,8072	3,168583	3	98,85107	731,1366	0,5051012	0,7189227	405,8072	3,168583	1	47	99	731						Untertest2.avi	0	880	547	72	111	19	624	516	0	Content		27	620	20958205	1399384684
20975	08:56:21.255	00:00:20.974	1259	84,0327	736,2625	0,5048941	0,7188579	405,8072	3,279062	3	84,0327	736,2625	0,5048941	0,7188579	405,8072	3,279062	1	47	84	736						Untertest2.avi	0	880	547	72	111	19	624	516	0	Content		12	625	20974949	1399401428
20992	08:56:21.272	00:00:20.991	1260	91,98447	738,8907	0,5048841	0,7191184	405,8072	3,247701	3	91,98447	738,8907	0,5048841	0,7191184	405,8072	3,247701	1	47	92	739						Untertest2.avi	0	880	547	72	111	19	624	516	0	Content		20	628	20991892	1399418371
21009	08:56:21.289	00:00:21.008	1261	87,02773	747,6957	0,5036212	0,718995	401,9387	3,306224	3	87,02773	747,6957	0,5036212	0,718995	401,9387	3,306224	1	47	87	748						Untertest2.avi	0	880	547	72	111	19	624	516	0	Content		15	637	21008696	1399435175
21025	08:56:21.305	00:00:21.025	1262	110,5403	726,8201	0,5036048	0,7191401	401,9386	3,021282	3	110,5403	726,8201	0,5036048	0,7191401	401,9386	3,021282	1	47	111	727						Untertest2.avi	0	880	547	72	111	19	624	516	0	Content		39	616	21025333	1399451812
21042	08:56:21.322	00:00:21.041	1263	83,95001	732,892	0,5036075	0,7191392	401,9386	3,1218	3	83,95001	732,892	0,5036075	0,7191392	401,9386	3,1218	1	47	84	733						Untertest2.avi	0	880	547	72	111	19	624	516	0	Content		12	622	21041569	1399468048
21058	08:56:21.338	00:00:21.058	1264	90,76162	731,5757	0,5036759	0,719133	402,1047	3,069335	3	90,76162	731,5757	0,5036759	0,719133	402,1047	3,069335	1	47	91	732						Untertest2.avi	0	880	547	72	111	19	624	516	0	Content		19	621	21058192	1399484671
21075	08:56:21.355	00:00:21.074	1265	88,43301	734,9965	0,5036252	0,7192094	402,1047	3,155097	3	88,43301	734,9965	0,5036252	0,7192094	402,1047	3,155097	1	47	88	735						Untertest2.avi	0	880	547	72	111	19	624	516	0	Content		16	624	21074813	1399501292
21092	08:56:21.372	00:00:21.091	1266	88,48565	734,8933	0,503615	0,7191808	402,1047	3,137416	3	88,48565	734,8933	0,503615	0,7191808	402,1047	3,137416	1	47	88	735						Untertest2.avi	0	880	547	72	111	19	624	516	0	Content		16	624	21091878	1399518357
21109	08:56:21.389	00:00:21.108	1267	93,39042	742,7278	0,5041853	0,7189975	403,8018	3,20454	3	93,39042	742,7278	0,5041853	0,7189975	403,8018	3,20454	1	47	93	743						Untertest2.avi	0	880	547	72	111	19	624	516	0	Content		21	632	21108681	1399535160
21125	08:56:21.405	00:00:21.125	1268	114,8991	735,1292	0,5041952	0,7191456	403,8018	3,099033	3	114,8991	735,1292	0,5041952	0,7191456	403,8018	3,099033	1	47	115	735						Untertest2.avi	0	880	547	72	111	19	624	516	0	Content		43	624	21125329	1399551808
21142	08:56:21.422	00:00:21.141	1269	56,72132	757,3242	0,504917	0,7198687	403,8018	3,181787	3	56,72132	757,3242	0,504917	0,7198687	403,8018	3,181787	1	47	57	757						Untertest2.avi	0	880	547	72	111	19	624	516	0	Content		-15	646	21141554	1399568033
21158	08:56:21.438	00:00:21.158	1270	61,90385	759,6567	0,5075004	0,7212024	408,6109	3,139035	3	61,90385	759,6567	0,5075004	0,7212024	408,6109	3,139035	1	48	62	760						Untertest2.avi	0	880	547	72	111	-109	710	283	0	Content		-10	649	21158177	1399584656
21175	08:56:21.455	00:00:21.174	1271	-57,87869	821,1619	0,5076342	0,7222862	408,6109	3,248202	3	-57,87869	821,1619	0,5076342	0,7222862	408,6109	3,248202	1	48	-58	821						Untertest2.avi	0	880	547	72	111	-109	710	283	0	Content		-130	710	21174797	1399601276
21192	08:56:21.472	00:00:21.191	1272	-36,56941	822,9413	0,5076715	0,722753	408,6109	3,225512	3	-36,56941	822,9413	0,5076715	0,722753	408,6109	3,225512	1	48	-37	823						Untertest2.avi	0	880	547	72	111	-109	710	283	0	Content		-109	712	21191865	1399618344
21209	08:56:21.489	00:00:21.208	1273	-28,25291	803,66	0,5048932	0,722534	400,6899	3,235965	3	-28,25291	803,66	0,5048932	0,722534	400,6899	3,235965	1	48	-28	804						Untertest2.avi	0	880	547	72	111	-109	710	283	0	Content		-100	693	21208548	1399635027
21225	08:56:21.505	00:00:21.225	1274	-32,04043	821,701	0,5049211	0,7226509	400,6899	3,140421	3	-32,04043	821,701	0,5049211	0,7226509	400,6899	3,140421	1	48	-32	822						Untertest2.avi	0	880	547	72	111	-109	710	283	0	Content		-104	711	21225112	1399651591
21241	08:56:21.521	00:00:21.241	1275	-35,87683	809,5229	0,5049351	0,7227068	400,6899	3,120927	3	-35,87683	809,5229	0,5049351	0,7227068	400,6899	3,120927	1	48	-36	810						Untertest2.avi	0	880	547	72	111	-109	710	283	0	Content		-108	699	21241418	1399667897
21258	08:56:21.538	00:00:21.258	1276	-32,60775	817,491	0,5072365	0,7226086	407,9847	3,101433	3	-32,60775	817,491	0,5072365	0,7226086	407,9847	3,101433	1	48	-33	817						Untertest2.avi	0	880	547	72	111	-109	710	283	0	Content		-105	706	21258036	1399684515
21275	08:56:21.555	00:00:21.274	1277	-34,49987	825,0419	0,5072229	0,722642	407,9847	3,22201	3	-34,49987	825,0419	0,5072229	0,722642	407,9847	3,22201	1	48	-34	825						Untertest2.avi	0	880	547	72	111	-109	710	283	0	Content		-106	714	21274787	1399701266
21292	08:56:21.572	00:00:21.291	1278	-36,52996	821,3055	0,507316	0,7228403	407,9847	3,210335	3	-36,52996	821,3055	0,507316	0,7228403	407,9847	3,210335	1	48	-37	821						Untertest2.avi	0	880	547	72	111	-109	710	283	0	Content		-109	710	21291909	1399718388
21309	08:56:21.589	00:00:21.308	1279	-3,691726	817,9385	0,5039605	0,7227728	398,1647	3,247028	3	-3,691726	817,9385	0,5039605	0,7227728	398,1647	3,247028	1	48	-4	818						Untertest2.avi	0	880	547	72	111	-109	710	283	0	Content		-76	707	21308532	1399735011
21325	08:56:21.605	00:00:21.325	1280	-47,12234	833,8722	0,5037971	0,7227623	398,1647	3,156459	3	-47,12234	833,8722	0,5037971	0,7227623	398,1647	3,156459	1	48	-47	834						Untertest2.avi	0	880	547	72	111	-109	710	283	0	Content		-119	723	21325097	1399751576
21341	08:56:21.621	00:00:21.341	1281	-52,4005	822,8595	0,5036747	0,7227668	398,1647	3,249482	3	-52,4005	822,8595	0,5036747	0,7227668	398,1647	3,249482	1	48	-52	823						Untertest2.avi	0	880	547	72	111	-109	710	283	0	Content		-124	712	21341403	1399767882
21358	08:56:21.638	00:00:21.358	1282	-595,142	807,1359	0,4971986	0,7229949	398,1647	3,206949	3	-595,142	807,1359	0,4971986	0,7229949	398,1647	3,206949	1	48	-595	807						Untertest2.avi	0	880	547	72	111	-109	710	283	0	Content		-667	696	21358027	1399784506
21375	08:56:21.655	00:00:21.374	1283	-1024	-768	-1	-1	-1	-1	4	-1024	-768	-1	-1	-1	-1	4	48	0	0						Untertest2.avi	0	880	547	72	111	-109	710	283	0	Content		-72	-111	21374775	1399801254
21392	08:56:21.672	00:00:21.391	1284	-52,9687	831,3221	0,5036435	0,722755	398,1647	3,192752	3	-52,9687	831,3221	0,5036435	0,722755	398,1647	3,192752	1	48	-53	831						Untertest2.avi	0	880	547	72	111	-109	710	283	0	Content		-125	720	21391772	1399818251
21409	08:56:21.689	00:00:21.408	1285	-45,58694	833,9594	0,5082947	0,7227463	412,1341	3,428813	3	-45,58694	833,9594	0,5082947	0,7227463	412,1341	3,428813	1	48	-46	834						Untertest2.avi	0	880	547	72	111	-109	710	283	0	Content		-118	723	21408521	1399835000
21425	08:56:21.705	00:00:21.425	1286	-53,66537	833,53	0,5082893	0,7227362	412,1341	3,355975	3	-53,66537	833,53	0,5082893	0,7227362	412,1341	3,355975	1	48	-54	834						Untertest2.avi	0	880	547	72	111	-109	710	283	0	Content		-126	723	21425014	1399851493
21441	08:56:21.721	00:00:21.441	1287	-37,76484	850,5718	0,5082657	0,7227043	412,1341	3,301701	3	-37,76484	850,5718	0,5082657	0,7227043	412,1341	3,301701	1	49	-38	851						Untertest2.avi	0	880	547	72	111	-15	491	416	0	Content		-110	740	21441390	1399867869
21458	08:56:21.738	00:00:21.458	1288	-23,56409	821,2375	0,5065202	0,7227152	406,9585	3,373893	3	-23,56409	821,2375	0,5065202	0,7227152	406,9585	3,373893	1	49	-24	821						Untertest2.avi	0	880	547	72	111	-15	491	416	0	Content		-96	710	21458332	1399884811
21475	08:56:21.755	00:00:21.475	1289	-31,25335	825,6343	0,5065444	0,722657	406,9585	3,304368	3	-31,25335	825,6343	0,5065444	0,722657	406,9585	3,304368	1	49	-31	826						Untertest2.avi	0	880	547	72	111	-15	491	416	0	Content		-103	715	21475137	1399901616
21492	08:56:21.772	00:00:21.491	1290	8,624613	780,6945	0,5051452	0,7201014	406,9585	3,250332	3	8,624613	780,6945	0,5051452	0,7201014	406,9585	3,250332	1	49	9	781						Untertest2.avi	0	880	547	72	111	-15	491	416	0	Content		-63	670	21491761	1399918240
21508	08:56:21.788	00:00:21.507	1291	83,07929	692,6959	0,5037434	0,7170939	406,4738	3,333653	3	83,07929	692,6959	0,5037434	0,7170939	406,4738	3,333653	1	49	83	693						Untertest2.avi	0	880	547	72	111	-15	491	416	0	Content		11	582	21507884	1399934363
21525	08:56:21.805	00:00:21.524	1292	103,8189	635,1206	0,5033827	0,7148085	406,4738	3,246051	3	103,8189	635,1206	0,5033827	0,7148085	406,4738	3,246051	1	49	104	635						Untertest2.avi	0	880	547	72	111	-15	491	416	0	Content		32	524	21524630	1399951109
21541	08:56:21.821	00:00:21.541	1293	119,906	583,0475	0,5039191	0,713643	406,4738	3,329335	3	119,906	583,0475	0,5039191	0,713643	406,4738	3,329335	1	49	120	583						Untertest2.avi	0	880	547	72	111	-15	491	416	0	Content		48	472	21541253	1399967732
21558	08:56:21.838	00:00:21.558	1294	75,21289	608,2197	0,5024648	0,7132308	401,4401	3,210064	3	75,21289	608,2197	0,5024648	0,7132308	401,4401	3,210064	1	49	75	608						Untertest2.avi	0	880	547	72	111	-15	491	416	0	Content		3	497	21558209	1399984688
21575	08:56:21.855	00:00:21.574	1295	67,10246	602,0344	0,5025212	0,7136227	401,4401	3,247375	3	67,10246	602,0344	0,5025212	0,7136227	401,4401	3,247375	1	49	67	602						Untertest2.avi	0	880	547	72	111	-15	491	416	0	Content		-5	491	21574504	1400000983
21591	08:56:21.871	00:00:21.591	1296	56,091	596,4261	0,502557	0,7137297	401,4401	3,164098	3	56,091	596,4261	0,502557	0,7137297	401,4401	3,164098	1	49	56	596						Untertest2.avi	0	880	547	72	111	-15	491	416	0	Content		-16	485	21591439	1400017918
21608	08:56:21.888	00:00:21.608	1297	47,01357	608,5807	0,5052065	0,7138276	409,1899	3,161213	3	47,01357	608,5807	0,5052065	0,7138276	409,1899	3,161213	1	49	47	609						Untertest2.avi	0	880	547	72	111	-15	491	416	0	Content		-25	498	21608202	1400034681
21625	08:56:21.905	00:00:21.624	1298	69,22851	585,5491	0,5054792	0,7140396	409,19	3,274867	3	69,22851	585,5491	0,5054792	0,7140396	409,19	3,274867	1	49	69	586						Untertest2.avi	0	880	547	72	111	-15	491	416	0	Content		-3	475	21624814	1400051293
21641	08:56:21.921	00:00:21.641	1299	66,22615	576,0187	0,5055326	0,7142829	409,19	3,225147	3	66,22615	576,0187	0,5055326	0,7142829	409,19	3,225147	1	49	66	576						Untertest2.avi	0	880	547	72	111	-15	491	416	0	Content		-6	465	21641119	1400067598
21658	08:56:21.938	00:00:21.657	1300	63,2238	570,1255	0,5057193	0,713896	410,2099	3,268853	3	63,2238	570,1255	0,5057193	0,713896	410,2099	3,268853	1	49	63	570						Untertest2.avi	0	880	547	72	111	-15	491	416	0	Content		-9	459	21657739	1400084218
21674	08:56:21.954	00:00:21.674	1301	51,151	593,6936	0,5058849	0,7140111	410,2099	3,295306	3	51,151	593,6936	0,5058849	0,7140111	410,2099	3,295306	1	49	51	594						Untertest2.avi	0	880	547	72	111	-15	491	416	0	Content		-21	483	21674362	1400100841
21691	08:56:21.971	00:00:21.691	1302	60,5303	597,9083	0,5058576	0,7139882	410,2099	3,247601	3	60,5303	597,9083	0,5058576	0,7139882	410,2099	3,247601	1	49	61	598						Untertest2.avi	0	880	547	72	111	-15	491	416	0	Content		-11	487	21691429	1400117908
21708	08:56:21.988	00:00:21.708	1303	61,6099	607,8893	0,5043749	0,7137634	405,8065	3,287761	3	61,6099	607,8893	0,5043749	0,7137634	405,8065	3,287761	1	49	62	608						Untertest2.avi	0	880	547	72	111	-15	491	416	0	Content		-10	497	21708053	1400134532
21725	08:56:22.005	00:00:21.724	1304	48,05389	598,8723	0,5044102	0,7138608	405,8065	3,217169	3	48,05389	598,8723	0,5044102	0,7138608	405,8065	3,217169	1	49	48	599						Untertest2.avi	0	880	547	72	111	-15	491	416	0	Content		-24	488	21724801	1400151280
21741	08:56:22.021	00:00:21.740	1305	55,89702	591,4001	0,5044193	0,7138372	405,8065	3,173261	3	55,89702	591,4001	0,5044193	0,7138372	405,8065	3,173261	1	49	56	591						Untertest2.avi	0	880	547	72	111	-15	491	416	0	Content		-16	480	21740981	1400167460
21758	08:56:22.038	00:00:21.757	1306	52,88072	602,7948	0,5052763	0,7136748	408,6786	3,264122	3	52,88072	602,7948	0,5052763	0,7136748	408,6786	3,264122	1	49	53	603						Untertest2.avi	0	880	547	72	111	-15	491	416	0	Content		-19	492	21757605	1400184084
21774	08:56:22.054	00:00:21.774	1307	46,7601	593,0125	0,5053926	0,7139204	408,6785	3,210229	3	46,7601	593,0125	0,5053926	0,7139204	408,6785	3,210229	1	49	47	593						Untertest2.avi	0	880	547	72	111	-15	491	416	0	Content		-25	482	21774353	1400200832
21791	08:56:22.071	00:00:21.791	1308	61,68658	605,708	0,5052645	0,7137955	408,6232	3,279534	3	61,68658	605,708	0,5052645	0,7137955	408,6232	3,279534	1	49	62	606						Untertest2.avi	0	880	547	72	111	-15	491	416	0	Content		-10	495	21791295	1400217774
21808	08:56:22.088	00:00:21.808	1309	49,56961	593,2488	0,5053599	0,7139742	408,6232	3,200509	3	49,56961	593,2488	0,5053599	0,7139742	408,6232	3,200509	1	49	50	593						Untertest2.avi	0	880	547	72	111	-15	491	416	0	Content		-22	482	21808042	1400234521
21825	08:56:22.105	00:00:21.824	1310	51,74278	588,5645	0,5053098	0,714009	408,6232	3,183891	3	51,74278	588,5645	0,5053098	0,714009	408,6232	3,183891	1	49	52	589						Untertest2.avi	0	880	547	72	111	-15	491	416	0	Content		-20	478	21824665	1400251144
21841	08:56:22.121	00:00:21.840	1311	59,02923	617,6521	0,5025236	0,7141091	400,5689	3,200484	3	59,02923	617,6521	0,5025236	0,7141091	400,5689	3,200484	1	49	59	618						Untertest2.avi	0	880	547	72	111	-15	491	416	0	Content		-13	507	21840972	1400267451
21858	08:56:22.138	00:00:21.857	1312	99,43015	642,5864	0,5012738	0,7155547	400,5689	3,074963	3	99,43015	642,5864	0,5012738	0,7155547	400,5689	3,074963	1	50	99	643						Untertest2.avi	0	880	547	72	111	96	614	733	0	Content		27	532	21857595	1400284074
21874	08:56:22.154	00:00:21.874	1313	128,8744	682,0878	0,4999339	0,7175421	400,5689	3,051382	3	128,8744	682,0878	0,4999339	0,7175421	400,5689	3,051382	1	50	129	682						Untertest2.avi	0	880	547	72	111	96	614	733	0	Content		57	571	21874218	1400300697
21891	08:56:22.171	00:00:21.891	1314	153,1888	707,1543	0,5019966	0,7184447	408,9842	3,080134	3	153,1888	707,1543	0,5019966	0,7184447	408,9842	3,080134	1	50	153	707						Untertest2.avi	0	880	547	72	111	96	614	733	0	Content		81	596	21891282	1400317761
21908	08:56:22.188	00:00:21.907	1315	157,5549	717,9132	0,5015387	0,718574	407,5937	3,116991	3	157,5549	717,9132	0,5015387	0,718574	407,5937	3,116991	1	50	158	718						Untertest2.avi	0	880	547	72	111	96	614	733	0	Content		86	607	21907906	1400334385
21925	08:56:22.205	00:00:21.924	1316	161,9917	718,6145	0,5018203	0,7186444	408,5536	3,071206	3	161,9917	718,6145	0,5018203	0,7186444	408,5536	3,071206	1	50	162	719						Untertest2.avi	0	880	547	72	111	96	614	733	0	Content		90	608	21924653	1400351132
21941	08:56:22.221	00:00:21.940	1317	157,2433	728,1438	0,501905	0,7187296	408,8559	3,056285	3	157,2433	728,1438	0,501905	0,7187296	408,8559	3,056285	1	50	157	728						Untertest2.avi	0	880	547	72	111	96	614	733	0	Content		85	617	21940836	1400367315
21958	08:56:22.238	00:00:21.957	1318	164,6081	729,8895	0,5017571	0,7188453	408,2649	3,015991	3	164,6081	729,8895	0,5017571	0,7188453	408,2649	3,015991	1	50	165	730						Untertest2.avi	0	880	547	72	111	96	614	733	0	Content		93	619	21957583	1400384062
21974	08:56:22.254	00:00:21.974	1319	156,6382	714,6221	0,5018932	0,7189714	408,6267	3,023537	3	156,6382	714,6221	0,5018932	0,7189714	408,6267	3,023537	1	50	157	715						Untertest2.avi	0	880	547	72	111	96	614	733	0	Content		85	604	21974201	1400400680
21991	08:56:22.271	00:00:21.991	1320	147,0958	719,1891	0,5019079	0,7190543	408,5951	3,044852	3	147,0958	719,1891	0,5019079	0,7190543	408,5951	3,044852	1	50	147	719						Untertest2.avi	0	880	547	72	111	96	614	733	0	Content		75	608	21991267	1400417746
22008	08:56:22.288	00:00:22.007	1321	166,831	727,6826	0,5018682	0,7190453	408,4191	3,002379	3	166,831	727,6826	0,5018682	0,7190453	408,4191	3,002379	1	50	167	728						Untertest2.avi	0	880	547	72	111	96	614	733	0	Content		95	617	22007891	1400434370
22025	08:56:22.305	00:00:22.024	1322	175,6491	721,3846	0,4996598	0,7192258	401,1204	2,942193	3	175,6491	721,3846	0,4996598	0,7192258	401,1204	2,942193	1	50	176	721						Untertest2.avi	0	880	547	72	111	96	614	733	0	Content		104	610	22024638	1400451117
22041	08:56:22.321	00:00:22.040	1323	170,3792	725,4978	0,5021475	0,7192367	409,2686	3,006675	3	170,3792	725,4978	0,5021475	0,7192367	409,2686	3,006675	1	50	170	725						Untertest2.avi	0	880	547	72	111	96	614	733	0	Content		98	614	22040817	1400467296
22057	08:56:22.337	00:00:22.057	1324	173,1799	723,4868	0,5024773	0,7193675	410,1171	3,021639	3	173,1799	723,4868	0,5024773	0,7193675	410,1171	3,021639	1	50	173	723						Untertest2.avi	0	880	547	72	111	96	614	733	0	Content		101	612	22057438	1400483917
22074	08:56:22.354	00:00:22.074	1325	164,8878	723,6234	0,5019959	0,7193946	408,9418	2,968528	3	164,8878	723,6234	0,5019959	0,7193946	408,9418	2,968528	1	50	165	724						Untertest2.avi	0	880	547	72	111	96	614	733	0	Content		93	613	22074184	1400500663
22091	08:56:22.371	00:00:22.091	1326	162,4702	722,578	0,5018035	0,7194282	408,3985	3,009694	3	162,4702	722,578	0,5018035	0,7194282	408,3985	3,009694	1	50	162	723						Untertest2.avi	0	880	547	72	111	96	614	733	0	Content		90	612	22091129	1400517608
22108	08:56:22.388	00:00:22.107	1327	156,8635	721,1108	0,5022121	0,7194852	409,4886	3,01796	3	156,8635	721,1108	0,5022121	0,7194852	409,4886	3,01796	1	50	157	721						Untertest2.avi	0	880	547	72	111	96	614	733	0	Content		85	610	22107745	1400534224
22124	08:56:22.404	00:00:22.124	1328	165,2052	724,1562	0,5023426	0,7196995	409,2968	3,076288	3	165,2052	724,1562	0,5023426	0,7196995	409,2968	3,076288	1	50	165	724						Untertest2.avi	0	880	547	72	111	96	614	733	0	Content		93	613	22124490	1400550969
22141	08:56:22.421	00:00:22.140	1329	178,073	722,6609	0,503731	0,7198228	413,2281	2,972646	3	178,073	722,6609	0,503731	0,7198228	413,2281	2,972646	1	50	178	723						Untertest2.avi	0	880	547	72	111	96	614	733	0	Content		106	612	22140800	1400567279
22157	08:56:22.437	00:00:22.157	1330	159,9937	726,0137	0,5020301	0,7196769	407,7903	2,960999	3	159,9937	726,0137	0,5020301	0,7196769	407,7903	2,960999	1	50	160	726						Untertest2.avi	0	880	547	72	111	96	614	733	0	Content		88	615	22157420	1400583899
22174	08:56:22.454	00:00:22.174	1331	167,9895	729,8569	0,5012781	0,7194854	405,2667	2,95958	3	167,9895	729,8569	0,5012781	0,7194854	405,2667	2,95958	1	50	168	730						Untertest2.avi	0	880	547	72	111	96	614	733	0	Content		96	619	22174042	1400600521
22191	08:56:22.471	00:00:22.191	1332	167,4077	734,8543	0,5021306	0,7193777	408,1866	3,02562	3	167,4077	734,8543	0,5021306	0,7193777	408,1866	3,02562	1	50	167	735						Untertest2.avi	0	880	547	72	111	96	614	733	0	Content		95	624	22191105	1400617584
22208	08:56:22.488	00:00:22.207	1333	177,0849	727,7352	0,5008087	0,7194501	404,0602	2,931514	3	177,0849	727,7352	0,5008087	0,7194501	404,0602	2,931514	1	50	177	728						Untertest2.avi	0	880	547	72	111	96	614	733	0	Content		105	617	22207730	1400634209
22224	08:56:22.504	00:00:22.224	1334	164,5856	720,5447	0,5010801	0,7195177	405,2819	3,036148	3	164,5856	720,5447	0,5010801	0,7195177	405,2819	3,036148	1	50	165	721						Untertest2.avi	0	880	547	72	111	96	614	733	0	Content		93	610	22224479	1400650958
22241	08:56:22.521	00:00:22.240	1335	162,2386	719,4355	0,5022485	0,7196316	408,7866	3,0913	3	162,2386	719,4355	0,5022485	0,7196316	408,7866	3,0913	1	50	162	719						Untertest2.avi	0	880	547	72	111	96	614	733	0	Content		90	608	22240656	1400667135
22257	08:56:22.537	00:00:22.257	1336	171,1994	730,3392	0,5021453	0,7196255	408,3586	3,038901	3	171,1994	730,3392	0,5021453	0,7196255	408,3586	3,038901	1	50	171	730						Untertest2.avi	0	880	547	72	111	96	614	733	0	Content		99	619	22257405	1400683884
22274	08:56:22.554	00:00:22.274	1337	168,7466	724,356	0,5020913	0,7196115	408,0515	3,042356	3	168,7466	724,356	0,5020913	0,7196115	408,0515	3,042356	1	50	169	724						Untertest2.avi	0	880	547	72	111	96	614	733	0	Content		97	613	22274031	1400700510
22291	08:56:22.571	00:00:22.290	1338	180,9519	724,9707	0,5010731	0,7196047	404,615	2,9684	3	180,9519	724,9707	0,5010731	0,7196047	404,615	2,9684	1	50	181	725						Untertest2.avi	0	880	547	72	111	96	614	733	0	Content		109	614	22290968	1400717447
22308	08:56:22.588	00:00:22.307	1339	161,5964	729,9986	0,5013229	0,7194768	405,686	3,118154	3	161,5964	729,9986	0,5013229	0,7194768	405,686	3,118154	1	50	162	730						Untertest2.avi	0	880	547	72	111	96	614	733	0	Content		90	619	22307714	1400734193
22324	08:56:22.604	00:00:22.324	1340	178,2585	724,9808	0,5018054	0,7194666	407,3278	3,023679	3	178,2585	724,9808	0,5018054	0,7194666	407,3278	3,023679	1	50	178	725						Untertest2.avi	0	880	547	72	111	96	614	733	0	Content		106	614	22324338	1400750817
22341	08:56:22.621	00:00:22.340	1341	171,5267	727,2244	0,5009679	0,7195283	404,9123	3,022309	3	171,5267	727,2244	0,5009679	0,7195283	404,9123	3,022309	1	50	172	727						Untertest2.avi	0	880	547	72	111	96	614	733	0	Content		100	616	22340644	1400767123
22357	08:56:22.637	00:00:22.357	1342	177,8184	730,3185	0,5021537	0,719636	408,4154	3,010888	3	177,8184	730,3185	0,5021537	0,719636	408,4154	3,010888	1	50	178	730						Untertest2.avi	0	880	547	72	111	96	614	733	0	Content		106	619	22357267	1400783746
22374	08:56:22.654	00:00:22.373	1343	174,8294	725,7614	0,5033975	0,7198306	412,0506	3,111961	3	174,8294	725,7614	0,5033975	0,7198306	412,0506	3,111961	1	50	175	726						Untertest2.avi	0	880	547	72	111	96	614	733	0	Content		103	615	22373888	1400800367
22391	08:56:22.671	00:00:22.390	1344	179,4723	737,1131	0,4997927	0,7198384	400,395	3,049259	3	179,4723	737,1131	0,4997927	0,7198384	400,395	3,049259	1	50	179	737						Untertest2.avi	0	880	547	72	111	96	614	733	0	Content		107	626	22390956	1400817435
22408	08:56:22.688	00:00:22.407	1345	178,9488	727,9578	0,4997175	0,7198579	400,1367	3,047805	3	178,9488	727,9578	0,4997175	0,7198579	400,1367	3,047805	1	50	179	728						Untertest2.avi	0	880	547	72	111	96	614	733	0	Content		107	617	22407578	1400834057
22424	08:56:22.704	00:00:22.424	1346	162,0968	724,3049	0,5033054	0,7201233	411,5221	3,24312	3	162,0968	724,3049	0,5033054	0,7201233	411,5221	3,24312	1	50	162	724						Untertest2.avi	0	880	547	72	111	96	614	733	0	Content		90	613	22424326	1400850805
22441	08:56:22.721	00:00:22.440	1347	173,6117	728,7471	0,5032285	0,7200268	411,3081	3,224647	3	173,6117	728,7471	0,5032285	0,7200268	411,3081	3,224647	1	50	174	729						Untertest2.avi	0	880	547	72	111	96	614	733	0	Content		102	618	22440506	1400866985
22457	08:56:22.737	00:00:22.457	1348	176,3721	730,4306	0,5036993	0,7198461	412,8886	3,274184	3	176,3721	730,4306	0,5036993	0,7198461	412,8886	3,274184	1	50	176	730						Untertest2.avi	0	880	547	72	111	96	614	733	0	Content		104	619	22457255	1400883734
22474	08:56:22.754	00:00:22.473	1349	185,442	730,7438	0,501605	0,7199622	406,3253	3,18887	3	185,442	730,7438	0,501605	0,7199622	406,3253	3,18887	1	50	185	731						Untertest2.avi	0	880	547	72	111	96	614	733	0	Content		113	620	22473874	1400900353
22491	08:56:22.771	00:00:22.490	1350	183,6476	720,4673	0,5013099	0,720063	405,3658	3,20639	3	183,6476	720,4673	0,5013099	0,720063	405,3658	3,20639	1	50	184	720						Untertest2.avi	0	880	547	72	111	96	614	733	0	Content		112	609	22490816	1400917295
22508	08:56:22.788	00:00:22.507	1351	167,3969	727,2317	0,5017851	0,720091	407,0659	3,220387	3	167,3969	727,2317	0,5017851	0,720091	407,0659	3,220387	1	50	167	727						Untertest2.avi	0	880	547	72	111	96	614	733	0	Content		95	616	22507563	1400934042
22524	08:56:22.804	00:00:22.524	1352	179,0036	729,6832	0,5023276	0,7201068	409,0326	3,215227	3	179,0036	729,6832	0,5023276	0,7201068	409,0326	3,215227	1	50	179	730						Untertest2.avi	0	880	547	72	111	96	614	733	0	Content		107	619	22524187	1400950666
22540	08:56:22.820	00:00:22.540	1353	176,9543	726,9111	0,5026424	0,720159	410,3232	3,252006	3	176,9543	726,9111	0,5026424	0,720159	410,3232	3,252006	1	50	177	727						Untertest2.avi	0	880	547	72	111	96	614	733	0	Content		105	616	22540491	1400966970
22557	08:56:22.837	00:00:22.557	1354	171,4081	728,8597	0,5026928	0,7201536	410,6829	3,296133	3	171,4081	728,8597	0,5026928	0,7201536	410,6829	3,296133	1	50	171	729						Untertest2.avi	0	880	547	72	111	96	614	733	0	Content		99	618	22557237	1400983716
22574	08:56:22.854	00:00:22.573	1355	150,4063	724,8506	0,502019	0,7200425	408,9518	3,319794	3	150,4063	724,8506	0,502019	0,7200425	408,9518	3,319794	1	50	150	725						Untertest2.avi	0	880	547	72	111	96	614	733	0	Content		78	614	22573858	1401000337
22591	08:56:22.871	00:00:22.590	1356	178,5149	728,5146	0,501023	0,7195744	406,6833	3,278996	3	178,5149	728,5146	0,501023	0,7195744	406,6833	3,278996	1	51	179	729						Untertest2.avi	0	880	547	72	111	175	600	916	0	Content		107	618	22590801	1401017280
22607	08:56:22.887	00:00:22.607	1357	232,1117	704,4869	0,4976784	0,7187039	399,3234	3,243809	3	232,1117	704,4869	0,4976784	0,7187039	399,3234	3,243809	1	51	232	704						Untertest2.avi	0	880	547	72	111	175	600	916	0	Content		160	593	22607421	1401033900
22624	08:56:22.904	00:00:22.624	1358	248,7259	706,359	0,4997197	0,7184575	406,7093	3,335722	3	248,7259	706,359	0,4997197	0,7184575	406,7093	3,335722	1	51	249	706						Untertest2.avi	0	880	547	72	111	175	600	916	0	Content		177	595	22624168	1401050647
22640	08:56:22.920	00:00:22.640	1359	250,2814	701,1611	0,4997123	0,7185432	406,5059	3,38322	3	250,2814	701,1611	0,4997123	0,7185432	406,5059	3,38322	1	51	250	701						Untertest2.avi	0	880	547	72	111	175	600	916	0	Content		178	590	22640348	1401066827
22657	08:56:22.937	00:00:22.656	1360	257,8789	701,3204	0,4998659	0,7186597	406,9695	3,345116	3	257,8789	701,3204	0,4998659	0,7186597	406,9695	3,345116	1	51	258	701						Untertest2.avi	0	880	547	72	111	175	600	916	0	Content		186	590	22656983	1401083462
22674	08:56:22.954	00:00:22.673	1361	252,2183	706,8795	0,4998513	0,7187609	406,8465	3,355922	3	252,2183	706,8795	0,4998513	0,7187609	406,8465	3,355922	1	51	252	707						Untertest2.avi	0	880	547	72	111	175	600	916	0	Content		180	596	22673718	1401100197
22691	08:56:22.971	00:00:22.690	1362	241,0709	711,2433	0,5002271	0,7187601	407,8875	3,402002	3	241,0709	711,2433	0,5002271	0,7187601	407,8875	3,402002	1	51	241	711						Untertest2.avi	0	880	547	72	111	175	600	916	0	Content		169	600	22690782	1401117261
22707	08:56:22.987	00:00:22.707	1363	246,507	707,3212	0,4990096	0,7187804	403,5927	3,385508	3	246,507	707,3212	0,4990096	0,7187804	403,5927	3,385508	1	51	247	707						Untertest2.avi	0	880	547	72	111	175	600	916	0	Content		175	596	22707404	1401133883
22724	08:56:23.004	00:00:22.724	1364	255,0129	713,1727	0,5003297	0,7187597	407,3024	3,390331	3	255,0129	713,1727	0,5003297	0,7187597	407,3024	3,390331	1	51	255	713						Untertest2.avi	0	880	547	72	111	175	600	916	0	Content		183	602	22724028	1401150507
22740	08:56:23.020	00:00:22.740	1365	255,973	707,0764	0,5004442	0,7186845	407,3251	3,407652	3	255,973	707,0764	0,5004442	0,7186845	407,3251	3,407652	1	51	256	707						Untertest2.avi	0	880	547	72	111	175	600	916	0	Content		184	596	22740334	1401166813
22757	08:56:23.037	00:00:22.756	1366	254,124	705,7897	0,5003937	0,7186682	406,9618	3,435829	3	254,124	705,7897	0,5003937	0,7186682	406,9618	3,435829	1	51	254	706						Untertest2.avi	0	880	547	72	111	175	600	916	0	Content		182	595	22756967	1401183446
22774	08:56:23.054	00:00:22.773	1367	248,4495	709,6738	0,4993093	0,7187073	403,3248	3,399879	3	248,4495	709,6738	0,4993093	0,7187073	403,3248	3,399879	1	51	248	710						Untertest2.avi	0	880	547	72	111	175	600	916	0	Content		176	599	22773579	1401200058
22791	08:56:23.071	00:00:22.790	1368	245,2698	711,088	0,49944	0,7187439	403,6553	3,412442	3	245,2698	711,088	0,49944	0,7187439	403,6553	3,412442	1	51	245	711						Untertest2.avi	0	880	547	72	111	175	600	916	0	Content		173	600	22790645	1401217124
22807	08:56:23.087	00:00:22.807	1369	250,4596	704,7491	0,4994237	0,7187192	403,5757	3,400095	3	250,4596	704,7491	0,4994237	0,7187192	403,5757	3,400095	1	51	250	705						Untertest2.avi	0	880	547	72	111	175	600	916	0	Content		178	594	22807268	1401233747
22824	08:56:23.104	00:00:22.824	1370	248,1203	700,3965	0,499521	0,7186818	403,8617	3,423867	3	248,1203	700,3965	0,499521	0,7186818	403,8617	3,423867	1	51	248	700						Untertest2.avi	0	880	547	72	111	175	600	916	0	Content		176	589	22824013	1401250492
22840	08:56:23.120	00:00:22.840	1371	245,7678	708,032	0,4995056	0,7186845	403,7513	3,467048	3	245,7678	708,032	0,4995056	0,7186845	403,7513	3,467048	1	51	246	708						Untertest2.avi	0	880	547	72	111	175	600	916	0	Content		174	597	22840195	1401266674
22857	08:56:23.137	00:00:22.856	1372	235,5014	707,7615	0,5004968	0,7186957	406,9088	3,442311	3	235,5014	707,7615	0,5004968	0,7186957	406,9088	3,442311	1	51	236	708						Untertest2.avi	0	880	547	72	111	175	600	916	0	Content		164	597	22856956	1401283435
22874	08:56:23.154	00:00:22.873	1373	250,3543	713,7102	0,4994136	0,7187628	403,2543	3,465561	3	250,3543	713,7102	0,4994136	0,7187628	403,2543	3,465561	1	51	250	714						Untertest2.avi	0	880	547	72	111	175	600	916	0	Content		178	603	22873563	1401300042
22891	08:56:23.171	00:00:22.890	1374	241,1296	706,1805	0,5005714	0,718657	407,0628	3,520778	3	241,1296	706,1805	0,5005714	0,718657	407,0628	3,520778	1	51	241	706						Untertest2.avi	0	880	547	72	111	175	600	916	0	Content		169	595	22890505	1401316984
22907	08:56:23.187	00:00:22.907	1375	256,508	720,2584	0,4996251	0,7185716	404,0869	3,470223	3	256,508	720,2584	0,4996251	0,7185716	404,0869	3,470223	1	51	257	720						Untertest2.avi	0	880	547	72	111	175	600	916	0	Content		185	609	22907252	1401333731
22924	08:56:23.204	00:00:22.923	1376	251,1616	714,0449	0,4986817	0,7185805	401,3569	3,468506	3	251,1616	714,0449	0,4986817	0,7185805	401,3569	3,468506	1	51	251	714						Untertest2.avi	0	880	547	72	111	175	600	916	0	Content		179	603	22923875	1401350354
22940	08:56:23.220	00:00:22.940	1377	250,7659	705,0204	0,4992306	0,7185689	403,0642	3,499571	3	250,7659	705,0204	0,4992306	0,7185689	403,0642	3,499571	1	51	251	705						Untertest2.avi	0	880	547	72	111	175	600	916	0	Content		179	594	22940179	1401366658
22957	08:56:23.237	00:00:22.956	1378	252,2955	707,0439	0,499602	0,7186092	404,2752	3,494589	3	252,2955	707,0439	0,499602	0,7186092	404,2752	3,494589	1	51	252	707						Untertest2.avi	0	880	547	72	111	175	600	916	0	Content		180	596	22956803	1401383282
22973	08:56:23.253	00:00:22.973	1379	256,3573	704,1324	0,4985759	0,7186901	401,109	3,443377	3	256,3573	704,1324	0,4985759	0,7186901	401,109	3,443377	1	51	256	704						Untertest2.avi	0	880	547	72	111	175	600	916	0	Content		184	593	22973426	1401399905
22990	08:56:23.270	00:00:22.990	1380	255,5538	715,7917	0,4992863	0,7187381	403,2058	3,481363	3	255,5538	715,7917	0,4992863	0,7187381	403,2058	3,481363	1	51	256	716						Untertest2.avi	0	880	547	72	111	175	600	916	0	Content		184	605	22990494	1401416973
23007	08:56:23.287	00:00:23.007	1381	246,7861	706,1989	0,4992582	0,7187119	403,131	3,471594	3	246,7861	706,1989	0,4992582	0,7187119	403,131	3,471594	1	51	247	706						Untertest2.avi	0	880	547	72	111	175	600	916	0	Content		175	595	23007114	1401433593
23024	08:56:23.304	00:00:23.023	1382	245,7457	705,4148	0,4992236	0,7186806	403,1707	3,501708	3	245,7457	705,4148	0,4992236	0,7186806	403,1707	3,501708	1	51	246	705						Untertest2.avi	0	880	547	72	111	175	600	916	0	Content		174	594	23023861	1401450340
23040	08:56:23.320	00:00:23.040	1383	250,0466	713,1545	0,4997812	0,7185585	405,09	3,526536	3	250,0466	713,1545	0,4997812	0,7185585	405,09	3,526536	1	51	250	713						Untertest2.avi	0	880	547	72	111	175	600	916	0	Content		178	602	23040166	1401466645
23057	08:56:23.337	00:00:23.056	1384	247,867	709,4354	0,5000007	0,7185534	405,9013	3,500324	3	247,867	709,4354	0,5000007	0,7185534	405,9013	3,500324	1	51	248	709						Untertest2.avi	0	880	547	72	111	175	600	916	0	Content		176	598	23056788	1401483267
23073	08:56:23.353	00:00:23.073	1385	253,2143	717,3019	0,5002882	0,7186306	406,8384	3,495596	3	253,2143	717,3019	0,5002882	0,7186306	406,8384	3,495596	1	51	253	717						Untertest2.avi	0	880	547	72	111	175	600	916	0	Content		181	606	23073411	1401499890
23090	08:56:23.370	00:00:23.090	1386	256,8363	711,9739	0,5006272	0,7187407	408,0587	3,503677	3	256,8363	711,9739	0,5006272	0,7187407	408,0587	3,503677	1	51	257	712						Untertest2.avi	0	880	547	72	111	175	600	916	0	Content		185	601	23090474	1401516953
23107	08:56:23.387	00:00:23.107	1387	251,648	713,8475	0,5005035	0,7187515	407,8244	3,522473	3	251,648	713,8475	0,5005035	0,7187515	407,8244	3,522473	1	51	252	714						Untertest2.avi	0	880	547	72	111	175	600	916	0	Content		180	603	23107098	1401533577
23124	08:56:23.404	00:00:23.123	1388	239,5003	717,9669	0,4991584	0,7187273	403,8933	3,522062	3	239,5003	717,9669	0,4991584	0,7187273	403,8933	3,522062	1	51	240	718						Untertest2.avi	0	880	547	72	111	175	600	916	0	Content		168	607	23123722	1401550201
23140	08:56:23.420	00:00:23.140	1389	249,1475	712,5831	0,4990951	0,7186813	403,826	3,513189	3	249,1475	712,5831	0,4990951	0,7186813	403,826	3,513189	1	51	249	713						Untertest2.avi	0	880	547	72	111	175	600	916	0	Content		177	602	23140026	1401566505
23157	08:56:23.437	00:00:23.156	1390	241,7209	711,1245	0,49901	0,7187139	403,9866	3,430787	3	241,7209	711,1245	0,49901	0,7187139	403,9866	3,430787	1	51	242	711						Untertest2.avi	0	880	547	72	111	175	600	916	0	Content		170	600	23156654	1401583133
23173	08:56:23.453	00:00:23.173	1391	238,4585	704,7145	0,4998663	0,7187947	406,8499	3,492827	3	238,4585	704,7145	0,4998663	0,7187947	406,8499	3,492827	1	51	238	705						Untertest2.avi	0	880	547	72	111	175	600	916	0	Content		166	594	23173400	1401599879
23190	08:56:23.470	00:00:23.190	1392	251,9374	705,2388	0,4994778	0,7188951	405,7827	3,411924	3	251,9374	705,2388	0,4994778	0,7188951	405,7827	3,411924	1	51	252	705						Untertest2.avi	0	880	547	72	111	175	600	916	0	Content		180	594	23190339	1401616818
23207	08:56:23.487	00:00:23.206	1393	252,9683	713,8969	0,5015082	0,7189106	412,0096	3,488678	3	252,9683	713,8969	0,5015082	0,7189106	412,0096	3,488678	1	51	253	714						Untertest2.avi	0	880	547	72	111	175	600	916	0	Content		181	603	23206959	1401633438
23224	08:56:23.504	00:00:23.223	1394	243,4383	702,6753	0,4998231	0,7189178	406,7765	3,467435	3	243,4383	702,6753	0,4998231	0,7189178	406,7765	3,467435	1	51	243	703						Untertest2.avi	0	880	547	72	111	175	600	916	0	Content		171	592	23223707	1401650186
23240	08:56:23.520	00:00:23.240	1395	243,3619	705,391	0,4996323	0,7189746	405,9731	3,494582	3	243,3619	705,391	0,4996323	0,7189746	405,9731	3,494582	1	51	243	705						Untertest2.avi	0	880	547	72	111	175	600	916	0	Content		171	594	23240012	1401666491
23257	08:56:23.537	00:00:23.256	1396	242,9679	710,623	0,5004089	0,7189983	408,3719	3,471529	3	242,9679	710,623	0,5004089	0,7189983	408,3719	3,471529	1	51	243	711						Untertest2.avi	0	880	547	72	111	175	600	916	0	Content		171	600	23256634	1401683113
23273	08:56:23.553	00:00:23.273	1397	246,6519	709,7553	0,4991956	0,7193917	404,2988	3,434129	3	246,6519	709,7553	0,4991956	0,7193917	404,2988	3,434129	1	51	247	710						Untertest2.avi	0	880	547	72	111	175	600	916	0	Content		175	599	23273255	1401699734
23290	08:56:23.570	00:00:23.290	1398	247,1277	713,9507	0,5000589	0,7195264	407,2684	3,423596	3	247,1277	713,9507	0,5000589	0,7195264	407,2684	3,423596	1	51	247	714						Untertest2.avi	0	880	547	72	111	175	600	916	0	Content		175	603	23290321	1401716800
23307	08:56:23.587	00:00:23.306	1399	247,2418	718,4965	0,4996403	0,719525	406,1829	3,50323	3	247,2418	718,4965	0,4996403	0,719525	406,1829	3,50323	1	51	247	718						Untertest2.avi	0	880	547	72	111	175	600	916	0	Content		175	607	23306943	1401733422
23324	08:56:23.604	00:00:23.323	1400	244,1439	716,0388	0,4990813	0,7194307	404,996	3,482911	3	244,1439	716,0388	0,4990813	0,7194307	404,996	3,482911	1	51	244	716						Untertest2.avi	0	880	547	72	111	175	600	916	0	Content		172	605	23323570	1401750049
23340	08:56:23.620	00:00:23.339	1401	243,7954	707,6274	0,4983842	0,719415	402,9254	3,434043	3	243,7954	707,6274	0,4983842	0,719415	402,9254	3,434043	1	51	244	708						Untertest2.avi	0	880	547	72	111	175	600	916	0	Content		172	597	23339882	1401766361
23356	08:56:23.636	00:00:23.356	1402	244,5628	720,2708	0,498109	0,7194965	402,1615	3,453377	3	244,5628	720,2708	0,498109	0,7194965	402,1615	3,453377	1	51	245	720						Untertest2.avi	0	880	547	72	111	175	600	916	0	Content		173	609	23356491	1401782970
23373	08:56:23.653	00:00:23.373	1403	235,9663	723,7076	0,498275	0,7196254	402,6259	3,42466	3	235,9663	723,7076	0,498275	0,7196254	402,6259	3,42466	1	51	236	724						Untertest2.avi	0	880	547	72	111	175	600	916	0	Content		164	613	23373237	1401799716
23390	08:56:23.670	00:00:23.390	1404	238,0255	716,0891	0,4983119	0,7196971	402,6638	3,400364	3	238,0255	716,0891	0,4983119	0,7196971	402,6638	3,400364	1	51	238	716						Untertest2.avi	0	880	547	72	111	175	600	916	0	Content		166	605	23390182	1401816661
23407	08:56:23.687	00:00:23.406	1405	237,1069	720,8657	0,4993639	0,7198043	405,7535	3,471571	3	237,1069	720,8657	0,4993639	0,7198043	405,7535	3,471571	1	51	237	721						Untertest2.avi	0	880	547	72	111	175	600	916	0	Content		165	610	23406804	1401833283
23424	08:56:23.704	00:00:23.423	1406	237,095	715,8313	0,4996529	0,7198857	406,5616	3,503497	3	237,095	715,8313	0,4996529	0,7198857	406,5616	3,503497	1	51	237	716						Untertest2.avi	0	880	547	72	111	175	600	916	0	Content		165	605	23423549	1401850028
23440	08:56:23.720	00:00:23.439	1407	235,6587	720,3119	0,4988022	0,7198192	403,868	3,476746	3	235,6587	720,3119	0,4988022	0,7198192	403,868	3,476746	1	51	236	720						Untertest2.avi	0	880	547	72	111	175	600	916	0	Content		164	609	23439859	1401866338
23456	08:56:23.736	00:00:23.456	1408	249,3681	723,426	0,5013065	0,7197576	411,2909	3,516402	3	249,3681	723,426	0,5013065	0,7197576	411,2909	3,516402	1	51	249	723						Untertest2.avi	0	880	547	72	111	175	600	916	0	Content		177	612	23456473	1401882952
23473	08:56:23.753	00:00:23.473	1409	233,2646	719,0016	0,5003296	0,7198855	408,1124	3,475245	3	233,2646	719,0016	0,5003296	0,7198855	408,1124	3,475245	1	51	233	719						Untertest2.avi	0	880	547	72	111	175	600	916	0	Content		161	608	23473093	1401899572
23490	08:56:23.770	00:00:23.490	1410	211,9665	717,5272	0,4998157	0,7202991	404,5818	3,446397	3	211,9665	717,5272	0,4998157	0,7202991	404,5818	3,446397	1	51	212	718						Untertest2.avi	0	880	547	72	111	175	600	916	0	Content		140	607	23490163	1401916642
23507	08:56:23.787	00:00:23.506	1411	154,3071	729,3866	0,502057	0,7209094	406,2632	3,442799	3	154,3071	729,3866	0,502057	0,7209094	406,2632	3,442799	1	52	154	729						Untertest2.avi	0	880	547	72	111	0	635	416	0	Content		82	618	23506784	1401933263
23523	08:56:23.803	00:00:23.523	1412	84,06917	744,0978	0,5025915	0,7217047	404,2627	3,472275	3	84,06917	744,0978	0,5025915	0,7217047	404,2627	3,472275	1	52	84	744						Untertest2.avi	0	880	547	72	111	0	635	416	0	Content		12	633	23523405	1401949884
23540	08:56:23.820	00:00:23.539	1413	54,38315	750,5062	0,5038623	0,7218037	407,7272	3,454154	3	54,38315	750,5062	0,5038623	0,7218037	407,7272	3,454154	1	52	54	751						Untertest2.avi	0	880	547	72	111	0	635	416	0	Content		-18	640	23539710	1401966189
23556	08:56:23.836	00:00:23.556	1414	63,26942	743,128	0,5028616	0,7217836	404,6765	3,39902	3	63,26942	743,128	0,5028616	0,7217836	404,6765	3,39902	1	52	63	743						Untertest2.avi	0	880	547	72	111	0	635	416	0	Content		-9	632	23556333	1401982812
23573	08:56:23.853	00:00:23.573	1415	72,15569	744,9409	0,5033318	0,7217664	406,3836	3,40558	3	72,15569	744,9409	0,5033318	0,7217664	406,3836	3,40558	1	52	72	745						Untertest2.avi	0	880	547	72	111	0	635	416	0	Content		0	634	23573079	1401999558
23590	08:56:23.870	00:00:23.590	1416	56,92514	746,2325	0,5033035	0,7217207	406,39	3,492594	3	56,92514	746,2325	0,5033035	0,7217207	406,39	3,492594	1	52	57	746						Untertest2.avi	0	880	547	72	111	0	635	416	0	Content		-15	635	23590144	1402016623
23607	08:56:23.887	00:00:23.606	1417	65,23131	743,6235	0,5032825	0,7217804	406,39	3,459308	3	65,23131	743,6235	0,5032825	0,7217804	406,39	3,459308	1	52	65	744						Untertest2.avi	0	880	547	72	111	0	635	416	0	Content		-7	633	23606767	1402033246
23623	08:56:23.903	00:00:23.623	1418	67,20011	753,5939	0,5033057	0,7218361	406,39	3,461751	3	67,20011	753,5939	0,5033057	0,7218361	406,39	3,461751	1	52	67	754						Untertest2.avi	0	880	547	72	111	0	635	416	0	Content		-5	643	23623387	1402049866
23640	08:56:23.920	00:00:23.639	1419	72,91667	749,7756	0,5034975	0,721901	407,0416	3,524039	3	72,91667	749,7756	0,5034975	0,721901	407,0416	3,524039	1	52	73	750						Untertest2.avi	0	880	547	72	111	0	635	416	0	Content		1	639	23639690	1402066169
23656	08:56:23.936	00:00:23.656	1420	75,43029	754,4152	0,5034584	0,7219369	407,0416	3,468017	3	75,43029	754,4152	0,5034584	0,7219369	407,0416	3,468017	1	52	75	754						Untertest2.avi	0	880	547	72	111	0	635	416	0	Content		3	643	23656313	1402082792
23673	08:56:23.953	00:00:23.672	1421	75,63327	745,4564	0,5035256	0,7220856	407,0416	3,495321	3	75,63327	745,4564	0,5035256	0,7220856	407,0416	3,495321	1	52	76	745						Untertest2.avi	0	880	547	72	111	0	635	416	0	Content		4	634	23672932	1402099411
23690	08:56:23.970	00:00:23.690	1422	71,92083	744,0826	0,5025558	0,7218963	404,6661	3,451569	3	71,92083	744,0826	0,5025558	0,7218963	404,6661	3,451569	1	52	72	744						Untertest2.avi	0	880	547	72	111	0	635	416	0	Content		0	633	23690000	1402116479
23707	08:56:23.987	00:00:23.706	1423	81,49079	744,0207	0,5026553	0,7220642	404,6661	3,502539	3	81,49079	744,0207	0,5026553	0,7220642	404,6661	3,502539	1	52	81	744						Untertest2.avi	0	880	547	72	111	0	635	416	0	Content		9	633	23706621	1402133100
23723	08:56:24.003	00:00:23.723	1424	78,54565	746,1736	0,5026254	0,7221233	404,6661	3,517314	3	78,54565	746,1736	0,5026254	0,7221233	404,6661	3,517314	1	52	79	746						Untertest2.avi	0	880	547	72	111	0	635	416	0	Content		7	635	23723242	1402149721
23740	08:56:24.020	00:00:23.739	1425	64,15579	751,9664	0,504334	0,722052	410,5291	3,65291	3	64,15579	751,9664	0,504334	0,722052	410,5291	3,65291	1	52	64	752						Untertest2.avi	0	880	547	72	111	0	635	416	0	Content		-8	641	23739545	1402166024
23756	08:56:24.036	00:00:23.756	1426	68,07764	752,0687	0,5042683	0,7221087	410,5291	3,576162	3	68,07764	752,0687	0,5042683	0,7221087	410,5291	3,576162	1	52	68	752						Untertest2.avi	0	880	547	72	111	0	635	416	0	Content		-4	641	23756292	1402182771
23773	08:56:24.053	00:00:23.772	1427	88,51372	747,9536	0,5044739	0,722249	410,5291	3,549016	3	88,51372	747,9536	0,5044739	0,722249	410,5291	3,549016	1	52	89	748						Untertest2.avi	0	880	547	72	111	0	635	416	0	Content		17	637	23772917	1402199396
23790	08:56:24.070	00:00:23.789	1428	70,52154	738,2478	0,5033342	0,7223405	407,6244	3,507602	3	70,52154	738,2478	0,5033342	0,7223405	407,6244	3,507602	1	52	71	738						Untertest2.avi	0	880	547	72	111	0	635	416	0	Content		-1	627	23789982	1402216461
23807	08:56:24.087	00:00:23.806	1429	94,73678	743,1411	0,5034938	0,7224011	407,6244	3,496684	3	94,73678	743,1411	0,5034938	0,7224011	407,6244	3,496684	1	52	95	743						Untertest2.avi	0	880	547	72	111	0	635	416	0	Content		23	632	23806606	1402233085
23823	08:56:24.103	00:00:23.823	1430	91,65711	745,8234	0,503495	0,7224345	407,6244	3,514057	3	91,65711	745,8234	0,503495	0,7224345	407,6244	3,514057	1	52	92	746						Untertest2.avi	0	880	547	72	111	0	635	416	0	Content		20	635	23823226	1402249705
23840	08:56:24.120	00:00:23.839	1431	61,11157	751,4962	0,5034547	0,7222308	408,0677	3,631338	3	61,11157	751,4962	0,5034547	0,7222308	408,0677	3,631338	1	52	61	751						Untertest2.avi	0	880	547	72	111	0	635	416	0	Content		-11	640	23839532	1402266011
23856	08:56:24.136	00:00:23.856	1432	82,68925	744,7252	0,5036649	0,7225392	408,0677	3,503192	3	82,68925	744,7252	0,5036649	0,7225392	408,0677	3,503192	1	52	83	745						Untertest2.avi	0	880	547	72	111	0	635	416	0	Content		11	634	23856155	1402282634
23873	08:56:24.153	00:00:23.872	1433	75,98582	747,9055	0,5035337	0,7225575	408,0677	3,491254	3	75,98582	747,9055	0,5035337	0,7225575	408,0677	3,491254	1	52	76	748						Untertest2.avi	0	880	547	72	111	0	635	416	0	Content		4	637	23872777	1402299256
23890	08:56:24.170	00:00:23.889	1434	61,95121	758,0848	0,5031267	0,7221565	407,0731	3,506925	3	61,95121	758,0848	0,5031267	0,7221565	407,0731	3,506925	1	52	62	758						Untertest2.avi	0	880	547	72	111	0	635	416	0	Content		-10	647	23889842	1402316321
23906	08:56:24.186	00:00:23.906	1435	86,03725	753,3137	0,5009794	0,7222074	399,6618	3,396775	3	86,03725	753,3137	0,5009794	0,7222074	399,6618	3,396775	1	52	86	753						Untertest2.avi	0	880	547	72	111	0	635	416	0	Content		14	642	23906466	1402332945
23923	08:56:24.203	00:00:23.923	1436	-2,593892	744,1454	0,5040083	0,7218946	405,4177	3,414165	3	-2,593892	744,1454	0,5040083	0,7218946	405,4177	3,414165	1	53	-3	744						Untertest2.avi	0	880	547	72	111	-144	626	200	0	Content		-75	633	23923212	1402349691
23939	08:56:24.219	00:00:23.939	1437	-45,9374	728,7286	0,5032603	0,7218521	399,2843	3,411764	3	-45,9374	728,7286	0,5032603	0,7218521	399,2843	3,411764	1	53	-46	729						Untertest2.avi	0	880	547	72	111	-144	626	200	0	Content		-118	618	23939391	1402365870
23956	08:56:24.236	00:00:23.956	1438	-64,52973	741,9406	0,5045148	0,7216876	402,5472	3,428314	3	-64,52973	741,9406	0,5045148	0,7216876	402,5472	3,428314	1	53	-65	742						Untertest2.avi	0	880	547	72	111	-144	626	200	0	Content		-137	631	23956136	1402382615
23973	08:56:24.253	00:00:23.972	1439	-90,61129	725,4676	0,5086088	0,721806	415,2383	3,507786	3	-90,61129	725,4676	0,5086088	0,721806	415,2383	3,507786	1	53	-91	725						Untertest2.avi	0	880	547	72	111	-144	626	200	0	Content		-163	614	23972760	1402399239
23990	08:56:24.270	00:00:23.989	1440	-79,06045	737,4671	0,5046574	0,7217982	402,8448	3,480224	3	-79,06045	737,4671	0,5046574	0,7217982	402,8448	3,480224	1	53	-79	737						Untertest2.avi	0	880	547	72	111	-144	626	200	0	Content		-151	626	23989825	1402416304
24006	08:56:24.286	00:00:24.006	1441	-72,7854	730,7749	0,504601	0,7220167	402,5508	3,466457	3	-72,7854	730,7749	0,504601	0,7220167	402,5508	3,466457	1	53	-73	731						Untertest2.avi	0	880	547	72	111	-144	626	200	0	Content		-145	620	24006448	1402432927
24023	08:56:24.303	00:00:24.023	1442	-72,117	730,5628	0,5056573	0,7221092	405,6191	3,473792	3	-72,117	730,5628	0,5056573	0,7221092	405,6191	3,473792	1	53	-72	731						Untertest2.avi	0	880	547	72	111	-144	626	200	0	Content		-144	620	24023068	1402449547
24039	08:56:24.319	00:00:24.039	1443	-71,18541	739,038	0,505765	0,7221255	405,9775	3,481501	3	-71,18541	739,038	0,505765	0,7221255	405,9775	3,481501	1	53	-71	739						Untertest2.avi	0	880	547	72	111	-144	626	200	0	Content		-143	628	24039372	1402465851
24056	08:56:24.336	00:00:24.055	1444	-65,73231	737,0954	0,5046154	0,7220294	402,5393	3,400292	3	-65,73231	737,0954	0,5046154	0,7220294	402,5393	3,400292	1	53	-66	737						Untertest2.avi	0	880	547	72	111	-144	626	200	0	Content		-138	626	24055994	1402482473
24073	08:56:24.353	00:00:24.072	1445	-81,37185	732,8164	0,5060855	0,7220252	407,2523	3,496371	3	-81,37185	732,8164	0,5060855	0,7220252	407,2523	3,496371	1	53	-81	733						Untertest2.avi	0	880	547	72	111	-144	626	200	0	Content		-153	622	24072739	1402499218
24090	08:56:24.370	00:00:24.089	1446	-75,71411	724,1463	0,5086197	0,7219575	414,752	3,498915	3	-75,71411	724,1463	0,5086197	0,7219575	414,752	3,498915	1	53	-76	724						Untertest2.avi	0	880	547	72	111	-144	626	200	0	Content		-148	613	24089691	1402516170
24106	08:56:24.386	00:00:24.106	1447	-83,81567	738,9249	0,5086082	0,7218223	414,544	3,493808	3	-83,81567	738,9249	0,5086082	0,7218223	414,544	3,493808	1	53	-84	739						Untertest2.avi	0	880	547	72	111	-144	626	200	0	Content		-156	628	24106426	1402532905
24123	08:56:24.403	00:00:24.123	1448	-63,85727	761,0248	0,5086161	0,7225841	416,0475	3,500959	3	-63,85727	761,0248	0,5086161	0,7225841	416,0475	3,500959	1	54	-64	761						Untertest2.avi	0	880	547	72	111	-84	690	782	0	Content		-136	650	24123049	1402549528
24139	08:56:24.419	00:00:24.139	1449	4,823553	799,1829	0,5042442	0,7239377	405,3989	3,315037	3	4,823553	799,1829	0,5042442	0,7239377	405,3989	3,315037	1	54	5	799						Untertest2.avi	0	880	547	72	111	-84	690	782	0	Content		-67	688	24139356	1402565835
24156	08:56:24.436	00:00:24.155	1450	-1,743321	801,0962	0,5053738	0,7245407	408,763	3,352574	3	-1,743321	801,0962	0,5053738	0,7245407	408,763	3,352574	1	54	-2	801						Untertest2.avi	0	880	547	72	111	-84	690	782	0	Content		-74	690	24155976	1402582455
24173	08:56:24.453	00:00:24.172	1451	-17,48296	797,7086	0,5066171	0,7244654	412,2317	3,410455	3	-17,48296	797,7086	0,5066171	0,7244654	412,2317	3,410455	1	54	-17	798						Untertest2.avi	0	880	547	72	111	-84	690	782	0	Content		-89	687	24172606	1402599085
24190	08:56:24.470	00:00:24.189	1452	-12,53343	799,5273	0,5065482	0,7243727	412,2316	3,258285	3	-12,53343	799,5273	0,5065482	0,7243727	412,2316	3,258285	1	54	-13	800						Untertest2.avi	0	880	547	72	111	-84	690	782	0	Content		-85	689	24189679	1402616158
24206	08:56:24.486	00:00:24.205	1453	4,744376	794,9348	0,506861	0,7244078	412,2316	3,293227	3	4,744376	794,9348	0,506861	0,7244078	412,2316	3,293227	1	54	5	795						Untertest2.avi	0	880	547	72	111	-84	690	782	0	Content		-67	684	24205971	1402632450
24223	08:56:24.503	00:00:24.222	1454	2,771059	796,7247	0,5056716	0,7240783	408,9705	3,323295	3	2,771059	796,7247	0,5056716	0,7240783	408,9705	3,323295	1	54	3	797						Untertest2.avi	0	880	547	72	111	-84	690	782	0	Content		-69	686	24222719	1402649198
24239	08:56:24.519	00:00:24.239	1455	-8,031681	801,8682	0,5057054	0,7241274	408,9705	3,349051	3	-8,031681	801,8682	0,5057054	0,7241274	408,9705	3,349051	1	54	-8	802						Untertest2.avi	0	880	547	72	111	-84	690	782	0	Content		-80	691	24239342	1402665821
24256	08:56:24.536	00:00:24.256	1456	-13,06974	798,8608	0,5058509	0,7243961	408,9705	3,36293	3	-13,06974	798,8608	0,5058509	0,7243961	408,9705	3,36293	1	54	-13	799						Untertest2.avi	0	880	547	72	111	-84	690	782	0	Content		-85	688	24256281	1402682760
24273	08:56:24.553	00:00:24.273	1457	-18,1078	801,2873	0,5044877	0,7243573	405,3257	3,37681	3	-18,1078	801,2873	0,5044877	0,7243573	405,3257	3,37681	1	54	-18	801						Untertest2.avi	0	880	547	72	111	-84	690	782	0	Content		-90	690	24273028	1402699507
24290	08:56:24.570	00:00:24.289	1458	-11,9925	799,7135	0,5046008	0,724527	405,3257	3,294347	3	-11,9925	799,7135	0,5046008	0,724527	405,3257	3,294347	1	54	-12	800						Untertest2.avi	0	880	547	72	111	-84	690	782	0	Content		-84	689	24289663	1402716142
24306	08:56:24.586	00:00:24.305	1459	-26,31218	805,8022	0,5042683	0,7243089	405,3257	3,242541	3	-26,31218	805,8022	0,5042683	0,7243089	405,3257	3,242541	1	54	-26	806						Untertest2.avi	0	880	547	72	111	-84	690	782	0	Content		-98	695	24305833	1402732312
24323	08:56:24.603	00:00:24.322	1460	-6,809387	808,8902	0,5063756	0,724148	411,849	3,329155	3	-6,809387	808,8902	0,5063756	0,724148	411,849	3,329155	1	54	-7	809						Untertest2.avi	0	880	547	72	111	-84	690	782	0	Content		-79	698	24322581	1402749060
24339	08:56:24.619	00:00:24.339	1461	-10,25725	804,5607	0,5063964	0,7242994	411,849	3,311095	3	-10,25725	804,5607	0,5063964	0,7242994	411,849	3,311095	1	54	-10	805						Untertest2.avi	0	880	547	72	111	-84	690	782	0	Content		-82	694	24339202	1402765681
24356	08:56:24.636	00:00:24.356	1462	-13,24163	802,4331	0,5063673	0,7243023	411,849	3,27867	3	-13,24163	802,4331	0,5063673	0,7243023	411,849	3,27867	1	54	-13	802						Untertest2.avi	0	880	547	72	111	-84	690	782	0	Content		-85	691	24356146	1402782625
24373	08:56:24.653	00:00:24.372	1463	-5,34653	805,6117	0,5025694	0,7241844	400,6255	3,313102	3	-5,34653	805,6117	0,5025694	0,7241844	400,6255	3,313102	1	54	-5	806						Untertest2.avi	0	880	547	72	111	-84	690	782	0	Content		-77	695	24372890	1402799369
24390	08:56:24.670	00:00:24.389	1464	-6,93051	799,7139	0,5025901	0,724437	400,6255	3,11871	3	-6,93051	799,7139	0,5025901	0,724437	400,6255	3,11871	1	54	-7	800						Untertest2.avi	0	880	547	72	111	-84	690	782	0	Content		-79	689	24389515	1402815994
24406	08:56:24.686	00:00:24.405	1465	-11,42215	797,335	0,5025812	0,7244604	400,6255	3,143698	3	-11,42215	797,335	0,5025812	0,7244604	400,6255	3,143698	1	54	-11	797						Untertest2.avi	0	880	547	72	111	-84	690	782	0	Content		-83	686	24405819	1402832298
24423	08:56:24.703	00:00:24.422	1466	-9,818377	804,6116	0,5047318	0,7242146	407,8595	3,281808	3	-9,818377	804,6116	0,5047318	0,7242146	407,8595	3,281808	1	54	-10	805						Untertest2.avi	0	880	547	72	111	-84	690	782	0	Content		-82	694	24422566	1402849045
24439	08:56:24.719	00:00:24.439	1467	-20,85868	803,1711	0,5059967	0,7241908	411,9382	3,301087	3	-20,85868	803,1711	0,5059967	0,7241908	411,9382	3,301087	1	54	-21	803						Untertest2.avi	0	880	547	72	111	-84	690	782	0	Content		-93	692	24439187	1402865666
24456	08:56:24.736	00:00:24.456	1468	-10,85018	788,2681	0,5045971	0,7242438	407,8237	3,265341	3	-10,85018	788,2681	0,5045971	0,7242438	407,8237	3,265341	1	54	-11	788						Untertest2.avi	0	880	547	72	111	-84	690	782	0	Content		-83	677	24456129	1402882608
24473	08:56:24.753	00:00:24.472	1469	-12,7607	790,7906	0,5045273	0,724337	407,7288	3,266279	3	-12,7607	790,7906	0,5045273	0,724337	407,7288	3,266279	1	54	-13	791						Untertest2.avi	0	880	547	72	111	-84	690	782	0	Content		-85	680	24472876	1402899355
24490	08:56:24.770	00:00:24.489	1470	2,609883	801,9641	0,5020252	0,7244579	400,0442	3,211708	3	2,609883	801,9641	0,5020252	0,7244579	400,0442	3,211708	1	54	3	802						Untertest2.avi	0	880	547	72	111	-84	690	782	0	Content		-69	691	24489500	1402915979
24506	08:56:24.786	00:00:24.505	1471	-21,16432	794,8636	0,5022143	0,7249723	400,0441	3,310605	3	-21,16432	794,8636	0,5022143	0,7249723	400,0441	3,310605	1	54	-21	795						Untertest2.avi	0	880	547	72	111	-84	690	782	0	Content		-93	684	24505806	1402932285
24522	08:56:24.802	00:00:24.522	1472	-13,39793	799,7891	0,5020269	0,7250499	400,0441	3,210147	3	-13,39793	799,7891	0,5020269	0,7250499	400,0441	3,210147	1	54	-13	800						Untertest2.avi	0	880	547	72	111	-84	690	782	0	Content		-85	689	24522430	1402948909
24539	08:56:24.819	00:00:24.539	1473	-5,631537	796,6973	0,5021361	0,7248906	400,4106	3,242592	3	-5,631537	796,6973	0,5021361	0,7248906	400,4106	3,242592	1	54	-6	797						Untertest2.avi	0	880	547	72	111	-84	690	782	0	Content		-78	686	24539054	1402965533
24556	08:56:24.836	00:00:24.555	1474	-11,59084	800,1652	0,502201	0,7250026	400,4106	3,173383	3	-11,59084	800,1652	0,502201	0,7250026	400,4106	3,173383	1	54	-12	800						Untertest2.avi	0	880	547	72	111	-84	690	782	0	Content		-84	689	24555992	1402982471
24573	08:56:24.853	00:00:24.572	1475	23,8009	798,4358	0,5023983	0,7249635	400,4106	3,149357	3	23,8009	798,4358	0,5023983	0,7249635	400,4106	3,149357	1	54	24	798						Untertest2.avi	0	880	547	72	111	-84	690	782	0	Content		-48	687	24572736	1402999215
24589	08:56:24.869	00:00:24.589	1476	28,53647	798,4108	0,5047093	0,7247266	408,2179	3,130348	3	28,53647	798,4108	0,5047093	0,7247266	408,2179	3,130348	1	54	29	798						Untertest2.avi	0	880	547	72	111	-84	690	782	0	Content		-43	687	24589359	1403015838
24606	08:56:24.886	00:00:24.605	1477	5,219385	813,389	0,5048184	0,7250971	408,2179	3,163476	3	5,219385	813,389	0,5048184	0,7250971	408,2179	3,163476	1	54	5	813						Untertest2.avi	0	880	547	72	111	-84	690	782	0	Content		-67	702	24605661	1403032140
24622	08:56:24.902	00:00:24.622	1478	-39,638	788,4341	0,504801	0,7251909	408,2179	3,322649	3	-39,638	788,4341	0,504801	0,7251909	408,2179	3,322649	1	54	-40	788						Untertest2.avi	0	880	547	72	111	-84	690	782	0	Content		-112	677	24622406	1403048885
24639	08:56:24.919	00:00:24.638	1479	15,67365	811,6669	0,5022493	0,7250853	400,6552	3,11735	3	15,67365	811,6669	0,5022493	0,7250853	400,6552	3,11735	1	54	16	812						Untertest2.avi	0	880	547	72	111	-84	690	782	0	Content		-56	701	24638907	1403065386
24656	08:56:24.936	00:00:24.655	1480	-22,30213	807,7363	0,5022935	0,7253271	400,6552	3,168173	3	-22,30213	807,7363	0,5022935	0,7253271	400,6552	3,168173	1	54	-22	808						Untertest2.avi	0	880	547	72	111	-84	690	782	0	Content		-94	697	24655971	1403082450
24673	08:56:24.953	00:00:24.672	1481	-22,96074	796,77	0,5023213	0,7252898	400,6552	3,222839	3	-22,96074	796,77	0,5023213	0,7252898	400,6552	3,222839	1	54	-23	797						Untertest2.avi	0	880	547	72	111	-84	690	782	0	Content		-95	686	24672716	1403099195
24689	08:56:24.969	00:00:24.689	1482	-23,61934	808,0984	0,5046777	0,7250403	407,9687	3,124578	3	-23,61934	808,0984	0,5046777	0,7250403	407,9687	3,124578	1	54	-24	808						Untertest2.avi	0	880	547	72	111	-84	690	782	0	Content		-96	697	24689341	1403115820
24706	08:56:24.986	00:00:24.705	1483	-33,41896	805,2836	0,5047117	0,725177	407,9687	3,222579	3	-33,41896	805,2836	0,5047117	0,725177	407,9687	3,222579	1	54	-33	805						Untertest2.avi	0	880	547	72	111	-84	690	782	0	Content		-105	694	24705643	1403132122
24722	08:56:25.002	00:00:24.722	1484	-39,58702	809,9741	0,5047492	0,7254261	407,9687	3,237594	3	-39,58702	809,9741	0,5047492	0,7254261	407,9687	3,237594	1	54	-40	810						Untertest2.avi	0	880	547	72	111	-84	690	782	0	Content		-112	699	24722266	1403148745
24739	08:56:25.019	00:00:24.738	1485	-44,92046	814,2791	0,5038846	0,7256122	404,9984	3,239146	3	-44,92046	814,2791	0,5038846	0,7256122	404,9984	3,239146	1	54	-45	814						Untertest2.avi	0	880	547	72	111	-84	690	782	0	Content		-117	703	24738886	1403165365
24756	08:56:25.036	00:00:24.755	1486	-6,759698	808,0137	0,5041084	0,725974	404,9984	3,111473	3	-6,759698	808,0137	0,5041084	0,725974	404,9984	3,111473	1	54	-7	808						Untertest2.avi	0	880	547	72	111	-84	690	782	0	Content		-79	697	24755952	1403182431
24773	08:56:25.053	00:00:24.772	1487	-9,574151	798,6777	0,5041245	0,725945	404,9984	3,079596	3	-9,574151	798,6777	0,5041245	0,725945	404,9984	3,079596	1	54	-10	799						Untertest2.avi	0	880	547	72	111	-84	690	782	0	Content		-82	688	24772578	1403199057
24789	08:56:25.069	00:00:24.789	1488	-12,3886	796,769	0,5067046	0,7258361	413,0592	3,04772	3	-12,3886	796,769	0,5067046	0,7258361	413,0592	3,04772	1	54	-12	797						Untertest2.avi	0	880	547	72	111	-84	690	782	0	Content		-84	686	24789323	1403215802
24806	08:56:25.086	00:00:24.805	1489	-34,30852	818,0892	0,5067704	0,7258829	413,0592	3,202579	3	-34,30852	818,0892	0,5067704	0,7258829	413,0592	3,202579	1	54	-34	818						Untertest2.avi	0	880	547	72	111	-84	690	782	0	Content		-106	707	24805501	1403231980
24822	08:56:25.102	00:00:24.822	1490	-18,29434	815,9368	0,5068523	0,7258929	413,0592	3,183065	3	-18,29434	815,9368	0,5068523	0,7258929	413,0592	3,183065	1	54	-18	816						Untertest2.avi	0	880	547	72	111	-84	690	782	0	Content		-90	705	24822123	1403248602
24839	08:56:25.119	00:00:24.838	1491	-27,50804	813,7843	0,5045428	0,7258639	405,6235	3,163551	3	-27,50804	813,7843	0,5045428	0,7258639	405,6235	3,163551	1	54	-28	814						Untertest2.avi	0	880	547	72	111	-84	690	782	0	Content		-100	703	24838872	1403265351
24856	08:56:25.136	00:00:24.855	1492	-30,39552	805,0166	0,504549	0,7260796	405,6235	3,113135	3	-30,39552	805,0166	0,504549	0,7260796	405,6235	3,113135	1	54	-30	805						Untertest2.avi	0	880	547	72	111	-84	690	782	0	Content		-102	694	24855813	1403282292
24873	08:56:25.153	00:00:24.872	1493	-23,19891	807,3394	0,5045182	0,7261055	405,6235	3,108416	3	-23,19891	807,3394	0,5045182	0,7261055	405,6235	3,108416	1	54	-23	807						Untertest2.avi	0	880	547	72	111	-84	690	782	0	Content		-95	696	24872562	1403299041
24889	08:56:25.169	00:00:24.889	1494	-27,77758	809,6622	0,5027803	0,7252362	403,892	3,103697	3	-27,77758	809,6622	0,5027803	0,7252362	403,892	3,103697	1	54	-28	810						Untertest2.avi	0	880	547	72	111	-84	690	782	0	Content		-100	699	24889185	1403315664
24905	08:56:25.185	00:00:24.905	1495	147,2092	744,4616	0,5008801	0,7239847	403,892	3,072798	3	147,2092	744,4616	0,5008801	0,7239847	403,892	3,072798	1	55	147	744						Untertest2.avi	0	880	547	72	111	110	601	1316	0	Content		75	633	24905493	1403331972
24922	08:56:25.202	00:00:24.922	1496	194,0722	715,231	0,4994853	0,7228003	403,892	3,114822	3	194,0722	715,231	0,4994853	0,7228003	403,892	3,114822	1	55	194	715						Untertest2.avi	0	880	547	72	111	110	601	1316	0	Content		122	604	24922112	1403348591
24939	08:56:25.219	00:00:24.938	1497	204,841	707,1687	0,5002269	0,7223113	407,0594	3,15253	3	204,841	707,1687	0,5002269	0,7223113	407,0594	3,15253	1	55	205	707						Untertest2.avi	0	880	547	72	111	110	601	1316	0	Content		133	596	24938858	1403365337
24956	08:56:25.236	00:00:24.955	1498	225,8824	719,9973	0,5007163	0,7227437	407,0594	2,999052	3	225,8824	719,9973	0,5007163	0,7227437	407,0594	2,999052	1	55	226	720						Untertest2.avi	0	880	547	72	111	110	601	1316	0	Content		154	609	24955798	1403382277
24972	08:56:25.252	00:00:24.971	1499	191,5453	720,2664	0,500645	0,7227182	407,0594	3,070426	3	191,5453	720,2664	0,500645	0,7227182	407,0594	3,070426	1	55	192	720						Untertest2.avi	0	880	547	72	111	110	601	1316	0	Content		120	609	24971979	1403398458
24989	08:56:25.269	00:00:24.988	1500	195,6667	728,0012	0,4998218	0,72276	404,4608	3,054038	3	195,6667	728,0012	0,4998218	0,72276	404,4608	3,054038	1	55	196	728						Untertest2.avi	0	880	547	72	111	110	601	1316	0	Content		124	617	24988726	1403415205
25005	08:56:25.285	00:00:25.005	1501	202,8783	714,194	0,4998605	0,7227955	404,4608	3,021661	3	202,8783	714,194	0,4998605	0,7227955	404,4608	3,021661	1	55	203	714						Untertest2.avi	0	880	547	72	111	110	601	1316	0	Content		131	603	25005346	1403431825
25022	08:56:25.302	00:00:25.022	1502	194,3989	723,3734	0,5009757	0,7228489	407,776	3,052396	3	194,3989	723,3734	0,5009757	0,7228489	407,776	3,052396	1	55	194	723						Untertest2.avi	0	880	547	72	111	110	601	1316	0	Content		122	612	25022414	1403448893
25039	08:56:25.319	00:00:25.039	1503	205,6628	711,0481	0,5026095	0,7229135	412,7325	3,060654	3	205,6628	711,0481	0,5026095	0,7229135	412,7325	3,060654	1	55	206	711						Untertest2.avi	0	880	547	72	111	110	601	1316	0	Content		134	600	25039037	1403465516
25056	08:56:25.336	00:00:25.055	1504	193,4495	712,3552	0,5010005	0,7230476	407,8549	2,905254	3	193,4495	712,3552	0,5010005	0,7230476	407,8549	2,905254	1	55	193	712						Untertest2.avi	0	880	547	72	111	110	601	1316	0	Content		121	601	25055660	1403482139
25072	08:56:25.352	00:00:25.071	1505	195,5875	707,1895	0,5009658	0,7233148	407,8903	2,994364	3	195,5875	707,1895	0,5009658	0,7233148	407,8903	2,994364	1	55	196	707						Untertest2.avi	0	880	547	72	111	110	601	1316	0	Content		124	596	25071964	1403498443
25089	08:56:25.369	00:00:25.088	1506	194,4699	718,9388	0,4999905	0,7233651	405,0527	2,910142	3	194,4699	718,9388	0,4999905	0,7233651	405,0527	2,910142	1	55	194	719						Untertest2.avi	0	880	547	72	111	110	601	1316	0	Content		122	608	25088587	1403515066
25105	08:56:25.385	00:00:25.105	1507	186,0257	711,488	0,5008761	0,7233828	407,7154	3,01816	3	186,0257	711,488	0,5008761	0,7233828	407,7154	3,01816	1	55	186	711						Untertest2.avi	0	880	547	72	111	110	601	1316	0	Content		114	600	25105208	1403531687
25122	08:56:25.402	00:00:25.122	1508	195,7326	720,1315	0,5010051	0,7233801	408,0519	2,984246	3	195,7326	720,1315	0,5010051	0,7233801	408,0519	2,984246	1	55	196	720						Untertest2.avi	0	880	547	72	111	110	601	1316	0	Content		124	609	25122273	1403548752
25139	08:56:25.419	00:00:25.138	1509	189,8904	717,3032	0,5008956	0,7233821	407,6677	2,975943	3	189,8904	717,3032	0,5008956	0,7233821	407,6677	2,975943	1	55	190	717						Untertest2.avi	0	880	547	72	111	110	601	1316	0	Content		118	606	25138895	1403565374
25156	08:56:25.436	00:00:25.155	1510	190,5188	715,1048	0,5010782	0,7233829	408,1977	2,98757	3	190,5188	715,1048	0,5010782	0,7233829	408,1977	2,98757	1	55	191	715						Untertest2.avi	0	880	547	72	111	110	601	1316	0	Content		119	604	25155642	1403582121
25172	08:56:25.452	00:00:25.171	1511	187,4062	716,5923	0,500943	0,7233649	407,7168	2,98864	3	187,4062	716,5923	0,500943	0,7233649	407,7168	2,98864	1	55	187	717						Untertest2.avi	0	880	547	72	111	110	601	1316	0	Content		115	606	25171948	1403598427
25189	08:56:25.469	00:00:25.188	1512	196,4443	721,0917	0,5006268	0,7234087	406,5773	2,957246	3	196,4443	721,0917	0,5006268	0,7234087	406,5773	2,957246	1	55	196	721						Untertest2.avi	0	880	547	72	111	110	601	1316	0	Content		124	610	25188569	1403615048
25205	08:56:25.485	00:00:25.205	1513	188,737	717,3248	0,5007275	0,723379	406,7809	2,976093	3	188,737	717,3248	0,5007275	0,723379	406,7809	2,976093	1	55	189	717						Untertest2.avi	0	880	547	72	111	110	601	1316	0	Content		117	606	25205192	1403631671
25222	08:56:25.502	00:00:25.222	1514	187,8024	719,4046	0,500923	0,7234239	407,23	2,921881	3	187,8024	719,4046	0,500923	0,7234239	407,23	2,921881	1	55	188	719						Untertest2.avi	0	880	547	72	111	110	601	1316	0	Content		116	608	25222255	1403648734
25239	08:56:25.519	00:00:25.238	1515	178,2339	722,2968	0,5009578	0,7235423	407,1271	2,910646	3	178,2339	722,2968	0,5009578	0,7235423	407,1271	2,910646	1	55	178	722						Untertest2.avi	0	880	547	72	111	110	601	1316	0	Content		106	611	25238880	1403665359
25256	08:56:25.536	00:00:25.255	1516	186,0098	722,7025	0,5003128	0,7237504	404,8067	2,941513	3	186,0098	722,7025	0,5003128	0,7237504	404,8067	2,941513	1	55	186	723						Untertest2.avi	0	880	547	72	111	110	601	1316	0	Content		114	612	25255503	1403681982
25272	08:56:25.552	00:00:25.271	1517	183,2642	723,288	0,5009723	0,7240087	406,808	2,973883	3	183,2642	723,288	0,5009723	0,7240087	406,808	2,973883	1	55	183	723						Untertest2.avi	0	880	547	72	111	110	601	1316	0	Content		111	612	25271808	1403698287
25288	08:56:25.568	00:00:25.288	1518	194,6474	711,5436	0,501695	0,7241532	408,9189	2,999287	3	194,6474	711,5436	0,501695	0,7241532	408,9189	2,999287	1	55	195	712						Untertest2.avi	0	880	547	72	111	110	601	1316	0	Content		123	601	25288467	1403714946
25305	08:56:25.585	00:00:25.305	1519	183,1316	720,98	0,5003999	0,7241051	405,0866	2,886615	3	183,1316	720,98	0,5003999	0,7241051	405,0866	2,886615	1	55	183	721						Untertest2.avi	0	880	547	72	111	110	601	1316	0	Content		111	610	25305178	1403731657
25322	08:56:25.602	00:00:25.322	1520	184,6467	713,3377	0,5014521	0,7240298	408,3449	2,937264	3	184,6467	713,3377	0,5014521	0,7240298	408,3449	2,937264	1	55	185	713						Untertest2.avi	0	880	547	72	111	110	601	1316	0	Content		113	602	25322120	1403748599
25339	08:56:25.619	00:00:25.338	1521	186,2304	717,0854	0,5003788	0,7241074	405,1103	2,940759	3	186,2304	717,0854	0,5003788	0,7241074	405,1103	2,940759	1	55	186	717						Untertest2.avi	0	880	547	72	111	110	601	1316	0	Content		114	606	25338743	1403765222
25355	08:56:25.635	00:00:25.355	1522	186,5593	709,736	0,5008512	0,7241418	406,8393	2,948984	3	186,5593	709,736	0,5008512	0,7241418	406,8393	2,948984	1	55	187	710						Untertest2.avi	0	880	547	72	111	110	601	1316	0	Content		115	599	25355490	1403781969
25372	08:56:25.652	00:00:25.371	1523	183,282	717,7834	0,5008975	0,7241825	407,1395	2,918142	3	183,282	717,7834	0,5008975	0,7241825	407,1395	2,918142	1	55	183	718						Untertest2.avi	0	880	547	72	111	110	601	1316	0	Content		111	607	25371796	1403798275
25388	08:56:25.668	00:00:25.388	1524	180,3358	720,343	0,5009264	0,7242255	407,2542	2,889249	3	180,3358	720,343	0,5009264	0,7242255	407,2542	2,889249	1	55	180	720						Untertest2.avi	0	880	547	72	111	110	601	1316	0	Content		108	609	25388293	1403814772
25405	08:56:25.685	00:00:25.405	1525	186,5182	719,871	0,5008218	0,7242998	406,8546	2,932139	3	186,5182	719,871	0,5008218	0,7242998	406,8546	2,932139	1	55	187	720						Untertest2.avi	0	880	547	72	111	110	601	1316	0	Content		115	609	25405044	1403831523
25422	08:56:25.702	00:00:25.422	1526	181,6689	711,5156	0,5011078	0,7242553	407,6602	2,937458	3	181,6689	711,5156	0,5011078	0,7242553	407,6602	2,937458	1	55	182	712						Untertest2.avi	0	880	547	72	111	110	601	1316	0	Content		110	601	25422107	1403848586
25439	08:56:25.719	00:00:25.438	1527	182,0701	715,41	0,5001794	0,7243316	404,5441	2,906763	3	182,0701	715,41	0,5001794	0,7243316	404,5441	2,906763	1	55	182	715						Untertest2.avi	0	880	547	72	111	110	601	1316	0	Content		110	604	25438728	1403865207
25455	08:56:25.735	00:00:25.455	1528	178,8017	718,2601	0,5003394	0,7243572	404,9265	2,912825	3	178,8017	718,2601	0,5003394	0,7243572	404,9265	2,912825	1	55	179	718						Untertest2.avi	0	880	547	72	111	110	601	1316	0	Content		107	607	25455476	1403881955
25472	08:56:25.752	00:00:25.471	1529	186,6987	720,9908	0,5004489	0,72432	405,2383	2,91816	3	186,6987	720,9908	0,5004489	0,72432	405,2383	2,91816	1	55	187	721						Untertest2.avi	0	880	547	72	111	110	601	1316	0	Content		115	610	25471658	1403898137
25488	08:56:25.768	00:00:25.488	1530	191,7137	723,417	0,5011749	0,7241755	407,7653	2,941284	3	191,7137	723,417	0,5011749	0,7241755	407,7653	2,941284	1	55	192	723						Untertest2.avi	0	880	547	72	111	110	601	1316	0	Content		120	612	25488414	1403914893
25505	08:56:25.785	00:00:25.505	1531	190,9876	717,4355	0,5021831	0,7238765	411,066	2,968542	3	190,9876	717,4355	0,5021831	0,7238765	411,066	2,968542	1	55	191	717						Untertest2.avi	0	880	547	72	111	110	601	1316	0	Content		119	606	25505026	1403931505
25522	08:56:25.802	00:00:25.522	1532	187,1732	721,0602	0,5025401	0,7236637	412,4464	2,936744	3	187,1732	721,0602	0,5025401	0,7236637	412,4464	2,936744	1	55	187	721						Untertest2.avi	0	880	547	72	111	110	601	1316	0	Content		115	610	25522094	1403948573
25539	08:56:25.819	00:00:25.538	1533	186,1139	719,282	0,5008278	0,7235186	407,2224	2,926707	3	186,1139	719,282	0,5008278	0,7235186	407,2224	2,926707	1	55	186	719						Untertest2.avi	0	880	547	72	111	110	601	1316	0	Content		114	608	25538717	1403965196
25555	08:56:25.835	00:00:25.555	1534	178,1432	716,389	0,5010297	0,7234663	408,0331	2,90439	3	178,1432	716,389	0,5010297	0,7234663	408,0331	2,90439	1	55	178	716						Untertest2.avi	0	880	547	72	111	110	601	1316	0	Content		106	605	25555340	1403981819
25572	08:56:25.852	00:00:25.571	1535	176,8809	717,6823	0,5011229	0,723484	408,437	2,964468	3	176,8809	717,6823	0,5011229	0,723484	408,437	2,964468	1	55	177	718						Untertest2.avi	0	880	547	72	111	110	601	1316	0	Content		105	607	25571646	1403998125
25588	08:56:25.868	00:00:25.588	1536	182,6128	717,8352	0,4997833	0,7235833	404,4963	2,924385	3	182,6128	717,8352	0,4997833	0,7235833	404,4963	2,924385	1	55	183	718						Untertest2.avi	0	880	547	72	111	110	601	1316	0	Content		111	607	25588267	1404014746
25605	08:56:25.885	00:00:25.604	1537	188,9561	715,4519	0,4997425	0,723657	404,4788	2,884458	3	188,9561	715,4519	0,4997425	0,723657	404,4788	2,884458	1	55	189	715						Untertest2.avi	0	880	547	72	111	110	601	1316	0	Content		117	604	25604891	1404031370
25622	08:56:25.902	00:00:25.621	1538	177,5325	720,0239	0,4996293	0,7236038	404,2075	2,900846	3	177,5325	720,0239	0,4996293	0,7236038	404,2075	2,900846	1	55	178	720						Untertest2.avi	0	880	547	72	111	110	601	1316	0	Content		106	609	25621958	1404048437
25639	08:56:25.919	00:00:25.638	1539	182,031	713,3082	0,4997962	0,7235353	404,8668	2,89234	3	182,031	713,3082	0,4997962	0,7235353	404,8668	2,89234	1	55	182	713						Untertest2.avi	0	880	547	72	111	110	601	1316	0	Content		110	602	25638582	1404065061
25655	08:56:25.935	00:00:25.655	1540	186,3775	721,7274	0,4997019	0,7234687	404,5965	2,918933	3	186,3775	721,7274	0,4997019	0,7234687	404,5965	2,918933	1	55	186	722						Untertest2.avi	0	880	547	72	111	110	601	1316	0	Content		114	611	25655328	1404081807
25672	08:56:25.952	00:00:25.671	1541	175,3968	711,9476	0,4996296	0,7230757	404,1891	2,941607	3	175,3968	711,9476	0,4996296	0,7230757	404,1891	2,941607	1	55	175	712						Untertest2.avi	0	880	547	72	111	110	601	1316	0	Content		103	601	25671507	1404097986
25688	08:56:25.968	00:00:25.688	1542	171,694	697,5054	0,499716	0,7228118	404,3602	2,858636	3	171,694	697,5054	0,499716	0,7228118	404,3602	2,858636	1	55	172	698						Untertest2.avi	0	880	547	72	111	110	601	1316	0	Content		100	587	25688132	1404114611
25705	08:56:25.985	00:00:25.704	1543	167,5057	701,3622	0,5006919	0,7228402	407,8782	2,933833	3	167,5057	701,3622	0,5006919	0,7228402	407,8782	2,933833	1	55	168	701						Untertest2.avi	0	880	547	72	111	110	601	1316	0	Content		96	590	25704879	1404131358
25722	08:56:26.002	00:00:25.721	1544	156,2186	704,7357	0,5023168	0,722775	413,0008	3,054519	3	156,2186	704,7357	0,5023168	0,722775	413,0008	3,054519	1	55	156	705						Untertest2.avi	0	880	547	72	111	110	601	1316	0	Content		84	594	25721821	1404148300
25739	08:56:26.019	00:00:25.738	1545	176,3663	706,3665	0,5020579	0,7227656	412,3009	2,931757	3	176,3663	706,3665	0,5020579	0,7227656	412,3009	2,931757	1	55	176	706						Untertest2.avi	0	880	547	72	111	110	601	1316	0	Content		104	595	25738567	1404165046
25755	08:56:26.035	00:00:25.755	1546	175,0333	710,9291	0,5008247	0,7227335	408,5807	2,928339	3	175,0333	710,9291	0,5008247	0,7227335	408,5807	2,928339	1	55	175	711						Untertest2.avi	0	880	547	72	111	110	601	1316	0	Content		103	600	25755191	1404181670
25771	08:56:26.051	00:00:25.771	1547	166,2764	706,497	0,5009173	0,7226703	408,8683	2,929418	3	166,2764	706,497	0,5009173	0,7226703	408,8683	2,929418	1	55	166	706						Untertest2.avi	0	880	547	72	111	110	601	1316	0	Content		94	595	25771495	1404197974
25788	08:56:26.068	00:00:25.788	1548	179,5095	699,8462	0,5006548	0,7226072	408,0792	2,898633	3	179,5095	699,8462	0,5006548	0,7226072	408,0792	2,898633	1	55	180	700						Untertest2.avi	0	880	547	72	111	110	601	1316	0	Content		108	589	25788120	1404214599
25805	08:56:26.085	00:00:25.804	1549	174,3584	703,7616	0,5022852	0,72256	413,227	3,002071	3	174,3584	703,7616	0,5022852	0,72256	413,227	3,002071	1	55	174	704						Untertest2.avi	0	880	547	72	111	110	601	1316	0	Content		102	593	25804742	1404231221
25822	08:56:26.102	00:00:25.821	1550	174,9158	697,7374	0,5023991	0,7225766	413,7611	3,010246	3	174,9158	697,7374	0,5023991	0,7225766	413,7611	3,010246	1	55	175	698						Untertest2.avi	0	880	547	72	111	110	601	1316	0	Content		103	587	25821806	1404248285
25838	08:56:26.118	00:00:25.838	1551	175,7702	706,187	0,5009164	0,7226323	409,325	2,866806	3	175,7702	706,187	0,5009164	0,7226323	409,325	2,866806	1	55	176	706						Untertest2.avi	0	880	547	72	111	110	601	1316	0	Content		104	595	25838428	1404264907
25855	08:56:26.135	00:00:25.855	1552	176,0525	697,5454	0,499539	0,7226804	405,0398	2,920011	3	176,0525	697,5454	0,499539	0,7226804	405,0398	2,920011	1	55	176	698						Untertest2.avi	0	880	547	72	111	110	601	1316	0	Content		104	587	25855050	1404281529
25871	08:56:26.151	00:00:25.871	1553	172,9581	706,1919	0,5008184	0,7226139	408,5891	2,976014	3	172,9581	706,1919	0,5008184	0,7226139	408,5891	2,976014	1	55	173	706						Untertest2.avi	0	880	547	72	111	110	601	1316	0	Content		101	595	25871366	1404297845
25888	08:56:26.168	00:00:25.888	1554	164,0172	703,3654	0,4998081	0,7224386	404,9106	2,956438	3	164,0172	703,3654	0,4998081	0,7224386	404,9106	2,956438	1	55	164	703						Untertest2.avi	0	880	547	72	111	110	601	1316	0	Content		92	592	25888103	1404314582
25905	08:56:26.185	00:00:25.904	1555	174,9193	708,4002	0,4987165	0,7223686	400,9173	2,93702	3	174,9193	708,4002	0,4987165	0,7223686	400,9173	2,93702	1	55	175	708						Untertest2.avi	0	880	547	72	111	110	601	1316	0	Content		103	597	25904725	1404331204
25922	08:56:26.202	00:00:25.921	1556	179,0283	706,8879	0,4997493	0,7224247	403,7883	2,9655	3	179,0283	706,8879	0,4997493	0,7224247	403,7883	2,9655	1	55	179	707						Untertest2.avi	0	880	547	72	111	110	601	1316	0	Content		107	596	25921791	1404348270
25938	08:56:26.218	00:00:25.938	1557	160,118	704,2868	0,5011548	0,7223395	408,294	3,025156	3	160,118	704,2868	0,5011548	0,7223395	408,294	3,025156	1	55	160	704						Untertest2.avi	0	880	547	72	111	110	601	1316	0	Content		88	593	25938414	1404364893
25955	08:56:26.235	00:00:25.955	1558	179,3549	704,2288	0,5008282	0,7223943	407,3858	2,963405	3	179,3549	704,2288	0,5008282	0,7223943	407,3858	2,963405	1	55	179	704						Untertest2.avi	0	880	547	72	111	110	601	1316	0	Content		107	593	25955035	1404381514
25971	08:56:26.251	00:00:25.971	1559	171,5017	706,2732	0,5008906	0,7224405	407,607	2,990571	3	171,5017	706,2732	0,5008906	0,7224405	407,607	2,990571	1	55	172	706						Untertest2.avi	0	880	547	72	111	110	601	1316	0	Content		100	595	25971348	1404397827
25988	08:56:26.268	00:00:25.987	1560	169,2524	700,5248	0,5010512	0,7225353	407,9698	3,059168	3	169,2524	700,5248	0,5010512	0,7225353	407,9698	3,059168	1	55	169	701						Untertest2.avi	0	880	547	72	111	110	601	1316	0	Content		97	590	25987960	1404414439
26005	08:56:26.285	00:00:26.004	1561	182,9549	705,8923	0,500845	0,7226151	407,0515	3,000737	3	182,9549	705,8923	0,500845	0,7226151	407,0515	3,000737	1	55	183	706						Untertest2.avi	0	880	547	72	111	110	601	1316	0	Content		111	595	26004581	1404431060
26022	08:56:26.302	00:00:26.021	1562	181,5964	704,9382	0,5003619	0,7227004	405,1795	2,963276	3	181,5964	704,9382	0,5003619	0,7227004	405,1795	2,963276	1	55	182	705						Untertest2.avi	0	880	547	72	111	110	601	1316	0	Content		110	594	26021645	1404448124
26038	08:56:26.318	00:00:26.038	1563	172,0257	699,194	0,500411	0,7227063	405,091	3,026304	3	172,0257	699,194	0,500411	0,7227063	405,091	3,026304	1	55	172	699						Untertest2.avi	0	880	547	72	111	110	601	1316	0	Content		100	588	26038267	1404464746
26055	08:56:26.335	00:00:26.054	1564	158,1205	709,981	0,5016016	0,7227077	408,5051	3,143121	3	158,1205	709,981	0,5016016	0,7227077	408,5051	3,143121	1	55	158	710						Untertest2.avi	0	880	547	72	111	110	601	1316	0	Content		86	599	26054889	1404481368
26071	08:56:26.351	00:00:26.071	1565	176,472	702,6218	0,501606	0,7226642	408,4117	3,003243	3	176,472	702,6218	0,501606	0,7226642	408,4117	3,003243	1	55	176	703						Untertest2.avi	0	880	547	72	111	110	601	1316	0	Content		104	592	26071320	1404497799
26088	08:56:26.368	00:00:26.087	1566	173,452	700,1205	0,5017759	0,7227423	408,8084	3,03697	3	173,452	700,1205	0,5017759	0,7227423	408,8084	3,03697	1	55	173	700						Untertest2.avi	0	880	547	72	111	110	601	1316	0	Content		101	589	26087938	1404514417
26105	08:56:26.385	00:00:26.104	1567	184,3354	704,8655	0,5034904	0,7229208	413,9175	3,126544	3	184,3354	704,8655	0,5034904	0,7229208	413,9175	3,126544	1	55	184	705						Untertest2.avi	0	880	547	72	111	110	601	1316	0	Content		112	594	26104557	1404531036
26122	08:56:26.402	00:00:26.121	1568	176,1276	698,5547	0,5037963	0,7232237	414,83	3,125131	3	176,1276	698,5547	0,5037963	0,7232237	414,83	3,125131	1	55	176	699						Untertest2.avi	0	880	547	72	111	110	601	1316	0	Content		104	588	26121628	1404548107
26138	08:56:26.418	00:00:26.138	1569	160,5856	711,1514	0,5022695	0,7233643	410,0542	3,17283	3	160,5856	711,1514	0,5022695	0,7233643	410,0542	3,17283	1	55	161	711						Untertest2.avi	0	880	547	72	111	110	601	1316	0	Content		89	600	26138253	1404564732
26155	08:56:26.435	00:00:26.154	1570	160,9139	705,681	0,5024272	0,7231826	410,5378	3,152507	3	160,9139	705,681	0,5024272	0,7231826	410,5378	3,152507	1	55	161	706						Untertest2.avi	0	880	547	72	111	110	601	1316	0	Content		89	595	26154875	1404581354
26171	08:56:26.451	00:00:26.171	1571	154,5413	706,1643	0,5023155	0,7227935	410,1326	3,194128	3	154,5413	706,1643	0,5023155	0,7227935	410,1326	3,194128	1	55	155	706						Untertest2.avi	0	880	547	72	111	110	601	1316	0	Content		83	595	26171176	1404597655
26188	08:56:26.468	00:00:26.187	1572	172,7941	705,772	0,5014786	0,7226459	407,2187	3,117099	3	172,7941	705,772	0,5014786	0,7226459	407,2187	3,117099	1	55	173	706						Untertest2.avi	0	880	547	72	111	110	601	1316	0	Content		101	595	26187798	1404614277
26205	08:56:26.485	00:00:26.204	1573	200,7334	716,4124	0,5008139	0,7226208	406,811	3,230355	3	200,7334	716,4124	0,5008139	0,7226208	406,811	3,230355	1	55	201	716						Untertest2.avi	0	880	547	72	111	110	601	1316	0	Content		129	605	26204546	1404631025
26221	08:56:26.501	00:00:26.221	1574	265,8178	710,9681	0,4979405	0,722372	403,9365	3,148993	3	265,8178	710,9681	0,4979405	0,722372	403,9365	3,148993	1	56	266	711						Untertest2.avi	0	880	547	72	111	350	613	317	0	Content		194	600	26221488	1404647967
26238	08:56:26.518	00:00:26.238	1575	356,312	708,4095	0,4955138	0,7222822	401,2487	3,133282	3	356,312	708,4095	0,4955138	0,7222822	401,2487	3,133282	1	56	356	708						Untertest2.avi	0	880	547	72	111	350	613	317	0	Content		284	597	26238112	1404664591
26255	08:56:26.535	00:00:26.254	1576	418,2614	725,3271	0,4932657	0,7226684	396,9547	3,094629	3	418,2614	725,3271	0,4932657	0,7226684	396,9547	3,094629	1	56	418	725						Untertest2.avi	0	880	547	72	111	350	613	317	0	Content		346	614	26254736	1404681215
26271	08:56:26.551	00:00:26.271	1577	441,5443	716,5314	0,4934567	0,7227741	398,4736	3,119148	3	441,5443	716,5314	0,4934567	0,7227741	398,4736	3,119148	1	56	442	717						Untertest2.avi	0	880	547	72	111	350	613	317	0	Content		370	606	26271043	1404697522
26288	08:56:26.568	00:00:26.287	1578	431,2266	714,738	0,4925402	0,7229861	395,3431	3,078334	3	431,2266	714,738	0,4925402	0,7229861	395,3431	3,078334	1	56	431	715						Untertest2.avi	0	880	547	72	111	350	613	317	0	Content		359	604	26287788	1404714267
26304	08:56:26.584	00:00:26.304	1579	428,8296	723,5493	0,4934997	0,7229205	398,4474	3,185663	3	428,8296	723,5493	0,4934997	0,7229205	398,4474	3,185663	1	56	429	724						Untertest2.avi	0	880	547	72	111	350	613	317	0	Content		357	613	26304412	1404730891
26321	08:56:26.601	00:00:26.321	1580	422,1382	732,8898	0,4932071	0,7230465	397,6187	3,215982	3	422,1382	732,8898	0,4932071	0,7230465	397,6187	3,215982	1	56	422	733						Untertest2.avi	0	880	547	72	111	350	613	317	0	Content		350	622	26321479	1404747958
26338	08:56:26.618	00:00:26.338	1581	429,8591	724,0145	0,493237	0,7230623	397,7791	3,209933	3	429,8591	724,0145	0,493237	0,7230623	397,7791	3,209933	1	56	430	724						Untertest2.avi	0	880	547	72	111	350	613	317	0	Content		358	613	26338161	1404764640
26355	08:56:26.635	00:00:26.354	1582	432,5363	722,7574	0,4934077	0,7230371	398,4586	3,184576	3	432,5363	722,7574	0,4934077	0,7230371	398,4586	3,184576	1	56	433	723						Untertest2.avi	0	880	547	72	111	350	613	317	0	Content		361	612	26354907	1404781386
26371	08:56:26.651	00:00:26.371	1583	409,275	726,5931	0,4931827	0,7230448	397,8405	3,168034	3	409,275	726,5931	0,4931827	0,7230448	397,8405	3,168034	1	56	409	727						Untertest2.avi	0	880	547	72	111	350	613	317	0	Content		337	616	26371031	1404797510
26388	08:56:26.668	00:00:26.387	1584	426,039	730,2034	0,4935882	0,7231059	399,0764	3,239924	3	426,039	730,2034	0,4935882	0,7231059	399,0764	3,239924	1	56	426	730						Untertest2.avi	0	880	547	72	111	350	613	317	0	Content		354	619	26387651	1404814130
26404	08:56:26.684	00:00:26.404	1585	430,3092	719,4651	0,4922416	0,7233498	395,1045	3,15453	3	430,3092	719,4651	0,4922416	0,7233498	395,1045	3,15453	1	56	430	719						Untertest2.avi	0	880	547	72	111	350	613	317	0	Content		358	608	26404277	1404830756
26421	08:56:26.701	00:00:26.421	1586	419,4251	723,9106	0,4921612	0,7234472	394,984	3,180499	3	419,4251	723,9106	0,4921612	0,7234472	394,984	3,180499	1	56	419	724						Untertest2.avi	0	880	547	72	111	350	613	317	0	Content		347	613	26421342	1404847821
26438	08:56:26.718	00:00:26.438	1587	413,7491	718,3649	0,4909932	0,72346	391,8128	3,159641	3	413,7491	718,3649	0,4909932	0,72346	391,8128	3,159641	1	56	414	718						Untertest2.avi	0	880	547	72	111	350	613	317	0	Content		342	607	26438147	1404864626
26455	08:56:26.735	00:00:26.454	1588	409,5783	727,2343	0,4906974	0,7234905	391,1951	3,207302	3	409,5783	727,2343	0,4906974	0,7234905	391,1951	3,207302	1	56	410	727						Untertest2.avi	0	880	547	72	111	350	613	317	0	Content		338	616	26454771	1404881250
26471	08:56:26.751	00:00:26.471	1589	405,5548	724,1483	0,4903966	0,7234727	390,4962	3,178079	3	405,5548	724,1483	0,4903966	0,7234727	390,4962	3,178079	1	56	406	724						Untertest2.avi	0	880	547	72	111	350	613	317	0	Content		334	613	26471019	1404897498
26488	08:56:26.768	00:00:26.487	1590	414,8376	723,317	0,4908878	0,7233883	392,3134	3,197288	3	414,8376	723,317	0,4908878	0,7233883	392,3134	3,197288	1	56	415	723						Untertest2.avi	0	880	547	72	111	350	613	317	0	Content		343	612	26487644	1404914123
26504	08:56:26.784	00:00:26.504	1591	430,8938	726,0719	0,491105	0,7234406	393,0905	3,171352	3	430,8938	726,0719	0,491105	0,7234406	393,0905	3,171352	1	56	431	726						Untertest2.avi	0	880	547	72	111	350	613	317	0	Content		359	615	26504267	1404930746
26521	08:56:26.801	00:00:26.521	1592	465,5527	732,0606	0,4927168	0,7238818	399,2021	3,218428	3	465,5527	732,0606	0,4927168	0,7238818	399,2021	3,218428	1	56	466	732						Untertest2.avi	0	880	547	72	111	350	613	317	0	Content		394	621	26521333	1404947812
26538	08:56:26.818	00:00:26.538	1593	-1024	-768	-1	-1	-1	-1	4	-1024	-768	-1	-1	-1	-1	4		0	0						Untertest2.avi	0	880	547	72	111				0	Content		-72	-111	26538014	1404964493
26555	08:56:26.835	00:00:26.554	1594	-1024	-768	-1	-1	-1	-1	4	-1024	-768	-1	-1	-1	-1	4		0	0						Untertest2.avi	0	880	547	72	111				0	Content		-72	-111	26554636	1404981115
26571	08:56:26.851	00:00:26.570	1595	-1024	-768	-1	-1	-1	-1	4	-1024	-768	-1	-1	-1	-1	4		0	0						Untertest2.avi	0	880	547	72	111				0	Content		-72	-111	26570882	1404997361
26588	08:56:26.868	00:00:26.587	1596	-1024	-768	-1	-1	-1	-1	4	-1024	-768	-1	-1	-1	-1	4		0	0						Untertest2.avi	0	880	547	72	111				0	Content		-72	-111	26587876	1405014355
26604	08:56:26.884	00:00:26.604	1597	-1024	-768	-1	-1	-1	-1	4	-1024	-768	-1	-1	-1	-1	4		0	0						Untertest2.avi	0	880	547	72	111				0	Content		-72	-111	26604381	1405030860
26621	08:56:26.901	00:00:26.621	1598	-1024	-768	-1	-1	-1	-1	4	-1024	-768	-1	-1	-1	-1	4		0	0						Untertest2.avi	0	880	547	72	111				0	Content		-72	-111	26621002	1405047481
26638	08:56:26.918	00:00:26.637	1599	-1024	-768	-1	-1	-1	-1	4	-1024	-768	-1	-1	-1	-1	4		0	0						Untertest2.avi	0	880	547	72	111				0	Content		-72	-111	26637752	1405064231
26654	08:56:26.934	00:00:26.654	1600	-1024	-768	-1	-1	-1	-1	4	-1024	-768	-1	-1	-1	-1	4		0	0						Untertest2.avi	0	880	547	72	111				0	Content		-72	-111	26654374	1405080853
26671	08:56:26.951	00:00:26.670	1601	-1024	-768	-1	-1	-1	-1	4	-1024	-768	-1	-1	-1	-1	4		0	0						Untertest2.avi	0	880	547	72	111				0	Content		-72	-111	26670996	1405097475
26688	08:56:26.968	00:00:26.687	1602	-1024	-768	-1	-1	-1	-1	4	-1024	-768	-1	-1	-1	-1	4		0	0						Untertest2.avi	0	880	547	72	111				0	Content		-72	-111	26687743	1405114222
26704	08:56:26.984	00:00:26.704	1603	-1024	-768	-1	-1	-1	-1	4	-1024	-768	-1	-1	-1	-1	4		0	0						Untertest2.avi	0	880	547	72	111				0	Content		-72	-111	26704370	1405130849
26721	08:56:27.001	00:00:26.720	1604	-1024	-768	-1	-1	-1	-1	4	-1024	-768	-1	-1	-1	-1	4		0	0						Untertest2.avi	0	880	547	72	111				0	Content		-72	-111	26720992	1405147471
26738	08:56:27.018	00:00:26.737	1605	-1024	-768	-1	-1	-1	-1	4	-1024	-768	-1	-1	-1	-1	4		0	0						Untertest2.avi	0	880	547	72	111				0	Content		-72	-111	26737743	1405164222
26754	08:56:27.034	00:00:26.754	1606	-1024	-768	-1	-1	-1	-1	4	-1024	-768	-1	-1	-1	-1	4		0	0						Untertest2.avi	0	880	547	72	111				0	Content		-72	-111	26754238	1405180717
26771	08:56:27.051	00:00:26.770	1607	-1024	-768	-1	-1	-1	-1	4	-1024	-768	-1	-1	-1	-1	4		0	0						Untertest2.avi	0	880	547	72	111				0	Content		-72	-111	26770859	1405197338
26788	08:56:27.068	00:00:26.788	1608	-1024	-768	-1	-1	-1	-1	4	-1024	-768	-1	-1	-1	-1	4		0	0						Untertest2.avi	0	880	547	72	111				0	Content		-72	-111	26788233	1405214712
26805	08:56:27.085	00:00:26.804	1609	-1024	-768	-1	-1	-1	-1	4	-1024	-768	-1	-1	-1	-1	4		0	0						Untertest2.avi	0	880	547	72	111				0	Content		-72	-111	26804855	1405231334
26821	08:56:27.101	00:00:26.821	1610	-1024	-768	-1	-1	-1	-1	4	-1024	-768	-1	-1	-1	-1	4		0	0						Untertest2.avi	0	880	547	72	111				0	Content		-72	-111	26821480	1405247959
26837	08:56:27.117	00:00:26.836	1611	-1024	-768	-1	-1	-1	-1	4	-1024	-768	-1	-1	-1	-1	4		0	0						Untertest2.avi	0	880	547	72	111				0	Content		-72	-111	26836978	1405263457
26854	08:56:27.134	00:00:26.853	1612	-1024	-768	-1	-1	-1	-1	4	-1024	-768	-1	-1	-1	-1	4		0	0						Untertest2.avi	0	880	547	72	111				0	Content		-72	-111	26853603	1405280082
26870	08:56:27.150	00:00:26.870	1613	-1024	-768	-1	-1	-1	-1	4	-1024	-768	-1	-1	-1	-1	4		0	0						Untertest2.avi	0	880	547	72	111				0	Content		-72	-111	26870225	1405296704
26887	08:56:27.167	00:00:26.887	1614	-1024	-768	-1	-1	-1	-1	4	-1024	-768	-1	-1	-1	-1	4		0	0						Untertest2.avi	0	880	547	72	111				0	Content		-72	-111	26887418	1405313897
26905	08:56:27.185	00:00:26.904	1615	-1024	-768	-1	-1	-1	-1	4	-1024	-768	-1	-1	-1	-1	4		0	0						Untertest2.avi	0	880	547	72	111				0	Content		-72	-111	26904790	1405331269
26922	08:56:27.202	00:00:26.922	1616	-1024	-768	-1	-1	-1	-1	4	-1024	-768	-1	-1	-1	-1	4		0	0						Untertest2.avi	0	880	547	72	111				0	Content		-72	-111	26922036	1405348515
26937	08:56:27.217	00:00:26.936	1617	-1024	-768	-1	-1	-1	-1	4	-1024	-768	-1	-1	-1	-1	4		0	0						Untertest2.avi	0	880	547	72	111				0	Content		-72	-111	26936838	1405363317
26954	08:56:27.234	00:00:26.953	1618	-1024	-768	-1	-1	-1	-1	4	-1024	-768	-1	-1	-1	-1	4		0	0						Untertest2.avi	0	880	547	72	111				0	Content		-72	-111	26953586	1405380065
26970	08:56:27.250	00:00:26.970	1619	-1024	-768	-1	-1	-1	-1	4	-1024	-768	-1	-1	-1	-1	4		0	0						Untertest2.avi	0	880	547	72	111				0	Content		-72	-111	26970208	1405396687
26987	08:56:27.267	00:00:26.986	1620	-1024	-768	-1	-1	-1	-1	4	-1024	-768	-1	-1	-1	-1	4		0	0						Untertest2.avi	0	880	547	72	111				0	Content		-72	-111	26986829	1405413308
27003	08:56:27.283	00:00:27.003	1621	-1024	-768	-1	-1	-1	-1	4	-1024	-768	-1	-1	-1	-1	4		0	0						Untertest2.avi	0	880	547	72	111				0	Content		-72	-111	27003450	1405429929
27020	08:56:27.300	00:00:27.020	1622	-1024	-768	-1	-1	-1	-1	4	-1024	-768	-1	-1	-1	-1	4		0	0						Untertest2.avi	0	880	547	72	111				0	Content		-72	-111	27020074	1405446553
27037	08:56:27.317	00:00:27.037	1623	-1024	-768	-1	-1	-1	-1	4	-1024	-768	-1	-1	-1	-1	4		0	0						Untertest2.avi	0	880	547	72	111				0	Content		-72	-111	27037264	1405463743
27055	08:56:27.335	00:00:27.054	1624	-1024	-768	-1	-1	-1	-1	4	-1024	-768	-1	-1	-1	-1	4		0	0						Untertest2.avi	0	880	547	72	111				0	Content		-72	-111	27054640	1405481119
27072	08:56:27.352	00:00:27.071	1625	-1024	-768	-1	-1	-1	-1	4	-1024	-768	-1	-1	-1	-1	4		0	0						Untertest2.avi	0	880	547	72	111				0	Content		-72	-111	27071885	1405498364
27087	08:56:27.367	00:00:27.086	1626	-1024	-768	-1	-1	-1	-1	4	-1024	-768	-1	-1	-1	-1	4		0	0						Untertest2.avi	0	880	547	72	111				0	Content		-72	-111	27086693	1405513172
27103	08:56:27.383	00:00:27.103	1627	-1024	-768	-1	-1	-1	-1	4	-1024	-768	-1	-1	-1	-1	4		0	0						Untertest2.avi	0	880	547	72	111				0	Content		-72	-111	27103440	1405529919
27120	08:56:27.400	00:00:27.120	1628	-1024	-768	-1	-1	-1	-1	4	-1024	-768	-1	-1	-1	-1	4		0	0						Untertest2.avi	0	880	547	72	111				0	Content		-72	-111	27120190	1405546669
27137	08:56:27.417	00:00:27.136	1629	-1024	-768	-1	-1	-1	-1	4	-1024	-768	-1	-1	-1	-1	4		0	0						Untertest2.avi	0	880	547	72	111				0	Content		-72	-111	27136684	1405563163
27153	08:56:27.433	00:00:27.153	1630	-1024	-768	-1	-1	-1	-1	4	-1024	-768	-1	-1	-1	-1	4		0	0						Untertest2.avi	0	880	547	72	111				0	Content		-72	-111	27153307	1405579786
27170	08:56:27.450	00:00:27.170	1631	-1024	-768	-1	-1	-1	-1	4	-1024	-768	-1	-1	-1	-1	4		0	0						Untertest2.avi	0	880	547	72	111				0	Content		-72	-111	27170055	1405596534
27187	08:56:27.467	00:00:27.187	1632	-1024	-768	-1	-1	-1	-1	4	-1024	-768	-1	-1	-1	-1	4		0	0						Untertest2.avi	0	880	547	72	111				0	Content		-72	-111	27187121	1405613600
27204	08:56:27.484	00:00:27.204	1633	-1024	-768	-1	-1	-1	-1	4	-1024	-768	-1	-1	-1	-1	4		0	0						Untertest2.avi	0	880	547	72	111				0	Content		-72	-111	27204494	1405630973
27222	08:56:27.502	00:00:27.221	1634	-1024	-768	-1	-1	-1	-1	4	-1024	-768	-1	-1	-1	-1	4		0	0						Untertest2.avi	0	880	547	72	111				0	Content		-72	-111	27221873	1405648352
27237	08:56:27.517	00:00:27.236	1635	-1024	-768	-1	-1	-1	-1	4	-1024	-768	-1	-1	-1	-1	4		0	0						Untertest2.avi	0	880	547	72	111				0	Content		-72	-111	27236674	1405663153
27253	08:56:27.533	00:00:27.253	1636	-1024	-768	-1	-1	-1	-1	4	-1024	-768	-1	-1	-1	-1	4		0	0						Untertest2.avi	0	880	547	72	111				0	Content		-72	-111	27253299	1405679778
27270	08:56:27.550	00:00:27.270	1637	-1024	-768	-1	-1	-1	-1	4	-1024	-768	-1	-1	-1	-1	4		0	0						Untertest2.avi	0	880	547	72	111				0	Content		-72	-111	27270047	1405696526
27287	08:56:27.567	00:00:27.286	1638	-1024	-768	-1	-1	-1	-1	4	-1024	-768	-1	-1	-1	-1	4		0	0						Untertest2.avi	0	880	547	72	111				0	Content		-72	-111	27286666	1405713145
27303	08:56:27.583	00:00:27.303	1639	-1024	-768	-1	-1	-1	-1	4	-1024	-768	-1	-1	-1	-1	4		0	0						Untertest2.avi	0	880	547	72	111				0	Content		-72	-111	27303287	1405729766
27320	08:56:27.600	00:00:27.319	1640	-1024	-768	-1	-1	-1	-1	4	-1024	-768	-1	-1	-1	-1	4		0	0						Untertest2.avi	0	880	547	72	111				0	Content		-72	-111	27319911	1405746390
27337	08:56:27.617	00:00:27.337	1641	-1024	-768	-1	-1	-1	-1	4	-1024	-768	-1	-1	-1	-1	4		0	0						Untertest2.avi	0	880	547	72	111				0	Content		-72	-111	27337103	1405763582
27354	08:56:27.634	00:00:27.354	1642	-1024	-768	-1	-1	-1	-1	4	-1024	-768	-1	-1	-1	-1	4		0	0						Untertest2.avi	0	880	547	72	111				0	Content		-72	-111	27354472	1405780951
27372	08:56:27.652	00:00:27.371	1643	-1024	-768	-1	-1	-1	-1	4	-1024	-768	-1	-1	-1	-1	4		0	0						Untertest2.avi	0	880	547	72	111				0	Content		-72	-111	27371718	1405798197
27387	08:56:27.667	00:00:27.386	1644	-1024	-768	-1	-1	-1	-1	4	-1024	-768	-1	-1	-1	-1	4		0	0						Untertest2.avi	0	880	547	72	111				0	Content		-72	-111	27386524	1405813003
27403	08:56:27.683	00:00:27.403	1645	-1024	-768	-1	-1	-1	-1	4	-1024	-768	-1	-1	-1	-1	4		0	0						Untertest2.avi	0	880	547	72	111				0	Content		-72	-111	27403271	1405829750
27420	08:56:27.700	00:00:27.419	1646	-1024	-768	-1	-1	-1	-1	4	-1024	-768	-1	-1	-1	-1	4		0	0						Untertest2.avi	0	880	547	72	111				0	Content		-72	-111	27419894	1405846373
27437	08:56:27.717	00:00:27.436	1647	-1024	-768	-1	-1	-1	-1	4	-1024	-768	-1	-1	-1	-1	4		0	0						Untertest2.avi	0	880	547	72	111				0	Content		-72	-111	27436518	1405862997
27453	08:56:27.733	00:00:27.453	1648	-1024	-768	-1	-1	-1	-1	4	-1024	-768	-1	-1	-1	-1	4		0	0						Untertest2.avi	0	880	547	72	111				0	Content		-72	-111	27453139	1405879618
27470	08:56:27.750	00:00:27.469	1649	-1024	-768	-1	-1	-1	-1	4	-1024	-768	-1	-1	-1	-1	4		0	0						Untertest2.avi	0	880	547	72	111				0	Content		-72	-111	27469762	1405896241
27487	08:56:27.767	00:00:27.486	1650	-1024	-768	-1	-1	-1	-1	4	-1024	-768	-1	-1	-1	-1	4		0	0						Untertest2.avi	0	880	547	72	111				0	Content		-72	-111	27486954	1405913433
27504	08:56:27.784	00:00:27.504	1651	-1024	-768	-1	-1	-1	-1	4	-1024	-768	-1	-1	-1	-1	4		0	0						Untertest2.avi	0	880	547	72	111				0	Content		-72	-111	27504324	1405930803
27522	08:56:27.802	00:00:27.521	1652	-1024	-768	-1	-1	-1	-1	4	-1024	-768	-1	-1	-1	-1	4		0	0						Untertest2.avi	0	880	547	72	111				0	Content		-72	-111	27521570	1405948049
27536	08:56:27.816	00:00:27.536	1653	-1024	-768	-1	-1	-1	-1	4	-1024	-768	-1	-1	-1	-1	4		0	0						Untertest2.avi	0	880	547	72	111				0	Content		-72	-111	27536371	1405962850
27553	08:56:27.833	00:00:27.553	1654	-1024	-768	-1	-1	-1	-1	4	-1024	-768	-1	-1	-1	-1	4		0	0						Untertest2.avi	0	880	547	72	111				0	Content		-72	-111	27553120	1405979599
27570	08:56:27.850	00:00:27.569	1655	-1024	-768	-1	-1	-1	-1	4	-1024	-768	-1	-1	-1	-1	4		0	0						Untertest2.avi	0	880	547	72	111				0	Content		-72	-111	27569751	1405996230
27586	08:56:27.866	00:00:27.586	1656	-1024	-768	-1	-1	-1	-1	4	-1024	-768	-1	-1	-1	-1	4		0	0						Untertest2.avi	0	880	547	72	111				0	Content		-72	-111	27586368	1406012847
27603	08:56:27.883	00:00:27.602	1657	-1024	-768	-1	-1	-1	-1	4	-1024	-768	-1	-1	-1	-1	4		0	0						Untertest2.avi	0	880	547	72	111				0	Content		-72	-111	27602991	1406029470
27620	08:56:27.900	00:00:27.619	1658	-1024	-768	-1	-1	-1	-1	4	-1024	-768	-1	-1	-1	-1	4		0	0						Untertest2.avi	0	880	547	72	111				0	Content		-72	-111	27619740	1406046219
27637	08:56:27.917	00:00:27.636	1659	-1024	-768	-1	-1	-1	-1	4	-1024	-768	-1	-1	-1	-1	4		0	0						Untertest2.avi	0	880	547	72	111				0	Content		-72	-111	27636806	1406063285
27654	08:56:27.934	00:00:27.654	1660	-1024	-768	-1	-1	-1	-1	4	-1024	-768	-1	-1	-1	-1	4		0	0						Untertest2.avi	0	880	547	72	111				0	Content		-72	-111	27654180	1406080659
27671	08:56:27.951	00:00:27.671	1661	-1024	-768	-1	-1	-1	-1	4	-1024	-768	-1	-1	-1	-1	4		0	0						Untertest2.avi	0	880	547	72	111				0	Content		-72	-111	27671425	1406097904
27686	08:56:27.966	00:00:27.686	1662	-1024	-768	-1	-1	-1	-1	4	-1024	-768	-1	-1	-1	-1	4		0	0						Untertest2.avi	0	880	547	72	111				0	Content		-72	-111	27686357	1406112836
27703	08:56:27.983	00:00:27.702	1663	-1024	-768	-1	-1	-1	-1	4	-1024	-768	-1	-1	-1	-1	4		0	0						Untertest2.avi	0	880	547	72	111				0	Content		-72	-111	27702996	1406129475
27720	08:56:28.000	00:00:27.719	1664	-1024	-768	-1	-1	-1	-1	4	-1024	-768	-1	-1	-1	-1	4		0	0						Untertest2.avi	0	880	547	72	111				0	Content		-72	-111	27719727	1406146206
27736	08:56:28.016	00:00:27.736	1665	-1024	-768	-1	-1	-1	-1	4	-1024	-768	-1	-1	-1	-1	4		0	0						Untertest2.avi	0	880	547	72	111				0	Content		-72	-111	27736352	1406162831
27753	08:56:28.033	00:00:27.752	1666	-1024	-768	-1	-1	-1	-1	4	-1024	-768	-1	-1	-1	-1	4		0	0						Untertest2.avi	0	880	547	72	111				0	Content		-72	-111	27752986	1406179465
27770	08:56:28.050	00:00:27.769	1667	-1024	-768	-1	-1	-1	-1	4	-1024	-768	-1	-1	-1	-1	4		0	0						Untertest2.avi	0	880	547	72	111				0	Content		-72	-111	27769596	1406196075
27787	08:56:28.067	00:00:27.786	1668	-1024	-768	-1	-1	-1	-1	4	-1024	-768	-1	-1	-1	-1	4		0	0						Untertest2.avi	0	880	547	72	111				0	Content		-72	-111	27786663	1406213142
27804	08:56:28.084	00:00:27.804	1669	-1024	-768	-1	-1	-1	-1	4	-1024	-768	-1	-1	-1	-1	4		0	0						Untertest2.avi	0	880	547	72	111				0	Content		-72	-111	27804037	1406230516
27821	08:56:28.101	00:00:27.821	1670	-1024	-768	-1	-1	-1	-1	4	-1024	-768	-1	-1	-1	-1	4		0	0						Untertest2.avi	0	880	547	72	111				0	Content		-72	-111	27821406	1406247885
27836	08:56:28.116	00:00:27.836	1671	-1024	-768	-1	-1	-1	-1	4	-1024	-768	-1	-1	-1	-1	4		0	0						Untertest2.avi	0	880	547	72	111				0	Content		-72	-111	27836215	1406262694
27853	08:56:28.133	00:00:27.852	1672	-1024	-768	-1	-1	-1	-1	4	-1024	-768	-1	-1	-1	-1	4		0	0						Untertest2.avi	0	880	547	72	111				0	Content		-72	-111	27852837	1406279316
27870	08:56:28.150	00:00:27.869	1673	-1024	-768	-1	-1	-1	-1	4	-1024	-768	-1	-1	-1	-1	4		0	0						Untertest2.avi	0	880	547	72	111				0	Content		-72	-111	27869584	1406296063
27886	08:56:28.166	00:00:27.886	1674	-1024	-768	-1	-1	-1	-1	4	-1024	-768	-1	-1	-1	-1	4		0	0						Untertest2.avi	0	880	547	72	111				0	Content		-72	-111	27886208	1406312687
27903	08:56:28.183	00:00:27.902	1675	-1024	-768	-1	-1	-1	-1	4	-1024	-768	-1	-1	-1	-1	4		0	0						Untertest2.avi	0	880	547	72	111				0	Content		-72	-111	27902830	1406329309
27919	08:56:28.199	00:00:27.919	1676	-1024	-768	-1	-1	-1	-1	4	-1024	-768	-1	-1	-1	-1	4		0	0						Untertest2.avi	0	880	547	72	111				0	Content		-72	-111	27919455	1406345934
27937	08:56:28.217	00:00:27.936	1677	-1024	-768	-1	-1	-1	-1	4	-1024	-768	-1	-1	-1	-1	4		0	0						Untertest2.avi	0	880	547	72	111				0	Content		-72	-111	27936647	1406363126
27954	08:56:28.234	00:00:27.954	1678	-1024	-768	-1	-1	-1	-1	4	-1024	-768	-1	-1	-1	-1	4		0	0						Untertest2.avi	0	880	547	72	111				0	Content		-72	-111	27954017	1406380496
27971	08:56:28.251	00:00:27.971	1679	-1024	-768	-1	-1	-1	-1	4	-1024	-768	-1	-1	-1	-1	4		0	0						Untertest2.avi	0	880	547	72	111				0	Content		-72	-111	27971263	1406397742
27986	08:56:28.266	00:00:27.986	1680	-1024	-768	-1	-1	-1	-1	4	-1024	-768	-1	-1	-1	-1	4		0	0						Untertest2.avi	0	880	547	72	111				0	Content		-72	-111	27986070	1406412549
28003	08:56:28.283	00:00:28.002	1681	-1024	-768	-1	-1	-1	-1	4	-1024	-768	-1	-1	-1	-1	4		0	0						Untertest2.avi	0	880	547	72	111				0	Content		-72	-111	28002817	1406429296
28019	08:56:28.299	00:00:28.019	1682	-1024	-768	-1	-1	-1	-1	4	-1024	-768	-1	-1	-1	-1	4		0	0						Untertest2.avi	0	880	547	72	111				0	Content		-72	-111	28019440	1406445919
28036	08:56:28.316	00:00:28.036	1683	-1024	-768	-1	-1	-1	-1	4	-1024	-768	-1	-1	-1	-1	4		0	0						Untertest2.avi	0	880	547	72	111				0	Content		-72	-111	28036063	1406462542
28053	08:56:28.333	00:00:28.052	1684	-1024	-768	-1	-1	-1	-1	4	-1024	-768	-1	-1	-1	-1	4		0	0						Untertest2.avi	0	880	547	72	111				0	Content		-72	-111	28052685	1406479164
28069	08:56:28.349	00:00:28.069	1685	-1024	-768	-1	-1	-1	-1	4	-1024	-768	-1	-1	-1	-1	4		0	0						Untertest2.avi	0	880	547	72	111				0	Content		-72	-111	28069311	1406495790
28087	08:56:28.367	00:00:28.086	1686	-1024	-768	-1	-1	-1	-1	4	-1024	-768	-1	-1	-1	-1	4		0	0						Untertest2.avi	0	880	547	72	111				0	Content		-72	-111	28086504	1406512983
28104	08:56:28.384	00:00:28.103	1687	-1024	-768	-1	-1	-1	-1	4	-1024	-768	-1	-1	-1	-1	4		0	0						Untertest2.avi	0	880	547	72	111				0	Content		-72	-111	28103877	1406530356
28121	08:56:28.401	00:00:28.121	1688	-1024	-768	-1	-1	-1	-1	4	-1024	-768	-1	-1	-1	-1	4		0	0						Untertest2.avi	0	880	547	72	111				0	Content		-72	-111	28121249	1406547728
28136	08:56:28.416	00:00:28.136	1689	-1024	-768	-1	-1	-1	-1	4	-1024	-768	-1	-1	-1	-1	4		0	0						Untertest2.avi	0	880	547	72	111				0	Content		-72	-111	28136052	1406562531
28153	08:56:28.433	00:00:28.152	1690	-1024	-768	-1	-1	-1	-1	4	-1024	-768	-1	-1	-1	-1	4		0	0						Untertest2.avi	0	880	547	72	111				0	Content		-72	-111	28152676	1406579155
28169	08:56:28.449	00:00:28.169	1691	-1024	-768	-1	-1	-1	-1	4	-1024	-768	-1	-1	-1	-1	4		0	0						Untertest2.avi	0	880	547	72	111				0	Content		-72	-111	28169424	1406595903
28186	08:56:28.466	00:00:28.186	1692	-1024	-768	-1	-1	-1	-1	4	-1024	-768	-1	-1	-1	-1	4		0	0						Untertest2.avi	0	880	547	72	111				0	Content		-72	-111	28186047	1406612526
28203	08:56:28.483	00:00:28.202	1693	-1024	-768	-1	-1	-1	-1	4	-1024	-768	-1	-1	-1	-1	4		0	0						Untertest2.avi	0	880	547	72	111				0	Content		-72	-111	28202669	1406629148
28219	08:56:28.499	00:00:28.219	1694	-1024	-768	-1	-1	-1	-1	4	-1024	-768	-1	-1	-1	-1	4		0	0						Untertest2.avi	0	880	547	72	111				0	Content		-72	-111	28219293	1406645772
28236	08:56:28.516	00:00:28.236	1695	-1024	-768	-1	-1	-1	-1	4	-1024	-768	-1	-1	-1	-1	4		0	0						Untertest2.avi	0	880	547	72	111				0	Content		-72	-111	28236359	1406662838
28254	08:56:28.534	00:00:28.253	1696	-1024	-768	-1	-1	-1	-1	4	-1024	-768	-1	-1	-1	-1	4		0	0						Untertest2.avi	0	880	547	72	111				0	Content		-72	-111	28253733	1406680212
28271	08:56:28.551	00:00:28.270	1697	-1024	-768	-1	-1	-1	-1	4	-1024	-768	-1	-1	-1	-1	4		0	0						Untertest2.avi	0	880	547	72	111				0	Content		-72	-111	28270979	1406697458
28286	08:56:28.566	00:00:28.285	1698	-1024	-768	-1	-1	-1	-1	4	-1024	-768	-1	-1	-1	-1	4		0	0						Untertest2.avi	0	880	547	72	111				0	Content		-72	-111	28285921	1406712400
28303	08:56:28.583	00:00:28.302	1699	-1024	-768	-1	-1	-1	-1	4	-1024	-768	-1	-1	-1	-1	4		0	0						Untertest2.avi	0	880	547	72	111				0	Content		-72	-111	28302531	1406729010
28319	08:56:28.599	00:00:28.319	1700	-1024	-768	-1	-1	-1	-1	4	-1024	-768	-1	-1	-1	-1	4		0	0						Untertest2.avi	0	880	547	72	111				0	Content		-72	-111	28319277	1406745756
28336	08:56:28.616	00:00:28.335	1701	-1024	-768	-1	-1	-1	-1	4	-1024	-768	-1	-1	-1	-1	4		0	0						Untertest2.avi	0	880	547	72	111				0	Content		-72	-111	28335938	1406762417
28353	08:56:28.633	00:00:28.352	1702	-1024	-768	-1	-1	-1	-1	4	-1024	-768	-1	-1	-1	-1	4		0	0						Untertest2.avi	0	880	547	72	111				0	Content		-72	-111	28352523	1406779002
28369	08:56:28.649	00:00:28.369	1703	-1024	-768	-1	-1	-1	-1	4	-1024	-768	-1	-1	-1	-1	4		0	0						Untertest2.avi	0	880	547	72	111				0	Content		-72	-111	28369146	1406795625
28386	08:56:28.666	00:00:28.386	1704	66,18044	762,76	0,5249773	0,7245525	407,0261	3,562394	1	66,18044	762,76	0,5249773	0,7245525	407,0261	3,562394	3	57	66	763						Untertest2.avi	0	880	547	72	111	16	615	133	0	Content		-6	652	28386339	1406812818
28404	08:56:28.684	00:00:28.403	1705	-1024	-768	-1	-1	-1	-1	4	-1024	-768	-1	-1	-1	-1	4	57	0	0						Untertest2.avi	0	880	547	72	111	16	615	133	0	Content		-72	-111	28403710	1406830189
28421	08:56:28.701	00:00:28.420	1706	-1024	-768	-1	-1	-1	-1	4	-1024	-768	-1	-1	-1	-1	4	57	0	0						Untertest2.avi	0	880	547	72	111	16	615	133	0	Content		-72	-111	28420955	1406847434
28436	08:56:28.716	00:00:28.436	1707	85,64952	736,0553	0,501959	0,7243245	407,0261	3,69585	3	87,76632	736,8133	0,5005419	0,7243412	402,6164	3,658439	1	57	88	737						Untertest2.avi	0	880	547	72	111	16	615	133	0	Content		16	626	28436245	1406862724
28453	08:56:28.733	00:00:28.453	1708	94,40511	724,8687	0,5019703	0,7243476	407,0261	3,657094	3	95,65196	725,8593	0,5004773	0,7243651	402,4175	3,618268	1	57	96	726						Untertest2.avi	0	880	547	72	111	16	615	133	0	Content		24	615	28453250	1406879729
28470	08:56:28.750	00:00:28.469	1709	81,59563	723,972	0,5019895	0,7243529	407,026	3,659858	3	79,86713	725,0615	0,5004494	0,7243608	402,4175	3,620736	1	57	80	725						Untertest2.avi	0	880	547	72	111	16	615	133	0	Content		8	614	28469753	1406896232
28486	08:56:28.766	00:00:28.486	1710	89,93813	720,8239	0,5019669	0,7245346	407,026	3,594027	3	88,70987	721,3604	0,5010139	0,7245454	404,1689	3,570168	1	57	89	721						Untertest2.avi	0	880	547	72	111	16	615	133	0	Content		17	610	28486492	1406912971
28503	08:56:28.783	00:00:28.503	1711	98,00174	725,9468	0,5019254	0,7246526	407,026	3,568136	3	96,63252	726,4371	0,500941	0,7246638	404,0752	3,543632	1	57	97	726						Untertest2.avi	0	880	547	72	111	16	615	133	0	Content		25	615	28503125	1406929604
28520	08:56:28.800	00:00:28.519	1712	84,74081	721,6763	0,513351	0,7248873	400,9822	3,548739	3	86,57298	721,1251	0,5134185	0,7248783	403,843	3,573	3		0	0						Untertest2.avi	0	880	547	72	111				0	Content		-72	-111	28519745	1406946224
28536	08:56:28.816	00:00:28.536	1713	69,60567	716,4982	0,513557	0,7248507	407,0335	3,636482	3	66,72422	717,5429	0,513439	0,7248663	401,9942	3,593461	3		0	0						Untertest2.avi	0	880	547	72	111				0	Content		-72	-111	28536369	1406962848
28553	08:56:28.833	00:00:28.552	1714	77,68657	718,993	0,5135818	0,7248922	406,6294	3,57088	3	76,63442	719,9439	0,5135034	0,7249054	402,3605	3,535361	3		0	0						Untertest2.avi	0	880	547	72	111				0	Content		-72	-111	28552990	1406979469
28569	08:56:28.849	00:00:28.569	1715	82,84572	719,0831	0,5136006	0,7249721	405,7462	3,558288	3	82,85628	719,067	0,5136018	0,7249718	405,8158	3,558864	3		0	0						Untertest2.avi	0	880	547	72	111				0	Content		-72	-111	28569489	1406995968
28586	08:56:28.866	00:00:28.586	1716	88,28794	714,5985	0,5135891	0,7251145	405,5927	3,559209	3	88,32341	714,5459	0,5135926	0,7251139	405,8003	3,560931	3		0	0						Untertest2.avi	0	880	547	72	111				0	Content		-72	-111	28586429	1407012908
28603	08:56:28.883	00:00:28.603	1717	74,44695	715,08	0,5135658	0,7251807	405,6926	3,554599	3	74,64241	715,2676	0,5135584	0,7251828	405,0148	3,549053	3		0	0						Untertest2.avi	0	880	547	72	111				0	Content		-72	-111	28603235	1407029714
28620	08:56:28.900	00:00:28.619	1718	67,87024	720,4951	0,5135721	0,7250797	408,2501	3,587725	3	67,09546	720,7472	0,5135411	0,7250837	406,9065	3,576431	3		0	0						Untertest2.avi	0	880	547	72	111				0	Content		-72	-111	28619860	1407046339
28636	08:56:28.916	00:00:28.636	1719	83,87214	720,9652	0,5134683	0,7249479	404,86	3,517442	3	82,58469	721,3596	0,5134202	0,7249543	402,8095	3,500369	3		0	0						Untertest2.avi	0	880	547	72	111				0	Content		-72	-111	28636106	1407062585
28653	08:56:28.933	00:00:28.652	1720	67,24754	721,6514	0,5134047	0,7248785	401,9903	3,481279	3	67,24418	721,5162	0,513414	0,7248766	402,588	3,486148	3		0	0						Untertest2.avi	0	880	547	72	111				0	Content		-72	-111	28652729	1407079208
28669	08:56:28.949	00:00:28.669	1721	68,40128	720,1334	0,513418	0,7246736	401,9933	3,484272	3	70,14881	719,5309	0,5134901	0,724664	405,0641	3,509711	3		0	0						Untertest2.avi	0	880	547	72	111				0	Content		-72	-111	28669478	1407095957
28686	08:56:28.966	00:00:28.686	1722	79,6561	720,4116	0,5134225	0,7246608	400,8496	3,428756	3	80,47527	719,9972	0,5134638	0,7246546	402,8185	3,444816	3		0	0						Untertest2.avi	0	880	547	72	111				0	Content		-72	-111	28686419	1407112898
28703	08:56:28.983	00:00:28.703	1723	80,51283	722,1425	0,5134245	0,7246843	400,5768	3,423932	3	81,48156	721,8185	0,5134637	0,724679	402,2548	3,437645	3		0	0						Untertest2.avi	0	880	547	72	111				0	Content		-72	-111	28703097	1407129576
28720	08:56:29.000	00:00:28.719	1724	74,11285	718,5587	0,5134257	0,7247839	402,4869	3,444567	3	74,09879	718,6711	0,5134183	0,7247854	402,0207	3,440808	3		0	0						Untertest2.avi	0	880	547	72	111				0	Content		-72	-111	28719852	1407146331
28736	08:56:29.016	00:00:28.736	1725	74,59571	722,7841	0,513382	0,7247851	403,7048	3,400366	3	74,64017	722,6707	0,5133904	0,7247835	404,2253	3,404505	3		0	0						Untertest2.avi	0	880	547	72	111				0	Content		-72	-111	28736097	1407162576
28753	08:56:29.033	00:00:28.752	1726	78,84485	728,0513	0,5134708	0,7247188	410,2219	3,404549	3	80,37285	729,5675	0,513387	0,7247411	402,8482	3,346927	3		0	0						Untertest2.avi	0	880	547	72	111				0	Content		-72	-111	28752593	1407179072
28769	08:56:29.049	00:00:28.769	1727	71,09255	724,7037	0,5133578	0,724544	412,4855	3,439243	3	78,57789	726,8978	0,5133405	0,7245693	403,9552	3,373466	3		0	0						Untertest2.avi	0	880	547	72	111				0	Content		-72	-111	28769341	1407195820
28786	08:56:29.066	00:00:28.786	1728	76,28551	731,5021	0,5132454	0,7244592	408,2881	3,395743	3	77,33976	732,2974	0,5132013	0,7244717	404,1592	3,363379	3		0	0						Untertest2.avi	0	880	547	72	111				0	Content		-72	-111	28786281	1407212760
28803	08:56:29.083	00:00:28.803	1729	73,82646	728,2491	0,5131686	0,7244097	406,923	3,36218	3	73,64638	728,3753	0,5131556	0,7244118	406,2094	3,356568	3		0	0						Untertest2.avi	0	880	547	72	111				0	Content		-72	-111	28803087	1407229566
28820	08:56:29.100	00:00:28.819	1730	63,95998	731,028	0,5130904	0,7244415	407,6051	3,381788	3	63,23683	731,5815	0,5130287	0,724452	404,1762	3,354676	3		0	0						Untertest2.avi	0	880	547	72	111				0	Content		-72	-111	28819711	1407246190
28836	08:56:29.116	00:00:28.835	1731	71,03699	730,1381	0,5128931	0,7245188	401,7073	3,272789	3	72,35164	729,2786	0,5129862	0,7245033	406,7429	3,311928	3		0	0						Untertest2.avi	0	880	547	72	111				0	Content		-72	-111	28835957	1407262436
28853	08:56:29.133	00:00:28.852	1732	68,62652	728,1946	0,5129453	0,7244793	410,8708	3,355591	3	71,5194	729,0553	0,5129341	0,7244899	407,2709	3,328358	3		0	0						Untertest2.avi	0	880	547	72	111				0	Content		-72	-111	28852578	1407279057
28869	08:56:29.149	00:00:28.869	1733	66,84379	731,7622	0,5129703	0,7244297	410,8708	3,356095	3	53,05334	724,8074	0,5132411	0,724343	446,3619	3,62836	1	58	53	725						Untertest2.avi	0	880	547	72	111	-15	614	117	0	Content		-19	614	28869327	1407295806
28886	08:56:29.166	00:00:28.886	1734	69,36842	728,2017	0,5130397	0,7244124	410,8708	3,328008	3	53,54858	720,376	0,5132828	0,7243283	446,3999	3,597853	1	58	54	720						Untertest2.avi	0	880	547	72	111	-15	614	117	0	Content		-18	609	28886272	1407312751
28903	08:56:29.183	00:00:28.903	1735	76,5298	732,2112	0,5131302	0,7243922	410,8708	3,321356	3	60,36515	724,7308	0,513356	0,7243158	446,3882	3,590541	1	58	60	725						Untertest2.avi	0	880	547	72	111	-15	614	117	0	Content		-12	614	28903075	1407329554
28920	08:56:29.200	00:00:28.919	1736	74,92021	732,3928	0,5132156	0,7244324	410,8708	3,310989	3	60,4836	725,4026	0,5134673	0,7243463	446,3924	3,579772	1	58	60	725						Untertest2.avi	0	880	547	72	111	-15	614	117	0	Content		-12	614	28919698	1407346177
28936	08:56:29.216	00:00:28.935	1737	78,30157	731,5189	0,5132844	0,7245039	410,8708	3,3249	3	64,52627	721,0259	0,5135368	0,7245098	446,398	3,595078	1	58	65	721						Untertest2.avi	0	880	547	72	111	-15	614	117	0	Content		-7	610	28935824	1407362303
28953	08:56:29.233	00:00:28.952	1738	67,05406	736,8422	0,5134039	0,7246714	410,8708	3,360195	3	47,20211	728,6578	0,5136113	0,7246324	446,5636	3,632956	1	58	47	729						Untertest2.avi	0	880	547	72	111	-15	614	117	0	Content		-25	618	28952569	1407379048
28969	08:56:29.249	00:00:28.969	1739	78,12804	725,2411	0,5135354	0,725126	410,8708	3,305346	3	59,80165	713,2517	0,5137392	0,7251347	446,3619	3,572552	1	58	60	713						Untertest2.avi	0	880	547	72	111	-15	614	117	0	Content		-12	602	28969195	1407395674
[truncated: 1,893 more rows]
