# Supplementary material for: Gaze Duration Biases for Colours in Combination with Dissonant and Consonant Sounds: A Comparative Eye-Tracking Study with Orangutans
Source: PLoS One. 2015 Oct 14;10(10):e0139894. doi: 10.1371/journal.pone.0139894 (PMC4605782; doi:10.1371/journal.pone.0139894)
Supplement: S1 Data — (ZIP) [file pone.0139894.s004.zip › Plos ColourSound Data/Apes/Farben_Musik_U2/Rec 29-All-Data.tsv]

System Properties:
Operating System:	Microsoft Windows NT 6.1.7601 Service Pack 1
System User Name:	tobiiadmin
Machine Name:	LOE7690LAP
Data properties:
Recording name:	Rec 29
Recording date:	07.03.2014
Recording time:	09:15:57
Recording resolution:	1024 x 768
Export date:	09.03.2014
Export time:	12:20:12
Participant:	Pini
Filter settings:
Eye: Average
Validity: Normal
Fixation filter: Tobii fixation filter
Velocity threshold: 35
Distance threshold: 35
Timestamp	DateTimeStamp	DateTimeStampStartOffset	Number	GazePointXLeft	GazePointYLeft	CamXLeft	CamYLeft	DistanceLeft	PupilLeft	ValidityLeft	GazePointXRight	GazePointYRight	CamXRight	CamYRight	DistanceRight	PupilRight	ValidityRight	FixationIndex	GazePointX	GazePointY	Event	EventKey	Data1	Data2	Descriptor	StimuliName	StimuliID	MediaWidth	MediaHeight	MediaPosX	MediaPosY	MappedFixationPointX	MappedFixationPointY	FixationDuration	AoiIds	AoiNames	WebGroupImage	MappedGazeDataPointX	MappedGazeDataPointY	MicroSecondTimestamp	AbsoluteMicroSecondTimestamp
15	09:15:57.529	00:00:00.015	0	-47,70917	727,3953	0,4500569	0,7389848	427,1881	2,860801	3	-47,70917	727,3953	0,4500569	0,7389848	427,1881	2,860801	1	0	-48	727						No media	0	1024	768	0	0	-48	726	48	0	Content		-48	727	15418	2575644907
32	09:15:57.546	00:00:00.031	1	-1024	-768	-1	-1	-1	-1	4	-1024	-768	-1	-1	-1	-1	4	0	0	0						No media	0	1024	768	0	0	-48	726	48	0	Content		0	0	31666	2575661155
48	09:15:57.562	00:00:00.048	2	197,5533	698,7283	0,4467525	0,7382461	427,4402	2,845408	3	197,5533	698,7283	0,4467525	0,7382461	427,4402	2,845408	1	1	198	699						No media	0	1024	768	0	0	275	681	200	0	Content		198	699	48291	2575677780
65	09:15:57.579	00:00:00.064	3	274,919	669,4305	0,4431829	0,7374839	416,8515	2,778378	3	274,919	669,4305	0,4431829	0,7374839	416,8515	2,778378	1	1	275	669						No media	0	1024	768	0	0	275	681	200	0	Content		275	669	64913	2575694402
82	09:15:57.596	00:00:00.081	4	-1024	-768	-1	-1	-1	-1	4	-1024	-768	-1	-1	-1	-1	4	1	0	0						No media	0	1024	768	0	0	275	681	200	0	Content		0	0	81912	2575711401
99	09:15:57.613	00:00:00.098	5	285,692	676,2762	0,4428839	0,73704	415,5425	2,795809	3	285,692	676,2762	0,4428839	0,73704	415,5425	2,795809	1	1	286	676						No media	0	1024	768	0	0	275	681	200	0	Content		286	676	98659	2575728148
115	09:15:57.629	00:00:00.115	6	276,7491	683,5557	0,4427399	0,7368022	415,2119	2,77108	3	276,7491	683,5557	0,4427399	0,7368022	415,2119	2,77108	1	1	277	684						No media	0	1024	768	0	0	275	681	200	0	Content		277	684	115285	2575744774
132	09:15:57.646	00:00:00.131	7	-1024	-768	-1	-1	-1	-1	4	-1024	-768	-1	-1	-1	-1	4	1	0	0						No media	0	1024	768	0	0	275	681	200	0	Content		0	0	131529	2575761018
148	09:15:57.662	00:00:00.148	8	267,9329	683,7841	0,442608	0,7366347	415,1983	2,763415	3	267,9329	683,7841	0,442608	0,7366347	415,1983	2,763415	1	1	268	684						No media	0	1024	768	0	0	275	681	200	0	Content		268	684	148155	2575777644
165	09:15:57.679	00:00:00.164	9	284,1841	680,8712	0,4428271	0,7366357	416,5719	2,757451	3	284,1841	680,8712	0,4428271	0,7366357	416,5719	2,757451	1	1	284	681						No media	0	1024	768	0	0	275	681	200	0	Content		284	681	164777	2575794266
182	09:15:57.696	00:00:00.181	10	-1024	-768	-1	-1	-1	-1	4	-1024	-768	-1	-1	-1	-1	4	1	0	0						No media	0	1024	768	0	0	275	681	200	0	Content		0	0	181901	2575811390
199	09:15:57.713	00:00:00.198	11	272,2125	681,7956	0,4433753	0,7366515	419,3097	2,777401	3	272,2125	681,7956	0,4433753	0,7366515	419,3097	2,777401	1	1	272	682						No media	0	1024	768	0	0	275	681	200	0	Content		272	682	198525	2575828014
215	09:15:57.729	00:00:00.215	12	272,0013	678,7554	0,4440731	0,7365969	422,2464	2,731661	3	272,0013	678,7554	0,4440731	0,7365969	422,2464	2,731661	1	1	272	679						No media	0	1024	768	0	0	275	681	200	0	Content		272	679	215274	2575844763
232	09:15:57.746	00:00:00.231	13	-1024	-768	-1	-1	-1	-1	4	-1024	-768	-1	-1	-1	-1	4	1	0	0						No media	0	1024	768	0	0	275	681	200	0	Content		0	0	231520	2575861009
248	09:15:57.762	00:00:00.248	14	482,0966	719,9642	0,4389756	0,7385685	412,856	2,695888	3	482,0966	719,9642	0,4389756	0,7385685	412,856	2,695888	1	2	482	720						No media	0	1024	768	0	0	553	691	184	0	Content		482	720	248160	2575877649
265	09:15:57.779	00:00:00.264	15	528,6671	727,4327	0,4244865	0,7392012	365,6046	2,678002	3	528,6671	727,4327	0,4244865	0,7392012	365,6046	2,678002	1	2	529	727						No media	0	1024	768	0	0	553	691	184	0	Content		529	727	264782	2575894271
282	09:15:57.796	00:00:00.281	16	-1024	-768	-1	-1	-1	-1	4	-1024	-768	-1	-1	-1	-1	4	2	0	0						No media	0	1024	768	0	0	553	691	184	0	Content		0	0	281783	2575911272
298	09:15:57.812	00:00:00.298	17	564,546	693,8275	0,4253167	0,7377446	368,3362	2,362782	3	564,546	693,8275	0,4253167	0,7377446	368,3362	2,362782	1	2	565	694						No media	0	1024	768	0	0	553	691	184	0	Content		565	694	298406	2575927895
315	09:15:57.829	00:00:00.315	18	582,4855	690,5089	0,4251601	0,7379578	367,6848	2,282795	3	582,4855	690,5089	0,4251601	0,7379578	367,6848	2,282795	1	2	582	691						No media	0	1024	768	0	0	553	691	184	0	Content		582	691	315155	2575944644
332	09:15:57.846	00:00:00.331	19	-1024	-768	-1	-1	-1	-1	4	-1024	-768	-1	-1	-1	-1	4	2	0	0						No media	0	1024	768	0	0	553	691	184	0	Content		0	0	331529	2575961018
348	09:15:57.862	00:00:00.348	20	-1024	-768	-1	-1	-1	-1	4	-1024	-768	-1	-1	-1	-1	4	2	0	0						No media	0	1024	768	0	0	553	691	184	0	Content		0	0	348122	2575977611
365	09:15:57.879	00:00:00.364	21	-1024	-768	-1	-1	-1	-1	4	-1024	-768	-1	-1	-1	-1	4	2	0	0						No media	0	1024	768	0	0	553	691	184	0	Content		0	0	364790	2575994279
381	09:15:57.895	00:00:00.381	22	553,1208	679,5333	0,4240953	0,7368867	363,7119	2,324625	3	553,1208	679,5333	0,4240953	0,7368867	363,7119	2,324625	1	2	553	680						No media	0	1024	768	0	0	553	691	184	0	Content		553	680	381362	2576010851
398	09:15:57.912	00:00:00.398	23	553,2297	681,4443	0,4245722	0,7368252	365,3643	2,28111	3	553,2297	681,4443	0,4245722	0,7368252	365,3643	2,28111	1	2	553	681						No media	0	1024	768	0	0	553	691	184	0	Content		553	681	398417	2576027906
415	09:15:57.929	00:00:00.415	24	560,6191	686,152	0,4247634	0,7367976	366,57	2,342646	3	560,6191	686,152	0,4247634	0,7367976	366,57	2,342646	1	2	561	686						No media	0	1024	768	0	0	553	691	184	0	Content		561	686	415039	2576044528
432	09:15:57.946	00:00:00.431	25	553,5699	684,2737	0,4240443	0,7367846	364,722	2,356986	3	553,5699	684,2737	0,4240443	0,7367846	364,722	2,356986	1	3	554	684						No media	0	1024	768	0	0	550	740	100	0	Content		554	684	431786	2576061275
448	09:15:57.962	00:00:00.447	26	553,7253	689,9736	0,4240676	0,7367458	365,0046	2,314222	3	553,7253	689,9736	0,4240676	0,7367458	365,0046	2,314222	1	3	554	690						No media	0	1024	768	0	0	550	740	100	0	Content		554	690	447963	2576077452
465	09:15:57.979	00:00:00.464	27	549,5104	714,7443	0,4223847	0,7375588	359,5917	2,272079	3	549,5104	714,7443	0,4223847	0,7375588	359,5917	2,272079	1	3	550	715						No media	0	1024	768	0	0	550	740	100	0	Content		550	715	464710	2576094199
474	09:15:57.988																				MovieStart	128	0	0	Untertest2.avi
481	09:15:57.995	00:00:00.481	28	550,1161	764,8926	0,4249175	0,7405475	368,2538	2,364758	3	550,1161	764,8926	0,4249175	0,7405475	368,2538	2,364758	1	3	550	765						Untertest2.avi	0	880	547	72	111	478	629	100	0	Content		478	654	481343	2576110832
498	09:15:58.012	00:00:00.498	29	524,0956	815,0831	0,4309702	0,7428588	389,0157	2,502958	3	524,0956	815,0831	0,4309702	0,7428588	389,0157	2,502958	1	3	524	815						Untertest2.avi	0	880	547	72	111	478	629	100	0	Content		452	704	498402	2576127891
515	09:15:58.029	00:00:00.515	30	55,01929	829,5526	0,4243205	0,7439828	389,0157	2,408398	3	55,01929	829,5526	0,4243205	0,7439828	389,0157	2,408398	1	3	55	830						Untertest2.avi	0	880	547	72	111	478	629	100	0	Content		-17	719	515027	2576144516
532	09:15:58.046	00:00:00.531	31	-1024	-768	-1	-1	-1	-1	4	-1024	-768	-1	-1	-1	-1	4		0	0						Untertest2.avi	0	880	547	72	111				0	Content		-72	-111	531650	2576161139
548	09:15:58.062	00:00:00.547	32	-1024	-768	-1	-1	-1	-1	4	-1024	-768	-1	-1	-1	-1	4		0	0						Untertest2.avi	0	880	547	72	111				0	Content		-72	-111	547953	2576177442
565	09:15:58.079	00:00:00.565	33	-1024	-768	-1	-1	-1	-1	4	-1024	-768	-1	-1	-1	-1	4		0	0						Untertest2.avi	0	880	547	72	111				0	Content		-72	-111	565150	2576194639
581	09:15:58.095	00:00:00.581	34	-1024	-768	-1	-1	-1	-1	4	-1024	-768	-1	-1	-1	-1	4		0	0						Untertest2.avi	0	880	547	72	111				0	Content		-72	-111	581346	2576210835
598	09:15:58.112	00:00:00.598	35	-1024	-768	-1	-1	-1	-1	4	-1024	-768	-1	-1	-1	-1	4		0	0						Untertest2.avi	0	880	547	72	111				0	Content		-72	-111	598315	2576227804
615	09:15:58.129	00:00:00.614	36	-1024	-768	-1	-1	-1	-1	4	-1024	-768	-1	-1	-1	-1	4		0	0						Untertest2.avi	0	880	547	72	111				0	Content		-72	-111	614828	2576244317
632	09:15:58.146	00:00:00.631	37	-1024	-768	-1	-1	-1	-1	4	-1024	-768	-1	-1	-1	-1	4		0	0						Untertest2.avi	0	880	547	72	111				0	Content		-72	-111	631577	2576261066
648	09:15:58.162	00:00:00.648	38	-1024	-768	-1	-1	-1	-1	4	-1024	-768	-1	-1	-1	-1	4		0	0						Untertest2.avi	0	880	547	72	111				0	Content		-72	-111	648201	2576277690
665	09:15:58.179	00:00:00.664	39	-1024	-768	-1	-1	-1	-1	4	-1024	-768	-1	-1	-1	-1	4		0	0						Untertest2.avi	0	880	547	72	111				0	Content		-72	-111	664825	2576294314
681	09:15:58.195	00:00:00.681	40	-1024	-768	-1	-1	-1	-1	4	-1024	-768	-1	-1	-1	-1	4		0	0						Untertest2.avi	0	880	547	72	111				0	Content		-72	-111	681451	2576310940
698	09:15:58.212	00:00:00.698	41	-1024	-768	-1	-1	-1	-1	4	-1024	-768	-1	-1	-1	-1	4		0	0						Untertest2.avi	0	880	547	72	111				0	Content		-72	-111	698200	2576327689
715	09:15:58.229	00:00:00.714	42	-1024	-768	-1	-1	-1	-1	4	-1024	-768	-1	-1	-1	-1	4		0	0						Untertest2.avi	0	880	547	72	111				0	Content		-72	-111	714823	2576344312
731	09:15:58.245	00:00:00.731	43	-1024	-768	-1	-1	-1	-1	4	-1024	-768	-1	-1	-1	-1	4		0	0						Untertest2.avi	0	880	547	72	111				0	Content		-72	-111	731447	2576360936
748	09:15:58.262	00:00:00.747	44	-1024	-768	-1	-1	-1	-1	4	-1024	-768	-1	-1	-1	-1	4		0	0						Untertest2.avi	0	880	547	72	111				0	Content		-72	-111	747947	2576377436
765	09:15:58.279	00:00:00.765	45	-1024	-768	-1	-1	-1	-1	4	-1024	-768	-1	-1	-1	-1	4		0	0						Untertest2.avi	0	880	547	72	111				0	Content		-72	-111	765142	2576394631
782	09:15:58.296	00:00:00.781	46	-1024	-768	-1	-1	-1	-1	4	-1024	-768	-1	-1	-1	-1	4		0	0						Untertest2.avi	0	880	547	72	111				0	Content		-72	-111	781944	2576411433
799	09:15:58.313	00:00:00.798	47	-1024	-768	-1	-1	-1	-1	4	-1024	-768	-1	-1	-1	-1	4		0	0						Untertest2.avi	0	880	547	72	111				0	Content		-72	-111	798564	2576428053
815	09:15:58.329	00:00:00.814	48	-1024	-768	-1	-1	-1	-1	4	-1024	-768	-1	-1	-1	-1	4		0	0						Untertest2.avi	0	880	547	72	111				0	Content		-72	-111	814688	2576444177
831	09:15:58.345	00:00:00.830	49	-1024	-768	-1	-1	-1	-1	4	-1024	-768	-1	-1	-1	-1	4		0	0						Untertest2.avi	0	880	547	72	111				0	Content		-72	-111	830688	2576460177
847	09:15:58.361	00:00:00.847	50	-1024	-768	-1	-1	-1	-1	4	-1024	-768	-1	-1	-1	-1	4		0	0						Untertest2.avi	0	880	547	72	111				0	Content		-72	-111	847323	2576476812
864	09:15:58.378	00:00:00.863	51	-1024	-768	-1	-1	-1	-1	4	-1024	-768	-1	-1	-1	-1	4		0	0						Untertest2.avi	0	880	547	72	111				0	Content		-72	-111	863936	2576493425
881	09:15:58.395	00:00:00.881	52	-1024	-768	-1	-1	-1	-1	4	-1024	-768	-1	-1	-1	-1	4		0	0						Untertest2.avi	0	880	547	72	111				0	Content		-72	-111	881006	2576510495
898	09:15:58.412	00:00:00.898	53	-1024	-768	-1	-1	-1	-1	4	-1024	-768	-1	-1	-1	-1	4		0	0						Untertest2.avi	0	880	547	72	111				0	Content		-72	-111	898380	2576527869
916	09:15:58.430	00:00:00.915	54	-1024	-768	-1	-1	-1	-1	4	-1024	-768	-1	-1	-1	-1	4		0	0						Untertest2.avi	0	880	547	72	111				0	Content		-72	-111	915626	2576545115
931	09:15:58.445	00:00:00.930	55	-1024	-768	-1	-1	-1	-1	4	-1024	-768	-1	-1	-1	-1	4		0	0						Untertest2.avi	0	880	547	72	111				0	Content		-72	-111	930557	2576560046
947	09:15:58.461	00:00:00.947	56	-1024	-768	-1	-1	-1	-1	4	-1024	-768	-1	-1	-1	-1	4		0	0						Untertest2.avi	0	880	547	72	111				0	Content		-72	-111	947181	2576576670
964	09:15:58.478	00:00:00.963	57	-1024	-768	-1	-1	-1	-1	4	-1024	-768	-1	-1	-1	-1	4		0	0						Untertest2.avi	0	880	547	72	111				0	Content		-72	-111	963929	2576593418
981	09:15:58.495	00:00:00.980	58	-1024	-768	-1	-1	-1	-1	4	-1024	-768	-1	-1	-1	-1	4		0	0						Untertest2.avi	0	880	547	72	111				0	Content		-72	-111	980554	2576610043
997	09:15:58.511	00:00:00.997	59	-1024	-768	-1	-1	-1	-1	4	-1024	-768	-1	-1	-1	-1	4		0	0						Untertest2.avi	0	880	547	72	111				0	Content		-72	-111	997176	2576626665
1014	09:15:58.528	00:00:01.013	60	-1024	-768	-1	-1	-1	-1	4	-1024	-768	-1	-1	-1	-1	4		0	0						Untertest2.avi	0	880	547	72	111				0	Content		-72	-111	1013797	2576643286
1031	09:15:58.545	00:00:01.030	61	-1024	-768	-1	-1	-1	-1	4	-1024	-768	-1	-1	-1	-1	4		0	0						Untertest2.avi	0	880	547	72	111				0	Content		-72	-111	1030992	2576660481
1048	09:15:58.562	00:00:01.048	62	-1024	-768	-1	-1	-1	-1	4	-1024	-768	-1	-1	-1	-1	4		0	0						Untertest2.avi	0	880	547	72	111				0	Content		-72	-111	1048364	2576677853
1066	09:15:58.580	00:00:01.065	63	-1024	-768	-1	-1	-1	-1	4	-1024	-768	-1	-1	-1	-1	4		0	0						Untertest2.avi	0	880	547	72	111				0	Content		-72	-111	1065611	2576695100
1080	09:15:58.594	00:00:01.080	64	-1024	-768	-1	-1	-1	-1	4	-1024	-768	-1	-1	-1	-1	4		0	0						Untertest2.avi	0	880	547	72	111				0	Content		-72	-111	1080415	2576709904
1097	09:15:58.611	00:00:01.097	65	-1024	-768	-1	-1	-1	-1	4	-1024	-768	-1	-1	-1	-1	4		0	0						Untertest2.avi	0	880	547	72	111				0	Content		-72	-111	1097164	2576726653
1114	09:15:58.628	00:00:01.113	66	-1024	-768	-1	-1	-1	-1	4	-1024	-768	-1	-1	-1	-1	4		0	0						Untertest2.avi	0	880	547	72	111				0	Content		-72	-111	1113786	2576743275
1130	09:15:58.644	00:00:01.130	67	-1024	-768	-1	-1	-1	-1	4	-1024	-768	-1	-1	-1	-1	4		0	0						Untertest2.avi	0	880	547	72	111				0	Content		-72	-111	1130411	2576759900
1147	09:15:58.661	00:00:01.147	68	-1024	-768	-1	-1	-1	-1	4	-1024	-768	-1	-1	-1	-1	4		0	0						Untertest2.avi	0	880	547	72	111				0	Content		-72	-111	1147035	2576776524
1164	09:15:58.678	00:00:01.163	69	-1024	-768	-1	-1	-1	-1	4	-1024	-768	-1	-1	-1	-1	4		0	0						Untertest2.avi	0	880	547	72	111				0	Content		-72	-111	1163659	2576793148
1181	09:15:58.695	00:00:01.180	70	-1024	-768	-1	-1	-1	-1	4	-1024	-768	-1	-1	-1	-1	4		0	0						Untertest2.avi	0	880	547	72	111				0	Content		-72	-111	1180853	2576810342
1198	09:15:58.712	00:00:01.198	71	-1024	-768	-1	-1	-1	-1	4	-1024	-768	-1	-1	-1	-1	4		0	0						Untertest2.avi	0	880	547	72	111				0	Content		-72	-111	1198225	2576827714
1215	09:15:58.729	00:00:01.215	72	-1024	-768	-1	-1	-1	-1	4	-1024	-768	-1	-1	-1	-1	4		0	0						Untertest2.avi	0	880	547	72	111				0	Content		-72	-111	1215474	2576844963
1230	09:15:58.744	00:00:01.230	73	-1024	-768	-1	-1	-1	-1	4	-1024	-768	-1	-1	-1	-1	4		0	0						Untertest2.avi	0	880	547	72	111				0	Content		-72	-111	1230284	2576859773
1247	09:15:58.761	00:00:01.247	74	-1024	-768	-1	-1	-1	-1	4	-1024	-768	-1	-1	-1	-1	4		0	0						Untertest2.avi	0	880	547	72	111				0	Content		-72	-111	1247028	2576876517
1264	09:15:58.778	00:00:01.263	75	-1024	-768	-1	-1	-1	-1	4	-1024	-768	-1	-1	-1	-1	4		0	0						Untertest2.avi	0	880	547	72	111				0	Content		-72	-111	1263562	2576893051
1280	09:15:58.794	00:00:01.280	76	-1024	-768	-1	-1	-1	-1	4	-1024	-768	-1	-1	-1	-1	4		0	0						Untertest2.avi	0	880	547	72	111				0	Content		-72	-111	1280169	2576909658
1297	09:15:58.811	00:00:01.296	77	-1024	-768	-1	-1	-1	-1	4	-1024	-768	-1	-1	-1	-1	4		0	0						Untertest2.avi	0	880	547	72	111				0	Content		-72	-111	1296914	2576926403
1314	09:15:58.828	00:00:01.313	78	-1024	-768	-1	-1	-1	-1	4	-1024	-768	-1	-1	-1	-1	4		0	0						Untertest2.avi	0	880	547	72	111				0	Content		-72	-111	1313535	2576943024
1331	09:15:58.845	00:00:01.330	79	-1024	-768	-1	-1	-1	-1	4	-1024	-768	-1	-1	-1	-1	4		0	0						Untertest2.avi	0	880	547	72	111				0	Content		-72	-111	1330600	2576960089
1348	09:15:58.862	00:00:01.347	80	-1024	-768	-1	-1	-1	-1	4	-1024	-768	-1	-1	-1	-1	4		0	0						Untertest2.avi	0	880	547	72	111				0	Content		-72	-111	1347972	2576977461
1365	09:15:58.879	00:00:01.365	81	-1024	-768	-1	-1	-1	-1	4	-1024	-768	-1	-1	-1	-1	4		0	0						Untertest2.avi	0	880	547	72	111				0	Content		-72	-111	1365216	2576994705
1380	09:15:58.894	00:00:01.380	82	-1024	-768	-1	-1	-1	-1	4	-1024	-768	-1	-1	-1	-1	4		0	0						Untertest2.avi	0	880	547	72	111				0	Content		-72	-111	1380150	2577009639
1397	09:15:58.911	00:00:01.396	83	-1024	-768	-1	-1	-1	-1	4	-1024	-768	-1	-1	-1	-1	4		0	0						Untertest2.avi	0	880	547	72	111				0	Content		-72	-111	1396766	2577026255
1414	09:15:58.928	00:00:01.413	84	-1024	-768	-1	-1	-1	-1	4	-1024	-768	-1	-1	-1	-1	4		0	0						Untertest2.avi	0	880	547	72	111				0	Content		-72	-111	1413513	2577043002
1430	09:15:58.944	00:00:01.430	85	-1024	-768	-1	-1	-1	-1	4	-1024	-768	-1	-1	-1	-1	4		0	0						Untertest2.avi	0	880	547	72	111				0	Content		-72	-111	1430135	2577059624
1447	09:15:58.961	00:00:01.446	86	-1024	-768	-1	-1	-1	-1	4	-1024	-768	-1	-1	-1	-1	4		0	0						Untertest2.avi	0	880	547	72	111				0	Content		-72	-111	1446757	2577076246
1463	09:15:58.977	00:00:01.463	87	-1024	-768	-1	-1	-1	-1	4	-1024	-768	-1	-1	-1	-1	4		0	0						Untertest2.avi	0	880	547	72	111				0	Content		-72	-111	1463380	2577092869
1481	09:15:58.995	00:00:01.480	88	-1024	-768	-1	-1	-1	-1	4	-1024	-768	-1	-1	-1	-1	4		0	0						Untertest2.avi	0	880	547	72	111				0	Content		-72	-111	1480572	2577110061
1498	09:15:59.012	00:00:01.497	89	-1024	-768	-1	-1	-1	-1	4	-1024	-768	-1	-1	-1	-1	4		0	0						Untertest2.avi	0	880	547	72	111				0	Content		-72	-111	1497820	2577127309
1515	09:15:59.029	00:00:01.515	90	-1024	-768	-1	-1	-1	-1	4	-1024	-768	-1	-1	-1	-1	4		0	0						Untertest2.avi	0	880	547	72	111				0	Content		-72	-111	1515189	2577144678
1530	09:15:59.044	00:00:01.529	91	-1024	-768	-1	-1	-1	-1	4	-1024	-768	-1	-1	-1	-1	4		0	0						Untertest2.avi	0	880	547	72	111				0	Content		-72	-111	1529992	2577159481
1547	09:15:59.061	00:00:01.546	92	-1024	-768	-1	-1	-1	-1	4	-1024	-768	-1	-1	-1	-1	4		0	0						Untertest2.avi	0	880	547	72	111				0	Content		-72	-111	1546746	2577176235
1563	09:15:59.077	00:00:01.563	93	-1024	-768	-1	-1	-1	-1	4	-1024	-768	-1	-1	-1	-1	4		0	0						Untertest2.avi	0	880	547	72	111				0	Content		-72	-111	1563368	2577192857
1580	09:15:59.094	00:00:01.579	94	-1024	-768	-1	-1	-1	-1	4	-1024	-768	-1	-1	-1	-1	4		0	0						Untertest2.avi	0	880	547	72	111				0	Content		-72	-111	1579986	2577209475
1597	09:15:59.111	00:00:01.596	95	-1024	-768	-1	-1	-1	-1	4	-1024	-768	-1	-1	-1	-1	4		0	0						Untertest2.avi	0	880	547	72	111				0	Content		-72	-111	1596611	2577226100
1613	09:15:59.127	00:00:01.613	96	-1024	-768	-1	-1	-1	-1	4	-1024	-768	-1	-1	-1	-1	4		0	0						Untertest2.avi	0	880	547	72	111				0	Content		-72	-111	1613233	2577242722
1630	09:15:59.144	00:00:01.630	97	-1024	-768	-1	-1	-1	-1	4	-1024	-768	-1	-1	-1	-1	4		0	0						Untertest2.avi	0	880	547	72	111				0	Content		-72	-111	1630427	2577259916
1648	09:15:59.162	00:00:01.647	98	-1024	-768	-1	-1	-1	-1	4	-1024	-768	-1	-1	-1	-1	4		0	0						Untertest2.avi	0	880	547	72	111				0	Content		-72	-111	1647799	2577277288
1665	09:15:59.179	00:00:01.665	99	-1024	-768	-1	-1	-1	-1	4	-1024	-768	-1	-1	-1	-1	4		0	0						Untertest2.avi	0	880	547	72	111				0	Content		-72	-111	1665055	2577294544
1680	09:15:59.194	00:00:01.679	100	-1024	-768	-1	-1	-1	-1	4	-1024	-768	-1	-1	-1	-1	4		0	0						Untertest2.avi	0	880	547	72	111				0	Content		-72	-111	1679847	2577309336
1697	09:15:59.211	00:00:01.696	101	-1024	-768	-1	-1	-1	-1	4	-1024	-768	-1	-1	-1	-1	4		0	0						Untertest2.avi	0	880	547	72	111				0	Content		-72	-111	1696595	2577326084
1713	09:15:59.227	00:00:01.713	102	-1024	-768	-1	-1	-1	-1	4	-1024	-768	-1	-1	-1	-1	4		0	0						Untertest2.avi	0	880	547	72	111				0	Content		-72	-111	1713215	2577342704
1730	09:15:59.244	00:00:01.729	103	-1024	-768	-1	-1	-1	-1	4	-1024	-768	-1	-1	-1	-1	4		0	0						Untertest2.avi	0	880	547	72	111				0	Content		-72	-111	1729839	2577359328
1746	09:15:59.260	00:00:01.746	104	-1024	-768	-1	-1	-1	-1	4	-1024	-768	-1	-1	-1	-1	4		0	0						Untertest2.avi	0	880	547	72	111				0	Content		-72	-111	1746461	2577375950
1763	09:15:59.277	00:00:01.763	105	-1024	-768	-1	-1	-1	-1	4	-1024	-768	-1	-1	-1	-1	4		0	0						Untertest2.avi	0	880	547	72	111				0	Content		-72	-111	1763085	2577392574
1780	09:15:59.294	00:00:01.780	106	-1024	-768	-1	-1	-1	-1	4	-1024	-768	-1	-1	-1	-1	4		0	0						Untertest2.avi	0	880	547	72	111				0	Content		-72	-111	1780277	2577409766
1798	09:15:59.312	00:00:01.797	107	-1024	-768	-1	-1	-1	-1	4	-1024	-768	-1	-1	-1	-1	4		0	0						Untertest2.avi	0	880	547	72	111				0	Content		-72	-111	1797649	2577427138
1815	09:15:59.329	00:00:01.815	108	-1024	-768	-1	-1	-1	-1	4	-1024	-768	-1	-1	-1	-1	4		0	0						Untertest2.avi	0	880	547	72	111				0	Content		-72	-111	1815067	2577444556
1830	09:15:59.344	00:00:01.829	109	-1024	-768	-1	-1	-1	-1	4	-1024	-768	-1	-1	-1	-1	4		0	0						Untertest2.avi	0	880	547	72	111				0	Content		-72	-111	1829827	2577459316
1846	09:15:59.360	00:00:01.846	110	-1024	-768	-1	-1	-1	-1	4	-1024	-768	-1	-1	-1	-1	4		0	0						Untertest2.avi	0	880	547	72	111				0	Content		-72	-111	1846444	2577475933
1863	09:15:59.377	00:00:01.863	111	-1024	-768	-1	-1	-1	-1	4	-1024	-768	-1	-1	-1	-1	4		0	0						Untertest2.avi	0	880	547	72	111				0	Content		-72	-111	1863193	2577492682
1880	09:15:59.394	00:00:01.879	112	-1024	-768	-1	-1	-1	-1	4	-1024	-768	-1	-1	-1	-1	4		0	0						Untertest2.avi	0	880	547	72	111				0	Content		-72	-111	1879816	2577509305
1896	09:15:59.410	00:00:01.896	113	-1024	-768	-1	-1	-1	-1	4	-1024	-768	-1	-1	-1	-1	4		0	0						Untertest2.avi	0	880	547	72	111				0	Content		-72	-111	1896439	2577525928
1913	09:15:59.427	00:00:01.913	114	-1024	-768	-1	-1	-1	-1	4	-1024	-768	-1	-1	-1	-1	4		0	0						Untertest2.avi	0	880	547	72	111				0	Content		-72	-111	1913062	2577542551
1930	09:15:59.444	00:00:01.930	115	-1024	-768	-1	-1	-1	-1	4	-1024	-768	-1	-1	-1	-1	4		0	0						Untertest2.avi	0	880	547	72	111				0	Content		-72	-111	1930128	2577559617
1948	09:15:59.462	00:00:01.947	116	-1024	-768	-1	-1	-1	-1	4	-1024	-768	-1	-1	-1	-1	4		0	0						Untertest2.avi	0	880	547	72	111				0	Content		-72	-111	1947500	2577576989
1965	09:15:59.479	00:00:01.964	117	-1024	-768	-1	-1	-1	-1	4	-1024	-768	-1	-1	-1	-1	4		0	0						Untertest2.avi	0	880	547	72	111				0	Content		-72	-111	1964871	2577594360
1980	09:15:59.494	00:00:01.979	118	-1024	-768	-1	-1	-1	-1	4	-1024	-768	-1	-1	-1	-1	4		0	0						Untertest2.avi	0	880	547	72	111				0	Content		-72	-111	1979676	2577609165
1996	09:15:59.510	00:00:01.996	119	-1024	-768	-1	-1	-1	-1	4	-1024	-768	-1	-1	-1	-1	4		0	0						Untertest2.avi	0	880	547	72	111				0	Content		-72	-111	1996298	2577625787
2013	09:15:59.527	00:00:02.013	120	-1024	-768	-1	-1	-1	-1	4	-1024	-768	-1	-1	-1	-1	4		0	0						Untertest2.avi	0	880	547	72	111				0	Content		-72	-111	2013044	2577642533
2030	09:15:59.544	00:00:02.029	121	-1024	-768	-1	-1	-1	-1	4	-1024	-768	-1	-1	-1	-1	4		0	0						Untertest2.avi	0	880	547	72	111				0	Content		-72	-111	2029665	2577659154
2046	09:15:59.560	00:00:02.046	122	-1024	-768	-1	-1	-1	-1	4	-1024	-768	-1	-1	-1	-1	4		0	0						Untertest2.avi	0	880	547	72	111				0	Content		-72	-111	2046285	2577675774
2063	09:15:59.577	00:00:02.062	123	-1024	-768	-1	-1	-1	-1	4	-1024	-768	-1	-1	-1	-1	4		0	0						Untertest2.avi	0	880	547	72	111				0	Content		-72	-111	2062908	2577692397
2080	09:15:59.594	00:00:02.080	124	-1024	-768	-1	-1	-1	-1	4	-1024	-768	-1	-1	-1	-1	4		0	0						Untertest2.avi	0	880	547	72	111				0	Content		-72	-111	2080098	2577709587
2097	09:15:59.611	00:00:02.097	125	-1024	-768	-1	-1	-1	-1	4	-1024	-768	-1	-1	-1	-1	4		0	0						Untertest2.avi	0	880	547	72	111				0	Content		-72	-111	2097472	2577726961
2115	09:15:59.629	00:00:02.114	126	-1024	-768	-1	-1	-1	-1	4	-1024	-768	-1	-1	-1	-1	4		0	0						Untertest2.avi	0	880	547	72	111				0	Content		-72	-111	2114716	2577744205
2130	09:15:59.644	00:00:02.129	127	-1024	-768	-1	-1	-1	-1	4	-1024	-768	-1	-1	-1	-1	4		0	0						Untertest2.avi	0	880	547	72	111				0	Content		-72	-111	2129522	2577759011
2146	09:15:59.660	00:00:02.146	128	-1024	-768	-1	-1	-1	-1	4	-1024	-768	-1	-1	-1	-1	4		0	0						Untertest2.avi	0	880	547	72	111				0	Content		-72	-111	2146270	2577775759
2163	09:15:59.677	00:00:02.162	129	-1024	-768	-1	-1	-1	-1	4	-1024	-768	-1	-1	-1	-1	4		0	0						Untertest2.avi	0	880	547	72	111				0	Content		-72	-111	2162891	2577792380
2180	09:15:59.694	00:00:02.179	130	-1024	-768	-1	-1	-1	-1	4	-1024	-768	-1	-1	-1	-1	4		0	0						Untertest2.avi	0	880	547	72	111				0	Content		-72	-111	2179512	2577809001
2196	09:15:59.710	00:00:02.196	131	-1024	-768	-1	-1	-1	-1	4	-1024	-768	-1	-1	-1	-1	4		0	0						Untertest2.avi	0	880	547	72	111				0	Content		-72	-111	2196135	2577825624
2213	09:15:59.727	00:00:02.212	132	-1024	-768	-1	-1	-1	-1	4	-1024	-768	-1	-1	-1	-1	4		0	0						Untertest2.avi	0	880	547	72	111				0	Content		-72	-111	2212755	2577842244
2230	09:15:59.744	00:00:02.229	133	-1024	-768	-1	-1	-1	-1	4	-1024	-768	-1	-1	-1	-1	4		0	0						Untertest2.avi	0	880	547	72	111				0	Content		-72	-111	2229949	2577859438
2247	09:15:59.761	00:00:02.247	134	-1024	-768	-1	-1	-1	-1	4	-1024	-768	-1	-1	-1	-1	4		0	0						Untertest2.avi	0	880	547	72	111				0	Content		-72	-111	2247321	2577876810
2265	09:15:59.779	00:00:02.264	135	-1024	-768	-1	-1	-1	-1	4	-1024	-768	-1	-1	-1	-1	4		0	0						Untertest2.avi	0	880	547	72	111				0	Content		-72	-111	2264567	2577894056
2279	09:15:59.793	00:00:02.279	136	-1024	-768	-1	-1	-1	-1	4	-1024	-768	-1	-1	-1	-1	4		0	0						Untertest2.avi	0	880	547	72	111				0	Content		-72	-111	2279494	2577908983
2296	09:15:59.810	00:00:02.296	137	-1024	-768	-1	-1	-1	-1	4	-1024	-768	-1	-1	-1	-1	4		0	0						Untertest2.avi	0	880	547	72	111				0	Content		-72	-111	2296117	2577925606
2313	09:15:59.827	00:00:02.312	138	-1024	-768	-1	-1	-1	-1	4	-1024	-768	-1	-1	-1	-1	4		0	0						Untertest2.avi	0	880	547	72	111				0	Content		-72	-111	2312864	2577942353
2329	09:15:59.843	00:00:02.329	139	-1024	-768	-1	-1	-1	-1	4	-1024	-768	-1	-1	-1	-1	4		0	0						Untertest2.avi	0	880	547	72	111				0	Content		-72	-111	2329484	2577958973
2347	09:15:59.861	00:00:02.346	140	337,0906	644,1177	0,4470422	0,7477094	420,6418	3,161727	3	335,5062	603,0873	0,4446013	0,7475737	481,2598	3,593479	1	4	336	603						Untertest2.avi	0	880	547	72	111	300	489	83	0	Content		264	492	2346593	2577976082
2364	09:15:59.878	00:00:02.363	141	370,304	604,8975	0,4447277	0,7477261	481,3723	3,574639	3	370,304	604,8975	0,4447277	0,7477261	481,3723	3,574639	1	4	370	605						Untertest2.avi	0	880	547	72	111	300	489	83	0	Content		298	494	2363671	2577993160
2380	09:15:59.894	00:00:02.380	142	353,8291	640,3751	0,4467627	0,7482712	421,578	3,161462	3	378,9233	595,0289	0,4457144	0,7482313	481,489	3,601779	1	4	379	595						Untertest2.avi	0	880	547	72	111	300	489	83	0	Content		307	484	2380099	2578009588
2397	09:15:59.911	00:00:02.396	143	351,1273	638,0116	0,4464479	0,7482854	424,8552	3,166946	3	413,3594	597,3686	0,4448355	0,7482737	481,3549	3,594108	1	4	413	597						Untertest2.avi	0	880	547	72	111	300	489	83	0	Content		341	486	2396917	2578026406
2413	09:15:59.927	00:00:02.413	144	346,3833	604,1158	0,4439498	0,7483419	481,3468	3,570959	3	346,3833	604,1158	0,4439498	0,7483419	481,3468	3,570959	1	4	346	604						Untertest2.avi	0	880	547	72	111	300	489	83	0	Content		274	493	2413218	2578042707
2430	09:15:59.944	00:00:02.429	145	314,2659	592,7983	0,4438218	0,7486013	481,3056	3,481349	3	373,9523	588,7922	0,4444905	0,7487941	481,3056	3,505569	1	5	374	589						Untertest2.avi	0	880	547	72	111	295	430	183	0	Content		302	478	2429967	2578059456
2446	09:15:59.960	00:00:02.446	146	331,9062	553,9504	0,4436614	0,7488237	481,1737	3,285908	3	331,9062	553,9504	0,4436614	0,7488237	481,1737	3,285908	1	5	332	554						Untertest2.avi	0	880	547	72	111	295	430	183	0	Content		260	443	2446464	2578075953
2464	09:15:59.978	00:00:02.463	147	297,7186	515,5033	0,4435857	0,7489281	481,1282	3,003327	3	297,7186	515,5033	0,4435857	0,7489281	481,1282	3,003327	1	5	298	516						Untertest2.avi	0	880	547	72	111	295	430	183	0	Content		226	405	2463653	2578093142
2480	09:15:59.994	00:00:02.480	148	346,2992	615,0313	0,4434808	0,7487598	481,1282	3,469894	3	346,2992	615,0313	0,4434808	0,7487598	481,1282	3,469894	1	5	346	615						Untertest2.avi	0	880	547	72	111	295	430	183	0	Content		274	504	2480276	2578109765
2497	09:16:00.011	00:00:02.496	149	368,4417	489,0313	0,444254	0,7492621	480,799	2,811536	3	368,4417	489,0313	0,444254	0,7492621	480,799	2,811536	1	5	368	489						Untertest2.avi	0	880	547	72	111	295	430	183	0	Content		296	378	2496898	2578126387
2513	09:16:00.027	00:00:02.513	150	350,0686	659,6735	0,4298434	0,7490528	420,1906	3,060614	3	350,0686	659,6735	0,4298434	0,7490528	420,1906	3,060614	1	5	350	660						Untertest2.avi	0	880	547	72	111	295	430	183	0	Content		278	549	2513076	2578142565
2530	09:16:00.044	00:00:02.530	151	367,0862	653,1985	0,4299444	0,7491228	420,5398	3,095687	3	367,0862	653,1985	0,4299444	0,7491228	420,5398	3,095687	1	5	367	653						Untertest2.avi	0	880	547	72	111	295	430	183	0	Content		295	542	2530197	2578159686
2547	09:16:00.061	00:00:02.546	152	359,6999	652,627	0,4300729	0,7492612	420,8766	3,090033	3	359,6999	652,627	0,4300729	0,7492612	420,8766	3,090033	1	5	360	653						Untertest2.avi	0	880	547	72	111	295	430	183	0	Content		288	542	2546821	2578176310
2564	09:16:00.078	00:00:02.563	153	323,9355	513,0919	0,4437118	0,7494029	481,2172	2,96004	3	382,5537	509,2122	0,4443803	0,7496082	481,2172	2,9812	1	5	383	509						Untertest2.avi	0	880	547	72	111	295	430	183	0	Content		311	398	2563515	2578193004
2580	09:16:00.094	00:00:02.579	154	336,9456	523,0802	0,4438136	0,7495601	481,3012	3,080357	3	396,5427	519,6398	0,4444901	0,7497495	481,3012	3,103044	1	5	397	520						Untertest2.avi	0	880	547	72	111	295	430	183	0	Content		325	409	2579825	2578209314
2597	09:16:00.111	00:00:02.596	155	332,7626	533,4172	0,4438908	0,7496746	481,2935	3,053649	3	389,1167	527,9673	0,4445319	0,7499092	481,2935	3,074913	1	5	389	528						Untertest2.avi	0	880	547	72	111	295	430	183	0	Content		317	417	2596683	2578226172
2613	09:16:00.127	00:00:02.613	156	320,9211	521,1923	0,4439537	0,7499155	481,3065	3,021713	3	377,7377	519,0374	0,4445996	0,7500701	481,3065	3,042547	1	6	378	519						Untertest2.avi	0	880	547	72	111	249	375	217	0	Content		306	408	2613064	2578242553
2630	09:16:00.144	00:00:02.630	157	327,0843	511,8281	0,4439117	0,7499679	481,3601	2,908525	3	385,2134	509,3913	0,4445736	0,7501314	481,3601	2,928975	1	6	385	509						Untertest2.avi	0	880	547	72	111	249	375	217	0	Content		313	398	2630186	2578259675
2647	09:16:00.161	00:00:02.646	158	334,1863	486,6897	0,4438624	0,7500679	481,2836	2,815419	3	390,9056	486,1555	0,4445133	0,7501835	481,2836	2,834092	1	6	391	486						Untertest2.avi	0	880	547	72	111	249	375	217	0	Content		319	375	2646934	2578276423
2663	09:16:00.177	00:00:02.663	159	382,7664	502,4114	0,4444371	0,7501155	481,059	2,848977	3	382,7664	502,4114	0,4444371	0,7501155	481,059	2,848977	1	6	383	502						Untertest2.avi	0	880	547	72	111	249	375	217	0	Content		311	391	2663375	2578292864
2680	09:16:00.194	00:00:02.679	160	370,997	375,4237	0,4452023	0,7503997	481,059	2,441895	3	370,997	375,4237	0,4452023	0,7503997	481,059	2,441895	1	6	371	375						Untertest2.avi	0	880	547	72	111	249	375	217	0	Content		299	264	2679679	2578309168
2696	09:16:00.210	00:00:02.696	161	-1024	-768	-1	-1	-1	-1	4	-1024	-768	-1	-1	-1	-1	4	6	0	0						Untertest2.avi	0	880	547	72	111	249	375	217	0	Content		-72	-111	2696303	2578325792
2713	09:16:00.227	00:00:02.712	162	264,7698	464,2191	0,4635892	0,7506237	416,9196	2,042126	3	264,7698	464,2191	0,4635892	0,7506237	416,9196	2,042126	1	6	265	464						Untertest2.avi	0	880	547	72	111	249	375	217	0	Content		193	353	2712926	2578342415
2730	09:16:00.244	00:00:02.730	163	218,2296	495,7276	0,4633108	0,7507882	417,8691	2,260035	3	218,2296	495,7276	0,4633108	0,7507882	417,8691	2,260035	1	6	218	496						Untertest2.avi	0	880	547	72	111	249	375	217	0	Content		146	385	2730115	2578359604
2746	09:16:00.260	00:00:02.746	164	296,1143	473,9989	0,4621037	0,7512363	421,8011	2,131247	3	296,1143	473,9989	0,4621037	0,7512363	421,8011	2,131247	1	6	296	474						Untertest2.avi	0	880	547	72	111	249	375	217	0	Content		224	363	2746294	2578375783
2763	09:16:00.277	00:00:02.763	165	266,1083	480,8779	0,4621126	0,7515038	421,9711	2,252311	3	266,1083	480,8779	0,4621126	0,7515038	421,9711	2,252311	1	6	266	481						Untertest2.avi	0	880	547	72	111	249	375	217	0	Content		194	370	2763040	2578392529
2780	09:16:00.294	00:00:02.779	166	-1024	-768	-1	-1	-1	-1	4	-1024	-768	-1	-1	-1	-1	4	6	0	0						Untertest2.avi	0	880	547	72	111	249	375	217	0	Content		-72	-111	2779662	2578409151
2797	09:16:00.311	00:00:02.796	167	-1024	-768	-1	-1	-1	-1	4	-1024	-768	-1	-1	-1	-1	4	6	0	0						Untertest2.avi	0	880	547	72	111	249	375	217	0	Content		-72	-111	2796779	2578426268
2813	09:16:00.327	00:00:02.813	168	320,9609	538,1149	0,4614383	0,752011	425,2414	2,630726	3	320,9609	538,1149	0,4614383	0,752011	425,2414	2,630726	1	6	321	538						Untertest2.avi	0	880	547	72	111	249	375	217	0	Content		249	427	2813399	2578442888
2830	09:16:00.344	00:00:02.830	169	293,9098	563,314	0,4664812	0,7523323	409,4959	2,544817	3	293,9098	563,314	0,4664812	0,7523323	409,4959	2,544817	1	7	294	563						Untertest2.avi	0	880	547	72	111	206	537	200	0	Content		222	452	2830031	2578459520
2846	09:16:00.360	00:00:02.846	170	214,8806	584,6907	0,4666218	0,7526698	409,4959	2,585367	3	214,8806	584,6907	0,4666218	0,7526698	409,4959	2,585367	1	7	215	585						Untertest2.avi	0	880	547	72	111	206	537	200	0	Content		143	474	2846405	2578475894
2863	09:16:00.377	00:00:02.863	171	275,0946	623,8843	0,4664732	0,7530134	410,4414	3,044264	3	275,0946	623,8843	0,4664732	0,7530134	410,4414	3,044264	1	7	275	624						Untertest2.avi	0	880	547	72	111	206	537	200	0	Content		203	513	2863276	2578492765
2880	09:16:00.394	00:00:02.879	172	284,1612	624,9449	0,4665331	0,7533857	410,6492	2,987679	3	284,1612	624,9449	0,4665331	0,7533857	410,6492	2,987679	1	7	284	625						Untertest2.avi	0	880	547	72	111	206	537	200	0	Content		212	514	2879520	2578509009
2896	09:16:00.410	00:00:02.896	173	282,2482	641,5838	0,466516	0,753897	410,9337	3,024319	3	282,2482	641,5838	0,466516	0,753897	410,9337	3,024319	1	7	282	642						Untertest2.avi	0	880	547	72	111	206	537	200	0	Content		210	531	2896270	2578525759
2913	09:16:00.427	00:00:02.912	174	289,1957	648,4313	0,4661476	0,7543433	412,4837	3,08058	3	289,1957	648,4313	0,4661476	0,7543433	412,4837	3,08058	1	7	289	648						Untertest2.avi	0	880	547	72	111	206	537	200	0	Content		217	537	2912893	2578542382
2930	09:16:00.444	00:00:02.930	175	295,8376	646,088	0,4659087	0,7547886	413,4654	3,044733	3	295,8376	646,088	0,4659087	0,7547886	413,4654	3,044733	1	7	296	646						Untertest2.avi	0	880	547	72	111	206	537	200	0	Content		224	535	2930014	2578559503
2946	09:16:00.460	00:00:02.946	176	290,0555	653,1416	0,4656907	0,7556221	414,7518	3,115028	3	290,0555	653,1416	0,4656907	0,7556221	414,7518	3,115028	1	7	290	653						Untertest2.avi	0	880	547	72	111	206	537	200	0	Content		218	542	2946259	2578575748
2963	09:16:00.477	00:00:02.962	177	278,0549	668,602	0,4645898	0,7568546	419,5789	3,118618	3	278,0549	668,602	0,4645898	0,7568546	419,5789	3,118618	1	7	278	669						Untertest2.avi	0	880	547	72	111	206	537	200	0	Content		206	558	2962882	2578592371
2980	09:16:00.494	00:00:02.979	178	240,7074	673,8113	0,464431	0,7579651	421,8314	3,221387	3	240,7074	673,8113	0,464431	0,7579651	421,8314	3,221387	1	7	241	674						Untertest2.avi	0	880	547	72	111	206	537	200	0	Content		169	563	2979508	2578608997
2997	09:16:00.511	00:00:02.996	179	217,722	688,3693	0,4635483	0,7587221	427,0927	3,307926	3	217,722	688,3693	0,4635483	0,7587221	427,0927	3,307926	1	7	218	688						Untertest2.avi	0	880	547	72	111	206	537	200	0	Content		146	577	2996571	2578626060
3013	09:16:00.527	00:00:03.013	180	181,0533	707,2933	0,4625385	0,7595155	432,8694	3,292497	3	181,0533	707,2933	0,4625385	0,7595155	432,8694	3,292497	1	7	181	707						Untertest2.avi	0	880	547	72	111	206	537	200	0	Content		109	596	3013192	2578642681
3030	09:16:00.544	00:00:03.029	181	154,7839	734,1794	0,4674383	0,7603941	420,1433	3,234362	3	154,7839	734,1794	0,4674383	0,7603941	420,1433	3,234362	1	8	155	734						Untertest2.avi	0	880	547	72	111	-40	675	100	0	Content		83	623	3029937	2578659426
3046	09:16:00.560	00:00:03.046	182	113,3791	742,4702	0,4658805	0,7614151	428,9428	3,303793	3	113,3791	742,4702	0,4658805	0,7614151	428,9428	3,303793	1	8	113	742						Untertest2.avi	0	880	547	72	111	-40	675	100	0	Content		41	631	3046240	2578675729
3063	09:16:00.577	00:00:03.063	183	55,6283	772,7369	0,4680689	0,7627809	425,9736	3,282848	3	55,6283	772,7369	0,4680689	0,7627809	425,9736	3,282848	1	8	56	773						Untertest2.avi	0	880	547	72	111	-40	675	100	0	Content		-16	662	3063181	2578692670
3080	09:16:00.594	00:00:03.079	184	8,379352	800,3868	0,4694536	0,7644192	425,912	3,186127	3	8,379352	800,3868	0,4694536	0,7644192	425,912	3,186127	1	8	8	800						Untertest2.avi	0	880	547	72	111	-40	675	100	0	Content		-64	689	3079926	2578709415
3097	09:16:00.611	00:00:03.096	185	-54,49229	822,3136	0,4703162	0,7660591	428,9273	3,289079	3	-54,49229	822,3136	0,4703162	0,7660591	428,9273	3,289079	1	8	-54	822						Untertest2.avi	0	880	547	72	111	-40	675	100	0	Content		-126	711	3096549	2578726038
3113	09:16:00.627	00:00:03.112	186	-782,3321	810,818	0,4664189	0,768836	428,9273	3,254558	3	-782,3321	810,818	0,4664189	0,768836	428,9273	3,254558	1	8	-782	811						Untertest2.avi	0	880	547	72	111	-40	675	100	0	Content		-854	700	3112851	2578742340
3130	09:16:00.644	00:00:03.129	187	-1024	-768	-1	-1	-1	-1	4	-1024	-768	-1	-1	-1	-1	4		0	0						Untertest2.avi	0	880	547	72	111				0	Content		-72	-111	3129917	2578759406
3146	09:16:00.660	00:00:03.146	188	-1024	-768	-1	-1	-1	-1	4	-1024	-768	-1	-1	-1	-1	4		0	0						Untertest2.avi	0	880	547	72	111				0	Content		-72	-111	3146222	2578775711
3163	09:16:00.677	00:00:03.163	189	-1024	-768	-1	-1	-1	-1	4	-1024	-768	-1	-1	-1	-1	4		0	0						Untertest2.avi	0	880	547	72	111				0	Content		-72	-111	3163287	2578792776
3180	09:16:00.694	00:00:03.179	190	-1024	-768	-1	-1	-1	-1	4	-1024	-768	-1	-1	-1	-1	4		0	0						Untertest2.avi	0	880	547	72	111				0	Content		-72	-111	3179591	2578809080
3196	09:16:00.710	00:00:03.196	191	-1024	-768	-1	-1	-1	-1	4	-1024	-768	-1	-1	-1	-1	4		0	0						Untertest2.avi	0	880	547	72	111				0	Content		-72	-111	3196455	2578825944
3213	09:16:00.727	00:00:03.213	192	-1024	-768	-1	-1	-1	-1	4	-1024	-768	-1	-1	-1	-1	4		0	0						Untertest2.avi	0	880	547	72	111				0	Content		-72	-111	3213084	2578842573
3230	09:16:00.744	00:00:03.229	193	-1024	-768	-1	-1	-1	-1	4	-1024	-768	-1	-1	-1	-1	4		0	0						Untertest2.avi	0	880	547	72	111				0	Content		-72	-111	3229718	2578859207
3246	09:16:00.760	00:00:03.246	194	-1024	-768	-1	-1	-1	-1	4	-1024	-768	-1	-1	-1	-1	4		0	0						Untertest2.avi	0	880	547	72	111				0	Content		-72	-111	3246326	2578875815
3263	09:16:00.777	00:00:03.262	195	-1024	-768	-1	-1	-1	-1	4	-1024	-768	-1	-1	-1	-1	4		0	0						Untertest2.avi	0	880	547	72	111				0	Content		-72	-111	3262950	2578892439
3280	09:16:00.794	00:00:03.279	196	-1024	-768	-1	-1	-1	-1	4	-1024	-768	-1	-1	-1	-1	4		0	0						Untertest2.avi	0	880	547	72	111				0	Content		-72	-111	3279962	2578909451
3297	09:16:00.811	00:00:03.296	197	-1024	-768	-1	-1	-1	-1	4	-1024	-768	-1	-1	-1	-1	4		0	0						Untertest2.avi	0	880	547	72	111				0	Content		-72	-111	3296575	2578926064
3313	09:16:00.827	00:00:03.313	198	-1024	-768	-1	-1	-1	-1	4	-1024	-768	-1	-1	-1	-1	4		0	0						Untertest2.avi	0	880	547	72	111				0	Content		-72	-111	3313201	2578942690
3330	09:16:00.844	00:00:03.329	199	-1024	-768	-1	-1	-1	-1	4	-1024	-768	-1	-1	-1	-1	4		0	0						Untertest2.avi	0	880	547	72	111				0	Content		-72	-111	3329964	2578959453
3346	09:16:00.860	00:00:03.346	200	-1024	-768	-1	-1	-1	-1	4	-1024	-768	-1	-1	-1	-1	4		0	0						Untertest2.avi	0	880	547	72	111				0	Content		-72	-111	3346079	2578975568
3363	09:16:00.877	00:00:03.363	201	-1024	-768	-1	-1	-1	-1	4	-1024	-768	-1	-1	-1	-1	4		0	0						Untertest2.avi	0	880	547	72	111				0	Content		-72	-111	3363450	2578992939
3380	09:16:00.894	00:00:03.380	202	-1024	-768	-1	-1	-1	-1	4	-1024	-768	-1	-1	-1	-1	4		0	0						Untertest2.avi	0	880	547	72	111				0	Content		-72	-111	3380076	2579009565
3397	09:16:00.911	00:00:03.396	203	-1024	-768	-1	-1	-1	-1	4	-1024	-768	-1	-1	-1	-1	4		0	0						Untertest2.avi	0	880	547	72	111				0	Content		-72	-111	3396826	2579026315
3413	09:16:00.927	00:00:03.412	204	-1024	-768	-1	-1	-1	-1	4	-1024	-768	-1	-1	-1	-1	4		0	0						Untertest2.avi	0	880	547	72	111				0	Content		-72	-111	3412827	2579042316
3429	09:16:00.943	00:00:03.428	205	-1024	-768	-1	-1	-1	-1	4	-1024	-768	-1	-1	-1	-1	4		0	0						Untertest2.avi	0	880	547	72	111				0	Content		-72	-111	3428966	2579058455
3446	09:16:00.960	00:00:03.445	206	-1024	-768	-1	-1	-1	-1	4	-1024	-768	-1	-1	-1	-1	4		0	0						Untertest2.avi	0	880	547	72	111				0	Content		-72	-111	3445576	2579075065
3462	09:16:00.976	00:00:03.462	207	-1024	-768	-1	-1	-1	-1	4	-1024	-768	-1	-1	-1	-1	4		0	0						Untertest2.avi	0	880	547	72	111				0	Content		-72	-111	3462200	2579091689
3479	09:16:00.993	00:00:03.478	208	-1024	-768	-1	-1	-1	-1	4	-1024	-768	-1	-1	-1	-1	4		0	0						Untertest2.avi	0	880	547	72	111				0	Content		-72	-111	3478823	2579108312
3496	09:16:01.010	00:00:03.496	209	-1024	-768	-1	-1	-1	-1	4	-1024	-768	-1	-1	-1	-1	4		0	0						Untertest2.avi	0	880	547	72	111				0	Content		-72	-111	3496015	2579125504
3513	09:16:01.027	00:00:03.513	210	-1024	-768	-1	-1	-1	-1	4	-1024	-768	-1	-1	-1	-1	4		0	0						Untertest2.avi	0	880	547	72	111				0	Content		-72	-111	3513264	2579142753
3531	09:16:01.045	00:00:03.530	211	-1024	-768	-1	-1	-1	-1	4	-1024	-768	-1	-1	-1	-1	4		0	0						Untertest2.avi	0	880	547	72	111				0	Content		-72	-111	3530637	2579160126
3545	09:16:01.059	00:00:03.545	212	-1024	-768	-1	-1	-1	-1	4	-1024	-768	-1	-1	-1	-1	4		0	0						Untertest2.avi	0	880	547	72	111				0	Content		-72	-111	3545441	2579174930
3562	09:16:01.076	00:00:03.562	213	-1024	-768	-1	-1	-1	-1	4	-1024	-768	-1	-1	-1	-1	4		0	0						Untertest2.avi	0	880	547	72	111				0	Content		-72	-111	3562066	2579191555
3579	09:16:01.093	00:00:03.578	214	-1024	-768	-1	-1	-1	-1	4	-1024	-768	-1	-1	-1	-1	4		0	0						Untertest2.avi	0	880	547	72	111				0	Content		-72	-111	3578814	2579208303
3595	09:16:01.109	00:00:03.595	215	-1024	-768	-1	-1	-1	-1	4	-1024	-768	-1	-1	-1	-1	4		0	0						Untertest2.avi	0	880	547	72	111				0	Content		-72	-111	3595445	2579224934
3612	09:16:01.126	00:00:03.612	216	-1024	-768	-1	-1	-1	-1	4	-1024	-768	-1	-1	-1	-1	4		0	0						Untertest2.avi	0	880	547	72	111				0	Content		-72	-111	3612064	2579241553
3629	09:16:01.143	00:00:03.628	217	-1024	-768	-1	-1	-1	-1	4	-1024	-768	-1	-1	-1	-1	4		0	0						Untertest2.avi	0	880	547	72	111				0	Content		-72	-111	3628688	2579258177
3646	09:16:01.160	00:00:03.645	218	-1024	-768	-1	-1	-1	-1	4	-1024	-768	-1	-1	-1	-1	4		0	0						Untertest2.avi	0	880	547	72	111				0	Content		-72	-111	3645883	2579275372
3663	09:16:01.177	00:00:03.663	219	-1024	-768	-1	-1	-1	-1	4	-1024	-768	-1	-1	-1	-1	4		0	0						Untertest2.avi	0	880	547	72	111				0	Content		-72	-111	3663256	2579292745
3681	09:16:01.195	00:00:03.680	220	-1024	-768	-1	-1	-1	-1	4	-1024	-768	-1	-1	-1	-1	4		0	0						Untertest2.avi	0	880	547	72	111				0	Content		-72	-111	3680505	2579309994
3695	09:16:01.209	00:00:03.695	221	-1024	-768	-1	-1	-1	-1	4	-1024	-768	-1	-1	-1	-1	4		0	0						Untertest2.avi	0	880	547	72	111				0	Content		-72	-111	3695313	2579324802
3712	09:16:01.226	00:00:03.712	222	-1024	-768	-1	-1	-1	-1	4	-1024	-768	-1	-1	-1	-1	4		0	0						Untertest2.avi	0	880	547	72	111				0	Content		-72	-111	3712060	2579341549
3729	09:16:01.243	00:00:03.728	223	-1024	-768	-1	-1	-1	-1	4	-1024	-768	-1	-1	-1	-1	4		0	0						Untertest2.avi	0	880	547	72	111				0	Content		-72	-111	3728686	2579358175
3745	09:16:01.259	00:00:03.745	224	-1024	-768	-1	-1	-1	-1	4	-1024	-768	-1	-1	-1	-1	4		0	0						Untertest2.avi	0	880	547	72	111				0	Content		-72	-111	3745307	2579374796
3762	09:16:01.276	00:00:03.761	225	-1024	-768	-1	-1	-1	-1	4	-1024	-768	-1	-1	-1	-1	4		0	0						Untertest2.avi	0	880	547	72	111				0	Content		-72	-111	3761938	2579391427
3779	09:16:01.293	00:00:03.778	226	-1024	-768	-1	-1	-1	-1	4	-1024	-768	-1	-1	-1	-1	4		0	0						Untertest2.avi	0	880	547	72	111				0	Content		-72	-111	3778557	2579408046
3796	09:16:01.310	00:00:03.795	227	-1024	-768	-1	-1	-1	-1	4	-1024	-768	-1	-1	-1	-1	4		0	0						Untertest2.avi	0	880	547	72	111				0	Content		-72	-111	3795752	2579425241
3813	09:16:01.327	00:00:03.813	228	-1024	-768	-1	-1	-1	-1	4	-1024	-768	-1	-1	-1	-1	4		0	0						Untertest2.avi	0	880	547	72	111				0	Content		-72	-111	3813126	2579442615
3830	09:16:01.344	00:00:03.830	229	-1024	-768	-1	-1	-1	-1	4	-1024	-768	-1	-1	-1	-1	4		0	0						Untertest2.avi	0	880	547	72	111				0	Content		-72	-111	3830499	2579459988
3845	09:16:01.359	00:00:03.845	230	-1024	-768	-1	-1	-1	-1	4	-1024	-768	-1	-1	-1	-1	4		0	0						Untertest2.avi	0	880	547	72	111				0	Content		-72	-111	3845304	2579474793
3862	09:16:01.376	00:00:03.861	231	-1024	-768	-1	-1	-1	-1	4	-1024	-768	-1	-1	-1	-1	4		0	0						Untertest2.avi	0	880	547	72	111				0	Content		-72	-111	3861939	2579491428
3879	09:16:01.393	00:00:03.878	232	-1024	-768	-1	-1	-1	-1	4	-1024	-768	-1	-1	-1	-1	4		0	0						Untertest2.avi	0	880	547	72	111				0	Content		-72	-111	3878678	2579508167
3895	09:16:01.409	00:00:03.895	233	-1024	-768	-1	-1	-1	-1	4	-1024	-768	-1	-1	-1	-1	4		0	0						Untertest2.avi	0	880	547	72	111				0	Content		-72	-111	3895304	2579524793
3912	09:16:01.426	00:00:03.911	234	-1024	-768	-1	-1	-1	-1	4	-1024	-768	-1	-1	-1	-1	4		0	0						Untertest2.avi	0	880	547	72	111				0	Content		-72	-111	3911933	2579541422
3929	09:16:01.443	00:00:03.928	235	-1024	-768	-1	-1	-1	-1	4	-1024	-768	-1	-1	-1	-1	4		0	0						Untertest2.avi	0	880	547	72	111				0	Content		-72	-111	3928549	2579558038
3946	09:16:01.460	00:00:03.945	236	-1024	-768	-1	-1	-1	-1	4	-1024	-768	-1	-1	-1	-1	4		0	0						Untertest2.avi	0	880	547	72	111				0	Content		-72	-111	3945618	2579575107
3963	09:16:01.477	00:00:03.962	237	-1024	-768	-1	-1	-1	-1	4	-1024	-768	-1	-1	-1	-1	4		0	0						Untertest2.avi	0	880	547	72	111				0	Content		-72	-111	3962993	2579592482
3980	09:16:01.494	00:00:03.980	238	-1024	-768	-1	-1	-1	-1	4	-1024	-768	-1	-1	-1	-1	4		0	0						Untertest2.avi	0	880	547	72	111				0	Content		-72	-111	3980241	2579609730
3995	09:16:01.509	00:00:03.995	239	-1024	-768	-1	-1	-1	-1	4	-1024	-768	-1	-1	-1	-1	4		0	0						Untertest2.avi	0	880	547	72	111				0	Content		-72	-111	3995169	2579624658
4012	09:16:01.526	00:00:04.011	240	-1024	-768	-1	-1	-1	-1	4	-1024	-768	-1	-1	-1	-1	4		0	0						Untertest2.avi	0	880	547	72	111				0	Content		-72	-111	4011795	2579641284
4029	09:16:01.543	00:00:04.028	241	-1024	-768	-1	-1	-1	-1	4	-1024	-768	-1	-1	-1	-1	4		0	0						Untertest2.avi	0	880	547	72	111				0	Content		-72	-111	4028544	2579658033
4045	09:16:01.559	00:00:04.045	242	-1024	-768	-1	-1	-1	-1	4	-1024	-768	-1	-1	-1	-1	4		0	0						Untertest2.avi	0	880	547	72	111				0	Content		-72	-111	4045166	2579674655
4062	09:16:01.576	00:00:04.061	243	-1024	-768	-1	-1	-1	-1	4	-1024	-768	-1	-1	-1	-1	4		0	0						Untertest2.avi	0	880	547	72	111				0	Content		-72	-111	4061787	2579691276
4080	09:16:01.594	00:00:04.079	244	-866,7204	274,8595	0,3596376	0,8382438	399,037	3,142147	3	-866,7204	274,8595	0,3596376	0,8382438	399,037	3,142147	1	9	-867	275						Untertest2.avi	0	880	547	72	111	-924	179	134	0	Content		-939	164	4079527	2579709016
4097	09:16:01.611	00:00:04.096	245	-865,1627	293,1526	0,3598305	0,8371755	397,2856	3,184852	3	-865,1627	293,1526	0,3598305	0,8371755	397,2856	3,184852	1	9	-865	293						Untertest2.avi	0	880	547	72	111	-924	179	134	0	Content		-937	182	4096530	2579726019
4113	09:16:01.627	00:00:04.113	246	-833,3298	341,8195	0,3604641	0,8360133	397,2856	3,319706	3	-833,3298	341,8195	0,3604641	0,8360133	397,2856	3,319706	1	9	-833	342						Untertest2.avi	0	880	547	72	111	-924	179	134	0	Content		-905	231	4113035	2579742524
4130	09:16:01.644	00:00:04.129	247	-854,2377	304,4691	0,3605586	0,8353155	395,5219	3,236445	3	-854,2377	304,4691	0,3605586	0,8353155	395,5219	3,236445	1	9	-854	304						Untertest2.avi	0	880	547	72	111	-924	179	134	0	Content		-926	193	4129870	2579759359
4146	09:16:01.660	00:00:04.146	248	-845,7147	291,7768	0,3609928	0,8346766	394,8515	3,195749	3	-845,7147	291,7768	0,3609928	0,8346766	394,8515	3,195749	1	9	-846	292						Untertest2.avi	0	880	547	72	111	-924	179	134	0	Content		-918	181	4146158	2579775647
4163	09:16:01.677	00:00:04.162	249	-832,2418	290,2802	0,361802	0,8340946	396,0312	3,202524	3	-832,2418	290,2802	0,361802	0,8340946	396,0312	3,202524	1	9	-832	290						Untertest2.avi	0	880	547	72	111	-924	179	134	0	Content		-904	179	4162783	2579792272
4180	09:16:01.694	00:00:04.179	250	-859,8955	279,3289	0,3627504	0,8336213	397,8512	3,217816	3	-859,8955	279,3289	0,3627504	0,8336213	397,8512	3,217816	1	9	-860	279						Untertest2.avi	0	880	547	72	111	-924	179	134	0	Content		-932	168	4179530	2579809019
4196	09:16:01.710	00:00:04.196	251	-852,2928	236,5673	0,3625422	0,8335391	395,1375	3,012656	3	-852,2928	236,5673	0,3625422	0,8335391	395,1375	3,012656	1	9	-852	237						Untertest2.avi	0	880	547	72	111	-924	179	134	0	Content		-924	126	4196473	2579825962
4213	09:16:01.727	00:00:04.213	252	-844,9946	217,8429	0,3633972	0,8335466	396,6714	2,967942	3	-844,9946	217,8429	0,3633972	0,8335466	396,6714	2,967942	1	10	-845	218						Untertest2.avi	0	880	547	72	111	-811	80	100	0	Content		-917	107	4213097	2579842586
4230	09:16:01.744	00:00:04.229	253	-788,8105	202,1037	0,3636709	0,8337555	395,6767	2,847008	3	-788,8105	202,1037	0,3636709	0,8337555	395,6767	2,847008	1	10	-789	202						Untertest2.avi	0	880	547	72	111	-811	80	100	0	Content		-861	91	4229862	2579859351
4246	09:16:01.760	00:00:04.246	254	-769,7859	197,8452	0,3634123	0,8341001	392,2848	2,802706	3	-769,7859	197,8452	0,3634123	0,8341001	392,2848	2,802706	1	10	-770	198						Untertest2.avi	0	880	547	72	111	-811	80	100	0	Content		-842	87	4246157	2579875646
4263	09:16:01.777	00:00:04.262	255	-708,1928	185,002	0,3631777	0,834482	388,7976	2,573879	3	-708,1928	185,002	0,3631777	0,834482	388,7976	2,573879	1	10	-708	185						Untertest2.avi	0	880	547	72	111	-811	80	100	0	Content		-780	74	4262653	2579892142
4279	09:16:01.793	00:00:04.279	256	-704,511	175,9508	0,3645023	0,8351401	391,3502	2,552089	3	-704,511	175,9508	0,3645023	0,8351401	391,3502	2,552089	1	10	-705	176						Untertest2.avi	0	880	547	72	111	-811	80	100	0	Content		-777	65	4279403	2579908892
4296	09:16:01.810	00:00:04.296	257	-678,6682	145,5196	0,3662027	0,8361471	395,1581	2,541287	3	-678,6682	145,5196	0,3662027	0,8361471	395,1581	2,541287	1	10	-679	146						Untertest2.avi	0	880	547	72	111	-811	80	100	0	Content		-751	35	4296471	2579925960
4313	09:16:01.827	00:00:04.313	258	-1024	-768	-1	-1	-1	-1	4	-1024	-768	-1	-1	-1	-1	4		0	0						Untertest2.avi	0	880	547	72	111				0	Content		-72	-111	4313096	2579942585
4330	09:16:01.844	00:00:04.329	259	-1024	-768	-1	-1	-1	-1	4	-1024	-768	-1	-1	-1	-1	4		0	0						Untertest2.avi	0	880	547	72	111				0	Content		-72	-111	4329721	2579959210
4346	09:16:01.860	00:00:04.346	260	-1024	-768	-1	-1	-1	-1	4	-1024	-768	-1	-1	-1	-1	4		0	0						Untertest2.avi	0	880	547	72	111				0	Content		-72	-111	4346025	2579975514
4363	09:16:01.877	00:00:04.363	261	-1024	-768	-1	-1	-1	-1	4	-1024	-768	-1	-1	-1	-1	4		0	0						Untertest2.avi	0	880	547	72	111				0	Content		-72	-111	4363014	2579992503
4379	09:16:01.893	00:00:04.379	262	-1024	-768	-1	-1	-1	-1	4	-1024	-768	-1	-1	-1	-1	4		0	0						Untertest2.avi	0	880	547	72	111				0	Content		-72	-111	4379399	2580008888
4396	09:16:01.910	00:00:04.396	263	-1024	-768	-1	-1	-1	-1	4	-1024	-768	-1	-1	-1	-1	4		0	0						Untertest2.avi	0	880	547	72	111				0	Content		-72	-111	4396145	2580025634
4413	09:16:01.927	00:00:04.412	264	-1024	-768	-1	-1	-1	-1	4	-1024	-768	-1	-1	-1	-1	4		0	0						Untertest2.avi	0	880	547	72	111				0	Content		-72	-111	4412896	2580042385
4430	09:16:01.944	00:00:04.429	265	-1024	-768	-1	-1	-1	-1	4	-1024	-768	-1	-1	-1	-1	4		0	0						Untertest2.avi	0	880	547	72	111				0	Content		-72	-111	4429521	2580059010
4446	09:16:01.960	00:00:04.446	266	-1024	-768	-1	-1	-1	-1	4	-1024	-768	-1	-1	-1	-1	4		0	0						Untertest2.avi	0	880	547	72	111				0	Content		-72	-111	4446146	2580075635
4463	09:16:01.977	00:00:04.462	267	-1024	-768	-1	-1	-1	-1	4	-1024	-768	-1	-1	-1	-1	4		0	0						Untertest2.avi	0	880	547	72	111				0	Content		-72	-111	4462771	2580092260
4480	09:16:01.994	00:00:04.479	268	-1024	-768	-1	-1	-1	-1	4	-1024	-768	-1	-1	-1	-1	4		0	0						Untertest2.avi	0	880	547	72	111				0	Content		-72	-111	4479520	2580109009
4496	09:16:02.010	00:00:04.496	269	-1024	-768	-1	-1	-1	-1	4	-1024	-768	-1	-1	-1	-1	4		0	0						Untertest2.avi	0	880	547	72	111				0	Content		-72	-111	4496146	2580125635
4513	09:16:02.027	00:00:04.512	270	-1024	-768	-1	-1	-1	-1	4	-1024	-768	-1	-1	-1	-1	4		0	0						Untertest2.avi	0	880	547	72	111				0	Content		-72	-111	4512770	2580142259
4529	09:16:02.043	00:00:04.529	271	-1024	-768	-1	-1	-1	-1	4	-1024	-768	-1	-1	-1	-1	4		0	0						Untertest2.avi	0	880	547	72	111				0	Content		-72	-111	4529394	2580158883
4546	09:16:02.060	00:00:04.546	272	-1024	-768	-1	-1	-1	-1	4	-1024	-768	-1	-1	-1	-1	4		0	0						Untertest2.avi	0	880	547	72	111				0	Content		-72	-111	4546019	2580175508
4563	09:16:02.077	00:00:04.563	273	-1024	-768	-1	-1	-1	-1	4	-1024	-768	-1	-1	-1	-1	4		0	0						Untertest2.avi	0	880	547	72	111				0	Content		-72	-111	4563395	2580192884
4579	09:16:02.093	00:00:04.578	274	-1024	-768	-1	-1	-1	-1	4	-1024	-768	-1	-1	-1	-1	4		0	0						Untertest2.avi	0	880	547	72	111				0	Content		-72	-111	4578769	2580208258
4596	09:16:02.110	00:00:04.596	275	-1024	-768	-1	-1	-1	-1	4	-1024	-768	-1	-1	-1	-1	4		0	0						Untertest2.avi	0	880	547	72	111				0	Content		-72	-111	4596145	2580225634
4612	09:16:02.126	00:00:04.611	276	-1024	-768	-1	-1	-1	-1	4	-1024	-768	-1	-1	-1	-1	4		0	0						Untertest2.avi	0	880	547	72	111				0	Content		-72	-111	4611516	2580241005
4629	09:16:02.143	00:00:04.628	277	-1137,179	109,7782	0,5407594	0,6888942	472,1755	3,854313	1	-1137,179	109,7782	0,5407594	0,6888942	472,1755	3,854313	3	11	-1137	110						Untertest2.avi	0	880	547	72	111	-1072	63	200	0	Content		-1209	-1	4628588	2580258077
4645	09:16:02.159	00:00:04.645	278	-994,473	168,1979	0,5415989	0,6886256	472,0783	3,869856	1	-994,473	168,1979	0,5415989	0,6886256	472,0783	3,869856	3	11	-994	168						Untertest2.avi	0	880	547	72	111	-1072	63	200	0	Content		-1066	57	4645018	2580274507
4662	09:16:02.176	00:00:04.661	279	-1015,963	163,511	0,541674	0,6885719	471,2454	3,881545	1	-1015,204	163,253	0,5416731	0,6885719	471,2454	3,881466	3	11	-1016	164						Untertest2.avi	0	880	547	72	111	-1072	63	200	0	Content		-1088	53	4661891	2580291380
4678	09:16:02.192	00:00:04.678	280	-1000,424	174,4506	0,5418952	0,6885877	472,0848	3,927713	1	-1000,424	174,4506	0,5418952	0,6885877	472,0848	3,927713	3	11	-1000	174						Untertest2.avi	0	880	547	72	111	-1072	63	200	0	Content		-1072	63	4678267	2580307756
4695	09:16:02.209	00:00:04.695	281	-1166,635	95,17635	0,5413224	0,6887365	471,8889	3,953008	1	-1166,635	95,17635	0,5413224	0,6887365	471,8889	3,953008	3	11	-1167	95						Untertest2.avi	0	880	547	72	111	-1072	63	200	0	Content		-1239	-16	4695209	2580324698
4712	09:16:02.226	00:00:04.711	282	-1007,056	176,5948	0,5422791	0,6885046	472,1137	3,910197	1	-1007,056	176,5948	0,5422791	0,6885046	472,1137	3,910197	3	11	-1007	177						Untertest2.avi	0	880	547	72	111	-1072	63	200	0	Content		-1079	66	4711960	2580341449
4729	09:16:02.243	00:00:04.728	283	-1016,865	153,1732	0,5424795	0,6884131	472,1073	3,897686	1	-1016,865	153,1732	0,5424795	0,6884131	472,1073	3,897686	3	11	-1017	153						Untertest2.avi	0	880	547	72	111	-1072	63	200	0	Content		-1089	42	4728584	2580358073
4745	09:16:02.259	00:00:04.744	284	-1007,348	167,608	0,5427333	0,6880158	472,0509	3,946892	1	-768,4674	327,0293	0,5403054	0,6881901	403,7005	3,396458	3	11	-1007	168						Untertest2.avi	0	880	547	72	111	-1072	63	200	0	Content		-1079	57	4744891	2580374380
4762	09:16:02.276	00:00:04.761	285	-996,1208	175,6474	0,5429727	0,6874751	472,0233	3,922203	1	-996,1208	175,6474	0,5429727	0,6874751	472,0233	3,922203	3	11	-996	176						Untertest2.avi	0	880	547	72	111	-1072	63	200	0	Content		-1068	65	4761516	2580391005
4778	09:16:02.292	00:00:04.778	286	-879,8913	216,7944	0,5427749	0,6867893	470,6764	3,982989	1	-879,8913	216,7944	0,5427749	0,6867893	470,6764	3,982989	3	11	-880	217						Untertest2.avi	0	880	547	72	111	-1072	63	200	0	Content		-952	106	4778141	2580407630
4795	09:16:02.309	00:00:04.795	287	-733,803	238,0343	0,5398858	0,6860044	470,3609	3,958231	1	-660,8878	258,225	0,5404298	0,6859561	470,3609	3,945244	3	11	-734	238						Untertest2.avi	0	880	547	72	111	-1072	63	200	0	Content		-806	127	4795206	2580424695
4812	09:16:02.326	00:00:04.811	288	-473,2072	284,0388	0,537477	0,6847281	470,1573	3,838207	1	-473,2072	284,0388	0,537477	0,6847281	470,1573	3,838207	3	11	-473	284						Untertest2.avi	0	880	547	72	111	-1072	63	200	0	Content		-545	173	4811841	2580441330
4829	09:16:02.343	00:00:04.828	289	-348,2977	301,5811	0,5351033	0,6840776	470,4219	3,829533	1	-336,3877	307,7846	0,5486773	0,6844764	416,8974	3,837967	3	12	-348	302						Untertest2.avi	0	880	547	72	111	105	438	133	0	Content		-420	191	4828582	2580458071
4845	09:16:02.359	00:00:04.844	290	-18,66459	447,7899	0,5330977	0,683188	470,1571	3,968669	1	-29,29771	512,4709	0,5315418	0,683229	416,8974	3,532706	3	12	-19	448						Untertest2.avi	0	880	547	72	111	105	438	133	0	Content		-91	337	4844764	2580474253
4862	09:16:02.376	00:00:04.861	291	97,90764	508,2925	0,529713	0,6819511	470,9879	3,984263	1	98,17109	508,2446	0,5297121	0,6819512	470,9879	3,984317	3	12	98	508						Untertest2.avi	0	880	547	72	111	105	438	133	0	Content		26	397	4861888	2580491377
4878	09:16:02.392	00:00:04.878	292	176,6079	551,5494	0,5268642	0,6802111	470,551	3,938044	1	176,8336	551,5397	0,5268633	0,6802111	470,551	3,938166	3	12	177	552						Untertest2.avi	0	880	547	72	111	105	438	133	0	Content		105	441	4878139	2580507628
4895	09:16:02.409	00:00:04.895	293	187,3937	554,4	0,5245436	0,6771774	470,9526	3,963413	1	187,5783	554,3846	0,5245429	0,6771774	470,9526	3,963378	3	12	187	554						Untertest2.avi	0	880	547	72	111	105	438	133	0	Content		115	443	4895082	2580524571
4911	09:16:02.425	00:00:04.911	294	189,7661	554,7812	0,5219482	0,6747629	471,2232	3,922438	1	189,9396	554,7494	0,5219476	0,6747629	471,2232	3,922435	3	12	190	555						Untertest2.avi	0	880	547	72	111	105	438	133	0	Content		118	444	4911388	2580540877
4928	09:16:02.442	00:00:04.928	295	180,687	553,3917	0,5190955	0,6729522	471,3947	3,918914	1	180,9009	553,3652	0,5190948	0,6729522	471,3947	3,91895	3	12	181	553						Untertest2.avi	0	880	547	72	111	105	438	133	0	Content		109	442	4928333	2580557822
4945	09:16:02.459	00:00:04.944	296	176,7591	546,4056	0,5160055	0,6718419	471,6919	3,902377	1	177,0477	546,3207	0,5160046	0,6718419	471,6919	3,902415	3	12	177	546						Untertest2.avi	0	880	547	72	111	105	438	133	0	Content		105	435	4944764	2580574253
4962	09:16:02.476	00:00:04.961	297	80,94339	549,2677	0,5116012	0,6709857	471,655	3,86535	1	140,5183	601,1314	0,5119146	0,6711162	415,035	3,432185	3	13	81	549						Untertest2.avi	0	880	547	72	111	48	444	216	0	Content		9	438	4961707	2580591196
4978	09:16:02.492	00:00:04.978	298	122,9399	554,2092	0,5091598	0,671172	471,8093	3,827135	1	85,94901	552,9846	0,5087259	0,6711301	471,8093	3,818883	3	13	123	554						Untertest2.avi	0	880	547	72	111	48	444	216	0	Content		51	443	4978013	2580607502
4995	09:16:02.509	00:00:04.994	299	82,85934	553,6102	0,5060205	0,6717281	471,9171	3,816409	1	82,85934	553,6102	0,5060205	0,6717281	471,9171	3,816409	3	13	83	554						Untertest2.avi	0	880	547	72	111	48	444	216	0	Content		11	443	4994636	2580624125
5011	09:16:02.525	00:00:05.011	300	117,0219	551,8892	0,504165	0,6729034	471,7834	3,78771	1	122,227	598,5977	0,504048	0,6729941	417,4796	3,369127	3	13	117	552						Untertest2.avi	0	880	547	72	111	48	444	216	0	Content		45	441	5011261	2580640750
5028	09:16:02.542	00:00:05.028	301	86,55367	547,5923	0,5020912	0,6743891	471,4225	3,742036	1	86,55367	547,5923	0,5020912	0,6743891	471,4225	3,742036	3	13	87	548						Untertest2.avi	0	880	547	72	111	48	444	216	0	Content		15	437	5028329	2580657818
5045	09:16:02.559	00:00:05.045	302	66,707	556,3079	0,5008135	0,6758388	471,2068	3,729153	1	129,6712	606,4513	0,5014552	0,6759689	414,7532	3,312392	3	13	67	556						Untertest2.avi	0	880	547	72	111	48	444	216	0	Content		-5	445	5045009	2580674498
5062	09:16:02.576	00:00:05.061	303	66,46496	563,7211	0,5002595	0,6769959	470,9475	3,695684	1	66,46496	563,7211	0,5002595	0,6769959	470,9475	3,695684	3	13	66	564						Untertest2.avi	0	880	547	72	111	48	444	216	0	Content		-6	453	5061759	2580691248
5078	09:16:02.592	00:00:05.077	304	63,65206	556,7426	0,5002264	0,6779577	470,7067	3,681894	1	63,65206	556,7426	0,5002264	0,6779577	470,7067	3,681894	3	13	64	557						Untertest2.avi	0	880	547	72	111	48	444	216	0	Content		-8	446	5077883	2580707372
5095	09:16:02.609	00:00:05.094	305	123,4651	551,6375	0,5013477	0,6787392	470,3312	3,645491	1	67,10661	549,1555	0,5006913	0,6786842	470,3312	3,632481	3	13	123	552						Untertest2.avi	0	880	547	72	111	48	444	216	0	Content		51	441	5094633	2580724122
5111	09:16:02.625	00:00:05.111	306	125,466	564,5622	0,5022025	0,6790147	470,0625	3,652799	1	67,91164	562,4976	0,5015328	0,678951	470,0625	3,63945	3	13	125	565						Untertest2.avi	0	880	547	72	111	48	444	216	0	Content		53	454	5111258	2580740747
5128	09:16:02.642	00:00:05.128	307	125,4691	559,7047	0,5034116	0,6791288	469,7653	3,629211	1	69,18481	557,1143	0,502754	0,6790789	469,7653	3,616169	3	13	125	560						Untertest2.avi	0	880	547	72	111	48	444	216	0	Content		53	449	5128382	2580757871
5145	09:16:02.659	00:00:05.145	308	134,1844	553,4894	0,5048009	0,6790612	469,4622	3,597325	1	76,72208	550,6295	0,5041265	0,6790164	469,4622	3,583885	3	13	134	553						Untertest2.avi	0	880	547	72	111	48	444	216	0	Content		62	442	5145006	2580774495
5162	09:16:02.676	00:00:05.161	309	144,9014	557,6882	0,5062681	0,6788287	469,2257	3,537194	1	121,0078	556,1148	0,505982	0,6788234	469,2258	3,531684	3	13	145	558						Untertest2.avi	0	880	547	72	111	48	444	216	0	Content		73	447	5161576	2580791065
5178	09:16:02.692	00:00:05.177	310	127,6851	557,9895	0,5075672	0,6785489	469,2384	3,537746	1	129,414	602,1463	0,5073218	0,6786593	415,8038	3,150407	3	14	128	558						Untertest2.avi	0	880	547	72	111	206	498	100	0	Content		56	447	5177881	2580807370
5195	09:16:02.709	00:00:05.194	311	131,7312	561,5829	0,5084655	0,6778772	469,1422	3,54558	1	98,04213	559,476	0,5080684	0,6778634	469,1423	3,537394	3	14	132	562						Untertest2.avi	0	880	547	72	111	206	498	100	0	Content		60	451	5194505	2580823994
5211	09:16:02.725	00:00:05.211	312	234,9704	586,5441	0,5082311	0,6783278	469,1522	3,491164	1	199,4341	585,0682	0,5078053	0,6783113	469,1522	3,480248	3	14	235	587						Untertest2.avi	0	880	547	72	111	206	498	100	0	Content		163	476	5211130	2580840619
5228	09:16:02.742	00:00:05.228	313	321,5799	631,5811	0,5060052	0,6794376	469,7911	3,452214	1	321,5799	631,5811	0,5060052	0,6794376	469,7911	3,452214	3	14	322	632						Untertest2.avi	0	880	547	72	111	206	498	100	0	Content		250	521	5228198	2580857687
5245	09:16:02.759	00:00:05.244	314	502,0571	653,7278	0,504862	0,6802478	470,2076	3,385597	1	502,0571	653,7278	0,504862	0,6802478	470,2076	3,385597	3	14	502	654						Untertest2.avi	0	880	547	72	111	206	498	100	0	Content		430	543	5244946	2580874435
5262	09:16:02.776	00:00:05.261	315	662,8923	677,6638	0,5038111	0,6808033	470,2076	3,425773	1	662,8923	677,6638	0,5038111	0,6808033	470,2076	3,425773	3	14	663	678						Untertest2.avi	0	880	547	72	111	206	498	100	0	Content		591	567	5261570	2580891059
5278	09:16:02.792	00:00:05.277	316	-1024	-768	-1	-1	-1	-1	4	-1024	-768	-1	-1	-1	-1	4		0	0						Untertest2.avi	0	880	547	72	111				0	Content		-72	-111	5277751	2580907240
5295	09:16:02.809	00:00:05.294	317	-1024	-768	-1	-1	-1	-1	4	-1024	-768	-1	-1	-1	-1	4		0	0						Untertest2.avi	0	880	547	72	111				0	Content		-72	-111	5294817	2580924306
5311	09:16:02.825	00:00:05.311	318	-1024	-768	-1	-1	-1	-1	4	-1024	-768	-1	-1	-1	-1	4		0	0						Untertest2.avi	0	880	547	72	111				0	Content		-72	-111	5311250	2580940739
5328	09:16:02.842	00:00:05.328	319	-1024	-768	-1	-1	-1	-1	4	-1024	-768	-1	-1	-1	-1	4		0	0						Untertest2.avi	0	880	547	72	111				0	Content		-72	-111	5328111	2580957600
5345	09:16:02.859	00:00:05.344	320	-1024	-768	-1	-1	-1	-1	4	-1024	-768	-1	-1	-1	-1	4		0	0						Untertest2.avi	0	880	547	72	111				0	Content		-72	-111	5344620	2580974109
5361	09:16:02.875	00:00:05.361	321	-1024	-768	-1	-1	-1	-1	4	-1024	-768	-1	-1	-1	-1	4		0	0						Untertest2.avi	0	880	547	72	111				0	Content		-72	-111	5361369	2580990858
5378	09:16:02.892	00:00:05.377	322	-1024	-768	-1	-1	-1	-1	4	-1024	-768	-1	-1	-1	-1	4		0	0						Untertest2.avi	0	880	547	72	111				0	Content		-72	-111	5377993	2581007482
5395	09:16:02.909	00:00:05.394	323	-1024	-768	-1	-1	-1	-1	4	-1024	-768	-1	-1	-1	-1	4		0	0						Untertest2.avi	0	880	547	72	111				0	Content		-72	-111	5394617	2581024106
5411	09:16:02.925	00:00:05.411	324	-1024	-768	-1	-1	-1	-1	4	-1024	-768	-1	-1	-1	-1	4		0	0						Untertest2.avi	0	880	547	72	111				0	Content		-72	-111	5411366	2581040855
5428	09:16:02.942	00:00:05.427	325	-1024	-768	-1	-1	-1	-1	4	-1024	-768	-1	-1	-1	-1	4		0	0						Untertest2.avi	0	880	547	72	111				0	Content		-72	-111	5427989	2581057478
5445	09:16:02.959	00:00:05.444	326	-1024	-768	-1	-1	-1	-1	4	-1024	-768	-1	-1	-1	-1	4		0	0						Untertest2.avi	0	880	547	72	111				0	Content		-72	-111	5444616	2581074105
5461	09:16:02.975	00:00:05.461	327	-1024	-768	-1	-1	-1	-1	4	-1024	-768	-1	-1	-1	-1	4		0	0						Untertest2.avi	0	880	547	72	111				0	Content		-72	-111	5461364	2581090853
5478	09:16:02.992	00:00:05.477	328	-1024	-768	-1	-1	-1	-1	4	-1024	-768	-1	-1	-1	-1	4		0	0						Untertest2.avi	0	880	547	72	111				0	Content		-72	-111	5477614	2581107103
5495	09:16:03.009	00:00:05.494	329	-1024	-768	-1	-1	-1	-1	4	-1024	-768	-1	-1	-1	-1	4		0	0						Untertest2.avi	0	880	547	72	111				0	Content		-72	-111	5494684	2581124173
5511	09:16:03.025	00:00:05.511	330	-1024	-768	-1	-1	-1	-1	4	-1024	-768	-1	-1	-1	-1	4		0	0						Untertest2.avi	0	880	547	72	111				0	Content		-72	-111	5511488	2581140977
5528	09:16:03.042	00:00:05.528	331	-1024	-768	-1	-1	-1	-1	4	-1024	-768	-1	-1	-1	-1	4		0	0						Untertest2.avi	0	880	547	72	111				0	Content		-72	-111	5528114	2581157603
5544	09:16:03.058	00:00:05.544	332	-1024	-768	-1	-1	-1	-1	4	-1024	-768	-1	-1	-1	-1	4		0	0						Untertest2.avi	0	880	547	72	111				0	Content		-72	-111	5544238	2581173727
5561	09:16:03.075	00:00:05.560	333	-1024	-768	-1	-1	-1	-1	4	-1024	-768	-1	-1	-1	-1	4		0	0						Untertest2.avi	0	880	547	72	111				0	Content		-72	-111	5560863	2581190352
5577	09:16:03.091	00:00:05.577	334	-1024	-768	-1	-1	-1	-1	4	-1024	-768	-1	-1	-1	-1	4		0	0						Untertest2.avi	0	880	547	72	111				0	Content		-72	-111	5577487	2581206976
5594	09:16:03.108	00:00:05.594	335	-1024	-768	-1	-1	-1	-1	4	-1024	-768	-1	-1	-1	-1	4		0	0						Untertest2.avi	0	880	547	72	111				0	Content		-72	-111	5594237	2581223726
5611	09:16:03.125	00:00:05.610	336	-1024	-768	-1	-1	-1	-1	4	-1024	-768	-1	-1	-1	-1	4		0	0						Untertest2.avi	0	880	547	72	111				0	Content		-72	-111	5610860	2581240349
5627	09:16:03.141	00:00:05.627	337	-1024	-768	-1	-1	-1	-1	4	-1024	-768	-1	-1	-1	-1	4		0	0						Untertest2.avi	0	880	547	72	111				0	Content		-72	-111	5627491	2581256980
5644	09:16:03.158	00:00:05.644	338	-1024	-768	-1	-1	-1	-1	4	-1024	-768	-1	-1	-1	-1	4		0	0						Untertest2.avi	0	880	547	72	111				0	Content		-72	-111	5644111	2581273600
5661	09:16:03.175	00:00:05.661	339	-1024	-768	-1	-1	-1	-1	4	-1024	-768	-1	-1	-1	-1	4		0	0						Untertest2.avi	0	880	547	72	111				0	Content		-72	-111	5661303	2581290792
5679	09:16:03.193	00:00:05.678	340	-1024	-768	-1	-1	-1	-1	4	-1024	-768	-1	-1	-1	-1	4		0	0						Untertest2.avi	0	880	547	72	111				0	Content		-72	-111	5678678	2581308167
5696	09:16:03.210	00:00:05.695	341	-1024	-768	-1	-1	-1	-1	4	-1024	-768	-1	-1	-1	-1	4		0	0						Untertest2.avi	0	880	547	72	111				0	Content		-72	-111	5695928	2581325417
5711	09:16:03.225	00:00:05.710	342	-1024	-768	-1	-1	-1	-1	4	-1024	-768	-1	-1	-1	-1	4		0	0						Untertest2.avi	0	880	547	72	111				0	Content		-72	-111	5710745	2581340234
5727	09:16:03.241	00:00:05.727	343	-1024	-768	-1	-1	-1	-1	4	-1024	-768	-1	-1	-1	-1	4		0	0						Untertest2.avi	0	880	547	72	111				0	Content		-72	-111	5727485	2581356974
5744	09:16:03.258	00:00:05.744	344	-1024	-768	-1	-1	-1	-1	4	-1024	-768	-1	-1	-1	-1	4		0	0						Untertest2.avi	0	880	547	72	111				0	Content		-72	-111	5744107	2581373596
5761	09:16:03.275	00:00:05.760	345	-1024	-768	-1	-1	-1	-1	4	-1024	-768	-1	-1	-1	-1	4		0	0						Untertest2.avi	0	880	547	72	111				0	Content		-72	-111	5760854	2581390343
5777	09:16:03.291	00:00:05.777	346	-1024	-768	-1	-1	-1	-1	4	-1024	-768	-1	-1	-1	-1	4		0	0						Untertest2.avi	0	880	547	72	111				0	Content		-72	-111	5777355	2581406844
5794	09:16:03.308	00:00:05.793	347	-1024	-768	-1	-1	-1	-1	4	-1024	-768	-1	-1	-1	-1	4		0	0						Untertest2.avi	0	880	547	72	111				0	Content		-72	-111	5793976	2581423465
5811	09:16:03.325	00:00:05.811	348	-1024	-768	-1	-1	-1	-1	4	-1024	-768	-1	-1	-1	-1	4		0	0						Untertest2.avi	0	880	547	72	111				0	Content		-72	-111	5811173	2581440662
5829	09:16:03.343	00:00:05.828	349	-1024	-768	-1	-1	-1	-1	4	-1024	-768	-1	-1	-1	-1	4		0	0						Untertest2.avi	0	880	547	72	111				0	Content		-72	-111	5828548	2581458037
5846	09:16:03.360	00:00:05.845	350	-1024	-768	-1	-1	-1	-1	4	-1024	-768	-1	-1	-1	-1	4		0	0						Untertest2.avi	0	880	547	72	111				0	Content		-72	-111	5845799	2581475288
5861	09:16:03.375	00:00:05.860	351	-1024	-768	-1	-1	-1	-1	4	-1024	-768	-1	-1	-1	-1	4		0	0						Untertest2.avi	0	880	547	72	111				0	Content		-72	-111	5860736	2581490225
5877	09:16:03.391	00:00:05.877	352	-1024	-768	-1	-1	-1	-1	4	-1024	-768	-1	-1	-1	-1	4		0	0						Untertest2.avi	0	880	547	72	111				0	Content		-72	-111	5877347	2581506836
5894	09:16:03.408	00:00:05.894	353	-1024	-768	-1	-1	-1	-1	4	-1024	-768	-1	-1	-1	-1	4		0	0						Untertest2.avi	0	880	547	72	111				0	Content		-72	-111	5894100	2581523589
5911	09:16:03.425	00:00:05.910	354	-1024	-768	-1	-1	-1	-1	4	-1024	-768	-1	-1	-1	-1	4		0	0						Untertest2.avi	0	880	547	72	111				0	Content		-72	-111	5910735	2581540224
5927	09:16:03.441	00:00:05.927	355	-1024	-768	-1	-1	-1	-1	4	-1024	-768	-1	-1	-1	-1	4		0	0						Untertest2.avi	0	880	547	72	111				0	Content		-72	-111	5927344	2581556833
5944	09:16:03.458	00:00:05.943	356	-1024	-768	-1	-1	-1	-1	4	-1024	-768	-1	-1	-1	-1	4		0	0						Untertest2.avi	0	880	547	72	111				0	Content		-72	-111	5943971	2581573460
5961	09:16:03.475	00:00:05.961	357	-1024	-768	-1	-1	-1	-1	4	-1024	-768	-1	-1	-1	-1	4		0	0						Untertest2.avi	0	880	547	72	111				0	Content		-72	-111	5961040	2581590529
5978	09:16:03.492	00:00:05.978	358	-1024	-768	-1	-1	-1	-1	4	-1024	-768	-1	-1	-1	-1	4		0	0						Untertest2.avi	0	880	547	72	111				0	Content		-72	-111	5978412	2581607901
5996	09:16:03.510	00:00:05.995	359	-1024	-768	-1	-1	-1	-1	4	-1024	-768	-1	-1	-1	-1	4		0	0						Untertest2.avi	0	880	547	72	111				0	Content		-72	-111	5995660	2581625149
6011	09:16:03.525	00:00:06.010	360	-1024	-768	-1	-1	-1	-1	4	-1024	-768	-1	-1	-1	-1	4		0	0						Untertest2.avi	0	880	547	72	111				0	Content		-72	-111	6010590	2581640079
6027	09:16:03.541	00:00:06.027	361	-1024	-768	-1	-1	-1	-1	4	-1024	-768	-1	-1	-1	-1	4		0	0						Untertest2.avi	0	880	547	72	111				0	Content		-72	-111	6027212	2581656701
6044	09:16:03.558	00:00:06.043	362	-1024	-768	-1	-1	-1	-1	4	-1024	-768	-1	-1	-1	-1	4		0	0						Untertest2.avi	0	880	547	72	111				0	Content		-72	-111	6043960	2581673449
6061	09:16:03.575	00:00:06.060	363	-1024	-768	-1	-1	-1	-1	4	-1024	-768	-1	-1	-1	-1	4		0	0						Untertest2.avi	0	880	547	72	111				0	Content		-72	-111	6060584	2581690073
6077	09:16:03.591	00:00:06.077	364	-1024	-768	-1	-1	-1	-1	4	-1024	-768	-1	-1	-1	-1	4		0	0						Untertest2.avi	0	880	547	72	111				0	Content		-72	-111	6077205	2581706694
6094	09:16:03.608	00:00:06.093	365	-1024	-768	-1	-1	-1	-1	4	-1024	-768	-1	-1	-1	-1	4		0	0						Untertest2.avi	0	880	547	72	111				0	Content		-72	-111	6093831	2581723320
6111	09:16:03.625	00:00:06.111	366	-1024	-768	-1	-1	-1	-1	4	-1024	-768	-1	-1	-1	-1	4		0	0						Untertest2.avi	0	880	547	72	111				0	Content		-72	-111	6111026	2581740515
6128	09:16:03.642	00:00:06.128	367	-1024	-768	-1	-1	-1	-1	4	-1024	-768	-1	-1	-1	-1	4		0	0						Untertest2.avi	0	880	547	72	111				0	Content		-72	-111	6128397	2581757886
6146	09:16:03.660	00:00:06.145	368	-1024	-768	-1	-1	-1	-1	4	-1024	-768	-1	-1	-1	-1	4		0	0						Untertest2.avi	0	880	547	72	111				0	Content		-72	-111	6145646	2581775135
6160	09:16:03.674	00:00:06.160	369	-1024	-768	-1	-1	-1	-1	4	-1024	-768	-1	-1	-1	-1	4		0	0						Untertest2.avi	0	880	547	72	111				0	Content		-72	-111	6160450	2581789939
6177	09:16:03.691	00:00:06.177	370	-1024	-768	-1	-1	-1	-1	4	-1024	-768	-1	-1	-1	-1	4		0	0						Untertest2.avi	0	880	547	72	111				0	Content		-72	-111	6177199	2581806688
6194	09:16:03.708	00:00:06.193	371	-1024	-768	-1	-1	-1	-1	4	-1024	-768	-1	-1	-1	-1	4		0	0						Untertest2.avi	0	880	547	72	111				0	Content		-72	-111	6193825	2581823314
6210	09:16:03.724	00:00:06.210	372	-1024	-768	-1	-1	-1	-1	4	-1024	-768	-1	-1	-1	-1	4		0	0						Untertest2.avi	0	880	547	72	111				0	Content		-72	-111	6210449	2581839938
6227	09:16:03.741	00:00:06.227	373	-1024	-768	-1	-1	-1	-1	4	-1024	-768	-1	-1	-1	-1	4		0	0						Untertest2.avi	0	880	547	72	111				0	Content		-72	-111	6227077	2581856566
6245	09:16:03.759	00:00:06.244	374	-1024	-768	-1	-1	-1	-1	4	-1024	-768	-1	-1	-1	-1	4		0	0						Untertest2.avi	0	880	547	72	111				0	Content		-72	-111	6244813	2581874302
6262	09:16:03.776	00:00:06.262	375	-1024	-768	-1	-1	-1	-1	4	-1024	-768	-1	-1	-1	-1	4		0	0						Untertest2.avi	0	880	547	72	111				0	Content		-72	-111	6262018	2581891507
6278	09:16:03.792	00:00:06.278	376	-1024	-768	-1	-1	-1	-1	4	-1024	-768	-1	-1	-1	-1	4		0	0						Untertest2.avi	0	880	547	72	111				0	Content		-72	-111	6278449	2581907938
6295	09:16:03.809	00:00:06.295	377	-1024	-768	-1	-1	-1	-1	4	-1024	-768	-1	-1	-1	-1	4		0	0						Untertest2.avi	0	880	547	72	111				0	Content		-72	-111	6295310	2581924799
6312	09:16:03.826	00:00:06.311	378	-1024	-768	-1	-1	-1	-1	4	-1024	-768	-1	-1	-1	-1	4		0	0						Untertest2.avi	0	880	547	72	111				0	Content		-72	-111	6311943	2581941432
6329	09:16:03.843	00:00:06.328	379	-1024	-768	-1	-1	-1	-1	4	-1024	-768	-1	-1	-1	-1	4		0	0						Untertest2.avi	0	880	547	72	111				0	Content		-72	-111	6328570	2581958059
6345	09:16:03.859	00:00:06.345	380	-1024	-768	-1	-1	-1	-1	4	-1024	-768	-1	-1	-1	-1	4		0	0						Untertest2.avi	0	880	547	72	111				0	Content		-72	-111	6345192	2581974681
6362	09:16:03.876	00:00:06.361	381	-1024	-768	-1	-1	-1	-1	4	-1024	-768	-1	-1	-1	-1	4		0	0						Untertest2.avi	0	880	547	72	111				0	Content		-72	-111	6361818	2581991307
6378	09:16:03.892	00:00:06.378	382	-1024	-768	-1	-1	-1	-1	4	-1024	-768	-1	-1	-1	-1	4		0	0						Untertest2.avi	0	880	547	72	111				0	Content		-72	-111	6378442	2582007931
6395	09:16:03.909	00:00:06.395	383	-1024	-768	-1	-1	-1	-1	4	-1024	-768	-1	-1	-1	-1	4		0	0						Untertest2.avi	0	880	547	72	111				0	Content		-72	-111	6395193	2582024682
6412	09:16:03.926	00:00:06.411	384	-1024	-768	-1	-1	-1	-1	4	-1024	-768	-1	-1	-1	-1	4		0	0						Untertest2.avi	0	880	547	72	111				0	Content		-72	-111	6411818	2582041307
6428	09:16:03.942	00:00:06.428	385	-1024	-768	-1	-1	-1	-1	4	-1024	-768	-1	-1	-1	-1	4		0	0						Untertest2.avi	0	880	547	72	111				0	Content		-72	-111	6428441	2582057930
6445	09:16:03.959	00:00:06.444	386	-1024	-768	-1	-1	-1	-1	4	-1024	-768	-1	-1	-1	-1	4		0	0						Untertest2.avi	0	880	547	72	111				0	Content		-72	-111	6444942	2582074431
6462	09:16:03.976	00:00:06.462	387	-1024	-768	-1	-1	-1	-1	4	-1024	-768	-1	-1	-1	-1	4		0	0						Untertest2.avi	0	880	547	72	111				0	Content		-72	-111	6462192	2582091681
6479	09:16:03.993	00:00:06.478	388	-1024	-768	-1	-1	-1	-1	4	-1024	-768	-1	-1	-1	-1	4		0	0						Untertest2.avi	0	880	547	72	111				0	Content		-72	-111	6478818	2582108307
6496	09:16:04.010	00:00:06.495	389	-1024	-768	-1	-1	-1	-1	4	-1024	-768	-1	-1	-1	-1	4		0	0						Untertest2.avi	0	880	547	72	111				0	Content		-72	-111	6495566	2582125055
6512	09:16:04.026	00:00:06.511	390	-1024	-768	-1	-1	-1	-1	4	-1024	-768	-1	-1	-1	-1	4		0	0						Untertest2.avi	0	880	547	72	111				0	Content		-72	-111	6511564	2582141053
6527	09:16:04.041	00:00:06.527	391	-1024	-768	-1	-1	-1	-1	4	-1024	-768	-1	-1	-1	-1	4		0	0						Untertest2.avi	0	880	547	72	111				0	Content		-72	-111	6527063	2582156552
6544	09:16:04.058	00:00:06.543	392	-1024	-768	-1	-1	-1	-1	4	-1024	-768	-1	-1	-1	-1	4		0	0						Untertest2.avi	0	880	547	72	111				0	Content		-72	-111	6543559	2582173048
6560	09:16:04.074	00:00:06.560	393	-1024	-768	-1	-1	-1	-1	4	-1024	-768	-1	-1	-1	-1	4		0	0						Untertest2.avi	0	880	547	72	111				0	Content		-72	-111	6560186	2582189675
6577	09:16:04.091	00:00:06.577	394	-1024	-768	-1	-1	-1	-1	4	-1024	-768	-1	-1	-1	-1	4		0	0						Untertest2.avi	0	880	547	72	111				0	Content		-72	-111	6577381	2582206870
6595	09:16:04.109	00:00:06.594	395	-1024	-768	-1	-1	-1	-1	4	-1024	-768	-1	-1	-1	-1	4		0	0						Untertest2.avi	0	880	547	72	111				0	Content		-72	-111	6594753	2582224242
6612	09:16:04.126	00:00:06.612	396	-1024	-768	-1	-1	-1	-1	4	-1024	-768	-1	-1	-1	-1	4		0	0						Untertest2.avi	0	880	547	72	111				0	Content		-72	-111	6612003	2582241492
6627	09:16:04.141	00:00:06.626	397	-1024	-768	-1	-1	-1	-1	4	-1024	-768	-1	-1	-1	-1	4		0	0						Untertest2.avi	0	880	547	72	111				0	Content		-72	-111	6626810	2582256299
6644	09:16:04.158	00:00:06.643	398	-1024	-768	-1	-1	-1	-1	4	-1024	-768	-1	-1	-1	-1	4		0	0						Untertest2.avi	0	880	547	72	111				0	Content		-72	-111	6643568	2582273057
6660	09:16:04.174	00:00:06.660	399	-1024	-768	-1	-1	-1	-1	4	-1024	-768	-1	-1	-1	-1	4		0	0						Untertest2.avi	0	880	547	72	111				0	Content		-72	-111	6660186	2582289675
6677	09:16:04.191	00:00:06.676	400	-1024	-768	-1	-1	-1	-1	4	-1024	-768	-1	-1	-1	-1	4		0	0						Untertest2.avi	0	880	547	72	111				0	Content		-72	-111	6676806	2582306295
6693	09:16:04.207	00:00:06.693	401	-1024	-768	-1	-1	-1	-1	4	-1024	-768	-1	-1	-1	-1	4		0	0						Untertest2.avi	0	880	547	72	111				0	Content		-72	-111	6693432	2582322921
6710	09:16:04.224	00:00:06.710	402	-1024	-768	-1	-1	-1	-1	4	-1024	-768	-1	-1	-1	-1	4		0	0						Untertest2.avi	0	880	547	72	111				0	Content		-72	-111	6710057	2582339546
6727	09:16:04.241	00:00:06.727	403	-1024	-768	-1	-1	-1	-1	4	-1024	-768	-1	-1	-1	-1	4		0	0						Untertest2.avi	0	880	547	72	111				0	Content		-72	-111	6727252	2582356741
6745	09:16:04.259	00:00:06.744	404	-1024	-768	-1	-1	-1	-1	4	-1024	-768	-1	-1	-1	-1	4		0	0						Untertest2.avi	0	880	547	72	111				0	Content		-72	-111	6744639	2582374128
6762	09:16:04.276	00:00:06.762	405	-1024	-768	-1	-1	-1	-1	4	-1024	-768	-1	-1	-1	-1	4		0	0						Untertest2.avi	0	880	547	72	111				0	Content		-72	-111	6762001	2582391490
6777	09:16:04.291	00:00:06.776	406	-1024	-768	-1	-1	-1	-1	4	-1024	-768	-1	-1	-1	-1	4		0	0						Untertest2.avi	0	880	547	72	111				0	Content		-72	-111	6776806	2582406295
6793	09:16:04.307	00:00:06.793	407	-1024	-768	-1	-1	-1	-1	4	-1024	-768	-1	-1	-1	-1	4		0	0						Untertest2.avi	0	880	547	72	111				0	Content		-72	-111	6793430	2582422919
6810	09:16:04.324	00:00:06.810	408	-1024	-768	-1	-1	-1	-1	4	-1024	-768	-1	-1	-1	-1	4		0	0						Untertest2.avi	0	880	547	72	111				0	Content		-72	-111	6810181	2582439670
6827	09:16:04.341	00:00:06.826	409	-1024	-768	-1	-1	-1	-1	4	-1024	-768	-1	-1	-1	-1	4		0	0						Untertest2.avi	0	880	547	72	111				0	Content		-72	-111	6826804	2582456293
6843	09:16:04.357	00:00:06.843	410	-1024	-768	-1	-1	-1	-1	4	-1024	-768	-1	-1	-1	-1	4		0	0						Untertest2.avi	0	880	547	72	111				0	Content		-72	-111	6843429	2582472918
6860	09:16:04.374	00:00:06.860	411	-1024	-768	-1	-1	-1	-1	4	-1024	-768	-1	-1	-1	-1	4		0	0						Untertest2.avi	0	880	547	72	111				0	Content		-72	-111	6860052	2582489541
6877	09:16:04.391	00:00:06.877	412	-1024	-768	-1	-1	-1	-1	4	-1024	-768	-1	-1	-1	-1	4		0	0						Untertest2.avi	0	880	547	72	111				0	Content		-72	-111	6877123	2582506612
6894	09:16:04.408	00:00:06.894	413	-1024	-768	-1	-1	-1	-1	4	-1024	-768	-1	-1	-1	-1	4		0	0						Untertest2.avi	0	880	547	72	111				0	Content		-72	-111	6894498	2582523987
6912	09:16:04.426	00:00:06.911	414	-1024	-768	-1	-1	-1	-1	4	-1024	-768	-1	-1	-1	-1	4		0	0						Untertest2.avi	0	880	547	72	111				0	Content		-72	-111	6911884	2582541373
6927	09:16:04.441	00:00:06.926	415	-1024	-768	-1	-1	-1	-1	4	-1024	-768	-1	-1	-1	-1	4		0	0						Untertest2.avi	0	880	547	72	111				0	Content		-72	-111	6926679	2582556168
6943	09:16:04.457	00:00:06.943	416	-1024	-768	-1	-1	-1	-1	4	-1024	-768	-1	-1	-1	-1	4		0	0						Untertest2.avi	0	880	547	72	111				0	Content		-72	-111	6943304	2582572793
6962	09:16:04.476	00:00:06.961	417	-1024	-768	-1	-1	-1	-1	4	-1024	-768	-1	-1	-1	-1	4		0	0						Untertest2.avi	0	880	547	72	111				0	Content		-72	-111	6961919	2582591408
6978	09:16:04.492	00:00:06.978	418	-1024	-768	-1	-1	-1	-1	4	-1024	-768	-1	-1	-1	-1	4		0	0						Untertest2.avi	0	880	547	72	111				0	Content		-72	-111	6978299	2582607788
6995	09:16:04.509	00:00:06.995	419	-1024	-768	-1	-1	-1	-1	4	-1024	-768	-1	-1	-1	-1	4		0	0						Untertest2.avi	0	880	547	72	111				0	Content		-72	-111	6995173	2582624662
7012	09:16:04.526	00:00:07.011	420	-1024	-768	-1	-1	-1	-1	4	-1024	-768	-1	-1	-1	-1	4		0	0						Untertest2.avi	0	880	547	72	111				0	Content		-72	-111	7011672	2582641161
7029	09:16:04.543	00:00:07.028	421	-1024	-768	-1	-1	-1	-1	4	-1024	-768	-1	-1	-1	-1	4		0	0						Untertest2.avi	0	880	547	72	111				0	Content		-72	-111	7028536	2582658025
7045	09:16:04.559	00:00:07.045	422	-1024	-768	-1	-1	-1	-1	4	-1024	-768	-1	-1	-1	-1	4		0	0						Untertest2.avi	0	880	547	72	111				0	Content		-72	-111	7045043	2582674532
7062	09:16:04.576	00:00:07.061	423	-1024	-768	-1	-1	-1	-1	4	-1024	-768	-1	-1	-1	-1	4		0	0						Untertest2.avi	0	880	547	72	111				0	Content		-72	-111	7061792	2582691281
7078	09:16:04.592	00:00:07.078	424	-1024	-768	-1	-1	-1	-1	4	-1024	-768	-1	-1	-1	-1	4		0	0						Untertest2.avi	0	880	547	72	111				0	Content		-72	-111	7078419	2582707908
7095	09:16:04.609	00:00:07.095	425	-1024	-768	-1	-1	-1	-1	4	-1024	-768	-1	-1	-1	-1	4		0	0						Untertest2.avi	0	880	547	72	111				0	Content		-72	-111	7095042	2582724531
7112	09:16:04.626	00:00:07.111	426	-1024	-768	-1	-1	-1	-1	4	-1024	-768	-1	-1	-1	-1	4		0	0						Untertest2.avi	0	880	547	72	111				0	Content		-72	-111	7111826	2582741315
7128	09:16:04.642	00:00:07.128	427	-1024	-768	-1	-1	-1	-1	4	-1024	-768	-1	-1	-1	-1	4		0	0						Untertest2.avi	0	880	547	72	111				0	Content		-72	-111	7128433	2582757922
7145	09:16:04.659	00:00:07.145	428	-1024	-768	-1	-1	-1	-1	4	-1024	-768	-1	-1	-1	-1	4		0	0						Untertest2.avi	0	880	547	72	111				0	Content		-72	-111	7145102	2582774591
7162	09:16:04.676	00:00:07.161	429	121,0299	858,3265	0,6031002	0,9043198	496,3891	3,348728	3	120,8777	858,4862	0,6031016	0,9043198	496,3891	3,348841	1	15	121	858						Untertest2.avi	0	880	547	72	111	-127	769	316	0	Content		49	747	7161794	2582791283
7178	09:16:04.692	00:00:07.178	430	-73,71931	890,8843	0,6050961	0,9045233	496,3891	3,888671	3	-73,71931	890,8843	0,6050961	0,9045233	496,3891	3,888671	1	15	-74	891						Untertest2.avi	0	880	547	72	111	-127	769	316	0	Content		-146	780	7178421	2582807910
7195	09:16:04.709	00:00:07.194	431	-1024	-768	-1	-1	-1	-1	4	-1024	-768	-1	-1	-1	-1	4	15	0	0						Untertest2.avi	0	880	547	72	111	-127	769	316	0	Content		-72	-111	7194795	2582824284
7212	09:16:04.726	00:00:07.211	432	-1024	-768	-1	-1	-1	-1	4	-1024	-768	-1	-1	-1	-1	4	15	0	0						Untertest2.avi	0	880	547	72	111	-127	769	316	0	Content		-72	-111	7211740	2582841229
7228	09:16:04.742	00:00:07.228	433	-317,4933	828,7819	0,6059002	0,9048895	496,3891	3,844258	3	-317,4933	828,7819	0,6059002	0,9048895	496,3891	3,844258	1	15	-317	829						Untertest2.avi	0	880	547	72	111	-127	769	316	0	Content		-389	718	7228417	2582857906
7245	09:16:04.759	00:00:07.245	434	199,0982	879,2416	0,6134288	0,9055582	496,3891	3,696184	3	199,0982	879,2416	0,6134288	0,9055582	496,3891	3,696184	1	15	199	879						Untertest2.avi	0	880	547	72	111	-127	769	316	0	Content		127	768	7245042	2582874531
7262	09:16:04.776	00:00:07.261	435	-50,48552	884,7391	0,6125106	0,9070062	496,3891	3,952823	3	-50,48552	884,7391	0,6125106	0,9070062	496,3891	3,952823	1	15	-50	885						Untertest2.avi	0	880	547	72	111	-127	769	316	0	Content		-122	774	7261541	2582891030
7278	09:16:04.792	00:00:07.278	436	-1024	-768	-1	-1	-1	-1	4	-1024	-768	-1	-1	-1	-1	4	15	0	0						Untertest2.avi	0	880	547	72	111	-127	769	316	0	Content		-72	-111	7278131	2582907620
7295	09:16:04.809	00:00:07.294	437	-1024	-768	-1	-1	-1	-1	4	-1024	-768	-1	-1	-1	-1	4	15	0	0						Untertest2.avi	0	880	547	72	111	-127	769	316	0	Content		-72	-111	7294886	2582924375
7312	09:16:04.826	00:00:07.311	438	-1024	-768	-1	-1	-1	-1	4	-1024	-768	-1	-1	-1	-1	4	15	0	0						Untertest2.avi	0	880	547	72	111	-127	769	316	0	Content		-72	-111	7311509	2582940998
7328	09:16:04.842	00:00:07.327	439	-1024	-768	-1	-1	-1	-1	4	-1024	-768	-1	-1	-1	-1	4	15	0	0						Untertest2.avi	0	880	547	72	111	-127	769	316	0	Content		-72	-111	7327884	2582957373
7345	09:16:04.859	00:00:07.344	440	-60,67435	856,8594	0,6275051	0,9057339	433,2639	3,482611	3	-60,67435	856,8594	0,6275051	0,9057339	433,2639	3,482611	1	15	-61	857						Untertest2.avi	0	880	547	72	111	-127	769	316	0	Content		-133	746	7344883	2582974372
7361	09:16:04.875	00:00:07.361	441	101,1887	880,6223	0,6165199	0,9043813	496,9975	3,565684	3	100,4487	881,6999	0,6165228	0,9043812	496,9975	3,5666	1	15	100	882						Untertest2.avi	0	880	547	72	111	-127	769	316	0	Content		28	771	7361384	2582990873
7378	09:16:04.892	00:00:07.378	442	-1024	-768	-1	-1	-1	-1	4	-1024	-768	-1	-1	-1	-1	4	15	0	0						Untertest2.avi	0	880	547	72	111	-127	769	316	0	Content		-72	-111	7378132	2583007621
7395	09:16:04.909	00:00:07.394	443	-1024	-768	-1	-1	-1	-1	4	-1024	-768	-1	-1	-1	-1	4	15	0	0						Untertest2.avi	0	880	547	72	111	-127	769	316	0	Content		-72	-111	7394508	2583023997
7411	09:16:04.925	00:00:07.411	444	-1024	-768	-1	-1	-1	-1	4	-1024	-768	-1	-1	-1	-1	4	15	0	0						Untertest2.avi	0	880	547	72	111	-127	769	316	0	Content		-72	-111	7411376	2583040865
7428	09:16:04.942	00:00:07.427	445	-1024	-768	-1	-1	-1	-1	4	-1024	-768	-1	-1	-1	-1	4	15	0	0						Untertest2.avi	0	880	547	72	111	-127	769	316	0	Content		-72	-111	7427881	2583057370
7445	09:16:04.959	00:00:07.444	446	-89,2897	824,651	0,6230999	0,9028899	496,9975	3,940445	3	-89,2897	824,651	0,6230999	0,9028899	496,9975	3,940445	1	15	-89	825						Untertest2.avi	0	880	547	72	111	-127	769	316	0	Content		-161	714	7444754	2583074243
7461	09:16:04.975	00:00:07.461	447	-136,3714	737,0642	0,6255323	0,9010732	496,9975	4,08585	3	-136,3714	737,0642	0,6255323	0,9010732	496,9975	4,08585	1	15	-136	737						Untertest2.avi	0	880	547	72	111	-127	769	316	0	Content		-208	626	7461251	2583090740
7478	09:16:04.992	00:00:07.478	448	-1024	-768	-1	-1	-1	-1	4	-1024	-768	-1	-1	-1	-1	4		0	0						Untertest2.avi	0	880	547	72	111				0	Content		-72	-111	7478004	2583107493
7494	09:16:05.008	00:00:07.494	449	-1024	-768	-1	-1	-1	-1	4	-1024	-768	-1	-1	-1	-1	4		0	0						Untertest2.avi	0	880	547	72	111				0	Content		-72	-111	7494377	2583123866
7511	09:16:05.025	00:00:07.511	450	-1024	-768	-1	-1	-1	-1	4	-1024	-768	-1	-1	-1	-1	4		0	0						Untertest2.avi	0	880	547	72	111				0	Content		-72	-111	7511379	2583140868
7528	09:16:05.042	00:00:07.527	451	-1024	-768	-1	-1	-1	-1	4	-1024	-768	-1	-1	-1	-1	4		0	0						Untertest2.avi	0	880	547	72	111				0	Content		-72	-111	7527753	2583157242
7545	09:16:05.059	00:00:07.544	452	-1024	-768	-1	-1	-1	-1	4	-1024	-768	-1	-1	-1	-1	4		0	0						Untertest2.avi	0	880	547	72	111				0	Content		-72	-111	7544627	2583174116
7561	09:16:05.075	00:00:07.561	453	-1024	-768	-1	-1	-1	-1	4	-1024	-768	-1	-1	-1	-1	4		0	0						Untertest2.avi	0	880	547	72	111				0	Content		-72	-111	7561244	2583190733
7578	09:16:05.092	00:00:07.577	454	-1024	-768	-1	-1	-1	-1	4	-1024	-768	-1	-1	-1	-1	4		0	0						Untertest2.avi	0	880	547	72	111				0	Content		-72	-111	7577912	2583207401
7595	09:16:05.109	00:00:07.594	455	-1024	-768	-1	-1	-1	-1	4	-1024	-768	-1	-1	-1	-1	4		0	0						Untertest2.avi	0	880	547	72	111				0	Content		-72	-111	7594621	2583224110
7611	09:16:05.125	00:00:07.610	456	-1024	-768	-1	-1	-1	-1	4	-1024	-768	-1	-1	-1	-1	4		0	0						Untertest2.avi	0	880	547	72	111				0	Content		-72	-111	7610993	2583240482
7628	09:16:05.142	00:00:07.627	457	-1024	-768	-1	-1	-1	-1	4	-1024	-768	-1	-1	-1	-1	4		0	0						Untertest2.avi	0	880	547	72	111				0	Content		-72	-111	7627814	2583257303
7644	09:16:05.158	00:00:07.644	458	-1024	-768	-1	-1	-1	-1	4	-1024	-768	-1	-1	-1	-1	4		0	0						Untertest2.avi	0	880	547	72	111				0	Content		-72	-111	7644311	2583273800
7661	09:16:05.175	00:00:07.661	459	-1024	-768	-1	-1	-1	-1	4	-1024	-768	-1	-1	-1	-1	4		0	0						Untertest2.avi	0	880	547	72	111				0	Content		-72	-111	7661063	2583290552
7678	09:16:05.192	00:00:07.677	460	-1024	-768	-1	-1	-1	-1	4	-1024	-768	-1	-1	-1	-1	4		0	0						Untertest2.avi	0	880	547	72	111				0	Content		-72	-111	7677867	2583307356
7695	09:16:05.209	00:00:07.694	461	-1024	-768	-1	-1	-1	-1	4	-1024	-768	-1	-1	-1	-1	4		0	0						Untertest2.avi	0	880	547	72	111				0	Content		-72	-111	7694561	2583324050
7711	09:16:05.225	00:00:07.710	462	-1024	-768	-1	-1	-1	-1	4	-1024	-768	-1	-1	-1	-1	4		0	0						Untertest2.avi	0	880	547	72	111				0	Content		-72	-111	7710863	2583340352
7728	09:16:05.242	00:00:07.727	463	-1024	-768	-1	-1	-1	-1	4	-1024	-768	-1	-1	-1	-1	4		0	0						Untertest2.avi	0	880	547	72	111				0	Content		-72	-111	7727856	2583357345
7744	09:16:05.258	00:00:07.744	464	65,58975	893,2399	0,6470067	0,8943291	495,9183	4,13218	3	65,55269	893,5219	0,6470091	0,8943291	495,9183	4,132645	1	16	66	894						Untertest2.avi	0	880	547	72	111	-7	786	266	0	Content		-6	783	7744364	2583373853
7761	09:16:05.275	00:00:07.760	465	56,96218	886,0402	0,6472535	0,8936493	495,9693	4,085108	3	56,91374	886,3724	0,6472558	0,8936492	495,9693	4,085646	1	16	57	886						Untertest2.avi	0	880	547	72	111	-7	786	266	0	Content		-15	775	7760988	2583390477
7778	09:16:05.292	00:00:07.777	466	-1024	-768	-1	-1	-1	-1	4	-1024	-768	-1	-1	-1	-1	4	16	0	0						Untertest2.avi	0	880	547	72	111	-7	786	266	0	Content		-72	-111	7777736	2583407225
7795	09:16:05.309	00:00:07.794	467	-1024	-768	-1	-1	-1	-1	4	-1024	-768	-1	-1	-1	-1	4	16	0	0						Untertest2.avi	0	880	547	72	111	-7	786	266	0	Content		-72	-111	7794555	2583424044
7811	09:16:05.325	00:00:07.810	468	-1024	-768	-1	-1	-1	-1	4	-1024	-768	-1	-1	-1	-1	4	16	0	0						Untertest2.avi	0	880	547	72	111	-7	786	266	0	Content		-72	-111	7810860	2583440349
7828	09:16:05.342	00:00:07.827	469	-1024	-768	-1	-1	-1	-1	4	-1024	-768	-1	-1	-1	-1	4	16	0	0						Untertest2.avi	0	880	547	72	111	-7	786	266	0	Content		-72	-111	7827854	2583457343
7844	09:16:05.358	00:00:07.844	470	64,56397	897,7209	0,6478078	0,8896071	496,2544	4,038826	3	64,65605	897,7764	0,64781	0,8896071	496,2544	4,038972	1	16	65	898						Untertest2.avi	0	880	547	72	111	-7	786	266	0	Content		-7	787	7844359	2583473848
7861	09:16:05.375	00:00:07.860	471	75,48026	900,0142	0,647979	0,888728	496,3586	4,002795	3	75,39193	900,3623	0,6479812	0,8887279	496,3586	4,003326	1	16	75	900						Untertest2.avi	0	880	547	72	111	-7	786	266	0	Content		3	789	7860982	2583490471
7878	09:16:05.392	00:00:07.877	472	-1024	-768	-1	-1	-1	-1	4	-1024	-768	-1	-1	-1	-1	4	16	0	0						Untertest2.avi	0	880	547	72	111	-7	786	266	0	Content		-72	-111	7877731	2583507220
7894	09:16:05.408	00:00:07.894	473	-1024	-768	-1	-1	-1	-1	4	-1024	-768	-1	-1	-1	-1	4	16	0	0						Untertest2.avi	0	880	547	72	111	-7	786	266	0	Content		-72	-111	7894424	2583523913
7911	09:16:05.425	00:00:07.910	474	-1024	-768	-1	-1	-1	-1	4	-1024	-768	-1	-1	-1	-1	4	16	0	0						Untertest2.avi	0	880	547	72	111	-7	786	266	0	Content		-72	-111	7910727	2583540216
7928	09:16:05.442	00:00:07.927	475	-1024	-768	-1	-1	-1	-1	4	-1024	-768	-1	-1	-1	-1	4	16	0	0						Untertest2.avi	0	880	547	72	111	-7	786	266	0	Content		-72	-111	7927718	2583557207
7944	09:16:05.458	00:00:07.944	476	59,14123	899,5992	0,6493447	0,8834152	496,5072	3,885845	3	59,06997	899,9874	0,6493472	0,8834151	496,5072	3,886364	1	16	59	900						Untertest2.avi	0	880	547	72	111	-7	786	266	0	Content		-13	789	7944103	2583573592
7961	09:16:05.475	00:00:07.960	477	65,02367	896,4146	0,6498369	0,8820416	496,3202	3,869584	3	64,99078	896,6582	0,6498395	0,8820416	496,3202	3,869953	1	16	65	897						Untertest2.avi	0	880	547	72	111	-7	786	266	0	Content		-7	786	7960973	2583590462
7978	09:16:05.492	00:00:07.977	478	105,0248	896,3843	0,6295341	0,8802902	434,5427	3,868912	3	105,8178	871,5906	0,6295341	0,8802902	434,5427	3,865582	1	16	106	872						Untertest2.avi	0	880	547	72	111	-7	786	266	0	Content		34	761	7977598	2583607087
7994	09:16:05.508	00:00:07.994	479	264,4187	901,017	0,6537317	0,8792154	507,8165	3,983139	3	281,7021	909,9536	0,653887	0,8790465	507,8164	3,987171	1	16	282	910						Untertest2.avi	0	880	547	72	111	-7	786	266	0	Content		210	799	7994416	2583623905
8011	09:16:05.525	00:00:08.010	480	-1024	-768	-1	-1	-1	-1	4	-1024	-768	-1	-1	-1	-1	4		0	0						Untertest2.avi	0	880	547	72	111				0	Content		-72	-111	8010595	2583640084
8028	09:16:05.542	00:00:08.027	481	-1024	-768	-1	-1	-1	-1	4	-1024	-768	-1	-1	-1	-1	4		0	0						Untertest2.avi	0	880	547	72	111				0	Content		-72	-111	8027716	2583657205
8044	09:16:05.558	00:00:08.044	482	-1024	-768	-1	-1	-1	-1	4	-1024	-768	-1	-1	-1	-1	4		0	0						Untertest2.avi	0	880	547	72	111				0	Content		-72	-111	8044353	2583673842
8061	09:16:05.575	00:00:08.060	483	-1024	-768	-1	-1	-1	-1	4	-1024	-768	-1	-1	-1	-1	4		0	0						Untertest2.avi	0	880	547	72	111				0	Content		-72	-111	8060912	2583690401
8077	09:16:05.591	00:00:08.077	484	-1024	-768	-1	-1	-1	-1	4	-1024	-768	-1	-1	-1	-1	4		0	0						Untertest2.avi	0	880	547	72	111				0	Content		-72	-111	8077464	2583706953
8094	09:16:05.608	00:00:08.094	485	-1024	-768	-1	-1	-1	-1	4	-1024	-768	-1	-1	-1	-1	4		0	0						Untertest2.avi	0	880	547	72	111				0	Content		-72	-111	8094145	2583723634
8111	09:16:05.625	00:00:08.110	486	-1024	-768	-1	-1	-1	-1	4	-1024	-768	-1	-1	-1	-1	4		0	0						Untertest2.avi	0	880	547	72	111				0	Content		-72	-111	8110804	2583740293
8127	09:16:05.641	00:00:08.127	487	-1024	-768	-1	-1	-1	-1	4	-1024	-768	-1	-1	-1	-1	4		0	0						Untertest2.avi	0	880	547	72	111				0	Content		-72	-111	8127471	2583756960
8144	09:16:05.658	00:00:08.143	488	-1024	-768	-1	-1	-1	-1	4	-1024	-768	-1	-1	-1	-1	4		0	0						Untertest2.avi	0	880	547	72	111				0	Content		-72	-111	8143964	2583773453
8161	09:16:05.675	00:00:08.160	489	-1024	-768	-1	-1	-1	-1	4	-1024	-768	-1	-1	-1	-1	4		0	0						Untertest2.avi	0	880	547	72	111				0	Content		-72	-111	8160632	2583790121
8177	09:16:05.691	00:00:08.177	490	-1024	-768	-1	-1	-1	-1	4	-1024	-768	-1	-1	-1	-1	4		0	0						Untertest2.avi	0	880	547	72	111				0	Content		-72	-111	8177210	2583806699
8194	09:16:05.708	00:00:08.194	491	-1024	-768	-1	-1	-1	-1	4	-1024	-768	-1	-1	-1	-1	4		0	0						Untertest2.avi	0	880	547	72	111				0	Content		-72	-111	8194210	2583823699
8211	09:16:05.725	00:00:08.210	492	-1024	-768	-1	-1	-1	-1	4	-1024	-768	-1	-1	-1	-1	4		0	0						Untertest2.avi	0	880	547	72	111				0	Content		-72	-111	8210582	2583840071
8227	09:16:05.741	00:00:08.227	493	-1024	-768	-1	-1	-1	-1	4	-1024	-768	-1	-1	-1	-1	4		0	0						Untertest2.avi	0	880	547	72	111				0	Content		-72	-111	8227276	2583856765
8244	09:16:05.758	00:00:08.243	494	-1024	-768	-1	-1	-1	-1	4	-1024	-768	-1	-1	-1	-1	4		0	0						Untertest2.avi	0	880	547	72	111				0	Content		-72	-111	8243958	2583873447
8261	09:16:05.775	00:00:08.260	495	177,1381	856,4373	0,8255398	0,81736	429,9288	3,236988	0	-82,83035	810,4336	0,6697617	0,8634148	434,2357	3,230465	0	17	47	833						Untertest2.avi	0	880	547	72	111	-37	720	166	0	Content		-25	722	8260705	2583890194
8277	09:16:05.791	00:00:08.277	496	173,7077	864,5231	0,8261555	0,8168771	431,6143	3,253935	0	-112,0467	811,7682	0,670626	0,862581	433,5821	3,413672	0	17	31	838						Untertest2.avi	0	880	547	72	111	-37	720	166	0	Content		-41	727	8277077	2583906566
8294	09:16:05.808	00:00:08.293	497	160,5476	847,4429	0,8270013	0,8167124	431,8664	3,279185	0	-95,4716	817,019	0,6715601	0,8619387	432,5987	3,392137	0	17	33	832						Untertest2.avi	0	880	547	72	111	-37	720	166	0	Content		-39	721	8293699	2583923188
8310	09:16:05.824	00:00:08.310	498	176,3472	847,7651	0,8278377	0,8167401	431,8664	3,251856	0	-100,8145	800,1663	0,6722288	0,8619611	432,5986	3,35691	0	17	38	824						Untertest2.avi	0	880	547	72	111	-37	720	166	0	Content		-34	713	8310447	2583939936
8327	09:16:05.841	00:00:08.327	499	177,9596	837,4378	0,8286878	0,8167394	431,8664	3,206887	0	-88,02895	818,8866	0,6729425	0,8614809	432,5986	3,286786	0	17	45	828						Untertest2.avi	0	880	547	72	111	-37	720	166	0	Content		-27	717	8327073	2583956562
8344	09:16:05.858	00:00:08.343	500	159,2516	847,1427	0,8293922	0,8163673	431,7488	3,327237	0	-88,82211	814,5778	0,6737474	0,8611	432,5986	3,336562	0	17	35	831						Untertest2.avi	0	880	547	72	111	-37	720	166	0	Content		-37	720	8343697	2583973186
8360	09:16:05.874	00:00:08.360	501	166,4796	850,3055	0,8302935	0,8158507	431,7488	3,210223	0	-93,02094	812,2993	0,6746237	0,8600836	432,5986	3,318763	0	17	37	831						Untertest2.avi	0	880	547	72	111	-37	720	166	0	Content		-35	720	8360446	2583989935
8377	09:16:05.891	00:00:08.376	502	161,9254	852,764	0,8312227	0,815002	431,7488	3,229957	0	-90,73307	812,1302	0,6755843	0,8588335	432,5986	3,298998	0	17	36	832						Untertest2.avi	0	880	547	72	111	-37	720	166	0	Content		-36	721	8376947	2584006436
8394	09:16:05.908	00:00:08.393	503	162,5303	837,2261	0,8320159	0,8139405	433,0704	3,368864	0	-93,98724	806,3494	0,6766254	0,8573589	432,5986	3,338626	0	17	34	822						Untertest2.avi	0	880	547	72	111	-37	720	166	0	Content		-38	711	8393695	2584023184
8410	09:16:05.924	00:00:08.410	504	154,8945	846,9618	0,8328774	0,812595	433,8648	3,317209	0	-97,15369	811,1649	0,6767591	0,8553995	437,5249	3,451973	0	17	29	829						Untertest2.avi	0	880	547	72	111	-37	720	166	0	Content		-43	718	8410330	2584039819
8427	09:16:05.941	00:00:08.426	505	163,0235	850,552	0,8339425	0,8109884	434,3263	3,304254	0	-112,0218	817,7611	0,6789032	0,853674	432,0381	3,46644	0	18	26	834						Untertest2.avi	0	880	547	72	111	-445	578	100	0	Content		-46	723	8426945	2584056434
8444	09:16:05.958	00:00:08.443	506	51,85913	813,7145	0,836127	0,8084719	438,6118	3,345558	0	-196,4453	766,3528	0,6810086	0,8508663	435,4404	3,442791	0	18	-72	790						Untertest2.avi	0	880	547	72	111	-445	578	100	0	Content		-144	679	8443570	2584073059
8460	09:16:05.974	00:00:08.460	507	-102,8179	758,1227	0,8399665	0,8055755	434,8826	3,345381	0	-348,1658	712,1121	0,6841352	0,8476009	437,8957	3,523375	0	18	-225	735						Untertest2.avi	0	880	547	72	111	-445	578	100	0	Content		-297	624	8460334	2584089823
8477	09:16:05.991	00:00:08.476	508	-1024	-768	-1	-1	-1	-1	4	-522,2151	643,4661	0,6881379	0,8443512	438,4019	3,432651	0	18	-522	643						Untertest2.avi	0	880	547	72	111	-445	578	100	0	Content		-594	532	8476863	2584106352
8493	09:16:06.007	00:00:08.493	509	-1024	-768	-1	-1	-1	-1	4	-1024	-768	-1	-1	-1	-1	4	18	0	0						Untertest2.avi	0	880	547	72	111	-445	578	100	0	Content		-72	-111	8493486	2584122975
8510	09:16:06.024	00:00:08.510	510	-604,2698	592,5207	0,8519579	0,7984799	434,1111	3,363638	0	-800,8521	549,7892	0,6978632	0,8395606	430,0449	3,409408	0	18	-703	571						Untertest2.avi	0	880	547	72	111	-445	578	100	0	Content		-775	460	8510109	2584139598
8527	09:16:06.041	00:00:08.526	511	-1024	-768	-1	-1	-1	-1	4	-1024	-768	-1	-1	-1	-1	4		0	0						Untertest2.avi	0	880	547	72	111				0	Content		-72	-111	8526732	2584156221
8543	09:16:06.057	00:00:08.543	512	-1024	-768	-1	-1	-1	-1	4	-1024	-768	-1	-1	-1	-1	4		0	0						Untertest2.avi	0	880	547	72	111				0	Content		-72	-111	8543356	2584172845
8560	09:16:06.074	00:00:08.559	513	-1024	-768	-1	-1	-1	-1	4	-1024	-768	-1	-1	-1	-1	4		0	0						Untertest2.avi	0	880	547	72	111				0	Content		-72	-111	8559993	2584189482
8577	09:16:06.091	00:00:08.576	514	-1024	-768	-1	-1	-1	-1	4	-1024	-768	-1	-1	-1	-1	4		0	0						Untertest2.avi	0	880	547	72	111				0	Content		-72	-111	8576604	2584206093
8593	09:16:06.107	00:00:08.593	515	-1024	-768	-1	-1	-1	-1	4	-1024	-768	-1	-1	-1	-1	4		0	0						Untertest2.avi	0	880	547	72	111				0	Content		-72	-111	8593365	2584222854
8610	09:16:06.124	00:00:08.609	516	-1024	-768	-1	-1	-1	-1	4	-1024	-768	-1	-1	-1	-1	4		0	0						Untertest2.avi	0	880	547	72	111				0	Content		-72	-111	8609977	2584239466
8627	09:16:06.141	00:00:08.626	517	-1024	-768	-1	-1	-1	-1	4	-1024	-768	-1	-1	-1	-1	4		0	0						Untertest2.avi	0	880	547	72	111				0	Content		-72	-111	8626726	2584256215
8643	09:16:06.157	00:00:08.643	518	-1024	-768	-1	-1	-1	-1	4	-1024	-768	-1	-1	-1	-1	4		0	0						Untertest2.avi	0	880	547	72	111				0	Content		-72	-111	8643351	2584272840
8660	09:16:06.174	00:00:08.660	519	-1024	-768	-1	-1	-1	-1	4	-1024	-768	-1	-1	-1	-1	4		0	0						Untertest2.avi	0	880	547	72	111				0	Content		-72	-111	8660019	2584289508
8677	09:16:06.191	00:00:08.676	520	-1024	-768	-1	-1	-1	-1	4	-1024	-768	-1	-1	-1	-1	4		0	0						Untertest2.avi	0	880	547	72	111				0	Content		-72	-111	8676738	2584306227
8693	09:16:06.207	00:00:08.693	521	-1024	-768	-1	-1	-1	-1	4	-1024	-768	-1	-1	-1	-1	4		0	0						Untertest2.avi	0	880	547	72	111				0	Content		-72	-111	8693302	2584322791
8710	09:16:06.224	00:00:08.709	522	-1024	-768	-1	-1	-1	-1	4	-1024	-768	-1	-1	-1	-1	4		0	0						Untertest2.avi	0	880	547	72	111				0	Content		-72	-111	8709970	2584339459
8726	09:16:06.240	00:00:08.726	523	-1024	-768	-1	-1	-1	-1	4	-1024	-768	-1	-1	-1	-1	4		0	0						Untertest2.avi	0	880	547	72	111				0	Content		-72	-111	8726410	2584355899
8743	09:16:06.257	00:00:08.743	524	-1024	-768	-1	-1	-1	-1	4	-1024	-768	-1	-1	-1	-1	4		0	0						Untertest2.avi	0	880	547	72	111				0	Content		-72	-111	8743078	2584372567
8760	09:16:06.274	00:00:08.759	525	-1024	-768	-1	-1	-1	-1	4	-1024	-768	-1	-1	-1	-1	4		0	0						Untertest2.avi	0	880	547	72	111				0	Content		-72	-111	8759775	2584389264
8776	09:16:06.290	00:00:08.776	526	-1024	-768	-1	-1	-1	-1	4	-1024	-768	-1	-1	-1	-1	4		0	0						Untertest2.avi	0	880	547	72	111				0	Content		-72	-111	8776442	2584405931
8793	09:16:06.307	00:00:08.793	527	-1024	-768	-1	-1	-1	-1	4	-1024	-768	-1	-1	-1	-1	4		0	0						Untertest2.avi	0	880	547	72	111				0	Content		-72	-111	8793081	2584422570
8810	09:16:06.324	00:00:08.809	528	-1024	-768	-1	-1	-1	-1	4	-1024	-768	-1	-1	-1	-1	4		0	0						Untertest2.avi	0	880	547	72	111				0	Content		-72	-111	8809749	2584439238
8826	09:16:06.340	00:00:08.826	529	-1024	-768	-1	-1	-1	-1	4	-1024	-768	-1	-1	-1	-1	4		0	0						Untertest2.avi	0	880	547	72	111				0	Content		-72	-111	8826345	2584455834
8843	09:16:06.357	00:00:08.843	530	-1024	-768	-1	-1	-1	-1	4	-1024	-768	-1	-1	-1	-1	4		0	0						Untertest2.avi	0	880	547	72	111				0	Content		-72	-111	8843091	2584472580
8860	09:16:06.374	00:00:08.859	531	-1024	-768	-1	-1	-1	-1	4	-1024	-768	-1	-1	-1	-1	4		0	0						Untertest2.avi	0	880	547	72	111				0	Content		-72	-111	8859716	2584489205
8876	09:16:06.390	00:00:08.876	532	-1024	-768	-1	-1	-1	-1	4	-1024	-768	-1	-1	-1	-1	4		0	0						Untertest2.avi	0	880	547	72	111				0	Content		-72	-111	8876433	2584505922
8893	09:16:06.407	00:00:08.893	533	-1024	-768	-1	-1	-1	-1	4	-1024	-768	-1	-1	-1	-1	4		0	0						Untertest2.avi	0	880	547	72	111				0	Content		-72	-111	8893101	2584522590
8910	09:16:06.424	00:00:08.909	534	-1024	-768	-1	-1	-1	-1	4	-1024	-768	-1	-1	-1	-1	4		0	0						Untertest2.avi	0	880	547	72	111				0	Content		-72	-111	8909909	2584539398
8927	09:16:06.441	00:00:08.926	535	-1024	-768	-1	-1	-1	-1	4	-1024	-768	-1	-1	-1	-1	4		0	0						Untertest2.avi	0	880	547	72	111				0	Content		-72	-111	8926660	2584556149
8943	09:16:06.457	00:00:08.943	536	-1024	-768	-1	-1	-1	-1	4	-1024	-768	-1	-1	-1	-1	4		0	0						Untertest2.avi	0	880	547	72	111				0	Content		-72	-111	8943289	2584572778
8960	09:16:06.474	00:00:08.959	537	-1024	-768	-1	-1	-1	-1	4	-1024	-768	-1	-1	-1	-1	4		0	0						Untertest2.avi	0	880	547	72	111				0	Content		-72	-111	8959908	2584589397
8977	09:16:06.491	00:00:08.976	538	-1024	-768	-1	-1	-1	-1	4	-1024	-768	-1	-1	-1	-1	4		0	0						Untertest2.avi	0	880	547	72	111				0	Content		-72	-111	8976659	2584606148
8993	09:16:06.507	00:00:08.993	539	-1024	-768	-1	-1	-1	-1	4	-1024	-768	-1	-1	-1	-1	4		0	0						Untertest2.avi	0	880	547	72	111				0	Content		-72	-111	8993154	2584622643
9010	09:16:06.524	00:00:09.009	540	-1024	-768	-1	-1	-1	-1	4	-1024	-768	-1	-1	-1	-1	4		0	0						Untertest2.avi	0	880	547	72	111				0	Content		-72	-111	9009903	2584639392
9027	09:16:06.541	00:00:09.026	541	-1024	-768	-1	-1	-1	-1	4	-1024	-768	-1	-1	-1	-1	4		0	0						Untertest2.avi	0	880	547	72	111				0	Content		-72	-111	9026525	2584656014
9043	09:16:06.557	00:00:09.043	542	-1024	-768	-1	-1	-1	-1	4	-1024	-768	-1	-1	-1	-1	4		0	0						Untertest2.avi	0	880	547	72	111				0	Content		-72	-111	9043147	2584672636
9060	09:16:06.574	00:00:09.060	543	-1024	-768	-1	-1	-1	-1	4	-1024	-768	-1	-1	-1	-1	4		0	0						Untertest2.avi	0	880	547	72	111				0	Content		-72	-111	9060394	2584689883
9077	09:16:06.591	00:00:09.077	544	-1024	-768	-1	-1	-1	-1	4	-1024	-768	-1	-1	-1	-1	4		0	0						Untertest2.avi	0	880	547	72	111				0	Content		-72	-111	9077018	2584706507
9094	09:16:06.608	00:00:09.093	545	-1024	-768	-1	-1	-1	-1	4	-1024	-768	-1	-1	-1	-1	4		0	0						Untertest2.avi	0	880	547	72	111				0	Content		-72	-111	9093759	2584723248
9109	09:16:06.623	00:00:09.109	546	-1024	-768	-1	-1	-1	-1	4	-1024	-768	-1	-1	-1	-1	4		0	0						Untertest2.avi	0	880	547	72	111				0	Content		-72	-111	9109443	2584738932
9126	09:16:06.640	00:00:09.126	547	-1024	-768	-1	-1	-1	-1	4	-1024	-768	-1	-1	-1	-1	4		0	0						Untertest2.avi	0	880	547	72	111				0	Content		-72	-111	9126111	2584755600
9142	09:16:06.656	00:00:09.141	548	-1024	-768	-1	-1	-1	-1	4	-1024	-768	-1	-1	-1	-1	4		0	0						Untertest2.avi	0	880	547	72	111				0	Content		-72	-111	9141758	2584771247
9158	09:16:06.672	00:00:09.158	549	-1024	-768	-1	-1	-1	-1	4	-1024	-768	-1	-1	-1	-1	4		0	0						Untertest2.avi	0	880	547	72	111				0	Content		-72	-111	9158382	2584787871
9175	09:16:06.689	00:00:09.175	550	-1024	-768	-1	-1	-1	-1	4	-1024	-768	-1	-1	-1	-1	4		0	0						Untertest2.avi	0	880	547	72	111				0	Content		-72	-111	9175006	2584804495
9192	09:16:06.706	00:00:09.192	551	-1024	-768	-1	-1	-1	-1	4	-1024	-768	-1	-1	-1	-1	4		0	0						Untertest2.avi	0	880	547	72	111				0	Content		-72	-111	9192212	2584821701
9210	09:16:06.724	00:00:09.209	552	-1024	-768	-1	-1	-1	-1	4	-1024	-768	-1	-1	-1	-1	4		0	0						Untertest2.avi	0	880	547	72	111				0	Content		-72	-111	9209574	2584839063
9227	09:16:06.741	00:00:09.226	553	-1024	-768	-1	-1	-1	-1	4	-1024	-768	-1	-1	-1	-1	4		0	0						Untertest2.avi	0	880	547	72	111				0	Content		-72	-111	9226821	2584856310
9243	09:16:06.757	00:00:09.242	554	-1024	-768	-1	-1	-1	-1	4	-1024	-768	-1	-1	-1	-1	4		0	0						Untertest2.avi	0	880	547	72	111				0	Content		-72	-111	9242596	2584872085
9259	09:16:06.773	00:00:09.259	555	-1024	-768	-1	-1	-1	-1	4	-1024	-768	-1	-1	-1	-1	4		0	0						Untertest2.avi	0	880	547	72	111				0	Content		-72	-111	9259263	2584888752
9275	09:16:06.789	00:00:09.275	556	-1024	-768	-1	-1	-1	-1	4	-1024	-768	-1	-1	-1	-1	4		0	0						Untertest2.avi	0	880	547	72	111				0	Content		-72	-111	9275110	2584904599
9293	09:16:06.807	00:00:09.293	557	-1024	-768	-1	-1	-1	-1	4	-1024	-768	-1	-1	-1	-1	4		0	0						Untertest2.avi	0	880	547	72	111				0	Content		-72	-111	9293480	2584922969
9310	09:16:06.824	00:00:09.310	558	-1024	-768	-1	-1	-1	-1	4	-1024	-768	-1	-1	-1	-1	4		0	0						Untertest2.avi	0	880	547	72	111				0	Content		-72	-111	9310240	2584939729
9327	09:16:06.841	00:00:09.326	559	-1024	-768	-1	-1	-1	-1	4	-1024	-768	-1	-1	-1	-1	4		0	0						Untertest2.avi	0	880	547	72	111				0	Content		-72	-111	9326866	2584956355
9344	09:16:06.858	00:00:09.343	560	-1024	-768	-1	-1	-1	-1	4	-1024	-768	-1	-1	-1	-1	4		0	0						Untertest2.avi	0	880	547	72	111				0	Content		-72	-111	9343616	2584973105
9360	09:16:06.874	00:00:09.360	561	-1024	-768	-1	-1	-1	-1	4	-1024	-768	-1	-1	-1	-1	4		0	0						Untertest2.avi	0	880	547	72	111				0	Content		-72	-111	9360116	2584989605
9377	09:16:06.891	00:00:09.376	562	-21508,03	-3968,045	0,6849088	0,9580835	538,3668	4,652642	2	-21508,03	-3968,045	0,6849088	0,9580835	538,3668	4,652642	2		0	0						Untertest2.avi	0	880	547	72	111				0	Content		-72	-111	9376865	2585006354
9393	09:16:06.907	00:00:09.393	563	-1024	-768	-1	-1	-1	-1	4	-1024	-768	-1	-1	-1	-1	4		0	0						Untertest2.avi	0	880	547	72	111				0	Content		-72	-111	9393491	2585022980
9410	09:16:06.924	00:00:09.410	564	-13787,09	-2368,531	0,682262	0,963507	538,3668	4,31932	2	-13787,09	-2368,531	0,682262	0,963507	538,3668	4,31932	2		0	0						Untertest2.avi	0	880	547	72	111				0	Content		-72	-111	9410114	2585039603
9427	09:16:06.941	00:00:09.426	565	-1024	-768	-1	-1	-1	-1	4	-1024	-768	-1	-1	-1	-1	4		0	0						Untertest2.avi	0	880	547	72	111				0	Content		-72	-111	9426865	2585056354
9443	09:16:06.957	00:00:09.443	566	-2663,091	194,4728	0,6776177	0,9694028	538,3668	4,020069	2	-2663,091	194,4728	0,6776177	0,9694028	538,3668	4,020069	2		0	0						Untertest2.avi	0	880	547	72	111				0	Content		-72	-111	9443487	2585072976
9460	09:16:06.974	00:00:09.460	567	-1599,332	462,9513	0,8264318	0,9451591	538,3668	3,996957	0	-1907,679	399,1053	0,6732951	0,9731812	538,3668	4,099813	0	19	-1754	431						Untertest2.avi	0	880	547	72	111	-558	597	117	0	Content		-1826	320	9460111	2585089600
9477	09:16:06.991	00:00:09.476	568	-898,5671	608,0873	0,8277763	0,9494437	452,698	3,311614	0	-1024	-768	-1	-1	-1	-1	4	19	-899	608						Untertest2.avi	0	880	547	72	111	-558	597	117	0	Content		-971	497	9476735	2585106224
9493	09:16:07.007	00:00:09.493	569	-665,735	658,8147	0,8224868	0,9543025	452,698	3,401222	0	-857,9949	623,8434	0,6746737	0,9824324	452,698	3,489671	0	19	-762	641						Untertest2.avi	0	880	547	72	111	-558	597	117	0	Content		-834	530	9493487	2585122976
9510	09:16:07.024	00:00:09.510	570	-486,3873	707,8887	0,8163742	0,9598377	456,3875	3,471645	0	-1024	-768	-1	-1	-1	-1	4	19	-486	708						Untertest2.avi	0	880	547	72	111	-558	597	117	0	Content		-558	597	9510110	2585139599
9527	09:16:07.041	00:00:09.526	571	-335,0594	739,1575	0,8097607	0,9657445	461,5294	3,505031	0	-1024	-768	-1	-1	-1	-1	4	19	-335	739						Untertest2.avi	0	880	547	72	111	-558	597	117	0	Content		-407	628	9526735	2585156224
9543	09:16:07.057	00:00:09.543	572	-188,4753	788,2261	0,8036432	0,9717707	459,0466	3,608297	0	-1024	-768	-1	-1	-1	-1	4	19	-188	788						Untertest2.avi	0	880	547	72	111	-558	597	117	0	Content		-260	677	9543357	2585172846
9560	09:16:07.074	00:00:09.560	573	-75,2095	820,5203	0,7972189	0,9780986	458,3401	3,583938	0	-1024	-768	-1	-1	-1	-1	4	19	-75	821						Untertest2.avi	0	880	547	72	111	-558	597	117	0	Content		-147	710	9560109	2585189598
9577	09:16:07.091	00:00:09.576	574	-1024	-768	-1	-1	-1	-1	4	-1024	-768	-1	-1	-1	-1	4		0	0						Untertest2.avi	0	880	547	72	111				0	Content		-72	-111	9576731	2585206220
9593	09:16:07.107	00:00:09.593	575	-1024	-768	-1	-1	-1	-1	4	-1024	-768	-1	-1	-1	-1	4		0	0						Untertest2.avi	0	880	547	72	111				0	Content		-72	-111	9593355	2585222844
9610	09:16:07.124	00:00:09.609	576	-1024	-768	-1	-1	-1	-1	4	-1024	-768	-1	-1	-1	-1	4		0	0						Untertest2.avi	0	880	547	72	111				0	Content		-72	-111	9609979	2585239468
9627	09:16:07.141	00:00:09.626	577	-1024	-768	-1	-1	-1	-1	4	-1024	-768	-1	-1	-1	-1	4		0	0						Untertest2.avi	0	880	547	72	111				0	Content		-72	-111	9626727	2585256216
9643	09:16:07.157	00:00:09.643	578	-1024	-768	-1	-1	-1	-1	4	-1024	-768	-1	-1	-1	-1	4		0	0						Untertest2.avi	0	880	547	72	111				0	Content		-72	-111	9643348	2585272837
9660	09:16:07.174	00:00:09.659	579	-1024	-768	-1	-1	-1	-1	4	-1024	-768	-1	-1	-1	-1	4		0	0						Untertest2.avi	0	880	547	72	111				0	Content		-72	-111	9659974	2585289463
9677	09:16:07.191	00:00:09.676	580	-1024	-768	-1	-1	-1	-1	4	-1024	-768	-1	-1	-1	-1	4		0	0						Untertest2.avi	0	880	547	72	111				0	Content		-72	-111	9676721	2585306210
9693	09:16:07.207	00:00:09.693	581	-1024	-768	-1	-1	-1	-1	4	-1024	-768	-1	-1	-1	-1	4		0	0						Untertest2.avi	0	880	547	72	111				0	Content		-72	-111	9693349	2585322838
9710	09:16:07.224	00:00:09.709	582	-1024	-768	-1	-1	-1	-1	4	-1024	-768	-1	-1	-1	-1	4		0	0						Untertest2.avi	0	880	547	72	111				0	Content		-72	-111	9709970	2585339459
9727	09:16:07.241	00:00:09.726	583	-1024	-768	-1	-1	-1	-1	4	-1024	-768	-1	-1	-1	-1	4		0	0						Untertest2.avi	0	880	547	72	111				0	Content		-72	-111	9726597	2585356086
9743	09:16:07.257	00:00:09.743	584	-1024	-768	-1	-1	-1	-1	4	-1024	-768	-1	-1	-1	-1	4		0	0						Untertest2.avi	0	880	547	72	111				0	Content		-72	-111	9743220	2585372709
9760	09:16:07.274	00:00:09.759	585	-1024	-768	-1	-1	-1	-1	4	-1024	-768	-1	-1	-1	-1	4		0	0						Untertest2.avi	0	880	547	72	111				0	Content		-72	-111	9759845	2585389334
9777	09:16:07.291	00:00:09.776	586	-1024	-768	-1	-1	-1	-1	4	-1024	-768	-1	-1	-1	-1	4		0	0						Untertest2.avi	0	880	547	72	111				0	Content		-72	-111	9776594	2585406083
9793	09:16:07.307	00:00:09.793	587	-1024	-768	-1	-1	-1	-1	4	-1024	-768	-1	-1	-1	-1	4		0	0						Untertest2.avi	0	880	547	72	111				0	Content		-72	-111	9793216	2585422705
9810	09:16:07.324	00:00:09.809	588	-1024	-768	-1	-1	-1	-1	4	-1024	-768	-1	-1	-1	-1	4		0	0						Untertest2.avi	0	880	547	72	111				0	Content		-72	-111	9809841	2585439330
9827	09:16:07.341	00:00:09.826	589	-1024	-768	-1	-1	-1	-1	4	-1024	-768	-1	-1	-1	-1	4		0	0						Untertest2.avi	0	880	547	72	111				0	Content		-72	-111	9826589	2585456078
9843	09:16:07.357	00:00:09.843	590	-1024	-768	-1	-1	-1	-1	4	-1024	-768	-1	-1	-1	-1	4		0	0						Untertest2.avi	0	880	547	72	111				0	Content		-72	-111	9843214	2585472703
9860	09:16:07.374	00:00:09.859	591	-1024	-768	-1	-1	-1	-1	4	-1024	-768	-1	-1	-1	-1	4		0	0						Untertest2.avi	0	880	547	72	111				0	Content		-72	-111	9859837	2585489326
9875	09:16:07.389	00:00:09.874	592	-1024	-768	-1	-1	-1	-1	4	-1024	-768	-1	-1	-1	-1	4		0	0						Untertest2.avi	0	880	547	72	111				0	Content		-72	-111	9874712	2585504201
9891	09:16:07.405	00:00:09.891	593	-1024	-768	-1	-1	-1	-1	4	-1024	-768	-1	-1	-1	-1	4		0	0						Untertest2.avi	0	880	547	72	111				0	Content		-72	-111	9891212	2585520701
9908	09:16:07.422	00:00:09.908	594	-1024	-768	-1	-1	-1	-1	4	-1024	-768	-1	-1	-1	-1	4		0	0						Untertest2.avi	0	880	547	72	111				0	Content		-72	-111	9908404	2585537893
9926	09:16:07.440	00:00:09.925	595	-1024	-768	-1	-1	-1	-1	4	-1024	-768	-1	-1	-1	-1	4		0	0						Untertest2.avi	0	880	547	72	111				0	Content		-72	-111	9925777	2585555266
9943	09:16:07.457	00:00:09.943	596	-1024	-768	-1	-1	-1	-1	4	-1024	-768	-1	-1	-1	-1	4		0	0						Untertest2.avi	0	880	547	72	111				0	Content		-72	-111	9943027	2585572516
9958	09:16:07.472	00:00:09.957	597	-1024	-768	-1	-1	-1	-1	4	-1024	-768	-1	-1	-1	-1	4		0	0						Untertest2.avi	0	880	547	72	111				0	Content		-72	-111	9957956	2585587445
9975	09:16:07.489	00:00:09.974	598	-1024	-768	-1	-1	-1	-1	4	-1024	-768	-1	-1	-1	-1	4		0	0						Untertest2.avi	0	880	547	72	111				0	Content		-72	-111	9974577	2585604066
9991	09:16:07.505	00:00:09.991	599	-1024	-768	-1	-1	-1	-1	4	-1024	-768	-1	-1	-1	-1	4		0	0						Untertest2.avi	0	880	547	72	111				0	Content		-72	-111	9991328	2585620817
10008	09:16:07.522	00:00:10.007	600	-1024	-768	-1	-1	-1	-1	4	-1024	-768	-1	-1	-1	-1	4		0	0						Untertest2.avi	0	880	547	72	111				0	Content		-72	-111	10007824	2585637313
10025	09:16:07.539	00:00:10.024	601	-1024	-768	-1	-1	-1	-1	4	-1024	-768	-1	-1	-1	-1	4		0	0						Untertest2.avi	0	880	547	72	111				0	Content		-72	-111	10024572	2585654061
10041	09:16:07.555	00:00:10.041	602	-1024	-768	-1	-1	-1	-1	4	-1024	-768	-1	-1	-1	-1	4		0	0						Untertest2.avi	0	880	547	72	111				0	Content		-72	-111	10041195	2585670684
10058	09:16:07.572	00:00:10.058	603	-1024	-768	-1	-1	-1	-1	4	-1024	-768	-1	-1	-1	-1	4		0	0						Untertest2.avi	0	880	547	72	111				0	Content		-72	-111	10058265	2585687754
10076	09:16:07.590	00:00:10.075	604	-1024	-768	-1	-1	-1	-1	4	-1024	-768	-1	-1	-1	-1	4		0	0						Untertest2.avi	0	880	547	72	111				0	Content		-72	-111	10075639	2585705128
10093	09:16:07.607	00:00:10.093	605	-1024	-768	-1	-1	-1	-1	4	-1024	-768	-1	-1	-1	-1	4		0	0						Untertest2.avi	0	880	547	72	111				0	Content		-72	-111	10093011	2585722500
10108	09:16:07.622	00:00:10.107	606	-1024	-768	-1	-1	-1	-1	4	-1024	-768	-1	-1	-1	-1	4		0	0						Untertest2.avi	0	880	547	72	111				0	Content		-72	-111	10107817	2585737306
10124	09:16:07.638	00:00:10.124	607	-1024	-768	-1	-1	-1	-1	4	-1024	-768	-1	-1	-1	-1	4		0	0						Untertest2.avi	0	880	547	72	111				0	Content		-72	-111	10124442	2585753931
10141	09:16:07.655	00:00:10.141	608	-1024	-768	-1	-1	-1	-1	4	-1024	-768	-1	-1	-1	-1	4		0	0						Untertest2.avi	0	880	547	72	111				0	Content		-72	-111	10141187	2585770676
10158	09:16:07.672	00:00:10.157	609	-1024	-768	-1	-1	-1	-1	4	-1024	-768	-1	-1	-1	-1	4		0	0						Untertest2.avi	0	880	547	72	111				0	Content		-72	-111	10157809	2585787298
10174	09:16:07.688	00:00:10.174	610	-1024	-768	-1	-1	-1	-1	4	-1024	-768	-1	-1	-1	-1	4		0	0						Untertest2.avi	0	880	547	72	111				0	Content		-72	-111	10174432	2585803921
10191	09:16:07.705	00:00:10.191	611	-1024	-768	-1	-1	-1	-1	4	-1024	-768	-1	-1	-1	-1	4		0	0						Untertest2.avi	0	880	547	72	111				0	Content		-72	-111	10191055	2585820544
10208	09:16:07.722	00:00:10.208	612	-1024	-768	-1	-1	-1	-1	4	-1024	-768	-1	-1	-1	-1	4		0	0						Untertest2.avi	0	880	547	72	111				0	Content		-72	-111	10208247	2585837736
10226	09:16:07.740	00:00:10.225	613	-1024	-768	-1	-1	-1	-1	4	-1024	-768	-1	-1	-1	-1	4		0	0						Untertest2.avi	0	880	547	72	111				0	Content		-72	-111	10225623	2585855112
10243	09:16:07.757	00:00:10.242	614	-1024	-768	-1	-1	-1	-1	4	-1024	-768	-1	-1	-1	-1	4		0	0						Untertest2.avi	0	880	547	72	111				0	Content		-72	-111	10242869	2585872358
10258	09:16:07.772	00:00:10.257	615	-1024	-768	-1	-1	-1	-1	4	-1024	-768	-1	-1	-1	-1	4		0	0						Untertest2.avi	0	880	547	72	111				0	Content		-72	-111	10257677	2585887166
10274	09:16:07.788	00:00:10.274	616	-1024	-768	-1	-1	-1	-1	4	-1024	-768	-1	-1	-1	-1	4		0	0						Untertest2.avi	0	880	547	72	111				0	Content		-72	-111	10274427	2585903916
10291	09:16:07.805	00:00:10.291	617	-1024	-768	-1	-1	-1	-1	4	-1024	-768	-1	-1	-1	-1	4		0	0						Untertest2.avi	0	880	547	72	111				0	Content		-72	-111	10291049	2585920538
10308	09:16:07.822	00:00:10.307	618	-1024	-768	-1	-1	-1	-1	4	-1024	-768	-1	-1	-1	-1	4		0	0						Untertest2.avi	0	880	547	72	111				0	Content		-72	-111	10307671	2585937160
10324	09:16:07.838	00:00:10.324	619	-1024	-768	-1	-1	-1	-1	4	-1024	-768	-1	-1	-1	-1	4		0	0						Untertest2.avi	0	880	547	72	111				0	Content		-72	-111	10324293	2585953782
10341	09:16:07.855	00:00:10.340	620	-1024	-768	-1	-1	-1	-1	4	-1024	-768	-1	-1	-1	-1	4		0	0						Untertest2.avi	0	880	547	72	111				0	Content		-72	-111	10340918	2585970407
10358	09:16:07.872	00:00:10.358	621	-1024	-768	-1	-1	-1	-1	4	-1024	-768	-1	-1	-1	-1	4		0	0						Untertest2.avi	0	880	547	72	111				0	Content		-72	-111	10358110	2585987599
10375	09:16:07.889	00:00:10.375	622	-1024	-768	-1	-1	-1	-1	4	-1024	-768	-1	-1	-1	-1	4		0	0						Untertest2.avi	0	880	547	72	111				0	Content		-72	-111	10375482	2586004971
10393	09:16:07.907	00:00:10.392	623	-1024	-768	-1	-1	-1	-1	4	-1024	-768	-1	-1	-1	-1	4		0	0						Untertest2.avi	0	880	547	72	111				0	Content		-72	-111	10392729	2586022218
10408	09:16:07.922	00:00:10.407	624	-1024	-768	-1	-1	-1	-1	4	-1024	-768	-1	-1	-1	-1	4		0	0						Untertest2.avi	0	880	547	72	111				0	Content		-72	-111	10407531	2586037020
10424	09:16:07.938	00:00:10.424	625	-1024	-768	-1	-1	-1	-1	4	-1024	-768	-1	-1	-1	-1	4		0	0						Untertest2.avi	0	880	547	72	111				0	Content		-72	-111	10424282	2586053771
10441	09:16:07.955	00:00:10.440	626	-1024	-768	-1	-1	-1	-1	4	-1024	-768	-1	-1	-1	-1	4		0	0						Untertest2.avi	0	880	547	72	111				0	Content		-72	-111	10440903	2586070392
10458	09:16:07.972	00:00:10.457	627	-1024	-768	-1	-1	-1	-1	4	-1024	-768	-1	-1	-1	-1	4		0	0						Untertest2.avi	0	880	547	72	111				0	Content		-72	-111	10457528	2586087017
10474	09:16:07.988	00:00:10.474	628	-1024	-768	-1	-1	-1	-1	4	-1024	-768	-1	-1	-1	-1	4		0	0						Untertest2.avi	0	880	547	72	111				0	Content		-72	-111	10474150	2586103639
10491	09:16:08.005	00:00:10.490	629	-1024	-768	-1	-1	-1	-1	4	-1024	-768	-1	-1	-1	-1	4		0	0						Untertest2.avi	0	880	547	72	111				0	Content		-72	-111	10490899	2586120388
10508	09:16:08.022	00:00:10.507	630	-1024	-768	-1	-1	-1	-1	4	-1024	-768	-1	-1	-1	-1	4		0	0						Untertest2.avi	0	880	547	72	111				0	Content		-72	-111	10507967	2586137456
10525	09:16:08.039	00:00:10.525	631	-1024	-768	-1	-1	-1	-1	4	-1024	-768	-1	-1	-1	-1	4		0	0						Untertest2.avi	0	880	547	72	111				0	Content		-72	-111	10525340	2586154829
10543	09:16:08.057	00:00:10.542	632	-1024	-768	-1	-1	-1	-1	4	-1024	-768	-1	-1	-1	-1	4		0	0						Untertest2.avi	0	880	547	72	111				0	Content		-72	-111	10542715	2586172204
10558	09:16:08.072	00:00:10.557	633	-1024	-768	-1	-1	-1	-1	4	-1024	-768	-1	-1	-1	-1	4		0	0						Untertest2.avi	0	880	547	72	111				0	Content		-72	-111	10557517	2586187006
10574	09:16:08.088	00:00:10.574	634	-1024	-768	-1	-1	-1	-1	4	-1024	-768	-1	-1	-1	-1	4		0	0						Untertest2.avi	0	880	547	72	111				0	Content		-72	-111	10574140	2586203629
10591	09:16:08.105	00:00:10.590	635	-1024	-768	-1	-1	-1	-1	4	-1024	-768	-1	-1	-1	-1	4		0	0						Untertest2.avi	0	880	547	72	111				0	Content		-72	-111	10590888	2586220377
10608	09:16:08.122	00:00:10.607	636	-1024	-768	-1	-1	-1	-1	4	-1024	-768	-1	-1	-1	-1	4		0	0						Untertest2.avi	0	880	547	72	111				0	Content		-72	-111	10607513	2586237002
10624	09:16:08.138	00:00:10.624	637	-1024	-768	-1	-1	-1	-1	4	-1024	-768	-1	-1	-1	-1	4		0	0						Untertest2.avi	0	880	547	72	111				0	Content		-72	-111	10624134	2586253623
10641	09:16:08.155	00:00:10.640	638	-1024	-768	-1	-1	-1	-1	4	-1024	-768	-1	-1	-1	-1	4		0	0						Untertest2.avi	0	880	547	72	111				0	Content		-72	-111	10640759	2586270248
10658	09:16:08.172	00:00:10.657	639	-1024	-768	-1	-1	-1	-1	4	-1024	-768	-1	-1	-1	-1	4		0	0						Untertest2.avi	0	880	547	72	111				0	Content		-72	-111	10657952	2586287441
10675	09:16:08.189	00:00:10.675	640	-1024	-768	-1	-1	-1	-1	4	-1024	-768	-1	-1	-1	-1	4		0	0						Untertest2.avi	0	880	547	72	111				0	Content		-72	-111	10675199	2586304688
10693	09:16:08.207	00:00:10.692	641	-1024	-768	-1	-1	-1	-1	4	-1024	-768	-1	-1	-1	-1	4		0	0						Untertest2.avi	0	880	547	72	111				0	Content		-72	-111	10692573	2586322062
10707	09:16:08.221	00:00:10.707	642	-1024	-768	-1	-1	-1	-1	4	-1024	-768	-1	-1	-1	-1	4		0	0						Untertest2.avi	0	880	547	72	111				0	Content		-72	-111	10707376	2586336865
10724	09:16:08.238	00:00:10.724	643	-1024	-768	-1	-1	-1	-1	4	-1024	-768	-1	-1	-1	-1	4		0	0						Untertest2.avi	0	880	547	72	111				0	Content		-72	-111	10724013	2586353502
10741	09:16:08.255	00:00:10.740	644	-1024	-768	-1	-1	-1	-1	4	-1024	-768	-1	-1	-1	-1	4		0	0						Untertest2.avi	0	880	547	72	111				0	Content		-72	-111	10740751	2586370240
10757	09:16:08.271	00:00:10.757	645	-1024	-768	-1	-1	-1	-1	4	-1024	-768	-1	-1	-1	-1	4		0	0						Untertest2.avi	0	880	547	72	111				0	Content		-72	-111	10757375	2586386864
10774	09:16:08.288	00:00:10.774	646	-1024	-768	-1	-1	-1	-1	4	-1024	-768	-1	-1	-1	-1	4		0	0						Untertest2.avi	0	880	547	72	111				0	Content		-72	-111	10774029	2586403518
10791	09:16:08.305	00:00:10.790	647	-1024	-768	-1	-1	-1	-1	4	-1024	-768	-1	-1	-1	-1	4		0	0						Untertest2.avi	0	880	547	72	111				0	Content		-72	-111	10790622	2586420111
10808	09:16:08.322	00:00:10.807	648	-1024	-768	-1	-1	-1	-1	4	-1024	-768	-1	-1	-1	-1	4		0	0						Untertest2.avi	0	880	547	72	111				0	Content		-72	-111	10807818	2586437307
10825	09:16:08.339	00:00:10.825	649	-1024	-768	-1	-1	-1	-1	4	-1024	-768	-1	-1	-1	-1	4		0	0						Untertest2.avi	0	880	547	72	111				0	Content		-72	-111	10825190	2586454679
10842	09:16:08.356	00:00:10.842	650	-1024	-768	-1	-1	-1	-1	4	-1024	-768	-1	-1	-1	-1	4		0	0						Untertest2.avi	0	880	547	72	111				0	Content		-72	-111	10842439	2586471928
10857	09:16:08.371	00:00:10.857	651	-1024	-768	-1	-1	-1	-1	4	-1024	-768	-1	-1	-1	-1	4		0	0						Untertest2.avi	0	880	547	72	111				0	Content		-72	-111	10857245	2586486734
10874	09:16:08.388	00:00:10.874	652	-1024	-768	-1	-1	-1	-1	4	-1024	-768	-1	-1	-1	-1	4		0	0						Untertest2.avi	0	880	547	72	111				0	Content		-72	-111	10874005	2586503494
10891	09:16:08.405	00:00:10.890	653	-1024	-768	-1	-1	-1	-1	4	-1024	-768	-1	-1	-1	-1	4		0	0						Untertest2.avi	0	880	547	72	111				0	Content		-72	-111	10890617	2586520106
10907	09:16:08.421	00:00:10.907	654	-1024	-768	-1	-1	-1	-1	4	-1024	-768	-1	-1	-1	-1	4		0	0						Untertest2.avi	0	880	547	72	111				0	Content		-72	-111	10907239	2586536728
10924	09:16:08.438	00:00:10.923	655	-1024	-768	-1	-1	-1	-1	4	-1024	-768	-1	-1	-1	-1	4		0	0						Untertest2.avi	0	880	547	72	111				0	Content		-72	-111	10923865	2586553354
10940	09:16:08.454	00:00:10.940	656	-1024	-768	-1	-1	-1	-1	4	-1024	-768	-1	-1	-1	-1	4		0	0						Untertest2.avi	0	880	547	72	111				0	Content		-72	-111	10940486	2586569975
10958	09:16:08.472	00:00:10.957	657	-1024	-768	-1	-1	-1	-1	4	-1024	-768	-1	-1	-1	-1	4		0	0						Untertest2.avi	0	880	547	72	111				0	Content		-72	-111	10957680	2586587169
10975	09:16:08.489	00:00:10.975	658	-1024	-768	-1	-1	-1	-1	4	-1024	-768	-1	-1	-1	-1	4		0	0						Untertest2.avi	0	880	547	72	111				0	Content		-72	-111	10975055	2586604544
10992	09:16:08.506	00:00:10.992	659	-1024	-768	-1	-1	-1	-1	4	-1024	-768	-1	-1	-1	-1	4		0	0						Untertest2.avi	0	880	547	72	111				0	Content		-72	-111	10992302	2586621791
11007	09:16:08.521	00:00:11.007	660	-1024	-768	-1	-1	-1	-1	4	-1024	-768	-1	-1	-1	-1	4		0	0						Untertest2.avi	0	880	547	72	111				0	Content		-72	-111	11007234	2586636723
11024	09:16:08.538	00:00:11.023	661	-1024	-768	-1	-1	-1	-1	4	-1024	-768	-1	-1	-1	-1	4		0	0						Untertest2.avi	0	880	547	72	111				0	Content		-72	-111	11023856	2586653345
11041	09:16:08.555	00:00:11.040	662	-1024	-768	-1	-1	-1	-1	4	-1024	-768	-1	-1	-1	-1	4		0	0						Untertest2.avi	0	880	547	72	111				0	Content		-72	-111	11040606	2586670095
11057	09:16:08.571	00:00:11.057	663	-1024	-768	-1	-1	-1	-1	4	-1024	-768	-1	-1	-1	-1	4		0	0						Untertest2.avi	0	880	547	72	111				0	Content		-72	-111	11057228	2586686717
11074	09:16:08.588	00:00:11.073	664	-1024	-768	-1	-1	-1	-1	4	-1024	-768	-1	-1	-1	-1	4		0	0						Untertest2.avi	0	880	547	72	111				0	Content		-72	-111	11073849	2586703338
11090	09:16:08.604	00:00:11.090	665	-1024	-768	-1	-1	-1	-1	4	-1024	-768	-1	-1	-1	-1	4		0	0						Untertest2.avi	0	880	547	72	111				0	Content		-72	-111	11090470	2586719959
11108	09:16:08.622	00:00:11.107	666	-1024	-768	-1	-1	-1	-1	4	-1024	-768	-1	-1	-1	-1	4		0	0						Untertest2.avi	0	880	547	72	111				0	Content		-72	-111	11107538	2586737027
11125	09:16:08.639	00:00:11.124	667	-1024	-768	-1	-1	-1	-1	4	-1024	-768	-1	-1	-1	-1	4		0	0						Untertest2.avi	0	880	547	72	111				0	Content		-72	-111	11124914	2586754403
11142	09:16:08.656	00:00:11.142	668	-1024	-768	-1	-1	-1	-1	4	-1024	-768	-1	-1	-1	-1	4		0	0						Untertest2.avi	0	880	547	72	111				0	Content		-72	-111	11142160	2586771649
11157	09:16:08.671	00:00:11.157	669	-1024	-768	-1	-1	-1	-1	4	-1024	-768	-1	-1	-1	-1	4		0	0						Untertest2.avi	0	880	547	72	111				0	Content		-72	-111	11157087	2586786576
11174	09:16:08.688	00:00:11.173	670	-1024	-768	-1	-1	-1	-1	4	-1024	-768	-1	-1	-1	-1	4		0	0						Untertest2.avi	0	880	547	72	111				0	Content		-72	-111	11173712	2586803201
11190	09:16:08.704	00:00:11.190	671	-1024	-768	-1	-1	-1	-1	4	-1024	-768	-1	-1	-1	-1	4		0	0						Untertest2.avi	0	880	547	72	111				0	Content		-72	-111	11190458	2586819947
11207	09:16:08.721	00:00:11.207	672	-1024	-768	-1	-1	-1	-1	4	-1024	-768	-1	-1	-1	-1	4		0	0						Untertest2.avi	0	880	547	72	111				0	Content		-72	-111	11207081	2586836570
11224	09:16:08.738	00:00:11.223	673	-1024	-768	-1	-1	-1	-1	4	-1024	-768	-1	-1	-1	-1	4		0	0						Untertest2.avi	0	880	547	72	111				0	Content		-72	-111	11223706	2586853195
11240	09:16:08.754	00:00:11.240	674	-1024	-768	-1	-1	-1	-1	4	-1024	-768	-1	-1	-1	-1	4		0	0						Untertest2.avi	0	880	547	72	111				0	Content		-72	-111	11240328	2586869817
11258	09:16:08.772	00:00:11.257	675	-1024	-768	-1	-1	-1	-1	4	-1024	-768	-1	-1	-1	-1	4		0	0						Untertest2.avi	0	880	547	72	111				0	Content		-72	-111	11257522	2586887011
11275	09:16:08.789	00:00:11.274	676	-1024	-768	-1	-1	-1	-1	4	-1024	-768	-1	-1	-1	-1	4		0	0						Untertest2.avi	0	880	547	72	111				0	Content		-72	-111	11274895	2586904384
11292	09:16:08.806	00:00:11.292	677	-1024	-768	-1	-1	-1	-1	4	-1024	-768	-1	-1	-1	-1	4		0	0						Untertest2.avi	0	880	547	72	111				0	Content		-72	-111	11292142	2586921631
11307	09:16:08.821	00:00:11.306	678	-1024	-768	-1	-1	-1	-1	4	-1024	-768	-1	-1	-1	-1	4		0	0						Untertest2.avi	0	880	547	72	111				0	Content		-72	-111	11306948	2586936437
11324	09:16:08.838	00:00:11.323	679	-1024	-768	-1	-1	-1	-1	4	-1024	-768	-1	-1	-1	-1	4		0	0						Untertest2.avi	0	880	547	72	111				0	Content		-72	-111	11323692	2586953181
11340	09:16:08.854	00:00:11.340	680	-1024	-768	-1	-1	-1	-1	4	-1024	-768	-1	-1	-1	-1	4		0	0						Untertest2.avi	0	880	547	72	111				0	Content		-72	-111	11340314	2586969803
11357	09:16:08.871	00:00:11.356	681	-1024	-768	-1	-1	-1	-1	4	-1024	-768	-1	-1	-1	-1	4		0	0						Untertest2.avi	0	880	547	72	111				0	Content		-72	-111	11356941	2586986430
11374	09:16:08.888	00:00:11.373	682	-1024	-768	-1	-1	-1	-1	4	-1024	-768	-1	-1	-1	-1	4		0	0						Untertest2.avi	0	880	547	72	111				0	Content		-72	-111	11373562	2587003051
11390	09:16:08.904	00:00:11.390	683	-1024	-768	-1	-1	-1	-1	4	-1024	-768	-1	-1	-1	-1	4		0	0						Untertest2.avi	0	880	547	72	111				0	Content		-72	-111	11390189	2587019678
11407	09:16:08.921	00:00:11.407	684	-1024	-768	-1	-1	-1	-1	4	-1024	-768	-1	-1	-1	-1	4		0	0						Untertest2.avi	0	880	547	72	111				0	Content		-72	-111	11407383	2587036872
11425	09:16:08.939	00:00:11.424	685	-1024	-768	-1	-1	-1	-1	4	-1024	-768	-1	-1	-1	-1	4		0	0						Untertest2.avi	0	880	547	72	111				0	Content		-72	-111	11424755	2587054244
11442	09:16:08.956	00:00:11.442	686	-1024	-768	-1	-1	-1	-1	4	-1024	-768	-1	-1	-1	-1	4		0	0						Untertest2.avi	0	880	547	72	111				0	Content		-72	-111	11442003	2587071492
11457	09:16:08.971	00:00:11.456	687	-1024	-768	-1	-1	-1	-1	4	-1024	-768	-1	-1	-1	-1	4		0	0						Untertest2.avi	0	880	547	72	111				0	Content		-72	-111	11456934	2587086423
11474	09:16:08.988	00:00:11.473	688	-1024	-768	-1	-1	-1	-1	4	-1024	-768	-1	-1	-1	-1	4		0	0						Untertest2.avi	0	880	547	72	111				0	Content		-72	-111	11473549	2587103038
11490	09:16:09.004	00:00:11.490	689	-1024	-768	-1	-1	-1	-1	4	-1024	-768	-1	-1	-1	-1	4		0	0						Untertest2.avi	0	880	547	72	111				0	Content		-72	-111	11490298	2587119787
11507	09:16:09.021	00:00:11.506	690	-1024	-768	-1	-1	-1	-1	4	-1024	-768	-1	-1	-1	-1	4		0	0						Untertest2.avi	0	880	547	72	111				0	Content		-72	-111	11506922	2587136411
11524	09:16:09.038	00:00:11.523	691	-1024	-768	-1	-1	-1	-1	4	-1024	-768	-1	-1	-1	-1	4		0	0						Untertest2.avi	0	880	547	72	111				0	Content		-72	-111	11523543	2587153032
11540	09:16:09.054	00:00:11.540	692	-1024	-768	-1	-1	-1	-1	4	-1024	-768	-1	-1	-1	-1	4		0	0						Untertest2.avi	0	880	547	72	111				0	Content		-72	-111	11540165	2587169654
11557	09:16:09.071	00:00:11.557	693	-1024	-768	-1	-1	-1	-1	4	-1024	-768	-1	-1	-1	-1	4		0	0						Untertest2.avi	0	880	547	72	111				0	Content		-72	-111	11557234	2587186723
11575	09:16:09.089	00:00:11.574	694	-1024	-768	-1	-1	-1	-1	4	-1024	-768	-1	-1	-1	-1	4		0	0						Untertest2.avi	0	880	547	72	111				0	Content		-72	-111	11574608	2587204097
11592	09:16:09.106	00:00:11.591	695	-1024	-768	-1	-1	-1	-1	4	-1024	-768	-1	-1	-1	-1	4		0	0						Untertest2.avi	0	880	547	72	111				0	Content		-72	-111	11591967	2587221456
11608	09:16:09.122	00:00:11.608	696	-1024	-768	-1	-1	-1	-1	4	-1024	-768	-1	-1	-1	-1	4		0	0						Untertest2.avi	0	880	547	72	111				0	Content		-72	-111	11608006	2587237495
11625	09:16:09.139	00:00:11.624	697	-1024	-768	-1	-1	-1	-1	4	-1024	-768	-1	-1	-1	-1	4		0	0						Untertest2.avi	0	880	547	72	111				0	Content		-72	-111	11624674	2587254163
11641	09:16:09.155	00:00:11.641	698	-1024	-768	-1	-1	-1	-1	4	-1024	-768	-1	-1	-1	-1	4		0	0						Untertest2.avi	0	880	547	72	111				0	Content		-72	-111	11641341	2587270830
11657	09:16:09.171	00:00:11.656	699	-1024	-768	-1	-1	-1	-1	4	-1024	-768	-1	-1	-1	-1	4		0	0						Untertest2.avi	0	880	547	72	111				0	Content		-72	-111	11656704	2587286193
11673	09:16:09.187	00:00:11.673	700	-1024	-768	-1	-1	-1	-1	4	-1024	-768	-1	-1	-1	-1	4		0	0						Untertest2.avi	0	880	547	72	111				0	Content		-72	-111	11673329	2587302818
11690	09:16:09.204	00:00:11.690	701	-1024	-768	-1	-1	-1	-1	4	-1024	-768	-1	-1	-1	-1	4		0	0						Untertest2.avi	0	880	547	72	111				0	Content		-72	-111	11690130	2587319619
11707	09:16:09.221	00:00:11.706	702	-1024	-768	-1	-1	-1	-1	4	-1024	-768	-1	-1	-1	-1	4		0	0						Untertest2.avi	0	880	547	72	111				0	Content		-72	-111	11706701	2587336190
11724	09:16:09.238	00:00:11.723	703	-1024	-768	-1	-1	-1	-1	4	-1024	-768	-1	-1	-1	-1	4		0	0						Untertest2.avi	0	880	547	72	111				0	Content		-72	-111	11723637	2587353126
11740	09:16:09.254	00:00:11.740	704	-1024	-768	-1	-1	-1	-1	4	-1024	-768	-1	-1	-1	-1	4		0	0						Untertest2.avi	0	880	547	72	111				0	Content		-72	-111	11740305	2587369794
11757	09:16:09.271	00:00:11.757	705	-1024	-768	-1	-1	-1	-1	4	-1024	-768	-1	-1	-1	-1	4		0	0						Untertest2.avi	0	880	547	72	111				0	Content		-72	-111	11757274	2587386763
11774	09:16:09.288	00:00:11.773	706	-1024	-768	-1	-1	-1	-1	4	-1024	-768	-1	-1	-1	-1	4		0	0						Untertest2.avi	0	880	547	72	111				0	Content		-72	-111	11773942	2587403431
11791	09:16:09.305	00:00:11.790	707	-1024	-768	-1	-1	-1	-1	4	-1024	-768	-1	-1	-1	-1	4		0	0						Untertest2.avi	0	880	547	72	111				0	Content		-72	-111	11790610	2587420099
11808	09:16:09.322	00:00:11.807	708	-1024	-768	-1	-1	-1	-1	4	-1024	-768	-1	-1	-1	-1	4		0	0						Untertest2.avi	0	880	547	72	111				0	Content		-72	-111	11807686	2587437175
11824	09:16:09.338	00:00:11.824	709	-1024	-768	-1	-1	-1	-1	4	-1024	-768	-1	-1	-1	-1	4		0	0						Untertest2.avi	0	880	547	72	111				0	Content		-72	-111	11824353	2587453842
11841	09:16:09.355	00:00:11.841	710	-1024	-768	-1	-1	-1	-1	4	-1024	-768	-1	-1	-1	-1	4		0	0						Untertest2.avi	0	880	547	72	111				0	Content		-72	-111	11841021	2587470510
11858	09:16:09.372	00:00:11.858	711	-1024	-768	-1	-1	-1	-1	4	-1024	-768	-1	-1	-1	-1	4		0	0						Untertest2.avi	0	880	547	72	111				0	Content		-72	-111	11858448	2587487937
11873	09:16:09.387	00:00:11.873	712	-1024	-768	-1	-1	-1	-1	4	-1024	-768	-1	-1	-1	-1	4		0	0						Untertest2.avi	0	880	547	72	111				0	Content		-72	-111	11873197	2587502686
11890	09:16:09.404	00:00:11.889	713	-1024	-768	-1	-1	-1	-1	4	-1024	-768	-1	-1	-1	-1	4		0	0						Untertest2.avi	0	880	547	72	111				0	Content		-72	-111	11889864	2587519353
11907	09:16:09.421	00:00:11.906	714	-1024	-768	-1	-1	-1	-1	4	-1024	-768	-1	-1	-1	-1	4		0	0						Untertest2.avi	0	880	547	72	111				0	Content		-72	-111	11906531	2587536020
11923	09:16:09.437	00:00:11.923	715	-1024	-768	-1	-1	-1	-1	4	-1024	-768	-1	-1	-1	-1	4		0	0						Untertest2.avi	0	880	547	72	111				0	Content		-72	-111	11923199	2587552688
11940	09:16:09.454	00:00:11.939	716	-1024	-768	-1	-1	-1	-1	4	-1024	-768	-1	-1	-1	-1	4		0	0						Untertest2.avi	0	880	547	72	111				0	Content		-72	-111	11939817	2587569306
11957	09:16:09.471	00:00:11.956	717	-1024	-768	-1	-1	-1	-1	4	-1024	-768	-1	-1	-1	-1	4		0	0						Untertest2.avi	0	880	547	72	111				0	Content		-72	-111	11956621	2587586110
11973	09:16:09.487	00:00:11.973	718	-1024	-768	-1	-1	-1	-1	4	-1024	-768	-1	-1	-1	-1	4		0	0						Untertest2.avi	0	880	547	72	111				0	Content		-72	-111	11973219	2587602708
11990	09:16:09.504	00:00:11.989	719	-1024	-768	-1	-1	-1	-1	4	-1024	-768	-1	-1	-1	-1	4		0	0						Untertest2.avi	0	880	547	72	111				0	Content		-72	-111	11989887	2587619376
12007	09:16:09.521	00:00:12.006	720	-1024	-768	-1	-1	-1	-1	4	-1024	-768	-1	-1	-1	-1	4		0	0						Untertest2.avi	0	880	547	72	111				0	Content		-72	-111	12006697	2587636186
12023	09:16:09.537	00:00:12.023	721	-1024	-768	-1	-1	-1	-1	4	-1024	-768	-1	-1	-1	-1	4		0	0						Untertest2.avi	0	880	547	72	111				0	Content		-72	-111	12023365	2587652854
12040	09:16:09.554	00:00:12.040	722	-1024	-768	-1	-1	-1	-1	4	-1024	-768	-1	-1	-1	-1	4		0	0						Untertest2.avi	0	880	547	72	111				0	Content		-72	-111	12040033	2587669522
12057	09:16:09.571	00:00:12.057	723	-1024	-768	-1	-1	-1	-1	4	-1024	-768	-1	-1	-1	-1	4		0	0						Untertest2.avi	0	880	547	72	111				0	Content		-72	-111	12057006	2587686495
12074	09:16:09.588	00:00:12.073	724	-1024	-768	-1	-1	-1	-1	4	-1024	-768	-1	-1	-1	-1	4		0	0						Untertest2.avi	0	880	547	72	111				0	Content		-72	-111	12073674	2587703163
12090	09:16:09.604	00:00:12.090	725	-1024	-768	-1	-1	-1	-1	4	-1024	-768	-1	-1	-1	-1	4		0	0						Untertest2.avi	0	880	547	72	111				0	Content		-72	-111	12090342	2587719831
12108	09:16:09.622	00:00:12.107	726	-1024	-768	-1	-1	-1	-1	4	-1024	-768	-1	-1	-1	-1	4		0	0						Untertest2.avi	0	880	547	72	111				0	Content		-72	-111	12107646	2587737135
12124	09:16:09.638	00:00:12.124	727	-1024	-768	-1	-1	-1	-1	4	-1024	-768	-1	-1	-1	-1	4		0	0						Untertest2.avi	0	880	547	72	111				0	Content		-72	-111	12124314	2587753803
12141	09:16:09.655	00:00:12.140	728	-1024	-768	-1	-1	-1	-1	4	-1024	-768	-1	-1	-1	-1	4		0	0						Untertest2.avi	0	880	547	72	111				0	Content		-72	-111	12140565	2587770054
12157	09:16:09.671	00:00:12.157	729	-1024	-768	-1	-1	-1	-1	4	-1024	-768	-1	-1	-1	-1	4		0	0						Untertest2.avi	0	880	547	72	111				0	Content		-72	-111	12157233	2587786722
12174	09:16:09.688	00:00:12.173	730	-1024	-768	-1	-1	-1	-1	4	-1024	-768	-1	-1	-1	-1	4		0	0						Untertest2.avi	0	880	547	72	111				0	Content		-72	-111	12173901	2587803390
12190	09:16:09.704	00:00:12.189	731	-1024	-768	-1	-1	-1	-1	4	-1024	-768	-1	-1	-1	-1	4		0	0						Untertest2.avi	0	880	547	72	111				0	Content		-72	-111	12189687	2587819176
12206	09:16:09.720	00:00:12.206	732	-1024	-768	-1	-1	-1	-1	4	-1024	-768	-1	-1	-1	-1	4		0	0						Untertest2.avi	0	880	547	72	111				0	Content		-72	-111	12206310	2587835799
12223	09:16:09.737	00:00:12.222	733	-1024	-768	-1	-1	-1	-1	4	-1024	-768	-1	-1	-1	-1	4		0	0						Untertest2.avi	0	880	547	72	111				0	Content		-72	-111	12222996	2587852485
12240	09:16:09.754	00:00:12.239	734	-1024	-768	-1	-1	-1	-1	4	-1024	-768	-1	-1	-1	-1	4		0	0						Untertest2.avi	0	880	547	72	111				0	Content		-72	-111	12239664	2587869153
12256	09:16:09.770	00:00:12.256	735	-1024	-768	-1	-1	-1	-1	4	-1024	-768	-1	-1	-1	-1	4		0	0						Untertest2.avi	0	880	547	72	111				0	Content		-72	-111	12256332	2587885821
12273	09:16:09.787	00:00:12.273	736	-1024	-768	-1	-1	-1	-1	4	-1024	-768	-1	-1	-1	-1	4		0	0						Untertest2.avi	0	880	547	72	111				0	Content		-72	-111	12273112	2587902601
12290	09:16:09.804	00:00:12.289	737	-1024	-768	-1	-1	-1	-1	4	-1024	-768	-1	-1	-1	-1	4		0	0						Untertest2.avi	0	880	547	72	111				0	Content		-72	-111	12289681	2587919170
12307	09:16:09.821	00:00:12.306	738	-1024	-768	-1	-1	-1	-1	4	-1024	-768	-1	-1	-1	-1	4		0	0						Untertest2.avi	0	880	547	72	111				0	Content		-72	-111	12306557	2587936046
12323	09:16:09.837	00:00:12.323	739	-1024	-768	-1	-1	-1	-1	4	-1024	-768	-1	-1	-1	-1	4		0	0						Untertest2.avi	0	880	547	72	111				0	Content		-72	-111	12323225	2587952714
12340	09:16:09.854	00:00:12.340	740	-1024	-768	-1	-1	-1	-1	4	-1024	-768	-1	-1	-1	-1	4		0	0						Untertest2.avi	0	880	547	72	111				0	Content		-72	-111	12340210	2587969699
12357	09:16:09.871	00:00:12.356	741	-1024	-768	-1	-1	-1	-1	4	-1024	-768	-1	-1	-1	-1	4		0	0						Untertest2.avi	0	880	547	72	111				0	Content		-72	-111	12356878	2587986367
12374	09:16:09.888	00:00:12.373	742	-1024	-768	-1	-1	-1	-1	4	-1024	-768	-1	-1	-1	-1	4		0	0						Untertest2.avi	0	880	547	72	111				0	Content		-72	-111	12373546	2588003035
12391	09:16:09.905	00:00:12.390	743	-1024	-768	-1	-1	-1	-1	4	-1024	-768	-1	-1	-1	-1	4		0	0						Untertest2.avi	0	880	547	72	111				0	Content		-72	-111	12390631	2588020120
12407	09:16:09.921	00:00:12.407	744	-1024	-768	-1	-1	-1	-1	4	-1024	-768	-1	-1	-1	-1	4		0	0						Untertest2.avi	0	880	547	72	111				0	Content		-72	-111	12407299	2588036788
12424	09:16:09.938	00:00:12.423	745	-1024	-768	-1	-1	-1	-1	4	-1024	-768	-1	-1	-1	-1	4		0	0						Untertest2.avi	0	880	547	72	111				0	Content		-72	-111	12423967	2588053456
12441	09:16:09.955	00:00:12.441	746	-1024	-768	-1	-1	-1	-1	4	-1024	-768	-1	-1	-1	-1	4		0	0						Untertest2.avi	0	880	547	72	111				0	Content		-72	-111	12441424	2588070913
12456	09:16:09.970	00:00:12.456	747	-1024	-768	-1	-1	-1	-1	4	-1024	-768	-1	-1	-1	-1	4		0	0						Untertest2.avi	0	880	547	72	111				0	Content		-72	-111	12456172	2588085661
12473	09:16:09.987	00:00:12.472	748	-1024	-768	-1	-1	-1	-1	4	-1024	-768	-1	-1	-1	-1	4		0	0						Untertest2.avi	0	880	547	72	111				0	Content		-72	-111	12472839	2588102328
12490	09:16:10.004	00:00:12.489	749	-1024	-768	-1	-1	-1	-1	4	-1024	-768	-1	-1	-1	-1	4		0	0						Untertest2.avi	0	880	547	72	111				0	Content		-72	-111	12489507	2588118996
12506	09:16:10.020	00:00:12.506	750	-1024	-768	-1	-1	-1	-1	4	-1024	-768	-1	-1	-1	-1	4		0	0						Untertest2.avi	0	880	547	72	111				0	Content		-72	-111	12506175	2588135664
12523	09:16:10.037	00:00:12.522	751	-1024	-768	-1	-1	-1	-1	4	-1024	-768	-1	-1	-1	-1	4		0	0						Untertest2.avi	0	880	547	72	111				0	Content		-72	-111	12522791	2588152280
12540	09:16:10.054	00:00:12.539	752	-1024	-768	-1	-1	-1	-1	4	-1024	-768	-1	-1	-1	-1	4		0	0						Untertest2.avi	0	880	547	72	111				0	Content		-72	-111	12539596	2588169085
12556	09:16:10.070	00:00:12.556	753	-1024	-768	-1	-1	-1	-1	4	-1024	-768	-1	-1	-1	-1	4		0	0						Untertest2.avi	0	880	547	72	111				0	Content		-72	-111	12556193	2588185682
12573	09:16:10.087	00:00:12.572	754	-1024	-768	-1	-1	-1	-1	4	-1024	-768	-1	-1	-1	-1	4		0	0						Untertest2.avi	0	880	547	72	111				0	Content		-72	-111	12572860	2588202349
12590	09:16:10.104	00:00:12.589	755	-1024	-768	-1	-1	-1	-1	4	-1024	-768	-1	-1	-1	-1	4		0	0						Untertest2.avi	0	880	547	72	111				0	Content		-72	-111	12589668	2588219157
12606	09:16:10.120	00:00:12.606	756	-1024	-768	-1	-1	-1	-1	4	-1024	-768	-1	-1	-1	-1	4		0	0						Untertest2.avi	0	880	547	72	111				0	Content		-72	-111	12606336	2588235825
12623	09:16:10.137	00:00:12.623	757	-1024	-768	-1	-1	-1	-1	4	-1024	-768	-1	-1	-1	-1	4		0	0						Untertest2.avi	0	880	547	72	111				0	Content		-72	-111	12623004	2588252493
12640	09:16:10.154	00:00:12.639	758	-1024	-768	-1	-1	-1	-1	4	-1024	-768	-1	-1	-1	-1	4		0	0						Untertest2.avi	0	880	547	72	111				0	Content		-72	-111	12639973	2588269462
12657	09:16:10.171	00:00:12.656	759	-1024	-768	-1	-1	-1	-1	4	-1024	-768	-1	-1	-1	-1	4		0	0						Untertest2.avi	0	880	547	72	111				0	Content		-72	-111	12656641	2588286130
12673	09:16:10.187	00:00:12.673	760	-1024	-768	-1	-1	-1	-1	4	-1024	-768	-1	-1	-1	-1	4		0	0						Untertest2.avi	0	880	547	72	111				0	Content		-72	-111	12673308	2588302797
12691	09:16:10.205	00:00:12.690	761	-1024	-768	-1	-1	-1	-1	4	-1024	-768	-1	-1	-1	-1	4		0	0						Untertest2.avi	0	880	547	72	111				0	Content		-72	-111	12690609	2588320098
12707	09:16:10.221	00:00:12.707	762	-1024	-768	-1	-1	-1	-1	4	-1024	-768	-1	-1	-1	-1	4		0	0						Untertest2.avi	0	880	547	72	111				0	Content		-72	-111	12707277	2588336766
12724	09:16:10.238	00:00:12.723	763	-1024	-768	-1	-1	-1	-1	4	-1024	-768	-1	-1	-1	-1	4		0	0						Untertest2.avi	0	880	547	72	111				0	Content		-72	-111	12723530	2588353019
12740	09:16:10.254	00:00:12.740	764	-1024	-768	-1	-1	-1	-1	4	-1024	-768	-1	-1	-1	-1	4		0	0						Untertest2.avi	0	880	547	72	111				0	Content		-72	-111	12740198	2588369687
12757	09:16:10.271	00:00:12.756	765	-1024	-768	-1	-1	-1	-1	4	-1024	-768	-1	-1	-1	-1	4		0	0						Untertest2.avi	0	880	547	72	111				0	Content		-72	-111	12756866	2588386355
12773	09:16:10.287	00:00:12.772	766	-1024	-768	-1	-1	-1	-1	4	-1024	-768	-1	-1	-1	-1	4		0	0						Untertest2.avi	0	880	547	72	111				0	Content		-72	-111	12772657	2588402146
12789	09:16:10.303	00:00:12.789	767	-1024	-768	-1	-1	-1	-1	4	-1024	-768	-1	-1	-1	-1	4		0	0						Untertest2.avi	0	880	547	72	111				0	Content		-72	-111	12789280	2588418769
12806	09:16:10.320	00:00:12.805	768	-1024	-768	-1	-1	-1	-1	4	-1024	-768	-1	-1	-1	-1	4		0	0						Untertest2.avi	0	880	547	72	111				0	Content		-72	-111	12805966	2588435455
12823	09:16:10.337	00:00:12.822	769	-1024	-768	-1	-1	-1	-1	4	-1024	-768	-1	-1	-1	-1	4		0	0						Untertest2.avi	0	880	547	72	111				0	Content		-72	-111	12822634	2588452123
12839	09:16:10.353	00:00:12.839	770	-1024	-768	-1	-1	-1	-1	4	-1024	-768	-1	-1	-1	-1	4		0	0						Untertest2.avi	0	880	547	72	111				0	Content		-72	-111	12839302	2588468791
12856	09:16:10.370	00:00:12.856	771	-1024	-768	-1	-1	-1	-1	4	-1024	-768	-1	-1	-1	-1	4		0	0						Untertest2.avi	0	880	547	72	111				0	Content		-72	-111	12856083	2588485572
12873	09:16:10.387	00:00:12.872	772	-1024	-768	-1	-1	-1	-1	4	-1024	-768	-1	-1	-1	-1	4		0	0						Untertest2.avi	0	880	547	72	111				0	Content		-72	-111	12872653	2588502142
12890	09:16:10.404	00:00:12.889	773	-1024	-768	-1	-1	-1	-1	4	-1024	-768	-1	-1	-1	-1	4		0	0						Untertest2.avi	0	880	547	72	111				0	Content		-72	-111	12889528	2588519017
12906	09:16:10.420	00:00:12.906	774	-1024	-768	-1	-1	-1	-1	4	-1024	-768	-1	-1	-1	-1	4		0	0						Untertest2.avi	0	880	547	72	111				0	Content		-72	-111	12906196	2588535685
12923	09:16:10.437	00:00:12.923	775	-1024	-768	-1	-1	-1	-1	4	-1024	-768	-1	-1	-1	-1	4		0	0						Untertest2.avi	0	880	547	72	111				0	Content		-72	-111	12923306	2588552795
12940	09:16:10.454	00:00:12.939	776	-1024	-768	-1	-1	-1	-1	4	-1024	-768	-1	-1	-1	-1	4		0	0						Untertest2.avi	0	880	547	72	111				0	Content		-72	-111	12939974	2588569463
12957	09:16:10.471	00:00:12.956	777	-1024	-768	-1	-1	-1	-1	4	-1024	-768	-1	-1	-1	-1	4		0	0						Untertest2.avi	0	880	547	72	111				0	Content		-72	-111	12956992	2588586481
12974	09:16:10.488	00:00:12.973	778	-1024	-768	-1	-1	-1	-1	4	-1024	-768	-1	-1	-1	-1	4		0	0						Untertest2.avi	0	880	547	72	111				0	Content		-72	-111	12973659	2588603148
12990	09:16:10.504	00:00:12.990	779	-1024	-768	-1	-1	-1	-1	4	-1024	-768	-1	-1	-1	-1	4		0	0						Untertest2.avi	0	880	547	72	111				0	Content		-72	-111	12990327	2588619816
13008	09:16:10.522	00:00:13.007	780	-1024	-768	-1	-1	-1	-1	4	-1024	-768	-1	-1	-1	-1	4		0	0						Untertest2.avi	0	880	547	72	111				0	Content		-72	-111	13007775	2588637264
13023	09:16:10.537	00:00:13.022	781	-1024	-768	-1	-1	-1	-1	4	-1024	-768	-1	-1	-1	-1	4		0	0						Untertest2.avi	0	880	547	72	111				0	Content		-72	-111	13022524	2588652013
13039	09:16:10.553	00:00:13.039	782	-1024	-768	-1	-1	-1	-1	4	-1024	-768	-1	-1	-1	-1	4		0	0						Untertest2.avi	0	880	547	72	111				0	Content		-72	-111	13039192	2588668681
13056	09:16:10.570	00:00:13.055	783	-1024	-768	-1	-1	-1	-1	4	-1024	-768	-1	-1	-1	-1	4		0	0						Untertest2.avi	0	880	547	72	111				0	Content		-72	-111	13055859	2588685348
13073	09:16:10.587	00:00:13.072	784	-1024	-768	-1	-1	-1	-1	4	-1024	-768	-1	-1	-1	-1	4		0	0						Untertest2.avi	0	880	547	72	111				0	Content		-72	-111	13072527	2588702016
13089	09:16:10.603	00:00:13.089	785	-1024	-768	-1	-1	-1	-1	4	-1024	-768	-1	-1	-1	-1	4		0	0						Untertest2.avi	0	880	547	72	111				0	Content		-72	-111	13089147	2588718636
13106	09:16:10.620	00:00:13.105	786	-1024	-768	-1	-1	-1	-1	4	-1024	-768	-1	-1	-1	-1	4		0	0						Untertest2.avi	0	880	547	72	111				0	Content		-72	-111	13105840	2588735329
13122	09:16:10.636	00:00:13.122	787	-1024	-768	-1	-1	-1	-1	4	-1024	-768	-1	-1	-1	-1	4		0	0						Untertest2.avi	0	880	547	72	111				0	Content		-72	-111	13122494	2588751983
13139	09:16:10.653	00:00:13.139	788	-1024	-768	-1	-1	-1	-1	4	-1024	-768	-1	-1	-1	-1	4		0	0						Untertest2.avi	0	880	547	72	111				0	Content		-72	-111	13139162	2588768651
13156	09:16:10.670	00:00:13.155	789	-1024	-768	-1	-1	-1	-1	4	-1024	-768	-1	-1	-1	-1	4		0	0						Untertest2.avi	0	880	547	72	111				0	Content		-72	-111	13155989	2588785478
13173	09:16:10.687	00:00:13.172	790	-1024	-768	-1	-1	-1	-1	4	-1024	-768	-1	-1	-1	-1	4		0	0						Untertest2.avi	0	880	547	72	111				0	Content		-72	-111	13172657	2588802146
13189	09:16:10.703	00:00:13.189	791	-1024	-768	-1	-1	-1	-1	4	-1024	-768	-1	-1	-1	-1	4		0	0						Untertest2.avi	0	880	547	72	111				0	Content		-72	-111	13189325	2588818814
13206	09:16:10.720	00:00:13.206	792	-1024	-768	-1	-1	-1	-1	4	-1024	-768	-1	-1	-1	-1	4		0	0						Untertest2.avi	0	880	547	72	111				0	Content		-72	-111	13206308	2588835797
13223	09:16:10.737	00:00:13.222	793	-1024	-768	-1	-1	-1	-1	4	-1024	-768	-1	-1	-1	-1	4		0	0						Untertest2.avi	0	880	547	72	111				0	Content		-72	-111	13222976	2588852465
13240	09:16:10.754	00:00:13.239	794	-1024	-768	-1	-1	-1	-1	4	-1024	-768	-1	-1	-1	-1	4		0	0						Untertest2.avi	0	880	547	72	111				0	Content		-72	-111	13239644	2588869133
13257	09:16:10.771	00:00:13.256	795	-1024	-768	-1	-1	-1	-1	4	-1024	-768	-1	-1	-1	-1	4		0	0						Untertest2.avi	0	880	547	72	111				0	Content		-72	-111	13256954	2588886443
13274	09:16:10.788	00:00:13.273	796	-1024	-768	-1	-1	-1	-1	4	-1024	-768	-1	-1	-1	-1	4		0	0						Untertest2.avi	0	880	547	72	111				0	Content		-72	-111	13273622	2588903111
13290	09:16:10.804	00:00:13.289	797	-1024	-768	-1	-1	-1	-1	4	-1024	-768	-1	-1	-1	-1	4		0	0						Untertest2.avi	0	880	547	72	111				0	Content		-72	-111	13289837	2588919326
13307	09:16:10.821	00:00:13.306	798	-1024	-768	-1	-1	-1	-1	4	-1024	-768	-1	-1	-1	-1	4		0	0						Untertest2.avi	0	880	547	72	111				0	Content		-72	-111	13306505	2588935994
13323	09:16:10.837	00:00:13.323	799	-1024	-768	-1	-1	-1	-1	4	-1024	-768	-1	-1	-1	-1	4		0	0						Untertest2.avi	0	880	547	72	111				0	Content		-72	-111	13323173	2588952662
13339	09:16:10.853	00:00:13.339	800	-1024	-768	-1	-1	-1	-1	4	-1024	-768	-1	-1	-1	-1	4		0	0						Untertest2.avi	0	880	547	72	111				0	Content		-72	-111	13339013	2588968502
13356	09:16:10.870	00:00:13.355	801	-1024	-768	-1	-1	-1	-1	4	-1024	-768	-1	-1	-1	-1	4		0	0						Untertest2.avi	0	880	547	72	111				0	Content		-72	-111	13355638	2588985127
13372	09:16:10.886	00:00:13.372	802	-1024	-768	-1	-1	-1	-1	4	-1024	-768	-1	-1	-1	-1	4		0	0						Untertest2.avi	0	880	547	72	111				0	Content		-72	-111	13372324	2589001813
13389	09:16:10.903	00:00:13.388	803	-1024	-768	-1	-1	-1	-1	4	-1024	-768	-1	-1	-1	-1	4		0	0						Untertest2.avi	0	880	547	72	111				0	Content		-72	-111	13388992	2589018481
13406	09:16:10.920	00:00:13.405	804	-1024	-768	-1	-1	-1	-1	4	-1024	-768	-1	-1	-1	-1	4		0	0						Untertest2.avi	0	880	547	72	111				0	Content		-72	-111	13405660	2589035149
13422	09:16:10.936	00:00:13.422	805	-1024	-768	-1	-1	-1	-1	4	-1024	-768	-1	-1	-1	-1	4		0	0						Untertest2.avi	0	880	547	72	111				0	Content		-72	-111	13422317	2589051806
13439	09:16:10.953	00:00:13.438	806	-1024	-768	-1	-1	-1	-1	4	-1024	-768	-1	-1	-1	-1	4		0	0						Untertest2.avi	0	880	547	72	111				0	Content		-72	-111	13438883	2589068372
13456	09:16:10.970	00:00:13.455	807	-1024	-768	-1	-1	-1	-1	4	-1024	-768	-1	-1	-1	-1	4		0	0						Untertest2.avi	0	880	547	72	111				0	Content		-72	-111	13455828	2589085317
13472	09:16:10.986	00:00:13.472	808	-1024	-768	-1	-1	-1	-1	4	-1024	-768	-1	-1	-1	-1	4		0	0						Untertest2.avi	0	880	547	72	111				0	Content		-72	-111	13472496	2589101985
13490	09:16:11.004	00:00:13.489	809	-1024	-768	-1	-1	-1	-1	4	-1024	-768	-1	-1	-1	-1	4		0	0						Untertest2.avi	0	880	547	72	111				0	Content		-72	-111	13489634	2589119123
13506	09:16:11.020	00:00:13.506	810	-1024	-768	-1	-1	-1	-1	4	-1024	-768	-1	-1	-1	-1	4		0	0						Untertest2.avi	0	880	547	72	111				0	Content		-72	-111	13506302	2589135791
13523	09:16:11.037	00:00:13.523	811	-1024	-768	-1	-1	-1	-1	4	-1024	-768	-1	-1	-1	-1	4		0	0						Untertest2.avi	0	880	547	72	111				0	Content		-72	-111	13523330	2589152819
13540	09:16:11.054	00:00:13.539	812	-1024	-768	-1	-1	-1	-1	4	-1024	-768	-1	-1	-1	-1	4		0	0						Untertest2.avi	0	880	547	72	111				0	Content		-72	-111	13539997	2589169486
13557	09:16:11.071	00:00:13.556	813	-1024	-768	-1	-1	-1	-1	4	-1024	-768	-1	-1	-1	-1	4		0	0						Untertest2.avi	0	880	547	72	111				0	Content		-72	-111	13556665	2589186154
13574	09:16:11.088	00:00:13.574	814	-1024	-768	-1	-1	-1	-1	4	-1024	-768	-1	-1	-1	-1	4		0	0						Untertest2.avi	0	880	547	72	111				0	Content		-72	-111	13574127	2589203616
13589	09:16:11.103	00:00:13.588	815	-1024	-768	-1	-1	-1	-1	4	-1024	-768	-1	-1	-1	-1	4		0	0						Untertest2.avi	0	880	547	72	111				0	Content		-72	-111	13588874	2589218363
13606	09:16:11.120	00:00:13.605	816	-1024	-768	-1	-1	-1	-1	4	-1024	-768	-1	-1	-1	-1	4		0	0						Untertest2.avi	0	880	547	72	111				0	Content		-72	-111	13605500	2589234989
13622	09:16:11.136	00:00:13.622	817	-1024	-768	-1	-1	-1	-1	4	-1024	-768	-1	-1	-1	-1	4		0	0						Untertest2.avi	0	880	547	72	111				0	Content		-72	-111	13622167	2589251656
13639	09:16:11.153	00:00:13.638	818	-1024	-768	-1	-1	-1	-1	4	-1024	-768	-1	-1	-1	-1	4		0	0						Untertest2.avi	0	880	547	72	111				0	Content		-72	-111	13638835	2589268324
13655	09:16:11.169	00:00:13.655	819	-1024	-768	-1	-1	-1	-1	4	-1024	-768	-1	-1	-1	-1	4		0	0						Untertest2.avi	0	880	547	72	111				0	Content		-72	-111	13655496	2589284985
13672	09:16:11.186	00:00:13.672	820	-1024	-768	-1	-1	-1	-1	4	-1024	-768	-1	-1	-1	-1	4		0	0						Untertest2.avi	0	880	547	72	111				0	Content		-72	-111	13672174	2589301663
13689	09:16:11.203	00:00:13.688	821	-1024	-768	-1	-1	-1	-1	4	-1024	-768	-1	-1	-1	-1	4		0	0						Untertest2.avi	0	880	547	72	111				0	Content		-72	-111	13688771	2589318260
13705	09:16:11.219	00:00:13.705	822	-1024	-768	-1	-1	-1	-1	4	-1024	-768	-1	-1	-1	-1	4		0	0						Untertest2.avi	0	880	547	72	111				0	Content		-72	-111	13705439	2589334928
13722	09:16:11.236	00:00:13.722	823	-1024	-768	-1	-1	-1	-1	4	-1024	-768	-1	-1	-1	-1	4		0	0						Untertest2.avi	0	880	547	72	111				0	Content		-72	-111	13722289	2589351778
13739	09:16:11.253	00:00:13.738	824	-1024	-768	-1	-1	-1	-1	4	-1024	-768	-1	-1	-1	-1	4		0	0						Untertest2.avi	0	880	547	72	111				0	Content		-72	-111	13738957	2589368446
13756	09:16:11.270	00:00:13.755	825	-1024	-768	-1	-1	-1	-1	4	-1024	-768	-1	-1	-1	-1	4		0	0						Untertest2.avi	0	880	547	72	111				0	Content		-72	-111	13755625	2589385114
13773	09:16:11.287	00:00:13.772	826	-1024	-768	-1	-1	-1	-1	4	-1024	-768	-1	-1	-1	-1	4		0	0						Untertest2.avi	0	880	547	72	111				0	Content		-72	-111	13772622	2589402111
13789	09:16:11.303	00:00:13.789	827	-1024	-768	-1	-1	-1	-1	4	-1024	-768	-1	-1	-1	-1	4		0	0						Untertest2.avi	0	880	547	72	111				0	Content		-72	-111	13789290	2589418779
13806	09:16:11.320	00:00:13.805	828	-1024	-768	-1	-1	-1	-1	4	-1024	-768	-1	-1	-1	-1	4		0	0						Untertest2.avi	0	880	547	72	111				0	Content		-72	-111	13805958	2589435447
13823	09:16:11.337	00:00:13.823	829	-1024	-768	-1	-1	-1	-1	4	-1024	-768	-1	-1	-1	-1	4		0	0						Untertest2.avi	0	880	547	72	111				0	Content		-72	-111	13823284	2589452773
13840	09:16:11.354	00:00:13.839	830	-1024	-768	-1	-1	-1	-1	4	-1024	-768	-1	-1	-1	-1	4		0	0						Untertest2.avi	0	880	547	72	111				0	Content		-72	-111	13839952	2589469441
13856	09:16:11.370	00:00:13.856	831	-1024	-768	-1	-1	-1	-1	4	-1024	-768	-1	-1	-1	-1	4		0	0						Untertest2.avi	0	880	547	72	111				0	Content		-72	-111	13856179	2589485668
13873	09:16:11.387	00:00:13.872	832	-1024	-768	-1	-1	-1	-1	4	-1024	-768	-1	-1	-1	-1	4		0	0						Untertest2.avi	0	880	547	72	111				0	Content		-72	-111	13872847	2589502336
13890	09:16:11.404	00:00:13.889	833	-1024	-768	-1	-1	-1	-1	4	-1024	-768	-1	-1	-1	-1	4		0	0						Untertest2.avi	0	880	547	72	111				0	Content		-72	-111	13889515	2589519004
13905	09:16:11.419	00:00:13.905	834	-1024	-768	-1	-1	-1	-1	4	-1024	-768	-1	-1	-1	-1	4		0	0						Untertest2.avi	0	880	547	72	111				0	Content		-72	-111	13905249	2589534738
13922	09:16:11.436	00:00:13.921	835	-1024	-768	-1	-1	-1	-1	4	-1024	-768	-1	-1	-1	-1	4		0	0						Untertest2.avi	0	880	547	72	111				0	Content		-72	-111	13921986	2589551475
13939	09:16:11.453	00:00:13.938	836	-1024	-768	-1	-1	-1	-1	4	-1024	-768	-1	-1	-1	-1	4		0	0						Untertest2.avi	0	880	547	72	111				0	Content		-72	-111	13938673	2589568162
13955	09:16:11.469	00:00:13.955	837	-1024	-768	-1	-1	-1	-1	4	-1024	-768	-1	-1	-1	-1	4		0	0						Untertest2.avi	0	880	547	72	111				0	Content		-72	-111	13955341	2589584830
13972	09:16:11.486	00:00:13.972	838	-1024	-768	-1	-1	-1	-1	4	-1024	-768	-1	-1	-1	-1	4		0	0						Untertest2.avi	0	880	547	72	111				0	Content		-72	-111	13972009	2589601498
13989	09:16:11.503	00:00:13.988	839	-1024	-768	-1	-1	-1	-1	4	-1024	-768	-1	-1	-1	-1	4		0	0						Untertest2.avi	0	880	547	72	111				0	Content		-72	-111	13988665	2589618154
14005	09:16:11.519	00:00:14.005	840	-1024	-768	-1	-1	-1	-1	4	-1024	-768	-1	-1	-1	-1	4		0	0						Untertest2.avi	0	880	547	72	111				0	Content		-72	-111	14005231	2589634720
14022	09:16:11.536	00:00:14.022	841	-1024	-768	-1	-1	-1	-1	4	-1024	-768	-1	-1	-1	-1	4		0	0						Untertest2.avi	0	880	547	72	111				0	Content		-72	-111	14022182	2589651671
14039	09:16:11.553	00:00:14.038	842	-1024	-768	-1	-1	-1	-1	4	-1024	-768	-1	-1	-1	-1	4		0	0						Untertest2.avi	0	880	547	72	111				0	Content		-72	-111	14038850	2589668339
14056	09:16:11.570	00:00:14.055	843	-1024	-768	-1	-1	-1	-1	4	-1024	-768	-1	-1	-1	-1	4		0	0						Untertest2.avi	0	880	547	72	111				0	Content		-72	-111	14055985	2589685474
14073	09:16:11.587	00:00:14.072	844	-1024	-768	-1	-1	-1	-1	4	-1024	-768	-1	-1	-1	-1	4		0	0						Untertest2.avi	0	880	547	72	111				0	Content		-72	-111	14072653	2589702142
14090	09:16:11.604	00:00:14.089	845	-1024	-768	-1	-1	-1	-1	4	-1024	-768	-1	-1	-1	-1	4		0	0						Untertest2.avi	0	880	547	72	111				0	Content		-72	-111	14089695	2589719184
14106	09:16:11.620	00:00:14.106	846	-1024	-768	-1	-1	-1	-1	4	-1024	-768	-1	-1	-1	-1	4		0	0						Untertest2.avi	0	880	547	72	111				0	Content		-72	-111	14106362	2589735851
14123	09:16:11.637	00:00:14.123	847	-1024	-768	-1	-1	-1	-1	4	-1024	-768	-1	-1	-1	-1	4		0	0						Untertest2.avi	0	880	547	72	111				0	Content		-72	-111	14123030	2589752519
14140	09:16:11.654	00:00:14.140	848	-1024	-768	-1	-1	-1	-1	4	-1024	-768	-1	-1	-1	-1	4		0	0						Untertest2.avi	0	880	547	72	111				0	Content		-72	-111	14140353	2589769842
14155	09:16:11.669	00:00:14.155	849	-1024	-768	-1	-1	-1	-1	4	-1024	-768	-1	-1	-1	-1	4		0	0						Untertest2.avi	0	880	547	72	111				0	Content		-72	-111	14155102	2589784591
14172	09:16:11.686	00:00:14.171	850	-1024	-768	-1	-1	-1	-1	4	-1024	-768	-1	-1	-1	-1	4		0	0						Untertest2.avi	0	880	547	72	111				0	Content		-72	-111	14171768	2589801257
14188	09:16:11.702	00:00:14.188	851	-1024	-768	-1	-1	-1	-1	4	-1024	-768	-1	-1	-1	-1	4		0	0						Untertest2.avi	0	880	547	72	111				0	Content		-72	-111	14188435	2589817924
14205	09:16:11.719	00:00:14.205	852	-1024	-768	-1	-1	-1	-1	4	-1024	-768	-1	-1	-1	-1	4		0	0						Untertest2.avi	0	880	547	72	111				0	Content		-72	-111	14205103	2589834592
14222	09:16:11.736	00:00:14.221	853	-1024	-768	-1	-1	-1	-1	4	-1024	-768	-1	-1	-1	-1	4		0	0						Untertest2.avi	0	880	547	72	111				0	Content		-72	-111	14221734	2589851223
14239	09:16:11.753	00:00:14.238	854	-1024	-768	-1	-1	-1	-1	4	-1024	-768	-1	-1	-1	-1	4		0	0						Untertest2.avi	0	880	547	72	111				0	Content		-72	-111	14238522	2589868011
14255	09:16:11.769	00:00:14.255	855	-1024	-768	-1	-1	-1	-1	4	-1024	-768	-1	-1	-1	-1	4		0	0						Untertest2.avi	0	880	547	72	111				0	Content		-72	-111	14255125	2589884614
14272	09:16:11.786	00:00:14.271	856	-1024	-768	-1	-1	-1	-1	4	-1024	-768	-1	-1	-1	-1	4		0	0						Untertest2.avi	0	880	547	72	111				0	Content		-72	-111	14271793	2589901282
14289	09:16:11.803	00:00:14.288	857	-1024	-768	-1	-1	-1	-1	4	-1024	-768	-1	-1	-1	-1	4		0	0						Untertest2.avi	0	880	547	72	111				0	Content		-72	-111	14288642	2589918131
14305	09:16:11.819	00:00:14.305	858	-1024	-768	-1	-1	-1	-1	4	-1024	-768	-1	-1	-1	-1	4		0	0						Untertest2.avi	0	880	547	72	111				0	Content		-72	-111	14305310	2589934799
14322	09:16:11.836	00:00:14.321	859	-1024	-768	-1	-1	-1	-1	4	-1024	-768	-1	-1	-1	-1	4		0	0						Untertest2.avi	0	880	547	72	111				0	Content		-72	-111	14321978	2589951467
14339	09:16:11.853	00:00:14.338	860	-1024	-768	-1	-1	-1	-1	4	-1024	-768	-1	-1	-1	-1	4		0	0						Untertest2.avi	0	880	547	72	111				0	Content		-72	-111	14338931	2589968420
14356	09:16:11.870	00:00:14.355	861	-1024	-768	-1	-1	-1	-1	4	-1024	-768	-1	-1	-1	-1	4		0	0						Untertest2.avi	0	880	547	72	111				0	Content		-72	-111	14355599	2589985088
14372	09:16:11.886	00:00:14.372	862	-1024	-768	-1	-1	-1	-1	4	-1024	-768	-1	-1	-1	-1	4		0	0						Untertest2.avi	0	880	547	72	111				0	Content		-72	-111	14372267	2590001756
14390	09:16:11.904	00:00:14.389	863	-1024	-768	-1	-1	-1	-1	4	-1024	-768	-1	-1	-1	-1	4		0	0						Untertest2.avi	0	880	547	72	111				0	Content		-72	-111	14389552	2590019041
14406	09:16:11.920	00:00:14.406	864	-1024	-768	-1	-1	-1	-1	4	-1024	-768	-1	-1	-1	-1	4		0	0						Untertest2.avi	0	880	547	72	111				0	Content		-72	-111	14406219	2590035708
14422	09:16:11.936	00:00:14.422	865	-1024	-768	-1	-1	-1	-1	4	-1024	-768	-1	-1	-1	-1	4		0	0						Untertest2.avi	0	880	547	72	111				0	Content		-72	-111	14422466	2590051955
14439	09:16:11.953	00:00:14.439	866	-1024	-768	-1	-1	-1	-1	4	-1024	-768	-1	-1	-1	-1	4		0	0						Untertest2.avi	0	880	547	72	111				0	Content		-72	-111	14439134	2590068623
14456	09:16:11.970	00:00:14.455	867	-1024	-768	-1	-1	-1	-1	4	-1024	-768	-1	-1	-1	-1	4		0	0						Untertest2.avi	0	880	547	72	111				0	Content		-72	-111	14455802	2590085291
14472	09:16:11.986	00:00:14.471	868	-1024	-768	-1	-1	-1	-1	4	-1024	-768	-1	-1	-1	-1	4		0	0						Untertest2.avi	0	880	547	72	111				0	Content		-72	-111	14471585	2590101074
14488	09:16:12.002	00:00:14.488	869	-1024	-768	-1	-1	-1	-1	4	-1024	-768	-1	-1	-1	-1	4		0	0						Untertest2.avi	0	880	547	72	111				0	Content		-72	-111	14488207	2590117696
14505	09:16:12.019	00:00:14.504	870	-1024	-768	-1	-1	-1	-1	4	-1024	-768	-1	-1	-1	-1	4		0	0						Untertest2.avi	0	880	547	72	111				0	Content		-72	-111	14504893	2590134382
14522	09:16:12.036	00:00:14.521	871	-1024	-768	-1	-1	-1	-1	4	-1024	-768	-1	-1	-1	-1	4		0	0						Untertest2.avi	0	880	547	72	111				0	Content		-72	-111	14521561	2590151050
14538	09:16:12.052	00:00:14.538	872	-1024	-768	-1	-1	-1	-1	4	-1024	-768	-1	-1	-1	-1	4		0	0						Untertest2.avi	0	880	547	72	111				0	Content		-72	-111	14538229	2590167718
14555	09:16:12.069	00:00:14.555	873	-1024	-768	-1	-1	-1	-1	4	-1024	-768	-1	-1	-1	-1	4		0	0						Untertest2.avi	0	880	547	72	111				0	Content		-72	-111	14555009	2590184498
14572	09:16:12.086	00:00:14.571	874	-1024	-768	-1	-1	-1	-1	4	-1024	-768	-1	-1	-1	-1	4		0	0						Untertest2.avi	0	880	547	72	111				0	Content		-72	-111	14571578	2590201067
14589	09:16:12.103	00:00:14.588	875	-1024	-768	-1	-1	-1	-1	4	-1024	-768	-1	-1	-1	-1	4		0	0						Untertest2.avi	0	880	547	72	111				0	Content		-72	-111	14588522	2590218011
14605	09:16:12.119	00:00:14.605	876	-1024	-768	-1	-1	-1	-1	4	-1024	-768	-1	-1	-1	-1	4		0	0						Untertest2.avi	0	880	547	72	111				0	Content		-72	-111	14605190	2590234679
14622	09:16:12.136	00:00:14.622	877	-1024	-768	-1	-1	-1	-1	4	-1024	-768	-1	-1	-1	-1	4		0	0						Untertest2.avi	0	880	547	72	111				0	Content		-72	-111	14622329	2590251818
14639	09:16:12.153	00:00:14.638	878	-1024	-768	-1	-1	-1	-1	4	-1024	-768	-1	-1	-1	-1	4		0	0						Untertest2.avi	0	880	547	72	111				0	Content		-72	-111	14638997	2590268486
14656	09:16:12.170	00:00:14.655	879	-1024	-768	-1	-1	-1	-1	4	-1024	-768	-1	-1	-1	-1	4		0	0						Untertest2.avi	0	880	547	72	111				0	Content		-72	-111	14655983	2590285472
14673	09:16:12.187	00:00:14.672	880	-1024	-768	-1	-1	-1	-1	4	-1024	-768	-1	-1	-1	-1	4		0	0						Untertest2.avi	0	880	547	72	111				0	Content		-72	-111	14672651	2590302140
14689	09:16:12.203	00:00:14.689	881	-1024	-768	-1	-1	-1	-1	4	-1024	-768	-1	-1	-1	-1	4		0	0						Untertest2.avi	0	880	547	72	111				0	Content		-72	-111	14689318	2590318807
14707	09:16:12.221	00:00:14.706	882	-1024	-768	-1	-1	-1	-1	4	-1024	-768	-1	-1	-1	-1	4		0	0						Untertest2.avi	0	880	547	72	111				0	Content		-72	-111	14706706	2590336195
14721	09:16:12.235	00:00:14.721	883	-1024	-768	-1	-1	-1	-1	4	-1024	-768	-1	-1	-1	-1	4		0	0						Untertest2.avi	0	880	547	72	111				0	Content		-72	-111	14721450	2590350939
14738	09:16:12.252	00:00:14.738	884	-1024	-768	-1	-1	-1	-1	4	-1024	-768	-1	-1	-1	-1	4		0	0						Untertest2.avi	0	880	547	72	111				0	Content		-72	-111	14738117	2590367606
14755	09:16:12.269	00:00:14.754	885	-1024	-768	-1	-1	-1	-1	4	-1024	-768	-1	-1	-1	-1	4		0	0						Untertest2.avi	0	880	547	72	111				0	Content		-72	-111	14754785	2590384274
14771	09:16:12.285	00:00:14.771	886	-1024	-768	-1	-1	-1	-1	4	-1024	-768	-1	-1	-1	-1	4		0	0						Untertest2.avi	0	880	547	72	111				0	Content		-72	-111	14771452	2590400941
14788	09:16:12.302	00:00:14.788	887	-1024	-768	-1	-1	-1	-1	4	-1024	-768	-1	-1	-1	-1	4		0	0						Untertest2.avi	0	880	547	72	111				0	Content		-72	-111	14788070	2590417559
14805	09:16:12.319	00:00:14.804	888	-1024	-768	-1	-1	-1	-1	4	-1024	-768	-1	-1	-1	-1	4		0	0						Untertest2.avi	0	880	547	72	111				0	Content		-72	-111	14804747	2590434236
14821	09:16:12.335	00:00:14.821	889	-1024	-768	-1	-1	-1	-1	4	-1024	-768	-1	-1	-1	-1	4		0	0						Untertest2.avi	0	880	547	72	111				0	Content		-72	-111	14821408	2590450897
14838	09:16:12.352	00:00:14.838	890	-1024	-768	-1	-1	-1	-1	4	-1024	-768	-1	-1	-1	-1	4		0	0						Untertest2.avi	0	880	547	72	111				0	Content		-72	-111	14838076	2590467565
14855	09:16:12.369	00:00:14.854	891	-1024	-768	-1	-1	-1	-1	4	-1024	-768	-1	-1	-1	-1	4		0	0						Untertest2.avi	0	880	547	72	111				0	Content		-72	-111	14854907	2590484396
14872	09:16:12.386	00:00:14.871	892	-1024	-768	-1	-1	-1	-1	4	-1024	-768	-1	-1	-1	-1	4		0	0						Untertest2.avi	0	880	547	72	111				0	Content		-72	-111	14871574	2590501063
14888	09:16:12.402	00:00:14.888	893	-1024	-768	-1	-1	-1	-1	4	-1024	-768	-1	-1	-1	-1	4		0	0						Untertest2.avi	0	880	547	72	111				0	Content		-72	-111	14888242	2590517731
14905	09:16:12.419	00:00:14.905	894	-1024	-768	-1	-1	-1	-1	4	-1024	-768	-1	-1	-1	-1	4		0	0						Untertest2.avi	0	880	547	72	111				0	Content		-72	-111	14905229	2590534718
14922	09:16:12.436	00:00:14.921	895	-1024	-768	-1	-1	-1	-1	4	-1024	-768	-1	-1	-1	-1	4		0	0						Untertest2.avi	0	880	547	72	111				0	Content		-72	-111	14921897	2590551386
14939	09:16:12.453	00:00:14.938	896	-1024	-768	-1	-1	-1	-1	4	-1024	-768	-1	-1	-1	-1	4		0	0						Untertest2.avi	0	880	547	72	111				0	Content		-72	-111	14938565	2590568054
14956	09:16:12.470	00:00:14.955	897	-1024	-768	-1	-1	-1	-1	4	-1024	-768	-1	-1	-1	-1	4		0	0						Untertest2.avi	0	880	547	72	111				0	Content		-72	-111	14955877	2590585366
14973	09:16:12.487	00:00:14.972	898	-1024	-768	-1	-1	-1	-1	4	-1024	-768	-1	-1	-1	-1	4		0	0						Untertest2.avi	0	880	547	72	111				0	Content		-72	-111	14972544	2590602033
14989	09:16:12.503	00:00:14.988	899	-1024	-768	-1	-1	-1	-1	4	-1024	-768	-1	-1	-1	-1	4		0	0						Untertest2.avi	0	880	547	72	111				0	Content		-72	-111	14988759	2590618248
15005	09:16:12.519	00:00:15.005	900	-1024	-768	-1	-1	-1	-1	4	-1024	-768	-1	-1	-1	-1	4		0	0						Untertest2.avi	0	880	547	72	111				0	Content		-72	-111	15005427	2590634916
15022	09:16:12.536	00:00:15.022	901	-1024	-768	-1	-1	-1	-1	4	-1024	-768	-1	-1	-1	-1	4		0	0						Untertest2.avi	0	880	547	72	111				0	Content		-72	-111	15022095	2590651584
15038	09:16:12.552	00:00:15.037	902	-1024	-768	-1	-1	-1	-1	4	-1024	-768	-1	-1	-1	-1	4		0	0						Untertest2.avi	0	880	547	72	111				0	Content		-72	-111	15037933	2590667422
15055	09:16:12.569	00:00:15.054	903	-1024	-768	-1	-1	-1	-1	4	-1024	-768	-1	-1	-1	-1	4		0	0						Untertest2.avi	0	880	547	72	111				0	Content		-72	-111	15054555	2590684044
15071	09:16:12.585	00:00:15.071	904	-1024	-768	-1	-1	-1	-1	4	-1024	-768	-1	-1	-1	-1	4		0	0						Untertest2.avi	0	880	547	72	111				0	Content		-72	-111	15071306	2590700795
15088	09:16:12.602	00:00:15.087	905	-1024	-768	-1	-1	-1	-1	4	-1024	-768	-1	-1	-1	-1	4		0	0						Untertest2.avi	0	880	547	72	111				0	Content		-72	-111	15087988	2590717477
15105	09:16:12.619	00:00:15.104	906	-1024	-768	-1	-1	-1	-1	4	-1024	-768	-1	-1	-1	-1	4		0	0						Untertest2.avi	0	880	547	72	111				0	Content		-72	-111	15104599	2590734088
15121	09:16:12.635	00:00:15.121	907	-1024	-768	-1	-1	-1	-1	4	-1024	-768	-1	-1	-1	-1	4		0	0						Untertest2.avi	0	880	547	72	111				0	Content		-72	-111	15121267	2590750756
15138	09:16:12.652	00:00:15.137	908	-1024	-768	-1	-1	-1	-1	4	-1024	-768	-1	-1	-1	-1	4		0	0						Untertest2.avi	0	880	547	72	111				0	Content		-72	-111	15137935	2590767424
15155	09:16:12.669	00:00:15.154	909	-1024	-768	-1	-1	-1	-1	4	-1024	-768	-1	-1	-1	-1	4		0	0						Untertest2.avi	0	880	547	72	111				0	Content		-72	-111	15154767	2590784256
15171	09:16:12.685	00:00:15.171	910	-1024	-768	-1	-1	-1	-1	4	-1024	-768	-1	-1	-1	-1	4		0	0						Untertest2.avi	0	880	547	72	111				0	Content		-72	-111	15171435	2590800924
15188	09:16:12.702	00:00:15.188	911	-1024	-768	-1	-1	-1	-1	4	-1024	-768	-1	-1	-1	-1	4		0	0						Untertest2.avi	0	880	547	72	111				0	Content		-72	-111	15188103	2590817592
15205	09:16:12.719	00:00:15.205	912	-1024	-768	-1	-1	-1	-1	4	-1024	-768	-1	-1	-1	-1	4		0	0						Untertest2.avi	0	880	547	72	111				0	Content		-72	-111	15205204	2590834693
15222	09:16:12.736	00:00:15.221	913	-1024	-768	-1	-1	-1	-1	4	-1024	-768	-1	-1	-1	-1	4		0	0						Untertest2.avi	0	880	547	72	111				0	Content		-72	-111	15221872	2590851361
15239	09:16:12.753	00:00:15.238	914	-1024	-768	-1	-1	-1	-1	4	-1024	-768	-1	-1	-1	-1	4		0	0						Untertest2.avi	0	880	547	72	111				0	Content		-72	-111	15238892	2590868381
15256	09:16:12.770	00:00:15.255	915	-1024	-768	-1	-1	-1	-1	4	-1024	-768	-1	-1	-1	-1	4		0	0						Untertest2.avi	0	880	547	72	111				0	Content		-72	-111	15255559	2590885048
15272	09:16:12.786	00:00:15.272	916	-1024	-768	-1	-1	-1	-1	4	-1024	-768	-1	-1	-1	-1	4		0	0						Untertest2.avi	0	880	547	72	111				0	Content		-72	-111	15272227	2590901716
15288	09:16:12.802	00:00:15.288	917	-1024	-768	-1	-1	-1	-1	4	-1024	-768	-1	-1	-1	-1	4		0	0						Untertest2.avi	0	880	547	72	111				0	Content		-72	-111	15288131	2590917620
15305	09:16:12.819	00:00:15.304	918	-1024	-768	-1	-1	-1	-1	4	-1024	-768	-1	-1	-1	-1	4		0	0						Untertest2.avi	0	880	547	72	111				0	Content		-72	-111	15304798	2590934287
15321	09:16:12.835	00:00:15.321	919	-1024	-768	-1	-1	-1	-1	4	-1024	-768	-1	-1	-1	-1	4		0	0						Untertest2.avi	0	880	547	72	111				0	Content		-72	-111	15321277	2590950766
15338	09:16:12.852	00:00:15.337	920	-1024	-768	-1	-1	-1	-1	4	-1024	-768	-1	-1	-1	-1	4		0	0						Untertest2.avi	0	880	547	72	111				0	Content		-72	-111	15337944	2590967433
15355	09:16:12.869	00:00:15.354	921	-1024	-768	-1	-1	-1	-1	4	-1024	-768	-1	-1	-1	-1	4		0	0						Untertest2.avi	0	880	547	72	111				0	Content		-72	-111	15354612	2590984101
15371	09:16:12.885	00:00:15.370	922	-1024	-768	-1	-1	-1	-1	4	-1024	-768	-1	-1	-1	-1	4		0	0						Untertest2.avi	0	880	547	72	111				0	Content		-72	-111	15370850	2591000339
15387	09:16:12.901	00:00:15.387	923	-1024	-768	-1	-1	-1	-1	4	-1024	-768	-1	-1	-1	-1	4		0	0						Untertest2.avi	0	880	547	72	111				0	Content		-72	-111	15387473	2591016962
15404	09:16:12.918	00:00:15.404	924	-1024	-768	-1	-1	-1	-1	4	-1024	-768	-1	-1	-1	-1	4		0	0						Untertest2.avi	0	880	547	72	111				0	Content		-72	-111	15404275	2591033764
15421	09:16:12.935	00:00:15.420	925	-1024	-768	-1	-1	-1	-1	4	-1024	-768	-1	-1	-1	-1	4		0	0						Untertest2.avi	0	880	547	72	111				0	Content		-72	-111	15420872	2591050361
15438	09:16:12.952	00:00:15.437	926	-1024	-768	-1	-1	-1	-1	4	-1024	-768	-1	-1	-1	-1	4		0	0						Untertest2.avi	0	880	547	72	111				0	Content		-72	-111	15437540	2591067029
15454	09:16:12.968	00:00:15.454	927	-1024	-768	-1	-1	-1	-1	4	-1024	-768	-1	-1	-1	-1	4		0	0						Untertest2.avi	0	880	547	72	111				0	Content		-72	-111	15454456	2591083945
15471	09:16:12.985	00:00:15.471	928	-1024	-768	-1	-1	-1	-1	4	-1024	-768	-1	-1	-1	-1	4		0	0						Untertest2.avi	0	880	547	72	111				0	Content		-72	-111	15471123	2591100612
15488	09:16:13.002	00:00:15.488	929	-1024	-768	-1	-1	-1	-1	4	-1024	-768	-1	-1	-1	-1	4		0	0						Untertest2.avi	0	880	547	72	111				0	Content		-72	-111	15488071	2591117560
15505	09:16:13.019	00:00:15.504	930	-1024	-768	-1	-1	-1	-1	4	-1024	-768	-1	-1	-1	-1	4		0	0						Untertest2.avi	0	880	547	72	111				0	Content		-72	-111	15504738	2591134227
15521	09:16:13.035	00:00:15.521	931	-1024	-768	-1	-1	-1	-1	4	-1024	-768	-1	-1	-1	-1	4		0	0						Untertest2.avi	0	880	547	72	111				0	Content		-72	-111	15521406	2591150895
15539	09:16:13.053	00:00:15.538	932	-1024	-768	-1	-1	-1	-1	4	-1024	-768	-1	-1	-1	-1	4		0	0						Untertest2.avi	0	880	547	72	111				0	Content		-72	-111	15538684	2591168173
15555	09:16:13.069	00:00:15.555	933	-1024	-768	-1	-1	-1	-1	4	-1024	-768	-1	-1	-1	-1	4		0	0						Untertest2.avi	0	880	547	72	111				0	Content		-72	-111	15555352	2591184841
15572	09:16:13.086	00:00:15.571	934	-1024	-768	-1	-1	-1	-1	4	-1024	-768	-1	-1	-1	-1	4		0	0						Untertest2.avi	0	880	547	72	111				0	Content		-72	-111	15571556	2591201045
15588	09:16:13.102	00:00:15.588	935	-1024	-768	-1	-1	-1	-1	4	-1024	-768	-1	-1	-1	-1	4		0	0						Untertest2.avi	0	880	547	72	111				0	Content		-72	-111	15588223	2591217712
15605	09:16:13.119	00:00:15.604	936	-1024	-768	-1	-1	-1	-1	4	-1024	-768	-1	-1	-1	-1	4		0	0						Untertest2.avi	0	880	547	72	111				0	Content		-72	-111	15604891	2591234380
15621	09:16:13.135	00:00:15.620	937	-1024	-768	-1	-1	-1	-1	4	-1024	-768	-1	-1	-1	-1	4		0	0						Untertest2.avi	0	880	547	72	111				0	Content		-72	-111	15620710	2591250199
15637	09:16:13.151	00:00:15.637	938	-1024	-768	-1	-1	-1	-1	4	-1024	-768	-1	-1	-1	-1	4		0	0						Untertest2.avi	0	880	547	72	111				0	Content		-72	-111	15637332	2591266821
15654	09:16:13.168	00:00:15.654	939	-1024	-768	-1	-1	-1	-1	4	-1024	-768	-1	-1	-1	-1	4		0	0						Untertest2.avi	0	880	547	72	111				0	Content		-72	-111	15654079	2591283568
15671	09:16:13.185	00:00:15.670	940	-1024	-768	-1	-1	-1	-1	4	-1024	-768	-1	-1	-1	-1	4		0	0						Untertest2.avi	0	880	547	72	111				0	Content		-72	-111	15670637	2591300126
15687	09:16:13.201	00:00:15.687	941	-1024	-768	-1	-1	-1	-1	4	-1024	-768	-1	-1	-1	-1	4		0	0						Untertest2.avi	0	880	547	72	111				0	Content		-72	-111	15687285	2591316774
15704	09:16:13.218	00:00:15.703	942	-1024	-768	-1	-1	-1	-1	4	-1024	-768	-1	-1	-1	-1	4		0	0						Untertest2.avi	0	880	547	72	111				0	Content		-72	-111	15703952	2591333441
15721	09:16:13.235	00:00:15.720	943	-1024	-768	-1	-1	-1	-1	4	-1024	-768	-1	-1	-1	-1	4		0	0						Untertest2.avi	0	880	547	72	111				0	Content		-72	-111	15720620	2591350109
15737	09:16:13.251	00:00:15.737	944	-1024	-768	-1	-1	-1	-1	4	-1024	-768	-1	-1	-1	-1	4		0	0						Untertest2.avi	0	880	547	72	111				0	Content		-72	-111	15737480	2591366969
15754	09:16:13.268	00:00:15.754	945	-1024	-768	-1	-1	-1	-1	4	-1024	-768	-1	-1	-1	-1	4		0	0						Untertest2.avi	0	880	547	72	111				0	Content		-72	-111	15754147	2591383636
15771	09:16:13.285	00:00:15.770	946	-1024	-768	-1	-1	-1	-1	4	-1024	-768	-1	-1	-1	-1	4		0	0						Untertest2.avi	0	880	547	72	111				0	Content		-72	-111	15770815	2591400304
15788	09:16:13.302	00:00:15.787	947	-1024	-768	-1	-1	-1	-1	4	-1024	-768	-1	-1	-1	-1	4		0	0						Untertest2.avi	0	880	547	72	111				0	Content		-72	-111	15787945	2591417434
15805	09:16:13.319	00:00:15.804	948	-1024	-768	-1	-1	-1	-1	4	-1024	-768	-1	-1	-1	-1	4		0	0						Untertest2.avi	0	880	547	72	111				0	Content		-72	-111	15804613	2591434102
15822	09:16:13.336	00:00:15.821	949	-1024	-768	-1	-1	-1	-1	4	-1024	-768	-1	-1	-1	-1	4		0	0						Untertest2.avi	0	880	547	72	111				0	Content		-72	-111	15821641	2591451130
15838	09:16:13.352	00:00:15.838	950	-1024	-768	-1	-1	-1	-1	4	-1024	-768	-1	-1	-1	-1	4		0	0						Untertest2.avi	0	880	547	72	111				0	Content		-72	-111	15838309	2591467798
15855	09:16:13.369	00:00:15.854	951	-1024	-768	-1	-1	-1	-1	4	-1024	-768	-1	-1	-1	-1	4		0	0						Untertest2.avi	0	880	547	72	111				0	Content		-72	-111	15854976	2591484465
15871	09:16:13.385	00:00:15.871	952	-1024	-768	-1	-1	-1	-1	4	-1024	-768	-1	-1	-1	-1	4		0	0						Untertest2.avi	0	880	547	72	111				0	Content		-72	-111	15871085	2591500574
15888	09:16:13.402	00:00:15.887	953	-1024	-768	-1	-1	-1	-1	4	-1024	-768	-1	-1	-1	-1	4		0	0						Untertest2.avi	0	880	547	72	111				0	Content		-72	-111	15887753	2591517242
15904	09:16:13.418	00:00:15.904	954	-1024	-768	-1	-1	-1	-1	4	-1024	-768	-1	-1	-1	-1	4		0	0						Untertest2.avi	0	880	547	72	111				0	Content		-72	-111	15904233	2591533722
15921	09:16:13.435	00:00:15.920	955	-1024	-768	-1	-1	-1	-1	4	-1024	-768	-1	-1	-1	-1	4		0	0						Untertest2.avi	0	880	547	72	111				0	Content		-72	-111	15920901	2591550390
15938	09:16:13.452	00:00:15.937	956	-1024	-768	-1	-1	-1	-1	4	-1024	-768	-1	-1	-1	-1	4		0	0						Untertest2.avi	0	880	547	72	111				0	Content		-72	-111	15937568	2591567057
15954	09:16:13.468	00:00:15.953	957	-1024	-768	-1	-1	-1	-1	4	-1024	-768	-1	-1	-1	-1	4		0	0						Untertest2.avi	0	880	547	72	111				0	Content		-72	-111	15953815	2591583304
15970	09:16:13.484	00:00:15.970	958	-1024	-768	-1	-1	-1	-1	4	-1024	-768	-1	-1	-1	-1	4		0	0						Untertest2.avi	0	880	547	72	111				0	Content		-72	-111	15970441	2591599930
15987	09:16:13.501	00:00:15.987	959	-1024	-768	-1	-1	-1	-1	4	-1024	-768	-1	-1	-1	-1	4		0	0						Untertest2.avi	0	880	547	72	111				0	Content		-72	-111	15987244	2591616733
16004	09:16:13.518	00:00:16.003	960	-1024	-768	-1	-1	-1	-1	4	-1024	-768	-1	-1	-1	-1	4		0	0						Untertest2.avi	0	880	547	72	111				0	Content		-72	-111	16003841	2591633330
16021	09:16:13.535	00:00:16.020	961	-1024	-768	-1	-1	-1	-1	4	-1024	-768	-1	-1	-1	-1	4		0	0						Untertest2.avi	0	880	547	72	111				0	Content		-72	-111	16020508	2591649997
16037	09:16:13.551	00:00:16.037	962	-1024	-768	-1	-1	-1	-1	4	-1024	-768	-1	-1	-1	-1	4		0	0						Untertest2.avi	0	880	547	72	111				0	Content		-72	-111	16037316	2591666805
16054	09:16:13.568	00:00:16.053	963	-1024	-768	-1	-1	-1	-1	4	-1024	-768	-1	-1	-1	-1	4		0	0						Untertest2.avi	0	880	547	72	111				0	Content		-72	-111	16053984	2591683473
16071	09:16:13.585	00:00:16.070	964	-1024	-768	-1	-1	-1	-1	4	-1024	-768	-1	-1	-1	-1	4		0	0						Untertest2.avi	0	880	547	72	111				0	Content		-72	-111	16070651	2591700140
16088	09:16:13.602	00:00:16.087	965	-1024	-768	-1	-1	-1	-1	4	-1024	-768	-1	-1	-1	-1	4		0	0						Untertest2.avi	0	880	547	72	111				0	Content		-72	-111	16087619	2591717108
16104	09:16:13.618	00:00:16.104	966	-1024	-768	-1	-1	-1	-1	4	-1024	-768	-1	-1	-1	-1	4		0	0						Untertest2.avi	0	880	547	72	111				0	Content		-72	-111	16104286	2591733775
16121	09:16:13.635	00:00:16.120	967	-1024	-768	-1	-1	-1	-1	4	-1024	-768	-1	-1	-1	-1	4		0	0						Untertest2.avi	0	880	547	72	111				0	Content		-72	-111	16120954	2591750443
16138	09:16:13.652	00:00:16.138	968	-1024	-768	-1	-1	-1	-1	4	-1024	-768	-1	-1	-1	-1	4		0	0						Untertest2.avi	0	880	547	72	111				0	Content		-72	-111	16138252	2591767741
16155	09:16:13.669	00:00:16.154	969	-1024	-768	-1	-1	-1	-1	4	-1024	-768	-1	-1	-1	-1	4		0	0						Untertest2.avi	0	880	547	72	111				0	Content		-72	-111	16154919	2591784408
16171	09:16:13.685	00:00:16.171	970	-1024	-768	-1	-1	-1	-1	4	-1024	-768	-1	-1	-1	-1	4		0	0						Untertest2.avi	0	880	547	72	111				0	Content		-72	-111	16171177	2591800666
16188	09:16:13.702	00:00:16.187	971	-1024	-768	-1	-1	-1	-1	4	-1024	-768	-1	-1	-1	-1	4		0	0						Untertest2.avi	0	880	547	72	111				0	Content		-72	-111	16187844	2591817333
16205	09:16:13.719	00:00:16.204	972	-1024	-768	-1	-1	-1	-1	4	-1024	-768	-1	-1	-1	-1	4		0	0						Untertest2.avi	0	880	547	72	111				0	Content		-72	-111	16204512	2591834001
16220	09:16:13.734	00:00:16.220	973	-1024	-768	-1	-1	-1	-1	4	-1024	-768	-1	-1	-1	-1	4		0	0						Untertest2.avi	0	880	547	72	111				0	Content		-72	-111	16220300	2591849789
16237	09:16:13.751	00:00:16.236	974	-1024	-768	-1	-1	-1	-1	4	-1024	-768	-1	-1	-1	-1	4		0	0						Untertest2.avi	0	880	547	72	111				0	Content		-72	-111	16236922	2591866411
16254	09:16:13.768	00:00:16.253	975	-1024	-768	-1	-1	-1	-1	4	-1024	-768	-1	-1	-1	-1	4		0	0						Untertest2.avi	0	880	547	72	111				0	Content		-72	-111	16253671	2591883160
16270	09:16:13.784	00:00:16.270	976	-1024	-768	-1	-1	-1	-1	4	-1024	-768	-1	-1	-1	-1	4		0	0						Untertest2.avi	0	880	547	72	111				0	Content		-72	-111	16270359	2591899848
16287	09:16:13.801	00:00:16.286	977	-1024	-768	-1	-1	-1	-1	4	-1024	-768	-1	-1	-1	-1	4		0	0						Untertest2.avi	0	880	547	72	111				0	Content		-72	-111	16286918	2591916407
16304	09:16:13.818	00:00:16.303	978	-1024	-768	-1	-1	-1	-1	4	-1024	-768	-1	-1	-1	-1	4		0	0						Untertest2.avi	0	880	547	72	111				0	Content		-72	-111	16303854	2591933343
16321	09:16:13.835	00:00:16.320	979	-1024	-768	-1	-1	-1	-1	4	-1024	-768	-1	-1	-1	-1	4		0	0						Untertest2.avi	0	880	547	72	111				0	Content		-72	-111	16320522	2591950011
16338	09:16:13.852	00:00:16.337	980	-1024	-768	-1	-1	-1	-1	4	-1024	-768	-1	-1	-1	-1	4		0	0						Untertest2.avi	0	880	547	72	111				0	Content		-72	-111	16337663	2591967152
16354	09:16:13.868	00:00:16.354	981	-1024	-768	-1	-1	-1	-1	4	-1024	-768	-1	-1	-1	-1	4		0	0						Untertest2.avi	0	880	547	72	111				0	Content		-72	-111	16354330	2591983819
16371	09:16:13.885	00:00:16.371	982	-1024	-768	-1	-1	-1	-1	4	-1024	-768	-1	-1	-1	-1	4		0	0						Untertest2.avi	0	880	547	72	111				0	Content		-72	-111	16371358	2592000847
16388	09:16:13.902	00:00:16.388	983	-1024	-768	-1	-1	-1	-1	4	-1024	-768	-1	-1	-1	-1	4		0	0						Untertest2.avi	0	880	547	72	111				0	Content		-72	-111	16388025	2592017514
16405	09:16:13.919	00:00:16.404	984	-1024	-768	-1	-1	-1	-1	4	-1024	-768	-1	-1	-1	-1	4		0	0						Untertest2.avi	0	880	547	72	111				0	Content		-72	-111	16404693	2592034182
16421	09:16:13.935	00:00:16.420	985	-1024	-768	-1	-1	-1	-1	4	-1024	-768	-1	-1	-1	-1	4		0	0						Untertest2.avi	0	880	547	72	111				0	Content		-72	-111	16420740	2592050229
16437	09:16:13.951	00:00:16.437	986	-1024	-768	-1	-1	-1	-1	4	-1024	-768	-1	-1	-1	-1	4		0	0						Untertest2.avi	0	880	547	72	111				0	Content		-72	-111	16437407	2592066896
16454	09:16:13.968	00:00:16.453	987	-1024	-768	-1	-1	-1	-1	4	-1024	-768	-1	-1	-1	-1	4		0	0						Untertest2.avi	0	880	547	72	111				0	Content		-72	-111	16453867	2592083356
16471	09:16:13.985	00:00:16.470	988	-1024	-768	-1	-1	-1	-1	4	-1024	-768	-1	-1	-1	-1	4		0	0						Untertest2.avi	0	880	547	72	111				0	Content		-72	-111	16470534	2592100023
16487	09:16:14.001	00:00:16.487	989	-1024	-768	-1	-1	-1	-1	4	-1024	-768	-1	-1	-1	-1	4		0	0						Untertest2.avi	0	880	547	72	111				0	Content		-72	-111	16487202	2592116691
16503	09:16:14.017	00:00:16.503	990	-1024	-768	-1	-1	-1	-1	4	-1024	-768	-1	-1	-1	-1	4		0	0						Untertest2.avi	0	880	547	72	111				0	Content		-72	-111	16503408	2592132897
16520	09:16:14.034	00:00:16.520	991	-1024	-768	-1	-1	-1	-1	4	-1024	-768	-1	-1	-1	-1	4		0	0						Untertest2.avi	0	880	547	72	111				0	Content		-72	-111	16520155	2592149644
16537	09:16:14.051	00:00:16.536	992	-1024	-768	-1	-1	-1	-1	4	-1024	-768	-1	-1	-1	-1	4		0	0						Untertest2.avi	0	880	547	72	111				0	Content		-72	-111	16536834	2592166323
16553	09:16:14.067	00:00:16.553	993	-1024	-768	-1	-1	-1	-1	4	-1024	-768	-1	-1	-1	-1	4		0	0						Untertest2.avi	0	880	547	72	111				0	Content		-72	-111	16553431	2592182920
16570	09:16:14.084	00:00:16.570	994	-1024	-768	-1	-1	-1	-1	4	-1024	-768	-1	-1	-1	-1	4		0	0						Untertest2.avi	0	880	547	72	111				0	Content		-72	-111	16570099	2592199588
16587	09:16:14.101	00:00:16.586	995	-1024	-768	-1	-1	-1	-1	4	-1024	-768	-1	-1	-1	-1	4		0	0						Untertest2.avi	0	880	547	72	111				0	Content		-72	-111	16586949	2592216438
16604	09:16:14.118	00:00:16.603	996	-1024	-768	-1	-1	-1	-1	4	-1024	-768	-1	-1	-1	-1	4		0	0						Untertest2.avi	0	880	547	72	111				0	Content		-72	-111	16603617	2592233106
16620	09:16:14.134	00:00:16.620	997	-1024	-768	-1	-1	-1	-1	4	-1024	-768	-1	-1	-1	-1	4		0	0						Untertest2.avi	0	880	547	72	111				0	Content		-72	-111	16620284	2592249773
16637	09:16:14.151	00:00:16.637	998	-1024	-768	-1	-1	-1	-1	4	-1024	-768	-1	-1	-1	-1	4		0	0						Untertest2.avi	0	880	547	72	111				0	Content		-72	-111	16637285	2592266774
16654	09:16:14.168	00:00:16.653	999	-1024	-768	-1	-1	-1	-1	4	-1024	-768	-1	-1	-1	-1	4		0	0						Untertest2.avi	0	880	547	72	111				0	Content		-72	-111	16653953	2592283442
16671	09:16:14.185	00:00:16.670	1000	-1024	-768	-1	-1	-1	-1	4	-1024	-768	-1	-1	-1	-1	4		0	0						Untertest2.avi	0	880	547	72	111				0	Content		-72	-111	16670620	2592300109
16688	09:16:14.202	00:00:16.687	1001	-1024	-768	-1	-1	-1	-1	4	-1024	-768	-1	-1	-1	-1	4		0	0						Untertest2.avi	0	880	547	72	111				0	Content		-72	-111	16687952	2592317441
16705	09:16:14.219	00:00:16.704	1002	-1024	-768	-1	-1	-1	-1	4	-1024	-768	-1	-1	-1	-1	4		0	0						Untertest2.avi	0	880	547	72	111				0	Content		-72	-111	16704619	2592334108
16721	09:16:14.235	00:00:16.720	1003	-1024	-768	-1	-1	-1	-1	4	-1024	-768	-1	-1	-1	-1	4		0	0						Untertest2.avi	0	880	547	72	111				0	Content		-72	-111	16720843	2592350332
16738	09:16:14.252	00:00:16.737	1004	-1024	-768	-1	-1	-1	-1	4	-1024	-768	-1	-1	-1	-1	4		0	0						Untertest2.avi	0	880	547	72	111				0	Content		-72	-111	16737510	2592366999
16754	09:16:14.268	00:00:16.754	1005	-1024	-768	-1	-1	-1	-1	4	-1024	-768	-1	-1	-1	-1	4		0	0						Untertest2.avi	0	880	547	72	111				0	Content		-72	-111	16754177	2592383666
16770	09:16:14.284	00:00:16.769	1006	-1024	-768	-1	-1	-1	-1	4	-1024	-768	-1	-1	-1	-1	4		0	0						Untertest2.avi	0	880	547	72	111				0	Content		-72	-111	16769890	2592399379
16787	09:16:14.301	00:00:16.786	1007	-1024	-768	-1	-1	-1	-1	4	-1024	-768	-1	-1	-1	-1	4		0	0						Untertest2.avi	0	880	547	72	111				0	Content		-72	-111	16786638	2592416127
16803	09:16:14.317	00:00:16.803	1008	-1024	-768	-1	-1	-1	-1	4	-1024	-768	-1	-1	-1	-1	4		0	0						Untertest2.avi	0	880	547	72	111				0	Content		-72	-111	16803277	2592432766
16820	09:16:14.334	00:00:16.819	1009	-1024	-768	-1	-1	-1	-1	4	-1024	-768	-1	-1	-1	-1	4		0	0						Untertest2.avi	0	880	547	72	111				0	Content		-72	-111	16819942	2592449431
16837	09:16:14.351	00:00:16.836	1010	-1024	-768	-1	-1	-1	-1	4	-1024	-768	-1	-1	-1	-1	4		0	0						Untertest2.avi	0	880	547	72	111				0	Content		-72	-111	16836631	2592466120
16854	09:16:14.368	00:00:16.853	1011	-1024	-768	-1	-1	-1	-1	4	-1024	-768	-1	-1	-1	-1	4		0	0						Untertest2.avi	0	880	547	72	111				0	Content		-72	-111	16853507	2592482996
16870	09:16:14.384	00:00:16.870	1012	-1024	-768	-1	-1	-1	-1	4	-1024	-768	-1	-1	-1	-1	4		0	0						Untertest2.avi	0	880	547	72	111				0	Content		-72	-111	16870174	2592499663
16887	09:16:14.401	00:00:16.887	1013	-1024	-768	-1	-1	-1	-1	4	-1024	-768	-1	-1	-1	-1	4		0	0						Untertest2.avi	0	880	547	72	111				0	Content		-72	-111	16887284	2592516773
16904	09:16:14.418	00:00:16.903	1014	-1024	-768	-1	-1	-1	-1	4	-1024	-768	-1	-1	-1	-1	4		0	0						Untertest2.avi	0	880	547	72	111				0	Content		-72	-111	16903951	2592533440
16921	09:16:14.435	00:00:16.920	1015	-1024	-768	-1	-1	-1	-1	4	-1024	-768	-1	-1	-1	-1	4		0	0						Untertest2.avi	0	880	547	72	111				0	Content		-72	-111	16920968	2592550457
16938	09:16:14.452	00:00:16.937	1016	-1024	-768	-1	-1	-1	-1	4	-1024	-768	-1	-1	-1	-1	4		0	0						Untertest2.avi	0	880	547	72	111				0	Content		-72	-111	16937636	2592567125
16954	09:16:14.468	00:00:16.954	1017	-1024	-768	-1	-1	-1	-1	4	-1024	-768	-1	-1	-1	-1	4		0	0						Untertest2.avi	0	880	547	72	111				0	Content		-72	-111	16954303	2592583792
16972	09:16:14.486	00:00:16.971	1018	-1024	-768	-1	-1	-1	-1	4	-1024	-768	-1	-1	-1	-1	4		0	0						Untertest2.avi	0	880	547	72	111				0	Content		-72	-111	16971750	2592601239
16986	09:16:14.500	00:00:16.986	1019	-1024	-768	-1	-1	-1	-1	4	-1024	-768	-1	-1	-1	-1	4		0	0						Untertest2.avi	0	880	547	72	111				0	Content		-72	-111	16986500	2592615989
17003	09:16:14.517	00:00:17.003	1020	-1024	-768	-1	-1	-1	-1	4	-1024	-768	-1	-1	-1	-1	4		0	0						Untertest2.avi	0	880	547	72	111				0	Content		-72	-111	17003125	2592632614
17020	09:16:14.534	00:00:17.019	1021	-1024	-768	-1	-1	-1	-1	4	-1024	-768	-1	-1	-1	-1	4		0	0						Untertest2.avi	0	880	547	72	111				0	Content		-72	-111	17019793	2592649282
17036	09:16:14.550	00:00:17.036	1022	-1024	-768	-1	-1	-1	-1	4	-1024	-768	-1	-1	-1	-1	4		0	0						Untertest2.avi	0	880	547	72	111				0	Content		-72	-111	17036460	2592665949
17053	09:16:14.567	00:00:17.053	1023	-1024	-768	-1	-1	-1	-1	4	-1024	-768	-1	-1	-1	-1	4		0	0						Untertest2.avi	0	880	547	72	111				0	Content		-72	-111	17053122	2592682611
17070	09:16:14.584	00:00:17.069	1024	-1024	-768	-1	-1	-1	-1	4	-1024	-768	-1	-1	-1	-1	4		0	0						Untertest2.avi	0	880	547	72	111				0	Content		-72	-111	17069798	2592699287
17086	09:16:14.600	00:00:17.086	1025	-1024	-768	-1	-1	-1	-1	4	-1024	-768	-1	-1	-1	-1	4		0	0						Untertest2.avi	0	880	547	72	111				0	Content		-72	-111	17086396	2592715885
17103	09:16:14.617	00:00:17.103	1026	-1024	-768	-1	-1	-1	-1	4	-1024	-768	-1	-1	-1	-1	4		0	0						Untertest2.avi	0	880	547	72	111				0	Content		-72	-111	17103063	2592732552
17120	09:16:14.634	00:00:17.119	1027	-1024	-768	-1	-1	-1	-1	4	-1024	-768	-1	-1	-1	-1	4		0	0						Untertest2.avi	0	880	547	72	111				0	Content		-72	-111	17119970	2592749459
17137	09:16:14.651	00:00:17.136	1028	-1024	-768	-1	-1	-1	-1	4	-1024	-768	-1	-1	-1	-1	4		0	0						Untertest2.avi	0	880	547	72	111				0	Content		-72	-111	17136638	2592766127
17154	09:16:14.668	00:00:17.153	1029	-1024	-768	-1	-1	-1	-1	4	-1024	-768	-1	-1	-1	-1	4		0	0						Untertest2.avi	0	880	547	72	111				0	Content		-72	-111	17153630	2592783119
17170	09:16:14.684	00:00:17.170	1030	-1024	-768	-1	-1	-1	-1	4	-1024	-768	-1	-1	-1	-1	4		0	0						Untertest2.avi	0	880	547	72	111				0	Content		-72	-111	17170298	2592799787
17187	09:16:14.701	00:00:17.186	1031	-1024	-768	-1	-1	-1	-1	4	-1024	-768	-1	-1	-1	-1	4		0	0						Untertest2.avi	0	880	547	72	111				0	Content		-72	-111	17186965	2592816454
17204	09:16:14.718	00:00:17.204	1032	-1024	-768	-1	-1	-1	-1	4	-1024	-768	-1	-1	-1	-1	4		0	0						Untertest2.avi	0	880	547	72	111				0	Content		-72	-111	17204234	2592833723
17221	09:16:14.735	00:00:17.220	1033	-1024	-768	-1	-1	-1	-1	4	-1024	-768	-1	-1	-1	-1	4		0	0						Untertest2.avi	0	880	547	72	111				0	Content		-72	-111	17220901	2592850390
17237	09:16:14.751	00:00:17.237	1034	-1024	-768	-1	-1	-1	-1	4	-1024	-768	-1	-1	-1	-1	4		0	0						Untertest2.avi	0	880	547	72	111				0	Content		-72	-111	17237142	2592866631
17254	09:16:14.768	00:00:17.253	1035	-1024	-768	-1	-1	-1	-1	4	-1024	-768	-1	-1	-1	-1	4		0	0						Untertest2.avi	0	880	547	72	111				0	Content		-72	-111	17253810	2592883299
17270	09:16:14.784	00:00:17.270	1036	-1024	-768	-1	-1	-1	-1	4	-1024	-768	-1	-1	-1	-1	4		0	0						Untertest2.avi	0	880	547	72	111				0	Content		-72	-111	17270477	2592899966
17286	09:16:14.800	00:00:17.286	1037	-1024	-768	-1	-1	-1	-1	4	-1024	-768	-1	-1	-1	-1	4		0	0						Untertest2.avi	0	880	547	72	111				0	Content		-72	-111	17286238	2592915727
17303	09:16:14.817	00:00:17.302	1038	-1024	-768	-1	-1	-1	-1	4	-1024	-768	-1	-1	-1	-1	4		0	0						Untertest2.avi	0	880	547	72	111				0	Content		-72	-111	17302983	2592932472
17320	09:16:14.834	00:00:17.319	1039	-1024	-768	-1	-1	-1	-1	4	-1024	-768	-1	-1	-1	-1	4		0	0						Untertest2.avi	0	880	547	72	111				0	Content		-72	-111	17319626	2592949115
17336	09:16:14.850	00:00:17.336	1040	-1024	-768	-1	-1	-1	-1	4	-1024	-768	-1	-1	-1	-1	4		0	0						Untertest2.avi	0	880	547	72	111				0	Content		-72	-111	17336294	2592965783
17353	09:16:14.867	00:00:17.352	1041	-1024	-768	-1	-1	-1	-1	4	-1024	-768	-1	-1	-1	-1	4		0	0						Untertest2.avi	0	880	547	72	111				0	Content		-72	-111	17352961	2592982450
17370	09:16:14.884	00:00:17.369	1042	-1024	-768	-1	-1	-1	-1	4	-1024	-768	-1	-1	-1	-1	4		0	0						Untertest2.avi	0	880	547	72	111				0	Content		-72	-111	17369659	2592999148
17386	09:16:14.900	00:00:17.386	1043	-1024	-768	-1	-1	-1	-1	4	-1024	-768	-1	-1	-1	-1	4		0	0						Untertest2.avi	0	880	547	72	111				0	Content		-72	-111	17386233	2593015722
17403	09:16:14.917	00:00:17.403	1044	-1024	-768	-1	-1	-1	-1	4	-1024	-768	-1	-1	-1	-1	4		0	0						Untertest2.avi	0	880	547	72	111				0	Content		-72	-111	17403167	2593032656
17420	09:16:14.934	00:00:17.419	1045	-1024	-768	-1	-1	-1	-1	4	-1024	-768	-1	-1	-1	-1	4		0	0						Untertest2.avi	0	880	547	72	111				0	Content		-72	-111	17419835	2593049324
17437	09:16:14.951	00:00:17.436	1046	-1024	-768	-1	-1	-1	-1	4	-1024	-768	-1	-1	-1	-1	4		0	0						Untertest2.avi	0	880	547	72	111				0	Content		-72	-111	17436972	2593066461
17454	09:16:14.968	00:00:17.453	1047	-1024	-768	-1	-1	-1	-1	4	-1024	-768	-1	-1	-1	-1	4		0	0						Untertest2.avi	0	880	547	72	111				0	Content		-72	-111	17453640	2593083129
17471	09:16:14.985	00:00:17.470	1048	-1024	-768	-1	-1	-1	-1	4	-1024	-768	-1	-1	-1	-1	4		0	0						Untertest2.avi	0	880	547	72	111				0	Content		-72	-111	17470668	2593100157
17487	09:16:15.001	00:00:17.487	1049	-1024	-768	-1	-1	-1	-1	4	-1024	-768	-1	-1	-1	-1	4		0	0						Untertest2.avi	0	880	547	72	111				0	Content		-72	-111	17487336	2593116825
17504	09:16:15.018	00:00:17.504	1050	-1024	-768	-1	-1	-1	-1	4	-1024	-768	-1	-1	-1	-1	4		0	0						Untertest2.avi	0	880	547	72	111				0	Content		-72	-111	17504003	2593133492
17521	09:16:15.035	00:00:17.521	1051	-1024	-768	-1	-1	-1	-1	4	-1024	-768	-1	-1	-1	-1	4		0	0						Untertest2.avi	0	880	547	72	111				0	Content		-72	-111	17521345	2593150834
17536	09:16:15.050	00:00:17.536	1052	-1024	-768	-1	-1	-1	-1	4	-1024	-768	-1	-1	-1	-1	4		0	0						Untertest2.avi	0	880	547	72	111				0	Content		-72	-111	17536096	2593165585
17553	09:16:15.067	00:00:17.552	1053	-1024	-768	-1	-1	-1	-1	4	-1024	-768	-1	-1	-1	-1	4		0	0						Untertest2.avi	0	880	547	72	111				0	Content		-72	-111	17552763	2593182252
17569	09:16:15.083	00:00:17.569	1054	-1024	-768	-1	-1	-1	-1	4	-1024	-768	-1	-1	-1	-1	4		0	0						Untertest2.avi	0	880	547	72	111				0	Content		-72	-111	17569431	2593198920
17586	09:16:15.100	00:00:17.586	1055	-1024	-768	-1	-1	-1	-1	4	-1024	-768	-1	-1	-1	-1	4		0	0						Untertest2.avi	0	880	547	72	111				0	Content		-72	-111	17586098	2593215587
17603	09:16:15.117	00:00:17.602	1056	-1024	-768	-1	-1	-1	-1	4	-1024	-768	-1	-1	-1	-1	4		0	0						Untertest2.avi	0	880	547	72	111				0	Content		-72	-111	17602715	2593232204
17620	09:16:15.134	00:00:17.619	1057	-1024	-768	-1	-1	-1	-1	4	-1024	-768	-1	-1	-1	-1	4		0	0						Untertest2.avi	0	880	547	72	111				0	Content		-72	-111	17619521	2593249010
17636	09:16:15.150	00:00:17.636	1058	-1024	-768	-1	-1	-1	-1	4	-1024	-768	-1	-1	-1	-1	4		0	0						Untertest2.avi	0	880	547	72	111				0	Content		-72	-111	17636116	2593265605
17653	09:16:15.167	00:00:17.652	1059	-1024	-768	-1	-1	-1	-1	4	-1024	-768	-1	-1	-1	-1	4		0	0						Untertest2.avi	0	880	547	72	111				0	Content		-72	-111	17652784	2593282273
17670	09:16:15.184	00:00:17.669	1060	-1024	-768	-1	-1	-1	-1	4	-1024	-768	-1	-1	-1	-1	4		0	0						Untertest2.avi	0	880	547	72	111				0	Content		-72	-111	17669592	2593299081
17686	09:16:15.200	00:00:17.686	1061	-1024	-768	-1	-1	-1	-1	4	-1024	-768	-1	-1	-1	-1	4		0	0						Untertest2.avi	0	880	547	72	111				0	Content		-72	-111	17686259	2593315748
17703	09:16:15.217	00:00:17.702	1062	-1024	-768	-1	-1	-1	-1	4	-1024	-768	-1	-1	-1	-1	4		0	0						Untertest2.avi	0	880	547	72	111				0	Content		-72	-111	17702927	2593332416
17720	09:16:15.234	00:00:17.719	1063	-1024	-768	-1	-1	-1	-1	4	-1024	-768	-1	-1	-1	-1	4		0	0						Untertest2.avi	0	880	547	72	111				0	Content		-72	-111	17719897	2593349386
17737	09:16:15.251	00:00:17.736	1064	-1024	-768	-1	-1	-1	-1	4	-1024	-768	-1	-1	-1	-1	4		0	0						Untertest2.avi	0	880	547	72	111				0	Content		-72	-111	17736565	2593366054
17753	09:16:15.267	00:00:17.753	1065	-1024	-768	-1	-1	-1	-1	4	-1024	-768	-1	-1	-1	-1	4		0	0						Untertest2.avi	0	880	547	72	111				0	Content		-72	-111	17753232	2593382721
17771	09:16:15.285	00:00:17.770	1066	-1024	-768	-1	-1	-1	-1	4	-1024	-768	-1	-1	-1	-1	4		0	0						Untertest2.avi	0	880	547	72	111				0	Content		-72	-111	17770532	2593400021
17787	09:16:15.301	00:00:17.787	1067	-1024	-768	-1	-1	-1	-1	4	-1024	-768	-1	-1	-1	-1	4		0	0						Untertest2.avi	0	880	547	72	111				0	Content		-72	-111	17787199	2593416688
17804	09:16:15.318	00:00:17.803	1068	-1024	-768	-1	-1	-1	-1	4	-1024	-768	-1	-1	-1	-1	4		0	0						Untertest2.avi	0	880	547	72	111				0	Content		-72	-111	17803545	2593433034
17820	09:16:15.334	00:00:17.820	1069	-1024	-768	-1	-1	-1	-1	4	-1024	-768	-1	-1	-1	-1	4		0	0						Untertest2.avi	0	880	547	72	111				0	Content		-72	-111	17820213	2593449702
17837	09:16:15.351	00:00:17.836	1070	-1024	-768	-1	-1	-1	-1	4	-1024	-768	-1	-1	-1	-1	4		0	0						Untertest2.avi	0	880	547	72	111				0	Content		-72	-111	17836880	2593466369
17854	09:16:15.368	00:00:17.853	1071	-1024	-768	-1	-1	-1	-1	4	-1024	-768	-1	-1	-1	-1	4		0	0						Untertest2.avi	0	880	547	72	111				0	Content		-72	-111	17853548	2593483037
17869	09:16:15.383	00:00:17.869	1072	-1024	-768	-1	-1	-1	-1	4	-1024	-768	-1	-1	-1	-1	4		0	0						Untertest2.avi	0	880	547	72	111				0	Content		-72	-111	17869201	2593498690
17886	09:16:15.400	00:00:17.885	1073	-1024	-768	-1	-1	-1	-1	4	-1024	-768	-1	-1	-1	-1	4		0	0						Untertest2.avi	0	880	547	72	111				0	Content		-72	-111	17885824	2593515313
17903	09:16:15.417	00:00:17.902	1074	-1024	-768	-1	-1	-1	-1	4	-1024	-768	-1	-1	-1	-1	4		0	0						Untertest2.avi	0	880	547	72	111				0	Content		-72	-111	17902509	2593531998
17919	09:16:15.433	00:00:17.919	1075	-1024	-768	-1	-1	-1	-1	4	-1024	-768	-1	-1	-1	-1	4		0	0						Untertest2.avi	0	880	547	72	111				0	Content		-72	-111	17919176	2593548665
17936	09:16:15.450	00:00:17.935	1076	-1024	-768	-1	-1	-1	-1	4	-1024	-768	-1	-1	-1	-1	4		0	0						Untertest2.avi	0	880	547	72	111				0	Content		-72	-111	17935844	2593565333
17953	09:16:15.467	00:00:17.952	1077	-1024	-768	-1	-1	-1	-1	4	-1024	-768	-1	-1	-1	-1	4		0	0						Untertest2.avi	0	880	547	72	111				0	Content		-72	-111	17952625	2593582114
17969	09:16:15.483	00:00:17.969	1078	-1024	-768	-1	-1	-1	-1	4	-1024	-768	-1	-1	-1	-1	4		0	0						Untertest2.avi	0	880	547	72	111				0	Content		-72	-111	17969193	2593598682
17986	09:16:15.500	00:00:17.986	1079	-1024	-768	-1	-1	-1	-1	4	-1024	-768	-1	-1	-1	-1	4		0	0						Untertest2.avi	0	880	547	72	111				0	Content		-72	-111	17986131	2593615620
18003	09:16:15.517	00:00:18.002	1080	-1024	-768	-1	-1	-1	-1	4	-1024	-768	-1	-1	-1	-1	4		0	0						Untertest2.avi	0	880	547	72	111				0	Content		-72	-111	18002798	2593632287
18020	09:16:15.534	00:00:18.019	1081	-1024	-768	-1	-1	-1	-1	4	-1024	-768	-1	-1	-1	-1	4		0	0						Untertest2.avi	0	880	547	72	111				0	Content		-72	-111	18019939	2593649428
18037	09:16:15.551	00:00:18.036	1082	-1024	-768	-1	-1	-1	-1	4	-1024	-768	-1	-1	-1	-1	4		0	0						Untertest2.avi	0	880	547	72	111				0	Content		-72	-111	18036606	2593666095
18054	09:16:15.568	00:00:18.053	1083	-1024	-768	-1	-1	-1	-1	4	-1024	-768	-1	-1	-1	-1	4		0	0						Untertest2.avi	0	880	547	72	111				0	Content		-72	-111	18053638	2593683127
18070	09:16:15.584	00:00:18.070	1084	-1024	-768	-1	-1	-1	-1	4	-1024	-768	-1	-1	-1	-1	4		0	0						Untertest2.avi	0	880	547	72	111				0	Content		-72	-111	18070305	2593699794
18087	09:16:15.601	00:00:18.086	1085	-1024	-768	-1	-1	-1	-1	4	-1024	-768	-1	-1	-1	-1	4		0	0						Untertest2.avi	0	880	547	72	111				0	Content		-72	-111	18086972	2593716461
18104	09:16:15.618	00:00:18.104	1086	-1024	-768	-1	-1	-1	-1	4	-1024	-768	-1	-1	-1	-1	4		0	0						Untertest2.avi	0	880	547	72	111				0	Content		-72	-111	18104310	2593733799
18119	09:16:15.633	00:00:18.119	1087	-1024	-768	-1	-1	-1	-1	4	-1024	-768	-1	-1	-1	-1	4		0	0						Untertest2.avi	0	880	547	72	111				0	Content		-72	-111	18119060	2593748549
18136	09:16:15.650	00:00:18.135	1088	-1024	-768	-1	-1	-1	-1	4	-1024	-768	-1	-1	-1	-1	4		0	0						Untertest2.avi	0	880	547	72	111				0	Content		-72	-111	18135728	2593765217
18152	09:16:15.666	00:00:18.152	1089	-1024	-768	-1	-1	-1	-1	4	-1024	-768	-1	-1	-1	-1	4		0	0						Untertest2.avi	0	880	547	72	111				0	Content		-72	-111	18152395	2593781884
18169	09:16:15.683	00:00:18.169	1090	-1024	-768	-1	-1	-1	-1	4	-1024	-768	-1	-1	-1	-1	4		0	0						Untertest2.avi	0	880	547	72	111				0	Content		-72	-111	18169062	2593798551
18186	09:16:15.700	00:00:18.185	1091	-1024	-768	-1	-1	-1	-1	4	-1024	-768	-1	-1	-1	-1	4		0	0						Untertest2.avi	0	880	547	72	111				0	Content		-72	-111	18185681	2593815170
18202	09:16:15.716	00:00:18.202	1092	-1024	-768	-1	-1	-1	-1	4	-1024	-768	-1	-1	-1	-1	4		0	0						Untertest2.avi	0	880	547	72	111				0	Content		-72	-111	18202486	2593831975
18219	09:16:15.733	00:00:18.219	1093	-1024	-768	-1	-1	-1	-1	4	-1024	-768	-1	-1	-1	-1	4		0	0						Untertest2.avi	0	880	547	72	111				0	Content		-72	-111	18219082	2593848571
18236	09:16:15.750	00:00:18.235	1094	-1024	-768	-1	-1	-1	-1	4	-1024	-768	-1	-1	-1	-1	4		0	0						Untertest2.avi	0	880	547	72	111				0	Content		-72	-111	18235749	2593865238
18253	09:16:15.767	00:00:18.252	1095	-1024	-768	-1	-1	-1	-1	4	-1024	-768	-1	-1	-1	-1	4		0	0						Untertest2.avi	0	880	547	72	111				0	Content		-72	-111	18252564	2593882053
18269	09:16:15.783	00:00:18.269	1096	-1024	-768	-1	-1	-1	-1	4	-1024	-768	-1	-1	-1	-1	4		0	0						Untertest2.avi	0	880	547	72	111				0	Content		-72	-111	18269231	2593898720
18286	09:16:15.800	00:00:18.285	1097	-1024	-768	-1	-1	-1	-1	4	-1024	-768	-1	-1	-1	-1	4		0	0						Untertest2.avi	0	880	547	72	111				0	Content		-72	-111	18285898	2593915387
18303	09:16:15.817	00:00:18.302	1098	-1024	-768	-1	-1	-1	-1	4	-1024	-768	-1	-1	-1	-1	4		0	0						Untertest2.avi	0	880	547	72	111				0	Content		-72	-111	18302867	2593932356
18320	09:16:15.834	00:00:18.319	1099	-1024	-768	-1	-1	-1	-1	4	-1024	-768	-1	-1	-1	-1	4		0	0						Untertest2.avi	0	880	547	72	111				0	Content		-72	-111	18319534	2593949023
18336	09:16:15.850	00:00:18.336	1100	-1024	-768	-1	-1	-1	-1	4	-1024	-768	-1	-1	-1	-1	4		0	0						Untertest2.avi	0	880	547	72	111				0	Content		-72	-111	18336202	2593965691
18354	09:16:15.868	00:00:18.353	1101	-1024	-768	-1	-1	-1	-1	4	-1024	-768	-1	-1	-1	-1	4		0	0						Untertest2.avi	0	880	547	72	111				0	Content		-72	-111	18353500	2593982989
18370	09:16:15.884	00:00:18.370	1102	-1024	-768	-1	-1	-1	-1	4	-1024	-768	-1	-1	-1	-1	4		0	0						Untertest2.avi	0	880	547	72	111				0	Content		-72	-111	18370168	2593999657
18387	09:16:15.901	00:00:18.386	1103	-1024	-768	-1	-1	-1	-1	4	-1024	-768	-1	-1	-1	-1	4		0	0						Untertest2.avi	0	880	547	72	111				0	Content		-72	-111	18386512	2594016001
18403	09:16:15.917	00:00:18.403	1104	-1024	-768	-1	-1	-1	-1	4	-1024	-768	-1	-1	-1	-1	4		0	0						Untertest2.avi	0	880	547	72	111				0	Content		-72	-111	18403179	2594032668
18420	09:16:15.934	00:00:18.419	1105	-1024	-768	-1	-1	-1	-1	4	-1024	-768	-1	-1	-1	-1	4		0	0						Untertest2.avi	0	880	547	72	111				0	Content		-72	-111	18419847	2594049336
18437	09:16:15.951	00:00:18.436	1106	-1024	-768	-1	-1	-1	-1	4	-1024	-768	-1	-1	-1	-1	4		0	0						Untertest2.avi	0	880	547	72	111				0	Content		-72	-111	18436514	2594066003
18452	09:16:15.966	00:00:18.452	1107	-1024	-768	-1	-1	-1	-1	4	-1024	-768	-1	-1	-1	-1	4		0	0						Untertest2.avi	0	880	547	72	111				0	Content		-72	-111	18452167	2594081656
18469	09:16:15.983	00:00:18.468	1108	-1024	-768	-1	-1	-1	-1	4	-1024	-768	-1	-1	-1	-1	4		0	0						Untertest2.avi	0	880	547	72	111				0	Content		-72	-111	18468789	2594098278
18485	09:16:15.999	00:00:18.485	1109	-1024	-768	-1	-1	-1	-1	4	-1024	-768	-1	-1	-1	-1	4		0	0						Untertest2.avi	0	880	547	72	111				0	Content		-72	-111	18485473	2594114962
18502	09:16:16.016	00:00:18.502	1110	-1024	-768	-1	-1	-1	-1	4	-1024	-768	-1	-1	-1	-1	4		0	0						Untertest2.avi	0	880	547	72	111				0	Content		-72	-111	18502141	2594131630
18519	09:16:16.033	00:00:18.518	1111	-1024	-768	-1	-1	-1	-1	4	-1024	-768	-1	-1	-1	-1	4		0	0						Untertest2.avi	0	880	547	72	111				0	Content		-72	-111	18518808	2594148297
18536	09:16:16.050	00:00:18.535	1112	-1024	-768	-1	-1	-1	-1	4	-1024	-768	-1	-1	-1	-1	4		0	0						Untertest2.avi	0	880	547	72	111				0	Content		-72	-111	18535590	2594165079
18552	09:16:16.066	00:00:18.552	1113	-1024	-768	-1	-1	-1	-1	4	-1024	-768	-1	-1	-1	-1	4		0	0						Untertest2.avi	0	880	547	72	111				0	Content		-72	-111	18552156	2594181645
18569	09:16:16.083	00:00:18.569	1114	-1024	-768	-1	-1	-1	-1	4	-1024	-768	-1	-1	-1	-1	4		0	0						Untertest2.avi	0	880	547	72	111				0	Content		-72	-111	18569092	2594198581
18586	09:16:16.100	00:00:18.585	1115	-1024	-768	-1	-1	-1	-1	4	-1024	-768	-1	-1	-1	-1	4		0	0						Untertest2.avi	0	880	547	72	111				0	Content		-72	-111	18585760	2594215249
18603	09:16:16.117	00:00:18.602	1116	-1024	-768	-1	-1	-1	-1	4	-1024	-768	-1	-1	-1	-1	4		0	0						Untertest2.avi	0	880	547	72	111				0	Content		-72	-111	18602900	2594232389
18620	09:16:16.134	00:00:18.619	1117	-1024	-768	-1	-1	-1	-1	4	-1024	-768	-1	-1	-1	-1	4		0	0						Untertest2.avi	0	880	547	72	111				0	Content		-72	-111	18619568	2594249057
18637	09:16:16.151	00:00:18.636	1118	-1024	-768	-1	-1	-1	-1	4	-1024	-768	-1	-1	-1	-1	4		0	0						Untertest2.avi	0	880	547	72	111				0	Content		-72	-111	18636595	2594266084
18653	09:16:16.167	00:00:18.653	1119	-1024	-768	-1	-1	-1	-1	4	-1024	-768	-1	-1	-1	-1	4		0	0						Untertest2.avi	0	880	547	72	111				0	Content		-72	-111	18653263	2594282752
18670	09:16:16.184	00:00:18.669	1120	-1024	-768	-1	-1	-1	-1	4	-1024	-768	-1	-1	-1	-1	4		0	0						Untertest2.avi	0	880	547	72	111				0	Content		-72	-111	18669930	2594299419
18686	09:16:16.200	00:00:18.685	1121	-1024	-768	-1	-1	-1	-1	4	-1024	-768	-1	-1	-1	-1	4		0	0						Untertest2.avi	0	880	547	72	111				0	Content		-72	-111	18685976	2594315465
18703	09:16:16.217	00:00:18.702	1122	-1024	-768	-1	-1	-1	-1	4	-1024	-768	-1	-1	-1	-1	4		0	0						Untertest2.avi	0	880	547	72	111				0	Content		-72	-111	18702644	2594332133
18719	09:16:16.233	00:00:18.719	1123	-1024	-768	-1	-1	-1	-1	4	-1024	-768	-1	-1	-1	-1	4		0	0						Untertest2.avi	0	880	547	72	111				0	Content		-72	-111	18719103	2594348592
18736	09:16:16.250	00:00:18.735	1124	-1024	-768	-1	-1	-1	-1	4	-1024	-768	-1	-1	-1	-1	4		0	0						Untertest2.avi	0	880	547	72	111				0	Content		-72	-111	18735771	2594365260
18752	09:16:16.266	00:00:18.752	1125	-1024	-768	-1	-1	-1	-1	4	-1024	-768	-1	-1	-1	-1	4		0	0						Untertest2.avi	0	880	547	72	111				0	Content		-72	-111	18752438	2594381927
18769	09:16:16.283	00:00:18.768	1126	-1024	-768	-1	-1	-1	-1	4	-1024	-768	-1	-1	-1	-1	4		0	0						Untertest2.avi	0	880	547	72	111				0	Content		-72	-111	18768642	2594398131
18785	09:16:16.299	00:00:18.785	1127	-1024	-768	-1	-1	-1	-1	4	-1024	-768	-1	-1	-1	-1	4		0	0						Untertest2.avi	0	880	547	72	111				0	Content		-72	-111	18785263	2594414752
18802	09:16:16.316	00:00:18.802	1128	-1024	-768	-1	-1	-1	-1	4	-1024	-768	-1	-1	-1	-1	4		0	0						Untertest2.avi	0	880	547	72	111				0	Content		-72	-111	18802071	2594431560
18819	09:16:16.333	00:00:18.818	1129	-1024	-768	-1	-1	-1	-1	4	-1024	-768	-1	-1	-1	-1	4		0	0						Untertest2.avi	0	880	547	72	111				0	Content		-72	-111	18818664	2594448153
18835	09:16:16.349	00:00:18.835	1130	-1024	-768	-1	-1	-1	-1	4	-1024	-768	-1	-1	-1	-1	4		0	0						Untertest2.avi	0	880	547	72	111				0	Content		-72	-111	18835331	2594464820
18852	09:16:16.366	00:00:18.852	1131	-1024	-768	-1	-1	-1	-1	4	-1024	-768	-1	-1	-1	-1	4		0	0						Untertest2.avi	0	880	547	72	111				0	Content		-72	-111	18852180	2594481669
18869	09:16:16.383	00:00:18.868	1132	-1024	-768	-1	-1	-1	-1	4	-1024	-768	-1	-1	-1	-1	4		0	0						Untertest2.avi	0	880	547	72	111				0	Content		-72	-111	18868848	2594498337
18886	09:16:16.400	00:00:18.885	1133	-1024	-768	-1	-1	-1	-1	4	-1024	-768	-1	-1	-1	-1	4		0	0						Untertest2.avi	0	880	547	72	111				0	Content		-72	-111	18885515	2594515004
18903	09:16:16.417	00:00:18.902	1134	-1024	-768	-1	-1	-1	-1	4	-1024	-768	-1	-1	-1	-1	4		0	0						Untertest2.avi	0	880	547	72	111				0	Content		-72	-111	18902515	2594532004
18919	09:16:16.433	00:00:18.919	1135	-1024	-768	-1	-1	-1	-1	4	-1024	-768	-1	-1	-1	-1	4		0	0						Untertest2.avi	0	880	547	72	111				0	Content		-72	-111	18919182	2594548671
18936	09:16:16.450	00:00:18.935	1136	-1024	-768	-1	-1	-1	-1	4	-1024	-768	-1	-1	-1	-1	4		0	0						Untertest2.avi	0	880	547	72	111				0	Content		-72	-111	18935850	2594565339
18953	09:16:16.467	00:00:18.953	1137	-1024	-768	-1	-1	-1	-1	4	-1024	-768	-1	-1	-1	-1	4		0	0						Untertest2.avi	0	880	547	72	111				0	Content		-72	-111	18953111	2594582600
18970	09:16:16.484	00:00:18.969	1138	-1024	-768	-1	-1	-1	-1	4	-1024	-768	-1	-1	-1	-1	4		0	0						Untertest2.avi	0	880	547	72	111				0	Content		-72	-111	18969778	2594599267
18986	09:16:16.500	00:00:18.986	1139	-1024	-768	-1	-1	-1	-1	4	-1024	-768	-1	-1	-1	-1	4		0	0						Untertest2.avi	0	880	547	72	111				0	Content		-72	-111	18986017	2594615506
19003	09:16:16.517	00:00:19.002	1140	-1024	-768	-1	-1	-1	-1	4	-1024	-768	-1	-1	-1	-1	4		0	0						Untertest2.avi	0	880	547	72	111				0	Content		-72	-111	19002684	2594632173
19019	09:16:16.533	00:00:19.019	1141	-1024	-768	-1	-1	-1	-1	4	-1024	-768	-1	-1	-1	-1	4		0	0						Untertest2.avi	0	880	547	72	111				0	Content		-72	-111	19019352	2594648841
19035	09:16:16.549	00:00:19.035	1142	-1024	-768	-1	-1	-1	-1	4	-1024	-768	-1	-1	-1	-1	4		0	0						Untertest2.avi	0	880	547	72	111				0	Content		-72	-111	19035115	2594664604
19052	09:16:16.566	00:00:19.051	1143	-1024	-768	-1	-1	-1	-1	4	-1024	-768	-1	-1	-1	-1	4		0	0						Untertest2.avi	0	880	547	72	111				0	Content		-72	-111	19051737	2594681226
19068	09:16:16.582	00:00:19.068	1144	-1024	-768	-1	-1	-1	-1	4	-1024	-768	-1	-1	-1	-1	4		0	0						Untertest2.avi	0	880	547	72	111				0	Content		-72	-111	19068484	2594697973
19085	09:16:16.599	00:00:19.085	1145	-1024	-768	-1	-1	-1	-1	4	-1024	-768	-1	-1	-1	-1	4		0	0						Untertest2.avi	0	880	547	72	111				0	Content		-72	-111	19085166	2594714655
19102	09:16:16.616	00:00:19.101	1146	-1024	-768	-1	-1	-1	-1	4	-1024	-768	-1	-1	-1	-1	4		0	0						Untertest2.avi	0	880	547	72	111				0	Content		-72	-111	19101749	2594731238
19119	09:16:16.633	00:00:19.118	1147	-1024	-768	-1	-1	-1	-1	4	-1024	-768	-1	-1	-1	-1	4		0	0						Untertest2.avi	0	880	547	72	111				0	Content		-72	-111	19118682	2594748171
19135	09:16:16.649	00:00:19.135	1148	-1024	-768	-1	-1	-1	-1	4	-1024	-768	-1	-1	-1	-1	4		0	0						Untertest2.avi	0	880	547	72	111				0	Content		-72	-111	19135350	2594764839
19152	09:16:16.666	00:00:19.152	1149	-1024	-768	-1	-1	-1	-1	4	-1024	-768	-1	-1	-1	-1	4		0	0						Untertest2.avi	0	880	547	72	111				0	Content		-72	-111	19152485	2594781974
19169	09:16:16.683	00:00:19.169	1150	-1024	-768	-1	-1	-1	-1	4	-1024	-768	-1	-1	-1	-1	4		0	0						Untertest2.avi	0	880	547	72	111				0	Content		-72	-111	19169152	2594798641
19186	09:16:16.700	00:00:19.186	1151	-1024	-768	-1	-1	-1	-1	4	-1024	-768	-1	-1	-1	-1	4		0	0						Untertest2.avi	0	880	547	72	111				0	Content		-72	-111	19186179	2594815668
19203	09:16:16.717	00:00:19.202	1152	-1024	-768	-1	-1	-1	-1	4	-1024	-768	-1	-1	-1	-1	4		0	0						Untertest2.avi	0	880	547	72	111				0	Content		-72	-111	19202846	2594832335
19220	09:16:16.734	00:00:19.219	1153	-1024	-768	-1	-1	-1	-1	4	-1024	-768	-1	-1	-1	-1	4		0	0						Untertest2.avi	0	880	547	72	111				0	Content		-72	-111	19219514	2594849003
19236	09:16:16.750	00:00:19.235	1154	-1024	-768	-1	-1	-1	-1	4	-1024	-768	-1	-1	-1	-1	4		0	0						Untertest2.avi	0	880	547	72	111				0	Content		-72	-111	19235621	2594865110
19252	09:16:16.766	00:00:19.252	1155	-1024	-768	-1	-1	-1	-1	4	-1024	-768	-1	-1	-1	-1	4		0	0						Untertest2.avi	0	880	547	72	111				0	Content		-72	-111	19252288	2594881777
19269	09:16:16.783	00:00:19.268	1156	-1024	-768	-1	-1	-1	-1	4	-1024	-768	-1	-1	-1	-1	4		0	0						Untertest2.avi	0	880	547	72	111				0	Content		-72	-111	19268768	2594898257
19285	09:16:16.799	00:00:19.285	1157	-1024	-768	-1	-1	-1	-1	4	-1024	-768	-1	-1	-1	-1	4		0	0						Untertest2.avi	0	880	547	72	111				0	Content		-72	-111	19285435	2594914924
19302	09:16:16.816	00:00:19.302	1158	-1024	-768	-1	-1	-1	-1	4	-1024	-768	-1	-1	-1	-1	4		0	0						Untertest2.avi	0	880	547	72	111				0	Content		-72	-111	19302103	2594931592
19318	09:16:16.832	00:00:19.318	1159	-1024	-768	-1	-1	-1	-1	4	-1024	-768	-1	-1	-1	-1	4		0	0						Untertest2.avi	0	880	547	72	111				0	Content		-72	-111	19318348	2594947837
19335	09:16:16.849	00:00:19.334	1160	-1024	-768	-1	-1	-1	-1	4	-1024	-768	-1	-1	-1	-1	4		0	0						Untertest2.avi	0	880	547	72	111				0	Content		-72	-111	19334999	2594964488
19352	09:16:16.866	00:00:19.351	1161	-1024	-768	-1	-1	-1	-1	4	-1024	-768	-1	-1	-1	-1	4		0	0						Untertest2.avi	0	880	547	72	111				0	Content		-72	-111	19351652	2594981141
19368	09:16:16.882	00:00:19.368	1162	-1024	-768	-1	-1	-1	-1	4	-1024	-768	-1	-1	-1	-1	4		0	0						Untertest2.avi	0	880	547	72	111				0	Content		-72	-111	19368317	2594997806
19385	09:16:16.899	00:00:19.384	1163	-1024	-768	-1	-1	-1	-1	4	-1024	-768	-1	-1	-1	-1	4		0	0						Untertest2.avi	0	880	547	72	111				0	Content		-72	-111	19384985	2595014474
19402	09:16:16.916	00:00:19.401	1164	-1024	-768	-1	-1	-1	-1	4	-1024	-768	-1	-1	-1	-1	4		0	0						Untertest2.avi	0	880	547	72	111				0	Content		-72	-111	19401813	2595031302
19418	09:16:16.932	00:00:19.418	1165	-1024	-768	-1	-1	-1	-1	4	-1024	-768	-1	-1	-1	-1	4		0	0						Untertest2.avi	0	880	547	72	111				0	Content		-72	-111	19418481	2595047970
19435	09:16:16.949	00:00:19.435	1166	-1024	-768	-1	-1	-1	-1	4	-1024	-768	-1	-1	-1	-1	4		0	0						Untertest2.avi	0	880	547	72	111				0	Content		-72	-111	19435148	2595064637
19452	09:16:16.966	00:00:19.452	1167	-1024	-768	-1	-1	-1	-1	4	-1024	-768	-1	-1	-1	-1	4		0	0						Untertest2.avi	0	880	547	72	111				0	Content		-72	-111	19452129	2595081618
19469	09:16:16.983	00:00:19.468	1168	-1024	-768	-1	-1	-1	-1	4	-1024	-768	-1	-1	-1	-1	4		0	0						Untertest2.avi	0	880	547	72	111				0	Content		-72	-111	19468797	2595098286
19485	09:16:16.999	00:00:19.485	1169	-1024	-768	-1	-1	-1	-1	4	-1024	-768	-1	-1	-1	-1	4		0	0						Untertest2.avi	0	880	547	72	111				0	Content		-72	-111	19485464	2595114953
19503	09:16:17.017	00:00:19.502	1170	-1024	-768	-1	-1	-1	-1	4	-1024	-768	-1	-1	-1	-1	4		0	0						Untertest2.avi	0	880	547	72	111				0	Content		-72	-111	19502718	2595132207
19519	09:16:17.033	00:00:19.519	1171	-1024	-768	-1	-1	-1	-1	4	-1024	-768	-1	-1	-1	-1	4		0	0						Untertest2.avi	0	880	547	72	111				0	Content		-72	-111	19519385	2595148874
19536	09:16:17.050	00:00:19.535	1172	-1024	-768	-1	-1	-1	-1	4	-1024	-768	-1	-1	-1	-1	4		0	0						Untertest2.avi	0	880	547	72	111				0	Content		-72	-111	19535748	2595165237
19552	09:16:17.066	00:00:19.552	1173	-1024	-768	-1	-1	-1	-1	4	-1024	-768	-1	-1	-1	-1	4		0	0						Untertest2.avi	0	880	547	72	111				0	Content		-72	-111	19552416	2595181905
19569	09:16:17.083	00:00:19.569	1174	-1024	-768	-1	-1	-1	-1	4	-1024	-768	-1	-1	-1	-1	4		0	0						Untertest2.avi	0	880	547	72	111				0	Content		-72	-111	19569083	2595198572
19586	09:16:17.100	00:00:19.585	1175	-1024	-768	-1	-1	-1	-1	4	-1024	-768	-1	-1	-1	-1	4		0	0						Untertest2.avi	0	880	547	72	111				0	Content		-72	-111	19585751	2595215240
19601	09:16:17.115	00:00:19.601	1176	-1024	-768	-1	-1	-1	-1	4	-1024	-768	-1	-1	-1	-1	4		0	0						Untertest2.avi	0	880	547	72	111				0	Content		-72	-111	19601455	2595230944
19618	09:16:17.132	00:00:19.618	1177	-1024	-768	-1	-1	-1	-1	4	-1024	-768	-1	-1	-1	-1	4		0	0						Untertest2.avi	0	880	547	72	111				0	Content		-72	-111	19618081	2595247570
19635	09:16:17.149	00:00:19.634	1178	-1024	-768	-1	-1	-1	-1	4	-1024	-768	-1	-1	-1	-1	4		0	0						Untertest2.avi	0	880	547	72	111				0	Content		-72	-111	19634830	2595264319
19652	09:16:17.166	00:00:19.651	1179	-1024	-768	-1	-1	-1	-1	4	-1024	-768	-1	-1	-1	-1	4		0	0						Untertest2.avi	0	880	547	72	111				0	Content		-72	-111	19651510	2595280999
19668	09:16:17.182	00:00:19.668	1180	-1024	-768	-1	-1	-1	-1	4	-1024	-768	-1	-1	-1	-1	4		0	0						Untertest2.avi	0	880	547	72	111				0	Content		-72	-111	19668078	2595297567
19685	09:16:17.199	00:00:19.685	1181	-1024	-768	-1	-1	-1	-1	4	-1024	-768	-1	-1	-1	-1	4		0	0						Untertest2.avi	0	880	547	72	111				0	Content		-72	-111	19685018	2595314507
19702	09:16:17.216	00:00:19.701	1182	-1024	-768	-1	-1	-1	-1	4	-1024	-768	-1	-1	-1	-1	4		0	0						Untertest2.avi	0	880	547	72	111				0	Content		-72	-111	19701686	2595331175
19719	09:16:17.233	00:00:19.718	1183	-1024	-768	-1	-1	-1	-1	4	-1024	-768	-1	-1	-1	-1	4		0	0						Untertest2.avi	0	880	547	72	111				0	Content		-72	-111	19718825	2595348314
19735	09:16:17.249	00:00:19.735	1184	-1024	-768	-1	-1	-1	-1	4	-1024	-768	-1	-1	-1	-1	4		0	0						Untertest2.avi	0	880	547	72	111				0	Content		-72	-111	19735492	2595364981
19753	09:16:17.267	00:00:19.752	1185	-1024	-768	-1	-1	-1	-1	4	-1024	-768	-1	-1	-1	-1	4		0	0						Untertest2.avi	0	880	547	72	111				0	Content		-72	-111	19752521	2595382010
19769	09:16:17.283	00:00:19.769	1186	-1024	-768	-1	-1	-1	-1	4	-1024	-768	-1	-1	-1	-1	4		0	0						Untertest2.avi	0	880	547	72	111				0	Content		-72	-111	19769188	2595398677
19786	09:16:17.300	00:00:19.785	1187	-1024	-768	-1	-1	-1	-1	4	-1024	-768	-1	-1	-1	-1	4		0	0						Untertest2.avi	0	880	547	72	111				0	Content		-72	-111	19785856	2595415345
19802	09:16:17.316	00:00:19.801	1188	-1024	-768	-1	-1	-1	-1	4	-1024	-768	-1	-1	-1	-1	4		0	0						Untertest2.avi	0	880	547	72	111				0	Content		-72	-111	19801904	2595431393
19819	09:16:17.333	00:00:19.818	1189	-1024	-768	-1	-1	-1	-1	4	-1024	-768	-1	-1	-1	-1	4		0	0						Untertest2.avi	0	880	547	72	111				0	Content		-72	-111	19818572	2595448061
19835	09:16:17.349	00:00:19.835	1190	-1024	-768	-1	-1	-1	-1	4	-1024	-768	-1	-1	-1	-1	4		0	0						Untertest2.avi	0	880	547	72	111				0	Content		-72	-111	19835031	2595464520
19852	09:16:17.366	00:00:19.851	1191	-1024	-768	-1	-1	-1	-1	4	-1024	-768	-1	-1	-1	-1	4		0	0						Untertest2.avi	0	880	547	72	111				0	Content		-72	-111	19851698	2595481187
19868	09:16:17.382	00:00:19.868	1192	-1024	-768	-1	-1	-1	-1	4	-1024	-768	-1	-1	-1	-1	4		0	0						Untertest2.avi	0	880	547	72	111				0	Content		-72	-111	19868366	2595497855
19885	09:16:17.399	00:00:19.884	1193	-1024	-768	-1	-1	-1	-1	4	-1024	-768	-1	-1	-1	-1	4		0	0						Untertest2.avi	0	880	547	72	111				0	Content		-72	-111	19884568	2595514057
19901	09:16:17.415	00:00:19.901	1194	-1024	-768	-1	-1	-1	-1	4	-1024	-768	-1	-1	-1	-1	4		0	0						Untertest2.avi	0	880	547	72	111				0	Content		-72	-111	19901315	2595530804
19918	09:16:17.432	00:00:19.917	1195	-1024	-768	-1	-1	-1	-1	4	-1024	-768	-1	-1	-1	-1	4		0	0						Untertest2.avi	0	880	547	72	111				0	Content		-72	-111	19917991	2595547480
19935	09:16:17.449	00:00:19.934	1196	-1024	-768	-1	-1	-1	-1	4	-1024	-768	-1	-1	-1	-1	4		0	0						Untertest2.avi	0	880	547	72	111				0	Content		-72	-111	19934589	2595564078
19951	09:16:17.465	00:00:19.951	1197	-1024	-768	-1	-1	-1	-1	4	-1024	-768	-1	-1	-1	-1	4		0	0						Untertest2.avi	0	880	547	72	111				0	Content		-72	-111	19951257	2595580746
19968	09:16:17.482	00:00:19.968	1198	-1024	-768	-1	-1	-1	-1	4	-1024	-768	-1	-1	-1	-1	4		0	0						Untertest2.avi	0	880	547	72	111				0	Content		-72	-111	19968107	2595597596
19985	09:16:17.499	00:00:19.984	1199	-1024	-768	-1	-1	-1	-1	4	-1024	-768	-1	-1	-1	-1	4		0	0						Untertest2.avi	0	880	547	72	111				0	Content		-72	-111	19984775	2595614264
20001	09:16:17.515	00:00:20.001	1200	-1024	-768	-1	-1	-1	-1	4	-1024	-768	-1	-1	-1	-1	4		0	0						Untertest2.avi	0	880	547	72	111				0	Content		-72	-111	20001442	2595630931
20018	09:16:17.532	00:00:20.018	1201	-1024	-768	-1	-1	-1	-1	4	-1024	-768	-1	-1	-1	-1	4		0	0						Untertest2.avi	0	880	547	72	111				0	Content		-72	-111	20018439	2595647928
20035	09:16:17.549	00:00:20.035	1202	-1024	-768	-1	-1	-1	-1	4	-1024	-768	-1	-1	-1	-1	4		0	0						Untertest2.avi	0	880	547	72	111				0	Content		-72	-111	20035107	2595664596
20052	09:16:17.566	00:00:20.051	1203	-1024	-768	-1	-1	-1	-1	4	-1024	-768	-1	-1	-1	-1	4		0	0						Untertest2.avi	0	880	547	72	111				0	Content		-72	-111	20051774	2595681263
20069	09:16:17.583	00:00:20.069	1204	-1024	-768	-1	-1	-1	-1	4	-1024	-768	-1	-1	-1	-1	4		0	0						Untertest2.avi	0	880	547	72	111				0	Content		-72	-111	20069101	2595698590
20086	09:16:17.600	00:00:20.085	1205	-1024	-768	-1	-1	-1	-1	4	-1024	-768	-1	-1	-1	-1	4		0	0						Untertest2.avi	0	880	547	72	111				0	Content		-72	-111	20085768	2595715257
20102	09:16:17.616	00:00:20.101	1206	-1024	-768	-1	-1	-1	-1	4	-1024	-768	-1	-1	-1	-1	4		0	0						Untertest2.avi	0	880	547	72	111				0	Content		-72	-111	20101995	2595731484
20119	09:16:17.633	00:00:20.118	1207	-1024	-768	-1	-1	-1	-1	4	-1024	-768	-1	-1	-1	-1	4		0	0						Untertest2.avi	0	880	547	72	111				0	Content		-72	-111	20118662	2595748151
20135	09:16:17.649	00:00:20.135	1208	-1024	-768	-1	-1	-1	-1	4	-1024	-768	-1	-1	-1	-1	4		0	0						Untertest2.avi	0	880	547	72	111				0	Content		-72	-111	20135329	2595764818
20151	09:16:17.665	00:00:20.151	1209	-1024	-768	-1	-1	-1	-1	4	-1024	-768	-1	-1	-1	-1	4		0	0						Untertest2.avi	0	880	547	72	111				0	Content		-72	-111	20151050	2595780539
20168	09:16:17.682	00:00:20.167	1210	-1024	-768	-1	-1	-1	-1	4	-1024	-768	-1	-1	-1	-1	4		0	0						Untertest2.avi	0	880	547	72	111				0	Content		-72	-111	20167797	2595797286
20184	09:16:17.698	00:00:20.184	1211	-1024	-768	-1	-1	-1	-1	4	-1024	-768	-1	-1	-1	-1	4		0	0						Untertest2.avi	0	880	547	72	111				0	Content		-72	-111	20184421	2595813910
20201	09:16:17.715	00:00:20.201	1212	-1024	-768	-1	-1	-1	-1	4	-1024	-768	-1	-1	-1	-1	4		0	0						Untertest2.avi	0	880	547	72	111				0	Content		-72	-111	20201105	2595830594
20218	09:16:17.732	00:00:20.217	1213	-1024	-768	-1	-1	-1	-1	4	-1024	-768	-1	-1	-1	-1	4		0	0						Untertest2.avi	0	880	547	72	111				0	Content		-72	-111	20217668	2595847157
20235	09:16:17.749	00:00:20.234	1214	-1024	-768	-1	-1	-1	-1	4	-1024	-768	-1	-1	-1	-1	4		0	0						Untertest2.avi	0	880	547	72	111				0	Content		-72	-111	20234609	2595864098
20251	09:16:17.765	00:00:20.251	1215	-1024	-768	-1	-1	-1	-1	4	-1024	-768	-1	-1	-1	-1	4		0	0						Untertest2.avi	0	880	547	72	111				0	Content		-72	-111	20251276	2595880765
20268	09:16:17.782	00:00:20.268	1216	-1024	-768	-1	-1	-1	-1	4	-1024	-768	-1	-1	-1	-1	4		0	0						Untertest2.avi	0	880	547	72	111				0	Content		-72	-111	20268417	2595897906
20285	09:16:17.799	00:00:20.285	1217	-1024	-768	-1	-1	-1	-1	4	-1024	-768	-1	-1	-1	-1	4		0	0						Untertest2.avi	0	880	547	72	111				0	Content		-72	-111	20285084	2595914573
20302	09:16:17.816	00:00:20.302	1218	-1024	-768	-1	-1	-1	-1	4	-1024	-768	-1	-1	-1	-1	4		0	0						Untertest2.avi	0	880	547	72	111				0	Content		-72	-111	20302112	2595931601
20319	09:16:17.833	00:00:20.318	1219	-1024	-768	-1	-1	-1	-1	4	-1024	-768	-1	-1	-1	-1	4		0	0						Untertest2.avi	0	880	547	72	111				0	Content		-72	-111	20318779	2595948268
20335	09:16:17.849	00:00:20.335	1220	-1024	-768	-1	-1	-1	-1	4	-1024	-768	-1	-1	-1	-1	4		0	0						Untertest2.avi	0	880	547	72	111				0	Content		-72	-111	20335446	2595964935
20352	09:16:17.866	00:00:20.351	1221	-1024	-768	-1	-1	-1	-1	4	-1024	-768	-1	-1	-1	-1	4		0	0						Untertest2.avi	0	880	547	72	111				0	Content		-72	-111	20351562	2595981051
20368	09:16:17.882	00:00:20.368	1222	-1024	-768	-1	-1	-1	-1	4	-1024	-768	-1	-1	-1	-1	4		0	0						Untertest2.avi	0	880	547	72	111				0	Content		-72	-111	20368229	2595997718
20385	09:16:17.899	00:00:20.384	1223	-1024	-768	-1	-1	-1	-1	4	-1024	-768	-1	-1	-1	-1	4		0	0						Untertest2.avi	0	880	547	72	111				0	Content		-72	-111	20384709	2596014198
20401	09:16:17.915	00:00:20.401	1224	-1024	-768	-1	-1	-1	-1	4	-1024	-768	-1	-1	-1	-1	4		0	0						Untertest2.avi	0	880	547	72	111				0	Content		-72	-111	20401376	2596030865
20418	09:16:17.932	00:00:20.418	1225	-1024	-768	-1	-1	-1	-1	4	-1024	-768	-1	-1	-1	-1	4		0	0						Untertest2.avi	0	880	547	72	111				0	Content		-72	-111	20418043	2596047532
20434	09:16:17.948	00:00:20.434	1226	-1024	-768	-1	-1	-1	-1	4	-1024	-768	-1	-1	-1	-1	4		0	0						Untertest2.avi	0	880	547	72	111				0	Content		-72	-111	20434285	2596063774
20451	09:16:17.965	00:00:20.450	1227	-1024	-768	-1	-1	-1	-1	4	-1024	-768	-1	-1	-1	-1	4		0	0						Untertest2.avi	0	880	547	72	111				0	Content		-72	-111	20450906	2596080395
20468	09:16:17.982	00:00:20.467	1228	-1024	-768	-1	-1	-1	-1	4	-1024	-768	-1	-1	-1	-1	4		0	0						Untertest2.avi	0	880	547	72	111				0	Content		-72	-111	20467583	2596097072
20484	09:16:17.998	00:00:20.484	1229	-1024	-768	-1	-1	-1	-1	4	-1024	-768	-1	-1	-1	-1	4		0	0						Untertest2.avi	0	880	547	72	111				0	Content		-72	-111	20484243	2596113732
20501	09:16:18.015	00:00:20.500	1230	-1024	-768	-1	-1	-1	-1	4	-1024	-768	-1	-1	-1	-1	4		0	0						Untertest2.avi	0	880	547	72	111				0	Content		-72	-111	20500910	2596130399
20518	09:16:18.032	00:00:20.517	1231	-1024	-768	-1	-1	-1	-1	4	-1024	-768	-1	-1	-1	-1	4		0	0						Untertest2.avi	0	880	547	72	111				0	Content		-72	-111	20517740	2596147229
20534	09:16:18.048	00:00:20.534	1232	-1024	-768	-1	-1	-1	-1	4	-1024	-768	-1	-1	-1	-1	4		0	0						Untertest2.avi	0	880	547	72	111				0	Content		-72	-111	20534407	2596163896
20551	09:16:18.065	00:00:20.551	1233	-1024	-768	-1	-1	-1	-1	4	-1024	-768	-1	-1	-1	-1	4		0	0						Untertest2.avi	0	880	547	72	111				0	Content		-72	-111	20551075	2596180564
20568	09:16:18.082	00:00:20.568	1234	-1024	-768	-1	-1	-1	-1	4	-1024	-768	-1	-1	-1	-1	4		0	0						Untertest2.avi	0	880	547	72	111				0	Content		-72	-111	20568058	2596197547
20585	09:16:18.099	00:00:20.584	1235	-1024	-768	-1	-1	-1	-1	4	-1024	-768	-1	-1	-1	-1	4		0	0						Untertest2.avi	0	880	547	72	111				0	Content		-72	-111	20584726	2596214215
20601	09:16:18.115	00:00:20.601	1236	-1024	-768	-1	-1	-1	-1	4	-1024	-768	-1	-1	-1	-1	4		0	0						Untertest2.avi	0	880	547	72	111				0	Content		-72	-111	20601393	2596230882
20619	09:16:18.133	00:00:20.618	1237	-1024	-768	-1	-1	-1	-1	4	-1024	-768	-1	-1	-1	-1	4		0	0						Untertest2.avi	0	880	547	72	111				0	Content		-72	-111	20618706	2596248195
20635	09:16:18.149	00:00:20.635	1238	-1024	-768	-1	-1	-1	-1	4	-1024	-768	-1	-1	-1	-1	4		0	0						Untertest2.avi	0	880	547	72	111				0	Content		-72	-111	20635374	2596264863
20652	09:16:18.166	00:00:20.651	1239	-1024	-768	-1	-1	-1	-1	4	-1024	-768	-1	-1	-1	-1	4		0	0						Untertest2.avi	0	880	547	72	111				0	Content		-72	-111	20651593	2596281082
20668	09:16:18.182	00:00:20.668	1240	-1024	-768	-1	-1	-1	-1	4	-1024	-768	-1	-1	-1	-1	4		0	0						Untertest2.avi	0	880	547	72	111				0	Content		-72	-111	20668261	2596297750
20685	09:16:18.199	00:00:20.684	1241	-1024	-768	-1	-1	-1	-1	4	-1024	-768	-1	-1	-1	-1	4		0	0						Untertest2.avi	0	880	547	72	111				0	Content		-72	-111	20684928	2596314417
20701	09:16:18.215	00:00:20.700	1242	-1024	-768	-1	-1	-1	-1	4	-1024	-768	-1	-1	-1	-1	4		0	0						Untertest2.avi	0	880	547	72	111				0	Content		-72	-111	20700766	2596330255
20717	09:16:18.231	00:00:20.717	1243	-1024	-768	-1	-1	-1	-1	4	-1024	-768	-1	-1	-1	-1	4		0	0						Untertest2.avi	0	880	547	72	111				0	Content		-72	-111	20717392	2596346881
20734	09:16:18.248	00:00:20.734	1244	-1024	-768	-1	-1	-1	-1	4	-1024	-768	-1	-1	-1	-1	4		0	0						Untertest2.avi	0	880	547	72	111				0	Content		-72	-111	20734137	2596363626
20751	09:16:18.265	00:00:20.750	1245	-1024	-768	-1	-1	-1	-1	4	-1024	-768	-1	-1	-1	-1	4		0	0						Untertest2.avi	0	880	547	72	111				0	Content		-72	-111	20750695	2596380184
20767	09:16:18.281	00:00:20.767	1246	-1024	-768	-1	-1	-1	-1	4	-1024	-768	-1	-1	-1	-1	4		0	0						Untertest2.avi	0	880	547	72	111				0	Content		-72	-111	20767342	2596396831
20784	09:16:18.298	00:00:20.784	1247	-1024	-768	-1	-1	-1	-1	4	-1024	-768	-1	-1	-1	-1	4		0	0						Untertest2.avi	0	880	547	72	111				0	Content		-72	-111	20784009	2596413498
20801	09:16:18.315	00:00:20.800	1248	-1024	-768	-1	-1	-1	-1	4	-1024	-768	-1	-1	-1	-1	4		0	0						Untertest2.avi	0	880	547	72	111				0	Content		-72	-111	20800677	2596430166
20818	09:16:18.332	00:00:20.817	1249	-1024	-768	-1	-1	-1	-1	4	-1024	-768	-1	-1	-1	-1	4		0	0						Untertest2.avi	0	880	547	72	111				0	Content		-72	-111	20817539	2596447028
20834	09:16:18.348	00:00:20.834	1250	-1024	-768	-1	-1	-1	-1	4	-1024	-768	-1	-1	-1	-1	4		0	0						Untertest2.avi	0	880	547	72	111				0	Content		-72	-111	20834207	2596463696
20851	09:16:18.365	00:00:20.850	1251	-1024	-768	-1	-1	-1	-1	4	-1024	-768	-1	-1	-1	-1	4		0	0						Untertest2.avi	0	880	547	72	111				0	Content		-72	-111	20850874	2596480363
20868	09:16:18.382	00:00:20.868	1252	-1024	-768	-1	-1	-1	-1	4	-1024	-768	-1	-1	-1	-1	4		0	0						Untertest2.avi	0	880	547	72	111				0	Content		-72	-111	20868005	2596497494
20885	09:16:18.399	00:00:20.884	1253	-1024	-768	-1	-1	-1	-1	4	-1024	-768	-1	-1	-1	-1	4		0	0						Untertest2.avi	0	880	547	72	111				0	Content		-72	-111	20884672	2596514161
20902	09:16:18.416	00:00:20.901	1254	-1024	-768	-1	-1	-1	-1	4	-1024	-768	-1	-1	-1	-1	4		0	0						Untertest2.avi	0	880	547	72	111				0	Content		-72	-111	20901701	2596531190
20918	09:16:18.432	00:00:20.918	1255	-1024	-768	-1	-1	-1	-1	4	-1024	-768	-1	-1	-1	-1	4		0	0						Untertest2.avi	0	880	547	72	111				0	Content		-72	-111	20918369	2596547858
20935	09:16:18.449	00:00:20.935	1256	-1024	-768	-1	-1	-1	-1	4	-1024	-768	-1	-1	-1	-1	4		0	0						Untertest2.avi	0	880	547	72	111				0	Content		-72	-111	20935036	2596564525
20951	09:16:18.465	00:00:20.951	1257	-1024	-768	-1	-1	-1	-1	4	-1024	-768	-1	-1	-1	-1	4		0	0						Untertest2.avi	0	880	547	72	111				0	Content		-72	-111	20951145	2596580634
20968	09:16:18.482	00:00:20.967	1258	-1024	-768	-1	-1	-1	-1	4	-1024	-768	-1	-1	-1	-1	4		0	0						Untertest2.avi	0	880	547	72	111				0	Content		-72	-111	20967812	2596597301
20984	09:16:18.498	00:00:20.984	1259	-1024	-768	-1	-1	-1	-1	4	-1024	-768	-1	-1	-1	-1	4		0	0						Untertest2.avi	0	880	547	72	111				0	Content		-72	-111	20984292	2596613781
21001	09:16:18.515	00:00:21.000	1260	-1024	-768	-1	-1	-1	-1	4	-1024	-768	-1	-1	-1	-1	4		0	0						Untertest2.avi	0	880	547	72	111				0	Content		-72	-111	21000960	2596630449
21018	09:16:18.532	00:00:21.017	1261	-1024	-768	-1	-1	-1	-1	4	-1024	-768	-1	-1	-1	-1	4		0	0						Untertest2.avi	0	880	547	72	111				0	Content		-72	-111	21017627	2596647116
21034	09:16:18.548	00:00:21.033	1262	-1024	-768	-1	-1	-1	-1	4	-1024	-768	-1	-1	-1	-1	4		0	0						Untertest2.avi	0	880	547	72	111				0	Content		-72	-111	21033872	2596663361
21050	09:16:18.564	00:00:21.050	1263	-1024	-768	-1	-1	-1	-1	4	-1024	-768	-1	-1	-1	-1	4		0	0						Untertest2.avi	0	880	547	72	111				0	Content		-72	-111	21050492	2596679981
21067	09:16:18.581	00:00:21.067	1264	-1024	-768	-1	-1	-1	-1	4	-1024	-768	-1	-1	-1	-1	4		0	0						Untertest2.avi	0	880	547	72	111				0	Content		-72	-111	21067295	2596696784
21084	09:16:18.598	00:00:21.083	1265	-1024	-768	-1	-1	-1	-1	4	-1024	-768	-1	-1	-1	-1	4		0	0						Untertest2.avi	0	880	547	72	111				0	Content		-72	-111	21083891	2596713380
21101	09:16:18.615	00:00:21.100	1266	-1024	-768	-1	-1	-1	-1	4	-1024	-768	-1	-1	-1	-1	4		0	0						Untertest2.avi	0	880	547	72	111				0	Content		-72	-111	21100558	2596730047
21117	09:16:18.631	00:00:21.117	1267	-1024	-768	-1	-1	-1	-1	4	-1024	-768	-1	-1	-1	-1	4		0	0						Untertest2.avi	0	880	547	72	111				0	Content		-72	-111	21117371	2596746860
21134	09:16:18.648	00:00:21.134	1268	-1024	-768	-1	-1	-1	-1	4	-1024	-768	-1	-1	-1	-1	4		0	0						Untertest2.avi	0	880	547	72	111				0	Content		-72	-111	21134038	2596763527
21151	09:16:18.665	00:00:21.150	1269	-1024	-768	-1	-1	-1	-1	4	-1024	-768	-1	-1	-1	-1	4		0	0						Untertest2.avi	0	880	547	72	111				0	Content		-72	-111	21150706	2596780195
21168	09:16:18.682	00:00:21.167	1270	-1024	-768	-1	-1	-1	-1	4	-1024	-768	-1	-1	-1	-1	4		0	0						Untertest2.avi	0	880	547	72	111				0	Content		-72	-111	21167678	2596797167
21184	09:16:18.698	00:00:21.184	1271	-1024	-768	-1	-1	-1	-1	4	-1024	-768	-1	-1	-1	-1	4		0	0						Untertest2.avi	0	880	547	72	111				0	Content		-72	-111	21184345	2596813834
21201	09:16:18.715	00:00:21.201	1272	-1024	-768	-1	-1	-1	-1	4	-1024	-768	-1	-1	-1	-1	4		0	0						Untertest2.avi	0	880	547	72	111				0	Content		-72	-111	21201013	2596830502
21218	09:16:18.732	00:00:21.218	1273	-1024	-768	-1	-1	-1	-1	4	-1024	-768	-1	-1	-1	-1	4		0	0						Untertest2.avi	0	880	547	72	111				0	Content		-72	-111	21218308	2596847797
21235	09:16:18.749	00:00:21.234	1274	-1024	-768	-1	-1	-1	-1	4	-1024	-768	-1	-1	-1	-1	4		0	0						Untertest2.avi	0	880	547	72	111				0	Content		-72	-111	21234976	2596864465
21251	09:16:18.765	00:00:21.251	1275	-1024	-768	-1	-1	-1	-1	4	-1024	-768	-1	-1	-1	-1	4		0	0						Untertest2.avi	0	880	547	72	111				0	Content		-72	-111	21251227	2596880716
21268	09:16:18.782	00:00:21.267	1276	-1024	-768	-1	-1	-1	-1	4	-1024	-768	-1	-1	-1	-1	4		0	0						Untertest2.avi	0	880	547	72	111				0	Content		-72	-111	21267895	2596897384
21285	09:16:18.799	00:00:21.284	1277	-1024	-768	-1	-1	-1	-1	4	-1024	-768	-1	-1	-1	-1	4		0	0						Untertest2.avi	0	880	547	72	111				0	Content		-72	-111	21284562	2596914051
21300	09:16:18.814	00:00:21.300	1278	-1024	-768	-1	-1	-1	-1	4	-1024	-768	-1	-1	-1	-1	4		0	0						Untertest2.avi	0	880	547	72	111				0	Content		-72	-111	21300348	2596929837
21317	09:16:18.831	00:00:21.316	1279	-1024	-768	-1	-1	-1	-1	4	-1024	-768	-1	-1	-1	-1	4		0	0						Untertest2.avi	0	880	547	72	111				0	Content		-72	-111	21316969	2596946458
21334	09:16:18.848	00:00:21.333	1280	-1024	-768	-1	-1	-1	-1	4	-1024	-768	-1	-1	-1	-1	4		0	0						Untertest2.avi	0	880	547	72	111				0	Content		-72	-111	21333716	2596963205
21350	09:16:18.864	00:00:21.350	1281	-1024	-768	-1	-1	-1	-1	4	-1024	-768	-1	-1	-1	-1	4		0	0						Untertest2.avi	0	880	547	72	111				0	Content		-72	-111	21350399	2596979888
21367	09:16:18.881	00:00:21.366	1282	-1024	-768	-1	-1	-1	-1	4	-1024	-768	-1	-1	-1	-1	4		0	0						Untertest2.avi	0	880	547	72	111				0	Content		-72	-111	21366962	2596996451
21384	09:16:18.898	00:00:21.383	1283	-1024	-768	-1	-1	-1	-1	4	-1024	-768	-1	-1	-1	-1	4		0	0						Untertest2.avi	0	880	547	72	111				0	Content		-72	-111	21383899	2597013388
21401	09:16:18.915	00:00:21.400	1284	-1024	-768	-1	-1	-1	-1	4	-1024	-768	-1	-1	-1	-1	4		0	0						Untertest2.avi	0	880	547	72	111				0	Content		-72	-111	21400567	2597030056
21418	09:16:18.932	00:00:21.417	1285	-1024	-768	-1	-1	-1	-1	4	-1024	-768	-1	-1	-1	-1	4		0	0						Untertest2.avi	0	880	547	72	111				0	Content		-72	-111	21417533	2597047022
21434	09:16:18.948	00:00:21.434	1286	-1024	-768	-1	-1	-1	-1	4	-1024	-768	-1	-1	-1	-1	4		0	0						Untertest2.avi	0	880	547	72	111				0	Content		-72	-111	21434201	2597063690
21451	09:16:18.965	00:00:21.450	1287	-1024	-768	-1	-1	-1	-1	4	-1024	-768	-1	-1	-1	-1	4		0	0						Untertest2.avi	0	880	547	72	111				0	Content		-72	-111	21450868	2597080357
21468	09:16:18.982	00:00:21.467	1288	-1024	-768	-1	-1	-1	-1	4	-1024	-768	-1	-1	-1	-1	4		0	0						Untertest2.avi	0	880	547	72	111				0	Content		-72	-111	21467941	2597097430
21485	09:16:18.999	00:00:21.484	1289	-1024	-768	-1	-1	-1	-1	4	-1024	-768	-1	-1	-1	-1	4		0	0						Untertest2.avi	0	880	547	72	111				0	Content		-72	-111	21484608	2597114097
21501	09:16:19.015	00:00:21.501	1290	-1024	-768	-1	-1	-1	-1	4	-1024	-768	-1	-1	-1	-1	4		0	0						Untertest2.avi	0	880	547	72	111				0	Content		-72	-111	21501275	2597130764
21517	09:16:19.031	00:00:21.517	1291	-1024	-768	-1	-1	-1	-1	4	-1024	-768	-1	-1	-1	-1	4		0	0						Untertest2.avi	0	880	547	72	111				0	Content		-72	-111	21517427	2597146916
21534	09:16:19.048	00:00:21.534	1292	-1024	-768	-1	-1	-1	-1	4	-1024	-768	-1	-1	-1	-1	4		0	0						Untertest2.avi	0	880	547	72	111				0	Content		-72	-111	21534094	2597163583
21551	09:16:19.065	00:00:21.550	1293	-1024	-768	-1	-1	-1	-1	4	-1024	-768	-1	-1	-1	-1	4		0	0						Untertest2.avi	0	880	547	72	111				0	Content		-72	-111	21550588	2597180077
21567	09:16:19.081	00:00:21.567	1294	-1024	-768	-1	-1	-1	-1	4	-1024	-768	-1	-1	-1	-1	4		0	0						Untertest2.avi	0	880	547	72	111				0	Content		-72	-111	21567255	2597196744
21584	09:16:19.098	00:00:21.583	1295	-1024	-768	-1	-1	-1	-1	4	-1024	-768	-1	-1	-1	-1	4		0	0						Untertest2.avi	0	880	547	72	111				0	Content		-72	-111	21583922	2597213411
21600	09:16:19.114	00:00:21.600	1296	-1024	-768	-1	-1	-1	-1	4	-1024	-768	-1	-1	-1	-1	4		0	0						Untertest2.avi	0	880	547	72	111				0	Content		-72	-111	21600199	2597229688
21617	09:16:19.131	00:00:21.616	1297	-1024	-768	-1	-1	-1	-1	4	-1024	-768	-1	-1	-1	-1	4		0	0						Untertest2.avi	0	880	547	72	111				0	Content		-72	-111	21616820	2597246309
21633	09:16:19.147	00:00:21.633	1298	-1024	-768	-1	-1	-1	-1	4	-1024	-768	-1	-1	-1	-1	4		0	0						Untertest2.avi	0	880	547	72	111				0	Content		-72	-111	21633498	2597262987
21650	09:16:19.164	00:00:21.650	1299	-1024	-768	-1	-1	-1	-1	4	-1024	-768	-1	-1	-1	-1	4		0	0						Untertest2.avi	0	880	547	72	111				0	Content		-72	-111	21650157	2597279646
21667	09:16:19.181	00:00:21.666	1300	-1024	-768	-1	-1	-1	-1	4	-1024	-768	-1	-1	-1	-1	4		0	0						Untertest2.avi	0	880	547	72	111				0	Content		-72	-111	21666824	2597296313
21684	09:16:19.198	00:00:21.683	1301	-1024	-768	-1	-1	-1	-1	4	-1024	-768	-1	-1	-1	-1	4		0	0						Untertest2.avi	0	880	547	72	111				0	Content		-72	-111	21683654	2597313143
21700	09:16:19.214	00:00:21.700	1302	-1024	-768	-1	-1	-1	-1	4	-1024	-768	-1	-1	-1	-1	4		0	0						Untertest2.avi	0	880	547	72	111				0	Content		-72	-111	21700321	2597329810
21717	09:16:19.231	00:00:21.716	1303	-1024	-768	-1	-1	-1	-1	4	-1024	-768	-1	-1	-1	-1	4		0	0						Untertest2.avi	0	880	547	72	111				0	Content		-72	-111	21716989	2597346478
21734	09:16:19.248	00:00:21.733	1304	-1024	-768	-1	-1	-1	-1	4	-1024	-768	-1	-1	-1	-1	4		0	0						Untertest2.avi	0	880	547	72	111				0	Content		-72	-111	21733975	2597363464
21751	09:16:19.265	00:00:21.750	1305	-1024	-768	-1	-1	-1	-1	4	-1024	-768	-1	-1	-1	-1	4		0	0						Untertest2.avi	0	880	547	72	111				0	Content		-72	-111	21750643	2597380132
21767	09:16:19.281	00:00:21.767	1306	-1024	-768	-1	-1	-1	-1	4	-1024	-768	-1	-1	-1	-1	4		0	0						Untertest2.avi	0	880	547	72	111				0	Content		-72	-111	21767310	2597396799
21785	09:16:19.299	00:00:21.784	1307	-1024	-768	-1	-1	-1	-1	4	-1024	-768	-1	-1	-1	-1	4		0	0						Untertest2.avi	0	880	547	72	111				0	Content		-72	-111	21784628	2597414117
21801	09:16:19.315	00:00:21.801	1308	-1024	-768	-1	-1	-1	-1	4	-1024	-768	-1	-1	-1	-1	4		0	0						Untertest2.avi	0	880	547	72	111				0	Content		-72	-111	21801296	2597430785
21818	09:16:19.332	00:00:21.817	1309	-1024	-768	-1	-1	-1	-1	4	-1024	-768	-1	-1	-1	-1	4		0	0						Untertest2.avi	0	880	547	72	111				0	Content		-72	-111	21817646	2597447135
21834	09:16:19.348	00:00:21.834	1310	-1024	-768	-1	-1	-1	-1	4	-1024	-768	-1	-1	-1	-1	4		0	0						Untertest2.avi	0	880	547	72	111				0	Content		-72	-111	21834314	2597463803
21851	09:16:19.365	00:00:21.850	1311	-1024	-768	-1	-1	-1	-1	4	-1024	-768	-1	-1	-1	-1	4		0	0						Untertest2.avi	0	880	547	72	111				0	Content		-72	-111	21850981	2597480470
21868	09:16:19.382	00:00:21.867	1312	-1024	-768	-1	-1	-1	-1	4	-1024	-768	-1	-1	-1	-1	4		0	0						Untertest2.avi	0	880	547	72	111				0	Content		-72	-111	21867648	2597497137
21883	09:16:19.397	00:00:21.883	1313	-1024	-768	-1	-1	-1	-1	4	-1024	-768	-1	-1	-1	-1	4		0	0						Untertest2.avi	0	880	547	72	111				0	Content		-72	-111	21883306	2597512795
21900	09:16:19.414	00:00:21.899	1314	-1024	-768	-1	-1	-1	-1	4	-1024	-768	-1	-1	-1	-1	4		0	0						Untertest2.avi	0	880	547	72	111				0	Content		-72	-111	21899927	2597529416
21917	09:16:19.431	00:00:21.916	1315	-1024	-768	-1	-1	-1	-1	4	-1024	-768	-1	-1	-1	-1	4		0	0						Untertest2.avi	0	880	547	72	111				0	Content		-72	-111	21916692	2597546181
21933	09:16:19.447	00:00:21.933	1316	-1024	-768	-1	-1	-1	-1	4	-1024	-768	-1	-1	-1	-1	4		0	0						Untertest2.avi	0	880	547	72	111				0	Content		-72	-111	21933309	2597562798
21950	09:16:19.464	00:00:21.949	1317	-1024	-768	-1	-1	-1	-1	4	-1024	-768	-1	-1	-1	-1	4		0	0						Untertest2.avi	0	880	547	72	111				0	Content		-72	-111	21949976	2597579465
21967	09:16:19.481	00:00:21.966	1318	-1024	-768	-1	-1	-1	-1	4	-1024	-768	-1	-1	-1	-1	4		0	0						Untertest2.avi	0	880	547	72	111				0	Content		-72	-111	21966577	2597596066
21983	09:16:19.497	00:00:21.983	1319	-1024	-768	-1	-1	-1	-1	4	-1024	-768	-1	-1	-1	-1	4		0	0						Untertest2.avi	0	880	547	72	111				0	Content		-72	-111	21983244	2597612733
22000	09:16:19.514	00:00:22.000	1320	-1024	-768	-1	-1	-1	-1	4	-1024	-768	-1	-1	-1	-1	4		0	0						Untertest2.avi	0	880	547	72	111				0	Content		-72	-111	22000040	2597629529
22017	09:16:19.531	00:00:22.016	1321	-1024	-768	-1	-1	-1	-1	4	-1024	-768	-1	-1	-1	-1	4		0	0						Untertest2.avi	0	880	547	72	111				0	Content		-72	-111	22016707	2597646196
22033	09:16:19.547	00:00:22.033	1322	-1024	-768	-1	-1	-1	-1	4	-1024	-768	-1	-1	-1	-1	4		0	0						Untertest2.avi	0	880	547	72	111				0	Content		-72	-111	22033375	2597662864
22050	09:16:19.564	00:00:22.050	1323	-1024	-768	-1	-1	-1	-1	4	-1024	-768	-1	-1	-1	-1	4		0	0						Untertest2.avi	0	880	547	72	111				0	Content		-72	-111	22050042	2597679531
22067	09:16:19.581	00:00:22.066	1324	-1024	-768	-1	-1	-1	-1	4	-1024	-768	-1	-1	-1	-1	4		0	0						Untertest2.avi	0	880	547	72	111				0	Content		-72	-111	22066668	2597696157
22083	09:16:19.597	00:00:22.083	1325	-1024	-768	-1	-1	-1	-1	4	-1024	-768	-1	-1	-1	-1	4		0	0						Untertest2.avi	0	880	547	72	111				0	Content		-72	-111	22083336	2597712825
22100	09:16:19.614	00:00:22.099	1326	-1024	-768	-1	-1	-1	-1	4	-1024	-768	-1	-1	-1	-1	4		0	0						Untertest2.avi	0	880	547	72	111				0	Content		-72	-111	22099939	2597729428
22117	09:16:19.631	00:00:22.116	1327	-1024	-768	-1	-1	-1	-1	4	-1024	-768	-1	-1	-1	-1	4		0	0						Untertest2.avi	0	880	547	72	111				0	Content		-72	-111	22116607	2597746096
22133	09:16:19.647	00:00:22.133	1328	-1024	-768	-1	-1	-1	-1	4	-1024	-768	-1	-1	-1	-1	4		0	0						Untertest2.avi	0	880	547	72	111				0	Content		-72	-111	22133252	2597762741
22150	09:16:19.664	00:00:22.149	1329	-1024	-768	-1	-1	-1	-1	4	-1024	-768	-1	-1	-1	-1	4		0	0						Untertest2.avi	0	880	547	72	111				0	Content		-72	-111	22149919	2597779408
22167	09:16:19.681	00:00:22.166	1330	-1024	-768	-1	-1	-1	-1	4	-1024	-768	-1	-1	-1	-1	4		0	0						Untertest2.avi	0	880	547	72	111				0	Content		-72	-111	22166587	2597796076
22183	09:16:19.697	00:00:22.183	1331	-1024	-768	-1	-1	-1	-1	4	-1024	-768	-1	-1	-1	-1	4		0	0						Untertest2.avi	0	880	547	72	111				0	Content		-72	-111	22183188	2597812677
22200	09:16:19.714	00:00:22.199	1332	-1024	-768	-1	-1	-1	-1	4	-1024	-768	-1	-1	-1	-1	4		0	0						Untertest2.avi	0	880	547	72	111				0	Content		-72	-111	22199856	2597829345
22216	09:16:19.730	00:00:22.216	1333	-1024	-768	-1	-1	-1	-1	4	-1024	-768	-1	-1	-1	-1	4		0	0						Untertest2.avi	0	880	547	72	111				0	Content		-72	-111	22216455	2597845944
22233	09:16:19.747	00:00:22.233	1334	-1024	-768	-1	-1	-1	-1	4	-1024	-768	-1	-1	-1	-1	4		0	0						Untertest2.avi	0	880	547	72	111				0	Content		-72	-111	22233123	2597862612
22250	09:16:19.764	00:00:22.249	1335	-1024	-768	-1	-1	-1	-1	4	-1024	-768	-1	-1	-1	-1	4		0	0						Untertest2.avi	0	880	547	72	111				0	Content		-72	-111	22249766	2597879255
22266	09:16:19.780	00:00:22.266	1336	-1024	-768	-1	-1	-1	-1	4	-1024	-768	-1	-1	-1	-1	4		0	0						Untertest2.avi	0	880	547	72	111				0	Content		-72	-111	22266433	2597895922
22283	09:16:19.797	00:00:22.283	1337	-1880,159	364,3956	0,7469338	0,6000041	367,1917	2,649159	3	-1880,159	364,3956	0,7469338	0,6000041	367,1917	2,649159	1	20	-1880	364						Untertest2.avi	0	880	547	72	111	-1952	253	50	0	Content		-1952	253	22283035	2597912524
22300	09:16:19.814	00:00:22.299	1338	-2111,69	302,2719	0,7034342	0,5995274	461,5284	3,224821	3	-2111,69	302,2719	0,7034342	0,5995274	461,5284	3,224821	1	20	-2112	302						Untertest2.avi	0	880	547	72	111	-1952	253	50	0	Content		-2184	191	22299664	2597929153
22316	09:16:19.830	00:00:22.316	1339	-1784,869	368,9547	0,7472119	0,6039936	369,9518	2,637248	3	-1784,869	368,9547	0,7472119	0,6039936	369,9518	2,637248	1	20	-1785	369						Untertest2.avi	0	880	547	72	111	-1952	253	50	0	Content		-1857	258	22316409	2597945898
22333	09:16:19.847	00:00:22.333	1340	-1024	-768	-1	-1	-1	-1	4	-1024	-768	-1	-1	-1	-1	4		0	0						Untertest2.avi	0	880	547	72	111				0	Content		-72	-111	22333029	2597962518
22350	09:16:19.864	00:00:22.349	1341	-1024	-768	-1	-1	-1	-1	4	-1024	-768	-1	-1	-1	-1	4		0	0						Untertest2.avi	0	880	547	72	111				0	Content		-72	-111	22349657	2597979146
22366	09:16:19.880	00:00:22.366	1342	-1024	-768	-1	-1	-1	-1	4	-1024	-768	-1	-1	-1	-1	4		0	0						Untertest2.avi	0	880	547	72	111				0	Content		-72	-111	22366341	2597995830
22383	09:16:19.897	00:00:22.383	1343	-1024	-768	-1	-1	-1	-1	4	-1024	-768	-1	-1	-1	-1	4		0	0						Untertest2.avi	0	880	547	72	111				0	Content		-72	-111	22383008	2598012497
22400	09:16:19.914	00:00:22.399	1344	-1024	-768	-1	-1	-1	-1	4	-1024	-768	-1	-1	-1	-1	4		0	0						Untertest2.avi	0	880	547	72	111				0	Content		-72	-111	22399652	2598029141
22416	09:16:19.930	00:00:22.416	1345	-1024	-768	-1	-1	-1	-1	4	-1024	-768	-1	-1	-1	-1	4		0	0						Untertest2.avi	0	880	547	72	111				0	Content		-72	-111	22416394	2598045883
22433	09:16:19.947	00:00:22.432	1346	-1024	-768	-1	-1	-1	-1	4	-1024	-768	-1	-1	-1	-1	4		0	0						Untertest2.avi	0	880	547	72	111				0	Content		-72	-111	22432894	2598062383
22450	09:16:19.964	00:00:22.449	1347	-1024	-768	-1	-1	-1	-1	4	-1024	-768	-1	-1	-1	-1	4		0	0						Untertest2.avi	0	880	547	72	111				0	Content		-72	-111	22449779	2598079268
22466	09:16:19.980	00:00:22.466	1348	-1024	-768	-1	-1	-1	-1	4	-1024	-768	-1	-1	-1	-1	4		0	0						Untertest2.avi	0	880	547	72	111				0	Content		-72	-111	22466284	2598095773
22483	09:16:19.997	00:00:22.483	1349	-1024	-768	-1	-1	-1	-1	4	-1024	-768	-1	-1	-1	-1	4		0	0						Untertest2.avi	0	880	547	72	111				0	Content		-72	-111	22483281	2598112770
22500	09:16:20.014	00:00:22.499	1350	-1024	-768	-1	-1	-1	-1	4	-1024	-768	-1	-1	-1	-1	4		0	0						Untertest2.avi	0	880	547	72	111				0	Content		-72	-111	22499528	2598129017
22516	09:16:20.030	00:00:22.516	1351	-1024	-768	-1	-1	-1	-1	4	-1024	-768	-1	-1	-1	-1	4		0	0						Untertest2.avi	0	880	547	72	111				0	Content		-72	-111	22516393	2598145882
22533	09:16:20.047	00:00:22.532	1352	-1024	-768	-1	-1	-1	-1	4	-1024	-768	-1	-1	-1	-1	4		0	0						Untertest2.avi	0	880	547	72	111				0	Content		-72	-111	22532901	2598162390
22550	09:16:20.064	00:00:22.549	1353	-1024	-768	-1	-1	-1	-1	4	-1024	-768	-1	-1	-1	-1	4		0	0						Untertest2.avi	0	880	547	72	111				0	Content		-72	-111	22549581	2598179070
22566	09:16:20.080	00:00:22.566	1354	-1024	-768	-1	-1	-1	-1	4	-1024	-768	-1	-1	-1	-1	4		0	0						Untertest2.avi	0	880	547	72	111				0	Content		-72	-111	22566249	2598195738
22583	09:16:20.097	00:00:22.582	1355	-1024	-768	-1	-1	-1	-1	4	-1024	-768	-1	-1	-1	-1	4		0	0						Untertest2.avi	0	880	547	72	111				0	Content		-72	-111	22582940	2598212429
22600	09:16:20.114	00:00:22.599	1356	-1024	-768	-1	-1	-1	-1	4	-1024	-768	-1	-1	-1	-1	4		0	0						Untertest2.avi	0	880	547	72	111				0	Content		-72	-111	22599608	2598229097
22616	09:16:20.130	00:00:22.616	1357	-1024	-768	-1	-1	-1	-1	4	-1024	-768	-1	-1	-1	-1	4		0	0						Untertest2.avi	0	880	547	72	111				0	Content		-72	-111	22616256	2598245745
22633	09:16:20.147	00:00:22.632	1358	-1024	-768	-1	-1	-1	-1	4	-1024	-768	-1	-1	-1	-1	4		0	0						Untertest2.avi	0	880	547	72	111				0	Content		-72	-111	22632875	2598262364
22650	09:16:20.164	00:00:22.649	1359	-1024	-768	-1	-1	-1	-1	4	-1024	-768	-1	-1	-1	-1	4		0	0						Untertest2.avi	0	880	547	72	111				0	Content		-72	-111	22649642	2598279131
22666	09:16:20.180	00:00:22.666	1360	-1024	-768	-1	-1	-1	-1	4	-1024	-768	-1	-1	-1	-1	4		0	0						Untertest2.avi	0	880	547	72	111				0	Content		-72	-111	22666125	2598295614
22683	09:16:20.197	00:00:22.683	1361	-1024	-768	-1	-1	-1	-1	4	-1024	-768	-1	-1	-1	-1	4		0	0						Untertest2.avi	0	880	547	72	111				0	Content		-72	-111	22683060	2598312549
22700	09:16:20.214	00:00:22.699	1362	-1024	-768	-1	-1	-1	-1	4	-1024	-768	-1	-1	-1	-1	4		0	0						Untertest2.avi	0	880	547	72	111				0	Content		-72	-111	22699727	2598329216
22716	09:16:20.230	00:00:22.716	1363	-1024	-768	-1	-1	-1	-1	4	-1024	-768	-1	-1	-1	-1	4		0	0						Untertest2.avi	0	880	547	72	111				0	Content		-72	-111	22716237	2598345726
22733	09:16:20.247	00:00:22.732	1364	-1024	-768	-1	-1	-1	-1	4	-1024	-768	-1	-1	-1	-1	4		0	0						Untertest2.avi	0	880	547	72	111				0	Content		-72	-111	22732904	2598362393
22750	09:16:20.264	00:00:22.749	1365	-1024	-768	-1	-1	-1	-1	4	-1024	-768	-1	-1	-1	-1	4		0	0						Untertest2.avi	0	880	547	72	111				0	Content		-72	-111	22749517	2598379006
22766	09:16:20.280	00:00:22.766	1366	-1024	-768	-1	-1	-1	-1	4	-1024	-768	-1	-1	-1	-1	4		0	0						Untertest2.avi	0	880	547	72	111				0	Content		-72	-111	22766185	2598395674
22783	09:16:20.297	00:00:22.782	1367	-1024	-768	-1	-1	-1	-1	4	-1024	-768	-1	-1	-1	-1	4		0	0						Untertest2.avi	0	880	547	72	111				0	Content		-72	-111	22782852	2598412341
22799	09:16:20.313	00:00:22.799	1368	-1024	-768	-1	-1	-1	-1	4	-1024	-768	-1	-1	-1	-1	4		0	0						Untertest2.avi	0	880	547	72	111				0	Content		-72	-111	22799367	2598428856
22816	09:16:20.330	00:00:22.816	1369	-1024	-768	-1	-1	-1	-1	4	-1024	-768	-1	-1	-1	-1	4		0	0						Untertest2.avi	0	880	547	72	111				0	Content		-72	-111	22816047	2598445536
22833	09:16:20.347	00:00:22.832	1370	-1024	-768	-1	-1	-1	-1	4	-1024	-768	-1	-1	-1	-1	4		0	0						Untertest2.avi	0	880	547	72	111				0	Content		-72	-111	22832613	2598462102
22850	09:16:20.364	00:00:22.849	1371	-1024	-768	-1	-1	-1	-1	4	-1024	-768	-1	-1	-1	-1	4		0	0						Untertest2.avi	0	880	547	72	111				0	Content		-72	-111	22849550	2598479039
22866	09:16:20.380	00:00:22.866	1372	-1024	-768	-1	-1	-1	-1	4	-1024	-768	-1	-1	-1	-1	4		0	0						Untertest2.avi	0	880	547	72	111				0	Content		-72	-111	22866217	2598495706
22883	09:16:20.397	00:00:22.883	1373	-1024	-768	-1	-1	-1	-1	4	-1024	-768	-1	-1	-1	-1	4		0	0						Untertest2.avi	0	880	547	72	111				0	Content		-72	-111	22883352	2598512841
22900	09:16:20.414	00:00:22.900	1374	-1024	-768	-1	-1	-1	-1	4	-1024	-768	-1	-1	-1	-1	4		0	0						Untertest2.avi	0	880	547	72	111				0	Content		-72	-111	22900019	2598529508
22917	09:16:20.431	00:00:22.917	1375	-1024	-768	-1	-1	-1	-1	4	-1024	-768	-1	-1	-1	-1	4		0	0						Untertest2.avi	0	880	547	72	111				0	Content		-72	-111	22917051	2598546540
22934	09:16:20.448	00:00:22.933	1376	-1024	-768	-1	-1	-1	-1	4	-1024	-768	-1	-1	-1	-1	4		0	0						Untertest2.avi	0	880	547	72	111				0	Content		-72	-111	22933718	2598563207
22950	09:16:20.464	00:00:22.950	1377	-1024	-768	-1	-1	-1	-1	4	-1024	-768	-1	-1	-1	-1	4		0	0						Untertest2.avi	0	880	547	72	111				0	Content		-72	-111	22950385	2598579874
22966	09:16:20.480	00:00:22.966	1378	-1024	-768	-1	-1	-1	-1	4	-1024	-768	-1	-1	-1	-1	4		0	0						Untertest2.avi	0	880	547	72	111				0	Content		-72	-111	22966498	2598595987
22983	09:16:20.497	00:00:22.983	1379	-1024	-768	-1	-1	-1	-1	4	-1024	-768	-1	-1	-1	-1	4		0	0						Untertest2.avi	0	880	547	72	111				0	Content		-72	-111	22983165	2598612654
23000	09:16:20.514	00:00:22.999	1380	-1024	-768	-1	-1	-1	-1	4	-1024	-768	-1	-1	-1	-1	4		0	0						Untertest2.avi	0	880	547	72	111				0	Content		-72	-111	22999646	2598629135
23016	09:16:20.530	00:00:23.016	1381	-1024	-768	-1	-1	-1	-1	4	-1024	-768	-1	-1	-1	-1	4		0	0						Untertest2.avi	0	880	547	72	111				0	Content		-72	-111	23016313	2598645802
23033	09:16:20.547	00:00:23.032	1382	-1024	-768	-1	-1	-1	-1	4	-1024	-768	-1	-1	-1	-1	4		0	0						Untertest2.avi	0	880	547	72	111				0	Content		-72	-111	23032980	2598662469
23049	09:16:20.563	00:00:23.049	1383	-1024	-768	-1	-1	-1	-1	4	-1024	-768	-1	-1	-1	-1	4		0	0						Untertest2.avi	0	880	547	72	111				0	Content		-72	-111	23049229	2598678718
23066	09:16:20.580	00:00:23.065	1384	-1024	-768	-1	-1	-1	-1	4	-1024	-768	-1	-1	-1	-1	4		0	0						Untertest2.avi	0	880	547	72	111				0	Content		-72	-111	23065851	2598695340
23083	09:16:20.597	00:00:23.082	1385	-1024	-768	-1	-1	-1	-1	4	-1024	-768	-1	-1	-1	-1	4		0	0						Untertest2.avi	0	880	547	72	111				0	Content		-72	-111	23082653	2598712142
23099	09:16:20.613	00:00:23.099	1386	-1024	-768	-1	-1	-1	-1	4	-1024	-768	-1	-1	-1	-1	4		0	0						Untertest2.avi	0	880	547	72	111				0	Content		-72	-111	23099221	2598728710
23116	09:16:20.630	00:00:23.116	1387	-1024	-768	-1	-1	-1	-1	4	-1024	-768	-1	-1	-1	-1	4		0	0						Untertest2.avi	0	880	547	72	111				0	Content		-72	-111	23116054	2598745543
23133	09:16:20.647	00:00:23.132	1388	-1024	-768	-1	-1	-1	-1	4	-1024	-768	-1	-1	-1	-1	4		0	0						Untertest2.avi	0	880	547	72	111				0	Content		-72	-111	23132722	2598762211
23149	09:16:20.663	00:00:23.149	1389	-1024	-768	-1	-1	-1	-1	4	-1024	-768	-1	-1	-1	-1	4		0	0						Untertest2.avi	0	880	547	72	111				0	Content		-72	-111	23149389	2598778878
23166	09:16:20.680	00:00:23.166	1390	-1024	-768	-1	-1	-1	-1	4	-1024	-768	-1	-1	-1	-1	4		0	0						Untertest2.avi	0	880	547	72	111				0	Content		-72	-111	23166375	2598795864
23183	09:16:20.697	00:00:23.183	1391	-1024	-768	-1	-1	-1	-1	4	-1024	-768	-1	-1	-1	-1	4		0	0						Untertest2.avi	0	880	547	72	111				0	Content		-72	-111	23183042	2598812531
23200	09:16:20.714	00:00:23.199	1392	-1024	-768	-1	-1	-1	-1	4	-1024	-768	-1	-1	-1	-1	4		0	0						Untertest2.avi	0	880	547	72	111				0	Content		-72	-111	23199710	2598829199
23217	09:16:20.731	00:00:23.217	1393	-1024	-768	-1	-1	-1	-1	4	-1024	-768	-1	-1	-1	-1	4		0	0						Untertest2.avi	0	880	547	72	111				0	Content		-72	-111	23217031	2598846520
23234	09:16:20.748	00:00:23.233	1394	-1024	-768	-1	-1	-1	-1	4	-1024	-768	-1	-1	-1	-1	4		0	0						Untertest2.avi	0	880	547	72	111				0	Content		-72	-111	23233698	2598863187
23250	09:16:20.764	00:00:23.249	1395	-1024	-768	-1	-1	-1	-1	4	-1024	-768	-1	-1	-1	-1	4		0	0						Untertest2.avi	0	880	547	72	111				0	Content		-72	-111	23249920	2598879409
23267	09:16:20.781	00:00:23.266	1396	-1024	-768	-1	-1	-1	-1	4	-1024	-768	-1	-1	-1	-1	4		0	0						Untertest2.avi	0	880	547	72	111				0	Content		-72	-111	23266587	2598896076
23283	09:16:20.797	00:00:23.283	1397	-1024	-768	-1	-1	-1	-1	4	-1024	-768	-1	-1	-1	-1	4		0	0						Untertest2.avi	0	880	547	72	111				0	Content		-72	-111	23283255	2598912744
23299	09:16:20.813	00:00:23.299	1398	-1024	-768	-1	-1	-1	-1	4	-1024	-768	-1	-1	-1	-1	4		0	0						Untertest2.avi	0	880	547	72	111				0	Content		-72	-111	23299086	2598928575
23316	09:16:20.830	00:00:23.315	1399	-1024	-768	-1	-1	-1	-1	4	-1024	-768	-1	-1	-1	-1	4		0	0						Untertest2.avi	0	880	547	72	111				0	Content		-72	-111	23315713	2598945202
23332	09:16:20.846	00:00:23.332	1400	-1024	-768	-1	-1	-1	-1	4	-1024	-768	-1	-1	-1	-1	4		0	0						Untertest2.avi	0	880	547	72	111				0	Content		-72	-111	23332337	2598961826
23349	09:16:20.863	00:00:23.349	1401	-1024	-768	-1	-1	-1	-1	4	-1024	-768	-1	-1	-1	-1	4		0	0						Untertest2.avi	0	880	547	72	111				0	Content		-72	-111	23349013	2598978502
23366	09:16:20.880	00:00:23.365	1402	-1024	-768	-1	-1	-1	-1	4	-1024	-768	-1	-1	-1	-1	4		0	0						Untertest2.avi	0	880	547	72	111				0	Content		-72	-111	23365706	2598995195
23382	09:16:20.896	00:00:23.382	1403	-1024	-768	-1	-1	-1	-1	4	-1024	-768	-1	-1	-1	-1	4		0	0						Untertest2.avi	0	880	547	72	111				0	Content		-72	-111	23382342	2599011831
23399	09:16:20.913	00:00:23.399	1404	-1024	-768	-1	-1	-1	-1	4	-1024	-768	-1	-1	-1	-1	4		0	0						Untertest2.avi	0	880	547	72	111				0	Content		-72	-111	23399421	2599028910
23416	09:16:20.930	00:00:23.416	1405	-1024	-768	-1	-1	-1	-1	4	-1024	-768	-1	-1	-1	-1	4		0	0						Untertest2.avi	0	880	547	72	111				0	Content		-72	-111	23416088	2599045577
23433	09:16:20.947	00:00:23.432	1406	-1024	-768	-1	-1	-1	-1	4	-1024	-768	-1	-1	-1	-1	4		0	0						Untertest2.avi	0	880	547	72	111				0	Content		-72	-111	23432755	2599062244
23450	09:16:20.964	00:00:23.449	1407	-1024	-768	-1	-1	-1	-1	4	-1024	-768	-1	-1	-1	-1	4		0	0						Untertest2.avi	0	880	547	72	111				0	Content		-72	-111	23449904	2599079393
23467	09:16:20.981	00:00:23.466	1408	-1024	-768	-1	-1	-1	-1	4	-1024	-768	-1	-1	-1	-1	4		0	0						Untertest2.avi	0	880	547	72	111				0	Content		-72	-111	23466571	2599096060
23483	09:16:20.997	00:00:23.483	1409	-1024	-768	-1	-1	-1	-1	4	-1024	-768	-1	-1	-1	-1	4		0	0						Untertest2.avi	0	880	547	72	111				0	Content		-72	-111	23483239	2599112728
23500	09:16:21.014	00:00:23.499	1410	-1024	-768	-1	-1	-1	-1	4	-1024	-768	-1	-1	-1	-1	4		0	0						Untertest2.avi	0	880	547	72	111				0	Content		-72	-111	23499558	2599129047
23516	09:16:21.030	00:00:23.516	1411	-1024	-768	-1	-1	-1	-1	4	-1024	-768	-1	-1	-1	-1	4		0	0						Untertest2.avi	0	880	547	72	111				0	Content		-72	-111	23516225	2599145714
23533	09:16:21.047	00:00:23.532	1412	-1024	-768	-1	-1	-1	-1	4	-1024	-768	-1	-1	-1	-1	4		0	0						Untertest2.avi	0	880	547	72	111				0	Content		-72	-111	23532893	2599162382
23549	09:16:21.063	00:00:23.549	1413	-1024	-768	-1	-1	-1	-1	4	-1024	-768	-1	-1	-1	-1	4		0	0						Untertest2.avi	0	880	547	72	111				0	Content		-72	-111	23549327	2599178816
23566	09:16:21.080	00:00:23.565	1414	-1024	-768	-1	-1	-1	-1	4	-1024	-768	-1	-1	-1	-1	4		0	0						Untertest2.avi	0	880	547	72	111				0	Content		-72	-111	23565995	2599195484
23583	09:16:21.097	00:00:23.582	1415	-1024	-768	-1	-1	-1	-1	4	-1024	-768	-1	-1	-1	-1	4		0	0						Untertest2.avi	0	880	547	72	111				0	Content		-72	-111	23582662	2599212151
23599	09:16:21.113	00:00:23.598	1416	-1024	-768	-1	-1	-1	-1	4	-1024	-768	-1	-1	-1	-1	4		0	0						Untertest2.avi	0	880	547	72	111				0	Content		-72	-111	23598816	2599228305
23616	09:16:21.130	00:00:23.615	1417	-1024	-768	-1	-1	-1	-1	4	-1024	-768	-1	-1	-1	-1	4		0	0						Untertest2.avi	0	880	547	72	111				0	Content		-72	-111	23615564	2599245053
23632	09:16:21.146	00:00:23.632	1418	-1024	-768	-1	-1	-1	-1	4	-1024	-768	-1	-1	-1	-1	4		0	0						Untertest2.avi	0	880	547	72	111				0	Content		-72	-111	23632243	2599261732
23649	09:16:21.163	00:00:23.648	1419	-1024	-768	-1	-1	-1	-1	4	-1024	-768	-1	-1	-1	-1	4		0	0						Untertest2.avi	0	880	547	72	111				0	Content		-72	-111	23648812	2599278301
23666	09:16:21.180	00:00:23.665	1420	-1024	-768	-1	-1	-1	-1	4	-1024	-768	-1	-1	-1	-1	4		0	0						Untertest2.avi	0	880	547	72	111				0	Content		-72	-111	23665686	2599295175
23682	09:16:21.196	00:00:23.682	1421	-1024	-768	-1	-1	-1	-1	4	-1024	-768	-1	-1	-1	-1	4		0	0						Untertest2.avi	0	880	547	72	111				0	Content		-72	-111	23682354	2599311843
23699	09:16:21.213	00:00:23.699	1422	-1024	-768	-1	-1	-1	-1	4	-1024	-768	-1	-1	-1	-1	4		0	0						Untertest2.avi	0	880	547	72	111				0	Content		-72	-111	23699021	2599328510
23716	09:16:21.230	00:00:23.716	1423	-1024	-768	-1	-1	-1	-1	4	-1024	-768	-1	-1	-1	-1	4		0	0						Untertest2.avi	0	880	547	72	111				0	Content		-72	-111	23716034	2599345523
23733	09:16:21.247	00:00:23.732	1424	-1024	-768	-1	-1	-1	-1	4	-1024	-768	-1	-1	-1	-1	4		0	0						Untertest2.avi	0	880	547	72	111				0	Content		-72	-111	23732702	2599362191
23749	09:16:21.263	00:00:23.749	1425	-1024	-768	-1	-1	-1	-1	4	-1024	-768	-1	-1	-1	-1	4		0	0						Untertest2.avi	0	880	547	72	111				0	Content		-72	-111	23749369	2599378858
23767	09:16:21.281	00:00:23.766	1426	-1024	-768	-1	-1	-1	-1	4	-1024	-768	-1	-1	-1	-1	4		0	0						Untertest2.avi	0	880	547	72	111				0	Content		-72	-111	23766652	2599396141
23783	09:16:21.297	00:00:23.783	1427	-1024	-768	-1	-1	-1	-1	4	-1024	-768	-1	-1	-1	-1	4		0	0						Untertest2.avi	0	880	547	72	111				0	Content		-72	-111	23783319	2599412808
23800	09:16:21.314	00:00:23.799	1428	-1024	-768	-1	-1	-1	-1	4	-1024	-768	-1	-1	-1	-1	4		0	0						Untertest2.avi	0	880	547	72	111				0	Content		-72	-111	23799567	2599429056
23816	09:16:21.330	00:00:23.816	1429	-1024	-768	-1	-1	-1	-1	4	-1024	-768	-1	-1	-1	-1	4		0	0						Untertest2.avi	0	880	547	72	111				0	Content		-72	-111	23816234	2599445723
23833	09:16:21.347	00:00:23.832	1430	-1024	-768	-1	-1	-1	-1	4	-1024	-768	-1	-1	-1	-1	4		0	0						Untertest2.avi	0	880	547	72	111				0	Content		-72	-111	23832901	2599462390
23849	09:16:21.363	00:00:23.848	1431	-1024	-768	-1	-1	-1	-1	4	-1024	-768	-1	-1	-1	-1	4		0	0						Untertest2.avi	0	880	547	72	111				0	Content		-72	-111	23848679	2599478168
23865	09:16:21.379	00:00:23.865	1432	-1024	-768	-1	-1	-1	-1	4	-1024	-768	-1	-1	-1	-1	4		0	0						Untertest2.avi	0	880	547	72	111				0	Content		-72	-111	23865302	2599494791
23882	09:16:21.396	00:00:23.882	1433	-1024	-768	-1	-1	-1	-1	4	-1024	-768	-1	-1	-1	-1	4		0	0						Untertest2.avi	0	880	547	72	111				0	Content		-72	-111	23882048	2599511537
23899	09:16:21.413	00:00:23.898	1434	-1024	-768	-1	-1	-1	-1	4	-1024	-768	-1	-1	-1	-1	4		0	0						Untertest2.avi	0	880	547	72	111				0	Content		-72	-111	23898727	2599528216
23915	09:16:21.429	00:00:23.915	1435	-1024	-768	-1	-1	-1	-1	4	-1024	-768	-1	-1	-1	-1	4		0	0						Untertest2.avi	0	880	547	72	111				0	Content		-72	-111	23915292	2599544781
23932	09:16:21.446	00:00:23.932	1436	-1024	-768	-1	-1	-1	-1	4	-1024	-768	-1	-1	-1	-1	4		0	0						Untertest2.avi	0	880	547	72	111				0	Content		-72	-111	23932227	2599561716
23949	09:16:21.463	00:00:23.948	1437	-1024	-768	-1	-1	-1	-1	4	-1024	-768	-1	-1	-1	-1	4		0	0						Untertest2.avi	0	880	547	72	111				0	Content		-72	-111	23948894	2599578383
23966	09:16:21.480	00:00:23.966	1438	-1024	-768	-1	-1	-1	-1	4	-1024	-768	-1	-1	-1	-1	4		0	0						Untertest2.avi	0	880	547	72	111				0	Content		-72	-111	23966028	2599595517
23983	09:16:21.497	00:00:23.982	1439	-1024	-768	-1	-1	-1	-1	4	-1024	-768	-1	-1	-1	-1	4		0	0						Untertest2.avi	0	880	547	72	111				0	Content		-72	-111	23982695	2599612184
24000	09:16:21.514	00:00:23.999	1440	-1024	-768	-1	-1	-1	-1	4	-1024	-768	-1	-1	-1	-1	4		0	0						Untertest2.avi	0	880	547	72	111				0	Content		-72	-111	23999727	2599629216
24016	09:16:21.530	00:00:24.016	1441	-1024	-768	-1	-1	-1	-1	4	-1024	-768	-1	-1	-1	-1	4		0	0						Untertest2.avi	0	880	547	72	111				0	Content		-72	-111	24016394	2599645883
24033	09:16:21.547	00:00:24.033	1442	-1024	-768	-1	-1	-1	-1	4	-1024	-768	-1	-1	-1	-1	4		0	0						Untertest2.avi	0	880	547	72	111				0	Content		-72	-111	24033061	2599662550
24050	09:16:21.564	00:00:24.050	1443	-1024	-768	-1	-1	-1	-1	4	-1024	-768	-1	-1	-1	-1	4		0	0						Untertest2.avi	0	880	547	72	111				0	Content		-72	-111	24050405	2599679894
24066	09:16:21.580	00:00:24.066	1444	-1024	-768	-1	-1	-1	-1	4	-1024	-768	-1	-1	-1	-1	4		0	0						Untertest2.avi	0	880	547	72	111				0	Content		-72	-111	24066155	2599695644
24083	09:16:21.597	00:00:24.082	1445	-1024	-768	-1	-1	-1	-1	4	-1024	-768	-1	-1	-1	-1	4		0	0						Untertest2.avi	0	880	547	72	111				0	Content		-72	-111	24082823	2599712312
24099	09:16:21.613	00:00:24.098	1446	-1024	-768	-1	-1	-1	-1	4	-1024	-768	-1	-1	-1	-1	4		0	0						Untertest2.avi	0	880	547	72	111				0	Content		-72	-111	24098526	2599728015
24115	09:16:21.629	00:00:24.115	1447	-1024	-768	-1	-1	-1	-1	4	-1024	-768	-1	-1	-1	-1	4		0	0						Untertest2.avi	0	880	547	72	111				0	Content		-72	-111	24115150	2599744639
24132	09:16:21.646	00:00:24.131	1448	-1024	-768	-1	-1	-1	-1	4	-1024	-768	-1	-1	-1	-1	4		0	0						Untertest2.avi	0	880	547	72	111				0	Content		-72	-111	24131817	2599761306
24148	09:16:21.662	00:00:24.148	1449	-1024	-768	-1	-1	-1	-1	4	-1024	-768	-1	-1	-1	-1	4		0	0						Untertest2.avi	0	880	547	72	111				0	Content		-72	-111	24148484	2599777973
24165	09:16:21.679	00:00:24.165	1450	-1024	-768	-1	-1	-1	-1	4	-1024	-768	-1	-1	-1	-1	4		0	0						Untertest2.avi	0	880	547	72	111				0	Content		-72	-111	24165152	2599794641
24182	09:16:21.696	00:00:24.181	1451	-1024	-768	-1	-1	-1	-1	4	-1024	-768	-1	-1	-1	-1	4		0	0						Untertest2.avi	0	880	547	72	111				0	Content		-72	-111	24181816	2599811305
24198	09:16:21.712	00:00:24.198	1452	-1024	-768	-1	-1	-1	-1	4	-1024	-768	-1	-1	-1	-1	4		0	0						Untertest2.avi	0	880	547	72	111				0	Content		-72	-111	24198483	2599827972
24215	09:16:21.729	00:00:24.215	1453	-1024	-768	-1	-1	-1	-1	4	-1024	-768	-1	-1	-1	-1	4		0	0						Untertest2.avi	0	880	547	72	111				0	Content		-72	-111	24215151	2599844640
24232	09:16:21.746	00:00:24.232	1454	-1024	-768	-1	-1	-1	-1	4	-1024	-768	-1	-1	-1	-1	4		0	0						Untertest2.avi	0	880	547	72	111				0	Content		-72	-111	24232082	2599861571
24249	09:16:21.763	00:00:24.248	1455	-1024	-768	-1	-1	-1	-1	4	-1024	-768	-1	-1	-1	-1	4		0	0						Untertest2.avi	0	880	547	72	111				0	Content		-72	-111	24248750	2599878239
24266	09:16:21.780	00:00:24.265	1456	-1024	-768	-1	-1	-1	-1	4	-1024	-768	-1	-1	-1	-1	4		0	0						Untertest2.avi	0	880	547	72	111				0	Content		-72	-111	24265717	2599895206
24282	09:16:21.796	00:00:24.282	1457	-1024	-768	-1	-1	-1	-1	4	-1024	-768	-1	-1	-1	-1	4		0	0						Untertest2.avi	0	880	547	72	111				0	Content		-72	-111	24282385	2599911874
24299	09:16:21.813	00:00:24.299	1458	-1024	-768	-1	-1	-1	-1	4	-1024	-768	-1	-1	-1	-1	4		0	0						Untertest2.avi	0	880	547	72	111				0	Content		-72	-111	24299052	2599928541
24316	09:16:21.830	00:00:24.316	1459	-1024	-768	-1	-1	-1	-1	4	-1024	-768	-1	-1	-1	-1	4		0	0						Untertest2.avi	0	880	547	72	111				0	Content		-72	-111	24316288	2599945777
24333	09:16:21.847	00:00:24.332	1460	-1024	-768	-1	-1	-1	-1	4	-1024	-768	-1	-1	-1	-1	4		0	0						Untertest2.avi	0	880	547	72	111				0	Content		-72	-111	24332956	2599962445
24349	09:16:21.863	00:00:24.349	1461	-1024	-768	-1	-1	-1	-1	4	-1024	-768	-1	-1	-1	-1	4		0	0						Untertest2.avi	0	880	547	72	111				0	Content		-72	-111	24349182	2599978671
24366	09:16:21.880	00:00:24.365	1462	-1024	-768	-1	-1	-1	-1	4	-1024	-768	-1	-1	-1	-1	4		0	0						Untertest2.avi	0	880	547	72	111				0	Content		-72	-111	24365850	2599995339
24383	09:16:21.897	00:00:24.382	1463	-1024	-768	-1	-1	-1	-1	4	-1024	-768	-1	-1	-1	-1	4		0	0						Untertest2.avi	0	880	547	72	111				0	Content		-72	-111	24382517	2600012006
24398	09:16:21.912	00:00:24.398	1464	-1024	-768	-1	-1	-1	-1	4	-1024	-768	-1	-1	-1	-1	4		0	0						Untertest2.avi	0	880	547	72	111				0	Content		-72	-111	24398393	2600027882
24415	09:16:21.929	00:00:24.415	1465	-1024	-768	-1	-1	-1	-1	4	-1024	-768	-1	-1	-1	-1	4		0	0						Untertest2.avi	0	880	547	72	111				0	Content		-72	-111	24415004	2600044493
24432	09:16:21.946	00:00:24.431	1466	-1024	-768	-1	-1	-1	-1	4	-1024	-768	-1	-1	-1	-1	4		0	0						Untertest2.avi	0	880	547	72	111				0	Content		-72	-111	24431689	2600061178
24448	09:16:21.962	00:00:24.448	1467	-1024	-768	-1	-1	-1	-1	4	-1024	-768	-1	-1	-1	-1	4		0	0						Untertest2.avi	0	880	547	72	111				0	Content		-72	-111	24448357	2600077846
24465	09:16:21.979	00:00:24.465	1468	-1024	-768	-1	-1	-1	-1	4	-1024	-768	-1	-1	-1	-1	4		0	0						Untertest2.avi	0	880	547	72	111				0	Content		-72	-111	24465024	2600094513
24482	09:16:21.996	00:00:24.481	1469	-1024	-768	-1	-1	-1	-1	4	-1024	-768	-1	-1	-1	-1	4		0	0						Untertest2.avi	0	880	547	72	111				0	Content		-72	-111	24481678	2600111167
24498	09:16:22.012	00:00:24.498	1470	-1024	-768	-1	-1	-1	-1	4	-1024	-768	-1	-1	-1	-1	4		0	0						Untertest2.avi	0	880	547	72	111				0	Content		-72	-111	24498247	2600127736
24515	09:16:22.029	00:00:24.515	1471	-1024	-768	-1	-1	-1	-1	4	-1024	-768	-1	-1	-1	-1	4		0	0						Untertest2.avi	0	880	547	72	111				0	Content		-72	-111	24515190	2600144679
24532	09:16:22.046	00:00:24.531	1472	-1024	-768	-1	-1	-1	-1	4	-1024	-768	-1	-1	-1	-1	4		0	0						Untertest2.avi	0	880	547	72	111				0	Content		-72	-111	24531858	2600161347
24549	09:16:22.063	00:00:24.548	1473	-1024	-768	-1	-1	-1	-1	4	-1024	-768	-1	-1	-1	-1	4		0	0						Untertest2.avi	0	880	547	72	111				0	Content		-72	-111	24548996	2600178485
24566	09:16:22.080	00:00:24.565	1474	-1024	-768	-1	-1	-1	-1	4	-1024	-768	-1	-1	-1	-1	4		0	0						Untertest2.avi	0	880	547	72	111				0	Content		-72	-111	24565664	2600195153
24583	09:16:22.097	00:00:24.582	1475	-1024	-768	-1	-1	-1	-1	4	-1024	-768	-1	-1	-1	-1	4		0	0						Untertest2.avi	0	880	547	72	111				0	Content		-72	-111	24582689	2600212178
24599	09:16:22.113	00:00:24.599	1476	-1024	-768	-1	-1	-1	-1	4	-1024	-768	-1	-1	-1	-1	4		0	0						Untertest2.avi	0	880	547	72	111				0	Content		-72	-111	24599356	2600228845
24616	09:16:22.130	00:00:24.616	1477	-1024	-768	-1	-1	-1	-1	4	-1024	-768	-1	-1	-1	-1	4		0	0						Untertest2.avi	0	880	547	72	111				0	Content		-72	-111	24616024	2600245513
24632	09:16:22.146	00:00:24.632	1478	-1024	-768	-1	-1	-1	-1	4	-1024	-768	-1	-1	-1	-1	4		0	0						Untertest2.avi	0	880	547	72	111				0	Content		-72	-111	24632131	2600261620
24649	09:16:22.163	00:00:24.648	1479	-1024	-768	-1	-1	-1	-1	4	-1024	-768	-1	-1	-1	-1	4		0	0						Untertest2.avi	0	880	547	72	111				0	Content		-72	-111	24648799	2600278288
24665	09:16:22.179	00:00:24.664	1480	-1024	-768	-1	-1	-1	-1	4	-1024	-768	-1	-1	-1	-1	4		0	0						Untertest2.avi	0	880	547	72	111				0	Content		-72	-111	24664860	2600294349
24681	09:16:22.195	00:00:24.681	1481	-1024	-768	-1	-1	-1	-1	4	-1024	-768	-1	-1	-1	-1	4		0	0						Untertest2.avi	0	880	547	72	111				0	Content		-72	-111	24681485	2600310974
24698	09:16:22.212	00:00:24.698	1482	-1024	-768	-1	-1	-1	-1	4	-1024	-768	-1	-1	-1	-1	4		0	0						Untertest2.avi	0	880	547	72	111				0	Content		-72	-111	24698111	2600327600
24715	09:16:22.229	00:00:24.714	1483	-1024	-768	-1	-1	-1	-1	4	-1024	-768	-1	-1	-1	-1	4		0	0						Untertest2.avi	0	880	547	72	111				0	Content		-72	-111	24714777	2600344266
24731	09:16:22.245	00:00:24.731	1484	-1024	-768	-1	-1	-1	-1	4	-1024	-768	-1	-1	-1	-1	4		0	0						Untertest2.avi	0	880	547	72	111				0	Content		-72	-111	24731445	2600360934
24748	09:16:22.262	00:00:24.748	1485	-1024	-768	-1	-1	-1	-1	4	-1024	-768	-1	-1	-1	-1	4		0	0						Untertest2.avi	0	880	547	72	111				0	Content		-72	-111	24748112	2600377601
24765	09:16:22.279	00:00:24.764	1486	-1024	-768	-1	-1	-1	-1	4	-1024	-768	-1	-1	-1	-1	4		0	0						Untertest2.avi	0	880	547	72	111				0	Content		-72	-111	24764747	2600394236
24781	09:16:22.295	00:00:24.781	1487	-1024	-768	-1	-1	-1	-1	4	-1024	-768	-1	-1	-1	-1	4		0	0						Untertest2.avi	0	880	547	72	111				0	Content		-72	-111	24781415	2600410904
24798	09:16:22.312	00:00:24.798	1488	-1024	-768	-1	-1	-1	-1	4	-1024	-768	-1	-1	-1	-1	4		0	0						Untertest2.avi	0	880	547	72	111				0	Content		-72	-111	24798322	2600427811
24815	09:16:22.329	00:00:24.814	1489	-1024	-768	-1	-1	-1	-1	4	-1024	-768	-1	-1	-1	-1	4		0	0						Untertest2.avi	0	880	547	72	111				0	Content		-72	-111	24814990	2600444479
24832	09:16:22.346	00:00:24.831	1490	-1024	-768	-1	-1	-1	-1	4	-1024	-768	-1	-1	-1	-1	4		0	0						Untertest2.avi	0	880	547	72	111				0	Content		-72	-111	24831985	2600461474
24849	09:16:22.363	00:00:24.848	1491	-1024	-768	-1	-1	-1	-1	4	-1024	-768	-1	-1	-1	-1	4		0	0						Untertest2.avi	0	880	547	72	111				0	Content		-72	-111	24848653	2600478142
24865	09:16:22.379	00:00:24.865	1492	-1024	-768	-1	-1	-1	-1	4	-1024	-768	-1	-1	-1	-1	4		0	0						Untertest2.avi	0	880	547	72	111				0	Content		-72	-111	24865320	2600494809
24883	09:16:22.397	00:00:24.882	1493	-1024	-768	-1	-1	-1	-1	4	-1024	-768	-1	-1	-1	-1	4		0	0						Untertest2.avi	0	880	547	72	111				0	Content		-72	-111	24882583	2600512072
24899	09:16:22.413	00:00:24.899	1494	-1024	-768	-1	-1	-1	-1	4	-1024	-768	-1	-1	-1	-1	4		0	0						Untertest2.avi	0	880	547	72	111				0	Content		-72	-111	24899251	2600528740
24915	09:16:22.429	00:00:24.915	1495	-1024	-768	-1	-1	-1	-1	4	-1024	-768	-1	-1	-1	-1	4		0	0						Untertest2.avi	0	880	547	72	111				0	Content		-72	-111	24915492	2600544981
24932	09:16:22.446	00:00:24.932	1496	-1024	-768	-1	-1	-1	-1	4	-1024	-768	-1	-1	-1	-1	4		0	0						Untertest2.avi	0	880	547	72	111				0	Content		-72	-111	24932160	2600561649
24949	09:16:22.463	00:00:24.948	1497	-1024	-768	-1	-1	-1	-1	4	-1024	-768	-1	-1	-1	-1	4		0	0						Untertest2.avi	0	880	547	72	111				0	Content		-72	-111	24948827	2600578316
24965	09:16:22.479	00:00:24.964	1498	-1024	-768	-1	-1	-1	-1	4	-1024	-768	-1	-1	-1	-1	4		0	0						Untertest2.avi	0	880	547	72	111				0	Content		-72	-111	24964591	2600594080
24981	09:16:22.495	00:00:24.981	1499	-1024	-768	-1	-1	-1	-1	4	-1024	-768	-1	-1	-1	-1	4		0	0						Untertest2.avi	0	880	547	72	111				0	Content		-72	-111	24981216	2600610705
24998	09:16:22.512	00:00:24.997	1500	-1024	-768	-1	-1	-1	-1	4	-1024	-768	-1	-1	-1	-1	4		0	0						Untertest2.avi	0	880	547	72	111				0	Content		-72	-111	24997963	2600627452
25015	09:16:22.529	00:00:25.014	1501	-1024	-768	-1	-1	-1	-1	4	-1024	-768	-1	-1	-1	-1	4		0	0						Untertest2.avi	0	880	547	72	111				0	Content		-72	-111	25014640	2600644129
25031	09:16:22.545	00:00:25.031	1502	-1024	-768	-1	-1	-1	-1	4	-1024	-768	-1	-1	-1	-1	4		0	0						Untertest2.avi	0	880	547	72	111				0	Content		-72	-111	25031208	2600660697
25048	09:16:22.562	00:00:25.048	1503	-1024	-768	-1	-1	-1	-1	4	-1024	-768	-1	-1	-1	-1	4		0	0						Untertest2.avi	0	880	547	72	111				0	Content		-72	-111	25048144	2600677633
25065	09:16:22.579	00:00:25.064	1504	-1024	-768	-1	-1	-1	-1	4	-1024	-768	-1	-1	-1	-1	4		0	0						Untertest2.avi	0	880	547	72	111				0	Content		-72	-111	25064811	2600694300
25082	09:16:22.596	00:00:25.081	1505	-1024	-768	-1	-1	-1	-1	4	-1024	-768	-1	-1	-1	-1	4		0	0						Untertest2.avi	0	880	547	72	111				0	Content		-72	-111	25081944	2600711433
25099	09:16:22.613	00:00:25.098	1506	-1024	-768	-1	-1	-1	-1	4	-1024	-768	-1	-1	-1	-1	4		0	0						Untertest2.avi	0	880	547	72	111				0	Content		-72	-111	25098612	2600728101
25116	09:16:22.630	00:00:25.115	1507	-1024	-768	-1	-1	-1	-1	4	-1024	-768	-1	-1	-1	-1	4		0	0						Untertest2.avi	0	880	547	72	111				0	Content		-72	-111	25115642	2600745131
25132	09:16:22.646	00:00:25.132	1508	-1024	-768	-1	-1	-1	-1	4	-1024	-768	-1	-1	-1	-1	4		0	0						Untertest2.avi	0	880	547	72	111				0	Content		-72	-111	25132310	2600761799
25149	09:16:22.663	00:00:25.148	1509	-1024	-768	-1	-1	-1	-1	4	-1024	-768	-1	-1	-1	-1	4		0	0						Untertest2.avi	0	880	547	72	111				0	Content		-72	-111	25148977	2600778466
25165	09:16:22.679	00:00:25.165	1510	-1024	-768	-1	-1	-1	-1	4	-1024	-768	-1	-1	-1	-1	4		0	0						Untertest2.avi	0	880	547	72	111				0	Content		-72	-111	25165087	2600794576
25182	09:16:22.696	00:00:25.181	1511	-1024	-768	-1	-1	-1	-1	4	-1024	-768	-1	-1	-1	-1	4		0	0						Untertest2.avi	0	880	547	72	111				0	Content		-72	-111	25181755	2600811244
25198	09:16:22.712	00:00:25.198	1512	-1024	-768	-1	-1	-1	-1	4	-1024	-768	-1	-1	-1	-1	4		0	0						Untertest2.avi	0	880	547	72	111				0	Content		-72	-111	25198235	2600827724
25215	09:16:22.729	00:00:25.214	1513	-1024	-768	-1	-1	-1	-1	4	-1024	-768	-1	-1	-1	-1	4		0	0						Untertest2.avi	0	880	547	72	111				0	Content		-72	-111	25214903	2600844392
25232	09:16:22.746	00:00:25.231	1514	-1024	-768	-1	-1	-1	-1	4	-1024	-768	-1	-1	-1	-1	4		0	0						Untertest2.avi	0	880	547	72	111				0	Content		-72	-111	25231570	2600861059
25248	09:16:22.762	00:00:25.247	1515	-1024	-768	-1	-1	-1	-1	4	-1024	-768	-1	-1	-1	-1	4		0	0						Untertest2.avi	0	880	547	72	111				0	Content		-72	-111	25247820	2600877309
25264	09:16:22.778	00:00:25.264	1516	-1024	-768	-1	-1	-1	-1	4	-1024	-768	-1	-1	-1	-1	4		0	0						Untertest2.avi	0	880	547	72	111				0	Content		-72	-111	25264443	2600893932
25281	09:16:22.795	00:00:25.281	1517	-1024	-768	-1	-1	-1	-1	4	-1024	-768	-1	-1	-1	-1	4		0	0						Untertest2.avi	0	880	547	72	111				0	Content		-72	-111	25281109	2600910598
25298	09:16:22.812	00:00:25.297	1518	-1024	-768	-1	-1	-1	-1	4	-1024	-768	-1	-1	-1	-1	4		0	0						Untertest2.avi	0	880	547	72	111				0	Content		-72	-111	25297777	2600927266
25314	09:16:22.828	00:00:25.314	1519	-1024	-768	-1	-1	-1	-1	4	-1024	-768	-1	-1	-1	-1	4		0	0						Untertest2.avi	0	880	547	72	111				0	Content		-72	-111	25314444	2600943933
25331	09:16:22.845	00:00:25.331	1520	-1024	-768	-1	-1	-1	-1	4	-1024	-768	-1	-1	-1	-1	4		0	0						Untertest2.avi	0	880	547	72	111				0	Content		-72	-111	25331068	2600960557
25348	09:16:22.862	00:00:25.347	1521	-1024	-768	-1	-1	-1	-1	4	-1024	-768	-1	-1	-1	-1	4		0	0						Untertest2.avi	0	880	547	72	111				0	Content		-72	-111	25347735	2600977224
25364	09:16:22.878	00:00:25.364	1522	-1024	-768	-1	-1	-1	-1	4	-1024	-768	-1	-1	-1	-1	4		0	0						Untertest2.avi	0	880	547	72	111				0	Content		-72	-111	25364402	2600993891
25381	09:16:22.895	00:00:25.381	1523	-1024	-768	-1	-1	-1	-1	4	-1024	-768	-1	-1	-1	-1	4		0	0						Untertest2.avi	0	880	547	72	111				0	Content		-72	-111	25381294	2601010783
25398	09:16:22.912	00:00:25.397	1524	-1024	-768	-1	-1	-1	-1	4	-1024	-768	-1	-1	-1	-1	4		0	0						Untertest2.avi	0	880	547	72	111				0	Content		-72	-111	25397961	2601027450
25415	09:16:22.929	00:00:25.414	1525	-1024	-768	-1	-1	-1	-1	4	-1024	-768	-1	-1	-1	-1	4		0	0						Untertest2.avi	0	880	547	72	111				0	Content		-72	-111	25414953	2601044442
25432	09:16:22.946	00:00:25.431	1526	-1024	-768	-1	-1	-1	-1	4	-1024	-768	-1	-1	-1	-1	4		0	0						Untertest2.avi	0	880	547	72	111				0	Content		-72	-111	25431620	2601061109
25448	09:16:22.962	00:00:25.448	1527	-1024	-768	-1	-1	-1	-1	4	-1024	-768	-1	-1	-1	-1	4		0	0						Untertest2.avi	0	880	547	72	111				0	Content		-72	-111	25448287	2601077776
25466	09:16:22.980	00:00:25.465	1528	-1024	-768	-1	-1	-1	-1	4	-1024	-768	-1	-1	-1	-1	4		0	0						Untertest2.avi	0	880	547	72	111				0	Content		-72	-111	25465549	2601095038
25482	09:16:22.996	00:00:25.482	1529	-1024	-768	-1	-1	-1	-1	4	-1024	-768	-1	-1	-1	-1	4		0	0						Untertest2.avi	0	880	547	72	111				0	Content		-72	-111	25482216	2601111705
25498	09:16:23.012	00:00:25.498	1530	-1024	-768	-1	-1	-1	-1	4	-1024	-768	-1	-1	-1	-1	4		0	0						Untertest2.avi	0	880	547	72	111				0	Content		-72	-111	25498455	2601127944
25515	09:16:23.029	00:00:25.515	1531	-1024	-768	-1	-1	-1	-1	4	-1024	-768	-1	-1	-1	-1	4		0	0						Untertest2.avi	0	880	547	72	111				0	Content		-72	-111	25515122	2601144611
25532	09:16:23.046	00:00:25.531	1532	-1024	-768	-1	-1	-1	-1	4	-1024	-768	-1	-1	-1	-1	4		0	0						Untertest2.avi	0	880	547	72	111				0	Content		-72	-111	25531790	2601161279
25548	09:16:23.062	00:00:25.547	1533	-1024	-768	-1	-1	-1	-1	4	-1024	-768	-1	-1	-1	-1	4		0	0						Untertest2.avi	0	880	547	72	111				0	Content		-72	-111	25547552	2601177041
25564	09:16:23.078	00:00:25.564	1534	-1024	-768	-1	-1	-1	-1	4	-1024	-768	-1	-1	-1	-1	4		0	0						Untertest2.avi	0	880	547	72	111				0	Content		-72	-111	25564174	2601193663
25581	09:16:23.095	00:00:25.580	1535	-1024	-768	-1	-1	-1	-1	4	-1024	-768	-1	-1	-1	-1	4		0	0						Untertest2.avi	0	880	547	72	111				0	Content		-72	-111	25580919	2601210408
25598	09:16:23.112	00:00:25.597	1536	-1024	-768	-1	-1	-1	-1	4	-1024	-768	-1	-1	-1	-1	4		0	0						Untertest2.avi	0	880	547	72	111				0	Content		-72	-111	25597597	2601227086
25614	09:16:23.128	00:00:25.614	1537	-1024	-768	-1	-1	-1	-1	4	-1024	-768	-1	-1	-1	-1	4		0	0						Untertest2.avi	0	880	547	72	111				0	Content		-72	-111	25614184	2601243673
25631	09:16:23.145	00:00:25.630	1538	-1024	-768	-1	-1	-1	-1	4	-1024	-768	-1	-1	-1	-1	4		0	0						Untertest2.avi	0	880	547	72	111				0	Content		-72	-111	25630804	2601260293
25648	09:16:23.162	00:00:25.647	1539	-1024	-768	-1	-1	-1	-1	4	-1024	-768	-1	-1	-1	-1	4		0	0						Untertest2.avi	0	880	547	72	111				0	Content		-72	-111	25647882	2601277371
25665	09:16:23.179	00:00:25.664	1540	-1024	-768	-1	-1	-1	-1	4	-1024	-768	-1	-1	-1	-1	4		0	0						Untertest2.avi	0	880	547	72	111				0	Content		-72	-111	25664550	2601294039
25681	09:16:23.195	00:00:25.681	1541	-1024	-768	-1	-1	-1	-1	4	-1024	-768	-1	-1	-1	-1	4		0	0						Untertest2.avi	0	880	547	72	111				0	Content		-72	-111	25681217	2601310706
25698	09:16:23.212	00:00:25.698	1542	-1024	-768	-1	-1	-1	-1	4	-1024	-768	-1	-1	-1	-1	4		0	0						Untertest2.avi	0	880	547	72	111				0	Content		-72	-111	25698367	2601327856
25715	09:16:23.229	00:00:25.715	1543	-1024	-768	-1	-1	-1	-1	4	-1024	-768	-1	-1	-1	-1	4		0	0						Untertest2.avi	0	880	547	72	111				0	Content		-72	-111	25715034	2601344523
25732	09:16:23.246	00:00:25.731	1544	-1024	-768	-1	-1	-1	-1	4	-1024	-768	-1	-1	-1	-1	4		0	0						Untertest2.avi	0	880	547	72	111				0	Content		-72	-111	25731702	2601361191
25748	09:16:23.262	00:00:25.747	1545	-1024	-768	-1	-1	-1	-1	4	-1024	-768	-1	-1	-1	-1	4		0	0						Untertest2.avi	0	880	547	72	111				0	Content		-72	-111	25747937	2601377426
25765	09:16:23.279	00:00:25.764	1546	-1024	-768	-1	-1	-1	-1	4	-1024	-768	-1	-1	-1	-1	4		0	0						Untertest2.avi	0	880	547	72	111				0	Content		-72	-111	25764604	2601394093
25781	09:16:23.295	00:00:25.780	1547	-1024	-768	-1	-1	-1	-1	4	-1024	-768	-1	-1	-1	-1	4		0	0						Untertest2.avi	0	880	547	72	111				0	Content		-72	-111	25780782	2601410271
25797	09:16:23.311	00:00:25.797	1548	-1024	-768	-1	-1	-1	-1	4	-1024	-768	-1	-1	-1	-1	4		0	0						Untertest2.avi	0	880	547	72	111				0	Content		-72	-111	25797405	2601426894
25814	09:16:23.328	00:00:25.814	1549	-1024	-768	-1	-1	-1	-1	4	-1024	-768	-1	-1	-1	-1	4		0	0						Untertest2.avi	0	880	547	72	111				0	Content		-72	-111	25814156	2601443645
25831	09:16:23.345	00:00:25.830	1550	-1024	-768	-1	-1	-1	-1	4	-1024	-768	-1	-1	-1	-1	4		0	0						Untertest2.avi	0	880	547	72	111				0	Content		-72	-111	25830779	2601460268
25847	09:16:23.361	00:00:25.847	1551	-1024	-768	-1	-1	-1	-1	4	-1024	-768	-1	-1	-1	-1	4		0	0						Untertest2.avi	0	880	547	72	111				0	Content		-72	-111	25847446	2601476935
25864	09:16:23.378	00:00:25.864	1552	-1024	-768	-1	-1	-1	-1	4	-1024	-768	-1	-1	-1	-1	4		0	0						Untertest2.avi	0	880	547	72	111				0	Content		-72	-111	25864114	2601493603
25881	09:16:23.395	00:00:25.880	1553	-1024	-768	-1	-1	-1	-1	4	-1024	-768	-1	-1	-1	-1	4		0	0						Untertest2.avi	0	880	547	72	111				0	Content		-72	-111	25880751	2601510240
25897	09:16:23.411	00:00:25.897	1554	-1024	-768	-1	-1	-1	-1	4	-1024	-768	-1	-1	-1	-1	4		0	0						Untertest2.avi	0	880	547	72	111				0	Content		-72	-111	25897419	2601526908
25914	09:16:23.428	00:00:25.914	1555	-1024	-768	-1	-1	-1	-1	4	-1024	-768	-1	-1	-1	-1	4		0	0						Untertest2.avi	0	880	547	72	111				0	Content		-72	-111	25914086	2601543575
25931	09:16:23.445	00:00:25.930	1556	-1024	-768	-1	-1	-1	-1	4	-1024	-768	-1	-1	-1	-1	4		0	0						Untertest2.avi	0	880	547	72	111				0	Content		-72	-111	25930989	2601560478
25948	09:16:23.462	00:00:25.947	1557	-1024	-768	-1	-1	-1	-1	4	-1024	-768	-1	-1	-1	-1	4		0	0						Untertest2.avi	0	880	547	72	111				0	Content		-72	-111	25947657	2601577146
25965	09:16:23.479	00:00:25.964	1558	-1024	-768	-1	-1	-1	-1	4	-1024	-768	-1	-1	-1	-1	4		0	0						Untertest2.avi	0	880	547	72	111				0	Content		-72	-111	25964610	2601594099
25981	09:16:23.495	00:00:25.981	1559	-1024	-768	-1	-1	-1	-1	4	-1024	-768	-1	-1	-1	-1	4		0	0						Untertest2.avi	0	880	547	72	111				0	Content		-72	-111	25981278	2601610767
25998	09:16:23.512	00:00:25.997	1560	-1024	-768	-1	-1	-1	-1	4	-1024	-768	-1	-1	-1	-1	4		0	0						Untertest2.avi	0	880	547	72	111				0	Content		-72	-111	25997945	2601627434
26015	09:16:23.529	00:00:26.015	1561	-1024	-768	-1	-1	-1	-1	4	-1024	-768	-1	-1	-1	-1	4		0	0						Untertest2.avi	0	880	547	72	111				0	Content		-72	-111	26015232	2601644721
26032	09:16:23.546	00:00:26.031	1562	-1024	-768	-1	-1	-1	-1	4	-1024	-768	-1	-1	-1	-1	4		0	0						Untertest2.avi	0	880	547	72	111				0	Content		-72	-111	26031899	2601661388
26048	09:16:23.562	00:00:26.048	1563	-1024	-768	-1	-1	-1	-1	4	-1024	-768	-1	-1	-1	-1	4		0	0						Untertest2.avi	0	880	547	72	111				0	Content		-72	-111	26048105	2601677594
26065	09:16:23.579	00:00:26.064	1564	-1024	-768	-1	-1	-1	-1	4	-1024	-768	-1	-1	-1	-1	4		0	0						Untertest2.avi	0	880	547	72	111				0	Content		-72	-111	26064773	2601694262
26081	09:16:23.595	00:00:26.081	1565	-1024	-768	-1	-1	-1	-1	4	-1024	-768	-1	-1	-1	-1	4		0	0						Untertest2.avi	0	880	547	72	111				0	Content		-72	-111	26081440	2601710929
26097	09:16:23.611	00:00:26.097	1566	-1024	-768	-1	-1	-1	-1	4	-1024	-768	-1	-1	-1	-1	4		0	0						Untertest2.avi	0	880	547	72	111				0	Content		-72	-111	26097261	2601726750
26114	09:16:23.628	00:00:26.113	1567	-1024	-768	-1	-1	-1	-1	4	-1024	-768	-1	-1	-1	-1	4		0	0						Untertest2.avi	0	880	547	72	111				0	Content		-72	-111	26113883	2601743372
26131	09:16:23.645	00:00:26.130	1568	-1024	-768	-1	-1	-1	-1	4	-1024	-768	-1	-1	-1	-1	4		0	0						Untertest2.avi	0	880	547	72	111				0	Content		-72	-111	26130568	2601760057
26147	09:16:23.661	00:00:26.147	1569	-1024	-768	-1	-1	-1	-1	4	-1024	-768	-1	-1	-1	-1	4		0	0						Untertest2.avi	0	880	547	72	111				0	Content		-72	-111	26147236	2601776725
26164	09:16:23.678	00:00:26.163	1570	-1024	-768	-1	-1	-1	-1	4	-1024	-768	-1	-1	-1	-1	4		0	0						Untertest2.avi	0	880	547	72	111				0	Content		-72	-111	26163903	2601793392
26181	09:16:23.695	00:00:26.180	1571	-1024	-768	-1	-1	-1	-1	4	-1024	-768	-1	-1	-1	-1	4		0	0						Untertest2.avi	0	880	547	72	111				0	Content		-72	-111	26180557	2601810046
26197	09:16:23.711	00:00:26.197	1572	-1024	-768	-1	-1	-1	-1	4	-1024	-768	-1	-1	-1	-1	4		0	0						Untertest2.avi	0	880	547	72	111				0	Content		-72	-111	26197124	2601826613
26214	09:16:23.728	00:00:26.213	1573	-1024	-768	-1	-1	-1	-1	4	-1024	-768	-1	-1	-1	-1	4		0	0						Untertest2.avi	0	880	547	72	111				0	Content		-72	-111	26213757	2601843246
26231	09:16:23.745	00:00:26.230	1574	-1024	-768	-1	-1	-1	-1	4	-1024	-768	-1	-1	-1	-1	4		0	0						Untertest2.avi	0	880	547	72	111				0	Content		-72	-111	26230838	2601860327
26248	09:16:23.762	00:00:26.247	1575	-1024	-768	-1	-1	-1	-1	4	-1024	-768	-1	-1	-1	-1	4		0	0						Untertest2.avi	0	880	547	72	111				0	Content		-72	-111	26247505	2601876994
26264	09:16:23.778	00:00:26.264	1576	-1024	-768	-1	-1	-1	-1	4	-1024	-768	-1	-1	-1	-1	4		0	0						Untertest2.avi	0	880	547	72	111				0	Content		-72	-111	26264173	2601893662
26281	09:16:23.795	00:00:26.281	1577	-1024	-768	-1	-1	-1	-1	4	-1024	-768	-1	-1	-1	-1	4		0	0						Untertest2.avi	0	880	547	72	111				0	Content		-72	-111	26281322	2601910811
26298	09:16:23.812	00:00:26.297	1578	-1024	-768	-1	-1	-1	-1	4	-1024	-768	-1	-1	-1	-1	4		0	0						Untertest2.avi	0	880	547	72	111				0	Content		-72	-111	26297990	2601927479
26315	09:16:23.829	00:00:26.314	1579	-1024	-768	-1	-1	-1	-1	4	-1024	-768	-1	-1	-1	-1	4		0	0						Untertest2.avi	0	880	547	72	111				0	Content		-72	-111	26314657	2601944146
26331	09:16:23.845	00:00:26.330	1580	-1024	-768	-1	-1	-1	-1	4	-1024	-768	-1	-1	-1	-1	4		0	0						Untertest2.avi	0	880	547	72	111				0	Content		-72	-111	26330914	2601960403
26348	09:16:23.862	00:00:26.347	1581	-1024	-768	-1	-1	-1	-1	4	-1024	-768	-1	-1	-1	-1	4		0	0						Untertest2.avi	0	880	547	72	111				0	Content		-72	-111	26347582	2601977071
26364	09:16:23.878	00:00:26.363	1582	-1024	-768	-1	-1	-1	-1	4	-1024	-768	-1	-1	-1	-1	4		0	0						Untertest2.avi	0	880	547	72	111				0	Content		-72	-111	26363738	2601993227
26380	09:16:23.894	00:00:26.380	1583	-1024	-768	-1	-1	-1	-1	4	-1024	-768	-1	-1	-1	-1	4		0	0						Untertest2.avi	0	880	547	72	111				0	Content		-72	-111	26380360	2602009849
26397	09:16:23.911	00:00:26.397	1584	-1024	-768	-1	-1	-1	-1	4	-1024	-768	-1	-1	-1	-1	4		0	0						Untertest2.avi	0	880	547	72	111				0	Content		-72	-111	26397110	2602026599
26414	09:16:23.928	00:00:26.413	1585	-1024	-768	-1	-1	-1	-1	4	-1024	-768	-1	-1	-1	-1	4		0	0						Untertest2.avi	0	880	547	72	111				0	Content		-72	-111	26413738	2602043227
26430	09:16:23.944	00:00:26.430	1586	-1024	-768	-1	-1	-1	-1	4	-1024	-768	-1	-1	-1	-1	4		0	0						Untertest2.avi	0	880	547	72	111				0	Content		-72	-111	26430406	2602059895
26447	09:16:23.961	00:00:26.447	1587	-1024	-768	-1	-1	-1	-1	4	-1024	-768	-1	-1	-1	-1	4		0	0						Untertest2.avi	0	880	547	72	111				0	Content		-72	-111	26447073	2602076562
26464	09:16:23.978	00:00:26.463	1588	-1024	-768	-1	-1	-1	-1	4	-1024	-768	-1	-1	-1	-1	4		0	0						Untertest2.avi	0	880	547	72	111				0	Content		-72	-111	26463710	2602093199
26480	09:16:23.994	00:00:26.480	1589	-1024	-768	-1	-1	-1	-1	4	-1024	-768	-1	-1	-1	-1	4		0	0						Untertest2.avi	0	880	547	72	111				0	Content		-72	-111	26480377	2602109866
26497	09:16:24.011	00:00:26.497	1590	-1024	-768	-1	-1	-1	-1	4	-1024	-768	-1	-1	-1	-1	4		0	0						Untertest2.avi	0	880	547	72	111				0	Content		-72	-111	26497045	2602126534
26514	09:16:24.028	00:00:26.513	1591	-1024	-768	-1	-1	-1	-1	4	-1024	-768	-1	-1	-1	-1	4		0	0						Untertest2.avi	0	880	547	72	111				0	Content		-72	-111	26513947	2602143436
26531	09:16:24.045	00:00:26.530	1592	-1024	-768	-1	-1	-1	-1	4	-1024	-768	-1	-1	-1	-1	4		0	0						Untertest2.avi	0	880	547	72	111				0	Content		-72	-111	26530614	2602160103
26548	09:16:24.062	00:00:26.547	1593	-1024	-768	-1	-1	-1	-1	4	-1024	-768	-1	-1	-1	-1	4		0	0						Untertest2.avi	0	880	547	72	111				0	Content		-72	-111	26547567	2602177056
26564	09:16:24.078	00:00:26.564	1594	-1024	-768	-1	-1	-1	-1	4	-1024	-768	-1	-1	-1	-1	4		0	0						Untertest2.avi	0	880	547	72	111				0	Content		-72	-111	26564234	2602193723
26581	09:16:24.095	00:00:26.580	1595	-1024	-768	-1	-1	-1	-1	4	-1024	-768	-1	-1	-1	-1	4		0	0						Untertest2.avi	0	880	547	72	111				0	Content		-72	-111	26580902	2602210391
26598	09:16:24.112	00:00:26.598	1596	-1024	-768	-1	-1	-1	-1	4	-1024	-768	-1	-1	-1	-1	4		0	0						Untertest2.avi	0	880	547	72	111				0	Content		-72	-111	26598185	2602227674
26615	09:16:24.129	00:00:26.614	1597	-1024	-768	-1	-1	-1	-1	4	-1024	-768	-1	-1	-1	-1	4		0	0						Untertest2.avi	0	880	547	72	111				0	Content		-72	-111	26614853	2602244342
26631	09:16:24.145	00:00:26.631	1598	-1024	-768	-1	-1	-1	-1	4	-1024	-768	-1	-1	-1	-1	4		0	0						Untertest2.avi	0	880	547	72	111				0	Content		-72	-111	26631057	2602260546
26648	09:16:24.162	00:00:26.647	1599	-1024	-768	-1	-1	-1	-1	4	-1024	-768	-1	-1	-1	-1	4		0	0						Untertest2.avi	0	880	547	72	111				0	Content		-72	-111	26647724	2602277213
26664	09:16:24.178	00:00:26.664	1600	-1024	-768	-1	-1	-1	-1	4	-1024	-768	-1	-1	-1	-1	4		0	0						Untertest2.avi	0	880	547	72	111				0	Content		-72	-111	26664392	2602293881
26680	09:16:24.194	00:00:26.680	1601	-1024	-768	-1	-1	-1	-1	4	-1024	-768	-1	-1	-1	-1	4		0	0						Untertest2.avi	0	880	547	72	111				0	Content		-72	-111	26680229	2602309718
26697	09:16:24.211	00:00:26.696	1602	-1024	-768	-1	-1	-1	-1	4	-1024	-768	-1	-1	-1	-1	4		0	0						Untertest2.avi	0	880	547	72	111				0	Content		-72	-111	26696839	2602326328
26713	09:16:24.227	00:00:26.713	1603	-1024	-768	-1	-1	-1	-1	4	-1024	-768	-1	-1	-1	-1	4		0	0						Untertest2.avi	0	880	547	72	111				0	Content		-72	-111	26713463	2602342952
26730	09:16:24.244	00:00:26.730	1604	-1024	-768	-1	-1	-1	-1	4	-1024	-768	-1	-1	-1	-1	4		0	0						Untertest2.avi	0	880	547	72	111				0	Content		-72	-111	26730142	2602359631
26747	09:16:24.261	00:00:26.746	1605	-1024	-768	-1	-1	-1	-1	4	-1024	-768	-1	-1	-1	-1	4		0	0						Untertest2.avi	0	880	547	72	111				0	Content		-72	-111	26746794	2602376283
26763	09:16:24.277	00:00:26.763	1606	-1024	-768	-1	-1	-1	-1	4	-1024	-768	-1	-1	-1	-1	4		0	0						Untertest2.avi	0	880	547	72	111				0	Content		-72	-111	26763461	2602392950
26780	09:16:24.294	00:00:26.780	1607	-1024	-768	-1	-1	-1	-1	4	-1024	-768	-1	-1	-1	-1	4		0	0						Untertest2.avi	0	880	547	72	111				0	Content		-72	-111	26780129	2602409618
26797	09:16:24.311	00:00:26.796	1608	-1024	-768	-1	-1	-1	-1	4	-1024	-768	-1	-1	-1	-1	4		0	0						Untertest2.avi	0	880	547	72	111				0	Content		-72	-111	26796987	2602426476
26814	09:16:24.328	00:00:26.813	1609	-1024	-768	-1	-1	-1	-1	4	-1024	-768	-1	-1	-1	-1	4		0	0						Untertest2.avi	0	880	547	72	111				0	Content		-72	-111	26813654	2602443143
26830	09:16:24.344	00:00:26.830	1610	-1024	-768	-1	-1	-1	-1	4	-1024	-768	-1	-1	-1	-1	4		0	0						Untertest2.avi	0	880	547	72	111				0	Content		-72	-111	26830322	2602459811
26847	09:16:24.361	00:00:26.847	1611	-1024	-768	-1	-1	-1	-1	4	-1024	-768	-1	-1	-1	-1	4		0	0						Untertest2.avi	0	880	547	72	111				0	Content		-72	-111	26847448	2602476937
26864	09:16:24.378	00:00:26.864	1612	-1024	-768	-1	-1	-1	-1	4	-1024	-768	-1	-1	-1	-1	4		0	0						Untertest2.avi	0	880	547	72	111				0	Content		-72	-111	26864116	2602493605
26881	09:16:24.395	00:00:26.881	1613	-1024	-768	-1	-1	-1	-1	4	-1024	-768	-1	-1	-1	-1	4		0	0						Untertest2.avi	0	880	547	72	111				0	Content		-72	-111	26881143	2602510632
26898	09:16:24.412	00:00:26.897	1614	-1024	-768	-1	-1	-1	-1	4	-1024	-768	-1	-1	-1	-1	4		0	0						Untertest2.avi	0	880	547	72	111				0	Content		-72	-111	26897811	2602527300
26914	09:16:24.428	00:00:26.914	1615	-1024	-768	-1	-1	-1	-1	4	-1024	-768	-1	-1	-1	-1	4		0	0						Untertest2.avi	0	880	547	72	111				0	Content		-72	-111	26914478	2602543967
26931	09:16:24.445	00:00:26.930	1616	-1024	-768	-1	-1	-1	-1	4	-1024	-768	-1	-1	-1	-1	4		0	0						Untertest2.avi	0	880	547	72	111				0	Content		-72	-111	26930586	2602560075
26947	09:16:24.461	00:00:26.947	1617	-1024	-768	-1	-1	-1	-1	4	-1024	-768	-1	-1	-1	-1	4		0	0						Untertest2.avi	0	880	547	72	111				0	Content		-72	-111	26947254	2602576743
26964	09:16:24.478	00:00:26.963	1618	-1024	-768	-1	-1	-1	-1	4	-1024	-768	-1	-1	-1	-1	4		0	0						Untertest2.avi	0	880	547	72	111				0	Content		-72	-111	26963734	2602593223
26980	09:16:24.494	00:00:26.980	1619	-1024	-768	-1	-1	-1	-1	4	-1024	-768	-1	-1	-1	-1	4		0	0						Untertest2.avi	0	880	547	72	111				0	Content		-72	-111	26980402	2602609891
26997	09:16:24.511	00:00:26.997	1620	-1024	-768	-1	-1	-1	-1	4	-1024	-768	-1	-1	-1	-1	4		0	0						Untertest2.avi	0	880	547	72	111				0	Content		-72	-111	26997069	2602626558
27013	09:16:24.527	00:00:27.013	1621	-1024	-768	-1	-1	-1	-1	4	-1024	-768	-1	-1	-1	-1	4		0	0						Untertest2.avi	0	880	547	72	111				0	Content		-72	-111	27013317	2602642806
27030	09:16:24.544	00:00:27.029	1622	-1024	-768	-1	-1	-1	-1	4	-1024	-768	-1	-1	-1	-1	4		0	0						Untertest2.avi	0	880	547	72	111				0	Content		-72	-111	27029939	2602659428
27047	09:16:24.561	00:00:27.046	1623	-1024	-768	-1	-1	-1	-1	4	-1024	-768	-1	-1	-1	-1	4		0	0						Untertest2.avi	0	880	547	72	111				0	Content		-72	-111	27046605	2602676094
27063	09:16:24.577	00:00:27.063	1624	-1024	-768	-1	-1	-1	-1	4	-1024	-768	-1	-1	-1	-1	4		0	0						Untertest2.avi	0	880	547	72	111				0	Content		-72	-111	27063273	2602692762
27080	09:16:24.594	00:00:27.079	1625	-1024	-768	-1	-1	-1	-1	4	-1024	-768	-1	-1	-1	-1	4		0	0						Untertest2.avi	0	880	547	72	111				0	Content		-72	-111	27079940	2602709429
27097	09:16:24.611	00:00:27.096	1626	-1024	-768	-1	-1	-1	-1	4	-1024	-768	-1	-1	-1	-1	4		0	0						Untertest2.avi	0	880	547	72	111				0	Content		-72	-111	27096562	2602726051
27113	09:16:24.627	00:00:27.113	1627	-1024	-768	-1	-1	-1	-1	4	-1024	-768	-1	-1	-1	-1	4		0	0						Untertest2.avi	0	880	547	72	111				0	Content		-72	-111	27113230	2602742719
27130	09:16:24.644	00:00:27.129	1628	-1024	-768	-1	-1	-1	-1	4	-1024	-768	-1	-1	-1	-1	4		0	0						Untertest2.avi	0	880	547	72	111				0	Content		-72	-111	27129897	2602759386
27147	09:16:24.661	00:00:27.146	1629	-1024	-768	-1	-1	-1	-1	4	-1024	-768	-1	-1	-1	-1	4		0	0						Untertest2.avi	0	880	547	72	111				0	Content		-72	-111	27146790	2602776279
27163	09:16:24.677	00:00:27.163	1630	-1024	-768	-1	-1	-1	-1	4	-1024	-768	-1	-1	-1	-1	4		0	0						Untertest2.avi	0	880	547	72	111				0	Content		-72	-111	27163457	2602792946
27180	09:16:24.694	00:00:27.180	1631	-1024	-768	-1	-1	-1	-1	4	-1024	-768	-1	-1	-1	-1	4		0	0						Untertest2.avi	0	880	547	72	111				0	Content		-72	-111	27180447	2602809936
27197	09:16:24.711	00:00:27.197	1632	-1024	-768	-1	-1	-1	-1	4	-1024	-768	-1	-1	-1	-1	4		0	0						Untertest2.avi	0	880	547	72	111				0	Content		-72	-111	27197114	2602826603
27214	09:16:24.728	00:00:27.213	1633	-1024	-768	-1	-1	-1	-1	4	-1024	-768	-1	-1	-1	-1	4		0	0						Untertest2.avi	0	880	547	72	111				0	Content		-72	-111	27213781	2602843270
27231	09:16:24.745	00:00:27.231	1634	-1024	-768	-1	-1	-1	-1	4	-1024	-768	-1	-1	-1	-1	4		0	0						Untertest2.avi	0	880	547	72	111				0	Content		-72	-111	27231040	2602860529
27248	09:16:24.762	00:00:27.247	1635	-1024	-768	-1	-1	-1	-1	4	-1024	-768	-1	-1	-1	-1	4		0	0						Untertest2.avi	0	880	547	72	111				0	Content		-72	-111	27247707	2602877196
27264	09:16:24.778	00:00:27.263	1636	-1024	-768	-1	-1	-1	-1	4	-1024	-768	-1	-1	-1	-1	4		0	0						Untertest2.avi	0	880	547	72	111				0	Content		-72	-111	27263946	2602893435
27281	09:16:24.795	00:00:27.280	1637	-1024	-768	-1	-1	-1	-1	4	-1024	-768	-1	-1	-1	-1	4		0	0						Untertest2.avi	0	880	547	72	111				0	Content		-72	-111	27280613	2602910102
27297	09:16:24.811	00:00:27.297	1638	-1024	-768	-1	-1	-1	-1	4	-1024	-768	-1	-1	-1	-1	4		0	0						Untertest2.avi	0	880	547	72	111				0	Content		-72	-111	27297280	2602926769
27313	09:16:24.827	00:00:27.313	1639	-1024	-768	-1	-1	-1	-1	4	-1024	-768	-1	-1	-1	-1	4		0	0						Untertest2.avi	0	880	547	72	111				0	Content		-72	-111	27313049	2602942538
27330	09:16:24.844	00:00:27.329	1640	-1024	-768	-1	-1	-1	-1	4	-1024	-768	-1	-1	-1	-1	4		0	0						Untertest2.avi	0	880	547	72	111				0	Content		-72	-111	27329793	2602959282
27346	09:16:24.860	00:00:27.346	1641	-1024	-768	-1	-1	-1	-1	4	-1024	-768	-1	-1	-1	-1	4		0	0						Untertest2.avi	0	880	547	72	111				0	Content		-72	-111	27346417	2602975906
27363	09:16:24.877	00:00:27.363	1642	-1024	-768	-1	-1	-1	-1	4	-1024	-768	-1	-1	-1	-1	4		0	0						Untertest2.avi	0	880	547	72	111				0	Content		-72	-111	27363094	2602992583
27380	09:16:24.894	00:00:27.379	1643	-1024	-768	-1	-1	-1	-1	4	-1024	-768	-1	-1	-1	-1	4		0	0						Untertest2.avi	0	880	547	72	111				0	Content		-72	-111	27379742	2603009231
27396	09:16:24.910	00:00:27.396	1644	-1024	-768	-1	-1	-1	-1	4	-1024	-768	-1	-1	-1	-1	4		0	0						Untertest2.avi	0	880	547	72	111				0	Content		-72	-111	27396410	2603025899
27413	09:16:24.927	00:00:27.413	1645	-1024	-768	-1	-1	-1	-1	4	-1024	-768	-1	-1	-1	-1	4		0	0						Untertest2.avi	0	880	547	72	111				0	Content		-72	-111	27413077	2603042566
27430	09:16:24.944	00:00:27.429	1646	-1024	-768	-1	-1	-1	-1	4	-1024	-768	-1	-1	-1	-1	4		0	0						Untertest2.avi	0	880	547	72	111				0	Content		-72	-111	27429902	2603059391
27447	09:16:24.961	00:00:27.446	1647	-1024	-768	-1	-1	-1	-1	4	-1024	-768	-1	-1	-1	-1	4		0	0						Untertest2.avi	0	880	547	72	111				0	Content		-72	-111	27446569	2603076058
27463	09:16:24.977	00:00:27.463	1648	-1024	-768	-1	-1	-1	-1	4	-1024	-768	-1	-1	-1	-1	4		0	0						Untertest2.avi	0	880	547	72	111				0	Content		-72	-111	27463237	2603092726
27480	09:16:24.994	00:00:27.480	1649	-1024	-768	-1	-1	-1	-1	4	-1024	-768	-1	-1	-1	-1	4		0	0						Untertest2.avi	0	880	547	72	111				0	Content		-72	-111	27480384	2603109873
27497	09:16:25.011	00:00:27.497	1650	-1024	-768	-1	-1	-1	-1	4	-1024	-768	-1	-1	-1	-1	4		0	0						Untertest2.avi	0	880	547	72	111				0	Content		-72	-111	27497051	2603126540
27514	09:16:25.028	00:00:27.514	1651	-1024	-768	-1	-1	-1	-1	4	-1024	-768	-1	-1	-1	-1	4		0	0						Untertest2.avi	0	880	547	72	111				0	Content		-72	-111	27514087	2603143576
27531	09:16:25.045	00:00:27.530	1652	-1024	-768	-1	-1	-1	-1	4	-1024	-768	-1	-1	-1	-1	4		0	0						Untertest2.avi	0	880	547	72	111				0	Content		-72	-111	27530754	2603160243
27547	09:16:25.061	00:00:27.547	1653	-1024	-768	-1	-1	-1	-1	4	-1024	-768	-1	-1	-1	-1	4		0	0						Untertest2.avi	0	880	547	72	111				0	Content		-72	-111	27547422	2603176911
27564	09:16:25.078	00:00:27.563	1654	-1024	-768	-1	-1	-1	-1	4	-1024	-768	-1	-1	-1	-1	4		0	0						Untertest2.avi	0	880	547	72	111				0	Content		-72	-111	27563706	2603193195
27580	09:16:25.094	00:00:27.580	1655	-1024	-768	-1	-1	-1	-1	4	-1024	-768	-1	-1	-1	-1	4		0	0						Untertest2.avi	0	880	547	72	111				0	Content		-72	-111	27580374	2603209863
27597	09:16:25.111	00:00:27.597	1656	-1024	-768	-1	-1	-1	-1	4	-1024	-768	-1	-1	-1	-1	4		0	0						Untertest2.avi	0	880	547	72	111				0	Content		-72	-111	27597041	2603226530
27613	09:16:25.127	00:00:27.613	1657	-1024	-768	-1	-1	-1	-1	4	-1024	-768	-1	-1	-1	-1	4		0	0						Untertest2.avi	0	880	547	72	111				0	Content		-72	-111	27613452	2603242941
27630	09:16:25.144	00:00:27.630	1658	-1024	-768	-1	-1	-1	-1	4	-1024	-768	-1	-1	-1	-1	4		0	0						Untertest2.avi	0	880	547	72	111				0	Content		-72	-111	27630120	2603259609
27647	09:16:25.161	00:00:27.646	1659	-1024	-768	-1	-1	-1	-1	4	-1024	-768	-1	-1	-1	-1	4		0	0						Untertest2.avi	0	880	547	72	111				0	Content		-72	-111	27646787	2603276276
27663	09:16:25.177	00:00:27.662	1660	-1024	-768	-1	-1	-1	-1	4	-1024	-768	-1	-1	-1	-1	4		0	0						Untertest2.avi	0	880	547	72	111				0	Content		-72	-111	27662893	2603292382
27680	09:16:25.194	00:00:27.679	1661	-1024	-768	-1	-1	-1	-1	4	-1024	-768	-1	-1	-1	-1	4		0	0						Untertest2.avi	0	880	547	72	111				0	Content		-72	-111	27679520	2603309009
27696	09:16:25.210	00:00:27.696	1662	-1024	-768	-1	-1	-1	-1	4	-1024	-768	-1	-1	-1	-1	4		0	0						Untertest2.avi	0	880	547	72	111				0	Content		-72	-111	27696191	2603325680
27713	09:16:25.227	00:00:27.712	1663	-1024	-768	-1	-1	-1	-1	4	-1024	-768	-1	-1	-1	-1	4		0	0						Untertest2.avi	0	880	547	72	111				0	Content		-72	-111	27712859	2603342348
27730	09:16:25.244	00:00:27.729	1664	-1024	-768	-1	-1	-1	-1	4	-1024	-768	-1	-1	-1	-1	4		0	0						Untertest2.avi	0	880	547	72	111				0	Content		-72	-111	27729526	2603359015
27746	09:16:25.260	00:00:27.746	1665	-1024	-768	-1	-1	-1	-1	4	-1024	-768	-1	-1	-1	-1	4		0	0						Untertest2.avi	0	880	547	72	111				0	Content		-72	-111	27746147	2603375636
27763	09:16:25.277	00:00:27.762	1666	-1024	-768	-1	-1	-1	-1	4	-1024	-768	-1	-1	-1	-1	4		0	0						Untertest2.avi	0	880	547	72	111				0	Content		-72	-111	27762814	2603392303
27779	09:16:25.293	00:00:27.779	1667	-1024	-768	-1	-1	-1	-1	4	-1024	-768	-1	-1	-1	-1	4		0	0						Untertest2.avi	0	880	547	72	111				0	Content		-72	-111	27779481	2603408970
27796	09:16:25.310	00:00:27.796	1668	-1024	-768	-1	-1	-1	-1	4	-1024	-768	-1	-1	-1	-1	4		0	0						Untertest2.avi	0	880	547	72	111				0	Content		-72	-111	27796372	2603425861
27813	09:16:25.327	00:00:27.813	1669	-1024	-768	-1	-1	-1	-1	4	-1024	-768	-1	-1	-1	-1	4		0	0						Untertest2.avi	0	880	547	72	111				0	Content		-72	-111	27813039	2603442528
27830	09:16:25.344	00:00:27.830	1670	-1024	-768	-1	-1	-1	-1	4	-1024	-768	-1	-1	-1	-1	4		0	0						Untertest2.avi	0	880	547	72	111				0	Content		-72	-111	27830030	2603459519
27847	09:16:25.361	00:00:27.846	1671	-1024	-768	-1	-1	-1	-1	4	-1024	-768	-1	-1	-1	-1	4		0	0						Untertest2.avi	0	880	547	72	111				0	Content		-72	-111	27846697	2603476186
27863	09:16:25.377	00:00:27.863	1672	-1024	-768	-1	-1	-1	-1	4	-1024	-768	-1	-1	-1	-1	4		0	0						Untertest2.avi	0	880	547	72	111				0	Content		-72	-111	27863365	2603492854
27881	09:16:25.395	00:00:27.880	1673	-1024	-768	-1	-1	-1	-1	4	-1024	-768	-1	-1	-1	-1	4		0	0						Untertest2.avi	0	880	547	72	111				0	Content		-72	-111	27880624	2603510113
27897	09:16:25.411	00:00:27.897	1674	-1024	-768	-1	-1	-1	-1	4	-1024	-768	-1	-1	-1	-1	4		0	0						Untertest2.avi	0	880	547	72	111				0	Content		-72	-111	27897291	2603526780
27914	09:16:25.428	00:00:27.913	1675	-1024	-768	-1	-1	-1	-1	4	-1024	-768	-1	-1	-1	-1	4		0	0						Untertest2.avi	0	880	547	72	111				0	Content		-72	-111	27913530	2603543019
27930	09:16:25.444	00:00:27.930	1676	-1024	-768	-1	-1	-1	-1	4	-1024	-768	-1	-1	-1	-1	4		0	0						Untertest2.avi	0	880	547	72	111				0	Content		-72	-111	27930197	2603559686
27947	09:16:25.461	00:00:27.946	1677	-1024	-768	-1	-1	-1	-1	4	-1024	-768	-1	-1	-1	-1	4		0	0						Untertest2.avi	0	880	547	72	111				0	Content		-72	-111	27946865	2603576354
27963	09:16:25.477	00:00:27.962	1678	-1024	-768	-1	-1	-1	-1	4	-1024	-768	-1	-1	-1	-1	4		0	0						Untertest2.avi	0	880	547	72	111				0	Content		-72	-111	27962626	2603592115
27979	09:16:25.493	00:00:27.979	1679	-1024	-768	-1	-1	-1	-1	4	-1024	-768	-1	-1	-1	-1	4		0	0						Untertest2.avi	0	880	547	72	111				0	Content		-72	-111	27979373	2603608862
27996	09:16:25.510	00:00:27.995	1680	-1024	-768	-1	-1	-1	-1	4	-1024	-768	-1	-1	-1	-1	4		0	0						Untertest2.avi	0	880	547	72	111				0	Content		-72	-111	27995995	2603625484
28013	09:16:25.527	00:00:28.012	1681	-1024	-768	-1	-1	-1	-1	4	-1024	-768	-1	-1	-1	-1	4		0	0						Untertest2.avi	0	880	547	72	111				0	Content		-72	-111	28012671	2603642160
28029	09:16:25.543	00:00:28.029	1682	-1024	-768	-1	-1	-1	-1	4	-1024	-768	-1	-1	-1	-1	4		0	0						Untertest2.avi	0	880	547	72	111				0	Content		-72	-111	28029241	2603658730
28046	09:16:25.560	00:00:28.046	1683	-1024	-768	-1	-1	-1	-1	4	-1024	-768	-1	-1	-1	-1	4		0	0						Untertest2.avi	0	880	547	72	111				0	Content		-72	-111	28046176	2603675665
28063	09:16:25.577	00:00:28.062	1684	-1024	-768	-1	-1	-1	-1	4	-1024	-768	-1	-1	-1	-1	4		0	0						Untertest2.avi	0	880	547	72	111				0	Content		-72	-111	28062843	2603692332
28080	09:16:25.594	00:00:28.079	1685	-1024	-768	-1	-1	-1	-1	4	-1024	-768	-1	-1	-1	-1	4		0	0						Untertest2.avi	0	880	547	72	111				0	Content		-72	-111	28079978	2603709467
28097	09:16:25.611	00:00:28.096	1686	-1024	-768	-1	-1	-1	-1	4	-1024	-768	-1	-1	-1	-1	4		0	0						Untertest2.avi	0	880	547	72	111				0	Content		-72	-111	28096645	2603726134
28114	09:16:25.628	00:00:28.113	1687	-1024	-768	-1	-1	-1	-1	4	-1024	-768	-1	-1	-1	-1	4		0	0						Untertest2.avi	0	880	547	72	111				0	Content		-72	-111	28113675	2603743164
28130	09:16:25.644	00:00:28.130	1688	-1024	-768	-1	-1	-1	-1	4	-1024	-768	-1	-1	-1	-1	4		0	0						Untertest2.avi	0	880	547	72	111				0	Content		-72	-111	28130342	2603759831
28147	09:16:25.661	00:00:28.147	1689	-1024	-768	-1	-1	-1	-1	4	-1024	-768	-1	-1	-1	-1	4		0	0						Untertest2.avi	0	880	547	72	111				0	Content		-72	-111	28147010	2603776499
28164	09:16:25.678	00:00:28.164	1690	-1024	-768	-1	-1	-1	-1	4	-1024	-768	-1	-1	-1	-1	4		0	0						Untertest2.avi	0	880	547	72	111				0	Content		-72	-111	28164480	2603793969
28179	09:16:25.693	00:00:28.179	1691	-1024	-768	-1	-1	-1	-1	4	-1024	-768	-1	-1	-1	-1	4		0	0						Untertest2.avi	0	880	547	72	111				0	Content		-72	-111	28179228	2603808717
28196	09:16:25.710	00:00:28.195	1692	-1024	-768	-1	-1	-1	-1	4	-1024	-768	-1	-1	-1	-1	4		0	0						Untertest2.avi	0	880	547	72	111				0	Content		-72	-111	28195851	2603825340
28212	09:16:25.726	00:00:28.212	1693	-1024	-768	-1	-1	-1	-1	4	-1024	-768	-1	-1	-1	-1	4		0	0						Untertest2.avi	0	880	547	72	111				0	Content		-72	-111	28212474	2603841963
28229	09:16:25.743	00:00:28.229	1694	-1024	-768	-1	-1	-1	-1	4	-1024	-768	-1	-1	-1	-1	4		0	0						Untertest2.avi	0	880	547	72	111				0	Content		-72	-111	28229154	2603858643
28246	09:16:25.760	00:00:28.245	1695	-1024	-768	-1	-1	-1	-1	4	-1024	-768	-1	-1	-1	-1	4		0	0						Untertest2.avi	0	880	547	72	111				0	Content		-72	-111	28245848	2603875337
28263	09:16:25.777	00:00:28.262	1696	-1024	-768	-1	-1	-1	-1	4	-1024	-768	-1	-1	-1	-1	4		0	0						Untertest2.avi	0	880	547	72	111				0	Content		-72	-111	28262680	2603892169
28279	09:16:25.793	00:00:28.279	1697	-1024	-768	-1	-1	-1	-1	4	-1024	-768	-1	-1	-1	-1	4		0	0						Untertest2.avi	0	880	547	72	111				0	Content		-72	-111	28279348	2603908837
28296	09:16:25.810	00:00:28.296	1698	-1024	-768	-1	-1	-1	-1	4	-1024	-768	-1	-1	-1	-1	4		0	0						Untertest2.avi	0	880	547	72	111				0	Content		-72	-111	28296015	2603925504
28313	09:16:25.827	00:00:28.313	1699	-1024	-768	-1	-1	-1	-1	4	-1024	-768	-1	-1	-1	-1	4		0	0						Untertest2.avi	0	880	547	72	111				0	Content		-72	-111	28313001	2603942490
28330	09:16:25.844	00:00:28.329	1700	-1024	-768	-1	-1	-1	-1	4	-1024	-768	-1	-1	-1	-1	4		0	0						Untertest2.avi	0	880	547	72	111				0	Content		-72	-111	28329668	2603959157
28346	09:16:25.860	00:00:28.346	1701	-1024	-768	-1	-1	-1	-1	4	-1024	-768	-1	-1	-1	-1	4		0	0						Untertest2.avi	0	880	547	72	111				0	Content		-72	-111	28346336	2603975825
28364	09:16:25.878	00:00:28.363	1702	-1024	-768	-1	-1	-1	-1	4	-1024	-768	-1	-1	-1	-1	4		0	0						Untertest2.avi	0	880	547	72	111				0	Content		-72	-111	28363657	2603993146
28380	09:16:25.894	00:00:28.380	1703	-1024	-768	-1	-1	-1	-1	4	-1024	-768	-1	-1	-1	-1	4		0	0						Untertest2.avi	0	880	547	72	111				0	Content		-72	-111	28380324	2604009813
28397	09:16:25.911	00:00:28.396	1704	-1024	-768	-1	-1	-1	-1	4	-1024	-768	-1	-1	-1	-1	4		0	0						Untertest2.avi	0	880	547	72	111				0	Content		-72	-111	28396541	2604026030
28413	09:16:25.927	00:00:28.413	1705	-1024	-768	-1	-1	-1	-1	4	-1024	-768	-1	-1	-1	-1	4		0	0						Untertest2.avi	0	880	547	72	111				0	Content		-72	-111	28413208	2604042697
28430	09:16:25.944	00:00:28.429	1706	-1024	-768	-1	-1	-1	-1	4	-1024	-768	-1	-1	-1	-1	4		0	0						Untertest2.avi	0	880	547	72	111				0	Content		-72	-111	28429876	2604059365
28446	09:16:25.960	00:00:28.445	1707	-1024	-768	-1	-1	-1	-1	4	-1024	-768	-1	-1	-1	-1	4		0	0						Untertest2.avi	0	880	547	72	111				0	Content		-72	-111	28445716	2604075205
28462	09:16:25.976	00:00:28.462	1708	-1024	-768	-1	-1	-1	-1	4	-1024	-768	-1	-1	-1	-1	4		0	0						Untertest2.avi	0	880	547	72	111				0	Content		-72	-111	28462340	2604091829
28479	09:16:25.993	00:00:28.479	1709	-1024	-768	-1	-1	-1	-1	4	-1024	-768	-1	-1	-1	-1	4		0	0						Untertest2.avi	0	880	547	72	111				0	Content		-72	-111	28479086	2604108575
28496	09:16:26.010	00:00:28.495	1710	-1024	-768	-1	-1	-1	-1	4	-1024	-768	-1	-1	-1	-1	4		0	0						Untertest2.avi	0	880	547	72	111				0	Content		-72	-111	28495649	2604125138
28512	09:16:26.026	00:00:28.512	1711	-1024	-768	-1	-1	-1	-1	4	-1024	-768	-1	-1	-1	-1	4		0	0						Untertest2.avi	0	880	547	72	111				0	Content		-72	-111	28512334	2604141823
28529	09:16:26.043	00:00:28.529	1712	-1024	-768	-1	-1	-1	-1	4	-1024	-768	-1	-1	-1	-1	4		0	0						Untertest2.avi	0	880	547	72	111				0	Content		-72	-111	28529270	2604158759
28546	09:16:26.060	00:00:28.545	1713	-1024	-768	-1	-1	-1	-1	4	-1024	-768	-1	-1	-1	-1	4		0	0						Untertest2.avi	0	880	547	72	111				0	Content		-72	-111	28545937	2604175426
28563	09:16:26.077	00:00:28.562	1714	-1024	-768	-1	-1	-1	-1	4	-1024	-768	-1	-1	-1	-1	4		0	0						Untertest2.avi	0	880	547	72	111				0	Content		-72	-111	28562902	2604192391
28580	09:16:26.094	00:00:28.579	1715	-1024	-768	-1	-1	-1	-1	4	-1024	-768	-1	-1	-1	-1	4		0	0						Untertest2.avi	0	880	547	72	111				0	Content		-72	-111	28579569	2604209058
28596	09:16:26.110	00:00:28.596	1716	-1024	-768	-1	-1	-1	-1	4	-1024	-768	-1	-1	-1	-1	4		0	0						Untertest2.avi	0	880	547	72	111				0	Content		-72	-111	28596237	2604225726
28613	09:16:26.127	00:00:28.613	1717	-1024	-768	-1	-1	-1	-1	4	-1024	-768	-1	-1	-1	-1	4		0	0						Untertest2.avi	0	880	547	72	111				0	Content		-72	-111	28613309	2604242798
28630	09:16:26.144	00:00:28.629	1718	-1024	-768	-1	-1	-1	-1	4	-1024	-768	-1	-1	-1	-1	4		0	0						Untertest2.avi	0	880	547	72	111				0	Content		-72	-111	28629977	2604259466
28647	09:16:26.161	00:00:28.646	1719	-1024	-768	-1	-1	-1	-1	4	-1024	-768	-1	-1	-1	-1	4		0	0						Untertest2.avi	0	880	547	72	111				0	Content		-72	-111	28646644	2604276133
28664	09:16:26.178	00:00:28.664	1720	-1024	-768	-1	-1	-1	-1	4	-1024	-768	-1	-1	-1	-1	4		0	0						Untertest2.avi	0	880	547	72	111				0	Content		-72	-111	28664073	2604293562
28679	09:16:26.193	00:00:28.678	1721	-1024	-768	-1	-1	-1	-1	4	-1024	-768	-1	-1	-1	-1	4		0	0						Untertest2.avi	0	880	547	72	111				0	Content		-72	-111	28678944	2604308433
28695	09:16:26.209	00:00:28.695	1722	-1024	-768	-1	-1	-1	-1	4	-1024	-768	-1	-1	-1	-1	4		0	0						Untertest2.avi	0	880	547	72	111				0	Content		-72	-111	28695441	2604324930
28712	09:16:26.226	00:00:28.712	1723	-1024	-768	-1	-1	-1	-1	4	-1024	-768	-1	-1	-1	-1	4		0	0						Untertest2.avi	0	880	547	72	111				0	Content		-72	-111	28712191	2604341680
28729	09:16:26.243	00:00:28.728	1724	-1024	-768	-1	-1	-1	-1	4	-1024	-768	-1	-1	-1	-1	4		0	0						Untertest2.avi	0	880	547	72	111				0	Content		-72	-111	28728858	2604358347
28746	09:16:26.260	00:00:28.745	1725	-1024	-768	-1	-1	-1	-1	4	-1024	-768	-1	-1	-1	-1	4		0	0						Untertest2.avi	0	880	547	72	111				0	Content		-72	-111	28745525	2604375014
28762	09:16:26.276	00:00:28.762	1726	-1024	-768	-1	-1	-1	-1	4	-1024	-768	-1	-1	-1	-1	4		0	0						Untertest2.avi	0	880	547	72	111				0	Content		-72	-111	28762193	2604391682
28779	09:16:26.293	00:00:28.778	1727	-1024	-768	-1	-1	-1	-1	4	-1024	-768	-1	-1	-1	-1	4		0	0						Untertest2.avi	0	880	547	72	111				0	Content		-72	-111	28778816	2604408305
28795	09:16:26.309	00:00:28.795	1728	-1024	-768	-1	-1	-1	-1	4	-1024	-768	-1	-1	-1	-1	4		0	0						Untertest2.avi	0	880	547	72	111				0	Content		-72	-111	28795484	2604424973
28812	09:16:26.326	00:00:28.812	1729	-1024	-768	-1	-1	-1	-1	4	-1024	-768	-1	-1	-1	-1	4		0	0						Untertest2.avi	0	880	547	72	111				0	Content		-72	-111	28812151	2604441640
28829	09:16:26.343	00:00:28.829	1730	-1024	-768	-1	-1	-1	-1	4	-1024	-768	-1	-1	-1	-1	4		0	0						Untertest2.avi	0	880	547	72	111				0	Content		-72	-111	28829044	2604458533
28846	09:16:26.360	00:00:28.845	1731	-1024	-768	-1	-1	-1	-1	4	-1024	-768	-1	-1	-1	-1	4		0	0						Untertest2.avi	0	880	547	72	111				0	Content		-72	-111	28845711	2604475200
28863	09:16:26.377	00:00:28.862	1732	-1024	-768	-1	-1	-1	-1	4	-1024	-768	-1	-1	-1	-1	4		0	0						Untertest2.avi	0	880	547	72	111				0	Content		-72	-111	28862702	2604492191
28879	09:16:26.393	00:00:28.879	1733	-1024	-768	-1	-1	-1	-1	4	-1024	-768	-1	-1	-1	-1	4		0	0						Untertest2.avi	0	880	547	72	111				0	Content		-72	-111	28879370	2604508859
28896	09:16:26.410	00:00:28.896	1734	-1024	-768	-1	-1	-1	-1	4	-1024	-768	-1	-1	-1	-1	4		0	0						Untertest2.avi	0	880	547	72	111				0	Content		-72	-111	28896037	2604525526
28913	09:16:26.427	00:00:28.913	1735	-1024	-768	-1	-1	-1	-1	4	-1024	-768	-1	-1	-1	-1	4		0	0						Untertest2.avi	0	880	547	72	111				0	Content		-72	-111	28913302	2604542791
28931	09:16:26.445	00:00:28.930	1736	-1024	-768	-1	-1	-1	-1	4	-1024	-768	-1	-1	-1	-1	4		0	0						Untertest2.avi	0	880	547	72	111				0	Content		-72	-111	28930548	2604560037
28947	09:16:26.461	00:00:28.946	1737	-1024	-768	-1	-1	-1	-1	4	-1024	-768	-1	-1	-1	-1	4		0	0						Untertest2.avi	0	880	547	72	111				0	Content		-72	-111	28946591	2604576080
28963	09:16:26.477	00:00:28.963	1738	-1024	-768	-1	-1	-1	-1	4	-1024	-768	-1	-1	-1	-1	4		0	0						Untertest2.avi	0	880	547	72	111				0	Content		-72	-111	28963258	2604592747
28980	09:16:26.494	00:00:28.979	1739	-1024	-768	-1	-1	-1	-1	4	-1024	-768	-1	-1	-1	-1	4		0	0						Untertest2.avi	0	880	547	72	111				0	Content		-72	-111	28979925	2604609414
28995	09:16:26.509	00:00:28.995	1740	-1024	-768	-1	-1	-1	-1	4	-1024	-768	-1	-1	-1	-1	4		0	0						Untertest2.avi	0	880	547	72	111				0	Content		-72	-111	28995296	2604624785
29012	09:16:26.526	00:00:29.011	1741	-1024	-768	-1	-1	-1	-1	4	-1024	-768	-1	-1	-1	-1	4		0	0						Untertest2.avi	0	880	547	72	111				0	Content		-72	-111	29011920	2604641409
29029	09:16:26.543	00:00:29.028	1742	-1024	-768	-1	-1	-1	-1	4	-1024	-768	-1	-1	-1	-1	4		0	0						Untertest2.avi	0	880	547	72	111				0	Content		-72	-111	29028725	2604658214
29045	09:16:26.559	00:00:29.045	1743	-1024	-768	-1	-1	-1	-1	4	-1024	-768	-1	-1	-1	-1	4		0	0						Untertest2.avi	0	880	547	72	111				0	Content		-72	-111	29045289	2604674778
29062	09:16:26.576	00:00:29.062	1744	-1024	-768	-1	-1	-1	-1	4	-1024	-768	-1	-1	-1	-1	4		0	0						Untertest2.avi	0	880	547	72	111				0	Content		-72	-111	29062224	2604691713
29079	09:16:26.593	00:00:29.078	1745	-1024	-768	-1	-1	-1	-1	4	-1024	-768	-1	-1	-1	-1	4		0	0						Untertest2.avi	0	880	547	72	111				0	Content		-72	-111	29078892	2604708381
29096	09:16:26.610	00:00:29.095	1746	-1024	-768	-1	-1	-1	-1	4	-1024	-768	-1	-1	-1	-1	4		0	0						Untertest2.avi	0	880	547	72	111				0	Content		-72	-111	29095858	2604725347
29113	09:16:26.627	00:00:29.112	1747	-1024	-768	-1	-1	-1	-1	4	-1024	-768	-1	-1	-1	-1	4		0	0						Untertest2.avi	0	880	547	72	111				0	Content		-72	-111	29112526	2604742015
29129	09:16:26.643	00:00:29.129	1748	-1024	-768	-1	-1	-1	-1	4	-1024	-768	-1	-1	-1	-1	4		0	0						Untertest2.avi	0	880	547	72	111				0	Content		-72	-111	29129193	2604758682
29146	09:16:26.660	00:00:29.146	1749	-1024	-768	-1	-1	-1	-1	4	-1024	-768	-1	-1	-1	-1	4		0	0						Untertest2.avi	0	880	547	72	111				0	Content		-72	-111	29146264	2604775753
29163	09:16:26.677	00:00:29.162	1750	-1024	-768	-1	-1	-1	-1	4	-1024	-768	-1	-1	-1	-1	4		0	0						Untertest2.avi	0	880	547	72	111				0	Content		-72	-111	29162932	2604792421
29180	09:16:26.694	00:00:29.179	1751	-1024	-768	-1	-1	-1	-1	4	-1024	-768	-1	-1	-1	-1	4		0	0						Untertest2.avi	0	880	547	72	111				0	Content		-72	-111	29179599	2604809088
29197	09:16:26.711	00:00:29.197	1752	-1024	-768	-1	-1	-1	-1	4	-1024	-768	-1	-1	-1	-1	4		0	0						Untertest2.avi	0	880	547	72	111				0	Content		-72	-111	29197025	2604826514
29212	09:16:26.726	00:00:29.211	1753	-1024	-768	-1	-1	-1	-1	4	-1024	-768	-1	-1	-1	-1	4		0	0						Untertest2.avi	0	880	547	72	111				0	Content		-72	-111	29211896	2604841385
29229	09:16:26.743	00:00:29.228	1754	-1024	-768	-1	-1	-1	-1	4	-1024	-768	-1	-1	-1	-1	4		0	0						Untertest2.avi	0	880	547	72	111				0	Content		-72	-111	29228520	2604858009
29245	09:16:26.759	00:00:29.245	1755	-1024	-768	-1	-1	-1	-1	4	-1024	-768	-1	-1	-1	-1	4		0	0						Untertest2.avi	0	880	547	72	111				0	Content		-72	-111	29245143	2604874632
29262	09:16:26.776	00:00:29.261	1756	-1024	-768	-1	-1	-1	-1	4	-1024	-768	-1	-1	-1	-1	4		0	0						Untertest2.avi	0	880	547	72	111				0	Content		-72	-111	29261949	2604891438
29279	09:16:26.793	00:00:29.278	1757	-1024	-768	-1	-1	-1	-1	4	-1024	-768	-1	-1	-1	-1	4		0	0						Untertest2.avi	0	880	547	72	111				0	Content		-72	-111	29278518	2604908007
29295	09:16:26.809	00:00:29.295	1758	-1024	-768	-1	-1	-1	-1	4	-1024	-768	-1	-1	-1	-1	4		0	0						Untertest2.avi	0	880	547	72	111				0	Content		-72	-111	29295350	2604924839
29312	09:16:26.826	00:00:29.312	1759	-1024	-768	-1	-1	-1	-1	4	-1024	-768	-1	-1	-1	-1	4		0	0						Untertest2.avi	0	880	547	72	111				0	Content		-72	-111	29312018	2604941507
29329	09:16:26.843	00:00:29.328	1760	-1024	-768	-1	-1	-1	-1	4	-1024	-768	-1	-1	-1	-1	4		0	0						Untertest2.avi	0	880	547	72	111				0	Content		-72	-111	29328685	2604958174
29346	09:16:26.860	00:00:29.345	1761	-1024	-768	-1	-1	-1	-1	4	-1024	-768	-1	-1	-1	-1	4		0	0						Untertest2.avi	0	880	547	72	111				0	Content		-72	-111	29345669	2604975158
29362	09:16:26.876	00:00:29.362	1762	-1024	-768	-1	-1	-1	-1	4	-1024	-768	-1	-1	-1	-1	4		0	0						Untertest2.avi	0	880	547	72	111				0	Content		-72	-111	29362337	2604991826
29379	09:16:26.893	00:00:29.379	1763	-1024	-768	-1	-1	-1	-1	4	-1024	-768	-1	-1	-1	-1	4		0	0						Untertest2.avi	0	880	547	72	111				0	Content		-72	-111	29379004	2605008493
29396	09:16:26.910	00:00:29.396	1764	-1024	-768	-1	-1	-1	-1	4	-1024	-768	-1	-1	-1	-1	4		0	0						Untertest2.avi	0	880	547	72	111				0	Content		-72	-111	29396259	2605025748
29414	09:16:26.928	00:00:29.413	1765	-1024	-768	-1	-1	-1	-1	4	-1024	-768	-1	-1	-1	-1	4		0	0						Untertest2.avi	0	880	547	72	111				0	Content		-72	-111	29413629	2605043118
29430	09:16:26.944	00:00:29.429	1766	-1024	-768	-1	-1	-1	-1	4	-1024	-768	-1	-1	-1	-1	4		0	0						Untertest2.avi	0	880	547	72	111				0	Content		-72	-111	29429675	2605059164
29446	09:16:26.960	00:00:29.446	1767	-1024	-768	-1	-1	-1	-1	4	-1024	-768	-1	-1	-1	-1	4		0	0						Untertest2.avi	0	880	547	72	111				0	Content		-72	-111	29446342	2605075831
29463	09:16:26.977	00:00:29.463	1768	-1024	-768	-1	-1	-1	-1	4	-1024	-768	-1	-1	-1	-1	4		0	0						Untertest2.avi	0	880	547	72	111				0	Content		-72	-111	29463009	2605092498
29478	09:16:26.992	00:00:29.478	1769	-1024	-768	-1	-1	-1	-1	4	-1024	-768	-1	-1	-1	-1	4		0	0						Untertest2.avi	0	880	547	72	111				0	Content		-72	-111	29478375	2605107864
29495	09:16:27.009	00:00:29.494	1770	-1024	-768	-1	-1	-1	-1	4	-1024	-768	-1	-1	-1	-1	4		0	0						Untertest2.avi	0	880	547	72	111				0	Content		-72	-111	29494999	2605124488
29512	09:16:27.026	00:00:29.511	1771	-1024	-768	-1	-1	-1	-1	4	-1024	-768	-1	-1	-1	-1	4		0	0						Untertest2.avi	0	880	547	72	111				0	Content		-72	-111	29511686	2605141175
29528	09:16:27.042	00:00:29.528	1772	-1024	-768	-1	-1	-1	-1	4	-1024	-768	-1	-1	-1	-1	4		0	0						Untertest2.avi	0	880	547	72	111				0	Content		-72	-111	29528374	2605157863
29545	09:16:27.059	00:00:29.545	1773	-1024	-768	-1	-1	-1	-1	4	-1024	-768	-1	-1	-1	-1	4		0	0						Untertest2.avi	0	880	547	72	111				0	Content		-72	-111	29545247	2605174736
29562	09:16:27.076	00:00:29.561	1774	-1024	-768	-1	-1	-1	-1	4	-1024	-768	-1	-1	-1	-1	4		0	0						Untertest2.avi	0	880	547	72	111				0	Content		-72	-111	29561915	2605191404
29579	09:16:27.093	00:00:29.579	1775	-1024	-768	-1	-1	-1	-1	4	-1024	-768	-1	-1	-1	-1	4		0	0						Untertest2.avi	0	880	547	72	111				0	Content		-72	-111	29579025	2605208514
29596	09:16:27.110	00:00:29.595	1776	-1024	-768	-1	-1	-1	-1	4	-1024	-768	-1	-1	-1	-1	4		0	0						Untertest2.avi	0	880	547	72	111				0	Content		-72	-111	29595693	2605225182
29613	09:16:27.127	00:00:29.612	1777	-1024	-768	-1	-1	-1	-1	4	-1024	-768	-1	-1	-1	-1	4		0	0						Untertest2.avi	0	880	547	72	111				0	Content		-72	-111	29612714	2605242203
29629	09:16:27.143	00:00:29.629	1778	-1024	-768	-1	-1	-1	-1	4	-1024	-768	-1	-1	-1	-1	4		0	0						Untertest2.avi	0	880	547	72	111				0	Content		-72	-111	29629381	2605258870
29646	09:16:27.160	00:00:29.646	1779	-1024	-768	-1	-1	-1	-1	4	-1024	-768	-1	-1	-1	-1	4		0	0						Untertest2.avi	0	880	547	72	111				0	Content		-72	-111	29646049	2605275538
29663	09:16:27.177	00:00:29.663	1780	-1024	-768	-1	-1	-1	-1	4	-1024	-768	-1	-1	-1	-1	4		0	0						Untertest2.avi	0	880	547	72	111				0	Content		-72	-111	29663491	2605292980
29678	09:16:27.192	00:00:29.678	1781	-1024	-768	-1	-1	-1	-1	4	-1024	-768	-1	-1	-1	-1	4		0	0						Untertest2.avi	0	880	547	72	111				0	Content		-72	-111	29678239	2605307728
29695	09:16:27.209	00:00:29.694	1782	-1024	-768	-1	-1	-1	-1	4	-1024	-768	-1	-1	-1	-1	4		0	0						Untertest2.avi	0	880	547	72	111				0	Content		-72	-111	29694864	2605324353
29712	09:16:27.226	00:00:29.711	1783	-1024	-768	-1	-1	-1	-1	4	-1024	-768	-1	-1	-1	-1	4		0	0						Untertest2.avi	0	880	547	72	111				0	Content		-72	-111	29711531	2605341020
29728	09:16:27.242	00:00:29.728	1784	-1024	-768	-1	-1	-1	-1	4	-1024	-768	-1	-1	-1	-1	4		0	0						Untertest2.avi	0	880	547	72	111				0	Content		-72	-111	29728199	2605357688
29745	09:16:27.259	00:00:29.744	1785	-1024	-768	-1	-1	-1	-1	4	-1024	-768	-1	-1	-1	-1	4		0	0						Untertest2.avi	0	880	547	72	111				0	Content		-72	-111	29744861	2605374350
29762	09:16:27.276	00:00:29.761	1786	-1024	-768	-1	-1	-1	-1	4	-1024	-768	-1	-1	-1	-1	4		0	0						Untertest2.avi	0	880	547	72	111				0	Content		-72	-111	29761541	2605391030
29778	09:16:27.292	00:00:29.778	1787	-1024	-768	-1	-1	-1	-1	4	-1024	-768	-1	-1	-1	-1	4		0	0						Untertest2.avi	0	880	547	72	111				0	Content		-72	-111	29778233	2605407722
29795	09:16:27.309	00:00:29.795	1788	-1024	-768	-1	-1	-1	-1	4	-1024	-768	-1	-1	-1	-1	4		0	0						Untertest2.avi	0	880	547	72	111				0	Content		-72	-111	29795078	2605424567
29812	09:16:27.326	00:00:29.811	1789	-1024	-768	-1	-1	-1	-1	4	-1024	-768	-1	-1	-1	-1	4		0	0						Untertest2.avi	0	880	547	72	111				0	Content		-72	-111	29811745	2605441234
29828	09:16:27.342	00:00:29.828	1790	-1024	-768	-1	-1	-1	-1	4	-1024	-768	-1	-1	-1	-1	4		0	0						Untertest2.avi	0	880	547	72	111				0	Content		-72	-111	29828412	2605457901
29845	09:16:27.359	00:00:29.845	1791	-1024	-768	-1	-1	-1	-1	4	-1024	-768	-1	-1	-1	-1	4		0	0						Untertest2.avi	0	880	547	72	111				0	Content		-72	-111	29845395	2605474884
29862	09:16:27.376	00:00:29.862	1792	-1024	-768	-1	-1	-1	-1	4	-1024	-768	-1	-1	-1	-1	4		0	0						Untertest2.avi	0	880	547	72	111				0	Content		-72	-111	29862062	2605491551
29879	09:16:27.393	00:00:29.878	1793	-1024	-768	-1	-1	-1	-1	4	-1024	-768	-1	-1	-1	-1	4		0	0						Untertest2.avi	0	880	547	72	111				0	Content		-72	-111	29878730	2605508219
29896	09:16:27.410	00:00:29.895	1794	-1024	-768	-1	-1	-1	-1	4	-1024	-768	-1	-1	-1	-1	4		0	0						Untertest2.avi	0	880	547	72	111				0	Content		-72	-111	29895977	2605525466
29912	09:16:27.426	00:00:29.912	1795	-1024	-768	-1	-1	-1	-1	4	-1024	-768	-1	-1	-1	-1	4		0	0						Untertest2.avi	0	880	547	72	111				0	Content		-72	-111	29912092	2605541581
29929	09:16:27.443	00:00:29.928	1796	-1024	-768	-1	-1	-1	-1	4	-1024	-768	-1	-1	-1	-1	4		0	0						Untertest2.avi	0	880	547	72	111				0	Content		-72	-111	29928760	2605558249
29945	09:16:27.459	00:00:29.944	1797	-1024	-768	-1	-1	-1	-1	4	-1024	-768	-1	-1	-1	-1	4		0	0						Untertest2.avi	0	880	547	72	111				0	Content		-72	-111	29944730	2605574219
29961	09:16:27.475	00:00:29.961	1798	-1024	-768	-1	-1	-1	-1	4	-1024	-768	-1	-1	-1	-1	4		0	0						Untertest2.avi	0	880	547	72	111				0	Content		-72	-111	29961346	2605590835
29978	09:16:27.492	00:00:29.978	1799	-1024	-768	-1	-1	-1	-1	4	-1024	-768	-1	-1	-1	-1	4		0	0						Untertest2.avi	0	880	547	72	111				0	Content		-72	-111	29978092	2605607581
29995	09:16:27.509	00:00:29.994	1800	-1024	-768	-1	-1	-1	-1	4	-1024	-768	-1	-1	-1	-1	4		0	0						Untertest2.avi	0	880	547	72	111				0	Content		-72	-111	29994645	2605624134
30011	09:16:27.525	00:00:30.011	1801	-1024	-768	-1	-1	-1	-1	4	-1024	-768	-1	-1	-1	-1	4		0	0						Untertest2.avi	0	880	547	72	111				0	Content		-72	-111	30011337	2605640826
30028	09:16:27.542	00:00:30.028	1802	-1024	-768	-1	-1	-1	-1	4	-1024	-768	-1	-1	-1	-1	4		0	0						Untertest2.avi	0	880	547	72	111				0	Content		-72	-111	30028273	2605657762
30045	09:16:27.559	00:00:30.044	1803	-1024	-768	-1	-1	-1	-1	4	-1024	-768	-1	-1	-1	-1	4		0	0						Untertest2.avi	0	880	547	72	111				0	Content		-72	-111	30044941	2605674430
30062	09:16:27.576	00:00:30.061	1804	-1024	-768	-1	-1	-1	-1	4	-1024	-768	-1	-1	-1	-1	4		0	0						Untertest2.avi	0	880	547	72	111				0	Content		-72	-111	30061905	2605691394
30079	09:16:27.593	00:00:30.078	1805	-1024	-768	-1	-1	-1	-1	4	-1024	-768	-1	-1	-1	-1	4		0	0						Untertest2.avi	0	880	547	72	111				0	Content		-72	-111	30078573	2605708062
30095	09:16:27.609	00:00:30.095	1806	-1024	-768	-1	-1	-1	-1	4	-1024	-768	-1	-1	-1	-1	4		0	0						Untertest2.avi	0	880	547	72	111				0	Content		-72	-111	30095240	2605724729
30112	09:16:27.626	00:00:30.112	1807	-1024	-768	-1	-1	-1	-1	4	-1024	-768	-1	-1	-1	-1	4		0	0						Untertest2.avi	0	880	547	72	111				0	Content		-72	-111	30112311	2605741800
30129	09:16:27.643	00:00:30.128	1808	-1024	-768	-1	-1	-1	-1	4	-1024	-768	-1	-1	-1	-1	4		0	0						Untertest2.avi	0	880	547	72	111				0	Content		-72	-111	30128979	2605758468
30146	09:16:27.660	00:00:30.145	1809	-1024	-768	-1	-1	-1	-1	4	-1024	-768	-1	-1	-1	-1	4		0	0						Untertest2.avi	0	880	547	72	111				0	Content		-72	-111	30145646	2605775135
30163	09:16:27.677	00:00:30.163	1810	-1024	-768	-1	-1	-1	-1	4	-1024	-768	-1	-1	-1	-1	4		0	0						Untertest2.avi	0	880	547	72	111				0	Content		-72	-111	30163076	2605792565
30178	09:16:27.692	00:00:30.177	1811	-1024	-768	-1	-1	-1	-1	4	-1024	-768	-1	-1	-1	-1	4		0	0						Untertest2.avi	0	880	547	72	111				0	Content		-72	-111	30177948	2605807437
30195	09:16:27.709	00:00:30.194	1812	-1024	-768	-1	-1	-1	-1	4	-1024	-768	-1	-1	-1	-1	4		0	0						Untertest2.avi	0	880	547	72	111				0	Content		-72	-111	30194573	2605824062
30211	09:16:27.725	00:00:30.211	1813	-1024	-768	-1	-1	-1	-1	4	-1024	-768	-1	-1	-1	-1	4		0	0						Untertest2.avi	0	880	547	72	111				0	Content		-72	-111	30211241	2605840730
30228	09:16:27.742	00:00:30.227	1814	-1024	-768	-1	-1	-1	-1	4	-1024	-768	-1	-1	-1	-1	4		0	0						Untertest2.avi	0	880	547	72	111				0	Content		-72	-111	30227908	2605857397
30244	09:16:27.758	00:00:30.244	1815	-1024	-768	-1	-1	-1	-1	4	-1024	-768	-1	-1	-1	-1	4		0	0						Untertest2.avi	0	880	547	72	111				0	Content		-72	-111	30244444	2605873933
30261	09:16:27.775	00:00:30.261	1816	-1024	-768	-1	-1	-1	-1	4	-1024	-768	-1	-1	-1	-1	4		0	0						Untertest2.avi	0	880	547	72	111				0	Content		-72	-111	30261246	2605890735
30278	09:16:27.792	00:00:30.277	1817	-1024	-768	-1	-1	-1	-1	4	-1024	-768	-1	-1	-1	-1	4		0	0						Untertest2.avi	0	880	547	72	111				0	Content		-72	-111	30277816	2605907305
30295	09:16:27.809	00:00:30.294	1818	-1024	-768	-1	-1	-1	-1	4	-1024	-768	-1	-1	-1	-1	4		0	0						Untertest2.avi	0	880	547	72	111				0	Content		-72	-111	30294649	2605924138
30311	09:16:27.825	00:00:30.311	1819	-1024	-768	-1	-1	-1	-1	4	-1024	-768	-1	-1	-1	-1	4		0	0						Untertest2.avi	0	880	547	72	111				0	Content		-72	-111	30311316	2605940805
30328	09:16:27.842	00:00:30.327	1820	-1024	-768	-1	-1	-1	-1	4	-1024	-768	-1	-1	-1	-1	4		0	0						Untertest2.avi	0	880	547	72	111				0	Content		-72	-111	30327984	2605957473
30345	09:16:27.859	00:00:30.344	1821	-1024	-768	-1	-1	-1	-1	4	-1024	-768	-1	-1	-1	-1	4		0	0						Untertest2.avi	0	880	547	72	111				0	Content		-72	-111	30344968	2605974457
30362	09:16:27.876	00:00:30.361	1822	-1024	-768	-1	-1	-1	-1	4	-1024	-768	-1	-1	-1	-1	4		0	0						Untertest2.avi	0	880	547	72	111				0	Content		-72	-111	30361636	2605991125
30378	09:16:27.892	00:00:30.378	1823	-1024	-768	-1	-1	-1	-1	4	-1024	-768	-1	-1	-1	-1	4		0	0						Untertest2.avi	0	880	547	72	111				0	Content		-72	-111	30378303	2606007792
30396	09:16:27.910	00:00:30.395	1824	-1024	-768	-1	-1	-1	-1	4	-1024	-768	-1	-1	-1	-1	4		0	0						Untertest2.avi	0	880	547	72	111				0	Content		-72	-111	30395618	2606025107
30412	09:16:27.926	00:00:30.412	1825	-1024	-768	-1	-1	-1	-1	4	-1024	-768	-1	-1	-1	-1	4		0	0						Untertest2.avi	0	880	547	72	111				0	Content		-72	-111	30412285	2606041774
30429	09:16:27.943	00:00:30.428	1826	-1024	-768	-1	-1	-1	-1	4	-1024	-768	-1	-1	-1	-1	4		0	0						Untertest2.avi	0	880	547	72	111				0	Content		-72	-111	30428543	2606058032
30445	09:16:27.959	00:00:30.445	1827	-1024	-768	-1	-1	-1	-1	4	-1024	-768	-1	-1	-1	-1	4		0	0						Untertest2.avi	0	880	547	72	111				0	Content		-72	-111	30445211	2606074700
30462	09:16:27.976	00:00:30.461	1828	-1024	-768	-1	-1	-1	-1	4	-1024	-768	-1	-1	-1	-1	4		0	0						Untertest2.avi	0	880	547	72	111				0	Content		-72	-111	30461878	2606091367
30478	09:16:27.992	00:00:30.477	1829	-1024	-768	-1	-1	-1	-1	4	-1024	-768	-1	-1	-1	-1	4		0	0						Untertest2.avi	0	880	547	72	111				0	Content		-72	-111	30477680	2606107169
30494	09:16:28.008	00:00:30.494	1830	-1024	-768	-1	-1	-1	-1	4	-1024	-768	-1	-1	-1	-1	4		0	0						Untertest2.avi	0	880	547	72	111				0	Content		-72	-111	30494302	2606123791
30511	09:16:28.025	00:00:30.511	1831	-1024	-768	-1	-1	-1	-1	4	-1024	-768	-1	-1	-1	-1	4		0	0						Untertest2.avi	0	880	547	72	111				0	Content		-72	-111	30511049	2606140538
30528	09:16:28.042	00:00:30.527	1832	-1024	-768	-1	-1	-1	-1	4	-1024	-768	-1	-1	-1	-1	4		0	0						Untertest2.avi	0	880	547	72	111				0	Content		-72	-111	30527730	2606157219
30544	09:16:28.058	00:00:30.544	1833	-1024	-768	-1	-1	-1	-1	4	-1024	-768	-1	-1	-1	-1	4		0	0						Untertest2.avi	0	880	547	72	111				0	Content		-72	-111	30544298	2606173787
30561	09:16:28.075	00:00:30.561	1834	-1024	-768	-1	-1	-1	-1	4	-1024	-768	-1	-1	-1	-1	4		0	0						Untertest2.avi	0	880	547	72	111				0	Content		-72	-111	30561235	2606190724
30578	09:16:28.092	00:00:30.577	1835	-1024	-768	-1	-1	-1	-1	4	-1024	-768	-1	-1	-1	-1	4		0	0						Untertest2.avi	0	880	547	72	111				0	Content		-72	-111	30577902	2606207391
30595	09:16:28.109	00:00:30.594	1836	-1024	-768	-1	-1	-1	-1	4	-1024	-768	-1	-1	-1	-1	4		0	0						Untertest2.avi	0	880	547	72	111				0	Content		-72	-111	30594867	2606224356
30612	09:16:28.126	00:00:30.611	1837	-1024	-768	-1	-1	-1	-1	4	-1024	-768	-1	-1	-1	-1	4		0	0						Untertest2.avi	0	880	547	72	111				0	Content		-72	-111	30611535	2606241024
30628	09:16:28.142	00:00:30.628	1838	-1024	-768	-1	-1	-1	-1	4	-1024	-768	-1	-1	-1	-1	4		0	0						Untertest2.avi	0	880	547	72	111				0	Content		-72	-111	30628202	2606257691
30645	09:16:28.159	00:00:30.645	1839	-1024	-768	-1	-1	-1	-1	4	-1024	-768	-1	-1	-1	-1	4		0	0						Untertest2.avi	0	880	547	72	111				0	Content		-72	-111	30645275	2606274764
30662	09:16:28.176	00:00:30.661	1840	-1024	-768	-1	-1	-1	-1	4	-1024	-768	-1	-1	-1	-1	4		0	0						Untertest2.avi	0	880	547	72	111				0	Content		-72	-111	30661942	2606291431
30679	09:16:28.193	00:00:30.678	1841	-1024	-768	-1	-1	-1	-1	4	-1024	-768	-1	-1	-1	-1	4		0	0						Untertest2.avi	0	880	547	72	111				0	Content		-72	-111	30678610	2606308099
30696	09:16:28.210	00:00:30.696	1842	-1024	-768	-1	-1	-1	-1	4	-1024	-768	-1	-1	-1	-1	4		0	0						Untertest2.avi	0	880	547	72	111				0	Content		-72	-111	30696038	2606325527
30711	09:16:28.225	00:00:30.710	1843	-1024	-768	-1	-1	-1	-1	4	-1024	-768	-1	-1	-1	-1	4		0	0						Untertest2.avi	0	880	547	72	111				0	Content		-72	-111	30710912	2606340401
30728	09:16:28.242	00:00:30.727	1844	-1024	-768	-1	-1	-1	-1	4	-1024	-768	-1	-1	-1	-1	4		0	0						Untertest2.avi	0	880	547	72	111				0	Content		-72	-111	30727538	2606357027
30744	09:16:28.258	00:00:30.744	1845	-1024	-768	-1	-1	-1	-1	4	-1024	-768	-1	-1	-1	-1	4		0	0						Untertest2.avi	0	880	547	72	111				0	Content		-72	-111	30744205	2606373694
30761	09:16:28.275	00:00:30.760	1846	-1024	-768	-1	-1	-1	-1	4	-1024	-768	-1	-1	-1	-1	4		0	0						Untertest2.avi	0	880	547	72	111				0	Content		-72	-111	30760873	2606390362
30778	09:16:28.292	00:00:30.777	1847	-1024	-768	-1	-1	-1	-1	4	-1024	-768	-1	-1	-1	-1	4		0	0						Untertest2.avi	0	880	547	72	111				0	Content		-72	-111	30777535	2606407024
30794	09:16:28.308	00:00:30.794	1848	-1024	-768	-1	-1	-1	-1	4	-1024	-768	-1	-1	-1	-1	4		0	0						Untertest2.avi	0	880	547	72	111				0	Content		-72	-111	30794212	2606423701
30811	09:16:28.325	00:00:30.810	1849	-1024	-768	-1	-1	-1	-1	4	-1024	-768	-1	-1	-1	-1	4		0	0						Untertest2.avi	0	880	547	72	111				0	Content		-72	-111	30810783	2606440272
30828	09:16:28.342	00:00:30.827	1850	-1024	-768	-1	-1	-1	-1	4	-1024	-768	-1	-1	-1	-1	4		0	0						Untertest2.avi	0	880	547	72	111				0	Content		-72	-111	30827657	2606457146
30844	09:16:28.358	00:00:30.844	1851	-1024	-768	-1	-1	-1	-1	4	-1024	-768	-1	-1	-1	-1	4		0	0						Untertest2.avi	0	880	547	72	111				0	Content		-72	-111	30844325	2606473814
30861	09:16:28.375	00:00:30.860	1852	-1024	-768	-1	-1	-1	-1	4	-1024	-768	-1	-1	-1	-1	4		0	0						Untertest2.avi	0	880	547	72	111				0	Content		-72	-111	30860992	2606490481
30878	09:16:28.392	00:00:30.877	1853	-1024	-768	-1	-1	-1	-1	4	-1024	-768	-1	-1	-1	-1	4		0	0						Untertest2.avi	0	880	547	72	111				0	Content		-72	-111	30877967	2606507456
30895	09:16:28.409	00:00:30.894	1854	-1024	-768	-1	-1	-1	-1	4	-1024	-768	-1	-1	-1	-1	4		0	0						Untertest2.avi	0	880	547	72	111				0	Content		-72	-111	30894635	2606524124
30911	09:16:28.425	00:00:30.911	1855	-1024	-768	-1	-1	-1	-1	4	-1024	-768	-1	-1	-1	-1	4		0	0						Untertest2.avi	0	880	547	72	111				0	Content		-72	-111	30911302	2606540791
30929	09:16:28.443	00:00:30.928	1856	-1024	-768	-1	-1	-1	-1	4	-1024	-768	-1	-1	-1	-1	4		0	0						Untertest2.avi	0	880	547	72	111				0	Content		-72	-111	30928602	2606558091
30945	09:16:28.459	00:00:30.945	1857	-1024	-768	-1	-1	-1	-1	4	-1024	-768	-1	-1	-1	-1	4		0	0						Untertest2.avi	0	880	547	72	111				0	Content		-72	-111	30945269	2606574758
30962	09:16:28.476	00:00:30.961	1858	-1024	-768	-1	-1	-1	-1	4	-1024	-768	-1	-1	-1	-1	4		0	0						Untertest2.avi	0	880	547	72	111				0	Content		-72	-111	30961523	2606591012
30978	09:16:28.492	00:00:30.978	1859	-1024	-768	-1	-1	-1	-1	4	-1024	-768	-1	-1	-1	-1	4		0	0						Untertest2.avi	0	880	547	72	111				0	Content		-72	-111	30978190	2606607679
30995	09:16:28.509	00:00:30.994	1860	-1024	-768	-1	-1	-1	-1	4	-1024	-768	-1	-1	-1	-1	4		0	0						Untertest2.avi	0	880	547	72	111				0	Content		-72	-111	30994857	2606624346
31011	09:16:28.525	00:00:31.010	1861	-1024	-768	-1	-1	-1	-1	4	-1024	-768	-1	-1	-1	-1	4		0	0						Untertest2.avi	0	880	547	72	111				0	Content		-72	-111	31010650	2606640139
31027	09:16:28.541	00:00:31.027	1862	-1024	-768	-1	-1	-1	-1	4	-1024	-768	-1	-1	-1	-1	4		0	0						Untertest2.avi	0	880	547	72	111				0	Content		-72	-111	31027271	2606656760
31044	09:16:28.558	00:00:31.043	1863	-1024	-768	-1	-1	-1	-1	4	-1024	-768	-1	-1	-1	-1	4		0	0						Untertest2.avi	0	880	547	72	111				0	Content		-72	-111	31043987	2606673476
31061	09:16:28.575	00:00:31.060	1864	-1024	-768	-1	-1	-1	-1	4	-1024	-768	-1	-1	-1	-1	4		0	0						Untertest2.avi	0	880	547	72	111				0	Content		-72	-111	31060654	2606690143
31077	09:16:28.591	00:00:31.077	1865	-1024	-768	-1	-1	-1	-1	4	-1024	-768	-1	-1	-1	-1	4		0	0						Untertest2.avi	0	880	547	72	111				0	Content		-72	-111	31077324	2606706813
31094	09:16:28.608	00:00:31.094	1866	-1024	-768	-1	-1	-1	-1	4	-1024	-768	-1	-1	-1	-1	4		0	0						Untertest2.avi	0	880	547	72	111				0	Content		-72	-111	31094018	2606723507
31111	09:16:28.625	00:00:31.110	1867	-1024	-768	-1	-1	-1	-1	4	-1024	-768	-1	-1	-1	-1	4		0	0						Untertest2.avi	0	880	547	72	111				0	Content		-72	-111	31110891	2606740380
31128	09:16:28.642	00:00:31.127	1868	-1024	-768	-1	-1	-1	-1	4	-1024	-768	-1	-1	-1	-1	4		0	0						Untertest2.avi	0	880	547	72	111				0	Content		-72	-111	31127559	2606757048
31145	09:16:28.659	00:00:31.144	1869	-1024	-768	-1	-1	-1	-1	4	-1024	-768	-1	-1	-1	-1	4		0	0						Untertest2.avi	0	880	547	72	111				0	Content		-72	-111	31144542	2606774031
31161	09:16:28.675	00:00:31.161	1870	-1024	-768	-1	-1	-1	-1	4	-1024	-768	-1	-1	-1	-1	4		0	0						Untertest2.avi	0	880	547	72	111				0	Content		-72	-111	31161210	2606790699
31178	09:16:28.692	00:00:31.177	1871	-1024	-768	-1	-1	-1	-1	4	-1024	-768	-1	-1	-1	-1	4		0	0						Untertest2.avi	0	880	547	72	111				0	Content		-72	-111	31177877	2606807366
31195	09:16:28.709	00:00:31.194	1872	-1024	-768	-1	-1	-1	-1	4	-1024	-768	-1	-1	-1	-1	4		0	0						Untertest2.avi	0	880	547	72	111				0	Content		-72	-111	31194963	2606824452
31212	09:16:28.726	00:00:31.211	1873	-1024	-768	-1	-1	-1	-1	4	-1024	-768	-1	-1	-1	-1	4		0	0						Untertest2.avi	0	880	547	72	111				0	Content		-72	-111	31211631	2606841120
31228	09:16:28.742	00:00:31.228	1874	-1024	-768	-1	-1	-1	-1	4	-1024	-768	-1	-1	-1	-1	4		0	0						Untertest2.avi	0	880	547	72	111				0	Content		-72	-111	31228298	2606857787
31246	09:16:28.760	00:00:31.245	1875	-1024	-768	-1	-1	-1	-1	4	-1024	-768	-1	-1	-1	-1	4		0	0						Untertest2.avi	0	880	547	72	111				0	Content		-72	-111	31245754	2606875243
31260	09:16:28.774	00:00:31.260	1876	-1024	-768	-1	-1	-1	-1	4	-1024	-768	-1	-1	-1	-1	4		0	0						Untertest2.avi	0	880	547	72	111				0	Content		-72	-111	31260499	2606889988
31277	09:16:28.791	00:00:31.276	1877	-1024	-768	-1	-1	-1	-1	4	-1024	-768	-1	-1	-1	-1	4		0	0						Untertest2.avi	0	880	547	72	111				0	Content		-72	-111	31276822	2606906311
31293	09:16:28.807	00:00:31.293	1878	-1024	-768	-1	-1	-1	-1	4	-1024	-768	-1	-1	-1	-1	4		0	0						Untertest2.avi	0	880	547	72	111				0	Content		-72	-111	31293489	2606922978
31310	09:16:28.824	00:00:31.310	1879	-1024	-768	-1	-1	-1	-1	4	-1024	-768	-1	-1	-1	-1	4		0	0						Untertest2.avi	0	880	547	72	111				0	Content		-72	-111	31310156	2606939645
31327	09:16:28.841	00:00:31.326	1880	-1024	-768	-1	-1	-1	-1	4	-1024	-768	-1	-1	-1	-1	4		0	0						Untertest2.avi	0	880	547	72	111				0	Content		-72	-111	31326776	2606956265
31343	09:16:28.857	00:00:31.343	1881	-1024	-768	-1	-1	-1	-1	4	-1024	-768	-1	-1	-1	-1	4		0	0						Untertest2.avi	0	880	547	72	111				0	Content		-72	-111	31343454	2606972943
31360	09:16:28.874	00:00:31.360	1882	-1024	-768	-1	-1	-1	-1	4	-1024	-768	-1	-1	-1	-1	4		0	0						Untertest2.avi	0	880	547	72	111				0	Content		-72	-111	31360022	2606989511
31377	09:16:28.891	00:00:31.376	1883	-1024	-768	-1	-1	-1	-1	4	-1024	-768	-1	-1	-1	-1	4		0	0						Untertest2.avi	0	880	547	72	111				0	Content		-72	-111	31376896	2607006385
31394	09:16:28.908	00:00:31.393	1884	-1024	-768	-1	-1	-1	-1	4	-1024	-768	-1	-1	-1	-1	4		0	0						Untertest2.avi	0	880	547	72	111				0	Content		-72	-111	31393563	2607023052
31410	09:16:28.924	00:00:31.410	1885	-1024	-768	-1	-1	-1	-1	4	-1024	-768	-1	-1	-1	-1	4		0	0						Untertest2.avi	0	880	547	72	111				0	Content		-72	-111	31410230	2607039719
31427	09:16:28.941	00:00:31.427	1886	-1024	-768	-1	-1	-1	-1	4	-1024	-768	-1	-1	-1	-1	4		0	0						Untertest2.avi	0	880	547	72	111				0	Content		-72	-111	31427242	2607056731
31444	09:16:28.958	00:00:31.443	1887	-1024	-768	-1	-1	-1	-1	4	-1024	-768	-1	-1	-1	-1	4		0	0						Untertest2.avi	0	880	547	72	111				0	Content		-72	-111	31443909	2607073398
31461	09:16:28.975	00:00:31.460	1888	-1024	-768	-1	-1	-1	-1	4	-1024	-768	-1	-1	-1	-1	4		0	0						Untertest2.avi	0	880	547	72	111				0	Content		-72	-111	31460576	2607090065
31478	09:16:28.992	00:00:31.477	1889	-1024	-768	-1	-1	-1	-1	4	-1024	-768	-1	-1	-1	-1	4		0	0						Untertest2.avi	0	880	547	72	111				0	Content		-72	-111	31477918	2607107407
31495	09:16:29.009	00:00:31.494	1890	-1024	-768	-1	-1	-1	-1	4	-1024	-768	-1	-1	-1	-1	4		0	0						Untertest2.avi	0	880	547	72	111				0	Content		-72	-111	31494585	2607124074
31511	09:16:29.025	00:00:31.510	1891	-1024	-768	-1	-1	-1	-1	4	-1024	-768	-1	-1	-1	-1	4		0	0						Untertest2.avi	0	880	547	72	111				0	Content		-72	-111	31510813	2607140302
31527	09:16:29.041	00:00:31.527	1892	-1024	-768	-1	-1	-1	-1	4	-1024	-768	-1	-1	-1	-1	4		0	0						Untertest2.avi	0	880	547	72	111				0	Content		-72	-111	31527480	2607156969
31544	09:16:29.058	00:00:31.544	1893	-1024	-768	-1	-1	-1	-1	4	-1024	-768	-1	-1	-1	-1	4		0	0						Untertest2.avi	0	880	547	72	111				0	Content		-72	-111	31544147	2607173636
31560	09:16:29.074	00:00:31.560	1894	-1024	-768	-1	-1	-1	-1	4	-1024	-768	-1	-1	-1	-1	4		0	0						Untertest2.avi	0	880	547	72	111				0	Content		-72	-111	31560009	2607189498
31577	09:16:29.091	00:00:31.576	1895	-1024	-768	-1	-1	-1	-1	4	-1024	-768	-1	-1	-1	-1	4		0	0						Untertest2.avi	0	880	547	72	111				0	Content		-72	-111	31576628	2607206117
31593	09:16:29.107	00:00:31.593	1896	-1024	-768	-1	-1	-1	-1	4	-1024	-768	-1	-1	-1	-1	4		0	0						Untertest2.avi	0	880	547	72	111				0	Content		-72	-111	31593280	2607222769
31610	09:16:29.124	00:00:31.609	1897	-1024	-768	-1	-1	-1	-1	4	-1024	-768	-1	-1	-1	-1	4		0	0						Untertest2.avi	0	880	547	72	111				0	Content		-72	-111	31609947	2607239436
31627	09:16:29.141	00:00:31.626	1898	-1024	-768	-1	-1	-1	-1	4	-1024	-768	-1	-1	-1	-1	4		0	0						Untertest2.avi	0	880	547	72	111				0	Content		-72	-111	31626680	2607256169
31643	09:16:29.157	00:00:31.643	1899	-1024	-768	-1	-1	-1	-1	4	-1024	-768	-1	-1	-1	-1	4		0	0						Untertest2.avi	0	880	547	72	111				0	Content		-72	-111	31643245	2607272734
31660	09:16:29.174	00:00:31.659	1900	-1024	-768	-1	-1	-1	-1	4	-1024	-768	-1	-1	-1	-1	4		0	0						Untertest2.avi	0	880	547	72	111				0	Content		-72	-111	31659883	2607289372
31677	09:16:29.191	00:00:31.676	1901	-1024	-768	-1	-1	-1	-1	4	-1024	-768	-1	-1	-1	-1	4		0	0						Untertest2.avi	0	880	547	72	111				0	Content		-72	-111	31676965	2607306454
31694	09:16:29.208	00:00:31.693	1902	-1024	-768	-1	-1	-1	-1	4	-1024	-768	-1	-1	-1	-1	4		0	0						Untertest2.avi	0	880	547	72	111				0	Content		-72	-111	31693632	2607323121
31710	09:16:29.224	00:00:31.710	1903	-1024	-768	-1	-1	-1	-1	4	-1024	-768	-1	-1	-1	-1	4		0	0						Untertest2.avi	0	880	547	72	111				0	Content		-72	-111	31710299	2607339788
31727	09:16:29.241	00:00:31.727	1904	-1024	-768	-1	-1	-1	-1	4	-1024	-768	-1	-1	-1	-1	4		0	0						Untertest2.avi	0	880	547	72	111				0	Content		-72	-111	31727445	2607356934
31744	09:16:29.258	00:00:31.744	1905	-1024	-768	-1	-1	-1	-1	4	-1024	-768	-1	-1	-1	-1	4		0	0						Untertest2.avi	0	880	547	72	111				0	Content		-72	-111	31744112	2607373601
31761	09:16:29.275	00:00:31.760	1906	-1024	-768	-1	-1	-1	-1	4	-1024	-768	-1	-1	-1	-1	4		0	0						Untertest2.avi	0	880	547	72	111				0	Content		-72	-111	31760779	2607390268
31778	09:16:29.292	00:00:31.778	1907	-1024	-768	-1	-1	-1	-1	4	-1024	-768	-1	-1	-1	-1	4		0	0						Untertest2.avi	0	880	547	72	111				0	Content		-72	-111	31778358	2607407847
31793	09:16:29.307	00:00:31.793	1908	-1024	-768	-1	-1	-1	-1	4	-1024	-768	-1	-1	-1	-1	4		0	0						Untertest2.avi	0	880	547	72	111				0	Content		-72	-111	31793228	2607422717
31810	09:16:29.324	00:00:31.809	1909	-1024	-768	-1	-1	-1	-1	4	-1024	-768	-1	-1	-1	-1	4		0	0						Untertest2.avi	0	880	547	72	111				0	Content		-72	-111	31809881	2607439370
31827	09:16:29.341	00:00:31.826	1910	-1024	-768	-1	-1	-1	-1	4	-1024	-768	-1	-1	-1	-1	4		0	0						Untertest2.avi	0	880	547	72	111				0	Content		-72	-111	31826548	2607456037
31843	09:16:29.357	00:00:31.843	1911	-1024	-768	-1	-1	-1	-1	4	-1024	-768	-1	-1	-1	-1	4		0	0						Untertest2.avi	0	880	547	72	111				0	Content		-72	-111	31843113	2607472602
31860	09:16:29.374	00:00:31.859	1912	-1024	-768	-1	-1	-1	-1	4	-1024	-768	-1	-1	-1	-1	4		0	0						Untertest2.avi	0	880	547	72	111				0	Content		-72	-111	31859777	2607489266
31876	09:16:29.390	00:00:31.876	1913	-1024	-768	-1	-1	-1	-1	4	-1024	-768	-1	-1	-1	-1	4		0	0						Untertest2.avi	0	880	547	72	111				0	Content		-72	-111	31876470	2607505959
31893	09:16:29.407	00:00:31.893	1914	-1024	-768	-1	-1	-1	-1	4	-1024	-768	-1	-1	-1	-1	4		0	0						Untertest2.avi	0	880	547	72	111				0	Content		-72	-111	31893304	2607522793
31910	09:16:29.424	00:00:31.909	1915	-1024	-768	-1	-1	-1	-1	4	-1024	-768	-1	-1	-1	-1	4		0	0						Untertest2.avi	0	880	547	72	111				0	Content		-72	-111	31909971	2607539460
31927	09:16:29.441	00:00:31.926	1916	-1024	-768	-1	-1	-1	-1	4	-1024	-768	-1	-1	-1	-1	4		0	0						Untertest2.avi	0	880	547	72	111				0	Content		-72	-111	31926638	2607556127
31944	09:16:29.458	00:00:31.943	1917	-1024	-768	-1	-1	-1	-1	4	-1024	-768	-1	-1	-1	-1	4		0	0						Untertest2.avi	0	880	547	72	111				0	Content		-72	-111	31943627	2607573116
31960	09:16:29.474	00:00:31.960	1918	-1024	-768	-1	-1	-1	-1	4	-1024	-768	-1	-1	-1	-1	4		0	0						Untertest2.avi	0	880	547	72	111				0	Content		-72	-111	31960294	2607589783
31977	09:16:29.491	00:00:31.976	1919	-1024	-768	-1	-1	-1	-1	4	-1024	-768	-1	-1	-1	-1	4		0	0						Untertest2.avi	0	880	547	72	111				0	Content		-72	-111	31976961	2607606450
31994	09:16:29.508	00:00:31.994	1920	-1024	-768	-1	-1	-1	-1	4	-1024	-768	-1	-1	-1	-1	4		0	0						Untertest2.avi	0	880	547	72	111				0	Content		-72	-111	31994212	2607623701
32011	09:16:29.525	00:00:32.010	1921	-1024	-768	-1	-1	-1	-1	4	-1024	-768	-1	-1	-1	-1	4		0	0						Untertest2.avi	0	880	547	72	111				0	Content		-72	-111	32010879	2607640368
32027	09:16:29.541	00:00:32.027	1922	-1024	-768	-1	-1	-1	-1	4	-1024	-768	-1	-1	-1	-1	4		0	0						Untertest2.avi	0	880	547	72	111				0	Content		-72	-111	32027116	2607656605
32044	09:16:29.558	00:00:32.043	1923	-1024	-768	-1	-1	-1	-1	4	-1024	-768	-1	-1	-1	-1	4		0	0						Untertest2.avi	0	880	547	72	111				0	Content		-72	-111	32043783	2607673272
32060	09:16:29.574	00:00:32.060	1924	-1024	-768	-1	-1	-1	-1	4	-1024	-768	-1	-1	-1	-1	4		0	0						Untertest2.avi	0	880	547	72	111				0	Content		-72	-111	32060450	2607689939
32076	09:16:29.590	00:00:32.076	1925	-1024	-768	-1	-1	-1	-1	4	-1024	-768	-1	-1	-1	-1	4		0	0						Untertest2.avi	0	880	547	72	111				0	Content		-72	-111	32076206	2607705695
32093	09:16:29.607	00:00:32.092	1926	-1024	-768	-1	-1	-1	-1	4	-1024	-768	-1	-1	-1	-1	4		0	0						Untertest2.avi	0	880	547	72	111				0	Content		-72	-111	32092953	2607722442
32110	09:16:29.624	00:00:32.109	1927	-1024	-768	-1	-1	-1	-1	4	-1024	-768	-1	-1	-1	-1	4		0	0						Untertest2.avi	0	880	547	72	111				0	Content		-72	-111	32109607	2607739096
32126	09:16:29.640	00:00:32.126	1928	-1024	-768	-1	-1	-1	-1	4	-1024	-768	-1	-1	-1	-1	4		0	0						Untertest2.avi	0	880	547	72	111				0	Content		-72	-111	32126274	2607755763
32143	09:16:29.657	00:00:32.143	1929	-1024	-768	-1	-1	-1	-1	4	-1024	-768	-1	-1	-1	-1	4		0	0						Untertest2.avi	0	880	547	72	111				0	Content		-72	-111	32143009	2607772498
32160	09:16:29.674	00:00:32.159	1930	-1024	-768	-1	-1	-1	-1	4	-1024	-768	-1	-1	-1	-1	4		0	0						Untertest2.avi	0	880	547	72	111				0	Content		-72	-111	32159575	2607789064
32177	09:16:29.691	00:00:32.176	1931	-1024	-768	-1	-1	-1	-1	4	-1024	-768	-1	-1	-1	-1	4		0	0						Untertest2.avi	0	880	547	72	111				0	Content		-72	-111	32176510	2607805999
32193	09:16:29.707	00:00:32.193	1932	-1024	-768	-1	-1	-1	-1	4	-1024	-768	-1	-1	-1	-1	4		0	0						Untertest2.avi	0	880	547	72	111				0	Content		-72	-111	32193177	2607822666
32210	09:16:29.724	00:00:32.210	1933	-1024	-768	-1	-1	-1	-1	4	-1024	-768	-1	-1	-1	-1	4		0	0						Untertest2.avi	0	880	547	72	111				0	Content		-72	-111	32210311	2607839800
32227	09:16:29.741	00:00:32.226	1934	-1024	-768	-1	-1	-1	-1	4	-1024	-768	-1	-1	-1	-1	4		0	0						Untertest2.avi	0	880	547	72	111				0	Content		-72	-111	32226979	2607856468
32244	09:16:29.758	00:00:32.244	1935	-1024	-768	-1	-1	-1	-1	4	-1024	-768	-1	-1	-1	-1	4		0	0						Untertest2.avi	0	880	547	72	111				0	Content		-72	-111	32244014	2607873503
32261	09:16:29.775	00:00:32.260	1936	-1024	-768	-1	-1	-1	-1	4	-1024	-768	-1	-1	-1	-1	4		0	0						Untertest2.avi	0	880	547	72	111				0	Content		-72	-111	32260681	2607890170
32277	09:16:29.791	00:00:32.277	1937	-1024	-768	-1	-1	-1	-1	4	-1024	-768	-1	-1	-1	-1	4		0	0						Untertest2.avi	0	880	547	72	111				0	Content		-72	-111	32277348	2607906837
32295	09:16:29.809	00:00:32.294	1938	-1024	-768	-1	-1	-1	-1	4	-1024	-768	-1	-1	-1	-1	4		0	0						Untertest2.avi	0	880	547	72	111				0	Content		-72	-111	32294693	2607924182
32309	09:16:29.823	00:00:32.309	1939	-1024	-768	-1	-1	-1	-1	4	-1024	-768	-1	-1	-1	-1	4		0	0						Untertest2.avi	0	880	547	72	111				0	Content		-72	-111	32309441	2607938930
32326	09:16:29.840	00:00:32.326	1940	-1024	-768	-1	-1	-1	-1	4	-1024	-768	-1	-1	-1	-1	4		0	0						Untertest2.avi	0	880	547	72	111				0	Content		-72	-111	32326128	2607955617
32343	09:16:29.857	00:00:32.342	1941	-1024	-768	-1	-1	-1	-1	4	-1024	-768	-1	-1	-1	-1	4		0	0						Untertest2.avi	0	880	547	72	111				0	Content		-72	-111	32342795	2607972284
32359	09:16:29.873	00:00:32.359	1942	-1024	-768	-1	-1	-1	-1	4	-1024	-768	-1	-1	-1	-1	4		0	0						Untertest2.avi	0	880	547	72	111				0	Content		-72	-111	32359436	2607988925
32376	09:16:29.890	00:00:32.376	1943	-1024	-768	-1	-1	-1	-1	4	-1024	-768	-1	-1	-1	-1	4		0	0						Untertest2.avi	0	880	547	72	111				0	Content		-72	-111	32376113	2608005602
32393	09:16:29.907	00:00:32.392	1944	-1024	-768	-1	-1	-1	-1	4	-1024	-768	-1	-1	-1	-1	4		0	0						Untertest2.avi	0	880	547	72	111				0	Content		-72	-111	32392772	2608022261
32409	09:16:29.923	00:00:32.409	1945	-1024	-768	-1	-1	-1	-1	4	-1024	-768	-1	-1	-1	-1	4		0	0						Untertest2.avi	0	880	547	72	111				0	Content		-72	-111	32409439	2608038928
32426	09:16:29.940	00:00:32.426	1946	-1024	-768	-1	-1	-1	-1	4	-1024	-768	-1	-1	-1	-1	4		0	0						Untertest2.avi	0	880	547	72	111				0	Content		-72	-111	32426372	2608055861
32443	09:16:29.957	00:00:32.443	1947	-1024	-768	-1	-1	-1	-1	4	-1024	-768	-1	-1	-1	-1	4		0	0						Untertest2.avi	0	880	547	72	111				0	Content		-72	-111	32443039	2608072528
32460	09:16:29.974	00:00:32.460	1948	-1024	-768	-1	-1	-1	-1	4	-1024	-768	-1	-1	-1	-1	4		0	0						Untertest2.avi	0	880	547	72	111				0	Content		-72	-111	32460002	2608089491
32477	09:16:29.991	00:00:32.476	1949	-1024	-768	-1	-1	-1	-1	4	-1024	-768	-1	-1	-1	-1	4		0	0						Untertest2.avi	0	880	547	72	111				0	Content		-72	-111	32476669	2608106158
32493	09:16:30.007	00:00:32.493	1950	-1024	-768	-1	-1	-1	-1	4	-1024	-768	-1	-1	-1	-1	4		0	0						Untertest2.avi	0	880	547	72	111				0	Content		-72	-111	32493336	2608122825
32511	09:16:30.025	00:00:32.510	1951	-1024	-768	-1	-1	-1	-1	4	-1024	-768	-1	-1	-1	-1	4		0	0						Untertest2.avi	0	880	547	72	111				0	Content		-72	-111	32510573	2608140062
32527	09:16:30.041	00:00:32.527	1952	-1024	-768	-1	-1	-1	-1	4	-1024	-768	-1	-1	-1	-1	4		0	0						Untertest2.avi	0	880	547	72	111				0	Content		-72	-111	32527241	2608156730
32543	09:16:30.057	00:00:32.543	1953	-1024	-768	-1	-1	-1	-1	4	-1024	-768	-1	-1	-1	-1	4		0	0						Untertest2.avi	0	880	547	72	111				0	Content		-72	-111	32543473	2608172962
32560	09:16:30.074	00:00:32.560	1954	-1024	-768	-1	-1	-1	-1	4	-1024	-768	-1	-1	-1	-1	4		0	0						Untertest2.avi	0	880	547	72	111				0	Content		-72	-111	32560140	2608189629
32577	09:16:30.091	00:00:32.576	1955	-1024	-768	-1	-1	-1	-1	4	-1024	-768	-1	-1	-1	-1	4		0	0						Untertest2.avi	0	880	547	72	111				0	Content		-72	-111	32576807	2608206296
32593	09:16:30.107	00:00:32.592	1956	-1024	-768	-1	-1	-1	-1	4	-1024	-768	-1	-1	-1	-1	4		0	0						Untertest2.avi	0	880	547	72	111				0	Content		-72	-111	32592551	2608222040
32609	09:16:30.123	00:00:32.609	1957	-1024	-768	-1	-1	-1	-1	4	-1024	-768	-1	-1	-1	-1	4		0	0						Untertest2.avi	0	880	547	72	111				0	Content		-72	-111	32609293	2608238782
32626	09:16:30.140	00:00:32.625	1958	-1024	-768	-1	-1	-1	-1	4	-1024	-768	-1	-1	-1	-1	4		0	0						Untertest2.avi	0	880	547	72	111				0	Content		-72	-111	32625946	2608255435
32643	09:16:30.157	00:00:32.642	1959	-1024	-768	-1	-1	-1	-1	4	-1024	-768	-1	-1	-1	-1	4		0	0						Untertest2.avi	0	880	547	72	111				0	Content		-72	-111	32642613	2608272102
32659	09:16:30.173	00:00:32.659	1960	-1024	-768	-1	-1	-1	-1	4	-1024	-768	-1	-1	-1	-1	4		0	0						Untertest2.avi	0	880	547	72	111				0	Content		-72	-111	32659347	2608288836
32676	09:16:30.190	00:00:32.675	1961	-1024	-768	-1	-1	-1	-1	4	-1024	-768	-1	-1	-1	-1	4		0	0						Untertest2.avi	0	880	547	72	111				0	Content		-72	-111	32675915	2608305404
32693	09:16:30.207	00:00:32.692	1962	-1024	-768	-1	-1	-1	-1	4	-1024	-768	-1	-1	-1	-1	4		0	0						Untertest2.avi	0	880	547	72	111				0	Content		-72	-111	32692850	2608322339
32710	09:16:30.224	00:00:32.709	1963	-1024	-768	-1	-1	-1	-1	4	-1024	-768	-1	-1	-1	-1	4		0	0						Untertest2.avi	0	880	547	72	111				0	Content		-72	-111	32709517	2608339006
32727	09:16:30.241	00:00:32.726	1964	-1024	-768	-1	-1	-1	-1	4	-1024	-768	-1	-1	-1	-1	4		0	0						Untertest2.avi	0	880	547	72	111				0	Content		-72	-111	32726649	2608356138
32743	09:16:30.257	00:00:32.743	1965	-1024	-768	-1	-1	-1	-1	4	-1024	-768	-1	-1	-1	-1	4		0	0						Untertest2.avi	0	880	547	72	111				0	Content		-72	-111	32743316	2608372805
32760	09:16:30.274	00:00:32.760	1966	-1024	-768	-1	-1	-1	-1	4	-1024	-768	-1	-1	-1	-1	4		0	0						Untertest2.avi	0	880	547	72	111				0	Content		-72	-111	32760350	2608389839
32777	09:16:30.291	00:00:32.777	1967	-1024	-768	-1	-1	-1	-1	4	-1024	-768	-1	-1	-1	-1	4		0	0						Untertest2.avi	0	880	547	72	111				0	Content		-72	-111	32777017	2608406506
32794	09:16:30.308	00:00:32.793	1968	-1024	-768	-1	-1	-1	-1	4	-1024	-768	-1	-1	-1	-1	4		0	0						Untertest2.avi	0	880	547	72	111				0	Content		-72	-111	32793684	2608423173
32811	09:16:30.325	00:00:32.811	1969	-1024	-768	-1	-1	-1	-1	4	-1024	-768	-1	-1	-1	-1	4		0	0						Untertest2.avi	0	880	547	72	111				0	Content		-72	-111	32811028	2608440517
32826	09:16:30.340	00:00:32.825	1970	-1024	-768	-1	-1	-1	-1	4	-1024	-768	-1	-1	-1	-1	4		0	0						Untertest2.avi	0	880	547	72	111				0	Content		-72	-111	32825773	2608455262
32842	09:16:30.356	00:00:32.842	1971	-1024	-768	-1	-1	-1	-1	4	-1024	-768	-1	-1	-1	-1	4		0	0						Untertest2.avi	0	880	547	72	111				0	Content		-72	-111	32842441	2608471930
32859	09:16:30.373	00:00:32.859	1972	-1024	-768	-1	-1	-1	-1	4	-1024	-768	-1	-1	-1	-1	4		0	0						Untertest2.avi	0	880	547	72	111				0	Content		-72	-111	32859108	2608488597
32876	09:16:30.390	00:00:32.875	1973	-1024	-768	-1	-1	-1	-1	4	-1024	-768	-1	-1	-1	-1	4		0	0						Untertest2.avi	0	880	547	72	111				0	Content		-72	-111	32875775	2608505264
32892	09:16:30.406	00:00:32.892	1974	-1024	-768	-1	-1	-1	-1	4	-1024	-768	-1	-1	-1	-1	4		0	0						Untertest2.avi	0	880	547	72	111				0	Content		-72	-111	32892393	2608521882
32909	09:16:30.423	00:00:32.909	1975	-1024	-768	-1	-1	-1	-1	4	-1024	-768	-1	-1	-1	-1	4		0	0						Untertest2.avi	0	880	547	72	111				0	Content		-72	-111	32909194	2608538683
32926	09:16:30.440	00:00:32.925	1976	-1024	-768	-1	-1	-1	-1	4	-1024	-768	-1	-1	-1	-1	4		0	0						Untertest2.avi	0	880	547	72	111				0	Content		-72	-111	32925790	2608555279
32942	09:16:30.456	00:00:32.942	1977	-1024	-768	-1	-1	-1	-1	4	-1024	-768	-1	-1	-1	-1	4		0	0						Untertest2.avi	0	880	547	72	111				0	Content		-72	-111	32942457	2608571946
32959	09:16:30.473	00:00:32.959	1978	-1024	-768	-1	-1	-1	-1	4	-1024	-768	-1	-1	-1	-1	4		0	0						Untertest2.avi	0	880	547	72	111				0	Content		-72	-111	32959357	2608588846
32976	09:16:30.490	00:00:32.976	1979	-1024	-768	-1	-1	-1	-1	4	-1024	-768	-1	-1	-1	-1	4		0	0						Untertest2.avi	0	880	547	72	111				0	Content		-72	-111	32976024	2608605513
[truncated: 1,652 more rows]
