# Supplementary material for: Gaze Duration Biases for Colours in Combination with Dissonant and Consonant Sounds: A Comparative Eye-Tracking Study with Orangutans
Source: PLoS One. 2015 Oct 14;10(10):e0139894. doi: 10.1371/journal.pone.0139894 (PMC4605782; doi:10.1371/journal.pone.0139894)
Supplement: S1 Data — (ZIP) [file pone.0139894.s004.zip › Plos ColourSound Data/Apes/Farben_Musik_U2/Rec 30-All-Data.tsv]

System Properties:
Operating System:	Microsoft Windows NT 6.1.7601 Service Pack 1
System User Name:	tobiiadmin
Machine Name:	LOE7690LAP
Data properties:
Recording name:	Rec 30
Recording date:	07.03.2014
Recording time:	09:17:17
Recording resolution:	1024 x 768
Export date:	09.03.2014
Export time:	12:20:12
Participant:	Tana
Filter settings:
Eye: Average
Validity: Normal
Fixation filter: Tobii fixation filter
Velocity threshold: 35
Distance threshold: 35
Timestamp	DateTimeStamp	DateTimeStampStartOffset	Number	GazePointXLeft	GazePointYLeft	CamXLeft	CamYLeft	DistanceLeft	PupilLeft	ValidityLeft	GazePointXRight	GazePointYRight	CamXRight	CamYRight	DistanceRight	PupilRight	ValidityRight	FixationIndex	GazePointX	GazePointY	Event	EventKey	Data1	Data2	Descriptor	StimuliName	StimuliID	MediaWidth	MediaHeight	MediaPosX	MediaPosY	MappedFixationPointX	MappedFixationPointY	FixationDuration	AoiIds	AoiNames	WebGroupImage	MappedGazeDataPointX	MappedGazeDataPointY	MicroSecondTimestamp	AbsoluteMicroSecondTimestamp
13	09:17:18.011	00:00:00.013	0	-1024	-768	-1	-1	-1	-1	4	-1024	-768	-1	-1	-1	-1	4		0	0						No media	0	1024	768	0	0				0	Content		0	0	13135	2656123759
30	09:17:18.028	00:00:00.029	1	-1024	-768	-1	-1	-1	-1	4	-1024	-768	-1	-1	-1	-1	4		0	0						No media	0	1024	768	0	0				0	Content		0	0	29804	2656140428
46	09:17:18.044	00:00:00.045	2	-1024	-768	-1	-1	-1	-1	4	-1024	-768	-1	-1	-1	-1	4		0	0						No media	0	1024	768	0	0				0	Content		0	0	45922	2656156546
63	09:17:18.061	00:00:00.062	3	1101,548	592,8557	0,4952878	0,6797509	483,7903	3,509847	3	1101,548	592,8557	0,4952878	0,6797509	483,7903	3,509847	1	0	1102	593						No media	0	1024	768	0	0	1090	601	334	0	Content		1102	593	62546	2656173170
79	09:17:18.077	00:00:00.079	4	-1024	-768	-1	-1	-1	-1	4	-1024	-768	-1	-1	-1	-1	4	0	0	0						No media	0	1024	768	0	0	1090	601	334	0	Content		0	0	79296	2656189920
96	09:17:18.094	00:00:00.095	5	-1024	-768	-1	-1	-1	-1	4	-1024	-768	-1	-1	-1	-1	4	0	0	0						No media	0	1024	768	0	0	1090	601	334	0	Content		0	0	95852	2656206476
113	09:17:18.111	00:00:00.112	6	1105,727	606,2253	0,494373	0,6816687	484,2985	3,50841	3	1105,727	606,2253	0,494373	0,6816687	484,2985	3,50841	1	0	1106	606						No media	0	1024	768	0	0	1090	601	334	0	Content		1106	606	112670	2656223294
130	09:17:18.128	00:00:00.129	7	1022,056	600,5305	0,4945697	0,6836634	480,3493	3,471368	2	1027,406	598,7814	0,4935944	0,6836572	484,2985	3,498292	2	0	0	0						No media	0	1024	768	0	0	1090	601	334	0	Content		0	0	129673	2656240297
146	09:17:18.144	00:00:00.146	8	1096,862	600,3953	0,4925618	0,6848214	480,3493	3,513991	3	1106,277	598,0848	0,493545	0,6848159	484,2985	3,54165	1	0	1106	598						No media	0	1024	768	0	0	1090	601	334	0	Content		1106	598	146171	2656256795
163	09:17:18.161	00:00:00.163	9	1096,862	600,3953	0,4927041	0,6869859	482,5249	3,513991	3	1106,277	598,0848	0,4927041	0,6869859	482,5249	3,54165	1	0	1106	598						No media	0	1024	768	0	0	1090	601	334	0	Content		1106	598	163047	2656273671
179	09:17:18.177	00:00:00.179	10	1036,744	610,0464	0,4923972	0,6904181	484,6122	3,504035	2	1035,063	610,7927	0,4929293	0,6904213	482,5249	3,489991	2	0	0	0						No media	0	1024	768	0	0	1090	601	334	0	Content		0	0	179251	2656289875
196	09:17:18.194	00:00:00.196	11	1078,403	600,8245	0,491354	0,6923188	478,0899	3,519906	3	1078,403	600,8245	0,491354	0,6923188	478,0899	3,519906	1	0	1078	601						No media	0	1024	768	0	0	1090	601	334	0	Content		1078	601	196373	2656306997
213	09:17:18.211	00:00:00.212	12	1036,996	602,588	0,4919607	0,6949291	484,3365	3,458465	2	1028,552	605,2448	0,4935167	0,6949393	478,0899	3,41638	2	0	0	0						No media	0	1024	768	0	0	1090	601	334	0	Content		0	0	212748	2656323372
230	09:17:18.228	00:00:00.229	13	1087,449	597,8629	0,4917133	0,6958211	482,7291	3,492906	3	1087,449	597,8629	0,4917133	0,6958211	482,7291	3,492906	1	0	1087	598						No media	0	1024	768	0	0	1090	601	334	0	Content		1087	598	229745	2656340369
246	09:17:18.244	00:00:00.246	14	1012,86	605,6248	0,4911948	0,6973803	480,4857	3,485443	1	1014,459	604,7648	0,4906167	0,6973767	482,7291	3,500571	3	0	1013	606						No media	0	1024	768	0	0	1090	601	334	0	Content		1013	606	246367	2656356991
263	09:17:18.261	00:00:00.263	15	1078,824	587,9764	0,4890797	0,6975127	480,4857	3,507016	3	1090,538	582,6395	0,4915725	0,697481	491,4339	3,582293	1	0	1091	583						No media	0	1024	768	0	0	1090	601	334	0	Content		1091	583	263117	2656373741
279	09:17:18.277	00:00:00.279	16	-1024	-768	-1	-1	-1	-1	4	-1024	-768	-1	-1	-1	-1	4	0	0	0						No media	0	1024	768	0	0	1090	601	334	0	Content		0	0	279364	2656389988
296	09:17:18.294	00:00:00.295	17	1069,635	606,4333	0,4861125	0,6977066	480,4857	3,405615	3	1055,779	611,9745	0,4829816	0,6977478	467,1461	3,316507	1	0	1056	612						No media	0	1024	768	0	0	1090	601	334	0	Content		1056	612	295987	2656406611
313	09:17:18.311	00:00:00.312	18	-1024	-768	-1	-1	-1	-1	4	-1024	-768	-1	-1	-1	-1	4	0	0	0						No media	0	1024	768	0	0	1090	601	334	0	Content		0	0	312611	2656423235
330	09:17:18.328	00:00:00.329	19	1122,735	602,0524	0,48458	0,6969367	480,4857	3,391754	3	1136,024	595,4072	0,4882572	0,6968887	497,3975	3,503694	1	0	1136	595						No media	0	1024	768	0	0	1090	601	334	0	Content		1136	595	329608	2656440232
346	09:17:18.344	00:00:00.346	20	1043,315	601,2197	0,4835912	0,6972434	484,4652	3,369134	1	1053,929	596,1554	0,4803115	0,6972239	497,3974	3,452812	3	0	1043	601						No media	0	1024	768	0	0	1090	601	334	0	Content		1043	601	346106	2656456730
363	09:17:18.361	00:00:00.362	21	1093,972	612,646	0,4833878	0,6963704	484,4652	3,426204	3	1088,56	615,515	0,481565	0,6963948	476,246	3,371664	1	0	1089	616						No media	0	1024	768	0	0	1090	601	334	0	Content		1089	616	362854	2656473478
379	09:17:18.377	00:00:00.379	22	1026,487	608,3391	0,4823617	0,696835	485,5965	3,342581	1	1019,475	611,7611	0,4848098	0,6968501	476,246	3,282674	3	0	1026	608						No media	0	1024	768	0	0	1090	601	334	0	Content		1026	608	379476	2656490100
396	09:17:18.394	00:00:00.396	23	1080,748	605,5164	0,4832609	0,6963002	485,5965	3,433752	3	1079,886	606,0528	0,4829483	0,6963043	484,1676	3,424271	1	1	1080	606						No media	0	1024	768	0	0	1467	497	116	0	Content		1080	606	396348	2656506972
413	09:17:18.411	00:00:00.412	24	-1024	-768	-1	-1	-1	-1	4	-1024	-768	-1	-1	-1	-1	4	1	0	0						No media	0	1024	768	0	0	1467	497	116	0	Content		0	0	412817	2656523441
429	09:17:18.427	00:00:00.429	25	-1024	-768	-1	-1	-1	-1	4	-1024	-768	-1	-1	-1	-1	4	1	0	0						No media	0	1024	768	0	0	1467	497	116	0	Content		0	0	429484	2656540108
446	09:17:18.444	00:00:00.445	26	1410,599	539,05	0,4787791	0,6990947	485,5965	3,313441	3	1383,569	547,9905	0,4756865	0,6991366	471,5764	3,222512	1	1	1384	548						No media	0	1024	768	0	0	1467	497	116	0	Content		1384	548	445930	2656556554
463	09:17:18.461	00:00:00.462	27	1619,753	427,0646	0,4767542	0,7004932	485,5965	3,01559	3	1549,601	447,381	0,4733677	0,7005351	471,6729	2,924304	1	1	1550	447						No media	0	1024	768	0	0	1467	497	116	0	Content		1550	447	462543	2656573167
479	09:17:18.477	00:00:00.479	28	1747,568	394,6426	0,4823599	0,6969845	485,5965	2,923297	3	1665,18	418,6604	0,4612924	0,7025356	429,4894	2,805783	1	1	1665	419						No media	0	1024	768	0	0	1467	497	116	0	Content		1665	419	479406	2656590030
496	09:17:18.494	00:00:00.496	29	1875,383	362,2206	0,4823599	0,6969845	485,5965	2,831004	3	1780,76	389,9398	0,4501914	0,7033674	391,9563	2,687263	1	1	1781	390						No media	0	1024	768	0	0	1467	497	116	0	Content		1781	390	496037	2656606661
513	09:17:18.511	00:00:00.512	30	-1024	-768	-1	-1	-1	-1	4	-1024	-768	-1	-1	-1	-1	4		0	0						No media	0	1024	768	0	0				0	Content		0	0	512659	2656623283
529	09:17:18.527	00:00:00.529	31	-1024	-768	-1	-1	-1	-1	4	-1024	-768	-1	-1	-1	-1	4		0	0						No media	0	1024	768	0	0				0	Content		0	0	529408	2656640032
546	09:17:18.544	00:00:00.546	32	-1024	-768	-1	-1	-1	-1	4	-1024	-768	-1	-1	-1	-1	4		0	0						No media	0	1024	768	0	0				0	Content		0	0	546029	2656656653
563	09:17:18.561	00:00:00.562	33	-1024	-768	-1	-1	-1	-1	4	-1024	-768	-1	-1	-1	-1	4		0	0						No media	0	1024	768	0	0				0	Content		0	0	562782	2656673406
579	09:17:18.577	00:00:00.579	34	-1024	-768	-1	-1	-1	-1	4	-1024	-768	-1	-1	-1	-1	4		0	0						No media	0	1024	768	0	0				0	Content		0	0	579404	2656690028
596	09:17:18.594	00:00:00.596	35	-1024	-768	-1	-1	-1	-1	4	-1024	-768	-1	-1	-1	-1	4		0	0						No media	0	1024	768	0	0				0	Content		0	0	596028	2656706652
605	09:17:18.603																				MovieStart	128	0	0	Untertest2.avi
613	09:17:18.611	00:00:00.612	36	-1024	-768	-1	-1	-1	-1	4	-1024	-768	-1	-1	-1	-1	4		0	0						Untertest2.avi	0	880	547	72	111				0	Content		-72	-111	612773	2656723397
629	09:17:18.627	00:00:00.629	37	-1024	-768	-1	-1	-1	-1	4	-1024	-768	-1	-1	-1	-1	4		0	0						Untertest2.avi	0	880	547	72	111				0	Content		-72	-111	629395	2656740019
646	09:17:18.644	00:00:00.645	38	-1024	-768	-1	-1	-1	-1	4	-1024	-768	-1	-1	-1	-1	4		0	0						Untertest2.avi	0	880	547	72	111				0	Content		-72	-111	645645	2656756269
662	09:17:18.660	00:00:00.662	39	-1024	-768	-1	-1	-1	-1	4	-1024	-768	-1	-1	-1	-1	4		0	0						Untertest2.avi	0	880	547	72	111				0	Content		-72	-111	662142	2656772766
680	09:17:18.678	00:00:00.679	40	-1024	-768	-1	-1	-1	-1	4	-1024	-768	-1	-1	-1	-1	4		0	0						Untertest2.avi	0	880	547	72	111				0	Content		-72	-111	679960	2656790584
696	09:17:18.694	00:00:00.695	41	-1024	-768	-1	-1	-1	-1	4	-1024	-768	-1	-1	-1	-1	4		0	0						Untertest2.avi	0	880	547	72	111				0	Content		-72	-111	695900	2656806524
713	09:17:18.711	00:00:00.712	42	-1024	-768	-1	-1	-1	-1	4	-1024	-768	-1	-1	-1	-1	4		0	0						Untertest2.avi	0	880	547	72	111				0	Content		-72	-111	712639	2656823263
729	09:17:18.727	00:00:00.729	43	-1024	-768	-1	-1	-1	-1	4	-1024	-768	-1	-1	-1	-1	4		0	0						Untertest2.avi	0	880	547	72	111				0	Content		-72	-111	729386	2656840010
746	09:17:18.744	00:00:00.746	44	-1024	-768	-1	-1	-1	-1	4	-1024	-768	-1	-1	-1	-1	4		0	0						Untertest2.avi	0	880	547	72	111				0	Content		-72	-111	746010	2656856634
762	09:17:18.760	00:00:00.762	45	-1024	-768	-1	-1	-1	-1	4	-1024	-768	-1	-1	-1	-1	4		0	0						Untertest2.avi	0	880	547	72	111				0	Content		-72	-111	762132	2656872756
779	09:17:18.777	00:00:00.778	46	-1024	-768	-1	-1	-1	-1	4	-1024	-768	-1	-1	-1	-1	4		0	0						Untertest2.avi	0	880	547	72	111				0	Content		-72	-111	778752	2656889376
795	09:17:18.793	00:00:00.795	47	-1024	-768	-1	-1	-1	-1	4	-1024	-768	-1	-1	-1	-1	4		0	0						Untertest2.avi	0	880	547	72	111				0	Content		-72	-111	795375	2656905999
812	09:17:18.810	00:00:00.811	48	-1024	-768	-1	-1	-1	-1	4	-1024	-768	-1	-1	-1	-1	4		0	0						Untertest2.avi	0	880	547	72	111				0	Content		-72	-111	811998	2656922622
829	09:17:18.827	00:00:00.828	49	-1024	-768	-1	-1	-1	-1	4	-1024	-768	-1	-1	-1	-1	4		0	0						Untertest2.avi	0	880	547	72	111				0	Content		-72	-111	828746	2656939370
845	09:17:18.843	00:00:00.845	50	-1024	-768	-1	-1	-1	-1	4	-1024	-768	-1	-1	-1	-1	4		0	0						Untertest2.avi	0	880	547	72	111				0	Content		-72	-111	845372	2656955996
862	09:17:18.860	00:00:00.861	51	-1024	-768	-1	-1	-1	-1	4	-1024	-768	-1	-1	-1	-1	4		0	0						Untertest2.avi	0	880	547	72	111				0	Content		-72	-111	861992	2656972616
879	09:17:18.877	00:00:00.878	52	-1024	-768	-1	-1	-1	-1	4	-1024	-768	-1	-1	-1	-1	4		0	0						Untertest2.avi	0	880	547	72	111				0	Content		-72	-111	878617	2656989241
896	09:17:18.894	00:00:00.895	53	-1024	-768	-1	-1	-1	-1	4	-1024	-768	-1	-1	-1	-1	4		0	0						Untertest2.avi	0	880	547	72	111				0	Content		-72	-111	895810	2657006434
913	09:17:18.911	00:00:00.913	54	-1024	-768	-1	-1	-1	-1	4	-1024	-768	-1	-1	-1	-1	4		0	0						Untertest2.avi	0	880	547	72	111				0	Content		-72	-111	913183	2657023807
930	09:17:18.928	00:00:00.930	55	-1024	-768	-1	-1	-1	-1	4	-1024	-768	-1	-1	-1	-1	4		0	0						Untertest2.avi	0	880	547	72	111				0	Content		-72	-111	930429	2657041053
945	09:17:18.943	00:00:00.945	56	-1024	-768	-1	-1	-1	-1	4	-1024	-768	-1	-1	-1	-1	4		0	0						Untertest2.avi	0	880	547	72	111				0	Content		-72	-111	945232	2657055856
962	09:17:18.960	00:00:00.961	57	-1024	-768	-1	-1	-1	-1	4	-1024	-768	-1	-1	-1	-1	4		0	0						Untertest2.avi	0	880	547	72	111				0	Content		-72	-111	961980	2657072604
979	09:17:18.977	00:00:00.978	58	-1024	-768	-1	-1	-1	-1	4	-1024	-768	-1	-1	-1	-1	4		0	0						Untertest2.avi	0	880	547	72	111				0	Content		-72	-111	978603	2657089227
995	09:17:18.993	00:00:00.995	59	-1024	-768	-1	-1	-1	-1	4	-1024	-768	-1	-1	-1	-1	4		0	0						Untertest2.avi	0	880	547	72	111				0	Content		-72	-111	995224	2657105848
1012	09:17:19.010	00:00:01.011	60	-1024	-768	-1	-1	-1	-1	4	-1024	-768	-1	-1	-1	-1	4		0	0						Untertest2.avi	0	880	547	72	111				0	Content		-72	-111	1011855	2657122479
1028	09:17:19.026	00:00:01.028	61	-1024	-768	-1	-1	-1	-1	4	-1024	-768	-1	-1	-1	-1	4		0	0						Untertest2.avi	0	880	547	72	111				0	Content		-72	-111	1028470	2657139094
1046	09:17:19.044	00:00:01.045	62	-1024	-768	-1	-1	-1	-1	4	-1024	-768	-1	-1	-1	-1	4		0	0						Untertest2.avi	0	880	547	72	111				0	Content		-72	-111	1045667	2657156291
1063	09:17:19.061	00:00:01.063	63	-1024	-768	-1	-1	-1	-1	4	-1024	-768	-1	-1	-1	-1	4		0	0						Untertest2.avi	0	880	547	72	111				0	Content		-72	-111	1063039	2657173663
1080	09:17:19.078	00:00:01.080	64	-1024	-768	-1	-1	-1	-1	4	-1024	-768	-1	-1	-1	-1	4		0	0						Untertest2.avi	0	880	547	72	111				0	Content		-72	-111	1080410	2657191034
1095	09:17:19.093	00:00:01.095	65	-1024	-768	-1	-1	-1	-1	4	-1024	-768	-1	-1	-1	-1	4		0	0						Untertest2.avi	0	880	547	72	111				0	Content		-72	-111	1095213	2657205837
1112	09:17:19.110	00:00:01.111	66	-1024	-768	-1	-1	-1	-1	4	-1024	-768	-1	-1	-1	-1	4		0	0						Untertest2.avi	0	880	547	72	111				0	Content		-72	-111	1111842	2657222466
1129	09:17:19.127	00:00:01.128	67	-1024	-768	-1	-1	-1	-1	4	-1024	-768	-1	-1	-1	-1	4		0	0						Untertest2.avi	0	880	547	72	111				0	Content		-72	-111	1128583	2657239207
1145	09:17:19.143	00:00:01.145	68	-1024	-768	-1	-1	-1	-1	4	-1024	-768	-1	-1	-1	-1	4		0	0						Untertest2.avi	0	880	547	72	111				0	Content		-72	-111	1145207	2657255831
1162	09:17:19.160	00:00:01.161	69	-1024	-768	-1	-1	-1	-1	4	-1024	-768	-1	-1	-1	-1	4		0	0						Untertest2.avi	0	880	547	72	111				0	Content		-72	-111	1161833	2657272457
1178	09:17:19.176	00:00:01.178	70	-1024	-768	-1	-1	-1	-1	4	-1024	-768	-1	-1	-1	-1	4		0	0						Untertest2.avi	0	880	547	72	111				0	Content		-72	-111	1178450	2657289074
1195	09:17:19.193	00:00:01.195	71	-1024	-768	-1	-1	-1	-1	4	-1024	-768	-1	-1	-1	-1	4		0	0						Untertest2.avi	0	880	547	72	111				0	Content		-72	-111	1195332	2657305956
1213	09:17:19.211	00:00:01.212	72	-1024	-768	-1	-1	-1	-1	4	-1024	-768	-1	-1	-1	-1	4		0	0						Untertest2.avi	0	880	547	72	111				0	Content		-72	-111	1212701	2657323325
1230	09:17:19.228	00:00:01.229	73	-1024	-768	-1	-1	-1	-1	4	-1024	-768	-1	-1	-1	-1	4		0	0						Untertest2.avi	0	880	547	72	111				0	Content		-72	-111	1229945	2657340569
1245	09:17:19.243	00:00:01.244	74	-1024	-768	-1	-1	-1	-1	4	-1024	-768	-1	-1	-1	-1	4		0	0						Untertest2.avi	0	880	547	72	111				0	Content		-72	-111	1244872	2657355496
1261	09:17:19.259	00:00:01.261	75	-1024	-768	-1	-1	-1	-1	4	-1024	-768	-1	-1	-1	-1	4		0	0						Untertest2.avi	0	880	547	72	111				0	Content		-72	-111	1261492	2657372116
1278	09:17:19.276	00:00:01.278	76	-1024	-768	-1	-1	-1	-1	4	-1024	-768	-1	-1	-1	-1	4		0	0						Untertest2.avi	0	880	547	72	111				0	Content		-72	-111	1278238	2657388862
1295	09:17:19.293	00:00:01.294	77	-1024	-768	-1	-1	-1	-1	4	-1024	-768	-1	-1	-1	-1	4		0	0						Untertest2.avi	0	880	547	72	111				0	Content		-72	-111	1294859	2657405483
1311	09:17:19.309	00:00:01.311	78	-1024	-768	-1	-1	-1	-1	4	-1024	-768	-1	-1	-1	-1	4		0	0						Untertest2.avi	0	880	547	72	111				0	Content		-72	-111	1311477	2657422101
1328	09:17:19.326	00:00:01.328	79	-1024	-768	-1	-1	-1	-1	4	-1024	-768	-1	-1	-1	-1	4		0	0						Untertest2.avi	0	880	547	72	111				0	Content		-72	-111	1328098	2657438722
1345	09:17:19.343	00:00:01.345	80	-1024	-768	-1	-1	-1	-1	4	-1024	-768	-1	-1	-1	-1	4		0	0						Untertest2.avi	0	880	547	72	111				0	Content		-72	-111	1345290	2657455914
1363	09:17:19.361	00:00:01.362	81	-1024	-768	-1	-1	-1	-1	4	-1024	-768	-1	-1	-1	-1	4		0	0						Untertest2.avi	0	880	547	72	111				0	Content		-72	-111	1362657	2657473281
1380	09:17:19.378	00:00:01.379	82	-1024	-768	-1	-1	-1	-1	4	-1024	-768	-1	-1	-1	-1	4		0	0						Untertest2.avi	0	880	547	72	111				0	Content		-72	-111	1379902	2657490526
1395	09:17:19.393	00:00:01.394	83	-1024	-768	-1	-1	-1	-1	4	-1024	-768	-1	-1	-1	-1	4		0	0						Untertest2.avi	0	880	547	72	111				0	Content		-72	-111	1394702	2657505326
1411	09:17:19.409	00:00:01.411	84	-1024	-768	-1	-1	-1	-1	4	-1024	-768	-1	-1	-1	-1	4		0	0						Untertest2.avi	0	880	547	72	111				0	Content		-72	-111	1411448	2657522072
1428	09:17:19.426	00:00:01.428	85	-1024	-768	-1	-1	-1	-1	4	-1024	-768	-1	-1	-1	-1	4		0	0						Untertest2.avi	0	880	547	72	111				0	Content		-72	-111	1428067	2657538691
1445	09:17:19.443	00:00:01.444	86	-1024	-768	-1	-1	-1	-1	4	-1024	-768	-1	-1	-1	-1	4		0	0						Untertest2.avi	0	880	547	72	111				0	Content		-72	-111	1444687	2657555311
1461	09:17:19.459	00:00:01.461	87	-1024	-768	-1	-1	-1	-1	4	-1024	-768	-1	-1	-1	-1	4		0	0						Untertest2.avi	0	880	547	72	111				0	Content		-72	-111	1461306	2657571930
1478	09:17:19.476	00:00:01.477	88	-1024	-768	-1	-1	-1	-1	4	-1024	-768	-1	-1	-1	-1	4		0	0						Untertest2.avi	0	880	547	72	111				0	Content		-72	-111	1477928	2657588552
1495	09:17:19.493	00:00:01.495	89	-1024	-768	-1	-1	-1	-1	4	-1024	-768	-1	-1	-1	-1	4		0	0						Untertest2.avi	0	880	547	72	111				0	Content		-72	-111	1495117	2657605741
1513	09:17:19.511	00:00:01.512	90	-1024	-768	-1	-1	-1	-1	4	-1024	-768	-1	-1	-1	-1	4		0	0						Untertest2.avi	0	880	547	72	111				0	Content		-72	-111	1512502	2657623126
1530	09:17:19.528	00:00:01.529	91	-1024	-768	-1	-1	-1	-1	4	-1024	-768	-1	-1	-1	-1	4		0	0						Untertest2.avi	0	880	547	72	111				0	Content		-72	-111	1529733	2657640357
1545	09:17:19.543	00:00:01.544	92	-1024	-768	-1	-1	-1	-1	4	-1024	-768	-1	-1	-1	-1	4		0	0						Untertest2.avi	0	880	547	72	111				0	Content		-72	-111	1544661	2657655285
1561	09:17:19.559	00:00:01.561	93	-1024	-768	-1	-1	-1	-1	4	-1024	-768	-1	-1	-1	-1	4		0	0						Untertest2.avi	0	880	547	72	111				0	Content		-72	-111	1561282	2657671906
1578	09:17:19.576	00:00:01.578	94	-1024	-768	-1	-1	-1	-1	4	-1024	-768	-1	-1	-1	-1	4		0	0						Untertest2.avi	0	880	547	72	111				0	Content		-72	-111	1578026	2657688650
1595	09:17:19.593	00:00:01.594	95	-1024	-768	-1	-1	-1	-1	4	-1024	-768	-1	-1	-1	-1	4		0	0						Untertest2.avi	0	880	547	72	111				0	Content		-72	-111	1594521	2657705145
1611	09:17:19.609	00:00:01.611	96	-1024	-768	-1	-1	-1	-1	4	-1024	-768	-1	-1	-1	-1	4		0	0						Untertest2.avi	0	880	547	72	111				0	Content		-72	-111	1611268	2657721892
1628	09:17:19.626	00:00:01.627	97	-1024	-768	-1	-1	-1	-1	4	-1024	-768	-1	-1	-1	-1	4		0	0						Untertest2.avi	0	880	547	72	111				0	Content		-72	-111	1627890	2657738514
1645	09:17:19.643	00:00:01.644	98	-1024	-768	-1	-1	-1	-1	4	-1024	-768	-1	-1	-1	-1	4		0	0						Untertest2.avi	0	880	547	72	111				0	Content		-72	-111	1644955	2657755579
1662	09:17:19.660	00:00:01.662	99	-1024	-768	-1	-1	-1	-1	4	-1024	-768	-1	-1	-1	-1	4		0	0						Untertest2.avi	0	880	547	72	111				0	Content		-72	-111	1662326	2657772950
1680	09:17:19.678	00:00:01.679	100	-1024	-768	-1	-1	-1	-1	4	-1024	-768	-1	-1	-1	-1	4		0	0						Untertest2.avi	0	880	547	72	111				0	Content		-72	-111	1679694	2657790318
1694	09:17:19.692	00:00:01.694	101	-1024	-768	-1	-1	-1	-1	4	-1024	-768	-1	-1	-1	-1	4		0	0						Untertest2.avi	0	880	547	72	111				0	Content		-72	-111	1694496	2657805120
1711	09:17:19.709	00:00:01.711	102	-1024	-768	-1	-1	-1	-1	4	-1024	-768	-1	-1	-1	-1	4		0	0						Untertest2.avi	0	880	547	72	111				0	Content		-72	-111	1711115	2657821739
1728	09:17:19.726	00:00:01.727	103	-1024	-768	-1	-1	-1	-1	4	-1024	-768	-1	-1	-1	-1	4		0	0						Untertest2.avi	0	880	547	72	111				0	Content		-72	-111	1727860	2657838484
1744	09:17:19.742	00:00:01.744	104	-1024	-768	-1	-1	-1	-1	4	-1024	-768	-1	-1	-1	-1	4		0	0						Untertest2.avi	0	880	547	72	111				0	Content		-72	-111	1744480	2657855104
1761	09:17:19.759	00:00:01.761	105	-1024	-768	-1	-1	-1	-1	4	-1024	-768	-1	-1	-1	-1	4		0	0						Untertest2.avi	0	880	547	72	111				0	Content		-72	-111	1761099	2657871723
1778	09:17:19.776	00:00:01.777	106	-1024	-768	-1	-1	-1	-1	4	-1024	-768	-1	-1	-1	-1	4		0	0						Untertest2.avi	0	880	547	72	111				0	Content		-72	-111	1777718	2657888342
1795	09:17:19.793	00:00:01.794	107	-1024	-768	-1	-1	-1	-1	4	-1024	-768	-1	-1	-1	-1	4		0	0						Untertest2.avi	0	880	547	72	111				0	Content		-72	-111	1794909	2657905533
1812	09:17:19.810	00:00:01.812	108	-1024	-768	-1	-1	-1	-1	4	-1024	-768	-1	-1	-1	-1	4		0	0						Untertest2.avi	0	880	547	72	111				0	Content		-72	-111	1812281	2657922905
1830	09:17:19.828	00:00:01.829	109	-1024	-768	-1	-1	-1	-1	4	-1024	-768	-1	-1	-1	-1	4		0	0						Untertest2.avi	0	880	547	72	111				0	Content		-72	-111	1829526	2657940150
1844	09:17:19.842	00:00:01.844	110	-1024	-768	-1	-1	-1	-1	4	-1024	-768	-1	-1	-1	-1	4		0	0						Untertest2.avi	0	880	547	72	111				0	Content		-72	-111	1844324	2657954948
1861	09:17:19.859	00:00:01.861	111	-1024	-768	-1	-1	-1	-1	4	-1024	-768	-1	-1	-1	-1	4		0	0						Untertest2.avi	0	880	547	72	111				0	Content		-72	-111	1861071	2657971695
1878	09:17:19.876	00:00:01.877	112	-1024	-768	-1	-1	-1	-1	4	-1024	-768	-1	-1	-1	-1	4		0	0						Untertest2.avi	0	880	547	72	111				0	Content		-72	-111	1877690	2657988314
1894	09:17:19.892	00:00:01.894	113	-1024	-768	-1	-1	-1	-1	4	-1024	-768	-1	-1	-1	-1	4		0	0						Untertest2.avi	0	880	547	72	111				0	Content		-72	-111	1894308	2658004932
1911	09:17:19.909	00:00:01.910	114	-1024	-768	-1	-1	-1	-1	4	-1024	-768	-1	-1	-1	-1	4		0	0						Untertest2.avi	0	880	547	72	111				0	Content		-72	-111	1910931	2658021555
1928	09:17:19.926	00:00:01.927	115	-1024	-768	-1	-1	-1	-1	4	-1024	-768	-1	-1	-1	-1	4		0	0						Untertest2.avi	0	880	547	72	111				0	Content		-72	-111	1927550	2658038174
1945	09:17:19.943	00:00:01.944	116	-1024	-768	-1	-1	-1	-1	4	-1024	-768	-1	-1	-1	-1	4		0	0						Untertest2.avi	0	880	547	72	111				0	Content		-72	-111	1944740	2658055364
1962	09:17:19.960	00:00:01.962	117	-1024	-768	-1	-1	-1	-1	4	-1024	-768	-1	-1	-1	-1	4		0	0						Untertest2.avi	0	880	547	72	111				0	Content		-72	-111	1962107	2658072731
1979	09:17:19.977	00:00:01.979	118	-1024	-768	-1	-1	-1	-1	4	-1024	-768	-1	-1	-1	-1	4		0	0						Untertest2.avi	0	880	547	72	111				0	Content		-72	-111	1979360	2658089984
1994	09:17:19.992	00:00:01.994	119	-1024	-768	-1	-1	-1	-1	4	-1024	-768	-1	-1	-1	-1	4		0	0						Untertest2.avi	0	880	547	72	111				0	Content		-72	-111	1994154	2658104778
2011	09:17:20.009	00:00:02.010	120	-1024	-768	-1	-1	-1	-1	4	-1024	-768	-1	-1	-1	-1	4		0	0						Untertest2.avi	0	880	547	72	111				0	Content		-72	-111	2010899	2658121523
2028	09:17:20.026	00:00:02.027	121	-1024	-768	-1	-1	-1	-1	4	-1024	-768	-1	-1	-1	-1	4		0	0						Untertest2.avi	0	880	547	72	111				0	Content		-72	-111	2027516	2658138140
2044	09:17:20.042	00:00:02.044	122	-1024	-768	-1	-1	-1	-1	4	-1024	-768	-1	-1	-1	-1	4		0	0						Untertest2.avi	0	880	547	72	111				0	Content		-72	-111	2044265	2658154889
2061	09:17:20.059	00:00:02.060	123	-1024	-768	-1	-1	-1	-1	4	-1024	-768	-1	-1	-1	-1	4		0	0						Untertest2.avi	0	880	547	72	111				0	Content		-72	-111	2060758	2658171382
2078	09:17:20.076	00:00:02.077	124	-1024	-768	-1	-1	-1	-1	4	-1024	-768	-1	-1	-1	-1	4		0	0						Untertest2.avi	0	880	547	72	111				0	Content		-72	-111	2077504	2658188128
2095	09:17:20.093	00:00:02.094	125	-1024	-768	-1	-1	-1	-1	4	-1024	-768	-1	-1	-1	-1	4		0	0						Untertest2.avi	0	880	547	72	111				0	Content		-72	-111	2094569	2658205193
2112	09:17:20.110	00:00:02.111	126	-1024	-768	-1	-1	-1	-1	4	-1024	-768	-1	-1	-1	-1	4		0	0						Untertest2.avi	0	880	547	72	111				0	Content		-72	-111	2111938	2658222562
2129	09:17:20.127	00:00:02.129	127	-1024	-768	-1	-1	-1	-1	4	-1024	-768	-1	-1	-1	-1	4		0	0						Untertest2.avi	0	880	547	72	111				0	Content		-72	-111	2129184	2658239808
2144	09:17:20.142	00:00:02.144	128	-1024	-768	-1	-1	-1	-1	4	-1024	-768	-1	-1	-1	-1	4		0	0						Untertest2.avi	0	880	547	72	111				0	Content		-72	-111	2144109	2658254733
2161	09:17:20.159	00:00:02.160	129	-1024	-768	-1	-1	-1	-1	4	-1024	-768	-1	-1	-1	-1	4		0	0						Untertest2.avi	0	880	547	72	111				0	Content		-72	-111	2160730	2658271354
2177	09:17:20.175	00:00:02.177	130	-1024	-768	-1	-1	-1	-1	4	-1024	-768	-1	-1	-1	-1	4		0	0						Untertest2.avi	0	880	547	72	111				0	Content		-72	-111	2177476	2658288100
2194	09:17:20.192	00:00:02.194	131	-1024	-768	-1	-1	-1	-1	4	-1024	-768	-1	-1	-1	-1	4		0	0						Untertest2.avi	0	880	547	72	111				0	Content		-72	-111	2194095	2658304719
2211	09:17:20.209	00:00:02.210	132	-1024	-768	-1	-1	-1	-1	4	-1024	-768	-1	-1	-1	-1	4		0	0						Untertest2.avi	0	880	547	72	111				0	Content		-72	-111	2210718	2658321342
2227	09:17:20.225	00:00:02.227	133	-1024	-768	-1	-1	-1	-1	4	-1024	-768	-1	-1	-1	-1	4		0	0						Untertest2.avi	0	880	547	72	111				0	Content		-72	-111	2227338	2658337962
2245	09:17:20.243	00:00:02.244	134	-1024	-768	-1	-1	-1	-1	4	-1024	-768	-1	-1	-1	-1	4		0	0						Untertest2.avi	0	880	547	72	111				0	Content		-72	-111	2244528	2658355152
2262	09:17:20.260	00:00:02.261	135	-1024	-768	-1	-1	-1	-1	4	-1024	-768	-1	-1	-1	-1	4		0	0						Untertest2.avi	0	880	547	72	111				0	Content		-72	-111	2261770	2658372394
2279	09:17:20.277	00:00:02.279	136	-1024	-768	-1	-1	-1	-1	4	-1024	-768	-1	-1	-1	-1	4		0	0						Untertest2.avi	0	880	547	72	111				0	Content		-72	-111	2279137	2658389761
2294	09:17:20.292	00:00:02.293	137	-1024	-768	-1	-1	-1	-1	4	-1024	-768	-1	-1	-1	-1	4		0	0						Untertest2.avi	0	880	547	72	111				0	Content		-72	-111	2293941	2658404565
2311	09:17:20.309	00:00:02.310	138	-1024	-768	-1	-1	-1	-1	4	-1024	-768	-1	-1	-1	-1	4		0	0						Untertest2.avi	0	880	547	72	111				0	Content		-72	-111	2310684	2658421308
2327	09:17:20.325	00:00:02.327	139	-1024	-768	-1	-1	-1	-1	4	-1024	-768	-1	-1	-1	-1	4		0	0						Untertest2.avi	0	880	547	72	111				0	Content		-72	-111	2327304	2658437928
2344	09:17:20.342	00:00:02.343	140	-1024	-768	-1	-1	-1	-1	4	-1024	-768	-1	-1	-1	-1	4		0	0						Untertest2.avi	0	880	547	72	111				0	Content		-72	-111	2343925	2658454549
2361	09:17:20.359	00:00:02.360	141	-1024	-768	-1	-1	-1	-1	4	-1024	-768	-1	-1	-1	-1	4		0	0						Untertest2.avi	0	880	547	72	111				0	Content		-72	-111	2360544	2658471168
2377	09:17:20.375	00:00:02.377	142	-1024	-768	-1	-1	-1	-1	4	-1024	-768	-1	-1	-1	-1	4		0	0						Untertest2.avi	0	880	547	72	111				0	Content		-72	-111	2377164	2658487788
2394	09:17:20.392	00:00:02.394	143	-1024	-768	-1	-1	-1	-1	4	-1024	-768	-1	-1	-1	-1	4		0	0						Untertest2.avi	0	880	547	72	111				0	Content		-72	-111	2394353	2658504977
2412	09:17:20.410	00:00:02.411	144	-1024	-768	-1	-1	-1	-1	4	-1024	-768	-1	-1	-1	-1	4		0	0						Untertest2.avi	0	880	547	72	111				0	Content		-72	-111	2411725	2658522349
2429	09:17:20.427	00:00:02.428	145	-1024	-768	-1	-1	-1	-1	4	-1024	-768	-1	-1	-1	-1	4		0	0						Untertest2.avi	0	880	547	72	111				0	Content		-72	-111	2428967	2658539591
2444	09:17:20.442	00:00:02.443	146	-1024	-768	-1	-1	-1	-1	4	-1024	-768	-1	-1	-1	-1	4		0	0						Untertest2.avi	0	880	547	72	111				0	Content		-72	-111	2443769	2658554393
2461	09:17:20.459	00:00:02.460	147	-1024	-768	-1	-1	-1	-1	4	-1024	-768	-1	-1	-1	-1	4		0	0						Untertest2.avi	0	880	547	72	111				0	Content		-72	-111	2460513	2658571137
2477	09:17:20.475	00:00:02.477	148	-1024	-768	-1	-1	-1	-1	4	-1024	-768	-1	-1	-1	-1	4		0	0						Untertest2.avi	0	880	547	72	111				0	Content		-72	-111	2477134	2658587758
2494	09:17:20.492	00:00:02.493	149	-1024	-768	-1	-1	-1	-1	4	-1024	-768	-1	-1	-1	-1	4		0	0						Untertest2.avi	0	880	547	72	111				0	Content		-72	-111	2493754	2658604378
2510	09:17:20.508	00:00:02.510	150	-1024	-768	-1	-1	-1	-1	4	-1024	-768	-1	-1	-1	-1	4		0	0						Untertest2.avi	0	880	547	72	111				0	Content		-72	-111	2510377	2658621001
2527	09:17:20.525	00:00:02.527	151	-1024	-768	-1	-1	-1	-1	4	-1024	-768	-1	-1	-1	-1	4		0	0						Untertest2.avi	0	880	547	72	111				0	Content		-72	-111	2527040	2658637664
2544	09:17:20.542	00:00:02.544	152	-1024	-768	-1	-1	-1	-1	4	-1024	-768	-1	-1	-1	-1	4		0	0						Untertest2.avi	0	880	547	72	111				0	Content		-72	-111	2544121	2658654745
2561	09:17:20.559	00:00:02.560	153	-1024	-768	-1	-1	-1	-1	4	-1024	-768	-1	-1	-1	-1	4		0	0						Untertest2.avi	0	880	547	72	111				0	Content		-72	-111	2560786	2658671410
2577	09:17:20.575	00:00:02.577	154	-1024	-768	-1	-1	-1	-1	4	-1024	-768	-1	-1	-1	-1	4		0	0						Untertest2.avi	0	880	547	72	111				0	Content		-72	-111	2577450	2658688074
2595	09:17:20.593	00:00:02.594	155	-1024	-768	-1	-1	-1	-1	4	-1024	-768	-1	-1	-1	-1	4		0	0						Untertest2.avi	0	880	547	72	111				0	Content		-72	-111	2594597	2658705221
2611	09:17:20.609	00:00:02.611	156	-1024	-768	-1	-1	-1	-1	4	-1024	-768	-1	-1	-1	-1	4		0	0						Untertest2.avi	0	880	547	72	111				0	Content		-72	-111	2611262	2658721886
2628	09:17:20.626	00:00:02.627	157	-1024	-768	-1	-1	-1	-1	4	-1024	-768	-1	-1	-1	-1	4		0	0						Untertest2.avi	0	880	547	72	111				0	Content		-72	-111	2627926	2658738550
2646	09:17:20.644	00:00:02.645	158	-1024	-768	-1	-1	-1	-1	4	-1024	-768	-1	-1	-1	-1	4		0	0						Untertest2.avi	0	880	547	72	111				0	Content		-72	-111	2645510	2658756134
2660	09:17:20.658	00:00:02.660	159	-1024	-768	-1	-1	-1	-1	4	-1024	-768	-1	-1	-1	-1	4		0	0						Untertest2.avi	0	880	547	72	111				0	Content		-72	-111	2660255	2658770879
2677	09:17:20.675	00:00:02.676	160	-1024	-768	-1	-1	-1	-1	4	-1024	-768	-1	-1	-1	-1	4		0	0						Untertest2.avi	0	880	547	72	111				0	Content		-72	-111	2676873	2658787497
2694	09:17:20.692	00:00:02.693	161	-1024	-768	-1	-1	-1	-1	4	-1024	-768	-1	-1	-1	-1	4		0	0						Untertest2.avi	0	880	547	72	111				0	Content		-72	-111	2693618	2658804242
2710	09:17:20.708	00:00:02.710	162	-1024	-768	-1	-1	-1	-1	4	-1024	-768	-1	-1	-1	-1	4		0	0						Untertest2.avi	0	880	547	72	111				0	Content		-72	-111	2710296	2658820920
2727	09:17:20.725	00:00:02.726	163	-1024	-768	-1	-1	-1	-1	4	-1024	-768	-1	-1	-1	-1	4		0	0						Untertest2.avi	0	880	547	72	111				0	Content		-72	-111	2726889	2658837513
2744	09:17:20.742	00:00:02.743	164	-1024	-768	-1	-1	-1	-1	4	-1024	-768	-1	-1	-1	-1	4		0	0						Untertest2.avi	0	880	547	72	111				0	Content		-72	-111	2743553	2658854177
2760	09:17:20.758	00:00:02.760	165	-1024	-768	-1	-1	-1	-1	4	-1024	-768	-1	-1	-1	-1	4		0	0						Untertest2.avi	0	880	547	72	111				0	Content		-72	-111	2760401	2658871025
2777	09:17:20.775	00:00:02.777	166	-1024	-768	-1	-1	-1	-1	4	-1024	-768	-1	-1	-1	-1	4		0	0						Untertest2.avi	0	880	547	72	111				0	Content		-72	-111	2777065	2658887689
2794	09:17:20.792	00:00:02.793	167	-1024	-768	-1	-1	-1	-1	4	-1024	-768	-1	-1	-1	-1	4		0	0						Untertest2.avi	0	880	547	72	111				0	Content		-72	-111	2793729	2658904353
2811	09:17:20.809	00:00:02.810	168	-1024	-768	-1	-1	-1	-1	4	-1024	-768	-1	-1	-1	-1	4		0	0						Untertest2.avi	0	880	547	72	111				0	Content		-72	-111	2810723	2658921347
2827	09:17:20.825	00:00:02.827	169	-1024	-768	-1	-1	-1	-1	4	-1024	-768	-1	-1	-1	-1	4		0	0						Untertest2.avi	0	880	547	72	111				0	Content		-72	-111	2827388	2658938012
2844	09:17:20.842	00:00:02.844	170	-1024	-768	-1	-1	-1	-1	4	-1024	-768	-1	-1	-1	-1	4		0	0						Untertest2.avi	0	880	547	72	111				0	Content		-72	-111	2844052	2658954676
2861	09:17:20.859	00:00:02.861	171	-1024	-768	-1	-1	-1	-1	4	-1024	-768	-1	-1	-1	-1	4		0	0						Untertest2.avi	0	880	547	72	111				0	Content		-72	-111	2861313	2658971937
2878	09:17:20.876	00:00:02.877	172	-1024	-768	-1	-1	-1	-1	4	-1024	-768	-1	-1	-1	-1	4		0	0						Untertest2.avi	0	880	547	72	111				0	Content		-72	-111	2877978	2658988602
2894	09:17:20.892	00:00:02.894	173	-1024	-768	-1	-1	-1	-1	4	-1024	-768	-1	-1	-1	-1	4		0	0						Untertest2.avi	0	880	547	72	111				0	Content		-72	-111	2894219	2659004843
2911	09:17:20.909	00:00:02.910	174	-1024	-768	-1	-1	-1	-1	4	-1024	-768	-1	-1	-1	-1	4		0	0						Untertest2.avi	0	880	547	72	111				0	Content		-72	-111	2910883	2659021507
2928	09:17:20.926	00:00:02.927	175	-1024	-768	-1	-1	-1	-1	4	-1024	-768	-1	-1	-1	-1	4		0	0						Untertest2.avi	0	880	547	72	111				0	Content		-72	-111	2927548	2659038172
2943	09:17:20.941	00:00:02.943	176	-1024	-768	-1	-1	-1	-1	4	-1024	-768	-1	-1	-1	-1	4		0	0						Untertest2.avi	0	880	547	72	111				0	Content		-72	-111	2943311	2659053935
2960	09:17:20.958	00:00:02.959	177	-1024	-768	-1	-1	-1	-1	4	-1024	-768	-1	-1	-1	-1	4		0	0						Untertest2.avi	0	880	547	72	111				0	Content		-72	-111	2959931	2659070555
2977	09:17:20.975	00:00:02.976	178	-1024	-768	-1	-1	-1	-1	4	-1024	-768	-1	-1	-1	-1	4		0	0						Untertest2.avi	0	880	547	72	111				0	Content		-72	-111	2976674	2659087298
2993	09:17:20.991	00:00:02.993	179	-1024	-768	-1	-1	-1	-1	4	-1024	-768	-1	-1	-1	-1	4		0	0						Untertest2.avi	0	880	547	72	111				0	Content		-72	-111	2993353	2659103977
3010	09:17:21.008	00:00:03.009	180	-1024	-768	-1	-1	-1	-1	4	-1024	-768	-1	-1	-1	-1	4		0	0						Untertest2.avi	0	880	547	72	111				0	Content		-72	-111	3009914	2659120538
3027	09:17:21.025	00:00:03.026	181	-1024	-768	-1	-1	-1	-1	4	-1024	-768	-1	-1	-1	-1	4		0	0						Untertest2.avi	0	880	547	72	111				0	Content		-72	-111	3026787	2659137411
3043	09:17:21.041	00:00:03.043	182	-1024	-768	-1	-1	-1	-1	4	-1024	-768	-1	-1	-1	-1	4		0	0						Untertest2.avi	0	880	547	72	111				0	Content		-72	-111	3043451	2659154075
3060	09:17:21.058	00:00:03.060	183	-1024	-768	-1	-1	-1	-1	4	-1024	-768	-1	-1	-1	-1	4		0	0						Untertest2.avi	0	880	547	72	111				0	Content		-72	-111	3060115	2659170739
3077	09:17:21.075	00:00:03.077	184	-1024	-768	-1	-1	-1	-1	4	-1024	-768	-1	-1	-1	-1	4		0	0						Untertest2.avi	0	880	547	72	111				0	Content		-72	-111	3077263	2659187887
3094	09:17:21.092	00:00:03.093	185	-1024	-768	-1	-1	-1	-1	4	-1024	-768	-1	-1	-1	-1	4		0	0						Untertest2.avi	0	880	547	72	111				0	Content		-72	-111	3093928	2659204552
3111	09:17:21.109	00:00:03.110	186	-1024	-768	-1	-1	-1	-1	4	-1024	-768	-1	-1	-1	-1	4		0	0						Untertest2.avi	0	880	547	72	111				0	Content		-72	-111	3110963	2659221587
3128	09:17:21.126	00:00:03.127	187	-1024	-768	-1	-1	-1	-1	4	-1024	-768	-1	-1	-1	-1	4		0	0						Untertest2.avi	0	880	547	72	111				0	Content		-72	-111	3127627	2659238251
3144	09:17:21.142	00:00:03.144	188	-1024	-768	-1	-1	-1	-1	4	-1024	-768	-1	-1	-1	-1	4		0	0						Untertest2.avi	0	880	547	72	111				0	Content		-72	-111	3144292	2659254916
3162	09:17:21.160	00:00:03.161	189	-1024	-768	-1	-1	-1	-1	4	-1024	-768	-1	-1	-1	-1	4		0	0						Untertest2.avi	0	880	547	72	111				0	Content		-72	-111	3161757	2659272381
3176	09:17:21.174	00:00:03.176	190	-1024	-768	-1	-1	-1	-1	4	-1024	-768	-1	-1	-1	-1	4		0	0						Untertest2.avi	0	880	547	72	111				0	Content		-72	-111	3176500	2659287124
3194	09:17:21.192	00:00:03.193	191	-1024	-768	-1	-1	-1	-1	4	-1024	-768	-1	-1	-1	-1	4		0	0						Untertest2.avi	0	880	547	72	111				0	Content		-72	-111	3193671	2659304295
3210	09:17:21.208	00:00:03.210	192	-1024	-768	-1	-1	-1	-1	4	-1024	-768	-1	-1	-1	-1	4		0	0						Untertest2.avi	0	880	547	72	111				0	Content		-72	-111	3210422	2659321046
3227	09:17:21.225	00:00:03.227	193	-1024	-768	-1	-1	-1	-1	4	-1024	-768	-1	-1	-1	-1	4		0	0						Untertest2.avi	0	880	547	72	111				0	Content		-72	-111	3227100	2659337724
3244	09:17:21.242	00:00:03.243	194	-1024	-768	-1	-1	-1	-1	4	-1024	-768	-1	-1	-1	-1	4		0	0						Untertest2.avi	0	880	547	72	111				0	Content		-72	-111	3243700	2659354324
3260	09:17:21.258	00:00:03.260	195	-1024	-768	-1	-1	-1	-1	4	-1024	-768	-1	-1	-1	-1	4		0	0						Untertest2.avi	0	880	547	72	111				0	Content		-72	-111	3260369	2659370993
3277	09:17:21.275	00:00:03.277	196	-1024	-768	-1	-1	-1	-1	4	-1024	-768	-1	-1	-1	-1	4		0	0						Untertest2.avi	0	880	547	72	111				0	Content		-72	-111	3277223	2659387847
3294	09:17:21.292	00:00:03.293	197	-1024	-768	-1	-1	-1	-1	4	-1024	-768	-1	-1	-1	-1	4		0	0						Untertest2.avi	0	880	547	72	111				0	Content		-72	-111	3293892	2659404516
3311	09:17:21.309	00:00:03.310	198	-1024	-768	-1	-1	-1	-1	4	-1024	-768	-1	-1	-1	-1	4		0	0						Untertest2.avi	0	880	547	72	111				0	Content		-72	-111	3310561	2659421185
3328	09:17:21.326	00:00:03.327	199	-1024	-768	-1	-1	-1	-1	4	-1024	-768	-1	-1	-1	-1	4		0	0						Untertest2.avi	0	880	547	72	111				0	Content		-72	-111	3327560	2659438184
3344	09:17:21.342	00:00:03.344	200	-1024	-768	-1	-1	-1	-1	4	-1024	-768	-1	-1	-1	-1	4		0	0						Untertest2.avi	0	880	547	72	111				0	Content		-72	-111	3344229	2659454853
3361	09:17:21.359	00:00:03.360	201	-1024	-768	-1	-1	-1	-1	4	-1024	-768	-1	-1	-1	-1	4		0	0						Untertest2.avi	0	880	547	72	111				0	Content		-72	-111	3360898	2659471522
3378	09:17:21.376	00:00:03.378	202	-1024	-768	-1	-1	-1	-1	4	-1024	-768	-1	-1	-1	-1	4		0	0						Untertest2.avi	0	880	547	72	111				0	Content		-72	-111	3378163	2659488787
3395	09:17:21.393	00:00:03.394	203	-1024	-768	-1	-1	-1	-1	4	-1024	-768	-1	-1	-1	-1	4		0	0						Untertest2.avi	0	880	547	72	111				0	Content		-72	-111	3394832	2659505456
3411	09:17:21.409	00:00:03.411	204	-1024	-768	-1	-1	-1	-1	4	-1024	-768	-1	-1	-1	-1	4		0	0						Untertest2.avi	0	880	547	72	111				0	Content		-72	-111	3411074	2659521698
3428	09:17:21.426	00:00:03.427	205	-1024	-768	-1	-1	-1	-1	4	-1024	-768	-1	-1	-1	-1	4		0	0						Untertest2.avi	0	880	547	72	111				0	Content		-72	-111	3427743	2659538367
3444	09:17:21.442	00:00:03.444	206	-1024	-768	-1	-1	-1	-1	4	-1024	-768	-1	-1	-1	-1	4		0	0						Untertest2.avi	0	880	547	72	111				0	Content		-72	-111	3444411	2659555035
3460	09:17:21.458	00:00:03.460	207	-1024	-768	-1	-1	-1	-1	4	-1024	-768	-1	-1	-1	-1	4		0	0						Untertest2.avi	0	880	547	72	111				0	Content		-72	-111	3460181	2659570805
3477	09:17:21.475	00:00:03.476	208	-1024	-768	-1	-1	-1	-1	4	-1024	-768	-1	-1	-1	-1	4		0	0						Untertest2.avi	0	880	547	72	111				0	Content		-72	-111	3476807	2659587431
3494	09:17:21.492	00:00:03.493	209	-1024	-768	-1	-1	-1	-1	4	-1024	-768	-1	-1	-1	-1	4		0	0						Untertest2.avi	0	880	547	72	111				0	Content		-72	-111	3493556	2659604180
3510	09:17:21.508	00:00:03.510	210	-1024	-768	-1	-1	-1	-1	4	-1024	-768	-1	-1	-1	-1	4		0	0						Untertest2.avi	0	880	547	72	111				0	Content		-72	-111	3510239	2659620863
3527	09:17:21.525	00:00:03.526	211	-1024	-768	-1	-1	-1	-1	4	-1024	-768	-1	-1	-1	-1	4		0	0						Untertest2.avi	0	880	547	72	111				0	Content		-72	-111	3526806	2659637430
3544	09:17:21.542	00:00:03.543	212	-1024	-768	-1	-1	-1	-1	4	-1024	-768	-1	-1	-1	-1	4		0	0						Untertest2.avi	0	880	547	72	111				0	Content		-72	-111	3543684	2659654308
3560	09:17:21.558	00:00:03.560	213	-1024	-768	-1	-1	-1	-1	4	-1024	-768	-1	-1	-1	-1	4		0	0						Untertest2.avi	0	880	547	72	111				0	Content		-72	-111	3560353	2659670977
3577	09:17:21.575	00:00:03.577	214	-1024	-768	-1	-1	-1	-1	4	-1024	-768	-1	-1	-1	-1	4		0	0						Untertest2.avi	0	880	547	72	111				0	Content		-72	-111	3577022	2659687646
3594	09:17:21.592	00:00:03.594	215	-1024	-768	-1	-1	-1	-1	4	-1024	-768	-1	-1	-1	-1	4		0	0						Untertest2.avi	0	880	547	72	111				0	Content		-72	-111	3594173	2659704797
3611	09:17:21.609	00:00:03.610	216	-1024	-768	-1	-1	-1	-1	4	-1024	-768	-1	-1	-1	-1	4		0	0						Untertest2.avi	0	880	547	72	111				0	Content		-72	-111	3610842	2659721466
3628	09:17:21.626	00:00:03.627	217	-1024	-768	-1	-1	-1	-1	4	-1024	-768	-1	-1	-1	-1	4		0	0						Untertest2.avi	0	880	547	72	111				0	Content		-72	-111	3627878	2659738502
3645	09:17:21.643	00:00:03.644	218	-1024	-768	-1	-1	-1	-1	4	-1024	-768	-1	-1	-1	-1	4		0	0						Untertest2.avi	0	880	547	72	111				0	Content		-72	-111	3644547	2659755171
3661	09:17:21.659	00:00:03.661	219	-1024	-768	-1	-1	-1	-1	4	-1024	-768	-1	-1	-1	-1	4		0	0						Untertest2.avi	0	880	547	72	111				0	Content		-72	-111	3661216	2659771840
3679	09:17:21.677	00:00:03.678	220	-1024	-768	-1	-1	-1	-1	4	-1024	-768	-1	-1	-1	-1	4		0	0						Untertest2.avi	0	880	547	72	111				0	Content		-72	-111	3678685	2659789309
3693	09:17:21.691	00:00:03.693	221	-1024	-768	-1	-1	-1	-1	4	-1024	-768	-1	-1	-1	-1	4		0	0						Untertest2.avi	0	880	547	72	111				0	Content		-72	-111	3693432	2659804056
3710	09:17:21.708	00:00:03.710	222	-1024	-768	-1	-1	-1	-1	4	-1024	-768	-1	-1	-1	-1	4		0	0						Untertest2.avi	0	880	547	72	111				0	Content		-72	-111	3710101	2659820725
3727	09:17:21.725	00:00:03.726	223	-1024	-768	-1	-1	-1	-1	4	-1024	-768	-1	-1	-1	-1	4		0	0						Untertest2.avi	0	880	547	72	111				0	Content		-72	-111	3726770	2659837394
3743	09:17:21.741	00:00:03.743	224	-1024	-768	-1	-1	-1	-1	4	-1024	-768	-1	-1	-1	-1	4		0	0						Untertest2.avi	0	880	547	72	111				0	Content		-72	-111	3743439	2659854063
3760	09:17:21.758	00:00:03.760	225	-1024	-768	-1	-1	-1	-1	4	-1024	-768	-1	-1	-1	-1	4		0	0						Untertest2.avi	0	880	547	72	111				0	Content		-72	-111	3760059	2659870683
3777	09:17:21.775	00:00:03.776	226	-1024	-768	-1	-1	-1	-1	4	-1024	-768	-1	-1	-1	-1	4		0	0						Untertest2.avi	0	880	547	72	111				0	Content		-72	-111	3776738	2659887362
3793	09:17:21.791	00:00:03.793	227	-1024	-768	-1	-1	-1	-1	4	-1024	-768	-1	-1	-1	-1	4		0	0						Untertest2.avi	0	880	547	72	111				0	Content		-72	-111	3793400	2659904024
3810	09:17:21.808	00:00:03.810	228	-1024	-768	-1	-1	-1	-1	4	-1024	-768	-1	-1	-1	-1	4		0	0						Untertest2.avi	0	880	547	72	111				0	Content		-72	-111	3810069	2659920693
3827	09:17:21.825	00:00:03.826	229	-1024	-768	-1	-1	-1	-1	4	-1024	-768	-1	-1	-1	-1	4		0	0						Untertest2.avi	0	880	547	72	111				0	Content		-72	-111	3826905	2659937529
3844	09:17:21.842	00:00:03.843	230	-1024	-768	-1	-1	-1	-1	4	-1024	-768	-1	-1	-1	-1	4		0	0						Untertest2.avi	0	880	547	72	111				0	Content		-72	-111	3843574	2659954198
3860	09:17:21.858	00:00:03.860	231	-1024	-768	-1	-1	-1	-1	4	-1024	-768	-1	-1	-1	-1	4		0	0						Untertest2.avi	0	880	547	72	111				0	Content		-72	-111	3860242	2659970866
3877	09:17:21.875	00:00:03.877	232	-1024	-768	-1	-1	-1	-1	4	-1024	-768	-1	-1	-1	-1	4		0	0						Untertest2.avi	0	880	547	72	111				0	Content		-72	-111	3877225	2659987849
3894	09:17:21.892	00:00:03.893	233	-1024	-768	-1	-1	-1	-1	4	-1024	-768	-1	-1	-1	-1	4		0	0						Untertest2.avi	0	880	547	72	111				0	Content		-72	-111	3893894	2660004518
3911	09:17:21.909	00:00:03.910	234	-1024	-768	-1	-1	-1	-1	4	-1024	-768	-1	-1	-1	-1	4		0	0						Untertest2.avi	0	880	547	72	111				0	Content		-72	-111	3910563	2660021187
3928	09:17:21.926	00:00:03.927	235	-1024	-768	-1	-1	-1	-1	4	-1024	-768	-1	-1	-1	-1	4		0	0						Untertest2.avi	0	880	547	72	111				0	Content		-72	-111	3927877	2660038501
3945	09:17:21.943	00:00:03.944	236	-1024	-768	-1	-1	-1	-1	4	-1024	-768	-1	-1	-1	-1	4		0	0						Untertest2.avi	0	880	547	72	111				0	Content		-72	-111	3944546	2660055170
3961	09:17:21.959	00:00:03.960	237	-1024	-768	-1	-1	-1	-1	4	-1024	-768	-1	-1	-1	-1	4		0	0						Untertest2.avi	0	880	547	72	111				0	Content		-72	-111	3960764	2660071388
3977	09:17:21.975	00:00:03.977	238	-1024	-768	-1	-1	-1	-1	4	-1024	-768	-1	-1	-1	-1	4		0	0						Untertest2.avi	0	880	547	72	111				0	Content		-72	-111	3977433	2660088057
3994	09:17:21.992	00:00:03.994	239	-1024	-768	-1	-1	-1	-1	4	-1024	-768	-1	-1	-1	-1	4		0	0						Untertest2.avi	0	880	547	72	111				0	Content		-72	-111	3994102	2660104726
4010	09:17:22.008	00:00:04.009	240	-1024	-768	-1	-1	-1	-1	4	-1024	-768	-1	-1	-1	-1	4		0	0						Untertest2.avi	0	880	547	72	111				0	Content		-72	-111	4009945	2660120569
4027	09:17:22.025	00:00:04.026	241	-1024	-768	-1	-1	-1	-1	4	-1024	-768	-1	-1	-1	-1	4		0	0						Untertest2.avi	0	880	547	72	111				0	Content		-72	-111	4026581	2660137205
4043	09:17:22.041	00:00:04.043	242	-1024	-768	-1	-1	-1	-1	4	-1024	-768	-1	-1	-1	-1	4		0	0						Untertest2.avi	0	880	547	72	111				0	Content		-72	-111	4043193	2660153817
4060	09:17:22.058	00:00:04.059	243	-1024	-768	-1	-1	-1	-1	4	-1024	-768	-1	-1	-1	-1	4		0	0						Untertest2.avi	0	880	547	72	111				0	Content		-72	-111	4059875	2660170499
4077	09:17:22.075	00:00:04.076	244	-1024	-768	-1	-1	-1	-1	4	-1024	-768	-1	-1	-1	-1	4		0	0						Untertest2.avi	0	880	547	72	111				0	Content		-72	-111	4076580	2660187204
4094	09:17:22.092	00:00:04.093	245	-1024	-768	-1	-1	-1	-1	4	-1024	-768	-1	-1	-1	-1	4		0	0						Untertest2.avi	0	880	547	72	111				0	Content		-72	-111	4093519	2660204143
4110	09:17:22.108	00:00:04.110	246	-1024	-768	-1	-1	-1	-1	4	-1024	-768	-1	-1	-1	-1	4		0	0						Untertest2.avi	0	880	547	72	111				0	Content		-72	-111	4110188	2660220812
4127	09:17:22.125	00:00:04.127	247	-1024	-768	-1	-1	-1	-1	4	-1024	-768	-1	-1	-1	-1	4		0	0						Untertest2.avi	0	880	547	72	111				0	Content		-72	-111	4127154	2660237778
4144	09:17:22.142	00:00:04.143	248	-1024	-768	-1	-1	-1	-1	4	-1024	-768	-1	-1	-1	-1	4		0	0						Untertest2.avi	0	880	547	72	111				0	Content		-72	-111	4143823	2660254447
4160	09:17:22.158	00:00:04.160	249	-1024	-768	-1	-1	-1	-1	4	-1024	-768	-1	-1	-1	-1	4		0	0						Untertest2.avi	0	880	547	72	111				0	Content		-72	-111	4160492	2660271116
4178	09:17:22.176	00:00:04.177	250	-1024	-768	-1	-1	-1	-1	4	-1024	-768	-1	-1	-1	-1	4		0	0						Untertest2.avi	0	880	547	72	111				0	Content		-72	-111	4177568	2660288192
4194	09:17:22.192	00:00:04.194	251	-1024	-768	-1	-1	-1	-1	4	-1024	-768	-1	-1	-1	-1	4		0	0						Untertest2.avi	0	880	547	72	111				0	Content		-72	-111	4194237	2660304861
4211	09:17:22.209	00:00:04.210	252	-1024	-768	-1	-1	-1	-1	4	-1024	-768	-1	-1	-1	-1	4		0	0						Untertest2.avi	0	880	547	72	111				0	Content		-72	-111	4210906	2660321530
4228	09:17:22.226	00:00:04.228	253	-1024	-768	-1	-1	-1	-1	4	-1024	-768	-1	-1	-1	-1	4		0	0						Untertest2.avi	0	880	547	72	111				0	Content		-72	-111	4228326	2660338950
4243	09:17:22.241	00:00:04.243	254	-1024	-768	-1	-1	-1	-1	4	-1024	-768	-1	-1	-1	-1	4		0	0						Untertest2.avi	0	880	547	72	111				0	Content		-72	-111	4243075	2660353699
4260	09:17:22.258	00:00:04.259	255	-1024	-768	-1	-1	-1	-1	4	-1024	-768	-1	-1	-1	-1	4		0	0						Untertest2.avi	0	880	547	72	111				0	Content		-72	-111	4259742	2660370366
4276	09:17:22.274	00:00:04.276	256	-1024	-768	-1	-1	-1	-1	4	-1024	-768	-1	-1	-1	-1	4		0	0						Untertest2.avi	0	880	547	72	111				0	Content		-72	-111	4276411	2660387035
4293	09:17:22.291	00:00:04.293	257	-1024	-768	-1	-1	-1	-1	4	-1024	-768	-1	-1	-1	-1	4		0	0						Untertest2.avi	0	880	547	72	111				0	Content		-72	-111	4293080	2660403704
4310	09:17:22.308	00:00:04.309	258	-1024	-768	-1	-1	-1	-1	4	-1024	-768	-1	-1	-1	-1	4		0	0						Untertest2.avi	0	880	547	72	111				0	Content		-72	-111	4309700	2660420324
4327	09:17:22.325	00:00:04.326	259	-1024	-768	-1	-1	-1	-1	4	-1024	-768	-1	-1	-1	-1	4		0	0						Untertest2.avi	0	880	547	72	111				0	Content		-72	-111	4326506	2660437130
4343	09:17:22.341	00:00:04.343	260	-1024	-768	-1	-1	-1	-1	4	-1024	-768	-1	-1	-1	-1	4		0	0						Untertest2.avi	0	880	547	72	111				0	Content		-72	-111	4343104	2660453728
4360	09:17:22.358	00:00:04.359	261	-1024	-768	-1	-1	-1	-1	4	-1024	-768	-1	-1	-1	-1	4		0	0						Untertest2.avi	0	880	547	72	111				0	Content		-72	-111	4359773	2660470397
4377	09:17:22.375	00:00:04.376	262	-1024	-768	-1	-1	-1	-1	4	-1024	-768	-1	-1	-1	-1	4		0	0						Untertest2.avi	0	880	547	72	111				0	Content		-72	-111	4376626	2660487250
4393	09:17:22.391	00:00:04.393	263	-1024	-768	-1	-1	-1	-1	4	-1024	-768	-1	-1	-1	-1	4		0	0						Untertest2.avi	0	880	547	72	111				0	Content		-72	-111	4393295	2660503919
4410	09:17:22.408	00:00:04.409	264	-1024	-768	-1	-1	-1	-1	4	-1024	-768	-1	-1	-1	-1	4		0	0						Untertest2.avi	0	880	547	72	111				0	Content		-72	-111	4409964	2660520588
4427	09:17:22.425	00:00:04.426	265	-1024	-768	-1	-1	-1	-1	4	-1024	-768	-1	-1	-1	-1	4		0	0						Untertest2.avi	0	880	547	72	111				0	Content		-72	-111	4426923	2660537547
4444	09:17:22.442	00:00:04.443	266	-1024	-768	-1	-1	-1	-1	4	-1024	-768	-1	-1	-1	-1	4		0	0						Untertest2.avi	0	880	547	72	111				0	Content		-72	-111	4443592	2660554216
4460	09:17:22.458	00:00:04.460	267	-1024	-768	-1	-1	-1	-1	4	-1024	-768	-1	-1	-1	-1	4		0	0						Untertest2.avi	0	880	547	72	111				0	Content		-72	-111	4460261	2660570885
4478	09:17:22.476	00:00:04.477	268	-1024	-768	-1	-1	-1	-1	4	-1024	-768	-1	-1	-1	-1	4		0	0						Untertest2.avi	0	880	547	72	111				0	Content		-72	-111	4477546	2660588170
4494	09:17:22.492	00:00:04.494	269	-1024	-768	-1	-1	-1	-1	4	-1024	-768	-1	-1	-1	-1	4		0	0						Untertest2.avi	0	880	547	72	111				0	Content		-72	-111	4494215	2660604839
4510	09:17:22.508	00:00:04.510	270	-1024	-768	-1	-1	-1	-1	4	-1024	-768	-1	-1	-1	-1	4		0	0						Untertest2.avi	0	880	547	72	111				0	Content		-72	-111	4510464	2660621088
4527	09:17:22.525	00:00:04.527	271	-1024	-768	-1	-1	-1	-1	4	-1024	-768	-1	-1	-1	-1	4		0	0						Untertest2.avi	0	880	547	72	111				0	Content		-72	-111	4527133	2660637757
4544	09:17:22.542	00:00:04.543	272	-1024	-768	-1	-1	-1	-1	4	-1024	-768	-1	-1	-1	-1	4		0	0						Untertest2.avi	0	880	547	72	111				0	Content		-72	-111	4543802	2660654426
4560	09:17:22.558	00:00:04.559	273	-1024	-768	-1	-1	-1	-1	4	-1024	-768	-1	-1	-1	-1	4		0	0						Untertest2.avi	0	880	547	72	111				0	Content		-72	-111	4559588	2660670212
4576	09:17:22.574	00:00:04.576	274	-1024	-768	-1	-1	-1	-1	4	-1024	-768	-1	-1	-1	-1	4		0	0						Untertest2.avi	0	880	547	72	111				0	Content		-72	-111	4576206	2660686830
4593	09:17:22.591	00:00:04.592	275	-1024	-768	-1	-1	-1	-1	4	-1024	-768	-1	-1	-1	-1	4		0	0						Untertest2.avi	0	880	547	72	111				0	Content		-72	-111	4592956	2660703580
4610	09:17:22.608	00:00:04.609	276	-1024	-768	-1	-1	-1	-1	4	-1024	-768	-1	-1	-1	-1	4		0	0						Untertest2.avi	0	880	547	72	111				0	Content		-72	-111	4609637	2660720261
4626	09:17:22.624	00:00:04.626	277	-1024	-768	-1	-1	-1	-1	4	-1024	-768	-1	-1	-1	-1	4		0	0						Untertest2.avi	0	880	547	72	111				0	Content		-72	-111	4626204	2660736828
4643	09:17:22.641	00:00:04.643	278	-1024	-768	-1	-1	-1	-1	4	-1024	-768	-1	-1	-1	-1	4		0	0						Untertest2.avi	0	880	547	72	111				0	Content		-72	-111	4643148	2660753772
4660	09:17:22.658	00:00:04.659	279	-1024	-768	-1	-1	-1	-1	4	-1024	-768	-1	-1	-1	-1	4		0	0						Untertest2.avi	0	880	547	72	111				0	Content		-72	-111	4659817	2660770441
4677	09:17:22.675	00:00:04.676	280	-1024	-768	-1	-1	-1	-1	4	-1024	-768	-1	-1	-1	-1	4		0	0						Untertest2.avi	0	880	547	72	111				0	Content		-72	-111	4676782	2660787406
4693	09:17:22.691	00:00:04.693	281	-1024	-768	-1	-1	-1	-1	4	-1024	-768	-1	-1	-1	-1	4		0	0						Untertest2.avi	0	880	547	72	111				0	Content		-72	-111	4693451	2660804075
4710	09:17:22.708	00:00:04.710	282	-1024	-768	-1	-1	-1	-1	4	-1024	-768	-1	-1	-1	-1	4		0	0						Untertest2.avi	0	880	547	72	111				0	Content		-72	-111	4710120	2660820744
4727	09:17:22.725	00:00:04.727	283	-1024	-768	-1	-1	-1	-1	4	-1024	-768	-1	-1	-1	-1	4		0	0						Untertest2.avi	0	880	547	72	111				0	Content		-72	-111	4727194	2660837818
4744	09:17:22.742	00:00:04.743	284	-1024	-768	-1	-1	-1	-1	4	-1024	-768	-1	-1	-1	-1	4		0	0						Untertest2.avi	0	880	547	72	111				0	Content		-72	-111	4743863	2660854487
4761	09:17:22.759	00:00:04.760	285	-1024	-768	-1	-1	-1	-1	4	-1024	-768	-1	-1	-1	-1	4		0	0						Untertest2.avi	0	880	547	72	111				0	Content		-72	-111	4760532	2660871156
4778	09:17:22.776	00:00:04.777	286	-1024	-768	-1	-1	-1	-1	4	-1024	-768	-1	-1	-1	-1	4		0	0						Untertest2.avi	0	880	547	72	111				0	Content		-72	-111	4777962	2660888586
4793	09:17:22.791	00:00:04.792	287	-1024	-768	-1	-1	-1	-1	4	-1024	-768	-1	-1	-1	-1	4		0	0						Untertest2.avi	0	880	547	72	111				0	Content		-72	-111	4792836	2660903460
4809	09:17:22.807	00:00:04.809	288	-1024	-768	-1	-1	-1	-1	4	-1024	-768	-1	-1	-1	-1	4		0	0						Untertest2.avi	0	880	547	72	111				0	Content		-72	-111	4809458	2660920082
4826	09:17:22.824	00:00:04.826	289	-1024	-768	-1	-1	-1	-1	4	-1024	-768	-1	-1	-1	-1	4		0	0						Untertest2.avi	0	880	547	72	111				0	Content		-72	-111	4826083	2660936707
4843	09:17:22.841	00:00:04.842	290	-1024	-768	-1	-1	-1	-1	4	-1024	-768	-1	-1	-1	-1	4		0	0						Untertest2.avi	0	880	547	72	111				0	Content		-72	-111	4842887	2660953511
4859	09:17:22.857	00:00:04.859	291	-1024	-768	-1	-1	-1	-1	4	-1024	-768	-1	-1	-1	-1	4		0	0						Untertest2.avi	0	880	547	72	111				0	Content		-72	-111	4859487	2660970111
4876	09:17:22.874	00:00:04.876	292	-1024	-768	-1	-1	-1	-1	4	-1024	-768	-1	-1	-1	-1	4		0	0						Untertest2.avi	0	880	547	72	111				0	Content		-72	-111	4876156	2660986780
4893	09:17:22.891	00:00:04.892	293	-1024	-768	-1	-1	-1	-1	4	-1024	-768	-1	-1	-1	-1	4		0	0						Untertest2.avi	0	880	547	72	111				0	Content		-72	-111	4892968	2661003592
4910	09:17:22.908	00:00:04.909	294	-1024	-768	-1	-1	-1	-1	4	-1024	-768	-1	-1	-1	-1	4		0	0						Untertest2.avi	0	880	547	72	111				0	Content		-72	-111	4909637	2661020261
4926	09:17:22.924	00:00:04.926	295	-1024	-768	-1	-1	-1	-1	4	-1024	-768	-1	-1	-1	-1	4		0	0						Untertest2.avi	0	880	547	72	111				0	Content		-72	-111	4926306	2661036930
4943	09:17:22.941	00:00:04.943	296	-1024	-768	-1	-1	-1	-1	4	-1024	-768	-1	-1	-1	-1	4		0	0						Untertest2.avi	0	880	547	72	111				0	Content		-72	-111	4943277	2661053901
4960	09:17:22.958	00:00:04.959	297	-1024	-768	-1	-1	-1	-1	4	-1024	-768	-1	-1	-1	-1	4		0	0						Untertest2.avi	0	880	547	72	111				0	Content		-72	-111	4959946	2661070570
4977	09:17:22.975	00:00:04.976	298	-1024	-768	-1	-1	-1	-1	4	-1024	-768	-1	-1	-1	-1	4		0	0						Untertest2.avi	0	880	547	72	111				0	Content		-72	-111	4976615	2661087239
4994	09:17:22.992	00:00:04.993	299	-1024	-768	-1	-1	-1	-1	4	-1024	-768	-1	-1	-1	-1	4		0	0						Untertest2.avi	0	880	547	72	111				0	Content		-72	-111	4993917	2661104541
5011	09:17:23.009	00:00:05.010	300	-1024	-768	-1	-1	-1	-1	4	-1024	-768	-1	-1	-1	-1	4		0	0						Untertest2.avi	0	880	547	72	111				0	Content		-72	-111	5010586	2661121210
5027	09:17:23.025	00:00:05.026	301	-1024	-768	-1	-1	-1	-1	4	-1024	-768	-1	-1	-1	-1	4		0	0						Untertest2.avi	0	880	547	72	111				0	Content		-72	-111	5026842	2661137466
5044	09:17:23.042	00:00:05.043	302	-1024	-768	-1	-1	-1	-1	4	-1024	-768	-1	-1	-1	-1	4		0	0						Untertest2.avi	0	880	547	72	111				0	Content		-72	-111	5043511	2661154135
5060	09:17:23.058	00:00:05.060	303	-1024	-768	-1	-1	-1	-1	4	-1024	-768	-1	-1	-1	-1	4		0	0						Untertest2.avi	0	880	547	72	111				0	Content		-72	-111	5060180	2661170804
5076	09:17:23.074	00:00:05.075	304	-1024	-768	-1	-1	-1	-1	4	-1024	-768	-1	-1	-1	-1	4		0	0						Untertest2.avi	0	880	547	72	111				0	Content		-72	-111	5075971	2661186595
5093	09:17:23.091	00:00:05.092	305	-1024	-768	-1	-1	-1	-1	4	-1024	-768	-1	-1	-1	-1	4		0	0						Untertest2.avi	0	880	547	72	111				0	Content		-72	-111	5092598	2661203222
5109	09:17:23.107	00:00:05.109	306	-1024	-768	-1	-1	-1	-1	4	-1024	-768	-1	-1	-1	-1	4		0	0						Untertest2.avi	0	880	547	72	111				0	Content		-72	-111	5109346	2661219970
5126	09:17:23.124	00:00:05.126	307	-1024	-768	-1	-1	-1	-1	4	-1024	-768	-1	-1	-1	-1	4		0	0						Untertest2.avi	0	880	547	72	111				0	Content		-72	-111	5126026	2661236650
5143	09:17:23.141	00:00:05.142	308	-1024	-768	-1	-1	-1	-1	4	-1024	-768	-1	-1	-1	-1	4		0	0						Untertest2.avi	0	880	547	72	111				0	Content		-72	-111	5142594	2661253218
5160	09:17:23.158	00:00:05.159	309	-1024	-768	-1	-1	-1	-1	4	-1024	-768	-1	-1	-1	-1	4		0	0						Untertest2.avi	0	880	547	72	111				0	Content		-72	-111	5159536	2661270160
5176	09:17:23.174	00:00:05.176	310	-1024	-768	-1	-1	-1	-1	4	-1024	-768	-1	-1	-1	-1	4		0	0						Untertest2.avi	0	880	547	72	111				0	Content		-72	-111	5176205	2661286829
5193	09:17:23.191	00:00:05.193	311	-1024	-768	-1	-1	-1	-1	4	-1024	-768	-1	-1	-1	-1	4		0	0						Untertest2.avi	0	880	547	72	111				0	Content		-72	-111	5193176	2661303800
5210	09:17:23.208	00:00:05.209	312	-1024	-768	-1	-1	-1	-1	4	-1024	-768	-1	-1	-1	-1	4		0	0						Untertest2.avi	0	880	547	72	111				0	Content		-72	-111	5209845	2661320469
5227	09:17:23.225	00:00:05.226	313	-1024	-768	-1	-1	-1	-1	4	-1024	-768	-1	-1	-1	-1	4		0	0						Untertest2.avi	0	880	547	72	111				0	Content		-72	-111	5226513	2661337137
5244	09:17:23.242	00:00:05.243	314	-1024	-768	-1	-1	-1	-1	4	-1024	-768	-1	-1	-1	-1	4		0	0						Untertest2.avi	0	880	547	72	111				0	Content		-72	-111	5243589	2661354213
5260	09:17:23.258	00:00:05.260	315	-1024	-768	-1	-1	-1	-1	4	-1024	-768	-1	-1	-1	-1	4		0	0						Untertest2.avi	0	880	547	72	111				0	Content		-72	-111	5260258	2661370882
5277	09:17:23.275	00:00:05.276	316	-1024	-768	-1	-1	-1	-1	4	-1024	-768	-1	-1	-1	-1	4		0	0						Untertest2.avi	0	880	547	72	111				0	Content		-72	-111	5276927	2661387551
5294	09:17:23.292	00:00:05.294	317	-1024	-768	-1	-1	-1	-1	4	-1024	-768	-1	-1	-1	-1	4		0	0						Untertest2.avi	0	880	547	72	111				0	Content		-72	-111	5294350	2661404974
5309	09:17:23.307	00:00:05.309	318	-1024	-768	-1	-1	-1	-1	4	-1024	-768	-1	-1	-1	-1	4		0	0						Untertest2.avi	0	880	547	72	111				0	Content		-72	-111	5309223	2661419847
5326	09:17:23.324	00:00:05.325	319	-1024	-768	-1	-1	-1	-1	4	-1024	-768	-1	-1	-1	-1	4		0	0						Untertest2.avi	0	880	547	72	111				0	Content		-72	-111	5325849	2661436473
5343	09:17:23.341	00:00:05.342	320	-1024	-768	-1	-1	-1	-1	4	-1024	-768	-1	-1	-1	-1	4		0	0						Untertest2.avi	0	880	547	72	111				0	Content		-72	-111	5342518	2661453142
5359	09:17:23.357	00:00:05.359	321	-1024	-768	-1	-1	-1	-1	4	-1024	-768	-1	-1	-1	-1	4		0	0						Untertest2.avi	0	880	547	72	111				0	Content		-72	-111	5359187	2661469811
5376	09:17:23.374	00:00:05.375	322	-1024	-768	-1	-1	-1	-1	4	-1024	-768	-1	-1	-1	-1	4		0	0						Untertest2.avi	0	880	547	72	111				0	Content		-72	-111	5375849	2661486473
5393	09:17:23.391	00:00:05.392	323	-1024	-768	-1	-1	-1	-1	4	-1024	-768	-1	-1	-1	-1	4		0	0						Untertest2.avi	0	880	547	72	111				0	Content		-72	-111	5392541	2661503165
5409	09:17:23.407	00:00:05.409	324	-1024	-768	-1	-1	-1	-1	4	-1024	-768	-1	-1	-1	-1	4		0	0						Untertest2.avi	0	880	547	72	111				0	Content		-72	-111	5409134	2661519758
5426	09:17:23.424	00:00:05.425	325	-1024	-768	-1	-1	-1	-1	4	-1024	-768	-1	-1	-1	-1	4		0	0						Untertest2.avi	0	880	547	72	111				0	Content		-72	-111	5425802	2661536426
5443	09:17:23.441	00:00:05.442	326	-1024	-768	-1	-1	-1	-1	4	-1024	-768	-1	-1	-1	-1	4		0	0						Untertest2.avi	0	880	547	72	111				0	Content		-72	-111	5442654	2661553278
5459	09:17:23.457	00:00:05.459	327	-1024	-768	-1	-1	-1	-1	4	-1024	-768	-1	-1	-1	-1	4		0	0						Untertest2.avi	0	880	547	72	111				0	Content		-72	-111	5459323	2661569947
5476	09:17:23.474	00:00:05.475	328	-1024	-768	-1	-1	-1	-1	4	-1024	-768	-1	-1	-1	-1	4		0	0						Untertest2.avi	0	880	547	72	111				0	Content		-72	-111	5475992	2661586616
5493	09:17:23.491	00:00:05.492	329	-1024	-768	-1	-1	-1	-1	4	-1024	-768	-1	-1	-1	-1	4		0	0						Untertest2.avi	0	880	547	72	111				0	Content		-72	-111	5492990	2661603614
5510	09:17:23.508	00:00:05.509	330	-1024	-768	-1	-1	-1	-1	4	-1024	-768	-1	-1	-1	-1	4		0	0						Untertest2.avi	0	880	547	72	111				0	Content		-72	-111	5509659	2661620283
5526	09:17:23.524	00:00:05.526	331	-1024	-768	-1	-1	-1	-1	4	-1024	-768	-1	-1	-1	-1	4		0	0						Untertest2.avi	0	880	547	72	111				0	Content		-72	-111	5526328	2661636952
5544	09:17:23.542	00:00:05.543	332	-1024	-768	-1	-1	-1	-1	4	-1024	-768	-1	-1	-1	-1	4		0	0						Untertest2.avi	0	880	547	72	111				0	Content		-72	-111	5543593	2661654217
5560	09:17:23.558	00:00:05.560	333	-1024	-768	-1	-1	-1	-1	4	-1024	-768	-1	-1	-1	-1	4		0	0						Untertest2.avi	0	880	547	72	111				0	Content		-72	-111	5560262	2661670886
5577	09:17:23.575	00:00:05.576	334	-1024	-768	-1	-1	-1	-1	4	-1024	-768	-1	-1	-1	-1	4		0	0						Untertest2.avi	0	880	547	72	111				0	Content		-72	-111	5576504	2661687128
5593	09:17:23.591	00:00:05.593	335	-1024	-768	-1	-1	-1	-1	4	-1024	-768	-1	-1	-1	-1	4		0	0						Untertest2.avi	0	880	547	72	111				0	Content		-72	-111	5593173	2661703797
5610	09:17:23.608	00:00:05.609	336	-1024	-768	-1	-1	-1	-1	4	-1024	-768	-1	-1	-1	-1	4		0	0						Untertest2.avi	0	880	547	72	111				0	Content		-72	-111	5609842	2661720466
5626	09:17:23.624	00:00:05.625	337	-1024	-768	-1	-1	-1	-1	4	-1024	-768	-1	-1	-1	-1	4		0	0						Untertest2.avi	0	880	547	72	111				0	Content		-72	-111	5625612	2661736236
5642	09:17:23.640	00:00:05.642	338	-1024	-768	-1	-1	-1	-1	4	-1024	-768	-1	-1	-1	-1	4		0	0						Untertest2.avi	0	880	547	72	111				0	Content		-72	-111	5642362	2661752986
5659	09:17:23.657	00:00:05.658	339	-1024	-768	-1	-1	-1	-1	4	-1024	-768	-1	-1	-1	-1	4		0	0						Untertest2.avi	0	880	547	72	111				0	Content		-72	-111	5658984	2661769608
5676	09:17:23.674	00:00:05.675	340	-1024	-768	-1	-1	-1	-1	4	-1024	-768	-1	-1	-1	-1	4		0	0						Untertest2.avi	0	880	547	72	111				0	Content		-72	-111	5675791	2661786415
5692	09:17:23.690	00:00:05.692	341	-1024	-768	-1	-1	-1	-1	4	-1024	-768	-1	-1	-1	-1	4		0	0						Untertest2.avi	0	880	547	72	111				0	Content		-72	-111	5692357	2661802981
5709	09:17:23.707	00:00:05.709	342	-1024	-768	-1	-1	-1	-1	4	-1024	-768	-1	-1	-1	-1	4		0	0						Untertest2.avi	0	880	547	72	111				0	Content		-72	-111	5709259	2661819883
5726	09:17:23.724	00:00:05.725	343	-1024	-768	-1	-1	-1	-1	4	-1024	-768	-1	-1	-1	-1	4		0	0						Untertest2.avi	0	880	547	72	111				0	Content		-72	-111	5725928	2661836552
5743	09:17:23.741	00:00:05.742	344	-1024	-768	-1	-1	-1	-1	4	-1024	-768	-1	-1	-1	-1	4		0	0						Untertest2.avi	0	880	547	72	111				0	Content		-72	-111	5742907	2661853531
5760	09:17:23.758	00:00:05.759	345	-1024	-768	-1	-1	-1	-1	4	-1024	-768	-1	-1	-1	-1	4		0	0						Untertest2.avi	0	880	547	72	111				0	Content		-72	-111	5759576	2661870200
5776	09:17:23.774	00:00:05.776	346	-1024	-768	-1	-1	-1	-1	4	-1024	-768	-1	-1	-1	-1	4		0	0						Untertest2.avi	0	880	547	72	111				0	Content		-72	-111	5776245	2661886869
5793	09:17:23.791	00:00:05.793	347	-1024	-768	-1	-1	-1	-1	4	-1024	-768	-1	-1	-1	-1	4		0	0						Untertest2.avi	0	880	547	72	111				0	Content		-72	-111	5793328	2661903952
5810	09:17:23.808	00:00:05.809	348	-1024	-768	-1	-1	-1	-1	4	-1024	-768	-1	-1	-1	-1	4		0	0						Untertest2.avi	0	880	547	72	111				0	Content		-72	-111	5809997	2661920621
5827	09:17:23.825	00:00:05.826	349	-1024	-768	-1	-1	-1	-1	4	-1024	-768	-1	-1	-1	-1	4		0	0						Untertest2.avi	0	880	547	72	111				0	Content		-72	-111	5826666	2661937290
5844	09:17:23.842	00:00:05.844	350	-1024	-768	-1	-1	-1	-1	4	-1024	-768	-1	-1	-1	-1	4		0	0						Untertest2.avi	0	880	547	72	111				0	Content		-72	-111	5844113	2661954737
5859	09:17:23.857	00:00:05.858	351	-1024	-768	-1	-1	-1	-1	4	-1024	-768	-1	-1	-1	-1	4		0	0						Untertest2.avi	0	880	547	72	111				0	Content		-72	-111	5858862	2661969486
5876	09:17:23.874	00:00:05.875	352	-1024	-768	-1	-1	-1	-1	4	-1024	-768	-1	-1	-1	-1	4		0	0						Untertest2.avi	0	880	547	72	111				0	Content		-72	-111	5875530	2661986154
5892	09:17:23.890	00:00:05.892	353	-1024	-768	-1	-1	-1	-1	4	-1024	-768	-1	-1	-1	-1	4		0	0						Untertest2.avi	0	880	547	72	111				0	Content		-72	-111	5892199	2662002823
5909	09:17:23.907	00:00:05.908	354	-1024	-768	-1	-1	-1	-1	4	-1024	-768	-1	-1	-1	-1	4		0	0						Untertest2.avi	0	880	547	72	111				0	Content		-72	-111	5908868	2662019492
5925	09:17:23.923	00:00:05.925	355	-1024	-768	-1	-1	-1	-1	4	-1024	-768	-1	-1	-1	-1	4		0	0						Untertest2.avi	0	880	547	72	111				0	Content		-72	-111	5925488	2662036112
5942	09:17:23.940	00:00:05.942	356	-1024	-768	-1	-1	-1	-1	4	-1024	-768	-1	-1	-1	-1	4		0	0						Untertest2.avi	0	880	547	72	111				0	Content		-72	-111	5942166	2662052790
5959	09:17:23.957	00:00:05.958	357	-1024	-768	-1	-1	-1	-1	4	-1024	-768	-1	-1	-1	-1	4		0	0						Untertest2.avi	0	880	547	72	111				0	Content		-72	-111	5958828	2662069452
5975	09:17:23.973	00:00:05.975	358	-1024	-768	-1	-1	-1	-1	4	-1024	-768	-1	-1	-1	-1	4		0	0						Untertest2.avi	0	880	547	72	111				0	Content		-72	-111	5975497	2662086121
5992	09:17:23.990	00:00:05.992	359	-1024	-768	-1	-1	-1	-1	4	-1024	-768	-1	-1	-1	-1	4		0	0						Untertest2.avi	0	880	547	72	111				0	Content		-72	-111	5992328	2662102952
6009	09:17:24.007	00:00:06.008	360	-1024	-768	-1	-1	-1	-1	4	-1024	-768	-1	-1	-1	-1	4		0	0						Untertest2.avi	0	880	547	72	111				0	Content		-72	-111	6008997	2662119621
6026	09:17:24.024	00:00:06.025	361	-1024	-768	-1	-1	-1	-1	4	-1024	-768	-1	-1	-1	-1	4		0	0						Untertest2.avi	0	880	547	72	111				0	Content		-72	-111	6025666	2662136290
6043	09:17:24.041	00:00:06.042	362	-1024	-768	-1	-1	-1	-1	4	-1024	-768	-1	-1	-1	-1	4		0	0						Untertest2.avi	0	880	547	72	111				0	Content		-72	-111	6042651	2662153275
6059	09:17:24.057	00:00:06.059	363	-1024	-768	-1	-1	-1	-1	4	-1024	-768	-1	-1	-1	-1	4		0	0						Untertest2.avi	0	880	547	72	111				0	Content		-72	-111	6059320	2662169944
6076	09:17:24.074	00:00:06.075	364	-1024	-768	-1	-1	-1	-1	4	-1024	-768	-1	-1	-1	-1	4		0	0						Untertest2.avi	0	880	547	72	111				0	Content		-72	-111	6075989	2662186613
6093	09:17:24.091	00:00:06.093	365	-1024	-768	-1	-1	-1	-1	4	-1024	-768	-1	-1	-1	-1	4		0	0						Untertest2.avi	0	880	547	72	111				0	Content		-72	-111	6093304	2662203928
6110	09:17:24.108	00:00:06.109	366	-1024	-768	-1	-1	-1	-1	4	-1024	-768	-1	-1	-1	-1	4		0	0						Untertest2.avi	0	880	547	72	111				0	Content		-72	-111	6109973	2662220597
6126	09:17:24.124	00:00:06.126	367	-1024	-768	-1	-1	-1	-1	4	-1024	-768	-1	-1	-1	-1	4		0	0						Untertest2.avi	0	880	547	72	111				0	Content		-72	-111	6126231	2662236855
6143	09:17:24.141	00:00:06.142	368	-1024	-768	-1	-1	-1	-1	4	-1024	-768	-1	-1	-1	-1	4		0	0						Untertest2.avi	0	880	547	72	111				0	Content		-72	-111	6142899	2662253523
6160	09:17:24.158	00:00:06.159	369	-1024	-768	-1	-1	-1	-1	4	-1024	-768	-1	-1	-1	-1	4		0	0						Untertest2.avi	0	880	547	72	111				0	Content		-72	-111	6159568	2662270192
6175	09:17:24.173	00:00:06.175	370	-1024	-768	-1	-1	-1	-1	4	-1024	-768	-1	-1	-1	-1	4		0	0						Untertest2.avi	0	880	547	72	111				0	Content		-72	-111	6175369	2662285993
6192	09:17:24.190	00:00:06.191	371	-1024	-768	-1	-1	-1	-1	4	-1024	-768	-1	-1	-1	-1	4		0	0						Untertest2.avi	0	880	547	72	111				0	Content		-72	-111	6191993	2662302617
6209	09:17:24.207	00:00:06.208	372	-1024	-768	-1	-1	-1	-1	4	-1024	-768	-1	-1	-1	-1	4		0	0						Untertest2.avi	0	880	547	72	111				0	Content		-72	-111	6208741	2662319365
6225	09:17:24.223	00:00:06.225	373	-1024	-768	-1	-1	-1	-1	4	-1024	-768	-1	-1	-1	-1	4		0	0						Untertest2.avi	0	880	547	72	111				0	Content		-72	-111	6225421	2662336045
6242	09:17:24.240	00:00:06.241	374	-1024	-768	-1	-1	-1	-1	4	-1024	-768	-1	-1	-1	-1	4		0	0						Untertest2.avi	0	880	547	72	111				0	Content		-72	-111	6241987	2662352611
6259	09:17:24.257	00:00:06.258	375	-1024	-768	-1	-1	-1	-1	4	-1024	-768	-1	-1	-1	-1	4		0	0						Untertest2.avi	0	880	547	72	111				0	Content		-72	-111	6258926	2662369550
6276	09:17:24.274	00:00:06.275	376	-1024	-768	-1	-1	-1	-1	4	-1024	-768	-1	-1	-1	-1	4		0	0						Untertest2.avi	0	880	547	72	111				0	Content		-72	-111	6275595	2662386219
6293	09:17:24.291	00:00:06.292	377	-1024	-768	-1	-1	-1	-1	4	-1024	-768	-1	-1	-1	-1	4		0	0						Untertest2.avi	0	880	547	72	111				0	Content		-72	-111	6292561	2662403185
6309	09:17:24.307	00:00:06.309	378	-1024	-768	-1	-1	-1	-1	4	-1024	-768	-1	-1	-1	-1	4		0	0						Untertest2.avi	0	880	547	72	111				0	Content		-72	-111	6309230	2662419854
6326	09:17:24.324	00:00:06.325	379	-1024	-768	-1	-1	-1	-1	4	-1024	-768	-1	-1	-1	-1	4		0	0						Untertest2.avi	0	880	547	72	111				0	Content		-72	-111	6325899	2662436523
6343	09:17:24.341	00:00:06.342	380	-1024	-768	-1	-1	-1	-1	4	-1024	-768	-1	-1	-1	-1	4		0	0						Untertest2.avi	0	880	547	72	111				0	Content		-72	-111	6342972	2662453596
6360	09:17:24.358	00:00:06.359	381	-1024	-768	-1	-1	-1	-1	4	-1024	-768	-1	-1	-1	-1	4		0	0						Untertest2.avi	0	880	547	72	111				0	Content		-72	-111	6359641	2662470265
6376	09:17:24.374	00:00:06.376	382	-1024	-768	-1	-1	-1	-1	4	-1024	-768	-1	-1	-1	-1	4		0	0						Untertest2.avi	0	880	547	72	111				0	Content		-72	-111	6376309	2662486933
6394	09:17:24.392	00:00:06.393	383	-1024	-768	-1	-1	-1	-1	4	-1024	-768	-1	-1	-1	-1	4		0	0						Untertest2.avi	0	880	547	72	111				0	Content		-72	-111	6393741	2662504365
6409	09:17:24.407	00:00:06.408	384	-1024	-768	-1	-1	-1	-1	4	-1024	-768	-1	-1	-1	-1	4		0	0						Untertest2.avi	0	880	547	72	111				0	Content		-72	-111	6408616	2662519240
6425	09:17:24.423	00:00:06.425	385	-1024	-768	-1	-1	-1	-1	4	-1024	-768	-1	-1	-1	-1	4		0	0						Untertest2.avi	0	880	547	72	111				0	Content		-72	-111	6425246	2662535870
6442	09:17:24.440	00:00:06.441	386	-1024	-768	-1	-1	-1	-1	4	-1024	-768	-1	-1	-1	-1	4		0	0						Untertest2.avi	0	880	547	72	111				0	Content		-72	-111	6441915	2662552539
6459	09:17:24.457	00:00:06.458	387	-1024	-768	-1	-1	-1	-1	4	-1024	-768	-1	-1	-1	-1	4		0	0						Untertest2.avi	0	880	547	72	111				0	Content		-72	-111	6458584	2662569208
6475	09:17:24.473	00:00:06.475	388	-1024	-768	-1	-1	-1	-1	4	-1024	-768	-1	-1	-1	-1	4		0	0						Untertest2.avi	0	880	547	72	111				0	Content		-72	-111	6475242	2662585866
6492	09:17:24.490	00:00:06.491	389	-1024	-768	-1	-1	-1	-1	4	-1024	-768	-1	-1	-1	-1	4		0	0						Untertest2.avi	0	880	547	72	111				0	Content		-72	-111	6491923	2662602547
6509	09:17:24.507	00:00:06.508	390	-1024	-768	-1	-1	-1	-1	4	-1024	-768	-1	-1	-1	-1	4		0	0						Untertest2.avi	0	880	547	72	111				0	Content		-72	-111	6508522	2662619146
6525	09:17:24.523	00:00:06.525	391	-1024	-768	-1	-1	-1	-1	4	-1024	-768	-1	-1	-1	-1	4		0	0						Untertest2.avi	0	880	547	72	111				0	Content		-72	-111	6525191	2662635815
6542	09:17:24.540	00:00:06.542	392	-1024	-768	-1	-1	-1	-1	4	-1024	-768	-1	-1	-1	-1	4		0	0						Untertest2.avi	0	880	547	72	111				0	Content		-72	-111	6542042	2662652666
6559	09:17:24.557	00:00:06.558	393	-1024	-768	-1	-1	-1	-1	4	-1024	-768	-1	-1	-1	-1	4		0	0						Untertest2.avi	0	880	547	72	111				0	Content		-72	-111	6558710	2662669334
6575	09:17:24.573	00:00:06.575	394	-1024	-768	-1	-1	-1	-1	4	-1024	-768	-1	-1	-1	-1	4		0	0						Untertest2.avi	0	880	547	72	111				0	Content		-72	-111	6575379	2662686003
6592	09:17:24.590	00:00:06.592	395	-1024	-768	-1	-1	-1	-1	4	-1024	-768	-1	-1	-1	-1	4		0	0						Untertest2.avi	0	880	547	72	111				0	Content		-72	-111	6592377	2662703001
6609	09:17:24.607	00:00:06.609	396	-1024	-768	-1	-1	-1	-1	4	-1024	-768	-1	-1	-1	-1	4		0	0						Untertest2.avi	0	880	547	72	111				0	Content		-72	-111	6609046	2662719670
6626	09:17:24.624	00:00:06.625	397	-1024	-768	-1	-1	-1	-1	4	-1024	-768	-1	-1	-1	-1	4		0	0						Untertest2.avi	0	880	547	72	111				0	Content		-72	-111	6625715	2662736339
6643	09:17:24.641	00:00:06.643	398	-1024	-768	-1	-1	-1	-1	4	-1024	-768	-1	-1	-1	-1	4		0	0						Untertest2.avi	0	880	547	72	111				0	Content		-72	-111	6643044	2662753668
6660	09:17:24.658	00:00:06.659	399	-1024	-768	-1	-1	-1	-1	4	-1024	-768	-1	-1	-1	-1	4		0	0						Untertest2.avi	0	880	547	72	111				0	Content		-72	-111	6659713	2662770337
6676	09:17:24.674	00:00:06.675	400	-1024	-768	-1	-1	-1	-1	4	-1024	-768	-1	-1	-1	-1	4		0	0						Untertest2.avi	0	880	547	72	111				0	Content		-72	-111	6675934	2662786558
6693	09:17:24.691	00:00:06.692	401	-1024	-768	-1	-1	-1	-1	4	-1024	-768	-1	-1	-1	-1	4		0	0						Untertest2.avi	0	880	547	72	111				0	Content		-72	-111	6692603	2662803227
6709	09:17:24.707	00:00:06.709	402	-1024	-768	-1	-1	-1	-1	4	-1024	-768	-1	-1	-1	-1	4		0	0						Untertest2.avi	0	880	547	72	111				0	Content		-72	-111	6709272	2662819896
6725	09:17:24.723	00:00:06.725	403	-1024	-768	-1	-1	-1	-1	4	-1024	-768	-1	-1	-1	-1	4		0	0						Untertest2.avi	0	880	547	72	111				0	Content		-72	-111	6725001	2662835625
6742	09:17:24.740	00:00:06.741	404	-1024	-768	-1	-1	-1	-1	4	-1024	-768	-1	-1	-1	-1	4		0	0						Untertest2.avi	0	880	547	72	111				0	Content		-72	-111	6741748	2662852372
6758	09:17:24.756	00:00:06.758	405	-1024	-768	-1	-1	-1	-1	4	-1024	-768	-1	-1	-1	-1	4		0	0						Untertest2.avi	0	880	547	72	111				0	Content		-72	-111	6758375	2662868999
6775	09:17:24.773	00:00:06.775	406	-1024	-768	-1	-1	-1	-1	4	-1024	-768	-1	-1	-1	-1	4		0	0						Untertest2.avi	0	880	547	72	111				0	Content		-72	-111	6775056	2662885680
6792	09:17:24.790	00:00:06.791	407	-1024	-768	-1	-1	-1	-1	4	-1024	-768	-1	-1	-1	-1	4		0	0						Untertest2.avi	0	880	547	72	111				0	Content		-72	-111	6791753	2662902377
6809	09:17:24.807	00:00:06.808	408	-1024	-768	-1	-1	-1	-1	4	-1024	-768	-1	-1	-1	-1	4		0	0						Untertest2.avi	0	880	547	72	111				0	Content		-72	-111	6808633	2662919257
6825	09:17:24.823	00:00:06.825	409	-1024	-768	-1	-1	-1	-1	4	-1024	-768	-1	-1	-1	-1	4		0	0						Untertest2.avi	0	880	547	72	111				0	Content		-72	-111	6825302	2662935926
6842	09:17:24.840	00:00:06.842	410	-1024	-768	-1	-1	-1	-1	4	-1024	-768	-1	-1	-1	-1	4		0	0						Untertest2.avi	0	880	547	72	111				0	Content		-72	-111	6842286	2662952910
6859	09:17:24.857	00:00:06.858	411	-1024	-768	-1	-1	-1	-1	4	-1024	-768	-1	-1	-1	-1	4		0	0						Untertest2.avi	0	880	547	72	111				0	Content		-72	-111	6858955	2662969579
6876	09:17:24.874	00:00:06.875	412	-1024	-768	-1	-1	-1	-1	4	-1024	-768	-1	-1	-1	-1	4		0	0						Untertest2.avi	0	880	547	72	111				0	Content		-72	-111	6875624	2662986248
6893	09:17:24.891	00:00:06.892	413	-1024	-768	-1	-1	-1	-1	4	-1024	-768	-1	-1	-1	-1	4		0	0						Untertest2.avi	0	880	547	72	111				0	Content		-72	-111	6892711	2663003335
6909	09:17:24.907	00:00:06.909	414	-1024	-768	-1	-1	-1	-1	4	-1024	-768	-1	-1	-1	-1	4		0	0						Untertest2.avi	0	880	547	72	111				0	Content		-72	-111	6909380	2663020004
6926	09:17:24.924	00:00:06.926	415	-1024	-768	-1	-1	-1	-1	4	-1024	-768	-1	-1	-1	-1	4		0	0						Untertest2.avi	0	880	547	72	111				0	Content		-72	-111	6926049	2663036673
6944	09:17:24.942	00:00:06.943	416	-1024	-768	-1	-1	-1	-1	4	-1024	-768	-1	-1	-1	-1	4		0	0						Untertest2.avi	0	880	547	72	111				0	Content		-72	-111	6943515	2663054139
6958	09:17:24.956	00:00:06.958	417	-1024	-768	-1	-1	-1	-1	4	-1024	-768	-1	-1	-1	-1	4		0	0						Untertest2.avi	0	880	547	72	111				0	Content		-72	-111	6958256	2663068880
6975	09:17:24.973	00:00:06.974	418	-1024	-768	-1	-1	-1	-1	4	-1024	-768	-1	-1	-1	-1	4		0	0						Untertest2.avi	0	880	547	72	111				0	Content		-72	-111	6974924	2663085548
6992	09:17:24.990	00:00:06.991	419	-1024	-768	-1	-1	-1	-1	4	-1024	-768	-1	-1	-1	-1	4		0	0						Untertest2.avi	0	880	547	72	111				0	Content		-72	-111	6991593	2663102217
7008	09:17:25.006	00:00:07.008	420	-1024	-768	-1	-1	-1	-1	4	-1024	-768	-1	-1	-1	-1	4		0	0						Untertest2.avi	0	880	547	72	111				0	Content		-72	-111	7008261	2663118885
7025	09:17:25.023	00:00:07.024	421	-1024	-768	-1	-1	-1	-1	4	-1024	-768	-1	-1	-1	-1	4		0	0						Untertest2.avi	0	880	547	72	111				0	Content		-72	-111	7024880	2663135504
7042	09:17:25.040	00:00:07.041	422	-1024	-768	-1	-1	-1	-1	4	-1024	-768	-1	-1	-1	-1	4		0	0						Untertest2.avi	0	880	547	72	111				0	Content		-72	-111	7041559	2663152183
7058	09:17:25.056	00:00:07.058	423	-1024	-768	-1	-1	-1	-1	4	-1024	-768	-1	-1	-1	-1	4		0	0						Untertest2.avi	0	880	547	72	111				0	Content		-72	-111	7058220	2663168844
7075	09:17:25.073	00:00:07.074	424	-1024	-768	-1	-1	-1	-1	4	-1024	-768	-1	-1	-1	-1	4		0	0						Untertest2.avi	0	880	547	72	111				0	Content		-72	-111	7074889	2663185513
7092	09:17:25.090	00:00:07.091	425	-1024	-768	-1	-1	-1	-1	4	-1024	-768	-1	-1	-1	-1	4		0	0						Untertest2.avi	0	880	547	72	111				0	Content		-72	-111	7091720	2663202344
7108	09:17:25.106	00:00:07.108	426	-1024	-768	-1	-1	-1	-1	4	-1024	-768	-1	-1	-1	-1	4		0	0						Untertest2.avi	0	880	547	72	111				0	Content		-72	-111	7108389	2663219013
7125	09:17:25.123	00:00:07.125	427	-1024	-768	-1	-1	-1	-1	4	-1024	-768	-1	-1	-1	-1	4		0	0						Untertest2.avi	0	880	547	72	111				0	Content		-72	-111	7125058	2663235682
7142	09:17:25.140	00:00:07.142	428	-1024	-768	-1	-1	-1	-1	4	-1024	-768	-1	-1	-1	-1	4		0	0						Untertest2.avi	0	880	547	72	111				0	Content		-72	-111	7142043	2663252667
7159	09:17:25.157	00:00:07.158	429	-1024	-768	-1	-1	-1	-1	4	-1024	-768	-1	-1	-1	-1	4		0	0						Untertest2.avi	0	880	547	72	111				0	Content		-72	-111	7158712	2663269336
7175	09:17:25.173	00:00:07.175	430	-1024	-768	-1	-1	-1	-1	4	-1024	-768	-1	-1	-1	-1	4		0	0						Untertest2.avi	0	880	547	72	111				0	Content		-72	-111	7175381	2663286005
7192	09:17:25.190	00:00:07.192	431	-1024	-768	-1	-1	-1	-1	4	-1024	-768	-1	-1	-1	-1	4		0	0						Untertest2.avi	0	880	547	72	111				0	Content		-72	-111	7192288	2663302912
7209	09:17:25.207	00:00:07.208	432	-1024	-768	-1	-1	-1	-1	4	-1024	-768	-1	-1	-1	-1	4		0	0						Untertest2.avi	0	880	547	72	111				0	Content		-72	-111	7208955	2663319579
7225	09:17:25.223	00:00:07.225	433	-1024	-768	-1	-1	-1	-1	4	-1024	-768	-1	-1	-1	-1	4		0	0						Untertest2.avi	0	880	547	72	111				0	Content		-72	-111	7225169	2663335793
7242	09:17:25.240	00:00:07.241	434	-1024	-768	-1	-1	-1	-1	4	-1024	-768	-1	-1	-1	-1	4		0	0						Untertest2.avi	0	880	547	72	111				0	Content		-72	-111	7241836	2663352460
7259	09:17:25.257	00:00:07.258	435	-1024	-768	-1	-1	-1	-1	4	-1024	-768	-1	-1	-1	-1	4		0	0						Untertest2.avi	0	880	547	72	111				0	Content		-72	-111	7258504	2663369128
7274	09:17:25.272	00:00:07.274	436	-1024	-768	-1	-1	-1	-1	4	-1024	-768	-1	-1	-1	-1	4		0	0						Untertest2.avi	0	880	547	72	111				0	Content		-72	-111	7274346	2663384970
7291	09:17:25.289	00:00:07.290	437	-1024	-768	-1	-1	-1	-1	4	-1024	-768	-1	-1	-1	-1	4		0	0						Untertest2.avi	0	880	547	72	111				0	Content		-72	-111	7290969	2663401593
7308	09:17:25.306	00:00:07.307	438	-1024	-768	-1	-1	-1	-1	4	-1024	-768	-1	-1	-1	-1	4		0	0						Untertest2.avi	0	880	547	72	111				0	Content		-72	-111	7307717	2663418341
7324	09:17:25.322	00:00:07.324	439	-1024	-768	-1	-1	-1	-1	4	-1024	-768	-1	-1	-1	-1	4		0	0						Untertest2.avi	0	880	547	72	111				0	Content		-72	-111	7324275	2663434899
7341	09:17:25.339	00:00:07.340	440	-1024	-768	-1	-1	-1	-1	4	-1024	-768	-1	-1	-1	-1	4		0	0						Untertest2.avi	0	880	547	72	111				0	Content		-72	-111	7340968	2663451592
7358	09:17:25.356	00:00:07.357	441	-1024	-768	-1	-1	-1	-1	4	-1024	-768	-1	-1	-1	-1	4		0	0						Untertest2.avi	0	880	547	72	111				0	Content		-72	-111	7357905	2663468529
7375	09:17:25.373	00:00:07.374	442	-1024	-768	-1	-1	-1	-1	4	-1024	-768	-1	-1	-1	-1	4		0	0						Untertest2.avi	0	880	547	72	111				0	Content		-72	-111	7374572	2663485196
7392	09:17:25.390	00:00:07.391	443	-1024	-768	-1	-1	-1	-1	4	-1024	-768	-1	-1	-1	-1	4		0	0						Untertest2.avi	0	880	547	72	111				0	Content		-72	-111	7391536	2663502160
7408	09:17:25.406	00:00:07.408	444	-1024	-768	-1	-1	-1	-1	4	-1024	-768	-1	-1	-1	-1	4		0	0						Untertest2.avi	0	880	547	72	111				0	Content		-72	-111	7408204	2663518828
7425	09:17:25.423	00:00:07.424	445	-1024	-768	-1	-1	-1	-1	4	-1024	-768	-1	-1	-1	-1	4		0	0						Untertest2.avi	0	880	547	72	111				0	Content		-72	-111	7424871	2663535495
7442	09:17:25.440	00:00:07.441	446	-1024	-768	-1	-1	-1	-1	4	-1024	-768	-1	-1	-1	-1	4		0	0						Untertest2.avi	0	880	547	72	111				0	Content		-72	-111	7441943	2663552567
7459	09:17:25.457	00:00:07.458	447	-1024	-768	-1	-1	-1	-1	4	-1024	-768	-1	-1	-1	-1	4		0	0						Untertest2.avi	0	880	547	72	111				0	Content		-72	-111	7458610	2663569234
7475	09:17:25.473	00:00:07.475	448	-1024	-768	-1	-1	-1	-1	4	-1024	-768	-1	-1	-1	-1	4		0	0						Untertest2.avi	0	880	547	72	111				0	Content		-72	-111	7475278	2663585902
7493	09:17:25.491	00:00:07.492	449	-1024	-768	-1	-1	-1	-1	4	-1024	-768	-1	-1	-1	-1	4		0	0						Untertest2.avi	0	880	547	72	111				0	Content		-72	-111	7492705	2663603329
7508	09:17:25.506	00:00:07.507	450	-1024	-768	-1	-1	-1	-1	4	-1024	-768	-1	-1	-1	-1	4		0	0						Untertest2.avi	0	880	547	72	111				0	Content		-72	-111	7507579	2663618203
7524	09:17:25.522	00:00:07.524	451	-1024	-768	-1	-1	-1	-1	4	-1024	-768	-1	-1	-1	-1	4		0	0						Untertest2.avi	0	880	547	72	111				0	Content		-72	-111	7524205	2663634829
7541	09:17:25.539	00:00:07.540	452	-1024	-768	-1	-1	-1	-1	4	-1024	-768	-1	-1	-1	-1	4		0	0						Untertest2.avi	0	880	547	72	111				0	Content		-72	-111	7540872	2663651496
7558	09:17:25.556	00:00:07.557	453	-1024	-768	-1	-1	-1	-1	4	-1024	-768	-1	-1	-1	-1	4		0	0						Untertest2.avi	0	880	547	72	111				0	Content		-72	-111	7557540	2663668164
7574	09:17:25.572	00:00:07.574	454	-1024	-768	-1	-1	-1	-1	4	-1024	-768	-1	-1	-1	-1	4		0	0						Untertest2.avi	0	880	547	72	111				0	Content		-72	-111	7574076	2663684700
7591	09:17:25.589	00:00:07.590	455	-1024	-768	-1	-1	-1	-1	4	-1024	-768	-1	-1	-1	-1	4		0	0						Untertest2.avi	0	880	547	72	111				0	Content		-72	-111	7590876	2663701500
7607	09:17:25.605	00:00:07.607	456	-1024	-768	-1	-1	-1	-1	4	-1024	-768	-1	-1	-1	-1	4		0	0						Untertest2.avi	0	880	547	72	111				0	Content		-72	-111	7607473	2663718097
7624	09:17:25.622	00:00:07.624	457	-1024	-768	-1	-1	-1	-1	4	-1024	-768	-1	-1	-1	-1	4		0	0						Untertest2.avi	0	880	547	72	111				0	Content		-72	-111	7624140	2663734764
7641	09:17:25.639	00:00:07.641	458	-1024	-768	-1	-1	-1	-1	4	-1024	-768	-1	-1	-1	-1	4		0	0						Untertest2.avi	0	880	547	72	111				0	Content		-72	-111	7641049	2663751673
7658	09:17:25.656	00:00:07.657	459	-1024	-768	-1	-1	-1	-1	4	-1024	-768	-1	-1	-1	-1	4		0	0						Untertest2.avi	0	880	547	72	111				0	Content		-72	-111	7657716	2663768340
7675	09:17:25.673	00:00:07.674	460	-1024	-768	-1	-1	-1	-1	4	-1024	-768	-1	-1	-1	-1	4		0	0						Untertest2.avi	0	880	547	72	111				0	Content		-72	-111	7674667	2663785291
7691	09:17:25.689	00:00:07.691	461	-1024	-768	-1	-1	-1	-1	4	-1024	-768	-1	-1	-1	-1	4		0	0						Untertest2.avi	0	880	547	72	111				0	Content		-72	-111	7691334	2663801958
7708	09:17:25.706	00:00:07.708	462	-1024	-768	-1	-1	-1	-1	4	-1024	-768	-1	-1	-1	-1	4		0	0						Untertest2.avi	0	880	547	72	111				0	Content		-72	-111	7708002	2663818626
7725	09:17:25.723	00:00:07.725	463	-1024	-768	-1	-1	-1	-1	4	-1024	-768	-1	-1	-1	-1	4		0	0						Untertest2.avi	0	880	547	72	111				0	Content		-72	-111	7725283	2663835907
7742	09:17:25.740	00:00:07.741	464	-1024	-768	-1	-1	-1	-1	4	-1024	-768	-1	-1	-1	-1	4		0	0						Untertest2.avi	0	880	547	72	111				0	Content		-72	-111	7741950	2663852574
7758	09:17:25.756	00:00:07.758	465	-1024	-768	-1	-1	-1	-1	4	-1024	-768	-1	-1	-1	-1	4		0	0						Untertest2.avi	0	880	547	72	111				0	Content		-72	-111	7758195	2663868819
7775	09:17:25.773	00:00:07.774	466	-1024	-768	-1	-1	-1	-1	4	-1024	-768	-1	-1	-1	-1	4		0	0						Untertest2.avi	0	880	547	72	111				0	Content		-72	-111	7774862	2663885486
7792	09:17:25.790	00:00:07.791	467	-1024	-768	-1	-1	-1	-1	4	-1024	-768	-1	-1	-1	-1	4		0	0						Untertest2.avi	0	880	547	72	111				0	Content		-72	-111	7791530	2663902154
7807	09:17:25.805	00:00:07.807	468	-1024	-768	-1	-1	-1	-1	4	-1024	-768	-1	-1	-1	-1	4		0	0						Untertest2.avi	0	880	547	72	111				0	Content		-72	-111	7807324	2663917948
7824	09:17:25.822	00:00:07.823	469	-1024	-768	-1	-1	-1	-1	4	-1024	-768	-1	-1	-1	-1	4		0	0						Untertest2.avi	0	880	547	72	111				0	Content		-72	-111	7823933	2663934557
7841	09:17:25.839	00:00:07.840	470	-1024	-768	-1	-1	-1	-1	4	-1024	-768	-1	-1	-1	-1	4		0	0						Untertest2.avi	0	880	547	72	111				0	Content		-72	-111	7840681	2663951305
7857	09:17:25.855	00:00:07.857	471	-1024	-768	-1	-1	-1	-1	4	-1024	-768	-1	-1	-1	-1	4		0	0						Untertest2.avi	0	880	547	72	111				0	Content		-72	-111	7857363	2663967987
7874	09:17:25.872	00:00:07.873	472	-1024	-768	-1	-1	-1	-1	4	-1024	-768	-1	-1	-1	-1	4		0	0						Untertest2.avi	0	880	547	72	111				0	Content		-72	-111	7873930	2663984554
7891	09:17:25.889	00:00:07.890	473	-1024	-768	-1	-1	-1	-1	4	-1024	-768	-1	-1	-1	-1	4		0	0						Untertest2.avi	0	880	547	72	111				0	Content		-72	-111	7890867	2664001491
7908	09:17:25.906	00:00:07.907	474	-1024	-768	-1	-1	-1	-1	4	-1024	-768	-1	-1	-1	-1	4		0	0						Untertest2.avi	0	880	547	72	111				0	Content		-72	-111	7907534	2664018158
7924	09:17:25.922	00:00:07.924	475	-1024	-768	-1	-1	-1	-1	4	-1024	-768	-1	-1	-1	-1	4		0	0						Untertest2.avi	0	880	547	72	111				0	Content		-72	-111	7924497	2664035121
7941	09:17:25.939	00:00:07.941	476	-1024	-768	-1	-1	-1	-1	4	-1024	-768	-1	-1	-1	-1	4		0	0						Untertest2.avi	0	880	547	72	111				0	Content		-72	-111	7941165	2664051789
7958	09:17:25.956	00:00:07.957	477	-1024	-768	-1	-1	-1	-1	4	-1024	-768	-1	-1	-1	-1	4		0	0						Untertest2.avi	0	880	547	72	111				0	Content		-72	-111	7957832	2664068456
7975	09:17:25.973	00:00:07.974	478	-1024	-768	-1	-1	-1	-1	4	-1024	-768	-1	-1	-1	-1	4		0	0						Untertest2.avi	0	880	547	72	111				0	Content		-72	-111	7974904	2664085528
7992	09:17:25.990	00:00:07.991	479	-1024	-768	-1	-1	-1	-1	4	-1024	-768	-1	-1	-1	-1	4		0	0						Untertest2.avi	0	880	547	72	111				0	Content		-72	-111	7991571	2664102195
8008	09:17:26.006	00:00:08.008	480	-1024	-768	-1	-1	-1	-1	4	-1024	-768	-1	-1	-1	-1	4		0	0						Untertest2.avi	0	880	547	72	111				0	Content		-72	-111	8008239	2664118863
8026	09:17:26.024	00:00:08.025	481	-1024	-768	-1	-1	-1	-1	4	-1024	-768	-1	-1	-1	-1	4		0	0						Untertest2.avi	0	880	547	72	111				0	Content		-72	-111	8025666	2664136290
8041	09:17:26.039	00:00:08.040	482	-1024	-768	-1	-1	-1	-1	4	-1024	-768	-1	-1	-1	-1	4		0	0						Untertest2.avi	0	880	547	72	111				0	Content		-72	-111	8040541	2664151165
8057	09:17:26.055	00:00:08.057	483	-1024	-768	-1	-1	-1	-1	4	-1024	-768	-1	-1	-1	-1	4		0	0						Untertest2.avi	0	880	547	72	111				0	Content		-72	-111	8057167	2664167791
8074	09:17:26.072	00:00:08.073	484	-1024	-768	-1	-1	-1	-1	4	-1024	-768	-1	-1	-1	-1	4		0	0						Untertest2.avi	0	880	547	72	111				0	Content		-72	-111	8073834	2664184458
8091	09:17:26.089	00:00:08.090	485	-1024	-768	-1	-1	-1	-1	4	-1024	-768	-1	-1	-1	-1	4		0	0						Untertest2.avi	0	880	547	72	111				0	Content		-72	-111	8090502	2664201126
8107	09:17:26.105	00:00:08.107	486	-1024	-768	-1	-1	-1	-1	4	-1024	-768	-1	-1	-1	-1	4		0	0						Untertest2.avi	0	880	547	72	111				0	Content		-72	-111	8107162	2664217786
8124	09:17:26.122	00:00:08.123	487	-1024	-768	-1	-1	-1	-1	4	-1024	-768	-1	-1	-1	-1	4		0	0						Untertest2.avi	0	880	547	72	111				0	Content		-72	-111	8123839	2664234463
8140	09:17:26.138	00:00:08.140	488	-1024	-768	-1	-1	-1	-1	4	-1024	-768	-1	-1	-1	-1	4		0	0						Untertest2.avi	0	880	547	72	111				0	Content		-72	-111	8140435	2664251059
8157	09:17:26.155	00:00:08.157	489	-1024	-768	-1	-1	-1	-1	4	-1024	-768	-1	-1	-1	-1	4		0	0						Untertest2.avi	0	880	547	72	111				0	Content		-72	-111	8157103	2664267727
8174	09:17:26.172	00:00:08.174	490	-1024	-768	-1	-1	-1	-1	4	-1024	-768	-1	-1	-1	-1	4		0	0						Untertest2.avi	0	880	547	72	111				0	Content		-72	-111	8174020	2664284644
8191	09:17:26.189	00:00:08.190	491	-1024	-768	-1	-1	-1	-1	4	-1024	-768	-1	-1	-1	-1	4		0	0						Untertest2.avi	0	880	547	72	111				0	Content		-72	-111	8190687	2664301311
8208	09:17:26.206	00:00:08.207	492	-1024	-768	-1	-1	-1	-1	4	-1024	-768	-1	-1	-1	-1	4		0	0						Untertest2.avi	0	880	547	72	111				0	Content		-72	-111	8207676	2664318300
8224	09:17:26.222	00:00:08.224	493	-1024	-768	-1	-1	-1	-1	4	-1024	-768	-1	-1	-1	-1	4		0	0						Untertest2.avi	0	880	547	72	111				0	Content		-72	-111	8224343	2664334967
8241	09:17:26.239	00:00:08.241	494	-1024	-768	-1	-1	-1	-1	4	-1024	-768	-1	-1	-1	-1	4		0	0						Untertest2.avi	0	880	547	72	111				0	Content		-72	-111	8241011	2664351635
8258	09:17:26.256	00:00:08.258	495	-1024	-768	-1	-1	-1	-1	4	-1024	-768	-1	-1	-1	-1	4		0	0						Untertest2.avi	0	880	547	72	111				0	Content		-72	-111	8258267	2664368891
8275	09:17:26.273	00:00:08.274	496	-1024	-768	-1	-1	-1	-1	4	-1024	-768	-1	-1	-1	-1	4		0	0						Untertest2.avi	0	880	547	72	111				0	Content		-72	-111	8274934	2664385558
8291	09:17:26.289	00:00:08.291	497	-1024	-768	-1	-1	-1	-1	4	-1024	-768	-1	-1	-1	-1	4		0	0						Untertest2.avi	0	880	547	72	111				0	Content		-72	-111	8291171	2664401795
8308	09:17:26.306	00:00:08.307	498	-1024	-768	-1	-1	-1	-1	4	-1024	-768	-1	-1	-1	-1	4		0	0						Untertest2.avi	0	880	547	72	111				0	Content		-72	-111	8307839	2664418463
8325	09:17:26.323	00:00:08.324	499	-1024	-768	-1	-1	-1	-1	4	-1024	-768	-1	-1	-1	-1	4		0	0						Untertest2.avi	0	880	547	72	111				0	Content		-72	-111	8324506	2664435130
8340	09:17:26.338	00:00:08.340	500	-1024	-768	-1	-1	-1	-1	4	-1024	-768	-1	-1	-1	-1	4		0	0						Untertest2.avi	0	880	547	72	111				0	Content		-72	-111	8340282	2664450906
8357	09:17:26.355	00:00:08.356	501	-1024	-768	-1	-1	-1	-1	4	-1024	-768	-1	-1	-1	-1	4		0	0						Untertest2.avi	0	880	547	72	111				0	Content		-72	-111	8356903	2664467527
8374	09:17:26.372	00:00:08.373	502	-1024	-768	-1	-1	-1	-1	4	-1024	-768	-1	-1	-1	-1	4		0	0						Untertest2.avi	0	880	547	72	111				0	Content		-72	-111	8373639	2664484263
8390	09:17:26.388	00:00:08.390	503	-1024	-768	-1	-1	-1	-1	4	-1024	-768	-1	-1	-1	-1	4		0	0						Untertest2.avi	0	880	547	72	111				0	Content		-72	-111	8390318	2664500942
8407	09:17:26.405	00:00:08.406	504	-1024	-768	-1	-1	-1	-1	4	-1024	-768	-1	-1	-1	-1	4		0	0						Untertest2.avi	0	880	547	72	111				0	Content		-72	-111	8406887	2664517511
8424	09:17:26.422	00:00:08.423	505	-1024	-768	-1	-1	-1	-1	4	-1024	-768	-1	-1	-1	-1	4		0	0						Untertest2.avi	0	880	547	72	111				0	Content		-72	-111	8423825	2664534449
8440	09:17:26.438	00:00:08.440	506	-1024	-768	-1	-1	-1	-1	4	-1024	-768	-1	-1	-1	-1	4		0	0						Untertest2.avi	0	880	547	72	111				0	Content		-72	-111	8440492	2664551116
8458	09:17:26.456	00:00:08.457	507	-1024	-768	-1	-1	-1	-1	4	-1024	-768	-1	-1	-1	-1	4		0	0						Untertest2.avi	0	880	547	72	111				0	Content		-72	-111	8457634	2664568258
8474	09:17:26.472	00:00:08.474	508	-1024	-768	-1	-1	-1	-1	4	-1024	-768	-1	-1	-1	-1	4		0	0						Untertest2.avi	0	880	547	72	111				0	Content		-72	-111	8474301	2664584925
8491	09:17:26.489	00:00:08.491	509	-1024	-768	-1	-1	-1	-1	4	-1024	-768	-1	-1	-1	-1	4		0	0						Untertest2.avi	0	880	547	72	111				0	Content		-72	-111	8491328	2664601952
8508	09:17:26.506	00:00:08.507	510	-1024	-768	-1	-1	-1	-1	4	-1024	-768	-1	-1	-1	-1	4		0	0						Untertest2.avi	0	880	547	72	111				0	Content		-72	-111	8507995	2664618619
8525	09:17:26.523	00:00:08.524	511	-1024	-768	-1	-1	-1	-1	4	-1024	-768	-1	-1	-1	-1	4		0	0						Untertest2.avi	0	880	547	72	111				0	Content		-72	-111	8524662	2664635286
8542	09:17:26.540	00:00:08.542	512	-1024	-768	-1	-1	-1	-1	4	-1024	-768	-1	-1	-1	-1	4		0	0						Untertest2.avi	0	880	547	72	111				0	Content		-72	-111	8542001	2664652625
8557	09:17:26.555	00:00:08.556	513	-1024	-768	-1	-1	-1	-1	4	-1024	-768	-1	-1	-1	-1	4		0	0						Untertest2.avi	0	880	547	72	111				0	Content		-72	-111	8556875	2664667499
8573	09:17:26.571	00:00:08.573	514	-1024	-768	-1	-1	-1	-1	4	-1024	-768	-1	-1	-1	-1	4		0	0						Untertest2.avi	0	880	547	72	111				0	Content		-72	-111	8573499	2664684123
8590	09:17:26.588	00:00:08.590	515	-1024	-768	-1	-1	-1	-1	4	-1024	-768	-1	-1	-1	-1	4		0	0						Untertest2.avi	0	880	547	72	111				0	Content		-72	-111	8590166	2664700790
8607	09:17:26.605	00:00:08.606	516	-1024	-768	-1	-1	-1	-1	4	-1024	-768	-1	-1	-1	-1	4		0	0						Untertest2.avi	0	880	547	72	111				0	Content		-72	-111	8606833	2664717457
8623	09:17:26.621	00:00:08.623	517	-1024	-768	-1	-1	-1	-1	4	-1024	-768	-1	-1	-1	-1	4		0	0						Untertest2.avi	0	880	547	72	111				0	Content		-72	-111	8623498	2664734122
8640	09:17:26.638	00:00:08.640	518	-1024	-768	-1	-1	-1	-1	4	-1024	-768	-1	-1	-1	-1	4		0	0						Untertest2.avi	0	880	547	72	111				0	Content		-72	-111	8640173	2664750797
8657	09:17:26.655	00:00:08.656	519	-1024	-768	-1	-1	-1	-1	4	-1024	-768	-1	-1	-1	-1	4		0	0						Untertest2.avi	0	880	547	72	111				0	Content		-72	-111	8656769	2664767393
8673	09:17:26.671	00:00:08.673	520	-1024	-768	-1	-1	-1	-1	4	-1024	-768	-1	-1	-1	-1	4		0	0						Untertest2.avi	0	880	547	72	111				0	Content		-72	-111	8673436	2664784060
8690	09:17:26.688	00:00:08.690	521	-1024	-768	-1	-1	-1	-1	4	-1024	-768	-1	-1	-1	-1	4		0	0						Untertest2.avi	0	880	547	72	111				0	Content		-72	-111	8690288	2664800912
8707	09:17:26.705	00:00:08.706	522	-1024	-768	-1	-1	-1	-1	4	-1024	-768	-1	-1	-1	-1	4		0	0						Untertest2.avi	0	880	547	72	111				0	Content		-72	-111	8706955	2664817579
8724	09:17:26.722	00:00:08.723	523	-1024	-768	-1	-1	-1	-1	4	-1024	-768	-1	-1	-1	-1	4		0	0						Untertest2.avi	0	880	547	72	111				0	Content		-72	-111	8723622	2664834246
8741	09:17:26.739	00:00:08.740	524	-1024	-768	-1	-1	-1	-1	4	-1024	-768	-1	-1	-1	-1	4		0	0						Untertest2.avi	0	880	547	72	111				0	Content		-72	-111	8740618	2664851242
8757	09:17:26.755	00:00:08.757	525	-1024	-768	-1	-1	-1	-1	4	-1024	-768	-1	-1	-1	-1	4		0	0						Untertest2.avi	0	880	547	72	111				0	Content		-72	-111	8757285	2664867909
8774	09:17:26.772	00:00:08.773	526	-1024	-768	-1	-1	-1	-1	4	-1024	-768	-1	-1	-1	-1	4		0	0						Untertest2.avi	0	880	547	72	111				0	Content		-72	-111	8773953	2664884577
8791	09:17:26.789	00:00:08.791	527	-1024	-768	-1	-1	-1	-1	4	-1024	-768	-1	-1	-1	-1	4		0	0						Untertest2.avi	0	880	547	72	111				0	Content		-72	-111	8791282	2664901906
8808	09:17:26.806	00:00:08.807	528	-1024	-768	-1	-1	-1	-1	4	-1024	-768	-1	-1	-1	-1	4		0	0						Untertest2.avi	0	880	547	72	111				0	Content		-72	-111	8807949	2664918573
8824	09:17:26.822	00:00:08.824	529	-1024	-768	-1	-1	-1	-1	4	-1024	-768	-1	-1	-1	-1	4		0	0						Untertest2.avi	0	880	547	72	111				0	Content		-72	-111	8824171	2664934795
8841	09:17:26.839	00:00:08.840	530	-1024	-768	-1	-1	-1	-1	4	-1024	-768	-1	-1	-1	-1	4		0	0						Untertest2.avi	0	880	547	72	111				0	Content		-72	-111	8840839	2664951463
8858	09:17:26.856	00:00:08.857	531	-1024	-768	-1	-1	-1	-1	4	-1024	-768	-1	-1	-1	-1	4		0	0						Untertest2.avi	0	880	547	72	111				0	Content		-72	-111	8857506	2664968130
8873	09:17:26.871	00:00:08.873	532	-1024	-768	-1	-1	-1	-1	4	-1024	-768	-1	-1	-1	-1	4		0	0						Untertest2.avi	0	880	547	72	111				0	Content		-72	-111	8873225	2664983849
8890	09:17:26.888	00:00:08.889	533	-1024	-768	-1	-1	-1	-1	4	-1024	-768	-1	-1	-1	-1	4		0	0						Untertest2.avi	0	880	547	72	111				0	Content		-72	-111	8889975	2665000599
8907	09:17:26.905	00:00:08.906	534	-1024	-768	-1	-1	-1	-1	4	-1024	-768	-1	-1	-1	-1	4		0	0						Untertest2.avi	0	880	547	72	111				0	Content		-72	-111	8906597	2665017221
8923	09:17:26.921	00:00:08.923	535	-1024	-768	-1	-1	-1	-1	4	-1024	-768	-1	-1	-1	-1	4		0	0						Untertest2.avi	0	880	547	72	111				0	Content		-72	-111	8923277	2665033901
8940	09:17:26.938	00:00:08.939	536	-1024	-768	-1	-1	-1	-1	4	-1024	-768	-1	-1	-1	-1	4		0	0						Untertest2.avi	0	880	547	72	111				0	Content		-72	-111	8939968	2665050592
8957	09:17:26.955	00:00:08.956	537	-1024	-768	-1	-1	-1	-1	4	-1024	-768	-1	-1	-1	-1	4		0	0						Untertest2.avi	0	880	547	72	111				0	Content		-72	-111	8956842	2665067466
8974	09:17:26.972	00:00:08.973	538	-1024	-768	-1	-1	-1	-1	4	-1024	-768	-1	-1	-1	-1	4		0	0						Untertest2.avi	0	880	547	72	111				0	Content		-72	-111	8973509	2665084133
8991	09:17:26.989	00:00:08.990	539	-1024	-768	-1	-1	-1	-1	4	-1024	-768	-1	-1	-1	-1	4		0	0						Untertest2.avi	0	880	547	72	111				0	Content		-72	-111	8990671	2665101295
9007	09:17:27.005	00:00:09.007	540	-1024	-768	-1	-1	-1	-1	4	-1024	-768	-1	-1	-1	-1	4		0	0						Untertest2.avi	0	880	547	72	111				0	Content		-72	-111	9007338	2665117962
9024	09:17:27.022	00:00:09.024	541	-1024	-768	-1	-1	-1	-1	4	-1024	-768	-1	-1	-1	-1	4		0	0						Untertest2.avi	0	880	547	72	111				0	Content		-72	-111	9024337	2665134961
9041	09:17:27.039	00:00:09.041	542	-1024	-768	-1	-1	-1	-1	4	-1024	-768	-1	-1	-1	-1	4		0	0						Untertest2.avi	0	880	547	72	111				0	Content		-72	-111	9041004	2665151628
9058	09:17:27.056	00:00:09.057	543	-1024	-768	-1	-1	-1	-1	4	-1024	-768	-1	-1	-1	-1	4		0	0						Untertest2.avi	0	880	547	72	111				0	Content		-72	-111	9057671	2665168295
9075	09:17:27.073	00:00:09.075	544	-1024	-768	-1	-1	-1	-1	4	-1024	-768	-1	-1	-1	-1	4		0	0						Untertest2.avi	0	880	547	72	111				0	Content		-72	-111	9075083	2665185707
9090	09:17:27.088	00:00:09.089	545	-1024	-768	-1	-1	-1	-1	4	-1024	-768	-1	-1	-1	-1	4		0	0						Untertest2.avi	0	880	547	72	111				0	Content		-72	-111	9089843	2665200467
9106	09:17:27.104	00:00:09.106	546	-1024	-768	-1	-1	-1	-1	4	-1024	-768	-1	-1	-1	-1	4		0	0						Untertest2.avi	0	880	547	72	111				0	Content		-72	-111	9106464	2665217088
9123	09:17:27.121	00:00:09.123	547	-1024	-768	-1	-1	-1	-1	4	-1024	-768	-1	-1	-1	-1	4		0	0						Untertest2.avi	0	880	547	72	111				0	Content		-72	-111	9123131	2665233755
9140	09:17:27.138	00:00:09.139	548	-1024	-768	-1	-1	-1	-1	4	-1024	-768	-1	-1	-1	-1	4		0	0						Untertest2.avi	0	880	547	72	111				0	Content		-72	-111	9139799	2665250423
9156	09:17:27.154	00:00:09.156	549	-1024	-768	-1	-1	-1	-1	4	-1024	-768	-1	-1	-1	-1	4		0	0						Untertest2.avi	0	880	547	72	111				0	Content		-72	-111	9156448	2665267072
9173	09:17:27.171	00:00:09.173	550	-1024	-768	-1	-1	-1	-1	4	-1024	-768	-1	-1	-1	-1	4		0	0						Untertest2.avi	0	880	547	72	111				0	Content		-72	-111	9173131	2665283755
9190	09:17:27.188	00:00:09.189	551	-1024	-768	-1	-1	-1	-1	4	-1024	-768	-1	-1	-1	-1	4		0	0						Untertest2.avi	0	880	547	72	111				0	Content		-72	-111	9189726	2665300350
9206	09:17:27.204	00:00:09.206	552	-1024	-768	-1	-1	-1	-1	4	-1024	-768	-1	-1	-1	-1	4		0	0						Untertest2.avi	0	880	547	72	111				0	Content		-72	-111	9206393	2665317017
9223	09:17:27.221	00:00:09.223	553	-1024	-768	-1	-1	-1	-1	4	-1024	-768	-1	-1	-1	-1	4		0	0						Untertest2.avi	0	880	547	72	111				0	Content		-72	-111	9223243	2665333867
9240	09:17:27.238	00:00:09.239	554	-1024	-768	-1	-1	-1	-1	4	-1024	-768	-1	-1	-1	-1	4		0	0						Untertest2.avi	0	880	547	72	111				0	Content		-72	-111	9239910	2665350534
9257	09:17:27.255	00:00:09.256	555	-1024	-768	-1	-1	-1	-1	4	-1024	-768	-1	-1	-1	-1	4		0	0						Untertest2.avi	0	880	547	72	111				0	Content		-72	-111	9256577	2665367201
9274	09:17:27.272	00:00:09.273	556	-1024	-768	-1	-1	-1	-1	4	-1024	-768	-1	-1	-1	-1	4		0	0						Untertest2.avi	0	880	547	72	111				0	Content		-72	-111	9273573	2665384197
9290	09:17:27.288	00:00:09.290	557	-1024	-768	-1	-1	-1	-1	4	-1024	-768	-1	-1	-1	-1	4		0	0						Untertest2.avi	0	880	547	72	111				0	Content		-72	-111	9290241	2665400865
9307	09:17:27.305	00:00:09.306	558	-1024	-768	-1	-1	-1	-1	4	-1024	-768	-1	-1	-1	-1	4		0	0						Untertest2.avi	0	880	547	72	111				0	Content		-72	-111	9306908	2665417532
9324	09:17:27.322	00:00:09.324	559	-1024	-768	-1	-1	-1	-1	4	-1024	-768	-1	-1	-1	-1	4		0	0						Untertest2.avi	0	880	547	72	111				0	Content		-72	-111	9324171	2665434795
9341	09:17:27.339	00:00:09.340	560	-1024	-768	-1	-1	-1	-1	4	-1024	-768	-1	-1	-1	-1	4		0	0						Untertest2.avi	0	880	547	72	111				0	Content		-72	-111	9340838	2665451462
9357	09:17:27.355	00:00:09.357	561	-1024	-768	-1	-1	-1	-1	4	-1024	-768	-1	-1	-1	-1	4		0	0						Untertest2.avi	0	880	547	72	111				0	Content		-72	-111	9357084	2665467708
9374	09:17:27.372	00:00:09.373	562	-1024	-768	-1	-1	-1	-1	4	-1024	-768	-1	-1	-1	-1	4		0	0						Untertest2.avi	0	880	547	72	111				0	Content		-72	-111	9373752	2665484376
9390	09:17:27.388	00:00:09.390	563	-1024	-768	-1	-1	-1	-1	4	-1024	-768	-1	-1	-1	-1	4		0	0						Untertest2.avi	0	880	547	72	111				0	Content		-72	-111	9390419	2665501043
9406	09:17:27.404	00:00:09.406	564	-1024	-768	-1	-1	-1	-1	4	-1024	-768	-1	-1	-1	-1	4		0	0						Untertest2.avi	0	880	547	72	111				0	Content		-72	-111	9406183	2665516807
9423	09:17:27.421	00:00:09.422	565	-1024	-768	-1	-1	-1	-1	4	-1024	-768	-1	-1	-1	-1	4		0	0						Untertest2.avi	0	880	547	72	111				0	Content		-72	-111	9422930	2665533554
9440	09:17:27.438	00:00:09.439	566	-1024	-768	-1	-1	-1	-1	4	-1024	-768	-1	-1	-1	-1	4		0	0						Untertest2.avi	0	880	547	72	111				0	Content		-72	-111	9439553	2665550177
9456	09:17:27.454	00:00:09.456	567	-1024	-768	-1	-1	-1	-1	4	-1024	-768	-1	-1	-1	-1	4		0	0						Untertest2.avi	0	880	547	72	111				0	Content		-72	-111	9456235	2665566859
9473	09:17:27.471	00:00:09.472	568	-1024	-768	-1	-1	-1	-1	4	-1024	-768	-1	-1	-1	-1	4		0	0						Untertest2.avi	0	880	547	72	111				0	Content		-72	-111	9472928	2665583552
9490	09:17:27.488	00:00:09.489	569	-1024	-768	-1	-1	-1	-1	4	-1024	-768	-1	-1	-1	-1	4		0	0						Untertest2.avi	0	880	547	72	111				0	Content		-72	-111	9489802	2665600426
9506	09:17:27.504	00:00:09.506	570	-1024	-768	-1	-1	-1	-1	4	-1024	-768	-1	-1	-1	-1	4		0	0						Untertest2.avi	0	880	547	72	111				0	Content		-72	-111	9506469	2665617093
9523	09:17:27.521	00:00:09.523	571	-1024	-768	-1	-1	-1	-1	4	-1024	-768	-1	-1	-1	-1	4		0	0						Untertest2.avi	0	880	547	72	111				0	Content		-72	-111	9523454	2665634078
9540	09:17:27.538	00:00:09.540	572	-1024	-768	-1	-1	-1	-1	4	-1024	-768	-1	-1	-1	-1	4		0	0						Untertest2.avi	0	880	547	72	111				0	Content		-72	-111	9540121	2665650745
9557	09:17:27.555	00:00:09.556	573	-1024	-768	-1	-1	-1	-1	4	-1024	-768	-1	-1	-1	-1	4		0	0						Untertest2.avi	0	880	547	72	111				0	Content		-72	-111	9556788	2665667412
9574	09:17:27.572	00:00:09.573	574	-1024	-768	-1	-1	-1	-1	4	-1024	-768	-1	-1	-1	-1	4		0	0						Untertest2.avi	0	880	547	72	111				0	Content		-72	-111	9573874	2665684498
9591	09:17:27.589	00:00:09.590	575	-1024	-768	-1	-1	-1	-1	4	-1024	-768	-1	-1	-1	-1	4		0	0						Untertest2.avi	0	880	547	72	111				0	Content		-72	-111	9590542	2665701166
9607	09:17:27.605	00:00:09.607	576	-1024	-768	-1	-1	-1	-1	4	-1024	-768	-1	-1	-1	-1	4		0	0						Untertest2.avi	0	880	547	72	111				0	Content		-72	-111	9607209	2665717833
9625	09:17:27.623	00:00:09.624	577	-1024	-768	-1	-1	-1	-1	4	-1024	-768	-1	-1	-1	-1	4		0	0						Untertest2.avi	0	880	547	72	111				0	Content		-72	-111	9624666	2665735290
9639	09:17:27.637	00:00:09.639	578	-1024	-768	-1	-1	-1	-1	4	-1024	-768	-1	-1	-1	-1	4		0	0						Untertest2.avi	0	880	547	72	111				0	Content		-72	-111	9639412	2665750036
9656	09:17:27.654	00:00:09.656	579	-1024	-768	-1	-1	-1	-1	4	-1024	-768	-1	-1	-1	-1	4		0	0						Untertest2.avi	0	880	547	72	111				0	Content		-72	-111	9656078	2665766702
9673	09:17:27.671	00:00:09.672	580	-1024	-768	-1	-1	-1	-1	4	-1024	-768	-1	-1	-1	-1	4		0	0						Untertest2.avi	0	880	547	72	111				0	Content		-72	-111	9672746	2665783370
9689	09:17:27.687	00:00:09.689	581	-1024	-768	-1	-1	-1	-1	4	-1024	-768	-1	-1	-1	-1	4		0	0						Untertest2.avi	0	880	547	72	111				0	Content		-72	-111	9689413	2665800037
9706	09:17:27.704	00:00:09.706	582	-1024	-768	-1	-1	-1	-1	4	-1024	-768	-1	-1	-1	-1	4		0	0						Untertest2.avi	0	880	547	72	111				0	Content		-72	-111	9706033	2665816657
9723	09:17:27.721	00:00:09.722	583	-1024	-768	-1	-1	-1	-1	4	-1024	-768	-1	-1	-1	-1	4		0	0						Untertest2.avi	0	880	547	72	111				0	Content		-72	-111	9722837	2665833461
9739	09:17:27.737	00:00:09.739	584	-1024	-768	-1	-1	-1	-1	4	-1024	-768	-1	-1	-1	-1	4		0	0						Untertest2.avi	0	880	547	72	111				0	Content		-72	-111	9739432	2665850056
9756	09:17:27.754	00:00:09.756	585	-1024	-768	-1	-1	-1	-1	4	-1024	-768	-1	-1	-1	-1	4		0	0						Untertest2.avi	0	880	547	72	111				0	Content		-72	-111	9756100	2665866724
9773	09:17:27.771	00:00:09.773	586	-1024	-768	-1	-1	-1	-1	4	-1024	-768	-1	-1	-1	-1	4		0	0						Untertest2.avi	0	880	547	72	111				0	Content		-72	-111	9773020	2665883644
9790	09:17:27.788	00:00:09.789	587	-1024	-768	-1	-1	-1	-1	4	-1024	-768	-1	-1	-1	-1	4		0	0						Untertest2.avi	0	880	547	72	111				0	Content		-72	-111	9789687	2665900311
9807	09:17:27.805	00:00:09.806	588	-1024	-768	-1	-1	-1	-1	4	-1024	-768	-1	-1	-1	-1	4		0	0						Untertest2.avi	0	880	547	72	111				0	Content		-72	-111	9806632	2665917256
9823	09:17:27.821	00:00:09.823	589	-1024	-768	-1	-1	-1	-1	4	-1024	-768	-1	-1	-1	-1	4		0	0						Untertest2.avi	0	880	547	72	111				0	Content		-72	-111	9823300	2665933924
9840	09:17:27.838	00:00:09.839	590	-1024	-768	-1	-1	-1	-1	4	-1024	-768	-1	-1	-1	-1	4		0	0						Untertest2.avi	0	880	547	72	111				0	Content		-72	-111	9839967	2665950591
9857	09:17:27.855	00:00:09.857	591	-1024	-768	-1	-1	-1	-1	4	-1024	-768	-1	-1	-1	-1	4		0	0						Untertest2.avi	0	880	547	72	111				0	Content		-72	-111	9857253	2665967877
9874	09:17:27.872	00:00:09.873	592	-1024	-768	-1	-1	-1	-1	4	-1024	-768	-1	-1	-1	-1	4		0	0						Untertest2.avi	0	880	547	72	111				0	Content		-72	-111	9873920	2665984544
9890	09:17:27.888	00:00:09.890	593	-1024	-768	-1	-1	-1	-1	4	-1024	-768	-1	-1	-1	-1	4		0	0						Untertest2.avi	0	880	547	72	111				0	Content		-72	-111	9890126	2666000750
9907	09:17:27.905	00:00:09.906	594	-1024	-768	-1	-1	-1	-1	4	-1024	-768	-1	-1	-1	-1	4		0	0						Untertest2.avi	0	880	547	72	111				0	Content		-72	-111	9906794	2666017418
9923	09:17:27.921	00:00:09.923	595	-1024	-768	-1	-1	-1	-1	4	-1024	-768	-1	-1	-1	-1	4		0	0						Untertest2.avi	0	880	547	72	111				0	Content		-72	-111	9923461	2666034085
9939	09:17:27.937	00:00:09.939	596	-1024	-768	-1	-1	-1	-1	4	-1024	-768	-1	-1	-1	-1	4		0	0						Untertest2.avi	0	880	547	72	111				0	Content		-72	-111	9939267	2666049891
9956	09:17:27.954	00:00:09.955	597	-1024	-768	-1	-1	-1	-1	4	-1024	-768	-1	-1	-1	-1	4		0	0						Untertest2.avi	0	880	547	72	111				0	Content		-72	-111	9955892	2666066516
9973	09:17:27.971	00:00:09.972	598	-1024	-768	-1	-1	-1	-1	4	-1024	-768	-1	-1	-1	-1	4		0	0						Untertest2.avi	0	880	547	72	111				0	Content		-72	-111	9972641	2666083265
9989	09:17:27.987	00:00:09.989	599	-1024	-768	-1	-1	-1	-1	4	-1024	-768	-1	-1	-1	-1	4		0	0						Untertest2.avi	0	880	547	72	111				0	Content		-72	-111	9989195	2666099819
10006	09:17:28.004	00:00:10.005	600	-1024	-768	-1	-1	-1	-1	4	-1024	-768	-1	-1	-1	-1	4		0	0						Untertest2.avi	0	880	547	72	111				0	Content		-72	-111	10005886	2666116510
10023	09:17:28.021	00:00:10.022	601	-1024	-768	-1	-1	-1	-1	4	-1024	-768	-1	-1	-1	-1	4		0	0						Untertest2.avi	0	880	547	72	111				0	Content		-72	-111	10022828	2666133452
10039	09:17:28.037	00:00:10.039	602	-1024	-768	-1	-1	-1	-1	4	-1024	-768	-1	-1	-1	-1	4		0	0						Untertest2.avi	0	880	547	72	111				0	Content		-72	-111	10039495	2666150119
10056	09:17:28.054	00:00:10.056	603	-1024	-768	-1	-1	-1	-1	4	-1024	-768	-1	-1	-1	-1	4		0	0						Untertest2.avi	0	880	547	72	111				0	Content		-72	-111	10056459	2666167083
10073	09:17:28.071	00:00:10.073	604	-1024	-768	-1	-1	-1	-1	4	-1024	-768	-1	-1	-1	-1	4		0	0						Untertest2.avi	0	880	547	72	111				0	Content		-72	-111	10073126	2666183750
10090	09:17:28.088	00:00:10.089	605	-1024	-768	-1	-1	-1	-1	4	-1024	-768	-1	-1	-1	-1	4		0	0						Untertest2.avi	0	880	547	72	111				0	Content		-72	-111	10089793	2666200417
10107	09:17:28.105	00:00:10.106	606	-1024	-768	-1	-1	-1	-1	4	-1024	-768	-1	-1	-1	-1	4		0	0						Untertest2.avi	0	880	547	72	111				0	Content		-72	-111	10106864	2666217488
10124	09:17:28.122	00:00:10.123	607	-1024	-768	-1	-1	-1	-1	4	-1024	-768	-1	-1	-1	-1	4		0	0						Untertest2.avi	0	880	547	72	111				0	Content		-72	-111	10123532	2666234156
10140	09:17:28.138	00:00:10.140	608	-1024	-768	-1	-1	-1	-1	4	-1024	-768	-1	-1	-1	-1	4		0	0						Untertest2.avi	0	880	547	72	111				0	Content		-72	-111	10140199	2666250823
10158	09:17:28.156	00:00:10.157	609	-1024	-768	-1	-1	-1	-1	4	-1024	-768	-1	-1	-1	-1	4		0	0						Untertest2.avi	0	880	547	72	111				0	Content		-72	-111	10157626	2666268250
10172	09:17:28.170	00:00:10.172	610	-1024	-768	-1	-1	-1	-1	4	-1024	-768	-1	-1	-1	-1	4		0	0						Untertest2.avi	0	880	547	72	111				0	Content		-72	-111	10172497	2666283121
10189	09:17:28.187	00:00:10.189	611	-1024	-768	-1	-1	-1	-1	4	-1024	-768	-1	-1	-1	-1	4		0	0						Untertest2.avi	0	880	547	72	111				0	Content		-72	-111	10189122	2666299746
10206	09:17:28.204	00:00:10.205	612	-1024	-768	-1	-1	-1	-1	4	-1024	-768	-1	-1	-1	-1	4		0	0						Untertest2.avi	0	880	547	72	111				0	Content		-72	-111	10205790	2666316414
10222	09:17:28.220	00:00:10.222	613	-1024	-768	-1	-1	-1	-1	4	-1024	-768	-1	-1	-1	-1	4		0	0						Untertest2.avi	0	880	547	72	111				0	Content		-72	-111	10222457	2666333081
10239	09:17:28.237	00:00:10.238	614	-1024	-768	-1	-1	-1	-1	4	-1024	-768	-1	-1	-1	-1	4		0	0						Untertest2.avi	0	880	547	72	111				0	Content		-72	-111	10238992	2666349616
10256	09:17:28.254	00:00:10.255	615	-1024	-768	-1	-1	-1	-1	4	-1024	-768	-1	-1	-1	-1	4		0	0						Untertest2.avi	0	880	547	72	111				0	Content		-72	-111	10255795	2666366419
10272	09:17:28.270	00:00:10.272	616	-1024	-768	-1	-1	-1	-1	4	-1024	-768	-1	-1	-1	-1	4		0	0						Untertest2.avi	0	880	547	72	111				0	Content		-72	-111	10272392	2666383016
10289	09:17:28.287	00:00:10.289	617	-1024	-768	-1	-1	-1	-1	4	-1024	-768	-1	-1	-1	-1	4		0	0						Untertest2.avi	0	880	547	72	111				0	Content		-72	-111	10289059	2666399683
10306	09:17:28.304	00:00:10.305	618	-1024	-768	-1	-1	-1	-1	4	-1024	-768	-1	-1	-1	-1	4		0	0						Untertest2.avi	0	880	547	72	111				0	Content		-72	-111	10305967	2666416591
10323	09:17:28.321	00:00:10.322	619	-1024	-768	-1	-1	-1	-1	4	-1024	-768	-1	-1	-1	-1	4		0	0						Untertest2.avi	0	880	547	72	111				0	Content		-72	-111	10322634	2666433258
10340	09:17:28.338	00:00:10.339	620	-1024	-768	-1	-1	-1	-1	4	-1024	-768	-1	-1	-1	-1	4		0	0						Untertest2.avi	0	880	547	72	111				0	Content		-72	-111	10339583	2666450207
10356	09:17:28.354	00:00:10.356	621	-1024	-768	-1	-1	-1	-1	4	-1024	-768	-1	-1	-1	-1	4		0	0						Untertest2.avi	0	880	547	72	111				0	Content		-72	-111	10356251	2666466875
10373	09:17:28.371	00:00:10.372	622	-1024	-768	-1	-1	-1	-1	4	-1024	-768	-1	-1	-1	-1	4		0	0						Untertest2.avi	0	880	547	72	111				0	Content		-72	-111	10372918	2666483542
10390	09:17:28.388	00:00:10.390	623	-1024	-768	-1	-1	-1	-1	4	-1024	-768	-1	-1	-1	-1	4		0	0						Untertest2.avi	0	880	547	72	111				0	Content		-72	-111	10390229	2666500853
10406	09:17:28.404	00:00:10.406	624	-1024	-768	-1	-1	-1	-1	4	-1024	-768	-1	-1	-1	-1	4		0	0						Untertest2.avi	0	880	547	72	111				0	Content		-72	-111	10406235	2666516859
10423	09:17:28.421	00:00:10.422	625	-1024	-768	-1	-1	-1	-1	4	-1024	-768	-1	-1	-1	-1	4		0	0						Untertest2.avi	0	880	547	72	111				0	Content		-72	-111	10422903	2666533527
10439	09:17:28.437	00:00:10.438	626	-1024	-768	-1	-1	-1	-1	4	-1024	-768	-1	-1	-1	-1	4		0	0						Untertest2.avi	0	880	547	72	111				0	Content		-72	-111	10438852	2666549476
10456	09:17:28.454	00:00:10.455	627	-1024	-768	-1	-1	-1	-1	4	-1024	-768	-1	-1	-1	-1	4		0	0						Untertest2.avi	0	880	547	72	111				0	Content		-72	-111	10455600	2666566224
10472	09:17:28.470	00:00:10.472	628	-1024	-768	-1	-1	-1	-1	4	-1024	-768	-1	-1	-1	-1	4		0	0						Untertest2.avi	0	880	547	72	111				0	Content		-72	-111	10472224	2666582848
10489	09:17:28.487	00:00:10.488	629	-1024	-768	-1	-1	-1	-1	4	-1024	-768	-1	-1	-1	-1	4		0	0						Untertest2.avi	0	880	547	72	111				0	Content		-72	-111	10488904	2666599528
10506	09:17:28.504	00:00:10.505	630	-1024	-768	-1	-1	-1	-1	4	-1024	-768	-1	-1	-1	-1	4		0	0						Untertest2.avi	0	880	547	72	111				0	Content		-72	-111	10505598	2666616222
10522	09:17:28.520	00:00:10.522	631	-1024	-768	-1	-1	-1	-1	4	-1024	-768	-1	-1	-1	-1	4		0	0						Untertest2.avi	0	880	547	72	111				0	Content		-72	-111	10522472	2666633096
10539	09:17:28.537	00:00:10.539	632	-1024	-768	-1	-1	-1	-1	4	-1024	-768	-1	-1	-1	-1	4		0	0						Untertest2.avi	0	880	547	72	111				0	Content		-72	-111	10539139	2666649763
10556	09:17:28.554	00:00:10.556	633	-1024	-768	-1	-1	-1	-1	4	-1024	-768	-1	-1	-1	-1	4		0	0						Untertest2.avi	0	880	547	72	111				0	Content		-72	-111	10556123	2666666747
10573	09:17:28.571	00:00:10.572	634	-1024	-768	-1	-1	-1	-1	4	-1024	-768	-1	-1	-1	-1	4		0	0						Untertest2.avi	0	880	547	72	111				0	Content		-72	-111	10572791	2666683415
10589	09:17:28.587	00:00:10.589	635	-1024	-768	-1	-1	-1	-1	4	-1024	-768	-1	-1	-1	-1	4		0	0						Untertest2.avi	0	880	547	72	111				0	Content		-72	-111	10589458	2666700082
10607	09:17:28.605	00:00:10.606	636	-1024	-768	-1	-1	-1	-1	4	-1024	-768	-1	-1	-1	-1	4		0	0						Untertest2.avi	0	880	547	72	111				0	Content		-72	-111	10606543	2666717167
10623	09:17:28.621	00:00:10.623	637	-1024	-768	-1	-1	-1	-1	4	-1024	-768	-1	-1	-1	-1	4		0	0						Untertest2.avi	0	880	547	72	111				0	Content		-72	-111	10623210	2666733834
10640	09:17:28.638	00:00:10.639	638	-1024	-768	-1	-1	-1	-1	4	-1024	-768	-1	-1	-1	-1	4		0	0						Untertest2.avi	0	880	547	72	111				0	Content		-72	-111	10639877	2666750501
10657	09:17:28.655	00:00:10.657	639	-1024	-768	-1	-1	-1	-1	4	-1024	-768	-1	-1	-1	-1	4		0	0						Untertest2.avi	0	880	547	72	111				0	Content		-72	-111	10657336	2666767960
10672	09:17:28.670	00:00:10.672	640	-1024	-768	-1	-1	-1	-1	4	-1024	-768	-1	-1	-1	-1	4		0	0						Untertest2.avi	0	880	547	72	111				0	Content		-72	-111	10672086	2666782710
10689	09:17:28.687	00:00:10.688	641	-1024	-768	-1	-1	-1	-1	4	-1024	-768	-1	-1	-1	-1	4		0	0						Untertest2.avi	0	880	547	72	111				0	Content		-72	-111	10688709	2666799333
10705	09:17:28.703	00:00:10.705	642	-1024	-768	-1	-1	-1	-1	4	-1024	-768	-1	-1	-1	-1	4		0	0						Untertest2.avi	0	880	547	72	111				0	Content		-72	-111	10705457	2666816081
10722	09:17:28.720	00:00:10.722	643	-1024	-768	-1	-1	-1	-1	4	-1024	-768	-1	-1	-1	-1	4		0	0						Untertest2.avi	0	880	547	72	111				0	Content		-72	-111	10722135	2666832759
10739	09:17:28.737	00:00:10.738	644	-1024	-768	-1	-1	-1	-1	4	-1024	-768	-1	-1	-1	-1	4		0	0						Untertest2.avi	0	880	547	72	111				0	Content		-72	-111	10738732	2666849356
10755	09:17:28.753	00:00:10.755	645	-1024	-768	-1	-1	-1	-1	4	-1024	-768	-1	-1	-1	-1	4		0	0						Untertest2.avi	0	880	547	72	111				0	Content		-72	-111	10755399	2666866023
10772	09:17:28.770	00:00:10.772	646	-1024	-768	-1	-1	-1	-1	4	-1024	-768	-1	-1	-1	-1	4		0	0						Untertest2.avi	0	880	547	72	111				0	Content		-72	-111	10772249	2666882873
10789	09:17:28.787	00:00:10.788	647	-1024	-768	-1	-1	-1	-1	4	-1024	-768	-1	-1	-1	-1	4		0	0						Untertest2.avi	0	880	547	72	111				0	Content		-72	-111	10788916	2666899540
10806	09:17:28.804	00:00:10.805	648	-1024	-768	-1	-1	-1	-1	4	-1024	-768	-1	-1	-1	-1	4		0	0						Untertest2.avi	0	880	547	72	111				0	Content		-72	-111	10805584	2666916208
10823	09:17:28.821	00:00:10.822	649	-1024	-768	-1	-1	-1	-1	4	-1024	-768	-1	-1	-1	-1	4		0	0						Untertest2.avi	0	880	547	72	111				0	Content		-72	-111	10822579	2666933203
10839	09:17:28.837	00:00:10.839	650	-1024	-768	-1	-1	-1	-1	4	-1024	-768	-1	-1	-1	-1	4		0	0						Untertest2.avi	0	880	547	72	111				0	Content		-72	-111	10839246	2666949870
10856	09:17:28.854	00:00:10.855	651	-1024	-768	-1	-1	-1	-1	4	-1024	-768	-1	-1	-1	-1	4		0	0						Untertest2.avi	0	880	547	72	111				0	Content		-72	-111	10855913	2666966537
10873	09:17:28.871	00:00:10.873	652	-1024	-768	-1	-1	-1	-1	4	-1024	-768	-1	-1	-1	-1	4		0	0						Untertest2.avi	0	880	547	72	111				0	Content		-72	-111	10873178	2666983802
10890	09:17:28.888	00:00:10.889	653	-1024	-768	-1	-1	-1	-1	4	-1024	-768	-1	-1	-1	-1	4		0	0						Untertest2.avi	0	880	547	72	111				0	Content		-72	-111	10889845	2667000469
10906	09:17:28.904	00:00:10.906	654	-1024	-768	-1	-1	-1	-1	4	-1024	-768	-1	-1	-1	-1	4		0	0						Untertest2.avi	0	880	547	72	111				0	Content		-72	-111	10906090	2667016714
10923	09:17:28.921	00:00:10.922	655	-1024	-768	-1	-1	-1	-1	4	-1024	-768	-1	-1	-1	-1	4		0	0						Untertest2.avi	0	880	547	72	111				0	Content		-72	-111	10922757	2667033381
10939	09:17:28.937	00:00:10.939	656	-1024	-768	-1	-1	-1	-1	4	-1024	-768	-1	-1	-1	-1	4		0	0						Untertest2.avi	0	880	547	72	111				0	Content		-72	-111	10939424	2667050048
10955	09:17:28.953	00:00:10.955	657	-1024	-768	-1	-1	-1	-1	4	-1024	-768	-1	-1	-1	-1	4		0	0						Untertest2.avi	0	880	547	72	111				0	Content		-72	-111	10955203	2667065827
10972	09:17:28.970	00:00:10.971	658	-1024	-768	-1	-1	-1	-1	4	-1024	-768	-1	-1	-1	-1	4		0	0						Untertest2.avi	0	880	547	72	111				0	Content		-72	-111	10971936	2667082560
10989	09:17:28.987	00:00:10.988	659	-1024	-768	-1	-1	-1	-1	4	-1024	-768	-1	-1	-1	-1	4		0	0						Untertest2.avi	0	880	547	72	111				0	Content		-72	-111	10988557	2667099181
11005	09:17:29.003	00:00:11.005	660	-1024	-768	-1	-1	-1	-1	4	-1024	-768	-1	-1	-1	-1	4		0	0						Untertest2.avi	0	880	547	72	111				0	Content		-72	-111	11005237	2667115861
11022	09:17:29.020	00:00:11.021	661	-1024	-768	-1	-1	-1	-1	4	-1024	-768	-1	-1	-1	-1	4		0	0						Untertest2.avi	0	880	547	72	111				0	Content		-72	-111	11021803	2667132427
11039	09:17:29.037	00:00:11.038	662	-1024	-768	-1	-1	-1	-1	4	-1024	-768	-1	-1	-1	-1	4		0	0						Untertest2.avi	0	880	547	72	111				0	Content		-72	-111	11038740	2667149364
11055	09:17:29.053	00:00:11.055	663	-1024	-768	-1	-1	-1	-1	4	-1024	-768	-1	-1	-1	-1	4		0	0						Untertest2.avi	0	880	547	72	111				0	Content		-72	-111	11055407	2667166031
11073	09:17:29.071	00:00:11.072	664	-1024	-768	-1	-1	-1	-1	4	-1024	-768	-1	-1	-1	-1	4		0	0						Untertest2.avi	0	880	547	72	111				0	Content		-72	-111	11072548	2667183172
11089	09:17:29.087	00:00:11.089	665	-1024	-768	-1	-1	-1	-1	4	-1024	-768	-1	-1	-1	-1	4		0	0						Untertest2.avi	0	880	547	72	111				0	Content		-72	-111	11089215	2667199839
11106	09:17:29.104	00:00:11.106	666	-1024	-768	-1	-1	-1	-1	4	-1024	-768	-1	-1	-1	-1	4		0	0						Untertest2.avi	0	880	547	72	111				0	Content		-72	-111	11106243	2667216867
11123	09:17:29.121	00:00:11.122	667	-1024	-768	-1	-1	-1	-1	4	-1024	-768	-1	-1	-1	-1	4		0	0						Untertest2.avi	0	880	547	72	111				0	Content		-72	-111	11122910	2667233534
11140	09:17:29.138	00:00:11.139	668	-1024	-768	-1	-1	-1	-1	4	-1024	-768	-1	-1	-1	-1	4		0	0						Untertest2.avi	0	880	547	72	111				0	Content		-72	-111	11139577	2667250201
11157	09:17:29.155	00:00:11.157	669	-1024	-768	-1	-1	-1	-1	4	-1024	-768	-1	-1	-1	-1	4		0	0						Untertest2.avi	0	880	547	72	111				0	Content		-72	-111	11157045	2667267669
11172	09:17:29.170	00:00:11.171	670	-1024	-768	-1	-1	-1	-1	4	-1024	-768	-1	-1	-1	-1	4		0	0						Untertest2.avi	0	880	547	72	111				0	Content		-72	-111	11171793	2667282417
11188	09:17:29.186	00:00:11.188	671	-1024	-768	-1	-1	-1	-1	4	-1024	-768	-1	-1	-1	-1	4		0	0						Untertest2.avi	0	880	547	72	111				0	Content		-72	-111	11188416	2667299040
11205	09:17:29.203	00:00:11.205	672	-1024	-768	-1	-1	-1	-1	4	-1024	-768	-1	-1	-1	-1	4		0	0						Untertest2.avi	0	880	547	72	111				0	Content		-72	-111	11205038	2667315662
11222	09:17:29.220	00:00:11.221	673	-1024	-768	-1	-1	-1	-1	4	-1024	-768	-1	-1	-1	-1	4		0	0						Untertest2.avi	0	880	547	72	111				0	Content		-72	-111	11221716	2667332340
11238	09:17:29.236	00:00:11.238	674	-1024	-768	-1	-1	-1	-1	4	-1024	-768	-1	-1	-1	-1	4		0	0						Untertest2.avi	0	880	547	72	111				0	Content		-72	-111	11238373	2667348997
11255	09:17:29.253	00:00:11.255	675	-1024	-768	-1	-1	-1	-1	4	-1024	-768	-1	-1	-1	-1	4		0	0						Untertest2.avi	0	880	547	72	111				0	Content		-72	-111	11255041	2667365665
11272	09:17:29.270	00:00:11.271	676	-1024	-768	-1	-1	-1	-1	4	-1024	-768	-1	-1	-1	-1	4		0	0						Untertest2.avi	0	880	547	72	111				0	Content		-72	-111	11271869	2667382493
11289	09:17:29.287	00:00:11.288	677	-1024	-768	-1	-1	-1	-1	4	-1024	-768	-1	-1	-1	-1	4		0	0						Untertest2.avi	0	880	547	72	111				0	Content		-72	-111	11288536	2667399160
11305	09:17:29.303	00:00:11.305	678	-1024	-768	-1	-1	-1	-1	4	-1024	-768	-1	-1	-1	-1	4		0	0						Untertest2.avi	0	880	547	72	111				0	Content		-72	-111	11305203	2667415827
11322	09:17:29.320	00:00:11.322	679	-1024	-768	-1	-1	-1	-1	4	-1024	-768	-1	-1	-1	-1	4		0	0						Untertest2.avi	0	880	547	72	111				0	Content		-72	-111	11322185	2667432809
11339	09:17:29.337	00:00:11.338	680	-1024	-768	-1	-1	-1	-1	4	-1024	-768	-1	-1	-1	-1	4		0	0						Untertest2.avi	0	880	547	72	111				0	Content		-72	-111	11338853	2667449477
11356	09:17:29.354	00:00:11.355	681	-1024	-768	-1	-1	-1	-1	4	-1024	-768	-1	-1	-1	-1	4		0	0						Untertest2.avi	0	880	547	72	111				0	Content		-72	-111	11355520	2667466144
11373	09:17:29.371	00:00:11.372	682	-1024	-768	-1	-1	-1	-1	4	-1024	-768	-1	-1	-1	-1	4		0	0						Untertest2.avi	0	880	547	72	111				0	Content		-72	-111	11372833	2667483457
11390	09:17:29.388	00:00:11.389	683	-1024	-768	-1	-1	-1	-1	4	-1024	-768	-1	-1	-1	-1	4		0	0						Untertest2.avi	0	880	547	72	111				0	Content		-72	-111	11389500	2667500124
11406	09:17:29.404	00:00:11.405	684	-1024	-768	-1	-1	-1	-1	4	-1024	-768	-1	-1	-1	-1	4		0	0						Untertest2.avi	0	880	547	72	111				0	Content		-72	-111	11405762	2667516386
11422	09:17:29.420	00:00:11.422	685	-1024	-768	-1	-1	-1	-1	4	-1024	-768	-1	-1	-1	-1	4		0	0						Untertest2.avi	0	880	547	72	111				0	Content		-72	-111	11422429	2667533053
11439	09:17:29.437	00:00:11.439	686	-1024	-768	-1	-1	-1	-1	4	-1024	-768	-1	-1	-1	-1	4		0	0						Untertest2.avi	0	880	547	72	111				0	Content		-72	-111	11439096	2667549720
11455	09:17:29.453	00:00:11.454	687	-1024	-768	-1	-1	-1	-1	4	-1024	-768	-1	-1	-1	-1	4		0	0						Untertest2.avi	0	880	547	72	111				0	Content		-72	-111	11454892	2667565516
11472	09:17:29.470	00:00:11.471	688	-1024	-768	-1	-1	-1	-1	4	-1024	-768	-1	-1	-1	-1	4		0	0						Untertest2.avi	0	880	547	72	111				0	Content		-72	-111	11471528	2667582152
11488	09:17:29.486	00:00:11.488	689	-1024	-768	-1	-1	-1	-1	4	-1024	-768	-1	-1	-1	-1	4		0	0						Untertest2.avi	0	880	547	72	111				0	Content		-72	-111	11488265	2667598889
11505	09:17:29.503	00:00:11.504	690	-1024	-768	-1	-1	-1	-1	4	-1024	-768	-1	-1	-1	-1	4		0	0						Untertest2.avi	0	880	547	72	111				0	Content		-72	-111	11504944	2667615568
11522	09:17:29.520	00:00:11.521	691	-1024	-768	-1	-1	-1	-1	4	-1024	-768	-1	-1	-1	-1	4		0	0						Untertest2.avi	0	880	547	72	111				0	Content		-72	-111	11521523	2667632147
11539	09:17:29.537	00:00:11.539	692	-1024	-768	-1	-1	-1	-1	4	-1024	-768	-1	-1	-1	-1	4		0	0						Untertest2.avi	0	880	547	72	111				0	Content		-72	-111	11539259	2667649883
11556	09:17:29.554	00:00:11.556	693	-1024	-768	-1	-1	-1	-1	4	-1024	-768	-1	-1	-1	-1	4		0	0						Untertest2.avi	0	880	547	72	111				0	Content		-72	-111	11556398	2667667022
11573	09:17:29.571	00:00:11.572	694	1341,597	397,1533	0,4026312	0,8388489	477,5706	3,010065	3	1341,597	397,1533	0,4026312	0,8388489	477,5706	3,010065	1	2	1342	397						Untertest2.avi	0	880	547	72	111	1316	306	183	0	Content		1270	286	11572758	2667683382
11590	09:17:29.588	00:00:11.589	695	1388,478	404,4268	0,4024452	0,8390868	477,2911	3,070427	3	1388,478	404,4268	0,4024452	0,8390868	477,2911	3,070427	1	2	1388	404						Untertest2.avi	0	880	547	72	111	1316	306	183	0	Content		1316	293	11589757	2667700381
11606	09:17:29.604	00:00:11.606	696	-1024	-768	-1	-1	-1	-1	4	-1024	-768	-1	-1	-1	-1	4	2	0	0						Untertest2.avi	0	880	547	72	111	1316	306	183	0	Content		-72	-111	11606001	2667716625
11623	09:17:29.621	00:00:11.622	697	1375,473	432,872	0,4025168	0,8397931	478,9663	3,219707	3	1375,473	432,872	0,4025168	0,8397931	478,9663	3,219707	1	2	1375	433						Untertest2.avi	0	880	547	72	111	1316	306	183	0	Content		1303	322	11622622	2667733246
11639	09:17:29.637	00:00:11.639	698	1377,111	420,7354	0,4022064	0,8402175	477,8398	3,162057	3	1377,111	420,7354	0,4022064	0,8402175	477,8398	3,162057	1	2	1377	421						Untertest2.avi	0	880	547	72	111	1316	306	183	0	Content		1305	310	11639245	2667749869
11656	09:17:29.654	00:00:11.656	699	-1024	-768	-1	-1	-1	-1	4	-1024	-768	-1	-1	-1	-1	4	2	0	0						Untertest2.avi	0	880	547	72	111	1316	306	183	0	Content		-72	-111	11656243	2667766867
11673	09:17:29.671	00:00:11.672	700	1374,364	425,1406	0,40204	0,840763	477,9162	3,178615	3	1374,364	425,1406	0,40204	0,840763	477,9162	3,178615	1	2	1374	425						Untertest2.avi	0	880	547	72	111	1316	306	183	0	Content		1302	314	11672993	2667783617
11690	09:17:29.688	00:00:11.689	701	1391,394	416,8087	0,4021235	0,841096	478,7693	3,159572	3	1391,394	416,8087	0,4021235	0,841096	478,7693	3,159572	1	2	1391	417						Untertest2.avi	0	880	547	72	111	1316	306	183	0	Content		1319	306	11689616	2667800240
11706	09:17:29.704	00:00:11.705	702	-1024	-768	-1	-1	-1	-1	4	-1024	-768	-1	-1	-1	-1	4	2	0	0						Untertest2.avi	0	880	547	72	111	1316	306	183	0	Content		-72	-111	11705992	2667816616
11723	09:17:29.721	00:00:11.722	703	1402,525	417,6708	0,4008281	0,8418685	476,6374	3,14336	3	1402,525	417,6708	0,4008281	0,8418685	476,6374	3,14336	1	2	1403	418						Untertest2.avi	0	880	547	72	111	1316	306	183	0	Content		1331	307	11722613	2667833237
11739	09:17:29.737	00:00:11.739	704	1539,855	417,0127	0,3963662	0,8427994	461,2207	2,998408	3	1539,855	417,0127	0,3963662	0,8427994	461,2207	2,998408	1	2	1540	417						Untertest2.avi	0	880	547	72	111	1316	306	183	0	Content		1468	306	11739115	2667849739
11756	09:17:29.754	00:00:11.756	705	-1024	-768	-1	-1	-1	-1	4	-1024	-768	-1	-1	-1	-1	4		0	0						Untertest2.avi	0	880	547	72	111				0	Content		-72	-111	11756235	2667866859
11773	09:17:29.771	00:00:11.772	706	-1024	-768	-1	-1	-1	-1	4	-1024	-768	-1	-1	-1	-1	4		0	0						Untertest2.avi	0	880	547	72	111				0	Content		-72	-111	11772861	2667883485
11790	09:17:29.788	00:00:11.789	707	-1024	-768	-1	-1	-1	-1	4	-1024	-768	-1	-1	-1	-1	4		0	0						Untertest2.avi	0	880	547	72	111				0	Content		-72	-111	11789606	2667900230
11806	09:17:29.804	00:00:11.805	708	-1024	-768	-1	-1	-1	-1	4	-1024	-768	-1	-1	-1	-1	4		0	0						Untertest2.avi	0	880	547	72	111				0	Content		-72	-111	11805856	2667916480
11823	09:17:29.821	00:00:11.822	709	-1024	-768	-1	-1	-1	-1	4	-1024	-768	-1	-1	-1	-1	4		0	0						Untertest2.avi	0	880	547	72	111				0	Content		-72	-111	11822728	2667933352
11839	09:17:29.837	00:00:11.839	710	-1024	-768	-1	-1	-1	-1	4	-1024	-768	-1	-1	-1	-1	4		0	0						Untertest2.avi	0	880	547	72	111				0	Content		-72	-111	11839354	2667949978
11856	09:17:29.854	00:00:11.855	711	-1024	-768	-1	-1	-1	-1	4	-1024	-768	-1	-1	-1	-1	4		0	0						Untertest2.avi	0	880	547	72	111				0	Content		-72	-111	11855979	2667966603
11873	09:17:29.871	00:00:11.872	712	-1024	-768	-1	-1	-1	-1	4	-1024	-768	-1	-1	-1	-1	4		0	0						Untertest2.avi	0	880	547	72	111				0	Content		-72	-111	11872726	2667983350
11889	09:17:29.887	00:00:11.889	713	-1024	-768	-1	-1	-1	-1	4	-1024	-768	-1	-1	-1	-1	4		0	0						Untertest2.avi	0	880	547	72	111				0	Content		-72	-111	11889349	2667999973
11906	09:17:29.904	00:00:11.905	714	-1024	-768	-1	-1	-1	-1	4	-1024	-768	-1	-1	-1	-1	4		0	0						Untertest2.avi	0	880	547	72	111				0	Content		-72	-111	11905973	2668016597
11923	09:17:29.921	00:00:11.922	715	-1024	-768	-1	-1	-1	-1	4	-1024	-768	-1	-1	-1	-1	4		0	0						Untertest2.avi	0	880	547	72	111				0	Content		-72	-111	11922595	2668033219
11939	09:17:29.937	00:00:11.939	716	-1024	-768	-1	-1	-1	-1	4	-1024	-768	-1	-1	-1	-1	4		0	0						Untertest2.avi	0	880	547	72	111				0	Content		-72	-111	11939344	2668049968
11956	09:17:29.954	00:00:11.955	717	-1024	-768	-1	-1	-1	-1	4	-1024	-768	-1	-1	-1	-1	4		0	0						Untertest2.avi	0	880	547	72	111				0	Content		-72	-111	11955973	2668066597
11973	09:17:29.971	00:00:11.972	718	-1024	-768	-1	-1	-1	-1	4	-1024	-768	-1	-1	-1	-1	4		0	0						Untertest2.avi	0	880	547	72	111				0	Content		-72	-111	11972507	2668083131
11990	09:17:29.988	00:00:11.989	719	-1024	-768	-1	-1	-1	-1	4	-1024	-768	-1	-1	-1	-1	4		0	0						Untertest2.avi	0	880	547	72	111				0	Content		-72	-111	11989715	2668100339
12006	09:17:30.004	00:00:12.006	720	-1024	-768	-1	-1	-1	-1	4	-1024	-768	-1	-1	-1	-1	4		0	0						Untertest2.avi	0	880	547	72	111				0	Content		-72	-111	12006472	2668117096
12023	09:17:30.021	00:00:12.023	721	-1024	-768	-1	-1	-1	-1	4	-1024	-768	-1	-1	-1	-1	4		0	0						Untertest2.avi	0	880	547	72	111				0	Content		-72	-111	12023084	2668133708
12039	09:17:30.037	00:00:12.039	722	-1024	-768	-1	-1	-1	-1	4	-1024	-768	-1	-1	-1	-1	4		0	0						Untertest2.avi	0	880	547	72	111				0	Content		-72	-111	12039080	2668149704
12055	09:17:30.053	00:00:12.055	723	-1024	-768	-1	-1	-1	-1	4	-1024	-768	-1	-1	-1	-1	4		0	0						Untertest2.avi	0	880	547	72	111				0	Content		-72	-111	12055141	2668165765
12072	09:17:30.070	00:00:12.071	724	-1024	-768	-1	-1	-1	-1	4	-1024	-768	-1	-1	-1	-1	4		0	0						Untertest2.avi	0	880	547	72	111				0	Content		-72	-111	12071808	2668182432
12088	09:17:30.086	00:00:12.088	725	-1024	-768	-1	-1	-1	-1	4	-1024	-768	-1	-1	-1	-1	4		0	0						Untertest2.avi	0	880	547	72	111				0	Content		-72	-111	12088135	2668198759
12105	09:17:30.103	00:00:12.104	726	-1024	-768	-1	-1	-1	-1	4	-1024	-768	-1	-1	-1	-1	4		0	0						Untertest2.avi	0	880	547	72	111				0	Content		-72	-111	12104802	2668215426
12122	09:17:30.120	00:00:12.121	727	-1024	-768	-1	-1	-1	-1	4	-1024	-768	-1	-1	-1	-1	4		0	0						Untertest2.avi	0	880	547	72	111				0	Content		-72	-111	12121518	2668232142
12138	09:17:30.136	00:00:12.138	728	-1024	-768	-1	-1	-1	-1	4	-1024	-768	-1	-1	-1	-1	4		0	0						Untertest2.avi	0	880	547	72	111				0	Content		-72	-111	12138185	2668248809
12155	09:17:30.153	00:00:12.154	729	-1024	-768	-1	-1	-1	-1	4	-1024	-768	-1	-1	-1	-1	4		0	0						Untertest2.avi	0	880	547	72	111				0	Content		-72	-111	12154852	2668265476
12172	09:17:30.170	00:00:12.171	730	-1024	-768	-1	-1	-1	-1	4	-1024	-768	-1	-1	-1	-1	4		0	0						Untertest2.avi	0	880	547	72	111				0	Content		-72	-111	12171901	2668282525
12189	09:17:30.187	00:00:12.188	731	-1024	-768	-1	-1	-1	-1	4	-1024	-768	-1	-1	-1	-1	4		0	0						Untertest2.avi	0	880	547	72	111				0	Content		-72	-111	12188568	2668299192
12206	09:17:30.204	00:00:12.205	732	-1024	-768	-1	-1	-1	-1	4	-1024	-768	-1	-1	-1	-1	4		0	0						Untertest2.avi	0	880	547	72	111				0	Content		-72	-111	12205569	2668316193
12222	09:17:30.220	00:00:12.222	733	-1024	-768	-1	-1	-1	-1	4	-1024	-768	-1	-1	-1	-1	4		0	0						Untertest2.avi	0	880	547	72	111				0	Content		-72	-111	12222236	2668332860
12239	09:17:30.237	00:00:12.238	734	-1024	-768	-1	-1	-1	-1	4	-1024	-768	-1	-1	-1	-1	4		0	0						Untertest2.avi	0	880	547	72	111				0	Content		-72	-111	12238904	2668349528
12256	09:17:30.254	00:00:12.256	735	-1024	-768	-1	-1	-1	-1	4	-1024	-768	-1	-1	-1	-1	4		0	0						Untertest2.avi	0	880	547	72	111				0	Content		-72	-111	12256193	2668366817
12271	09:17:30.269	00:00:12.271	736	-1024	-768	-1	-1	-1	-1	4	-1024	-768	-1	-1	-1	-1	4		0	0						Untertest2.avi	0	880	547	72	111				0	Content		-72	-111	12271064	2668381688
12288	09:17:30.286	00:00:12.287	737	-1024	-768	-1	-1	-1	-1	4	-1024	-768	-1	-1	-1	-1	4		0	0						Untertest2.avi	0	880	547	72	111				0	Content		-72	-111	12287685	2668398309
12304	09:17:30.302	00:00:12.304	738	-1024	-768	-1	-1	-1	-1	4	-1024	-768	-1	-1	-1	-1	4		0	0						Untertest2.avi	0	880	547	72	111				0	Content		-72	-111	12304310	2668414934
12321	09:17:30.319	00:00:12.320	739	-1024	-768	-1	-1	-1	-1	4	-1024	-768	-1	-1	-1	-1	4		0	0						Untertest2.avi	0	880	547	72	111				0	Content		-72	-111	12320976	2668431600
12338	09:17:30.336	00:00:12.337	740	-1024	-768	-1	-1	-1	-1	4	-1024	-768	-1	-1	-1	-1	4		0	0						Untertest2.avi	0	880	547	72	111				0	Content		-72	-111	12337643	2668448267
12354	09:17:30.352	00:00:12.354	741	-1024	-768	-1	-1	-1	-1	4	-1024	-768	-1	-1	-1	-1	4		0	0						Untertest2.avi	0	880	547	72	111				0	Content		-72	-111	12354310	2668464934
12371	09:17:30.369	00:00:12.370	742	-1024	-768	-1	-1	-1	-1	4	-1024	-768	-1	-1	-1	-1	4		0	0						Untertest2.avi	0	880	547	72	111				0	Content		-72	-111	12370975	2668481599
12388	09:17:30.386	00:00:12.387	743	-1024	-768	-1	-1	-1	-1	4	-1024	-768	-1	-1	-1	-1	4		0	0						Untertest2.avi	0	880	547	72	111				0	Content		-72	-111	12387643	2668498267
12404	09:17:30.402	00:00:12.404	744	-1024	-768	-1	-1	-1	-1	4	-1024	-768	-1	-1	-1	-1	4		0	0						Untertest2.avi	0	880	547	72	111				0	Content		-72	-111	12404310	2668514934
12421	09:17:30.419	00:00:12.421	745	-1024	-768	-1	-1	-1	-1	4	-1024	-768	-1	-1	-1	-1	4		0	0						Untertest2.avi	0	880	547	72	111				0	Content		-72	-111	12421245	2668531869
12438	09:17:30.436	00:00:12.437	746	-1024	-768	-1	-1	-1	-1	4	-1024	-768	-1	-1	-1	-1	4		0	0						Untertest2.avi	0	880	547	72	111				0	Content		-72	-111	12437912	2668548536
12455	09:17:30.453	00:00:12.454	747	-1024	-768	-1	-1	-1	-1	4	-1024	-768	-1	-1	-1	-1	4		0	0						Untertest2.avi	0	880	547	72	111				0	Content		-72	-111	12454880	2668565504
12472	09:17:30.470	00:00:12.471	748	-1024	-768	-1	-1	-1	-1	4	-1024	-768	-1	-1	-1	-1	4		0	0						Untertest2.avi	0	880	547	72	111				0	Content		-72	-111	12471548	2668582172
12488	09:17:30.486	00:00:12.488	749	-1024	-768	-1	-1	-1	-1	4	-1024	-768	-1	-1	-1	-1	4		0	0						Untertest2.avi	0	880	547	72	111				0	Content		-72	-111	12488215	2668598839
12505	09:17:30.503	00:00:12.505	750	-1024	-768	-1	-1	-1	-1	4	-1024	-768	-1	-1	-1	-1	4		0	0						Untertest2.avi	0	880	547	72	111				0	Content		-72	-111	12505445	2668616069
12522	09:17:30.520	00:00:12.522	751	-1024	-768	-1	-1	-1	-1	4	-1024	-768	-1	-1	-1	-1	4		0	0						Untertest2.avi	0	880	547	72	111				0	Content		-72	-111	12522112	2668632736
12538	09:17:30.536	00:00:12.538	752	-1024	-768	-1	-1	-1	-1	4	-1024	-768	-1	-1	-1	-1	4		0	0						Untertest2.avi	0	880	547	72	111				0	Content		-72	-111	12538342	2668648966
12555	09:17:30.553	00:00:12.555	753	-1024	-768	-1	-1	-1	-1	4	-1024	-768	-1	-1	-1	-1	4		0	0						Untertest2.avi	0	880	547	72	111				0	Content		-72	-111	12555009	2668665633
12572	09:17:30.570	00:00:12.571	754	-1024	-768	-1	-1	-1	-1	4	-1024	-768	-1	-1	-1	-1	4		0	0						Untertest2.avi	0	880	547	72	111				0	Content		-72	-111	12571676	2668682300
12587	09:17:30.585	00:00:12.587	755	-1024	-768	-1	-1	-1	-1	4	-1024	-768	-1	-1	-1	-1	4		0	0						Untertest2.avi	0	880	547	72	111				0	Content		-72	-111	12587421	2668698045
12604	09:17:30.602	00:00:12.604	756	-1024	-768	-1	-1	-1	-1	4	-1024	-768	-1	-1	-1	-1	4		0	0						Untertest2.avi	0	880	547	72	111				0	Content		-72	-111	12604167	2668714791
12621	09:17:30.619	00:00:12.620	757	-1024	-768	-1	-1	-1	-1	4	-1024	-768	-1	-1	-1	-1	4		0	0						Untertest2.avi	0	880	547	72	111				0	Content		-72	-111	12620789	2668731413
12637	09:17:30.635	00:00:12.637	758	-1024	-768	-1	-1	-1	-1	4	-1024	-768	-1	-1	-1	-1	4		0	0						Untertest2.avi	0	880	547	72	111				0	Content		-72	-111	12637467	2668748091
12654	09:17:30.652	00:00:12.654	759	-1024	-768	-1	-1	-1	-1	4	-1024	-768	-1	-1	-1	-1	4		0	0						Untertest2.avi	0	880	547	72	111				0	Content		-72	-111	12654161	2668764785
12671	09:17:30.669	00:00:12.671	760	-1024	-768	-1	-1	-1	-1	4	-1024	-768	-1	-1	-1	-1	4		0	0						Untertest2.avi	0	880	547	72	111				0	Content		-72	-111	12671034	2668781658
12688	09:17:30.686	00:00:12.687	761	-1024	-768	-1	-1	-1	-1	4	-1024	-768	-1	-1	-1	-1	4		0	0						Untertest2.avi	0	880	547	72	111				0	Content		-72	-111	12687701	2668798325
12705	09:17:30.703	00:00:12.704	762	-1024	-768	-1	-1	-1	-1	4	-1024	-768	-1	-1	-1	-1	4		0	0						Untertest2.avi	0	880	547	72	111				0	Content		-72	-111	12704685	2668815309
12721	09:17:30.719	00:00:12.721	763	-1024	-768	-1	-1	-1	-1	4	-1024	-768	-1	-1	-1	-1	4		0	0						Untertest2.avi	0	880	547	72	111				0	Content		-72	-111	12721352	2668831976
12738	09:17:30.736	00:00:12.738	764	-1024	-768	-1	-1	-1	-1	4	-1024	-768	-1	-1	-1	-1	4		0	0						Untertest2.avi	0	880	547	72	111				0	Content		-72	-111	12738019	2668848643
12755	09:17:30.753	00:00:12.755	765	-1024	-768	-1	-1	-1	-1	4	-1024	-768	-1	-1	-1	-1	4		0	0						Untertest2.avi	0	880	547	72	111				0	Content		-72	-111	12755104	2668865728
12772	09:17:30.770	00:00:12.771	766	-1024	-768	-1	-1	-1	-1	4	-1024	-768	-1	-1	-1	-1	4		0	0						Untertest2.avi	0	880	547	72	111				0	Content		-72	-111	12771772	2668882396
12788	09:17:30.786	00:00:12.788	767	-1024	-768	-1	-1	-1	-1	4	-1024	-768	-1	-1	-1	-1	4		0	0						Untertest2.avi	0	880	547	72	111				0	Content		-72	-111	12788439	2668899063
12806	09:17:30.804	00:00:12.805	768	-1024	-768	-1	-1	-1	-1	4	-1024	-768	-1	-1	-1	-1	4		0	0						Untertest2.avi	0	880	547	72	111				0	Content		-72	-111	12805894	2668916518
12821	09:17:30.819	00:00:12.820	769	-1024	-768	-1	-1	-1	-1	4	-1024	-768	-1	-1	-1	-1	4		0	0						Untertest2.avi	0	880	547	72	111				0	Content		-72	-111	12820641	2668931265
12837	09:17:30.835	00:00:12.837	770	-1024	-768	-1	-1	-1	-1	4	-1024	-768	-1	-1	-1	-1	4		0	0						Untertest2.avi	0	880	547	72	111				0	Content		-72	-111	12837262	2668947886
12854	09:17:30.852	00:00:12.854	771	-1024	-768	-1	-1	-1	-1	4	-1024	-768	-1	-1	-1	-1	4		0	0						Untertest2.avi	0	880	547	72	111				0	Content		-72	-111	12854011	2668964635
12871	09:17:30.869	00:00:12.870	772	-1024	-768	-1	-1	-1	-1	4	-1024	-768	-1	-1	-1	-1	4		0	0						Untertest2.avi	0	880	547	72	111				0	Content		-72	-111	12870691	2668981315
12887	09:17:30.885	00:00:12.887	773	-1024	-768	-1	-1	-1	-1	4	-1024	-768	-1	-1	-1	-1	4		0	0						Untertest2.avi	0	880	547	72	111				0	Content		-72	-111	12887286	2668997910
12904	09:17:30.902	00:00:12.903	774	-1024	-768	-1	-1	-1	-1	4	-1024	-768	-1	-1	-1	-1	4		0	0						Untertest2.avi	0	880	547	72	111				0	Content		-72	-111	12903953	2669014577
12921	09:17:30.919	00:00:12.920	775	-1024	-768	-1	-1	-1	-1	4	-1024	-768	-1	-1	-1	-1	4		0	0						Untertest2.avi	0	880	547	72	111				0	Content		-72	-111	12920854	2669031478
12938	09:17:30.936	00:00:12.937	776	-1024	-768	-1	-1	-1	-1	4	-1024	-768	-1	-1	-1	-1	4		0	0						Untertest2.avi	0	880	547	72	111				0	Content		-72	-111	12937521	2669048145
12955	09:17:30.953	00:00:12.954	777	-1024	-768	-1	-1	-1	-1	4	-1024	-768	-1	-1	-1	-1	4		0	0						Untertest2.avi	0	880	547	72	111				0	Content		-72	-111	12954522	2669065146
12971	09:17:30.969	00:00:12.971	778	-1024	-768	-1	-1	-1	-1	4	-1024	-768	-1	-1	-1	-1	4		0	0						Untertest2.avi	0	880	547	72	111				0	Content		-72	-111	12971189	2669081813
12988	09:17:30.986	00:00:12.987	779	-1024	-768	-1	-1	-1	-1	4	-1024	-768	-1	-1	-1	-1	4		0	0						Untertest2.avi	0	880	547	72	111				0	Content		-72	-111	12987856	2669098480
13005	09:17:31.003	00:00:13.005	780	-1024	-768	-1	-1	-1	-1	4	-1024	-768	-1	-1	-1	-1	4		0	0						Untertest2.avi	0	880	547	72	111				0	Content		-72	-111	13005117	2669115741
13022	09:17:31.020	00:00:13.021	781	-1024	-768	-1	-1	-1	-1	4	-1024	-768	-1	-1	-1	-1	4		0	0						Untertest2.avi	0	880	547	72	111				0	Content		-72	-111	13021784	2669132408
13038	09:17:31.036	00:00:13.038	782	-1024	-768	-1	-1	-1	-1	4	-1024	-768	-1	-1	-1	-1	4		0	0						Untertest2.avi	0	880	547	72	111				0	Content		-72	-111	13038023	2669148647
13055	09:17:31.053	00:00:13.054	783	-1024	-768	-1	-1	-1	-1	4	-1024	-768	-1	-1	-1	-1	4		0	0						Untertest2.avi	0	880	547	72	111				0	Content		-72	-111	13054690	2669165314
13071	09:17:31.069	00:00:13.071	784	-1024	-768	-1	-1	-1	-1	4	-1024	-768	-1	-1	-1	-1	4		0	0						Untertest2.avi	0	880	547	72	111				0	Content		-72	-111	13071358	2669181982
13087	09:17:31.085	00:00:13.087	785	-1024	-768	-1	-1	-1	-1	4	-1024	-768	-1	-1	-1	-1	4		0	0						Untertest2.avi	0	880	547	72	111				0	Content		-72	-111	13087124	2669197748
13104	09:17:31.102	00:00:13.103	786	-1024	-768	-1	-1	-1	-1	4	-1024	-768	-1	-1	-1	-1	4		0	0						Untertest2.avi	0	880	547	72	111				0	Content		-72	-111	13103746	2669214370
13120	09:17:31.118	00:00:13.120	787	-1024	-768	-1	-1	-1	-1	4	-1024	-768	-1	-1	-1	-1	4		0	0						Untertest2.avi	0	880	547	72	111				0	Content		-72	-111	13120492	2669231116
13137	09:17:31.135	00:00:13.137	788	-1024	-768	-1	-1	-1	-1	4	-1024	-768	-1	-1	-1	-1	4		0	0						Untertest2.avi	0	880	547	72	111				0	Content		-72	-111	13137169	2669247793
13154	09:17:31.152	00:00:13.153	789	-1024	-768	-1	-1	-1	-1	4	-1024	-768	-1	-1	-1	-1	4		0	0						Untertest2.avi	0	880	547	72	111				0	Content		-72	-111	13153738	2669264362
13171	09:17:31.169	00:00:13.170	790	-1024	-768	-1	-1	-1	-1	4	-1024	-768	-1	-1	-1	-1	4		0	0						Untertest2.avi	0	880	547	72	111				0	Content		-72	-111	13170675	2669281299
13187	09:17:31.185	00:00:13.187	791	-1024	-768	-1	-1	-1	-1	4	-1024	-768	-1	-1	-1	-1	4		0	0						Untertest2.avi	0	880	547	72	111				0	Content		-72	-111	13187342	2669297966
13204	09:17:31.202	00:00:13.204	792	-1024	-768	-1	-1	-1	-1	4	-1024	-768	-1	-1	-1	-1	4		0	0						Untertest2.avi	0	880	547	72	111				0	Content		-72	-111	13204482	2669315106
13221	09:17:31.219	00:00:13.221	793	-1024	-768	-1	-1	-1	-1	4	-1024	-768	-1	-1	-1	-1	4		0	0						Untertest2.avi	0	880	547	72	111				0	Content		-72	-111	13221150	2669331774
13238	09:17:31.236	00:00:13.238	794	-1024	-768	-1	-1	-1	-1	4	-1024	-768	-1	-1	-1	-1	4		0	0						Untertest2.avi	0	880	547	72	111				0	Content		-72	-111	13238177	2669348801
13255	09:17:31.253	00:00:13.254	795	-1024	-768	-1	-1	-1	-1	4	-1024	-768	-1	-1	-1	-1	4		0	0						Untertest2.avi	0	880	547	72	111				0	Content		-72	-111	13254844	2669365468
13272	09:17:31.270	00:00:13.271	796	-1024	-768	-1	-1	-1	-1	4	-1024	-768	-1	-1	-1	-1	4		0	0						Untertest2.avi	0	880	547	72	111				0	Content		-72	-111	13271511	2669382135
13289	09:17:31.287	00:00:13.288	797	-1024	-768	-1	-1	-1	-1	4	-1024	-768	-1	-1	-1	-1	4		0	0						Untertest2.avi	0	880	547	72	111				0	Content		-72	-111	13288854	2669399478
13304	09:17:31.302	00:00:13.303	798	-1024	-768	-1	-1	-1	-1	4	-1024	-768	-1	-1	-1	-1	4		0	0						Untertest2.avi	0	880	547	72	111				0	Content		-72	-111	13303725	2669414349
13320	09:17:31.318	00:00:13.320	799	-1024	-768	-1	-1	-1	-1	4	-1024	-768	-1	-1	-1	-1	4		0	0						Untertest2.avi	0	880	547	72	111				0	Content		-72	-111	13320346	2669430970
13337	09:17:31.335	00:00:13.336	800	-1024	-768	-1	-1	-1	-1	4	-1024	-768	-1	-1	-1	-1	4		0	0						Untertest2.avi	0	880	547	72	111				0	Content		-72	-111	13336971	2669447595
13354	09:17:31.352	00:00:13.353	801	-1024	-768	-1	-1	-1	-1	4	-1024	-768	-1	-1	-1	-1	4		0	0						Untertest2.avi	0	880	547	72	111				0	Content		-72	-111	13353774	2669464398
13370	09:17:31.368	00:00:13.370	802	-1024	-768	-1	-1	-1	-1	4	-1024	-768	-1	-1	-1	-1	4		0	0						Untertest2.avi	0	880	547	72	111				0	Content		-72	-111	13370369	2669480993
13387	09:17:31.385	00:00:13.387	803	-1024	-768	-1	-1	-1	-1	4	-1024	-768	-1	-1	-1	-1	4		0	0						Untertest2.avi	0	880	547	72	111				0	Content		-72	-111	13387036	2669497660
13404	09:17:31.402	00:00:13.403	804	-1024	-768	-1	-1	-1	-1	4	-1024	-768	-1	-1	-1	-1	4		0	0						Untertest2.avi	0	880	547	72	111				0	Content		-72	-111	13403940	2669514564
13421	09:17:31.419	00:00:13.420	805	-1024	-768	-1	-1	-1	-1	4	-1024	-768	-1	-1	-1	-1	4		0	0						Untertest2.avi	0	880	547	72	111				0	Content		-72	-111	13420607	2669531231
13438	09:17:31.436	00:00:13.437	806	-1024	-768	-1	-1	-1	-1	4	-1024	-768	-1	-1	-1	-1	4		0	0						Untertest2.avi	0	880	547	72	111				0	Content		-72	-111	13437557	2669548181
13454	09:17:31.452	00:00:13.454	807	-1024	-768	-1	-1	-1	-1	4	-1024	-768	-1	-1	-1	-1	4		0	0						Untertest2.avi	0	880	547	72	111				0	Content		-72	-111	13454225	2669564849
13471	09:17:31.469	00:00:13.470	808	-1024	-768	-1	-1	-1	-1	4	-1024	-768	-1	-1	-1	-1	4		0	0						Untertest2.avi	0	880	547	72	111				0	Content		-72	-111	13470892	2669581516
13488	09:17:31.486	00:00:13.488	809	-1024	-768	-1	-1	-1	-1	4	-1024	-768	-1	-1	-1	-1	4		0	0						Untertest2.avi	0	880	547	72	111				0	Content		-72	-111	13488111	2669598735
13505	09:17:31.503	00:00:13.504	810	-1024	-768	-1	-1	-1	-1	4	-1024	-768	-1	-1	-1	-1	4		0	0						Untertest2.avi	0	880	547	72	111				0	Content		-72	-111	13504778	2669615402
13521	09:17:31.519	00:00:13.521	811	-1024	-768	-1	-1	-1	-1	4	-1024	-768	-1	-1	-1	-1	4		0	0						Untertest2.avi	0	880	547	72	111				0	Content		-72	-111	13521008	2669631632
13538	09:17:31.536	00:00:13.537	812	-1024	-768	-1	-1	-1	-1	4	-1024	-768	-1	-1	-1	-1	4		0	0						Untertest2.avi	0	880	547	72	111				0	Content		-72	-111	13537675	2669648299
13554	09:17:31.552	00:00:13.554	813	-1024	-768	-1	-1	-1	-1	4	-1024	-768	-1	-1	-1	-1	4		0	0						Untertest2.avi	0	880	547	72	111				0	Content		-72	-111	13554342	2669664966
13570	09:17:31.568	00:00:13.570	814	-1024	-768	-1	-1	-1	-1	4	-1024	-768	-1	-1	-1	-1	4		0	0						Untertest2.avi	0	880	547	72	111				0	Content		-72	-111	13570091	2669680715
13587	09:17:31.585	00:00:13.586	815	-1024	-768	-1	-1	-1	-1	4	-1024	-768	-1	-1	-1	-1	4		0	0						Untertest2.avi	0	880	547	72	111				0	Content		-72	-111	13586826	2669697450
13603	09:17:31.601	00:00:13.603	816	879,516	617,3011	0,4084243	0,8324102	482,5256	3,653481	3	879,516	617,3011	0,4084243	0,8324102	482,5256	3,653481	1	3	880	617						Untertest2.avi	0	880	547	72	111	726	558	850	0	Content		808	506	13603449	2669714073
13620	09:17:31.618	00:00:13.620	817	-1024	-768	-1	-1	-1	-1	4	-1024	-768	-1	-1	-1	-1	4	3	0	0						Untertest2.avi	0	880	547	72	111	726	558	850	0	Content		-72	-111	13620125	2669730749
13637	09:17:31.635	00:00:13.636	818	-1024	-768	-1	-1	-1	-1	4	-1024	-768	-1	-1	-1	-1	4	3	0	0						Untertest2.avi	0	880	547	72	111	726	558	850	0	Content		-72	-111	13636814	2669747438
13655	09:17:31.653	00:00:13.654	819	803,3856	660,2147	0,4098821	0,8322231	481,9322	3,555994	3	803,3856	660,2147	0,4098821	0,8322231	481,9322	3,555994	1	3	803	660						Untertest2.avi	0	880	547	72	111	726	558	850	0	Content		731	549	13654938	2669765562
13672	09:17:31.670	00:00:13.671	820	-1024	-768	-1	-1	-1	-1	4	-1024	-768	-1	-1	-1	-1	4	3	0	0						Untertest2.avi	0	880	547	72	111	726	558	850	0	Content		-72	-111	13671562	2669782186
13688	09:17:31.686	00:00:13.688	821	-1024	-768	-1	-1	-1	-1	4	-1024	-768	-1	-1	-1	-1	4	3	0	0						Untertest2.avi	0	880	547	72	111	726	558	850	0	Content		-72	-111	13688229	2669798853
13705	09:17:31.703	00:00:13.704	822	795,4629	656,1284	0,4099324	0,8302166	481,9322	3,50478	3	795,4629	656,1284	0,4099324	0,8302166	481,9322	3,50478	1	3	795	656						Untertest2.avi	0	880	547	72	111	726	558	850	0	Content		723	545	13704807	2669815431
13721	09:17:31.719	00:00:13.721	823	784,0728	660,381	0,409905	0,8297216	481,8219	3,462149	3	784,0728	660,381	0,409905	0,8297216	481,8219	3,462149	1	3	784	660						Untertest2.avi	0	880	547	72	111	726	558	850	0	Content		712	549	13721181	2669831805
13738	09:17:31.736	00:00:13.738	824	732,3813	663,4998	0,4097115	0,8296829	480,8694	3,54328	1	732,7019	663,2961	0,4094401	0,8296808	481,8219	3,549896	3	3	732	663						Untertest2.avi	0	880	547	72	111	726	558	850	0	Content		660	552	13738179	2669848803
13755	09:17:31.753	00:00:13.754	825	798,6266	660,9218	0,4096764	0,8284609	480,8694	3,4956	3	798,871	660,627	0,4099379	0,8284575	482,1941	3,504695	1	3	799	661						Untertest2.avi	0	880	547	72	111	726	558	850	0	Content		727	550	13754928	2669865552
13772	09:17:31.770	00:00:13.771	826	797,1002	659,9763	0,4097006	0,8277232	480,8693	3,503694	3	797,0977	659,9754	0,4097015	0,8277232	480,8741	3,503727	1	3	797	660						Untertest2.avi	0	880	547	72	111	726	558	850	0	Content		725	549	13771551	2669882175
13788	09:17:31.786	00:00:13.787	827	-1024	-768	-1	-1	-1	-1	4	-1024	-768	-1	-1	-1	-1	4	3	0	0						Untertest2.avi	0	880	547	72	111	726	558	850	0	Content		-72	-111	13787674	2669898298
13805	09:17:31.803	00:00:13.804	828	-1024	-768	-1	-1	-1	-1	4	-1024	-768	-1	-1	-1	-1	4	3	0	0						Untertest2.avi	0	880	547	72	111	726	558	850	0	Content		-72	-111	13804794	2669915418
13821	09:17:31.819	00:00:13.821	829	-1024	-768	-1	-1	-1	-1	4	-1024	-768	-1	-1	-1	-1	4	3	0	0						Untertest2.avi	0	880	547	72	111	726	558	850	0	Content		-72	-111	13821481	2669932105
13838	09:17:31.836	00:00:13.838	830	-1024	-768	-1	-1	-1	-1	4	-1024	-768	-1	-1	-1	-1	4	3	0	0						Untertest2.avi	0	880	547	72	111	726	558	850	0	Content		-72	-111	13838148	2669948772
13855	09:17:31.853	00:00:13.854	831	798,1356	668,8492	0,4106802	0,8235568	486,8043	3,465296	3	793,1713	669,9352	0,4096348	0,8235695	481,7859	3,431956	1	3	793	670						Untertest2.avi	0	880	547	72	111	726	558	850	0	Content		721	559	13854787	2669965411
13871	09:17:31.869	00:00:13.871	832	-1024	-768	-1	-1	-1	-1	4	-1024	-768	-1	-1	-1	-1	4	3	0	0						Untertest2.avi	0	880	547	72	111	726	558	850	0	Content		-72	-111	13871318	2669981942
13888	09:17:31.886	00:00:13.887	833	-1024	-768	-1	-1	-1	-1	4	-1024	-768	-1	-1	-1	-1	4	3	0	0						Untertest2.avi	0	880	547	72	111	726	558	850	0	Content		-72	-111	13887985	2669998609
13905	09:17:31.903	00:00:13.904	834	780,9574	668,2852	0,4100995	0,8216504	486,8043	3,439014	3	782,8628	669,4919	0,4087697	0,8216687	479,8064	3,391917	1	3	783	669						Untertest2.avi	0	880	547	72	111	726	558	850	0	Content		711	558	13904605	2670015229
13921	09:17:31.919	00:00:13.921	835	791,8218	668,9335	0,4100136	0,820725	486,8043	3,444251	3	785,2246	670,8149	0,4085558	0,8207319	479,8064	3,398052	1	3	785	671						Untertest2.avi	0	880	547	72	111	726	558	850	0	Content		713	560	13921228	2670031852
13938	09:17:31.936	00:00:13.937	836	802,5945	672,3055	0,4097059	0,8198357	486,8043	3,483465	3	795,6827	674,0916	0,4082491	0,8198426	479,8064	3,436721	1	3	796	674						Untertest2.avi	0	880	547	72	111	726	558	850	0	Content		724	563	13937861	2670048485
13955	09:17:31.953	00:00:13.954	837	803,2394	672,6249	0,4093164	0,819141	486,8043	3,524525	3	801,5571	673,4622	0,4083646	0,8191534	481,9817	3,491591	1	3	802	673						Untertest2.avi	0	880	547	72	111	726	558	850	0	Content		730	562	13954607	2670065231
13971	09:17:31.969	00:00:13.971	838	796,9801	665,4813	0,4089064	0,8185374	486,8043	3,453087	3	796,6425	666,5282	0,4078555	0,8185515	481,3674	3,416552	1	3	797	667						Untertest2.avi	0	880	547	72	111	726	558	850	0	Content		725	556	13971221	2670081845
13988	09:17:31.986	00:00:13.987	839	810,0884	658,3242	0,4084882	0,8179567	486,8043	3,549278	3	810,5934	659,5242	0,4074144	0,8179714	481,1514	3,510167	1	3	811	660						Untertest2.avi	0	880	547	72	111	726	558	850	0	Content		739	549	13987843	2670098467
14004	09:17:32.002	00:00:14.004	840	801,1697	663,314	0,4072267	0,8175804	482,1334	3,521168	3	801,1697	663,314	0,4072267	0,8175804	482,1334	3,521168	1	3	801	663						Untertest2.avi	0	880	547	72	111	726	558	850	0	Content		729	552	14004468	2670115092
14021	09:17:32.019	00:00:14.021	841	798,5871	674,6214	0,4068767	0,8171395	482,1451	3,456335	3	798,5871	674,6214	0,4068767	0,8171395	482,1451	3,456335	1	3	799	675						Untertest2.avi	0	880	547	72	111	726	558	850	0	Content		727	564	14021098	2670131722
14038	09:17:32.036	00:00:14.037	842	791,1242	667,3486	0,4064205	0,8168112	481,3832	3,453742	3	791,1242	667,3486	0,4064205	0,8168112	481,3832	3,453742	1	3	791	667						Untertest2.avi	0	880	547	72	111	726	558	850	0	Content		719	556	14037852	2670148476
14055	09:17:32.053	00:00:14.055	843	800,4202	667,3142	0,4059347	0,8164222	480,6971	3,520133	3	800,4202	667,3142	0,4059347	0,8164222	480,6971	3,520133	1	3	800	667						Untertest2.avi	0	880	547	72	111	726	558	850	0	Content		728	556	14055052	2670165676
14072	09:17:32.070	00:00:14.071	844	796,0081	669,0281	0,4059269	0,8162095	482,4059	3,548895	3	796,0081	669,0281	0,4059269	0,8162095	482,4059	3,548895	1	3	796	669						Untertest2.avi	0	880	547	72	111	726	558	850	0	Content		724	558	14071663	2670182287
14088	09:17:32.086	00:00:14.088	845	792,9355	671,9994	0,4056006	0,8160872	482,3807	3,505926	3	792,9355	671,9994	0,4056006	0,8160872	482,3807	3,505926	1	3	793	672						Untertest2.avi	0	880	547	72	111	726	558	850	0	Content		721	561	14088285	2670198909
14105	09:17:32.103	00:00:14.104	846	801,889	659,007	0,4052396	0,8160098	481,5816	3,564039	3	801,889	659,007	0,4052396	0,8160098	481,5816	3,564039	1	3	802	659						Untertest2.avi	0	880	547	72	111	726	558	850	0	Content		730	548	14104535	2670215159
14121	09:17:32.119	00:00:14.120	847	800,7745	667,3317	0,4048673	0,8159275	480,7804	3,53523	3	800,7745	667,3317	0,4048673	0,8159275	480,7804	3,53523	1	3	801	667						Untertest2.avi	0	880	547	72	111	726	558	850	0	Content		729	556	14120838	2670231462
14137	09:17:32.135	00:00:14.137	848	794,5646	672,4165	0,404488	0,8159124	480,0572	3,547483	3	794,5646	672,4165	0,404488	0,8159124	480,0572	3,547483	1	3	795	672						Untertest2.avi	0	880	547	72	111	726	558	850	0	Content		723	561	14137461	2670248085
14154	09:17:32.152	00:00:14.154	849	805,5181	664,827	0,4042915	0,8158829	480,1059	3,495955	3	805,5181	664,827	0,4042915	0,8158829	480,1059	3,495955	1	3	806	665						Untertest2.avi	0	880	547	72	111	726	558	850	0	Content		734	554	14154210	2670264834
14171	09:17:32.169	00:00:14.171	850	798,1952	671,3298	0,403949	0,8158605	479,3548	3,528929	3	798,1952	671,3298	0,403949	0,8158605	479,3548	3,528929	1	3	798	671						Untertest2.avi	0	880	547	72	111	726	558	850	0	Content		726	560	14171153	2670281777
14188	09:17:32.186	00:00:14.187	851	784,3948	682,1341	0,4038602	0,8156503	479,7815	3,548726	3	784,3948	682,1341	0,4038602	0,8156503	479,7815	3,548726	1	3	784	682						Untertest2.avi	0	880	547	72	111	726	558	850	0	Content		712	571	14187774	2670298398
14205	09:17:32.203	00:00:14.204	852	796,7419	672,6671	0,4042525	0,8155416	482,6457	3,609164	3	796,7419	672,6671	0,4042525	0,8155416	482,6457	3,609164	1	3	797	673						Untertest2.avi	0	880	547	72	111	726	558	850	0	Content		725	562	14204522	2670315146
14221	09:17:32.219	00:00:14.220	853	791,1723	671,9265	0,4039086	0,81546	481,4613	3,63685	3	791,1723	671,9265	0,4039086	0,81546	481,4613	3,63685	1	3	791	672						Untertest2.avi	0	880	547	72	111	726	558	850	0	Content		719	561	14220827	2670331451
14237	09:17:32.235	00:00:14.237	854	799,9782	679,2276	0,4039893	0,8153725	482,1329	3,639144	3	799,9782	679,2276	0,4039893	0,8153725	482,1329	3,639144	1	3	800	679						Untertest2.avi	0	880	547	72	111	726	558	850	0	Content		728	568	14237452	2670348076
14254	09:17:32.252	00:00:14.254	855	792,2835	669,9967	0,4038526	0,8152413	481,5645	3,588376	3	792,2835	669,9967	0,4038526	0,8152413	481,5645	3,588376	1	3	792	670						Untertest2.avi	0	880	547	72	111	726	558	850	0	Content		720	559	14254074	2670364698
14271	09:17:32.269	00:00:14.271	856	805,9233	675,3701	0,4039386	0,8150862	481,95	3,625414	3	805,9233	675,3701	0,4039386	0,8150862	481,95	3,625414	1	3	806	675						Untertest2.avi	0	880	547	72	111	726	558	850	0	Content		734	564	14271139	2670381763
14288	09:17:32.286	00:00:14.287	857	797,3913	674,1882	0,4039733	0,8150173	482,0704	3,654385	3	797,3913	674,1882	0,4039733	0,8150173	482,0704	3,654385	1	3	797	674						Untertest2.avi	0	880	547	72	111	726	558	850	0	Content		725	563	14287764	2670398388
14304	09:17:32.302	00:00:14.304	858	798,3447	674,9408	0,4038505	0,8149651	481,4398	3,664472	3	798,3447	674,9408	0,4038505	0,8149651	481,4398	3,664472	1	3	798	675						Untertest2.avi	0	880	547	72	111	726	558	850	0	Content		726	564	14304388	2670415012
14321	09:17:32.319	00:00:14.320	859	802,9861	669,6249	0,4038925	0,8149323	481,9095	3,69888	3	802,9861	669,6249	0,4038925	0,8149323	481,9095	3,69888	1	3	803	670						Untertest2.avi	0	880	547	72	111	726	558	850	0	Content		731	559	14320690	2670431314
14337	09:17:32.335	00:00:14.337	860	797,7789	675,6644	0,4036068	0,8146771	480,9682	3,698256	3	797,7789	675,6644	0,4036068	0,8146771	480,9682	3,698256	1	3	798	676						Untertest2.avi	0	880	547	72	111	726	558	850	0	Content		726	565	14337313	2670447937
14354	09:17:32.352	00:00:14.353	861	790,4942	676,416	0,4036532	0,8144916	481,614	3,708462	3	790,4942	676,416	0,4036532	0,8144916	481,614	3,708462	1	3	790	676						Untertest2.avi	0	880	547	72	111	726	558	850	0	Content		718	565	14353937	2670464561
14371	09:17:32.369	00:00:14.371	862	799,0189	669,1537	0,4036413	0,81429	481,8273	3,703771	3	799,0189	669,1537	0,4036413	0,81429	481,8273	3,703771	1	3	799	669						Untertest2.avi	0	880	547	72	111	726	558	850	0	Content		727	558	14371017	2670481641
14388	09:17:32.386	00:00:14.387	863	805,3782	674,0142	0,4037012	0,814017	482,6626	3,781761	3	805,3782	674,0142	0,4037012	0,814017	482,6626	3,781761	1	3	805	674						Untertest2.avi	0	880	547	72	111	726	558	850	0	Content		733	563	14387629	2670498253
14404	09:17:32.402	00:00:14.404	864	805,1819	664,1368	0,4034532	0,814175	481,4848	3,784233	3	805,1819	664,1368	0,4034532	0,814175	481,4848	3,784233	1	3	805	664						Untertest2.avi	0	880	547	72	111	726	558	850	0	Content		733	553	14404374	2670514998
14421	09:17:32.419	00:00:14.420	865	817,1469	670,3196	0,4038018	0,8139237	485,2495	3,746051	3	817,1469	670,3196	0,4038018	0,8139237	485,2495	3,746051	1	3	817	670						Untertest2.avi	0	880	547	72	111	726	558	850	0	Content		745	559	14420680	2670531304
14437	09:17:32.435	00:00:14.437	866	893,0018	663,2617	0,4014035	0,8131499	480,1552	3,742401	3	890,0972	656,3429	0,40136	0,8133543	480,1552	3,74174	1	3	890	656						Untertest2.avi	0	880	547	72	111	726	558	850	0	Content		818	545	14437305	2670547929
14454	09:17:32.452	00:00:14.453	867	996,2508	604,1959	0,3996112	0,8122565	480,0316	3,678172	3	992,5681	602,2675	0,3995568	0,8123176	480,0315	3,677832	1	4	993	602						Untertest2.avi	0	880	547	72	111	1160	370	400	0	Content		921	491	14453926	2670564550
14471	09:17:32.469	00:00:14.471	868	1098,124	551,9882	0,3978728	0,8111356	480,1909	3,784885	3	1101,343	548,7191	0,3979233	0,8112174	480,1909	3,785645	1	4	1101	549						Untertest2.avi	0	880	547	72	111	1160	370	400	0	Content		1029	438	14471002	2670581626
14488	09:17:32.486	00:00:14.487	869	1183,178	521,6262	0,3969338	0,8104187	474,5168	3,65441	3	1199,769	515,9683	0,3967216	0,8104144	480,1284	3,696978	1	4	1200	516						Untertest2.avi	0	880	547	72	111	1160	370	400	0	Content		1128	405	14487615	2670598239
14504	09:17:32.502	00:00:14.504	870	1251,347	499,2134	0,3961502	0,8096735	480,187	3,669354	3	1251,248	499,0955	0,3961514	0,8096735	480,1869	3,669418	1	4	1251	499						Untertest2.avi	0	880	547	72	111	1160	370	400	0	Content		1179	388	14504240	2670614864
14521	09:17:32.519	00:00:14.520	871	1244,873	485,9018	0,3961338	0,8091242	479,9063	3,733163	3	1244,718	485,7209	0,3961352	0,8091242	479,9063	3,733229	1	4	1245	486						Untertest2.avi	0	880	547	72	111	1160	370	400	0	Content		1173	375	14520543	2670631167
14537	09:17:32.535	00:00:14.537	872	1241,202	491,2487	0,3961839	0,8087547	480,0741	3,686026	3	1241,114	491,1306	0,396185	0,8087547	480,0741	3,686103	1	4	1241	491						Untertest2.avi	0	880	547	72	111	1160	370	400	0	Content		1169	380	14537485	2670648109
14554	09:17:32.552	00:00:14.554	873	1235,457	489,7202	0,3961555	0,8083403	479,8608	3,720331	3	1235,3	489,5842	0,396157	0,8083403	479,8608	3,720341	1	4	1235	490						Untertest2.avi	0	880	547	72	111	1160	370	400	0	Content		1163	379	14554232	2670664856
14571	09:17:32.569	00:00:14.570	874	1235,754	490,7964	0,3961853	0,8077731	480,1375	3,789178	3	1236,142	488,6747	0,3961937	0,807826	480,1375	3,789405	1	4	1236	489						Untertest2.avi	0	880	547	72	111	1160	370	400	0	Content		1164	378	14570857	2670681481
14587	09:17:32.585	00:00:14.587	875	1230,996	484,1692	0,3962062	0,8073508	480,0956	3,770111	3	1232,45	481,9072	0,3962288	0,8074045	480,0956	3,770616	1	4	1232	482						Untertest2.avi	0	880	547	72	111	1160	370	400	0	Content		1160	371	14587164	2670697788
14604	09:17:32.602	00:00:14.603	876	1238,471	483,2674	0,3962352	0,8067822	480,1009	3,77941	3	1240,301	481,4246	0,3962627	0,8068236	480,1009	3,779948	1	4	1240	481						Untertest2.avi	0	880	547	72	111	1160	370	400	0	Content		1168	370	14603786	2670714410
14620	09:17:32.618	00:00:14.620	877	1232,663	485,6196	0,3962801	0,8061554	480,128	3,813613	3	1233,991	481,2246	0,3963015	0,8062681	480,128	3,814284	1	4	1234	481						Untertest2.avi	0	880	547	72	111	1160	370	400	0	Content		1162	370	14620410	2670731034
14637	09:17:32.635	00:00:14.637	878	1230,889	485,337	0,3962786	0,8057743	480,1871	3,807315	3	1234,151	483,2046	0,3963255	0,8058194	480,1871	3,808306	1	4	1234	483						Untertest2.avi	0	880	547	72	111	1160	370	400	0	Content		1162	372	14637477	2670748101
14654	09:17:32.652	00:00:14.654	879	1231,933	481,6141	0,3962621	0,8053768	480,0488	3,796673	3	1233,981	477,5006	0,3962933	0,805479	480,0488	3,797546	1	4	1234	478						Untertest2.avi	0	880	547	72	111	1160	370	400	0	Content		1162	367	14654102	2670764726
14671	09:17:32.669	00:00:14.670	880	1231,586	479,5436	0,3962491	0,8052373	480,11	3,846652	3	1235,073	477,3201	0,3962988	0,8052842	480,11	3,84776	1	4	1235	477						Untertest2.avi	0	880	547	72	111	1160	370	400	0	Content		1163	366	14670725	2670781349
14687	09:17:32.685	00:00:14.687	881	1229,063	477,2926	0,3962238	0,8051987	479,9943	3,829502	3	1230,924	475,06	0,3962519	0,8052502	479,9943	3,830152	1	4	1231	475						Untertest2.avi	0	880	547	72	111	1160	370	400	0	Content		1159	364	14687029	2670797653
14704	09:17:32.702	00:00:14.703	882	1221,166	474,0303	0,3961077	0,8051419	479,9152	3,837345	3	1224,544	472,0316	0,3961571	0,8051823	479,9152	3,838435	1	4	1225	472						Untertest2.avi	0	880	547	72	111	1160	370	400	0	Content		1153	361	14703653	2670814277
14720	09:17:32.718	00:00:14.720	883	1226,926	478,6187	0,3960886	0,804879	479,995	3,845583	3	1227,954	475,3701	0,3961053	0,8049622	479,995	3,846141	1	4	1228	475						Untertest2.avi	0	880	547	72	111	1160	370	400	0	Content		1156	364	14720398	2670831022
14737	09:17:32.735	00:00:14.737	884	1214,054	476,473	0,3962568	0,8047345	475,6153	3,819846	3	1223,451	471,511	0,3960413	0,8047358	479,8905	3,853039	1	4	1223	472						Untertest2.avi	0	880	547	72	111	1160	370	400	0	Content		1151	361	14737338	2670847962
14754	09:17:32.752	00:00:14.753	885	1227,193	474,8946	0,3959547	0,804287	480,009	3,823294	3	1229,31	471,7808	0,395986	0,8043625	480,009	3,824075	1	4	1229	472						Untertest2.avi	0	880	547	72	111	1160	370	400	0	Content		1157	361	14753961	2670864585
14771	09:17:32.769	00:00:14.770	886	1226,582	472,3293	0,3958205	0,8041023	479,9196	3,840799	3	1231,037	470,3569	0,3958841	0,8041383	479,9196	3,842131	1	4	1231	470						Untertest2.avi	0	880	547	72	111	1160	370	400	0	Content		1159	359	14770586	2670881210
14787	09:17:32.785	00:00:14.787	887	1232,526	474,3181	0,3956755	0,8038268	480,0907	3,848312	3	1236,974	471,6821	0,3957396	0,8038808	480,0907	3,849715	1	4	1237	472						Untertest2.avi	0	880	547	72	111	1160	370	400	0	Content		1165	361	14787013	2670897637
14804	09:17:32.802	00:00:14.803	888	1220,375	469,0125	0,3955272	0,8037942	479,9052	3,833779	3	1224,014	467,3534	0,3955808	0,8038232	479,9052	3,83488	1	4	1224	467						Untertest2.avi	0	880	547	72	111	1160	370	400	0	Content		1152	356	14803637	2670914261
14820	09:17:32.818	00:00:14.820	889	1220,79	471,428	0,3953726	0,8037053	480,0174	3,861328	3	1226,309	468,506	0,395451	0,803764	480,0174	3,86295	1	4	1226	469						Untertest2.avi	0	880	547	72	111	1160	370	400	0	Content		1154	358	14820258	2670930882
14837	09:17:32.835	00:00:14.837	890	1216,44	473,9855	0,3954391	0,8038695	476,0145	3,810099	3	1225,086	466,3947	0,3952388	0,8039516	479,9678	3,840986	1	4	1225	466						Untertest2.avi	0	880	547	72	111	1160	370	400	0	Content		1153	355	14837199	2670947823
14854	09:17:32.852	00:00:14.853	891	1296,373	498,8428	0,3943147	0,8054336	479,5626	3,868967	3	1289,484	498,0089	0,3942279	0,8054718	479,5626	3,866852	1	5	1289	498						Untertest2.avi	0	880	547	72	111	1260	378	1399	0	Content		1217	387	14853948	2670964572
14871	09:17:32.869	00:00:14.870	892	1340,767	505,4126	0,3933941	0,8061162	480,1291	3,846014	3	1343,253	501,7175	0,3934301	0,8062024	480,1291	3,847068	1	5	1343	502						Untertest2.avi	0	880	547	72	111	1260	378	1399	0	Content		1271	391	14870575	2670981199
14887	09:17:32.885	00:00:14.886	893	1337,018	497,1187	0,3933471	0,8057435	480,1635	3,815751	3	1340,035	494,2401	0,3933896	0,8058043	480,1635	3,816831	1	5	1340	494						Untertest2.avi	0	880	547	72	111	1260	378	1399	0	Content		1268	383	14886877	2670997501
14903	09:17:32.901	00:00:14.903	894	1330,861	496,7769	0,3932664	0,8056921	480,053	3,781965	3	1336,285	494,1898	0,393339	0,8057373	480,053	3,783762	1	5	1336	494						Untertest2.avi	0	880	547	72	111	1260	378	1399	0	Content		1264	383	14903499	2671014123
14920	09:17:32.918	00:00:14.920	895	1327,449	501,5103	0,3931972	0,8055508	480,123	3,862566	3	1331,672	497,7869	0,3932563	0,8056303	480,123	3,864088	1	5	1332	498						Untertest2.avi	0	880	547	72	111	1260	378	1399	0	Content		1260	387	14920120	2671030744
14937	09:17:32.935	00:00:14.937	896	1322,419	496,0721	0,3934295	0,8055421	475,9184	3,762959	3	1334,476	488,7601	0,3932228	0,8056092	480,1349	3,79596	1	5	1334	489						Untertest2.avi	0	880	547	72	111	1260	378	1399	0	Content		1262	378	14937313	2671047937
14954	09:17:32.952	00:00:14.953	897	1342,709	492,4711	0,3931386	0,8055776	480,1265	3,875672	3	1347,51	489,1213	0,3932038	0,8056453	480,1265	3,877381	1	5	1348	489						Untertest2.avi	0	880	547	72	111	1260	378	1399	0	Content		1276	378	14953937	2671064561
14971	09:17:32.969	00:00:14.970	898	1335,307	489,0953	0,3931697	0,8057642	480,0786	3,881767	3	1338,223	488,0841	0,39321	0,8057775	480,0785	3,882553	1	5	1338	488						Untertest2.avi	0	880	547	72	111	1260	378	1399	0	Content		1266	377	14970562	2671081186
14987	09:17:32.985	00:00:14.986	899	1337,787	488,0862	0,393213	0,8059234	480,0377	3,850113	3	1340,772	486,6025	0,393254	0,8059468	480,0377	3,851163	1	5	1341	487						Untertest2.avi	0	880	547	72	111	1260	378	1399	0	Content		1269	376	14986865	2671097489
15003	09:17:33.001	00:00:15.003	900	1339,331	489,1277	0,3933143	0,8060754	480,0392	3,857655	3	1338,17	487,8002	0,3933038	0,8061073	480,0391	3,857304	1	5	1338	488						Untertest2.avi	0	880	547	72	111	1260	378	1399	0	Content		1266	377	15003489	2671114113
15020	09:17:33.018	00:00:15.020	901	1345,969	495,7221	0,3934277	0,8061121	480,0976	3,865646	3	1341,824	494,4855	0,3933794	0,8061533	480,0976	3,864256	1	5	1342	494						Untertest2.avi	0	880	547	72	111	1260	378	1399	0	Content		1270	383	15020114	2671130738
15037	09:17:33.035	00:00:15.037	902	1327,35	497,1763	0,3934064	0,8061093	480,0586	3,836307	3	1333,083	495,2496	0,3934829	0,8061373	480,0586	3,83811	1	5	1333	495						Untertest2.avi	0	880	547	72	111	1260	378	1399	0	Content		1261	384	15037183	2671147807
15054	09:17:33.052	00:00:15.053	903	1326,601	497,1738	0,3935305	0,8060563	480,018	3,84519	3	1331,37	494,3226	0,3935958	0,8061121	480,018	3,846806	1	5	1331	494						Untertest2.avi	0	880	547	72	111	1260	378	1399	0	Content		1259	383	15053809	2671164433
15071	09:17:33.069	00:00:15.070	904	1326,701	494,2647	0,3936408	0,8059994	479,9581	3,770315	3	1332,301	491,5163	0,393717	0,8060498	479,9581	3,772218	1	5	1332	492						Untertest2.avi	0	880	547	72	111	1260	378	1399	0	Content		1260	381	15070555	2671181179
15087	09:17:33.085	00:00:15.086	905	1325,155	491,7856	0,3937644	0,8059521	479,8687	3,823105	3	1332,025	488,8534	0,3938562	0,8060046	479,8687	3,825556	1	5	1332	489						Untertest2.avi	0	880	547	72	111	1260	378	1399	0	Content		1260	378	15086736	2671197360
15103	09:17:33.101	00:00:15.103	906	1321,909	490,6036	0,3939812	0,8058875	479,7864	3,746518	3	1327,689	487,9251	0,3940596	0,8059356	479,7864	3,748495	1	5	1328	488						Untertest2.avi	0	880	547	72	111	1260	378	1399	0	Content		1256	377	15103360	2671213984
15120	09:17:33.118	00:00:15.120	907	1324,813	491,3637	0,3942379	0,8057595	479,8775	3,725996	3	1328,255	487,6784	0,3942865	0,805843	479,8775	3,727409	1	5	1328	488						Untertest2.avi	0	880	547	72	111	1260	378	1399	0	Content		1256	377	15120108	2671230732
15137	09:17:33.135	00:00:15.137	908	1319,413	490,1676	0,3944375	0,8057641	479,8112	3,756137	3	1325,602	487,0189	0,3945218	0,805824	479,8112	3,758264	1	5	1326	487						Untertest2.avi	0	880	547	72	111	1260	378	1399	0	Content		1254	376	15137051	2671247675
15154	09:17:33.152	00:00:15.153	909	1338,028	491,2159	0,3946669	0,8056908	479,9254	3,760353	3	1340,856	490,1695	0,3947055	0,8057058	479,9254	3,761238	1	5	1341	490						Untertest2.avi	0	880	547	72	111	1260	378	1399	0	Content		1269	379	15153798	2671264422
15170	09:17:33.168	00:00:15.170	910	1327,721	489,1065	0,394793	0,8054825	480,0209	3,709566	3	1331,921	487,0681	0,394851	0,8055202	480,0209	3,711198	1	5	1332	487						Untertest2.avi	0	880	547	72	111	1260	378	1399	0	Content		1260	376	15170422	2671281046
15187	09:17:33.185	00:00:15.186	911	1305,79	504,809	0,3957832	0,8053638	465,149	3,615847	3	1344,396	490,2694	0,3949745	0,805333	480,0959	3,729007	1	5	1344	490						Untertest2.avi	0	880	547	72	111	1260	378	1399	0	Content		1272	379	15186601	2671297225
15203	09:17:33.201	00:00:15.203	912	1324,961	491,5132	0,3950264	0,8051998	480,0879	3,66284	3	1328,964	490,5239	0,3950804	0,8052087	480,0879	3,664015	1	5	1329	491						Untertest2.avi	0	880	547	72	111	1260	378	1399	0	Content		1257	380	15203351	2671313975
15220	09:17:33.218	00:00:15.219	913	1329,477	484,6957	0,3950679	0,8050557	480,1469	3,668047	3	1337,26	482,3742	0,3951702	0,8050895	480,1468	3,670496	1	5	1337	482						Untertest2.avi	0	880	547	72	111	1260	378	1399	0	Content		1265	371	15219951	2671330575
15237	09:17:33.235	00:00:15.236	914	1329,015	492,7076	0,3951026	0,8049492	480,1479	3,660115	3	1337,138	490,6304	0,3952088	0,8049755	480,1479	3,662619	1	5	1337	491						Untertest2.avi	0	880	547	72	111	1260	378	1399	0	Content		1265	380	15236896	2671347520
15254	09:17:33.252	00:00:15.253	915	1328,582	486,1859	0,3951464	0,8048211	480,0485	3,652573	3	1336,093	484,2886	0,395245	0,804844	480,0485	3,654961	1	5	1336	484						Untertest2.avi	0	880	547	72	111	1260	378	1399	0	Content		1264	373	15253643	2671364267
15270	09:17:33.268	00:00:15.270	916	1331,97	484,0637	0,3952383	0,8046406	480,0097	3,64421	3	1329,884	482,7601	0,3952157	0,8046783	480,0097	3,643912	1	5	1330	483						Untertest2.avi	0	880	547	72	111	1260	378	1399	0	Content		1258	372	15270265	2671380889
15287	09:17:33.285	00:00:15.286	917	1331,852	492,2173	0,3950971	0,8043907	479,9366	3,654509	3	1338,319	490,5005	0,395183	0,8044121	479,9366	3,656646	1	5	1338	491						Untertest2.avi	0	880	547	72	111	1260	378	1399	0	Content		1266	380	15286567	2671397191
15303	09:17:33.301	00:00:15.303	918	1328,161	489,0663	0,3950779	0,8042309	479,9927	3,64772	3	1331,853	488,2049	0,395128	0,8042385	479,9927	3,64878	1	5	1332	488						Untertest2.avi	0	880	547	72	111	1260	378	1399	0	Content		1260	377	15303190	2671413814
15320	09:17:33.318	00:00:15.319	919	1331,291	493,3406	0,3948876	0,8042061	479,8537	3,617864	3	1337,939	491,1805	0,3949758	0,8042389	479,8537	3,620057	1	5	1338	491						Untertest2.avi	0	880	547	72	111	1260	378	1399	0	Content		1266	380	15319936	2671430560
15337	09:17:33.335	00:00:15.336	920	1331,269	485,5898	0,3947884	0,8042993	479,801	3,616481	3	1332,89	485,2422	0,3948115	0,8042989	479,801	3,617018	1	5	1333	485						Untertest2.avi	0	880	547	72	111	1260	378	1399	0	Content		1261	374	15336879	2671447503
15354	09:17:33.352	00:00:15.353	921	1328,332	487,5935	0,3945867	0,8043942	479,7528	3,667595	3	1334,954	485,7822	0,3946741	0,8044183	479,7528	3,669852	1	5	1335	486						Untertest2.avi	0	880	547	72	111	1260	378	1399	0	Content		1263	375	15353627	2671464251
15370	09:17:33.368	00:00:15.370	922	1330,834	488,9462	0,3944638	0,804469	479,6754	3,62753	3	1337,146	487,3558	0,3945479	0,8044876	479,6754	3,629622	1	5	1337	487						Untertest2.avi	0	880	547	72	111	1260	378	1399	0	Content		1265	376	15370250	2671480874
15387	09:17:33.385	00:00:15.386	923	1331,266	487,2348	0,3945319	0,8044792	479,5711	3,616812	3	1324,186	486,9679	0,3944436	0,8045039	479,5711	3,614713	1	5	1324	487						Untertest2.avi	0	880	547	72	111	1260	378	1399	0	Content		1252	376	15386555	2671497179
15403	09:17:33.401	00:00:15.403	924	1312,472	490,3544	0,3942727	0,8043872	479,5603	3,624452	3	1319,626	488,2217	0,3943692	0,8044175	479,5603	3,626664	1	5	1320	488						Untertest2.avi	0	880	547	72	111	1260	378	1399	0	Content		1248	377	15403180	2671513804
15420	09:17:33.418	00:00:15.419	925	1321,491	486,216	0,3942626	0,8043231	479,5757	3,650228	3	1328,052	484,3489	0,3943506	0,8043482	479,5757	3,652345	1	5	1328	484						Untertest2.avi	0	880	547	72	111	1260	378	1399	0	Content		1256	373	15419812	2671530436
15437	09:17:33.435	00:00:15.436	926	1321,168	482,7128	0,3942588	0,804226	479,4989	3,640393	3	1328,238	479,7172	0,3943549	0,8042784	479,4989	3,642706	1	5	1328	480						Untertest2.avi	0	880	547	72	111	1260	378	1399	0	Content		1256	369	15436866	2671547490
15453	09:17:33.451	00:00:15.453	927	1319,509	493,0967	0,3942471	0,8041804	479,6358	3,610334	3	1325,348	490,8841	0,3943274	0,8042162	479,6358	3,612303	1	5	1325	491						Untertest2.avi	0	880	547	72	111	1260	378	1399	0	Content		1253	380	15453492	2671564116
15470	09:17:33.468	00:00:15.470	928	1317,552	489,3915	0,3943161	0,8041584	479,6524	3,645164	3	1322,97	485,4371	0,3943909	0,8042428	479,6524	3,647029	1	5	1323	485						Untertest2.avi	0	880	547	72	111	1260	378	1399	0	Content		1251	374	15470240	2671580864
15486	09:17:33.484	00:00:15.486	929	1322,442	487,6235	0,3943128	0,8042857	479,6046	3,631951	3	1329,22	485,5104	0,3944039	0,8043159	479,6046	3,634081	1	5	1329	486						Untertest2.avi	0	880	547	72	111	1260	378	1399	0	Content		1257	375	15486419	2671597043
15503	09:17:33.501	00:00:15.503	930	1307,233	491,4368	0,3944219	0,8043504	479,769	3,646528	3	1314,622	489,1064	0,3945219	0,8043849	479,769	3,648849	1	5	1315	489						Untertest2.avi	0	880	547	72	111	1260	378	1399	0	Content		1243	378	15503043	2671613667
15520	09:17:33.518	00:00:15.519	931	1316,841	493,0583	0,3945222	0,8044257	479,8572	3,647513	3	1323,145	491,3388	0,3946076	0,8044475	479,8571	3,649555	1	5	1323	491						Untertest2.avi	0	880	547	72	111	1260	378	1399	0	Content		1251	380	15519802	2671630426
15537	09:17:33.535	00:00:15.536	932	1328,495	491,2139	0,3945881	0,8044218	479,8589	3,639802	3	1334,631	489,6318	0,3946707	0,8044401	479,8589	3,641808	1	5	1335	490						Untertest2.avi	0	880	547	72	111	1260	378	1399	0	Content		1263	379	15536734	2671647358
15553	09:17:33.551	00:00:15.553	933	1331,656	494,4632	0,3947145	0,8043334	479,9366	3,624206	3	1334,027	493,9333	0,3947475	0,8043359	479,9366	3,624955	1	5	1334	494						Untertest2.avi	0	880	547	72	111	1260	378	1399	0	Content		1262	383	15553356	2671663980
15570	09:17:33.568	00:00:15.570	934	1335,143	492,665	0,3948034	0,8042067	479,916	3,678277	3	1337,653	491,9211	0,3948377	0,8042145	479,9159	3,678986	1	5	1338	492						Untertest2.avi	0	880	547	72	111	1260	378	1399	0	Content		1266	381	15570103	2671680727
15586	09:17:33.584	00:00:15.586	935	1327,6	488,4198	0,3949289	0,8041092	479,9686	3,691633	3	1329,859	487,9355	0,3949606	0,8041106	479,9686	3,692393	1	5	1330	488						Untertest2.avi	0	880	547	72	111	1260	378	1399	0	Content		1258	377	15586406	2671697030
15603	09:17:33.601	00:00:15.603	936	1332,203	492,3921	0,3950231	0,8040473	480,0038	3,656659	3	1334,897	491,8083	0,3950597	0,8040502	480,0037	3,657504	1	5	1335	492						Untertest2.avi	0	880	547	72	111	1260	378	1399	0	Content		1263	381	15603033	2671713657
15620	09:17:33.618	00:00:15.619	937	1326,877	493,6024	0,3951055	0,8039168	479,9825	3,672099	3	1330,243	489,9902	0,3951552	0,8039985	479,9824	3,673615	1	5	1330	490						Untertest2.avi	0	880	547	72	111	1260	378	1399	0	Content		1258	379	15619657	2671730281
15637	09:17:33.635	00:00:15.636	938	1330,903	496,0186	0,3951896	0,8038375	480,0016	3,6673	3	1332,74	491,6021	0,3952194	0,8039457	480,0016	3,668409	1	5	1333	492						Untertest2.avi	0	880	547	72	111	1260	378	1399	0	Content		1261	381	15636726	2671747350
15653	09:17:33.651	00:00:15.653	939	1325,549	492,7975	0,395209	0,8038787	480,1186	3,702172	3	1329,785	490,1547	0,3952676	0,8039327	480,1186	3,703849	1	5	1330	490						Untertest2.avi	0	880	547	72	111	1260	378	1399	0	Content		1258	379	15653347	2671763971
15670	09:17:33.668	00:00:15.669	940	1319,372	485,5606	0,3952613	0,8038743	480,0977	3,690783	3	1322,416	482,6081	0,3953059	0,8039398	480,0977	3,692167	1	5	1322	483						Untertest2.avi	0	880	547	72	111	1260	378	1399	0	Content		1250	372	15669971	2671780595
15686	09:17:33.684	00:00:15.686	941	1330,751	491,443	0,3953075	0,8038613	480,039	3,694188	3	1332,84	488,1556	0,3953398	0,8039394	480,039	3,695413	1	5	1333	488						Untertest2.avi	0	880	547	72	111	1260	378	1399	0	Content		1261	377	15686272	2671796896
15703	09:17:33.701	00:00:15.702	942	1298,449	504,6413	0,3959154	0,8038813	468,4285	3,652541	3	1332,494	490,1364	0,3953571	0,8039311	480,0251	3,741772	1	5	1332	490						Untertest2.avi	0	880	547	72	111	1260	378	1399	0	Content		1260	379	15702895	2671813519
15720	09:17:33.718	00:00:15.719	943	1315,887	494,351	0,395266	0,8039212	480,0328	3,681898	3	1323,804	490,8672	0,3953713	0,8039858	480,0328	3,684434	1	5	1324	491						Untertest2.avi	0	880	547	72	111	1260	378	1399	0	Content		1252	380	15719522	2671830146
15737	09:17:33.735	00:00:15.736	944	1327,57	492,0325	0,3953224	0,803929	479,9562	3,676524	3	1334,721	488,511	0,3954175	0,8039966	479,9562	3,678842	1	5	1335	489						Untertest2.avi	0	880	547	72	111	1260	378	1399	0	Content		1263	378	15736589	2671847213
15753	09:17:33.751	00:00:15.753	945	1303,057	502,5574	0,3960321	0,8039656	468,7178	3,612927	3	1332,273	489,6626	0,3954408	0,8039929	479,9592	3,697506	1	5	1332	490						Untertest2.avi	0	880	547	72	111	1260	378	1399	0	Content		1260	379	15753338	2671863962
15770	09:17:33.768	00:00:15.769	946	1297,749	499,1039	0,3960699	0,8040459	468,3321	3,64563	3	1327,804	486,6359	0,3954614	0,8040451	479,9283	3,73368	1	5	1328	487						Untertest2.avi	0	880	547	72	111	1260	378	1399	0	Content		1256	376	15769962	2671880586
15786	09:17:33.784	00:00:15.786	947	1322,764	496,0378	0,3953805	0,8039364	479,8984	3,6937	3	1330,62	491,8137	0,3954856	0,8040195	479,8984	3,696348	1	5	1331	492						Untertest2.avi	0	880	547	72	111	1260	378	1399	0	Content		1259	381	15786140	2671896764
15803	09:17:33.801	00:00:15.802	948	1292,425	502,0769	0,3962611	0,8039364	466,0058	3,626203	3	1325,594	486,7759	0,395503	0,8039584	479,8074	3,730388	1	5	1326	487						Untertest2.avi	0	880	547	72	111	1260	378	1399	0	Content		1254	376	15802891	2671913515
15820	09:17:33.818	00:00:15.819	949	1335,383	480,8636	0,39548	0,8038573	479,8453	3,704563	3	1339,14	479,8817	0,3955314	0,8038653	479,8453	3,705693	1	5	1339	480						Untertest2.avi	0	880	547	72	111	1260	378	1399	0	Content		1267	369	15819514	2671930138
15837	09:17:33.835	00:00:15.836	950	1318,284	493,4525	0,395481	0,8038282	479,7899	3,698466	3	1321,6	492,6554	0,3955275	0,8038325	479,7899	3,699478	1	5	1322	493						Untertest2.avi	0	880	547	72	111	1260	378	1399	0	Content		1250	382	15836580	2671947204
15853	09:17:33.851	00:00:15.853	951	1302,237	496,7414	0,3961647	0,8037565	468,6208	3,647001	3	1331,621	483,2166	0,3955629	0,8037883	480,0262	3,733622	1	5	1332	483						Untertest2.avi	0	880	547	72	111	1260	378	1399	0	Content		1260	372	15853204	2671963828
15870	09:17:33.868	00:00:15.869	952	1315,135	490,9428	0,3953877	0,803869	479,8187	3,727384	3	1323,798	487,5632	0,3955048	0,8039263	479,8187	3,730136	1	5	1324	488						Untertest2.avi	0	880	547	72	111	1260	378	1399	0	Content		1252	377	15869826	2671980450
15886	09:17:33.884	00:00:15.886	953	1329,584	490,113	0,3954305	0,8040221	479,8647	3,724508	3	1335,54	487,3911	0,3955107	0,8040715	479,8647	3,72652	1	5	1336	487						Untertest2.avi	0	880	547	72	111	1260	378	1399	0	Content		1264	376	15886130	2671996754
15903	09:17:33.901	00:00:15.902	954	1337,811	492,8583	0,3954005	0,8041177	479,8921	3,668041	3	1344,185	489,9654	0,395485	0,80417	479,8921	3,670191	1	5	1344	490						Untertest2.avi	0	880	547	72	111	1260	378	1399	0	Content		1272	379	15902768	2672013392
15920	09:17:33.918	00:00:15.919	955	1320,669	491,4413	0,3953589	0,8042356	479,9234	3,709007	3	1328,193	488,5036	0,3954586	0,8042859	479,9234	3,71143	1	5	1328	489						Untertest2.avi	0	880	547	72	111	1260	378	1399	0	Content		1256	378	15919501	2672030125
15937	09:17:33.935	00:00:15.936	956	1334,762	492,6946	0,3953511	0,8043031	479,9815	3,681862	3	1342,203	490,4536	0,3954493	0,8043345	479,9815	3,684172	1	5	1342	490						Untertest2.avi	0	880	547	72	111	1260	378	1399	0	Content		1270	379	15936569	2672047193
15953	09:17:33.951	00:00:15.953	957	1335,611	489,9003	0,3953846	0,8042483	479,9268	3,735701	3	1343,99	486,6897	0,3954943	0,8043027	479,9268	3,738401	1	5	1344	487						Untertest2.avi	0	880	547	72	111	1260	378	1399	0	Content		1272	376	15953193	2672063817
15970	09:17:33.968	00:00:15.969	958	1323,828	491,1516	0,3954307	0,8041458	479,9119	3,751207	3	1330,95	487,6876	0,3955265	0,8042102	479,9119	3,753547	1	5	1331	488						Untertest2.avi	0	880	547	72	111	1260	378	1399	0	Content		1259	377	15969818	2672080442
15986	09:17:33.984	00:00:15.986	959	1331,147	490,8841	0,3954752	0,8041595	479,8977	3,724757	3	1337,936	487,5254	0,3955654	0,8042228	479,8977	3,727014	1	5	1338	488						Untertest2.avi	0	880	547	72	111	1260	378	1399	0	Content		1266	377	15986119	2672096743
16003	09:17:34.001	00:00:16.002	960	1333,981	489,3643	0,3955033	0,8042492	480,0378	3,697359	3	1341,023	485,2372	0,3955965	0,8043331	480,0378	3,69967	1	5	1341	485						Untertest2.avi	0	880	547	72	111	1260	378	1399	0	Content		1269	374	16002866	2672113490
16019	09:17:34.017	00:00:16.019	961	1339,335	495,651	0,3954689	0,8044463	480,0003	3,708431	3	1346,353	492,8324	0,3955607	0,8044959	480,0003	3,710829	1	5	1346	493						Untertest2.avi	0	880	547	72	111	1260	378	1399	0	Content		1274	382	16019488	2672130112
16036	09:17:34.034	00:00:16.036	962	1326,452	491,3588	0,395423	0,804589	479,9304	3,684923	3	1335,539	487,1339	0,3955434	0,8046679	479,9304	3,687865	1	5	1336	487						Untertest2.avi	0	880	547	72	111	1260	378	1399	0	Content		1264	376	16036431	2672147055
16053	09:17:34.051	00:00:16.053	963	1329,767	492,8472	0,3954191	0,8048274	479,7728	3,697928	3	1337,2	490,4687	0,3955179	0,8048629	479,7728	3,700363	1	5	1337	490						Untertest2.avi	0	880	547	72	111	1260	378	1399	0	Content		1265	379	16053056	2672163680
16070	09:17:34.068	00:00:16.069	964	1333,193	488,1923	0,3954701	0,8048643	479,8918	3,689416	3	1339,952	485,4642	0,3955596	0,8049107	479,8918	3,691622	1	5	1340	485						Untertest2.avi	0	880	547	72	111	1260	378	1399	0	Content		1268	374	16069806	2672180430
16086	09:17:34.084	00:00:16.086	965	1310,213	503,0238	0,3961253	0,8049338	469,023	3,631716	3	1338,823	491,382	0,3955607	0,8049395	479,8195	3,713381	1	5	1339	491						Untertest2.avi	0	880	547	72	111	1260	378	1399	0	Content		1267	380	16086112	2672196736
16103	09:17:34.101	00:00:16.102	966	1323,167	496,6799	0,3954859	0,804854	479,8614	3,710027	3	1330,098	493,6975	0,3955783	0,8049069	479,8614	3,712188	1	5	1330	494						Untertest2.avi	0	880	547	72	111	1260	378	1399	0	Content		1258	383	16102746	2672213370
16119	09:17:34.117	00:00:16.119	967	1321,286	495,0063	0,3955096	0,8048437	479,8605	3,709222	3	1326,874	492,7274	0,3955854	0,8048828	479,8605	3,711056	1	5	1327	493						Untertest2.avi	0	880	547	72	111	1260	378	1399	0	Content		1255	382	16119355	2672229979
16136	09:17:34.134	00:00:16.136	968	1326,789	491,0853	0,3955322	0,8047169	479,7568	3,73443	3	1330,865	488,6493	0,3955886	0,8047629	479,7568	3,735697	1	5	1331	489						Untertest2.avi	0	880	547	72	111	1260	378	1399	0	Content		1259	378	16136422	2672247046
16153	09:17:34.151	00:00:16.153	969	1323,453	500,0144	0,3956052	0,804661	479,9039	3,759505	3	1327,572	497,5813	0,3956628	0,8047099	479,9038	3,761233	1	5	1328	498						Untertest2.avi	0	880	547	72	111	1260	378	1399	0	Content		1256	387	16153048	2672263672
16170	09:17:34.168	00:00:16.169	970	1306,97	467,6001	0,3959511	0,8040945	479,7072	3,753555	3	1311,308	464,4091	0,396012	0,804161	479,7072	3,755165	1	5	1311	464						Untertest2.avi	0	880	547	72	111	1260	378	1399	0	Content		1239	353	16169671	2672280295
16186	09:17:34.184	00:00:16.185	971	1274,511	449,3082	0,3965506	0,8032061	479,0629	3,75161	3	1276,739	447,0896	0,3965521	0,803243	479,4422	3,755035	1	5	1277	447						Untertest2.avi	0	880	547	72	111	1260	378	1399	0	Content		1205	336	16185976	2672296600
16203	09:17:34.201	00:00:16.202	972	1240,099	416,8186	0,3972011	0,8020629	479,9279	3,760282	3	1242,518	416,2731	0,397236	0,8020653	479,9279	3,760876	1	5	1243	416						Untertest2.avi	0	880	547	72	111	1260	378	1399	0	Content		1171	305	16202596	2672313220
16219	09:17:34.217	00:00:16.219	973	1240,583	402,4233	0,3978625	0,8009788	479,9726	3,514033	3	1244,694	399,5439	0,39792	0,8010398	479,9726	3,515485	1	5	1245	400						Untertest2.avi	0	880	547	72	111	1260	378	1399	0	Content		1173	289	16219218	2672329842
16236	09:17:34.234	00:00:16.236	974	1256,403	371,9316	0,3987322	0,8000095	480,1865	3,220625	3	1252,686	368,1219	0,3986872	0,8001258	480,1865	3,220469	1	5	1253	368						Untertest2.avi	0	880	547	72	111	1260	378	1399	0	Content		1181	257	16236287	2672346911
16253	09:17:34.251	00:00:16.252	975	1194,784	405,7145	0,3995989	0,7992404	480,348	3,143816	3	1183,933	400,3349	0,399452	0,7994236	480,3479	3,142263	1	6	1184	400						Untertest2.avi	0	880	547	72	111	866	205	449	0	Content		1112	289	16252966	2672363590
16270	09:17:34.268	00:00:16.269	976	1096,299	305,9222	0,3991521	0,7988821	474,835	3,723193	3	1096,299	305,9222	0,3991521	0,7988821	474,835	3,723193	1	6	1096	306						Untertest2.avi	0	880	547	72	111	866	205	449	0	Content		1024	195	16269719	2672380343
16286	09:17:34.284	00:00:16.285	977	1050,415	303,7785	0,400572	0,7983055	478,8061	3,808356	3	1050,415	303,7785	0,400572	0,7983055	478,8061	3,808356	1	6	1050	304						Untertest2.avi	0	880	547	72	111	866	205	449	0	Content		978	193	16285838	2672396462
16302	09:17:34.300	00:00:16.302	978	1004,531	301,6348	0,4020218	0,797946	482,8855	3,803719	3	1004,531	301,6348	0,4020218	0,797946	482,8855	3,803006	1	6	1005	302						Untertest2.avi	0	880	547	72	111	866	205	449	0	Content		933	191	16302462	2672413086
16319	09:17:34.317	00:00:16.319	979	-1024	-768	-1	-1	-1	-1	4	-1024	-768	-1	-1	-1	-1	4	6	0	0						Untertest2.avi	0	880	547	72	111	866	205	449	0	Content		-72	-111	16319211	2672429835
16336	09:17:34.334	00:00:16.336	980	964,4481	309,6497	0,4026315	0,7979646	481,0665	3,843679	3	964,4481	309,6497	0,4026315	0,7979646	481,0665	3,843679	1	6	964	310						Untertest2.avi	0	880	547	72	111	866	205	449	0	Content		892	199	16336210	2672446834
16353	09:17:34.351	00:00:16.352	981	938,4008	320,2492	0,4029395	0,7979884	481,0665	3,855499	3	938,4008	320,2492	0,4029395	0,7979884	481,0665	3,855499	1	6	938	320						Untertest2.avi	0	880	547	72	111	866	205	449	0	Content		866	209	16352583	2672463207
16369	09:17:34.367	00:00:16.369	982	927,5549	316,8862	0,4032018	0,7979659	481,0665	3,81807	3	927,5549	316,8862	0,4032018	0,7979659	481,0665	3,81807	1	6	928	317						Untertest2.avi	0	880	547	72	111	866	205	449	0	Content		856	206	16369327	2672479951
16386	09:17:34.384	00:00:16.385	983	916,709	313,5233	0,4035901	0,7979761	482,5285	3,813474	3	916,709	313,5233	0,4035901	0,7979761	482,5285	3,813474	1	6	917	314						Untertest2.avi	0	880	547	72	111	866	205	449	0	Content		845	203	16385947	2672496571
16403	09:17:34.401	00:00:16.402	984	932,3615	309,3005	0,4036629	0,7978864	482,5285	3,873555	3	932,3615	309,3005	0,4036629	0,7978864	482,5285	3,873555	1	6	932	309						Untertest2.avi	0	880	547	72	111	866	205	449	0	Content		860	198	16402646	2672513270
16419	09:17:34.417	00:00:16.419	985	931,6548	316,0606	0,4037452	0,7978799	482,5285	3,908789	3	931,6548	316,0606	0,4037452	0,7978799	482,5285	3,908789	1	6	932	316						Untertest2.avi	0	880	547	72	111	866	205	449	0	Content		860	205	16419325	2672529949
16436	09:17:34.434	00:00:16.436	986	930,9481	313,4403	0,4040699	0,7978563	483,5306	3,937364	3	930,9481	313,4403	0,4040699	0,7978563	483,5306	3,937364	1	6	931	313						Untertest2.avi	0	880	547	72	111	866	205	449	0	Content		859	202	16436072	2672546696
16453	09:17:34.451	00:00:16.452	987	932,7301	317,2769	0,4041807	0,797793	483,5306	3,879313	3	932,7301	317,2769	0,4041807	0,797793	483,5306	3,879313	1	6	933	317						Untertest2.avi	0	880	547	72	111	866	205	449	0	Content		861	206	16452698	2672563322
16469	09:17:34.467	00:00:16.469	988	944,4011	308,0724	0,40429	0,797679	483,5306	3,794538	3	944,4011	308,0724	0,40429	0,797679	483,5306	3,794538	1	6	944	308						Untertest2.avi	0	880	547	72	111	866	205	449	0	Content		872	197	16469313	2672579937
16486	09:17:34.484	00:00:16.486	989	946,1758	307,5902	0,4044775	0,7975641	483,9612	3,772017	3	946,1758	307,5902	0,4044775	0,7975641	483,9612	3,772017	1	6	946	308						Untertest2.avi	0	880	547	72	111	866	205	449	0	Content		874	197	16486010	2672596634
16502	09:17:34.500	00:00:16.502	990	928,8019	327,7025	0,4046281	0,7973669	483,9612	3,903056	3	928,8019	327,7025	0,4046281	0,7973669	483,9612	3,903056	1	6	929	328						Untertest2.avi	0	880	547	72	111	866	205	449	0	Content		857	217	16502062	2672612686
16519	09:17:34.517	00:00:16.518	991	934,5749	316,3235	0,4047185	0,797321	483,9612	3,834652	3	934,5749	316,3235	0,4047185	0,797321	483,9612	3,834652	1	6	935	316						Untertest2.avi	0	880	547	72	111	866	205	449	0	Content		863	205	16518688	2672629312
16535	09:17:34.533	00:00:16.535	992	928,2833	323,7837	0,4047675	0,7974125	483,6938	3,875282	3	928,2833	323,7837	0,4047675	0,7974125	483,6938	3,875282	1	6	928	324						Untertest2.avi	0	880	547	72	111	866	205	449	0	Content		856	213	16535433	2672646057
16553	09:17:34.551	00:00:16.552	993	934,634	316,5746	0,4048469	0,7973691	483,6938	3,768993	3	934,634	316,5746	0,4048469	0,7973691	483,6938	3,768993	1	6	935	317						Untertest2.avi	0	880	547	72	111	866	205	449	0	Content		863	206	16552680	2672663304
16569	09:17:34.567	00:00:16.569	994	939,0851	310,0472	0,404914	0,7976353	483,6938	3,72711	3	939,0851	310,0472	0,404914	0,7976353	483,6938	3,72711	1	6	939	310						Untertest2.avi	0	880	547	72	111	866	205	449	0	Content		867	199	16569370	2672679994
16586	09:17:34.584	00:00:16.585	995	939,6059	309,4335	0,4047734	0,7977155	482,9815	3,693275	3	939,6059	309,4335	0,4047734	0,7977155	482,9815	3,693275	1	6	940	309						Untertest2.avi	0	880	547	72	111	866	205	449	0	Content		868	198	16585551	2672696175
16602	09:17:34.600	00:00:16.602	996	930,1233	322,334	0,4048151	0,7978323	482,9816	3,729825	3	930,1233	322,334	0,4048151	0,7978323	482,9816	3,729825	1	6	930	322						Untertest2.avi	0	880	547	72	111	866	205	449	0	Content		858	211	16602172	2672712796
16619	09:17:34.617	00:00:16.618	997	930,046	315,8521	0,404891	0,7976923	482,9816	3,68128	3	930,046	315,8521	0,404891	0,7976923	482,9816	3,68128	1	6	930	316						Untertest2.avi	0	880	547	72	111	866	205	449	0	Content		858	205	16618922	2672729546
16636	09:17:34.634	00:00:16.636	998	929,9686	320,5927	0,404875	0,7976177	482,8518	3,677093	3	929,9686	320,5927	0,404875	0,7976177	482,8518	3,677093	1	6	930	321						Untertest2.avi	0	880	547	72	111	866	205	449	0	Content		858	210	16636047	2672746671
16653	09:17:34.651	00:00:16.652	999	942,085	316,6141	0,4048716	0,7976342	482,8518	3,588381	3	942,085	316,6141	0,4048716	0,7976342	482,8518	3,588381	1	6	942	317						Untertest2.avi	0	880	547	72	111	866	205	449	0	Content		870	206	16652669	2672763293
16669	09:17:34.667	00:00:16.669	1000	942,7782	342,3218	0,4046544	0,7986963	482,8518	3,567352	3	942,7782	342,3218	0,4046544	0,7986963	482,8518	3,567352	1	6	943	342						Untertest2.avi	0	880	547	72	111	866	205	449	0	Content		871	231	16669237	2672779861
16686	09:17:34.684	00:00:16.685	1001	961,6862	407,4118	0,4040202	0,8008676	481,916	3,652091	3	961,6862	407,4118	0,4040202	0,8008676	481,916	3,652091	1	6	962	407						Untertest2.avi	0	880	547	72	111	866	205	449	0	Content		890	296	16685540	2672796164
16702	09:17:34.700	00:00:16.702	1002	977,8813	461,4124	0,4036599	0,8029621	481,916	3,56602	3	977,8813	461,4124	0,4036599	0,8029621	481,916	3,56602	1	7	978	461						Untertest2.avi	0	880	547	72	111	914	537	350	0	Content		906	350	16702167	2672812791
16719	09:17:34.717	00:00:16.718	1003	979,07	530,3212	0,4034584	0,8052585	481,916	3,567309	3	979,07	530,3212	0,4034584	0,8052585	481,916	3,567309	1	7	979	530						Untertest2.avi	0	880	547	72	111	914	537	350	0	Content		907	419	16718789	2672829413
16736	09:17:34.734	00:00:16.735	1004	983,6539	581,8422	0,4039832	0,8070049	485,0611	3,572289	3	983,6539	581,8422	0,4039832	0,8070049	485,0611	3,572289	1	7	984	582						Untertest2.avi	0	880	547	72	111	914	537	350	0	Content		912	471	16735856	2672846480
16752	09:17:34.750	00:00:16.752	1005	972,6122	623,7101	0,4040229	0,80791	485,0611	3,562665	3	972,6122	623,7101	0,4040229	0,80791	485,0611	3,562665	1	7	973	624						Untertest2.avi	0	880	547	72	111	914	537	350	0	Content		901	513	16752161	2672862785
16769	09:17:34.767	00:00:16.769	1006	973,8425	639,4146	0,403946	0,8082692	484,6146	3,576344	3	973,8425	639,4146	0,403946	0,8082692	484,6146	3,576344	1	7	974	639						Untertest2.avi	0	880	547	72	111	914	537	350	0	Content		902	528	16769225	2672879849
16786	09:17:34.784	00:00:16.785	1007	981,4185	645,2738	0,4038938	0,8082697	484,3549	3,571384	3	981,4185	645,2738	0,4038938	0,8082697	484,3549	3,571384	1	7	981	645						Untertest2.avi	0	880	547	72	111	914	537	350	0	Content		909	534	16785529	2672896153
16803	09:17:34.801	00:00:16.802	1008	988,5585	650,7291	0,4040285	0,8083404	485,1501	3,546221	3	988,5585	650,7291	0,4040285	0,8083404	485,1501	3,546221	1	7	989	651						Untertest2.avi	0	880	547	72	111	914	537	350	0	Content		917	540	16802609	2672913233
16819	09:17:34.817	00:00:16.819	1009	994,2109	647,7878	0,4037445	0,8083971	483,8025	3,52998	3	994,2109	647,7878	0,4037445	0,8083971	483,8025	3,52998	1	7	994	648						Untertest2.avi	0	880	547	72	111	914	537	350	0	Content		922	537	16819344	2672929968
16836	09:17:34.834	00:00:16.835	1010	985,9092	641,9941	0,4036379	0,8086377	483,4141	3,526401	3	985,9092	641,9941	0,4036379	0,8086377	483,4141	3,526401	1	7	986	642						Untertest2.avi	0	880	547	72	111	914	537	350	0	Content		914	531	16835967	2672946591
16852	09:17:34.850	00:00:16.852	1011	984,5457	633,3268	0,4036865	0,80878	483,6343	3,570525	3	984,5457	633,3268	0,4036865	0,80878	483,6343	3,570525	1	7	985	633						Untertest2.avi	0	880	547	72	111	914	537	350	0	Content		913	522	16852273	2672962897
16869	09:17:34.867	00:00:16.868	1012	996,0489	648,0051	0,4034804	0,8088732	482,7331	3,455481	3	996,0489	648,0051	0,4034804	0,8088732	482,7331	3,455481	1	7	996	648						Untertest2.avi	0	880	547	72	111	914	537	350	0	Content		924	537	16868894	2672979518
16886	09:17:34.884	00:00:16.885	1013	1002,842	646,835	0,4036795	0,8089672	483,9493	3,453114	3	1002,842	646,835	0,4036795	0,8089672	483,9493	3,453114	1	7	1003	647						Untertest2.avi	0	880	547	72	111	914	537	350	0	Content		931	536	16885521	2672996145
16902	09:17:34.900	00:00:16.902	1014	978,8571	651,7903	0,403364	0,8089994	482,2925	3,482328	3	978,8571	651,7903	0,403364	0,8089994	482,2925	3,482328	1	7	979	652						Untertest2.avi	0	880	547	72	111	914	537	350	0	Content		907	541	16902459	2673013083
16919	09:17:34.917	00:00:16.919	1015	986,4065	654,8074	0,4034115	0,8089957	482,4891	3,512672	3	986,4065	654,8074	0,4034115	0,8089957	482,4891	3,512672	1	7	986	655						Untertest2.avi	0	880	547	72	111	914	537	350	0	Content		914	544	16919205	2673029829
16936	09:17:34.934	00:00:16.935	1016	995,5696	654,3897	0,4033715	0,8089459	482,2522	3,42526	3	995,5696	654,3897	0,4033715	0,8089459	482,2522	3,42526	1	7	996	654						Untertest2.avi	0	880	547	72	111	914	537	350	0	Content		924	543	16935827	2673046451
16952	09:17:34.950	00:00:16.952	1017	990,1755	651,476	0,4037931	0,8088785	484,5381	3,46871	3	990,1755	651,476	0,4037931	0,8088785	484,5381	3,46871	1	7	990	651						Untertest2.avi	0	880	547	72	111	914	537	350	0	Content		918	540	16952133	2673062757
16969	09:17:34.967	00:00:16.968	1018	996,5877	651,3699	0,403608	0,8088519	483,6587	3,424953	3	996,5877	651,3699	0,403608	0,8088519	483,6587	3,424953	1	7	997	651						Untertest2.avi	0	880	547	72	111	914	537	350	0	Content		925	540	16968880	2673079504
16985	09:17:34.983	00:00:16.985	1019	994,9234	649,4932	0,4037217	0,8088676	484,2202	3,411289	3	994,9234	649,4932	0,4037217	0,8088676	484,2202	3,411289	1	7	995	649						Untertest2.avi	0	880	547	72	111	914	537	350	0	Content		923	538	16985377	2673096001
17002	09:17:35.000	00:00:17.002	1020	984,3375	649,4036	0,4034874	0,8088548	482,7067	3,464619	3	984,3375	649,4036	0,4034874	0,8088548	482,7067	3,464619	1	7	984	649						Untertest2.avi	0	880	547	72	111	914	537	350	0	Content		912	538	17002446	2673113070
17019	09:17:35.017	00:00:17.019	1021	998,2528	652,1018	0,4036011	0,8088197	482,9855	3,444479	3	998,2528	652,1018	0,4036011	0,8088197	482,9855	3,444479	1	7	998	652						Untertest2.avi	0	880	547	72	111	914	537	350	0	Content		926	541	17019191	2673129815
17036	09:17:35.034	00:00:17.035	1022	996,5231	670,0992	0,403477	0,8097135	482,1812	3,431481	3	996,5231	670,0992	0,403477	0,8097135	482,1812	3,431481	1	7	997	670						Untertest2.avi	0	880	547	72	111	914	537	350	0	Content		925	559	17035816	2673146440
17052	09:17:35.050	00:00:17.051	1023	-1024	-768	-1	-1	-1	-1	4	-1024	-768	-1	-1	-1	-1	4		0	0						Untertest2.avi	0	880	547	72	111				0	Content		-72	-111	17051996	2673162620
17069	09:17:35.067	00:00:17.068	1024	-1024	-768	-1	-1	-1	-1	4	-1024	-768	-1	-1	-1	-1	4		0	0						Untertest2.avi	0	880	547	72	111				0	Content		-72	-111	17068748	2673179372
17085	09:17:35.083	00:00:17.085	1025	-1024	-768	-1	-1	-1	-1	4	-1024	-768	-1	-1	-1	-1	4		0	0						Untertest2.avi	0	880	547	72	111				0	Content		-72	-111	17085368	2673195992
17102	09:17:35.100	00:00:17.102	1026	-1024	-768	-1	-1	-1	-1	4	-1024	-768	-1	-1	-1	-1	4		0	0						Untertest2.avi	0	880	547	72	111				0	Content		-72	-111	17102372	2673212996
17119	09:17:35.117	00:00:17.118	1027	-1024	-768	-1	-1	-1	-1	4	-1024	-768	-1	-1	-1	-1	4		0	0						Untertest2.avi	0	880	547	72	111				0	Content		-72	-111	17118863	2673229487
17136	09:17:35.134	00:00:17.135	1028	-1024	-768	-1	-1	-1	-1	4	-1024	-768	-1	-1	-1	-1	4		0	0						Untertest2.avi	0	880	547	72	111				0	Content		-72	-111	17135614	2673246238
17152	09:17:35.150	00:00:17.152	1029	-1024	-768	-1	-1	-1	-1	4	-1024	-768	-1	-1	-1	-1	4		0	0						Untertest2.avi	0	880	547	72	111				0	Content		-72	-111	17152237	2673262861
17169	09:17:35.167	00:00:17.168	1030	-1024	-768	-1	-1	-1	-1	4	-1024	-768	-1	-1	-1	-1	4		0	0						Untertest2.avi	0	880	547	72	111				0	Content		-72	-111	17168862	2673279486
17186	09:17:35.184	00:00:17.185	1031	-1024	-768	-1	-1	-1	-1	4	-1024	-768	-1	-1	-1	-1	4		0	0						Untertest2.avi	0	880	547	72	111				0	Content		-72	-111	17185608	2673296232
17202	09:17:35.200	00:00:17.202	1032	-1024	-768	-1	-1	-1	-1	4	-1024	-768	-1	-1	-1	-1	4		0	0						Untertest2.avi	0	880	547	72	111				0	Content		-72	-111	17202231	2673312855
17219	09:17:35.217	00:00:17.218	1033	-1024	-768	-1	-1	-1	-1	4	-1024	-768	-1	-1	-1	-1	4		0	0						Untertest2.avi	0	880	547	72	111				0	Content		-72	-111	17218856	2673329480
17235	09:17:35.233	00:00:17.235	1034	-1024	-768	-1	-1	-1	-1	4	-1024	-768	-1	-1	-1	-1	4		0	0						Untertest2.avi	0	880	547	72	111				0	Content		-72	-111	17235480	2673346104
17252	09:17:35.250	00:00:17.252	1035	-1024	-768	-1	-1	-1	-1	4	-1024	-768	-1	-1	-1	-1	4		0	0						Untertest2.avi	0	880	547	72	111				0	Content		-72	-111	17252106	2673362730
17269	09:17:35.267	00:00:17.268	1036	-1024	-768	-1	-1	-1	-1	4	-1024	-768	-1	-1	-1	-1	4		0	0						Untertest2.avi	0	880	547	72	111				0	Content		-72	-111	17268852	2673379476
17285	09:17:35.283	00:00:17.285	1037	-1024	-768	-1	-1	-1	-1	4	-1024	-768	-1	-1	-1	-1	4		0	0						Untertest2.avi	0	880	547	72	111				0	Content		-72	-111	17285476	2673396100
17302	09:17:35.300	00:00:17.301	1038	-1024	-768	-1	-1	-1	-1	4	-1024	-768	-1	-1	-1	-1	4		0	0						Untertest2.avi	0	880	547	72	111				0	Content		-72	-111	17301602	2673412226
17318	09:17:35.316	00:00:17.318	1039	-1024	-768	-1	-1	-1	-1	4	-1024	-768	-1	-1	-1	-1	4		0	0						Untertest2.avi	0	880	547	72	111				0	Content		-72	-111	17318224	2673428848
17336	09:17:35.334	00:00:17.336	1040	-1024	-768	-1	-1	-1	-1	4	-1024	-768	-1	-1	-1	-1	4		0	0						Untertest2.avi	0	880	547	72	111				0	Content		-72	-111	17336040	2673446664
17351	09:17:35.349	00:00:17.350	1041	-1024	-768	-1	-1	-1	-1	4	-1024	-768	-1	-1	-1	-1	4		0	0						Untertest2.avi	0	880	547	72	111				0	Content		-72	-111	17350969	2673461593
17368	09:17:35.366	00:00:17.367	1042	-1024	-768	-1	-1	-1	-1	4	-1024	-768	-1	-1	-1	-1	4		0	0						Untertest2.avi	0	880	547	72	111				0	Content		-72	-111	17367594	2673478218
17384	09:17:35.382	00:00:17.384	1043	-1024	-768	-1	-1	-1	-1	4	-1024	-768	-1	-1	-1	-1	4		0	0						Untertest2.avi	0	880	547	72	111				0	Content		-72	-111	17384217	2673494841
17401	09:17:35.399	00:00:17.400	1044	-1024	-768	-1	-1	-1	-1	4	-1024	-768	-1	-1	-1	-1	4		0	0						Untertest2.avi	0	880	547	72	111				0	Content		-72	-111	17400840	2673511464
17418	09:17:35.416	00:00:17.418	1045	-1024	-768	-1	-1	-1	-1	4	-1024	-768	-1	-1	-1	-1	4		0	0						Untertest2.avi	0	880	547	72	111				0	Content		-72	-111	17418033	2673528657
17435	09:17:35.433	00:00:17.435	1046	-1024	-768	-1	-1	-1	-1	4	-1024	-768	-1	-1	-1	-1	4		0	0						Untertest2.avi	0	880	547	72	111				0	Content		-72	-111	17435408	2673546032
17453	09:17:35.451	00:00:17.452	1047	-1024	-768	-1	-1	-1	-1	4	-1024	-768	-1	-1	-1	-1	4		0	0						Untertest2.avi	0	880	547	72	111				0	Content		-72	-111	17452657	2673563281
17467	09:17:35.465	00:00:17.467	1048	-1024	-768	-1	-1	-1	-1	4	-1024	-768	-1	-1	-1	-1	4		0	0						Untertest2.avi	0	880	547	72	111				0	Content		-72	-111	17467462	2673578086
17484	09:17:35.482	00:00:17.484	1049	-1024	-768	-1	-1	-1	-1	4	-1024	-768	-1	-1	-1	-1	4		0	0						Untertest2.avi	0	880	547	72	111				0	Content		-72	-111	17484210	2673594834
17501	09:17:35.499	00:00:17.500	1050	-1024	-768	-1	-1	-1	-1	4	-1024	-768	-1	-1	-1	-1	4		0	0						Untertest2.avi	0	880	547	72	111				0	Content		-72	-111	17500830	2673611454
17517	09:17:35.515	00:00:17.517	1051	-1024	-768	-1	-1	-1	-1	4	-1024	-768	-1	-1	-1	-1	4		0	0						Untertest2.avi	0	880	547	72	111				0	Content		-72	-111	17517454	2673628078
17534	09:17:35.532	00:00:17.534	1052	-1024	-768	-1	-1	-1	-1	4	-1024	-768	-1	-1	-1	-1	4		0	0						Untertest2.avi	0	880	547	72	111				0	Content		-72	-111	17534079	2673644703
17551	09:17:35.549	00:00:17.550	1053	-1024	-768	-1	-1	-1	-1	4	-1024	-768	-1	-1	-1	-1	4		0	0						Untertest2.avi	0	880	547	72	111				0	Content		-72	-111	17550702	2673661326
17568	09:17:35.566	00:00:17.567	1054	-1024	-768	-1	-1	-1	-1	4	-1024	-768	-1	-1	-1	-1	4		0	0						Untertest2.avi	0	880	547	72	111				0	Content		-72	-111	17567894	2673678518
17585	09:17:35.583	00:00:17.585	1055	-1024	-768	-1	-1	-1	-1	4	-1024	-768	-1	-1	-1	-1	4		0	0						Untertest2.avi	0	880	547	72	111				0	Content		-72	-111	17585267	2673695891
17603	09:17:35.601	00:00:17.602	1056	-1024	-768	-1	-1	-1	-1	4	-1024	-768	-1	-1	-1	-1	4		0	0						Untertest2.avi	0	880	547	72	111				0	Content		-72	-111	17602515	2673713139
17617	09:17:35.615	00:00:17.617	1057	-1024	-768	-1	-1	-1	-1	4	-1024	-768	-1	-1	-1	-1	4		0	0						Untertest2.avi	0	880	547	72	111				0	Content		-72	-111	17617321	2673727945
17634	09:17:35.632	00:00:17.634	1058	-1024	-768	-1	-1	-1	-1	4	-1024	-768	-1	-1	-1	-1	4		0	0						Untertest2.avi	0	880	547	72	111				0	Content		-72	-111	17634067	2673744691
17651	09:17:35.649	00:00:17.650	1059	-1024	-768	-1	-1	-1	-1	4	-1024	-768	-1	-1	-1	-1	4		0	0						Untertest2.avi	0	880	547	72	111				0	Content		-72	-111	17650691	2673761315
17667	09:17:35.665	00:00:17.667	1060	-1024	-768	-1	-1	-1	-1	4	-1024	-768	-1	-1	-1	-1	4		0	0						Untertest2.avi	0	880	547	72	111				0	Content		-72	-111	17667438	2673778062
17684	09:17:35.682	00:00:17.683	1061	-1024	-768	-1	-1	-1	-1	4	-1024	-768	-1	-1	-1	-1	4		0	0						Untertest2.avi	0	880	547	72	111				0	Content		-72	-111	17683936	2673794560
17701	09:17:35.699	00:00:17.700	1062	-1024	-768	-1	-1	-1	-1	4	-1024	-768	-1	-1	-1	-1	4		0	0						Untertest2.avi	0	880	547	72	111				0	Content		-72	-111	17700684	2673811308
17718	09:17:35.716	00:00:17.717	1063	-1024	-768	-1	-1	-1	-1	4	-1024	-768	-1	-1	-1	-1	4		0	0						Untertest2.avi	0	880	547	72	111				0	Content		-72	-111	17717751	2673828375
17735	09:17:35.733	00:00:17.735	1064	-1024	-768	-1	-1	-1	-1	4	-1024	-768	-1	-1	-1	-1	4		0	0						Untertest2.avi	0	880	547	72	111				0	Content		-72	-111	17735124	2673845748
17752	09:17:35.750	00:00:17.752	1065	-1024	-768	-1	-1	-1	-1	4	-1024	-768	-1	-1	-1	-1	4		0	0						Untertest2.avi	0	880	547	72	111				0	Content		-72	-111	17752369	2673862993
17767	09:17:35.765	00:00:17.767	1066	-1024	-768	-1	-1	-1	-1	4	-1024	-768	-1	-1	-1	-1	4		0	0						Untertest2.avi	0	880	547	72	111				0	Content		-72	-111	17767298	2673877922
17784	09:17:35.782	00:00:17.783	1067	-1024	-768	-1	-1	-1	-1	4	-1024	-768	-1	-1	-1	-1	4		0	0						Untertest2.avi	0	880	547	72	111				0	Content		-72	-111	17783921	2673894545
17801	09:17:35.799	00:00:17.800	1068	-1024	-768	-1	-1	-1	-1	4	-1024	-768	-1	-1	-1	-1	4		0	0						Untertest2.avi	0	880	547	72	111				0	Content		-72	-111	17800673	2673911297
17817	09:17:35.815	00:00:17.817	1069	-1024	-768	-1	-1	-1	-1	4	-1024	-768	-1	-1	-1	-1	4		0	0						Untertest2.avi	0	880	547	72	111				0	Content		-72	-111	17817295	2673927919
17834	09:17:35.832	00:00:17.833	1070	-1024	-768	-1	-1	-1	-1	4	-1024	-768	-1	-1	-1	-1	4		0	0						Untertest2.avi	0	880	547	72	111				0	Content		-72	-111	17833918	2673944542
17851	09:17:35.849	00:00:17.850	1071	-1024	-768	-1	-1	-1	-1	4	-1024	-768	-1	-1	-1	-1	4		0	0						Untertest2.avi	0	880	547	72	111				0	Content		-72	-111	17850540	2673961164
17868	09:17:35.866	00:00:17.867	1072	-1024	-768	-1	-1	-1	-1	4	-1024	-768	-1	-1	-1	-1	4		0	0						Untertest2.avi	0	880	547	72	111				0	Content		-72	-111	17867733	2673978357
17885	09:17:35.883	00:00:17.884	1073	-1024	-768	-1	-1	-1	-1	4	-1024	-768	-1	-1	-1	-1	4		0	0						Untertest2.avi	0	880	547	72	111				0	Content		-72	-111	17884980	2673995604
17902	09:17:35.900	00:00:17.902	1074	-1024	-768	-1	-1	-1	-1	4	-1024	-768	-1	-1	-1	-1	4		0	0						Untertest2.avi	0	880	547	72	111				0	Content		-72	-111	17902352	2674012976
17917	09:17:35.915	00:00:17.917	1075	-1024	-768	-1	-1	-1	-1	4	-1024	-768	-1	-1	-1	-1	4		0	0						Untertest2.avi	0	880	547	72	111				0	Content		-72	-111	17917155	2674027779
17934	09:17:35.932	00:00:17.933	1076	-1024	-768	-1	-1	-1	-1	4	-1024	-768	-1	-1	-1	-1	4		0	0						Untertest2.avi	0	880	547	72	111				0	Content		-72	-111	17933779	2674044403
17951	09:17:35.949	00:00:17.950	1077	-1024	-768	-1	-1	-1	-1	4	-1024	-768	-1	-1	-1	-1	4		0	0						Untertest2.avi	0	880	547	72	111				0	Content		-72	-111	17950524	2674061148
17967	09:17:35.965	00:00:17.967	1078	-1024	-768	-1	-1	-1	-1	4	-1024	-768	-1	-1	-1	-1	4		0	0						Untertest2.avi	0	880	547	72	111				0	Content		-72	-111	17967147	2674077771
17984	09:17:35.982	00:00:17.983	1079	-1024	-768	-1	-1	-1	-1	4	-1024	-768	-1	-1	-1	-1	4		0	0						Untertest2.avi	0	880	547	72	111				0	Content		-72	-111	17983767	2674094391
18000	09:17:35.998	00:00:18.000	1080	-1024	-768	-1	-1	-1	-1	4	-1024	-768	-1	-1	-1	-1	4		0	0						Untertest2.avi	0	880	547	72	111				0	Content		-72	-111	18000407	2674111031
18018	09:17:36.016	00:00:18.017	1081	-1024	-768	-1	-1	-1	-1	4	-1024	-768	-1	-1	-1	-1	4		0	0						Untertest2.avi	0	880	547	72	111				0	Content		-72	-111	18017584	2674128208
18035	09:17:36.033	00:00:18.034	1082	-1024	-768	-1	-1	-1	-1	4	-1024	-768	-1	-1	-1	-1	4		0	0						Untertest2.avi	0	880	547	72	111				0	Content		-72	-111	18034957	2674145581
18052	09:17:36.050	00:00:18.052	1083	-1024	-768	-1	-1	-1	-1	4	-1024	-768	-1	-1	-1	-1	4		0	0						Untertest2.avi	0	880	547	72	111				0	Content		-72	-111	18052202	2674162826
18067	09:17:36.065	00:00:18.067	1084	-1024	-768	-1	-1	-1	-1	4	-1024	-768	-1	-1	-1	-1	4		0	0						Untertest2.avi	0	880	547	72	111				0	Content		-72	-111	18067008	2674177632
18084	09:17:36.082	00:00:18.083	1085	-1024	-768	-1	-1	-1	-1	4	-1024	-768	-1	-1	-1	-1	4		0	0						Untertest2.avi	0	880	547	72	111				0	Content		-72	-111	18083756	2674194380
18100	09:17:36.098	00:00:18.100	1086	-1024	-768	-1	-1	-1	-1	4	-1024	-768	-1	-1	-1	-1	4		0	0						Untertest2.avi	0	880	547	72	111				0	Content		-72	-111	18100391	2674211015
18117	09:17:36.115	00:00:18.117	1087	-1024	-768	-1	-1	-1	-1	4	-1024	-768	-1	-1	-1	-1	4		0	0						Untertest2.avi	0	880	547	72	111				0	Content		-72	-111	18117007	2674227631
18134	09:17:36.132	00:00:18.133	1088	-1024	-768	-1	-1	-1	-1	4	-1024	-768	-1	-1	-1	-1	4		0	0						Untertest2.avi	0	880	547	72	111				0	Content		-72	-111	18133625	2674244249
18150	09:17:36.148	00:00:18.150	1089	-1024	-768	-1	-1	-1	-1	4	-1024	-768	-1	-1	-1	-1	4		0	0						Untertest2.avi	0	880	547	72	111				0	Content		-72	-111	18150246	2674260870
18167	09:17:36.165	00:00:18.167	1090	-1024	-768	-1	-1	-1	-1	4	-1024	-768	-1	-1	-1	-1	4		0	0						Untertest2.avi	0	880	547	72	111				0	Content		-72	-111	18167439	2674278063
18185	09:17:36.183	00:00:18.184	1091	-1024	-768	-1	-1	-1	-1	4	-1024	-768	-1	-1	-1	-1	4		0	0						Untertest2.avi	0	880	547	72	111				0	Content		-72	-111	18184815	2674295439
18202	09:17:36.200	00:00:18.202	1092	-1024	-768	-1	-1	-1	-1	4	-1024	-768	-1	-1	-1	-1	4		0	0						Untertest2.avi	0	880	547	72	111				0	Content		-72	-111	18202061	2674312685
18217	09:17:36.215	00:00:18.216	1093	-1024	-768	-1	-1	-1	-1	4	-1024	-768	-1	-1	-1	-1	4		0	0						Untertest2.avi	0	880	547	72	111				0	Content		-72	-111	18216986	2674327610
18234	09:17:36.232	00:00:18.233	1094	-1024	-768	-1	-1	-1	-1	4	-1024	-768	-1	-1	-1	-1	4		0	0						Untertest2.avi	0	880	547	72	111				0	Content		-72	-111	18233608	2674344232
18250	09:17:36.248	00:00:18.250	1095	-1024	-768	-1	-1	-1	-1	4	-1024	-768	-1	-1	-1	-1	4		0	0						Untertest2.avi	0	880	547	72	111				0	Content		-72	-111	18250368	2674360992
18267	09:17:36.265	00:00:18.266	1096	-1024	-768	-1	-1	-1	-1	4	-1024	-768	-1	-1	-1	-1	4		0	0						Untertest2.avi	0	880	547	72	111				0	Content		-72	-111	18266978	2674377602
18284	09:17:36.282	00:00:18.283	1097	-1024	-768	-1	-1	-1	-1	4	-1024	-768	-1	-1	-1	-1	4		0	0						Untertest2.avi	0	880	547	72	111				0	Content		-72	-111	18283601	2674394225
18300	09:17:36.298	00:00:18.300	1098	-1024	-768	-1	-1	-1	-1	4	-1024	-768	-1	-1	-1	-1	4		0	0						Untertest2.avi	0	880	547	72	111				0	Content		-72	-111	18300226	2674410850
18317	09:17:36.315	00:00:18.317	1099	-1024	-768	-1	-1	-1	-1	4	-1024	-768	-1	-1	-1	-1	4		0	0						Untertest2.avi	0	880	547	72	111				0	Content		-72	-111	18317295	2674427919
18335	09:17:36.333	00:00:18.334	1100	-1024	-768	-1	-1	-1	-1	4	-1024	-768	-1	-1	-1	-1	4		0	0						Untertest2.avi	0	880	547	72	111				0	Content		-72	-111	18334666	2674445290
18352	09:17:36.350	00:00:18.351	1101	-1024	-768	-1	-1	-1	-1	4	-1024	-768	-1	-1	-1	-1	4		0	0						Untertest2.avi	0	880	547	72	111				0	Content		-72	-111	18351916	2674462540
18367	09:17:36.365	00:00:18.366	1102	-1024	-768	-1	-1	-1	-1	4	-1024	-768	-1	-1	-1	-1	4		0	0						Untertest2.avi	0	880	547	72	111				0	Content		-72	-111	18366843	2674477467
18383	09:17:36.381	00:00:18.383	1103	-1024	-768	-1	-1	-1	-1	4	-1024	-768	-1	-1	-1	-1	4		0	0						Untertest2.avi	0	880	547	72	111				0	Content		-72	-111	18383469	2674494093
18400	09:17:36.398	00:00:18.400	1104	-1024	-768	-1	-1	-1	-1	4	-1024	-768	-1	-1	-1	-1	4		0	0						Untertest2.avi	0	880	547	72	111				0	Content		-72	-111	18400217	2674510841
18417	09:17:36.415	00:00:18.416	1105	-1024	-768	-1	-1	-1	-1	4	-1024	-768	-1	-1	-1	-1	4		0	0						Untertest2.avi	0	880	547	72	111				0	Content		-72	-111	18416839	2674527463
18433	09:17:36.431	00:00:18.433	1106	-1024	-768	-1	-1	-1	-1	4	-1024	-768	-1	-1	-1	-1	4		0	0						Untertest2.avi	0	880	547	72	111				0	Content		-72	-111	18433461	2674544085
18450	09:17:36.448	00:00:18.450	1107	-1024	-768	-1	-1	-1	-1	4	-1024	-768	-1	-1	-1	-1	4		0	0						Untertest2.avi	0	880	547	72	111				0	Content		-72	-111	18450085	2674560709
18467	09:17:36.465	00:00:18.467	1108	-1024	-768	-1	-1	-1	-1	4	-1024	-768	-1	-1	-1	-1	4		0	0						Untertest2.avi	0	880	547	72	111				0	Content		-72	-111	18467279	2674577903
18485	09:17:36.483	00:00:18.484	1109	-1024	-768	-1	-1	-1	-1	4	-1024	-768	-1	-1	-1	-1	4		0	0						Untertest2.avi	0	880	547	72	111				0	Content		-72	-111	18484651	2674595275
18502	09:17:36.500	00:00:18.501	1110	-1024	-768	-1	-1	-1	-1	4	-1024	-768	-1	-1	-1	-1	4		0	0						Untertest2.avi	0	880	547	72	111				0	Content		-72	-111	18501897	2674612521
18517	09:17:36.515	00:00:18.516	1111	-1024	-768	-1	-1	-1	-1	4	-1024	-768	-1	-1	-1	-1	4		0	0						Untertest2.avi	0	880	547	72	111				0	Content		-72	-111	18516700	2674627324
18533	09:17:36.531	00:00:18.533	1112	-1024	-768	-1	-1	-1	-1	4	-1024	-768	-1	-1	-1	-1	4		0	0						Untertest2.avi	0	880	547	72	111				0	Content		-72	-111	18533452	2674644076
18550	09:17:36.548	00:00:18.550	1113	-1024	-768	-1	-1	-1	-1	4	-1024	-768	-1	-1	-1	-1	4		0	0						Untertest2.avi	0	880	547	72	111				0	Content		-72	-111	18550077	2674660701
18567	09:17:36.565	00:00:18.566	1114	-1024	-768	-1	-1	-1	-1	4	-1024	-768	-1	-1	-1	-1	4		0	0						Untertest2.avi	0	880	547	72	111				0	Content		-72	-111	18566699	2674677323
18583	09:17:36.581	00:00:18.583	1115	-1024	-768	-1	-1	-1	-1	4	-1024	-768	-1	-1	-1	-1	4		0	0						Untertest2.avi	0	880	547	72	111				0	Content		-72	-111	18583330	2674693954
18600	09:17:36.598	00:00:18.599	1116	-1024	-768	-1	-1	-1	-1	4	-1024	-768	-1	-1	-1	-1	4		0	0						Untertest2.avi	0	880	547	72	111				0	Content		-72	-111	18599943	2674710567
18617	09:17:36.615	00:00:18.617	1117	-1024	-768	-1	-1	-1	-1	4	-1024	-768	-1	-1	-1	-1	4		0	0						Untertest2.avi	0	880	547	72	111				0	Content		-72	-111	18617136	2674727760
18635	09:17:36.633	00:00:18.634	1118	-1024	-768	-1	-1	-1	-1	4	-1024	-768	-1	-1	-1	-1	4		0	0						Untertest2.avi	0	880	547	72	111				0	Content		-72	-111	18634510	2674745134
18652	09:17:36.650	00:00:18.651	1119	-1024	-768	-1	-1	-1	-1	4	-1024	-768	-1	-1	-1	-1	4		0	0						Untertest2.avi	0	880	547	72	111				0	Content		-72	-111	18651773	2674762397
18667	09:17:36.665	00:00:18.666	1120	-1024	-768	-1	-1	-1	-1	4	-1024	-768	-1	-1	-1	-1	4		0	0						Untertest2.avi	0	880	547	72	111				0	Content		-72	-111	18666688	2674777312
18683	09:17:36.681	00:00:18.683	1121	-1024	-768	-1	-1	-1	-1	4	-1024	-768	-1	-1	-1	-1	4		0	0						Untertest2.avi	0	880	547	72	111				0	Content		-72	-111	18683315	2674793939
18700	09:17:36.698	00:00:18.700	1122	-1024	-768	-1	-1	-1	-1	4	-1024	-768	-1	-1	-1	-1	4		0	0						Untertest2.avi	0	880	547	72	111				0	Content		-72	-111	18700055	2674810679
18717	09:17:36.715	00:00:18.716	1123	-1024	-768	-1	-1	-1	-1	4	-1024	-768	-1	-1	-1	-1	4		0	0						Untertest2.avi	0	880	547	72	111				0	Content		-72	-111	18716554	2674827178
18733	09:17:36.731	00:00:18.733	1124	-1024	-768	-1	-1	-1	-1	4	-1024	-768	-1	-1	-1	-1	4		0	0						Untertest2.avi	0	880	547	72	111				0	Content		-72	-111	18733305	2674843929
18750	09:17:36.748	00:00:18.749	1125	-1024	-768	-1	-1	-1	-1	4	-1024	-768	-1	-1	-1	-1	4		0	0						Untertest2.avi	0	880	547	72	111				0	Content		-72	-111	18749923	2674860547
18767	09:17:36.765	00:00:18.766	1126	-1024	-768	-1	-1	-1	-1	4	-1024	-768	-1	-1	-1	-1	4		0	0						Untertest2.avi	0	880	547	72	111				0	Content		-72	-111	18766991	2674877615
18784	09:17:36.782	00:00:18.784	1127	-1024	-768	-1	-1	-1	-1	4	-1024	-768	-1	-1	-1	-1	4		0	0						Untertest2.avi	0	880	547	72	111				0	Content		-72	-111	18784363	2674894987
18802	09:17:36.800	00:00:18.801	1128	-1024	-768	-1	-1	-1	-1	4	-1024	-768	-1	-1	-1	-1	4		0	0						Untertest2.avi	0	880	547	72	111				0	Content		-72	-111	18801734	2674912358
18817	09:17:36.815	00:00:18.816	1129	-1024	-768	-1	-1	-1	-1	4	-1024	-768	-1	-1	-1	-1	4		0	0						Untertest2.avi	0	880	547	72	111				0	Content		-72	-111	18816536	2674927160
18833	09:17:36.831	00:00:18.833	1130	-1024	-768	-1	-1	-1	-1	4	-1024	-768	-1	-1	-1	-1	4		0	0						Untertest2.avi	0	880	547	72	111				0	Content		-72	-111	18833160	2674943784
18850	09:17:36.848	00:00:18.849	1131	-1024	-768	-1	-1	-1	-1	4	-1024	-768	-1	-1	-1	-1	4		0	0						Untertest2.avi	0	880	547	72	111				0	Content		-72	-111	18849906	2674960530
18867	09:17:36.865	00:00:18.866	1132	-1024	-768	-1	-1	-1	-1	4	-1024	-768	-1	-1	-1	-1	4		0	0						Untertest2.avi	0	880	547	72	111				0	Content		-72	-111	18866528	2674977152
18883	09:17:36.881	00:00:18.883	1133	-1024	-768	-1	-1	-1	-1	4	-1024	-768	-1	-1	-1	-1	4		0	0						Untertest2.avi	0	880	547	72	111				0	Content		-72	-111	18883150	2674993774
18900	09:17:36.898	00:00:18.899	1134	-1024	-768	-1	-1	-1	-1	4	-1024	-768	-1	-1	-1	-1	4		0	0						Untertest2.avi	0	880	547	72	111				0	Content		-72	-111	18899771	2675010395
18917	09:17:36.915	00:00:18.916	1135	-1024	-768	-1	-1	-1	-1	4	-1024	-768	-1	-1	-1	-1	4		0	0						Untertest2.avi	0	880	547	72	111				0	Content		-72	-111	18916965	2675027589
18934	09:17:36.932	00:00:18.934	1136	-1024	-768	-1	-1	-1	-1	4	-1024	-768	-1	-1	-1	-1	4		0	0						Untertest2.avi	0	880	547	72	111				0	Content		-72	-111	18934339	2675044963
18952	09:17:36.950	00:00:18.951	1137	-1024	-768	-1	-1	-1	-1	4	-1024	-768	-1	-1	-1	-1	4		0	0						Untertest2.avi	0	880	547	72	111				0	Content		-72	-111	18951585	2675062209
18966	09:17:36.964	00:00:18.966	1138	-1024	-768	-1	-1	-1	-1	4	-1024	-768	-1	-1	-1	-1	4		0	0						Untertest2.avi	0	880	547	72	111				0	Content		-72	-111	18966388	2675077012
18983	09:17:36.981	00:00:18.983	1139	-1024	-768	-1	-1	-1	-1	4	-1024	-768	-1	-1	-1	-1	4		0	0						Untertest2.avi	0	880	547	72	111				0	Content		-72	-111	18983136	2675093760
19000	09:17:36.998	00:00:18.999	1140	-1024	-768	-1	-1	-1	-1	4	-1024	-768	-1	-1	-1	-1	4		0	0						Untertest2.avi	0	880	547	72	111				0	Content		-72	-111	18999760	2675110384
19017	09:17:37.015	00:00:19.016	1141	-1024	-768	-1	-1	-1	-1	4	-1024	-768	-1	-1	-1	-1	4		0	0						Untertest2.avi	0	880	547	72	111				0	Content		-72	-111	19016509	2675127133
19033	09:17:37.031	00:00:19.033	1142	-1024	-768	-1	-1	-1	-1	4	-1024	-768	-1	-1	-1	-1	4		0	0						Untertest2.avi	0	880	547	72	111				0	Content		-72	-111	19033004	2675143628
19050	09:17:37.048	00:00:19.049	1143	-1024	-768	-1	-1	-1	-1	4	-1024	-768	-1	-1	-1	-1	4		0	0						Untertest2.avi	0	880	547	72	111				0	Content		-72	-111	19049629	2675160253
19067	09:17:37.065	00:00:19.066	1144	-1024	-768	-1	-1	-1	-1	4	-1024	-768	-1	-1	-1	-1	4		0	0						Untertest2.avi	0	880	547	72	111				0	Content		-72	-111	19066795	2675177419
19084	09:17:37.082	00:00:19.083	1145	-1024	-768	-1	-1	-1	-1	4	-1024	-768	-1	-1	-1	-1	4		0	0						Untertest2.avi	0	880	547	72	111				0	Content		-72	-111	19083920	2675194544
19101	09:17:37.099	00:00:19.100	1146	-1024	-768	-1	-1	-1	-1	4	-1024	-768	-1	-1	-1	-1	4		0	0						Untertest2.avi	0	880	547	72	111				0	Content		-72	-111	19100588	2675211212
19117	09:17:37.115	00:00:19.117	1147	-1024	-768	-1	-1	-1	-1	4	-1024	-768	-1	-1	-1	-1	4		0	0						Untertest2.avi	0	880	547	72	111				0	Content		-72	-111	19117255	2675227879
19134	09:17:37.132	00:00:19.133	1148	-1024	-768	-1	-1	-1	-1	4	-1024	-768	-1	-1	-1	-1	4		0	0						Untertest2.avi	0	880	547	72	111				0	Content		-72	-111	19133564	2675244188
19150	09:17:37.148	00:00:19.150	1149	-1024	-768	-1	-1	-1	-1	4	-1024	-768	-1	-1	-1	-1	4		0	0						Untertest2.avi	0	880	547	72	111				0	Content		-72	-111	19150231	2675260855
19167	09:17:37.165	00:00:19.166	1150	-1024	-768	-1	-1	-1	-1	4	-1024	-768	-1	-1	-1	-1	4		0	0						Untertest2.avi	0	880	547	72	111				0	Content		-72	-111	19166898	2675277522
19183	09:17:37.181	00:00:19.182	1151	-1024	-768	-1	-1	-1	-1	4	-1024	-768	-1	-1	-1	-1	4		0	0						Untertest2.avi	0	880	547	72	111				0	Content		-72	-111	19182914	2675293538
19200	09:17:37.198	00:00:19.199	1152	-1024	-768	-1	-1	-1	-1	4	-1024	-768	-1	-1	-1	-1	4		0	0						Untertest2.avi	0	880	547	72	111				0	Content		-72	-111	19199537	2675310161
19216	09:17:37.214	00:00:19.216	1153	1561,538	588,1277	0,3999561	0,8058006	452,7699	3,885281	3	1561,538	588,1277	0,3999561	0,8058006	452,7699	3,885281	1	8	1562	588						Untertest2.avi	0	880	547	72	111	1275	302	101	0	Content		1490	477	19216296	2675326920
19233	09:17:37.231	00:00:19.232	1154	-1024	-768	-1	-1	-1	-1	4	-1024	-768	-1	-1	-1	-1	4	8	0	0						Untertest2.avi	0	880	547	72	111	1275	302	101	0	Content		-72	-111	19232838	2675343462
19250	09:17:37.248	00:00:19.249	1155	-1024	-768	-1	-1	-1	-1	4	-1024	-768	-1	-1	-1	-1	4	8	0	0						Untertest2.avi	0	880	547	72	111	1275	302	101	0	Content		-72	-111	19249528	2675360152
19268	09:17:37.266	00:00:19.267	1156	1346,893	412,9255	0,4067642	0,8003861	473,4411	4,121098	3	1346,893	412,9255	0,4067642	0,8003861	473,4411	4,121098	1	8	1347	413						Untertest2.avi	0	880	547	72	111	1275	302	101	0	Content		1275	302	19267527	2675378151
19284	09:17:37.282	00:00:19.283	1157	-1024	-768	-1	-1	-1	-1	4	-1024	-768	-1	-1	-1	-1	4	8	0	0						Untertest2.avi	0	880	547	72	111	1275	302	101	0	Content		-72	-111	19283784	2675394408
19301	09:17:37.299	00:00:19.300	1158	1212,823	314,7403	0,4086922	0,7970909	473,4411	4,160607	3	1212,823	314,7403	0,4086922	0,7970909	473,4411	4,160607	1	8	1213	315						Untertest2.avi	0	880	547	72	111	1275	302	101	0	Content		1141	204	19300651	2675411275
19317	09:17:37.315	00:00:19.317	1159	1141,531	289,4926	0,4090878	0,7957814	471,1228	4,151565	3	1141,531	289,4926	0,4090878	0,7957814	471,1228	4,151565	1	9	1142	289						Untertest2.avi	0	880	547	72	111	976	105	100	0	Content		1070	178	19317022	2675427646
19334	09:17:37.332	00:00:19.333	1160	-1024	-768	-1	-1	-1	-1	4	-1024	-768	-1	-1	-1	-1	4	9	0	0						Untertest2.avi	0	880	547	72	111	976	105	100	0	Content		-72	-111	19333642	2675444266
19350	09:17:37.348	00:00:19.350	1161	1067,169	213,8665	0,4130835	0,7936572	482,7494	4,219554	3	1067,169	213,8665	0,4130835	0,7936572	482,7494	4,219554	1	9	1067	214						Untertest2.avi	0	880	547	72	111	976	105	100	0	Content		995	103	19350281	2675460905
19367	09:17:37.365	00:00:19.367	1162	1029,988	183,0342	0,4126405	0,7930868	477,8921	4,22964	3	1029,988	183,0342	0,4126405	0,7930868	477,8921	4,22964	1	9	1030	183						Untertest2.avi	0	880	547	72	111	976	105	100	0	Content		958	72	19367392	2675478016
19384	09:17:37.382	00:00:19.383	1163	-1024	-768	-1	-1	-1	-1	4	-1024	-768	-1	-1	-1	-1	4	9	0	0						Untertest2.avi	0	880	547	72	111	976	105	100	0	Content		-72	-111	19383641	2675494265
19400	09:17:37.398	00:00:19.400	1164	1024,484	211,4809	0,4132868	0,7924614	481,0482	4,186813	3	1018,285	218,8423	0,4126148	0,7924647	477,8921	4,159955	1	9	1018	219						Untertest2.avi	0	880	547	72	111	976	105	100	0	Content		946	108	19400275	2675510899
19417	09:17:37.415	00:00:19.416	1165	-1024	-768	-1	-1	-1	-1	4	-1024	-768	-1	-1	-1	-1	4		0	0						Untertest2.avi	0	880	547	72	111				0	Content		-72	-111	19416890	2675527514
19434	09:17:37.432	00:00:19.433	1166	-1024	-768	-1	-1	-1	-1	4	-1024	-768	-1	-1	-1	-1	4		0	0						Untertest2.avi	0	880	547	72	111				0	Content		-72	-111	19433580	2675544204
19450	09:17:37.448	00:00:19.450	1167	-1024	-768	-1	-1	-1	-1	4	-1024	-768	-1	-1	-1	-1	4		0	0						Untertest2.avi	0	880	547	72	111				0	Content		-72	-111	19450247	2675560871
19467	09:17:37.465	00:00:19.466	1168	-1024	-768	-1	-1	-1	-1	4	-1024	-768	-1	-1	-1	-1	4		0	0						Untertest2.avi	0	880	547	72	111				0	Content		-72	-111	19466884	2675577508
19484	09:17:37.482	00:00:19.483	1169	-1024	-768	-1	-1	-1	-1	4	-1024	-768	-1	-1	-1	-1	4		0	0						Untertest2.avi	0	880	547	72	111				0	Content		-72	-111	19483631	2675594255
19500	09:17:37.498	00:00:19.500	1170	-1024	-768	-1	-1	-1	-1	4	-1024	-768	-1	-1	-1	-1	4		0	0						Untertest2.avi	0	880	547	72	111				0	Content		-72	-111	19500298	2675610922
19517	09:17:37.515	00:00:19.517	1171	-1024	-768	-1	-1	-1	-1	4	-1024	-768	-1	-1	-1	-1	4		0	0						Untertest2.avi	0	880	547	72	111				0	Content		-72	-111	19517002	2675627626
19534	09:17:37.532	00:00:19.533	1172	-1024	-768	-1	-1	-1	-1	4	-1024	-768	-1	-1	-1	-1	4		0	0						Untertest2.avi	0	880	547	72	111				0	Content		-72	-111	19533689	2675644313
19550	09:17:37.548	00:00:19.550	1173	-1024	-768	-1	-1	-1	-1	4	-1024	-768	-1	-1	-1	-1	4		0	0						Untertest2.avi	0	880	547	72	111				0	Content		-72	-111	19550357	2675660981
19567	09:17:37.565	00:00:19.567	1174	-1024	-768	-1	-1	-1	-1	4	-1024	-768	-1	-1	-1	-1	4		0	0						Untertest2.avi	0	880	547	72	111				0	Content		-72	-111	19567010	2675677634
19584	09:17:37.582	00:00:19.583	1175	-1024	-768	-1	-1	-1	-1	4	-1024	-768	-1	-1	-1	-1	4		0	0						Untertest2.avi	0	880	547	72	111				0	Content		-72	-111	19583632	2675694256
19600	09:17:37.598	00:00:19.600	1176	-1024	-768	-1	-1	-1	-1	4	-1024	-768	-1	-1	-1	-1	4		0	0						Untertest2.avi	0	880	547	72	111				0	Content		-72	-111	19600299	2675710923
19617	09:17:37.615	00:00:19.616	1177	961,2712	186,5307	0,413184	0,7933346	481,0482	3,768162	1	957,9984	190,3033	0,4136111	0,7933353	479,4784	3,755955	3	10	961	187						Untertest2.avi	0	880	547	72	111	964	218	83	0	Content		889	76	19616878	2675727502
19633	09:17:37.631	00:00:19.633	1178	1030,272	244,9408	0,4127311	0,7931747	479,4784	3,951263	3	1030,272	244,9408	0,4127311	0,7931747	479,4784	3,951263	1	10	1030	245						Untertest2.avi	0	880	547	72	111	964	218	83	0	Content		958	134	19633121	2675743745
19650	09:17:37.648	00:00:19.649	1179	-1024	-768	-1	-1	-1	-1	4	-1024	-768	-1	-1	-1	-1	4	10	0	0						Untertest2.avi	0	880	547	72	111	964	218	83	0	Content		-72	-111	19649994	2675760618
19667	09:17:37.665	00:00:19.667	1180	1049,036	412,5401	0,412478	0,7991933	482,0686	3,977783	3	1049,036	412,5401	0,412478	0,7991933	482,0686	3,977783	1	10	1049	413						Untertest2.avi	0	880	547	72	111	964	218	83	0	Content		977	302	19667133	2675777757
19683	09:17:37.681	00:00:19.683	1181	-1024	-768	-1	-1	-1	-1	4	-1024	-768	-1	-1	-1	-1	4	10	0	0						Untertest2.avi	0	880	547	72	111	964	218	83	0	Content		-72	-111	19683377	2675794001
19700	09:17:37.698	00:00:19.700	1182	1043,283	540,2118	0,412374	0,8030531	481,7545	3,901451	3	1043,283	540,2118	0,412374	0,8030531	481,7545	3,901451	1	11	1043	540						Untertest2.avi	0	880	547	72	111	968	478	350	0	Content		971	429	19700362	2675810986
19717	09:17:37.715	00:00:19.716	1183	-1024	-768	-1	-1	-1	-1	4	-1024	-768	-1	-1	-1	-1	4	11	0	0						Untertest2.avi	0	880	547	72	111	968	478	350	0	Content		-72	-111	19716863	2675827487
19733	09:17:37.731	00:00:19.733	1184	1029,257	575,0156	0,412573	0,8040023	482,2843	3,859767	3	1029,257	575,0156	0,412573	0,8040023	482,2843	3,859767	1	11	1029	575						Untertest2.avi	0	880	547	72	111	968	478	350	0	Content		957	464	19733484	2675844108
19750	09:17:37.748	00:00:19.750	1185	-1024	-768	-1	-1	-1	-1	4	-1024	-768	-1	-1	-1	-1	4	11	0	0						Untertest2.avi	0	880	547	72	111	968	478	350	0	Content		-72	-111	19750139	2675860763
19767	09:17:37.765	00:00:19.766	1186	-1024	-768	-1	-1	-1	-1	4	-1024	-768	-1	-1	-1	-1	4	11	0	0						Untertest2.avi	0	880	547	72	111	968	478	350	0	Content		-72	-111	19766806	2675877430
19784	09:17:37.782	00:00:19.783	1187	1031,4	585,6808	0,4123168	0,8039212	481,5476	3,779651	3	1031,4	585,6808	0,4123168	0,8039212	481,5476	3,779651	1	11	1031	586						Untertest2.avi	0	880	547	72	111	968	478	350	0	Content		959	475	19783552	2675894176
19800	09:17:37.798	00:00:19.800	1188	1037,749	595,1782	0,4119549	0,8039752	480,2126	3,741924	3	1037,749	595,1782	0,4119549	0,8039752	480,2126	3,741924	1	11	1038	595						Untertest2.avi	0	880	547	72	111	968	478	350	0	Content		966	484	19800175	2675910799
19817	09:17:37.815	00:00:19.816	1189	1042,254	590,1443	0,4118154	0,8040389	479,977	3,729831	3	1042,254	590,1443	0,4118154	0,8040389	479,977	3,729831	1	11	1042	590						Untertest2.avi	0	880	547	72	111	968	478	350	0	Content		970	479	19816796	2675927420
19834	09:17:37.832	00:00:19.833	1190	1031,111	596,1456	0,4117408	0,8040769	480,1714	3,731855	3	1031,111	596,1456	0,4117408	0,8040769	480,1714	3,731855	1	11	1031	596						Untertest2.avi	0	880	547	72	111	968	478	350	0	Content		959	485	19833547	2675944171
19850	09:17:37.848	00:00:19.849	1191	1039,357	588,4427	0,4117174	0,8041136	480,3577	3,710911	3	1039,357	588,4427	0,4117174	0,8041136	480,3577	3,710911	1	11	1039	588						Untertest2.avi	0	880	547	72	111	968	478	350	0	Content		967	477	19849794	2675960418
19867	09:17:37.865	00:00:19.867	1192	1044,112	591,4287	0,4116875	0,8041742	480,6254	3,709605	3	1044,112	591,4287	0,4116875	0,8041742	480,6254	3,709605	1	11	1044	591						Untertest2.avi	0	880	547	72	111	968	478	350	0	Content		972	480	19867042	2675977666
19884	09:17:37.882	00:00:19.883	1193	1031,894	593,5841	0,4114679	0,8044163	479,793	3,687318	3	1031,894	593,5841	0,4114679	0,8044163	479,793	3,687318	1	11	1032	594						Untertest2.avi	0	880	547	72	111	968	478	350	0	Content		960	483	19883608	2675994232
19900	09:17:37.898	00:00:19.900	1194	1028,979	586,1235	0,4112664	0,8046245	479,1273	3,678489	3	1028,979	586,1235	0,4112664	0,8046245	479,1273	3,678489	1	11	1029	586						Untertest2.avi	0	880	547	72	111	968	478	350	0	Content		957	475	19900278	2676010902
19916	09:17:37.914	00:00:19.916	1195	1038,266	590,1661	0,4111948	0,8048525	478,999	3,623609	3	1038,266	590,1661	0,4111948	0,8048525	478,999	3,623609	1	11	1038	590						Untertest2.avi	0	880	547	72	111	968	478	350	0	Content		966	479	19916408	2676027032
19933	09:17:37.931	00:00:19.933	1196	1040,929	594,6781	0,4114167	0,8049325	480,4747	3,624576	3	1040,929	594,6781	0,4114167	0,8049325	480,4747	3,624576	1	11	1041	595						Untertest2.avi	0	880	547	72	111	968	478	350	0	Content		969	484	19933405	2676044029
19950	09:17:37.948	00:00:19.950	1197	1042,791	589,4	0,4113312	0,8049552	480,484	3,597424	3	1042,791	589,4	0,4113312	0,8049552	480,484	3,597424	1	11	1043	589						Untertest2.avi	0	880	547	72	111	968	478	350	0	Content		971	478	19950402	2676061026
19967	09:17:37.965	00:00:19.967	1198	1050,956	588,7262	0,4114028	0,8049446	481,0728	3,61161	3	1050,956	588,7262	0,4114028	0,8049446	481,0728	3,61161	1	11	1051	589						Untertest2.avi	0	880	547	72	111	968	478	350	0	Content		979	478	19967150	2676077774
19984	09:17:37.982	00:00:19.983	1199	1046,832	597,5853	0,4113337	0,804952	480,9523	3,572861	3	1046,832	597,5853	0,4113337	0,804952	480,9523	3,572861	1	11	1047	598						Untertest2.avi	0	880	547	72	111	968	478	350	0	Content		975	487	19983719	2676094343
20000	09:17:37.998	00:00:19.999	1200	1042,08	587,9879	0,4112754	0,8050335	480,9523	3,588878	3	1042,08	587,9879	0,4112754	0,8050335	480,9523	3,588878	1	11	1042	588						Untertest2.avi	0	880	547	72	111	968	478	350	0	Content		970	477	19999899	2676110523
20017	09:17:38.015	00:00:20.016	1201	1041,511	586,4653	0,4111652	0,8052977	480,6217	3,595341	3	1041,511	586,4653	0,4111652	0,8052977	480,6217	3,595341	1	11	1042	586						Untertest2.avi	0	880	547	72	111	968	478	350	0	Content		970	475	20016648	2676127272
20033	09:17:38.031	00:00:20.033	1202	1033,968	644,235	0,4112429	0,8074129	480,98	3,57247	3	1033,968	644,235	0,4112429	0,8074129	480,98	3,57247	1	11	1034	644						Untertest2.avi	0	880	547	72	111	968	478	350	0	Content		962	533	20033273	2676143897
20050	09:17:38.048	00:00:20.050	1203	-1024	-768	-1	-1	-1	-1	4	-1024	-768	-1	-1	-1	-1	4		0	0						Untertest2.avi	0	880	547	72	111				0	Content		-72	-111	20050394	2676161018
20067	09:17:38.065	00:00:20.067	1204	-1024	-768	-1	-1	-1	-1	4	-1024	-768	-1	-1	-1	-1	4		0	0						Untertest2.avi	0	880	547	72	111				0	Content		-72	-111	20067144	2676177768
20084	09:17:38.082	00:00:20.083	1205	-1024	-768	-1	-1	-1	-1	4	-1024	-768	-1	-1	-1	-1	4		0	0						Untertest2.avi	0	880	547	72	111				0	Content		-72	-111	20083586	2676194210
20100	09:17:38.098	00:00:20.100	1206	-1024	-768	-1	-1	-1	-1	4	-1024	-768	-1	-1	-1	-1	4		0	0						Untertest2.avi	0	880	547	72	111				0	Content		-72	-111	20100014	2676210638
20117	09:17:38.115	00:00:20.116	1207	-1024	-768	-1	-1	-1	-1	4	-1024	-768	-1	-1	-1	-1	4		0	0						Untertest2.avi	0	880	547	72	111				0	Content		-72	-111	20116887	2676227511
20133	09:17:38.131	00:00:20.133	1208	-1024	-768	-1	-1	-1	-1	4	-1024	-768	-1	-1	-1	-1	4		0	0						Untertest2.avi	0	880	547	72	111				0	Content		-72	-111	20133383	2676244007
20150	09:17:38.148	00:00:20.150	1209	-1024	-768	-1	-1	-1	-1	4	-1024	-768	-1	-1	-1	-1	4		0	0						Untertest2.avi	0	880	547	72	111				0	Content		-72	-111	20150132	2676260756
20167	09:17:38.165	00:00:20.166	1210	-1024	-768	-1	-1	-1	-1	4	-1024	-768	-1	-1	-1	-1	4		0	0						Untertest2.avi	0	880	547	72	111				0	Content		-72	-111	20166756	2676277380
20183	09:17:38.181	00:00:20.183	1211	-1024	-768	-1	-1	-1	-1	4	-1024	-768	-1	-1	-1	-1	4		0	0						Untertest2.avi	0	880	547	72	111				0	Content		-72	-111	20183379	2676294003
20200	09:17:38.198	00:00:20.200	1212	-1024	-768	-1	-1	-1	-1	4	-1024	-768	-1	-1	-1	-1	4		0	0						Untertest2.avi	0	880	547	72	111				0	Content		-72	-111	20200131	2676310755
20217	09:17:38.215	00:00:20.216	1213	-1024	-768	-1	-1	-1	-1	4	-1024	-768	-1	-1	-1	-1	4		0	0						Untertest2.avi	0	880	547	72	111				0	Content		-72	-111	20216752	2676327376
20233	09:17:38.231	00:00:20.233	1214	-1024	-768	-1	-1	-1	-1	4	-1024	-768	-1	-1	-1	-1	4		0	0						Untertest2.avi	0	880	547	72	111				0	Content		-72	-111	20233375	2676343999
20250	09:17:38.248	00:00:20.249	1215	-1024	-768	-1	-1	-1	-1	4	-1024	-768	-1	-1	-1	-1	4		0	0						Untertest2.avi	0	880	547	72	111				0	Content		-72	-111	20249998	2676360622
20267	09:17:38.265	00:00:20.266	1216	-1024	-768	-1	-1	-1	-1	4	-1024	-768	-1	-1	-1	-1	4		0	0						Untertest2.avi	0	880	547	72	111				0	Content		-72	-111	20266745	2676377369
20283	09:17:38.281	00:00:20.283	1217	-1024	-768	-1	-1	-1	-1	4	-1024	-768	-1	-1	-1	-1	4		0	0						Untertest2.avi	0	880	547	72	111				0	Content		-72	-111	20283371	2676393995
20299	09:17:38.297	00:00:20.299	1218	-1024	-768	-1	-1	-1	-1	4	-1024	-768	-1	-1	-1	-1	4		0	0						Untertest2.avi	0	880	547	72	111				0	Content		-72	-111	20299370	2676409994
20316	09:17:38.314	00:00:20.316	1219	-1024	-768	-1	-1	-1	-1	4	-1024	-768	-1	-1	-1	-1	4		0	0						Untertest2.avi	0	880	547	72	111				0	Content		-72	-111	20316116	2676426740
20334	09:17:38.332	00:00:20.333	1220	-1024	-768	-1	-1	-1	-1	4	-1024	-768	-1	-1	-1	-1	4		0	0						Untertest2.avi	0	880	547	72	111				0	Content		-72	-111	20333987	2676444611
20349	09:17:38.347	00:00:20.348	1221	-1024	-768	-1	-1	-1	-1	4	-1024	-768	-1	-1	-1	-1	4		0	0						Untertest2.avi	0	880	547	72	111				0	Content		-72	-111	20348861	2676459485
20365	09:17:38.363	00:00:20.365	1222	-1024	-768	-1	-1	-1	-1	4	-1024	-768	-1	-1	-1	-1	4		0	0						Untertest2.avi	0	880	547	72	111				0	Content		-72	-111	20365361	2676475985
20383	09:17:38.381	00:00:20.382	1223	-1024	-768	-1	-1	-1	-1	4	-1024	-768	-1	-1	-1	-1	4		0	0						Untertest2.avi	0	880	547	72	111				0	Content		-72	-111	20382555	2676493179
20400	09:17:38.398	00:00:20.399	1224	-1024	-768	-1	-1	-1	-1	4	-1024	-768	-1	-1	-1	-1	4		0	0						Untertest2.avi	0	880	547	72	111				0	Content		-72	-111	20399929	2676510553
20417	09:17:38.415	00:00:20.417	1225	-1024	-768	-1	-1	-1	-1	4	-1024	-768	-1	-1	-1	-1	4		0	0						Untertest2.avi	0	880	547	72	111				0	Content		-72	-111	20417174	2676527798
20432	09:17:38.430	00:00:20.432	1226	-1024	-768	-1	-1	-1	-1	4	-1024	-768	-1	-1	-1	-1	4		0	0						Untertest2.avi	0	880	547	72	111				0	Content		-72	-111	20432103	2676542727
20449	09:17:38.447	00:00:20.448	1227	-1024	-768	-1	-1	-1	-1	4	-1024	-768	-1	-1	-1	-1	4		0	0						Untertest2.avi	0	880	547	72	111				0	Content		-72	-111	20448725	2676559349
20465	09:17:38.463	00:00:20.465	1228	-1024	-768	-1	-1	-1	-1	4	-1024	-768	-1	-1	-1	-1	4		0	0						Untertest2.avi	0	880	547	72	111				0	Content		-72	-111	20465472	2676576096
20482	09:17:38.480	00:00:20.482	1229	-1024	-768	-1	-1	-1	-1	4	-1024	-768	-1	-1	-1	-1	4		0	0						Untertest2.avi	0	880	547	72	111				0	Content		-72	-111	20482096	2676592720
20499	09:17:38.497	00:00:20.498	1230	-1024	-768	-1	-1	-1	-1	4	-1024	-768	-1	-1	-1	-1	4		0	0						Untertest2.avi	0	880	547	72	111				0	Content		-72	-111	20498706	2676609330
20517	09:17:38.515	00:00:20.516	1231	-1024	-768	-1	-1	-1	-1	4	-1024	-768	-1	-1	-1	-1	4		0	0						Untertest2.avi	0	880	547	72	111				0	Content		-72	-111	20516656	2676627280
20533	09:17:38.531	00:00:20.533	1232	-1024	-768	-1	-1	-1	-1	4	-1024	-768	-1	-1	-1	-1	4		0	0						Untertest2.avi	0	880	547	72	111				0	Content		-72	-111	20533085	2676643709
20550	09:17:38.548	00:00:20.549	1233	856,5963	725,0712	0,408146	0,811383	482,0237	3,351297	3	856,5963	725,0712	0,408146	0,811383	482,0237	3,351297	1	12	857	725						Untertest2.avi	0	880	547	72	111	729	623	200	0	Content		785	614	20549966	2676660590
20566	09:17:38.564	00:00:20.566	1234	821,7668	714,6228	0,4079106	0,8101569	482,0237	3,313305	3	788,5155	720,9901	0,4079231	0,8101572	481,6799	3,252853	1	12	789	721						Untertest2.avi	0	880	547	72	111	729	623	200	0	Content		717	610	20566331	2676676955
20583	09:17:38.581	00:00:20.583	1235	-1024	-768	-1	-1	-1	-1	4	-1024	-768	-1	-1	-1	-1	4	12	0	0						Untertest2.avi	0	880	547	72	111	729	623	200	0	Content		-72	-111	20583320	2676693944
20600	09:17:38.598	00:00:20.599	1236	803,4552	733,9426	0,4078515	0,8068633	482,0237	3,435652	3	803,4552	733,9426	0,4078515	0,8068633	482,0237	3,435652	1	12	803	734						Untertest2.avi	0	880	547	72	111	729	623	200	0	Content		731	623	20599699	2676710323
20617	09:17:38.615	00:00:20.616	1237	-1024	-768	-1	-1	-1	-1	4	-1024	-768	-1	-1	-1	-1	4	12	0	0						Untertest2.avi	0	880	547	72	111	729	623	200	0	Content		-72	-111	20616641	2676727265
20633	09:17:38.631	00:00:20.632	1238	801,1087	740,0986	0,4079061	0,8038082	482,0237	3,426879	3	801,1087	740,0986	0,4079061	0,8038082	482,0237	3,426879	1	12	801	740						Untertest2.avi	0	880	547	72	111	729	623	200	0	Content		729	629	20632960	2676743584
20650	09:17:38.648	00:00:20.649	1239	-1024	-768	-1	-1	-1	-1	4	-1024	-768	-1	-1	-1	-1	4	12	0	0						Untertest2.avi	0	880	547	72	111	729	623	200	0	Content		-72	-111	20649693	2676760317
20666	09:17:38.664	00:00:20.666	1240	-1024	-768	-1	-1	-1	-1	4	-1024	-768	-1	-1	-1	-1	4	12	0	0						Untertest2.avi	0	880	547	72	111	729	623	200	0	Content		-72	-111	20666315	2676776939
20683	09:17:38.681	00:00:20.683	1241	-1024	-768	-1	-1	-1	-1	4	-1024	-768	-1	-1	-1	-1	4	12	0	0						Untertest2.avi	0	880	547	72	111	729	623	200	0	Content		-72	-111	20683308	2676793932
20700	09:17:38.698	00:00:20.699	1242	-1024	-768	-1	-1	-1	-1	4	-1024	-768	-1	-1	-1	-1	4	12	0	0						Untertest2.avi	0	880	547	72	111	729	623	200	0	Content		-72	-111	20699568	2676810192
20716	09:17:38.714	00:00:20.716	1243	-1024	-768	-1	-1	-1	-1	4	-1024	-768	-1	-1	-1	-1	4	12	0	0						Untertest2.avi	0	880	547	72	111	729	623	200	0	Content		-72	-111	20716437	2676827061
20733	09:17:38.731	00:00:20.732	1244	794,3287	741,0209	0,4100636	0,798273	481,6799	3,450512	1	794,3287	741,0209	0,4100636	0,798273	481,6799	3,450512	3	12	794	741						Untertest2.avi	0	880	547	72	111	729	623	200	0	Content		722	630	20732950	2676843574
20750	09:17:38.748	00:00:20.749	1245	-1024	-768	-1	-1	-1	-1	4	-1024	-768	-1	-1	-1	-1	4		0	0						Untertest2.avi	0	880	547	72	111				0	Content		-72	-111	20749685	2676860309
20766	09:17:38.764	00:00:20.766	1246	-1024	-768	-1	-1	-1	-1	4	-1024	-768	-1	-1	-1	-1	4		0	0						Untertest2.avi	0	880	547	72	111				0	Content		-72	-111	20766308	2676876932
20783	09:17:38.781	00:00:20.783	1247	-1024	-768	-1	-1	-1	-1	4	-1024	-768	-1	-1	-1	-1	4		0	0						Untertest2.avi	0	880	547	72	111				0	Content		-72	-111	20783182	2676893806
20799	09:17:38.797	00:00:20.799	1248	-1024	-768	-1	-1	-1	-1	4	-1024	-768	-1	-1	-1	-1	4		0	0						Untertest2.avi	0	880	547	72	111				0	Content		-72	-111	20799430	2676910054
20816	09:17:38.814	00:00:20.816	1249	-1024	-768	-1	-1	-1	-1	4	-1024	-768	-1	-1	-1	-1	4		0	0						Untertest2.avi	0	880	547	72	111				0	Content		-72	-111	20816428	2676927052
20833	09:17:38.831	00:00:20.832	1250	-1024	-768	-1	-1	-1	-1	4	-1024	-768	-1	-1	-1	-1	4		0	0						Untertest2.avi	0	880	547	72	111				0	Content		-72	-111	20832942	2676943566
20850	09:17:38.848	00:00:20.849	1251	-1024	-768	-1	-1	-1	-1	4	-1024	-768	-1	-1	-1	-1	4		0	0						Untertest2.avi	0	880	547	72	111				0	Content		-72	-111	20849552	2676960176
20866	09:17:38.864	00:00:20.866	1252	-1024	-768	-1	-1	-1	-1	4	-1024	-768	-1	-1	-1	-1	4		0	0						Untertest2.avi	0	880	547	72	111				0	Content		-72	-111	20866116	2676976740
20883	09:17:38.881	00:00:20.882	1253	-1024	-768	-1	-1	-1	-1	4	-1024	-768	-1	-1	-1	-1	4		0	0						Untertest2.avi	0	880	547	72	111				0	Content		-72	-111	20882935	2676993559
20900	09:17:38.898	00:00:20.899	1254	-1024	-768	-1	-1	-1	-1	4	-1024	-768	-1	-1	-1	-1	4		0	0						Untertest2.avi	0	880	547	72	111				0	Content		-72	-111	20899545	2677010169
20916	09:17:38.914	00:00:20.916	1255	-1024	-768	-1	-1	-1	-1	4	-1024	-768	-1	-1	-1	-1	4		0	0						Untertest2.avi	0	880	547	72	111				0	Content		-72	-111	20916167	2677026791
20933	09:17:38.931	00:00:20.932	1256	-1024	-768	-1	-1	-1	-1	4	-1024	-768	-1	-1	-1	-1	4		0	0						Untertest2.avi	0	880	547	72	111				0	Content		-72	-111	20932928	2677043552
20950	09:17:38.948	00:00:20.949	1257	-1024	-768	-1	-1	-1	-1	4	-1024	-768	-1	-1	-1	-1	4		0	0						Untertest2.avi	0	880	547	72	111				0	Content		-72	-111	20949541	2677060165
20966	09:17:38.964	00:00:20.966	1258	-1024	-768	-1	-1	-1	-1	4	-1024	-768	-1	-1	-1	-1	4		0	0						Untertest2.avi	0	880	547	72	111				0	Content		-72	-111	20966289	2677076913
20982	09:17:38.980	00:00:20.982	1259	-1024	-768	-1	-1	-1	-1	4	-1024	-768	-1	-1	-1	-1	4		0	0						Untertest2.avi	0	880	547	72	111				0	Content		-72	-111	20982288	2677092912
20999	09:17:38.997	00:00:20.998	1260	-1024	-768	-1	-1	-1	-1	4	-1024	-768	-1	-1	-1	-1	4		0	0						Untertest2.avi	0	880	547	72	111				0	Content		-72	-111	20998918	2677109542
21016	09:17:39.014	00:00:21.015	1261	-1024	-768	-1	-1	-1	-1	4	-1024	-768	-1	-1	-1	-1	4		0	0						Untertest2.avi	0	880	547	72	111				0	Content		-72	-111	21015530	2677126154
21033	09:17:39.031	00:00:21.032	1262	-1024	-768	-1	-1	-1	-1	4	-1024	-768	-1	-1	-1	-1	4		0	0						Untertest2.avi	0	880	547	72	111				0	Content		-72	-111	21032916	2677143540
21048	09:17:39.046	00:00:21.048	1263	-1024	-768	-1	-1	-1	-1	4	-1024	-768	-1	-1	-1	-1	4		0	0						Untertest2.avi	0	880	547	72	111				0	Content		-72	-111	21048279	2677158903
21065	09:17:39.063	00:00:21.064	1264	-1024	-768	-1	-1	-1	-1	4	-1024	-768	-1	-1	-1	-1	4		0	0						Untertest2.avi	0	880	547	72	111				0	Content		-72	-111	21064912	2677175536
21082	09:17:39.080	00:00:21.082	1265	-1024	-768	-1	-1	-1	-1	4	-1024	-768	-1	-1	-1	-1	4		0	0						Untertest2.avi	0	880	547	72	111				0	Content		-72	-111	21082096	2677192720
21099	09:17:39.097	00:00:21.099	1266	-1024	-768	-1	-1	-1	-1	4	-1024	-768	-1	-1	-1	-1	4		0	0						Untertest2.avi	0	880	547	72	111				0	Content		-72	-111	21099466	2677210090
21117	09:17:39.115	00:00:21.116	1267	-1024	-768	-1	-1	-1	-1	4	-1024	-768	-1	-1	-1	-1	4		0	0						Untertest2.avi	0	880	547	72	111				0	Content		-72	-111	21116715	2677227339
21132	09:17:39.130	00:00:21.131	1268	-1024	-768	-1	-1	-1	-1	4	-1024	-768	-1	-1	-1	-1	4		0	0						Untertest2.avi	0	880	547	72	111				0	Content		-72	-111	21131518	2677242142
21148	09:17:39.146	00:00:21.148	1269	-1024	-768	-1	-1	-1	-1	4	-1024	-768	-1	-1	-1	-1	4		0	0						Untertest2.avi	0	880	547	72	111				0	Content		-72	-111	21148264	2677258888
21165	09:17:39.163	00:00:21.164	1270	-1024	-768	-1	-1	-1	-1	4	-1024	-768	-1	-1	-1	-1	4		0	0						Untertest2.avi	0	880	547	72	111				0	Content		-72	-111	21164892	2677275516
21182	09:17:39.180	00:00:21.181	1271	-1024	-768	-1	-1	-1	-1	4	-1024	-768	-1	-1	-1	-1	4		0	0						Untertest2.avi	0	880	547	72	111				0	Content		-72	-111	21181506	2677292130
21198	09:17:39.196	00:00:21.198	1272	-1024	-768	-1	-1	-1	-1	4	-1024	-768	-1	-1	-1	-1	4		0	0						Untertest2.avi	0	880	547	72	111				0	Content		-72	-111	21198129	2677308753
21215	09:17:39.213	00:00:21.214	1273	-1024	-768	-1	-1	-1	-1	4	-1024	-768	-1	-1	-1	-1	4		0	0						Untertest2.avi	0	880	547	72	111				0	Content		-72	-111	21214894	2677325518
21232	09:17:39.230	00:00:21.231	1274	-1024	-768	-1	-1	-1	-1	4	-1024	-768	-1	-1	-1	-1	4		0	0						Untertest2.avi	0	880	547	72	111				0	Content		-72	-111	21231946	2677342570
21249	09:17:39.247	00:00:21.249	1275	-1024	-768	-1	-1	-1	-1	4	-1024	-768	-1	-1	-1	-1	4		0	0						Untertest2.avi	0	880	547	72	111				0	Content		-72	-111	21249320	2677359944
21267	09:17:39.265	00:00:21.266	1276	-1024	-768	-1	-1	-1	-1	4	-1024	-768	-1	-1	-1	-1	4		0	0						Untertest2.avi	0	880	547	72	111				0	Content		-72	-111	21266565	2677377189
21281	09:17:39.279	00:00:21.281	1277	-1024	-768	-1	-1	-1	-1	4	-1024	-768	-1	-1	-1	-1	4		0	0						Untertest2.avi	0	880	547	72	111				0	Content		-72	-111	21281496	2677392120
21298	09:17:39.296	00:00:21.298	1278	-1024	-768	-1	-1	-1	-1	4	-1024	-768	-1	-1	-1	-1	4		0	0						Untertest2.avi	0	880	547	72	111				0	Content		-72	-111	21298119	2677408743
21315	09:17:39.313	00:00:21.314	1279	-1024	-768	-1	-1	-1	-1	4	-1024	-768	-1	-1	-1	-1	4		0	0						Untertest2.avi	0	880	547	72	111				0	Content		-72	-111	21314867	2677425491
21331	09:17:39.329	00:00:21.331	1280	-1024	-768	-1	-1	-1	-1	4	-1024	-768	-1	-1	-1	-1	4		0	0						Untertest2.avi	0	880	547	72	111				0	Content		-72	-111	21331486	2677442110
21348	09:17:39.346	00:00:21.348	1281	-1024	-768	-1	-1	-1	-1	4	-1024	-768	-1	-1	-1	-1	4		0	0						Untertest2.avi	0	880	547	72	111				0	Content		-72	-111	21348108	2677458732
21365	09:17:39.363	00:00:21.364	1282	-1024	-768	-1	-1	-1	-1	4	-1024	-768	-1	-1	-1	-1	4		0	0						Untertest2.avi	0	880	547	72	111				0	Content		-72	-111	21364729	2677475353
21382	09:17:39.380	00:00:21.381	1283	-1024	-768	-1	-1	-1	-1	4	-1024	-768	-1	-1	-1	-1	4		0	0						Untertest2.avi	0	880	547	72	111				0	Content		-72	-111	21381923	2677492547
21399	09:17:39.397	00:00:21.399	1284	-1024	-768	-1	-1	-1	-1	4	-1024	-768	-1	-1	-1	-1	4		0	0						Untertest2.avi	0	880	547	72	111				0	Content		-72	-111	21399170	2677509794
21417	09:17:39.415	00:00:21.416	1285	-1024	-768	-1	-1	-1	-1	4	-1024	-768	-1	-1	-1	-1	4		0	0						Untertest2.avi	0	880	547	72	111				0	Content		-72	-111	21416541	2677527165
21431	09:17:39.429	00:00:21.431	1286	-1024	-768	-1	-1	-1	-1	4	-1024	-768	-1	-1	-1	-1	4		0	0						Untertest2.avi	0	880	547	72	111				0	Content		-72	-111	21431346	2677541970
21448	09:17:39.446	00:00:21.447	1287	-1024	-768	-1	-1	-1	-1	4	-1024	-768	-1	-1	-1	-1	4		0	0						Untertest2.avi	0	880	547	72	111				0	Content		-72	-111	21447957	2677558581
21467	09:17:39.465	00:00:21.466	1288	-1024	-768	-1	-1	-1	-1	4	-1024	-768	-1	-1	-1	-1	4		0	0						Untertest2.avi	0	880	547	72	111				0	Content		-72	-111	21466578	2677577202
21483	09:17:39.481	00:00:21.483	1289	-1024	-768	-1	-1	-1	-1	4	-1024	-768	-1	-1	-1	-1	4		0	0						Untertest2.avi	0	880	547	72	111				0	Content		-72	-111	21483213	2677593837
21500	09:17:39.498	00:00:21.499	1290	-1024	-768	-1	-1	-1	-1	4	-1024	-768	-1	-1	-1	-1	4		0	0						Untertest2.avi	0	880	547	72	111				0	Content		-72	-111	21499839	2677610463
21517	09:17:39.515	00:00:21.516	1291	-1024	-768	-1	-1	-1	-1	4	-1024	-768	-1	-1	-1	-1	4		0	0						Untertest2.avi	0	880	547	72	111				0	Content		-72	-111	21516583	2677627207
21533	09:17:39.531	00:00:21.533	1292	-1024	-768	-1	-1	-1	-1	4	-1024	-768	-1	-1	-1	-1	4		0	0						Untertest2.avi	0	880	547	72	111				0	Content		-72	-111	21533206	2677643830
21550	09:17:39.548	00:00:21.549	1293	-1024	-768	-1	-1	-1	-1	4	-1024	-768	-1	-1	-1	-1	4		0	0						Untertest2.avi	0	880	547	72	111				0	Content		-72	-111	21549830	2677660454
21566	09:17:39.564	00:00:21.566	1294	-1024	-768	-1	-1	-1	-1	4	-1024	-768	-1	-1	-1	-1	4		0	0						Untertest2.avi	0	880	547	72	111				0	Content		-72	-111	21566454	2677677078
21583	09:17:39.581	00:00:21.583	1295	-1024	-768	-1	-1	-1	-1	4	-1024	-768	-1	-1	-1	-1	4		0	0						Untertest2.avi	0	880	547	72	111				0	Content		-72	-111	21583205	2677693829
21600	09:17:39.598	00:00:21.599	1296	-1024	-768	-1	-1	-1	-1	4	-1024	-768	-1	-1	-1	-1	4		0	0						Untertest2.avi	0	880	547	72	111				0	Content		-72	-111	21599830	2677710454
21616	09:17:39.614	00:00:21.616	1297	-1024	-768	-1	-1	-1	-1	4	-1024	-768	-1	-1	-1	-1	4		0	0						Untertest2.avi	0	880	547	72	111				0	Content		-72	-111	21616454	2677727078
21633	09:17:39.631	00:00:21.633	1298	-1024	-768	-1	-1	-1	-1	4	-1024	-768	-1	-1	-1	-1	4		0	0						Untertest2.avi	0	880	547	72	111				0	Content		-72	-111	21633074	2677743698
21650	09:17:39.648	00:00:21.649	1299	-1024	-768	-1	-1	-1	-1	4	-1024	-768	-1	-1	-1	-1	4		0	0						Untertest2.avi	0	880	547	72	111				0	Content		-72	-111	21649827	2677760451
21666	09:17:39.664	00:00:21.666	1300	-1024	-768	-1	-1	-1	-1	4	-1024	-768	-1	-1	-1	-1	4		0	0						Untertest2.avi	0	880	547	72	111				0	Content		-72	-111	21666450	2677777074
21683	09:17:39.681	00:00:21.683	1301	-1024	-768	-1	-1	-1	-1	4	-1024	-768	-1	-1	-1	-1	4		0	0						Untertest2.avi	0	880	547	72	111				0	Content		-72	-111	21683073	2677793697
21700	09:17:39.698	00:00:21.699	1302	-1024	-768	-1	-1	-1	-1	4	-1024	-768	-1	-1	-1	-1	4		0	0						Untertest2.avi	0	880	547	72	111				0	Content		-72	-111	21699818	2677810442
21716	09:17:39.714	00:00:21.716	1303	-1024	-768	-1	-1	-1	-1	4	-1024	-768	-1	-1	-1	-1	4		0	0						Untertest2.avi	0	880	547	72	111				0	Content		-72	-111	21716440	2677827064
21733	09:17:39.731	00:00:21.733	1304	-1024	-768	-1	-1	-1	-1	4	-1024	-768	-1	-1	-1	-1	4		0	0						Untertest2.avi	0	880	547	72	111				0	Content		-72	-111	21733063	2677843687
21750	09:17:39.748	00:00:21.749	1305	-1024	-768	-1	-1	-1	-1	4	-1024	-768	-1	-1	-1	-1	4		0	0						Untertest2.avi	0	880	547	72	111				0	Content		-72	-111	21749688	2677860312
21766	09:17:39.764	00:00:21.766	1306	-1024	-768	-1	-1	-1	-1	4	-1024	-768	-1	-1	-1	-1	4		0	0						Untertest2.avi	0	880	547	72	111				0	Content		-72	-111	21766309	2677876933
21783	09:17:39.781	00:00:21.783	1307	-1024	-768	-1	-1	-1	-1	4	-1024	-768	-1	-1	-1	-1	4		0	0						Untertest2.avi	0	880	547	72	111				0	Content		-72	-111	21783059	2677893683
21800	09:17:39.798	00:00:21.799	1308	-1024	-768	-1	-1	-1	-1	4	-1024	-768	-1	-1	-1	-1	4		0	0						Untertest2.avi	0	880	547	72	111				0	Content		-72	-111	21799682	2677910306
21816	09:17:39.814	00:00:21.816	1309	-1024	-768	-1	-1	-1	-1	4	-1024	-768	-1	-1	-1	-1	4		0	0						Untertest2.avi	0	880	547	72	111				0	Content		-72	-111	21816302	2677926926
21833	09:17:39.831	00:00:21.833	1310	-1024	-768	-1	-1	-1	-1	4	-1024	-768	-1	-1	-1	-1	4		0	0						Untertest2.avi	0	880	547	72	111				0	Content		-72	-111	21833050	2677943674
21850	09:17:39.848	00:00:21.849	1311	-1024	-768	-1	-1	-1	-1	4	-1024	-768	-1	-1	-1	-1	4		0	0						Untertest2.avi	0	880	547	72	111				0	Content		-72	-111	21849673	2677960297
21866	09:17:39.864	00:00:21.866	1312	-1024	-768	-1	-1	-1	-1	4	-1024	-768	-1	-1	-1	-1	4		0	0						Untertest2.avi	0	880	547	72	111				0	Content		-72	-111	21866290	2677976914
21883	09:17:39.881	00:00:21.882	1313	-1024	-768	-1	-1	-1	-1	4	-1024	-768	-1	-1	-1	-1	4		0	0						Untertest2.avi	0	880	547	72	111				0	Content		-72	-111	21882917	2677993541
21900	09:17:39.898	00:00:21.899	1314	-1024	-768	-1	-1	-1	-1	4	-1024	-768	-1	-1	-1	-1	4		0	0						Untertest2.avi	0	880	547	72	111				0	Content		-72	-111	21899538	2678010162
21916	09:17:39.914	00:00:21.916	1315	-1024	-768	-1	-1	-1	-1	4	-1024	-768	-1	-1	-1	-1	4		0	0						Untertest2.avi	0	880	547	72	111				0	Content		-72	-111	21916285	2678026909
21933	09:17:39.931	00:00:21.932	1316	-1024	-768	-1	-1	-1	-1	4	-1024	-768	-1	-1	-1	-1	4		0	0						Untertest2.avi	0	880	547	72	111				0	Content		-72	-111	21932910	2678043534
21950	09:17:39.948	00:00:21.949	1317	-1024	-768	-1	-1	-1	-1	4	-1024	-768	-1	-1	-1	-1	4		0	0						Untertest2.avi	0	880	547	72	111				0	Content		-72	-111	21949532	2678060156
21966	09:17:39.964	00:00:21.966	1318	-1024	-768	-1	-1	-1	-1	4	-1024	-768	-1	-1	-1	-1	4		0	0						Untertest2.avi	0	880	547	72	111				0	Content		-72	-111	21966157	2678076781
21981	09:17:39.979	00:00:21.981	1319	-1024	-768	-1	-1	-1	-1	4	-1024	-768	-1	-1	-1	-1	4		0	0						Untertest2.avi	0	880	547	72	111				0	Content		-72	-111	21981030	2678091654
21998	09:17:39.996	00:00:21.997	1320	-1024	-768	-1	-1	-1	-1	4	-1024	-768	-1	-1	-1	-1	4		0	0						Untertest2.avi	0	880	547	72	111				0	Content		-72	-111	21997652	2678108276
22015	09:17:40.013	00:00:22.014	1321	-1024	-768	-1	-1	-1	-1	4	-1024	-768	-1	-1	-1	-1	4		0	0						Untertest2.avi	0	880	547	72	111				0	Content		-72	-111	22014729	2678125353
22032	09:17:40.030	00:00:22.032	1322	-1024	-768	-1	-1	-1	-1	4	-1024	-768	-1	-1	-1	-1	4		0	0						Untertest2.avi	0	880	547	72	111				0	Content		-72	-111	22032094	2678142718
22049	09:17:40.047	00:00:22.049	1323	-1024	-768	-1	-1	-1	-1	4	-1024	-768	-1	-1	-1	-1	4		0	0						Untertest2.avi	0	880	547	72	111				0	Content		-72	-111	22049339	2678159963
22064	09:17:40.062	00:00:22.064	1324	-1024	-768	-1	-1	-1	-1	4	-1024	-768	-1	-1	-1	-1	4		0	0						Untertest2.avi	0	880	547	72	111				0	Content		-72	-111	22064266	2678174890
22081	09:17:40.079	00:00:22.080	1325	-1024	-768	-1	-1	-1	-1	4	-1024	-768	-1	-1	-1	-1	4		0	0						Untertest2.avi	0	880	547	72	111				0	Content		-72	-111	22080889	2678191513
22098	09:17:40.096	00:00:22.097	1326	-1024	-768	-1	-1	-1	-1	4	-1024	-768	-1	-1	-1	-1	4		0	0						Untertest2.avi	0	880	547	72	111				0	Content		-72	-111	22097638	2678208262
22114	09:17:40.112	00:00:22.114	1327	-1024	-768	-1	-1	-1	-1	4	-1024	-768	-1	-1	-1	-1	4		0	0						Untertest2.avi	0	880	547	72	111				0	Content		-72	-111	22114259	2678224883
22131	09:17:40.129	00:00:22.130	1328	-1024	-768	-1	-1	-1	-1	4	-1024	-768	-1	-1	-1	-1	4		0	0						Untertest2.avi	0	880	547	72	111				0	Content		-72	-111	22130883	2678241507
22148	09:17:40.146	00:00:22.147	1329	-1024	-768	-1	-1	-1	-1	4	-1024	-768	-1	-1	-1	-1	4		0	0						Untertest2.avi	0	880	547	72	111				0	Content		-72	-111	22147507	2678258131
22165	09:17:40.163	00:00:22.164	1330	-1024	-768	-1	-1	-1	-1	4	-1024	-768	-1	-1	-1	-1	4		0	0						Untertest2.avi	0	880	547	72	111				0	Content		-72	-111	22164703	2678275327
22182	09:17:40.180	00:00:22.181	1331	-1024	-768	-1	-1	-1	-1	4	-1024	-768	-1	-1	-1	-1	4		0	0						Untertest2.avi	0	880	547	72	111				0	Content		-72	-111	22181948	2678292572
22199	09:17:40.197	00:00:22.199	1332	-1024	-768	-1	-1	-1	-1	4	-1024	-768	-1	-1	-1	-1	4		0	0						Untertest2.avi	0	880	547	72	111				0	Content		-72	-111	22199320	2678309944
22214	09:17:40.212	00:00:22.214	1333	-1024	-768	-1	-1	-1	-1	4	-1024	-768	-1	-1	-1	-1	4		0	0						Untertest2.avi	0	880	547	72	111				0	Content		-72	-111	22214125	2678324749
22231	09:17:40.229	00:00:22.230	1334	-1024	-768	-1	-1	-1	-1	4	-1024	-768	-1	-1	-1	-1	4		0	0						Untertest2.avi	0	880	547	72	111				0	Content		-72	-111	22230874	2678341498
22247	09:17:40.245	00:00:22.247	1335	-1024	-768	-1	-1	-1	-1	4	-1024	-768	-1	-1	-1	-1	4		0	0						Untertest2.avi	0	880	547	72	111				0	Content		-72	-111	22247499	2678358123
22264	09:17:40.262	00:00:22.264	1336	-1024	-768	-1	-1	-1	-1	4	-1024	-768	-1	-1	-1	-1	4		0	0						Untertest2.avi	0	880	547	72	111				0	Content		-72	-111	22264121	2678374745
22281	09:17:40.279	00:00:22.280	1337	-1024	-768	-1	-1	-1	-1	4	-1024	-768	-1	-1	-1	-1	4		0	0						Untertest2.avi	0	880	547	72	111				0	Content		-72	-111	22280741	2678391365
22297	09:17:40.295	00:00:22.297	1338	-1024	-768	-1	-1	-1	-1	4	-1024	-768	-1	-1	-1	-1	4		0	0						Untertest2.avi	0	880	547	72	111				0	Content		-72	-111	22297365	2678407989
22315	09:17:40.313	00:00:22.314	1339	-1024	-768	-1	-1	-1	-1	4	-1024	-768	-1	-1	-1	-1	4		0	0						Untertest2.avi	0	880	547	72	111				0	Content		-72	-111	22314559	2678425183
22332	09:17:40.330	00:00:22.331	1340	-1024	-768	-1	-1	-1	-1	4	-1024	-768	-1	-1	-1	-1	4		0	0						Untertest2.avi	0	880	547	72	111				0	Content		-72	-111	22331929	2678442553
22349	09:17:40.347	00:00:22.349	1341	-1024	-768	-1	-1	-1	-1	4	-1024	-768	-1	-1	-1	-1	4		0	0						Untertest2.avi	0	880	547	72	111				0	Content		-72	-111	22349175	2678459799
22364	09:17:40.362	00:00:22.363	1342	-1024	-768	-1	-1	-1	-1	4	-1024	-768	-1	-1	-1	-1	4		0	0						Untertest2.avi	0	880	547	72	111				0	Content		-72	-111	22363978	2678474602
22381	09:17:40.379	00:00:22.380	1343	-1024	-768	-1	-1	-1	-1	4	-1024	-768	-1	-1	-1	-1	4		0	0						Untertest2.avi	0	880	547	72	111				0	Content		-72	-111	22380728	2678491352
22397	09:17:40.395	00:00:22.397	1344	-1024	-768	-1	-1	-1	-1	4	-1024	-768	-1	-1	-1	-1	4		0	0						Untertest2.avi	0	880	547	72	111				0	Content		-72	-111	22397353	2678507977
22414	09:17:40.412	00:00:22.413	1345	-1024	-768	-1	-1	-1	-1	4	-1024	-768	-1	-1	-1	-1	4		0	0						Untertest2.avi	0	880	547	72	111				0	Content		-72	-111	22413974	2678524598
22431	09:17:40.429	00:00:22.430	1346	-1024	-768	-1	-1	-1	-1	4	-1024	-768	-1	-1	-1	-1	4		0	0						Untertest2.avi	0	880	547	72	111				0	Content		-72	-111	22430595	2678541219
22447	09:17:40.445	00:00:22.447	1347	-1024	-768	-1	-1	-1	-1	4	-1024	-768	-1	-1	-1	-1	4		0	0						Untertest2.avi	0	880	547	72	111				0	Content		-72	-111	22447217	2678557841
22464	09:17:40.462	00:00:22.464	1348	-1024	-768	-1	-1	-1	-1	4	-1024	-768	-1	-1	-1	-1	4		0	0						Untertest2.avi	0	880	547	72	111				0	Content		-72	-111	22464410	2678575034
22482	09:17:40.480	00:00:22.481	1349	-1024	-768	-1	-1	-1	-1	4	-1024	-768	-1	-1	-1	-1	4		0	0						Untertest2.avi	0	880	547	72	111				0	Content		-72	-111	22481783	2678592407
22499	09:17:40.497	00:00:22.499	1350	-1024	-768	-1	-1	-1	-1	4	-1024	-768	-1	-1	-1	-1	4		0	0						Untertest2.avi	0	880	547	72	111				0	Content		-72	-111	22499031	2678609655
22514	09:17:40.512	00:00:22.513	1351	-1024	-768	-1	-1	-1	-1	4	-1024	-768	-1	-1	-1	-1	4		0	0						Untertest2.avi	0	880	547	72	111				0	Content		-72	-111	22513962	2678624586
22531	09:17:40.529	00:00:22.530	1352	-1024	-768	-1	-1	-1	-1	4	-1024	-768	-1	-1	-1	-1	4		0	0						Untertest2.avi	0	880	547	72	111				0	Content		-72	-111	22530582	2678641206
22547	09:17:40.545	00:00:22.547	1353	-1024	-768	-1	-1	-1	-1	4	-1024	-768	-1	-1	-1	-1	4		0	0						Untertest2.avi	0	880	547	72	111				0	Content		-72	-111	22547330	2678657954
22564	09:17:40.562	00:00:22.563	1354	-1024	-768	-1	-1	-1	-1	4	-1024	-768	-1	-1	-1	-1	4		0	0						Untertest2.avi	0	880	547	72	111				0	Content		-72	-111	22563952	2678674576
22581	09:17:40.579	00:00:22.580	1355	-1024	-768	-1	-1	-1	-1	4	-1024	-768	-1	-1	-1	-1	4		0	0						Untertest2.avi	0	880	547	72	111				0	Content		-72	-111	22580578	2678691202
22597	09:17:40.595	00:00:22.597	1356	-1024	-768	-1	-1	-1	-1	4	-1024	-768	-1	-1	-1	-1	4		0	0						Untertest2.avi	0	880	547	72	111				0	Content		-72	-111	22597202	2678707826
22614	09:17:40.612	00:00:22.614	1357	-1024	-768	-1	-1	-1	-1	4	-1024	-768	-1	-1	-1	-1	4		0	0						Untertest2.avi	0	880	547	72	111				0	Content		-72	-111	22614271	2678724895
22632	09:17:40.630	00:00:22.631	1358	-1024	-768	-1	-1	-1	-1	4	-1024	-768	-1	-1	-1	-1	4		0	0						Untertest2.avi	0	880	547	72	111				0	Content		-72	-111	22631643	2678742267
22649	09:17:40.647	00:00:22.648	1359	-1024	-768	-1	-1	-1	-1	4	-1024	-768	-1	-1	-1	-1	4		0	0						Untertest2.avi	0	880	547	72	111				0	Content		-72	-111	22648889	2678759513
22664	09:17:40.662	00:00:22.663	1360	-1024	-768	-1	-1	-1	-1	4	-1024	-768	-1	-1	-1	-1	4		0	0						Untertest2.avi	0	880	547	72	111				0	Content		-72	-111	22663817	2678774441
22680	09:17:40.678	00:00:22.680	1361	-1024	-768	-1	-1	-1	-1	4	-1024	-768	-1	-1	-1	-1	4		0	0						Untertest2.avi	0	880	547	72	111				0	Content		-72	-111	22680441	2678791065
22697	09:17:40.695	00:00:22.697	1362	-1024	-768	-1	-1	-1	-1	4	-1024	-768	-1	-1	-1	-1	4		0	0						Untertest2.avi	0	880	547	72	111				0	Content		-72	-111	22697188	2678807812
22714	09:17:40.712	00:00:22.713	1363	-1024	-768	-1	-1	-1	-1	4	-1024	-768	-1	-1	-1	-1	4		0	0						Untertest2.avi	0	880	547	72	111				0	Content		-72	-111	22713812	2678824436
22730	09:17:40.728	00:00:22.730	1364	-1024	-768	-1	-1	-1	-1	4	-1024	-768	-1	-1	-1	-1	4		0	0						Untertest2.avi	0	880	547	72	111				0	Content		-72	-111	22730434	2678841058
22747	09:17:40.745	00:00:22.747	1365	-1024	-768	-1	-1	-1	-1	4	-1024	-768	-1	-1	-1	-1	4		0	0						Untertest2.avi	0	880	547	72	111				0	Content		-72	-111	22747056	2678857680
22764	09:17:40.762	00:00:22.764	1366	-1024	-768	-1	-1	-1	-1	4	-1024	-768	-1	-1	-1	-1	4		0	0						Untertest2.avi	0	880	547	72	111				0	Content		-72	-111	22764253	2678874877
22782	09:17:40.780	00:00:22.781	1367	-1024	-768	-1	-1	-1	-1	4	-1024	-768	-1	-1	-1	-1	4		0	0						Untertest2.avi	0	880	547	72	111				0	Content		-72	-111	22781625	2678892249
22799	09:17:40.797	00:00:22.798	1368	-1024	-768	-1	-1	-1	-1	4	-1024	-768	-1	-1	-1	-1	4		0	0						Untertest2.avi	0	880	547	72	111				0	Content		-72	-111	22798870	2678909494
22814	09:17:40.812	00:00:22.813	1369	-1024	-768	-1	-1	-1	-1	4	-1024	-768	-1	-1	-1	-1	4		0	0						Untertest2.avi	0	880	547	72	111				0	Content		-72	-111	22813672	2678924296
22830	09:17:40.828	00:00:22.830	1370	-1024	-768	-1	-1	-1	-1	4	-1024	-768	-1	-1	-1	-1	4		0	0						Untertest2.avi	0	880	547	72	111				0	Content		-72	-111	22830419	2678941043
22847	09:17:40.845	00:00:22.847	1371	-1024	-768	-1	-1	-1	-1	4	-1024	-768	-1	-1	-1	-1	4		0	0						Untertest2.avi	0	880	547	72	111				0	Content		-72	-111	22847044	2678957668
22864	09:17:40.862	00:00:22.863	1372	-1024	-768	-1	-1	-1	-1	4	-1024	-768	-1	-1	-1	-1	4		0	0						Untertest2.avi	0	880	547	72	111				0	Content		-72	-111	22863666	2678974290
22880	09:17:40.878	00:00:22.880	1373	-1024	-768	-1	-1	-1	-1	4	-1024	-768	-1	-1	-1	-1	4		0	0						Untertest2.avi	0	880	547	72	111				0	Content		-72	-111	22880290	2678990914
22897	09:17:40.895	00:00:22.896	1374	-1024	-768	-1	-1	-1	-1	4	-1024	-768	-1	-1	-1	-1	4		0	0						Untertest2.avi	0	880	547	72	111				0	Content		-72	-111	22896915	2679007539
22914	09:17:40.912	00:00:22.914	1375	-1024	-768	-1	-1	-1	-1	4	-1024	-768	-1	-1	-1	-1	4		0	0						Untertest2.avi	0	880	547	72	111				0	Content		-72	-111	22914107	2679024731
22931	09:17:40.929	00:00:22.931	1376	-1024	-768	-1	-1	-1	-1	4	-1024	-768	-1	-1	-1	-1	4		0	0						Untertest2.avi	0	880	547	72	111				0	Content		-72	-111	22931480	2679042104
22949	09:17:40.947	00:00:22.948	1377	-1024	-768	-1	-1	-1	-1	4	-1024	-768	-1	-1	-1	-1	4		0	0						Untertest2.avi	0	880	547	72	111				0	Content		-72	-111	22948727	2679059351
22964	09:17:40.962	00:00:22.963	1378	-1024	-768	-1	-1	-1	-1	4	-1024	-768	-1	-1	-1	-1	4		0	0						Untertest2.avi	0	880	547	72	111				0	Content		-72	-111	22963657	2679074281
22980	09:17:40.978	00:00:22.980	1379	-1024	-768	-1	-1	-1	-1	4	-1024	-768	-1	-1	-1	-1	4		0	0						Untertest2.avi	0	880	547	72	111				0	Content		-72	-111	22980278	2679090902
22997	09:17:40.995	00:00:22.997	1380	-1024	-768	-1	-1	-1	-1	4	-1024	-768	-1	-1	-1	-1	4		0	0						Untertest2.avi	0	880	547	72	111				0	Content		-72	-111	22997023	2679107647
23014	09:17:41.012	00:00:23.013	1381	-1024	-768	-1	-1	-1	-1	4	-1024	-768	-1	-1	-1	-1	4		0	0						Untertest2.avi	0	880	547	72	111				0	Content		-72	-111	23013645	2679124269
23030	09:17:41.028	00:00:23.030	1382	-1024	-768	-1	-1	-1	-1	4	-1024	-768	-1	-1	-1	-1	4		0	0						Untertest2.avi	0	880	547	72	111				0	Content		-72	-111	23030268	2679140892
23047	09:17:41.045	00:00:23.046	1383	-1024	-768	-1	-1	-1	-1	4	-1024	-768	-1	-1	-1	-1	4		0	0						Untertest2.avi	0	880	547	72	111				0	Content		-72	-111	23046892	2679157516
23064	09:17:41.062	00:00:23.063	1384	-1024	-768	-1	-1	-1	-1	4	-1024	-768	-1	-1	-1	-1	4		0	0						Untertest2.avi	0	880	547	72	111				0	Content		-72	-111	23063958	2679174582
23081	09:17:41.079	00:00:23.081	1385	-1024	-768	-1	-1	-1	-1	4	-1024	-768	-1	-1	-1	-1	4		0	0						Untertest2.avi	0	880	547	72	111				0	Content		-72	-111	23081331	2679191955
23099	09:17:41.097	00:00:23.098	1386	-1024	-768	-1	-1	-1	-1	4	-1024	-768	-1	-1	-1	-1	4		0	0						Untertest2.avi	0	880	547	72	111				0	Content		-72	-111	23098706	2679209330
23114	09:17:41.112	00:00:23.113	1387	-1024	-768	-1	-1	-1	-1	4	-1024	-768	-1	-1	-1	-1	4		0	0						Untertest2.avi	0	880	547	72	111				0	Content		-72	-111	23113522	2679224146
23130	09:17:41.128	00:00:23.130	1388	-1024	-768	-1	-1	-1	-1	4	-1024	-768	-1	-1	-1	-1	4		0	0						Untertest2.avi	0	880	547	72	111				0	Content		-72	-111	23130137	2679240761
23147	09:17:41.145	00:00:23.146	1389	-1024	-768	-1	-1	-1	-1	4	-1024	-768	-1	-1	-1	-1	4		0	0						Untertest2.avi	0	880	547	72	111				0	Content		-72	-111	23146882	2679257506
23164	09:17:41.162	00:00:23.163	1390	-1024	-768	-1	-1	-1	-1	4	-1024	-768	-1	-1	-1	-1	4		0	0						Untertest2.avi	0	880	547	72	111				0	Content		-72	-111	23163516	2679274140
23180	09:17:41.178	00:00:23.180	1391	-1024	-768	-1	-1	-1	-1	4	-1024	-768	-1	-1	-1	-1	4		0	0						Untertest2.avi	0	880	547	72	111				0	Content		-72	-111	23180127	2679290751
23197	09:17:41.195	00:00:23.196	1392	-1024	-768	-1	-1	-1	-1	4	-1024	-768	-1	-1	-1	-1	4		0	0						Untertest2.avi	0	880	547	72	111				0	Content		-72	-111	23196749	2679307373
23214	09:17:41.212	00:00:23.213	1393	-1024	-768	-1	-1	-1	-1	4	-1024	-768	-1	-1	-1	-1	4		0	0						Untertest2.avi	0	880	547	72	111				0	Content		-72	-111	23213943	2679324567
23231	09:17:41.229	00:00:23.231	1394	-1024	-768	-1	-1	-1	-1	4	-1024	-768	-1	-1	-1	-1	4		0	0						Untertest2.avi	0	880	547	72	111				0	Content		-72	-111	23231314	2679341938
23249	09:17:41.247	00:00:23.248	1395	-1024	-768	-1	-1	-1	-1	4	-1024	-768	-1	-1	-1	-1	4		0	0						Untertest2.avi	0	880	547	72	111				0	Content		-72	-111	23248563	2679359187
23263	09:17:41.261	00:00:23.263	1396	-1024	-768	-1	-1	-1	-1	4	-1024	-768	-1	-1	-1	-1	4		0	0						Untertest2.avi	0	880	547	72	111				0	Content		-72	-111	23263367	2679373991
23280	09:17:41.278	00:00:23.280	1397	-1024	-768	-1	-1	-1	-1	4	-1024	-768	-1	-1	-1	-1	4		0	0						Untertest2.avi	0	880	547	72	111				0	Content		-72	-111	23280115	2679390739
23297	09:17:41.295	00:00:23.296	1398	-1024	-768	-1	-1	-1	-1	4	-1024	-768	-1	-1	-1	-1	4		0	0						Untertest2.avi	0	880	547	72	111				0	Content		-72	-111	23296738	2679407362
23313	09:17:41.311	00:00:23.313	1399	-1024	-768	-1	-1	-1	-1	4	-1024	-768	-1	-1	-1	-1	4		0	0						Untertest2.avi	0	880	547	72	111				0	Content		-72	-111	23313498	2679424122
23330	09:17:41.328	00:00:23.329	1400	-1024	-768	-1	-1	-1	-1	4	-1024	-768	-1	-1	-1	-1	4		0	0						Untertest2.avi	0	880	547	72	111				0	Content		-72	-111	23329984	2679440608
23347	09:17:41.345	00:00:23.346	1401	-1024	-768	-1	-1	-1	-1	4	-1024	-768	-1	-1	-1	-1	4		0	0						Untertest2.avi	0	880	547	72	111				0	Content		-72	-111	23346607	2679457231
23364	09:17:41.362	00:00:23.363	1402	-1024	-768	-1	-1	-1	-1	4	-1024	-768	-1	-1	-1	-1	4		0	0						Untertest2.avi	0	880	547	72	111				0	Content		-72	-111	23363799	2679474423
23381	09:17:41.379	00:00:23.381	1403	-1024	-768	-1	-1	-1	-1	4	-1024	-768	-1	-1	-1	-1	4		0	0						Untertest2.avi	0	880	547	72	111				0	Content		-72	-111	23381172	2679491796
23398	09:17:41.396	00:00:23.398	1404	-1024	-768	-1	-1	-1	-1	4	-1024	-768	-1	-1	-1	-1	4		0	0						Untertest2.avi	0	880	547	72	111				0	Content		-72	-111	23398422	2679509046
23413	09:17:41.411	00:00:23.413	1405	-1024	-768	-1	-1	-1	-1	4	-1024	-768	-1	-1	-1	-1	4		0	0						Untertest2.avi	0	880	547	72	111				0	Content		-72	-111	23413350	2679523974
23430	09:17:41.428	00:00:23.429	1406	-1024	-768	-1	-1	-1	-1	4	-1024	-768	-1	-1	-1	-1	4		0	0						Untertest2.avi	0	880	547	72	111				0	Content		-72	-111	23429972	2679540596
23447	09:17:41.445	00:00:23.446	1407	-1024	-768	-1	-1	-1	-1	4	-1024	-768	-1	-1	-1	-1	4		0	0						Untertest2.avi	0	880	547	72	111				0	Content		-72	-111	23446720	2679557344
23463	09:17:41.461	00:00:23.463	1408	-1024	-768	-1	-1	-1	-1	4	-1024	-768	-1	-1	-1	-1	4		0	0						Untertest2.avi	0	880	547	72	111				0	Content		-72	-111	23463215	2679573839
23480	09:17:41.478	00:00:23.479	1409	-1024	-768	-1	-1	-1	-1	4	-1024	-768	-1	-1	-1	-1	4		0	0						Untertest2.avi	0	880	547	72	111				0	Content		-72	-111	23479965	2679590589
23497	09:17:41.495	00:00:23.496	1410	-1024	-768	-1	-1	-1	-1	4	-1024	-768	-1	-1	-1	-1	4		0	0						Untertest2.avi	0	880	547	72	111				0	Content		-72	-111	23496587	2679607211
23514	09:17:41.512	00:00:23.513	1411	-1024	-768	-1	-1	-1	-1	4	-1024	-768	-1	-1	-1	-1	4		0	0						Untertest2.avi	0	880	547	72	111				0	Content		-72	-111	23513655	2679624279
23531	09:17:41.529	00:00:23.531	1412	-1024	-768	-1	-1	-1	-1	4	-1024	-768	-1	-1	-1	-1	4		0	0						Untertest2.avi	0	880	547	72	111				0	Content		-72	-111	23531029	2679641653
23548	09:17:41.546	00:00:23.548	1413	-1024	-768	-1	-1	-1	-1	4	-1024	-768	-1	-1	-1	-1	4		0	0						Untertest2.avi	0	880	547	72	111				0	Content		-72	-111	23548398	2679659022
23563	09:17:41.561	00:00:23.563	1414	-1024	-768	-1	-1	-1	-1	4	-1024	-768	-1	-1	-1	-1	4		0	0						Untertest2.avi	0	880	547	72	111				0	Content		-72	-111	23563200	2679673824
23580	09:17:41.578	00:00:23.579	1415	-1024	-768	-1	-1	-1	-1	4	-1024	-768	-1	-1	-1	-1	4		0	0						Untertest2.avi	0	880	547	72	111				0	Content		-72	-111	23579823	2679690447
23597	09:17:41.595	00:00:23.596	1416	-1024	-768	-1	-1	-1	-1	4	-1024	-768	-1	-1	-1	-1	4		0	0						Untertest2.avi	0	880	547	72	111				0	Content		-72	-111	23596572	2679707196
23613	09:17:41.611	00:00:23.613	1417	-1024	-768	-1	-1	-1	-1	4	-1024	-768	-1	-1	-1	-1	4		0	0						Untertest2.avi	0	880	547	72	111				0	Content		-72	-111	23613196	2679723820
23630	09:17:41.628	00:00:23.629	1418	-1024	-768	-1	-1	-1	-1	4	-1024	-768	-1	-1	-1	-1	4		0	0						Untertest2.avi	0	880	547	72	111				0	Content		-72	-111	23629816	2679740440
23646	09:17:41.644	00:00:23.646	1419	-1024	-768	-1	-1	-1	-1	4	-1024	-768	-1	-1	-1	-1	4		0	0						Untertest2.avi	0	880	547	72	111				0	Content		-72	-111	23646448	2679757072
23664	09:17:41.662	00:00:23.663	1420	-1024	-768	-1	-1	-1	-1	4	-1024	-768	-1	-1	-1	-1	4		0	0						Untertest2.avi	0	880	547	72	111				0	Content		-72	-111	23663633	2679774257
23681	09:17:41.679	00:00:23.680	1421	-1024	-768	-1	-1	-1	-1	4	-1024	-768	-1	-1	-1	-1	4		0	0						Untertest2.avi	0	880	547	72	111				0	Content		-72	-111	23680883	2679791507
23698	09:17:41.696	00:00:23.698	1422	-1024	-768	-1	-1	-1	-1	4	-1024	-768	-1	-1	-1	-1	4		0	0						Untertest2.avi	0	880	547	72	111				0	Content		-72	-111	23698229	2679808853
23714	09:17:41.712	00:00:23.714	1423	-1024	-768	-1	-1	-1	-1	4	-1024	-768	-1	-1	-1	-1	4		0	0						Untertest2.avi	0	880	547	72	111				0	Content		-72	-111	23714270	2679824894
23731	09:17:41.729	00:00:23.730	1424	-1024	-768	-1	-1	-1	-1	4	-1024	-768	-1	-1	-1	-1	4		0	0						Untertest2.avi	0	880	547	72	111				0	Content		-72	-111	23730937	2679841561
23748	09:17:41.746	00:00:23.747	1425	-1024	-768	-1	-1	-1	-1	4	-1024	-768	-1	-1	-1	-1	4		0	0						Untertest2.avi	0	880	547	72	111				0	Content		-72	-111	23747604	2679858228
23764	09:17:41.762	00:00:23.763	1426	-1024	-768	-1	-1	-1	-1	4	-1024	-768	-1	-1	-1	-1	4		0	0						Untertest2.avi	0	880	547	72	111				0	Content		-72	-111	23763854	2679874478
23781	09:17:41.779	00:00:23.780	1427	-1024	-768	-1	-1	-1	-1	4	-1024	-768	-1	-1	-1	-1	4		0	0						Untertest2.avi	0	880	547	72	111				0	Content		-72	-111	23780522	2679891146
23797	09:17:41.795	00:00:23.797	1428	-1024	-768	-1	-1	-1	-1	4	-1024	-768	-1	-1	-1	-1	4		0	0						Untertest2.avi	0	880	547	72	111				0	Content		-72	-111	23797189	2679907813
23813	09:17:41.811	00:00:23.812	1429	-1024	-768	-1	-1	-1	-1	4	-1024	-768	-1	-1	-1	-1	4		0	0						Untertest2.avi	0	880	547	72	111				0	Content		-72	-111	23812971	2679923595
23830	09:17:41.828	00:00:23.829	1430	-1024	-768	-1	-1	-1	-1	4	-1024	-768	-1	-1	-1	-1	4		0	0						Untertest2.avi	0	880	547	72	111				0	Content		-72	-111	23829648	2679940272
23846	09:17:41.844	00:00:23.846	1431	-1024	-768	-1	-1	-1	-1	4	-1024	-768	-1	-1	-1	-1	4		0	0						Untertest2.avi	0	880	547	72	111				0	Content		-72	-111	23846215	2679956839
23863	09:17:41.861	00:00:23.863	1432	-1024	-768	-1	-1	-1	-1	4	-1024	-768	-1	-1	-1	-1	4		0	0						Untertest2.avi	0	880	547	72	111				0	Content		-72	-111	23863153	2679973777
23880	09:17:41.878	00:00:23.879	1433	-1024	-768	-1	-1	-1	-1	4	-1024	-768	-1	-1	-1	-1	4		0	0						Untertest2.avi	0	880	547	72	111				0	Content		-72	-111	23879820	2679990444
23897	09:17:41.895	00:00:23.896	1434	-1024	-768	-1	-1	-1	-1	4	-1024	-768	-1	-1	-1	-1	4		0	0						Untertest2.avi	0	880	547	72	111				0	Content		-72	-111	23896826	2680007450
23913	09:17:41.911	00:00:23.913	1435	-1024	-768	-1	-1	-1	-1	4	-1024	-768	-1	-1	-1	-1	4		0	0						Untertest2.avi	0	880	547	72	111				0	Content		-72	-111	23913493	2680024117
23930	09:17:41.928	00:00:23.930	1436	-1024	-768	-1	-1	-1	-1	4	-1024	-768	-1	-1	-1	-1	4		0	0						Untertest2.avi	0	880	547	72	111				0	Content		-72	-111	23930160	2680040784
23947	09:17:41.945	00:00:23.947	1437	-1024	-768	-1	-1	-1	-1	4	-1024	-768	-1	-1	-1	-1	4		0	0						Untertest2.avi	0	880	547	72	111				0	Content		-72	-111	23947264	2680057888
23964	09:17:41.962	00:00:23.963	1438	-1024	-768	-1	-1	-1	-1	4	-1024	-768	-1	-1	-1	-1	4		0	0						Untertest2.avi	0	880	547	72	111				0	Content		-72	-111	23963932	2680074556
23981	09:17:41.979	00:00:23.980	1439	-1024	-768	-1	-1	-1	-1	4	-1024	-768	-1	-1	-1	-1	4		0	0						Untertest2.avi	0	880	547	72	111				0	Content		-72	-111	23980599	2680091223
23998	09:17:41.996	00:00:23.998	1440	-1024	-768	-1	-1	-1	-1	4	-1024	-768	-1	-1	-1	-1	4		0	0						Untertest2.avi	0	880	547	72	111				0	Content		-72	-111	23998079	2680108703
24013	09:17:42.011	00:00:24.012	1441	-1024	-768	-1	-1	-1	-1	4	-1024	-768	-1	-1	-1	-1	4		0	0						Untertest2.avi	0	880	547	72	111				0	Content		-72	-111	24012826	2680123450
24029	09:17:42.027	00:00:24.029	1442	-1024	-768	-1	-1	-1	-1	4	-1024	-768	-1	-1	-1	-1	4		0	0						Untertest2.avi	0	880	547	72	111				0	Content		-72	-111	24029492	2680140116
24046	09:17:42.044	00:00:24.046	1443	-1024	-768	-1	-1	-1	-1	4	-1024	-768	-1	-1	-1	-1	4		0	0						Untertest2.avi	0	880	547	72	111				0	Content		-72	-111	24046160	2680156784
24063	09:17:42.061	00:00:24.062	1444	-1024	-768	-1	-1	-1	-1	4	-1024	-768	-1	-1	-1	-1	4		0	0						Untertest2.avi	0	880	547	72	111				0	Content		-72	-111	24062827	2680173451
24079	09:17:42.077	00:00:24.079	1445	-1024	-768	-1	-1	-1	-1	4	-1024	-768	-1	-1	-1	-1	4		0	0						Untertest2.avi	0	880	547	72	111				0	Content		-72	-111	24079456	2680190080
24096	09:17:42.094	00:00:24.096	1446	-1024	-768	-1	-1	-1	-1	4	-1024	-768	-1	-1	-1	-1	4		0	0						Untertest2.avi	0	880	547	72	111				0	Content		-72	-111	24096121	2680206745
24113	09:17:42.111	00:00:24.112	1447	-1024	-768	-1	-1	-1	-1	4	-1024	-768	-1	-1	-1	-1	4		0	0						Untertest2.avi	0	880	547	72	111				0	Content		-72	-111	24112695	2680223319
24130	09:17:42.128	00:00:24.129	1448	-1024	-768	-1	-1	-1	-1	4	-1024	-768	-1	-1	-1	-1	4		0	0						Untertest2.avi	0	880	547	72	111				0	Content		-72	-111	24129567	2680240191
24146	09:17:42.144	00:00:24.146	1449	-1024	-768	-1	-1	-1	-1	4	-1024	-768	-1	-1	-1	-1	4		0	0						Untertest2.avi	0	880	547	72	111				0	Content		-72	-111	24146235	2680256859
24163	09:17:42.161	00:00:24.162	1450	-1024	-768	-1	-1	-1	-1	4	-1024	-768	-1	-1	-1	-1	4		0	0						Untertest2.avi	0	880	547	72	111				0	Content		-72	-111	24162902	2680273526
24180	09:17:42.178	00:00:24.179	1451	-1024	-768	-1	-1	-1	-1	4	-1024	-768	-1	-1	-1	-1	4		0	0						Untertest2.avi	0	880	547	72	111				0	Content		-72	-111	24179914	2680290538
24197	09:17:42.195	00:00:24.196	1452	-1024	-768	-1	-1	-1	-1	4	-1024	-768	-1	-1	-1	-1	4		0	0						Untertest2.avi	0	880	547	72	111				0	Content		-72	-111	24196581	2680307205
24213	09:17:42.211	00:00:24.213	1453	-1024	-768	-1	-1	-1	-1	4	-1024	-768	-1	-1	-1	-1	4		0	0						Untertest2.avi	0	880	547	72	111				0	Content		-72	-111	24213248	2680323872
24230	09:17:42.228	00:00:24.230	1454	-1024	-768	-1	-1	-1	-1	4	-1024	-768	-1	-1	-1	-1	4		0	0						Untertest2.avi	0	880	547	72	111				0	Content		-72	-111	24230353	2680340977
24247	09:17:42.245	00:00:24.247	1455	-1024	-768	-1	-1	-1	-1	4	-1024	-768	-1	-1	-1	-1	4		0	0						Untertest2.avi	0	880	547	72	111				0	Content		-72	-111	24247020	2680357644
24264	09:17:42.262	00:00:24.263	1456	-1024	-768	-1	-1	-1	-1	4	-1024	-768	-1	-1	-1	-1	4		0	0						Untertest2.avi	0	880	547	72	111				0	Content		-72	-111	24263687	2680374311
24280	09:17:42.278	00:00:24.279	1457	-1024	-768	-1	-1	-1	-1	4	-1024	-768	-1	-1	-1	-1	4		0	0						Untertest2.avi	0	880	547	72	111				0	Content		-72	-111	24279977	2680390601
24297	09:17:42.295	00:00:24.296	1458	-1024	-768	-1	-1	-1	-1	4	-1024	-768	-1	-1	-1	-1	4		0	0						Untertest2.avi	0	880	547	72	111				0	Content		-72	-111	24296644	2680407268
24313	09:17:42.311	00:00:24.313	1459	-1024	-768	-1	-1	-1	-1	4	-1024	-768	-1	-1	-1	-1	4		0	0						Untertest2.avi	0	880	547	72	111				0	Content		-72	-111	24313311	2680423935
24329	09:17:42.327	00:00:24.329	1460	-1024	-768	-1	-1	-1	-1	4	-1024	-768	-1	-1	-1	-1	4		0	0						Untertest2.avi	0	880	547	72	111				0	Content		-72	-111	24329303	2680439927
24346	09:17:42.344	00:00:24.345	1461	-1024	-768	-1	-1	-1	-1	4	-1024	-768	-1	-1	-1	-1	4		0	0						Untertest2.avi	0	880	547	72	111				0	Content		-72	-111	24345927	2680456551
24363	09:17:42.361	00:00:24.362	1462	-1024	-768	-1	-1	-1	-1	4	-1024	-768	-1	-1	-1	-1	4		0	0						Untertest2.avi	0	880	547	72	111				0	Content		-72	-111	24362671	2680473295
24379	09:17:42.377	00:00:24.379	1463	-1024	-768	-1	-1	-1	-1	4	-1024	-768	-1	-1	-1	-1	4		0	0						Untertest2.avi	0	880	547	72	111				0	Content		-72	-111	24379228	2680489852
24396	09:17:42.394	00:00:24.395	1464	-1024	-768	-1	-1	-1	-1	4	-1024	-768	-1	-1	-1	-1	4		0	0						Untertest2.avi	0	880	547	72	111				0	Content		-72	-111	24395920	2680506544
24413	09:17:42.411	00:00:24.412	1465	-1024	-768	-1	-1	-1	-1	4	-1024	-768	-1	-1	-1	-1	4		0	0						Untertest2.avi	0	880	547	72	111				0	Content		-72	-111	24412859	2680523483
24430	09:17:42.428	00:00:24.429	1466	-1024	-768	-1	-1	-1	-1	4	-1024	-768	-1	-1	-1	-1	4		0	0						Untertest2.avi	0	880	547	72	111				0	Content		-72	-111	24429526	2680540150
24446	09:17:42.444	00:00:24.446	1467	-1024	-768	-1	-1	-1	-1	4	-1024	-768	-1	-1	-1	-1	4		0	0						Untertest2.avi	0	880	547	72	111				0	Content		-72	-111	24446493	2680557117
24463	09:17:42.461	00:00:24.463	1468	-1024	-768	-1	-1	-1	-1	4	-1024	-768	-1	-1	-1	-1	4		0	0						Untertest2.avi	0	880	547	72	111				0	Content		-72	-111	24463160	2680573784
24480	09:17:42.478	00:00:24.479	1469	-1024	-768	-1	-1	-1	-1	4	-1024	-768	-1	-1	-1	-1	4		0	0						Untertest2.avi	0	880	547	72	111				0	Content		-72	-111	24479827	2680590451
24497	09:17:42.495	00:00:24.496	1470	-1024	-768	-1	-1	-1	-1	4	-1024	-768	-1	-1	-1	-1	4		0	0						Untertest2.avi	0	880	547	72	111				0	Content		-72	-111	24496899	2680607523
24514	09:17:42.512	00:00:24.513	1471	-1024	-768	-1	-1	-1	-1	4	-1024	-768	-1	-1	-1	-1	4		0	0						Untertest2.avi	0	880	547	72	111				0	Content		-72	-111	24513567	2680624191
24530	09:17:42.528	00:00:24.530	1472	-1024	-768	-1	-1	-1	-1	4	-1024	-768	-1	-1	-1	-1	4		0	0						Untertest2.avi	0	880	547	72	111				0	Content		-72	-111	24530234	2680640858
24548	09:17:42.546	00:00:24.547	1473	-1024	-768	-1	-1	-1	-1	4	-1024	-768	-1	-1	-1	-1	4		0	0						Untertest2.avi	0	880	547	72	111				0	Content		-72	-111	24547659	2680658283
24563	09:17:42.561	00:00:24.562	1474	-1024	-768	-1	-1	-1	-1	4	-1024	-768	-1	-1	-1	-1	4		0	0						Untertest2.avi	0	880	547	72	111				0	Content		-72	-111	24562534	2680673158
24579	09:17:42.577	00:00:24.579	1475	-1024	-768	-1	-1	-1	-1	4	-1024	-768	-1	-1	-1	-1	4		0	0						Untertest2.avi	0	880	547	72	111				0	Content		-72	-111	24579162	2680689786
24596	09:17:42.594	00:00:24.595	1476	-1024	-768	-1	-1	-1	-1	4	-1024	-768	-1	-1	-1	-1	4		0	0						Untertest2.avi	0	880	547	72	111				0	Content		-72	-111	24595830	2680706454
24612	09:17:42.610	00:00:24.612	1477	-1024	-768	-1	-1	-1	-1	4	-1024	-768	-1	-1	-1	-1	4		0	0						Untertest2.avi	0	880	547	72	111				0	Content		-72	-111	24612497	2680723121
24629	09:17:42.627	00:00:24.629	1478	-1024	-768	-1	-1	-1	-1	4	-1024	-768	-1	-1	-1	-1	4		0	0						Untertest2.avi	0	880	547	72	111				0	Content		-72	-111	24629030	2680739654
24646	09:17:42.644	00:00:24.645	1479	-1024	-768	-1	-1	-1	-1	4	-1024	-768	-1	-1	-1	-1	4		0	0						Untertest2.avi	0	880	547	72	111				0	Content		-72	-111	24645829	2680756453
24662	09:17:42.660	00:00:24.662	1480	-1024	-768	-1	-1	-1	-1	4	-1024	-768	-1	-1	-1	-1	4		0	0						Untertest2.avi	0	880	547	72	111				0	Content		-72	-111	24662408	2680773032
24679	09:17:42.677	00:00:24.679	1481	-1024	-768	-1	-1	-1	-1	4	-1024	-768	-1	-1	-1	-1	4		0	0						Untertest2.avi	0	880	547	72	111				0	Content		-72	-111	24679237	2680789861
24696	09:17:42.694	00:00:24.695	1482	-1024	-768	-1	-1	-1	-1	4	-1024	-768	-1	-1	-1	-1	4		0	0						Untertest2.avi	0	880	547	72	111				0	Content		-72	-111	24695905	2680806529
24713	09:17:42.711	00:00:24.712	1483	-1024	-768	-1	-1	-1	-1	4	-1024	-768	-1	-1	-1	-1	4		0	0						Untertest2.avi	0	880	547	72	111				0	Content		-72	-111	24712572	2680823196
24730	09:17:42.728	00:00:24.729	1484	-1024	-768	-1	-1	-1	-1	4	-1024	-768	-1	-1	-1	-1	4		0	0						Untertest2.avi	0	880	547	72	111				0	Content		-72	-111	24729555	2680840179
24746	09:17:42.744	00:00:24.746	1485	-1024	-768	-1	-1	-1	-1	4	-1024	-768	-1	-1	-1	-1	4		0	0						Untertest2.avi	0	880	547	72	111				0	Content		-72	-111	24746222	2680856846
24763	09:17:42.761	00:00:24.762	1486	-1024	-768	-1	-1	-1	-1	4	-1024	-768	-1	-1	-1	-1	4		0	0						Untertest2.avi	0	880	547	72	111				0	Content		-72	-111	24762889	2680873513
24780	09:17:42.778	00:00:24.779	1487	-1024	-768	-1	-1	-1	-1	4	-1024	-768	-1	-1	-1	-1	4		0	0						Untertest2.avi	0	880	547	72	111				0	Content		-72	-111	24779981	2680890605
24797	09:17:42.795	00:00:24.796	1488	-1024	-768	-1	-1	-1	-1	4	-1024	-768	-1	-1	-1	-1	4		0	0						Untertest2.avi	0	880	547	72	111				0	Content		-72	-111	24796648	2680907272
24813	09:17:42.811	00:00:24.813	1489	-1024	-768	-1	-1	-1	-1	4	-1024	-768	-1	-1	-1	-1	4		0	0						Untertest2.avi	0	880	547	72	111				0	Content		-72	-111	24813315	2680923939
24830	09:17:42.828	00:00:24.829	1490	-1024	-768	-1	-1	-1	-1	4	-1024	-768	-1	-1	-1	-1	4		0	0						Untertest2.avi	0	880	547	72	111				0	Content		-72	-111	24829638	2680940262
24846	09:17:42.844	00:00:24.846	1491	-1024	-768	-1	-1	-1	-1	4	-1024	-768	-1	-1	-1	-1	4		0	0						Untertest2.avi	0	880	547	72	111				0	Content		-72	-111	24846305	2680956929
24863	09:17:42.861	00:00:24.862	1492	-1024	-768	-1	-1	-1	-1	4	-1024	-768	-1	-1	-1	-1	4		0	0						Untertest2.avi	0	880	547	72	111				0	Content		-72	-111	24862972	2680973596
24879	09:17:42.877	00:00:24.878	1493	-1024	-768	-1	-1	-1	-1	4	-1024	-768	-1	-1	-1	-1	4		0	0						Untertest2.avi	0	880	547	72	111				0	Content		-72	-111	24878887	2680989511
24896	09:17:42.894	00:00:24.895	1494	-1024	-768	-1	-1	-1	-1	4	-1024	-768	-1	-1	-1	-1	4		0	0						Untertest2.avi	0	880	547	72	111				0	Content		-72	-111	24895508	2681006132
24912	09:17:42.910	00:00:24.912	1495	-1024	-768	-1	-1	-1	-1	4	-1024	-768	-1	-1	-1	-1	4		0	0						Untertest2.avi	0	880	547	72	111				0	Content		-72	-111	24912195	2681022819
24929	09:17:42.927	00:00:24.928	1496	-1024	-768	-1	-1	-1	-1	4	-1024	-768	-1	-1	-1	-1	4		0	0						Untertest2.avi	0	880	547	72	111				0	Content		-72	-111	24928862	2681039486
24946	09:17:42.944	00:00:24.945	1497	-1024	-768	-1	-1	-1	-1	4	-1024	-768	-1	-1	-1	-1	4		0	0						Untertest2.avi	0	880	547	72	111				0	Content		-72	-111	24945529	2681056153
24962	09:17:42.960	00:00:24.962	1498	-1024	-768	-1	-1	-1	-1	4	-1024	-768	-1	-1	-1	-1	4		0	0						Untertest2.avi	0	880	547	72	111				0	Content		-72	-111	24962312	2681072936
24979	09:17:42.977	00:00:24.978	1499	-1024	-768	-1	-1	-1	-1	4	-1024	-768	-1	-1	-1	-1	4		0	0						Untertest2.avi	0	880	547	72	111				0	Content		-72	-111	24978879	2681089503
24996	09:17:42.994	00:00:24.995	1500	-1024	-768	-1	-1	-1	-1	4	-1024	-768	-1	-1	-1	-1	4		0	0						Untertest2.avi	0	880	547	72	111				0	Content		-72	-111	24995816	2681106440
25012	09:17:43.010	00:00:25.012	1501	-1024	-768	-1	-1	-1	-1	4	-1024	-768	-1	-1	-1	-1	4		0	0						Untertest2.avi	0	880	547	72	111				0	Content		-72	-111	25012483	2681123107
25029	09:17:43.027	00:00:25.029	1502	-1024	-768	-1	-1	-1	-1	4	-1024	-768	-1	-1	-1	-1	4		0	0						Untertest2.avi	0	880	547	72	111				0	Content		-72	-111	25029447	2681140071
25046	09:17:43.044	00:00:25.046	1503	-1024	-768	-1	-1	-1	-1	4	-1024	-768	-1	-1	-1	-1	4		0	0						Untertest2.avi	0	880	547	72	111				0	Content		-72	-111	25046114	2681156738
25063	09:17:43.061	00:00:25.062	1504	-1024	-768	-1	-1	-1	-1	4	-1024	-768	-1	-1	-1	-1	4		0	0						Untertest2.avi	0	880	547	72	111				0	Content		-72	-111	25062782	2681173406
25080	09:17:43.078	00:00:25.079	1505	-1024	-768	-1	-1	-1	-1	4	-1024	-768	-1	-1	-1	-1	4		0	0						Untertest2.avi	0	880	547	72	111				0	Content		-72	-111	25079854	2681190478
25097	09:17:43.095	00:00:25.096	1506	-1024	-768	-1	-1	-1	-1	4	-1024	-768	-1	-1	-1	-1	4		0	0						Untertest2.avi	0	880	547	72	111				0	Content		-72	-111	25096521	2681207145
25113	09:17:43.111	00:00:25.113	1507	-1024	-768	-1	-1	-1	-1	4	-1024	-768	-1	-1	-1	-1	4		0	0						Untertest2.avi	0	880	547	72	111				0	Content		-72	-111	25113188	2681223812
25131	09:17:43.129	00:00:25.130	1508	-1024	-768	-1	-1	-1	-1	4	-1024	-768	-1	-1	-1	-1	4		0	0						Untertest2.avi	0	880	547	72	111				0	Content		-72	-111	25130617	2681241241
25145	09:17:43.143	00:00:25.145	1509	-1024	-768	-1	-1	-1	-1	4	-1024	-768	-1	-1	-1	-1	4		0	0						Untertest2.avi	0	880	547	72	111				0	Content		-72	-111	25145368	2681255992
25162	09:17:43.160	00:00:25.162	1510	-1024	-768	-1	-1	-1	-1	4	-1024	-768	-1	-1	-1	-1	4		0	0						Untertest2.avi	0	880	547	72	111				0	Content		-72	-111	25162035	2681272659
25179	09:17:43.177	00:00:25.178	1511	-1024	-768	-1	-1	-1	-1	4	-1024	-768	-1	-1	-1	-1	4		0	0						Untertest2.avi	0	880	547	72	111				0	Content		-72	-111	25178702	2681289326
25195	09:17:43.193	00:00:25.195	1512	-1024	-768	-1	-1	-1	-1	4	-1024	-768	-1	-1	-1	-1	4		0	0						Untertest2.avi	0	880	547	72	111				0	Content		-72	-111	25195369	2681305993
25212	09:17:43.210	00:00:25.211	1513	-1024	-768	-1	-1	-1	-1	4	-1024	-768	-1	-1	-1	-1	4		0	0						Untertest2.avi	0	880	547	72	111				0	Content		-72	-111	25211984	2681322608
25229	09:17:43.227	00:00:25.228	1514	-1024	-768	-1	-1	-1	-1	4	-1024	-768	-1	-1	-1	-1	4		0	0						Untertest2.avi	0	880	547	72	111				0	Content		-72	-111	25228788	2681339412
25245	09:17:43.243	00:00:25.245	1515	-1024	-768	-1	-1	-1	-1	4	-1024	-768	-1	-1	-1	-1	4		0	0						Untertest2.avi	0	880	547	72	111				0	Content		-72	-111	25245357	2681355981
25262	09:17:43.260	00:00:25.262	1516	-1024	-768	-1	-1	-1	-1	4	-1024	-768	-1	-1	-1	-1	4		0	0						Untertest2.avi	0	880	547	72	111				0	Content		-72	-111	25262193	2681372817
25279	09:17:43.277	00:00:25.278	1517	-1024	-768	-1	-1	-1	-1	4	-1024	-768	-1	-1	-1	-1	4		0	0						Untertest2.avi	0	880	547	72	111				0	Content		-72	-111	25278860	2681389484
25296	09:17:43.294	00:00:25.295	1518	-1024	-768	-1	-1	-1	-1	4	-1024	-768	-1	-1	-1	-1	4		0	0						Untertest2.avi	0	880	547	72	111				0	Content		-72	-111	25295527	2681406151
25313	09:17:43.311	00:00:25.312	1519	-1024	-768	-1	-1	-1	-1	4	-1024	-768	-1	-1	-1	-1	4		0	0						Untertest2.avi	0	880	547	72	111				0	Content		-72	-111	25312512	2681423136
25329	09:17:43.327	00:00:25.329	1520	-1024	-768	-1	-1	-1	-1	4	-1024	-768	-1	-1	-1	-1	4		0	0						Untertest2.avi	0	880	547	72	111				0	Content		-72	-111	25329180	2681439804
25346	09:17:43.344	00:00:25.345	1521	-1024	-768	-1	-1	-1	-1	4	-1024	-768	-1	-1	-1	-1	4		0	0						Untertest2.avi	0	880	547	72	111				0	Content		-72	-111	25345847	2681456471
25363	09:17:43.361	00:00:25.362	1522	-1024	-768	-1	-1	-1	-1	4	-1024	-768	-1	-1	-1	-1	4		0	0						Untertest2.avi	0	880	547	72	111				0	Content		-72	-111	25362932	2681473556
25380	09:17:43.378	00:00:25.379	1523	-1024	-768	-1	-1	-1	-1	4	-1024	-768	-1	-1	-1	-1	4		0	0						Untertest2.avi	0	880	547	72	111				0	Content		-72	-111	25379599	2681490223
25396	09:17:43.394	00:00:25.396	1524	-1024	-768	-1	-1	-1	-1	4	-1024	-768	-1	-1	-1	-1	4		0	0						Untertest2.avi	0	880	547	72	111				0	Content		-72	-111	25396266	2681506890
25413	09:17:43.411	00:00:25.412	1525	-1024	-768	-1	-1	-1	-1	4	-1024	-768	-1	-1	-1	-1	4		0	0						Untertest2.avi	0	880	547	72	111				0	Content		-72	-111	25412585	2681523209
25429	09:17:43.427	00:00:25.429	1526	-1024	-768	-1	-1	-1	-1	4	-1024	-768	-1	-1	-1	-1	4		0	0						Untertest2.avi	0	880	547	72	111				0	Content		-72	-111	25429253	2681539877
25446	09:17:43.444	00:00:25.445	1527	-1024	-768	-1	-1	-1	-1	4	-1024	-768	-1	-1	-1	-1	4		0	0						Untertest2.avi	0	880	547	72	111				0	Content		-72	-111	25445920	2681556544
25462	09:17:43.460	00:00:25.461	1528	-1024	-768	-1	-1	-1	-1	4	-1024	-768	-1	-1	-1	-1	4		0	0						Untertest2.avi	0	880	547	72	111				0	Content		-72	-111	25461845	2681572469
25478	09:17:43.476	00:00:25.478	1529	-1024	-768	-1	-1	-1	-1	4	-1024	-768	-1	-1	-1	-1	4		0	0						Untertest2.avi	0	880	547	72	111				0	Content		-72	-111	25478465	2681589089
25495	09:17:43.493	00:00:25.495	1530	-1024	-768	-1	-1	-1	-1	4	-1024	-768	-1	-1	-1	-1	4		0	0						Untertest2.avi	0	880	547	72	111				0	Content		-72	-111	25495215	2681605839
25512	09:17:43.510	00:00:25.511	1531	-1024	-768	-1	-1	-1	-1	4	-1024	-768	-1	-1	-1	-1	4		0	0						Untertest2.avi	0	880	547	72	111				0	Content		-72	-111	25511894	2681622518
25528	09:17:43.526	00:00:25.528	1532	-1024	-768	-1	-1	-1	-1	4	-1024	-768	-1	-1	-1	-1	4		0	0						Untertest2.avi	0	880	547	72	111				0	Content		-72	-111	25528461	2681639085
25545	09:17:43.543	00:00:25.545	1533	-1024	-768	-1	-1	-1	-1	4	-1024	-768	-1	-1	-1	-1	4		0	0						Untertest2.avi	0	880	547	72	111				0	Content		-72	-111	25545396	2681656020
25562	09:17:43.560	00:00:25.562	1534	-1024	-768	-1	-1	-1	-1	4	-1024	-768	-1	-1	-1	-1	4		0	0						Untertest2.avi	0	880	547	72	111				0	Content		-72	-111	25562063	2681672687
25579	09:17:43.577	00:00:25.579	1535	-1024	-768	-1	-1	-1	-1	4	-1024	-768	-1	-1	-1	-1	4		0	0						Untertest2.avi	0	880	547	72	111				0	Content		-72	-111	25579069	2681689693
25596	09:17:43.594	00:00:25.595	1536	-1024	-768	-1	-1	-1	-1	4	-1024	-768	-1	-1	-1	-1	4		0	0						Untertest2.avi	0	880	547	72	111				0	Content		-72	-111	25595736	2681706360
25612	09:17:43.610	00:00:25.612	1537	-1024	-768	-1	-1	-1	-1	4	-1024	-768	-1	-1	-1	-1	4		0	0						Untertest2.avi	0	880	547	72	111				0	Content		-72	-111	25612404	2681723028
25629	09:17:43.627	00:00:25.629	1538	-1024	-768	-1	-1	-1	-1	4	-1024	-768	-1	-1	-1	-1	4		0	0						Untertest2.avi	0	880	547	72	111				0	Content		-72	-111	25629463	2681740087
25646	09:17:43.644	00:00:25.646	1539	-1024	-768	-1	-1	-1	-1	4	-1024	-768	-1	-1	-1	-1	4		0	0						Untertest2.avi	0	880	547	72	111				0	Content		-72	-111	25646130	2681756754
25663	09:17:43.661	00:00:25.662	1540	-1024	-768	-1	-1	-1	-1	4	-1024	-768	-1	-1	-1	-1	4		0	0						Untertest2.avi	0	880	547	72	111				0	Content		-72	-111	25662797	2681773421
25680	09:17:43.678	00:00:25.680	1541	-1024	-768	-1	-1	-1	-1	4	-1024	-768	-1	-1	-1	-1	4		0	0						Untertest2.avi	0	880	547	72	111				0	Content		-72	-111	25680198	2681790822
25695	09:17:43.693	00:00:25.695	1542	-1024	-768	-1	-1	-1	-1	4	-1024	-768	-1	-1	-1	-1	4		0	0						Untertest2.avi	0	880	547	72	111				0	Content		-72	-111	25695073	2681805697
25712	09:17:43.710	00:00:25.711	1543	-1024	-768	-1	-1	-1	-1	4	-1024	-768	-1	-1	-1	-1	4		0	0						Untertest2.avi	0	880	547	72	111				0	Content		-72	-111	25711697	2681822321
25728	09:17:43.726	00:00:25.728	1544	-1024	-768	-1	-1	-1	-1	4	-1024	-768	-1	-1	-1	-1	4		0	0						Untertest2.avi	0	880	547	72	111				0	Content		-72	-111	25728364	2681838988
25745	09:17:43.743	00:00:25.745	1545	-1024	-768	-1	-1	-1	-1	4	-1024	-768	-1	-1	-1	-1	4		0	0						Untertest2.avi	0	880	547	72	111				0	Content		-72	-111	25745031	2681855655
25762	09:17:43.760	00:00:25.761	1546	-1024	-768	-1	-1	-1	-1	4	-1024	-768	-1	-1	-1	-1	4		0	0						Untertest2.avi	0	880	547	72	111				0	Content		-72	-111	25761690	2681872314
25778	09:17:43.776	00:00:25.778	1547	-1024	-768	-1	-1	-1	-1	4	-1024	-768	-1	-1	-1	-1	4		0	0						Untertest2.avi	0	880	547	72	111				0	Content		-72	-111	25778366	2681888990
25795	09:17:43.793	00:00:25.795	1548	-1024	-768	-1	-1	-1	-1	4	-1024	-768	-1	-1	-1	-1	4		0	0						Untertest2.avi	0	880	547	72	111				0	Content		-72	-111	25795060	2681905684
25812	09:17:43.810	00:00:25.811	1549	-1024	-768	-1	-1	-1	-1	4	-1024	-768	-1	-1	-1	-1	4		0	0						Untertest2.avi	0	880	547	72	111				0	Content		-72	-111	25811892	2681922516
25829	09:17:43.827	00:00:25.828	1550	-1024	-768	-1	-1	-1	-1	4	-1024	-768	-1	-1	-1	-1	4		0	0						Untertest2.avi	0	880	547	72	111				0	Content		-72	-111	25828559	2681939183
25845	09:17:43.843	00:00:25.845	1551	-1024	-768	-1	-1	-1	-1	4	-1024	-768	-1	-1	-1	-1	4		0	0						Untertest2.avi	0	880	547	72	111				0	Content		-72	-111	25845226	2681955850
25862	09:17:43.860	00:00:25.862	1552	-1024	-768	-1	-1	-1	-1	4	-1024	-768	-1	-1	-1	-1	4		0	0						Untertest2.avi	0	880	547	72	111				0	Content		-72	-111	25862218	2681972842
25879	09:17:43.877	00:00:25.878	1553	-1024	-768	-1	-1	-1	-1	4	-1024	-768	-1	-1	-1	-1	4		0	0						Untertest2.avi	0	880	547	72	111				0	Content		-72	-111	25878886	2681989510
25896	09:17:43.894	00:00:25.895	1554	-1024	-768	-1	-1	-1	-1	4	-1024	-768	-1	-1	-1	-1	4		0	0						Untertest2.avi	0	880	547	72	111				0	Content		-72	-111	25895553	2682006177
25913	09:17:43.911	00:00:25.912	1555	-1024	-768	-1	-1	-1	-1	4	-1024	-768	-1	-1	-1	-1	4		0	0						Untertest2.avi	0	880	547	72	111				0	Content		-72	-111	25912636	2682023260
25929	09:17:43.927	00:00:25.929	1556	-1024	-768	-1	-1	-1	-1	4	-1024	-768	-1	-1	-1	-1	4		0	0						Untertest2.avi	0	880	547	72	111				0	Content		-72	-111	25929303	2682039927
25946	09:17:43.944	00:00:25.945	1557	-1024	-768	-1	-1	-1	-1	4	-1024	-768	-1	-1	-1	-1	4		0	0						Untertest2.avi	0	880	547	72	111				0	Content		-72	-111	25945970	2682056594
25962	09:17:43.960	00:00:25.962	1558	-1024	-768	-1	-1	-1	-1	4	-1024	-768	-1	-1	-1	-1	4		0	0						Untertest2.avi	0	880	547	72	111				0	Content		-72	-111	25962250	2682072874
25979	09:17:43.977	00:00:25.978	1559	-1024	-768	-1	-1	-1	-1	4	-1024	-768	-1	-1	-1	-1	4		0	0						Untertest2.avi	0	880	547	72	111				0	Content		-72	-111	25978918	2682089542
25996	09:17:43.994	00:00:25.995	1560	-1024	-768	-1	-1	-1	-1	4	-1024	-768	-1	-1	-1	-1	4		0	0						Untertest2.avi	0	880	547	72	111				0	Content		-72	-111	25995585	2682106209
26012	09:17:44.010	00:00:26.011	1561	-1024	-768	-1	-1	-1	-1	4	-1024	-768	-1	-1	-1	-1	4		0	0						Untertest2.avi	0	880	547	72	111				0	Content		-72	-111	26011548	2682122172
26028	09:17:44.026	00:00:26.028	1562	-1024	-768	-1	-1	-1	-1	4	-1024	-768	-1	-1	-1	-1	4		0	0						Untertest2.avi	0	880	547	72	111				0	Content		-72	-111	26028169	2682138793
26045	09:17:44.043	00:00:26.044	1563	-1024	-768	-1	-1	-1	-1	4	-1024	-768	-1	-1	-1	-1	4		0	0						Untertest2.avi	0	880	547	72	111				0	Content		-72	-111	26044858	2682155482
26062	09:17:44.060	00:00:26.061	1564	-1024	-768	-1	-1	-1	-1	4	-1024	-768	-1	-1	-1	-1	4		0	0						Untertest2.avi	0	880	547	72	111				0	Content		-72	-111	26061525	2682172149
26078	09:17:44.076	00:00:26.078	1565	-1024	-768	-1	-1	-1	-1	4	-1024	-768	-1	-1	-1	-1	4		0	0						Untertest2.avi	0	880	547	72	111				0	Content		-72	-111	26078193	2682188817
26095	09:17:44.093	00:00:26.094	1566	-1024	-768	-1	-1	-1	-1	4	-1024	-768	-1	-1	-1	-1	4		0	0						Untertest2.avi	0	880	547	72	111				0	Content		-72	-111	26094843	2682205467
26111	09:17:44.109	00:00:26.111	1567	-1024	-768	-1	-1	-1	-1	4	-1024	-768	-1	-1	-1	-1	4		0	0						Untertest2.avi	0	880	547	72	111				0	Content		-72	-111	26111412	2682222036
26128	09:17:44.126	00:00:26.128	1568	-1024	-768	-1	-1	-1	-1	4	-1024	-768	-1	-1	-1	-1	4		0	0						Untertest2.avi	0	880	547	72	111				0	Content		-72	-111	26128050	2682238674
26145	09:17:44.143	00:00:26.145	1569	-1024	-768	-1	-1	-1	-1	4	-1024	-768	-1	-1	-1	-1	4		0	0						Untertest2.avi	0	880	547	72	111				0	Content		-72	-111	26145129	2682255753
26162	09:17:44.160	00:00:26.161	1570	-1024	-768	-1	-1	-1	-1	4	-1024	-768	-1	-1	-1	-1	4		0	0						Untertest2.avi	0	880	547	72	111				0	Content		-72	-111	26161797	2682272421
26178	09:17:44.176	00:00:26.178	1571	-1024	-768	-1	-1	-1	-1	4	-1024	-768	-1	-1	-1	-1	4		0	0						Untertest2.avi	0	880	547	72	111				0	Content		-72	-111	26178464	2682289088
26196	09:17:44.194	00:00:26.195	1572	-1024	-768	-1	-1	-1	-1	4	-1024	-768	-1	-1	-1	-1	4		0	0						Untertest2.avi	0	880	547	72	111				0	Content		-72	-111	26195611	2682306235
26212	09:17:44.210	00:00:26.212	1573	-1024	-768	-1	-1	-1	-1	4	-1024	-768	-1	-1	-1	-1	4		0	0						Untertest2.avi	0	880	547	72	111				0	Content		-72	-111	26212278	2682322902
26229	09:17:44.227	00:00:26.228	1574	-1024	-768	-1	-1	-1	-1	4	-1024	-768	-1	-1	-1	-1	4		0	0						Untertest2.avi	0	880	547	72	111				0	Content		-72	-111	26228945	2682339569
26247	09:17:44.245	00:00:26.246	1575	-1024	-768	-1	-1	-1	-1	4	-1024	-768	-1	-1	-1	-1	4		0	0						Untertest2.avi	0	880	547	72	111				0	Content		-72	-111	26246532	2682357156
26261	09:17:44.259	00:00:26.261	1576	-1024	-768	-1	-1	-1	-1	4	-1024	-768	-1	-1	-1	-1	4		0	0						Untertest2.avi	0	880	547	72	111				0	Content		-72	-111	26261402	2682372026
26278	09:17:44.276	00:00:26.278	1577	-1024	-768	-1	-1	-1	-1	4	-1024	-768	-1	-1	-1	-1	4		0	0						Untertest2.avi	0	880	547	72	111				0	Content		-72	-111	26278028	2682388652
26295	09:17:44.293	00:00:26.294	1578	-1024	-768	-1	-1	-1	-1	4	-1024	-768	-1	-1	-1	-1	4		0	0						Untertest2.avi	0	880	547	72	111				0	Content		-72	-111	26294695	2682405319
26311	09:17:44.309	00:00:26.311	1579	-1024	-768	-1	-1	-1	-1	4	-1024	-768	-1	-1	-1	-1	4		0	0						Untertest2.avi	0	880	547	72	111				0	Content		-72	-111	26311362	2682421986
26328	09:17:44.326	00:00:26.328	1580	-1024	-768	-1	-1	-1	-1	4	-1024	-768	-1	-1	-1	-1	4		0	0						Untertest2.avi	0	880	547	72	111				0	Content		-72	-111	26328021	2682438645
26345	09:17:44.343	00:00:26.344	1581	-1024	-768	-1	-1	-1	-1	4	-1024	-768	-1	-1	-1	-1	4		0	0						Untertest2.avi	0	880	547	72	111				0	Content		-72	-111	26344699	2682455323
26361	09:17:44.359	00:00:26.361	1582	-1024	-768	-1	-1	-1	-1	4	-1024	-768	-1	-1	-1	-1	4		0	0						Untertest2.avi	0	880	547	72	111				0	Content		-72	-111	26361268	2682471892
26378	09:17:44.376	00:00:26.378	1583	-1024	-768	-1	-1	-1	-1	4	-1024	-768	-1	-1	-1	-1	4		0	0						Untertest2.avi	0	880	547	72	111				0	Content		-72	-111	26378100	2682488724
26395	09:17:44.393	00:00:26.394	1584	-1024	-768	-1	-1	-1	-1	4	-1024	-768	-1	-1	-1	-1	4		0	0						Untertest2.avi	0	880	547	72	111				0	Content		-72	-111	26394767	2682505391
26411	09:17:44.409	00:00:26.411	1585	-1024	-768	-1	-1	-1	-1	4	-1024	-768	-1	-1	-1	-1	4		0	0						Untertest2.avi	0	880	547	72	111				0	Content		-72	-111	26411434	2682522058
26428	09:17:44.426	00:00:26.428	1586	-1024	-768	-1	-1	-1	-1	4	-1024	-768	-1	-1	-1	-1	4		0	0						Untertest2.avi	0	880	547	72	111				0	Content		-72	-111	26428418	2682539042
26445	09:17:44.443	00:00:26.445	1587	-1024	-768	-1	-1	-1	-1	4	-1024	-768	-1	-1	-1	-1	4		0	0						Untertest2.avi	0	880	547	72	111				0	Content		-72	-111	26445085	2682555709
26462	09:17:44.460	00:00:26.461	1588	-1024	-768	-1	-1	-1	-1	4	-1024	-768	-1	-1	-1	-1	4		0	0						Untertest2.avi	0	880	547	72	111				0	Content		-72	-111	26461752	2682572376
26479	09:17:44.477	00:00:26.479	1589	-1024	-768	-1	-1	-1	-1	4	-1024	-768	-1	-1	-1	-1	4		0	0						Untertest2.avi	0	880	547	72	111				0	Content		-72	-111	26479072	2682589696
26496	09:17:44.494	00:00:26.495	1590	-1024	-768	-1	-1	-1	-1	4	-1024	-768	-1	-1	-1	-1	4		0	0						Untertest2.avi	0	880	547	72	111				0	Content		-72	-111	26495739	2682606363
26512	09:17:44.510	00:00:26.511	1591	-1024	-768	-1	-1	-1	-1	4	-1024	-768	-1	-1	-1	-1	4		0	0						Untertest2.avi	0	880	547	72	111				0	Content		-72	-111	26511995	2682622619
26529	09:17:44.527	00:00:26.528	1592	-1024	-768	-1	-1	-1	-1	4	-1024	-768	-1	-1	-1	-1	4		0	0						Untertest2.avi	0	880	547	72	111				0	Content		-72	-111	26528663	2682639287
26545	09:17:44.543	00:00:26.545	1593	-1024	-768	-1	-1	-1	-1	4	-1024	-768	-1	-1	-1	-1	4		0	0						Untertest2.avi	0	880	547	72	111				0	Content		-72	-111	26545330	2682655954
26561	09:17:44.559	00:00:26.561	1594	-1024	-768	-1	-1	-1	-1	4	-1024	-768	-1	-1	-1	-1	4		0	0						Untertest2.avi	0	880	547	72	111				0	Content		-72	-111	26561138	2682671762
26578	09:17:44.576	00:00:26.577	1595	-1024	-768	-1	-1	-1	-1	4	-1024	-768	-1	-1	-1	-1	4		0	0						Untertest2.avi	0	880	547	72	111				0	Content		-72	-111	26577751	2682688375
26594	09:17:44.592	00:00:26.594	1596	-1024	-768	-1	-1	-1	-1	4	-1024	-768	-1	-1	-1	-1	4		0	0						Untertest2.avi	0	880	547	72	111				0	Content		-72	-111	26594497	2682705121
26611	09:17:44.609	00:00:26.611	1597	-1024	-768	-1	-1	-1	-1	4	-1024	-768	-1	-1	-1	-1	4		0	0						Untertest2.avi	0	880	547	72	111				0	Content		-72	-111	26611176	2682721800
26628	09:17:44.626	00:00:26.627	1598	-1024	-768	-1	-1	-1	-1	4	-1024	-768	-1	-1	-1	-1	4		0	0						Untertest2.avi	0	880	547	72	111				0	Content		-72	-111	26627742	2682738366
26644	09:17:44.642	00:00:26.644	1599	-1024	-768	-1	-1	-1	-1	4	-1024	-768	-1	-1	-1	-1	4		0	0						Untertest2.avi	0	880	547	72	111				0	Content		-72	-111	26644378	2682755002
26661	09:17:44.659	00:00:26.661	1600	-1024	-768	-1	-1	-1	-1	4	-1024	-768	-1	-1	-1	-1	4		0	0						Untertest2.avi	0	880	547	72	111				0	Content		-72	-111	26661456	2682772080
26678	09:17:44.676	00:00:26.678	1601	-1024	-768	-1	-1	-1	-1	4	-1024	-768	-1	-1	-1	-1	4		0	0						Untertest2.avi	0	880	547	72	111				0	Content		-72	-111	26678123	2682788747
26695	09:17:44.693	00:00:26.694	1602	-1024	-768	-1	-1	-1	-1	4	-1024	-768	-1	-1	-1	-1	4		0	0						Untertest2.avi	0	880	547	72	111				0	Content		-72	-111	26694790	2682805414
26712	09:17:44.710	00:00:26.711	1603	-1024	-768	-1	-1	-1	-1	4	-1024	-768	-1	-1	-1	-1	4		0	0						Untertest2.avi	0	880	547	72	111				0	Content		-72	-111	26711939	2682822563
26729	09:17:44.727	00:00:26.728	1604	-1024	-768	-1	-1	-1	-1	4	-1024	-768	-1	-1	-1	-1	4		0	0						Untertest2.avi	0	880	547	72	111				0	Content		-72	-111	26728606	2682839230
26745	09:17:44.743	00:00:26.745	1605	-1024	-768	-1	-1	-1	-1	4	-1024	-768	-1	-1	-1	-1	4		0	0						Untertest2.avi	0	880	547	72	111				0	Content		-72	-111	26745273	2682855897
26762	09:17:44.760	00:00:26.761	1606	-1024	-768	-1	-1	-1	-1	4	-1024	-768	-1	-1	-1	-1	4		0	0						Untertest2.avi	0	880	547	72	111				0	Content		-72	-111	26761635	2682872259
26778	09:17:44.776	00:00:26.778	1607	-1024	-768	-1	-1	-1	-1	4	-1024	-768	-1	-1	-1	-1	4		0	0						Untertest2.avi	0	880	547	72	111				0	Content		-72	-111	26778302	2682888926
26795	09:17:44.793	00:00:26.794	1608	-1024	-768	-1	-1	-1	-1	4	-1024	-768	-1	-1	-1	-1	4		0	0						Untertest2.avi	0	880	547	72	111				0	Content		-72	-111	26794970	2682905594
26811	09:17:44.809	00:00:26.811	1609	-1024	-768	-1	-1	-1	-1	4	-1024	-768	-1	-1	-1	-1	4		0	0						Untertest2.avi	0	880	547	72	111				0	Content		-72	-111	26811430	2682922054
26828	09:17:44.826	00:00:26.828	1610	-1024	-768	-1	-1	-1	-1	4	-1024	-768	-1	-1	-1	-1	4		0	0						Untertest2.avi	0	880	547	72	111				0	Content		-72	-111	26828097	2682938721
26845	09:17:44.843	00:00:26.844	1611	-1024	-768	-1	-1	-1	-1	4	-1024	-768	-1	-1	-1	-1	4		0	0						Untertest2.avi	0	880	547	72	111				0	Content		-72	-111	26844764	2682955388
26861	09:17:44.859	00:00:26.860	1612	-1024	-768	-1	-1	-1	-1	4	-1024	-768	-1	-1	-1	-1	4		0	0						Untertest2.avi	0	880	547	72	111				0	Content		-72	-111	26860974	2682971598
26878	09:17:44.876	00:00:26.877	1613	-1024	-768	-1	-1	-1	-1	4	-1024	-768	-1	-1	-1	-1	4		0	0						Untertest2.avi	0	880	547	72	111				0	Content		-72	-111	26877598	2682988222
26894	09:17:44.892	00:00:26.894	1614	-1024	-768	-1	-1	-1	-1	4	-1024	-768	-1	-1	-1	-1	4		0	0						Untertest2.avi	0	880	547	72	111				0	Content		-72	-111	26894276	2683004900
26911	09:17:44.909	00:00:26.910	1615	-1024	-768	-1	-1	-1	-1	4	-1024	-768	-1	-1	-1	-1	4		0	0						Untertest2.avi	0	880	547	72	111				0	Content		-72	-111	26910971	2683021595
26928	09:17:44.926	00:00:26.927	1616	-1024	-768	-1	-1	-1	-1	4	-1024	-768	-1	-1	-1	-1	4		0	0						Untertest2.avi	0	880	547	72	111				0	Content		-72	-111	26927807	2683038431
26944	09:17:44.942	00:00:26.944	1617	-1024	-768	-1	-1	-1	-1	4	-1024	-768	-1	-1	-1	-1	4		0	0						Untertest2.avi	0	880	547	72	111				0	Content		-72	-111	26944474	2683055098
26961	09:17:44.959	00:00:26.961	1618	-1024	-768	-1	-1	-1	-1	4	-1024	-768	-1	-1	-1	-1	4		0	0						Untertest2.avi	0	880	547	72	111				0	Content		-72	-111	26961141	2683071765
26978	09:17:44.976	00:00:26.978	1619	-1024	-768	-1	-1	-1	-1	4	-1024	-768	-1	-1	-1	-1	4		0	0						Untertest2.avi	0	880	547	72	111				0	Content		-72	-111	26978128	2683088752
26995	09:17:44.993	00:00:26.994	1620	-1024	-768	-1	-1	-1	-1	4	-1024	-768	-1	-1	-1	-1	4		0	0						Untertest2.avi	0	880	547	72	111				0	Content		-72	-111	26994795	2683105419
27011	09:17:45.009	00:00:27.011	1621	-1024	-768	-1	-1	-1	-1	4	-1024	-768	-1	-1	-1	-1	4		0	0						Untertest2.avi	0	880	547	72	111				0	Content		-72	-111	27011462	2683122086
27029	09:17:45.027	00:00:27.028	1622	-1024	-768	-1	-1	-1	-1	4	-1024	-768	-1	-1	-1	-1	4		0	0						Untertest2.avi	0	880	547	72	111				0	Content		-72	-111	27028785	2683139409
27045	09:17:45.043	00:00:27.045	1623	-1024	-768	-1	-1	-1	-1	4	-1024	-768	-1	-1	-1	-1	4		0	0						Untertest2.avi	0	880	547	72	111				0	Content		-72	-111	27045452	2683156076
27062	09:17:45.060	00:00:27.061	1624	-1024	-768	-1	-1	-1	-1	4	-1024	-768	-1	-1	-1	-1	4		0	0						Untertest2.avi	0	880	547	72	111				0	Content		-72	-111	27061665	2683172289
27078	09:17:45.076	00:00:27.078	1625	-1024	-768	-1	-1	-1	-1	4	-1024	-768	-1	-1	-1	-1	4		0	0						Untertest2.avi	0	880	547	72	111				0	Content		-72	-111	27078333	2683188957
27095	09:17:45.093	00:00:27.095	1626	-1024	-768	-1	-1	-1	-1	4	-1024	-768	-1	-1	-1	-1	4		0	0						Untertest2.avi	0	880	547	72	111				0	Content		-72	-111	27095000	2683205624
27111	09:17:45.109	00:00:27.110	1627	-1024	-768	-1	-1	-1	-1	4	-1024	-768	-1	-1	-1	-1	4		0	0						Untertest2.avi	0	880	547	72	111				0	Content		-72	-111	27110707	2683221331
27127	09:17:45.125	00:00:27.127	1628	-1024	-768	-1	-1	-1	-1	4	-1024	-768	-1	-1	-1	-1	4		0	0						Untertest2.avi	0	880	547	72	111				0	Content		-72	-111	27127453	2683238077
27144	09:17:45.142	00:00:27.144	1629	-1024	-768	-1	-1	-1	-1	4	-1024	-768	-1	-1	-1	-1	4		0	0						Untertest2.avi	0	880	547	72	111				0	Content		-72	-111	27144082	2683254706
27161	09:17:45.159	00:00:27.160	1630	-1024	-768	-1	-1	-1	-1	4	-1024	-768	-1	-1	-1	-1	4		0	0						Untertest2.avi	0	880	547	72	111				0	Content		-72	-111	27160755	2683271379
27177	09:17:45.175	00:00:27.177	1631	-1024	-768	-1	-1	-1	-1	4	-1024	-768	-1	-1	-1	-1	4		0	0						Untertest2.avi	0	880	547	72	111				0	Content		-72	-111	27177449	2683288073
27194	09:17:45.192	00:00:27.194	1632	-1024	-768	-1	-1	-1	-1	4	-1024	-768	-1	-1	-1	-1	4		0	0						Untertest2.avi	0	880	547	72	111				0	Content		-72	-111	27194320	2683304944
27211	09:17:45.209	00:00:27.210	1633	-1024	-768	-1	-1	-1	-1	4	-1024	-768	-1	-1	-1	-1	4		0	0						Untertest2.avi	0	880	547	72	111				0	Content		-72	-111	27210987	2683321611
27228	09:17:45.226	00:00:27.228	1634	-1024	-768	-1	-1	-1	-1	4	-1024	-768	-1	-1	-1	-1	4		0	0						Untertest2.avi	0	880	547	72	111				0	Content		-72	-111	27228088	2683338712
27245	09:17:45.243	00:00:27.244	1635	-1024	-768	-1	-1	-1	-1	4	-1024	-768	-1	-1	-1	-1	4		0	0						Untertest2.avi	0	880	547	72	111				0	Content		-72	-111	27244755	2683355379
27262	09:17:45.260	00:00:27.261	1636	-1024	-768	-1	-1	-1	-1	4	-1024	-768	-1	-1	-1	-1	4		0	0						Untertest2.avi	0	880	547	72	111				0	Content		-72	-111	27261776	2683372400
27278	09:17:45.276	00:00:27.278	1637	-1024	-768	-1	-1	-1	-1	4	-1024	-768	-1	-1	-1	-1	4		0	0						Untertest2.avi	0	880	547	72	111				0	Content		-72	-111	27278443	2683389067
27295	09:17:45.293	00:00:27.295	1638	-1024	-768	-1	-1	-1	-1	4	-1024	-768	-1	-1	-1	-1	4		0	0						Untertest2.avi	0	880	547	72	111				0	Content		-72	-111	27295110	2683405734
27313	09:17:45.311	00:00:27.312	1639	-1024	-768	-1	-1	-1	-1	4	-1024	-768	-1	-1	-1	-1	4		0	0						Untertest2.avi	0	880	547	72	111				0	Content		-72	-111	27312557	2683423181
27327	09:17:45.325	00:00:27.327	1640	-1024	-768	-1	-1	-1	-1	4	-1024	-768	-1	-1	-1	-1	4		0	0						Untertest2.avi	0	880	547	72	111				0	Content		-72	-111	27327318	2683437942
27344	09:17:45.342	00:00:27.343	1641	-1024	-768	-1	-1	-1	-1	4	-1024	-768	-1	-1	-1	-1	4		0	0						Untertest2.avi	0	880	547	72	111				0	Content		-72	-111	27343980	2683454604
27361	09:17:45.359	00:00:27.360	1642	-1024	-768	-1	-1	-1	-1	4	-1024	-768	-1	-1	-1	-1	4		0	0						Untertest2.avi	0	880	547	72	111				0	Content		-72	-111	27360648	2683471272
27377	09:17:45.375	00:00:27.377	1643	-1024	-768	-1	-1	-1	-1	4	-1024	-768	-1	-1	-1	-1	4		0	0						Untertest2.avi	0	880	547	72	111				0	Content		-72	-111	27377315	2683487939
27394	09:17:45.392	00:00:27.393	1644	-1024	-768	-1	-1	-1	-1	4	-1024	-768	-1	-1	-1	-1	4		0	0						Untertest2.avi	0	880	547	72	111				0	Content		-72	-111	27393928	2683504552
27411	09:17:45.409	00:00:27.410	1645	-1024	-768	-1	-1	-1	-1	4	-1024	-768	-1	-1	-1	-1	4		0	0						Untertest2.avi	0	880	547	72	111				0	Content		-72	-111	27410603	2683521227
27427	09:17:45.425	00:00:27.427	1646	-1024	-768	-1	-1	-1	-1	4	-1024	-768	-1	-1	-1	-1	4		0	0						Untertest2.avi	0	880	547	72	111				0	Content		-72	-111	27427171	2683537795
27444	09:17:45.442	00:00:27.444	1647	-1024	-768	-1	-1	-1	-1	4	-1024	-768	-1	-1	-1	-1	4		0	0						Untertest2.avi	0	880	547	72	111				0	Content		-72	-111	27444047	2683554671
27461	09:17:45.459	00:00:27.460	1648	-1024	-768	-1	-1	-1	-1	4	-1024	-768	-1	-1	-1	-1	4		0	0						Untertest2.avi	0	880	547	72	111				0	Content		-72	-111	27460714	2683571338
27477	09:17:45.475	00:00:27.477	1649	-1024	-768	-1	-1	-1	-1	4	-1024	-768	-1	-1	-1	-1	4		0	0						Untertest2.avi	0	880	547	72	111				0	Content		-72	-111	27477381	2683588005
27494	09:17:45.492	00:00:27.494	1650	-1024	-768	-1	-1	-1	-1	4	-1024	-768	-1	-1	-1	-1	4		0	0						Untertest2.avi	0	880	547	72	111				0	Content		-72	-111	27494393	2683605017
27511	09:17:45.509	00:00:27.511	1651	-1024	-768	-1	-1	-1	-1	4	-1024	-768	-1	-1	-1	-1	4		0	0						Untertest2.avi	0	880	547	72	111				0	Content		-72	-111	27511060	2683621684
27528	09:17:45.526	00:00:27.527	1652	-1024	-768	-1	-1	-1	-1	4	-1024	-768	-1	-1	-1	-1	4		0	0						Untertest2.avi	0	880	547	72	111				0	Content		-72	-111	27527727	2683638351
27545	09:17:45.543	00:00:27.544	1653	-1024	-768	-1	-1	-1	-1	4	-1024	-768	-1	-1	-1	-1	4		0	0						Untertest2.avi	0	880	547	72	111				0	Content		-72	-111	27544831	2683655455
27561	09:17:45.559	00:00:27.561	1654	-1024	-768	-1	-1	-1	-1	4	-1024	-768	-1	-1	-1	-1	4		0	0						Untertest2.avi	0	880	547	72	111				0	Content		-72	-111	27561498	2683672122
27578	09:17:45.576	00:00:27.578	1655	-1024	-768	-1	-1	-1	-1	4	-1024	-768	-1	-1	-1	-1	4		0	0						Untertest2.avi	0	880	547	72	111				0	Content		-72	-111	27578165	2683688789
27594	09:17:45.592	00:00:27.594	1656	-1024	-768	-1	-1	-1	-1	4	-1024	-768	-1	-1	-1	-1	4		0	0						Untertest2.avi	0	880	547	72	111				0	Content		-72	-111	27594455	2683705079
27611	09:17:45.609	00:00:27.611	1657	-1024	-768	-1	-1	-1	-1	4	-1024	-768	-1	-1	-1	-1	4		0	0						Untertest2.avi	0	880	547	72	111				0	Content		-72	-111	27611122	2683721746
27628	09:17:45.626	00:00:27.627	1658	-1024	-768	-1	-1	-1	-1	4	-1024	-768	-1	-1	-1	-1	4		0	0						Untertest2.avi	0	880	547	72	111				0	Content		-72	-111	27627790	2683738414
27644	09:17:45.642	00:00:27.643	1659	-1024	-768	-1	-1	-1	-1	4	-1024	-768	-1	-1	-1	-1	4		0	0						Untertest2.avi	0	880	547	72	111				0	Content		-72	-111	27643777	2683754401
27660	09:17:45.658	00:00:27.660	1660	-1024	-768	-1	-1	-1	-1	4	-1024	-768	-1	-1	-1	-1	4		0	0						Untertest2.avi	0	880	547	72	111				0	Content		-72	-111	27660402	2683771026
27677	09:17:45.675	00:00:27.677	1661	-1024	-768	-1	-1	-1	-1	4	-1024	-768	-1	-1	-1	-1	4		0	0						Untertest2.avi	0	880	547	72	111				0	Content		-72	-111	27677023	2683787647
27694	09:17:45.692	00:00:27.693	1662	-1024	-768	-1	-1	-1	-1	4	-1024	-768	-1	-1	-1	-1	4		0	0						Untertest2.avi	0	880	547	72	111				0	Content		-72	-111	27693709	2683804333
27710	09:17:45.708	00:00:27.710	1663	-1024	-768	-1	-1	-1	-1	4	-1024	-768	-1	-1	-1	-1	4		0	0						Untertest2.avi	0	880	547	72	111				0	Content		-72	-111	27710376	2683821000
27727	09:17:45.725	00:00:27.727	1664	-1024	-768	-1	-1	-1	-1	4	-1024	-768	-1	-1	-1	-1	4		0	0						Untertest2.avi	0	880	547	72	111				0	Content		-72	-111	27727011	2683837635
27744	09:17:45.742	00:00:27.743	1665	-1024	-768	-1	-1	-1	-1	4	-1024	-768	-1	-1	-1	-1	4		0	0						Untertest2.avi	0	880	547	72	111				0	Content		-72	-111	27743678	2683854302
27761	09:17:45.759	00:00:27.760	1666	-1024	-768	-1	-1	-1	-1	4	-1024	-768	-1	-1	-1	-1	4		0	0						Untertest2.avi	0	880	547	72	111				0	Content		-72	-111	27760540	2683871164
27777	09:17:45.775	00:00:27.777	1667	-1024	-768	-1	-1	-1	-1	4	-1024	-768	-1	-1	-1	-1	4		0	0						Untertest2.avi	0	880	547	72	111				0	Content		-72	-111	27777207	2683887831
27794	09:17:45.792	00:00:27.793	1668	-1024	-768	-1	-1	-1	-1	4	-1024	-768	-1	-1	-1	-1	4		0	0						Untertest2.avi	0	880	547	72	111				0	Content		-72	-111	27793874	2683904498
27811	09:17:45.809	00:00:27.810	1669	-1024	-768	-1	-1	-1	-1	4	-1024	-768	-1	-1	-1	-1	4		0	0						Untertest2.avi	0	880	547	72	111				0	Content		-72	-111	27810879	2683921503
27828	09:17:45.826	00:00:27.827	1670	-1024	-768	-1	-1	-1	-1	4	-1024	-768	-1	-1	-1	-1	4		0	0						Untertest2.avi	0	880	547	72	111				0	Content		-72	-111	27827546	2683938170
27844	09:17:45.842	00:00:27.844	1671	-1024	-768	-1	-1	-1	-1	4	-1024	-768	-1	-1	-1	-1	4		0	0						Untertest2.avi	0	880	547	72	111				0	Content		-72	-111	27844213	2683954837
27861	09:17:45.859	00:00:27.861	1672	-1024	-768	-1	-1	-1	-1	4	-1024	-768	-1	-1	-1	-1	4		0	0						Untertest2.avi	0	880	547	72	111				0	Content		-72	-111	27861314	2683971938
27878	09:17:45.876	00:00:27.877	1673	-1024	-768	-1	-1	-1	-1	4	-1024	-768	-1	-1	-1	-1	4		0	0						Untertest2.avi	0	880	547	72	111				0	Content		-72	-111	27877981	2683988605
27895	09:17:45.893	00:00:27.894	1674	-1024	-768	-1	-1	-1	-1	4	-1024	-768	-1	-1	-1	-1	4		0	0						Untertest2.avi	0	880	547	72	111				0	Content		-72	-111	27894649	2684005273
27911	09:17:45.909	00:00:27.910	1675	-1024	-768	-1	-1	-1	-1	4	-1024	-768	-1	-1	-1	-1	4		0	0						Untertest2.avi	0	880	547	72	111				0	Content		-72	-111	27910933	2684021557
27928	09:17:45.926	00:00:27.927	1676	-1024	-768	-1	-1	-1	-1	4	-1024	-768	-1	-1	-1	-1	4		0	0						Untertest2.avi	0	880	547	72	111				0	Content		-72	-111	27927600	2684038224
27944	09:17:45.942	00:00:27.944	1677	-1024	-768	-1	-1	-1	-1	4	-1024	-768	-1	-1	-1	-1	4		0	0						Untertest2.avi	0	880	547	72	111				0	Content		-72	-111	27944267	2684054891
27961	09:17:45.959	00:00:27.960	1678	-1024	-768	-1	-1	-1	-1	4	-1024	-768	-1	-1	-1	-1	4		0	0						Untertest2.avi	0	880	547	72	111				0	Content		-72	-111	27960682	2684071306
27977	09:17:45.975	00:00:27.977	1679	-1024	-768	-1	-1	-1	-1	4	-1024	-768	-1	-1	-1	-1	4		0	0						Untertest2.avi	0	880	547	72	111				0	Content		-72	-111	27977349	2684087973
27994	09:17:45.992	00:00:27.994	1680	-1024	-768	-1	-1	-1	-1	4	-1024	-768	-1	-1	-1	-1	4		0	0						Untertest2.avi	0	880	547	72	111				0	Content		-72	-111	27994017	2684104641
28010	09:17:46.008	00:00:28.010	1681	-1024	-768	-1	-1	-1	-1	4	-1024	-768	-1	-1	-1	-1	4		0	0						Untertest2.avi	0	880	547	72	111				0	Content		-72	-111	28010247	2684120871
28027	09:17:46.025	00:00:28.026	1682	-1024	-768	-1	-1	-1	-1	4	-1024	-768	-1	-1	-1	-1	4		0	0						Untertest2.avi	0	880	547	72	111				0	Content		-72	-111	28026872	2684137496
28044	09:17:46.042	00:00:28.043	1683	-1024	-768	-1	-1	-1	-1	4	-1024	-768	-1	-1	-1	-1	4		0	0						Untertest2.avi	0	880	547	72	111				0	Content		-72	-111	28043550	2684154174
28060	09:17:46.058	00:00:28.060	1684	-1024	-768	-1	-1	-1	-1	4	-1024	-768	-1	-1	-1	-1	4		0	0						Untertest2.avi	0	880	547	72	111				0	Content		-72	-111	28060146	2684170770
28077	09:17:46.075	00:00:28.076	1685	-1024	-768	-1	-1	-1	-1	4	-1024	-768	-1	-1	-1	-1	4		0	0						Untertest2.avi	0	880	547	72	111				0	Content		-72	-111	28076813	2684187437
28094	09:17:46.092	00:00:28.093	1686	-1024	-768	-1	-1	-1	-1	4	-1024	-768	-1	-1	-1	-1	4		0	0						Untertest2.avi	0	880	547	72	111				0	Content		-72	-111	28093665	2684204289
28110	09:17:46.108	00:00:28.110	1687	-1024	-768	-1	-1	-1	-1	4	-1024	-768	-1	-1	-1	-1	4		0	0						Untertest2.avi	0	880	547	72	111				0	Content		-72	-111	28110332	2684220956
28127	09:17:46.125	00:00:28.126	1688	-1024	-768	-1	-1	-1	-1	4	-1024	-768	-1	-1	-1	-1	4		0	0						Untertest2.avi	0	880	547	72	111				0	Content		-72	-111	28126999	2684237623
28144	09:17:46.142	00:00:28.143	1689	-1024	-768	-1	-1	-1	-1	4	-1024	-768	-1	-1	-1	-1	4		0	0						Untertest2.avi	0	880	547	72	111				0	Content		-72	-111	28143996	2684254620
28161	09:17:46.159	00:00:28.160	1690	-1024	-768	-1	-1	-1	-1	4	-1024	-768	-1	-1	-1	-1	4		0	0						Untertest2.avi	0	880	547	72	111				0	Content		-72	-111	28160663	2684271287
28177	09:17:46.175	00:00:28.177	1691	-1024	-768	-1	-1	-1	-1	4	-1024	-768	-1	-1	-1	-1	4		0	0						Untertest2.avi	0	880	547	72	111				0	Content		-72	-111	28177331	2684287955
28195	09:17:46.193	00:00:28.194	1692	-1024	-768	-1	-1	-1	-1	4	-1024	-768	-1	-1	-1	-1	4		0	0						Untertest2.avi	0	880	547	72	111				0	Content		-72	-111	28194664	2684305288
28211	09:17:46.209	00:00:28.211	1693	-1024	-768	-1	-1	-1	-1	4	-1024	-768	-1	-1	-1	-1	4		0	0						Untertest2.avi	0	880	547	72	111				0	Content		-72	-111	28211331	2684321955
28228	09:17:46.226	00:00:28.227	1694	-1024	-768	-1	-1	-1	-1	4	-1024	-768	-1	-1	-1	-1	4		0	0						Untertest2.avi	0	880	547	72	111				0	Content		-72	-111	28227549	2684338173
28244	09:17:46.242	00:00:28.244	1695	-1024	-768	-1	-1	-1	-1	4	-1024	-768	-1	-1	-1	-1	4		0	0						Untertest2.avi	0	880	547	72	111				0	Content		-72	-111	28244216	2684354840
28261	09:17:46.259	00:00:28.260	1696	-1024	-768	-1	-1	-1	-1	4	-1024	-768	-1	-1	-1	-1	4		0	0						Untertest2.avi	0	880	547	72	111				0	Content		-72	-111	28260884	2684371508
28277	09:17:46.275	00:00:28.276	1697	-1024	-768	-1	-1	-1	-1	4	-1024	-768	-1	-1	-1	-1	4		0	0						Untertest2.avi	0	880	547	72	111				0	Content		-72	-111	28276609	2684387233
28293	09:17:46.291	00:00:28.293	1698	-1024	-768	-1	-1	-1	-1	4	-1024	-768	-1	-1	-1	-1	4		0	0						Untertest2.avi	0	880	547	72	111				0	Content		-72	-111	28293355	2684403979
28310	09:17:46.308	00:00:28.309	1699	-1024	-768	-1	-1	-1	-1	4	-1024	-768	-1	-1	-1	-1	4		0	0						Untertest2.avi	0	880	547	72	111				0	Content		-72	-111	28309976	2684420600
28327	09:17:46.325	00:00:28.326	1700	-1024	-768	-1	-1	-1	-1	4	-1024	-768	-1	-1	-1	-1	4		0	0						Untertest2.avi	0	880	547	72	111				0	Content		-72	-111	28326662	2684437286
28343	09:17:46.341	00:00:28.343	1701	-1024	-768	-1	-1	-1	-1	4	-1024	-768	-1	-1	-1	-1	4		0	0						Untertest2.avi	0	880	547	72	111				0	Content		-72	-111	28343329	2684453953
28360	09:17:46.358	00:00:28.359	1702	-1024	-768	-1	-1	-1	-1	4	-1024	-768	-1	-1	-1	-1	4		0	0						Untertest2.avi	0	880	547	72	111				0	Content		-72	-111	28359974	2684470598
28377	09:17:46.375	00:00:28.376	1703	-1024	-768	-1	-1	-1	-1	4	-1024	-768	-1	-1	-1	-1	4		0	0						Untertest2.avi	0	880	547	72	111				0	Content		-72	-111	28376641	2684487265
28393	09:17:46.391	00:00:28.393	1704	-1024	-768	-1	-1	-1	-1	4	-1024	-768	-1	-1	-1	-1	4		0	0						Untertest2.avi	0	880	547	72	111				0	Content		-72	-111	28393460	2684504084
28410	09:17:46.408	00:00:28.410	1705	-1024	-768	-1	-1	-1	-1	4	-1024	-768	-1	-1	-1	-1	4		0	0						Untertest2.avi	0	880	547	72	111				0	Content		-72	-111	28410127	2684520751
28427	09:17:46.425	00:00:28.426	1706	-1024	-768	-1	-1	-1	-1	4	-1024	-768	-1	-1	-1	-1	4		0	0						Untertest2.avi	0	880	547	72	111				0	Content		-72	-111	28426794	2684537418
28444	09:17:46.442	00:00:28.443	1707	-1024	-768	-1	-1	-1	-1	4	-1024	-768	-1	-1	-1	-1	4		0	0						Untertest2.avi	0	880	547	72	111				0	Content		-72	-111	28443769	2684554393
28460	09:17:46.458	00:00:28.460	1708	-1024	-768	-1	-1	-1	-1	4	-1024	-768	-1	-1	-1	-1	4		0	0						Untertest2.avi	0	880	547	72	111				0	Content		-72	-111	28460437	2684571061
28477	09:17:46.475	00:00:28.477	1709	-1024	-768	-1	-1	-1	-1	4	-1024	-768	-1	-1	-1	-1	4		0	0						Untertest2.avi	0	880	547	72	111				0	Content		-72	-111	28477104	2684587728
28494	09:17:46.492	00:00:28.494	1710	-1024	-768	-1	-1	-1	-1	4	-1024	-768	-1	-1	-1	-1	4		0	0						Untertest2.avi	0	880	547	72	111				0	Content		-72	-111	28494186	2684604810
28511	09:17:46.509	00:00:28.510	1711	-1024	-768	-1	-1	-1	-1	4	-1024	-768	-1	-1	-1	-1	4		0	0						Untertest2.avi	0	880	547	72	111				0	Content		-72	-111	28510853	2684621477
28528	09:17:46.526	00:00:28.527	1712	-1024	-768	-1	-1	-1	-1	4	-1024	-768	-1	-1	-1	-1	4		0	0						Untertest2.avi	0	880	547	72	111				0	Content		-72	-111	28527520	2684638144
28544	09:17:46.542	00:00:28.543	1713	-1024	-768	-1	-1	-1	-1	4	-1024	-768	-1	-1	-1	-1	4		0	0						Untertest2.avi	0	880	547	72	111				0	Content		-72	-111	28543833	2684654457
28560	09:17:46.558	00:00:28.560	1714	-1024	-768	-1	-1	-1	-1	4	-1024	-768	-1	-1	-1	-1	4		0	0						Untertest2.avi	0	880	547	72	111				0	Content		-72	-111	28560500	2684671124
28577	09:17:46.575	00:00:28.577	1715	-1024	-768	-1	-1	-1	-1	4	-1024	-768	-1	-1	-1	-1	4		0	0						Untertest2.avi	0	880	547	72	111				0	Content		-72	-111	28577167	2684687791
28594	09:17:46.592	00:00:28.593	1716	-1024	-768	-1	-1	-1	-1	4	-1024	-768	-1	-1	-1	-1	4		0	0						Untertest2.avi	0	880	547	72	111				0	Content		-72	-111	28593597	2684704221
28610	09:17:46.608	00:00:28.610	1717	-1024	-768	-1	-1	-1	-1	4	-1024	-768	-1	-1	-1	-1	4		0	0						Untertest2.avi	0	880	547	72	111				0	Content		-72	-111	28610264	2684720888
28627	09:17:46.625	00:00:28.626	1718	-1024	-768	-1	-1	-1	-1	4	-1024	-768	-1	-1	-1	-1	4		0	0						Untertest2.avi	0	880	547	72	111				0	Content		-72	-111	28626931	2684737555
28643	09:17:46.641	00:00:28.643	1719	-1024	-768	-1	-1	-1	-1	4	-1024	-768	-1	-1	-1	-1	4		0	0						Untertest2.avi	0	880	547	72	111				0	Content		-72	-111	28643317	2684753941
28660	09:17:46.658	00:00:28.659	1720	-1024	-768	-1	-1	-1	-1	4	-1024	-768	-1	-1	-1	-1	4		0	0						Untertest2.avi	0	880	547	72	111				0	Content		-72	-111	28659984	2684770608
28676	09:17:46.674	00:00:28.676	1721	-1024	-768	-1	-1	-1	-1	4	-1024	-768	-1	-1	-1	-1	4		0	0						Untertest2.avi	0	880	547	72	111				0	Content		-72	-111	28676446	2684787070
28693	09:17:46.691	00:00:28.693	1722	-1024	-768	-1	-1	-1	-1	4	-1024	-768	-1	-1	-1	-1	4		0	0						Untertest2.avi	0	880	547	72	111				0	Content		-72	-111	28693123	2684803747
28710	09:17:46.708	00:00:28.709	1723	-1024	-768	-1	-1	-1	-1	4	-1024	-768	-1	-1	-1	-1	4		0	0						Untertest2.avi	0	880	547	72	111				0	Content		-72	-111	28709720	2684820344
28726	09:17:46.724	00:00:28.726	1724	-1024	-768	-1	-1	-1	-1	4	-1024	-768	-1	-1	-1	-1	4		0	0						Untertest2.avi	0	880	547	72	111				0	Content		-72	-111	28726388	2684837012
28743	09:17:46.741	00:00:28.743	1725	-1024	-768	-1	-1	-1	-1	4	-1024	-768	-1	-1	-1	-1	4		0	0						Untertest2.avi	0	880	547	72	111				0	Content		-72	-111	28743239	2684853863
28760	09:17:46.758	00:00:28.759	1726	-1024	-768	-1	-1	-1	-1	4	-1024	-768	-1	-1	-1	-1	4		0	0						Untertest2.avi	0	880	547	72	111				0	Content		-72	-111	28759906	2684870530
28777	09:17:46.775	00:00:28.776	1727	-1024	-768	-1	-1	-1	-1	4	-1024	-768	-1	-1	-1	-1	4		0	0						Untertest2.avi	0	880	547	72	111				0	Content		-72	-111	28776573	2684887197
28794	09:17:46.792	00:00:28.793	1728	-1024	-768	-1	-1	-1	-1	4	-1024	-768	-1	-1	-1	-1	4		0	0						Untertest2.avi	0	880	547	72	111				0	Content		-72	-111	28793570	2684904194
28810	09:17:46.808	00:00:28.810	1729	-1024	-768	-1	-1	-1	-1	4	-1024	-768	-1	-1	-1	-1	4		0	0						Untertest2.avi	0	880	547	72	111				0	Content		-72	-111	28810237	2684920861
28827	09:17:46.825	00:00:28.826	1730	-1024	-768	-1	-1	-1	-1	4	-1024	-768	-1	-1	-1	-1	4		0	0						Untertest2.avi	0	880	547	72	111				0	Content		-72	-111	28826905	2684937529
28844	09:17:46.842	00:00:28.844	1731	-1024	-768	-1	-1	-1	-1	4	-1024	-768	-1	-1	-1	-1	4		0	0						Untertest2.avi	0	880	547	72	111				0	Content		-72	-111	28844239	2684954863
28861	09:17:46.859	00:00:28.860	1732	-1024	-768	-1	-1	-1	-1	4	-1024	-768	-1	-1	-1	-1	4		0	0						Untertest2.avi	0	880	547	72	111				0	Content		-72	-111	28860906	2684971530
28877	09:17:46.875	00:00:28.877	1733	-1024	-768	-1	-1	-1	-1	4	-1024	-768	-1	-1	-1	-1	4		0	0						Untertest2.avi	0	880	547	72	111				0	Content		-72	-111	28877225	2684987849
28894	09:17:46.892	00:00:28.893	1734	-1024	-768	-1	-1	-1	-1	4	-1024	-768	-1	-1	-1	-1	4		0	0						Untertest2.avi	0	880	547	72	111				0	Content		-72	-111	28893892	2685004516
28911	09:17:46.909	00:00:28.910	1735	-1024	-768	-1	-1	-1	-1	4	-1024	-768	-1	-1	-1	-1	4		0	0						Untertest2.avi	0	880	547	72	111				0	Content		-72	-111	28910560	2685021184
28927	09:17:46.925	00:00:28.927	1736	-1024	-768	-1	-1	-1	-1	4	-1024	-768	-1	-1	-1	-1	4		0	0						Untertest2.avi	0	880	547	72	111				0	Content		-72	-111	28927227	2685037851
28943	09:17:46.941	00:00:28.942	1737	-1024	-768	-1	-1	-1	-1	4	-1024	-768	-1	-1	-1	-1	4		0	0						Untertest2.avi	0	880	547	72	111				0	Content		-72	-111	28942925	2685053549
28960	09:17:46.958	00:00:28.959	1738	-1024	-768	-1	-1	-1	-1	4	-1024	-768	-1	-1	-1	-1	4		0	0						Untertest2.avi	0	880	547	72	111				0	Content		-72	-111	28959549	2685070173
28976	09:17:46.974	00:00:28.976	1739	-1024	-768	-1	-1	-1	-1	4	-1024	-768	-1	-1	-1	-1	4		0	0						Untertest2.avi	0	880	547	72	111				0	Content		-72	-111	28976173	2685086797
28993	09:17:46.991	00:00:28.992	1740	-1024	-768	-1	-1	-1	-1	4	-1024	-768	-1	-1	-1	-1	4		0	0						Untertest2.avi	0	880	547	72	111				0	Content		-72	-111	28992839	2685103463
29010	09:17:47.008	00:00:29.009	1741	-1024	-768	-1	-1	-1	-1	4	-1024	-768	-1	-1	-1	-1	4		0	0						Untertest2.avi	0	880	547	72	111				0	Content		-72	-111	29009507	2685120131
29026	09:17:47.024	00:00:29.026	1742	-1024	-768	-1	-1	-1	-1	4	-1024	-768	-1	-1	-1	-1	4		0	0						Untertest2.avi	0	880	547	72	111				0	Content		-72	-111	29026174	2685136798
29043	09:17:47.041	00:00:29.042	1743	-1024	-768	-1	-1	-1	-1	4	-1024	-768	-1	-1	-1	-1	4		0	0						Untertest2.avi	0	880	547	72	111				0	Content		-72	-111	29042801	2685153425
29059	09:17:47.057	00:00:29.059	1744	-1024	-768	-1	-1	-1	-1	4	-1024	-768	-1	-1	-1	-1	4		0	0						Untertest2.avi	0	880	547	72	111				0	Content		-72	-111	29059468	2685170092
29076	09:17:47.074	00:00:29.076	1745	-1024	-768	-1	-1	-1	-1	4	-1024	-768	-1	-1	-1	-1	4		0	0						Untertest2.avi	0	880	547	72	111				0	Content		-72	-111	29076326	2685186950
29093	09:17:47.091	00:00:29.092	1746	-1024	-768	-1	-1	-1	-1	4	-1024	-768	-1	-1	-1	-1	4		0	0						Untertest2.avi	0	880	547	72	111				0	Content		-72	-111	29092994	2685203618
29110	09:17:47.108	00:00:29.109	1747	-1024	-768	-1	-1	-1	-1	4	-1024	-768	-1	-1	-1	-1	4		0	0						Untertest2.avi	0	880	547	72	111				0	Content		-72	-111	29109661	2685220285
29127	09:17:47.125	00:00:29.126	1748	-1024	-768	-1	-1	-1	-1	4	-1024	-768	-1	-1	-1	-1	4		0	0						Untertest2.avi	0	880	547	72	111				0	Content		-72	-111	29126856	2685237480
29144	09:17:47.142	00:00:29.143	1749	-1024	-768	-1	-1	-1	-1	4	-1024	-768	-1	-1	-1	-1	4		0	0						Untertest2.avi	0	880	547	72	111				0	Content		-72	-111	29143523	2685254147
29161	09:17:47.159	00:00:29.160	1750	-1024	-768	-1	-1	-1	-1	4	-1024	-768	-1	-1	-1	-1	4		0	0						Untertest2.avi	0	880	547	72	111				0	Content		-72	-111	29160529	2685271153
29177	09:17:47.175	00:00:29.177	1751	-1024	-768	-1	-1	-1	-1	4	-1024	-768	-1	-1	-1	-1	4		0	0						Untertest2.avi	0	880	547	72	111				0	Content		-72	-111	29177197	2685287821
29194	09:17:47.192	00:00:29.193	1752	-1024	-768	-1	-1	-1	-1	4	-1024	-768	-1	-1	-1	-1	4		0	0						Untertest2.avi	0	880	547	72	111				0	Content		-72	-111	29193864	2685304488
29210	09:17:47.208	00:00:29.209	1753	-1024	-768	-1	-1	-1	-1	4	-1024	-768	-1	-1	-1	-1	4		0	0						Untertest2.avi	0	880	547	72	111				0	Content		-72	-111	29209950	2685320574
29227	09:17:47.225	00:00:29.226	1754	-1024	-768	-1	-1	-1	-1	4	-1024	-768	-1	-1	-1	-1	4		0	0						Untertest2.avi	0	880	547	72	111				0	Content		-72	-111	29226617	2685337241
29243	09:17:47.241	00:00:29.242	1755	-1024	-768	-1	-1	-1	-1	4	-1024	-768	-1	-1	-1	-1	4		0	0						Untertest2.avi	0	880	547	72	111				0	Content		-72	-111	29242658	2685353282
29259	09:17:47.257	00:00:29.259	1756	-1024	-768	-1	-1	-1	-1	4	-1024	-768	-1	-1	-1	-1	4		0	0						Untertest2.avi	0	880	547	72	111				0	Content		-72	-111	29259281	2685369905
29276	09:17:47.274	00:00:29.276	1757	-1024	-768	-1	-1	-1	-1	4	-1024	-768	-1	-1	-1	-1	4		0	0						Untertest2.avi	0	880	547	72	111				0	Content		-72	-111	29276030	2685386654
29293	09:17:47.291	00:00:29.292	1758	-1024	-768	-1	-1	-1	-1	4	-1024	-768	-1	-1	-1	-1	4		0	0						Untertest2.avi	0	880	547	72	111				0	Content		-72	-111	29292655	2685403279
29309	09:17:47.307	00:00:29.309	1759	-1024	-768	-1	-1	-1	-1	4	-1024	-768	-1	-1	-1	-1	4		0	0						Untertest2.avi	0	880	547	72	111				0	Content		-72	-111	29309322	2685419946
29326	09:17:47.324	00:00:29.325	1760	-1024	-768	-1	-1	-1	-1	4	-1024	-768	-1	-1	-1	-1	4		0	0						Untertest2.avi	0	880	547	72	111				0	Content		-72	-111	29325989	2685436613
29343	09:17:47.341	00:00:29.342	1761	-1024	-768	-1	-1	-1	-1	4	-1024	-768	-1	-1	-1	-1	4		0	0						Untertest2.avi	0	880	547	72	111				0	Content		-72	-111	29342625	2685453249
29359	09:17:47.357	00:00:29.359	1762	-1024	-768	-1	-1	-1	-1	4	-1024	-768	-1	-1	-1	-1	4		0	0						Untertest2.avi	0	880	547	72	111				0	Content		-72	-111	29359292	2685469916
29376	09:17:47.374	00:00:29.375	1763	-1024	-768	-1	-1	-1	-1	4	-1024	-768	-1	-1	-1	-1	4		0	0						Untertest2.avi	0	880	547	72	111				0	Content		-72	-111	29375960	2685486584
29393	09:17:47.391	00:00:29.392	1764	-1024	-768	-1	-1	-1	-1	4	-1024	-768	-1	-1	-1	-1	4		0	0						Untertest2.avi	0	880	547	72	111				0	Content		-72	-111	29392822	2685503446
29409	09:17:47.407	00:00:29.409	1765	-1024	-768	-1	-1	-1	-1	4	-1024	-768	-1	-1	-1	-1	4		0	0						Untertest2.avi	0	880	547	72	111				0	Content		-72	-111	29409489	2685520113
29426	09:17:47.424	00:00:29.426	1766	-1024	-768	-1	-1	-1	-1	4	-1024	-768	-1	-1	-1	-1	4		0	0						Untertest2.avi	0	880	547	72	111				0	Content		-72	-111	29426156	2685536780
29443	09:17:47.441	00:00:29.443	1767	-1024	-768	-1	-1	-1	-1	4	-1024	-768	-1	-1	-1	-1	4		0	0						Untertest2.avi	0	880	547	72	111				0	Content		-72	-111	29443063	2685553687
29460	09:17:47.458	00:00:29.459	1768	-1024	-768	-1	-1	-1	-1	4	-1024	-768	-1	-1	-1	-1	4		0	0						Untertest2.avi	0	880	547	72	111				0	Content		-72	-111	29459731	2685570355
29476	09:17:47.474	00:00:29.476	1769	-1024	-768	-1	-1	-1	-1	4	-1024	-768	-1	-1	-1	-1	4		0	0						Untertest2.avi	0	880	547	72	111				0	Content		-72	-111	29476398	2685587022
29493	09:17:47.491	00:00:29.493	1770	-1024	-768	-1	-1	-1	-1	4	-1024	-768	-1	-1	-1	-1	4		0	0						Untertest2.avi	0	880	547	72	111				0	Content		-72	-111	29493065	2685603689
29510	09:17:47.508	00:00:29.510	1771	-1024	-768	-1	-1	-1	-1	4	-1024	-768	-1	-1	-1	-1	4		0	0						Untertest2.avi	0	880	547	72	111				0	Content		-72	-111	29510419	2685621043
29527	09:17:47.525	00:00:29.527	1772	-1024	-768	-1	-1	-1	-1	4	-1024	-768	-1	-1	-1	-1	4		0	0						Untertest2.avi	0	880	547	72	111				0	Content		-72	-111	29527086	2685637710
29543	09:17:47.541	00:00:29.543	1773	-1024	-768	-1	-1	-1	-1	4	-1024	-768	-1	-1	-1	-1	4		0	0						Untertest2.avi	0	880	547	72	111				0	Content		-72	-111	29543314	2685653938
29560	09:17:47.558	00:00:29.559	1774	-1024	-768	-1	-1	-1	-1	4	-1024	-768	-1	-1	-1	-1	4		0	0						Untertest2.avi	0	880	547	72	111				0	Content		-72	-111	29559982	2685670606
29577	09:17:47.575	00:00:29.576	1775	-1024	-768	-1	-1	-1	-1	4	-1024	-768	-1	-1	-1	-1	4		0	0						Untertest2.avi	0	880	547	72	111				0	Content		-72	-111	29576649	2685687273
29593	09:17:47.591	00:00:29.592	1776	-1024	-768	-1	-1	-1	-1	4	-1024	-768	-1	-1	-1	-1	4		0	0						Untertest2.avi	0	880	547	72	111				0	Content		-72	-111	29592509	2685703133
29609	09:17:47.607	00:00:29.609	1777	-1024	-768	-1	-1	-1	-1	4	-1024	-768	-1	-1	-1	-1	4		0	0						Untertest2.avi	0	880	547	72	111				0	Content		-72	-111	29609130	2685719754
29626	09:17:47.624	00:00:29.626	1778	1056,264	128,4325	0,5076462	0,6611421	480,3632	3,803827	3	1056,264	128,4325	0,5076462	0,6611421	480,3632	3,803827	1	13	1056	128						Untertest2.avi	0	880	547	72	111	1000	26	333	0	Content		984	17	29626125	2685736749
29642	09:17:47.640	00:00:29.642	1779	-1024	-768	-1	-1	-1	-1	4	-1024	-768	-1	-1	-1	-1	4	13	0	0						Untertest2.avi	0	880	547	72	111	1000	26	333	0	Content		-72	-111	29642376	2685753000
29659	09:17:47.657	00:00:29.659	1780	1072,926	129,295	0,5080714	0,6620074	480,7968	3,830014	3	1072,926	129,295	0,5080714	0,6620074	480,7968	3,830014	1	13	1073	129						Untertest2.avi	0	880	547	72	111	1000	26	333	0	Content		1001	18	29659374	2685769998
29676	09:17:47.674	00:00:29.675	1781	1067,16	146,3377	0,5078841	0,6620696	479,5283	3,887249	3	1067,16	146,3377	0,5078841	0,6620696	479,5283	3,887249	1	13	1067	146						Untertest2.avi	0	880	547	72	111	1000	26	333	0	Content		995	35	29675754	2685786378
29692	09:17:47.690	00:00:29.692	1782	-1024	-768	-1	-1	-1	-1	4	-1024	-768	-1	-1	-1	-1	4	13	0	0						Untertest2.avi	0	880	547	72	111	1000	26	333	0	Content		-72	-111	29692372	2685802996
29709	09:17:47.707	00:00:29.709	1783	-1024	-768	-1	-1	-1	-1	4	-1024	-768	-1	-1	-1	-1	4	13	0	0						Untertest2.avi	0	880	547	72	111	1000	26	333	0	Content		-72	-111	29709244	2685819868
29726	09:17:47.724	00:00:29.725	1784	-1024	-768	-1	-1	-1	-1	4	-1024	-768	-1	-1	-1	-1	4	13	0	0						Untertest2.avi	0	880	547	72	111	1000	26	333	0	Content		-72	-111	29725911	2685836535
29743	09:17:47.741	00:00:29.742	1785	1062,156	157,6573	0,5071391	0,660611	477,8697	3,936438	3	1062,156	157,6573	0,5071391	0,660611	477,8697	3,936438	1	13	1062	158						Untertest2.avi	0	880	547	72	111	1000	26	333	0	Content		990	47	29742745	2685853369
29759	09:17:47.757	00:00:29.758	1786	-1024	-768	-1	-1	-1	-1	4	-1024	-768	-1	-1	-1	-1	4	13	0	0						Untertest2.avi	0	880	547	72	111	1000	26	333	0	Content		-72	-111	29758989	2685869613
29776	09:17:47.774	00:00:29.775	1787	1075,637	136,8075	0,5072135	0,6602171	480,7502	3,874078	3	1075,637	136,8075	0,5072135	0,6602171	480,7502	3,874078	1	13	1076	137						Untertest2.avi	0	880	547	72	111	1000	26	333	0	Content		1004	26	29775862	2685886486
29792	09:17:47.790	00:00:29.792	1788	1003,248	145,1096	0,5097877	0,6611452	475,6567	3,857474	2	1007,24	133,1806	0,5085042	0,6611375	480,7502	3,897611	2	13	0	0						Untertest2.avi	0	880	547	72	111	1000	26	333	0	Content		-72	-111	29792486	2685903110
29809	09:17:47.807	00:00:29.809	1789	1082,362	131,3011	0,5061489	0,6608249	480,2849	3,884328	3	1082,362	131,3011	0,5061489	0,6608249	480,2849	3,884328	1	13	1082	131						Untertest2.avi	0	880	547	72	111	1000	26	333	0	Content		1010	20	29809360	2685919984
29826	09:17:47.824	00:00:29.825	1790	-1024	-768	-1	-1	-1	-1	4	-1024	-768	-1	-1	-1	-1	4	13	0	0						Untertest2.avi	0	880	547	72	111	1000	26	333	0	Content		-72	-111	29825740	2685936364
29842	09:17:47.840	00:00:29.842	1791	-1024	-768	-1	-1	-1	-1	4	-1024	-768	-1	-1	-1	-1	4	13	0	0						Untertest2.avi	0	880	547	72	111	1000	26	333	0	Content		-72	-111	29842361	2685952985
29859	09:17:47.857	00:00:29.859	1792	-1024	-768	-1	-1	-1	-1	4	-1024	-768	-1	-1	-1	-1	4	13	0	0						Untertest2.avi	0	880	547	72	111	1000	26	333	0	Content		-72	-111	29859028	2685969652
29876	09:17:47.874	00:00:29.875	1793	-1024	-768	-1	-1	-1	-1	4	-1024	-768	-1	-1	-1	-1	4	13	0	0						Untertest2.avi	0	880	547	72	111	1000	26	333	0	Content		-72	-111	29875816	2685986440
29892	09:17:47.890	00:00:29.892	1794	-1024	-768	-1	-1	-1	-1	4	-1024	-768	-1	-1	-1	-1	4	13	0	0						Untertest2.avi	0	880	547	72	111	1000	26	333	0	Content		-72	-111	29892483	2686003107
29909	09:17:47.907	00:00:29.909	1795	1071,887	151,453	0,5023851	0,6654035	473,5911	3,745716	3	1071,887	151,453	0,5023851	0,6654035	473,5911	3,745716	1	13	1072	151						Untertest2.avi	0	880	547	72	111	1000	26	333	0	Content		1000	40	29909352	2686019976
29926	09:17:47.924	00:00:29.925	1796	1010,94	149,473	0,5067267	0,6660851	473,5911	3,761193	2	1010,94	149,473	0,5067267	0,6660851	473,5911	3,761193	2	13	0	0						Untertest2.avi	0	880	547	72	111	1000	26	333	0	Content		-72	-111	29925600	2686036224
29942	09:17:47.940	00:00:29.942	1797	1087,946	126,9729	0,5034932	0,6650117	478,7961	3,733595	3	1087,946	126,9729	0,5034932	0,6650117	478,7961	3,733595	1	13	1088	127						Untertest2.avi	0	880	547	72	111	1000	26	333	0	Content		1016	16	29942472	2686053096
29959	09:17:47.957	00:00:29.958	1798	1014,204	136,5702	0,5058034	0,6649836	476,2934	3,715704	2	1017,549	130,4236	0,5051863	0,6649797	478,7961	3,734927	2	14	0	0						Untertest2.avi	0	880	547	72	111	982	57	117	0	Content		-72	-111	29958970	2686069594
29976	09:17:47.974	00:00:29.975	1799	888,6854	389,2092	0,5040517	0,6638629	473,9989	3,126027	3	888,6854	389,2092	0,5040517	0,6638629	473,9989	3,126027	1	14	889	389						Untertest2.avi	0	880	547	72	111	982	57	117	0	Content		817	278	29975970	2686086594
29992	09:17:47.990	00:00:29.992	1800	-1024	-768	-1	-1	-1	-1	4	-1024	-768	-1	-1	-1	-1	4	14	0	0						Untertest2.avi	0	880	547	72	111	982	57	117	0	Content		-72	-111	29992216	2686102840
30009	09:17:48.007	00:00:30.008	1801	1072,44	167,5146	0,5015217	0,6617975	473,5738	3,712589	3	1072,44	167,5146	0,5015217	0,6617975	473,5738	3,712589	1	14	1072	168						Untertest2.avi	0	880	547	72	111	982	57	117	0	Content		1000	57	30008841	2686119465
30026	09:17:48.024	00:00:30.025	1802	-1024	-768	-1	-1	-1	-1	4	-1024	-768	-1	-1	-1	-1	4	14	0	0						Untertest2.avi	0	880	547	72	111	982	57	117	0	Content		-72	-111	30025755	2686136379
30042	09:17:48.040	00:00:30.042	1803	-1024	-768	-1	-1	-1	-1	4	-1024	-768	-1	-1	-1	-1	4	14	0	0						Untertest2.avi	0	880	547	72	111	982	57	117	0	Content		-72	-111	30042422	2686153046
30059	09:17:48.057	00:00:30.059	1804	1052,743	126,4962	0,5025343	0,660458	482,4946	3,61851	3	1053,734	125,422	0,5025541	0,6604776	482,4946	3,618952	1	14	1054	125						Untertest2.avi	0	880	547	72	111	982	57	117	0	Content		982	14	30059290	2686169914
30076	09:17:48.074	00:00:30.075	1805	1038,95	159,1532	0,5020982	0,6602946	472,3457	3,565166	3	1054,037	133,4265	0,5021014	0,6602893	482,5094	3,641227	1	15	1054	133						Untertest2.avi	0	880	547	72	111	983	13	583	0	Content		982	22	30075664	2686186288
30092	09:17:48.090	00:00:30.092	1806	1031,12	162,1104	0,5016751	0,6602684	473,0894	3,537889	3	1044,958	138,5219	0,5016832	0,6602705	482,3639	3,606683	1	15	1045	139						Untertest2.avi	0	880	547	72	111	983	13	583	0	Content		973	28	30092482	2686203106
30109	09:17:48.107	00:00:30.108	1807	1055,914	112,1523	0,501277	0,6603813	482,4424	3,502554	3	1056,141	110,4452	0,5012851	0,6604209	482,4424	3,503187	1	15	1056	110						Untertest2.avi	0	880	547	72	111	983	13	583	0	Content		984	-1	30108785	2686219409
30125	09:17:48.123	00:00:30.125	1808	1056,1	123,7109	0,5007902	0,6607406	482,3456	3,482825	3	1055,671	121,15	0,5007899	0,6608039	482,3456	3,483909	1	15	1056	121						Untertest2.avi	0	880	547	72	111	983	13	583	0	Content		984	10	30125407	2686236031
30142	09:17:48.140	00:00:30.142	1809	1057,006	113,6858	0,500255	0,6611589	482,3143	3,437903	3	1057,219	111,4091	0,5002633	0,6612123	482,3143	3,43895	1	15	1057	111						Untertest2.avi	0	880	547	72	111	983	13	583	0	Content		985	0	30142156	2686252780
30159	09:17:48.157	00:00:30.159	1810	1050,724	133,1508	0,4996237	0,6614743	482,4016	3,444303	3	1052,098	129,9049	0,4996483	0,6615489	482,4016	3,445602	1	15	1052	130						Untertest2.avi	0	880	547	72	111	983	13	583	0	Content		980	19	30159155	2686269779
30176	09:17:48.174	00:00:30.175	1811	1038,868	139,1886	0,4990583	0,6616868	478,8119	3,37082	3	1043,761	126,812	0,4990494	0,6617687	482,411	3,396978	1	15	1044	127						Untertest2.avi	0	880	547	72	111	983	13	583	0	Content		972	16	30175904	2686286528
30192	09:17:48.190	00:00:30.192	1812	1051,594	125,5486	0,4986356	0,661668	482,3408	3,364859	3	1049,667	121,6238	0,4986083	0,6617764	482,3408	3,366127	1	15	1050	122						Untertest2.avi	0	880	547	72	111	983	13	583	0	Content		978	11	30192471	2686303095
30209	09:17:48.207	00:00:30.208	1813	1041,716	152,8445	0,498306	0,6616309	473,4692	3,300737	3	1056,294	125,5918	0,4983098	0,661742	482,3276	3,3635	1	15	1056	126						Untertest2.avi	0	880	547	72	111	983	13	583	0	Content		984	15	30208775	2686319399
30225	09:17:48.223	00:00:30.225	1814	1050,87	141,2654	0,4981108	0,6616277	477,0077	3,279637	3	1058,154	123,9022	0,4980945	0,6617326	482,1818	3,316156	1	15	1058	124						Untertest2.avi	0	880	547	72	111	983	13	583	0	Content		986	13	30225399	2686336023
30242	09:17:48.240	00:00:30.242	1815	1055,456	127,2148	0,4979457	0,6616393	482,1542	3,320184	3	1055,231	122,7889	0,497944	0,6617551	482,1541	3,321785	1	15	1055	123						Untertest2.avi	0	880	547	72	111	983	13	583	0	Content		983	12	30242148	2686352772
30259	09:17:48.257	00:00:30.259	1816	1051,569	124,6668	0,4978628	0,6617927	482,1837	3,272901	3	1052,103	121,5863	0,4978753	0,6618678	482,1837	3,273991	1	15	1052	122						Untertest2.avi	0	880	547	72	111	983	13	583	0	Content		980	11	30259146	2686369770
30276	09:17:48.274	00:00:30.275	1817	1050,769	119,5684	0,4978602	0,6619493	482,0101	3,241753	3	1049,894	116,9019	0,4978504	0,66202	482,0101	3,242824	1	15	1050	117						Untertest2.avi	0	880	547	72	111	983	13	583	0	Content		978	6	30275895	2686386519
30292	09:17:48.290	00:00:30.292	1818	1054,229	141,2547	0,4978578	0,6622295	474,9797	3,201536	3	1064,347	120,9567	0,4978381	0,6622908	481,8839	3,248545	1	15	1064	121						Untertest2.avi	0	880	547	72	111	983	13	583	0	Content		992	10	30292340	2686402964
30309	09:17:48.307	00:00:30.308	1819	1048,306	121,7189	0,4977971	0,6628555	481,6702	3,220188	3	1048,372	120,8584	0,4978026	0,6628736	481,6702	3,220544	1	15	1048	121						Untertest2.avi	0	880	547	72	111	983	13	583	0	Content		976	10	30308643	2686419267
30325	09:17:48.323	00:00:30.325	1820	1038,672	146,8736	0,4977777	0,6636301	471,2232	3,158666	3	1054,367	120,8665	0,497768	0,6636131	481,434	3,226445	1	15	1054	121						Untertest2.avi	0	880	547	72	111	983	13	583	0	Content		982	10	30325265	2686435889
30342	09:17:48.340	00:00:30.342	1821	1040,88	138,5576	0,4977215	0,6644006	472,3228	3,12861	3	1054,633	115,3472	0,4977116	0,6643856	481,3237	3,187807	1	15	1055	115						Untertest2.avi	0	880	547	72	111	983	13	583	0	Content		983	4	30342015	2686452639
30359	09:17:48.357	00:00:30.359	1822	1055,667	127,9344	0,4975665	0,664919	481,2682	3,202188	3	1057,892	124,0456	0,4976016	0,6650067	481,2682	3,203624	1	15	1058	124						Untertest2.avi	0	880	547	72	111	983	13	583	0	Content		986	13	30359136	2686469760
30376	09:17:48.374	00:00:30.375	1823	1052,149	117,5876	0,4973076	0,6654574	481,1716	3,19727	3	1050,849	114,4161	0,4972898	0,6655439	481,1716	3,198076	1	15	1051	114						Untertest2.avi	0	880	547	72	111	983	13	583	0	Content		979	3	30375761	2686486385
30392	09:17:48.390	00:00:30.392	1824	1049,912	131,0305	0,4969071	0,6658346	481,2141	3,191665	3	1053,517	126,4101	0,4969625	0,6659346	481,2141	3,193284	1	15	1054	126						Untertest2.avi	0	880	547	72	111	983	13	583	0	Content		982	15	30392328	2686502952
30409	09:17:48.407	00:00:30.408	1825	1055,37	135,3315	0,4965581	0,6662073	479,3038	3,168373	3	1058,635	126,6024	0,4965584	0,6662988	481,2558	3,182388	1	15	1059	127						Untertest2.avi	0	880	547	72	111	983	13	583	0	Content		987	16	30408634	2686519258
30425	09:17:48.423	00:00:30.425	1826	1053,259	122,1149	0,4961975	0,6666223	481,2047	3,223241	3	1056,005	119,2986	0,496242	0,6666784	481,2047	3,224542	1	15	1056	119						Untertest2.avi	0	880	547	72	111	983	13	583	0	Content		984	8	30425257	2686535881
30442	09:17:48.440	00:00:30.442	1827	1041,791	140,2601	0,4959904	0,6671003	476,5792	3,12696	3	1048,756	125,2424	0,4959795	0,6671773	481,2215	3,158141	1	15	1049	125						Untertest2.avi	0	880	547	72	111	983	13	583	0	Content		977	14	30442005	2686552629
30459	09:17:48.457	00:00:30.459	1828	1045,321	134,9026	0,4958407	0,6679361	477,4041	3,129681	3	1052,573	120,9274	0,4958599	0,6680473	480,938	3,154173	1	15	1053	121						Untertest2.avi	0	880	547	72	111	983	13	583	0	Content		981	10	30459126	2686569750
30476	09:17:48.474	00:00:30.475	1829	1050,229	140,0997	0,4959477	0,6690925	475,0068	3,122427	3	1059,05	121,1221	0,4959274	0,6691868	480,9403	3,162208	1	15	1059	121						Untertest2.avi	0	880	547	72	111	983	13	583	0	Content		987	10	30475751	2686586375
30492	09:17:48.490	00:00:30.492	1830	1049,481	128,429	0,495952	0,6704088	479,2616	3,171093	3	1051,218	120,9576	0,4959434	0,6705078	480,6537	3,181307	1	15	1051	121						Untertest2.avi	0	880	547	72	111	983	13	583	0	Content		979	10	30492321	2686602945
30509	09:17:48.507	00:00:30.508	1831	1049,64	125,1514	0,4959199	0,6717849	480,6695	3,194135	3	1053,457	121,7854	0,4959798	0,6718484	480,6694	3,195457	1	15	1053	122						Untertest2.avi	0	880	547	72	111	983	13	583	0	Content		981	11	30508510	2686619134
30525	09:17:48.523	00:00:30.525	1832	1056,783	126,9585	0,4959537	0,6727471	480,6345	3,166206	3	1059,787	123,768	0,4960019	0,672811	480,6345	3,167347	1	15	1060	124						Untertest2.avi	0	880	547	72	111	983	13	583	0	Content		988	13	30525248	2686635872
30542	09:17:48.540	00:00:30.541	1833	1048,714	144,5651	0,4960879	0,673596	476,8584	3,174966	3	1055,65	131,2425	0,4961008	0,6736925	480,4707	3,200178	1	15	1056	131						Untertest2.avi	0	880	547	72	111	983	13	583	0	Content		984	20	30541869	2686652493
30559	09:17:48.557	00:00:30.558	1834	1045,151	142,6999	0,4961835	0,6741416	476,7548	3,16614	3	1052,393	129,3765	0,4962001	0,6742335	480,4145	3,19149	1	15	1052	129						Untertest2.avi	0	880	547	72	111	983	13	583	0	Content		980	18	30558992	2686669616
30575	09:17:48.573	00:00:30.575	1835	1051,491	141,3258	0,4963671	0,6744909	480,4109	3,175156	3	1056,268	134,5707	0,4964381	0,6746413	480,4109	3,177484	1	15	1056	135						Untertest2.avi	0	880	547	72	111	983	13	583	0	Content		984	24	30575241	2686685865
30592	09:17:48.590	00:00:30.591	1836	1048,306	146,73	0,4965556	0,6748455	475,8133	3,111591	3	1056,864	130,2539	0,4965669	0,6749588	480,4152	3,142894	1	15	1057	130						Untertest2.avi	0	880	547	72	111	983	13	583	0	Content		985	19	30591863	2686702487
30608	09:17:48.606	00:00:30.608	1837	1045,847	132,3077	0,4965947	0,6752133	480,3044	3,128747	3	1053,174	124,4836	0,4967038	0,6753762	480,3044	3,131488	1	15	1053	124						Untertest2.avi	0	880	547	72	111	983	13	583	0	Content		981	13	30608497	2686719121
30626	09:17:48.624	00:00:30.625	1838	1075,188	175,0573	0,4963515	0,6762845	475,1007	3,137915	3	1084,146	157,2538	0,4963382	0,6763984	480,6141	3,175066	1	15	1084	157						Untertest2.avi	0	880	547	72	111	983	13	583	0	Content		1012	46	30625552	2686736176
30642	09:17:48.640	00:00:30.642	1839	1122,964	198,7792	0,4956978	0,6778916	478,0331	3,194354	3	1129,453	187,0277	0,4957205	0,6780381	480,5181	3,212405	1	15	1129	187						Untertest2.avi	0	880	547	72	111	983	13	583	0	Content		1057	76	30642359	2686752983
30659	09:17:48.657	00:00:30.658	1840	1160,783	229,29	0,495075	0,6797464	480,8156	3,233194	3	1164,853	223,6881	0,4951331	0,6798727	480,8156	3,235202	1	16	1165	224						Untertest2.avi	0	880	547	72	111	1217	205	366	0	Content		1093	113	30658983	2686769607
30675	09:17:48.673	00:00:30.675	1841	1201,554	271,5331	0,4945784	0,6815955	480,7621	3,317474	3	1204,351	268,6806	0,494619	0,681655	480,7621	3,318747	1	16	1204	269						Untertest2.avi	0	880	547	72	111	1217	205	366	0	Content		1132	158	30675232	2686785856
30692	09:17:48.690	00:00:30.692	1842	1247,368	297,5295	0,4941032	0,6835447	480,6878	3,321246	3	1243,697	295,8905	0,4940591	0,6836009	480,6878	3,32107	1	16	1244	296						Untertest2.avi	0	880	547	72	111	1217	205	366	0	Content		1172	185	30692174	2686802798
30708	09:17:48.706	00:00:30.708	1843	1241,559	335,091	0,4937233	0,6848412	471,2554	3,167314	3	1269,286	315,9463	0,4937471	0,6848648	480,9793	3,232538	1	16	1269	316						Untertest2.avi	0	880	547	72	111	1217	205	366	0	Content		1197	205	30708489	2686819113
30726	09:17:48.724	00:00:30.725	1844	1277,737	311,3061	0,493722	0,6850748	480,9899	3,225392	3	1282,404	307,2797	0,4937883	0,685154	480,9899	3,227234	1	16	1282	307						Untertest2.avi	0	880	547	72	111	1217	205	366	0	Content		1210	196	30725544	2686836168
30742	09:17:48.740	00:00:30.741	1845	1282,167	311,2192	0,4937948	0,6854152	480,9772	3,21558	3	1285,821	305,8029	0,4938474	0,6855377	480,9772	3,217553	1	16	1286	306						Untertest2.avi	0	880	547	72	111	1217	205	366	0	Content		1214	195	30741848	2686852472
30759	09:17:48.757	00:00:30.758	1846	1281,553	316,8899	0,4937969	0,6857074	481,0383	3,242494	3	1285,657	310,7876	0,493856	0,6858461	481,0383	3,244706	1	16	1286	311						Untertest2.avi	0	880	547	72	111	1217	205	366	0	Content		1214	200	30758913	2686869537
30776	09:17:48.774	00:00:30.775	1847	1274,222	318,6605	0,4938055	0,6859332	481,1993	3,238619	3	1282,426	315,0417	0,4939175	0,6859882	481,1993	3,241201	1	16	1282	315						Untertest2.avi	0	880	547	72	111	1217	205	366	0	Content		1210	204	30775538	2686886162
30792	09:17:48.790	00:00:30.792	1848	1283,199	320,6184	0,4937883	0,6860499	481,1703	3,238901	3	1291,062	317,5083	0,493895	0,6860926	481,1703	3,241327	1	16	1291	318						Untertest2.avi	0	880	547	72	111	1217	205	366	0	Content		1219	207	30792160	2686902784
30808	09:17:48.806	00:00:30.808	1849	1275,279	327,9273	0,4937321	0,6860332	481,1052	3,25324	3	1280,093	324,0272	0,4938007	0,6861117	481,1052	3,255211	1	16	1280	324						Untertest2.avi	0	880	547	72	111	1217	205	366	0	Content		1208	213	30808477	2686919101
30825	09:17:48.823	00:00:30.825	1850	1242,141	351,9467	0,4936443	0,6860448	467,288	3,167238	3	1280,491	326,2997	0,4936504	0,6860637	481,1999	3,260751	1	16	1280	326						Untertest2.avi	0	880	547	72	111	1217	205	366	0	Content		1208	215	30825211	2686935835
30842	09:17:48.840	00:00:30.841	1851	1260,666	340,1008	0,4935409	0,6859913	470,0221	3,149523	3	1290,235	318,1873	0,4935212	0,6860371	481,1978	3,223781	1	16	1290	318						Untertest2.avi	0	880	547	72	111	1217	205	366	0	Content		1218	207	30841833	2686952457
30859	09:17:48.857	00:00:30.858	1852	1292,268	312,9786	0,4933216	0,6857638	481,0645	3,205976	3	1295,299	309,9992	0,4933655	0,6858252	481,0645	3,207363	1	16	1295	310						Untertest2.avi	0	880	547	72	111	1217	205	366	0	Content		1223	199	30858774	2686969398
30876	09:17:48.874	00:00:30.875	1853	1295,638	314,057	0,4932311	0,6854822	481,0725	3,227449	3	1295,761	311,7654	0,4932371	0,6855381	481,0725	3,227901	1	16	1296	312						Untertest2.avi	0	880	547	72	111	1217	205	366	0	Content		1224	201	30875518	2686986142
30892	09:17:48.890	00:00:30.892	1854	1293,347	318,6235	0,4931268	0,6850542	481,0428	3,180339	3	1293,524	315,5602	0,4931355	0,6851283	481,0428	3,181082	1	16	1294	316						Untertest2.avi	0	880	547	72	111	1217	205	366	0	Content		1222	205	30892143	2687002767
30908	09:17:48.906	00:00:30.908	1855	1290,211	321,3456	0,493127	0,684707	481,0876	3,231879	3	1287,402	319,7885	0,4930953	0,6847565	481,0876	3,231722	1	16	1287	320						Untertest2.avi	0	880	547	72	111	1217	205	366	0	Content		1215	209	30908459	2687019083
30925	09:17:48.923	00:00:30.925	1856	1295,298	314,1746	0,4931421	0,6843145	481,0452	3,201369	3	1289,495	311,2883	0,4930718	0,6844141	481,0452	3,200666	1	16	1289	311						Untertest2.avi	0	880	547	72	111	1217	205	366	0	Content		1217	200	30925073	2687035697
30942	09:17:48.940	00:00:30.941	1857	1299,523	314,9471	0,4931427	0,6840175	481,0263	3,227475	3	1294,737	313,6292	0,4930857	0,684069	481,0263	3,226671	1	16	1295	314						Untertest2.avi	0	880	547	72	111	1217	205	366	0	Content		1223	203	30941694	2687052318
30959	09:17:48.957	00:00:30.958	1858	1280,442	332,0348	0,4931197	0,6837603	475,5773	3,202545	3	1295,246	320,4115	0,493113	0,6838028	481,0335	3,23928	1	16	1295	320						Untertest2.avi	0	880	547	72	111	1217	205	366	0	Content		1223	209	30958759	2687069383
30975	09:17:48.973	00:00:30.975	1859	1301,675	321,3559	0,4931526	0,6834996	480,9735	3,23091	3	1298,732	320,8666	0,4931173	0,6835211	480,9734	3,230328	1	16	1299	321						Untertest2.avi	0	880	547	72	111	1217	205	366	0	Content		1227	210	30975383	2687086007
30992	09:17:48.990	00:00:30.992	1860	1278,098	336,1613	0,4931052	0,6833295	474,3722	3,238883	3	1297,075	323,4616	0,4931095	0,6833436	480,9556	3,283772	1	16	1297	323						Untertest2.avi	0	880	547	72	111	1217	205	366	0	Content		1225	212	30992006	2687102630
31008	09:17:49.006	00:00:31.008	1861	1326,234	346,3981	0,4928205	0,6839791	480,9936	3,270002	3	1321,089	344,5149	0,4927612	0,6840463	480,9936	3,269153	1	16	1321	345						Untertest2.avi	0	880	547	72	111	1217	205	366	0	Content		1249	234	31008311	2687118935
31025	09:17:49.023	00:00:31.024	1862	1397,141	409,0431	0,4920177	0,6860838	481,1932	3,274273	3	1385,634	406,7974	0,491888	0,6861838	481,1932	3,271762	1	17	1386	407						Untertest2.avi	0	880	547	72	111	1406	296	167	0	Content		1314	296	31024934	2687135558
31042	09:17:49.040	00:00:31.041	1863	1466,584	407,6781	0,4911552	0,6877429	481,215	2,980118	3	1465,223	405,0805	0,4911422	0,6878114	481,215	2,980402	1	17	1465	405						Untertest2.avi	0	880	547	72	111	1406	296	167	0	Content		1393	294	31041559	2687152183
31059	09:17:49.057	00:00:31.058	1864	1459,915	411,1668	0,4907311	0,6878074	481,5399	2,86205	3	1458,053	408,172	0,4907115	0,6878961	481,5399	2,862905	1	17	1458	408						Untertest2.avi	0	880	547	72	111	1406	296	167	0	Content		1386	297	31058624	2687169248
31075	09:17:49.073	00:00:31.074	1865	1501,24	395,7306	0,4906543	0,6874436	481,9339	2,749384	3	1477,773	397,3707	0,4903973	0,6874952	481,9338	2,744257	1	17	1478	397						Untertest2.avi	0	880	547	72	111	1406	296	167	0	Content		1406	286	31074928	2687185552
31092	09:17:49.090	00:00:31.091	1866	1485,807	381,1525	0,4904043	0,6872451	481,9032	2,704689	3	1467,453	382,8677	0,4901974	0,6872805	481,9032	2,701182	1	17	1467	383						Untertest2.avi	0	880	547	72	111	1406	296	167	0	Content		1395	272	31091997	2687202621
31109	09:17:49.107	00:00:31.108	1867	1470,889	388,0346	0,490155	0,6869431	481,7154	2,772189	3	1458,597	388,8665	0,4900116	0,686981	481,7154	2,770491	1	17	1459	389						Untertest2.avi	0	880	547	72	111	1406	296	167	0	Content		1387	278	31108800	2687219424
31125	09:17:49.123	00:00:31.125	1868	1497,428	493,0313	0,4901604	0,6868814	481,7154	3,23834	3	1497,428	493,0313	0,4901604	0,6868814	481,7154	3,23834	1	17	1497	493						Untertest2.avi	0	880	547	72	111	1406	296	167	0	Content		1425	382	31125433	2687236057
31142	09:17:49.140	00:00:31.141	1869	1505,367	491,8768	0,4899306	0,686681	481,7154	3,241037	3	1505,367	491,8768	0,4899306	0,686681	481,7154	3,241037	1	17	1505	492						Untertest2.avi	0	880	547	72	111	1406	296	167	0	Content		1433	381	31141672	2687252296
31158	09:17:49.156	00:00:31.158	1870	1516,457	380,2762	0,4896865	0,6860313	481,3945	2,721207	3	1510,495	380,3196	0,4896197	0,6860493	481,3945	2,719962	1	17	1510	380						Untertest2.avi	0	880	547	72	111	1406	296	167	0	Content		1438	269	31158171	2687268795
31175	09:17:49.173	00:00:31.174	1871	1496,263	413,6942	0,4895068	0,6854726	481,673	2,928722	3	1487,371	413,7424	0,4894095	0,6855034	481,673	2,926734	1	17	1487	414						Untertest2.avi	0	880	547	72	111	1406	296	167	0	Content		1415	303	31174918	2687285542
31192	09:17:49.190	00:00:31.191	1872	1506,3	436,0597	0,4893384	0,6848059	481,6627	3,111871	3	1494,48	436,2686	0,4892122	0,6848415	481,6627	3,109005	1	18	1494	436						Untertest2.avi	0	880	547	72	111	1426	400	166	0	Content		1422	325	31191985	2687302609
31209	09:17:49.207	00:00:31.208	1873	1505,406	489,4214	0,4891225	0,6841042	481,9222	3,278911	3	1498,229	489,1049	0,4890475	0,6841349	481,9222	3,277356	1	18	1498	489						Untertest2.avi	0	880	547	72	111	1426	400	166	0	Content		1426	378	31208665	2687319289
31226	09:17:49.224	00:00:31.225	1874	1420,788	523,8276	0,489054	0,6835744	459,7977	3,171053	3	1503,998	502,3919	0,4889727	0,6835278	482,1009	3,326111	1	18	1504	502						Untertest2.avi	0	880	547	72	111	1426	400	166	0	Content		1432	391	31225626	2687336250
31242	09:17:49.240	00:00:31.241	1875	1496,474	517,2	0,4887062	0,6828008	482,203	3,338872	3	1513,17	509,032	0,4888952	0,6829487	482,203	3,344213	1	18	1513	509						Untertest2.avi	0	880	547	72	111	1426	400	166	0	Content		1441	398	31241801	2687352425
31258	09:17:49.256	00:00:31.258	1876	1481,759	518,5747	0,4885206	0,6825717	482,3065	3,330633	3	1502,809	511,2643	0,4887541	0,682688	482,3065	3,336676	1	18	1503	511						Untertest2.avi	0	880	547	72	111	1426	400	166	0	Content		1431	400	31258426	2687369050
31275	09:17:49.273	00:00:31.275	1877	1489,175	509,0426	0,4883492	0,6825404	482,3608	3,374557	3	1507,336	504,5282	0,4885471	0,6825932	482,3607	3,379803	1	18	1507	505						Untertest2.avi	0	880	547	72	111	1426	400	166	0	Content		1435	394	31275049	2687385673
31292	09:17:49.290	00:00:31.292	1878	1425,416	535,3417	0,4885612	0,6827592	456,2569	3,240621	3	1515,513	512,1173	0,4883594	0,6827129	482,2932	3,424988	1	18	1516	512						Untertest2.avi	0	880	547	72	111	1426	400	166	0	Content		1444	401	31292171	2687402795
31309	09:17:49.307	00:00:31.308	1879	1405,69	536,6274	0,4883834	0,6828721	456,1432	3,219151	3	1497,974	513,425	0,4882184	0,6828114	482,5157	3,404989	1	18	1498	513						Untertest2.avi	0	880	547	72	111	1426	400	166	0	Content		1426	402	31308920	2687419544
31325	09:17:49.323	00:00:31.325	1880	1409,136	534,9111	0,4883732	0,6830589	460,9895	3,226582	3	1485,419	514,5145	0,488263	0,6830459	482,5849	3,377631	1	18	1485	515						Untertest2.avi	0	880	547	72	111	1426	400	166	0	Content		1413	404	31325490	2687436114
31342	09:17:49.340	00:00:31.341	1881	1391,787	538,4635	0,489068	0,6833563	482,1258	3,475955	3	1391,095	536,7141	0,4890645	0,6833998	482,1258	3,476058	1	18	1391	537						Untertest2.avi	0	880	547	72	111	1426	400	166	0	Content		1319	426	31341673	2687452297
31358	09:17:49.356	00:00:31.358	1882	1289,669	559,7239	0,4900304	0,6841081	482,525	3,55085	3	1291,619	559,4196	0,4900556	0,6841084	482,525	3,551272	1	19	1292	559						Untertest2.avi	0	880	547	72	111	1060	549	267	0	Content		1220	448	31358419	2687469043
31375	09:17:49.373	00:00:31.375	1883	1279,698	588,2284	0,4918135	0,6849266	485,9271	3,582146	3	1279,698	588,2284	0,4918135	0,6849266	485,9271	3,582146	1	19	1280	588						Untertest2.avi	0	880	547	72	111	1060	549	267	0	Content		1208	477	31375042	2687485666
31392	09:17:49.390	00:00:31.392	1884	1202,804	626,5766	0,4916902	0,6862838	480,374	3,547677	3	1198,327	624,4111	0,4915922	0,6863362	481,8212	3,556799	1	19	1198	624						Untertest2.avi	0	880	547	72	111	1060	549	267	0	Content		1126	513	31392166	2687502790
31409	09:17:49.407	00:00:31.408	1885	1155,784	645,8336	0,4920611	0,6876553	482,0198	3,594683	3	1157,416	644,1091	0,4920858	0,687695	482,0198	3,594788	1	19	1157	644						Untertest2.avi	0	880	547	72	111	1060	549	267	0	Content		1085	533	31408914	2687519538
31425	09:17:49.423	00:00:31.425	1886	1127,228	661,0305	0,4924042	0,6887478	482,2474	3,588719	3	1127,638	659,6721	0,4924122	0,6887824	482,2474	3,588666	1	19	1128	660						Untertest2.avi	0	880	547	72	111	1060	549	267	0	Content		1056	549	31425358	2687535982
31442	09:17:49.440	00:00:31.441	1887	1132,948	656,1171	0,4925996	0,689478	482,9905	3,595575	3	1131,084	655,4069	0,4926021	0,6895027	482,1206	3,589344	1	19	1131	655						Untertest2.avi	0	880	547	72	111	1060	549	267	0	Content		1059	544	31441665	2687552289
31459	09:17:49.457	00:00:31.458	1888	1135,668	663,8636	0,4928081	0,6901121	482,0765	3,603949	3	1132,26	661,6284	0,4927666	0,6901764	482,0765	3,603291	1	19	1132	662						Untertest2.avi	0	880	547	72	111	1060	549	267	0	Content		1060	551	31458784	2687569408
31476	09:17:49.474	00:00:31.475	1889	1130,899	665,1226	0,4928879	0,6907864	482,0807	3,63543	3	1130,717	665,0667	0,4928861	0,6907873	482,0807	3,635457	1	19	1131	665						Untertest2.avi	0	880	547	72	111	1060	549	267	0	Content		1059	554	31475532	2687586156
31492	09:17:49.490	00:00:31.492	1890	1132,479	666,4478	0,4928312	0,6913759	482,0262	3,629838	3	1134,51	665,0088	0,4928605	0,6914086	482,0262	3,629986	1	19	1135	665						Untertest2.avi	0	880	547	72	111	1060	549	267	0	Content		1063	554	31492100	2687602724
31508	09:17:49.506	00:00:31.508	1891	1139,167	661,0725	0,4928494	0,6920112	482,031	3,638017	3	1136,521	660,4	0,4928156	0,6920314	482,031	3,63749	1	19	1137	660						Untertest2.avi	0	880	547	72	111	1060	549	267	0	Content		1065	549	31508408	2687619032
31525	09:17:49.523	00:00:31.525	1892	1113,919	659,4085	0,492688	0,6927149	478,2336	3,633584	3	1121,284	658,4105	0,4926811	0,6927087	482,013	3,661037	1	19	1121	658						Untertest2.avi	0	880	547	72	111	1060	549	267	0	Content		1049	547	31525031	2687635655
31542	09:17:49.540	00:00:31.541	1893	1132,34	661,0994	0,4923698	0,693317	482,0544	3,67115	3	1133,749	660,0529	0,4923911	0,6933411	482,0544	3,671426	1	19	1134	660						Untertest2.avi	0	880	547	72	111	1060	549	267	0	Content		1062	549	31541653	2687652277
31559	09:17:49.557	00:00:31.558	1894	1109,058	661,713	0,4919321	0,6939474	477,7553	3,632812	3	1119,904	659,8395	0,4919527	0,693957	482,2247	3,665524	1	19	1120	660						Untertest2.avi	0	880	547	72	111	1060	549	267	0	Content		1048	549	31558718	2687669342
31575	09:17:49.573	00:00:31.575	1895	1128,163	665,3909	0,4915709	0,6946576	482,0582	3,682597	3	1128,411	665,3081	0,4915747	0,6946583	482,0582	3,682688	1	19	1128	665						Untertest2.avi	0	880	547	72	111	1060	549	267	0	Content		1056	554	31575341	2687685965
31592	09:17:49.590	00:00:31.592	1896	1132,829	661,5281	0,491222	0,6954311	481,6992	3,74015	3	1131,542	661,4789	0,4912062	0,6954329	481,6992	3,740093	1	19	1132	661						Untertest2.avi	0	880	547	72	111	1060	549	267	0	Content		1060	550	31592088	2687702712
31608	09:17:49.606	00:00:31.608	1897	1130,996	658,9741	0,4906011	0,6961553	482,0363	3,710107	3	1129,587	655,7524	0,4905881	0,6962429	482,0363	3,709858	1	19	1130	656						Untertest2.avi	0	880	547	72	111	1060	549	267	0	Content		1058	545	31608392	2687719016
31625	09:17:49.623	00:00:31.625	1898	1103,514	643,1283	0,4901989	0,6967088	485,5796	3,772891	3	1090,974	642,6746	0,4901248	0,6967639	482,2976	3,7479	1	20	1091	643						Untertest2.avi	0	880	547	72	111	983	531	217	0	Content		1019	532	31625013	2687735637
31642	09:17:49.640	00:00:31.641	1899	1057,252	643,3948	0,4897536	0,6971048	482,1895	3,816942	3	1057,722	643,1505	0,4897614	0,697109	482,1895	3,817057	1	20	1058	643						Untertest2.avi	0	880	547	72	111	983	531	217	0	Content		986	532	31641637	2687752261
31659	09:17:49.657	00:00:31.658	1900	1063,11	643,8506	0,4890773	0,6979911	478,0786	3,700106	3	1068,896	642,4426	0,4890562	0,6979919	481,794	3,727405	1	20	1069	642						Untertest2.avi	0	880	547	72	111	983	531	217	0	Content		997	531	31658701	2687769325
31675	09:17:49.673	00:00:31.675	1901	1058,857	648,2145	0,4881358	0,6988831	481,8163	3,785552	3	1057,331	646,1157	0,4881174	0,6989425	481,8163	3,785244	1	20	1057	646						Untertest2.avi	0	880	547	72	111	983	531	217	0	Content		985	535	31675325	2687785949
31692	09:17:49.690	00:00:31.691	1902	1051,442	646,7961	0,4871058	0,6999478	482,0015	3,787184	3	1051,408	646,741	0,4871064	0,6999478	482,0015	3,787228	1	20	1051	647						Untertest2.avi	0	880	547	72	111	983	531	217	0	Content		979	536	31691948	2687802572
31708	09:17:49.706	00:00:31.708	1903	1055,285	643,0237	0,4861366	0,7011818	482,0578	3,800102	3	1055,259	642,978	0,486137	0,7011818	482,0578	3,800125	1	20	1055	643						Untertest2.avi	0	880	547	72	111	983	531	217	0	Content		983	532	31708252	2687818876
31725	09:17:49.723	00:00:31.724	1904	1050,689	640,5437	0,4849291	0,7026365	481,5613	3,834543	3	1050,66	640,4844	0,4849297	0,7026364	481,5613	3,834569	1	20	1051	640						Untertest2.avi	0	880	547	72	111	983	531	217	0	Content		979	529	31724876	2687835500
31742	09:17:49.740	00:00:31.741	1905	1045,155	647,8867	0,4834969	0,7043434	482,0734	3,798314	3	1045,17	647,8309	0,4834978	0,7043434	482,0734	3,798332	1	20	1045	648						Untertest2.avi	0	880	547	72	111	983	531	217	0	Content		973	537	31741623	2687852247
31759	09:17:49.757	00:00:31.758	1906	1049,692	643,4753	0,4820299	0,7062374	481,6391	3,817353	3	1049,686	643,4353	0,4820306	0,7062374	481,6391	3,81741	1	20	1050	643						Untertest2.avi	0	880	547	72	111	983	531	217	0	Content		978	532	31758579	2687869203
31775	09:17:49.773	00:00:31.774	1907	1043,215	641,8818	0,480409	0,7082843	480,8328	3,823708	3	1043,118	641,7893	0,4804096	0,7082843	480,8327	3,823725	1	20	1043	642						Untertest2.avi	0	880	547	72	111	983	531	217	0	Content		971	531	31774997	2687885621
31792	09:17:49.790	00:00:31.791	1908	1054,962	637,8605	0,4790389	0,709991	482,157	3,809619	3	1054,959	637,8265	0,4790395	0,709991	482,157	3,809645	1	20	1055	638						Untertest2.avi	0	880	547	72	111	983	531	217	0	Content		983	527	31791620	2687902244
31808	09:17:49.806	00:00:31.808	1909	1061,814	602,0978	0,4774422	0,7115959	481,314	3,655481	3	1061,796	602,0957	0,4774428	0,7115959	481,3139	3,65568	1	20	1062	602						Untertest2.avi	0	880	547	72	111	983	531	217	0	Content		990	491	31808243	2687918867
31825	09:17:49.823	00:00:31.825	1910	1060,796	572,9845	0,4758965	0,7129822	481,27	3,483629	3	1060,837	573,0201	0,475897	0,7129822	481,2699	3,483905	1	20	1061	573						Untertest2.avi	0	880	547	72	111	983	531	217	0	Content		989	462	31825311	2687935935
31842	09:17:49.840	00:00:31.841	1911	1012,757	638,905	0,4742883	0,7146494	481,27	3,774518	3	1012,757	638,905	0,4742883	0,7146494	481,27	3,774518	1	21	1013	639						Untertest2.avi	0	880	547	72	111	935	506	500	0	Content		941	528	31841613	2687952237
31858	09:17:49.856	00:00:31.858	1912	1007,539	635,6966	0,4725817	0,7161525	481,27	3,843487	3	1007,539	635,6966	0,4725817	0,7161525	481,27	3,843487	1	21	1008	636						Untertest2.avi	0	880	547	72	111	935	506	500	0	Content		936	525	31858238	2687968862
31875	09:17:49.873	00:00:31.874	1913	993,353	632,7248	0,4706195	0,7178852	481,27	3,908364	3	993,353	632,7248	0,4706195	0,7178852	481,27	3,908364	1	21	993	633						Untertest2.avi	0	880	547	72	111	935	506	500	0	Content		921	522	31874859	2687985483
31892	09:17:49.890	00:00:31.891	1914	1010,578	637,2897	0,4688154	0,7195166	481,27	3,88892	3	1010,578	637,2897	0,4688154	0,7195166	481,27	3,88892	1	21	1011	637						Untertest2.avi	0	880	547	72	111	935	506	500	0	Content		939	526	31891930	2688002554
31908	09:17:49.906	00:00:31.908	1915	992,2183	637,1068	0,4676506	0,7214438	477,7415	3,873789	3	992,2183	637,1068	0,4676506	0,7214438	477,7415	3,873789	1	21	992	637						Untertest2.avi	0	880	547	72	111	935	506	500	0	Content		920	526	31908354	2688018978
31925	09:17:49.923	00:00:31.924	1916	980,8895	636,1143	0,4658035	0,7235084	477,2995	3,910129	3	980,8895	636,1143	0,4658035	0,7235084	477,2995	3,910129	1	21	981	636						Untertest2.avi	0	880	547	72	111	935	506	500	0	Content		909	525	31924853	2688035477
31942	09:17:49.940	00:00:31.941	1917	979,4185	638,6363	0,4627922	0,7256352	481,0699	3,898204	3	979,4185	638,6363	0,4627922	0,7256352	481,0699	3,898204	1	21	979	639						Untertest2.avi	0	880	547	72	111	935	506	500	0	Content		907	528	31941599	2688052223
31959	09:17:49.957	00:00:31.958	1918	992,4156	625,9671	0,4607804	0,7278525	481,5521	3,946967	3	992,4156	625,9671	0,4607804	0,7278525	481,5521	3,946967	1	21	992	626						Untertest2.avi	0	880	547	72	111	935	506	500	0	Content		920	515	31958634	2688069258
31975	09:17:49.973	00:00:31.974	1919	985,8745	619,9473	0,4585625	0,7299957	483,4565	3,956975	3	985,8745	619,9473	0,4585625	0,7299957	483,4565	3,956975	1	21	986	620						Untertest2.avi	0	880	547	72	111	935	506	500	0	Content		914	509	31974970	2688085594
31992	09:17:49.990	00:00:31.991	1920	1031,766	636,4118	0,4578354	0,7314916	483,9953	3,886407	3	1026,505	632,5485	0,4579032	0,7316337	480,6483	3,860709	1	21	1027	633						Untertest2.avi	0	880	547	72	111	935	506	500	0	Content		955	522	31991595	2688102219
32008	09:17:50.006	00:00:32.008	1921	1024,385	635,8915	0,456629	0,7333282	478,9287	3,773319	3	1026,699	634,1796	0,4565899	0,7333542	480,7531	3,786834	1	21	1027	634						Untertest2.avi	0	880	547	72	111	935	506	500	0	Content		955	523	32008219	2688118843
32025	09:17:50.023	00:00:32.025	1922	1039	624,7905	0,4553323	0,7347065	485,6413	3,884397	3	1031,962	625,5116	0,4554358	0,7347446	480,8074	3,847828	1	21	1032	626						Untertest2.avi	0	880	547	72	111	935	506	500	0	Content		960	515	32025291	2688135915
32042	09:17:50.040	00:00:32.041	1923	1028,096	639,6854	0,4542108	0,7358124	481,0211	3,754556	3	1027,975	639,6054	0,4542114	0,7358124	481,0211	3,754515	1	21	1028	640						Untertest2.avi	0	880	547	72	111	935	506	500	0	Content		956	529	32041593	2688152217
32058	09:17:50.056	00:00:32.058	1924	1026,376	623,5399	0,4530908	0,7369017	481,0725	3,753451	3	1026,274	623,4591	0,4530915	0,7369017	481,0725	3,753439	1	21	1026	623						Untertest2.avi	0	880	547	72	111	935	506	500	0	Content		954	512	32058222	2688168846
32075	09:17:50.073	00:00:32.074	1925	1003,517	614,1794	0,4521346	0,737874	481,2633	3,834604	3	1003,48	614,139	0,4521352	0,737874	481,2633	3,834631	1	21	1003	614						Untertest2.avi	0	880	547	72	111	935	506	500	0	Content		931	503	32074843	2688185467
32092	09:17:50.090	00:00:32.091	1926	1002,699	613,1932	0,4514153	0,7386714	481,0858	3,853531	3	1002,658	613,1438	0,451416	0,7386713	481,0857	3,853566	1	21	1003	613						Untertest2.avi	0	880	547	72	111	935	506	500	0	Content		931	502	32091910	2688202534
32108	09:17:50.106	00:00:32.108	1927	1002,022	614,6199	0,4507647	0,7393222	481,2185	3,830272	3	1001,979	614,5469	0,4507655	0,7393222	481,2185	3,83032	1	21	1002	615						Untertest2.avi	0	880	547	72	111	935	506	500	0	Content		930	504	32108339	2688218963
32125	09:17:50.123	00:00:32.124	1928	1005,289	616,1036	0,4504077	0,7396336	481,416	3,805498	3	1005,255	616,0504	0,4504085	0,7396336	481,416	3,805561	1	21	1005	616						Untertest2.avi	0	880	547	72	111	935	506	500	0	Content		933	505	32124963	2688235587
32142	09:17:50.140	00:00:32.141	1929	1007,722	616,7844	0,4503004	0,7397574	481,2981	3,787417	3	1007,674	616,7023	0,4503014	0,7397573	481,298	3,78748	1	21	1008	617						Untertest2.avi	0	880	547	72	111	935	506	500	0	Content		936	506	32141584	2688252208
32159	09:17:50.157	00:00:32.158	1930	1011,859	616,6865	0,4503725	0,7395629	481,4887	3,781376	3	1011,808	616,6138	0,4503734	0,7395628	481,4887	3,781394	1	21	1012	617						Untertest2.avi	0	880	547	72	111	935	506	500	0	Content		940	506	32158532	2688269156
32175	09:17:50.173	00:00:32.175	1931	1008,704	612,9735	0,4505308	0,7393684	481,5971	3,781395	3	1008,672	612,9189	0,4505316	0,7393684	481,597	3,781444	1	21	1009	613						Untertest2.avi	0	880	547	72	111	935	506	500	0	Content		937	502	32175274	2688285898
32192	09:17:50.190	00:00:32.191	1932	1005,531	613,6852	0,4507068	0,7390544	481,8579	3,765744	3	1005,511	613,6394	0,4507075	0,7390544	481,8579	3,765831	1	21	1006	614						Untertest2.avi	0	880	547	72	111	935	506	500	0	Content		934	503	32191897	2688302521
32208	09:17:50.206	00:00:32.208	1933	1005,917	613,9749	0,4510028	0,7387574	481,7779	3,792203	3	1005,903	613,9386	0,4510034	0,7387574	481,7778	3,792256	1	21	1006	614						Untertest2.avi	0	880	547	72	111	935	506	500	0	Content		934	503	32208201	2688318825
32225	09:17:50.223	00:00:32.224	1934	1010,192	609,3308	0,4512604	0,738512	481,7897	3,773937	3	1010,144	609,2864	0,4512611	0,738512	481,7896	3,773993	1	21	1010	609						Untertest2.avi	0	880	547	72	111	935	506	500	0	Content		938	498	32224825	2688335449
32242	09:17:50.240	00:00:32.241	1935	1005,826	609,5011	0,4515712	0,738171	481,6817	3,796568	3	1005,768	609,4343	0,451572	0,738171	481,6816	3,796595	1	21	1006	609						Untertest2.avi	0	880	547	72	111	935	506	500	0	Content		934	498	32241573	2688352197
32259	09:17:50.257	00:00:32.258	1936	1009,589	608,2428	0,4518322	0,7378309	482,04	3,818209	3	1009,567	608,2064	0,4518329	0,7378309	482,04	3,8183	1	21	1010	608						Untertest2.avi	0	880	547	72	111	935	506	500	0	Content		938	497	32258514	2688369138
32275	09:17:50.273	00:00:32.275	1937	997,7272	614,5996	0,4520743	0,7376083	482,1467	3,81068	3	997,6952	614,5451	0,4520752	0,7376083	482,1467	3,810721	1	21	998	615						Untertest2.avi	0	880	547	72	111	935	506	500	0	Content		926	504	32275138	2688385762
32292	09:17:50.290	00:00:32.291	1938	1006,949	614,2041	0,4523838	0,7373639	482,0047	3,791826	3	1006,944	614,1781	0,4523847	0,7373639	482,0047	3,791925	1	21	1007	614						Untertest2.avi	0	880	547	72	111	935	506	500	0	Content		935	503	32291763	2688402387
32308	09:17:50.306	00:00:32.308	1939	1005,629	612,122	0,4526817	0,7370728	481,9643	3,787312	3	1005,619	612,0862	0,4526823	0,7370728	481,9642	3,787373	1	21	1006	612						Untertest2.avi	0	880	547	72	111	935	506	500	0	Content		934	501	32308190	2688418814
32325	09:17:50.323	00:00:32.324	1940	1020,775	609,7219	0,4527595	0,7367504	482,04	3,834894	3	1020,699	609,6434	0,4527605	0,7367504	482,04	3,834922	1	21	1021	610						Untertest2.avi	0	880	547	72	111	935	506	500	0	Content		949	499	32324813	2688435437
32341	09:17:50.339	00:00:32.341	1941	1126,378	593,3967	0,4514847	0,736641	482,3169	3,803831	3	1126,325	593,3389	0,4514854	0,736641	482,3169	3,803858	1	22	1126	593						Untertest2.avi	0	880	547	72	111	1288	429	1466	0	Content		1054	482	32341436	2688452060
32358	09:17:50.356	00:00:32.358	1942	1297,324	560,8495	0,4497504	0,7366098	482,2982	3,799268	3	1341,104	551,8566	0,4497505	0,7366098	482,2982	3,774219	1	22	1341	552						Untertest2.avi	0	880	547	72	111	1288	429	1466	0	Content		1269	441	32358380	2688469004
32375	09:17:50.373	00:00:32.375	1943	1451,962	535,3932	0,4486329	0,7359631	483,2125	3,729262	3	1451,72	535,2279	0,4486338	0,7359631	483,2125	3,729119	1	22	1452	535						Untertest2.avi	0	880	547	72	111	1288	429	1466	0	Content		1380	424	32375127	2688485751
32392	09:17:50.390	00:00:32.391	1944	-1024	-768	-1	-1	-1	-1	4	-1024	-768	-1	-1	-1	-1	4	22	0	0						Untertest2.avi	0	880	547	72	111	1288	429	1466	0	Content		-72	-111	32391752	2688502376
32408	09:17:50.406	00:00:32.408	1945	-1024	-768	-1	-1	-1	-1	4	-1024	-768	-1	-1	-1	-1	4	22	0	0						Untertest2.avi	0	880	547	72	111	1288	429	1466	0	Content		-72	-111	32408058	2688518682
32425	09:17:50.423	00:00:32.424	1946	1310,169	531,6732	0,4676867	0,7345089	420,5427	3,224308	3	1310,169	531,6732	0,4676867	0,7345089	420,5427	3,224308	1	22	1310	532						Untertest2.avi	0	880	547	72	111	1288	429	1466	0	Content		1238	421	32424682	2688535306
32441	09:17:50.439	00:00:32.441	1947	1333,021	531,2178	0,4673967	0,7343364	423,39	3,287345	3	1333,021	531,2178	0,4673967	0,7343364	423,39	3,287345	1	22	1333	531						Untertest2.avi	0	880	547	72	111	1288	429	1466	0	Content		1261	420	32441430	2688552054
32458	09:17:50.456	00:00:32.458	1948	-1024	-768	-1	-1	-1	-1	4	-1024	-768	-1	-1	-1	-1	4	22	0	0						Untertest2.avi	0	880	547	72	111	1288	429	1466	0	Content		-72	-111	32458302	2688568926
32475	09:17:50.473	00:00:32.474	1949	1365,471	532,6587	0,4667281	0,734383	429,0567	3,303801	3	1365,471	532,6587	0,4667281	0,734383	429,0567	3,303801	1	22	1365	533						Untertest2.avi	0	880	547	72	111	1288	429	1466	0	Content		1293	422	32474675	2688585299
32492	09:17:50.490	00:00:32.491	1950	1349,157	523,7767	0,4679539	0,734438	426,8787	3,37218	3	1349,157	523,7767	0,4679539	0,734438	426,8787	3,37218	1	22	1349	524						Untertest2.avi	0	880	547	72	111	1288	429	1466	0	Content		1277	413	32491676	2688602300
32508	09:17:50.506	00:00:32.508	1951	1343,863	531,1587	0,4691925	0,734427	424,7887	3,351331	3	1343,863	531,1587	0,4691925	0,734427	424,7887	3,351331	1	22	1344	531						Untertest2.avi	0	880	547	72	111	1288	429	1466	0	Content		1272	420	32508049	2688618673
32525	09:17:50.523	00:00:32.524	1952	1349,926	526,9153	0,4695058	0,7344666	425,4995	3,392961	3	1349,926	526,9153	0,4695058	0,7344666	425,4995	3,392961	1	22	1350	527						Untertest2.avi	0	880	547	72	111	1288	429	1466	0	Content		1278	416	32524673	2688635297
32541	09:17:50.539	00:00:32.541	1953	1363,531	525,1621	0,4692742	0,7344135	428,0892	3,392917	3	1363,531	525,1621	0,4692742	0,7344135	428,0892	3,392917	1	22	1364	525						Untertest2.avi	0	880	547	72	111	1288	429	1466	0	Content		1292	414	32541301	2688651925
32558	09:17:50.556	00:00:32.558	1954	1363,785	540,0352	0,4705785	0,7342933	425,6513	3,435858	3	1363,785	540,0352	0,4705785	0,7342933	425,6513	3,435858	1	22	1364	540						Untertest2.avi	0	880	547	72	111	1288	429	1466	0	Content		1292	429	32558295	2688668919
32575	09:17:50.573	00:00:32.574	1955	1364,939	536,4697	0,4707597	0,7342515	426,8107	3,430698	3	1364,939	536,4697	0,4707597	0,7342515	426,8107	3,430698	1	22	1365	536						Untertest2.avi	0	880	547	72	111	1288	429	1466	0	Content		1293	425	32574919	2688685543
32592	09:17:50.590	00:00:32.591	1956	1380,516	529,81	0,4711104	0,7342093	427,5115	3,435639	3	1380,516	529,81	0,4711104	0,7342093	427,5115	3,435639	1	22	1381	530						Untertest2.avi	0	880	547	72	111	1288	429	1466	0	Content		1309	419	32591666	2688702290
32608	09:17:50.606	00:00:32.607	1957	1388,843	530,9113	0,4715661	0,7341549	427,607	3,435289	3	1388,843	530,9113	0,4715661	0,7341549	427,607	3,435289	1	22	1389	531						Untertest2.avi	0	880	547	72	111	1288	429	1466	0	Content		1317	420	32607915	2688718539
32625	09:17:50.623	00:00:32.624	1958	1363,378	539,4256	0,4723935	0,7339453	426,0551	3,39794	3	1363,378	539,4256	0,4723935	0,7339453	426,0551	3,39794	1	22	1363	539						Untertest2.avi	0	880	547	72	111	1288	429	1466	0	Content		1291	428	32624540	2688735164
32641	09:17:50.639	00:00:32.641	1959	1361,302	531,2024	0,473251	0,7337731	424,5776	3,419346	3	1361,302	531,2024	0,473251	0,7337731	424,5776	3,419346	1	22	1361	531						Untertest2.avi	0	880	547	72	111	1288	429	1466	0	Content		1289	420	32641162	2688751786
32658	09:17:50.656	00:00:32.658	1960	1342,245	537,1682	0,4737473	0,7335399	423,702	3,4495	3	1342,245	537,1682	0,4737473	0,7335399	423,702	3,4495	1	22	1342	537						Untertest2.avi	0	880	547	72	111	1288	429	1466	0	Content		1270	426	32658284	2688768908
32675	09:17:50.673	00:00:32.674	1961	1367,637	537,7849	0,473077	0,7331175	426,6745	3,528174	3	1367,637	537,7849	0,473077	0,7331175	426,6745	3,528174	1	22	1368	538						Untertest2.avi	0	880	547	72	111	1288	429	1466	0	Content		1296	427	32674855	2688785479
32691	09:17:50.689	00:00:32.691	1962	1363,613	538,9275	0,473528	0,7329698	425,8289	3,480281	3	1363,613	538,9275	0,473528	0,7329698	425,8289	3,480281	1	22	1364	539						Untertest2.avi	0	880	547	72	111	1288	429	1466	0	Content		1292	428	32691476	2688802100
32708	09:17:50.706	00:00:32.707	1963	1356,376	546,7444	0,4745233	0,7328086	422,7464	3,435291	3	1356,376	546,7444	0,4745233	0,7328086	422,7464	3,435291	1	22	1356	547						Untertest2.avi	0	880	547	72	111	1288	429	1466	0	Content		1284	436	32707778	2688818402
32725	09:17:50.723	00:00:32.724	1964	1368,754	547,6021	0,4739419	0,7324749	424,8737	3,465274	3	1368,754	547,6021	0,4739419	0,7324749	424,8737	3,465274	1	22	1369	548						Untertest2.avi	0	880	547	72	111	1288	429	1466	0	Content		1297	437	32724525	2688835149
32741	09:17:50.739	00:00:32.741	1965	1364,177	546,1708	0,4743528	0,7323248	423,4663	3,43739	3	1364,177	546,1708	0,4743528	0,7323248	423,4663	3,43739	1	22	1364	546						Untertest2.avi	0	880	547	72	111	1288	429	1466	0	Content		1292	435	32741146	2688851770
32758	09:17:50.756	00:00:32.758	1966	1348,832	544,678	0,4748131	0,7322239	421,6729	3,411844	3	1348,832	544,678	0,4748131	0,7322239	421,6729	3,411844	1	22	1349	545						Untertest2.avi	0	880	547	72	111	1288	429	1466	0	Content		1277	434	32758213	2688868837
32775	09:17:50.773	00:00:32.774	1967	1356,785	545,2735	0,4749886	0,7321509	420,9159	3,426731	3	1356,785	545,2735	0,4749886	0,7321509	420,9159	3,426731	1	22	1357	545						Untertest2.avi	0	880	547	72	111	1288	429	1466	0	Content		1285	434	32774835	2688885459
32791	09:17:50.789	00:00:32.791	1968	1361,927	545,2549	0,4751361	0,73207	420,0365	3,321018	3	1361,927	545,2549	0,4751361	0,73207	420,0365	3,321018	1	22	1362	545						Untertest2.avi	0	880	547	72	111	1288	429	1466	0	Content		1290	434	32791459	2688902083
32808	09:17:50.806	00:00:32.807	1969	1360,669	542,2618	0,4746393	0,7320077	420,8031	3,36091	3	1360,669	542,2618	0,4746393	0,7320077	420,8031	3,36091	1	22	1361	542						Untertest2.avi	0	880	547	72	111	1288	429	1466	0	Content		1289	431	32807764	2688918388
32824	09:17:50.822	00:00:32.824	1970	1360,358	538,9395	0,4738493	0,7320495	422,313	3,408779	3	1360,358	538,9395	0,4738493	0,7320495	422,313	3,408779	1	22	1360	539						Untertest2.avi	0	880	547	72	111	1288	429	1466	0	Content		1288	428	32824388	2688935012
32841	09:17:50.839	00:00:32.841	1971	1360,801	545,4025	0,4749914	0,7321241	417,7508	3,389862	3	1360,801	545,4025	0,4749914	0,7321241	417,7508	3,389862	1	22	1361	545						Untertest2.avi	0	880	547	72	111	1288	429	1466	0	Content		1289	434	32841010	2688951634
32858	09:17:50.856	00:00:32.858	1972	1352,234	551,2574	0,4745217	0,7321733	417,9478	3,361163	3	1352,234	551,2574	0,4745217	0,7321733	417,9478	3,361163	1	22	1352	551						Untertest2.avi	0	880	547	72	111	1288	429	1466	0	Content		1280	440	32858082	2688968706
32875	09:17:50.873	00:00:32.874	1973	1355,981	548,6777	0,4739892	0,7322633	418,3294	3,309747	3	1355,981	548,6777	0,4739892	0,7322633	418,3294	3,309747	1	22	1356	549						Untertest2.avi	0	880	547	72	111	1288	429	1466	0	Content		1284	438	32874704	2688985328
32891	09:17:50.889	00:00:32.891	1974	1357,952	553,1891	0,4731402	0,7322287	419,8438	3,322342	3	1357,952	553,1891	0,4731402	0,7322287	419,8438	3,322342	1	22	1358	553						Untertest2.avi	0	880	547	72	111	1288	429	1466	0	Content		1286	442	32891329	2689001953
32908	09:17:50.906	00:00:32.907	1975	1363,906	550,0427	0,4721979	0,7322239	421,7801	3,352309	3	1363,906	550,0427	0,4721979	0,7322239	421,7801	3,352309	1	22	1364	550						Untertest2.avi	0	880	547	72	111	1288	429	1466	0	Content		1292	439	32907630	2689018254
32924	09:17:50.922	00:00:32.924	1976	1351,375	554,8805	0,4731472	0,7322654	417,9404	3,301461	3	1351,375	554,8805	0,4731472	0,7322654	417,9404	3,301461	1	22	1351	555						Untertest2.avi	0	880	547	72	111	1288	429	1466	0	Content		1279	444	32924388	2689035012
32941	09:17:50.939	00:00:32.940	1977	1351,063	560,164	0,4728031	0,7323239	417,8934	3,221138	3	1351,063	560,164	0,4728031	0,7323239	417,8934	3,221138	1	22	1351	560						Untertest2.avi	0	880	547	72	111	1288	429	1466	0	Content		1279	449	32940998	2689051622
32958	09:17:50.956	00:00:32.957	1978	1362,793	549,8798	0,4715118	0,7323593	420,9679	3,291026	3	1362,793	549,8798	0,4715118	0,7323593	420,9679	3,291026	1	22	1363	550						Untertest2.avi	0	880	547	72	111	1288	429	1466	0	Content		1291	439	32957942	2689068566
32975	09:17:50.973	00:00:32.974	1979	1353,77	541,7933	0,4710259	0,7325346	421,2264	3,279085	3	1353,77	541,7933	0,4710259	0,7325346	421,2264	3,279085	1	22	1354	542						Untertest2.avi	0	880	547	72	111	1288	429	1466	0	Content		1282	431	32974691	2689085315
[truncated: 1,660 more rows]
