# Supplementary material for: Gaze Duration Biases for Colours in Combination with Dissonant and Consonant Sounds: A Comparative Eye-Tracking Study with Orangutans
Source: PLoS One. 2015 Oct 14;10(10):e0139894. doi: 10.1371/journal.pone.0139894 (PMC4605782; doi:10.1371/journal.pone.0139894)
Supplement: S1 Data — (ZIP) [file pone.0139894.s004.zip › Plos ColourSound Data/Apes/Farben_Musik_U2/Rec 34-All-Data.tsv]

System Properties:
Operating System:	Microsoft Windows NT 6.1.7601 Service Pack 1
System User Name:	tobiiadmin
Machine Name:	LOE7690LAP
Data properties:
Recording name:	Rec 34
Recording date:	07.03.2014
Recording time:	09:36:06
Recording resolution:	1024 x 768
Export date:	09.03.2014
Export time:	12:20:14
Participant:	Suak_S2
Filter settings:
Eye: Average
Validity: Normal
Fixation filter: Tobii fixation filter
Velocity threshold: 35
Distance threshold: 35
Timestamp	DateTimeStamp	DateTimeStampStartOffset	Number	GazePointXLeft	GazePointYLeft	CamXLeft	CamYLeft	DistanceLeft	PupilLeft	ValidityLeft	GazePointXRight	GazePointYRight	CamXRight	CamYRight	DistanceRight	PupilRight	ValidityRight	FixationIndex	GazePointX	GazePointY	Event	EventKey	Data1	Data2	Descriptor	StimuliName	StimuliID	MediaWidth	MediaHeight	MediaPosX	MediaPosY	MappedFixationPointX	MappedFixationPointY	FixationDuration	AoiIds	AoiNames	WebGroupImage	MappedGazeDataPointX	MappedGazeDataPointY	MicroSecondTimestamp	AbsoluteMicroSecondTimestamp
5	09:36:06.582	00:00:00.004	0	-1024	-768	-1	-1	-1	-1	4	-1024	-768	-1	-1	-1	-1	4		0	0						No media	0	1024	768	0	0				0	Content		0	0	4505	3784665617
22	09:36:06.599	00:00:00.021	1	-1024	-768	-1	-1	-1	-1	4	-1024	-768	-1	-1	-1	-1	4		0	0						No media	0	1024	768	0	0				0	Content		0	0	21953	3784683065
37	09:36:06.614	00:00:00.036	2	-1024	-768	-1	-1	-1	-1	4	-1024	-768	-1	-1	-1	-1	4		0	0						No media	0	1024	768	0	0				0	Content		0	0	36701	3784697813
53	09:36:06.630	00:00:00.053	3	-1024	-768	-1	-1	-1	-1	4	-1024	-768	-1	-1	-1	-1	4		0	0						No media	0	1024	768	0	0				0	Content		0	0	53321	3784714433
70	09:36:06.647	00:00:00.069	4	-1024	-768	-1	-1	-1	-1	4	-1024	-768	-1	-1	-1	-1	4		0	0						No media	0	1024	768	0	0				0	Content		0	0	69969	3784731081
87	09:36:06.664	00:00:00.086	5	-1024	-768	-1	-1	-1	-1	4	-1024	-768	-1	-1	-1	-1	4		0	0						No media	0	1024	768	0	0				0	Content		0	0	86636	3784747748
103	09:36:06.680	00:00:00.103	6	-1024	-768	-1	-1	-1	-1	4	-1024	-768	-1	-1	-1	-1	4		0	0						No media	0	1024	768	0	0				0	Content		0	0	103300	3784764412
120	09:36:06.697	00:00:00.119	7	-1024	-768	-1	-1	-1	-1	4	-1024	-768	-1	-1	-1	-1	4		0	0						No media	0	1024	768	0	0				0	Content		0	0	119967	3784781079
137	09:36:06.714	00:00:00.136	8	-1024	-768	-1	-1	-1	-1	4	-1024	-768	-1	-1	-1	-1	4		0	0						No media	0	1024	768	0	0				0	Content		0	0	136627	3784797739
153	09:36:06.730	00:00:00.153	9	-1024	-768	-1	-1	-1	-1	4	-1024	-768	-1	-1	-1	-1	4		0	0						No media	0	1024	768	0	0				0	Content		0	0	153294	3784814406
170	09:36:06.747	00:00:00.169	10	-1024	-768	-1	-1	-1	-1	4	-1024	-768	-1	-1	-1	-1	4		0	0						No media	0	1024	768	0	0				0	Content		0	0	169961	3784831073
187	09:36:06.764	00:00:00.186	11	-1024	-768	-1	-1	-1	-1	4	-1024	-768	-1	-1	-1	-1	4		0	0						No media	0	1024	768	0	0				0	Content		0	0	186818	3784847930
203	09:36:06.780	00:00:00.203	12	-1024	-768	-1	-1	-1	-1	4	-1024	-768	-1	-1	-1	-1	4		0	0						No media	0	1024	768	0	0				0	Content		0	0	203483	3784864595
220	09:36:06.797	00:00:00.220	13	-1024	-768	-1	-1	-1	-1	4	-1024	-768	-1	-1	-1	-1	4		0	0						No media	0	1024	768	0	0				0	Content		0	0	220452	3784881564
237	09:36:06.814	00:00:00.237	14	-1024	-768	-1	-1	-1	-1	4	-1024	-768	-1	-1	-1	-1	4		0	0						No media	0	1024	768	0	0				0	Content		0	0	237117	3784898229
254	09:36:06.831	00:00:00.253	15	-1024	-768	-1	-1	-1	-1	4	-1024	-768	-1	-1	-1	-1	4		0	0						No media	0	1024	768	0	0				0	Content		0	0	253781	3784914893
271	09:36:06.848	00:00:00.271	16	-1024	-768	-1	-1	-1	-1	4	-1024	-768	-1	-1	-1	-1	4		0	0						No media	0	1024	768	0	0				0	Content		0	0	271008	3784932120
288	09:36:06.865	00:00:00.287	17	-1024	-768	-1	-1	-1	-1	4	-1024	-768	-1	-1	-1	-1	4		0	0						No media	0	1024	768	0	0				0	Content		0	0	287673	3784948785
305	09:36:06.882	00:00:00.304	18	-1024	-768	-1	-1	-1	-1	4	-1024	-768	-1	-1	-1	-1	4		0	0						No media	0	1024	768	0	0				0	Content		0	0	304969	3784966081
320	09:36:06.897	00:00:00.319	19	-1024	-768	-1	-1	-1	-1	4	-1024	-768	-1	-1	-1	-1	4		0	0						No media	0	1024	768	0	0				0	Content		0	0	319714	3784980826
336	09:36:06.913	00:00:00.336	20	-1024	-768	-1	-1	-1	-1	4	-1024	-768	-1	-1	-1	-1	4		0	0						No media	0	1024	768	0	0				0	Content		0	0	336334	3784997446
353	09:36:06.930	00:00:00.353	21	-1024	-768	-1	-1	-1	-1	4	-1024	-768	-1	-1	-1	-1	4		0	0						No media	0	1024	768	0	0				0	Content		0	0	353078	3785014190
370	09:36:06.947	00:00:00.369	22	-1024	-768	-1	-1	-1	-1	4	-1024	-768	-1	-1	-1	-1	4		0	0						No media	0	1024	768	0	0				0	Content		0	0	369700	3785030812
386	09:36:06.963	00:00:00.386	23	-1024	-768	-1	-1	-1	-1	4	-1024	-768	-1	-1	-1	-1	4		0	0						No media	0	1024	768	0	0				0	Content		0	0	386364	3785047476
403	09:36:06.980	00:00:00.402	24	-1024	-768	-1	-1	-1	-1	4	-1024	-768	-1	-1	-1	-1	4		0	0						No media	0	1024	768	0	0				0	Content		0	0	402963	3785064075
420	09:36:06.997	00:00:00.419	25	-1024	-768	-1	-1	-1	-1	4	-1024	-768	-1	-1	-1	-1	4		0	0						No media	0	1024	768	0	0				0	Content		0	0	419627	3785080739
436	09:36:07.013	00:00:00.436	26	-1024	-768	-1	-1	-1	-1	4	-1024	-768	-1	-1	-1	-1	4		0	0						No media	0	1024	768	0	0				0	Content		0	0	436482	3785097594
453	09:36:07.030	00:00:00.453	27	-1024	-768	-1	-1	-1	-1	4	-1024	-768	-1	-1	-1	-1	4		0	0						No media	0	1024	768	0	0				0	Content		0	0	453146	3785114258
470	09:36:07.047	00:00:00.469	28	-1024	-768	-1	-1	-1	-1	4	-1024	-768	-1	-1	-1	-1	4		0	0						No media	0	1024	768	0	0				0	Content		0	0	469811	3785130923
487	09:36:07.064	00:00:00.486	29	-1024	-768	-1	-1	-1	-1	4	-1024	-768	-1	-1	-1	-1	4		0	0						No media	0	1024	768	0	0				0	Content		0	0	486996	3785148108
502	09:36:07.079																				MovieStart	128	0	0	Untertest2.avi
504	09:36:07.081	00:00:00.503	30	-1024	-768	-1	-1	-1	-1	4	-1024	-768	-1	-1	-1	-1	4		0	0						Untertest2.avi	0	880	547	72	111				0	Content		-72	-111	503661	3785164773
521	09:36:07.098	00:00:00.520	31	-1024	-768	-1	-1	-1	-1	4	-1024	-768	-1	-1	-1	-1	4		0	0						Untertest2.avi	0	880	547	72	111				0	Content		-72	-111	520662	3785181774
537	09:36:07.114	00:00:00.537	32	-1024	-768	-1	-1	-1	-1	4	-1024	-768	-1	-1	-1	-1	4		0	0						Untertest2.avi	0	880	547	72	111				0	Content		-72	-111	537326	3785198438
554	09:36:07.131	00:00:00.553	33	-1024	-768	-1	-1	-1	-1	4	-1024	-768	-1	-1	-1	-1	4		0	0						Untertest2.avi	0	880	547	72	111				0	Content		-72	-111	553991	3785215103
571	09:36:07.148	00:00:00.571	34	-1024	-768	-1	-1	-1	-1	4	-1024	-768	-1	-1	-1	-1	4		0	0						Untertest2.avi	0	880	547	72	111				0	Content		-72	-111	571403	3785232515
586	09:36:07.163	00:00:00.586	35	-1024	-768	-1	-1	-1	-1	4	-1024	-768	-1	-1	-1	-1	4		0	0						Untertest2.avi	0	880	547	72	111				0	Content		-72	-111	586148	3785247260
603	09:36:07.180	00:00:00.602	36	-1024	-768	-1	-1	-1	-1	4	-1024	-768	-1	-1	-1	-1	4		0	0						Untertest2.avi	0	880	547	72	111				0	Content		-72	-111	602769	3785263881
620	09:36:07.197	00:00:00.619	37	-1024	-768	-1	-1	-1	-1	4	-1024	-768	-1	-1	-1	-1	4		0	0						Untertest2.avi	0	880	547	72	111				0	Content		-72	-111	619513	3785280625
636	09:36:07.213	00:00:00.636	38	-1024	-768	-1	-1	-1	-1	4	-1024	-768	-1	-1	-1	-1	4		0	0						Untertest2.avi	0	880	547	72	111				0	Content		-72	-111	636189	3785297301
653	09:36:07.230	00:00:00.652	39	-1024	-768	-1	-1	-1	-1	4	-1024	-768	-1	-1	-1	-1	4		0	0						Untertest2.avi	0	880	547	72	111				0	Content		-72	-111	652782	3785313894
669	09:36:07.246	00:00:00.669	40	-1024	-768	-1	-1	-1	-1	4	-1024	-768	-1	-1	-1	-1	4		0	0						Untertest2.avi	0	880	547	72	111				0	Content		-72	-111	669447	3785330559
686	09:36:07.263	00:00:00.685	41	-1024	-768	-1	-1	-1	-1	4	-1024	-768	-1	-1	-1	-1	4		0	0						Untertest2.avi	0	880	547	72	111				0	Content		-72	-111	685999	3785347111
703	09:36:07.280	00:00:00.703	42	-1024	-768	-1	-1	-1	-1	4	-1024	-768	-1	-1	-1	-1	4		0	0						Untertest2.avi	0	880	547	72	111				0	Content		-72	-111	703308	3785364420
720	09:36:07.297	00:00:00.719	43	-1024	-768	-1	-1	-1	-1	4	-1024	-768	-1	-1	-1	-1	4		0	0						Untertest2.avi	0	880	547	72	111				0	Content		-72	-111	719973	3785381085
737	09:36:07.314	00:00:00.737	44	-1024	-768	-1	-1	-1	-1	4	-1024	-768	-1	-1	-1	-1	4		0	0						Untertest2.avi	0	880	547	72	111				0	Content		-72	-111	737290	3785398402
754	09:36:07.331	00:00:00.753	45	-1024	-768	-1	-1	-1	-1	4	-1024	-768	-1	-1	-1	-1	4		0	0						Untertest2.avi	0	880	547	72	111				0	Content		-72	-111	753955	3785415067
771	09:36:07.348	00:00:00.771	46	-1024	-768	-1	-1	-1	-1	4	-1024	-768	-1	-1	-1	-1	4		0	0						Untertest2.avi	0	880	547	72	111				0	Content		-72	-111	771228	3785432340
786	09:36:07.363	00:00:00.785	47	-1024	-768	-1	-1	-1	-1	4	-1024	-768	-1	-1	-1	-1	4		0	0						Untertest2.avi	0	880	547	72	111				0	Content		-72	-111	785973	3785447085
803	09:36:07.380	00:00:00.802	48	-1024	-768	-1	-1	-1	-1	4	-1024	-768	-1	-1	-1	-1	4		0	0						Untertest2.avi	0	880	547	72	111				0	Content		-72	-111	802593	3785463705
819	09:36:07.396	00:00:00.819	49	-1024	-768	-1	-1	-1	-1	4	-1024	-768	-1	-1	-1	-1	4		0	0						Untertest2.avi	0	880	547	72	111				0	Content		-72	-111	819339	3785480451
836	09:36:07.413	00:00:00.835	50	-1024	-768	-1	-1	-1	-1	4	-1024	-768	-1	-1	-1	-1	4		0	0						Untertest2.avi	0	880	547	72	111				0	Content		-72	-111	835961	3785497073
853	09:36:07.430	00:00:00.852	51	-1024	-768	-1	-1	-1	-1	4	-1024	-768	-1	-1	-1	-1	4		0	0						Untertest2.avi	0	880	547	72	111				0	Content		-72	-111	852625	3785513737
869	09:36:07.446	00:00:00.869	52	-1024	-768	-1	-1	-1	-1	4	-1024	-768	-1	-1	-1	-1	4		0	0						Untertest2.avi	0	880	547	72	111				0	Content		-72	-111	869287	3785530399
886	09:36:07.463	00:00:00.885	53	-1024	-768	-1	-1	-1	-1	4	-1024	-768	-1	-1	-1	-1	4		0	0						Untertest2.avi	0	880	547	72	111				0	Content		-72	-111	885951	3785547063
903	09:36:07.480	00:00:00.902	54	-1024	-768	-1	-1	-1	-1	4	-1024	-768	-1	-1	-1	-1	4		0	0						Untertest2.avi	0	880	547	72	111				0	Content		-72	-111	902780	3785563892
919	09:36:07.496	00:00:00.919	55	-1024	-768	-1	-1	-1	-1	4	-1024	-768	-1	-1	-1	-1	4		0	0						Untertest2.avi	0	880	547	72	111				0	Content		-72	-111	919444	3785580556
936	09:36:07.513	00:00:00.936	56	-1024	-768	-1	-1	-1	-1	4	-1024	-768	-1	-1	-1	-1	4		0	0						Untertest2.avi	0	880	547	72	111				0	Content		-72	-111	936109	3785597221
953	09:36:07.530	00:00:00.953	57	-1024	-768	-1	-1	-1	-1	4	-1024	-768	-1	-1	-1	-1	4		0	0						Untertest2.avi	0	880	547	72	111				0	Content		-72	-111	953268	3785614380
970	09:36:07.547	00:00:00.969	58	-1024	-768	-1	-1	-1	-1	4	-1024	-768	-1	-1	-1	-1	4		0	0						Untertest2.avi	0	880	547	72	111				0	Content		-72	-111	969932	3785631044
987	09:36:07.564	00:00:00.986	59	-1024	-768	-1	-1	-1	-1	4	-1024	-768	-1	-1	-1	-1	4		0	0						Untertest2.avi	0	880	547	72	111				0	Content		-72	-111	986970	3785648082
1004	09:36:07.581	00:00:01.003	60	-1024	-768	-1	-1	-1	-1	4	-1024	-768	-1	-1	-1	-1	4		0	0						Untertest2.avi	0	880	547	72	111				0	Content		-72	-111	1003634	3785664746
1020	09:36:07.597	00:00:01.020	61	-1024	-768	-1	-1	-1	-1	4	-1024	-768	-1	-1	-1	-1	4		0	0						Untertest2.avi	0	880	547	72	111				0	Content		-72	-111	1020299	3785681411
1038	09:36:07.615	00:00:01.037	62	-1024	-768	-1	-1	-1	-1	4	-1024	-768	-1	-1	-1	-1	4		0	0						Untertest2.avi	0	880	547	72	111				0	Content		-72	-111	1037673	3785698785
1052	09:36:07.629	00:00:01.052	63	-1024	-768	-1	-1	-1	-1	4	-1024	-768	-1	-1	-1	-1	4		0	0						Untertest2.avi	0	880	547	72	111				0	Content		-72	-111	1052407	3785713519
1069	09:36:07.646	00:00:01.069	64	-1024	-768	-1	-1	-1	-1	4	-1024	-768	-1	-1	-1	-1	4		0	0						Untertest2.avi	0	880	547	72	111				0	Content		-72	-111	1069030	3785730142
1086	09:36:07.663	00:00:01.085	65	-1024	-768	-1	-1	-1	-1	4	-1024	-768	-1	-1	-1	-1	4		0	0						Untertest2.avi	0	880	547	72	111				0	Content		-72	-111	1085775	3785746887
1102	09:36:07.679	00:00:01.102	66	-1024	-768	-1	-1	-1	-1	4	-1024	-768	-1	-1	-1	-1	4		0	0						Untertest2.avi	0	880	547	72	111				0	Content		-72	-111	1102449	3785763561
1119	09:36:07.696	00:00:01.119	67	-1024	-768	-1	-1	-1	-1	4	-1024	-768	-1	-1	-1	-1	4		0	0						Untertest2.avi	0	880	547	72	111				0	Content		-72	-111	1119049	3785780161
1136	09:36:07.713	00:00:01.135	68	-1024	-768	-1	-1	-1	-1	4	-1024	-768	-1	-1	-1	-1	4		0	0						Untertest2.avi	0	880	547	72	111				0	Content		-72	-111	1135714	3785796826
1152	09:36:07.729	00:00:01.152	69	-1024	-768	-1	-1	-1	-1	4	-1024	-768	-1	-1	-1	-1	4		0	0						Untertest2.avi	0	880	547	72	111				0	Content		-72	-111	1152386	3785813498
1170	09:36:07.747	00:00:01.169	70	-1024	-768	-1	-1	-1	-1	4	-1024	-768	-1	-1	-1	-1	4		0	0						Untertest2.avi	0	880	547	72	111				0	Content		-72	-111	1169510	3785830622
1187	09:36:07.764	00:00:01.186	71	-1024	-768	-1	-1	-1	-1	4	-1024	-768	-1	-1	-1	-1	4		0	0						Untertest2.avi	0	880	547	72	111				0	Content		-72	-111	1186637	3785847749
1203	09:36:07.780	00:00:01.203	72	-1024	-768	-1	-1	-1	-1	4	-1024	-768	-1	-1	-1	-1	4		0	0						Untertest2.avi	0	880	547	72	111				0	Content		-72	-111	1203301	3785864413
1220	09:36:07.797	00:00:01.219	73	-1024	-768	-1	-1	-1	-1	4	-1024	-768	-1	-1	-1	-1	4		0	0						Untertest2.avi	0	880	547	72	111				0	Content		-72	-111	1219966	3785881078
1238	09:36:07.815	00:00:01.237	74	-1024	-768	-1	-1	-1	-1	4	-1024	-768	-1	-1	-1	-1	4		0	0						Untertest2.avi	0	880	547	72	111				0	Content		-72	-111	1237736	3785898848
1253	09:36:07.830	00:00:01.252	75	-1024	-768	-1	-1	-1	-1	4	-1024	-768	-1	-1	-1	-1	4		0	0						Untertest2.avi	0	880	547	72	111				0	Content		-72	-111	1252983	3785914095
1270	09:36:07.847	00:00:01.269	76	-1024	-768	-1	-1	-1	-1	4	-1024	-768	-1	-1	-1	-1	4		0	0						Untertest2.avi	0	880	547	72	111				0	Content		-72	-111	1269545	3785930657
1286	09:36:07.863	00:00:01.286	77	-1024	-768	-1	-1	-1	-1	4	-1024	-768	-1	-1	-1	-1	4		0	0						Untertest2.avi	0	880	547	72	111				0	Content		-72	-111	1286213	3785947325
1303	09:36:07.880	00:00:01.302	78	-1024	-768	-1	-1	-1	-1	4	-1024	-768	-1	-1	-1	-1	4		0	0						Untertest2.avi	0	880	547	72	111				0	Content		-72	-111	1302867	3785963979
1319	09:36:07.896	00:00:01.319	79	1187,87	853,2051	0,5854589	0,6710995	460,9461	3,248503	0	889,9006	856,6418	0,4488579	0,6495802	446,4915	3,185709	0	0	1039	855						Untertest2.avi	0	880	547	72	111	1032	707	34	0	Content		967	744	1319228	3785980340
1336	09:36:07.913	00:00:01.336	80	1368,122	783,4542	0,593501	0,6715126	460,9461	3,290132	3	1170,281	780,5294	0,5890099	0,6715275	446,4915	3,21152	1	0	1170	781						Untertest2.avi	0	880	547	72	111	1032	707	34	0	Content		1098	670	1336106	3785997218
1353	09:36:07.930	00:00:01.352	81	-1024	-768	-1	-1	-1	-1	4	-1024	-768	-1	-1	-1	-1	4		0	0						Untertest2.avi	0	880	547	72	111				0	Content		-72	-111	1352733	3786013845
1369	09:36:07.946	00:00:01.369	82	-1024	-768	-1	-1	-1	-1	4	-1024	-768	-1	-1	-1	-1	4		0	0						Untertest2.avi	0	880	547	72	111				0	Content		-72	-111	1369355	3786030467
1386	09:36:07.963	00:00:01.386	83	-1024	-768	-1	-1	-1	-1	4	-1024	-768	-1	-1	-1	-1	4		0	0						Untertest2.avi	0	880	547	72	111				0	Content		-72	-111	1386042	3786047154
1403	09:36:07.980	00:00:01.402	84	-1024	-768	-1	-1	-1	-1	4	-1024	-768	-1	-1	-1	-1	4		0	0						Untertest2.avi	0	880	547	72	111				0	Content		-72	-111	1402711	3786063823
1419	09:36:07.996	00:00:01.419	85	-1024	-768	-1	-1	-1	-1	4	-1024	-768	-1	-1	-1	-1	4		0	0						Untertest2.avi	0	880	547	72	111				0	Content		-72	-111	1419355	3786080467
1436	09:36:08.013	00:00:01.436	86	-1024	-768	-1	-1	-1	-1	4	-1024	-768	-1	-1	-1	-1	4		0	0						Untertest2.avi	0	880	547	72	111				0	Content		-72	-111	1436042	3786097154
1453	09:36:08.030	00:00:01.452	87	-1024	-768	-1	-1	-1	-1	4	-1024	-768	-1	-1	-1	-1	4		0	0						Untertest2.avi	0	880	547	72	111				0	Content		-72	-111	1452710	3786113822
1469	09:36:08.046	00:00:01.469	88	-1024	-768	-1	-1	-1	-1	4	-1024	-768	-1	-1	-1	-1	4		0	0						Untertest2.avi	0	880	547	72	111				0	Content		-72	-111	1469342	3786130454
1486	09:36:08.063	00:00:01.486	89	-1024	-768	-1	-1	-1	-1	4	-1024	-768	-1	-1	-1	-1	4		0	0						Untertest2.avi	0	880	547	72	111				0	Content		-72	-111	1486011	3786147123
1503	09:36:08.080	00:00:01.502	90	-1024	-768	-1	-1	-1	-1	4	-1024	-768	-1	-1	-1	-1	4		0	0						Untertest2.avi	0	880	547	72	111				0	Content		-72	-111	1502623	3786163735
1519	09:36:08.096	00:00:01.519	91	-1024	-768	-1	-1	-1	-1	4	-1024	-768	-1	-1	-1	-1	4		0	0						Untertest2.avi	0	880	547	72	111				0	Content		-72	-111	1519292	3786180404
1536	09:36:08.113	00:00:01.535	92	-1024	-768	-1	-1	-1	-1	4	-1024	-768	-1	-1	-1	-1	4		0	0						Untertest2.avi	0	880	547	72	111				0	Content		-72	-111	1535822	3786196934
1552	09:36:08.129	00:00:01.552	93	-1024	-768	-1	-1	-1	-1	4	-1024	-768	-1	-1	-1	-1	4		0	0						Untertest2.avi	0	880	547	72	111				0	Content		-72	-111	1552491	3786213603
1569	09:36:08.146	00:00:01.568	94	-1024	-768	-1	-1	-1	-1	4	-1024	-768	-1	-1	-1	-1	4		0	0						Untertest2.avi	0	880	547	72	111				0	Content		-72	-111	1568977	3786230089
1586	09:36:08.163	00:00:01.586	95	-1024	-768	-1	-1	-1	-1	4	-1024	-768	-1	-1	-1	-1	4		0	0						Untertest2.avi	0	880	547	72	111				0	Content		-72	-111	1586225	3786247337
1603	09:36:08.180	00:00:01.602	96	-1024	-768	-1	-1	-1	-1	4	-1024	-768	-1	-1	-1	-1	4		0	0						Untertest2.avi	0	880	547	72	111				0	Content		-72	-111	1602850	3786263962
1620	09:36:08.197	00:00:01.619	97	-1024	-768	-1	-1	-1	-1	4	-1024	-768	-1	-1	-1	-1	4		0	0						Untertest2.avi	0	880	547	72	111				0	Content		-72	-111	1619601	3786280713
1636	09:36:08.213	00:00:01.635	98	-1024	-768	-1	-1	-1	-1	4	-1024	-768	-1	-1	-1	-1	4		0	0						Untertest2.avi	0	880	547	72	111				0	Content		-72	-111	1635726	3786296838
1652	09:36:08.229	00:00:01.652	99	-1024	-768	-1	-1	-1	-1	4	-1024	-768	-1	-1	-1	-1	4		0	0						Untertest2.avi	0	880	547	72	111				0	Content		-72	-111	1652224	3786313336
1669	09:36:08.246	00:00:01.669	100	-1024	-768	-1	-1	-1	-1	4	-1024	-768	-1	-1	-1	-1	4		0	0						Untertest2.avi	0	880	547	72	111				0	Content		-72	-111	1669027	3786330139
1686	09:36:08.263	00:00:01.685	101	-1024	-768	-1	-1	-1	-1	4	-1024	-768	-1	-1	-1	-1	4		0	0						Untertest2.avi	0	880	547	72	111				0	Content		-72	-111	1685627	3786346739
1702	09:36:08.279	00:00:01.702	102	-1024	-768	-1	-1	-1	-1	4	-1024	-768	-1	-1	-1	-1	4		0	0						Untertest2.avi	0	880	547	72	111				0	Content		-72	-111	1702296	3786363408
1719	09:36:08.296	00:00:01.719	103	-1024	-768	-1	-1	-1	-1	4	-1024	-768	-1	-1	-1	-1	4		0	0						Untertest2.avi	0	880	547	72	111				0	Content		-72	-111	1719198	3786380310
1736	09:36:08.313	00:00:01.735	104	-1024	-768	-1	-1	-1	-1	4	-1024	-768	-1	-1	-1	-1	4		0	0						Untertest2.avi	0	880	547	72	111				0	Content		-72	-111	1735867	3786396979
1753	09:36:08.330	00:00:01.752	105	-1024	-768	-1	-1	-1	-1	4	-1024	-768	-1	-1	-1	-1	4		0	0						Untertest2.avi	0	880	547	72	111				0	Content		-72	-111	1752824	3786413936
1769	09:36:08.346	00:00:01.769	106	-1024	-768	-1	-1	-1	-1	4	-1024	-768	-1	-1	-1	-1	4		0	0						Untertest2.avi	0	880	547	72	111				0	Content		-72	-111	1769492	3786430604
1786	09:36:08.363	00:00:01.786	107	-1024	-768	-1	-1	-1	-1	4	-1024	-768	-1	-1	-1	-1	4		0	0						Untertest2.avi	0	880	547	72	111				0	Content		-72	-111	1786161	3786447273
1803	09:36:08.380	00:00:01.803	108	-1024	-768	-1	-1	-1	-1	4	-1024	-768	-1	-1	-1	-1	4		0	0						Untertest2.avi	0	880	547	72	111				0	Content		-72	-111	1803479	3786464591
1821	09:36:08.398	00:00:01.820	109	-1024	-768	-1	-1	-1	-1	4	-1024	-768	-1	-1	-1	-1	4		0	0						Untertest2.avi	0	880	547	72	111				0	Content		-72	-111	1820726	3786481838
1835	09:36:08.412	00:00:01.835	110	-1024	-768	-1	-1	-1	-1	4	-1024	-768	-1	-1	-1	-1	4		0	0						Untertest2.avi	0	880	547	72	111				0	Content		-72	-111	1835473	3786496585
1852	09:36:08.429	00:00:01.852	111	-1024	-768	-1	-1	-1	-1	4	-1024	-768	-1	-1	-1	-1	4		0	0						Untertest2.avi	0	880	547	72	111				0	Content		-72	-111	1852095	3786513207
1869	09:36:08.446	00:00:01.868	112	-1024	-768	-1	-1	-1	-1	4	-1024	-768	-1	-1	-1	-1	4		0	0						Untertest2.avi	0	880	547	72	111				0	Content		-72	-111	1868845	3786529957
1885	09:36:08.462	00:00:01.885	113	-1024	-768	-1	-1	-1	-1	4	-1024	-768	-1	-1	-1	-1	4		0	0						Untertest2.avi	0	880	547	72	111				0	Content		-72	-111	1885470	3786546582
1902	09:36:08.479	00:00:01.902	114	-1024	-768	-1	-1	-1	-1	4	-1024	-768	-1	-1	-1	-1	4		0	0						Untertest2.avi	0	880	547	72	111				0	Content		-72	-111	1902138	3786563250
1919	09:36:08.496	00:00:01.918	115	-1024	-768	-1	-1	-1	-1	4	-1024	-768	-1	-1	-1	-1	4		0	0						Untertest2.avi	0	880	547	72	111				0	Content		-72	-111	1918803	3786579915
1935	09:36:08.512	00:00:01.935	116	-1024	-768	-1	-1	-1	-1	4	-1024	-768	-1	-1	-1	-1	4		0	0						Untertest2.avi	0	880	547	72	111				0	Content		-72	-111	1935471	3786596583
1952	09:36:08.529	00:00:01.952	117	-1024	-768	-1	-1	-1	-1	4	-1024	-768	-1	-1	-1	-1	4		0	0						Untertest2.avi	0	880	547	72	111				0	Content		-72	-111	1952305	3786613417
1969	09:36:08.546	00:00:01.968	118	-1024	-768	-1	-1	-1	-1	4	-1024	-768	-1	-1	-1	-1	4		0	0						Untertest2.avi	0	880	547	72	111				0	Content		-72	-111	1968974	3786630086
1986	09:36:08.563	00:00:01.985	119	-1024	-768	-1	-1	-1	-1	4	-1024	-768	-1	-1	-1	-1	4		0	0						Untertest2.avi	0	880	547	72	111				0	Content		-72	-111	1985642	3786646754
2003	09:36:08.580	00:00:02.002	120	-1024	-768	-1	-1	-1	-1	4	-1024	-768	-1	-1	-1	-1	4		0	0						Untertest2.avi	0	880	547	72	111				0	Content		-72	-111	2002806	3786663918
2019	09:36:08.596	00:00:02.019	121	-1024	-768	-1	-1	-1	-1	4	-1024	-768	-1	-1	-1	-1	4		0	0						Untertest2.avi	0	880	547	72	111				0	Content		-72	-111	2019475	3786680587
2037	09:36:08.614	00:00:02.036	122	-1024	-768	-1	-1	-1	-1	4	-1024	-768	-1	-1	-1	-1	4		0	0						Untertest2.avi	0	880	547	72	111				0	Content		-72	-111	2036516	3786697628
2053	09:36:08.630	00:00:02.053	123	-1024	-768	-1	-1	-1	-1	4	-1024	-768	-1	-1	-1	-1	4		0	0						Untertest2.avi	0	880	547	72	111				0	Content		-72	-111	2053185	3786714297
2070	09:36:08.647	00:00:02.069	124	-1024	-768	-1	-1	-1	-1	4	-1024	-768	-1	-1	-1	-1	4		0	0						Untertest2.avi	0	880	547	72	111				0	Content		-72	-111	2069854	3786730966
2087	09:36:08.664	00:00:02.087	125	-1024	-768	-1	-1	-1	-1	4	-1024	-768	-1	-1	-1	-1	4		0	0						Untertest2.avi	0	880	547	72	111				0	Content		-72	-111	2087219	3786748331
2102	09:36:08.679	00:00:02.101	126	-1024	-768	-1	-1	-1	-1	4	-1024	-768	-1	-1	-1	-1	4		0	0						Untertest2.avi	0	880	547	72	111				0	Content		-72	-111	2101968	3786763080
2119	09:36:08.696	00:00:02.118	127	-1024	-768	-1	-1	-1	-1	4	-1024	-768	-1	-1	-1	-1	4		0	0						Untertest2.avi	0	880	547	72	111				0	Content		-72	-111	2118592	3786779704
2135	09:36:08.712	00:00:02.135	128	-1024	-768	-1	-1	-1	-1	4	-1024	-768	-1	-1	-1	-1	4		0	0						Untertest2.avi	0	880	547	72	111				0	Content		-72	-111	2135344	3786796456
2152	09:36:08.729	00:00:02.152	129	-1024	-768	-1	-1	-1	-1	4	-1024	-768	-1	-1	-1	-1	4		0	0						Untertest2.avi	0	880	547	72	111				0	Content		-72	-111	2152025	3786813137
2169	09:36:08.746	00:00:02.168	130	-1024	-768	-1	-1	-1	-1	4	-1024	-768	-1	-1	-1	-1	4		0	0						Untertest2.avi	0	880	547	72	111				0	Content		-72	-111	2168687	3786829799
2185	09:36:08.762	00:00:02.185	131	-1024	-768	-1	-1	-1	-1	4	-1024	-768	-1	-1	-1	-1	4		0	0						Untertest2.avi	0	880	547	72	111				0	Content		-72	-111	2185356	3786846468
2202	09:36:08.779	00:00:02.202	132	-1024	-768	-1	-1	-1	-1	4	-1024	-768	-1	-1	-1	-1	4		0	0						Untertest2.avi	0	880	547	72	111				0	Content		-72	-111	2202227	3786863339
2219	09:36:08.796	00:00:02.218	133	-1024	-768	-1	-1	-1	-1	4	-1024	-768	-1	-1	-1	-1	4		0	0						Untertest2.avi	0	880	547	72	111				0	Content		-72	-111	2218895	3786880007
2236	09:36:08.813	00:00:02.235	134	-1024	-768	-1	-1	-1	-1	4	-1024	-768	-1	-1	-1	-1	4		0	0						Untertest2.avi	0	880	547	72	111				0	Content		-72	-111	2235885	3786896997
2253	09:36:08.830	00:00:02.252	135	-1024	-768	-1	-1	-1	-1	4	-1024	-768	-1	-1	-1	-1	4		0	0						Untertest2.avi	0	880	547	72	111				0	Content		-72	-111	2252553	3786913665
2269	09:36:08.846	00:00:02.269	136	-1024	-768	-1	-1	-1	-1	4	-1024	-768	-1	-1	-1	-1	4		0	0						Untertest2.avi	0	880	547	72	111				0	Content		-72	-111	2269222	3786930334
2286	09:36:08.863	00:00:02.286	137	-1024	-768	-1	-1	-1	-1	4	-1024	-768	-1	-1	-1	-1	4		0	0						Untertest2.avi	0	880	547	72	111				0	Content		-72	-111	2286474	3786947586
2304	09:36:08.881	00:00:02.303	138	-1024	-768	-1	-1	-1	-1	4	-1024	-768	-1	-1	-1	-1	4		0	0						Untertest2.avi	0	880	547	72	111				0	Content		-72	-111	2303724	3786964836
2319	09:36:08.896	00:00:02.318	139	-1024	-768	-1	-1	-1	-1	4	-1024	-768	-1	-1	-1	-1	4		0	0						Untertest2.avi	0	880	547	72	111				0	Content		-72	-111	2318596	3786979708
2335	09:36:08.912	00:00:02.335	140	-1024	-768	-1	-1	-1	-1	4	-1024	-768	-1	-1	-1	-1	4		0	0						Untertest2.avi	0	880	547	72	111				0	Content		-72	-111	2335220	3786996332
2352	09:36:08.929	00:00:02.351	141	-1024	-768	-1	-1	-1	-1	4	-1024	-768	-1	-1	-1	-1	4		0	0						Untertest2.avi	0	880	547	72	111				0	Content		-72	-111	2351844	3787012956
2369	09:36:08.946	00:00:02.368	142	-1024	-768	-1	-1	-1	-1	4	-1024	-768	-1	-1	-1	-1	4		0	0						Untertest2.avi	0	880	547	72	111				0	Content		-72	-111	2368532	3787029644
2385	09:36:08.962	00:00:02.385	143	-1024	-768	-1	-1	-1	-1	4	-1024	-768	-1	-1	-1	-1	4		0	0						Untertest2.avi	0	880	547	72	111				0	Content		-72	-111	2385200	3787046312
2402	09:36:08.979	00:00:02.401	144	-1024	-768	-1	-1	-1	-1	4	-1024	-768	-1	-1	-1	-1	4		0	0						Untertest2.avi	0	880	547	72	111				0	Content		-72	-111	2401834	3787062946
2419	09:36:08.996	00:00:02.418	145	-1024	-768	-1	-1	-1	-1	4	-1024	-768	-1	-1	-1	-1	4		0	0						Untertest2.avi	0	880	547	72	111				0	Content		-72	-111	2418503	3787079615
2435	09:36:09.012	00:00:02.435	146	-1024	-768	-1	-1	-1	-1	4	-1024	-768	-1	-1	-1	-1	4		0	0						Untertest2.avi	0	880	547	72	111				0	Content		-72	-111	2435366	3787096478
2452	09:36:09.029	00:00:02.452	147	-1024	-768	-1	-1	-1	-1	4	-1024	-768	-1	-1	-1	-1	4		0	0						Untertest2.avi	0	880	547	72	111				0	Content		-72	-111	2452035	3787113147
2469	09:36:09.046	00:00:02.468	148	-1024	-768	-1	-1	-1	-1	4	-1024	-768	-1	-1	-1	-1	4		0	0						Untertest2.avi	0	880	547	72	111				0	Content		-72	-111	2468703	3787129815
2486	09:36:09.063	00:00:02.485	149	-1024	-768	-1	-1	-1	-1	4	-1024	-768	-1	-1	-1	-1	4		0	0						Untertest2.avi	0	880	547	72	111				0	Content		-72	-111	2485837	3787146949
2503	09:36:09.080	00:00:02.502	150	-1024	-768	-1	-1	-1	-1	4	-1024	-768	-1	-1	-1	-1	4		0	0						Untertest2.avi	0	880	547	72	111				0	Content		-72	-111	2502506	3787163618
2520	09:36:09.097	00:00:02.519	151	-1024	-768	-1	-1	-1	-1	4	-1024	-768	-1	-1	-1	-1	4		0	0						Untertest2.avi	0	880	547	72	111				0	Content		-72	-111	2519542	3787180654
2536	09:36:09.113	00:00:02.536	152	-1024	-768	-1	-1	-1	-1	4	-1024	-768	-1	-1	-1	-1	4		0	0						Untertest2.avi	0	880	547	72	111				0	Content		-72	-111	2536211	3787197323
2553	09:36:09.130	00:00:02.552	153	-1024	-768	-1	-1	-1	-1	4	-1024	-768	-1	-1	-1	-1	4		0	0						Untertest2.avi	0	880	547	72	111				0	Content		-72	-111	2552880	3787213992
2570	09:36:09.147	00:00:02.570	154	-1024	-768	-1	-1	-1	-1	4	-1024	-768	-1	-1	-1	-1	4		0	0						Untertest2.avi	0	880	547	72	111				0	Content		-72	-111	2570348	3787231460
2585	09:36:09.162	00:00:02.585	155	-1024	-768	-1	-1	-1	-1	4	-1024	-768	-1	-1	-1	-1	4		0	0						Untertest2.avi	0	880	547	72	111				0	Content		-72	-111	2585097	3787246209
2602	09:36:09.179	00:00:02.601	156	691,7877	865,9451	0,4583128	0,6776305	443,4242	3,051564	3	554,1547	858,54	0,458163	0,6775898	443,4242	3,069874	1	1	554	859						Untertest2.avi	0	880	547	72	111	482	748	17	0	Content		482	748	2601718	3787262830
2618	09:36:09.195	00:00:02.618	157	-1024	-768	-1	-1	-1	-1	4	-1024	-768	-1	-1	-1	-1	4		0	0						Untertest2.avi	0	880	547	72	111				0	Content		-72	-111	2618469	3787279581
2635	09:36:09.212	00:00:02.635	158	-1024	-768	-1	-1	-1	-1	4	-1024	-768	-1	-1	-1	-1	4		0	0						Untertest2.avi	0	880	547	72	111				0	Content		-72	-111	2635017	3787296129
2652	09:36:09.229	00:00:02.652	159	-1024	-768	-1	-1	-1	-1	4	-1024	-768	-1	-1	-1	-1	4		0	0						Untertest2.avi	0	880	547	72	111				0	Content		-72	-111	2652216	3787313328
2669	09:36:09.246	00:00:02.668	160	-1024	-768	-1	-1	-1	-1	4	-1024	-768	-1	-1	-1	-1	4		0	0						Untertest2.avi	0	880	547	72	111				0	Content		-72	-111	2668841	3787329953
2686	09:36:09.263	00:00:02.685	161	-1024	-768	-1	-1	-1	-1	4	-1024	-768	-1	-1	-1	-1	4		0	0						Untertest2.avi	0	880	547	72	111				0	Content		-72	-111	2685510	3787346622
2702	09:36:09.279	00:00:02.702	162	-1024	-768	-1	-1	-1	-1	4	-1024	-768	-1	-1	-1	-1	4		0	0						Untertest2.avi	0	880	547	72	111				0	Content		-72	-111	2702093	3787363205
2719	09:36:09.296	00:00:02.718	163	-1024	-768	-1	-1	-1	-1	4	-1024	-768	-1	-1	-1	-1	4		0	0						Untertest2.avi	0	880	547	72	111				0	Content		-72	-111	2718718	3787379830
2735	09:36:09.312	00:00:02.735	164	-1024	-768	-1	-1	-1	-1	4	-1024	-768	-1	-1	-1	-1	4		0	0						Untertest2.avi	0	880	547	72	111				0	Content		-72	-111	2735405	3787396517
2752	09:36:09.329	00:00:02.752	165	-1024	-768	-1	-1	-1	-1	4	-1024	-768	-1	-1	-1	-1	4		0	0						Untertest2.avi	0	880	547	72	111				0	Content		-72	-111	2752073	3787413185
2769	09:36:09.346	00:00:02.768	166	-1024	-768	-1	-1	-1	-1	4	-1024	-768	-1	-1	-1	-1	4		0	0						Untertest2.avi	0	880	547	72	111				0	Content		-72	-111	2768831	3787429943
2785	09:36:09.362	00:00:02.785	167	-1024	-768	-1	-1	-1	-1	4	-1024	-768	-1	-1	-1	-1	4		0	0						Untertest2.avi	0	880	547	72	111				0	Content		-72	-111	2785499	3787446611
2802	09:36:09.379	00:00:02.802	168	-1024	-768	-1	-1	-1	-1	4	-1024	-768	-1	-1	-1	-1	4		0	0						Untertest2.avi	0	880	547	72	111				0	Content		-72	-111	2802044	3787463156
2819	09:36:09.396	00:00:02.818	169	-1024	-768	-1	-1	-1	-1	4	-1024	-768	-1	-1	-1	-1	4		0	0						Untertest2.avi	0	880	547	72	111				0	Content		-72	-111	2818713	3787479825
2835	09:36:09.412	00:00:02.835	170	-1024	-768	-1	-1	-1	-1	4	-1024	-768	-1	-1	-1	-1	4		0	0						Untertest2.avi	0	880	547	72	111				0	Content		-72	-111	2835337	3787496449
2852	09:36:09.429	00:00:02.852	171	-1024	-768	-1	-1	-1	-1	4	-1024	-768	-1	-1	-1	-1	4		0	0						Untertest2.avi	0	880	547	72	111				0	Content		-72	-111	2852006	3787513118
2869	09:36:09.446	00:00:02.868	172	-1024	-768	-1	-1	-1	-1	4	-1024	-768	-1	-1	-1	-1	4		0	0						Untertest2.avi	0	880	547	72	111				0	Content		-72	-111	2868584	3787529696
2885	09:36:09.462	00:00:02.885	173	-1024	-768	-1	-1	-1	-1	4	-1024	-768	-1	-1	-1	-1	4		0	0						Untertest2.avi	0	880	547	72	111				0	Content		-72	-111	2885273	3787546385
2902	09:36:09.479	00:00:02.901	174	-1024	-768	-1	-1	-1	-1	4	-1024	-768	-1	-1	-1	-1	4		0	0						Untertest2.avi	0	880	547	72	111				0	Content		-72	-111	2901942	3787563054
2919	09:36:09.496	00:00:02.918	175	-1024	-768	-1	-1	-1	-1	4	-1024	-768	-1	-1	-1	-1	4		0	0						Untertest2.avi	0	880	547	72	111				0	Content		-72	-111	2918584	3787579696
2935	09:36:09.512	00:00:02.935	176	-1024	-768	-1	-1	-1	-1	4	-1024	-768	-1	-1	-1	-1	4		0	0						Untertest2.avi	0	880	547	72	111				0	Content		-72	-111	2935334	3787596446
2952	09:36:09.529	00:00:02.951	177	-1024	-768	-1	-1	-1	-1	4	-1024	-768	-1	-1	-1	-1	4		0	0						Untertest2.avi	0	880	547	72	111				0	Content		-72	-111	2951773	3787612885
2968	09:36:09.545	00:00:02.968	178	-1024	-768	-1	-1	-1	-1	4	-1024	-768	-1	-1	-1	-1	4		0	0						Untertest2.avi	0	880	547	72	111				0	Content		-72	-111	2968441	3787629553
2985	09:36:09.562	00:00:02.984	179	-1024	-768	-1	-1	-1	-1	4	-1024	-768	-1	-1	-1	-1	4		0	0						Untertest2.avi	0	880	547	72	111				0	Content		-72	-111	2984834	3787645946
3002	09:36:09.579	00:00:03.002	180	-1024	-768	-1	-1	-1	-1	4	-1024	-768	-1	-1	-1	-1	4		0	0						Untertest2.avi	0	880	547	72	111				0	Content		-72	-111	3002084	3787663196
3019	09:36:09.596	00:00:03.018	181	-1024	-768	-1	-1	-1	-1	4	-1024	-768	-1	-1	-1	-1	4		0	0						Untertest2.avi	0	880	547	72	111				0	Content		-72	-111	3018705	3787679817
3035	09:36:09.612	00:00:03.035	182	-1024	-768	-1	-1	-1	-1	4	-1024	-768	-1	-1	-1	-1	4		0	0						Untertest2.avi	0	880	547	72	111				0	Content		-72	-111	3035238	3787696350
3052	09:36:09.629	00:00:03.051	183	-1024	-768	-1	-1	-1	-1	4	-1024	-768	-1	-1	-1	-1	4		0	0						Untertest2.avi	0	880	547	72	111				0	Content		-72	-111	3051906	3787713018
3069	09:36:09.646	00:00:03.068	184	-1024	-768	-1	-1	-1	-1	4	-1024	-768	-1	-1	-1	-1	4		0	0						Untertest2.avi	0	880	547	72	111				0	Content		-72	-111	3068595	3787729707
3085	09:36:09.662	00:00:03.085	185	-1024	-768	-1	-1	-1	-1	4	-1024	-768	-1	-1	-1	-1	4		0	0						Untertest2.avi	0	880	547	72	111				0	Content		-72	-111	3085264	3787746376
3102	09:36:09.679	00:00:03.101	186	-1024	-768	-1	-1	-1	-1	4	-1024	-768	-1	-1	-1	-1	4		0	0						Untertest2.avi	0	880	547	72	111				0	Content		-72	-111	3101899	3787763011
3119	09:36:09.696	00:00:03.118	187	-1024	-768	-1	-1	-1	-1	4	-1024	-768	-1	-1	-1	-1	4		0	0						Untertest2.avi	0	880	547	72	111				0	Content		-72	-111	3118568	3787779680
3135	09:36:09.712	00:00:03.135	188	-1024	-768	-1	-1	-1	-1	4	-1024	-768	-1	-1	-1	-1	4		0	0						Untertest2.avi	0	880	547	72	111				0	Content		-72	-111	3135160	3787796272
3152	09:36:09.729	00:00:03.151	189	-1024	-768	-1	-1	-1	-1	4	-1024	-768	-1	-1	-1	-1	4		0	0						Untertest2.avi	0	880	547	72	111				0	Content		-72	-111	3151910	3787813022
3169	09:36:09.746	00:00:03.168	190	-1024	-768	-1	-1	-1	-1	4	-1024	-768	-1	-1	-1	-1	4		0	0						Untertest2.avi	0	880	547	72	111				0	Content		-72	-111	3168533	3787829645
3185	09:36:09.762	00:00:03.185	191	-1024	-768	-1	-1	-1	-1	4	-1024	-768	-1	-1	-1	-1	4		0	0						Untertest2.avi	0	880	547	72	111				0	Content		-72	-111	3185157	3787846269
3202	09:36:09.779	00:00:03.201	192	-1024	-768	-1	-1	-1	-1	4	-1024	-768	-1	-1	-1	-1	4		0	0						Untertest2.avi	0	880	547	72	111				0	Content		-72	-111	3201783	3787862895
3219	09:36:09.796	00:00:03.218	193	-1024	-768	-1	-1	-1	-1	4	-1024	-768	-1	-1	-1	-1	4		0	0						Untertest2.avi	0	880	547	72	111				0	Content		-72	-111	3218664	3787879776
3235	09:36:09.812	00:00:03.234	194	-1024	-768	-1	-1	-1	-1	4	-1024	-768	-1	-1	-1	-1	4		0	0						Untertest2.avi	0	880	547	72	111				0	Content		-72	-111	3234783	3787895895
3251	09:36:09.828	00:00:03.251	195	-1024	-768	-1	-1	-1	-1	4	-1024	-768	-1	-1	-1	-1	4		0	0						Untertest2.avi	0	880	547	72	111				0	Content		-72	-111	3251269	3787912381
3268	09:36:09.845	00:00:03.267	196	-1024	-768	-1	-1	-1	-1	4	-1024	-768	-1	-1	-1	-1	4		0	0						Untertest2.avi	0	880	547	72	111				0	Content		-72	-111	3267892	3787929004
3285	09:36:09.862	00:00:03.285	197	-1024	-768	-1	-1	-1	-1	4	-1024	-768	-1	-1	-1	-1	4		0	0						Untertest2.avi	0	880	547	72	111				0	Content		-72	-111	3285147	3787946259
3301	09:36:09.878	00:00:03.301	198	-1024	-768	-1	-1	-1	-1	4	-1024	-768	-1	-1	-1	-1	4		0	0						Untertest2.avi	0	880	547	72	111				0	Content		-72	-111	3301261	3787962373
3318	09:36:09.895	00:00:03.317	199	-1024	-768	-1	-1	-1	-1	4	-1024	-768	-1	-1	-1	-1	4		0	0						Untertest2.avi	0	880	547	72	111				0	Content		-72	-111	3317882	3787978994
3335	09:36:09.912	00:00:03.334	200	-1024	-768	-1	-1	-1	-1	4	-1024	-768	-1	-1	-1	-1	4		0	0						Untertest2.avi	0	880	547	72	111				0	Content		-72	-111	3334508	3787995620
3351	09:36:09.928	00:00:03.351	201	-1024	-768	-1	-1	-1	-1	4	-1024	-768	-1	-1	-1	-1	4		0	0						Untertest2.avi	0	880	547	72	111				0	Content		-72	-111	3351128	3788012240
3368	09:36:09.945	00:00:03.368	202	-1024	-768	-1	-1	-1	-1	4	-1024	-768	-1	-1	-1	-1	4		0	0						Untertest2.avi	0	880	547	72	111				0	Content		-72	-111	3368325	3788029437
3386	09:36:09.963	00:00:03.385	203	-1024	-768	-1	-1	-1	-1	4	-1024	-768	-1	-1	-1	-1	4		0	0						Untertest2.avi	0	880	547	72	111				0	Content		-72	-111	3385696	3788046808
3403	09:36:09.980	00:00:03.402	204	-1024	-768	-1	-1	-1	-1	4	-1024	-768	-1	-1	-1	-1	4		0	0						Untertest2.avi	0	880	547	72	111				0	Content		-72	-111	3402942	3788064054
3418	09:36:09.995	00:00:03.417	205	-1024	-768	-1	-1	-1	-1	4	-1024	-768	-1	-1	-1	-1	4		0	0						Untertest2.avi	0	880	547	72	111				0	Content		-72	-111	3417745	3788078857
3434	09:36:10.011	00:00:03.434	206	-1024	-768	-1	-1	-1	-1	4	-1024	-768	-1	-1	-1	-1	4		0	0						Untertest2.avi	0	880	547	72	111				0	Content		-72	-111	3434494	3788095606
3451	09:36:10.028	00:00:03.451	207	-1024	-768	-1	-1	-1	-1	4	-1024	-768	-1	-1	-1	-1	4		0	0						Untertest2.avi	0	880	547	72	111				0	Content		-72	-111	3451118	3788112230
3468	09:36:10.045	00:00:03.467	208	-1024	-768	-1	-1	-1	-1	4	-1024	-768	-1	-1	-1	-1	4		0	0						Untertest2.avi	0	880	547	72	111				0	Content		-72	-111	3467741	3788128853
3484	09:36:10.061	00:00:03.484	209	-1024	-768	-1	-1	-1	-1	4	-1024	-768	-1	-1	-1	-1	4		0	0						Untertest2.avi	0	880	547	72	111				0	Content		-72	-111	3484364	3788145476
3501	09:36:10.078	00:00:03.500	210	-1024	-768	-1	-1	-1	-1	4	-1024	-768	-1	-1	-1	-1	4		0	0						Untertest2.avi	0	880	547	72	111				0	Content		-72	-111	3500985	3788162097
3518	09:36:10.095	00:00:03.518	211	-1024	-768	-1	-1	-1	-1	4	-1024	-768	-1	-1	-1	-1	4		0	0						Untertest2.avi	0	880	547	72	111				0	Content		-72	-111	3518181	3788179293
3536	09:36:10.113	00:00:03.535	212	-1024	-768	-1	-1	-1	-1	4	-1024	-768	-1	-1	-1	-1	4		0	0						Untertest2.avi	0	880	547	72	111				0	Content		-72	-111	3535553	3788196665
3553	09:36:10.130	00:00:03.552	213	-1024	-768	-1	-1	-1	-1	4	-1024	-768	-1	-1	-1	-1	4		0	0						Untertest2.avi	0	880	547	72	111				0	Content		-72	-111	3552803	3788213915
3568	09:36:10.145	00:00:03.567	214	-1024	-768	-1	-1	-1	-1	4	-1024	-768	-1	-1	-1	-1	4		0	0						Untertest2.avi	0	880	547	72	111				0	Content		-72	-111	3567739	3788228851
3584	09:36:10.161	00:00:03.584	215	-1024	-768	-1	-1	-1	-1	4	-1024	-768	-1	-1	-1	-1	4		0	0						Untertest2.avi	0	880	547	72	111				0	Content		-72	-111	3584360	3788245472
3601	09:36:10.178	00:00:03.601	216	-1024	-768	-1	-1	-1	-1	4	-1024	-768	-1	-1	-1	-1	4		0	0						Untertest2.avi	0	880	547	72	111				0	Content		-72	-111	3601107	3788262219
3618	09:36:10.195	00:00:03.617	217	-1024	-768	-1	-1	-1	-1	4	-1024	-768	-1	-1	-1	-1	4		0	0						Untertest2.avi	0	880	547	72	111				0	Content		-72	-111	3617729	3788278841
3634	09:36:10.211	00:00:03.634	218	-1024	-768	-1	-1	-1	-1	4	-1024	-768	-1	-1	-1	-1	4		0	0						Untertest2.avi	0	880	547	72	111				0	Content		-72	-111	3634351	3788295463
3651	09:36:10.228	00:00:03.650	219	-1024	-768	-1	-1	-1	-1	4	-1024	-768	-1	-1	-1	-1	4		0	0						Untertest2.avi	0	880	547	72	111				0	Content		-72	-111	3650975	3788312087
3668	09:36:10.245	00:00:03.668	220	-1024	-768	-1	-1	-1	-1	4	-1024	-768	-1	-1	-1	-1	4		0	0						Untertest2.avi	0	880	547	72	111				0	Content		-72	-111	3668043	3788329155
3685	09:36:10.262	00:00:03.685	221	-1024	-768	-1	-1	-1	-1	4	-1024	-768	-1	-1	-1	-1	4		0	0						Untertest2.avi	0	880	547	72	111				0	Content		-72	-111	3685430	3788346542
3703	09:36:10.280	00:00:03.702	222	-1024	-768	-1	-1	-1	-1	4	-1024	-768	-1	-1	-1	-1	4		0	0						Untertest2.avi	0	880	547	72	111				0	Content		-72	-111	3702787	3788363899
3718	09:36:10.295	00:00:03.717	223	-1024	-768	-1	-1	-1	-1	4	-1024	-768	-1	-1	-1	-1	4		0	0						Untertest2.avi	0	880	547	72	111				0	Content		-72	-111	3717590	3788378702
3734	09:36:10.311	00:00:03.734	224	-1024	-768	-1	-1	-1	-1	4	-1024	-768	-1	-1	-1	-1	4		0	0						Untertest2.avi	0	880	547	72	111				0	Content		-72	-111	3734215	3788395327
3751	09:36:10.328	00:00:03.750	225	-1024	-768	-1	-1	-1	-1	4	-1024	-768	-1	-1	-1	-1	4		0	0						Untertest2.avi	0	880	547	72	111				0	Content		-72	-111	3750962	3788412074
3768	09:36:10.345	00:00:03.767	226	-1024	-768	-1	-1	-1	-1	4	-1024	-768	-1	-1	-1	-1	4		0	0						Untertest2.avi	0	880	547	72	111				0	Content		-72	-111	3767585	3788428697
3784	09:36:10.361	00:00:03.784	227	-1024	-768	-1	-1	-1	-1	4	-1024	-768	-1	-1	-1	-1	4		0	0						Untertest2.avi	0	880	547	72	111				0	Content		-72	-111	3784211	3788445323
3801	09:36:10.378	00:00:03.800	228	-1024	-768	-1	-1	-1	-1	4	-1024	-768	-1	-1	-1	-1	4		0	0						Untertest2.avi	0	880	547	72	111				0	Content		-72	-111	3800830	3788461942
3818	09:36:10.395	00:00:03.818	229	-1024	-768	-1	-1	-1	-1	4	-1024	-768	-1	-1	-1	-1	4		0	0						Untertest2.avi	0	880	547	72	111				0	Content		-72	-111	3818026	3788479138
3835	09:36:10.412	00:00:03.835	230	-1024	-768	-1	-1	-1	-1	4	-1024	-768	-1	-1	-1	-1	4		0	0						Untertest2.avi	0	880	547	72	111				0	Content		-72	-111	3835405	3788496517
3853	09:36:10.430	00:00:03.852	231	-1024	-768	-1	-1	-1	-1	4	-1024	-768	-1	-1	-1	-1	4		0	0						Untertest2.avi	0	880	547	72	111				0	Content		-72	-111	3852643	3788513755
3867	09:36:10.444	00:00:03.867	232	-1024	-768	-1	-1	-1	-1	4	-1024	-768	-1	-1	-1	-1	4		0	0						Untertest2.avi	0	880	547	72	111				0	Content		-72	-111	3867442	3788528554
3884	09:36:10.461	00:00:03.884	233	-1024	-768	-1	-1	-1	-1	4	-1024	-768	-1	-1	-1	-1	4		0	0						Untertest2.avi	0	880	547	72	111				0	Content		-72	-111	3884191	3788545303
3901	09:36:10.478	00:00:03.900	234	-1024	-768	-1	-1	-1	-1	4	-1024	-768	-1	-1	-1	-1	4		0	0						Untertest2.avi	0	880	547	72	111				0	Content		-72	-111	3900815	3788561927
3918	09:36:10.495	00:00:03.917	235	-1024	-768	-1	-1	-1	-1	4	-1024	-768	-1	-1	-1	-1	4		0	0						Untertest2.avi	0	880	547	72	111				0	Content		-72	-111	3917563	3788578675
3934	09:36:10.511	00:00:03.934	236	-1024	-768	-1	-1	-1	-1	4	-1024	-768	-1	-1	-1	-1	4		0	0						Untertest2.avi	0	880	547	72	111				0	Content		-72	-111	3934064	3788595176
3951	09:36:10.528	00:00:03.950	237	-1024	-768	-1	-1	-1	-1	4	-1024	-768	-1	-1	-1	-1	4		0	0						Untertest2.avi	0	880	547	72	111				0	Content		-72	-111	3950691	3788611803
3968	09:36:10.545	00:00:03.967	238	-1024	-768	-1	-1	-1	-1	4	-1024	-768	-1	-1	-1	-1	4		0	0						Untertest2.avi	0	880	547	72	111				0	Content		-72	-111	3967883	3788628995
3985	09:36:10.562	00:00:03.985	239	-1024	-768	-1	-1	-1	-1	4	-1024	-768	-1	-1	-1	-1	4		0	0						Untertest2.avi	0	880	547	72	111				0	Content		-72	-111	3985254	3788646366
4003	09:36:10.580	00:00:04.002	240	-1024	-768	-1	-1	-1	-1	4	-1024	-768	-1	-1	-1	-1	4		0	0						Untertest2.avi	0	880	547	72	111				0	Content		-72	-111	4002505	3788663617
4017	09:36:10.594	00:00:04.017	241	-1024	-768	-1	-1	-1	-1	4	-1024	-768	-1	-1	-1	-1	4		0	0						Untertest2.avi	0	880	547	72	111				0	Content		-72	-111	4017433	3788678545
4034	09:36:10.611	00:00:04.034	242	-1024	-768	-1	-1	-1	-1	4	-1024	-768	-1	-1	-1	-1	4		0	0						Untertest2.avi	0	880	547	72	111				0	Content		-72	-111	4034055	3788695167
4051	09:36:10.628	00:00:04.050	243	-1024	-768	-1	-1	-1	-1	4	-1024	-768	-1	-1	-1	-1	4		0	0						Untertest2.avi	0	880	547	72	111				0	Content		-72	-111	4050800	3788711912
4067	09:36:10.644	00:00:04.067	244	-1024	-768	-1	-1	-1	-1	4	-1024	-768	-1	-1	-1	-1	4		0	0						Untertest2.avi	0	880	547	72	111				0	Content		-72	-111	4067297	3788728409
4084	09:36:10.661	00:00:04.084	245	-1024	-768	-1	-1	-1	-1	4	-1024	-768	-1	-1	-1	-1	4		0	0						Untertest2.avi	0	880	547	72	111				0	Content		-72	-111	4084044	3788745156
4101	09:36:10.678	00:00:04.100	246	-1024	-768	-1	-1	-1	-1	4	-1024	-768	-1	-1	-1	-1	4		0	0						Untertest2.avi	0	880	547	72	111				0	Content		-72	-111	4100668	3788761780
4118	09:36:10.695	00:00:04.117	247	-1024	-768	-1	-1	-1	-1	4	-1024	-768	-1	-1	-1	-1	4		0	0						Untertest2.avi	0	880	547	72	111				0	Content		-72	-111	4117735	3788778847
4135	09:36:10.712	00:00:04.135	248	-1024	-768	-1	-1	-1	-1	4	-1024	-768	-1	-1	-1	-1	4		0	0						Untertest2.avi	0	880	547	72	111				0	Content		-72	-111	4135108	3788796220
4152	09:36:10.729	00:00:04.152	249	-1024	-768	-1	-1	-1	-1	4	-1024	-768	-1	-1	-1	-1	4		0	0						Untertest2.avi	0	880	547	72	111				0	Content		-72	-111	4152362	3788813474
4167	09:36:10.744	00:00:04.167	250	-1024	-768	-1	-1	-1	-1	4	-1024	-768	-1	-1	-1	-1	4		0	0						Untertest2.avi	0	880	547	72	111				0	Content		-72	-111	4167287	3788828399
4184	09:36:10.761	00:00:04.183	251	-1024	-768	-1	-1	-1	-1	4	-1024	-768	-1	-1	-1	-1	4		0	0						Untertest2.avi	0	880	547	72	111				0	Content		-72	-111	4183912	3788845024
4201	09:36:10.778	00:00:04.200	252	-1024	-768	-1	-1	-1	-1	4	-1024	-768	-1	-1	-1	-1	4		0	0						Untertest2.avi	0	880	547	72	111				0	Content		-72	-111	4200656	3788861768
4217	09:36:10.794	00:00:04.217	253	-1024	-768	-1	-1	-1	-1	4	-1024	-768	-1	-1	-1	-1	4		0	0						Untertest2.avi	0	880	547	72	111				0	Content		-72	-111	4217280	3788878392
4234	09:36:10.811	00:00:04.233	254	-1024	-768	-1	-1	-1	-1	4	-1024	-768	-1	-1	-1	-1	4		0	0						Untertest2.avi	0	880	547	72	111				0	Content		-72	-111	4233902	3788895014
4251	09:36:10.828	00:00:04.250	255	-1024	-768	-1	-1	-1	-1	4	-1024	-768	-1	-1	-1	-1	4		0	0						Untertest2.avi	0	880	547	72	111				0	Content		-72	-111	4250525	3788911637
4268	09:36:10.845	00:00:04.267	256	-1024	-768	-1	-1	-1	-1	4	-1024	-768	-1	-1	-1	-1	4		0	0						Untertest2.avi	0	880	547	72	111				0	Content		-72	-111	4267721	3788928833
4285	09:36:10.862	00:00:04.285	257	-1024	-768	-1	-1	-1	-1	4	-1024	-768	-1	-1	-1	-1	4		0	0						Untertest2.avi	0	880	547	72	111				0	Content		-72	-111	4285092	3788946204
4302	09:36:10.879	00:00:04.302	258	-1024	-768	-1	-1	-1	-1	4	-1024	-768	-1	-1	-1	-1	4		0	0						Untertest2.avi	0	880	547	72	111				0	Content		-72	-111	4302370	3788963482
4317	09:36:10.894	00:00:04.317	259	-1024	-768	-1	-1	-1	-1	4	-1024	-768	-1	-1	-1	-1	4		0	0						Untertest2.avi	0	880	547	72	111				0	Content		-72	-111	4317147	3788978259
4334	09:36:10.911	00:00:04.333	260	-1024	-768	-1	-1	-1	-1	4	-1024	-768	-1	-1	-1	-1	4		0	0						Untertest2.avi	0	880	547	72	111				0	Content		-72	-111	4333893	3788995005
4351	09:36:10.928	00:00:04.350	261	-1024	-768	-1	-1	-1	-1	4	-1024	-768	-1	-1	-1	-1	4		0	0						Untertest2.avi	0	880	547	72	111				0	Content		-72	-111	4350518	3789011630
4367	09:36:10.944	00:00:04.367	262	-1024	-768	-1	-1	-1	-1	4	-1024	-768	-1	-1	-1	-1	4		0	0						Untertest2.avi	0	880	547	72	111				0	Content		-72	-111	4367143	3789028255
4384	09:36:10.961	00:00:04.383	263	-1024	-768	-1	-1	-1	-1	4	-1024	-768	-1	-1	-1	-1	4		0	0						Untertest2.avi	0	880	547	72	111				0	Content		-72	-111	4383768	3789044880
4400	09:36:10.977	00:00:04.400	264	-1024	-768	-1	-1	-1	-1	4	-1024	-768	-1	-1	-1	-1	4		0	0						Untertest2.avi	0	880	547	72	111				0	Content		-72	-111	4400392	3789061504
4418	09:36:10.995	00:00:04.417	265	-1024	-768	-1	-1	-1	-1	4	-1024	-768	-1	-1	-1	-1	4		0	0						Untertest2.avi	0	880	547	72	111				0	Content		-72	-111	4417582	3789078694
4435	09:36:11.012	00:00:04.434	266	-1024	-768	-1	-1	-1	-1	4	-1024	-768	-1	-1	-1	-1	4		0	0						Untertest2.avi	0	880	547	72	111				0	Content		-72	-111	4434954	3789096066
4452	09:36:11.029	00:00:04.452	267	-1024	-768	-1	-1	-1	-1	4	-1024	-768	-1	-1	-1	-1	4		0	0						Untertest2.avi	0	880	547	72	111				0	Content		-72	-111	4452203	3789113315
4467	09:36:11.044	00:00:04.467	268	-1024	-768	-1	-1	-1	-1	4	-1024	-768	-1	-1	-1	-1	4		0	0						Untertest2.avi	0	880	547	72	111				0	Content		-72	-111	4467006	3789128118
4484	09:36:11.061	00:00:04.483	269	-1024	-768	-1	-1	-1	-1	4	-1024	-768	-1	-1	-1	-1	4		0	0						Untertest2.avi	0	880	547	72	111				0	Content		-72	-111	4483755	3789144867
4500	09:36:11.077	00:00:04.500	270	-1024	-768	-1	-1	-1	-1	4	-1024	-768	-1	-1	-1	-1	4		0	0						Untertest2.avi	0	880	547	72	111				0	Content		-72	-111	4500379	3789161491
4517	09:36:11.094	00:00:04.517	271	-1024	-768	-1	-1	-1	-1	4	-1024	-768	-1	-1	-1	-1	4		0	0						Untertest2.avi	0	880	547	72	111				0	Content		-72	-111	4517001	3789178113
4534	09:36:11.111	00:00:04.533	272	-1024	-768	-1	-1	-1	-1	4	-1024	-768	-1	-1	-1	-1	4		0	0						Untertest2.avi	0	880	547	72	111				0	Content		-72	-111	4533622	3789194734
4550	09:36:11.127	00:00:04.550	273	-1024	-768	-1	-1	-1	-1	4	-1024	-768	-1	-1	-1	-1	4		0	0						Untertest2.avi	0	880	547	72	111				0	Content		-72	-111	4550248	3789211360
4567	09:36:11.144	00:00:04.567	274	-1024	-768	-1	-1	-1	-1	4	-1024	-768	-1	-1	-1	-1	4		0	0						Untertest2.avi	0	880	547	72	111				0	Content		-72	-111	4567439	3789228551
4585	09:36:11.162	00:00:04.584	275	-1024	-768	-1	-1	-1	-1	4	-1024	-768	-1	-1	-1	-1	4		0	0						Untertest2.avi	0	880	547	72	111				0	Content		-72	-111	4584828	3789245940
4602	09:36:11.179	00:00:04.602	276	-1024	-768	-1	-1	-1	-1	4	-1024	-768	-1	-1	-1	-1	4		0	0						Untertest2.avi	0	880	547	72	111				0	Content		-72	-111	4602061	3789263173
4617	09:36:11.194	00:00:04.616	277	-1024	-768	-1	-1	-1	-1	4	-1024	-768	-1	-1	-1	-1	4		0	0						Untertest2.avi	0	880	547	72	111				0	Content		-72	-111	4616994	3789278106
4634	09:36:11.211	00:00:04.633	278	-1024	-768	-1	-1	-1	-1	4	-1024	-768	-1	-1	-1	-1	4		0	0						Untertest2.avi	0	880	547	72	111				0	Content		-72	-111	4633617	3789294729
4650	09:36:11.227	00:00:04.650	279	-1024	-768	-1	-1	-1	-1	4	-1024	-768	-1	-1	-1	-1	4		0	0						Untertest2.avi	0	880	547	72	111				0	Content		-72	-111	4650365	3789311477
4667	09:36:11.244	00:00:04.666	280	-1024	-768	-1	-1	-1	-1	4	-1024	-768	-1	-1	-1	-1	4		0	0						Untertest2.avi	0	880	547	72	111				0	Content		-72	-111	4666988	3789328100
4684	09:36:11.261	00:00:04.683	281	-1024	-768	-1	-1	-1	-1	4	-1024	-768	-1	-1	-1	-1	4		0	0						Untertest2.avi	0	880	547	72	111				0	Content		-72	-111	4683611	3789344723
4700	09:36:11.277	00:00:04.700	282	-1024	-768	-1	-1	-1	-1	4	-1024	-768	-1	-1	-1	-1	4		0	0						Untertest2.avi	0	880	547	72	111				0	Content		-72	-111	4700246	3789361358
4717	09:36:11.294	00:00:04.717	283	-1024	-768	-1	-1	-1	-1	4	-1024	-768	-1	-1	-1	-1	4		0	0						Untertest2.avi	0	880	547	72	111				0	Content		-72	-111	4717427	3789378539
4735	09:36:11.312	00:00:04.734	284	-1024	-768	-1	-1	-1	-1	4	-1024	-768	-1	-1	-1	-1	4		0	0						Untertest2.avi	0	880	547	72	111				0	Content		-72	-111	4734678	3789395790
4752	09:36:11.329	00:00:04.751	285	-1024	-768	-1	-1	-1	-1	4	-1024	-768	-1	-1	-1	-1	4		0	0						Untertest2.avi	0	880	547	72	111				0	Content		-72	-111	4751923	3789413035
4767	09:36:11.344	00:00:04.766	286	-1024	-768	-1	-1	-1	-1	4	-1024	-768	-1	-1	-1	-1	4		0	0						Untertest2.avi	0	880	547	72	111				0	Content		-72	-111	4766854	3789427966
4783	09:36:11.360	00:00:04.783	287	-1024	-768	-1	-1	-1	-1	4	-1024	-768	-1	-1	-1	-1	4		0	0						Untertest2.avi	0	880	547	72	111				0	Content		-72	-111	4783477	3789444589
4800	09:36:11.377	00:00:04.800	288	-1024	-768	-1	-1	-1	-1	4	-1024	-768	-1	-1	-1	-1	4		0	0						Untertest2.avi	0	880	547	72	111				0	Content		-72	-111	4800236	3789461348
4817	09:36:11.394	00:00:04.816	289	-1024	-768	-1	-1	-1	-1	4	-1024	-768	-1	-1	-1	-1	4		0	0						Untertest2.avi	0	880	547	72	111				0	Content		-72	-111	4816845	3789477957
4833	09:36:11.410	00:00:04.833	290	-1024	-768	-1	-1	-1	-1	4	-1024	-768	-1	-1	-1	-1	4		0	0						Untertest2.avi	0	880	547	72	111				0	Content		-72	-111	4833468	3789494580
4850	09:36:11.427	00:00:04.850	291	-1024	-768	-1	-1	-1	-1	4	-1024	-768	-1	-1	-1	-1	4		0	0						Untertest2.avi	0	880	547	72	111				0	Content		-72	-111	4850092	3789511204
4867	09:36:11.444	00:00:04.867	292	-1024	-768	-1	-1	-1	-1	4	-1024	-768	-1	-1	-1	-1	4		0	0						Untertest2.avi	0	880	547	72	111				0	Content		-72	-111	4867284	3789528396
4885	09:36:11.462	00:00:04.884	293	-1024	-768	-1	-1	-1	-1	4	-1024	-768	-1	-1	-1	-1	4		0	0						Untertest2.avi	0	880	547	72	111				0	Content		-72	-111	4884656	3789545768
4902	09:36:11.479	00:00:04.901	294	-1024	-768	-1	-1	-1	-1	4	-1024	-768	-1	-1	-1	-1	4		0	0						Untertest2.avi	0	880	547	72	111				0	Content		-72	-111	4901902	3789563014
4917	09:36:11.494	00:00:04.916	295	-1024	-768	-1	-1	-1	-1	4	-1024	-768	-1	-1	-1	-1	4		0	0						Untertest2.avi	0	880	547	72	111				0	Content		-72	-111	4916707	3789577819
4933	09:36:11.510	00:00:04.933	296	-1024	-768	-1	-1	-1	-1	4	-1024	-768	-1	-1	-1	-1	4		0	0						Untertest2.avi	0	880	547	72	111				0	Content		-72	-111	4933455	3789594567
4950	09:36:11.527	00:00:04.950	297	-1024	-768	-1	-1	-1	-1	4	-1024	-768	-1	-1	-1	-1	4		0	0						Untertest2.avi	0	880	547	72	111				0	Content		-72	-111	4950078	3789611190
4967	09:36:11.544	00:00:04.966	298	-1024	-768	-1	-1	-1	-1	4	-1024	-768	-1	-1	-1	-1	4		0	0						Untertest2.avi	0	880	547	72	111				0	Content		-72	-111	4966701	3789627813
4983	09:36:11.560	00:00:04.983	299	-1024	-768	-1	-1	-1	-1	4	-1024	-768	-1	-1	-1	-1	4		0	0						Untertest2.avi	0	880	547	72	111				0	Content		-72	-111	4983322	3789644434
5000	09:36:11.577	00:00:04.999	300	-1024	-768	-1	-1	-1	-1	4	-1024	-768	-1	-1	-1	-1	4		0	0						Untertest2.avi	0	880	547	72	111				0	Content		-72	-111	4999945	3789661057
5017	09:36:11.594	00:00:05.017	301	-1024	-768	-1	-1	-1	-1	4	-1024	-768	-1	-1	-1	-1	4		0	0						Untertest2.avi	0	880	547	72	111				0	Content		-72	-111	5017113	3789678225
5034	09:36:11.611	00:00:05.034	302	-1024	-768	-1	-1	-1	-1	4	-1024	-768	-1	-1	-1	-1	4		0	0						Untertest2.avi	0	880	547	72	111				0	Content		-72	-111	5034238	3789695350
5051	09:36:11.628	00:00:05.050	303	-1024	-768	-1	-1	-1	-1	4	-1024	-768	-1	-1	-1	-1	4		0	0						Untertest2.avi	0	880	547	72	111				0	Content		-72	-111	5050906	3789712018
5068	09:36:11.645	00:00:05.067	304	-1024	-768	-1	-1	-1	-1	4	-1024	-768	-1	-1	-1	-1	4		0	0						Untertest2.avi	0	880	547	72	111				0	Content		-72	-111	5067573	3789728685
5084	09:36:11.661	00:00:05.083	305	-1024	-768	-1	-1	-1	-1	4	-1024	-768	-1	-1	-1	-1	4		0	0						Untertest2.avi	0	880	547	72	111				0	Content		-72	-111	5083919	3789745031
5101	09:36:11.678	00:00:05.100	306	-1024	-768	-1	-1	-1	-1	4	-1024	-768	-1	-1	-1	-1	4		0	0						Untertest2.avi	0	880	547	72	111				0	Content		-72	-111	5100586	3789761698
5117	09:36:11.694	00:00:05.117	307	-1024	-768	-1	-1	-1	-1	4	-1024	-768	-1	-1	-1	-1	4		0	0						Untertest2.avi	0	880	547	72	111				0	Content		-72	-111	5117254	3789778366
5133	09:36:11.710	00:00:05.133	308	-1024	-768	-1	-1	-1	-1	4	-1024	-768	-1	-1	-1	-1	4		0	0						Untertest2.avi	0	880	547	72	111				0	Content		-72	-111	5133231	3789794343
5150	09:36:11.727	00:00:05.149	309	-1024	-768	-1	-1	-1	-1	4	-1024	-768	-1	-1	-1	-1	4		0	0						Untertest2.avi	0	880	547	72	111				0	Content		-72	-111	5149851	3789810963
5167	09:36:11.744	00:00:05.166	310	-1024	-768	-1	-1	-1	-1	4	-1024	-768	-1	-1	-1	-1	4		0	0						Untertest2.avi	0	880	547	72	111				0	Content		-72	-111	5166573	3789827685
5183	09:36:11.760	00:00:05.183	311	-1024	-768	-1	-1	-1	-1	4	-1024	-768	-1	-1	-1	-1	4		0	0						Untertest2.avi	0	880	547	72	111				0	Content		-72	-111	5183241	3789844353
5200	09:36:11.777	00:00:05.199	312	-1024	-768	-1	-1	-1	-1	4	-1024	-768	-1	-1	-1	-1	4		0	0						Untertest2.avi	0	880	547	72	111				0	Content		-72	-111	5199857	3789860969
5217	09:36:11.794	00:00:05.216	313	-1024	-768	-1	-1	-1	-1	4	-1024	-768	-1	-1	-1	-1	4		0	0						Untertest2.avi	0	880	547	72	111				0	Content		-72	-111	5216525	3789877637
5233	09:36:11.810	00:00:05.233	314	-1024	-768	-1	-1	-1	-1	4	-1024	-768	-1	-1	-1	-1	4		0	0						Untertest2.avi	0	880	547	72	111				0	Content		-72	-111	5233099	3789894211
5250	09:36:11.827	00:00:05.249	315	-1024	-768	-1	-1	-1	-1	4	-1024	-768	-1	-1	-1	-1	4		0	0						Untertest2.avi	0	880	547	72	111				0	Content		-72	-111	5249860	3789910972
5267	09:36:11.844	00:00:05.266	316	-1024	-768	-1	-1	-1	-1	4	-1024	-768	-1	-1	-1	-1	4		0	0						Untertest2.avi	0	880	547	72	111				0	Content		-72	-111	5266898	3789928010
5284	09:36:11.861	00:00:05.283	317	-1024	-768	-1	-1	-1	-1	4	-1024	-768	-1	-1	-1	-1	4		0	0						Untertest2.avi	0	880	547	72	111				0	Content		-72	-111	5283565	3789944677
5300	09:36:11.877	00:00:05.300	318	-1024	-768	-1	-1	-1	-1	4	-1024	-768	-1	-1	-1	-1	4		0	0						Untertest2.avi	0	880	547	72	111				0	Content		-72	-111	5300233	3789961345
5317	09:36:11.894	00:00:05.317	319	-1024	-768	-1	-1	-1	-1	4	-1024	-768	-1	-1	-1	-1	4		0	0						Untertest2.avi	0	880	547	72	111				0	Content		-72	-111	5317357	3789978469
5334	09:36:11.911	00:00:05.334	320	-1024	-768	-1	-1	-1	-1	4	-1024	-768	-1	-1	-1	-1	4		0	0						Untertest2.avi	0	880	547	72	111				0	Content		-72	-111	5334025	3789995137
5351	09:36:11.928	00:00:05.350	321	-1024	-768	-1	-1	-1	-1	4	-1024	-768	-1	-1	-1	-1	4		0	0						Untertest2.avi	0	880	547	72	111				0	Content		-72	-111	5350692	3790011804
5367	09:36:11.944	00:00:05.366	322	-1024	-768	-1	-1	-1	-1	4	-1024	-768	-1	-1	-1	-1	4		0	0						Untertest2.avi	0	880	547	72	111				0	Content		-72	-111	5366892	3790028004
5384	09:36:11.961	00:00:05.383	323	-1024	-768	-1	-1	-1	-1	4	-1024	-768	-1	-1	-1	-1	4		0	0						Untertest2.avi	0	880	547	72	111				0	Content		-72	-111	5383559	3790044671
5400	09:36:11.977	00:00:05.399	324	-1024	-768	-1	-1	-1	-1	4	-1024	-768	-1	-1	-1	-1	4		0	0						Untertest2.avi	0	880	547	72	111				0	Content		-72	-111	5399712	3790060824
5416	09:36:11.993	00:00:05.416	325	-1024	-768	-1	-1	-1	-1	4	-1024	-768	-1	-1	-1	-1	4		0	0						Untertest2.avi	0	880	547	72	111				0	Content		-72	-111	5416338	3790077450
5433	09:36:12.010	00:00:05.433	326	-1024	-768	-1	-1	-1	-1	4	-1024	-768	-1	-1	-1	-1	4		0	0						Untertest2.avi	0	880	547	72	111				0	Content		-72	-111	5433086	3790094198
5450	09:36:12.027	00:00:05.449	327	-1024	-768	-1	-1	-1	-1	4	-1024	-768	-1	-1	-1	-1	4		0	0						Untertest2.avi	0	880	547	72	111				0	Content		-72	-111	5449711	3790110823
5466	09:36:12.043	00:00:05.466	328	-1024	-768	-1	-1	-1	-1	4	-1024	-768	-1	-1	-1	-1	4		0	0						Untertest2.avi	0	880	547	72	111				0	Content		-72	-111	5466379	3790127491
5483	09:36:12.060	00:00:05.483	329	-1024	-768	-1	-1	-1	-1	4	-1024	-768	-1	-1	-1	-1	4		0	0						Untertest2.avi	0	880	547	72	111				0	Content		-72	-111	5483031	3790144143
5500	09:36:12.077	00:00:05.499	330	-1024	-768	-1	-1	-1	-1	4	-1024	-768	-1	-1	-1	-1	4		0	0						Untertest2.avi	0	880	547	72	111				0	Content		-72	-111	5499698	3790160810
5516	09:36:12.093	00:00:05.516	331	-1024	-768	-1	-1	-1	-1	4	-1024	-768	-1	-1	-1	-1	4		0	0						Untertest2.avi	0	880	547	72	111				0	Content		-72	-111	5516366	3790177478
5533	09:36:12.110	00:00:05.533	332	-1024	-768	-1	-1	-1	-1	4	-1024	-768	-1	-1	-1	-1	4		0	0						Untertest2.avi	0	880	547	72	111				0	Content		-72	-111	5533285	3790194397
5550	09:36:12.127	00:00:05.549	333	-1024	-768	-1	-1	-1	-1	4	-1024	-768	-1	-1	-1	-1	4		0	0						Untertest2.avi	0	880	547	72	111				0	Content		-72	-111	5549953	3790211065
5567	09:36:12.144	00:00:05.566	334	-1024	-768	-1	-1	-1	-1	4	-1024	-768	-1	-1	-1	-1	4		0	0						Untertest2.avi	0	880	547	72	111				0	Content		-72	-111	5566917	3790228029
5584	09:36:12.161	00:00:05.583	335	-1024	-768	-1	-1	-1	-1	4	-1024	-768	-1	-1	-1	-1	4		0	0						Untertest2.avi	0	880	547	72	111				0	Content		-72	-111	5583585	3790244697
5600	09:36:12.177	00:00:05.600	336	-1024	-768	-1	-1	-1	-1	4	-1024	-768	-1	-1	-1	-1	4		0	0						Untertest2.avi	0	880	547	72	111				0	Content		-72	-111	5600252	3790261364
5617	09:36:12.194	00:00:05.617	337	-1024	-768	-1	-1	-1	-1	4	-1024	-768	-1	-1	-1	-1	4		0	0						Untertest2.avi	0	880	547	72	111				0	Content		-72	-111	5617477	3790278589
5634	09:36:12.211	00:00:05.634	338	-1024	-768	-1	-1	-1	-1	4	-1024	-768	-1	-1	-1	-1	4		0	0						Untertest2.avi	0	880	547	72	111				0	Content		-72	-111	5634144	3790295256
5650	09:36:12.227	00:00:05.650	339	-1024	-768	-1	-1	-1	-1	4	-1024	-768	-1	-1	-1	-1	4		0	0						Untertest2.avi	0	880	547	72	111				0	Content		-72	-111	5650371	3790311483
5667	09:36:12.244	00:00:05.667	340	-1024	-768	-1	-1	-1	-1	4	-1024	-768	-1	-1	-1	-1	4		0	0						Untertest2.avi	0	880	547	72	111				0	Content		-72	-111	5667038	3790328150
5684	09:36:12.261	00:00:05.683	341	-1024	-768	-1	-1	-1	-1	4	-1024	-768	-1	-1	-1	-1	4		0	0						Untertest2.avi	0	880	547	72	111				0	Content		-72	-111	5683706	3790344818
5700	09:36:12.277	00:00:05.699	342	-1024	-768	-1	-1	-1	-1	4	-1024	-768	-1	-1	-1	-1	4		0	0						Untertest2.avi	0	880	547	72	111				0	Content		-72	-111	5699569	3790360681
5716	09:36:12.293	00:00:05.716	343	-1024	-768	-1	-1	-1	-1	4	-1024	-768	-1	-1	-1	-1	4		0	0						Untertest2.avi	0	880	547	72	111				0	Content		-72	-111	5716193	3790377305
5733	09:36:12.310	00:00:05.732	344	-1024	-768	-1	-1	-1	-1	4	-1024	-768	-1	-1	-1	-1	4		0	0						Untertest2.avi	0	880	547	72	111				0	Content		-72	-111	5732880	3790393992
5750	09:36:12.327	00:00:05.749	345	-1024	-768	-1	-1	-1	-1	4	-1024	-768	-1	-1	-1	-1	4		0	0						Untertest2.avi	0	880	547	72	111				0	Content		-72	-111	5749548	3790410660
5766	09:36:12.343	00:00:05.766	346	-1024	-768	-1	-1	-1	-1	4	-1024	-768	-1	-1	-1	-1	4		0	0						Untertest2.avi	0	880	547	72	111				0	Content		-72	-111	5766215	3790427327
5783	09:36:12.360	00:00:05.782	347	-1024	-768	-1	-1	-1	-1	4	-1024	-768	-1	-1	-1	-1	4		0	0						Untertest2.avi	0	880	547	72	111				0	Content		-72	-111	5782827	3790443939
5799	09:36:12.376	00:00:05.799	348	-1024	-768	-1	-1	-1	-1	4	-1024	-768	-1	-1	-1	-1	4		0	0						Untertest2.avi	0	880	547	72	111				0	Content		-72	-111	5799495	3790460607
5816	09:36:12.393	00:00:05.816	349	-1024	-768	-1	-1	-1	-1	4	-1024	-768	-1	-1	-1	-1	4		0	0						Untertest2.avi	0	880	547	72	111				0	Content		-72	-111	5816067	3790477179
5833	09:36:12.410	00:00:05.833	350	-1024	-768	-1	-1	-1	-1	4	-1024	-768	-1	-1	-1	-1	4		0	0						Untertest2.avi	0	880	547	72	111				0	Content		-72	-111	5833002	3790494114
5850	09:36:12.427	00:00:05.849	351	-1024	-768	-1	-1	-1	-1	4	-1024	-768	-1	-1	-1	-1	4		0	0						Untertest2.avi	0	880	547	72	111				0	Content		-72	-111	5849669	3790510781
5867	09:36:12.444	00:00:05.866	352	-1024	-768	-1	-1	-1	-1	4	-1024	-768	-1	-1	-1	-1	4		0	0						Untertest2.avi	0	880	547	72	111				0	Content		-72	-111	5866802	3790527914
5883	09:36:12.460	00:00:05.883	353	-1024	-768	-1	-1	-1	-1	4	-1024	-768	-1	-1	-1	-1	4		0	0						Untertest2.avi	0	880	547	72	111				0	Content		-72	-111	5883469	3790544581
5900	09:36:12.477	00:00:05.900	354	-1024	-768	-1	-1	-1	-1	4	-1024	-768	-1	-1	-1	-1	4		0	0						Untertest2.avi	0	880	547	72	111				0	Content		-72	-111	5900499	3790561611
5917	09:36:12.494	00:00:05.917	355	-1024	-768	-1	-1	-1	-1	4	-1024	-768	-1	-1	-1	-1	4		0	0						Untertest2.avi	0	880	547	72	111				0	Content		-72	-111	5917166	3790578278
5934	09:36:12.511	00:00:05.933	356	-1024	-768	-1	-1	-1	-1	4	-1024	-768	-1	-1	-1	-1	4		0	0						Untertest2.avi	0	880	547	72	111				0	Content		-72	-111	5933834	3790594946
5950	09:36:12.527	00:00:05.949	357	-1024	-768	-1	-1	-1	-1	4	-1024	-768	-1	-1	-1	-1	4		0	0						Untertest2.avi	0	880	547	72	111				0	Content		-72	-111	5949945	3790611057
5967	09:36:12.544	00:00:05.966	358	-1024	-768	-1	-1	-1	-1	4	-1024	-768	-1	-1	-1	-1	4		0	0						Untertest2.avi	0	880	547	72	111				0	Content		-72	-111	5966613	3790627725
5983	09:36:12.560	00:00:05.982	359	-1024	-768	-1	-1	-1	-1	4	-1024	-768	-1	-1	-1	-1	4		0	0						Untertest2.avi	0	880	547	72	111				0	Content		-72	-111	5982680	3790643792
5999	09:36:12.576	00:00:05.999	360	-1024	-768	-1	-1	-1	-1	4	-1024	-768	-1	-1	-1	-1	4		0	0						Untertest2.avi	0	880	547	72	111				0	Content		-72	-111	5999304	3790660416
6016	09:36:12.593	00:00:06.016	361	-1024	-768	-1	-1	-1	-1	4	-1024	-768	-1	-1	-1	-1	4		0	0						Untertest2.avi	0	880	547	72	111				0	Content		-72	-111	6016053	3790677165
6033	09:36:12.610	00:00:06.032	362	-1024	-768	-1	-1	-1	-1	4	-1024	-768	-1	-1	-1	-1	4		0	0						Untertest2.avi	0	880	547	72	111				0	Content		-72	-111	6032677	3790693789
6049	09:36:12.626	00:00:06.049	363	-1024	-768	-1	-1	-1	-1	4	-1024	-768	-1	-1	-1	-1	4		0	0						Untertest2.avi	0	880	547	72	111				0	Content		-72	-111	6049345	3790710457
6066	09:36:12.643	00:00:06.065	364	-1024	-768	-1	-1	-1	-1	4	-1024	-768	-1	-1	-1	-1	4		0	0						Untertest2.avi	0	880	547	72	111				0	Content		-72	-111	6065998	3790727110
6083	09:36:12.660	00:00:06.082	365	-1024	-768	-1	-1	-1	-1	4	-1024	-768	-1	-1	-1	-1	4		0	0						Untertest2.avi	0	880	547	72	111				0	Content		-72	-111	6082666	3790743778
6099	09:36:12.676	00:00:06.099	366	-1024	-768	-1	-1	-1	-1	4	-1024	-768	-1	-1	-1	-1	4		0	0						Untertest2.avi	0	880	547	72	111				0	Content		-72	-111	6099333	3790760445
6116	09:36:12.693	00:00:06.116	367	-1024	-768	-1	-1	-1	-1	4	-1024	-768	-1	-1	-1	-1	4		0	0						Untertest2.avi	0	880	547	72	111				0	Content		-72	-111	6116260	3790777372
6133	09:36:12.710	00:00:06.132	368	-1024	-768	-1	-1	-1	-1	4	-1024	-768	-1	-1	-1	-1	4		0	0						Untertest2.avi	0	880	547	72	111				0	Content		-72	-111	6132927	3790794039
6150	09:36:12.727	00:00:06.149	369	-1024	-768	-1	-1	-1	-1	4	-1024	-768	-1	-1	-1	-1	4		0	0						Untertest2.avi	0	880	547	72	111				0	Content		-72	-111	6149885	3790810997
6167	09:36:12.744	00:00:06.166	370	-1024	-768	-1	-1	-1	-1	4	-1024	-768	-1	-1	-1	-1	4		0	0						Untertest2.avi	0	880	547	72	111				0	Content		-72	-111	6166552	3790827664
6183	09:36:12.760	00:00:06.183	371	-1024	-768	-1	-1	-1	-1	4	-1024	-768	-1	-1	-1	-1	4		0	0						Untertest2.avi	0	880	547	72	111				0	Content		-72	-111	6183220	3790844332
6200	09:36:12.777	00:00:06.200	372	-1024	-768	-1	-1	-1	-1	4	-1024	-768	-1	-1	-1	-1	4		0	0						Untertest2.avi	0	880	547	72	111				0	Content		-72	-111	6200446	3790861558
6217	09:36:12.794	00:00:06.217	373	-1024	-768	-1	-1	-1	-1	4	-1024	-768	-1	-1	-1	-1	4		0	0						Untertest2.avi	0	880	547	72	111				0	Content		-72	-111	6217114	3790878226
6233	09:36:12.810	00:00:06.233	374	-1024	-768	-1	-1	-1	-1	4	-1024	-768	-1	-1	-1	-1	4		0	0						Untertest2.avi	0	880	547	72	111				0	Content		-72	-111	6233340	3790894452
6250	09:36:12.827	00:00:06.250	375	-1024	-768	-1	-1	-1	-1	4	-1024	-768	-1	-1	-1	-1	4		0	0						Untertest2.avi	0	880	547	72	111				0	Content		-72	-111	6250008	3790911120
6267	09:36:12.844	00:00:06.266	376	-1024	-768	-1	-1	-1	-1	4	-1024	-768	-1	-1	-1	-1	4		0	0						Untertest2.avi	0	880	547	72	111				0	Content		-72	-111	6266675	3790927787
6282	09:36:12.859	00:00:06.282	377	-1024	-768	-1	-1	-1	-1	4	-1024	-768	-1	-1	-1	-1	4		0	0						Untertest2.avi	0	880	547	72	111				0	Content		-72	-111	6282414	3790943526
6299	09:36:12.876	00:00:06.299	378	-1024	-768	-1	-1	-1	-1	4	-1024	-768	-1	-1	-1	-1	4		0	0						Untertest2.avi	0	880	547	72	111				0	Content		-72	-111	6299171	3790960283
6316	09:36:12.893	00:00:06.315	379	-1024	-768	-1	-1	-1	-1	4	-1024	-768	-1	-1	-1	-1	4		0	0						Untertest2.avi	0	880	547	72	111				0	Content		-72	-111	6315818	3790976930
6332	09:36:12.909	00:00:06.332	380	-1024	-768	-1	-1	-1	-1	4	-1024	-768	-1	-1	-1	-1	4		0	0						Untertest2.avi	0	880	547	72	111				0	Content		-72	-111	6332486	3790993598
6349	09:36:12.926	00:00:06.349	381	-1024	-768	-1	-1	-1	-1	4	-1024	-768	-1	-1	-1	-1	4		0	0						Untertest2.avi	0	880	547	72	111				0	Content		-72	-111	6349141	3791010253
6366	09:36:12.943	00:00:06.365	382	-1024	-768	-1	-1	-1	-1	4	-1024	-768	-1	-1	-1	-1	4		0	0						Untertest2.avi	0	880	547	72	111				0	Content		-72	-111	6365809	3791026921
6382	09:36:12.959	00:00:06.382	383	-1024	-768	-1	-1	-1	-1	4	-1024	-768	-1	-1	-1	-1	4		0	0						Untertest2.avi	0	880	547	72	111				0	Content		-72	-111	6382421	3791043533
6399	09:36:12.976	00:00:06.399	384	-1024	-768	-1	-1	-1	-1	4	-1024	-768	-1	-1	-1	-1	4		0	0						Untertest2.avi	0	880	547	72	111				0	Content		-72	-111	6399352	3791060464
6416	09:36:12.993	00:00:06.416	385	-1024	-768	-1	-1	-1	-1	4	-1024	-768	-1	-1	-1	-1	4		0	0						Untertest2.avi	0	880	547	72	111				0	Content		-72	-111	6416019	3791077131
6433	09:36:13.010	00:00:06.433	386	-1024	-768	-1	-1	-1	-1	4	-1024	-768	-1	-1	-1	-1	4		0	0						Untertest2.avi	0	880	547	72	111				0	Content		-72	-111	6433150	3791094262
6450	09:36:13.027	00:00:06.449	387	-1024	-768	-1	-1	-1	-1	4	-1024	-768	-1	-1	-1	-1	4		0	0						Untertest2.avi	0	880	547	72	111				0	Content		-72	-111	6449817	3791110929
6467	09:36:13.044	00:00:06.466	388	-1024	-768	-1	-1	-1	-1	4	-1024	-768	-1	-1	-1	-1	4		0	0						Untertest2.avi	0	880	547	72	111				0	Content		-72	-111	6466846	3791127958
6484	09:36:13.061	00:00:06.483	389	-1024	-768	-1	-1	-1	-1	4	-1024	-768	-1	-1	-1	-1	4		0	0						Untertest2.avi	0	880	547	72	111				0	Content		-72	-111	6483513	3791144625
6500	09:36:13.077	00:00:06.500	390	-1024	-768	-1	-1	-1	-1	4	-1024	-768	-1	-1	-1	-1	4		0	0						Untertest2.avi	0	880	547	72	111				0	Content		-72	-111	6500181	3791161293
6516	09:36:13.093	00:00:06.516	391	-1024	-768	-1	-1	-1	-1	4	-1024	-768	-1	-1	-1	-1	4		0	0						Untertest2.avi	0	880	547	72	111				0	Content		-72	-111	6516229	3791177341
6533	09:36:13.110	00:00:06.532	392	-1024	-768	-1	-1	-1	-1	4	-1024	-768	-1	-1	-1	-1	4		0	0						Untertest2.avi	0	880	547	72	111				0	Content		-72	-111	6532897	3791194009
6549	09:36:13.126	00:00:06.549	393	-1024	-768	-1	-1	-1	-1	4	-1024	-768	-1	-1	-1	-1	4		0	0						Untertest2.avi	0	880	547	72	111				0	Content		-72	-111	6549358	3791210470
6566	09:36:13.143	00:00:06.566	394	-1024	-768	-1	-1	-1	-1	4	-1024	-768	-1	-1	-1	-1	4		0	0						Untertest2.avi	0	880	547	72	111				0	Content		-72	-111	6566025	3791227137
6583	09:36:13.160	00:00:06.582	395	-1024	-768	-1	-1	-1	-1	4	-1024	-768	-1	-1	-1	-1	4		0	0						Untertest2.avi	0	880	547	72	111				0	Content		-72	-111	6582693	3791243805
6599	09:36:13.176	00:00:06.599	396	-1024	-768	-1	-1	-1	-1	4	-1024	-768	-1	-1	-1	-1	4		0	0						Untertest2.avi	0	880	547	72	111				0	Content		-72	-111	6599025	3791260137
6616	09:36:13.193	00:00:06.615	397	-1024	-768	-1	-1	-1	-1	4	-1024	-768	-1	-1	-1	-1	4		0	0						Untertest2.avi	0	880	547	72	111				0	Content		-72	-111	6615656	3791276768
6632	09:36:13.209	00:00:06.632	398	-1024	-768	-1	-1	-1	-1	4	-1024	-768	-1	-1	-1	-1	4		0	0						Untertest2.avi	0	880	547	72	111				0	Content		-72	-111	6632276	3791293388
6649	09:36:13.226	00:00:06.648	399	-1024	-768	-1	-1	-1	-1	4	-1024	-768	-1	-1	-1	-1	4		0	0						Untertest2.avi	0	880	547	72	111				0	Content		-72	-111	6648944	3791310056
6666	09:36:13.243	00:00:06.665	400	-1024	-768	-1	-1	-1	-1	4	-1024	-768	-1	-1	-1	-1	4		0	0						Untertest2.avi	0	880	547	72	111				0	Content		-72	-111	6665595	3791326707
6682	09:36:13.259	00:00:06.682	401	-1024	-768	-1	-1	-1	-1	4	-1024	-768	-1	-1	-1	-1	4		0	0						Untertest2.avi	0	880	547	72	111				0	Content		-72	-111	6682263	3791343375
6699	09:36:13.276	00:00:06.698	402	-1024	-768	-1	-1	-1	-1	4	-1024	-768	-1	-1	-1	-1	4		0	0						Untertest2.avi	0	880	547	72	111				0	Content		-72	-111	6698930	3791360042
6716	09:36:13.293	00:00:06.715	403	-1024	-768	-1	-1	-1	-1	4	-1024	-768	-1	-1	-1	-1	4		0	0						Untertest2.avi	0	880	547	72	111				0	Content		-72	-111	6715851	3791376963
6733	09:36:13.310	00:00:06.732	404	-1024	-768	-1	-1	-1	-1	4	-1024	-768	-1	-1	-1	-1	4		0	0						Untertest2.avi	0	880	547	72	111				0	Content		-72	-111	6732518	3791393630
6749	09:36:13.326	00:00:06.749	405	-1024	-768	-1	-1	-1	-1	4	-1024	-768	-1	-1	-1	-1	4		0	0						Untertest2.avi	0	880	547	72	111				0	Content		-72	-111	6749477	3791410589
6766	09:36:13.343	00:00:06.766	406	-1024	-768	-1	-1	-1	-1	4	-1024	-768	-1	-1	-1	-1	4		0	0						Untertest2.avi	0	880	547	72	111				0	Content		-72	-111	6766144	3791427256
6783	09:36:13.360	00:00:06.782	407	-1024	-768	-1	-1	-1	-1	4	-1024	-768	-1	-1	-1	-1	4		0	0						Untertest2.avi	0	880	547	72	111				0	Content		-72	-111	6782812	3791443924
6800	09:36:13.377	00:00:06.800	408	-1024	-768	-1	-1	-1	-1	4	-1024	-768	-1	-1	-1	-1	4		0	0						Untertest2.avi	0	880	547	72	111				0	Content		-72	-111	6800101	3791461213
6817	09:36:13.394	00:00:06.816	409	-1024	-768	-1	-1	-1	-1	4	-1024	-768	-1	-1	-1	-1	4		0	0						Untertest2.avi	0	880	547	72	111				0	Content		-72	-111	6816769	3791477881
6833	09:36:13.410	00:00:06.832	410	-1024	-768	-1	-1	-1	-1	4	-1024	-768	-1	-1	-1	-1	4		0	0						Untertest2.avi	0	880	547	72	111				0	Content		-72	-111	6832974	3791494086
6850	09:36:13.427	00:00:06.849	411	-1024	-768	-1	-1	-1	-1	4	-1024	-768	-1	-1	-1	-1	4		0	0						Untertest2.avi	0	880	547	72	111				0	Content		-72	-111	6849641	3791510753
6866	09:36:13.443	00:00:06.866	412	-1024	-768	-1	-1	-1	-1	4	-1024	-768	-1	-1	-1	-1	4		0	0						Untertest2.avi	0	880	547	72	111				0	Content		-72	-111	6866309	3791527421
6882	09:36:13.459	00:00:06.882	413	-1024	-768	-1	-1	-1	-1	4	-1024	-768	-1	-1	-1	-1	4		0	0						Untertest2.avi	0	880	547	72	111				0	Content		-72	-111	6882134	3791543246
6899	09:36:13.476	00:00:06.898	414	-1024	-768	-1	-1	-1	-1	4	-1024	-768	-1	-1	-1	-1	4		0	0						Untertest2.avi	0	880	547	72	111				0	Content		-72	-111	6898756	3791559868
6915	09:36:13.492	00:00:06.915	415	-1024	-768	-1	-1	-1	-1	4	-1024	-768	-1	-1	-1	-1	4		0	0						Untertest2.avi	0	880	547	72	111				0	Content		-72	-111	6915468	3791576580
6932	09:36:13.509	00:00:06.932	416	-1024	-768	-1	-1	-1	-1	4	-1024	-768	-1	-1	-1	-1	4		0	0						Untertest2.avi	0	880	547	72	111				0	Content		-72	-111	6932136	3791593248
6949	09:36:13.526	00:00:06.948	417	-1024	-768	-1	-1	-1	-1	4	-1024	-768	-1	-1	-1	-1	4		0	0						Untertest2.avi	0	880	547	72	111				0	Content		-72	-111	6948756	3791609868
6965	09:36:13.542	00:00:06.965	418	-1024	-768	-1	-1	-1	-1	4	-1024	-768	-1	-1	-1	-1	4		0	0						Untertest2.avi	0	880	547	72	111				0	Content		-72	-111	6965424	3791626536
6982	09:36:13.559	00:00:06.982	419	-1024	-768	-1	-1	-1	-1	4	-1024	-768	-1	-1	-1	-1	4		0	0						Untertest2.avi	0	880	547	72	111				0	Content		-72	-111	6982009	3791643121
6999	09:36:13.576	00:00:06.998	420	-1024	-768	-1	-1	-1	-1	4	-1024	-768	-1	-1	-1	-1	4		0	0						Untertest2.avi	0	880	547	72	111				0	Content		-72	-111	6998940	3791660052
7016	09:36:13.593	00:00:07.015	421	-1024	-768	-1	-1	-1	-1	4	-1024	-768	-1	-1	-1	-1	4		0	0						Untertest2.avi	0	880	547	72	111				0	Content		-72	-111	7015607	3791676719
7033	09:36:13.610	00:00:07.032	422	-1024	-768	-1	-1	-1	-1	4	-1024	-768	-1	-1	-1	-1	4		0	0						Untertest2.avi	0	880	547	72	111				0	Content		-72	-111	7032738	3791693850
7049	09:36:13.626	00:00:07.049	423	-1024	-768	-1	-1	-1	-1	4	-1024	-768	-1	-1	-1	-1	4		0	0						Untertest2.avi	0	880	547	72	111				0	Content		-72	-111	7049405	3791710517
7066	09:36:13.643	00:00:07.066	424	-1024	-768	-1	-1	-1	-1	4	-1024	-768	-1	-1	-1	-1	4		0	0						Untertest2.avi	0	880	547	72	111				0	Content		-72	-111	7066434	3791727546
7083	09:36:13.660	00:00:07.083	425	-1024	-768	-1	-1	-1	-1	4	-1024	-768	-1	-1	-1	-1	4		0	0						Untertest2.avi	0	880	547	72	111				0	Content		-72	-111	7083101	3791744213
7100	09:36:13.677	00:00:07.099	426	-1024	-768	-1	-1	-1	-1	4	-1024	-768	-1	-1	-1	-1	4		0	0						Untertest2.avi	0	880	547	72	111				0	Content		-72	-111	7099769	3791760881
7116	09:36:13.693	00:00:07.116	427	-1024	-768	-1	-1	-1	-1	4	-1024	-768	-1	-1	-1	-1	4		0	0						Untertest2.avi	0	880	547	72	111				0	Content		-72	-111	7116050	3791777162
7133	09:36:13.710	00:00:07.132	428	-1024	-768	-1	-1	-1	-1	4	-1024	-768	-1	-1	-1	-1	4		0	0						Untertest2.avi	0	880	547	72	111				0	Content		-72	-111	7132717	3791793829
7149	09:36:13.726	00:00:07.149	429	-1024	-768	-1	-1	-1	-1	4	-1024	-768	-1	-1	-1	-1	4		0	0						Untertest2.avi	0	880	547	72	111				0	Content		-72	-111	7149385	3791810497
7165	09:36:13.742	00:00:07.165	430	-1024	-768	-1	-1	-1	-1	4	-1024	-768	-1	-1	-1	-1	4		0	0						Untertest2.avi	0	880	547	72	111				0	Content		-72	-111	7165234	3791826346
7182	09:36:13.759	00:00:07.181	431	-1024	-768	-1	-1	-1	-1	4	-1024	-768	-1	-1	-1	-1	4		0	0						Untertest2.avi	0	880	547	72	111				0	Content		-72	-111	7181858	3791842970
7199	09:36:13.776	00:00:07.198	432	-1024	-768	-1	-1	-1	-1	4	-1024	-768	-1	-1	-1	-1	4		0	0						Untertest2.avi	0	880	547	72	111				0	Content		-72	-111	7198605	3791859717
7215	09:36:13.792	00:00:07.214	433	-1024	-768	-1	-1	-1	-1	4	-1024	-768	-1	-1	-1	-1	4		0	0						Untertest2.avi	0	880	547	72	111				0	Content		-72	-111	7214878	3791875990
7232	09:36:13.809	00:00:07.231	434	-1024	-768	-1	-1	-1	-1	4	-1024	-768	-1	-1	-1	-1	4		0	0						Untertest2.avi	0	880	547	72	111				0	Content		-72	-111	7231544	3791892656
7248	09:36:13.825	00:00:07.248	435	-1024	-768	-1	-1	-1	-1	4	-1024	-768	-1	-1	-1	-1	4		0	0						Untertest2.avi	0	880	547	72	111				0	Content		-72	-111	7248195	3791909307
7265	09:36:13.842	00:00:07.264	436	-1024	-768	-1	-1	-1	-1	4	-1024	-768	-1	-1	-1	-1	4		0	0						Untertest2.avi	0	880	547	72	111				0	Content		-72	-111	7264861	3791925973
7282	09:36:13.859	00:00:07.281	437	-1024	-768	-1	-1	-1	-1	4	-1024	-768	-1	-1	-1	-1	4		0	0						Untertest2.avi	0	880	547	72	111				0	Content		-72	-111	7281526	3791942638
7298	09:36:13.875	00:00:07.298	438	-1024	-768	-1	-1	-1	-1	4	-1024	-768	-1	-1	-1	-1	4		0	0						Untertest2.avi	0	880	547	72	111				0	Content		-72	-111	7298446	3791959558
7315	09:36:13.892	00:00:07.315	439	-1024	-768	-1	-1	-1	-1	4	-1024	-768	-1	-1	-1	-1	4		0	0						Untertest2.avi	0	880	547	72	111				0	Content		-72	-111	7315112	3791976224
7332	09:36:13.909	00:00:07.332	440	-1024	-768	-1	-1	-1	-1	4	-1024	-768	-1	-1	-1	-1	4		0	0						Untertest2.avi	0	880	547	72	111				0	Content		-72	-111	7332242	3791993354
7349	09:36:13.926	00:00:07.348	441	-1024	-768	-1	-1	-1	-1	4	-1024	-768	-1	-1	-1	-1	4		0	0						Untertest2.avi	0	880	547	72	111				0	Content		-72	-111	7348908	3792010020
7366	09:36:13.943	00:00:07.366	442	-1024	-768	-1	-1	-1	-1	4	-1024	-768	-1	-1	-1	-1	4		0	0						Untertest2.avi	0	880	547	72	111				0	Content		-72	-111	7366132	3792027244
7383	09:36:13.960	00:00:07.382	443	-1024	-768	-1	-1	-1	-1	4	-1024	-768	-1	-1	-1	-1	4		0	0						Untertest2.avi	0	880	547	72	111				0	Content		-72	-111	7382798	3792043910
7400	09:36:13.977	00:00:07.399	444	-1024	-768	-1	-1	-1	-1	4	-1024	-768	-1	-1	-1	-1	4		0	0						Untertest2.avi	0	880	547	72	111				0	Content		-72	-111	7399973	3792061085
7415	09:36:13.992	00:00:07.414	445	-1024	-768	-1	-1	-1	-1	4	-1024	-768	-1	-1	-1	-1	4		0	0						Untertest2.avi	0	880	547	72	111				0	Content		-72	-111	7414733	3792075845
7431	09:36:14.008	00:00:07.431	446	-1024	-768	-1	-1	-1	-1	4	-1024	-768	-1	-1	-1	-1	4		0	0						Untertest2.avi	0	880	547	72	111				0	Content		-72	-111	7431344	3792092456
7448	09:36:14.025	00:00:07.448	447	-1024	-768	-1	-1	-1	-1	4	-1024	-768	-1	-1	-1	-1	4		0	0						Untertest2.avi	0	880	547	72	111				0	Content		-72	-111	7448057	3792109169
7465	09:36:14.042	00:00:07.464	448	-1024	-768	-1	-1	-1	-1	4	-1024	-768	-1	-1	-1	-1	4		0	0						Untertest2.avi	0	880	547	72	111				0	Content		-72	-111	7464723	3792125835
7481	09:36:14.058	00:00:07.481	449	-1024	-768	-1	-1	-1	-1	4	-1024	-768	-1	-1	-1	-1	4		0	0						Untertest2.avi	0	880	547	72	111				0	Content		-72	-111	7481404	3792142516
7498	09:36:14.075	00:00:07.498	450	-1024	-768	-1	-1	-1	-1	4	-1024	-768	-1	-1	-1	-1	4		0	0						Untertest2.avi	0	880	547	72	111				0	Content		-72	-111	7498070	3792159182
7515	09:36:14.092	00:00:07.514	451	-1024	-768	-1	-1	-1	-1	4	-1024	-768	-1	-1	-1	-1	4		0	0						Untertest2.avi	0	880	547	72	111				0	Content		-72	-111	7514698	3792175810
7531	09:36:14.108	00:00:07.531	452	-1024	-768	-1	-1	-1	-1	4	-1024	-768	-1	-1	-1	-1	4		0	0						Untertest2.avi	0	880	547	72	111				0	Content		-72	-111	7531364	3792192476
7548	09:36:14.125	00:00:07.548	453	-1024	-768	-1	-1	-1	-1	4	-1024	-768	-1	-1	-1	-1	4		0	0						Untertest2.avi	0	880	547	72	111				0	Content		-72	-111	7548199	3792209311
7565	09:36:14.142	00:00:07.564	454	-1024	-768	-1	-1	-1	-1	4	-1024	-768	-1	-1	-1	-1	4		0	0						Untertest2.avi	0	880	547	72	111				0	Content		-72	-111	7564865	3792225977
7582	09:36:14.159	00:00:07.581	455	-1024	-768	-1	-1	-1	-1	4	-1024	-768	-1	-1	-1	-1	4		0	0						Untertest2.avi	0	880	547	72	111				0	Content		-72	-111	7581531	3792242643
7599	09:36:14.176	00:00:07.598	456	-1024	-768	-1	-1	-1	-1	4	-1024	-768	-1	-1	-1	-1	4		0	0						Untertest2.avi	0	880	547	72	111				0	Content		-72	-111	7598674	3792259786
7615	09:36:14.192	00:00:07.615	457	-1024	-768	-1	-1	-1	-1	4	-1024	-768	-1	-1	-1	-1	4		0	0						Untertest2.avi	0	880	547	72	111				0	Content		-72	-111	7615340	3792276452
7633	09:36:14.210	00:00:07.632	458	-1024	-768	-1	-1	-1	-1	4	-1024	-768	-1	-1	-1	-1	4		0	0						Untertest2.avi	0	880	547	72	111				0	Content		-72	-111	7632585	3792293697
7649	09:36:14.226	00:00:07.649	459	-1024	-768	-1	-1	-1	-1	4	-1024	-768	-1	-1	-1	-1	4		0	0						Untertest2.avi	0	880	547	72	111				0	Content		-72	-111	7649251	3792310363
7665	09:36:14.242	00:00:07.665	460	-1024	-768	-1	-1	-1	-1	4	-1024	-768	-1	-1	-1	-1	4		0	0						Untertest2.avi	0	880	547	72	111				0	Content		-72	-111	7665226	3792326338
7682	09:36:14.259	00:00:07.681	461	-1024	-768	-1	-1	-1	-1	4	-1024	-768	-1	-1	-1	-1	4		0	0						Untertest2.avi	0	880	547	72	111				0	Content		-72	-111	7681892	3792343004
7698	09:36:14.275	00:00:07.697	462	-1024	-768	-1	-1	-1	-1	4	-1024	-768	-1	-1	-1	-1	4		0	0						Untertest2.avi	0	880	547	72	111				0	Content		-72	-111	7697819	3792358931
7714	09:36:14.291	00:00:07.714	463	-1024	-768	-1	-1	-1	-1	4	-1024	-768	-1	-1	-1	-1	4		0	0						Untertest2.avi	0	880	547	72	111				0	Content		-72	-111	7714429	3792375541
7731	09:36:14.308	00:00:07.731	464	-1024	-768	-1	-1	-1	-1	4	-1024	-768	-1	-1	-1	-1	4		0	0						Untertest2.avi	0	880	547	72	111				0	Content		-72	-111	7731178	3792392290
7748	09:36:14.325	00:00:07.747	465	-1024	-768	-1	-1	-1	-1	4	-1024	-768	-1	-1	-1	-1	4		0	0						Untertest2.avi	0	880	547	72	111				0	Content		-72	-111	7747801	3792408913
7764	09:36:14.341	00:00:07.764	466	-1024	-768	-1	-1	-1	-1	4	-1024	-768	-1	-1	-1	-1	4		0	0						Untertest2.avi	0	880	547	72	111				0	Content		-72	-111	7764467	3792425579
7781	09:36:14.358	00:00:07.781	467	-1024	-768	-1	-1	-1	-1	4	-1024	-768	-1	-1	-1	-1	4		0	0						Untertest2.avi	0	880	547	72	111				0	Content		-72	-111	7781118	3792442230
7798	09:36:14.375	00:00:07.797	468	-1024	-768	-1	-1	-1	-1	4	-1024	-768	-1	-1	-1	-1	4		0	0						Untertest2.avi	0	880	547	72	111				0	Content		-72	-111	7797784	3792458896
7814	09:36:14.391	00:00:07.814	469	-1024	-768	-1	-1	-1	-1	4	-1024	-768	-1	-1	-1	-1	4		0	0						Untertest2.avi	0	880	547	72	111				0	Content		-72	-111	7814450	3792475562
7831	09:36:14.408	00:00:07.831	470	-1024	-768	-1	-1	-1	-1	4	-1024	-768	-1	-1	-1	-1	4		0	0						Untertest2.avi	0	880	547	72	111				0	Content		-72	-111	7831369	3792492481
7848	09:36:14.425	00:00:07.848	471	-1024	-768	-1	-1	-1	-1	4	-1024	-768	-1	-1	-1	-1	4		0	0						Untertest2.avi	0	880	547	72	111				0	Content		-72	-111	7848035	3792509147
7865	09:36:14.442	00:00:07.864	472	-1024	-768	-1	-1	-1	-1	4	-1024	-768	-1	-1	-1	-1	4		0	0						Untertest2.avi	0	880	547	72	111				0	Content		-72	-111	7864992	3792526104
7882	09:36:14.459	00:00:07.881	473	-1024	-768	-1	-1	-1	-1	4	-1024	-768	-1	-1	-1	-1	4		0	0						Untertest2.avi	0	880	547	72	111				0	Content		-72	-111	7881658	3792542770
7898	09:36:14.475	00:00:07.898	474	-1024	-768	-1	-1	-1	-1	4	-1024	-768	-1	-1	-1	-1	4		0	0						Untertest2.avi	0	880	547	72	111				0	Content		-72	-111	7898324	3792559436
7916	09:36:14.493	00:00:07.915	475	-1024	-768	-1	-1	-1	-1	4	-1024	-768	-1	-1	-1	-1	4		0	0						Untertest2.avi	0	880	547	72	111				0	Content		-72	-111	7915611	3792576723
7932	09:36:14.509	00:00:07.932	476	-1024	-768	-1	-1	-1	-1	4	-1024	-768	-1	-1	-1	-1	4		0	0						Untertest2.avi	0	880	547	72	111				0	Content		-72	-111	7932277	3792593389
7948	09:36:14.525	00:00:07.948	477	-1024	-768	-1	-1	-1	-1	4	-1024	-768	-1	-1	-1	-1	4		0	0						Untertest2.avi	0	880	547	72	111				0	Content		-72	-111	7948279	3792609391
7965	09:36:14.542	00:00:07.964	478	-1024	-768	-1	-1	-1	-1	4	-1024	-768	-1	-1	-1	-1	4		0	0						Untertest2.avi	0	880	547	72	111				0	Content		-72	-111	7964945	3792626057
7981	09:36:14.558	00:00:07.981	479	-1024	-768	-1	-1	-1	-1	4	-1024	-768	-1	-1	-1	-1	4		0	0						Untertest2.avi	0	880	547	72	111				0	Content		-72	-111	7981016	3792642128
7998	09:36:14.575	00:00:07.997	480	-1024	-768	-1	-1	-1	-1	4	-1024	-768	-1	-1	-1	-1	4		0	0						Untertest2.avi	0	880	547	72	111				0	Content		-72	-111	7997639	3792658751
8014	09:36:14.591	00:00:08.014	481	-1024	-768	-1	-1	-1	-1	4	-1024	-768	-1	-1	-1	-1	4		0	0						Untertest2.avi	0	880	547	72	111				0	Content		-72	-111	8014288	3792675400
8031	09:36:14.608	00:00:08.030	482	-1024	-768	-1	-1	-1	-1	4	-1024	-768	-1	-1	-1	-1	4		0	0						Untertest2.avi	0	880	547	72	111				0	Content		-72	-111	8030954	3792692066
8048	09:36:14.625	00:00:08.047	483	-1024	-768	-1	-1	-1	-1	4	-1024	-768	-1	-1	-1	-1	4		0	0						Untertest2.avi	0	880	547	72	111				0	Content		-72	-111	8047604	3792708716
8064	09:36:14.641	00:00:08.064	484	-1024	-768	-1	-1	-1	-1	4	-1024	-768	-1	-1	-1	-1	4		0	0						Untertest2.avi	0	880	547	72	111				0	Content		-72	-111	8064270	3792725382
8081	09:36:14.658	00:00:08.080	485	-1024	-768	-1	-1	-1	-1	4	-1024	-768	-1	-1	-1	-1	4		0	0						Untertest2.avi	0	880	547	72	111				0	Content		-72	-111	8080884	3792741996
8098	09:36:14.675	00:00:08.097	486	-1024	-768	-1	-1	-1	-1	4	-1024	-768	-1	-1	-1	-1	4		0	0						Untertest2.avi	0	880	547	72	111				0	Content		-72	-111	8097550	3792758662
8114	09:36:14.691	00:00:08.114	487	-1024	-768	-1	-1	-1	-1	4	-1024	-768	-1	-1	-1	-1	4		0	0						Untertest2.avi	0	880	547	72	111				0	Content		-72	-111	8114406	3792775518
8131	09:36:14.708	00:00:08.131	488	-1024	-768	-1	-1	-1	-1	4	-1024	-768	-1	-1	-1	-1	4		0	0						Untertest2.avi	0	880	547	72	111				0	Content		-72	-111	8131072	3792792184
8148	09:36:14.725	00:00:08.147	489	-1024	-768	-1	-1	-1	-1	4	-1024	-768	-1	-1	-1	-1	4		0	0						Untertest2.avi	0	880	547	72	111				0	Content		-72	-111	8147738	3792808850
8165	09:36:14.742	00:00:08.164	490	-1024	-768	-1	-1	-1	-1	4	-1024	-768	-1	-1	-1	-1	4		0	0						Untertest2.avi	0	880	547	72	111				0	Content		-72	-111	8164862	3792825974
8182	09:36:14.759	00:00:08.181	491	-1024	-768	-1	-1	-1	-1	4	-1024	-768	-1	-1	-1	-1	4		0	0						Untertest2.avi	0	880	547	72	111				0	Content		-72	-111	8181528	3792842640
8199	09:36:14.776	00:00:08.198	492	-1024	-768	-1	-1	-1	-1	4	-1024	-768	-1	-1	-1	-1	4		0	0						Untertest2.avi	0	880	547	72	111				0	Content		-72	-111	8198555	3792859667
8215	09:36:14.792	00:00:08.215	493	-1024	-768	-1	-1	-1	-1	4	-1024	-768	-1	-1	-1	-1	4		0	0						Untertest2.avi	0	880	547	72	111				0	Content		-72	-111	8215221	3792876333
8232	09:36:14.809	00:00:08.231	494	-1024	-768	-1	-1	-1	-1	4	-1024	-768	-1	-1	-1	-1	4		0	0						Untertest2.avi	0	880	547	72	111				0	Content		-72	-111	8231887	3792892999
8248	09:36:14.825	00:00:08.248	495	-1024	-768	-1	-1	-1	-1	4	-1024	-768	-1	-1	-1	-1	4		0	0						Untertest2.avi	0	880	547	72	111				0	Content		-72	-111	8248165	3792909277
8265	09:36:14.842	00:00:08.264	496	-1024	-768	-1	-1	-1	-1	4	-1024	-768	-1	-1	-1	-1	4		0	0						Untertest2.avi	0	880	547	72	111				0	Content		-72	-111	8264831	3792925943
8281	09:36:14.858	00:00:08.281	497	-1024	-768	-1	-1	-1	-1	4	-1024	-768	-1	-1	-1	-1	4		0	0						Untertest2.avi	0	880	547	72	111				0	Content		-72	-111	8281497	3792942609
8297	09:36:14.874	00:00:08.297	498	-1024	-768	-1	-1	-1	-1	4	-1024	-768	-1	-1	-1	-1	4		0	0						Untertest2.avi	0	880	547	72	111				0	Content		-72	-111	8297341	3792958453
8314	09:36:14.891	00:00:08.314	499	-1024	-768	-1	-1	-1	-1	4	-1024	-768	-1	-1	-1	-1	4		0	0						Untertest2.avi	0	880	547	72	111				0	Content		-72	-111	8314088	3792975200
8331	09:36:14.908	00:00:08.330	500	-1024	-768	-1	-1	-1	-1	4	-1024	-768	-1	-1	-1	-1	4		0	0						Untertest2.avi	0	880	547	72	111				0	Content		-72	-111	8330708	3792991820
8347	09:36:14.924	00:00:08.347	501	-1024	-768	-1	-1	-1	-1	4	-1024	-768	-1	-1	-1	-1	4		0	0						Untertest2.avi	0	880	547	72	111				0	Content		-72	-111	8347391	3793008503
8364	09:36:14.941	00:00:08.364	502	-1024	-768	-1	-1	-1	-1	4	-1024	-768	-1	-1	-1	-1	4		0	0						Untertest2.avi	0	880	547	72	111				0	Content		-72	-111	8364057	3793025169
8381	09:36:14.958	00:00:08.380	503	-1024	-768	-1	-1	-1	-1	4	-1024	-768	-1	-1	-1	-1	4		0	0						Untertest2.avi	0	880	547	72	111				0	Content		-72	-111	8380686	3793041798
8397	09:36:14.974	00:00:08.397	504	-1024	-768	-1	-1	-1	-1	4	-1024	-768	-1	-1	-1	-1	4		0	0						Untertest2.avi	0	880	547	72	111				0	Content		-72	-111	8397352	3793058464
8414	09:36:14.991	00:00:08.414	505	-1024	-768	-1	-1	-1	-1	4	-1024	-768	-1	-1	-1	-1	4		0	0						Untertest2.avi	0	880	547	72	111				0	Content		-72	-111	8414018	3793075130
8431	09:36:15.008	00:00:08.430	506	-1024	-768	-1	-1	-1	-1	4	-1024	-768	-1	-1	-1	-1	4		0	0						Untertest2.avi	0	880	547	72	111				0	Content		-72	-111	8430924	3793092036
8448	09:36:15.025	00:00:08.447	507	-1024	-768	-1	-1	-1	-1	4	-1024	-768	-1	-1	-1	-1	4		0	0						Untertest2.avi	0	880	547	72	111				0	Content		-72	-111	8447590	3793108702
8465	09:36:15.042	00:00:08.464	508	-1024	-768	-1	-1	-1	-1	4	-1024	-768	-1	-1	-1	-1	4		0	0						Untertest2.avi	0	880	547	72	111				0	Content		-72	-111	8464580	3793125692
8481	09:36:15.058	00:00:08.481	509	-1024	-768	-1	-1	-1	-1	4	-1024	-768	-1	-1	-1	-1	4		0	0						Untertest2.avi	0	880	547	72	111				0	Content		-72	-111	8481246	3793142358
8498	09:36:15.075	00:00:08.497	510	-1024	-768	-1	-1	-1	-1	4	-1024	-768	-1	-1	-1	-1	4		0	0						Untertest2.avi	0	880	547	72	111				0	Content		-72	-111	8497912	3793159024
8515	09:36:15.092	00:00:08.515	511	-1024	-768	-1	-1	-1	-1	4	-1024	-768	-1	-1	-1	-1	4		0	0						Untertest2.avi	0	880	547	72	111				0	Content		-72	-111	8515177	3793176289
8532	09:36:15.109	00:00:08.531	512	-1024	-768	-1	-1	-1	-1	4	-1024	-768	-1	-1	-1	-1	4		0	0						Untertest2.avi	0	880	547	72	111				0	Content		-72	-111	8531843	3793192955
8548	09:36:15.125	00:00:08.548	513	-1024	-768	-1	-1	-1	-1	4	-1024	-768	-1	-1	-1	-1	4		0	0						Untertest2.avi	0	880	547	72	111				0	Content		-72	-111	8548079	3793209191
8565	09:36:15.142	00:00:08.564	514	-1024	-768	-1	-1	-1	-1	4	-1024	-768	-1	-1	-1	-1	4		0	0						Untertest2.avi	0	880	547	72	111				0	Content		-72	-111	8564745	3793225857
8581	09:36:15.158	00:00:08.581	515	-1024	-768	-1	-1	-1	-1	4	-1024	-768	-1	-1	-1	-1	4		0	0						Untertest2.avi	0	880	547	72	111				0	Content		-72	-111	8581411	3793242523
8597	09:36:15.174	00:00:08.597	516	-1024	-768	-1	-1	-1	-1	4	-1024	-768	-1	-1	-1	-1	4		0	0						Untertest2.avi	0	880	547	72	111				0	Content		-72	-111	8597167	3793258279
8614	09:36:15.191	00:00:08.613	517	-1024	-768	-1	-1	-1	-1	4	-1024	-768	-1	-1	-1	-1	4		0	0						Untertest2.avi	0	880	547	72	111				0	Content		-72	-111	8613791	3793274903
8631	09:36:15.208	00:00:08.630	518	-1024	-768	-1	-1	-1	-1	4	-1024	-768	-1	-1	-1	-1	4		0	0						Untertest2.avi	0	880	547	72	111				0	Content		-72	-111	8630504	3793291616
8647	09:36:15.224	00:00:08.647	519	-1024	-768	-1	-1	-1	-1	4	-1024	-768	-1	-1	-1	-1	4		0	0						Untertest2.avi	0	880	547	72	111				0	Content		-72	-111	8647170	3793308282
8664	09:36:15.241	00:00:08.663	520	-1024	-768	-1	-1	-1	-1	4	-1024	-768	-1	-1	-1	-1	4		0	0						Untertest2.avi	0	880	547	72	111				0	Content		-72	-111	8663835	3793324947
8681	09:36:15.258	00:00:08.680	521	-1024	-768	-1	-1	-1	-1	4	-1024	-768	-1	-1	-1	-1	4		0	0						Untertest2.avi	0	880	547	72	111				0	Content		-72	-111	8680527	3793341639
8697	09:36:15.274	00:00:08.697	522	-1024	-768	-1	-1	-1	-1	4	-1024	-768	-1	-1	-1	-1	4		0	0						Untertest2.avi	0	880	547	72	111				0	Content		-72	-111	8697400	3793358512
8714	09:36:15.291	00:00:08.714	523	-1024	-768	-1	-1	-1	-1	4	-1024	-768	-1	-1	-1	-1	4		0	0						Untertest2.avi	0	880	547	72	111				0	Content		-72	-111	8714066	3793375178
8731	09:36:15.308	00:00:08.731	524	-1024	-768	-1	-1	-1	-1	4	-1024	-768	-1	-1	-1	-1	4		0	0						Untertest2.avi	0	880	547	72	111				0	Content		-72	-111	8731169	3793392281
8748	09:36:15.325	00:00:08.747	525	-1024	-768	-1	-1	-1	-1	4	-1024	-768	-1	-1	-1	-1	4		0	0						Untertest2.avi	0	880	547	72	111				0	Content		-72	-111	8747835	3793408947
8765	09:36:15.342	00:00:08.764	526	-1024	-768	-1	-1	-1	-1	4	-1024	-768	-1	-1	-1	-1	4		0	0						Untertest2.avi	0	880	547	72	111				0	Content		-72	-111	8764853	3793425965
8782	09:36:15.359	00:00:08.781	527	-1024	-768	-1	-1	-1	-1	4	-1024	-768	-1	-1	-1	-1	4		0	0						Untertest2.avi	0	880	547	72	111				0	Content		-72	-111	8781519	3793442631
8798	09:36:15.375	00:00:08.798	528	-1024	-768	-1	-1	-1	-1	4	-1024	-768	-1	-1	-1	-1	4		0	0						Untertest2.avi	0	880	547	72	111				0	Content		-72	-111	8798185	3793459297
8816	09:36:15.393	00:00:08.815	529	-1024	-768	-1	-1	-1	-1	4	-1024	-768	-1	-1	-1	-1	4		0	0						Untertest2.avi	0	880	547	72	111				0	Content		-72	-111	8815631	3793476743
8830	09:36:15.407	00:00:08.830	530	-1024	-768	-1	-1	-1	-1	4	-1024	-768	-1	-1	-1	-1	4		0	0						Untertest2.avi	0	880	547	72	111				0	Content		-72	-111	8830383	3793491495
8847	09:36:15.424	00:00:08.846	531	-1024	-768	-1	-1	-1	-1	4	-1024	-768	-1	-1	-1	-1	4		0	0						Untertest2.avi	0	880	547	72	111				0	Content		-72	-111	8846997	3793508109
8864	09:36:15.441	00:00:08.863	532	-1024	-768	-1	-1	-1	-1	4	-1024	-768	-1	-1	-1	-1	4		0	0						Untertest2.avi	0	880	547	72	111				0	Content		-72	-111	8863617	3793524729
8880	09:36:15.457	00:00:08.880	533	-1024	-768	-1	-1	-1	-1	4	-1024	-768	-1	-1	-1	-1	4		0	0						Untertest2.avi	0	880	547	72	111				0	Content		-72	-111	8880291	3793541403
8897	09:36:15.474	00:00:08.897	534	-1024	-768	-1	-1	-1	-1	4	-1024	-768	-1	-1	-1	-1	4		0	0						Untertest2.avi	0	880	547	72	111				0	Content		-72	-111	8897011	3793558123
8914	09:36:15.491	00:00:08.913	535	-1024	-768	-1	-1	-1	-1	4	-1024	-768	-1	-1	-1	-1	4		0	0						Untertest2.avi	0	880	547	72	111				0	Content		-72	-111	8913834	3793574946
8930	09:36:15.507	00:00:08.930	536	-1024	-768	-1	-1	-1	-1	4	-1024	-768	-1	-1	-1	-1	4		0	0						Untertest2.avi	0	880	547	72	111				0	Content		-72	-111	8930500	3793591612
8947	09:36:15.524	00:00:08.947	537	-1024	-768	-1	-1	-1	-1	4	-1024	-768	-1	-1	-1	-1	4		0	0						Untertest2.avi	0	880	547	72	111				0	Content		-72	-111	8947166	3793608278
8964	09:36:15.541	00:00:08.964	538	-1024	-768	-1	-1	-1	-1	4	-1024	-768	-1	-1	-1	-1	4		0	0						Untertest2.avi	0	880	547	72	111				0	Content		-72	-111	8964143	3793625255
8981	09:36:15.558	00:00:08.980	539	-1024	-768	-1	-1	-1	-1	4	-1024	-768	-1	-1	-1	-1	4		0	0						Untertest2.avi	0	880	547	72	111				0	Content		-72	-111	8980809	3793641921
8997	09:36:15.574	00:00:08.997	540	-1024	-768	-1	-1	-1	-1	4	-1024	-768	-1	-1	-1	-1	4		0	0						Untertest2.avi	0	880	547	72	111				0	Content		-72	-111	8997475	3793658587
9015	09:36:15.592	00:00:09.014	541	-1024	-768	-1	-1	-1	-1	4	-1024	-768	-1	-1	-1	-1	4		0	0						Untertest2.avi	0	880	547	72	111				0	Content		-72	-111	9014788	3793675900
9031	09:36:15.608	00:00:09.031	542	-1024	-768	-1	-1	-1	-1	4	-1024	-768	-1	-1	-1	-1	4		0	0						Untertest2.avi	0	880	547	72	111				0	Content		-72	-111	9031454	3793692566
9048	09:36:15.625	00:00:09.047	543	-1024	-768	-1	-1	-1	-1	4	-1024	-768	-1	-1	-1	-1	4		0	0						Untertest2.avi	0	880	547	72	111				0	Content		-72	-111	9047666	3793708778
9064	09:36:15.641	00:00:09.064	544	-1024	-768	-1	-1	-1	-1	4	-1024	-768	-1	-1	-1	-1	4		0	0						Untertest2.avi	0	880	547	72	111				0	Content		-72	-111	9064332	3793725444
9081	09:36:15.658	00:00:09.080	545	-1024	-768	-1	-1	-1	-1	4	-1024	-768	-1	-1	-1	-1	4		0	0						Untertest2.avi	0	880	547	72	111				0	Content		-72	-111	9080998	3793742110
9097	09:36:15.674	00:00:09.096	546	-1024	-768	-1	-1	-1	-1	4	-1024	-768	-1	-1	-1	-1	4		0	0						Untertest2.avi	0	880	547	72	111				0	Content		-72	-111	9096832	3793757944
9113	09:36:15.690	00:00:09.113	547	-1024	-768	-1	-1	-1	-1	4	-1024	-768	-1	-1	-1	-1	4		0	0						Untertest2.avi	0	880	547	72	111				0	Content		-72	-111	9113455	3793774567
9130	09:36:15.707	00:00:09.130	548	-1024	-768	-1	-1	-1	-1	4	-1024	-768	-1	-1	-1	-1	4		0	0						Untertest2.avi	0	880	547	72	111				0	Content		-72	-111	9130204	3793791316
9147	09:36:15.724	00:00:09.146	549	-1024	-768	-1	-1	-1	-1	4	-1024	-768	-1	-1	-1	-1	4		0	0						Untertest2.avi	0	880	547	72	111				0	Content		-72	-111	9146826	3793807938
9163	09:36:15.740	00:00:09.163	550	-1024	-768	-1	-1	-1	-1	4	-1024	-768	-1	-1	-1	-1	4		0	0						Untertest2.avi	0	880	547	72	111				0	Content		-72	-111	9163492	3793824604
9180	09:36:15.757	00:00:09.180	551	-1024	-768	-1	-1	-1	-1	4	-1024	-768	-1	-1	-1	-1	4		0	0						Untertest2.avi	0	880	547	72	111				0	Content		-72	-111	9180093	3793841205
9197	09:36:15.774	00:00:09.196	552	-1024	-768	-1	-1	-1	-1	4	-1024	-768	-1	-1	-1	-1	4		0	0						Untertest2.avi	0	880	547	72	111				0	Content		-72	-111	9196759	3793857871
9214	09:36:15.791	00:00:09.213	553	-1024	-768	-1	-1	-1	-1	4	-1024	-768	-1	-1	-1	-1	4		0	0						Untertest2.avi	0	880	547	72	111				0	Content		-72	-111	9213610	3793874722
9230	09:36:15.807	00:00:09.230	554	-1024	-768	-1	-1	-1	-1	4	-1024	-768	-1	-1	-1	-1	4		0	0						Untertest2.avi	0	880	547	72	111				0	Content		-72	-111	9230276	3793891388
9247	09:36:15.824	00:00:09.246	555	-1024	-768	-1	-1	-1	-1	4	-1024	-768	-1	-1	-1	-1	4		0	0						Untertest2.avi	0	880	547	72	111				0	Content		-72	-111	9246942	3793908054
9264	09:36:15.841	00:00:09.264	556	-1024	-768	-1	-1	-1	-1	4	-1024	-768	-1	-1	-1	-1	4		0	0						Untertest2.avi	0	880	547	72	111				0	Content		-72	-111	9264063	3793925175
9281	09:36:15.858	00:00:09.280	557	-1024	-768	-1	-1	-1	-1	4	-1024	-768	-1	-1	-1	-1	4		0	0						Untertest2.avi	0	880	547	72	111				0	Content		-72	-111	9280728	3793941840
9298	09:36:15.875	00:00:09.297	558	-1024	-768	-1	-1	-1	-1	4	-1024	-768	-1	-1	-1	-1	4		0	0						Untertest2.avi	0	880	547	72	111				0	Content		-72	-111	9297753	3793958865
9314	09:36:15.891	00:00:09.314	559	-1024	-768	-1	-1	-1	-1	4	-1024	-768	-1	-1	-1	-1	4		0	0						Untertest2.avi	0	880	547	72	111				0	Content		-72	-111	9314419	3793975531
9331	09:36:15.908	00:00:09.331	560	-1024	-768	-1	-1	-1	-1	4	-1024	-768	-1	-1	-1	-1	4		0	0						Untertest2.avi	0	880	547	72	111				0	Content		-72	-111	9331085	3793992197
9349	09:36:15.926	00:00:09.348	561	-1024	-768	-1	-1	-1	-1	4	-1024	-768	-1	-1	-1	-1	4		0	0						Untertest2.avi	0	880	547	72	111				0	Content		-72	-111	9348548	3794009660
9363	09:36:15.940	00:00:09.363	562	-1024	-768	-1	-1	-1	-1	4	-1024	-768	-1	-1	-1	-1	4		0	0						Untertest2.avi	0	880	547	72	111				0	Content		-72	-111	9363293	3794024405
9380	09:36:15.957	00:00:09.379	563	-1024	-768	-1	-1	-1	-1	4	-1024	-768	-1	-1	-1	-1	4		0	0						Untertest2.avi	0	880	547	72	111				0	Content		-72	-111	9379914	3794041026
9397	09:36:15.974	00:00:09.396	564	-1024	-768	-1	-1	-1	-1	4	-1024	-768	-1	-1	-1	-1	4		0	0						Untertest2.avi	0	880	547	72	111				0	Content		-72	-111	9396661	3794057773
9413	09:36:15.990	00:00:09.413	565	-1024	-768	-1	-1	-1	-1	4	-1024	-768	-1	-1	-1	-1	4		0	0						Untertest2.avi	0	880	547	72	111				0	Content		-72	-111	9413339	3794074451
9430	09:36:16.007	00:00:09.429	566	-1024	-768	-1	-1	-1	-1	4	-1024	-768	-1	-1	-1	-1	4		0	0						Untertest2.avi	0	880	547	72	111				0	Content		-72	-111	9429934	3794091046
9447	09:36:16.024	00:00:09.446	567	-1024	-768	-1	-1	-1	-1	4	-1024	-768	-1	-1	-1	-1	4		0	0						Untertest2.avi	0	880	547	72	111				0	Content		-72	-111	9446600	3794107712
9464	09:36:16.041	00:00:09.463	568	-1024	-768	-1	-1	-1	-1	4	-1024	-768	-1	-1	-1	-1	4		0	0						Untertest2.avi	0	880	547	72	111				0	Content		-72	-111	9463500	3794124612
9480	09:36:16.057	00:00:09.480	569	-1024	-768	-1	-1	-1	-1	4	-1024	-768	-1	-1	-1	-1	4		0	0						Untertest2.avi	0	880	547	72	111				0	Content		-72	-111	9480166	3794141278
9497	09:36:16.074	00:00:09.497	570	-1024	-768	-1	-1	-1	-1	4	-1024	-768	-1	-1	-1	-1	4		0	0						Untertest2.avi	0	880	547	72	111				0	Content		-72	-111	9497118	3794158230
9514	09:36:16.091	00:00:09.513	571	-1024	-768	-1	-1	-1	-1	4	-1024	-768	-1	-1	-1	-1	4		0	0						Untertest2.avi	0	880	547	72	111				0	Content		-72	-111	9513784	3794174896
9530	09:36:16.107	00:00:09.530	572	-1024	-768	-1	-1	-1	-1	4	-1024	-768	-1	-1	-1	-1	4		0	0						Untertest2.avi	0	880	547	72	111				0	Content		-72	-111	9530450	3794191562
9548	09:36:16.125	00:00:09.547	573	-1024	-768	-1	-1	-1	-1	4	-1024	-768	-1	-1	-1	-1	4		0	0						Untertest2.avi	0	880	547	72	111				0	Content		-72	-111	9547513	3794208625
9564	09:36:16.141	00:00:09.564	574	-1024	-768	-1	-1	-1	-1	4	-1024	-768	-1	-1	-1	-1	4		0	0						Untertest2.avi	0	880	547	72	111				0	Content		-72	-111	9564179	3794225291
9581	09:36:16.158	00:00:09.580	575	-1024	-768	-1	-1	-1	-1	4	-1024	-768	-1	-1	-1	-1	4		0	0						Untertest2.avi	0	880	547	72	111				0	Content		-72	-111	9580845	3794241957
9598	09:36:16.175	00:00:09.598	576	-1024	-768	-1	-1	-1	-1	4	-1024	-768	-1	-1	-1	-1	4		0	0						Untertest2.avi	0	880	547	72	111				0	Content		-72	-111	9598257	3794259369
9614	09:36:16.191	00:00:09.614	577	-1024	-768	-1	-1	-1	-1	4	-1024	-768	-1	-1	-1	-1	4		0	0						Untertest2.avi	0	880	547	72	111				0	Content		-72	-111	9614339	3794275451
9631	09:36:16.208	00:00:09.631	578	-1024	-768	-1	-1	-1	-1	4	-1024	-768	-1	-1	-1	-1	4		0	0						Untertest2.avi	0	880	547	72	111				0	Content		-72	-111	9631005	3794292117
9648	09:36:16.225	00:00:09.647	579	-1024	-768	-1	-1	-1	-1	4	-1024	-768	-1	-1	-1	-1	4		0	0						Untertest2.avi	0	880	547	72	111				0	Content		-72	-111	9647671	3794308783
9663	09:36:16.240	00:00:09.663	580	-1024	-768	-1	-1	-1	-1	4	-1024	-768	-1	-1	-1	-1	4		0	0						Untertest2.avi	0	880	547	72	111				0	Content		-72	-111	9663121	3794324233
9680	09:36:16.257	00:00:09.679	581	-1024	-768	-1	-1	-1	-1	4	-1024	-768	-1	-1	-1	-1	4		0	0						Untertest2.avi	0	880	547	72	111				0	Content		-72	-111	9679745	3794340857
9696	09:36:16.273	00:00:09.696	582	-1024	-768	-1	-1	-1	-1	4	-1024	-768	-1	-1	-1	-1	4		0	0						Untertest2.avi	0	880	547	72	111				0	Content		-72	-111	9696441	3794357553
9713	09:36:16.290	00:00:09.713	583	-1024	-768	-1	-1	-1	-1	4	-1024	-768	-1	-1	-1	-1	4		0	0						Untertest2.avi	0	880	547	72	111				0	Content		-72	-111	9713107	3794374219
9730	09:36:16.307	00:00:09.729	584	-1024	-768	-1	-1	-1	-1	4	-1024	-768	-1	-1	-1	-1	4		0	0						Untertest2.avi	0	880	547	72	111				0	Content		-72	-111	9729734	3794390846
9746	09:36:16.323	00:00:09.746	585	-1024	-768	-1	-1	-1	-1	4	-1024	-768	-1	-1	-1	-1	4		0	0						Untertest2.avi	0	880	547	72	111				0	Content		-72	-111	9746400	3794407512
9763	09:36:16.340	00:00:09.763	586	-1024	-768	-1	-1	-1	-1	4	-1024	-768	-1	-1	-1	-1	4		0	0						Untertest2.avi	0	880	547	72	111				0	Content		-72	-111	9763219	3794424331
9780	09:36:16.357	00:00:09.779	587	-1024	-768	-1	-1	-1	-1	4	-1024	-768	-1	-1	-1	-1	4		0	0						Untertest2.avi	0	880	547	72	111				0	Content		-72	-111	9779885	3794440997
9797	09:36:16.374	00:00:09.796	588	-1024	-768	-1	-1	-1	-1	4	-1024	-768	-1	-1	-1	-1	4		0	0						Untertest2.avi	0	880	547	72	111				0	Content		-72	-111	9796551	3794457663
9814	09:36:16.391	00:00:09.813	589	-1024	-768	-1	-1	-1	-1	4	-1024	-768	-1	-1	-1	-1	4		0	0						Untertest2.avi	0	880	547	72	111				0	Content		-72	-111	9813701	3794474813
9830	09:36:16.407	00:00:09.830	590	-1024	-768	-1	-1	-1	-1	4	-1024	-768	-1	-1	-1	-1	4		0	0						Untertest2.avi	0	880	547	72	111				0	Content		-72	-111	9830367	3794491479
9847	09:36:16.424	00:00:09.847	591	-1024	-768	-1	-1	-1	-1	4	-1024	-768	-1	-1	-1	-1	4		0	0						Untertest2.avi	0	880	547	72	111				0	Content		-72	-111	9847407	3794508519
9864	09:36:16.441	00:00:09.864	592	-1024	-768	-1	-1	-1	-1	4	-1024	-768	-1	-1	-1	-1	4		0	0						Untertest2.avi	0	880	547	72	111				0	Content		-72	-111	9864073	3794525185
9881	09:36:16.458	00:00:09.880	593	-1024	-768	-1	-1	-1	-1	4	-1024	-768	-1	-1	-1	-1	4		0	0						Untertest2.avi	0	880	547	72	111				0	Content		-72	-111	9880739	3794541851
9897	09:36:16.474	00:00:09.896	594	-1024	-768	-1	-1	-1	-1	4	-1024	-768	-1	-1	-1	-1	4		0	0						Untertest2.avi	0	880	547	72	111				0	Content		-72	-111	9896981	3794558093
9914	09:36:16.491	00:00:09.913	595	-1024	-768	-1	-1	-1	-1	4	-1024	-768	-1	-1	-1	-1	4		0	0						Untertest2.avi	0	880	547	72	111				0	Content		-72	-111	9913647	3794574759
9930	09:36:16.507	00:00:09.930	596	-1024	-768	-1	-1	-1	-1	4	-1024	-768	-1	-1	-1	-1	4		0	0						Untertest2.avi	0	880	547	72	111				0	Content		-72	-111	9930313	3794591425
9946	09:36:16.523	00:00:09.946	597	-1024	-768	-1	-1	-1	-1	4	-1024	-768	-1	-1	-1	-1	4		0	0						Untertest2.avi	0	880	547	72	111				0	Content		-72	-111	9946208	3794607320
9963	09:36:16.540	00:00:09.962	598	-1024	-768	-1	-1	-1	-1	4	-1024	-768	-1	-1	-1	-1	4		0	0						Untertest2.avi	0	880	547	72	111				0	Content		-72	-111	9962828	3794623940
9980	09:36:16.557	00:00:09.979	599	-1024	-768	-1	-1	-1	-1	4	-1024	-768	-1	-1	-1	-1	4		0	0						Untertest2.avi	0	880	547	72	111				0	Content		-72	-111	9979576	3794640688
9996	09:36:16.573	00:00:09.996	600	-1024	-768	-1	-1	-1	-1	4	-1024	-768	-1	-1	-1	-1	4		0	0						Untertest2.avi	0	880	547	72	111				0	Content		-72	-111	9996252	3794657364
10013	09:36:16.590	00:00:10.012	601	-1024	-768	-1	-1	-1	-1	4	-1024	-768	-1	-1	-1	-1	4		0	0						Untertest2.avi	0	880	547	72	111				0	Content		-72	-111	10012847	3794673959
10030	09:36:16.607	00:00:10.029	602	-1024	-768	-1	-1	-1	-1	4	-1024	-768	-1	-1	-1	-1	4		0	0						Untertest2.avi	0	880	547	72	111				0	Content		-72	-111	10029513	3794690625
10046	09:36:16.623	00:00:10.046	603	-1024	-768	-1	-1	-1	-1	4	-1024	-768	-1	-1	-1	-1	4		0	0						Untertest2.avi	0	880	547	72	111				0	Content		-72	-111	10046413	3794707525
10063	09:36:16.640	00:00:10.063	604	-1024	-768	-1	-1	-1	-1	4	-1024	-768	-1	-1	-1	-1	4		0	0						Untertest2.avi	0	880	547	72	111				0	Content		-72	-111	10063079	3794724191
10080	09:36:16.657	00:00:10.080	605	-1024	-768	-1	-1	-1	-1	4	-1024	-768	-1	-1	-1	-1	4		0	0						Untertest2.avi	0	880	547	72	111				0	Content		-72	-111	10080029	3794741141
10097	09:36:16.674	00:00:10.096	606	-1024	-768	-1	-1	-1	-1	4	-1024	-768	-1	-1	-1	-1	4		0	0						Untertest2.avi	0	880	547	72	111				0	Content		-72	-111	10096695	3794757807
10113	09:36:16.690	00:00:10.113	607	-1024	-768	-1	-1	-1	-1	4	-1024	-768	-1	-1	-1	-1	4		0	0						Untertest2.avi	0	880	547	72	111				0	Content		-72	-111	10113361	3794774473
10131	09:36:16.708	00:00:10.130	608	-1024	-768	-1	-1	-1	-1	4	-1024	-768	-1	-1	-1	-1	4		0	0						Untertest2.avi	0	880	547	72	111				0	Content		-72	-111	10130646	3794791758
10147	09:36:16.724	00:00:10.147	609	-1024	-768	-1	-1	-1	-1	4	-1024	-768	-1	-1	-1	-1	4		0	0						Untertest2.avi	0	880	547	72	111				0	Content		-72	-111	10147312	3794808424
10164	09:36:16.741	00:00:10.163	610	-1024	-768	-1	-1	-1	-1	4	-1024	-768	-1	-1	-1	-1	4		0	0						Untertest2.avi	0	880	547	72	111				0	Content		-72	-111	10163558	3794824670
10180	09:36:16.757	00:00:10.180	611	-1024	-768	-1	-1	-1	-1	4	-1024	-768	-1	-1	-1	-1	4		0	0						Untertest2.avi	0	880	547	72	111				0	Content		-72	-111	10180224	3794841336
10197	09:36:16.774	00:00:10.196	612	-1024	-768	-1	-1	-1	-1	4	-1024	-768	-1	-1	-1	-1	4		0	0						Untertest2.avi	0	880	547	72	111				0	Content		-72	-111	10196890	3794858002
10213	09:36:16.790	00:00:10.212	613	-1024	-768	-1	-1	-1	-1	4	-1024	-768	-1	-1	-1	-1	4		0	0						Untertest2.avi	0	880	547	72	111				0	Content		-72	-111	10212666	3794873778
10229	09:36:16.806	00:00:10.229	614	-1024	-768	-1	-1	-1	-1	4	-1024	-768	-1	-1	-1	-1	4		0	0						Untertest2.avi	0	880	547	72	111				0	Content		-72	-111	10229289	3794890401
10246	09:36:16.823	00:00:10.246	615	-1024	-768	-1	-1	-1	-1	4	-1024	-768	-1	-1	-1	-1	4		0	0						Untertest2.avi	0	880	547	72	111				0	Content		-72	-111	10246035	3794907147
10263	09:36:16.840	00:00:10.262	616	-1024	-768	-1	-1	-1	-1	4	-1024	-768	-1	-1	-1	-1	4		0	0						Untertest2.avi	0	880	547	72	111				0	Content		-72	-111	10262712	3794923824
10279	09:36:16.856	00:00:10.279	617	-1024	-768	-1	-1	-1	-1	4	-1024	-768	-1	-1	-1	-1	4		0	0						Untertest2.avi	0	880	547	72	111				0	Content		-72	-111	10279306	3794940418
10296	09:36:16.873	00:00:10.295	618	-1024	-768	-1	-1	-1	-1	4	-1024	-768	-1	-1	-1	-1	4		0	0						Untertest2.avi	0	880	547	72	111				0	Content		-72	-111	10295972	3794957084
10313	09:36:16.890	00:00:10.312	619	-1024	-768	-1	-1	-1	-1	4	-1024	-768	-1	-1	-1	-1	4		0	0						Untertest2.avi	0	880	547	72	111				0	Content		-72	-111	10312821	3794973933
10329	09:36:16.906	00:00:10.329	620	-1024	-768	-1	-1	-1	-1	4	-1024	-768	-1	-1	-1	-1	4		0	0						Untertest2.avi	0	880	547	72	111				0	Content		-72	-111	10329487	3794990599
10346	09:36:16.923	00:00:10.346	621	-1024	-768	-1	-1	-1	-1	4	-1024	-768	-1	-1	-1	-1	4		0	0						Untertest2.avi	0	880	547	72	111				0	Content		-72	-111	10346153	3795007265
10363	09:36:16.940	00:00:10.363	622	-1024	-768	-1	-1	-1	-1	4	-1024	-768	-1	-1	-1	-1	4		0	0						Untertest2.avi	0	880	547	72	111				0	Content		-72	-111	10363270	3795024382
10380	09:36:16.957	00:00:10.379	623	-1024	-768	-1	-1	-1	-1	4	-1024	-768	-1	-1	-1	-1	4		0	0						Untertest2.avi	0	880	547	72	111				0	Content		-72	-111	10379936	3795041048
10397	09:36:16.974	00:00:10.397	624	-1024	-768	-1	-1	-1	-1	4	-1024	-768	-1	-1	-1	-1	4		0	0						Untertest2.avi	0	880	547	72	111				0	Content		-72	-111	10397166	3795058278
10414	09:36:16.991	00:00:10.413	625	-1024	-768	-1	-1	-1	-1	4	-1024	-768	-1	-1	-1	-1	4		0	0						Untertest2.avi	0	880	547	72	111				0	Content		-72	-111	10413832	3795074944
10430	09:36:17.007	00:00:10.429	626	-1024	-768	-1	-1	-1	-1	4	-1024	-768	-1	-1	-1	-1	4		0	0						Untertest2.avi	0	880	547	72	111				0	Content		-72	-111	10429857	3795090969
10447	09:36:17.024	00:00:10.446	627	-1024	-768	-1	-1	-1	-1	4	-1024	-768	-1	-1	-1	-1	4		0	0						Untertest2.avi	0	880	547	72	111				0	Content		-72	-111	10446523	3795107635
10462	09:36:17.039	00:00:10.462	628	-1024	-768	-1	-1	-1	-1	4	-1024	-768	-1	-1	-1	-1	4		0	0						Untertest2.avi	0	880	547	72	111				0	Content		-72	-111	10462500	3795123612
10479	09:36:17.056	00:00:10.479	629	-1024	-768	-1	-1	-1	-1	4	-1024	-768	-1	-1	-1	-1	4		0	0						Untertest2.avi	0	880	547	72	111				0	Content		-72	-111	10479121	3795140233
10496	09:36:17.073	00:00:10.495	630	-1024	-768	-1	-1	-1	-1	4	-1024	-768	-1	-1	-1	-1	4		0	0						Untertest2.avi	0	880	547	72	111				0	Content		-72	-111	10495868	3795156980
10512	09:36:17.089	00:00:10.512	631	-1024	-768	-1	-1	-1	-1	4	-1024	-768	-1	-1	-1	-1	4		0	0						Untertest2.avi	0	880	547	72	111				0	Content		-72	-111	10512490	3795173602
10529	09:36:17.106	00:00:10.529	632	-1024	-768	-1	-1	-1	-1	4	-1024	-768	-1	-1	-1	-1	4		0	0						Untertest2.avi	0	880	547	72	111				0	Content		-72	-111	10529156	3795190268
10546	09:36:17.123	00:00:10.545	633	-1024	-768	-1	-1	-1	-1	4	-1024	-768	-1	-1	-1	-1	4		0	0						Untertest2.avi	0	880	547	72	111				0	Content		-72	-111	10545778	3795206890
10562	09:36:17.139	00:00:10.562	634	-1024	-768	-1	-1	-1	-1	4	-1024	-768	-1	-1	-1	-1	4		0	0						Untertest2.avi	0	880	547	72	111				0	Content		-72	-111	10562444	3795223556
10579	09:36:17.156	00:00:10.579	635	-1024	-768	-1	-1	-1	-1	4	-1024	-768	-1	-1	-1	-1	4		0	0						Untertest2.avi	0	880	547	72	111				0	Content		-72	-111	10579110	3795240222
10596	09:36:17.173	00:00:10.595	636	-1024	-768	-1	-1	-1	-1	4	-1024	-768	-1	-1	-1	-1	4		0	0						Untertest2.avi	0	880	547	72	111				0	Content		-72	-111	10595982	3795257094
10613	09:36:17.190	00:00:10.612	637	-1024	-768	-1	-1	-1	-1	4	-1024	-768	-1	-1	-1	-1	4		0	0						Untertest2.avi	0	880	547	72	111				0	Content		-72	-111	10612648	3795273760
10630	09:36:17.207	00:00:10.629	638	-1024	-768	-1	-1	-1	-1	4	-1024	-768	-1	-1	-1	-1	4		0	0						Untertest2.avi	0	880	547	72	111				0	Content		-72	-111	10629755	3795290867
10646	09:36:17.223	00:00:10.646	639	-1024	-768	-1	-1	-1	-1	4	-1024	-768	-1	-1	-1	-1	4		0	0						Untertest2.avi	0	880	547	72	111				0	Content		-72	-111	10646421	3795307533
10664	09:36:17.241	00:00:10.663	640	-1024	-768	-1	-1	-1	-1	4	-1024	-768	-1	-1	-1	-1	4		0	0						Untertest2.avi	0	880	547	72	111				0	Content		-72	-111	10663632	3795324744
10680	09:36:17.257	00:00:10.680	641	-1024	-768	-1	-1	-1	-1	4	-1024	-768	-1	-1	-1	-1	4		0	0						Untertest2.avi	0	880	547	72	111				0	Content		-72	-111	10680298	3795341410
10696	09:36:17.273	00:00:10.696	642	-1024	-768	-1	-1	-1	-1	4	-1024	-768	-1	-1	-1	-1	4		0	0						Untertest2.avi	0	880	547	72	111				0	Content		-72	-111	10696322	3795357434
10713	09:36:17.290	00:00:10.712	643	-1024	-768	-1	-1	-1	-1	4	-1024	-768	-1	-1	-1	-1	4		0	0						Untertest2.avi	0	880	547	72	111				0	Content		-72	-111	10712988	3795374100
10729	09:36:17.306	00:00:10.728	644	-1024	-768	-1	-1	-1	-1	4	-1024	-768	-1	-1	-1	-1	4		0	0						Untertest2.avi	0	880	547	72	111				0	Content		-72	-111	10728960	3795390072
10746	09:36:17.323	00:00:10.745	645	-1024	-768	-1	-1	-1	-1	4	-1024	-768	-1	-1	-1	-1	4		0	0						Untertest2.avi	0	880	547	72	111				0	Content		-72	-111	10745599	3795406711
10762	09:36:17.339	00:00:10.762	646	-1024	-768	-1	-1	-1	-1	4	-1024	-768	-1	-1	-1	-1	4		0	0						Untertest2.avi	0	880	547	72	111				0	Content		-72	-111	10762308	3795423420
10779	09:36:17.356	00:00:10.778	647	-1024	-768	-1	-1	-1	-1	4	-1024	-768	-1	-1	-1	-1	4		0	0						Untertest2.avi	0	880	547	72	111				0	Content		-72	-111	10778974	3795440086
10796	09:36:17.373	00:00:10.795	648	-1024	-768	-1	-1	-1	-1	4	-1024	-768	-1	-1	-1	-1	4		0	0						Untertest2.avi	0	880	547	72	111				0	Content		-72	-111	10795633	3795456745
10812	09:36:17.389	00:00:10.812	649	-1024	-768	-1	-1	-1	-1	4	-1024	-768	-1	-1	-1	-1	4		0	0						Untertest2.avi	0	880	547	72	111				0	Content		-72	-111	10812199	3795473311
10829	09:36:17.406	00:00:10.828	650	-1024	-768	-1	-1	-1	-1	4	-1024	-768	-1	-1	-1	-1	4		0	0						Untertest2.avi	0	880	547	72	111				0	Content		-72	-111	10828930	3795490042
10846	09:36:17.423	00:00:10.845	651	-1024	-768	-1	-1	-1	-1	4	-1024	-768	-1	-1	-1	-1	4		0	0						Untertest2.avi	0	880	547	72	111				0	Content		-72	-111	10845974	3795507086
10863	09:36:17.440	00:00:10.862	652	-1024	-768	-1	-1	-1	-1	4	-1024	-768	-1	-1	-1	-1	4		0	0						Untertest2.avi	0	880	547	72	111				0	Content		-72	-111	10862640	3795523752
10879	09:36:17.456	00:00:10.879	653	-1024	-768	-1	-1	-1	-1	4	-1024	-768	-1	-1	-1	-1	4		0	0						Untertest2.avi	0	880	547	72	111				0	Content		-72	-111	10879306	3795540418
10897	09:36:17.474	00:00:10.896	654	-1024	-768	-1	-1	-1	-1	4	-1024	-768	-1	-1	-1	-1	4		0	0						Untertest2.avi	0	880	547	72	111				0	Content		-72	-111	10896682	3795557794
10913	09:36:17.490	00:00:10.913	655	-1024	-768	-1	-1	-1	-1	4	-1024	-768	-1	-1	-1	-1	4		0	0						Untertest2.avi	0	880	547	72	111				0	Content		-72	-111	10913348	3795574460
10931	09:36:17.508	00:00:10.930	656	-1024	-768	-1	-1	-1	-1	4	-1024	-768	-1	-1	-1	-1	4		0	0						Untertest2.avi	0	880	547	72	111				0	Content		-72	-111	10930679	3795591791
10945	09:36:17.522	00:00:10.945	657	-1024	-768	-1	-1	-1	-1	4	-1024	-768	-1	-1	-1	-1	4		0	0						Untertest2.avi	0	880	547	72	111				0	Content		-72	-111	10945426	3795606538
10962	09:36:17.539	00:00:10.962	658	-1024	-768	-1	-1	-1	-1	4	-1024	-768	-1	-1	-1	-1	4		0	0						Untertest2.avi	0	880	547	72	111				0	Content		-72	-111	10962046	3795623158
10979	09:36:17.556	00:00:10.978	659	-1024	-768	-1	-1	-1	-1	4	-1024	-768	-1	-1	-1	-1	4		0	0						Untertest2.avi	0	880	547	72	111				0	Content		-72	-111	10978796	3795639908
10995	09:36:17.572	00:00:10.995	660	-1024	-768	-1	-1	-1	-1	4	-1024	-768	-1	-1	-1	-1	4		0	0						Untertest2.avi	0	880	547	72	111				0	Content		-72	-111	10995473	3795656585
11012	09:36:17.589	00:00:11.012	661	-1024	-768	-1	-1	-1	-1	4	-1024	-768	-1	-1	-1	-1	4		0	0						Untertest2.avi	0	880	547	72	111				0	Content		-72	-111	11012038	3795673150
11029	09:36:17.606	00:00:11.028	662	-1024	-768	-1	-1	-1	-1	4	-1024	-768	-1	-1	-1	-1	4		0	0						Untertest2.avi	0	880	547	72	111				0	Content		-72	-111	11028911	3795690023
11046	09:36:17.623	00:00:11.045	663	-1024	-768	-1	-1	-1	-1	4	-1024	-768	-1	-1	-1	-1	4		0	0						Untertest2.avi	0	880	547	72	111				0	Content		-72	-111	11045577	3795706689
11062	09:36:17.639	00:00:11.062	664	-1024	-768	-1	-1	-1	-1	4	-1024	-768	-1	-1	-1	-1	4		0	0						Untertest2.avi	0	880	547	72	111				0	Content		-72	-111	11062243	3795723355
11079	09:36:17.656	00:00:11.079	665	-1024	-768	-1	-1	-1	-1	4	-1024	-768	-1	-1	-1	-1	4		0	0						Untertest2.avi	0	880	547	72	111				0	Content		-72	-111	11079384	3795740496
11096	09:36:17.673	00:00:11.096	666	-1024	-768	-1	-1	-1	-1	4	-1024	-768	-1	-1	-1	-1	4		0	0						Untertest2.avi	0	880	547	72	111				0	Content		-72	-111	11096050	3795757162
11113	09:36:17.690	00:00:11.113	667	-1024	-768	-1	-1	-1	-1	4	-1024	-768	-1	-1	-1	-1	4		0	0						Untertest2.avi	0	880	547	72	111				0	Content		-72	-111	11113287	3795774399
11130	09:36:17.707	00:00:11.129	668	-1024	-768	-1	-1	-1	-1	4	-1024	-768	-1	-1	-1	-1	4		0	0						Untertest2.avi	0	880	547	72	111				0	Content		-72	-111	11129953	3795791065
11147	09:36:17.724	00:00:11.147	669	-1024	-768	-1	-1	-1	-1	4	-1024	-768	-1	-1	-1	-1	4		0	0						Untertest2.avi	0	880	547	72	111				0	Content		-72	-111	11147146	3795808258
11162	09:36:17.739	00:00:11.162	670	-1024	-768	-1	-1	-1	-1	4	-1024	-768	-1	-1	-1	-1	4		0	0						Untertest2.avi	0	880	547	72	111				0	Content		-72	-111	11162018	3795823130
11179	09:36:17.756	00:00:11.178	671	-1024	-768	-1	-1	-1	-1	4	-1024	-768	-1	-1	-1	-1	4		0	0						Untertest2.avi	0	880	547	72	111				0	Content		-72	-111	11178641	3795839753
11195	09:36:17.772	00:00:11.195	672	-1024	-768	-1	-1	-1	-1	4	-1024	-768	-1	-1	-1	-1	4		0	0						Untertest2.avi	0	880	547	72	111				0	Content		-72	-111	11195262	3795856374
11212	09:36:17.789	00:00:11.212	673	-1024	-768	-1	-1	-1	-1	4	-1024	-768	-1	-1	-1	-1	4		0	0						Untertest2.avi	0	880	547	72	111				0	Content		-72	-111	11212063	3795873175
11229	09:36:17.806	00:00:11.228	674	-1024	-768	-1	-1	-1	-1	4	-1024	-768	-1	-1	-1	-1	4		0	0						Untertest2.avi	0	880	547	72	111				0	Content		-72	-111	11228630	3795889742
11246	09:36:17.823	00:00:11.245	675	-1024	-768	-1	-1	-1	-1	4	-1024	-768	-1	-1	-1	-1	4		0	0						Untertest2.avi	0	880	547	72	111				0	Content		-72	-111	11245501	3795906613
11262	09:36:17.839	00:00:11.262	676	-1024	-768	-1	-1	-1	-1	4	-1024	-768	-1	-1	-1	-1	4		0	0						Untertest2.avi	0	880	547	72	111				0	Content		-72	-111	11262167	3795923279
11279	09:36:17.856	00:00:11.279	677	-1024	-768	-1	-1	-1	-1	4	-1024	-768	-1	-1	-1	-1	4		0	0						Untertest2.avi	0	880	547	72	111				0	Content		-72	-111	11279267	3795940379
11296	09:36:17.873	00:00:11.295	678	-1024	-768	-1	-1	-1	-1	4	-1024	-768	-1	-1	-1	-1	4		0	0						Untertest2.avi	0	880	547	72	111				0	Content		-72	-111	11295933	3795957045
11313	09:36:17.890	00:00:11.313	679	-1024	-768	-1	-1	-1	-1	4	-1024	-768	-1	-1	-1	-1	4		0	0						Untertest2.avi	0	880	547	72	111				0	Content		-72	-111	11313149	3795974261
11330	09:36:17.907	00:00:11.329	680	-1024	-768	-1	-1	-1	-1	4	-1024	-768	-1	-1	-1	-1	4		0	0						Untertest2.avi	0	880	547	72	111				0	Content		-72	-111	11329815	3795990927
11347	09:36:17.924	00:00:11.346	681	-1024	-768	-1	-1	-1	-1	4	-1024	-768	-1	-1	-1	-1	4		0	0						Untertest2.avi	0	880	547	72	111				0	Content		-72	-111	11346986	3796008098
11362	09:36:17.939	00:00:11.361	682	-1024	-768	-1	-1	-1	-1	4	-1024	-768	-1	-1	-1	-1	4		0	0						Untertest2.avi	0	880	547	72	111				0	Content		-72	-111	11361866	3796022978
11378	09:36:17.955	00:00:11.378	683	-1024	-768	-1	-1	-1	-1	4	-1024	-768	-1	-1	-1	-1	4		0	0						Untertest2.avi	0	880	547	72	111				0	Content		-72	-111	11378479	3796039591
11395	09:36:17.972	00:00:11.395	684	-1024	-768	-1	-1	-1	-1	4	-1024	-768	-1	-1	-1	-1	4		0	0						Untertest2.avi	0	880	547	72	111				0	Content		-72	-111	11395100	3796056212
11412	09:36:17.989	00:00:11.411	685	-1024	-768	-1	-1	-1	-1	4	-1024	-768	-1	-1	-1	-1	4		0	0						Untertest2.avi	0	880	547	72	111				0	Content		-72	-111	11411777	3796072889
11428	09:36:18.005	00:00:11.428	686	-1024	-768	-1	-1	-1	-1	4	-1024	-768	-1	-1	-1	-1	4		0	0						Untertest2.avi	0	880	547	72	111				0	Content		-72	-111	11428470	3796089582
11445	09:36:18.022	00:00:11.445	687	-1024	-768	-1	-1	-1	-1	4	-1024	-768	-1	-1	-1	-1	4		0	0						Untertest2.avi	0	880	547	72	111				0	Content		-72	-111	11445301	3796106413
11462	09:36:18.039	00:00:11.461	688	-1024	-768	-1	-1	-1	-1	4	-1024	-768	-1	-1	-1	-1	4		0	0						Untertest2.avi	0	880	547	72	111				0	Content		-72	-111	11461967	3796123079
11479	09:36:18.056	00:00:11.478	689	-1024	-768	-1	-1	-1	-1	4	-1024	-768	-1	-1	-1	-1	4		0	0						Untertest2.avi	0	880	547	72	111				0	Content		-72	-111	11478633	3796139745
11496	09:36:18.073	00:00:11.495	690	-1024	-768	-1	-1	-1	-1	4	-1024	-768	-1	-1	-1	-1	4		0	0						Untertest2.avi	0	880	547	72	111				0	Content		-72	-111	11495799	3796156911
11512	09:36:18.089	00:00:11.512	691	-1024	-768	-1	-1	-1	-1	4	-1024	-768	-1	-1	-1	-1	4		0	0						Untertest2.avi	0	880	547	72	111				0	Content		-72	-111	11512465	3796173577
11530	09:36:18.107	00:00:11.529	692	-1024	-768	-1	-1	-1	-1	4	-1024	-768	-1	-1	-1	-1	4		0	0						Untertest2.avi	0	880	547	72	111				0	Content		-72	-111	11529711	3796190823
11546	09:36:18.123	00:00:11.546	693	-1024	-768	-1	-1	-1	-1	4	-1024	-768	-1	-1	-1	-1	4		0	0						Untertest2.avi	0	880	547	72	111				0	Content		-72	-111	11546377	3796207489
11562	09:36:18.139	00:00:11.562	694	-1024	-768	-1	-1	-1	-1	4	-1024	-768	-1	-1	-1	-1	4		0	0						Untertest2.avi	0	880	547	72	111				0	Content		-72	-111	11562352	3796223464
11579	09:36:18.156	00:00:11.579	695	-1024	-768	-1	-1	-1	-1	4	-1024	-768	-1	-1	-1	-1	4		0	0						Untertest2.avi	0	880	547	72	111				0	Content		-72	-111	11579018	3796240130
11595	09:36:18.172	00:00:11.594	696	-1024	-768	-1	-1	-1	-1	4	-1024	-768	-1	-1	-1	-1	4		0	0						Untertest2.avi	0	880	547	72	111				0	Content		-72	-111	11594960	3796256072
11612	09:36:18.189	00:00:11.611	697	-1024	-768	-1	-1	-1	-1	4	-1024	-768	-1	-1	-1	-1	4		0	0						Untertest2.avi	0	880	547	72	111				0	Content		-72	-111	11611570	3796272682
11628	09:36:18.205	00:00:11.628	698	-1024	-768	-1	-1	-1	-1	4	-1024	-768	-1	-1	-1	-1	4		0	0						Untertest2.avi	0	880	547	72	111				0	Content		-72	-111	11628319	3796289431
11645	09:36:18.222	00:00:11.644	699	-1024	-768	-1	-1	-1	-1	4	-1024	-768	-1	-1	-1	-1	4		0	0						Untertest2.avi	0	880	547	72	111				0	Content		-72	-111	11644996	3796306108
11662	09:36:18.239	00:00:11.661	700	-1024	-768	-1	-1	-1	-1	4	-1024	-768	-1	-1	-1	-1	4		0	0						Untertest2.avi	0	880	547	72	111				0	Content		-72	-111	11661561	3796322673
11678	09:36:18.255	00:00:11.678	701	-1024	-768	-1	-1	-1	-1	4	-1024	-768	-1	-1	-1	-1	4		0	0						Untertest2.avi	0	880	547	72	111				0	Content		-72	-111	11678496	3796339608
11695	09:36:18.272	00:00:11.695	702	-1024	-768	-1	-1	-1	-1	4	-1024	-768	-1	-1	-1	-1	4		0	0						Untertest2.avi	0	880	547	72	111				0	Content		-72	-111	11695162	3796356274
11712	09:36:18.289	00:00:11.712	703	-1024	-768	-1	-1	-1	-1	4	-1024	-768	-1	-1	-1	-1	4		0	0						Untertest2.avi	0	880	547	72	111				0	Content		-72	-111	11712294	3796373406
11729	09:36:18.306	00:00:11.728	704	-1024	-768	-1	-1	-1	-1	4	-1024	-768	-1	-1	-1	-1	4		0	0						Untertest2.avi	0	880	547	72	111				0	Content		-72	-111	11728960	3796390072
11746	09:36:18.323	00:00:11.746	705	-1024	-768	-1	-1	-1	-1	4	-1024	-768	-1	-1	-1	-1	4		0	0						Untertest2.avi	0	880	547	72	111				0	Content		-72	-111	11746191	3796407303
11763	09:36:18.340	00:00:11.762	706	-1024	-768	-1	-1	-1	-1	4	-1024	-768	-1	-1	-1	-1	4		0	0						Untertest2.avi	0	880	547	72	111				0	Content		-72	-111	11762857	3796423969
11779	09:36:18.356	00:00:11.779	707	-1024	-768	-1	-1	-1	-1	4	-1024	-768	-1	-1	-1	-1	4		0	0						Untertest2.avi	0	880	547	72	111				0	Content		-72	-111	11779045	3796440157
11796	09:36:18.373	00:00:11.795	708	-1024	-768	-1	-1	-1	-1	4	-1024	-768	-1	-1	-1	-1	4		0	0						Untertest2.avi	0	880	547	72	111				0	Content		-72	-111	11795711	3796456823
11812	09:36:18.389	00:00:11.812	709	-1024	-768	-1	-1	-1	-1	4	-1024	-768	-1	-1	-1	-1	4		0	0						Untertest2.avi	0	880	547	72	111				0	Content		-72	-111	11812377	3796473489
11828	09:36:18.405	00:00:11.828	710	-1024	-768	-1	-1	-1	-1	4	-1024	-768	-1	-1	-1	-1	4		0	0						Untertest2.avi	0	880	547	72	111				0	Content		-72	-111	11828163	3796489275
11845	09:36:18.422	00:00:11.844	711	-1024	-768	-1	-1	-1	-1	4	-1024	-768	-1	-1	-1	-1	4		0	0						Untertest2.avi	0	880	547	72	111				0	Content		-72	-111	11844783	3796505895
11861	09:36:18.438	00:00:11.861	712	-1024	-768	-1	-1	-1	-1	4	-1024	-768	-1	-1	-1	-1	4		0	0						Untertest2.avi	0	880	547	72	111				0	Content		-72	-111	11861406	3796522518
11878	09:36:18.455	00:00:11.878	713	-1024	-768	-1	-1	-1	-1	4	-1024	-768	-1	-1	-1	-1	4		0	0						Untertest2.avi	0	880	547	72	111				0	Content		-72	-111	11878086	3796539198
11895	09:36:18.472	00:00:11.894	714	-1024	-768	-1	-1	-1	-1	4	-1024	-768	-1	-1	-1	-1	4		0	0						Untertest2.avi	0	880	547	72	111				0	Content		-72	-111	11894777	3796555889
11912	09:36:18.489	00:00:11.911	715	-1024	-768	-1	-1	-1	-1	4	-1024	-768	-1	-1	-1	-1	4		0	0						Untertest2.avi	0	880	547	72	111				0	Content		-72	-111	11911609	3796572721
11928	09:36:18.505	00:00:11.928	716	-1024	-768	-1	-1	-1	-1	4	-1024	-768	-1	-1	-1	-1	4		0	0						Untertest2.avi	0	880	547	72	111				0	Content		-72	-111	11928275	3796589387
11945	09:36:18.522	00:00:11.944	717	-1024	-768	-1	-1	-1	-1	4	-1024	-768	-1	-1	-1	-1	4		0	0						Untertest2.avi	0	880	547	72	111				0	Content		-72	-111	11944941	3796606053
11962	09:36:18.539	00:00:11.962	718	-1024	-768	-1	-1	-1	-1	4	-1024	-768	-1	-1	-1	-1	4		0	0						Untertest2.avi	0	880	547	72	111				0	Content		-72	-111	11962106	3796623218
11979	09:36:18.556	00:00:11.978	719	-1024	-768	-1	-1	-1	-1	4	-1024	-768	-1	-1	-1	-1	4		0	0						Untertest2.avi	0	880	547	72	111				0	Content		-72	-111	11978772	3796639884
11996	09:36:18.573	00:00:11.996	720	-1024	-768	-1	-1	-1	-1	4	-1024	-768	-1	-1	-1	-1	4		0	0						Untertest2.avi	0	880	547	72	111				0	Content		-72	-111	11996017	3796657129
12013	09:36:18.590	00:00:12.012	721	-1024	-768	-1	-1	-1	-1	4	-1024	-768	-1	-1	-1	-1	4		0	0						Untertest2.avi	0	880	547	72	111				0	Content		-72	-111	12012683	3796673795
12029	09:36:18.606	00:00:12.028	722	-1024	-768	-1	-1	-1	-1	4	-1024	-768	-1	-1	-1	-1	4		0	0						Untertest2.avi	0	880	547	72	111				0	Content		-72	-111	12028657	3796689769
12045	09:36:18.622	00:00:12.045	723	-1024	-768	-1	-1	-1	-1	4	-1024	-768	-1	-1	-1	-1	4		0	0						Untertest2.avi	0	880	547	72	111				0	Content		-72	-111	12045323	3796706435
12061	09:36:18.638	00:00:12.061	724	-1024	-768	-1	-1	-1	-1	4	-1024	-768	-1	-1	-1	-1	4		0	0						Untertest2.avi	0	880	547	72	111				0	Content		-72	-111	12061255	3796722367
12078	09:36:18.655	00:00:12.077	725	-1024	-768	-1	-1	-1	-1	4	-1024	-768	-1	-1	-1	-1	4		0	0						Untertest2.avi	0	880	547	72	111				0	Content		-72	-111	12077874	3796738986
12095	09:36:18.672	00:00:12.094	726	-1024	-768	-1	-1	-1	-1	4	-1024	-768	-1	-1	-1	-1	4		0	0						Untertest2.avi	0	880	547	72	111				0	Content		-72	-111	12094623	3796755735
12111	09:36:18.688	00:00:12.111	727	-1024	-768	-1	-1	-1	-1	4	-1024	-768	-1	-1	-1	-1	4		0	0						Untertest2.avi	0	880	547	72	111				0	Content		-72	-111	12111298	3796772410
12128	09:36:18.705	00:00:12.127	728	-1024	-768	-1	-1	-1	-1	4	-1024	-768	-1	-1	-1	-1	4		0	0						Untertest2.avi	0	880	547	72	111				0	Content		-72	-111	12127865	3796788977
12145	09:36:18.722	00:00:12.144	729	-1024	-768	-1	-1	-1	-1	4	-1024	-768	-1	-1	-1	-1	4		0	0						Untertest2.avi	0	880	547	72	111				0	Content		-72	-111	12144799	3796805911
12161	09:36:18.738	00:00:12.161	730	-1024	-768	-1	-1	-1	-1	4	-1024	-768	-1	-1	-1	-1	4		0	0						Untertest2.avi	0	880	547	72	111				0	Content		-72	-111	12161465	3796822577
12179	09:36:18.756	00:00:12.178	731	-1024	-768	-1	-1	-1	-1	4	-1024	-768	-1	-1	-1	-1	4		0	0						Untertest2.avi	0	880	547	72	111				0	Content		-72	-111	12178598	3796839710
12195	09:36:18.772	00:00:12.195	732	-1024	-768	-1	-1	-1	-1	4	-1024	-768	-1	-1	-1	-1	4		0	0						Untertest2.avi	0	880	547	72	111				0	Content		-72	-111	12195264	3796856376
12212	09:36:18.789	00:00:12.212	733	-1024	-768	-1	-1	-1	-1	4	-1024	-768	-1	-1	-1	-1	4		0	0						Untertest2.avi	0	880	547	72	111				0	Content		-72	-111	12212495	3796873607
12229	09:36:18.806	00:00:12.229	734	-1024	-768	-1	-1	-1	-1	4	-1024	-768	-1	-1	-1	-1	4		0	0						Untertest2.avi	0	880	547	72	111				0	Content		-72	-111	12229161	3796890273
12245	09:36:18.822	00:00:12.245	735	-1024	-768	-1	-1	-1	-1	4	-1024	-768	-1	-1	-1	-1	4		0	0						Untertest2.avi	0	880	547	72	111				0	Content		-72	-111	12245389	3796906501
12262	09:36:18.839	00:00:12.262	736	-1024	-768	-1	-1	-1	-1	4	-1024	-768	-1	-1	-1	-1	4		0	0						Untertest2.avi	0	880	547	72	111				0	Content		-72	-111	12262055	3796923167
12279	09:36:18.856	00:00:12.278	737	-1024	-768	-1	-1	-1	-1	4	-1024	-768	-1	-1	-1	-1	4		0	0						Untertest2.avi	0	880	547	72	111				0	Content		-72	-111	12278721	3796939833
12294	09:36:18.871	00:00:12.294	738	-1024	-768	-1	-1	-1	-1	4	-1024	-768	-1	-1	-1	-1	4		0	0						Untertest2.avi	0	880	547	72	111				0	Content		-72	-111	12294464	3796955576
12311	09:36:18.888	00:00:12.311	739	-1024	-768	-1	-1	-1	-1	4	-1024	-768	-1	-1	-1	-1	4		0	0						Untertest2.avi	0	880	547	72	111				0	Content		-72	-111	12311086	3796972198
12328	09:36:18.905	00:00:12.327	740	-1024	-768	-1	-1	-1	-1	4	-1024	-768	-1	-1	-1	-1	4		0	0						Untertest2.avi	0	880	547	72	111				0	Content		-72	-111	12327797	3796988909
12344	09:36:18.921	00:00:12.344	741	-1024	-768	-1	-1	-1	-1	4	-1024	-768	-1	-1	-1	-1	4		0	0						Untertest2.avi	0	880	547	72	111				0	Content		-72	-111	12344463	3797005575
12361	09:36:18.938	00:00:12.361	742	-1024	-768	-1	-1	-1	-1	4	-1024	-768	-1	-1	-1	-1	4		0	0						Untertest2.avi	0	880	547	72	111				0	Content		-72	-111	12361130	3797022242
12378	09:36:18.955	00:00:12.377	743	-1024	-768	-1	-1	-1	-1	4	-1024	-768	-1	-1	-1	-1	4		0	0						Untertest2.avi	0	880	547	72	111				0	Content		-72	-111	12377699	3797038811
12395	09:36:18.972	00:00:12.394	744	-1024	-768	-1	-1	-1	-1	4	-1024	-768	-1	-1	-1	-1	4		0	0						Untertest2.avi	0	880	547	72	111				0	Content		-72	-111	12394572	3797055684
12411	09:36:18.988	00:00:12.411	745	-1024	-768	-1	-1	-1	-1	4	-1024	-768	-1	-1	-1	-1	4		0	0						Untertest2.avi	0	880	547	72	111				0	Content		-72	-111	12411238	3797072350
12428	09:36:19.005	00:00:12.427	746	-1024	-768	-1	-1	-1	-1	4	-1024	-768	-1	-1	-1	-1	4		0	0						Untertest2.avi	0	880	547	72	111				0	Content		-72	-111	12427904	3797089016
12445	09:36:19.022	00:00:12.445	747	-1024	-768	-1	-1	-1	-1	4	-1024	-768	-1	-1	-1	-1	4		0	0						Untertest2.avi	0	880	547	72	111				0	Content		-72	-111	12445047	3797106159
12462	09:36:19.039	00:00:12.461	748	-1024	-768	-1	-1	-1	-1	4	-1024	-768	-1	-1	-1	-1	4		0	0						Untertest2.avi	0	880	547	72	111				0	Content		-72	-111	12461713	3797122825
12479	09:36:19.056	00:00:12.478	749	-1024	-768	-1	-1	-1	-1	4	-1024	-768	-1	-1	-1	-1	4		0	0						Untertest2.avi	0	880	547	72	111				0	Content		-72	-111	12478935	3797140047
12496	09:36:19.073	00:00:12.496	750	-1024	-768	-1	-1	-1	-1	4	-1024	-768	-1	-1	-1	-1	4		0	0						Untertest2.avi	0	880	547	72	111				0	Content		-72	-111	12496180	3797157292
12512	09:36:19.089	00:00:12.511	751	-1024	-768	-1	-1	-1	-1	4	-1024	-768	-1	-1	-1	-1	4		0	0						Untertest2.avi	0	880	547	72	111				0	Content		-72	-111	12511866	3797172978
12529	09:36:19.106	00:00:12.528	752	-1024	-768	-1	-1	-1	-1	4	-1024	-768	-1	-1	-1	-1	4		0	0						Untertest2.avi	0	880	547	72	111				0	Content		-72	-111	12528532	3797189644
12544	09:36:19.121	00:00:12.544	753	-1024	-768	-1	-1	-1	-1	4	-1024	-768	-1	-1	-1	-1	4		0	0						Untertest2.avi	0	880	547	72	111				0	Content		-72	-111	12544297	3797205409
12561	09:36:19.138	00:00:12.560	754	-1024	-768	-1	-1	-1	-1	4	-1024	-768	-1	-1	-1	-1	4		0	0						Untertest2.avi	0	880	547	72	111				0	Content		-72	-111	12560917	3797222029
12578	09:36:19.155	00:00:12.577	755	-1024	-768	-1	-1	-1	-1	4	-1024	-768	-1	-1	-1	-1	4		0	0						Untertest2.avi	0	880	547	72	111				0	Content		-72	-111	12577608	3797238720
12594	09:36:19.171	00:00:12.594	756	-1024	-768	-1	-1	-1	-1	4	-1024	-768	-1	-1	-1	-1	4		0	0						Untertest2.avi	0	880	547	72	111				0	Content		-72	-111	12594161	3797255273
12611	09:36:19.188	00:00:12.611	757	-1024	-768	-1	-1	-1	-1	4	-1024	-768	-1	-1	-1	-1	4		0	0						Untertest2.avi	0	880	547	72	111				0	Content		-72	-111	12611096	3797272208
12628	09:36:19.205	00:00:12.627	758	-1024	-768	-1	-1	-1	-1	4	-1024	-768	-1	-1	-1	-1	4		0	0						Untertest2.avi	0	880	547	72	111				0	Content		-72	-111	12627762	3797288874
12645	09:36:19.222	00:00:12.644	759	-1024	-768	-1	-1	-1	-1	4	-1024	-768	-1	-1	-1	-1	4		0	0						Untertest2.avi	0	880	547	72	111				0	Content		-72	-111	12644893	3797306005
12662	09:36:19.239	00:00:12.661	760	-1024	-768	-1	-1	-1	-1	4	-1024	-768	-1	-1	-1	-1	4		0	0						Untertest2.avi	0	880	547	72	111				0	Content		-72	-111	12661559	3797322671
12679	09:36:19.256	00:00:12.678	761	-1024	-768	-1	-1	-1	-1	4	-1024	-768	-1	-1	-1	-1	4		0	0						Untertest2.avi	0	880	547	72	111				0	Content		-72	-111	12678791	3797339903
12695	09:36:19.272	00:00:12.695	762	-1024	-768	-1	-1	-1	-1	4	-1024	-768	-1	-1	-1	-1	4		0	0						Untertest2.avi	0	880	547	72	111				0	Content		-72	-111	12695457	3797356569
12713	09:36:19.290	00:00:12.712	763	-1024	-768	-1	-1	-1	-1	4	-1024	-768	-1	-1	-1	-1	4		0	0						Untertest2.avi	0	880	547	72	111				0	Content		-72	-111	12712639	3797373751
12728	09:36:19.305	00:00:12.727	764	-1024	-768	-1	-1	-1	-1	4	-1024	-768	-1	-1	-1	-1	4		0	0						Untertest2.avi	0	880	547	72	111				0	Content		-72	-111	12727510	3797388622
12744	09:36:19.321	00:00:12.744	765	-1024	-768	-1	-1	-1	-1	4	-1024	-768	-1	-1	-1	-1	4		0	0						Untertest2.avi	0	880	547	72	111				0	Content		-72	-111	12744130	3797405242
12761	09:36:19.338	00:00:12.760	766	-1024	-768	-1	-1	-1	-1	4	-1024	-768	-1	-1	-1	-1	4		0	0						Untertest2.avi	0	880	547	72	111				0	Content		-72	-111	12760752	3797421864
12778	09:36:19.355	00:00:12.777	767	-1024	-768	-1	-1	-1	-1	4	-1024	-768	-1	-1	-1	-1	4		0	0						Untertest2.avi	0	880	547	72	111				0	Content		-72	-111	12777566	3797438678
12794	09:36:19.371	00:00:12.794	768	-1024	-768	-1	-1	-1	-1	4	-1024	-768	-1	-1	-1	-1	4		0	0						Untertest2.avi	0	880	547	72	111				0	Content		-72	-111	12794120	3797455232
12811	09:36:19.388	00:00:12.811	769	-1024	-768	-1	-1	-1	-1	4	-1024	-768	-1	-1	-1	-1	4		0	0						Untertest2.avi	0	880	547	72	111				0	Content		-72	-111	12811263	3797472375
12828	09:36:19.405	00:00:12.828	770	-1024	-768	-1	-1	-1	-1	4	-1024	-768	-1	-1	-1	-1	4		0	0						Untertest2.avi	0	880	547	72	111				0	Content		-72	-111	12828377	3797489489
12845	09:36:19.422	00:00:12.844	771	-1024	-768	-1	-1	-1	-1	4	-1024	-768	-1	-1	-1	-1	4		0	0						Untertest2.avi	0	880	547	72	111				0	Content		-72	-111	12844747	3797505859
12861	09:36:19.438	00:00:12.861	772	-1024	-768	-1	-1	-1	-1	4	-1024	-768	-1	-1	-1	-1	4		0	0						Untertest2.avi	0	880	547	72	111				0	Content		-72	-111	12861427	3797522539
12878	09:36:19.455	00:00:12.878	773	-1024	-768	-1	-1	-1	-1	4	-1024	-768	-1	-1	-1	-1	4		0	0						Untertest2.avi	0	880	547	72	111				0	Content		-72	-111	12878093	3797539205
12895	09:36:19.472	00:00:12.894	774	-1024	-768	-1	-1	-1	-1	4	-1024	-768	-1	-1	-1	-1	4		0	0						Untertest2.avi	0	880	547	72	111				0	Content		-72	-111	12894855	3797555967
12911	09:36:19.488	00:00:12.911	775	-1024	-768	-1	-1	-1	-1	4	-1024	-768	-1	-1	-1	-1	4		0	0						Untertest2.avi	0	880	547	72	111				0	Content		-72	-111	12911475	3797572587
12928	09:36:19.505	00:00:12.928	776	-1024	-768	-1	-1	-1	-1	4	-1024	-768	-1	-1	-1	-1	4		0	0						Untertest2.avi	0	880	547	72	111				0	Content		-72	-111	12928221	3797589333
12945	09:36:19.522	00:00:12.944	777	-1024	-768	-1	-1	-1	-1	4	-1024	-768	-1	-1	-1	-1	4		0	0						Untertest2.avi	0	880	547	72	111				0	Content		-72	-111	12944716	3797605828
12961	09:36:19.538	00:00:12.961	778	-1024	-768	-1	-1	-1	-1	4	-1024	-768	-1	-1	-1	-1	4		0	0						Untertest2.avi	0	880	547	72	111				0	Content		-72	-111	12961462	3797622574
12978	09:36:19.555	00:00:12.978	779	-1024	-768	-1	-1	-1	-1	4	-1024	-768	-1	-1	-1	-1	4		0	0						Untertest2.avi	0	880	547	72	111				0	Content		-72	-111	12978082	3797639194
12994	09:36:19.571	00:00:12.994	780	-1024	-768	-1	-1	-1	-1	4	-1024	-768	-1	-1	-1	-1	4		0	0						Untertest2.avi	0	880	547	72	111				0	Content		-72	-111	12994452	3797655564
13012	09:36:19.589	00:00:13.011	781	-1024	-768	-1	-1	-1	-1	4	-1024	-768	-1	-1	-1	-1	4		0	0						Untertest2.avi	0	880	547	72	111				0	Content		-72	-111	13011822	3797672934
13028	09:36:19.605	00:00:13.028	782	-1024	-768	-1	-1	-1	-1	4	-1024	-768	-1	-1	-1	-1	4		0	0						Untertest2.avi	0	880	547	72	111				0	Content		-72	-111	13028442	3797689554
13045	09:36:19.622	00:00:13.045	783	-1024	-768	-1	-1	-1	-1	4	-1024	-768	-1	-1	-1	-1	4		0	0						Untertest2.avi	0	880	547	72	111				0	Content		-72	-111	13045187	3797706299
13061	09:36:19.638	00:00:13.061	784	-1024	-768	-1	-1	-1	-1	4	-1024	-768	-1	-1	-1	-1	4		0	0						Untertest2.avi	0	880	547	72	111				0	Content		-72	-111	13061061	3797722173
13077	09:36:19.654	00:00:13.077	785	-1024	-768	-1	-1	-1	-1	4	-1024	-768	-1	-1	-1	-1	4		0	0						Untertest2.avi	0	880	547	72	111				0	Content		-72	-111	13077182	3797738294
13094	09:36:19.671	00:00:13.093	786	-1024	-768	-1	-1	-1	-1	4	-1024	-768	-1	-1	-1	-1	4		0	0						Untertest2.avi	0	880	547	72	111				0	Content		-72	-111	13093861	3797754973
13110	09:36:19.687	00:00:13.110	787	-1024	-768	-1	-1	-1	-1	4	-1024	-768	-1	-1	-1	-1	4		0	0						Untertest2.avi	0	880	547	72	111				0	Content		-72	-111	13110427	3797771539
13127	09:36:19.704	00:00:13.127	788	-1024	-768	-1	-1	-1	-1	4	-1024	-768	-1	-1	-1	-1	4		0	0						Untertest2.avi	0	880	547	72	111				0	Content		-72	-111	13127362	3797788474
13144	09:36:19.721	00:00:13.144	789	-1024	-768	-1	-1	-1	-1	4	-1024	-768	-1	-1	-1	-1	4		0	0						Untertest2.avi	0	880	547	72	111				0	Content		-72	-111	13144028	3797805140
13161	09:36:19.738	00:00:13.161	790	-1024	-768	-1	-1	-1	-1	4	-1024	-768	-1	-1	-1	-1	4		0	0						Untertest2.avi	0	880	547	72	111				0	Content		-72	-111	13161161	3797822273
13178	09:36:19.755	00:00:13.177	791	-1024	-768	-1	-1	-1	-1	4	-1024	-768	-1	-1	-1	-1	4		0	0						Untertest2.avi	0	880	547	72	111				0	Content		-72	-111	13177827	3797838939
13195	09:36:19.772	00:00:13.194	792	-1024	-768	-1	-1	-1	-1	4	-1024	-768	-1	-1	-1	-1	4		0	0						Untertest2.avi	0	880	547	72	111				0	Content		-72	-111	13194854	3797855966
13212	09:36:19.789	00:00:13.211	793	-1024	-768	-1	-1	-1	-1	4	-1024	-768	-1	-1	-1	-1	4		0	0						Untertest2.avi	0	880	547	72	111				0	Content		-72	-111	13211520	3797872632
13228	09:36:19.805	00:00:13.228	794	-1024	-768	-1	-1	-1	-1	4	-1024	-768	-1	-1	-1	-1	4		0	0						Untertest2.avi	0	880	547	72	111				0	Content		-72	-111	13228186	3797889298
13246	09:36:19.823	00:00:13.245	795	-1024	-768	-1	-1	-1	-1	4	-1024	-768	-1	-1	-1	-1	4		0	0						Untertest2.avi	0	880	547	72	111				0	Content		-72	-111	13245654	3797906766
13260	09:36:19.837	00:00:13.260	796	-1024	-768	-1	-1	-1	-1	4	-1024	-768	-1	-1	-1	-1	4		0	0						Untertest2.avi	0	880	547	72	111				0	Content		-72	-111	13260400	3797921512
13277	09:36:19.854	00:00:13.277	797	-1024	-768	-1	-1	-1	-1	4	-1024	-768	-1	-1	-1	-1	4		0	0						Untertest2.avi	0	880	547	72	111				0	Content		-72	-111	13277019	3797938131
13294	09:36:19.871	00:00:13.293	798	-1024	-768	-1	-1	-1	-1	4	-1024	-768	-1	-1	-1	-1	4		0	0						Untertest2.avi	0	880	547	72	111				0	Content		-72	-111	13293639	3797954751
13310	09:36:19.887	00:00:13.310	799	-1024	-768	-1	-1	-1	-1	4	-1024	-768	-1	-1	-1	-1	4		0	0						Untertest2.avi	0	880	547	72	111				0	Content		-72	-111	13310444	3797971556
13327	09:36:19.904	00:00:13.327	800	-1024	-768	-1	-1	-1	-1	4	-1024	-768	-1	-1	-1	-1	4		0	0						Untertest2.avi	0	880	547	72	111				0	Content		-72	-111	13327037	3797988149
13344	09:36:19.921	00:00:13.343	801	-1024	-768	-1	-1	-1	-1	4	-1024	-768	-1	-1	-1	-1	4		0	0						Untertest2.avi	0	880	547	72	111				0	Content		-72	-111	13343703	3798004815
13361	09:36:19.938	00:00:13.360	802	-1024	-768	-1	-1	-1	-1	4	-1024	-768	-1	-1	-1	-1	4		0	0						Untertest2.avi	0	880	547	72	111				0	Content		-72	-111	13360601	3798021713
13377	09:36:19.954	00:00:13.377	803	-1024	-768	-1	-1	-1	-1	4	-1024	-768	-1	-1	-1	-1	4		0	0						Untertest2.avi	0	880	547	72	111				0	Content		-72	-111	13377267	3798038379
13394	09:36:19.971	00:00:13.394	804	-1024	-768	-1	-1	-1	-1	4	-1024	-768	-1	-1	-1	-1	4		0	0						Untertest2.avi	0	880	547	72	111				0	Content		-72	-111	13394218	3798055330
13411	09:36:19.988	00:00:13.410	805	-1024	-768	-1	-1	-1	-1	4	-1024	-768	-1	-1	-1	-1	4		0	0						Untertest2.avi	0	880	547	72	111				0	Content		-72	-111	13410884	3798071996
13428	09:36:20.005	00:00:13.427	806	-1024	-768	-1	-1	-1	-1	4	-1024	-768	-1	-1	-1	-1	4		0	0						Untertest2.avi	0	880	547	72	111				0	Content		-72	-111	13427550	3798088662
13445	09:36:20.022	00:00:13.444	807	-1024	-768	-1	-1	-1	-1	4	-1024	-768	-1	-1	-1	-1	4		0	0						Untertest2.avi	0	880	547	72	111				0	Content		-72	-111	13444865	3798105977
13462	09:36:20.039	00:00:13.462	808	-1024	-768	-1	-1	-1	-1	4	-1024	-768	-1	-1	-1	-1	4		0	0						Untertest2.avi	0	880	547	72	111				0	Content		-72	-111	13462110	3798123222
13478	09:36:20.055	00:00:13.478	809	-1024	-768	-1	-1	-1	-1	4	-1024	-768	-1	-1	-1	-1	4		0	0						Untertest2.avi	0	880	547	72	111				0	Content		-72	-111	13478150	3798139262
13495	09:36:20.072	00:00:13.494	810	-1024	-768	-1	-1	-1	-1	4	-1024	-768	-1	-1	-1	-1	4		0	0						Untertest2.avi	0	880	547	72	111				0	Content		-72	-111	13494816	3798155928
13511	09:36:20.088	00:00:13.511	811	-1024	-768	-1	-1	-1	-1	4	-1024	-768	-1	-1	-1	-1	4		0	0						Untertest2.avi	0	880	547	72	111				0	Content		-72	-111	13511482	3798172594
13527	09:36:20.104	00:00:13.526	812	-1024	-768	-1	-1	-1	-1	4	-1024	-768	-1	-1	-1	-1	4		0	0						Untertest2.avi	0	880	547	72	111				0	Content		-72	-111	13526853	3798187965
13543	09:36:20.120	00:00:13.543	813	-1024	-768	-1	-1	-1	-1	4	-1024	-768	-1	-1	-1	-1	4		0	0						Untertest2.avi	0	880	547	72	111				0	Content		-72	-111	13543474	3798204586
13560	09:36:20.137	00:00:13.560	814	-1024	-768	-1	-1	-1	-1	4	-1024	-768	-1	-1	-1	-1	4		0	0						Untertest2.avi	0	880	547	72	111				0	Content		-72	-111	13560155	3798221267
13577	09:36:20.154	00:00:13.576	815	-1024	-768	-1	-1	-1	-1	4	-1024	-768	-1	-1	-1	-1	4		0	0						Untertest2.avi	0	880	547	72	111				0	Content		-72	-111	13576844	3798237956
13594	09:36:20.171	00:00:13.593	816	-1024	-768	-1	-1	-1	-1	4	-1024	-768	-1	-1	-1	-1	4		0	0						Untertest2.avi	0	880	547	72	111				0	Content		-72	-111	13593779	3798254891
13610	09:36:20.187	00:00:13.610	817	-1024	-768	-1	-1	-1	-1	4	-1024	-768	-1	-1	-1	-1	4		0	0						Untertest2.avi	0	880	547	72	111				0	Content		-72	-111	13610445	3798271557
13628	09:36:20.205	00:00:13.627	818	-1024	-768	-1	-1	-1	-1	4	-1024	-768	-1	-1	-1	-1	4		0	0						Untertest2.avi	0	880	547	72	111				0	Content		-72	-111	13627587	3798288699
13644	09:36:20.221	00:00:13.644	819	-1024	-768	-1	-1	-1	-1	4	-1024	-768	-1	-1	-1	-1	4		0	0						Untertest2.avi	0	880	547	72	111				0	Content		-72	-111	13644253	3798305365
13661	09:36:20.238	00:00:13.661	820	-1024	-768	-1	-1	-1	-1	4	-1024	-768	-1	-1	-1	-1	4		0	0						Untertest2.avi	0	880	547	72	111				0	Content		-72	-111	13661238	3798322350
13678	09:36:20.255	00:00:13.677	821	-1024	-768	-1	-1	-1	-1	4	-1024	-768	-1	-1	-1	-1	4		0	0						Untertest2.avi	0	880	547	72	111				0	Content		-72	-111	13677904	3798339016
13695	09:36:20.272	00:00:13.694	822	-1024	-768	-1	-1	-1	-1	4	-1024	-768	-1	-1	-1	-1	4		0	0						Untertest2.avi	0	880	547	72	111				0	Content		-72	-111	13694570	3798355682
13712	09:36:20.289	00:00:13.711	823	-1024	-768	-1	-1	-1	-1	4	-1024	-768	-1	-1	-1	-1	4		0	0						Untertest2.avi	0	880	547	72	111				0	Content		-72	-111	13711954	3798373066
13727	09:36:20.304	00:00:13.726	824	-1024	-768	-1	-1	-1	-1	4	-1024	-768	-1	-1	-1	-1	4		0	0						Untertest2.avi	0	880	547	72	111				0	Content		-72	-111	13726701	3798387813
13743	09:36:20.320	00:00:13.743	825	-1024	-768	-1	-1	-1	-1	4	-1024	-768	-1	-1	-1	-1	4		0	0						Untertest2.avi	0	880	547	72	111				0	Content		-72	-111	13743332	3798404444
13760	09:36:20.337	00:00:13.760	826	-1024	-768	-1	-1	-1	-1	4	-1024	-768	-1	-1	-1	-1	4		0	0						Untertest2.avi	0	880	547	72	111				0	Content		-72	-111	13760069	3798421181
13777	09:36:20.354	00:00:13.776	827	-1024	-768	-1	-1	-1	-1	4	-1024	-768	-1	-1	-1	-1	4		0	0						Untertest2.avi	0	880	547	72	111				0	Content		-72	-111	13776746	3798437858
13793	09:36:20.370	00:00:13.793	828	-1024	-768	-1	-1	-1	-1	4	-1024	-768	-1	-1	-1	-1	4		0	0						Untertest2.avi	0	880	547	72	111				0	Content		-72	-111	13793342	3798454454
13810	09:36:20.387	00:00:13.810	829	-1024	-768	-1	-1	-1	-1	4	-1024	-768	-1	-1	-1	-1	4		0	0						Untertest2.avi	0	880	547	72	111				0	Content		-72	-111	13810008	3798471120
13827	09:36:20.404	00:00:13.826	830	-1024	-768	-1	-1	-1	-1	4	-1024	-768	-1	-1	-1	-1	4		0	0						Untertest2.avi	0	880	547	72	111				0	Content		-72	-111	13826907	3798488019
13844	09:36:20.421	00:00:13.843	831	-1024	-768	-1	-1	-1	-1	4	-1024	-768	-1	-1	-1	-1	4		0	0						Untertest2.avi	0	880	547	72	111				0	Content		-72	-111	13843573	3798504685
13861	09:36:20.438	00:00:13.860	832	-1024	-768	-1	-1	-1	-1	4	-1024	-768	-1	-1	-1	-1	4		0	0						Untertest2.avi	0	880	547	72	111				0	Content		-72	-111	13860530	3798521642
13877	09:36:20.454	00:00:13.877	833	-1024	-768	-1	-1	-1	-1	4	-1024	-768	-1	-1	-1	-1	4		0	0						Untertest2.avi	0	880	547	72	111				0	Content		-72	-111	13877196	3798538308
13894	09:36:20.471	00:00:13.893	834	-1024	-768	-1	-1	-1	-1	4	-1024	-768	-1	-1	-1	-1	4		0	0						Untertest2.avi	0	880	547	72	111				0	Content		-72	-111	13893862	3798554974
13911	09:36:20.488	00:00:13.911	835	-1024	-768	-1	-1	-1	-1	4	-1024	-768	-1	-1	-1	-1	4		0	0						Untertest2.avi	0	880	547	72	111				0	Content		-72	-111	13911048	3798572160
13928	09:36:20.505	00:00:13.928	836	-1024	-768	-1	-1	-1	-1	4	-1024	-768	-1	-1	-1	-1	4		0	0						Untertest2.avi	0	880	547	72	111				0	Content		-72	-111	13928417	3798589529
13943	09:36:20.520	00:00:13.943	837	-1024	-768	-1	-1	-1	-1	4	-1024	-768	-1	-1	-1	-1	4		0	0						Untertest2.avi	0	880	547	72	111				0	Content		-72	-111	13943165	3798604277
13960	09:36:20.537	00:00:13.959	838	-1024	-768	-1	-1	-1	-1	4	-1024	-768	-1	-1	-1	-1	4		0	0						Untertest2.avi	0	880	547	72	111				0	Content		-72	-111	13959786	3798620898
13977	09:36:20.554	00:00:13.976	839	-1024	-768	-1	-1	-1	-1	4	-1024	-768	-1	-1	-1	-1	4		0	0						Untertest2.avi	0	880	547	72	111				0	Content		-72	-111	13976533	3798637645
13993	09:36:20.570	00:00:13.993	840	-1024	-768	-1	-1	-1	-1	4	-1024	-768	-1	-1	-1	-1	4		0	0						Untertest2.avi	0	880	547	72	111				0	Content		-72	-111	13993156	3798654268
14010	09:36:20.587	00:00:14.009	841	-1024	-768	-1	-1	-1	-1	4	-1024	-768	-1	-1	-1	-1	4		0	0						Untertest2.avi	0	880	547	72	111				0	Content		-72	-111	14009822	3798670934
14026	09:36:20.603	00:00:14.026	842	-1024	-768	-1	-1	-1	-1	4	-1024	-768	-1	-1	-1	-1	4		0	0						Untertest2.avi	0	880	547	72	111				0	Content		-72	-111	14026398	3798687510
14043	09:36:20.620	00:00:14.043	843	-1024	-768	-1	-1	-1	-1	4	-1024	-768	-1	-1	-1	-1	4		0	0						Untertest2.avi	0	880	547	72	111				0	Content		-72	-111	14043337	3798704449
14060	09:36:20.637	00:00:14.060	844	-1024	-768	-1	-1	-1	-1	4	-1024	-768	-1	-1	-1	-1	4		0	0						Untertest2.avi	0	880	547	72	111				0	Content		-72	-111	14060003	3798721115
14077	09:36:20.654	00:00:14.077	845	-1024	-768	-1	-1	-1	-1	4	-1024	-768	-1	-1	-1	-1	4		0	0						Untertest2.avi	0	880	547	72	111				0	Content		-72	-111	14077006	3798738118
14094	09:36:20.671	00:00:14.093	846	-1024	-768	-1	-1	-1	-1	4	-1024	-768	-1	-1	-1	-1	4		0	0						Untertest2.avi	0	880	547	72	111				0	Content		-72	-111	14093672	3798754784
14110	09:36:20.687	00:00:14.110	847	-1024	-768	-1	-1	-1	-1	4	-1024	-768	-1	-1	-1	-1	4		0	0						Untertest2.avi	0	880	547	72	111				0	Content		-72	-111	14110338	3798771450
14127	09:36:20.704	00:00:14.127	848	-1024	-768	-1	-1	-1	-1	4	-1024	-768	-1	-1	-1	-1	4		0	0						Untertest2.avi	0	880	547	72	111				0	Content		-72	-111	14127442	3798788554
14144	09:36:20.721	00:00:14.144	849	-1024	-768	-1	-1	-1	-1	4	-1024	-768	-1	-1	-1	-1	4		0	0						Untertest2.avi	0	880	547	72	111				0	Content		-72	-111	14144108	3798805220
14161	09:36:20.738	00:00:14.160	850	-1024	-768	-1	-1	-1	-1	4	-1024	-768	-1	-1	-1	-1	4		0	0						Untertest2.avi	0	880	547	72	111				0	Content		-72	-111	14160774	3798821886
14178	09:36:20.755	00:00:14.178	851	-1024	-768	-1	-1	-1	-1	4	-1024	-768	-1	-1	-1	-1	4		0	0						Untertest2.avi	0	880	547	72	111				0	Content		-72	-111	14178257	3798839369
14193	09:36:20.770	00:00:14.192	852	-1024	-768	-1	-1	-1	-1	4	-1024	-768	-1	-1	-1	-1	4		0	0						Untertest2.avi	0	880	547	72	111				0	Content		-72	-111	14192999	3798854111
14210	09:36:20.787	00:00:14.209	853	-1024	-768	-1	-1	-1	-1	4	-1024	-768	-1	-1	-1	-1	4		0	0						Untertest2.avi	0	880	547	72	111				0	Content		-72	-111	14209624	3798870736
14226	09:36:20.803	00:00:14.226	854	-1024	-768	-1	-1	-1	-1	4	-1024	-768	-1	-1	-1	-1	4		0	0						Untertest2.avi	0	880	547	72	111				0	Content		-72	-111	14226371	3798887483
14243	09:36:20.820	00:00:14.243	855	-1024	-768	-1	-1	-1	-1	4	-1024	-768	-1	-1	-1	-1	4		0	0						Untertest2.avi	0	880	547	72	111				0	Content		-72	-111	14243050	3798904162
14260	09:36:20.837	00:00:14.259	856	-1024	-768	-1	-1	-1	-1	4	-1024	-768	-1	-1	-1	-1	4		0	0						Untertest2.avi	0	880	547	72	111				0	Content		-72	-111	14259645	3798920757
14276	09:36:20.853	00:00:14.276	857	-1024	-768	-1	-1	-1	-1	4	-1024	-768	-1	-1	-1	-1	4		0	0						Untertest2.avi	0	880	547	72	111				0	Content		-72	-111	14276311	3798937423
14293	09:36:20.870	00:00:14.293	858	-1024	-768	-1	-1	-1	-1	4	-1024	-768	-1	-1	-1	-1	4		0	0						Untertest2.avi	0	880	547	72	111				0	Content		-72	-111	14293211	3798954323
14310	09:36:20.887	00:00:14.309	859	-1024	-768	-1	-1	-1	-1	4	-1024	-768	-1	-1	-1	-1	4		0	0						Untertest2.avi	0	880	547	72	111				0	Content		-72	-111	14309877	3798970989
14327	09:36:20.904	00:00:14.326	860	-1024	-768	-1	-1	-1	-1	4	-1024	-768	-1	-1	-1	-1	4		0	0						Untertest2.avi	0	880	547	72	111				0	Content		-72	-111	14326870	3798987982
14344	09:36:20.921	00:00:14.343	861	-1024	-768	-1	-1	-1	-1	4	-1024	-768	-1	-1	-1	-1	4		0	0						Untertest2.avi	0	880	547	72	111				0	Content		-72	-111	14343536	3799004648
14360	09:36:20.937	00:00:14.360	862	-1024	-768	-1	-1	-1	-1	4	-1024	-768	-1	-1	-1	-1	4		0	0						Untertest2.avi	0	880	547	72	111				0	Content		-72	-111	14360202	3799021314
14377	09:36:20.954	00:00:14.377	863	-1024	-768	-1	-1	-1	-1	4	-1024	-768	-1	-1	-1	-1	4		0	0						Untertest2.avi	0	880	547	72	111				0	Content		-72	-111	14377472	3799038584
14395	09:36:20.972	00:00:14.394	864	-1024	-768	-1	-1	-1	-1	4	-1024	-768	-1	-1	-1	-1	4		0	0						Untertest2.avi	0	880	547	72	111				0	Content		-72	-111	14394718	3799055830
14410	09:36:20.987	00:00:14.409	865	-1024	-768	-1	-1	-1	-1	4	-1024	-768	-1	-1	-1	-1	4		0	0						Untertest2.avi	0	880	547	72	111				0	Content		-72	-111	14409589	3799070701
14426	09:36:21.003	00:00:14.426	866	-1024	-768	-1	-1	-1	-1	4	-1024	-768	-1	-1	-1	-1	4		0	0						Untertest2.avi	0	880	547	72	111				0	Content		-72	-111	14426210	3799087322
14443	09:36:21.020	00:00:14.442	867	-1024	-768	-1	-1	-1	-1	4	-1024	-768	-1	-1	-1	-1	4		0	0						Untertest2.avi	0	880	547	72	111				0	Content		-72	-111	14442833	3799103945
14460	09:36:21.037	00:00:14.459	868	-1024	-768	-1	-1	-1	-1	4	-1024	-768	-1	-1	-1	-1	4		0	0						Untertest2.avi	0	880	547	72	111				0	Content		-72	-111	14459517	3799120629
14476	09:36:21.053	00:00:14.476	869	-1024	-768	-1	-1	-1	-1	4	-1024	-768	-1	-1	-1	-1	4		0	0						Untertest2.avi	0	880	547	72	111				0	Content		-72	-111	14476183	3799137295
14493	09:36:21.070	00:00:14.492	870	-1024	-768	-1	-1	-1	-1	4	-1024	-768	-1	-1	-1	-1	4		0	0						Untertest2.avi	0	880	547	72	111				0	Content		-72	-111	14492814	3799153926
14509	09:36:21.086	00:00:14.509	871	-1024	-768	-1	-1	-1	-1	4	-1024	-768	-1	-1	-1	-1	4		0	0						Untertest2.avi	0	880	547	72	111				0	Content		-72	-111	14509480	3799170592
14526	09:36:21.103	00:00:14.526	872	-1024	-768	-1	-1	-1	-1	4	-1024	-768	-1	-1	-1	-1	4		0	0						Untertest2.avi	0	880	547	72	111				0	Content		-72	-111	14526300	3799187412
14543	09:36:21.120	00:00:14.542	873	-1024	-768	-1	-1	-1	-1	4	-1024	-768	-1	-1	-1	-1	4		0	0						Untertest2.avi	0	880	547	72	111				0	Content		-72	-111	14542966	3799204078
14560	09:36:21.137	00:00:14.559	874	-1024	-768	-1	-1	-1	-1	4	-1024	-768	-1	-1	-1	-1	4		0	0						Untertest2.avi	0	880	547	72	111				0	Content		-72	-111	14559632	3799220744
14577	09:36:21.154	00:00:14.576	875	-1024	-768	-1	-1	-1	-1	4	-1024	-768	-1	-1	-1	-1	4		0	0						Untertest2.avi	0	880	547	72	111				0	Content		-72	-111	14576790	3799237902
14593	09:36:21.170	00:00:14.593	876	-1024	-768	-1	-1	-1	-1	4	-1024	-768	-1	-1	-1	-1	4		0	0						Untertest2.avi	0	880	547	72	111				0	Content		-72	-111	14593456	3799254568
14610	09:36:21.187	00:00:14.610	877	-1024	-768	-1	-1	-1	-1	4	-1024	-768	-1	-1	-1	-1	4		0	0						Untertest2.avi	0	880	547	72	111				0	Content		-72	-111	14610491	3799271603
14627	09:36:21.204	00:00:14.627	878	-1024	-768	-1	-1	-1	-1	4	-1024	-768	-1	-1	-1	-1	4		0	0						Untertest2.avi	0	880	547	72	111				0	Content		-72	-111	14627157	3799288269
14644	09:36:21.221	00:00:14.643	879	-1024	-768	-1	-1	-1	-1	4	-1024	-768	-1	-1	-1	-1	4		0	0						Untertest2.avi	0	880	547	72	111				0	Content		-72	-111	14643823	3799304935
14661	09:36:21.238	00:00:14.661	880	-1024	-768	-1	-1	-1	-1	4	-1024	-768	-1	-1	-1	-1	4		0	0						Untertest2.avi	0	880	547	72	111				0	Content		-72	-111	14661176	3799322288
14676	09:36:21.253	00:00:14.675	881	-1024	-768	-1	-1	-1	-1	4	-1024	-768	-1	-1	-1	-1	4		0	0						Untertest2.avi	0	880	547	72	111				0	Content		-72	-111	14675920	3799337032
14693	09:36:21.270	00:00:14.692	882	-1024	-768	-1	-1	-1	-1	4	-1024	-768	-1	-1	-1	-1	4		0	0						Untertest2.avi	0	880	547	72	111				0	Content		-72	-111	14692673	3799353785
14709	09:36:21.286	00:00:14.709	883	-1024	-768	-1	-1	-1	-1	4	-1024	-768	-1	-1	-1	-1	4		0	0						Untertest2.avi	0	880	547	72	111				0	Content		-72	-111	14709293	3799370405
14726	09:36:21.303	00:00:14.725	884	-1024	-768	-1	-1	-1	-1	4	-1024	-768	-1	-1	-1	-1	4		0	0						Untertest2.avi	0	880	547	72	111				0	Content		-72	-111	14725970	3799387082
14743	09:36:21.320	00:00:14.742	885	-1024	-768	-1	-1	-1	-1	4	-1024	-768	-1	-1	-1	-1	4		0	0						Untertest2.avi	0	880	547	72	111				0	Content		-72	-111	14742785	3799403897
14760	09:36:21.337	00:00:14.759	886	-1024	-768	-1	-1	-1	-1	4	-1024	-768	-1	-1	-1	-1	4		0	0						Untertest2.avi	0	880	547	72	111				0	Content		-72	-111	14759532	3799420644
14776	09:36:21.353	00:00:14.776	887	-1024	-768	-1	-1	-1	-1	4	-1024	-768	-1	-1	-1	-1	4		0	0						Untertest2.avi	0	880	547	72	111				0	Content		-72	-111	14776198	3799437310
14793	09:36:21.370	00:00:14.792	888	1231,398	748,4715	0,5467165	0,6725772	460,7191	3,245207	0	1021,877	719,6634	0,407567	0,6994198	460,7191	3,278946	0	2	1127	734						Untertest2.avi	0	880	547	72	111	1064	623	83	0	Content		1055	623	14792903	3799454015
14810	09:36:21.387	00:00:14.809	889	1182,836	751,6851	0,5425032	0,6751773	448,2238	3,281305	0	960,3209	715,9559	0,4043082	0,7020248	448,2784	3,30146	0	2	1072	734						Untertest2.avi	0	880	547	72	111	1064	623	83	0	Content		1000	623	14809650	3799470762
14826	09:36:21.403	00:00:14.826	890	-1024	-768	-1	-1	-1	-1	4	-1024	-768	-1	-1	-1	-1	4	2	0	0						Untertest2.avi	0	880	547	72	111	1064	623	83	0	Content		-72	-111	14826272	3799487384
14843	09:36:21.420	00:00:14.842	891	1180,159	746,6218	0,5457044	0,6851308	458,3707	3,500725	0	-1024	-768	-1	-1	-1	-1	4	2	1180	747						Untertest2.avi	0	880	547	72	111	1064	623	83	0	Content		1108	636	14842894	3799504006
14860	09:36:21.437	00:00:14.859	892	1145,876	745,1332	0,3986301	0,7155524	458,3708	3,4423	1	997,6273	741,843	0,4018434	0,7155412	448,2784	3,393418	3	2	1146	745						Untertest2.avi	0	880	547	72	111	1064	623	83	0	Content		1074	634	14859642	3799520754
14876	09:36:21.453	00:00:14.876	893	1213,539	725,0487	0,5455389	0,6857734	458,3707	3,242809	0	-1024	-768	-1	-1	-1	-1	4	3	1214	725						Untertest2.avi	0	880	547	72	111	1119	622	233	0	Content		1142	614	14876263	3799537375
14893	09:36:21.470	00:00:14.893	894	1196,48	733,2194	0,5443113	0,6819375	454,0716	3,337772	0	-1024	-768	-1	-1	-1	-1	4	3	1196	733						Untertest2.avi	0	880	547	72	111	1119	622	233	0	Content		1124	622	14893014	3799554126
14910	09:36:21.487	00:00:14.909	895	1190,727	832,7341	0,4006316	0,7039987	454,0717	2,887592	1	1055,616	825,3936	0,4025448	0,7039869	448,2784	2,875367	3	3	1191	833						Untertest2.avi	0	880	547	72	111	1119	622	233	0	Content		1119	722	14909906	3799571018
14926	09:36:21.503	00:00:14.926	896	-1024	-768	-1	-1	-1	-1	4	-1024	-768	-1	-1	-1	-1	4	3	0	0						Untertest2.avi	0	880	547	72	111	1119	622	233	0	Content		-72	-111	14926281	3799587393
14943	09:36:21.520	00:00:14.943	897	1196,139	754,7156	0,5434678	0,6642053	454,0716	3,142382	0	947,0948	710,3905	0,4040611	0,6924224	448,2784	3,050768	0	3	1072	733						Untertest2.avi	0	880	547	72	111	1119	622	233	0	Content		1000	622	14943130	3799604242
14959	09:36:21.536	00:00:14.959	898	-1024	-768	-1	-1	-1	-1	4	-1024	-768	-1	-1	-1	-1	4	3	0	0						Untertest2.avi	0	880	547	72	111	1119	622	233	0	Content		-72	-111	14959379	3799620491
14976	09:36:21.553	00:00:14.975	899	-1024	-768	-1	-1	-1	-1	4	-1024	-768	-1	-1	-1	-1	4	3	0	0						Untertest2.avi	0	880	547	72	111	1119	622	233	0	Content		-72	-111	14975998	3799637110
14993	09:36:21.570	00:00:14.992	900	-1024	-768	-1	-1	-1	-1	4	-1024	-768	-1	-1	-1	-1	4	3	0	0						Untertest2.avi	0	880	547	72	111	1119	622	233	0	Content		-72	-111	14992809	3799653921
15009	09:36:21.586	00:00:15.009	901	-1024	-768	-1	-1	-1	-1	4	-1024	-768	-1	-1	-1	-1	4	3	0	0						Untertest2.avi	0	880	547	72	111	1119	622	233	0	Content		-72	-111	15009475	3799670587
15026	09:36:21.603	00:00:15.026	902	-1024	-768	-1	-1	-1	-1	4	-1024	-768	-1	-1	-1	-1	4	3	0	0						Untertest2.avi	0	880	547	72	111	1119	622	233	0	Content		-72	-111	15026367	3799687479
15043	09:36:21.620	00:00:15.042	903	1196,491	710,8146	0,3955629	0,7105031	456,6945	2,807941	1	1062,758	706,3438	0,3954585	0,7104639	456,6945	2,826829	3	3	1196	711						Untertest2.avi	0	880	547	72	111	1119	622	233	0	Content		1124	600	15042612	3799703724
15059	09:36:21.636	00:00:15.059	904	1212,955	737,722	0,5415034	0,6793899	459,9001	3,101042	0	-1024	-768	-1	-1	-1	-1	4	3	1213	738						Untertest2.avi	0	880	547	72	111	1119	622	233	0	Content		1141	627	15059234	3799720346
15076	09:36:21.653	00:00:15.076	905	1184,234	794,7375	0,3925458	0,7138346	459,9001	3,575451	1	1075,325	787,6968	0,3926799	0,7138229	459,9001	3,608362	3	3	1184	795						Untertest2.avi	0	880	547	72	111	1119	622	233	0	Content		1112	684	15076107	3799737219
15093	09:36:21.670	00:00:15.093	906	-1024	-768	-1	-1	-1	-1	4	-1024	-768	-1	-1	-1	-1	4	3	0	0						Untertest2.avi	0	880	547	72	111	1119	622	233	0	Content		-72	-111	15093106	3799754218
15110	09:36:21.687	00:00:15.109	907	-1024	-768	-1	-1	-1	-1	4	961,4138	709,6579	0,3970692	0,7121345	444,7278	2,752719	0	4	961	710						Untertest2.avi	0	880	547	72	111	987	599	184	0	Content		889	599	15109727	3799770839
15126	09:36:21.703	00:00:15.126	908	-1024	-768	-1	-1	-1	-1	4	-1024	-768	-1	-1	-1	-1	4	4	0	0						Untertest2.avi	0	880	547	72	111	987	599	184	0	Content		-72	-111	15126256	3799787368
15143	09:36:21.720	00:00:15.142	909	-1024	-768	-1	-1	-1	-1	4	-1024	-768	-1	-1	-1	-1	4	4	0	0						Untertest2.avi	0	880	547	72	111	987	599	184	0	Content		-72	-111	15142922	3799804034
15159	09:36:21.736	00:00:15.159	910	1167,152	747,593	0,5382484	0,6784546	458,678	2,995758	0	994,8102	635,7853	0,3968659	0,7124791	446,6483	2,495486	0	4	1081	692						Untertest2.avi	0	880	547	72	111	987	599	184	0	Content		1009	581	15159419	3799820531
15176	09:36:21.753	00:00:15.176	911	1188,738	735,0839	0,5383702	0,6788871	458,678	2,962329	0	-1024	-768	-1	-1	-1	-1	4	4	1189	735						Untertest2.avi	0	880	547	72	111	987	599	184	0	Content		1117	624	15176285	3799837397
15193	09:36:21.770	00:00:15.192	912	1158,137	743,4537	0,5385852	0,6789975	458,678	2,971309	0	952,8212	689,5179	0,3972555	0,7125398	446,6483	2,874823	0	4	1055	716						Untertest2.avi	0	880	547	72	111	987	599	184	0	Content		983	605	15192929	3799854041
15210	09:36:21.787	00:00:15.209	913	1184,868	711,0686	0,5388712	0,6788839	458,2715	3,099195	0	927,3732	709,0937	0,3971249	0,7121028	444,5697	2,798986	0	4	1056	710						Untertest2.avi	0	880	547	72	111	987	599	184	0	Content		984	599	15209535	3799870647
15226	09:36:21.803	00:00:15.226	914	1171,358	734,3517	0,5388553	0,6789172	458,2715	2,94974	0	961,4174	715,4543	0,3972692	0,7117985	444,5697	2,953424	0	4	1066	725						Untertest2.avi	0	880	547	72	111	987	599	184	0	Content		994	614	15226157	3799887269
15243	09:36:21.820	00:00:15.242	915	1189,354	741,1442	0,538721	0,6786583	458,2715	2,974241	0	966,8699	653,0314	0,3972539	0,7125343	444,5697	2,941187	0	4	1078	697						Untertest2.avi	0	880	547	72	111	987	599	184	0	Content		1006	586	15242916	3799904028
15260	09:36:21.837	00:00:15.260	916	1162,268	728,0706	0,5398413	0,678938	464,5724	3,089315	0	963,903	666,7835	0,3966987	0,712658	446,031	2,537	0	4	1063	697						Untertest2.avi	0	880	547	72	111	987	599	184	0	Content		991	586	15260108	3799921220
15277	09:36:21.854	00:00:15.276	917	1197,504	827,9094	0,5382347	0,6810178	463,243	3,099687	0	913,0958	821,3082	0,3963024	0,7152556	447,2915	2,893618	0	4	1055	825						Untertest2.avi	0	880	547	72	111	987	599	184	0	Content		983	714	15276732	3799937844
15293	09:36:21.870	00:00:15.293	918	-1024	-768	-1	-1	-1	-1	4	-1024	-768	-1	-1	-1	-1	4		0	0						Untertest2.avi	0	880	547	72	111				0	Content		-72	-111	15293357	3799954469
15310	09:36:21.887	00:00:15.310	919	-1024	-768	-1	-1	-1	-1	4	-1024	-768	-1	-1	-1	-1	4		0	0						Untertest2.avi	0	880	547	72	111				0	Content		-72	-111	15310105	3799971217
15327	09:36:21.904	00:00:15.326	920	-1024	-768	-1	-1	-1	-1	4	-1024	-768	-1	-1	-1	-1	4		0	0						Untertest2.avi	0	880	547	72	111				0	Content		-72	-111	15326728	3799987840
15343	09:36:21.920	00:00:15.343	921	-1024	-768	-1	-1	-1	-1	4	-1024	-768	-1	-1	-1	-1	4		0	0						Untertest2.avi	0	880	547	72	111				0	Content		-72	-111	15343353	3800004465
15361	09:36:21.938	00:00:15.360	922	-1024	-768	-1	-1	-1	-1	4	-1024	-768	-1	-1	-1	-1	4		0	0						Untertest2.avi	0	880	547	72	111				0	Content		-72	-111	15360668	3800021780
15376	09:36:21.953	00:00:15.376	923	-1024	-768	-1	-1	-1	-1	4	-1024	-768	-1	-1	-1	-1	4		0	0						Untertest2.avi	0	880	547	72	111				0	Content		-72	-111	15376224	3800037336
15393	09:36:21.970	00:00:15.393	924	-1024	-768	-1	-1	-1	-1	4	-1024	-768	-1	-1	-1	-1	4		0	0						Untertest2.avi	0	880	547	72	111				0	Content		-72	-111	15393222	3800054334
15410	09:36:21.987	00:00:15.409	925	-1024	-768	-1	-1	-1	-1	4	-1024	-768	-1	-1	-1	-1	4		0	0						Untertest2.avi	0	880	547	72	111				0	Content		-72	-111	15409899	3800071011
15427	09:36:22.004	00:00:15.426	926	-1024	-768	-1	-1	-1	-1	4	-1024	-768	-1	-1	-1	-1	4		0	0						Untertest2.avi	0	880	547	72	111				0	Content		-72	-111	15426566	3800087678
15443	09:36:22.020	00:00:15.443	927	-1024	-768	-1	-1	-1	-1	4	-1024	-768	-1	-1	-1	-1	4		0	0						Untertest2.avi	0	880	547	72	111				0	Content		-72	-111	15443212	3800104324
15460	09:36:22.037	00:00:15.459	928	-1024	-768	-1	-1	-1	-1	4	-1024	-768	-1	-1	-1	-1	4		0	0						Untertest2.avi	0	880	547	72	111				0	Content		-72	-111	15459836	3800120948
15477	09:36:22.054	00:00:15.476	929	-1024	-768	-1	-1	-1	-1	4	-1024	-768	-1	-1	-1	-1	4		0	0						Untertest2.avi	0	880	547	72	111				0	Content		-72	-111	15476522	3800137634
15493	09:36:22.070	00:00:15.493	930	-1024	-768	-1	-1	-1	-1	4	-1024	-768	-1	-1	-1	-1	4		0	0						Untertest2.avi	0	880	547	72	111				0	Content		-72	-111	15493189	3800154301
15510	09:36:22.087	00:00:15.509	931	-1024	-768	-1	-1	-1	-1	4	-1024	-768	-1	-1	-1	-1	4		0	0						Untertest2.avi	0	880	547	72	111				0	Content		-72	-111	15509949	3800171061
15527	09:36:22.104	00:00:15.526	932	-1024	-768	-1	-1	-1	-1	4	-1024	-768	-1	-1	-1	-1	4		0	0						Untertest2.avi	0	880	547	72	111				0	Content		-72	-111	15526623	3800187735
15544	09:36:22.121	00:00:15.543	933	-1024	-768	-1	-1	-1	-1	4	-1024	-768	-1	-1	-1	-1	4		0	0						Untertest2.avi	0	880	547	72	111				0	Content		-72	-111	15543620	3800204732
15560	09:36:22.137	00:00:15.560	934	-1024	-768	-1	-1	-1	-1	4	-1024	-768	-1	-1	-1	-1	4		0	0						Untertest2.avi	0	880	547	72	111				0	Content		-72	-111	15560117	3800221229
15577	09:36:22.154	00:00:15.576	935	-1024	-768	-1	-1	-1	-1	4	-1024	-768	-1	-1	-1	-1	4		0	0						Untertest2.avi	0	880	547	72	111				0	Content		-72	-111	15576864	3800237976
15593	09:36:22.170	00:00:15.593	936	-1024	-768	-1	-1	-1	-1	4	-1024	-768	-1	-1	-1	-1	4		0	0						Untertest2.avi	0	880	547	72	111				0	Content		-72	-111	15593488	3800254600
15610	09:36:22.187	00:00:15.610	937	-1024	-768	-1	-1	-1	-1	4	-1024	-768	-1	-1	-1	-1	4		0	0						Untertest2.avi	0	880	547	72	111				0	Content		-72	-111	15610109	3800271221
15627	09:36:22.204	00:00:15.626	938	-1024	-768	-1	-1	-1	-1	4	-1024	-768	-1	-1	-1	-1	4		0	0						Untertest2.avi	0	880	547	72	111				0	Content		-72	-111	15626731	3800287843
15643	09:36:22.220	00:00:15.643	939	-1024	-768	-1	-1	-1	-1	4	-1024	-768	-1	-1	-1	-1	4		0	0						Untertest2.avi	0	880	547	72	111				0	Content		-72	-111	15643354	3800304466
15660	09:36:22.237	00:00:15.660	940	-1024	-768	-1	-1	-1	-1	4	-1024	-768	-1	-1	-1	-1	4		0	0						Untertest2.avi	0	880	547	72	111				0	Content		-72	-111	15660101	3800321213
15677	09:36:22.254	00:00:15.676	941	-1024	-768	-1	-1	-1	-1	4	-1024	-768	-1	-1	-1	-1	4		0	0						Untertest2.avi	0	880	547	72	111				0	Content		-72	-111	15676725	3800337837
15693	09:36:22.270	00:00:15.693	942	-1024	-768	-1	-1	-1	-1	4	-1024	-768	-1	-1	-1	-1	4		0	0						Untertest2.avi	0	880	547	72	111				0	Content		-72	-111	15693098	3800354210
15710	09:36:22.287	00:00:15.710	943	-1024	-768	-1	-1	-1	-1	4	-1024	-768	-1	-1	-1	-1	4		0	0						Untertest2.avi	0	880	547	72	111				0	Content		-72	-111	15710348	3800371460
15726	09:36:22.303	00:00:15.726	944	-1024	-768	-1	-1	-1	-1	4	-1024	-768	-1	-1	-1	-1	4		0	0						Untertest2.avi	0	880	547	72	111				0	Content		-72	-111	15726103	3800387215
15743	09:36:22.320	00:00:15.743	945	-1024	-768	-1	-1	-1	-1	4	-1024	-768	-1	-1	-1	-1	4		0	0						Untertest2.avi	0	880	547	72	111				0	Content		-72	-111	15743095	3800404207
15759	09:36:22.336	00:00:15.759	946	-1024	-768	-1	-1	-1	-1	4	-1024	-768	-1	-1	-1	-1	4		0	0						Untertest2.avi	0	880	547	72	111				0	Content		-72	-111	15759480	3800420592
15776	09:36:22.353	00:00:15.776	947	-1024	-768	-1	-1	-1	-1	4	-1024	-768	-1	-1	-1	-1	4		0	0						Untertest2.avi	0	880	547	72	111				0	Content		-72	-111	15776340	3800437452
15793	09:36:22.370	00:00:15.792	948	-1024	-768	-1	-1	-1	-1	4	-1024	-768	-1	-1	-1	-1	4		0	0						Untertest2.avi	0	880	547	72	111				0	Content		-72	-111	15792960	3800454072
15810	09:36:22.387	00:00:15.809	949	-1024	-768	-1	-1	-1	-1	4	-1024	-768	-1	-1	-1	-1	4		0	0						Untertest2.avi	0	880	547	72	111				0	Content		-72	-111	15809594	3800470706
15826	09:36:22.403	00:00:15.826	950	-1024	-768	-1	-1	-1	-1	4	-1024	-768	-1	-1	-1	-1	4		0	0						Untertest2.avi	0	880	547	72	111				0	Content		-72	-111	15826205	3800487317
15843	09:36:22.420	00:00:15.842	951	-1024	-768	-1	-1	-1	-1	4	-1024	-768	-1	-1	-1	-1	4		0	0						Untertest2.avi	0	880	547	72	111				0	Content		-72	-111	15842953	3800504065
15860	09:36:22.437	00:00:15.859	952	-1024	-768	-1	-1	-1	-1	4	-1024	-768	-1	-1	-1	-1	4		0	0						Untertest2.avi	0	880	547	72	111				0	Content		-72	-111	15859577	3800520689
15876	09:36:22.453	00:00:15.876	953	-1024	-768	-1	-1	-1	-1	4	-1024	-768	-1	-1	-1	-1	4		0	0						Untertest2.avi	0	880	547	72	111				0	Content		-72	-111	15876200	3800537312
15893	09:36:22.470	00:00:15.892	954	-1024	-768	-1	-1	-1	-1	4	-1024	-768	-1	-1	-1	-1	4		0	0						Untertest2.avi	0	880	547	72	111				0	Content		-72	-111	15892824	3800553936
15910	09:36:22.487	00:00:15.909	955	-1024	-768	-1	-1	-1	-1	4	-1024	-768	-1	-1	-1	-1	4		0	0						Untertest2.avi	0	880	547	72	111				0	Content		-72	-111	15909572	3800570684
15926	09:36:22.503	00:00:15.926	956	-1024	-768	-1	-1	-1	-1	4	-1024	-768	-1	-1	-1	-1	4		0	0						Untertest2.avi	0	880	547	72	111				0	Content		-72	-111	15926196	3800587308
15942	09:36:22.519	00:00:15.942	957	-1024	-768	-1	-1	-1	-1	4	-1024	-768	-1	-1	-1	-1	4		0	0						Untertest2.avi	0	880	547	72	111				0	Content		-72	-111	15942333	3800603445
15959	09:36:22.536	00:00:15.958	958	-1024	-768	-1	-1	-1	-1	4	-1024	-768	-1	-1	-1	-1	4		0	0						Untertest2.avi	0	880	547	72	111				0	Content		-72	-111	15958943	3800620055
15977	09:36:22.554	00:00:15.976	959	-1024	-768	-1	-1	-1	-1	4	-1024	-768	-1	-1	-1	-1	4		0	0						Untertest2.avi	0	880	547	72	111				0	Content		-72	-111	15976813	3800637925
15993	09:36:22.570	00:00:15.992	960	-1024	-768	-1	-1	-1	-1	4	-1024	-768	-1	-1	-1	-1	4		0	0						Untertest2.avi	0	880	547	72	111				0	Content		-72	-111	15992810	3800653922
16009	09:36:22.586	00:00:16.009	961	-1024	-768	-1	-1	-1	-1	4	-1024	-768	-1	-1	-1	-1	4		0	0						Untertest2.avi	0	880	547	72	111				0	Content		-72	-111	16009499	3800670611
16026	09:36:22.603	00:00:16.026	962	-1024	-768	-1	-1	-1	-1	4	-1024	-768	-1	-1	-1	-1	4		0	0						Untertest2.avi	0	880	547	72	111				0	Content		-72	-111	16026166	3800687278
16043	09:36:22.620	00:00:16.042	963	-1024	-768	-1	-1	-1	-1	4	-1024	-768	-1	-1	-1	-1	4		0	0						Untertest2.avi	0	880	547	72	111				0	Content		-72	-111	16042804	3800703916
16059	09:36:22.636	00:00:16.059	964	-1024	-768	-1	-1	-1	-1	4	-1024	-768	-1	-1	-1	-1	4		0	0						Untertest2.avi	0	880	547	72	111				0	Content		-72	-111	16059471	3800720583
16076	09:36:22.653	00:00:16.076	965	-1024	-768	-1	-1	-1	-1	4	-1024	-768	-1	-1	-1	-1	4		0	0						Untertest2.avi	0	880	547	72	111				0	Content		-72	-111	16076177	3800737289
16093	09:36:22.670	00:00:16.093	966	-1024	-768	-1	-1	-1	-1	4	-1024	-768	-1	-1	-1	-1	4		0	0						Untertest2.avi	0	880	547	72	111				0	Content		-72	-111	16093435	3800754547
16109	09:36:22.686	00:00:16.108	967	-1024	-768	-1	-1	-1	-1	4	-1024	-768	-1	-1	-1	-1	4		0	0						Untertest2.avi	0	880	547	72	111				0	Content		-72	-111	16108976	3800770088
16126	09:36:22.703	00:00:16.125	968	-1024	-768	-1	-1	-1	-1	4	-1024	-768	-1	-1	-1	-1	4		0	0						Untertest2.avi	0	880	547	72	111				0	Content		-72	-111	16125544	3800786656
16142	09:36:22.719	00:00:16.142	969	-1024	-768	-1	-1	-1	-1	4	-1024	-768	-1	-1	-1	-1	4		0	0						Untertest2.avi	0	880	547	72	111				0	Content		-72	-111	16142485	3800803597
16159	09:36:22.736	00:00:16.159	970	-1024	-768	-1	-1	-1	-1	4	-1024	-768	-1	-1	-1	-1	4		0	0						Untertest2.avi	0	880	547	72	111				0	Content		-72	-111	16159152	3800820264
16176	09:36:22.753	00:00:16.176	971	-1024	-768	-1	-1	-1	-1	4	-1024	-768	-1	-1	-1	-1	4		0	0						Untertest2.avi	0	880	547	72	111				0	Content		-72	-111	16176114	3800837226
16193	09:36:22.770	00:00:16.192	972	-1024	-768	-1	-1	-1	-1	4	-1024	-768	-1	-1	-1	-1	4		0	0						Untertest2.avi	0	880	547	72	111				0	Content		-72	-111	16192781	3800853893
16209	09:36:22.786	00:00:16.209	973	-1024	-768	-1	-1	-1	-1	4	-1024	-768	-1	-1	-1	-1	4		0	0						Untertest2.avi	0	880	547	72	111				0	Content		-72	-111	16209448	3800870560
16227	09:36:22.804	00:00:16.226	974	-1024	-768	-1	-1	-1	-1	4	-1024	-768	-1	-1	-1	-1	4		0	0						Untertest2.avi	0	880	547	72	111				0	Content		-72	-111	16226518	3800887630
16243	09:36:22.820	00:00:16.243	975	-1024	-768	-1	-1	-1	-1	4	-1024	-768	-1	-1	-1	-1	4		0	0						Untertest2.avi	0	880	547	72	111				0	Content		-72	-111	16243185	3800904297
16260	09:36:22.837	00:00:16.259	976	-1024	-768	-1	-1	-1	-1	4	-1024	-768	-1	-1	-1	-1	4		0	0						Untertest2.avi	0	880	547	72	111				0	Content		-72	-111	16259853	3800920965
16277	09:36:22.854	00:00:16.277	977	-1024	-768	-1	-1	-1	-1	4	-1024	-768	-1	-1	-1	-1	4		0	0						Untertest2.avi	0	880	547	72	111				0	Content		-72	-111	16277280	3800938392
16292	09:36:22.869	00:00:16.292	978	-1024	-768	-1	-1	-1	-1	4	-1024	-768	-1	-1	-1	-1	4		0	0						Untertest2.avi	0	880	547	72	111				0	Content		-72	-111	16292152	3800953264
16309	09:36:22.886	00:00:16.308	979	-1024	-768	-1	-1	-1	-1	4	-1024	-768	-1	-1	-1	-1	4		0	0						Untertest2.avi	0	880	547	72	111				0	Content		-72	-111	16308649	3800969761
16325	09:36:22.902	00:00:16.325	980	-1024	-768	-1	-1	-1	-1	4	-1024	-768	-1	-1	-1	-1	4		0	0						Untertest2.avi	0	880	547	72	111				0	Content		-72	-111	16325409	3800986521
16342	09:36:22.919	00:00:16.342	981	-1024	-768	-1	-1	-1	-1	4	-1024	-768	-1	-1	-1	-1	4		0	0						Untertest2.avi	0	880	547	72	111				0	Content		-72	-111	16342074	3801003186
16359	09:36:22.936	00:00:16.358	982	-1024	-768	-1	-1	-1	-1	4	-1024	-768	-1	-1	-1	-1	4		0	0						Untertest2.avi	0	880	547	72	111				0	Content		-72	-111	16358669	3801019781
16375	09:36:22.952	00:00:16.375	983	-1024	-768	-1	-1	-1	-1	4	-1024	-768	-1	-1	-1	-1	4		0	0						Untertest2.avi	0	880	547	72	111				0	Content		-72	-111	16375336	3801036448
16392	09:36:22.969	00:00:16.392	984	-1024	-768	-1	-1	-1	-1	4	-1024	-768	-1	-1	-1	-1	4		0	0						Untertest2.avi	0	880	547	72	111				0	Content		-72	-111	16392237	3801053349
16409	09:36:22.986	00:00:16.408	985	-1024	-768	-1	-1	-1	-1	4	-1024	-768	-1	-1	-1	-1	4		0	0						Untertest2.avi	0	880	547	72	111				0	Content		-72	-111	16408904	3801070016
16426	09:36:23.003	00:00:16.425	986	-1024	-768	-1	-1	-1	-1	4	-1024	-768	-1	-1	-1	-1	4		0	0						Untertest2.avi	0	880	547	72	111				0	Content		-72	-111	16425899	3801087011
16443	09:36:23.020	00:00:16.442	987	-1024	-768	-1	-1	-1	-1	4	-1024	-768	-1	-1	-1	-1	4		0	0						Untertest2.avi	0	880	547	72	111				0	Content		-72	-111	16442566	3801103678
16459	09:36:23.036	00:00:16.459	988	-1024	-768	-1	-1	-1	-1	4	-1024	-768	-1	-1	-1	-1	4		0	0						Untertest2.avi	0	880	547	72	111				0	Content		-72	-111	16459233	3801120345
16477	09:36:23.054	00:00:16.476	989	-1024	-768	-1	-1	-1	-1	4	-1024	-768	-1	-1	-1	-1	4		0	0						Untertest2.avi	0	880	547	72	111				0	Content		-72	-111	16476508	3801137620
16494	09:36:23.071	00:00:16.493	990	-1024	-768	-1	-1	-1	-1	4	-1024	-768	-1	-1	-1	-1	4		0	0						Untertest2.avi	0	880	547	72	111				0	Content		-72	-111	16493757	3801154869
16510	09:36:23.087	00:00:16.509	991	-1024	-768	-1	-1	-1	-1	4	-1024	-768	-1	-1	-1	-1	4		0	0						Untertest2.avi	0	880	547	72	111				0	Content		-72	-111	16509798	3801170910
16526	09:36:23.103	00:00:16.526	992	-1024	-768	-1	-1	-1	-1	4	-1024	-768	-1	-1	-1	-1	4		0	0						Untertest2.avi	0	880	547	72	111				0	Content		-72	-111	16526465	3801187577
16543	09:36:23.120	00:00:16.543	993	-1024	-768	-1	-1	-1	-1	4	-1024	-768	-1	-1	-1	-1	4		0	0						Untertest2.avi	0	880	547	72	111				0	Content		-72	-111	16543132	3801204244
16559	09:36:23.136	00:00:16.558	994	-1024	-768	-1	-1	-1	-1	4	-1024	-768	-1	-1	-1	-1	4		0	0						Untertest2.avi	0	880	547	72	111				0	Content		-72	-111	16558623	3801219735
16575	09:36:23.152	00:00:16.575	995	-1024	-768	-1	-1	-1	-1	4	-1024	-768	-1	-1	-1	-1	4		0	0						Untertest2.avi	0	880	547	72	111				0	Content		-72	-111	16575247	3801236359
16592	09:36:23.169	00:00:16.591	996	-1024	-768	-1	-1	-1	-1	4	-1024	-768	-1	-1	-1	-1	4		0	0						Untertest2.avi	0	880	547	72	111				0	Content		-72	-111	16591927	3801253039
16608	09:36:23.185	00:00:16.608	997	-1024	-768	-1	-1	-1	-1	4	-1024	-768	-1	-1	-1	-1	4		0	0						Untertest2.avi	0	880	547	72	111				0	Content		-72	-111	16608495	3801269607
16625	09:36:23.202	00:00:16.625	998	-1024	-768	-1	-1	-1	-1	4	-1024	-768	-1	-1	-1	-1	4		0	0						Untertest2.avi	0	880	547	72	111				0	Content		-72	-111	16625432	3801286544
16642	09:36:23.219	00:00:16.642	999	-1024	-768	-1	-1	-1	-1	4	-1024	-768	-1	-1	-1	-1	4		0	0						Untertest2.avi	0	880	547	72	111				0	Content		-72	-111	16642099	3801303211
16659	09:36:23.236	00:00:16.659	1000	-1024	-768	-1	-1	-1	-1	4	-1024	-768	-1	-1	-1	-1	4		0	0						Untertest2.avi	0	880	547	72	111				0	Content		-72	-111	16659286	3801320398
16676	09:36:23.253	00:00:16.675	1001	-1024	-768	-1	-1	-1	-1	4	-1024	-768	-1	-1	-1	-1	4		0	0						Untertest2.avi	0	880	547	72	111				0	Content		-72	-111	16675953	3801337065
16693	09:36:23.270	00:00:16.692	1002	-1024	-768	-1	-1	-1	-1	4	-1024	-768	-1	-1	-1	-1	4		0	0						Untertest2.avi	0	880	547	72	111				0	Content		-72	-111	16692971	3801354083
16710	09:36:23.287	00:00:16.709	1003	-1024	-768	-1	-1	-1	-1	4	-1024	-768	-1	-1	-1	-1	4		0	0						Untertest2.avi	0	880	547	72	111				0	Content		-72	-111	16709638	3801370750
16726	09:36:23.303	00:00:16.726	1004	-1024	-768	-1	-1	-1	-1	4	-1024	-768	-1	-1	-1	-1	4		0	0						Untertest2.avi	0	880	547	72	111				0	Content		-72	-111	16726305	3801387417
16744	09:36:23.321	00:00:16.743	1005	-1024	-768	-1	-1	-1	-1	4	-1024	-768	-1	-1	-1	-1	4		0	0						Untertest2.avi	0	880	547	72	111				0	Content		-72	-111	16743628	3801404740
16758	09:36:23.335	00:00:16.758	1006	-1024	-768	-1	-1	-1	-1	4	-1024	-768	-1	-1	-1	-1	4		0	0						Untertest2.avi	0	880	547	72	111				0	Content		-72	-111	16758494	3801419606
16775	09:36:23.352	00:00:16.775	1007	-1024	-768	-1	-1	-1	-1	4	-1024	-768	-1	-1	-1	-1	4		0	0						Untertest2.avi	0	880	547	72	111				0	Content		-72	-111	16775112	3801436224
16792	09:36:23.369	00:00:16.791	1008	-1024	-768	-1	-1	-1	-1	4	-1024	-768	-1	-1	-1	-1	4		0	0						Untertest2.avi	0	880	547	72	111				0	Content		-72	-111	16791735	3801452847
16808	09:36:23.385	00:00:16.808	1009	-1024	-768	-1	-1	-1	-1	4	-1024	-768	-1	-1	-1	-1	4		0	0						Untertest2.avi	0	880	547	72	111				0	Content		-72	-111	16808413	3801469525
16825	09:36:23.402	00:00:16.825	1010	-1024	-768	-1	-1	-1	-1	4	-1024	-768	-1	-1	-1	-1	4		0	0						Untertest2.avi	0	880	547	72	111				0	Content		-72	-111	16825074	3801486186
16842	09:36:23.419	00:00:16.841	1011	-1024	-768	-1	-1	-1	-1	4	-1024	-768	-1	-1	-1	-1	4		0	0						Untertest2.avi	0	880	547	72	111				0	Content		-72	-111	16841741	3801502853
16859	09:36:23.436	00:00:16.858	1012	-1024	-768	-1	-1	-1	-1	4	-1024	-768	-1	-1	-1	-1	4		0	0						Untertest2.avi	0	880	547	72	111				0	Content		-72	-111	16858673	3801519785
16875	09:36:23.452	00:00:16.875	1013	-1024	-768	-1	-1	-1	-1	4	-1024	-768	-1	-1	-1	-1	4		0	0						Untertest2.avi	0	880	547	72	111				0	Content		-72	-111	16875340	3801536452
16892	09:36:23.469	00:00:16.892	1014	-1024	-768	-1	-1	-1	-1	4	-1024	-768	-1	-1	-1	-1	4		0	0						Untertest2.avi	0	880	547	72	111				0	Content		-72	-111	16892303	3801553415
16909	09:36:23.486	00:00:16.908	1015	-1024	-768	-1	-1	-1	-1	4	-1024	-768	-1	-1	-1	-1	4		0	0						Untertest2.avi	0	880	547	72	111				0	Content		-72	-111	16908971	3801570083
16926	09:36:23.503	00:00:16.925	1016	-1024	-768	-1	-1	-1	-1	4	-1024	-768	-1	-1	-1	-1	4		0	0						Untertest2.avi	0	880	547	72	111				0	Content		-72	-111	16925638	3801586750
16943	09:36:23.520	00:00:16.942	1017	-1024	-768	-1	-1	-1	-1	4	-1024	-768	-1	-1	-1	-1	4		0	0						Untertest2.avi	0	880	547	72	111				0	Content		-72	-111	16942852	3801603964
16960	09:36:23.537	00:00:16.960	1018	-1024	-768	-1	-1	-1	-1	4	-1024	-768	-1	-1	-1	-1	4		0	0						Untertest2.avi	0	880	547	72	111				0	Content		-72	-111	16960119	3801621231
16976	09:36:23.553	00:00:16.976	1019	-1024	-768	-1	-1	-1	-1	4	-1024	-768	-1	-1	-1	-1	4		0	0						Untertest2.avi	0	880	547	72	111				0	Content		-72	-111	16976197	3801637309
16993	09:36:23.570	00:00:16.992	1020	-1024	-768	-1	-1	-1	-1	4	-1024	-768	-1	-1	-1	-1	4		0	0						Untertest2.avi	0	880	547	72	111				0	Content		-72	-111	16992864	3801653976
17010	09:36:23.587	00:00:17.009	1021	-1024	-768	-1	-1	-1	-1	4	-1024	-768	-1	-1	-1	-1	4		0	0						Untertest2.avi	0	880	547	72	111				0	Content		-72	-111	17009531	3801670643
17025	09:36:23.602	00:00:17.024	1022	-1024	-768	-1	-1	-1	-1	4	-1024	-768	-1	-1	-1	-1	4		0	0						Untertest2.avi	0	880	547	72	111				0	Content		-72	-111	17024974	3801686086
17042	09:36:23.619	00:00:17.041	1023	-1024	-768	-1	-1	-1	-1	4	-1024	-768	-1	-1	-1	-1	4		0	0						Untertest2.avi	0	880	547	72	111				0	Content		-72	-111	17041597	3801702709
17058	09:36:23.635	00:00:17.058	1024	-1024	-768	-1	-1	-1	-1	4	-1024	-768	-1	-1	-1	-1	4		0	0						Untertest2.avi	0	880	547	72	111				0	Content		-72	-111	17058278	3801719390
17075	09:36:23.652	00:00:17.074	1025	-1024	-768	-1	-1	-1	-1	4	-1024	-768	-1	-1	-1	-1	4		0	0						Untertest2.avi	0	880	547	72	111				0	Content		-72	-111	17074970	3801736082
17092	09:36:23.669	00:00:17.091	1026	-1024	-768	-1	-1	-1	-1	4	-1024	-768	-1	-1	-1	-1	4		0	0						Untertest2.avi	0	880	547	72	111				0	Content		-72	-111	17091843	3801752955
17109	09:36:23.686	00:00:17.108	1027	-1024	-768	-1	-1	-1	-1	4	-1024	-768	-1	-1	-1	-1	4		0	0						Untertest2.avi	0	880	547	72	111				0	Content		-72	-111	17108510	3801769622
17126	09:36:23.703	00:00:17.125	1028	-1024	-768	-1	-1	-1	-1	4	-1024	-768	-1	-1	-1	-1	4		0	0						Untertest2.avi	0	880	547	72	111				0	Content		-72	-111	17125613	3801786725
17142	09:36:23.719	00:00:17.142	1029	-1024	-768	-1	-1	-1	-1	4	-1024	-768	-1	-1	-1	-1	4		0	0						Untertest2.avi	0	880	547	72	111				0	Content		-72	-111	17142281	3801803393
17159	09:36:23.736	00:00:17.159	1030	-1024	-768	-1	-1	-1	-1	4	-1024	-768	-1	-1	-1	-1	4		0	0						Untertest2.avi	0	880	547	72	111				0	Content		-72	-111	17159300	3801820412
17176	09:36:23.753	00:00:17.175	1031	-1024	-768	-1	-1	-1	-1	4	-1024	-768	-1	-1	-1	-1	4		0	0						Untertest2.avi	0	880	547	72	111				0	Content		-72	-111	17175967	3801837079
17193	09:36:23.770	00:00:17.192	1032	-1024	-768	-1	-1	-1	-1	4	-1024	-768	-1	-1	-1	-1	4		0	0						Untertest2.avi	0	880	547	72	111				0	Content		-72	-111	17192634	3801853746
17210	09:36:23.787	00:00:17.210	1033	-1024	-768	-1	-1	-1	-1	4	-1024	-768	-1	-1	-1	-1	4		0	0						Untertest2.avi	0	880	547	72	111				0	Content		-72	-111	17210085	3801871197
17225	09:36:23.802	00:00:17.224	1034	-1024	-768	-1	-1	-1	-1	4	-1024	-768	-1	-1	-1	-1	4		0	0						Untertest2.avi	0	880	547	72	111				0	Content		-72	-111	17224834	3801885946
17241	09:36:23.818	00:00:17.241	1035	-1024	-768	-1	-1	-1	-1	4	-1024	-768	-1	-1	-1	-1	4		0	0						Untertest2.avi	0	880	547	72	111				0	Content		-72	-111	17241458	3801902570
17258	09:36:23.835	00:00:17.258	1036	-1024	-768	-1	-1	-1	-1	4	-1024	-768	-1	-1	-1	-1	4		0	0						Untertest2.avi	0	880	547	72	111				0	Content		-72	-111	17258081	3801919193
17275	09:36:23.852	00:00:17.274	1037	-1024	-768	-1	-1	-1	-1	4	-1024	-768	-1	-1	-1	-1	4		0	0						Untertest2.avi	0	880	547	72	111				0	Content		-72	-111	17274884	3801935996
17291	09:36:23.868	00:00:17.291	1038	-1024	-768	-1	-1	-1	-1	4	-1024	-768	-1	-1	-1	-1	4		0	0						Untertest2.avi	0	880	547	72	111				0	Content		-72	-111	17291451	3801952563
17308	09:36:23.885	00:00:17.308	1039	-1024	-768	-1	-1	-1	-1	4	-1024	-768	-1	-1	-1	-1	4		0	0						Untertest2.avi	0	880	547	72	111				0	Content		-72	-111	17308286	3801969398
17325	09:36:23.902	00:00:17.324	1040	-1024	-768	-1	-1	-1	-1	4	-1024	-768	-1	-1	-1	-1	4		0	0						Untertest2.avi	0	880	547	72	111				0	Content		-72	-111	17324953	3801986065
17342	09:36:23.919	00:00:17.341	1041	-1024	-768	-1	-1	-1	-1	4	-1024	-768	-1	-1	-1	-1	4		0	0						Untertest2.avi	0	880	547	72	111				0	Content		-72	-111	17341620	3802002732
17359	09:36:23.936	00:00:17.358	1042	-1024	-768	-1	-1	-1	-1	4	-1024	-768	-1	-1	-1	-1	4		0	0						Untertest2.avi	0	880	547	72	111				0	Content		-72	-111	17358604	3802019716
17375	09:36:23.952	00:00:17.375	1043	-1024	-768	-1	-1	-1	-1	4	-1024	-768	-1	-1	-1	-1	4		0	0						Untertest2.avi	0	880	547	72	111				0	Content		-72	-111	17375271	3802036383
17392	09:36:23.969	00:00:17.391	1044	-1024	-768	-1	-1	-1	-1	4	-1024	-768	-1	-1	-1	-1	4		0	0						Untertest2.avi	0	880	547	72	111				0	Content		-72	-111	17391939	3802053051
17409	09:36:23.986	00:00:17.409	1045	-1024	-768	-1	-1	-1	-1	4	-1024	-768	-1	-1	-1	-1	4		0	0						Untertest2.avi	0	880	547	72	111				0	Content		-72	-111	17409194	3802070306
17426	09:36:24.003	00:00:17.426	1046	-1024	-768	-1	-1	-1	-1	4	-1024	-768	-1	-1	-1	-1	4		0	0						Untertest2.avi	0	880	547	72	111				0	Content		-72	-111	17426441	3802087553
17443	09:36:24.020	00:00:17.442	1047	-1024	-768	-1	-1	-1	-1	4	-1024	-768	-1	-1	-1	-1	4		0	0						Untertest2.avi	0	880	547	72	111				0	Content		-72	-111	17442523	3802103635
17459	09:36:24.036	00:00:17.459	1048	-1024	-768	-1	-1	-1	-1	4	-1024	-768	-1	-1	-1	-1	4		0	0						Untertest2.avi	0	880	547	72	111				0	Content		-72	-111	17459191	3802120303
17476	09:36:24.053	00:00:17.475	1049	-1024	-768	-1	-1	-1	-1	4	-1024	-768	-1	-1	-1	-1	4		0	0						Untertest2.avi	0	880	547	72	111				0	Content		-72	-111	17475858	3802136970
17491	09:36:24.068	00:00:17.491	1050	-1024	-768	-1	-1	-1	-1	4	-1024	-768	-1	-1	-1	-1	4		0	0						Untertest2.avi	0	880	547	72	111				0	Content		-72	-111	17491312	3802152424
17508	09:36:24.085	00:00:17.507	1051	-1024	-768	-1	-1	-1	-1	4	-1024	-768	-1	-1	-1	-1	4		0	0						Untertest2.avi	0	880	547	72	111				0	Content		-72	-111	17507933	3802169045
17525	09:36:24.102	00:00:17.524	1052	-1024	-768	-1	-1	-1	-1	4	-1024	-768	-1	-1	-1	-1	4		0	0						Untertest2.avi	0	880	547	72	111				0	Content		-72	-111	17524610	3802185722
17541	09:36:24.118	00:00:17.541	1053	-1024	-768	-1	-1	-1	-1	4	-1024	-768	-1	-1	-1	-1	4		0	0						Untertest2.avi	0	880	547	72	111				0	Content		-72	-111	17541303	3802202415
17558	09:36:24.135	00:00:17.558	1054	-1024	-768	-1	-1	-1	-1	4	-1024	-768	-1	-1	-1	-1	4		0	0						Untertest2.avi	0	880	547	72	111				0	Content		-72	-111	17558178	3802219290
17575	09:36:24.152	00:00:17.574	1055	-1024	-768	-1	-1	-1	-1	4	-1024	-768	-1	-1	-1	-1	4		0	0						Untertest2.avi	0	880	547	72	111				0	Content		-72	-111	17574845	3802235957
17592	09:36:24.169	00:00:17.591	1056	-1024	-768	-1	-1	-1	-1	4	-1024	-768	-1	-1	-1	-1	4		0	0						Untertest2.avi	0	880	547	72	111				0	Content		-72	-111	17591947	3802253059
17609	09:36:24.186	00:00:17.608	1057	-1024	-768	-1	-1	-1	-1	4	-1024	-768	-1	-1	-1	-1	4		0	0						Untertest2.avi	0	880	547	72	111				0	Content		-72	-111	17608614	3802269726
17626	09:36:24.203	00:00:17.625	1058	-1024	-768	-1	-1	-1	-1	4	-1024	-768	-1	-1	-1	-1	4		0	0						Untertest2.avi	0	880	547	72	111				0	Content		-72	-111	17625634	3802286746
17642	09:36:24.219	00:00:17.642	1059	-1024	-768	-1	-1	-1	-1	4	-1024	-768	-1	-1	-1	-1	4		0	0						Untertest2.avi	0	880	547	72	111				0	Content		-72	-111	17642301	3802303413
17659	09:36:24.236	00:00:17.658	1060	-1024	-768	-1	-1	-1	-1	4	-1024	-768	-1	-1	-1	-1	4		0	0						Untertest2.avi	0	880	547	72	111				0	Content		-72	-111	17658968	3802320080
17676	09:36:24.253	00:00:17.676	1061	-1024	-768	-1	-1	-1	-1	4	-1024	-768	-1	-1	-1	-1	4		0	0						Untertest2.avi	0	880	547	72	111				0	Content		-72	-111	17676419	3802337531
17691	09:36:24.268	00:00:17.691	1062	-1024	-768	-1	-1	-1	-1	4	-1024	-768	-1	-1	-1	-1	4		0	0						Untertest2.avi	0	880	547	72	111				0	Content		-72	-111	17691166	3802352278
17708	09:36:24.285	00:00:17.707	1063	-1024	-768	-1	-1	-1	-1	4	-1024	-768	-1	-1	-1	-1	4		0	0						Untertest2.avi	0	880	547	72	111				0	Content		-72	-111	17707788	3802368900
17725	09:36:24.302	00:00:17.724	1064	-1024	-768	-1	-1	-1	-1	4	-1024	-768	-1	-1	-1	-1	4		0	0						Untertest2.avi	0	880	547	72	111				0	Content		-72	-111	17724536	3802385648
17741	09:36:24.318	00:00:17.741	1065	-1024	-768	-1	-1	-1	-1	4	-1024	-768	-1	-1	-1	-1	4		0	0						Untertest2.avi	0	880	547	72	111				0	Content		-72	-111	17741091	3802402203
17758	09:36:24.335	00:00:17.757	1066	-1024	-768	-1	-1	-1	-1	4	-1024	-768	-1	-1	-1	-1	4		0	0						Untertest2.avi	0	880	547	72	111				0	Content		-72	-111	17757784	3802418896
17775	09:36:24.352	00:00:17.774	1067	-1024	-768	-1	-1	-1	-1	4	-1024	-768	-1	-1	-1	-1	4		0	0						Untertest2.avi	0	880	547	72	111				0	Content		-72	-111	17774621	3802435733
17791	09:36:24.368	00:00:17.791	1068	-1024	-768	-1	-1	-1	-1	4	-1024	-768	-1	-1	-1	-1	4		0	0						Untertest2.avi	0	880	547	72	111				0	Content		-72	-111	17791289	3802452401
17808	09:36:24.385	00:00:17.807	1069	-1024	-768	-1	-1	-1	-1	4	-1024	-768	-1	-1	-1	-1	4		0	0						Untertest2.avi	0	880	547	72	111				0	Content		-72	-111	17807956	3802469068
17825	09:36:24.402	00:00:17.824	1070	-1024	-768	-1	-1	-1	-1	4	-1024	-768	-1	-1	-1	-1	4		0	0						Untertest2.avi	0	880	547	72	111				0	Content		-72	-111	17824938	3802486050
17842	09:36:24.419	00:00:17.841	1071	-1024	-768	-1	-1	-1	-1	4	-1024	-768	-1	-1	-1	-1	4		0	0						Untertest2.avi	0	880	547	72	111				0	Content		-72	-111	17841605	3802502717
17858	09:36:24.435	00:00:17.858	1072	-1024	-768	-1	-1	-1	-1	4	-1024	-768	-1	-1	-1	-1	4		0	0						Untertest2.avi	0	880	547	72	111				0	Content		-72	-111	17858272	3802519384
17876	09:36:24.453	00:00:17.875	1073	-1024	-768	-1	-1	-1	-1	4	-1024	-768	-1	-1	-1	-1	4		0	0						Untertest2.avi	0	880	547	72	111				0	Content		-72	-111	17875649	3802536761
17893	09:36:24.470	00:00:17.892	1074	-1024	-768	-1	-1	-1	-1	4	-1024	-768	-1	-1	-1	-1	4		0	0						Untertest2.avi	0	880	547	72	111				0	Content		-72	-111	17892896	3802554008
17909	09:36:24.486	00:00:17.908	1075	-1024	-768	-1	-1	-1	-1	4	-1024	-768	-1	-1	-1	-1	4		0	0						Untertest2.avi	0	880	547	72	111				0	Content		-72	-111	17908938	3802570050
17926	09:36:24.503	00:00:17.925	1076	-1024	-768	-1	-1	-1	-1	4	-1024	-768	-1	-1	-1	-1	4		0	0						Untertest2.avi	0	880	547	72	111				0	Content		-72	-111	17925605	3802586717
17942	09:36:24.519	00:00:17.942	1077	-1024	-768	-1	-1	-1	-1	4	-1024	-768	-1	-1	-1	-1	4		0	0						Untertest2.avi	0	880	547	72	111				0	Content		-72	-111	17942272	3802603384
17958	09:36:24.535	00:00:17.957	1078	-1024	-768	-1	-1	-1	-1	4	-1024	-768	-1	-1	-1	-1	4		0	0						Untertest2.avi	0	880	547	72	111				0	Content		-72	-111	17957641	3802618753
17974	09:36:24.551	00:00:17.974	1079	-1024	-768	-1	-1	-1	-1	4	-1024	-768	-1	-1	-1	-1	4		0	0						Untertest2.avi	0	880	547	72	111				0	Content		-72	-111	17974262	3802635374
17991	09:36:24.568	00:00:17.990	1080	-1024	-768	-1	-1	-1	-1	4	-1024	-768	-1	-1	-1	-1	4		0	0						Untertest2.avi	0	880	547	72	111				0	Content		-72	-111	17990938	3802652050
18008	09:36:24.585	00:00:18.007	1081	-1024	-768	-1	-1	-1	-1	4	-1024	-768	-1	-1	-1	-1	4		0	0						Untertest2.avi	0	880	547	72	111				0	Content		-72	-111	18007634	3802668746
18025	09:36:24.602	00:00:18.024	1082	-1024	-768	-1	-1	-1	-1	4	-1024	-768	-1	-1	-1	-1	4		0	0						Untertest2.avi	0	880	547	72	111				0	Content		-72	-111	18024506	3802685618
18041	09:36:24.618	00:00:18.041	1083	-1024	-768	-1	-1	-1	-1	4	-1024	-768	-1	-1	-1	-1	4		0	0						Untertest2.avi	0	880	547	72	111				0	Content		-72	-111	18041174	3802702286
18058	09:36:24.635	00:00:18.058	1084	-1024	-768	-1	-1	-1	-1	4	-1024	-768	-1	-1	-1	-1	4		0	0						Untertest2.avi	0	880	547	72	111				0	Content		-72	-111	18058337	3802719449
18075	09:36:24.652	00:00:18.075	1085	-1024	-768	-1	-1	-1	-1	4	-1024	-768	-1	-1	-1	-1	4		0	0						Untertest2.avi	0	880	547	72	111				0	Content		-72	-111	18075004	3802736116
18092	09:36:24.669	00:00:18.092	1086	-1024	-768	-1	-1	-1	-1	4	-1024	-768	-1	-1	-1	-1	4		0	0						Untertest2.avi	0	880	547	72	111				0	Content		-72	-111	18092002	3802753114
18109	09:36:24.686	00:00:18.108	1087	-1024	-768	-1	-1	-1	-1	4	-1024	-768	-1	-1	-1	-1	4		0	0						Untertest2.avi	0	880	547	72	111				0	Content		-72	-111	18108670	3802769782
18125	09:36:24.702	00:00:18.125	1088	-1024	-768	-1	-1	-1	-1	4	-1024	-768	-1	-1	-1	-1	4		0	0						Untertest2.avi	0	880	547	72	111				0	Content		-72	-111	18125337	3802786449
18143	09:36:24.720	00:00:18.142	1089	-1024	-768	-1	-1	-1	-1	4	-1024	-768	-1	-1	-1	-1	4		0	0						Untertest2.avi	0	880	547	72	111				0	Content		-72	-111	18142746	3802803858
18157	09:36:24.734	00:00:18.157	1090	-1024	-768	-1	-1	-1	-1	4	-1024	-768	-1	-1	-1	-1	4		0	0						Untertest2.avi	0	880	547	72	111				0	Content		-72	-111	18157494	3802818606
18174	09:36:24.751	00:00:18.174	1091	-1024	-768	-1	-1	-1	-1	4	-1024	-768	-1	-1	-1	-1	4		0	0						Untertest2.avi	0	880	547	72	111				0	Content		-72	-111	18174114	3802835226
18191	09:36:24.768	00:00:18.190	1092	-1024	-768	-1	-1	-1	-1	4	-1024	-768	-1	-1	-1	-1	4		0	0						Untertest2.avi	0	880	547	72	111				0	Content		-72	-111	18190863	3802851975
18208	09:36:24.785	00:00:18.207	1093	-1024	-768	-1	-1	-1	-1	4	-1024	-768	-1	-1	-1	-1	4		0	0						Untertest2.avi	0	880	547	72	111				0	Content		-72	-111	18207541	3802868653
18224	09:36:24.801	00:00:18.224	1094	-1024	-768	-1	-1	-1	-1	4	-1024	-768	-1	-1	-1	-1	4		0	0						Untertest2.avi	0	880	547	72	111				0	Content		-72	-111	18224111	3802885223
18241	09:36:24.818	00:00:18.240	1095	-1024	-768	-1	-1	-1	-1	4	-1024	-768	-1	-1	-1	-1	4		0	0						Untertest2.avi	0	880	547	72	111				0	Content		-72	-111	18240944	3802902056
18258	09:36:24.835	00:00:18.257	1096	-1024	-768	-1	-1	-1	-1	4	-1024	-768	-1	-1	-1	-1	4		0	0						Untertest2.avi	0	880	547	72	111				0	Content		-72	-111	18257611	3802918723
18274	09:36:24.851	00:00:18.274	1097	-1024	-768	-1	-1	-1	-1	4	-1024	-768	-1	-1	-1	-1	4		0	0						Untertest2.avi	0	880	547	72	111				0	Content		-72	-111	18274279	3802935391
18291	09:36:24.868	00:00:18.291	1098	-1024	-768	-1	-1	-1	-1	4	-1024	-768	-1	-1	-1	-1	4		0	0						Untertest2.avi	0	880	547	72	111				0	Content		-72	-111	18291262	3802952374
18308	09:36:24.885	00:00:18.307	1099	-1024	-768	-1	-1	-1	-1	4	-1024	-768	-1	-1	-1	-1	4		0	0						Untertest2.avi	0	880	547	72	111				0	Content		-72	-111	18307929	3802969041
18325	09:36:24.902	00:00:18.324	1100	-1024	-768	-1	-1	-1	-1	4	-1024	-768	-1	-1	-1	-1	4		0	0						Untertest2.avi	0	880	547	72	111				0	Content		-72	-111	18324596	3802985708
18342	09:36:24.919	00:00:18.341	1101	-1024	-768	-1	-1	-1	-1	4	-1024	-768	-1	-1	-1	-1	4		0	0						Untertest2.avi	0	880	547	72	111				0	Content		-72	-111	18341977	3803003089
18359	09:36:24.936	00:00:18.359	1102	-1024	-768	-1	-1	-1	-1	4	-1024	-768	-1	-1	-1	-1	4		0	0						Untertest2.avi	0	880	547	72	111				0	Content		-72	-111	18359222	3803020334
18375	09:36:24.952	00:00:18.375	1103	-1024	-768	-1	-1	-1	-1	4	-1024	-768	-1	-1	-1	-1	4		0	0						Untertest2.avi	0	880	547	72	111				0	Content		-72	-111	18375265	3803036377
18392	09:36:24.969	00:00:18.391	1104	-1024	-768	-1	-1	-1	-1	4	-1024	-768	-1	-1	-1	-1	4		0	0						Untertest2.avi	0	880	547	72	111				0	Content		-72	-111	18391932	3803053044
18409	09:36:24.986	00:00:18.408	1105	-1024	-768	-1	-1	-1	-1	4	-1024	-768	-1	-1	-1	-1	4		0	0						Untertest2.avi	0	880	547	72	111				0	Content		-72	-111	18408599	3803069711
18424	09:36:25.001	00:00:18.423	1106	-1024	-768	-1	-1	-1	-1	4	-1024	-768	-1	-1	-1	-1	4		0	0						Untertest2.avi	0	880	547	72	111				0	Content		-72	-111	18423968	3803085080
18441	09:36:25.018	00:00:18.440	1107	-1024	-768	-1	-1	-1	-1	4	-1024	-768	-1	-1	-1	-1	4		0	0						Untertest2.avi	0	880	547	72	111				0	Content		-72	-111	18440594	3803101706
18457	09:36:25.034	00:00:18.457	1108	-1024	-768	-1	-1	-1	-1	4	-1024	-768	-1	-1	-1	-1	4		0	0						Untertest2.avi	0	880	547	72	111				0	Content		-72	-111	18457396	3803118508
18474	09:36:25.051	00:00:18.473	1109	-1024	-768	-1	-1	-1	-1	4	-1024	-768	-1	-1	-1	-1	4		0	0						Untertest2.avi	0	880	547	72	111				0	Content		-72	-111	18473961	3803135073
18491	09:36:25.068	00:00:18.490	1110	-1024	-768	-1	-1	-1	-1	4	-1024	-768	-1	-1	-1	-1	4		0	0						Untertest2.avi	0	880	547	72	111				0	Content		-72	-111	18490896	3803152008
18508	09:36:25.085	00:00:18.507	1111	-1024	-768	-1	-1	-1	-1	4	-1024	-768	-1	-1	-1	-1	4		0	0						Untertest2.avi	0	880	547	72	111				0	Content		-72	-111	18507563	3803168675
18525	09:36:25.102	00:00:18.524	1112	-1024	-768	-1	-1	-1	-1	4	-1024	-768	-1	-1	-1	-1	4		0	0						Untertest2.avi	0	880	547	72	111				0	Content		-72	-111	18524695	3803185807
18541	09:36:25.118	00:00:18.541	1113	-1024	-768	-1	-1	-1	-1	4	-1024	-768	-1	-1	-1	-1	4		0	0						Untertest2.avi	0	880	547	72	111				0	Content		-72	-111	18541362	3803202474
18558	09:36:25.135	00:00:18.558	1114	-1024	-768	-1	-1	-1	-1	4	-1024	-768	-1	-1	-1	-1	4		0	0						Untertest2.avi	0	880	547	72	111				0	Content		-72	-111	18558393	3803219505
18575	09:36:25.152	00:00:18.575	1115	-1024	-768	-1	-1	-1	-1	4	-1024	-768	-1	-1	-1	-1	4		0	0						Untertest2.avi	0	880	547	72	111				0	Content		-72	-111	18575060	3803236172
18592	09:36:25.169	00:00:18.591	1116	-1024	-768	-1	-1	-1	-1	4	-1024	-768	-1	-1	-1	-1	4		0	0						Untertest2.avi	0	880	547	72	111				0	Content		-72	-111	18591728	3803252840
18609	09:36:25.186	00:00:18.609	1117	-1024	-768	-1	-1	-1	-1	4	-1024	-768	-1	-1	-1	-1	4		0	0						Untertest2.avi	0	880	547	72	111				0	Content		-72	-111	18609085	3803270197
18624	09:36:25.201	00:00:18.623	1118	-1024	-768	-1	-1	-1	-1	4	-1024	-768	-1	-1	-1	-1	4		0	0						Untertest2.avi	0	880	547	72	111				0	Content		-72	-111	18623819	3803284931
18640	09:36:25.217	00:00:18.640	1119	-1024	-768	-1	-1	-1	-1	4	-1024	-768	-1	-1	-1	-1	4		0	0						Untertest2.avi	0	880	547	72	111				0	Content		-72	-111	18640444	3803301556
18657	09:36:25.234	00:00:18.657	1120	-1024	-768	-1	-1	-1	-1	4	-1024	-768	-1	-1	-1	-1	4		0	0						Untertest2.avi	0	880	547	72	111				0	Content		-72	-111	18657192	3803318304
18674	09:36:25.251	00:00:18.673	1121	-1024	-768	-1	-1	-1	-1	4	-1024	-768	-1	-1	-1	-1	4		0	0						Untertest2.avi	0	880	547	72	111				0	Content		-72	-111	18673872	3803334984
18690	09:36:25.267	00:00:18.690	1122	-1024	-768	-1	-1	-1	-1	4	-1024	-768	-1	-1	-1	-1	4		0	0						Untertest2.avi	0	880	547	72	111				0	Content		-72	-111	18690439	3803351551
18707	09:36:25.284	00:00:18.707	1123	-1024	-768	-1	-1	-1	-1	4	-1024	-768	-1	-1	-1	-1	4		0	0						Untertest2.avi	0	880	547	72	111				0	Content		-72	-111	18707317	3803368429
18724	09:36:25.301	00:00:18.723	1124	-1024	-768	-1	-1	-1	-1	4	-1024	-768	-1	-1	-1	-1	4		0	0						Untertest2.avi	0	880	547	72	111				0	Content		-72	-111	18723984	3803385096
18741	09:36:25.318	00:00:18.740	1125	-1024	-768	-1	-1	-1	-1	4	-1024	-768	-1	-1	-1	-1	4		0	0						Untertest2.avi	0	880	547	72	111				0	Content		-72	-111	18740651	3803401763
18758	09:36:25.335	00:00:18.757	1126	-1024	-768	-1	-1	-1	-1	4	-1024	-768	-1	-1	-1	-1	4		0	0						Untertest2.avi	0	880	547	72	111				0	Content		-72	-111	18757664	3803418776
18774	09:36:25.351	00:00:18.774	1127	-1024	-768	-1	-1	-1	-1	4	-1024	-768	-1	-1	-1	-1	4		0	0						Untertest2.avi	0	880	547	72	111				0	Content		-72	-111	18774331	3803435443
18791	09:36:25.368	00:00:18.790	1128	-1024	-768	-1	-1	-1	-1	4	-1024	-768	-1	-1	-1	-1	4		0	0						Untertest2.avi	0	880	547	72	111				0	Content		-72	-111	18790998	3803452110
18808	09:36:25.385	00:00:18.808	1129	-1024	-768	-1	-1	-1	-1	4	-1024	-768	-1	-1	-1	-1	4		0	0						Untertest2.avi	0	880	547	72	111				0	Content		-72	-111	18808307	3803469419
18826	09:36:25.403	00:00:18.825	1130	-1024	-768	-1	-1	-1	-1	4	-1024	-768	-1	-1	-1	-1	4		0	0						Untertest2.avi	0	880	547	72	111				0	Content		-72	-111	18825567	3803486679
18842	09:36:25.419	00:00:18.841	1131	-1024	-768	-1	-1	-1	-1	4	-1024	-768	-1	-1	-1	-1	4		0	0						Untertest2.avi	0	880	547	72	111				0	Content		-72	-111	18841605	3803502717
18858	09:36:25.435	00:00:18.858	1132	-1024	-768	-1	-1	-1	-1	4	-1024	-768	-1	-1	-1	-1	4		0	0						Untertest2.avi	0	880	547	72	111				0	Content		-72	-111	18858272	3803519384
18875	09:36:25.452	00:00:18.874	1133	-1024	-768	-1	-1	-1	-1	4	-1024	-768	-1	-1	-1	-1	4		0	0						Untertest2.avi	0	880	547	72	111				0	Content		-72	-111	18874939	3803536051
18890	09:36:25.467	00:00:18.890	1134	-1024	-768	-1	-1	-1	-1	4	-1024	-768	-1	-1	-1	-1	4		0	0						Untertest2.avi	0	880	547	72	111				0	Content		-72	-111	18890300	3803551412
18907	09:36:25.484	00:00:18.906	1135	-1024	-768	-1	-1	-1	-1	4	-1024	-768	-1	-1	-1	-1	4		0	0						Untertest2.avi	0	880	547	72	111				0	Content		-72	-111	18906920	3803568032
18924	09:36:25.501	00:00:18.923	1136	-1024	-768	-1	-1	-1	-1	4	-1024	-768	-1	-1	-1	-1	4		0	0						Untertest2.avi	0	880	547	72	111				0	Content		-72	-111	18923725	3803584837
18940	09:36:25.517	00:00:18.940	1137	-1024	-768	-1	-1	-1	-1	4	-1024	-768	-1	-1	-1	-1	4		0	0						Untertest2.avi	0	880	547	72	111				0	Content		-72	-111	18940292	3803601404
18957	09:36:25.534	00:00:18.956	1138	-1024	-768	-1	-1	-1	-1	4	-1024	-768	-1	-1	-1	-1	4		0	0						Untertest2.avi	0	880	547	72	111				0	Content		-72	-111	18956936	3803618048
18974	09:36:25.551	00:00:18.974	1139	-1024	-768	-1	-1	-1	-1	4	-1024	-768	-1	-1	-1	-1	4		0	0						Untertest2.avi	0	880	547	72	111				0	Content		-72	-111	18974011	3803635123
18991	09:36:25.568	00:00:18.990	1140	-1024	-768	-1	-1	-1	-1	4	-1024	-768	-1	-1	-1	-1	4		0	0						Untertest2.avi	0	880	547	72	111				0	Content		-72	-111	18990678	3803651790
19007	09:36:25.584	00:00:19.007	1141	-1024	-768	-1	-1	-1	-1	4	-1024	-768	-1	-1	-1	-1	4		0	0						Untertest2.avi	0	880	547	72	111				0	Content		-72	-111	19007346	3803668458
19024	09:36:25.601	00:00:19.024	1142	-1024	-768	-1	-1	-1	-1	4	-1024	-768	-1	-1	-1	-1	4		0	0						Untertest2.avi	0	880	547	72	111				0	Content		-72	-111	19024498	3803685610
19041	09:36:25.618	00:00:19.041	1143	-1024	-768	-1	-1	-1	-1	4	-1024	-768	-1	-1	-1	-1	4		0	0						Untertest2.avi	0	880	547	72	111				0	Content		-72	-111	19041165	3803702277
19058	09:36:25.635	00:00:19.057	1144	-1024	-768	-1	-1	-1	-1	4	-1024	-768	-1	-1	-1	-1	4		0	0						Untertest2.avi	0	880	547	72	111				0	Content		-72	-111	19057832	3803718944
19075	09:36:25.652	00:00:19.075	1145	-1024	-768	-1	-1	-1	-1	4	-1024	-768	-1	-1	-1	-1	4		0	0						Untertest2.avi	0	880	547	72	111				0	Content		-72	-111	19075409	3803736521
19090	09:36:25.667	00:00:19.090	1146	-1024	-768	-1	-1	-1	-1	4	-1024	-768	-1	-1	-1	-1	4		0	0						Untertest2.avi	0	880	547	72	111				0	Content		-72	-111	19090281	3803751393
19107	09:36:25.684	00:00:19.106	1147	-1024	-768	-1	-1	-1	-1	4	-1024	-768	-1	-1	-1	-1	4		0	0						Untertest2.avi	0	880	547	72	111				0	Content		-72	-111	19106779	3803767891
19124	09:36:25.701	00:00:19.123	1148	-1024	-768	-1	-1	-1	-1	4	-1024	-768	-1	-1	-1	-1	4		0	0						Untertest2.avi	0	880	547	72	111				0	Content		-72	-111	19123529	3803784641
19140	09:36:25.717	00:00:19.140	1149	-1024	-768	-1	-1	-1	-1	4	-1024	-768	-1	-1	-1	-1	4		0	0						Untertest2.avi	0	880	547	72	111				0	Content		-72	-111	19140209	3803801321
19157	09:36:25.734	00:00:19.156	1150	-1024	-768	-1	-1	-1	-1	4	-1024	-768	-1	-1	-1	-1	4		0	0						Untertest2.avi	0	880	547	72	111				0	Content		-72	-111	19156776	3803817888
19174	09:36:25.751	00:00:19.173	1151	-1024	-768	-1	-1	-1	-1	4	-1024	-768	-1	-1	-1	-1	4		0	0						Untertest2.avi	0	880	547	72	111				0	Content		-72	-111	19173652	3803834764
19190	09:36:25.767	00:00:19.190	1152	-1024	-768	-1	-1	-1	-1	4	-1024	-768	-1	-1	-1	-1	4		0	0						Untertest2.avi	0	880	547	72	111				0	Content		-72	-111	19190319	3803851431
19207	09:36:25.784	00:00:19.206	1153	-1024	-768	-1	-1	-1	-1	4	-1024	-768	-1	-1	-1	-1	4		0	0						Untertest2.avi	0	880	547	72	111				0	Content		-72	-111	19206986	3803868098
19224	09:36:25.801	00:00:19.223	1154	-1024	-768	-1	-1	-1	-1	4	-1024	-768	-1	-1	-1	-1	4		0	0						Untertest2.avi	0	880	547	72	111				0	Content		-72	-111	19223999	3803885111
19241	09:36:25.818	00:00:19.240	1155	-1024	-768	-1	-1	-1	-1	4	-1024	-768	-1	-1	-1	-1	4		0	0						Untertest2.avi	0	880	547	72	111				0	Content		-72	-111	19240667	3803901779
19257	09:36:25.834	00:00:19.257	1156	-1024	-768	-1	-1	-1	-1	4	-1024	-768	-1	-1	-1	-1	4		0	0						Untertest2.avi	0	880	547	72	111				0	Content		-72	-111	19257334	3803918446
19275	09:36:25.852	00:00:19.274	1157	-1024	-768	-1	-1	-1	-1	4	-1024	-768	-1	-1	-1	-1	4		0	0						Untertest2.avi	0	880	547	72	111				0	Content		-72	-111	19274644	3803935756
19292	09:36:25.869	00:00:19.292	1158	-1024	-768	-1	-1	-1	-1	4	-1024	-768	-1	-1	-1	-1	4		0	0						Untertest2.avi	0	880	547	72	111				0	Content		-72	-111	19292017	3803953129
19308	09:36:25.885	00:00:19.308	1159	-1024	-768	-1	-1	-1	-1	4	-1024	-768	-1	-1	-1	-1	4		0	0						Untertest2.avi	0	880	547	72	111				0	Content		-72	-111	19308016	3803969128
19325	09:36:25.902	00:00:19.324	1160	-1024	-768	-1	-1	-1	-1	4	-1024	-768	-1	-1	-1	-1	4		0	0						Untertest2.avi	0	880	547	72	111				0	Content		-72	-111	19324684	3803985796
19341	09:36:25.918	00:00:19.341	1161	-1024	-768	-1	-1	-1	-1	4	-1024	-768	-1	-1	-1	-1	4		0	0						Untertest2.avi	0	880	547	72	111				0	Content		-72	-111	19341351	3804002463
19357	09:36:25.934	00:00:19.356	1162	-1024	-768	-1	-1	-1	-1	4	-1024	-768	-1	-1	-1	-1	4		0	0						Untertest2.avi	0	880	547	72	111				0	Content		-72	-111	19356636	3804017748
19373	09:36:25.950	00:00:19.373	1163	-1024	-768	-1	-1	-1	-1	4	-1024	-768	-1	-1	-1	-1	4		0	0						Untertest2.avi	0	880	547	72	111				0	Content		-72	-111	19373385	3804034497
19390	09:36:25.967	00:00:19.390	1164	-1024	-768	-1	-1	-1	-1	4	-1024	-768	-1	-1	-1	-1	4		0	0						Untertest2.avi	0	880	547	72	111				0	Content		-72	-111	19390062	3804051174
19407	09:36:25.984	00:00:19.406	1165	-1024	-768	-1	-1	-1	-1	4	-1024	-768	-1	-1	-1	-1	4		0	0						Untertest2.avi	0	880	547	72	111				0	Content		-72	-111	19406632	3804067744
19424	09:36:26.001	00:00:19.423	1166	-1024	-768	-1	-1	-1	-1	4	-1024	-768	-1	-1	-1	-1	4		0	0						Untertest2.avi	0	880	547	72	111				0	Content		-72	-111	19423568	3804084680
19440	09:36:26.017	00:00:19.440	1167	-1024	-768	-1	-1	-1	-1	4	-1024	-768	-1	-1	-1	-1	4		0	0						Untertest2.avi	0	880	547	72	111				0	Content		-72	-111	19440235	3804101347
19457	09:36:26.034	00:00:19.457	1168	-1024	-768	-1	-1	-1	-1	4	-1024	-768	-1	-1	-1	-1	4		0	0						Untertest2.avi	0	880	547	72	111				0	Content		-72	-111	19457368	3804118480
19474	09:36:26.051	00:00:19.474	1169	-1024	-768	-1	-1	-1	-1	4	-1024	-768	-1	-1	-1	-1	4		0	0						Untertest2.avi	0	880	547	72	111				0	Content		-72	-111	19474035	3804135147
19491	09:36:26.068	00:00:19.491	1170	-1024	-768	-1	-1	-1	-1	4	-1024	-768	-1	-1	-1	-1	4		0	0						Untertest2.avi	0	880	547	72	111				0	Content		-72	-111	19491066	3804152178
19508	09:36:26.085	00:00:19.507	1171	-1024	-768	-1	-1	-1	-1	4	-1024	-768	-1	-1	-1	-1	4		0	0						Untertest2.avi	0	880	547	72	111				0	Content		-72	-111	19507733	3804168845
19524	09:36:26.101	00:00:19.524	1172	-1024	-768	-1	-1	-1	-1	4	-1024	-768	-1	-1	-1	-1	4		0	0						Untertest2.avi	0	880	547	72	111				0	Content		-72	-111	19524400	3804185512
19542	09:36:26.119	00:00:19.541	1173	-1024	-768	-1	-1	-1	-1	4	-1024	-768	-1	-1	-1	-1	4		0	0						Untertest2.avi	0	880	547	72	111				0	Content		-72	-111	19541747	3804202859
19557	09:36:26.134	00:00:19.556	1174	-1024	-768	-1	-1	-1	-1	4	-1024	-768	-1	-1	-1	-1	4		0	0						Untertest2.avi	0	880	547	72	111				0	Content		-72	-111	19556619	3804217731
19573	09:36:26.150	00:00:19.573	1175	-1024	-768	-1	-1	-1	-1	4	-1024	-768	-1	-1	-1	-1	4		0	0						Untertest2.avi	0	880	547	72	111				0	Content		-72	-111	19573240	3804234352
19590	09:36:26.167	00:00:19.589	1176	-1024	-768	-1	-1	-1	-1	4	-1024	-768	-1	-1	-1	-1	4		0	0						Untertest2.avi	0	880	547	72	111				0	Content		-72	-111	19589867	3804250979
19607	09:36:26.184	00:00:19.606	1177	-1024	-768	-1	-1	-1	-1	4	-1024	-768	-1	-1	-1	-1	4		0	0						Untertest2.avi	0	880	547	72	111				0	Content		-72	-111	19606543	3804267655
19623	09:36:26.200	00:00:19.623	1178	-1024	-768	-1	-1	-1	-1	4	-1024	-768	-1	-1	-1	-1	4		0	0						Untertest2.avi	0	880	547	72	111				0	Content		-72	-111	19623235	3804284347
19640	09:36:26.217	00:00:19.640	1179	-1024	-768	-1	-1	-1	-1	4	-1024	-768	-1	-1	-1	-1	4		0	0						Untertest2.avi	0	880	547	72	111				0	Content		-72	-111	19640068	3804301180
19657	09:36:26.234	00:00:19.656	1180	-1024	-768	-1	-1	-1	-1	4	-1024	-768	-1	-1	-1	-1	4		0	0						Untertest2.avi	0	880	547	72	111				0	Content		-72	-111	19656736	3804317848
19673	09:36:26.250	00:00:19.673	1181	-1024	-768	-1	-1	-1	-1	4	-1024	-768	-1	-1	-1	-1	4		0	0						Untertest2.avi	0	880	547	72	111				0	Content		-72	-111	19673403	3804334515
19690	09:36:26.267	00:00:19.690	1182	-1024	-768	-1	-1	-1	-1	4	-1024	-768	-1	-1	-1	-1	4		0	0						Untertest2.avi	0	880	547	72	111				0	Content		-72	-111	19690388	3804351500
19707	09:36:26.284	00:00:19.707	1183	-1024	-768	-1	-1	-1	-1	4	-1024	-768	-1	-1	-1	-1	4		0	0						Untertest2.avi	0	880	547	72	111				0	Content		-72	-111	19707055	3804368167
19724	09:36:26.301	00:00:19.723	1184	-1024	-768	-1	-1	-1	-1	4	-1024	-768	-1	-1	-1	-1	4		0	0						Untertest2.avi	0	880	547	72	111				0	Content		-72	-111	19723723	3804384835
19741	09:36:26.318	00:00:19.740	1185	-1024	-768	-1	-1	-1	-1	4	-1024	-768	-1	-1	-1	-1	4		0	0						Untertest2.avi	0	880	547	72	111				0	Content		-72	-111	19740975	3804402087
19758	09:36:26.335	00:00:19.758	1186	-1024	-768	-1	-1	-1	-1	4	-1024	-768	-1	-1	-1	-1	4		0	0						Untertest2.avi	0	880	547	72	111				0	Content		-72	-111	19758349	3804419461
19774	09:36:26.351	00:00:19.774	1187	-1024	-768	-1	-1	-1	-1	4	-1024	-768	-1	-1	-1	-1	4		0	0						Untertest2.avi	0	880	547	72	111				0	Content		-72	-111	19774391	3804435503
19791	09:36:26.368	00:00:19.791	1188	-1024	-768	-1	-1	-1	-1	4	-1024	-768	-1	-1	-1	-1	4		0	0						Untertest2.avi	0	880	547	72	111				0	Content		-72	-111	19791058	3804452170
19808	09:36:26.385	00:00:19.807	1189	-1024	-768	-1	-1	-1	-1	4	-1024	-768	-1	-1	-1	-1	4		0	0						Untertest2.avi	0	880	547	72	111				0	Content		-72	-111	19807726	3804468838
19823	09:36:26.400	00:00:19.823	1190	-1024	-768	-1	-1	-1	-1	4	-1024	-768	-1	-1	-1	-1	4		0	0						Untertest2.avi	0	880	547	72	111				0	Content		-72	-111	19823097	3804484209
19840	09:36:26.417	00:00:19.839	1191	-1024	-768	-1	-1	-1	-1	4	-1024	-768	-1	-1	-1	-1	4		0	0						Untertest2.avi	0	880	547	72	111				0	Content		-72	-111	19839721	3804500833
19856	09:36:26.433	00:00:19.856	1192	-1024	-768	-1	-1	-1	-1	4	-1024	-768	-1	-1	-1	-1	4		0	0						Untertest2.avi	0	880	547	72	111				0	Content		-72	-111	19856401	3804517513
19873	09:36:26.450	00:00:19.873	1193	-1024	-768	-1	-1	-1	-1	4	-1024	-768	-1	-1	-1	-1	4		0	0						Untertest2.avi	0	880	547	72	111				0	Content		-72	-111	19873093	3804534205
19890	09:36:26.467	00:00:19.889	1194	-1024	-768	-1	-1	-1	-1	4	-1024	-768	-1	-1	-1	-1	4		0	0						Untertest2.avi	0	880	547	72	111				0	Content		-72	-111	19889967	3804551079
19907	09:36:26.484	00:00:19.906	1195	-1024	-768	-1	-1	-1	-1	4	-1024	-768	-1	-1	-1	-1	4		0	0						Untertest2.avi	0	880	547	72	111				0	Content		-72	-111	19906634	3804567746
19924	09:36:26.501	00:00:19.923	1196	-1024	-768	-1	-1	-1	-1	4	-1024	-768	-1	-1	-1	-1	4		0	0						Untertest2.avi	0	880	547	72	111				0	Content		-72	-111	19923736	3804584848
19940	09:36:26.517	00:00:19.940	1197	-1024	-768	-1	-1	-1	-1	4	-1024	-768	-1	-1	-1	-1	4		0	0						Untertest2.avi	0	880	547	72	111				0	Content		-72	-111	19940403	3804601515
19957	09:36:26.534	00:00:19.957	1198	-1024	-768	-1	-1	-1	-1	4	-1024	-768	-1	-1	-1	-1	4		0	0						Untertest2.avi	0	880	547	72	111				0	Content		-72	-111	19957423	3804618535
19974	09:36:26.551	00:00:19.974	1199	-1024	-768	-1	-1	-1	-1	4	-1024	-768	-1	-1	-1	-1	4		0	0						Untertest2.avi	0	880	547	72	111				0	Content		-72	-111	19974091	3804635203
19991	09:36:26.568	00:00:19.990	1200	-1024	-768	-1	-1	-1	-1	4	-1024	-768	-1	-1	-1	-1	4		0	0						Untertest2.avi	0	880	547	72	111				0	Content		-72	-111	19990758	3804651870
20008	09:36:26.585	00:00:20.008	1201	-1024	-768	-1	-1	-1	-1	4	-1024	-768	-1	-1	-1	-1	4		0	0						Untertest2.avi	0	880	547	72	111				0	Content		-72	-111	20008207	3804669319
20023	09:36:26.600	00:00:20.022	1202	-1024	-768	-1	-1	-1	-1	4	-1024	-768	-1	-1	-1	-1	4		0	0						Untertest2.avi	0	880	547	72	111				0	Content		-72	-111	20022953	3804684065
20040	09:36:26.617	00:00:20.039	1203	-1024	-768	-1	-1	-1	-1	4	-1024	-768	-1	-1	-1	-1	4		0	0						Untertest2.avi	0	880	547	72	111				0	Content		-72	-111	20039574	3804700686
20056	09:36:26.633	00:00:20.056	1204	-1024	-768	-1	-1	-1	-1	4	-1024	-768	-1	-1	-1	-1	4		0	0						Untertest2.avi	0	880	547	72	111				0	Content		-72	-111	20056198	3804717310
20073	09:36:26.650	00:00:20.072	1205	-1024	-768	-1	-1	-1	-1	4	-1024	-768	-1	-1	-1	-1	4		0	0						Untertest2.avi	0	880	547	72	111				0	Content		-72	-111	20072928	3804734040
20090	09:36:26.667	00:00:20.089	1206	-1024	-768	-1	-1	-1	-1	4	-1024	-768	-1	-1	-1	-1	4		0	0						Untertest2.avi	0	880	547	72	111				0	Content		-72	-111	20089583	3804750695
20106	09:36:26.683	00:00:20.106	1207	-1024	-768	-1	-1	-1	-1	4	-1024	-768	-1	-1	-1	-1	4		0	0						Untertest2.avi	0	880	547	72	111				0	Content		-72	-111	20106411	3804767523
20123	09:36:26.700	00:00:20.123	1208	-1024	-768	-1	-1	-1	-1	4	-1024	-768	-1	-1	-1	-1	4		0	0						Untertest2.avi	0	880	547	72	111				0	Content		-72	-111	20123078	3804784190
20140	09:36:26.717	00:00:20.139	1209	-1024	-768	-1	-1	-1	-1	4	-1024	-768	-1	-1	-1	-1	4		0	0						Untertest2.avi	0	880	547	72	111				0	Content		-72	-111	20139746	3804800858
20157	09:36:26.734	00:00:20.156	1210	-1024	-768	-1	-1	-1	-1	4	-1024	-768	-1	-1	-1	-1	4		0	0						Untertest2.avi	0	880	547	72	111				0	Content		-72	-111	20156727	3804817839
20173	09:36:26.750	00:00:20.173	1211	-1024	-768	-1	-1	-1	-1	4	-1024	-768	-1	-1	-1	-1	4		0	0						Untertest2.avi	0	880	547	72	111				0	Content		-72	-111	20173394	3804834506
20190	09:36:26.767	00:00:20.190	1212	-1024	-768	-1	-1	-1	-1	4	-1024	-768	-1	-1	-1	-1	4		0	0						Untertest2.avi	0	880	547	72	111				0	Content		-72	-111	20190061	3804851173
20207	09:36:26.784	00:00:20.207	1213	-1024	-768	-1	-1	-1	-1	4	-1024	-768	-1	-1	-1	-1	4		0	0						Untertest2.avi	0	880	547	72	111				0	Content		-72	-111	20207311	3804868423
20225	09:36:26.802	00:00:20.224	1214	-1024	-768	-1	-1	-1	-1	4	-1024	-768	-1	-1	-1	-1	4		0	0						Untertest2.avi	0	880	547	72	111				0	Content		-72	-111	20224682	3804885794
20241	09:36:26.818	00:00:20.240	1215	-1024	-768	-1	-1	-1	-1	4	-1024	-768	-1	-1	-1	-1	4		0	0						Untertest2.avi	0	880	547	72	111				0	Content		-72	-111	20240724	3804901836
20257	09:36:26.834	00:00:20.257	1216	-1024	-768	-1	-1	-1	-1	4	-1024	-768	-1	-1	-1	-1	4		0	0						Untertest2.avi	0	880	547	72	111				0	Content		-72	-111	20257391	3804918503
20274	09:36:26.851	00:00:20.274	1217	-1024	-768	-1	-1	-1	-1	4	-1024	-768	-1	-1	-1	-1	4		0	0						Untertest2.avi	0	880	547	72	111				0	Content		-72	-111	20274058	3804935170
20289	09:36:26.866	00:00:20.289	1218	-1024	-768	-1	-1	-1	-1	4	-1024	-768	-1	-1	-1	-1	4		0	0						Untertest2.avi	0	880	547	72	111				0	Content		-72	-111	20289425	3804950537
20306	09:36:26.883	00:00:20.306	1219	-1024	-768	-1	-1	-1	-1	4	-1024	-768	-1	-1	-1	-1	4		0	0						Untertest2.avi	0	880	547	72	111				0	Content		-72	-111	20306047	3804967159
20323	09:36:26.900	00:00:20.322	1220	-1024	-768	-1	-1	-1	-1	4	-1024	-768	-1	-1	-1	-1	4		0	0						Untertest2.avi	0	880	547	72	111				0	Content		-72	-111	20322724	3804983836
20339	09:36:26.916	00:00:20.339	1221	-1024	-768	-1	-1	-1	-1	4	-1024	-768	-1	-1	-1	-1	4		0	0						Untertest2.avi	0	880	547	72	111				0	Content		-72	-111	20339417	3805000529
20356	09:36:26.933	00:00:20.356	1222	-1024	-768	-1	-1	-1	-1	4	-1024	-768	-1	-1	-1	-1	4		0	0						Untertest2.avi	0	880	547	72	111				0	Content		-72	-111	20356289	3805017401
20373	09:36:26.950	00:00:20.372	1223	-1024	-768	-1	-1	-1	-1	4	-1024	-768	-1	-1	-1	-1	4		0	0						Untertest2.avi	0	880	547	72	111				0	Content		-72	-111	20372957	3805034069
20390	09:36:26.967	00:00:20.390	1224	-1024	-768	-1	-1	-1	-1	4	-1024	-768	-1	-1	-1	-1	4		0	0						Untertest2.avi	0	880	547	72	111				0	Content		-72	-111	20390064	3805051176
20407	09:36:26.984	00:00:20.406	1225	-1024	-768	-1	-1	-1	-1	4	-1024	-768	-1	-1	-1	-1	4		0	0						Untertest2.avi	0	880	547	72	111				0	Content		-72	-111	20406731	3805067843
20424	09:36:27.001	00:00:20.423	1226	-1024	-768	-1	-1	-1	-1	4	-1024	-768	-1	-1	-1	-1	4		0	0						Untertest2.avi	0	880	547	72	111				0	Content		-72	-111	20423749	3805084861
20440	09:36:27.017	00:00:20.440	1227	-1024	-768	-1	-1	-1	-1	4	-1024	-768	-1	-1	-1	-1	4		0	0						Untertest2.avi	0	880	547	72	111				0	Content		-72	-111	20440416	3805101528
20457	09:36:27.034	00:00:20.457	1228	-1024	-768	-1	-1	-1	-1	4	-1024	-768	-1	-1	-1	-1	4		0	0						Untertest2.avi	0	880	547	72	111				0	Content		-72	-111	20457084	3805118196
20475	09:36:27.052	00:00:20.474	1229	-1024	-768	-1	-1	-1	-1	4	-1024	-768	-1	-1	-1	-1	4		0	0						Untertest2.avi	0	880	547	72	111				0	Content		-72	-111	20474529	3805135641
20489	09:36:27.066	00:00:20.489	1230	-1024	-768	-1	-1	-1	-1	4	-1024	-768	-1	-1	-1	-1	4		0	0						Untertest2.avi	0	880	547	72	111				0	Content		-72	-111	20489276	3805150388
20506	09:36:27.083	00:00:20.505	1231	-1024	-768	-1	-1	-1	-1	4	-1024	-768	-1	-1	-1	-1	4		0	0						Untertest2.avi	0	880	547	72	111				0	Content		-72	-111	20505899	3805167011
20523	09:36:27.100	00:00:20.522	1232	-1024	-768	-1	-1	-1	-1	4	-1024	-768	-1	-1	-1	-1	4		0	0						Untertest2.avi	0	880	547	72	111				0	Content		-72	-111	20522646	3805183758
20539	09:36:27.116	00:00:20.539	1233	-1024	-768	-1	-1	-1	-1	4	-1024	-768	-1	-1	-1	-1	4		0	0						Untertest2.avi	0	880	547	72	111				0	Content		-72	-111	20539323	3805200435
20556	09:36:27.133	00:00:20.555	1234	-1024	-768	-1	-1	-1	-1	4	-1024	-768	-1	-1	-1	-1	4		0	0						Untertest2.avi	0	880	547	72	111				0	Content		-72	-111	20555920	3805217032
20573	09:36:27.150	00:00:20.572	1235	-1024	-768	-1	-1	-1	-1	4	-1024	-768	-1	-1	-1	-1	4		0	0						Untertest2.avi	0	880	547	72	111				0	Content		-72	-111	20572587	3805233699
20589	09:36:27.166	00:00:20.589	1236	-1024	-768	-1	-1	-1	-1	4	-1024	-768	-1	-1	-1	-1	4		0	0						Untertest2.avi	0	880	547	72	111				0	Content		-72	-111	20589488	3805250600
20606	09:36:27.183	00:00:20.606	1237	-1024	-768	-1	-1	-1	-1	4	-1024	-768	-1	-1	-1	-1	4		0	0						Untertest2.avi	0	880	547	72	111				0	Content		-72	-111	20606155	3805267267
20623	09:36:27.200	00:00:20.623	1238	-1024	-768	-1	-1	-1	-1	4	-1024	-768	-1	-1	-1	-1	4		0	0						Untertest2.avi	0	880	547	72	111				0	Content		-72	-111	20623109	3805284221
20640	09:36:27.217	00:00:20.639	1239	-1024	-768	-1	-1	-1	-1	4	-1024	-768	-1	-1	-1	-1	4		0	0						Untertest2.avi	0	880	547	72	111				0	Content		-72	-111	20639776	3805300888
20656	09:36:27.233	00:00:20.656	1240	-1024	-768	-1	-1	-1	-1	4	-1024	-768	-1	-1	-1	-1	4		0	0						Untertest2.avi	0	880	547	72	111				0	Content		-72	-111	20656443	3805317555
20674	09:36:27.251	00:00:20.673	1241	-1024	-768	-1	-1	-1	-1	4	-1024	-768	-1	-1	-1	-1	4		0	0						Untertest2.avi	0	880	547	72	111				0	Content		-72	-111	20673760	3805334872
20690	09:36:27.267	00:00:20.690	1242	-1024	-768	-1	-1	-1	-1	4	-1024	-768	-1	-1	-1	-1	4		0	0						Untertest2.avi	0	880	547	72	111				0	Content		-72	-111	20690259	3805351371
20707	09:36:27.284	00:00:20.706	1243	-1024	-768	-1	-1	-1	-1	4	-1024	-768	-1	-1	-1	-1	4		0	0						Untertest2.avi	0	880	547	72	111				0	Content		-72	-111	20706926	3805368038
20723	09:36:27.300	00:00:20.723	1244	-1024	-768	-1	-1	-1	-1	4	-1024	-768	-1	-1	-1	-1	4		0	0						Untertest2.avi	0	880	547	72	111				0	Content		-72	-111	20723381	3805384493
20741	09:36:27.318	00:00:20.740	1245	-1024	-768	-1	-1	-1	-1	4	-1024	-768	-1	-1	-1	-1	4		0	0						Untertest2.avi	0	880	547	72	111				0	Content		-72	-111	20740502	3805401614
20757	09:36:27.334	00:00:20.756	1246	-1024	-768	-1	-1	-1	-1	4	-1024	-768	-1	-1	-1	-1	4		0	0						Untertest2.avi	0	880	547	72	111				0	Content		-72	-111	20756875	3805417987
20774	09:36:27.351	00:00:20.773	1247	-1024	-768	-1	-1	-1	-1	4	-1024	-768	-1	-1	-1	-1	4		0	0						Untertest2.avi	0	880	547	72	111				0	Content		-72	-111	20773624	3805434736
20790	09:36:27.367	00:00:20.790	1248	-1024	-768	-1	-1	-1	-1	4	-1024	-768	-1	-1	-1	-1	4		0	0						Untertest2.avi	0	880	547	72	111				0	Content		-72	-111	20790245	3805451357
20807	09:36:27.384	00:00:20.806	1249	-1024	-768	-1	-1	-1	-1	4	-1024	-768	-1	-1	-1	-1	4		0	0						Untertest2.avi	0	880	547	72	111				0	Content		-72	-111	20806866	3805467978
20823	09:36:27.400	00:00:20.823	1250	-1024	-768	-1	-1	-1	-1	4	-1024	-768	-1	-1	-1	-1	4		0	0						Untertest2.avi	0	880	547	72	111				0	Content		-72	-111	20823487	3805484599
20840	09:36:27.417	00:00:20.840	1251	-1024	-768	-1	-1	-1	-1	4	-1024	-768	-1	-1	-1	-1	4		0	0						Untertest2.avi	0	880	547	72	111				0	Content		-72	-111	20840111	3805501223
20857	09:36:27.434	00:00:20.856	1252	-1024	-768	-1	-1	-1	-1	4	-1024	-768	-1	-1	-1	-1	4		0	0						Untertest2.avi	0	880	547	72	111				0	Content		-72	-111	20856857	3805517969
20873	09:36:27.450	00:00:20.873	1253	-1024	-768	-1	-1	-1	-1	4	-1024	-768	-1	-1	-1	-1	4		0	0						Untertest2.avi	0	880	547	72	111				0	Content		-72	-111	20873481	3805534593
20890	09:36:27.467	00:00:20.890	1254	-1024	-768	-1	-1	-1	-1	4	-1024	-768	-1	-1	-1	-1	4		0	0						Untertest2.avi	0	880	547	72	111				0	Content		-72	-111	20890228	3805551340
20907	09:36:27.484	00:00:20.906	1255	-1024	-768	-1	-1	-1	-1	4	-1024	-768	-1	-1	-1	-1	4		0	0						Untertest2.avi	0	880	547	72	111				0	Content		-72	-111	20906848	3805567960
20923	09:36:27.500	00:00:20.922	1256	-1024	-768	-1	-1	-1	-1	4	-1024	-768	-1	-1	-1	-1	4		0	0						Untertest2.avi	0	880	547	72	111				0	Content		-72	-111	20922846	3805583958
20940	09:36:27.517	00:00:20.939	1257	-1024	-768	-1	-1	-1	-1	4	-1024	-768	-1	-1	-1	-1	4		0	0						Untertest2.avi	0	880	547	72	111				0	Content		-72	-111	20939594	3805600706
20957	09:36:27.534	00:00:20.957	1258	-1024	-768	-1	-1	-1	-1	4	-1024	-768	-1	-1	-1	-1	4		0	0						Untertest2.avi	0	880	547	72	111				0	Content		-72	-111	20957466	3805618578
20972	09:36:27.549	00:00:20.972	1259	-1024	-768	-1	-1	-1	-1	4	-1024	-768	-1	-1	-1	-1	4		0	0						Untertest2.avi	0	880	547	72	111				0	Content		-72	-111	20972342	3805633454
20989	09:36:27.566	00:00:20.988	1260	-1024	-768	-1	-1	-1	-1	4	-1024	-768	-1	-1	-1	-1	4		0	0						Untertest2.avi	0	880	547	72	111				0	Content		-72	-111	20988896	3805650008
21006	09:36:27.583	00:00:21.005	1261	-1024	-768	-1	-1	-1	-1	4	-1024	-768	-1	-1	-1	-1	4		0	0						Untertest2.avi	0	880	547	72	111				0	Content		-72	-111	21005555	3805666667
21022	09:36:27.599	00:00:21.022	1262	-1024	-768	-1	-1	-1	-1	4	-1024	-768	-1	-1	-1	-1	4		0	0						Untertest2.avi	0	880	547	72	111				0	Content		-72	-111	21022223	3805683335
21039	09:36:27.616	00:00:21.039	1263	-1024	-768	-1	-1	-1	-1	4	-1024	-768	-1	-1	-1	-1	4		0	0						Untertest2.avi	0	880	547	72	111				0	Content		-72	-111	21039156	3805700268
21056	09:36:27.633	00:00:21.055	1264	-1024	-768	-1	-1	-1	-1	4	-1024	-768	-1	-1	-1	-1	4		0	0						Untertest2.avi	0	880	547	72	111				0	Content		-72	-111	21055823	3805716935
21073	09:36:27.650	00:00:21.072	1265	-1024	-768	-1	-1	-1	-1	4	-1024	-768	-1	-1	-1	-1	4		0	0						Untertest2.avi	0	880	547	72	111				0	Content		-72	-111	21072791	3805733903
21089	09:36:27.666	00:00:21.089	1266	-1024	-768	-1	-1	-1	-1	4	-1024	-768	-1	-1	-1	-1	4		0	0						Untertest2.avi	0	880	547	72	111				0	Content		-72	-111	21089458	3805750570
21106	09:36:27.683	00:00:21.106	1267	-1024	-768	-1	-1	-1	-1	4	-1024	-768	-1	-1	-1	-1	4		0	0						Untertest2.avi	0	880	547	72	111				0	Content		-72	-111	21106126	3805767238
21123	09:36:27.700	00:00:21.123	1268	-1024	-768	-1	-1	-1	-1	4	-1024	-768	-1	-1	-1	-1	4		0	0						Untertest2.avi	0	880	547	72	111				0	Content		-72	-111	21123457	3805784569
21141	09:36:27.718	00:00:21.140	1269	-1024	-768	-1	-1	-1	-1	4	-1024	-768	-1	-1	-1	-1	4		0	0						Untertest2.avi	0	880	547	72	111				0	Content		-72	-111	21140757	3805801869
21155	09:36:27.732	00:00:21.155	1270	-1024	-768	-1	-1	-1	-1	4	-1024	-768	-1	-1	-1	-1	4		0	0						Untertest2.avi	0	880	547	72	111				0	Content		-72	-111	21155456	3805816568
21172	09:36:27.749	00:00:21.172	1271	-1024	-768	-1	-1	-1	-1	4	-1024	-768	-1	-1	-1	-1	4		0	0						Untertest2.avi	0	880	547	72	111				0	Content		-72	-111	21172080	3805833192
21189	09:36:27.766	00:00:21.188	1272	-1024	-768	-1	-1	-1	-1	4	-1024	-768	-1	-1	-1	-1	4		0	0						Untertest2.avi	0	880	547	72	111				0	Content		-72	-111	21188828	3805849940
21205	09:36:27.782	00:00:21.205	1273	-1024	-768	-1	-1	-1	-1	4	-1024	-768	-1	-1	-1	-1	4		0	0						Untertest2.avi	0	880	547	72	111				0	Content		-72	-111	21205453	3805866565
21222	09:36:27.799	00:00:21.222	1274	-1024	-768	-1	-1	-1	-1	4	-1024	-768	-1	-1	-1	-1	4		0	0						Untertest2.avi	0	880	547	72	111				0	Content		-72	-111	21222120	3805883232
21239	09:36:27.816	00:00:21.238	1275	-1024	-768	-1	-1	-1	-1	4	-1024	-768	-1	-1	-1	-1	4		0	0						Untertest2.avi	0	880	547	72	111				0	Content		-72	-111	21238722	3805899834
21255	09:36:27.832	00:00:21.255	1276	-1024	-768	-1	-1	-1	-1	4	-1024	-768	-1	-1	-1	-1	4		0	0						Untertest2.avi	0	880	547	72	111				0	Content		-72	-111	21255389	3805916501
21272	09:36:27.849	00:00:21.272	1277	-1024	-768	-1	-1	-1	-1	4	-1024	-768	-1	-1	-1	-1	4		0	0						Untertest2.avi	0	880	547	72	111				0	Content		-72	-111	21272242	3805933354
21289	09:36:27.866	00:00:21.288	1278	-1024	-768	-1	-1	-1	-1	4	-1024	-768	-1	-1	-1	-1	4		0	0						Untertest2.avi	0	880	547	72	111				0	Content		-72	-111	21288909	3805950021
21306	09:36:27.883	00:00:21.305	1279	-1024	-768	-1	-1	-1	-1	4	-1024	-768	-1	-1	-1	-1	4		0	0						Untertest2.avi	0	880	547	72	111				0	Content		-72	-111	21305576	3805966688
21323	09:36:27.900	00:00:21.322	1280	-1024	-768	-1	-1	-1	-1	4	-1024	-768	-1	-1	-1	-1	4		0	0						Untertest2.avi	0	880	547	72	111				0	Content		-72	-111	21322759	3805983871
21339	09:36:27.916	00:00:21.339	1281	-1024	-768	-1	-1	-1	-1	4	-1024	-768	-1	-1	-1	-1	4		0	0						Untertest2.avi	0	880	547	72	111				0	Content		-72	-111	21339427	3806000539
21356	09:36:27.933	00:00:21.356	1282	-1024	-768	-1	-1	-1	-1	4	-1024	-768	-1	-1	-1	-1	4		0	0						Untertest2.avi	0	880	547	72	111				0	Content		-72	-111	21356438	3806017550
21373	09:36:27.950	00:00:21.373	1283	-1024	-768	-1	-1	-1	-1	4	-1024	-768	-1	-1	-1	-1	4		0	0						Untertest2.avi	0	880	547	72	111				0	Content		-72	-111	21373105	3806034217
21390	09:36:27.967	00:00:21.389	1284	-1024	-768	-1	-1	-1	-1	4	-1024	-768	-1	-1	-1	-1	4		0	0						Untertest2.avi	0	880	547	72	111				0	Content		-72	-111	21389772	3806050884
21407	09:36:27.984	00:00:21.407	1285	-1024	-768	-1	-1	-1	-1	4	-1024	-768	-1	-1	-1	-1	4		0	0						Untertest2.avi	0	880	547	72	111				0	Content		-72	-111	21407188	3806068300
21422	09:36:27.999	00:00:21.421	1286	-1024	-768	-1	-1	-1	-1	4	-1024	-768	-1	-1	-1	-1	4		0	0						Untertest2.avi	0	880	547	72	111				0	Content		-72	-111	21421935	3806083047
21439	09:36:28.016	00:00:21.438	1287	-1024	-768	-1	-1	-1	-1	4	-1024	-768	-1	-1	-1	-1	4		0	0						Untertest2.avi	0	880	547	72	111				0	Content		-72	-111	21438557	3806099669
21455	09:36:28.032	00:00:21.455	1288	-1024	-768	-1	-1	-1	-1	4	-1024	-768	-1	-1	-1	-1	4		0	0						Untertest2.avi	0	880	547	72	111				0	Content		-72	-111	21455306	3806116418
21472	09:36:28.049	00:00:21.471	1289	-1024	-768	-1	-1	-1	-1	4	-1024	-768	-1	-1	-1	-1	4		0	0						Untertest2.avi	0	880	547	72	111				0	Content		-72	-111	21471984	3806133096
21489	09:36:28.066	00:00:21.488	1290	-1024	-768	-1	-1	-1	-1	4	-1024	-768	-1	-1	-1	-1	4		0	0						Untertest2.avi	0	880	547	72	111				0	Content		-72	-111	21488580	3806149692
21505	09:36:28.082	00:00:21.505	1291	-1024	-768	-1	-1	-1	-1	4	-1024	-768	-1	-1	-1	-1	4		0	0						Untertest2.avi	0	880	547	72	111				0	Content		-72	-111	21505248	3806166360
21522	09:36:28.099	00:00:21.522	1292	-1024	-768	-1	-1	-1	-1	4	-1024	-768	-1	-1	-1	-1	4		0	0						Untertest2.avi	0	880	547	72	111				0	Content		-72	-111	21522149	3806183261
21539	09:36:28.116	00:00:21.538	1293	-1024	-768	-1	-1	-1	-1	4	-1024	-768	-1	-1	-1	-1	4		0	0						Untertest2.avi	0	880	547	72	111				0	Content		-72	-111	21538816	3806199928
21556	09:36:28.133	00:00:21.555	1294	-1024	-768	-1	-1	-1	-1	4	-1024	-768	-1	-1	-1	-1	4		0	0						Untertest2.avi	0	880	547	72	111				0	Content		-72	-111	21555811	3806216923
21572	09:36:28.149	00:00:21.572	1295	-1024	-768	-1	-1	-1	-1	4	-1024	-768	-1	-1	-1	-1	4		0	0						Untertest2.avi	0	880	547	72	111				0	Content		-72	-111	21572478	3806233590
21589	09:36:28.166	00:00:21.589	1296	-1024	-768	-1	-1	-1	-1	4	-1024	-768	-1	-1	-1	-1	4		0	0						Untertest2.avi	0	880	547	72	111				0	Content		-72	-111	21589146	3806250258
21606	09:36:28.183	00:00:21.606	1297	-1024	-768	-1	-1	-1	-1	4	-1024	-768	-1	-1	-1	-1	4		0	0						Untertest2.avi	0	880	547	72	111				0	Content		-72	-111	21606425	3806267537
21624	09:36:28.201	00:00:21.623	1298	-1024	-768	-1	-1	-1	-1	4	-1024	-768	-1	-1	-1	-1	4		0	0						Untertest2.avi	0	880	547	72	111				0	Content		-72	-111	21623675	3806284787
21639	09:36:28.216	00:00:21.638	1299	-1024	-768	-1	-1	-1	-1	4	-1024	-768	-1	-1	-1	-1	4		0	0						Untertest2.avi	0	880	547	72	111				0	Content		-72	-111	21638542	3806299654
21655	09:36:28.232	00:00:21.655	1300	-1024	-768	-1	-1	-1	-1	4	-1024	-768	-1	-1	-1	-1	4		0	0						Untertest2.avi	0	880	547	72	111				0	Content		-72	-111	21655165	3806316277
21672	09:36:28.249	00:00:21.671	1301	-1024	-768	-1	-1	-1	-1	4	-1024	-768	-1	-1	-1	-1	4		0	0						Untertest2.avi	0	880	547	72	111				0	Content		-72	-111	21671789	3806332901
21688	09:36:28.265	00:00:21.688	1302	-1024	-768	-1	-1	-1	-1	4	-1024	-768	-1	-1	-1	-1	4		0	0						Untertest2.avi	0	880	547	72	111				0	Content		-72	-111	21688475	3806349587
21705	09:36:28.282	00:00:21.705	1303	-1024	-768	-1	-1	-1	-1	4	-1024	-768	-1	-1	-1	-1	4		0	0						Untertest2.avi	0	880	547	72	111				0	Content		-72	-111	21705142	3806366254
21722	09:36:28.299	00:00:21.721	1304	-1024	-768	-1	-1	-1	-1	4	-1024	-768	-1	-1	-1	-1	4		0	0						Untertest2.avi	0	880	547	72	111				0	Content		-72	-111	21721777	3806382889
21738	09:36:28.315	00:00:21.738	1305	-1024	-768	-1	-1	-1	-1	4	-1024	-768	-1	-1	-1	-1	4		0	0						Untertest2.avi	0	880	547	72	111				0	Content		-72	-111	21738444	3806399556
21755	09:36:28.332	00:00:21.755	1306	-1024	-768	-1	-1	-1	-1	4	-1024	-768	-1	-1	-1	-1	4		0	0						Untertest2.avi	0	880	547	72	111				0	Content		-72	-111	21755269	3806416381
21772	09:36:28.349	00:00:21.771	1307	-1024	-768	-1	-1	-1	-1	4	-1024	-768	-1	-1	-1	-1	4		0	0						Untertest2.avi	0	880	547	72	111				0	Content		-72	-111	21771936	3806433048
21789	09:36:28.366	00:00:21.788	1308	-1024	-768	-1	-1	-1	-1	4	-1024	-768	-1	-1	-1	-1	4		0	0						Untertest2.avi	0	880	547	72	111				0	Content		-72	-111	21788603	3806449715
21806	09:36:28.383	00:00:21.805	1309	-1024	-768	-1	-1	-1	-1	4	-1024	-768	-1	-1	-1	-1	4		0	0						Untertest2.avi	0	880	547	72	111				0	Content		-72	-111	21805756	3806466868
21822	09:36:28.399	00:00:21.822	1310	-1024	-768	-1	-1	-1	-1	4	-1024	-768	-1	-1	-1	-1	4		0	0						Untertest2.avi	0	880	547	72	111				0	Content		-72	-111	21822423	3806483535
21839	09:36:28.416	00:00:21.839	1311	-1024	-768	-1	-1	-1	-1	4	-1024	-768	-1	-1	-1	-1	4		0	0						Untertest2.avi	0	880	547	72	111				0	Content		-72	-111	21839466	3806500578
21856	09:36:28.433	00:00:21.856	1312	-1024	-768	-1	-1	-1	-1	4	-1024	-768	-1	-1	-1	-1	4		0	0						Untertest2.avi	0	880	547	72	111				0	Content		-72	-111	21856133	3806517245
21873	09:36:28.450	00:00:21.872	1313	-1024	-768	-1	-1	-1	-1	4	-1024	-768	-1	-1	-1	-1	4		0	0						Untertest2.avi	0	880	547	72	111				0	Content		-72	-111	21872800	3806533912
21890	09:36:28.467	00:00:21.890	1314	-1024	-768	-1	-1	-1	-1	4	-1024	-768	-1	-1	-1	-1	4		0	0						Untertest2.avi	0	880	547	72	111				0	Content		-72	-111	21890154	3806551266
21905	09:36:28.482	00:00:21.904	1315	-1024	-768	-1	-1	-1	-1	4	-1024	-768	-1	-1	-1	-1	4		0	0						Untertest2.avi	0	880	547	72	111				0	Content		-72	-111	21904901	3806566013
21922	09:36:28.499	00:00:21.921	1316	-1024	-768	-1	-1	-1	-1	4	-1024	-768	-1	-1	-1	-1	4		0	0						Untertest2.avi	0	880	547	72	111				0	Content		-72	-111	21921651	3806582763
21938	09:36:28.515	00:00:21.938	1317	-1024	-768	-1	-1	-1	-1	4	-1024	-768	-1	-1	-1	-1	4		0	0						Untertest2.avi	0	880	547	72	111				0	Content		-72	-111	21938273	3806599385
21955	09:36:28.532	00:00:21.954	1318	-1024	-768	-1	-1	-1	-1	4	-1024	-768	-1	-1	-1	-1	4		0	0						Untertest2.avi	0	880	547	72	111				0	Content		-72	-111	21954950	3806616062
21972	09:36:28.549	00:00:21.971	1319	-1024	-768	-1	-1	-1	-1	4	-1024	-768	-1	-1	-1	-1	4		0	0						Untertest2.avi	0	880	547	72	111				0	Content		-72	-111	21971610	3806632722
21988	09:36:28.565	00:00:21.988	1320	-1024	-768	-1	-1	-1	-1	4	-1024	-768	-1	-1	-1	-1	4		0	0						Untertest2.avi	0	880	547	72	111				0	Content		-72	-111	21988277	3806649389
22005	09:36:28.582	00:00:22.005	1321	-1024	-768	-1	-1	-1	-1	4	-1024	-768	-1	-1	-1	-1	4		0	0						Untertest2.avi	0	880	547	72	111				0	Content		-72	-111	22005210	3806666322
22022	09:36:28.599	00:00:22.021	1322	-1024	-768	-1	-1	-1	-1	4	-1024	-768	-1	-1	-1	-1	4		0	0						Untertest2.avi	0	880	547	72	111				0	Content		-72	-111	22021877	3806682989
22039	09:36:28.616	00:00:22.038	1323	-1024	-768	-1	-1	-1	-1	4	-1024	-768	-1	-1	-1	-1	4		0	0						Untertest2.avi	0	880	547	72	111				0	Content		-72	-111	22038840	3806699952
22056	09:36:28.633	00:00:22.055	1324	-1024	-768	-1	-1	-1	-1	4	-1024	-768	-1	-1	-1	-1	4		0	0						Untertest2.avi	0	880	547	72	111				0	Content		-72	-111	22055507	3806716619
22072	09:36:28.649	00:00:22.072	1325	-1024	-768	-1	-1	-1	-1	4	-1024	-768	-1	-1	-1	-1	4		0	0						Untertest2.avi	0	880	547	72	111				0	Content		-72	-111	22072175	3806733287
22089	09:36:28.666	00:00:22.089	1326	-1024	-768	-1	-1	-1	-1	4	-1024	-768	-1	-1	-1	-1	4		0	0						Untertest2.avi	0	880	547	72	111				0	Content		-72	-111	22089386	3806750498
22107	09:36:28.684	00:00:22.106	1327	-1024	-768	-1	-1	-1	-1	4	-1024	-768	-1	-1	-1	-1	4		0	0						Untertest2.avi	0	880	547	72	111				0	Content		-72	-111	22106759	3806767871
22123	09:36:28.700	00:00:22.122	1328	-1024	-768	-1	-1	-1	-1	4	-1024	-768	-1	-1	-1	-1	4		0	0						Untertest2.avi	0	880	547	72	111				0	Content		-72	-111	22122801	3806783913
22139	09:36:28.716	00:00:22.139	1329	-1024	-768	-1	-1	-1	-1	4	-1024	-768	-1	-1	-1	-1	4		0	0						Untertest2.avi	0	880	547	72	111				0	Content		-72	-111	22139468	3806800580
22156	09:36:28.733	00:00:22.156	1330	-1024	-768	-1	-1	-1	-1	4	-1024	-768	-1	-1	-1	-1	4		0	0						Untertest2.avi	0	880	547	72	111				0	Content		-72	-111	22156136	3806817248
22172	09:36:28.749	00:00:22.171	1331	-1024	-768	-1	-1	-1	-1	4	-1024	-768	-1	-1	-1	-1	4		0	0						Untertest2.avi	0	880	547	72	111				0	Content		-72	-111	22171522	3806832634
22188	09:36:28.765	00:00:22.188	1332	-1024	-768	-1	-1	-1	-1	4	-1024	-768	-1	-1	-1	-1	4		0	0						Untertest2.avi	0	880	547	72	111				0	Content		-72	-111	22188132	3806849244
22205	09:36:28.782	00:00:22.204	1333	-1024	-768	-1	-1	-1	-1	4	-1024	-768	-1	-1	-1	-1	4		0	0						Untertest2.avi	0	880	547	72	111				0	Content		-72	-111	22204817	3806865929
22221	09:36:28.798	00:00:22.221	1334	-1024	-768	-1	-1	-1	-1	4	-1024	-768	-1	-1	-1	-1	4		0	0						Untertest2.avi	0	880	547	72	111				0	Content		-72	-111	22221484	3806882596
22238	09:36:28.815	00:00:22.238	1335	-1024	-768	-1	-1	-1	-1	4	-1024	-768	-1	-1	-1	-1	4		0	0						Untertest2.avi	0	880	547	72	111				0	Content		-72	-111	22238119	3806899231
22255	09:36:28.832	00:00:22.254	1336	-1024	-768	-1	-1	-1	-1	4	-1024	-768	-1	-1	-1	-1	4		0	0						Untertest2.avi	0	880	547	72	111				0	Content		-72	-111	22254786	3806915898
22272	09:36:28.849	00:00:22.271	1337	-1024	-768	-1	-1	-1	-1	4	-1024	-768	-1	-1	-1	-1	4		0	0						Untertest2.avi	0	880	547	72	111				0	Content		-72	-111	22271607	3806932719
22288	09:36:28.865	00:00:22.288	1338	-1024	-768	-1	-1	-1	-1	4	-1024	-768	-1	-1	-1	-1	4		0	0						Untertest2.avi	0	880	547	72	111				0	Content		-72	-111	22288274	3806949386
22305	09:36:28.882	00:00:22.304	1339	-1024	-768	-1	-1	-1	-1	4	-1024	-768	-1	-1	-1	-1	4		0	0						Untertest2.avi	0	880	547	72	111				0	Content		-72	-111	22304941	3806966053
22322	09:36:28.899	00:00:22.321	1340	-1024	-768	-1	-1	-1	-1	4	-1024	-768	-1	-1	-1	-1	4		0	0						Untertest2.avi	0	880	547	72	111				0	Content		-72	-111	22321658	3806982770
22338	09:36:28.915	00:00:22.338	1341	-1024	-768	-1	-1	-1	-1	4	-1024	-768	-1	-1	-1	-1	4		0	0						Untertest2.avi	0	880	547	72	111				0	Content		-72	-111	22338325	3806999437
22355	09:36:28.932	00:00:22.354	1342	-1024	-768	-1	-1	-1	-1	4	-1024	-768	-1	-1	-1	-1	4		0	0						Untertest2.avi	0	880	547	72	111				0	Content		-72	-111	22354971	3807016083
22372	09:36:28.949	00:00:22.371	1343	-1024	-768	-1	-1	-1	-1	4	-1024	-768	-1	-1	-1	-1	4		0	0						Untertest2.avi	0	880	547	72	111				0	Content		-72	-111	22371638	3807032750
22388	09:36:28.965	00:00:22.388	1344	-1024	-768	-1	-1	-1	-1	4	-1024	-768	-1	-1	-1	-1	4		0	0						Untertest2.avi	0	880	547	72	111				0	Content		-72	-111	22388376	3807049488
22405	09:36:28.982	00:00:22.405	1345	-1024	-768	-1	-1	-1	-1	4	-1024	-768	-1	-1	-1	-1	4		0	0						Untertest2.avi	0	880	547	72	111				0	Content		-72	-111	22405044	3807066156
22422	09:36:28.999	00:00:22.421	1346	-1024	-768	-1	-1	-1	-1	4	-1024	-768	-1	-1	-1	-1	4		0	0						Untertest2.avi	0	880	547	72	111				0	Content		-72	-111	22421735	3807082847
22438	09:36:29.015	00:00:22.438	1347	-1024	-768	-1	-1	-1	-1	4	-1024	-768	-1	-1	-1	-1	4		0	0						Untertest2.avi	0	880	547	72	111				0	Content		-72	-111	22438423	3807099535
22455	09:36:29.032	00:00:22.455	1348	-1024	-768	-1	-1	-1	-1	4	-1024	-768	-1	-1	-1	-1	4		0	0						Untertest2.avi	0	880	547	72	111				0	Content		-72	-111	22455090	3807116202
22472	09:36:29.049	00:00:22.471	1349	-1024	-768	-1	-1	-1	-1	4	-1024	-768	-1	-1	-1	-1	4		0	0						Untertest2.avi	0	880	547	72	111				0	Content		-72	-111	22471859	3807132971
22488	09:36:29.065	00:00:22.488	1350	-1024	-768	-1	-1	-1	-1	4	-1024	-768	-1	-1	-1	-1	4		0	0						Untertest2.avi	0	880	547	72	111				0	Content		-72	-111	22488295	3807149407
22505	09:36:29.082	00:00:22.504	1351	-1024	-768	-1	-1	-1	-1	4	-1024	-768	-1	-1	-1	-1	4		0	0						Untertest2.avi	0	880	547	72	111				0	Content		-72	-111	22504962	3807166074
22522	09:36:29.099	00:00:22.521	1352	-1024	-768	-1	-1	-1	-1	4	-1024	-768	-1	-1	-1	-1	4		0	0						Untertest2.avi	0	880	547	72	111				0	Content		-72	-111	22521736	3807182848
22538	09:36:29.115	00:00:22.538	1353	-1024	-768	-1	-1	-1	-1	4	-1024	-768	-1	-1	-1	-1	4		0	0						Untertest2.avi	0	880	547	72	111				0	Content		-72	-111	22538419	3807199531
22555	09:36:29.132	00:00:22.555	1354	-1024	-768	-1	-1	-1	-1	4	-1024	-768	-1	-1	-1	-1	4		0	0						Untertest2.avi	0	880	547	72	111				0	Content		-72	-111	22555087	3807216199
22572	09:36:29.149	00:00:22.571	1355	-1024	-768	-1	-1	-1	-1	4	-1024	-768	-1	-1	-1	-1	4		0	0						Untertest2.avi	0	880	547	72	111				0	Content		-72	-111	22571725	3807232837
22588	09:36:29.165	00:00:22.588	1356	-1024	-768	-1	-1	-1	-1	4	-1024	-768	-1	-1	-1	-1	4		0	0						Untertest2.avi	0	880	547	72	111				0	Content		-72	-111	22588161	3807249273
22605	09:36:29.182	00:00:22.604	1357	-1024	-768	-1	-1	-1	-1	4	-1024	-768	-1	-1	-1	-1	4		0	0						Untertest2.avi	0	880	547	72	111				0	Content		-72	-111	22604828	3807265940
22622	09:36:29.199	00:00:22.621	1358	-1024	-768	-1	-1	-1	-1	4	-1024	-768	-1	-1	-1	-1	4		0	0						Untertest2.avi	0	880	547	72	111				0	Content		-72	-111	22621733	3807282845
22638	09:36:29.215	00:00:22.638	1359	965,4436	822,1731	0,5305546	0,6738214	475,1626	3,078993	1	811,0155	815,3322	0,5303102	0,6737862	475,1626	3,094928	3	5	965	822						Untertest2.avi	0	880	547	72	111	875	704	83	0	Content		893	711	22638344	3807299456
22655	09:36:29.232	00:00:22.654	1360	920,9442	809,4083	0,5300266	0,6736152	476,5088	3,250006	1	786,7004	802,2097	0,5299733	0,6735795	476,5088	3,270193	3	5	921	809						Untertest2.avi	0	880	547	72	111	875	704	83	0	Content		849	698	22654970	3807316082
22671	09:36:29.248	00:00:22.671	1361	-1024	-768	-1	-1	-1	-1	4	-1024	-768	-1	-1	-1	-1	4	5	0	0						Untertest2.avi	0	880	547	72	111	875	704	83	0	Content		-72	-111	22671466	3807332578
22688	09:36:29.265	00:00:22.688	1362	962,5775	819,8146	0,5311114	0,6729047	470,517	3,076678	1	847,6292	812,8263	0,5312471	0,6728677	470,517	3,100074	3	5	963	820						Untertest2.avi	0	880	547	72	111	875	704	83	0	Content		891	709	22688342	3807349454
22705	09:36:29.282	00:00:22.704	1363	947,1075	815,0355	0,5309358	0,6731272	471,4947	3,133168	1	847,6606	807,8953	0,5309358	0,6731272	471,4947	3,159639	3	5	947	815						Untertest2.avi	0	880	547	72	111	875	704	83	0	Content		875	704	22704589	3807365701
22722	09:36:29.299	00:00:22.721	1364	-1024	-768	-1	-1	-1	-1	4	-1024	-768	-1	-1	-1	-1	4		0	0						Untertest2.avi	0	880	547	72	111				0	Content		-72	-111	22721586	3807382698
22738	09:36:29.315	00:00:22.738	1365	-1024	-768	-1	-1	-1	-1	4	-1024	-768	-1	-1	-1	-1	4		0	0						Untertest2.avi	0	880	547	72	111				0	Content		-72	-111	22738271	3807399383
22755	09:36:29.332	00:00:22.754	1366	-1024	-768	-1	-1	-1	-1	4	-1024	-768	-1	-1	-1	-1	4		0	0						Untertest2.avi	0	880	547	72	111				0	Content		-72	-111	22754938	3807416050
22772	09:36:29.349	00:00:22.771	1367	-1024	-768	-1	-1	-1	-1	4	-1024	-768	-1	-1	-1	-1	4		0	0						Untertest2.avi	0	880	547	72	111				0	Content		-72	-111	22771580	3807432692
22788	09:36:29.365	00:00:22.788	1368	-1024	-768	-1	-1	-1	-1	4	-1024	-768	-1	-1	-1	-1	4		0	0						Untertest2.avi	0	880	547	72	111				0	Content		-72	-111	22788141	3807449253
22805	09:36:29.382	00:00:22.804	1369	-1024	-768	-1	-1	-1	-1	4	-1024	-768	-1	-1	-1	-1	4		0	0						Untertest2.avi	0	880	547	72	111				0	Content		-72	-111	22804809	3807465921
22821	09:36:29.398	00:00:22.821	1370	-1024	-768	-1	-1	-1	-1	4	-1024	-768	-1	-1	-1	-1	4		0	0						Untertest2.avi	0	880	547	72	111				0	Content		-72	-111	22821324	3807482436
22838	09:36:29.415	00:00:22.838	1371	-1024	-768	-1	-1	-1	-1	4	-1024	-768	-1	-1	-1	-1	4		0	0						Untertest2.avi	0	880	547	72	111				0	Content		-72	-111	22838074	3807499186
22855	09:36:29.432	00:00:22.854	1372	-1024	-768	-1	-1	-1	-1	4	-1024	-768	-1	-1	-1	-1	4		0	0						Untertest2.avi	0	880	547	72	111				0	Content		-72	-111	22854741	3807515853
22872	09:36:29.449	00:00:22.871	1373	949,6	799,6812	0,5306332	0,6744047	472,9726	3,142163	1	768,98	792,7637	0,5361149	0,6744135	449,5549	3,011467	3	6	950	800						Untertest2.avi	0	880	547	72	111	695	695	100	0	Content		878	689	22871570	3807532682
22888	09:36:29.465	00:00:22.888	1374	-1024	-768	-1	-1	-1	-1	4	-1024	-768	-1	-1	-1	-1	4	6	0	0						Untertest2.avi	0	880	547	72	111	695	695	100	0	Content		-72	-111	22888047	3807549159
22905	09:36:29.482	00:00:22.904	1375	-1024	-768	-1	-1	-1	-1	4	-1024	-768	-1	-1	-1	-1	4	6	0	0						Untertest2.avi	0	880	547	72	111	695	695	100	0	Content		-72	-111	22904714	3807565826
22921	09:36:29.498	00:00:22.921	1376	941,5879	812,6968	0,5299461	0,6743878	472,9726	3,200231	3	768,3492	810,7484	0,5364077	0,6742598	446,1881	3,047928	1	6	768	811						Untertest2.avi	0	880	547	72	111	695	695	100	0	Content		696	700	22921143	3807582255
22938	09:36:29.515	00:00:22.937	1377	923,3369	828,5762	0,5366061	0,6740361	472,9726	3,127067	3	766,0892	813,072	0,536216	0,6741835	445,8389	2,977268	1	6	766	813						Untertest2.avi	0	880	547	72	111	695	695	100	0	Content		694	702	22937766	3807598878
22955	09:36:29.532	00:00:22.954	1378	920,4453	808,4146	0,5433826	0,6735976	472,9726	3,092179	3	743,5417	801,6129	0,5356244	0,6736325	445,8389	2,942334	1	6	744	802						Untertest2.avi	0	880	547	72	111	695	695	100	0	Content		672	691	22954834	3807615946
22972	09:36:29.549	00:00:22.971	1379	951,0328	820,2521	0,5362338	0,6735479	472,9726	3,08357	3	765,8434	812,2073	0,5355617	0,6735604	446,1564	2,934755	1	7	766	812						Untertest2.avi	0	880	547	72	111	656	705	949	0	Content		694	701	22971513	3807632625
22988	09:36:29.565	00:00:22.988	1380	938,2659	834,1536	0,5359991	0,673321	472,9726	3,121078	3	754,9258	824,4163	0,5353357	0,6733332	446,3204	2,97189	1	7	755	824						Untertest2.avi	0	880	547	72	111	656	705	949	0	Content		683	713	22988263	3807649375
23005	09:36:29.582	00:00:23.004	1381	949,6033	823,554	0,5360169	0,6733921	472,9726	3,156162	3	763,9963	815,1183	0,5353419	0,6734046	445,9902	3,00283	1	7	764	815						Untertest2.avi	0	880	547	72	111	656	705	949	0	Content		692	704	23004507	3807665619
23021	09:36:29.598	00:00:23.021	1382	943,1846	816,6167	0,5359438	0,6735199	472,9726	3,164124	3	759,0869	808,9504	0,5352746	0,6735323	446,1398	3,01155	1	7	759	809						Untertest2.avi	0	880	547	72	111	656	705	949	0	Content		687	698	23021131	3807682243
23038	09:36:29.615	00:00:23.037	1383	963,2087	826,0819	0,5360323	0,6733899	472,9726	3,179338	3	775,6337	817,4227	0,5353578	0,6734025	446,0103	3,024896	1	7	776	817						Untertest2.avi	0	880	547	72	111	656	705	949	0	Content		704	706	23037627	3807698739
23055	09:36:29.632	00:00:23.054	1384	895,4713	822,9415	0,5430166	0,6731248	472,9726	3,288102	3	721,6438	814,3062	0,5353162	0,6731595	446,0103	3,13036	1	7	722	814						Untertest2.avi	0	880	547	72	111	656	705	949	0	Content		650	703	23054700	3807715812
23071	09:36:29.648	00:00:23.071	1385	848,0961	822,4821	0,5354459	0,6736975	445,9178	3,048754	3	742,2398	814,1959	0,5356496	0,6736853	445,9178	3,069967	1	7	742	814						Untertest2.avi	0	880	547	72	111	656	705	949	0	Content		670	703	23071498	3807732610
23088	09:36:29.665	00:00:23.088	1386	837,4771	799,2874	0,5353324	0,6738508	445,9178	2,91451	3	734,3808	790,7633	0,5355979	0,6738383	445,9178	2,933792	1	7	734	791						Untertest2.avi	0	880	547	72	111	656	705	949	0	Content		662	680	23088121	3807749233
23104	09:36:29.681	00:00:23.104	1387	860,5159	823,886	0,53553	0,6740898	446,3018	2,955306	3	754,1835	815,6592	0,5357335	0,6740776	446,3018	2,975888	1	7	754	816						Untertest2.avi	0	880	547	72	111	656	705	949	0	Content		682	705	23104380	3807765492
23121	09:36:29.698	00:00:23.120	1388	858,9664	822,5591	0,5354059	0,6744043	446,3582	2,961633	3	752,6808	814,3266	0,5356093	0,674392	446,3582	2,982275	1	7	753	814						Untertest2.avi	0	880	547	72	111	656	705	949	0	Content		681	703	23120998	3807782110
23138	09:36:29.715	00:00:23.137	1389	856,3322	828,1126	0,5350274	0,6750087	446,4282	3,001648	3	749,9741	819,9161	0,5352312	0,6749965	446,4282	3,022591	1	7	750	820						Untertest2.avi	0	880	547	72	111	656	705	949	0	Content		678	709	23137618	3807798730
23155	09:36:29.732	00:00:23.154	1390	849,6887	811,2886	0,5346317	0,675669	446,4282	3,041527	3	746,3799	802,9209	0,5348967	0,6756564	446,4282	3,061819	1	7	746	803						Untertest2.avi	0	880	547	72	111	656	705	949	0	Content		674	692	23154689	3807815801
23171	09:36:29.748	00:00:23.170	1391	875,1205	813,0254	0,5341747	0,6766091	446,9548	3,054825	3	723,7313	799,0831	0,5338638	0,6767313	446,9548	3,070096	1	7	724	799						Untertest2.avi	0	880	547	72	111	656	705	949	0	Content		652	688	23170995	3807832107
23188	09:36:29.765	00:00:23.187	1392	854,7446	803,9415	0,5329508	0,6776811	446,8693	3,009565	3	730,5515	789,3705	0,5329467	0,6778066	446,8693	3,029354	1	7	731	789						Untertest2.avi	0	880	547	72	111	656	705	949	0	Content		659	678	23187616	3807848728
23204	09:36:29.781	00:00:23.204	1393	833,3433	811,2156	0,5315742	0,6797906	446,892	3,080671	3	738,4963	816,6847	0,5318586	0,6794736	446,8919	3,104825	1	7	738	817						Untertest2.avi	0	880	547	72	111	656	705	949	0	Content		666	706	23204387	3807865499
23221	09:36:29.798	00:00:23.221	1394	854,3812	802,1157	0,5285233	0,6810182	457,0419	3,072645	3	735,6921	807,9341	0,5310717	0,6806394	446,9656	3,10339	1	7	736	808						Untertest2.avi	0	880	547	72	111	656	705	949	0	Content		664	697	23221311	3807882423
23238	09:36:29.815	00:00:23.237	1395	815,3333	819,562	0,5304514	0,6810179	446,9447	2,965835	3	709,3604	811,1344	0,5306545	0,6810056	446,9447	2,985986	1	7	709	811						Untertest2.avi	0	880	547	72	111	656	705	949	0	Content		637	700	23237615	3807898727
23254	09:36:29.831	00:00:23.254	1396	809,3297	816,5338	0,5303715	0,6811109	447,1351	3,007823	3	703,4647	808,0717	0,5305747	0,6810986	447,1351	3,028206	1	7	703	808						Untertest2.avi	0	880	547	72	111	656	705	949	0	Content		631	697	23254237	3807915349
23271	09:36:29.848	00:00:23.270	1397	809,0703	824,4254	0,5302737	0,6803241	447,1351	2,926706	3	705,3198	815,9255	0,530538	0,6803116	447,1351	2,945645	1	7	705	816						Untertest2.avi	0	880	547	72	111	656	705	949	0	Content		633	705	23270858	3807931970
23288	09:36:29.865	00:00:23.287	1398	824,1559	823,2722	0,5303886	0,6797783	446,7469	3,007709	3	718,1903	814,8644	0,5305917	0,679766	446,7469	3,02822	1	7	718	815						Untertest2.avi	0	880	547	72	111	656	705	949	0	Content		646	704	23287925	3807949037
23305	09:36:29.882	00:00:23.304	1399	831,979	815,4932	0,5303748	0,6785288	446,7491	2,949301	3	726,1363	807,0739	0,5305787	0,6785165	446,7491	2,969528	1	7	726	807						Untertest2.avi	0	880	547	72	111	656	705	949	0	Content		654	696	23304548	3807965660
23321	09:36:29.898	00:00:23.321	1400	794,3258	835,2506	0,5307489	0,676076	446,7491	2,993282	3	690,6694	826,7659	0,5310135	0,6760635	446,7491	3,012507	1	7	691	827						Untertest2.avi	0	880	547	72	111	656	705	949	0	Content		619	716	23321171	3807982283
23338	09:36:29.915	00:00:23.337	1401	829,1191	821,1832	0,5314268	0,6744735	446,713	2,89161	3	723,0722	812,8017	0,5316306	0,6744612	446,7129	2,911438	1	7	723	813						Untertest2.avi	0	880	547	72	111	656	705	949	0	Content		651	702	23337600	3807998712
23355	09:36:29.932	00:00:23.354	1402	810,8439	827,6857	0,5326506	0,6737502	445,7986	3,054232	3	705,1263	819,2802	0,5328546	0,6737379	445,7986	3,074953	1	7	705	819						Untertest2.avi	0	880	547	72	111	656	705	949	0	Content		633	708	23354721	3808015833
23371	09:36:29.948	00:00:23.370	1403	834,9866	820,0634	0,5337897	0,6741179	444,9636	2,968398	3	729,4359	811,7356	0,5339947	0,6741055	444,9636	2,988898	1	7	729	812						Untertest2.avi	0	880	547	72	111	656	705	949	0	Content		657	701	23370969	3808032081
23388	09:36:29.965	00:00:23.387	1404	817,6459	822,1836	0,5348465	0,6730826	445,0589	2,969327	3	712,0887	813,735	0,5350512	0,6730704	445,0589	2,989513	1	7	712	814						Untertest2.avi	0	880	547	72	111	656	705	949	0	Content		640	703	23387789	3808048901
23404	09:36:29.981	00:00:23.404	1405	855,8394	811,8191	0,5354354	0,6712965	445,0589	2,931044	3	747,7225	803,4985	0,5355775	0,6712844	445,0589	2,952242	1	7	748	803						Untertest2.avi	0	880	547	72	111	656	705	949	0	Content		676	692	23404092	3808065204
23421	09:36:29.998	00:00:23.420	1406	831,0887	835,5786	0,5360115	0,6677802	444,7616	2,985555	3	725,2372	827,2235	0,5362167	0,6677679	444,7616	3,006042	1	7	725	827						Untertest2.avi	0	880	547	72	111	656	705	949	0	Content		653	716	23420713	3808081825
23437	09:36:30.014	00:00:23.437	1407	823,8759	818,0591	0,5366614	0,6640103	444,7616	3,05769	3	720,931	809,5454	0,5369281	0,6639979	444,7616	3,077673	1	7	721	810						Untertest2.avi	0	880	547	72	111	656	705	949	0	Content		649	699	23437460	3808098572
23454	09:36:30.031	00:00:23.454	1408	806,7725	841,8069	0,5368664	0,6609812	444,7616	3,033218	3	703,3493	833,3771	0,5371332	0,6609688	444,7616	3,052841	1	7	703	833						Untertest2.avi	0	880	547	72	111	656	705	949	0	Content		631	722	23454449	3808115561
23471	09:36:30.048	00:00:23.470	1409	827,9324	827,0166	0,5370878	0,6597647	444,7616	2,9456	3	724,7013	818,5469	0,5373545	0,6597523	444,7616	2,964994	1	7	725	819						Untertest2.avi	0	880	547	72	111	656	705	949	0	Content		653	708	23470706	3808131818
23488	09:36:30.065	00:00:23.487	1410	864,2402	836,7094	0,5366848	0,6592043	444,7616	2,79064	3	760,2927	828,4158	0,5369515	0,659192	444,7616	2,809438	1	7	760	828						Untertest2.avi	0	880	547	72	111	656	705	949	0	Content		688	717	23487645	3808148757
23504	09:36:30.081	00:00:23.504	1411	873,403	838,4347	0,5358658	0,659166	444,7616	2,823973	3	769,3898	830,1817	0,5361326	0,6591536	444,7616	2,84309	1	7	769	830						Untertest2.avi	0	880	547	72	111	656	705	949	0	Content		697	719	23504197	3808165309
23521	09:36:30.098	00:00:23.520	1412	827,4715	827,0173	0,5349861	0,6600907	445,2647	2,958893	3	721,8431	818,5482	0,535191	0,6600786	445,2647	2,979171	1	7	722	819						Untertest2.avi	0	880	547	72	111	656	705	949	0	Content		650	708	23520887	3808181999
23537	09:36:30.114	00:00:23.537	1413	819,0916	829,6659	0,5340149	0,6610491	445,0429	2,956876	3	713,4363	821,1627	0,5342199	0,661037	445,0429	2,977039	1	7	713	821						Untertest2.avi	0	880	547	72	111	656	705	949	0	Content		641	710	23537434	3808198546
23554	09:36:30.131	00:00:23.554	1414	894,1219	834,4568	0,5338707	0,661756	445,0429	2,960885	3	754,451	827,7893	0,5337219	0,6617163	445,0429	2,977801	1	7	754	828						Untertest2.avi	0	880	547	72	111	656	705	949	0	Content		682	717	23554186	3808215298
23571	09:36:30.148	00:00:23.570	1415	862,321	829,6946	0,5325492	0,6636052	446,0313	2,82687	3	755,9812	821,4207	0,5327532	0,6635931	446,0313	2,846685	1	7	756	821						Untertest2.avi	0	880	547	72	111	656	705	949	0	Content		684	710	23570563	3808231675
23588	09:36:30.165	00:00:23.587	1416	835,23	856,5165	0,5313866	0,6648674	446,0313	3,018877	3	731,1141	848,2853	0,531652	0,6648551	446,0313	3,038768	1	7	731	848						Untertest2.avi	0	880	547	72	111	656	705	949	0	Content		659	737	23587685	3808248797
23604	09:36:30.181	00:00:23.603	1417	796,4672	843,517	0,5313839	0,6667051	446,0313	2,975253	3	687,8677	835,0673	0,5315254	0,6666933	446,0313	2,996042	1	7	688	835						Untertest2.avi	0	880	547	72	111	656	705	949	0	Content		616	724	23603933	3808265045
23621	09:36:30.198	00:00:23.620	1418	836,2657	849,459	0,5302283	0,6674101	446,0313	2,839935	3	732,0823	841,1716	0,5304937	0,6673977	446,0313	2,85869	1	7	732	841						Untertest2.avi	0	880	547	72	111	656	705	949	0	Content		660	730	23620555	3808281667
23637	09:36:30.214	00:00:23.637	1419	826,3861	858,8721	0,5294427	0,668855	446,0313	2,925472	3	722,2317	850,6523	0,529708	0,6688426	446,0313	2,944708	1	7	722	851						Untertest2.avi	0	880	547	72	111	656	705	949	0	Content		650	740	23637178	3808298290
23654	09:36:30.231	00:00:23.654	1420	807,0108	859,0928	0,5287219	0,6704865	446,0313	2,992884	3	703,0416	850,8406	0,5289872	0,6704741	446,0313	3,012298	1	7	703	851						Untertest2.avi	0	880	547	72	111	656	705	949	0	Content		631	740	23654258	3808315370
23671	09:36:30.248	00:00:23.670	1421	818,3896	824,787	0,5292481	0,6733938	450,3755	2,984948	3	711,7419	816,3303	0,5294496	0,6733817	450,3755	3,00531	1	7	712	816						Untertest2.avi	0	880	547	72	111	656	705	949	0	Content		640	705	23670548	3808331660
23687	09:36:30.264	00:00:23.687	1422	820,5048	849,3752	0,5290379	0,6758918	450,6195	3,0159	3	713,1423	841,0999	0,5292385	0,6758797	450,6195	3,036515	1	7	713	841						Untertest2.avi	0	880	547	72	111	656	705	949	0	Content		641	730	23687413	3808348525
23704	09:36:30.281	00:00:23.704	1423	834,2766	843,4919	0,5291041	0,6796315	451,2855	3,031169	3	726,8285	835,2177	0,529304	0,6796194	451,2854	3,051994	1	7	727	835						Untertest2.avi	0	880	547	72	111	656	705	949	0	Content		655	724	23704043	3808365155
23721	09:36:30.298	00:00:23.721	1424	843,8451	845,2238	0,5290763	0,6838997	452,1185	2,984064	3	735,9966	837,0551	0,5292757	0,6838876	452,1185	3,004755	1	7	736	837						Untertest2.avi	0	880	547	72	111	656	705	949	0	Content		664	726	23721043	3808382155
23737	09:36:30.314	00:00:23.737	1425	818,6027	843,3846	0,5290686	0,6887067	452,5685	3,02986	3	710,81	835,0559	0,5292678	0,6886945	452,5685	3,050387	1	7	711	835						Untertest2.avi	0	880	547	72	111	656	705	949	0	Content		639	724	23737290	3808398402
23754	09:36:30.331	00:00:23.754	1426	850,5475	835,2951	0,5287396	0,6929933	452,5685	3,027682	3	745,0465	827,0734	0,5289986	0,6929809	452,5685	3,047686	1	7	745	827						Untertest2.avi	0	880	547	72	111	656	705	949	0	Content		673	716	23754244	3808415356
23771	09:36:30.348	00:00:23.770	1427	825,2653	806,4226	0,5281627	0,6964982	454,0692	3,063099	3	717,7903	797,7863	0,5283607	0,696486	454,0692	3,083831	1	7	718	798						Untertest2.avi	0	880	547	72	111	656	705	949	0	Content		646	687	23770661	3808431773
23788	09:36:30.365	00:00:23.787	1428	807,088	834,6407	0,5271237	0,6985518	454,8098	3,100637	3	699,0529	826,2708	0,5273213	0,6985396	454,8098	3,121508	1	7	699	826						Untertest2.avi	0	880	547	72	111	656	705	949	0	Content		627	715	23787603	3808448715
23804	09:36:30.381	00:00:23.804	1429	854,5832	800,4234	0,5257904	0,700538	455,0044	2,963287	3	746,7194	791,9208	0,525988	0,7005258	455,0044	2,983519	1	7	747	792						Untertest2.avi	0	880	547	72	111	656	705	949	0	Content		675	681	23804030	3808465142
23821	09:36:30.398	00:00:23.820	1430	846,9724	803,3584	0,5246012	0,7025734	455,0262	3,021556	3	739,1961	794,7679	0,5247988	0,7025611	455,0262	3,041939	1	7	739	795						Untertest2.avi	0	880	547	72	111	656	705	949	0	Content		667	684	23820974	3808482086
23838	09:36:30.415	00:00:23.837	1431	836,7215	813,1975	0,5234057	0,7048863	455,7163	3,09202	3	728,7999	804,882	0,5236028	0,7048741	455,7163	3,11319	1	7	729	805						Untertest2.avi	0	880	547	72	111	656	705	949	0	Content		657	694	23837776	3808498888
23854	09:36:30.431	00:00:23.854	1432	835,412	811,1687	0,5228261	0,7071565	454,7883	3,078844	3	727,7488	802,7551	0,5230237	0,7071442	454,7883	3,09979	1	7	728	803						Untertest2.avi	0	880	547	72	111	656	705	949	0	Content		656	692	23854400	3808515512
23871	09:36:30.448	00:00:23.870	1433	840,9662	802,854	0,5224467	0,709169	454,5113	3,04062	3	733,6069	794,4529	0,5226448	0,7091566	454,5113	3,061516	1	7	734	794						Untertest2.avi	0	880	547	72	111	656	705	949	0	Content		662	683	23870649	3808531761
23888	09:36:30.465	00:00:23.887	1434	838,4208	805,0882	0,5227704	0,7113666	454,5072	2,876714	3	730,5403	796,6307	0,5229681	0,7113542	454,5072	2,896198	1	7	731	797						Untertest2.avi	0	880	547	72	111	656	705	949	0	Content		659	686	23887716	3808548828
23904	09:36:30.481	00:00:23.904	1435	786,466	907,5727	0,5242475	0,7137439	454,5072	2,613635	3	678,5671	899,7668	0,5245044	0,7137312	454,5072	2,630356	1	7	679	900						Untertest2.avi	0	880	547	72	111	656	705	949	0	Content		607	789	23904025	3808565137
23921	09:36:30.498	00:00:23.920	1436	615,0688	960,5862	0,5251016	0,7148467	454,5072	3,049901	3	504,746	953,5012	0,5253586	0,714834	454,5072	3,067647	1	8	505	954						Untertest2.avi	0	880	547	72	111	383	826	150	0	Content		433	843	23920646	3808581758
23937	09:36:30.514	00:00:23.937	1437	565,6621	936,4448	0,5249495	0,7148496	454,5072	3,210895	3	455,0509	928,7573	0,5252064	0,714837	454,5072	3,228936	1	8	455	929						Untertest2.avi	0	880	547	72	111	383	826	150	0	Content		383	818	23937268	3808598380
23954	09:36:30.531	00:00:23.954	1438	-1024	-768	-1	-1	-1	-1	4	-1024	-768	-1	-1	-1	-1	4	8	0	0						Untertest2.avi	0	880	547	72	111	383	826	150	0	Content		-72	-111	23954263	3808615375
23971	09:36:30.548	00:00:23.970	1439	351,1116	912,024	0,3894316	0,7189918	454,5073	3,046084	3	225,0965	902,5453	0,3895683	0,7189798	454,5073	3,063666	1	8	225	903						Untertest2.avi	0	880	547	72	111	383	826	150	0	Content		153	792	23970765	3808631877
23988	09:36:30.565	00:00:23.987	1440	385,8514	944,6153	0,3899152	0,7164271	454,5073	3,19484	3	260,8551	936,5852	0,3900519	0,7164152	454,5073	3,213398	1	8	261	937						Untertest2.avi	0	880	547	72	111	383	826	150	0	Content		189	826	23987510	3808648622
24004	09:36:30.581	00:00:24.004	1441	-1024	-768	-1	-1	-1	-1	4	-1024	-768	-1	-1	-1	-1	4	8	0	0						Untertest2.avi	0	880	547	72	111	383	826	150	0	Content		-72	-111	24004136	3808665248
24021	09:36:30.598	00:00:24.021	1442	-1024	-768	-1	-1	-1	-1	4	-1024	-768	-1	-1	-1	-1	4	8	0	0						Untertest2.avi	0	880	547	72	111	383	826	150	0	Content		-72	-111	24021001	3808682113
24037	09:36:30.614	00:00:24.037	1443	756,0614	970,64	0,5262361	0,7125668	454,5072	2,442431	3	646,2242	963,4155	0,5264931	0,7125542	454,5072	2,457789	1	8	646	963						Untertest2.avi	0	880	547	72	111	383	826	150	0	Content		574	852	24037381	3808698493
24054	09:36:30.631	00:00:24.054	1444	634,7303	971,1411	0,5264079	0,7116771	454,5072	2,850939	3	524,216	964,1592	0,5266649	0,7116646	454,5072	2,867773	1	8	524	964						Untertest2.avi	0	880	547	72	111	383	826	150	0	Content		452	853	24054253	3808715365
24071	09:36:30.648	00:00:24.070	1445	-1024	-768	-1	-1	-1	-1	4	-1024	-768	-1	-1	-1	-1	4		0	0						Untertest2.avi	0	880	547	72	111				0	Content		-72	-111	24070750	3808731862
24087	09:36:30.664	00:00:24.087	1446	-1024	-768	-1	-1	-1	-1	4	-1024	-768	-1	-1	-1	-1	4		0	0						Untertest2.avi	0	880	547	72	111				0	Content		-72	-111	24087493	3808748605
24104	09:36:30.681	00:00:24.104	1447	-1024	-768	-1	-1	-1	-1	4	-1024	-768	-1	-1	-1	-1	4		0	0						Untertest2.avi	0	880	547	72	111				0	Content		-72	-111	24104124	3808765236
24121	09:36:30.698	00:00:24.120	1448	-1024	-768	-1	-1	-1	-1	4	-1024	-768	-1	-1	-1	-1	4		0	0						Untertest2.avi	0	880	547	72	111				0	Content		-72	-111	24120808	3808781920
24137	09:36:30.714	00:00:24.137	1449	-1024	-768	-1	-1	-1	-1	4	-1024	-768	-1	-1	-1	-1	4		0	0						Untertest2.avi	0	880	547	72	111				0	Content		-72	-111	24137475	3808798587
24154	09:36:30.731	00:00:24.154	1450	-1024	-768	-1	-1	-1	-1	4	-1024	-768	-1	-1	-1	-1	4		0	0						Untertest2.avi	0	880	547	72	111				0	Content		-72	-111	24154115	3808815227
24171	09:36:30.748	00:00:24.170	1451	-1024	-768	-1	-1	-1	-1	4	-1024	-768	-1	-1	-1	-1	4		0	0						Untertest2.avi	0	880	547	72	111				0	Content		-72	-111	24170742	3808831854
24187	09:36:30.764	00:00:24.187	1452	-1024	-768	-1	-1	-1	-1	4	-1024	-768	-1	-1	-1	-1	4		0	0						Untertest2.avi	0	880	547	72	111				0	Content		-72	-111	24187369	3808848481
24204	09:36:30.781	00:00:24.204	1453	-1024	-768	-1	-1	-1	-1	4	-1024	-768	-1	-1	-1	-1	4		0	0						Untertest2.avi	0	880	547	72	111				0	Content		-72	-111	24204057	3808865169
24221	09:36:30.798	00:00:24.220	1454	-1024	-768	-1	-1	-1	-1	4	-1024	-768	-1	-1	-1	-1	4		0	0						Untertest2.avi	0	880	547	72	111				0	Content		-72	-111	24220724	3808881836
24237	09:36:30.814	00:00:24.237	1455	-1024	-768	-1	-1	-1	-1	4	-1024	-768	-1	-1	-1	-1	4		0	0						Untertest2.avi	0	880	547	72	111				0	Content		-72	-111	24237361	3808898473
24254	09:36:30.831	00:00:24.253	1456	-1024	-768	-1	-1	-1	-1	4	-1024	-768	-1	-1	-1	-1	4		0	0						Untertest2.avi	0	880	547	72	111				0	Content		-72	-111	24253986	3808915098
24271	09:36:30.848	00:00:24.271	1457	-1024	-768	-1	-1	-1	-1	4	-1024	-768	-1	-1	-1	-1	4		0	0						Untertest2.avi	0	880	547	72	111				0	Content		-72	-111	24271303	3808932415
24287	09:36:30.864	00:00:24.286	1458	-1024	-768	-1	-1	-1	-1	4	-1024	-768	-1	-1	-1	-1	4		0	0						Untertest2.avi	0	880	547	72	111				0	Content		-72	-111	24286733	3808947845
24304	09:36:30.881	00:00:24.303	1459	-1024	-768	-1	-1	-1	-1	4	-1024	-768	-1	-1	-1	-1	4		0	0						Untertest2.avi	0	880	547	72	111				0	Content		-72	-111	24303981	3808965093
24321	09:36:30.898	00:00:24.320	1460	-1024	-768	-1	-1	-1	-1	4	-1024	-768	-1	-1	-1	-1	4		0	0						Untertest2.avi	0	880	547	72	111				0	Content		-72	-111	24320605	3808981717
24338	09:36:30.915	00:00:24.337	1461	-1024	-768	-1	-1	-1	-1	4	-1024	-768	-1	-1	-1	-1	4		0	0						Untertest2.avi	0	880	547	72	111				0	Content		-72	-111	24337855	3808998967
24353	09:36:30.930	00:00:24.353	1462	-1024	-768	-1	-1	-1	-1	4	-1024	-768	-1	-1	-1	-1	4		0	0						Untertest2.avi	0	880	547	72	111				0	Content		-72	-111	24353352	3809014464
24370	09:36:30.947	00:00:24.369	1463	-1024	-768	-1	-1	-1	-1	4	-1024	-768	-1	-1	-1	-1	4		0	0						Untertest2.avi	0	880	547	72	111				0	Content		-72	-111	24369978	3809031090
24387	09:36:30.964	00:00:24.386	1464	-1024	-768	-1	-1	-1	-1	4	-1024	-768	-1	-1	-1	-1	4		0	0						Untertest2.avi	0	880	547	72	111				0	Content		-72	-111	24386726	3809047838
24403	09:36:30.980	00:00:24.403	1465	-1024	-768	-1	-1	-1	-1	4	-1024	-768	-1	-1	-1	-1	4		0	0						Untertest2.avi	0	880	547	72	111				0	Content		-72	-111	24403348	3809064460
24420	09:36:30.997	00:00:24.419	1466	-1024	-768	-1	-1	-1	-1	4	-1024	-768	-1	-1	-1	-1	4		0	0						Untertest2.avi	0	880	547	72	111				0	Content		-72	-111	24419970	3809081082
24437	09:36:31.014	00:00:24.436	1467	-1024	-768	-1	-1	-1	-1	4	-1024	-768	-1	-1	-1	-1	4		0	0						Untertest2.avi	0	880	547	72	111				0	Content		-72	-111	24436594	3809097706
24454	09:36:31.031	00:00:24.453	1468	-1024	-768	-1	-1	-1	-1	4	-1024	-768	-1	-1	-1	-1	4		0	0						Untertest2.avi	0	880	547	72	111				0	Content		-72	-111	24453787	3809114899
24471	09:36:31.048	00:00:24.471	1469	-1024	-768	-1	-1	-1	-1	4	-1024	-768	-1	-1	-1	-1	4		0	0						Untertest2.avi	0	880	547	72	111				0	Content		-72	-111	24471159	3809132271
24488	09:36:31.065	00:00:24.488	1470	-1024	-768	-1	-1	-1	-1	4	-1024	-768	-1	-1	-1	-1	4		0	0						Untertest2.avi	0	880	547	72	111				0	Content		-72	-111	24488406	3809149518
24503	09:36:31.080	00:00:24.503	1471	-1024	-768	-1	-1	-1	-1	4	-1024	-768	-1	-1	-1	-1	4		0	0						Untertest2.avi	0	880	547	72	111				0	Content		-72	-111	24503209	3809164321
24520	09:36:31.097	00:00:24.519	1472	-1024	-768	-1	-1	-1	-1	4	-1024	-768	-1	-1	-1	-1	4		0	0						Untertest2.avi	0	880	547	72	111				0	Content		-72	-111	24519956	3809181068
24537	09:36:31.114	00:00:24.536	1473	-1024	-768	-1	-1	-1	-1	4	-1024	-768	-1	-1	-1	-1	4		0	0						Untertest2.avi	0	880	547	72	111				0	Content		-72	-111	24536581	3809197693
24553	09:36:31.130	00:00:24.553	1474	-1024	-768	-1	-1	-1	-1	4	-1024	-768	-1	-1	-1	-1	4		0	0						Untertest2.avi	0	880	547	72	111				0	Content		-72	-111	24553202	3809214314
24570	09:36:31.147	00:00:24.569	1475	-1024	-768	-1	-1	-1	-1	4	-1024	-768	-1	-1	-1	-1	4		0	0						Untertest2.avi	0	880	547	72	111				0	Content		-72	-111	24569825	3809230937
24586	09:36:31.163	00:00:24.586	1476	-1024	-768	-1	-1	-1	-1	4	-1024	-768	-1	-1	-1	-1	4		0	0						Untertest2.avi	0	880	547	72	111				0	Content		-72	-111	24586450	3809247562
24604	09:36:31.181	00:00:24.603	1477	-1024	-768	-1	-1	-1	-1	4	-1024	-768	-1	-1	-1	-1	4		0	0						Untertest2.avi	0	880	547	72	111				0	Content		-72	-111	24603641	3809264753
24621	09:36:31.198	00:00:24.621	1478	-1024	-768	-1	-1	-1	-1	4	-1024	-768	-1	-1	-1	-1	4		0	0						Untertest2.avi	0	880	547	72	111				0	Content		-72	-111	24621016	3809282128
24638	09:36:31.215	00:00:24.638	1479	-1024	-768	-1	-1	-1	-1	4	-1024	-768	-1	-1	-1	-1	4		0	0						Untertest2.avi	0	880	547	72	111				0	Content		-72	-111	24638260	3809299372
24653	09:36:31.230	00:00:24.653	1480	-1024	-768	-1	-1	-1	-1	4	-1024	-768	-1	-1	-1	-1	4		0	0						Untertest2.avi	0	880	547	72	111				0	Content		-72	-111	24653065	3809314177
24670	09:36:31.247	00:00:24.669	1481	-1024	-768	-1	-1	-1	-1	4	-1024	-768	-1	-1	-1	-1	4		0	0						Untertest2.avi	0	880	547	72	111				0	Content		-72	-111	24669813	3809330925
24687	09:36:31.264	00:00:24.686	1482	-1024	-768	-1	-1	-1	-1	4	-1024	-768	-1	-1	-1	-1	4		0	0						Untertest2.avi	0	880	547	72	111				0	Content		-72	-111	24686558	3809347670
24703	09:36:31.280	00:00:24.703	1483	-1024	-768	-1	-1	-1	-1	4	-1024	-768	-1	-1	-1	-1	4		0	0						Untertest2.avi	0	880	547	72	111				0	Content		-72	-111	24703069	3809364181
24720	09:36:31.297	00:00:24.719	1484	-1024	-768	-1	-1	-1	-1	4	-1024	-768	-1	-1	-1	-1	4		0	0						Untertest2.avi	0	880	547	72	111				0	Content		-72	-111	24719680	3809380792
24736	09:36:31.313	00:00:24.736	1485	-1024	-768	-1	-1	-1	-1	4	-1024	-768	-1	-1	-1	-1	4		0	0						Untertest2.avi	0	880	547	72	111				0	Content		-72	-111	24736431	3809397543
24753	09:36:31.330	00:00:24.753	1486	-1024	-768	-1	-1	-1	-1	4	-1024	-768	-1	-1	-1	-1	4		0	0						Untertest2.avi	0	880	547	72	111				0	Content		-72	-111	24753498	3809414610
24771	09:36:31.348	00:00:24.770	1487	-1024	-768	-1	-1	-1	-1	4	-1024	-768	-1	-1	-1	-1	4		0	0						Untertest2.avi	0	880	547	72	111				0	Content		-72	-111	24770869	3809431981
24788	09:36:31.365	00:00:24.788	1488	-1024	-768	-1	-1	-1	-1	4	-1024	-768	-1	-1	-1	-1	4		0	0						Untertest2.avi	0	880	547	72	111				0	Content		-72	-111	24788241	3809449353
24803	09:36:31.380	00:00:24.803	1489	-1024	-768	-1	-1	-1	-1	4	-1024	-768	-1	-1	-1	-1	4		0	0						Untertest2.avi	0	880	547	72	111				0	Content		-72	-111	24803056	3809464168
24820	09:36:31.397	00:00:24.819	1490	-1024	-768	-1	-1	-1	-1	4	-1024	-768	-1	-1	-1	-1	4		0	0						Untertest2.avi	0	880	547	72	111				0	Content		-72	-111	24819668	3809480780
24836	09:36:31.413	00:00:24.836	1491	-1024	-768	-1	-1	-1	-1	4	-1024	-768	-1	-1	-1	-1	4		0	0						Untertest2.avi	0	880	547	72	111				0	Content		-72	-111	24836416	3809497528
24853	09:36:31.430	00:00:24.853	1492	-1024	-768	-1	-1	-1	-1	4	-1024	-768	-1	-1	-1	-1	4		0	0						Untertest2.avi	0	880	547	72	111				0	Content		-72	-111	24853050	3809514162
24870	09:36:31.447	00:00:24.869	1493	-1024	-768	-1	-1	-1	-1	4	-1024	-768	-1	-1	-1	-1	4		0	0						Untertest2.avi	0	880	547	72	111				0	Content		-72	-111	24869662	3809530774
24886	09:36:31.463	00:00:24.886	1494	-1024	-768	-1	-1	-1	-1	4	-1024	-768	-1	-1	-1	-1	4		0	0						Untertest2.avi	0	880	547	72	111				0	Content		-72	-111	24886286	3809547398
24903	09:36:31.480	00:00:24.903	1495	-1024	-768	-1	-1	-1	-1	4	-1024	-768	-1	-1	-1	-1	4		0	0						Untertest2.avi	0	880	547	72	111				0	Content		-72	-111	24903479	3809564591
24921	09:36:31.498	00:00:24.920	1496	-1024	-768	-1	-1	-1	-1	4	-1024	-768	-1	-1	-1	-1	4		0	0						Untertest2.avi	0	880	547	72	111				0	Content		-72	-111	24920741	3809581853
24938	09:36:31.515	00:00:24.938	1497	-1024	-768	-1	-1	-1	-1	4	-1024	-768	-1	-1	-1	-1	4		0	0						Untertest2.avi	0	880	547	72	111				0	Content		-72	-111	24938101	3809599213
24953	09:36:31.530	00:00:24.952	1498	-1024	-768	-1	-1	-1	-1	4	-1024	-768	-1	-1	-1	-1	4		0	0						Untertest2.avi	0	880	547	72	111				0	Content		-72	-111	24952905	3809614017
24970	09:36:31.547	00:00:24.969	1499	-1024	-768	-1	-1	-1	-1	4	-1024	-768	-1	-1	-1	-1	4		0	0						Untertest2.avi	0	880	547	72	111				0	Content		-72	-111	24969650	3809630762
24986	09:36:31.563	00:00:24.986	1500	-1024	-768	-1	-1	-1	-1	4	-1024	-768	-1	-1	-1	-1	4		0	0						Untertest2.avi	0	880	547	72	111				0	Content		-72	-111	24986276	3809647388
25003	09:36:31.580	00:00:25.002	1501	-1024	-768	-1	-1	-1	-1	4	-1024	-768	-1	-1	-1	-1	4		0	0						Untertest2.avi	0	880	547	72	111				0	Content		-72	-111	25002897	3809664009
25020	09:36:31.597	00:00:25.019	1502	-1024	-768	-1	-1	-1	-1	4	-1024	-768	-1	-1	-1	-1	4		0	0						Untertest2.avi	0	880	547	72	111				0	Content		-72	-111	25019520	3809680632
25036	09:36:31.613	00:00:25.036	1503	-1024	-768	-1	-1	-1	-1	4	-1024	-768	-1	-1	-1	-1	4		0	0						Untertest2.avi	0	880	547	72	111				0	Content		-72	-111	25036144	3809697256
25053	09:36:31.630	00:00:25.053	1504	-1024	-768	-1	-1	-1	-1	4	-1024	-768	-1	-1	-1	-1	4		0	0						Untertest2.avi	0	880	547	72	111				0	Content		-72	-111	25053337	3809714449
25071	09:36:31.648	00:00:25.070	1505	-1024	-768	-1	-1	-1	-1	4	-1024	-768	-1	-1	-1	-1	4		0	0						Untertest2.avi	0	880	547	72	111				0	Content		-72	-111	25070711	3809731823
25088	09:36:31.665	00:00:25.087	1506	-1024	-768	-1	-1	-1	-1	4	-1024	-768	-1	-1	-1	-1	4		0	0						Untertest2.avi	0	880	547	72	111				0	Content		-72	-111	25087959	3809749071
25103	09:36:31.680	00:00:25.102	1507	-1024	-768	-1	-1	-1	-1	4	-1024	-768	-1	-1	-1	-1	4		0	0						Untertest2.avi	0	880	547	72	111				0	Content		-72	-111	25102762	3809763874
25120	09:36:31.697	00:00:25.119	1508	-1024	-768	-1	-1	-1	-1	4	-1024	-768	-1	-1	-1	-1	4		0	0						Untertest2.avi	0	880	547	72	111				0	Content		-72	-111	25119510	3809780622
25136	09:36:31.713	00:00:25.136	1509	-1024	-768	-1	-1	-1	-1	4	-1024	-768	-1	-1	-1	-1	4		0	0						Untertest2.avi	0	880	547	72	111				0	Content		-72	-111	25136132	3809797244
25153	09:36:31.730	00:00:25.152	1510	-1024	-768	-1	-1	-1	-1	4	-1024	-768	-1	-1	-1	-1	4		0	0						Untertest2.avi	0	880	547	72	111				0	Content		-72	-111	25152881	3809813993
25169	09:36:31.746	00:00:25.169	1511	-1024	-768	-1	-1	-1	-1	4	-1024	-768	-1	-1	-1	-1	4		0	0						Untertest2.avi	0	880	547	72	111				0	Content		-72	-111	25169378	3809830490
25186	09:36:31.763	00:00:25.186	1512	-1024	-768	-1	-1	-1	-1	4	-1024	-768	-1	-1	-1	-1	4		0	0						Untertest2.avi	0	880	547	72	111				0	Content		-72	-111	25186014	3809847126
25203	09:36:31.780	00:00:25.203	1513	-1024	-768	-1	-1	-1	-1	4	-1024	-768	-1	-1	-1	-1	4		0	0						Untertest2.avi	0	880	547	72	111				0	Content		-72	-111	25203195	3809864307
25221	09:36:31.798	00:00:25.220	1514	-1024	-768	-1	-1	-1	-1	4	-1024	-768	-1	-1	-1	-1	4		0	0						Untertest2.avi	0	880	547	72	111				0	Content		-72	-111	25220568	3809881680
25238	09:36:31.815	00:00:25.237	1515	-1024	-768	-1	-1	-1	-1	4	-1024	-768	-1	-1	-1	-1	4		0	0						Untertest2.avi	0	880	547	72	111				0	Content		-72	-111	25237834	3809898946
25253	09:36:31.830	00:00:25.252	1516	-1024	-768	-1	-1	-1	-1	4	-1024	-768	-1	-1	-1	-1	4		0	0						Untertest2.avi	0	880	547	72	111				0	Content		-72	-111	25252752	3809913864
25269	09:36:31.846	00:00:25.269	1517	-1024	-768	-1	-1	-1	-1	4	-1024	-768	-1	-1	-1	-1	4		0	0						Untertest2.avi	0	880	547	72	111				0	Content		-72	-111	25269370	3809930482
25286	09:36:31.863	00:00:25.286	1518	-1024	-768	-1	-1	-1	-1	4	-1024	-768	-1	-1	-1	-1	4		0	0						Untertest2.avi	0	880	547	72	111				0	Content		-72	-111	25286118	3809947230
25303	09:36:31.880	00:00:25.302	1519	-1024	-768	-1	-1	-1	-1	4	-1024	-768	-1	-1	-1	-1	4		0	0						Untertest2.avi	0	880	547	72	111				0	Content		-72	-111	25302742	3809963854
25319	09:36:31.896	00:00:25.319	1520	-1024	-768	-1	-1	-1	-1	4	-1024	-768	-1	-1	-1	-1	4		0	0						Untertest2.avi	0	880	547	72	111				0	Content		-72	-111	25319365	3809980477
25336	09:36:31.913	00:00:25.335	1521	-1024	-768	-1	-1	-1	-1	4	-1024	-768	-1	-1	-1	-1	4		0	0						Untertest2.avi	0	880	547	72	111				0	Content		-72	-111	25335999	3809997111
25353	09:36:31.930	00:00:25.353	1522	-1024	-768	-1	-1	-1	-1	4	-1024	-768	-1	-1	-1	-1	4		0	0						Untertest2.avi	0	880	547	72	111				0	Content		-72	-111	25353056	3810014168
25370	09:36:31.947	00:00:25.370	1523	-1024	-768	-1	-1	-1	-1	4	-1024	-768	-1	-1	-1	-1	4		0	0						Untertest2.avi	0	880	547	72	111				0	Content		-72	-111	25370428	3810031540
25388	09:36:31.965	00:00:25.387	1524	-1024	-768	-1	-1	-1	-1	4	-1024	-768	-1	-1	-1	-1	4		0	0						Untertest2.avi	0	880	547	72	111				0	Content		-72	-111	25387674	3810048786
25403	09:36:31.980	00:00:25.402	1525	-1024	-768	-1	-1	-1	-1	4	-1024	-768	-1	-1	-1	-1	4		0	0						Untertest2.avi	0	880	547	72	111				0	Content		-72	-111	25402593	3810063705
25419	09:36:31.996	00:00:25.419	1526	-1024	-768	-1	-1	-1	-1	4	-1024	-768	-1	-1	-1	-1	4		0	0						Untertest2.avi	0	880	547	72	111				0	Content		-72	-111	25419345	3810080457
25436	09:36:32.013	00:00:25.436	1527	-1024	-768	-1	-1	-1	-1	4	-1024	-768	-1	-1	-1	-1	4		0	0						Untertest2.avi	0	880	547	72	111				0	Content		-72	-111	25436012	3810097124
25453	09:36:32.030	00:00:25.452	1528	855,7686	919,9158	0,522806	0,6543052	445,2879	2,926006	0	-1024	-768	-1	-1	-1	-1	4	9	856	920						Untertest2.avi	0	880	547	72	111	794	741	83	0	Content		784	809	25452718	3810113830
25469	09:36:32.046	00:00:25.469	1529	849,7888	933,0082	0,5234209	0,6541613	445,1135	2,784852	0	-1024	-768	-1	-1	-1	-1	4	9	850	933						Untertest2.avi	0	880	547	72	111	794	741	83	0	Content		778	822	25469463	3810130575
25486	09:36:32.063	00:00:25.486	1530	906,442	853,1251	0,5233476	0,6534627	445,1135	2,768086	0	-1024	-768	-1	-1	-1	-1	4	9	906	853						Untertest2.avi	0	880	547	72	111	794	741	83	0	Content		834	742	25486220	3810147332
25503	09:36:32.080	00:00:25.502	1531	864,857	838,3932	0,5240721	0,6543017	445,3696	2,982314	0	-1024	-768	-1	-1	-1	-1	4	9	865	838						Untertest2.avi	0	880	547	72	111	794	741	83	0	Content		793	727	25502785	3810163897
25520	09:36:32.097	00:00:25.519	1532	908,535	823,8616	0,5252444	0,6551597	444,9925	2,949615	0	-1024	-768	-1	-1	-1	-1	4	9	909	824						Untertest2.avi	0	880	547	72	111	794	741	83	0	Content		837	713	25519586	3810180698
25536	09:36:32.113	00:00:25.536	1533	867,4677	852,1141	0,5255108	0,6558163	445,0862	2,939851	0	-1024	-768	-1	-1	-1	-1	4	10	867	852						Untertest2.avi	0	880	547	72	111	754	736	116	0	Content		795	741	25536209	3810197321
25553	09:36:32.130	00:00:25.552	1534	892,5615	862,6139	0,525947	0,6564593	445,0862	2,825378	0	638,8067	848,7296	0,3872905	0,6774819	437,3823	2,924036	0	10	766	856						Untertest2.avi	0	880	547	72	111	754	736	116	0	Content		694	745	25552583	3810213695
25570	09:36:32.147	00:00:25.569	1535	860,6784	862,0184	0,5260668	0,6574996	445,0862	2,928183	0	-1024	-768	-1	-1	-1	-1	4	10	861	862						Untertest2.avi	0	880	547	72	111	754	736	116	0	Content		789	751	25569525	3810230637
25586	09:36:32.163	00:00:25.585	1536	879,2736	828,2981	0,525871	0,658188	445,0862	2,8599	0	656,619	825,0116	0,3874945	0,6776365	437,8487	3,109246	0	10	768	827						Untertest2.avi	0	880	547	72	111	754	736	116	0	Content		696	716	25585829	3810246941
25603	09:36:32.180	00:00:25.602	1537	924,9573	834,0735	0,5253696	0,6595796	444,6626	3,01243	0	656,102	834,364	0,3867925	0,6776482	437,4971	3,14079	0	10	791	834						Untertest2.avi	0	880	547	72	111	754	736	116	0	Content		719	723	25602953	3810264065
25619	09:36:32.196	00:00:25.619	1538	905,6611	841,8308	0,5242301	0,6598659	444,6977	2,957335	0	-1024	-768	-1	-1	-1	-1	4	10	906	842						Untertest2.avi	0	880	547	72	111	754	736	116	0	Content		834	731	25619201	3810280313
25636	09:36:32.213	00:00:25.636	1539	997,6577	861,988	0,5286311	0,6592539	465,5228	2,860837	0	-1024	-768	-1	-1	-1	-1	4	10	998	862						Untertest2.avi	0	880	547	72	111	754	736	116	0	Content		926	751	25636076	3810297188
25653	09:36:32.230	00:00:25.652	1540	888,9113	852,3373	0,5209992	0,6596892	444,8388	2,82599	0	606,3322	821,9607	0,3830195	0,6782506	437,1746	3,06607	0	11	748	837						Untertest2.avi	0	880	547	72	111	654	703	1099	0	Content		676	726	25652701	3810313813
25669	09:36:32.246	00:00:25.669	1541	835,1326	852,51	0,5196199	0,6600826	444,9796	2,957778	0	584,3149	848,6494	0,3818509	0,6783059	437,1746	3,035004	0	11	710	851						Untertest2.avi	0	880	547	72	111	654	703	1099	0	Content		638	740	25669447	3810330559
25686	09:36:32.263	00:00:25.686	1542	828,8645	855,6936	0,5189169	0,6605981	443,8648	3,04038	0	606,459	852,3153	0,3809986	0,6784394	437,1746	2,97863	0	11	718	854						Untertest2.avi	0	880	547	72	111	654	703	1099	0	Content		646	743	25686073	3810347185
25703	09:36:32.280	00:00:25.702	1543	879,3101	821,6862	0,5179298	0,660881	443,8648	2,737575	0	-1024	-768	-1	-1	-1	-1	4	11	879	822						Untertest2.avi	0	880	547	72	111	654	703	1099	0	Content		807	711	25702819	3810363931
25719	09:36:32.296	00:00:25.719	1544	826,3223	823,7266	0,5177098	0,6606691	443,8648	2,869716	0	-1024	-768	-1	-1	-1	-1	4	11	826	824						Untertest2.avi	0	880	547	72	111	654	703	1099	0	Content		754	713	25719440	3810380552
25736	09:36:32.313	00:00:25.736	1545	843,2665	816,329	0,518056	0,6616456	445,1765	2,879364	0	608,9328	841,2191	0,3805	0,677039	437,1746	3,100985	0	11	726	829						Untertest2.avi	0	880	547	72	111	654	703	1099	0	Content		654	718	25736065	3810397177
25753	09:36:32.330	00:00:25.752	1546	873,8443	788,4863	0,5183634	0,6625898	445,1631	2,839651	0	608,9328	841,2191	0,3823259	0,6768496	445,0915	3,100985	0	11	741	815						Untertest2.avi	0	880	547	72	111	654	703	1099	0	Content		669	704	25752688	3810413800
25769	09:36:32.346	00:00:25.769	1547	909,8416	814,3391	0,523312	0,6621006	462,0108	2,806154	0	578,5004	800,7248	0,382628	0,6766115	445,0916	3,185063	0	11	744	808						Untertest2.avi	0	880	547	72	111	654	703	1099	0	Content		672	697	25769438	3810430550
25786	09:36:32.363	00:00:25.785	1548	881,2671	826,891	0,5188465	0,6627938	444,4437	2,817454	0	559,665	799,0135	0,382955	0,675908	445,0916	3,190728	0	11	720	813						Untertest2.avi	0	880	547	72	111	654	703	1099	0	Content		648	702	25785813	3810446925
25803	09:36:32.380	00:00:25.802	1549	829,2534	812,2463	0,5192448	0,6633927	444,4437	2,85917	0	544,0467	797,3024	0,3834995	0,6756364	445,7538	3,196394	0	11	687	805						Untertest2.avi	0	880	547	72	111	654	703	1099	0	Content		615	694	25802929	3810464041
25819	09:36:32.396	00:00:25.819	1550	772,946	812,9691	0,5188968	0,6627355	444,4437	2,945736	0	587,7453	695,0792	0,3818822	0,6746818	436,7027	2,578195	0	11	680	754						Untertest2.avi	0	880	547	72	111	654	703	1099	0	Content		608	643	25819062	3810480174
25836	09:36:32.413	00:00:25.836	1551	780,2074	788,5024	0,519372	0,6634163	444,4437	2,986477	0	590,3615	687,1539	0,3822287	0,6743271	436,2054	2,492715	0	11	685	738						Untertest2.avi	0	880	547	72	111	654	703	1099	0	Content		613	627	25836174	3810497286
25852	09:36:32.429	00:00:25.852	1552	-1024	-768	-1	-1	-1	-1	4	585,0602	575,4865	0,382809	0,674166	435,7469	2,021844	0	11	585	575						Untertest2.avi	0	880	547	72	111	654	703	1099	0	Content		513	464	25852435	3810513547
25869	09:36:32.446	00:00:25.869	1553	882,0514	812,7911	0,5255657	0,6626251	462,0699	2,952438	0	586,1412	815,2355	0,3829723	0,6732262	435,7469	2,943967	0	11	734	814						Untertest2.avi	0	880	547	72	111	654	703	1099	0	Content		662	703	25869310	3810530422
25886	09:36:32.463	00:00:25.885	1554	839,0555	829,9979	0,5210664	0,6628549	445,3331	2,990442	0	586,0604	787,9132	0,383168	0,672662	435,7469	2,88629	0	11	713	809						Untertest2.avi	0	880	547	72	111	654	703	1099	0	Content		641	698	25885933	3810547045
25903	09:36:32.480	00:00:25.902	1555	839,3885	839,3187	0,5214536	0,662252	445,3331	2,920937	0	582,2339	746,3235	0,3836555	0,6721196	436,0817	2,816786	0	11	711	793						Untertest2.avi	0	880	547	72	111	654	703	1099	0	Content		639	682	25902556	3810563668
25919	09:36:32.496	00:00:25.919	1556	832,2666	812,5508	0,5217043	0,6623796	445,222	2,876144	0	648,6657	644,9885	0,3840628	0,6715587	436,0818	2,451898	0	11	740	729						Untertest2.avi	0	880	547	72	111	654	703	1099	0	Content		668	618	25919180	3810580292
25936	09:36:32.513	00:00:25.935	1557	864,1831	829,6696	0,5221883	0,6620392	445,2817	2,789949	0	577,5522	764,654	0,3845345	0,6705655	436,0067	2,956254	0	11	721	797						Untertest2.avi	0	880	547	72	111	654	703	1099	0	Content		649	686	25935956	3810597068
25953	09:36:32.530	00:00:25.952	1558	-1024	-768	-1	-1	-1	-1	4	623,0059	790,1548	0,3851477	0,6696874	436,2097	3,022217	0	11	623	790						Untertest2.avi	0	880	547	72	111	654	703	1099	0	Content		551	679	25952557	3810613669
25969	09:36:32.546	00:00:25.969	1559	853,2561	815,9654	0,5236003	0,6615114	444,8472	2,885718	0	566,7675	793,7288	0,3858774	0,6688375	436,1429	3,128348	0	11	710	805						Untertest2.avi	0	880	547	72	111	654	703	1099	0	Content		638	694	25969179	3810630291
25986	09:36:32.563	00:00:25.985	1560	802,8987	817,1251	0,5244247	0,6609012	444,8472	2,939299	0	589,9899	830,1329	0,3868235	0,6675788	435,7687	3,123323	0	11	696	824						Untertest2.avi	0	880	547	72	111	654	703	1099	0	Content		624	713	25985802	3810646914
26003	09:36:32.580	00:00:26.002	1561	800,7925	816,7432	0,525098	0,6606548	444,8472	2,940257	0	578,392	822,3697	0,3875113	0,6668563	435,7688	3,236594	0	11	690	820						Untertest2.avi	0	880	547	72	111	654	703	1099	0	Content		618	709	26002550	3810663662
26019	09:36:32.596	00:00:26.019	1562	797,8909	822,771	0,525662	0,6605597	444,8472	2,961428	0	561,933	813,4159	0,3880521	0,6662132	435,9673	3,227178	0	11	680	818						Untertest2.avi	0	880	547	72	111	654	703	1099	0	Content		608	707	26019176	3810680288
26036	09:36:32.613	00:00:26.035	1563	822,2943	804,7644	0,5264536	0,6608471	444,8472	2,972475	0	540,5555	817,7109	0,3886834	0,6659216	435,9673	3,260256	0	11	681	811						Untertest2.avi	0	880	547	72	111	654	703	1099	0	Content		609	700	26035799	3810696911
26052	09:36:32.629	00:00:26.052	1564	826,9241	797,3967	0,5272359	0,6618894	444,8279	2,904114	0	577,5696	812,697	0,3895995	0,6658513	436,2063	3,159075	0	11	702	805						Untertest2.avi	0	880	547	72	111	654	703	1099	0	Content		630	694	26052421	3810713533
26069	09:36:32.646	00:00:26.069	1565	856,3453	831,434	0,5283547	0,6626143	444,8279	2,886856	0	573,5009	829,8059	0,3904528	0,6658429	436,2685	3,158526	0	11	715	831						Untertest2.avi	0	880	547	72	111	654	703	1099	0	Content		643	720	26069044	3810730156
26086	09:36:32.663	00:00:26.085	1566	819,3872	805,4882	0,5296966	0,6632463	444,8279	2,988695	0	602,7406	814,0849	0,3917628	0,6659853	436,3137	3,055725	0	11	711	810						Untertest2.avi	0	880	547	72	111	654	703	1099	0	Content		639	699	26085793	3810746905
26102	09:36:32.679	00:00:26.102	1567	810,8152	813,5831	0,5312691	0,6640553	444,8279	2,999575	0	594,2108	814,7616	0,3934227	0,6657713	437,0626	3,131384	0	11	703	814						Untertest2.avi	0	880	547	72	111	654	703	1099	0	Content		631	703	26102415	3810763527
26119	09:36:32.696	00:00:26.119	1568	834,1124	814,8916	0,5331686	0,6648743	444,8279	2,943676	0	-1024	-768	-1	-1	-1	-1	4	11	834	815						Untertest2.avi	0	880	547	72	111	654	703	1099	0	Content		762	704	26119041	3810780153
26136	09:36:32.713	00:00:26.135	1569	826,9646	821,6014	0,5346801	0,665325	444,8279	2,981462	0	-1024	-768	-1	-1	-1	-1	4	11	827	822						Untertest2.avi	0	880	547	72	111	654	703	1099	0	Content		755	711	26135788	3810796900
26152	09:36:32.729	00:00:26.152	1570	861,736	811,3578	0,5362933	0,6656499	444,8279	2,951775	0	593,7512	801,2759	0,3981753	0,6648712	437,401	3,112337	0	11	728	806						Untertest2.avi	0	880	547	72	111	654	703	1099	0	Content		656	695	26152412	3810813524
26169	09:36:32.746	00:00:26.169	1571	828,0957	815,1638	0,5372939	0,6656814	444,8279	3,054216	0	587,2117	795,2191	0,3991036	0,6648986	437,4835	3,148769	0	11	708	805						Untertest2.avi	0	880	547	72	111	654	703	1099	0	Content		636	694	26169034	3810830146
26186	09:36:32.763	00:00:26.185	1572	869,6009	807,6689	0,5379781	0,6661345	445,0249	2,957881	0	599,5344	796,9259	0,3998697	0,6651149	437,6358	3,145589	0	11	735	802						Untertest2.avi	0	880	547	72	111	654	703	1099	0	Content		663	691	26185658	3810846770
26203	09:36:32.780	00:00:26.202	1573	920,5155	828,903	0,5390803	0,6661281	445,0249	3,15202	0	618,5646	799,5745	0,400496	0,6652295	438,2858	3,157495	0	11	770	814						Untertest2.avi	0	880	547	72	111	654	703	1099	0	Content		698	703	26202533	3810863645
26219	09:36:32.796	00:00:26.218	1574	919,0295	807,0269	0,5392989	0,6659912	445,0249	2,986164	0	658,9991	806,8938	0,4005694	0,6657436	437,8146	3,100149	0	11	789	807						Untertest2.avi	0	880	547	72	111	654	703	1099	0	Content		717	696	26218784	3810879896
26236	09:36:32.813	00:00:26.235	1575	841,7343	821,9371	0,5392938	0,6657839	445,0249	3,082975	0	584,0773	793,6722	0,4009416	0,6661051	437,994	3,224423	0	11	713	808						Untertest2.avi	0	880	547	72	111	654	703	1099	0	Content		641	697	26235655	3810896767
26252	09:36:32.829	00:00:26.252	1576	865,5842	811,5478	0,5396063	0,6658024	445,0249	3,010552	0	607,7267	791,5281	0,4012762	0,6666065	437,994	3,214931	0	11	737	802						Untertest2.avi	0	880	547	72	111	654	703	1099	0	Content		665	691	26252277	3810913389
26269	09:36:32.846	00:00:26.269	1577	876,118	827,4102	0,539877	0,6661817	445,4483	3,049757	0	593,957	804,8817	0,4013965	0,6671296	438,059	3,230559	0	11	735	816						Untertest2.avi	0	880	547	72	111	654	703	1099	0	Content		663	705	26269029	3810930141
26286	09:36:32.863	00:00:26.285	1578	865,3207	822,7403	0,5398988	0,6664335	445,5012	3,078193	0	590,9784	805,7038	0,4013666	0,667717	438,059	3,308603	0	11	728	814						Untertest2.avi	0	880	547	72	111	654	703	1099	0	Content		656	703	26285651	3810946763
26302	09:36:32.879	00:00:26.302	1579	867,1951	806,756	0,5397003	0,6668991	445,4672	3,095769	0	542,4222	809,6255	0,4010065	0,668699	438,059	3,386243	0	11	705	808						Untertest2.avi	0	880	547	72	111	654	703	1099	0	Content		633	697	26302277	3810963389
26319	09:36:32.896	00:00:26.318	1580	845,7247	809,8668	0,539431	0,6672093	445,4683	3,091588	0	617,4817	806,8632	0,4008377	0,669679	438,5336	3,202229	0	11	732	808						Untertest2.avi	0	880	547	72	111	654	703	1099	0	Content		660	697	26318900	3810980012
26336	09:36:32.913	00:00:26.335	1581	846,7968	822,6503	0,5394109	0,6672192	445,4684	3,148228	0	639,2896	816,3798	0,4008344	0,6704466	438,8319	3,06223	0	11	743	820						Untertest2.avi	0	880	547	72	111	654	703	1099	0	Content		671	709	26335647	3810996759
26352	09:36:32.929	00:00:26.352	1582	889,5682	815,6526	0,5398465	0,6678884	445,9518	3,041036	0	673,6391	845,9071	0,4010414	0,6714002	438,4371	2,890653	0	11	782	831						Untertest2.avi	0	880	547	72	111	654	703	1099	0	Content		710	720	26352273	3811013385
26369	09:36:32.946	00:00:26.368	1583	804,319	821,3728	0,5403767	0,6680744	445,9518	3,28391	0	699,665	846,8582	0,401557	0,6717182	439,0542	2,796079	0	11	752	834						Untertest2.avi	0	880	547	72	111	654	703	1099	0	Content		680	723	26368895	3811030007
26386	09:36:32.963	00:00:26.385	1584	862,7007	814,9836	0,5409427	0,6686973	445,5228	3,060428	0	625,7192	786,1005	0,4025414	0,6719988	438,8358	3,145249	0	11	744	801						Untertest2.avi	0	880	547	72	111	654	703	1099	0	Content		672	690	26385521	3811046633
26402	09:36:32.979	00:00:26.402	1585	846,0823	806,3739	0,5419394	0,6689098	445,5228	3,216425	0	685,9391	806,0563	0,4030876	0,6719889	439,1095	2,910599	0	11	766	806						Untertest2.avi	0	880	547	72	111	654	703	1099	0	Content		694	695	26402266	3811063378
26419	09:36:32.996	00:00:26.418	1586	869,7955	816,8139	0,5425184	0,6692689	445,5638	3,150546	0	618,376	791,3539	0,4037614	0,6719238	439,2162	3,167017	0	11	744	804						Untertest2.avi	0	880	547	72	111	654	703	1099	0	Content		672	693	26418892	3811080004
26436	09:36:33.013	00:00:26.435	1587	862,5767	805,8461	0,5429074	0,6692588	445,5638	3,141018	0	594,8141	794,5803	0,4041389	0,6719471	439,4137	3,322655	0	11	729	800						Untertest2.avi	0	880	547	72	111	654	703	1099	0	Content		657	689	26435514	3811096626
26452	09:36:33.029	00:00:26.452	1588	859,4219	811,796	0,5428327	0,6689861	445,5638	3,180699	0	591,6334	802,413	0,4040498	0,6722961	439,4138	3,245382	0	11	726	807						Untertest2.avi	0	880	547	72	111	654	703	1099	0	Content		654	696	26452263	3811113375
26469	09:36:33.046	00:00:26.468	1589	853,6943	823,3823	0,5423684	0,6689047	445,5699	3,180027	0	689,6592	784,7185	0,4035017	0,6721635	439,0177	2,844755	0	11	772	804						Untertest2.avi	0	880	547	72	111	654	703	1099	0	Content		700	693	26468886	3811129998
26486	09:36:33.063	00:00:26.485	1590	819,4894	826,9969	0,5414484	0,6679429	445,5699	3,275973	0	574,5552	811,1344	0,4027514	0,6720839	439,0178	3,395927	0	11	697	819						Untertest2.avi	0	880	547	72	111	654	703	1099	0	Content		625	708	26485510	3811146622
26502	09:36:33.079	00:00:26.502	1591	859,9087	804,1078	0,5405939	0,6676729	445,3135	3,153654	0	679,8073	796,1968	0,4018894	0,672776	439,301	2,951476	0	11	770	800						Untertest2.avi	0	880	547	72	111	654	703	1099	0	Content		698	689	26502136	3811163248
26519	09:36:33.096	00:00:26.518	1592	851,5933	807,0674	0,5398408	0,6659501	445,3135	3,205427	0	683,0748	824,2473	0,4008953	0,6725923	438,766	2,995888	0	11	767	816						Untertest2.avi	0	880	547	72	111	654	703	1099	0	Content		695	705	26518884	3811179996
26536	09:36:33.113	00:00:26.535	1593	833,4339	825,1233	0,538759	0,6646446	445,385	3,206283	0	648,296	837,3888	0,4000854	0,6720905	438,5239	3,072747	0	11	741	831						Untertest2.avi	0	880	547	72	111	654	703	1099	0	Content		669	720	26535508	3811196620
26552	09:36:33.129	00:00:26.552	1594	837,6999	839,2117	0,5383238	0,6630729	445,385	3,29856	0	678,953	841,7715	0,3993151	0,6719078	438,1055	2,874332	0	11	758	840						Untertest2.avi	0	880	547	72	111	654	703	1099	0	Content		686	729	26552132	3811213244
26569	09:36:33.146	00:00:26.568	1595	822,8777	821,5277	0,5380356	0,6613859	445,385	3,310133	0	660,699	779,7004	0,398708	0,6706479	437,6479	2,816973	0	11	742	801						Untertest2.avi	0	880	547	72	111	654	703	1099	0	Content		670	690	26568757	3811229869
26586	09:36:33.163	00:00:26.585	1596	819,1815	844,1553	0,5378933	0,6592082	445,385	3,270188	0	662,2441	774,9699	0,3985753	0,6692202	437,6913	2,908758	0	11	741	810						Untertest2.avi	0	880	547	72	111	654	703	1099	0	Content		669	699	26585504	3811246616
26602	09:36:33.179	00:00:26.602	1597	841,8373	807,9385	0,5373896	0,6584424	443,2275	3,20842	0	560,5025	798,4563	0,3983413	0,6683677	437,5348	3,348898	0	11	701	803						Untertest2.avi	0	880	547	72	111	654	703	1099	0	Content		629	692	26602129	3811263241
26619	09:36:33.196	00:00:26.618	1598	831,1571	849,374	0,5369938	0,6565773	443,2275	3,282256	0	609,4081	784,1373	0,3982761	0,6679013	437,0927	3,189469	0	11	720	817						Untertest2.avi	0	880	547	72	111	654	703	1099	0	Content		648	706	26618751	3811279863
26635	09:36:33.212	00:00:26.635	1599	846,2573	846,2767	0,5370561	0,6561791	443,6916	3,207511	0	574,6199	820,4821	0,3980201	0,6676695	437,0252	3,375778	0	11	710	833						Untertest2.avi	0	880	547	72	111	654	703	1099	0	Content		638	722	26635375	3811296487
26652	09:36:33.229	00:00:26.651	1600	827,059	842,1078	0,5371439	0,6554013	443,6916	3,342527	0	558,9291	807,7528	0,3979626	0,6673865	437,1693	3,42489	0	11	693	825						Untertest2.avi	0	880	547	72	111	654	703	1099	0	Content		621	714	26651998	3811313110
26669	09:36:33.246	00:00:26.668	1601	832,2897	845,4073	0,5369697	0,6546717	443,6916	3,294072	0	596,1225	796,5621	0,3978294	0,6672537	437,3551	3,259203	0	11	714	821						Untertest2.avi	0	880	547	72	111	654	703	1099	0	Content		642	710	26668622	3811329734
26685	09:36:33.262	00:00:26.685	1602	808,9824	835,9963	0,5369465	0,6542741	443,6916	3,35527	0	608,5743	800,6469	0,3976931	0,6672196	437,1897	3,218568	0	11	709	818						Untertest2.avi	0	880	547	72	111	654	703	1099	0	Content		637	707	26685373	3811346485
26702	09:36:33.279	00:00:26.701	1603	833,3306	843,0846	0,5370613	0,653829	443,6916	3,363698	0	551,2292	814,3662	0,3975506	0,6671782	436,999	3,421612	0	11	692	829						Untertest2.avi	0	880	547	72	111	654	703	1099	0	Content		620	718	26701997	3811363109
26719	09:36:33.296	00:00:26.718	1604	833,0707	834,5095	0,5368831	0,6532276	443,6916	3,286362	0	549,4825	813,101	0,3973657	0,667111	436,7901	3,366529	0	11	691	824						Untertest2.avi	0	880	547	72	111	654	703	1099	0	Content		619	713	26718622	3811379734
26735	09:36:33.312	00:00:26.735	1605	844,6776	845,7494	0,5368641	0,6525769	443,6916	3,353123	0	602,0594	794,3838	0,3973388	0,666959	436,7776	3,144756	0	11	723	820						Untertest2.avi	0	880	547	72	111	654	703	1099	0	Content		651	709	26735244	3811396356
26752	09:36:33.329	00:00:26.751	1606	847,887	848,0211	0,5360972	0,6521661	443,6916	3,363831	0	603,9248	797,0094	0,396834	0,6668491	437,2216	3,358422	0	12	726	823						Untertest2.avi	0	880	547	72	111	849	655	383	0	Content		654	712	26751994	3811413106
26769	09:36:33.346	00:00:26.768	1607	1049,953	814,611	0,5344508	0,6525434	443,3175	3,328827	0	800,6816	789,2994	0,3968751	0,6663246	445,1471	3,317246	0	12	925	802						Untertest2.avi	0	880	547	72	111	849	655	383	0	Content		853	691	26768618	3811429730
26785	09:36:33.362	00:00:26.784	1608	1054,391	769,2517	0,53447	0,651636	443,2878	3,227882	0	813,7803	761,7206	0,3969662	0,6655958	445,1471	3,39142	0	12	934	765						Untertest2.avi	0	880	547	72	111	849	655	383	0	Content		862	654	26784993	3811446105
26802	09:36:33.379	00:00:26.802	1609	1022,679	769,917	0,5350865	0,6512612	443,2878	3,320852	0	809,7823	756,7177	0,3958101	0,6660494	437,8477	3,362822	0	12	916	763						Untertest2.avi	0	880	547	72	111	849	655	383	0	Content		844	652	26802115	3811463227
26819	09:36:33.396	00:00:26.818	1610	1064,67	768,7991	0,5361262	0,6519668	443,6448	3,346048	0	816,6624	752,097	0,3965019	0,6663566	437,6589	3,300412	0	12	941	760						Untertest2.avi	0	880	547	72	111	849	655	383	0	Content		869	649	26818614	3811479726
26835	09:36:33.412	00:00:26.835	1611	1052,27	790,2766	0,5364029	0,6522421	443,0638	3,268922	0	769,8955	740,6245	0,3968772	0,666924	437,1816	3,345345	0	12	911	765						Untertest2.avi	0	880	547	72	111	849	655	383	0	Content		839	654	26835240	3811496352
26852	09:36:33.429	00:00:26.851	1612	1044,441	775,8774	0,5369691	0,6525477	443,439	3,246919	0	771,3145	732,7	0,3974158	0,6674945	437,7052	3,357759	0	12	908	754						Untertest2.avi	0	880	547	72	111	849	655	383	0	Content		836	643	26851864	3811512976
26868	09:36:33.445	00:00:26.868	1613	1065,34	779,3249	0,5373437	0,6529041	443,7416	3,250557	0	795,3023	742,5159	0,397684	0,6679949	437,8087	3,289901	0	12	930	761						Untertest2.avi	0	880	547	72	111	849	655	383	0	Content		858	650	26868487	3811529599
26885	09:36:33.462	00:00:26.885	1614	1045,914	783,8091	0,537335	0,6534896	443,5819	3,247926	0	793,4765	725,1831	0,3978396	0,6685986	438,163	3,256115	0	12	920	754						Untertest2.avi	0	880	547	72	111	849	655	383	0	Content		848	643	26885237	3811546349
26902	09:36:33.479	00:00:26.901	1615	1039,925	790,0048	0,5372435	0,6538994	443,2765	3,232618	0	781,7425	737,2328	0,3978205	0,6690067	438,163	3,183721	0	12	911	764						Untertest2.avi	0	880	547	72	111	849	655	383	0	Content		839	653	26901860	3811562972
26918	09:36:33.495	00:00:26.918	1616	1039,956	787,5277	0,5373462	0,6539153	443,6913	3,197971	0	807,6292	732,8265	0,3978327	0,6696479	438,6125	3,21297	0	12	924	760						Untertest2.avi	0	880	547	72	111	849	655	383	0	Content		852	649	26918485	3811579597
26935	09:36:33.512	00:00:26.935	1617	1015,835	784,8163	0,537352	0,6536345	443,6913	3,281746	0	835,5367	739,3085	0,3978612	0,6696267	438,6125	3,102738	0	12	926	762						Untertest2.avi	0	880	547	72	111	849	655	383	0	Content		854	651	26935236	3811596348
26952	09:36:33.529	00:00:26.951	1618	1059,622	754,3856	0,5379377	0,6543466	443,4718	3,332636	0	807,1614	747,6963	0,3997166	0,6695465	445,565	3,28564	0	12	933	751						Untertest2.avi	0	880	547	72	111	849	655	383	0	Content		861	640	26951860	3811612972
26968	09:36:33.545	00:00:26.968	1619	1046,096	768,9353	0,5384799	0,6547281	443,6574	3,319328	0	813,0251	765,7935	0,3987364	0,6697195	438,7803	3,233308	0	12	930	767						Untertest2.avi	0	880	547	72	111	849	655	383	0	Content		858	656	26968483	3811629595
26985	09:36:33.562	00:00:26.985	1620	1051,686	763,5532	0,5393836	0,6557127	443,6705	3,349029	0	783,0508	733,1563	0,3996625	0,6693225	438,7803	3,226769	0	12	917	748						Untertest2.avi	0	880	547	72	111	849	655	383	0	Content		845	637	26985110	3811646222
27002	09:36:33.579	00:00:27.001	1621	1048,59	779,4862	0,5401664	0,6565385	443,573	3,259558	0	909,5528	835,2208	0,4005938	0,6694903	438,1785	2,980438	0	12	979	807						Untertest2.avi	0	880	547	72	111	849	655	383	0	Content		907	696	27001857	3811662969
27018	09:36:33.595	00:00:27.018	1622	1043,474	794,4514	0,5406466	0,6579515	443,573	3,29381	0	798,9064	774,1046	0,4011307	0,6699092	439,0082	3,315085	0	12	921	784						Untertest2.avi	0	880	547	72	111	849	655	383	0	Content		849	673	27018483	3811679595
27035	09:36:33.612	00:00:27.035	1623	999,55	793,5103	0,54064	0,6601151	443,573	3,305449	0	830,1553	789,1344	0,4012525	0,6714346	438,7027	3,20586	0	12	915	791						Untertest2.avi	0	880	547	72	111	849	655	383	0	Content		843	680	27035106	3811696218
27052	09:36:33.629	00:00:27.051	1624	1045,361	763,4055	0,5402459	0,6627576	443,573	3,20885	0	828,6019	789,0449	0,4007899	0,6731725	439,277	3,124265	0	12	937	776						Untertest2.avi	0	880	547	72	111	849	655	383	0	Content		865	665	27051855	3811712967
27068	09:36:33.645	00:00:27.068	1625	1036,739	783,9839	0,5396118	0,6643383	443,573	3,301584	0	841,0671	770,5615	0,4005384	0,6744277	439,3867	3,134991	0	12	939	777						Untertest2.avi	0	880	547	72	111	849	655	383	0	Content		867	666	27068477	3811729589
27085	09:36:33.662	00:00:27.085	1626	1026,537	780,7583	0,5395543	0,6635497	443,573	3,251784	0	795,7262	754,9468	0,4004046	0,6733515	439,2755	3,081373	0	12	911	768						Untertest2.avi	0	880	547	72	111	849	655	383	0	Content		839	657	27085103	3811746215
27102	09:36:33.679	00:00:27.101	1627	1015,678	764,1612	0,5398761	0,661617	444,4951	3,123725	0	800,5412	773,274	0,400397	0,6710396	439,1703	3,180952	0	12	908	769						Untertest2.avi	0	880	547	72	111	849	655	383	0	Content		836	658	27101727	3811762839
27118	09:36:33.695	00:00:27.118	1628	1012,21	776,4706	0,5398749	0,6581999	444,4951	3,242428	0	794,9262	771,5879	0,40037	0,6675336	438,9872	3,153395	0	12	904	774						Untertest2.avi	0	880	547	72	111	849	655	383	0	Content		832	663	27118352	3811779464
27135	09:36:33.712	00:00:27.135	1629	1048,29	793,413	0,5402668	0,6554069	444,0267	3,323016	0	793,3704	768,7889	0,400773	0,6640493	438,3289	3,174145	0	13	921	781						Untertest2.avi	0	880	547	72	111	817	678	100	0	Content		849	670	27135098	3811796210
27152	09:36:33.729	00:00:27.151	1630	1013,736	791,9522	0,5398614	0,652676	444,0267	3,239689	0	771,3641	782,6882	0,3988172	0,6621664	443,2964	3,435344	0	13	893	787						Untertest2.avi	0	880	547	72	111	817	678	100	0	Content		821	676	27151740	3811812852
27168	09:36:33.745	00:00:27.168	1631	990,0014	791,7739	0,5388231	0,6509367	444,0707	3,18494	0	788,1062	780,3943	0,3978011	0,660568	443,2964	3,373699	0	13	889	786						Untertest2.avi	0	880	547	72	111	817	678	100	0	Content		817	675	27168348	3811829460
27185	09:36:33.762	00:00:27.184	1632	998,4958	784,6782	0,5375569	0,6485996	444,0707	3,226627	0	777,1176	793,6362	0,3960746	0,6595891	443,2964	3,487399	0	13	888	789						Untertest2.avi	0	880	547	72	111	817	678	100	0	Content		816	678	27184971	3811846083
27202	09:36:33.779	00:00:27.201	1633	1006,044	799,6927	0,5358936	0,646984	444,0707	3,195464	0	773,947	815,521	0,3945272	0,6593872	443,2964	3,558544	0	13	890	808						Untertest2.avi	0	880	547	72	111	817	678	100	0	Content		818	697	27201595	3811862707
27218	09:36:33.795	00:00:27.218	1634	1009,325	776,3875	0,5340481	0,6465877	443,1809	3,213624	0	755,1755	806,6675	0,3925737	0,6597681	443,2964	3,654158	0	13	882	792						Untertest2.avi	0	880	547	72	111	817	678	100	0	Content		810	681	27218344	3811879456
27235	09:36:33.812	00:00:27.234	1635	-1024	-768	-1	-1	-1	-1	4	-1024	-768	-1	-1	-1	-1	4	14	0	0						Untertest2.avi	0	880	547	72	111	775	673	599	0	Content		-72	-111	27234968	3811896080
27252	09:36:33.829	00:00:27.251	1636	-1024	-768	-1	-1	-1	-1	4	-1024	-768	-1	-1	-1	-1	4	14	0	0						Untertest2.avi	0	880	547	72	111	775	673	599	0	Content		-72	-111	27251588	3811912700
27268	09:36:33.845	00:00:27.268	1637	-1024	-768	-1	-1	-1	-1	4	-1024	-768	-1	-1	-1	-1	4	14	0	0						Untertest2.avi	0	880	547	72	111	775	673	599	0	Content		-72	-111	27268255	3811929367
27285	09:36:33.862	00:00:27.284	1638	984,5117	798,5135	0,5308079	0,6455809	442,9069	3,222376	0	751,2676	772,1741	0,3914621	0,6618358	436,0251	3,342481	0	14	868	785						Untertest2.avi	0	880	547	72	111	775	673	599	0	Content		796	674	27284835	3811945947
27301	09:36:33.878	00:00:27.301	1639	969,4894	797,5135	0,5305355	0,6456372	442,5703	3,197557	0	741,9423	774,7993	0,3911604	0,6620674	435,9222	3,355087	0	14	856	786						Untertest2.avi	0	880	547	72	111	775	673	599	0	Content		784	675	27301470	3811962582
27318	09:36:33.895	00:00:27.318	1640	948,9542	791,9486	0,530412	0,6454946	442,5703	3,324126	0	740,4252	774,4869	0,3910955	0,6622496	435,938	3,352011	0	14	845	783						Untertest2.avi	0	880	547	72	111	775	673	599	0	Content		773	672	27318214	3811979326
27335	09:36:33.912	00:00:27.334	1641	-1024	-768	-1	-1	-1	-1	4	749,9703	785,8341	0,3910615	0,6624759	435,7398	3,379818	0	14	750	786						Untertest2.avi	0	880	547	72	111	775	673	599	0	Content		678	675	27334834	3811995946
27351	09:36:33.928	00:00:27.351	1642	973,4725	787,7738	0,5305456	0,64568	442,4741	3,277782	0	705,6436	791,2775	0,3911917	0,6625547	435,7399	3,513714	0	14	840	790						Untertest2.avi	0	880	547	72	111	775	673	599	0	Content		768	679	27351461	3812012573
27368	09:36:33.945	00:00:27.368	1643	979,2739	787,7675	0,5306528	0,6448371	442,4741	3,299977	0	742,2834	776,1213	0,3913291	0,6623085	436,194	3,413151	0	14	861	782						Untertest2.avi	0	880	547	72	111	775	673	599	0	Content		789	671	27368207	3812029319
27385	09:36:33.962	00:00:27.384	1644	985,111	803,6437	0,5309603	0,644587	442,4741	3,354376	0	747,48	762,1555	0,3915064	0,6624452	436,1941	3,440838	0	14	866	783						Untertest2.avi	0	880	547	72	111	775	673	599	0	Content		794	672	27384832	3812045944
27401	09:36:33.978	00:00:27.401	1645	979,9507	795,4576	0,5310801	0,6445743	442,4764	3,279413	0	724,8236	775,4579	0,3915941	0,6622889	436,6001	3,488077	0	14	852	785						Untertest2.avi	0	880	547	72	111	775	673	599	0	Content		780	674	27401455	3812062567
27418	09:36:33.995	00:00:27.418	1646	990,2071	805,7815	0,5312051	0,6438732	442,4565	3,269881	0	747,7748	753,896	0,3917724	0,6623809	436,6002	3,422186	0	14	869	780						Untertest2.avi	0	880	547	72	111	775	673	599	0	Content		797	669	27418079	3812079191
27435	09:36:34.012	00:00:27.434	1647	973,2112	807,5104	0,5313508	0,6432867	442,1739	3,27182	0	743,9059	750,5717	0,3918951	0,662403	436,4126	3,466345	0	14	859	779						Untertest2.avi	0	880	547	72	111	775	673	599	0	Content		787	668	27434829	3812095941
27451	09:36:34.028	00:00:27.451	1648	979,181	792,7343	0,5314559	0,6423512	442,1739	3,312335	0	736,5505	761,8888	0,3918834	0,6620305	436,4127	3,542104	0	14	858	777						Untertest2.avi	0	880	547	72	111	775	673	599	0	Content		786	666	27451452	3812112564
27468	09:36:34.045	00:00:27.468	1649	987,5886	799,4218	0,5314632	0,6414391	442,1739	3,393985	0	721,7154	772,2907	0,3918602	0,6615482	436,2937	3,49561	0	14	855	786						Untertest2.avi	0	880	547	72	111	775	673	599	0	Content		783	675	27468077	3812129189
27485	09:36:34.062	00:00:27.484	1650	964,0968	792,44	0,531266	0,640862	441,4931	3,309284	0	721,6477	772,3131	0,3917648	0,6610819	436,0416	3,479849	0	14	843	782						Untertest2.avi	0	880	547	72	111	775	673	599	0	Content		771	671	27484825	3812145937
27501	09:36:34.078	00:00:27.501	1651	992,6973	796,3409	0,5313987	0,6397119	441,9093	3,337646	0	747,6082	756,7691	0,3914885	0,6611952	436,0417	3,430294	0	14	870	777						Untertest2.avi	0	880	547	72	111	775	673	599	0	Content		798	666	27501447	3812162559
27518	09:36:34.095	00:00:27.518	1652	974,5205	797,36	0,5313749	0,6385212	441,9093	3,409041	0	743,9072	754,1184	0,3915013	0,6610696	436,0417	3,565983	0	14	859	776						Untertest2.avi	0	880	547	72	111	775	673	599	0	Content		787	665	27518071	3812179183
27535	09:36:34.112	00:00:27.534	1653	953,9447	799,6345	0,5311807	0,6376728	441,9093	3,46639	0	719,8198	768,5916	0,391569	0,6600832	436,0416	3,562478	0	14	837	784						Untertest2.avi	0	880	547	72	111	775	673	599	0	Content		765	673	27534705	3812195817
27551	09:36:34.128	00:00:27.551	1654	965,0171	792,8688	0,5308372	0,6374187	441,1379	3,353726	0	721,469	760,4895	0,3907888	0,6602089	436,0417	3,497338	0	14	843	777						Untertest2.avi	0	880	547	72	111	775	673	599	0	Content		771	666	27551443	3812212555
27568	09:36:34.145	00:00:27.568	1655	952,9152	799,7286	0,5307432	0,6365867	441,0032	3,380845	0	722,8126	770,1275	0,3910283	0,6592278	435,3483	3,54072	0	14	838	785						Untertest2.avi	0	880	547	72	111	775	673	599	0	Content		766	674	27568069	3812229181
27585	09:36:34.162	00:00:27.584	1656	967,4685	798,4382	0,5307924	0,6357982	441,0032	3,399604	0	713,9105	782,6803	0,3910456	0,6585997	435,173	3,545794	0	14	841	791						Untertest2.avi	0	880	547	72	111	775	673	599	0	Content		769	680	27584708	3812245820
27601	09:36:34.178	00:00:27.601	1657	980,534	787,9313	0,5311088	0,6355994	441,449	3,395439	0	713,7484	779,2831	0,3911899	0,6579359	434,8024	3,55168	0	14	847	784						Untertest2.avi	0	880	547	72	111	775	673	599	0	Content		775	673	27601317	3812262429
27618	09:36:34.195	00:00:27.617	1658	969,358	767,9982	0,5364178	0,6347441	456,917	3,477527	0	749,0853	780,4543	0,3917566	0,6569259	435,2391	3,56964	0	14	859	774						Untertest2.avi	0	880	547	72	111	775	673	599	0	Content		787	663	27617942	3812279054
27635	09:36:34.212	00:00:27.634	1659	957,7125	800,3564	0,5322195	0,6343533	441,449	3,461447	0	730,6414	782,6927	0,3920724	0,6560685	435,2432	3,589108	0	14	844	792						Untertest2.avi	0	880	547	72	111	775	673	599	0	Content		772	681	27634705	3812295817
27651	09:36:34.228	00:00:27.651	1660	971,5329	796,7822	0,5323029	0,6342541	440,3263	3,371977	0	723,4158	777,6868	0,3924371	0,6553054	435,0277	3,622614	0	14	847	787						Untertest2.avi	0	880	547	72	111	775	673	599	0	Content		775	676	27651316	3812312428
27668	09:36:34.245	00:00:27.667	1661	975,3827	794,7395	0,532629	0,6332795	440,3263	3,398398	0	706,2295	768,3583	0,3931253	0,654607	433,4919	3,593768	0	14	841	782						Untertest2.avi	0	880	547	72	111	775	673	599	0	Content		769	671	27667939	3812329051
27685	09:36:34.262	00:00:27.684	1662	961,9202	802,3464	0,5326154	0,6327186	440,3263	3,379195	0	725,8294	760,7186	0,3928038	0,6541899	434,5056	3,589055	0	14	844	782						Untertest2.avi	0	880	547	72	111	775	673	599	0	Content		772	671	27684563	3812345675
27701	09:36:34.278	00:00:27.701	1663	973,2048	802,7059	0,5326972	0,6324062	440,1962	3,369624	0	722,4556	760,341	0,392693	0,6535647	434,7356	3,54689	0	14	848	782						Untertest2.avi	0	880	547	72	111	775	673	599	0	Content		776	671	27701185	3812362297
27718	09:36:34.295	00:00:27.717	1664	984,2923	788,2161	0,5326804	0,6317935	440,531	3,349477	0	739,6202	779,6867	0,3925371	0,6529039	434,7357	3,535723	0	14	862	784						Untertest2.avi	0	880	547	72	111	775	673	599	0	Content		790	673	27717934	3812379046
27735	09:36:34.312	00:00:27.734	1665	970,4227	780,3631	0,5322071	0,6312864	440,1386	3,339541	0	736,8577	766,8216	0,392212	0,652202	434,6207	3,5612	0	14	854	774						Untertest2.avi	0	880	547	72	111	775	673	599	0	Content		782	663	27734558	3812395670
27751	09:36:34.328	00:00:27.751	1666	975,957	791,96	0,5316309	0,6301958	439,6196	3,341035	0	714,123	762,1564	0,3916028	0,6514578	433,8525	3,524834	0	14	845	777						Untertest2.avi	0	880	547	72	111	775	673	599	0	Content		773	666	27751184	3812412296
27768	09:36:34.345	00:00:27.767	1667	956,6423	816,4012	0,5307665	0,6287171	439,6196	3,456224	0	739,6385	783,8496	0,3908709	0,6505514	434,0193	3,430233	0	14	848	800						Untertest2.avi	0	880	547	72	111	775	673	599	0	Content		776	689	27767868	3812428980
27785	09:36:34.362	00:00:27.784	1668	969,451	789,3612	0,5300397	0,6280711	439,6196	3,370272	0	720,6721	784,9939	0,3899342	0,6500867	433,7195	3,432494	0	14	845	787						Untertest2.avi	0	880	547	72	111	775	673	599	0	Content		773	676	27784558	3812445670
27801	09:36:34.378	00:00:27.801	1669	968,8334	800,5101	0,5292007	0,6275428	439,7143	3,337603	0	710,0295	767,7582	0,3891425	0,649747	433,7195	3,50273	0	14	839	784						Untertest2.avi	0	880	547	72	111	775	673	599	0	Content		767	673	27801179	3812462291
27818	09:36:34.395	00:00:27.817	1670	-1024	-768	-1	-1	-1	-1	4	721,4068	774,9462	0,3884135	0,6492476	433,374	3,487793	0	14	721	775						Untertest2.avi	0	880	547	72	111	775	673	599	0	Content		649	664	27817804	3812478916
27834	09:36:34.411	00:00:27.834	1671	919,1108	819,6487	0,5283267	0,6260773	439,7143	3,367798	0	651,0624	788,0956	0,3884887	0,6495253	433,3741	3,530417	0	15	785	804						Untertest2.avi	0	880	547	72	111	388	825	100	0	Content		713	693	27834428	3812495540
27851	09:36:34.428	00:00:27.851	1672	836,4178	889,8666	0,5289089	0,6265061	439,7143	3,321737	0	537,7578	867,3165	0,3897107	0,6501867	433,0089	3,613875	0	15	687	879						Untertest2.avi	0	880	547	72	111	388	825	100	0	Content		615	768	27851052	3812512164
27868	09:36:34.445	00:00:27.867	1673	711,2488	963,1403	0,5297282	0,6270415	439,7143	3,421703	0	416,056	915,2711	0,3911374	0,6514595	432,7159	3,488639	0	15	564	939						Untertest2.avi	0	880	547	72	111	388	825	100	0	Content		492	828	27867691	3812528803
27884	09:36:34.461	00:00:27.884	1674	-1024	-768	-1	-1	-1	-1	4	356,9606	945,4023	0,3921764	0,6517796	432,7159	3,187195	0	15	357	945						Untertest2.avi	0	880	547	72	111	388	825	100	0	Content		285	834	27884425	3812545537
27901	09:36:34.478	00:00:27.901	1675	-1024	-768	-1	-1	-1	-1	4	300,6302	949,455	0,3925264	0,651535	432,7159	3,177945	0	15	301	949						Untertest2.avi	0	880	547	72	111	388	825	100	0	Content		229	838	27901047	3812562159
27918	09:36:34.495	00:00:27.917	1676	-1024	-768	-1	-1	-1	-1	4	284,7452	934,0015	0,3924764	0,6508359	432,7159	3,370721	0	15	285	934						Untertest2.avi	0	880	547	72	111	388	825	100	0	Content		213	823	27917681	3812578793
27934	09:36:34.511	00:00:27.934	1677	-1024	-768	-1	-1	-1	-1	4	-1024	-768	-1	-1	-1	-1	4		0	0						Untertest2.avi	0	880	547	72	111				0	Content		-72	-111	27934295	3812595407
27951	09:36:34.528	00:00:27.951	1678	-1024	-768	-1	-1	-1	-1	4	-1024	-768	-1	-1	-1	-1	4		0	0						Untertest2.avi	0	880	547	72	111				0	Content		-72	-111	27951363	3812612475
27968	09:36:34.545	00:00:27.967	1679	-1024	-768	-1	-1	-1	-1	4	-1024	-768	-1	-1	-1	-1	4		0	0						Untertest2.avi	0	880	547	72	111				0	Content		-72	-111	27967677	3812628789
27985	09:36:34.562	00:00:27.984	1680	-1024	-768	-1	-1	-1	-1	4	-1024	-768	-1	-1	-1	-1	4		0	0						Untertest2.avi	0	880	547	72	111				0	Content		-72	-111	27984677	3812645789
28001	09:36:34.578	00:00:28.001	1681	-1024	-768	-1	-1	-1	-1	4	-1024	-768	-1	-1	-1	-1	4		0	0						Untertest2.avi	0	880	547	72	111				0	Content		-72	-111	28001233	3812662345
28018	09:36:34.595	00:00:28.017	1682	-1024	-768	-1	-1	-1	-1	4	-1024	-768	-1	-1	-1	-1	4		0	0						Untertest2.avi	0	880	547	72	111				0	Content		-72	-111	28017900	3812679012
28034	09:36:34.611	00:00:28.034	1683	-1024	-768	-1	-1	-1	-1	4	-1024	-768	-1	-1	-1	-1	4		0	0						Untertest2.avi	0	880	547	72	111				0	Content		-72	-111	28034417	3812695529
28051	09:36:34.628	00:00:28.051	1684	-1024	-768	-1	-1	-1	-1	4	-1024	-768	-1	-1	-1	-1	4		0	0						Untertest2.avi	0	880	547	72	111				0	Content		-72	-111	28051047	3812712159
28068	09:36:34.645	00:00:28.067	1685	-1024	-768	-1	-1	-1	-1	4	-1024	-768	-1	-1	-1	-1	4		0	0						Untertest2.avi	0	880	547	72	111				0	Content		-72	-111	28067731	3812728843
28084	09:36:34.661	00:00:28.084	1686	-1024	-768	-1	-1	-1	-1	4	-1024	-768	-1	-1	-1	-1	4		0	0						Untertest2.avi	0	880	547	72	111				0	Content		-72	-111	28084398	3812745510
28101	09:36:34.678	00:00:28.101	1687	-1024	-768	-1	-1	-1	-1	4	-1024	-768	-1	-1	-1	-1	4		0	0						Untertest2.avi	0	880	547	72	111				0	Content		-72	-111	28101093	3812762205
28118	09:36:34.695	00:00:28.117	1688	-1024	-768	-1	-1	-1	-1	4	-1024	-768	-1	-1	-1	-1	4		0	0						Untertest2.avi	0	880	547	72	111				0	Content		-72	-111	28117664	3812778776
28134	09:36:34.711	00:00:28.134	1689	-1024	-768	-1	-1	-1	-1	4	-1024	-768	-1	-1	-1	-1	4		0	0						Untertest2.avi	0	880	547	72	111				0	Content		-72	-111	28134291	3812795403
28151	09:36:34.728	00:00:28.151	1690	-1024	-768	-1	-1	-1	-1	4	-1024	-768	-1	-1	-1	-1	4		0	0						Untertest2.avi	0	880	547	72	111				0	Content		-72	-111	28151034	3812812146
28168	09:36:34.745	00:00:28.167	1691	-1024	-768	-1	-1	-1	-1	4	-1024	-768	-1	-1	-1	-1	4		0	0						Untertest2.avi	0	880	547	72	111				0	Content		-72	-111	28167535	3812828647
28185	09:36:34.762	00:00:28.184	1692	-1024	-768	-1	-1	-1	-1	4	-1024	-768	-1	-1	-1	-1	4		0	0						Untertest2.avi	0	880	547	72	111				0	Content		-72	-111	28184601	3812845713
28201	09:36:34.778	00:00:28.201	1693	-1024	-768	-1	-1	-1	-1	4	-1024	-768	-1	-1	-1	-1	4		0	0						Untertest2.avi	0	880	547	72	111				0	Content		-72	-111	28201350	3812862462
28218	09:36:34.795	00:00:28.217	1694	-1024	-768	-1	-1	-1	-1	4	-1024	-768	-1	-1	-1	-1	4		0	0						Untertest2.avi	0	880	547	72	111				0	Content		-72	-111	28217973	3812879085
28234	09:36:34.811	00:00:28.234	1695	-1024	-768	-1	-1	-1	-1	4	-1024	-768	-1	-1	-1	-1	4		0	0						Untertest2.avi	0	880	547	72	111				0	Content		-72	-111	28234151	3812895263
28251	09:36:34.828	00:00:28.250	1696	-1024	-768	-1	-1	-1	-1	4	-1024	-768	-1	-1	-1	-1	4		0	0						Untertest2.avi	0	880	547	72	111				0	Content		-72	-111	28250774	3812911886
28267	09:36:34.844	00:00:28.267	1697	-1024	-768	-1	-1	-1	-1	4	-1024	-768	-1	-1	-1	-1	4		0	0						Untertest2.avi	0	880	547	72	111				0	Content		-72	-111	28267397	3812928509
28284	09:36:34.861	00:00:28.284	1698	-1024	-768	-1	-1	-1	-1	4	-1024	-768	-1	-1	-1	-1	4		0	0						Untertest2.avi	0	880	547	72	111				0	Content		-72	-111	28284019	3812945131
28301	09:36:34.878	00:00:28.300	1699	-1024	-768	-1	-1	-1	-1	4	-1024	-768	-1	-1	-1	-1	4		0	0						Untertest2.avi	0	880	547	72	111				0	Content		-72	-111	28300646	3812961758
28318	09:36:34.895	00:00:28.317	1700	-1024	-768	-1	-1	-1	-1	4	-1024	-768	-1	-1	-1	-1	4		0	0						Untertest2.avi	0	880	547	72	111				0	Content		-72	-111	28317839	3812978951
28335	09:36:34.912	00:00:28.335	1701	-1024	-768	-1	-1	-1	-1	4	-1024	-768	-1	-1	-1	-1	4		0	0						Untertest2.avi	0	880	547	72	111				0	Content		-72	-111	28335212	3812996324
28352	09:36:34.929	00:00:28.352	1702	-1024	-768	-1	-1	-1	-1	4	-1024	-768	-1	-1	-1	-1	4		0	0						Untertest2.avi	0	880	547	72	111				0	Content		-72	-111	28352470	3813013582
28367	09:36:34.944	00:00:28.367	1703	-1024	-768	-1	-1	-1	-1	4	-1024	-768	-1	-1	-1	-1	4		0	0						Untertest2.avi	0	880	547	72	111				0	Content		-72	-111	28367398	3813028510
28384	09:36:34.961	00:00:28.384	1704	-1024	-768	-1	-1	-1	-1	4	-1024	-768	-1	-1	-1	-1	4		0	0						Untertest2.avi	0	880	547	72	111				0	Content		-72	-111	28384011	3813045123
28401	09:36:34.978	00:00:28.400	1705	-1024	-768	-1	-1	-1	-1	4	-1024	-768	-1	-1	-1	-1	4		0	0						Untertest2.avi	0	880	547	72	111				0	Content		-72	-111	28400760	3813061872
28417	09:36:34.994	00:00:28.417	1706	-1024	-768	-1	-1	-1	-1	4	-1024	-768	-1	-1	-1	-1	4		0	0						Untertest2.avi	0	880	547	72	111				0	Content		-72	-111	28417259	3813078371
28434	09:36:35.011	00:00:28.434	1707	-1024	-768	-1	-1	-1	-1	4	-1024	-768	-1	-1	-1	-1	4		0	0						Untertest2.avi	0	880	547	72	111				0	Content		-72	-111	28434007	3813095119
28451	09:36:35.028	00:00:28.450	1708	-1024	-768	-1	-1	-1	-1	4	-1024	-768	-1	-1	-1	-1	4		0	0						Untertest2.avi	0	880	547	72	111				0	Content		-72	-111	28450626	3813111738
28468	09:36:35.045	00:00:28.467	1709	-1024	-768	-1	-1	-1	-1	4	-1024	-768	-1	-1	-1	-1	4		0	0						Untertest2.avi	0	880	547	72	111				0	Content		-72	-111	28467697	3813128809
28485	09:36:35.062	00:00:28.485	1710	-1024	-768	-1	-1	-1	-1	4	-1024	-768	-1	-1	-1	-1	4		0	0						Untertest2.avi	0	880	547	72	111				0	Content		-72	-111	28485071	3813146183
28502	09:36:35.079	00:00:28.502	1711	-1024	-768	-1	-1	-1	-1	4	-1024	-768	-1	-1	-1	-1	4		0	0						Untertest2.avi	0	880	547	72	111				0	Content		-72	-111	28502316	3813163428
28517	09:36:35.094	00:00:28.517	1712	-1024	-768	-1	-1	-1	-1	4	-1024	-768	-1	-1	-1	-1	4		0	0						Untertest2.avi	0	880	547	72	111				0	Content		-72	-111	28517247	3813178359
28534	09:36:35.111	00:00:28.533	1713	-1024	-768	-1	-1	-1	-1	4	-1024	-768	-1	-1	-1	-1	4		0	0						Untertest2.avi	0	880	547	72	111				0	Content		-72	-111	28533871	3813194983
28551	09:36:35.128	00:00:28.550	1714	-1024	-768	-1	-1	-1	-1	4	-1024	-768	-1	-1	-1	-1	4		0	0						Untertest2.avi	0	880	547	72	111				0	Content		-72	-111	28550621	3813211733
28567	09:36:35.144	00:00:28.567	1715	-1024	-768	-1	-1	-1	-1	4	-1024	-768	-1	-1	-1	-1	4		0	0						Untertest2.avi	0	880	547	72	111				0	Content		-72	-111	28567244	3813228356
28584	09:36:35.161	00:00:28.583	1716	-1024	-768	-1	-1	-1	-1	4	-1024	-768	-1	-1	-1	-1	4		0	0						Untertest2.avi	0	880	547	72	111				0	Content		-72	-111	28583867	3813244979
28600	09:36:35.177	00:00:28.600	1717	-1024	-768	-1	-1	-1	-1	4	-1024	-768	-1	-1	-1	-1	4		0	0						Untertest2.avi	0	880	547	72	111				0	Content		-72	-111	28600490	3813261602
28618	09:36:35.195	00:00:28.617	1718	-1024	-768	-1	-1	-1	-1	4	-1024	-768	-1	-1	-1	-1	4		0	0						Untertest2.avi	0	880	547	72	111				0	Content		-72	-111	28617683	3813278795
28635	09:36:35.212	00:00:28.635	1719	-1024	-768	-1	-1	-1	-1	4	-1024	-768	-1	-1	-1	-1	4		0	0						Untertest2.avi	0	880	547	72	111				0	Content		-72	-111	28635056	3813296168
28652	09:36:35.229	00:00:28.652	1720	-1024	-768	-1	-1	-1	-1	4	-1024	-768	-1	-1	-1	-1	4		0	0						Untertest2.avi	0	880	547	72	111				0	Content		-72	-111	28652305	3813313417
28667	09:36:35.244	00:00:28.667	1721	-1024	-768	-1	-1	-1	-1	4	-1024	-768	-1	-1	-1	-1	4		0	0						Untertest2.avi	0	880	547	72	111				0	Content		-72	-111	28667110	3813328222
28684	09:36:35.261	00:00:28.683	1722	-1024	-768	-1	-1	-1	-1	4	-1024	-768	-1	-1	-1	-1	4		0	0						Untertest2.avi	0	880	547	72	111				0	Content		-72	-111	28683858	3813344970
28700	09:36:35.277	00:00:28.700	1723	-1024	-768	-1	-1	-1	-1	4	-1024	-768	-1	-1	-1	-1	4		0	0						Untertest2.avi	0	880	547	72	111				0	Content		-72	-111	28700483	3813361595
28717	09:36:35.294	00:00:28.717	1724	-1024	-768	-1	-1	-1	-1	4	-1024	-768	-1	-1	-1	-1	4		0	0						Untertest2.avi	0	880	547	72	111				0	Content		-72	-111	28717106	3813378218
28734	09:36:35.311	00:00:28.733	1725	-1024	-768	-1	-1	-1	-1	4	-1024	-768	-1	-1	-1	-1	4		0	0						Untertest2.avi	0	880	547	72	111				0	Content		-72	-111	28733728	3813394840
28750	09:36:35.327	00:00:28.750	1726	-1024	-768	-1	-1	-1	-1	4	-1024	-768	-1	-1	-1	-1	4		0	0						Untertest2.avi	0	880	547	72	111				0	Content		-72	-111	28750351	3813411463
28768	09:36:35.345	00:00:28.767	1727	-1024	-768	-1	-1	-1	-1	4	-1024	-768	-1	-1	-1	-1	4		0	0						Untertest2.avi	0	880	547	72	111				0	Content		-72	-111	28767556	3813428668
28785	09:36:35.362	00:00:28.784	1728	-1024	-768	-1	-1	-1	-1	4	-1024	-768	-1	-1	-1	-1	4		0	0						Untertest2.avi	0	880	547	72	111				0	Content		-72	-111	28784919	3813446031
28802	09:36:35.379	00:00:28.802	1729	-1024	-768	-1	-1	-1	-1	4	-1024	-768	-1	-1	-1	-1	4		0	0						Untertest2.avi	0	880	547	72	111				0	Content		-72	-111	28802164	3813463276
28817	09:36:35.394	00:00:28.816	1730	-1024	-768	-1	-1	-1	-1	4	-1024	-768	-1	-1	-1	-1	4		0	0						Untertest2.avi	0	880	547	72	111				0	Content		-72	-111	28816966	3813478078
28834	09:36:35.411	00:00:28.833	1731	-1024	-768	-1	-1	-1	-1	4	-1024	-768	-1	-1	-1	-1	4		0	0						Untertest2.avi	0	880	547	72	111				0	Content		-72	-111	28833713	3813494825
28850	09:36:35.427	00:00:28.850	1732	-1024	-768	-1	-1	-1	-1	4	-1024	-768	-1	-1	-1	-1	4		0	0						Untertest2.avi	0	880	547	72	111				0	Content		-72	-111	28850337	3813511449
28867	09:36:35.444	00:00:28.867	1733	-1024	-768	-1	-1	-1	-1	4	-1024	-768	-1	-1	-1	-1	4		0	0						Untertest2.avi	0	880	547	72	111				0	Content		-72	-111	28867088	3813528200
28884	09:36:35.461	00:00:28.883	1734	-1024	-768	-1	-1	-1	-1	4	-1024	-768	-1	-1	-1	-1	4		0	0						Untertest2.avi	0	880	547	72	111				0	Content		-72	-111	28883584	3813544696
28900	09:36:35.477	00:00:28.900	1735	-1024	-768	-1	-1	-1	-1	4	-1024	-768	-1	-1	-1	-1	4		0	0						Untertest2.avi	0	880	547	72	111				0	Content		-72	-111	28900334	3813561446
28917	09:36:35.494	00:00:28.917	1736	-1024	-768	-1	-1	-1	-1	4	-1024	-768	-1	-1	-1	-1	4		0	0						Untertest2.avi	0	880	547	72	111				0	Content		-72	-111	28917400	3813578512
28935	09:36:35.512	00:00:28.934	1737	-1024	-768	-1	-1	-1	-1	4	-1024	-768	-1	-1	-1	-1	4		0	0						Untertest2.avi	0	880	547	72	111				0	Content		-72	-111	28934774	3813595886
28952	09:36:35.529	00:00:28.952	1738	-1024	-768	-1	-1	-1	-1	4	-1024	-768	-1	-1	-1	-1	4		0	0						Untertest2.avi	0	880	547	72	111				0	Content		-72	-111	28952022	3813613134
28967	09:36:35.544	00:00:28.966	1739	-1024	-768	-1	-1	-1	-1	4	-1024	-768	-1	-1	-1	-1	4		0	0						Untertest2.avi	0	880	547	72	111				0	Content		-72	-111	28966950	3813628062
28984	09:36:35.561	00:00:28.983	1740	-1024	-768	-1	-1	-1	-1	4	-1024	-768	-1	-1	-1	-1	4		0	0						Untertest2.avi	0	880	547	72	111				0	Content		-72	-111	28983572	3813644684
29000	09:36:35.577	00:00:29.000	1741	-1024	-768	-1	-1	-1	-1	4	-1024	-768	-1	-1	-1	-1	4		0	0						Untertest2.avi	0	880	547	72	111				0	Content		-72	-111	29000317	3813661429
29017	09:36:35.594	00:00:29.016	1742	-1024	-768	-1	-1	-1	-1	4	-1024	-768	-1	-1	-1	-1	4		0	0						Untertest2.avi	0	880	547	72	111				0	Content		-72	-111	29016943	3813678055
29034	09:36:35.611	00:00:29.033	1743	-1024	-768	-1	-1	-1	-1	4	-1024	-768	-1	-1	-1	-1	4		0	0						Untertest2.avi	0	880	547	72	111				0	Content		-72	-111	29033565	3813694677
29050	09:36:35.627	00:00:29.050	1744	-1024	-768	-1	-1	-1	-1	4	-1024	-768	-1	-1	-1	-1	4		0	0						Untertest2.avi	0	880	547	72	111				0	Content		-72	-111	29050188	3813711300
29067	09:36:35.644	00:00:29.067	1745	-1024	-768	-1	-1	-1	-1	4	-1024	-768	-1	-1	-1	-1	4		0	0						Untertest2.avi	0	880	547	72	111				0	Content		-72	-111	29067382	3813728494
29085	09:36:35.662	00:00:29.084	1746	-1024	-768	-1	-1	-1	-1	4	-1024	-768	-1	-1	-1	-1	4		0	0						Untertest2.avi	0	880	547	72	111				0	Content		-72	-111	29084640	3813745752
29102	09:36:35.679	00:00:29.102	1747	-1024	-768	-1	-1	-1	-1	4	-1024	-768	-1	-1	-1	-1	4		0	0						Untertest2.avi	0	880	547	72	111				0	Content		-72	-111	29102004	3813763116
29117	09:36:35.694	00:00:29.116	1748	-1024	-768	-1	-1	-1	-1	4	-1024	-768	-1	-1	-1	-1	4		0	0						Untertest2.avi	0	880	547	72	111				0	Content		-72	-111	29116806	3813777918
29133	09:36:35.710	00:00:29.133	1749	-1024	-768	-1	-1	-1	-1	4	-1024	-768	-1	-1	-1	-1	4		0	0						Untertest2.avi	0	880	547	72	111				0	Content		-72	-111	29133429	3813794541
29150	09:36:35.727	00:00:29.150	1750	-1024	-768	-1	-1	-1	-1	4	-1024	-768	-1	-1	-1	-1	4		0	0						Untertest2.avi	0	880	547	72	111				0	Content		-72	-111	29150178	3813811290
29167	09:36:35.744	00:00:29.166	1751	-1024	-768	-1	-1	-1	-1	4	-1024	-768	-1	-1	-1	-1	4		0	0						Untertest2.avi	0	880	547	72	111				0	Content		-72	-111	29166799	3813827911
29183	09:36:35.760	00:00:29.183	1752	-1024	-768	-1	-1	-1	-1	4	-1024	-768	-1	-1	-1	-1	4		0	0						Untertest2.avi	0	880	547	72	111				0	Content		-72	-111	29183422	3813844534
29200	09:36:35.777	00:00:29.200	1753	-1024	-768	-1	-1	-1	-1	4	-1024	-768	-1	-1	-1	-1	4		0	0						Untertest2.avi	0	880	547	72	111				0	Content		-72	-111	29200047	3813861159
29217	09:36:35.794	00:00:29.217	1754	-1024	-768	-1	-1	-1	-1	4	-1024	-768	-1	-1	-1	-1	4		0	0						Untertest2.avi	0	880	547	72	111				0	Content		-72	-111	29217240	3813878352
29235	09:36:35.812	00:00:29.234	1755	-1024	-768	-1	-1	-1	-1	4	-1024	-768	-1	-1	-1	-1	4		0	0						Untertest2.avi	0	880	547	72	111				0	Content		-72	-111	29234611	3813895723
29252	09:36:35.829	00:00:29.251	1756	-1024	-768	-1	-1	-1	-1	4	-1024	-768	-1	-1	-1	-1	4		0	0						Untertest2.avi	0	880	547	72	111				0	Content		-72	-111	29251859	3813912971
29267	09:36:35.844	00:00:29.266	1757	-1024	-768	-1	-1	-1	-1	4	-1024	-768	-1	-1	-1	-1	4		0	0						Untertest2.avi	0	880	547	72	111				0	Content		-72	-111	29266667	3813927779
29283	09:36:35.860	00:00:29.283	1758	-1024	-768	-1	-1	-1	-1	4	-1024	-768	-1	-1	-1	-1	4		0	0						Untertest2.avi	0	880	547	72	111				0	Content		-72	-111	29283414	3813944526
29300	09:36:35.877	00:00:29.300	1759	-1024	-768	-1	-1	-1	-1	4	-1024	-768	-1	-1	-1	-1	4		0	0						Untertest2.avi	0	880	547	72	111				0	Content		-72	-111	29300037	3813961149
29317	09:36:35.894	00:00:29.316	1760	-1024	-768	-1	-1	-1	-1	4	-1024	-768	-1	-1	-1	-1	4		0	0						Untertest2.avi	0	880	547	72	111				0	Content		-72	-111	29316659	3813977771
29333	09:36:35.910	00:00:29.333	1761	-1024	-768	-1	-1	-1	-1	4	-1024	-768	-1	-1	-1	-1	4		0	0						Untertest2.avi	0	880	547	72	111				0	Content		-72	-111	29333282	3813994394
29350	09:36:35.927	00:00:29.349	1762	-1024	-768	-1	-1	-1	-1	4	-1024	-768	-1	-1	-1	-1	4		0	0						Untertest2.avi	0	880	547	72	111				0	Content		-72	-111	29349907	3814011019
29367	09:36:35.944	00:00:29.367	1763	-1024	-768	-1	-1	-1	-1	4	-1024	-768	-1	-1	-1	-1	4		0	0						Untertest2.avi	0	880	547	72	111				0	Content		-72	-111	29367099	3814028211
29384	09:36:35.961	00:00:29.384	1764	-1024	-768	-1	-1	-1	-1	4	-1024	-768	-1	-1	-1	-1	4		0	0						Untertest2.avi	0	880	547	72	111				0	Content		-72	-111	29384484	3814045596
29402	09:36:35.979	00:00:29.401	1765	-1024	-768	-1	-1	-1	-1	4	-1024	-768	-1	-1	-1	-1	4		0	0						Untertest2.avi	0	880	547	72	111				0	Content		-72	-111	29401846	3814062958
29417	09:36:35.994	00:00:29.416	1766	-1024	-768	-1	-1	-1	-1	4	-1024	-768	-1	-1	-1	-1	4		0	0						Untertest2.avi	0	880	547	72	111				0	Content		-72	-111	29416649	3814077761
29433	09:36:36.010	00:00:29.433	1767	-1024	-768	-1	-1	-1	-1	4	-1024	-768	-1	-1	-1	-1	4		0	0						Untertest2.avi	0	880	547	72	111				0	Content		-72	-111	29433272	3814094384
29450	09:36:36.027	00:00:29.450	1768	-1024	-768	-1	-1	-1	-1	4	-1024	-768	-1	-1	-1	-1	4		0	0						Untertest2.avi	0	880	547	72	111				0	Content		-72	-111	29450022	3814111134
29467	09:36:36.044	00:00:29.466	1769	-1024	-768	-1	-1	-1	-1	4	-1024	-768	-1	-1	-1	-1	4		0	0						Untertest2.avi	0	880	547	72	111				0	Content		-72	-111	29466644	3814127756
29483	09:36:36.060	00:00:29.483	1770	-1024	-768	-1	-1	-1	-1	4	-1024	-768	-1	-1	-1	-1	4		0	0						Untertest2.avi	0	880	547	72	111				0	Content		-72	-111	29483265	3814144377
29500	09:36:36.077	00:00:29.499	1771	-1024	-768	-1	-1	-1	-1	4	-1024	-768	-1	-1	-1	-1	4		0	0						Untertest2.avi	0	880	547	72	111				0	Content		-72	-111	29499890	3814161002
29517	09:36:36.094	00:00:29.516	1772	-1024	-768	-1	-1	-1	-1	4	-1024	-768	-1	-1	-1	-1	4		0	0						Untertest2.avi	0	880	547	72	111				0	Content		-72	-111	29516959	3814178071
29534	09:36:36.111	00:00:29.534	1773	-1024	-768	-1	-1	-1	-1	4	-1024	-768	-1	-1	-1	-1	4		0	0						Untertest2.avi	0	880	547	72	111				0	Content		-72	-111	29534334	3814195446
29552	09:36:36.129	00:00:29.551	1774	-1024	-768	-1	-1	-1	-1	4	-1024	-768	-1	-1	-1	-1	4		0	0						Untertest2.avi	0	880	547	72	111				0	Content		-72	-111	29551702	3814212814
29567	09:36:36.144	00:00:29.566	1775	-1024	-768	-1	-1	-1	-1	4	-1024	-768	-1	-1	-1	-1	4		0	0						Untertest2.avi	0	880	547	72	111				0	Content		-72	-111	29566505	3814227617
29583	09:36:36.160	00:00:29.583	1776	-1024	-768	-1	-1	-1	-1	4	-1024	-768	-1	-1	-1	-1	4		0	0						Untertest2.avi	0	880	547	72	111				0	Content		-72	-111	29583132	3814244244
29600	09:36:36.177	00:00:29.599	1777	-1024	-768	-1	-1	-1	-1	4	-1024	-768	-1	-1	-1	-1	4		0	0						Untertest2.avi	0	880	547	72	111				0	Content		-72	-111	29599878	3814260990
29616	09:36:36.193	00:00:29.616	1778	-1024	-768	-1	-1	-1	-1	4	-1024	-768	-1	-1	-1	-1	4		0	0						Untertest2.avi	0	880	547	72	111				0	Content		-72	-111	29616499	3814277611
29633	09:36:36.210	00:00:29.633	1779	-1024	-768	-1	-1	-1	-1	4	-1024	-768	-1	-1	-1	-1	4		0	0						Untertest2.avi	0	880	547	72	111				0	Content		-72	-111	29633122	3814294234
29650	09:36:36.227	00:00:29.649	1780	-1024	-768	-1	-1	-1	-1	4	-1024	-768	-1	-1	-1	-1	4		0	0						Untertest2.avi	0	880	547	72	111				0	Content		-72	-111	29649747	3814310859
29667	09:36:36.244	00:00:29.666	1781	-1024	-768	-1	-1	-1	-1	4	-1024	-768	-1	-1	-1	-1	4		0	0						Untertest2.avi	0	880	547	72	111				0	Content		-72	-111	29666940	3814328052
29684	09:36:36.261	00:00:29.684	1782	-1024	-768	-1	-1	-1	-1	4	-1024	-768	-1	-1	-1	-1	4		0	0						Untertest2.avi	0	880	547	72	111				0	Content		-72	-111	29684312	3814345424
29700	09:36:36.277	00:00:29.699	1783	-1024	-768	-1	-1	-1	-1	4	-1024	-768	-1	-1	-1	-1	4		0	0						Untertest2.avi	0	880	547	72	111				0	Content		-72	-111	29699730	3814360842
29716	09:36:36.293	00:00:29.716	1784	-1024	-768	-1	-1	-1	-1	4	-1024	-768	-1	-1	-1	-1	4		0	0						Untertest2.avi	0	880	547	72	111				0	Content		-72	-111	29716419	3814377531
29733	09:36:36.310	00:00:29.733	1785	-1024	-768	-1	-1	-1	-1	4	-1024	-768	-1	-1	-1	-1	4		0	0						Untertest2.avi	0	880	547	72	111				0	Content		-72	-111	29733086	3814394198
29750	09:36:36.327	00:00:29.749	1786	786,9987	935,7637	0,5469939	0,6202148	465,6967	3,277076	3	532,721	912,6426	0,467706	0,6290913	433,4361	3,187793	1	16	533	913						Untertest2.avi	0	880	547	72	111	455	802	83	0	Content		461	802	29749735	3814410847
29766	09:36:36.343	00:00:29.766	1787	-1024	-768	-1	-1	-1	-1	4	422,0182	916,2545	0,3978835	0,6378453	433,4362	3,377582	0	16	422	916						Untertest2.avi	0	880	547	72	111	455	802	83	0	Content		350	805	29766370	3814427482
29783	09:36:36.360	00:00:29.783	1788	-1024	-768	-1	-1	-1	-1	4	422,0182	916,2545	0,3951544	0,6378909	440,9563	3,377582	0	16	422	916						Untertest2.avi	0	880	547	72	111	455	802	83	0	Content		350	805	29783106	3814444218
29800	09:36:36.377	00:00:29.799	1789	758,7601	938,1912	0,5463328	0,6199059	465,6967	3,317269	3	520,8757	903,8428	0,4670595	0,6288861	440,9563	3,34538	1	16	521	904						Untertest2.avi	0	880	547	72	111	455	802	83	0	Content		449	793	29799730	3814460842
29816	09:36:36.393	00:00:29.816	1790	729,1423	920,5622	0,5376238	0,620311	437,4154	3,143268	0	420,6281	906,3489	0,3947747	0,63785	440,9564	3,439335	0	16	575	913						Untertest2.avi	0	880	547	72	111	455	802	83	0	Content		503	802	29816362	3814477474
29833	09:36:36.410	00:00:29.832	1791	776,7602	919,0432	0,5380504	0,6202402	438,501	3,221813	0	426,0371	896,6687	0,395188	0,6379251	439,4536	3,493302	0	17	601	908						Untertest2.avi	0	880	547	72	111	516	810	150	0	Content		529	797	29832976	3814494088
29850	09:36:36.427	00:00:29.849	1792	731,784	922,6177	0,5374687	0,620322	437,7793	3,138758	0	444,9516	919,6597	0,3953219	0,637888	439,4536	3,392765	0	17	588	921						Untertest2.avi	0	880	547	72	111	516	810	150	0	Content		516	810	29849599	3814510711
29866	09:36:36.443	00:00:29.866	1793	728,5331	898,614	0,5374562	0,6203588	437,8012	3,214963	0	450,0358	898,2639	0,3953064	0,6379548	439,4536	3,473385	0	17	589	898						Untertest2.avi	0	880	547	72	111	516	810	150	0	Content		517	787	29866360	3814527472
29883	09:36:36.460	00:00:29.882	1794	763,2393	951,8699	0,5378416	0,6204013	438,0031	3,375058	0	455,12	901,8025	0,3985677	0,6381717	429,4128	3,461645	0	17	609	927						Untertest2.avi	0	880	547	72	111	516	810	150	0	Content		537	816	29882974	3814544086
29900	09:36:36.477	00:00:29.899	1795	716,0526	925,8348	0,5374551	0,6204777	437,7711	3,170793	0	440,0636	916,3076	0,3986226	0,6380529	429,4129	3,308701	0	17	578	921						Untertest2.avi	0	880	547	72	111	516	810	150	0	Content		506	810	29899598	3814560710
29916	09:36:36.493	00:00:29.916	1796	747,7791	932,0563	0,5375317	0,6204122	437,9773	3,112403	0	433,1922	921,8502	0,3977477	0,6380644	432,0725	3,265467	0	17	590	927						Untertest2.avi	0	880	547	72	111	516	810	150	0	Content		518	816	29916356	3814577468
29933	09:36:36.510	00:00:29.932	1797	753,9612	943,2984	0,5378864	0,6206558	438,0609	3,148012	0	422,8328	912,9534	0,3965914	0,6383981	435,523	3,295504	0	17	588	928						Untertest2.avi	0	880	547	72	111	516	810	150	0	Content		516	817	29932971	3814594083
29950	09:36:36.527	00:00:29.949	1798	706,0778	925,7715	0,5376137	0,6204473	438,0609	3,040573	0	418,0149	890,4142	0,3978439	0,6385112	432,0726	3,330732	0	17	562	908						Untertest2.avi	0	880	547	72	111	516	810	150	0	Content		490	797	29949594	3814610706
29966	09:36:36.543	00:00:29.966	1799	727,7428	904,1299	0,5375185	0,6217343	438,0609	3,034702	0	429,4084	912,4071	0,3979298	0,6386173	432,0726	3,284003	0	17	579	908						Untertest2.avi	0	880	547	72	111	516	810	150	0	Content		507	797	29966355	3814627467
29983	09:36:36.560	00:00:29.982	1800	817,6597	922,027	0,5362169	0,6208159	438,0609	3,011972	0	569,0525	923,9783	0,3966675	0,6384708	432,4701	3,09646	0	18	693	923						Untertest2.avi	0	880	547	72	111	723	717	1066	0	Content		621	812	29982963	3814644075
30000	09:36:36.577	00:00:29.999	1801	945,1569	868,415	0,5352184	0,6212777	438,3152	2,891317	0	-1024	-768	-1	-1	-1	-1	4	18	945	868						Untertest2.avi	0	880	547	72	111	723	717	1066	0	Content		873	757	29999588	3814660700
30016	09:36:36.593	00:00:30.016	1802	898,2154	849,2982	0,5355519	0,6210443	437,9649	2,910929	0	700,6193	859,4045	0,3955737	0,6377922	432,8019	2,87495	0	18	799	854						Untertest2.avi	0	880	547	72	111	723	717	1066	0	Content		727	743	30016209	3814677321
30033	09:36:36.610	00:00:30.032	1803	935,5523	868,2413	0,5358135	0,6213273	438,4674	2,904406	0	711,1828	868,0692	0,39571	0,6379634	432,6273	2,882245	0	18	823	868						Untertest2.avi	0	880	547	72	111	723	717	1066	0	Content		751	757	30032958	3814694070
30050	09:36:36.627	00:00:30.049	1804	925,9612	850,425	0,5359364	0,6216072	438,4409	2,819715	0	702,0806	852,3362	0,395822	0,6382082	432,7538	2,861626	0	18	814	851						Untertest2.avi	0	880	547	72	111	723	717	1066	0	Content		742	740	30049582	3814710694
30066	09:36:36.643	00:00:30.066	1805	920,8074	836,3737	0,5361316	0,6220649	438,1848	2,791271	0	719,6865	864,9691	0,3959867	0,6382532	432,874	2,86596	0	18	820	851						Untertest2.avi	0	880	547	72	111	723	717	1066	0	Content		748	740	30066205	3814727317
30083	09:36:36.660	00:00:30.082	1806	909,8527	856,4537	0,5362813	0,6216848	438,1849	2,734045	0	710,4856	832,7833	0,3962126	0,6385502	432,7704	2,809026	0	18	810	845						Untertest2.avi	0	880	547	72	111	723	717	1066	0	Content		738	734	30082955	3814744067
30100	09:36:36.677	00:00:30.099	1807	913,5471	858,5323	0,5365561	0,6219402	438,1849	2,719161	0	668,5969	835,1252	0,39634	0,6385699	432,7705	2,992582	0	18	791	847						Untertest2.avi	0	880	547	72	111	723	717	1066	0	Content		719	736	30099579	3814760691
30116	09:36:36.693	00:00:30.116	1808	924,2638	849,6557	0,5368891	0,622368	438,1849	2,7158	0	710,618	840,069	0,3966177	0,6386734	432,6275	2,769937	0	18	817	845						Untertest2.avi	0	880	547	72	111	723	717	1066	0	Content		745	734	30116200	3814777312
30133	09:36:36.710	00:00:30.132	1809	921,4132	859,2424	0,5370117	0,6223896	438,1849	2,743985	0	700,4562	854,4473	0,39683	0,6386597	432,8062	2,803512	0	18	811	857						Untertest2.avi	0	880	547	72	111	723	717	1066	0	Content		739	746	30132824	3814793936
30149	09:36:36.726	00:00:30.149	1810	908,6208	848,4033	0,5371513	0,6226814	438,1849	2,697074	0	691,5173	854,9368	0,397123	0,6387083	432,7449	2,792621	0	18	800	852						Untertest2.avi	0	880	547	72	111	723	717	1066	0	Content		728	741	30149450	3814810562
30166	09:36:36.743	00:00:30.166	1811	909,0848	841,9671	0,5375384	0,6235352	438,4468	2,69947	0	703,3124	852,7988	0,3973721	0,6387292	432,9144	2,813444	0	18	806	847						Untertest2.avi	0	880	547	72	111	723	717	1066	0	Content		734	736	30166073	3814827185
30183	09:36:36.760	00:00:30.182	1812	911,5021	847,1559	0,5378673	0,6236673	438,2426	2,671979	0	692,9916	860,5349	0,3975867	0,6387374	432,9772	2,745135	0	18	802	854						Untertest2.avi	0	880	547	72	111	723	717	1066	0	Content		730	743	30182822	3814843934
30199	09:36:36.776	00:00:30.199	1813	960,5638	868,9921	0,5386027	0,623504	439,0193	2,902933	0	711,9887	840,8124	0,3980486	0,638769	432,6288	2,838284	0	18	836	855						Untertest2.avi	0	880	547	72	111	723	717	1066	0	Content		764	744	30199446	3814860558
30216	09:36:36.793	00:00:30.216	1814	893,8214	820,4188	0,5383822	0,6236246	438,2425	2,741068	0	747,9372	859,6963	0,3982574	0,6384354	432,9691	2,425977	0	18	821	840						Untertest2.avi	0	880	547	72	111	723	717	1066	0	Content		749	729	30216196	3814877308
30233	09:36:36.810	00:00:30.232	1815	899,3541	833,326	0,5385829	0,6236749	438,5759	2,741088	0	699,4231	837,5161	0,3983954	0,6382986	433,0466	2,681375	0	18	799	835						Untertest2.avi	0	880	547	72	111	723	717	1066	0	Content		727	724	30232820	3814893932
30249	09:36:36.826	00:00:30.249	1816	960,8834	826,7902	0,5392596	0,623566	439,2343	2,918622	0	690,8823	816,1785	0,3985808	0,6385396	433,1087	2,853343	0	18	826	821						Untertest2.avi	0	880	547	72	111	723	717	1066	0	Content		754	710	30249443	3814910555
30266	09:36:36.843	00:00:30.266	1817	957,207	840,0057	0,5392727	0,6236141	439,2689	2,882452	0	698,8887	821,6056	0,3982398	0,6386299	433,8043	2,816359	0	18	828	831						Untertest2.avi	0	880	547	72	111	723	717	1066	0	Content		756	720	30266066	3814927178
30283	09:36:36.860	00:00:30.282	1818	899,283	833,1635	0,5384665	0,6240789	439,2689	2,691032	0	661,9116	813,0734	0,3982097	0,6388454	433,8043	2,913019	0	18	781	823						Untertest2.avi	0	880	547	72	111	723	717	1066	0	Content		709	712	30282689	3814943801
30299	09:36:36.876	00:00:30.299	1819	896,2932	820,8999	0,5388063	0,6231972	439,2689	2,741784	0	700,6422	837,9673	0,3984828	0,638735	432,8561	2,704891	0	18	798	829						Untertest2.avi	0	880	547	72	111	723	717	1066	0	Content		726	718	30299438	3814960550
30316	09:36:36.893	00:00:30.316	1820	898,3764	822,5621	0,538563	0,6237568	438,5922	2,656163	0	691,4484	833,5823	0,3983248	0,6388286	433,183	2,730764	0	18	795	828						Untertest2.avi	0	880	547	72	111	723	717	1066	0	Content		723	717	30316062	3814977174
30333	09:36:36.910	00:00:30.332	1821	900,6592	837,3108	0,5385615	0,6236575	438,6115	2,680257	0	657,7806	810,2159	0,3983272	0,6390538	433,183	2,833127	0	18	779	824						Untertest2.avi	0	880	547	72	111	723	717	1066	0	Content		707	713	30332687	3814993799
30349	09:36:36.926	00:00:30.349	1822	905,0033	834,0156	0,5385873	0,6232758	438,6115	2,679388	0	683,5103	832,7169	0,3983968	0,6388558	433,1017	2,704307	0	18	794	833						Untertest2.avi	0	880	547	72	111	723	717	1066	0	Content		722	722	30349326	3815010438
30366	09:36:36.943	00:00:30.366	1823	878,8995	842,1342	0,5385579	0,6233268	438,6115	2,725871	0	689,9964	821,4634	0,398494	0,6388373	433,0459	2,672398	0	18	784	832						Untertest2.avi	0	880	547	72	111	723	717	1066	0	Content		712	721	30366059	3815027171
30383	09:36:36.960	00:00:30.382	1824	890,5567	834,3523	0,5387649	0,6236005	438,6115	2,700874	0	651,845	810,7134	0,398751	0,6390188	433,0459	2,927963	0	18	771	823						Untertest2.avi	0	880	547	72	111	723	717	1066	0	Content		699	712	30382684	3815043796
30399	09:36:36.976	00:00:30.399	1825	893,7813	844,8047	0,5390968	0,6236889	438,6115	2,677355	0	684,4147	833,2711	0,3988746	0,6387784	433,103	2,672529	0	18	789	839						Untertest2.avi	0	880	547	72	111	723	717	1066	0	Content		717	728	30399350	3815060462
30416	09:36:36.993	00:00:30.415	1826	890,6341	834,1366	0,539282	0,623805	438,6115	2,72763	0	689,838	840,6802	0,3991369	0,6386427	433,4198	2,666344	0	18	790	837						Untertest2.avi	0	880	547	72	111	723	717	1066	0	Content		718	726	30415937	3815077049
30433	09:36:37.010	00:00:30.432	1827	897,6165	832,1833	0,5395983	0,623902	438,6115	2,688629	0	648,8004	804,1425	0,3992848	0,638743	433,4199	2,834321	0	18	773	818						Untertest2.avi	0	880	547	72	111	723	717	1066	0	Content		701	707	30432556	3815093668
30449	09:36:37.026	00:00:30.449	1828	923,6311	820,0237	0,5400012	0,6244107	439,0037	2,634691	0	699,3653	826,7096	0,3996827	0,6384825	433,1082	2,635313	0	18	811	823						Untertest2.avi	0	880	547	72	111	723	717	1066	0	Content		739	712	30449311	3815110423
30466	09:36:37.043	00:00:30.466	1829	942,1653	818,3572	0,5406457	0,6245077	438,708	2,811731	0	686,1143	809,5482	0,4000663	0,638331	433,2692	2,869991	0	18	814	814						Untertest2.avi	0	880	547	72	111	723	717	1066	0	Content		742	703	30466049	3815127161
30483	09:36:37.060	00:00:30.482	1830	933,3595	824,9027	0,5436938	0,6242675	449,0158	2,777277	0	723,2686	886,9737	0,4002641	0,6379684	433,2692	2,52448	0	18	828	856						Untertest2.avi	0	880	547	72	111	723	717	1066	0	Content		756	745	30482550	3815143662
30499	09:36:37.076	00:00:30.499	1831	930,1822	819,5217	0,5440789	0,6243306	449,0158	2,748631	0	692,4646	853,84	0,4005947	0,6382188	433,1212	2,708078	0	18	811	837						Untertest2.avi	0	880	547	72	111	723	717	1066	0	Content		739	726	30499304	3815160416
30516	09:36:37.093	00:00:30.515	1832	941,9879	835,9708	0,5445634	0,6245296	449,0158	2,838983	0	707,6559	879,3372	0,4010398	0,6378819	433,1213	2,651429	0	18	825	858						Untertest2.avi	0	880	547	72	111	723	717	1066	0	Content		753	747	30515919	3815177031
30533	09:36:37.110	00:00:30.532	1833	920,5458	821,0488	0,5417088	0,6251009	438,6647	2,66816	0	737,8471	835,6442	0,401499	0,637821	433,1213	2,520327	0	18	829	828						Untertest2.avi	0	880	547	72	111	723	717	1066	0	Content		757	717	30532545	3815193657
30549	09:36:37.126	00:00:30.549	1834	908,3783	823,5345	0,5421348	0,6247303	438,6647	2,752682	0	675,2871	829,6061	0,4017211	0,6379189	433,116	2,72172	0	18	792	827						Untertest2.avi	0	880	547	72	111	723	717	1066	0	Content		720	716	30549168	3815210280
30566	09:36:37.143	00:00:30.565	1835	893,2062	834,4814	0,5423321	0,6247609	438,6647	2,797801	0	641,6151	810,0482	0,4019482	0,6378824	433,116	2,884583	0	18	767	822						Untertest2.avi	0	880	547	72	111	723	717	1066	0	Content		695	711	30565792	3815226904
30583	09:36:37.160	00:00:30.582	1836	895,6969	806,8348	0,5426344	0,6247599	438,6647	2,738011	0	716,98	846,514	0,4023967	0,6374587	433,1564	2,696815	0	18	806	827						Untertest2.avi	0	880	547	72	111	723	717	1066	0	Content		734	716	30582538	3815243650
30599	09:36:37.176	00:00:30.599	1837	978,6399	845,3307	0,5433063	0,625184	438,9602	2,831453	0	685,3899	825,1346	0,4026452	0,6372983	432,9891	2,808405	0	18	832	835						Untertest2.avi	0	880	547	72	111	723	717	1066	0	Content		760	724	30599161	3815260273
30616	09:36:37.193	00:00:30.615	1838	892,0907	824,6508	0,5420701	0,6246885	436,6377	2,702427	0	657,015	807,507	0,4022121	0,6374528	433,791	2,885583	0	18	775	816						Untertest2.avi	0	880	547	72	111	723	717	1066	0	Content		703	705	30615786	3815276898
30633	09:36:37.210	00:00:30.632	1839	908,7839	828,0782	0,542834	0,6250207	438,7601	2,68954	0	735,1707	862,3365	0,4026116	0,6372151	432,8382	2,635461	0	18	822	845						Untertest2.avi	0	880	547	72	111	723	717	1066	0	Content		750	734	30632533	3815293645
30649	09:36:37.226	00:00:30.649	1840	916,4769	827,1113	0,5427324	0,6249151	438,7091	2,63876	0	717,2874	850,7208	0,4023995	0,6372387	432,9387	2,629373	0	18	817	839						Untertest2.avi	0	880	547	72	111	723	717	1066	0	Content		745	728	30649157	3815310269
30666	09:36:37.243	00:00:30.665	1841	909,0992	823,1624	0,5425397	0,6246889	438,5272	2,679155	0	698,189	855,3077	0,4021443	0,6372376	433,1108	2,695654	0	18	804	839						Untertest2.avi	0	880	547	72	111	723	717	1066	0	Content		732	728	30665779	3815326891
30682	09:36:37.259	00:00:30.682	1842	908,3909	829,8378	0,5422277	0,6240134	438,5272	2,732738	0	686,4382	839,2678	0,4018351	0,6373814	433,1425	2,641054	0	18	797	835						Untertest2.avi	0	880	547	72	111	723	717	1066	0	Content		725	724	30682402	3815343514
30699	09:36:37.276	00:00:30.699	1843	910,6348	822,7598	0,5418178	0,624152	438,493	2,66727	0	687,2724	845,0339	0,4014971	0,6375598	432,8861	2,71197	0	18	799	834						Untertest2.avi	0	880	547	72	111	723	717	1066	0	Content		727	723	30699151	3815360263
30716	09:36:37.293	00:00:30.715	1844	893,731	826,4237	0,5412263	0,6234027	438,493	2,780092	0	681,0321	819,708	0,4008606	0,6381323	432,7694	2,689779	0	18	787	823						Untertest2.avi	0	880	547	72	111	723	717	1066	0	Content		715	712	30715774	3815376886
30732	09:36:37.309	00:00:30.732	1845	876,3051	830,399	0,5403734	0,6228016	438,493	2,753026	0	673,8698	803,987	0,4002275	0,6392415	432,7695	2,774257	0	18	775	817						Untertest2.avi	0	880	547	72	111	723	717	1066	0	Content		703	706	30732398	3815393510
30749	09:36:37.326	00:00:30.749	1846	906,7635	826,1339	0,5393618	0,6221381	438,493	2,698375	0	664,7141	799,8883	0,3990897	0,6402392	433,0016	2,890682	0	18	786	813						Untertest2.avi	0	880	547	72	111	723	717	1066	0	Content		714	702	30749023	3815410135
30766	09:36:37.343	00:00:30.765	1847	907,7754	841,3315	0,538164	0,6218363	438,493	2,768739	0	658,2647	788,0433	0,3978473	0,6419602	432,9388	2,854228	0	18	783	815						Untertest2.avi	0	880	547	72	111	723	717	1066	0	Content		711	704	30765771	3815426883
30782	09:36:37.359	00:00:30.782	1848	910,3062	830,352	0,537091	0,6216556	438,493	2,773317	0	679,0586	799,8668	0,397026	0,6436461	432,9389	2,797096	0	18	795	815						Untertest2.avi	0	880	547	72	111	723	717	1066	0	Content		723	704	30782391	3815443503
30799	09:36:37.376	00:00:30.799	1849	893,6938	819,2378	0,5362459	0,6218339	438,493	2,698519	0	697,1617	785,1523	0,3962316	0,6450204	432,9389	2,811551	0	18	795	802						Untertest2.avi	0	880	547	72	111	723	717	1066	0	Content		723	691	30799018	3815460130
30816	09:36:37.393	00:00:30.815	1850	-1024	-768	-1	-1	-1	-1	4	654,493	800,1119	0,3957816	0,645835	432,9389	2,856143	0	18	654	800						Untertest2.avi	0	880	547	72	111	723	717	1066	0	Content		582	689	30815642	3815476754
30833	09:36:37.410	00:00:30.832	1851	951,645	812,4581	0,5360086	0,6228995	438,6357	2,861698	0	668,3876	797,386	0,3955887	0,6463031	433,2105	2,793901	0	18	810	805						Untertest2.avi	0	880	547	72	111	723	717	1066	0	Content		738	694	30832626	3815493738
30849	09:36:37.426	00:00:30.849	1852	888,6035	820,7875	0,5355448	0,6229451	438,6357	2,767234	0	649,7867	787,4525	0,3956495	0,6469141	433,2106	2,874331	0	18	769	804						Untertest2.avi	0	880	547	72	111	723	717	1066	0	Content		697	693	30849008	3815510120
30866	09:36:37.443	00:00:30.866	1853	-1024	-768	-1	-1	-1	-1	4	657,2347	806,7849	0,3957479	0,646918	433,6465	2,873081	0	18	657	807						Untertest2.avi	0	880	547	72	111	723	717	1066	0	Content		585	696	30866000	3815527112
30882	09:36:37.459	00:00:30.882	1854	873,6127	828,7169	0,5359746	0,6234993	438,6357	2,85884	0	632,46	792,8806	0,3959722	0,6470877	433,6465	2,872293	0	18	753	811						Untertest2.avi	0	880	547	72	111	723	717	1066	0	Content		681	700	30882380	3815543492
30899	09:36:37.476	00:00:30.899	1855	885,59	830,8184	0,5363013	0,623715	438,6357	2,814635	0	667,5502	800,4083	0,3962893	0,646769	433,1613	2,912277	0	18	777	816						Untertest2.avi	0	880	547	72	111	723	717	1066	0	Content		705	705	30899004	3815560116
30916	09:36:37.493	00:00:30.915	1856	913,3427	816,7271	0,5367103	0,6242905	438,7528	2,704445	0	652,0643	786,761	0,3965966	0,6466931	433,1299	2,889438	0	18	783	802						Untertest2.avi	0	880	547	72	111	723	717	1066	0	Content		711	691	30915627	3815576739
30932	09:36:37.509	00:00:30.932	1857	908,3774	817,3455	0,5367999	0,6241459	438,5955	2,74018	0	649,0304	804,8146	0,3966684	0,6462706	433,4237	2,840981	0	18	779	811						Untertest2.avi	0	880	547	72	111	723	717	1066	0	Content		707	700	30932253	3815593365
30949	09:36:37.526	00:00:30.948	1858	916,2645	822,7715	0,536926	0,6240954	438,8466	2,721785	0	665,1432	793,4368	0,3967454	0,6462942	433,4238	2,926436	0	18	791	808						Untertest2.avi	0	880	547	72	111	723	717	1066	0	Content		719	697	30948875	3815609987
30966	09:36:37.543	00:00:30.965	1859	876,5897	832,2434	0,5368875	0,6236703	438,8466	2,863338	0	680,2352	802,0133	0,3967906	0,6462952	433,4238	2,925029	0	18	778	817						Untertest2.avi	0	880	547	72	111	723	717	1066	0	Content		706	706	30965622	3815626734
30982	09:36:37.559	00:00:30.982	1860	903,2048	823,4674	0,5367852	0,6235549	438,8466	2,869345	0	670,7541	795,3217	0,3965539	0,6463064	433,4091	2,894399	0	18	787	809						Untertest2.avi	0	880	547	72	111	723	717	1066	0	Content		715	698	30982246	3815643358
30999	09:36:37.576	00:00:30.998	1861	905,1717	820,2612	0,5366944	0,623549	438,8466	2,885232	0	663,0581	797,9299	0,3963197	0,6464093	433,4092	2,894572	0	18	784	809						Untertest2.avi	0	880	547	72	111	723	717	1066	0	Content		712	698	30998993	3815660105
31016	09:36:37.593	00:00:31.015	1862	896,116	826,8057	0,5363503	0,6236333	438,8466	2,857213	0	680,2812	798,0331	0,3962491	0,646395	433,1379	2,975305	0	18	788	812						Untertest2.avi	0	880	547	72	111	723	717	1066	0	Content		716	701	31015617	3815676729
31032	09:36:37.609	00:00:31.032	1863	903,8918	831,0187	0,5360885	0,6235318	438,8466	2,887445	0	659,3951	788,3452	0,3960164	0,6466181	433,4706	2,971881	0	18	782	810						Untertest2.avi	0	880	547	72	111	723	717	1066	0	Content		710	699	31032240	3815693352
31049	09:36:37.626	00:00:31.048	1864	869,0901	826,4284	0,5365296	0,6244978	438,7411	2,82951	0	600,6904	816,8616	0,3966475	0,6468368	433,3147	3,003014	0	19	735	822						Untertest2.avi	0	880	547	72	111	557	760	1216	0	Content		663	711	31048863	3815709975
31065	09:36:37.642	00:00:31.065	1865	796,8	868,3824	0,5371791	0,6252894	438,7411	2,857912	0	506,8614	873,0087	0,3976808	0,6474994	433,0626	3,085488	0	19	652	871						Untertest2.avi	0	880	547	72	111	557	760	1216	0	Content		580	760	31065486	3815726598
31082	09:36:37.659	00:00:31.082	1866	817,2803	873,1041	0,5377495	0,6249607	439,1482	3,025034	0	478,6648	870,3598	0,3978086	0,6476768	433,2448	3,007535	0	19	648	872						Untertest2.avi	0	880	547	72	111	557	760	1216	0	Content		576	761	31082233	3815743345
31099	09:36:37.676	00:00:31.098	1867	794,6487	885,2243	0,5370516	0,6255679	439,1482	2,83577	0	489,4708	861,0331	0,3975967	0,6477023	433,2449	3,058764	0	19	642	873						Untertest2.avi	0	880	547	72	111	557	760	1216	0	Content		570	762	31098856	3815759968
31115	09:36:37.692	00:00:31.115	1868	748,5381	883,2189	0,5373629	0,6251233	439,1482	2,994558	0	495,4854	860,4095	0,3975746	0,6478823	433,2449	3,104065	0	19	622	872						Untertest2.avi	0	880	547	72	111	557	760	1216	0	Content		550	761	31115479	3815776591
31132	09:36:37.709	00:00:31.132	1869	752,6981	887,369	0,5373929	0,6253819	439,1482	2,985024	0	494,0623	861,7897	0,3976407	0,6478143	433,0284	3,130256	0	19	623	875						Untertest2.avi	0	880	547	72	111	557	760	1216	0	Content		551	764	31132228	3815793340
31149	09:36:37.726	00:00:31.148	1870	758,175	888,6853	0,5374128	0,6255863	439,1482	3,046432	0	477,512	852,1315	0,3975967	0,647995	433,2097	3,164502	0	19	618	870						Untertest2.avi	0	880	547	72	111	557	760	1216	0	Content		546	759	31148852	3815809964
31165	09:36:37.742	00:00:31.165	1871	751,1573	902,4536	0,5374258	0,6259105	439,1482	3,093185	0	485,9694	864,4546	0,3976954	0,6481116	433,0362	3,092815	0	19	619	883						Untertest2.avi	0	880	547	72	111	557	760	1216	0	Content		547	772	31165476	3815826588
31182	09:36:37.759	00:00:31.182	1872	775,962	876,647	0,5374539	0,626122	439,1482	3,013103	0	484,2598	846,4876	0,3977455	0,6484175	433,0363	3,097189	0	19	630	862						Untertest2.avi	0	880	547	72	111	557	760	1216	0	Content		558	751	31182098	3815843210
31199	09:36:37.776	00:00:31.198	1873	772,5291	882,27	0,5373068	0,6268782	438,6696	3,017728	0	483,5039	835,37	0,3977957	0,6487157	433,0363	3,116117	0	19	628	859						Untertest2.avi	0	880	547	72	111	557	760	1216	0	Content		556	748	31198722	3815859834
31215	09:36:37.792	00:00:31.215	1874	754,2268	884,3051	0,5372943	0,6268623	438,6696	3,099233	0	494,5009	864,2333	0,3977886	0,6486605	433,2746	3,199481	0	19	624	874						Untertest2.avi	0	880	547	72	111	557	760	1216	0	Content		552	763	31215470	3815876582
31232	09:36:37.809	00:00:31.232	1875	800,2271	896,1678	0,5377412	0,6273375	438,8268	3,135775	0	505,0159	851,1509	0,3979197	0,6491228	433,2542	3,087846	0	19	653	874						Untertest2.avi	0	880	547	72	111	557	760	1216	0	Content		581	763	31232459	3815893571
31249	09:36:37.826	00:00:31.248	1876	762,4506	865,0963	0,5372774	0,6277458	438,7101	3,053878	0	495,6067	845,9171	0,3977522	0,6492246	433,6823	3,167641	0	19	629	856						Untertest2.avi	0	880	547	72	111	557	760	1216	0	Content		557	745	31248719	3815909831
31265	09:36:37.842	00:00:31.265	1877	759,4627	889,3129	0,5372835	0,6278083	438,7453	3,088098	0	498,9156	821,2184	0,3972551	0,6496373	435,3652	3,094056	0	19	629	855						Untertest2.avi	0	880	547	72	111	557	760	1216	0	Content		557	744	31265342	3815926454
31282	09:36:37.859	00:00:31.282	1878	767,7345	890,6158	0,5374641	0,6275935	438,7453	3,078457	0	495,5281	826,0723	0,3973034	0,6497567	435,3652	3,131825	0	19	632	858						Untertest2.avi	0	880	547	72	111	557	760	1216	0	Content		560	747	31282169	3815943281
31299	09:36:37.876	00:00:31.298	1879	764,2203	871,6855	0,5374433	0,628436	438,9885	3,044777	0	476,1278	836,7288	0,3979246	0,6497039	433,493	3,219163	0	19	620	854						Untertest2.avi	0	880	547	72	111	557	760	1216	0	Content		548	743	31298917	3815960029
31316	09:36:37.893	00:00:31.315	1880	768,1102	884,4332	0,5376828	0,6280439	438,9885	3,208526	0	491,7544	851,2339	0,3980131	0,6498644	433,4903	3,145176	0	19	630	868						Untertest2.avi	0	880	547	72	111	557	760	1216	0	Content		558	757	31315543	3815976655
31332	09:36:37.909	00:00:31.332	1881	763,293	886,4467	0,5377634	0,6281993	438,9885	3,140935	0	500,2074	815,0681	0,3981343	0,6501786	433,4903	3,082114	0	19	632	851						Untertest2.avi	0	880	547	72	111	557	760	1216	0	Content		560	740	31332169	3815993281
31349	09:36:37.926	00:00:31.348	1882	768,566	887,0569	0,537981	0,6284599	438,9885	3,099769	0	500,2092	827,8441	0,3983574	0,6502845	433,4903	3,065513	0	19	634	857						Untertest2.avi	0	880	547	72	111	557	760	1216	0	Content		562	746	31348793	3816009905
31365	09:36:37.942	00:00:31.365	1883	768,8888	887,848	0,5380747	0,6288247	438,9885	3,159189	0	482,6871	847,35	0,398465	0,6502282	433,6535	3,127063	0	19	626	868						Untertest2.avi	0	880	547	72	111	557	760	1216	0	Content		554	757	31365416	3816026528
31382	09:36:37.959	00:00:31.382	1884	773,9197	897,3739	0,5381005	0,629204	438,9012	3,03041	0	480,7629	841,5641	0,3986326	0,6502908	433,4158	3,154348	0	19	627	869						Untertest2.avi	0	880	547	72	111	557	760	1216	0	Content		555	758	31382163	3816043275
31399	09:36:37.976	00:00:31.398	1885	743,3954	901,4417	0,5381864	0,628979	438,9012	3,179947	0	472,9484	846,5287	0,3986294	0,6504425	433,6476	3,15688	0	19	608	874						Untertest2.avi	0	880	547	72	111	557	760	1216	0	Content		536	763	31398786	3816059898
31415	09:36:37.992	00:00:31.415	1886	752,8754	876,5016	0,538273	0,6290655	438,9012	3,142793	0	502,9916	841,2489	0,3987228	0,650485	433,915	3,127487	0	19	628	859						Untertest2.avi	0	880	547	72	111	557	760	1216	0	Content		556	748	31415410	3816076522
31432	09:36:38.009	00:00:31.432	1887	743,0769	898,9705	0,538359	0,6290023	438,9012	3,163547	0	497,1682	861,3957	0,3988015	0,6504576	434,0463	3,166603	0	19	620	880						Untertest2.avi	0	880	547	72	111	557	760	1216	0	Content		548	769	31432040	3816093152
31449	09:36:38.026	00:00:31.448	1888	766,1901	893,9043	0,5385569	0,6291589	438,9012	3,154918	0	473,8712	856,5126	0,3988393	0,6505164	434,0317	3,230718	0	19	620	875						Untertest2.avi	0	880	547	72	111	557	760	1216	0	Content		548	764	31448785	3816109897
31465	09:36:38.042	00:00:31.465	1889	772,5176	896,8109	0,5386006	0,6296724	438,9089	3,039858	0	475,6761	847,5815	0,398945	0,6504585	433,8029	3,195533	0	19	624	872						Untertest2.avi	0	880	547	72	111	557	760	1216	0	Content		552	761	31465407	3816126519
31482	09:36:38.059	00:00:31.482	1890	783,6996	888,0891	0,5385812	0,6292858	438,9089	3,073817	0	474,2717	850,7728	0,3989332	0,650457	433,8169	3,169835	0	19	629	869						Untertest2.avi	0	880	547	72	111	557	760	1216	0	Content		557	758	31482033	3816143145
31499	09:36:38.076	00:00:31.498	1891	752,1901	900,7548	0,5385314	0,6291641	438,9089	3,134887	0	458,9769	853,1472	0,3988341	0,6504569	434,0357	3,215856	0	19	606	877						Untertest2.avi	0	880	547	72	111	557	760	1216	0	Content		534	766	31498656	3816159768
31515	09:36:38.092	00:00:31.515	1892	764,3618	914,9891	0,538313	0,6291464	438,9089	3,119459	0	479,1893	845,012	0,3987568	0,650508	433,8783	3,131468	0	19	622	880						Untertest2.avi	0	880	547	72	111	557	760	1216	0	Content		550	769	31515406	3816176518
31532	09:36:38.109	00:00:31.532	1893	741,0648	889,0256	0,5381811	0,6289965	438,9089	3,135411	0	467,7393	858,058	0,3986655	0,6505295	433,7941	3,177913	0	19	604	874						Untertest2.avi	0	880	547	72	111	557	760	1216	0	Content		532	763	31532028	3816193140
31549	09:36:38.126	00:00:31.548	1894	739,7457	897,1246	0,5379175	0,6289749	438,9089	3,116898	0	484,5974	860,3157	0,3985821	0,6506483	433,8136	3,177239	0	19	612	879						Untertest2.avi	0	880	547	72	111	557	760	1216	0	Content		540	768	31548654	3816209766
31565	09:36:38.142	00:00:31.565	1895	738,9136	921,5367	0,5378169	0,6289512	438,9089	3,164347	0	470,2836	851,7599	0,398455	0,6507715	433,3967	3,249573	0	19	605	887						Untertest2.avi	0	880	547	72	111	557	760	1216	0	Content		533	776	31565275	3816226387
31582	09:36:38.159	00:00:31.582	1896	750,6097	905,1497	0,5377206	0,6289495	438,9089	3,156252	0	461,0372	846,2507	0,3981577	0,6508286	433,4138	3,202794	0	19	606	876						Untertest2.avi	0	880	547	72	111	557	760	1216	0	Content		534	765	31582024	3816243136
31599	09:36:38.176	00:00:31.598	1897	843,019	921,5874	0,5383061	0,629388	438,9089	3,250079	0	481,7391	859,647	0,3980595	0,6509574	433,649	3,382738	0	19	662	891						Untertest2.avi	0	880	547	72	111	557	760	1216	0	Content		590	780	31598774	3816259886
31615	09:36:38.192	00:00:31.615	1898	747,5278	901,1407	0,5372435	0,6293048	438,9421	3,146688	0	507,5153	806,6266	0,3976646	0,6511145	433,649	2,961733	0	19	628	854						Untertest2.avi	0	880	547	72	111	557	760	1216	0	Content		556	743	31615274	3816276386
31632	09:36:38.209	00:00:31.632	1899	724,99	900,8754	0,5369273	0,6287889	438,9421	3,219213	0	563,098	805,2174	0,3975767	0,6512306	433,649	2,819984	0	19	644	853						Untertest2.avi	0	880	547	72	111	557	760	1216	0	Content		572	742	31632147	3816293259
31649	09:36:38.226	00:00:31.648	1900	740,0052	905,955	0,5367981	0,6287799	438,9421	3,133377	0	493,3163	858,3305	0,3973389	0,6513743	433,4034	3,098348	0	19	617	882						Untertest2.avi	0	880	547	72	111	557	760	1216	0	Content		545	771	31648645	3816309757
31665	09:36:38.242	00:00:31.665	1901	-1024	-768	-1	-1	-1	-1	4	495,6537	847,1937	0,3972786	0,6515131	433,3961	3,117326	0	19	496	847						Untertest2.avi	0	880	547	72	111	557	760	1216	0	Content		424	736	31665268	3816326380
31682	09:36:38.259	00:00:31.682	1902	725,7094	897,8616	0,5365986	0,6288689	438,9421	3,173575	0	507,8857	828,2892	0,397296	0,6517054	433,3961	3,064549	0	19	617	863						Untertest2.avi	0	880	547	72	111	557	760	1216	0	Content		545	752	31682017	3816343129
31699	09:36:38.276	00:00:31.698	1903	742,3605	902,0712	0,5369494	0,6290491	438,9421	3,169127	0	521,6702	840,5415	0,3974926	0,6517535	433,3961	3,007334	0	19	632	871						Untertest2.avi	0	880	547	72	111	557	760	1216	0	Content		560	760	31698518	3816359630
31715	09:36:38.292	00:00:31.715	1904	731,7167	894,1107	0,5370338	0,6290931	438,9421	3,17377	0	501,2048	846,9308	0,3975524	0,6516854	433,7936	3,103377	0	19	616	871						Untertest2.avi	0	880	547	72	111	557	760	1216	0	Content		544	760	31715264	3816376376
31732	09:36:38.309	00:00:31.731	1905	736,8654	907,4305	0,5371998	0,6291845	438,9421	3,175143	0	516,1136	863,3516	0,3976469	0,6516317	433,7105	3,048998	0	19	626	885						Untertest2.avi	0	880	547	72	111	557	760	1216	0	Content		554	774	31731888	3816393000
31749	09:36:38.326	00:00:31.748	1906	784,2311	907,1944	0,5378352	0,6298274	439,7555	3,227198	0	604,333	842,7918	0,3978976	0,6517892	433,5833	2,723228	0	19	694	875						Untertest2.avi	0	880	547	72	111	557	760	1216	0	Content		622	764	31748510	3816409622
31765	09:36:38.342	00:00:31.765	1907	744,7034	895,2197	0,5375637	0,6299566	439,2807	3,126481	0	525,5957	825,8403	0,3980353	0,6518362	433,5834	2,955019	0	19	635	861						Untertest2.avi	0	880	547	72	111	557	760	1216	0	Content		563	750	31765258	3816426370
31782	09:36:38.359	00:00:31.781	1908	761,8841	903,5338	0,5350789	0,6307703	448,6507	3,152901	0	551,0427	813,8776	0,3982431	0,651849	433,5834	2,82824	0	19	656	859						Untertest2.avi	0	880	547	72	111	557	760	1216	0	Content		584	748	31781762	3816442874
31799	09:36:38.376	00:00:31.798	1909	759,2845	896,7292	0,5407858	0,6295804	448,6507	3,260869	0	536,752	837,0727	0,398234	0,6517616	433,9557	2,959068	0	19	648	867						Untertest2.avi	0	880	547	72	111	557	760	1216	0	Content		576	756	31798508	3816459620
31815	09:36:38.392	00:00:31.815	1910	732,3122	898,7804	0,5408205	0,6296052	448,6507	3,256158	0	658,3133	824,1689	0,398345	0,6519176	433,9558	2,38322	0	19	695	861						Untertest2.avi	0	880	547	72	111	557	760	1216	0	Content		623	750	31815257	3816476369
31832	09:36:38.409	00:00:31.831	1911	750,4462	913,5511	0,5408666	0,6296511	448,6507	3,201361	0	612,6075	795,7458	0,3983593	0,6518936	433,9558	2,565654	0	19	682	855						Untertest2.avi	0	880	547	72	111	557	760	1216	0	Content		610	744	31831882	3816492994
31849	09:36:38.426	00:00:31.848	1912	745,0939	903,6686	0,5408947	0,6296667	448,6507	3,209591	0	522,7921	833,1301	0,3984607	0,6516921	433,9149	2,919739	0	19	634	868						Untertest2.avi	0	880	547	72	111	557	760	1216	0	Content		562	757	31848506	3816509618
31865	09:36:38.442	00:00:31.865	1913	-1024	-768	-1	-1	-1	-1	4	430,1691	814,5461	0,3984707	0,6517849	433,9149	3,165866	0	19	430	815						Untertest2.avi	0	880	547	72	111	557	760	1216	0	Content		358	704	31865129	3816526241
31882	09:36:38.459	00:00:31.881	1914	748,1294	903,0233	0,5409123	0,629649	448,6507	3,266012	0	462,6502	852,1123	0,3984708	0,6516489	433,7449	3,239734	0	19	605	878						Untertest2.avi	0	880	547	72	111	557	760	1216	0	Content		533	767	31881752	3816542864
31898	09:36:38.475	00:00:31.898	1915	770,4852	901,296	0,5379905	0,6300619	439,4172	3,065472	0	462,4373	861,247	0,3984252	0,6514902	433,7133	3,214861	0	19	616	881						Untertest2.avi	0	880	547	72	111	557	760	1216	0	Content		544	770	31898500	3816559612
31915	09:36:38.492	00:00:31.914	1916	815,3967	916,2813	0,5382393	0,6299993	439,5332	3,099541	0	473,1272	847,0348	0,3984433	0,6515141	433,9581	3,368788	0	19	644	882						Untertest2.avi	0	880	547	72	111	557	760	1216	0	Content		572	771	31914997	3816576109
31932	09:36:38.509	00:00:31.931	1917	805,6025	911,0182	0,5452585	0,6296403	463,0043	3,276468	0	530,8285	847,3114	0,3982148	0,6514146	433,9046	2,853728	0	19	668	879						Untertest2.avi	0	880	547	72	111	557	760	1216	0	Content		596	768	31931873	3816592985
31948	09:36:38.525	00:00:31.948	1918	797,6624	901,7542	0,5450054	0,6294345	463,0043	3,291825	0	530,5064	866,8508	0,3980635	0,6513615	433,7415	2,972167	0	19	664	884						Untertest2.avi	0	880	547	72	111	557	760	1216	0	Content		592	773	31948370	3816609482
31965	09:36:38.542	00:00:31.965	1919	805,5041	904,2952	0,5448804	0,6292505	463,0043	3,29672	0	573,3537	851,6332	0,3979729	0,6513568	433,7416	2,732782	0	19	689	878						Untertest2.avi	0	880	547	72	111	557	760	1216	0	Content		617	767	31965119	3816626231
31982	09:36:38.559	00:00:31.981	1920	824,7784	918,0051	0,5448049	0,6291495	463,0043	3,215255	0	522,1782	845,1462	0,3978308	0,6514772	433,6765	2,973514	0	19	673	882						Untertest2.avi	0	880	547	72	111	557	760	1216	0	Content		601	771	31981742	3816642854
31998	09:36:38.575	00:00:31.998	1921	783,0952	898,5737	0,5445795	0,6290547	463,0043	3,30715	0	602,019	833,3633	0,3976779	0,6512994	433,6765	2,589617	0	19	693	866						Untertest2.avi	0	880	547	72	111	557	760	1216	0	Content		621	755	31998366	3816659478
32015	09:36:38.592	00:00:32.014	1922	794,767	900,8763	0,5445623	0,6289933	463,0043	3,222463	0	503,4978	850,2336	0,3977272	0,6511089	433,4433	3,040953	0	19	649	876						Untertest2.avi	0	880	547	72	111	557	760	1216	0	Content		577	765	32014989	3816676101
32032	09:36:38.609	00:00:32.031	1923	789,5679	918,0472	0,5446002	0,628819	463,0043	3,287873	0	501,7538	839,2294	0,3976745	0,6510863	433,6639	2,942364	0	19	646	879						Untertest2.avi	0	880	547	72	111	557	760	1216	0	Content		574	768	32031738	3816692850
32048	09:36:38.625	00:00:32.048	1924	798,7271	892,0208	0,5376697	0,6292619	439,2853	3,178996	0	565,6512	806,8126	0,3979138	0,6512343	433,5677	2,674159	0	19	682	849						Untertest2.avi	0	880	547	72	111	557	760	1216	0	Content		610	738	32048361	3816709473
32065	09:36:38.642	00:00:32.065	1925	751,0261	904,9001	0,5375167	0,6290339	439,2853	3,070521	0	550,9344	822,2609	0,3949861	0,6512091	442,8605	2,993657	0	19	651	864						Untertest2.avi	0	880	547	72	111	557	760	1216	0	Content		579	753	32065112	3816726224
32082	09:36:38.659	00:00:32.081	1926	746,7754	892,2406	0,5377641	0,6291033	439,2853	3,096006	0	617,274	816,2426	0,3950759	0,6512446	442,8605	2,672954	0	19	682	854						Untertest2.avi	0	880	547	72	111	557	760	1216	0	Content		610	743	32081610	3816742722
32098	09:36:38.675	00:00:32.098	1927	743,8667	896,289	0,5378602	0,6291785	439,2853	3,059078	0	495,6586	839,0803	0,3982139	0,6511707	433,897	3,019865	0	19	620	868						Untertest2.avi	0	880	547	72	111	557	760	1216	0	Content		548	757	32098358	3816759470
32115	09:36:38.692	00:00:32.114	1928	745,0571	904,1724	0,5379263	0,6292614	439,2853	3,075113	0	466,3358	860,3976	0,3983746	0,6513009	433,6953	3,166798	0	19	606	882						Untertest2.avi	0	880	547	72	111	557	760	1216	0	Content		534	771	32114980	3816776092
32132	09:36:38.709	00:00:32.131	1929	745,3349	907,0889	0,5379551	0,6295169	439,2853	3,042247	0	486,8297	850,0624	0,3984504	0,6514939	433,8098	3,07792	0	19	616	879						Untertest2.avi	0	880	547	72	111	557	760	1216	0	Content		544	768	32131604	3816792716
32148	09:36:38.725	00:00:32.148	1930	737,9358	905,9731	0,5379415	0,6296663	439,2853	3,115806	0	466,1778	798,5854	0,398457	0,6518705	433,8098	3,027336	0	19	602	852						Untertest2.avi	0	880	547	72	111	557	760	1216	0	Content		530	741	32148229	3816809341
32165	09:36:38.742	00:00:32.164	1931	734,2003	907,8745	0,5378894	0,6297865	439,2853	3,102751	0	582,4457	791,1206	0,3984219	0,6520373	433,8098	2,515893	0	19	658	849						Untertest2.avi	0	880	547	72	111	557	760	1216	0	Content		586	738	32164976	3816826088
32181	09:36:38.758	00:00:32.181	1932	731,5846	907,7644	0,5448642	0,6298583	462,4291	3,107011	0	591,0385	783,6559	0,3983642	0,6524005	434,0201	2,421005	0	19	661	846						Untertest2.avi	0	880	547	72	111	557	760	1216	0	Content		589	735	32181478	3816842590
32199	09:36:38.776	00:00:32.198	1933	774,9439	927,8696	0,5446256	0,6298596	462,4291	3,26662	0	545,1672	844,3497	0,3980779	0,6524234	433,8446	2,887392	0	19	660	886						Untertest2.avi	0	880	547	72	111	557	760	1216	0	Content		588	775	32198594	3816859706
32215	09:36:38.792	00:00:32.214	1934	805,0225	893,6948	0,5445893	0,6302381	462,4291	3,213921	0	565,0812	815,5735	0,3942395	0,6527872	445,328	2,857204	0	19	685	855						Untertest2.avi	0	880	547	72	111	557	760	1216	0	Content		613	744	32214849	3816875961
32232	09:36:38.809	00:00:32.231	1935	798,6238	907,7888	0,5373591	0,6306503	439,4799	3,171115	0	457,3149	864,5145	0,397685	0,6531256	434,0555	3,302675	0	19	628	886						Untertest2.avi	0	880	547	72	111	557	760	1216	0	Content		556	775	32231845	3816892957
32249	09:36:38.826	00:00:32.248	1936	737,1533	901,3401	0,5365801	0,6307995	439,1894	3,044826	0	646,6697	846,99	0,3973819	0,6536926	434,0555	2,595285	0	19	692	874						Untertest2.avi	0	880	547	72	111	557	760	1216	0	Content		620	763	32248586	3816909698
32265	09:36:38.842	00:00:32.265	1937	717,9372	905,792	0,5364414	0,6304994	439,1894	3,096773	0	540,6285	835,98	0,3970829	0,6543207	434,0555	3,021342	0	20	629	871						Untertest2.avi	0	880	547	72	111	524	782	249	0	Content		557	760	32265216	3816926328
32282	09:36:38.859	00:00:32.281	1938	723,2949	913,7159	0,5361868	0,6306561	439,1894	3,116195	0	434,1073	883,6238	0,3969906	0,6545147	434,4012	3,311815	0	20	579	899						Untertest2.avi	0	880	547	72	111	524	782	249	0	Content		507	788	32281593	3816942705
32298	09:36:38.875	00:00:32.298	1939	735,646	901,3428	0,5361923	0,6314716	439,2688	3,071861	0	467,6548	872,2297	0,3969966	0,6551317	434,4013	3,264503	0	20	602	887						Untertest2.avi	0	880	547	72	111	524	782	249	0	Content		530	776	32298215	3816959327
32315	09:36:38.892	00:00:32.314	1940	753,0665	879,8545	0,5362225	0,632373	439,2688	3,01474	0	475,7984	885,3338	0,3971269	0,6554266	434,3054	3,213091	0	20	614	883						Untertest2.avi	0	880	547	72	111	524	782	249	0	Content		542	772	32314967	3816976079
32331	09:36:38.908	00:00:32.331	1941	720,0829	904,3134	0,5365602	0,6315128	439,2688	3,148648	0	465,729	867,8564	0,397344	0,6557397	434,4799	3,253972	0	20	593	886						Untertest2.avi	0	880	547	72	111	524	782	249	0	Content		521	775	32331463	3816992575
32348	09:36:38.925	00:00:32.348	1942	718,5778	909,4966	0,5369353	0,6319287	439,2688	3,152342	0	460,2972	883,1923	0,3975391	0,6558551	434,48	3,361913	0	20	589	896						Untertest2.avi	0	880	547	72	111	524	782	249	0	Content		517	785	32348213	3817009325
32365	09:36:38.942	00:00:32.364	1943	740,2868	900,8462	0,5373524	0,6321689	439,2688	3,096596	0	470,5936	879,4023	0,3981819	0,6557205	434,48	3,271654	0	20	605	890						Untertest2.avi	0	880	547	72	111	524	782	249	0	Content		533	779	32364835	3817025947
32381	09:36:38.958	00:00:32.381	1944	742,1274	918,1036	0,5378434	0,632383	439,2688	3,137582	0	449,2776	876,976	0,3985182	0,6554532	434,2593	3,340049	0	20	596	898						Untertest2.avi	0	880	547	72	111	524	782	249	0	Content		524	787	32381459	3817042571
32398	09:36:38.975	00:00:32.398	1945	751,3406	909,711	0,5384889	0,63297	439,2688	3,115437	0	470,933	889,285	0,3990006	0,6552575	434,2593	3,29374	0	20	611	899						Untertest2.avi	0	880	547	72	111	524	782	249	0	Content		539	788	32398093	3817059205
32415	09:36:38.992	00:00:32.414	1946	743,8207	916,425	0,5385048	0,6329697	439,2688	2,985798	0	449,7242	898,2845	0,3992632	0,654942	434,2593	3,294397	0	20	597	907						Untertest2.avi	0	880	547	72	111	524	782	249	0	Content		525	796	32414706	3817075818
32431	09:36:39.008	00:00:32.431	1947	726,5733	914,4011	0,538747	0,6330791	439,2688	3,194455	0	439,1499	871,8038	0,3993959	0,6545871	434,3523	3,261872	0	20	583	893						Untertest2.avi	0	880	547	72	111	524	782	249	0	Content		511	782	32431457	3817092569
32448	09:36:39.025	00:00:32.447	1948	768,7051	910,3333	0,5391263	0,6337032	439,8866	3,269023	0	468,884	860,0181	0,3995057	0,6544597	434,3806	3,363873	0	20	619	885						Untertest2.avi	0	880	547	72	111	524	782	249	0	Content		547	774	32447952	3817109064
32465	09:36:39.042	00:00:32.465	1949	705,866	915,1798	0,5386558	0,6331658	439,8866	3,228429	0	433,0851	888,3086	0,3991897	0,6543527	434,3806	3,411658	0	20	569	902						Untertest2.avi	0	880	547	72	111	524	782	249	0	Content		497	791	32465125	3817126237
32481	09:36:39.058	00:00:32.481	1950	754,5634	916,8825	0,5384559	0,6336216	439,6408	3,081944	0	426,1147	895,0287	0,3989863	0,6542246	434,3806	3,43306	0	20	590	906						Untertest2.avi	0	880	547	72	111	524	782	249	0	Content		518	795	32481324	3817142436
32498	09:36:39.075	00:00:32.498	1951	739,238	900,8521	0,5383138	0,6332365	439,6408	3,184064	0	447,5528	885,3419	0,3987442	0,6539118	434,3517	3,356019	0	20	593	893						Untertest2.avi	0	880	547	72	111	524	782	249	0	Content		521	782	32498089	3817159201
32515	09:36:39.092	00:00:32.514	1952	747,1672	906,0452	0,5380488	0,6330924	439,6408	3,171048	0	496,7159	852,2633	0,3986174	0,6537131	434,2531	3,171582	0	21	622	879						Untertest2.avi	0	880	547	72	111	573	779	200	0	Content		550	768	32514699	3817175811
32531	09:36:39.108	00:00:32.531	1953	767,1664	902,5844	0,5381402	0,6331736	439,6408	3,165453	0	-1024	-768	-1	-1	-1	-1	4	21	767	903						Untertest2.avi	0	880	547	72	111	573	779	200	0	Content		695	792	32531325	3817192437
32548	09:36:39.125	00:00:32.548	1954	730,1368	899,8097	0,5380715	0,6331613	439,6408	3,106006	0	458,4988	893,3458	0,3985923	0,6533497	434,2532	3,315239	0	21	594	897						Untertest2.avi	0	880	547	72	111	573	779	200	0	Content		522	786	32548086	3817209198
32565	09:36:39.142	00:00:32.564	1955	759,4832	918,1481	0,5383046	0,6330503	439,6408	3,253862	0	439,9463	875,9954	0,3986967	0,6530365	434,0999	3,341523	0	21	600	897						Untertest2.avi	0	880	547	72	111	573	779	200	0	Content		528	786	32564694	3817225806
32581	09:36:39.158	00:00:32.581	1956	737,3006	905,3403	0,538443	0,6330057	439,6408	3,220673	0	441,8949	888,9322	0,3989052	0,6526803	433,9202	3,260072	0	21	590	897						Untertest2.avi	0	880	547	72	111	573	779	200	0	Content		518	786	32581318	3817242430
32598	09:36:39.175	00:00:32.597	1957	757,2503	901,1834	0,5385267	0,6329241	439,6408	3,101778	0	-1024	-768	-1	-1	-1	-1	4	21	757	901						Untertest2.avi	0	880	547	72	111	573	779	200	0	Content		685	790	32597944	3817259056
32615	09:36:39.192	00:00:32.614	1958	781,7037	897,8109	0,5389996	0,6332684	439,7963	3,208889	0	-1024	-768	-1	-1	-1	-1	4	21	782	898						Untertest2.avi	0	880	547	72	111	573	779	200	0	Content		710	787	32614566	3817275678
32631	09:36:39.208	00:00:32.631	1959	752,2161	903,0144	0,538699	0,6325694	439,7963	2,986014	0	536,8544	828,8606	0,3992258	0,6522937	434,3453	2,753523	0	21	645	866						Untertest2.avi	0	880	547	72	111	573	779	200	0	Content		573	755	32631441	3817292553
32648	09:36:39.225	00:00:32.647	1960	714,0506	893,1195	0,538415	0,632624	438,3023	3,025793	0	453,6313	886,0746	0,3992265	0,6522037	434,2877	3,21184	0	21	584	890						Untertest2.avi	0	880	547	72	111	573	779	200	0	Content		512	779	32647938	3817309050
32665	09:36:39.242	00:00:32.664	1961	747,1231	912,3404	0,5379646	0,6318341	438,3024	3,072343	0	530,9327	826,8554	0,3988906	0,652242	434,2877	2,939852	0	21	639	870						Untertest2.avi	0	880	547	72	111	573	779	200	0	Content		567	759	32664688	3817325800
32681	09:36:39.258	00:00:32.681	1962	906,7025	862,8872	0,5361819	0,6317626	439,5554	3,080024	0	652,8768	841,253	0,3968152	0,6513658	434,2744	3,2129	0	21	780	852						Untertest2.avi	0	880	547	72	111	573	779	200	0	Content		708	741	32681311	3817342423
32698	09:36:39.275	00:00:32.697	1963	-1024	-768	-1	-1	-1	-1	4	756,6579	820,3859	0,3951987	0,6505504	434,7287	3,255876	0	21	757	820						Untertest2.avi	0	880	547	72	111	573	779	200	0	Content		685	709	32697934	3817359046
32715	09:36:39.292	00:00:32.714	1964	1049,016	799,7316	0,5346643	0,6291981	439,5554	3,022992	0	803,6852	787,0625	0,394719	0,6499268	434,5008	3,187219	0	22	926	793						Untertest2.avi	0	880	547	72	111	877	658	733	0	Content		854	682	32714557	3817375669
32731	09:36:39.308	00:00:32.731	1965	1046,864	797,0085	0,5347217	0,6289608	439,447	3,050485	0	808,6211	781,2988	0,39461	0,6496598	434,5009	3,2483	0	22	928	789						Untertest2.avi	0	880	547	72	111	877	658	733	0	Content		856	678	32731306	3817392418
32748	09:36:39.325	00:00:32.747	1966	1030,122	799,6787	0,534719	0,6284887	439,4261	3,001976	0	813,3617	780,3961	0,3945714	0,6493658	434,45	3,23584	0	22	922	790						Untertest2.avi	0	880	547	72	111	877	658	733	0	Content		850	679	32747930	3817409042
32765	09:36:39.342	00:00:32.764	1967	1040,873	798,8362	0,5348139	0,6279117	439,7234	3,070286	0	799,3448	781,0245	0,3944409	0,6492093	434,0881	3,253311	0	22	920	790						Untertest2.avi	0	880	547	72	111	877	658	733	0	Content		848	679	32764555	3817425667
32781	09:36:39.358	00:00:32.781	1968	1027,336	796,9083	0,5348593	0,6270851	439,7234	3,059057	0	803,6183	776,3441	0,39434	0,6489211	434,213	3,23162	0	22	915	787						Untertest2.avi	0	880	547	72	111	877	658	733	0	Content		843	676	32781177	3817442289
32798	09:36:39.375	00:00:32.797	1969	1042,344	791,8466	0,5347937	0,6269948	439,4445	3,043839	0	814,4674	770,6061	0,3942755	0,6487128	434,2131	3,243472	0	22	928	781						Untertest2.avi	0	880	547	72	111	877	658	733	0	Content		856	670	32797927	3817459039
32815	09:36:39.392	00:00:32.814	1970	1078,255	813,303	0,5349838	0,6263617	439,0698	3,309408	0	814,5949	770,205	0,3942984	0,6484734	433,958	3,183929	0	22	946	792						Untertest2.avi	0	880	547	72	111	877	658	733	0	Content		874	681	32814551	3817475663
32831	09:36:39.408	00:00:32.831	1971	1059,521	806,8123	0,5349411	0,6260906	439,0538	3,253746	0	814,5519	770,0045	0,3942816	0,6483275	433,8574	3,154087	0	22	937	788						Untertest2.avi	0	880	547	72	111	877	658	733	0	Content		865	677	32831172	3817492284
32848	09:36:39.425	00:00:32.847	1972	1069,918	808,3744	0,5349254	0,6256633	439,101	3,289355	0	803,6218	769,0933	0,3942718	0,6480807	433,8899	3,163929	0	22	937	789						Untertest2.avi	0	880	547	72	111	877	658	733	0	Content		865	678	32847795	3817508907
32864	09:36:39.441	00:00:32.864	1973	1089,042	775,8865	0,5348396	0,6255409	439,2921	3,260725	0	831,5675	744,6825	0,3943194	0,6480716	433,8705	3,18585	0	22	960	760						Untertest2.avi	0	880	547	72	111	877	658	733	0	Content		888	649	32864420	3817525532
32881	09:36:39.458	00:00:32.881	1974	1088,324	783,4509	0,5348666	0,6255888	439,1411	3,319827	0	816,3105	731,4467	0,394373	0,6478947	433,88	3,205883	0	22	952	757						Untertest2.avi	0	880	547	72	111	877	658	733	0	Content		880	646	32881168	3817542280
32898	09:36:39.475	00:00:32.897	1975	1086,899	765,9419	0,5350229	0,6256731	438,9771	3,269397	0	803,1871	748,3934	0,3945175	0,6475902	433,9264	3,198996	0	22	945	757						Untertest2.avi	0	880	547	72	111	877	658	733	0	Content		873	646	32897791	3817558903
32914	09:36:39.491	00:00:32.914	1976	1085,751	792,7947	0,5352185	0,6258457	438,8022	3,264379	0	823,8713	750,8396	0,3947498	0,6475625	433,949	3,179809	0	22	955	772						Untertest2.avi	0	880	547	72	111	877	658	733	0	Content		883	661	32914415	3817575527
32931	09:36:39.508	00:00:32.931	1977	1073,998	790,3823	0,5354096	0,6260723	439,2858	3,27697	0	822,7693	738,7007	0,3949527	0,647674	433,927	3,195417	0	22	948	765						Untertest2.avi	0	880	547	72	111	877	658	733	0	Content		876	654	32931056	3817592168
32948	09:36:39.525	00:00:32.947	1978	1100,81	789,5975	0,5356223	0,6264434	439,076	3,296129	0	821,9979	750,525	0,3950644	0,6477643	433,988	3,190234	0	22	961	770						Untertest2.avi	0	880	547	72	111	877	658	733	0	Content		889	659	32947790	3817608902
32964	09:36:39.541	00:00:32.964	1979	1069,711	797,5105	0,5357935	0,626637	439,257	3,280413	0	807,9304	741,7587	0,3952408	0,648019	433,9883	3,236579	0	22	939	770						Untertest2.avi	0	880	547	72	111	877	658	733	0	Content		867	659	32964414	3817625526
[truncated: 1,656 more rows]
