# Supplementary material for: Gaze Duration Biases for Colours in Combination with Dissonant and Consonant Sounds: A Comparative Eye-Tracking Study with Orangutans
Source: PLoS One. 2015 Oct 14;10(10):e0139894. doi: 10.1371/journal.pone.0139894 (PMC4605782; doi:10.1371/journal.pone.0139894)
Supplement: S1 Data — (ZIP) [file pone.0139894.s004.zip › Plos ColourSound Data/Apes/Farben_Musik_U2/Rec 35-All-Data.tsv]

System Properties:
Operating System:	Microsoft Windows NT 6.1.7601 Service Pack 1
System User Name:	tobiiadmin
Machine Name:	LOE7690LAP
Data properties:
Recording name:	Rec 35
Recording date:	08.03.2014
Recording time:	08:39:39
Recording resolution:	1024 x 768
Export date:	09.03.2014
Export time:	12:20:14
Participant:	Raia_S3
Filter settings:
Eye: Average
Validity: Normal
Fixation filter: Tobii fixation filter
Velocity threshold: 35
Distance threshold: 35
Timestamp	DateTimeStamp	DateTimeStampStartOffset	Number	GazePointXLeft	GazePointYLeft	CamXLeft	CamYLeft	DistanceLeft	PupilLeft	ValidityLeft	GazePointXRight	GazePointYRight	CamXRight	CamYRight	DistanceRight	PupilRight	ValidityRight	FixationIndex	GazePointX	GazePointY	Event	EventKey	Data1	Data2	Descriptor	StimuliName	StimuliID	MediaWidth	MediaHeight	MediaPosX	MediaPosY	MappedFixationPointX	MappedFixationPointY	FixationDuration	AoiIds	AoiNames	WebGroupImage	MappedGazeDataPointX	MappedGazeDataPointY	MicroSecondTimestamp	AbsoluteMicroSecondTimestamp
15	08:39:39.214	00:00:00.014	0	705,7153	724,8204	0,5651129	0,8988138	516,2617	3,233055	3	804,8318	743,7677	0,5651417	0,8988107	516,2617	3,21417	1	0	805	744						No media	0	1024	768	0	0	803	746	31	0	Content		805	744	14703	954324244
31	08:39:39.230	00:00:00.031	1	712,4485	723,1755	0,5698345	0,8980492	490,5453	2,991877	3	803,3845	740,6268	0,5698806	0,8980458	490,5453	2,974044	1	1	803	741						No media	0	1024	768	0	0	769	755	700	0	Content		803	741	31012	954340553
48	08:39:39.247	00:00:00.047	2	646,1703	748,8339	0,5699147	0,8979301	490,5453	3,101267	3	736,7682	768,5364	0,5699461	0,8979266	490,5453	3,082815	1	1	737	769						No media	0	1024	768	0	0	769	755	700	0	Content		737	769	47627	954357168
64	08:39:39.263	00:00:00.064	3	668,5512	740,5416	0,5700756	0,8972764	490,6109	3,119656	3	755,8712	759,5851	0,5701224	0,8972729	490,6109	3,10048	1	1	756	760						No media	0	1024	768	0	0	769	755	700	0	Content		756	760	64246	954373787
81	08:39:39.280	00:00:00.081	4	688,0768	750,244	0,5703149	0,8969576	490,4156	3,055945	3	777,2161	769,833	0,5703618	0,8969541	490,4155	3,037469	1	1	777	770						No media	0	1024	768	0	0	769	755	700	0	Content		777	770	81315	954390856
98	08:39:39.297	00:00:00.097	5	682,8611	737,5477	0,5704562	0,8968665	490,5198	3,042079	3	771,3809	756,2024	0,5705031	0,896863	490,5198	3,023649	1	1	771	756						No media	0	1024	768	0	0	769	755	700	0	Content		771	756	97997	954407538
115	08:39:39.314	00:00:00.114	6	662,8047	737,9827	0,5705574	0,897194	490,5198	3,075811	3	754,7023	756,7461	0,5705888	0,8971906	490,5198	3,057813	1	1	755	757						No media	0	1024	768	0	0	769	755	700	0	Content		755	757	114616	954424157
131	08:39:39.330	00:00:00.130	7	684,5308	746,0235	0,5705739	0,8967645	490,435	3,055112	3	773,2363	765,1528	0,5706213	0,896761	490,435	3,036475	1	1	773	765						No media	0	1024	768	0	0	769	755	700	0	Content		773	765	130994	954440535
148	08:39:39.347	00:00:00.147	8	668,4488	719,4701	0,5705498	0,8971737	490,435	3,045332	3	760,414	736,8472	0,5705812	0,8971702	490,435	3,027573	1	1	760	737						No media	0	1024	768	0	0	769	755	700	0	Content		760	737	147611	954457152
164	08:39:39.363	00:00:00.164	9	669,343	745,3967	0,5704996	0,8967757	490,4886	3,112061	3	756,9338	764,7375	0,570547	0,8967723	490,4886	3,093032	1	1	757	765						No media	0	1024	768	0	0	769	755	700	0	Content		757	765	164233	954473774
181	08:39:39.380	00:00:00.181	10	693,5273	725,2096	0,5705864	0,8972567	490,47	2,999229	3	782,7382	743,0327	0,5706332	0,8972532	490,47	2,981201	1	1	783	743						No media	0	1024	768	0	0	769	755	700	0	Content		783	743	181177	954490718
198	08:39:39.397	00:00:00.197	11	689,2168	724,27	0,5708185	0,8976999	490,3064	2,996374	3	778,0544	741,9352	0,5708649	0,8976964	490,3064	2,978312	1	1	778	742						No media	0	1024	768	0	0	769	755	700	0	Content		778	742	197984	954507525
215	08:39:39.414	00:00:00.214	12	650,4258	735,6415	0,5711381	0,8984333	490,3064	3,043875	3	741,1149	754,3289	0,5711696	0,8984299	490,3064	3,025917	1	1	741	754						No media	0	1024	768	0	0	769	755	700	0	Content		741	754	214601	954524142
231	08:39:39.430	00:00:00.230	13	703,1973	707,8274	0,5715947	0,899148	489,8006	2,984263	3	793,0737	724,1343	0,5716399	0,8991445	489,8006	2,96629	1	1	793	724						No media	0	1024	768	0	0	769	755	700	0	Content		793	724	230848	954540389
247	08:39:39.446	00:00:00.247	14	703,4272	723,1099	0,5719635	0,8993677	490,2335	2,914089	3	793,434	740,5648	0,5720098	0,8993642	490,2335	2,896675	1	1	793	741						No media	0	1024	768	0	0	769	755	700	0	Content		793	741	247466	954557007
264	08:39:39.463	00:00:00.264	15	694,2437	701,717	0,5725612	0,8998331	489,897	2,928683	3	783,2601	717,626	0,5726075	0,8998297	489,897	2,911198	1	1	783	718						No media	0	1024	768	0	0	769	755	700	0	Content		783	718	264284	954573825
281	08:39:39.480	00:00:00.281	16	704,1267	739,0264	0,5728452	0,8995612	491,1584	2,833943	3	794,3526	757,7891	0,5728938	0,8995577	491,1584	2,81735	1	1	794	758						No media	0	1024	768	0	0	769	755	700	0	Content		794	758	281359	954590900
298	08:39:39.497	00:00:00.298	17	687,2408	748,3248	0,5735986	0,9001092	490,5003	2,867402	3	776,1421	767,718	0,5736461	0,9001057	490,5003	2,850252	1	1	776	768						No media	0	1024	768	0	0	769	755	700	0	Content		776	768	298043	954607584
315	08:39:39.514	00:00:00.314	18	664,4338	746,1913	0,5741787	0,9007697	490,8483	2,865818	3	751,459	765,7183	0,5742256	0,9007661	490,8483	2,84851	1	1	751	766						No media	0	1024	768	0	0	769	755	700	0	Content		751	766	314671	954624212
331	08:39:39.530	00:00:00.331	19	694,6714	744,9326	0,5749576	0,90086	490,6642	2,788883	3	784,1578	764,103	0,5750049	0,9008565	490,6642	2,772448	1	1	784	764						No media	0	1024	768	0	0	769	755	700	0	Content		784	764	331053	954640594
348	08:39:39.547	00:00:00.347	20	746,7045	730,3922	0,5755842	0,9010113	490,3312	2,668523	3	840,3548	748,0853	0,575631	0,9010078	490,3312	2,653116	1	1	840	748						No media	0	1024	768	0	0	769	755	700	0	Content		840	748	347680	954657221
364	08:39:39.563	00:00:00.364	21	736,3357	734,5094	0,5760003	0,9006451	490,5187	2,683037	3	829,1331	752,6343	0,5760484	0,9006416	490,5187	2,667678	1	1	829	753						No media	0	1024	768	0	0	769	755	700	0	Content		829	753	364310	954673851
381	08:39:39.580	00:00:00.381	22	707,0104	721,6553	0,5762349	0,9003459	490,7768	2,685664	3	797,0613	739,0945	0,576283	0,9003424	490,7767	2,669895	1	1	797	739						No media	0	1024	768	0	0	769	755	700	0	Content		797	739	381258	954690799
397	08:39:39.596																				MovieStart	128	0	0	Untertest2.avi
398	08:39:39.597	00:00:00.398	23	680,5863	750,4553	0,5761632	0,8996668	490,8985	2,831171	3	768,9141	770,1792	0,5762113	0,8996633	490,8985	2,814377	1	1	769	770						Untertest2.avi	0	880	547	72	111	697	644	700	0	Content		697	659	398065	954707606
415	08:39:39.614	00:00:00.414	24	664,5735	746,0363	0,5757811	0,8988658	491,1083	2,885667	3	751,6189	765,528	0,5758289	0,8988622	491,1083	2,868418	1	1	752	766						Untertest2.avi	0	880	547	72	111	697	644	700	0	Content		680	655	414696	954724237
431	08:39:39.630	00:00:00.430	25	663,3031	746,3371	0,5749902	0,8974091	491,8141	2,869357	3	750,3414	766,0078	0,575038	0,8974056	491,8141	2,852198	1	1	750	766						Untertest2.avi	0	880	547	72	111	697	644	700	0	Content		678	655	430950	954740491
448	08:39:39.647	00:00:00.447	26	661,5484	722,5043	0,5742713	0,8961774	491,8141	2,902527	3	753,0679	740,2542	0,5743026	0,896174	491,8141	2,885711	1	1	753	740						Untertest2.avi	0	880	547	72	111	697	644	700	0	Content		681	629	447580	954757121
464	08:39:39.663	00:00:00.464	27	659,3936	741,4985	0,5731844	0,8929393	492,684	2,993315	3	746,2626	760,8373	0,5732309	0,8929358	492,684	2,974993	1	1	746	761						Untertest2.avi	0	880	547	72	111	697	644	700	0	Content		674	650	464331	954773872
481	08:39:39.680	00:00:00.481	28	663,3517	751,3136	0,5722139	0,8911062	493,5632	2,981726	3	750,7307	771,3491	0,5722606	0,8911028	493,5632	2,963658	1	1	751	771						Untertest2.avi	0	880	547	72	111	697	644	700	0	Content		679	660	481281	954790822
498	08:39:39.697	00:00:00.497	29	662,2831	735,9329	0,5716835	0,890853	493,933	2,994496	3	749,5443	754,9353	0,5717285	0,8908496	493,933	2,976217	1	1	750	755						Untertest2.avi	0	880	547	72	111	697	644	700	0	Content		678	644	497964	954807505
515	08:39:39.714	00:00:00.514	30	678,7327	741,28	0,5713881	0,8902054	493,8071	3,010646	3	767,365	760,5078	0,5714335	0,890202	493,8071	2,992304	1	1	767	761						Untertest2.avi	0	880	547	72	111	697	644	700	0	Content		695	650	514538	954824079
531	08:39:39.730	00:00:00.530	31	688,7391	736,774	0,5710003	0,8898069	494,7166	3,086624	3	778,3419	755,6555	0,5710456	0,8898035	494,7166	3,067706	1	1	778	756						Untertest2.avi	0	880	547	72	111	697	644	700	0	Content		706	645	530848	954840389
548	08:39:39.747	00:00:00.547	32	712,5274	734,8847	0,5706378	0,8896075	495,6397	2,964417	3	804,1736	753,4809	0,5706832	0,8896041	495,6397	2,946713	1	1	804	753						Untertest2.avi	0	880	547	72	111	697	644	700	0	Content		732	642	547601	954857142
564	08:39:39.763	00:00:00.564	33	678,7567	732,8556	0,5703629	0,8898054	496,4804	3,073363	3	767,6633	751,6633	0,570408	0,889802	496,4804	3,054545	1	1	768	752						Untertest2.avi	0	880	547	72	111	697	644	700	0	Content		696	641	564232	954873773
581	08:39:39.780	00:00:00.581	34	683,6286	728,2498	0,570197	0,8908212	497,4248	3,060494	3	773,1226	746,6998	0,5702412	0,8908178	497,4247	3,041655	1	1	773	747						Untertest2.avi	0	880	547	72	111	697	644	700	0	Content		701	636	581234	954890775
598	08:39:39.797	00:00:00.597	35	665,0135	740,0192	0,5702668	0,8927838	497,4248	3,071382	3	757,8694	759,3619	0,5702975	0,8927805	497,4248	3,053238	1	1	758	759						Untertest2.avi	0	880	547	72	111	697	644	700	0	Content		686	648	597989	954907530
615	08:39:39.814	00:00:00.614	36	649,1636	736,2233	0,5702207	0,8947396	498,0726	3,131103	3	735,8964	755,5347	0,5702674	0,8947362	498,0726	3,111677	1	1	736	756						Untertest2.avi	0	880	547	72	111	697	644	700	0	Content		664	645	614560	954924101
631	08:39:39.830	00:00:00.630	37	639,133	755,1804	0,5700725	0,8976279	499,7429	3,09523	3	725,5688	776,0495	0,5701191	0,8976246	499,7428	3,07674	1	1	726	776						Untertest2.avi	0	880	547	72	111	697	644	700	0	Content		654	665	630744	954940285
647	08:39:39.846	00:00:00.647	38	658,4587	723,769	0,5703896	0,9019234	499,4967	3,100286	3	746,1327	742,1933	0,5704338	0,90192	499,4967	3,081029	1	1	746	742						Untertest2.avi	0	880	547	72	111	697	644	700	0	Content		674	631	647498	954957039
664	08:39:39.863	00:00:00.664	39	686,4986	714,6214	0,5707442	0,9066213	499,591	3,042789	3	776,301	732,1076	0,5707889	0,906618	499,591	3,0242	1	1	776	732						Untertest2.avi	0	880	547	72	111	697	644	700	0	Content		704	621	664128	954973669
681	08:39:39.880	00:00:00.681	40	-1024	-768	-1	-1	-1	-1	4	-1024	-768	-1	-1	-1	-1	4	1	0	0						Untertest2.avi	0	880	547	72	111	697	644	700	0	Content		-72	-111	681257	954990798
698	08:39:39.897	00:00:00.697	41	701,4653	735,0358	0,5710367	0,9179158	499,591	3,098412	3	788,1366	753,9491	0,5710939	0,9179124	499,591	3,078605	1	1	788	754						Untertest2.avi	0	880	547	72	111	697	644	700	0	Content		716	643	697635	955007176
714	08:39:39.913	00:00:00.714	42	616,327	716,8237	0,5710186	0,9253706	499,591	3,222908	3	695,8718	735,0695	0,5710757	0,9253672	499,591	3,201851	1	1	696	735						Untertest2.avi	0	880	547	72	111	697	644	700	0	Content		624	624	714263	955023804
731	08:39:39.930	00:00:00.730	43	-1024	-768	-1	-1	-1	-1	4	-1024	-768	-1	-1	-1	-1	4	2	0	0						Untertest2.avi	0	880	547	72	111	785	783	217	0	Content		-72	-111	730891	955040432
748	08:39:39.947	00:00:00.747	44	960,2949	787,7243	0,5712362	0,9421928	499,591	2,482491	3	1083,739	808,8975	0,5712666	0,9421893	499,591	2,472457	1	2	1084	809						Untertest2.avi	0	880	547	72	111	785	783	217	0	Content		1012	698	747884	955057425
764	08:39:39.963	00:00:00.764	45	-1024	-768	-1	-1	-1	-1	4	-1024	-768	-1	-1	-1	-1	4	2	0	0						Untertest2.avi	0	880	547	72	111	785	783	217	0	Content		-72	-111	764399	955073940
781	08:39:39.980	00:00:00.781	46	-1024	-768	-1	-1	-1	-1	4	-1024	-768	-1	-1	-1	-1	4	2	0	0						Untertest2.avi	0	880	547	72	111	785	783	217	0	Content		-72	-111	781027	955090568
798	08:39:39.997	00:00:00.797	47	-1024	-768	-1	-1	-1	-1	4	-1024	-768	-1	-1	-1	-1	4	2	0	0						Untertest2.avi	0	880	547	72	111	785	783	217	0	Content		-72	-111	797779	955107320
815	08:39:40.014	00:00:00.814	48	-1024	-768	-1	-1	-1	-1	4	-1024	-768	-1	-1	-1	-1	4	2	0	0						Untertest2.avi	0	880	547	72	111	785	783	217	0	Content		-72	-111	814531	955124072
831	08:39:40.030	00:00:00.831	49	718,9673	895,4473	0,5687001	0,9706463	499,591	3,021218	3	819,6951	926,3586	0,5687305	0,9706427	499,591	3,004511	1	2	820	926						Untertest2.avi	0	880	547	72	111	785	783	217	0	Content		748	815	831160	955140701
848	08:39:40.047	00:00:00.847	50	718,9673	895,4473	0,5599554	0,9729406	548,9909	3,021218	3	819,6951	926,3586	0,5599554	0,9729406	548,9909	3,004511	1	2	820	926						Untertest2.avi	0	880	547	72	111	785	783	217	0	Content		748	815	847793	955157334
865	08:39:40.064	00:00:00.864	51	732,4344	863,0895	0,5598276	0,9736707	548,9909	3,460812	3	841,2097	894,4297	0,5598534	0,9736677	548,9909	3,44035	1	2	841	894						Untertest2.avi	0	880	547	72	111	785	783	217	0	Content		769	783	864547	955174088
881	08:39:40.080	00:00:00.881	52	768,9828	883,4178	0,5598512	0,9736371	548,9909	3,446018	3	881,8303	916,4148	0,5598771	0,9736341	548,9909	3,42649	1	2	882	916						Untertest2.avi	0	880	547	72	111	785	783	217	0	Content		810	805	881177	955190718
898	08:39:40.097	00:00:00.897	53	779,0292	871,2954	0,560833	0,9725314	544,4085	3,431223	3	895,9057	904,6669	0,560833	0,9725314	544,4085	3,412629	1	2	896	905						Untertest2.avi	0	880	547	72	111	785	783	217	0	Content		824	794	897805	955207346
915	08:39:40.114	00:00:00.914	54	755,3729	883,759	0,5609569	0,9699992	544,4086	3,336126	3	865,5855	916,3325	0,5609831	0,9699962	544,4086	3,316893	1	2	866	916						Untertest2.avi	0	880	547	72	111	785	783	217	0	Content		794	805	914559	955224100
931	08:39:40.130	00:00:00.931	55	747,75	857,1053	0,5609349	0,9682586	544,4086	3,247537	3	856,5444	887,4674	0,5609611	0,9682556	544,4086	3,22874	1	2	857	887						Untertest2.avi	0	880	547	72	111	785	783	217	0	Content		785	776	931191	955240732
948	08:39:40.147	00:00:00.947	56	740,8541	854,2954	0,5661576	0,965324	517,0855	3,188853	3	848,32	884,2238	0,5661576	0,965324	517,0855	3,170236	1	3	848	884						Untertest2.avi	0	880	547	72	111	816	704	100	0	Content		776	773	947818	955257359
964	08:39:40.163	00:00:00.964	57	833,8334	789,5869	0,5663744	0,9626762	517,0855	2,677067	3	945,0902	812,4202	0,566403	0,9626729	517,0855	2,663087	1	3	945	812						Untertest2.avi	0	880	547	72	111	816	704	100	0	Content		873	701	964447	955273988
981	08:39:40.180	00:00:00.981	58	781,7263	791,4735	0,5661556	0,9588199	517,0855	2,742501	3	888,1791	814,7884	0,5661842	0,9588166	517,0855	2,727791	1	3	888	815						Untertest2.avi	0	880	547	72	111	816	704	100	0	Content		816	704	981073	955290614
998	08:39:40.197	00:00:00.997	59	814,1959	793,36	0,5599454	0,9545076	555,6236	2,807935	3	921,2093	817,1567	0,5599454	0,9545076	555,6236	2,792494	1	3	921	817						Untertest2.avi	0	880	547	72	111	816	704	100	0	Content		849	706	997773	955307314
1014	08:39:40.213	00:00:01.014	60	881,5101	717,4966	0,5609636	0,950169	555,6236	3,425409	3	1004,452	736,3826	0,560989	0,9501662	555,6236	3,408119	1	3	1004	736						Untertest2.avi	0	880	547	72	111	816	704	100	0	Content		932	625	1014399	955323940
1031	08:39:40.230	00:00:01.031	61	676,8717	752,151	0,5697074	0,9448623	493,6225	2,850889	3	765,8623	772,3718	0,569752	0,9448587	493,6225	2,833604	1	3	766	772						Untertest2.avi	0	880	547	72	111	816	704	100	0	Content		694	661	1031086	955340627
1048	08:39:40.247	00:00:01.047	62	759,5532	809,1992	0,5681986	0,9389179	512,6124	3,247732	3	854,7985	831,8822	0,571017	0,9389439	498,4701	3,147093	1	4	855	832						Untertest2.avi	0	880	547	72	111	756	751	116	0	Content		783	721	1047846	955357387
1064	08:39:40.263	00:00:01.064	63	544,5067	698,127	0,572997	0,9338583	512,6124	3,072734	3	620,27	716,6124	0,5730518	0,9338551	512,6124	3,052846	1	4	620	717						Untertest2.avi	0	880	547	72	111	756	751	116	0	Content		548	606	1064343	955373884
1081	08:39:40.280	00:00:01.080	64	803,0006	813,002	0,5714424	0,9262167	512,6124	3,158369	3	906,3665	867,8724	0,5709043	0,9262248	498,7653	3,198374	1	4	906	868						Untertest2.avi	0	880	547	72	111	756	751	116	0	Content		834	757	1080973	955390514
1098	08:39:40.297	00:00:01.097	65	762,6827	868,5387	0,5705937	0,9199449	498,1847	2,906661	3	861,9852	897,6533	0,5706394	0,9199415	498,1847	2,890323	1	4	862	898						Untertest2.avi	0	880	547	72	111	756	751	116	0	Content		790	787	1097601	955407142
1114	08:39:40.313	00:00:01.114	66	739,6315	833,6876	0,5711883	0,9135462	498,1847	2,968149	3	830,7573	859,8594	0,5712458	0,9135428	498,1847	2,94975	1	4	831	860						Untertest2.avi	0	880	547	72	111	756	751	116	0	Content		759	749	1114353	955423894
1131	08:39:40.330	00:00:01.130	67	673,2877	840,043	0,5713392	0,9085377	498,1835	3,088969	3	763,9341	866,9719	0,5713856	0,9085343	498,1835	3,070107	1	4	764	867						Untertest2.avi	0	880	547	72	111	756	751	116	0	Content		692	756	1130983	955440524
1148	08:39:40.347	00:00:01.147	68	734,7797	823,2532	0,5723581	0,9040819	496,9202	3,001815	3	778,2288	864,4949	0,5724031	0,9040785	496,9202	3,102757	1	4	778	864						Untertest2.avi	0	880	547	72	111	756	751	116	0	Content		706	753	1147730	955457271
1164	08:39:40.363	00:00:01.164	69	729,9476	815,4916	0,5733283	0,8996779	496,662	3,063088	3	824,838	840,1785	0,5733719	0,8996745	496,662	3,044652	1	5	825	840						Untertest2.avi	0	880	547	72	111	716	779	582	0	Content		753	729	1164239	955473780
1181	08:39:40.380	00:00:01.180	70	691,3743	828,28	0,5742903	0,8950021	496,662	3,109294	3	788,1708	854,1622	0,574321	0,8949987	496,662	3,091433	1	5	788	854						Untertest2.avi	0	880	547	72	111	716	779	582	0	Content		716	743	1180868	955490409
1197	08:39:40.396	00:00:01.197	71	697,3999	840,6378	0,574968	0,8903162	497,069	3,17529	3	789,9946	867,518	0,575014	0,8903128	497,069	3,155957	1	5	790	868						Untertest2.avi	0	880	547	72	111	716	779	582	0	Content		718	757	1197367	955506908
1214	08:39:40.413	00:00:01.214	72	688,1409	850,1423	0,5758039	0,8860641	497,1695	3,11057	3	780,3278	878,0822	0,5758505	0,8860607	497,1695	3,091798	1	5	780	878						Untertest2.avi	0	880	547	72	111	716	779	582	0	Content		708	767	1214320	955523861
1231	08:39:40.430	00:00:01.230	73	704,3812	840,3982	0,5765986	0,8820245	497,2133	3,105046	3	797,8292	867,5715	0,5766451	0,8820211	497,2133	3,086707	1	5	798	868						Untertest2.avi	0	880	547	72	111	716	779	582	0	Content		726	757	1230626	955540167
1247	08:39:40.446	00:00:01.247	74	698,9083	858,9843	0,5772287	0,8783326	496,987	3,129974	3	792,0981	887,4641	0,5772748	0,8783293	496,987	3,111179	1	5	792	887						Untertest2.avi	0	880	547	72	111	716	779	582	0	Content		720	776	1247251	955556792
1264	08:39:40.463	00:00:01.263	75	726,8459	842,8921	0,5778425	0,8748813	497,1744	3,142096	3	821,4735	869,2178	0,5778795	0,8748947	497,1744	3,124459	1	5	821	869						Untertest2.avi	0	880	547	72	111	716	779	582	0	Content		749	758	1263638	955573179
1281	08:39:40.480	00:00:01.280	76	725,8351	840,9039	0,5833233	0,8713993	516,9921	3,351433	3	812,8084	869,5644	0,583327	0,8713906	516,9921	3,329544	1	5	813	870						Untertest2.avi	0	880	547	72	111	716	779	582	0	Content		741	759	1280581	955590122
1297	08:39:40.496	00:00:01.296	77	746,4195	862,5583	0,5784779	0,8692009	496,7783	3,14961	3	823,2471	889,7322	0,5783461	0,8692263	496,7783	3,128714	1	5	823	890						Untertest2.avi	0	880	547	72	111	716	779	582	0	Content		751	779	1296759	955606300
1314	08:39:40.513	00:00:01.313	78	690,1213	850,0252	0,5780123	0,8671409	496,197	3,176879	3	782,3712	877,9839	0,5780589	0,8671376	496,197	3,157736	1	5	782	878						Untertest2.avi	0	880	547	72	111	716	779	582	0	Content		710	767	1313828	955623369
1330	08:39:40.529	00:00:01.330	79	677,0443	852,3745	0,5779267	0,8648423	496,103	3,193986	3	768,1507	880,5097	0,5779732	0,864839	496,103	3,174472	1	5	768	881						Untertest2.avi	0	880	547	72	111	716	779	582	0	Content		696	770	1330256	955639797
1347	08:39:40.546	00:00:01.347	80	680,8539	859,2285	0,5780872	0,8626805	495,744	3,196912	3	772,3715	887,9581	0,5781338	0,8626772	495,744	3,177524	1	5	772	888						Untertest2.avi	0	880	547	72	111	716	779	582	0	Content		700	777	1347071	955656612
1363	08:39:40.562	00:00:01.363	81	707,9072	853,0994	0,5783125	0,8605149	495,6242	3,144122	3	801,6754	881,1761	0,5783588	0,8605116	495,6242	3,125367	1	5	802	881						Untertest2.avi	0	880	547	72	111	716	779	582	0	Content		730	770	1363373	955672914
1380	08:39:40.579	00:00:01.380	82	689,2958	845,3688	0,5783932	0,8580776	495,6568	3,163457	3	781,3136	873,0143	0,5784394	0,8580744	495,6568	3,144461	1	5	781	873						Untertest2.avi	0	880	547	72	111	716	779	582	0	Content		709	762	1380439	955689980
1397	08:39:40.596	00:00:01.396	83	702,4747	861,5503	0,5784041	0,8554762	495,618	3,195524	3	796,0146	890,5023	0,5784502	0,8554729	495,618	3,176453	1	5	796	891						Untertest2.avi	0	880	547	72	111	716	779	582	0	Content		724	780	1396617	955706158
1413	08:39:40.612	00:00:01.413	84	698,1772	853,7385	0,5783105	0,8524967	495,6956	3,190753	3	791,2952	882,0934	0,5783566	0,8524934	495,6956	3,171677	1	5	791	882						Untertest2.avi	0	880	547	72	111	716	779	582	0	Content		719	771	1413241	955722782
1430	08:39:40.629	00:00:01.429	85	699,6473	865,0847	0,5779427	0,8494246	495,83	3,182384	3	792,858	894,2666	0,5779893	0,8494214	495,83	3,163272	1	5	793	894						Untertest2.avi	0	880	547	72	111	716	779	582	0	Content		721	783	1429986	955739527
1447	08:39:40.646	00:00:01.446	86	693,2642	861,16	0,5773214	0,8462941	496,0124	3,183677	3	786,0712	890,3121	0,577368	0,8462908	496,0124	3,164712	1	5	786	890						Untertest2.avi	0	880	547	72	111	716	779	582	0	Content		714	779	1446927	955756468
1463	08:39:40.662	00:00:01.463	87	703,0933	858,0354	0,5763555	0,8430228	495,9571	3,168347	3	796,4445	886,645	0,5764019	0,8430195	495,9571	3,149358	1	5	796	887						Untertest2.avi	0	880	547	72	111	716	779	582	0	Content		724	776	1463229	955772770
1480	08:39:40.679	00:00:01.480	88	695,937	880,9005	0,5750608	0,8398087	496,1501	3,170055	3	789,1441	911,4615	0,575107	0,8398055	496,1501	3,151073	1	5	789	911						Untertest2.avi	0	880	547	72	111	716	779	582	0	Content		717	800	1480170	955789711
1496	08:39:40.695	00:00:01.496	89	708,5587	873,3606	0,5734914	0,8365769	496,183	3,138386	3	802,6859	903,309	0,5735375	0,8365737	496,183	3,11975	1	5	803	903						Untertest2.avi	0	880	547	72	111	716	779	582	0	Content		731	792	1496475	955806016
1514	08:39:40.713	00:00:01.513	90	697,9135	872,15	0,5717152	0,8333939	495,854	3,181278	3	777,9006	931,5709	0,5717607	0,8333907	495,854	3,218441	1	5	778	932						Untertest2.avi	0	880	547	72	111	716	779	582	0	Content		706	821	1513542	955823083
1530	08:39:40.729	00:00:01.529	91	710,2408	876,6165	0,5698972	0,8304014	496,0075	3,187245	3	804,5136	906,9264	0,5699432	0,8303983	496,0075	3,168299	1	5	805	907						Untertest2.avi	0	880	547	72	111	716	779	582	0	Content		733	796	1529717	955839258
1547	08:39:40.746	00:00:01.546	92	689,9828	883,3789	0,5679172	0,8276802	495,7863	3,177044	3	782,7582	914,3451	0,5679637	0,8276771	495,7863	3,158142	1	5	783	914						Untertest2.avi	0	880	547	72	111	716	779	582	0	Content		711	803	1546786	955856327
1563	08:39:40.762	00:00:01.562	93	693,4835	875,6325	0,5662435	0,8250568	495,3792	3,159621	3	785,9183	905,7626	0,5662895	0,8250536	495,3792	3,140615	1	5	786	906						Untertest2.avi	0	880	547	72	111	716	779	582	0	Content		714	795	1562965	955872506
1580	08:39:40.779	00:00:01.580	94	687,4009	876,6104	0,5646044	0,8227452	494,9121	3,149409	3	779,3079	906,8516	0,564651	0,822742	494,912	3,130491	1	5	779	907						Untertest2.avi	0	880	547	72	111	716	779	582	0	Content		707	796	1580029	955889570
1596	08:39:40.795	00:00:01.596	95	675,4214	876,8282	0,563199	0,820667	494,8138	3,159332	3	766,2119	907,1814	0,5632455	0,8206639	494,8138	3,140277	1	5	766	907						Untertest2.avi	0	880	547	72	111	716	779	582	0	Content		694	796	1596334	955905875
1613	08:39:40.812	00:00:01.613	96	700,6931	881,7874	0,5621899	0,8194032	494,3137	3,171186	3	793,7138	912,4115	0,5622361	0,8194001	494,3137	3,15222	1	5	794	912						Untertest2.avi	0	880	547	72	111	716	779	582	0	Content		722	801	1613274	955922815
1630	08:39:40.829	00:00:01.629	97	667,8395	874,4767	0,5611266	0,818622	493,9288	3,232908	3	757,8793	904,5691	0,5611733	0,8186188	493,9288	3,213179	1	5	758	905						Untertest2.avi	0	880	547	72	111	716	779	582	0	Content		686	794	1629574	955939115
1646	08:39:40.845	00:00:01.646	98	671,5698	868,322	0,5601139	0,8179638	493,4335	3,193787	3	761,6668	897,9065	0,5601605	0,8179606	493,4335	3,174388	1	5	762	898						Untertest2.avi	0	880	547	72	111	716	779	582	0	Content		690	787	1646195	955955736
1663	08:39:40.862	00:00:01.662	99	667,5817	868,845	0,5592604	0,8177338	492,9972	3,181716	3	757,0758	898,3269	0,5593069	0,8177306	492,9972	3,162243	1	5	757	898						Untertest2.avi	0	880	547	72	111	716	779	582	0	Content		685	787	1662833	955972374
1680	08:39:40.879	00:00:01.679	100	670,4006	874,5121	0,55847	0,8181388	492,2407	3,237147	3	760,2482	904,4639	0,5585164	0,8181356	492,2407	3,217356	1	5	760	904						Untertest2.avi	0	880	547	72	111	716	779	582	0	Content		688	793	1679885	955989426
1696	08:39:40.895	00:00:01.696	101	673,1432	884,043	0,5573704	0,8190495	492,2789	3,227286	3	763,6485	914,9177	0,5574172	0,8190463	492,2789	3,20783	1	5	764	915						Untertest2.avi	0	880	547	72	111	716	779	582	0	Content		692	804	1696189	956005730
1713	08:39:40.912	00:00:01.712	102	751,1182	897,1289	0,5560208	0,8202356	491,9423	3,217256	3	849,0575	929,1752	0,5560672	0,8202325	491,9423	3,198918	1	5	849	929						Untertest2.avi	0	880	547	72	111	716	779	582	0	Content		777	818	1712819	956022360
1729	08:39:40.928	00:00:01.729	103	763,1448	877,4899	0,5556737	0,8210377	491,3893	3,227029	3	861,6846	907,7794	0,5557203	0,8210345	491,3893	3,208675	1	5	862	908						Untertest2.avi	0	880	547	72	111	716	779	582	0	Content		790	797	1729432	956038973
1746	08:39:40.945	00:00:01.746	104	749,1673	873,1847	0,5558158	0,8220795	491,1179	3,172167	0	650,4686	902,1615	0,3914001	0,8455091	491,3894	3,203478	0	6	700	888						Untertest2.avi	0	880	547	72	111	658	761	350	0	Content		628	777	1746495	956056036
1763	08:39:40.962	00:00:01.762	105	753,7517	870,7953	0,5563177	0,8231525	490,5168	3,195384	0	658,5095	911,1572	0,3918769	0,8473537	491,8869	3,187739	0	6	706	891						Untertest2.avi	0	880	547	72	111	658	761	350	0	Content		634	780	1762809	956072350
1779	08:39:40.978	00:00:01.779	106	752,5682	881,9037	0,5569986	0,823763	490,1919	3,159688	0	654,581	901,9825	0,3925162	0,8482423	491,8869	3,182301	0	6	704	892						Untertest2.avi	0	880	547	72	111	658	761	350	0	Content		632	781	1779420	956088961
1796	08:39:40.995	00:00:01.796	107	786,8883	867,7303	0,5581512	0,8242506	489,7461	3,193136	0	692,3833	891,7029	0,3933241	0,8496389	491,1479	3,253758	0	6	740	880						Untertest2.avi	0	880	547	72	111	658	761	350	0	Content		668	769	1796168	956105709
1813	08:39:41.012	00:00:01.813	108	776,8439	869,3732	0,5588142	0,8244539	489,5888	3,233109	0	692,2786	895,5818	0,393845	0,8504207	490,7537	3,243041	0	6	735	882						Untertest2.avi	0	880	547	72	111	658	761	350	0	Content		663	771	1813040	956122581
1830	08:39:41.029	00:00:01.829	109	785,8186	864,0149	0,5592421	0,8243355	489,4385	3,261341	0	694,7789	898,1158	0,3942084	0,8508511	490,3731	3,266172	0	6	740	881						Untertest2.avi	0	880	547	72	111	658	761	350	0	Content		668	770	1829804	956139345
1846	08:39:41.045	00:00:01.846	110	778,895	860,8599	0,5594291	0,8239533	489,1342	3,221845	0	691,2641	894,0741	0,3943354	0,8510635	489,9198	3,299672	0	6	735	877						Untertest2.avi	0	880	547	72	111	658	761	350	0	Content		663	766	1846413	956155954
1863	08:39:41.062	00:00:01.863	111	794,0294	857,9522	0,559362	0,8233848	488,9423	3,217975	0	702,7617	898,5356	0,3941957	0,850969	489,7389	3,243862	0	6	748	878						Untertest2.avi	0	880	547	72	111	658	761	350	0	Content		676	767	1863037	956172578
1880	08:39:41.079	00:00:01.879	112	785,6763	862,2201	0,5590717	0,8227386	488,5534	3,239918	0	700,6703	903,332	0,3938299	0,8507831	489,4744	3,195013	0	6	743	883						Untertest2.avi	0	880	547	72	111	658	761	350	0	Content		671	772	1879659	956189200
1896	08:39:41.095	00:00:01.896	113	768,8425	856,9957	0,558723	0,8218289	488,3752	3,24332	0	692,7964	894,588	0,3934156	0,8503933	489,2567	3,249455	0	6	731	876						Untertest2.avi	0	880	547	72	111	658	761	350	0	Content		659	765	1896407	956205948
1913	08:39:41.112	00:00:01.913	114	791,7856	869,2128	0,5584183	0,8207636	488,2224	3,192544	0	685,6296	878,7053	0,3931007	0,8497483	488,9025	3,27402	0	6	739	874						Untertest2.avi	0	880	547	72	111	658	761	350	0	Content		667	763	1913030	956222571
1930	08:39:41.129	00:00:01.929	115	783,4937	857,7421	0,558181	0,8196694	487,9907	3,236346	0	690,3543	882,0957	0,3928285	0,8488951	488,6923	3,274935	0	6	737	870						Untertest2.avi	0	880	547	72	111	658	761	350	0	Content		665	759	1929653	956239194
1946	08:39:41.145	00:00:01.946	116	791,9863	854,786	0,5581098	0,818686	487,6917	3,239814	0	668,9042	842,2274	0,3926559	0,8480681	488,2446	3,229798	0	6	730	849						Untertest2.avi	0	880	547	72	111	658	761	350	0	Content		658	738	1946274	956255815
1963	08:39:41.162	00:00:01.962	117	774,7324	858,1915	0,5580922	0,8177962	487,5489	3,230191	0	684,2869	879,9817	0,3924643	0,8475732	488,2447	3,283856	0	6	730	869						Untertest2.avi	0	880	547	72	111	658	761	350	0	Content		658	758	1962902	956272443
1980	08:39:41.179	00:00:01.979	118	780,998	848,1478	0,5581477	0,8174254	487,0575	3,273305	0	-1024	-768	-1	-1	-1	-1	4	6	781	848						Untertest2.avi	0	880	547	72	111	658	761	350	0	Content		709	737	1979531	956289072
1996	08:39:41.195	00:00:01.996	119	777,449	840,769	0,5579014	0,8167651	486,8395	3,239657	0	694,8274	890,1119	0,3965145	0,8458335	511,4936	3,369023	0	6	736	865						Untertest2.avi	0	880	547	72	111	658	761	350	0	Content		664	754	1996270	956305811
2013	08:39:41.212	00:00:02.012	120	774,656	850,3197	0,5572115	0,8151011	486,5817	3,267242	0	685,4119	868,3807	0,3956249	0,8441814	510,5933	3,417676	0	6	730	859						Untertest2.avi	0	880	547	72	111	658	761	350	0	Content		658	748	2012894	956322435
2030	08:39:41.229	00:00:02.029	121	765,4573	844,0153	0,5563132	0,8138275	486,3142	3,300097	0	676,553	885,2554	0,3953249	0,842985	514,3257	3,478981	0	6	721	865						Untertest2.avi	0	880	547	72	111	658	761	350	0	Content		649	754	2029640	956339181
2046	08:39:41.245	00:00:02.046	122	778,6657	861,2388	0,5552416	0,8124514	486,0887	3,261286	0	679,021	872,6259	0,3941836	0,8420883	513,9077	3,458181	0	6	729	867						Untertest2.avi	0	880	547	72	111	658	761	350	0	Content		657	756	2046263	956355804
2063	08:39:41.262	00:00:02.062	123	771,7716	848,378	0,5546895	0,8108493	486,1614	3,28455	0	671,483	881,9453	0,3935535	0,8405699	513,7074	3,418967	0	6	722	865						Untertest2.avi	0	880	547	72	111	658	761	350	0	Content		650	754	2062890	956372431
2080	08:39:41.279	00:00:02.079	124	768,4681	851,8522	0,5545143	0,8089516	486,0136	3,264552	0	664,5534	875,5627	0,3932323	0,8389251	512,6417	3,442421	0	6	717	864						Untertest2.avi	0	880	547	72	111	658	761	350	0	Content		645	753	2079639	956389180
2096	08:39:41.295	00:00:02.096	125	736,6956	839,2029	0,5546679	0,8066081	485,9471	3,305521	0	680,1521	870,9955	0,3930997	0,837093	510,3484	3,384335	0	7	708	855						Untertest2.avi	0	880	547	72	111	596	717	317	0	Content		636	744	2096133	956405674
2113	08:39:41.312	00:00:02.112	126	713,6886	801,3833	0,555363	0,8043063	486,1011	3,326268	0	630,107	843,3316	0,3941833	0,8350477	511,9958	3,37014	0	7	672	822						Untertest2.avi	0	880	547	72	111	596	717	317	0	Content		600	711	2112881	956422422
2129	08:39:41.328	00:00:02.129	127	705,2245	810,9633	0,5557832	0,8025732	486,4434	3,305294	0	610,1169	872,8685	0,3942577	0,8333619	509,8394	3,374026	0	7	658	842						Untertest2.avi	0	880	547	72	111	596	717	317	0	Content		586	731	2129255	956438796
2146	08:39:41.345	00:00:02.146	128	709,4374	810,8036	0,5560698	0,8012205	486,6133	3,304648	0	641,7675	890,0121	0,393214	0,831689	502,4731	3,254541	0	7	676	850						Untertest2.avi	0	880	547	72	111	596	717	317	0	Content		604	739	2146246	956455787
2162	08:39:41.361	00:00:02.162	129	671,0737	814,951	0,556235	0,8004711	486,6804	3,307174	0	598,6103	875,7751	0,3935841	0,8309073	502,4731	3,270964	0	7	635	845						Untertest2.avi	0	880	547	72	111	596	717	317	0	Content		563	734	2162250	956471791
2179	08:39:41.378	00:00:02.178	130	679,7089	810,9692	0,5568756	0,8002172	486,6353	3,24457	0	703,8767	860,6508	0,394199	0,8299849	502,4731	2,958122	0	7	692	836						Untertest2.avi	0	880	547	72	111	596	717	317	0	Content		620	725	2178996	956488537
2196	08:39:41.395	00:00:02.195	131	705,331	811,8344	0,5580241	0,7998797	486,6101	3,27924	0	710,194	864,6453	0,3976886	0,8290028	518,2709	2,867827	0	7	708	838						Untertest2.avi	0	880	547	72	111	596	717	317	0	Content		636	727	2195622	956505163
2213	08:39:41.412	00:00:02.212	132	674,9973	805,5728	0,5586615	0,79938	486,4992	3,236511	0	655,2029	804,8871	0,3986997	0,8279991	518,271	3,27532	0	7	665	805						Untertest2.avi	0	880	547	72	111	596	717	317	0	Content		593	694	2212859	956522400
2229	08:39:41.428	00:00:02.229	133	684,2938	806,5885	0,559647	0,798736	486,2232	3,285617	0	-1024	-768	-1	-1	-1	-1	4	7	684	807						Untertest2.avi	0	880	547	72	111	596	717	317	0	Content		612	696	2229480	956539021
2246	08:39:41.445	00:00:02.246	134	708,4749	798,9543	0,5606952	0,7980514	486,4219	3,325802	0	604,3044	808,9554	0,40041	0,8253063	519,3595	3,534941	0	7	656	804						Untertest2.avi	0	880	547	72	111	596	717	317	0	Content		584	693	2246110	956555651
2262	08:39:41.461	00:00:02.262	135	683,9778	806,4442	0,561156	0,7972269	486,2182	3,274232	0	603,1736	803,9236	0,4012127	0,824016	519,3595	3,495301	0	7	644	805						Untertest2.avi	0	880	547	72	111	596	717	317	0	Content		572	694	2262228	956571769
2279	08:39:41.478	00:00:02.279	136	688,375	805,7737	0,561671	0,7965331	486,2357	3,280405	0	598,7944	831,548	0,4017411	0,8228017	519,3595	3,505964	0	7	644	819						Untertest2.avi	0	880	547	72	111	596	717	317	0	Content		572	708	2279473	956589014
2296	08:39:41.495	00:00:02.296	137	727,5601	801,7733	0,5622663	0,7960171	486,4778	3,297319	0	618,3715	812,4332	0,4033429	0,8217838	526,8498	3,528192	0	7	673	807						Untertest2.avi	0	880	547	72	111	596	717	317	0	Content		601	696	2296091	956605632
2313	08:39:41.512	00:00:02.312	138	722,4863	810,0941	0,5625185	0,7956712	486,6138	3,268685	0	-1024	-768	-1	-1	-1	-1	4	7	722	810						Untertest2.avi	0	880	547	72	111	596	717	317	0	Content		650	699	2312730	956622271
2329	08:39:41.528	00:00:02.328	139	717,9897	806,3879	0,5626647	0,7954247	486,4917	3,303811	0	588,3	852,4868	0,4026031	0,8196874	521,2636	3,477959	0	7	653	829						Untertest2.avi	0	880	547	72	111	596	717	317	0	Content		581	718	2328845	956638386
2345	08:39:41.544	00:00:02.345	140	716,4045	802,4838	0,5627139	0,7951168	486,6089	3,316041	0	567,9932	887,2534	0,4029002	0,8192889	522,6042	3,475503	0	7	642	845						Untertest2.avi	0	880	547	72	111	596	717	317	0	Content		570	734	2345468	956655009
2362	08:39:41.561	00:00:02.362	141	718,6939	800,6803	0,5627352	0,794957	486,5177	3,274911	0	-1024	-768	-1	-1	-1	-1	4	7	719	801						Untertest2.avi	0	880	547	72	111	596	717	317	0	Content		647	690	2362092	956671633
2379	08:39:41.578	00:00:02.379	142	710,9733	799,864	0,5627552	0,7947879	486,6145	3,320191	0	566,6599	855,7178	0,402156	0,8187495	518,5446	3,465626	0	7	639	828						Untertest2.avi	0	880	547	72	111	596	717	317	0	Content		567	717	2379338	956688879
2395	08:39:41.594	00:00:02.395	143	708,52	812,1326	0,562814	0,7951328	486,5074	3,293984	0	561,6148	878,6626	0,4033384	0,8188699	523,5174	3,43504	0	7	635	845						Untertest2.avi	0	880	547	72	111	596	717	317	0	Content		563	734	2395460	956705001
2413	08:39:41.612	00:00:02.412	144	670,9954	840,9362	0,563056	0,7958539	486,7335	3,353399	0	-1024	-768	-1	-1	-1	-1	4	8	671	841						Untertest2.avi	0	880	547	72	111	555	743	416	0	Content		599	730	2412714	956722255
2429	08:39:41.628	00:00:02.429	145	652,8268	844,8893	0,5632099	0,7964619	486,7069	3,308385	0	503,7418	907,4991	0,403557	0,8197892	518,8625	3,501958	0	8	578	876						Untertest2.avi	0	880	547	72	111	555	743	416	0	Content		506	765	2429329	956738870
2446	08:39:41.645	00:00:02.445	146	631,7137	856,1857	0,5629999	0,7966567	487,0153	3,299227	0	-1024	-768	-1	-1	-1	-1	4	8	632	856						Untertest2.avi	0	880	547	72	111	555	743	416	0	Content		560	745	2445952	956755493
2462	08:39:41.661	00:00:02.462	147	615,7383	853,6078	0,5631292	0,7968837	487,0662	3,283529	0	-1024	-768	-1	-1	-1	-1	4	8	616	854						Untertest2.avi	0	880	547	72	111	555	743	416	0	Content		544	743	2462075	956771616
2479	08:39:41.678	00:00:02.478	148	667,8314	837,92	0,563603	0,7971187	486,8647	3,28781	0	327,4659	828,1023	0,4031475	0,8197944	514,8584	2,889396	0	8	498	833						Untertest2.avi	0	880	547	72	111	555	743	416	0	Content		426	722	2478703	956788244
2495	08:39:41.694	00:00:02.495	149	635,7565	859,922	0,5635696	0,7968203	487,0773	3,264137	0	492,9555	886,8148	0,4033065	0,8197089	514,8584	3,446232	0	8	564	873						Untertest2.avi	0	880	547	72	111	555	743	416	0	Content		492	762	2495318	956804859
2513	08:39:41.712	00:00:02.512	150	671,8914	845,3589	0,5640707	0,7969179	486,823	3,284502	0	-1024	-768	-1	-1	-1	-1	4	8	672	845						Untertest2.avi	0	880	547	72	111	555	743	416	0	Content		600	734	2512566	956822107
2529	08:39:41.728	00:00:02.528	151	668,6711	855,3031	0,5642674	0,79676	486,8279	3,291078	0	349,6842	866,6808	0,4032025	0,8190949	512,1465	3,019505	0	8	509	861						Untertest2.avi	0	880	547	72	111	555	743	416	0	Content		437	750	2528690	956838231
2546	08:39:41.745	00:00:02.545	152	676,6719	849,0115	0,5643614	0,7965401	486,9553	3,269963	0	-1024	-768	-1	-1	-1	-1	4	8	677	849						Untertest2.avi	0	880	547	72	111	555	743	416	0	Content		605	738	2545927	956855468
2562	08:39:41.761	00:00:02.561	153	672,7614	850,7137	0,5642932	0,796344	486,8925	3,245262	0	-1024	-768	-1	-1	-1	-1	4	8	673	851						Untertest2.avi	0	880	547	72	111	555	743	416	0	Content		601	740	2561930	956871471
2579	08:39:41.778	00:00:02.578	154	670,379	845,1111	0,5641286	0,7962728	486,6678	3,275909	0	400,8777	906,8005	0,4028309	0,8186582	510,8619	3,128145	0	8	536	876						Untertest2.avi	0	880	547	72	111	555	743	416	0	Content		464	765	2578679	956888220
2595	08:39:41.794	00:00:02.595	155	671,9835	850,3934	0,5638013	0,7961177	486,7218	3,249604	0	291,9958	892,1361	0,4025266	0,8185267	511,0795	2,851849	0	8	482	871						Untertest2.avi	0	880	547	72	111	555	743	416	0	Content		410	760	2595296	956904837
2612	08:39:41.811	00:00:02.612	156	673,9024	844,2278	0,563448	0,7958846	486,8683	3,288337	0	-1024	-768	-1	-1	-1	-1	4	8	674	844						Untertest2.avi	0	880	547	72	111	555	743	416	0	Content		602	733	2612419	956921960
2629	08:39:41.828	00:00:02.628	157	679,6658	846,4885	0,5630293	0,7957013	486,8928	3,253618	0	-1024	-768	-1	-1	-1	-1	4	8	680	846						Untertest2.avi	0	880	547	72	111	555	743	416	0	Content		608	735	2628541	956938082
2646	08:39:41.845	00:00:02.645	158	615,2088	856,4205	0,5623204	0,7952965	487,1408	3,261294	0	-1024	-768	-1	-1	-1	-1	4	8	615	856						Untertest2.avi	0	880	547	72	111	555	743	416	0	Content		543	745	2645786	956955327
2662	08:39:41.861	00:00:02.661	159	621,1343	858,8795	0,5620009	0,7949163	486,9914	3,216919	0	469,9517	941,8347	0,4008997	0,8173443	511,0795	3,434234	0	8	546	900						Untertest2.avi	0	880	547	72	111	555	743	416	0	Content		474	789	2661913	956971454
2679	08:39:41.878	00:00:02.679	160	675,8942	846,2126	0,5620801	0,7946333	487,0035	3,241956	0	-1024	-768	-1	-1	-1	-1	4	8	676	846						Untertest2.avi	0	880	547	72	111	555	743	416	0	Content		604	735	2679161	956988702
2696	08:39:41.895	00:00:02.695	161	634,1489	865,7827	0,5616947	0,7940674	487,2757	3,236246	0	453,1918	927,5707	0,4005744	0,8165656	511,0795	3,269872	0	8	544	897						Untertest2.avi	0	880	547	72	111	555	743	416	0	Content		472	786	2695782	957005323
2712	08:39:41.911	00:00:02.712	162	678,3416	853,579	0,5619658	0,7937176	487,1586	3,254169	0	453,1918	927,5707	0,401428	0,8161375	515,7673	3,269872	0	8	566	891						Untertest2.avi	0	880	547	72	111	555	743	416	0	Content		494	780	2712404	957021945
2729	08:39:41.928	00:00:02.728	163	663,8152	847,9492	0,5620733	0,7932971	487,0489	3,281685	0	-1024	-768	-1	-1	-1	-1	4	8	664	848						Untertest2.avi	0	880	547	72	111	555	743	416	0	Content		592	737	2728527	957038068
2745	08:39:41.944	00:00:02.745	164	622,8207	850,0208	0,5619321	0,7929875	487,0526	3,252801	0	457,1578	956,1308	0,4017776	0,8150043	516,5515	3,294528	0	8	540	903						Untertest2.avi	0	880	547	72	111	555	743	416	0	Content		468	792	2745149	957054690
2762	08:39:41.961	00:00:02.761	165	631,2359	853,6595	0,562245	0,7927165	487,1097	3,215306	0	-1024	-768	-1	-1	-1	-1	4	8	631	854						Untertest2.avi	0	880	547	72	111	555	743	416	0	Content		559	743	2761771	957071312
2779	08:39:41.978	00:00:02.779	166	674,6159	842,5483	0,5629709	0,7928323	486,7635	3,261813	0	-1024	-768	-1	-1	-1	-1	4	8	675	843						Untertest2.avi	0	880	547	72	111	555	743	416	0	Content		603	732	2779009	957088550
2796	08:39:41.995	00:00:02.795	167	640,8048	848,9366	0,563033	0,7926124	486,919	3,235862	0	-1024	-768	-1	-1	-1	-1	4	8	641	849						Untertest2.avi	0	880	547	72	111	555	743	416	0	Content		569	738	2795642	957105183
2812	08:39:42.011	00:00:02.812	168	624,4174	853,9364	0,56341	0,7926237	486,7578	3,232035	0	-1024	-768	-1	-1	-1	-1	4	8	624	854						Untertest2.avi	0	880	547	72	111	555	743	416	0	Content		552	743	2812379	957121920
2828	08:39:42.027	00:00:02.828	169	673,4518	847,208	0,5641179	0,7927845	486,6093	3,226511	0	-1024	-768	-1	-1	-1	-1	4	9	673	847						Untertest2.avi	0	880	547	72	111	621	688	416	0	Content		601	736	2828381	957137922
2845	08:39:42.044	00:00:02.845	170	688,4813	819,6525	0,5636145	0,7920594	486,8213	3,18293	0	-1024	-768	-1	-1	-1	-1	4	9	688	820						Untertest2.avi	0	880	547	72	111	621	688	416	0	Content		616	709	2845129	957154670
2862	08:39:42.061	00:00:02.861	171	703,6135	786,3724	0,5639471	0,7917932	486,624	3,193859	0	-1024	-768	-1	-1	-1	-1	4	9	704	786						Untertest2.avi	0	880	547	72	111	621	688	416	0	Content		632	675	2861752	957171293
2879	08:39:42.078	00:00:02.878	172	680,0976	807,1726	0,5645376	0,7917135	486,6143	3,205816	0	-1024	-768	-1	-1	-1	-1	4	9	680	807						Untertest2.avi	0	880	547	72	111	621	688	416	0	Content		608	696	2878944	957188485
2896	08:39:42.095	00:00:02.895	173	699,102	797,5476	0,5647655	0,7915384	486,6306	3,203367	0	-1024	-768	-1	-1	-1	-1	4	9	699	798						Untertest2.avi	0	880	547	72	111	621	688	416	0	Content		627	687	2895623	957205164
2912	08:39:42.111	00:00:02.912	174	706,5687	807,1337	0,5649922	0,7912872	486,6514	3,177511	0	-1024	-768	-1	-1	-1	-1	4	9	707	807						Untertest2.avi	0	880	547	72	111	621	688	416	0	Content		635	696	2912244	957221785
2928	08:39:42.127	00:00:02.928	175	671,2407	804,6946	0,5650082	0,7910873	486,8347	3,210716	0	-1024	-768	-1	-1	-1	-1	4	9	671	805						Untertest2.avi	0	880	547	72	111	621	688	416	0	Content		599	694	2928367	957237908
2945	08:39:42.144	00:00:02.944	176	710,7971	796,5477	0,565295	0,7910866	486,8829	3,251342	0	-1024	-768	-1	-1	-1	-1	4	9	711	797						Untertest2.avi	0	880	547	72	111	621	688	416	0	Content		639	686	2944990	957254531
2962	08:39:42.161	00:00:02.961	177	718,9489	801,9908	0,5651954	0,7910011	486,8096	3,21524	0	-1024	-768	-1	-1	-1	-1	4	9	719	802						Untertest2.avi	0	880	547	72	111	621	688	416	0	Content		647	691	2961611	957271152
2979	08:39:42.178	00:00:02.978	178	709,8942	796,272	0,5650638	0,7909931	486,7689	3,240837	0	-1024	-768	-1	-1	-1	-1	4	9	710	796						Untertest2.avi	0	880	547	72	111	621	688	416	0	Content		638	685	2978804	957288345
2996	08:39:42.195	00:00:02.995	179	717,1489	796,3022	0,5649422	0,7910276	486,7432	3,210242	0	-1024	-768	-1	-1	-1	-1	4	9	717	796						Untertest2.avi	0	880	547	72	111	621	688	416	0	Content		645	685	2995618	957305159
3012	08:39:42.211	00:00:03.012	180	693,615	794,5011	0,5647287	0,791243	486,6151	3,243539	0	-1024	-768	-1	-1	-1	-1	4	9	694	795						Untertest2.avi	0	880	547	72	111	621	688	416	0	Content		622	684	3012230	957321771
3028	08:39:42.227	00:00:03.028	181	704,321	795,9457	0,5645949	0,7917004	486,4599	3,227734	0	-1024	-768	-1	-1	-1	-1	4	9	704	796						Untertest2.avi	0	880	547	72	111	621	688	416	0	Content		632	685	3028229	957337770
3045	08:39:42.244	00:00:03.044	182	705,86	799,3544	0,5644611	0,7923502	486,8144	3,217078	0	-1024	-768	-1	-1	-1	-1	4	9	706	799						Untertest2.avi	0	880	547	72	111	621	688	416	0	Content		634	688	3044977	957354518
3061	08:39:42.260	00:00:03.061	183	703,8922	793,4528	0,5644526	0,7931237	486,9501	3,238282	0	-1024	-768	-1	-1	-1	-1	4	9	704	793						Untertest2.avi	0	880	547	72	111	621	688	416	0	Content		632	682	3061475	957371016
3079	08:39:42.278	00:00:03.078	184	691,4562	799,9976	0,5644534	0,7938118	487,0754	3,242445	0	-1024	-768	-1	-1	-1	-1	4	9	691	800						Untertest2.avi	0	880	547	72	111	621	688	416	0	Content		619	689	3078667	957388208
3095	08:39:42.294	00:00:03.095	185	675,8612	804,6917	0,5644327	0,7943631	486,9753	3,277954	0	-1024	-768	-1	-1	-1	-1	4	9	676	805						Untertest2.avi	0	880	547	72	111	621	688	416	0	Content		604	694	3095481	957405022
3112	08:39:42.311	00:00:03.112	186	683,243	802,2878	0,5643213	0,7945843	487,0417	3,248739	0	-1024	-768	-1	-1	-1	-1	4	9	683	802						Untertest2.avi	0	880	547	72	111	621	688	416	0	Content		611	691	3112224	957421765
3128	08:39:42.327	00:00:03.128	187	689,3504	801,0443	0,5641442	0,7945442	486,7816	3,253833	0	-1024	-768	-1	-1	-1	-1	4	9	689	801						Untertest2.avi	0	880	547	72	111	621	688	416	0	Content		617	690	3128217	957437758
3145	08:39:42.344	00:00:03.144	188	676,4487	797,9341	0,5639297	0,7943364	486,9569	3,224002	0	-1024	-768	-1	-1	-1	-1	4	9	676	798						Untertest2.avi	0	880	547	72	111	621	688	416	0	Content		604	687	3144840	957454381
3161	08:39:42.360	00:00:03.161	189	688,2607	795,4565	0,5638506	0,7941332	486,8736	3,203011	0	-1024	-768	-1	-1	-1	-1	4	9	688	795						Untertest2.avi	0	880	547	72	111	621	688	416	0	Content		616	684	3161460	957471001
3179	08:39:42.378	00:00:03.178	190	681,2913	797,2396	0,5638968	0,7938427	487,0004	3,285486	0	-1024	-768	-1	-1	-1	-1	4	9	681	797						Untertest2.avi	0	880	547	72	111	621	688	416	0	Content		609	686	3178652	957488193
3195	08:39:42.394	00:00:03.195	191	692,5728	798,6085	0,5641018	0,7935807	486,8603	3,23089	0	-1024	-768	-1	-1	-1	-1	4	9	693	799						Untertest2.avi	0	880	547	72	111	621	688	416	0	Content		621	688	3195456	957504997
3212	08:39:42.411	00:00:03.212	192	678,9303	803,9861	0,5643298	0,7932364	486,9159	3,265191	0	-1024	-768	-1	-1	-1	-1	4	9	679	804						Untertest2.avi	0	880	547	72	111	621	688	416	0	Content		607	693	3212077	957521618
3228	08:39:42.427	00:00:03.228	193	694,265	795,7579	0,5644931	0,7929549	486,7288	3,217791	0	-1024	-768	-1	-1	-1	-1	4	9	694	796						Untertest2.avi	0	880	547	72	111	621	688	416	0	Content		622	685	3228077	957537618
3245	08:39:42.444	00:00:03.244	194	693,7757	827,5084	0,5643239	0,7933038	486,8893	3,190353	0	-1024	-768	-1	-1	-1	-1	4	10	694	828						Untertest2.avi	0	880	547	72	111	569	757	1416	0	Content		622	717	3244826	957554367
3261	08:39:42.460	00:00:03.261	195	658,2177	867,9076	0,5642301	0,7934858	486,7631	3,236752	0	-1024	-768	-1	-1	-1	-1	4	10	658	868						Untertest2.avi	0	880	547	72	111	569	757	1416	0	Content		586	757	3261447	957570988
3279	08:39:42.478	00:00:03.278	196	674,0429	871,5126	0,5641604	0,7932539	486,8665	3,202782	0	-1024	-768	-1	-1	-1	-1	4	10	674	872						Untertest2.avi	0	880	547	72	111	569	757	1416	0	Content		602	761	3278794	957588335
3295	08:39:42.494	00:00:03.295	197	674,3178	868,267	0,5641013	0,7930835	486,7679	3,183525	0	-1024	-768	-1	-1	-1	-1	4	10	674	868						Untertest2.avi	0	880	547	72	111	569	757	1416	0	Content		602	757	3295475	957605016
3312	08:39:42.511	00:00:03.312	198	669,2965	885,5411	0,5640957	0,7929353	486,7099	3,180785	0	-1024	-768	-1	-1	-1	-1	4	10	669	886						Untertest2.avi	0	880	547	72	111	569	757	1416	0	Content		597	775	3312099	957621640
3328	08:39:42.527	00:00:03.328	199	645,632	870,907	0,5637085	0,7925835	486,6743	3,214904	0	-1024	-768	-1	-1	-1	-1	4	10	646	871						Untertest2.avi	0	880	547	72	111	569	757	1416	0	Content		574	760	3328221	957637762
3345	08:39:42.544	00:00:03.344	200	638,9437	874,4674	0,5635085	0,7922657	486,6133	3,177379	0	-1024	-768	-1	-1	-1	-1	4	10	639	874						Untertest2.avi	0	880	547	72	111	569	757	1416	0	Content		567	763	3344842	957654383
3361	08:39:42.560	00:00:03.361	201	651,8976	874,9701	0,5631737	0,7917153	486,9352	3,163312	0	-1024	-768	-1	-1	-1	-1	4	10	652	875						Untertest2.avi	0	880	547	72	111	569	757	1416	0	Content		580	764	3361466	957671007
3379	08:39:42.578	00:00:03.378	202	642,0204	884,037	0,5628085	0,7910128	486,7078	3,18345	0	-1024	-768	-1	-1	-1	-1	4	10	642	884						Untertest2.avi	0	880	547	72	111	569	757	1416	0	Content		570	773	3378669	957688210
3395	08:39:42.594	00:00:03.395	203	642,2893	876,9871	0,5623693	0,7901118	486,6523	3,160087	0	-1024	-768	-1	-1	-1	-1	4	10	642	877						Untertest2.avi	0	880	547	72	111	569	757	1416	0	Content		570	766	3395464	957705005
3412	08:39:42.611	00:00:03.412	204	625,3627	883,9204	0,5619314	0,7889942	486,8511	3,201673	0	-1024	-768	-1	-1	-1	-1	4	10	625	884						Untertest2.avi	0	880	547	72	111	569	757	1416	0	Content		553	773	3412088	957721629
3428	08:39:42.627	00:00:03.428	205	639,0117	879,726	0,5617024	0,7879497	486,9333	3,220081	0	-1024	-768	-1	-1	-1	-1	4	10	639	880						Untertest2.avi	0	880	547	72	111	569	757	1416	0	Content		567	769	3428216	957737757
3445	08:39:42.644	00:00:03.444	206	639,5166	881,5901	0,5615746	0,7872358	486,713	3,197062	0	-1024	-768	-1	-1	-1	-1	4	10	640	882						Untertest2.avi	0	880	547	72	111	569	757	1416	0	Content		568	771	3444838	957754379
3461	08:39:42.660	00:00:03.461	207	637,6335	875,3887	0,5616002	0,7867706	486,3791	3,24242	0	-1024	-768	-1	-1	-1	-1	4	10	638	875						Untertest2.avi	0	880	547	72	111	569	757	1416	0	Content		566	764	3461463	957771004
3479	08:39:42.678	00:00:03.478	208	633,0034	876,4037	0,5616788	0,7865902	486,4427	3,243191	0	-1024	-768	-1	-1	-1	-1	4	10	633	876						Untertest2.avi	0	880	547	72	111	569	757	1416	0	Content		561	765	3478710	957788251
3495	08:39:42.694	00:00:03.495	209	643,8848	885,4038	0,5617009	0,7865136	486,5951	3,20458	0	-1024	-768	-1	-1	-1	-1	4	10	644	885						Untertest2.avi	0	880	547	72	111	569	757	1416	0	Content		572	774	3495336	957804877
3512	08:39:42.711	00:00:03.511	210	636,3135	876,8375	0,561682	0,7867219	486,3823	3,21688	0	-1024	-768	-1	-1	-1	-1	4	10	636	877						Untertest2.avi	0	880	547	72	111	569	757	1416	0	Content		564	766	3511907	957821448
3528	08:39:42.727	00:00:03.528	211	632,2764	872,2908	0,5614586	0,7867974	486,5261	3,233425	0	-1024	-768	-1	-1	-1	-1	4	10	632	872						Untertest2.avi	0	880	547	72	111	569	757	1416	0	Content		560	761	3528084	957837625
3545	08:39:42.744	00:00:03.544	212	645,3366	875,8109	0,5610306	0,7869494	486,5855	3,201622	0	-1024	-768	-1	-1	-1	-1	4	10	645	876						Untertest2.avi	0	880	547	72	111	569	757	1416	0	Content		573	765	3544707	957854248
3561	08:39:42.760	00:00:03.561	213	659,8512	877,9916	0,5605882	0,7873228	486,2843	3,213616	0	-1024	-768	-1	-1	-1	-1	4	10	660	878						Untertest2.avi	0	880	547	72	111	569	757	1416	0	Content		588	767	3561332	957870873
3579	08:39:42.778	00:00:03.578	214	634,8555	871,748	0,5600832	0,7875451	486,6023	3,216139	0	-1024	-768	-1	-1	-1	-1	4	10	635	872						Untertest2.avi	0	880	547	72	111	569	757	1416	0	Content		563	761	3578579	957888120
3595	08:39:42.794	00:00:03.595	215	633,4144	869,6224	0,5597963	0,7878361	486,7285	3,211952	0	-1024	-768	-1	-1	-1	-1	4	10	633	870						Untertest2.avi	0	880	547	72	111	569	757	1416	0	Content		561	759	3595326	957904867
3612	08:39:42.811	00:00:03.611	216	646,5037	869,3779	0,5596476	0,7880551	486,6536	3,170606	0	-1024	-768	-1	-1	-1	-1	4	10	647	869						Untertest2.avi	0	880	547	72	111	569	757	1416	0	Content		575	758	3611772	957921313
3628	08:39:42.827	00:00:03.627	217	638,4899	866,8933	0,5595868	0,7883322	486,6174	3,236131	0	-1024	-768	-1	-1	-1	-1	4	10	638	867						Untertest2.avi	0	880	547	72	111	569	757	1416	0	Content		566	756	3627950	957937491
3645	08:39:42.844	00:00:03.644	218	641,8174	869,5311	0,5595914	0,7887659	486,6379	3,216046	0	-1024	-768	-1	-1	-1	-1	4	10	642	870						Untertest2.avi	0	880	547	72	111	569	757	1416	0	Content		570	759	3644575	957954116
3661	08:39:42.860	00:00:03.661	219	642,8203	867,3887	0,5597307	0,7891909	486,4565	3,218465	0	-1024	-768	-1	-1	-1	-1	4	10	643	867						Untertest2.avi	0	880	547	72	111	569	757	1416	0	Content		571	756	3661327	957970868
3679	08:39:42.878	00:00:03.678	220	644,2435	875,7024	0,5599169	0,789594	486,8168	3,194267	0	-1024	-768	-1	-1	-1	-1	4	10	644	876						Untertest2.avi	0	880	547	72	111	569	757	1416	0	Content		572	765	3678575	957988116
3695	08:39:42.894	00:00:03.695	221	638,4794	873,4014	0,5603818	0,790002	486,7573	3,206887	0	-1024	-768	-1	-1	-1	-1	4	10	638	873						Untertest2.avi	0	880	547	72	111	569	757	1416	0	Content		566	762	3695199	958004740
3712	08:39:42.911	00:00:03.711	222	645,713	876,3708	0,5609092	0,7904541	486,4241	3,186555	0	-1024	-768	-1	-1	-1	-1	4	10	646	876						Untertest2.avi	0	880	547	72	111	569	757	1416	0	Content		574	765	3711767	958021308
3728	08:39:42.927	00:00:03.727	223	646,4328	884,8085	0,5614617	0,7909519	486,62	3,185816	0	-1024	-768	-1	-1	-1	-1	4	10	646	885						Untertest2.avi	0	880	547	72	111	569	757	1416	0	Content		574	774	3727945	958037486
3745	08:39:42.944	00:00:03.744	224	631,1516	873,6273	0,5617235	0,7916115	486,6137	3,208804	0	-1024	-768	-1	-1	-1	-1	4	10	631	874						Untertest2.avi	0	880	547	72	111	569	757	1416	0	Content		559	763	3744570	958054111
3761	08:39:42.960	00:00:03.761	225	640,6087	868,9016	0,561648	0,7923042	486,4842	3,242672	0	-1024	-768	-1	-1	-1	-1	4	10	641	869						Untertest2.avi	0	880	547	72	111	569	757	1416	0	Content		569	758	3761318	958070859
3779	08:39:42.978	00:00:03.778	226	659,5491	882,1245	0,5613865	0,7927811	486,7324	3,184343	0	-1024	-768	-1	-1	-1	-1	4	10	660	882						Untertest2.avi	0	880	547	72	111	569	757	1416	0	Content		588	771	3778567	958088108
3795	08:39:42.994	00:00:03.795	227	635,9721	867,047	0,5609907	0,7932884	486,7526	3,216989	0	-1024	-768	-1	-1	-1	-1	4	10	636	867						Untertest2.avi	0	880	547	72	111	569	757	1416	0	Content		564	756	3795191	958104732
3812	08:39:43.011	00:00:03.811	228	645,1965	869,708	0,5605864	0,7936132	486,7939	3,19276	0	-1024	-768	-1	-1	-1	-1	4	10	645	870						Untertest2.avi	0	880	547	72	111	569	757	1416	0	Content		573	759	3811759	958121300
3828	08:39:43.027	00:00:03.827	229	642,6218	872,7964	0,5602141	0,7935653	486,925	3,188754	0	-1024	-768	-1	-1	-1	-1	4	10	643	873						Untertest2.avi	0	880	547	72	111	569	757	1416	0	Content		571	762	3827938	958137479
3845	08:39:43.044	00:00:03.844	230	632,992	867,3713	0,5598887	0,7933248	486,8697	3,220051	0	-1024	-768	-1	-1	-1	-1	4	10	633	867						Untertest2.avi	0	880	547	72	111	569	757	1416	0	Content		561	756	3844563	958154104
3861	08:39:43.060	00:00:03.861	231	647,4589	879,1383	0,5595021	0,7926877	486,8436	3,159286	0	-1024	-768	-1	-1	-1	-1	4	10	647	879						Untertest2.avi	0	880	547	72	111	569	757	1416	0	Content		575	768	3861187	958170728
3878	08:39:43.077	00:00:03.878	232	632,7348	869,381	0,5591407	0,7918257	486,7531	3,197251	0	-1024	-768	-1	-1	-1	-1	4	10	633	869						Untertest2.avi	0	880	547	72	111	569	757	1416	0	Content		561	758	3878436	958187977
3895	08:39:43.094	00:00:03.895	233	643,5294	866,9532	0,5588212	0,7907537	486,5164	3,15875	0	-1024	-768	-1	-1	-1	-1	4	10	644	867						Untertest2.avi	0	880	547	72	111	569	757	1416	0	Content		572	756	3895184	958204725
3912	08:39:43.111	00:00:03.911	234	639,3917	867,6833	0,5585091	0,7892631	486,773	3,157469	0	-1024	-768	-1	-1	-1	-1	4	10	639	868						Untertest2.avi	0	880	547	72	111	569	757	1416	0	Content		567	757	3911750	958221291
3928	08:39:43.127	00:00:03.927	235	628,3596	845,0953	0,5582482	0,7879078	486,7061	3,168649	0	-1024	-768	-1	-1	-1	-1	4	10	628	845						Untertest2.avi	0	880	547	72	111	569	757	1416	0	Content		556	734	3927805	958237346
3945	08:39:43.144	00:00:03.945	236	640,7676	852,6782	0,5583979	0,7867158	486,5637	3,148752	0	-1024	-768	-1	-1	-1	-1	4	10	641	853						Untertest2.avi	0	880	547	72	111	569	757	1416	0	Content		569	742	3945001	958254542
3962	08:39:43.161	00:00:03.961	237	654,7034	851,1633	0,5587187	0,7855953	486,6856	3,123503	0	-1024	-768	-1	-1	-1	-1	4	10	655	851						Untertest2.avi	0	880	547	72	111	569	757	1416	0	Content		583	740	3961679	958271220
3978	08:39:43.177	00:00:03.978	238	654,0705	864,4309	0,5590786	0,7846944	486,5959	3,150903	0	-1024	-768	-1	-1	-1	-1	4	10	654	864						Untertest2.avi	0	880	547	72	111	569	757	1416	0	Content		582	753	3978248	958287789
3994	08:39:43.193	00:00:03.994	239	638,8912	855,6213	0,5594012	0,7842329	486,5145	3,156896	0	-1024	-768	-1	-1	-1	-1	4	10	639	856						Untertest2.avi	0	880	547	72	111	569	757	1416	0	Content		567	745	3994426	958303967
4011	08:39:43.210	00:00:04.011	240	641,1049	854,0136	0,5597639	0,7837707	486,3377	3,212032	0	-1024	-768	-1	-1	-1	-1	4	10	641	854						Untertest2.avi	0	880	547	72	111	569	757	1416	0	Content		569	743	4011499	958321040
4028	08:39:43.227	00:00:04.028	241	643,8423	852,0701	0,5601612	0,7835572	486,1992	3,19329	0	-1024	-768	-1	-1	-1	-1	4	10	644	852						Untertest2.avi	0	880	547	72	111	569	757	1416	0	Content		572	741	4028302	958337843
4045	08:39:43.244	00:00:04.044	242	636,3879	858,1675	0,5603643	0,7833186	486,4494	3,180361	0	-1024	-768	-1	-1	-1	-1	4	10	636	858						Untertest2.avi	0	880	547	72	111	569	757	1416	0	Content		564	747	4044927	958354468
4061	08:39:43.260	00:00:04.061	243	634,7631	850,918	0,5605893	0,7833275	486,0857	3,222423	0	-1024	-768	-1	-1	-1	-1	4	10	635	851						Untertest2.avi	0	880	547	72	111	569	757	1416	0	Content		563	740	4061051	958370592
4078	08:39:43.277	00:00:04.077	244	646,5841	848,1306	0,5606322	0,7833214	486,1752	3,189352	0	-1024	-768	-1	-1	-1	-1	4	10	647	848						Untertest2.avi	0	880	547	72	111	569	757	1416	0	Content		575	737	4077675	958387216
4094	08:39:43.293	00:00:04.094	245	637,2947	854,2271	0,5606172	0,7833699	486,1743	3,202998	0	-1024	-768	-1	-1	-1	-1	4	10	637	854						Untertest2.avi	0	880	547	72	111	569	757	1416	0	Content		565	743	4094298	958403839
4111	08:39:43.310	00:00:04.111	246	643,3607	866,4341	0,5604819	0,7834522	486,4128	3,186102	0	-1024	-768	-1	-1	-1	-1	4	10	643	866						Untertest2.avi	0	880	547	72	111	569	757	1416	0	Content		571	755	4111494	958421035
4128	08:39:43.327	00:00:04.128	247	626,0104	859,6862	0,5603129	0,7837289	486,487	3,211158	0	-1024	-768	-1	-1	-1	-1	4	10	626	860						Untertest2.avi	0	880	547	72	111	569	757	1416	0	Content		554	749	4128299	958437840
4145	08:39:43.344	00:00:04.144	248	623,8701	861,5012	0,5601391	0,7840752	486,5466	3,181117	0	-1024	-768	-1	-1	-1	-1	4	10	624	862						Untertest2.avi	0	880	547	72	111	569	757	1416	0	Content		552	751	4144922	958454463
4161	08:39:43.360	00:00:04.161	249	636,3375	847,1329	0,5600283	0,7844703	486,5303	3,218094	0	-1024	-768	-1	-1	-1	-1	4	10	636	847						Untertest2.avi	0	880	547	72	111	569	757	1416	0	Content		564	736	4161043	958470584
4178	08:39:43.377	00:00:04.177	250	635,9604	863,1048	0,5598567	0,7848856	486,6166	3,197901	0	-1024	-768	-1	-1	-1	-1	4	10	636	863						Untertest2.avi	0	880	547	72	111	569	757	1416	0	Content		564	752	4177559	958487100
4194	08:39:43.393	00:00:04.194	251	642,8232	869,1277	0,5597738	0,7854379	486,7181	3,198939	0	-1024	-768	-1	-1	-1	-1	4	10	643	869						Untertest2.avi	0	880	547	72	111	569	757	1416	0	Content		571	758	4194291	958503832
4211	08:39:43.410	00:00:04.211	252	645,2953	856,9517	0,5597208	0,7860671	486,4416	3,169211	0	-1024	-768	-1	-1	-1	-1	4	10	645	857						Untertest2.avi	0	880	547	72	111	569	757	1416	0	Content		573	746	4211488	958521029
4228	08:39:43.427	00:00:04.228	253	641,6585	846,6744	0,5595383	0,7866699	486,6664	3,246446	0	-1024	-768	-1	-1	-1	-1	4	10	642	847						Untertest2.avi	0	880	547	72	111	569	757	1416	0	Content		570	736	4228165	958537706
4245	08:39:43.444	00:00:04.244	254	629,4634	854,2154	0,5592095	0,7872243	486,7417	3,268816	0	-1024	-768	-1	-1	-1	-1	4	10	629	854						Untertest2.avi	0	880	547	72	111	569	757	1416	0	Content		557	743	4244788	958554329
4261	08:39:43.460	00:00:04.260	255	636,625	860,0081	0,5588349	0,7876849	486,549	3,227232	0	-1024	-768	-1	-1	-1	-1	4	10	637	860						Untertest2.avi	0	880	547	72	111	569	757	1416	0	Content		565	749	4260911	958570452
4278	08:39:43.477	00:00:04.277	256	649,2801	846,2457	0,5584389	0,7883301	486,5548	3,186283	0	-1024	-768	-1	-1	-1	-1	4	10	649	846						Untertest2.avi	0	880	547	72	111	569	757	1416	0	Content		577	735	4277549	958587090
4294	08:39:43.493	00:00:04.294	257	633,3604	849,3281	0,5582492	0,788964	486,7018	3,243487	0	-1024	-768	-1	-1	-1	-1	4	10	633	849						Untertest2.avi	0	880	547	72	111	569	757	1416	0	Content		561	738	4294161	958603702
4311	08:39:43.510	00:00:04.311	258	629,8117	853,5762	0,5581631	0,7896062	486,7508	3,225126	0	-1024	-768	-1	-1	-1	-1	4	10	630	854						Untertest2.avi	0	880	547	72	111	569	757	1416	0	Content		558	743	4311353	958620894
4328	08:39:43.527	00:00:04.328	259	639,0521	849,8583	0,5582322	0,7903248	486,7545	3,241117	0	-1024	-768	-1	-1	-1	-1	4	10	639	850						Untertest2.avi	0	880	547	72	111	569	757	1416	0	Content		567	739	4328158	958637699
4345	08:39:43.544	00:00:04.344	260	641,0782	856,5508	0,5585929	0,7910072	486,7423	3,256722	0	-1024	-768	-1	-1	-1	-1	4	10	641	857						Untertest2.avi	0	880	547	72	111	569	757	1416	0	Content		569	746	4344783	958654324
4361	08:39:43.560	00:00:04.360	261	634,298	857,0189	0,5591099	0,7917852	486,7503	3,254667	0	-1024	-768	-1	-1	-1	-1	4	10	634	857						Untertest2.avi	0	880	547	72	111	569	757	1416	0	Content		562	746	4360907	958670448
4378	08:39:43.577	00:00:04.377	262	636,5507	840,6473	0,5598682	0,7924312	486,9631	3,264852	0	-1024	-768	-1	-1	-1	-1	4	10	637	841						Untertest2.avi	0	880	547	72	111	569	757	1416	0	Content		565	730	4377547	958687088
4394	08:39:43.593	00:00:04.394	263	646,8523	861,4319	0,5606848	0,7931795	486,5991	3,236602	0	-1024	-768	-1	-1	-1	-1	4	10	647	861						Untertest2.avi	0	880	547	72	111	569	757	1416	0	Content		575	750	4394155	958703696
4411	08:39:43.610	00:00:04.411	264	635,2138	868,1298	0,5613635	0,7934667	487,0354	3,263963	0	-1024	-768	-1	-1	-1	-1	4	10	635	868						Untertest2.avi	0	880	547	72	111	569	757	1416	0	Content		563	757	4411349	958720890
4428	08:39:43.627	00:00:04.428	265	634,0339	860,5956	0,5621812	0,7937378	487,0446	3,217233	0	-1024	-768	-1	-1	-1	-1	4	10	634	861						Untertest2.avi	0	880	547	72	111	569	757	1416	0	Content		562	750	4428151	958737692
4445	08:39:43.644	00:00:04.444	266	654,7084	870,5022	0,562994	0,7938453	486,8041	3,210991	0	-1024	-768	-1	-1	-1	-1	4	10	655	871						Untertest2.avi	0	880	547	72	111	569	757	1416	0	Content		583	760	4444776	958754317
4461	08:39:43.660	00:00:04.460	267	644,8113	869,4474	0,5637131	0,7940041	486,5893	3,226473	0	-1024	-768	-1	-1	-1	-1	4	10	645	869						Untertest2.avi	0	880	547	72	111	569	757	1416	0	Content		573	758	4460771	958770312
4478	08:39:43.677	00:00:04.477	268	650,436	875,6664	0,5642405	0,7940152	486,7628	3,201804	0	-1024	-768	-1	-1	-1	-1	4	10	650	876						Untertest2.avi	0	880	547	72	111	569	757	1416	0	Content		578	765	4477537	958787078
4494	08:39:43.693	00:00:04.494	269	660,3267	866,2302	0,5645514	0,7940051	486,8185	3,203925	0	-1024	-768	-1	-1	-1	-1	4	10	660	866						Untertest2.avi	0	880	547	72	111	569	757	1416	0	Content		588	755	4494145	958803686
4511	08:39:43.710	00:00:04.511	270	658,9028	875,014	0,5644056	0,7938591	486,9362	3,237103	0	-1024	-768	-1	-1	-1	-1	4	10	659	875						Untertest2.avi	0	880	547	72	111	569	757	1416	0	Content		587	764	4511340	958820881
4528	08:39:43.727	00:00:04.528	271	653,1984	874,4865	0,5638991	0,7939999	486,7124	3,246684	0	-1024	-768	-1	-1	-1	-1	4	10	653	874						Untertest2.avi	0	880	547	72	111	569	757	1416	0	Content		581	763	4528018	958837559
4545	08:39:43.744	00:00:04.544	272	644,8884	868,3202	0,5632589	0,794157	486,6755	3,213881	0	-1024	-768	-1	-1	-1	-1	4	10	645	868						Untertest2.avi	0	880	547	72	111	569	757	1416	0	Content		573	757	4544767	958854308
4561	08:39:43.760	00:00:04.560	273	643,8381	866,2772	0,5625088	0,7943482	486,9927	3,236498	0	-1024	-768	-1	-1	-1	-1	4	10	644	866						Untertest2.avi	0	880	547	72	111	569	757	1416	0	Content		572	755	4560767	958870308
4577	08:39:43.776	00:00:04.577	274	631,976	862,7031	0,5618543	0,7945741	487,1109	3,242199	0	-1024	-768	-1	-1	-1	-1	4	10	632	863						Untertest2.avi	0	880	547	72	111	569	757	1416	0	Content		560	752	4577389	958886930
4594	08:39:43.793	00:00:04.594	275	636,1701	864,7527	0,5614516	0,7947555	486,9653	3,256201	0	-1024	-768	-1	-1	-1	-1	4	10	636	865						Untertest2.avi	0	880	547	72	111	569	757	1416	0	Content		564	754	4594014	958903555
4611	08:39:43.810	00:00:04.611	276	640,9922	870,4536	0,5610803	0,7947729	486,9563	3,255296	0	-1024	-768	-1	-1	-1	-1	4	10	641	870						Untertest2.avi	0	880	547	72	111	569	757	1416	0	Content		569	759	4611208	958920749
4628	08:39:43.827	00:00:04.628	277	632,951	865,5903	0,5607437	0,7947569	487,0989	3,281773	0	-1024	-768	-1	-1	-1	-1	4	10	633	866						Untertest2.avi	0	880	547	72	111	569	757	1416	0	Content		561	755	4628012	958937553
4645	08:39:43.844	00:00:04.644	278	641,4625	860,007	0,560449	0,7946564	486,938	3,258298	0	-1024	-768	-1	-1	-1	-1	4	10	641	860						Untertest2.avi	0	880	547	72	111	569	757	1416	0	Content		569	749	4644637	958954178
4661	08:39:43.860	00:00:04.660	279	643,3426	862,655	0,5602525	0,7942567	487,0941	3,278735	0	-1024	-768	-1	-1	-1	-1	4	11	643	863						Untertest2.avi	0	880	547	72	111	490	756	400	0	Content		571	752	4660638	958970179
4677	08:39:43.876	00:00:04.677	280	631,6505	860,856	0,5602289	0,7940573	486,999	3,261254	0	413,4916	825,9902	0,3940303	0,8008649	486,999	3,146177	0	11	523	843						Untertest2.avi	0	880	547	72	111	490	756	400	0	Content		451	732	4677387	958986928
4694	08:39:43.893	00:00:04.694	281	646,3085	862,5859	0,5604632	0,7939969	486,919	3,274193	0	414,5487	822,1912	0,3942446	0,800374	486,9191	3,066158	0	11	530	842						Untertest2.avi	0	880	547	72	111	490	756	400	0	Content		458	731	4694010	959003551
4711	08:39:43.910	00:00:04.711	282	636,1639	865,1134	0,5608849	0,7940258	486,8509	3,264009	0	428,3422	831,0284	0,3946365	0,8001069	486,8509	3,087398	0	11	532	848						Untertest2.avi	0	880	547	72	111	490	756	400	0	Content		460	737	4711205	959020746
4728	08:39:43.927	00:00:04.727	283	685,8251	858,336	0,561525	0,7941871	487,0113	3,296525	0	385,6314	859,3441	0,3897793	0,7996947	506,7276	3,12157	0	11	536	859						Untertest2.avi	0	880	547	72	111	490	756	400	0	Content		464	748	4727759	959037300
4744	08:39:43.943	00:00:04.744	284	670,7237	850,5739	0,5618391	0,7941039	486,9787	3,305034	0	467,1446	888,6141	0,3907306	0,7991642	504,4217	3,310147	0	11	569	870						Untertest2.avi	0	880	547	72	111	490	756	400	0	Content		497	759	4744203	959053744
4761	08:39:43.960	00:00:04.760	285	674,7748	871,5613	0,561929	0,7939244	487,0807	3,277325	0	539,1354	930,0544	0,3903031	0,7986846	506,3999	3,595461	0	11	607	901						Untertest2.avi	0	880	547	72	111	490	756	400	0	Content		535	790	4760876	959070417
4778	08:39:43.977	00:00:04.777	286	674,9636	861,8143	0,5618597	0,7937141	487,0239	3,299711	0	425,6924	836,9188	0,3898973	0,7982914	507,7086	3,159482	0	11	550	849						Untertest2.avi	0	880	547	72	111	490	756	400	0	Content		478	738	4777577	959087118
4794	08:39:43.993	00:00:04.794	287	638,6525	873,3816	0,5613594	0,7934459	487,0775	3,217259	0	478,6783	884,6884	0,3896658	0,7979217	507,7086	3,396772	0	11	559	879						Untertest2.avi	0	880	547	72	111	490	756	400	0	Content		487	768	4794256	959103797
4811	08:39:44.010	00:00:04.810	288	642,611	866,2092	0,5611894	0,7933586	486,6904	3,233744	0	489,7417	894,9189	0,3893094	0,7977664	507,7086	3,386845	0	11	566	881						Untertest2.avi	0	880	547	72	111	490	756	400	0	Content		494	770	4810878	959120419
4828	08:39:44.027	00:00:04.827	289	673,4628	874,6474	0,5611931	0,7932163	486,9782	3,233759	0	448,0912	892,4382	0,3875548	0,7975188	513,7001	3,320276	0	11	561	884						Untertest2.avi	0	880	547	72	111	490	756	400	0	Content		489	773	4827624	959137165
4844	08:39:44.043	00:00:04.844	290	643,774	866,6738	0,5607492	0,7931762	486,7589	3,195328	0	481,9383	870,1553	0,3874163	0,7972652	513,7001	3,310817	0	11	563	868						Untertest2.avi	0	880	547	72	111	490	756	400	0	Content		491	757	4844117	959153658
4861	08:39:44.060	00:00:04.860	291	636,6961	866,5587	0,5606064	0,7931626	486,8773	3,156691	0	453,0468	864,429	0,3872572	0,7971421	513,7001	3,265834	0	11	545	865						Untertest2.avi	0	880	547	72	111	490	756	400	0	Content		473	754	4860867	959170408
4878	08:39:44.077	00:00:04.877	292	672,4326	857,7672	0,5609094	0,7931859	487,0409	3,176529	0	-1024	-768	-1	-1	-1	-1	4	11	672	858						Untertest2.avi	0	880	547	72	111	490	756	400	0	Content		600	747	4877500	959187041
4894	08:39:44.093	00:00:04.894	293	647,5258	858,0116	0,560753	0,7932349	486,749	3,113732	0	477,3661	875,0883	0,3873056	0,7970053	513,7001	3,338458	0	11	562	867						Untertest2.avi	0	880	547	72	111	490	756	400	0	Content		490	756	4894245	959203786
4911	08:39:44.110	00:00:04.910	294	643,8533	861,5439	0,5608619	0,7933	486,8958	3,124344	0	479,3887	895,6122	0,3874607	0,796923	513,7001	3,298742	0	11	562	879						Untertest2.avi	0	880	547	72	111	490	756	400	0	Content		490	768	4910867	959220408
4927	08:39:44.126	00:00:04.927	295	690,5555	856,1567	0,5612302	0,7936054	487,0223	3,128136	0	459,9795	905,3815	0,3860959	0,7968721	519,3116	3,299996	0	11	575	881						Untertest2.avi	0	880	547	72	111	490	756	400	0	Content		503	770	4927499	959237040
4944	08:39:44.143	00:00:04.944	296	684,3217	868,1527	0,5613517	0,7940688	487,034	3,067543	0	477,011	896,8096	0,3872032	0,7972484	515,3911	3,261974	0	11	581	882						Untertest2.avi	0	880	547	72	111	490	756	400	0	Content		509	771	4944105	959253646
4961	08:39:44.160	00:00:04.960	297	684,2144	861,2522	0,5615424	0,7947048	487,1321	3,113268	0	498,565	892,3335	0,3888064	0,7978452	510,0617	3,355955	0	11	591	877						Untertest2.avi	0	880	547	72	111	490	756	400	0	Content		519	766	4960861	959270402
4977	08:39:44.176	00:00:04.977	298	627,9687	866,1769	0,5614924	0,7955999	486,99	3,083822	0	456,0059	866,2542	0,3891246	0,7985542	510,0617	3,171407	0	11	542	866						Untertest2.avi	0	880	547	72	111	490	756	400	0	Content		470	755	4977498	959287039
4994	08:39:44.193	00:00:04.994	299	641,0412	864,101	0,5618565	0,796662	487,0945	3,015446	0	457,9719	857,4824	0,3895504	0,7994688	510,0617	3,041815	0	11	550	861						Untertest2.avi	0	880	547	72	111	490	756	400	0	Content		478	750	4994107	959303648
5011	08:39:44.210	00:00:05.010	300	680,7169	868,7828	0,5626299	0,7978591	487,1863	3,031421	0	448,2445	920,267	0,388414	0,8003469	516,1718	3,197268	0	11	564	895						Untertest2.avi	0	880	547	72	111	490	756	400	0	Content		492	784	5010723	959320264
5027	08:39:44.226	00:00:05.027	301	675,9753	872,4835	0,5629151	0,7989377	486,9933	2,833378	0	481,9236	890,3329	0,3890654	0,8012677	516,1718	3,213445	0	11	579	881						Untertest2.avi	0	880	547	72	111	490	756	400	0	Content		507	770	5027424	959336965
5044	08:39:44.243	00:00:05.044	302	638,1908	853,6971	0,5634906	0,7997806	487,3753	3,026356	0	474,5928	865,1845	0,3897364	0,801969	516,1718	3,22963	0	11	556	859						Untertest2.avi	0	880	547	72	111	490	756	400	0	Content		484	748	5044049	959353590
5061	08:39:44.260	00:00:05.060	303	670,228	850,1265	0,5639288	0,8002814	487,3873	3,061409	0	531,5895	847,4236	0,3909987	0,8021333	512,0782	3,25924	0	12	601	849						Untertest2.avi	0	880	547	72	111	565	696	133	0	Content		529	738	5060727	959370268
5077	08:39:44.276	00:00:05.077	304	697,8557	795,6771	0,5636958	0,8004584	487,2462	2,996421	0	586,3402	825,5065	0,3909737	0,8019919	512,0782	3,231024	0	12	642	811						Untertest2.avi	0	880	547	72	111	565	696	133	0	Content		570	700	5077344	959386885
5094	08:39:44.293	00:00:05.094	305	682,736	802,441	0,5642568	0,8009849	487,5507	3,001613	0	564,4822	810,7664	0,3913357	0,8025687	512,0782	3,192876	0	12	624	807						Untertest2.avi	0	880	547	72	111	565	696	133	0	Content		552	696	5094042	959403583
5111	08:39:44.310	00:00:05.110	306	724,9559	830,902	0,5649802	0,8016819	487,4365	3,039368	0	571,2666	791,5977	0,3922044	0,8031671	509,8328	3,14378	0	12	648	811						Untertest2.avi	0	880	547	72	111	565	696	133	0	Content		576	700	5110718	959420259
5127	08:39:44.326	00:00:05.127	307	689,5142	801,2239	0,5648907	0,8021257	487,356	2,999397	0	584,1324	797,1869	0,3923862	0,803624	509,8328	3,143606	0	12	637	799						Untertest2.avi	0	880	547	72	111	565	696	133	0	Content		565	688	5127346	959436887
5144	08:39:44.343	00:00:05.144	308	687,8473	810,9091	0,5649875	0,8025309	487,3825	2,950311	0	544,6435	806,8986	0,3924682	0,8041656	509,8328	3,175307	0	12	616	809						Untertest2.avi	0	880	547	72	111	565	696	133	0	Content		544	698	5144099	959453640
5161	08:39:44.360	00:00:05.160	309	729,4819	794,3799	0,5653088	0,8032357	487,3909	2,976585	0	549,5989	798,3892	0,3938926	0,8049849	504,3658	3,149251	0	12	640	796						Untertest2.avi	0	880	547	72	111	565	696	133	0	Content		568	685	5160720	959470261
5177	08:39:44.376	00:00:05.177	310	662,6935	789,9331	0,5648828	0,8037754	487,4965	3,006277	0	519,5753	743,5509	0,3939603	0,8054902	504,3659	3,143851	0	12	591	767						Untertest2.avi	0	880	547	72	111	565	696	133	0	Content		519	656	5177332	959486873
5194	08:39:44.393	00:00:05.193	311	699,5327	793,67	0,564702	0,8044751	487,3126	2,942004	0	-1024	-768	-1	-1	-1	-1	4	13	700	794						Untertest2.avi	0	880	547	72	111	628	674	449	0	Content		628	683	5193960	959503501
5211	08:39:44.410	00:00:05.210	312	704,9969	786,9545	0,5648443	0,8051608	487,5723	3,022822	0	-1024	-768	-1	-1	-1	-1	4	13	705	787						Untertest2.avi	0	880	547	72	111	628	674	449	0	Content		633	676	5210583	959520124
5227	08:39:44.426	00:00:05.227	313	670,8739	802,1647	0,5643901	0,805656	487,665	2,990522	0	-1024	-768	-1	-1	-1	-1	4	13	671	802						Untertest2.avi	0	880	547	72	111	628	674	449	0	Content		599	691	5227338	959536879
5244	08:39:44.443	00:00:05.243	314	675,4282	783,9611	0,5642177	0,8064008	487,52	2,938175	0	-1024	-768	-1	-1	-1	-1	4	13	675	784						Untertest2.avi	0	880	547	72	111	628	674	449	0	Content		603	673	5243950	959553491
5261	08:39:44.460	00:00:05.260	315	727,6395	783,5353	0,5644667	0,807269	487,5027	2,981005	0	-1024	-768	-1	-1	-1	-1	4	13	728	784						Untertest2.avi	0	880	547	72	111	628	674	449	0	Content		656	673	5260709	959570250
5277	08:39:44.476	00:00:05.277	316	679,6683	795,442	0,5639945	0,8079568	487,5807	2,954465	0	-1024	-768	-1	-1	-1	-1	4	13	680	795						Untertest2.avi	0	880	547	72	111	628	674	449	0	Content		608	684	5277330	959586871
5294	08:39:44.493	00:00:05.293	317	700,0391	787,6642	0,5641606	0,8086166	487,8052	2,966125	0	-1024	-768	-1	-1	-1	-1	4	13	700	788						Untertest2.avi	0	880	547	72	111	628	674	449	0	Content		628	677	5293956	959603497
5311	08:39:44.510	00:00:05.310	318	697,6201	780,0247	0,5640218	0,8091317	487,8349	3,045589	0	-1024	-768	-1	-1	-1	-1	4	13	698	780						Untertest2.avi	0	880	547	72	111	628	674	449	0	Content		626	669	5310772	959620313
5327	08:39:44.526	00:00:05.327	319	702,3272	784,4823	0,5639561	0,8094532	487,6848	3,063043	0	-1024	-768	-1	-1	-1	-1	4	13	702	784						Untertest2.avi	0	880	547	72	111	628	674	449	0	Content		630	673	5327077	959636618
5344	08:39:44.543	00:00:05.344	320	696,6903	784,7098	0,5638738	0,8094963	487,8567	3,009918	0	-1024	-768	-1	-1	-1	-1	4	13	697	785						Untertest2.avi	0	880	547	72	111	628	674	449	0	Content		625	674	5344327	959653868
5360	08:39:44.559	00:00:05.360	321	705,5338	779,4055	0,563808	0,8094857	487,7736	3,019047	0	-1024	-768	-1	-1	-1	-1	4	13	706	779						Untertest2.avi	0	880	547	72	111	628	674	449	0	Content		634	668	5360324	959669865
5377	08:39:44.576	00:00:05.376	322	726,7152	793,252	0,5637834	0,809312	487,8353	2,98901	0	-1024	-768	-1	-1	-1	-1	4	13	727	793						Untertest2.avi	0	880	547	72	111	628	674	449	0	Content		655	682	5376944	959686485
5394	08:39:44.593	00:00:05.393	323	712,9461	776,9908	0,5637525	0,8091521	487,7923	3,003803	0	-1024	-768	-1	-1	-1	-1	4	13	713	777						Untertest2.avi	0	880	547	72	111	628	674	449	0	Content		641	666	5393568	959703109
5411	08:39:44.610	00:00:05.410	324	713,8994	775,1996	0,5638058	0,8090867	487,6367	3,006542	0	-1024	-768	-1	-1	-1	-1	4	13	714	775						Untertest2.avi	0	880	547	72	111	628	674	449	0	Content		642	664	5410761	959720302
5427	08:39:44.626	00:00:05.426	325	717,6305	786,0042	0,5638608	0,8089983	487,8135	2,99438	0	-1024	-768	-1	-1	-1	-1	4	13	718	786						Untertest2.avi	0	880	547	72	111	628	674	449	0	Content		646	675	5426939	959736480
5444	08:39:44.643	00:00:05.443	326	722,3487	779,7559	0,5639693	0,8088807	487,6261	2,99194	0	-1024	-768	-1	-1	-1	-1	4	13	722	780						Untertest2.avi	0	880	547	72	111	628	674	449	0	Content		650	669	5443564	959753105
5460	08:39:44.659	00:00:05.460	327	701,3289	780,1522	0,5640289	0,8084741	487,6774	3,024088	0	-1024	-768	-1	-1	-1	-1	4	13	701	780						Untertest2.avi	0	880	547	72	111	628	674	449	0	Content		629	669	5460310	959769851
5477	08:39:44.676	00:00:05.477	328	710,1267	784,4419	0,564067	0,8078136	487,7274	2,994507	0	-1024	-768	-1	-1	-1	-1	4	13	710	784						Untertest2.avi	0	880	547	72	111	628	674	449	0	Content		638	673	5477396	959786937
5494	08:39:44.693	00:00:05.494	329	703,1024	780,6089	0,5639961	0,8070085	487,5777	2,987097	0	-1024	-768	-1	-1	-1	-1	4	13	703	781						Untertest2.avi	0	880	547	72	111	628	674	449	0	Content		631	670	5494129	959803670
5511	08:39:44.710	00:00:05.510	330	703,0928	774,9531	0,5638932	0,8060929	487,5339	2,973945	0	-1024	-768	-1	-1	-1	-1	4	13	703	775						Untertest2.avi	0	880	547	72	111	628	674	449	0	Content		631	664	5510756	959820297
5527	08:39:44.726	00:00:05.526	331	719,8845	783,3627	0,5637353	0,8049762	487,6527	2,980416	0	-1024	-768	-1	-1	-1	-1	4	13	720	783						Untertest2.avi	0	880	547	72	111	628	674	449	0	Content		648	672	5526811	959836352
5544	08:39:44.743	00:00:05.543	332	684,785	803,6818	0,5633335	0,8040227	487,6165	2,861992	0	-1024	-768	-1	-1	-1	-1	4	13	685	804						Untertest2.avi	0	880	547	72	111	628	674	449	0	Content		613	693	5543556	959853097
5560	08:39:44.759	00:00:05.560	333	669,3146	789,694	0,5634809	0,8031044	487,4193	2,948208	0	-1024	-768	-1	-1	-1	-1	4	13	669	790						Untertest2.avi	0	880	547	72	111	628	674	449	0	Content		597	679	5560179	959869720
5577	08:39:44.776	00:00:05.577	334	684,3932	797,7955	0,5636881	0,8019607	487,202	2,933682	0	-1024	-768	-1	-1	-1	-1	4	13	684	798						Untertest2.avi	0	880	547	72	111	628	674	449	0	Content		612	687	5577387	959886928
5594	08:39:44.793	00:00:05.593	335	672,8276	797,9684	0,5638435	0,8006204	487,3247	2,905078	0	-1024	-768	-1	-1	-1	-1	4	13	673	798						Untertest2.avi	0	880	547	72	111	628	674	449	0	Content		601	687	5593996	959903537
5611	08:39:44.810	00:00:05.610	336	677,5706	798,4054	0,5638933	0,7994211	487,487	2,905216	0	-1024	-768	-1	-1	-1	-1	4	13	678	798						Untertest2.avi	0	880	547	72	111	628	674	449	0	Content		606	687	5610619	959920160
5627	08:39:44.826	00:00:05.626	337	691,566	817,7932	0,5638626	0,7988126	487,4285	2,89005	0	-1024	-768	-1	-1	-1	-1	4	13	692	818						Untertest2.avi	0	880	547	72	111	628	674	449	0	Content		620	707	5626798	959936339
5643	08:39:44.842	00:00:05.643	338	604,2227	843,0079	0,5638747	0,7984517	487,3795	2,973421	0	-1024	-768	-1	-1	-1	-1	4	14	604	843						Untertest2.avi	0	880	547	72	111	548	757	583	0	Content		532	732	5643419	959952960
5660	08:39:44.859	00:00:05.660	339	620,324	868,9183	0,5635744	0,7976015	487,2318	2,900238	0	-1024	-768	-1	-1	-1	-1	4	14	620	869						Untertest2.avi	0	880	547	72	111	548	757	583	0	Content		548	758	5660045	959969586
5677	08:39:44.876	00:00:05.677	340	607,7845	852,7887	0,5628489	0,7968857	487,2434	2,944865	0	-1024	-768	-1	-1	-1	-1	4	14	608	853						Untertest2.avi	0	880	547	72	111	548	757	583	0	Content		536	742	5677241	959986782
5694	08:39:44.893	00:00:05.694	341	615,3447	859,8929	0,5621977	0,7964034	487,349	2,942125	0	-1024	-768	-1	-1	-1	-1	4	14	615	860						Untertest2.avi	0	880	547	72	111	548	757	583	0	Content		543	749	5694047	960003588
5711	08:39:44.910	00:00:05.710	342	623,9913	853,3705	0,5615484	0,7962471	487,1216	2,937681	0	-1024	-768	-1	-1	-1	-1	4	14	624	853						Untertest2.avi	0	880	547	72	111	548	757	583	0	Content		552	742	5710670	960020211
5727	08:39:44.926	00:00:05.726	343	632,7847	896,5997	0,5606995	0,7957919	487,6331	2,830067	0	-1024	-768	-1	-1	-1	-1	4	14	633	897						Untertest2.avi	0	880	547	72	111	548	757	583	0	Content		561	786	5726669	960036210
5743	08:39:44.942	00:00:05.743	344	617,9919	867,5961	0,5600876	0,7955756	487,1021	2,939525	0	-1024	-768	-1	-1	-1	-1	4	14	618	868						Untertest2.avi	0	880	547	72	111	548	757	583	0	Content		546	757	5743293	960052834
5760	08:39:44.959	00:00:05.759	345	622,5898	853,2595	0,5596598	0,7952843	487,0775	2,937347	0	-1024	-768	-1	-1	-1	-1	4	14	623	853						Untertest2.avi	0	880	547	72	111	548	757	583	0	Content		551	742	5759917	960069458
5777	08:39:44.976	00:00:05.777	346	664,7747	894,6097	0,5593441	0,7951158	487,2229	2,833682	0	-1024	-768	-1	-1	-1	-1	4	14	665	895						Untertest2.avi	0	880	547	72	111	548	757	583	0	Content		593	784	5777111	960086652
5794	08:39:44.993	00:00:05.793	347	619,9145	869,9242	0,5591711	0,7952704	487,1814	2,983147	0	-1024	-768	-1	-1	-1	-1	4	14	620	870						Untertest2.avi	0	880	547	72	111	548	757	583	0	Content		548	759	5793916	960103457
5811	08:39:45.010	00:00:05.810	348	641,2473	874,6833	0,5591506	0,7954257	487,3373	2,898052	0	-1024	-768	-1	-1	-1	-1	4	14	641	875						Untertest2.avi	0	880	547	72	111	548	757	583	0	Content		569	764	5810539	960120080
5827	08:39:45.026	00:00:05.826	349	617,6077	857,9391	0,5593053	0,7955586	487,213	2,968085	0	-1024	-768	-1	-1	-1	-1	4	14	618	858						Untertest2.avi	0	880	547	72	111	548	757	583	0	Content		546	747	5826538	960136079
5843	08:39:45.042	00:00:05.843	350	632,4503	876,7687	0,5594829	0,7951357	487,2046	2,92825	0	-1024	-768	-1	-1	-1	-1	4	14	632	877						Untertest2.avi	0	880	547	72	111	548	757	583	0	Content		560	766	5843290	960152831
5860	08:39:45.059	00:00:05.859	351	633,251	848,5122	0,5596732	0,794744	486,9957	2,963865	0	-1024	-768	-1	-1	-1	-1	4	14	633	849						Untertest2.avi	0	880	547	72	111	548	757	583	0	Content		561	738	5859915	960169456
5877	08:39:45.076	00:00:05.877	352	635,1395	869,7499	0,5598008	0,7941106	487,2365	2,973635	0	-1024	-768	-1	-1	-1	-1	4	14	635	870						Untertest2.avi	0	880	547	72	111	548	757	583	0	Content		563	759	5877108	960186649
5894	08:39:45.093	00:00:05.893	353	630,5567	877,1312	0,5597909	0,7934865	487,3254	3,016782	0	-1024	-768	-1	-1	-1	-1	4	14	631	877						Untertest2.avi	0	880	547	72	111	548	757	583	0	Content		559	766	5893785	960203326
5910	08:39:45.109	00:00:05.910	354	607,6788	866,5563	0,5596425	0,7928028	487,4059	3,056757	0	-1024	-768	-1	-1	-1	-1	4	14	608	867						Untertest2.avi	0	880	547	72	111	548	757	583	0	Content		536	756	5910408	960219949
5927	08:39:45.126	00:00:05.926	355	621,3445	870,96	0,5594724	0,7918867	487,3206	2,992819	0	-1024	-768	-1	-1	-1	-1	4	14	621	871						Untertest2.avi	0	880	547	72	111	548	757	583	0	Content		549	760	5926533	960236074
5943	08:39:45.142	00:00:05.943	356	666,6392	853,281	0,5595609	0,7909899	487,3259	3,072845	0	-1024	-768	-1	-1	-1	-1	4	14	667	853						Untertest2.avi	0	880	547	72	111	548	757	583	0	Content		595	742	5943156	960252697
5960	08:39:45.159	00:00:05.959	357	664,817	849,1879	0,559241	0,7901609	487,2317	3,078643	0	-1024	-768	-1	-1	-1	-1	4	14	665	849						Untertest2.avi	0	880	547	72	111	548	757	583	0	Content		593	738	5959781	960269322
5977	08:39:45.176	00:00:05.976	358	638,5754	868,2328	0,5585955	0,7893993	486,9618	2,994231	0	-1024	-768	-1	-1	-1	-1	4	14	639	868						Untertest2.avi	0	880	547	72	111	548	757	583	0	Content		567	757	5976975	960286516
5993	08:39:45.192	00:00:05.993	359	637,3737	861,7637	0,5581946	0,7889017	486,9792	2,98574	0	-1024	-768	-1	-1	-1	-1	4	14	637	862						Untertest2.avi	0	880	547	72	111	548	757	583	0	Content		565	751	5993156	960302697
6010	08:39:45.209	00:00:06.009	360	625,9384	865,7429	0,5577589	0,7882907	487,0013	3,049435	0	-1024	-768	-1	-1	-1	-1	4	14	626	866						Untertest2.avi	0	880	547	72	111	548	757	583	0	Content		554	755	6009778	960319319
6027	08:39:45.226	00:00:06.026	361	640,421	875,9387	0,5572569	0,7874194	487,041	3,060096	0	-1024	-768	-1	-1	-1	-1	4	14	640	876						Untertest2.avi	0	880	547	72	111	548	757	583	0	Content		568	765	6026527	960336068
6044	08:39:45.243	00:00:06.043	362	656,932	868,5072	0,5566717	0,786597	487,1495	2,994523	0	-1024	-768	-1	-1	-1	-1	4	14	657	869						Untertest2.avi	0	880	547	72	111	548	757	583	0	Content		585	758	6043599	960353140
6060	08:39:45.259	00:00:06.060	363	616,5764	855,7944	0,5561644	0,7859278	486,7964	3,12201	0	-1024	-768	-1	-1	-1	-1	4	14	617	856						Untertest2.avi	0	880	547	72	111	548	757	583	0	Content		545	745	6060225	960369766
6077	08:39:45.276	00:00:06.076	364	615,9623	867,7863	0,5556232	0,7851989	486,8123	3,109063	0	-1024	-768	-1	-1	-1	-1	4	14	616	868						Untertest2.avi	0	880	547	72	111	548	757	583	0	Content		544	757	6076973	960386514
6093	08:39:45.292	00:00:06.093	365	617,0078	871,1707	0,5549514	0,78438	487,0504	3,054732	0	-1024	-768	-1	-1	-1	-1	4	14	617	871						Untertest2.avi	0	880	547	72	111	548	757	583	0	Content		545	760	6093021	960402562
6110	08:39:45.309	00:00:06.109	366	617,1196	867,0813	0,5543492	0,7834594	486,971	3,058191	0	-1024	-768	-1	-1	-1	-1	4	14	617	867						Untertest2.avi	0	880	547	72	111	548	757	583	0	Content		545	756	6109767	960419308
6126	08:39:45.325	00:00:06.126	367	613,3499	872,573	0,5535986	0,7821525	486,8234	3,114813	0	-1024	-768	-1	-1	-1	-1	4	14	613	873						Untertest2.avi	0	880	547	72	111	548	757	583	0	Content		541	762	6126390	960435931
6144	08:39:45.343	00:00:06.143	368	595,6183	866,1014	0,5526063	0,7811452	486,8234	3,161432	0	-1024	-768	-1	-1	-1	-1	4	14	596	866						Untertest2.avi	0	880	547	72	111	548	757	583	0	Content		524	755	6143585	960453126
6160	08:39:45.359	00:00:06.160	369	600,6758	869,769	0,5516965	0,7793075	486,6916	3,06984	0	-1024	-768	-1	-1	-1	-1	4	14	601	870						Untertest2.avi	0	880	547	72	111	548	757	583	0	Content		529	759	6160083	960469624
6177	08:39:45.376	00:00:06.176	370	620,36	872,8844	0,5508682	0,778028	486,4063	3,119359	0	-1024	-768	-1	-1	-1	-1	4	14	620	873						Untertest2.avi	0	880	547	72	111	548	757	583	0	Content		548	762	6176836	960486377
6193	08:39:45.392	00:00:06.192	371	607,5997	878,6212	0,5501584	0,7768266	486,3291	3,101906	0	-1024	-768	-1	-1	-1	-1	4	14	608	879						Untertest2.avi	0	880	547	72	111	548	757	583	0	Content		536	768	6192888	960502429
6210	08:39:45.409	00:00:06.210	372	622,7559	907,2435	0,5497742	0,7759831	486,3291	3,095816	0	-1024	-768	-1	-1	-1	-1	4	14	623	907						Untertest2.avi	0	880	547	72	111	548	757	583	0	Content		551	796	6210080	960519621
6227	08:39:45.426	00:00:06.226	373	601,9815	854,4551	0,5494052	0,7747665	486,3291	3,126106	0	-1024	-768	-1	-1	-1	-1	4	15	602	854						Untertest2.avi	0	880	547	72	111	471	788	116	0	Content		530	743	6226884	960536425
6243	08:39:45.442	00:00:06.243	374	617,1851	866,5453	0,5493106	0,7728127	486,3291	3,074717	0	418,0215	927,7855	0,3824776	0,7832504	486,3291	3,060605	0	15	518	897						Untertest2.avi	0	880	547	72	111	471	788	116	0	Content		446	786	6243327	960552868
6260	08:39:45.459	00:00:06.259	375	599,7324	877,0121	0,549202	0,770189	486,3291	3,077793	0	385,6344	926,4731	0,3824273	0,7803422	486,3291	3,053863	0	15	493	902						Untertest2.avi	0	880	547	72	111	471	788	116	0	Content		421	791	6259506	960569047
6276	08:39:45.475	00:00:06.276	376	660,241	867,1057	0,5492673	0,7663373	489,0583	3,135932	0	-1024	-768	-1	-1	-1	-1	4	15	660	867						Untertest2.avi	0	880	547	72	111	471	788	116	0	Content		588	756	6276129	960585670
6293	08:39:45.492	00:00:06.292	377	666,2507	876,3834	0,5494736	0,7625475	490,0986	3,154006	0	438,7089	912,2926	0,3879614	0,7726019	513,7606	3,179116	0	15	552	894						Untertest2.avi	0	880	547	72	111	471	788	116	0	Content		480	783	6292877	960602418
6310	08:39:45.509	00:00:06.309	378	629,0251	889,1117	0,5496091	0,7586697	491,519	3,006162	0	457,8424	920,2906	0,3885305	0,7680121	513,7606	3,332338	0	15	543	905						Untertest2.avi	0	880	547	72	111	471	788	116	0	Content		471	794	6309997	960619538
6326	08:39:45.525	00:00:06.326	379	646,5203	903,1042	0,5502352	0,7555975	492,7449	2,944244	0	442,4339	910,387	0,3891376	0,7637121	513,7606	3,200718	0	15	544	907						Untertest2.avi	0	880	547	72	111	471	788	116	0	Content		472	796	6326001	960635542
6343	08:39:45.542	00:00:06.343	380	610,4401	952,8676	0,5513251	0,7534685	494,6625	2,820872	0	450,0533	912,4178	0,3910842	0,7603834	519,9371	3,258993	0	16	530	933						Untertest2.avi	0	880	547	72	111	508	838	100	0	Content		458	822	6343249	960652790
6359	08:39:45.558	00:00:06.359	381	620,2963	876,4557	0,5519241	0,7530276	495,9186	3,102435	0	488,1658	915,3369	0,3921525	0,7583561	519,9371	3,314848	0	16	554	896						Untertest2.avi	0	880	547	72	111	508	838	100	0	Content		482	785	6359372	960668913
6376	08:39:45.575	00:00:06.376	382	635,9443	908,1649	0,5526428	0,755014	497,6278	3,09721	0	480,9445	943,4971	0,3932309	0,7580954	519,9371	3,246157	0	16	558	926						Untertest2.avi	0	880	547	72	111	508	838	100	0	Content		486	815	6376490	960686031
6393	08:39:45.592	00:00:06.393	383	763,6529	965,8163	0,5483248	0,7588212	527,3841	3,249449	0	561,2242	963,4415	0,3947996	0,7595622	522,2866	3,203657	0	16	662	965						Untertest2.avi	0	880	547	72	111	508	838	100	0	Content		590	854	6393190	960702731
6410	08:39:45.609	00:00:06.409	384	718,2867	999,143	0,5494795	0,763869	527,3841	3,316529	0	-1024	-768	-1	-1	-1	-1	4	16	718	999						Untertest2.avi	0	880	547	72	111	508	838	100	0	Content		646	888	6409814	960719355
6426	08:39:45.625	00:00:06.425	385	706,0114	1009,062	0,5504342	0,771095	527,3841	3,267099	0	500,1895	1039,4	0,3966294	0,7688976	522,2866	3,276984	0	16	603	1024						Untertest2.avi	0	880	547	72	111	508	838	100	0	Content		531	913	6425991	960735532
6443	08:39:45.642	00:00:06.443	386	-1024	-768	-1	-1	-1	-1	4	-1024	-768	-1	-1	-1	-1	4		0	0						Untertest2.avi	0	880	547	72	111				0	Content		-72	-111	6443233	960752774
6459	08:39:45.658	00:00:06.459	387	-1024	-768	-1	-1	-1	-1	4	-1024	-768	-1	-1	-1	-1	4		0	0						Untertest2.avi	0	880	547	72	111				0	Content		-72	-111	6459487	960769028
6477	08:39:45.676	00:00:06.476	388	-1024	-768	-1	-1	-1	-1	4	-1024	-768	-1	-1	-1	-1	4		0	0						Untertest2.avi	0	880	547	72	111				0	Content		-72	-111	6476554	960786095
6493	08:39:45.692	00:00:06.492	389	-1024	-768	-1	-1	-1	-1	4	-1024	-768	-1	-1	-1	-1	4		0	0						Untertest2.avi	0	880	547	72	111				0	Content		-72	-111	6492858	960802399
6510	08:39:45.709	00:00:06.509	390	-1024	-768	-1	-1	-1	-1	4	-1024	-768	-1	-1	-1	-1	4		0	0						Untertest2.avi	0	880	547	72	111				0	Content		-72	-111	6509850	960819391
6526	08:39:45.725	00:00:06.526	391	-1024	-768	-1	-1	-1	-1	4	-1024	-768	-1	-1	-1	-1	4		0	0						Untertest2.avi	0	880	547	72	111				0	Content		-72	-111	6526230	960835771
6543	08:39:45.742	00:00:06.542	392	-1024	-768	-1	-1	-1	-1	4	-1024	-768	-1	-1	-1	-1	4		0	0						Untertest2.avi	0	880	547	72	111				0	Content		-72	-111	6542979	960852520
6560	08:39:45.759	00:00:06.559	393	-1024	-768	-1	-1	-1	-1	4	-1024	-768	-1	-1	-1	-1	4		0	0						Untertest2.avi	0	880	547	72	111				0	Content		-72	-111	6559602	960869143
6576	08:39:45.775	00:00:06.576	394	-1024	-768	-1	-1	-1	-1	4	-1024	-768	-1	-1	-1	-1	4		0	0						Untertest2.avi	0	880	547	72	111				0	Content		-72	-111	6576352	960885893
6593	08:39:45.792	00:00:06.592	395	-1024	-768	-1	-1	-1	-1	4	-1024	-768	-1	-1	-1	-1	4		0	0						Untertest2.avi	0	880	547	72	111				0	Content		-72	-111	6592972	960902513
6610	08:39:45.809	00:00:06.609	396	-1024	-768	-1	-1	-1	-1	4	-1024	-768	-1	-1	-1	-1	4		0	0						Untertest2.avi	0	880	547	72	111				0	Content		-72	-111	6609593	960919134
6626	08:39:45.825	00:00:06.626	397	-1024	-768	-1	-1	-1	-1	4	-1024	-768	-1	-1	-1	-1	4		0	0						Untertest2.avi	0	880	547	72	111				0	Content		-72	-111	6626285	960935826
6643	08:39:45.842	00:00:06.642	398	-1024	-768	-1	-1	-1	-1	4	-1024	-768	-1	-1	-1	-1	4		0	0						Untertest2.avi	0	880	547	72	111				0	Content		-72	-111	6642964	960952505
6660	08:39:45.859	00:00:06.659	399	-1024	-768	-1	-1	-1	-1	4	-1024	-768	-1	-1	-1	-1	4		0	0						Untertest2.avi	0	880	547	72	111				0	Content		-72	-111	6659587	960969128
6676	08:39:45.875	00:00:06.676	400	-1024	-768	-1	-1	-1	-1	4	-1024	-768	-1	-1	-1	-1	4		0	0						Untertest2.avi	0	880	547	72	111				0	Content		-72	-111	6676334	960985875
6692	08:39:45.891	00:00:06.692	401	-1024	-768	-1	-1	-1	-1	4	-1024	-768	-1	-1	-1	-1	4		0	0						Untertest2.avi	0	880	547	72	111				0	Content		-72	-111	6692457	961001998
6710	08:39:45.909	00:00:06.709	402	-1024	-768	-1	-1	-1	-1	4	-1024	-768	-1	-1	-1	-1	4		0	0						Untertest2.avi	0	880	547	72	111				0	Content		-72	-111	6709652	961019193
6726	08:39:45.925	00:00:06.726	403	-1024	-768	-1	-1	-1	-1	4	-1024	-768	-1	-1	-1	-1	4		0	0						Untertest2.avi	0	880	547	72	111				0	Content		-72	-111	6726399	961035940
6742	08:39:45.941	00:00:06.741	404	-1024	-768	-1	-1	-1	-1	4	-1024	-768	-1	-1	-1	-1	4		0	0						Untertest2.avi	0	880	547	72	111				0	Content		-72	-111	6741830	961051371
6758	08:39:45.957	00:00:06.758	405	-1024	-768	-1	-1	-1	-1	4	-1024	-768	-1	-1	-1	-1	4		0	0						Untertest2.avi	0	880	547	72	111				0	Content		-72	-111	6758451	961067992
6775	08:39:45.974	00:00:06.775	406	-1024	-768	-1	-1	-1	-1	4	-1024	-768	-1	-1	-1	-1	4		0	0						Untertest2.avi	0	880	547	72	111				0	Content		-72	-111	6775213	961084754
6792	08:39:45.991	00:00:06.791	407	-1024	-768	-1	-1	-1	-1	4	-1024	-768	-1	-1	-1	-1	4		0	0						Untertest2.avi	0	880	547	72	111				0	Content		-72	-111	6791701	961101242
6809	08:39:46.008	00:00:06.808	408	-1024	-768	-1	-1	-1	-1	4	-1024	-768	-1	-1	-1	-1	4		0	0						Untertest2.avi	0	880	547	72	111				0	Content		-72	-111	6808894	961118435
6826	08:39:46.025	00:00:06.826	409	-1024	-768	-1	-1	-1	-1	4	-1024	-768	-1	-1	-1	-1	4		0	0						Untertest2.avi	0	880	547	72	111				0	Content		-72	-111	6826268	961135809
6844	08:39:46.043	00:00:06.843	410	-1024	-768	-1	-1	-1	-1	4	-1024	-768	-1	-1	-1	-1	4		0	0						Untertest2.avi	0	880	547	72	111				0	Content		-72	-111	6843515	961153056
6858	08:39:46.057	00:00:06.858	411	-1024	-768	-1	-1	-1	-1	4	-1024	-768	-1	-1	-1	-1	4		0	0						Untertest2.avi	0	880	547	72	111				0	Content		-72	-111	6858444	961167985
6875	08:39:46.074	00:00:06.875	412	-1024	-768	-1	-1	-1	-1	4	-1024	-768	-1	-1	-1	-1	4		0	0						Untertest2.avi	0	880	547	72	111				0	Content		-72	-111	6875066	961184607
6892	08:39:46.091	00:00:06.891	413	-1024	-768	-1	-1	-1	-1	4	-1024	-768	-1	-1	-1	-1	4		0	0						Untertest2.avi	0	880	547	72	111				0	Content		-72	-111	6891814	961201355
6908	08:39:46.107	00:00:06.908	414	-1024	-768	-1	-1	-1	-1	4	-1024	-768	-1	-1	-1	-1	4		0	0						Untertest2.avi	0	880	547	72	111				0	Content		-72	-111	6908436	961217977
6925	08:39:46.124	00:00:06.925	415	-1024	-768	-1	-1	-1	-1	4	-1024	-768	-1	-1	-1	-1	4		0	0						Untertest2.avi	0	880	547	72	111				0	Content		-72	-111	6925057	961234598
6943	08:39:46.142	00:00:06.943	416	-1024	-768	-1	-1	-1	-1	4	-1024	-768	-1	-1	-1	-1	4		0	0						Untertest2.avi	0	880	547	72	111				0	Content		-72	-111	6943129	961252670
6960	08:39:46.159	00:00:06.959	417	525,4132	910,4268	0,3868391	0,8104566	528,6204	3,437184	3	602,2972	945,8893	0,3868908	0,8104539	528,6204	3,414731	1	17	602	946						Untertest2.avi	0	880	547	72	111	556	819	633	0	Content		530	835	6959556	961269097
6976	08:39:46.175	00:00:06.976	418	497,6488	894,3596	0,3815324	0,8072732	498,9386	3,250614	3	573,3404	926,9768	0,3815768	0,8072703	498,9385	3,229915	1	17	573	927						Untertest2.avi	0	880	547	72	111	556	819	633	0	Content		501	816	6976426	961285967
6993	08:39:46.192	00:00:06.992	419	513,1851	886,0036	0,3817931	0,8041874	498,416	3,184223	3	582,426	900,8243	0,3818271	0,804459	498,416	3,163117	1	17	582	901						Untertest2.avi	0	880	547	72	111	556	819	633	0	Content		510	790	6992932	961302473
7010	08:39:46.209	00:00:07.009	420	691,9385	910,0383	0,5466789	0,7943812	498,1031	3,085927	0	577,9026	920,7506	0,3818109	0,8015273	498,1031	3,176378	0	17	635	915						Untertest2.avi	0	880	547	72	111	556	819	633	0	Content		563	804	7009551	961319092
7026	08:39:46.225	00:00:07.025	421	655,0354	829,104	0,546949	0,7907559	498,222	3,364956	0	582,8082	931,5209	0,3821626	0,7989067	497,7873	3,157289	0	17	619	880						Untertest2.avi	0	880	547	72	111	556	819	633	0	Content		547	769	7025928	961335469
7043	08:39:46.242	00:00:07.042	422	693,2813	895,8378	0,5475561	0,787395	498,2221	3,078729	0	572,806	926,0249	0,3826159	0,7964382	497,1353	3,196991	0	17	633	911						Untertest2.avi	0	880	547	72	111	556	819	633	0	Content		561	800	7042997	961352538
7059	08:39:46.258	00:00:07.059	423	693,2813	895,8378	0,5549051	0,7845708	524,6329	3,078729	0	601,7267	895,0935	0,3834556	0,7942584	496,8276	3,237237	0	17	648	895						Untertest2.avi	0	880	547	72	111	556	819	633	0	Content		576	784	7059428	961368969
7076	08:39:46.275	00:00:07.076	424	730,5293	943,3195	0,5556754	0,7818795	524,6329	3,326238	0	562,0068	921,9072	0,3837255	0,7923182	496,0758	3,124927	0	17	646	933						Untertest2.avi	0	880	547	72	111	556	819	633	0	Content		574	822	7076053	961385594
7093	08:39:46.292	00:00:07.092	425	698,3872	930,8633	0,5492694	0,7801865	496,8642	3,02839	0	560,7612	929,3813	0,3843108	0,7906085	496,0669	3,15922	0	17	630	930						Untertest2.avi	0	880	547	72	111	556	819	633	0	Content		558	819	7092680	961402221
7109	08:39:46.308	00:00:07.109	426	698,9255	946,7144	0,5496799	0,7783656	496,7817	2,987833	0	557,1686	916,9996	0,3847468	0,7892475	495,8026	3,181712	0	17	628	932						Untertest2.avi	0	880	547	72	111	556	819	633	0	Content		556	821	7109301	961418842
7126	08:39:46.325	00:00:07.125	427	757,0482	955,4209	0,5500481	0,7769253	496,7818	2,831671	0	563,1063	918,9432	0,3850935	0,7880961	495,4794	3,186362	0	17	660	937						Untertest2.avi	0	880	547	72	111	556	819	633	0	Content		588	826	7125927	961435468
7143	08:39:46.342	00:00:07.142	428	744,3478	973,053	0,5503045	0,7754492	496,7818	2,875913	0	550,5677	928,9362	0,3853459	0,7868466	494,9732	3,195746	0	17	647	951						Untertest2.avi	0	880	547	72	111	556	819	633	0	Content		575	840	7142675	961452216
7159	08:39:46.358	00:00:07.159	429	769,3018	962,0535	0,5505246	0,773738	496,7818	2,854527	0	554,2293	918,8945	0,3855946	0,7857323	494,6215	3,179286	0	17	662	940						Untertest2.avi	0	880	547	72	111	556	819	633	0	Content		590	829	7159299	961468840
7176	08:39:46.375	00:00:07.175	430	682,7266	909,3341	0,5510305	0,7721968	495,0016	3,174332	0	552,9568	940,1523	0,3857639	0,7846531	494,4554	3,190132	0	17	618	925						Untertest2.avi	0	880	547	72	111	556	819	633	0	Content		546	814	7175923	961485464
7193	08:39:46.392	00:00:07.192	431	766,3888	911,3639	0,545581	0,7713336	524,6329	3,294269	0	556,9816	921,2001	0,3859357	0,7837003	494,3985	3,241163	0	17	662	916						Untertest2.avi	0	880	547	72	111	556	819	633	0	Content		590	805	7192548	961502089
7209	08:39:46.408	00:00:07.209	432	762,7253	936,3629	0,5456098	0,7701398	524,6329	3,195497	0	561,1196	936,7814	0,3860239	0,7826378	494,2004	3,180183	0	17	662	937						Untertest2.avi	0	880	547	72	111	556	819	633	0	Content		590	826	7209210	961518751
7226	08:39:46.425	00:00:07.225	433	723,7841	947,0403	0,5513173	0,7688258	495,0016	2,957837	0	545,9821	936,1593	0,3861781	0,7814683	494,2528	3,20721	0	17	635	942						Untertest2.avi	0	880	547	72	111	556	819	633	0	Content		563	831	7225919	961535460
7243	08:39:46.442	00:00:07.242	434	697,5041	901,6489	0,5513487	0,7677483	495,0016	3,139007	0	561,3569	958,1486	0,3863004	0,7805265	494,0724	3,143229	0	17	629	930						Untertest2.avi	0	880	547	72	111	556	819	633	0	Content		557	819	7242546	961552087
7259	08:39:46.458	00:00:07.259	435	684,2719	893,8452	0,5512177	0,7666529	495,0016	3,073174	0	579,9899	917,7731	0,3862075	0,7798124	494,0725	3,181721	0	17	632	906						Untertest2.avi	0	880	547	72	111	556	819	633	0	Content		560	795	7259185	961568726
7276	08:39:46.475	00:00:07.275	436	705,7115	904,1097	0,5510097	0,7654848	495,0016	3,013398	0	550,8949	915,3979	0,3860204	0,7789509	494,0725	3,202366	0	17	628	910						Untertest2.avi	0	880	547	72	111	556	819	633	0	Content		556	799	7275795	961585336
7292	08:39:46.491	00:00:07.292	437	718,5841	872,5515	0,5513229	0,7648291	494,2697	3,131484	0	609,5296	924,8328	0,3786149	0,778878	521,4236	3,397882	0	17	664	899						Untertest2.avi	0	880	547	72	111	556	819	633	0	Content		592	788	7292308	961601849
7309	08:39:46.508	00:00:07.309	438	697,6809	868,8702	0,5510956	0,7647126	494,0911	3,193919	0	603,6758	930,4125	0,3776965	0,7790927	524,0695	3,420058	0	17	651	900						Untertest2.avi	0	880	547	72	111	556	819	633	0	Content		579	789	7309070	961618611
7326	08:39:46.525	00:00:07.325	439	684,3918	857,9321	0,5509711	0,7648883	494,0968	3,172644	0	601,145	919,4133	0,3857443	0,779443	494,2002	3,232987	0	17	643	889						Untertest2.avi	0	880	547	72	111	556	819	633	0	Content		571	778	7325682	961635223
7342	08:39:46.541	00:00:07.342	440	700,1107	901,6945	0,5505465	0,7660512	494,0968	3,056492	0	527,5783	939,7421	0,3853743	0,7802947	493,8177	3,173508	0	17	614	921						Untertest2.avi	0	880	547	72	111	556	819	633	0	Content		542	810	7342307	961651848
7359	08:39:46.558	00:00:07.358	441	676,1648	900,696	0,5504091	0,7672026	494,0968	3,13551	0	539,7364	927,2905	0,385201	0,7816274	493,6763	3,193568	0	17	608	914						Untertest2.avi	0	880	547	72	111	556	819	633	0	Content		536	803	7358930	961668471
7376	08:39:46.575	00:00:07.375	442	663,5172	909,1395	0,5501781	0,7683526	493,9046	3,224121	0	543,7612	931,5476	0,385033	0,7833982	493,0323	3,189746	0	17	604	920						Untertest2.avi	0	880	547	72	111	556	819	633	0	Content		532	809	7375679	961685220
7392	08:39:46.591	00:00:07.392	443	695,5842	939,8842	0,5439439	0,7703854	524,659	3,366941	0	526,3649	947,4662	0,3850293	0,7851294	492,9737	3,222582	0	17	611	944						Untertest2.avi	0	880	547	72	111	556	819	633	0	Content		539	833	7392300	961701841
7409	08:39:46.608	00:00:07.408	444	700,2922	946,2734	0,5436705	0,7715772	524,659	3,322164	0	520,7196	917,5732	0,3845299	0,7869492	492,9737	3,21357	0	17	611	932						Untertest2.avi	0	880	547	72	111	556	819	633	0	Content		539	821	7408928	961718469
7426	08:39:46.625	00:00:07.425	445	713,8778	938,0059	0,5432304	0,772864	524,659	3,352821	0	544,2224	965,7875	0,3840814	0,7881545	492,9737	3,166974	0	17	629	952						Untertest2.avi	0	880	547	72	111	556	819	633	0	Content		557	841	7425548	961735089
7442	08:39:46.641	00:00:07.442	446	721,1854	950,9487	0,542813	0,7737401	524,659	3,325911	0	511,3813	911,3238	0,3834853	0,7893512	492,9737	3,184302	0	17	616	931						Untertest2.avi	0	880	547	72	111	556	819	633	0	Content		544	820	7442295	961751836
7459	08:39:46.658	00:00:07.458	447	687,8356	907,1588	0,5434091	0,7745877	518,9527	3,346549	0	560,8666	972,7915	0,3738748	0,7901754	527,2919	3,423671	0	17	624	940						Untertest2.avi	0	880	547	72	111	556	819	633	0	Content		552	829	7458919	961768460
7476	08:39:46.675	00:00:07.475	448	705,0133	921,722	0,5429907	0,7749869	518,9343	3,338816	0	539,4123	939,2981	0,3753031	0,7909303	519,5251	3,403246	0	17	622	931						Untertest2.avi	0	880	547	72	111	556	819	633	0	Content		550	820	7475541	961785082
7492	08:39:46.691	00:00:07.492	449	705,312	903,7861	0,542398	0,7754775	519,5125	3,425864	0	554,2302	966,6466	0,3765248	0,7914532	512,7052	3,354006	0	17	630	935						Untertest2.avi	0	880	547	72	111	556	819	633	0	Content		558	824	7492289	961801830
7509	08:39:46.708	00:00:07.508	450	712,364	928,7814	0,5415805	0,7757041	520,7996	3,37536	0	536,8364	945,1334	0,3744077	0,7918929	518,1049	3,340515	0	17	625	937						Untertest2.avi	0	880	547	72	111	556	819	633	0	Content		553	826	7508918	961818459
7526	08:39:46.725	00:00:07.525	451	713,6398	905,1532	0,5405083	0,7758783	523,1494	3,451159	0	522,4946	948,1412	0,3758906	0,7923263	509,9637	3,323771	0	17	618	927						Untertest2.avi	0	880	547	72	111	556	819	633	0	Content		546	816	7525541	961835082
7542	08:39:46.741	00:00:07.542	452	702,7227	918,2693	0,5411117	0,7761285	516,5368	3,385286	0	553,8128	946,7751	0,372179	0,7930649	520,7373	3,464133	0	17	628	933						Untertest2.avi	0	880	547	72	111	556	819	633	0	Content		556	822	7542162	961851703
7559	08:39:46.758	00:00:07.558	453	726,034	945,0016	0,5398812	0,7767507	519,1159	3,34491	0	557,561	917,7813	0,3718176	0,7941309	518,9701	3,441467	0	17	642	931						Untertest2.avi	0	880	547	72	111	556	819	633	0	Content		570	820	7558912	961868453
7576	08:39:46.775	00:00:07.575	454	700,8019	903,875	0,5450996	0,7776526	489,8731	3,142777	0	535,6565	933,2004	0,3734709	0,7954848	509,2307	3,351261	0	17	618	919						Untertest2.avi	0	880	547	72	111	556	819	633	0	Content		546	808	7575533	961885074
7592	08:39:46.791	00:00:07.592	455	682,3754	891,9388	0,5445006	0,7786323	489,3112	3,194873	0	538,9284	914,5548	0,3716547	0,7968222	513,4052	3,339931	0	18	611	903						Untertest2.avi	0	880	547	72	111	522	765	200	0	Content		539	792	7592155	961901696
7609	08:39:46.808	00:00:07.608	456	665,6191	850,0941	0,5439266	0,77961	489,3112	3,222444	0	499,6589	901,6011	0,3712476	0,7981714	512,531	3,342651	0	18	583	876						Untertest2.avi	0	880	547	72	111	522	765	200	0	Content		511	765	7608722	961918263
7626	08:39:46.825	00:00:07.625	457	623,8655	872,106	0,5432684	0,7801369	488,6127	3,167744	0	518,1191	874,4152	0,3705863	0,7995546	512,5309	3,365551	0	18	571	873						Untertest2.avi	0	880	547	72	111	522	765	200	0	Content		499	762	7625653	961935194
7642	08:39:46.841	00:00:07.642	458	615,2304	868,3174	0,5430872	0,7811564	488,2198	3,16987	0	496,3948	882,9619	0,3700202	0,8009434	512,5309	3,352601	0	18	556	876						Untertest2.avi	0	880	547	72	111	522	765	200	0	Content		484	765	7642148	961951689
7659	08:39:46.858	00:00:07.658	459	677,7649	851,0779	0,5433629	0,7819625	487,8572	3,153171	0	517,4344	890,7864	0,3690526	0,8019289	515,304	3,39959	0	18	598	871						Untertest2.avi	0	880	547	72	111	522	765	200	0	Content		526	760	7658843	961968384
7676	08:39:46.875	00:00:07.675	460	648,628	874,9077	0,5431286	0,7823368	487,8472	3,0876	0	513,0847	885,8969	0,368972	0,8028106	515,304	3,379717	0	18	581	880						Untertest2.avi	0	880	547	72	111	522	765	200	0	Content		509	769	7675518	961985059
7692	08:39:46.891	00:00:07.692	461	637,9578	854,8314	0,5432764	0,7824861	487,5901	3,1217	0	-1024	-768	-1	-1	-1	-1	4	18	638	855						Untertest2.avi	0	880	547	72	111	522	765	200	0	Content		566	744	7692147	962001688
7709	08:39:46.908	00:00:07.708	462	673,3298	865,762	0,5439054	0,7824211	487,3751	3,194065	0	520,7103	898,5247	0,3695292	0,8030926	514,7942	3,433791	0	18	597	882						Untertest2.avi	0	880	547	72	111	522	765	200	0	Content		525	771	7708765	962018306
7725	08:39:46.924	00:00:07.725	463	691,3686	889,8148	0,5439126	0,7824174	487,0988	2,917847	0	495,9546	880,1096	0,3698612	0,8034027	514,7941	3,389535	0	18	594	885						Untertest2.avi	0	880	547	72	111	522	765	200	0	Content		522	774	7725463	962035004
7742	08:39:46.941	00:00:07.742	464	650,24	872,3615	0,5444978	0,7824993	487,2687	3,111556	0	495,474	906,0159	0,3703193	0,8036729	514,7941	3,345429	0	18	573	889						Untertest2.avi	0	880	547	72	111	522	765	200	0	Content		501	778	7742209	962051750
7759	08:39:46.958	00:00:07.758	465	671,3755	835,895	0,5455123	0,7829536	487,313	3,257411	0	392,317	831,1997	0,3694972	0,8042296	520,0631	3,113631	0	18	532	834						Untertest2.avi	0	880	547	72	111	522	765	200	0	Content		460	723	7758762	962068303
7775	08:39:46.974	00:00:07.775	466	636,6067	869,9072	0,546009	0,7832314	487,313	3,151886	0	-1024	-768	-1	-1	-1	-1	4	18	637	870						Untertest2.avi	0	880	547	72	111	522	765	200	0	Content		565	759	7775383	962084924
7792	08:39:46.991	00:00:07.792	467	644,5567	857,2633	0,5464062	0,7839513	487,3339	3,11722	0	-1024	-768	-1	-1	-1	-1	4	19	645	857						Untertest2.avi	0	880	547	72	111	590	739	117	0	Content		573	746	7792079	962101620
7809	08:39:47.008	00:00:07.808	468	686,1789	857,4448	0,547341	0,7844272	487,4707	3,173993	0	-1024	-768	-1	-1	-1	-1	4	19	686	857						Untertest2.avi	0	880	547	72	111	590	739	117	0	Content		614	746	7808702	962118243
7826	08:39:47.025	00:00:07.825	469	647,9818	848,6534	0,5477498	0,7851339	487,2135	3,118842	0	-1024	-768	-1	-1	-1	-1	4	19	648	849						Untertest2.avi	0	880	547	72	111	590	739	117	0	Content		576	738	7825505	962135046
7842	08:39:47.041	00:00:07.842	470	704,0385	839,2069	0,5488578	0,7856873	487,5148	3,148834	0	-1024	-768	-1	-1	-1	-1	4	19	704	839						Untertest2.avi	0	880	547	72	111	590	739	117	0	Content		632	728	7842071	962151612
7859	08:39:47.058	00:00:07.858	471	675,5149	851,9189	0,5494379	0,786489	487,5989	3,213016	0	-1024	-768	-1	-1	-1	-1	4	19	676	852						Untertest2.avi	0	880	547	72	111	590	739	117	0	Content		604	741	7858693	962168234
7875	08:39:47.074	00:00:07.875	472	733,4154	851,3187	0,5500731	0,7880636	487,3944	3,011028	0	-1024	-768	-1	-1	-1	-1	4	19	733	851						Untertest2.avi	0	880	547	72	111	590	739	117	0	Content		661	740	7875440	962184981
7892	08:39:47.091	00:00:07.891	473	624,5879	833,7867	0,550579	0,7906799	487,2687	3,192791	0	-1024	-768	-1	-1	-1	-1	4	19	625	834						Untertest2.avi	0	880	547	72	111	590	739	117	0	Content		553	723	7891745	962201286
7909	08:39:47.108	00:00:07.908	474	636,4288	843,3452	0,551168	0,793282	487,3494	3,171144	0	-1024	-768	-1	-1	-1	-1	4	20	636	843						Untertest2.avi	0	880	547	72	111	502	735	249	0	Content		564	732	7908994	962218535
7925	08:39:47.124	00:00:07.925	475	610,5406	846,6092	0,5516022	0,795302	487,738	3,217678	0	479,3447	913,4109	0,3912087	0,8119318	520,0631	3,35383	0	20	545	880						Untertest2.avi	0	880	547	72	111	502	735	249	0	Content		473	769	7925117	962234658
7942	08:39:47.141	00:00:07.942	476	631,3042	838,4475	0,5520437	0,7973156	487,5265	3,183126	0	-1024	-768	-1	-1	-1	-1	4	20	631	838						Untertest2.avi	0	880	547	72	111	502	735	249	0	Content		559	727	7942308	962251849
7958	08:39:47.157	00:00:07.958	477	615,655	819,9568	0,5524735	0,7987103	487,6818	3,230263	0	477,1101	867,2042	0,3860772	0,8144153	487,6818	3,166411	0	20	546	844						Untertest2.avi	0	880	547	72	111	502	735	249	0	Content		474	733	7958362	962267903
7976	08:39:47.175	00:00:07.975	478	660,533	796,2991	0,5535166	0,7999273	487,7863	3,210692	0	524,2725	866,2886	0,3920974	0,8152709	516,4345	3,381056	0	20	592	831						Untertest2.avi	0	880	547	72	111	502	735	249	0	Content		520	720	7975606	962285147
7992	08:39:47.191	00:00:07.991	479	629,3084	823,8066	0,5541376	0,8011417	487,7951	3,207668	0	516,4986	836,1522	0,3931301	0,8163203	516,4345	3,326677	0	20	573	830						Untertest2.avi	0	880	547	72	111	502	735	249	0	Content		501	719	7991734	962301275
8008	08:39:47.207	00:00:08.008	480	622,9424	835,808	0,5553658	0,8024688	487,674	3,220965	0	551,3251	829,6415	0,3945351	0,8172325	516,4345	3,252489	0	20	587	833						Untertest2.avi	0	880	547	72	111	502	735	249	0	Content		515	722	8008480	962318021
8025	08:39:47.224	00:00:08.025	481	638,436	841,5874	0,5569599	0,8039421	487,5861	3,221487	0	557,7514	823,1307	0,394958	0,8179831	510,8802	3,353391	0	20	598	832						Untertest2.avi	0	880	547	72	111	502	735	249	0	Content		526	721	8025104	962334645
8042	08:39:47.241	00:00:08.042	482	602,2909	838,6252	0,5575667	0,8051776	487,2236	3,230395	0	461,1631	858,2499	0,395849	0,8185729	510,8802	3,412317	0	20	532	848						Untertest2.avi	0	880	547	72	111	502	735	249	0	Content		460	737	8042229	962351770
8059	08:39:47.258	00:00:08.058	483	616,0915	839,4703	0,5581152	0,8061159	487,3422	3,179203	0	463,8781	861,2258	0,3963695	0,8190458	510,8802	3,354213	0	20	540	850						Untertest2.avi	0	880	547	72	111	502	735	249	0	Content		468	739	8058851	962368392
8076	08:39:47.275	00:00:08.075	484	648,0955	857,8903	0,5586901	0,8066438	487,6101	3,276635	0	-1024	-768	-1	-1	-1	-1	4	20	648	858						Untertest2.avi	0	880	547	72	111	502	735	249	0	Content		576	747	8075594	962385135
8092	08:39:47.291	00:00:08.091	485	615,1857	840,7343	0,5583481	0,8068002	487,7782	3,20376	0	461,0604	849,6278	0,3965761	0,8191244	510,8802	3,468196	0	20	538	845						Untertest2.avi	0	880	547	72	111	502	735	249	0	Content		466	734	8091722	962401263
8108	08:39:47.307	00:00:08.108	486	619,5378	856,21	0,5582574	0,806448	487,8567	3,142887	0	461,676	856,9464	0,3964142	0,8186052	510,8802	3,36396	0	20	541	857						Untertest2.avi	0	880	547	72	111	502	735	249	0	Content		469	746	8108346	962417887
8125	08:39:47.324	00:00:08.124	487	660,8397	836,3353	0,5584131	0,8057873	487,678	3,231166	0	490,6245	864,3207	0,396926	0,8178074	514,7695	3,388365	0	20	576	850						Untertest2.avi	0	880	547	72	111	502	735	249	0	Content		504	739	8124970	962434511
8142	08:39:47.341	00:00:08.142	488	620,5135	858,4404	0,5577822	0,8047444	487,7655	3,166241	0	-1024	-768	-1	-1	-1	-1	4	20	621	858						Untertest2.avi	0	880	547	72	111	502	735	249	0	Content		549	747	8142336	962451877
8158	08:39:47.357	00:00:08.158	489	618,2022	850,9799	0,5574551	0,8038492	487,5572	3,18631	0	474,1401	902,6109	0,3963444	0,8156891	514,7695	3,159859	0	21	546	877						Untertest2.avi	0	880	547	72	111	470	774	117	0	Content		474	766	8158340	962467881
8176	08:39:47.375	00:00:08.175	490	644,9654	835,0352	0,5573761	0,8030959	487,5941	3,265154	0	431,7033	930,7139	0,3943682	0,8146772	506,1757	3,152017	0	21	538	883						Untertest2.avi	0	880	547	72	111	470	774	117	0	Content		466	772	8175585	962485126
8192	08:39:47.391	00:00:08.191	491	619,9699	850,2755	0,556681	0,8022863	487,3406	3,183432	0	436,0704	949,7159	0,3939408	0,8137602	506,1757	3,178899	0	21	528	900						Untertest2.avi	0	880	547	72	111	470	774	117	0	Content		456	789	8191588	962501129
8208	08:39:47.407	00:00:08.208	492	616,4044	840,1414	0,55622	0,8017256	487,7232	3,19046	0	423,7924	968,7834	0,3935032	0,8130925	506,1757	3,097361	0	21	520	904						Untertest2.avi	0	880	547	72	111	470	774	117	0	Content		448	793	8208211	962517752
8225	08:39:47.424	00:00:08.224	493	655,6124	842,7697	0,5562191	0,8012484	487,9468	3,211649	0	-1024	-768	-1	-1	-1	-1	4	21	656	843						Untertest2.avi	0	880	547	72	111	470	774	117	0	Content		584	732	8224960	962534501
8242	08:39:47.441	00:00:08.242	494	607,6547	836,9967	0,5556141	0,800973	487,7414	3,218899	0	449,2191	1006,974	0,3928155	0,8117283	506,1757	3,037141	0	21	528	922						Untertest2.avi	0	880	547	72	111	470	774	117	0	Content		456	811	8242199	962551740
8259	08:39:47.458	00:00:08.258	495	645,0792	834,2924	0,5557585	0,8007351	487,9428	3,256376	0	457,218	939,1594	0,3940202	0,8108438	513,952	3,33542	0	21	551	887						Untertest2.avi	0	880	547	72	111	470	774	117	0	Content		479	776	8258707	962568248
8275	08:39:47.474	00:00:08.275	496	646,8435	838,6302	0,5557135	0,800464	487,946	3,270937	0	-1024	-768	-1	-1	-1	-1	4	22	647	839						Untertest2.avi	0	880	547	72	111	552	743	1199	0	Content		575	728	8275447	962584988
8292	08:39:47.491	00:00:08.291	497	647,4135	844,4265	0,555673	0,8000779	487,8067	3,27062	0	-1024	-768	-1	-1	-1	-1	4	22	647	844						Untertest2.avi	0	880	547	72	111	552	743	1199	0	Content		575	733	8291577	962601118
8309	08:39:47.508	00:00:08.308	498	652,8366	840,7238	0,5554889	0,799538	487,7392	3,230643	0	-1024	-768	-1	-1	-1	-1	4	22	653	841						Untertest2.avi	0	880	547	72	111	552	743	1199	0	Content		581	730	8308699	962618240
8325	08:39:47.524	00:00:08.324	499	655,3618	849,2422	0,5551505	0,7989215	487,7646	3,210364	0	-1024	-768	-1	-1	-1	-1	4	22	655	849						Untertest2.avi	0	880	547	72	111	552	743	1199	0	Content		583	738	8324948	962634489
8342	08:39:47.541	00:00:08.342	500	639,8062	831,7094	0,5547522	0,7985322	487,5427	3,26539	0	-1024	-768	-1	-1	-1	-1	4	22	640	832						Untertest2.avi	0	880	547	72	111	552	743	1199	0	Content		568	721	8342059	962651600
8359	08:39:47.558	00:00:08.358	501	676,902	817,5049	0,5542428	0,7981244	487,6974	3,229753	0	-1024	-768	-1	-1	-1	-1	4	22	677	818						Untertest2.avi	0	880	547	72	111	552	743	1199	0	Content		605	707	8358693	962668234
8375	08:39:47.574	00:00:08.375	502	615,5894	849,5957	0,5535534	0,7976887	487,9673	3,195688	0	-1024	-768	-1	-1	-1	-1	4	22	616	850						Untertest2.avi	0	880	547	72	111	552	743	1199	0	Content		544	739	8375318	962684859
8391	08:39:47.590	00:00:08.391	503	609,5053	846,2882	0,5532678	0,7977039	487,7001	3,208155	0	-1024	-768	-1	-1	-1	-1	4	22	610	846						Untertest2.avi	0	880	547	72	111	552	743	1199	0	Content		538	735	8391440	962700981
8408	08:39:47.607	00:00:08.408	504	620,2111	852,7297	0,5531782	0,7975343	487,8734	3,178184	0	-1024	-768	-1	-1	-1	-1	4	22	620	853						Untertest2.avi	0	880	547	72	111	552	743	1199	0	Content		548	742	8408063	962717604
8425	08:39:47.624	00:00:08.424	505	607,3743	851,9075	0,553276	0,7973884	487,7232	3,214588	0	-1024	-768	-1	-1	-1	-1	4	22	607	852						Untertest2.avi	0	880	547	72	111	552	743	1199	0	Content		535	741	8424684	962734225
8442	08:39:47.641	00:00:08.441	506	606,6266	851,7096	0,5535038	0,7972324	487,5465	3,176217	0	-1024	-768	-1	-1	-1	-1	4	22	607	852						Untertest2.avi	0	880	547	72	111	552	743	1199	0	Content		535	741	8441936	962751477
8459	08:39:47.658	00:00:08.458	507	622,1857	860,9619	0,5537686	0,7967693	487,6851	3,134202	0	-1024	-768	-1	-1	-1	-1	4	22	622	861						Untertest2.avi	0	880	547	72	111	552	743	1199	0	Content		550	750	8458685	962768226
8475	08:39:47.674	00:00:08.475	508	611,256	849,6522	0,5539569	0,7964142	487,4914	3,117088	0	-1024	-768	-1	-1	-1	-1	4	22	611	850						Untertest2.avi	0	880	547	72	111	552	743	1199	0	Content		539	739	8475251	962784792
8491	08:39:47.690	00:00:08.491	509	620,2312	858,7562	0,5540569	0,7958148	487,8156	3,131886	0	-1024	-768	-1	-1	-1	-1	4	22	620	859						Untertest2.avi	0	880	547	72	111	552	743	1199	0	Content		548	748	8491302	962800843
8508	08:39:47.707	00:00:08.508	510	632,0258	851,2816	0,5541467	0,7955825	487,7577	3,130405	0	-1024	-768	-1	-1	-1	-1	4	22	632	851						Untertest2.avi	0	880	547	72	111	552	743	1199	0	Content		560	740	8508053	962817594
8525	08:39:47.724	00:00:08.524	511	609,179	846,6583	0,5543334	0,7954755	487,3724	3,206727	0	-1024	-768	-1	-1	-1	-1	4	22	609	847						Untertest2.avi	0	880	547	72	111	552	743	1199	0	Content		537	736	8524675	962834216
8542	08:39:47.741	00:00:08.541	512	610,8322	854,4353	0,5544378	0,7952713	487,7067	3,174656	0	-1024	-768	-1	-1	-1	-1	4	22	611	854						Untertest2.avi	0	880	547	72	111	552	743	1199	0	Content		539	743	8541927	962851468
8559	08:39:47.758	00:00:08.558	513	639,8423	861,9567	0,5546895	0,7949136	487,5956	3,087457	0	-1024	-768	-1	-1	-1	-1	4	22	640	862						Untertest2.avi	0	880	547	72	111	552	743	1199	0	Content		568	751	8558549	962868090
8575	08:39:47.774	00:00:08.575	514	623,9136	865,1613	0,5549054	0,7942843	487,6757	3,125519	0	-1024	-768	-1	-1	-1	-1	4	22	624	865						Untertest2.avi	0	880	547	72	111	552	743	1199	0	Content		552	754	8575115	962884656
8591	08:39:47.790	00:00:08.591	515	609,7977	845,5369	0,5551081	0,7933195	487,704	3,202477	0	-1024	-768	-1	-1	-1	-1	4	22	610	846						Untertest2.avi	0	880	547	72	111	552	743	1199	0	Content		538	735	8591294	962900835
8608	08:39:47.807	00:00:08.607	516	617,7181	855,7662	0,5553189	0,7924191	487,3038	3,170236	0	-1024	-768	-1	-1	-1	-1	4	22	618	856						Untertest2.avi	0	880	547	72	111	552	743	1199	0	Content		546	745	8607918	962917459
8625	08:39:47.824	00:00:08.624	517	628,8131	839,1688	0,5554742	0,7912901	487,6107	3,198287	0	-1024	-768	-1	-1	-1	-1	4	22	629	839						Untertest2.avi	0	880	547	72	111	552	743	1199	0	Content		557	728	8624542	962934083
8642	08:39:47.841	00:00:08.641	518	614,8785	853,5756	0,5556075	0,7902001	487,3141	3,200407	0	-1024	-768	-1	-1	-1	-1	4	22	615	854						Untertest2.avi	0	880	547	72	111	552	743	1199	0	Content		543	743	8641914	962951455
8658	08:39:47.857	00:00:08.657	519	617,296	854,4125	0,5557282	0,7892205	487,206	3,201955	0	-1024	-768	-1	-1	-1	-1	4	22	617	854						Untertest2.avi	0	880	547	72	111	552	743	1199	0	Content		545	743	8657913	962967454
8675	08:39:47.874	00:00:08.674	520	608,5244	862,4135	0,5558515	0,7883874	487,2374	3,179928	0	-1024	-768	-1	-1	-1	-1	4	22	609	862						Untertest2.avi	0	880	547	72	111	552	743	1199	0	Content		537	751	8674533	962984074
8691	08:39:47.890	00:00:08.691	521	614,9213	863,8065	0,5562072	0,787655	487,1854	3,174228	0	-1024	-768	-1	-1	-1	-1	4	22	615	864						Untertest2.avi	0	880	547	72	111	552	743	1199	0	Content		543	753	8691156	963000697
8708	08:39:47.907	00:00:08.708	522	619,0989	864,4088	0,5566705	0,7872226	487,3358	3,169823	0	-1024	-768	-1	-1	-1	-1	4	22	619	864						Untertest2.avi	0	880	547	72	111	552	743	1199	0	Content		547	753	8708407	963017948
8725	08:39:47.924	00:00:08.725	523	609,0847	846,2474	0,5573437	0,7873316	487,3221	3,261801	0	-1024	-768	-1	-1	-1	-1	4	22	609	846						Untertest2.avi	0	880	547	72	111	552	743	1199	0	Content		537	735	8725156	963034697
8742	08:39:47.941	00:00:08.741	524	624,1982	864,1398	0,5579733	0,7879893	487,4478	3,190048	0	-1024	-768	-1	-1	-1	-1	4	22	624	864						Untertest2.avi	0	880	547	72	111	552	743	1199	0	Content		552	753	8741598	963051139
8758	08:39:47.957	00:00:08.757	525	628,3148	860,7083	0,5586668	0,7891759	487,3718	3,183299	0	-1024	-768	-1	-1	-1	-1	4	22	628	861						Untertest2.avi	0	880	547	72	111	552	743	1199	0	Content		556	750	8757775	963067316
8774	08:39:47.973	00:00:08.774	526	628,1221	861,3591	0,5594606	0,7905996	487,2823	3,170054	0	-1024	-768	-1	-1	-1	-1	4	22	628	861						Untertest2.avi	0	880	547	72	111	552	743	1199	0	Content		556	750	8774399	963083940
8791	08:39:47.990	00:00:08.791	527	616,0447	854,9835	0,5599961	0,7916198	487,766	3,215459	0	408,718	723,8318	0,3936946	0,8017253	487,766	2,648754	0	22	512	789						Untertest2.avi	0	880	547	72	111	552	743	1199	0	Content		440	678	8791148	963100689
8808	08:39:48.007	00:00:08.808	528	634,4484	855,5831	0,5604847	0,7925255	487,5619	3,202086	0	409,8677	735,8149	0,3942583	0,8022547	487,5619	2,74879	0	22	522	796						Untertest2.avi	0	880	547	72	111	552	743	1199	0	Content		450	685	8808399	963117940
8825	08:39:48.024	00:00:08.824	529	633,0352	851,5895	0,5606936	0,7932143	487,7394	3,222213	0	-1024	-768	-1	-1	-1	-1	4	22	633	852						Untertest2.avi	0	880	547	72	111	552	743	1199	0	Content		561	741	8824519	963134060
8841	08:39:48.040	00:00:08.841	530	671,4935	858,406	0,5609446	0,793696	487,7861	3,239105	0	406,8061	833,9504	0,3923	0,8033754	495,396	3,074107	0	22	539	846						Untertest2.avi	0	880	547	72	111	552	743	1199	0	Content		467	735	8841383	963150924
8858	08:39:48.057	00:00:08.858	531	645,543	847,9304	0,5606873	0,7940934	487,7614	3,252398	0	-1024	-768	-1	-1	-1	-1	4	22	646	848						Untertest2.avi	0	880	547	72	111	552	743	1199	0	Content		574	737	8858014	963167555
8875	08:39:48.074	00:00:08.874	532	680,111	874,6211	0,5603399	0,7944323	487,8413	3,188231	0	-1024	-768	-1	-1	-1	-1	4	22	680	875						Untertest2.avi	0	880	547	72	111	552	743	1199	0	Content		608	764	8874709	963184250
8891	08:39:48.090	00:00:08.891	533	654,2758	843,3632	0,559949	0,7947936	487,8288	3,28645	0	-1024	-768	-1	-1	-1	-1	4	22	654	843						Untertest2.avi	0	880	547	72	111	552	743	1199	0	Content		582	732	8891332	963200873
8908	08:39:48.107	00:00:08.908	534	667,9881	854,7567	0,5596419	0,7951886	487,8204	3,273345	0	-1024	-768	-1	-1	-1	-1	4	22	668	855						Untertest2.avi	0	880	547	72	111	552	743	1199	0	Content		596	744	8908005	963217546
8925	08:39:48.124	00:00:08.924	535	617,5078	841,8793	0,5590889	0,7954677	487,6634	3,231183	0	-1024	-768	-1	-1	-1	-1	4	22	618	842						Untertest2.avi	0	880	547	72	111	552	743	1199	0	Content		546	731	8924759	963234300
8941	08:39:48.140	00:00:08.941	536	612,7332	846,1984	0,5588825	0,7955183	487,7851	3,224884	0	-1024	-768	-1	-1	-1	-1	4	22	613	846						Untertest2.avi	0	880	547	72	111	552	743	1199	0	Content		541	735	8941382	963250923
8958	08:39:48.157	00:00:08.958	537	661,6227	848,8929	0,5591047	0,795444	487,9349	3,266883	0	-1024	-768	-1	-1	-1	-1	4	22	662	849						Untertest2.avi	0	880	547	72	111	552	743	1199	0	Content		590	738	8958129	963267670
8975	08:39:48.174	00:00:08.974	538	646,0944	871,3358	0,5587597	0,7953358	487,8596	3,090784	0	-1024	-768	-1	-1	-1	-1	4	22	646	871						Untertest2.avi	0	880	547	72	111	552	743	1199	0	Content		574	760	8974819	963284360
8991	08:39:48.190	00:00:08.991	539	655,3539	875,8063	0,5587425	0,79537	487,8404	3,138279	0	-1024	-768	-1	-1	-1	-1	4	22	655	876						Untertest2.avi	0	880	547	72	111	552	743	1199	0	Content		583	765	8991002	963300543
9008	08:39:48.207	00:00:09.008	540	621,9259	854,3379	0,558728	0,7954195	487,847	3,243586	0	-1024	-768	-1	-1	-1	-1	4	22	622	854						Untertest2.avi	0	880	547	72	111	552	743	1199	0	Content		550	743	9008192	963317733
9025	08:39:48.224	00:00:09.024	541	609,3239	841,8729	0,5586543	0,7955141	487,7014	3,273777	0	-1024	-768	-1	-1	-1	-1	4	22	609	842						Untertest2.avi	0	880	547	72	111	552	743	1199	0	Content		537	731	9024872	963334413
9042	08:39:48.241	00:00:09.041	542	610,1351	857,964	0,5585304	0,7955891	487,7843	3,237912	0	-1024	-768	-1	-1	-1	-1	4	22	610	858						Untertest2.avi	0	880	547	72	111	552	743	1199	0	Content		538	747	9041623	963351164
9058	08:39:48.257	00:00:09.057	543	595,0679	844,3241	0,5584476	0,795548	487,8256	3,300093	0	-1024	-768	-1	-1	-1	-1	4	22	595	844						Untertest2.avi	0	880	547	72	111	552	743	1199	0	Content		523	733	9057619	963367160
9075	08:39:48.274	00:00:09.074	544	617,7137	859,9315	0,558332	0,7955294	487,8777	3,205578	0	-1024	-768	-1	-1	-1	-1	4	22	618	860						Untertest2.avi	0	880	547	72	111	552	743	1199	0	Content		546	749	9074812	963384353
9091	08:39:48.290	00:00:09.090	545	644,1794	878,8427	0,5581788	0,7950225	488,0692	3,161068	0	-1024	-768	-1	-1	-1	-1	4	22	644	879						Untertest2.avi	0	880	547	72	111	552	743	1199	0	Content		572	768	9090990	963400531
9108	08:39:48.307	00:00:09.107	546	611,854	859,7445	0,5579777	0,7945191	487,763	3,286021	0	-1024	-768	-1	-1	-1	-1	4	22	612	860						Untertest2.avi	0	880	547	72	111	552	743	1199	0	Content		540	749	9107615	963417156
9124	08:39:48.323	00:00:09.124	547	627,3423	856,202	0,5578325	0,7939291	487,658	3,232757	0	-1024	-768	-1	-1	-1	-1	4	22	627	856						Untertest2.avi	0	880	547	72	111	552	743	1199	0	Content		555	745	9124241	963433782
9141	08:39:48.340	00:00:09.141	548	624,4015	866,3488	0,5576288	0,7932203	487,3466	3,216095	0	-1024	-768	-1	-1	-1	-1	4	22	624	866						Untertest2.avi	0	880	547	72	111	552	743	1199	0	Content		552	755	9141488	963451029
9158	08:39:48.357	00:00:09.158	549	617,078	853,8857	0,5572703	0,7925491	487,4773	3,280893	0	-1024	-768	-1	-1	-1	-1	4	22	617	854						Untertest2.avi	0	880	547	72	111	552	743	1199	0	Content		545	743	9158235	963467776
9175	08:39:48.374	00:00:09.174	550	604,2394	843,2763	0,5569008	0,7921703	487,5995	3,285892	0	-1024	-768	-1	-1	-1	-1	4	22	604	843						Untertest2.avi	0	880	547	72	111	552	743	1199	0	Content		532	732	9174677	963484218
9191	08:39:48.390	00:00:09.190	551	610,1244	853,4637	0,5566677	0,791894	487,6553	3,279499	0	-1024	-768	-1	-1	-1	-1	4	22	610	853						Untertest2.avi	0	880	547	72	111	552	743	1199	0	Content		538	742	9190857	963500398
9208	08:39:48.407	00:00:09.207	552	628,4926	860,5594	0,5564653	0,7917336	487,6205	3,231554	0	-1024	-768	-1	-1	-1	-1	4	22	628	861						Untertest2.avi	0	880	547	72	111	552	743	1199	0	Content		556	750	9207605	963517146
9224	08:39:48.423	00:00:09.224	553	626,1983	862,5203	0,5563004	0,7914757	487,5092	3,210737	0	-1024	-768	-1	-1	-1	-1	4	22	626	863						Untertest2.avi	0	880	547	72	111	552	743	1199	0	Content		554	752	9224227	963533768
9241	08:39:48.440	00:00:09.241	554	626,8381	858,6147	0,5561657	0,7912318	487,4956	3,223874	0	-1024	-768	-1	-1	-1	-1	4	22	627	859						Untertest2.avi	0	880	547	72	111	552	743	1199	0	Content		555	748	9241474	963551015
9258	08:39:48.457	00:00:09.258	555	616,2198	864,3557	0,5562091	0,7908792	487,4865	3,274046	0	-1024	-768	-1	-1	-1	-1	4	22	616	864						Untertest2.avi	0	880	547	72	111	552	743	1199	0	Content		544	753	9258105	963567646
9275	08:39:48.474	00:00:09.274	556	645,0864	881,9694	0,5564001	0,7907223	487,1322	3,153697	0	-1024	-768	-1	-1	-1	-1	4	22	645	882						Untertest2.avi	0	880	547	72	111	552	743	1199	0	Content		573	771	9274670	963584211
9291	08:39:48.490	00:00:09.290	557	624,3017	846,8103	0,5566722	0,7905831	487,0652	3,209151	0	-1024	-768	-1	-1	-1	-1	4	22	624	847						Untertest2.avi	0	880	547	72	111	552	743	1199	0	Content		552	736	9290737	963600278
9307	08:39:48.506	00:00:09.307	558	632,1392	867,7223	0,5570115	0,7902454	487,1559	3,183637	0	-1024	-768	-1	-1	-1	-1	4	22	632	868						Untertest2.avi	0	880	547	72	111	552	743	1199	0	Content		560	757	9307471	963617012
9324	08:39:48.523	00:00:09.324	559	620,9128	856,5104	0,5573366	0,7901568	486,9434	3,242339	0	-1024	-768	-1	-1	-1	-1	4	22	621	857						Untertest2.avi	0	880	547	72	111	552	743	1199	0	Content		549	746	9324094	963633635
9341	08:39:48.540	00:00:09.341	560	618,5317	863,4816	0,5576084	0,790179	487,1658	3,238752	0	-1024	-768	-1	-1	-1	-1	4	22	619	863						Untertest2.avi	0	880	547	72	111	552	743	1199	0	Content		547	752	9341344	963650885
9358	08:39:48.557	00:00:09.358	561	623,9077	867,0004	0,5578797	0,7902703	487,1004	3,23815	0	-1024	-768	-1	-1	-1	-1	4	22	624	867						Untertest2.avi	0	880	547	72	111	552	743	1199	0	Content		552	756	9358093	963667634
9375	08:39:48.574	00:00:09.374	562	640,4067	865,6738	0,5581033	0,7905879	486,9948	3,195928	0	-1024	-768	-1	-1	-1	-1	4	22	640	866						Untertest2.avi	0	880	547	72	111	552	743	1199	0	Content		568	755	9374535	963684076
9391	08:39:48.590	00:00:09.390	563	661,7287	876,0293	0,5582605	0,7908056	487,0289	3,1428	0	-1024	-768	-1	-1	-1	-1	4	22	662	876						Untertest2.avi	0	880	547	72	111	552	743	1199	0	Content		590	765	9390728	963700269
9407	08:39:48.606	00:00:09.407	564	621,9406	856,4731	0,5584271	0,7909824	487,1504	3,299128	0	-1024	-768	-1	-1	-1	-1	4	22	622	856						Untertest2.avi	0	880	547	72	111	552	743	1199	0	Content		550	745	9407339	963716880
9424	08:39:48.623	00:00:09.424	565	625,1898	862,2675	0,5585014	0,7912365	487,1659	3,237667	0	-1024	-768	-1	-1	-1	-1	4	22	625	862						Untertest2.avi	0	880	547	72	111	552	743	1199	0	Content		553	751	9424089	963733630
9441	08:39:48.640	00:00:09.441	566	643,158	863,0771	0,5586426	0,7912974	486,9872	3,224591	0	-1024	-768	-1	-1	-1	-1	4	22	643	863						Untertest2.avi	0	880	547	72	111	552	743	1199	0	Content		571	752	9441334	963750875
9458	08:39:48.657	00:00:09.457	567	624,7801	852,8352	0,5587342	0,7913224	486,8927	3,288161	0	-1024	-768	-1	-1	-1	-1	4	22	625	853						Untertest2.avi	0	880	547	72	111	552	743	1199	0	Content		553	742	9457956	963767497
9475	08:39:48.674	00:00:09.474	568	642,9417	867,0255	0,5588043	0,791031	486,9762	3,243996	0	-1024	-768	-1	-1	-1	-1	4	23	643	867						Untertest2.avi	0	880	547	72	111	464	735	133	0	Content		571	756	9474526	963784067
9491	08:39:48.690	00:00:09.490	569	626,0284	856,6334	0,5588896	0,79083	486,7708	3,306161	0	363,267	741,4088	0,3925884	0,8042752	486,7708	2,815696	0	23	495	799						Untertest2.avi	0	880	547	72	111	464	735	133	0	Content		423	688	9490579	963800120
9507	08:39:48.706	00:00:09.507	570	635,975	861,4686	0,5589585	0,7906132	486,7359	3,239186	0	-1024	-768	-1	-1	-1	-1	4	23	636	861						Untertest2.avi	0	880	547	72	111	464	735	133	0	Content		564	750	9507329	963816870
9524	08:39:48.723	00:00:09.523	571	621,6008	853,5315	0,5591532	0,7904028	486,8577	3,259911	0	420,8506	735,5038	0,3929574	0,8034142	486,8578	2,797749	0	23	521	795						Untertest2.avi	0	880	547	72	111	464	735	133	0	Content		449	684	9523951	963833492
9541	08:39:48.740	00:00:09.540	572	667,6379	860,0294	0,5597624	0,7901302	487,0942	3,27129	0	366,8359	780,7385	0,3897669	0,8028243	499,9232	2,890821	0	23	517	820						Untertest2.avi	0	880	547	72	111	464	735	133	0	Content		445	709	9540894	963850435
9558	08:39:48.757	00:00:09.557	573	674,1887	860,3992	0,5601518	0,7896503	486,9859	3,237391	0	353,0753	753,6279	0,3894494	0,8020341	502,7082	2,799291	0	23	514	807						Untertest2.avi	0	880	547	72	111	464	735	133	0	Content		442	696	9557516	963867057
9574	08:39:48.773	00:00:09.574	574	641,0183	859,2948	0,5602531	0,7887139	486,8736	3,249769	0	461,9534	833,1059	0,38985	0,8009796	502,7082	3,303501	0	23	551	846						Untertest2.avi	0	880	547	72	111	464	735	133	0	Content		479	735	9574193	963883734
9591	08:39:48.790	00:00:09.590	575	646,5919	867,5818	0,5607702	0,7877078	486,6069	3,258334	0	463,2171	866,7025	0,3902692	0,7995526	502,7082	3,311373	0	23	555	867						Untertest2.avi	0	880	547	72	111	464	735	133	0	Content		483	756	9590945	963900486
9608	08:39:48.807	00:00:09.607	576	659,854	855,3861	0,5616044	0,7866449	486,5661	3,319803	0	411,4595	883,7948	0,3888954	0,7980895	509,7238	3,142809	0	24	536	870						Untertest2.avi	0	880	547	72	111	527	792	450	0	Content		464	759	9607568	963917109
9624	08:39:48.823	00:00:09.624	577	637,3327	869,9957	0,561828	0,7853811	486,3032	3,271026	0	500,7357	903,9278	0,3893508	0,7964893	509,7238	3,476238	0	24	569	887						Untertest2.avi	0	880	547	72	111	527	792	450	0	Content		497	776	9624193	963933734
9641	08:39:48.840	00:00:09.640	578	644,9399	818,177	0,5622938	0,7843334	486,2018	3,346671	0	485,9921	915,6951	0,3898668	0,7948041	509,7238	3,466449	0	24	565	867						Untertest2.avi	0	880	547	72	111	527	792	450	0	Content		493	756	9640758	963950299
9658	08:39:48.857	00:00:09.657	579	686,7585	859,4998	0,5630888	0,7834663	486,3294	3,286647	0	-1024	-768	-1	-1	-1	-1	4	24	687	859						Untertest2.avi	0	880	547	72	111	527	792	450	0	Content		615	748	9657565	963967106
9674	08:39:48.873	00:00:09.674	580	680,4036	843,8279	0,563588	0,7827517	486,1363	3,280063	0	-1024	-768	-1	-1	-1	-1	4	24	680	844						Untertest2.avi	0	880	547	72	111	527	792	450	0	Content		608	733	9674188	963983729
9691	08:39:48.890	00:00:09.690	581	703,9672	873,8649	0,5639682	0,782155	486,1445	3,21261	0	487,5173	914,4167	0,3916833	0,7913199	507,5815	3,365235	0	24	596	894						Untertest2.avi	0	880	547	72	111	527	792	450	0	Content		524	783	9690810	964000351
9707	08:39:48.906	00:00:09.707	582	693,0957	870,7214	0,5641935	0,7815228	486,0269	3,252388	0	516,9355	888,5365	0,3908704	0,7904435	511,7089	3,490553	0	24	605	880						Untertest2.avi	0	880	547	72	111	527	792	450	0	Content		533	769	9707377	964016918
9724	08:39:48.923	00:00:09.724	583	695,3219	882,7423	0,5643101	0,7806782	486,0345	3,229871	0	502,823	938,244	0,3906321	0,7895821	512,6265	3,413195	0	24	599	910						Untertest2.avi	0	880	547	72	111	527	792	450	0	Content		527	799	9724185	964033726
9741	08:39:48.940	00:00:09.740	584	691,5972	874,1255	0,5643679	0,7799138	485,7616	3,254995	0	482,7856	943,5085	0,3902764	0,7886472	513,8096	3,381514	0	24	587	909						Untertest2.avi	0	880	547	72	111	527	792	450	0	Content		515	798	9740751	964050292
9757	08:39:48.956	00:00:09.757	585	693,1987	875,5928	0,5643705	0,7791466	485,6516	3,174224	0	503,8302	900,6381	0,3898965	0,7878752	515,2866	3,444455	0	24	599	888						Untertest2.avi	0	880	547	72	111	527	792	450	0	Content		527	777	9757433	964066974
9774	08:39:48.973	00:00:09.774	586	699,3569	871,5371	0,5644493	0,7784553	485,6552	3,166781	0	511,9404	922,0076	0,3903053	0,7870688	514,0333	3,477139	0	24	606	897						Untertest2.avi	0	880	547	72	111	527	792	450	0	Content		534	786	9774055	964083596
9791	08:39:48.990	00:00:09.790	587	703,1703	886,8374	0,5644848	0,7778863	485,6359	3,139733	0	466,2094	926,2244	0,3903446	0,7864439	514,0016	3,354826	0	24	585	907						Untertest2.avi	0	880	547	72	111	527	792	450	0	Content		513	796	9790693	964100234
9807	08:39:49.006	00:00:09.807	588	645,756	885,043	0,564132	0,7773532	485,6137	3,176754	0	492,8588	929,5807	0,3903557	0,7858224	514,0016	3,45391	0	24	569	907						Untertest2.avi	0	880	547	72	111	527	792	450	0	Content		497	796	9807296	964116837
9824	08:39:49.023	00:00:09.823	589	723,2685	919,0313	0,571559	0,7765772	512,8176	3,27275	0	485,2462	912,5927	0,3903916	0,7852732	514,0016	3,405784	0	24	604	916						Untertest2.avi	0	880	547	72	111	527	792	450	0	Content		532	805	9823918	964133459
9841	08:39:49.040	00:00:09.840	590	701,0798	872,2135	0,5645607	0,7766551	485,8394	3,178241	0	517,6956	924,1506	0,3908564	0,7845079	512,4644	3,43528	0	24	609	898						Untertest2.avi	0	880	547	72	111	527	792	450	0	Content		537	787	9840616	964150157
9857	08:39:49.056	00:00:09.857	591	674,5117	898,2762	0,5643603	0,7763115	485,7571	3,076333	0	504,2782	920,4439	0,3910168	0,7837359	512,4644	3,436038	0	24	589	909						Untertest2.avi	0	880	547	72	111	527	792	450	0	Content		517	798	9857295	964166836
9874	08:39:49.073	00:00:09.873	592	652,7759	884,1365	0,564441	0,7759748	485,8766	3,121181	0	499,8211	923,3164	0,3910901	0,7830361	512,4644	3,42095	0	24	576	904						Untertest2.avi	0	880	547	72	111	527	792	450	0	Content		504	793	9873913	964183454
9891	08:39:49.090	00:00:09.890	593	697,091	865,7836	0,5648484	0,7755824	485,7545	3,173378	0	513,0259	895,0898	0,3925194	0,7824401	506,9062	3,425215	0	24	605	880						Untertest2.avi	0	880	547	72	111	527	792	450	0	Content		533	769	9890610	964200151
9907	08:39:49.106	00:00:09.907	594	687,0781	873,0143	0,564854	0,7751669	485,5829	3,181054	0	514,7961	905,6239	0,3918224	0,7816957	509,3762	3,436917	0	24	601	889						Untertest2.avi	0	880	547	72	111	527	792	450	0	Content		529	778	9907234	964216775
9924	08:39:49.123	00:00:09.923	595	728,0212	928,2248	0,5647234	0,7747855	485,5673	3,01313	0	483,1114	914,6349	0,3917909	0,7809423	508,9486	3,299442	0	24	606	921						Untertest2.avi	0	880	547	72	111	527	792	450	0	Content		534	810	9923915	964233456
9941	08:39:49.140	00:00:09.940	596	742,757	916,6357	0,5645734	0,774415	485,6006	3,066219	0	476,9021	930,7295	0,3903485	0,7802594	513,4658	3,300848	0	24	610	924						Untertest2.avi	0	880	547	72	111	527	792	450	0	Content		538	813	9940537	964250078
9957	08:39:49.156	00:00:09.957	597	640,5878	875,0897	0,5641344	0,7739307	485,2744	3,106649	0	486,6837	904,9078	0,3901145	0,7797661	513,4659	3,29382	0	24	564	890						Untertest2.avi	0	880	547	72	111	527	792	450	0	Content		492	779	9957157	964266698
9974	08:39:49.173	00:00:09.973	598	639,6446	881,2923	0,564001	0,7735389	485,4617	3,013811	0	473,9675	923,7192	0,389937	0,7790949	513,4659	3,326782	0	24	557	903						Untertest2.avi	0	880	547	72	111	527	792	450	0	Content		485	792	9973849	964283390
9990	08:39:49.189	00:00:09.990	599	718,6432	923,4252	0,5642493	0,7730661	485,6017	3,008983	0	467,5343	916,1328	0,3890489	0,7786906	516,3467	3,330037	0	24	593	920						Untertest2.avi	0	880	547	72	111	527	792	450	0	Content		521	809	9990471	964300012
10007	08:39:49.206	00:00:10.007	600	675,5286	903,9102	0,5640867	0,7726178	485,5562	2,88219	0	461,7171	918,6389	0,3892656	0,7782131	516,3468	3,335312	0	24	569	911						Untertest2.avi	0	880	547	72	111	527	792	450	0	Content		497	800	10007097	964316638
10024	08:39:49.223	00:00:10.023	601	754,8368	942,0629	0,559669	0,7724815	510,5573	2,982758	0	473,2922	918,0935	0,3896272	0,7776209	516,3468	3,356668	0	24	614	930						Untertest2.avi	0	880	547	72	111	527	792	450	0	Content		542	819	10023900	964333441
10041	08:39:49.240	00:00:10.040	602	756,011	948,1846	0,5651128	0,7715766	485,3504	2,935088	0	489,1454	915,7166	0,3919073	0,7769803	509,1195	3,212131	0	24	623	932						Untertest2.avi	0	880	547	72	111	527	792	450	0	Content		551	821	10040524	964350065
10057	08:39:49.256	00:00:10.057	603	797,2416	906,6914	0,5593664	0,7708585	513,1229	2,945228	0	522,6386	903,5452	0,3917396	0,7756824	509,1195	3,208958	0	25	660	905						Untertest2.avi	0	880	547	72	111	632	750	133	0	Content		588	794	10057147	964366688
10074	08:39:49.273	00:00:10.073	604	826,8626	876,402	0,5593438	0,7696351	513,1229	2,953178	0	580,7986	845,3682	0,3913724	0,7744403	509,1195	3,185284	0	25	704	861						Untertest2.avi	0	880	547	72	111	632	750	133	0	Content		632	750	10073763	964383304
10091	08:39:49.290	00:00:10.090	605	805,6537	840,0171	0,5585806	0,7690744	519,3256	3,145582	0	606,0574	835,0764	0,3910914	0,7739368	510,8102	3,175277	0	25	706	838						Untertest2.avi	0	880	547	72	111	632	750	133	0	Content		634	727	10090519	964400060
10107	08:39:49.306	00:00:10.107	606	793,9945	851,5347	0,5587051	0,7686267	519,3256	3,070986	0	618,218	865,4753	0,3911116	0,7734798	510,8102	3,117224	0	25	706	859						Untertest2.avi	0	880	547	72	111	632	750	133	0	Content		634	748	10107015	964416556
10124	08:39:49.323	00:00:10.123	607	765,0406	872,4418	0,5586889	0,7680507	519,3256	3,11869	0	586,1046	862,3627	0,3909783	0,7729708	510,8102	3,189706	0	25	676	867						Untertest2.avi	0	880	547	72	111	632	750	133	0	Content		604	756	10123763	964433304
10140	08:39:49.339	00:00:10.140	608	835,3765	891,6815	0,5598406	0,7675279	513,3912	2,933016	0	621,614	871,6287	0,3929482	0,7724415	503,5665	3,189198	0	25	728	882						Untertest2.avi	0	880	547	72	111	632	750	133	0	Content		656	771	10140386	964449927
10157	08:39:49.356	00:00:10.157	609	816,0434	885,384	0,5597857	0,767118	513,3912	2,888741	0	620,8715	875,9347	0,3928483	0,7718537	503,5665	3,062036	0	25	718	881						Untertest2.avi	0	880	547	72	111	632	750	133	0	Content		646	770	10157010	964466551
10174	08:39:49.373	00:00:10.173	610	768,487	820,0292	0,5597759	0,7666932	513,3912	3,115222	0	612,5411	857,0322	0,3929015	0,7712848	503,5665	3,103587	0	25	691	839						Untertest2.avi	0	880	547	72	111	632	750	133	0	Content		619	728	10173663	964483204
10190	08:39:49.389	00:00:10.190	611	721,5755	808,2323	0,5653437	0,7657842	485,3385	3,030515	0	615,0577	866,386	0,3943365	0,770896	497,9376	3,087528	0	26	668	837						Untertest2.avi	0	880	547	72	111	553	752	100	0	Content		596	726	10190258	964499799
10207	08:39:49.406	00:00:10.207	612	-1024	-768	-1	-1	-1	-1	4	580,8007	865,3308	0,3942255	0,7705256	497,9376	3,100825	0	26	581	865						Untertest2.avi	0	880	547	72	111	553	752	100	0	Content		509	754	10207005	964516546
10224	08:39:49.423	00:00:10.223	613	735,0686	851,4543	0,5653346	0,7649007	485,4235	2,944242	0	573,9255	864,2756	0,3924507	0,7702435	504,9051	3,094551	0	26	654	858						Untertest2.avi	0	880	547	72	111	553	752	100	0	Content		582	747	10223634	964533175
10240	08:39:49.439	00:00:10.240	614	-1024	-768	-1	-1	-1	-1	4	634,192	884,8361	0,3925375	0,7698371	504,9052	3,061082	0	26	634	885						Untertest2.avi	0	880	547	72	111	553	752	100	0	Content		562	774	10240248	964549789
10257	08:39:49.456	00:00:10.256	615	-1024	-768	-1	-1	-1	-1	4	614,1489	872,3904	0,392588	0,7695693	504,9052	3,09612	0	26	614	872						Untertest2.avi	0	880	547	72	111	553	752	100	0	Content		542	761	10256880	964566421
10274	08:39:49.473	00:00:10.273	616	-1024	-768	-1	-1	-1	-1	4	602,5872	857,9728	0,3924339	0,7694996	505,5753	3,168271	0	26	603	858						Untertest2.avi	0	880	547	72	111	553	752	100	0	Content		531	747	10273631	964583172
10290	08:39:49.489	00:00:10.290	617	-1024	-768	-1	-1	-1	-1	4	625,0503	862,7565	0,3925219	0,7694129	505,5753	3,091693	0	27	625	863						Untertest2.avi	0	880	547	72	111	601	747	1083	0	Content		553	752	10290251	964599792
10307	08:39:49.506	00:00:10.306	618	713,8751	847,3548	0,5654638	0,763899	485,1033	2,886314	0	615,9952	875,709	0,3925658	0,7693753	505,5753	3,104521	0	27	665	862						Untertest2.avi	0	880	547	72	111	601	747	1083	0	Content		593	751	10306872	964616413
10324	08:39:49.523	00:00:10.323	619	731,481	868,7091	0,5657783	0,7637074	485,548	2,838296	0	615,984	869,9728	0,3919254	0,7692406	508,3623	3,122152	0	27	674	869						Untertest2.avi	0	880	547	72	111	601	747	1083	0	Content		602	758	10323620	964633161
10340	08:39:49.539	00:00:10.340	620	696,9235	841,5631	0,5655876	0,7633698	485,2511	2,8876	0	756,7734	889,3083	0,3920081	0,7689707	508,3623	2,775303	0	27	727	865						Untertest2.avi	0	880	547	72	111	601	747	1083	0	Content		655	754	10340245	964649786
10357	08:39:49.556	00:00:10.356	621	-1024	-768	-1	-1	-1	-1	4	608,9846	870,7535	0,392099	0,7689111	508,3623	3,185087	0	27	609	871						Untertest2.avi	0	880	547	72	111	601	747	1083	0	Content		537	760	10356868	964666409
10373	08:39:49.572	00:00:10.373	622	-1024	-768	-1	-1	-1	-1	4	655,1317	874,736	0,3919246	0,7689376	508,8254	3,084299	0	27	655	875						Untertest2.avi	0	880	547	72	111	601	747	1083	0	Content		583	764	10373435	964682976
10390	08:39:49.589	00:00:10.390	623	-1024	-768	-1	-1	-1	-1	4	642,1002	869,8909	0,3918878	0,7687201	508,8254	3,134442	0	27	642	870						Untertest2.avi	0	880	547	72	111	601	747	1083	0	Content		570	759	10390113	964699654
10407	08:39:49.606	00:00:10.406	624	751,9838	865,5035	0,5698934	0,7625309	500,6611	2,877097	0	593,6356	855,7922	0,3919194	0,7686362	508,8254	3,165627	0	27	673	861						Untertest2.avi	0	880	547	72	111	601	747	1083	0	Content		601	750	10406736	964716277
10423	08:39:49.622	00:00:10.423	625	751,9838	865,5035	0,5697221	0,7626246	499,9268	2,877097	0	602,9687	853,8423	0,3916906	0,7685395	510,1619	3,146583	0	27	677	860						Untertest2.avi	0	880	547	72	111	601	747	1083	0	Content		605	749	10423487	964733028
10440	08:39:49.639	00:00:10.440	626	722,5692	874,8345	0,5696768	0,7628079	499,9268	2,96929	0	766,1523	877,7938	0,3917468	0,7686691	510,1619	2,740621	0	27	744	876						Untertest2.avi	0	880	547	72	111	601	747	1083	0	Content		672	765	10440110	964749651
10457	08:39:49.656	00:00:10.456	627	707,2289	849,9754	0,5696301	0,7631277	499,9268	3,080401	0	615,8774	877,5344	0,3917244	0,7689241	510,1619	3,128319	0	27	662	864						Untertest2.avi	0	880	547	72	111	601	747	1083	0	Content		590	753	10456734	964766275
10474	08:39:49.673	00:00:10.473	628	692,4512	851,3604	0,5690236	0,7635235	498,0551	3,133721	0	675,8542	877,2751	0,3922841	0,7696008	507,545	2,982505	0	27	684	864						Untertest2.avi	0	880	547	72	111	601	747	1083	0	Content		612	753	10473562	964783103
10490	08:39:49.689	00:00:10.489	629	-1024	-768	-1	-1	-1	-1	4	620,4706	873,7806	0,3922282	0,7701189	507,5451	3,088023	0	27	620	874						Untertest2.avi	0	880	547	72	111	601	747	1083	0	Content		548	763	10489859	964799400
10507	08:39:49.706	00:00:10.507	630	759,2698	806,7775	0,5687404	0,764623	498,0551	3,05438	0	620,7208	859,6178	0,391986	0,7710648	507,5451	3,090417	0	27	690	833						Untertest2.avi	0	880	547	72	111	601	747	1083	0	Content		618	722	10507104	964816645
10523	08:39:49.722	00:00:10.523	631	759,2698	806,7775	0,5652249	0,7653837	485,8471	3,05438	0	620,9709	856,3757	0,3939849	0,7718734	499,2521	3,092811	0	27	690	832						Untertest2.avi	0	880	547	72	111	601	747	1083	0	Content		618	721	10523103	964832644
10540	08:39:49.739	00:00:10.539	632	700,7448	828,7855	0,5647221	0,7658603	485,8472	2,906849	0	613,9723	855,9374	0,3937412	0,7722654	499,2521	2,95284	0	27	657	842						Untertest2.avi	0	880	547	72	111	601	747	1083	0	Content		585	731	10539851	964849392
10556	08:39:49.755	00:00:10.556	633	744,5295	858,0376	0,5645487	0,7658983	485,8472	2,668283	0	604,2684	868,4313	0,3935824	0,7727885	499,2521	2,966575	0	27	674	863						Untertest2.avi	0	880	547	72	111	601	747	1083	0	Content		602	752	10556475	964866016
10573	08:39:49.772	00:00:10.573	634	714,3644	821,2062	0,5649595	0,7654458	485,3894	2,999065	0	600,1909	868,1837	0,3873545	0,7730445	522,8948	2,98031	0	27	657	845						Untertest2.avi	0	880	547	72	111	601	747	1083	0	Content		585	734	10573342	964882883
10590	08:39:49.789	00:00:10.590	635	-1024	-768	-1	-1	-1	-1	4	618,2813	872,1327	0,387364	0,7730057	522,8948	3,118476	0	27	618	872						Untertest2.avi	0	880	547	72	111	601	747	1083	0	Content		546	761	10590097	964899638
10607	08:39:49.806	00:00:10.606	636	-1024	-768	-1	-1	-1	-1	4	646,9712	866,7106	0,3873212	0,7729651	522,8948	3,160942	0	27	647	867						Untertest2.avi	0	880	547	72	111	601	747	1083	0	Content		575	756	10606714	964916255
10623	08:39:49.822	00:00:10.623	637	-1024	-768	-1	-1	-1	-1	4	656,3869	867,7533	0,388086	0,7730854	519,2999	3,203407	0	27	656	868						Untertest2.avi	0	880	547	72	111	601	747	1083	0	Content		584	757	10623342	964932883
10640	08:39:49.839	00:00:10.639	638	-1024	-768	-1	-1	-1	-1	4	646,3156	874,8682	0,3880822	0,7729456	519,3	3,095813	0	27	646	875						Untertest2.avi	0	880	547	72	111	601	747	1083	0	Content		574	764	10639964	964949505
10657	08:39:49.856	00:00:10.656	639	686,3605	815,0675	0,5642104	0,7641754	485,3894	3,003668	0	-1024	-768	-1	-1	-1	-1	4	27	686	815						Untertest2.avi	0	880	547	72	111	601	747	1083	0	Content		614	704	10656710	964966251
10673	08:39:49.872	00:00:10.673	640	761,7797	861,6925	0,5642833	0,7643754	485,6362	2,834802	0	-1024	-768	-1	-1	-1	-1	4	27	762	862						Untertest2.avi	0	880	547	72	111	601	747	1083	0	Content		690	751	10673334	964982875
10690	08:39:49.889	00:00:10.689	641	-1024	-768	-1	-1	-1	-1	4	651,7695	859,5485	0,3877868	0,7725304	518,8583	3,080696	0	27	652	860						Untertest2.avi	0	880	547	72	111	601	747	1083	0	Content		580	749	10689955	964999496
10707	08:39:49.906	00:00:10.706	642	-1024	-768	-1	-1	-1	-1	4	761,2646	855,4094	0,3876648	0,7725425	518,8583	2,96618	0	27	761	855						Untertest2.avi	0	880	547	72	111	601	747	1083	0	Content		689	744	10706572	965016113
10723	08:39:49.922	00:00:10.723	643	805,3382	869,5872	0,5594171	0,7627262	504,1321	2,841421	0	619,7991	852,0441	0,3956266	0,7721648	487,554	2,964975	0	27	713	861						Untertest2.avi	0	880	547	72	111	601	747	1083	0	Content		641	750	10723327	965032868
10740	08:39:49.939	00:00:10.739	644	-1024	-768	-1	-1	-1	-1	4	646,8093	874,813	0,3952001	0,7714872	488,1005	2,90519	0	27	647	875						Untertest2.avi	0	880	547	72	111	601	747	1083	0	Content		575	764	10739942	965049483
10757	08:39:49.956	00:00:10.756	645	757,607	806,0541	0,5587325	0,7603848	504,1321	3,056172	0	612,1107	855,6343	0,3949743	0,7705433	488,6251	2,969532	0	27	685	831						Untertest2.avi	0	880	547	72	111	601	747	1083	0	Content		613	720	10756574	965066115
10773	08:39:49.972	00:00:10.773	646	757,607	806,0541	0,5560809	0,7590623	517,3713	3,056172	0	593,4992	885,7531	0,3950478	0,7696974	488,8836	2,850493	0	27	676	846						Untertest2.avi	0	880	547	72	111	601	747	1083	0	Content		604	735	10773197	965082738
10790	08:39:49.989	00:00:10.789	647	796,0787	799,2891	0,5559838	0,7576606	517,3713	3,079825	0	602,1687	854,6102	0,3946648	0,7689087	489,4551	3,014966	0	27	699	827						Untertest2.avi	0	880	547	72	111	601	747	1083	0	Content		627	716	10789949	965099490
10806	08:39:50.005	00:00:10.806	648	743,6624	792,9278	0,5557628	0,7572714	517,3713	3,223896	0	604,3064	858,3478	0,3945748	0,7689596	489,9597	3,0199	0	27	674	826						Untertest2.avi	0	880	547	72	111	601	747	1083	0	Content		602	715	10806443	965115984
10823	08:39:50.022	00:00:10.823	649	760,8779	802,2839	0,5543954	0,7572352	524,3859	3,243432	0	579,1211	871,9993	0,3947555	0,7697461	490,5485	3,117323	0	27	670	837						Untertest2.avi	0	880	547	72	111	601	747	1083	0	Content		598	726	10823197	965132738
10840	08:39:50.039	00:00:10.839	650	-1024	-768	-1	-1	-1	-1	4	587,1843	842,9934	0,3946766	0,7698249	491,4783	3,081858	0	27	587	843						Untertest2.avi	0	880	547	72	111	601	747	1083	0	Content		515	732	10839821	965149362
10857	08:39:50.056	00:00:10.856	651	751,0773	783,7348	0,5548081	0,7577565	524,3859	3,308099	0	594,4274	848,8483	0,3949881	0,7703805	491,4783	3,091558	0	27	673	816						Untertest2.avi	0	880	547	72	111	601	747	1083	0	Content		601	705	10856570	965166111
10873	08:39:50.072	00:00:10.873	652	738,8577	816,4762	0,5558047	0,7583206	521,5229	3,290106	0	618,4091	836,014	0,3955805	0,7708859	492,4539	3,073133	0	27	679	826						Untertest2.avi	0	880	547	72	111	601	747	1083	0	Content		607	715	10873187	965182728
10890	08:39:50.089	00:00:10.889	653	722,4036	798,5953	0,5561799	0,7594424	521,5229	3,27526	0	580,8882	843,5356	0,3958511	0,7718242	492,8519	3,092232	0	27	652	821						Untertest2.avi	0	880	547	72	111	601	747	1083	0	Content		580	710	10889815	965199356
10906	08:39:50.105	00:00:10.906	654	781,9965	815,2096	0,5568095	0,7610317	521,5229	3,128803	0	619,4144	865,2557	0,3901914	0,7733245	516,8942	3,215667	0	27	701	840						Untertest2.avi	0	880	547	72	111	601	747	1083	0	Content		629	729	10906439	965215980
10923	08:39:50.122	00:00:10.923	655	770,4535	811,7378	0,5570781	0,7628534	522,7952	3,242738	0	648,6136	841,856	0,3970113	0,7752095	494,1262	3,114177	0	27	710	827						Untertest2.avi	0	880	547	72	111	601	747	1083	0	Content		638	716	10923186	965232727
10940	08:39:50.139	00:00:10.939	656	782,1452	866,2135	0,5629619	0,7643149	493,1955	2,715284	0	602,2476	866,722	0,3971853	0,7768199	494,1067	3,05958	0	27	692	866						Untertest2.avi	0	880	547	72	111	601	747	1083	0	Content		620	755	10939805	965249346
10956	08:39:50.155	00:00:10.956	657	766,4436	865,2574	0,5635077	0,7659478	493,3457	2,804174	0	618,1808	829,8915	0,3977697	0,7785323	493,9004	3,140062	0	27	692	848						Untertest2.avi	0	880	547	72	111	601	747	1083	0	Content		620	737	10956430	965265971
10973	08:39:50.172	00:00:10.973	658	723,9308	819,0891	0,5634354	0,7675825	493,3457	3,031179	0	590,5542	823,2651	0,3976126	0,7798322	493,9223	3,040877	0	27	657	821						Untertest2.avi	0	880	547	72	111	601	747	1083	0	Content		585	710	10973178	965282719
10990	08:39:50.189	00:00:10.989	659	716,5903	825,741	0,563313	0,7686986	493,3457	3,027021	0	583,2256	828,1227	0,3976875	0,7811734	493,8333	3,12443	0	27	650	827						Untertest2.avi	0	880	547	72	111	601	747	1083	0	Content		578	716	10989808	965299349
11006	08:39:50.205	00:00:11.006	660	740,5608	904,1193	0,563196	0,7695827	493,3457	2,849965	0	575,9092	891,5179	0,3977503	0,7821109	493,7454	3,220187	0	27	658	898						Untertest2.avi	0	880	547	72	111	601	747	1083	0	Content		586	787	11006432	965315973
11023	08:39:50.222	00:00:11.023	661	745,4037	867,6708	0,5632052	0,7698441	493,3457	3,016474	0	629,0031	816,3555	0,3976673	0,7823648	493,7376	2,947944	0	27	687	842						Untertest2.avi	0	880	547	72	111	601	747	1083	0	Content		615	731	11023181	965332722
11040	08:39:50.239	00:00:11.039	662	791,001	921,1945	0,5630966	0,7697522	493,3457	2,853683	0	577,9315	828,05	0,3975299	0,7825858	493,7921	3,131598	0	27	684	875						Untertest2.avi	0	880	547	72	111	601	747	1083	0	Content		612	764	11039679	965349220
11056	08:39:50.255	00:00:11.056	663	-1024	-768	-1	-1	-1	-1	4	595,7845	827,588	0,3972895	0,782567	493,6398	3,139071	0	27	596	828						Untertest2.avi	0	880	547	72	111	601	747	1083	0	Content		524	717	11056427	965365968
11073	08:39:50.272	00:00:11.073	664	772,9354	898,3577	0,5627313	0,7696711	493,3457	2,973958	0	565,0222	856,8478	0,3970445	0,7826777	493,6399	3,294939	0	27	669	878						Untertest2.avi	0	880	547	72	111	601	747	1083	0	Content		597	767	11073052	965382593
11090	08:39:50.289	00:00:11.089	665	773,5551	868,801	0,5627629	0,7697461	493,0835	3,073891	0	627,9409	816,4375	0,3969921	0,782572	493,4388	3,191319	0	27	701	843						Untertest2.avi	0	880	547	72	111	601	747	1083	0	Content		629	732	11089799	965399340
11106	08:39:50.305	00:00:11.106	666	773,4388	846,3279	0,5574884	0,7701344	518,8121	3,380177	0	633,282	814,9921	0,3967646	0,7828438	493,1684	3,149557	0	27	703	831						Untertest2.avi	0	880	547	72	111	601	747	1083	0	Content		631	720	11106417	965415958
11123	08:39:50.322	00:00:11.123	667	743,2346	862,3586	0,5625213	0,770339	492,4187	3,16982	0	633,9006	870,3336	0,3963529	0,7834902	493,1685	3,292871	0	27	689	866						Untertest2.avi	0	880	547	72	111	601	747	1083	0	Content		617	755	11123047	965432588
11140	08:39:50.339	00:00:11.139	668	756,8241	878,5892	0,5620471	0,7710981	492,4187	3,026597	0	613,2299	818,7582	0,3961584	0,7835823	492,9862	3,091036	0	27	685	849						Untertest2.avi	0	880	547	72	111	601	747	1083	0	Content		613	738	11139672	965449213
11156	08:39:50.355	00:00:11.156	669	737,8461	879,221	0,5620221	0,7712746	491,4409	3,090308	0	620,2673	832,3943	0,395955	0,7841005	492,736	3,083653	0	27	679	856						Untertest2.avi	0	880	547	72	111	601	747	1083	0	Content		607	745	11156422	965465963
11173	08:39:50.372	00:00:11.173	670	710,6577	845,0271	0,5619091	0,7720491	491,4409	3,202927	0	592,4741	819,4668	0,3957468	0,784612	492,4372	3,084483	0	27	652	832						Untertest2.avi	0	880	547	72	111	601	747	1083	0	Content		580	721	11173044	965482585
11190	08:39:50.389	00:00:11.189	671	742,9584	898,0892	0,5617397	0,7719648	491,4638	3,025681	0	610,9591	875,5291	0,3955584	0,7851214	492,4372	3,160877	0	27	677	887						Untertest2.avi	0	880	547	72	111	601	747	1083	0	Content		605	776	11189668	965499209
11206	08:39:50.405	00:00:11.206	672	680,5654	803,2194	0,5615854	0,7725668	491,4638	3,351991	0	582,4968	867,132	0,3953326	0,7853576	492,4372	3,282099	0	27	632	835						Untertest2.avi	0	880	547	72	111	601	747	1083	0	Content		560	724	11206299	965515840
11223	08:39:50.422	00:00:11.223	673	-1024	-768	-1	-1	-1	-1	4	628,3914	781,7502	0,3952611	0,7852588	491,7232	3,007783	0	27	628	782						Untertest2.avi	0	880	547	72	111	601	747	1083	0	Content		556	671	11223040	965532581
11240	08:39:50.439	00:00:11.239	674	821,1674	976,0274	0,5615566	0,7715541	491,4638	2,699993	0	605,9894	887,2319	0,3950978	0,7852136	491,7232	3,15553	0	27	714	932						Untertest2.avi	0	880	547	72	111	601	747	1083	0	Content		642	821	11239663	965549204
11256	08:39:50.455	00:00:11.256	675	768,0317	879,3137	0,5614994	0,7715641	491,1661	3,119873	0	636,0777	818,2577	0,3952059	0,7848802	491,7129	3,175187	0	27	702	849						Untertest2.avi	0	880	547	72	111	601	747	1083	0	Content		630	738	11256413	965565954
11273	08:39:50.472	00:00:11.273	676	-1024	-768	-1	-1	-1	-1	4	624,9301	808,2356	0,3950038	0,7845049	491,7126	3,178234	0	27	625	808						Untertest2.avi	0	880	547	72	111	601	747	1083	0	Content		553	697	11273038	965582579
11290	08:39:50.489	00:00:11.289	677	-1024	-768	-1	-1	-1	-1	4	653,0225	833,0422	0,3947467	0,7839806	491,7491	3,151485	0	27	653	833						Untertest2.avi	0	880	547	72	111	601	747	1083	0	Content		581	722	11289661	965599202
11306	08:39:50.505	00:00:11.306	678	-1024	-768	-1	-1	-1	-1	4	639,1536	867,8059	0,3944297	0,7838607	491,7491	3,232081	0	27	639	868						Untertest2.avi	0	880	547	72	111	601	747	1083	0	Content		567	757	11306289	965615830
11323	08:39:50.522	00:00:11.322	679	807,7075	975,636	0,5665047	0,7692465	515,4978	2,994271	0	588,0969	855,9827	0,3938776	0,7833033	491,6485	3,184054	0	27	698	916						Untertest2.avi	0	880	547	72	111	601	747	1083	0	Content		626	805	11322912	965632453
11340	08:39:50.539	00:00:11.339	680	-1024	-768	-1	-1	-1	-1	4	620,3143	839,7708	0,3934782	0,7831567	491,5914	3,064651	0	27	620	840						Untertest2.avi	0	880	547	72	111	601	747	1083	0	Content		548	729	11339658	965649199
11356	08:39:50.555	00:00:11.356	681	775,0236	991,5933	0,5659599	0,7696074	515,4978	3,075613	0	558,3754	899,6141	0,393757	0,7840533	491,5915	3,18431	0	27	667	946						Untertest2.avi	0	880	547	72	111	601	747	1083	0	Content		595	835	11356281	965665822
11373	08:39:50.572	00:00:11.372	682	661,17	957,9209	0,5547973	0,7711192	515,4978	3,285969	0	478,4342	871,8978	0,3945388	0,7848086	491,4828	3,070283	0	28	570	915						Untertest2.avi	0	880	547	72	111	476	812	350	0	Content		498	804	11372908	965682449
11390	08:39:50.589	00:00:11.389	683	657,9435	1000,352	0,5656494	0,7698883	515,4978	3,237236	0	452,1713	977,9591	0,394356	0,784743	491,4828	3,199256	0	28	555	989						Untertest2.avi	0	880	547	72	111	476	812	350	0	Content		483	878	11389533	965699074
11406	08:39:50.605	00:00:11.406	684	641,8356	921,132	0,5540863	0,7704522	515,4978	3,369179	0	468,693	887,9596	0,3940061	0,7842334	491,3614	3,050424	0	28	555	905						Untertest2.avi	0	880	547	72	111	476	812	350	0	Content		483	794	11406156	965715697
11423	08:39:50.622	00:00:11.422	685	-1024	-768	-1	-1	-1	-1	4	512,6055	872,6896	0,3940169	0,7842995	491,4206	3,099208	0	28	513	873						Untertest2.avi	0	880	547	72	111	476	812	350	0	Content		441	762	11422902	965732443
11440	08:39:50.639	00:00:11.439	686	-1024	-768	-1	-1	-1	-1	4	497,8524	875,6382	0,393704	0,784341	491,3221	3,053964	0	28	498	876						Untertest2.avi	0	880	547	72	111	476	812	350	0	Content		426	765	11439529	965749070
11456	08:39:50.655	00:00:11.456	687	-1024	-768	-1	-1	-1	-1	4	476,2111	969,5507	0,385724	0,7842905	519,2892	3,15221	0	28	476	970						Untertest2.avi	0	880	547	72	111	476	812	350	0	Content		404	859	11456149	965765690
11473	08:39:50.672	00:00:11.472	688	649,442	961,0842	0,5579972	0,7684141	491,1514	3,056341	0	459,04	889,4518	0,3926959	0,7835674	491,1514	3,052373	0	28	554	925						Untertest2.avi	0	880	547	72	111	476	812	350	0	Content		482	814	11472776	965782317
11490	08:39:50.689	00:00:11.489	689	619,8348	931,7092	0,5573913	0,7680153	490,1544	3,205606	0	450,3453	914,5838	0,3923745	0,7829456	490,829	3,095019	0	28	535	923						Untertest2.avi	0	880	547	72	111	476	812	350	0	Content		463	812	11489525	965799066
11506	08:39:50.705	00:00:11.506	690	613,0878	907,377	0,5660977	0,7668972	523,9245	3,203889	0	502,5692	850,3165	0,3925441	0,7824677	490,6294	3,09535	0	28	558	879						Untertest2.avi	0	880	547	72	111	476	812	350	0	Content		486	768	11506145	965815686
11523	08:39:50.722	00:00:11.522	691	629,8767	923,8003	0,5571984	0,7668701	489,7335	3,151318	0	446,3324	949,8668	0,3920992	0,7823952	490,6295	3,243242	0	28	538	937						Untertest2.avi	0	880	547	72	111	476	812	350	0	Content		466	826	11522768	965832309
11540	08:39:50.739	00:00:11.539	692	634,3856	936,941	0,5571441	0,7661246	489,7225	3,165886	0	444,9202	929,8918	0,3920864	0,7816765	490,0267	3,126866	0	28	540	933						Untertest2.avi	0	880	547	72	111	476	812	350	0	Content		468	822	11539517	965849058
11556	08:39:50.755	00:00:11.556	693	661,8166	940,9692	0,5570017	0,7652322	489,7888	3,129103	0	432,6593	949,8442	0,3919317	0,7812974	490,0267	3,241962	0	28	547	945						Untertest2.avi	0	880	547	72	111	476	812	350	0	Content		475	834	11556139	965865680
11573	08:39:50.772	00:00:11.572	694	654,0532	925,9063	0,5567629	0,7650138	489,7888	3,143945	0	453,0065	905,4324	0,3918571	0,7808174	489,8978	3,112341	0	28	554	916						Untertest2.avi	0	880	547	72	111	476	812	350	0	Content		482	805	11572764	965882305
11589	08:39:50.788	00:00:11.589	695	650,1263	928,354	0,5567671	0,7641421	489,2264	3,13086	0	456,1772	906,4412	0,3917473	0,7807716	489,8923	3,102636	0	28	553	917						Untertest2.avi	0	880	547	72	111	476	812	350	0	Content		481	806	11589386	965898927
11606	08:39:50.805	00:00:11.606	696	647,8461	924,7747	0,5566282	0,7644116	489,2264	3,193021	0	451,5857	896,2242	0,3915583	0,7810343	489,645	3,114337	0	28	550	910						Untertest2.avi	0	880	547	72	111	476	812	350	0	Content		478	799	11606134	965915675
11623	08:39:50.822	00:00:11.622	697	622,121	935,7621	0,5564107	0,7642215	488,9785	3,201008	0	448,1692	910,5134	0,3913339	0,7816752	489,5809	3,106487	0	28	535	923						Untertest2.avi	0	880	547	72	111	476	812	350	0	Content		463	812	11622759	965932300
11639	08:39:50.838	00:00:11.639	698	635,8107	926,3322	0,5563089	0,7650132	488,5835	3,179289	0	451,4818	905,6335	0,3910529	0,7827174	489,2967	3,173801	0	28	544	916						Untertest2.avi	0	880	547	72	111	476	812	350	0	Content		472	805	11639385	965948926
11656	08:39:50.855	00:00:11.656	699	629,318	924,7196	0,5561544	0,7658771	488,1891	3,179139	0	452,6362	953,3798	0,3907038	0,7840093	489,2968	3,238224	0	28	541	939						Untertest2.avi	0	880	547	72	111	476	812	350	0	Content		469	828	11656009	965965550
11673	08:39:50.872	00:00:11.672	700	644,0966	935,8772	0,5560398	0,766811	488,124	3,132874	0	452,8033	952,7168	0,3903878	0,7853256	489,2968	3,240422	0	28	548	944						Untertest2.avi	0	880	547	72	111	476	812	350	0	Content		476	833	11672635	965982176
11689	08:39:50.888	00:00:11.689	701	661,1644	941,9323	0,556004	0,7676765	487,602	3,172031	0	437,5264	949,3207	0,3900186	0,7864782	489,2968	3,23981	0	28	549	946						Untertest2.avi	0	880	547	72	111	476	812	350	0	Content		477	835	11689382	965998923
11706	08:39:50.905	00:00:11.706	702	627,5778	910,8345	0,5554823	0,7683476	487,1003	3,239872	0	471,6751	937,0513	0,3895579	0,7869719	489,2968	3,179574	0	28	550	924						Untertest2.avi	0	880	547	72	111	476	812	350	0	Content		478	813	11706131	966015672
11723	08:39:50.922	00:00:11.722	703	745,9739	849,6987	0,5539596	0,7683236	487,3423	3,17021	0	628,1879	732,9732	0,3883542	0,7869622	487,8878	2,936072	0	29	687	791						Untertest2.avi	0	880	547	72	111	697	731	233	0	Content		615	680	11722755	966032296
11739	08:39:50.938	00:00:11.739	704	834,4017	842,5483	0,5533066	0,7685586	487,3424	3,090257	0	691,1368	853,7051	0,3870733	0,7872402	487,8879	3,234421	0	29	763	848						Untertest2.avi	0	880	547	72	111	697	731	233	0	Content		691	737	11739380	966048921
11756	08:39:50.955	00:00:11.756	705	821,4228	833,7975	0,5540634	0,7678486	487,3195	3,183392	0	733,0602	834,3832	0,3873465	0,7877327	487,687	3,221301	0	29	777	834						Untertest2.avi	0	880	547	72	111	697	731	233	0	Content		705	723	11756004	966065545
11773	08:39:50.972	00:00:11.772	706	797,7618	837,1927	0,5543106	0,7681752	486,7441	3,150436	0	697,9123	854,3956	0,3871069	0,7881541	487,6871	3,196725	0	29	748	846						Untertest2.avi	0	880	547	72	111	697	731	233	0	Content		676	735	11772751	966082292
11789	08:39:50.988	00:00:11.789	707	808,197	833,5896	0,5547292	0,7687957	486,042	3,161024	0	739,6849	856,2	0,3872942	0,7888318	487,6871	3,132283	0	29	774	845						Untertest2.avi	0	880	547	72	111	697	731	233	0	Content		702	734	11789378	966098919
11806	08:39:51.005	00:00:11.806	708	819,53	833,906	0,5552106	0,7697346	485,8479	3,142086	0	712,0629	855,1244	0,387521	0,789795	487,6871	3,245996	0	29	766	845						Untertest2.avi	0	880	547	72	111	697	731	233	0	Content		694	734	11806002	966115543
11823	08:39:51.022	00:00:11.822	709	828,0332	840,2322	0,5556912	0,7705928	485,464	3,114694	0	726,6226	849,1038	0,3878552	0,7906916	487,6871	3,138945	0	29	777	845						Untertest2.avi	0	880	547	72	111	697	731	233	0	Content		705	734	11822627	966132168
11839	08:39:51.038	00:00:11.839	710	807,7709	835,6819	0,555945	0,7705677	485,6143	3,11817	0	722,2008	847,1322	0,3881717	0,790785	487,6871	3,157787	0	29	765	841						Untertest2.avi	0	880	547	72	111	697	731	233	0	Content		693	730	11839249	966148790
11856	08:39:51.055	00:00:11.855	711	799,903	825,2789	0,556281	0,7704988	485,4713	3,151414	0	720,2571	848,46	0,3885967	0,7907323	487,6871	3,148192	0	29	760	837						Untertest2.avi	0	880	547	72	111	697	731	233	0	Content		688	726	11855997	966165538
11873	08:39:51.072	00:00:11.872	712	836,2874	819,7681	0,5569025	0,771009	485,6636	3,120377	0	777,0647	860,085	0,3864394	0,7909424	497,3777	3,231234	0	29	807	840						Untertest2.avi	0	880	547	72	111	697	731	233	0	Content		735	729	11872619	966182160
11889	08:39:51.088	00:00:11.889	713	837,5709	832,8405	0,5572647	0,7714782	485,6535	3,152807	0	737,9859	866,0249	0,3892575	0,7915724	487,6871	3,248113	0	29	788	849						Untertest2.avi	0	880	547	72	111	697	731	233	0	Content		716	738	11889382	966198923
11906	08:39:51.105	00:00:11.905	714	834,0012	821,4187	0,557639	0,7723554	485,5084	3,164924	0	-1024	-768	-1	-1	-1	-1	4	29	834	821						Untertest2.avi	0	880	547	72	111	697	731	233	0	Content		762	710	11905866	966215407
11922	08:39:51.121	00:00:11.922	715	825,5497	861,5	0,5575438	0,7731352	485,2612	2,954931	0	688,4272	823,6057	0,38974	0,7946081	487,6871	3,269691	0	29	757	843						Untertest2.avi	0	880	547	72	111	697	731	233	0	Content		685	732	11922488	966232029
11939	08:39:51.138	00:00:11.939	716	795,3173	847,4003	0,5576364	0,7744653	485,2802	3,042283	0	741,9786	835,6009	0,3854096	0,7962814	504,6487	3,28349	0	29	769	842						Untertest2.avi	0	880	547	72	111	697	731	233	0	Content		697	731	11939183	966248724
11956	08:39:51.155	00:00:11.955	717	815,8081	805,4113	0,5582085	0,7760086	485,5115	3,115692	0	741,9786	835,6009	0,3833595	0,7978015	513,9815	3,28349	0	30	779	821						Untertest2.avi	0	880	547	72	111	706	687	133	0	Content		707	710	11955985	966265526
11973	08:39:51.172	00:00:11.972	718	789,2979	813,4501	0,5583689	0,7771338	485,4351	3,147661	0	673,782	781,0122	0,3837853	0,798804	513,9816	3,217437	0	30	732	797						Untertest2.avi	0	880	547	72	111	706	687	133	0	Content		660	686	11972606	966282147
11989	08:39:51.188	00:00:11.989	719	773,7215	804,9501	0,5589312	0,7784597	485,5346	3,172671	0	-1024	-768	-1	-1	-1	-1	4	30	774	805						Untertest2.avi	0	880	547	72	111	706	687	133	0	Content		702	694	11989368	966298909
12006	08:39:51.205	00:00:12.005	720	805,2712	789,0063	0,5598007	0,7796994	485,6244	3,200289	0	-1024	-768	-1	-1	-1	-1	4	30	805	789						Untertest2.avi	0	880	547	72	111	706	687	133	0	Content		733	678	12005799	966315340
12022	08:39:51.221	00:00:12.022	721	773,6986	809,7653	0,559901	0,7802112	485,4722	3,168536	0	-1024	-768	-1	-1	-1	-1	4	30	774	810						Untertest2.avi	0	880	547	72	111	706	687	133	0	Content		702	699	12022467	966332008
12039	08:39:51.238	00:00:12.039	722	787,3824	813,4598	0,5601959	0,7809753	485,3885	3,16987	0	-1024	-768	-1	-1	-1	-1	4	30	787	813						Untertest2.avi	0	880	547	72	111	706	687	133	0	Content		715	702	12039169	966348710
12056	08:39:51.255	00:00:12.055	723	795,0962	786,755	0,5607965	0,7818297	485,659	3,257793	0	-1024	-768	-1	-1	-1	-1	4	30	795	787						Untertest2.avi	0	880	547	72	111	706	687	133	0	Content		723	676	12055972	966365513
12073	08:39:51.272	00:00:12.072	724	777,6024	793,7727	0,5606859	0,7823461	485,5037	3,208641	0	-1024	-768	-1	-1	-1	-1	4	30	778	794						Untertest2.avi	0	880	547	72	111	706	687	133	0	Content		706	683	12072595	966382136
12089	08:39:51.288	00:00:12.089	725	730,6934	798,1353	0,5609113	0,7825855	485,7181	3,208194	0	-1024	-768	-1	-1	-1	-1	4	31	731	798						Untertest2.avi	0	880	547	72	111	650	693	532	0	Content		659	687	12089355	966398896
12106	08:39:51.305	00:00:12.106	726	710,8766	796,1995	0,5610027	0,7830135	485,8647	3,247185	0	-1024	-768	-1	-1	-1	-1	4	31	711	796						Untertest2.avi	0	880	547	72	111	650	693	532	0	Content		639	685	12106033	966415574
12122	08:39:51.321	00:00:12.122	727	722,3987	793,3564	0,5609026	0,7833697	485,7621	3,235192	0	-1024	-768	-1	-1	-1	-1	4	31	722	793						Untertest2.avi	0	880	547	72	111	650	693	532	0	Content		650	682	12122085	966431626
12139	08:39:51.338	00:00:12.138	728	741,3058	803,7649	0,5610403	0,7834957	485,9742	3,172417	0	-1024	-768	-1	-1	-1	-1	4	31	741	804						Untertest2.avi	0	880	547	72	111	650	693	532	0	Content		669	693	12138834	966448375
12155	08:39:51.354	00:00:12.155	729	733,5776	794,9233	0,5612391	0,7836533	485,9346	3,234042	0	-1024	-768	-1	-1	-1	-1	4	31	734	795						Untertest2.avi	0	880	547	72	111	650	693	532	0	Content		662	684	12155457	966464998
12173	08:39:51.372	00:00:12.172	730	728,4621	787,0479	0,5615327	0,7837848	486,1845	3,24139	0	-1024	-768	-1	-1	-1	-1	4	31	728	787						Untertest2.avi	0	880	547	72	111	650	693	532	0	Content		656	676	12172705	966482246
12189	08:39:51.388	00:00:12.189	731	731,7476	784,6441	0,5619816	0,7842025	485,9616	3,234142	0	-1024	-768	-1	-1	-1	-1	4	31	732	785						Untertest2.avi	0	880	547	72	111	650	693	532	0	Content		660	674	12189455	966498996
12206	08:39:51.405	00:00:12.206	732	736,8416	780,1511	0,562444	0,7842829	485,8698	3,21286	0	-1024	-768	-1	-1	-1	-1	4	31	737	780						Untertest2.avi	0	880	547	72	111	650	693	532	0	Content		665	669	12206021	966515562
12222	08:39:51.421	00:00:12.222	733	735,5457	787,5474	0,5628094	0,7841643	485,6339	3,253623	0	-1024	-768	-1	-1	-1	-1	4	31	736	788						Untertest2.avi	0	880	547	72	111	650	693	532	0	Content		664	677	12222079	966531620
12239	08:39:51.438	00:00:12.238	734	746,4033	789,9847	0,562916	0,783558	485,7746	3,202137	0	-1024	-768	-1	-1	-1	-1	4	31	746	790						Untertest2.avi	0	880	547	72	111	650	693	532	0	Content		674	679	12238826	966548367
12255	08:39:51.454	00:00:12.255	735	738,8885	793,4003	0,5627421	0,7826976	485,5431	3,221606	0	-1024	-768	-1	-1	-1	-1	4	31	739	793						Untertest2.avi	0	880	547	72	111	650	693	532	0	Content		667	682	12255448	966564989
12273	08:39:51.472	00:00:12.272	736	718,5342	801,7971	0,5624405	0,7818587	485,9483	3,283364	0	-1024	-768	-1	-1	-1	-1	4	31	719	802						Untertest2.avi	0	880	547	72	111	650	693	532	0	Content		647	691	12272696	966582237
12289	08:39:51.488	00:00:12.289	737	721,6006	809,1699	0,562103	0,7811316	486,1102	3,252795	0	-1024	-768	-1	-1	-1	-1	4	31	722	809						Untertest2.avi	0	880	547	72	111	650	693	532	0	Content		650	698	12289331	966598872
12306	08:39:51.505	00:00:12.305	738	715,6182	806,7529	0,5619031	0,780573	486,2728	3,233399	0	-1024	-768	-1	-1	-1	-1	4	31	716	807						Untertest2.avi	0	880	547	72	111	650	693	532	0	Content		644	696	12305889	966615430
12322	08:39:51.521	00:00:12.321	739	714,0755	798,1694	0,5618289	0,7797166	486,2728	3,319085	0	-1024	-768	-1	-1	-1	-1	4	31	714	798						Untertest2.avi	0	880	547	72	111	650	693	532	0	Content		642	687	12321943	966631484
12339	08:39:51.538	00:00:12.338	740	704,5836	802,1248	0,561579	0,7795324	485,8639	3,296574	0	-1024	-768	-1	-1	-1	-1	4	31	705	802						Untertest2.avi	0	880	547	72	111	650	693	532	0	Content		633	691	12338695	966648236
12355	08:39:51.554	00:00:12.355	741	730,4963	800,612	0,5613812	0,7789132	485,994	3,19553	0	-1024	-768	-1	-1	-1	-1	4	31	730	801						Untertest2.avi	0	880	547	72	111	650	693	532	0	Content		658	690	12355356	966664897
12372	08:39:51.571	00:00:12.372	742	738,732	806,8983	0,561228	0,7784415	485,8235	3,175763	0	-1024	-768	-1	-1	-1	-1	4	31	739	807						Untertest2.avi	0	880	547	72	111	650	693	532	0	Content		667	696	12372380	966681921
12389	08:39:51.588	00:00:12.388	743	730,6306	817,2301	0,5610625	0,7781463	485,9449	3,162537	0	-1024	-768	-1	-1	-1	-1	4	31	731	817						Untertest2.avi	0	880	547	72	111	650	693	532	0	Content		659	706	12388687	966698228
12406	08:39:51.605	00:00:12.405	744	724,482	798,5758	0,5608529	0,7780734	485,727	3,23274	0	-1024	-768	-1	-1	-1	-1	4	31	724	799						Untertest2.avi	0	880	547	72	111	650	693	532	0	Content		652	688	12405752	966715293
12422	08:39:51.621	00:00:12.421	745	714,2213	808,5796	0,5606813	0,7780561	485,7582	3,229754	0	-1024	-768	-1	-1	-1	-1	4	31	714	809						Untertest2.avi	0	880	547	72	111	650	693	532	0	Content		642	698	12421931	966731472
12439	08:39:51.638	00:00:12.438	746	716,9346	806,473	0,5604036	0,7780551	485,8297	3,233726	0	-1024	-768	-1	-1	-1	-1	4	31	717	806						Untertest2.avi	0	880	547	72	111	650	693	532	0	Content		645	695	12438554	966748095
12455	08:39:51.654	00:00:12.455	747	719,9504	808,5669	0,5601834	0,7780414	486,0451	3,229117	0	-1024	-768	-1	-1	-1	-1	4	31	720	809						Untertest2.avi	0	880	547	72	111	650	693	532	0	Content		648	698	12455315	966764856
12472	08:39:51.671	00:00:12.472	748	716,4559	808,2229	0,5599592	0,7780015	486,104	3,222395	0	-1024	-768	-1	-1	-1	-1	4	31	716	808						Untertest2.avi	0	880	547	72	111	650	693	532	0	Content		644	697	12472493	966782034
12489	08:39:51.688	00:00:12.488	749	714,5831	815,3134	0,5598167	0,7778881	486,0052	3,263499	0	-1024	-768	-1	-1	-1	-1	4	31	715	815						Untertest2.avi	0	880	547	72	111	650	693	532	0	Content		643	704	12488991	966798532
12506	08:39:51.705	00:00:12.505	750	705,5845	803,5021	0,5598021	0,7777218	486,0196	3,274471	0	-1024	-768	-1	-1	-1	-1	4	31	706	804						Untertest2.avi	0	880	547	72	111	650	693	532	0	Content		634	693	12505739	966815280
12522	08:39:51.721	00:00:12.521	751	710,1882	796,6259	0,5599077	0,7774613	486,1041	3,291844	0	-1024	-768	-1	-1	-1	-1	4	31	710	797						Untertest2.avi	0	880	547	72	111	650	693	532	0	Content		638	686	12521919	966831460
12539	08:39:51.738	00:00:12.538	752	712,4367	808,303	0,5601057	0,7772937	486,186	3,266618	0	-1024	-768	-1	-1	-1	-1	4	31	712	808						Untertest2.avi	0	880	547	72	111	650	693	532	0	Content		640	697	12538541	966848082
12555	08:39:51.754	00:00:12.555	753	738,0851	812,7557	0,5603461	0,7771698	485,884	3,19434	0	-1024	-768	-1	-1	-1	-1	4	31	738	813						Untertest2.avi	0	880	547	72	111	650	693	532	0	Content		666	702	12555162	966864703
12572	08:39:51.771	00:00:12.572	754	723,2976	813,3677	0,5606619	0,7769618	485,8246	3,209776	0	-1024	-768	-1	-1	-1	-1	4	31	723	813						Untertest2.avi	0	880	547	72	111	650	693	532	0	Content		651	702	12572353	966881894
12589	08:39:51.788	00:00:12.588	755	738,7863	820,5996	0,5609065	0,7768567	485,5765	3,176113	0	-1024	-768	-1	-1	-1	-1	4	31	739	821						Untertest2.avi	0	880	547	72	111	650	693	532	0	Content		667	710	12588976	966898517
12606	08:39:51.805	00:00:12.605	756	720,8377	810,0686	0,5610753	0,7767119	485,9194	3,244646	0	-1024	-768	-1	-1	-1	-1	4	31	721	810						Untertest2.avi	0	880	547	72	111	650	693	532	0	Content		649	699	12605599	966915140
12622	08:39:51.821	00:00:12.621	757	711,7268	833,0789	0,5616022	0,7774041	486,0618	3,221806	0	-1024	-768	-1	-1	-1	-1	4	32	712	833						Untertest2.avi	0	880	547	72	111	565	748	100	0	Content		640	722	12621778	966931319
12638	08:39:51.837	00:00:12.638	758	637,0671	867,993	0,5624529	0,7780558	485,9644	3,249519	0	-1024	-768	-1	-1	-1	-1	4	32	637	868						Untertest2.avi	0	880	547	72	111	565	748	100	0	Content		565	757	12638401	966947942
12655	08:39:51.854	00:00:12.655	759	619,3551	858,4191	0,5629426	0,7786254	485,8191	3,2989	0	-1024	-768	-1	-1	-1	-1	4	32	619	858						Untertest2.avi	0	880	547	72	111	565	748	100	0	Content		547	747	12655152	966964693
12672	08:39:51.871	00:00:12.672	760	624,3387	861,4734	0,5631728	0,7789014	485,7761	3,343681	0	-1024	-768	-1	-1	-1	-1	4	32	624	861						Untertest2.avi	0	880	547	72	111	565	748	100	0	Content		552	750	12672221	966981762
12688	08:39:51.887	00:00:12.688	761	633,7773	860,3842	0,5635421	0,7792939	485,7278	3,319443	0	-1024	-768	-1	-1	-1	-1	4	32	634	860						Untertest2.avi	0	880	547	72	111	565	748	100	0	Content		562	749	12688398	966997939
12705	08:39:51.904	00:00:12.705	762	679,1224	857,2249	0,5641188	0,7797891	485,6318	3,296533	0	-1024	-768	-1	-1	-1	-1	4	32	679	857						Untertest2.avi	0	880	547	72	111	565	748	100	0	Content		607	746	12705023	967014564
12722	08:39:51.921	00:00:12.721	763	679,3892	859,3757	0,5643188	0,7800715	485,7824	3,347796	0	-1024	-768	-1	-1	-1	-1	4	33	679	859						Untertest2.avi	0	880	547	72	111	618	763	383	0	Content		607	748	12721771	967031312
12739	08:39:51.938	00:00:12.739	764	689,7982	860,7465	0,5644916	0,7803031	485,8148	3,286171	0	-1024	-768	-1	-1	-1	-1	4	33	690	861						Untertest2.avi	0	880	547	72	111	618	763	383	0	Content		618	750	12739020	967048561
12756	08:39:51.955	00:00:12.755	765	699,4489	872,0836	0,5646554	0,7804742	485,8417	3,322463	0	-1024	-768	-1	-1	-1	-1	4	33	699	872						Untertest2.avi	0	880	547	72	111	618	763	383	0	Content		627	761	12755642	967065183
12772	08:39:51.971	00:00:12.772	766	687,6599	862,2995	0,564823	0,7806137	485,9252	3,35751	0	-1024	-768	-1	-1	-1	-1	4	33	688	862						Untertest2.avi	0	880	547	72	111	618	763	383	0	Content		616	751	12772209	967081750
12788	08:39:51.987	00:00:12.788	767	704,0345	880,5328	0,5649637	0,7806801	485,8867	3,250845	0	-1024	-768	-1	-1	-1	-1	4	33	704	881						Untertest2.avi	0	880	547	72	111	618	763	383	0	Content		632	770	12788389	967097930
12805	08:39:52.004	00:00:12.805	768	695,6101	871,5697	0,5650114	0,7806146	485,8846	3,322154	0	-1024	-768	-1	-1	-1	-1	4	33	696	872						Untertest2.avi	0	880	547	72	111	618	763	383	0	Content		624	761	12805012	967114553
12822	08:39:52.021	00:00:12.821	769	694,0179	870,6512	0,5650513	0,7805563	485,8004	3,337185	0	-1024	-768	-1	-1	-1	-1	4	33	694	871						Untertest2.avi	0	880	547	72	111	618	763	383	0	Content		622	760	12821636	967131177
12839	08:39:52.038	00:00:12.839	770	688,4912	850,2374	0,5650648	0,7804175	485,8373	3,388293	0	-1024	-768	-1	-1	-1	-1	4	33	688	850						Untertest2.avi	0	880	547	72	111	618	763	383	0	Content		616	739	12839013	967148554
12856	08:39:52.055	00:00:12.855	771	673,9278	869,292	0,5649746	0,7801391	485,8585	3,382668	0	-1024	-768	-1	-1	-1	-1	4	33	674	869						Untertest2.avi	0	880	547	72	111	618	763	383	0	Content		602	758	12855633	967165174
12872	08:39:52.071	00:00:12.872	772	700,3854	875,3918	0,5647522	0,7797018	485,6502	3,316576	0	-1024	-768	-1	-1	-1	-1	4	33	700	875						Untertest2.avi	0	880	547	72	111	618	763	383	0	Content		628	764	12872201	967181742
12888	08:39:52.087	00:00:12.888	773	706,423	875,7007	0,5643898	0,7791435	485,5287	3,292356	0	-1024	-768	-1	-1	-1	-1	4	33	706	876						Untertest2.avi	0	880	547	72	111	618	763	383	0	Content		634	765	12888262	967197803
12905	08:39:52.104	00:00:12.904	774	706,4135	891,0557	0,5640219	0,7785553	485,6606	3,251417	0	-1024	-768	-1	-1	-1	-1	4	33	706	891						Untertest2.avi	0	880	547	72	111	618	763	383	0	Content		634	780	12904879	967214420
12922	08:39:52.121	00:00:12.921	775	706,4587	888,6228	0,5637559	0,7780326	485,572	3,275894	0	-1024	-768	-1	-1	-1	-1	4	33	706	889						Untertest2.avi	0	880	547	72	111	618	763	383	0	Content		634	778	12921628	967231169
12939	08:39:52.138	00:00:12.938	776	692,5741	872,0616	0,5635513	0,7775194	485,6136	3,334792	0	-1024	-768	-1	-1	-1	-1	4	33	693	872						Untertest2.avi	0	880	547	72	111	618	763	383	0	Content		621	761	12938876	967248417
12955	08:39:52.154	00:00:12.955	777	703,5856	890,4395	0,563437	0,7769722	485,5509	3,257863	0	-1024	-768	-1	-1	-1	-1	4	33	704	890						Untertest2.avi	0	880	547	72	111	618	763	383	0	Content		632	779	12955499	967265040
12972	08:39:52.171	00:00:12.972	778	680,105	881,5103	0,5633433	0,7763897	485,5487	3,317639	0	-1024	-768	-1	-1	-1	-1	4	33	680	882						Untertest2.avi	0	880	547	72	111	618	763	383	0	Content		608	771	12972067	967281608
12988	08:39:52.187	00:00:12.988	779	680,954	877,8184	0,5632069	0,7758595	485,4563	3,293223	0	-1024	-768	-1	-1	-1	-1	4	33	681	878						Untertest2.avi	0	880	547	72	111	618	763	383	0	Content		609	767	12988251	967297792
13005	08:39:52.204	00:00:13.004	780	660,0025	855,4788	0,5630636	0,775306	485,6095	3,378683	0	-1024	-768	-1	-1	-1	-1	4	33	660	855						Untertest2.avi	0	880	547	72	111	618	763	383	0	Content		588	744	13004871	967314412
13021	08:39:52.220	00:00:13.021	781	690,3041	884,9048	0,5629565	0,774933	485,4761	3,314001	0	-1024	-768	-1	-1	-1	-1	4	33	690	885						Untertest2.avi	0	880	547	72	111	618	763	383	0	Content		618	774	13021497	967331038
13039	08:39:52.238	00:00:13.038	782	697,0696	898,9649	0,562895	0,7746192	485,5847	3,214431	0	-1024	-768	-1	-1	-1	-1	4	33	697	899						Untertest2.avi	0	880	547	72	111	618	763	383	0	Content		625	788	13038742	967348283
13055	08:39:52.254	00:00:13.055	783	685,6473	892,3314	0,5629194	0,7744163	485,517	3,191688	0	-1024	-768	-1	-1	-1	-1	4	33	686	892						Untertest2.avi	0	880	547	72	111	618	763	383	0	Content		614	781	13055363	967364904
13072	08:39:52.271	00:00:13.072	784	681,7812	887,3362	0,5628936	0,7741696	485,6346	3,236957	0	-1024	-768	-1	-1	-1	-1	4	33	682	887						Untertest2.avi	0	880	547	72	111	618	763	383	0	Content		610	776	13072057	967381598
13088	08:39:52.287	00:00:13.088	785	677,3473	873,1387	0,5629408	0,7739041	485,5518	3,234298	0	-1024	-768	-1	-1	-1	-1	4	33	677	873						Untertest2.avi	0	880	547	72	111	618	763	383	0	Content		605	762	13088111	967397652
13105	08:39:52.304	00:00:13.104	786	657,8376	851,6333	0,5630138	0,7736847	485,6107	3,369948	0	-1024	-768	-1	-1	-1	-1	4	34	658	852						Untertest2.avi	0	880	547	72	111	574	778	483	0	Content		586	741	13104733	967414274
13121	08:39:52.320	00:00:13.121	787	646,0762	888,3496	0,5627736	0,7736824	485,4339	3,145842	0	-1024	-768	-1	-1	-1	-1	4	34	646	888						Untertest2.avi	0	880	547	72	111	574	778	483	0	Content		574	777	13121481	967431022
13139	08:39:52.338	00:00:13.138	788	629,6543	867,3695	0,5629104	0,7737828	485,381	3,281788	0	-1024	-768	-1	-1	-1	-1	4	34	630	867						Untertest2.avi	0	880	547	72	111	574	778	483	0	Content		558	756	13138729	967448270
13155	08:39:52.354	00:00:13.155	789	632,0695	877,5013	0,562977	0,7737121	485,6721	3,215483	0	-1024	-768	-1	-1	-1	-1	4	34	632	878						Untertest2.avi	0	880	547	72	111	574	778	483	0	Content		560	767	13155353	967464894
13172	08:39:52.371	00:00:13.171	790	663,9907	914,4677	0,5630278	0,7736819	485,4882	3,114204	0	-1024	-768	-1	-1	-1	-1	4	34	664	914						Untertest2.avi	0	880	547	72	111	574	778	483	0	Content		592	803	13171921	967481462
13188	08:39:52.387	00:00:13.187	791	640,4645	873,2439	0,5630539	0,7735983	485,4705	3,214742	0	-1024	-768	-1	-1	-1	-1	4	34	640	873						Untertest2.avi	0	880	547	72	111	574	778	483	0	Content		568	762	13187977	967497518
13205	08:39:52.404	00:00:13.204	792	641,7567	889,6947	0,5630765	0,7735622	485,4663	3,170966	0	-1024	-768	-1	-1	-1	-1	4	34	642	890						Untertest2.avi	0	880	547	72	111	574	778	483	0	Content		570	779	13204727	967514268
13221	08:39:52.420	00:00:13.221	793	645,891	877,7577	0,5631662	0,7736043	485,2219	3,204027	0	-1024	-768	-1	-1	-1	-1	4	34	646	878						Untertest2.avi	0	880	547	72	111	574	778	483	0	Content		574	767	13221350	967530891
13239	08:39:52.438	00:00:13.238	794	644,642	894,5581	0,5631223	0,7734836	485,4372	3,148632	0	-1024	-768	-1	-1	-1	-1	4	34	645	895						Untertest2.avi	0	880	547	72	111	574	778	483	0	Content		573	784	13238598	967548139
13255	08:39:52.454	00:00:13.255	795	629,2466	872,7318	0,5630963	0,7732616	485,4379	3,251228	0	-1024	-768	-1	-1	-1	-1	4	34	629	873						Untertest2.avi	0	880	547	72	111	574	778	483	0	Content		557	762	13255222	967564763
13272	08:39:52.471	00:00:13.271	796	650,1415	901,0947	0,5630745	0,7731829	485,3961	3,154344	0	-1024	-768	-1	-1	-1	-1	4	34	650	901						Untertest2.avi	0	880	547	72	111	574	778	483	0	Content		578	790	13271913	967581454
13288	08:39:52.487	00:00:13.287	797	639,5858	890,8733	0,5631011	0,7730991	485,4528	3,183122	0	-1024	-768	-1	-1	-1	-1	4	34	640	891						Untertest2.avi	0	880	547	72	111	574	778	483	0	Content		568	780	13287970	967597511
13305	08:39:52.504	00:00:13.304	798	650,9526	876,5905	0,5632246	0,7731153	485,3228	3,191982	0	-1024	-768	-1	-1	-1	-1	4	34	651	877						Untertest2.avi	0	880	547	72	111	574	778	483	0	Content		579	766	13304591	967614132
13321	08:39:52.520	00:00:13.321	799	666,5806	902,1755	0,5633696	0,7729899	485,2819	3,099469	0	-1024	-768	-1	-1	-1	-1	4	34	667	902						Untertest2.avi	0	880	547	72	111	574	778	483	0	Content		595	791	13321216	967630757
13339	08:39:52.538	00:00:13.338	800	660,2413	921,5832	0,5634839	0,7728484	485,3326	3,07874	0	-1024	-768	-1	-1	-1	-1	4	34	660	922						Untertest2.avi	0	880	547	72	111	574	778	483	0	Content		588	811	13338587	967648128
13355	08:39:52.554	00:00:13.355	801	656,3838	892,0128	0,563548	0,7730612	485,3326	3,15161	0	-1024	-768	-1	-1	-1	-1	4	34	656	892						Untertest2.avi	0	880	547	72	111	574	778	483	0	Content		584	781	13355215	967664756
13372	08:39:52.571	00:00:13.371	802	644,1697	906,6242	0,5636156	0,7724332	485,4044	3,118258	0	-1024	-768	-1	-1	-1	-1	4	34	644	907						Untertest2.avi	0	880	547	72	111	574	778	483	0	Content		572	796	13371783	967681324
13388	08:39:52.587	00:00:13.387	803	668,0201	908,0052	0,5637408	0,772369	485,1794	3,098027	0	-1024	-768	-1	-1	-1	-1	4	34	668	908						Untertest2.avi	0	880	547	72	111	574	778	483	0	Content		596	797	13387835	967697376
13405	08:39:52.604	00:00:13.404	804	655,1038	896,244	0,5637957	0,7722232	485,1908	3,122764	0	-1024	-768	-1	-1	-1	-1	4	34	655	896						Untertest2.avi	0	880	547	72	111	574	778	483	0	Content		583	785	13404588	967714129
13421	08:39:52.620	00:00:13.421	805	660,2871	883,532	0,5638171	0,7720212	485,2708	3,163791	0	-1024	-768	-1	-1	-1	-1	4	34	660	884						Untertest2.avi	0	880	547	72	111	574	778	483	0	Content		588	773	13421210	967730751
13438	08:39:52.637	00:00:13.438	806	670,0787	919,7043	0,5636548	0,7716939	485,4618	3,071079	0	-1024	-768	-1	-1	-1	-1	4	34	670	920						Untertest2.avi	0	880	547	72	111	574	778	483	0	Content		598	809	13438400	967747941
13455	08:39:52.654	00:00:13.455	807	646,5001	886,5709	0,5634906	0,771833	485,4618	3,250241	0	-1024	-768	-1	-1	-1	-1	4	34	647	887						Untertest2.avi	0	880	547	72	111	574	778	483	0	Content		575	776	13455077	967764618
13472	08:39:52.671	00:00:13.471	808	657,2698	874,8404	0,5632299	0,7713286	485,1927	3,198409	0	-1024	-768	-1	-1	-1	-1	4	34	657	875						Untertest2.avi	0	880	547	72	111	574	778	483	0	Content		585	764	13471826	967781367
13488	08:39:52.687	00:00:13.487	809	659,2935	905,6808	0,5629329	0,7714832	485,1927	3,064764	0	-1024	-768	-1	-1	-1	-1	4	34	659	906						Untertest2.avi	0	880	547	72	111	574	778	483	0	Content		587	795	13487824	967797365
13504	08:39:52.703	00:00:13.504	810	630,0601	909,8907	0,5626504	0,7716842	485,1927	3,085139	0	-1024	-768	-1	-1	-1	-1	4	34	630	910						Untertest2.avi	0	880	547	72	111	574	778	483	0	Content		558	799	13504446	967813987
13521	08:39:52.720	00:00:13.521	811	636,8136	879,8619	0,5624863	0,7718944	485,1927	3,199957	0	-1024	-768	-1	-1	-1	-1	4	34	637	880						Untertest2.avi	0	880	547	72	111	574	778	483	0	Content		565	769	13521196	967830737
13538	08:39:52.737	00:00:13.538	812	624,9157	856,234	0,5624704	0,7723525	485,1927	3,238182	0	-1024	-768	-1	-1	-1	-1	4	34	625	856						Untertest2.avi	0	880	547	72	111	574	778	483	0	Content		553	745	13538263	967847804
13555	08:39:52.754	00:00:13.555	813	651,0381	883,1322	0,5625939	0,7727185	485,1927	3,199448	0	-1024	-768	-1	-1	-1	-1	4	34	651	883						Untertest2.avi	0	880	547	72	111	574	778	483	0	Content		579	772	13555066	967864607
13572	08:39:52.771	00:00:13.571	814	630,2647	872,3348	0,5627058	0,7727233	485,2255	3,268682	0	-1024	-768	-1	-1	-1	-1	4	34	630	872						Untertest2.avi	0	880	547	72	111	574	778	483	0	Content		558	761	13571630	967881171
13588	08:39:52.787	00:00:13.587	815	641,3884	904,0649	0,5628905	0,7726834	485,1712	3,192156	0	-1024	-768	-1	-1	-1	-1	4	35	641	904						Untertest2.avi	0	880	547	72	111	626	793	417	0	Content		569	793	13587810	967897351
13604	08:39:52.803	00:00:13.604	816	711,6143	909,3331	0,5632818	0,7724836	485,4174	3,191729	0	-1024	-768	-1	-1	-1	-1	4	35	712	909						Untertest2.avi	0	880	547	72	111	626	793	417	0	Content		640	798	13604430	967913971
13621	08:39:52.820	00:00:13.621	817	720,3002	898,0818	0,5572216	0,7723157	515,3237	3,340561	0	-1024	-768	-1	-1	-1	-1	4	35	720	898						Untertest2.avi	0	880	547	72	111	626	793	417	0	Content		648	787	13621054	967930595
13638	08:39:52.837	00:00:13.638	818	690,9431	871,0327	0,5630049	0,7712806	485,407	3,218556	0	-1024	-768	-1	-1	-1	-1	4	35	691	871						Untertest2.avi	0	880	547	72	111	626	793	417	0	Content		619	760	13638244	967947785
13655	08:39:52.854	00:00:13.655	819	697,8469	898,0677	0,5627878	0,7705216	485,3205	3,201738	0	-1024	-768	-1	-1	-1	-1	4	35	698	898						Untertest2.avi	0	880	547	72	111	626	793	417	0	Content		626	787	13655050	967964591
13671	08:39:52.870	00:00:13.671	820	-1024	-768	-1	-1	-1	-1	4	-1024	-768	-1	-1	-1	-1	4	35	0	0						Untertest2.avi	0	880	547	72	111	626	793	417	0	Content		-72	-111	13671491	967981032
13688	08:39:52.887	00:00:13.687	821	694,2787	874,6104	0,5564601	0,7695512	513,7629	3,474147	0	-1024	-768	-1	-1	-1	-1	4	35	694	875						Untertest2.avi	0	880	547	72	111	626	793	417	0	Content		622	764	13687671	967997212
13704	08:39:52.903	00:00:13.704	822	723,5035	892,6251	0,556291	0,7693235	513,7629	3,324868	0	-1024	-768	-1	-1	-1	-1	4	35	724	893						Untertest2.avi	0	880	547	72	111	626	793	417	0	Content		652	782	13704293	968013834
13721	08:39:52.920	00:00:13.721	823	742,1684	917,254	0,5562162	0,7689385	513,7629	3,281538	0	-1024	-768	-1	-1	-1	-1	4	35	742	917						Untertest2.avi	0	880	547	72	111	626	793	417	0	Content		670	806	13721043	968030584
13738	08:39:52.937	00:00:13.738	824	704,9526	863,7728	0,5562645	0,768706	513,7629	3,494365	0	-1024	-768	-1	-1	-1	-1	4	35	705	864						Untertest2.avi	0	880	547	72	111	626	793	417	0	Content		633	753	13738109	968047650
13755	08:39:52.954	00:00:13.754	825	712,7169	889,5128	0,5564484	0,7685214	513,7629	3,426851	0	-1024	-768	-1	-1	-1	-1	4	35	713	890						Untertest2.avi	0	880	547	72	111	626	793	417	0	Content		641	779	13754788	968064329
13771	08:39:52.970	00:00:13.771	826	716,1359	877,0809	0,5568519	0,7681289	513,7629	3,479169	0	-1024	-768	-1	-1	-1	-1	4	35	716	877						Untertest2.avi	0	880	547	72	111	626	793	417	0	Content		644	766	13771480	968081021
13788	08:39:52.987	00:00:13.787	827	676,5784	879,981	0,557335	0,7680119	513,7629	3,465919	0	-1024	-768	-1	-1	-1	-1	4	35	677	880						Untertest2.avi	0	880	547	72	111	626	793	417	0	Content		605	769	13787659	968097200
13804	08:39:53.003	00:00:13.804	828	744,7219	955,8148	0,5572848	0,7676449	517,735	3,31959	0	-1024	-768	-1	-1	-1	-1	4	35	745	956						Untertest2.avi	0	880	547	72	111	626	793	417	0	Content		673	845	13804282	968113823
13821	08:39:53.020	00:00:13.820	829	725,337	912,3902	0,5596193	0,7674553	509,2946	3,31495	0	-1024	-768	-1	-1	-1	-1	4	35	725	912						Untertest2.avi	0	880	547	72	111	626	793	417	0	Content		653	801	13820905	968130446
13838	08:39:53.037	00:00:13.838	830	672,524	885,2972	0,5650909	0,7672302	485,1117	3,325057	0	-1024	-768	-1	-1	-1	-1	4	35	673	885						Untertest2.avi	0	880	547	72	111	626	793	417	0	Content		601	774	13838156	968147697
13855	08:39:53.054	00:00:13.854	831	719,0381	919,1332	0,5656054	0,7671567	485,3442	3,355743	0	-1024	-768	-1	-1	-1	-1	4	35	719	919						Untertest2.avi	0	880	547	72	111	626	793	417	0	Content		647	808	13854773	968164314
13871	08:39:53.070	00:00:13.871	832	-1024	-768	-1	-1	-1	-1	4	-1024	-768	-1	-1	-1	-1	4	35	0	0						Untertest2.avi	0	880	547	72	111	626	793	417	0	Content		-72	-111	13871393	968180934
13888	08:39:53.087	00:00:13.887	833	706,0233	924,8948	0,5659909	0,7674233	485,3443	2,994421	0	-1024	-768	-1	-1	-1	-1	4	35	706	925						Untertest2.avi	0	880	547	72	111	626	793	417	0	Content		634	814	13887525	968197066
13904	08:39:53.103	00:00:13.904	834	650,7383	869,3281	0,5661235	0,7672613	484,8886	3,271041	0	-1024	-768	-1	-1	-1	-1	4	35	651	869						Untertest2.avi	0	880	547	72	111	626	793	417	0	Content		579	758	13904148	968213689
13921	08:39:53.120	00:00:13.920	835	691,1624	909,5538	0,5660363	0,7675955	484,8887	3,140925	0	-1024	-768	-1	-1	-1	-1	4	35	691	910						Untertest2.avi	0	880	547	72	111	626	793	417	0	Content		619	799	13920896	968230437
13938	08:39:53.137	00:00:13.938	836	-1024	-768	-1	-1	-1	-1	4	-1024	-768	-1	-1	-1	-1	4	35	0	0						Untertest2.avi	0	880	547	72	111	626	793	417	0	Content		-72	-111	13938088	968247629
13955	08:39:53.154	00:00:13.954	837	674,0784	915,3419	0,5653656	0,7679976	484,8887	3,072472	0	-1024	-768	-1	-1	-1	-1	4	35	674	915						Untertest2.avi	0	880	547	72	111	626	793	417	0	Content		602	804	13954645	968264186
13971	08:39:53.170	00:00:13.971	838	689,9496	921,4078	0,5651139	0,7681164	484,8887	3,021073	0	-1024	-768	-1	-1	-1	-1	4	35	690	921						Untertest2.avi	0	880	547	72	111	626	793	417	0	Content		618	810	13971391	968280932
13988	08:39:53.187	00:00:13.987	839	665,5279	909,804	0,5647981	0,7679632	485,1669	3,170124	0	-1024	-768	-1	-1	-1	-1	4	35	666	910						Untertest2.avi	0	880	547	72	111	626	793	417	0	Content		594	799	13987514	968297055
14005	08:39:53.204	00:00:14.004	840	692,5386	904,2291	0,5648168	0,7680071	485,3081	3,166814	0	-1024	-768	-1	-1	-1	-1	4	36	693	904						Untertest2.avi	0	880	547	72	111	517	792	416	0	Content		621	793	14004630	968314171
14021	08:39:53.220	00:00:14.020	841	712,6343	911,3551	0,5600628	0,7683092	507,472	3,219829	0	506,4802	905,894	0,3903627	0,7803749	513,4627	3,459327	0	36	610	909						Untertest2.avi	0	880	547	72	111	517	792	416	0	Content		538	798	14020760	968330301
14038	08:39:53.237	00:00:14.037	842	711,5749	897,418	0,564259	0,7684398	485,3082	3,131512	0	509,8887	922,7943	0,3909178	0,7805282	510,4578	3,456057	0	36	611	910						Untertest2.avi	0	880	547	72	111	517	792	416	0	Content		539	799	14037949	968347490
14055	08:39:53.254	00:00:14.054	843	691,2317	907,6494	0,5638114	0,7686672	485,3082	3,13043	0	522,8542	904,5103	0,3907275	0,7807561	510,4578	3,372898	0	36	607	906						Untertest2.avi	0	880	547	72	111	517	792	416	0	Content		535	795	14054757	968364298
14071	08:39:53.270	00:00:14.071	844	606,9052	619,5336	0,56379	0,7686324	485,0695	2,329283	0	499,5724	927,0797	0,3906462	0,7808944	510,4578	3,43635	0	36	553	773						Untertest2.avi	0	880	547	72	111	517	792	416	0	Content		481	662	14071130	968380671
14088	08:39:53.287	00:00:14.087	845	620,7897	901,0443	0,5584188	0,7694238	513,0461	3,337173	0	513,088	915,1956	0,3908744	0,7811693	509,3641	3,427285	0	36	567	908						Untertest2.avi	0	880	547	72	111	517	792	416	0	Content		495	797	14087753	968397294
14104	08:39:53.303	00:00:14.104	846	752,7823	910,6862	0,5584819	0,7697293	513,0461	3,220654	0	511,0824	920,9854	0,3909184	0,7812844	509,3641	3,355273	0	36	632	916						Untertest2.avi	0	880	547	72	111	517	792	416	0	Content		560	805	14104376	968413917
14121	08:39:53.320	00:00:14.120	847	717,3976	910,3782	0,5585465	0,7699746	513,0461	3,41274	0	512,3907	930,208	0,3909397	0,7815606	509,3641	3,379578	0	36	615	920						Untertest2.avi	0	880	547	72	111	517	792	416	0	Content		543	809	14120999	968430540
14138	08:39:53.337	00:00:14.137	848	704,4644	879,5996	0,5667828	0,7704716	472,6535	3,097332	0	487,511	916,204	0,3900016	0,7817572	512,9069	3,375331	0	36	596	898						Untertest2.avi	0	880	547	72	111	517	792	416	0	Content		524	787	14137691	968447232
14154	08:39:53.353	00:00:14.154	849	633,59	879,9015	0,5662844	0,7707586	472,6535	3,143988	0	509,4883	914,5032	0,3899933	0,7818982	512,9069	3,394601	0	36	572	897						Untertest2.avi	0	880	547	72	111	517	792	416	0	Content		500	786	14154369	968463910
14171	08:39:53.370	00:00:14.170	850	642,8741	901,0665	0,5661689	0,7711273	472,6535	3,064349	0	505,2816	887,4484	0,3898361	0,7821217	512,9069	3,39858	0	36	574	894						Untertest2.avi	0	880	547	72	111	517	792	416	0	Content		502	783	14170991	968480532
14188	08:39:53.387	00:00:14.187	851	683,84	883,4746	0,5587202	0,7712181	510,6748	3,493727	0	516,1959	929,0887	0,3901061	0,7821494	511,3519	3,427559	0	36	600	906						Untertest2.avi	0	880	547	72	111	517	792	416	0	Content		528	795	14187617	968497158
14204	08:39:53.403	00:00:14.204	852	675,4963	863,2052	0,5584439	0,7714119	510,6748	3,426324	0	493,7368	898,2437	0,3899024	0,7821085	511,3519	3,421193	0	36	585	881						Untertest2.avi	0	880	547	72	111	517	792	416	0	Content		513	770	14204238	968513779
14221	08:39:53.420	00:00:14.220	853	715,1251	907,1472	0,5582587	0,7713135	510,6748	3,338928	0	486,335	903,6559	0,3896058	0,7822255	511,3519	3,34244	0	36	601	905						Untertest2.avi	0	880	547	72	111	517	792	416	0	Content		529	794	14220989	968530530
14238	08:39:53.437	00:00:14.237	854	681,3374	873,5505	0,5630903	0,7710605	485,6903	3,194437	0	512,2069	893,3257	0,3872768	0,7821261	519,2969	3,533975	0	36	597	883						Untertest2.avi	0	880	547	72	111	517	792	416	0	Content		525	772	14237608	968547149
14254	08:39:53.453	00:00:14.254	855	710,7469	902,1426	0,5628428	0,7711191	485,5331	3,186142	0	520,3146	937,7239	0,3880059	0,7820858	515,5927	3,473346	0	36	616	920						Untertest2.avi	0	880	547	72	111	517	792	416	0	Content		544	809	14254233	968563774
14271	08:39:53.470	00:00:14.270	856	639,956	845,6322	0,5622758	0,7712888	485,5331	3,29177	0	503,9164	917,2737	0,3891502	0,782124	510,4641	3,391395	0	36	572	881						Untertest2.avi	0	880	547	72	111	517	792	416	0	Content		500	770	14270986	968580527
14288	08:39:53.487	00:00:14.287	857	645,8167	879,8381	0,5620084	0,7712532	485,5331	3,18932	0	499,2619	888,6766	0,3889352	0,7821432	510,4642	3,406243	0	36	573	884						Untertest2.avi	0	880	547	72	111	517	792	416	0	Content		501	773	14287607	968597148
14304	08:39:53.503	00:00:14.304	858	667,8369	932,2944	0,5617068	0,7709865	485,7556	3,026049	0	504,0842	901,3425	0,3886912	0,7822446	510,4642	3,421858	0	36	586	917						Untertest2.avi	0	880	547	72	111	517	792	416	0	Content		514	806	14304220	968613761
14321	08:39:53.520	00:00:14.320	859	655,5836	886,0587	0,5561666	0,771354	514,1266	3,221557	0	508,8221	918,8983	0,3873883	0,7823703	514,4643	3,398209	0	36	582	902						Untertest2.avi	0	880	547	72	111	517	792	416	0	Content		510	791	14320844	968630385
14337	08:39:53.536	00:00:14.337	860	652,9608	881,7119	0,561321	0,7713399	485,7556	3,214691	0	485,317	904,7977	0,3871619	0,7825791	514,4643	3,367787	0	36	569	893						Untertest2.avi	0	880	547	72	111	517	792	416	0	Content		497	782	14337478	968647019
14354	08:39:53.553	00:00:14.354	861	622,4044	870,3732	0,5612619	0,7715071	485,7556	3,217785	0	-1024	-768	-1	-1	-1	-1	4	36	622	870						Untertest2.avi	0	880	547	72	111	517	792	416	0	Content		550	759	14354225	968663766
14371	08:39:53.570	00:00:14.370	862	637,1816	847,1387	0,5615103	0,7716113	485,7556	3,387214	0	523,4326	912,4929	0,3853036	0,7826257	521,2797	3,527649	0	36	580	880						Untertest2.avi	0	880	547	72	111	517	792	416	0	Content		508	769	14370847	968680388
14388	08:39:53.587	00:00:14.387	863	-89,62691	962,7713	0,5490847	0,7821038	551,1432	2,979016	0	506,756	914,04	0,3853669	0,7827058	521,2797	3,461346	0	36	209	938						Untertest2.avi	0	880	547	72	111	517	792	416	0	Content		137	827	14387603	968697144
14404	08:39:53.603	00:00:14.404	864	-19,3904	954,7621	0,5491247	0,7821215	551,1741	3,094974	0	510,6851	902,8406	0,3853806	0,7828902	521,2797	3,436704	0	36	246	929						Untertest2.avi	0	880	547	72	111	517	792	416	0	Content		174	818	14404221	968713762
14421	08:39:53.620	00:00:14.420	865	669,9894	837,4016	0,5561759	0,771591	513,0386	3,5301	0	515,2776	914,6757	0,3860773	0,7828512	518,3399	3,455299	0	37	593	876						Untertest2.avi	0	880	547	72	111	617	737	866	0	Content		521	765	14420844	968730385
14437	08:39:53.636	00:00:14.437	866	801,9236	906,8036	0,5555691	0,7712589	513,0386	3,18712	0	572,42	876,9781	0,385704	0,7821041	518,34	3,412994	0	37	687	892						Untertest2.avi	0	880	547	72	111	617	737	866	0	Content		615	781	14437468	968747009
14454	08:39:53.653	00:00:14.454	867	784,3495	817,7534	0,5557066	0,7707015	510,0143	3,410163	0	625,989	845,0371	0,3865936	0,7816529	511,996	3,366855	0	37	705	831						Untertest2.avi	0	880	547	72	111	617	737	866	0	Content		633	720	14454217	968763758
14471	08:39:53.670	00:00:14.470	868	780,5967	816,7749	0,5557584	0,7706201	511,215	3,428861	0	639,6852	859,4772	0,3863052	0,7816931	512,8347	3,433792	0	37	710	838						Untertest2.avi	0	880	547	72	111	617	737	866	0	Content		638	727	14470841	968780382
14487	08:39:53.686	00:00:14.487	869	771,9331	827,7388	0,5560916	0,7706025	510,2271	3,429812	0	628,1371	860,8401	0,3865553	0,7817593	511,8564	3,384704	0	37	700	844						Untertest2.avi	0	880	547	72	111	617	737	866	0	Content		628	733	14487463	968797004
14504	08:39:53.703	00:00:14.504	870	1129,748	875,9589	0,5637298	0,7704273	473,32	2,940459	0	647,2893	876,1771	0,3862149	0,7817162	512,9817	3,420338	0	37	889	876						Untertest2.avi	0	880	547	72	111	617	737	866	0	Content		817	765	14504087	968813628
14521	08:39:53.720	00:00:14.520	871	733,2951	819,061	0,5610616	0,7701511	485,9206	3,280954	0	645,155	856,9682	0,3862441	0,7816717	512,6577	3,430723	0	37	689	838						Untertest2.avi	0	880	547	72	111	617	737	866	0	Content		617	727	14520709	968830250
14537	08:39:53.736	00:00:14.537	872	706,4128	814,6974	0,5636822	0,7701453	473,2049	3,19246	0	640,515	863,5393	0,3872408	0,7815827	508,4052	3,39926	0	37	673	839						Untertest2.avi	0	880	547	72	111	617	737	866	0	Content		601	728	14537458	968846999
14554	08:39:53.753	00:00:14.554	873	760,6672	801,1497	0,5557251	0,7700279	511,6778	3,465032	0	628,3884	872,8427	0,3871256	0,7814738	508,4052	3,311484	0	37	695	837						Untertest2.avi	0	880	547	72	111	617	737	866	0	Content		623	726	14554080	968863621
14571	08:39:53.770	00:00:14.570	874	793,4486	812,8535	0,5557126	0,7695858	511,6778	3,386774	0	593,1043	868,2731	0,3870776	0,7812353	508,4052	3,342088	0	37	693	841						Untertest2.avi	0	880	547	72	111	617	737	866	0	Content		621	730	14570700	968880241
14587	08:39:53.786	00:00:14.587	875	740,5938	844,791	0,5609652	0,7691004	485,5556	3,264152	0	637,3206	846,9824	0,3875102	0,7811681	506,6615	3,368098	0	37	689	846						Untertest2.avi	0	880	547	72	111	617	737	866	0	Content		617	735	14587455	968896996
14604	08:39:53.803	00:00:14.604	876	703,4832	819,3691	0,5606248	0,7691118	485,5556	3,234651	0	632,5859	860,348	0,3874883	0,7807889	506,6615	3,255174	0	37	668	840						Untertest2.avi	0	880	547	72	111	617	737	866	0	Content		596	729	14604072	968913613
14621	08:39:53.820	00:00:14.620	877	712,7317	816,44	0,5606652	0,7689031	485,5556	3,194211	0	656,8172	857,5996	0,3874893	0,7806631	506,6615	3,280697	0	37	685	837						Untertest2.avi	0	880	547	72	111	617	737	866	0	Content		613	726	14620701	968930242
14637	08:39:53.836	00:00:14.637	878	730,119	828,564	0,5610029	0,7686162	485,3764	3,241521	0	616,3713	854,8959	0,3876064	0,7805382	506,2769	3,323795	0	37	673	842						Untertest2.avi	0	880	547	72	111	617	737	866	0	Content		601	731	14637318	968946859
14654	08:39:53.853	00:00:14.654	879	712,8201	827,1234	0,5607393	0,7686571	485,3764	3,173411	0	628,1447	869,4893	0,3876697	0,7802268	506,2769	3,282655	0	37	670	848						Untertest2.avi	0	880	547	72	111	617	737	866	0	Content		598	737	14654072	968963613
14671	08:39:53.870	00:00:14.670	880	693,433	816,1071	0,5608335	0,7685972	485,3764	3,257255	0	620,7104	843,7022	0,3877221	0,7800751	506,2769	3,360824	0	37	657	830						Untertest2.avi	0	880	547	72	111	617	737	866	0	Content		585	719	14670570	968980111
14687	08:39:53.886	00:00:14.687	881	747,1791	844,5063	0,5613516	0,7683175	485,3184	3,191115	0	654,7578	856,7539	0,3872249	0,7797975	509,002	3,405038	0	37	701	851						Untertest2.avi	0	880	547	72	111	617	737	866	0	Content		629	740	14687319	968996860
14704	08:39:53.903	00:00:14.703	882	702,9811	818,6797	0,5612992	0,7685599	485,3184	3,25031	0	634,3415	861,6056	0,387399	0,7796357	509,0019	3,299736	0	37	669	840						Untertest2.avi	0	880	547	72	111	617	737	866	0	Content		597	729	14703959	969013500
14721	08:39:53.920	00:00:14.720	883	709,7843	820,5587	0,5615134	0,7685255	485,3184	3,235851	0	645,2238	865,0511	0,3876537	0,7794201	509,0019	3,301389	0	37	678	843						Untertest2.avi	0	880	547	72	111	617	737	866	0	Content		606	732	14720690	969030231
14737	08:39:53.936	00:00:14.737	884	747,9648	817,8008	0,5619896	0,7681121	485,2956	3,277399	0	635,3572	859,4251	0,3867668	0,7794031	512,9741	3,394389	0	37	692	839						Untertest2.avi	0	880	547	72	111	617	737	866	0	Content		620	728	14737311	969046852
14754	08:39:53.953	00:00:14.753	885	734,3652	815,9236	0,5575284	0,7683023	508,5207	3,426267	0	639,7377	865,9675	0,386986	0,7791294	512,9741	3,382243	0	37	687	841						Untertest2.avi	0	880	547	72	111	617	737	866	0	Content		615	730	14753957	969063498
14771	08:39:53.970	00:00:14.770	886	770,3262	816,3353	0,5578154	0,7683408	508,5207	3,366204	0	639,1251	862,4766	0,3873581	0,7787698	512,9741	3,354313	0	37	705	839						Untertest2.avi	0	880	547	72	111	617	737	866	0	Content		633	728	14770564	969080105
14787	08:39:53.986	00:00:14.787	887	787,7261	840,2673	0,5574031	0,7684212	512,5833	3,364635	0	650,2432	873,3311	0,3890625	0,7782682	507,9123	3,391566	0	37	719	857						Untertest2.avi	0	880	547	72	111	617	737	866	0	Content		647	746	14787312	969096853
14804	08:39:54.003	00:00:14.803	888	776,2383	813,004	0,5572321	0,7683778	515,7209	3,383453	0	662,0396	864,9205	0,3890277	0,7777447	510,026	3,455971	0	37	719	839						Untertest2.avi	0	880	547	72	111	617	737	866	0	Content		647	728	14803945	969113486
14821	08:39:54.020	00:00:14.820	889	795,6115	851,3811	0,5580359	0,768407	514,2236	3,328964	0	677,4819	879,9458	0,3905898	0,7771882	505,8689	3,28765	0	37	737	866						Untertest2.avi	0	880	547	72	111	617	737	866	0	Content		665	755	14820558	969130099
14837	08:39:54.036	00:00:14.837	890	714,0574	820,9828	0,5644023	0,7680575	485,1314	3,241168	0	663,1948	855,3909	0,3886539	0,7767015	514,99	3,385288	0	37	689	838						Untertest2.avi	0	880	547	72	111	617	737	866	0	Content		617	727	14837182	969146723
14854	08:39:54.053	00:00:14.853	891	744,7479	812,3486	0,5648492	0,7683894	485,1314	3,180914	0	651,3522	851,8054	0,3891024	0,7763696	514,9855	3,319504	0	37	698	832						Untertest2.avi	0	880	547	72	111	617	737	866	0	Content		626	721	14853806	969163347
14871	08:39:54.070	00:00:14.870	892	767,6027	892,3464	0,5650082	0,7682421	485,1314	2,864791	0	660,2098	868,1761	0,3891999	0,7758399	516,2297	3,337335	0	37	714	880						Untertest2.avi	0	880	547	72	111	617	737	866	0	Content		642	769	14870554	969180095
14887	08:39:54.086	00:00:14.887	893	696,972	835,9855	0,5652045	0,7682362	485,1314	3,124906	0	634,1416	860,6933	0,3896246	0,7755283	516,2297	3,234079	0	37	666	848						Untertest2.avi	0	880	547	72	111	617	737	866	0	Content		594	737	14887178	969196719
14904	08:39:54.103	00:00:14.903	894	-1024	-768	-1	-1	-1	-1	4	649,2838	860,7297	0,3898791	0,7752066	516,2297	3,21384	0	37	649	861						Untertest2.avi	0	880	547	72	111	617	737	866	0	Content		577	750	14903801	969213342
14920	08:39:54.119	00:00:14.920	895	758,3713	825,8298	0,566121	0,7675865	485,2516	2,992637	0	658,4496	865,0433	0,3923566	0,7748067	507,719	3,211227	0	37	708	845						Untertest2.avi	0	880	547	72	111	617	737	866	0	Content		636	734	14920426	969229967
14937	08:39:54.136	00:00:14.937	896	744,0458	847,2717	0,565951	0,7674629	485,2516	2,825398	0	630,1162	879,8572	0,3924959	0,77432	507,719	3,139951	0	37	687	864						Untertest2.avi	0	880	547	72	111	617	737	866	0	Content		615	753	14937173	969246714
14954	08:39:54.153	00:00:14.953	897	737,7734	831,7168	0,5663444	0,7667728	485,1041	3,036102	0	708,8129	889,4091	0,3925652	0,7738122	507,7938	3,145867	0	37	723	861						Untertest2.avi	0	880	547	72	111	617	737	866	0	Content		651	750	14953799	969263340
14970	08:39:54.169	00:00:14.970	898	721,3073	834,5233	0,5661168	0,7661642	484,7094	2,872367	0	653,4339	871,5636	0,392563	0,7732738	507,7938	3,04417	0	37	687	853						Untertest2.avi	0	880	547	72	111	617	737	866	0	Content		615	742	14970419	969279960
14987	08:39:54.186	00:00:14.987	899	713,0176	828,8678	0,5660623	0,7658773	484,7094	2,944561	0	639,6542	869,2521	0,3925281	0,7727625	507,7938	3,153405	0	37	676	849						Untertest2.avi	0	880	547	72	111	617	737	866	0	Content		604	738	14987047	969296588
15004	08:39:54.203	00:00:15.003	900	751,9433	842,8337	0,566269	0,7649487	484,8813	2,877316	0	664,0418	872,2437	0,3951372	0,7723384	497,7249	3,007364	0	37	708	858						Untertest2.avi	0	880	547	72	111	617	737	866	0	Content		636	747	15003795	969313336
15020	08:39:54.219	00:00:15.020	901	707,5406	829,4308	0,5658786	0,7642338	484,9695	2,933061	0	660,4987	882,5507	0,3949746	0,7718654	497,7249	2,992529	0	37	684	856						Untertest2.avi	0	880	547	72	111	617	737	866	0	Content		612	745	15020418	969329959
15037	08:39:54.236	00:00:15.037	902	736,1796	862,4084	0,5658258	0,7636918	484,9747	2,765612	0	621,5496	856,7285	0,3948883	0,7711921	497,7249	3,071856	0	37	679	860						Untertest2.avi	0	880	547	72	111	617	737	866	0	Content		607	749	15037036	969346577
15054	08:39:54.253	00:00:15.053	903	736,7483	831,9311	0,5660346	0,7634068	484,9931	2,987929	0	631,3488	859,7573	0,3936109	0,7709337	502,2421	2,988331	0	37	684	846						Untertest2.avi	0	880	547	72	111	617	737	866	0	Content		612	735	15053790	969363331
15070	08:39:54.269	00:00:15.070	904	767,5197	864,6331	0,565771	0,7629017	484,7525	2,633291	0	600,6976	840,7754	0,393636	0,7703639	502,2421	3,155935	0	37	684	853						Untertest2.avi	0	880	547	72	111	617	737	866	0	Content		612	742	15070281	969379822
15087	08:39:54.286	00:00:15.087	905	687,4156	849,6058	0,5658328	0,7625079	484,8448	2,742421	0	583,1319	848,3118	0,3937095	0,7700946	502,2421	3,071659	0	37	635	849						Untertest2.avi	0	880	547	72	111	617	737	866	0	Content		563	738	15087033	969396574
15104	08:39:54.303	00:00:15.103	906	760,6677	832,5412	0,5662727	0,7623223	485,0918	2,902181	0	667,8638	844,8495	0,3934436	0,7699572	503,8105	3,09119	0	37	714	839						Untertest2.avi	0	880	547	72	111	617	737	866	0	Content		642	728	15103654	969413195
15120	08:39:54.319	00:00:15.120	907	746,5771	870,1432	0,5662075	0,7623337	484,9991	2,678012	0	641,4866	863,8479	0,3936472	0,769992	503,8104	2,951823	0	37	694	867						Untertest2.avi	0	880	547	72	111	617	737	866	0	Content		622	756	15120403	969429944
15137	08:39:54.336	00:00:15.136	908	715,6203	841,4016	0,5665244	0,7623823	484,9812	2,804825	0	645,4883	858,8806	0,3941435	0,7699468	503,8104	2,894482	0	37	681	850						Untertest2.avi	0	880	547	72	111	617	737	866	0	Content		609	739	15136973	969446514
15154	08:39:54.353	00:00:15.153	909	720,7009	854,205	0,5622762	0,7628772	509,64	2,90577	0	662,1074	838,2996	0,3924401	0,7698731	512,1638	3,10835	0	37	691	846						Untertest2.avi	0	880	547	72	111	617	737	866	0	Content		619	735	15153595	969463136
15170	08:39:54.369	00:00:15.170	910	720,2973	862,023	0,5672086	0,7626976	484,9467	2,762374	0	651,6494	865,705	0,3926855	0,7701802	512,1638	3,039739	0	37	686	864						Untertest2.avi	0	880	547	72	111	617	737	866	0	Content		614	753	15170220	969479761
15187	08:39:54.386	00:00:15.187	911	743,1637	854,6406	0,5675445	0,7630047	484,9529	2,74152	0	622,4926	849,4447	0,3928896	0,7702128	512,1638	3,067184	0	37	683	852						Untertest2.avi	0	880	547	72	111	617	737	866	0	Content		611	741	15187025	969496566
15204	08:39:54.403	00:00:15.203	912	743,4845	842,7112	0,5741393	0,7629296	508,3984	2,779299	0	626,2712	845,2191	0,3899054	0,7702012	524,5559	3,030591	0	37	685	844						Untertest2.avi	0	880	547	72	111	617	737	866	0	Content		613	733	15203518	969513059
15220	08:39:54.419	00:00:15.220	913	759,7064	862,0416	0,5679606	0,763523	484,8459	2,636366	0	653,8909	857,6544	0,3901155	0,7704791	524,556	2,971568	0	37	707	860						Untertest2.avi	0	880	547	72	111	617	737	866	0	Content		635	749	15220272	969529813
15237	08:39:54.436	00:00:15.236	914	777,083	873,0694	0,5680709	0,7635249	484,8459	2,626981	0	638,7595	857,3009	0,3904168	0,7706964	524,556	3,080374	0	37	708	865						Untertest2.avi	0	880	547	72	111	617	737	866	0	Content		636	754	15236903	969546444
15254	08:39:54.453	00:00:15.253	915	782,5715	875,9954	0,5686295	0,7643832	485,1175	2,604455	0	679,0684	893,7913	0,3902965	0,7707067	526,2336	3,137854	0	37	731	885						Untertest2.avi	0	880	547	72	111	617	737	866	0	Content		659	774	15253645	969563186
15270	08:39:54.469	00:00:15.270	916	783,8705	836,2997	0,5751289	0,7643301	509,2315	2,91404	0	643,5795	848,1423	0,3905138	0,7712342	526,2337	3,189156	0	37	714	842						Untertest2.avi	0	880	547	72	111	617	737	866	0	Content		642	731	15270265	969579806
15287	08:39:54.486	00:00:15.286	917	836,8251	832,9197	0,5742106	0,7652019	509,2315	3,035297	0	687,8131	883,7997	0,389728	0,77158	526,2337	3,212533	0	38	762	858						Untertest2.avi	0	880	547	72	111	894	748	366	0	Content		690	747	15286954	969596495
15304	08:39:54.503	00:00:15.303	918	1000,624	903,6033	0,5661368	0,7671584	485,8137	2,75556	0	901,7571	896,6525	0,3944509	0,7719426	503,3968	2,998069	0	38	951	900						Untertest2.avi	0	880	547	72	111	894	748	366	0	Content		879	789	15303513	969613054
15320	08:39:54.519	00:00:15.320	919	984,2053	847,0696	0,5650977	0,7679024	485,8137	2,832399	0	975,7935	890,934	0,3934763	0,7725753	503,3968	2,977749	0	38	980	869						Untertest2.avi	0	880	547	72	111	894	748	366	0	Content		908	758	15320185	969629726
15337	08:39:54.536	00:00:15.336	920	943,2302	831,2964	0,5654877	0,7677826	485,8137	2,969618	0	966,5745	890,2373	0,3935603	0,7728387	503,3968	2,943544	0	38	955	861						Untertest2.avi	0	880	547	72	111	894	748	366	0	Content		883	750	15336815	969646356
15354	08:39:54.553	00:00:15.353	921	974,0051	826,9911	0,5659742	0,7678738	485,8278	2,928722	0	957,2027	884,8196	0,3937632	0,7731985	503,0914	2,952191	0	38	966	856						Untertest2.avi	0	880	547	72	111	894	748	366	0	Content		894	745	15353568	969663109
15370	08:39:54.569	00:00:15.370	922	960,6531	839,3948	0,5658383	0,7683216	485,8278	2,797899	0	991,7629	912,381	0,3937401	0,7735869	503,0914	2,863171	0	38	976	876						Untertest2.avi	0	880	547	72	111	894	748	366	0	Content		904	765	15370187	969679728
15387	08:39:54.586	00:00:15.386	923	965,1559	849,2678	0,5659744	0,7688147	485,8278	2,826108	0	996,0882	914,8021	0,3939158	0,7738853	503,0914	2,824925	0	38	981	882						Untertest2.avi	0	880	547	72	111	894	748	366	0	Content		909	771	15386815	969696356
15404	08:39:54.603	00:00:15.403	924	976,309	827,8077	0,5665174	0,7693779	485,5482	2,933892	0	958,8667	889,8741	0,3942356	0,7744506	503,1109	3,009923	0	38	968	859						Untertest2.avi	0	880	547	72	111	894	748	366	0	Content		896	748	15403564	969713105
15420	08:39:54.619	00:00:15.420	925	983,5773	838,5913	0,5667916	0,7700997	485,7009	2,881907	0	982,9153	896,8422	0,3947787	0,7751005	502,1111	2,944025	0	38	983	868						Untertest2.avi	0	880	547	72	111	894	748	366	0	Content		911	757	15420188	969729729
15437	08:39:54.636	00:00:15.436	926	973,2311	832,9185	0,5670893	0,7709474	485,6848	2,897439	0	953,3055	866,6998	0,3936685	0,7757843	507,2372	3,066077	0	38	963	850						Untertest2.avi	0	880	547	72	111	894	748	366	0	Content		891	739	15436813	969746354
15454	08:39:54.653	00:00:15.453	927	985,0366	829,6148	0,5673056	0,7716337	485,9035	2,92281	0	997,4308	894,9111	0,3930898	0,7764321	510,6153	2,952939	0	38	991	862						Untertest2.avi	0	880	547	72	111	894	748	366	0	Content		919	751	15453557	969763098
15470	08:39:54.669	00:00:15.470	928	973,2297	838,1369	0,5676396	0,772492	485,8148	2,936401	0	1001,802	891,7542	0,3924282	0,7770993	514,1395	3,014812	0	38	988	865						Untertest2.avi	0	880	547	72	111	894	748	366	0	Content		916	754	15470128	969779669
15487	08:39:54.686	00:00:15.486	929	965,7546	826,4863	0,5679679	0,7735658	485,683	2,959707	0	1006,173	883,312	0,3932213	0,7775527	512,2036	3,053452	0	38	986	855						Untertest2.avi	0	880	547	72	111	894	748	366	0	Content		914	744	15486809	969796350
15504	08:39:54.703	00:00:15.503	930	973,6937	824,1093	0,568236	0,7744992	485,7562	2,996892	0	972,3739	933,0635	0,3960076	0,7781553	503,0612	3,05021	0	38	973	879						Untertest2.avi	0	880	547	72	111	894	748	366	0	Content		901	768	15503557	969813098
15520	08:39:54.719	00:00:15.520	931	953,4432	815,5657	0,5682345	0,77552	485,752	2,916916	0	942,2416	884,5927	0,3962131	0,7788398	503,0612	2,955787	0	38	948	850						Untertest2.avi	0	880	547	72	111	894	748	366	0	Content		876	739	15520178	969829719
15537	08:39:54.736	00:00:15.536	932	972,1124	819,7853	0,5686625	0,7766363	485,8199	2,87408	0	920,2606	862,8881	0,396588	0,779261	503,0612	2,992485	0	38	946	841						Untertest2.avi	0	880	547	72	111	894	748	366	0	Content		874	730	15536744	969846285
15553	08:39:54.752	00:00:15.553	933	975,3401	829,0122	0,5692329	0,7776436	485,95	2,971714	0	976,1797	889,0391	0,3956946	0,7798348	508,3677	3,023218	0	38	976	859						Untertest2.avi	0	880	547	72	111	894	748	366	0	Content		904	748	15553491	969863032
15570	08:39:54.769	00:00:15.570	934	956,439	812,8365	0,5693135	0,7786339	486,0355	2,921072	0	967,437	889,0725	0,3961373	0,7804272	508,3677	3,048775	0	38	962	851						Untertest2.avi	0	880	547	72	111	894	748	366	0	Content		890	740	15570040	969879581
15587	08:39:54.786	00:00:15.586	935	958,2466	810,6491	0,5697592	0,7795483	485,5137	2,913333	0	959,2278	874,6395	0,3964593	0,7808251	508,3677	3,01651	0	38	959	843						Untertest2.avi	0	880	547	72	111	894	748	366	0	Content		887	732	15586794	969896335
15604	08:39:54.803	00:00:15.603	936	999,6989	840,4906	0,5702729	0,7802703	485,9679	2,899153	0	945,0684	872,5782	0,3958699	0,7809666	512,146	3,230417	0	38	972	857						Untertest2.avi	0	880	547	72	111	894	748	366	0	Content		900	746	15603541	969913082
15620	08:39:54.819	00:00:15.620	937	967,5305	828,9065	0,5705172	0,7808187	486,1457	2,98901	0	923,1161	867,3241	0,3960989	0,7812694	512,3159	3,189664	0	38	945	848						Untertest2.avi	0	880	547	72	111	894	748	366	0	Content		873	737	15620167	969929708
15637	08:39:54.836	00:00:15.636	938	984,5005	844,2523	0,5716714	0,7813419	485,8762	2,787165	0	907,5903	894,6831	0,3968133	0,7812245	514,9586	3,134399	0	38	946	869						Untertest2.avi	0	880	547	72	111	894	748	366	0	Content		874	758	15636731	969946272
15653	08:39:54.852	00:00:15.653	939	775,1763	802,8787	0,573346	0,7815933	486,1597	3,027735	0	697,8337	842,2231	0,3989703	0,7813289	513,6718	3,324804	0	39	737	823						Untertest2.avi	0	880	547	72	111	530	765	583	0	Content		665	712	15653354	969962895
15670	08:39:54.869	00:00:15.670	940	753,6895	833,4784	0,5691042	0,7826392	512,9613	3,104965	0	662,3732	843,9063	0,4011917	0,7817464	510,7305	3,298477	0	39	708	839						Untertest2.avi	0	880	547	72	111	530	765	583	0	Content		636	728	15670030	969979571
15687	08:39:54.886	00:00:15.686	941	714,4214	864,2126	0,5747783	0,7831805	486,041	2,927429	0	-1024	-768	-1	-1	-1	-1	4	39	714	864						Untertest2.avi	0	880	547	72	111	530	765	583	0	Content		642	753	15686783	969996324
15703	08:39:54.902	00:00:15.703	942	685,2269	839,4894	0,5746871	0,7837659	485,7104	2,888833	0	487,1975	891,1923	0,4034964	0,7825864	505,3307	3,180674	0	39	586	865						Untertest2.avi	0	880	547	72	111	530	765	583	0	Content		514	754	15703350	970012891
15720	08:39:54.919	00:00:15.720	943	624,7114	851,6978	0,5747002	0,7839823	485,8701	3,0207	0	500,4009	907,6171	0,4034326	0,7824622	505,3307	3,183572	0	39	563	880						Untertest2.avi	0	880	547	72	111	530	765	583	0	Content		491	769	15720032	970029573
15737	08:39:54.936	00:00:15.736	944	686,7401	875,8931	0,575074	0,7839823	486,0354	3,03229	0	528,9224	881,3618	0,4022653	0,7823669	510	3,280255	0	39	608	879						Untertest2.avi	0	880	547	72	111	530	765	583	0	Content		536	768	15736651	970046192
15753	08:39:54.952	00:00:15.753	945	646,0662	853,6263	0,5748724	0,7840654	485,6957	2,986975	0	494,0385	896,3588	0,4022752	0,7822015	510	3,186973	0	39	570	875						Untertest2.avi	0	880	547	72	111	530	765	583	0	Content		498	764	15753402	970062943
15770	08:39:54.969	00:00:15.769	946	650,4608	841,3268	0,5749418	0,7841019	485,814	2,930452	0	494,9067	885,507	0,4023587	0,7819242	510	3,222445	0	39	573	863						Untertest2.avi	0	880	547	72	111	530	765	583	0	Content		501	752	15769970	970079511
15787	08:39:54.986	00:00:15.786	947	687,0876	876,1367	0,5753167	0,7841313	486,0835	3,040327	0	483,6348	893,365	0,4017998	0,781863	512,2964	3,130341	0	39	585	885						Untertest2.avi	0	880	547	72	111	530	765	583	0	Content		513	774	15786646	970096187
15803	08:39:55.002	00:00:15.803	948	638,2632	846,5957	0,5751315	0,7842879	485,9716	2,949283	0	483,6763	897,2126	0,4018895	0,7816891	512,2964	3,227611	0	39	561	872						Untertest2.avi	0	880	547	72	111	530	765	583	0	Content		489	761	15803269	970112810
15820	08:39:55.019	00:00:15.820	949	654,3093	834,5164	0,5752631	0,7844369	485,8094	2,960511	0	500,4985	900,7917	0,4019534	0,7816679	512,2964	3,202948	0	39	577	868						Untertest2.avi	0	880	547	72	111	530	765	583	0	Content		505	757	15820023	970129564
15837	08:39:55.036	00:00:15.836	950	687,8518	870,1963	0,5756568	0,7845556	485,9094	3,043806	0	527,54	903,9524	0,4024982	0,7815308	510,9621	3,234655	0	39	608	887						Untertest2.avi	0	880	547	72	111	530	765	583	0	Content		536	776	15836772	970146313
15853	08:39:55.052	00:00:15.853	951	661,4203	837,3903	0,5754441	0,7846501	485,9858	2,922827	0	505,1603	891,6139	0,4025505	0,7815747	510,9621	3,246949	0	39	583	865						Untertest2.avi	0	880	547	72	111	530	765	583	0	Content		511	754	15853270	970162811
15870	08:39:55.069	00:00:15.869	952	661,2628	841,7417	0,5754354	0,7848302	485,8815	3,013772	0	518,895	895,2104	0,4025779	0,7815956	510,9621	3,233782	0	39	590	868						Untertest2.avi	0	880	547	72	111	530	765	583	0	Content		518	757	15869961	970179502
15887	08:39:55.086	00:00:15.886	953	682,501	856,8127	0,5758115	0,784906	485,8752	3,094214	0	516,2823	906,6238	0,4027165	0,7815731	510,8414	3,295959	0	39	599	882						Untertest2.avi	0	880	547	72	111	530	765	583	0	Content		527	771	15886513	970196054
15903	08:39:55.102	00:00:15.903	954	705,4018	816,3694	0,5755988	0,7850393	485,7522	2,789206	0	498,2426	897,486	0,4027199	0,781629	510,8414	3,238169	0	39	602	857						Untertest2.avi	0	880	547	72	111	530	765	583	0	Content		530	746	15903260	970212801
15920	08:39:55.119	00:00:15.920	955	721,5186	811,9001	0,5756968	0,785093	485,6529	2,80698	0	512,3633	892,2056	0,402884	0,781667	510,8414	3,251302	0	39	617	852						Untertest2.avi	0	880	547	72	111	530	765	583	0	Content		545	741	15920015	970229556
15937	08:39:55.136	00:00:15.936	956	690,0857	880,6854	0,576088	0,7851775	485,9037	3,127596	0	504,2223	913,6392	0,4026395	0,7818015	512,2497	3,245077	0	39	597	897						Untertest2.avi	0	880	547	72	111	530	765	583	0	Content		525	786	15936637	970246178
15953	08:39:55.152	00:00:15.953	957	685,0455	858,0471	0,5710406	0,7856573	511,8017	3,257348	0	501,1975	900,826	0,4027736	0,7818025	512,2497	3,256572	0	39	593	879						Untertest2.avi	0	880	547	72	111	530	765	583	0	Content		521	768	15953265	970262806
15970	08:39:55.169	00:00:15.969	958	700,6635	849,8172	0,571232	0,7857448	511,8017	3,276621	0	502,0466	901,5959	0,4029193	0,7819334	512,2497	3,197217	0	39	601	876						Untertest2.avi	0	880	547	72	111	530	765	583	0	Content		529	765	15969843	970279384
15987	08:39:55.186	00:00:15.986	959	689,4362	901,5004	0,5763828	0,7856781	485,9799	3,120542	0	503,8479	916,5977	0,4046969	0,7820744	505,6327	3,220755	0	39	597	909						Untertest2.avi	0	880	547	72	111	530	765	583	0	Content		525	798	15986503	970296044
16003	08:39:55.202	00:00:16.003	960	719,5178	812,2238	0,5761763	0,7857876	485,5905	2,712602	0	498,8712	892,8303	0,4047421	0,7822576	505,6327	3,289915	0	39	609	853						Untertest2.avi	0	880	547	72	111	530	765	583	0	Content		537	742	16003252	970312793
16020	08:39:55.219	00:00:16.019	961	773,2161	826,1405	0,5762482	0,7859221	485,6544	2,645357	0	508,3964	902,0571	0,4048694	0,7824262	505,6327	3,24627	0	39	641	864						Untertest2.avi	0	880	547	72	111	530	765	583	0	Content		569	753	16019882	970329423
16037	08:39:55.236	00:00:16.036	962	712,8801	887,6287	0,5766741	0,78615	486,0923	3,1391	0	522,3314	909,1119	0,4036515	0,7826787	510,996	3,310811	0	39	618	898						Untertest2.avi	0	880	547	72	111	530	765	583	0	Content		546	787	16036505	970346046
16053	08:39:55.252	00:00:16.053	963	710,2537	818,5464	0,5764615	0,7864265	486,0185	2,883188	0	529,2424	882,8087	0,4037833	0,7828411	510,996	3,371186	0	39	620	851						Untertest2.avi	0	880	547	72	111	530	765	583	0	Content		548	740	16053252	970362793
16070	08:39:55.269	00:00:16.069	964	713,5319	831,3001	0,5765699	0,7867632	486,0306	2,825506	0	507,3106	894,4678	0,4038779	0,7831971	510,996	3,324613	0	39	610	863						Untertest2.avi	0	880	547	72	111	530	765	583	0	Content		538	752	16069746	970379287
16086	08:39:55.285	00:00:16.086	965	705,3658	894,9224	0,5770854	0,7872377	486,119	3,069356	0	509,5378	920,3562	0,4043843	0,7832396	509,7639	3,310599	0	39	607	908						Untertest2.avi	0	880	547	72	111	530	765	583	0	Content		535	797	16086441	970395982
16103	08:39:55.302	00:00:16.103	966	711,5731	891,3168	0,5723996	0,7878853	510,9946	3,227536	0	515,1462	902,3278	0,4045663	0,7833581	509,7639	3,2944	0	39	613	897						Untertest2.avi	0	880	547	72	111	530	765	583	0	Content		541	786	16103118	970412659
16120	08:39:55.319	00:00:16.119	967	679,8329	863,6479	0,5725512	0,7881123	510,9946	3,325639	0	492,2356	899,5869	0,4047583	0,7834259	509,7639	3,322862	0	39	586	882						Untertest2.avi	0	880	547	72	111	530	765	583	0	Content		514	771	16119872	970429413
16136	08:39:55.335	00:00:16.136	968	735,5051	877,0937	0,5723643	0,7883919	513,1426	3,283378	0	513,854	910,6672	0,4039471	0,7835732	513,3719	3,315943	0	39	625	894						Untertest2.avi	0	880	547	72	111	530	765	583	0	Content		553	783	16136439	970445980
16153	08:39:55.352	00:00:16.153	969	686,9035	847,533	0,5777091	0,7883846	486,033	3,174538	0	497,1945	911,6574	0,4052345	0,7836049	508,8454	3,313627	0	39	592	880						Untertest2.avi	0	880	547	72	111	530	765	583	0	Content		520	769	16153117	970462658
16170	08:39:55.369	00:00:16.169	970	701,2333	876,0365	0,577788	0,7887177	486,0939	3,125421	0	533,9636	910,1907	0,4050655	0,7837314	509,9933	3,344573	0	39	618	893						Untertest2.avi	0	880	547	72	111	530	765	583	0	Content		546	782	16169743	970479284
16186	08:39:55.385	00:00:16.186	971	656,2136	862,567	0,5775467	0,7889189	486,1212	3,142633	0	503,1191	891,5169	0,405107	0,7838833	509,9933	3,290069	0	39	580	877						Untertest2.avi	0	880	547	72	111	530	765	583	0	Content		508	766	16186488	970496029
16203	08:39:55.402	00:00:16.202	972	719,3167	747,8704	0,577696	0,7892982	486,0339	2,588702	0	513,8391	902,4915	0,4052498	0,7839437	509,9933	3,330931	0	39	617	825						Untertest2.avi	0	880	547	72	111	530	765	583	0	Content		545	714	16202986	970512527
16220	08:39:55.419	00:00:16.219	973	682,4493	865,9503	0,5734643	0,7901075	509,7438	3,327399	0	522,9586	923,9706	0,4063576	0,7839984	506,2214	3,305247	0	39	603	895						Untertest2.avi	0	880	547	72	111	530	765	583	0	Content		531	784	16219734	970529275
16236	08:39:55.435	00:00:16.236	974	791,8959	878,9517	0,5728189	0,7902403	509,7438	3,143031	0	562,8567	881,7146	0,4058692	0,7836418	506,2214	3,26469	0	40	677	880						Untertest2.avi	0	880	547	72	111	642	713	416	0	Content		605	769	16236351	970545892
16253	08:39:55.452	00:00:16.252	975	783,6123	789,7062	0,5724999	0,7901108	509,7438	3,293679	0	633,9818	842,6561	0,4054516	0,7834643	506,2214	3,357975	0	40	709	816						Untertest2.avi	0	880	547	72	111	642	713	416	0	Content		637	705	16252975	970562516
16270	08:39:55.469	00:00:16.269	976	786,5793	817,3253	0,5727894	0,7903702	510,0815	3,321416	0	660,444	845,2831	0,4038659	0,7838011	512,9399	3,349066	0	40	724	831						Untertest2.avi	0	880	547	72	111	642	713	416	0	Content		652	720	16269726	970579267
16286	08:39:55.485	00:00:16.286	977	790,1741	813,1569	0,5729558	0,7911075	510,0815	3,271739	0	638,774	854,6058	0,4039435	0,7841548	512,94	3,305169	0	40	714	834						Untertest2.avi	0	880	547	72	111	642	713	416	0	Content		642	723	16286480	970596021
16303	08:39:55.502	00:00:16.302	978	776,6272	787,8923	0,5731074	0,7917608	510,0815	3,281207	0	631,7366	840,1918	0,4040402	0,7846428	512,94	3,334892	0	40	704	814						Untertest2.avi	0	880	547	72	111	642	713	416	0	Content		632	703	16302979	970612520
16320	08:39:55.519	00:00:16.319	979	771,4313	799,0486	0,5779533	0,7926832	486,5623	3,156072	0	660,6072	836,9808	0,4043144	0,7854415	512,6693	3,337228	0	40	716	818						Untertest2.avi	0	880	547	72	111	642	713	416	0	Content		644	707	16319606	970629147
16336	08:39:55.535	00:00:16.336	980	735,4819	796,2931	0,577816	0,7937502	486,6887	3,117121	0	633,1853	850,5752	0,4044034	0,7861945	512,6693	3,366136	0	40	684	823						Untertest2.avi	0	880	547	72	111	642	713	416	0	Content		612	712	16336354	970645895
16353	08:39:55.552	00:00:16.352	981	721,6697	787,7335	0,578037	0,794723	486,3485	3,2122	0	646,6262	857,2249	0,4047388	0,7867182	512,6693	3,329551	0	40	684	822						Untertest2.avi	0	880	547	72	111	642	713	416	0	Content		612	711	16352977	970662518
16370	08:39:55.569	00:00:16.369	982	768,8929	797,0506	0,5785097	0,7953349	486,541	3,184031	0	672,9128	851,5095	0,4035214	0,7871977	518,1969	3,395907	0	40	721	824						Untertest2.avi	0	880	547	72	111	642	713	416	0	Content		649	713	16369598	970679139
16386	08:39:55.585	00:00:16.386	983	756,3643	796,2588	0,5785859	0,7958689	486,6094	3,218978	0	675,6144	854,2123	0,4028132	0,7875742	521,46	3,434671	0	40	716	825						Untertest2.avi	0	880	547	72	111	642	713	416	0	Content		644	714	16386349	970695890
16403	08:39:55.602	00:00:16.402	984	754,339	802,0387	0,5785928	0,7964319	486,5996	3,230112	0	661,4069	849,0748	0,4042082	0,7880231	516,0615	3,409748	0	40	708	826						Untertest2.avi	0	880	547	72	111	642	713	416	0	Content		636	715	16402967	970712508
16420	08:39:55.619	00:00:16.419	985	751,5184	797,0189	0,5786225	0,7970976	486,5461	3,23329	0	658,3341	847,2472	0,4044453	0,7885714	515,2513	3,351906	0	40	705	822						Untertest2.avi	0	880	547	72	111	642	713	416	0	Content		633	711	16419591	970729132
16436	08:39:55.635	00:00:16.436	986	755,1234	808,5844	0,5786436	0,7976546	486,8107	3,212035	0	678,9731	856,9682	0,4039473	0,7889309	517,6041	3,445479	0	40	717	833						Untertest2.avi	0	880	547	72	111	642	713	416	0	Content		645	722	16436289	970745830
16453	08:39:55.652	00:00:16.452	987	708,5426	801,6755	0,5784703	0,7980934	487,1383	3,237253	0	659,3141	837,8967	0,4040768	0,7894737	517,6041	3,360541	0	40	684	820						Untertest2.avi	0	880	547	72	111	642	713	416	0	Content		612	709	16452968	970762509
16470	08:39:55.669	00:00:16.469	988	-1024	-768	-1	-1	-1	-1	4	662,2237	848,2612	0,4042743	0,7896767	517,6041	3,356364	0	40	662	848						Untertest2.avi	0	880	547	72	111	642	713	416	0	Content		590	737	16469595	970779136
16486	08:39:55.685	00:00:16.486	989	747,8045	800,5803	0,5790353	0,7990971	487,0121	3,283175	0	674,1138	831,173	0,405797	0,7900146	512,2297	3,430959	0	40	711	816						Untertest2.avi	0	880	547	72	111	642	713	416	0	Content		639	705	16486340	970795881
16503	08:39:55.702	00:00:16.502	990	793,0612	791,3047	0,5735324	0,7999301	516,2838	3,344688	0	644,0724	840,0676	0,4059119	0,7903106	512,2297	3,40785	0	40	719	816						Untertest2.avi	0	880	547	72	111	642	713	416	0	Content		647	705	16502958	970812499
16520	08:39:55.719	00:00:16.519	991	798,3445	806,835	0,5741984	0,7999849	512,9849	3,393872	0	655,5297	832,1187	0,4058496	0,7903972	512,829	3,456979	0	40	727	819						Untertest2.avi	0	880	547	72	111	642	713	416	0	Content		655	708	16519714	970829255
16536	08:39:55.735	00:00:16.536	992	800,8502	809,3689	0,5741224	0,8001848	512,9848	3,34656	0	636,2791	845,1887	0,4058408	0,7906121	512,829	3,408463	0	40	719	827						Untertest2.avi	0	880	547	72	111	642	713	416	0	Content		647	716	16536329	970845870
16553	08:39:55.752	00:00:16.552	993	791,6431	793,4247	0,5740425	0,8005132	512,9848	3,327194	0	644,0927	857,0192	0,4056975	0,7909818	512,829	3,407185	0	40	718	825						Untertest2.avi	0	880	547	72	111	642	713	416	0	Content		646	714	16552959	970862500
16570	08:39:55.769	00:00:16.569	994	781,0806	798,2089	0,5737726	0,8007624	514,042	3,389158	0	660,9851	845,6783	0,4050288	0,7912835	515,3854	3,490482	0	40	721	822						Untertest2.avi	0	880	547	72	111	642	713	416	0	Content		649	711	16569583	970879124
16586	08:39:55.785	00:00:16.586	995	769,2017	788,1724	0,5737386	0,8014416	514,042	3,391406	0	652,9361	850,5932	0,4049906	0,791842	515,3854	3,400663	0	40	711	819						Untertest2.avi	0	880	547	72	111	642	713	416	0	Content		639	708	16586207	970895748
16603	08:39:55.802	00:00:16.602	996	775,8773	787,7532	0,5740597	0,8022512	512,4452	3,418122	0	688,3858	861,1719	0,4050983	0,7925532	515,1884	3,415729	0	40	732	824						Untertest2.avi	0	880	547	72	111	642	713	416	0	Content		660	713	16602954	970912495
16620	08:39:55.819	00:00:16.619	997	765,2006	816,0309	0,5789053	0,8047804	486,6804	3,185826	0	657,3874	850,8928	0,4048614	0,7951626	514,5344	3,477827	0	40	711	833						Untertest2.avi	0	880	547	72	111	642	713	416	0	Content		639	722	16619581	970929122
16636	08:39:55.835	00:00:16.636	998	788,4163	815,3776	0,5747561	0,8117785	505,1662	3,289538	0	657,9973	850,4567	0,4055872	0,8015333	507,2747	3,408595	0	40	723	833						Untertest2.avi	0	880	547	72	111	642	713	416	0	Content		651	722	16636203	970945744
16653	08:39:55.852	00:00:16.652	999	-1024	-768	-1	-1	-1	-1	4	-1024	-768	-1	-1	-1	-1	4		0	0						Untertest2.avi	0	880	547	72	111				0	Content		-72	-111	16652829	970962370
16670	08:39:55.869	00:00:16.669	1000	-1024	-768	-1	-1	-1	-1	4	-1024	-768	-1	-1	-1	-1	4		0	0						Untertest2.avi	0	880	547	72	111				0	Content		-72	-111	16669565	970979106
16686	08:39:55.885	00:00:16.686	1001	-1024	-768	-1	-1	-1	-1	4	-1024	-768	-1	-1	-1	-1	4		0	0						Untertest2.avi	0	880	547	72	111				0	Content		-72	-111	16686325	970995866
16703	08:39:55.902	00:00:16.702	1002	-1024	-768	-1	-1	-1	-1	4	-1024	-768	-1	-1	-1	-1	4		0	0						Untertest2.avi	0	880	547	72	111				0	Content		-72	-111	16702950	971012491
16720	08:39:55.919	00:00:16.719	1003	-1024	-768	-1	-1	-1	-1	4	-1024	-768	-1	-1	-1	-1	4		0	0						Untertest2.avi	0	880	547	72	111				0	Content		-72	-111	16719572	971029113
16736	08:39:55.935	00:00:16.736	1004	-1024	-768	-1	-1	-1	-1	4	-1024	-768	-1	-1	-1	-1	4		0	0						Untertest2.avi	0	880	547	72	111				0	Content		-72	-111	16736318	971045859
16753	08:39:55.952	00:00:16.752	1005	-1024	-768	-1	-1	-1	-1	4	-1024	-768	-1	-1	-1	-1	4		0	0						Untertest2.avi	0	880	547	72	111				0	Content		-72	-111	16752939	971062480
16770	08:39:55.969	00:00:16.769	1006	-1024	-768	-1	-1	-1	-1	4	-1024	-768	-1	-1	-1	-1	4		0	0						Untertest2.avi	0	880	547	72	111				0	Content		-72	-111	16769563	971079104
16786	08:39:55.985	00:00:16.786	1007	733,6051	939,7164	0,5745855	0,776242	505,1662	2,970257	0	-1024	-768	-1	-1	-1	-1	4	41	734	940						Untertest2.avi	0	880	547	72	111	662	829	17	0	Content		662	829	16786184	971095725
16803	08:39:56.002	00:00:16.802	1008	-1024	-768	-1	-1	-1	-1	4	-1024	-768	-1	-1	-1	-1	4		0	0						Untertest2.avi	0	880	547	72	111				0	Content		-72	-111	16802934	971112475
16820	08:39:56.019	00:00:16.819	1009	-1024	-768	-1	-1	-1	-1	4	-1024	-768	-1	-1	-1	-1	4		0	0						Untertest2.avi	0	880	547	72	111				0	Content		-72	-111	16819555	971129096
16836	08:39:56.035	00:00:16.836	1010	-1024	-768	-1	-1	-1	-1	4	-1024	-768	-1	-1	-1	-1	4		0	0						Untertest2.avi	0	880	547	72	111				0	Content		-72	-111	16836180	971145721
16852	08:39:56.051	00:00:16.852	1011	-1024	-768	-1	-1	-1	-1	4	-1024	-768	-1	-1	-1	-1	4		0	0						Untertest2.avi	0	880	547	72	111				0	Content		-72	-111	16852427	971161968
16869	08:39:56.068	00:00:16.869	1012	-1024	-768	-1	-1	-1	-1	4	-1024	-768	-1	-1	-1	-1	4		0	0						Untertest2.avi	0	880	547	72	111				0	Content		-72	-111	16869242	971178783
16886	08:39:56.085	00:00:16.885	1013	-1024	-768	-1	-1	-1	-1	4	-1024	-768	-1	-1	-1	-1	4		0	0						Untertest2.avi	0	880	547	72	111				0	Content		-72	-111	16885919	971195460
16903	08:39:56.102	00:00:16.902	1014	-1024	-768	-1	-1	-1	-1	4	-1024	-768	-1	-1	-1	-1	4		0	0						Untertest2.avi	0	880	547	72	111				0	Content		-72	-111	16902546	971212087
16919	08:39:56.118	00:00:16.919	1015	-1024	-768	-1	-1	-1	-1	4	-1024	-768	-1	-1	-1	-1	4		0	0						Untertest2.avi	0	880	547	72	111				0	Content		-72	-111	16919291	971228832
16936	08:39:56.135	00:00:16.935	1016	-1024	-768	-1	-1	-1	-1	4	-1024	-768	-1	-1	-1	-1	4		0	0						Untertest2.avi	0	880	547	72	111				0	Content		-72	-111	16935909	971245450
16952	08:39:56.151	00:00:16.952	1017	-1024	-768	-1	-1	-1	-1	4	-1024	-768	-1	-1	-1	-1	4		0	0						Untertest2.avi	0	880	547	72	111				0	Content		-72	-111	16952280	971261821
16969	08:39:56.168	00:00:16.969	1018	-1024	-768	-1	-1	-1	-1	4	-1024	-768	-1	-1	-1	-1	4		0	0						Untertest2.avi	0	880	547	72	111				0	Content		-72	-111	16969278	971278819
16986	08:39:56.185	00:00:16.985	1019	750,436	904,2765	0,5569333	0,7919608	516,4352	3,431522	0	-1024	-768	-1	-1	-1	-1	4	42	750	904						Untertest2.avi	0	880	547	72	111	681	779	167	0	Content		678	793	16985775	971295316
17002	08:39:56.201	00:00:17.002	1020	-1024	-768	-1	-1	-1	-1	4	-1024	-768	-1	-1	-1	-1	4	42	0	0						Untertest2.avi	0	880	547	72	111	681	779	167	0	Content		-72	-111	17002398	971311939
17019	08:39:56.218	00:00:17.019	1021	719,9172	904,4915	0,5602428	0,7966503	489,6295	3,262106	0	-1024	-768	-1	-1	-1	-1	4	42	720	904						Untertest2.avi	0	880	547	72	111	681	779	167	0	Content		648	793	17019021	971328562
17036	08:39:56.235	00:00:17.036	1022	730,0038	889,6189	0,5538992	0,7993513	517,615	3,509642	0	-1024	-768	-1	-1	-1	-1	4	42	730	890						Untertest2.avi	0	880	547	72	111	681	779	167	0	Content		658	779	17036215	971345756
17052	08:39:56.251	00:00:17.052	1023	779,7465	836,7398	0,5532595	0,8016412	517,615	3,540388	0	-1024	-768	-1	-1	-1	-1	4	42	780	837						Untertest2.avi	0	880	547	72	111	681	779	167	0	Content		708	726	17052264	971361805
17069	08:39:56.268	00:00:17.069	1024	-1024	-768	-1	-1	-1	-1	4	-1024	-768	-1	-1	-1	-1	4	42	0	0						Untertest2.avi	0	880	547	72	111	681	779	167	0	Content		-72	-111	17069338	971378879
17086	08:39:56.285	00:00:17.085	1025	-1024	-768	-1	-1	-1	-1	4	-1024	-768	-1	-1	-1	-1	4	42	0	0						Untertest2.avi	0	880	547	72	111	681	779	167	0	Content		-72	-111	17085653	971395194
17103	08:39:56.302	00:00:17.102	1026	753,1414	892,7046	0,5499752	0,8095962	517,615	3,451661	0	-1024	-768	-1	-1	-1	-1	4	42	753	893						Untertest2.avi	0	880	547	72	111	681	779	167	0	Content		681	782	17102832	971412373
17119	08:39:56.318	00:00:17.119	1027	804,698	855,8572	0,5485829	0,81268	517,615	3,653133	0	-1024	-768	-1	-1	-1	-1	4	42	805	856						Untertest2.avi	0	880	547	72	111	681	779	167	0	Content		733	745	17119013	971428554
17136	08:39:56.335	00:00:17.136	1028	774,1415	885,0372	0,547076	0,8162648	517,615	3,549751	0	-1024	-768	-1	-1	-1	-1	4	42	774	885						Untertest2.avi	0	880	547	72	111	681	779	167	0	Content		702	774	17136010	971445551
17153	08:39:56.352	00:00:17.152	1029	-1024	-768	-1	-1	-1	-1	4	-1024	-768	-1	-1	-1	-1	4		0	0						Untertest2.avi	0	880	547	72	111				0	Content		-72	-111	17152753	971462294
17169	08:39:56.368	00:00:17.169	1030	-1024	-768	-1	-1	-1	-1	4	-1024	-768	-1	-1	-1	-1	4		0	0						Untertest2.avi	0	880	547	72	111				0	Content		-72	-111	17169450	971478991
17186	08:39:56.385	00:00:17.186	1031	-1024	-768	-1	-1	-1	-1	4	-1024	-768	-1	-1	-1	-1	4		0	0						Untertest2.avi	0	880	547	72	111				0	Content		-72	-111	17186095	971495636
17203	08:39:56.402	00:00:17.202	1032	-1024	-768	-1	-1	-1	-1	4	-1024	-768	-1	-1	-1	-1	4		0	0						Untertest2.avi	0	880	547	72	111				0	Content		-72	-111	17202762	971512303
17219	08:39:56.418	00:00:17.219	1033	-1024	-768	-1	-1	-1	-1	4	-1024	-768	-1	-1	-1	-1	4		0	0						Untertest2.avi	0	880	547	72	111				0	Content		-72	-111	17219441	971528982
17236	08:39:56.435	00:00:17.235	1034	-1024	-768	-1	-1	-1	-1	4	-1024	-768	-1	-1	-1	-1	4		0	0						Untertest2.avi	0	880	547	72	111				0	Content		-72	-111	17235871	971545412
17253	08:39:56.452	00:00:17.252	1035	-1024	-768	-1	-1	-1	-1	4	-1024	-768	-1	-1	-1	-1	4		0	0						Untertest2.avi	0	880	547	72	111				0	Content		-72	-111	17252629	971562170
17269	08:39:56.468	00:00:17.269	1036	-1024	-768	-1	-1	-1	-1	4	-1024	-768	-1	-1	-1	-1	4		0	0						Untertest2.avi	0	880	547	72	111				0	Content		-72	-111	17269246	971578787
17286	08:39:56.485	00:00:17.285	1037	-1024	-768	-1	-1	-1	-1	4	-1024	-768	-1	-1	-1	-1	4		0	0						Untertest2.avi	0	880	547	72	111				0	Content		-72	-111	17285913	971595454
17303	08:39:56.502	00:00:17.302	1038	-1024	-768	-1	-1	-1	-1	4	-1024	-768	-1	-1	-1	-1	4		0	0						Untertest2.avi	0	880	547	72	111				0	Content		-72	-111	17302628	971612169
17319	08:39:56.518	00:00:17.319	1039	-1024	-768	-1	-1	-1	-1	4	-1024	-768	-1	-1	-1	-1	4		0	0						Untertest2.avi	0	880	547	72	111				0	Content		-72	-111	17319232	971628773
17336	08:39:56.535	00:00:17.336	1040	-1024	-768	-1	-1	-1	-1	4	-1024	-768	-1	-1	-1	-1	4		0	0						Untertest2.avi	0	880	547	72	111				0	Content		-72	-111	17336103	971645644
17352	08:39:56.551	00:00:17.352	1041	-1024	-768	-1	-1	-1	-1	4	-1024	-768	-1	-1	-1	-1	4		0	0						Untertest2.avi	0	880	547	72	111				0	Content		-72	-111	17352484	971662025
17369	08:39:56.568	00:00:17.369	1042	-1024	-768	-1	-1	-1	-1	4	-1024	-768	-1	-1	-1	-1	4		0	0						Untertest2.avi	0	880	547	72	111				0	Content		-72	-111	17369234	971678775
17386	08:39:56.585	00:00:17.385	1043	-1024	-768	-1	-1	-1	-1	4	-1024	-768	-1	-1	-1	-1	4		0	0						Untertest2.avi	0	880	547	72	111				0	Content		-72	-111	17385857	971695398
17402	08:39:56.601	00:00:17.402	1044	-1024	-768	-1	-1	-1	-1	4	-1024	-768	-1	-1	-1	-1	4		0	0						Untertest2.avi	0	880	547	72	111				0	Content		-72	-111	17402481	971712022
17419	08:39:56.618	00:00:17.419	1045	-1024	-768	-1	-1	-1	-1	4	-1024	-768	-1	-1	-1	-1	4		0	0						Untertest2.avi	0	880	547	72	111				0	Content		-72	-111	17419105	971728646
17436	08:39:56.635	00:00:17.435	1046	-1024	-768	-1	-1	-1	-1	4	-1024	-768	-1	-1	-1	-1	4		0	0						Untertest2.avi	0	880	547	72	111				0	Content		-72	-111	17435853	971745394
17452	08:39:56.651	00:00:17.452	1047	-1024	-768	-1	-1	-1	-1	4	-1024	-768	-1	-1	-1	-1	4		0	0						Untertest2.avi	0	880	547	72	111				0	Content		-72	-111	17452421	971761962
17469	08:39:56.668	00:00:17.469	1048	-1024	-768	-1	-1	-1	-1	4	-1024	-768	-1	-1	-1	-1	4		0	0						Untertest2.avi	0	880	547	72	111				0	Content		-72	-111	17469098	971778639
17486	08:39:56.685	00:00:17.485	1049	-1024	-768	-1	-1	-1	-1	4	-1024	-768	-1	-1	-1	-1	4		0	0						Untertest2.avi	0	880	547	72	111				0	Content		-72	-111	17485848	971795389
17502	08:39:56.701	00:00:17.502	1050	-1024	-768	-1	-1	-1	-1	4	-1024	-768	-1	-1	-1	-1	4		0	0						Untertest2.avi	0	880	547	72	111				0	Content		-72	-111	17502478	971812019
17519	08:39:56.718	00:00:17.519	1051	-1024	-768	-1	-1	-1	-1	4	-1024	-768	-1	-1	-1	-1	4		0	0						Untertest2.avi	0	880	547	72	111				0	Content		-72	-111	17519410	971828951
17536	08:39:56.735	00:00:17.536	1052	-1024	-768	-1	-1	-1	-1	4	-1024	-768	-1	-1	-1	-1	4		0	0						Untertest2.avi	0	880	547	72	111				0	Content		-72	-111	17536078	971845619
17553	08:39:56.752	00:00:17.552	1053	-1024	-768	-1	-1	-1	-1	4	-1024	-768	-1	-1	-1	-1	4		0	0						Untertest2.avi	0	880	547	72	111				0	Content		-72	-111	17552966	971862507
17569	08:39:56.768	00:00:17.569	1054	-1024	-768	-1	-1	-1	-1	4	-1024	-768	-1	-1	-1	-1	4		0	0						Untertest2.avi	0	880	547	72	111				0	Content		-72	-111	17569090	971878631
17586	08:39:56.785	00:00:17.585	1055	-1024	-768	-1	-1	-1	-1	4	-1024	-768	-1	-1	-1	-1	4		0	0						Untertest2.avi	0	880	547	72	111				0	Content		-72	-111	17585712	971895253
17601	08:39:56.800	00:00:17.601	1056	-1024	-768	-1	-1	-1	-1	4	-1024	-768	-1	-1	-1	-1	4		0	0						Untertest2.avi	0	880	547	72	111				0	Content		-72	-111	17601089	971910630
17618	08:39:56.817	00:00:17.617	1057	-1024	-768	-1	-1	-1	-1	4	-1024	-768	-1	-1	-1	-1	4		0	0						Untertest2.avi	0	880	547	72	111				0	Content		-72	-111	17617711	971927252
17635	08:39:56.834	00:00:17.634	1058	-1024	-768	-1	-1	-1	-1	4	-1024	-768	-1	-1	-1	-1	4		0	0						Untertest2.avi	0	880	547	72	111				0	Content		-72	-111	17634903	971944444
17652	08:39:56.851	00:00:17.652	1059	-1024	-768	-1	-1	-1	-1	4	-1024	-768	-1	-1	-1	-1	4		0	0						Untertest2.avi	0	880	547	72	111				0	Content		-72	-111	17652273	971961814
17670	08:39:56.869	00:00:17.669	1060	-1024	-768	-1	-1	-1	-1	4	-1024	-768	-1	-1	-1	-1	4		0	0						Untertest2.avi	0	880	547	72	111				0	Content		-72	-111	17669520	971979061
17684	08:39:56.883	00:00:17.684	1061	-1024	-768	-1	-1	-1	-1	4	-1024	-768	-1	-1	-1	-1	4		0	0						Untertest2.avi	0	880	547	72	111				0	Content		-72	-111	17684324	971993865
17701	08:39:56.900	00:00:17.701	1062	-1024	-768	-1	-1	-1	-1	4	-1024	-768	-1	-1	-1	-1	4		0	0						Untertest2.avi	0	880	547	72	111				0	Content		-72	-111	17701073	972010614
17718	08:39:56.917	00:00:17.717	1063	449,3068	871,1417	0,4000705	0,8094249	515,9679	3,525931	3	514,9498	903,8184	0,4000917	0,8094164	515,9679	3,503202	1	43	515	904						Untertest2.avi	0	880	547	72	111	513	850	401	0	Content		443	793	17717697	972027238
17734	08:39:56.933	00:00:17.734	1064	-1024	-768	-1	-1	-1	-1	4	-1024	-768	-1	-1	-1	-1	4	43	0	0						Untertest2.avi	0	880	547	72	111	513	850	401	0	Content		-72	-111	17734320	972043861
17751	08:39:56.950	00:00:17.750	1065	-1024	-768	-1	-1	-1	-1	4	-1024	-768	-1	-1	-1	-1	4	43	0	0						Untertest2.avi	0	880	547	72	111	513	850	401	0	Content		-72	-111	17750930	972060471
17769	08:39:56.968	00:00:17.768	1066	497,8924	833,527	0,3968477	0,7978951	519,778	3,665585	3	570,7156	863,4847	0,3969021	0,7978867	519,778	3,64062	1	43	571	863						Untertest2.avi	0	880	547	72	111	513	850	401	0	Content		499	752	17768561	972078102
17786	08:39:56.985	00:00:17.785	1067	522,9257	967,4398	0,3956858	0,7944829	519,3946	3,366755	3	599,5981	1007,021	0,3957403	0,7944745	519,3946	3,345483	1	43	600	1007						Untertest2.avi	0	880	547	72	111	513	850	401	0	Content		528	896	17785630	972095171
17802	08:39:57.001	00:00:17.802	1068	502,5247	965,7424	0,3947185	0,7916425	519,3946	3,269597	3	577,6428	1004,816	0,3947718	0,7916397	519,3946	3,249204	1	43	578	1005						Untertest2.avi	0	880	547	72	111	513	850	401	0	Content		506	894	17802058	972111599
17819	08:39:57.018	00:00:17.818	1069	521,8312	962,412	0,3941709	0,7887724	521,1502	3,365123	3	594,1271	1001,871	0,3941891	0,7887641	521,1502	3,344078	1	43	594	1002						Untertest2.avi	0	880	547	72	111	513	850	401	0	Content		522	891	17818678	972128219
17835	08:39:57.034	00:00:17.835	1070	760,3969	991,2242	0,5601712	0,7819579	521,1502	3,147011	0	538,0313	954,6716	0,3883352	0,7861247	494,2383	3,252067	0	43	649	973						Untertest2.avi	0	880	547	72	111	513	850	401	0	Content		577	862	17835052	972144593
17852	08:39:57.051	00:00:17.852	1071	-1024	-768	-1	-1	-1	-1	4	527,2111	960,0262	0,3874739	0,7832201	494,2408	3,224898	0	43	527	960						Untertest2.avi	0	880	547	72	111	513	850	401	0	Content		455	849	17852119	972161660
17868	08:39:57.067	00:00:17.868	1072	744,8958	967,6559	0,5465635	0,775631	520,3115	3,236958	1	798,7509	985,2419	0,5516194	0,7756715	494,2408	3,064871	3	43	745	968						Untertest2.avi	0	880	547	72	111	513	850	401	0	Content		673	857	17868423	972177964
17886	08:39:57.085	00:00:17.885	1073	733,5892	934,6689	0,5459055	0,7726679	520,3115	3,327211	0	521,4321	979,3781	0,3859913	0,777526	494,2274	3,116675	0	43	628	957						Untertest2.avi	0	880	547	72	111	513	850	401	0	Content		556	846	17885539	972195080
17902	08:39:57.101	00:00:17.901	1074	-1024	-768	-1	-1	-1	-1	4	558,1568	1013,197	0,3774851	0,7760665	523,6489	3,351568	0	43	558	1013						Untertest2.avi	0	880	547	72	111	513	850	401	0	Content		486	902	17901548	972211089
17919	08:39:57.118	00:00:17.918	1075	-1024	-768	-1	-1	-1	-1	4	123,7551	994,5514	0,3812678	0,7742654	506,6255	3,358885	0	43	124	995						Untertest2.avi	0	880	547	72	111	513	850	401	0	Content		52	884	17918545	972228086
17935	08:39:57.134	00:00:17.935	1076	-1024	-768	-1	-1	-1	-1	4	554,1878	952,0262	0,3842486	0,7724035	493,6518	3,130847	0	43	554	952						Untertest2.avi	0	880	547	72	111	513	850	401	0	Content		482	841	17935166	972244707
17952	08:39:57.151	00:00:17.951	1077	-1024	-768	-1	-1	-1	-1	4	533,1317	954,0639	0,3836691	0,7711617	493,1473	3,281385	0	43	533	954						Untertest2.avi	0	880	547	72	111	513	850	401	0	Content		461	843	17951788	972261329
17968	08:39:57.167	00:00:17.968	1078	-1024	-768	-1	-1	-1	-1	4	574,5257	966,3582	0,3832151	0,7704245	492,6595	3,127577	0	43	575	966						Untertest2.avi	0	880	547	72	111	513	850	401	0	Content		503	855	17968411	972277952
17985	08:39:57.184	00:00:17.985	1079	-1024	-768	-1	-1	-1	-1	4	501,5134	956,9625	0,3826807	0,7699347	491,6618	3,246716	0	43	502	957						Untertest2.avi	0	880	547	72	111	513	850	401	0	Content		430	846	17985156	972294697
18002	08:39:57.201	00:00:18.001	1080	736,1166	979,1691	0,5422863	0,7610644	520,3115	3,314993	0	498,5583	903,5294	0,3826436	0,7694917	491,1181	3,0365	0	43	617	941						Untertest2.avi	0	880	547	72	111	513	850	401	0	Content		545	830	18001784	972311325
18019	08:39:57.218	00:00:18.018	1081	667,4506	922,6874	0,5481187	0,7602969	490,6865	3,108929	0	508,1895	984,6818	0,3827801	0,7693344	490,4825	3,233629	0	43	588	954						Untertest2.avi	0	880	547	72	111	513	850	401	0	Content		516	843	18018597	972328138
18035	08:39:57.234	00:00:18.034	1082	690,5187	918,9795	0,5485386	0,7600815	490,051	3,023293	0	519,6069	980,4519	0,3830373	0,7694654	489,8183	3,234909	0	43	605	950						Untertest2.avi	0	880	547	72	111	513	850	401	0	Content		533	839	18034780	972344321
18052	08:39:57.251	00:00:18.051	1083	646,954	925,2958	0,5439869	0,7602997	516,05	3,084268	0	519,0656	1001,487	0,3837106	0,7697793	489,4726	3,211112	0	43	583	963						Untertest2.avi	0	880	547	72	111	513	850	401	0	Content		511	852	18051647	972361188
18068	08:39:57.267	00:00:18.068	1084	661,2982	932,1344	0,5497983	0,75964	489,2998	3,224993	0	517,8842	993,4135	0,3841382	0,7696029	489,4356	3,267017	0	43	590	963						Untertest2.avi	0	880	547	72	111	513	850	401	0	Content		518	852	18068403	972377944
18085	08:39:57.284	00:00:18.085	1085	675,8171	949,9606	0,5507157	0,7594471	488,9438	3,15278	0	525,7799	985,4442	0,3849135	0,7697105	489,5767	3,237237	0	43	601	968						Untertest2.avi	0	880	547	72	111	513	850	401	0	Content		529	857	18085025	972394566
18102	08:39:57.301	00:00:18.101	1086	682,5268	934,3527	0,5517831	0,7593387	488,7052	3,141883	0	514,3929	976,4142	0,3858249	0,7696394	488,8918	3,236471	0	43	598	955						Untertest2.avi	0	880	547	72	111	513	850	401	0	Content		526	844	18101649	972411190
18118	08:39:57.317	00:00:18.118	1087	775,6513	939,0439	0,552985	0,7593782	488,5999	2,845481	0	527,9814	985,1505	0,3869722	0,7698364	488,7127	3,243592	0	44	652	962						Untertest2.avi	0	880	547	72	111	556	826	483	0	Content		580	851	18118273	972427814
18135	08:39:57.334	00:00:18.135	1088	675,4225	920,6277	0,5541318	0,760174	488,5999	3,129887	0	526,5794	956,4274	0,3880397	0,770311	488,0948	3,296596	0	44	601	939						Untertest2.avi	0	880	547	72	111	556	826	483	0	Content		529	828	18135022	972444563
18152	08:39:57.351	00:00:18.151	1089	751,0793	914,2505	0,5552616	0,7604921	487,9415	2,933892	0	514,6625	947,2858	0,3890351	0,7711181	488,2654	3,299918	0	44	633	931						Untertest2.avi	0	880	547	72	111	556	826	483	0	Content		561	820	18151646	972461187
18168	08:39:57.367	00:00:18.168	1090	727,3062	932,4784	0,5507979	0,7617911	516,05	3,347055	0	528,7438	938,5055	0,3899019	0,7724034	488,2655	3,231463	0	44	628	935						Untertest2.avi	0	880	547	72	111	556	826	483	0	Content		556	824	18168266	972477807
18185	08:39:57.384	00:00:18.184	1091	736,7402	918,484	0,5643276	0,7622301	515,7339	3,455193	0	584,8875	964,4832	0,3908498	0,7737643	488,276	3,210335	0	44	661	941						Untertest2.avi	0	880	547	72	111	556	826	483	0	Content		589	830	18184892	972494433
18202	08:39:57.401	00:00:18.201	1092	731,9143	934,7308	0,55255	0,7638449	513,1589	3,407871	0	1284,229	1036,962	0,3934982	0,7750577	500,0527	3,33737	0	44	1008	986						Untertest2.avi	0	880	547	72	111	556	826	483	0	Content		936	875	18201642	972511183
18218	08:39:57.417	00:00:18.218	1093	736,0367	945,4137	0,5641549	0,7643653	510,4562	3,310018	0	536,0745	957,321	0,3915346	0,7765109	487,0765	3,256528	0	44	636	951						Untertest2.avi	0	880	547	72	111	556	826	483	0	Content		564	840	18218267	972527808
18235	08:39:57.434	00:00:18.234	1094	-1024	-768	-1	-1	-1	-1	4	523,5876	967,4676	0,3915413	0,7776223	486,392	3,1895	0	44	524	967						Untertest2.avi	0	880	547	72	111	556	826	483	0	Content		452	856	18234890	972544431
18252	08:39:57.451	00:00:18.251	1095	666,8301	924,7	0,5583636	0,7668335	486,3199	3,243144	0	539,4727	951,7136	0,3917151	0,7788823	485,8967	3,188442	0	44	603	938						Untertest2.avi	0	880	547	72	111	556	826	483	0	Content		531	827	18251513	972561054
18268	08:39:57.467	00:00:18.268	1096	676,4146	917,0931	0,5585437	0,7685629	486,3199	3,170422	0	532,867	957,5377	0,3918331	0,7801362	485,8061	3,147549	0	44	605	937						Untertest2.avi	0	880	547	72	111	556	826	483	0	Content		533	826	18268261	972577802
18285	08:39:57.484	00:00:18.284	1097	686,3854	936,9888	0,5587292	0,7696722	486,3199	3,083259	0	559,0485	970,6285	0,3919157	0,7811321	485,9445	3,057021	0	44	623	954						Untertest2.avi	0	880	547	72	111	556	826	483	0	Content		551	843	18284884	972594425
18302	08:39:57.501	00:00:18.301	1098	-1024	-768	-1	-1	-1	-1	4	578,0651	983,9604	0,3833405	0,7821515	518,7105	3,371651	0	44	578	984						Untertest2.avi	0	880	547	72	111	556	826	483	0	Content		506	873	18301508	972611049
18318	08:39:57.517	00:00:18.318	1099	668,6261	44,97939	0,5591111	0,7840894	482,7047	3,231137	0	589,4547	991,1465	0,3834015	0,7824696	518,7105	3,400779	0	44	629	518						Untertest2.avi	0	880	547	72	111	556	826	483	0	Content		557	407	18318255	972627796
18335	08:39:57.534	00:00:18.334	1100	755,9617	915,0148	0,5543225	0,7711943	511,2927	3,36162	0	572,1653	969,826	0,3847768	0,7829263	513,8069	3,3698	0	44	664	942						Untertest2.avi	0	880	547	72	111	556	826	483	0	Content		592	831	18334884	972644425
18352	08:39:57.551	00:00:18.351	1101	755,9617	915,0148	0,5553282	0,7720024	507,2432	3,36162	0	573,7965	967,5098	0,3842847	0,7836231	516,5903	3,378892	0	44	665	941						Untertest2.avi	0	880	547	72	111	556	826	483	0	Content		593	830	18351504	972661045
18368	08:39:57.567	00:00:18.368	1102	-1024	-768	-1	-1	-1	-1	4	-1024	-768	-1	-1	-1	-1	4	44	0	0						Untertest2.avi	0	880	547	72	111	556	826	483	0	Content		-72	-111	18368254	972677795
18385	08:39:57.584	00:00:18.384	1103	755,8976	985,3782	0,5667962	0,7721386	507,3918	3,183309	0	549,9777	953,0225	0,3843922	0,7847781	520,5383	3,422909	0	44	653	969						Untertest2.avi	0	880	547	72	111	556	826	483	0	Content		581	858	18384879	972694420
18402	08:39:57.601	00:00:18.401	1104	-1024	-768	-1	-1	-1	-1	4	-1024	-768	-1	-1	-1	-1	4	44	0	0						Untertest2.avi	0	880	547	72	111	556	826	483	0	Content		-72	-111	18401503	972711044
18418	08:39:57.617	00:00:18.418	1105	-1024	-768	-1	-1	-1	-1	4	-1024	-768	-1	-1	-1	-1	4	44	0	0						Untertest2.avi	0	880	547	72	111	556	826	483	0	Content		-72	-111	18418248	972727789
18435	08:39:57.634	00:00:18.434	1106	668,3636	916,1815	0,5618389	0,7743975	485,0406	3,157926	0	528,6286	951,1304	0,3871876	0,7870118	514,9605	3,392909	0	44	598	934						Untertest2.avi	0	880	547	72	111	556	826	483	0	Content		526	823	18434873	972744414
18451	08:39:57.650	00:00:18.451	1107	719,3266	940,212	0,5619872	0,7749355	485,0406	3,010106	0	537,5106	926,201	0,387512	0,7877712	514,9605	3,42816	0	44	628	933						Untertest2.avi	0	880	547	72	111	556	826	483	0	Content		556	822	18451498	972761039
18468	08:39:57.667	00:00:18.468	1108	794,5281	959,5726	0,5701352	0,7755175	515,3704	3,197346	0	570,958	910,5973	0,3880593	0,7884731	513,3775	3,501671	0	44	683	935						Untertest2.avi	0	880	547	72	111	556	826	483	0	Content		611	824	18468244	972777785
18485	08:39:57.684	00:00:18.484	1109	688,9728	908,3937	0,5622417	0,77682	485,1836	3,089194	0	557,1555	934,755	0,3882459	0,7890254	513,3775	3,417879	0	44	623	922						Untertest2.avi	0	880	547	72	111	556	826	483	0	Content		551	811	18484810	972794351
18501	08:39:57.700	00:00:18.501	1110	699,0832	914,0663	0,5622768	0,7773067	485,5225	3,095158	0	562,9799	928,307	0,3883068	0,7893695	513,3775	3,411821	0	44	631	921						Untertest2.avi	0	880	547	72	111	556	826	483	0	Content		559	810	18501492	972811033
18518	08:39:57.717	00:00:18.518	1111	714,7274	903,2588	0,562721	0,7778248	485,6767	3,128798	0	560,5164	930,046	0,3899433	0,7894801	507,6386	3,383693	0	44	638	917						Untertest2.avi	0	880	547	72	111	556	826	483	0	Content		566	806	18518119	972827660
18535	08:39:57.734	00:00:18.534	1112	664,5512	882,9958	0,5625095	0,7781197	485,5762	3,209753	0	534,5324	925,7324	0,3900225	0,7900079	507,6386	3,39224	0	44	600	904						Untertest2.avi	0	880	547	72	111	556	826	483	0	Content		528	793	18534870	972844411
18551	08:39:57.750	00:00:18.551	1113	691,4827	846,5453	0,5627955	0,7784085	485,6824	3,30091	0	534,9435	925,4537	0,3878103	0,7903232	516,2057	3,380043	0	44	613	886						Untertest2.avi	0	880	547	72	111	556	826	483	0	Content		541	775	18551445	972860986
18568	08:39:57.767	00:00:18.568	1114	661,2825	873,2026	0,5624228	0,7785125	485,5572	3,155057	0	563,624	921,0872	0,3878456	0,7907735	516,2057	3,437518	0	44	612	897						Untertest2.avi	0	880	547	72	111	556	826	483	0	Content		540	786	18568107	972877648
18585	08:39:57.784	00:00:18.584	1115	664,6986	870,4515	0,562445	0,7784196	485,5572	3,209198	0	580,2221	926,4828	0,3878587	0,7911784	516,2057	3,323828	0	44	622	898						Untertest2.avi	0	880	547	72	111	556	826	483	0	Content		550	787	18584805	972894346
18601	08:39:57.800	00:00:18.601	1116	707,8779	871,8811	0,5630135	0,779072	485,8183	3,156789	0	512,8547	923,704	0,3873545	0,7913608	520,1492	3,433136	0	45	610	898						Untertest2.avi	0	880	547	72	111	500	777	116	0	Content		538	787	18601485	972911026
18618	08:39:57.817	00:00:18.618	1117	610,5012	863,4882	0,5632606	0,7790865	485,8184	3,278428	0	473,3565	928,3145	0,3879001	0,791909	520,1492	3,494003	0	45	542	896						Untertest2.avi	0	880	547	72	111	500	777	116	0	Content		470	785	18618108	972927649
18635	08:39:57.834	00:00:18.634	1118	632,2188	861,8846	0,5632681	0,7797712	485,8184	3,173366	0	489,1876	914,9487	0,3879139	0,7925597	520,1492	3,413444	0	45	561	888						Untertest2.avi	0	880	547	72	111	500	777	116	0	Content		489	777	18634731	972944272
18651	08:39:57.850	00:00:18.651	1119	672,938	862,748	0,5702178	0,7801794	512,1234	3,431764	0	468,1325	913,7507	0,3898086	0,7932469	512,8074	3,427169	0	45	571	888						Untertest2.avi	0	880	547	72	111	500	777	116	0	Content		499	777	18651350	972960891
18668	08:39:57.867	00:00:18.667	1120	674,1473	868,6194	0,5701866	0,7808432	512,1234	3,32118	0	461,2778	902,7325	0,3898215	0,7942656	512,8074	3,367958	0	45	568	886						Untertest2.avi	0	880	547	72	111	500	777	116	0	Content		496	775	18667972	972977513
18685	08:39:57.884	00:00:18.684	1121	677,1791	862,178	0,5700934	0,7815756	512,1234	3,378713	0	471,1285	928,3535	0,3898054	0,7953408	512,8074	3,383377	0	45	574	895						Untertest2.avi	0	880	547	72	111	500	777	116	0	Content		502	784	18684669	972994210
18701	08:39:57.900	00:00:18.701	1122	689,1313	854,118	0,5695629	0,7823724	510,552	3,428222	0	471,0877	884,7351	0,3909664	0,7962821	508,3434	3,331685	0	45	580	869						Untertest2.avi	0	880	547	72	111	500	777	116	0	Content		508	758	18701354	973010895
18718	08:39:57.917	00:00:18.717	1123	695,3012	858,3671	0,5695623	0,7833306	510,552	3,315024	0	476,0616	896,9645	0,3909867	0,7972571	508,3433	3,311714	0	46	586	878						Untertest2.avi	0	880	547	72	111	478	737	183	0	Content		514	767	18717975	973027516
18735	08:39:57.934	00:00:18.734	1124	635,196	796,9246	0,5694265	0,7839042	510,552	3,648226	0	457,4461	899,8541	0,3909509	0,7981196	508,3433	3,406652	0	46	546	848						Untertest2.avi	0	880	547	72	111	478	737	183	0	Content		474	737	18734595	973044136
18752	08:39:57.951	00:00:18.751	1125	635,7494	743,6422	0,5706869	0,7845172	515,7194	3,867132	0	376,8631	877,2316	0,3875866	0,7989967	521,4738	3,114127	0	46	506	810						Untertest2.avi	0	880	547	72	111	478	737	183	0	Content		434	699	18751661	973061202
18768	08:39:57.967	00:00:18.768	1126	582,363	705,2086	0,5708784	0,7853591	515,7194	3,976871	0	461,6443	869,3536	0,3877892	0,7997364	521,4738	3,290247	0	46	522	787						Untertest2.avi	0	880	547	72	111	478	737	183	0	Content		450	676	18768342	973077883
18785	08:39:57.984	00:00:18.784	1127	676,3515	824,4626	0,5705924	0,78597	514,2216	3,569038	0	447,188	885,382	0,3927074	0,800683	503,1242	3,2742	0	46	562	855						Untertest2.avi	0	880	547	72	111	478	737	183	0	Content		490	744	18784967	973094508
18801	08:39:58.000	00:00:18.801	1128	666,7112	790,5078	0,5697569	0,7868116	509,588	3,699327	0	456,9424	864,4315	0,393093	0,8018023	503,0436	3,258996	0	46	562	827						Untertest2.avi	0	880	547	72	111	478	737	183	0	Content		490	716	18801090	973110631
18818	08:39:58.017	00:00:18.817	1129	680,4054	873,4763	0,5641617	0,788084	486,3479	3,130548	0	437,5924	856,9363	0,3923253	0,8028334	507,383	3,226753	0	46	559	865						Untertest2.avi	0	880	547	72	111	478	737	183	0	Content		487	754	18817713	973127254
18834	08:39:58.033	00:00:18.834	1130	-1024	-768	-1	-1	-1	-1	4	439,5826	834,6857	0,3929147	0,8037969	506,8347	3,199226	0	46	440	835						Untertest2.avi	0	880	547	72	111	478	737	183	0	Content		368	724	18834462	973144003
18852	08:39:58.051	00:00:18.851	1131	670,8575	858,8826	0,564924	0,7895127	486,6668	3,286483	0	439,6468	861,8374	0,3930286	0,8046495	508,0613	3,280447	0	46	555	860						Untertest2.avi	0	880	547	72	111	478	737	183	0	Content		483	749	18851654	973161195
18868	08:39:58.067	00:00:18.867	1132	674,4279	869,2168	0,5653111	0,7902433	486,7367	3,191792	0	442,5002	863,9845	0,3910811	0,8054756	516,7377	3,262467	0	46	558	867						Untertest2.avi	0	880	547	72	111	478	737	183	0	Content		486	756	18867960	973177501
18885	08:39:58.084	00:00:18.884	1133	685,2875	895,3781	0,5656984	0,7910024	486,7191	3,101847	0	228,8049	772,7666	0,3918122	0,8061519	515,3365	2,629615	0	46	457	834						Untertest2.avi	0	880	547	72	111	478	737	183	0	Content		385	723	18884585	973194126
18901	08:39:58.100	00:00:18.901	1134	682,3831	883,2299	0,5660934	0,791671	486,5623	3,085595	0	393,8344	813,5769	0,3936051	0,8066803	510,4652	3,042948	0	47	538	848						Untertest2.avi	0	880	547	72	111	510	757	150	0	Content		466	737	18901209	973210750
18918	08:39:58.117	00:00:18.917	1135	675,394	875,8169	0,5665292	0,7920349	486,6226	3,159921	0	523,0419	868,9155	0,3939416	0,8068506	511,265	3,437839	0	47	599	872						Untertest2.avi	0	880	547	72	111	510	757	150	0	Content		527	761	18917953	973227494
18935	08:39:58.134	00:00:18.934	1136	673,8908	869,7148	0,5669616	0,7924329	486,4407	3,192563	0	421,3773	837,0402	0,3944446	0,8069408	510,9443	3,168041	0	47	548	853						Untertest2.avi	0	880	547	72	111	510	757	150	0	Content		476	742	18934706	973244247
18951	08:39:58.150	00:00:18.951	1137	689,9526	872,2498	0,5673099	0,7927208	486,4818	3,146405	0	361,3008	787,7909	0,3953543	0,8071518	508,7503	2,890085	0	47	526	830						Untertest2.avi	0	880	547	72	111	510	757	150	0	Content		454	719	18951329	973260870
18968	08:39:58.167	00:00:18.968	1138	681,5798	885,6011	0,5676078	0,7933832	486,4818	3,068156	0	506,7359	870,25	0,3958394	0,8073722	508,2598	3,328675	0	47	594	878						Untertest2.avi	0	880	547	72	111	510	757	150	0	Content		522	767	18968079	973277620
18985	08:39:58.184	00:00:18.984	1139	655,8303	873,2924	0,567557	0,7931678	486,3908	3,106221	0	-1024	-768	-1	-1	-1	-1	4	47	656	873						Untertest2.avi	0	880	547	72	111	510	757	150	0	Content		584	762	18984520	973294061
19001	08:39:58.200	00:00:19.001	1140	625,6467	854,785	0,5677742	0,7933442	486,2304	3,181757	0	470,2085	876,6788	0,3962469	0,8075542	508,2598	3,31773	0	47	548	866						Untertest2.avi	0	880	547	72	111	510	757	150	0	Content		476	755	19001269	973310810
19018	08:39:58.217	00:00:19.017	1141	692,8547	851,6999	0,5682275	0,7933241	486,5545	3,1749	0	510,9779	889,438	0,3961068	0,807434	509,7057	3,382596	0	47	602	871						Untertest2.avi	0	880	547	72	111	510	757	150	0	Content		530	760	19017890	973327431
19035	08:39:58.234	00:00:19.034	1142	648,6144	869,2097	0,5679157	0,7930104	486,3967	3,151457	0	491,1888	879,6584	0,3960953	0,8068343	509,7057	3,329348	0	47	570	874						Untertest2.avi	0	880	547	72	111	510	757	150	0	Content		498	763	19034698	973344239
19051	08:39:58.250	00:00:19.051	1143	682,1291	836,4788	0,5675738	0,7921931	486,3894	3,155804	0	542,4313	852,6703	0,3957876	0,8059584	509,7057	3,329175	0	48	612	845						Untertest2.avi	0	880	547	72	111	570	734	400	0	Content		540	734	19051265	973360806
19068	08:39:58.267	00:00:19.067	1144	713,5674	818,8691	0,5680617	0,7916647	486,5217	3,186033	0	547,2231	822,6866	0,3933301	0,805372	519,4554	3,305475	0	48	630	821						Untertest2.avi	0	880	547	72	111	570	734	400	0	Content		558	710	19067947	973377488
19085	08:39:58.284	00:00:19.084	1145	697,3732	829,9459	0,5681108	0,7914219	486,1814	3,141476	0	556,3514	848,9388	0,3935654	0,8049688	519,4554	3,446678	0	48	627	839						Untertest2.avi	0	880	547	72	111	570	734	400	0	Content		555	728	19084569	973394110
19101	08:39:58.300	00:00:19.101	1146	-1024	-768	-1	-1	-1	-1	4	576,7246	827,403	0,39368	0,804478	519,4554	3,301665	0	48	577	827						Untertest2.avi	0	880	547	72	111	570	734	400	0	Content		505	716	19101317	973410858
19118	08:39:58.317	00:00:19.117	1147	739,7814	833,684	0,5687235	0,7908384	486,5105	3,072995	0	560,6001	838,8793	0,3935985	0,8040171	520,0814	3,366364	0	48	650	836						Untertest2.avi	0	880	547	72	111	570	734	400	0	Content		578	725	19117760	973427301
19134	08:39:58.333	00:00:19.134	1148	737,8975	818,9277	0,5634908	0,7909787	513,4025	3,301488	0	554,662	836,8816	0,3936859	0,8036699	520,0814	3,350076	0	48	646	828						Untertest2.avi	0	880	547	72	111	570	734	400	0	Content		574	717	19134434	973443975
19151	08:39:58.350	00:00:19.151	1149	764,2109	858,3906	0,5768132	0,7898353	517,1368	3,306079	0	562,1694	852,6594	0,3938033	0,8034962	519,3411	3,409776	0	48	663	856						Untertest2.avi	0	880	547	72	111	570	734	400	0	Content		591	745	19151061	973460602
19168	08:39:58.367	00:00:19.167	1150	-1024	-768	-1	-1	-1	-1	4	595,893	869,4409	0,3961887	0,8031622	509,9348	3,463801	0	48	596	869						Untertest2.avi	0	880	547	72	111	570	734	400	0	Content		524	758	19167808	973477349
19184	08:39:58.383	00:00:19.184	1151	737,6772	848,5538	0,5687963	0,7899477	486,4095	3,070632	0	503,0413	826,7492	0,3944992	0,8030335	516,3357	3,221869	0	48	620	838						Untertest2.avi	0	880	547	72	111	570	734	400	0	Content		548	727	19184432	973493973
19201	08:39:58.400	00:00:19.201	1152	727,3884	833,1162	0,568845	0,790242	486,4096	3,111971	0	583,8854	849,2849	0,3947059	0,8029301	515,2133	3,505493	0	48	656	841						Untertest2.avi	0	880	547	72	111	570	734	400	0	Content		584	730	19201057	973510598
19218	08:39:58.417	00:00:19.217	1153	758,1057	854,8738	0,5632859	0,7901971	514,19	3,249872	0	586,9789	846,3202	0,3943806	0,8028518	516,3814	3,49308	0	48	673	851						Untertest2.avi	0	880	547	72	111	570	734	400	0	Content		601	740	19217681	973527222
19234	08:39:58.433	00:00:19.234	1154	704,7291	838,6382	0,568732	0,7903057	486,4096	3,159187	0	542,0613	858,504	0,3954096	0,8026188	512,6758	3,278721	0	48	623	849						Untertest2.avi	0	880	547	72	111	570	734	400	0	Content		551	738	19234430	973543971
19251	08:39:58.450	00:00:19.251	1155	-1024	-768	-1	-1	-1	-1	4	567,3012	856,0359	0,395528	0,8023736	512,6758	3,378714	0	48	567	856						Untertest2.avi	0	880	547	72	111	570	734	400	0	Content		495	745	19251055	973560596
19268	08:39:58.467	00:00:19.267	1156	-1024	-768	-1	-1	-1	-1	4	562,7468	853,3651	0,3957125	0,8021	512,6758	3,313048	0	48	563	853						Untertest2.avi	0	880	547	72	111	570	734	400	0	Content		491	742	19267681	973577222
19284	08:39:58.483	00:00:19.284	1157	747,4393	834,2646	0,5637884	0,7904544	514,214	3,345375	0	583,9843	855,5115	0,3946511	0,8023106	517,0653	3,458233	0	48	666	845						Untertest2.avi	0	880	547	72	111	570	734	400	0	Content		594	734	19284427	973593968
19301	08:39:58.500	00:00:19.301	1158	751,9774	819,532	0,5638325	0,7905966	514,214	3,322139	0	563,3022	873,3632	0,3947212	0,8022336	517,0653	3,379942	0	48	658	846						Untertest2.avi	0	880	547	72	111	570	734	400	0	Content		586	735	19301049	973610590
19318	08:39:58.517	00:00:19.317	1159	-1024	-768	-1	-1	-1	-1	4	564,3774	855,6904	0,3946808	0,8024617	517,0653	3,423009	0	48	564	856						Untertest2.avi	0	880	547	72	111	570	734	400	0	Content		492	745	19317672	973627213
19334	08:39:58.533	00:00:19.334	1160	754,184	876,1014	0,5691282	0,7906198	486,5837	2,980112	0	570,3967	842,1667	0,3943179	0,8028882	517,5122	3,425398	0	48	662	859						Untertest2.avi	0	880	547	72	111	570	734	400	0	Content		590	748	19334298	973643839
19351	08:39:58.550	00:00:19.351	1161	718,0851	859,135	0,5686615	0,7903051	486,5837	2,976456	0	592,765	865,0645	0,3947361	0,8030669	515,4833	3,481963	0	48	655	862						Untertest2.avi	0	880	547	72	111	570	734	400	0	Content		583	751	19351045	973660586
19368	08:39:58.567	00:00:19.367	1162	736,1305	844,1499	0,568876	0,791063	486,5023	3,050566	0	603,4348	852,0298	0,3945934	0,8032826	515,7887	3,454445	0	48	670	848						Untertest2.avi	0	880	547	72	111	570	734	400	0	Content		598	737	19367670	973677211
19384	08:39:58.583	00:00:19.384	1163	743,3792	827,3293	0,5630742	0,7916799	516,1096	3,283534	0	606,6369	860,4268	0,3946227	0,8033918	515,7888	3,471418	0	48	675	844						Untertest2.avi	0	880	547	72	111	570	734	400	0	Content		603	733	19384290	973693831
19401	08:39:58.600	00:00:19.400	1164	735,3214	839,7777	0,5631762	0,7919707	516,1096	3,351162	0	548,6536	827,4965	0,3947476	0,8036219	515,7888	3,322237	0	48	642	834						Untertest2.avi	0	880	547	72	111	570	734	400	0	Content		570	723	19400920	973710461
19418	08:39:58.617	00:00:19.417	1165	719,8465	850,2751	0,5692171	0,7920005	486,4716	3,114972	0	534,6755	820,0819	0,3934866	0,8040637	521,4337	3,38152	0	48	627	835						Untertest2.avi	0	880	547	72	111	570	734	400	0	Content		555	724	19417590	973727131
19434	08:39:58.633	00:00:19.434	1166	-1024	-768	-1	-1	-1	-1	4	546,2185	843,6266	0,3936903	0,8042167	521,4338	3,406147	0	48	546	844						Untertest2.avi	0	880	547	72	111	570	734	400	0	Content		474	733	19434417	973743958
19451	08:39:58.650	00:00:19.450	1167	726,4385	854,4501	0,5685324	0,7923545	486,4716	3,137206	0	640,972	858,9912	0,3933431	0,8044007	521,4338	3,405112	0	49	684	857						Untertest2.avi	0	880	547	72	111	672	712	283	0	Content		612	746	19450919	973760460
19468	08:39:58.667	00:00:19.467	1168	790,6162	801,5854	0,5680168	0,7925179	486,4716	3,246377	0	696,7473	796,1827	0,3954071	0,8043468	511,2991	3,243317	0	49	744	799						Untertest2.avi	0	880	547	72	111	672	712	283	0	Content		672	688	19467539	973777080
19484	08:39:58.683	00:00:19.484	1169	820,96	758,0883	0,5753186	0,792739	512,3738	3,459252	0	714,3649	845,4673	0,3943074	0,8047537	515,7474	3,416994	0	49	768	802						Untertest2.avi	0	880	547	72	111	672	712	283	0	Content		696	691	19484285	973793826
19501	08:39:58.700	00:00:19.500	1170	840,332	796,0742	0,5773451	0,7932079	518,8724	3,442997	0	-1024	-768	-1	-1	-1	-1	4	49	840	796						Untertest2.avi	0	880	547	72	111	672	712	283	0	Content		768	685	19500911	973810452
19518	08:39:58.717	00:00:19.517	1171	821,6506	800,2823	0,575781	0,7936253	511,6446	3,396171	0	-1024	-768	-1	-1	-1	-1	4	49	822	800						Untertest2.avi	0	880	547	72	111	672	712	283	0	Content		750	689	19517528	973827069
19534	08:39:58.733	00:00:19.534	1172	808,5433	817,4912	0,5769622	0,794269	514,8012	3,391301	0	717,9406	855,9355	0,3943647	0,8057131	518,8463	3,502727	0	49	763	837						Untertest2.avi	0	880	547	72	111	672	712	283	0	Content		691	726	19534297	973843838
19551	08:39:58.750	00:00:19.550	1173	-1024	-768	-1	-1	-1	-1	4	707,0031	838,9646	0,3967119	0,8059703	511,4968	3,379718	0	49	707	839						Untertest2.avi	0	880	547	72	111	672	712	283	0	Content		635	728	19550907	973860448
19568	08:39:58.767	00:00:19.567	1174	784,2698	803,9363	0,5702949	0,7957429	486,6414	3,204226	0	705,0159	835,5548	0,3966861	0,8063293	513,0275	3,393578	0	49	745	820						Untertest2.avi	0	880	547	72	111	672	712	283	0	Content		673	709	19567531	973877072
19584	08:39:58.783	00:00:19.584	1175	749,2823	791,8478	0,5702622	0,796625	486,6414	3,193793	0	737,0239	869,9536	0,3961748	0,8065197	516,3032	3,442922	0	49	743	831						Untertest2.avi	0	880	547	72	111	672	712	283	0	Content		671	720	19584348	973893889
19601	08:39:58.800	00:00:19.600	1176	821,6839	809,9566	0,5656356	0,797225	513,7415	3,340697	0	701,365	839,7935	0,3969405	0,80681	514,5919	3,392054	0	49	762	825						Untertest2.avi	0	880	547	72	111	672	712	283	0	Content		690	714	19600657	973910198
19618	08:39:58.817	00:00:19.617	1177	792,965	805,7305	0,5659307	0,7977144	513,7415	3,390104	0	689,6321	841,9628	0,397145	0,8072599	514,5919	3,346256	0	49	741	824						Untertest2.avi	0	880	547	72	111	672	712	283	0	Content		669	713	19617522	973927063
19634	08:39:58.833	00:00:19.634	1178	786,7184	814,058	0,5662546	0,7981701	513,7415	3,377388	0	-1024	-768	-1	-1	-1	-1	4	49	787	814						Untertest2.avi	0	880	547	72	111	672	712	283	0	Content		715	703	19634152	973943693
19651	08:39:58.850	00:00:19.650	1179	788,4342	799,505	0,5719301	0,7982482	486,1319	3,130164	0	715,5458	844,9585	0,3974587	0,8079048	515,3666	3,415112	0	49	752	822						Untertest2.avi	0	880	547	72	111	672	712	283	0	Content		680	711	19650777	973960318
19668	08:39:58.867	00:00:19.667	1180	733,0635	809,4871	0,5717807	0,7992768	486,1319	3,17487	0	661,3524	1009,24	0,409967	0,8078755	515,3666	2,930668	0	49	697	909						Untertest2.avi	0	880	547	72	111	672	712	283	0	Content		625	798	19667524	973977065
19684	08:39:58.883	00:00:19.684	1181	806,207	802,5513	0,5664909	0,7996952	515,4471	3,400749	0	-1024	-768	-1	-1	-1	-1	4	49	806	803						Untertest2.avi	0	880	547	72	111	672	712	283	0	Content		734	692	19684147	973993688
19701	08:39:58.900	00:00:19.700	1182	761,722	819,4987	0,5719451	0,8003456	485,994	3,127012	0	618,636	893,9716	0,4048297	0,8095388	488,1845	3,025013	0	49	690	857						Untertest2.avi	0	880	547	72	111	672	712	283	0	Content		618	746	19700896	974010437
19718	08:39:58.917	00:00:19.717	1183	823,7667	803,4469	0,5664682	0,8015701	515,4471	3,314446	0	578,3606	808,0402	0,4048687	0,8102844	487,9888	3,12355	0	49	701	806						Untertest2.avi	0	880	547	72	111	672	712	283	0	Content		629	695	19717515	974027056
19734	08:39:58.933	00:00:19.734	1184	778,3323	841,9938	0,5724684	0,8017904	486,3714	3,005675	0	609,5751	849,9524	0,4058578	0,8112059	488,3343	3,290573	0	50	694	846						Untertest2.avi	0	880	547	72	111	522	737	717	0	Content		622	735	19734139	974043680
19751	08:39:58.950	00:00:19.750	1185	686,9505	845,9728	0,5723378	0,8023186	486,3986	3,150407	0	520,0842	867,8835	0,4060332	0,811659	488,525	3,124109	0	50	604	857						Untertest2.avi	0	880	547	72	111	522	737	717	0	Content		532	746	19750887	974060428
19768	08:39:58.967	00:00:19.767	1186	704,9403	853,368	0,5723049	0,8025743	486,3857	3,072504	0	502,2935	877,936	0,4060702	0,8117542	488,5733	3,155661	0	50	604	866						Untertest2.avi	0	880	547	72	111	522	737	717	0	Content		532	755	19767513	974077054
19784	08:39:58.983	00:00:19.784	1187	706,0063	867,0084	0,5723371	0,8024319	486,3771	3,087592	0	492,8641	867,8813	0,4060554	0,8116659	488,4737	3,110697	0	50	599	867						Untertest2.avi	0	880	547	72	111	522	737	717	0	Content		527	756	19784135	974093676
19801	08:39:59.000	00:00:19.800	1188	734,218	870,3477	0,5724295	0,8023815	486,2129	2,996962	0	501,0507	907,4583	0,4061081	0,811149	488,4738	3,182302	0	50	618	889						Untertest2.avi	0	880	547	72	111	522	737	717	0	Content		546	778	19800761	974110302
19817	08:39:59.016	00:00:19.817	1189	716,2186	853,3629	0,5725579	0,8023316	486,2729	3,069856	0	511,3087	900,4233	0,4061795	0,8113459	488,5182	3,13143	0	50	614	877						Untertest2.avi	0	880	547	72	111	522	737	717	0	Content		542	766	19817384	974126925
19834	08:39:59.033	00:00:19.834	1190	704,4877	845,664	0,5726378	0,8023225	486,2213	3,114035	0	489,1073	870,812	0,4062224	0,8112699	488,5194	3,13932	0	50	597	858						Untertest2.avi	0	880	547	72	111	522	737	717	0	Content		525	747	19834133	974143674
19851	08:39:59.050	00:00:19.850	1191	704,4599	841,843	0,5726714	0,802327	486,1943	3,069076	0	476,5806	881,523	0,4062473	0,8112339	488,5237	3,088452	0	50	591	862						Untertest2.avi	0	880	547	72	111	522	737	717	0	Content		519	751	19850758	974160299
19867	08:39:59.066	00:00:19.867	1192	697,7207	845,4919	0,5726632	0,8022859	486,1868	3,067102	0	494,1279	863,8853	0,4062265	0,8112023	488,5415	3,078635	0	50	596	855						Untertest2.avi	0	880	547	72	111	522	737	717	0	Content		524	744	19867381	974176922
19884	08:39:59.083	00:00:19.884	1193	699,806	852,121	0,5726205	0,8025378	486,1868	3,004004	0	510,3729	868,9512	0,4061508	0,811134	488,433	3,131379	0	50	605	861						Untertest2.avi	0	880	547	72	111	522	737	717	0	Content		533	750	19884006	974193547
19901	08:39:59.100	00:00:19.900	1194	656,7599	830,6571	0,5724987	0,8020275	486,2658	3,150544	0	489,4418	883,0271	0,4060961	0,8109446	488,5252	3,045516	0	50	573	857						Untertest2.avi	0	880	547	72	111	522	737	717	0	Content		501	746	19900756	974210297
19917	08:39:59.116	00:00:19.917	1195	721,523	835,6046	0,5727074	0,8016921	486,164	3,058081	0	549,2261	876,194	0,4061839	0,8109272	488,4052	3,162014	0	50	635	856						Untertest2.avi	0	880	547	72	111	522	737	717	0	Content		563	745	19917378	974226919
19934	08:39:59.133	00:00:19.934	1196	715,7688	849,4897	0,5724959	0,8015435	486,3395	3,0489	0	527,793	815,0476	0,4060144	0,8108622	488,3117	3,108026	0	50	622	832						Untertest2.avi	0	880	547	72	111	522	737	717	0	Content		550	721	19934003	974243544
19951	08:39:59.150	00:00:19.950	1197	694,6971	831,981	0,5723677	0,8015819	486,3315	3,091689	0	537,6702	879,4806	0,4058527	0,8108411	488,2885	3,124916	0	50	616	856						Untertest2.avi	0	880	547	72	111	522	737	717	0	Content		544	745	19950627	974260168
19967	08:39:59.166	00:00:19.967	1198	715,1566	828,0547	0,5722609	0,8018012	486,3296	3,028516	0	519,1938	875,1584	0,4057412	0,8109095	488,319	2,96781	0	50	617	852						Untertest2.avi	0	880	547	72	111	522	737	717	0	Content		545	741	19967378	974276919
19984	08:39:59.183	00:00:19.984	1199	683,8335	846,8588	0,5718675	0,802132	486,46	2,92601	0	500,9556	867,5756	0,4053933	0,8107567	488,319	3,093372	0	50	592	857						Untertest2.avi	0	880	547	72	111	522	737	717	0	Content		520	746	19984001	974293542
20001	08:39:59.200	00:00:20.000	1200	684,7357	849,3918	0,5718253	0,8023695	486,4371	2,875344	0	498,5405	886,1339	0,4052712	0,8111315	488,2529	2,969594	0	50	592	868						Untertest2.avi	0	880	547	72	111	522	737	717	0	Content		520	757	20000627	974310168
20017	08:39:59.216	00:00:20.017	1201	667,6749	834,0986	0,5717859	0,8024796	486,408	2,932731	0	499,5597	851,2892	0,4052133	0,811206	488,264	3,019002	0	50	584	843						Untertest2.avi	0	880	547	72	111	522	737	717	0	Content		512	732	20017262	974326803
20034	08:39:59.233	00:00:20.033	1202	690,4028	843,1783	0,5717509	0,8024823	486,3492	2,893136	0	499,6042	865,3837	0,4051661	0,8111971	488,2447	2,91474	0	50	595	854						Untertest2.avi	0	880	547	72	111	522	737	717	0	Content		523	743	20033999	974343540
20051	08:39:59.250	00:00:20.050	1203	678,9877	856,5106	0,571702	0,8024132	486,2709	2,866918	0	507,6908	867,0837	0,4050865	0,8110446	488,1638	2,975317	0	50	593	862						Untertest2.avi	0	880	547	72	111	522	737	717	0	Content		521	751	20050621	974360162
20067	08:39:59.266	00:00:20.067	1204	650,4525	834,4708	0,5716584	0,802415	486,249	2,964434	0	500,363	859,42	0,4049945	0,8108852	488,0639	2,921922	0	50	575	847						Untertest2.avi	0	880	547	72	111	522	737	717	0	Content		503	736	20067258	974376799
20084	08:39:59.283	00:00:20.083	1205	671,2899	826,0748	0,5716305	0,8027435	486,1309	2,912086	0	519,2457	858,9993	0,4050305	0,8109176	488,064	2,995446	0	50	595	843						Untertest2.avi	0	880	547	72	111	522	737	717	0	Content		523	732	20083867	974393408
20101	08:39:59.300	00:00:20.100	1206	664,835	834,9578	0,5716057	0,8029374	486,1252	2,896304	0	545,0123	968,0433	0,4049515	0,8105333	488,064	2,579463	0	50	605	902						Untertest2.avi	0	880	547	72	111	522	737	717	0	Content		533	791	20100617	974410158
20117	08:39:59.316	00:00:20.117	1207	648,6094	826,5994	0,5715399	0,8033484	486,096	2,942805	0	521,9173	928,2614	0,4049083	0,8110918	488,1963	2,712432	0	50	585	877						Untertest2.avi	0	880	547	72	111	522	737	717	0	Content		513	766	20117251	974426792
20134	08:39:59.333	00:00:20.133	1208	647,2183	840,7531	0,5713376	0,8038177	486,1581	2,927579	0	536,8129	931,562	0,4047676	0,8116762	488,3566	2,626461	0	50	592	886						Untertest2.avi	0	880	547	72	111	522	737	717	0	Content		520	775	20133990	974443531
20151	08:39:59.350	00:00:20.150	1209	645,9929	825,4345	0,571139	0,8045799	486,1923	2,928965	0	492,1242	876,1873	0,4046213	0,8123474	488,3566	2,945353	0	50	569	851						Untertest2.avi	0	880	547	72	111	522	737	717	0	Content		497	740	20150613	974460154
20167	08:39:59.366	00:00:20.167	1210	666,428	837,6579	0,5710101	0,8055048	486,2465	2,850808	0	500,4159	863,2676	0,4045059	0,8133578	488,3566	2,920624	0	50	583	850						Untertest2.avi	0	880	547	72	111	522	737	717	0	Content		511	739	20167252	974476793
20184	08:39:59.383	00:00:20.183	1211	647,9706	818,6664	0,5709909	0,8067746	486,2022	2,955661	0	504,3967	849,2023	0,4044521	0,8148438	488,2714	2,974663	0	50	576	834						Untertest2.avi	0	880	547	72	111	522	737	717	0	Content		504	723	20183862	974493403
20201	08:39:59.400	00:00:20.200	1212	661,6815	831,1943	0,5710066	0,8078504	486,1958	2,896785	0	513,204	846,7864	0,4044741	0,8162103	488,213	2,923575	0	50	587	839						Untertest2.avi	0	880	547	72	111	522	737	717	0	Content		515	728	20200612	974510153
20217	08:39:59.416	00:00:20.217	1213	663,9957	822,4465	0,5711241	0,8090164	486,3206	2,88153	0	516,1241	833,614	0,4045956	0,8172765	488,213	2,985466	0	50	590	828						Untertest2.avi	0	880	547	72	111	522	737	717	0	Content		518	717	20217243	974526784
20234	08:39:59.433	00:00:20.233	1214	670,3489	832,9767	0,5713717	0,8102013	486,2108	2,885417	0	510,4584	840,4421	0,404838	0,8186243	488,213	2,958467	0	50	590	837						Untertest2.avi	0	880	547	72	111	522	737	717	0	Content		518	726	20233858	974543399
20251	08:39:59.450	00:00:20.250	1215	676,0311	826,4124	0,5715941	0,8113711	486,7062	2,919213	0	458,4625	771,7795	0,4050298	0,8202506	488,0477	2,793833	0	50	567	799						Untertest2.avi	0	880	547	72	111	522	737	717	0	Content		495	688	20250607	974560148
20267	08:39:59.466	00:00:20.267	1216	670,2745	821,6863	0,5717867	0,8126537	486,6453	2,918122	0	553,406	840,5543	0,4054848	0,8212997	488,0478	2,945821	0	50	612	831						Untertest2.avi	0	880	547	72	111	522	737	717	0	Content		540	720	20267244	974576785
20284	08:39:59.483	00:00:20.283	1217	668,6329	826,5308	0,5718433	0,8137819	486,7361	2,898134	0	554,7059	855,5338	0,4055203	0,8222753	488,0478	2,867208	0	50	612	841						Untertest2.avi	0	880	547	72	111	522	737	717	0	Content		540	730	20283854	974593395
20300	08:39:59.499	00:00:20.300	1218	650,4434	823,2777	0,5718063	0,8144456	486,7398	2,955146	0	511,9646	847,0421	0,4054247	0,8234357	488,0478	2,909758	0	50	581	835						Untertest2.avi	0	880	547	72	111	522	737	717	0	Content		509	724	20300478	974610019
20317	08:39:59.516	00:00:20.317	1219	650,617	815,5012	0,5715994	0,8148433	486,9494	2,932139	0	502,6379	844,4208	0,4052416	0,8239865	488,0478	2,962828	0	50	577	830						Untertest2.avi	0	880	547	72	111	522	737	717	0	Content		505	719	20317234	974626775
20334	08:39:59.533	00:00:20.333	1220	651,8615	811,2953	0,5713249	0,8149462	486,6472	2,907124	0	513,4025	847,4403	0,4049467	0,8243045	488,0478	2,938739	0	50	583	829						Untertest2.avi	0	880	547	72	111	522	737	717	0	Content		511	718	20333851	974643392
20350	08:39:59.549	00:00:20.350	1221	655,9118	814,8457	0,5710792	0,8149048	486,6047	2,955861	0	502,4303	839,0696	0,4046106	0,8242548	488,0478	2,938022	0	50	579	827						Untertest2.avi	0	880	547	72	111	522	737	717	0	Content		507	716	20350473	974660014
20367	08:39:59.566	00:00:20.367	1222	664,5656	821,6124	0,5708229	0,8146343	486,5736	2,915452	0	518,9052	844,8845	0,4043709	0,8240526	488,0478	2,952421	0	50	592	833						Untertest2.avi	0	880	547	72	111	522	737	717	0	Content		520	722	20367228	974676769
20384	08:39:59.583	00:00:20.383	1223	694,8629	818,441	0,571116	0,8144215	486,7368	2,993904	0	517,082	844,3402	0,4096527	0,8233684	515,668	2,93933	0	50	606	831						Untertest2.avi	0	880	547	72	111	522	737	717	0	Content		534	720	20383970	974693511
20400	08:39:59.599	00:00:20.400	1224	661,1745	816,0016	0,5708482	0,8141736	486,5983	2,973357	0	-1024	-768	-1	-1	-1	-1	4	50	661	816						Untertest2.avi	0	880	547	72	111	522	737	717	0	Content		589	705	20400342	974709883
20417	08:39:59.616	00:00:20.417	1225	642,4263	810,4297	0,5709714	0,8141065	486,3645	2,98543	0	520,3549	837,4269	0,4097127	0,8224463	515,668	3,117359	0	50	581	824						Untertest2.avi	0	880	547	72	111	522	737	717	0	Content		509	713	20417342	974726883
20433	08:39:59.632	00:00:20.433	1226	678,3019	805,2	0,5712619	0,813829	486,7321	3,024318	0	561,9092	845,9584	0,4101061	0,8218262	518,0859	3,15966	0	50	620	826						Untertest2.avi	0	880	547	72	111	522	737	717	0	Content		548	715	20433466	974743007
20451	08:39:59.650	00:00:20.450	1227	704,0959	811,086	0,570166	0,8134747	486,758	2,96812	0	575,7489	842,3271	0,4093906	0,8209151	518,0859	3,127075	0	51	640	827						Untertest2.avi	0	880	547	72	111	637	702	533	0	Content		568	716	20450710	974760251
20467	08:39:59.666	00:00:20.467	1228	779,8305	802,721	0,5692209	0,8128367	487,0005	2,914623	0	647,4933	815,1472	0,4082972	0,820128	518,0859	3,102918	0	51	714	809						Untertest2.avi	0	880	547	72	111	637	702	533	0	Content		642	698	20467340	974776881
20484	08:39:59.683	00:00:20.483	1229	780,1497	796,7505	0,5694286	0,8123142	486,9785	2,983045	0	670,578	807,5766	0,407638	0,8198876	516,193	3,208199	0	51	725	802						Untertest2.avi	0	880	547	72	111	637	702	533	0	Content		653	691	20483960	974793501
20500	08:39:59.699	00:00:20.500	1230	768,9561	797,4521	0,5694039	0,8121502	486,9626	2,965018	0	676,8721	817,8821	0,4069375	0,8195643	512,9545	3,101704	0	51	723	808						Untertest2.avi	0	880	547	72	111	637	702	533	0	Content		651	697	20500087	974809628
20517	08:39:59.716	00:00:20.516	1231	742,7632	787,8492	0,5691558	0,8121005	486,9134	2,983867	0	659,3245	802,9019	0,4069782	0,8192624	512,9545	3,153584	0	51	701	795						Untertest2.avi	0	880	547	72	111	637	702	533	0	Content		629	684	20516709	974826250
20533	08:39:59.732	00:00:20.533	1232	751,3045	784,5576	0,5694372	0,8120837	486,6891	2,954547	0	683,4119	813,9581	0,4071647	0,8189665	512,9545	3,168772	0	51	717	799						Untertest2.avi	0	880	547	72	111	637	702	533	0	Content		645	688	20533457	974842998
20551	08:39:59.750	00:00:20.550	1233	784,821	794,5183	0,5701408	0,8119922	487,0218	2,996742	0	679,7427	807,6567	0,4081367	0,8187461	516,4157	3,125209	0	51	732	801						Untertest2.avi	0	880	547	72	111	637	702	533	0	Content		660	690	20550573	974860114
20567	08:39:59.766	00:00:20.567	1234	748,3328	786,4807	0,5701401	0,8119889	486,6326	2,960201	0	666,9094	821,6689	0,4084464	0,8183106	516,4157	3,133841	0	51	708	804						Untertest2.avi	0	880	547	72	111	637	702	533	0	Content		636	693	20567273	974876814
20584	08:39:59.783	00:00:20.583	1235	735,403	785,2156	0,5704051	0,8118729	486,5942	2,995272	0	679,64	823,4883	0,4087669	0,8180279	516,4157	3,092133	0	51	708	804						Untertest2.avi	0	880	547	72	111	637	702	533	0	Content		636	693	20583944	974893485
20600	08:39:59.799	00:00:20.599	1236	771,4035	789,6167	0,571026	0,8114867	486,7319	3,04502	0	674,043	829,5613	0,4094968	0,8175905	518,9091	3,174621	0	51	723	810						Untertest2.avi	0	880	547	72	111	637	702	533	0	Content		651	699	20599957	974909498
20617	08:39:59.816	00:00:20.616	1237	731,958	792,8199	0,5709282	0,8112472	486,5209	3,007124	0	678,048	833,3702	0,4097171	0,8171831	518,9091	3,127551	0	51	705	813						Untertest2.avi	0	880	547	72	111	637	702	533	0	Content		633	702	20616701	974926242
20633	08:39:59.832	00:00:20.633	1238	753,49	788,9485	0,571178	0,8110291	486,4155	2,9784	0	649,5527	842,4572	0,4099466	0,816642	518,9091	3,248828	0	51	702	816						Untertest2.avi	0	880	547	72	111	637	702	533	0	Content		630	705	20633322	974942863
20650	08:39:59.849	00:00:20.650	1239	774,5722	789,3221	0,5716835	0,8106057	486,7128	3,027219	0	656,0706	840,4089	0,4097447	0,8162282	516,8478	3,286015	0	51	715	815						Untertest2.avi	0	880	547	72	111	637	702	533	0	Content		643	704	20650445	974959986
20667	08:39:59.866	00:00:20.667	1240	769,3522	768,046	0,5718979	0,810451	486,6833	3,004049	0	649,4516	838,3607	0,4093442	0,8160183	513,3405	3,302082	0	51	709	803						Untertest2.avi	0	880	547	72	111	637	702	533	0	Content		637	692	20667189	974976730
20684	08:39:59.883	00:00:20.683	1241	768,9548	782,9722	0,5720702	0,8102516	486,6273	3,032313	0	669,0526	843,9674	0,4098144	0,8155662	514,9207	3,296451	0	51	719	813						Untertest2.avi	0	880	547	72	111	637	702	533	0	Content		647	702	20683814	974993355
20700	08:39:59.899	00:00:20.699	1242	729,9835	783,0632	0,5718842	0,810158	486,1695	3,017715	0	663,798	842,088	0,4099173	0,8154696	514,9207	3,186958	0	51	697	813						Untertest2.avi	0	880	547	72	111	637	702	533	0	Content		625	702	20699940	975009481
20717	08:39:59.916	00:00:20.716	1243	752,3368	800,387	0,5718644	0,8098618	486,4007	2,981553	0	645,4543	828,9333	0,4099325	0,8151723	514,9207	3,296225	0	51	699	815						Untertest2.avi	0	880	547	72	111	637	702	533	0	Content		627	704	20716565	975026106
20733	08:39:59.932	00:00:20.733	1244	776,1173	779,5964	0,5721889	0,8095276	486,5063	3,057739	0	635,8368	823,2955	0,410113	0,8148102	515,978	3,259651	0	51	706	801						Untertest2.avi	0	880	547	72	111	637	702	533	0	Content		634	690	20733312	975042853
20750	08:39:59.949	00:00:20.750	1245	743,9038	779,8379	0,5718964	0,8094386	486,1776	3,010457	0	670,7939	857,4846	0,4101369	0,8146363	515,978	3,118545	0	51	707	819						Untertest2.avi	0	880	547	72	111	637	702	533	0	Content		635	708	20750430	975059971
20767	08:39:59.966	00:00:20.767	1246	728,792	778,7603	0,5719138	0,809312	486,1565	3,022459	0	695,2183	874,8365	0,4101405	0,8145443	515,978	3,044413	0	51	712	827						Untertest2.avi	0	880	547	72	111	637	702	533	0	Content		640	716	20767051	975076592
20784	08:39:59.983	00:00:20.783	1247	759,9809	775,7885	0,5723172	0,8090938	486,3713	3,073063	0	686,9172	864,5892	0,4102288	0,8142009	516,4895	3,103884	0	51	723	820						Untertest2.avi	0	880	547	72	111	637	702	533	0	Content		651	709	20783750	975093291
20800	08:39:59.999	00:00:20.799	1248	748,0118	781,5624	0,572071	0,8091983	486,2518	3,015702	0	678,0084	842,2059	0,4103932	0,8141381	516,4895	3,273184	0	51	713	812						Untertest2.avi	0	880	547	72	111	637	702	533	0	Content		641	701	20799929	975109470
20817	08:40:00.016	00:00:20.816	1249	746,4294	780,478	0,572253	0,8092211	486,0947	2,962583	0	672,113	864,9213	0,4105193	0,8140042	516,4895	3,106195	0	51	709	823						Untertest2.avi	0	880	547	72	111	637	702	533	0	Content		637	712	20816550	975126091
20833	08:40:00.032	00:00:20.833	1250	772,4148	780,0005	0,5726382	0,808724	486,4882	3,025599	0	659,4819	850,1029	0,4102065	0,8136918	514,3318	3,292561	0	51	716	815						Untertest2.avi	0	880	547	72	111	637	702	533	0	Content		644	704	20833176	975142717
20850	08:40:00.049	00:00:20.850	1251	760,1368	778,8489	0,572718	0,808448	486,5062	3,074278	0	652,0585	854,6462	0,4104961	0,8132857	515,6703	3,203253	0	51	706	817						Untertest2.avi	0	880	547	72	111	637	702	533	0	Content		634	706	20850364	975159905
20867	08:40:00.066	00:00:20.867	1252	766,7799	783,9404	0,572804	0,8081229	486,4282	3,068578	0	638,859	872,3364	0,4106694	0,8129702	516,439	3,228944	0	51	703	828						Untertest2.avi	0	880	547	72	111	637	702	533	0	Content		631	717	20867042	975176583
20884	08:40:00.083	00:00:20.883	1253	767,0039	781,2108	0,5728366	0,8077343	486,4597	3,050505	0	660,4004	852,3935	0,4112425	0,8126383	519,4125	3,274233	0	51	714	817						Untertest2.avi	0	880	547	72	111	637	702	533	0	Content		642	706	20883665	975193206
20900	08:40:00.099	00:00:20.899	1254	726,0416	774,5393	0,5726169	0,8076828	486,3345	3,080245	0	648,4102	872,8896	0,4113409	0,8123127	519,4125	3,238666	0	51	687	824						Untertest2.avi	0	880	547	72	111	637	702	533	0	Content		615	713	20899794	975209335
20916	08:40:00.115	00:00:20.916	1255	733,6924	787,3057	0,572724	0,8072941	486,3398	3,015625	0	695,8281	894,9937	0,411458	0,811992	519,4125	3,141597	0	51	715	841						Untertest2.avi	0	880	547	72	111	637	702	533	0	Content		643	730	20916420	975225961
20933	08:40:00.132	00:00:20.933	1256	753,8973	775,9277	0,5730794	0,8070862	486,3787	3,061613	0	691,0166	808,7479	0,411343	0,8117709	518,3524	3,321223	0	51	722	792						Untertest2.avi	0	880	547	72	111	637	702	533	0	Content		650	681	20933041	975242582
20950	08:40:00.149	00:00:20.950	1257	712,0397	783,6406	0,5728332	0,8069739	486,135	3,056582	0	651,8527	863,3513	0,4113671	0,8116351	518,3524	3,232628	0	51	682	823						Untertest2.avi	0	880	547	72	111	637	702	533	0	Content		610	712	20950283	975259824
20967	08:40:00.166	00:00:20.966	1258	767,6978	789,5624	0,5730896	0,8065566	486,4377	3,064148	0	674,6457	852,0471	0,4113702	0,8113612	518,4151	3,228497	0	51	721	821						Untertest2.avi	0	880	547	72	111	637	702	533	0	Content		649	710	20966907	975276448
20984	08:40:00.183	00:00:20.983	1259	733,6135	786,344	0,5727949	0,8062739	486,3752	3,005362	0	599,6385	796,6962	0,4055442	0,8114296	488,489	3,008898	0	52	667	792						Untertest2.avi	0	880	547	72	111	602	688	266	0	Content		595	681	20983656	975293197
21000	08:40:00.199	00:00:20.999	1260	741,0328	795,9772	0,5727726	0,8061509	486,4434	3,002896	0	633,1382	771,39	0,4055342	0,8113356	488,6117	2,841968	0	52	687	784						Untertest2.avi	0	880	547	72	111	602	688	266	0	Content		615	673	20999661	975309202
21016	08:40:00.215	00:00:21.016	1261	755,1782	780,2434	0,5730832	0,8062034	486,4191	3,089809	0	652,8563	791,0865	0,4057573	0,8115581	488,178	3,17338	0	52	704	786						Untertest2.avi	0	880	547	72	111	602	688	266	0	Content		632	675	21016284	975325825
21033	08:40:00.232	00:00:21.033	1262	729,0138	797,8239	0,5728278	0,8062876	486,3604	3,071736	0	599,7198	787,9154	0,405556	0,8115805	488,4359	2,914819	0	52	664	793						Untertest2.avi	0	880	547	72	111	602	688	266	0	Content		592	682	21033409	975342950
21050	08:40:00.249	00:00:21.049	1263	749,4486	796,0592	0,5730793	0,8065864	486,3374	3,017554	0	597,2852	782,4236	0,4057761	0,8116693	488,5946	2,94245	0	52	673	789						Untertest2.avi	0	880	547	72	111	602	688	266	0	Content		601	678	21049908	975359449
21067	08:40:00.266	00:00:21.066	1264	744,868	766,4177	0,5733017	0,8068302	486,2672	3,031929	0	598,0435	810,8051	0,4060887	0,8117433	488,6139	2,997869	0	52	671	789						Untertest2.avi	0	880	547	72	111	602	688	266	0	Content		599	678	21066657	975376198
21083	08:40:00.282	00:00:21.083	1265	744,5711	791,4172	0,5735755	0,806853	486,4545	2,988157	0	600,2875	805,4564	0,4063413	0,8117789	488,5975	2,969271	0	52	672	798						Untertest2.avi	0	880	547	72	111	602	688	266	0	Content		600	687	21083282	975392823
21100	08:40:00.299	00:00:21.099	1266	720,7808	787,2578	0,5737847	0,8068087	486,3203	3,057332	0	610,1191	832,6511	0,4065992	0,811606	488,6661	2,99924	0	52	665	810						Untertest2.avi	0	880	547	72	111	602	688	266	0	Content		593	699	21099906	975409447
21117	08:40:00.316	00:00:21.116	1267	738,2219	797,6838	0,5739398	0,8068006	486,4253	3,035447	0	594,4423	820,0688	0,4066954	0,8114892	488,6798	3,031855	0	52	666	809						Untertest2.avi	0	880	547	72	111	602	688	266	0	Content		594	698	21116654	975426195
21133	08:40:00.332	00:00:21.133	1268	730,9848	782,3932	0,5739843	0,8068011	486,4059	3,073836	0	587,2394	816,7185	0,4067327	0,8114828	488,6725	2,928223	0	52	659	800						Untertest2.avi	0	880	547	72	111	602	688	266	0	Content		587	689	21133276	975442817
21150	08:40:00.349	00:00:21.149	1269	756,4127	806,1764	0,5739612	0,8068485	486,4065	2,923627	0	611,2281	819,1333	0,406711	0,8115904	488,6671	2,974367	0	52	684	813						Untertest2.avi	0	880	547	72	111	602	688	266	0	Content		612	702	21149900	975459441
21167	08:40:00.366	00:00:21.166	1270	742,8909	788,1736	0,5739225	0,8070429	486,2827	2,992345	0	605,3977	812,1841	0,4066624	0,8116778	488,6859	2,92449	0	52	674	800						Untertest2.avi	0	880	547	72	111	602	688	266	0	Content		602	689	21166650	975476191
21183	08:40:00.382	00:00:21.183	1271	741,7421	784,382	0,5739077	0,8072266	486,2515	3,035635	0	610,3398	805,2263	0,4066536	0,8117715	488,7177	3,062805	0	52	676	795						Untertest2.avi	0	880	547	72	111	602	688	266	0	Content		604	684	21183147	975492688
21200	08:40:00.399	00:00:21.199	1272	734,834	785,3932	0,573853	0,8072906	486,3533	3,016036	0	633,5969	836,4893	0,406617	0,8118182	488,6935	2,94532	0	52	684	811						Untertest2.avi	0	880	547	72	111	602	688	266	0	Content		612	700	21199895	975509436
21217	08:40:00.416	00:00:21.216	1273	728,5073	773,8983	0,5737951	0,8078238	486,3533	3,054912	0	621,3323	824,7058	0,4065806	0,8117877	488,6893	2,981482	0	52	675	799						Untertest2.avi	0	880	547	72	111	602	688	266	0	Content		603	688	21216518	975526059
21233	08:40:00.432	00:00:21.233	1274	770,0319	786,9534	0,5732079	0,8074038	486,3872	3,050968	0	628,9588	846,0368	0,4061023	0,8114319	488,6893	3,136441	0	52	699	816						Untertest2.avi	0	880	547	72	111	602	688	266	0	Content		627	705	21233142	975542683
21250	08:40:00.449	00:00:21.249	1275	883,7019	814,5013	0,5720508	0,8073878	486,3872	2,942329	0	757,5187	869,0784	0,4051355	0,8113638	488,6893	3,003649	0	53	821	842						Untertest2.avi	0	880	547	72	111	776	709	183	0	Content		749	731	21249891	975559432
21267	08:40:00.466	00:00:21.266	1276	862,0342	798,5142	0,5719475	0,8073164	486,8171	3,038145	0	863,2014	920,2789	0,404802	0,8113467	488,6893	2,783332	0	53	863	859						Untertest2.avi	0	880	547	72	111	776	709	183	0	Content		791	748	21266519	975576060
21283	08:40:00.482	00:00:21.283	1277	848,5372	801,7355	0,5720347	0,8072914	486,8381	3,060496	0	775,2527	860,7798	0,4048214	0,8114169	488,6893	3,025821	0	53	812	831						Untertest2.avi	0	880	547	72	111	776	709	183	0	Content		740	720	21283141	975592682
21300	08:40:00.499	00:00:21.299	1278	841,7845	784,9612	0,571998	0,8074844	486,7042	3,044742	0	809,7917	755,8936	0,4047714	0,811703	488,6658	2,609716	0	53	826	770						Untertest2.avi	0	880	547	72	111	776	709	183	0	Content		754	659	21299890	975609431
21317	08:40:00.516	00:00:21.316	1279	882,8757	793,4271	0,5724126	0,8075259	486,5995	3,127545	0	790,3834	900,4653	0,4091585	0,811525	511,1356	2,819235	0	53	837	847						Untertest2.avi	0	880	547	72	111	776	709	183	0	Content		765	736	21316511	975626052
21333	08:40:00.532	00:00:21.333	1280	882,5574	773,7302	0,5724888	0,8077298	486,6145	3,125978	0	-1024	-768	-1	-1	-1	-1	4	53	883	774						Untertest2.avi	0	880	547	72	111	776	709	183	0	Content		811	663	21333136	975642677
21350	08:40:00.549	00:00:21.349	1281	843,3466	786,2957	0,5722928	0,8080093	486,6308	3,108459	0	844,1921	907,8701	0,4095244	0,8116988	512,0432	2,984859	0	53	844	847						Untertest2.avi	0	880	547	72	111	776	709	183	0	Content		772	736	21349758	975659299
21367	08:40:00.566	00:00:21.366	1282	880,1616	804,8065	0,5724608	0,8080477	486,7797	3,00421	0	843,8423	940,4912	0,4096945	0,8115712	512,0432	2,998738	0	53	862	873						Untertest2.avi	0	880	547	72	111	776	709	183	0	Content		790	762	21366508	975676049
21383	08:40:00.582	00:00:21.383	1283	859,1917	778,856	0,5726831	0,8075744	486,7797	3,084708	0	800,71	761,768	0,4052405	0,8114332	488,6491	2,59404	0	53	830	770						Untertest2.avi	0	880	547	72	111	776	709	183	0	Content		758	659	21383130	975692671
21400	08:40:00.599	00:00:21.399	1284	867,121	809,0634	0,572723	0,8072641	486,5557	3,050947	0	837,4962	810,8275	0,4053193	0,8107665	488,6271	2,393287	0	53	852	810						Untertest2.avi	0	880	547	72	111	776	709	183	0	Content		780	699	21399757	975709298
21416	08:40:00.615	00:00:21.416	1285	870,9161	802,283	0,5727299	0,8063425	486,5352	3,035177	0	-1024	-768	-1	-1	-1	-1	4	53	871	802						Untertest2.avi	0	880	547	72	111	776	709	183	0	Content		799	691	21416379	975725920
21433	08:40:00.632	00:00:21.433	1286	909,9796	806,2294	0,5729937	0,8049991	486,4575	3,084212	0	-1024	-768	-1	-1	-1	-1	4	54	910	806						Untertest2.avi	0	880	547	72	111	837	707	149	0	Content		838	695	21433002	975742543
21450	08:40:00.649	00:00:21.449	1287	951,3768	830,0659	0,5729297	0,8035777	486,3661	2,957923	0	-1024	-768	-1	-1	-1	-1	4	54	951	830						Untertest2.avi	0	880	547	72	111	837	707	149	0	Content		879	719	21449755	975759296
21466	08:40:00.665	00:00:21.466	1288	908,2609	806,4724	0,5728329	0,8019859	486,1967	3,067115	0	-1024	-768	-1	-1	-1	-1	4	54	908	806						Untertest2.avi	0	880	547	72	111	837	707	149	0	Content		836	695	21466378	975775919
21483	08:40:00.682	00:00:21.483	1289	925,7222	823,0139	0,5727771	0,8003823	486,2731	3,023047	0	-1024	-768	-1	-1	-1	-1	4	54	926	823						Untertest2.avi	0	880	547	72	111	837	707	149	0	Content		854	712	21483004	975792545
21500	08:40:00.699	00:00:21.499	1290	915,3138	813,6312	0,5727804	0,7991177	486,328	3,078962	0	-1024	-768	-1	-1	-1	-1	4	54	915	814						Untertest2.avi	0	880	547	72	111	837	707	149	0	Content		843	703	21499753	975809294
21516	08:40:00.715	00:00:21.516	1291	902,8736	809,9691	0,5727816	0,7978162	486,2469	3,096661	0	-1024	-768	-1	-1	-1	-1	4	54	903	810						Untertest2.avi	0	880	547	72	111	837	707	149	0	Content		831	699	21516376	975825917
21533	08:40:00.732	00:00:21.532	1292	920,4413	822,8989	0,5728124	0,7965349	486,0339	3,060547	0	-1024	-768	-1	-1	-1	-1	4	54	920	823						Untertest2.avi	0	880	547	72	111	837	707	149	0	Content		848	712	21532748	975842289
21550	08:40:00.749	00:00:21.549	1293	889,1827	806,6301	0,5729995	0,7955179	485,8011	3,167578	0	-1024	-768	-1	-1	-1	-1	4	54	889	807						Untertest2.avi	0	880	547	72	111	837	707	149	0	Content		817	696	21549816	975859357
21566	08:40:00.765	00:00:21.565	1294	826,4725	855,4022	0,5742975	0,7948627	485,8011	3,097938	0	-1024	-768	-1	-1	-1	-1	4	54	826	855						Untertest2.avi	0	880	547	72	111	837	707	149	0	Content		754	744	21565998	975875539
21582	08:40:00.781	00:00:21.582	1295	712,6907	868,204	0,5745533	0,7943688	485,8011	3,034815	0	-1024	-768	-1	-1	-1	-1	4	55	713	868						Untertest2.avi	0	880	547	72	111	641	776	100	0	Content		641	757	21582494	975892035
21599	08:40:00.798	00:00:21.599	1296	745,3134	912,3595	0,5746441	0,7936211	485,8011	2,859984	0	-1024	-768	-1	-1	-1	-1	4	55	745	912						Untertest2.avi	0	880	547	72	111	641	776	100	0	Content		673	801	21599244	975908785
21616	08:40:00.815	00:00:21.616	1297	-1024	-768	-1	-1	-1	-1	4	-1024	-768	-1	-1	-1	-1	4	55	0	0						Untertest2.avi	0	880	547	72	111	641	776	100	0	Content		-72	-111	21616311	975925852
21633	08:40:00.832	00:00:21.633	1298	675,9779	852,7852	0,57475	0,7917321	485,8011	3,118636	0	-1024	-768	-1	-1	-1	-1	4	55	676	853						Untertest2.avi	0	880	547	72	111	641	776	100	0	Content		604	742	21633118	975942659
21650	08:40:00.849	00:00:21.649	1299	662,1782	850,4673	0,5749804	0,7906855	485,8011	3,154294	0	-1024	-768	-1	-1	-1	-1	4	55	662	850						Untertest2.avi	0	880	547	72	111	641	776	100	0	Content		590	739	21649683	975959224
21666	08:40:00.865	00:00:21.665	1300	141,2477	886,6193	0,5632198	0,7988492	552,4066	3,364421	0	-1024	-768	-1	-1	-1	-1	4	55	141	887						Untertest2.avi	0	880	547	72	111	641	776	100	0	Content		69	776	21665990	975975531
21683	08:40:00.882	00:00:21.682	1301	753,3705	916,7896	0,5699866	0,7887439	513,955	3,167592	0	-1024	-768	-1	-1	-1	-1	4	56	753	917						Untertest2.avi	0	880	547	72	111	561	766	583	0	Content		681	806	21682982	975992523
21699	08:40:00.898	00:00:21.699	1302	737,2302	866,9473	0,5704505	0,7878447	511,7497	3,317469	0	-1024	-768	-1	-1	-1	-1	4	56	737	867						Untertest2.avi	0	880	547	72	111	561	766	583	0	Content		665	756	21699109	976008650
21716	08:40:00.915	00:00:21.716	1303	739,266	869,6816	0,5702404	0,7869501	512,73	3,300665	0	-1024	-768	-1	-1	-1	-1	4	56	739	870						Untertest2.avi	0	880	547	72	111	561	766	583	0	Content		667	759	21716304	976025845
21733	08:40:00.932	00:00:21.733	1304	743,8937	862,8494	0,5704247	0,7859734	512,73	3,347358	0	-1024	-768	-1	-1	-1	-1	4	56	744	863						Untertest2.avi	0	880	547	72	111	561	766	583	0	Content		672	752	21733106	976042647
21750	08:40:00.949	00:00:21.749	1305	731,5103	785,741	0,5757932	0,7848861	485,0094	2,898135	0	486,929	876,9022	0,4097867	0,7886233	485,0094	3,202956	0	56	609	831						Untertest2.avi	0	880	547	72	111	561	766	583	0	Content		537	720	21749603	976059144
21766	08:40:00.965	00:00:21.765	1306	722,5328	839,2903	0,5761489	0,783715	485,278	3,083465	0	502,8203	883,0535	0,4101024	0,7872123	485,2781	3,216125	0	56	613	861						Untertest2.avi	0	880	547	72	111	561	766	583	0	Content		541	750	21765731	976075272
21782	08:40:00.981	00:00:21.782	1307	733,0961	817,8125	0,5763935	0,7828612	485,1047	3,15045	0	537,2574	902,052	0,4032744	0,7862006	512,7301	3,405973	0	56	635	860						Untertest2.avi	0	880	547	72	111	561	766	583	0	Content		563	749	21782353	976091894
21799	08:40:00.998	00:00:21.799	1308	694,614	837,678	0,5767562	0,7822885	485,3113	3,248128	0	567,3712	901,3687	0,4031726	0,7855428	513,2803	3,406681	0	56	631	870						Untertest2.avi	0	880	547	72	111	561	766	583	0	Content		559	759	21799353	976108894
21816	08:40:01.015	00:00:21.815	1309	723,2819	846,5255	0,5767174	0,7818347	485,1381	3,171753	0	518,4952	895,47	0,4025938	0,785143	514,9147	3,394851	0	56	621	871						Untertest2.avi	0	880	547	72	111	561	766	583	0	Content		549	760	21815921	976125462
21833	08:40:01.032	00:00:21.832	1310	723,8636	823,1333	0,5766499	0,7814918	484,9421	3,279287	0	552,0778	901,1526	0,4024769	0,7846319	515,0543	3,397045	0	56	638	862						Untertest2.avi	0	880	547	72	111	561	766	583	0	Content		566	751	21832595	976142136
21849	08:40:01.048	00:00:21.849	1311	732,1486	863,36	0,5731314	0,7814238	501,7817	3,324387	0	545,1098	881,9966	0,4037332	0,784377	509,3258	3,377305	0	56	639	873						Untertest2.avi	0	880	547	72	111	561	766	583	0	Content		567	762	21849217	976158758
21866	08:40:01.065	00:00:21.865	1312	732,4248	891,9922	0,5729063	0,781271	501,7817	3,193939	0	519,0405	906,683	0,4034953	0,784138	509,3258	3,328861	0	56	626	899						Untertest2.avi	0	880	547	72	111	561	766	583	0	Content		554	788	21865973	976175514
21883	08:40:01.082	00:00:21.882	1313	700,5873	814,5251	0,5806301	0,7803769	501,7817	3,400397	0	514,864	874,2037	0,4032902	0,783953	509,3258	3,335838	0	56	608	844						Untertest2.avi	0	880	547	72	111	561	766	583	0	Content		536	733	21882599	976192140
21899	08:40:01.098	00:00:21.899	1314	742,3407	873,7648	0,5760207	0,7805182	485,1954	3,089188	0	524,9357	900,4517	0,4020348	0,7836068	513,3928	3,368139	0	56	634	887						Untertest2.avi	0	880	547	72	111	561	766	583	0	Content		562	776	21899345	976208886
21916	08:40:01.115	00:00:21.915	1315	-1024	-768	-1	-1	-1	-1	4	523,5068	906,2029	0,4018528	0,7833177	513,3928	3,398898	0	56	524	906						Untertest2.avi	0	880	547	72	111	561	766	583	0	Content		452	795	21915843	976225384
21933	08:40:01.132	00:00:21.932	1316	717,3608	860,5329	0,5757449	0,7801803	484,9054	3,168217	0	542,2293	904,928	0,4020083	0,7829301	512,1343	3,329344	0	56	630	883						Untertest2.avi	0	880	547	72	111	561	766	583	0	Content		558	772	21932592	976242133
21949	08:40:01.148	00:00:21.949	1317	740,3767	853,6295	0,5809185	0,7795252	505,3423	3,233229	0	535,0839	877,573	0,4017771	0,7826108	512,1343	3,419872	0	56	638	866						Untertest2.avi	0	880	547	72	111	561	766	583	0	Content		566	755	21949160	976258701
21966	08:40:01.165	00:00:21.965	1318	721,2128	843,0881	0,5806551	0,7791427	505,3423	3,330184	0	544,7012	888,2932	0,4016309	0,7823042	512,1343	3,417997	0	56	633	866						Untertest2.avi	0	880	547	72	111	561	766	583	0	Content		561	755	21965964	976275505
21983	08:40:01.182	00:00:21.982	1319	763,1586	861,9772	0,5826885	0,7787754	513,7448	3,328011	0	540,9752	909,0679	0,4035971	0,7816618	503,7898	3,363286	0	56	652	886						Untertest2.avi	0	880	547	72	111	561	766	583	0	Content		580	775	21982580	976292121
21999	08:40:01.198	00:00:21.999	1320	747,6295	866,7948	0,5693752	0,7790373	513,7448	3,36803	0	527,9949	897,8428	0,4033422	0,7812094	503,7898	3,30543	0	56	638	882						Untertest2.avi	0	880	547	72	111	561	766	583	0	Content		566	771	21999210	976308751
22016	08:40:01.215	00:00:22.015	1321	735,702	913,1005	0,5744386	0,7783136	484,9749	2,914517	0	538,2592	908,5908	0,4031506	0,7806153	503,7898	3,348029	0	56	637	911						Untertest2.avi	0	880	547	72	111	561	766	583	0	Content		565	800	22015776	976325317
22032	08:40:01.231	00:00:22.032	1322	715,9551	857,9335	0,574563	0,777679	484,9939	3,182811	0	551,5065	915,3994	0,4026139	0,7800663	505,2714	3,271212	0	56	634	887						Untertest2.avi	0	880	547	72	111	561	766	583	0	Content		562	776	22032443	976341984
22049	08:40:01.248	00:00:22.049	1323	739,764	887,1672	0,574404	0,777	484,9654	3,106373	0	545,3862	892,4142	0,4013651	0,7795274	508,9391	3,382562	0	56	643	890						Untertest2.avi	0	880	547	72	111	561	766	583	0	Content		571	779	22049074	976358615
22066	08:40:01.265	00:00:22.065	1324	770,9982	932,4126	0,5742235	0,7761794	484,8069	3,090384	0	533,4864	914,0864	0,4013187	0,778787	508,3421	3,292983	0	56	652	923						Untertest2.avi	0	880	547	72	111	561	766	583	0	Content		580	812	22065826	976375367
22082	08:40:01.281	00:00:22.082	1325	684,8954	872,556	0,5737525	0,7751342	485,0868	3,108553	0	534,1774	897,4745	0,401113	0,7780461	508,3421	3,333369	0	56	610	885						Untertest2.avi	0	880	547	72	111	561	766	583	0	Content		538	774	22082395	976391936
22099	08:40:01.298	00:00:22.099	1326	-1024	-768	-1	-1	-1	-1	4	533,7164	875,6566	0,4009705	0,7772707	508,3421	3,365265	0	56	534	876						Untertest2.avi	0	880	547	72	111	561	766	583	0	Content		462	765	22099075	976408616
22116	08:40:01.315	00:00:22.115	1327	715,3122	811,1698	0,5738696	0,7736011	484,6552	3,192814	0	550,2994	905,7711	0,4001306	0,7760827	511,4781	3,360461	0	56	633	858						Untertest2.avi	0	880	547	72	111	561	766	583	0	Content		561	747	22115823	976425364
22132	08:40:01.331	00:00:22.132	1328	705,6131	824,5059	0,5828668	0,772286	518,0604	3,479355	0	525,9962	894,9601	0,4000496	0,7752262	511,4781	3,340557	0	56	616	860						Untertest2.avi	0	880	547	72	111	561	766	583	0	Content		544	749	22132448	976441989
22149	08:40:01.348	00:00:22.149	1329	749,0012	887,9885	0,5828037	0,7712013	518,0604	3,289395	0	547,6371	906,188	0,3999664	0,7742127	511,4781	3,325276	0	56	648	897						Untertest2.avi	0	880	547	72	111	561	766	583	0	Content		576	786	22149066	976458607
22166	08:40:01.365	00:00:22.165	1330	708,5098	848,7808	0,5799261	0,7702486	506,4471	3,310658	0	533,3553	912,8703	0,3987467	0,773172	517,1539	3,290422	0	56	621	881						Untertest2.avi	0	880	547	72	111	561	766	583	0	Content		549	770	22165698	976475239
22182	08:40:01.381	00:00:22.182	1331	678,3445	882,844	0,5738466	0,7696555	484,175	3,019952	0	563,0621	896,0453	0,3988051	0,7723847	517,1539	3,413159	0	56	621	889						Untertest2.avi	0	880	547	72	111	561	766	583	0	Content		549	778	22182315	976491856
22199	08:40:01.398	00:00:22.198	1332	853,3987	836,0213	0,5739115	0,7684646	484,175	2,419184	0	563,7123	905,0829	0,3988948	0,7717047	517,1539	3,406251	0	56	709	871						Untertest2.avi	0	880	547	72	111	561	766	583	0	Content		637	760	22198958	976508499
22216	08:40:01.415	00:00:22.215	1333	830,9707	822,359	0,5741778	0,7678197	484,1791	2,304992	0	529,8068	908,7149	0,4032209	0,7708162	500,0295	3,206074	0	56	680	866						Untertest2.avi	0	880	547	72	111	561	766	583	0	Content		608	755	22215693	976525234
22232	08:40:01.431	00:00:22.232	1334	-1024	-768	-1	-1	-1	-1	4	552,9706	877,9642	0,4032345	0,7700195	500,0294	3,298785	0	56	553	878						Untertest2.avi	0	880	547	72	111	561	766	583	0	Content		481	767	22232314	976541855
22249	08:40:01.448	00:00:22.248	1335	-1024	-768	-1	-1	-1	-1	4	535,0092	897,2712	0,4032034	0,7695171	500,0294	3,258221	0	56	535	897						Untertest2.avi	0	880	547	72	111	561	766	583	0	Content		463	786	22248883	976558424
22266	08:40:01.465	00:00:22.265	1336	-1024	-768	-1	-1	-1	-1	4	571,5624	911,0168	0,4007119	0,7684815	508,0975	3,247998	0	57	572	911						Untertest2.avi	0	880	547	72	111	580	711	117	0	Content		500	800	22265555	976575096
22282	08:40:01.481	00:00:22.282	1337	762,6483	745,2925	0,5727647	0,7639609	483,4901	3,383204	0	658,4818	860,6988	0,4001095	0,7673151	508,0975	3,297048	0	57	711	803						Untertest2.avi	0	880	547	72	111	580	711	117	0	Content		639	692	22282177	976591718
22299	08:40:01.498	00:00:22.298	1338	-1024	-768	-1	-1	-1	-1	4	700,7222	852,0639	0,3999726	0,7663446	508,0975	3,340968	0	57	701	852						Untertest2.avi	0	880	547	72	111	580	711	117	0	Content		629	741	22298948	976608489
22315	08:40:01.514	00:00:22.315	1339	787,4058	827,2035	0,5792077	0,7613934	504,4736	3,35906	0	742,9627	843,429	0,4006319	0,7654997	506,3292	3,355015	0	57	765	835						Untertest2.avi	0	880	547	72	111	580	711	117	0	Content		693	724	22315431	976624972
22332	08:40:01.531	00:00:22.332	1340	599,5283	733,67	0,5746331	0,7606943	504,4736	2,971231	0	-1024	-768	-1	-1	-1	-1	4	57	600	734						Untertest2.avi	0	880	547	72	111	580	711	117	0	Content		528	623	22332097	976641638
22349	08:40:01.548	00:00:22.348	1341	525,0826	760,3257	0,573967	0,7592548	484,2487	3,022639	0	-1024	-768	-1	-1	-1	-1	4	57	525	760						Untertest2.avi	0	880	547	72	111	580	711	117	0	Content		453	649	22348721	976658262
22365	08:40:01.564	00:00:22.365	1342	-1024	-768	-1	-1	-1	-1	4	651,9066	822,4242	0,4012518	0,7619556	505,6345	3,292459	0	57	652	822						Untertest2.avi	0	880	547	72	111	580	711	117	0	Content		580	711	22365345	976674886
22382	08:40:01.581	00:00:22.382	1343	-1024	-768	-1	-1	-1	-1	4	-1024	-768	-1	-1	-1	-1	4		0	0						Untertest2.avi	0	880	547	72	111				0	Content		-72	-111	22382094	976691635
22399	08:40:01.598	00:00:22.398	1344	-1024	-768	-1	-1	-1	-1	4	-1024	-768	-1	-1	-1	-1	4		0	0						Untertest2.avi	0	880	547	72	111				0	Content		-72	-111	22398717	976708258
22415	08:40:01.614	00:00:22.415	1345	-1024	-768	-1	-1	-1	-1	4	-1024	-768	-1	-1	-1	-1	4		0	0						Untertest2.avi	0	880	547	72	111				0	Content		-72	-111	22415339	976724880
22432	08:40:01.631	00:00:22.432	1346	-1024	-768	-1	-1	-1	-1	4	-1024	-768	-1	-1	-1	-1	4		0	0						Untertest2.avi	0	880	547	72	111				0	Content		-72	-111	22432086	976741627
22449	08:40:01.648	00:00:22.448	1347	-1024	-768	-1	-1	-1	-1	4	-1024	-768	-1	-1	-1	-1	4		0	0						Untertest2.avi	0	880	547	72	111				0	Content		-72	-111	22448594	976758135
22465	08:40:01.664	00:00:22.465	1348	-1024	-768	-1	-1	-1	-1	4	-1024	-768	-1	-1	-1	-1	4		0	0						Untertest2.avi	0	880	547	72	111				0	Content		-72	-111	22465334	976774875
22482	08:40:01.681	00:00:22.482	1349	-1024	-768	-1	-1	-1	-1	4	-1024	-768	-1	-1	-1	-1	4		0	0						Untertest2.avi	0	880	547	72	111				0	Content		-72	-111	22482021	976791562
22499	08:40:01.698	00:00:22.498	1350	-1024	-768	-1	-1	-1	-1	4	-1024	-768	-1	-1	-1	-1	4		0	0						Untertest2.avi	0	880	547	72	111				0	Content		-72	-111	22498688	976808229
22515	08:40:01.714	00:00:22.515	1351	-1024	-768	-1	-1	-1	-1	4	-1024	-768	-1	-1	-1	-1	4		0	0						Untertest2.avi	0	880	547	72	111				0	Content		-72	-111	22515332	976824873
22532	08:40:01.731	00:00:22.532	1352	-1024	-768	-1	-1	-1	-1	4	-1024	-768	-1	-1	-1	-1	4		0	0						Untertest2.avi	0	880	547	72	111				0	Content		-72	-111	22532000	976841541
22549	08:40:01.748	00:00:22.548	1353	-1024	-768	-1	-1	-1	-1	4	-1024	-768	-1	-1	-1	-1	4		0	0						Untertest2.avi	0	880	547	72	111				0	Content		-72	-111	22548664	976858205
22565	08:40:01.764	00:00:22.565	1354	-1024	-768	-1	-1	-1	-1	4	-1024	-768	-1	-1	-1	-1	4		0	0						Untertest2.avi	0	880	547	72	111				0	Content		-72	-111	22565331	976874872
22582	08:40:01.781	00:00:22.582	1355	-1024	-768	-1	-1	-1	-1	4	-1024	-768	-1	-1	-1	-1	4		0	0						Untertest2.avi	0	880	547	72	111				0	Content		-72	-111	22582016	976891557
22599	08:40:01.798	00:00:22.598	1356	-1024	-768	-1	-1	-1	-1	4	-1024	-768	-1	-1	-1	-1	4		0	0						Untertest2.avi	0	880	547	72	111				0	Content		-72	-111	22598684	976908225
22615	08:40:01.814	00:00:22.615	1357	-1024	-768	-1	-1	-1	-1	4	-1024	-768	-1	-1	-1	-1	4		0	0						Untertest2.avi	0	880	547	72	111				0	Content		-72	-111	22615191	976924732
22632	08:40:01.831	00:00:22.631	1358	-1024	-768	-1	-1	-1	-1	4	-1024	-768	-1	-1	-1	-1	4		0	0						Untertest2.avi	0	880	547	72	111				0	Content		-72	-111	22631858	976941399
22648	08:40:01.847	00:00:22.648	1359	-1024	-768	-1	-1	-1	-1	4	-1024	-768	-1	-1	-1	-1	4		0	0						Untertest2.avi	0	880	547	72	111				0	Content		-72	-111	22648469	976958010
22665	08:40:01.864	00:00:22.665	1360	-1024	-768	-1	-1	-1	-1	4	-1024	-768	-1	-1	-1	-1	4		0	0						Untertest2.avi	0	880	547	72	111				0	Content		-72	-111	22665136	976974677
22682	08:40:01.881	00:00:22.681	1361	-1024	-768	-1	-1	-1	-1	4	-1024	-768	-1	-1	-1	-1	4		0	0						Untertest2.avi	0	880	547	72	111				0	Content		-72	-111	22681603	976991144
22698	08:40:01.897	00:00:22.698	1362	-1024	-768	-1	-1	-1	-1	4	-1024	-768	-1	-1	-1	-1	4		0	0						Untertest2.avi	0	880	547	72	111				0	Content		-72	-111	22698270	977007811
22715	08:40:01.914	00:00:22.714	1363	-1024	-768	-1	-1	-1	-1	4	-1024	-768	-1	-1	-1	-1	4		0	0						Untertest2.avi	0	880	547	72	111				0	Content		-72	-111	22714978	977024519
22732	08:40:01.931	00:00:22.731	1364	-1024	-768	-1	-1	-1	-1	4	-1024	-768	-1	-1	-1	-1	4		0	0						Untertest2.avi	0	880	547	72	111				0	Content		-72	-111	22731645	977041186
22748	08:40:01.947	00:00:22.748	1365	-1024	-768	-1	-1	-1	-1	4	-1024	-768	-1	-1	-1	-1	4		0	0						Untertest2.avi	0	880	547	72	111				0	Content		-72	-111	22748310	977057851
22765	08:40:01.964	00:00:22.764	1366	-1024	-768	-1	-1	-1	-1	4	-1024	-768	-1	-1	-1	-1	4		0	0						Untertest2.avi	0	880	547	72	111				0	Content		-72	-111	22764686	977074227
22781	08:40:01.980	00:00:22.781	1367	-1024	-768	-1	-1	-1	-1	4	-1024	-768	-1	-1	-1	-1	4		0	0						Untertest2.avi	0	880	547	72	111				0	Content		-72	-111	22781434	977090975
22798	08:40:01.997	00:00:22.798	1368	-1024	-768	-1	-1	-1	-1	4	-1024	-768	-1	-1	-1	-1	4		0	0						Untertest2.avi	0	880	547	72	111				0	Content		-72	-111	22798101	977107642
22815	08:40:02.014	00:00:22.814	1369	-1024	-768	-1	-1	-1	-1	4	-1024	-768	-1	-1	-1	-1	4		0	0						Untertest2.avi	0	880	547	72	111				0	Content		-72	-111	22814890	977124431
22832	08:40:02.031	00:00:22.831	1370	-1024	-768	-1	-1	-1	-1	4	-1024	-768	-1	-1	-1	-1	4		0	0						Untertest2.avi	0	880	547	72	111				0	Content		-72	-111	22831558	977141099
22848	08:40:02.047	00:00:22.848	1371	-1024	-768	-1	-1	-1	-1	4	-1024	-768	-1	-1	-1	-1	4		0	0						Untertest2.avi	0	880	547	72	111				0	Content		-72	-111	22848181	977157722
22865	08:40:02.064	00:00:22.864	1372	-1024	-768	-1	-1	-1	-1	4	-1024	-768	-1	-1	-1	-1	4		0	0						Untertest2.avi	0	880	547	72	111				0	Content		-72	-111	22864848	977174389
22881	08:40:02.080	00:00:22.881	1373	-1024	-768	-1	-1	-1	-1	4	-1024	-768	-1	-1	-1	-1	4		0	0						Untertest2.avi	0	880	547	72	111				0	Content		-72	-111	22881499	977191040
22898	08:40:02.097	00:00:22.898	1374	-1024	-768	-1	-1	-1	-1	4	-1024	-768	-1	-1	-1	-1	4		0	0						Untertest2.avi	0	880	547	72	111				0	Content		-72	-111	22898166	977207707
22915	08:40:02.114	00:00:22.914	1375	-1024	-768	-1	-1	-1	-1	4	-1024	-768	-1	-1	-1	-1	4		0	0						Untertest2.avi	0	880	547	72	111				0	Content		-72	-111	22914834	977224375
22931	08:40:02.130	00:00:22.931	1376	-1024	-768	-1	-1	-1	-1	4	-1024	-768	-1	-1	-1	-1	4		0	0						Untertest2.avi	0	880	547	72	111				0	Content		-72	-111	22931377	977240918
22948	08:40:02.147	00:00:22.948	1377	-1024	-768	-1	-1	-1	-1	4	-1024	-768	-1	-1	-1	-1	4		0	0						Untertest2.avi	0	880	547	72	111				0	Content		-72	-111	22948044	977257585
22965	08:40:02.164	00:00:22.964	1378	-1024	-768	-1	-1	-1	-1	4	-1024	-768	-1	-1	-1	-1	4		0	0						Untertest2.avi	0	880	547	72	111				0	Content		-72	-111	22964667	977274208
22981	08:40:02.180	00:00:22.981	1379	-1024	-768	-1	-1	-1	-1	4	-1024	-768	-1	-1	-1	-1	4		0	0						Untertest2.avi	0	880	547	72	111				0	Content		-72	-111	22981418	977290959
22998	08:40:02.197	00:00:22.998	1380	-1024	-768	-1	-1	-1	-1	4	-1024	-768	-1	-1	-1	-1	4		0	0						Untertest2.avi	0	880	547	72	111				0	Content		-72	-111	22998054	977307595
23015	08:40:02.214	00:00:23.014	1381	-1024	-768	-1	-1	-1	-1	4	-1024	-768	-1	-1	-1	-1	4		0	0						Untertest2.avi	0	880	547	72	111				0	Content		-72	-111	23014670	977324211
23031	08:40:02.230	00:00:23.031	1382	-1024	-768	-1	-1	-1	-1	4	-1024	-768	-1	-1	-1	-1	4		0	0						Untertest2.avi	0	880	547	72	111				0	Content		-72	-111	23031337	977340878
23048	08:40:02.247	00:00:23.047	1383	-1024	-768	-1	-1	-1	-1	4	-1024	-768	-1	-1	-1	-1	4		0	0						Untertest2.avi	0	880	547	72	111				0	Content		-72	-111	23047908	977357449
23065	08:40:02.264	00:00:23.065	1384	-1024	-768	-1	-1	-1	-1	4	-1024	-768	-1	-1	-1	-1	4		0	0						Untertest2.avi	0	880	547	72	111				0	Content		-72	-111	23065037	977374578
23082	08:40:02.281	00:00:23.081	1385	-1024	-768	-1	-1	-1	-1	4	-1024	-768	-1	-1	-1	-1	4		0	0						Untertest2.avi	0	880	547	72	111				0	Content		-72	-111	23081597	977391138
23098	08:40:02.297	00:00:23.098	1386	-1024	-768	-1	-1	-1	-1	4	-1024	-768	-1	-1	-1	-1	4		0	0						Untertest2.avi	0	880	547	72	111				0	Content		-72	-111	23098264	977407805
23115	08:40:02.314	00:00:23.114	1387	-1024	-768	-1	-1	-1	-1	4	-1024	-768	-1	-1	-1	-1	4		0	0						Untertest2.avi	0	880	547	72	111				0	Content		-72	-111	23114780	977424321
23131	08:40:02.330	00:00:23.131	1388	-1024	-768	-1	-1	-1	-1	4	-1024	-768	-1	-1	-1	-1	4		0	0						Untertest2.avi	0	880	547	72	111				0	Content		-72	-111	23131414	977440955
23148	08:40:02.347	00:00:23.148	1389	-1024	-768	-1	-1	-1	-1	4	-1024	-768	-1	-1	-1	-1	4		0	0						Untertest2.avi	0	880	547	72	111				0	Content		-72	-111	23148095	977457636
23165	08:40:02.364	00:00:23.164	1390	-1024	-768	-1	-1	-1	-1	4	-1024	-768	-1	-1	-1	-1	4		0	0						Untertest2.avi	0	880	547	72	111				0	Content		-72	-111	23164762	977474303
23181	08:40:02.380	00:00:23.181	1391	-1024	-768	-1	-1	-1	-1	4	-1024	-768	-1	-1	-1	-1	4		0	0						Untertest2.avi	0	880	547	72	111				0	Content		-72	-111	23181401	977490942
23198	08:40:02.397	00:00:23.198	1392	-1024	-768	-1	-1	-1	-1	4	-1024	-768	-1	-1	-1	-1	4		0	0						Untertest2.avi	0	880	547	72	111				0	Content		-72	-111	23198086	977507627
23215	08:40:02.414	00:00:23.214	1393	-1024	-768	-1	-1	-1	-1	4	-1024	-768	-1	-1	-1	-1	4		0	0						Untertest2.avi	0	880	547	72	111				0	Content		-72	-111	23214754	977524295
23231	08:40:02.430	00:00:23.231	1394	-1024	-768	-1	-1	-1	-1	4	-1024	-768	-1	-1	-1	-1	4		0	0						Untertest2.avi	0	880	547	72	111				0	Content		-72	-111	23231395	977540936
23248	08:40:02.447	00:00:23.248	1395	-1024	-768	-1	-1	-1	-1	4	-1024	-768	-1	-1	-1	-1	4		0	0						Untertest2.avi	0	880	547	72	111				0	Content		-72	-111	23248332	977557873
23265	08:40:02.464	00:00:23.264	1396	-1024	-768	-1	-1	-1	-1	4	-1024	-768	-1	-1	-1	-1	4		0	0						Untertest2.avi	0	880	547	72	111				0	Content		-72	-111	23264999	977574540
23281	08:40:02.480	00:00:23.281	1397	-1024	-768	-1	-1	-1	-1	4	-1024	-768	-1	-1	-1	-1	4		0	0						Untertest2.avi	0	880	547	72	111				0	Content		-72	-111	23281384	977590925
23298	08:40:02.497	00:00:23.298	1398	-1024	-768	-1	-1	-1	-1	4	-1024	-768	-1	-1	-1	-1	4		0	0						Untertest2.avi	0	880	547	72	111				0	Content		-72	-111	23298051	977607592
23315	08:40:02.514	00:00:23.314	1399	957,7613	845,2408	0,5802025	0,8118321	496,3406	2,962326	3	1071,751	872,9321	0,5802606	0,811829	496,3406	2,946468	1	58	1072	873						Untertest2.avi	0	880	547	72	111	910	713	100	0	Content		1000	762	23314516	977624057
23331	08:40:02.530	00:00:23.331	1400	-1024	-768	-1	-1	-1	-1	4	-1024	-768	-1	-1	-1	-1	4	58	0	0						Untertest2.avi	0	880	547	72	111	910	713	100	0	Content		-72	-111	23331483	977641024
23348	08:40:02.547	00:00:23.348	1401	-1024	-768	-1	-1	-1	-1	4	-1024	-768	-1	-1	-1	-1	4	58	0	0						Untertest2.avi	0	880	547	72	111	910	713	100	0	Content		-72	-111	23348150	977657691
23365	08:40:02.564	00:00:23.365	1402	864,1856	791,3026	0,5779662	0,8141711	486,2665	3,111491	3	971,0652	813,4678	0,5780139	0,8141678	486,2665	3,095219	1	58	971	813						Untertest2.avi	0	880	547	72	111	910	713	100	0	Content		899	702	23365080	977674621
23382	08:40:02.581	00:00:23.381	1403	849,3597	780,3704	0,5784814	0,8135067	485,9336	3,150161	3	962,3264	810,9178	0,5785289	0,8135035	485,9336	3,149182	1	58	962	811						Untertest2.avi	0	880	547	72	111	910	713	100	0	Content		890	700	23381711	977691252
23399	08:40:02.598	00:00:23.398	1404	883,2747	811,1047	0,5792012	0,812001	486,1554	3,037935	3	992,4568	834,8782	0,5792486	0,8119978	486,1554	3,022341	1	58	992	835						Untertest2.avi	0	880	547	72	111	910	713	100	0	Content		920	724	23398709	977708250
23415	08:40:02.614	00:00:23.414	1405	864,8976	770,2502	0,5801411	0,8101169	485,7383	3,188719	3	971,8434	790,6482	0,5801889	0,8101137	485,7383	3,172172	1	59	972	791						Untertest2.avi	0	880	547	72	111	757	712	200	0	Content		900	680	23414835	977724376
23432	08:40:02.631	00:00:23.431	1406	858,5696	771,1273	0,5810413	0,8076506	485,6446	3,185221	0	774,679	808,9814	0,4132771	0,8158324	485,7383	3,217866	0	59	817	790						Untertest2.avi	0	880	547	72	111	757	712	200	0	Content		745	679	23431901	977741442
23449	08:40:02.648	00:00:23.448	1407	840,8787	775,1157	0,5818305	0,8046653	485,603	3,224176	0	791,3864	837,0803	0,4158551	0,8128399	485,7384	3,213111	0	59	816	806						Untertest2.avi	0	880	547	72	111	757	712	200	0	Content		744	695	23448525	977758066
23465	08:40:02.664	00:00:23.465	1408	853,9045	769,7651	0,5823532	0,8018653	485,603	3,152595	0	757,1964	828,6744	0,4153624	0,809257	489,3711	3,17502	0	59	806	799						Untertest2.avi	0	880	547	72	111	757	712	200	0	Content		734	688	23465274	977774815
23481	08:40:02.680	00:00:23.481	1409	875,1467	771,9977	0,5829745	0,7983431	485,3711	3,234067	0	814,8992	849,5275	0,4158413	0,80594	489,3108	3,10496	0	59	845	811						Untertest2.avi	0	880	547	72	111	757	712	200	0	Content		773	700	23481452	977790993
23498	08:40:02.697	00:00:23.498	1410	873,8451	831,9875	0,5830268	0,7953078	485,4069	3,200277	0	813,6475	835,0214	0,4156786	0,8030135	489,3109	3,218431	0	59	844	834						Untertest2.avi	0	880	547	72	111	757	712	200	0	Content		772	723	23498328	977807869
23515	08:40:02.714	00:00:23.514	1411	918,0052	809,952	0,5831281	0,7926925	485,246	3,151903	0	836,3176	832,6058	0,4110495	0,7997618	506,8951	3,251814	0	59	877	821						Untertest2.avi	0	880	547	72	111	757	712	200	0	Content		805	710	23514950	977824491
23532	08:40:02.731	00:00:23.531	1412	-1024	-768	-1	-1	-1	-1	4	843,2048	841,1153	0,4109719	0,7967473	506,8951	3,258096	0	59	843	841						Untertest2.avi	0	880	547	72	111	757	712	200	0	Content		771	730	23531576	977841117
23548	08:40:02.747	00:00:23.548	1413	898,0108	831,6852	0,5829386	0,7876347	484,7469	2,962266	0	812,2665	829,0538	0,4110062	0,7939737	506,8951	3,252722	0	59	855	830						Untertest2.avi	0	880	547	72	111	757	712	200	0	Content		783	719	23548197	977857738
23565	08:40:02.764	00:00:23.564	1414	864,735	800,8151	0,5829958	0,7849842	484,7469	3,110542	0	792,8781	845,3849	0,4110191	0,7914628	506,8951	3,270159	0	59	829	823						Untertest2.avi	0	880	547	72	111	757	712	200	0	Content		757	712	23564948	977874489
23582	08:40:02.781	00:00:23.581	1415	-1024	-768	-1	-1	-1	-1	4	795,616	841,7443	0,4109676	0,7891644	506,8951	3,310965	0	59	796	842						Untertest2.avi	0	880	547	72	111	757	712	200	0	Content		724	731	23581574	977891115
23598	08:40:02.797	00:00:23.598	1416	878,4337	851,308	0,5836215	0,7813971	484,7469	2,976457	0	777,6872	877,6115	0,4116952	0,787401	506,8951	3,29576	0	59	828	864						Untertest2.avi	0	880	547	72	111	757	712	200	0	Content		756	753	23598197	977907738
23615	08:40:02.814	00:00:23.614	1417	794,4619	904,9656	0,5914491	0,7800814	509,664	3,18459	0	642,9336	914,129	0,412143	0,7860547	511,9259	3,323392	0	60	719	910						Untertest2.avi	0	880	547	72	111	470	809	266	0	Content		647	799	23614820	977924361
23631	08:40:02.830	00:00:23.631	1418	709,0618	889,1636	0,5849522	0,7792953	484,2458	3,094172	0	563,002	944,296	0,4111507	0,7841216	518,2557	3,413215	0	60	636	917						Untertest2.avi	0	880	547	72	111	470	809	266	0	Content		564	806	23631436	977940977
23648	08:40:02.847	00:00:23.648	1419	665,1266	893,3563	0,5927815	0,7769654	514,7054	3,135475	0	551,4742	920,4498	0,4114811	0,7820585	514,9661	3,336305	0	60	608	907						Untertest2.avi	0	880	547	72	111	470	809	266	0	Content		536	796	23648064	977957605
23665	08:40:02.864	00:00:23.664	1420	-1024	-768	-1	-1	-1	-1	4	514,3422	939,317	0,4118938	0,7800126	510,5554	3,332556	0	60	514	939						Untertest2.avi	0	880	547	72	111	470	809	266	0	Content		442	828	23664682	977974223
23681	08:40:02.880	00:00:23.681	1421	-1024	-768	-1	-1	-1	-1	4	511,8816	933,0002	0,4112636	0,777933	510,5554	3,315033	0	60	512	933						Untertest2.avi	0	880	547	72	111	470	809	266	0	Content		440	822	23681437	977990978
23698	08:40:02.897	00:00:23.698	1422	679,6664	882,5731	0,582718	0,7719495	484,2458	3,116638	0	513,6246	914,1161	0,4105491	0,7755035	510,5554	3,360414	0	60	597	898						Untertest2.avi	0	880	547	72	111	470	809	266	0	Content		525	787	23698064	978007605
23715	08:40:02.914	00:00:23.714	1423	679,6664	882,5731	0,5771178	0,7699562	511,4312	3,116638	0	512,5651	921,4426	0,4087495	0,773369	514,6564	3,356167	0	60	596	902						Untertest2.avi	0	880	547	72	111	470	809	266	0	Content		524	791	23714687	978024228
23731	08:40:02.930	00:00:23.731	1424	-1024	-768	-1	-1	-1	-1	4	532,6839	944,0771	0,4081999	0,7712535	514,6565	3,328218	0	60	533	944						Untertest2.avi	0	880	547	72	111	470	809	266	0	Content		461	833	23731305	978040846
23748	08:40:02.947	00:00:23.747	1425	727,3376	836,0184	0,5890188	0,765371	511,4312	3,46858	0	497,1688	934,5079	0,4077099	0,769421	514,6565	3,370855	0	60	612	885						Untertest2.avi	0	880	547	72	111	470	809	266	0	Content		540	774	23747929	978057470
23764	08:40:02.963	00:00:23.764	1426	-1024	-768	-1	-1	-1	-1	4	498,4897	920,005	0,4081349	0,7678258	511,7619	3,373157	0	60	498	920						Untertest2.avi	0	880	547	72	111	470	809	266	0	Content		426	809	23764473	978074014
23781	08:40:02.980	00:00:23.781	1427	695,4993	892,3646	0,5886609	0,7630174	511,4312	3,373027	0	-1024	-768	-1	-1	-1	-1	4	60	695	892						Untertest2.avi	0	880	547	72	111	470	809	266	0	Content		623	781	23781218	978090759
23798	08:40:02.997	00:00:23.797	1428	720,0189	901,5387	0,5885171	0,7620854	511,4312	3,374573	0	-1024	-768	-1	-1	-1	-1	4	60	720	902						Untertest2.avi	0	880	547	72	111	470	809	266	0	Content		648	791	23797848	978107389
23814	08:40:03.013	00:00:23.814	1429	-1024	-768	-1	-1	-1	-1	4	478,0228	967,5214	0,4100504	0,7646722	501,0116	3,201344	0	60	478	968						Untertest2.avi	0	880	547	72	111	470	809	266	0	Content		406	857	23814467	978124008
23831	08:40:03.030	00:00:23.831	1430	-1024	-768	-1	-1	-1	-1	4	-1024	-768	-1	-1	-1	-1	4	60	0	0						Untertest2.avi	0	880	547	72	111	470	809	266	0	Content		-72	-111	23831090	978140631
23848	08:40:03.047	00:00:23.847	1431	-1024	-768	-1	-1	-1	-1	4	503,4446	969,5566	0,4080438	0,7629945	506,0994	3,284601	0	60	503	970						Untertest2.avi	0	880	547	72	111	470	809	266	0	Content		431	859	23847844	978157385
23865	08:40:03.064	00:00:23.864	1432	-1024	-768	-1	-1	-1	-1	4	-1024	-768	-1	-1	-1	-1	4	60	0	0						Untertest2.avi	0	880	547	72	111	470	809	266	0	Content		-72	-111	23864716	978174257
23881	08:40:03.080	00:00:23.880	1433	-1024	-768	-1	-1	-1	-1	4	541,7873	944,2693	0,4055966	0,7616315	512,9362	3,431954	0	61	542	944						Untertest2.avi	0	880	547	72	111	769	841	167	0	Content		470	833	23880962	978190503
23898	08:40:03.097	00:00:23.897	1434	730,3896	902,5076	0,5873925	0,7568338	512,9362	3,404138	3	824,7028	936,6189	0,5874476	0,756831	512,9362	3,382466	1	61	825	937						Untertest2.avi	0	880	547	72	111	769	841	167	0	Content		753	826	23897587	978207128
23914	08:40:03.113	00:00:23.914	1435	-1024	-768	-1	-1	-1	-1	4	-1024	-768	-1	-1	-1	-1	4	61	0	0						Untertest2.avi	0	880	547	72	111	769	841	167	0	Content		-72	-111	23914212	978223753
23931	08:40:03.130	00:00:23.931	1436	789,6068	954,0527	0,5883151	0,7553685	515,6508	3,272509	3	891,1525	993,043	0,5883697	0,7553658	515,6508	3,252723	1	61	891	993						Untertest2.avi	0	880	547	72	111	769	841	167	0	Content		819	882	23931335	978240876
23948	08:40:03.147	00:00:23.947	1437	-1024	-768	-1	-1	-1	-1	4	-1024	-768	-1	-1	-1	-1	4	61	0	0						Untertest2.avi	0	880	547	72	111	769	841	167	0	Content		-72	-111	23947959	978257500
23964	08:40:03.163	00:00:23.964	1438	-1024	-768	-1	-1	-1	-1	4	-1024	-768	-1	-1	-1	-1	4	61	0	0						Untertest2.avi	0	880	547	72	111	769	841	167	0	Content		-72	-111	23964400	978273941
23981	08:40:03.180	00:00:23.981	1439	-1024	-768	-1	-1	-1	-1	4	-1024	-768	-1	-1	-1	-1	4	61	0	0						Untertest2.avi	0	880	547	72	111	769	841	167	0	Content		-72	-111	23981067	978290608
23998	08:40:03.197	00:00:23.997	1440	-1024	-768	-1	-1	-1	-1	4	-1024	-768	-1	-1	-1	-1	4	61	0	0						Untertest2.avi	0	880	547	72	111	769	841	167	0	Content		-72	-111	23997759	978307300
24014	08:40:03.213	00:00:24.014	1441	-1024	-768	-1	-1	-1	-1	4	-1024	-768	-1	-1	-1	-1	4	61	0	0						Untertest2.avi	0	880	547	72	111	769	841	167	0	Content		-72	-111	24014426	978323967
24031	08:40:03.230	00:00:24.031	1442	758,7217	924,7908	0,5857906	0,7532715	515,6508	3,261194	3	856,5521	961,1072	0,5858452	0,7532687	515,6508	3,24113	1	61	857	961						Untertest2.avi	0	880	547	72	111	769	841	167	0	Content		785	850	24031201	978340742
24048	08:40:03.247	00:00:24.047	1443	-1024	-768	-1	-1	-1	-1	4	-1024	-768	-1	-1	-1	-1	4		0	0						Untertest2.avi	0	880	547	72	111				0	Content		-72	-111	24047575	978357116
24064	08:40:03.263	00:00:24.064	1444	-1024	-768	-1	-1	-1	-1	4	-1024	-768	-1	-1	-1	-1	4		0	0						Untertest2.avi	0	880	547	72	111				0	Content		-72	-111	24064200	978373741
24081	08:40:03.280	00:00:24.080	1445	-1024	-768	-1	-1	-1	-1	4	-1024	-768	-1	-1	-1	-1	4		0	0						Untertest2.avi	0	880	547	72	111				0	Content		-72	-111	24080867	978390408
24098	08:40:03.297	00:00:24.097	1446	-1024	-768	-1	-1	-1	-1	4	-1024	-768	-1	-1	-1	-1	4		0	0						Untertest2.avi	0	880	547	72	111				0	Content		-72	-111	24097531	978407072
24114	08:40:03.313	00:00:24.114	1447	-1024	-768	-1	-1	-1	-1	4	-1024	-768	-1	-1	-1	-1	4		0	0						Untertest2.avi	0	880	547	72	111				0	Content		-72	-111	24114199	978423740
24131	08:40:03.330	00:00:24.130	1448	-1024	-768	-1	-1	-1	-1	4	-1024	-768	-1	-1	-1	-1	4		0	0						Untertest2.avi	0	880	547	72	111				0	Content		-72	-111	24130821	978440362
24147	08:40:03.346	00:00:24.147	1449	-1024	-768	-1	-1	-1	-1	4	-1024	-768	-1	-1	-1	-1	4		0	0						Untertest2.avi	0	880	547	72	111				0	Content		-72	-111	24147488	978457029
24164	08:40:03.363	00:00:24.164	1450	-1024	-768	-1	-1	-1	-1	4	-1024	-768	-1	-1	-1	-1	4		0	0						Untertest2.avi	0	880	547	72	111				0	Content		-72	-111	24164152	978473693
24181	08:40:03.380	00:00:24.180	1451	-1024	-768	-1	-1	-1	-1	4	-1024	-768	-1	-1	-1	-1	4		0	0						Untertest2.avi	0	880	547	72	111				0	Content		-72	-111	24180819	978490360
24197	08:40:03.396	00:00:24.197	1452	-1024	-768	-1	-1	-1	-1	4	-1024	-768	-1	-1	-1	-1	4		0	0						Untertest2.avi	0	880	547	72	111				0	Content		-72	-111	24197317	978506858
24214	08:40:03.413	00:00:24.213	1453	-1024	-768	-1	-1	-1	-1	4	-1024	-768	-1	-1	-1	-1	4		0	0						Untertest2.avi	0	880	547	72	111				0	Content		-72	-111	24213984	978523525
24231	08:40:03.430	00:00:24.230	1454	-1024	-768	-1	-1	-1	-1	4	-1024	-768	-1	-1	-1	-1	4		0	0						Untertest2.avi	0	880	547	72	111				0	Content		-72	-111	24230897	978540438
24248	08:40:03.447	00:00:24.247	1455	-1024	-768	-1	-1	-1	-1	4	-1024	-768	-1	-1	-1	-1	4		0	0						Untertest2.avi	0	880	547	72	111				0	Content		-72	-111	24247564	978557105
24264	08:40:03.463	00:00:24.263	1456	-1024	-768	-1	-1	-1	-1	4	-1024	-768	-1	-1	-1	-1	4		0	0						Untertest2.avi	0	880	547	72	111				0	Content		-72	-111	24263998	978573539
24281	08:40:03.480	00:00:24.280	1457	-1024	-768	-1	-1	-1	-1	4	-1024	-768	-1	-1	-1	-1	4		0	0						Untertest2.avi	0	880	547	72	111				0	Content		-72	-111	24280665	978590206
24297	08:40:03.496	00:00:24.297	1458	-1024	-768	-1	-1	-1	-1	4	-1024	-768	-1	-1	-1	-1	4		0	0						Untertest2.avi	0	880	547	72	111				0	Content		-72	-111	24297267	978606808
24314	08:40:03.513	00:00:24.314	1459	-1024	-768	-1	-1	-1	-1	4	-1024	-768	-1	-1	-1	-1	4		0	0						Untertest2.avi	0	880	547	72	111				0	Content		-72	-111	24314052	978623593
24331	08:40:03.530	00:00:24.330	1460	-1024	-768	-1	-1	-1	-1	4	-1024	-768	-1	-1	-1	-1	4		0	0						Untertest2.avi	0	880	547	72	111				0	Content		-72	-111	24330802	978640343
24347	08:40:03.546	00:00:24.347	1461	-1024	-768	-1	-1	-1	-1	4	-1024	-768	-1	-1	-1	-1	4		0	0						Untertest2.avi	0	880	547	72	111				0	Content		-72	-111	24347470	978657011
24364	08:40:03.563	00:00:24.364	1462	-1024	-768	-1	-1	-1	-1	4	-1024	-768	-1	-1	-1	-1	4		0	0						Untertest2.avi	0	880	547	72	111				0	Content		-72	-111	24364070	978673611
24381	08:40:03.580	00:00:24.380	1463	-1024	-768	-1	-1	-1	-1	4	-1024	-768	-1	-1	-1	-1	4		0	0						Untertest2.avi	0	880	547	72	111				0	Content		-72	-111	24380737	978690278
24397	08:40:03.596	00:00:24.397	1464	-1024	-768	-1	-1	-1	-1	4	-1024	-768	-1	-1	-1	-1	4		0	0						Untertest2.avi	0	880	547	72	111				0	Content		-72	-111	24397419	978706960
24414	08:40:03.613	00:00:24.414	1465	-1024	-768	-1	-1	-1	-1	4	-1024	-768	-1	-1	-1	-1	4		0	0						Untertest2.avi	0	880	547	72	111				0	Content		-72	-111	24414011	978723552
24431	08:40:03.630	00:00:24.430	1466	-1024	-768	-1	-1	-1	-1	4	-1024	-768	-1	-1	-1	-1	4		0	0						Untertest2.avi	0	880	547	72	111				0	Content		-72	-111	24430679	978740220
24447	08:40:03.646	00:00:24.447	1467	800,1412	993,9507	0,5747095	0,760355	517,8298	3,09401	0	-1024	-768	-1	-1	-1	-1	4	62	800	994						Untertest2.avi	0	880	547	72	111	512	832	233	0	Content		728	883	24447240	978756781
24464	08:40:03.663	00:00:24.464	1468	-1024	-768	-1	-1	-1	-1	4	-1024	-768	-1	-1	-1	-1	4	62	0	0						Untertest2.avi	0	880	547	72	111	512	832	233	0	Content		-72	-111	24464111	978773652
24480	08:40:03.679	00:00:24.480	1469	-1024	-768	-1	-1	-1	-1	4	-1024	-768	-1	-1	-1	-1	4	62	0	0						Untertest2.avi	0	880	547	72	111	512	832	233	0	Content		-72	-111	24480481	978790022
24497	08:40:03.696	00:00:24.497	1470	-1024	-768	-1	-1	-1	-1	4	-1024	-768	-1	-1	-1	-1	4	62	0	0						Untertest2.avi	0	880	547	72	111	512	832	233	0	Content		-72	-111	24497426	978806967
24514	08:40:03.713	00:00:24.513	1471	755,7259	951,5583	0,5552942	0,7593109	517,8298	3,219611	0	503,0209	959,135	0,386059	0,7675703	517,8298	3,369797	0	62	629	955						Untertest2.avi	0	880	547	72	111	512	832	233	0	Content		557	844	24513980	978823521
24531	08:40:03.730	00:00:24.530	1472	-1024	-768	-1	-1	-1	-1	4	-1024	-768	-1	-1	-1	-1	4	62	0	0						Untertest2.avi	0	880	547	72	111	512	832	233	0	Content		-72	-111	24530729	978840270
24547	08:40:03.746	00:00:24.547	1473	-1024	-768	-1	-1	-1	-1	4	-1024	-768	-1	-1	-1	-1	4	62	0	0						Untertest2.avi	0	880	547	72	111	512	832	233	0	Content		-72	-111	24547348	978856889
24564	08:40:03.763	00:00:24.564	1474	-1024	-768	-1	-1	-1	-1	4	-1024	-768	-1	-1	-1	-1	4	62	0	0						Untertest2.avi	0	880	547	72	111	512	832	233	0	Content		-72	-111	24564015	978873556
24581	08:40:03.780	00:00:24.580	1475	437,3801	888,9281	0,395584	0,7670774	515,712	3,373874	3	506,5178	922,8698	0,3956393	0,7670691	515,712	3,352384	1	62	507	923						Untertest2.avi	0	880	547	72	111	512	832	233	0	Content		435	812	24580639	978890180
24597	08:40:03.796	00:00:24.597	1476	730,4262	934,5336	0,5502678	0,7566971	517,4227	3,166092	0	437,7728	951,3783	0,3937829	0,7669569	510,5442	3,204421	0	62	584	943						Untertest2.avi	0	880	547	72	111	512	832	233	0	Content		512	832	24597349	978906890
24614	08:40:03.813	00:00:24.613	1477	-1024	-768	-1	-1	-1	-1	4	-1024	-768	-1	-1	-1	-1	4	62	0	0						Untertest2.avi	0	880	547	72	111	512	832	233	0	Content		-72	-111	24613963	978923504
24631	08:40:03.830	00:00:24.630	1478	-1024	-768	-1	-1	-1	-1	4	370,8364	968,6	0,3920181	0,7660423	509,757	2,974591	0	62	371	969						Untertest2.avi	0	880	547	72	111	512	832	233	0	Content		299	858	24630714	978940255
24647	08:40:03.846	00:00:24.647	1479	726,3858	939,8458	0,5482227	0,7549461	517,4227	3,112321	0	483,9625	944,912	0,3914061	0,7657893	509,757	3,282755	0	62	605	942						Untertest2.avi	0	880	547	72	111	512	832	233	0	Content		533	831	24647337	978956878
24664	08:40:03.863	00:00:24.663	1480	-1024	-768	-1	-1	-1	-1	4	501,0061	913,007	0,3909996	0,7661028	509,757	3,313245	0	62	501	913						Untertest2.avi	0	880	547	72	111	512	832	233	0	Content		429	802	24663963	978973504
24681	08:40:03.880	00:00:24.680	1481	-1024	-768	-1	-1	-1	-1	4	-1024	-768	-1	-1	-1	-1	4	63	0	0						Untertest2.avi	0	880	547	72	111	725	852	134	0	Content		-72	-111	24680595	978990136
24697	08:40:03.896	00:00:24.696	1482	816,1284	977,4862	0,5464482	0,7569674	517,4227	3,217551	0	-1024	-768	-1	-1	-1	-1	4	63	816	977						Untertest2.avi	0	880	547	72	111	725	852	134	0	Content		744	866	24696958	979006499
24714	08:40:03.913	00:00:24.714	1483	-1024	-768	-1	-1	-1	-1	4	-1024	-768	-1	-1	-1	-1	4	63	0	0						Untertest2.avi	0	880	547	72	111	725	852	134	0	Content		-72	-111	24714081	979023622
24731	08:40:03.930	00:00:24.730	1484	-1024	-768	-1	-1	-1	-1	4	-1024	-768	-1	-1	-1	-1	4	63	0	0						Untertest2.avi	0	880	547	72	111	725	852	134	0	Content		-72	-111	24730765	979040306
24747	08:40:03.946	00:00:24.747	1485	-1024	-768	-1	-1	-1	-1	4	-1024	-768	-1	-1	-1	-1	4	63	0	0						Untertest2.avi	0	880	547	72	111	725	852	134	0	Content		-72	-111	24747432	979056973
24764	08:40:03.963	00:00:24.764	1486	797,0995	963,0624	0,5478945	0,7577259	517,4227	3,20028	0	-1024	-768	-1	-1	-1	-1	4	63	797	963						Untertest2.avi	0	880	547	72	111	725	852	134	0	Content		725	852	24764069	979073610
24780	08:40:03.979	00:00:24.780	1487	-1024	-768	-1	-1	-1	-1	4	-1024	-768	-1	-1	-1	-1	4	63	0	0						Untertest2.avi	0	880	547	72	111	725	852	134	0	Content		-72	-111	24780198	979089739
24797	08:40:03.996	00:00:24.797	1488	762,2945	913,8824	0,5487882	0,757787	518,7023	3,31602	0	-1024	-768	-1	-1	-1	-1	4	63	762	914						Untertest2.avi	0	880	547	72	111	725	852	134	0	Content		690	803	24797392	979106933
24814	08:40:04.013	00:00:24.814	1489	-1024	-768	-1	-1	-1	-1	4	-1024	-768	-1	-1	-1	-1	4		0	0						Untertest2.avi	0	880	547	72	111				0	Content		-72	-111	24814114	979123655
24830	08:40:04.029	00:00:24.830	1490	-1024	-768	-1	-1	-1	-1	4	-1024	-768	-1	-1	-1	-1	4		0	0						Untertest2.avi	0	880	547	72	111				0	Content		-72	-111	24830487	979140028
24847	08:40:04.046	00:00:24.847	1491	-1024	-768	-1	-1	-1	-1	4	-1024	-768	-1	-1	-1	-1	4		0	0						Untertest2.avi	0	880	547	72	111				0	Content		-72	-111	24847154	979156695
24863	08:40:04.062	00:00:24.863	1492	-1024	-768	-1	-1	-1	-1	4	-1024	-768	-1	-1	-1	-1	4		0	0						Untertest2.avi	0	880	547	72	111				0	Content		-72	-111	24863483	979173024
24880	08:40:04.079	00:00:24.880	1493	-1024	-768	-1	-1	-1	-1	4	-1024	-768	-1	-1	-1	-1	4		0	0						Untertest2.avi	0	880	547	72	111				0	Content		-72	-111	24880107	979189648
24897	08:40:04.096	00:00:24.896	1494	-1024	-768	-1	-1	-1	-1	4	-1024	-768	-1	-1	-1	-1	4		0	0						Untertest2.avi	0	880	547	72	111				0	Content		-72	-111	24896774	979206315
24913	08:40:04.112	00:00:24.913	1495	-1024	-768	-1	-1	-1	-1	4	-1024	-768	-1	-1	-1	-1	4		0	0						Untertest2.avi	0	880	547	72	111				0	Content		-72	-111	24913481	979223022
24930	08:40:04.129	00:00:24.930	1496	-1024	-768	-1	-1	-1	-1	4	-1024	-768	-1	-1	-1	-1	4		0	0						Untertest2.avi	0	880	547	72	111				0	Content		-72	-111	24930167	979239708
24947	08:40:04.146	00:00:24.946	1497	-1024	-768	-1	-1	-1	-1	4	-1024	-768	-1	-1	-1	-1	4		0	0						Untertest2.avi	0	880	547	72	111				0	Content		-72	-111	24946835	979256376
24964	08:40:04.163	00:00:24.963	1498	-1024	-768	-1	-1	-1	-1	4	-1024	-768	-1	-1	-1	-1	4		0	0						Untertest2.avi	0	880	547	72	111				0	Content		-72	-111	24963592	979273133
24980	08:40:04.179	00:00:24.980	1499	-1024	-768	-1	-1	-1	-1	4	-1024	-768	-1	-1	-1	-1	4		0	0						Untertest2.avi	0	880	547	72	111				0	Content		-72	-111	24980259	979289800
24997	08:40:04.196	00:00:24.996	1500	-1024	-768	-1	-1	-1	-1	4	-1024	-768	-1	-1	-1	-1	4		0	0						Untertest2.avi	0	880	547	72	111				0	Content		-72	-111	24996928	979306469
25014	08:40:04.213	00:00:25.013	1501	-1024	-768	-1	-1	-1	-1	4	-1024	-768	-1	-1	-1	-1	4		0	0						Untertest2.avi	0	880	547	72	111				0	Content		-72	-111	25013595	979323136
25030	08:40:04.229	00:00:25.030	1502	-1024	-768	-1	-1	-1	-1	4	-1024	-768	-1	-1	-1	-1	4		0	0						Untertest2.avi	0	880	547	72	111				0	Content		-72	-111	25030345	979339886
25047	08:40:04.246	00:00:25.047	1503	-1024	-768	-1	-1	-1	-1	4	-1024	-768	-1	-1	-1	-1	4		0	0						Untertest2.avi	0	880	547	72	111				0	Content		-72	-111	25047012	979356553
25064	08:40:04.263	00:00:25.063	1504	-1024	-768	-1	-1	-1	-1	4	-1024	-768	-1	-1	-1	-1	4		0	0						Untertest2.avi	0	880	547	72	111				0	Content		-72	-111	25063551	979373092
25080	08:40:04.279	00:00:25.080	1505	-1024	-768	-1	-1	-1	-1	4	-1024	-768	-1	-1	-1	-1	4		0	0						Untertest2.avi	0	880	547	72	111				0	Content		-72	-111	25080218	979389759
25097	08:40:04.296	00:00:25.096	1506	-1024	-768	-1	-1	-1	-1	4	-1024	-768	-1	-1	-1	-1	4		0	0						Untertest2.avi	0	880	547	72	111				0	Content		-72	-111	25096903	979406444
25114	08:40:04.313	00:00:25.113	1507	-1024	-768	-1	-1	-1	-1	4	-1024	-768	-1	-1	-1	-1	4		0	0						Untertest2.avi	0	880	547	72	111				0	Content		-72	-111	25113570	979423111
25130	08:40:04.329	00:00:25.130	1508	1292,611	952,0406	0,5442108	0,7585033	519,0842	3,192113	3	1438,696	990,5825	0,545467	0,7585027	512,491	3,148133	1	64	1439	991						Untertest2.avi	0	880	547	72	111	1273	832	266	0	Content		1367	880	25130208	979439749
25147	08:40:04.346	00:00:25.146	1509	-1024	-768	-1	-1	-1	-1	4	1122,143	813,3547	0,3870951	0,7726815	512,8669	2,852429	0	64	1122	813						Untertest2.avi	0	880	547	72	111	1273	832	266	0	Content		1050	702	25146830	979456371
25164	08:40:04.363	00:00:25.163	1510	1294,151	931,119	0,5443951	0,7585591	519,0842	3,191191	3	1354,957	955,3456	0,5483907	0,7585886	498,1545	3,050994	1	64	1355	955						Untertest2.avi	0	880	547	72	111	1273	832	266	0	Content		1283	844	25163826	979473367
25180	08:40:04.379	00:00:25.179	1511	-1024	-768	-1	-1	-1	-1	4	-1024	-768	-1	-1	-1	-1	4	64	0	0						Untertest2.avi	0	880	547	72	111	1273	832	266	0	Content		-72	-111	25179950	979489491
25197	08:40:04.396	00:00:25.196	1512	-1024	-768	-1	-1	-1	-1	4	-1024	-768	-1	-1	-1	-1	4	64	0	0						Untertest2.avi	0	880	547	72	111	1273	832	266	0	Content		-72	-111	25196761	979506302
25213	08:40:04.412	00:00:25.213	1513	-1024	-768	-1	-1	-1	-1	4	-1024	-768	-1	-1	-1	-1	4	64	0	0						Untertest2.avi	0	880	547	72	111	1273	832	266	0	Content		-72	-111	25213428	979522969
25230	08:40:04.429	00:00:25.230	1514	-1024	-768	-1	-1	-1	-1	4	-1024	-768	-1	-1	-1	-1	4	64	0	0						Untertest2.avi	0	880	547	72	111	1273	832	266	0	Content		-72	-111	25230186	979539727
25247	08:40:04.446	00:00:25.246	1515	-1024	-768	-1	-1	-1	-1	4	-1024	-768	-1	-1	-1	-1	4	64	0	0						Untertest2.avi	0	880	547	72	111	1273	832	266	0	Content		-72	-111	25246854	979556395
25264	08:40:04.463	00:00:25.263	1516	1243,616	914,1746	0,5466053	0,7613755	509,257	3,13534	3	1345,18	943,3324	0,5490786	0,7613907	496,5548	3,049557	1	64	1345	943						Untertest2.avi	0	880	547	72	111	1273	832	266	0	Content		1273	832	25263567	979573108
25280	08:40:04.479	00:00:25.280	1517	-1024	-768	-1	-1	-1	-1	4	-1024	-768	-1	-1	-1	-1	4	64	0	0						Untertest2.avi	0	880	547	72	111	1273	832	266	0	Content		-72	-111	25280065	979589606
25297	08:40:04.496	00:00:25.296	1518	-1024	-768	-1	-1	-1	-1	4	-1024	-768	-1	-1	-1	-1	4	64	0	0						Untertest2.avi	0	880	547	72	111	1273	832	266	0	Content		-72	-111	25296626	979606167
25313	08:40:04.512	00:00:25.313	1519	-1024	-768	-1	-1	-1	-1	4	-1024	-768	-1	-1	-1	-1	4	64	0	0						Untertest2.avi	0	880	547	72	111	1273	832	266	0	Content		-72	-111	25313293	979622834
25330	08:40:04.529	00:00:25.330	1520	-1024	-768	-1	-1	-1	-1	4	-1024	-768	-1	-1	-1	-1	4	64	0	0						Untertest2.avi	0	880	547	72	111	1273	832	266	0	Content		-72	-111	25330115	979639656
25347	08:40:04.546	00:00:25.346	1521	-1024	-768	-1	-1	-1	-1	4	-1024	-768	-1	-1	-1	-1	4	64	0	0						Untertest2.avi	0	880	547	72	111	1273	832	266	0	Content		-72	-111	25346782	979656323
25364	08:40:04.563	00:00:25.363	1522	1194,797	896,9132	0,547349	0,7578639	498,2236	3,110559	3	1327,144	928,8413	0,5485162	0,7578661	492,4604	3,069328	1	64	1327	929						Untertest2.avi	0	880	547	72	111	1273	832	266	0	Content		1255	818	25363558	979673099
25380	08:40:04.579	00:00:25.380	1523	-1024	-768	-1	-1	-1	-1	4	-1024	-768	-1	-1	-1	-1	4	64	0	0						Untertest2.avi	0	880	547	72	111	1273	832	266	0	Content		-72	-111	25380056	979689597
25397	08:40:04.596	00:00:25.396	1524	1212,654	913,1461	0,5468609	0,7574267	498,2236	3,106058	3	1356,517	947,797	0,5477231	0,7574259	494,0053	3,075632	1	65	1357	948						Untertest2.avi	0	880	547	72	111	1225	793	133	0	Content		1285	837	25396681	979706222
25413	08:40:04.612	00:00:25.413	1525	1178,331	884,441	0,5532077	0,7570091	500,1811	3,085422	0	-1024	-768	-1	-1	-1	-1	4	65	1178	884						Untertest2.avi	0	880	547	72	111	1225	793	133	0	Content		1106	773	25413178	979722719
25430	08:40:04.629	00:00:25.430	1526	1166,229	885,1972	0,5463152	0,7579219	500,1811	3,220897	3	1285,44	915,0042	0,5478492	0,7579278	492,5444	3,16463	1	65	1285	915						Untertest2.avi	0	880	547	72	111	1225	793	133	0	Content		1213	804	25430177	979739718
25447	08:40:04.646	00:00:25.446	1527	1202,783	944,6907	0,5555877	0,7576681	509,7737	3,009794	0	-1024	-768	-1	-1	-1	-1	4	65	1203	945						Untertest2.avi	0	880	547	72	111	1225	793	133	0	Content		1131	834	25446800	979756341
25464	08:40:04.663	00:00:25.463	1528	1215,215	867,4191	0,5447109	0,7591725	509,7737	3,230228	3	1309,093	893,8102	0,5473446	0,7591891	496,2887	3,135681	1	65	1309	894						Untertest2.avi	0	880	547	72	111	1225	793	133	0	Content		1237	783	25463546	979773087
25480	08:40:04.679	00:00:25.479	1529	-1024	-768	-1	-1	-1	-1	4	-1024	-768	-1	-1	-1	-1	4	65	0	0						Untertest2.avi	0	880	547	72	111	1225	793	133	0	Content		-72	-111	25479953	979789494
25497	08:40:04.696	00:00:25.496	1530	-1024	-768	-1	-1	-1	-1	4	-1024	-768	-1	-1	-1	-1	4	65	0	0						Untertest2.avi	0	880	547	72	111	1225	793	133	0	Content		-72	-111	25496620	979806161
25513	08:40:04.712	00:00:25.513	1531	1248,016	967,6191	0,5453155	0,7603379	509,7737	2,931912	3	1364,187	1001,894	0,5473213	0,7603484	499,4821	2,866663	1	65	1364	1002						Untertest2.avi	0	880	547	72	111	1225	793	133	0	Content		1292	891	25513116	979822657
25530	08:40:04.729	00:00:25.529	1532	1127,878	849,3224	0,5505095	0,7603799	486,4822	3,049115	0	-1024	-768	-1	-1	-1	-1	4	66	1128	849						Untertest2.avi	0	880	547	72	111	1014	718	350	0	Content		1056	738	25529740	979839281
25547	08:40:04.746	00:00:25.546	1533	1114,431	836,022	0,5509965	0,7608816	486,5259	3,065894	0	-1024	-768	-1	-1	-1	-1	4	66	1114	836						Untertest2.avi	0	880	547	72	111	1014	718	350	0	Content		1042	725	25546853	979856394
25563	08:40:04.762	00:00:25.563	1534	1114,613	843,6367	0,5518321	0,7614307	485,2838	3,046026	0	-1024	-768	-1	-1	-1	-1	4	66	1115	844						Untertest2.avi	0	880	547	72	111	1014	718	350	0	Content		1043	733	25563478	979873019
25580	08:40:04.779	00:00:25.580	1535	1088,492	836,9869	0,5523621	0,7617701	485,5519	3,06578	0	-1024	-768	-1	-1	-1	-1	4	66	1088	837						Untertest2.avi	0	880	547	72	111	1014	718	350	0	Content		1016	726	25580052	979889593
25596	08:40:04.795	00:00:25.596	1536	1098,065	829,3317	0,5530424	0,7623034	485,267	3,00769	0	-1024	-768	-1	-1	-1	-1	4	66	1098	829						Untertest2.avi	0	880	547	72	111	1014	718	350	0	Content		1026	718	25596361	979905902
25614	08:40:04.813	00:00:25.613	1537	1099,172	836,4018	0,553652	0,7626617	485,1757	3,08216	0	-1024	-768	-1	-1	-1	-1	4	66	1099	836						Untertest2.avi	0	880	547	72	111	1014	718	350	0	Content		1027	725	25613554	979923095
25630	08:40:04.829	00:00:25.630	1538	1082,469	807,6263	0,5541777	0,7629606	485,3179	3,104114	0	-1024	-768	-1	-1	-1	-1	4	66	1082	808						Untertest2.avi	0	880	547	72	111	1014	718	350	0	Content		1010	697	25630177	979939718
25647	08:40:04.846	00:00:25.646	1539	1077,396	817,884	0,5546161	0,7632897	485,4755	3,078548	0	-1024	-768	-1	-1	-1	-1	4	66	1077	818						Untertest2.avi	0	880	547	72	111	1014	718	350	0	Content		1005	707	25646799	979956340
25663	08:40:04.862	00:00:25.662	1540	1097,092	834,2397	0,5550532	0,7635179	485,502	3,102111	0	-1024	-768	-1	-1	-1	-1	4	66	1097	834						Untertest2.avi	0	880	547	72	111	1014	718	350	0	Content		1025	723	25662978	979972519
25680	08:40:04.879	00:00:25.679	1541	1071,612	821,0018	0,5555668	0,763715	485,9602	3,109895	0	-1024	-768	-1	-1	-1	-1	4	66	1072	821						Untertest2.avi	0	880	547	72	111	1014	718	350	0	Content		1000	710	25679601	979989142
25696	08:40:04.895	00:00:25.696	1542	1095,232	834,2643	0,5561886	0,7639769	485,8578	3,091735	0	-1024	-768	-1	-1	-1	-1	4	66	1095	834						Untertest2.avi	0	880	547	72	111	1014	718	350	0	Content		1023	723	25696225	980005766
25713	08:40:04.912	00:00:25.713	1543	1068,016	823,7137	0,5568935	0,7641096	485,53	3,102851	0	-1024	-768	-1	-1	-1	-1	4	66	1068	824						Untertest2.avi	0	880	547	72	111	1014	718	350	0	Content		996	713	25713419	980022960
25730	08:40:04.929	00:00:25.730	1544	1064,876	816,5836	0,5574301	0,7640258	485,4261	3,125167	0	-1024	-768	-1	-1	-1	-1	4	66	1065	817						Untertest2.avi	0	880	547	72	111	1014	718	350	0	Content		993	706	25730169	980039710
25747	08:40:04.946	00:00:25.746	1545	1050,526	849,2787	0,5574735	0,7630208	485,4261	3,078267	0	-1024	-768	-1	-1	-1	-1	4	66	1051	849						Untertest2.avi	0	880	547	72	111	1014	718	350	0	Content		979	738	25746793	980056334
25763	08:40:04.962	00:00:25.762	1546	1068,681	807,7902	0,5578226	0,7628468	485,4311	3,125821	0	-1024	-768	-1	-1	-1	-1	4	66	1069	808						Untertest2.avi	0	880	547	72	111	1014	718	350	0	Content		997	697	25762844	980072385
25780	08:40:04.979	00:00:25.779	1547	1063,034	822,8049	0,5575417	0,7619061	485,5534	3,097095	0	-1024	-768	-1	-1	-1	-1	4	66	1063	823						Untertest2.avi	0	880	547	72	111	1014	718	350	0	Content		991	712	25779592	980089133
25796	08:40:04.995	00:00:25.796	1548	1085,734	824,8309	0,5572001	0,7611271	485,4044	3,08956	0	-1024	-768	-1	-1	-1	-1	4	66	1086	825						Untertest2.avi	0	880	547	72	111	1014	718	350	0	Content		1014	714	25796341	980105882
25813	08:40:05.012	00:00:25.813	1549	1156,943	842,8536	0,5568849	0,760501	485,5008	2,860819	0	-1024	-768	-1	-1	-1	-1	4	66	1157	843						Untertest2.avi	0	880	547	72	111	1014	718	350	0	Content		1085	732	25813283	980122824
25829	08:40:05.028	00:00:25.829	1550	1086,853	834,0875	0,5527964	0,7602559	504,0751	3,20102	0	-1024	-768	-1	-1	-1	-1	4	66	1087	834						Untertest2.avi	0	880	547	72	111	1014	718	350	0	Content		1015	723	25829462	980139003
25847	08:40:05.046	00:00:25.846	1551	1063,601	829,2377	0,5564708	0,7597759	485,4933	3,060514	0	-1024	-768	-1	-1	-1	-1	4	66	1064	829						Untertest2.avi	0	880	547	72	111	1014	718	350	0	Content		992	718	25846656	980156197
25863	08:40:05.062	00:00:25.863	1552	1101,503	811,7009	0,5524665	0,7597915	504,7212	3,206115	0	-1024	-768	-1	-1	-1	-1	4	66	1102	812						Untertest2.avi	0	880	547	72	111	1014	718	350	0	Content		1030	701	25863462	980173003
25880	08:40:05.079	00:00:25.880	1553	1034,885	818,0499	0,5564954	0,759415	485,3859	3,110862	0	-1024	-768	-1	-1	-1	-1	4	67	1035	818						Untertest2.avi	0	880	547	72	111	964	711	200	0	Content		963	707	25880027	980189568
25896	08:40:05.095	00:00:25.896	1554	1056,23	827,9709	0,5565778	0,7593334	485,3271	2,982878	0	-1024	-768	-1	-1	-1	-1	4	67	1056	828						Untertest2.avi	0	880	547	72	111	964	711	200	0	Content		984	717	25896083	980205624
25913	08:40:05.112	00:00:25.912	1555	1074,556	863,2447	0,5565794	0,7593265	485,2984	2,912829	0	-1024	-768	-1	-1	-1	-1	4	67	1075	863						Untertest2.avi	0	880	547	72	111	964	711	200	0	Content		1003	752	25912830	980222371
25929	08:40:05.128	00:00:25.929	1556	1057,099	822,4865	0,5567945	0,759549	485,2984	3,094306	0	-1024	-768	-1	-1	-1	-1	4	67	1057	822						Untertest2.avi	0	880	547	72	111	964	711	200	0	Content		985	711	25929453	980238994
25947	08:40:05.146	00:00:25.946	1557	1048,301	853,1649	0,5563602	0,7592534	485,3025	3,017076	0	-1024	-768	-1	-1	-1	-1	4	67	1048	853						Untertest2.avi	0	880	547	72	111	964	711	200	0	Content		976	742	25946519	980256060
25963	08:40:05.162	00:00:25.963	1558	1042,339	852,8128	0,5562059	0,7591099	485,4669	2,971195	0	-1024	-768	-1	-1	-1	-1	4	67	1042	853						Untertest2.avi	0	880	547	72	111	964	711	200	0	Content		970	742	25963322	980272863
25980	08:40:05.179	00:00:25.979	1559	1010,933	818,3873	0,5559957	0,7588022	485,3483	3,034413	0	-1024	-768	-1	-1	-1	-1	4	67	1011	818						Untertest2.avi	0	880	547	72	111	964	711	200	0	Content		939	707	25979890	980289431
25996	08:40:05.195	00:00:25.996	1560	1033,904	817,7668	0,5515751	0,758716	505,8371	3,247647	0	-1024	-768	-1	-1	-1	-1	4	67	1034	818						Untertest2.avi	0	880	547	72	111	964	711	200	0	Content		962	707	25996069	980305610
26013	08:40:05.212	00:00:26.012	1561	1035,876	823,7438	0,5511627	0,7584464	506,8947	3,224627	0	-1024	-768	-1	-1	-1	-1	4	67	1036	824						Untertest2.avi	0	880	547	72	111	964	711	200	0	Content		964	713	26012694	980322235
26029	08:40:05.228	00:00:26.029	1562	1012,754	789,0039	0,5512129	0,7583306	505,5865	3,258682	0	-1024	-768	-1	-1	-1	-1	4	67	1013	789						Untertest2.avi	0	880	547	72	111	964	711	200	0	Content		941	678	26029315	980338856
26047	08:40:05.246	00:00:26.046	1563	1067,329	869,5836	0,550714	0,7582189	507,3149	3,105964	0	-1024	-768	-1	-1	-1	-1	4	67	1067	870						Untertest2.avi	0	880	547	72	111	964	711	200	0	Content		995	759	26046509	980356050
26063	08:40:05.262	00:00:26.063	1564	977,3596	801,941	0,5551794	0,7580491	485,192	3,185145	0	-1024	-768	-1	-1	-1	-1	4	67	977	802						Untertest2.avi	0	880	547	72	111	964	711	200	0	Content		905	691	26063188	980372729
26080	08:40:05.279	00:00:26.079	1565	910,0615	793,9063	0,5559022	0,7574018	485,4045	3,150942	0	-1024	-768	-1	-1	-1	-1	4	68	910	794						Untertest2.avi	0	880	547	72	111	740	645	300	0	Content		838	683	26079882	980389423
26096	08:40:05.295	00:00:26.095	1566	812,4171	733,5604	0,5565666	0,7569813	485,2379	3,257672	0	-1024	-768	-1	-1	-1	-1	4	68	812	734						Untertest2.avi	0	880	547	72	111	740	645	300	0	Content		740	623	26095935	980405476
26113	08:40:05.312	00:00:26.112	1567	797,9037	749,4081	0,5565155	0,7577533	485,237	3,318888	0	-1024	-768	-1	-1	-1	-1	4	68	798	749						Untertest2.avi	0	880	547	72	111	740	645	300	0	Content		726	638	26112684	980422225
26129	08:40:05.328	00:00:26.129	1568	790,0114	734,8054	0,5568099	0,7590199	485,3158	3,383037	0	-1024	-768	-1	-1	-1	-1	4	68	790	735						Untertest2.avi	0	880	547	72	111	740	645	300	0	Content		718	624	26129307	980438848
26146	08:40:05.345	00:00:26.146	1569	829,4372	751,8945	0,5520118	0,7607147	511,3761	3,467147	0	-1024	-768	-1	-1	-1	-1	4	68	829	752						Untertest2.avi	0	880	547	72	111	740	645	300	0	Content		757	641	26146387	980455928
26163	08:40:05.362	00:00:26.163	1570	829,8416	732,7314	0,5525612	0,7628233	511,3761	3,555129	0	-1024	-768	-1	-1	-1	-1	4	68	830	733						Untertest2.avi	0	880	547	72	111	740	645	300	0	Content		758	622	26163122	980472663
26180	08:40:05.379	00:00:26.179	1571	831,9992	739,1762	0,5532036	0,7649939	511,3761	3,615232	0	-1024	-768	-1	-1	-1	-1	4	68	832	739						Untertest2.avi	0	880	547	72	111	740	645	300	0	Content		760	628	26179744	980489285
26196	08:40:05.395	00:00:26.195	1572	829,8065	744,99	0,5536377	0,7671303	511,3761	3,608137	0	-1024	-768	-1	-1	-1	-1	4	68	830	745						Untertest2.avi	0	880	547	72	111	740	645	300	0	Content		758	634	26195923	980505464
26213	08:40:05.412	00:00:26.213	1573	772,2899	756,2593	0,5590425	0,7690085	485,489	3,411075	0	-1024	-768	-1	-1	-1	-1	4	68	772	756						Untertest2.avi	0	880	547	72	111	740	645	300	0	Content		700	645	26213113	980522654
26229	08:40:05.428	00:00:26.229	1574	822,7935	760,1977	0,5597027	0,7712612	485,6004	3,408608	0	-1024	-768	-1	-1	-1	-1	4	68	823	760						Untertest2.avi	0	880	547	72	111	740	645	300	0	Content		751	649	26229292	980538833
26246	08:40:05.445	00:00:26.245	1575	837,5331	816,7185	0,5600447	0,7731677	485,7679	3,252248	0	-1024	-768	-1	-1	-1	-1	4	68	838	817						Untertest2.avi	0	880	547	72	111	740	645	300	0	Content		766	706	26245916	980555457
26263	08:40:05.462	00:00:26.262	1576	882,3839	815,5391	0,5605904	0,7744946	485,768	3,25246	0	-1024	-768	-1	-1	-1	-1	4	68	882	816						Untertest2.avi	0	880	547	72	111	740	645	300	0	Content		810	705	26262666	980572207
26280	08:40:05.479	00:00:26.279	1577	765,5526	794,3176	0,5601618	0,7761042	486,1692	3,401911	0	-1024	-768	-1	-1	-1	-1	4	68	766	794						Untertest2.avi	0	880	547	72	111	740	645	300	0	Content		694	683	26279730	980589271
26296	08:40:05.495	00:00:26.295	1578	801,0595	783,2227	0,5604013	0,7773212	486,1692	3,330142	0	-1024	-768	-1	-1	-1	-1	4	68	801	783						Untertest2.avi	0	880	547	72	111	740	645	300	0	Content		729	672	26295909	980605450
26313	08:40:05.512	00:00:26.313	1579	770,1878	762,5	0,5605636	0,7785672	486,0109	3,516247	0	-1024	-768	-1	-1	-1	-1	4	68	770	762						Untertest2.avi	0	880	547	72	111	740	645	300	0	Content		698	651	26313033	980622574
26329	08:40:05.528	00:00:26.329	1580	779,1277	759,3979	0,5606694	0,7794413	486,0662	3,47608	0	-1024	-768	-1	-1	-1	-1	4	68	779	759						Untertest2.avi	0	880	547	72	111	740	645	300	0	Content		707	648	26329281	980638822
26346	08:40:05.545	00:00:26.346	1581	761,4713	744,6942	0,5607939	0,7801168	486,0277	3,539901	0	-1024	-768	-1	-1	-1	-1	4	68	761	745						Untertest2.avi	0	880	547	72	111	740	645	300	0	Content		689	634	26346222	980655763
26363	08:40:05.562	00:00:26.362	1582	813,4906	756,4635	0,5612469	0,7806823	486,2437	3,498392	0	-1024	-768	-1	-1	-1	-1	4	68	813	756						Untertest2.avi	0	880	547	72	111	740	645	300	0	Content		741	645	26362970	980672511
26380	08:40:05.579	00:00:26.379	1583	808,6985	749,2322	0,5613822	0,7810048	486,2034	3,547392	0	-1024	-768	-1	-1	-1	-1	4	69	809	749						Untertest2.avi	0	880	547	72	111	811	638	233	0	Content		737	638	26379718	980689259
26396	08:40:05.595	00:00:26.395	1584	853,8745	735,0674	0,5688373	0,7806258	514,5846	3,744307	0	-1024	-768	-1	-1	-1	-1	4	69	854	735						Untertest2.avi	0	880	547	72	111	811	638	233	0	Content		782	624	26395898	980705439
26413	08:40:05.612	00:00:26.412	1585	807,5321	742,392	0,5619398	0,7810178	486,3513	3,533004	0	1062,144	490,4861	0,3869351	0,791269	504,1042	2,918023	0	69	935	616						Untertest2.avi	0	880	547	72	111	811	638	233	0	Content		863	505	26412519	980722060
26429	08:40:05.628	00:00:26.429	1586	808,4416	749,5289	0,5623746	0,7808218	486,3228	3,533914	0	956,9688	764,4199	0,3875789	0,7904018	503,5945	3,550295	0	69	883	757						Untertest2.avi	0	880	547	72	111	811	638	233	0	Content		811	646	26429268	980738809
26446	08:40:05.645	00:00:26.446	1587	815,0428	752,1602	0,5693638	0,7799494	511,3082	3,73577	0	-1024	-768	-1	-1	-1	-1	4	69	815	752						Untertest2.avi	0	880	547	72	111	811	638	233	0	Content		743	641	26446344	980755885
26463	08:40:05.662	00:00:26.462	1588	807,0074	757,6473	0,5631987	0,780068	486,2469	3,50634	0	982,9546	726,8843	0,3847271	0,7895274	516,9301	3,664311	0	69	895	742						Untertest2.avi	0	880	547	72	111	811	638	233	0	Content		823	631	26462894	980772435
26479	08:40:05.678	00:00:26.479	1589	807,6058	753,1603	0,5634574	0,7800267	486,1339	3,479586	0	963,5309	756,0459	0,3836728	0,7893987	521,6264	3,737993	0	69	886	755						Untertest2.avi	0	880	547	72	111	811	638	233	0	Content		814	644	26479382	980788923
26496	08:40:05.695	00:00:26.496	1590	814,5976	752,0232	0,5636282	0,780261	486,1451	3,511497	0	985,4408	748,9078	0,3838922	0,7893787	521,5479	3,702796	0	69	900	750						Untertest2.avi	0	880	547	72	111	811	638	233	0	Content		828	639	26496137	980805678
26513	08:40:05.712	00:00:26.512	1591	803,971	756,9781	0,5637438	0,7806584	486,0587	3,544779	0	-1024	-768	-1	-1	-1	-1	4	69	804	757						Untertest2.avi	0	880	547	72	111	811	638	233	0	Content		732	646	26512761	980822302
26529	08:40:05.728	00:00:26.529	1592	848,613	744,4278	0,5721781	0,7806975	518,228	3,75287	0	999,2017	760,1882	0,3847996	0,7897412	518,995	3,750805	0	69	924	752						Untertest2.avi	0	880	547	72	111	811	638	233	0	Content		852	641	26529385	980838926
26546	08:40:05.745	00:00:26.546	1593	846,1043	742,3138	0,5715128	0,78123	514,811	3,797887	0	1036,595	762,4977	0,3840431	0,7899841	522,7908	3,783558	0	69	941	752						Untertest2.avi	0	880	547	72	111	811	638	233	0	Content		869	641	26546003	980855544
26563	08:40:05.762	00:00:26.562	1594	798,8397	741,998	0,564338	0,7821538	486,2432	3,585599	0	-1024	-768	-1	-1	-1	-1	4	69	799	742						Untertest2.avi	0	880	547	72	111	811	638	233	0	Content		727	631	26562758	980872299
26579	08:40:05.778	00:00:26.579	1595	800,3868	739,2051	0,5646982	0,7825734	486,3761	3,581214	0	1038,656	692,9663	0,3849637	0,7904102	522,3021	3,856816	0	69	920	716						Untertest2.avi	0	880	547	72	111	811	638	233	0	Content		848	605	26579448	980888989
26596	08:40:05.795	00:00:26.595	1596	795,1013	738,0172	0,5650921	0,7828679	486,0974	3,592309	0	-1024	-768	-1	-1	-1	-1	4	69	795	738						Untertest2.avi	0	880	547	72	111	811	638	233	0	Content		723	627	26595996	980905537
26613	08:40:05.812	00:00:26.612	1597	847,3539	747,6204	0,5657431	0,7825443	486,0974	3,590395	0	-1024	-768	-1	-1	-1	-1	4	70	847	748						Untertest2.avi	0	880	547	72	111	754	622	217	0	Content		775	637	26612621	980922162
26630	08:40:05.829	00:00:26.629	1598	786,7285	732,9615	0,5655316	0,7826344	485,9634	3,615175	0	-1024	-768	-1	-1	-1	-1	4	70	787	733						Untertest2.avi	0	880	547	72	111	754	622	217	0	Content		715	622	26629501	980939042
26646	08:40:05.845	00:00:26.646	1599	789,866	728,1157	0,5656897	0,7823266	485,9898	3,594089	0	-1024	-768	-1	-1	-1	-1	4	70	790	728						Untertest2.avi	0	880	547	72	111	754	622	217	0	Content		718	617	26646127	980955668
26663	08:40:05.862	00:00:26.662	1600	743,3801	723,864	0,5659334	0,7817433	485,9346	3,665734	0	-1024	-768	-1	-1	-1	-1	4	70	743	724						Untertest2.avi	0	880	547	72	111	754	622	217	0	Content		671	613	26662748	980972289
26679	08:40:05.878	00:00:26.679	1601	731,847	728,2452	0,5656993	0,781538	485,8948	3,67235	0	-1024	-768	-1	-1	-1	-1	4	70	732	728						Untertest2.avi	0	880	547	72	111	754	622	217	0	Content		660	617	26679314	980988855
26696	08:40:05.895	00:00:26.695	1602	737,4942	726,826	0,5654277	0,7814642	486,0713	3,62358	0	921,1182	768,6107	0,3881023	0,7886583	511,4541	3,740753	0	70	829	748						Untertest2.avi	0	880	547	72	111	754	622	217	0	Content		757	637	26695987	981005528
26713	08:40:05.912	00:00:26.712	1603	720,3756	726,8525	0,5652732	0,781403	486,1621	3,677314	0	970,1318	777,3173	0,3865243	0,7886553	516,3432	3,823826	0	70	845	752						Untertest2.avi	0	880	547	72	111	754	622	217	0	Content		773	641	26712809	981022350
26729	08:40:05.928	00:00:26.728	1604	752,9092	736,2701	0,5714291	0,7807748	510,5898	3,869803	0	943,1752	751,0068	0,387201	0,7886544	512,6506	3,748272	0	70	848	744						Untertest2.avi	0	880	547	72	111	754	622	217	0	Content		776	633	26728987	981038528
26746	08:40:05.945	00:00:26.745	1605	727,7813	729,6547	0,5647941	0,7809904	486,2119	3,6704	0	949,1476	748,3495	0,3838951	0,7887893	523,9392	3,882049	0	70	838	739						Untertest2.avi	0	880	547	72	111	754	622	217	0	Content		766	628	26745932	981055473
26763	08:40:05.962	00:00:26.762	1606	734,9796	712,9118	0,5644057	0,7806914	486,1689	3,704992	0	955,12	745,6922	0,3813834	0,788904	531,7555	3,876272	0	70	845	729						Untertest2.avi	0	880	547	72	111	754	622	217	0	Content		773	618	26762611	981072152
26779	08:40:05.978	00:00:26.779	1607	740,7704	740,6163	0,5640411	0,7805044	486,1555	3,640955	0	-1024	-768	-1	-1	-1	-1	4	70	741	741						Untertest2.avi	0	880	547	72	111	754	622	217	0	Content		669	630	26779336	981088877
26796	08:40:05.995	00:00:26.795	1608	729,785	730,5954	0,5635714	0,7802957	486,3082	3,717336	0	918,459	699,5264	0,3849272	0,7890567	514,9564	3,744081	0	70	824	715						Untertest2.avi	0	880	547	72	111	754	622	217	0	Content		752	604	26795866	981105407
26813	08:40:06.012	00:00:26.812	1609	716,0222	724,4191	0,5631115	0,780109	486,3867	3,769612	0	928,1224	652,7372	0,3853588	0,7890739	511,614	3,722539	0	70	822	689						Untertest2.avi	0	880	547	72	111	754	622	217	0	Content		750	578	26812554	981122095
26829	08:40:06.028	00:00:26.829	1610	719,0338	741,0338	0,5627138	0,7797834	486,3072	3,734317	0	947,5574	725,5981	0,3886388	0,7889259	498,3914	3,781322	0	71	833	733						Untertest2.avi	0	880	547	72	111	665	622	266	0	Content		761	622	26829358	981138899
26846	08:40:06.045	00:00:26.845	1611	749,5237	745,9023	0,5699424	0,7787659	515,4433	3,894869	0	-1024	-768	-1	-1	-1	-1	4	71	750	746						Untertest2.avi	0	880	547	72	111	665	622	266	0	Content		678	635	26845902	981155443
26863	08:40:06.062	00:00:26.862	1612	736,8682	756,4647	0,5717907	0,7778648	523,3802	3,942695	0	-1024	-768	-1	-1	-1	-1	4	71	737	756						Untertest2.avi	0	880	547	72	111	665	622	266	0	Content		665	645	26862526	981172067
26879	08:40:06.078	00:00:26.879	1613	-1024	-768	-1	-1	-1	-1	4	-1024	-768	-1	-1	-1	-1	4	71	0	0						Untertest2.avi	0	880	547	72	111	665	622	266	0	Content		-72	-111	26879149	981188690
26896	08:40:06.095	00:00:26.895	1614	-1024	-768	-1	-1	-1	-1	4	-1024	-768	-1	-1	-1	-1	4	71	0	0						Untertest2.avi	0	880	547	72	111	665	622	266	0	Content		-72	-111	26895772	981205313
26913	08:40:06.112	00:00:26.912	1615	-1024	-768	-1	-1	-1	-1	4	-1024	-768	-1	-1	-1	-1	4	71	0	0						Untertest2.avi	0	880	547	72	111	665	622	266	0	Content		-72	-111	26912536	981222077
26929	08:40:06.128	00:00:26.929	1616	-1024	-768	-1	-1	-1	-1	4	-1024	-768	-1	-1	-1	-1	4	71	0	0						Untertest2.avi	0	880	547	72	111	665	622	266	0	Content		-72	-111	26929152	981238693
26946	08:40:06.145	00:00:26.945	1617	-1024	-768	-1	-1	-1	-1	4	-1024	-768	-1	-1	-1	-1	4	71	0	0						Untertest2.avi	0	880	547	72	111	665	622	266	0	Content		-72	-111	26945767	981255308
26962	08:40:06.161	00:00:26.962	1618	645,6756	585,0026	0,569588	0,7697548	520,1163	2,88324	0	-1024	-768	-1	-1	-1	-1	4	71	646	585						Untertest2.avi	0	880	547	72	111	665	622	266	0	Content		574	474	26962015	981271556
26979	08:40:06.178	00:00:26.979	1619	-1024	-768	-1	-1	-1	-1	4	-1024	-768	-1	-1	-1	-1	4	71	0	0						Untertest2.avi	0	880	547	72	111	665	622	266	0	Content		-72	-111	26979262	981288803
26996	08:40:06.195	00:00:26.995	1620	1041,016	636,5593	0,5501935	0,7717949	509,6125	4,131136	0	-1024	-768	-1	-1	-1	-1	4	71	1041	637						Untertest2.avi	0	880	547	72	111	665	622	266	0	Content		969	526	26995521	981305062
27012	08:40:06.211	00:00:27.012	1621	-1024	-768	-1	-1	-1	-1	4	-1024	-768	-1	-1	-1	-1	4	71	0	0						Untertest2.avi	0	880	547	72	111	665	622	266	0	Content		-72	-111	27012384	981321925
27029	08:40:06.228	00:00:27.029	1622	-1024	-768	-1	-1	-1	-1	4	-1024	-768	-1	-1	-1	-1	4	71	0	0						Untertest2.avi	0	880	547	72	111	665	622	266	0	Content		-72	-111	27029014	981338555
27046	08:40:06.245	00:00:27.045	1623	-1024	-768	-1	-1	-1	-1	4	-1024	-768	-1	-1	-1	-1	4	71	0	0						Untertest2.avi	0	880	547	72	111	665	622	266	0	Content		-72	-111	27045510	981355051
27062	08:40:06.261	00:00:27.062	1624	-1024	-768	-1	-1	-1	-1	4	-1024	-768	-1	-1	-1	-1	4	71	0	0						Untertest2.avi	0	880	547	72	111	665	622	266	0	Content		-72	-111	27062177	981371718
27079	08:40:06.278	00:00:27.078	1625	639,7402	774,8359	0,5533645	0,7722763	509,6125	2,366103	0	-1024	-768	-1	-1	-1	-1	4	71	640	775						Untertest2.avi	0	880	547	72	111	665	622	266	0	Content		568	664	27078626	981388167
27096	08:40:06.295	00:00:27.095	1626	-1024	-768	-1	-1	-1	-1	4	-1024	-768	-1	-1	-1	-1	4		0	0						Untertest2.avi	0	880	547	72	111				0	Content		-72	-111	27095749	981405290
27112	08:40:06.311	00:00:27.112	1627	-1024	-768	-1	-1	-1	-1	4	-1024	-768	-1	-1	-1	-1	4		0	0						Untertest2.avi	0	880	547	72	111				0	Content		-72	-111	27112309	981421850
27129	08:40:06.328	00:00:27.128	1628	-1024	-768	-1	-1	-1	-1	4	-1024	-768	-1	-1	-1	-1	4		0	0						Untertest2.avi	0	880	547	72	111				0	Content		-72	-111	27128976	981438517
27146	08:40:06.345	00:00:27.145	1629	-1024	-768	-1	-1	-1	-1	4	-1024	-768	-1	-1	-1	-1	4		0	0						Untertest2.avi	0	880	547	72	111				0	Content		-72	-111	27145618	981455159
27162	08:40:06.361	00:00:27.162	1630	-1024	-768	-1	-1	-1	-1	4	-1024	-768	-1	-1	-1	-1	4		0	0						Untertest2.avi	0	880	547	72	111				0	Content		-72	-111	27162242	981471783
27179	08:40:06.378	00:00:27.178	1631	-1024	-768	-1	-1	-1	-1	4	-1024	-768	-1	-1	-1	-1	4		0	0						Untertest2.avi	0	880	547	72	111				0	Content		-72	-111	27178909	981488450
27196	08:40:06.395	00:00:27.195	1632	-1024	-768	-1	-1	-1	-1	4	-1024	-768	-1	-1	-1	-1	4		0	0						Untertest2.avi	0	880	547	72	111				0	Content		-72	-111	27195571	981505112
27212	08:40:06.411	00:00:27.212	1633	-1024	-768	-1	-1	-1	-1	4	-1024	-768	-1	-1	-1	-1	4		0	0						Untertest2.avi	0	880	547	72	111				0	Content		-72	-111	27212238	981521779
27229	08:40:06.428	00:00:27.228	1634	-1024	-768	-1	-1	-1	-1	4	-1024	-768	-1	-1	-1	-1	4		0	0						Untertest2.avi	0	880	547	72	111				0	Content		-72	-111	27228856	981538397
27245	08:40:06.444	00:00:27.245	1635	-1024	-768	-1	-1	-1	-1	4	-1024	-768	-1	-1	-1	-1	4		0	0						Untertest2.avi	0	880	547	72	111				0	Content		-72	-111	27245479	981555020
27262	08:40:06.461	00:00:27.262	1636	-1024	-768	-1	-1	-1	-1	4	-1024	-768	-1	-1	-1	-1	4		0	0						Untertest2.avi	0	880	547	72	111				0	Content		-72	-111	27262301	981571842
27279	08:40:06.478	00:00:27.278	1637	-1024	-768	-1	-1	-1	-1	4	-1024	-768	-1	-1	-1	-1	4		0	0						Untertest2.avi	0	880	547	72	111				0	Content		-72	-111	27278968	981588509
27296	08:40:06.495	00:00:27.295	1638	1076,933	620,9915	0,5319591	0,7736731	525,8605	4,200774	0	-1024	-768	-1	-1	-1	-1	4	72	1077	621						Untertest2.avi	0	880	547	72	111	1005	510	16	0	Content		1005	510	27295746	981605287
27312	08:40:06.511	00:00:27.311	1639	-1024	-768	-1	-1	-1	-1	4	-1024	-768	-1	-1	-1	-1	4		0	0						Untertest2.avi	0	880	547	72	111				0	Content		-72	-111	27311801	981621342
27329	08:40:06.528	00:00:27.328	1640	-1024	-768	-1	-1	-1	-1	4	-1024	-768	-1	-1	-1	-1	4		0	0						Untertest2.avi	0	880	547	72	111				0	Content		-72	-111	27328912	981638453
27346	08:40:06.545	00:00:27.345	1641	-1024	-768	-1	-1	-1	-1	4	-1024	-768	-1	-1	-1	-1	4		0	0						Untertest2.avi	0	880	547	72	111				0	Content		-72	-111	27345536	981655077
27362	08:40:06.561	00:00:27.362	1642	-1024	-768	-1	-1	-1	-1	4	-1024	-768	-1	-1	-1	-1	4		0	0						Untertest2.avi	0	880	547	72	111				0	Content		-72	-111	27362291	981671832
27379	08:40:06.578	00:00:27.378	1643	-1024	-768	-1	-1	-1	-1	4	-1024	-768	-1	-1	-1	-1	4		0	0						Untertest2.avi	0	880	547	72	111				0	Content		-72	-111	27378914	981688455
27396	08:40:06.595	00:00:27.395	1644	-1024	-768	-1	-1	-1	-1	4	-1024	-768	-1	-1	-1	-1	4		0	0						Untertest2.avi	0	880	547	72	111				0	Content		-72	-111	27395538	981705079
27412	08:40:06.611	00:00:27.412	1645	-1024	-768	-1	-1	-1	-1	4	-1024	-768	-1	-1	-1	-1	4		0	0						Untertest2.avi	0	880	547	72	111				0	Content		-72	-111	27412173	981721714
27429	08:40:06.628	00:00:27.428	1646	-1024	-768	-1	-1	-1	-1	4	-1024	-768	-1	-1	-1	-1	4		0	0						Untertest2.avi	0	880	547	72	111				0	Content		-72	-111	27428908	981738449
27446	08:40:06.645	00:00:27.445	1647	-1024	-768	-1	-1	-1	-1	4	-1024	-768	-1	-1	-1	-1	4		0	0						Untertest2.avi	0	880	547	72	111				0	Content		-72	-111	27445531	981755072
27462	08:40:06.661	00:00:27.462	1648	-1024	-768	-1	-1	-1	-1	4	-1024	-768	-1	-1	-1	-1	4		0	0						Untertest2.avi	0	880	547	72	111				0	Content		-72	-111	27462172	981771713
27479	08:40:06.678	00:00:27.478	1649	-1024	-768	-1	-1	-1	-1	4	-1024	-768	-1	-1	-1	-1	4		0	0						Untertest2.avi	0	880	547	72	111				0	Content		-72	-111	27478779	981788320
27496	08:40:06.695	00:00:27.495	1650	-1024	-768	-1	-1	-1	-1	4	-1024	-768	-1	-1	-1	-1	4		0	0						Untertest2.avi	0	880	547	72	111				0	Content		-72	-111	27495526	981805067
27512	08:40:06.711	00:00:27.511	1651	-1024	-768	-1	-1	-1	-1	4	-1024	-768	-1	-1	-1	-1	4		0	0						Untertest2.avi	0	880	547	72	111				0	Content		-72	-111	27511651	981821192
27529	08:40:06.728	00:00:27.528	1652	-1024	-768	-1	-1	-1	-1	4	-1024	-768	-1	-1	-1	-1	4		0	0						Untertest2.avi	0	880	547	72	111				0	Content		-72	-111	27528901	981838442
27546	08:40:06.745	00:00:27.545	1653	-1024	-768	-1	-1	-1	-1	4	-1024	-768	-1	-1	-1	-1	4		0	0						Untertest2.avi	0	880	547	72	111				0	Content		-72	-111	27545647	981855188
27562	08:40:06.761	00:00:27.562	1654	-1024	-768	-1	-1	-1	-1	4	-1024	-768	-1	-1	-1	-1	4		0	0						Untertest2.avi	0	880	547	72	111				0	Content		-72	-111	27562271	981871812
27578	08:40:06.777	00:00:27.578	1655	-1024	-768	-1	-1	-1	-1	4	-1024	-768	-1	-1	-1	-1	4		0	0						Untertest2.avi	0	880	547	72	111				0	Content		-72	-111	27578270	981887811
27595	08:40:06.794	00:00:27.594	1656	-1024	-768	-1	-1	-1	-1	4	-1024	-768	-1	-1	-1	-1	4		0	0						Untertest2.avi	0	880	547	72	111				0	Content		-72	-111	27594893	981904434
27611	08:40:06.810	00:00:27.611	1657	-1024	-768	-1	-1	-1	-1	4	-1024	-768	-1	-1	-1	-1	4		0	0						Untertest2.avi	0	880	547	72	111				0	Content		-72	-111	27611018	981920559
27628	08:40:06.827	00:00:27.627	1658	-1024	-768	-1	-1	-1	-1	4	-1024	-768	-1	-1	-1	-1	4		0	0						Untertest2.avi	0	880	547	72	111				0	Content		-72	-111	27627640	981937181
27644	08:40:06.843	00:00:27.644	1659	-1024	-768	-1	-1	-1	-1	4	-1024	-768	-1	-1	-1	-1	4		0	0						Untertest2.avi	0	880	547	72	111				0	Content		-72	-111	27644263	981953804
27661	08:40:06.860	00:00:27.661	1660	-1024	-768	-1	-1	-1	-1	4	-1024	-768	-1	-1	-1	-1	4		0	0						Untertest2.avi	0	880	547	72	111				0	Content		-72	-111	27661457	981970998
27679	08:40:06.878	00:00:27.678	1661	-1024	-768	-1	-1	-1	-1	4	-1024	-768	-1	-1	-1	-1	4		0	0						Untertest2.avi	0	880	547	72	111				0	Content		-72	-111	27678829	981988370
27696	08:40:06.895	00:00:27.696	1662	-1024	-768	-1	-1	-1	-1	4	-1024	-768	-1	-1	-1	-1	4		0	0						Untertest2.avi	0	880	547	72	111				0	Content		-72	-111	27696075	982005616
27711	08:40:06.910	00:00:27.710	1663	-1024	-768	-1	-1	-1	-1	4	-1024	-768	-1	-1	-1	-1	4		0	0						Untertest2.avi	0	880	547	72	111				0	Content		-72	-111	27710875	982020416
27728	08:40:06.927	00:00:27.727	1664	-1024	-768	-1	-1	-1	-1	4	-1024	-768	-1	-1	-1	-1	4		0	0						Untertest2.avi	0	880	547	72	111				0	Content		-72	-111	27727623	982037164
27744	08:40:06.943	00:00:27.744	1665	-1024	-768	-1	-1	-1	-1	4	-1024	-768	-1	-1	-1	-1	4		0	0						Untertest2.avi	0	880	547	72	111				0	Content		-72	-111	27744246	982053787
27761	08:40:06.960	00:00:27.760	1666	-1024	-768	-1	-1	-1	-1	4	-1024	-768	-1	-1	-1	-1	4		0	0						Untertest2.avi	0	880	547	72	111				0	Content		-72	-111	27760871	982070412
27777	08:40:06.976	00:00:27.777	1667	-1024	-768	-1	-1	-1	-1	4	-1024	-768	-1	-1	-1	-1	4		0	0						Untertest2.avi	0	880	547	72	111				0	Content		-72	-111	27777493	982087034
27794	08:40:06.993	00:00:27.794	1668	-1024	-768	-1	-1	-1	-1	4	-1024	-768	-1	-1	-1	-1	4		0	0						Untertest2.avi	0	880	547	72	111				0	Content		-72	-111	27794129	982103670
27811	08:40:07.010	00:00:27.811	1669	-1024	-768	-1	-1	-1	-1	4	-1024	-768	-1	-1	-1	-1	4		0	0						Untertest2.avi	0	880	547	72	111				0	Content		-72	-111	27811313	982120854
27829	08:40:07.028	00:00:27.828	1670	-1024	-768	-1	-1	-1	-1	4	-1024	-768	-1	-1	-1	-1	4		0	0						Untertest2.avi	0	880	547	72	111				0	Content		-72	-111	27828687	982138228
27846	08:40:07.045	00:00:27.846	1671	-1024	-768	-1	-1	-1	-1	4	-1024	-768	-1	-1	-1	-1	4		0	0						Untertest2.avi	0	880	547	72	111				0	Content		-72	-111	27846065	982155606
27861	08:40:07.060	00:00:27.860	1672	-1024	-768	-1	-1	-1	-1	4	-1024	-768	-1	-1	-1	-1	4		0	0						Untertest2.avi	0	880	547	72	111				0	Content		-72	-111	27860862	982170403
27877	08:40:07.076	00:00:27.877	1673	-1024	-768	-1	-1	-1	-1	4	-1024	-768	-1	-1	-1	-1	4		0	0						Untertest2.avi	0	880	547	72	111				0	Content		-72	-111	27877485	982187026
27894	08:40:07.093	00:00:27.894	1674	-1024	-768	-1	-1	-1	-1	4	-1024	-768	-1	-1	-1	-1	4		0	0						Untertest2.avi	0	880	547	72	111				0	Content		-72	-111	27894233	982203774
27911	08:40:07.110	00:00:27.910	1675	-1024	-768	-1	-1	-1	-1	4	-1024	-768	-1	-1	-1	-1	4		0	0						Untertest2.avi	0	880	547	72	111				0	Content		-72	-111	27910857	982220398
27927	08:40:07.126	00:00:27.927	1676	-1024	-768	-1	-1	-1	-1	4	-1024	-768	-1	-1	-1	-1	4		0	0						Untertest2.avi	0	880	547	72	111				0	Content		-72	-111	27927481	982237022
27944	08:40:07.143	00:00:27.944	1677	-1024	-768	-1	-1	-1	-1	4	-1024	-768	-1	-1	-1	-1	4		0	0						Untertest2.avi	0	880	547	72	111				0	Content		-72	-111	27944113	982253654
27961	08:40:07.160	00:00:27.961	1678	-1024	-768	-1	-1	-1	-1	4	-1024	-768	-1	-1	-1	-1	4		0	0						Untertest2.avi	0	880	547	72	111				0	Content		-72	-111	27961171	982270712
27979	08:40:07.178	00:00:27.978	1679	-1024	-768	-1	-1	-1	-1	4	-1024	-768	-1	-1	-1	-1	4		0	0						Untertest2.avi	0	880	547	72	111				0	Content		-72	-111	27978541	982288082
27996	08:40:07.195	00:00:27.995	1680	-1024	-768	-1	-1	-1	-1	4	-1024	-768	-1	-1	-1	-1	4		0	0						Untertest2.avi	0	880	547	72	111				0	Content		-72	-111	27995786	982305327
28011	08:40:07.210	00:00:28.010	1681	-1024	-768	-1	-1	-1	-1	4	-1024	-768	-1	-1	-1	-1	4		0	0						Untertest2.avi	0	880	547	72	111				0	Content		-72	-111	28010715	982320256
28027	08:40:07.226	00:00:28.027	1682	-1024	-768	-1	-1	-1	-1	4	-1024	-768	-1	-1	-1	-1	4		0	0						Untertest2.avi	0	880	547	72	111				0	Content		-72	-111	28027339	982336880
28044	08:40:07.243	00:00:28.044	1683	-1024	-768	-1	-1	-1	-1	4	-1024	-768	-1	-1	-1	-1	4		0	0						Untertest2.avi	0	880	547	72	111				0	Content		-72	-111	28044091	982353632
28061	08:40:07.260	00:00:28.060	1684	-1024	-768	-1	-1	-1	-1	4	-1024	-768	-1	-1	-1	-1	4		0	0						Untertest2.avi	0	880	547	72	111				0	Content		-72	-111	28060710	982370251
28077	08:40:07.276	00:00:28.077	1685	-1024	-768	-1	-1	-1	-1	4	-1024	-768	-1	-1	-1	-1	4		0	0						Untertest2.avi	0	880	547	72	111				0	Content		-72	-111	28077321	982386862
28095	08:40:07.294	00:00:28.095	1686	513,6861	878,7954	0,3681401	0,7877767	519,6195	3,747725	3	586,0239	912,2714	0,3681794	0,7877684	519,6195	3,722448	1	73	586	912						Untertest2.avi	0	880	547	72	111	539	815	366	0	Content		514	801	28095146	982404687
28112	08:40:07.311	00:00:28.111	1687	519,6895	857,0098	0,3664192	0,786837	493,8673	3,69529	3	575,4533	887,0842	0,3662826	0,7868333	493,8673	3,670723	1	73	575	887						Untertest2.avi	0	880	547	72	111	539	815	366	0	Content		503	776	28111697	982421238
28128	08:40:07.327	00:00:28.128	1688	468,8279	884,3245	0,3682952	0,7858164	493,4285	3,546203	3	541,6345	916,1717	0,3683409	0,7858135	493,4284	3,522684	1	73	542	916						Untertest2.avi	0	880	547	72	111	539	815	366	0	Content		470	805	28128448	982437989
28145	08:40:07.344	00:00:28.144	1689	679,0469	905,564	0,5437675	0,7789271	524,4164	3,676115	0	587,7443	909,4153	0,3709113	0,7853395	493,2065	3,590588	0	73	633	907						Untertest2.avi	0	880	547	72	111	539	815	366	0	Content		561	796	28144821	982454362
28162	08:40:07.361	00:00:28.161	1690	690,5355	960,0892	0,5449781	0,7785573	520,3635	3,568653	0	929,8552	918,106	0,3766916	0,7850885	479,9514	3,448391	0	73	810	939						Untertest2.avi	0	880	547	72	111	539	815	366	0	Content		738	828	28161762	982471303
28179	08:40:07.378	00:00:28.178	1691	696,1292	929,0773	0,5477769	0,7782809	523,6539	3,692505	0	595,7599	939,7899	0,3746742	0,7844908	492,4983	3,453464	0	73	646	934						Untertest2.avi	0	880	547	72	111	539	815	366	0	Content		574	823	28178566	982488107
28195	08:40:07.394	00:00:28.195	1692	713,0025	941,7185	0,5497046	0,7776361	524,7082	3,640862	0	585,7981	931,6958	0,3762221	0,7839366	491,8239	3,533711	0	73	649	937						Untertest2.avi	0	880	547	72	111	539	815	366	0	Content		577	826	28195181	982504722
28211	08:40:07.410	00:00:28.211	1693	682,73	902,0844	0,5432763	0,777338	492,9232	3,496271	0	578,9095	958,925	0,377487	0,7832413	491,3746	3,516712	0	73	631	931						Untertest2.avi	0	880	547	72	111	539	815	366	0	Content		559	820	28211315	982520856
28229	08:40:07.428	00:00:28.228	1694	656,3783	923,2092	0,5438142	0,7768332	492,6985	3,420758	0	534,6543	940,5564	0,3779258	0,7830381	491,7578	3,518967	0	73	596	932						Untertest2.avi	0	880	547	72	111	539	815	366	0	Content		524	821	28228553	982538094
28245	08:40:07.444	00:00:28.245	1695	620,1193	862,138	0,54424	0,7766121	492,4782	3,655774	0	527,7414	933,7657	0,3782643	0,7835149	491,7202	3,523931	0	73	574	898						Untertest2.avi	0	880	547	72	111	539	815	366	0	Content		502	787	28245181	982554722
28262	08:40:07.461	00:00:28.261	1696	648,1387	932,9237	0,5440559	0,7767316	492,4782	3,437222	0	523,7593	918,0016	0,3781568	0,7845375	491,751	3,549227	0	73	586	925						Untertest2.avi	0	880	547	72	111	539	815	366	0	Content		514	814	28261560	982571101
28278	08:40:07.477	00:00:28.278	1697	642,5609	868,0114	0,5438247	0,7764234	492,3056	3,578521	0	538,8032	928,8674	0,3779046	0,7854708	491,2625	3,523782	0	73	591	898						Untertest2.avi	0	880	547	72	111	539	815	366	0	Content		519	787	28278309	982587850
28295	08:40:07.494	00:00:28.294	1698	669,715	928,4026	0,5434046	0,7763764	492,2634	3,391433	0	559,1301	932,6179	0,3775982	0,7866688	491,2625	3,500251	0	73	614	931						Untertest2.avi	0	880	547	72	111	539	815	366	0	Content		542	820	28294934	982604475
28312	08:40:07.511	00:00:28.311	1699	664,2212	932,7505	0,5430653	0,7762767	492,2676	3,349928	0	540,2913	951,1292	0,3772935	0,7872999	491,2007	3,500519	0	73	602	942						Untertest2.avi	0	880	547	72	111	539	815	366	0	Content		530	831	28311558	982621099
28328	08:40:07.527	00:00:28.328	1700	735,9972	966,162	0,537212	0,7764922	521,6277	3,595028	0	192,4393	935,2252	0,3737038	0,7886619	503,9527	3,620299	0	73	464	951						Untertest2.avi	0	880	547	72	111	539	815	366	0	Content		392	840	28328182	982637723
28345	08:40:07.544	00:00:28.344	1701	679,2837	955,4254	0,5427634	0,776086	492,2676	3,27848	0	589,5793	910,8973	0,3717827	0,7897203	511,5219	3,677324	0	73	634	933						Untertest2.avi	0	880	547	72	111	539	815	366	0	Content		562	822	28344803	982654344
28362	08:40:07.561	00:00:28.361	1702	723,7858	918,1447	0,5505133	0,7765359	521,8936	3,624978	0	566,7061	934,8407	0,3742305	0,7906028	503,9527	3,548632	0	73	645	926						Untertest2.avi	0	880	547	72	111	539	815	366	0	Content		573	815	28361553	982671094
28378	08:40:07.577	00:00:28.378	1703	-1024	-768	-1	-1	-1	-1	4	-1024	-768	-1	-1	-1	-1	4	73	0	0						Untertest2.avi	0	880	547	72	111	539	815	366	0	Content		-72	-111	28378177	982687718
28395	08:40:07.594	00:00:28.394	1704	-1024	-768	-1	-1	-1	-1	4	-1024	-768	-1	-1	-1	-1	4	73	0	0						Untertest2.avi	0	880	547	72	111	539	815	366	0	Content		-72	-111	28394858	982704399
28412	08:40:07.611	00:00:28.411	1705	-1024	-768	-1	-1	-1	-1	4	-1024	-768	-1	-1	-1	-1	4	73	0	0						Untertest2.avi	0	880	547	72	111	539	815	366	0	Content		-72	-111	28411525	982721066
28428	08:40:07.627	00:00:28.428	1706	683,8848	904,465	0,5454724	0,7812101	493,0108	3,350154	0	562,9544	883,947	0,3799239	0,7954066	491,9765	3,409355	0	73	623	894						Untertest2.avi	0	880	547	72	111	539	815	366	0	Content		551	783	28428172	982737713
28445	08:40:07.644	00:00:28.444	1707	682,0587	914,7061	0,5456318	0,78231	492,6527	3,283485	0	539,0213	919,1244	0,3799174	0,7966599	491,9766	3,316608	0	73	611	917						Untertest2.avi	0	880	547	72	111	539	815	366	0	Content		539	806	28444797	982754338
28462	08:40:07.661	00:00:28.461	1708	638,6732	884,2439	0,5459073	0,783452	492,1665	3,391952	0	505,9865	902,4069	0,3800214	0,7977366	491,9766	3,377032	0	74	572	893						Untertest2.avi	0	880	547	72	111	534	780	300	0	Content		500	782	28461547	982771088
28478	08:40:07.677	00:00:28.478	1709	669,9196	905,4482	0,5461428	0,7839645	492,1665	3,313837	0	525,3807	802,1486	0,3803137	0,7984358	490,927	3,061557	0	74	598	854						Untertest2.avi	0	880	547	72	111	534	780	300	0	Content		526	743	28478170	982787711
28495	08:40:07.694	00:00:28.494	1710	661,7272	891,5685	0,5463949	0,7847846	492,1665	3,312053	0	508,7461	907,0524	0,3801389	0,7994319	490,9271	3,322031	0	74	585	899						Untertest2.avi	0	880	547	72	111	534	780	300	0	Content		513	788	28494794	982804335
28511	08:40:07.710	00:00:28.511	1711	617,7041	862,906	0,5465432	0,7851927	492,1665	3,437102	0	525,9924	801,2694	0,3802749	0,8000824	490,0227	3,124105	0	74	572	832						Untertest2.avi	0	880	547	72	111	534	780	300	0	Content		500	721	28511422	982820963
28528	08:40:07.727	00:00:28.528	1712	646,0157	857,6201	0,5467478	0,785442	492,1665	3,393612	0	533,0085	908,3766	0,3801151	0,8003011	490,0228	3,326765	0	74	590	883						Untertest2.avi	0	880	547	72	111	534	780	300	0	Content		518	772	28528165	982837706
28545	08:40:07.744	00:00:28.544	1713	631,9589	867,7708	0,5461683	0,7855207	490,0845	3,354464	0	538,3044	920,318	0,3799008	0,8003764	490,0228	3,380781	0	74	585	894						Untertest2.avi	0	880	547	72	111	534	780	300	0	Content		513	783	28544792	982854333
28561	08:40:07.760	00:00:28.561	1714	680,5999	869,6675	0,5463873	0,7849206	490,0846	3,334528	0	575,0551	912,2457	0,372699	0,8003759	515,8809	3,607709	0	74	628	891						Untertest2.avi	0	880	547	72	111	534	780	300	0	Content		556	780	28561416	982870957
28578	08:40:07.777	00:00:28.578	1715	704,194	889,2876	0,5462723	0,7850702	489,3387	3,28556	0	523,5458	932,6943	0,3712056	0,8004695	520,4382	3,59646	0	74	614	911						Untertest2.avi	0	880	547	72	111	534	780	300	0	Content		542	800	28578041	982887582
28595	08:40:07.794	00:00:28.594	1716	719,7031	884,129	0,554179	0,7845805	522,4398	3,514165	0	557,2807	922,9557	0,3713511	0,8010094	517,7605	3,566067	0	74	638	904						Untertest2.avi	0	880	547	72	111	534	780	300	0	Content		566	793	28594790	982904331
28611	08:40:07.810	00:00:28.611	1717	686,0355	867,8929	0,5453528	0,7851812	488,6619	3,320213	0	574,2573	893,4922	0,3713754	0,8015466	515,2333	3,561625	0	74	630	881						Untertest2.avi	0	880	547	72	111	534	780	300	0	Content		558	770	28611414	982920955
28628	08:40:07.827	00:00:28.628	1718	658,6544	873,9465	0,5441666	0,7850429	487,9336	3,26903	0	553,1415	938,0087	0,3705684	0,8018557	515,2333	3,565355	0	74	606	906						Untertest2.avi	0	880	547	72	111	534	780	300	0	Content		534	795	28628037	982937578
28645	08:40:07.844	00:00:28.644	1719	656,8758	876,8066	0,5434097	0,7845643	488,3567	3,276185	0	537,6612	921,2366	0,3697726	0,8019118	515,2333	3,536242	0	74	597	899						Untertest2.avi	0	880	547	72	111	534	780	300	0	Content		525	788	28644658	982954199
28661	08:40:07.860	00:00:28.661	1720	703,0591	864,414	0,5432063	0,7841494	488,7481	3,300428	0	547,2877	907,9121	0,3699234	0,8019546	512,9017	3,499623	0	74	625	886						Untertest2.avi	0	880	547	72	111	534	780	300	0	Content		553	775	28661416	982970957
28678	08:40:07.877	00:00:28.678	1721	685,3277	896,8794	0,5426577	0,7834212	488,8246	3,192312	0	552,453	930,8754	0,3697346	0,8015182	512,9017	3,498665	0	74	619	914						Untertest2.avi	0	880	547	72	111	534	780	300	0	Content		547	803	28678042	982987583
28695	08:40:07.894	00:00:28.694	1722	656,8957	883,6409	0,5428559	0,7828882	488,8432	3,258518	0	510,6262	875,959	0,3766671	0,8008548	488,2865	3,317496	0	74	584	880						Untertest2.avi	0	880	547	72	111	534	780	300	0	Content		512	769	28694789	983004330
28711	08:40:07.910	00:00:28.711	1723	704,0419	885,1682	0,5436796	0,7828023	488,9104	3,29724	0	540,1404	886,5566	0,3774963	0,8007407	488,451	3,355943	0	74	622	886						Untertest2.avi	0	880	547	72	111	534	780	300	0	Content		550	775	28711278	983020819
28728	08:40:07.927	00:00:28.727	1724	702,1632	884,9166	0,5443825	0,78284	489,0672	3,273662	0	562,0073	890,9713	0,3782396	0,8006147	488,6752	3,366134	0	74	632	888						Untertest2.avi	0	880	547	72	111	534	780	300	0	Content		560	777	28727993	983037534
28745	08:40:07.944	00:00:28.744	1725	685,6869	858,5081	0,5451622	0,7834165	488,9792	3,361542	0	539,5328	875,0187	0,3792284	0,8011237	488,5853	3,343237	0	74	613	867						Untertest2.avi	0	880	547	72	111	534	780	300	0	Content		541	756	28744657	983054198
28761	08:40:07.960	00:00:28.761	1726	664,3997	946,9634	0,5456836	0,7840669	488,9792	3,070739	0	461,5505	926,6201	0,3804446	0,8019363	488,936	3,344675	0	75	563	937						Untertest2.avi	0	880	547	72	111	463	808	117	0	Content		491	826	28761280	983070821
28778	08:40:07.977	00:00:28.777	1727	607,3552	917,6461	0,5462472	0,7855572	488,9187	3,261327	0	449,9206	920,4471	0,3809536	0,8026839	488,7273	3,348188	0	75	529	919						Untertest2.avi	0	880	547	72	111	463	808	117	0	Content		457	808	28777906	983087447
28795	08:40:07.994	00:00:28.794	1728	609,5176	922,8508	0,5466385	0,7868555	488,4225	3,288025	0	459,7876	937,0923	0,3812366	0,8037077	488,6371	3,332957	0	75	535	930						Untertest2.avi	0	880	547	72	111	463	808	117	0	Content		463	819	28794653	983104194
28811	08:40:08.010	00:00:28.811	1729	651,5304	931,5928	0,5469158	0,7878771	488,4225	3,213981	0	441,5038	936,1404	0,3813912	0,8051052	488,1059	3,320577	0	75	547	934						Untertest2.avi	0	880	547	72	111	463	808	117	0	Content		475	823	28811278	983120819
28828	08:40:08.027	00:00:28.827	1730	624,8787	907,5736	0,5472246	0,7899674	488,2674	3,298949	0	437,2545	930,475	0,3816105	0,8065606	488,0606	3,328875	0	75	531	919						Untertest2.avi	0	880	547	72	111	463	808	117	0	Content		459	808	28827902	983137443
28845	08:40:08.044	00:00:28.844	1731	622,4023	895,914	0,5476764	0,7913675	488,2674	3,371737	0	436,375	942,1852	0,3819781	0,8082517	487,9535	3,329462	0	75	529	919						Untertest2.avi	0	880	547	72	111	463	808	117	0	Content		457	808	28844654	983154195
28861	08:40:08.060	00:00:28.861	1732	620,3818	907,1819	0,5481268	0,7936761	487,9249	3,302283	0	452,4655	859,3698	0,3824386	0,8102328	487,7409	3,154101	0	75	536	883						Untertest2.avi	0	880	547	72	111	463	808	117	0	Content		464	772	28861279	983170820
28878	08:40:08.077	00:00:28.878	1733	636,8429	911,8449	0,5486075	0,7958403	487,7955	3,252981	0	448,6617	925,9525	0,3828056	0,8122643	487,7409	3,364909	0	76	543	919						Untertest2.avi	0	880	547	72	111	571	775	200	0	Content		471	808	28878026	983187567
28895	08:40:08.094	00:00:28.894	1734	647,105	895,0794	0,5490903	0,7978729	488,1172	3,365316	0	-1024	-768	-1	-1	-1	-1	4	76	647	895						Untertest2.avi	0	880	547	72	111	571	775	200	0	Content		575	784	28894651	983204192
28911	08:40:08.110	00:00:28.911	1735	669,1155	878,3535	0,5492977	0,7995469	488,0591	3,380705	0	-1024	-768	-1	-1	-1	-1	4	76	669	878						Untertest2.avi	0	880	547	72	111	571	775	200	0	Content		597	767	28911273	983220814
28928	08:40:08.127	00:00:28.928	1736	667,5104	870,6616	0,5495744	0,8015656	488,0587	3,285603	0	-1024	-768	-1	-1	-1	-1	4	76	668	871						Untertest2.avi	0	880	547	72	111	571	775	200	0	Content		596	760	28928022	983237563
28945	08:40:08.144	00:00:28.944	1737	657,8846	904,3251	0,5498556	0,8037583	488,055	3,197743	0	-1024	-768	-1	-1	-1	-1	4	76	658	904						Untertest2.avi	0	880	547	72	111	571	775	200	0	Content		586	793	28944646	983254187
28961	08:40:08.160	00:00:28.961	1738	647,726	900,3611	0,5506966	0,8059258	488,5284	3,263405	0	-1024	-768	-1	-1	-1	-1	4	76	648	900						Untertest2.avi	0	880	547	72	111	571	775	200	0	Content		576	789	28961271	983270812
28978	08:40:08.177	00:00:28.978	1739	619,9066	882,1406	0,5515974	0,808366	488,859	3,345132	0	-1024	-768	-1	-1	-1	-1	4	76	620	882						Untertest2.avi	0	880	547	72	111	571	775	200	0	Content		548	771	28978022	983287563
28995	08:40:08.194	00:00:28.994	1740	696,4745	904,2625	0,5527477	0,8107513	489,1395	3,317055	0	-1024	-768	-1	-1	-1	-1	4	76	696	904						Untertest2.avi	0	880	547	72	111	571	775	200	0	Content		624	793	28994645	983304186
29011	08:40:08.210	00:00:29.011	1741	633,4057	888,0544	0,552991	0,8131106	489,2702	3,281714	0	-1024	-768	-1	-1	-1	-1	4	76	633	888						Untertest2.avi	0	880	547	72	111	571	775	200	0	Content		561	777	29011263	983320804
29028	08:40:08.227	00:00:29.028	1742	637,1526	886,0371	0,553447	0,8153489	489,3385	3,294239	0	-1024	-768	-1	-1	-1	-1	4	76	637	886						Untertest2.avi	0	880	547	72	111	571	775	200	0	Content		565	775	29028016	983337557
29045	08:40:08.244	00:00:29.044	1743	632,8455	871,1054	0,5539087	0,8174714	489,1353	3,312126	0	-1024	-768	-1	-1	-1	-1	4	76	633	871						Untertest2.avi	0	880	547	72	111	571	775	200	0	Content		561	760	29044709	983354250
29061	08:40:08.260	00:00:29.061	1744	643,3424	874,7954	0,5543295	0,819277	489,1092	3,31197	0	-1024	-768	-1	-1	-1	-1	4	76	643	875						Untertest2.avi	0	880	547	72	111	571	775	200	0	Content		571	764	29061010	983370551
29078	08:40:08.277	00:00:29.078	1745	622,5917	868,8757	0,5546576	0,8211825	489,0404	3,334808	0	-1024	-768	-1	-1	-1	-1	4	77	623	869						Untertest2.avi	0	880	547	72	111	500	758	283	0	Content		551	758	29078204	983387745
29095	08:40:08.294	00:00:29.094	1746	631,4538	866,9077	0,5551245	0,8231591	488,9858	3,328012	0	495,416	944,7545	0,3895602	0,832729	488,9858	3,239297	0	77	563	906						Untertest2.avi	0	880	547	72	111	500	758	283	0	Content		491	795	29094827	983404368
29111	08:40:08.310	00:00:29.111	1747	639,192	872,822	0,5557989	0,8248432	488,8246	3,330554	0	481,822	989,8099	0,3901007	0,8338001	488,8246	3,056158	0	77	561	931						Untertest2.avi	0	880	547	72	111	500	758	283	0	Content		489	820	29111450	983420991
29128	08:40:08.327	00:00:29.127	1748	626,9044	872,6924	0,556307	0,82635	488,7809	3,299026	0	468,3637	918,6995	0,3905987	0,8346753	488,781	3,277518	0	77	548	896						Untertest2.avi	0	880	547	72	111	500	758	283	0	Content		476	785	29127628	983437169
29145	08:40:08.344	00:00:29.144	1749	686,9125	867,8917	0,5570663	0,8279359	488,4227	3,308418	0	546,6694	929,0151	0,3959084	0,8355311	514,4909	3,476406	0	77	617	898						Untertest2.avi	0	880	547	72	111	500	758	283	0	Content		545	787	29144870	983454411
29161	08:40:08.360	00:00:29.161	1750	680,3783	871,9128	0,557413	0,8293682	488,4405	3,330631	0	540,7789	932,4536	0,3960735	0,835995	513,5167	3,459936	0	77	611	902						Untertest2.avi	0	880	547	72	111	500	758	283	0	Content		539	791	29161001	983470542
29178	08:40:08.377	00:00:29.177	1751	650,9451	856,8155	0,5575083	0,8307185	488,5573	3,349036	0	-1024	-768	-1	-1	-1	-1	4	77	651	857						Untertest2.avi	0	880	547	72	111	500	758	283	0	Content		579	746	29177623	983487164
29194	08:40:08.393	00:00:29.194	1752	627,394	855,3424	0,5570434	0,8320459	488,4196	3,319496	0	497,3079	928,8387	0,3959379	0,8370458	513,2009	3,420313	0	77	562	892						Untertest2.avi	0	880	547	72	111	500	758	283	0	Content		490	781	29194374	983503915
29212	08:40:08.411	00:00:29.211	1753	651,2283	863,6681	0,556721	0,833141	488,6254	3,261853	0	497,399	909,4409	0,3955497	0,8378121	513,2009	3,434941	0	77	574	887						Untertest2.avi	0	880	547	72	111	500	758	283	0	Content		502	776	29211614	983521155
29228	08:40:08.427	00:00:29.227	1754	664,7755	847,584	0,5566486	0,8343825	488,6603	3,348899	0	505,4531	883,9824	0,3955725	0,8387275	515,3862	3,493825	0	77	585	866						Untertest2.avi	0	880	547	72	111	500	758	283	0	Content		513	755	29227621	983537162
29244	08:40:08.443	00:00:29.244	1755	636,4233	857,2318	0,5561676	0,8355647	489,0429	3,294199	0	475,381	902,9281	0,3953864	0,8397036	515,3862	3,485094	0	77	556	880						Untertest2.avi	0	880	547	72	111	500	758	283	0	Content		484	769	29244367	983553908
29261	08:40:08.460	00:00:29.260	1756	645,7612	844,1621	0,5562247	0,8369759	488,9814	3,26083	0	486,762	891,318	0,3954229	0,8405517	515,3862	3,513381	0	77	566	868						Untertest2.avi	0	880	547	72	111	500	758	283	0	Content		494	757	29260991	983570532
29278	08:40:08.477	00:00:29.278	1757	652,8228	844,5153	0,5567622	0,8381544	489,3123	3,317954	0	505,5116	884,808	0,3961222	0,8412637	517,9018	3,531726	0	77	579	865						Untertest2.avi	0	880	547	72	111	500	758	283	0	Content		507	754	29278110	983587651
29294	08:40:08.493	00:00:29.294	1758	651,1635	842,207	0,5572121	0,8394778	489,2868	3,350047	0	481,1157	888,6992	0,3960999	0,8419189	515,0911	3,502006	0	77	566	865						Untertest2.avi	0	880	547	72	111	500	758	283	0	Content		494	754	29294237	983603778
29311	08:40:08.510	00:00:29.310	1759	651,6655	843,4876	0,5577697	0,8405412	489,5331	3,308403	0	481,5964	893,5175	0,3964104	0,8422883	513,9275	3,48625	0	77	567	869						Untertest2.avi	0	880	547	72	111	500	758	283	0	Content		495	758	29310986	983620527
29328	08:40:08.527	00:00:29.327	1760	658,2911	843,0413	0,5584232	0,8413215	489,3632	3,29945	0	517,77	890,9908	0,3975231	0,8422962	516,3411	3,476542	0	77	588	867						Untertest2.avi	0	880	547	72	111	500	758	283	0	Content		516	756	29327609	983637150
29345	08:40:08.544	00:00:29.344	1761	655,9465	841,1199	0,5591733	0,8417533	489,4071	3,284209	0	483,4234	882,8802	0,3988692	0,8419847	519,4962	3,515411	0	77	570	862						Untertest2.avi	0	880	547	72	111	500	758	283	0	Content		498	751	29344852	983654393
[truncated: 1,868 more rows]
