# Supplementary material for: Gaze Duration Biases for Colours in Combination with Dissonant and Consonant Sounds: A Comparative Eye-Tracking Study with Orangutans
Source: PLoS One. 2015 Oct 14;10(10):e0139894. doi: 10.1371/journal.pone.0139894 (PMC4605782; doi:10.1371/journal.pone.0139894)
Supplement: S1 Data — (ZIP) [file pone.0139894.s004.zip › Plos ColourSound Data/Apes/Farben_Musik_U2/Rec 36-All-Data.tsv]

System Properties:
Operating System:	Microsoft Windows NT 6.1.7601 Service Pack 1
System User Name:	tobiiadmin
Machine Name:	LOE7690LAP
Data properties:
Recording name:	Rec 36
Recording date:	08.03.2014
Recording time:	09:01:56
Recording resolution:	1024 x 768
Export date:	09.03.2014
Export time:	12:20:14
Participant:	Batek
Filter settings:
Eye: Average
Validity: Normal
Fixation filter: Tobii fixation filter
Velocity threshold: 35
Distance threshold: 35
Timestamp	DateTimeStamp	DateTimeStampStartOffset	Number	GazePointXLeft	GazePointYLeft	CamXLeft	CamYLeft	DistanceLeft	PupilLeft	ValidityLeft	GazePointXRight	GazePointYRight	CamXRight	CamYRight	DistanceRight	PupilRight	ValidityRight	FixationIndex	GazePointX	GazePointY	Event	EventKey	Data1	Data2	Descriptor	StimuliName	StimuliID	MediaWidth	MediaHeight	MediaPosX	MediaPosY	MappedFixationPointX	MappedFixationPointY	FixationDuration	AoiIds	AoiNames	WebGroupImage	MappedGazeDataPointX	MappedGazeDataPointY	MicroSecondTimestamp	AbsoluteMicroSecondTimestamp
16	09:01:56.500	00:00:00.015	0	-1024	-768	-1	-1	-1	-1	4	-1024	-768	-1	-1	-1	-1	4		0	0						No media	0	1024	768	0	0				0	Content		0	0	15585	2291568881
32	09:01:56.516	00:00:00.032	1	-1024	-768	-1	-1	-1	-1	4	-1024	-768	-1	-1	-1	-1	4		0	0						No media	0	1024	768	0	0				0	Content		0	0	32234	2291585530
49	09:01:56.533	00:00:00.048	2	-1024	-768	-1	-1	-1	-1	4	-1024	-768	-1	-1	-1	-1	4		0	0						No media	0	1024	768	0	0				0	Content		0	0	48900	2291602196
66	09:01:56.550	00:00:00.065	3	-1024	-768	-1	-1	-1	-1	4	-1024	-768	-1	-1	-1	-1	4		0	0						No media	0	1024	768	0	0				0	Content		0	0	65506	2291618802
82	09:01:56.566	00:00:00.082	4	-1024	-768	-1	-1	-1	-1	4	-1024	-768	-1	-1	-1	-1	4		0	0						No media	0	1024	768	0	0				0	Content		0	0	82390	2291635686
99	09:01:56.583	00:00:00.098	5	-1024	-768	-1	-1	-1	-1	4	-1024	-768	-1	-1	-1	-1	4		0	0						No media	0	1024	768	0	0				0	Content		0	0	98878	2291652174
115	09:01:56.599	00:00:00.115	6	-1024	-768	-1	-1	-1	-1	4	-1024	-768	-1	-1	-1	-1	4		0	0						No media	0	1024	768	0	0				0	Content		0	0	115123	2291668419
132	09:01:56.616	00:00:00.131	7	-1024	-768	-1	-1	-1	-1	4	-1024	-768	-1	-1	-1	-1	4		0	0						No media	0	1024	768	0	0				0	Content		0	0	131620	2291684916
149	09:01:56.633	00:00:00.149	8	-1024	-768	-1	-1	-1	-1	4	-1024	-768	-1	-1	-1	-1	4		0	0						No media	0	1024	768	0	0				0	Content		0	0	149489	2291702785
166	09:01:56.650	00:00:00.166	9	-1024	-768	-1	-1	-1	-1	4	-1024	-768	-1	-1	-1	-1	4		0	0						No media	0	1024	768	0	0				0	Content		0	0	166235	2291719531
182	09:01:56.666	00:00:00.182	10	-1024	-768	-1	-1	-1	-1	4	-1024	-768	-1	-1	-1	-1	4		0	0						No media	0	1024	768	0	0				0	Content		0	0	182232	2291735528
198	09:01:56.682	00:00:00.198	11	-1024	-768	-1	-1	-1	-1	4	-1024	-768	-1	-1	-1	-1	4		0	0						No media	0	1024	768	0	0				0	Content		0	0	198228	2291751524
215	09:01:56.699	00:00:00.215	12	-1024	-768	-1	-1	-1	-1	4	-1024	-768	-1	-1	-1	-1	4		0	0						No media	0	1024	768	0	0				0	Content		0	0	215028	2291768324
232	09:01:56.716	00:00:00.232	13	-1024	-768	-1	-1	-1	-1	4	-1024	-768	-1	-1	-1	-1	4		0	0						No media	0	1024	768	0	0				0	Content		0	0	232345	2291785641
249	09:01:56.733	00:00:00.249	14	-1024	-768	-1	-1	-1	-1	4	-1024	-768	-1	-1	-1	-1	4		0	0						No media	0	1024	768	0	0				0	Content		0	0	249155	2291802451
266	09:01:56.750	00:00:00.265	15	-1024	-768	-1	-1	-1	-1	4	-1024	-768	-1	-1	-1	-1	4		0	0						No media	0	1024	768	0	0				0	Content		0	0	265827	2291819123
282	09:01:56.766	00:00:00.282	16	-1024	-768	-1	-1	-1	-1	4	-1024	-768	-1	-1	-1	-1	4		0	0						No media	0	1024	768	0	0				0	Content		0	0	282373	2291835669
299	09:01:56.783	00:00:00.299	17	-1024	-768	-1	-1	-1	-1	4	-1024	-768	-1	-1	-1	-1	4		0	0						No media	0	1024	768	0	0				0	Content		0	0	299046	2291852342
316	09:01:56.800	00:00:00.315	18	-1024	-768	-1	-1	-1	-1	4	-1024	-768	-1	-1	-1	-1	4		0	0						No media	0	1024	768	0	0				0	Content		0	0	315673	2291868969
332	09:01:56.816	00:00:00.332	19	-1024	-768	-1	-1	-1	-1	4	-1024	-768	-1	-1	-1	-1	4		0	0						No media	0	1024	768	0	0				0	Content		0	0	332346	2291885642
349	09:01:56.833	00:00:00.349	20	-1024	-768	-1	-1	-1	-1	4	-1024	-768	-1	-1	-1	-1	4		0	0						No media	0	1024	768	0	0				0	Content		0	0	349015	2291902311
366	09:01:56.850	00:00:00.365	21	-1024	-768	-1	-1	-1	-1	4	-1024	-768	-1	-1	-1	-1	4		0	0						No media	0	1024	768	0	0				0	Content		0	0	365688	2291918984
382	09:01:56.866	00:00:00.382	22	-1024	-768	-1	-1	-1	-1	4	-1024	-768	-1	-1	-1	-1	4		0	0						No media	0	1024	768	0	0				0	Content		0	0	382314	2291935610
399	09:01:56.883	00:00:00.398	23	-1024	-768	-1	-1	-1	-1	4	-1024	-768	-1	-1	-1	-1	4		0	0						No media	0	1024	768	0	0				0	Content		0	0	398987	2291952283
416	09:01:56.900	00:00:00.415	24	-1024	-768	-1	-1	-1	-1	4	-1024	-768	-1	-1	-1	-1	4		0	0						No media	0	1024	768	0	0				0	Content		0	0	415655	2291968951
432	09:01:56.916	00:00:00.432	25	-1024	-768	-1	-1	-1	-1	4	-1024	-768	-1	-1	-1	-1	4		0	0						No media	0	1024	768	0	0				0	Content		0	0	432327	2291985623
438	09:01:56.922																				MovieStart	128	0	0	Untertest2.avi
449	09:01:56.933	00:00:00.448	26	-1024	-768	-1	-1	-1	-1	4	-1024	-768	-1	-1	-1	-1	4		0	0						Untertest2.avi	0	880	547	72	111				0	Content		-72	-111	448954	2292002250
466	09:01:56.950	00:00:00.465	27	-1024	-768	-1	-1	-1	-1	4	-1024	-768	-1	-1	-1	-1	4		0	0						Untertest2.avi	0	880	547	72	111				0	Content		-72	-111	465835	2292019131
482	09:01:56.966	00:00:00.482	28	-1024	-768	-1	-1	-1	-1	4	-1024	-768	-1	-1	-1	-1	4		0	0						Untertest2.avi	0	880	547	72	111				0	Content		-72	-111	482214	2292035510
499	09:01:56.983	00:00:00.498	29	-1024	-768	-1	-1	-1	-1	4	-1024	-768	-1	-1	-1	-1	4		0	0						Untertest2.avi	0	880	547	72	111				0	Content		-72	-111	498967	2292052263
516	09:01:57.000	00:00:00.515	30	112,5235	986,7114	0,3469055	0,711823	451,6207	3,375906	1	73,00105	1002,376	0,3469207	0,7118189	451,6207	3,370277	3	0	113	987						Untertest2.avi	0	880	547	72	111	379	895	33	0	Content		41	876	515593	2292068889
532	09:01:57.016	00:00:00.532	31	811,1707	1010,778	0,3613584	0,7112255	451,6207	3,436898	3	789,296	1025,702	0,3613854	0,7112241	451,6207	3,431272	1	0	789	1026						Untertest2.avi	0	880	547	72	111	379	895	33	0	Content		717	915	532220	2292085516
549	09:01:57.033	00:00:00.548	32	-1024	-768	-1	-1	-1	-1	4	-1024	-768	-1	-1	-1	-1	4		0	0						Untertest2.avi	0	880	547	72	111				0	Content		-72	-111	548973	2292102269
566	09:01:57.050	00:00:00.565	33	-1024	-768	-1	-1	-1	-1	4	-1024	-768	-1	-1	-1	-1	4		0	0						Untertest2.avi	0	880	547	72	111				0	Content		-72	-111	565849	2292119145
582	09:01:57.066	00:00:00.582	34	-1024	-768	-1	-1	-1	-1	4	-1024	-768	-1	-1	-1	-1	4		0	0						Untertest2.avi	0	880	547	72	111				0	Content		-72	-111	582101	2292135397
599	09:01:57.083	00:00:00.598	35	-1024	-768	-1	-1	-1	-1	4	-1024	-768	-1	-1	-1	-1	4		0	0						Untertest2.avi	0	880	547	72	111				0	Content		-72	-111	598981	2292152277
615	09:01:57.099	00:00:00.615	36	-1024	-768	-1	-1	-1	-1	4	-1024	-768	-1	-1	-1	-1	4		0	0						Untertest2.avi	0	880	547	72	111				0	Content		-72	-111	615483	2292168779
632	09:01:57.116	00:00:00.632	37	-1024	-768	-1	-1	-1	-1	4	-1024	-768	-1	-1	-1	-1	4		0	0						Untertest2.avi	0	880	547	72	111				0	Content		-72	-111	632259	2292185555
649	09:01:57.133	00:00:00.648	38	-1024	-768	-1	-1	-1	-1	4	-1024	-768	-1	-1	-1	-1	4		0	0						Untertest2.avi	0	880	547	72	111				0	Content		-72	-111	648749	2292202045
666	09:01:57.150	00:00:00.665	39	-1024	-768	-1	-1	-1	-1	4	-1024	-768	-1	-1	-1	-1	4		0	0						Untertest2.avi	0	880	547	72	111				0	Content		-72	-111	665623	2292218919
682	09:01:57.166	00:00:00.682	40	-1024	-768	-1	-1	-1	-1	4	-1024	-768	-1	-1	-1	-1	4		0	0						Untertest2.avi	0	880	547	72	111				0	Content		-72	-111	682124	2292235420
699	09:01:57.183	00:00:00.698	41	-1024	-768	-1	-1	-1	-1	4	-1024	-768	-1	-1	-1	-1	4		0	0						Untertest2.avi	0	880	547	72	111				0	Content		-72	-111	698877	2292252173
716	09:01:57.200	00:00:00.715	42	-1024	-768	-1	-1	-1	-1	4	-1024	-768	-1	-1	-1	-1	4		0	0						Untertest2.avi	0	880	547	72	111				0	Content		-72	-111	715506	2292268802
732	09:01:57.216	00:00:00.732	43	-1024	-768	-1	-1	-1	-1	4	-1024	-768	-1	-1	-1	-1	4		0	0						Untertest2.avi	0	880	547	72	111				0	Content		-72	-111	732167	2292285463
749	09:01:57.233	00:00:00.748	44	-1024	-768	-1	-1	-1	-1	4	-1024	-768	-1	-1	-1	-1	4		0	0						Untertest2.avi	0	880	547	72	111				0	Content		-72	-111	748840	2292302136
766	09:01:57.250	00:00:00.765	45	-1024	-768	-1	-1	-1	-1	4	-1024	-768	-1	-1	-1	-1	4		0	0						Untertest2.avi	0	880	547	72	111				0	Content		-72	-111	765530	2292318826
782	09:01:57.266	00:00:00.782	46	-1024	-768	-1	-1	-1	-1	4	-1024	-768	-1	-1	-1	-1	4		0	0						Untertest2.avi	0	880	547	72	111				0	Content		-72	-111	782203	2292335499
799	09:01:57.283	00:00:00.798	47	-1024	-768	-1	-1	-1	-1	4	-1024	-768	-1	-1	-1	-1	4		0	0						Untertest2.avi	0	880	547	72	111				0	Content		-72	-111	798847	2292352143
815	09:01:57.299	00:00:00.815	48	-1024	-768	-1	-1	-1	-1	4	-1024	-768	-1	-1	-1	-1	4		0	0						Untertest2.avi	0	880	547	72	111				0	Content		-72	-111	815478	2292368774
832	09:01:57.316	00:00:00.832	49	-1024	-768	-1	-1	-1	-1	4	-1024	-768	-1	-1	-1	-1	4		0	0						Untertest2.avi	0	880	547	72	111				0	Content		-72	-111	832234	2292385530
849	09:01:57.333	00:00:00.848	50	-1024	-768	-1	-1	-1	-1	4	-1024	-768	-1	-1	-1	-1	4		0	0						Untertest2.avi	0	880	547	72	111				0	Content		-72	-111	848865	2292402161
866	09:01:57.350	00:00:00.866	51	-1024	-768	-1	-1	-1	-1	4	-1024	-768	-1	-1	-1	-1	4		0	0						Untertest2.avi	0	880	547	72	111				0	Content		-72	-111	866061	2292419357
882	09:01:57.366	00:00:00.881	52	-1024	-768	-1	-1	-1	-1	4	-1024	-768	-1	-1	-1	-1	4		0	0						Untertest2.avi	0	880	547	72	111				0	Content		-72	-111	881621	2292434917
899	09:01:57.383	00:00:00.898	53	-1024	-768	-1	-1	-1	-1	4	-1024	-768	-1	-1	-1	-1	4		0	0						Untertest2.avi	0	880	547	72	111				0	Content		-72	-111	898744	2292452040
915	09:01:57.399	00:00:00.915	54	-1024	-768	-1	-1	-1	-1	4	-1024	-768	-1	-1	-1	-1	4		0	0						Untertest2.avi	0	880	547	72	111				0	Content		-72	-111	915497	2292468793
932	09:01:57.416	00:00:00.932	55	-1024	-768	-1	-1	-1	-1	4	-1024	-768	-1	-1	-1	-1	4		0	0						Untertest2.avi	0	880	547	72	111				0	Content		-72	-111	932128	2292485424
950	09:01:57.434	00:00:00.949	56	-1024	-768	-1	-1	-1	-1	4	-1024	-768	-1	-1	-1	-1	4		0	0						Untertest2.avi	0	880	547	72	111				0	Content		-72	-111	949508	2292502804
965	09:01:57.449	00:00:00.964	57	-1024	-768	-1	-1	-1	-1	4	-1024	-768	-1	-1	-1	-1	4		0	0						Untertest2.avi	0	880	547	72	111				0	Content		-72	-111	964886	2292518182
982	09:01:57.466	00:00:00.982	58	-1024	-768	-1	-1	-1	-1	4	-1024	-768	-1	-1	-1	-1	4		0	0						Untertest2.avi	0	880	547	72	111				0	Content		-72	-111	982014	2292535310
998	09:01:57.482	00:00:00.998	59	-1024	-768	-1	-1	-1	-1	4	-1024	-768	-1	-1	-1	-1	4		0	0						Untertest2.avi	0	880	547	72	111				0	Content		-72	-111	998268	2292551564
1015	09:01:57.499	00:00:01.014	60	-1024	-768	-1	-1	-1	-1	4	-1024	-768	-1	-1	-1	-1	4		0	0						Untertest2.avi	0	880	547	72	111				0	Content		-72	-111	1014898	2292568194
1032	09:01:57.516	00:00:01.031	61	-1024	-768	-1	-1	-1	-1	4	-1024	-768	-1	-1	-1	-1	4		0	0						Untertest2.avi	0	880	547	72	111				0	Content		-72	-111	1031528	2292584824
1048	09:01:57.532	00:00:01.048	62	-1024	-768	-1	-1	-1	-1	4	-1024	-768	-1	-1	-1	-1	4		0	0						Untertest2.avi	0	880	547	72	111				0	Content		-72	-111	1048155	2292601451
1065	09:01:57.549	00:00:01.065	63	-1024	-768	-1	-1	-1	-1	4	-1024	-768	-1	-1	-1	-1	4		0	0						Untertest2.avi	0	880	547	72	111				0	Content		-72	-111	1065354	2292618650
1083	09:01:57.567	00:00:01.082	64	-1024	-768	-1	-1	-1	-1	4	-1024	-768	-1	-1	-1	-1	4		0	0						Untertest2.avi	0	880	547	72	111				0	Content		-72	-111	1082730	2292636026
1100	09:01:57.584	00:00:01.099	65	-1024	-768	-1	-1	-1	-1	4	-1024	-768	-1	-1	-1	-1	4		0	0						Untertest2.avi	0	880	547	72	111				0	Content		-72	-111	1099983	2292653279
1115	09:01:57.599	00:00:01.114	66	-1024	-768	-1	-1	-1	-1	4	-1024	-768	-1	-1	-1	-1	4		0	0						Untertest2.avi	0	880	547	72	111				0	Content		-72	-111	1114792	2292668088
1132	09:01:57.616	00:00:01.131	67	-1024	-768	-1	-1	-1	-1	4	-1024	-768	-1	-1	-1	-1	4		0	0						Untertest2.avi	0	880	547	72	111				0	Content		-72	-111	1131545	2292684841
1148	09:01:57.632	00:00:01.148	68	-1024	-768	-1	-1	-1	-1	4	-1024	-768	-1	-1	-1	-1	4		0	0						Untertest2.avi	0	880	547	72	111				0	Content		-72	-111	1148175	2292701471
1165	09:01:57.649	00:00:01.164	69	-1024	-768	-1	-1	-1	-1	4	-1024	-768	-1	-1	-1	-1	4		0	0						Untertest2.avi	0	880	547	72	111				0	Content		-72	-111	1164802	2292718098
1181	09:01:57.665	00:00:01.181	70	-1024	-768	-1	-1	-1	-1	4	-1024	-768	-1	-1	-1	-1	4		0	0						Untertest2.avi	0	880	547	72	111				0	Content		-72	-111	1181430	2292734726
1198	09:01:57.682	00:00:01.198	71	-1024	-768	-1	-1	-1	-1	4	-1024	-768	-1	-1	-1	-1	4		0	0						Untertest2.avi	0	880	547	72	111				0	Content		-72	-111	1198059	2292751355
1215	09:01:57.699	00:00:01.215	72	-1024	-768	-1	-1	-1	-1	4	-1024	-768	-1	-1	-1	-1	4		0	0						Untertest2.avi	0	880	547	72	111				0	Content		-72	-111	1215258	2292768554
1233	09:01:57.717	00:00:01.232	73	-1024	-768	-1	-1	-1	-1	4	-1024	-768	-1	-1	-1	-1	4		0	0						Untertest2.avi	0	880	547	72	111				0	Content		-72	-111	1232635	2292785931
1250	09:01:57.734	00:00:01.249	74	-1024	-768	-1	-1	-1	-1	4	-1024	-768	-1	-1	-1	-1	4		0	0						Untertest2.avi	0	880	547	72	111				0	Content		-72	-111	1249887	2292803183
1265	09:01:57.749	00:00:01.264	75	-1024	-768	-1	-1	-1	-1	4	-1024	-768	-1	-1	-1	-1	4		0	0						Untertest2.avi	0	880	547	72	111				0	Content		-72	-111	1264693	2292817989
1281	09:01:57.765	00:00:01.280	76	-1024	-768	-1	-1	-1	-1	4	-1024	-768	-1	-1	-1	-1	4		0	0						Untertest2.avi	0	880	547	72	111				0	Content		-72	-111	1280913	2292834209
1298	09:01:57.782	00:00:01.297	77	-1024	-768	-1	-1	-1	-1	4	-1024	-768	-1	-1	-1	-1	4		0	0						Untertest2.avi	0	880	547	72	111				0	Content		-72	-111	1297528	2292850824
1314	09:01:57.798	00:00:01.314	78	-1024	-768	-1	-1	-1	-1	4	-1024	-768	-1	-1	-1	-1	4		0	0						Untertest2.avi	0	880	547	72	111				0	Content		-72	-111	1314191	2292867487
1331	09:01:57.815	00:00:01.330	79	-1024	-768	-1	-1	-1	-1	4	-1024	-768	-1	-1	-1	-1	4		0	0						Untertest2.avi	0	880	547	72	111				0	Content		-72	-111	1330895	2292884191
1348	09:01:57.832	00:00:01.347	80	-1024	-768	-1	-1	-1	-1	4	-1024	-768	-1	-1	-1	-1	4		0	0						Untertest2.avi	0	880	547	72	111				0	Content		-72	-111	1347511	2292900807
1364	09:01:57.848	00:00:01.364	81	-1024	-768	-1	-1	-1	-1	4	-1024	-768	-1	-1	-1	-1	4		0	0						Untertest2.avi	0	880	547	72	111				0	Content		-72	-111	1364132	2292917428
1381	09:01:57.865	00:00:01.381	82	-1024	-768	-1	-1	-1	-1	4	-1024	-768	-1	-1	-1	-1	4		0	0						Untertest2.avi	0	880	547	72	111				0	Content		-72	-111	1381198	2292934494
1399	09:01:57.883	00:00:01.398	83	-1024	-768	-1	-1	-1	-1	4	-1024	-768	-1	-1	-1	-1	4		0	0						Untertest2.avi	0	880	547	72	111				0	Content		-72	-111	1398570	2292951866
1416	09:01:57.900	00:00:01.415	84	-1024	-768	-1	-1	-1	-1	4	-1024	-768	-1	-1	-1	-1	4		0	0						Untertest2.avi	0	880	547	72	111				0	Content		-72	-111	1415825	2292969121
1431	09:01:57.915	00:00:01.430	85	-1024	-768	-1	-1	-1	-1	4	-1024	-768	-1	-1	-1	-1	4		0	0						Untertest2.avi	0	880	547	72	111				0	Content		-72	-111	1430735	2292984031
1447	09:01:57.931	00:00:01.447	86	-1024	-768	-1	-1	-1	-1	4	-1024	-768	-1	-1	-1	-1	4		0	0						Untertest2.avi	0	880	547	72	111				0	Content		-72	-111	1447356	2293000652
1464	09:01:57.948	00:00:01.464	87	-1024	-768	-1	-1	-1	-1	4	-1024	-768	-1	-1	-1	-1	4		0	0						Untertest2.avi	0	880	547	72	111				0	Content		-72	-111	1464101	2293017397
1481	09:01:57.965	00:00:01.480	88	-1024	-768	-1	-1	-1	-1	4	-1024	-768	-1	-1	-1	-1	4		0	0						Untertest2.avi	0	880	547	72	111				0	Content		-72	-111	1480719	2293034015
1497	09:01:57.981	00:00:01.497	89	-1024	-768	-1	-1	-1	-1	4	-1024	-768	-1	-1	-1	-1	4		0	0						Untertest2.avi	0	880	547	72	111				0	Content		-72	-111	1497337	2293050633
1514	09:01:57.998	00:00:01.513	90	-1024	-768	-1	-1	-1	-1	4	-1024	-768	-1	-1	-1	-1	4		0	0						Untertest2.avi	0	880	547	72	111				0	Content		-72	-111	1513957	2293067253
1531	09:01:58.015	00:00:01.531	91	-1024	-768	-1	-1	-1	-1	4	-1024	-768	-1	-1	-1	-1	4		0	0						Untertest2.avi	0	880	547	72	111				0	Content		-72	-111	1531146	2293084442
1549	09:01:58.033	00:00:01.548	92	-1024	-768	-1	-1	-1	-1	4	-1024	-768	-1	-1	-1	-1	4		0	0						Untertest2.avi	0	880	547	72	111				0	Content		-72	-111	1548513	2293101809
1566	09:01:58.050	00:00:01.565	93	-1024	-768	-1	-1	-1	-1	4	-1024	-768	-1	-1	-1	-1	4		0	0						Untertest2.avi	0	880	547	72	111				0	Content		-72	-111	1565770	2293119066
1581	09:01:58.065	00:00:01.580	94	-1024	-768	-1	-1	-1	-1	4	-1024	-768	-1	-1	-1	-1	4		0	0						Untertest2.avi	0	880	547	72	111				0	Content		-72	-111	1580561	2293133857
1597	09:01:58.081	00:00:01.597	95	-1024	-768	-1	-1	-1	-1	4	-1024	-768	-1	-1	-1	-1	4		0	0						Untertest2.avi	0	880	547	72	111				0	Content		-72	-111	1597305	2293150601
1614	09:01:58.098	00:00:01.613	96	-1024	-768	-1	-1	-1	-1	4	-1024	-768	-1	-1	-1	-1	4		0	0						Untertest2.avi	0	880	547	72	111				0	Content		-72	-111	1613926	2293167222
1631	09:01:58.115	00:00:01.630	97	1127,713	965,5199	0,3471634	0,7042056	435,1799	3,302415	3	1113,238	979,6603	0,3471926	0,7042011	435,1799	3,299605	1	1	1113	980						Untertest2.avi	0	880	547	72	111	1043	861	150	0	Content		1041	869	1630659	2293183955
1648	09:01:58.132	00:00:01.647	98	1130,38	936,2509	0,3471292	0,7051741	435,2475	3,318658	3	1116,14	949,7428	0,3471584	0,7051697	435,2475	3,315914	1	1	1116	950						Untertest2.avi	0	880	547	72	111	1043	861	150	0	Content		1044	839	1647857	2293201153
1664	09:01:58.148	00:00:01.664	99	1143,636	972,4008	0,3477772	0,704904	438,4082	3,325744	3	1129,338	986,8523	0,3478061	0,7048996	438,4082	3,323108	1	1	1129	987						Untertest2.avi	0	880	547	72	111	1043	861	150	0	Content		1057	876	1664287	2293217583
1681	09:01:58.165	00:00:01.680	100	1106,82	929,6519	0,3472632	0,706003	435,8771	3,36016	3	1091,442	942,9127	0,3472863	0,7059985	435,8771	3,356826	1	1	1091	943						Untertest2.avi	0	880	547	72	111	1043	861	150	0	Content		1019	832	1680903	2293234199
1698	09:01:58.182	00:00:01.697	101	1131,406	976,285	0,3474569	0,7053601	436,7491	3,375854	3	1116,757	990,8011	0,3474825	0,7053556	436,7491	3,373113	1	1	1117	991						Untertest2.avi	0	880	547	72	111	1043	861	150	0	Content		1045	880	1697523	2293250819
1714	09:01:58.198	00:00:01.714	102	755,0404	950,4648	0,3448502	0,7054895	423,9123	3,252571	3	743,3864	952,2434	0,3449753	0,7057095	423,9122	3,249443	1	1	743	952						Untertest2.avi	0	880	547	72	111	1043	861	150	0	Content		671	841	1714464	2293267760
1731	09:01:58.215	00:00:01.731	103	1156,78	958,0596	0,3477546	0,7050085	436,6616	3,398197	3	1133,467	964,3638	0,347688	0,7051418	436,6615	3,392873	1	1	1133	964						Untertest2.avi	0	880	547	72	111	1043	861	150	0	Content		1061	853	1731207	2293284503
1748	09:01:58.232	00:00:01.747	104	1135,874	948,8553	0,3478412	0,7042488	436,705	3,521581	3	1114,48	954,7762	0,3477905	0,7043871	436,705	3,516577	1	1	1114	955						Untertest2.avi	0	880	547	72	111	1043	861	150	0	Content		1042	844	1747827	2293301123
1764	09:01:58.248	00:00:01.764	105	1123,468	976,9667	0,3474656	0,7033181	434,6144	3,389386	3	1109,163	991,4353	0,3474949	0,7033136	434,6144	3,386636	1	1	1109	991						Untertest2.avi	0	880	547	72	111	1043	861	150	0	Content		1037	880	1764129	2293317425
1781	09:01:58.265	00:00:01.780	106	1164,765	980,9907	0,3481395	0,702393	437,6092	3,389656	3	1151,225	995,798	0,3481685	0,7023885	437,6092	3,387507	1	2	1151	996						Untertest2.avi	0	880	547	72	111	729	865	267	0	Content		1079	885	1780748	2293334044
1797	09:01:58.281	00:00:01.797	107	517,6744	963,5953	0,3412222	0,7019604	437,6092	3,235253	3	489,9976	977,0524	0,3412511	0,701956	437,6092	3,229343	1	2	490	977						Untertest2.avi	0	880	547	72	111	729	865	267	0	Content		418	866	1797365	2293350661
1814	09:01:58.298	00:00:01.814	108	-1024	-768	-1	-1	-1	-1	4	-1024	-768	-1	-1	-1	-1	4	2	0	0						Untertest2.avi	0	880	547	72	111	729	865	267	0	Content		-72	-111	1814305	2293367601
1831	09:01:58.315	00:00:01.830	109	514,5103	969,0277	0,3413271	0,7006651	437,6092	3,362256	3	486,6989	982,665	0,341356	0,7006606	437,6092	3,35602	1	2	487	983						Untertest2.avi	0	880	547	72	111	729	865	267	0	Content		415	872	1830854	2293384150
1848	09:01:58.332	00:00:01.847	110	493,6208	956,0862	0,3414527	0,7004398	437,6092	3,370333	3	465,3286	969,4127	0,3414816	0,7004354	437,6092	3,364089	1	2	465	969						Untertest2.avi	0	880	547	72	111	729	865	267	0	Content		393	858	1847597	2293400893
1864	09:01:58.348	00:00:01.864	111	643,8922	969,8066	0,4791242	0,6702591	436,9068	3,296865	0	1156,303	959,1387	0,3484828	0,700231	436,9068	3,520574	0	2	900	964						Untertest2.avi	0	880	547	72	111	729	865	267	0	Content		828	853	1864220	2293417516
1881	09:01:58.365	00:00:01.880	112	-1024	-768	-1	-1	-1	-1	4	1146,334	956,0541	0,3485825	0,7003676	437,1115	3,439027	0	2	1146	956						Untertest2.avi	0	880	547	72	111	729	865	267	0	Content		1074	845	1880844	2293434140
1898	09:01:58.382	00:00:01.897	113	-1024	-768	-1	-1	-1	-1	4	1137,478	974,511	0,3486275	0,699877	436,9069	3,378817	0	2	1137	975						Untertest2.avi	0	880	547	72	111	729	865	267	0	Content		1065	864	1897587	2293450883
1914	09:01:58.398	00:00:01.914	114	-1024	-768	-1	-1	-1	-1	4	1122,363	992,3774	0,3482198	0,6998857	434,9115	3,393878	0	2	1122	992						Untertest2.avi	0	880	547	72	111	729	865	267	0	Content		1050	881	1914402	2293467698
1931	09:01:58.415	00:00:01.930	115	-1024	-768	-1	-1	-1	-1	4	-1024	-768	-1	-1	-1	-1	4	2	0	0						Untertest2.avi	0	880	547	72	111	729	865	267	0	Content		-72	-111	1930700	2293483996
1947	09:01:58.431	00:00:01.947	116	-1024	-768	-1	-1	-1	-1	4	-1024	-768	-1	-1	-1	-1	4	2	0	0						Untertest2.avi	0	880	547	72	111	729	865	267	0	Content		-72	-111	1947383	2293500679
1964	09:01:58.448	00:00:01.964	117	-1024	-768	-1	-1	-1	-1	4	-1024	-768	-1	-1	-1	-1	4	2	0	0						Untertest2.avi	0	880	547	72	111	729	865	267	0	Content		-72	-111	1964046	2293517342
1981	09:01:58.465	00:00:01.980	118	-1024	-768	-1	-1	-1	-1	4	-1024	-768	-1	-1	-1	-1	4	2	0	0						Untertest2.avi	0	880	547	72	111	729	865	267	0	Content		-72	-111	1980738	2293534034
1997	09:01:58.481	00:00:01.997	119	-1024	-768	-1	-1	-1	-1	4	-1024	-768	-1	-1	-1	-1	4	2	0	0						Untertest2.avi	0	880	547	72	111	729	865	267	0	Content		-72	-111	1997401	2293550697
2014	09:01:58.498	00:00:02.014	120	646,9393	960,6112	0,4752025	0,6721281	424,3348	3,123522	0	757,2036	963,9805	0,3456788	0,701053	424,3348	3,248893	0	2	702	962						Untertest2.avi	0	880	547	72	111	729	865	267	0	Content		630	851	2014050	2293567346
2031	09:01:58.515	00:00:02.030	121	-1024	-768	-1	-1	-1	-1	4	435,6591	969,5787	0,3386143	0,7005489	424,3349	3,272169	0	2	436	970						Untertest2.avi	0	880	547	72	111	729	865	267	0	Content		364	859	2030669	2293583965
2047	09:01:58.531	00:00:02.047	122	-1024	-768	-1	-1	-1	-1	4	-1024	-768	-1	-1	-1	-1	4		0	0						Untertest2.avi	0	880	547	72	111				0	Content		-72	-111	2047293	2293600589
2064	09:01:58.548	00:00:02.063	123	-1024	-768	-1	-1	-1	-1	4	-1024	-768	-1	-1	-1	-1	4		0	0						Untertest2.avi	0	880	547	72	111				0	Content		-72	-111	2063789	2293617085
2081	09:01:58.565	00:00:02.080	124	-1024	-768	-1	-1	-1	-1	4	-1024	-768	-1	-1	-1	-1	4		0	0						Untertest2.avi	0	880	547	72	111				0	Content		-72	-111	2080779	2293634075
2097	09:01:58.581	00:00:02.097	125	-1024	-768	-1	-1	-1	-1	4	-1024	-768	-1	-1	-1	-1	4		0	0						Untertest2.avi	0	880	547	72	111				0	Content		-72	-111	2097400	2293650696
2114	09:01:58.598	00:00:02.114	126	-1024	-768	-1	-1	-1	-1	4	-1024	-768	-1	-1	-1	-1	4		0	0						Untertest2.avi	0	880	547	72	111				0	Content		-72	-111	2114064	2293667360
2131	09:01:58.615	00:00:02.130	127	-1024	-768	-1	-1	-1	-1	4	-1024	-768	-1	-1	-1	-1	4		0	0						Untertest2.avi	0	880	547	72	111				0	Content		-72	-111	2130644	2293683940
2147	09:01:58.631	00:00:02.147	128	-1024	-768	-1	-1	-1	-1	4	-1024	-768	-1	-1	-1	-1	4		0	0						Untertest2.avi	0	880	547	72	111				0	Content		-72	-111	2147265	2293700561
2164	09:01:58.648	00:00:02.163	129	-1024	-768	-1	-1	-1	-1	4	-1024	-768	-1	-1	-1	-1	4		0	0						Untertest2.avi	0	880	547	72	111				0	Content		-72	-111	2163939	2293717235
2181	09:01:58.665	00:00:02.180	130	-1024	-768	-1	-1	-1	-1	4	-1024	-768	-1	-1	-1	-1	4		0	0						Untertest2.avi	0	880	547	72	111				0	Content		-72	-111	2180603	2293733899
2197	09:01:58.681	00:00:02.197	131	-1024	-768	-1	-1	-1	-1	4	-1024	-768	-1	-1	-1	-1	4		0	0						Untertest2.avi	0	880	547	72	111				0	Content		-72	-111	2197246	2293750542
2214	09:01:58.698	00:00:02.213	132	-1024	-768	-1	-1	-1	-1	4	-1024	-768	-1	-1	-1	-1	4		0	0						Untertest2.avi	0	880	547	72	111				0	Content		-72	-111	2213864	2293767160
2231	09:01:58.715	00:00:02.230	133	-1024	-768	-1	-1	-1	-1	4	-1024	-768	-1	-1	-1	-1	4		0	0						Untertest2.avi	0	880	547	72	111				0	Content		-72	-111	2230581	2293783877
2247	09:01:58.731	00:00:02.247	134	-1024	-768	-1	-1	-1	-1	4	-1024	-768	-1	-1	-1	-1	4		0	0						Untertest2.avi	0	880	547	72	111				0	Content		-72	-111	2247245	2293800541
2264	09:01:58.748	00:00:02.263	135	-1024	-768	-1	-1	-1	-1	4	-1024	-768	-1	-1	-1	-1	4		0	0						Untertest2.avi	0	880	547	72	111				0	Content		-72	-111	2263794	2293817090
2280	09:01:58.764	00:00:02.280	136	-1024	-768	-1	-1	-1	-1	4	-1024	-768	-1	-1	-1	-1	4		0	0						Untertest2.avi	0	880	547	72	111				0	Content		-72	-111	2280468	2293833764
2298	09:01:58.782	00:00:02.297	137	-1024	-768	-1	-1	-1	-1	4	-1024	-768	-1	-1	-1	-1	4		0	0						Untertest2.avi	0	880	547	72	111				0	Content		-72	-111	2297907	2293851203
2313	09:01:58.797	00:00:02.313	138	-1024	-768	-1	-1	-1	-1	4	-1024	-768	-1	-1	-1	-1	4		0	0						Untertest2.avi	0	880	547	72	111				0	Content		-72	-111	2313333	2293866629
2330	09:01:58.814	00:00:02.330	139	-1024	-768	-1	-1	-1	-1	4	-1024	-768	-1	-1	-1	-1	4		0	0						Untertest2.avi	0	880	547	72	111				0	Content		-72	-111	2330400	2293883696
2347	09:01:58.831	00:00:02.347	140	-1024	-768	-1	-1	-1	-1	4	-1024	-768	-1	-1	-1	-1	4		0	0						Untertest2.avi	0	880	547	72	111				0	Content		-72	-111	2347018	2293900314
2364	09:01:58.848	00:00:02.363	141	-1024	-768	-1	-1	-1	-1	4	-1024	-768	-1	-1	-1	-1	4		0	0						Untertest2.avi	0	880	547	72	111				0	Content		-72	-111	2363762	2293917058
2380	09:01:58.864	00:00:02.379	142	-1024	-768	-1	-1	-1	-1	4	-1024	-768	-1	-1	-1	-1	4		0	0						Untertest2.avi	0	880	547	72	111				0	Content		-72	-111	2379936	2293933232
2397	09:01:58.881	00:00:02.396	143	-1024	-768	-1	-1	-1	-1	4	-1024	-768	-1	-1	-1	-1	4		0	0						Untertest2.avi	0	880	547	72	111				0	Content		-72	-111	2396556	2293949852
2413	09:01:58.897	00:00:02.413	144	-1024	-768	-1	-1	-1	-1	4	-1024	-768	-1	-1	-1	-1	4		0	0						Untertest2.avi	0	880	547	72	111				0	Content		-72	-111	2413302	2293966598
2430	09:01:58.914	00:00:02.429	145	-1024	-768	-1	-1	-1	-1	4	-1024	-768	-1	-1	-1	-1	4		0	0						Untertest2.avi	0	880	547	72	111				0	Content		-72	-111	2429796	2293983092
2446	09:01:58.930	00:00:02.446	146	-1024	-768	-1	-1	-1	-1	4	-1024	-768	-1	-1	-1	-1	4		0	0						Untertest2.avi	0	880	547	72	111				0	Content		-72	-111	2446416	2293999712
2464	09:01:58.948	00:00:02.463	147	-1024	-768	-1	-1	-1	-1	4	-1024	-768	-1	-1	-1	-1	4		0	0						Untertest2.avi	0	880	547	72	111				0	Content		-72	-111	2463606	2294016902
2481	09:01:58.965	00:00:02.480	148	-1024	-768	-1	-1	-1	-1	4	-1024	-768	-1	-1	-1	-1	4		0	0						Untertest2.avi	0	880	547	72	111				0	Content		-72	-111	2480977	2294034273
2498	09:01:58.982	00:00:02.498	149	-1024	-768	-1	-1	-1	-1	4	-1024	-768	-1	-1	-1	-1	4		0	0						Untertest2.avi	0	880	547	72	111				0	Content		-72	-111	2498219	2294051515
2513	09:01:58.997	00:00:02.513	150	-1024	-768	-1	-1	-1	-1	4	-1024	-768	-1	-1	-1	-1	4		0	0						Untertest2.avi	0	880	547	72	111				0	Content		-72	-111	2513147	2294066443
2530	09:01:59.014	00:00:02.529	151	-1024	-768	-1	-1	-1	-1	4	-1024	-768	-1	-1	-1	-1	4		0	0						Untertest2.avi	0	880	547	72	111				0	Content		-72	-111	2529766	2294083062
2547	09:01:59.031	00:00:02.546	152	-1024	-768	-1	-1	-1	-1	4	-1024	-768	-1	-1	-1	-1	4		0	0						Untertest2.avi	0	880	547	72	111				0	Content		-72	-111	2546508	2294099804
2563	09:01:59.047	00:00:02.563	153	-1024	-768	-1	-1	-1	-1	4	-1024	-768	-1	-1	-1	-1	4		0	0						Untertest2.avi	0	880	547	72	111				0	Content		-72	-111	2563125	2294116421
2580	09:01:59.064	00:00:02.579	154	-1024	-768	-1	-1	-1	-1	4	-1024	-768	-1	-1	-1	-1	4		0	0						Untertest2.avi	0	880	547	72	111				0	Content		-72	-111	2579744	2294133040
2596	09:01:59.080	00:00:02.596	155	-1024	-768	-1	-1	-1	-1	4	-1024	-768	-1	-1	-1	-1	4		0	0						Untertest2.avi	0	880	547	72	111				0	Content		-72	-111	2596374	2294149670
2613	09:01:59.097	00:00:02.613	156	-1024	-768	-1	-1	-1	-1	4	-1024	-768	-1	-1	-1	-1	4		0	0						Untertest2.avi	0	880	547	72	111				0	Content		-72	-111	2613427	2294166723
2631	09:01:59.115	00:00:02.630	157	-1024	-768	-1	-1	-1	-1	4	-1024	-768	-1	-1	-1	-1	4		0	0						Untertest2.avi	0	880	547	72	111				0	Content		-72	-111	2630797	2294184093
2648	09:01:59.132	00:00:02.648	158	-1024	-768	-1	-1	-1	-1	4	-1024	-768	-1	-1	-1	-1	4		0	0						Untertest2.avi	0	880	547	72	111				0	Content		-72	-111	2648039	2294201335
2663	09:01:59.147	00:00:02.662	159	-1024	-768	-1	-1	-1	-1	4	-1024	-768	-1	-1	-1	-1	4		0	0						Untertest2.avi	0	880	547	72	111				0	Content		-72	-111	2662964	2294216260
2680	09:01:59.164	00:00:02.679	160	-1024	-768	-1	-1	-1	-1	4	-1024	-768	-1	-1	-1	-1	4		0	0						Untertest2.avi	0	880	547	72	111				0	Content		-72	-111	2679588	2294232884
2696	09:01:59.180	00:00:02.696	161	-1024	-768	-1	-1	-1	-1	4	-1024	-768	-1	-1	-1	-1	4		0	0						Untertest2.avi	0	880	547	72	111				0	Content		-72	-111	2696346	2294249642
2713	09:01:59.197	00:00:02.712	162	-1024	-768	-1	-1	-1	-1	4	-1024	-768	-1	-1	-1	-1	4		0	0						Untertest2.avi	0	880	547	72	111				0	Content		-72	-111	2712951	2294266247
2730	09:01:59.214	00:00:02.729	163	-1024	-768	-1	-1	-1	-1	4	-1024	-768	-1	-1	-1	-1	4		0	0						Untertest2.avi	0	880	547	72	111				0	Content		-72	-111	2729568	2294282864
2746	09:01:59.230	00:00:02.746	164	-1024	-768	-1	-1	-1	-1	4	-1024	-768	-1	-1	-1	-1	4		0	0						Untertest2.avi	0	880	547	72	111				0	Content		-72	-111	2746190	2294299486
2763	09:01:59.247	00:00:02.763	165	-1024	-768	-1	-1	-1	-1	4	-1024	-768	-1	-1	-1	-1	4		0	0						Untertest2.avi	0	880	547	72	111				0	Content		-72	-111	2763379	2294316675
2781	09:01:59.265	00:00:02.780	166	-1024	-768	-1	-1	-1	-1	4	-1024	-768	-1	-1	-1	-1	4		0	0						Untertest2.avi	0	880	547	72	111				0	Content		-72	-111	2780746	2294334042
2798	09:01:59.282	00:00:02.797	167	-1024	-768	-1	-1	-1	-1	4	-1024	-768	-1	-1	-1	-1	4		0	0						Untertest2.avi	0	880	547	72	111				0	Content		-72	-111	2797989	2294351285
2813	09:01:59.297	00:00:02.812	168	-1024	-768	-1	-1	-1	-1	4	-1024	-768	-1	-1	-1	-1	4		0	0						Untertest2.avi	0	880	547	72	111				0	Content		-72	-111	2812790	2294366086
2830	09:01:59.314	00:00:02.829	169	-1024	-768	-1	-1	-1	-1	4	-1024	-768	-1	-1	-1	-1	4		0	0						Untertest2.avi	0	880	547	72	111				0	Content		-72	-111	2829533	2294382829
2846	09:01:59.330	00:00:02.846	170	-1024	-768	-1	-1	-1	-1	4	-1024	-768	-1	-1	-1	-1	4		0	0						Untertest2.avi	0	880	547	72	111				0	Content		-72	-111	2846151	2294399447
2863	09:01:59.347	00:00:02.862	171	-1024	-768	-1	-1	-1	-1	4	-1024	-768	-1	-1	-1	-1	4		0	0						Untertest2.avi	0	880	547	72	111				0	Content		-72	-111	2862771	2294416067
2879	09:01:59.363	00:00:02.879	172	-1024	-768	-1	-1	-1	-1	4	-1024	-768	-1	-1	-1	-1	4		0	0						Untertest2.avi	0	880	547	72	111				0	Content		-72	-111	2879391	2294432687
2896	09:01:59.380	00:00:02.896	173	-1024	-768	-1	-1	-1	-1	4	-1024	-768	-1	-1	-1	-1	4		0	0						Untertest2.avi	0	880	547	72	111				0	Content		-72	-111	2896009	2294449305
2913	09:01:59.397	00:00:02.913	174	-1024	-768	-1	-1	-1	-1	4	-1024	-768	-1	-1	-1	-1	4		0	0						Untertest2.avi	0	880	547	72	111				0	Content		-72	-111	2913198	2294466494
2931	09:01:59.415	00:00:02.930	175	-1024	-768	-1	-1	-1	-1	4	-1024	-768	-1	-1	-1	-1	4		0	0						Untertest2.avi	0	880	547	72	111				0	Content		-72	-111	2930566	2294483862
2948	09:01:59.432	00:00:02.947	176	-1024	-768	-1	-1	-1	-1	4	-1024	-768	-1	-1	-1	-1	4		0	0						Untertest2.avi	0	880	547	72	111				0	Content		-72	-111	2947810	2294501106
2963	09:01:59.447	00:00:02.962	177	-1024	-768	-1	-1	-1	-1	4	-1024	-768	-1	-1	-1	-1	4		0	0						Untertest2.avi	0	880	547	72	111				0	Content		-72	-111	2962736	2294516032
2979	09:01:59.463	00:00:02.979	178	-1024	-768	-1	-1	-1	-1	4	-1024	-768	-1	-1	-1	-1	4		0	0						Untertest2.avi	0	880	547	72	111				0	Content		-72	-111	2979355	2294532651
2996	09:01:59.480	00:00:02.996	179	-1024	-768	-1	-1	-1	-1	4	-1024	-768	-1	-1	-1	-1	4		0	0						Untertest2.avi	0	880	547	72	111				0	Content		-72	-111	2996101	2294549397
3013	09:01:59.497	00:00:03.012	180	-1024	-768	-1	-1	-1	-1	4	-1024	-768	-1	-1	-1	-1	4		0	0						Untertest2.avi	0	880	547	72	111				0	Content		-72	-111	3012595	2294565891
3029	09:01:59.513	00:00:03.029	181	-1024	-768	-1	-1	-1	-1	4	-1024	-768	-1	-1	-1	-1	4		0	0						Untertest2.avi	0	880	547	72	111				0	Content		-72	-111	3029338	2294582634
3046	09:01:59.530	00:00:03.045	182	-1024	-768	-1	-1	-1	-1	4	-1024	-768	-1	-1	-1	-1	4		0	0						Untertest2.avi	0	880	547	72	111				0	Content		-72	-111	3045960	2294599256
3063	09:01:59.547	00:00:03.063	183	-1024	-768	-1	-1	-1	-1	4	-1024	-768	-1	-1	-1	-1	4		0	0						Untertest2.avi	0	880	547	72	111				0	Content		-72	-111	3063024	2294616320
3080	09:01:59.564	00:00:03.080	184	-1024	-768	-1	-1	-1	-1	4	-1024	-768	-1	-1	-1	-1	4		0	0						Untertest2.avi	0	880	547	72	111				0	Content		-72	-111	3080392	2294633688
3098	09:01:59.582	00:00:03.097	185	-1024	-768	-1	-1	-1	-1	4	-1024	-768	-1	-1	-1	-1	4		0	0						Untertest2.avi	0	880	547	72	111				0	Content		-72	-111	3097637	2294650933
3113	09:01:59.597	00:00:03.112	186	-1024	-768	-1	-1	-1	-1	4	-1024	-768	-1	-1	-1	-1	4		0	0						Untertest2.avi	0	880	547	72	111				0	Content		-72	-111	3112565	2294665861
3129	09:01:59.613	00:00:03.129	187	-1024	-768	-1	-1	-1	-1	4	-1024	-768	-1	-1	-1	-1	4		0	0						Untertest2.avi	0	880	547	72	111				0	Content		-72	-111	3129194	2294682490
3146	09:01:59.630	00:00:03.145	188	-1024	-768	-1	-1	-1	-1	4	-1024	-768	-1	-1	-1	-1	4		0	0						Untertest2.avi	0	880	547	72	111				0	Content		-72	-111	3145927	2294699223
3163	09:01:59.647	00:00:03.162	189	-1024	-768	-1	-1	-1	-1	4	-1024	-768	-1	-1	-1	-1	4		0	0						Untertest2.avi	0	880	547	72	111				0	Content		-72	-111	3162544	2294715840
3179	09:01:59.663	00:00:03.179	190	-1024	-768	-1	-1	-1	-1	4	-1024	-768	-1	-1	-1	-1	4		0	0						Untertest2.avi	0	880	547	72	111				0	Content		-72	-111	3179175	2294732471
3196	09:01:59.680	00:00:03.195	191	-1024	-768	-1	-1	-1	-1	4	-1024	-768	-1	-1	-1	-1	4		0	0						Untertest2.avi	0	880	547	72	111				0	Content		-72	-111	3195781	2294749077
3213	09:01:59.697	00:00:03.212	192	-1024	-768	-1	-1	-1	-1	4	-1024	-768	-1	-1	-1	-1	4		0	0						Untertest2.avi	0	880	547	72	111				0	Content		-72	-111	3212972	2294766268
3230	09:01:59.714	00:00:03.230	193	-1024	-768	-1	-1	-1	-1	4	-1024	-768	-1	-1	-1	-1	4		0	0						Untertest2.avi	0	880	547	72	111				0	Content		-72	-111	3230341	2294783637
3248	09:01:59.732	00:00:03.247	194	-1024	-768	-1	-1	-1	-1	4	-1024	-768	-1	-1	-1	-1	4		0	0						Untertest2.avi	0	880	547	72	111				0	Content		-72	-111	3247585	2294800881
3262	09:01:59.746	00:00:03.262	195	-1024	-768	-1	-1	-1	-1	4	-1024	-768	-1	-1	-1	-1	4		0	0						Untertest2.avi	0	880	547	72	111				0	Content		-72	-111	3262385	2294815681
3279	09:01:59.763	00:00:03.279	196	-1024	-768	-1	-1	-1	-1	4	-1024	-768	-1	-1	-1	-1	4		0	0						Untertest2.avi	0	880	547	72	111				0	Content		-72	-111	3279139	2294832435
3296	09:01:59.780	00:00:03.296	197	-1024	-768	-1	-1	-1	-1	4	-1024	-768	-1	-1	-1	-1	4		0	0						Untertest2.avi	0	880	547	72	111				0	Content		-72	-111	3296260	2294849556
3313	09:01:59.797	00:00:03.312	198	-1024	-768	-1	-1	-1	-1	4	-1024	-768	-1	-1	-1	-1	4		0	0						Untertest2.avi	0	880	547	72	111				0	Content		-72	-111	3312883	2294866179
3330	09:01:59.814	00:00:03.329	199	-1024	-768	-1	-1	-1	-1	4	-1024	-768	-1	-1	-1	-1	4		0	0						Untertest2.avi	0	880	547	72	111				0	Content		-72	-111	3329506	2294882802
3346	09:01:59.830	00:00:03.346	200	-1024	-768	-1	-1	-1	-1	4	-1024	-768	-1	-1	-1	-1	4		0	0						Untertest2.avi	0	880	547	72	111				0	Content		-72	-111	3346129	2294899425
3363	09:01:59.847	00:00:03.363	201	-1024	-768	-1	-1	-1	-1	4	-1024	-768	-1	-1	-1	-1	4		0	0						Untertest2.avi	0	880	547	72	111				0	Content		-72	-111	3363326	2294916622
3381	09:01:59.865	00:00:03.380	202	-1024	-768	-1	-1	-1	-1	4	-1024	-768	-1	-1	-1	-1	4		0	0						Untertest2.avi	0	880	547	72	111				0	Content		-72	-111	3380696	2294933992
3398	09:01:59.882	00:00:03.397	203	-1024	-768	-1	-1	-1	-1	4	-1024	-768	-1	-1	-1	-1	4		0	0						Untertest2.avi	0	880	547	72	111				0	Content		-72	-111	3397943	2294951239
3413	09:01:59.897	00:00:03.412	204	-1024	-768	-1	-1	-1	-1	4	-1024	-768	-1	-1	-1	-1	4		0	0						Untertest2.avi	0	880	547	72	111				0	Content		-72	-111	3412748	2294966044
3429	09:01:59.913	00:00:03.429	205	-1024	-768	-1	-1	-1	-1	4	-1024	-768	-1	-1	-1	-1	4		0	0						Untertest2.avi	0	880	547	72	111				0	Content		-72	-111	3429497	2294982793
3446	09:01:59.930	00:00:03.446	206	-1024	-768	-1	-1	-1	-1	4	-1024	-768	-1	-1	-1	-1	4		0	0						Untertest2.avi	0	880	547	72	111				0	Content		-72	-111	3446119	2294999415
3463	09:01:59.947	00:00:03.462	207	-1024	-768	-1	-1	-1	-1	4	-1024	-768	-1	-1	-1	-1	4		0	0						Untertest2.avi	0	880	547	72	111				0	Content		-72	-111	3462739	2295016035
3479	09:01:59.963	00:00:03.479	208	-1024	-768	-1	-1	-1	-1	4	-1024	-768	-1	-1	-1	-1	4		0	0						Untertest2.avi	0	880	547	72	111				0	Content		-72	-111	3479363	2295032659
3496	09:01:59.980	00:00:03.496	209	-1024	-768	-1	-1	-1	-1	4	-1024	-768	-1	-1	-1	-1	4		0	0						Untertest2.avi	0	880	547	72	111				0	Content		-72	-111	3496113	2295049409
3513	09:01:59.997	00:00:03.513	210	-1024	-768	-1	-1	-1	-1	4	-1024	-768	-1	-1	-1	-1	4		0	0						Untertest2.avi	0	880	547	72	111				0	Content		-72	-111	3513181	2295066477
3531	09:02:00.015	00:00:03.530	211	-1024	-768	-1	-1	-1	-1	4	-1024	-768	-1	-1	-1	-1	4		0	0						Untertest2.avi	0	880	547	72	111				0	Content		-72	-111	3530556	2295083852
3548	09:02:00.032	00:00:03.547	212	-1024	-768	-1	-1	-1	-1	4	-1024	-768	-1	-1	-1	-1	4		0	0						Untertest2.avi	0	880	547	72	111				0	Content		-72	-111	3547928	2295101224
3563	09:02:00.047	00:00:03.562	213	-1024	-768	-1	-1	-1	-1	4	-1024	-768	-1	-1	-1	-1	4		0	0						Untertest2.avi	0	880	547	72	111				0	Content		-72	-111	3562731	2295116027
3579	09:02:00.063	00:00:03.579	214	-1024	-768	-1	-1	-1	-1	4	-1024	-768	-1	-1	-1	-1	4		0	0						Untertest2.avi	0	880	547	72	111				0	Content		-72	-111	3579355	2295132651
3596	09:02:00.080	00:00:03.596	215	-1024	-768	-1	-1	-1	-1	4	-1024	-768	-1	-1	-1	-1	4		0	0						Untertest2.avi	0	880	547	72	111				0	Content		-72	-111	3596105	2295149401
3613	09:02:00.097	00:00:03.612	216	-1024	-768	-1	-1	-1	-1	4	-1024	-768	-1	-1	-1	-1	4		0	0						Untertest2.avi	0	880	547	72	111				0	Content		-72	-111	3612726	2295166022
3629	09:02:00.113	00:00:03.629	217	-1024	-768	-1	-1	-1	-1	4	-1024	-768	-1	-1	-1	-1	4		0	0						Untertest2.avi	0	880	547	72	111				0	Content		-72	-111	3629350	2295182646
3646	09:02:00.130	00:00:03.645	218	-1024	-768	-1	-1	-1	-1	4	-1024	-768	-1	-1	-1	-1	4		0	0						Untertest2.avi	0	880	547	72	111				0	Content		-72	-111	3645975	2295199271
3663	09:02:00.147	00:00:03.663	219	-1024	-768	-1	-1	-1	-1	4	-1024	-768	-1	-1	-1	-1	4		0	0						Untertest2.avi	0	880	547	72	111				0	Content		-72	-111	3663169	2295216465
3680	09:02:00.164	00:00:03.680	220	-1024	-768	-1	-1	-1	-1	4	-1024	-768	-1	-1	-1	-1	4		0	0						Untertest2.avi	0	880	547	72	111				0	Content		-72	-111	3680416	2295233712
3698	09:02:00.182	00:00:03.697	221	-1024	-768	-1	-1	-1	-1	4	-1024	-768	-1	-1	-1	-1	4		0	0						Untertest2.avi	0	880	547	72	111				0	Content		-72	-111	3697804	2295251100
3713	09:02:00.197	00:00:03.712	222	-1024	-768	-1	-1	-1	-1	4	-1024	-768	-1	-1	-1	-1	4		0	0						Untertest2.avi	0	880	547	72	111				0	Content		-72	-111	3712611	2295265907
3729	09:02:00.213	00:00:03.729	223	-1024	-768	-1	-1	-1	-1	4	-1024	-768	-1	-1	-1	-1	4		0	0						Untertest2.avi	0	880	547	72	111				0	Content		-72	-111	3729217	2295282513
3746	09:02:00.230	00:00:03.745	224	-1024	-768	-1	-1	-1	-1	4	-1024	-768	-1	-1	-1	-1	4		0	0						Untertest2.avi	0	880	547	72	111				0	Content		-72	-111	3745964	2295299260
3763	09:02:00.247	00:00:03.762	225	-1024	-768	-1	-1	-1	-1	4	-1024	-768	-1	-1	-1	-1	4		0	0						Untertest2.avi	0	880	547	72	111				0	Content		-72	-111	3762586	2295315882
3779	09:02:00.263	00:00:03.779	226	-1024	-768	-1	-1	-1	-1	4	-1024	-768	-1	-1	-1	-1	4		0	0						Untertest2.avi	0	880	547	72	111				0	Content		-72	-111	3779212	2295332508
3796	09:02:00.280	00:00:03.795	227	-1024	-768	-1	-1	-1	-1	4	-1024	-768	-1	-1	-1	-1	4		0	0						Untertest2.avi	0	880	547	72	111				0	Content		-72	-111	3795837	2295349133
3813	09:02:00.297	00:00:03.813	228	-1024	-768	-1	-1	-1	-1	4	-1024	-768	-1	-1	-1	-1	4		0	0						Untertest2.avi	0	880	547	72	111				0	Content		-72	-111	3813031	2295366327
3830	09:02:00.314	00:00:03.830	229	-1024	-768	-1	-1	-1	-1	4	-1024	-768	-1	-1	-1	-1	4		0	0						Untertest2.avi	0	880	547	72	111				0	Content		-72	-111	3830401	2295383697
3848	09:02:00.332	00:00:03.847	230	-1024	-768	-1	-1	-1	-1	4	-1024	-768	-1	-1	-1	-1	4		0	0						Untertest2.avi	0	880	547	72	111				0	Content		-72	-111	3847647	2295400943
3862	09:02:00.346	00:00:03.862	231	-1024	-768	-1	-1	-1	-1	4	-1024	-768	-1	-1	-1	-1	4		0	0						Untertest2.avi	0	880	547	72	111				0	Content		-72	-111	3862451	2295415747
3879	09:02:00.363	00:00:03.879	232	-1024	-768	-1	-1	-1	-1	4	-1024	-768	-1	-1	-1	-1	4		0	0						Untertest2.avi	0	880	547	72	111				0	Content		-72	-111	3879201	2295432497
3896	09:02:00.380	00:00:03.895	233	-1024	-768	-1	-1	-1	-1	4	-1024	-768	-1	-1	-1	-1	4		0	0						Untertest2.avi	0	880	547	72	111				0	Content		-72	-111	3895824	2295449120
3912	09:02:00.396	00:00:03.912	234	-1024	-768	-1	-1	-1	-1	4	-1024	-768	-1	-1	-1	-1	4		0	0						Untertest2.avi	0	880	547	72	111				0	Content		-72	-111	3912448	2295465744
3929	09:02:00.413	00:00:03.929	235	-1024	-768	-1	-1	-1	-1	4	-1024	-768	-1	-1	-1	-1	4		0	0						Untertest2.avi	0	880	547	72	111				0	Content		-72	-111	3929068	2295482364
3946	09:02:00.430	00:00:03.945	236	-1024	-768	-1	-1	-1	-1	4	-1024	-768	-1	-1	-1	-1	4		0	0						Untertest2.avi	0	880	547	72	111				0	Content		-72	-111	3945694	2295498990
3963	09:02:00.447	00:00:03.962	237	-1024	-768	-1	-1	-1	-1	4	-1024	-768	-1	-1	-1	-1	4		0	0						Untertest2.avi	0	880	547	72	111				0	Content		-72	-111	3962888	2295516184
3980	09:02:00.464	00:00:03.980	238	-1024	-768	-1	-1	-1	-1	4	-1024	-768	-1	-1	-1	-1	4		0	0						Untertest2.avi	0	880	547	72	111				0	Content		-72	-111	3980261	2295533557
3998	09:02:00.482	00:00:03.997	239	-1024	-768	-1	-1	-1	-1	4	-1024	-768	-1	-1	-1	-1	4		0	0						Untertest2.avi	0	880	547	72	111				0	Content		-72	-111	3997523	2295550819
4012	09:02:00.496	00:00:04.012	240	-1024	-768	-1	-1	-1	-1	4	-1024	-768	-1	-1	-1	-1	4		0	0						Untertest2.avi	0	880	547	72	111				0	Content		-72	-111	4012438	2295565734
4029	09:02:00.513	00:00:04.029	241	-1024	-768	-1	-1	-1	-1	4	-1024	-768	-1	-1	-1	-1	4		0	0						Untertest2.avi	0	880	547	72	111				0	Content		-72	-111	4029061	2295582357
4046	09:02:00.530	00:00:04.045	242	-1024	-768	-1	-1	-1	-1	4	-1024	-768	-1	-1	-1	-1	4		0	0						Untertest2.avi	0	880	547	72	111				0	Content		-72	-111	4045806	2295599102
4062	09:02:00.546	00:00:04.062	243	-1024	-768	-1	-1	-1	-1	4	-1024	-768	-1	-1	-1	-1	4		0	0						Untertest2.avi	0	880	547	72	111				0	Content		-72	-111	4062429	2295615725
4079	09:02:00.563	00:00:04.079	244	-1024	-768	-1	-1	-1	-1	4	-1024	-768	-1	-1	-1	-1	4		0	0						Untertest2.avi	0	880	547	72	111				0	Content		-72	-111	4079051	2295632347
4096	09:02:00.580	00:00:04.095	245	-1024	-768	-1	-1	-1	-1	4	-1024	-768	-1	-1	-1	-1	4		0	0						Untertest2.avi	0	880	547	72	111				0	Content		-72	-111	4095675	2295648971
4113	09:02:00.597	00:00:04.112	246	-1024	-768	-1	-1	-1	-1	4	-1024	-768	-1	-1	-1	-1	4		0	0						Untertest2.avi	0	880	547	72	111				0	Content		-72	-111	4112846	2295666142
4130	09:02:00.614	00:00:04.129	247	-1024	-768	-1	-1	-1	-1	4	-1024	-768	-1	-1	-1	-1	4		0	0						Untertest2.avi	0	880	547	72	111				0	Content		-72	-111	4129931	2295683227
4147	09:02:00.631	00:00:04.146	248	-1024	-768	-1	-1	-1	-1	4	-1024	-768	-1	-1	-1	-1	4		0	0						Untertest2.avi	0	880	547	72	111				0	Content		-72	-111	4146599	2295699895
4163	09:02:00.647	00:00:04.163	249	-1024	-768	-1	-1	-1	-1	4	-1024	-768	-1	-1	-1	-1	4		0	0						Untertest2.avi	0	880	547	72	111				0	Content		-72	-111	4163267	2295716563
4180	09:02:00.664	00:00:04.179	250	-1024	-768	-1	-1	-1	-1	4	-1024	-768	-1	-1	-1	-1	4		0	0						Untertest2.avi	0	880	547	72	111				0	Content		-72	-111	4179585	2295732881
4196	09:02:00.680	00:00:04.196	251	-1024	-768	-1	-1	-1	-1	4	-1024	-768	-1	-1	-1	-1	4		0	0						Untertest2.avi	0	880	547	72	111				0	Content		-72	-111	4196253	2295749549
4213	09:02:00.697	00:00:04.212	252	-1024	-768	-1	-1	-1	-1	4	-1024	-768	-1	-1	-1	-1	4		0	0						Untertest2.avi	0	880	547	72	111				0	Content		-72	-111	4212920	2295766216
4229	09:02:00.713	00:00:04.228	253	-1024	-768	-1	-1	-1	-1	4	-1024	-768	-1	-1	-1	-1	4		0	0						Untertest2.avi	0	880	547	72	111				0	Content		-72	-111	4228845	2295782141
4245	09:02:00.729	00:00:04.245	254	-1024	-768	-1	-1	-1	-1	4	-1024	-768	-1	-1	-1	-1	4		0	0						Untertest2.avi	0	880	547	72	111				0	Content		-72	-111	4245468	2295798764
4262	09:02:00.746	00:00:04.262	255	-1024	-768	-1	-1	-1	-1	4	-1024	-768	-1	-1	-1	-1	4		0	0						Untertest2.avi	0	880	547	72	111				0	Content		-72	-111	4262215	2295815511
4279	09:02:00.763	00:00:04.278	256	-1024	-768	-1	-1	-1	-1	4	-1024	-768	-1	-1	-1	-1	4		0	0						Untertest2.avi	0	880	547	72	111				0	Content		-72	-111	4278837	2295832133
4296	09:02:00.780	00:00:04.295	257	-1024	-768	-1	-1	-1	-1	4	-1024	-768	-1	-1	-1	-1	4		0	0						Untertest2.avi	0	880	547	72	111				0	Content		-72	-111	4295505	2295848801
4312	09:02:00.796	00:00:04.312	258	-1024	-768	-1	-1	-1	-1	4	-1024	-768	-1	-1	-1	-1	4		0	0						Untertest2.avi	0	880	547	72	111				0	Content		-72	-111	4312169	2295865465
4329	09:02:00.813	00:00:04.328	259	-1024	-768	-1	-1	-1	-1	4	-1024	-768	-1	-1	-1	-1	4		0	0						Untertest2.avi	0	880	547	72	111				0	Content		-72	-111	4328837	2295882133
4346	09:02:00.830	00:00:04.345	260	-1024	-768	-1	-1	-1	-1	4	-1024	-768	-1	-1	-1	-1	4		0	0						Untertest2.avi	0	880	547	72	111				0	Content		-72	-111	4345669	2295898965
4362	09:02:00.846	00:00:04.362	261	-1024	-768	-1	-1	-1	-1	4	-1024	-768	-1	-1	-1	-1	4		0	0						Untertest2.avi	0	880	547	72	111				0	Content		-72	-111	4362337	2295915633
4379	09:02:00.863	00:00:04.379	262	-1024	-768	-1	-1	-1	-1	4	-1024	-768	-1	-1	-1	-1	4		0	0						Untertest2.avi	0	880	547	72	111				0	Content		-72	-111	4379005	2295932301
4396	09:02:00.880	00:00:04.396	263	-1024	-768	-1	-1	-1	-1	4	-1024	-768	-1	-1	-1	-1	4		0	0						Untertest2.avi	0	880	547	72	111				0	Content		-72	-111	4396168	2295949464
4413	09:02:00.897	00:00:04.412	264	-1024	-768	-1	-1	-1	-1	4	-1024	-768	-1	-1	-1	-1	4		0	0						Untertest2.avi	0	880	547	72	111				0	Content		-72	-111	4412836	2295966132
4430	09:02:00.914	00:00:04.429	265	-1024	-768	-1	-1	-1	-1	4	-1024	-768	-1	-1	-1	-1	4		0	0						Untertest2.avi	0	880	547	72	111				0	Content		-72	-111	4429874	2295983170
4447	09:02:00.931	00:00:04.446	266	-1024	-768	-1	-1	-1	-1	4	-1024	-768	-1	-1	-1	-1	4		0	0						Untertest2.avi	0	880	547	72	111				0	Content		-72	-111	4446542	2295999838
4463	09:02:00.947	00:00:04.463	267	-1024	-768	-1	-1	-1	-1	4	-1024	-768	-1	-1	-1	-1	4		0	0						Untertest2.avi	0	880	547	72	111				0	Content		-72	-111	4463210	2296016506
4479	09:02:00.963	00:00:04.479	268	-1024	-768	-1	-1	-1	-1	4	-1024	-768	-1	-1	-1	-1	4		0	0						Untertest2.avi	0	880	547	72	111				0	Content		-72	-111	4479270	2296032566
4496	09:02:00.980	00:00:04.495	269	-1024	-768	-1	-1	-1	-1	4	-1024	-768	-1	-1	-1	-1	4		0	0						Untertest2.avi	0	880	547	72	111				0	Content		-72	-111	4495937	2296049233
4512	09:02:00.996	00:00:04.512	270	-1024	-768	-1	-1	-1	-1	4	-1024	-768	-1	-1	-1	-1	4		0	0						Untertest2.avi	0	880	547	72	111				0	Content		-72	-111	4512401	2296065697
4529	09:02:01.013	00:00:04.529	271	-1024	-768	-1	-1	-1	-1	4	-1024	-768	-1	-1	-1	-1	4		0	0						Untertest2.avi	0	880	547	72	111				0	Content		-72	-111	4529069	2296082365
4546	09:02:01.030	00:00:04.545	272	-1024	-768	-1	-1	-1	-1	4	-1024	-768	-1	-1	-1	-1	4		0	0						Untertest2.avi	0	880	547	72	111				0	Content		-72	-111	4545737	2296099033
4562	09:02:01.046	00:00:04.561	273	-1024	-768	-1	-1	-1	-1	4	-1024	-768	-1	-1	-1	-1	4		0	0						Untertest2.avi	0	880	547	72	111				0	Content		-72	-111	4561951	2296115247
4579	09:02:01.063	00:00:04.578	274	-1024	-768	-1	-1	-1	-1	4	-1024	-768	-1	-1	-1	-1	4		0	0						Untertest2.avi	0	880	547	72	111				0	Content		-72	-111	4578700	2296131996
4595	09:02:01.079	00:00:04.595	275	-1024	-768	-1	-1	-1	-1	4	-1024	-768	-1	-1	-1	-1	4		0	0						Untertest2.avi	0	880	547	72	111				0	Content		-72	-111	4595380	2296148676
4612	09:02:01.096	00:00:04.611	276	-1024	-768	-1	-1	-1	-1	4	-1024	-768	-1	-1	-1	-1	4		0	0						Untertest2.avi	0	880	547	72	111				0	Content		-72	-111	4611978	2296165274
4629	09:02:01.113	00:00:04.628	277	-1024	-768	-1	-1	-1	-1	4	-1024	-768	-1	-1	-1	-1	4		0	0						Untertest2.avi	0	880	547	72	111				0	Content		-72	-111	4628646	2296181942
4646	09:02:01.130	00:00:04.645	278	-1024	-768	-1	-1	-1	-1	4	-1024	-768	-1	-1	-1	-1	4		0	0						Untertest2.avi	0	880	547	72	111				0	Content		-72	-111	4645547	2296198843
4662	09:02:01.146	00:00:04.662	279	-1024	-768	-1	-1	-1	-1	4	-1024	-768	-1	-1	-1	-1	4		0	0						Untertest2.avi	0	880	547	72	111				0	Content		-72	-111	4662215	2296215511
4679	09:02:01.163	00:00:04.679	280	-1024	-768	-1	-1	-1	-1	4	-1024	-768	-1	-1	-1	-1	4		0	0						Untertest2.avi	0	880	547	72	111				0	Content		-72	-111	4679216	2296232512
4696	09:02:01.180	00:00:04.695	281	-1024	-768	-1	-1	-1	-1	4	-1024	-768	-1	-1	-1	-1	4		0	0						Untertest2.avi	0	880	547	72	111				0	Content		-72	-111	4695884	2296249180
4713	09:02:01.197	00:00:04.712	282	-1024	-768	-1	-1	-1	-1	4	-1024	-768	-1	-1	-1	-1	4		0	0						Untertest2.avi	0	880	547	72	111				0	Content		-72	-111	4712552	2296265848
4730	09:02:01.214	00:00:04.729	283	-1024	-768	-1	-1	-1	-1	4	-1024	-768	-1	-1	-1	-1	4		0	0						Untertest2.avi	0	880	547	72	111				0	Content		-72	-111	4729816	2296283112
4746	09:02:01.230	00:00:04.746	284	-1024	-768	-1	-1	-1	-1	4	-1024	-768	-1	-1	-1	-1	4		0	0						Untertest2.avi	0	880	547	72	111				0	Content		-72	-111	4746484	2296299780
4763	09:02:01.247	00:00:04.762	285	-1024	-768	-1	-1	-1	-1	4	-1024	-768	-1	-1	-1	-1	4		0	0						Untertest2.avi	0	880	547	72	111				0	Content		-72	-111	4762818	2296316114
4779	09:02:01.263	00:00:04.779	286	-1024	-768	-1	-1	-1	-1	4	-1024	-768	-1	-1	-1	-1	4		0	0						Untertest2.avi	0	880	547	72	111				0	Content		-72	-111	4779486	2296332782
4796	09:02:01.280	00:00:04.796	287	-1024	-768	-1	-1	-1	-1	4	-1024	-768	-1	-1	-1	-1	4		0	0						Untertest2.avi	0	880	547	72	111				0	Content		-72	-111	4796153	2296349449
4813	09:02:01.297	00:00:04.812	288	-1024	-768	-1	-1	-1	-1	4	-1024	-768	-1	-1	-1	-1	4		0	0						Untertest2.avi	0	880	547	72	111				0	Content		-72	-111	4812821	2296366117
4828	09:02:01.312	00:00:04.828	289	-1024	-768	-1	-1	-1	-1	4	-1024	-768	-1	-1	-1	-1	4		0	0						Untertest2.avi	0	880	547	72	111				0	Content		-72	-111	4828439	2296381735
4845	09:02:01.329	00:00:04.845	290	-1024	-768	-1	-1	-1	-1	4	-1024	-768	-1	-1	-1	-1	4		0	0						Untertest2.avi	0	880	547	72	111				0	Content		-72	-111	4845187	2296398483
4862	09:02:01.346	00:00:04.861	291	-1024	-768	-1	-1	-1	-1	4	-1024	-768	-1	-1	-1	-1	4		0	0						Untertest2.avi	0	880	547	72	111				0	Content		-72	-111	4861808	2296415104
4878	09:02:01.362	00:00:04.878	292	-1024	-768	-1	-1	-1	-1	4	-1024	-768	-1	-1	-1	-1	4		0	0						Untertest2.avi	0	880	547	72	111				0	Content		-72	-111	4878490	2296431786
4895	09:02:01.379	00:00:04.895	293	-1024	-768	-1	-1	-1	-1	4	-1024	-768	-1	-1	-1	-1	4		0	0						Untertest2.avi	0	880	547	72	111				0	Content		-72	-111	4895181	2296448477
4912	09:02:01.396	00:00:04.912	294	-1024	-768	-1	-1	-1	-1	4	-1024	-768	-1	-1	-1	-1	4		0	0						Untertest2.avi	0	880	547	72	111				0	Content		-72	-111	4912056	2296465352
4929	09:02:01.413	00:00:04.928	295	-1024	-768	-1	-1	-1	-1	4	-1024	-768	-1	-1	-1	-1	4		0	0						Untertest2.avi	0	880	547	72	111				0	Content		-72	-111	4928724	2296482020
4946	09:02:01.430	00:00:04.945	296	-1024	-768	-1	-1	-1	-1	4	-1024	-768	-1	-1	-1	-1	4		0	0						Untertest2.avi	0	880	547	72	111				0	Content		-72	-111	4945825	2296499121
4962	09:02:01.446	00:00:04.962	297	-1024	-768	-1	-1	-1	-1	4	-1024	-768	-1	-1	-1	-1	4		0	0						Untertest2.avi	0	880	547	72	111				0	Content		-72	-111	4962493	2296515789
4980	09:02:01.464	00:00:04.979	298	-1024	-768	-1	-1	-1	-1	4	-1024	-768	-1	-1	-1	-1	4		0	0						Untertest2.avi	0	880	547	72	111				0	Content		-72	-111	4979514	2296532810
4996	09:02:01.480	00:00:04.996	299	-1024	-768	-1	-1	-1	-1	4	-1024	-768	-1	-1	-1	-1	4		0	0						Untertest2.avi	0	880	547	72	111				0	Content		-72	-111	4996182	2296549478
5013	09:02:01.497	00:00:05.012	300	-1024	-768	-1	-1	-1	-1	4	-1024	-768	-1	-1	-1	-1	4		0	0						Untertest2.avi	0	880	547	72	111				0	Content		-72	-111	5012850	2296566146
5029	09:02:01.513	00:00:05.028	301	-1024	-768	-1	-1	-1	-1	4	-1024	-768	-1	-1	-1	-1	4		0	0						Untertest2.avi	0	880	547	72	111				0	Content		-72	-111	5028949	2296582245
5046	09:02:01.530	00:00:05.045	302	-1024	-768	-1	-1	-1	-1	4	-1024	-768	-1	-1	-1	-1	4		0	0						Untertest2.avi	0	880	547	72	111				0	Content		-72	-111	5045617	2296598913
5062	09:02:01.546	00:00:05.062	303	-1024	-768	-1	-1	-1	-1	4	-1024	-768	-1	-1	-1	-1	4		0	0						Untertest2.avi	0	880	547	72	111				0	Content		-72	-111	5062096	2296615392
5079	09:02:01.563	00:00:05.078	304	-1024	-768	-1	-1	-1	-1	4	-1024	-768	-1	-1	-1	-1	4		0	0						Untertest2.avi	0	880	547	72	111				0	Content		-72	-111	5078764	2296632060
5095	09:02:01.579	00:00:05.095	305	-1024	-768	-1	-1	-1	-1	4	-1024	-768	-1	-1	-1	-1	4		0	0						Untertest2.avi	0	880	547	72	111				0	Content		-72	-111	5095431	2296648727
5112	09:02:01.596	00:00:05.111	306	-1024	-768	-1	-1	-1	-1	4	-1024	-768	-1	-1	-1	-1	4		0	0						Untertest2.avi	0	880	547	72	111				0	Content		-72	-111	5111674	2296664970
5128	09:02:01.612	00:00:05.128	307	-1024	-768	-1	-1	-1	-1	4	-1024	-768	-1	-1	-1	-1	4		0	0						Untertest2.avi	0	880	547	72	111				0	Content		-72	-111	5128298	2296681594
5145	09:02:01.629	00:00:05.144	308	-1024	-768	-1	-1	-1	-1	4	-1024	-768	-1	-1	-1	-1	4		0	0						Untertest2.avi	0	880	547	72	111				0	Content		-72	-111	5144970	2296698266
5162	09:02:01.646	00:00:05.161	309	-1024	-768	-1	-1	-1	-1	4	-1024	-768	-1	-1	-1	-1	4		0	0						Untertest2.avi	0	880	547	72	111				0	Content		-72	-111	5161637	2296714933
5178	09:02:01.662	00:00:05.178	310	-1024	-768	-1	-1	-1	-1	4	-1024	-768	-1	-1	-1	-1	4		0	0						Untertest2.avi	0	880	547	72	111				0	Content		-72	-111	5178305	2296731601
5195	09:02:01.679	00:00:05.194	311	-1024	-768	-1	-1	-1	-1	4	-1024	-768	-1	-1	-1	-1	4		0	0						Untertest2.avi	0	880	547	72	111				0	Content		-72	-111	5194932	2296748228
5212	09:02:01.696	00:00:05.211	312	-1024	-768	-1	-1	-1	-1	4	-1024	-768	-1	-1	-1	-1	4		0	0						Untertest2.avi	0	880	547	72	111				0	Content		-72	-111	5211600	2296764896
5229	09:02:01.713	00:00:05.228	313	-1024	-768	-1	-1	-1	-1	4	-1024	-768	-1	-1	-1	-1	4		0	0						Untertest2.avi	0	880	547	72	111				0	Content		-72	-111	5228512	2296781808
5245	09:02:01.729	00:00:05.245	314	-1024	-768	-1	-1	-1	-1	4	-1024	-768	-1	-1	-1	-1	4		0	0						Untertest2.avi	0	880	547	72	111				0	Content		-72	-111	5245179	2296798475
5262	09:02:01.746	00:00:05.262	315	-1024	-768	-1	-1	-1	-1	4	-1024	-768	-1	-1	-1	-1	4		0	0						Untertest2.avi	0	880	547	72	111				0	Content		-72	-111	5262176	2296815472
5279	09:02:01.763	00:00:05.278	316	-1024	-768	-1	-1	-1	-1	4	-1024	-768	-1	-1	-1	-1	4		0	0						Untertest2.avi	0	880	547	72	111				0	Content		-72	-111	5278844	2296832140
5296	09:02:01.780	00:00:05.295	317	-1024	-768	-1	-1	-1	-1	4	-1024	-768	-1	-1	-1	-1	4		0	0						Untertest2.avi	0	880	547	72	111				0	Content		-72	-111	5295512	2296848808
5313	09:02:01.797	00:00:05.312	318	-1024	-768	-1	-1	-1	-1	4	-1024	-768	-1	-1	-1	-1	4		0	0						Untertest2.avi	0	880	547	72	111				0	Content		-72	-111	5312778	2296866074
5329	09:02:01.813	00:00:05.329	319	-1024	-768	-1	-1	-1	-1	4	-1024	-768	-1	-1	-1	-1	4		0	0						Untertest2.avi	0	880	547	72	111				0	Content		-72	-111	5329445	2296882741
5346	09:02:01.830	00:00:05.345	320	-1024	-768	-1	-1	-1	-1	4	-1024	-768	-1	-1	-1	-1	4		0	0						Untertest2.avi	0	880	547	72	111				0	Content		-72	-111	5345687	2296898983
5362	09:02:01.846	00:00:05.362	321	-1024	-768	-1	-1	-1	-1	4	-1024	-768	-1	-1	-1	-1	4		0	0						Untertest2.avi	0	880	547	72	111				0	Content		-72	-111	5362355	2296915651
5379	09:02:01.863	00:00:05.379	322	-1024	-768	-1	-1	-1	-1	4	-1024	-768	-1	-1	-1	-1	4		0	0						Untertest2.avi	0	880	547	72	111				0	Content		-72	-111	5379023	2296932319
5395	09:02:01.879	00:00:05.394	323	-1024	-768	-1	-1	-1	-1	4	-1024	-768	-1	-1	-1	-1	4		0	0						Untertest2.avi	0	880	547	72	111				0	Content		-72	-111	5394788	2296948084
5411	09:02:01.895	00:00:05.411	324	-1024	-768	-1	-1	-1	-1	4	-1024	-768	-1	-1	-1	-1	4		0	0						Untertest2.avi	0	880	547	72	111				0	Content		-72	-111	5411412	2296964708
5428	09:02:01.912	00:00:05.428	325	-1024	-768	-1	-1	-1	-1	4	-1024	-768	-1	-1	-1	-1	4		0	0						Untertest2.avi	0	880	547	72	111				0	Content		-72	-111	5428103	2296981399
5445	09:02:01.929	00:00:05.444	326	-1024	-768	-1	-1	-1	-1	4	-1024	-768	-1	-1	-1	-1	4		0	0						Untertest2.avi	0	880	547	72	111				0	Content		-72	-111	5444771	2296998067
5461	09:02:01.945	00:00:05.461	327	-1024	-768	-1	-1	-1	-1	4	-1024	-768	-1	-1	-1	-1	4		0	0						Untertest2.avi	0	880	547	72	111				0	Content		-72	-111	5461438	2297014734
5478	09:02:01.962	00:00:05.478	328	-1024	-768	-1	-1	-1	-1	4	-1024	-768	-1	-1	-1	-1	4		0	0						Untertest2.avi	0	880	547	72	111				0	Content		-72	-111	5478214	2297031510
5495	09:02:01.979	00:00:05.494	329	-1024	-768	-1	-1	-1	-1	4	-1024	-768	-1	-1	-1	-1	4		0	0						Untertest2.avi	0	880	547	72	111				0	Content		-72	-111	5494781	2297048077
5512	09:02:01.996	00:00:05.511	330	-1024	-768	-1	-1	-1	-1	4	-1024	-768	-1	-1	-1	-1	4		0	0						Untertest2.avi	0	880	547	72	111				0	Content		-72	-111	5511718	2297065014
5528	09:02:02.012	00:00:05.528	331	-1024	-768	-1	-1	-1	-1	4	-1024	-768	-1	-1	-1	-1	4		0	0						Untertest2.avi	0	880	547	72	111				0	Content		-72	-111	5528386	2297081682
5546	09:02:02.030	00:00:05.545	332	-1024	-768	-1	-1	-1	-1	4	-1024	-768	-1	-1	-1	-1	4		0	0						Untertest2.avi	0	880	547	72	111				0	Content		-72	-111	5545519	2297098815
5562	09:02:02.046	00:00:05.562	333	-1024	-768	-1	-1	-1	-1	4	-1024	-768	-1	-1	-1	-1	4		0	0						Untertest2.avi	0	880	547	72	111				0	Content		-72	-111	5562187	2297115483
5579	09:02:02.063	00:00:05.579	334	-1024	-768	-1	-1	-1	-1	4	-1024	-768	-1	-1	-1	-1	4		0	0						Untertest2.avi	0	880	547	72	111				0	Content		-72	-111	5579175	2297132471
5596	09:02:02.080	00:00:05.595	335	-1024	-768	-1	-1	-1	-1	4	-1024	-768	-1	-1	-1	-1	4		0	0						Untertest2.avi	0	880	547	72	111				0	Content		-72	-111	5595843	2297149139
5613	09:02:02.097	00:00:05.612	336	-1024	-768	-1	-1	-1	-1	4	-1024	-768	-1	-1	-1	-1	4		0	0						Untertest2.avi	0	880	547	72	111				0	Content		-72	-111	5612511	2297165807
5629	09:02:02.113	00:00:05.628	337	-1024	-768	-1	-1	-1	-1	4	-1024	-768	-1	-1	-1	-1	4		0	0						Untertest2.avi	0	880	547	72	111				0	Content		-72	-111	5628581	2297181877
5645	09:02:02.129	00:00:05.645	338	-1024	-768	-1	-1	-1	-1	4	-1024	-768	-1	-1	-1	-1	4		0	0						Untertest2.avi	0	880	547	72	111				0	Content		-72	-111	5645249	2297198545
5662	09:02:02.146	00:00:05.661	339	-1024	-768	-1	-1	-1	-1	4	-1024	-768	-1	-1	-1	-1	4		0	0						Untertest2.avi	0	880	547	72	111				0	Content		-72	-111	5661716	2297215012
5678	09:02:02.162	00:00:05.678	340	-1024	-768	-1	-1	-1	-1	4	-1024	-768	-1	-1	-1	-1	4		0	0						Untertest2.avi	0	880	547	72	111				0	Content		-72	-111	5678384	2297231680
5695	09:02:02.179	00:00:05.695	341	-1024	-768	-1	-1	-1	-1	4	-1024	-768	-1	-1	-1	-1	4		0	0						Untertest2.avi	0	880	547	72	111				0	Content		-72	-111	5695051	2297248347
5711	09:02:02.195	00:00:05.711	342	-1024	-768	-1	-1	-1	-1	4	-1024	-768	-1	-1	-1	-1	4		0	0						Untertest2.avi	0	880	547	72	111				0	Content		-72	-111	5711273	2297264569
5728	09:02:02.212	00:00:05.727	343	-1024	-768	-1	-1	-1	-1	4	-1024	-768	-1	-1	-1	-1	4		0	0						Untertest2.avi	0	880	547	72	111				0	Content		-72	-111	5727896	2297281192
5745	09:02:02.229	00:00:05.744	344	-1024	-768	-1	-1	-1	-1	4	-1024	-768	-1	-1	-1	-1	4		0	0						Untertest2.avi	0	880	547	72	111				0	Content		-72	-111	5744564	2297297860
5761	09:02:02.245	00:00:05.761	345	-1024	-768	-1	-1	-1	-1	4	-1024	-768	-1	-1	-1	-1	4		0	0						Untertest2.avi	0	880	547	72	111				0	Content		-72	-111	5761231	2297314527
5778	09:02:02.262	00:00:05.777	346	-1024	-768	-1	-1	-1	-1	4	-1024	-768	-1	-1	-1	-1	4		0	0						Untertest2.avi	0	880	547	72	111				0	Content		-72	-111	5777899	2297331195
5795	09:02:02.279	00:00:05.794	347	-1024	-768	-1	-1	-1	-1	4	-1024	-768	-1	-1	-1	-1	4		0	0						Untertest2.avi	0	880	547	72	111				0	Content		-72	-111	5794565	2297347861
5811	09:02:02.295	00:00:05.811	348	-1024	-768	-1	-1	-1	-1	4	-1024	-768	-1	-1	-1	-1	4		0	0						Untertest2.avi	0	880	547	72	111				0	Content		-72	-111	5811233	2297364529
5828	09:02:02.312	00:00:05.827	349	-1024	-768	-1	-1	-1	-1	4	-1024	-768	-1	-1	-1	-1	4		0	0						Untertest2.avi	0	880	547	72	111				0	Content		-72	-111	5827901	2297381197
5845	09:02:02.329	00:00:05.844	350	-1024	-768	-1	-1	-1	-1	4	-1024	-768	-1	-1	-1	-1	4		0	0						Untertest2.avi	0	880	547	72	111				0	Content		-72	-111	5844833	2297398129
5862	09:02:02.346	00:00:05.861	351	-1024	-768	-1	-1	-1	-1	4	-1024	-768	-1	-1	-1	-1	4		0	0						Untertest2.avi	0	880	547	72	111				0	Content		-72	-111	5861501	2297414797
5878	09:02:02.362	00:00:05.878	352	-1024	-768	-1	-1	-1	-1	4	-1024	-768	-1	-1	-1	-1	4		0	0						Untertest2.avi	0	880	547	72	111				0	Content		-72	-111	5878466	2297431762
5895	09:02:02.379	00:00:05.895	353	-1024	-768	-1	-1	-1	-1	4	-1024	-768	-1	-1	-1	-1	4		0	0						Untertest2.avi	0	880	547	72	111				0	Content		-72	-111	5895134	2297448430
5912	09:02:02.396	00:00:05.911	354	-1024	-768	-1	-1	-1	-1	4	-1024	-768	-1	-1	-1	-1	4		0	0						Untertest2.avi	0	880	547	72	111				0	Content		-72	-111	5911801	2297465097
5929	09:02:02.413	00:00:05.929	355	-1024	-768	-1	-1	-1	-1	4	-1024	-768	-1	-1	-1	-1	4		0	0						Untertest2.avi	0	880	547	72	111				0	Content		-72	-111	5929033	2297482329
5946	09:02:02.430	00:00:05.945	356	-1024	-768	-1	-1	-1	-1	4	-1024	-768	-1	-1	-1	-1	4		0	0						Untertest2.avi	0	880	547	72	111				0	Content		-72	-111	5945701	2297498997
5962	09:02:02.446	00:00:05.961	357	-1024	-768	-1	-1	-1	-1	4	-1024	-768	-1	-1	-1	-1	4		0	0						Untertest2.avi	0	880	547	72	111				0	Content		-72	-111	5961942	2297515238
5979	09:02:02.463	00:00:05.978	358	-1024	-768	-1	-1	-1	-1	4	-1024	-768	-1	-1	-1	-1	4		0	0						Untertest2.avi	0	880	547	72	111				0	Content		-72	-111	5978610	2297531906
5995	09:02:02.479	00:00:05.995	359	-1024	-768	-1	-1	-1	-1	4	-1024	-768	-1	-1	-1	-1	4		0	0						Untertest2.avi	0	880	547	72	111				0	Content		-72	-111	5995277	2297548573
6011	09:02:02.495	00:00:06.011	360	-1024	-768	-1	-1	-1	-1	4	-1024	-768	-1	-1	-1	-1	4		0	0						Untertest2.avi	0	880	547	72	111				0	Content		-72	-111	6011138	2297564434
6028	09:02:02.512	00:00:06.027	361	-1024	-768	-1	-1	-1	-1	4	-1024	-768	-1	-1	-1	-1	4		0	0						Untertest2.avi	0	880	547	72	111				0	Content		-72	-111	6027760	2297581056
6044	09:02:02.528	00:00:06.044	362	-1024	-768	-1	-1	-1	-1	4	-1024	-768	-1	-1	-1	-1	4		0	0						Untertest2.avi	0	880	547	72	111				0	Content		-72	-111	6044381	2297597677
6061	09:02:02.545	00:00:06.061	363	-1024	-768	-1	-1	-1	-1	4	-1024	-768	-1	-1	-1	-1	4		0	0						Untertest2.avi	0	880	547	72	111				0	Content		-72	-111	6061067	2297614363
6078	09:02:02.562	00:00:06.077	364	-1024	-768	-1	-1	-1	-1	4	-1024	-768	-1	-1	-1	-1	4		0	0						Untertest2.avi	0	880	547	72	111				0	Content		-72	-111	6077735	2297631031
6094	09:02:02.578	00:00:06.094	365	-1024	-768	-1	-1	-1	-1	4	-1024	-768	-1	-1	-1	-1	4		0	0						Untertest2.avi	0	880	547	72	111				0	Content		-72	-111	6094368	2297647664
6111	09:02:02.595	00:00:06.111	366	-1024	-768	-1	-1	-1	-1	4	-1024	-768	-1	-1	-1	-1	4		0	0						Untertest2.avi	0	880	547	72	111				0	Content		-72	-111	6111036	2297664332
6128	09:02:02.612	00:00:06.127	367	-1024	-768	-1	-1	-1	-1	4	-1024	-768	-1	-1	-1	-1	4		0	0						Untertest2.avi	0	880	547	72	111				0	Content		-72	-111	6127899	2297681195
6145	09:02:02.629	00:00:06.144	368	-1024	-768	-1	-1	-1	-1	4	-1024	-768	-1	-1	-1	-1	4		0	0						Untertest2.avi	0	880	547	72	111				0	Content		-72	-111	6144566	2297697862
6161	09:02:02.645	00:00:06.161	369	-1024	-768	-1	-1	-1	-1	4	-1024	-768	-1	-1	-1	-1	4		0	0						Untertest2.avi	0	880	547	72	111				0	Content		-72	-111	6161234	2297714530
6178	09:02:02.662	00:00:06.178	370	-1024	-768	-1	-1	-1	-1	4	-1024	-768	-1	-1	-1	-1	4		0	0						Untertest2.avi	0	880	547	72	111				0	Content		-72	-111	6178373	2297731669
6195	09:02:02.679	00:00:06.195	371	-1024	-768	-1	-1	-1	-1	4	-1024	-768	-1	-1	-1	-1	4		0	0						Untertest2.avi	0	880	547	72	111				0	Content		-72	-111	6195041	2297748337
6212	09:02:02.696	00:00:06.212	372	-1024	-768	-1	-1	-1	-1	4	-1024	-768	-1	-1	-1	-1	4		0	0						Untertest2.avi	0	880	547	72	111				0	Content		-72	-111	6212075	2297765371
6229	09:02:02.713	00:00:06.228	373	-1024	-768	-1	-1	-1	-1	4	-1024	-768	-1	-1	-1	-1	4		0	0						Untertest2.avi	0	880	547	72	111				0	Content		-72	-111	6228743	2297782039
6245	09:02:02.729	00:00:06.245	374	-1024	-768	-1	-1	-1	-1	4	-1024	-768	-1	-1	-1	-1	4		0	0						Untertest2.avi	0	880	547	72	111				0	Content		-72	-111	6245411	2297798707
6262	09:02:02.746	00:00:06.261	375	-1024	-768	-1	-1	-1	-1	4	-1024	-768	-1	-1	-1	-1	4		0	0						Untertest2.avi	0	880	547	72	111				0	Content		-72	-111	6261522	2297814818
6278	09:02:02.762	00:00:06.278	376	-1024	-768	-1	-1	-1	-1	4	-1024	-768	-1	-1	-1	-1	4		0	0						Untertest2.avi	0	880	547	72	111				0	Content		-72	-111	6278190	2297831486
6295	09:02:02.779	00:00:06.294	377	-1024	-768	-1	-1	-1	-1	4	-1024	-768	-1	-1	-1	-1	4		0	0						Untertest2.avi	0	880	547	72	111				0	Content		-72	-111	6294667	2297847963
6311	09:02:02.795	00:00:06.311	378	-1024	-768	-1	-1	-1	-1	4	-1024	-768	-1	-1	-1	-1	4		0	0						Untertest2.avi	0	880	547	72	111				0	Content		-72	-111	6311335	2297864631
6328	09:02:02.812	00:00:06.328	379	-1024	-768	-1	-1	-1	-1	4	-1024	-768	-1	-1	-1	-1	4		0	0						Untertest2.avi	0	880	547	72	111				0	Content		-72	-111	6328003	2297881299
6344	09:02:02.828	00:00:06.344	380	-1024	-768	-1	-1	-1	-1	4	-1024	-768	-1	-1	-1	-1	4		0	0						Untertest2.avi	0	880	547	72	111				0	Content		-72	-111	6344248	2297897544
6361	09:02:02.845	00:00:06.360	381	-1024	-768	-1	-1	-1	-1	4	-1024	-768	-1	-1	-1	-1	4		0	0						Untertest2.avi	0	880	547	72	111				0	Content		-72	-111	6360870	2297914166
6378	09:02:02.862	00:00:06.377	382	-1024	-768	-1	-1	-1	-1	4	-1024	-768	-1	-1	-1	-1	4		0	0						Untertest2.avi	0	880	547	72	111				0	Content		-72	-111	6377535	2297930831
6394	09:02:02.878	00:00:06.394	383	-1024	-768	-1	-1	-1	-1	4	-1024	-768	-1	-1	-1	-1	4		0	0						Untertest2.avi	0	880	547	72	111				0	Content		-72	-111	6394203	2297947499
6411	09:02:02.895	00:00:06.410	384	-1024	-768	-1	-1	-1	-1	4	-1024	-768	-1	-1	-1	-1	4		0	0						Untertest2.avi	0	880	547	72	111				0	Content		-72	-111	6410871	2297964167
6427	09:02:02.911	00:00:06.427	385	-1024	-768	-1	-1	-1	-1	4	-1024	-768	-1	-1	-1	-1	4		0	0						Untertest2.avi	0	880	547	72	111				0	Content		-72	-111	6427494	2297980790
6444	09:02:02.928	00:00:06.444	386	-1024	-768	-1	-1	-1	-1	4	-1024	-768	-1	-1	-1	-1	4		0	0						Untertest2.avi	0	880	547	72	111				0	Content		-72	-111	6444162	2297997458
6461	09:02:02.945	00:00:06.460	387	-1024	-768	-1	-1	-1	-1	4	-1024	-768	-1	-1	-1	-1	4		0	0						Untertest2.avi	0	880	547	72	111				0	Content		-72	-111	6460830	2298014126
6478	09:02:02.962	00:00:06.477	388	-1024	-768	-1	-1	-1	-1	4	-1024	-768	-1	-1	-1	-1	4		0	0						Untertest2.avi	0	880	547	72	111				0	Content		-72	-111	6477721	2298031017
6494	09:02:02.978	00:00:06.494	389	-1024	-768	-1	-1	-1	-1	4	-1024	-768	-1	-1	-1	-1	4		0	0						Untertest2.avi	0	880	547	72	111				0	Content		-72	-111	6494389	2298047685
6511	09:02:02.995	00:00:06.511	390	-1024	-768	-1	-1	-1	-1	4	-1024	-768	-1	-1	-1	-1	4		0	0						Untertest2.avi	0	880	547	72	111				0	Content		-72	-111	6511385	2298064681
6528	09:02:03.012	00:00:06.528	391	-1024	-768	-1	-1	-1	-1	4	-1024	-768	-1	-1	-1	-1	4		0	0						Untertest2.avi	0	880	547	72	111				0	Content		-72	-111	6528053	2298081349
6545	09:02:03.029	00:00:06.544	392	-1024	-768	-1	-1	-1	-1	4	-1024	-768	-1	-1	-1	-1	4		0	0						Untertest2.avi	0	880	547	72	111				0	Content		-72	-111	6544721	2298098017
6562	09:02:03.046	00:00:06.561	393	-1024	-768	-1	-1	-1	-1	4	-1024	-768	-1	-1	-1	-1	4		0	0						Untertest2.avi	0	880	547	72	111				0	Content		-72	-111	6561978	2298115274
6579	09:02:03.063	00:00:06.578	394	-1024	-768	-1	-1	-1	-1	4	-1024	-768	-1	-1	-1	-1	4		0	0						Untertest2.avi	0	880	547	72	111				0	Content		-72	-111	6578646	2298131942
6595	09:02:03.079	00:00:06.594	395	-1024	-768	-1	-1	-1	-1	4	-1024	-768	-1	-1	-1	-1	4		0	0						Untertest2.avi	0	880	547	72	111				0	Content		-72	-111	6594890	2298148186
6612	09:02:03.096	00:00:06.611	396	-1024	-768	-1	-1	-1	-1	4	-1024	-768	-1	-1	-1	-1	4		0	0						Untertest2.avi	0	880	547	72	111				0	Content		-72	-111	6611558	2298164854
6628	09:02:03.112	00:00:06.628	397	-1024	-768	-1	-1	-1	-1	4	-1024	-768	-1	-1	-1	-1	4		0	0						Untertest2.avi	0	880	547	72	111				0	Content		-72	-111	6628226	2298181522
6644	09:02:03.128	00:00:06.643	398	-1024	-768	-1	-1	-1	-1	4	-1024	-768	-1	-1	-1	-1	4		0	0						Untertest2.avi	0	880	547	72	111				0	Content		-72	-111	6643984	2298197280
6661	09:02:03.145	00:00:06.660	399	-1024	-768	-1	-1	-1	-1	4	-1024	-768	-1	-1	-1	-1	4		0	0						Untertest2.avi	0	880	547	72	111				0	Content		-72	-111	6660604	2298213900
6677	09:02:03.161	00:00:06.677	400	-1024	-768	-1	-1	-1	-1	4	-1024	-768	-1	-1	-1	-1	4		0	0						Untertest2.avi	0	880	547	72	111				0	Content		-72	-111	6677362	2298230658
6694	09:02:03.178	00:00:06.693	401	-1024	-768	-1	-1	-1	-1	4	-1024	-768	-1	-1	-1	-1	4		0	0						Untertest2.avi	0	880	547	72	111				0	Content		-72	-111	6693982	2298247278
6711	09:02:03.195	00:00:06.710	402	-1024	-768	-1	-1	-1	-1	4	-1024	-768	-1	-1	-1	-1	4		0	0						Untertest2.avi	0	880	547	72	111				0	Content		-72	-111	6710650	2298263946
6727	09:02:03.211	00:00:06.727	403	-1024	-768	-1	-1	-1	-1	4	-1024	-768	-1	-1	-1	-1	4		0	0						Untertest2.avi	0	880	547	72	111				0	Content		-72	-111	6727312	2298280608
6744	09:02:03.228	00:00:06.743	404	-1024	-768	-1	-1	-1	-1	4	-1024	-768	-1	-1	-1	-1	4		0	0						Untertest2.avi	0	880	547	72	111				0	Content		-72	-111	6743980	2298297276
6761	09:02:03.245	00:00:06.760	405	-1024	-768	-1	-1	-1	-1	4	-1024	-768	-1	-1	-1	-1	4		0	0						Untertest2.avi	0	880	547	72	111				0	Content		-72	-111	6760812	2298314108
6777	09:02:03.261	00:00:06.777	406	-1024	-768	-1	-1	-1	-1	4	-1024	-768	-1	-1	-1	-1	4		0	0						Untertest2.avi	0	880	547	72	111				0	Content		-72	-111	6777480	2298330776
6794	09:02:03.278	00:00:06.794	407	-1024	-768	-1	-1	-1	-1	4	-1024	-768	-1	-1	-1	-1	4		0	0						Untertest2.avi	0	880	547	72	111				0	Content		-72	-111	6794148	2298347444
6811	09:02:03.295	00:00:06.811	408	-1024	-768	-1	-1	-1	-1	4	-1024	-768	-1	-1	-1	-1	4		0	0						Untertest2.avi	0	880	547	72	111				0	Content		-72	-111	6811315	2298364611
6828	09:02:03.312	00:00:06.827	409	-1024	-768	-1	-1	-1	-1	4	-1024	-768	-1	-1	-1	-1	4		0	0						Untertest2.avi	0	880	547	72	111				0	Content		-72	-111	6827983	2298381279
6845	09:02:03.329	00:00:06.845	410	-1024	-768	-1	-1	-1	-1	4	-1024	-768	-1	-1	-1	-1	4		0	0						Untertest2.avi	0	880	547	72	111				0	Content		-72	-111	6845025	2298398321
6862	09:02:03.346	00:00:06.861	411	-1024	-768	-1	-1	-1	-1	4	-1024	-768	-1	-1	-1	-1	4		0	0						Untertest2.avi	0	880	547	72	111				0	Content		-72	-111	6861693	2298414989
6878	09:02:03.362	00:00:06.878	412	-1024	-768	-1	-1	-1	-1	4	-1024	-768	-1	-1	-1	-1	4		0	0						Untertest2.avi	0	880	547	72	111				0	Content		-72	-111	6878361	2298431657
6894	09:02:03.378	00:00:06.894	413	-1024	-768	-1	-1	-1	-1	4	-1024	-768	-1	-1	-1	-1	4		0	0						Untertest2.avi	0	880	547	72	111				0	Content		-72	-111	6894417	2298447713
6911	09:02:03.395	00:00:06.911	414	-1024	-768	-1	-1	-1	-1	4	-1024	-768	-1	-1	-1	-1	4		0	0						Untertest2.avi	0	880	547	72	111				0	Content		-72	-111	6911085	2298464381
6928	09:02:03.412	00:00:06.927	415	-1024	-768	-1	-1	-1	-1	4	-1024	-768	-1	-1	-1	-1	4		0	0						Untertest2.avi	0	880	547	72	111				0	Content		-72	-111	6927547	2298480843
6944	09:02:03.428	00:00:06.944	416	-1024	-768	-1	-1	-1	-1	4	-1024	-768	-1	-1	-1	-1	4		0	0						Untertest2.avi	0	880	547	72	111				0	Content		-72	-111	6944215	2298497511
6961	09:02:03.445	00:00:06.960	417	-1024	-768	-1	-1	-1	-1	4	-1024	-768	-1	-1	-1	-1	4		0	0						Untertest2.avi	0	880	547	72	111				0	Content		-72	-111	6960882	2298514178
6977	09:02:03.461	00:00:06.977	418	-1024	-768	-1	-1	-1	-1	4	-1024	-768	-1	-1	-1	-1	4		0	0						Untertest2.avi	0	880	547	72	111				0	Content		-72	-111	6977219	2298530515
6994	09:02:03.478	00:00:06.993	419	-1024	-768	-1	-1	-1	-1	4	-1024	-768	-1	-1	-1	-1	4		0	0						Untertest2.avi	0	880	547	72	111				0	Content		-72	-111	6993846	2298547142
7010	09:02:03.494	00:00:07.010	420	-1024	-768	-1	-1	-1	-1	4	-1024	-768	-1	-1	-1	-1	4		0	0						Untertest2.avi	0	880	547	72	111				0	Content		-72	-111	7010470	2298563766
7027	09:02:03.511	00:00:07.027	421	-1024	-768	-1	-1	-1	-1	4	-1024	-768	-1	-1	-1	-1	4		0	0						Untertest2.avi	0	880	547	72	111				0	Content		-72	-111	7027137	2298580433
7044	09:02:03.528	00:00:07.043	422	-1024	-768	-1	-1	-1	-1	4	-1024	-768	-1	-1	-1	-1	4		0	0						Untertest2.avi	0	880	547	72	111				0	Content		-72	-111	7043805	2298597101
7060	09:02:03.544	00:00:07.060	423	-1024	-768	-1	-1	-1	-1	4	-1024	-768	-1	-1	-1	-1	4		0	0						Untertest2.avi	0	880	547	72	111				0	Content		-72	-111	7060443	2298613739
7077	09:02:03.561	00:00:07.077	424	-1024	-768	-1	-1	-1	-1	4	-1024	-768	-1	-1	-1	-1	4		0	0						Untertest2.avi	0	880	547	72	111				0	Content		-72	-111	7077111	2298630407
7094	09:02:03.578	00:00:07.093	425	-1024	-768	-1	-1	-1	-1	4	-1024	-768	-1	-1	-1	-1	4		0	0						Untertest2.avi	0	880	547	72	111				0	Content		-72	-111	7093779	2298647075
7111	09:02:03.595	00:00:07.110	426	-1024	-768	-1	-1	-1	-1	4	-1024	-768	-1	-1	-1	-1	4		0	0						Untertest2.avi	0	880	547	72	111				0	Content		-72	-111	7110684	2298663980
7127	09:02:03.611	00:00:07.127	427	-1024	-768	-1	-1	-1	-1	4	-1024	-768	-1	-1	-1	-1	4		0	0						Untertest2.avi	0	880	547	72	111				0	Content		-72	-111	7127352	2298680648
7144	09:02:03.628	00:00:07.144	428	-1024	-768	-1	-1	-1	-1	4	-1024	-768	-1	-1	-1	-1	4		0	0						Untertest2.avi	0	880	547	72	111				0	Content		-72	-111	7144306	2298697602
7161	09:02:03.645	00:00:07.160	429	-1024	-768	-1	-1	-1	-1	4	-1024	-768	-1	-1	-1	-1	4		0	0						Untertest2.avi	0	880	547	72	111				0	Content		-72	-111	7160974	2298714270
7178	09:02:03.662	00:00:07.177	430	-1024	-768	-1	-1	-1	-1	4	-1024	-768	-1	-1	-1	-1	4		0	0						Untertest2.avi	0	880	547	72	111				0	Content		-72	-111	7177641	2298730937
7195	09:02:03.679	00:00:07.194	431	-1024	-768	-1	-1	-1	-1	4	-1024	-768	-1	-1	-1	-1	4		0	0						Untertest2.avi	0	880	547	72	111				0	Content		-72	-111	7194926	2298748222
7212	09:02:03.696	00:00:07.211	432	-1024	-768	-1	-1	-1	-1	4	-1024	-768	-1	-1	-1	-1	4		0	0						Untertest2.avi	0	880	547	72	111				0	Content		-72	-111	7211594	2298764890
7228	09:02:03.712	00:00:07.227	433	-1024	-768	-1	-1	-1	-1	4	-1024	-768	-1	-1	-1	-1	4		0	0						Untertest2.avi	0	880	547	72	111				0	Content		-72	-111	7227936	2298781232
7245	09:02:03.729	00:00:07.244	434	-1024	-768	-1	-1	-1	-1	4	-1024	-768	-1	-1	-1	-1	4		0	0						Untertest2.avi	0	880	547	72	111				0	Content		-72	-111	7244604	2298797900
7261	09:02:03.745	00:00:07.261	435	-1024	-768	-1	-1	-1	-1	4	-1024	-768	-1	-1	-1	-1	4		0	0						Untertest2.avi	0	880	547	72	111				0	Content		-72	-111	7261271	2298814567
7278	09:02:03.762	00:00:07.277	436	-1024	-768	-1	-1	-1	-1	4	-1024	-768	-1	-1	-1	-1	4		0	0						Untertest2.avi	0	880	547	72	111				0	Content		-72	-111	7277939	2298831235
7294	09:02:03.778	00:00:07.293	437	-1024	-768	-1	-1	-1	-1	4	-1024	-768	-1	-1	-1	-1	4		0	0						Untertest2.avi	0	880	547	72	111				0	Content		-72	-111	7293593	2298846889
7310	09:02:03.794	00:00:07.310	438	-1024	-768	-1	-1	-1	-1	4	-1024	-768	-1	-1	-1	-1	4		0	0						Untertest2.avi	0	880	547	72	111				0	Content		-72	-111	7310233	2298863529
7327	09:02:03.811	00:00:07.326	439	-1024	-768	-1	-1	-1	-1	4	-1024	-768	-1	-1	-1	-1	4		0	0						Untertest2.avi	0	880	547	72	111				0	Content		-72	-111	7326919	2298880215
7344	09:02:03.828	00:00:07.343	440	-1024	-768	-1	-1	-1	-1	4	-1024	-768	-1	-1	-1	-1	4		0	0						Untertest2.avi	0	880	547	72	111				0	Content		-72	-111	7343587	2298896883
7360	09:02:03.844	00:00:07.360	441	-1024	-768	-1	-1	-1	-1	4	-1024	-768	-1	-1	-1	-1	4		0	0						Untertest2.avi	0	880	547	72	111				0	Content		-72	-111	7360255	2298913551
7377	09:02:03.861	00:00:07.377	442	-1024	-768	-1	-1	-1	-1	4	-1024	-768	-1	-1	-1	-1	4		0	0						Untertest2.avi	0	880	547	72	111				0	Content		-72	-111	7377039	2298930335
7394	09:02:03.878	00:00:07.393	443	-1024	-768	-1	-1	-1	-1	4	-1024	-768	-1	-1	-1	-1	4		0	0						Untertest2.avi	0	880	547	72	111				0	Content		-72	-111	7393608	2298946904
7411	09:02:03.895	00:00:07.410	444	-1024	-768	-1	-1	-1	-1	4	-1024	-768	-1	-1	-1	-1	4		0	0						Untertest2.avi	0	880	547	72	111				0	Content		-72	-111	7410544	2298963840
7427	09:02:03.911	00:00:07.427	445	-1024	-768	-1	-1	-1	-1	4	-1024	-768	-1	-1	-1	-1	4		0	0						Untertest2.avi	0	880	547	72	111				0	Content		-72	-111	7427212	2298980508
7444	09:02:03.928	00:00:07.444	446	-1024	-768	-1	-1	-1	-1	4	-1024	-768	-1	-1	-1	-1	4		0	0						Untertest2.avi	0	880	547	72	111				0	Content		-72	-111	7444347	2298997643
7461	09:02:03.945	00:00:07.461	447	-1024	-768	-1	-1	-1	-1	4	-1024	-768	-1	-1	-1	-1	4		0	0						Untertest2.avi	0	880	547	72	111				0	Content		-72	-111	7461015	2299014311
7478	09:02:03.962	00:00:07.478	448	-1024	-768	-1	-1	-1	-1	4	-1024	-768	-1	-1	-1	-1	4		0	0						Untertest2.avi	0	880	547	72	111				0	Content		-72	-111	7478046	2299031342
7495	09:02:03.979	00:00:07.494	449	-1024	-768	-1	-1	-1	-1	4	-1024	-768	-1	-1	-1	-1	4		0	0						Untertest2.avi	0	880	547	72	111				0	Content		-72	-111	7494713	2299048009
7511	09:02:03.995	00:00:07.511	450	-1024	-768	-1	-1	-1	-1	4	-1024	-768	-1	-1	-1	-1	4		0	0						Untertest2.avi	0	880	547	72	111				0	Content		-72	-111	7511381	2299064677
7527	09:02:04.011	00:00:07.527	451	-1024	-768	-1	-1	-1	-1	4	-1024	-768	-1	-1	-1	-1	4		0	0						Untertest2.avi	0	880	547	72	111				0	Content		-72	-111	7527432	2299080728
7544	09:02:04.028	00:00:07.544	452	-1024	-768	-1	-1	-1	-1	4	-1024	-768	-1	-1	-1	-1	4		0	0						Untertest2.avi	0	880	547	72	111				0	Content		-72	-111	7544100	2299097396
7561	09:02:04.045	00:00:07.560	453	-1024	-768	-1	-1	-1	-1	4	-1024	-768	-1	-1	-1	-1	4		0	0						Untertest2.avi	0	880	547	72	111				0	Content		-72	-111	7560561	2299113857
7577	09:02:04.061	00:00:07.577	454	-1024	-768	-1	-1	-1	-1	4	-1024	-768	-1	-1	-1	-1	4		0	0						Untertest2.avi	0	880	547	72	111				0	Content		-72	-111	7577229	2299130525
7594	09:02:04.078	00:00:07.593	455	-1024	-768	-1	-1	-1	-1	4	-1024	-768	-1	-1	-1	-1	4		0	0						Untertest2.avi	0	880	547	72	111				0	Content		-72	-111	7593897	2299147193
7610	09:02:04.094	00:00:07.610	456	-1024	-768	-1	-1	-1	-1	4	-1024	-768	-1	-1	-1	-1	4		0	0						Untertest2.avi	0	880	547	72	111				0	Content		-72	-111	7610103	2299163399
7627	09:02:04.111	00:00:07.626	457	-1024	-768	-1	-1	-1	-1	4	-1024	-768	-1	-1	-1	-1	4		0	0						Untertest2.avi	0	880	547	72	111				0	Content		-72	-111	7626728	2299180024
7643	09:02:04.127	00:00:07.643	458	-1024	-768	-1	-1	-1	-1	4	-1024	-768	-1	-1	-1	-1	4		0	0						Untertest2.avi	0	880	547	72	111				0	Content		-72	-111	7643394	2299196690
7660	09:02:04.144	00:00:07.660	459	-1024	-768	-1	-1	-1	-1	4	-1024	-768	-1	-1	-1	-1	4		0	0						Untertest2.avi	0	880	547	72	111				0	Content		-72	-111	7660062	2299213358
7677	09:02:04.161	00:00:07.676	460	-1024	-768	-1	-1	-1	-1	4	-1024	-768	-1	-1	-1	-1	4		0	0						Untertest2.avi	0	880	547	72	111				0	Content		-72	-111	7676730	2299230026
7693	09:02:04.177	00:00:07.693	461	-1024	-768	-1	-1	-1	-1	4	-1024	-768	-1	-1	-1	-1	4		0	0						Untertest2.avi	0	880	547	72	111				0	Content		-72	-111	7693394	2299246690
7710	09:02:04.194	00:00:07.710	462	-1024	-768	-1	-1	-1	-1	4	-1024	-768	-1	-1	-1	-1	4		0	0						Untertest2.avi	0	880	547	72	111				0	Content		-72	-111	7710062	2299263358
7727	09:02:04.211	00:00:07.726	463	-1024	-768	-1	-1	-1	-1	4	-1024	-768	-1	-1	-1	-1	4		0	0						Untertest2.avi	0	880	547	72	111				0	Content		-72	-111	7726730	2299280026
7744	09:02:04.228	00:00:07.743	464	-1024	-768	-1	-1	-1	-1	4	-1024	-768	-1	-1	-1	-1	4		0	0						Untertest2.avi	0	880	547	72	111				0	Content		-72	-111	7743663	2299296959
7760	09:02:04.244	00:00:07.760	465	-1024	-768	-1	-1	-1	-1	4	-1024	-768	-1	-1	-1	-1	4		0	0						Untertest2.avi	0	880	547	72	111				0	Content		-72	-111	7760331	2299313627
7777	09:02:04.261	00:00:07.777	466	-1024	-768	-1	-1	-1	-1	4	-1024	-768	-1	-1	-1	-1	4		0	0						Untertest2.avi	0	880	547	72	111				0	Content		-72	-111	7777294	2299330590
7794	09:02:04.278	00:00:07.793	467	-1024	-768	-1	-1	-1	-1	4	-1024	-768	-1	-1	-1	-1	4		0	0						Untertest2.avi	0	880	547	72	111				0	Content		-72	-111	7793961	2299347257
7811	09:02:04.295	00:00:07.810	468	-1024	-768	-1	-1	-1	-1	4	-1024	-768	-1	-1	-1	-1	4		0	0						Untertest2.avi	0	880	547	72	111				0	Content		-72	-111	7810629	2299363925
7828	09:02:04.312	00:00:07.827	469	-1024	-768	-1	-1	-1	-1	4	-1024	-768	-1	-1	-1	-1	4		0	0						Untertest2.avi	0	880	547	72	111				0	Content		-72	-111	7827924	2299381220
7845	09:02:04.329	00:00:07.844	470	-1024	-768	-1	-1	-1	-1	4	-1024	-768	-1	-1	-1	-1	4		0	0						Untertest2.avi	0	880	547	72	111				0	Content		-72	-111	7844592	2299397888
7861	09:02:04.345	00:00:07.860	471	-1024	-768	-1	-1	-1	-1	4	-1024	-768	-1	-1	-1	-1	4		0	0						Untertest2.avi	0	880	547	72	111				0	Content		-72	-111	7860938	2299414234
7878	09:02:04.362	00:00:07.877	472	-1024	-768	-1	-1	-1	-1	4	-1024	-768	-1	-1	-1	-1	4		0	0						Untertest2.avi	0	880	547	72	111				0	Content		-72	-111	7877606	2299430902
7894	09:02:04.378	00:00:07.894	473	-1024	-768	-1	-1	-1	-1	4	-1024	-768	-1	-1	-1	-1	4		0	0						Untertest2.avi	0	880	547	72	111				0	Content		-72	-111	7894274	2299447570
7911	09:02:04.395	00:00:07.910	474	-1024	-768	-1	-1	-1	-1	4	-1024	-768	-1	-1	-1	-1	4		0	0						Untertest2.avi	0	880	547	72	111				0	Content		-72	-111	7910942	2299464238
7927	09:02:04.411	00:00:07.926	475	-1024	-768	-1	-1	-1	-1	4	-1024	-768	-1	-1	-1	-1	4		0	0						Untertest2.avi	0	880	547	72	111				0	Content		-72	-111	7926589	2299479885
7943	09:02:04.427	00:00:07.943	476	-1024	-768	-1	-1	-1	-1	4	-1024	-768	-1	-1	-1	-1	4		0	0						Untertest2.avi	0	880	547	72	111				0	Content		-72	-111	7943213	2299496509
7960	09:02:04.444	00:00:07.959	477	-1024	-768	-1	-1	-1	-1	4	-1024	-768	-1	-1	-1	-1	4		0	0						Untertest2.avi	0	880	547	72	111				0	Content		-72	-111	7959905	2299513201
7977	09:02:04.461	00:00:07.976	478	-1024	-768	-1	-1	-1	-1	4	-1024	-768	-1	-1	-1	-1	4		0	0						Untertest2.avi	0	880	547	72	111				0	Content		-72	-111	7976573	2299529869
7993	09:02:04.477	00:00:07.993	479	-1024	-768	-1	-1	-1	-1	4	-1024	-768	-1	-1	-1	-1	4		0	0						Untertest2.avi	0	880	547	72	111				0	Content		-72	-111	7993241	2299546537
8010	09:02:04.494	00:00:08.010	480	-1024	-768	-1	-1	-1	-1	4	-1024	-768	-1	-1	-1	-1	4		0	0						Untertest2.avi	0	880	547	72	111				0	Content		-72	-111	8010019	2299563315
8027	09:02:04.511	00:00:08.026	481	-1024	-768	-1	-1	-1	-1	4	-1024	-768	-1	-1	-1	-1	4		0	0						Untertest2.avi	0	880	547	72	111				0	Content		-72	-111	8026586	2299579882
8043	09:02:04.527	00:00:08.043	482	-1024	-768	-1	-1	-1	-1	4	-1024	-768	-1	-1	-1	-1	4		0	0						Untertest2.avi	0	880	547	72	111				0	Content		-72	-111	8043461	2299596757
8060	09:02:04.544	00:00:08.060	483	-1024	-768	-1	-1	-1	-1	4	-1024	-768	-1	-1	-1	-1	4		0	0						Untertest2.avi	0	880	547	72	111				0	Content		-72	-111	8060129	2299613425
8077	09:02:04.561	00:00:08.077	484	-1024	-768	-1	-1	-1	-1	4	-1024	-768	-1	-1	-1	-1	4		0	0						Untertest2.avi	0	880	547	72	111				0	Content		-72	-111	8077232	2299630528
8094	09:02:04.578	00:00:08.093	485	-1024	-768	-1	-1	-1	-1	4	-1024	-768	-1	-1	-1	-1	4		0	0						Untertest2.avi	0	880	547	72	111				0	Content		-72	-111	8093900	2299647196
8111	09:02:04.595	00:00:08.110	486	-1024	-768	-1	-1	-1	-1	4	-1024	-768	-1	-1	-1	-1	4		0	0						Untertest2.avi	0	880	547	72	111				0	Content		-72	-111	8110920	2299664216
8128	09:02:04.612	00:00:08.127	487	-1024	-768	-1	-1	-1	-1	4	-1024	-768	-1	-1	-1	-1	4		0	0						Untertest2.avi	0	880	547	72	111				0	Content		-72	-111	8127588	2299680884
8144	09:02:04.628	00:00:08.144	488	-1024	-768	-1	-1	-1	-1	4	-1024	-768	-1	-1	-1	-1	4		0	0						Untertest2.avi	0	880	547	72	111				0	Content		-72	-111	8144256	2299697552
8160	09:02:04.644	00:00:08.160	489	-1024	-768	-1	-1	-1	-1	4	-1024	-768	-1	-1	-1	-1	4		0	0						Untertest2.avi	0	880	547	72	111				0	Content		-72	-111	8160359	2299713655
8177	09:02:04.661	00:00:08.177	490	-1024	-768	-1	-1	-1	-1	4	-1024	-768	-1	-1	-1	-1	4		0	0						Untertest2.avi	0	880	547	72	111				0	Content		-72	-111	8177027	2299730323
8194	09:02:04.678	00:00:08.193	491	-1024	-768	-1	-1	-1	-1	4	-1024	-768	-1	-1	-1	-1	4		0	0						Untertest2.avi	0	880	547	72	111				0	Content		-72	-111	8193505	2299746801
8210	09:02:04.694	00:00:08.210	492	-1024	-768	-1	-1	-1	-1	4	-1024	-768	-1	-1	-1	-1	4		0	0						Untertest2.avi	0	880	547	72	111				0	Content		-72	-111	8210173	2299763469
8227	09:02:04.711	00:00:08.226	493	-1024	-768	-1	-1	-1	-1	4	-1024	-768	-1	-1	-1	-1	4		0	0						Untertest2.avi	0	880	547	72	111				0	Content		-72	-111	8226841	2299780137
8243	09:02:04.727	00:00:08.243	494	-1024	-768	-1	-1	-1	-1	4	-1024	-768	-1	-1	-1	-1	4		0	0						Untertest2.avi	0	880	547	72	111				0	Content		-72	-111	8243081	2299796377
8260	09:02:04.744	00:00:08.259	495	-1024	-768	-1	-1	-1	-1	4	-1024	-768	-1	-1	-1	-1	4		0	0						Untertest2.avi	0	880	547	72	111				0	Content		-72	-111	8259702	2299812998
8276	09:02:04.760	00:00:08.276	496	-1024	-768	-1	-1	-1	-1	4	-1024	-768	-1	-1	-1	-1	4		0	0						Untertest2.avi	0	880	547	72	111				0	Content		-72	-111	8276374	2299829670
8293	09:02:04.777	00:00:08.293	497	-1024	-768	-1	-1	-1	-1	4	-1024	-768	-1	-1	-1	-1	4		0	0						Untertest2.avi	0	880	547	72	111				0	Content		-72	-111	8293042	2299846338
8310	09:02:04.794	00:00:08.309	498	-1024	-768	-1	-1	-1	-1	4	-1024	-768	-1	-1	-1	-1	4		0	0						Untertest2.avi	0	880	547	72	111				0	Content		-72	-111	8309710	2299863006
8326	09:02:04.810	00:00:08.326	499	-1024	-768	-1	-1	-1	-1	4	-1024	-768	-1	-1	-1	-1	4		0	0						Untertest2.avi	0	880	547	72	111				0	Content		-72	-111	8326339	2299879635
8343	09:02:04.827	00:00:08.343	500	-1024	-768	-1	-1	-1	-1	4	-1024	-768	-1	-1	-1	-1	4		0	0						Untertest2.avi	0	880	547	72	111				0	Content		-72	-111	8343007	2299896303
8360	09:02:04.844	00:00:08.359	501	-1024	-768	-1	-1	-1	-1	4	-1024	-768	-1	-1	-1	-1	4		0	0						Untertest2.avi	0	880	547	72	111				0	Content		-72	-111	8359918	2299913214
8377	09:02:04.861	00:00:08.376	502	-1024	-768	-1	-1	-1	-1	4	-1024	-768	-1	-1	-1	-1	4		0	0						Untertest2.avi	0	880	547	72	111				0	Content		-72	-111	8376586	2299929882
8394	09:02:04.878	00:00:08.393	503	-1024	-768	-1	-1	-1	-1	4	-1024	-768	-1	-1	-1	-1	4		0	0						Untertest2.avi	0	880	547	72	111				0	Content		-72	-111	8393584	2299946880
8410	09:02:04.894	00:00:08.410	504	-1024	-768	-1	-1	-1	-1	4	-1024	-768	-1	-1	-1	-1	4		0	0						Untertest2.avi	0	880	547	72	111				0	Content		-72	-111	8410251	2299963547
8427	09:02:04.911	00:00:08.426	505	-1024	-768	-1	-1	-1	-1	4	-1024	-768	-1	-1	-1	-1	4		0	0						Untertest2.avi	0	880	547	72	111				0	Content		-72	-111	8426919	2299980215
8444	09:02:04.928	00:00:08.444	506	-1024	-768	-1	-1	-1	-1	4	-1024	-768	-1	-1	-1	-1	4		0	0						Untertest2.avi	0	880	547	72	111				0	Content		-72	-111	8444184	2299997480
8461	09:02:04.945	00:00:08.460	507	-1024	-768	-1	-1	-1	-1	4	-1024	-768	-1	-1	-1	-1	4		0	0						Untertest2.avi	0	880	547	72	111				0	Content		-72	-111	8460852	2300014148
8477	09:02:04.961	00:00:08.477	508	-1024	-768	-1	-1	-1	-1	4	-1024	-768	-1	-1	-1	-1	4		0	0						Untertest2.avi	0	880	547	72	111				0	Content		-72	-111	8477095	2300030391
8494	09:02:04.978	00:00:08.493	509	-1024	-768	-1	-1	-1	-1	4	-1024	-768	-1	-1	-1	-1	4		0	0						Untertest2.avi	0	880	547	72	111				0	Content		-72	-111	8493763	2300047059
8510	09:02:04.994	00:00:08.510	510	-1024	-768	-1	-1	-1	-1	4	-1024	-768	-1	-1	-1	-1	4		0	0						Untertest2.avi	0	880	547	72	111				0	Content		-72	-111	8510431	2300063727
8526	09:02:05.010	00:00:08.526	511	-1024	-768	-1	-1	-1	-1	4	-1024	-768	-1	-1	-1	-1	4		0	0						Untertest2.avi	0	880	547	72	111				0	Content		-72	-111	8526197	2300079493
8543	09:02:05.027	00:00:08.542	512	-1024	-768	-1	-1	-1	-1	4	-1024	-768	-1	-1	-1	-1	4		0	0						Untertest2.avi	0	880	547	72	111				0	Content		-72	-111	8542820	2300096116
8560	09:02:05.044	00:00:08.559	513	-1024	-768	-1	-1	-1	-1	4	-1024	-768	-1	-1	-1	-1	4		0	0						Untertest2.avi	0	880	547	72	111				0	Content		-72	-111	8559566	2300112862
8576	09:02:05.060	00:00:08.576	514	-1024	-768	-1	-1	-1	-1	4	-1024	-768	-1	-1	-1	-1	4		0	0						Untertest2.avi	0	880	547	72	111				0	Content		-72	-111	8576189	2300129485
8593	09:02:05.077	00:00:08.592	515	-1024	-768	-1	-1	-1	-1	4	-1024	-768	-1	-1	-1	-1	4		0	0						Untertest2.avi	0	880	547	72	111				0	Content		-72	-111	8592857	2300146153
8610	09:02:05.094	00:00:08.609	516	-1024	-768	-1	-1	-1	-1	4	-1024	-768	-1	-1	-1	-1	4		0	0						Untertest2.avi	0	880	547	72	111				0	Content		-72	-111	8609522	2300162818
8626	09:02:05.110	00:00:08.626	517	-1024	-768	-1	-1	-1	-1	4	-1024	-768	-1	-1	-1	-1	4		0	0						Untertest2.avi	0	880	547	72	111				0	Content		-72	-111	8626190	2300179486
8643	09:02:05.127	00:00:08.643	518	-1024	-768	-1	-1	-1	-1	4	-1024	-768	-1	-1	-1	-1	4		0	0						Untertest2.avi	0	880	547	72	111				0	Content		-72	-111	8643022	2300196318
8660	09:02:05.144	00:00:08.659	519	-1024	-768	-1	-1	-1	-1	4	-1024	-768	-1	-1	-1	-1	4		0	0						Untertest2.avi	0	880	547	72	111				0	Content		-72	-111	8659690	2300212986
8676	09:02:05.160	00:00:08.676	520	-1024	-768	-1	-1	-1	-1	4	-1024	-768	-1	-1	-1	-1	4		0	0						Untertest2.avi	0	880	547	72	111				0	Content		-72	-111	8676358	2300229654
8694	09:02:05.178	00:00:08.693	521	-1024	-768	-1	-1	-1	-1	4	-1024	-768	-1	-1	-1	-1	4		0	0						Untertest2.avi	0	880	547	72	111				0	Content		-72	-111	8693520	2300246816
8710	09:02:05.194	00:00:08.710	522	-1024	-768	-1	-1	-1	-1	4	-1024	-768	-1	-1	-1	-1	4		0	0						Untertest2.avi	0	880	547	72	111				0	Content		-72	-111	8710188	2300263484
8727	09:02:05.211	00:00:08.727	523	-1024	-768	-1	-1	-1	-1	4	-1024	-768	-1	-1	-1	-1	4		0	0						Untertest2.avi	0	880	547	72	111				0	Content		-72	-111	8727122	2300280418
8744	09:02:05.228	00:00:08.743	524	-1024	-768	-1	-1	-1	-1	4	-1024	-768	-1	-1	-1	-1	4		0	0						Untertest2.avi	0	880	547	72	111				0	Content		-72	-111	8743790	2300297086
8760	09:02:05.244	00:00:08.760	525	-1024	-768	-1	-1	-1	-1	4	-1024	-768	-1	-1	-1	-1	4		0	0						Untertest2.avi	0	880	547	72	111				0	Content		-72	-111	8760458	2300313754
8777	09:02:05.261	00:00:08.777	526	-1024	-768	-1	-1	-1	-1	4	-1024	-768	-1	-1	-1	-1	4		0	0						Untertest2.avi	0	880	547	72	111				0	Content		-72	-111	8777126	2300330422
8793	09:02:05.277	00:00:08.793	527	-1024	-768	-1	-1	-1	-1	4	-1024	-768	-1	-1	-1	-1	4		0	0						Untertest2.avi	0	880	547	72	111				0	Content		-72	-111	8793278	2300346574
8810	09:02:05.294	00:00:08.809	528	-1024	-768	-1	-1	-1	-1	4	-1024	-768	-1	-1	-1	-1	4		0	0						Untertest2.avi	0	880	547	72	111				0	Content		-72	-111	8809946	2300363242
8826	09:02:05.310	00:00:08.826	529	-1024	-768	-1	-1	-1	-1	4	-1024	-768	-1	-1	-1	-1	4		0	0						Untertest2.avi	0	880	547	72	111				0	Content		-72	-111	8826440	2300379736
8843	09:02:05.327	00:00:08.843	530	-1024	-768	-1	-1	-1	-1	4	-1024	-768	-1	-1	-1	-1	4		0	0						Untertest2.avi	0	880	547	72	111				0	Content		-72	-111	8843108	2300396404
8860	09:02:05.344	00:00:08.859	531	-1024	-768	-1	-1	-1	-1	4	-1024	-768	-1	-1	-1	-1	4		0	0						Untertest2.avi	0	880	547	72	111				0	Content		-72	-111	8859776	2300413072
8876	09:02:05.360	00:00:08.876	532	-1024	-768	-1	-1	-1	-1	4	-1024	-768	-1	-1	-1	-1	4		0	0						Untertest2.avi	0	880	547	72	111				0	Content		-72	-111	8876048	2300429344
8893	09:02:05.377	00:00:08.892	533	-1024	-768	-1	-1	-1	-1	4	-1024	-768	-1	-1	-1	-1	4		0	0						Untertest2.avi	0	880	547	72	111				0	Content		-72	-111	8892675	2300445971
8909	09:02:05.393	00:00:08.909	534	-1024	-768	-1	-1	-1	-1	4	-1024	-768	-1	-1	-1	-1	4		0	0						Untertest2.avi	0	880	547	72	111				0	Content		-72	-111	8909360	2300462656
8926	09:02:05.410	00:00:08.926	535	-1024	-768	-1	-1	-1	-1	4	-1024	-768	-1	-1	-1	-1	4		0	0						Untertest2.avi	0	880	547	72	111				0	Content		-72	-111	8926017	2300479313
8943	09:02:05.427	00:00:08.942	536	-1024	-768	-1	-1	-1	-1	4	-1024	-768	-1	-1	-1	-1	4		0	0						Untertest2.avi	0	880	547	72	111				0	Content		-72	-111	8942685	2300495981
8960	09:02:05.444	00:00:08.959	537	-1024	-768	-1	-1	-1	-1	4	-1024	-768	-1	-1	-1	-1	4		0	0						Untertest2.avi	0	880	547	72	111				0	Content		-72	-111	8959554	2300512850
8976	09:02:05.460	00:00:08.976	538	-1024	-768	-1	-1	-1	-1	4	-1024	-768	-1	-1	-1	-1	4		0	0						Untertest2.avi	0	880	547	72	111				0	Content		-72	-111	8976222	2300529518
8993	09:02:05.477	00:00:08.993	539	-1024	-768	-1	-1	-1	-1	4	-1024	-768	-1	-1	-1	-1	4		0	0						Untertest2.avi	0	880	547	72	111				0	Content		-72	-111	8993210	2300546506
9010	09:02:05.494	00:00:09.009	540	-1024	-768	-1	-1	-1	-1	4	-1024	-768	-1	-1	-1	-1	4		0	0						Untertest2.avi	0	880	547	72	111				0	Content		-72	-111	9009878	2300563174
9027	09:02:05.511	00:00:09.026	541	-1024	-768	-1	-1	-1	-1	4	-1024	-768	-1	-1	-1	-1	4		0	0						Untertest2.avi	0	880	547	72	111				0	Content		-72	-111	9026546	2300579842
9044	09:02:05.528	00:00:09.043	542	-1024	-768	-1	-1	-1	-1	4	-1024	-768	-1	-1	-1	-1	4		0	0						Untertest2.avi	0	880	547	72	111				0	Content		-72	-111	9043797	2300597093
9060	09:02:05.544	00:00:09.060	543	-1024	-768	-1	-1	-1	-1	4	-1024	-768	-1	-1	-1	-1	4		0	0						Untertest2.avi	0	880	547	72	111				0	Content		-72	-111	9060465	2300613761
9077	09:02:05.561	00:00:09.076	544	-1024	-768	-1	-1	-1	-1	4	-1024	-768	-1	-1	-1	-1	4		0	0						Untertest2.avi	0	880	547	72	111				0	Content		-72	-111	9076705	2300630001
9093	09:02:05.577	00:00:09.093	545	-1024	-768	-1	-1	-1	-1	4	-1024	-768	-1	-1	-1	-1	4		0	0						Untertest2.avi	0	880	547	72	111				0	Content		-72	-111	9093373	2300646669
9110	09:02:05.594	00:00:09.110	546	-1024	-768	-1	-1	-1	-1	4	-1024	-768	-1	-1	-1	-1	4		0	0						Untertest2.avi	0	880	547	72	111				0	Content		-72	-111	9110041	2300663337
9126	09:02:05.610	00:00:09.125	547	-1024	-768	-1	-1	-1	-1	4	-1024	-768	-1	-1	-1	-1	4		0	0						Untertest2.avi	0	880	547	72	111				0	Content		-72	-111	9125799	2300679095
9143	09:02:05.627	00:00:09.142	548	-1024	-768	-1	-1	-1	-1	4	-1024	-768	-1	-1	-1	-1	4		0	0						Untertest2.avi	0	880	547	72	111				0	Content		-72	-111	9142543	2300695839
9159	09:02:05.643	00:00:09.159	549	-1024	-768	-1	-1	-1	-1	4	-1024	-768	-1	-1	-1	-1	4		0	0						Untertest2.avi	0	880	547	72	111				0	Content		-72	-111	9159177	2300712473
9176	09:02:05.660	00:00:09.175	550	-1024	-768	-1	-1	-1	-1	4	-1024	-768	-1	-1	-1	-1	4		0	0						Untertest2.avi	0	880	547	72	111				0	Content		-72	-111	9175857	2300729153
9193	09:02:05.677	00:00:09.192	551	-1024	-768	-1	-1	-1	-1	4	-1024	-768	-1	-1	-1	-1	4		0	0						Untertest2.avi	0	880	547	72	111				0	Content		-72	-111	9192525	2300745821
9209	09:02:05.693	00:00:09.209	552	-1024	-768	-1	-1	-1	-1	4	-1024	-768	-1	-1	-1	-1	4		0	0						Untertest2.avi	0	880	547	72	111				0	Content		-72	-111	9209156	2300762452
9226	09:02:05.710	00:00:09.225	553	-1024	-768	-1	-1	-1	-1	4	-1024	-768	-1	-1	-1	-1	4		0	0						Untertest2.avi	0	880	547	72	111				0	Content		-72	-111	9225824	2300779120
9243	09:02:05.727	00:00:09.242	554	-1024	-768	-1	-1	-1	-1	4	-1024	-768	-1	-1	-1	-1	4		0	0						Untertest2.avi	0	880	547	72	111				0	Content		-72	-111	9242646	2300795942
9259	09:02:05.743	00:00:09.259	555	-1024	-768	-1	-1	-1	-1	4	-1024	-768	-1	-1	-1	-1	4		0	0						Untertest2.avi	0	880	547	72	111				0	Content		-72	-111	9259314	2300812610
9276	09:02:05.760	00:00:09.275	556	-1024	-768	-1	-1	-1	-1	4	-1024	-768	-1	-1	-1	-1	4		0	0						Untertest2.avi	0	880	547	72	111				0	Content		-72	-111	9275982	2300829278
9293	09:02:05.777	00:00:09.293	557	-1024	-768	-1	-1	-1	-1	4	-1024	-768	-1	-1	-1	-1	4		0	0						Untertest2.avi	0	880	547	72	111				0	Content		-72	-111	9293135	2300846431
9310	09:02:05.794	00:00:09.309	558	-1024	-768	-1	-1	-1	-1	4	-1024	-768	-1	-1	-1	-1	4		0	0						Untertest2.avi	0	880	547	72	111				0	Content		-72	-111	9309803	2300863099
9327	09:02:05.811	00:00:09.326	559	-1024	-768	-1	-1	-1	-1	4	-1024	-768	-1	-1	-1	-1	4		0	0						Untertest2.avi	0	880	547	72	111				0	Content		-72	-111	9326840	2300880136
9344	09:02:05.828	00:00:09.343	560	-1024	-768	-1	-1	-1	-1	4	-1024	-768	-1	-1	-1	-1	4		0	0						Untertest2.avi	0	880	547	72	111				0	Content		-72	-111	9343508	2300896804
9360	09:02:05.844	00:00:09.360	561	-1024	-768	-1	-1	-1	-1	4	-1024	-768	-1	-1	-1	-1	4		0	0						Untertest2.avi	0	880	547	72	111				0	Content		-72	-111	9360175	2300913471
9376	09:02:05.860	00:00:09.376	562	-1024	-768	-1	-1	-1	-1	4	-1024	-768	-1	-1	-1	-1	4		0	0						Untertest2.avi	0	880	547	72	111				0	Content		-72	-111	9376237	2300929533
9393	09:02:05.877	00:00:09.392	563	-1024	-768	-1	-1	-1	-1	4	-1024	-768	-1	-1	-1	-1	4		0	0						Untertest2.avi	0	880	547	72	111				0	Content		-72	-111	9392905	2300946201
9409	09:02:05.893	00:00:09.409	564	-1024	-768	-1	-1	-1	-1	4	-1024	-768	-1	-1	-1	-1	4		0	0						Untertest2.avi	0	880	547	72	111				0	Content		-72	-111	9409052	2300962348
9426	09:02:05.910	00:00:09.425	565	-1024	-768	-1	-1	-1	-1	4	-1024	-768	-1	-1	-1	-1	4		0	0						Untertest2.avi	0	880	547	72	111				0	Content		-72	-111	9425659	2300978955
9442	09:02:05.926	00:00:09.442	566	-1024	-768	-1	-1	-1	-1	4	-1024	-768	-1	-1	-1	-1	4		0	0						Untertest2.avi	0	880	547	72	111				0	Content		-72	-111	9442405	2300995701
9459	09:02:05.943	00:00:09.458	567	-1024	-768	-1	-1	-1	-1	4	-1024	-768	-1	-1	-1	-1	4		0	0						Untertest2.avi	0	880	547	72	111				0	Content		-72	-111	9458961	2301012257
9476	09:02:05.960	00:00:09.475	568	-1024	-768	-1	-1	-1	-1	4	-1024	-768	-1	-1	-1	-1	4		0	0						Untertest2.avi	0	880	547	72	111				0	Content		-72	-111	9475622	2301028918
9492	09:02:05.976	00:00:09.492	569	-1024	-768	-1	-1	-1	-1	4	-1024	-768	-1	-1	-1	-1	4		0	0						Untertest2.avi	0	880	547	72	111				0	Content		-72	-111	9492289	2301045585
9509	09:02:05.993	00:00:09.509	570	-1024	-768	-1	-1	-1	-1	4	-1024	-768	-1	-1	-1	-1	4		0	0						Untertest2.avi	0	880	547	72	111				0	Content		-72	-111	9509223	2301062519
9526	09:02:06.010	00:00:09.525	571	-1024	-768	-1	-1	-1	-1	4	-1024	-768	-1	-1	-1	-1	4		0	0						Untertest2.avi	0	880	547	72	111				0	Content		-72	-111	9525891	2301079187
9543	09:02:06.027	00:00:09.542	572	-1024	-768	-1	-1	-1	-1	4	-1024	-768	-1	-1	-1	-1	4		0	0						Untertest2.avi	0	880	547	72	111				0	Content		-72	-111	9542854	2301096150
9560	09:02:06.044	00:00:09.559	573	-1024	-768	-1	-1	-1	-1	4	-1024	-768	-1	-1	-1	-1	4		0	0						Untertest2.avi	0	880	547	72	111				0	Content		-72	-111	9559522	2301112818
9576	09:02:06.060	00:00:09.576	574	-1024	-768	-1	-1	-1	-1	4	-1024	-768	-1	-1	-1	-1	4		0	0						Untertest2.avi	0	880	547	72	111				0	Content		-72	-111	9576190	2301129486
9593	09:02:06.077	00:00:09.593	575	-1024	-768	-1	-1	-1	-1	4	-1024	-768	-1	-1	-1	-1	4		0	0						Untertest2.avi	0	880	547	72	111				0	Content		-72	-111	9593485	2301146781
9610	09:02:06.094	00:00:09.610	576	-1024	-768	-1	-1	-1	-1	4	-1024	-768	-1	-1	-1	-1	4		0	0						Untertest2.avi	0	880	547	72	111				0	Content		-72	-111	9610153	2301163449
9626	09:02:06.110	00:00:09.626	577	-1024	-768	-1	-1	-1	-1	4	-1024	-768	-1	-1	-1	-1	4		0	0						Untertest2.avi	0	880	547	72	111				0	Content		-72	-111	9626497	2301179793
9643	09:02:06.127	00:00:09.643	578	-1024	-768	-1	-1	-1	-1	4	-1024	-768	-1	-1	-1	-1	4		0	0						Untertest2.avi	0	880	547	72	111				0	Content		-72	-111	9643165	2301196461
9660	09:02:06.144	00:00:09.659	579	-1024	-768	-1	-1	-1	-1	4	-1024	-768	-1	-1	-1	-1	4		0	0						Untertest2.avi	0	880	547	72	111				0	Content		-72	-111	9659832	2301213128
9676	09:02:06.160	00:00:09.676	580	-1024	-768	-1	-1	-1	-1	4	-1024	-768	-1	-1	-1	-1	4		0	0						Untertest2.avi	0	880	547	72	111				0	Content		-72	-111	9676500	2301229796
9692	09:02:06.176	00:00:09.692	581	-1024	-768	-1	-1	-1	-1	4	-1024	-768	-1	-1	-1	-1	4		0	0						Untertest2.avi	0	880	547	72	111				0	Content		-72	-111	9692148	2301245444
9709	09:02:06.193	00:00:09.708	582	-1024	-768	-1	-1	-1	-1	4	-1024	-768	-1	-1	-1	-1	4		0	0						Untertest2.avi	0	880	547	72	111				0	Content		-72	-111	9708771	2301262067
9726	09:02:06.210	00:00:09.725	583	-1024	-768	-1	-1	-1	-1	4	-1024	-768	-1	-1	-1	-1	4		0	0						Untertest2.avi	0	880	547	72	111				0	Content		-72	-111	9725520	2301278816
9742	09:02:06.226	00:00:09.742	584	-1024	-768	-1	-1	-1	-1	4	-1024	-768	-1	-1	-1	-1	4		0	0						Untertest2.avi	0	880	547	72	111				0	Content		-72	-111	9742145	2301295441
9759	09:02:06.243	00:00:09.758	585	-1024	-768	-1	-1	-1	-1	4	-1024	-768	-1	-1	-1	-1	4		0	0						Untertest2.avi	0	880	547	72	111				0	Content		-72	-111	9758813	2301312109
9775	09:02:06.259	00:00:09.775	586	-1024	-768	-1	-1	-1	-1	4	-1024	-768	-1	-1	-1	-1	4		0	0						Untertest2.avi	0	880	547	72	111				0	Content		-72	-111	9775478	2301328774
9792	09:02:06.276	00:00:09.792	587	-1024	-768	-1	-1	-1	-1	4	-1024	-768	-1	-1	-1	-1	4		0	0						Untertest2.avi	0	880	547	72	111				0	Content		-72	-111	9792145	2301345441
9809	09:02:06.293	00:00:09.808	588	-1024	-768	-1	-1	-1	-1	4	-1024	-768	-1	-1	-1	-1	4		0	0						Untertest2.avi	0	880	547	72	111				0	Content		-72	-111	9808979	2301362275
9826	09:02:06.310	00:00:09.825	589	-1024	-768	-1	-1	-1	-1	4	-1024	-768	-1	-1	-1	-1	4		0	0						Untertest2.avi	0	880	547	72	111				0	Content		-72	-111	9825647	2301378943
9842	09:02:06.326	00:00:09.842	590	-1024	-768	-1	-1	-1	-1	4	-1024	-768	-1	-1	-1	-1	4		0	0						Untertest2.avi	0	880	547	72	111				0	Content		-72	-111	9842315	2301395611
9859	09:02:06.343	00:00:09.859	591	-1024	-768	-1	-1	-1	-1	4	-1024	-768	-1	-1	-1	-1	4		0	0						Untertest2.avi	0	880	547	72	111				0	Content		-72	-111	9859477	2301412773
9876	09:02:06.360	00:00:09.876	592	-1024	-768	-1	-1	-1	-1	4	-1024	-768	-1	-1	-1	-1	4		0	0						Untertest2.avi	0	880	547	72	111				0	Content		-72	-111	9876145	2301429441
9893	09:02:06.377	00:00:09.893	593	-1024	-768	-1	-1	-1	-1	4	-1024	-768	-1	-1	-1	-1	4		0	0						Untertest2.avi	0	880	547	72	111				0	Content		-72	-111	9893186	2301446482
9910	09:02:06.394	00:00:09.909	594	-1024	-768	-1	-1	-1	-1	4	-1024	-768	-1	-1	-1	-1	4		0	0						Untertest2.avi	0	880	547	72	111				0	Content		-72	-111	9909854	2301463150
9927	09:02:06.411	00:00:09.926	595	-1024	-768	-1	-1	-1	-1	4	-1024	-768	-1	-1	-1	-1	4		0	0						Untertest2.avi	0	880	547	72	111				0	Content		-72	-111	9926522	2301479818
9944	09:02:06.428	00:00:09.943	596	-1024	-768	-1	-1	-1	-1	4	-1024	-768	-1	-1	-1	-1	4		0	0						Untertest2.avi	0	880	547	72	111				0	Content		-72	-111	9943909	2301497205
9959	09:02:06.443	00:00:09.958	597	-1024	-768	-1	-1	-1	-1	4	-1024	-768	-1	-1	-1	-1	4		0	0						Untertest2.avi	0	880	547	72	111				0	Content		-72	-111	9958654	2301511950
9975	09:02:06.459	00:00:09.975	598	-1024	-768	-1	-1	-1	-1	4	-1024	-768	-1	-1	-1	-1	4		0	0						Untertest2.avi	0	880	547	72	111				0	Content		-72	-111	9975261	2301528557
9992	09:02:06.476	00:00:09.991	599	-1024	-768	-1	-1	-1	-1	4	-1024	-768	-1	-1	-1	-1	4		0	0						Untertest2.avi	0	880	547	72	111				0	Content		-72	-111	9991972	2301545268
10009	09:02:06.493	00:00:10.008	600	-1024	-768	-1	-1	-1	-1	4	-1024	-768	-1	-1	-1	-1	4		0	0						Untertest2.avi	0	880	547	72	111				0	Content		-72	-111	10008640	2301561936
10025	09:02:06.509	00:00:10.025	601	-1024	-768	-1	-1	-1	-1	4	-1024	-768	-1	-1	-1	-1	4		0	0						Untertest2.avi	0	880	547	72	111				0	Content		-72	-111	10025311	2301578607
10042	09:02:06.526	00:00:10.042	602	-1024	-768	-1	-1	-1	-1	4	-1024	-768	-1	-1	-1	-1	4		0	0						Untertest2.avi	0	880	547	72	111				0	Content		-72	-111	10042134	2301595430
10059	09:02:06.543	00:00:10.058	603	-1024	-768	-1	-1	-1	-1	4	-1024	-768	-1	-1	-1	-1	4		0	0						Untertest2.avi	0	880	547	72	111				0	Content		-72	-111	10058946	2301612242
10076	09:02:06.560	00:00:10.075	604	-1024	-768	-1	-1	-1	-1	4	-1024	-768	-1	-1	-1	-1	4		0	0						Untertest2.avi	0	880	547	72	111				0	Content		-72	-111	10075614	2301628910
10092	09:02:06.576	00:00:10.092	605	1073,377	678,6334	0,5232579	0,6948555	446,2977	3,28225	0	1092,185	672,0353	0,3828108	0,6963486	446,2977	3,325487	0	3	1083	675						Untertest2.avi	0	880	547	72	111	941	544	133	0	Content		1011	564	10092382	2301645678
10109	09:02:06.593	00:00:10.109	606	1092,789	700,6733	0,5250699	0,6952226	448,1888	3,348317	0	1083,386	695,2274	0,3837592	0,69599	447,107	3,444607	0	3	1088	698						Untertest2.avi	0	880	547	72	111	941	544	133	0	Content		1016	587	10109257	2301662553
10126	09:02:06.610	00:00:10.125	607	-1024	-768	-1	-1	-1	-1	4	-1024	-768	-1	-1	-1	-1	4	3	0	0						Untertest2.avi	0	880	547	72	111	941	544	133	0	Content		-72	-111	10125630	2301678926
10142	09:02:06.626	00:00:10.142	608	1002,703	639,5125	0,5296423	0,694207	454,6696	3,452521	0	1022,842	670,7082	0,3869191	0,6937157	448,7046	3,464324	0	3	1013	655						Untertest2.avi	0	880	547	72	111	941	544	133	0	Content		941	544	10142379	2301695675
10159	09:02:06.643	00:00:10.159	609	-1024	-768	-1	-1	-1	-1	4	-1024	-768	-1	-1	-1	-1	4	3	0	0						Untertest2.avi	0	880	547	72	111	941	544	133	0	Content		-72	-111	10159002	2301712298
10176	09:02:06.660	00:00:10.175	610	661,9992	498,5742	0,5357611	0,6913822	454,6696	3,507424	0	655,9252	484,1014	0,3935681	0,6900195	448,7046	3,707501	0	3	659	491						Untertest2.avi	0	880	547	72	111	941	544	133	0	Content		587	380	10175625	2301728921
10192	09:02:06.676	00:00:10.192	611	661,9992	498,5742	0,5363574	0,6913227	450,2305	3,507424	0	655,9252	484,1014	0,3960735	0,6891269	451,7053	3,707501	0	3	659	491						Untertest2.avi	0	880	547	72	111	941	544	133	0	Content		587	380	10192373	2301745669
10209	09:02:06.693	00:00:10.208	612	556,9683	406,1009	0,3919342	0,6894767	450,2306	3,489667	1	536,6721	403,6937	0,391488	0,6894756	451,7053	3,496334	3	3	557	406						Untertest2.avi	0	880	547	72	111	941	544	133	0	Content		485	295	10208999	2301762295
10225	09:02:06.709	00:00:10.225	613	-1024	-768	-1	-1	-1	-1	4	-1024	-768	-1	-1	-1	-1	4		0	0						Untertest2.avi	0	880	547	72	111				0	Content		-72	-111	10225498	2301778794
10242	09:02:06.726	00:00:10.242	614	-1024	-768	-1	-1	-1	-1	4	-1024	-768	-1	-1	-1	-1	4		0	0						Untertest2.avi	0	880	547	72	111				0	Content		-72	-111	10242059	2301795355
10259	09:02:06.743	00:00:10.258	615	-1024	-768	-1	-1	-1	-1	4	-1024	-768	-1	-1	-1	-1	4		0	0						Untertest2.avi	0	880	547	72	111				0	Content		-72	-111	10258726	2301812022
10275	09:02:06.759	00:00:10.275	616	-1024	-768	-1	-1	-1	-1	4	-1024	-768	-1	-1	-1	-1	4		0	0						Untertest2.avi	0	880	547	72	111				0	Content		-72	-111	10275244	2301828540
10292	09:02:06.776	00:00:10.292	617	-1024	-768	-1	-1	-1	-1	4	-1024	-768	-1	-1	-1	-1	4		0	0						Untertest2.avi	0	880	547	72	111				0	Content		-72	-111	10292245	2301845541
10309	09:02:06.793	00:00:10.308	618	-1024	-768	-1	-1	-1	-1	4	-1024	-768	-1	-1	-1	-1	4		0	0						Untertest2.avi	0	880	547	72	111				0	Content		-72	-111	10308871	2301862167
10325	09:02:06.809	00:00:10.325	619	-1024	-768	-1	-1	-1	-1	4	-1024	-768	-1	-1	-1	-1	4		0	0						Untertest2.avi	0	880	547	72	111				0	Content		-72	-111	10325496	2301878792
10342	09:02:06.826	00:00:10.342	620	-1024	-768	-1	-1	-1	-1	4	-1024	-768	-1	-1	-1	-1	4		0	0						Untertest2.avi	0	880	547	72	111				0	Content		-72	-111	10342164	2301895460
10359	09:02:06.843	00:00:10.358	621	-1024	-768	-1	-1	-1	-1	4	-1024	-768	-1	-1	-1	-1	4		0	0						Untertest2.avi	0	880	547	72	111				0	Content		-72	-111	10358743	2301912039
10375	09:02:06.859	00:00:10.375	622	-1024	-768	-1	-1	-1	-1	4	-1024	-768	-1	-1	-1	-1	4		0	0						Untertest2.avi	0	880	547	72	111				0	Content		-72	-111	10375492	2301928788
10392	09:02:06.876	00:00:10.392	623	-1024	-768	-1	-1	-1	-1	4	-1024	-768	-1	-1	-1	-1	4		0	0						Untertest2.avi	0	880	547	72	111				0	Content		-72	-111	10392118	2301945414
10409	09:02:06.893	00:00:10.408	624	-1024	-768	-1	-1	-1	-1	4	-1024	-768	-1	-1	-1	-1	4		0	0						Untertest2.avi	0	880	547	72	111				0	Content		-72	-111	10408786	2301962082
10425	09:02:06.909	00:00:10.425	625	-1024	-768	-1	-1	-1	-1	4	-1024	-768	-1	-1	-1	-1	4		0	0						Untertest2.avi	0	880	547	72	111				0	Content		-72	-111	10425263	2301978559
10442	09:02:06.926	00:00:10.441	626	-1024	-768	-1	-1	-1	-1	4	-1024	-768	-1	-1	-1	-1	4		0	0						Untertest2.avi	0	880	547	72	111				0	Content		-72	-111	10441931	2301995227
10458	09:02:06.942	00:00:10.458	627	-1024	-768	-1	-1	-1	-1	4	-1024	-768	-1	-1	-1	-1	4		0	0						Untertest2.avi	0	880	547	72	111				0	Content		-72	-111	10458364	2302011660
10476	09:02:06.960	00:00:10.475	628	-1024	-768	-1	-1	-1	-1	4	-1024	-768	-1	-1	-1	-1	4		0	0						Untertest2.avi	0	880	547	72	111				0	Content		-72	-111	10475612	2302028908
10492	09:02:06.976	00:00:10.492	629	769,643	676,2143	0,5363494	0,6880276	464,3556	3,495689	0	673,9996	690,8832	0,3928122	0,6849126	449,8981	3,371269	0	4	722	684						Untertest2.avi	0	880	547	72	111	676	639	33	0	Content		650	573	10492235	2302045531
10509	09:02:06.993	00:00:10.508	630	833,5242	808,2106	0,5298629	0,689751	446,8763	3,140765	0	715,1162	824,5967	0,3918982	0,6867545	449,2704	3,228272	0	4	774	816						Untertest2.avi	0	880	547	72	111	676	639	33	0	Content		702	705	10508984	2302062280
10526	09:02:07.010	00:00:10.525	631	-1024	-768	-1	-1	-1	-1	4	-1024	-768	-1	-1	-1	-1	4		0	0						Untertest2.avi	0	880	547	72	111				0	Content		-72	-111	10525517	2302078813
10542	09:02:07.026	00:00:10.542	632	-1024	-768	-1	-1	-1	-1	4	-1024	-768	-1	-1	-1	-1	4		0	0						Untertest2.avi	0	880	547	72	111				0	Content		-72	-111	10542185	2302095481
10559	09:02:07.043	00:00:10.558	633	-1024	-768	-1	-1	-1	-1	4	-1024	-768	-1	-1	-1	-1	4		0	0						Untertest2.avi	0	880	547	72	111				0	Content		-72	-111	10558809	2302112105
10575	09:02:07.059	00:00:10.575	634	-1024	-768	-1	-1	-1	-1	4	-1024	-768	-1	-1	-1	-1	4		0	0						Untertest2.avi	0	880	547	72	111				0	Content		-72	-111	10575434	2302128730
10592	09:02:07.076	00:00:10.592	635	-1024	-768	-1	-1	-1	-1	4	-1024	-768	-1	-1	-1	-1	4		0	0						Untertest2.avi	0	880	547	72	111				0	Content		-72	-111	10592060	2302145356
10609	09:02:07.093	00:00:10.608	636	-1024	-768	-1	-1	-1	-1	4	-1024	-768	-1	-1	-1	-1	4		0	0						Untertest2.avi	0	880	547	72	111				0	Content		-72	-111	10608808	2302162104
10625	09:02:07.109	00:00:10.625	637	-1024	-768	-1	-1	-1	-1	4	-1024	-768	-1	-1	-1	-1	4		0	0						Untertest2.avi	0	880	547	72	111				0	Content		-72	-111	10625432	2302178728
10642	09:02:07.126	00:00:10.642	638	-1024	-768	-1	-1	-1	-1	4	-1024	-768	-1	-1	-1	-1	4		0	0						Untertest2.avi	0	880	547	72	111				0	Content		-72	-111	10642059	2302195355
10659	09:02:07.143	00:00:10.658	639	-1024	-768	-1	-1	-1	-1	4	-1024	-768	-1	-1	-1	-1	4		0	0						Untertest2.avi	0	880	547	72	111				0	Content		-72	-111	10658745	2302212041
10675	09:02:07.159	00:00:10.675	640	-1024	-768	-1	-1	-1	-1	4	-1024	-768	-1	-1	-1	-1	4		0	0						Untertest2.avi	0	880	547	72	111				0	Content		-72	-111	10675413	2302228709
10692	09:02:07.176	00:00:10.692	641	-1024	-768	-1	-1	-1	-1	4	-1024	-768	-1	-1	-1	-1	4		0	0						Untertest2.avi	0	880	547	72	111				0	Content		-72	-111	10692056	2302245352
10709	09:02:07.193	00:00:10.708	642	-1024	-768	-1	-1	-1	-1	4	-1024	-768	-1	-1	-1	-1	4		0	0						Untertest2.avi	0	880	547	72	111				0	Content		-72	-111	10708675	2302261971
10725	09:02:07.209	00:00:10.725	643	-1024	-768	-1	-1	-1	-1	4	-1024	-768	-1	-1	-1	-1	4		0	0						Untertest2.avi	0	880	547	72	111				0	Content		-72	-111	10725342	2302278638
10742	09:02:07.226	00:00:10.741	644	-1024	-768	-1	-1	-1	-1	4	-1024	-768	-1	-1	-1	-1	4		0	0						Untertest2.avi	0	880	547	72	111				0	Content		-72	-111	10741942	2302295238
10759	09:02:07.243	00:00:10.758	645	-1024	-768	-1	-1	-1	-1	4	-1024	-768	-1	-1	-1	-1	4		0	0						Untertest2.avi	0	880	547	72	111				0	Content		-72	-111	10758558	2302311854
10775	09:02:07.259	00:00:10.775	646	-1024	-768	-1	-1	-1	-1	4	-1024	-768	-1	-1	-1	-1	4		0	0						Untertest2.avi	0	880	547	72	111				0	Content		-72	-111	10775226	2302328522
10792	09:02:07.276	00:00:10.791	647	-1024	-768	-1	-1	-1	-1	4	-1024	-768	-1	-1	-1	-1	4		0	0						Untertest2.avi	0	880	547	72	111				0	Content		-72	-111	10791934	2302345230
10809	09:02:07.293	00:00:10.808	648	-1024	-768	-1	-1	-1	-1	4	-1024	-768	-1	-1	-1	-1	4		0	0						Untertest2.avi	0	880	547	72	111				0	Content		-72	-111	10808615	2302361911
10825	09:02:07.309	00:00:10.825	649	-1024	-768	-1	-1	-1	-1	4	-1024	-768	-1	-1	-1	-1	4		0	0						Untertest2.avi	0	880	547	72	111				0	Content		-72	-111	10825283	2302378579
10842	09:02:07.326	00:00:10.841	650	-1024	-768	-1	-1	-1	-1	4	-1024	-768	-1	-1	-1	-1	4		0	0						Untertest2.avi	0	880	547	72	111				0	Content		-72	-111	10841972	2302395268
10859	09:02:07.343	00:00:10.858	651	-1024	-768	-1	-1	-1	-1	4	-1024	-768	-1	-1	-1	-1	4		0	0						Untertest2.avi	0	880	547	72	111				0	Content		-72	-111	10858640	2302411936
10875	09:02:07.359	00:00:10.875	652	-1024	-768	-1	-1	-1	-1	4	-1024	-768	-1	-1	-1	-1	4		0	0						Untertest2.avi	0	880	547	72	111				0	Content		-72	-111	10875293	2302428589
10892	09:02:07.376	00:00:10.891	653	-1024	-768	-1	-1	-1	-1	4	-1024	-768	-1	-1	-1	-1	4		0	0						Untertest2.avi	0	880	547	72	111				0	Content		-72	-111	10891917	2302445213
10909	09:02:07.393	00:00:10.908	654	-1024	-768	-1	-1	-1	-1	4	-1024	-768	-1	-1	-1	-1	4		0	0						Untertest2.avi	0	880	547	72	111				0	Content		-72	-111	10908585	2302461881
10925	09:02:07.409	00:00:10.925	655	-1024	-768	-1	-1	-1	-1	4	-1024	-768	-1	-1	-1	-1	4		0	0						Untertest2.avi	0	880	547	72	111				0	Content		-72	-111	10925166	2302478462
10942	09:02:07.426	00:00:10.941	656	-1024	-768	-1	-1	-1	-1	4	-1024	-768	-1	-1	-1	-1	4		0	0						Untertest2.avi	0	880	547	72	111				0	Content		-72	-111	10941889	2302495185
10959	09:02:07.443	00:00:10.958	657	-1024	-768	-1	-1	-1	-1	4	-1024	-768	-1	-1	-1	-1	4		0	0						Untertest2.avi	0	880	547	72	111				0	Content		-72	-111	10958557	2302511853
10975	09:02:07.459	00:00:10.975	658	-1024	-768	-1	-1	-1	-1	4	-1024	-768	-1	-1	-1	-1	4		0	0						Untertest2.avi	0	880	547	72	111				0	Content		-72	-111	10975239	2302528535
10991	09:02:07.475	00:00:10.991	659	-1024	-768	-1	-1	-1	-1	4	-1024	-768	-1	-1	-1	-1	4		0	0						Untertest2.avi	0	880	547	72	111				0	Content		-72	-111	10991413	2302544709
11008	09:02:07.492	00:00:11.008	660	-1024	-768	-1	-1	-1	-1	4	-1024	-768	-1	-1	-1	-1	4		0	0						Untertest2.avi	0	880	547	72	111				0	Content		-72	-111	11008085	2302561381
11025	09:02:07.509	00:00:11.024	661	-1024	-768	-1	-1	-1	-1	4	-1024	-768	-1	-1	-1	-1	4		0	0						Untertest2.avi	0	880	547	72	111				0	Content		-72	-111	11024707	2302578003
11042	09:02:07.526	00:00:11.041	662	-1024	-768	-1	-1	-1	-1	4	-1024	-768	-1	-1	-1	-1	4		0	0						Untertest2.avi	0	880	547	72	111				0	Content		-72	-111	11041828	2302595124
11058	09:02:07.542	00:00:11.057	663	-1024	-768	-1	-1	-1	-1	4	-1024	-768	-1	-1	-1	-1	4		0	0						Untertest2.avi	0	880	547	72	111				0	Content		-72	-111	11057952	2302611248
11075	09:02:07.559	00:00:11.074	664	-1024	-768	-1	-1	-1	-1	4	-1024	-768	-1	-1	-1	-1	4		0	0						Untertest2.avi	0	880	547	72	111				0	Content		-72	-111	11074668	2302627964
11091	09:02:07.575	00:00:11.091	665	-1024	-768	-1	-1	-1	-1	4	-1024	-768	-1	-1	-1	-1	4		0	0						Untertest2.avi	0	880	547	72	111				0	Content		-72	-111	11091336	2302644632
11108	09:02:07.592	00:00:11.107	666	-1024	-768	-1	-1	-1	-1	4	-1024	-768	-1	-1	-1	-1	4		0	0						Untertest2.avi	0	880	547	72	111				0	Content		-72	-111	11107956	2302661252
11125	09:02:07.609	00:00:11.124	667	-1024	-768	-1	-1	-1	-1	4	-1024	-768	-1	-1	-1	-1	4		0	0						Untertest2.avi	0	880	547	72	111				0	Content		-72	-111	11124624	2302677920
11141	09:02:07.625	00:00:11.141	668	-1024	-768	-1	-1	-1	-1	4	-1024	-768	-1	-1	-1	-1	4		0	0						Untertest2.avi	0	880	547	72	111				0	Content		-72	-111	11141273	2302694569
11158	09:02:07.642	00:00:11.157	669	-1024	-768	-1	-1	-1	-1	4	-1024	-768	-1	-1	-1	-1	4		0	0						Untertest2.avi	0	880	547	72	111				0	Content		-72	-111	11157941	2302711237
11175	09:02:07.659	00:00:11.174	670	-1024	-768	-1	-1	-1	-1	4	-1024	-768	-1	-1	-1	-1	4		0	0						Untertest2.avi	0	880	547	72	111				0	Content		-72	-111	11174609	2302727905
11191	09:02:07.675	00:00:11.191	671	-1024	-768	-1	-1	-1	-1	4	-1024	-768	-1	-1	-1	-1	4		0	0						Untertest2.avi	0	880	547	72	111				0	Content		-72	-111	11191194	2302744490
11208	09:02:07.692	00:00:11.208	672	-1024	-768	-1	-1	-1	-1	4	-1024	-768	-1	-1	-1	-1	4		0	0						Untertest2.avi	0	880	547	72	111				0	Content		-72	-111	11208441	2302761737
11226	09:02:07.710	00:00:11.225	673	-1024	-768	-1	-1	-1	-1	4	-1024	-768	-1	-1	-1	-1	4		0	0						Untertest2.avi	0	880	547	72	111				0	Content		-72	-111	11225525	2302778821
11242	09:02:07.726	00:00:11.242	674	-1024	-768	-1	-1	-1	-1	4	-1024	-768	-1	-1	-1	-1	4		0	0						Untertest2.avi	0	880	547	72	111				0	Content		-72	-111	11242193	2302795489
11259	09:02:07.743	00:00:11.258	675	-1024	-768	-1	-1	-1	-1	4	-1024	-768	-1	-1	-1	-1	4		0	0						Untertest2.avi	0	880	547	72	111				0	Content		-72	-111	11258861	2302812157
11276	09:02:07.760	00:00:11.276	676	-1024	-768	-1	-1	-1	-1	4	-1024	-768	-1	-1	-1	-1	4		0	0						Untertest2.avi	0	880	547	72	111				0	Content		-72	-111	11276436	2302829732
11291	09:02:07.775	00:00:11.291	677	-1024	-768	-1	-1	-1	-1	4	-1024	-768	-1	-1	-1	-1	4		0	0						Untertest2.avi	0	880	547	72	111				0	Content		-72	-111	11291183	2302844479
11308	09:02:07.792	00:00:11.307	678	-1024	-768	-1	-1	-1	-1	4	-1024	-768	-1	-1	-1	-1	4		0	0						Untertest2.avi	0	880	547	72	111				0	Content		-72	-111	11307809	2302861105
11324	09:02:07.808	00:00:11.324	679	-1024	-768	-1	-1	-1	-1	4	-1024	-768	-1	-1	-1	-1	4		0	0						Untertest2.avi	0	880	547	72	111				0	Content		-72	-111	11324433	2302877729
11342	09:02:07.826	00:00:11.341	680	-1024	-768	-1	-1	-1	-1	4	-1024	-768	-1	-1	-1	-1	4		0	0						Untertest2.avi	0	880	547	72	111				0	Content		-72	-111	11341554	2302894850
11358	09:02:07.842	00:00:11.358	681	-1024	-768	-1	-1	-1	-1	4	-1024	-768	-1	-1	-1	-1	4		0	0						Untertest2.avi	0	880	547	72	111				0	Content		-72	-111	11358177	2302911473
11375	09:02:07.859	00:00:11.374	682	-1024	-768	-1	-1	-1	-1	4	-1024	-768	-1	-1	-1	-1	4		0	0						Untertest2.avi	0	880	547	72	111				0	Content		-72	-111	11374845	2302928141
11391	09:02:07.875	00:00:11.391	683	-1024	-768	-1	-1	-1	-1	4	-1024	-768	-1	-1	-1	-1	4		0	0						Untertest2.avi	0	880	547	72	111				0	Content		-72	-111	11391449	2302944745
11408	09:02:07.892	00:00:11.408	684	-1024	-768	-1	-1	-1	-1	4	-1024	-768	-1	-1	-1	-1	4		0	0						Untertest2.avi	0	880	547	72	111				0	Content		-72	-111	11408117	2302961413
11425	09:02:07.909	00:00:11.424	685	-1024	-768	-1	-1	-1	-1	4	-1024	-768	-1	-1	-1	-1	4		0	0						Untertest2.avi	0	880	547	72	111				0	Content		-72	-111	11424717	2302978013
11441	09:02:07.925	00:00:11.441	686	-1024	-768	-1	-1	-1	-1	4	-1024	-768	-1	-1	-1	-1	4		0	0						Untertest2.avi	0	880	547	72	111				0	Content		-72	-111	11441385	2302994681
11458	09:02:07.942	00:00:11.457	687	-1024	-768	-1	-1	-1	-1	4	-1024	-768	-1	-1	-1	-1	4		0	0						Untertest2.avi	0	880	547	72	111				0	Content		-72	-111	11457977	2303011273
11475	09:02:07.959	00:00:11.474	688	-1024	-768	-1	-1	-1	-1	4	-1024	-768	-1	-1	-1	-1	4		0	0						Untertest2.avi	0	880	547	72	111				0	Content		-72	-111	11474562	2303027858
11491	09:02:07.975	00:00:11.491	689	-1024	-768	-1	-1	-1	-1	4	-1024	-768	-1	-1	-1	-1	4		0	0						Untertest2.avi	0	880	547	72	111				0	Content		-72	-111	11491394	2303044690
11508	09:02:07.992	00:00:11.507	690	-1024	-768	-1	-1	-1	-1	4	-1024	-768	-1	-1	-1	-1	4		0	0						Untertest2.avi	0	880	547	72	111				0	Content		-72	-111	11507910	2303061206
11525	09:02:08.009	00:00:11.524	691	-1024	-768	-1	-1	-1	-1	4	-1024	-768	-1	-1	-1	-1	4		0	0						Untertest2.avi	0	880	547	72	111				0	Content		-72	-111	11524578	2303077874
11541	09:02:08.025	00:00:11.540	692	-1024	-768	-1	-1	-1	-1	4	-1024	-768	-1	-1	-1	-1	4		0	0						Untertest2.avi	0	880	547	72	111				0	Content		-72	-111	11540940	2303094236
11558	09:02:08.042	00:00:11.558	693	1024,796	851,7032	0,3628083	0,6808111	441,8235	3,29033	3	1008,329	863,122	0,3628369	0,6808068	441,8235	3,286295	1	5	1008	863						Untertest2.avi	0	880	547	72	111	1134	698	83	0	Content		936	752	11558176	2303111472
11575	09:02:08.059	00:00:11.574	694	-1024	-768	-1	-1	-1	-1	4	-1024	-768	-1	-1	-1	-1	4	5	0	0						Untertest2.avi	0	880	547	72	111	1134	698	83	0	Content		-72	-111	11574936	2303128232
11592	09:02:08.076	00:00:11.591	695	1218,341	746,6417	0,3609056	0,681812	441,8235	3,495954	3	1205,828	756,4982	0,3609335	0,6818107	441,8235	3,493717	1	5	1206	756						Untertest2.avi	0	880	547	72	111	1134	698	83	0	Content		1134	645	11591547	2303144843
11608	09:02:08.092	00:00:11.608	696	1256,63	797,5413	0,4998556	0,6628284	437,4616	3,449619	0	1203,189	716,2705	0,3567065	0,6827088	424,6059	3,445685	0	5	1230	757						Untertest2.avi	0	880	547	72	111	1134	698	83	0	Content		1158	646	11608169	2303161465
11625	09:02:08.109	00:00:11.624	697	1245,835	808,6335	0,4995577	0,6630984	433,9293	3,297619	1	1182,813	819,9592	0,5021355	0,6631141	424,6059	3,221265	3	5	1246	809						Untertest2.avi	0	880	547	72	111	1134	698	83	0	Content		1174	698	11624544	2303177840
11641	09:02:08.125	00:00:11.641	698	-1024	-768	-1	-1	-1	-1	4	-1024	-768	-1	-1	-1	-1	4		0	0						Untertest2.avi	0	880	547	72	111				0	Content		-72	-111	11641169	2303194465
11658	09:02:08.142	00:00:11.657	699	-1024	-768	-1	-1	-1	-1	4	-1024	-768	-1	-1	-1	-1	4		0	0						Untertest2.avi	0	880	547	72	111				0	Content		-72	-111	11657918	2303211214
11675	09:02:08.159	00:00:11.674	700	-1024	-768	-1	-1	-1	-1	4	-1024	-768	-1	-1	-1	-1	4		0	0						Untertest2.avi	0	880	547	72	111				0	Content		-72	-111	11674586	2303227882
11691	09:02:08.175	00:00:11.691	701	-1024	-768	-1	-1	-1	-1	4	-1024	-768	-1	-1	-1	-1	4		0	0						Untertest2.avi	0	880	547	72	111				0	Content		-72	-111	11691125	2303244421
11708	09:02:08.192	00:00:11.707	702	-1024	-768	-1	-1	-1	-1	4	-1024	-768	-1	-1	-1	-1	4		0	0						Untertest2.avi	0	880	547	72	111				0	Content		-72	-111	11707793	2303261089
11725	09:02:08.209	00:00:11.724	703	-1024	-768	-1	-1	-1	-1	4	-1024	-768	-1	-1	-1	-1	4		0	0						Untertest2.avi	0	880	547	72	111				0	Content		-72	-111	11724603	2303277899
11741	09:02:08.225	00:00:11.741	704	-1024	-768	-1	-1	-1	-1	4	-1024	-768	-1	-1	-1	-1	4		0	0						Untertest2.avi	0	880	547	72	111				0	Content		-72	-111	11741271	2303294567
11758	09:02:08.242	00:00:11.757	705	-1024	-768	-1	-1	-1	-1	4	-1024	-768	-1	-1	-1	-1	4		0	0						Untertest2.avi	0	880	547	72	111				0	Content		-72	-111	11757841	2303311137
11775	09:02:08.259	00:00:11.774	706	-1024	-768	-1	-1	-1	-1	4	-1024	-768	-1	-1	-1	-1	4		0	0						Untertest2.avi	0	880	547	72	111				0	Content		-72	-111	11774509	2303327805
11791	09:02:08.275	00:00:11.791	707	-1024	-768	-1	-1	-1	-1	4	-1024	-768	-1	-1	-1	-1	4		0	0						Untertest2.avi	0	880	547	72	111				0	Content		-72	-111	11791147	2303344443
11808	09:02:08.292	00:00:11.807	708	-1024	-768	-1	-1	-1	-1	4	-1024	-768	-1	-1	-1	-1	4		0	0						Untertest2.avi	0	880	547	72	111				0	Content		-72	-111	11807814	2303361110
11824	09:02:08.308	00:00:11.824	709	-1024	-768	-1	-1	-1	-1	4	-1024	-768	-1	-1	-1	-1	4		0	0						Untertest2.avi	0	880	547	72	111				0	Content		-72	-111	11824361	2303377657
11841	09:02:08.325	00:00:11.841	710	-1024	-768	-1	-1	-1	-1	4	-1024	-768	-1	-1	-1	-1	4		0	0						Untertest2.avi	0	880	547	72	111				0	Content		-72	-111	11841029	2303394325
11858	09:02:08.342	00:00:11.857	711	-1024	-768	-1	-1	-1	-1	4	-1024	-768	-1	-1	-1	-1	4		0	0						Untertest2.avi	0	880	547	72	111				0	Content		-72	-111	11857843	2303411139
11875	09:02:08.359	00:00:11.874	712	-1024	-768	-1	-1	-1	-1	4	-1024	-768	-1	-1	-1	-1	4		0	0						Untertest2.avi	0	880	547	72	111				0	Content		-72	-111	11874511	2303427807
11891	09:02:08.375	00:00:11.891	713	-1024	-768	-1	-1	-1	-1	4	-1024	-768	-1	-1	-1	-1	4		0	0						Untertest2.avi	0	880	547	72	111				0	Content		-72	-111	11891290	2303444586
11908	09:02:08.392	00:00:11.907	714	-1024	-768	-1	-1	-1	-1	4	-1024	-768	-1	-1	-1	-1	4		0	0						Untertest2.avi	0	880	547	72	111				0	Content		-72	-111	11907847	2303461143
11925	09:02:08.409	00:00:11.924	715	-1024	-768	-1	-1	-1	-1	4	-1024	-768	-1	-1	-1	-1	4		0	0						Untertest2.avi	0	880	547	72	111				0	Content		-72	-111	11924515	2303477811
11941	09:02:08.425	00:00:11.941	716	-1024	-768	-1	-1	-1	-1	4	-1024	-768	-1	-1	-1	-1	4		0	0						Untertest2.avi	0	880	547	72	111				0	Content		-72	-111	11941146	2303494442
11958	09:02:08.442	00:00:11.957	717	-1024	-768	-1	-1	-1	-1	4	-1024	-768	-1	-1	-1	-1	4		0	0						Untertest2.avi	0	880	547	72	111				0	Content		-72	-111	11957814	2303511110
11974	09:02:08.458	00:00:11.974	718	-1024	-768	-1	-1	-1	-1	4	-1024	-768	-1	-1	-1	-1	4		0	0						Untertest2.avi	0	880	547	72	111				0	Content		-72	-111	11974402	2303527698
11991	09:02:08.475	00:00:11.991	719	-1024	-768	-1	-1	-1	-1	4	-1024	-768	-1	-1	-1	-1	4		0	0						Untertest2.avi	0	880	547	72	111				0	Content		-72	-111	11991035	2303544331
12008	09:02:08.492	00:00:12.007	720	-1024	-768	-1	-1	-1	-1	4	-1024	-768	-1	-1	-1	-1	4		0	0						Untertest2.avi	0	880	547	72	111				0	Content		-72	-111	12007726	2303561022
12024	09:02:08.508	00:00:12.024	721	-1024	-768	-1	-1	-1	-1	4	-1024	-768	-1	-1	-1	-1	4		0	0						Untertest2.avi	0	880	547	72	111				0	Content		-72	-111	12024394	2303577690
12041	09:02:08.525	00:00:12.041	722	402,2308	921,8195	0,4700068	0,6696417	424,8942	2,185441	3	370,9645	933,5322	0,4700065	0,6696413	424,8942	2,182029	1	6	371	934						Untertest2.avi	0	880	547	72	111	299	823	16	0	Content		299	823	12041037	2303594333
12057	09:02:08.541	00:00:12.057	723	-1024	-768	-1	-1	-1	-1	4	-1024	-768	-1	-1	-1	-1	4		0	0						Untertest2.avi	0	880	547	72	111				0	Content		-72	-111	12057402	2303610698
12075	09:02:08.559	00:00:12.074	724	-1024	-768	-1	-1	-1	-1	4	-1024	-768	-1	-1	-1	-1	4		0	0						Untertest2.avi	0	880	547	72	111				0	Content		-72	-111	12074527	2303627823
12091	09:02:08.575	00:00:12.091	725	-1024	-768	-1	-1	-1	-1	4	-1024	-768	-1	-1	-1	-1	4		0	0						Untertest2.avi	0	880	547	72	111				0	Content		-72	-111	12091273	2303644569
12108	09:02:08.592	00:00:12.107	726	-1024	-768	-1	-1	-1	-1	4	-1024	-768	-1	-1	-1	-1	4		0	0						Untertest2.avi	0	880	547	72	111				0	Content		-72	-111	12107897	2303661193
12124	09:02:08.608	00:00:12.124	727	-1024	-768	-1	-1	-1	-1	4	-1024	-768	-1	-1	-1	-1	4		0	0						Untertest2.avi	0	880	547	72	111				0	Content		-72	-111	12124146	2303677442
12141	09:02:08.625	00:00:12.140	728	-1024	-768	-1	-1	-1	-1	4	-1024	-768	-1	-1	-1	-1	4		0	0						Untertest2.avi	0	880	547	72	111				0	Content		-72	-111	12140894	2303694190
12158	09:02:08.642	00:00:12.157	729	-1024	-768	-1	-1	-1	-1	4	-1024	-768	-1	-1	-1	-1	4		0	0						Untertest2.avi	0	880	547	72	111				0	Content		-72	-111	12157562	2303710858
12174	09:02:08.658	00:00:12.174	730	-1024	-768	-1	-1	-1	-1	4	-1024	-768	-1	-1	-1	-1	4		0	0						Untertest2.avi	0	880	547	72	111				0	Content		-72	-111	12174275	2303727571
12191	09:02:08.675	00:00:12.190	731	-1024	-768	-1	-1	-1	-1	4	-1024	-768	-1	-1	-1	-1	4		0	0						Untertest2.avi	0	880	547	72	111				0	Content		-72	-111	12190905	2303744201
12208	09:02:08.692	00:00:12.207	732	-1024	-768	-1	-1	-1	-1	4	-1024	-768	-1	-1	-1	-1	4		0	0						Untertest2.avi	0	880	547	72	111				0	Content		-72	-111	12207587	2303760883
12224	09:02:08.708	00:00:12.224	733	-1024	-768	-1	-1	-1	-1	4	-1024	-768	-1	-1	-1	-1	4		0	0						Untertest2.avi	0	880	547	72	111				0	Content		-72	-111	12224255	2303777551
12241	09:02:08.725	00:00:12.240	734	-1024	-768	-1	-1	-1	-1	4	-1024	-768	-1	-1	-1	-1	4		0	0						Untertest2.avi	0	880	547	72	111				0	Content		-72	-111	12240888	2303794184
12258	09:02:08.742	00:00:12.257	735	-1024	-768	-1	-1	-1	-1	4	-1024	-768	-1	-1	-1	-1	4		0	0						Untertest2.avi	0	880	547	72	111				0	Content		-72	-111	12257556	2303810852
12274	09:02:08.758	00:00:12.274	736	-1024	-768	-1	-1	-1	-1	4	-1024	-768	-1	-1	-1	-1	4		0	0						Untertest2.avi	0	880	547	72	111				0	Content		-72	-111	12274160	2303827456
12291	09:02:08.775	00:00:12.290	737	-1024	-768	-1	-1	-1	-1	4	-1024	-768	-1	-1	-1	-1	4		0	0						Untertest2.avi	0	880	547	72	111				0	Content		-72	-111	12290963	2303844259
12308	09:02:08.792	00:00:12.307	738	-1024	-768	-1	-1	-1	-1	4	-1024	-768	-1	-1	-1	-1	4		0	0						Untertest2.avi	0	880	547	72	111				0	Content		-72	-111	12307631	2303860927
12324	09:02:08.808	00:00:12.324	739	-1024	-768	-1	-1	-1	-1	4	-1024	-768	-1	-1	-1	-1	4		0	0						Untertest2.avi	0	880	547	72	111				0	Content		-72	-111	12324391	2303877687
12341	09:02:08.825	00:00:12.340	740	-1024	-768	-1	-1	-1	-1	4	-1024	-768	-1	-1	-1	-1	4		0	0						Untertest2.avi	0	880	547	72	111				0	Content		-72	-111	12340515	2303893811
12357	09:02:08.841	00:00:12.357	741	-1024	-768	-1	-1	-1	-1	4	-1024	-768	-1	-1	-1	-1	4		0	0						Untertest2.avi	0	880	547	72	111				0	Content		-72	-111	12357137	2303910433
12374	09:02:08.858	00:00:12.373	742	-1024	-768	-1	-1	-1	-1	4	-1024	-768	-1	-1	-1	-1	4		0	0						Untertest2.avi	0	880	547	72	111				0	Content		-72	-111	12373762	2303927058
12390	09:02:08.874	00:00:12.390	743	-1024	-768	-1	-1	-1	-1	4	-1024	-768	-1	-1	-1	-1	4		0	0						Untertest2.avi	0	880	547	72	111				0	Content		-72	-111	12390450	2303943746
12407	09:02:08.891	00:00:12.407	744	-1024	-768	-1	-1	-1	-1	4	-1024	-768	-1	-1	-1	-1	4		0	0						Untertest2.avi	0	880	547	72	111				0	Content		-72	-111	12407118	2303960414
12424	09:02:08.908	00:00:12.423	745	-1024	-768	-1	-1	-1	-1	4	-1024	-768	-1	-1	-1	-1	4		0	0						Untertest2.avi	0	880	547	72	111				0	Content		-72	-111	12423750	2303977046
12440	09:02:08.924	00:00:12.440	746	-1024	-768	-1	-1	-1	-1	4	-1024	-768	-1	-1	-1	-1	4		0	0						Untertest2.avi	0	880	547	72	111				0	Content		-72	-111	12440418	2303993714
12457	09:02:08.941	00:00:12.457	747	-1024	-768	-1	-1	-1	-1	4	-1024	-768	-1	-1	-1	-1	4		0	0						Untertest2.avi	0	880	547	72	111				0	Content		-72	-111	12457282	2304010578
12474	09:02:08.958	00:00:12.473	748	-1024	-768	-1	-1	-1	-1	4	-1024	-768	-1	-1	-1	-1	4		0	0						Untertest2.avi	0	880	547	72	111				0	Content		-72	-111	12473950	2304027246
12491	09:02:08.975	00:00:12.490	749	-1024	-768	-1	-1	-1	-1	4	-1024	-768	-1	-1	-1	-1	4		0	0						Untertest2.avi	0	880	547	72	111				0	Content		-72	-111	12490618	2304043914
12508	09:02:08.992	00:00:12.507	750	-1024	-768	-1	-1	-1	-1	4	-1024	-768	-1	-1	-1	-1	4		0	0						Untertest2.avi	0	880	547	72	111				0	Content		-72	-111	12507630	2304060926
12525	09:02:09.009	00:00:12.524	751	-1024	-768	-1	-1	-1	-1	4	-1024	-768	-1	-1	-1	-1	4		0	0						Untertest2.avi	0	880	547	72	111				0	Content		-72	-111	12524891	2304078187
12542	09:02:09.026	00:00:12.542	752	-1024	-768	-1	-1	-1	-1	4	-1024	-768	-1	-1	-1	-1	4		0	0						Untertest2.avi	0	880	547	72	111				0	Content		-72	-111	12542255	2304095551
12557	09:02:09.041	00:00:12.557	753	-1024	-768	-1	-1	-1	-1	4	-1024	-768	-1	-1	-1	-1	4		0	0						Untertest2.avi	0	880	547	72	111				0	Content		-72	-111	12557005	2304110301
12574	09:02:09.058	00:00:12.573	754	-1024	-768	-1	-1	-1	-1	4	-1024	-768	-1	-1	-1	-1	4		0	0						Untertest2.avi	0	880	547	72	111				0	Content		-72	-111	12573628	2304126924
12590	09:02:09.074	00:00:12.590	755	-1024	-768	-1	-1	-1	-1	4	-1024	-768	-1	-1	-1	-1	4		0	0						Untertest2.avi	0	880	547	72	111				0	Content		-72	-111	12590344	2304143640
12607	09:02:09.091	00:00:12.607	756	-1024	-768	-1	-1	-1	-1	4	-1024	-768	-1	-1	-1	-1	4		0	0						Untertest2.avi	0	880	547	72	111				0	Content		-72	-111	12607012	2304160308
12624	09:02:09.108	00:00:12.623	757	-1024	-768	-1	-1	-1	-1	4	-1024	-768	-1	-1	-1	-1	4		0	0						Untertest2.avi	0	880	547	72	111				0	Content		-72	-111	12623693	2304176989
12640	09:02:09.124	00:00:12.640	758	-1024	-768	-1	-1	-1	-1	4	-1024	-768	-1	-1	-1	-1	4		0	0						Untertest2.avi	0	880	547	72	111				0	Content		-72	-111	12640361	2304193657
12657	09:02:09.141	00:00:12.656	759	-1024	-768	-1	-1	-1	-1	4	-1024	-768	-1	-1	-1	-1	4		0	0						Untertest2.avi	0	880	547	72	111				0	Content		-72	-111	12656992	2304210288
12674	09:02:09.158	00:00:12.673	760	-1024	-768	-1	-1	-1	-1	4	-1024	-768	-1	-1	-1	-1	4		0	0						Untertest2.avi	0	880	547	72	111				0	Content		-72	-111	12673660	2304226956
12690	09:02:09.174	00:00:12.690	761	-1024	-768	-1	-1	-1	-1	4	-1024	-768	-1	-1	-1	-1	4		0	0						Untertest2.avi	0	880	547	72	111				0	Content		-72	-111	12690328	2304243624
12707	09:02:09.191	00:00:12.706	762	-1024	-768	-1	-1	-1	-1	4	-1024	-768	-1	-1	-1	-1	4		0	0						Untertest2.avi	0	880	547	72	111				0	Content		-72	-111	12706876	2304260172
12724	09:02:09.208	00:00:12.724	763	-1024	-768	-1	-1	-1	-1	4	-1024	-768	-1	-1	-1	-1	4		0	0						Untertest2.avi	0	880	547	72	111				0	Content		-72	-111	12724122	2304277418
12741	09:02:09.225	00:00:12.741	764	-1024	-768	-1	-1	-1	-1	4	-1024	-768	-1	-1	-1	-1	4		0	0						Untertest2.avi	0	880	547	72	111				0	Content		-72	-111	12741206	2304294502
12758	09:02:09.242	00:00:12.757	765	-1024	-768	-1	-1	-1	-1	4	-1024	-768	-1	-1	-1	-1	4		0	0						Untertest2.avi	0	880	547	72	111				0	Content		-72	-111	12757873	2304311169
12775	09:02:09.259	00:00:12.774	766	-1024	-768	-1	-1	-1	-1	4	-1024	-768	-1	-1	-1	-1	4		0	0						Untertest2.avi	0	880	547	72	111				0	Content		-72	-111	12774541	2304327837
12792	09:02:09.276	00:00:12.792	767	-1024	-768	-1	-1	-1	-1	4	-1024	-768	-1	-1	-1	-1	4		0	0						Untertest2.avi	0	880	547	72	111				0	Content		-72	-111	12792118	2304345414
12807	09:02:09.291	00:00:12.806	768	-1024	-768	-1	-1	-1	-1	4	-1024	-768	-1	-1	-1	-1	4		0	0						Untertest2.avi	0	880	547	72	111				0	Content		-72	-111	12806869	2304360165
12823	09:02:09.307	00:00:12.823	769	-1024	-768	-1	-1	-1	-1	4	-1024	-768	-1	-1	-1	-1	4		0	0						Untertest2.avi	0	880	547	72	111				0	Content		-72	-111	12823496	2304376792
12840	09:02:09.324	00:00:12.840	770	-1024	-768	-1	-1	-1	-1	4	-1024	-768	-1	-1	-1	-1	4		0	0						Untertest2.avi	0	880	547	72	111				0	Content		-72	-111	12840241	2304393537
12857	09:02:09.341	00:00:12.856	771	-1024	-768	-1	-1	-1	-1	4	-1024	-768	-1	-1	-1	-1	4		0	0						Untertest2.avi	0	880	547	72	111				0	Content		-72	-111	12856916	2304410212
12874	09:02:09.358	00:00:12.873	772	-1024	-768	-1	-1	-1	-1	4	-1024	-768	-1	-1	-1	-1	4		0	0						Untertest2.avi	0	880	547	72	111				0	Content		-72	-111	12873987	2304427283
12890	09:02:09.374	00:00:12.890	773	-1024	-768	-1	-1	-1	-1	4	-1024	-768	-1	-1	-1	-1	4		0	0						Untertest2.avi	0	880	547	72	111				0	Content		-72	-111	12890110	2304443406
12907	09:02:09.391	00:00:12.907	774	-1024	-768	-1	-1	-1	-1	4	-1024	-768	-1	-1	-1	-1	4		0	0						Untertest2.avi	0	880	547	72	111				0	Content		-72	-111	12907110	2304460406
12924	09:02:09.408	00:00:12.923	775	-1024	-768	-1	-1	-1	-1	4	-1024	-768	-1	-1	-1	-1	4		0	0						Untertest2.avi	0	880	547	72	111				0	Content		-72	-111	12923608	2304476904
12941	09:02:09.425	00:00:12.940	776	-1024	-768	-1	-1	-1	-1	4	-1024	-768	-1	-1	-1	-1	4		0	0						Untertest2.avi	0	880	547	72	111				0	Content		-72	-111	12940606	2304493902
12957	09:02:09.441	00:00:12.956	777	-1024	-768	-1	-1	-1	-1	4	-1024	-768	-1	-1	-1	-1	4		0	0						Untertest2.avi	0	880	547	72	111				0	Content		-72	-111	12956855	2304510151
12974	09:02:09.458	00:00:12.973	778	-1024	-768	-1	-1	-1	-1	4	-1024	-768	-1	-1	-1	-1	4		0	0						Untertest2.avi	0	880	547	72	111				0	Content		-72	-111	12973541	2304526837
12990	09:02:09.474	00:00:12.990	779	-1024	-768	-1	-1	-1	-1	4	-1024	-768	-1	-1	-1	-1	4		0	0						Untertest2.avi	0	880	547	72	111				0	Content		-72	-111	12990209	2304543505
13007	09:02:09.491	00:00:13.006	780	-1024	-768	-1	-1	-1	-1	4	-1024	-768	-1	-1	-1	-1	4		0	0						Untertest2.avi	0	880	547	72	111				0	Content		-72	-111	13006976	2304560272
13024	09:02:09.508	00:00:13.023	781	-1024	-768	-1	-1	-1	-1	4	-1024	-768	-1	-1	-1	-1	4		0	0						Untertest2.avi	0	880	547	72	111				0	Content		-72	-111	13023600	2304576896
13040	09:02:09.524	00:00:13.040	782	-1024	-768	-1	-1	-1	-1	4	-1024	-768	-1	-1	-1	-1	4		0	0						Untertest2.avi	0	880	547	72	111				0	Content		-72	-111	13040231	2304593527
13057	09:02:09.541	00:00:13.056	783	-1024	-768	-1	-1	-1	-1	4	-1024	-768	-1	-1	-1	-1	4		0	0						Untertest2.avi	0	880	547	72	111				0	Content		-72	-111	13056899	2304610195
13074	09:02:09.558	00:00:13.073	784	-1024	-768	-1	-1	-1	-1	4	-1024	-768	-1	-1	-1	-1	4		0	0						Untertest2.avi	0	880	547	72	111				0	Content		-72	-111	13073610	2304626906
13090	09:02:09.574	00:00:13.090	785	-1024	-768	-1	-1	-1	-1	4	-1024	-768	-1	-1	-1	-1	4		0	0						Untertest2.avi	0	880	547	72	111				0	Content		-72	-111	13090315	2304643611
13107	09:02:09.591	00:00:13.106	786	-1024	-768	-1	-1	-1	-1	4	-1024	-768	-1	-1	-1	-1	4		0	0						Untertest2.avi	0	880	547	72	111				0	Content		-72	-111	13106864	2304660160
13123	09:02:09.607	00:00:13.123	787	-1024	-768	-1	-1	-1	-1	4	-1024	-768	-1	-1	-1	-1	4		0	0						Untertest2.avi	0	880	547	72	111				0	Content		-72	-111	13123352	2304676648
13140	09:02:09.624	00:00:13.140	788	-1024	-768	-1	-1	-1	-1	4	-1024	-768	-1	-1	-1	-1	4		0	0						Untertest2.avi	0	880	547	72	111				0	Content		-72	-111	13140350	2304693646
13157	09:02:09.641	00:00:13.156	789	-1024	-768	-1	-1	-1	-1	4	-1024	-768	-1	-1	-1	-1	4		0	0						Untertest2.avi	0	880	547	72	111				0	Content		-72	-111	13156724	2304710020
13173	09:02:09.657	00:00:13.173	790	-1024	-768	-1	-1	-1	-1	4	-1024	-768	-1	-1	-1	-1	4		0	0						Untertest2.avi	0	880	547	72	111				0	Content		-72	-111	13173472	2304726768
13190	09:02:09.674	00:00:13.189	791	-1024	-768	-1	-1	-1	-1	4	-1024	-768	-1	-1	-1	-1	4		0	0						Untertest2.avi	0	880	547	72	111				0	Content		-72	-111	13189972	2304743268
13207	09:02:09.691	00:00:13.206	792	-1024	-768	-1	-1	-1	-1	4	-1024	-768	-1	-1	-1	-1	4		0	0						Untertest2.avi	0	880	547	72	111				0	Content		-72	-111	13206719	2304760015
13223	09:02:09.707	00:00:13.223	793	-1024	-768	-1	-1	-1	-1	4	-1024	-768	-1	-1	-1	-1	4		0	0						Untertest2.avi	0	880	547	72	111				0	Content		-72	-111	13223345	2304776641
13240	09:02:09.724	00:00:13.240	794	-1024	-768	-1	-1	-1	-1	4	-1024	-768	-1	-1	-1	-1	4		0	0						Untertest2.avi	0	880	547	72	111				0	Content		-72	-111	13240033	2304793329
13257	09:02:09.741	00:00:13.256	795	-1024	-768	-1	-1	-1	-1	4	-1024	-768	-1	-1	-1	-1	4		0	0						Untertest2.avi	0	880	547	72	111				0	Content		-72	-111	13256701	2304809997
13273	09:02:09.757	00:00:13.273	796	-1024	-768	-1	-1	-1	-1	4	-1024	-768	-1	-1	-1	-1	4		0	0						Untertest2.avi	0	880	547	72	111				0	Content		-72	-111	13273335	2304826631
13290	09:02:09.774	00:00:13.290	797	-1024	-768	-1	-1	-1	-1	4	-1024	-768	-1	-1	-1	-1	4		0	0						Untertest2.avi	0	880	547	72	111				0	Content		-72	-111	13290003	2304843299
13307	09:02:09.791	00:00:13.306	798	-1024	-768	-1	-1	-1	-1	4	-1024	-768	-1	-1	-1	-1	4		0	0						Untertest2.avi	0	880	547	72	111				0	Content		-72	-111	13306591	2304859887
13323	09:02:09.807	00:00:13.323	799	-1024	-768	-1	-1	-1	-1	4	-1024	-768	-1	-1	-1	-1	4		0	0						Untertest2.avi	0	880	547	72	111				0	Content		-72	-111	13323339	2304876635
13340	09:02:09.824	00:00:13.339	800	-1024	-768	-1	-1	-1	-1	4	-1024	-768	-1	-1	-1	-1	4		0	0						Untertest2.avi	0	880	547	72	111				0	Content		-72	-111	13339933	2304893229
13357	09:02:09.841	00:00:13.356	801	-1024	-768	-1	-1	-1	-1	4	-1024	-768	-1	-1	-1	-1	4		0	0						Untertest2.avi	0	880	547	72	111				0	Content		-72	-111	13356600	2304909896
13373	09:02:09.857	00:00:13.373	802	-1024	-768	-1	-1	-1	-1	4	-1024	-768	-1	-1	-1	-1	4		0	0						Untertest2.avi	0	880	547	72	111				0	Content		-72	-111	13373286	2304926582
13390	09:02:09.874	00:00:13.389	803	-1024	-768	-1	-1	-1	-1	4	-1024	-768	-1	-1	-1	-1	4		0	0						Untertest2.avi	0	880	547	72	111				0	Content		-72	-111	13389970	2304943266
13407	09:02:09.891	00:00:13.406	804	-1024	-768	-1	-1	-1	-1	4	-1024	-768	-1	-1	-1	-1	4		0	0						Untertest2.avi	0	880	547	72	111				0	Content		-72	-111	13406638	2304959934
13423	09:02:09.907	00:00:13.423	805	-1024	-768	-1	-1	-1	-1	4	-1024	-768	-1	-1	-1	-1	4		0	0						Untertest2.avi	0	880	547	72	111				0	Content		-72	-111	13423408	2304976704
13440	09:02:09.924	00:00:13.440	806	-1024	-768	-1	-1	-1	-1	4	-1024	-768	-1	-1	-1	-1	4		0	0						Untertest2.avi	0	880	547	72	111				0	Content		-72	-111	13440034	2304993330
13457	09:02:09.941	00:00:13.456	807	-1024	-768	-1	-1	-1	-1	4	-1024	-768	-1	-1	-1	-1	4		0	0						Untertest2.avi	0	880	547	72	111				0	Content		-72	-111	13456661	2305009957
13473	09:02:09.957	00:00:13.473	808	-1024	-768	-1	-1	-1	-1	4	-1024	-768	-1	-1	-1	-1	4		0	0						Untertest2.avi	0	880	547	72	111				0	Content		-72	-111	13473408	2305026704
13490	09:02:09.974	00:00:13.490	809	-1024	-768	-1	-1	-1	-1	4	-1024	-768	-1	-1	-1	-1	4		0	0						Untertest2.avi	0	880	547	72	111				0	Content		-72	-111	13490044	2305043340
13507	09:02:09.991	00:00:13.506	810	-1024	-768	-1	-1	-1	-1	4	-1024	-768	-1	-1	-1	-1	4		0	0						Untertest2.avi	0	880	547	72	111				0	Content		-72	-111	13506667	2305059963
13524	09:02:10.008	00:00:13.523	811	-1024	-768	-1	-1	-1	-1	4	-1024	-768	-1	-1	-1	-1	4		0	0						Untertest2.avi	0	880	547	72	111				0	Content		-72	-111	13523511	2305076807
13540	09:02:10.024	00:00:13.540	812	-1024	-768	-1	-1	-1	-1	4	-1024	-768	-1	-1	-1	-1	4		0	0						Untertest2.avi	0	880	547	72	111				0	Content		-72	-111	13540179	2305093475
13557	09:02:10.041	00:00:13.556	813	-1024	-768	-1	-1	-1	-1	4	-1024	-768	-1	-1	-1	-1	4		0	0						Untertest2.avi	0	880	547	72	111				0	Content		-72	-111	13556984	2305110280
13573	09:02:10.057	00:00:13.573	814	-1024	-768	-1	-1	-1	-1	4	-1024	-768	-1	-1	-1	-1	4		0	0						Untertest2.avi	0	880	547	72	111				0	Content		-72	-111	13573156	2305126452
13590	09:02:10.074	00:00:13.589	815	-1024	-768	-1	-1	-1	-1	4	-1024	-768	-1	-1	-1	-1	4		0	0						Untertest2.avi	0	880	547	72	111				0	Content		-72	-111	13589778	2305143074
13606	09:02:10.090	00:00:13.606	816	-1024	-768	-1	-1	-1	-1	4	-1024	-768	-1	-1	-1	-1	4		0	0						Untertest2.avi	0	880	547	72	111				0	Content		-72	-111	13606404	2305159700
13623	09:02:10.107	00:00:13.623	817	-1024	-768	-1	-1	-1	-1	4	-1024	-768	-1	-1	-1	-1	4		0	0						Untertest2.avi	0	880	547	72	111				0	Content		-72	-111	13623153	2305176449
13640	09:02:10.124	00:00:13.639	818	-1024	-768	-1	-1	-1	-1	4	-1024	-768	-1	-1	-1	-1	4		0	0						Untertest2.avi	0	880	547	72	111				0	Content		-72	-111	13639775	2305193071
13656	09:02:10.140	00:00:13.656	819	-1024	-768	-1	-1	-1	-1	4	-1024	-768	-1	-1	-1	-1	4		0	0						Untertest2.avi	0	880	547	72	111				0	Content		-72	-111	13656398	2305209694
13673	09:02:10.157	00:00:13.673	820	-1024	-768	-1	-1	-1	-1	4	-1024	-768	-1	-1	-1	-1	4		0	0						Untertest2.avi	0	880	547	72	111				0	Content		-72	-111	13673022	2305226318
13690	09:02:10.174	00:00:13.690	821	-1024	-768	-1	-1	-1	-1	4	-1024	-768	-1	-1	-1	-1	4		0	0						Untertest2.avi	0	880	547	72	111				0	Content		-72	-111	13690218	2305243514
13707	09:02:10.191	00:00:13.707	822	-1024	-768	-1	-1	-1	-1	4	-1024	-768	-1	-1	-1	-1	4		0	0						Untertest2.avi	0	880	547	72	111				0	Content		-72	-111	13707465	2305260761
13725	09:02:10.209	00:00:13.724	823	-1024	-768	-1	-1	-1	-1	4	-1024	-768	-1	-1	-1	-1	4		0	0						Untertest2.avi	0	880	547	72	111				0	Content		-72	-111	13724838	2305278134
13740	09:02:10.224	00:00:13.739	824	-1024	-768	-1	-1	-1	-1	4	-1024	-768	-1	-1	-1	-1	4		0	0						Untertest2.avi	0	880	547	72	111				0	Content		-72	-111	13739642	2305292938
13756	09:02:10.240	00:00:13.756	825	-1024	-768	-1	-1	-1	-1	4	-1024	-768	-1	-1	-1	-1	4		0	0						Untertest2.avi	0	880	547	72	111				0	Content		-72	-111	13756389	2305309685
13773	09:02:10.257	00:00:13.773	826	-1024	-768	-1	-1	-1	-1	4	-1024	-768	-1	-1	-1	-1	4		0	0						Untertest2.avi	0	880	547	72	111				0	Content		-72	-111	13773011	2305326307
13790	09:02:10.274	00:00:13.789	827	-1024	-768	-1	-1	-1	-1	4	-1024	-768	-1	-1	-1	-1	4		0	0						Untertest2.avi	0	880	547	72	111				0	Content		-72	-111	13789638	2305342934
13806	09:02:10.290	00:00:13.806	828	-1024	-768	-1	-1	-1	-1	4	-1024	-768	-1	-1	-1	-1	4		0	0						Untertest2.avi	0	880	547	72	111				0	Content		-72	-111	13806263	2305359559
13823	09:02:10.307	00:00:13.822	829	-1024	-768	-1	-1	-1	-1	4	-1024	-768	-1	-1	-1	-1	4		0	0						Untertest2.avi	0	880	547	72	111				0	Content		-72	-111	13822886	2305376182
13840	09:02:10.324	00:00:13.840	830	-1024	-768	-1	-1	-1	-1	4	-1024	-768	-1	-1	-1	-1	4		0	0						Untertest2.avi	0	880	547	72	111				0	Content		-72	-111	13840081	2305393377
13857	09:02:10.341	00:00:13.857	831	-1024	-768	-1	-1	-1	-1	4	-1024	-768	-1	-1	-1	-1	4		0	0						Untertest2.avi	0	880	547	72	111				0	Content		-72	-111	13857453	2305410749
13875	09:02:10.359	00:00:13.874	832	-1024	-768	-1	-1	-1	-1	4	-1024	-768	-1	-1	-1	-1	4		0	0						Untertest2.avi	0	880	547	72	111				0	Content		-72	-111	13874700	2305427996
13890	09:02:10.374	00:00:13.889	833	-1024	-768	-1	-1	-1	-1	4	-1024	-768	-1	-1	-1	-1	4		0	0						Untertest2.avi	0	880	547	72	111				0	Content		-72	-111	13889506	2305442802
13906	09:02:10.390	00:00:13.906	834	-1024	-768	-1	-1	-1	-1	4	-1024	-768	-1	-1	-1	-1	4		0	0						Untertest2.avi	0	880	547	72	111				0	Content		-72	-111	13906257	2305459553
13923	09:02:10.407	00:00:13.922	835	-1024	-768	-1	-1	-1	-1	4	-1024	-768	-1	-1	-1	-1	4		0	0						Untertest2.avi	0	880	547	72	111				0	Content		-72	-111	13922880	2305476176
13940	09:02:10.424	00:00:13.939	836	-1024	-768	-1	-1	-1	-1	4	-1024	-768	-1	-1	-1	-1	4		0	0						Untertest2.avi	0	880	547	72	111				0	Content		-72	-111	13939504	2305492800
13956	09:02:10.440	00:00:13.956	837	-1024	-768	-1	-1	-1	-1	4	-1024	-768	-1	-1	-1	-1	4		0	0						Untertest2.avi	0	880	547	72	111				0	Content		-72	-111	13956126	2305509422
13973	09:02:10.457	00:00:13.972	838	-1024	-768	-1	-1	-1	-1	4	-1024	-768	-1	-1	-1	-1	4		0	0						Untertest2.avi	0	880	547	72	111				0	Content		-72	-111	13972749	2305526045
13990	09:02:10.474	00:00:13.989	839	-1024	-768	-1	-1	-1	-1	4	-1024	-768	-1	-1	-1	-1	4		0	0						Untertest2.avi	0	880	547	72	111				0	Content		-72	-111	13989941	2305543237
14007	09:02:10.491	00:00:14.007	840	-1024	-768	-1	-1	-1	-1	4	-1024	-768	-1	-1	-1	-1	4		0	0						Untertest2.avi	0	880	547	72	111				0	Content		-72	-111	14007317	2305560613
14025	09:02:10.509	00:00:14.024	841	-1024	-768	-1	-1	-1	-1	4	-1024	-768	-1	-1	-1	-1	4		0	0						Untertest2.avi	0	880	547	72	111				0	Content		-72	-111	14024692	2305577988
14039	09:02:10.523	00:00:14.039	842	-1024	-768	-1	-1	-1	-1	4	-1024	-768	-1	-1	-1	-1	4		0	0						Untertest2.avi	0	880	547	72	111				0	Content		-72	-111	14039497	2305592793
14056	09:02:10.540	00:00:14.056	843	-1024	-768	-1	-1	-1	-1	4	-1024	-768	-1	-1	-1	-1	4		0	0						Untertest2.avi	0	880	547	72	111				0	Content		-72	-111	14056120	2305609416
14073	09:02:10.557	00:00:14.072	844	-1024	-768	-1	-1	-1	-1	4	-1024	-768	-1	-1	-1	-1	4		0	0						Untertest2.avi	0	880	547	72	111				0	Content		-72	-111	14072868	2305626164
14089	09:02:10.573	00:00:14.089	845	-1024	-768	-1	-1	-1	-1	4	-1024	-768	-1	-1	-1	-1	4		0	0						Untertest2.avi	0	880	547	72	111				0	Content		-72	-111	14089490	2305642786
14106	09:02:10.590	00:00:14.106	846	-1024	-768	-1	-1	-1	-1	4	-1024	-768	-1	-1	-1	-1	4		0	0						Untertest2.avi	0	880	547	72	111				0	Content		-72	-111	14106113	2305659409
14123	09:02:10.607	00:00:14.122	847	-1024	-768	-1	-1	-1	-1	4	-1024	-768	-1	-1	-1	-1	4		0	0						Untertest2.avi	0	880	547	72	111				0	Content		-72	-111	14122740	2305676036
14140	09:02:10.624	00:00:14.139	848	-1024	-768	-1	-1	-1	-1	4	-1024	-768	-1	-1	-1	-1	4		0	0						Untertest2.avi	0	880	547	72	111				0	Content		-72	-111	14139808	2305693104
14157	09:02:10.641	00:00:14.157	849	-1024	-768	-1	-1	-1	-1	4	-1024	-768	-1	-1	-1	-1	4		0	0						Untertest2.avi	0	880	547	72	111				0	Content		-72	-111	14157180	2305710476
14175	09:02:10.659	00:00:14.174	850	-1024	-768	-1	-1	-1	-1	4	-1024	-768	-1	-1	-1	-1	4		0	0						Untertest2.avi	0	880	547	72	111				0	Content		-72	-111	14174561	2305727857
14189	09:02:10.673	00:00:14.189	851	-1024	-768	-1	-1	-1	-1	4	-1024	-768	-1	-1	-1	-1	4		0	0						Untertest2.avi	0	880	547	72	111				0	Content		-72	-111	14189357	2305742653
14206	09:02:10.690	00:00:14.205	852	-1024	-768	-1	-1	-1	-1	4	-1024	-768	-1	-1	-1	-1	4		0	0						Untertest2.avi	0	880	547	72	111				0	Content		-72	-111	14205980	2305759276
14223	09:02:10.707	00:00:14.222	853	-1024	-768	-1	-1	-1	-1	4	-1024	-768	-1	-1	-1	-1	4		0	0						Untertest2.avi	0	880	547	72	111				0	Content		-72	-111	14222730	2305776026
14239	09:02:10.723	00:00:14.239	854	-1024	-768	-1	-1	-1	-1	4	-1024	-768	-1	-1	-1	-1	4		0	0						Untertest2.avi	0	880	547	72	111				0	Content		-72	-111	14239352	2305792648
14256	09:02:10.740	00:00:14.255	855	-1024	-768	-1	-1	-1	-1	4	-1024	-768	-1	-1	-1	-1	4		0	0						Untertest2.avi	0	880	547	72	111				0	Content		-72	-111	14255978	2305809274
14273	09:02:10.757	00:00:14.272	856	-1024	-768	-1	-1	-1	-1	4	-1024	-768	-1	-1	-1	-1	4		0	0						Untertest2.avi	0	880	547	72	111				0	Content		-72	-111	14272603	2305825899
14290	09:02:10.774	00:00:14.289	857	-1024	-768	-1	-1	-1	-1	4	-1024	-768	-1	-1	-1	-1	4		0	0						Untertest2.avi	0	880	547	72	111				0	Content		-72	-111	14289796	2305843092
14307	09:02:10.791	00:00:14.307	858	-1024	-768	-1	-1	-1	-1	4	-1024	-768	-1	-1	-1	-1	4		0	0						Untertest2.avi	0	880	547	72	111				0	Content		-72	-111	14307168	2305860464
14324	09:02:10.808	00:00:14.324	859	-1024	-768	-1	-1	-1	-1	4	-1024	-768	-1	-1	-1	-1	4		0	0						Untertest2.avi	0	880	547	72	111				0	Content		-72	-111	14324415	2305877711
14339	09:02:10.823	00:00:14.339	860	-1024	-768	-1	-1	-1	-1	4	-1024	-768	-1	-1	-1	-1	4		0	0						Untertest2.avi	0	880	547	72	111				0	Content		-72	-111	14339218	2305892514
14356	09:02:10.840	00:00:14.355	861	-1024	-768	-1	-1	-1	-1	4	-1024	-768	-1	-1	-1	-1	4		0	0						Untertest2.avi	0	880	547	72	111				0	Content		-72	-111	14355967	2305909263
14373	09:02:10.857	00:00:14.372	862	-1024	-768	-1	-1	-1	-1	4	-1024	-768	-1	-1	-1	-1	4		0	0						Untertest2.avi	0	880	547	72	111				0	Content		-72	-111	14372591	2305925887
14389	09:02:10.873	00:00:14.389	863	-1024	-768	-1	-1	-1	-1	4	-1024	-768	-1	-1	-1	-1	4		0	0						Untertest2.avi	0	880	547	72	111				0	Content		-72	-111	14389214	2305942510
14406	09:02:10.890	00:00:14.405	864	-1024	-768	-1	-1	-1	-1	4	-1024	-768	-1	-1	-1	-1	4		0	0						Untertest2.avi	0	880	547	72	111				0	Content		-72	-111	14405839	2305959135
14422	09:02:10.906	00:00:14.422	865	-1024	-768	-1	-1	-1	-1	4	-1024	-768	-1	-1	-1	-1	4		0	0						Untertest2.avi	0	880	547	72	111				0	Content		-72	-111	14422464	2305975760
14440	09:02:10.924	00:00:14.439	866	-1024	-768	-1	-1	-1	-1	4	-1024	-768	-1	-1	-1	-1	4		0	0						Untertest2.avi	0	880	547	72	111				0	Content		-72	-111	14439658	2305992954
14457	09:02:10.941	00:00:14.457	867	-1024	-768	-1	-1	-1	-1	4	-1024	-768	-1	-1	-1	-1	4		0	0						Untertest2.avi	0	880	547	72	111				0	Content		-72	-111	14457033	2306010329
14474	09:02:10.958	00:00:14.474	868	-1024	-768	-1	-1	-1	-1	4	-1024	-768	-1	-1	-1	-1	4		0	0						Untertest2.avi	0	880	547	72	111				0	Content		-72	-111	14474279	2306027575
14489	09:02:10.973	00:00:14.489	869	-1024	-768	-1	-1	-1	-1	4	-1024	-768	-1	-1	-1	-1	4		0	0						Untertest2.avi	0	880	547	72	111				0	Content		-72	-111	14489209	2306042505
14506	09:02:10.990	00:00:14.505	870	-1024	-768	-1	-1	-1	-1	4	-1024	-768	-1	-1	-1	-1	4		0	0						Untertest2.avi	0	880	547	72	111				0	Content		-72	-111	14505833	2306059129
14523	09:02:11.007	00:00:14.522	871	-1024	-768	-1	-1	-1	-1	4	-1024	-768	-1	-1	-1	-1	4		0	0						Untertest2.avi	0	880	547	72	111				0	Content		-72	-111	14522581	2306075877
14539	09:02:11.023	00:00:14.539	872	-1024	-768	-1	-1	-1	-1	4	-1024	-768	-1	-1	-1	-1	4		0	0						Untertest2.avi	0	880	547	72	111				0	Content		-72	-111	14539079	2306092375
14556	09:02:11.040	00:00:14.555	873	-1024	-768	-1	-1	-1	-1	4	-1024	-768	-1	-1	-1	-1	4		0	0						Untertest2.avi	0	880	547	72	111				0	Content		-72	-111	14555827	2306109123
14572	09:02:11.056	00:00:14.572	874	-1024	-768	-1	-1	-1	-1	4	-1024	-768	-1	-1	-1	-1	4		0	0						Untertest2.avi	0	880	547	72	111				0	Content		-72	-111	14572464	2306125760
14590	09:02:11.074	00:00:14.589	875	-1024	-768	-1	-1	-1	-1	4	-1024	-768	-1	-1	-1	-1	4		0	0						Untertest2.avi	0	880	547	72	111				0	Content		-72	-111	14589523	2306142819
14607	09:02:11.091	00:00:14.606	876	-1024	-768	-1	-1	-1	-1	4	-1024	-768	-1	-1	-1	-1	4		0	0						Untertest2.avi	0	880	547	72	111				0	Content		-72	-111	14606895	2306160191
14624	09:02:11.108	00:00:14.624	877	-1024	-768	-1	-1	-1	-1	4	-1024	-768	-1	-1	-1	-1	4		0	0						Untertest2.avi	0	880	547	72	111				0	Content		-72	-111	14624143	2306177439
14639	09:02:11.123	00:00:14.639	878	-1024	-768	-1	-1	-1	-1	4	-1024	-768	-1	-1	-1	-1	4		0	0						Untertest2.avi	0	880	547	72	111				0	Content		-72	-111	14639072	2306192368
14656	09:02:11.140	00:00:14.655	879	-1024	-768	-1	-1	-1	-1	4	-1024	-768	-1	-1	-1	-1	4		0	0						Untertest2.avi	0	880	547	72	111				0	Content		-72	-111	14655696	2306208992
14672	09:02:11.156	00:00:14.672	880	-1024	-768	-1	-1	-1	-1	4	-1024	-768	-1	-1	-1	-1	4		0	0						Untertest2.avi	0	880	547	72	111				0	Content		-72	-111	14672444	2306225740
14689	09:02:11.173	00:00:14.689	881	-1024	-768	-1	-1	-1	-1	4	-1024	-768	-1	-1	-1	-1	4		0	0						Untertest2.avi	0	880	547	72	111				0	Content		-72	-111	14689066	2306242362
14706	09:02:11.190	00:00:14.705	882	-1024	-768	-1	-1	-1	-1	4	-1024	-768	-1	-1	-1	-1	4		0	0						Untertest2.avi	0	880	547	72	111				0	Content		-72	-111	14705689	2306258985
14722	09:02:11.206	00:00:14.722	883	-1024	-768	-1	-1	-1	-1	4	-1024	-768	-1	-1	-1	-1	4		0	0						Untertest2.avi	0	880	547	72	111				0	Content		-72	-111	14722313	2306275609
14740	09:02:11.224	00:00:14.739	884	-1024	-768	-1	-1	-1	-1	4	-1024	-768	-1	-1	-1	-1	4		0	0						Untertest2.avi	0	880	547	72	111				0	Content		-72	-111	14739509	2306292805
14757	09:02:11.241	00:00:14.756	885	-1024	-768	-1	-1	-1	-1	4	-1024	-768	-1	-1	-1	-1	4		0	0						Untertest2.avi	0	880	547	72	111				0	Content		-72	-111	14756881	2306310177
14774	09:02:11.258	00:00:14.774	886	-1024	-768	-1	-1	-1	-1	4	-1024	-768	-1	-1	-1	-1	4		0	0						Untertest2.avi	0	880	547	72	111				0	Content		-72	-111	14774129	2306327425
14789	09:02:11.273	00:00:14.788	887	-1024	-768	-1	-1	-1	-1	4	-1024	-768	-1	-1	-1	-1	4		0	0						Untertest2.avi	0	880	547	72	111				0	Content		-72	-111	14788932	2306342228
14806	09:02:11.290	00:00:14.805	888	-1024	-768	-1	-1	-1	-1	4	-1024	-768	-1	-1	-1	-1	4		0	0						Untertest2.avi	0	880	547	72	111				0	Content		-72	-111	14805683	2306358979
14822	09:02:11.306	00:00:14.822	889	-1024	-768	-1	-1	-1	-1	4	-1024	-768	-1	-1	-1	-1	4		0	0						Untertest2.avi	0	880	547	72	111				0	Content		-72	-111	14822305	2306375601
14839	09:02:11.323	00:00:14.838	890	-1024	-768	-1	-1	-1	-1	4	-1024	-768	-1	-1	-1	-1	4		0	0						Untertest2.avi	0	880	547	72	111				0	Content		-72	-111	14838932	2306392228
14856	09:02:11.340	00:00:14.855	891	-1024	-768	-1	-1	-1	-1	4	-1024	-768	-1	-1	-1	-1	4		0	0						Untertest2.avi	0	880	547	72	111				0	Content		-72	-111	14855553	2306408849
14872	09:02:11.356	00:00:14.872	892	-1024	-768	-1	-1	-1	-1	4	-1024	-768	-1	-1	-1	-1	4		0	0						Untertest2.avi	0	880	547	72	111				0	Content		-72	-111	14872177	2306425473
14889	09:02:11.373	00:00:14.889	893	-1024	-768	-1	-1	-1	-1	4	-1024	-768	-1	-1	-1	-1	4		0	0						Untertest2.avi	0	880	547	72	111				0	Content		-72	-111	14889372	2306442668
14907	09:02:11.391	00:00:14.906	894	-1024	-768	-1	-1	-1	-1	4	-1024	-768	-1	-1	-1	-1	4		0	0						Untertest2.avi	0	880	547	72	111				0	Content		-72	-111	14906745	2306460041
14924	09:02:11.408	00:00:14.923	895	-1024	-768	-1	-1	-1	-1	4	-1024	-768	-1	-1	-1	-1	4		0	0						Untertest2.avi	0	880	547	72	111				0	Content		-72	-111	14923991	2306477287
14939	09:02:11.423	00:00:14.938	896	-1024	-768	-1	-1	-1	-1	4	-1024	-768	-1	-1	-1	-1	4		0	0						Untertest2.avi	0	880	547	72	111				0	Content		-72	-111	14938794	2306492090
14956	09:02:11.440	00:00:14.955	897	-1024	-768	-1	-1	-1	-1	4	-1024	-768	-1	-1	-1	-1	4		0	0						Untertest2.avi	0	880	547	72	111				0	Content		-72	-111	14955544	2306508840
14972	09:02:11.456	00:00:14.972	898	-1024	-768	-1	-1	-1	-1	4	-1024	-768	-1	-1	-1	-1	4		0	0						Untertest2.avi	0	880	547	72	111				0	Content		-72	-111	14972164	2306525460
14989	09:02:11.473	00:00:14.988	899	-1024	-768	-1	-1	-1	-1	4	-1024	-768	-1	-1	-1	-1	4		0	0						Untertest2.avi	0	880	547	72	111				0	Content		-72	-111	14988788	2306542084
15005	09:02:11.489	00:00:15.005	900	-1024	-768	-1	-1	-1	-1	4	-1024	-768	-1	-1	-1	-1	4		0	0						Untertest2.avi	0	880	547	72	111				0	Content		-72	-111	15005412	2306558708
15022	09:02:11.506	00:00:15.022	901	-1024	-768	-1	-1	-1	-1	4	-1024	-768	-1	-1	-1	-1	4		0	0						Untertest2.avi	0	880	547	72	111				0	Content		-72	-111	15022161	2306575457
15039	09:02:11.523	00:00:15.039	902	-1024	-768	-1	-1	-1	-1	4	-1024	-768	-1	-1	-1	-1	4		0	0						Untertest2.avi	0	880	547	72	111				0	Content		-72	-111	15039230	2306592526
15057	09:02:11.541	00:00:15.056	903	-1024	-768	-1	-1	-1	-1	4	-1024	-768	-1	-1	-1	-1	4		0	0						Untertest2.avi	0	880	547	72	111				0	Content		-72	-111	15056601	2306609897
15074	09:02:11.558	00:00:15.073	904	-1024	-768	-1	-1	-1	-1	4	-1024	-768	-1	-1	-1	-1	4		0	0						Untertest2.avi	0	880	547	72	111				0	Content		-72	-111	15073850	2306627146
15089	09:02:11.573	00:00:15.088	905	-1024	-768	-1	-1	-1	-1	4	-1024	-768	-1	-1	-1	-1	4		0	0						Untertest2.avi	0	880	547	72	111				0	Content		-72	-111	15088779	2306642075
15105	09:02:11.589	00:00:15.105	906	-1024	-768	-1	-1	-1	-1	4	-1024	-768	-1	-1	-1	-1	4		0	0						Untertest2.avi	0	880	547	72	111				0	Content		-72	-111	15105417	2306658713
15122	09:02:11.606	00:00:15.122	907	-1024	-768	-1	-1	-1	-1	4	-1024	-768	-1	-1	-1	-1	4		0	0						Untertest2.avi	0	880	547	72	111				0	Content		-72	-111	15122153	2306675449
15139	09:02:11.623	00:00:15.138	908	-1024	-768	-1	-1	-1	-1	4	-1024	-768	-1	-1	-1	-1	4		0	0						Untertest2.avi	0	880	547	72	111				0	Content		-72	-111	15138781	2306692077
15155	09:02:11.639	00:00:15.155	909	-1024	-768	-1	-1	-1	-1	4	-1024	-768	-1	-1	-1	-1	4		0	0						Untertest2.avi	0	880	547	72	111				0	Content		-72	-111	15155428	2306708724
15172	09:02:11.656	00:00:15.172	910	-1024	-768	-1	-1	-1	-1	4	-1024	-768	-1	-1	-1	-1	4		0	0						Untertest2.avi	0	880	547	72	111				0	Content		-72	-111	15172027	2306725323
15189	09:02:11.673	00:00:15.189	911	-1024	-768	-1	-1	-1	-1	4	-1024	-768	-1	-1	-1	-1	4		0	0						Untertest2.avi	0	880	547	72	111				0	Content		-72	-111	15189221	2306742517
15206	09:02:11.690	00:00:15.206	912	-1024	-768	-1	-1	-1	-1	4	-1024	-768	-1	-1	-1	-1	4		0	0						Untertest2.avi	0	880	547	72	111				0	Content		-72	-111	15206467	2306759763
15224	09:02:11.708	00:00:15.223	913	-1024	-768	-1	-1	-1	-1	4	-1024	-768	-1	-1	-1	-1	4		0	0						Untertest2.avi	0	880	547	72	111				0	Content		-72	-111	15223837	2306777133
15239	09:02:11.723	00:00:15.238	914	-1024	-768	-1	-1	-1	-1	4	-1024	-768	-1	-1	-1	-1	4		0	0						Untertest2.avi	0	880	547	72	111				0	Content		-72	-111	15238641	2306791937
15255	09:02:11.739	00:00:15.255	915	-1024	-768	-1	-1	-1	-1	4	-1024	-768	-1	-1	-1	-1	4		0	0						Untertest2.avi	0	880	547	72	111				0	Content		-72	-111	15255267	2306808563
15272	09:02:11.756	00:00:15.272	916	-1024	-768	-1	-1	-1	-1	4	-1024	-768	-1	-1	-1	-1	4		0	0						Untertest2.avi	0	880	547	72	111				0	Content		-72	-111	15272016	2306825312
15289	09:02:11.773	00:00:15.288	917	-1024	-768	-1	-1	-1	-1	4	-1024	-768	-1	-1	-1	-1	4		0	0						Untertest2.avi	0	880	547	72	111				0	Content		-72	-111	15288641	2306841937
15305	09:02:11.789	00:00:15.305	918	-1024	-768	-1	-1	-1	-1	4	-1024	-768	-1	-1	-1	-1	4		0	0						Untertest2.avi	0	880	547	72	111				0	Content		-72	-111	15305264	2306858560
15321	09:02:11.805	00:00:15.321	919	-1024	-768	-1	-1	-1	-1	4	-1024	-768	-1	-1	-1	-1	4		0	0						Untertest2.avi	0	880	547	72	111				0	Content		-72	-111	15321402	2306874698
15338	09:02:11.822	00:00:15.338	920	-1024	-768	-1	-1	-1	-1	4	-1024	-768	-1	-1	-1	-1	4		0	0						Untertest2.avi	0	880	547	72	111				0	Content		-72	-111	15338444	2306891740
15355	09:02:11.839	00:00:15.355	921	-1024	-768	-1	-1	-1	-1	4	-1024	-768	-1	-1	-1	-1	4		0	0						Untertest2.avi	0	880	547	72	111				0	Content		-72	-111	15355111	2306908407
15372	09:02:11.856	00:00:15.371	922	-1024	-768	-1	-1	-1	-1	4	-1024	-768	-1	-1	-1	-1	4		0	0						Untertest2.avi	0	880	547	72	111				0	Content		-72	-111	15371777	2306925073
15389	09:02:11.873	00:00:15.388	923	-1024	-768	-1	-1	-1	-1	4	-1024	-768	-1	-1	-1	-1	4		0	0						Untertest2.avi	0	880	547	72	111				0	Content		-72	-111	15388899	2306942195
15406	09:02:11.890	00:00:15.405	924	-1024	-768	-1	-1	-1	-1	4	-1024	-768	-1	-1	-1	-1	4		0	0						Untertest2.avi	0	880	547	72	111				0	Content		-72	-111	15405566	2306958862
15422	09:02:11.906	00:00:15.422	925	-1024	-768	-1	-1	-1	-1	4	-1024	-768	-1	-1	-1	-1	4		0	0						Untertest2.avi	0	880	547	72	111				0	Content		-72	-111	15422233	2306975529
15440	09:02:11.924	00:00:15.439	926	-1024	-768	-1	-1	-1	-1	4	-1024	-768	-1	-1	-1	-1	4		0	0						Untertest2.avi	0	880	547	72	111				0	Content		-72	-111	15439766	2306993062
15455	09:02:11.939	00:00:15.454	927	-1024	-768	-1	-1	-1	-1	4	-1024	-768	-1	-1	-1	-1	4		0	0						Untertest2.avi	0	880	547	72	111				0	Content		-72	-111	15454638	2307007934
15471	09:02:11.955	00:00:15.471	928	-1024	-768	-1	-1	-1	-1	4	-1024	-768	-1	-1	-1	-1	4		0	0						Untertest2.avi	0	880	547	72	111				0	Content		-72	-111	15471260	2307024556
15488	09:02:11.972	00:00:15.487	929	-1024	-768	-1	-1	-1	-1	4	-1024	-768	-1	-1	-1	-1	4		0	0						Untertest2.avi	0	880	547	72	111				0	Content		-72	-111	15487913	2307041209
15505	09:02:11.989	00:00:15.504	930	-1024	-768	-1	-1	-1	-1	4	-1024	-768	-1	-1	-1	-1	4		0	0						Untertest2.avi	0	880	547	72	111				0	Content		-72	-111	15504580	2307057876
15521	09:02:12.005	00:00:15.521	931	-1024	-768	-1	-1	-1	-1	4	-1024	-768	-1	-1	-1	-1	4		0	0						Untertest2.avi	0	880	547	72	111				0	Content		-72	-111	15521230	2307074526
15538	09:02:12.022	00:00:15.537	932	-1024	-768	-1	-1	-1	-1	4	-1024	-768	-1	-1	-1	-1	4		0	0						Untertest2.avi	0	880	547	72	111				0	Content		-72	-111	15537897	2307091193
15555	09:02:12.039	00:00:15.554	933	-1024	-768	-1	-1	-1	-1	4	-1024	-768	-1	-1	-1	-1	4		0	0						Untertest2.avi	0	880	547	72	111				0	Content		-72	-111	15554564	2307107860
15571	09:02:12.055	00:00:15.571	934	-1024	-768	-1	-1	-1	-1	4	-1024	-768	-1	-1	-1	-1	4		0	0						Untertest2.avi	0	880	547	72	111				0	Content		-72	-111	15571231	2307124527
15588	09:02:12.072	00:00:15.587	935	-1024	-768	-1	-1	-1	-1	4	-1024	-768	-1	-1	-1	-1	4		0	0						Untertest2.avi	0	880	547	72	111				0	Content		-72	-111	15587898	2307141194
15604	09:02:12.088	00:00:15.604	936	-1024	-768	-1	-1	-1	-1	4	-1024	-768	-1	-1	-1	-1	4		0	0						Untertest2.avi	0	880	547	72	111				0	Content		-72	-111	15604500	2307157796
15622	09:02:12.106	00:00:15.621	937	-1024	-768	-1	-1	-1	-1	4	-1024	-768	-1	-1	-1	-1	4		0	0						Untertest2.avi	0	880	547	72	111				0	Content		-72	-111	15621746	2307175042
15639	09:02:12.123	00:00:15.638	938	-1024	-768	-1	-1	-1	-1	4	-1024	-768	-1	-1	-1	-1	4		0	0						Untertest2.avi	0	880	547	72	111				0	Content		-72	-111	15638828	2307192124
15655	09:02:12.139	00:00:15.655	939	-1024	-768	-1	-1	-1	-1	4	-1024	-768	-1	-1	-1	-1	4		0	0						Untertest2.avi	0	880	547	72	111				0	Content		-72	-111	15655495	2307208791
15672	09:02:12.156	00:00:15.672	940	-1024	-768	-1	-1	-1	-1	4	-1024	-768	-1	-1	-1	-1	4		0	0						Untertest2.avi	0	880	547	72	111				0	Content		-72	-111	15672162	2307225458
15689	09:02:12.173	00:00:15.688	941	-1024	-768	-1	-1	-1	-1	4	-1024	-768	-1	-1	-1	-1	4		0	0						Untertest2.avi	0	880	547	72	111				0	Content		-72	-111	15688556	2307241852
15705	09:02:12.189	00:00:15.705	942	-1024	-768	-1	-1	-1	-1	4	-1024	-768	-1	-1	-1	-1	4		0	0						Untertest2.avi	0	880	547	72	111				0	Content		-72	-111	15705223	2307258519
15722	09:02:12.206	00:00:15.721	943	-1024	-768	-1	-1	-1	-1	4	-1024	-768	-1	-1	-1	-1	4		0	0						Untertest2.avi	0	880	547	72	111				0	Content		-72	-111	15721890	2307275186
15739	09:02:12.223	00:00:15.738	944	-1024	-768	-1	-1	-1	-1	4	-1024	-768	-1	-1	-1	-1	4		0	0						Untertest2.avi	0	880	547	72	111				0	Content		-72	-111	15738557	2307291853
15754	09:02:12.238	00:00:15.754	945	-1024	-768	-1	-1	-1	-1	4	-1024	-768	-1	-1	-1	-1	4		0	0						Untertest2.avi	0	880	547	72	111				0	Content		-72	-111	15754360	2307307656
15771	09:02:12.255	00:00:15.770	946	-1024	-768	-1	-1	-1	-1	4	-1024	-768	-1	-1	-1	-1	4		0	0						Untertest2.avi	0	880	547	72	111				0	Content		-72	-111	15770981	2307324277
15788	09:02:12.272	00:00:15.787	947	-1024	-768	-1	-1	-1	-1	4	-1024	-768	-1	-1	-1	-1	4		0	0						Untertest2.avi	0	880	547	72	111				0	Content		-72	-111	15787731	2307341027
15804	09:02:12.288	00:00:15.804	948	-1024	-768	-1	-1	-1	-1	4	-1024	-768	-1	-1	-1	-1	4		0	0						Untertest2.avi	0	880	547	72	111				0	Content		-72	-111	15804355	2307357651
15821	09:02:12.305	00:00:15.821	949	-1024	-768	-1	-1	-1	-1	4	-1024	-768	-1	-1	-1	-1	4		0	0						Untertest2.avi	0	880	547	72	111				0	Content		-72	-111	15821022	2307374318
15838	09:02:12.322	00:00:15.837	950	-1024	-768	-1	-1	-1	-1	4	-1024	-768	-1	-1	-1	-1	4		0	0						Untertest2.avi	0	880	547	72	111				0	Content		-72	-111	15837600	2307390896
15854	09:02:12.338	00:00:15.854	951	-1024	-768	-1	-1	-1	-1	4	-1024	-768	-1	-1	-1	-1	4		0	0						Untertest2.avi	0	880	547	72	111				0	Content		-72	-111	15854345	2307407641
15871	09:02:12.355	00:00:15.871	952	-1024	-768	-1	-1	-1	-1	4	-1024	-768	-1	-1	-1	-1	4		0	0						Untertest2.avi	0	880	547	72	111				0	Content		-72	-111	15871386	2307424682
15888	09:02:12.372	00:00:15.888	953	-1024	-768	-1	-1	-1	-1	4	-1024	-768	-1	-1	-1	-1	4		0	0						Untertest2.avi	0	880	547	72	111				0	Content		-72	-111	15888053	2307441349
15905	09:02:12.389	00:00:15.904	954	-1024	-768	-1	-1	-1	-1	4	-1024	-768	-1	-1	-1	-1	4		0	0						Untertest2.avi	0	880	547	72	111				0	Content		-72	-111	15904720	2307458016
15922	09:02:12.406	00:00:15.921	955	-1024	-768	-1	-1	-1	-1	4	-1024	-768	-1	-1	-1	-1	4		0	0						Untertest2.avi	0	880	547	72	111				0	Content		-72	-111	15921883	2307475179
15939	09:02:12.423	00:00:15.938	956	-1024	-768	-1	-1	-1	-1	4	-1024	-768	-1	-1	-1	-1	4		0	0						Untertest2.avi	0	880	547	72	111				0	Content		-72	-111	15938550	2307491846
15955	09:02:12.439	00:00:15.955	957	-1024	-768	-1	-1	-1	-1	4	-1024	-768	-1	-1	-1	-1	4		0	0						Untertest2.avi	0	880	547	72	111				0	Content		-72	-111	15955217	2307508513
15973	09:02:12.457	00:00:15.972	958	-1024	-768	-1	-1	-1	-1	4	-1024	-768	-1	-1	-1	-1	4		0	0						Untertest2.avi	0	880	547	72	111				0	Content		-72	-111	15972832	2307526128
15988	09:02:12.472	00:00:15.987	959	-1024	-768	-1	-1	-1	-1	4	-1024	-768	-1	-1	-1	-1	4		0	0						Untertest2.avi	0	880	547	72	111				0	Content		-72	-111	15987578	2307540874
16004	09:02:12.488	00:00:16.004	960	-1024	-768	-1	-1	-1	-1	4	-1024	-768	-1	-1	-1	-1	4		0	0						Untertest2.avi	0	880	547	72	111				0	Content		-72	-111	16004202	2307557498
16021	09:02:12.505	00:00:16.020	961	-1024	-768	-1	-1	-1	-1	4	-1024	-768	-1	-1	-1	-1	4		0	0						Untertest2.avi	0	880	547	72	111				0	Content		-72	-111	16020917	2307574213
16038	09:02:12.522	00:00:16.037	962	-1024	-768	-1	-1	-1	-1	4	-1024	-768	-1	-1	-1	-1	4		0	0						Untertest2.avi	0	880	547	72	111				0	Content		-72	-111	16037584	2307590880
16054	09:02:12.538	00:00:16.054	963	-1024	-768	-1	-1	-1	-1	4	-1024	-768	-1	-1	-1	-1	4		0	0						Untertest2.avi	0	880	547	72	111				0	Content		-72	-111	16054203	2307607499
16071	09:02:12.555	00:00:16.070	964	-1024	-768	-1	-1	-1	-1	4	-1024	-768	-1	-1	-1	-1	4		0	0						Untertest2.avi	0	880	547	72	111				0	Content		-72	-111	16070869	2307624165
16088	09:02:12.572	00:00:16.087	965	-1024	-768	-1	-1	-1	-1	4	-1024	-768	-1	-1	-1	-1	4		0	0						Untertest2.avi	0	880	547	72	111				0	Content		-72	-111	16087519	2307640815
16104	09:02:12.588	00:00:16.104	966	-1024	-768	-1	-1	-1	-1	4	-1024	-768	-1	-1	-1	-1	4		0	0						Untertest2.avi	0	880	547	72	111				0	Content		-72	-111	16104186	2307657482
16121	09:02:12.605	00:00:16.120	967	-1024	-768	-1	-1	-1	-1	4	-1024	-768	-1	-1	-1	-1	4		0	0						Untertest2.avi	0	880	547	72	111				0	Content		-72	-111	16120853	2307674149
16137	09:02:12.621	00:00:16.137	968	-1024	-768	-1	-1	-1	-1	4	-1024	-768	-1	-1	-1	-1	4		0	0						Untertest2.avi	0	880	547	72	111				0	Content		-72	-111	16137437	2307690733
16155	09:02:12.639	00:00:16.154	969	-1024	-768	-1	-1	-1	-1	4	-1024	-768	-1	-1	-1	-1	4		0	0						Untertest2.avi	0	880	547	72	111				0	Content		-72	-111	16154692	2307707988
16172	09:02:12.656	00:00:16.171	970	-1024	-768	-1	-1	-1	-1	4	-1024	-768	-1	-1	-1	-1	4		0	0						Untertest2.avi	0	880	547	72	111				0	Content		-72	-111	16171777	2307725073
16188	09:02:12.672	00:00:16.188	971	-1024	-768	-1	-1	-1	-1	4	-1024	-768	-1	-1	-1	-1	4		0	0						Untertest2.avi	0	880	547	72	111				0	Content		-72	-111	16188444	2307741740
16205	09:02:12.689	00:00:16.205	972	-1024	-768	-1	-1	-1	-1	4	-1024	-768	-1	-1	-1	-1	4		0	0						Untertest2.avi	0	880	547	72	111				0	Content		-72	-111	16205111	2307758407
16222	09:02:12.706	00:00:16.221	973	-1024	-768	-1	-1	-1	-1	4	-1024	-768	-1	-1	-1	-1	4		0	0						Untertest2.avi	0	880	547	72	111				0	Content		-72	-111	16221503	2307774799
16238	09:02:12.722	00:00:16.238	974	-1024	-768	-1	-1	-1	-1	4	-1024	-768	-1	-1	-1	-1	4		0	0						Untertest2.avi	0	880	547	72	111				0	Content		-72	-111	16238169	2307791465
16255	09:02:12.739	00:00:16.254	975	-1024	-768	-1	-1	-1	-1	4	-1024	-768	-1	-1	-1	-1	4		0	0						Untertest2.avi	0	880	547	72	111				0	Content		-72	-111	16254836	2307808132
16272	09:02:12.756	00:00:16.271	976	-1024	-768	-1	-1	-1	-1	4	-1024	-768	-1	-1	-1	-1	4		0	0						Untertest2.avi	0	880	547	72	111				0	Content		-72	-111	16271503	2307824799
16288	09:02:12.772	00:00:16.287	977	-1024	-768	-1	-1	-1	-1	4	-1024	-768	-1	-1	-1	-1	4		0	0						Untertest2.avi	0	880	547	72	111				0	Content		-72	-111	16287775	2307841071
16304	09:02:12.788	00:00:16.304	978	-1024	-768	-1	-1	-1	-1	4	-1024	-768	-1	-1	-1	-1	4		0	0						Untertest2.avi	0	880	547	72	111				0	Content		-72	-111	16304441	2307857737
16321	09:02:12.805	00:00:16.320	979	-1024	-768	-1	-1	-1	-1	4	-1024	-768	-1	-1	-1	-1	4		0	0						Untertest2.avi	0	880	547	72	111				0	Content		-72	-111	16320974	2307874270
16338	09:02:12.822	00:00:16.337	980	-1024	-768	-1	-1	-1	-1	4	-1024	-768	-1	-1	-1	-1	4		0	0						Untertest2.avi	0	880	547	72	111				0	Content		-72	-111	16337641	2307890937
16354	09:02:12.838	00:00:16.354	981	-1024	-768	-1	-1	-1	-1	4	-1024	-768	-1	-1	-1	-1	4		0	0						Untertest2.avi	0	880	547	72	111				0	Content		-72	-111	16354308	2307907604
16371	09:02:12.855	00:00:16.370	982	-1024	-768	-1	-1	-1	-1	4	-1024	-768	-1	-1	-1	-1	4		0	0						Untertest2.avi	0	880	547	72	111				0	Content		-72	-111	16370828	2307924124
16387	09:02:12.871	00:00:16.387	983	-1024	-768	-1	-1	-1	-1	4	-1024	-768	-1	-1	-1	-1	4		0	0						Untertest2.avi	0	880	547	72	111				0	Content		-72	-111	16387494	2307940790
16404	09:02:12.888	00:00:16.403	984	-1024	-768	-1	-1	-1	-1	4	-1024	-768	-1	-1	-1	-1	4		0	0						Untertest2.avi	0	880	547	72	111				0	Content		-72	-111	16403965	2307957261
16421	09:02:12.905	00:00:16.420	985	-1024	-768	-1	-1	-1	-1	4	-1024	-768	-1	-1	-1	-1	4		0	0						Untertest2.avi	0	880	547	72	111				0	Content		-72	-111	16420534	2307973830
16437	09:02:12.921	00:00:16.437	986	-1024	-768	-1	-1	-1	-1	4	-1024	-768	-1	-1	-1	-1	4		0	0						Untertest2.avi	0	880	547	72	111				0	Content		-72	-111	16437283	2307990579
16454	09:02:12.938	00:00:16.454	987	-1024	-768	-1	-1	-1	-1	4	-1024	-768	-1	-1	-1	-1	4		0	0						Untertest2.avi	0	880	547	72	111				0	Content		-72	-111	16454325	2308007621
16471	09:02:12.955	00:00:16.470	988	-1024	-768	-1	-1	-1	-1	4	-1024	-768	-1	-1	-1	-1	4		0	0						Untertest2.avi	0	880	547	72	111				0	Content		-72	-111	16470991	2308024287
16488	09:02:12.972	00:00:16.487	989	-1024	-768	-1	-1	-1	-1	4	-1024	-768	-1	-1	-1	-1	4		0	0						Untertest2.avi	0	880	547	72	111				0	Content		-72	-111	16487658	2308040954
16505	09:02:12.989	00:00:16.504	990	-1024	-768	-1	-1	-1	-1	4	-1024	-768	-1	-1	-1	-1	4		0	0						Untertest2.avi	0	880	547	72	111				0	Content		-72	-111	16504824	2308058120
16521	09:02:13.005	00:00:16.521	991	-1024	-768	-1	-1	-1	-1	4	-1024	-768	-1	-1	-1	-1	4		0	0						Untertest2.avi	0	880	547	72	111				0	Content		-72	-111	16521491	2308074787
16538	09:02:13.022	00:00:16.538	992	-1024	-768	-1	-1	-1	-1	4	-1024	-768	-1	-1	-1	-1	4		0	0						Untertest2.avi	0	880	547	72	111				0	Content		-72	-111	16538157	2308091453
16554	09:02:13.038	00:00:16.554	993	-1024	-768	-1	-1	-1	-1	4	-1024	-768	-1	-1	-1	-1	4		0	0						Untertest2.avi	0	880	547	72	111				0	Content		-72	-111	16554340	2308107636
16571	09:02:13.055	00:00:16.571	994	-1024	-768	-1	-1	-1	-1	4	-1024	-768	-1	-1	-1	-1	4		0	0						Untertest2.avi	0	880	547	72	111				0	Content		-72	-111	16571007	2308124303
16588	09:02:13.072	00:00:16.587	995	-1024	-768	-1	-1	-1	-1	4	-1024	-768	-1	-1	-1	-1	4		0	0						Untertest2.avi	0	880	547	72	111				0	Content		-72	-111	16587516	2308140812
16604	09:02:13.088	00:00:16.604	996	-1024	-768	-1	-1	-1	-1	4	-1024	-768	-1	-1	-1	-1	4		0	0						Untertest2.avi	0	880	547	72	111				0	Content		-72	-111	16604183	2308157479
16621	09:02:13.105	00:00:16.620	997	-1024	-768	-1	-1	-1	-1	4	-1024	-768	-1	-1	-1	-1	4		0	0						Untertest2.avi	0	880	547	72	111				0	Content		-72	-111	16620849	2308174145
16637	09:02:13.121	00:00:16.637	998	-1024	-768	-1	-1	-1	-1	4	-1024	-768	-1	-1	-1	-1	4		0	0						Untertest2.avi	0	880	547	72	111				0	Content		-72	-111	16637316	2308190612
16654	09:02:13.138	00:00:16.653	999	-1024	-768	-1	-1	-1	-1	4	-1024	-768	-1	-1	-1	-1	4		0	0						Untertest2.avi	0	880	547	72	111				0	Content		-72	-111	16653983	2308207279
16671	09:02:13.155	00:00:16.670	1000	-1024	-768	-1	-1	-1	-1	4	-1024	-768	-1	-1	-1	-1	4		0	0						Untertest2.avi	0	880	547	72	111				0	Content		-72	-111	16670597	2308223893
16687	09:02:13.171	00:00:16.687	1001	-1024	-768	-1	-1	-1	-1	4	-1024	-768	-1	-1	-1	-1	4		0	0						Untertest2.avi	0	880	547	72	111				0	Content		-72	-111	16687264	2308240560
16704	09:02:13.188	00:00:16.703	1002	-1024	-768	-1	-1	-1	-1	4	-1024	-768	-1	-1	-1	-1	4		0	0						Untertest2.avi	0	880	547	72	111				0	Content		-72	-111	16703930	2308257226
16720	09:02:13.204	00:00:16.720	1003	-1024	-768	-1	-1	-1	-1	4	-1024	-768	-1	-1	-1	-1	4		0	0						Untertest2.avi	0	880	547	72	111				0	Content		-72	-111	16720471	2308273767
16737	09:02:13.221	00:00:16.737	1004	-1024	-768	-1	-1	-1	-1	4	-1024	-768	-1	-1	-1	-1	4		0	0						Untertest2.avi	0	880	547	72	111				0	Content		-72	-111	16737138	2308290434
16754	09:02:13.238	00:00:16.753	1005	-1024	-768	-1	-1	-1	-1	4	-1024	-768	-1	-1	-1	-1	4		0	0						Untertest2.avi	0	880	547	72	111				0	Content		-72	-111	16753762	2308307058
16770	09:02:13.254	00:00:16.770	1006	-1024	-768	-1	-1	-1	-1	4	-1024	-768	-1	-1	-1	-1	4		0	0						Untertest2.avi	0	880	547	72	111				0	Content		-72	-111	16770428	2308323724
16787	09:02:13.271	00:00:16.787	1007	-1024	-768	-1	-1	-1	-1	4	-1024	-768	-1	-1	-1	-1	4		0	0						Untertest2.avi	0	880	547	72	111				0	Content		-72	-111	16787095	2308340391
16804	09:02:13.288	00:00:16.803	1008	-1024	-768	-1	-1	-1	-1	4	-1024	-768	-1	-1	-1	-1	4		0	0						Untertest2.avi	0	880	547	72	111				0	Content		-72	-111	16803630	2308356926
16821	09:02:13.305	00:00:16.820	1009	-1024	-768	-1	-1	-1	-1	4	-1024	-768	-1	-1	-1	-1	4		0	0						Untertest2.avi	0	880	547	72	111				0	Content		-72	-111	16820878	2308374174
16838	09:02:13.322	00:00:16.837	1010	-1024	-768	-1	-1	-1	-1	4	-1024	-768	-1	-1	-1	-1	4		0	0						Untertest2.avi	0	880	547	72	111				0	Content		-72	-111	16837961	2308391257
16855	09:02:13.339	00:00:16.854	1011	-1024	-768	-1	-1	-1	-1	4	-1024	-768	-1	-1	-1	-1	4		0	0						Untertest2.avi	0	880	547	72	111				0	Content		-72	-111	16854627	2308407923
16871	09:02:13.355	00:00:16.871	1012	-1024	-768	-1	-1	-1	-1	4	-1024	-768	-1	-1	-1	-1	4		0	0						Untertest2.avi	0	880	547	72	111				0	Content		-72	-111	16871294	2308424590
16888	09:02:13.372	00:00:16.887	1013	-1024	-768	-1	-1	-1	-1	4	-1024	-768	-1	-1	-1	-1	4		0	0						Untertest2.avi	0	880	547	72	111				0	Content		-72	-111	16887614	2308440910
16904	09:02:13.388	00:00:16.904	1014	-1024	-768	-1	-1	-1	-1	4	-1024	-768	-1	-1	-1	-1	4		0	0						Untertest2.avi	0	880	547	72	111				0	Content		-72	-111	16904281	2308457577
16921	09:02:13.405	00:00:16.920	1015	-1024	-768	-1	-1	-1	-1	4	-1024	-768	-1	-1	-1	-1	4		0	0						Untertest2.avi	0	880	547	72	111				0	Content		-72	-111	16920948	2308474244
16937	09:02:13.421	00:00:16.937	1016	-1024	-768	-1	-1	-1	-1	4	-1024	-768	-1	-1	-1	-1	4		0	0						Untertest2.avi	0	880	547	72	111				0	Content		-72	-111	16937280	2308490576
16954	09:02:13.438	00:00:16.953	1017	-1024	-768	-1	-1	-1	-1	4	-1024	-768	-1	-1	-1	-1	4		0	0						Untertest2.avi	0	880	547	72	111				0	Content		-72	-111	16953947	2308507243
16971	09:02:13.455	00:00:16.970	1018	-1024	-768	-1	-1	-1	-1	4	-1024	-768	-1	-1	-1	-1	4		0	0						Untertest2.avi	0	880	547	72	111				0	Content		-72	-111	16970502	2308523798
16987	09:02:13.471	00:00:16.987	1019	-1024	-768	-1	-1	-1	-1	4	-1024	-768	-1	-1	-1	-1	4		0	0						Untertest2.avi	0	880	547	72	111				0	Content		-72	-111	16987169	2308540465
17004	09:02:13.488	00:00:17.003	1020	-1024	-768	-1	-1	-1	-1	4	-1024	-768	-1	-1	-1	-1	4		0	0						Untertest2.avi	0	880	547	72	111				0	Content		-72	-111	17003835	2308557131
17020	09:02:13.504	00:00:17.020	1021	-1024	-768	-1	-1	-1	-1	4	-1024	-768	-1	-1	-1	-1	4		0	0						Untertest2.avi	0	880	547	72	111				0	Content		-72	-111	17020375	2308573671
17037	09:02:13.521	00:00:17.037	1022	-1024	-768	-1	-1	-1	-1	4	-1024	-768	-1	-1	-1	-1	4		0	0						Untertest2.avi	0	880	547	72	111				0	Content		-72	-111	17037042	2308590338
17054	09:02:13.538	00:00:17.053	1023	-1024	-768	-1	-1	-1	-1	4	-1024	-768	-1	-1	-1	-1	4		0	0						Untertest2.avi	0	880	547	72	111				0	Content		-72	-111	17053531	2308606827
17070	09:02:13.554	00:00:17.070	1024	-1024	-768	-1	-1	-1	-1	4	-1024	-768	-1	-1	-1	-1	4		0	0						Untertest2.avi	0	880	547	72	111				0	Content		-72	-111	17070100	2308623396
17087	09:02:13.571	00:00:17.086	1025	-1024	-768	-1	-1	-1	-1	4	-1024	-768	-1	-1	-1	-1	4		0	0						Untertest2.avi	0	880	547	72	111				0	Content		-72	-111	17086849	2308640145
17104	09:02:13.588	00:00:17.103	1026	-1024	-768	-1	-1	-1	-1	4	-1024	-768	-1	-1	-1	-1	4		0	0						Untertest2.avi	0	880	547	72	111				0	Content		-72	-111	17103933	2308657229
17121	09:02:13.605	00:00:17.120	1027	-1024	-768	-1	-1	-1	-1	4	-1024	-768	-1	-1	-1	-1	4		0	0						Untertest2.avi	0	880	547	72	111				0	Content		-72	-111	17120600	2308673896
17137	09:02:13.621	00:00:17.137	1028	-1024	-768	-1	-1	-1	-1	4	-1024	-768	-1	-1	-1	-1	4		0	0						Untertest2.avi	0	880	547	72	111				0	Content		-72	-111	17137267	2308690563
17154	09:02:13.638	00:00:17.154	1029	-1024	-768	-1	-1	-1	-1	4	-1024	-768	-1	-1	-1	-1	4		0	0						Untertest2.avi	0	880	547	72	111				0	Content		-72	-111	17154376	2308707672
17171	09:02:13.655	00:00:17.171	1030	-1024	-768	-1	-1	-1	-1	4	-1024	-768	-1	-1	-1	-1	4		0	0						Untertest2.avi	0	880	547	72	111				0	Content		-72	-111	17171042	2308724338
17188	09:02:13.672	00:00:17.187	1031	-1024	-768	-1	-1	-1	-1	4	-1024	-768	-1	-1	-1	-1	4		0	0						Untertest2.avi	0	880	547	72	111				0	Content		-72	-111	17187709	2308741005
17204	09:02:13.688	00:00:17.203	1032	-1024	-768	-1	-1	-1	-1	4	-1024	-768	-1	-1	-1	-1	4		0	0						Untertest2.avi	0	880	547	72	111				0	Content		-72	-111	17203907	2308757203
17221	09:02:13.705	00:00:17.220	1033	-1024	-768	-1	-1	-1	-1	4	-1024	-768	-1	-1	-1	-1	4		0	0						Untertest2.avi	0	880	547	72	111				0	Content		-72	-111	17220574	2308773870
17237	09:02:13.721	00:00:17.237	1034	-1024	-768	-1	-1	-1	-1	4	-1024	-768	-1	-1	-1	-1	4		0	0						Untertest2.avi	0	880	547	72	111				0	Content		-72	-111	17237077	2308790373
17254	09:02:13.738	00:00:17.253	1035	-1024	-768	-1	-1	-1	-1	4	-1024	-768	-1	-1	-1	-1	4		0	0						Untertest2.avi	0	880	547	72	111				0	Content		-72	-111	17253744	2308807040
17270	09:02:13.754	00:00:17.270	1036	-1024	-768	-1	-1	-1	-1	4	-1024	-768	-1	-1	-1	-1	4		0	0						Untertest2.avi	0	880	547	72	111				0	Content		-72	-111	17270411	2308823707
17287	09:02:13.771	00:00:17.286	1037	-1024	-768	-1	-1	-1	-1	4	-1024	-768	-1	-1	-1	-1	4		0	0						Untertest2.avi	0	880	547	72	111				0	Content		-72	-111	17286874	2308840170
17304	09:02:13.788	00:00:17.303	1038	-1024	-768	-1	-1	-1	-1	4	-1024	-768	-1	-1	-1	-1	4		0	0						Untertest2.avi	0	880	547	72	111				0	Content		-72	-111	17303541	2308856837
17320	09:02:13.804	00:00:17.320	1039	-1024	-768	-1	-1	-1	-1	4	-1024	-768	-1	-1	-1	-1	4		0	0						Untertest2.avi	0	880	547	72	111				0	Content		-72	-111	17320156	2308873452
17337	09:02:13.821	00:00:17.336	1040	-1024	-768	-1	-1	-1	-1	4	-1024	-768	-1	-1	-1	-1	4		0	0						Untertest2.avi	0	880	547	72	111				0	Content		-72	-111	17336823	2308890119
17353	09:02:13.837	00:00:17.353	1041	-1024	-768	-1	-1	-1	-1	4	-1024	-768	-1	-1	-1	-1	4		0	0						Untertest2.avi	0	880	547	72	111				0	Content		-72	-111	17353490	2308906786
17370	09:02:13.854	00:00:17.370	1042	-1024	-768	-1	-1	-1	-1	4	-1024	-768	-1	-1	-1	-1	4		0	0						Untertest2.avi	0	880	547	72	111				0	Content		-72	-111	17370096	2308923392
17387	09:02:13.871	00:00:17.386	1043	-1024	-768	-1	-1	-1	-1	4	-1024	-768	-1	-1	-1	-1	4		0	0						Untertest2.avi	0	880	547	72	111				0	Content		-72	-111	17386763	2308940059
17403	09:02:13.887	00:00:17.403	1044	-1024	-768	-1	-1	-1	-1	4	-1024	-768	-1	-1	-1	-1	4		0	0						Untertest2.avi	0	880	547	72	111				0	Content		-72	-111	17403365	2308956661
17420	09:02:13.904	00:00:17.420	1045	-1024	-768	-1	-1	-1	-1	4	-1024	-768	-1	-1	-1	-1	4		0	0						Untertest2.avi	0	880	547	72	111				0	Content		-72	-111	17420032	2308973328
17437	09:02:13.921	00:00:17.436	1046	-1024	-768	-1	-1	-1	-1	4	-1024	-768	-1	-1	-1	-1	4		0	0						Untertest2.avi	0	880	547	72	111				0	Content		-72	-111	17436699	2308989995
17453	09:02:13.937	00:00:17.453	1047	-1024	-768	-1	-1	-1	-1	4	-1024	-768	-1	-1	-1	-1	4		0	0						Untertest2.avi	0	880	547	72	111				0	Content		-72	-111	17453196	2309006492
17470	09:02:13.954	00:00:17.470	1048	-1024	-768	-1	-1	-1	-1	4	-1024	-768	-1	-1	-1	-1	4		0	0						Untertest2.avi	0	880	547	72	111				0	Content		-72	-111	17470446	2309023742
17488	09:02:13.972	00:00:17.487	1049	-1024	-768	-1	-1	-1	-1	4	-1024	-768	-1	-1	-1	-1	4		0	0						Untertest2.avi	0	880	547	72	111				0	Content		-72	-111	17487529	2309040825
17504	09:02:13.988	00:00:17.504	1050	-1024	-768	-1	-1	-1	-1	4	-1024	-768	-1	-1	-1	-1	4		0	0						Untertest2.avi	0	880	547	72	111				0	Content		-72	-111	17504196	2309057492
17521	09:02:14.005	00:00:17.520	1051	-1024	-768	-1	-1	-1	-1	4	-1024	-768	-1	-1	-1	-1	4		0	0						Untertest2.avi	0	880	547	72	111				0	Content		-72	-111	17520863	2309074159
17537	09:02:14.021	00:00:17.537	1052	-1024	-768	-1	-1	-1	-1	4	-1024	-768	-1	-1	-1	-1	4		0	0						Untertest2.avi	0	880	547	72	111				0	Content		-72	-111	17537256	2309090552
17554	09:02:14.038	00:00:17.553	1053	-1024	-768	-1	-1	-1	-1	4	-1024	-768	-1	-1	-1	-1	4		0	0						Untertest2.avi	0	880	547	72	111				0	Content		-72	-111	17553922	2309107218
17571	09:02:14.055	00:00:17.570	1054	-1024	-768	-1	-1	-1	-1	4	-1024	-768	-1	-1	-1	-1	4		0	0						Untertest2.avi	0	880	547	72	111				0	Content		-72	-111	17570589	2309123885
17587	09:02:14.071	00:00:17.587	1055	-1024	-768	-1	-1	-1	-1	4	-1024	-768	-1	-1	-1	-1	4		0	0						Untertest2.avi	0	880	547	72	111				0	Content		-72	-111	17587256	2309140552
17604	09:02:14.088	00:00:17.603	1056	-1024	-768	-1	-1	-1	-1	4	-1024	-768	-1	-1	-1	-1	4		0	0						Untertest2.avi	0	880	547	72	111				0	Content		-72	-111	17603530	2309156826
17620	09:02:14.104	00:00:17.620	1057	-1024	-768	-1	-1	-1	-1	4	-1024	-768	-1	-1	-1	-1	4		0	0						Untertest2.avi	0	880	547	72	111				0	Content		-72	-111	17620197	2309173493
17637	09:02:14.121	00:00:17.636	1058	-1024	-768	-1	-1	-1	-1	4	-1024	-768	-1	-1	-1	-1	4		0	0						Untertest2.avi	0	880	547	72	111				0	Content		-72	-111	17636732	2309190028
17653	09:02:14.137	00:00:17.653	1059	-1024	-768	-1	-1	-1	-1	4	-1024	-768	-1	-1	-1	-1	4		0	0						Untertest2.avi	0	880	547	72	111				0	Content		-72	-111	17653399	2309206695
17670	09:02:14.154	00:00:17.670	1060	-1024	-768	-1	-1	-1	-1	4	-1024	-768	-1	-1	-1	-1	4		0	0						Untertest2.avi	0	880	547	72	111				0	Content		-72	-111	17670066	2309223362
17687	09:02:14.171	00:00:17.686	1061	-1024	-768	-1	-1	-1	-1	4	-1024	-768	-1	-1	-1	-1	4		0	0						Untertest2.avi	0	880	547	72	111				0	Content		-72	-111	17686584	2309239880
17703	09:02:14.187	00:00:17.703	1062	-1024	-768	-1	-1	-1	-1	4	-1024	-768	-1	-1	-1	-1	4		0	0						Untertest2.avi	0	880	547	72	111				0	Content		-72	-111	17703250	2309256546
17720	09:02:14.204	00:00:17.719	1063	-1024	-768	-1	-1	-1	-1	4	-1024	-768	-1	-1	-1	-1	4		0	0						Untertest2.avi	0	880	547	72	111				0	Content		-72	-111	17719849	2309273145
17736	09:02:14.220	00:00:17.736	1064	-1024	-768	-1	-1	-1	-1	4	-1024	-768	-1	-1	-1	-1	4		0	0						Untertest2.avi	0	880	547	72	111				0	Content		-72	-111	17736417	2309289713
17753	09:02:14.237	00:00:17.753	1065	-1024	-768	-1	-1	-1	-1	4	-1024	-768	-1	-1	-1	-1	4		0	0						Untertest2.avi	0	880	547	72	111				0	Content		-72	-111	17753041	2309306337
17770	09:02:14.254	00:00:17.770	1066	-1024	-768	-1	-1	-1	-1	4	-1024	-768	-1	-1	-1	-1	4		0	0						Untertest2.avi	0	880	547	72	111				0	Content		-72	-111	17770123	2309323419
17787	09:02:14.271	00:00:17.786	1067	-1024	-768	-1	-1	-1	-1	4	-1024	-768	-1	-1	-1	-1	4		0	0						Untertest2.avi	0	880	547	72	111				0	Content		-72	-111	17786789	2309340085
17803	09:02:14.287	00:00:17.803	1068	-1024	-768	-1	-1	-1	-1	4	-1024	-768	-1	-1	-1	-1	4		0	0						Untertest2.avi	0	880	547	72	111				0	Content		-72	-111	17803456	2309356752
17821	09:02:14.305	00:00:17.820	1069	-1024	-768	-1	-1	-1	-1	4	-1024	-768	-1	-1	-1	-1	4		0	0						Untertest2.avi	0	880	547	72	111				0	Content		-72	-111	17820607	2309373903
17837	09:02:14.321	00:00:17.837	1070	-1024	-768	-1	-1	-1	-1	4	-1024	-768	-1	-1	-1	-1	4		0	0						Untertest2.avi	0	880	547	72	111				0	Content		-72	-111	17837274	2309390570
17854	09:02:14.338	00:00:17.853	1071	-1024	-768	-1	-1	-1	-1	4	-1024	-768	-1	-1	-1	-1	4		0	0						Untertest2.avi	0	880	547	72	111				0	Content		-72	-111	17853941	2309407237
17870	09:02:14.354	00:00:17.870	1072	-1024	-768	-1	-1	-1	-1	4	-1024	-768	-1	-1	-1	-1	4		0	0						Untertest2.avi	0	880	547	72	111				0	Content		-72	-111	17870107	2309423403
17887	09:02:14.371	00:00:17.886	1073	-1024	-768	-1	-1	-1	-1	4	-1024	-768	-1	-1	-1	-1	4		0	0						Untertest2.avi	0	880	547	72	111				0	Content		-72	-111	17886774	2309440070
17903	09:02:14.387	00:00:17.903	1074	-1024	-768	-1	-1	-1	-1	4	-1024	-768	-1	-1	-1	-1	4		0	0						Untertest2.avi	0	880	547	72	111				0	Content		-72	-111	17903273	2309456569
17920	09:02:14.404	00:00:17.919	1075	-1024	-768	-1	-1	-1	-1	4	-1024	-768	-1	-1	-1	-1	4		0	0						Untertest2.avi	0	880	547	72	111				0	Content		-72	-111	17919940	2309473236
17937	09:02:14.421	00:00:17.936	1076	-1024	-768	-1	-1	-1	-1	4	-1024	-768	-1	-1	-1	-1	4		0	0						Untertest2.avi	0	880	547	72	111				0	Content		-72	-111	17936606	2309489902
17953	09:02:14.437	00:00:17.953	1077	-1024	-768	-1	-1	-1	-1	4	-1024	-768	-1	-1	-1	-1	4		0	0						Untertest2.avi	0	880	547	72	111				0	Content		-72	-111	17953061	2309506357
17970	09:02:14.454	00:00:17.969	1078	-1024	-768	-1	-1	-1	-1	4	-1024	-768	-1	-1	-1	-1	4		0	0						Untertest2.avi	0	880	547	72	111				0	Content		-72	-111	17969728	2309523024
17986	09:02:14.470	00:00:17.986	1079	-1024	-768	-1	-1	-1	-1	4	-1024	-768	-1	-1	-1	-1	4		0	0						Untertest2.avi	0	880	547	72	111				0	Content		-72	-111	17986262	2309539558
18003	09:02:14.487	00:00:18.002	1080	-1024	-768	-1	-1	-1	-1	4	-1024	-768	-1	-1	-1	-1	4		0	0						Untertest2.avi	0	880	547	72	111				0	Content		-72	-111	18002943	2309556239
18020	09:02:14.504	00:00:18.019	1081	-1024	-768	-1	-1	-1	-1	4	-1024	-768	-1	-1	-1	-1	4		0	0						Untertest2.avi	0	880	547	72	111				0	Content		-72	-111	18019538	2309572834
18036	09:02:14.520	00:00:18.036	1082	-1024	-768	-1	-1	-1	-1	4	-1024	-768	-1	-1	-1	-1	4		0	0						Untertest2.avi	0	880	547	72	111				0	Content		-72	-111	18036205	2309589501
18053	09:02:14.537	00:00:18.052	1083	-1024	-768	-1	-1	-1	-1	4	-1024	-768	-1	-1	-1	-1	4		0	0						Untertest2.avi	0	880	547	72	111				0	Content		-72	-111	18052757	2309606053
18070	09:02:14.554	00:00:18.070	1084	-1024	-768	-1	-1	-1	-1	4	-1024	-768	-1	-1	-1	-1	4		0	0						Untertest2.avi	0	880	547	72	111				0	Content		-72	-111	18070002	2309623298
18087	09:02:14.571	00:00:18.087	1085	-1024	-768	-1	-1	-1	-1	4	-1024	-768	-1	-1	-1	-1	4		0	0						Untertest2.avi	0	880	547	72	111				0	Content		-72	-111	18087126	2309640422
18104	09:02:14.588	00:00:18.103	1086	-1024	-768	-1	-1	-1	-1	4	-1024	-768	-1	-1	-1	-1	4		0	0						Untertest2.avi	0	880	547	72	111				0	Content		-72	-111	18103792	2309657088
18120	09:02:14.604	00:00:18.120	1087	-1024	-768	-1	-1	-1	-1	4	-1024	-768	-1	-1	-1	-1	4		0	0						Untertest2.avi	0	880	547	72	111				0	Content		-72	-111	18120459	2309673755
18137	09:02:14.621	00:00:18.136	1088	-1024	-768	-1	-1	-1	-1	4	-1024	-768	-1	-1	-1	-1	4		0	0						Untertest2.avi	0	880	547	72	111				0	Content		-72	-111	18136875	2309690171
18154	09:02:14.638	00:00:18.153	1089	-1024	-768	-1	-1	-1	-1	4	-1024	-768	-1	-1	-1	-1	4		0	0						Untertest2.avi	0	880	547	72	111				0	Content		-72	-111	18153542	2309706838
18170	09:02:14.654	00:00:18.170	1090	-1024	-768	-1	-1	-1	-1	4	-1024	-768	-1	-1	-1	-1	4		0	0						Untertest2.avi	0	880	547	72	111				0	Content		-72	-111	18170208	2309723504
18187	09:02:14.671	00:00:18.186	1091	-1024	-768	-1	-1	-1	-1	4	-1024	-768	-1	-1	-1	-1	4		0	0						Untertest2.avi	0	880	547	72	111				0	Content		-72	-111	18186875	2309740171
18203	09:02:14.687	00:00:18.203	1092	-1024	-768	-1	-1	-1	-1	4	-1024	-768	-1	-1	-1	-1	4		0	0						Untertest2.avi	0	880	547	72	111				0	Content		-72	-111	18203119	2309756415
18220	09:02:14.704	00:00:18.219	1093	-1024	-768	-1	-1	-1	-1	4	-1024	-768	-1	-1	-1	-1	4		0	0						Untertest2.avi	0	880	547	72	111				0	Content		-72	-111	18219786	2309773082
18236	09:02:14.720	00:00:18.236	1094	-1024	-768	-1	-1	-1	-1	4	-1024	-768	-1	-1	-1	-1	4		0	0						Untertest2.avi	0	880	547	72	111				0	Content		-72	-111	18236311	2309789607
18253	09:02:14.737	00:00:18.252	1095	-1024	-768	-1	-1	-1	-1	4	-1024	-768	-1	-1	-1	-1	4		0	0						Untertest2.avi	0	880	547	72	111				0	Content		-72	-111	18252977	2309806273
18270	09:02:14.754	00:00:18.269	1096	-1024	-768	-1	-1	-1	-1	4	-1024	-768	-1	-1	-1	-1	4		0	0						Untertest2.avi	0	880	547	72	111				0	Content		-72	-111	18269644	2309822940
18286	09:02:14.770	00:00:18.286	1097	-1024	-768	-1	-1	-1	-1	4	-1024	-768	-1	-1	-1	-1	4		0	0						Untertest2.avi	0	880	547	72	111				0	Content		-72	-111	18286155	2309839451
18303	09:02:14.787	00:00:18.302	1098	-1024	-768	-1	-1	-1	-1	4	-1024	-768	-1	-1	-1	-1	4		0	0						Untertest2.avi	0	880	547	72	111				0	Content		-72	-111	18302822	2309856118
18319	09:02:14.803	00:00:18.319	1099	-1024	-768	-1	-1	-1	-1	4	-1024	-768	-1	-1	-1	-1	4		0	0						Untertest2.avi	0	880	547	72	111				0	Content		-72	-111	18319417	2309872713
18336	09:02:14.820	00:00:18.335	1100	-1024	-768	-1	-1	-1	-1	4	-1024	-768	-1	-1	-1	-1	4		0	0						Untertest2.avi	0	880	547	72	111				0	Content		-72	-111	18335978	2309889274
18353	09:02:14.837	00:00:18.352	1101	-1024	-768	-1	-1	-1	-1	4	-1024	-768	-1	-1	-1	-1	4		0	0						Untertest2.avi	0	880	547	72	111				0	Content		-72	-111	18352602	2309905898
18370	09:02:14.854	00:00:18.369	1102	-1024	-768	-1	-1	-1	-1	4	-1024	-768	-1	-1	-1	-1	4		0	0						Untertest2.avi	0	880	547	72	111				0	Content		-72	-111	18369685	2309922981
18386	09:02:14.870	00:00:18.386	1103	-1024	-768	-1	-1	-1	-1	4	-1024	-768	-1	-1	-1	-1	4		0	0						Untertest2.avi	0	880	547	72	111				0	Content		-72	-111	18386352	2309939648
18403	09:02:14.887	00:00:18.403	1104	-1024	-768	-1	-1	-1	-1	4	-1024	-768	-1	-1	-1	-1	4		0	0						Untertest2.avi	0	880	547	72	111				0	Content		-72	-111	18403018	2309956314
18420	09:02:14.904	00:00:18.420	1105	-1024	-768	-1	-1	-1	-1	4	-1024	-768	-1	-1	-1	-1	4		0	0						Untertest2.avi	0	880	547	72	111				0	Content		-72	-111	18420169	2309973465
18437	09:02:14.921	00:00:18.436	1106	-1024	-768	-1	-1	-1	-1	4	-1024	-768	-1	-1	-1	-1	4		0	0						Untertest2.avi	0	880	547	72	111				0	Content		-72	-111	18436836	2309990132
18454	09:02:14.938	00:00:18.453	1107	-1024	-768	-1	-1	-1	-1	4	-1024	-768	-1	-1	-1	-1	4		0	0						Untertest2.avi	0	880	547	72	111				0	Content		-72	-111	18453503	2310006799
18471	09:02:14.955	00:00:18.471	1108	-1024	-768	-1	-1	-1	-1	4	-1024	-768	-1	-1	-1	-1	4		0	0						Untertest2.avi	0	880	547	72	111				0	Content		-72	-111	18471089	2310024385
18486	09:02:14.970	00:00:18.485	1109	-1024	-768	-1	-1	-1	-1	4	-1024	-768	-1	-1	-1	-1	4		0	0						Untertest2.avi	0	880	547	72	111				0	Content		-72	-111	18485960	2310039256
18503	09:02:14.987	00:00:18.502	1110	-1024	-768	-1	-1	-1	-1	4	-1024	-768	-1	-1	-1	-1	4		0	0						Untertest2.avi	0	880	547	72	111				0	Content		-72	-111	18502584	2310055880
18519	09:02:15.003	00:00:18.519	1111	-1024	-768	-1	-1	-1	-1	4	-1024	-768	-1	-1	-1	-1	4		0	0						Untertest2.avi	0	880	547	72	111				0	Content		-72	-111	18519251	2310072547
18536	09:02:15.020	00:00:18.535	1112	-1024	-768	-1	-1	-1	-1	4	-1024	-768	-1	-1	-1	-1	4		0	0						Untertest2.avi	0	880	547	72	111				0	Content		-72	-111	18535918	2310089214
18552	09:02:15.036	00:00:18.552	1113	-1024	-768	-1	-1	-1	-1	4	-1024	-768	-1	-1	-1	-1	4		0	0						Untertest2.avi	0	880	547	72	111				0	Content		-72	-111	18552451	2310105747
18569	09:02:15.053	00:00:18.569	1114	-1024	-768	-1	-1	-1	-1	4	-1024	-768	-1	-1	-1	-1	4		0	0						Untertest2.avi	0	880	547	72	111				0	Content		-72	-111	18569252	2310122548
18586	09:02:15.070	00:00:18.585	1115	-1024	-768	-1	-1	-1	-1	4	-1024	-768	-1	-1	-1	-1	4		0	0						Untertest2.avi	0	880	547	72	111				0	Content		-72	-111	18585849	2310139145
18603	09:02:15.087	00:00:18.602	1116	-1024	-768	-1	-1	-1	-1	4	-1024	-768	-1	-1	-1	-1	4		0	0						Untertest2.avi	0	880	547	72	111				0	Content		-72	-111	18602516	2310155812
18619	09:02:15.103	00:00:18.619	1117	-1024	-768	-1	-1	-1	-1	4	-1024	-768	-1	-1	-1	-1	4		0	0						Untertest2.avi	0	880	547	72	111				0	Content		-72	-111	18619068	2310172364
18636	09:02:15.120	00:00:18.636	1118	-1024	-768	-1	-1	-1	-1	4	-1024	-768	-1	-1	-1	-1	4		0	0						Untertest2.avi	0	880	547	72	111				0	Content		-72	-111	18636313	2310189609
18653	09:02:15.137	00:00:18.653	1119	-1024	-768	-1	-1	-1	-1	4	-1024	-768	-1	-1	-1	-1	4		0	0						Untertest2.avi	0	880	547	72	111				0	Content		-72	-111	18653395	2310206691
18670	09:02:15.154	00:00:18.670	1120	-1024	-768	-1	-1	-1	-1	4	-1024	-768	-1	-1	-1	-1	4		0	0						Untertest2.avi	0	880	547	72	111				0	Content		-72	-111	18670062	2310223358
18687	09:02:15.171	00:00:18.686	1121	-1024	-768	-1	-1	-1	-1	4	-1024	-768	-1	-1	-1	-1	4		0	0						Untertest2.avi	0	880	547	72	111				0	Content		-72	-111	18686729	2310240025
18703	09:02:15.187	00:00:18.703	1122	-1024	-768	-1	-1	-1	-1	4	-1024	-768	-1	-1	-1	-1	4		0	0						Untertest2.avi	0	880	547	72	111				0	Content		-72	-111	18703124	2310256420
18720	09:02:15.204	00:00:18.719	1123	-1024	-768	-1	-1	-1	-1	4	-1024	-768	-1	-1	-1	-1	4		0	0						Untertest2.avi	0	880	547	72	111				0	Content		-72	-111	18719790	2310273086
18736	09:02:15.220	00:00:18.736	1124	-1024	-768	-1	-1	-1	-1	4	-1024	-768	-1	-1	-1	-1	4		0	0						Untertest2.avi	0	880	547	72	111				0	Content		-72	-111	18736457	2310289753
18753	09:02:15.237	00:00:18.753	1125	-1024	-768	-1	-1	-1	-1	4	-1024	-768	-1	-1	-1	-1	4		0	0						Untertest2.avi	0	880	547	72	111				0	Content		-72	-111	18753124	2310306420
18769	09:02:15.253	00:00:18.769	1126	-1024	-768	-1	-1	-1	-1	4	-1024	-768	-1	-1	-1	-1	4		0	0						Untertest2.avi	0	880	547	72	111				0	Content		-72	-111	18769398	2310322694
18786	09:02:15.270	00:00:18.786	1127	-1024	-768	-1	-1	-1	-1	4	-1024	-768	-1	-1	-1	-1	4		0	0						Untertest2.avi	0	880	547	72	111				0	Content		-72	-111	18786065	2310339361
18803	09:02:15.287	00:00:18.802	1128	-1024	-768	-1	-1	-1	-1	4	-1024	-768	-1	-1	-1	-1	4		0	0						Untertest2.avi	0	880	547	72	111				0	Content		-72	-111	18802600	2310355896
18819	09:02:15.303	00:00:18.819	1129	-1024	-768	-1	-1	-1	-1	4	-1024	-768	-1	-1	-1	-1	4		0	0						Untertest2.avi	0	880	547	72	111				0	Content		-72	-111	18819267	2310372563
18836	09:02:15.320	00:00:18.835	1130	-1024	-768	-1	-1	-1	-1	4	-1024	-768	-1	-1	-1	-1	4		0	0						Untertest2.avi	0	880	547	72	111				0	Content		-72	-111	18835934	2310389230
18852	09:02:15.336	00:00:18.852	1131	-1024	-768	-1	-1	-1	-1	4	-1024	-768	-1	-1	-1	-1	4		0	0						Untertest2.avi	0	880	547	72	111				0	Content		-72	-111	18852454	2310405750
18869	09:02:15.353	00:00:18.869	1132	-1024	-768	-1	-1	-1	-1	4	-1024	-768	-1	-1	-1	-1	4		0	0						Untertest2.avi	0	880	547	72	111				0	Content		-72	-111	18869120	2310422416
18886	09:02:15.370	00:00:18.885	1133	-1024	-768	-1	-1	-1	-1	4	-1024	-768	-1	-1	-1	-1	4		0	0						Untertest2.avi	0	880	547	72	111				0	Content		-72	-111	18885717	2310439013
18902	09:02:15.386	00:00:18.902	1134	-1024	-768	-1	-1	-1	-1	4	-1024	-768	-1	-1	-1	-1	4		0	0						Untertest2.avi	0	880	547	72	111				0	Content		-72	-111	18902284	2310455580
18919	09:02:15.403	00:00:18.918	1135	-1024	-768	-1	-1	-1	-1	4	-1024	-768	-1	-1	-1	-1	4		0	0						Untertest2.avi	0	880	547	72	111				0	Content		-72	-111	18918906	2310472202
18936	09:02:15.420	00:00:18.935	1136	-1024	-768	-1	-1	-1	-1	4	-1024	-768	-1	-1	-1	-1	4		0	0						Untertest2.avi	0	880	547	72	111				0	Content		-72	-111	18935947	2310489243
18953	09:02:15.437	00:00:18.952	1137	-1024	-768	-1	-1	-1	-1	4	-1024	-768	-1	-1	-1	-1	4		0	0						Untertest2.avi	0	880	547	72	111				0	Content		-72	-111	18952613	2310505909
18969	09:02:15.453	00:00:18.969	1138	-1024	-768	-1	-1	-1	-1	4	-1024	-768	-1	-1	-1	-1	4		0	0						Untertest2.avi	0	880	547	72	111				0	Content		-72	-111	18969280	2310522576
18986	09:02:15.470	00:00:18.986	1139	-1024	-768	-1	-1	-1	-1	4	-1024	-768	-1	-1	-1	-1	4		0	0						Untertest2.avi	0	880	547	72	111				0	Content		-72	-111	18986445	2310539741
19003	09:02:15.487	00:00:19.003	1140	-1024	-768	-1	-1	-1	-1	4	-1024	-768	-1	-1	-1	-1	4		0	0						Untertest2.avi	0	880	547	72	111				0	Content		-72	-111	19003112	2310556408
19020	09:02:15.504	00:00:19.019	1141	-1024	-768	-1	-1	-1	-1	4	-1024	-768	-1	-1	-1	-1	4		0	0						Untertest2.avi	0	880	547	72	111				0	Content		-72	-111	19019779	2310573075
19037	09:02:15.521	00:00:19.037	1142	-1024	-768	-1	-1	-1	-1	4	-1024	-768	-1	-1	-1	-1	4		0	0						Untertest2.avi	0	880	547	72	111				0	Content		-72	-111	19037409	2310590705
19052	09:02:15.536	00:00:19.052	1143	-1024	-768	-1	-1	-1	-1	4	-1024	-768	-1	-1	-1	-1	4		0	0						Untertest2.avi	0	880	547	72	111				0	Content		-72	-111	19052145	2310605441
19069	09:02:15.553	00:00:19.068	1144	-1024	-768	-1	-1	-1	-1	4	-1024	-768	-1	-1	-1	-1	4		0	0						Untertest2.avi	0	880	547	72	111				0	Content		-72	-111	19068811	2310622107
19085	09:02:15.569	00:00:19.085	1145	-1024	-768	-1	-1	-1	-1	4	-1024	-768	-1	-1	-1	-1	4		0	0						Untertest2.avi	0	880	547	72	111				0	Content		-72	-111	19085478	2310638774
19102	09:02:15.586	00:00:19.102	1146	-1024	-768	-1	-1	-1	-1	4	-1024	-768	-1	-1	-1	-1	4		0	0						Untertest2.avi	0	880	547	72	111				0	Content		-72	-111	19102144	2310655440
19119	09:02:15.603	00:00:19.118	1147	-1024	-768	-1	-1	-1	-1	4	-1024	-768	-1	-1	-1	-1	4		0	0						Untertest2.avi	0	880	547	72	111				0	Content		-72	-111	19118785	2310672081
19135	09:02:15.619	00:00:19.135	1148	-1024	-768	-1	-1	-1	-1	4	-1024	-768	-1	-1	-1	-1	4		0	0						Untertest2.avi	0	880	547	72	111				0	Content		-72	-111	19135452	2310688748
19152	09:02:15.636	00:00:19.152	1149	-1024	-768	-1	-1	-1	-1	4	-1024	-768	-1	-1	-1	-1	4		0	0						Untertest2.avi	0	880	547	72	111				0	Content		-72	-111	19152119	2310705415
19169	09:02:15.653	00:00:19.168	1150	-1024	-768	-1	-1	-1	-1	4	-1024	-768	-1	-1	-1	-1	4		0	0						Untertest2.avi	0	880	547	72	111				0	Content		-72	-111	19168757	2310722053
19185	09:02:15.669	00:00:19.185	1151	-1024	-768	-1	-1	-1	-1	4	-1024	-768	-1	-1	-1	-1	4		0	0						Untertest2.avi	0	880	547	72	111				0	Content		-72	-111	19185423	2310738719
19202	09:02:15.686	00:00:19.202	1152	-1024	-768	-1	-1	-1	-1	4	-1024	-768	-1	-1	-1	-1	4		0	0						Untertest2.avi	0	880	547	72	111				0	Content		-72	-111	19202079	2310755375
19219	09:02:15.703	00:00:19.218	1153	-1024	-768	-1	-1	-1	-1	4	-1024	-768	-1	-1	-1	-1	4		0	0						Untertest2.avi	0	880	547	72	111				0	Content		-72	-111	19218746	2310772042
19235	09:02:15.719	00:00:19.235	1154	-1024	-768	-1	-1	-1	-1	4	-1024	-768	-1	-1	-1	-1	4		0	0						Untertest2.avi	0	880	547	72	111				0	Content		-72	-111	19235413	2310788709
19252	09:02:15.736	00:00:19.252	1155	-1024	-768	-1	-1	-1	-1	4	-1024	-768	-1	-1	-1	-1	4		0	0						Untertest2.avi	0	880	547	72	111				0	Content		-72	-111	19252001	2310805297
19269	09:02:15.753	00:00:19.269	1156	-1024	-768	-1	-1	-1	-1	4	-1024	-768	-1	-1	-1	-1	4		0	0						Untertest2.avi	0	880	547	72	111				0	Content		-72	-111	19269249	2310822545
19286	09:02:15.770	00:00:19.286	1157	-1024	-768	-1	-1	-1	-1	4	-1024	-768	-1	-1	-1	-1	4		0	0						Untertest2.avi	0	880	547	72	111				0	Content		-72	-111	19286333	2310839629
19303	09:02:15.787	00:00:19.303	1158	-1024	-768	-1	-1	-1	-1	4	-1024	-768	-1	-1	-1	-1	4		0	0						Untertest2.avi	0	880	547	72	111				0	Content		-72	-111	19303000	2310856296
19320	09:02:15.804	00:00:19.319	1159	-1024	-768	-1	-1	-1	-1	4	-1024	-768	-1	-1	-1	-1	4		0	0						Untertest2.avi	0	880	547	72	111				0	Content		-72	-111	19319667	2310872963
19336	09:02:15.820	00:00:19.336	1160	-1024	-768	-1	-1	-1	-1	4	-1024	-768	-1	-1	-1	-1	4		0	0						Untertest2.avi	0	880	547	72	111				0	Content		-72	-111	19336062	2310889358
19353	09:02:15.837	00:00:19.352	1161	-1024	-768	-1	-1	-1	-1	4	-1024	-768	-1	-1	-1	-1	4		0	0						Untertest2.avi	0	880	547	72	111				0	Content		-72	-111	19352729	2310906025
19369	09:02:15.853	00:00:19.369	1162	-1024	-768	-1	-1	-1	-1	4	-1024	-768	-1	-1	-1	-1	4		0	0						Untertest2.avi	0	880	547	72	111				0	Content		-72	-111	19369396	2310922692
19386	09:02:15.870	00:00:19.386	1163	-1024	-768	-1	-1	-1	-1	4	-1024	-768	-1	-1	-1	-1	4		0	0						Untertest2.avi	0	880	547	72	111				0	Content		-72	-111	19386063	2310939359
19402	09:02:15.886	00:00:19.402	1164	-1024	-768	-1	-1	-1	-1	4	-1024	-768	-1	-1	-1	-1	4		0	0						Untertest2.avi	0	880	547	72	111				0	Content		-72	-111	19402274	2310955570
19419	09:02:15.903	00:00:19.418	1165	-1024	-768	-1	-1	-1	-1	4	-1024	-768	-1	-1	-1	-1	4		0	0						Untertest2.avi	0	880	547	72	111				0	Content		-72	-111	19418940	2310972236
19435	09:02:15.919	00:00:19.435	1166	-1024	-768	-1	-1	-1	-1	4	-1024	-768	-1	-1	-1	-1	4		0	0						Untertest2.avi	0	880	547	72	111				0	Content		-72	-111	19435496	2310988792
19452	09:02:15.936	00:00:19.452	1167	-1024	-768	-1	-1	-1	-1	4	-1024	-768	-1	-1	-1	-1	4		0	0						Untertest2.avi	0	880	547	72	111				0	Content		-72	-111	19452163	2311005459
19469	09:02:15.953	00:00:19.468	1168	-1024	-768	-1	-1	-1	-1	4	-1024	-768	-1	-1	-1	-1	4		0	0						Untertest2.avi	0	880	547	72	111				0	Content		-72	-111	19468830	2311022126
19485	09:02:15.969	00:00:19.485	1169	-1024	-768	-1	-1	-1	-1	4	-1024	-768	-1	-1	-1	-1	4		0	0						Untertest2.avi	0	880	547	72	111				0	Content		-72	-111	19485371	2311038667
19502	09:02:15.986	00:00:19.502	1170	-1024	-768	-1	-1	-1	-1	4	-1024	-768	-1	-1	-1	-1	4		0	0						Untertest2.avi	0	880	547	72	111				0	Content		-72	-111	19502037	2311055333
19519	09:02:16.003	00:00:19.518	1171	-1024	-768	-1	-1	-1	-1	4	-1024	-768	-1	-1	-1	-1	4		0	0						Untertest2.avi	0	880	547	72	111				0	Content		-72	-111	19518534	2311071830
19535	09:02:16.019	00:00:19.535	1172	-1024	-768	-1	-1	-1	-1	4	-1024	-768	-1	-1	-1	-1	4		0	0						Untertest2.avi	0	880	547	72	111				0	Content		-72	-111	19535103	2311088399
19552	09:02:16.036	00:00:19.551	1173	-1024	-768	-1	-1	-1	-1	4	-1024	-768	-1	-1	-1	-1	4		0	0						Untertest2.avi	0	880	547	72	111				0	Content		-72	-111	19551726	2311105022
19569	09:02:16.053	00:00:19.568	1174	-1024	-768	-1	-1	-1	-1	4	-1024	-768	-1	-1	-1	-1	4		0	0						Untertest2.avi	0	880	547	72	111				0	Content		-72	-111	19568808	2311122104
19585	09:02:16.069	00:00:19.585	1175	-1024	-768	-1	-1	-1	-1	4	-1024	-768	-1	-1	-1	-1	4		0	0						Untertest2.avi	0	880	547	72	111				0	Content		-72	-111	19585475	2311138771
19602	09:02:16.086	00:00:19.602	1176	-1024	-768	-1	-1	-1	-1	4	-1024	-768	-1	-1	-1	-1	4		0	0						Untertest2.avi	0	880	547	72	111				0	Content		-72	-111	19602142	2311155438
19620	09:02:16.104	00:00:19.619	1177	-1024	-768	-1	-1	-1	-1	4	-1024	-768	-1	-1	-1	-1	4		0	0						Untertest2.avi	0	880	547	72	111				0	Content		-72	-111	19619593	2311172889
19635	09:02:16.119	00:00:19.635	1178	-1024	-768	-1	-1	-1	-1	4	-1024	-768	-1	-1	-1	-1	4		0	0						Untertest2.avi	0	880	547	72	111				0	Content		-72	-111	19635216	2311188512
19652	09:02:16.136	00:00:19.651	1179	-1024	-768	-1	-1	-1	-1	4	-1024	-768	-1	-1	-1	-1	4		0	0						Untertest2.avi	0	880	547	72	111				0	Content		-72	-111	19651901	2311205197
19669	09:02:16.153	00:00:19.668	1180	-1024	-768	-1	-1	-1	-1	4	-1024	-768	-1	-1	-1	-1	4		0	0						Untertest2.avi	0	880	547	72	111				0	Content		-72	-111	19668568	2311221864
19685	09:02:16.169	00:00:19.685	1181	1111,653	399,4469	0,6541774	0,6892228	400,1653	3,583526	1	1104,852	402,2881	0,6541951	0,6892212	400,1653	3,589365	3	7	1112	399						Untertest2.avi	0	880	547	72	111	1042	341	483	0	Content		1040	288	19685335	2311238631
19702	09:02:16.186	00:00:19.702	1182	1118,249	468,4881	0,6528379	0,690383	400,6445	3,652926	1	1105,405	473,6549	0,6528044	0,690378	400,6445	3,654979	3	7	1118	468						Untertest2.avi	0	880	547	72	111	1042	341	483	0	Content		1046	357	19702204	2311255500
19719	09:02:16.203	00:00:19.718	1183	-1024	-768	-1	-1	-1	-1	4	-1024	-768	-1	-1	-1	-1	4	7	0	0						Untertest2.avi	0	880	547	72	111	1042	341	483	0	Content		-72	-111	19718575	2311271871
19736	09:02:16.220	00:00:19.735	1184	1119,903	461,4644	0,650942	0,6924395	400,8994	3,601973	1	1107,139	466,516	0,6509086	0,6924344	400,8994	3,604398	3	7	1120	461						Untertest2.avi	0	880	547	72	111	1042	341	483	0	Content		1048	350	19735571	2311288867
19752	09:02:16.236	00:00:19.751	1185	1123,124	453,595	0,6500039	0,692322	401,7657	3,61464	1	1110,115	458,7011	0,6499705	0,6923169	401,7657	3,616562	3	7	1123	454						Untertest2.avi	0	880	547	72	111	1042	341	483	0	Content		1051	343	19751832	2311305128
19769	09:02:16.253	00:00:19.768	1186	-1024	-768	-1	-1	-1	-1	4	-1024	-768	-1	-1	-1	-1	4	7	0	0						Untertest2.avi	0	880	547	72	111	1042	341	483	0	Content		-72	-111	19768833	2311322129
19786	09:02:16.270	00:00:19.785	1187	1107,574	452,2691	0,6485919	0,6906897	401,5225	3,670931	1	1094,984	456,8932	0,6485586	0,6906846	401,5225	3,673719	3	7	1108	452						Untertest2.avi	0	880	547	72	111	1042	341	483	0	Content		1036	341	19785566	2311338862
19802	09:02:16.286	00:00:19.802	1188	1109,806	456,67	0,6485077	0,6894913	398,8708	3,605117	1	1097,215	461,4232	0,648474	0,6894861	398,8708	3,607899	3	7	1110	457						Untertest2.avi	0	880	547	72	111	1042	341	483	0	Content		1038	346	19802311	2311355607
19819	09:02:16.303	00:00:19.818	1189	-1024	-768	-1	-1	-1	-1	4	-1024	-768	-1	-1	-1	-1	4	7	0	0						Untertest2.avi	0	880	547	72	111	1042	341	483	0	Content		-72	-111	19818557	2311371853
19835	09:02:16.319	00:00:19.835	1190	1100,671	443,3828	0,6470945	0,6880929	400,7118	3,586954	1	1087,531	448,0838	0,647061	0,6880878	400,7118	3,589137	3	7	1101	443						Untertest2.avi	0	880	547	72	111	1042	341	483	0	Content		1029	332	19835180	2311388476
19852	09:02:16.336	00:00:19.851	1191	1113,944	454,4797	0,6470321	0,6876268	399,6865	3,496809	1	1100,881	459,4996	0,6469985	0,6876217	399,6865	3,499075	3	7	1114	454						Untertest2.avi	0	880	547	72	111	1042	341	483	0	Content		1042	343	19851804	2311405100
19869	09:02:16.353	00:00:19.868	1192	-1024	-768	-1	-1	-1	-1	4	-1024	-768	-1	-1	-1	-1	4	7	0	0						Untertest2.avi	0	880	547	72	111	1042	341	483	0	Content		-72	-111	19868801	2311422097
19885	09:02:16.369	00:00:19.885	1193	1129,373	445,8712	0,6465942	0,6870341	402,0334	3,505249	1	1116,365	450,934	0,6465609	0,6870291	402,0334	3,507496	3	7	1129	446						Untertest2.avi	0	880	547	72	111	1042	341	483	0	Content		1057	335	19885422	2311438718
19902	09:02:16.386	00:00:19.902	1194	1103,544	451,7642	0,6470721	0,6870902	401,8429	3,570137	1	1090,344	456,6384	0,6470388	0,6870851	401,8429	3,572243	3	7	1104	452						Untertest2.avi	0	880	547	72	111	1042	341	483	0	Content		1032	341	19902171	2311455467
19918	09:02:16.402	00:00:19.918	1195	-1024	-768	-1	-1	-1	-1	4	-1024	-768	-1	-1	-1	-1	4	7	0	0						Untertest2.avi	0	880	547	72	111	1042	341	483	0	Content		-72	-111	19918420	2311471716
19935	09:02:16.419	00:00:19.935	1196	1113,768	469,6061	0,6484262	0,6870275	399,8018	3,471069	1	1100,532	474,9198	0,6483926	0,6870224	399,8018	3,473037	3	7	1114	470						Untertest2.avi	0	880	547	72	111	1042	341	483	0	Content		1042	359	19935044	2311488340
19952	09:02:16.436	00:00:19.951	1197	1100,493	450,4042	0,6486245	0,6869016	400,9246	3,487957	1	1087,255	455,2501	0,648591	0,6868966	400,9246	3,490324	3	7	1100	450						Untertest2.avi	0	880	547	72	111	1042	341	483	0	Content		1028	339	19951668	2311504964
19969	09:02:16.453	00:00:19.968	1198	-1024	-768	-1	-1	-1	-1	4	-1024	-768	-1	-1	-1	-1	4	7	0	0						Untertest2.avi	0	880	547	72	111	1042	341	483	0	Content		-72	-111	19968666	2311521962
19985	09:02:16.469	00:00:19.985	1199	1116,246	439,1127	0,649429	0,6868237	401,0748	3,387737	1	1102,988	444,0481	0,6493955	0,6868187	401,0748	3,390218	3	7	1116	439						Untertest2.avi	0	880	547	72	111	1042	341	483	0	Content		1044	328	19985285	2311538581
20002	09:02:16.486	00:00:20.002	1200	1129,18	424,8015	0,6494395	0,6869807	403,1792	3,427937	1	1116,14	429,5842	0,6494063	0,6869757	403,1792	3,430689	3	7	1129	425						Untertest2.avi	0	880	547	72	111	1042	341	483	0	Content		1057	314	20002037	2311555333
20018	09:02:16.502	00:00:20.018	1201	-1024	-768	-1	-1	-1	-1	4	-1024	-768	-1	-1	-1	-1	4	7	0	0						Untertest2.avi	0	880	547	72	111	1042	341	483	0	Content		-72	-111	20018407	2311571703
20035	09:02:16.519	00:00:20.035	1202	-1024	-768	-1	-1	-1	-1	4	-1024	-768	-1	-1	-1	-1	4	7	0	0						Untertest2.avi	0	880	547	72	111	1042	341	483	0	Content		-72	-111	20035032	2311588328
20052	09:02:16.536	00:00:20.051	1203	-1024	-768	-1	-1	-1	-1	4	-1024	-768	-1	-1	-1	-1	4	7	0	0						Untertest2.avi	0	880	547	72	111	1042	341	483	0	Content		-72	-111	20051843	2311605139
20069	09:02:16.553	00:00:20.068	1204	-1024	-768	-1	-1	-1	-1	4	-1024	-768	-1	-1	-1	-1	4	7	0	0						Untertest2.avi	0	880	547	72	111	1042	341	483	0	Content		-72	-111	20068510	2311621806
20085	09:02:16.569	00:00:20.085	1205	1113,582	440,564	0,6358131	0,6886627	398,8384	3,127303	3	1136,581	394,2933	0,6459111	0,6885377	425,4804	3,324902	1	7	1137	394						Untertest2.avi	0	880	547	72	111	1042	341	483	0	Content		1065	283	20085277	2311638573
20102	09:02:16.586	00:00:20.101	1206	1093,05	449,7513	0,6510028	0,6898534	399,8803	3,213594	1	1118,554	407,8066	0,6449075	0,68978	425,4803	3,407587	3	7	1093	450						Untertest2.avi	0	880	547	72	111	1042	341	483	0	Content		1021	339	20101523	2311654819
20119	09:02:16.603	00:00:20.118	1207	-1024	-768	-1	-1	-1	-1	4	-1024	-768	-1	-1	-1	-1	4	7	0	0						Untertest2.avi	0	880	547	72	111	1042	341	483	0	Content		-72	-111	20118523	2311671819
20135	09:02:16.619	00:00:20.135	1208	-1024	-768	-1	-1	-1	-1	4	-1024	-768	-1	-1	-1	-1	4	7	0	0						Untertest2.avi	0	880	547	72	111	1042	341	483	0	Content		-72	-111	20135239	2311688535
20152	09:02:16.636	00:00:20.151	1209	-1024	-768	-1	-1	-1	-1	4	-1024	-768	-1	-1	-1	-1	4	7	0	0						Untertest2.avi	0	880	547	72	111	1042	341	483	0	Content		-72	-111	20151906	2311705202
20169	09:02:16.653	00:00:20.168	1210	1084,745	457,0906	0,6427001	0,6904979	399,4264	3,188028	3	1145,259	402,1978	0,6447772	0,6905732	424,1612	3,391055	1	8	1145	402						Untertest2.avi	0	880	547	72	111	1104	272	1966	0	Content		1073	291	20168661	2311721957
20185	09:02:16.669	00:00:20.184	1211	1118,111	423,9463	0,6422226	0,6911343	399,4264	3,197209	3	1175,802	360,7368	0,6442135	0,6912596	424,3951	3,405916	1	8	1176	361						Untertest2.avi	0	880	547	72	111	1104	272	1966	0	Content		1104	250	20184963	2311738259
20202	09:02:16.686	00:00:20.201	1212	1111,405	430,8303	0,6416172	0,6916988	399,4264	3,187387	3	1168,26	376,6048	0,6436073	0,6916847	424,3695	3,39127	1	8	1168	377						Untertest2.avi	0	880	547	72	111	1104	272	1966	0	Content		1096	266	20201584	2311754880
20218	09:02:16.702	00:00:20.218	1213	1110,728	442,5328	0,6409313	0,6922992	399,4264	3,167355	3	1178,616	385,6127	0,6429955	0,6923413	424,1861	3,372888	1	8	1179	386						Untertest2.avi	0	880	547	72	111	1104	272	1966	0	Content		1107	275	20218210	2311771506
20235	09:02:16.719	00:00:20.235	1214	1118,616	438,5744	0,6404559	0,6928164	399,4264	3,208404	3	1179,856	377,2794	0,6424317	0,6929447	424,2485	3,418018	1	8	1180	377						Untertest2.avi	0	880	547	72	111	1104	272	1966	0	Content		1108	266	20235332	2311788628
20252	09:02:16.736	00:00:20.251	1215	1124,683	439,3417	0,640072	0,6932357	399,4264	3,202791	3	1173,08	382,2854	0,6419395	0,6933354	424,3186	3,406654	1	8	1173	382						Untertest2.avi	0	880	547	72	111	1104	272	1966	0	Content		1101	271	20251956	2311805252
20269	09:02:16.753	00:00:20.268	1216	1124,646	430,278	0,6396682	0,6936241	399,4264	3,117423	3	1186,665	375,9371	0,6416422	0,6936144	424,1689	3,317479	1	8	1187	376						Untertest2.avi	0	880	547	72	111	1104	272	1966	0	Content		1115	265	20268523	2311821819
20285	09:02:16.769	00:00:20.284	1217	1126,074	420,2887	0,6394938	0,6934054	399,4264	3,115116	3	1187,753	354,6567	0,6414636	0,6935672	424,2914	3,320045	1	8	1188	355						Untertest2.avi	0	880	547	72	111	1104	272	1966	0	Content		1116	244	20284826	2311838122
20301	09:02:16.785	00:00:20.301	1218	1104,047	447,1564	0,6395913	0,6926411	399,4264	3,141276	3	1161,332	386,8688	0,6415592	0,6928123	424,1495	3,342407	1	8	1161	387						Untertest2.avi	0	880	547	72	111	1104	272	1966	0	Content		1089	276	20301448	2311854744
20318	09:02:16.802	00:00:20.318	1219	1115,726	449,0916	0,6398103	0,6924763	399,4264	3,136569	3	1175,771	389,6923	0,641791	0,6926267	424,1955	3,338145	1	8	1176	390						Untertest2.avi	0	880	547	72	111	1104	272	1966	0	Content		1104	279	20318197	2311871493
20335	09:02:16.819	00:00:20.335	1220	1147,816	389,9592	0,6416295	0,6925547	424,4191	3,362477	3	1171,826	375,1091	0,6419302	0,6927994	424,419	3,384066	1	8	1172	375						Untertest2.avi	0	880	547	72	111	1104	272	1966	0	Content		1100	264	20335196	2311888492
20352	09:02:16.836	00:00:20.351	1221	1159,371	405,2825	0,6416453	0,6930399	424,4413	3,356002	3	1175,182	388,3133	0,641873	0,6933675	424,4413	3,375831	1	8	1175	388						Untertest2.avi	0	880	547	72	111	1104	272	1966	0	Content		1103	277	20351943	2311905239
20369	09:02:16.853	00:00:20.368	1222	1155,212	393,1903	0,6414216	0,6926416	423,8692	3,31045	3	1182,891	376,4535	0,6417605	0,6929145	423,8692	3,332377	1	8	1183	376						Untertest2.avi	0	880	547	72	111	1104	272	1966	0	Content		1111	265	20368509	2311921805
20385	09:02:16.869	00:00:20.384	1223	1126,321	440,3262	0,6390883	0,6935172	398,1503	3,124881	3	1189,927	375,9718	0,641134	0,6936634	424,2253	3,338545	1	8	1190	376						Untertest2.avi	0	880	547	72	111	1104	272	1966	0	Content		1118	265	20384824	2311938120
20401	09:02:16.885	00:00:20.401	1224	1103,745	463,9271	0,6379807	0,6950369	396,4497	3,109415	3	1166,766	403,535	0,6401363	0,695134	424,1215	3,331348	1	8	1167	404						Untertest2.avi	0	880	547	72	111	1104	272	1966	0	Content		1095	293	20401441	2311954737
20418	09:02:16.902	00:00:20.418	1225	1144,886	389,1446	0,6384141	0,696847	424,5526	3,31808	3	1167,438	375,3985	0,6387081	0,6970811	424,5525	3,337973	1	8	1167	375						Untertest2.avi	0	880	547	72	111	1104	272	1966	0	Content		1095	264	20418079	2311971375
20435	09:02:16.919	00:00:20.435	1226	1169,993	392,7562	0,6372045	0,6993728	424,6372	3,284835	3	1153,961	398,1833	0,6371808	0,6993682	424,6372	3,286133	1	8	1154	398						Untertest2.avi	0	880	547	72	111	1104	272	1966	0	Content		1082	287	20435187	2311988483
20452	09:02:16.936	00:00:20.451	1227	1101,599	458,2091	0,6343148	0,7017637	396,519	3,128839	3	1170,587	393,3527	0,6364908	0,7018734	424,9399	3,360424	1	8	1171	393						Untertest2.avi	0	880	547	72	111	1104	272	1966	0	Content		1099	282	20451809	2312005105
20468	09:02:16.952	00:00:20.468	1228	1174,939	395,2259	0,6360461	0,7034492	425,077	3,241534	3	1197,888	383,4201	0,6363378	0,703649	425,077	3,260797	1	8	1198	383						Untertest2.avi	0	880	547	72	111	1104	272	1966	0	Content		1126	272	20468376	2312021672
20485	09:02:16.969	00:00:20.484	1229	1095,384	452,2761	0,6344706	0,7049511	395,6274	3,097068	3	1178,157	385,8105	0,6368511	0,7049701	425,4182	3,339577	1	8	1178	386						Untertest2.avi	0	880	547	72	111	1104	272	1966	0	Content		1106	275	20484803	2312038099
20502	09:02:16.986	00:00:20.501	1230	1167,145	395,5612	0,6376365	0,7055321	425,905	3,311938	3	1190,776	379,8596	0,6379335	0,7058035	425,9049	3,332479	1	8	1191	380						Untertest2.avi	0	880	547	72	111	1104	272	1966	0	Content		1119	269	20501929	2312055225
20519	09:02:17.003	00:00:20.518	1231	1128,623	433,8376	0,6373444	0,7062211	402,1605	3,070799	3	1183,657	374,5756	0,6391795	0,7063733	426,3652	3,26307	1	8	1184	375						Untertest2.avi	0	880	547	72	111	1104	272	1966	0	Content		1112	264	20518552	2312071848
20535	09:02:17.019	00:00:20.535	1232	1089,005	443,4919	0,6379791	0,7071702	399,5406	3,056518	3	1169,163	381,8	0,6402614	0,7072001	426,5237	3,273068	1	8	1169	382						Untertest2.avi	0	880	547	72	111	1104	272	1966	0	Content		1097	271	20535119	2312088415
20551	09:02:17.035	00:00:20.551	1233	1175,391	394,2082	0,6408584	0,7080426	426,9058	3,201215	3	1197,863	383,5186	0,6411514	0,7082261	426,9057	3,218846	1	8	1198	384						Untertest2.avi	0	880	547	72	111	1104	272	1966	0	Content		1126	273	20551418	2312104714
20568	09:02:17.052	00:00:20.568	1234	1077,71	466,0405	0,6385505	0,7094958	388,2202	2,900769	3	1116,678	401,4594	0,6411899	0,7093481	426,5494	3,169623	1	8	1117	401						Untertest2.avi	0	880	547	72	111	1104	272	1966	0	Content		1045	290	20568363	2312121659
20585	09:02:17.069	00:00:20.585	1235	1162,452	401,7926	0,6416779	0,7108111	427,1704	3,215814	3	1145,807	407,6264	0,6416544	0,7108065	427,1704	3,216478	1	8	1146	408						Untertest2.avi	0	880	547	72	111	1104	272	1966	0	Content		1074	297	20585164	2312138460
20602	09:02:17.086	00:00:20.601	1236	1158,881	403,1249	0,6416371	0,7124074	427,1618	3,179268	3	1167,947	394,0591	0,6418293	0,7126107	427,1617	3,192129	1	8	1168	394						Untertest2.avi	0	880	547	72	111	1104	272	1966	0	Content		1096	283	20601911	2312155207
20618	09:02:17.102	00:00:20.618	1237	1163,813	382,1514	0,6411312	0,7142233	427,1259	3,208505	3	1179,95	374,4393	0,6413613	0,7143667	427,1258	3,225202	1	8	1180	374						Untertest2.avi	0	880	547	72	111	1104	272	1966	0	Content		1108	263	20618050	2312171346
20635	09:02:17.119	00:00:20.635	1238	1149,263	397,2793	0,6402034	0,715975	426,6582	3,254675	3	1179,884	383,4765	0,6405677	0,7161899	426,6581	3,27621	1	8	1180	383						Untertest2.avi	0	880	547	72	111	1104	272	1966	0	Content		1108	272	20635104	2312188400
20652	09:02:17.136	00:00:20.651	1239	1148,147	401,4392	0,6391423	0,7177967	426,6306	3,253564	3	1174,09	388,8348	0,6394677	0,7180083	426,6305	3,273475	1	8	1174	389						Untertest2.avi	0	880	547	72	111	1104	272	1966	0	Content		1102	278	20651782	2312205078
20669	09:02:17.153	00:00:20.668	1240	1150,165	379,9	0,6378993	0,7193011	426,3975	3,184289	3	1167,947	370,9125	0,6381567	0,7194583	426,3974	3,200589	1	8	1168	371						Untertest2.avi	0	880	547	72	111	1104	272	1966	0	Content		1096	260	20668530	2312221826
20685	09:02:17.169	00:00:20.684	1241	1116,037	446,0121	0,6427755	0,7207793	400,0743	3,071856	3	1101,819	451,7054	0,642742	0,7207741	400,0743	3,073229	1	8	1102	452						Untertest2.avi	0	880	547	72	111	1104	272	1966	0	Content		1030	341	20684783	2312238079
20702	09:02:17.186	00:00:20.701	1242	1103,63	440,8135	0,6334801	0,7206076	399,3452	3,169454	3	1169,47	376,0403	0,6355193	0,7207176	426,2234	3,391754	1	8	1169	376						Untertest2.avi	0	880	547	72	111	1104	272	1966	0	Content		1097	265	20701724	2312255020
20719	09:02:17.203	00:00:20.718	1243	1164,348	406,2362	0,6341462	0,7203988	426,2263	3,412391	3	1184,013	395,2823	0,6344014	0,7205944	426,2263	3,431603	1	8	1184	395						Untertest2.avi	0	880	547	72	111	1104	272	1966	0	Content		1112	284	20718529	2312271825
20735	09:02:17.219	00:00:20.735	1244	1158,017	390,3152	0,6330615	0,7201301	426,3995	3,363734	3	1178,762	383,2162	0,6333333	0,7202417	426,3994	3,381905	1	8	1179	383						Untertest2.avi	0	880	547	72	111	1104	272	1966	0	Content		1107	272	20735093	2312288389
20751	09:02:17.235	00:00:20.751	1245	1102,873	465,788	0,6302946	0,7197725	397,0996	3,195178	3	1176,959	399,0962	0,6324914	0,7198797	426,7401	3,440971	1	8	1177	399						Untertest2.avi	0	880	547	72	111	1104	272	1966	0	Content		1105	288	20751399	2312304695
20768	09:02:17.252	00:00:20.768	1246	1126,696	449,4611	0,6300704	0,7195894	400,4987	3,167134	3	1190,326	386,6174	0,6319724	0,7197369	426,8253	3,382995	1	8	1190	387						Untertest2.avi	0	880	547	72	111	1104	272	1966	0	Content		1118	276	20768342	2312321638
20785	09:02:17.269	00:00:20.785	1247	1119,371	456,8775	0,629432	0,7195176	398,1973	3,16954	3	1151,653	408,5317	0,631218	0,7194086	427,2091	3,388501	1	8	1152	409						Untertest2.avi	0	880	547	72	111	1104	272	1966	0	Content		1080	298	20785146	2312338442
20802	09:02:17.286	00:00:20.801	1248	1116,735	444,1555	0,6293544	0,7193096	398,8073	3,14368	3	1194,855	366,2612	0,631497	0,7195768	427,6073	3,383663	1	8	1195	366						Untertest2.avi	0	880	547	72	111	1104	272	1966	0	Content		1123	255	20801776	2312355072
20818	09:02:17.302	00:00:20.818	1249	1151,69	384,7005	0,6314093	0,7185614	428,1717	3,306313	3	1178,272	370,2222	0,6317425	0,7187908	428,1717	3,326408	1	8	1178	370						Untertest2.avi	0	880	547	72	111	1104	272	1966	0	Content		1106	259	20818029	2312371325
20835	09:02:17.319	00:00:20.834	1250	1165,599	378,3092	0,6317883	0,7171174	428,4366	3,34308	3	1194,368	366,319	0,6321239	0,7172886	428,4366	3,364514	1	8	1194	366						Untertest2.avi	0	880	547	72	111	1104	272	1966	0	Content		1122	255	20834641	2312387937
20851	09:02:17.335	00:00:20.851	1251	1093,661	441,5405	0,6306666	0,7149935	402,5309	3,19318	3	1164,544	378,68	0,6326922	0,7150641	429,2368	3,415125	1	8	1165	379						Untertest2.avi	0	880	547	72	111	1104	272	1966	0	Content		1093	268	20851267	2312404563
20868	09:02:17.352	00:00:20.868	1252	1105,428	435,9963	0,6312041	0,712418	402,3388	3,213065	3	1172,186	367,2361	0,6332079	0,7125769	429,4351	3,438848	1	8	1172	367						Untertest2.avi	0	880	547	72	111	1104	272	1966	0	Content		1100	256	20868210	2312421506
20885	09:02:17.369	00:00:20.885	1253	1095,135	456,9258	0,6311443	0,7097611	401,8086	3,261316	3	1158,701	396,4828	0,6331927	0,7098027	430,078	3,494967	1	8	1159	396						Untertest2.avi	0	880	547	72	111	1104	272	1966	0	Content		1087	285	20885140	2312438436
20902	09:02:17.386	00:00:20.901	1254	1145,593	410,251	0,6324086	0,7069461	430,2621	3,426118	3	1167,003	389,6264	0,6326892	0,7073196	430,262	3,44795	1	8	1167	390						Untertest2.avi	0	880	547	72	111	1104	272	1966	0	Content		1095	279	20901580	2312454876
20918	09:02:17.402	00:00:20.917	1255	1169,764	385,9189	0,6314299	0,704515	430,3151	3,435379	3	1198,588	371,2113	0,6317607	0,7047344	430,315	3,457934	1	8	1199	371						Untertest2.avi	0	880	547	72	111	1104	272	1966	0	Content		1127	260	20917885	2312471181
20935	09:02:17.419	00:00:20.934	1256	1132,801	435,044	0,6287361	0,7029259	401,845	3,28589	3	1203,447	366,5957	0,6307359	0,7030115	430,3601	3,527446	1	8	1203	367						Untertest2.avi	0	880	547	72	111	1104	272	1966	0	Content		1131	256	20934828	2312488124
20951	09:02:17.435	00:00:20.951	1257	1145,935	427,4447	0,6278619	0,70196	401,5058	3,286034	3	1221,434	357,7726	0,6298512	0,7020345	429,8029	3,528633	1	8	1221	358						Untertest2.avi	0	880	547	72	111	1104	272	1966	0	Content		1149	247	20951129	2312504425
20968	09:02:17.452	00:00:20.968	1258	1112,835	444,2832	0,6266884	0,701221	398,2611	3,209978	3	1193,58	369,2455	0,6289188	0,7013133	429,7778	3,47356	1	8	1194	369						Untertest2.avi	0	880	547	72	111	1104	272	1966	0	Content		1122	258	20968197	2312521493
20985	09:02:17.469	00:00:20.984	1259	1160,76	397,6669	0,6278564	0,7005782	429,2194	3,491081	3	1194,084	382,6802	0,628221	0,7007942	429,2193	3,516057	1	8	1194	383						Untertest2.avi	0	880	547	72	111	1104	272	1966	0	Content		1122	272	20984821	2312538117
21001	09:02:17.485	00:00:21.001	1260	1168,467	380,1455	0,6272713	0,6997171	428,8666	3,478158	3	1198,722	358,1302	0,6276116	0,700059	428,8666	3,503563	1	8	1199	358						Untertest2.avi	0	880	547	72	111	1104	272	1966	0	Content		1127	247	21001443	2312554739
21018	09:02:17.502	00:00:21.017	1261	1110,933	443,9541	0,6248365	0,6988109	395,2082	3,278019	3	1150,987	382,7889	0,626811	0,6986858	428,6397	3,541728	1	8	1151	383						Untertest2.avi	0	880	547	72	111	1104	272	1966	0	Content		1079	272	21017746	2312571042
21034	09:02:17.518	00:00:21.034	1262	1188,297	358,2281	0,6262469	0,6973206	428,1961	3,494615	3	1225,281	338,6388	0,6266232	0,6975803	428,1961	3,522652	1	8	1225	339						Untertest2.avi	0	880	547	72	111	1104	272	1966	0	Content		1153	228	21034368	2312587664
21051	09:02:17.535	00:00:21.050	1263	1114,058	452,8267	0,6233621	0,6962242	391,9993	3,239395	3	1213,407	368,7972	0,6258755	0,6962609	427,9877	3,548939	1	8	1213	369						Untertest2.avi	0	880	547	72	111	1104	272	1966	0	Content		1141	258	21050995	2312604291
21068	09:02:17.552	00:00:21.067	1264	1106,198	459,2586	0,6224283	0,6948768	393,5391	3,371789	3	1148,088	398,3753	0,6244102	0,6947479	427,8096	3,650628	1	8	1148	398						Untertest2.avi	0	880	547	72	111	1104	272	1966	0	Content		1076	287	21067932	2312621228
21085	09:02:17.569	00:00:21.084	1265	1179,883	374,851	0,6231826	0,6939316	427,049	3,562262	3	1213,414	358,8578	0,623523	0,6941445	427,0489	3,590809	1	8	1213	359						Untertest2.avi	0	880	547	72	111	1104	272	1966	0	Content		1141	248	21084738	2312638034
21101	09:02:17.585	00:00:21.101	1266	1090,164	469,1019	0,6194268	0,693621	385,2923	3,24609	3	1142,275	394,187	0,6218061	0,6934605	426,9807	3,578879	1	8	1142	394						Untertest2.avi	0	880	547	72	111	1104	272	1966	0	Content		1070	283	21101484	2312654780
21118	09:02:17.602	00:00:21.117	1267	1165,29	396,6349	0,6208808	0,6934381	426,7664	3,524716	3	1149,43	401,8033	0,6208573	0,6934335	426,7664	3,525486	1	8	1149	402						Untertest2.avi	0	880	547	72	111	1104	272	1966	0	Content		1077	291	21117610	2312670906
21135	09:02:17.619	00:00:21.134	1268	1159,722	387,7526	0,6202326	0,6932392	426,9515	3,564	3	1144,251	392,518	0,6202091	0,6932347	426,9515	3,565436	1	8	1144	393						Untertest2.avi	0	880	547	72	111	1104	272	1966	0	Content		1072	282	21134676	2312687972
21151	09:02:17.635	00:00:21.151	1269	1093,546	467,2142	0,6176429	0,6931511	382,5554	3,231231	3	1151,211	386,1708	0,6201338	0,6929793	426,8045	3,585491	1	8	1151	386						Untertest2.avi	0	880	547	72	111	1104	272	1966	0	Content		1079	275	21151298	2312704594
21168	09:02:17.652	00:00:21.167	1270	1172,97	395,1166	0,620551	0,6923733	426,959	3,560072	3	1157,742	400,0076	0,6205275	0,6923688	426,959	3,56171	1	8	1158	400						Untertest2.avi	0	880	547	72	111	1104	272	1966	0	Content		1086	289	21167924	2312721220
21184	09:02:17.668	00:00:21.184	1271	1189,186	382,8462	0,6213952	0,6920452	426,7403	3,567168	3	1174,021	387,7601	0,6213717	0,6920406	426,7403	3,568729	1	8	1174	388						Untertest2.avi	0	880	547	72	111	1104	272	1966	0	Content		1102	277	21184226	2312737522
21201	09:02:17.685	00:00:21.200	1272	1173,097	379,6184	0,6223632	0,6920215	427,08	3,553415	3	1157,93	384,2609	0,6223397	0,692017	427,08	3,555333	1	8	1158	384						Untertest2.avi	0	880	547	72	111	1104	272	1966	0	Content		1086	273	21200851	2312754147
21217	09:02:17.701	00:00:21.217	1273	1214,313	364,6687	0,6235694	0,692628	426,5266	3,567621	3	1253,085	344,5656	0,6239232	0,6928933	426,5266	3,600522	1	8	1253	345						Untertest2.avi	0	880	547	72	111	1104	272	1966	0	Content		1181	234	21217471	2312770767
21235	09:02:17.719	00:00:21.234	1274	1101,116	465,4979	0,6222635	0,6939089	392,2933	3,322866	3	1187,713	381,034	0,6246259	0,6940825	427,105	3,627783	1	8	1188	381						Untertest2.avi	0	880	547	72	111	1104	272	1966	0	Content		1116	270	21234538	2312787834
21251	09:02:17.735	00:00:21.251	1275	1127,977	446,0793	0,6228114	0,6961568	392,637	3,299562	3	1226,566	357,0153	0,625203	0,6963063	426,9381	3,603977	1	8	1227	357						Untertest2.avi	0	880	547	72	111	1104	272	1966	0	Content		1155	246	21251161	2312804457
21268	09:02:17.752	00:00:21.267	1276	1167,204	394,6021	0,6254629	0,6983693	427,0462	3,579197	3	1190,655	380,8251	0,6257371	0,6985897	427,0461	3,601991	1	8	1191	381						Untertest2.avi	0	880	547	72	111	1104	272	1966	0	Content		1119	270	21267784	2312821080
21284	09:02:17.768	00:00:21.284	1277	1176,419	385,6918	0,6259456	0,7004475	426,9672	3,56597	3	1201,486	371,5823	0,626234	0,7006592	426,9671	3,58912	1	8	1201	372						Untertest2.avi	0	880	547	72	111	1104	272	1966	0	Content		1129	261	21284210	2312837506
21301	09:02:17.785	00:00:21.301	1278	1175,408	394,9948	0,6265247	0,7020908	426,3351	3,559379	3	1209,249	375,4081	0,6268824	0,7023824	426,3351	3,587156	1	8	1209	375						Untertest2.avi	0	880	547	72	111	1104	272	1966	0	Content		1137	264	21301208	2312854504
21318	09:02:17.802	00:00:21.317	1279	1097,399	454,5832	0,6249347	0,7035922	393,1179	3,295052	3	1188,102	375,0926	0,6273433	0,7036666	426,53	3,58602	1	8	1188	375						Untertest2.avi	0	880	547	72	111	1104	272	1966	0	Content		1116	264	21317955	2312871251
21335	09:02:17.819	00:00:21.334	1280	1142,257	394,4464	0,6276887	0,7040487	426,0895	3,561881	3	1175,996	378,0938	0,6280691	0,704281	426,0894	3,587022	1	8	1176	378						Untertest2.avi	0	880	547	72	111	1104	272	1966	0	Content		1104	267	21334525	2312887821
21351	09:02:17.835	00:00:21.350	1281	1159,732	384,4597	0,628454	0,7045016	426,2717	3,582873	3	1185,222	371,3672	0,6287407	0,7046942	426,2717	3,606724	1	8	1185	371						Untertest2.avi	0	880	547	72	111	1104	272	1966	0	Content		1113	260	21350829	2312904125
21368	09:02:17.852	00:00:21.367	1282	1079,738	461,9149	0,6268281	0,7054236	392,4	3,331342	3	1177,274	383,7761	0,6293883	0,705479	425,9401	3,626415	1	8	1177	384						Untertest2.avi	0	880	547	72	111	1104	272	1966	0	Content		1105	273	21367905	2312921201
21385	09:02:17.869	00:00:21.384	1283	1113,752	453,8839	0,627997	0,7061418	396,83	3,405426	3	1189,379	382,6885	0,6300854	0,7062771	425,8403	3,665362	1	8	1189	383						Untertest2.avi	0	880	547	72	111	1104	272	1966	0	Content		1117	272	21384574	2312937870
21401	09:02:17.885	00:00:21.401	1284	1102,248	460,312	0,6285018	0,7072219	394,4687	3,426947	3	1183,546	384,7267	0,630779	0,7073559	425,5055	3,706185	1	8	1184	385						Untertest2.avi	0	880	547	72	111	1104	272	1966	0	Content		1112	274	21401323	2312954619
21417	09:02:17.901	00:00:21.417	1285	1101,534	452,4424	0,6292883	0,7085995	394,9813	3,36896	3	1135,003	398,8264	0,6311714	0,708484	425,3281	3,614065	1	8	1135	399						Untertest2.avi	0	880	547	72	111	1104	272	1966	0	Content		1063	288	21417455	2312970751
21434	09:02:17.918	00:00:21.434	1286	1108,354	459,1097	0,6301503	0,7103711	396,9257	3,424207	3	1182,821	391,6591	0,6322607	0,7104715	425,5149	3,68075	1	8	1183	392						Untertest2.avi	0	880	547	72	111	1104	272	1966	0	Content		1111	281	21434071	2312987367
21451	09:02:17.935	00:00:21.450	1287	1176,393	398,6196	0,6328346	0,7124259	425,1281	3,648601	3	1197,314	385,9915	0,6330851	0,7126362	425,1281	3,669595	1	8	1197	386						Untertest2.avi	0	880	547	72	111	1104	272	1966	0	Content		1125	275	21450820	2313004116
21468	09:02:17.952	00:00:21.467	1288	1178,72	415,1801	0,6333899	0,7144513	424,9089	3,673857	3	1211,553	392,0271	0,6337326	0,7148258	424,9088	3,702421	1	8	1212	392						Untertest2.avi	0	880	547	72	111	1104	272	1966	0	Content		1140	281	21467761	2313021057
21484	09:02:17.968	00:00:21.484	1289	1180,379	394,1301	0,6339614	0,7163974	424,838	3,666219	3	1165,474	399,0604	0,6339378	0,7163928	424,838	3,667972	1	8	1165	399						Untertest2.avi	0	880	547	72	111	1104	272	1966	0	Content		1093	288	21484191	2313037487
21501	09:02:17.985	00:00:21.500	1290	1164,926	396,5542	0,6344373	0,7180459	424,7598	3,701742	3	1193,347	374,8708	0,6347482	0,7183865	424,7597	3,729011	1	8	1193	375						Untertest2.avi	0	880	547	72	111	1104	272	1966	0	Content		1121	264	21500814	2313054110
21517	09:02:18.001	00:00:21.517	1291	1117,245	452,2898	0,6331247	0,7198795	395,9397	3,411977	3	1193,328	382,9299	0,6352939	0,7199897	424,4666	3,667696	1	8	1193	383						Untertest2.avi	0	880	547	72	111	1104	272	1966	0	Content		1121	272	21517436	2313070732
21535	09:02:18.019	00:00:21.534	1292	1155,808	391,1719	0,6357379	0,7215462	424,4495	3,701912	3	1140,119	396,1417	0,6357142	0,7215415	424,4495	3,702661	1	8	1140	396						Untertest2.avi	0	880	547	72	111	1104	272	1966	0	Content		1068	285	21534506	2313087802
21551	09:02:18.035	00:00:21.550	1293	1066,016	459,1115	0,6344638	0,7238014	394,0651	3,423381	3	1130,784	400,979	0,6367736	0,723683	424,1734	3,680801	1	8	1131	401						Untertest2.avi	0	880	547	72	111	1104	272	1966	0	Content		1059	290	21550809	2313104105
21567	09:02:18.051	00:00:21.567	1294	1167,762	388,4648	0,6379878	0,7256321	424,0553	3,687096	3	1190,333	377,5161	0,6382622	0,7257949	424,0552	3,707977	1	8	1190	378						Untertest2.avi	0	880	547	72	111	1104	272	1966	0	Content		1118	267	21567430	2313120726
21584	09:02:18.068	00:00:21.584	1295	1112,471	451,3906	0,6373736	0,7269416	396,2339	3,440074	3	1143,338	402,9669	0,6392348	0,726835	424,0167	3,668148	1	8	1143	403						Untertest2.avi	0	880	547	72	111	1104	272	1966	0	Content		1071	292	21584180	2313137476
21601	09:02:18.085	00:00:21.601	1296	1232,449	354,6239	0,6406147	0,7278811	424	3,767614	3	1189,958	363,364	0,640421	0,727919	424	3,755233	1	8	1190	363						Untertest2.avi	0	880	547	72	111	1104	272	1966	0	Content		1118	252	21601122	2313154418
21617	09:02:18.101	00:00:21.617	1297	1110,048	438,9714	0,6385081	0,7273527	392,9471	3,437644	3	1147,485	380,6792	0,6406094	0,7272337	423,7238	3,69422	1	8	1147	381						Untertest2.avi	0	880	547	72	111	1104	272	1966	0	Content		1075	270	21617427	2313170723
21634	09:02:18.118	00:00:21.634	1298	1087,091	444,6117	0,6386771	0,7265198	398,2552	3,521837	3	1191,442	375,1146	0,6410512	0,726611	423,6678	3,768525	1	8	1191	375						Untertest2.avi	0	880	547	72	111	1104	272	1966	0	Content		1119	264	21634049	2313187345
21651	09:02:18.135	00:00:21.650	1299	1119,801	451,6953	0,6386704	0,7254845	395,96	3,555472	3	1189,879	373,6926	0,6408333	0,7257728	423,8771	3,818827	1	8	1190	374						Untertest2.avi	0	880	547	72	111	1104	272	1966	0	Content		1118	263	21650797	2313204093
21668	09:02:18.152	00:00:21.667	1300	1247,104	346,6682	0,6407616	0,72515	423,7724	3,78379	3	1201,99	353,7956	0,6405461	0,7252309	423,7724	3,77115	1	8	1202	354						Untertest2.avi	0	880	547	72	111	1104	272	1966	0	Content		1130	243	21667740	2313221036
21685	09:02:18.169	00:00:21.684	1301	1170,97	387,0446	0,6400779	0,724664	423,3518	3,741948	3	1155,944	391,8018	0,6400541	0,7246594	423,3518	3,743531	1	8	1156	392						Untertest2.avi	0	880	547	72	111	1104	272	1966	0	Content		1084	281	21684542	2313237838
21701	09:02:18.185	00:00:21.701	1302	1186,892	378,2404	0,6403058	0,725055	423,5845	3,716743	3	1214,945	360,0647	0,6406059	0,7253163	423,5844	3,743122	1	8	1215	360						Untertest2.avi	0	880	547	72	111	1104	272	1966	0	Content		1143	249	21701164	2313254460
21717	09:02:18.201	00:00:21.717	1303	1121,421	445,497	0,6391516	0,7263208	395,207	3,546997	3	1170,669	391,2945	0,6411829	0,7262117	423,2584	3,792571	1	8	1171	391						Untertest2.avi	0	880	547	72	111	1104	272	1966	0	Content		1099	280	21717415	2313270711
21734	09:02:18.218	00:00:21.734	1304	1116,426	450,2675	0,6404262	0,7271948	395,0238	3,450059	3	1189,778	379,6032	0,6426817	0,727347	423,0022	3,703889	1	8	1190	380						Untertest2.avi	0	880	547	72	111	1104	272	1966	0	Content		1118	269	21734038	2313287334
21751	09:02:18.235	00:00:21.750	1305	-1024	-768	-1	-1	-1	-1	4	-1024	-768	-1	-1	-1	-1	4	8	0	0						Untertest2.avi	0	880	547	72	111	1104	272	1966	0	Content		-72	-111	21750663	2313303959
21768	09:02:18.252	00:00:21.767	1306	-1024	-768	-1	-1	-1	-1	4	-1024	-768	-1	-1	-1	-1	4	8	0	0						Untertest2.avi	0	880	547	72	111	1104	272	1966	0	Content		-72	-111	21767592	2313320888
21784	09:02:18.268	00:00:21.784	1307	-1024	-768	-1	-1	-1	-1	4	-1024	-768	-1	-1	-1	-1	4	8	0	0						Untertest2.avi	0	880	547	72	111	1104	272	1966	0	Content		-72	-111	21784259	2313337555
21801	09:02:18.285	00:00:21.800	1308	1125,155	455,392	0,6473652	0,7303649	396,3652	3,547631	3	1191,004	387,2382	0,6495751	0,7305544	423,0377	3,795281	1	8	1191	387						Untertest2.avi	0	880	547	72	111	1104	272	1966	0	Content		1119	276	21800657	2313353953
21817	09:02:18.301	00:00:21.817	1309	1122,082	452,8321	0,6485537	0,7308065	395,6046	3,545435	3	1201,301	375,1904	0,6509349	0,7310813	423,1161	3,80783	1	8	1201	375						Untertest2.avi	0	880	547	72	111	1104	272	1966	0	Content		1129	264	21817405	2313370701
21834	09:02:18.318	00:00:21.834	1310	1128,607	399,9061	0,651491	0,7313478	422,46	3,741192	3	1159,306	379,9144	0,6518316	0,731659	422,46	3,768738	1	8	1159	380						Untertest2.avi	0	880	547	72	111	1104	272	1966	0	Content		1087	269	21834027	2313387323
21851	09:02:18.335	00:00:21.850	1311	1128,406	404,8775	0,6528006	0,7322471	422,6685	3,759171	3	1159,755	389,2526	0,6531534	0,7324778	422,6684	3,784057	1	8	1160	389						Untertest2.avi	0	880	547	72	111	1104	272	1966	0	Content		1088	278	21850971	2313404267
21868	09:02:18.352	00:00:21.867	1312	1158,774	406,3291	0,6542071	0,7336217	422,3202	3,795665	3	1177,406	391,4312	0,6544482	0,7338793	422,3201	3,816637	1	8	1177	391						Untertest2.avi	0	880	547	72	111	1104	272	1966	0	Content		1105	280	21867776	2313421072
21884	09:02:18.368	00:00:21.884	1313	1144,435	400,5565	0,6553739	0,7347657	422,4614	3,700056	3	1163,823	388,5021	0,6556336	0,7349722	422,4613	3,71883	1	8	1164	389						Untertest2.avi	0	880	547	72	111	1104	272	1966	0	Content		1092	278	21884398	2313437694
21901	09:02:18.385	00:00:21.900	1314	1103,291	445,7526	0,655046	0,7365443	399,9041	3,58573	3	1162,257	389,735	0,6570793	0,7366527	422,2939	3,796401	1	8	1162	390						Untertest2.avi	0	880	547	72	111	1104	272	1966	0	Content		1090	279	21900771	2313454067
21918	09:02:18.402	00:00:21.917	1315	1159,208	404,075	0,6586744	0,7383605	422,0758	3,666943	3	1172,455	386,8188	0,6588763	0,7386823	422,0757	3,686522	1	8	1172	387						Untertest2.avi	0	880	547	72	111	1104	272	1966	0	Content		1100	276	21917714	2313471010
21934	09:02:18.418	00:00:21.934	1316	1147,496	405,1453	0,6604567	0,7406832	421,9478	3,689848	3	1131,695	410,3967	0,6604328	0,7406785	421,9478	3,690632	1	8	1132	410						Untertest2.avi	0	880	547	72	111	1104	272	1966	0	Content		1060	299	21934337	2313487633
21951	09:02:18.435	00:00:21.950	1317	1108,89	430,7448	0,6608297	0,7438173	400,7129	3,498104	3	1166,769	376,7802	0,6628996	0,7438921	422,4588	3,696346	1	8	1167	377						Untertest2.avi	0	880	547	72	111	1104	272	1966	0	Content		1095	266	21950960	2313504256
21967	09:02:18.451	00:00:21.967	1318	1149,836	397,4059	0,665396	0,7473001	422,1489	3,703557	3	1135,731	402,2618	0,6653853	0,7472953	422,1489	3,705185	1	8	1136	402						Untertest2.avi	0	880	547	72	111	1104	272	1966	0	Content		1064	291	21967263	2313520559
21984	09:02:18.468	00:00:21.984	1319	1148,785	403,1888	0,6683275	0,7511839	421,7563	3,690183	3	1132,98	408,4687	0,6683037	0,7511792	421,7563	3,691116	1	8	1133	408						Untertest2.avi	0	880	547	72	111	1104	272	1966	0	Content		1061	297	21984330	2313537626
22001	09:02:18.485	00:00:22.000	1320	1183,736	385,0112	0,6719835	0,7561815	421,9878	3,761875	3	1156,402	388,2833	0,6718932	0,7562555	421,9878	3,757868	1	8	1156	388						Untertest2.avi	0	880	547	72	111	1104	272	1966	0	Content		1084	277	22000634	2313553930
22018	09:02:18.502	00:00:22.017	1321	1145,31	397,3734	0,6754503	0,7619562	421,6826	3,664979	3	1129,115	402,8279	0,6754265	0,7619515	421,6826	3,665504	1	8	1129	403						Untertest2.avi	0	880	547	72	111	1104	272	1966	0	Content		1057	292	22017701	2313570997
22034	09:02:18.518	00:00:22.034	1322	1135,652	393,3995	0,6795619	0,7685285	421,8151	3,778929	3	1120,8	398,3223	0,6795475	0,7685236	421,8151	3,780052	1	8	1121	398						Untertest2.avi	0	880	547	72	111	1104	272	1966	0	Content		1049	287	22034006	2313587302
22051	09:02:18.535	00:00:22.051	1323	1102,024	465,9283	0,6821467	0,7761762	400,4407	3,51035	3	1119,031	433,5962	0,6841341	0,7760939	421,5309	3,683547	1	8	1119	434						Untertest2.avi	0	880	547	72	111	1104	272	1966	0	Content		1047	323	22051073	2313604369
22067	09:02:18.551	00:00:22.067	1324	1164,14	399,857	0,6898165	0,7860724	421,3072	3,699506	3	1137,916	400,1572	0,6897354	0,7862017	421,3071	3,696823	1	8	1138	400						Untertest2.avi	0	880	547	72	111	1104	272	1966	0	Content		1066	289	22067378	2313620674
22084	09:02:18.568	00:00:22.084	1325	1102,455	450,9945	0,6936043	0,797508	402,4827	3,417437	3	1147,838	403,549	0,6957474	0,7976961	420,9785	3,58072	1	8	1148	404						Untertest2.avi	0	880	547	72	111	1104	272	1966	0	Content		1076	293	22084444	2313637740
22101	09:02:18.585	00:00:22.100	1326	-1024	-768	-1	-1	-1	-1	4	-1024	-768	-1	-1	-1	-1	4	8	0	0						Untertest2.avi	0	880	547	72	111	1104	272	1966	0	Content		-72	-111	22100749	2313654045
22118	09:02:18.602	00:00:22.117	1327	1109,868	430,5358	0,7108577	0,8250496	407,995	3,537146	3	1095,514	436,4088	0,7108256	0,8250444	407,995	3,538784	1	8	1096	436						Untertest2.avi	0	880	547	72	111	1104	272	1966	0	Content		1024	325	22117819	2313671115
22134	09:02:18.618	00:00:22.134	1328	-1024	-768	-1	-1	-1	-1	4	-1024	-768	-1	-1	-1	-1	4		0	0						Untertest2.avi	0	880	547	72	111				0	Content		-72	-111	22134242	2313687538
22151	09:02:18.635	00:00:22.150	1329	-1024	-768	-1	-1	-1	-1	4	-1024	-768	-1	-1	-1	-1	4		0	0						Untertest2.avi	0	880	547	72	111				0	Content		-72	-111	22150862	2313704158
22168	09:02:18.652	00:00:22.167	1330	-1024	-768	-1	-1	-1	-1	4	-1024	-768	-1	-1	-1	-1	4		0	0						Untertest2.avi	0	880	547	72	111				0	Content		-72	-111	22167733	2313721029
22185	09:02:18.669	00:00:22.184	1331	-1024	-768	-1	-1	-1	-1	4	-1024	-768	-1	-1	-1	-1	4		0	0						Untertest2.avi	0	880	547	72	111				0	Content		-72	-111	22184678	2313737974
22201	09:02:18.685	00:00:22.201	1332	-1024	-768	-1	-1	-1	-1	4	-1024	-768	-1	-1	-1	-1	4		0	0						Untertest2.avi	0	880	547	72	111				0	Content		-72	-111	22201102	2313754398
22218	09:02:18.702	00:00:22.217	1333	-1024	-768	-1	-1	-1	-1	4	-1024	-768	-1	-1	-1	-1	4		0	0						Untertest2.avi	0	880	547	72	111				0	Content		-72	-111	22217852	2313771148
22235	09:02:18.719	00:00:22.234	1334	-1024	-768	-1	-1	-1	-1	4	-1024	-768	-1	-1	-1	-1	4		0	0						Untertest2.avi	0	880	547	72	111				0	Content		-72	-111	22234591	2313787887
22251	09:02:18.735	00:00:22.251	1335	-1024	-768	-1	-1	-1	-1	4	-1024	-768	-1	-1	-1	-1	4		0	0						Untertest2.avi	0	880	547	72	111				0	Content		-72	-111	22251096	2313804392
22268	09:02:18.752	00:00:22.267	1336	-1024	-768	-1	-1	-1	-1	4	-1024	-768	-1	-1	-1	-1	4		0	0						Untertest2.avi	0	880	547	72	111				0	Content		-72	-111	22267844	2313821140
22284	09:02:18.768	00:00:22.284	1337	-1024	-768	-1	-1	-1	-1	4	-1024	-768	-1	-1	-1	-1	4		0	0						Untertest2.avi	0	880	547	72	111				0	Content		-72	-111	22284466	2313837762
22301	09:02:18.785	00:00:22.301	1338	-1024	-768	-1	-1	-1	-1	4	-1024	-768	-1	-1	-1	-1	4		0	0						Untertest2.avi	0	880	547	72	111				0	Content		-72	-111	22301085	2313854381
22318	09:02:18.802	00:00:22.317	1339	-1024	-768	-1	-1	-1	-1	4	-1024	-768	-1	-1	-1	-1	4		0	0						Untertest2.avi	0	880	547	72	111				0	Content		-72	-111	22317776	2313871072
22334	09:02:18.818	00:00:22.334	1340	-1024	-768	-1	-1	-1	-1	4	-1024	-768	-1	-1	-1	-1	4		0	0						Untertest2.avi	0	880	547	72	111				0	Content		-72	-111	22334453	2313887749
22351	09:02:18.835	00:00:22.351	1341	-1024	-768	-1	-1	-1	-1	4	-1024	-768	-1	-1	-1	-1	4		0	0						Untertest2.avi	0	880	547	72	111				0	Content		-72	-111	22351076	2313904372
22368	09:02:18.852	00:00:22.367	1342	-1024	-768	-1	-1	-1	-1	4	-1024	-768	-1	-1	-1	-1	4		0	0						Untertest2.avi	0	880	547	72	111				0	Content		-72	-111	22367823	2313921119
22385	09:02:18.869	00:00:22.385	1343	-1024	-768	-1	-1	-1	-1	4	-1024	-768	-1	-1	-1	-1	4		0	0						Untertest2.avi	0	880	547	72	111				0	Content		-72	-111	22385013	2313938309
22400	09:02:18.884	00:00:22.400	1344	-1024	-768	-1	-1	-1	-1	4	-1024	-768	-1	-1	-1	-1	4		0	0						Untertest2.avi	0	880	547	72	111				0	Content		-72	-111	22400444	2313953740
22418	09:02:18.902	00:00:22.417	1345	-1024	-768	-1	-1	-1	-1	4	-1024	-768	-1	-1	-1	-1	4		0	0						Untertest2.avi	0	880	547	72	111				0	Content		-72	-111	22417820	2313971116
22433	09:02:18.917	00:00:22.433	1346	-1024	-768	-1	-1	-1	-1	4	-1024	-768	-1	-1	-1	-1	4		0	0						Untertest2.avi	0	880	547	72	111				0	Content		-72	-111	22433188	2313986484
22451	09:02:18.935	00:00:22.450	1347	-1024	-768	-1	-1	-1	-1	4	-1024	-768	-1	-1	-1	-1	4		0	0						Untertest2.avi	0	880	547	72	111				0	Content		-72	-111	22450632	2314003928
22467	09:02:18.951	00:00:22.467	1348	-1024	-768	-1	-1	-1	-1	4	-1024	-768	-1	-1	-1	-1	4		0	0						Untertest2.avi	0	880	547	72	111				0	Content		-72	-111	22467061	2314020357
22484	09:02:18.968	00:00:22.483	1349	-1024	-768	-1	-1	-1	-1	4	-1024	-768	-1	-1	-1	-1	4		0	0						Untertest2.avi	0	880	547	72	111				0	Content		-72	-111	22483809	2314037105
22500	09:02:18.984	00:00:22.500	1350	-1024	-768	-1	-1	-1	-1	4	-1024	-768	-1	-1	-1	-1	4		0	0						Untertest2.avi	0	880	547	72	111				0	Content		-72	-111	22500433	2314053729
22517	09:02:19.001	00:00:22.517	1351	243,1987	852,9762	0,8564988	0,7302517	425,3729	3,777442	1	214,7432	863,245	0,8565081	0,7302468	425,3729	3,770106	3	9	243	853						Untertest2.avi	0	880	547	72	111	237	735	217	0	Content		171	742	22517055	2314070351
22534	09:02:19.018	00:00:22.533	1352	-1024	-768	-1	-1	-1	-1	4	-1024	-768	-1	-1	-1	-1	4	9	0	0						Untertest2.avi	0	880	547	72	111	237	735	217	0	Content		-72	-111	22533677	2314086973
22551	09:02:19.035	00:00:22.550	1353	358,5887	898,9882	0,8666272	0,7355276	425,3729	3,227141	1	332,9609	910,2455	0,8666431	0,7355261	425,3729	3,221002	3	9	359	899						Untertest2.avi	0	880	547	72	111	237	735	217	0	Content		287	788	22550620	2314103916
22567	09:02:19.051	00:00:22.567	1354	306,4619	923,9053	0,8693349	0,7384511	418,9855	3,568023	1	280,0322	935,8163	0,8693519	0,7384459	418,9855	3,561184	3	9	306	924						Untertest2.avi	0	880	547	72	111	237	735	217	0	Content		234	813	22567244	2314120540
22584	09:02:19.068	00:00:22.583	1355	264,4888	895,3939	0,8697638	0,7410679	418,9855	3,528514	1	237,3037	906,3724	0,86978	0,7410663	418,9855	3,521791	3	9	264	895						Untertest2.avi	0	880	547	72	111	237	735	217	0	Content		192	784	22583916	2314137212
22600	09:02:19.084	00:00:22.600	1356	311,0826	850,8815	0,8696982	0,7430795	418,9855	3,634276	1	285,1768	860,8672	0,8697144	0,7430779	418,9855	3,627104	3	9	311	851						Untertest2.avi	0	880	547	72	111	237	735	217	0	Content		239	740	22600296	2314153592
22617	09:02:19.101	00:00:22.617	1357	-1024	-768	-1	-1	-1	-1	4	-1024	-768	-1	-1	-1	-1	4	9	0	0						Untertest2.avi	0	880	547	72	111	237	735	217	0	Content		-72	-111	22617293	2314170589
22634	09:02:19.118	00:00:22.633	1358	327,2035	803,6666	0,8694953	0,7471479	418,9855	3,801827	1	301,8665	812,6171	0,8695115	0,7471462	418,9855	3,794132	3	9	327	804						Untertest2.avi	0	880	547	72	111	237	735	217	0	Content		255	693	22633542	2314186838
22650	09:02:19.134	00:00:22.650	1359	308,7635	819,2208	0,8694598	0,7477841	418,9855	3,731649	1	282,9669	828,4792	0,869476	0,7477825	418,9855	3,724193	3	9	309	819						Untertest2.avi	0	880	547	72	111	237	735	217	0	Content		237	708	22650291	2314203587
22667	09:02:19.151	00:00:22.667	1360	-1024	-768	-1	-1	-1	-1	4	-1024	-768	-1	-1	-1	-1	4	9	0	0						Untertest2.avi	0	880	547	72	111	237	735	217	0	Content		-72	-111	22667040	2314220336
22684	09:02:19.168	00:00:22.683	1361	289,289	801,7964	0,8691413	0,744781	418,9855	3,693856	1	263,1889	810,6085	0,8691576	0,7447793	418,9855	3,686541	3	9	289	802						Untertest2.avi	0	880	547	72	111	237	735	217	0	Content		217	691	22683906	2314237202
22700	09:02:19.184	00:00:22.700	1362	309,1359	811,8179	0,8683374	0,7407616	418,9855	3,659398	1	283,4	820,9071	0,8683536	0,74076	418,9855	3,652154	3	9	309	812						Untertest2.avi	0	880	547	72	111	237	735	217	0	Content		237	701	22700282	2314253578
22717	09:02:19.201	00:00:22.717	1363	172,3681	840,9912	0,8602356	0,7350995	503,9413	4,459541	1	138,0583	852,832	0,860248	0,7350959	503,9413	4,4499	3	9	172	841						Untertest2.avi	0	880	547	72	111	237	735	217	0	Content		100	730	22717229	2314270525
22734	09:02:19.218	00:00:22.733	1364	432,6865	828,295	0,860366	0,7292479	503,9413	4,159466	1	404,3507	840,1479	0,860378	0,7292468	503,9413	4,150527	3	10	433	828						Untertest2.avi	0	880	547	72	111	270	695	216	0	Content		361	717	22733898	2314287194
22750	09:02:19.234	00:00:22.750	1365	411,8593	805,5773	0,8574549	0,7225574	503,9413	4,197561	1	383,2842	816,8637	0,8574668	0,7225562	503,9413	4,188491	3	10	412	806						Untertest2.avi	0	880	547	72	111	270	695	216	0	Content		340	695	22750473	2314303769
22767	09:02:19.251	00:00:22.766	1366	306,1837	820,8025	0,8553128	0,7158279	461,8601	4,003829	1	277,8457	831,2964	0,8553273	0,7158237	461,8601	3,995464	3	10	306	821						Untertest2.avi	0	880	547	72	111	270	695	216	0	Content		234	710	22766775	2314320071
22784	09:02:19.268	00:00:22.783	1367	382,2635	806,6398	0,8518454	0,7103682	461,8601	3,928891	1	355,5248	816,7974	0,8518593	0,7103668	461,8601	3,920719	3	10	382	807						Untertest2.avi	0	880	547	72	111	270	695	216	0	Content		310	696	22783716	2314337012
22800	09:02:19.284	00:00:22.800	1368	-1024	-768	-1	-1	-1	-1	4	-1024	-768	-1	-1	-1	-1	4	10	0	0						Untertest2.avi	0	880	547	72	111	270	695	216	0	Content		-72	-111	22800020	2314353316
22817	09:02:19.301	00:00:22.816	1369	-1024	-768	-1	-1	-1	-1	4	-1024	-768	-1	-1	-1	-1	4	10	0	0						Untertest2.avi	0	880	547	72	111	270	695	216	0	Content		-72	-111	22816959	2314370255
22833	09:02:19.317	00:00:22.833	1370	341,893	802,2893	0,8417389	0,7003475	429,4554	3,733219	1	316,2734	811,4551	0,8417546	0,7003461	429,4554	3,725706	3	10	342	802						Untertest2.avi	0	880	547	72	111	270	695	216	0	Content		270	691	22833262	2314386558
22850	09:02:19.334	00:00:22.850	1371	-1024	-768	-1	-1	-1	-1	4	-1024	-768	-1	-1	-1	-1	4	10	0	0						Untertest2.avi	0	880	547	72	111	270	695	216	0	Content		-72	-111	22850255	2314403551
22867	09:02:19.351	00:00:22.866	1372	-1024	-768	-1	-1	-1	-1	4	-1024	-768	-1	-1	-1	-1	4	10	0	0						Untertest2.avi	0	880	547	72	111	270	695	216	0	Content		-72	-111	22866510	2314419806
22883	09:02:19.367	00:00:22.883	1373	328,4575	805,6033	0,8293089	0,6933426	429,4554	3,796656	1	302,5174	814,7958	0,8293246	0,6933412	429,4554	3,788965	3	10	328	806						Untertest2.avi	0	880	547	72	111	270	695	216	0	Content		256	695	22883132	2314436428
22900	09:02:19.384	00:00:22.899	1374	290,132	813,1487	0,8248506	0,6906285	429,4554	3,845637	1	263,2785	822,442	0,8248663	0,690627	429,4554	3,837862	3	10	290	813						Untertest2.avi	0	880	547	72	111	270	695	216	0	Content		218	702	22899883	2314453179
22917	09:02:19.401	00:00:22.916	1375	290,132	813,1487	0,8207367	0,6883341	432,9782	3,845637	1	263,2785	822,442	0,8207367	0,6883341	432,9782	3,837862	3	10	290	813						Untertest2.avi	0	880	547	72	111	270	695	216	0	Content		218	702	22916745	2314470041
22933	09:02:19.417	00:00:22.933	1376	324,6488	803,5992	0,8171849	0,6853056	432,9782	3,861843	1	298,4195	812,8057	0,8172004	0,6853042	432,9782	3,853943	3	10	325	804						Untertest2.avi	0	880	547	72	111	270	695	216	0	Content		253	693	22933000	2314486296
22950	09:02:19.434	00:00:22.950	1377	480,757	761,2977	0,8121721	0,6830219	432,9782	3,91253	1	457,8539	769,9541	0,8121876	0,6830205	432,9782	3,904636	3	11	481	761						Untertest2.avi	0	880	547	72	111	564	679	383	0	Content		409	650	22950070	2314503366
22967	09:02:19.451	00:00:22.966	1378	622,5695	788,5203	0,8071137	0,6813614	435,8514	4,015481	1	597,6959	798,4368	0,807085	0,6813572	435,8514	4,007325	3	11	623	789						Untertest2.avi	0	880	547	72	111	564	679	383	0	Content		551	678	22966746	2314520042
22983	09:02:19.467	00:00:22.983	1379	636,4702	788,4901	0,8041242	0,6795935	435,8513	3,812495	1	615,9982	798,2542	0,8041395	0,6795921	435,8513	3,805642	3	11	636	788						Untertest2.avi	0	880	547	72	111	564	679	383	0	Content		564	677	22983316	2314536612
23000	09:02:19.484	00:00:22.999	1380	704,0228	800,0303	0,8025464	0,6780362	435,8513	3,864472	1	684,5988	810,2555	0,8025616	0,6780348	435,8513	3,857914	3	11	704	800						Untertest2.avi	0	880	547	72	111	564	679	383	0	Content		632	689	22999628	2314552924
23016	09:02:19.500	00:00:23.016	1381	648,4478	791,7932	0,7999372	0,676855	438,5947	3,974308	1	623,7838	801,907	0,7999088	0,6768509	438,5947	3,966371	3	11	648	792						Untertest2.avi	0	880	547	72	111	564	679	383	0	Content		576	681	23016238	2314569534
23033	09:02:19.517	00:00:23.032	1382	633,7778	790,7493	0,799139	0,6759309	438,5846	3,894835	1	613,1304	800,5952	0,7991541	0,6759296	438,5847	3,887687	3	11	634	791						Untertest2.avi	0	880	547	72	111	564	679	383	0	Content		562	680	23032861	2314586157
23050	09:02:19.534	00:00:23.049	1383	637,3491	778,4502	0,7986696	0,6749876	438,5847	3,919811	1	616,8531	788,0495	0,7986847	0,6749862	438,5848	3,912643	3	11	637	778						Untertest2.avi	0	880	547	72	111	564	679	383	0	Content		565	667	23049805	2314603101
23066	09:02:19.550	00:00:23.066	1384	645,7704	771,8923	0,7985368	0,6741886	442,1515	4,032639	1	625,4598	781,6195	0,7985525	0,6741841	442,1515	4,025224	3	11	646	772						Untertest2.avi	0	880	547	72	111	564	679	383	0	Content		574	661	23066229	2314619525
23083	09:02:19.567	00:00:23.082	1385	663,3547	796,7946	0,7984357	0,673333	448,2741	4,122858	1	638,4299	807,2778	0,7984083	0,6733291	448,2741	4,114489	3	11	663	797						Untertest2.avi	0	880	547	72	111	564	679	383	0	Content		591	686	23082854	2314636150
23099	09:02:19.583	00:00:23.099	1386	622,0331	796,1775	0,799721	0,6727685	440,1035	3,997477	1	596,8857	806,3188	0,7996928	0,6727644	440,1035	3,989358	3	11	622	796						Untertest2.avi	0	880	547	72	111	564	679	383	0	Content		550	685	23099477	2314652773
23116	09:02:19.600	00:00:23.116	1387	640,3164	791,0591	0,800603	0,6729286	437,0916	4,026999	1	620,0795	801,0594	0,8006189	0,672924	437,0916	4,019545	3	11	640	791						Untertest2.avi	0	880	547	72	111	564	679	383	0	Content		568	680	23116417	2314669713
23133	09:02:19.617	00:00:23.133	1388	649,2255	793,8239	0,8007411	0,6733519	440,2355	4,071753	1	628,434	803,991	0,8007519	0,6733474	440,2355	4,064102	3	11	649	794						Untertest2.avi	0	880	547	72	111	564	679	383	0	Content		577	683	23133167	2314686463
23150	09:02:19.634	00:00:23.149	1389	616,084	791,4893	0,8012434	0,6735982	438,6744	4,073863	1	591,7012	801,481	0,8012227	0,673594	438,6744	4,065565	3	11	616	791						Untertest2.avi	0	880	547	72	111	564	679	383	0	Content		544	680	23149787	2314703083
23166	09:02:19.650	00:00:23.166	1390	644,1607	781,3065	0,8017649	0,6740492	439,1663	4,08542	1	622,4692	791,1766	0,8017659	0,6740448	439,1663	4,077591	3	11	644	781						Untertest2.avi	0	880	547	72	111	564	679	383	0	Content		572	670	23166088	2314719384
23183	09:02:19.667	00:00:23.182	1391	674,6913	779,7083	0,8019947	0,674124	442,7924	4,161978	1	653,4849	789,7322	0,8019966	0,6741196	442,7924	4,154129	3	11	675	780						Untertest2.avi	0	880	547	72	111	564	679	383	0	Content		603	669	23182707	2314736003
23199	09:02:19.683	00:00:23.199	1392	634,226	801,4973	0,8033699	0,674104	436,9026	4,115295	1	613,931	811,7047	0,8033859	0,6740994	436,9026	4,107532	3	11	634	801						Untertest2.avi	0	880	547	72	111	564	679	383	0	Content		562	690	23199330	2314752626
23216	09:02:19.700	00:00:23.216	1393	664,5186	794,7141	0,8044355	0,6742359	438,4445	4,139559	1	644,7098	804,9155	0,8044514	0,6742313	438,4445	4,13195	3	11	665	795						Untertest2.avi	0	880	547	72	111	564	679	383	0	Content		593	684	23216400	2314769696
23233	09:02:19.717	00:00:23.233	1394	619,2199	785,2311	0,8058912	0,6747162	435,6162	4,036766	1	596,9849	795,0342	0,8058898	0,6747118	435,6162	4,028892	3	11	619	785						Untertest2.avi	0	880	547	72	111	564	679	383	0	Content		547	674	23233021	2314786317
23250	09:02:19.734	00:00:23.249	1395	641,9542	790,9606	0,8066869	0,675441	441,8408	4,193996	1	621,6144	801,0916	0,8067026	0,6754364	441,8408	4,186027	3	11	642	791						Untertest2.avi	0	880	547	72	111	564	679	383	0	Content		570	680	23249644	2314802940
23266	09:02:19.750	00:00:23.265	1396	641,3004	780,8101	0,809183	0,6763963	433,1255	4,030103	1	619,4736	790,5507	0,8091803	0,6763918	433,1255	4,022397	3	11	641	781						Untertest2.avi	0	880	547	72	111	564	679	383	0	Content		569	670	23265945	2314819241
23283	09:02:19.767	00:00:23.282	1397	635,3273	774,5425	0,8107181	0,6770124	434,6989	4,014093	1	613,6387	784,1766	0,8107189	0,6770079	434,6989	4,006435	3	11	635	775						Untertest2.avi	0	880	547	72	111	564	679	383	0	Content		563	664	23282691	2314835987
23299	09:02:19.783	00:00:23.299	1398	607,9908	785,1821	0,8124124	0,6779302	435,6945	4,069556	1	585,3846	794,9703	0,8124092	0,6779258	435,6945	4,061493	3	11	608	785						Untertest2.avi	0	880	547	72	111	564	679	383	0	Content		536	674	23299312	2314852608
23316	09:02:19.800	00:00:23.316	1399	629,4629	774,7871	0,8135529	0,6784862	442,2759	4,205701	1	608,3399	784,5781	0,8135641	0,6784818	442,2759	4,197453	3	11	629	775						Untertest2.avi	0	880	547	72	111	564	679	383	0	Content		557	664	23316258	2314869554
23333	09:02:19.817	00:00:23.333	1400	592,6739	794,6288	0,8166447	0,6791205	431,3059	4,101534	1	567,8425	804,4834	0,8166186	0,6791162	431,3059	4,093024	3	12	593	795						Untertest2.avi	0	880	547	72	111	515	694	233	0	Content		521	684	23333005	2314886301
23350	09:02:19.834	00:00:23.349	1401	566,9709	805,1829	0,8185949	0,6789252	430,8488	4,132509	1	541,4174	815,1722	0,8185658	0,6789209	430,8488	4,123778	3	12	567	805						Untertest2.avi	0	880	547	72	111	515	694	233	0	Content		495	694	23349628	2314902924
23366	09:02:19.850	00:00:23.365	1402	-1024	-768	-1	-1	-1	-1	4	-1024	-768	-1	-1	-1	-1	4	12	0	0						Untertest2.avi	0	880	547	72	111	515	694	233	0	Content		-72	-111	23365928	2314919224
23383	09:02:19.867	00:00:23.382	1403	-1024	-768	-1	-1	-1	-1	4	-1024	-768	-1	-1	-1	-1	4	12	0	0						Untertest2.avi	0	880	547	72	111	515	694	233	0	Content		-72	-111	23382675	2314935971
23399	09:02:19.883	00:00:23.399	1404	568,8421	808,4698	0,8241044	0,6790155	430,5446	4,198988	1	543,3145	818,5439	0,8240753	0,6790113	430,5446	4,19003	3	12	569	808						Untertest2.avi	0	880	547	72	111	515	694	233	0	Content		497	697	23399295	2314952591
23416	09:02:19.900	00:00:23.416	1405	605,1362	807,6096	0,8261449	0,6800137	435,6797	4,050133	1	584,1697	817,8932	0,826161	0,6800091	435,6797	4,042331	3	12	605	808						Untertest2.avi	0	880	547	72	111	515	694	233	0	Content		533	697	23416290	2314969586
23433	09:02:19.917	00:00:23.432	1406	580,9007	817,1508	0,8283479	0,6816572	435,6797	4,079021	1	559,4133	827,4047	0,8283631	0,6816558	435,6797	4,070988	3	12	581	817						Untertest2.avi	0	880	547	72	111	515	694	233	0	Content		509	706	23432795	2314986091
23450	09:02:19.934	00:00:23.449	1407	-1024	-768	-1	-1	-1	-1	4	-1024	-768	-1	-1	-1	-1	4	12	0	0						Untertest2.avi	0	880	547	72	111	515	694	233	0	Content		-72	-111	23449613	2315002909
23466	09:02:19.950	00:00:23.465	1408	-1024	-768	-1	-1	-1	-1	4	-1024	-768	-1	-1	-1	-1	4	12	0	0						Untertest2.avi	0	880	547	72	111	515	694	233	0	Content		-72	-111	23465918	2315019214
23483	09:02:19.967	00:00:23.482	1409	653,8548	803,5275	0,8354474	0,6917272	435,6797	4,078033	1	633,6628	813,7622	0,8354626	0,6917258	435,6797	4,070504	3	12	654	804						Untertest2.avi	0	880	547	72	111	515	694	233	0	Content		582	693	23482542	2315035838
23499	09:02:19.983	00:00:23.499	1410	620,904	804,5693	0,8374994	0,6961739	435,6797	4,191556	1	600,1921	814,7239	0,8375146	0,6961725	435,6797	4,183407	3	12	621	805						Untertest2.avi	0	880	547	72	111	515	694	233	0	Content		549	694	23499284	2315052580
23516	09:02:20.000	00:00:23.516	1411	-1024	-768	-1	-1	-1	-1	4	-1024	-768	-1	-1	-1	-1	4	12	0	0						Untertest2.avi	0	880	547	72	111	515	694	233	0	Content		-72	-111	23516157	2315069453
23533	09:02:20.017	00:00:23.532	1412	-1024	-768	-1	-1	-1	-1	4	-1024	-768	-1	-1	-1	-1	4	12	0	0						Untertest2.avi	0	880	547	72	111	515	694	233	0	Content		-72	-111	23532903	2315086199
23550	09:02:20.034	00:00:23.549	1413	615,7065	795,5154	0,8431283	0,7090482	435,6797	4,167195	1	594,8602	805,4951	0,8431435	0,7090467	435,6797	4,159072	3	12	616	796						Untertest2.avi	0	880	547	72	111	515	694	233	0	Content		544	685	23549594	2315102890
23566	09:02:20.050	00:00:23.566	1414	571,071	810,2799	0,8441777	0,7125716	432,1879	4,147049	1	549,7139	820,5135	0,8441939	0,7125668	432,1879	4,138768	3	13	571	810						Untertest2.avi	0	880	547	72	111	680	676	233	0	Content		499	699	23566022	2315119318
23583	09:02:20.067	00:00:23.582	1415	627,0014	816,5757	0,8458523	0,7161505	432,1879	4,109611	1	606,4608	826,9738	0,8458678	0,716149	432,1879	4,101796	3	13	627	817						Untertest2.avi	0	880	547	72	111	680	676	233	0	Content		555	706	23582893	2315136189
23600	09:02:20.084	00:00:23.599	1416	752,1342	805,8909	0,8459232	0,7189196	432,1879	4,078231	1	733,7626	816,547	0,8459386	0,7189181	432,1879	4,07163	3	13	752	806						Untertest2.avi	0	880	547	72	111	680	676	233	0	Content		680	695	23599515	2315152811
23616	09:02:20.100	00:00:23.616	1417	852,5702	797,616	0,8464041	0,7217261	430,7715	4,194564	1	836,3339	808,6812	0,8464205	0,7217212	430,7715	4,188868	3	13	853	798						Untertest2.avi	0	880	547	72	111	680	676	233	0	Content		781	687	23616332	2315169628
23633	09:02:20.117	00:00:23.632	1418	883,9467	781,995	0,847454	0,7233548	430,3525	4,110956	1	868,0388	792,8952	0,8474703	0,7233499	430,3525	4,105742	3	13	884	782						Untertest2.avi	0	880	547	72	111	680	676	233	0	Content		812	671	23632759	2315186055
23650	09:02:20.134	00:00:23.649	1419	-1024	-768	-1	-1	-1	-1	4	-1024	-768	-1	-1	-1	-1	4	13	0	0						Untertest2.avi	0	880	547	72	111	680	676	233	0	Content		-72	-111	23649701	2315202997
23666	09:02:20.150	00:00:23.666	1420	-1024	-768	-1	-1	-1	-1	4	-1024	-768	-1	-1	-1	-1	4	13	0	0						Untertest2.avi	0	880	547	72	111	680	676	233	0	Content		-72	-111	23666003	2315219299
23683	09:02:20.167	00:00:23.682	1421	-1024	-768	-1	-1	-1	-1	4	-1024	-768	-1	-1	-1	-1	4	13	0	0						Untertest2.avi	0	880	547	72	111	680	676	233	0	Content		-72	-111	23682749	2315236045
23699	09:02:20.183	00:00:23.699	1422	186,524	786,6099	0,8453565	0,7290404	430,3525	4,135673	1	157,2416	795,21	0,8453728	0,7290356	430,3525	4,127351	3	13	187	787						Untertest2.avi	0	880	547	72	111	680	676	233	0	Content		115	676	23699371	2315252667
23716	09:02:20.200	00:00:23.716	1423	-1024	-768	-1	-1	-1	-1	4	-1024	-768	-1	-1	-1	-1	4	13	0	0						Untertest2.avi	0	880	547	72	111	680	676	233	0	Content		-72	-111	23716246	2315269542
23733	09:02:20.217	00:00:23.732	1424	-1024	-768	-1	-1	-1	-1	4	-1024	-768	-1	-1	-1	-1	4	13	0	0						Untertest2.avi	0	880	547	72	111	680	676	233	0	Content		-72	-111	23732865	2315286161
23750	09:02:20.234	00:00:23.749	1425	-1024	-768	-1	-1	-1	-1	4	-1024	-768	-1	-1	-1	-1	4	13	0	0						Untertest2.avi	0	880	547	72	111	680	676	233	0	Content		-72	-111	23749685	2315302981
23766	09:02:20.250	00:00:23.766	1426	-1024	-768	-1	-1	-1	-1	4	-1024	-768	-1	-1	-1	-1	4	13	0	0						Untertest2.avi	0	880	547	72	111	680	676	233	0	Content		-72	-111	23766113	2315319409
23783	09:02:20.267	00:00:23.782	1427	882,4207	742,9711	0,8608623	0,7345395	430,3525	4,068137	1	866,3258	753,0361	0,8608778	0,734538	430,3525	4,06311	3	13	882	743						Untertest2.avi	0	880	547	72	111	680	676	233	0	Content		810	632	23782860	2315336156
23799	09:02:20.283	00:00:23.799	1428	-1024	-768	-1	-1	-1	-1	4	-1024	-768	-1	-1	-1	-1	4		0	0						Untertest2.avi	0	880	547	72	111				0	Content		-72	-111	23799484	2315352780
23816	09:02:20.300	00:00:23.816	1429	-1024	-768	-1	-1	-1	-1	4	-1024	-768	-1	-1	-1	-1	4		0	0						Untertest2.avi	0	880	547	72	111				0	Content		-72	-111	23816229	2315369525
23833	09:02:20.317	00:00:23.832	1430	-1024	-768	-1	-1	-1	-1	4	-1024	-768	-1	-1	-1	-1	4		0	0						Untertest2.avi	0	880	547	72	111				0	Content		-72	-111	23832726	2315386022
23850	09:02:20.334	00:00:23.849	1431	-1024	-768	-1	-1	-1	-1	4	-1024	-768	-1	-1	-1	-1	4		0	0						Untertest2.avi	0	880	547	72	111				0	Content		-72	-111	23849591	2315402887
23866	09:02:20.350	00:00:23.866	1432	-1024	-768	-1	-1	-1	-1	4	-1024	-768	-1	-1	-1	-1	4		0	0						Untertest2.avi	0	880	547	72	111				0	Content		-72	-111	23866100	2315419396
23883	09:02:20.367	00:00:23.882	1433	-1024	-768	-1	-1	-1	-1	4	-1024	-768	-1	-1	-1	-1	4		0	0						Untertest2.avi	0	880	547	72	111				0	Content		-72	-111	23882915	2315436211
23899	09:02:20.383	00:00:23.899	1434	-1024	-768	-1	-1	-1	-1	4	-1024	-768	-1	-1	-1	-1	4		0	0						Untertest2.avi	0	880	547	72	111				0	Content		-72	-111	23899339	2315452635
23916	09:02:20.400	00:00:23.916	1435	-1024	-768	-1	-1	-1	-1	4	-1024	-768	-1	-1	-1	-1	4		0	0						Untertest2.avi	0	880	547	72	111				0	Content		-72	-111	23916212	2315469508
23933	09:02:20.417	00:00:23.932	1436	-1024	-768	-1	-1	-1	-1	4	-1024	-768	-1	-1	-1	-1	4		0	0						Untertest2.avi	0	880	547	72	111				0	Content		-72	-111	23932712	2315486008
23949	09:02:20.433	00:00:23.949	1437	-1024	-768	-1	-1	-1	-1	4	-1024	-768	-1	-1	-1	-1	4		0	0						Untertest2.avi	0	880	547	72	111				0	Content		-72	-111	23949460	2315502756
23966	09:02:20.450	00:00:23.966	1438	-1024	-768	-1	-1	-1	-1	4	-1024	-768	-1	-1	-1	-1	4		0	0						Untertest2.avi	0	880	547	72	111				0	Content		-72	-111	23966083	2315519379
23983	09:02:20.467	00:00:23.982	1439	-1024	-768	-1	-1	-1	-1	4	-1024	-768	-1	-1	-1	-1	4		0	0						Untertest2.avi	0	880	547	72	111				0	Content		-72	-111	23982831	2315536127
23999	09:02:20.483	00:00:23.999	1440	-1024	-768	-1	-1	-1	-1	4	-1024	-768	-1	-1	-1	-1	4		0	0						Untertest2.avi	0	880	547	72	111				0	Content		-72	-111	23999454	2315552750
24016	09:02:20.500	00:00:24.016	1441	-1024	-768	-1	-1	-1	-1	4	-1024	-768	-1	-1	-1	-1	4		0	0						Untertest2.avi	0	880	547	72	111				0	Content		-72	-111	24016075	2315569371
24033	09:02:20.517	00:00:24.032	1442	-1024	-768	-1	-1	-1	-1	4	-1024	-768	-1	-1	-1	-1	4		0	0						Untertest2.avi	0	880	547	72	111				0	Content		-72	-111	24032697	2315585993
24050	09:02:20.534	00:00:24.049	1443	-1024	-768	-1	-1	-1	-1	4	-1024	-768	-1	-1	-1	-1	4		0	0						Untertest2.avi	0	880	547	72	111				0	Content		-72	-111	24049516	2315602812
24066	09:02:20.550	00:00:24.065	1444	-1024	-768	-1	-1	-1	-1	4	-1024	-768	-1	-1	-1	-1	4		0	0						Untertest2.avi	0	880	547	72	111				0	Content		-72	-111	24065944	2315619240
24083	09:02:20.567	00:00:24.082	1445	-1024	-768	-1	-1	-1	-1	4	-1024	-768	-1	-1	-1	-1	4		0	0						Untertest2.avi	0	880	547	72	111				0	Content		-72	-111	24082561	2315635857
24099	09:02:20.583	00:00:24.099	1446	-1024	-768	-1	-1	-1	-1	4	-1024	-768	-1	-1	-1	-1	4		0	0						Untertest2.avi	0	880	547	72	111				0	Content		-72	-111	24099311	2315652607
24116	09:02:20.600	00:00:24.116	1447	-1024	-768	-1	-1	-1	-1	4	-1024	-768	-1	-1	-1	-1	4		0	0						Untertest2.avi	0	880	547	72	111				0	Content		-72	-111	24116059	2315669355
24133	09:02:20.617	00:00:24.132	1448	-1024	-768	-1	-1	-1	-1	4	-1024	-768	-1	-1	-1	-1	4		0	0						Untertest2.avi	0	880	547	72	111				0	Content		-72	-111	24132679	2315685975
24149	09:02:20.633	00:00:24.149	1449	-1024	-768	-1	-1	-1	-1	4	-1024	-768	-1	-1	-1	-1	4		0	0						Untertest2.avi	0	880	547	72	111				0	Content		-72	-111	24149392	2315702688
24166	09:02:20.650	00:00:24.165	1450	-1024	-768	-1	-1	-1	-1	4	-1024	-768	-1	-1	-1	-1	4		0	0						Untertest2.avi	0	880	547	72	111				0	Content		-72	-111	24165794	2315719090
24183	09:02:20.667	00:00:24.182	1451	-1024	-768	-1	-1	-1	-1	4	-1024	-768	-1	-1	-1	-1	4		0	0						Untertest2.avi	0	880	547	72	111				0	Content		-72	-111	24182672	2315735968
24199	09:02:20.683	00:00:24.199	1452	-1024	-768	-1	-1	-1	-1	4	-1024	-768	-1	-1	-1	-1	4		0	0						Untertest2.avi	0	880	547	72	111				0	Content		-72	-111	24199296	2315752592
24216	09:02:20.700	00:00:24.215	1453	-1024	-768	-1	-1	-1	-1	4	-1024	-768	-1	-1	-1	-1	4		0	0						Untertest2.avi	0	880	547	72	111				0	Content		-72	-111	24215917	2315769213
24232	09:02:20.716	00:00:24.232	1454	-1024	-768	-1	-1	-1	-1	4	-1024	-768	-1	-1	-1	-1	4		0	0						Untertest2.avi	0	880	547	72	111				0	Content		-72	-111	24232415	2315785711
24249	09:02:20.733	00:00:24.249	1455	-1024	-768	-1	-1	-1	-1	4	-1024	-768	-1	-1	-1	-1	4		0	0						Untertest2.avi	0	880	547	72	111				0	Content		-72	-111	24249484	2315802780
24266	09:02:20.750	00:00:24.265	1456	850,6763	821,3025	0,8547087	0,7519767	455,8022	4,368258	3	833,1689	833,5649	0,8547235	0,7519723	455,8022	4,361741	1	14	833	834						Untertest2.avi	0	880	547	72	111	841	649	267	0	Content		761	723	24265786	2315819082
24283	09:02:20.767	00:00:24.282	1457	1049,589	727,2855	0,8532952	0,7527738	455,8022	4,107262	3	1035,543	738,4146	0,8533093	0,7527725	455,8022	4,104383	1	14	1036	738						Untertest2.avi	0	880	547	72	111	841	649	267	0	Content		964	627	24282660	2315835956
24299	09:02:20.783	00:00:24.299	1458	-1024	-768	-1	-1	-1	-1	4	-1024	-768	-1	-1	-1	-1	4	14	0	0						Untertest2.avi	0	880	547	72	111	841	649	267	0	Content		-72	-111	24299280	2315852576
24316	09:02:20.800	00:00:24.316	1459	-1024	-768	-1	-1	-1	-1	4	-1024	-768	-1	-1	-1	-1	4	14	0	0						Untertest2.avi	0	880	547	72	111	841	649	267	0	Content		-72	-111	24316097	2315869393
24332	09:02:20.816	00:00:24.332	1460	870,7299	772,4398	0,8510714	0,7543227	409,5103	3,893414	3	850,4464	782,8419	0,8510405	0,7543178	409,5103	3,887576	1	14	850	783						Untertest2.avi	0	880	547	72	111	841	649	267	0	Content		778	672	24332391	2315885687
24349	09:02:20.833	00:00:24.349	1461	-1024	-768	-1	-1	-1	-1	4	-1024	-768	-1	-1	-1	-1	4	14	0	0						Untertest2.avi	0	880	547	72	111	841	649	267	0	Content		-72	-111	24349400	2315902696
24366	09:02:20.850	00:00:24.365	1462	860,2244	750,3733	0,8464867	0,7554684	409,5101	3,854282	3	844,789	760,0317	0,8465036	0,7554668	409,5101	3,849817	1	14	845	760						Untertest2.avi	0	880	547	72	111	841	649	267	0	Content		773	649	24365892	2315919188
24383	09:02:20.867	00:00:24.382	1463	-1024	-768	-1	-1	-1	-1	4	-1024	-768	-1	-1	-1	-1	4	14	0	0						Untertest2.avi	0	880	547	72	111	841	649	267	0	Content		-72	-111	24382711	2315936007
24399	09:02:20.883	00:00:24.399	1464	-1024	-768	-1	-1	-1	-1	4	-1024	-768	-1	-1	-1	-1	4	14	0	0						Untertest2.avi	0	880	547	72	111	841	649	267	0	Content		-72	-111	24399136	2315952432
24416	09:02:20.900	00:00:24.415	1465	-1024	-768	-1	-1	-1	-1	4	-1024	-768	-1	-1	-1	-1	4	14	0	0						Untertest2.avi	0	880	547	72	111	841	649	267	0	Content		-72	-111	24415757	2315969053
24432	09:02:20.916	00:00:24.432	1466	952,039	741,1653	0,8384232	0,7574791	422,4832	4,112234	3	935,3246	751,5688	0,8384166	0,7574743	422,4832	4,107502	1	14	935	752						Untertest2.avi	0	880	547	72	111	841	649	267	0	Content		863	641	24432380	2315985676
24449	09:02:20.933	00:00:24.449	1467	934,6694	733,3256	0,8390902	0,7602046	422,4831	4,043733	3	920,1602	743,2645	0,8391063	0,760203	422,4831	4,039716	1	14	920	743						Untertest2.avi	0	880	547	72	111	841	649	267	0	Content		848	632	24449252	2316002548
24466	09:02:20.950	00:00:24.465	1468	951,9786	720,2231	0,839455	0,7618632	422,4831	4,042269	3	937,6432	730,0378	0,839471	0,7618616	422,4831	4,038335	1	14	938	730						Untertest2.avi	0	880	547	72	111	841	649	267	0	Content		866	619	24465874	2316019170
24483	09:02:20.967	00:00:24.482	1469	-1024	-768	-1	-1	-1	-1	4	-1024	-768	-1	-1	-1	-1	4	14	0	0						Untertest2.avi	0	880	547	72	111	841	649	267	0	Content		-72	-111	24482620	2316035916
24499	09:02:20.983	00:00:24.498	1470	-1024	-768	-1	-1	-1	-1	4	-1024	-768	-1	-1	-1	-1	4	14	0	0						Untertest2.avi	0	880	547	72	111	841	649	267	0	Content		-72	-111	24498996	2316052292
24516	09:02:21.000	00:00:24.515	1471	927,7197	768,7426	0,8347932	0,7699671	431,2826	4,317815	3	913,2623	779,6614	0,8348095	0,7699621	431,2826	4,31296	1	14	913	780						Untertest2.avi	0	880	547	72	111	841	649	267	0	Content		841	669	24515615	2316068911
24532	09:02:21.016	00:00:24.532	1472	860,7754	770,225	0,8352678	0,776147	401,3202	4,04667	3	841,1071	780,333	0,8352354	0,7761419	401,3201	4,040468	1	15	841	780						Untertest2.avi	0	880	547	72	111	771	663	284	0	Content		769	669	24532364	2316085660
24549	09:02:21.033	00:00:24.549	1473	858,268	740,4758	0,8319644	0,7846898	401,3199	3,923591	3	843,2985	749,7991	0,8319819	0,784688	401,3199	3,918885	1	15	843	750						Untertest2.avi	0	880	547	72	111	771	663	284	0	Content		771	639	24549234	2316102530
24566	09:02:21.050	00:00:24.565	1474	-1024	-768	-1	-1	-1	-1	4	-1024	-768	-1	-1	-1	-1	4	15	0	0						Untertest2.avi	0	880	547	72	111	771	663	284	0	Content		-72	-111	24565856	2316119152
24583	09:02:21.067	00:00:24.582	1475	-1024	-768	-1	-1	-1	-1	4	-1024	-768	-1	-1	-1	-1	4	15	0	0						Untertest2.avi	0	880	547	72	111	771	663	284	0	Content		-72	-111	24582671	2316135967
24599	09:02:21.083	00:00:24.599	1476	-1024	-768	-1	-1	-1	-1	4	-1024	-768	-1	-1	-1	-1	4	15	0	0						Untertest2.avi	0	880	547	72	111	771	663	284	0	Content		-72	-111	24599095	2316152391
24616	09:02:21.100	00:00:24.615	1477	-1024	-768	-1	-1	-1	-1	4	-1024	-768	-1	-1	-1	-1	4	15	0	0						Untertest2.avi	0	880	547	72	111	771	663	284	0	Content		-72	-111	24615719	2316169015
24632	09:02:21.116	00:00:24.632	1478	-1024	-768	-1	-1	-1	-1	4	-1024	-768	-1	-1	-1	-1	4	15	0	0						Untertest2.avi	0	880	547	72	111	771	663	284	0	Content		-72	-111	24632468	2316185764
24649	09:02:21.133	00:00:24.649	1479	818,8196	760,4657	0,8079898	0,8362327	401,3199	3,995121	3	803,5992	769,9539	0,8080072	0,8362308	401,3199	3,990031	1	15	804	770						Untertest2.avi	0	880	547	72	111	771	663	284	0	Content		732	659	24649215	2316202511
24666	09:02:21.150	00:00:24.665	1480	847,1877	768,5122	0,8030905	0,8424347	408,0044	4,123611	3	827,2999	778,6997	0,8030588	0,8424296	408,0044	4,117047	1	15	827	779						Untertest2.avi	0	880	547	72	111	771	663	284	0	Content		755	668	24665839	2316219135
24683	09:02:21.167	00:00:24.682	1481	-1024	-768	-1	-1	-1	-1	4	-1024	-768	-1	-1	-1	-1	4	15	0	0						Untertest2.avi	0	880	547	72	111	771	663	284	0	Content		-72	-111	24682587	2316235883
24699	09:02:21.183	00:00:24.699	1482	862,5023	760,9557	0,7942809	0,8540907	409,9692	4,105903	3	842,8454	771,1225	0,7942495	0,8540856	409,9691	4,099613	1	15	843	771						Untertest2.avi	0	880	547	72	111	771	663	284	0	Content		771	660	24699333	2316252629
24716	09:02:21.200	00:00:24.716	1483	896,2783	763,2262	0,7905417	0,8601121	408,855	4,077329	3	877,179	773,5962	0,7905101	0,860107	408,855	4,071532	1	15	877	774						Untertest2.avi	0	880	547	72	111	771	663	284	0	Content		805	663	24716401	2316269697
24733	09:02:21.217	00:00:24.732	1484	870,769	761,4405	0,7862445	0,8658757	410,6854	4,154932	3	853,9752	771,5973	0,7862374	0,8658703	410,6854	4,149477	1	15	854	772						Untertest2.avi	0	880	547	72	111	771	663	284	0	Content		782	661	24732703	2316285999
24750	09:02:21.234	00:00:24.749	1485	877,6106	765,9702	0,7830218	0,8718919	408,4727	4,128325	3	858,2172	776,2855	0,7829902	0,8718866	408,4727	4,122033	1	15	858	776						Untertest2.avi	0	880	547	72	111	771	663	284	0	Content		786	665	24749772	2316303068
24766	09:02:21.250	00:00:24.766	1486	-1024	-768	-1	-1	-1	-1	4	-1024	-768	-1	-1	-1	-1	4	15	0	0						Untertest2.avi	0	880	547	72	111	771	663	284	0	Content		-72	-111	24766073	2316319369
24783	09:02:21.267	00:00:24.783	1487	240,1587	753,7115	0,7688562	0,8850116	408,4725	4,131233	3	213,1147	760,7905	0,768874	0,885006	408,4725	4,122794	1	15	213	761						Untertest2.avi	0	880	547	72	111	771	663	284	0	Content		141	650	24783142	2316336438
24800	09:02:21.284	00:00:24.799	1488	838,0627	784,2631	0,7752257	0,8915746	396,9872	4,025128	3	822,4482	794,3916	0,7752311	0,8915688	396,9872	4,019973	1	15	822	794						Untertest2.avi	0	880	547	72	111	771	663	284	0	Content		750	683	24799568	2316352864
24816	09:02:21.300	00:00:24.816	1489	-1024	-768	-1	-1	-1	-1	4	-1024	-768	-1	-1	-1	-1	4		0	0						Untertest2.avi	0	880	547	72	111				0	Content		-72	-111	24816433	2316369729
24833	09:02:21.317	00:00:24.832	1490	-1024	-768	-1	-1	-1	-1	4	-1024	-768	-1	-1	-1	-1	4		0	0						Untertest2.avi	0	880	547	72	111				0	Content		-72	-111	24832940	2316386236
24850	09:02:21.334	00:00:24.849	1491	-1024	-768	-1	-1	-1	-1	4	-1024	-768	-1	-1	-1	-1	4		0	0						Untertest2.avi	0	880	547	72	111				0	Content		-72	-111	24849884	2316403180
24866	09:02:21.350	00:00:24.866	1492	-1024	-768	-1	-1	-1	-1	4	-1024	-768	-1	-1	-1	-1	4		0	0						Untertest2.avi	0	880	547	72	111				0	Content		-72	-111	24866184	2316419480
24883	09:02:21.367	00:00:24.883	1493	-1024	-768	-1	-1	-1	-1	4	-1024	-768	-1	-1	-1	-1	4		0	0						Untertest2.avi	0	880	547	72	111				0	Content		-72	-111	24883192	2316436488
24900	09:02:21.384	00:00:24.899	1494	-1024	-768	-1	-1	-1	-1	4	-1024	-768	-1	-1	-1	-1	4		0	0						Untertest2.avi	0	880	547	72	111				0	Content		-72	-111	24899685	2316452981
24916	09:02:21.400	00:00:24.916	1495	-1024	-768	-1	-1	-1	-1	4	-1024	-768	-1	-1	-1	-1	4		0	0						Untertest2.avi	0	880	547	72	111				0	Content		-72	-111	24916308	2316469604
24933	09:02:21.417	00:00:24.933	1496	-1024	-768	-1	-1	-1	-1	4	-1024	-768	-1	-1	-1	-1	4		0	0						Untertest2.avi	0	880	547	72	111				0	Content		-72	-111	24933057	2316486353
24950	09:02:21.434	00:00:24.949	1497	-1024	-768	-1	-1	-1	-1	4	-1024	-768	-1	-1	-1	-1	4		0	0						Untertest2.avi	0	880	547	72	111				0	Content		-72	-111	24949677	2316502973
24966	09:02:21.450	00:00:24.966	1498	-1024	-768	-1	-1	-1	-1	4	-1024	-768	-1	-1	-1	-1	4		0	0						Untertest2.avi	0	880	547	72	111				0	Content		-72	-111	24966301	2316519597
24983	09:02:21.467	00:00:24.983	1499	-1024	-768	-1	-1	-1	-1	4	-1024	-768	-1	-1	-1	-1	4		0	0						Untertest2.avi	0	880	547	72	111				0	Content		-72	-111	24983050	2316536346
25000	09:02:21.484	00:00:24.999	1500	-1024	-768	-1	-1	-1	-1	4	-1024	-768	-1	-1	-1	-1	4		0	0						Untertest2.avi	0	880	547	72	111				0	Content		-72	-111	24999673	2316552969
25016	09:02:21.500	00:00:25.016	1501	-1024	-768	-1	-1	-1	-1	4	-1024	-768	-1	-1	-1	-1	4		0	0						Untertest2.avi	0	880	547	72	111				0	Content		-72	-111	25016296	2316569592
25033	09:02:21.517	00:00:25.032	1502	-1024	-768	-1	-1	-1	-1	4	-1024	-768	-1	-1	-1	-1	4		0	0						Untertest2.avi	0	880	547	72	111				0	Content		-72	-111	25032546	2316585842
25050	09:02:21.534	00:00:25.049	1503	-1024	-768	-1	-1	-1	-1	4	-1024	-768	-1	-1	-1	-1	4		0	0						Untertest2.avi	0	880	547	72	111				0	Content		-72	-111	25049792	2316603088
25066	09:02:21.550	00:00:25.066	1504	-1024	-768	-1	-1	-1	-1	4	-1024	-768	-1	-1	-1	-1	4		0	0						Untertest2.avi	0	880	547	72	111				0	Content		-72	-111	25066417	2316619713
25083	09:02:21.567	00:00:25.083	1505	-1024	-768	-1	-1	-1	-1	4	-1024	-768	-1	-1	-1	-1	4		0	0						Untertest2.avi	0	880	547	72	111				0	Content		-72	-111	25083041	2316636337
25099	09:02:21.583	00:00:25.099	1506	-1024	-768	-1	-1	-1	-1	4	-1024	-768	-1	-1	-1	-1	4		0	0						Untertest2.avi	0	880	547	72	111				0	Content		-72	-111	25099038	2316652334
25115	09:02:21.599	00:00:25.114	1507	-1024	-768	-1	-1	-1	-1	4	-1024	-768	-1	-1	-1	-1	4		0	0						Untertest2.avi	0	880	547	72	111				0	Content		-72	-111	25114538	2316667834
25131	09:02:21.615	00:00:25.131	1508	-1024	-768	-1	-1	-1	-1	4	-1024	-768	-1	-1	-1	-1	4		0	0						Untertest2.avi	0	880	547	72	111				0	Content		-72	-111	25131171	2316684467
25148	09:02:21.632	00:00:25.147	1509	-1024	-768	-1	-1	-1	-1	4	-1024	-768	-1	-1	-1	-1	4		0	0						Untertest2.avi	0	880	547	72	111				0	Content		-72	-111	25147782	2316701078
25165	09:02:21.649	00:00:25.164	1510	-1024	-768	-1	-1	-1	-1	4	-1024	-768	-1	-1	-1	-1	4		0	0						Untertest2.avi	0	880	547	72	111				0	Content		-72	-111	25164975	2316718271
25182	09:02:21.666	00:00:25.182	1511	-1024	-768	-1	-1	-1	-1	4	-1024	-768	-1	-1	-1	-1	4		0	0						Untertest2.avi	0	880	547	72	111				0	Content		-72	-111	25182345	2316735641
25200	09:02:21.684	00:00:25.199	1512	-1024	-768	-1	-1	-1	-1	4	-1024	-768	-1	-1	-1	-1	4		0	0						Untertest2.avi	0	880	547	72	111				0	Content		-72	-111	25199594	2316752890
25214	09:02:21.698	00:00:25.214	1513	-1024	-768	-1	-1	-1	-1	4	-1024	-768	-1	-1	-1	-1	4		0	0						Untertest2.avi	0	880	547	72	111				0	Content		-72	-111	25214399	2316767695
25231	09:02:21.715	00:00:25.231	1514	-1024	-768	-1	-1	-1	-1	4	-1024	-768	-1	-1	-1	-1	4		0	0						Untertest2.avi	0	880	547	72	111				0	Content		-72	-111	25231159	2316784455
25248	09:02:21.732	00:00:25.247	1515	-1024	-768	-1	-1	-1	-1	4	-1024	-768	-1	-1	-1	-1	4		0	0						Untertest2.avi	0	880	547	72	111				0	Content		-72	-111	25247770	2316801066
25265	09:02:21.749	00:00:25.264	1516	-1024	-768	-1	-1	-1	-1	4	-1024	-768	-1	-1	-1	-1	4		0	0						Untertest2.avi	0	880	547	72	111				0	Content		-72	-111	25264518	2316817814
25281	09:02:21.765	00:00:25.281	1517	-1024	-768	-1	-1	-1	-1	4	-1024	-768	-1	-1	-1	-1	4		0	0						Untertest2.avi	0	880	547	72	111				0	Content		-72	-111	25281017	2316834313
25298	09:02:21.782	00:00:25.297	1518	-1024	-768	-1	-1	-1	-1	4	-1024	-768	-1	-1	-1	-1	4		0	0						Untertest2.avi	0	880	547	72	111				0	Content		-72	-111	25297640	2316850936
25315	09:02:21.799	00:00:25.314	1519	-1024	-768	-1	-1	-1	-1	4	-1024	-768	-1	-1	-1	-1	4		0	0						Untertest2.avi	0	880	547	72	111				0	Content		-72	-111	25314834	2316868130
25332	09:02:21.816	00:00:25.332	1520	-1024	-768	-1	-1	-1	-1	4	-1024	-768	-1	-1	-1	-1	4		0	0						Untertest2.avi	0	880	547	72	111				0	Content		-72	-111	25332207	2316885503
25349	09:02:21.833	00:00:25.349	1521	-1024	-768	-1	-1	-1	-1	4	-1024	-768	-1	-1	-1	-1	4		0	0						Untertest2.avi	0	880	547	72	111				0	Content		-72	-111	25349454	2316902750
25364	09:02:21.848	00:00:25.364	1522	-1024	-768	-1	-1	-1	-1	4	-1024	-768	-1	-1	-1	-1	4		0	0						Untertest2.avi	0	880	547	72	111				0	Content		-72	-111	25364381	2316917677
25381	09:02:21.865	00:00:25.381	1523	-1024	-768	-1	-1	-1	-1	4	-1024	-768	-1	-1	-1	-1	4		0	0						Untertest2.avi	0	880	547	72	111				0	Content		-72	-111	25381006	2316934302
25398	09:02:21.882	00:00:25.397	1524	-1024	-768	-1	-1	-1	-1	4	-1024	-768	-1	-1	-1	-1	4		0	0						Untertest2.avi	0	880	547	72	111				0	Content		-72	-111	25397752	2316951048
25414	09:02:21.898	00:00:25.414	1525	-1024	-768	-1	-1	-1	-1	4	-1024	-768	-1	-1	-1	-1	4		0	0						Untertest2.avi	0	880	547	72	111				0	Content		-72	-111	25414376	2316967672
25431	09:02:21.915	00:00:25.430	1526	-1024	-768	-1	-1	-1	-1	4	-1024	-768	-1	-1	-1	-1	4		0	0						Untertest2.avi	0	880	547	72	111				0	Content		-72	-111	25430997	2316984293
25448	09:02:21.932	00:00:25.447	1527	-1024	-768	-1	-1	-1	-1	4	-1024	-768	-1	-1	-1	-1	4		0	0						Untertest2.avi	0	880	547	72	111				0	Content		-72	-111	25447623	2317000919
25465	09:02:21.949	00:00:25.464	1528	-1024	-768	-1	-1	-1	-1	4	-1024	-768	-1	-1	-1	-1	4		0	0						Untertest2.avi	0	880	547	72	111				0	Content		-72	-111	25464692	2317017988
25482	09:02:21.966	00:00:25.482	1529	-1024	-768	-1	-1	-1	-1	4	-1024	-768	-1	-1	-1	-1	4		0	0						Untertest2.avi	0	880	547	72	111				0	Content		-72	-111	25482064	2317035360
25499	09:02:21.983	00:00:25.499	1530	-1024	-768	-1	-1	-1	-1	4	-1024	-768	-1	-1	-1	-1	4		0	0						Untertest2.avi	0	880	547	72	111				0	Content		-72	-111	25499322	2317052618
25514	09:02:21.998	00:00:25.514	1531	-1024	-768	-1	-1	-1	-1	4	-1024	-768	-1	-1	-1	-1	4		0	0						Untertest2.avi	0	880	547	72	111				0	Content		-72	-111	25514241	2317067537
25531	09:02:22.015	00:00:25.530	1532	-1024	-768	-1	-1	-1	-1	4	-1024	-768	-1	-1	-1	-1	4		0	0						Untertest2.avi	0	880	547	72	111				0	Content		-72	-111	25530863	2317084159
25548	09:02:22.032	00:00:25.547	1533	-1024	-768	-1	-1	-1	-1	4	-1024	-768	-1	-1	-1	-1	4		0	0						Untertest2.avi	0	880	547	72	111				0	Content		-72	-111	25547609	2317100905
25564	09:02:22.048	00:00:25.564	1534	-1024	-768	-1	-1	-1	-1	4	-1024	-768	-1	-1	-1	-1	4		0	0						Untertest2.avi	0	880	547	72	111				0	Content		-72	-111	25564231	2317117527
25581	09:02:22.065	00:00:25.580	1535	-1024	-768	-1	-1	-1	-1	4	-1024	-768	-1	-1	-1	-1	4		0	0						Untertest2.avi	0	880	547	72	111				0	Content		-72	-111	25580853	2317134149
25597	09:02:22.081	00:00:25.597	1536	-1024	-768	-1	-1	-1	-1	4	-1024	-768	-1	-1	-1	-1	4		0	0						Untertest2.avi	0	880	547	72	111				0	Content		-72	-111	25597478	2317150774
25615	09:02:22.099	00:00:25.614	1537	-1024	-768	-1	-1	-1	-1	4	-1024	-768	-1	-1	-1	-1	4		0	0						Untertest2.avi	0	880	547	72	111				0	Content		-72	-111	25614671	2317167967
25632	09:02:22.116	00:00:25.632	1538	-1024	-768	-1	-1	-1	-1	4	-1024	-768	-1	-1	-1	-1	4		0	0						Untertest2.avi	0	880	547	72	111				0	Content		-72	-111	25632045	2317185341
25649	09:02:22.133	00:00:25.649	1539	-1024	-768	-1	-1	-1	-1	4	-1024	-768	-1	-1	-1	-1	4		0	0						Untertest2.avi	0	880	547	72	111				0	Content		-72	-111	25649291	2317202587
25664	09:02:22.148	00:00:25.664	1540	-1024	-768	-1	-1	-1	-1	4	-1024	-768	-1	-1	-1	-1	4		0	0						Untertest2.avi	0	880	547	72	111				0	Content		-72	-111	25664110	2317217406
25681	09:02:22.165	00:00:25.680	1541	-1024	-768	-1	-1	-1	-1	4	-1024	-768	-1	-1	-1	-1	4		0	0						Untertest2.avi	0	880	547	72	111				0	Content		-72	-111	25680842	2317234138
25697	09:02:22.181	00:00:25.697	1542	-1024	-768	-1	-1	-1	-1	4	-1024	-768	-1	-1	-1	-1	4		0	0						Untertest2.avi	0	880	547	72	111				0	Content		-72	-111	25697466	2317250762
25714	09:02:22.198	00:00:25.714	1543	-1024	-768	-1	-1	-1	-1	4	-1024	-768	-1	-1	-1	-1	4		0	0						Untertest2.avi	0	880	547	72	111				0	Content		-72	-111	25714097	2317267393
25731	09:02:22.215	00:00:25.730	1544	-1024	-768	-1	-1	-1	-1	4	-1024	-768	-1	-1	-1	-1	4		0	0						Untertest2.avi	0	880	547	72	111				0	Content		-72	-111	25730708	2317284004
25747	09:02:22.231	00:00:25.747	1545	-1024	-768	-1	-1	-1	-1	4	-1024	-768	-1	-1	-1	-1	4		0	0						Untertest2.avi	0	880	547	72	111				0	Content		-72	-111	25747332	2317300628
25765	09:02:22.249	00:00:25.764	1546	-1024	-768	-1	-1	-1	-1	4	-1024	-768	-1	-1	-1	-1	4		0	0						Untertest2.avi	0	880	547	72	111				0	Content		-72	-111	25764525	2317317821
25782	09:02:22.266	00:00:25.781	1547	-1024	-768	-1	-1	-1	-1	4	-1024	-768	-1	-1	-1	-1	4		0	0						Untertest2.avi	0	880	547	72	111				0	Content		-72	-111	25781900	2317335196
25799	09:02:22.283	00:00:25.799	1548	-1024	-768	-1	-1	-1	-1	4	-1024	-768	-1	-1	-1	-1	4		0	0						Untertest2.avi	0	880	547	72	111				0	Content		-72	-111	25799145	2317352441
25814	09:02:22.298	00:00:25.814	1549	-1024	-768	-1	-1	-1	-1	4	-1024	-768	-1	-1	-1	-1	4		0	0						Untertest2.avi	0	880	547	72	111				0	Content		-72	-111	25814085	2317367381
25831	09:02:22.315	00:00:25.830	1550	-1024	-768	-1	-1	-1	-1	4	-1024	-768	-1	-1	-1	-1	4		0	0						Untertest2.avi	0	880	547	72	111				0	Content		-72	-111	25830699	2317383995
25847	09:02:22.331	00:00:25.847	1551	-1024	-768	-1	-1	-1	-1	4	-1024	-768	-1	-1	-1	-1	4		0	0						Untertest2.avi	0	880	547	72	111				0	Content		-72	-111	25847445	2317400741
25864	09:02:22.348	00:00:25.863	1552	-1024	-768	-1	-1	-1	-1	4	-1024	-768	-1	-1	-1	-1	4		0	0						Untertest2.avi	0	880	547	72	111				0	Content		-72	-111	25863939	2317417235
25881	09:02:22.365	00:00:25.880	1553	-1024	-768	-1	-1	-1	-1	4	-1024	-768	-1	-1	-1	-1	4		0	0						Untertest2.avi	0	880	547	72	111				0	Content		-72	-111	25880685	2317433981
25897	09:02:22.381	00:00:25.897	1554	-1024	-768	-1	-1	-1	-1	4	-1024	-768	-1	-1	-1	-1	4		0	0						Untertest2.avi	0	880	547	72	111				0	Content		-72	-111	25897304	2317450600
25914	09:02:22.398	00:00:25.914	1555	-1024	-768	-1	-1	-1	-1	4	-1024	-768	-1	-1	-1	-1	4		0	0						Untertest2.avi	0	880	547	72	111				0	Content		-72	-111	25914376	2317467672
25932	09:02:22.416	00:00:25.931	1556	-1024	-768	-1	-1	-1	-1	4	-1024	-768	-1	-1	-1	-1	4		0	0						Untertest2.avi	0	880	547	72	111				0	Content		-72	-111	25931749	2317485045
25949	09:02:22.433	00:00:25.949	1557	-1024	-768	-1	-1	-1	-1	4	-1024	-768	-1	-1	-1	-1	4		0	0						Untertest2.avi	0	880	547	72	111				0	Content		-72	-111	25949122	2317502418
25964	09:02:22.448	00:00:25.963	1558	-1024	-768	-1	-1	-1	-1	4	-1024	-768	-1	-1	-1	-1	4		0	0						Untertest2.avi	0	880	547	72	111				0	Content		-72	-111	25963922	2317517218
25981	09:02:22.465	00:00:25.980	1559	-1024	-768	-1	-1	-1	-1	4	-1024	-768	-1	-1	-1	-1	4		0	0						Untertest2.avi	0	880	547	72	111				0	Content		-72	-111	25980535	2317533831
25999	09:02:22.483	00:00:25.999	1560	-1024	-768	-1	-1	-1	-1	4	-1024	-768	-1	-1	-1	-1	4		0	0						Untertest2.avi	0	880	547	72	111				0	Content		-72	-111	25999035	2317552331
26016	09:02:22.500	00:00:26.015	1561	-1024	-768	-1	-1	-1	-1	4	-1024	-768	-1	-1	-1	-1	4		0	0						Untertest2.avi	0	880	547	72	111				0	Content		-72	-111	26015718	2317569014
26032	09:02:22.516	00:00:26.032	1562	-1024	-768	-1	-1	-1	-1	4	-1024	-768	-1	-1	-1	-1	4		0	0						Untertest2.avi	0	880	547	72	111				0	Content		-72	-111	26032384	2317585680
26049	09:02:22.533	00:00:26.049	1563	-1024	-768	-1	-1	-1	-1	4	-1024	-768	-1	-1	-1	-1	4		0	0						Untertest2.avi	0	880	547	72	111				0	Content		-72	-111	26049036	2317602332
26066	09:02:22.550	00:00:26.065	1564	-1024	-768	-1	-1	-1	-1	4	-1024	-768	-1	-1	-1	-1	4		0	0						Untertest2.avi	0	880	547	72	111				0	Content		-72	-111	26065781	2317619077
26082	09:02:22.566	00:00:26.082	1565	-1024	-768	-1	-1	-1	-1	4	-1024	-768	-1	-1	-1	-1	4		0	0						Untertest2.avi	0	880	547	72	111				0	Content		-72	-111	26082404	2317635700
26099	09:02:22.583	00:00:26.099	1566	390,5685	936,2245	0,7115212	0,9801558	414,9309	3,700368	2	364,2407	947,9841	0,7115486	0,9801537	414,955	3,69349	2		0	0						Untertest2.avi	0	880	547	72	111				0	Content		-72	-111	26099031	2317652327
26116	09:02:22.600	00:00:26.115	1567	-1024	-768	-1	-1	-1	-1	4	-1024	-768	-1	-1	-1	-1	4		0	0						Untertest2.avi	0	880	547	72	111				0	Content		-72	-111	26115654	2317668950
26132	09:02:22.616	00:00:26.132	1568	-1024	-768	-1	-1	-1	-1	4	-1024	-768	-1	-1	-1	-1	4		0	0						Untertest2.avi	0	880	547	72	111				0	Content		-72	-111	26132402	2317685698
26149	09:02:22.633	00:00:26.149	1569	-1024	-768	-1	-1	-1	-1	4	-1024	-768	-1	-1	-1	-1	4		0	0						Untertest2.avi	0	880	547	72	111				0	Content		-72	-111	26149027	2317702323
26166	09:02:22.650	00:00:26.165	1570	-1024	-768	-1	-1	-1	-1	4	-1024	-768	-1	-1	-1	-1	4		0	0						Untertest2.avi	0	880	547	72	111				0	Content		-72	-111	26165648	2317718944
26182	09:02:22.666	00:00:26.182	1571	-1024	-768	-1	-1	-1	-1	4	-1024	-768	-1	-1	-1	-1	4		0	0						Untertest2.avi	0	880	547	72	111				0	Content		-72	-111	26182270	2317735566
26199	09:02:22.683	00:00:26.198	1572	-1024	-768	-1	-1	-1	-1	4	-1024	-768	-1	-1	-1	-1	4		0	0						Untertest2.avi	0	880	547	72	111				0	Content		-72	-111	26198951	2317752247
26216	09:02:22.700	00:00:26.215	1573	-1024	-768	-1	-1	-1	-1	4	-1024	-768	-1	-1	-1	-1	4		0	0						Untertest2.avi	0	880	547	72	111				0	Content		-72	-111	26215618	2317768914
26232	09:02:22.716	00:00:26.232	1574	440,3126	884,6003	0,701202	0,939411	422,8213	3,659514	2	417,9149	895,8918	0,7009755	0,9394068	424,3012	3,664006	2		0	0						Untertest2.avi	0	880	547	72	111				0	Content		-72	-111	26232261	2317785557
26249	09:02:22.733	00:00:26.248	1575	454,8431	924,4993	0,7006899	0,9382888	417,7193	3,858942	2	424,7148	937,2457	0,700367	0,9382782	419,1831	3,863452	2		0	0						Untertest2.avi	0	880	547	72	111				0	Content		-72	-111	26248884	2317802180
26266	09:02:22.750	00:00:26.265	1576	432,8095	935,6263	0,6993312	0,9392263	417,7191	3,778931	2	410,2748	948,4535	0,6991016	0,9392221	419,183	3,783621	2		0	0						Untertest2.avi	0	880	547	72	111				0	Content		-72	-111	26265631	2317818927
26282	09:02:22.766	00:00:26.282	1577	447,7532	923,5659	0,6989421	0,9419205	417,7191	3,68409	2	425,6771	935,9665	0,6987121	0,9419163	419,183	3,688724	2		0	0						Untertest2.avi	0	880	547	72	111				0	Content		-72	-111	26282254	2317835550
26299	09:02:22.783	00:00:26.298	1578	478,6532	929,1023	0,6963349	0,9464937	434,01	4,017832	2	456,5128	942,6039	0,6961068	0,9464832	435,5239	4,022537	2		0	0						Untertest2.avi	0	880	547	72	111				0	Content		-72	-111	26298878	2317852174
26315	09:02:22.799	00:00:26.315	1579	444,5494	930,6586	0,6970691	0,9522576	434,01	3,995176	2	421,4456	943,7802	0,6968426	0,9522536	435,5239	3,999745	2		0	0						Untertest2.avi	0	880	547	72	111				0	Content		-72	-111	26315499	2317868795
26332	09:02:22.816	00:00:26.332	1580	591,1266	908,7325	0,7021153	0,9589233	412,3108	3,342527	2	568,7018	920,3257	0,7021429	0,9589213	412,3349	3,33655	2		0	0						Untertest2.avi	0	880	547	72	111				0	Content		-72	-111	26332124	2317885420
26349	09:02:22.833	00:00:26.348	1581	-1024	-768	-1	-1	-1	-1	4	-1024	-768	-1	-1	-1	-1	4		0	0						Untertest2.avi	0	880	547	72	111				0	Content		-72	-111	26348873	2317902169
26365	09:02:22.849	00:00:26.365	1582	-1024	-768	-1	-1	-1	-1	4	-1024	-768	-1	-1	-1	-1	4		0	0						Untertest2.avi	0	880	547	72	111				0	Content		-72	-111	26365496	2317918792
26382	09:02:22.866	00:00:26.382	1583	713,6604	784,848	0,7191939	0,9821007	434,01	3,158911	2	694,4377	794,8132	0,7198642	0,9820977	435,5238	3,163243	2		0	0						Untertest2.avi	0	880	547	72	111				0	Content		-72	-111	26382246	2317935542
26399	09:02:22.883	00:00:26.398	1584	-1024	-768	-1	-1	-1	-1	4	-1024	-768	-1	-1	-1	-1	4		0	0						Untertest2.avi	0	880	547	72	111				0	Content		-72	-111	26398741	2317952037
26415	09:02:22.899	00:00:26.415	1585	-1024	-768	-1	-1	-1	-1	4	-1024	-768	-1	-1	-1	-1	4		0	0						Untertest2.avi	0	880	547	72	111				0	Content		-72	-111	26415488	2317968784
26432	09:02:22.916	00:00:26.432	1586	-1024	-768	-1	-1	-1	-1	4	-1024	-768	-1	-1	-1	-1	4		0	0						Untertest2.avi	0	880	547	72	111				0	Content		-72	-111	26432234	2317985530
26449	09:02:22.933	00:00:26.448	1587	-1024	-768	-1	-1	-1	-1	4	-1024	-768	-1	-1	-1	-1	4		0	0						Untertest2.avi	0	880	547	72	111				0	Content		-72	-111	26448731	2318002027
26465	09:02:22.949	00:00:26.465	1588	-1024	-768	-1	-1	-1	-1	4	-1024	-768	-1	-1	-1	-1	4		0	0						Untertest2.avi	0	880	547	72	111				0	Content		-72	-111	26465479	2318018775
26482	09:02:22.966	00:00:26.482	1589	-1024	-768	-1	-1	-1	-1	4	-1024	-768	-1	-1	-1	-1	4		0	0						Untertest2.avi	0	880	547	72	111				0	Content		-72	-111	26482104	2318035400
26499	09:02:22.983	00:00:26.498	1590	-1024	-768	-1	-1	-1	-1	4	-1024	-768	-1	-1	-1	-1	4		0	0						Untertest2.avi	0	880	547	72	111				0	Content		-72	-111	26498726	2318052022
26515	09:02:22.999	00:00:26.515	1591	-1024	-768	-1	-1	-1	-1	4	-1024	-768	-1	-1	-1	-1	4		0	0						Untertest2.avi	0	880	547	72	111				0	Content		-72	-111	26515474	2318068770
26532	09:02:23.016	00:00:26.532	1592	-1024	-768	-1	-1	-1	-1	4	-1024	-768	-1	-1	-1	-1	4		0	0						Untertest2.avi	0	880	547	72	111				0	Content		-72	-111	26532100	2318085396
26549	09:02:23.033	00:00:26.548	1593	-1024	-768	-1	-1	-1	-1	4	-1024	-768	-1	-1	-1	-1	4		0	0						Untertest2.avi	0	880	547	72	111				0	Content		-72	-111	26548723	2318102019
26565	09:02:23.049	00:00:26.565	1594	-1024	-768	-1	-1	-1	-1	4	-1024	-768	-1	-1	-1	-1	4		0	0						Untertest2.avi	0	880	547	72	111				0	Content		-72	-111	26565344	2318118640
26582	09:02:23.066	00:00:26.582	1595	-1024	-768	-1	-1	-1	-1	4	-1024	-768	-1	-1	-1	-1	4		0	0						Untertest2.avi	0	880	547	72	111				0	Content		-72	-111	26582094	2318135390
26599	09:02:23.083	00:00:26.598	1596	-1024	-768	-1	-1	-1	-1	4	-1024	-768	-1	-1	-1	-1	4		0	0						Untertest2.avi	0	880	547	72	111				0	Content		-72	-111	26598715	2318152011
26615	09:02:23.099	00:00:26.615	1597	-1024	-768	-1	-1	-1	-1	4	-1024	-768	-1	-1	-1	-1	4		0	0						Untertest2.avi	0	880	547	72	111				0	Content		-72	-111	26615340	2318168636
26632	09:02:23.116	00:00:26.632	1598	-1024	-768	-1	-1	-1	-1	4	-1024	-768	-1	-1	-1	-1	4		0	0						Untertest2.avi	0	880	547	72	111				0	Content		-72	-111	26632089	2318185385
26649	09:02:23.133	00:00:26.648	1599	-1024	-768	-1	-1	-1	-1	4	-1024	-768	-1	-1	-1	-1	4		0	0						Untertest2.avi	0	880	547	72	111				0	Content		-72	-111	26648586	2318201882
26665	09:02:23.149	00:00:26.665	1600	-1024	-768	-1	-1	-1	-1	4	-1024	-768	-1	-1	-1	-1	4		0	0						Untertest2.avi	0	880	547	72	111				0	Content		-72	-111	26665335	2318218631
26682	09:02:23.166	00:00:26.681	1601	-1024	-768	-1	-1	-1	-1	4	-1024	-768	-1	-1	-1	-1	4		0	0						Untertest2.avi	0	880	547	72	111				0	Content		-72	-111	26681958	2318235254
26697	09:02:23.181	00:00:26.696	1602	-1024	-768	-1	-1	-1	-1	4	-1024	-768	-1	-1	-1	-1	4		0	0						Untertest2.avi	0	880	547	72	111				0	Content		-72	-111	26696705	2318250001
26713	09:02:23.197	00:00:26.713	1603	-1024	-768	-1	-1	-1	-1	4	-1024	-768	-1	-1	-1	-1	4		0	0						Untertest2.avi	0	880	547	72	111				0	Content		-72	-111	26713329	2318266625
26731	09:02:23.215	00:00:26.730	1604	-1024	-768	-1	-1	-1	-1	4	-1024	-768	-1	-1	-1	-1	4		0	0						Untertest2.avi	0	880	547	72	111				0	Content		-72	-111	26730523	2318283819
26748	09:02:23.232	00:00:26.747	1605	-1024	-768	-1	-1	-1	-1	4	-1024	-768	-1	-1	-1	-1	4		0	0						Untertest2.avi	0	880	547	72	111				0	Content		-72	-111	26747904	2318301200
26765	09:02:23.249	00:00:26.765	1606	-1024	-768	-1	-1	-1	-1	4	-1024	-768	-1	-1	-1	-1	4		0	0						Untertest2.avi	0	880	547	72	111				0	Content		-72	-111	26765140	2318318436
26780	09:02:23.264	00:00:26.779	1607	-1024	-768	-1	-1	-1	-1	4	-1024	-768	-1	-1	-1	-1	4		0	0						Untertest2.avi	0	880	547	72	111				0	Content		-72	-111	26779942	2318333238
26797	09:02:23.281	00:00:26.796	1608	-1024	-768	-1	-1	-1	-1	4	-1024	-768	-1	-1	-1	-1	4		0	0						Untertest2.avi	0	880	547	72	111				0	Content		-72	-111	26796689	2318349985
26813	09:02:23.297	00:00:26.813	1609	-1024	-768	-1	-1	-1	-1	4	-1024	-768	-1	-1	-1	-1	4		0	0						Untertest2.avi	0	880	547	72	111				0	Content		-72	-111	26813313	2318366609
26830	09:02:23.314	00:00:26.829	1610	-1024	-768	-1	-1	-1	-1	4	-1024	-768	-1	-1	-1	-1	4		0	0						Untertest2.avi	0	880	547	72	111				0	Content		-72	-111	26829937	2318383233
26847	09:02:23.331	00:00:26.846	1611	-1024	-768	-1	-1	-1	-1	4	-1024	-768	-1	-1	-1	-1	4		0	0						Untertest2.avi	0	880	547	72	111				0	Content		-72	-111	26846561	2318399857
26863	09:02:23.347	00:00:26.863	1612	-1024	-768	-1	-1	-1	-1	4	-1024	-768	-1	-1	-1	-1	4		0	0						Untertest2.avi	0	880	547	72	111				0	Content		-72	-111	26863183	2318416479
26880	09:02:23.364	00:00:26.880	1613	-1024	-768	-1	-1	-1	-1	4	-1024	-768	-1	-1	-1	-1	4		0	0						Untertest2.avi	0	880	547	72	111				0	Content		-72	-111	26880375	2318433671
26898	09:02:23.382	00:00:26.897	1614	-1024	-768	-1	-1	-1	-1	4	-1024	-768	-1	-1	-1	-1	4		0	0						Untertest2.avi	0	880	547	72	111				0	Content		-72	-111	26897748	2318451044
26915	09:02:23.399	00:00:26.915	1615	-1024	-768	-1	-1	-1	-1	4	-1024	-768	-1	-1	-1	-1	4		0	0						Untertest2.avi	0	880	547	72	111				0	Content		-72	-111	26915123	2318468419
26930	09:02:23.414	00:00:26.929	1616	-1024	-768	-1	-1	-1	-1	4	-1024	-768	-1	-1	-1	-1	4		0	0						Untertest2.avi	0	880	547	72	111				0	Content		-72	-111	26929927	2318483223
26947	09:02:23.431	00:00:26.946	1617	-1024	-768	-1	-1	-1	-1	4	-1024	-768	-1	-1	-1	-1	4		0	0						Untertest2.avi	0	880	547	72	111				0	Content		-72	-111	26946550	2318499846
26963	09:02:23.447	00:00:26.963	1618	-1024	-768	-1	-1	-1	-1	4	-1024	-768	-1	-1	-1	-1	4		0	0						Untertest2.avi	0	880	547	72	111				0	Content		-72	-111	26963292	2318516588
26980	09:02:23.464	00:00:26.979	1619	-1024	-768	-1	-1	-1	-1	4	-1024	-768	-1	-1	-1	-1	4		0	0						Untertest2.avi	0	880	547	72	111				0	Content		-72	-111	26979915	2318533211
26997	09:02:23.481	00:00:26.996	1620	-1024	-768	-1	-1	-1	-1	4	-1024	-768	-1	-1	-1	-1	4		0	0						Untertest2.avi	0	880	547	72	111				0	Content		-72	-111	26996535	2318549831
27013	09:02:23.497	00:00:27.013	1621	-1024	-768	-1	-1	-1	-1	4	-1024	-768	-1	-1	-1	-1	4		0	0						Untertest2.avi	0	880	547	72	111				0	Content		-72	-111	27013159	2318566455
27030	09:02:23.514	00:00:27.030	1622	-1024	-768	-1	-1	-1	-1	4	-1024	-768	-1	-1	-1	-1	4		0	0						Untertest2.avi	0	880	547	72	111				0	Content		-72	-111	27030227	2318583523
27048	09:02:23.532	00:00:27.047	1623	-1024	-768	-1	-1	-1	-1	4	-1024	-768	-1	-1	-1	-1	4		0	0						Untertest2.avi	0	880	547	72	111				0	Content		-72	-111	27047600	2318600896
27065	09:02:23.549	00:00:27.064	1624	-1024	-768	-1	-1	-1	-1	4	-1024	-768	-1	-1	-1	-1	4		0	0						Untertest2.avi	0	880	547	72	111				0	Content		-72	-111	27064850	2318618146
27080	09:02:23.564	00:00:27.079	1625	-1024	-768	-1	-1	-1	-1	4	-1024	-768	-1	-1	-1	-1	4		0	0						Untertest2.avi	0	880	547	72	111				0	Content		-72	-111	27079776	2318633072
27096	09:02:23.580	00:00:27.096	1626	-1024	-768	-1	-1	-1	-1	4	-1024	-768	-1	-1	-1	-1	4		0	0						Untertest2.avi	0	880	547	72	111				0	Content		-72	-111	27096399	2318649695
27113	09:02:23.597	00:00:27.113	1627	-1024	-768	-1	-1	-1	-1	4	-1024	-768	-1	-1	-1	-1	4		0	0						Untertest2.avi	0	880	547	72	111				0	Content		-72	-111	27113146	2318666442
27130	09:02:23.614	00:00:27.129	1628	-1024	-768	-1	-1	-1	-1	4	-1024	-768	-1	-1	-1	-1	4		0	0						Untertest2.avi	0	880	547	72	111				0	Content		-72	-111	27129769	2318683065
27146	09:02:23.630	00:00:27.146	1629	-1024	-768	-1	-1	-1	-1	4	-1024	-768	-1	-1	-1	-1	4		0	0						Untertest2.avi	0	880	547	72	111				0	Content		-72	-111	27146390	2318699686
27163	09:02:23.647	00:00:27.163	1630	-1024	-768	-1	-1	-1	-1	4	-1024	-768	-1	-1	-1	-1	4		0	0						Untertest2.avi	0	880	547	72	111				0	Content		-72	-111	27163015	2318716311
27180	09:02:23.664	00:00:27.180	1631	-1024	-768	-1	-1	-1	-1	4	-1024	-768	-1	-1	-1	-1	4		0	0						Untertest2.avi	0	880	547	72	111				0	Content		-72	-111	27180208	2318733504
27198	09:02:23.682	00:00:27.197	1632	-1024	-768	-1	-1	-1	-1	4	-1024	-768	-1	-1	-1	-1	4		0	0						Untertest2.avi	0	880	547	72	111				0	Content		-72	-111	27197576	2318750872
27215	09:02:23.699	00:00:27.214	1633	-1024	-768	-1	-1	-1	-1	4	-1024	-768	-1	-1	-1	-1	4		0	0						Untertest2.avi	0	880	547	72	111				0	Content		-72	-111	27214831	2318768127
27230	09:02:23.714	00:00:27.229	1634	-1024	-768	-1	-1	-1	-1	4	-1024	-768	-1	-1	-1	-1	4		0	0						Untertest2.avi	0	880	547	72	111				0	Content		-72	-111	27229629	2318782925
27246	09:02:23.730	00:00:27.246	1635	-1024	-768	-1	-1	-1	-1	4	-1024	-768	-1	-1	-1	-1	4		0	0						Untertest2.avi	0	880	547	72	111				0	Content		-72	-111	27246378	2318799674
27263	09:02:23.747	00:00:27.262	1636	-1024	-768	-1	-1	-1	-1	4	-1024	-768	-1	-1	-1	-1	4		0	0						Untertest2.avi	0	880	547	72	111				0	Content		-72	-111	27262998	2318816294
27280	09:02:23.764	00:00:27.279	1637	-1024	-768	-1	-1	-1	-1	4	-1024	-768	-1	-1	-1	-1	4		0	0						Untertest2.avi	0	880	547	72	111				0	Content		-72	-111	27279621	2318832917
27296	09:02:23.780	00:00:27.296	1638	-1024	-768	-1	-1	-1	-1	4	-1024	-768	-1	-1	-1	-1	4		0	0						Untertest2.avi	0	880	547	72	111				0	Content		-72	-111	27296244	2318849540
27313	09:02:23.797	00:00:27.312	1639	-1024	-768	-1	-1	-1	-1	4	-1024	-768	-1	-1	-1	-1	4		0	0						Untertest2.avi	0	880	547	72	111				0	Content		-72	-111	27312869	2318866165
27330	09:02:23.814	00:00:27.330	1640	-1024	-768	-1	-1	-1	-1	4	-1024	-768	-1	-1	-1	-1	4		0	0						Untertest2.avi	0	880	547	72	111				0	Content		-72	-111	27330061	2318883357
27347	09:02:23.831	00:00:27.347	1641	-1024	-768	-1	-1	-1	-1	4	-1024	-768	-1	-1	-1	-1	4		0	0						Untertest2.avi	0	880	547	72	111				0	Content		-72	-111	27347434	2318900730
27365	09:02:23.849	00:00:27.364	1642	-1024	-768	-1	-1	-1	-1	4	-1024	-768	-1	-1	-1	-1	4		0	0						Untertest2.avi	0	880	547	72	111				0	Content		-72	-111	27364681	2318917977
27380	09:02:23.864	00:00:27.379	1643	-1024	-768	-1	-1	-1	-1	4	-1024	-768	-1	-1	-1	-1	4		0	0						Untertest2.avi	0	880	547	72	111				0	Content		-72	-111	27379607	2318932903
27396	09:02:23.880	00:00:27.396	1644	-1024	-768	-1	-1	-1	-1	4	-1024	-768	-1	-1	-1	-1	4		0	0						Untertest2.avi	0	880	547	72	111				0	Content		-72	-111	27396229	2318949525
27413	09:02:23.897	00:00:27.412	1645	-1024	-768	-1	-1	-1	-1	4	-1024	-768	-1	-1	-1	-1	4		0	0						Untertest2.avi	0	880	547	72	111				0	Content		-72	-111	27412976	2318966272
27429	09:02:23.913	00:00:27.429	1646	-1024	-768	-1	-1	-1	-1	4	-1024	-768	-1	-1	-1	-1	4		0	0						Untertest2.avi	0	880	547	72	111				0	Content		-72	-111	27429474	2318982770
27446	09:02:23.930	00:00:27.446	1647	-1024	-768	-1	-1	-1	-1	4	-1024	-768	-1	-1	-1	-1	4		0	0						Untertest2.avi	0	880	547	72	111				0	Content		-72	-111	27446222	2318999518
27463	09:02:23.947	00:00:27.462	1648	-1024	-768	-1	-1	-1	-1	4	-1024	-768	-1	-1	-1	-1	4		0	0						Untertest2.avi	0	880	547	72	111				0	Content		-72	-111	27462845	2319016141
27480	09:02:23.964	00:00:27.479	1649	-1024	-768	-1	-1	-1	-1	4	-1024	-768	-1	-1	-1	-1	4		0	0						Untertest2.avi	0	880	547	72	111				0	Content		-72	-111	27479914	2319033210
27497	09:02:23.981	00:00:27.497	1650	-1024	-768	-1	-1	-1	-1	4	-1024	-768	-1	-1	-1	-1	4		0	0						Untertest2.avi	0	880	547	72	111				0	Content		-72	-111	27497287	2319050583
27515	09:02:23.999	00:00:27.514	1651	-1024	-768	-1	-1	-1	-1	4	-1024	-768	-1	-1	-1	-1	4		0	0						Untertest2.avi	0	880	547	72	111				0	Content		-72	-111	27514534	2319067830
27529	09:02:24.013	00:00:27.529	1652	-1024	-768	-1	-1	-1	-1	4	-1024	-768	-1	-1	-1	-1	4		0	0						Untertest2.avi	0	880	547	72	111				0	Content		-72	-111	27529462	2319082758
27546	09:02:24.030	00:00:27.546	1653	-1024	-768	-1	-1	-1	-1	4	-1024	-768	-1	-1	-1	-1	4		0	0						Untertest2.avi	0	880	547	72	111				0	Content		-72	-111	27546090	2319099386
27563	09:02:24.047	00:00:27.562	1654	-1024	-768	-1	-1	-1	-1	4	-1024	-768	-1	-1	-1	-1	4		0	0						Untertest2.avi	0	880	547	72	111				0	Content		-72	-111	27562836	2319116132
27579	09:02:24.063	00:00:27.579	1655	-1024	-768	-1	-1	-1	-1	4	-1024	-768	-1	-1	-1	-1	4		0	0						Untertest2.avi	0	880	547	72	111				0	Content		-72	-111	27579458	2319132754
27596	09:02:24.080	00:00:27.596	1656	-1024	-768	-1	-1	-1	-1	4	-1024	-768	-1	-1	-1	-1	4		0	0						Untertest2.avi	0	880	547	72	111				0	Content		-72	-111	27596080	2319149376
27613	09:02:24.097	00:00:27.612	1657	-1024	-768	-1	-1	-1	-1	4	-1024	-768	-1	-1	-1	-1	4		0	0						Untertest2.avi	0	880	547	72	111				0	Content		-72	-111	27612703	2319165999
27630	09:02:24.114	00:00:27.629	1658	-1024	-768	-1	-1	-1	-1	4	-1024	-768	-1	-1	-1	-1	4		0	0						Untertest2.avi	0	880	547	72	111				0	Content		-72	-111	27629895	2319183191
27647	09:02:24.131	00:00:27.647	1659	-1024	-768	-1	-1	-1	-1	4	-1024	-768	-1	-1	-1	-1	4		0	0						Untertest2.avi	0	880	547	72	111				0	Content		-72	-111	27647270	2319200566
27665	09:02:24.149	00:00:27.664	1660	-1024	-768	-1	-1	-1	-1	4	-1024	-768	-1	-1	-1	-1	4		0	0						Untertest2.avi	0	880	547	72	111				0	Content		-72	-111	27664515	2319217811
27679	09:02:24.163	00:00:27.679	1661	-1024	-768	-1	-1	-1	-1	4	-1024	-768	-1	-1	-1	-1	4		0	0						Untertest2.avi	0	880	547	72	111				0	Content		-72	-111	27679319	2319232615
27696	09:02:24.180	00:00:27.696	1662	-1024	-768	-1	-1	-1	-1	4	-1024	-768	-1	-1	-1	-1	4		0	0						Untertest2.avi	0	880	547	72	111				0	Content		-72	-111	27696069	2319249365
27713	09:02:24.197	00:00:27.712	1663	-1024	-768	-1	-1	-1	-1	4	-1024	-768	-1	-1	-1	-1	4		0	0						Untertest2.avi	0	880	547	72	111				0	Content		-72	-111	27712700	2319265996
27729	09:02:24.213	00:00:27.729	1664	-1024	-768	-1	-1	-1	-1	4	-1024	-768	-1	-1	-1	-1	4		0	0						Untertest2.avi	0	880	547	72	111				0	Content		-72	-111	27729311	2319282607
27746	09:02:24.230	00:00:27.745	1665	-1024	-768	-1	-1	-1	-1	4	-1024	-768	-1	-1	-1	-1	4		0	0						Untertest2.avi	0	880	547	72	111				0	Content		-72	-111	27745932	2319299228
27763	09:02:24.247	00:00:27.762	1666	-1024	-768	-1	-1	-1	-1	4	-1024	-768	-1	-1	-1	-1	4		0	0						Untertest2.avi	0	880	547	72	111				0	Content		-72	-111	27762555	2319315851
27780	09:02:24.264	00:00:27.779	1667	-1024	-768	-1	-1	-1	-1	4	-1024	-768	-1	-1	-1	-1	4		0	0						Untertest2.avi	0	880	547	72	111				0	Content		-72	-111	27779747	2319333043
27797	09:02:24.281	00:00:27.797	1668	-1024	-768	-1	-1	-1	-1	4	-1024	-768	-1	-1	-1	-1	4		0	0						Untertest2.avi	0	880	547	72	111				0	Content		-72	-111	27797117	2319350413
27814	09:02:24.298	00:00:27.814	1669	-1024	-768	-1	-1	-1	-1	4	-1024	-768	-1	-1	-1	-1	4		0	0						Untertest2.avi	0	880	547	72	111				0	Content		-72	-111	27814363	2319367659
27829	09:02:24.313	00:00:27.829	1670	-1024	-768	-1	-1	-1	-1	4	-1024	-768	-1	-1	-1	-1	4		0	0						Untertest2.avi	0	880	547	72	111				0	Content		-72	-111	27829291	2319382587
27846	09:02:24.330	00:00:27.845	1671	-1024	-768	-1	-1	-1	-1	4	-1024	-768	-1	-1	-1	-1	4		0	0						Untertest2.avi	0	880	547	72	111				0	Content		-72	-111	27845911	2319399207
27863	09:02:24.347	00:00:27.862	1672	-1024	-768	-1	-1	-1	-1	4	-1024	-768	-1	-1	-1	-1	4		0	0						Untertest2.avi	0	880	547	72	111				0	Content		-72	-111	27862533	2319415829
27879	09:02:24.363	00:00:27.879	1673	-1024	-768	-1	-1	-1	-1	4	-1024	-768	-1	-1	-1	-1	4		0	0						Untertest2.avi	0	880	547	72	111				0	Content		-72	-111	27879157	2319432453
27896	09:02:24.380	00:00:27.895	1674	-1024	-768	-1	-1	-1	-1	4	-1024	-768	-1	-1	-1	-1	4		0	0						Untertest2.avi	0	880	547	72	111				0	Content		-72	-111	27895776	2319449072
27913	09:02:24.397	00:00:27.912	1675	-1024	-768	-1	-1	-1	-1	4	-1024	-768	-1	-1	-1	-1	4		0	0						Untertest2.avi	0	880	547	72	111				0	Content		-72	-111	27912525	2319465821
27930	09:02:24.414	00:00:27.929	1676	-1024	-768	-1	-1	-1	-1	4	-1024	-768	-1	-1	-1	-1	4		0	0						Untertest2.avi	0	880	547	72	111				0	Content		-72	-111	27929593	2319482889
27947	09:02:24.431	00:00:27.946	1677	-1024	-768	-1	-1	-1	-1	4	-1024	-768	-1	-1	-1	-1	4		0	0						Untertest2.avi	0	880	547	72	111				0	Content		-72	-111	27946977	2319500273
27964	09:02:24.448	00:00:27.964	1678	-1024	-768	-1	-1	-1	-1	4	-1024	-768	-1	-1	-1	-1	4		0	0						Untertest2.avi	0	880	547	72	111				0	Content		-72	-111	27964341	2319517637
27979	09:02:24.463	00:00:27.979	1679	-1024	-768	-1	-1	-1	-1	4	-1024	-768	-1	-1	-1	-1	4		0	0						Untertest2.avi	0	880	547	72	111				0	Content		-72	-111	27979143	2319532439
27996	09:02:24.480	00:00:27.995	1680	-1024	-768	-1	-1	-1	-1	4	-1024	-768	-1	-1	-1	-1	4		0	0						Untertest2.avi	0	880	547	72	111				0	Content		-72	-111	27995764	2319549060
28013	09:02:24.497	00:00:28.012	1681	-1024	-768	-1	-1	-1	-1	4	-1024	-768	-1	-1	-1	-1	4		0	0						Untertest2.avi	0	880	547	72	111				0	Content		-72	-111	28012514	2319565810
28029	09:02:24.513	00:00:28.029	1682	-1024	-768	-1	-1	-1	-1	4	-1024	-768	-1	-1	-1	-1	4		0	0						Untertest2.avi	0	880	547	72	111				0	Content		-72	-111	28029136	2319582432
28046	09:02:24.530	00:00:28.045	1683	-1024	-768	-1	-1	-1	-1	4	-1024	-768	-1	-1	-1	-1	4		0	0						Untertest2.avi	0	880	547	72	111				0	Content		-72	-111	28045757	2319599053
28062	09:02:24.546	00:00:28.062	1684	-1024	-768	-1	-1	-1	-1	4	-1024	-768	-1	-1	-1	-1	4		0	0						Untertest2.avi	0	880	547	72	111				0	Content		-72	-111	28062379	2319615675
28080	09:02:24.564	00:00:28.079	1685	-1024	-768	-1	-1	-1	-1	4	-1024	-768	-1	-1	-1	-1	4		0	0						Untertest2.avi	0	880	547	72	111				0	Content		-72	-111	28079574	2319632870
28097	09:02:24.581	00:00:28.096	1686	-1024	-768	-1	-1	-1	-1	4	-1024	-768	-1	-1	-1	-1	4		0	0						Untertest2.avi	0	880	547	72	111				0	Content		-72	-111	28096819	2319650115
28114	09:02:24.598	00:00:28.114	1687	-1024	-768	-1	-1	-1	-1	4	-1024	-768	-1	-1	-1	-1	4		0	0						Untertest2.avi	0	880	547	72	111				0	Content		-72	-111	28114193	2319667489
28129	09:02:24.613	00:00:28.128	1688	-1024	-768	-1	-1	-1	-1	4	-1024	-768	-1	-1	-1	-1	4		0	0						Untertest2.avi	0	880	547	72	111				0	Content		-72	-111	28128993	2319682289
28146	09:02:24.630	00:00:28.145	1689	-1024	-768	-1	-1	-1	-1	4	-1024	-768	-1	-1	-1	-1	4		0	0						Untertest2.avi	0	880	547	72	111				0	Content		-72	-111	28145743	2319699039
28162	09:02:24.646	00:00:28.162	1690	-1024	-768	-1	-1	-1	-1	4	-1024	-768	-1	-1	-1	-1	4		0	0						Untertest2.avi	0	880	547	72	111				0	Content		-72	-111	28162366	2319715662
28179	09:02:24.663	00:00:28.178	1691	-1024	-768	-1	-1	-1	-1	4	-1024	-768	-1	-1	-1	-1	4		0	0						Untertest2.avi	0	880	547	72	111				0	Content		-72	-111	28178987	2319732283
28196	09:02:24.680	00:00:28.195	1692	-1024	-768	-1	-1	-1	-1	4	-1024	-768	-1	-1	-1	-1	4		0	0						Untertest2.avi	0	880	547	72	111				0	Content		-72	-111	28195624	2319748920
28212	09:02:24.696	00:00:28.212	1693	-1024	-768	-1	-1	-1	-1	4	-1024	-768	-1	-1	-1	-1	4		0	0						Untertest2.avi	0	880	547	72	111				0	Content		-72	-111	28212231	2319765527
28229	09:02:24.713	00:00:28.229	1694	-1024	-768	-1	-1	-1	-1	4	-1024	-768	-1	-1	-1	-1	4		0	0						Untertest2.avi	0	880	547	72	111				0	Content		-72	-111	28229425	2319782721
28247	09:02:24.731	00:00:28.246	1695	-1024	-768	-1	-1	-1	-1	4	-1024	-768	-1	-1	-1	-1	4		0	0						Untertest2.avi	0	880	547	72	111				0	Content		-72	-111	28246795	2319800091
28264	09:02:24.748	00:00:28.264	1696	-1024	-768	-1	-1	-1	-1	4	-1024	-768	-1	-1	-1	-1	4		0	0						Untertest2.avi	0	880	547	72	111				0	Content		-72	-111	28264042	2319817338
28279	09:02:24.763	00:00:28.278	1697	-1024	-768	-1	-1	-1	-1	4	-1024	-768	-1	-1	-1	-1	4		0	0						Untertest2.avi	0	880	547	72	111				0	Content		-72	-111	28278842	2319832138
28296	09:02:24.780	00:00:28.295	1698	-1024	-768	-1	-1	-1	-1	4	-1024	-768	-1	-1	-1	-1	4		0	0						Untertest2.avi	0	880	547	72	111				0	Content		-72	-111	28295602	2319848898
28312	09:02:24.796	00:00:28.312	1699	-1024	-768	-1	-1	-1	-1	4	-1024	-768	-1	-1	-1	-1	4		0	0						Untertest2.avi	0	880	547	72	111				0	Content		-72	-111	28312213	2319865509
28329	09:02:24.813	00:00:28.328	1700	-1024	-768	-1	-1	-1	-1	4	-1024	-768	-1	-1	-1	-1	4		0	0						Untertest2.avi	0	880	547	72	111				0	Content		-72	-111	28328961	2319882257
28345	09:02:24.829	00:00:28.345	1701	-1024	-768	-1	-1	-1	-1	4	-1024	-768	-1	-1	-1	-1	4		0	0						Untertest2.avi	0	880	547	72	111				0	Content		-72	-111	28345459	2319898755
28362	09:02:24.846	00:00:28.362	1702	-1024	-768	-1	-1	-1	-1	4	-1024	-768	-1	-1	-1	-1	4		0	0						Untertest2.avi	0	880	547	72	111				0	Content		-72	-111	28362080	2319915376
28379	09:02:24.863	00:00:28.379	1703	-1024	-768	-1	-1	-1	-1	4	-1024	-768	-1	-1	-1	-1	4		0	0						Untertest2.avi	0	880	547	72	111				0	Content		-72	-111	28379273	2319932569
28397	09:02:24.881	00:00:28.396	1704	-1024	-768	-1	-1	-1	-1	4	-1024	-768	-1	-1	-1	-1	4		0	0						Untertest2.avi	0	880	547	72	111				0	Content		-72	-111	28396647	2319949943
28414	09:02:24.898	00:00:28.413	1705	-1024	-768	-1	-1	-1	-1	4	-1024	-768	-1	-1	-1	-1	4		0	0						Untertest2.avi	0	880	547	72	111				0	Content		-72	-111	28413993	2319967289
28430	09:02:24.914	00:00:28.429	1706	-1024	-768	-1	-1	-1	-1	4	-1024	-768	-1	-1	-1	-1	4		0	0						Untertest2.avi	0	880	547	72	111				0	Content		-72	-111	28429678	2319982974
28446	09:02:24.930	00:00:28.446	1707	-1024	-768	-1	-1	-1	-1	4	-1024	-768	-1	-1	-1	-1	4		0	0						Untertest2.avi	0	880	547	72	111				0	Content		-72	-111	28446344	2319999640
28462	09:02:24.946	00:00:28.462	1708	-1024	-768	-1	-1	-1	-1	4	-1024	-768	-1	-1	-1	-1	4		0	0						Untertest2.avi	0	880	547	72	111				0	Content		-72	-111	28462110	2320015406
28479	09:02:24.963	00:00:28.478	1709	-1024	-768	-1	-1	-1	-1	4	-1024	-768	-1	-1	-1	-1	4		0	0						Untertest2.avi	0	880	547	72	111				0	Content		-72	-111	28478731	2320032027
28495	09:02:24.979	00:00:28.495	1710	-1024	-768	-1	-1	-1	-1	4	-1024	-768	-1	-1	-1	-1	4		0	0						Untertest2.avi	0	880	547	72	111				0	Content		-72	-111	28495356	2320048652
28512	09:02:24.996	00:00:28.512	1711	-1024	-768	-1	-1	-1	-1	4	-1024	-768	-1	-1	-1	-1	4		0	0						Untertest2.avi	0	880	547	72	111				0	Content		-72	-111	28512022	2320065318
28529	09:02:25.013	00:00:28.528	1712	-1024	-768	-1	-1	-1	-1	4	-1024	-768	-1	-1	-1	-1	4		0	0						Untertest2.avi	0	880	547	72	111				0	Content		-72	-111	28528686	2320081982
28545	09:02:25.029	00:00:28.545	1713	-1024	-768	-1	-1	-1	-1	4	-1024	-768	-1	-1	-1	-1	4		0	0						Untertest2.avi	0	880	547	72	111				0	Content		-72	-111	28545353	2320098649
28562	09:02:25.046	00:00:28.562	1714	-1024	-768	-1	-1	-1	-1	4	-1024	-768	-1	-1	-1	-1	4		0	0						Untertest2.avi	0	880	547	72	111				0	Content		-72	-111	28562295	2320115591
28579	09:02:25.063	00:00:28.578	1715	-1024	-768	-1	-1	-1	-1	4	-1024	-768	-1	-1	-1	-1	4		0	0						Untertest2.avi	0	880	547	72	111				0	Content		-72	-111	28578962	2320132258
28596	09:02:25.080	00:00:28.595	1716	-1024	-768	-1	-1	-1	-1	4	-1024	-768	-1	-1	-1	-1	4		0	0						Untertest2.avi	0	880	547	72	111				0	Content		-72	-111	28595847	2320149143
28613	09:02:25.097	00:00:28.613	1717	-1024	-768	-1	-1	-1	-1	4	-1024	-768	-1	-1	-1	-1	4		0	0						Untertest2.avi	0	880	547	72	111				0	Content		-72	-111	28613219	2320166515
28630	09:02:25.114	00:00:28.630	1718	-1024	-768	-1	-1	-1	-1	4	-1024	-768	-1	-1	-1	-1	4		0	0						Untertest2.avi	0	880	547	72	111				0	Content		-72	-111	28630467	2320183763
28646	09:02:25.130	00:00:28.646	1719	-1024	-768	-1	-1	-1	-1	4	-1024	-768	-1	-1	-1	-1	4		0	0						Untertest2.avi	0	880	547	72	111				0	Content		-72	-111	28646153	2320199449
28663	09:02:25.147	00:00:28.662	1720	-1024	-768	-1	-1	-1	-1	4	-1024	-768	-1	-1	-1	-1	4		0	0						Untertest2.avi	0	880	547	72	111				0	Content		-72	-111	28662820	2320216116
28679	09:02:25.163	00:00:28.679	1721	-1024	-768	-1	-1	-1	-1	4	-1024	-768	-1	-1	-1	-1	4		0	0						Untertest2.avi	0	880	547	72	111				0	Content		-72	-111	28679016	2320232312
28696	09:02:25.180	00:00:28.695	1722	-1024	-768	-1	-1	-1	-1	4	-1024	-768	-1	-1	-1	-1	4		0	0						Untertest2.avi	0	880	547	72	111				0	Content		-72	-111	28695683	2320248979
28712	09:02:25.196	00:00:28.711	1723	-1024	-768	-1	-1	-1	-1	4	-1024	-768	-1	-1	-1	-1	4		0	0						Untertest2.avi	0	880	547	72	111				0	Content		-72	-111	28711960	2320265256
28729	09:02:25.213	00:00:28.728	1724	-1024	-768	-1	-1	-1	-1	4	-1024	-768	-1	-1	-1	-1	4		0	0						Untertest2.avi	0	880	547	72	111				0	Content		-72	-111	28728513	2320281809
28745	09:02:25.229	00:00:28.745	1725	-1024	-768	-1	-1	-1	-1	4	-1024	-768	-1	-1	-1	-1	4		0	0						Untertest2.avi	0	880	547	72	111				0	Content		-72	-111	28745171	2320298467
28762	09:02:25.246	00:00:28.761	1726	-1024	-768	-1	-1	-1	-1	4	-1024	-768	-1	-1	-1	-1	4		0	0						Untertest2.avi	0	880	547	72	111				0	Content		-72	-111	28761838	2320315134
28779	09:02:25.263	00:00:28.778	1727	-1024	-768	-1	-1	-1	-1	4	-1024	-768	-1	-1	-1	-1	4		0	0						Untertest2.avi	0	880	547	72	111				0	Content		-72	-111	28778768	2320332064
28795	09:02:25.279	00:00:28.795	1728	-1024	-768	-1	-1	-1	-1	4	-1024	-768	-1	-1	-1	-1	4		0	0						Untertest2.avi	0	880	547	72	111				0	Content		-72	-111	28795435	2320348731
28813	09:02:25.297	00:00:28.812	1729	-1024	-768	-1	-1	-1	-1	4	-1024	-768	-1	-1	-1	-1	4		0	0						Untertest2.avi	0	880	547	72	111				0	Content		-72	-111	28812565	2320365861
28829	09:02:25.313	00:00:28.829	1730	-1024	-768	-1	-1	-1	-1	4	-1024	-768	-1	-1	-1	-1	4		0	0						Untertest2.avi	0	880	547	72	111				0	Content		-72	-111	28829231	2320382527
28846	09:02:25.330	00:00:28.846	1731	-1024	-768	-1	-1	-1	-1	4	-1024	-768	-1	-1	-1	-1	4		0	0						Untertest2.avi	0	880	547	72	111				0	Content		-72	-111	28846461	2320399757
28863	09:02:25.347	00:00:28.863	1732	-1024	-768	-1	-1	-1	-1	4	-1024	-768	-1	-1	-1	-1	4		0	0						Untertest2.avi	0	880	547	72	111				0	Content		-72	-111	28863128	2320416424
28880	09:02:25.364	00:00:28.880	1733	-1024	-768	-1	-1	-1	-1	4	-1024	-768	-1	-1	-1	-1	4		0	0						Untertest2.avi	0	880	547	72	111				0	Content		-72	-111	28880314	2320433610
28895	09:02:25.379	00:00:28.895	1734	-1024	-768	-1	-1	-1	-1	4	-1024	-768	-1	-1	-1	-1	4		0	0						Untertest2.avi	0	880	547	72	111				0	Content		-72	-111	28895062	2320448358
28912	09:02:25.396	00:00:28.911	1735	-1024	-768	-1	-1	-1	-1	4	-1024	-768	-1	-1	-1	-1	4		0	0						Untertest2.avi	0	880	547	72	111				0	Content		-72	-111	28911749	2320465045
28928	09:02:25.412	00:00:28.928	1736	-1024	-768	-1	-1	-1	-1	4	-1024	-768	-1	-1	-1	-1	4		0	0						Untertest2.avi	0	880	547	72	111				0	Content		-72	-111	28928416	2320481712
28945	09:02:25.429	00:00:28.945	1737	-1024	-768	-1	-1	-1	-1	4	-1024	-768	-1	-1	-1	-1	4		0	0						Untertest2.avi	0	880	547	72	111				0	Content		-72	-111	28945077	2320498373
28962	09:02:25.446	00:00:28.961	1738	-1024	-768	-1	-1	-1	-1	4	-1024	-768	-1	-1	-1	-1	4		0	0						Untertest2.avi	0	880	547	72	111				0	Content		-72	-111	28961744	2320515040
28978	09:02:25.462	00:00:28.978	1739	-1024	-768	-1	-1	-1	-1	4	-1024	-768	-1	-1	-1	-1	4		0	0						Untertest2.avi	0	880	547	72	111				0	Content		-72	-111	28978483	2320531779
28995	09:02:25.479	00:00:28.995	1740	-1024	-768	-1	-1	-1	-1	4	-1024	-768	-1	-1	-1	-1	4		0	0						Untertest2.avi	0	880	547	72	111				0	Content		-72	-111	28995049	2320548345
29012	09:02:25.496	00:00:29.011	1741	-1024	-768	-1	-1	-1	-1	4	-1024	-768	-1	-1	-1	-1	4		0	0						Untertest2.avi	0	880	547	72	111				0	Content		-72	-111	29011986	2320565282
29029	09:02:25.513	00:00:29.028	1742	-1024	-768	-1	-1	-1	-1	4	-1024	-768	-1	-1	-1	-1	4		0	0						Untertest2.avi	0	880	547	72	111				0	Content		-72	-111	29028653	2320581949
29046	09:02:25.530	00:00:29.045	1743	-1024	-768	-1	-1	-1	-1	4	-1024	-768	-1	-1	-1	-1	4		0	0						Untertest2.avi	0	880	547	72	111				0	Content		-72	-111	29045786	2320599082
29062	09:02:25.546	00:00:29.062	1744	-1024	-768	-1	-1	-1	-1	4	-1024	-768	-1	-1	-1	-1	4		0	0						Untertest2.avi	0	880	547	72	111				0	Content		-72	-111	29062452	2320615748
29080	09:02:25.564	00:00:29.079	1745	-1024	-768	-1	-1	-1	-1	4	-1024	-768	-1	-1	-1	-1	4		0	0						Untertest2.avi	0	880	547	72	111				0	Content		-72	-111	29079553	2320632849
29097	09:02:25.581	00:00:29.096	1746	-1024	-768	-1	-1	-1	-1	4	-1024	-768	-1	-1	-1	-1	4		0	0						Untertest2.avi	0	880	547	72	111				0	Content		-72	-111	29096787	2320650083
29113	09:02:25.597	00:00:29.112	1747	-1024	-768	-1	-1	-1	-1	4	-1024	-768	-1	-1	-1	-1	4		0	0						Untertest2.avi	0	880	547	72	111				0	Content		-72	-111	29112537	2320665833
29129	09:02:25.613	00:00:29.129	1748	-1024	-768	-1	-1	-1	-1	4	-1024	-768	-1	-1	-1	-1	4		0	0						Untertest2.avi	0	880	547	72	111				0	Content		-72	-111	29129204	2320682500
29145	09:02:25.629	00:00:29.145	1749	-1024	-768	-1	-1	-1	-1	4	-1024	-768	-1	-1	-1	-1	4		0	0						Untertest2.avi	0	880	547	72	111				0	Content		-72	-111	29145375	2320698671
29162	09:02:25.646	00:00:29.162	1750	-1024	-768	-1	-1	-1	-1	4	-1024	-768	-1	-1	-1	-1	4		0	0						Untertest2.avi	0	880	547	72	111				0	Content		-72	-111	29162042	2320715338
29178	09:02:25.662	00:00:29.178	1751	-1024	-768	-1	-1	-1	-1	4	-1024	-768	-1	-1	-1	-1	4		0	0						Untertest2.avi	0	880	547	72	111				0	Content		-72	-111	29178282	2320731578
29195	09:02:25.679	00:00:29.194	1752	-1024	-768	-1	-1	-1	-1	4	-1024	-768	-1	-1	-1	-1	4		0	0						Untertest2.avi	0	880	547	72	111				0	Content		-72	-111	29194956	2320748252
29212	09:02:25.696	00:00:29.211	1753	-1024	-768	-1	-1	-1	-1	4	-1024	-768	-1	-1	-1	-1	4		0	0						Untertest2.avi	0	880	547	72	111				0	Content		-72	-111	29211552	2320764848
29228	09:02:25.712	00:00:29.228	1754	-1024	-768	-1	-1	-1	-1	4	-1024	-768	-1	-1	-1	-1	4		0	0						Untertest2.avi	0	880	547	72	111				0	Content		-72	-111	29228219	2320781515
29245	09:02:25.729	00:00:29.245	1755	-1024	-768	-1	-1	-1	-1	4	-1024	-768	-1	-1	-1	-1	4		0	0						Untertest2.avi	0	880	547	72	111				0	Content		-72	-111	29245120	2320798416
29262	09:02:25.746	00:00:29.261	1756	-1024	-768	-1	-1	-1	-1	4	-1024	-768	-1	-1	-1	-1	4		0	0						Untertest2.avi	0	880	547	72	111				0	Content		-72	-111	29261787	2320815083
29279	09:02:25.763	00:00:29.278	1757	-1024	-768	-1	-1	-1	-1	4	-1024	-768	-1	-1	-1	-1	4		0	0						Untertest2.avi	0	880	547	72	111				0	Content		-72	-111	29278902	2320832198
29296	09:02:25.780	00:00:29.295	1758	-1024	-768	-1	-1	-1	-1	4	-1024	-768	-1	-1	-1	-1	4		0	0						Untertest2.avi	0	880	547	72	111				0	Content		-72	-111	29295568	2320848864
29313	09:02:25.797	00:00:29.312	1759	-1024	-768	-1	-1	-1	-1	4	-1024	-768	-1	-1	-1	-1	4		0	0						Untertest2.avi	0	880	547	72	111				0	Content		-72	-111	29312790	2320866086
29329	09:02:25.813	00:00:29.329	1760	-1024	-768	-1	-1	-1	-1	4	-1024	-768	-1	-1	-1	-1	4		0	0						Untertest2.avi	0	880	547	72	111				0	Content		-72	-111	29329457	2320882753
29347	09:02:25.831	00:00:29.346	1761	-1024	-768	-1	-1	-1	-1	4	-1024	-768	-1	-1	-1	-1	4		0	0						Untertest2.avi	0	880	547	72	111				0	Content		-72	-111	29346632	2320899928
29362	09:02:25.846	00:00:29.361	1762	-1024	-768	-1	-1	-1	-1	4	-1024	-768	-1	-1	-1	-1	4		0	0						Untertest2.avi	0	880	547	72	111				0	Content		-72	-111	29361513	2320914809
29378	09:02:25.862	00:00:29.378	1763	-1024	-768	-1	-1	-1	-1	4	-1024	-768	-1	-1	-1	-1	4		0	0						Untertest2.avi	0	880	547	72	111				0	Content		-72	-111	29378134	2320931430
29395	09:02:25.879	00:00:29.394	1764	-1024	-768	-1	-1	-1	-1	4	-1024	-768	-1	-1	-1	-1	4		0	0						Untertest2.avi	0	880	547	72	111				0	Content		-72	-111	29394801	2320948097
29411	09:02:25.895	00:00:29.411	1765	-1024	-768	-1	-1	-1	-1	4	-1024	-768	-1	-1	-1	-1	4		0	0						Untertest2.avi	0	880	547	72	111				0	Content		-72	-111	29411430	2320964726
29428	09:02:25.912	00:00:29.428	1766	-1024	-768	-1	-1	-1	-1	4	-1024	-768	-1	-1	-1	-1	4		0	0						Untertest2.avi	0	880	547	72	111				0	Content		-72	-111	29428097	2320981393
29445	09:02:25.929	00:00:29.444	1767	-1024	-768	-1	-1	-1	-1	4	-1024	-768	-1	-1	-1	-1	4		0	0						Untertest2.avi	0	880	547	72	111				0	Content		-72	-111	29444803	2320998099
29461	09:02:25.945	00:00:29.461	1768	-1024	-768	-1	-1	-1	-1	4	-1024	-768	-1	-1	-1	-1	4		0	0						Untertest2.avi	0	880	547	72	111				0	Content		-72	-111	29461371	2321014667
29478	09:02:25.962	00:00:29.478	1769	-1024	-768	-1	-1	-1	-1	4	-1024	-768	-1	-1	-1	-1	4		0	0						Untertest2.avi	0	880	547	72	111				0	Content		-72	-111	29478308	2321031604
29495	09:02:25.979	00:00:29.494	1770	-1024	-768	-1	-1	-1	-1	4	-1024	-768	-1	-1	-1	-1	4		0	0						Untertest2.avi	0	880	547	72	111				0	Content		-72	-111	29494975	2321048271
29512	09:02:25.996	00:00:29.512	1771	-1024	-768	-1	-1	-1	-1	4	-1024	-768	-1	-1	-1	-1	4		0	0						Untertest2.avi	0	880	547	72	111				0	Content		-72	-111	29512109	2321065405
29529	09:02:26.013	00:00:29.528	1772	-1024	-768	-1	-1	-1	-1	4	-1024	-768	-1	-1	-1	-1	4		0	0						Untertest2.avi	0	880	547	72	111				0	Content		-72	-111	29528775	2321082071
29546	09:02:26.030	00:00:29.545	1773	-1024	-768	-1	-1	-1	-1	4	-1024	-768	-1	-1	-1	-1	4		0	0						Untertest2.avi	0	880	547	72	111				0	Content		-72	-111	29545863	2321099159
29563	09:02:26.047	00:00:29.563	1774	-1024	-768	-1	-1	-1	-1	4	-1024	-768	-1	-1	-1	-1	4		0	0						Untertest2.avi	0	880	547	72	111				0	Content		-72	-111	29563235	2321116531
29579	09:02:26.063	00:00:29.578	1775	-1024	-768	-1	-1	-1	-1	4	-1024	-768	-1	-1	-1	-1	4		0	0						Untertest2.avi	0	880	547	72	111				0	Content		-72	-111	29578923	2321132219
29596	09:02:26.080	00:00:29.595	1776	-1024	-768	-1	-1	-1	-1	4	-1024	-768	-1	-1	-1	-1	4		0	0						Untertest2.avi	0	880	547	72	111				0	Content		-72	-111	29595590	2321148886
29612	09:02:26.096	00:00:29.611	1777	-1024	-768	-1	-1	-1	-1	4	-1024	-768	-1	-1	-1	-1	4		0	0						Untertest2.avi	0	880	547	72	111				0	Content		-72	-111	29611724	2321165020
29628	09:02:26.112	00:00:29.628	1778	-1024	-768	-1	-1	-1	-1	4	-1024	-768	-1	-1	-1	-1	4		0	0						Untertest2.avi	0	880	547	72	111				0	Content		-72	-111	29628391	2321181687
29645	09:02:26.129	00:00:29.644	1779	-1024	-768	-1	-1	-1	-1	4	-1024	-768	-1	-1	-1	-1	4		0	0						Untertest2.avi	0	880	547	72	111				0	Content		-72	-111	29644604	2321197900
29661	09:02:26.145	00:00:29.661	1780	-1024	-768	-1	-1	-1	-1	4	-1024	-768	-1	-1	-1	-1	4		0	0						Untertest2.avi	0	880	547	72	111				0	Content		-72	-111	29661286	2321214582
29678	09:02:26.162	00:00:29.677	1781	-1024	-768	-1	-1	-1	-1	4	-1024	-768	-1	-1	-1	-1	4		0	0						Untertest2.avi	0	880	547	72	111				0	Content		-72	-111	29677881	2321231177
29695	09:02:26.179	00:00:29.694	1782	-1024	-768	-1	-1	-1	-1	4	-1024	-768	-1	-1	-1	-1	4		0	0						Untertest2.avi	0	880	547	72	111				0	Content		-72	-111	29694548	2321247844
29711	09:02:26.195	00:00:29.711	1783	-1024	-768	-1	-1	-1	-1	4	-1024	-768	-1	-1	-1	-1	4		0	0						Untertest2.avi	0	880	547	72	111				0	Content		-72	-111	29711448	2321264744
29728	09:02:26.212	00:00:29.728	1784	-1024	-768	-1	-1	-1	-1	4	-1024	-768	-1	-1	-1	-1	4		0	0						Untertest2.avi	0	880	547	72	111				0	Content		-72	-111	29728115	2321281411
29745	09:02:26.229	00:00:29.745	1785	-1024	-768	-1	-1	-1	-1	4	-1024	-768	-1	-1	-1	-1	4		0	0						Untertest2.avi	0	880	547	72	111				0	Content		-72	-111	29745093	2321298389
29762	09:02:26.246	00:00:29.762	1786	-1024	-768	-1	-1	-1	-1	4	-1024	-768	-1	-1	-1	-1	4		0	0						Untertest2.avi	0	880	547	72	111				0	Content		-72	-111	29762340	2321315636
29778	09:02:26.262	00:00:29.778	1787	-1024	-768	-1	-1	-1	-1	4	-1024	-768	-1	-1	-1	-1	4		0	0						Untertest2.avi	0	880	547	72	111				0	Content		-72	-111	29778402	2321331698
29795	09:02:26.279	00:00:29.795	1788	-1024	-768	-1	-1	-1	-1	4	-1024	-768	-1	-1	-1	-1	4		0	0						Untertest2.avi	0	880	547	72	111				0	Content		-72	-111	29795069	2321348365
29811	09:02:26.295	00:00:29.811	1789	-1024	-768	-1	-1	-1	-1	4	-1024	-768	-1	-1	-1	-1	4		0	0						Untertest2.avi	0	880	547	72	111				0	Content		-72	-111	29811389	2321364685
29828	09:02:26.312	00:00:29.828	1790	-1024	-768	-1	-1	-1	-1	4	-1024	-768	-1	-1	-1	-1	4		0	0						Untertest2.avi	0	880	547	72	111				0	Content		-72	-111	29828056	2321381352
29844	09:02:26.328	00:00:29.844	1791	-1024	-768	-1	-1	-1	-1	4	-1024	-768	-1	-1	-1	-1	4		0	0						Untertest2.avi	0	880	547	72	111				0	Content		-72	-111	29844455	2321397751
29861	09:02:26.345	00:00:29.861	1792	-1024	-768	-1	-1	-1	-1	4	-1024	-768	-1	-1	-1	-1	4		0	0						Untertest2.avi	0	880	547	72	111				0	Content		-72	-111	29861077	2321414373
29878	09:02:26.362	00:00:29.877	1793	-1024	-768	-1	-1	-1	-1	4	-1024	-768	-1	-1	-1	-1	4		0	0						Untertest2.avi	0	880	547	72	111				0	Content		-72	-111	29877700	2321430996
29894	09:02:26.378	00:00:29.894	1794	-1024	-768	-1	-1	-1	-1	4	-1024	-768	-1	-1	-1	-1	4		0	0						Untertest2.avi	0	880	547	72	111				0	Content		-72	-111	29894367	2321447663
29911	09:02:26.395	00:00:29.911	1795	-1024	-768	-1	-1	-1	-1	4	-1024	-768	-1	-1	-1	-1	4		0	0						Untertest2.avi	0	880	547	72	111				0	Content		-72	-111	29911029	2321464325
29928	09:02:26.412	00:00:29.927	1796	-1024	-768	-1	-1	-1	-1	4	-1024	-768	-1	-1	-1	-1	4		0	0						Untertest2.avi	0	880	547	72	111				0	Content		-72	-111	29927696	2321480992
29945	09:02:26.429	00:00:29.944	1797	-1024	-768	-1	-1	-1	-1	4	-1024	-768	-1	-1	-1	-1	4		0	0						Untertest2.avi	0	880	547	72	111				0	Content		-72	-111	29944630	2321497926
29961	09:02:26.445	00:00:29.961	1798	-1024	-768	-1	-1	-1	-1	4	-1024	-768	-1	-1	-1	-1	4		0	0						Untertest2.avi	0	880	547	72	111				0	Content		-72	-111	29961297	2321514593
29978	09:02:26.462	00:00:29.978	1799	-1024	-768	-1	-1	-1	-1	4	-1024	-768	-1	-1	-1	-1	4		0	0						Untertest2.avi	0	880	547	72	111				0	Content		-72	-111	29978429	2321531725
29995	09:02:26.479	00:00:29.995	1800	-1024	-768	-1	-1	-1	-1	4	-1024	-768	-1	-1	-1	-1	4		0	0						Untertest2.avi	0	880	547	72	111				0	Content		-72	-111	29995095	2321548391
30012	09:02:26.496	00:00:30.012	1801	-1024	-768	-1	-1	-1	-1	4	-1024	-768	-1	-1	-1	-1	4		0	0						Untertest2.avi	0	880	547	72	111				0	Content		-72	-111	30012185	2321565481
30028	09:02:26.512	00:00:30.028	1802	-1024	-768	-1	-1	-1	-1	4	-1024	-768	-1	-1	-1	-1	4		0	0						Untertest2.avi	0	880	547	72	111				0	Content		-72	-111	30028246	2321581542
30045	09:02:26.529	00:00:30.044	1803	-1024	-768	-1	-1	-1	-1	4	-1024	-768	-1	-1	-1	-1	4		0	0						Untertest2.avi	0	880	547	72	111				0	Content		-72	-111	30044913	2321598209
30061	09:02:26.545	00:00:30.060	1804	-1024	-768	-1	-1	-1	-1	4	-1024	-768	-1	-1	-1	-1	4		0	0						Untertest2.avi	0	880	547	72	111				0	Content		-72	-111	30060930	2321614226
30078	09:02:26.562	00:00:30.077	1805	-1024	-768	-1	-1	-1	-1	4	-1024	-768	-1	-1	-1	-1	4		0	0						Untertest2.avi	0	880	547	72	111				0	Content		-72	-111	30077550	2321630846
30094	09:02:26.578	00:00:30.094	1806	-1024	-768	-1	-1	-1	-1	4	-1024	-768	-1	-1	-1	-1	4		0	0						Untertest2.avi	0	880	547	72	111				0	Content		-72	-111	30094265	2321647561
30111	09:02:26.595	00:00:30.110	1807	-1024	-768	-1	-1	-1	-1	4	-1024	-768	-1	-1	-1	-1	4		0	0						Untertest2.avi	0	880	547	72	111				0	Content		-72	-111	30110932	2321664228
30128	09:02:26.612	00:00:30.127	1808	-1024	-768	-1	-1	-1	-1	4	-1024	-768	-1	-1	-1	-1	4		0	0						Untertest2.avi	0	880	547	72	111				0	Content		-72	-111	30127614	2321680910
30144	09:02:26.628	00:00:30.144	1809	-1024	-768	-1	-1	-1	-1	4	-1024	-768	-1	-1	-1	-1	4		0	0						Untertest2.avi	0	880	547	72	111				0	Content		-72	-111	30144280	2321697576
30161	09:02:26.645	00:00:30.160	1810	-1024	-768	-1	-1	-1	-1	4	-1024	-768	-1	-1	-1	-1	4		0	0						Untertest2.avi	0	880	547	72	111				0	Content		-72	-111	30160912	2321714208
30178	09:02:26.662	00:00:30.177	1811	-1024	-768	-1	-1	-1	-1	4	-1024	-768	-1	-1	-1	-1	4		0	0						Untertest2.avi	0	880	547	72	111				0	Content		-72	-111	30177579	2321730875
30194	09:02:26.678	00:00:30.194	1812	-1024	-768	-1	-1	-1	-1	4	-1024	-768	-1	-1	-1	-1	4		0	0						Untertest2.avi	0	880	547	72	111				0	Content		-72	-111	30194167	2321747463
30211	09:02:26.695	00:00:30.211	1813	-1024	-768	-1	-1	-1	-1	4	-1024	-768	-1	-1	-1	-1	4		0	0						Untertest2.avi	0	880	547	72	111				0	Content		-72	-111	30211478	2321764774
30228	09:02:26.712	00:00:30.228	1814	-1024	-768	-1	-1	-1	-1	4	-1024	-768	-1	-1	-1	-1	4		0	0						Untertest2.avi	0	880	547	72	111				0	Content		-72	-111	30228144	2321781440
30245	09:02:26.729	00:00:30.245	1815	-1024	-768	-1	-1	-1	-1	4	-1024	-768	-1	-1	-1	-1	4		0	0						Untertest2.avi	0	880	547	72	111				0	Content		-72	-111	30245406	2321798702
30263	09:02:26.747	00:00:30.262	1816	-1024	-768	-1	-1	-1	-1	4	-1024	-768	-1	-1	-1	-1	4		0	0						Untertest2.avi	0	880	547	72	111				0	Content		-72	-111	30262652	2321815948
30278	09:02:26.762	00:00:30.278	1817	-1024	-768	-1	-1	-1	-1	4	-1024	-768	-1	-1	-1	-1	4		0	0						Untertest2.avi	0	880	547	72	111				0	Content		-72	-111	30278402	2321831698
30295	09:02:26.779	00:00:30.295	1818	-1024	-768	-1	-1	-1	-1	4	-1024	-768	-1	-1	-1	-1	4		0	0						Untertest2.avi	0	880	547	72	111				0	Content		-72	-111	30295069	2321848365
30311	09:02:26.795	00:00:30.310	1819	-1024	-768	-1	-1	-1	-1	4	-1024	-768	-1	-1	-1	-1	4		0	0						Untertest2.avi	0	880	547	72	111				0	Content		-72	-111	30310773	2321864069
30327	09:02:26.811	00:00:30.327	1820	-1024	-768	-1	-1	-1	-1	4	-1024	-768	-1	-1	-1	-1	4		0	0						Untertest2.avi	0	880	547	72	111				0	Content		-72	-111	30327394	2321880690
30344	09:02:26.828	00:00:30.344	1821	-1024	-768	-1	-1	-1	-1	4	-1024	-768	-1	-1	-1	-1	4		0	0						Untertest2.avi	0	880	547	72	111				0	Content		-72	-111	30344081	2321897377
30361	09:02:26.845	00:00:30.360	1822	-1024	-768	-1	-1	-1	-1	4	-1024	-768	-1	-1	-1	-1	4		0	0						Untertest2.avi	0	880	547	72	111				0	Content		-72	-111	30360748	2321914044
30377	09:02:26.861	00:00:30.377	1823	-1024	-768	-1	-1	-1	-1	4	-1024	-768	-1	-1	-1	-1	4		0	0						Untertest2.avi	0	880	547	72	111				0	Content		-72	-111	30377380	2321930676
30394	09:02:26.878	00:00:30.394	1824	-1024	-768	-1	-1	-1	-1	4	-1024	-768	-1	-1	-1	-1	4		0	0						Untertest2.avi	0	880	547	72	111				0	Content		-72	-111	30394047	2321947343
30411	09:02:26.895	00:00:30.410	1825	-1024	-768	-1	-1	-1	-1	4	-1024	-768	-1	-1	-1	-1	4		0	0						Untertest2.avi	0	880	547	72	111				0	Content		-72	-111	30410966	2321964262
30428	09:02:26.912	00:00:30.427	1826	-1024	-768	-1	-1	-1	-1	4	-1024	-768	-1	-1	-1	-1	4		0	0						Untertest2.avi	0	880	547	72	111				0	Content		-72	-111	30427633	2321980929
30445	09:02:26.929	00:00:30.444	1827	-1024	-768	-1	-1	-1	-1	4	-1024	-768	-1	-1	-1	-1	4		0	0						Untertest2.avi	0	880	547	72	111				0	Content		-72	-111	30444630	2321997926
30462	09:02:26.946	00:00:30.461	1828	-1024	-768	-1	-1	-1	-1	4	-1024	-768	-1	-1	-1	-1	4		0	0						Untertest2.avi	0	880	547	72	111				0	Content		-72	-111	30461874	2322015170
30478	09:02:26.962	00:00:30.477	1829	-1024	-768	-1	-1	-1	-1	4	-1024	-768	-1	-1	-1	-1	4		0	0						Untertest2.avi	0	880	547	72	111				0	Content		-72	-111	30477936	2322031232
30495	09:02:26.979	00:00:30.494	1830	-1024	-768	-1	-1	-1	-1	4	-1024	-768	-1	-1	-1	-1	4		0	0						Untertest2.avi	0	880	547	72	111				0	Content		-72	-111	30494603	2322047899
30511	09:02:26.995	00:00:30.510	1831	-1024	-768	-1	-1	-1	-1	4	-1024	-768	-1	-1	-1	-1	4		0	0						Untertest2.avi	0	880	547	72	111				0	Content		-72	-111	30510923	2322064219
30528	09:02:27.012	00:00:30.527	1832	-1024	-768	-1	-1	-1	-1	4	-1024	-768	-1	-1	-1	-1	4		0	0						Untertest2.avi	0	880	547	72	111				0	Content		-72	-111	30527590	2322080886
30544	09:02:27.028	00:00:30.544	1833	-1024	-768	-1	-1	-1	-1	4	-1024	-768	-1	-1	-1	-1	4		0	0						Untertest2.avi	0	880	547	72	111				0	Content		-72	-111	30544103	2322097399
30561	09:02:27.045	00:00:30.560	1834	-1024	-768	-1	-1	-1	-1	4	-1024	-768	-1	-1	-1	-1	4		0	0						Untertest2.avi	0	880	547	72	111				0	Content		-72	-111	30560770	2322114066
30577	09:02:27.061	00:00:30.577	1835	-1024	-768	-1	-1	-1	-1	4	-1024	-768	-1	-1	-1	-1	4		0	0						Untertest2.avi	0	880	547	72	111				0	Content		-72	-111	30577242	2322130538
30594	09:02:27.078	00:00:30.593	1836	-1024	-768	-1	-1	-1	-1	4	-1024	-768	-1	-1	-1	-1	4		0	0						Untertest2.avi	0	880	547	72	111				0	Content		-72	-111	30593918	2322147214
30611	09:02:27.095	00:00:30.610	1837	-1024	-768	-1	-1	-1	-1	4	-1024	-768	-1	-1	-1	-1	4		0	0						Untertest2.avi	0	880	547	72	111				0	Content		-72	-111	30610585	2322163881
30627	09:02:27.111	00:00:30.627	1838	-1024	-768	-1	-1	-1	-1	4	-1024	-768	-1	-1	-1	-1	4		0	0						Untertest2.avi	0	880	547	72	111				0	Content		-72	-111	30627252	2322180548
30644	09:02:27.128	00:00:30.644	1839	-1024	-768	-1	-1	-1	-1	4	-1024	-768	-1	-1	-1	-1	4		0	0						Untertest2.avi	0	880	547	72	111				0	Content		-72	-111	30644180	2322197476
30661	09:02:27.145	00:00:30.660	1840	-1024	-768	-1	-1	-1	-1	4	-1024	-768	-1	-1	-1	-1	4		0	0						Untertest2.avi	0	880	547	72	111				0	Content		-72	-111	30660847	2322214143
30678	09:02:27.162	00:00:30.677	1841	-1024	-768	-1	-1	-1	-1	4	-1024	-768	-1	-1	-1	-1	4		0	0						Untertest2.avi	0	880	547	72	111				0	Content		-72	-111	30677976	2322231272
30695	09:02:27.179	00:00:30.694	1842	-1024	-768	-1	-1	-1	-1	4	-1024	-768	-1	-1	-1	-1	4		0	0						Untertest2.avi	0	880	547	72	111				0	Content		-72	-111	30694642	2322247938
30712	09:02:27.196	00:00:30.711	1843	-1024	-768	-1	-1	-1	-1	4	-1024	-768	-1	-1	-1	-1	4		0	0						Untertest2.avi	0	880	547	72	111				0	Content		-72	-111	30711809	2322265105
30728	09:02:27.212	00:00:30.728	1844	-1024	-768	-1	-1	-1	-1	4	-1024	-768	-1	-1	-1	-1	4		0	0						Untertest2.avi	0	880	547	72	111				0	Content		-72	-111	30728476	2322281772
30744	09:02:27.228	00:00:30.744	1845	-1024	-768	-1	-1	-1	-1	4	-1024	-768	-1	-1	-1	-1	4		0	0						Untertest2.avi	0	880	547	72	111				0	Content		-72	-111	30744475	2322297771
30761	09:02:27.245	00:00:30.761	1846	-1024	-768	-1	-1	-1	-1	4	-1024	-768	-1	-1	-1	-1	4		0	0						Untertest2.avi	0	880	547	72	111				0	Content		-72	-111	30761142	2322314438
30777	09:02:27.261	00:00:30.777	1847	-1024	-768	-1	-1	-1	-1	4	-1024	-768	-1	-1	-1	-1	4		0	0						Untertest2.avi	0	880	547	72	111				0	Content		-72	-111	30777099	2322330395
30794	09:02:27.278	00:00:30.793	1848	-1024	-768	-1	-1	-1	-1	4	-1024	-768	-1	-1	-1	-1	4		0	0						Untertest2.avi	0	880	547	72	111				0	Content		-72	-111	30793719	2322347015
30810	09:02:27.294	00:00:30.810	1849	-1024	-768	-1	-1	-1	-1	4	-1024	-768	-1	-1	-1	-1	4		0	0						Untertest2.avi	0	880	547	72	111				0	Content		-72	-111	30810468	2322363764
30827	09:02:27.311	00:00:30.827	1850	-1024	-768	-1	-1	-1	-1	4	-1024	-768	-1	-1	-1	-1	4		0	0						Untertest2.avi	0	880	547	72	111				0	Content		-72	-111	30827091	2322380387
30844	09:02:27.328	00:00:30.843	1851	-1024	-768	-1	-1	-1	-1	4	-1024	-768	-1	-1	-1	-1	4		0	0						Untertest2.avi	0	880	547	72	111				0	Content		-72	-111	30843757	2322397053
30860	09:02:27.344	00:00:30.860	1852	-1024	-768	-1	-1	-1	-1	4	-1024	-768	-1	-1	-1	-1	4		0	0						Untertest2.avi	0	880	547	72	111				0	Content		-72	-111	30860359	2322413655
30877	09:02:27.361	00:00:30.877	1853	-1024	-768	-1	-1	-1	-1	4	-1024	-768	-1	-1	-1	-1	4		0	0						Untertest2.avi	0	880	547	72	111				0	Content		-72	-111	30877026	2322430322
30894	09:02:27.378	00:00:30.893	1854	-1024	-768	-1	-1	-1	-1	4	-1024	-768	-1	-1	-1	-1	4		0	0						Untertest2.avi	0	880	547	72	111				0	Content		-72	-111	30893930	2322447226
30911	09:02:27.395	00:00:30.910	1855	-1024	-768	-1	-1	-1	-1	4	-1024	-768	-1	-1	-1	-1	4		0	0						Untertest2.avi	0	880	547	72	111				0	Content		-72	-111	30910597	2322463893
30928	09:02:27.412	00:00:30.927	1856	-1024	-768	-1	-1	-1	-1	4	-1024	-768	-1	-1	-1	-1	4		0	0						Untertest2.avi	0	880	547	72	111				0	Content		-72	-111	30927713	2322481009
30944	09:02:27.428	00:00:30.944	1857	-1024	-768	-1	-1	-1	-1	4	-1024	-768	-1	-1	-1	-1	4		0	0						Untertest2.avi	0	880	547	72	111				0	Content		-72	-111	30944380	2322497676
30962	09:02:27.446	00:00:30.961	1858	-1024	-768	-1	-1	-1	-1	4	-1024	-768	-1	-1	-1	-1	4		0	0						Untertest2.avi	0	880	547	72	111				0	Content		-72	-111	30961603	2322514899
30978	09:02:27.462	00:00:30.978	1859	-1024	-768	-1	-1	-1	-1	4	-1024	-768	-1	-1	-1	-1	4		0	0						Untertest2.avi	0	880	547	72	111				0	Content		-72	-111	30978270	2322531566
30994	09:02:27.478	00:00:30.994	1860	-1024	-768	-1	-1	-1	-1	4	-1024	-768	-1	-1	-1	-1	4		0	0						Untertest2.avi	0	880	547	72	111				0	Content		-72	-111	30994299	2322547595
31011	09:02:27.495	00:00:31.010	1861	-1024	-768	-1	-1	-1	-1	4	-1024	-768	-1	-1	-1	-1	4		0	0						Untertest2.avi	0	880	547	72	111				0	Content		-72	-111	31010965	2322564261
31027	09:02:27.511	00:00:31.027	1862	-1024	-768	-1	-1	-1	-1	4	-1024	-768	-1	-1	-1	-1	4		0	0						Untertest2.avi	0	880	547	72	111				0	Content		-72	-111	31027266	2322580562
31044	09:02:27.528	00:00:31.043	1863	-1024	-768	-1	-1	-1	-1	4	-1024	-768	-1	-1	-1	-1	4		0	0						Untertest2.avi	0	880	547	72	111				0	Content		-72	-111	31043933	2322597229
31060	09:02:27.544	00:00:31.060	1864	-1024	-768	-1	-1	-1	-1	4	-1024	-768	-1	-1	-1	-1	4		0	0						Untertest2.avi	0	880	547	72	111				0	Content		-72	-111	31060436	2322613732
31077	09:02:27.561	00:00:31.077	1865	-1024	-768	-1	-1	-1	-1	4	-1024	-768	-1	-1	-1	-1	4		0	0						Untertest2.avi	0	880	547	72	111				0	Content		-72	-111	31077102	2322630398
31094	09:02:27.578	00:00:31.093	1866	-1024	-768	-1	-1	-1	-1	4	-1024	-768	-1	-1	-1	-1	4		0	0						Untertest2.avi	0	880	547	72	111				0	Content		-72	-111	31093560	2322646856
31110	09:02:27.594	00:00:31.110	1867	-1024	-768	-1	-1	-1	-1	4	-1024	-768	-1	-1	-1	-1	4		0	0						Untertest2.avi	0	880	547	72	111				0	Content		-72	-111	31110240	2322663536
31127	09:02:27.611	00:00:31.126	1868	-1024	-768	-1	-1	-1	-1	4	-1024	-768	-1	-1	-1	-1	4		0	0						Untertest2.avi	0	880	547	72	111				0	Content		-72	-111	31126897	2322680193
31144	09:02:27.628	00:00:31.143	1869	-1024	-768	-1	-1	-1	-1	4	-1024	-768	-1	-1	-1	-1	4		0	0						Untertest2.avi	0	880	547	72	111				0	Content		-72	-111	31143564	2322696860
31160	09:02:27.644	00:00:31.160	1870	-1024	-768	-1	-1	-1	-1	4	-1024	-768	-1	-1	-1	-1	4		0	0						Untertest2.avi	0	880	547	72	111				0	Content		-72	-111	31160494	2322713790
31177	09:02:27.661	00:00:31.177	1871	-1024	-768	-1	-1	-1	-1	4	-1024	-768	-1	-1	-1	-1	4		0	0						Untertest2.avi	0	880	547	72	111				0	Content		-72	-111	31177161	2322730457
31194	09:02:27.678	00:00:31.194	1872	-1024	-768	-1	-1	-1	-1	4	-1024	-768	-1	-1	-1	-1	4		0	0						Untertest2.avi	0	880	547	72	111				0	Content		-72	-111	31194291	2322747587
31211	09:02:27.695	00:00:31.210	1873	-1024	-768	-1	-1	-1	-1	4	-1024	-768	-1	-1	-1	-1	4		0	0						Untertest2.avi	0	880	547	72	111				0	Content		-72	-111	31210958	2322764254
31228	09:02:27.712	00:00:31.228	1874	-1024	-768	-1	-1	-1	-1	4	-1024	-768	-1	-1	-1	-1	4		0	0						Untertest2.avi	0	880	547	72	111				0	Content		-72	-111	31228124	2322781420
31245	09:02:27.729	00:00:31.244	1875	-1024	-768	-1	-1	-1	-1	4	-1024	-768	-1	-1	-1	-1	4		0	0						Untertest2.avi	0	880	547	72	111				0	Content		-72	-111	31244790	2322798086
31261	09:02:27.745	00:00:31.260	1876	-1024	-768	-1	-1	-1	-1	4	-1024	-768	-1	-1	-1	-1	4		0	0						Untertest2.avi	0	880	547	72	111				0	Content		-72	-111	31260788	2322814084
31277	09:02:27.761	00:00:31.277	1877	-1024	-768	-1	-1	-1	-1	4	-1024	-768	-1	-1	-1	-1	4		0	0						Untertest2.avi	0	880	547	72	111				0	Content		-72	-111	31277455	2322830751
31293	09:02:27.777	00:00:31.293	1878	-1024	-768	-1	-1	-1	-1	4	-1024	-768	-1	-1	-1	-1	4		0	0						Untertest2.avi	0	880	547	72	111				0	Content		-72	-111	31293415	2322846711
31310	09:02:27.794	00:00:31.310	1879	-1024	-768	-1	-1	-1	-1	4	-1024	-768	-1	-1	-1	-1	4		0	0						Untertest2.avi	0	880	547	72	111				0	Content		-72	-111	31310031	2322863327
31327	09:02:27.811	00:00:31.327	1880	-1024	-768	-1	-1	-1	-1	4	-1024	-768	-1	-1	-1	-1	4		0	0						Untertest2.avi	0	880	547	72	111				0	Content		-72	-111	31327437	2322880733
31344	09:02:27.828	00:00:31.344	1881	-1024	-768	-1	-1	-1	-1	4	-1024	-768	-1	-1	-1	-1	4		0	0						Untertest2.avi	0	880	547	72	111				0	Content		-72	-111	31344060	2322897356
31361	09:02:27.845	00:00:31.360	1882	-1024	-768	-1	-1	-1	-1	4	-1024	-768	-1	-1	-1	-1	4		0	0						Untertest2.avi	0	880	547	72	111				0	Content		-72	-111	31360728	2322914024
31377	09:02:27.861	00:00:31.377	1883	-1024	-768	-1	-1	-1	-1	4	-1024	-768	-1	-1	-1	-1	4		0	0						Untertest2.avi	0	880	547	72	111				0	Content		-72	-111	31377329	2322930625
31394	09:02:27.878	00:00:31.393	1884	-1024	-768	-1	-1	-1	-1	4	-1024	-768	-1	-1	-1	-1	4		0	0						Untertest2.avi	0	880	547	72	111				0	Content		-72	-111	31393996	2322947292
31411	09:02:27.895	00:00:31.410	1885	-1024	-768	-1	-1	-1	-1	4	-1024	-768	-1	-1	-1	-1	4		0	0						Untertest2.avi	0	880	547	72	111				0	Content		-72	-111	31410906	2322964202
31428	09:02:27.912	00:00:31.427	1886	-1024	-768	-1	-1	-1	-1	4	-1024	-768	-1	-1	-1	-1	4		0	0						Untertest2.avi	0	880	547	72	111				0	Content		-72	-111	31427573	2322980869
31445	09:02:27.929	00:00:31.444	1887	-1024	-768	-1	-1	-1	-1	4	-1024	-768	-1	-1	-1	-1	4		0	0						Untertest2.avi	0	880	547	72	111				0	Content		-72	-111	31444695	2322997991
31461	09:02:27.945	00:00:31.461	1888	-1024	-768	-1	-1	-1	-1	4	-1024	-768	-1	-1	-1	-1	4		0	0						Untertest2.avi	0	880	547	72	111				0	Content		-72	-111	31461362	2323014658
31479	09:02:27.963	00:00:31.478	1889	-1024	-768	-1	-1	-1	-1	4	-1024	-768	-1	-1	-1	-1	4		0	0						Untertest2.avi	0	880	547	72	111				0	Content		-72	-111	31478588	2323031884
31495	09:02:27.979	00:00:31.495	1890	-1024	-768	-1	-1	-1	-1	4	-1024	-768	-1	-1	-1	-1	4		0	0						Untertest2.avi	0	880	547	72	111				0	Content		-72	-111	31495255	2323048551
31511	09:02:27.995	00:00:31.511	1891	-1024	-768	-1	-1	-1	-1	4	-1024	-768	-1	-1	-1	-1	4		0	0						Untertest2.avi	0	880	547	72	111				0	Content		-72	-111	31511276	2323064572
31528	09:02:28.012	00:00:31.527	1892	-1024	-768	-1	-1	-1	-1	4	-1024	-768	-1	-1	-1	-1	4		0	0						Untertest2.avi	0	880	547	72	111				0	Content		-72	-111	31527943	2323081239
31544	09:02:28.028	00:00:31.544	1893	-1024	-768	-1	-1	-1	-1	4	-1024	-768	-1	-1	-1	-1	4		0	0						Untertest2.avi	0	880	547	72	111				0	Content		-72	-111	31544244	2323097540
31561	09:02:28.045	00:00:31.560	1894	-1024	-768	-1	-1	-1	-1	4	-1024	-768	-1	-1	-1	-1	4		0	0						Untertest2.avi	0	880	547	72	111				0	Content		-72	-111	31560911	2323114207
31577	09:02:28.061	00:00:31.577	1895	-1024	-768	-1	-1	-1	-1	4	-1024	-768	-1	-1	-1	-1	4		0	0						Untertest2.avi	0	880	547	72	111				0	Content		-72	-111	31577414	2323130710
31594	09:02:28.078	00:00:31.594	1896	-1024	-768	-1	-1	-1	-1	4	-1024	-768	-1	-1	-1	-1	4		0	0						Untertest2.avi	0	880	547	72	111				0	Content		-72	-111	31594081	2323147377
31611	09:02:28.095	00:00:31.610	1897	-1024	-768	-1	-1	-1	-1	4	-1024	-768	-1	-1	-1	-1	4		0	0						Untertest2.avi	0	880	547	72	111				0	Content		-72	-111	31610541	2323163837
31627	09:02:28.111	00:00:31.627	1898	-1024	-768	-1	-1	-1	-1	4	-1024	-768	-1	-1	-1	-1	4		0	0						Untertest2.avi	0	880	547	72	111				0	Content		-72	-111	31627216	2323180512
31644	09:02:28.128	00:00:31.643	1899	-1024	-768	-1	-1	-1	-1	4	-1024	-768	-1	-1	-1	-1	4		0	0						Untertest2.avi	0	880	547	72	111				0	Content		-72	-111	31643819	2323197115
31660	09:02:28.144	00:00:31.660	1900	-1024	-768	-1	-1	-1	-1	4	-1024	-768	-1	-1	-1	-1	4		0	0						Untertest2.avi	0	880	547	72	111				0	Content		-72	-111	31660486	2323213782
31677	09:02:28.161	00:00:31.677	1901	-1024	-768	-1	-1	-1	-1	4	-1024	-768	-1	-1	-1	-1	4		0	0						Untertest2.avi	0	880	547	72	111				0	Content		-72	-111	31677393	2323230689
31694	09:02:28.178	00:00:31.694	1902	-1024	-768	-1	-1	-1	-1	4	-1024	-768	-1	-1	-1	-1	4		0	0						Untertest2.avi	0	880	547	72	111				0	Content		-72	-111	31694061	2323247357
31711	09:02:28.195	00:00:31.711	1903	-1024	-768	-1	-1	-1	-1	4	-1024	-768	-1	-1	-1	-1	4		0	0						Untertest2.avi	0	880	547	72	111				0	Content		-72	-111	31711171	2323264467
31728	09:02:28.212	00:00:31.727	1904	-1024	-768	-1	-1	-1	-1	4	-1024	-768	-1	-1	-1	-1	4		0	0						Untertest2.avi	0	880	547	72	111				0	Content		-72	-111	31727839	2323281135
31745	09:02:28.229	00:00:31.745	1905	-1024	-768	-1	-1	-1	-1	4	-1024	-768	-1	-1	-1	-1	4		0	0						Untertest2.avi	0	880	547	72	111				0	Content		-72	-111	31745059	2323298355
31762	09:02:28.246	00:00:31.761	1906	-1024	-768	-1	-1	-1	-1	4	-1024	-768	-1	-1	-1	-1	4		0	0						Untertest2.avi	0	880	547	72	111				0	Content		-72	-111	31761727	2323315023
31778	09:02:28.262	00:00:31.777	1907	-1024	-768	-1	-1	-1	-1	4	-1024	-768	-1	-1	-1	-1	4		0	0						Untertest2.avi	0	880	547	72	111				0	Content		-72	-111	31777758	2323331054
31794	09:02:28.278	00:00:31.794	1908	-1024	-768	-1	-1	-1	-1	4	-1024	-768	-1	-1	-1	-1	4		0	0						Untertest2.avi	0	880	547	72	111				0	Content		-72	-111	31794426	2323347722
31810	09:02:28.294	00:00:31.810	1909	-1024	-768	-1	-1	-1	-1	4	-1024	-768	-1	-1	-1	-1	4		0	0						Untertest2.avi	0	880	547	72	111				0	Content		-72	-111	31810402	2323363698
31827	09:02:28.311	00:00:31.827	1910	-1024	-768	-1	-1	-1	-1	4	-1024	-768	-1	-1	-1	-1	4		0	0						Untertest2.avi	0	880	547	72	111				0	Content		-72	-111	31827023	2323380319
31844	09:02:28.328	00:00:31.843	1911	-1024	-768	-1	-1	-1	-1	4	-1024	-768	-1	-1	-1	-1	4		0	0						Untertest2.avi	0	880	547	72	111				0	Content		-72	-111	31843781	2323397077
31860	09:02:28.344	00:00:31.860	1912	-1024	-768	-1	-1	-1	-1	4	-1024	-768	-1	-1	-1	-1	4		0	0						Untertest2.avi	0	880	547	72	111				0	Content		-72	-111	31860402	2323413698
31877	09:02:28.361	00:00:31.877	1913	-1024	-768	-1	-1	-1	-1	4	-1024	-768	-1	-1	-1	-1	4		0	0						Untertest2.avi	0	880	547	72	111				0	Content		-72	-111	31877069	2323430365
31894	09:02:28.378	00:00:31.893	1914	-1024	-768	-1	-1	-1	-1	4	-1024	-768	-1	-1	-1	-1	4		0	0						Untertest2.avi	0	880	547	72	111				0	Content		-72	-111	31893669	2323446965
31910	09:02:28.394	00:00:31.910	1915	-1024	-768	-1	-1	-1	-1	4	-1024	-768	-1	-1	-1	-1	4		0	0						Untertest2.avi	0	880	547	72	111				0	Content		-72	-111	31910336	2323463632
31927	09:02:28.411	00:00:31.927	1916	-1024	-768	-1	-1	-1	-1	4	-1024	-768	-1	-1	-1	-1	4		0	0						Untertest2.avi	0	880	547	72	111				0	Content		-72	-111	31927187	2323480483
31944	09:02:28.428	00:00:31.943	1917	-1024	-768	-1	-1	-1	-1	4	-1024	-768	-1	-1	-1	-1	4		0	0						Untertest2.avi	0	880	547	72	111				0	Content		-72	-111	31943854	2323497150
31961	09:02:28.445	00:00:31.960	1918	-1024	-768	-1	-1	-1	-1	4	-1024	-768	-1	-1	-1	-1	4		0	0						Untertest2.avi	0	880	547	72	111				0	Content		-72	-111	31960521	2323513817
31978	09:02:28.462	00:00:31.977	1919	-1024	-768	-1	-1	-1	-1	4	-1024	-768	-1	-1	-1	-1	4		0	0						Untertest2.avi	0	880	547	72	111				0	Content		-72	-111	31977643	2323530939
31994	09:02:28.478	00:00:31.994	1920	-1024	-768	-1	-1	-1	-1	4	-1024	-768	-1	-1	-1	-1	4		0	0						Untertest2.avi	0	880	547	72	111				0	Content		-72	-111	31994310	2323547606
32012	09:02:28.496	00:00:32.011	1921	-1024	-768	-1	-1	-1	-1	4	-1024	-768	-1	-1	-1	-1	4		0	0						Untertest2.avi	0	880	547	72	111				0	Content		-72	-111	32011548	2323564844
32028	09:02:28.512	00:00:32.028	1922	-1024	-768	-1	-1	-1	-1	4	-1024	-768	-1	-1	-1	-1	4		0	0						Untertest2.avi	0	880	547	72	111				0	Content		-72	-111	32028215	2323581511
32045	09:02:28.529	00:00:32.045	1923	-1024	-768	-1	-1	-1	-1	4	-1024	-768	-1	-1	-1	-1	4		0	0						Untertest2.avi	0	880	547	72	111				0	Content		-72	-111	32045382	2323598678
32060	09:02:28.544	00:00:32.060	1924	-1024	-768	-1	-1	-1	-1	4	-1024	-768	-1	-1	-1	-1	4		0	0						Untertest2.avi	0	880	547	72	111				0	Content		-72	-111	32060257	2323613553
32077	09:02:28.561	00:00:32.076	1925	-1024	-768	-1	-1	-1	-1	4	-1024	-768	-1	-1	-1	-1	4		0	0						Untertest2.avi	0	880	547	72	111				0	Content		-72	-111	32076945	2323630241
32094	09:02:28.578	00:00:32.093	1926	-1024	-768	-1	-1	-1	-1	4	-1024	-768	-1	-1	-1	-1	4		0	0						Untertest2.avi	0	880	547	72	111				0	Content		-72	-111	32093612	2323646908
32110	09:02:28.594	00:00:32.110	1927	-1024	-768	-1	-1	-1	-1	4	-1024	-768	-1	-1	-1	-1	4		0	0						Untertest2.avi	0	880	547	72	111				0	Content		-72	-111	32110128	2323663424
32127	09:02:28.611	00:00:32.126	1928	-1024	-768	-1	-1	-1	-1	4	-1024	-768	-1	-1	-1	-1	4		0	0						Untertest2.avi	0	880	547	72	111				0	Content		-72	-111	32126928	2323680224
32144	09:02:28.628	00:00:32.143	1929	-1024	-768	-1	-1	-1	-1	4	-1024	-768	-1	-1	-1	-1	4		0	0						Untertest2.avi	0	880	547	72	111				0	Content		-72	-111	32143526	2323696822
32160	09:02:28.644	00:00:32.160	1930	-1024	-768	-1	-1	-1	-1	4	-1024	-768	-1	-1	-1	-1	4		0	0						Untertest2.avi	0	880	547	72	111				0	Content		-72	-111	32160193	2323713489
32177	09:02:28.661	00:00:32.176	1931	-1024	-768	-1	-1	-1	-1	4	-1024	-768	-1	-1	-1	-1	4		0	0						Untertest2.avi	0	880	547	72	111				0	Content		-72	-111	32176750	2323730046
32194	09:02:28.678	00:00:32.193	1932	-1024	-768	-1	-1	-1	-1	4	-1024	-768	-1	-1	-1	-1	4		0	0						Untertest2.avi	0	880	547	72	111				0	Content		-72	-111	32193993	2323747289
32211	09:02:28.695	00:00:32.211	1933	-1024	-768	-1	-1	-1	-1	4	-1024	-768	-1	-1	-1	-1	4		0	0						Untertest2.avi	0	880	547	72	111				0	Content		-72	-111	32211305	2323764601
32228	09:02:28.712	00:00:32.227	1934	-1024	-768	-1	-1	-1	-1	4	-1024	-768	-1	-1	-1	-1	4		0	0						Untertest2.avi	0	880	547	72	111				0	Content		-72	-111	32227972	2323781268
32244	09:02:28.728	00:00:32.244	1935	-1024	-768	-1	-1	-1	-1	4	-1024	-768	-1	-1	-1	-1	4		0	0						Untertest2.avi	0	880	547	72	111				0	Content		-72	-111	32244043	2323797339
32261	09:02:28.745	00:00:32.260	1936	-1024	-768	-1	-1	-1	-1	4	-1024	-768	-1	-1	-1	-1	4		0	0						Untertest2.avi	0	880	547	72	111				0	Content		-72	-111	32260710	2323814006
32277	09:02:28.761	00:00:32.276	1937	-1024	-768	-1	-1	-1	-1	4	-1024	-768	-1	-1	-1	-1	4		0	0						Untertest2.avi	0	880	547	72	111				0	Content		-72	-111	32276736	2323830032
32293	09:02:28.777	00:00:32.293	1938	-1024	-768	-1	-1	-1	-1	4	-1024	-768	-1	-1	-1	-1	4		0	0						Untertest2.avi	0	880	547	72	111				0	Content		-72	-111	32293358	2323846654
32310	09:02:28.794	00:00:32.310	1939	-1024	-768	-1	-1	-1	-1	4	-1024	-768	-1	-1	-1	-1	4		0	0						Untertest2.avi	0	880	547	72	111				0	Content		-72	-111	32310103	2323863399
32327	09:02:28.811	00:00:32.326	1940	-1024	-768	-1	-1	-1	-1	4	-1024	-768	-1	-1	-1	-1	4		0	0						Untertest2.avi	0	880	547	72	111				0	Content		-72	-111	32326727	2323880023
32343	09:02:28.827	00:00:32.343	1941	-1024	-768	-1	-1	-1	-1	4	-1024	-768	-1	-1	-1	-1	4		0	0						Untertest2.avi	0	880	547	72	111				0	Content		-72	-111	32343394	2323896690
32360	09:02:28.844	00:00:32.359	1942	-1024	-768	-1	-1	-1	-1	4	-1024	-768	-1	-1	-1	-1	4		0	0						Untertest2.avi	0	880	547	72	111				0	Content		-72	-111	32359996	2323913292
32377	09:02:28.861	00:00:32.376	1943	-1024	-768	-1	-1	-1	-1	4	-1024	-768	-1	-1	-1	-1	4		0	0						Untertest2.avi	0	880	547	72	111				0	Content		-72	-111	32376663	2323929959
32394	09:02:28.878	00:00:32.393	1944	-1024	-768	-1	-1	-1	-1	4	-1024	-768	-1	-1	-1	-1	4		0	0						Untertest2.avi	0	880	547	72	111				0	Content		-72	-111	32393516	2323946812
32410	09:02:28.894	00:00:32.410	1945	-1024	-768	-1	-1	-1	-1	4	-1024	-768	-1	-1	-1	-1	4		0	0						Untertest2.avi	0	880	547	72	111				0	Content		-72	-111	32410183	2323963479
32427	09:02:28.911	00:00:32.426	1946	-1024	-768	-1	-1	-1	-1	4	-1024	-768	-1	-1	-1	-1	4		0	0						Untertest2.avi	0	880	547	72	111				0	Content		-72	-111	32426851	2323980147
32444	09:02:28.928	00:00:32.443	1947	-1024	-768	-1	-1	-1	-1	4	-1024	-768	-1	-1	-1	-1	4		0	0						Untertest2.avi	0	880	547	72	111				0	Content		-72	-111	32443842	2323997138
32461	09:02:28.945	00:00:32.461	1948	-1024	-768	-1	-1	-1	-1	4	-1024	-768	-1	-1	-1	-1	4		0	0						Untertest2.avi	0	880	547	72	111				0	Content		-72	-111	32461215	2324014511
32477	09:02:28.961	00:00:32.477	1949	-1024	-768	-1	-1	-1	-1	4	-1024	-768	-1	-1	-1	-1	4		0	0						Untertest2.avi	0	880	547	72	111				0	Content		-72	-111	32477276	2324030572
32494	09:02:28.978	00:00:32.493	1950	-1024	-768	-1	-1	-1	-1	4	-1024	-768	-1	-1	-1	-1	4		0	0						Untertest2.avi	0	880	547	72	111				0	Content		-72	-111	32493944	2324047240
32510	09:02:28.994	00:00:32.510	1951	-1024	-768	-1	-1	-1	-1	4	-1024	-768	-1	-1	-1	-1	4		0	0						Untertest2.avi	0	880	547	72	111				0	Content		-72	-111	32510263	2324063559
32527	09:02:29.011	00:00:32.526	1952	-1024	-768	-1	-1	-1	-1	4	-1024	-768	-1	-1	-1	-1	4		0	0						Untertest2.avi	0	880	547	72	111				0	Content		-72	-111	32526930	2324080226
32543	09:02:29.027	00:00:32.543	1953	-1024	-768	-1	-1	-1	-1	4	-1024	-768	-1	-1	-1	-1	4		0	0						Untertest2.avi	0	880	547	72	111				0	Content		-72	-111	32543442	2324096738
32560	09:02:29.044	00:00:32.560	1954	-1024	-768	-1	-1	-1	-1	4	-1024	-768	-1	-1	-1	-1	4		0	0						Untertest2.avi	0	880	547	72	111				0	Content		-72	-111	32560109	2324113405
32577	09:02:29.061	00:00:32.576	1955	-1024	-768	-1	-1	-1	-1	4	-1024	-768	-1	-1	-1	-1	4		0	0						Untertest2.avi	0	880	547	72	111				0	Content		-72	-111	32576580	2324129876
32593	09:02:29.077	00:00:32.593	1956	-1024	-768	-1	-1	-1	-1	4	-1024	-768	-1	-1	-1	-1	4		0	0						Untertest2.avi	0	880	547	72	111				0	Content		-72	-111	32593257	2324146553
32610	09:02:29.094	00:00:32.609	1957	-1024	-768	-1	-1	-1	-1	4	-1024	-768	-1	-1	-1	-1	4		0	0						Untertest2.avi	0	880	547	72	111				0	Content		-72	-111	32609855	2324163151
32627	09:02:29.111	00:00:32.626	1958	-1024	-768	-1	-1	-1	-1	4	-1024	-768	-1	-1	-1	-1	4		0	0						Untertest2.avi	0	880	547	72	111				0	Content		-72	-111	32626522	2324179818
32643	09:02:29.127	00:00:32.643	1959	-1024	-768	-1	-1	-1	-1	4	-1024	-768	-1	-1	-1	-1	4		0	0						Untertest2.avi	0	880	547	72	111				0	Content		-72	-111	32643197	2324196493
32660	09:02:29.144	00:00:32.660	1960	-1024	-768	-1	-1	-1	-1	4	-1024	-768	-1	-1	-1	-1	4		0	0						Untertest2.avi	0	880	547	72	111				0	Content		-72	-111	32660322	2324213618
32678	09:02:29.162	00:00:32.677	1961	-1024	-768	-1	-1	-1	-1	4	-1024	-768	-1	-1	-1	-1	4		0	0						Untertest2.avi	0	880	547	72	111				0	Content		-72	-111	32677633	2324230929
32694	09:02:29.178	00:00:32.694	1962	-1024	-768	-1	-1	-1	-1	4	-1024	-768	-1	-1	-1	-1	4		0	0						Untertest2.avi	0	880	547	72	111				0	Content		-72	-111	32694300	2324247596
32710	09:02:29.194	00:00:32.710	1963	-1024	-768	-1	-1	-1	-1	4	-1024	-768	-1	-1	-1	-1	4		0	0						Untertest2.avi	0	880	547	72	111				0	Content		-72	-111	32710383	2324263679
32727	09:02:29.211	00:00:32.727	1964	-1024	-768	-1	-1	-1	-1	4	-1024	-768	-1	-1	-1	-1	4		0	0						Untertest2.avi	0	880	547	72	111				0	Content		-72	-111	32727050	2324280346
32743	09:02:29.227	00:00:32.743	1965	-1024	-768	-1	-1	-1	-1	4	-1024	-768	-1	-1	-1	-1	4		0	0						Untertest2.avi	0	880	547	72	111				0	Content		-72	-111	32743067	2324296363
32760	09:02:29.244	00:00:32.759	1966	-1024	-768	-1	-1	-1	-1	4	-1024	-768	-1	-1	-1	-1	4		0	0						Untertest2.avi	0	880	547	72	111				0	Content		-72	-111	32759692	2324312988
32776	09:02:29.260	00:00:32.776	1967	-1024	-768	-1	-1	-1	-1	4	-1024	-768	-1	-1	-1	-1	4		0	0						Untertest2.avi	0	880	547	72	111				0	Content		-72	-111	32776441	2324329737
32793	09:02:29.277	00:00:32.793	1968	-1024	-768	-1	-1	-1	-1	4	-1024	-768	-1	-1	-1	-1	4		0	0						Untertest2.avi	0	880	547	72	111				0	Content		-72	-111	32793063	2324346359
32810	09:02:29.294	00:00:32.809	1969	-1024	-768	-1	-1	-1	-1	4	-1024	-768	-1	-1	-1	-1	4		0	0						Untertest2.avi	0	880	547	72	111				0	Content		-72	-111	32809730	2324363026
32826	09:02:29.310	00:00:32.826	1970	-1024	-768	-1	-1	-1	-1	4	-1024	-768	-1	-1	-1	-1	4		0	0						Untertest2.avi	0	880	547	72	111				0	Content		-72	-111	32826395	2324379691
32843	09:02:29.327	00:00:32.843	1971	-1024	-768	-1	-1	-1	-1	4	-1024	-768	-1	-1	-1	-1	4		0	0						Untertest2.avi	0	880	547	72	111				0	Content		-72	-111	32843062	2324396358
32860	09:02:29.344	00:00:32.859	1972	-1024	-768	-1	-1	-1	-1	4	-1024	-768	-1	-1	-1	-1	4		0	0						Untertest2.avi	0	880	547	72	111				0	Content		-72	-111	32859895	2324413191
32877	09:02:29.361	00:00:32.876	1973	-1024	-768	-1	-1	-1	-1	4	-1024	-768	-1	-1	-1	-1	4		0	0						Untertest2.avi	0	880	547	72	111				0	Content		-72	-111	32876562	2324429858
32893	09:02:29.377	00:00:32.893	1974	-1024	-768	-1	-1	-1	-1	4	-1024	-768	-1	-1	-1	-1	4		0	0						Untertest2.avi	0	880	547	72	111				0	Content		-72	-111	32893230	2324446526
32910	09:02:29.394	00:00:32.910	1975	-1024	-768	-1	-1	-1	-1	4	-1024	-768	-1	-1	-1	-1	4		0	0						Untertest2.avi	0	880	547	72	111				0	Content		-72	-111	32910393	2324463689
32927	09:02:29.411	00:00:32.927	1976	-1024	-768	-1	-1	-1	-1	4	-1024	-768	-1	-1	-1	-1	4		0	0						Untertest2.avi	0	880	547	72	111				0	Content		-72	-111	32927061	2324480357
32944	09:02:29.428	00:00:32.944	1977	-1024	-768	-1	-1	-1	-1	4	-1024	-768	-1	-1	-1	-1	4		0	0						Untertest2.avi	0	880	547	72	111				0	Content		-72	-111	32944307	2324497603
32961	09:02:29.445	00:00:32.960	1978	-1024	-768	-1	-1	-1	-1	4	-1024	-768	-1	-1	-1	-1	4		0	0						Untertest2.avi	0	880	547	72	111				0	Content		-72	-111	32960975	2324514271
32977	09:02:29.461	00:00:32.976	1979	-1024	-768	-1	-1	-1	-1	4	-1024	-768	-1	-1	-1	-1	4		0	0						Untertest2.avi	0	880	547	72	111				0	Content		-72	-111	32976949	2324530245
[truncated: 1,651 more rows]
