# Supplementary material for: Gaze Duration Biases for Colours in Combination with Dissonant and Consonant Sounds: A Comparative Eye-Tracking Study with Orangutans
Source: PLoS One. 2015 Oct 14;10(10):e0139894. doi: 10.1371/journal.pone.0139894 (PMC4605782; doi:10.1371/journal.pone.0139894)
Supplement: S1 Data — (ZIP) [file pone.0139894.s004.zip › Plos ColourSound Data/Apes/Farben_Musik_U2/Rec 37-All-Data.tsv]

System Properties:
Operating System:	Microsoft Windows NT 6.1.7601 Service Pack 1
System User Name:	tobiiadmin
Machine Name:	LOE7690LAP
Data properties:
Recording name:	Rec 37
Recording date:	08.03.2014
Recording time:	09:04:01
Recording resolution:	1024 x 768
Export date:	09.03.2014
Export time:	12:20:14
Participant:	Batek
Filter settings:
Eye: Average
Validity: Normal
Fixation filter: Tobii fixation filter
Velocity threshold: 35
Distance threshold: 35
Timestamp	DateTimeStamp	DateTimeStampStartOffset	Number	GazePointXLeft	GazePointYLeft	CamXLeft	CamYLeft	DistanceLeft	PupilLeft	ValidityLeft	GazePointXRight	GazePointYRight	CamXRight	CamYRight	DistanceRight	PupilRight	ValidityRight	FixationIndex	GazePointX	GazePointY	Event	EventKey	Data1	Data2	Descriptor	StimuliName	StimuliID	MediaWidth	MediaHeight	MediaPosX	MediaPosY	MappedFixationPointX	MappedFixationPointY	FixationDuration	AoiIds	AoiNames	WebGroupImage	MappedGazeDataPointX	MappedGazeDataPointY	MicroSecondTimestamp	AbsoluteMicroSecondTimestamp
15	09:04:01.469	00:00:00.014	0	-1024	-768	-1	-1	-1	-1	4	-1024	-768	-1	-1	-1	-1	4		0	0						No media	0	1024	768	0	0				0	Content		0	0	14663	2416533912
31	09:04:01.485	00:00:00.031	1	-1024	-768	-1	-1	-1	-1	4	-1024	-768	-1	-1	-1	-1	4		0	0						No media	0	1024	768	0	0				0	Content		0	0	31283	2416550532
48	09:04:01.502	00:00:00.048	2	-1024	-768	-1	-1	-1	-1	4	-1024	-768	-1	-1	-1	-1	4		0	0						No media	0	1024	768	0	0				0	Content		0	0	48081	2416567330
65	09:04:01.519	00:00:00.064	3	-1024	-768	-1	-1	-1	-1	4	-1024	-768	-1	-1	-1	-1	4		0	0						No media	0	1024	768	0	0				0	Content		0	0	64647	2416583896
82	09:04:01.536	00:00:00.081	4	-1024	-768	-1	-1	-1	-1	4	-1024	-768	-1	-1	-1	-1	4		0	0						No media	0	1024	768	0	0				0	Content		0	0	81540	2416600789
98	09:04:01.552	00:00:00.098	5	-1024	-768	-1	-1	-1	-1	4	-1024	-768	-1	-1	-1	-1	4		0	0						No media	0	1024	768	0	0				0	Content		0	0	98209	2416617458
115	09:04:01.569	00:00:00.114	6	-1024	-768	-1	-1	-1	-1	4	-1024	-768	-1	-1	-1	-1	4		0	0						No media	0	1024	768	0	0				0	Content		0	0	114878	2416634127
132	09:04:01.586	00:00:00.131	7	-1024	-768	-1	-1	-1	-1	4	-1024	-768	-1	-1	-1	-1	4		0	0						No media	0	1024	768	0	0				0	Content		0	0	131864	2416651113
149	09:04:01.603	00:00:00.148	8	-1024	-768	-1	-1	-1	-1	4	-1024	-768	-1	-1	-1	-1	4		0	0						No media	0	1024	768	0	0				0	Content		0	0	148533	2416667782
165	09:04:01.619	00:00:00.165	9	-1024	-768	-1	-1	-1	-1	4	-1024	-768	-1	-1	-1	-1	4		0	0						No media	0	1024	768	0	0				0	Content		0	0	165202	2416684451
183	09:04:01.637	00:00:00.182	10	-1024	-768	-1	-1	-1	-1	4	-1024	-768	-1	-1	-1	-1	4		0	0						No media	0	1024	768	0	0				0	Content		0	0	182528	2416701777
199	09:04:01.653	00:00:00.199	11	-1024	-768	-1	-1	-1	-1	4	-1024	-768	-1	-1	-1	-1	4		0	0						No media	0	1024	768	0	0				0	Content		0	0	199197	2416718446
215	09:04:01.669	00:00:00.215	12	-1024	-768	-1	-1	-1	-1	4	-1024	-768	-1	-1	-1	-1	4		0	0						No media	0	1024	768	0	0				0	Content		0	0	215455	2416734704
232	09:04:01.686	00:00:00.232	13	-1024	-768	-1	-1	-1	-1	4	-1024	-768	-1	-1	-1	-1	4		0	0						No media	0	1024	768	0	0				0	Content		0	0	232124	2416751373
249	09:04:01.703	00:00:00.248	14	-1024	-768	-1	-1	-1	-1	4	-1024	-768	-1	-1	-1	-1	4		0	0						No media	0	1024	768	0	0				0	Content		0	0	248793	2416768042
265	09:04:01.719	00:00:00.264	15	-1024	-768	-1	-1	-1	-1	4	-1024	-768	-1	-1	-1	-1	4		0	0						No media	0	1024	768	0	0				0	Content		0	0	264593	2416783842
281	09:04:01.735	00:00:00.281	16	-1024	-768	-1	-1	-1	-1	4	-1024	-768	-1	-1	-1	-1	4		0	0						No media	0	1024	768	0	0				0	Content		0	0	281215	2416800464
298	09:04:01.752	00:00:00.297	17	-1024	-768	-1	-1	-1	-1	4	-1024	-768	-1	-1	-1	-1	4		0	0						No media	0	1024	768	0	0				0	Content		0	0	297902	2416817151
315	09:04:01.769	00:00:00.314	18	-1024	-768	-1	-1	-1	-1	4	-1024	-768	-1	-1	-1	-1	4		0	0						No media	0	1024	768	0	0				0	Content		0	0	314571	2416833820
331	09:04:01.785	00:00:00.331	19	-1024	-768	-1	-1	-1	-1	4	-1024	-768	-1	-1	-1	-1	4		0	0						No media	0	1024	768	0	0				0	Content		0	0	331240	2416850489
348	09:04:01.802	00:00:00.347	20	-1024	-768	-1	-1	-1	-1	4	-1024	-768	-1	-1	-1	-1	4		0	0						No media	0	1024	768	0	0				0	Content		0	0	347900	2416867149
364	09:04:01.818	00:00:00.364	21	-1024	-768	-1	-1	-1	-1	4	-1024	-768	-1	-1	-1	-1	4		0	0						No media	0	1024	768	0	0				0	Content		0	0	364470	2416883719
381	09:04:01.835	00:00:00.381	22	-1024	-768	-1	-1	-1	-1	4	-1024	-768	-1	-1	-1	-1	4		0	0						No media	0	1024	768	0	0				0	Content		0	0	381234	2416900483
398	09:04:01.852	00:00:00.398	23	-1024	-768	-1	-1	-1	-1	4	-1024	-768	-1	-1	-1	-1	4		0	0						No media	0	1024	768	0	0				0	Content		0	0	398314	2416917563
415	09:04:01.869	00:00:00.414	24	-1024	-768	-1	-1	-1	-1	4	-1024	-768	-1	-1	-1	-1	4		0	0						No media	0	1024	768	0	0				0	Content		0	0	414983	2416934232
432	09:04:01.886	00:00:00.431	25	-1024	-768	-1	-1	-1	-1	4	-1024	-768	-1	-1	-1	-1	4		0	0						No media	0	1024	768	0	0				0	Content		0	0	431652	2416950901
449	09:04:01.903	00:00:00.448	26	-1024	-768	-1	-1	-1	-1	4	-1024	-768	-1	-1	-1	-1	4		0	0						No media	0	1024	768	0	0				0	Content		0	0	448762	2416968011
449	09:04:01.903																				MovieStart	128	0	0	Untertest2.avi
465	09:04:01.919	00:00:00.465	27	-1024	-768	-1	-1	-1	-1	4	-1024	-768	-1	-1	-1	-1	4		0	0						Untertest2.avi	0	880	547	72	111				0	Content		-72	-111	465431	2416984680
482	09:04:01.936	00:00:00.482	28	-1024	-768	-1	-1	-1	-1	4	-1024	-768	-1	-1	-1	-1	4		0	0						Untertest2.avi	0	880	547	72	111				0	Content		-72	-111	482101	2417001350
498	09:04:01.952	00:00:00.498	29	-1024	-768	-1	-1	-1	-1	4	-1024	-768	-1	-1	-1	-1	4		0	0						Untertest2.avi	0	880	547	72	111				0	Content		-72	-111	498294	2417017543
515	09:04:01.969	00:00:00.514	30	-1024	-768	-1	-1	-1	-1	4	-1024	-768	-1	-1	-1	-1	4		0	0						Untertest2.avi	0	880	547	72	111				0	Content		-72	-111	514963	2417034212
532	09:04:01.986	00:00:00.531	31	-1024	-768	-1	-1	-1	-1	4	-1024	-768	-1	-1	-1	-1	4		0	0						Untertest2.avi	0	880	547	72	111				0	Content		-72	-111	531502	2417050751
548	09:04:02.002	00:00:00.548	32	-1024	-768	-1	-1	-1	-1	4	-1024	-768	-1	-1	-1	-1	4		0	0						Untertest2.avi	0	880	547	72	111				0	Content		-72	-111	548171	2417067420
565	09:04:02.019	00:00:00.564	33	-1024	-768	-1	-1	-1	-1	4	-1024	-768	-1	-1	-1	-1	4		0	0						Untertest2.avi	0	880	547	72	111				0	Content		-72	-111	564840	2417084089
582	09:04:02.036	00:00:00.581	34	-1024	-768	-1	-1	-1	-1	4	-1024	-768	-1	-1	-1	-1	4		0	0						Untertest2.avi	0	880	547	72	111				0	Content		-72	-111	581509	2417100758
598	09:04:02.052	00:00:00.597	35	-1024	-768	-1	-1	-1	-1	4	-1024	-768	-1	-1	-1	-1	4		0	0						Untertest2.avi	0	880	547	72	111				0	Content		-72	-111	597734	2417116983
614	09:04:02.068	00:00:00.614	36	-1024	-768	-1	-1	-1	-1	4	-1024	-768	-1	-1	-1	-1	4		0	0						Untertest2.avi	0	880	547	72	111				0	Content		-72	-111	614358	2417133607
631	09:04:02.085	00:00:00.631	37	-1024	-768	-1	-1	-1	-1	4	-1024	-768	-1	-1	-1	-1	4		0	0						Untertest2.avi	0	880	547	72	111				0	Content		-72	-111	631162	2417150411
648	09:04:02.102	00:00:00.647	38	-1024	-768	-1	-1	-1	-1	4	-1024	-768	-1	-1	-1	-1	4		0	0						Untertest2.avi	0	880	547	72	111				0	Content		-72	-111	647733	2417166982
665	09:04:02.119	00:00:00.664	39	-1024	-768	-1	-1	-1	-1	4	-1024	-768	-1	-1	-1	-1	4		0	0						Untertest2.avi	0	880	547	72	111				0	Content		-72	-111	664575	2417183824
681	09:04:02.135	00:00:00.681	40	-1024	-768	-1	-1	-1	-1	4	-1024	-768	-1	-1	-1	-1	4		0	0						Untertest2.avi	0	880	547	72	111				0	Content		-72	-111	681244	2417200493
698	09:04:02.152	00:00:00.697	41	-1024	-768	-1	-1	-1	-1	4	-1024	-768	-1	-1	-1	-1	4		0	0						Untertest2.avi	0	880	547	72	111				0	Content		-72	-111	697913	2417217162
715	09:04:02.169	00:00:00.714	42	-1024	-768	-1	-1	-1	-1	4	-1024	-768	-1	-1	-1	-1	4		0	0						Untertest2.avi	0	880	547	72	111				0	Content		-72	-111	714899	2417234148
732	09:04:02.186	00:00:00.731	43	-1024	-768	-1	-1	-1	-1	4	-1024	-768	-1	-1	-1	-1	4		0	0						Untertest2.avi	0	880	547	72	111				0	Content		-72	-111	731568	2417250817
748	09:04:02.202	00:00:00.748	44	-1024	-768	-1	-1	-1	-1	4	-1024	-768	-1	-1	-1	-1	4		0	0						Untertest2.avi	0	880	547	72	111				0	Content		-72	-111	748237	2417267486
766	09:04:02.220	00:00:00.765	45	-1024	-768	-1	-1	-1	-1	4	-1024	-768	-1	-1	-1	-1	4		0	0						Untertest2.avi	0	880	547	72	111				0	Content		-72	-111	765585	2417284834
782	09:04:02.236	00:00:00.782	46	-1024	-768	-1	-1	-1	-1	4	-1024	-768	-1	-1	-1	-1	4		0	0						Untertest2.avi	0	880	547	72	111				0	Content		-72	-111	782254	2417301503
798	09:04:02.252	00:00:00.798	47	-1024	-768	-1	-1	-1	-1	4	-1024	-768	-1	-1	-1	-1	4		0	0						Untertest2.avi	0	880	547	72	111				0	Content		-72	-111	798460	2417317709
815	09:04:02.269	00:00:00.815	48	-1024	-768	-1	-1	-1	-1	4	-1024	-768	-1	-1	-1	-1	4		0	0						Untertest2.avi	0	880	547	72	111				0	Content		-72	-111	815129	2417334378
832	09:04:02.286	00:00:00.831	49	-1024	-768	-1	-1	-1	-1	4	-1024	-768	-1	-1	-1	-1	4		0	0						Untertest2.avi	0	880	547	72	111				0	Content		-72	-111	831798	2417351047
848	09:04:02.302	00:00:00.847	50	-1024	-768	-1	-1	-1	-1	4	-1024	-768	-1	-1	-1	-1	4		0	0						Untertest2.avi	0	880	547	72	111				0	Content		-72	-111	847621	2417366870
864	09:04:02.318	00:00:00.864	51	-1024	-768	-1	-1	-1	-1	4	-1024	-768	-1	-1	-1	-1	4		0	0						Untertest2.avi	0	880	547	72	111				0	Content		-72	-111	864246	2417383495
881	09:04:02.335	00:00:00.880	52	-1024	-768	-1	-1	-1	-1	4	-1024	-768	-1	-1	-1	-1	4		0	0						Untertest2.avi	0	880	547	72	111				0	Content		-72	-111	880935	2417400184
898	09:04:02.352	00:00:00.897	53	-1024	-768	-1	-1	-1	-1	4	-1024	-768	-1	-1	-1	-1	4		0	0						Untertest2.avi	0	880	547	72	111				0	Content		-72	-111	897604	2417416853
914	09:04:02.368	00:00:00.914	54	-1024	-768	-1	-1	-1	-1	4	-1024	-768	-1	-1	-1	-1	4		0	0						Untertest2.avi	0	880	547	72	111				0	Content		-72	-111	914273	2417433522
931	09:04:02.385	00:00:00.930	55	-1024	-768	-1	-1	-1	-1	4	-1024	-768	-1	-1	-1	-1	4		0	0						Untertest2.avi	0	880	547	72	111				0	Content		-72	-111	930930	2417450179
948	09:04:02.402	00:00:00.947	56	-1024	-768	-1	-1	-1	-1	4	-1024	-768	-1	-1	-1	-1	4		0	0						Untertest2.avi	0	880	547	72	111				0	Content		-72	-111	947500	2417466749
966	09:04:02.420	00:00:00.966	57	-1024	-768	-1	-1	-1	-1	4	-1024	-768	-1	-1	-1	-1	4		0	0						Untertest2.avi	0	880	547	72	111				0	Content		-72	-111	966124	2417485373
983	09:04:02.437	00:00:00.982	58	-1024	-768	-1	-1	-1	-1	4	-1024	-768	-1	-1	-1	-1	4		0	0						Untertest2.avi	0	880	547	72	111				0	Content		-72	-111	982748	2417501997
999	09:04:02.453	00:00:00.999	59	-1024	-768	-1	-1	-1	-1	4	-1024	-768	-1	-1	-1	-1	4		0	0						Untertest2.avi	0	880	547	72	111				0	Content		-72	-111	999373	2417518622
1016	09:04:02.470	00:00:01.016	60	230,66	283,8522	0,307663	0,8650309	444,2987	3,116936	3	193,574	276,9084	0,307691	0,8650264	444,2987	3,11528	1	0	194	277						Untertest2.avi	0	880	547	72	111	122	132	99	0	Content		122	166	1016122	2417535371
1033	09:04:02.487	00:00:01.032	61	-1024	-768	-1	-1	-1	-1	4	-1024	-768	-1	-1	-1	-1	4	0	0	0						Untertest2.avi	0	880	547	72	111	122	132	99	0	Content		-72	-111	1032766	2417552015
1049	09:04:02.503	00:00:01.048	62	206,8338	258,2314	0,3072388	0,8664341	440,6334	3,238243	3	168,3608	249,3854	0,3072671	0,8664295	440,6334	3,23785	1	0	168	249						Untertest2.avi	0	880	547	72	111	122	132	99	0	Content		96	138	1048748	2417567997
1066	09:04:02.520	00:00:01.065	63	241,8459	251,3916	0,3078593	0,867856	442,1859	3,123155	3	204,8598	243,1525	0,3078875	0,8678514	442,1859	3,122411	1	0	205	243						Untertest2.avi	0	880	547	72	111	122	132	99	0	Content		133	132	1065750	2417584999
1082	09:04:02.536	00:00:01.082	64	203,5626	226,5843	0,3023381	0,8698553	454,819	3,25998	1	189,52	254,3488	0,3071196	0,8698877	442,1858	3,167668	3	0	204	227						Untertest2.avi	0	880	547	72	111	122	132	99	0	Content		132	116	1082123	2417601372
1099	09:04:02.553	00:00:01.098	65	202,1226	164,7849	0,311292	0,8712175	454,819	3,25167	3	165,3549	178,8863	0,3097358	0,8712376	446,1159	3,191514	1	0	165	179						Untertest2.avi	0	880	547	72	111	122	132	99	0	Content		93	68	1098746	2417617995
1115	09:04:02.569	00:00:01.115	66	205,7796	201,989	0,3123116	0,8719336	454,819	3,172779	3	169,118	213,7448	0,3108955	0,8719515	446,8991	3,119206	1	1	169	214						Untertest2.avi	0	880	547	72	111	145	35	200	0	Content		97	103	1115376	2417634625
1132	09:04:02.586	00:00:01.132	67	190,2086	172,2787	0,3042508	0,8730866	457,2027	3,251585	1	155,7479	191,7129	0,3079364	0,8731104	446,8991	3,178489	3	1	190	172						Untertest2.avi	0	880	547	72	111	145	35	200	0	Content		118	61	1132145	2417651394
1148	09:04:02.602	00:00:01.148	68	231,0282	130,0554	0,3141539	0,8732584	457,2026	3,13986	3	195,8942	166,8123	0,3112517	0,8732991	441,2796	3,03342	1	1	196	167						Untertest2.avi	0	880	547	72	111	145	35	200	0	Content		124	56	1148388	2417667637
1165	09:04:02.619	00:00:01.165	69	-1024	-768	-1	-1	-1	-1	4	-1024	-768	-1	-1	-1	-1	4	1	0	0						Untertest2.avi	0	880	547	72	111	145	35	200	0	Content		-72	-111	1165384	2417684633
1182	09:04:02.636	00:00:01.181	70	261,1596	43,77766	0,3149273	0,8742695	457,2026	2,853225	3	223,9059	65,88445	0,3130649	0,8742939	446,8612	2,790011	1	1	224	66						Untertest2.avi	0	880	547	72	111	145	35	200	0	Content		152	-45	1181629	2417700878
1199	09:04:02.653	00:00:01.198	71	-1024	-768	-1	-1	-1	-1	4	-1024	-768	-1	-1	-1	-1	4	1	0	0						Untertest2.avi	0	880	547	72	111	145	35	200	0	Content		-72	-111	1198748	2417717997
1215	09:04:02.669	00:00:01.215	72	-1024	-768	-1	-1	-1	-1	4	-1024	-768	-1	-1	-1	-1	4	1	0	0						Untertest2.avi	0	880	547	72	111	145	35	200	0	Content		-72	-111	1215116	2417734365
1232	09:04:02.686	00:00:01.231	73	-1024	-768	-1	-1	-1	-1	4	-1024	-768	-1	-1	-1	-1	4	1	0	0						Untertest2.avi	0	880	547	72	111	145	35	200	0	Content		-72	-111	1231860	2417751109
1248	09:04:02.702	00:00:01.248	74	-1024	-768	-1	-1	-1	-1	4	-1024	-768	-1	-1	-1	-1	4	1	0	0						Untertest2.avi	0	880	547	72	111	145	35	200	0	Content		-72	-111	1248479	2417767728
1265	09:04:02.719	00:00:01.265	75	-1024	-768	-1	-1	-1	-1	4	-1024	-768	-1	-1	-1	-1	4	1	0	0						Untertest2.avi	0	880	547	72	111	145	35	200	0	Content		-72	-111	1265223	2417784472
1282	09:04:02.736	00:00:01.281	76	253,2404	124,1763	0,3146846	0,8751497	457,2026	3,180997	3	216,8447	145,638	0,3128262	0,8751583	446,8612	3,110518	1	1	217	146						Untertest2.avi	0	880	547	72	111	145	35	200	0	Content		145	35	1281842	2417801091
1298	09:04:02.752	00:00:01.298	77	-1024	-768	-1	-1	-1	-1	4	-1024	-768	-1	-1	-1	-1	4	1	0	0						Untertest2.avi	0	880	547	72	111	145	35	200	0	Content		-72	-111	1298462	2417817711
1315	09:04:02.769	00:00:01.315	78	245,8682	136,6194	0,3094162	0,8754161	446,8612	3,008694	1	211,3711	125,2655	0,3094309	0,8754146	446,8612	3,007915	3	2	246	137						Untertest2.avi	0	880	547	72	111	147	-25	100	0	Content		174	26	1315083	2417834332
1332	09:04:02.786	00:00:01.331	79	257,7068	55,01257	0,3122337	0,8758669	443,3493	2,705283	3	219,5126	40,32627	0,3122618	0,8758624	443,3493	2,706979	1	2	220	40						Untertest2.avi	0	880	547	72	111	147	-25	100	0	Content		148	-71	1331701	2417850950
1348	09:04:02.802	00:00:01.348	80	306,0181	76,61977	0,3123724	0,8759091	443,7688	2,643569	3	270,0578	64,05199	0,3124004	0,8759046	443,7688	2,64434	1	2	270	64						Untertest2.avi	0	880	547	72	111	147	-25	100	0	Content		198	-47	1348445	2417867694
1365	09:04:02.819	00:00:01.365	81	218,7995	92,30854	0,3059227	0,8760771	456,8646	3,096798	1	194,2401	124,7153	0,3107208	0,8761101	443,7687	3,006757	3	2	219	92						Untertest2.avi	0	880	547	72	111	147	-25	100	0	Content		147	-19	1365315	2417884564
1382	09:04:02.836	00:00:01.381	82	248,5719	67,50987	0,3152909	0,8754687	456,8646	2,919531	3	212,6198	108,165	0,3123399	0,87551	440,7548	2,818412	1	2	213	108						Untertest2.avi	0	880	547	72	111	147	-25	100	0	Content		141	-3	1381558	2417900807
1398	09:04:02.852	00:00:01.398	83	143,1756	81,02744	0,3138196	0,8744507	439,2905	3,247668	1	103,3164	59,08615	0,3132968	0,8744418	440,7548	3,259891	3	2	143	81						Untertest2.avi	0	880	547	72	111	147	-25	100	0	Content		71	-30	1398429	2417917678
1415	09:04:02.869	00:00:01.414	84	-1024	-768	-1	-1	-1	-1	4	-1024	-768	-1	-1	-1	-1	4		0	0						Untertest2.avi	0	880	547	72	111				0	Content		-72	-111	1414797	2417934046
1432	09:04:02.886	00:00:01.431	85	-1024	-768	-1	-1	-1	-1	4	-1024	-768	-1	-1	-1	-1	4		0	0						Untertest2.avi	0	880	547	72	111				0	Content		-72	-111	1431791	2417951040
1449	09:04:02.903	00:00:01.448	86	-1024	-768	-1	-1	-1	-1	4	-1024	-768	-1	-1	-1	-1	4		0	0						Untertest2.avi	0	880	547	72	111				0	Content		-72	-111	1448535	2417967784
1465	09:04:02.919	00:00:01.465	87	-1024	-768	-1	-1	-1	-1	4	-1024	-768	-1	-1	-1	-1	4		0	0						Untertest2.avi	0	880	547	72	111				0	Content		-72	-111	1465151	2417984400
1482	09:04:02.936	00:00:01.481	88	-1024	-768	-1	-1	-1	-1	4	-1024	-768	-1	-1	-1	-1	4		0	0						Untertest2.avi	0	880	547	72	111				0	Content		-72	-111	1481521	2418000770
1498	09:04:02.952	00:00:01.498	89	-1024	-768	-1	-1	-1	-1	4	-1024	-768	-1	-1	-1	-1	4		0	0						Untertest2.avi	0	880	547	72	111				0	Content		-72	-111	1498265	2418017514
1515	09:04:02.969	00:00:01.514	90	-1024	-768	-1	-1	-1	-1	4	-1024	-768	-1	-1	-1	-1	4		0	0						Untertest2.avi	0	880	547	72	111				0	Content		-72	-111	1514883	2418034132
1532	09:04:02.986	00:00:01.531	91	-1024	-768	-1	-1	-1	-1	4	-1024	-768	-1	-1	-1	-1	4		0	0						Untertest2.avi	0	880	547	72	111				0	Content		-72	-111	1531500	2418050749
1548	09:04:03.002	00:00:01.548	92	-1024	-768	-1	-1	-1	-1	4	-1024	-768	-1	-1	-1	-1	4		0	0						Untertest2.avi	0	880	547	72	111				0	Content		-72	-111	1548245	2418067494
1565	09:04:03.019	00:00:01.564	93	-1024	-768	-1	-1	-1	-1	4	-1024	-768	-1	-1	-1	-1	4		0	0						Untertest2.avi	0	880	547	72	111				0	Content		-72	-111	1564863	2418084112
1581	09:04:03.035	00:00:01.581	94	-1024	-768	-1	-1	-1	-1	4	-1024	-768	-1	-1	-1	-1	4		0	0						Untertest2.avi	0	880	547	72	111				0	Content		-72	-111	1581482	2418100731
1598	09:04:03.052	00:00:01.598	95	-1024	-768	-1	-1	-1	-1	4	-1024	-768	-1	-1	-1	-1	4		0	0						Untertest2.avi	0	880	547	72	111				0	Content		-72	-111	1598225	2418117474
1615	09:04:03.069	00:00:01.614	96	-1024	-768	-1	-1	-1	-1	4	-1024	-768	-1	-1	-1	-1	4		0	0						Untertest2.avi	0	880	547	72	111				0	Content		-72	-111	1614842	2418134091
1631	09:04:03.085	00:00:01.631	97	-1024	-768	-1	-1	-1	-1	4	-1024	-768	-1	-1	-1	-1	4		0	0						Untertest2.avi	0	880	547	72	111				0	Content		-72	-111	1631213	2418150462
1649	09:04:03.103	00:00:01.648	98	-1024	-768	-1	-1	-1	-1	4	-1024	-768	-1	-1	-1	-1	4		0	0						Untertest2.avi	0	880	547	72	111				0	Content		-72	-111	1648579	2418167828
1665	09:04:03.119	00:00:01.665	99	-1024	-768	-1	-1	-1	-1	4	-1024	-768	-1	-1	-1	-1	4		0	0						Untertest2.avi	0	880	547	72	111				0	Content		-72	-111	1665195	2418184444
1682	09:04:03.136	00:00:01.681	100	-1024	-768	-1	-1	-1	-1	4	-1024	-768	-1	-1	-1	-1	4		0	0						Untertest2.avi	0	880	547	72	111				0	Content		-72	-111	1681813	2418201062
1698	09:04:03.152	00:00:01.697	101	-1024	-768	-1	-1	-1	-1	4	-1024	-768	-1	-1	-1	-1	4		0	0						Untertest2.avi	0	880	547	72	111				0	Content		-72	-111	1697806	2418217055
1713	09:04:03.167	00:00:01.713	102	-1024	-768	-1	-1	-1	-1	4	-1024	-768	-1	-1	-1	-1	4		0	0						Untertest2.avi	0	880	547	72	111				0	Content		-72	-111	1713296	2418232545
1730	09:04:03.184	00:00:01.730	103	-1024	-768	-1	-1	-1	-1	4	-1024	-768	-1	-1	-1	-1	4		0	0						Untertest2.avi	0	880	547	72	111				0	Content		-72	-111	1730168	2418249417
1747	09:04:03.201	00:00:01.746	104	-1024	-768	-1	-1	-1	-1	4	-1024	-768	-1	-1	-1	-1	4		0	0						Untertest2.avi	0	880	547	72	111				0	Content		-72	-111	1746831	2418266080
1764	09:04:03.218	00:00:01.763	105	-1024	-768	-1	-1	-1	-1	4	-1024	-768	-1	-1	-1	-1	4		0	0						Untertest2.avi	0	880	547	72	111				0	Content		-72	-111	1763935	2418283184
1781	09:04:03.235	00:00:01.780	106	-1024	-768	-1	-1	-1	-1	4	-1024	-768	-1	-1	-1	-1	4		0	0						Untertest2.avi	0	880	547	72	111				0	Content		-72	-111	1780598	2418299847
1798	09:04:03.252	00:00:01.797	107	-1024	-768	-1	-1	-1	-1	4	-1024	-768	-1	-1	-1	-1	4		0	0						Untertest2.avi	0	880	547	72	111				0	Content		-72	-111	1797615	2418316864
1814	09:04:03.268	00:00:01.814	108	-1024	-768	-1	-1	-1	-1	4	-1024	-768	-1	-1	-1	-1	4		0	0						Untertest2.avi	0	880	547	72	111				0	Content		-72	-111	1814278	2418333527
1831	09:04:03.285	00:00:01.830	109	-1024	-768	-1	-1	-1	-1	4	-1024	-768	-1	-1	-1	-1	4		0	0						Untertest2.avi	0	880	547	72	111				0	Content		-72	-111	1830942	2418350191
1848	09:04:03.302	00:00:01.848	110	-1024	-768	-1	-1	-1	-1	4	-1024	-768	-1	-1	-1	-1	4		0	0						Untertest2.avi	0	880	547	72	111				0	Content		-72	-111	1848254	2418367503
1863	09:04:03.317	00:00:01.863	111	-1024	-768	-1	-1	-1	-1	4	-1024	-768	-1	-1	-1	-1	4		0	0						Untertest2.avi	0	880	547	72	111				0	Content		-72	-111	1863123	2418382372
1880	09:04:03.334	00:00:01.879	112	-1024	-768	-1	-1	-1	-1	4	-1024	-768	-1	-1	-1	-1	4		0	0						Untertest2.avi	0	880	547	72	111				0	Content		-72	-111	1879744	2418398993
1896	09:04:03.350	00:00:01.896	113	-1024	-768	-1	-1	-1	-1	4	-1024	-768	-1	-1	-1	-1	4		0	0						Untertest2.avi	0	880	547	72	111				0	Content		-72	-111	1896408	2418415657
1913	09:04:03.367	00:00:01.913	114	-1024	-768	-1	-1	-1	-1	4	-1024	-768	-1	-1	-1	-1	4		0	0						Untertest2.avi	0	880	547	72	111				0	Content		-72	-111	1913071	2418432320
1930	09:04:03.384	00:00:01.929	115	-1024	-768	-1	-1	-1	-1	4	-1024	-768	-1	-1	-1	-1	4		0	0						Untertest2.avi	0	880	547	72	111				0	Content		-72	-111	1929615	2418448864
1946	09:04:03.400	00:00:01.946	116	-1024	-768	-1	-1	-1	-1	4	-1024	-768	-1	-1	-1	-1	4		0	0						Untertest2.avi	0	880	547	72	111				0	Content		-72	-111	1946400	2418465649
1963	09:04:03.417	00:00:01.962	117	-1024	-768	-1	-1	-1	-1	4	-1024	-768	-1	-1	-1	-1	4		0	0						Untertest2.avi	0	880	547	72	111				0	Content		-72	-111	1962964	2418482213
1980	09:04:03.434	00:00:01.979	118	-1024	-768	-1	-1	-1	-1	4	-1024	-768	-1	-1	-1	-1	4		0	0						Untertest2.avi	0	880	547	72	111				0	Content		-72	-111	1979794	2418499043
1996	09:04:03.450	00:00:01.996	119	-1024	-768	-1	-1	-1	-1	4	-1024	-768	-1	-1	-1	-1	4		0	0						Untertest2.avi	0	880	547	72	111				0	Content		-72	-111	1996457	2418515706
2013	09:04:03.467	00:00:02.013	120	-1024	-768	-1	-1	-1	-1	4	-1024	-768	-1	-1	-1	-1	4		0	0						Untertest2.avi	0	880	547	72	111				0	Content		-72	-111	2013120	2418532369
2030	09:04:03.484	00:00:02.030	121	-1024	-768	-1	-1	-1	-1	4	-1024	-768	-1	-1	-1	-1	4		0	0						Untertest2.avi	0	880	547	72	111				0	Content		-72	-111	2030106	2418549355
2047	09:04:03.501	00:00:02.046	122	-1024	-768	-1	-1	-1	-1	4	-1024	-768	-1	-1	-1	-1	4		0	0						Untertest2.avi	0	880	547	72	111				0	Content		-72	-111	2046769	2418566018
2063	09:04:03.517	00:00:02.063	123	-1024	-768	-1	-1	-1	-1	4	-1024	-768	-1	-1	-1	-1	4		0	0						Untertest2.avi	0	880	547	72	111				0	Content		-72	-111	2063433	2418582682
2081	09:04:03.535	00:00:02.080	124	-1024	-768	-1	-1	-1	-1	4	-1024	-768	-1	-1	-1	-1	4		0	0						Untertest2.avi	0	880	547	72	111				0	Content		-72	-111	2080514	2418599763
2097	09:04:03.551	00:00:02.097	125	-1024	-768	-1	-1	-1	-1	4	-1024	-768	-1	-1	-1	-1	4		0	0						Untertest2.avi	0	880	547	72	111				0	Content		-72	-111	2097177	2418616426
2114	09:04:03.568	00:00:02.113	126	-1024	-768	-1	-1	-1	-1	4	-1024	-768	-1	-1	-1	-1	4		0	0						Untertest2.avi	0	880	547	72	111				0	Content		-72	-111	2113840	2418633089
2130	09:04:03.584	00:00:02.130	127	-1024	-768	-1	-1	-1	-1	4	-1024	-768	-1	-1	-1	-1	4		0	0						Untertest2.avi	0	880	547	72	111				0	Content		-72	-111	2130231	2418649480
2147	09:04:03.601	00:00:02.146	128	-1024	-768	-1	-1	-1	-1	4	-1024	-768	-1	-1	-1	-1	4		0	0						Untertest2.avi	0	880	547	72	111				0	Content		-72	-111	2146895	2418666144
2164	09:04:03.618	00:00:02.163	129	-1024	-768	-1	-1	-1	-1	4	-1024	-768	-1	-1	-1	-1	4		0	0						Untertest2.avi	0	880	547	72	111				0	Content		-72	-111	2163558	2418682807
2180	09:04:03.634	00:00:02.180	130	-1024	-768	-1	-1	-1	-1	4	-1024	-768	-1	-1	-1	-1	4		0	0						Untertest2.avi	0	880	547	72	111				0	Content		-72	-111	2180221	2418699470
2196	09:04:03.650	00:00:02.196	131	-1024	-768	-1	-1	-1	-1	4	-1024	-768	-1	-1	-1	-1	4		0	0						Untertest2.avi	0	880	547	72	111				0	Content		-72	-111	2196493	2418715742
2213	09:04:03.667	00:00:02.213	132	-1024	-768	-1	-1	-1	-1	4	-1024	-768	-1	-1	-1	-1	4		0	0						Untertest2.avi	0	880	547	72	111				0	Content		-72	-111	2213157	2418732406
2230	09:04:03.684	00:00:02.229	133	-1024	-768	-1	-1	-1	-1	4	-1024	-768	-1	-1	-1	-1	4		0	0						Untertest2.avi	0	880	547	72	111				0	Content		-72	-111	2229688	2418748937
2246	09:04:03.700	00:00:02.246	134	-1024	-768	-1	-1	-1	-1	4	-1024	-768	-1	-1	-1	-1	4		0	0						Untertest2.avi	0	880	547	72	111				0	Content		-72	-111	2246351	2418765600
2263	09:04:03.717	00:00:02.263	135	-1024	-768	-1	-1	-1	-1	4	-1024	-768	-1	-1	-1	-1	4		0	0						Untertest2.avi	0	880	547	72	111				0	Content		-72	-111	2263014	2418782263
2280	09:04:03.734	00:00:02.279	136	-1024	-768	-1	-1	-1	-1	4	-1024	-768	-1	-1	-1	-1	4		0	0						Untertest2.avi	0	880	547	72	111				0	Content		-72	-111	2279523	2418798772
2296	09:04:03.750	00:00:02.296	137	-1024	-768	-1	-1	-1	-1	4	-1024	-768	-1	-1	-1	-1	4		0	0						Untertest2.avi	0	880	547	72	111				0	Content		-72	-111	2296187	2418815436
2313	09:04:03.767	00:00:02.312	138	-1024	-768	-1	-1	-1	-1	4	-1024	-768	-1	-1	-1	-1	4		0	0						Untertest2.avi	0	880	547	72	111				0	Content		-72	-111	2312783	2418832032
2329	09:04:03.783	00:00:02.329	139	-1024	-768	-1	-1	-1	-1	4	-1024	-768	-1	-1	-1	-1	4		0	0						Untertest2.avi	0	880	547	72	111				0	Content		-72	-111	2329347	2418848596
2346	09:04:03.800	00:00:02.346	140	-1024	-768	-1	-1	-1	-1	4	-1024	-768	-1	-1	-1	-1	4		0	0						Untertest2.avi	0	880	547	72	111				0	Content		-72	-111	2346218	2418865467
2363	09:04:03.817	00:00:02.362	141	-1024	-768	-1	-1	-1	-1	4	-1024	-768	-1	-1	-1	-1	4		0	0						Untertest2.avi	0	880	547	72	111				0	Content		-72	-111	2362881	2418882130
2380	09:04:03.834	00:00:02.380	142	-1024	-768	-1	-1	-1	-1	4	-1024	-768	-1	-1	-1	-1	4		0	0						Untertest2.avi	0	880	547	72	111				0	Content		-72	-111	2380050	2418899299
2397	09:04:03.851	00:00:02.396	143	-1024	-768	-1	-1	-1	-1	4	-1024	-768	-1	-1	-1	-1	4		0	0						Untertest2.avi	0	880	547	72	111				0	Content		-72	-111	2396713	2418915962
2414	09:04:03.868	00:00:02.413	144	-1024	-768	-1	-1	-1	-1	4	-1024	-768	-1	-1	-1	-1	4		0	0						Untertest2.avi	0	880	547	72	111				0	Content		-72	-111	2413705	2418932954
2430	09:04:03.884	00:00:02.430	145	-1024	-768	-1	-1	-1	-1	4	-1024	-768	-1	-1	-1	-1	4		0	0						Untertest2.avi	0	880	547	72	111				0	Content		-72	-111	2430368	2418949617
2447	09:04:03.901	00:00:02.447	146	-1024	-768	-1	-1	-1	-1	4	-1024	-768	-1	-1	-1	-1	4		0	0						Untertest2.avi	0	880	547	72	111				0	Content		-72	-111	2447031	2418966280
2464	09:04:03.918	00:00:02.464	147	-1024	-768	-1	-1	-1	-1	4	-1024	-768	-1	-1	-1	-1	4		0	0						Untertest2.avi	0	880	547	72	111				0	Content		-72	-111	2464437	2418983686
2479	09:04:03.933	00:00:02.479	148	-1024	-768	-1	-1	-1	-1	4	-1024	-768	-1	-1	-1	-1	4		0	0						Untertest2.avi	0	880	547	72	111				0	Content		-72	-111	2479176	2418998425
2496	09:04:03.950	00:00:02.495	149	-1024	-768	-1	-1	-1	-1	4	-1024	-768	-1	-1	-1	-1	4		0	0						Untertest2.avi	0	880	547	72	111				0	Content		-72	-111	2495838	2419015087
2513	09:04:03.967	00:00:02.512	150	-1024	-768	-1	-1	-1	-1	4	-1024	-768	-1	-1	-1	-1	4		0	0						Untertest2.avi	0	880	547	72	111				0	Content		-72	-111	2512501	2419031750
2529	09:04:03.983	00:00:02.529	151	-1024	-768	-1	-1	-1	-1	4	-1024	-768	-1	-1	-1	-1	4		0	0						Untertest2.avi	0	880	547	72	111				0	Content		-72	-111	2529164	2419048413
2546	09:04:04.000	00:00:02.545	152	-1024	-768	-1	-1	-1	-1	4	-1024	-768	-1	-1	-1	-1	4		0	0						Untertest2.avi	0	880	547	72	111				0	Content		-72	-111	2545783	2419065032
2562	09:04:04.016	00:00:02.562	153	-1024	-768	-1	-1	-1	-1	4	-1024	-768	-1	-1	-1	-1	4		0	0						Untertest2.avi	0	880	547	72	111				0	Content		-72	-111	2562454	2419081703
2579	09:04:04.033	00:00:02.579	154	-1024	-768	-1	-1	-1	-1	4	-1024	-768	-1	-1	-1	-1	4		0	0						Untertest2.avi	0	880	547	72	111				0	Content		-72	-111	2579110	2419098359
2596	09:04:04.050	00:00:02.595	155	-1024	-768	-1	-1	-1	-1	4	-1024	-768	-1	-1	-1	-1	4		0	0						Untertest2.avi	0	880	547	72	111				0	Content		-72	-111	2595773	2419115022
2613	09:04:04.067	00:00:02.612	156	-1024	-768	-1	-1	-1	-1	4	-1024	-768	-1	-1	-1	-1	4		0	0						Untertest2.avi	0	880	547	72	111				0	Content		-72	-111	2612701	2419131950
2629	09:04:04.083	00:00:02.629	157	-1024	-768	-1	-1	-1	-1	4	-1024	-768	-1	-1	-1	-1	4		0	0						Untertest2.avi	0	880	547	72	111				0	Content		-72	-111	2629365	2419148614
2646	09:04:04.100	00:00:02.646	158	-1024	-768	-1	-1	-1	-1	4	-1024	-768	-1	-1	-1	-1	4		0	0						Untertest2.avi	0	880	547	72	111				0	Content		-72	-111	2646323	2419165572
2663	09:04:04.117	00:00:02.662	159	-1024	-768	-1	-1	-1	-1	4	-1024	-768	-1	-1	-1	-1	4		0	0						Untertest2.avi	0	880	547	72	111				0	Content		-72	-111	2662986	2419182235
2680	09:04:04.134	00:00:02.679	160	-1024	-768	-1	-1	-1	-1	4	-1024	-768	-1	-1	-1	-1	4		0	0						Untertest2.avi	0	880	547	72	111				0	Content		-72	-111	2679649	2419198898
2697	09:04:04.151	00:00:02.696	161	-1024	-768	-1	-1	-1	-1	4	-1024	-768	-1	-1	-1	-1	4		0	0						Untertest2.avi	0	880	547	72	111				0	Content		-72	-111	2696714	2419215963
2713	09:04:04.167	00:00:02.713	162	-1024	-768	-1	-1	-1	-1	4	-1024	-768	-1	-1	-1	-1	4		0	0						Untertest2.avi	0	880	547	72	111				0	Content		-72	-111	2713378	2419232627
2730	09:04:04.184	00:00:02.730	163	-1024	-768	-1	-1	-1	-1	4	-1024	-768	-1	-1	-1	-1	4		0	0						Untertest2.avi	0	880	547	72	111				0	Content		-72	-111	2730041	2419249290
2746	09:04:04.200	00:00:02.746	164	-1024	-768	-1	-1	-1	-1	4	-1024	-768	-1	-1	-1	-1	4		0	0						Untertest2.avi	0	880	547	72	111				0	Content		-72	-111	2746308	2419265557
2763	09:04:04.217	00:00:02.762	165	-1024	-768	-1	-1	-1	-1	4	-1024	-768	-1	-1	-1	-1	4		0	0						Untertest2.avi	0	880	547	72	111				0	Content		-72	-111	2762971	2419282220
2780	09:04:04.234	00:00:02.779	166	-1024	-768	-1	-1	-1	-1	4	-1024	-768	-1	-1	-1	-1	4		0	0						Untertest2.avi	0	880	547	72	111				0	Content		-72	-111	2779634	2419298883
2796	09:04:04.250	00:00:02.795	167	-1024	-768	-1	-1	-1	-1	4	-1024	-768	-1	-1	-1	-1	4		0	0						Untertest2.avi	0	880	547	72	111				0	Content		-72	-111	2795913	2419315162
2813	09:04:04.267	00:00:02.812	168	-1024	-768	-1	-1	-1	-1	4	-1024	-768	-1	-1	-1	-1	4		0	0						Untertest2.avi	0	880	547	72	111				0	Content		-72	-111	2812576	2419331825
2829	09:04:04.283	00:00:02.829	169	-1024	-768	-1	-1	-1	-1	4	-1024	-768	-1	-1	-1	-1	4		0	0						Untertest2.avi	0	880	547	72	111				0	Content		-72	-111	2829113	2419348362
2846	09:04:04.300	00:00:02.845	170	-1024	-768	-1	-1	-1	-1	4	-1024	-768	-1	-1	-1	-1	4		0	0						Untertest2.avi	0	880	547	72	111				0	Content		-72	-111	2845776	2419365025
2862	09:04:04.316	00:00:02.862	171	-1024	-768	-1	-1	-1	-1	4	-1024	-768	-1	-1	-1	-1	4		0	0						Untertest2.avi	0	880	547	72	111				0	Content		-72	-111	2862440	2419381689
2879	09:04:04.333	00:00:02.878	172	-1024	-768	-1	-1	-1	-1	4	-1024	-768	-1	-1	-1	-1	4		0	0						Untertest2.avi	0	880	547	72	111				0	Content		-72	-111	2878958	2419398207
2896	09:04:04.350	00:00:02.895	173	-1024	-768	-1	-1	-1	-1	4	-1024	-768	-1	-1	-1	-1	4		0	0						Untertest2.avi	0	880	547	72	111				0	Content		-72	-111	2895621	2419414870
2912	09:04:04.366	00:00:02.912	174	-1024	-768	-1	-1	-1	-1	4	-1024	-768	-1	-1	-1	-1	4		0	0						Untertest2.avi	0	880	547	72	111				0	Content		-72	-111	2912221	2419431470
2929	09:04:04.383	00:00:02.928	175	-1024	-768	-1	-1	-1	-1	4	-1024	-768	-1	-1	-1	-1	4		0	0						Untertest2.avi	0	880	547	72	111				0	Content		-72	-111	2928781	2419448030
2946	09:04:04.400	00:00:02.945	176	-1024	-768	-1	-1	-1	-1	4	-1024	-768	-1	-1	-1	-1	4		0	0						Untertest2.avi	0	880	547	72	111				0	Content		-72	-111	2945716	2419464965
2962	09:04:04.416	00:00:02.962	177	-1024	-768	-1	-1	-1	-1	4	-1024	-768	-1	-1	-1	-1	4		0	0						Untertest2.avi	0	880	547	72	111				0	Content		-72	-111	2962379	2419481628
2979	09:04:04.433	00:00:02.979	178	-1024	-768	-1	-1	-1	-1	4	-1024	-768	-1	-1	-1	-1	4		0	0						Untertest2.avi	0	880	547	72	111				0	Content		-72	-111	2979339	2419498588
2996	09:04:04.450	00:00:02.996	179	-1024	-768	-1	-1	-1	-1	4	-1024	-768	-1	-1	-1	-1	4		0	0						Untertest2.avi	0	880	547	72	111				0	Content		-72	-111	2996002	2419515251
3013	09:04:04.467	00:00:03.012	180	-1024	-768	-1	-1	-1	-1	4	-1024	-768	-1	-1	-1	-1	4		0	0						Untertest2.avi	0	880	547	72	111				0	Content		-72	-111	3012665	2419531914
3030	09:04:04.484	00:00:03.029	181	-1024	-768	-1	-1	-1	-1	4	-1024	-768	-1	-1	-1	-1	4		0	0						Untertest2.avi	0	880	547	72	111				0	Content		-72	-111	3029733	2419548982
3046	09:04:04.500	00:00:03.046	182	-1024	-768	-1	-1	-1	-1	4	-1024	-768	-1	-1	-1	-1	4		0	0						Untertest2.avi	0	880	547	72	111				0	Content		-72	-111	3046397	2419565646
3063	09:04:04.517	00:00:03.063	183	-1024	-768	-1	-1	-1	-1	4	-1024	-768	-1	-1	-1	-1	4		0	0						Untertest2.avi	0	880	547	72	111				0	Content		-72	-111	3063060	2419582309
3080	09:04:04.534	00:00:03.080	184	-1024	-768	-1	-1	-1	-1	4	-1024	-768	-1	-1	-1	-1	4		0	0						Untertest2.avi	0	880	547	72	111				0	Content		-72	-111	3080500	2419599749
3095	09:04:04.549	00:00:03.095	185	-1024	-768	-1	-1	-1	-1	4	-1024	-768	-1	-1	-1	-1	4		0	0						Untertest2.avi	0	880	547	72	111				0	Content		-72	-111	3095355	2419614604
3113	09:04:04.567	00:00:03.112	186	-1024	-768	-1	-1	-1	-1	4	-1024	-768	-1	-1	-1	-1	4		0	0						Untertest2.avi	0	880	547	72	111				0	Content		-72	-111	3112608	2419631857
3129	09:04:04.583	00:00:03.129	187	-1024	-768	-1	-1	-1	-1	4	-1024	-768	-1	-1	-1	-1	4		0	0						Untertest2.avi	0	880	547	72	111				0	Content		-72	-111	3129277	2419648526
3146	09:04:04.600	00:00:03.145	188	-1024	-768	-1	-1	-1	-1	4	-1024	-768	-1	-1	-1	-1	4		0	0						Untertest2.avi	0	880	547	72	111				0	Content		-72	-111	3145945	2419665194
3162	09:04:04.616	00:00:03.162	189	-1024	-768	-1	-1	-1	-1	4	-1024	-768	-1	-1	-1	-1	4		0	0						Untertest2.avi	0	880	547	72	111				0	Content		-72	-111	3162486	2419681735
3179	09:04:04.633	00:00:03.179	190	-1024	-768	-1	-1	-1	-1	4	-1024	-768	-1	-1	-1	-1	4		0	0						Untertest2.avi	0	880	547	72	111				0	Content		-72	-111	3179289	2419698538
3196	09:04:04.650	00:00:03.195	191	-1024	-768	-1	-1	-1	-1	4	-1024	-768	-1	-1	-1	-1	4		0	0						Untertest2.avi	0	880	547	72	111				0	Content		-72	-111	3195887	2419715136
3213	09:04:04.667	00:00:03.212	192	-1024	-768	-1	-1	-1	-1	4	-1024	-768	-1	-1	-1	-1	4		0	0						Untertest2.avi	0	880	547	72	111				0	Content		-72	-111	3212555	2419731804
3229	09:04:04.683	00:00:03.229	193	-1024	-768	-1	-1	-1	-1	4	-1024	-768	-1	-1	-1	-1	4		0	0						Untertest2.avi	0	880	547	72	111				0	Content		-72	-111	3229457	2419748706
3246	09:04:04.700	00:00:03.246	194	-1024	-768	-1	-1	-1	-1	4	-1024	-768	-1	-1	-1	-1	4		0	0						Untertest2.avi	0	880	547	72	111				0	Content		-72	-111	3246126	2419765375
3263	09:04:04.717	00:00:03.263	195	-1024	-768	-1	-1	-1	-1	4	-1024	-768	-1	-1	-1	-1	4		0	0						Untertest2.avi	0	880	547	72	111				0	Content		-72	-111	3263080	2419782329
3280	09:04:04.734	00:00:03.279	196	-1024	-768	-1	-1	-1	-1	4	-1024	-768	-1	-1	-1	-1	4		0	0						Untertest2.avi	0	880	547	72	111				0	Content		-72	-111	3279749	2419798998
3296	09:04:04.750	00:00:03.296	197	-1024	-768	-1	-1	-1	-1	4	-1024	-768	-1	-1	-1	-1	4		0	0						Untertest2.avi	0	880	547	72	111				0	Content		-72	-111	3296417	2419815666
3313	09:04:04.767	00:00:03.313	198	-1024	-768	-1	-1	-1	-1	4	-1024	-768	-1	-1	-1	-1	4		0	0						Untertest2.avi	0	880	547	72	111				0	Content		-72	-111	3313483	2419832732
3330	09:04:04.784	00:00:03.330	199	-1024	-768	-1	-1	-1	-1	4	-1024	-768	-1	-1	-1	-1	4		0	0						Untertest2.avi	0	880	547	72	111				0	Content		-72	-111	3330151	2419849400
3347	09:04:04.801	00:00:03.346	200	-1024	-768	-1	-1	-1	-1	4	-1024	-768	-1	-1	-1	-1	4		0	0						Untertest2.avi	0	880	547	72	111				0	Content		-72	-111	3346820	2419866069
3363	09:04:04.817	00:00:03.363	201	-1024	-768	-1	-1	-1	-1	4	-1024	-768	-1	-1	-1	-1	4		0	0						Untertest2.avi	0	880	547	72	111				0	Content		-72	-111	3363129	2419882378
3380	09:04:04.834	00:00:03.379	202	-1024	-768	-1	-1	-1	-1	4	-1024	-768	-1	-1	-1	-1	4		0	0						Untertest2.avi	0	880	547	72	111				0	Content		-72	-111	3379798	2419899047
3396	09:04:04.850	00:00:03.396	203	-1024	-768	-1	-1	-1	-1	4	-1024	-768	-1	-1	-1	-1	4		0	0						Untertest2.avi	0	880	547	72	111				0	Content		-72	-111	3396466	2419915715
3413	09:04:04.867	00:00:03.412	204	-1024	-768	-1	-1	-1	-1	4	-1024	-768	-1	-1	-1	-1	4		0	0						Untertest2.avi	0	880	547	72	111				0	Content		-72	-111	3412726	2419931975
3429	09:04:04.883	00:00:03.429	205	-1024	-768	-1	-1	-1	-1	4	-1024	-768	-1	-1	-1	-1	4		0	0						Untertest2.avi	0	880	547	72	111				0	Content		-72	-111	3429395	2419948644
3446	09:04:04.900	00:00:03.445	206	-1024	-768	-1	-1	-1	-1	4	-1024	-768	-1	-1	-1	-1	4		0	0						Untertest2.avi	0	880	547	72	111				0	Content		-72	-111	3445926	2419965175
3463	09:04:04.917	00:00:03.462	207	-1024	-768	-1	-1	-1	-1	4	-1024	-768	-1	-1	-1	-1	4		0	0						Untertest2.avi	0	880	547	72	111				0	Content		-72	-111	3462595	2419981844
3479	09:04:04.933	00:00:03.479	208	-1024	-768	-1	-1	-1	-1	4	-1024	-768	-1	-1	-1	-1	4		0	0						Untertest2.avi	0	880	547	72	111				0	Content		-72	-111	3479263	2419998512
3496	09:04:04.950	00:00:03.495	209	-1024	-768	-1	-1	-1	-1	4	-1024	-768	-1	-1	-1	-1	4		0	0						Untertest2.avi	0	880	547	72	111				0	Content		-72	-111	3495836	2420015085
3513	09:04:04.967	00:00:03.512	210	-1024	-768	-1	-1	-1	-1	4	-1024	-768	-1	-1	-1	-1	4		0	0						Untertest2.avi	0	880	547	72	111				0	Content		-72	-111	3512504	2420031753
3529	09:04:04.983	00:00:03.529	211	-1024	-768	-1	-1	-1	-1	4	-1024	-768	-1	-1	-1	-1	4		0	0						Untertest2.avi	0	880	547	72	111				0	Content		-72	-111	3529041	2420048290
3546	09:04:05.000	00:00:03.545	212	-1024	-768	-1	-1	-1	-1	4	-1024	-768	-1	-1	-1	-1	4		0	0						Untertest2.avi	0	880	547	72	111				0	Content		-72	-111	3545612	2420064861
3563	09:04:05.017	00:00:03.562	213	-1024	-768	-1	-1	-1	-1	4	-1024	-768	-1	-1	-1	-1	4		0	0						Untertest2.avi	0	880	547	72	111				0	Content		-72	-111	3562551	2420081800
3579	09:04:05.033	00:00:03.579	214	-1024	-768	-1	-1	-1	-1	4	-1024	-768	-1	-1	-1	-1	4		0	0						Untertest2.avi	0	880	547	72	111				0	Content		-72	-111	3579219	2420098468
3596	09:04:05.050	00:00:03.596	215	-1024	-768	-1	-1	-1	-1	4	-1024	-768	-1	-1	-1	-1	4		0	0						Untertest2.avi	0	880	547	72	111				0	Content		-72	-111	3596361	2420115610
3613	09:04:05.067	00:00:03.613	216	-1024	-768	-1	-1	-1	-1	4	-1024	-768	-1	-1	-1	-1	4		0	0						Untertest2.avi	0	880	547	72	111				0	Content		-72	-111	3613030	2420132279
3630	09:04:05.084	00:00:03.630	217	-1024	-768	-1	-1	-1	-1	4	-1024	-768	-1	-1	-1	-1	4		0	0						Untertest2.avi	0	880	547	72	111				0	Content		-72	-111	3630058	2420149307
3647	09:04:05.101	00:00:03.646	218	-1024	-768	-1	-1	-1	-1	4	-1024	-768	-1	-1	-1	-1	4		0	0						Untertest2.avi	0	880	547	72	111				0	Content		-72	-111	3646727	2420165976
3663	09:04:05.117	00:00:03.663	219	-1024	-768	-1	-1	-1	-1	4	-1024	-768	-1	-1	-1	-1	4		0	0						Untertest2.avi	0	880	547	72	111				0	Content		-72	-111	3663395	2420182644
3681	09:04:05.135	00:00:03.680	220	-1024	-768	-1	-1	-1	-1	4	-1024	-768	-1	-1	-1	-1	4		0	0						Untertest2.avi	0	880	547	72	111				0	Content		-72	-111	3680863	2420200112
3696	09:04:05.150	00:00:03.695	221	-1024	-768	-1	-1	-1	-1	4	-1024	-768	-1	-1	-1	-1	4		0	0						Untertest2.avi	0	880	547	72	111				0	Content		-72	-111	3695612	2420214861
3712	09:04:05.166	00:00:03.712	222	-1024	-768	-1	-1	-1	-1	4	-1024	-768	-1	-1	-1	-1	4		0	0						Untertest2.avi	0	880	547	72	111				0	Content		-72	-111	3712238	2420231487
3729	09:04:05.183	00:00:03.728	223	-1024	-768	-1	-1	-1	-1	4	-1024	-768	-1	-1	-1	-1	4		0	0						Untertest2.avi	0	880	547	72	111				0	Content		-72	-111	3728906	2420248155
3746	09:04:05.200	00:00:03.745	224	-1024	-768	-1	-1	-1	-1	4	-1024	-768	-1	-1	-1	-1	4		0	0						Untertest2.avi	0	880	547	72	111				0	Content		-72	-111	3745575	2420264824
3762	09:04:05.216	00:00:03.762	225	-1024	-768	-1	-1	-1	-1	4	-1024	-768	-1	-1	-1	-1	4		0	0						Untertest2.avi	0	880	547	72	111				0	Content		-72	-111	3762233	2420281482
3779	09:04:05.233	00:00:03.778	226	-1024	-768	-1	-1	-1	-1	4	-1024	-768	-1	-1	-1	-1	4		0	0						Untertest2.avi	0	880	547	72	111				0	Content		-72	-111	3778912	2420298161
3796	09:04:05.250	00:00:03.795	227	-1024	-768	-1	-1	-1	-1	4	-1024	-768	-1	-1	-1	-1	4		0	0						Untertest2.avi	0	880	547	72	111				0	Content		-72	-111	3795510	2420314759
3812	09:04:05.266	00:00:03.812	228	-1024	-768	-1	-1	-1	-1	4	-1024	-768	-1	-1	-1	-1	4		0	0						Untertest2.avi	0	880	547	72	111				0	Content		-72	-111	3812178	2420331427
3829	09:04:05.283	00:00:03.829	229	-1024	-768	-1	-1	-1	-1	4	-1024	-768	-1	-1	-1	-1	4		0	0						Untertest2.avi	0	880	547	72	111				0	Content		-72	-111	3829081	2420348330
3846	09:04:05.300	00:00:03.845	230	-1024	-768	-1	-1	-1	-1	4	-1024	-768	-1	-1	-1	-1	4		0	0						Untertest2.avi	0	880	547	72	111				0	Content		-72	-111	3845749	2420364998
3863	09:04:05.317	00:00:03.862	231	-1024	-768	-1	-1	-1	-1	4	-1024	-768	-1	-1	-1	-1	4		0	0						Untertest2.avi	0	880	547	72	111				0	Content		-72	-111	3862751	2420382000
3879	09:04:05.333	00:00:03.879	232	-1024	-768	-1	-1	-1	-1	4	-1024	-768	-1	-1	-1	-1	4		0	0						Untertest2.avi	0	880	547	72	111				0	Content		-72	-111	3879419	2420398668
3896	09:04:05.350	00:00:03.896	233	-1024	-768	-1	-1	-1	-1	4	-1024	-768	-1	-1	-1	-1	4		0	0						Untertest2.avi	0	880	547	72	111				0	Content		-72	-111	3896088	2420415337
3913	09:04:05.367	00:00:03.913	234	-1024	-768	-1	-1	-1	-1	4	-1024	-768	-1	-1	-1	-1	4		0	0						Untertest2.avi	0	880	547	72	111				0	Content		-72	-111	3913181	2420432430
3930	09:04:05.384	00:00:03.929	235	-1024	-768	-1	-1	-1	-1	4	-1024	-768	-1	-1	-1	-1	4		0	0						Untertest2.avi	0	880	547	72	111				0	Content		-72	-111	3929849	2420449098
3947	09:04:05.401	00:00:03.946	236	-1024	-768	-1	-1	-1	-1	4	-1024	-768	-1	-1	-1	-1	4		0	0						Untertest2.avi	0	880	547	72	111				0	Content		-72	-111	3946518	2420465767
3963	09:04:05.417	00:00:03.962	237	-1024	-768	-1	-1	-1	-1	4	-1024	-768	-1	-1	-1	-1	4		0	0						Untertest2.avi	0	880	547	72	111				0	Content		-72	-111	3962886	2420482135
3980	09:04:05.434	00:00:03.979	238	-1024	-768	-1	-1	-1	-1	4	-1024	-768	-1	-1	-1	-1	4		0	0						Untertest2.avi	0	880	547	72	111				0	Content		-72	-111	3979555	2420498804
3996	09:04:05.450	00:00:03.996	239	-1024	-768	-1	-1	-1	-1	4	-1024	-768	-1	-1	-1	-1	4		0	0						Untertest2.avi	0	880	547	72	111				0	Content		-72	-111	3996223	2420515472
4013	09:04:05.467	00:00:04.012	240	-1024	-768	-1	-1	-1	-1	4	-1024	-768	-1	-1	-1	-1	4		0	0						Untertest2.avi	0	880	547	72	111				0	Content		-72	-111	4012892	2420532141
4029	09:04:05.483	00:00:04.029	241	-1024	-768	-1	-1	-1	-1	4	-1024	-768	-1	-1	-1	-1	4		0	0						Untertest2.avi	0	880	547	72	111				0	Content		-72	-111	4029128	2420548377
4046	09:04:05.500	00:00:04.045	242	-1024	-768	-1	-1	-1	-1	4	-1024	-768	-1	-1	-1	-1	4		0	0						Untertest2.avi	0	880	547	72	111				0	Content		-72	-111	4045797	2420565046
4062	09:04:05.516	00:00:04.062	243	-1024	-768	-1	-1	-1	-1	4	-1024	-768	-1	-1	-1	-1	4		0	0						Untertest2.avi	0	880	547	72	111				0	Content		-72	-111	4062319	2420581568
4079	09:04:05.533	00:00:04.078	244	-1024	-768	-1	-1	-1	-1	4	-1024	-768	-1	-1	-1	-1	4		0	0						Untertest2.avi	0	880	547	72	111				0	Content		-72	-111	4078988	2420598237
4096	09:04:05.550	00:00:04.095	245	-1024	-768	-1	-1	-1	-1	4	-1024	-768	-1	-1	-1	-1	4		0	0						Untertest2.avi	0	880	547	72	111				0	Content		-72	-111	4095656	2420614905
4112	09:04:05.566	00:00:04.112	246	-1024	-768	-1	-1	-1	-1	4	-1024	-768	-1	-1	-1	-1	4		0	0						Untertest2.avi	0	880	547	72	111				0	Content		-72	-111	4112161	2420631410
4129	09:04:05.583	00:00:04.128	247	-1024	-768	-1	-1	-1	-1	4	-1024	-768	-1	-1	-1	-1	4		0	0						Untertest2.avi	0	880	547	72	111				0	Content		-72	-111	4128829	2420648078
4145	09:04:05.599	00:00:04.145	248	-1024	-768	-1	-1	-1	-1	4	-1024	-768	-1	-1	-1	-1	4		0	0						Untertest2.avi	0	880	547	72	111				0	Content		-72	-111	4145416	2420664665
4162	09:04:05.616	00:00:04.161	249	-1024	-768	-1	-1	-1	-1	4	-1024	-768	-1	-1	-1	-1	4		0	0						Untertest2.avi	0	880	547	72	111				0	Content		-72	-111	4161984	2420681233
4179	09:04:05.633	00:00:04.178	250	-1024	-768	-1	-1	-1	-1	4	-1024	-768	-1	-1	-1	-1	4		0	0						Untertest2.avi	0	880	547	72	111				0	Content		-72	-111	4178921	2420698170
4196	09:04:05.650	00:00:04.195	251	-1024	-768	-1	-1	-1	-1	4	-1024	-768	-1	-1	-1	-1	4		0	0						Untertest2.avi	0	880	547	72	111				0	Content		-72	-111	4195590	2420714839
4213	09:04:05.667	00:00:04.212	252	-1024	-768	-1	-1	-1	-1	4	-1024	-768	-1	-1	-1	-1	4		0	0						Untertest2.avi	0	880	547	72	111				0	Content		-72	-111	4212554	2420731803
4229	09:04:05.683	00:00:04.229	253	-1024	-768	-1	-1	-1	-1	4	-1024	-768	-1	-1	-1	-1	4		0	0						Untertest2.avi	0	880	547	72	111				0	Content		-72	-111	4229223	2420748472
4246	09:04:05.700	00:00:04.245	254	-1024	-768	-1	-1	-1	-1	4	-1024	-768	-1	-1	-1	-1	4		0	0						Untertest2.avi	0	880	547	72	111				0	Content		-72	-111	4245891	2420765140
4263	09:04:05.717	00:00:04.262	255	-1024	-768	-1	-1	-1	-1	4	-1024	-768	-1	-1	-1	-1	4		0	0						Untertest2.avi	0	880	547	72	111				0	Content		-72	-111	4262965	2420782214
4280	09:04:05.734	00:00:04.279	256	-1024	-768	-1	-1	-1	-1	4	-1024	-768	-1	-1	-1	-1	4		0	0						Untertest2.avi	0	880	547	72	111				0	Content		-72	-111	4279634	2420798883
4296	09:04:05.750	00:00:04.296	257	-1024	-768	-1	-1	-1	-1	4	-1024	-768	-1	-1	-1	-1	4		0	0						Untertest2.avi	0	880	547	72	111				0	Content		-72	-111	4296302	2420815551
4314	09:04:05.768	00:00:04.313	258	-1024	-768	-1	-1	-1	-1	4	-1024	-768	-1	-1	-1	-1	4		0	0						Untertest2.avi	0	880	547	72	111				0	Content		-72	-111	4313734	2420832983
4329	09:04:05.783	00:00:04.328	259	-1024	-768	-1	-1	-1	-1	4	-1024	-768	-1	-1	-1	-1	4		0	0						Untertest2.avi	0	880	547	72	111				0	Content		-72	-111	4328606	2420847855
4345	09:04:05.799	00:00:04.345	260	-1024	-768	-1	-1	-1	-1	4	-1024	-768	-1	-1	-1	-1	4		0	0						Untertest2.avi	0	880	547	72	111				0	Content		-72	-111	4345232	2420864481
4362	09:04:05.816	00:00:04.361	261	-1024	-768	-1	-1	-1	-1	4	-1024	-768	-1	-1	-1	-1	4		0	0						Untertest2.avi	0	880	547	72	111				0	Content		-72	-111	4361900	2420881149
4379	09:04:05.833	00:00:04.378	262	-1024	-768	-1	-1	-1	-1	4	-1024	-768	-1	-1	-1	-1	4		0	0						Untertest2.avi	0	880	547	72	111				0	Content		-72	-111	4378569	2420897818
4395	09:04:05.849	00:00:04.395	263	-1024	-768	-1	-1	-1	-1	4	-1024	-768	-1	-1	-1	-1	4		0	0						Untertest2.avi	0	880	547	72	111				0	Content		-72	-111	4395106	2420914355
4412	09:04:05.866	00:00:04.411	264	-1024	-768	-1	-1	-1	-1	4	-1024	-768	-1	-1	-1	-1	4		0	0						Untertest2.avi	0	880	547	72	111				0	Content		-72	-111	4411910	2420931159
4429	09:04:05.883	00:00:04.428	265	-1024	-768	-1	-1	-1	-1	4	-1024	-768	-1	-1	-1	-1	4		0	0						Untertest2.avi	0	880	547	72	111				0	Content		-72	-111	4428507	2420947756
4445	09:04:05.899	00:00:04.445	266	-1024	-768	-1	-1	-1	-1	4	-1024	-768	-1	-1	-1	-1	4		0	0						Untertest2.avi	0	880	547	72	111				0	Content		-72	-111	4445176	2420964425
4462	09:04:05.916	00:00:04.462	267	-1024	-768	-1	-1	-1	-1	4	-1024	-768	-1	-1	-1	-1	4		0	0						Untertest2.avi	0	880	547	72	111				0	Content		-72	-111	4462077	2420981326
4479	09:04:05.933	00:00:04.478	268	-1024	-768	-1	-1	-1	-1	4	-1024	-768	-1	-1	-1	-1	4		0	0						Untertest2.avi	0	880	547	72	111				0	Content		-72	-111	4478746	2420997995
4496	09:04:05.950	00:00:04.495	269	-1024	-768	-1	-1	-1	-1	4	-1024	-768	-1	-1	-1	-1	4		0	0						Untertest2.avi	0	880	547	72	111				0	Content		-72	-111	4495700	2421014949
4512	09:04:05.966	00:00:04.512	270	-1024	-768	-1	-1	-1	-1	4	-1024	-768	-1	-1	-1	-1	4		0	0						Untertest2.avi	0	880	547	72	111				0	Content		-72	-111	4512368	2421031617
4529	09:04:05.983	00:00:04.529	271	-1024	-768	-1	-1	-1	-1	4	-1024	-768	-1	-1	-1	-1	4		0	0						Untertest2.avi	0	880	547	72	111				0	Content		-72	-111	4529037	2421048286
4546	09:04:06.000	00:00:04.546	272	-1024	-768	-1	-1	-1	-1	4	-1024	-768	-1	-1	-1	-1	4		0	0						Untertest2.avi	0	880	547	72	111				0	Content		-72	-111	4546102	2421065351
4563	09:04:06.017	00:00:04.562	273	-1024	-768	-1	-1	-1	-1	4	-1024	-768	-1	-1	-1	-1	4		0	0						Untertest2.avi	0	880	547	72	111				0	Content		-72	-111	4562771	2421082020
4579	09:04:06.033	00:00:04.579	274	-1024	-768	-1	-1	-1	-1	4	-1024	-768	-1	-1	-1	-1	4		0	0						Untertest2.avi	0	880	547	72	111				0	Content		-72	-111	4579439	2421098688
4596	09:04:06.050	00:00:04.595	275	-1024	-768	-1	-1	-1	-1	4	-1024	-768	-1	-1	-1	-1	4		0	0						Untertest2.avi	0	880	547	72	111				0	Content		-72	-111	4595746	2421114995
4612	09:04:06.066	00:00:04.612	276	-1024	-768	-1	-1	-1	-1	4	-1024	-768	-1	-1	-1	-1	4		0	0						Untertest2.avi	0	880	547	72	111				0	Content		-72	-111	4612414	2421131663
4629	09:04:06.083	00:00:04.629	277	-1024	-768	-1	-1	-1	-1	4	-1024	-768	-1	-1	-1	-1	4		0	0						Untertest2.avi	0	880	547	72	111				0	Content		-72	-111	4629083	2421148332
4645	09:04:06.099	00:00:04.645	278	-1024	-768	-1	-1	-1	-1	4	-1024	-768	-1	-1	-1	-1	4		0	0						Untertest2.avi	0	880	547	72	111				0	Content		-72	-111	4645344	2421164593
4662	09:04:06.116	00:00:04.662	279	-1024	-768	-1	-1	-1	-1	4	-1024	-768	-1	-1	-1	-1	4		0	0						Untertest2.avi	0	880	547	72	111				0	Content		-72	-111	4662013	2421181262
4679	09:04:06.133	00:00:04.678	280	-1024	-768	-1	-1	-1	-1	4	-1024	-768	-1	-1	-1	-1	4		0	0						Untertest2.avi	0	880	547	72	111				0	Content		-72	-111	4678547	2421197796
4695	09:04:06.149	00:00:04.695	281	-1024	-768	-1	-1	-1	-1	4	-1024	-768	-1	-1	-1	-1	4		0	0						Untertest2.avi	0	880	547	72	111				0	Content		-72	-111	4695215	2421214464
4712	09:04:06.166	00:00:04.711	282	-1024	-768	-1	-1	-1	-1	4	-1024	-768	-1	-1	-1	-1	4		0	0						Untertest2.avi	0	880	547	72	111				0	Content		-72	-111	4711884	2421231133
4728	09:04:06.182	00:00:04.728	283	-1024	-768	-1	-1	-1	-1	4	-1024	-768	-1	-1	-1	-1	4		0	0						Untertest2.avi	0	880	547	72	111				0	Content		-72	-111	4728460	2421247709
4745	09:04:06.199	00:00:04.745	284	-1024	-768	-1	-1	-1	-1	4	-1024	-768	-1	-1	-1	-1	4		0	0						Untertest2.avi	0	880	547	72	111				0	Content		-72	-111	4745129	2421264378
4762	09:04:06.216	00:00:04.761	285	-1024	-768	-1	-1	-1	-1	4	-1024	-768	-1	-1	-1	-1	4		0	0						Untertest2.avi	0	880	547	72	111				0	Content		-72	-111	4761660	2421280909
4778	09:04:06.232	00:00:04.778	286	-1024	-768	-1	-1	-1	-1	4	-1024	-768	-1	-1	-1	-1	4		0	0						Untertest2.avi	0	880	547	72	111				0	Content		-72	-111	4778231	2421297480
4795	09:04:06.249	00:00:04.795	287	-1024	-768	-1	-1	-1	-1	4	-1024	-768	-1	-1	-1	-1	4		0	0						Untertest2.avi	0	880	547	72	111				0	Content		-72	-111	4795167	2421314416
4812	09:04:06.266	00:00:04.811	288	-1024	-768	-1	-1	-1	-1	4	-1024	-768	-1	-1	-1	-1	4		0	0						Untertest2.avi	0	880	547	72	111				0	Content		-72	-111	4811836	2421331085
4829	09:04:06.283	00:00:04.828	289	-1024	-768	-1	-1	-1	-1	4	-1024	-768	-1	-1	-1	-1	4		0	0						Untertest2.avi	0	880	547	72	111				0	Content		-72	-111	4828804	2421348053
4845	09:04:06.299	00:00:04.845	290	-1024	-768	-1	-1	-1	-1	4	-1024	-768	-1	-1	-1	-1	4		0	0						Untertest2.avi	0	880	547	72	111				0	Content		-72	-111	4845472	2421364721
4862	09:04:06.316	00:00:04.862	291	-1024	-768	-1	-1	-1	-1	4	-1024	-768	-1	-1	-1	-1	4		0	0						Untertest2.avi	0	880	547	72	111				0	Content		-72	-111	4862141	2421381390
4879	09:04:06.333	00:00:04.879	292	-1024	-768	-1	-1	-1	-1	4	-1024	-768	-1	-1	-1	-1	4		0	0						Untertest2.avi	0	880	547	72	111				0	Content		-72	-111	4879213	2421398462
4896	09:04:06.350	00:00:04.895	293	-1024	-768	-1	-1	-1	-1	4	-1024	-768	-1	-1	-1	-1	4		0	0						Untertest2.avi	0	880	547	72	111				0	Content		-72	-111	4895882	2421415131
4913	09:04:06.367	00:00:04.912	294	-1024	-768	-1	-1	-1	-1	4	-1024	-768	-1	-1	-1	-1	4		0	0						Untertest2.avi	0	880	547	72	111				0	Content		-72	-111	4912550	2421431799
4930	09:04:06.384	00:00:04.929	295	-1024	-768	-1	-1	-1	-1	4	-1024	-768	-1	-1	-1	-1	4		0	0						Untertest2.avi	0	880	547	72	111				0	Content		-72	-111	4929981	2421449230
4945	09:04:06.399	00:00:04.944	296	-1024	-768	-1	-1	-1	-1	4	-1024	-768	-1	-1	-1	-1	4		0	0						Untertest2.avi	0	880	547	72	111				0	Content		-72	-111	4944868	2421464117
4962	09:04:06.416	00:00:04.961	297	-1024	-768	-1	-1	-1	-1	4	-1024	-768	-1	-1	-1	-1	4		0	0						Untertest2.avi	0	880	547	72	111				0	Content		-72	-111	4961533	2421480782
4978	09:04:06.432	00:00:04.978	298	-1024	-768	-1	-1	-1	-1	4	-1024	-768	-1	-1	-1	-1	4		0	0						Untertest2.avi	0	880	547	72	111				0	Content		-72	-111	4978201	2421497450
4995	09:04:06.449	00:00:04.994	299	-1024	-768	-1	-1	-1	-1	4	-1024	-768	-1	-1	-1	-1	4		0	0						Untertest2.avi	0	880	547	72	111				0	Content		-72	-111	4994870	2421514119
5011	09:04:06.465	00:00:05.011	300	-1024	-768	-1	-1	-1	-1	4	-1024	-768	-1	-1	-1	-1	4		0	0						Untertest2.avi	0	880	547	72	111				0	Content		-72	-111	5011484	2421530733
5028	09:04:06.482	00:00:05.028	301	-1024	-768	-1	-1	-1	-1	4	-1024	-768	-1	-1	-1	-1	4		0	0						Untertest2.avi	0	880	547	72	111				0	Content		-72	-111	5028160	2421547409
5045	09:04:06.499	00:00:05.044	302	-1024	-768	-1	-1	-1	-1	4	-1024	-768	-1	-1	-1	-1	4		0	0						Untertest2.avi	0	880	547	72	111				0	Content		-72	-111	5044822	2421564071
5061	09:04:06.515	00:00:05.061	303	-1024	-768	-1	-1	-1	-1	4	-1024	-768	-1	-1	-1	-1	4		0	0						Untertest2.avi	0	880	547	72	111				0	Content		-72	-111	5061490	2421580739
5078	09:04:06.532	00:00:05.078	304	-1024	-768	-1	-1	-1	-1	4	-1024	-768	-1	-1	-1	-1	4		0	0						Untertest2.avi	0	880	547	72	111				0	Content		-72	-111	5078368	2421597617
5095	09:04:06.549	00:00:05.095	305	-1024	-768	-1	-1	-1	-1	4	-1024	-768	-1	-1	-1	-1	4		0	0						Untertest2.avi	0	880	547	72	111				0	Content		-72	-111	5095036	2421614285
5112	09:04:06.566	00:00:05.112	306	-1024	-768	-1	-1	-1	-1	4	-1024	-768	-1	-1	-1	-1	4		0	0						Untertest2.avi	0	880	547	72	111				0	Content		-72	-111	5112025	2421631274
5129	09:04:06.583	00:00:05.128	307	-1024	-768	-1	-1	-1	-1	4	-1024	-768	-1	-1	-1	-1	4		0	0						Untertest2.avi	0	880	547	72	111				0	Content		-72	-111	5128693	2421647942
5145	09:04:06.599	00:00:05.145	308	-1024	-768	-1	-1	-1	-1	4	-1024	-768	-1	-1	-1	-1	4		0	0						Untertest2.avi	0	880	547	72	111				0	Content		-72	-111	5145362	2421664611
5163	09:04:06.617	00:00:05.162	309	-1024	-768	-1	-1	-1	-1	4	-1024	-768	-1	-1	-1	-1	4		0	0						Untertest2.avi	0	880	547	72	111				0	Content		-72	-111	5162621	2421681870
5179	09:04:06.633	00:00:05.179	310	-1024	-768	-1	-1	-1	-1	4	-1024	-768	-1	-1	-1	-1	4		0	0						Untertest2.avi	0	880	547	72	111				0	Content		-72	-111	5179289	2421698538
5196	09:04:06.650	00:00:05.195	311	-1024	-768	-1	-1	-1	-1	4	-1024	-768	-1	-1	-1	-1	4		0	0						Untertest2.avi	0	880	547	72	111				0	Content		-72	-111	5195623	2421714872
5212	09:04:06.666	00:00:05.212	312	-1024	-768	-1	-1	-1	-1	4	-1024	-768	-1	-1	-1	-1	4		0	0						Untertest2.avi	0	880	547	72	111				0	Content		-72	-111	5212291	2421731540
5229	09:04:06.683	00:00:05.228	313	-1024	-768	-1	-1	-1	-1	4	-1024	-768	-1	-1	-1	-1	4		0	0						Untertest2.avi	0	880	547	72	111				0	Content		-72	-111	5228960	2421748209
5246	09:04:06.700	00:00:05.245	314	-1024	-768	-1	-1	-1	-1	4	-1024	-768	-1	-1	-1	-1	4		0	0						Untertest2.avi	0	880	547	72	111				0	Content		-72	-111	5245628	2421764877
5262	09:04:06.716	00:00:05.261	315	-1024	-768	-1	-1	-1	-1	4	-1024	-768	-1	-1	-1	-1	4		0	0						Untertest2.avi	0	880	547	72	111				0	Content		-72	-111	5261807	2421781056
5278	09:04:06.732	00:00:05.278	316	-1024	-768	-1	-1	-1	-1	4	-1024	-768	-1	-1	-1	-1	4		0	0						Untertest2.avi	0	880	547	72	111				0	Content		-72	-111	5278475	2421797724
5295	09:04:06.749	00:00:05.294	317	-1024	-768	-1	-1	-1	-1	4	-1024	-768	-1	-1	-1	-1	4		0	0						Untertest2.avi	0	880	547	72	111				0	Content		-72	-111	5294980	2421814229
5312	09:04:06.766	00:00:05.311	318	-1024	-768	-1	-1	-1	-1	4	-1024	-768	-1	-1	-1	-1	4		0	0						Untertest2.avi	0	880	547	72	111				0	Content		-72	-111	5311648	2421830897
5328	09:04:06.782	00:00:05.328	319	-1024	-768	-1	-1	-1	-1	4	-1024	-768	-1	-1	-1	-1	4		0	0						Untertest2.avi	0	880	547	72	111				0	Content		-72	-111	5328317	2421847566
5345	09:04:06.799	00:00:05.344	320	-1024	-768	-1	-1	-1	-1	4	-1024	-768	-1	-1	-1	-1	4		0	0						Untertest2.avi	0	880	547	72	111				0	Content		-72	-111	5344806	2421864055
5361	09:04:06.815	00:00:05.361	321	-1024	-768	-1	-1	-1	-1	4	-1024	-768	-1	-1	-1	-1	4		0	0						Untertest2.avi	0	880	547	72	111				0	Content		-72	-111	5361475	2421880724
5378	09:04:06.832	00:00:05.378	322	-1024	-768	-1	-1	-1	-1	4	-1024	-768	-1	-1	-1	-1	4		0	0						Untertest2.avi	0	880	547	72	111				0	Content		-72	-111	5378044	2421897293
5395	09:04:06.849	00:00:05.394	323	-1024	-768	-1	-1	-1	-1	4	-1024	-768	-1	-1	-1	-1	4		0	0						Untertest2.avi	0	880	547	72	111				0	Content		-72	-111	5394610	2421913859
5412	09:04:06.866	00:00:05.411	324	-1024	-768	-1	-1	-1	-1	4	-1024	-768	-1	-1	-1	-1	4		0	0						Untertest2.avi	0	880	547	72	111				0	Content		-72	-111	5411550	2421930799
5428	09:04:06.882	00:00:05.428	325	-1024	-768	-1	-1	-1	-1	4	-1024	-768	-1	-1	-1	-1	4		0	0						Untertest2.avi	0	880	547	72	111				0	Content		-72	-111	5428218	2421947467
5445	09:04:06.899	00:00:05.445	326	-1024	-768	-1	-1	-1	-1	4	-1024	-768	-1	-1	-1	-1	4		0	0						Untertest2.avi	0	880	547	72	111				0	Content		-72	-111	5445184	2421964433
5462	09:04:06.916	00:00:05.461	327	-1024	-768	-1	-1	-1	-1	4	-1024	-768	-1	-1	-1	-1	4		0	0						Untertest2.avi	0	880	547	72	111				0	Content		-72	-111	5461852	2421981101
5479	09:04:06.933	00:00:05.478	328	-1024	-768	-1	-1	-1	-1	4	-1024	-768	-1	-1	-1	-1	4		0	0						Untertest2.avi	0	880	547	72	111				0	Content		-72	-111	5478521	2421997770
5496	09:04:06.950	00:00:05.495	329	-1024	-768	-1	-1	-1	-1	4	-1024	-768	-1	-1	-1	-1	4		0	0						Untertest2.avi	0	880	547	72	111				0	Content		-72	-111	5495596	2422014845
5512	09:04:06.966	00:00:05.512	330	-1024	-768	-1	-1	-1	-1	4	-1024	-768	-1	-1	-1	-1	4		0	0						Untertest2.avi	0	880	547	72	111				0	Content		-72	-111	5512264	2422031513
5529	09:04:06.983	00:00:05.528	331	-1024	-768	-1	-1	-1	-1	4	-1024	-768	-1	-1	-1	-1	4		0	0						Untertest2.avi	0	880	547	72	111				0	Content		-72	-111	5528933	2422048182
5546	09:04:07.000	00:00:05.546	332	-1024	-768	-1	-1	-1	-1	4	-1024	-768	-1	-1	-1	-1	4		0	0						Untertest2.avi	0	880	547	72	111				0	Content		-72	-111	5546362	2422065611
5561	09:04:07.015	00:00:05.561	333	-1024	-768	-1	-1	-1	-1	4	-1024	-768	-1	-1	-1	-1	4		0	0						Untertest2.avi	0	880	547	72	111				0	Content		-72	-111	5561109	2422080358
5578	09:04:07.032	00:00:05.577	334	-1024	-768	-1	-1	-1	-1	4	-1024	-768	-1	-1	-1	-1	4		0	0						Untertest2.avi	0	880	547	72	111				0	Content		-72	-111	5577777	2422097026
5594	09:04:07.048	00:00:05.594	335	-1024	-768	-1	-1	-1	-1	4	-1024	-768	-1	-1	-1	-1	4		0	0						Untertest2.avi	0	880	547	72	111				0	Content		-72	-111	5594446	2422113695
5611	09:04:07.065	00:00:05.611	336	-1024	-768	-1	-1	-1	-1	4	-1024	-768	-1	-1	-1	-1	4		0	0						Untertest2.avi	0	880	547	72	111				0	Content		-72	-111	5611114	2422130363
5628	09:04:07.082	00:00:05.627	337	-1024	-768	-1	-1	-1	-1	4	-1024	-768	-1	-1	-1	-1	4		0	0						Untertest2.avi	0	880	547	72	111				0	Content		-72	-111	5627735	2422146984
5645	09:04:07.099	00:00:05.644	338	-1024	-768	-1	-1	-1	-1	4	-1024	-768	-1	-1	-1	-1	4		0	0						Untertest2.avi	0	880	547	72	111				0	Content		-72	-111	5644537	2422163786
5661	09:04:07.115	00:00:05.661	339	-1024	-768	-1	-1	-1	-1	4	-1024	-768	-1	-1	-1	-1	4		0	0						Untertest2.avi	0	880	547	72	111				0	Content		-72	-111	5661136	2422180385
5678	09:04:07.132	00:00:05.677	340	-1024	-768	-1	-1	-1	-1	4	-1024	-768	-1	-1	-1	-1	4		0	0						Untertest2.avi	0	880	547	72	111				0	Content		-72	-111	5677804	2422197053
5695	09:04:07.149	00:00:05.694	341	-1024	-768	-1	-1	-1	-1	4	-1024	-768	-1	-1	-1	-1	4		0	0						Untertest2.avi	0	880	547	72	111				0	Content		-72	-111	5694708	2422213957
5711	09:04:07.165	00:00:05.711	342	-1024	-768	-1	-1	-1	-1	4	-1024	-768	-1	-1	-1	-1	4		0	0						Untertest2.avi	0	880	547	72	111				0	Content		-72	-111	5711377	2422230626
5728	09:04:07.182	00:00:05.728	343	-1024	-768	-1	-1	-1	-1	4	-1024	-768	-1	-1	-1	-1	4		0	0						Untertest2.avi	0	880	547	72	111				0	Content		-72	-111	5728329	2422247578
5745	09:04:07.199	00:00:05.744	344	-1024	-768	-1	-1	-1	-1	4	-1024	-768	-1	-1	-1	-1	4		0	0						Untertest2.avi	0	880	547	72	111				0	Content		-72	-111	5744998	2422264247
5762	09:04:07.216	00:00:05.761	345	-1024	-768	-1	-1	-1	-1	4	-1024	-768	-1	-1	-1	-1	4		0	0						Untertest2.avi	0	880	547	72	111				0	Content		-72	-111	5761666	2422280915
5779	09:04:07.233	00:00:05.778	346	-1024	-768	-1	-1	-1	-1	4	-1024	-768	-1	-1	-1	-1	4		0	0						Untertest2.avi	0	880	547	72	111				0	Content		-72	-111	5778999	2422298248
5796	09:04:07.250	00:00:05.795	347	-1024	-768	-1	-1	-1	-1	4	-1024	-768	-1	-1	-1	-1	4		0	0						Untertest2.avi	0	880	547	72	111				0	Content		-72	-111	5795667	2422314916
5812	09:04:07.266	00:00:05.811	348	-1024	-768	-1	-1	-1	-1	4	-1024	-768	-1	-1	-1	-1	4		0	0						Untertest2.avi	0	880	547	72	111				0	Content		-72	-111	5811899	2422331148
5829	09:04:07.283	00:00:05.828	349	-1024	-768	-1	-1	-1	-1	4	-1024	-768	-1	-1	-1	-1	4		0	0						Untertest2.avi	0	880	547	72	111				0	Content		-72	-111	5828567	2422347816
5845	09:04:07.299	00:00:05.845	350	-1024	-768	-1	-1	-1	-1	4	-1024	-768	-1	-1	-1	-1	4		0	0						Untertest2.avi	0	880	547	72	111				0	Content		-72	-111	5845236	2422364485
5861	09:04:07.315	00:00:05.861	351	-1024	-768	-1	-1	-1	-1	4	-1024	-768	-1	-1	-1	-1	4		0	0						Untertest2.avi	0	880	547	72	111				0	Content		-72	-111	5861423	2422380672
5878	09:04:07.332	00:00:05.878	352	-1024	-768	-1	-1	-1	-1	4	-1024	-768	-1	-1	-1	-1	4		0	0						Untertest2.avi	0	880	547	72	111				0	Content		-72	-111	5878092	2422397341
5895	09:04:07.349	00:00:05.894	353	-1024	-768	-1	-1	-1	-1	4	-1024	-768	-1	-1	-1	-1	4		0	0						Untertest2.avi	0	880	547	72	111				0	Content		-72	-111	5894600	2422413849
5911	09:04:07.365	00:00:05.911	354	-1024	-768	-1	-1	-1	-1	4	-1024	-768	-1	-1	-1	-1	4		0	0						Untertest2.avi	0	880	547	72	111				0	Content		-72	-111	5911268	2422430517
5928	09:04:07.382	00:00:05.927	355	-1024	-768	-1	-1	-1	-1	4	-1024	-768	-1	-1	-1	-1	4		0	0						Untertest2.avi	0	880	547	72	111				0	Content		-72	-111	5927937	2422447186
5944	09:04:07.398	00:00:05.944	356	-1024	-768	-1	-1	-1	-1	4	-1024	-768	-1	-1	-1	-1	4		0	0						Untertest2.avi	0	880	547	72	111				0	Content		-72	-111	5944428	2422463677
5961	09:04:07.415	00:00:05.961	357	-1024	-768	-1	-1	-1	-1	4	-1024	-768	-1	-1	-1	-1	4		0	0						Untertest2.avi	0	880	547	72	111				0	Content		-72	-111	5961097	2422480346
5978	09:04:07.432	00:00:05.977	358	-1024	-768	-1	-1	-1	-1	4	-1024	-768	-1	-1	-1	-1	4		0	0						Untertest2.avi	0	880	547	72	111				0	Content		-72	-111	5977685	2422496934
5994	09:04:07.448	00:00:05.994	359	-1024	-768	-1	-1	-1	-1	4	-1024	-768	-1	-1	-1	-1	4		0	0						Untertest2.avi	0	880	547	72	111				0	Content		-72	-111	5994257	2422513506
6011	09:04:07.465	00:00:06.011	360	-1024	-768	-1	-1	-1	-1	4	-1024	-768	-1	-1	-1	-1	4		0	0						Untertest2.avi	0	880	547	72	111				0	Content		-72	-111	6011192	2422530441
6028	09:04:07.482	00:00:06.027	361	-1024	-768	-1	-1	-1	-1	4	-1024	-768	-1	-1	-1	-1	4		0	0						Untertest2.avi	0	880	547	72	111				0	Content		-72	-111	6027861	2422547110
6045	09:04:07.499	00:00:06.044	362	-1024	-768	-1	-1	-1	-1	4	-1024	-768	-1	-1	-1	-1	4		0	0						Untertest2.avi	0	880	547	72	111				0	Content		-72	-111	6044995	2422564244
6062	09:04:07.516	00:00:06.061	363	-1024	-768	-1	-1	-1	-1	4	-1024	-768	-1	-1	-1	-1	4		0	0						Untertest2.avi	0	880	547	72	111				0	Content		-72	-111	6061663	2422580912
6079	09:04:07.533	00:00:06.078	364	-1024	-768	-1	-1	-1	-1	4	-1024	-768	-1	-1	-1	-1	4		0	0						Untertest2.avi	0	880	547	72	111				0	Content		-72	-111	6078691	2422597940
6095	09:04:07.549	00:00:06.095	365	-1024	-768	-1	-1	-1	-1	4	-1024	-768	-1	-1	-1	-1	4		0	0						Untertest2.avi	0	880	547	72	111				0	Content		-72	-111	6095359	2422614608
6112	09:04:07.566	00:00:06.112	366	-1024	-768	-1	-1	-1	-1	4	-1024	-768	-1	-1	-1	-1	4		0	0						Untertest2.avi	0	880	547	72	111				0	Content		-72	-111	6112028	2422631277
6129	09:04:07.583	00:00:06.129	367	-1024	-768	-1	-1	-1	-1	4	-1024	-768	-1	-1	-1	-1	4		0	0						Untertest2.avi	0	880	547	72	111				0	Content		-72	-111	6129365	2422648614
6144	09:04:07.598	00:00:06.144	368	-1024	-768	-1	-1	-1	-1	4	-1024	-768	-1	-1	-1	-1	4		0	0						Untertest2.avi	0	880	547	72	111				0	Content		-72	-111	6144113	2422663362
6161	09:04:07.615	00:00:06.160	369	-1024	-768	-1	-1	-1	-1	4	-1024	-768	-1	-1	-1	-1	4		0	0						Untertest2.avi	0	880	547	72	111				0	Content		-72	-111	6160781	2422680030
6177	09:04:07.631	00:00:06.177	370	-1024	-768	-1	-1	-1	-1	4	-1024	-768	-1	-1	-1	-1	4		0	0						Untertest2.avi	0	880	547	72	111				0	Content		-72	-111	6177450	2422696699
6194	09:04:07.648	00:00:06.194	371	-1024	-768	-1	-1	-1	-1	4	-1024	-768	-1	-1	-1	-1	4		0	0						Untertest2.avi	0	880	547	72	111				0	Content		-72	-111	6194118	2422713367
6211	09:04:07.665	00:00:06.210	372	-1024	-768	-1	-1	-1	-1	4	-1024	-768	-1	-1	-1	-1	4		0	0						Untertest2.avi	0	880	547	72	111				0	Content		-72	-111	6210739	2422729988
6228	09:04:07.682	00:00:06.227	373	-1024	-768	-1	-1	-1	-1	4	-1024	-768	-1	-1	-1	-1	4		0	0						Untertest2.avi	0	880	547	72	111				0	Content		-72	-111	6227543	2422746792
6244	09:04:07.698	00:00:06.244	374	-1024	-768	-1	-1	-1	-1	4	-1024	-768	-1	-1	-1	-1	4		0	0						Untertest2.avi	0	880	547	72	111				0	Content		-72	-111	6244144	2422763393
6261	09:04:07.715	00:00:06.260	375	-1024	-768	-1	-1	-1	-1	4	-1024	-768	-1	-1	-1	-1	4		0	0						Untertest2.avi	0	880	547	72	111				0	Content		-72	-111	6260813	2422780062
6278	09:04:07.732	00:00:06.277	376	-1024	-768	-1	-1	-1	-1	4	-1024	-768	-1	-1	-1	-1	4		0	0						Untertest2.avi	0	880	547	72	111				0	Content		-72	-111	6277714	2422796963
6294	09:04:07.748	00:00:06.294	377	-1024	-768	-1	-1	-1	-1	4	-1024	-768	-1	-1	-1	-1	4		0	0						Untertest2.avi	0	880	547	72	111				0	Content		-72	-111	6294383	2422813632
6311	09:04:07.765	00:00:06.311	378	-1024	-768	-1	-1	-1	-1	4	-1024	-768	-1	-1	-1	-1	4		0	0						Untertest2.avi	0	880	547	72	111				0	Content		-72	-111	6311335	2422830584
6328	09:04:07.782	00:00:06.328	379	-1024	-768	-1	-1	-1	-1	4	-1024	-768	-1	-1	-1	-1	4		0	0						Untertest2.avi	0	880	547	72	111				0	Content		-72	-111	6328004	2422847253
6345	09:04:07.799	00:00:06.344	380	-1024	-768	-1	-1	-1	-1	4	-1024	-768	-1	-1	-1	-1	4		0	0						Untertest2.avi	0	880	547	72	111				0	Content		-72	-111	6344672	2422863921
6362	09:04:07.816	00:00:06.362	381	-1024	-768	-1	-1	-1	-1	4	-1024	-768	-1	-1	-1	-1	4		0	0						Untertest2.avi	0	880	547	72	111				0	Content		-72	-111	6362010	2422881259
6379	09:04:07.833	00:00:06.378	382	-1024	-768	-1	-1	-1	-1	4	-1024	-768	-1	-1	-1	-1	4		0	0						Untertest2.avi	0	880	547	72	111				0	Content		-72	-111	6378679	2422897928
6395	09:04:07.849	00:00:06.395	383	-1024	-768	-1	-1	-1	-1	4	-1024	-768	-1	-1	-1	-1	4		0	0						Untertest2.avi	0	880	547	72	111				0	Content		-72	-111	6395008	2422914257
6412	09:04:07.866	00:00:06.411	384	-1024	-768	-1	-1	-1	-1	4	-1024	-768	-1	-1	-1	-1	4		0	0						Untertest2.avi	0	880	547	72	111				0	Content		-72	-111	6411677	2422930926
6428	09:04:07.882	00:00:06.428	385	-1024	-768	-1	-1	-1	-1	4	-1024	-768	-1	-1	-1	-1	4		0	0						Untertest2.avi	0	880	547	72	111				0	Content		-72	-111	6428345	2422947594
6445	09:04:07.899	00:00:06.445	386	-1024	-768	-1	-1	-1	-1	4	-1024	-768	-1	-1	-1	-1	4		0	0						Untertest2.avi	0	880	547	72	111				0	Content		-72	-111	6445014	2422964263
6461	09:04:07.915	00:00:06.460	387	-1024	-768	-1	-1	-1	-1	4	-1024	-768	-1	-1	-1	-1	4		0	0						Untertest2.avi	0	880	547	72	111				0	Content		-72	-111	6460618	2422979867
6477	09:04:07.931	00:00:06.477	388	-1024	-768	-1	-1	-1	-1	4	-1024	-768	-1	-1	-1	-1	4		0	0						Untertest2.avi	0	880	547	72	111				0	Content		-72	-111	6477243	2422996492
6494	09:04:07.948	00:00:06.493	389	-1024	-768	-1	-1	-1	-1	4	-1024	-768	-1	-1	-1	-1	4		0	0						Untertest2.avi	0	880	547	72	111				0	Content		-72	-111	6493930	2423013179
6511	09:04:07.965	00:00:06.510	390	-1024	-768	-1	-1	-1	-1	4	-1024	-768	-1	-1	-1	-1	4		0	0						Untertest2.avi	0	880	547	72	111				0	Content		-72	-111	6510599	2423029848
6527	09:04:07.981	00:00:06.527	391	-1024	-768	-1	-1	-1	-1	4	-1024	-768	-1	-1	-1	-1	4		0	0						Untertest2.avi	0	880	547	72	111				0	Content		-72	-111	6527267	2423046516
6544	09:04:07.998	00:00:06.544	392	-1024	-768	-1	-1	-1	-1	4	-1024	-768	-1	-1	-1	-1	4		0	0						Untertest2.avi	0	880	547	72	111				0	Content		-72	-111	6544052	2423063301
6561	09:04:08.015	00:00:06.560	393	-1024	-768	-1	-1	-1	-1	4	-1024	-768	-1	-1	-1	-1	4		0	0						Untertest2.avi	0	880	547	72	111				0	Content		-72	-111	6560618	2423079867
6577	09:04:08.031	00:00:06.577	394	-1024	-768	-1	-1	-1	-1	4	-1024	-768	-1	-1	-1	-1	4		0	0						Untertest2.avi	0	880	547	72	111				0	Content		-72	-111	6577493	2423096742
6594	09:04:08.048	00:00:06.594	395	-1024	-768	-1	-1	-1	-1	4	-1024	-768	-1	-1	-1	-1	4		0	0						Untertest2.avi	0	880	547	72	111				0	Content		-72	-111	6594162	2423113411
6611	09:04:08.065	00:00:06.611	396	-1024	-768	-1	-1	-1	-1	4	-1024	-768	-1	-1	-1	-1	4		0	0						Untertest2.avi	0	880	547	72	111				0	Content		-72	-111	6611327	2423130576
6628	09:04:08.082	00:00:06.627	397	-1024	-768	-1	-1	-1	-1	4	-1024	-768	-1	-1	-1	-1	4		0	0						Untertest2.avi	0	880	547	72	111				0	Content		-72	-111	6627996	2423147245
6645	09:04:08.099	00:00:06.644	398	-1024	-768	-1	-1	-1	-1	4	-1024	-768	-1	-1	-1	-1	4		0	0						Untertest2.avi	0	880	547	72	111				0	Content		-72	-111	6644996	2423164245
6662	09:04:08.116	00:00:06.661	399	-1024	-768	-1	-1	-1	-1	4	-1024	-768	-1	-1	-1	-1	4		0	0						Untertest2.avi	0	880	547	72	111				0	Content		-72	-111	6661665	2423180914
6678	09:04:08.132	00:00:06.678	400	-1024	-768	-1	-1	-1	-1	4	-1024	-768	-1	-1	-1	-1	4		0	0						Untertest2.avi	0	880	547	72	111				0	Content		-72	-111	6678333	2423197582
6696	09:04:08.150	00:00:06.695	401	-1024	-768	-1	-1	-1	-1	4	-1024	-768	-1	-1	-1	-1	4		0	0						Untertest2.avi	0	880	547	72	111				0	Content		-72	-111	6695741	2423214990
6710	09:04:08.164	00:00:06.710	402	-1024	-768	-1	-1	-1	-1	4	-1024	-768	-1	-1	-1	-1	4		0	0						Untertest2.avi	0	880	547	72	111				0	Content		-72	-111	6710489	2423229738
6727	09:04:08.181	00:00:06.727	403	-1024	-768	-1	-1	-1	-1	4	-1024	-768	-1	-1	-1	-1	4		0	0						Untertest2.avi	0	880	547	72	111				0	Content		-72	-111	6727158	2423246407
6744	09:04:08.198	00:00:06.743	404	-1024	-768	-1	-1	-1	-1	4	-1024	-768	-1	-1	-1	-1	4		0	0						Untertest2.avi	0	880	547	72	111				0	Content		-72	-111	6743826	2423263075
6760	09:04:08.214	00:00:06.760	405	-1024	-768	-1	-1	-1	-1	4	-1024	-768	-1	-1	-1	-1	4		0	0						Untertest2.avi	0	880	547	72	111				0	Content		-72	-111	6760495	2423279744
6777	09:04:08.231	00:00:06.777	406	-1024	-768	-1	-1	-1	-1	4	-1024	-768	-1	-1	-1	-1	4		0	0						Untertest2.avi	0	880	547	72	111				0	Content		-72	-111	6777112	2423296361
6794	09:04:08.248	00:00:06.793	407	-1024	-768	-1	-1	-1	-1	4	-1024	-768	-1	-1	-1	-1	4		0	0						Untertest2.avi	0	880	547	72	111				0	Content		-72	-111	6793794	2423313043
6810	09:04:08.264	00:00:06.810	408	-1024	-768	-1	-1	-1	-1	4	-1024	-768	-1	-1	-1	-1	4		0	0						Untertest2.avi	0	880	547	72	111				0	Content		-72	-111	6810455	2423329704
6827	09:04:08.281	00:00:06.827	409	-1024	-768	-1	-1	-1	-1	4	-1024	-768	-1	-1	-1	-1	4		0	0						Untertest2.avi	0	880	547	72	111				0	Content		-72	-111	6827123	2423346372
6844	09:04:08.298	00:00:06.844	410	-1024	-768	-1	-1	-1	-1	4	-1024	-768	-1	-1	-1	-1	4		0	0						Untertest2.avi	0	880	547	72	111				0	Content		-72	-111	6844056	2423363305
6861	09:04:08.315	00:00:06.860	411	-1024	-768	-1	-1	-1	-1	4	-1024	-768	-1	-1	-1	-1	4		0	0						Untertest2.avi	0	880	547	72	111				0	Content		-72	-111	6860724	2423379973
6878	09:04:08.332	00:00:06.877	412	-1024	-768	-1	-1	-1	-1	4	-1024	-768	-1	-1	-1	-1	4		0	0						Untertest2.avi	0	880	547	72	111				0	Content		-72	-111	6877691	2423396940
6894	09:04:08.348	00:00:06.894	413	-1024	-768	-1	-1	-1	-1	4	-1024	-768	-1	-1	-1	-1	4		0	0						Untertest2.avi	0	880	547	72	111				0	Content		-72	-111	6894359	2423413608
6911	09:04:08.365	00:00:06.911	414	-1024	-768	-1	-1	-1	-1	4	-1024	-768	-1	-1	-1	-1	4		0	0						Untertest2.avi	0	880	547	72	111				0	Content		-72	-111	6911028	2423430277
6928	09:04:08.382	00:00:06.928	415	-1024	-768	-1	-1	-1	-1	4	-1024	-768	-1	-1	-1	-1	4		0	0						Untertest2.avi	0	880	547	72	111				0	Content		-72	-111	6928264	2423447513
6945	09:04:08.399	00:00:06.944	416	-1024	-768	-1	-1	-1	-1	4	-1024	-768	-1	-1	-1	-1	4		0	0						Untertest2.avi	0	880	547	72	111				0	Content		-72	-111	6944932	2423464181
6961	09:04:08.415	00:00:06.961	417	-1024	-768	-1	-1	-1	-1	4	-1024	-768	-1	-1	-1	-1	4		0	0						Untertest2.avi	0	880	547	72	111				0	Content		-72	-111	6961166	2423480415
6978	09:04:08.432	00:00:06.977	418	-1024	-768	-1	-1	-1	-1	4	-1024	-768	-1	-1	-1	-1	4		0	0						Untertest2.avi	0	880	547	72	111				0	Content		-72	-111	6977834	2423497083
6995	09:04:08.449	00:00:06.994	419	-1024	-768	-1	-1	-1	-1	4	-1024	-768	-1	-1	-1	-1	4		0	0						Untertest2.avi	0	880	547	72	111				0	Content		-72	-111	6994503	2423513752
7010	09:04:08.464	00:00:07.010	420	-1024	-768	-1	-1	-1	-1	4	-1024	-768	-1	-1	-1	-1	4		0	0						Untertest2.avi	0	880	547	72	111				0	Content		-72	-111	7010243	2423529492
7027	09:04:08.481	00:00:07.026	421	-1024	-768	-1	-1	-1	-1	4	-1024	-768	-1	-1	-1	-1	4		0	0						Untertest2.avi	0	880	547	72	111				0	Content		-72	-111	7026991	2423546240
7044	09:04:08.498	00:00:07.043	422	-1024	-768	-1	-1	-1	-1	4	-1024	-768	-1	-1	-1	-1	4		0	0						Untertest2.avi	0	880	547	72	111				0	Content		-72	-111	7043677	2423562926
7060	09:04:08.514	00:00:07.060	423	-1024	-768	-1	-1	-1	-1	4	-1024	-768	-1	-1	-1	-1	4		0	0						Untertest2.avi	0	880	547	72	111				0	Content		-72	-111	7060346	2423579595
7077	09:04:08.531	00:00:07.077	424	-1024	-768	-1	-1	-1	-1	4	-1024	-768	-1	-1	-1	-1	4		0	0						Untertest2.avi	0	880	547	72	111				0	Content		-72	-111	7077014	2423596263
7094	09:04:08.548	00:00:07.093	425	-1024	-768	-1	-1	-1	-1	4	-1024	-768	-1	-1	-1	-1	4		0	0						Untertest2.avi	0	880	547	72	111				0	Content		-72	-111	7093674	2423612923
7110	09:04:08.564	00:00:07.110	426	-1024	-768	-1	-1	-1	-1	4	-1024	-768	-1	-1	-1	-1	4		0	0						Untertest2.avi	0	880	547	72	111				0	Content		-72	-111	7110243	2423629492
7127	09:04:08.581	00:00:07.126	427	-1024	-768	-1	-1	-1	-1	4	-1024	-768	-1	-1	-1	-1	4		0	0						Untertest2.avi	0	880	547	72	111				0	Content		-72	-111	7126827	2423646076
7143	09:04:08.597	00:00:07.143	428	-1024	-768	-1	-1	-1	-1	4	-1024	-768	-1	-1	-1	-1	4		0	0						Untertest2.avi	0	880	547	72	111				0	Content		-72	-111	7143494	2423662743
7161	09:04:08.615	00:00:07.160	429	-1024	-768	-1	-1	-1	-1	4	-1024	-768	-1	-1	-1	-1	4		0	0						Untertest2.avi	0	880	547	72	111				0	Content		-72	-111	7160627	2423679876
7177	09:04:08.631	00:00:07.177	430	-1024	-768	-1	-1	-1	-1	4	-1024	-768	-1	-1	-1	-1	4		0	0						Untertest2.avi	0	880	547	72	111				0	Content		-72	-111	7177294	2423696543
7194	09:04:08.648	00:00:07.194	431	-1024	-768	-1	-1	-1	-1	4	-1024	-768	-1	-1	-1	-1	4		0	0						Untertest2.avi	0	880	547	72	111				0	Content		-72	-111	7194328	2423713577
7211	09:04:08.665	00:00:07.210	432	-1024	-768	-1	-1	-1	-1	4	-1024	-768	-1	-1	-1	-1	4		0	0						Untertest2.avi	0	880	547	72	111				0	Content		-72	-111	7210995	2423730244
7228	09:04:08.682	00:00:07.227	433	-1024	-768	-1	-1	-1	-1	4	-1024	-768	-1	-1	-1	-1	4		0	0						Untertest2.avi	0	880	547	72	111				0	Content		-72	-111	7227662	2423746911
7245	09:04:08.699	00:00:07.245	434	-1024	-768	-1	-1	-1	-1	4	-1024	-768	-1	-1	-1	-1	4		0	0						Untertest2.avi	0	880	547	72	111				0	Content		-72	-111	7245004	2423764253
7260	09:04:08.714	00:00:07.259	435	-1024	-768	-1	-1	-1	-1	4	-1024	-768	-1	-1	-1	-1	4		0	0						Untertest2.avi	0	880	547	72	111				0	Content		-72	-111	7259751	2423779000
7276	09:04:08.730	00:00:07.276	436	-1024	-768	-1	-1	-1	-1	4	-1024	-768	-1	-1	-1	-1	4		0	0						Untertest2.avi	0	880	547	72	111				0	Content		-72	-111	7276420	2423795669
7293	09:04:08.747	00:00:07.293	437	-1024	-768	-1	-1	-1	-1	4	-1024	-768	-1	-1	-1	-1	4		0	0						Untertest2.avi	0	880	547	72	111				0	Content		-72	-111	7293087	2423812336
7310	09:04:08.764	00:00:07.309	438	-1024	-768	-1	-1	-1	-1	4	-1024	-768	-1	-1	-1	-1	4		0	0						Untertest2.avi	0	880	547	72	111				0	Content		-72	-111	7309754	2423829003
7326	09:04:08.780	00:00:07.326	439	-1024	-768	-1	-1	-1	-1	4	-1024	-768	-1	-1	-1	-1	4		0	0						Untertest2.avi	0	880	547	72	111				0	Content		-72	-111	7326371	2423845620
7343	09:04:08.797	00:00:07.343	440	-1024	-768	-1	-1	-1	-1	4	-1024	-768	-1	-1	-1	-1	4		0	0						Untertest2.avi	0	880	547	72	111				0	Content		-72	-111	7343177	2423862426
7360	09:04:08.814	00:00:07.359	441	-1024	-768	-1	-1	-1	-1	4	-1024	-768	-1	-1	-1	-1	4		0	0						Untertest2.avi	0	880	547	72	111				0	Content		-72	-111	7359772	2423879021
7376	09:04:08.830	00:00:07.376	442	-1024	-768	-1	-1	-1	-1	4	-1024	-768	-1	-1	-1	-1	4		0	0						Untertest2.avi	0	880	547	72	111				0	Content		-72	-111	7376439	2423895688
7393	09:04:08.847	00:00:07.393	443	-1024	-768	-1	-1	-1	-1	4	-1024	-768	-1	-1	-1	-1	4		0	0						Untertest2.avi	0	880	547	72	111				0	Content		-72	-111	7393343	2423912592
7410	09:04:08.864	00:00:07.410	444	-1024	-768	-1	-1	-1	-1	4	-1024	-768	-1	-1	-1	-1	4		0	0						Untertest2.avi	0	880	547	72	111				0	Content		-72	-111	7410010	2423929259
7427	09:04:08.881	00:00:07.426	445	-1024	-768	-1	-1	-1	-1	4	-1024	-768	-1	-1	-1	-1	4		0	0						Untertest2.avi	0	880	547	72	111				0	Content		-72	-111	7426960	2423946209
7444	09:04:08.898	00:00:07.443	446	-1024	-768	-1	-1	-1	-1	4	-1024	-768	-1	-1	-1	-1	4		0	0						Untertest2.avi	0	880	547	72	111				0	Content		-72	-111	7443627	2423962876
7460	09:04:08.914	00:00:07.460	447	-1024	-768	-1	-1	-1	-1	4	-1024	-768	-1	-1	-1	-1	4		0	0						Untertest2.avi	0	880	547	72	111				0	Content		-72	-111	7460294	2423979543
7477	09:04:08.931	00:00:07.477	448	-1024	-768	-1	-1	-1	-1	4	-1024	-768	-1	-1	-1	-1	4		0	0						Untertest2.avi	0	880	547	72	111				0	Content		-72	-111	7477357	2423996606
7494	09:04:08.948	00:00:07.494	449	-1024	-768	-1	-1	-1	-1	4	-1024	-768	-1	-1	-1	-1	4		0	0						Untertest2.avi	0	880	547	72	111				0	Content		-72	-111	7494024	2424013273
7511	09:04:08.965	00:00:07.510	450	-1024	-768	-1	-1	-1	-1	4	-1024	-768	-1	-1	-1	-1	4		0	0						Untertest2.avi	0	880	547	72	111				0	Content		-72	-111	7510691	2424029940
7527	09:04:08.981	00:00:07.527	451	-1024	-768	-1	-1	-1	-1	4	-1024	-768	-1	-1	-1	-1	4		0	0						Untertest2.avi	0	880	547	72	111				0	Content		-72	-111	7527076	2424046325
7544	09:04:08.998	00:00:07.543	452	-1024	-768	-1	-1	-1	-1	4	-1024	-768	-1	-1	-1	-1	4		0	0						Untertest2.avi	0	880	547	72	111				0	Content		-72	-111	7543744	2424062993
7560	09:04:09.014	00:00:07.560	453	-1024	-768	-1	-1	-1	-1	4	-1024	-768	-1	-1	-1	-1	4		0	0						Untertest2.avi	0	880	547	72	111				0	Content		-72	-111	7560411	2424079660
7577	09:04:09.031	00:00:07.577	454	-1024	-768	-1	-1	-1	-1	4	-1024	-768	-1	-1	-1	-1	4		0	0						Untertest2.avi	0	880	547	72	111				0	Content		-72	-111	7577078	2424096327
7593	09:04:09.047	00:00:07.592	455	-1024	-768	-1	-1	-1	-1	4	-1024	-768	-1	-1	-1	-1	4		0	0						Untertest2.avi	0	880	547	72	111				0	Content		-72	-111	7592852	2424112101
7610	09:04:09.064	00:00:07.609	456	-1024	-768	-1	-1	-1	-1	4	-1024	-768	-1	-1	-1	-1	4		0	0						Untertest2.avi	0	880	547	72	111				0	Content		-72	-111	7609599	2424128848
7626	09:04:09.080	00:00:07.626	457	-1024	-768	-1	-1	-1	-1	4	-1024	-768	-1	-1	-1	-1	4		0	0						Untertest2.avi	0	880	547	72	111				0	Content		-72	-111	7626284	2424145533
7643	09:04:09.097	00:00:07.642	458	-1024	-768	-1	-1	-1	-1	4	-1024	-768	-1	-1	-1	-1	4		0	0						Untertest2.avi	0	880	547	72	111				0	Content		-72	-111	7642951	2424162200
7660	09:04:09.114	00:00:07.659	459	-1024	-768	-1	-1	-1	-1	4	-1024	-768	-1	-1	-1	-1	4		0	0						Untertest2.avi	0	880	547	72	111				0	Content		-72	-111	7659618	2424178867
7676	09:04:09.130	00:00:07.676	460	-1024	-768	-1	-1	-1	-1	4	-1024	-768	-1	-1	-1	-1	4		0	0						Untertest2.avi	0	880	547	72	111				0	Content		-72	-111	7676275	2424195524
7693	09:04:09.147	00:00:07.692	461	-1024	-768	-1	-1	-1	-1	4	-1024	-768	-1	-1	-1	-1	4		0	0						Untertest2.avi	0	880	547	72	111				0	Content		-72	-111	7692842	2424212091
7710	09:04:09.164	00:00:07.709	462	-1024	-768	-1	-1	-1	-1	4	-1024	-768	-1	-1	-1	-1	4		0	0						Untertest2.avi	0	880	547	72	111				0	Content		-72	-111	7709777	2424229026
7726	09:04:09.180	00:00:07.726	463	-1024	-768	-1	-1	-1	-1	4	-1024	-768	-1	-1	-1	-1	4		0	0						Untertest2.avi	0	880	547	72	111				0	Content		-72	-111	7726444	2424245693
7744	09:04:09.198	00:00:07.743	464	-1024	-768	-1	-1	-1	-1	4	-1024	-768	-1	-1	-1	-1	4		0	0						Untertest2.avi	0	880	547	72	111				0	Content		-72	-111	7743576	2424262825
7760	09:04:09.214	00:00:07.760	465	-1024	-768	-1	-1	-1	-1	4	-1024	-768	-1	-1	-1	-1	4		0	0						Untertest2.avi	0	880	547	72	111				0	Content		-72	-111	7760243	2424279492
7777	09:04:09.231	00:00:07.777	466	-1024	-768	-1	-1	-1	-1	4	-1024	-768	-1	-1	-1	-1	4		0	0						Untertest2.avi	0	880	547	72	111				0	Content		-72	-111	7777272	2424296521
7794	09:04:09.248	00:00:07.793	467	-1024	-768	-1	-1	-1	-1	4	-1024	-768	-1	-1	-1	-1	4		0	0						Untertest2.avi	0	880	547	72	111				0	Content		-72	-111	7793940	2424313189
7811	09:04:09.265	00:00:07.810	468	-1024	-768	-1	-1	-1	-1	4	-1024	-768	-1	-1	-1	-1	4		0	0						Untertest2.avi	0	880	547	72	111				0	Content		-72	-111	7810607	2424329856
7828	09:04:09.282	00:00:07.827	469	-1024	-768	-1	-1	-1	-1	4	-1024	-768	-1	-1	-1	-1	4		0	0						Untertest2.avi	0	880	547	72	111				0	Content		-72	-111	7827953	2424347202
7843	09:04:09.297	00:00:07.842	470	-1024	-768	-1	-1	-1	-1	4	-1024	-768	-1	-1	-1	-1	4		0	0						Untertest2.avi	0	880	547	72	111				0	Content		-72	-111	7842700	2424361949
7859	09:04:09.313	00:00:07.859	471	-1024	-768	-1	-1	-1	-1	4	-1024	-768	-1	-1	-1	-1	4		0	0						Untertest2.avi	0	880	547	72	111				0	Content		-72	-111	7859366	2424378615
7876	09:04:09.330	00:00:07.876	472	-1024	-768	-1	-1	-1	-1	4	-1024	-768	-1	-1	-1	-1	4		0	0						Untertest2.avi	0	880	547	72	111				0	Content		-72	-111	7876033	2424395282
7893	09:04:09.347	00:00:07.892	473	-1024	-768	-1	-1	-1	-1	4	-1024	-768	-1	-1	-1	-1	4		0	0						Untertest2.avi	0	880	547	72	111				0	Content		-72	-111	7892700	2424411949
7909	09:04:09.363	00:00:07.909	474	-1024	-768	-1	-1	-1	-1	4	-1024	-768	-1	-1	-1	-1	4		0	0						Untertest2.avi	0	880	547	72	111				0	Content		-72	-111	7909318	2424428567
7926	09:04:09.380	00:00:07.926	475	-1024	-768	-1	-1	-1	-1	4	-1024	-768	-1	-1	-1	-1	4		0	0						Untertest2.avi	0	880	547	72	111				0	Content		-72	-111	7926124	2424445373
7943	09:04:09.397	00:00:07.942	476	-1024	-768	-1	-1	-1	-1	4	-1024	-768	-1	-1	-1	-1	4		0	0						Untertest2.avi	0	880	547	72	111				0	Content		-72	-111	7942719	2424461968
7959	09:04:09.413	00:00:07.959	477	-1024	-768	-1	-1	-1	-1	4	-1024	-768	-1	-1	-1	-1	4		0	0						Untertest2.avi	0	880	547	72	111				0	Content		-72	-111	7959386	2424478635
7976	09:04:09.430	00:00:07.976	478	-1024	-768	-1	-1	-1	-1	4	-1024	-768	-1	-1	-1	-1	4		0	0						Untertest2.avi	0	880	547	72	111				0	Content		-72	-111	7976286	2424495535
7993	09:04:09.447	00:00:07.992	479	-1024	-768	-1	-1	-1	-1	4	-1024	-768	-1	-1	-1	-1	4		0	0						Untertest2.avi	0	880	547	72	111				0	Content		-72	-111	7992953	2424512202
8010	09:04:09.464	00:00:08.009	480	-1024	-768	-1	-1	-1	-1	4	-1024	-768	-1	-1	-1	-1	4		0	0						Untertest2.avi	0	880	547	72	111				0	Content		-72	-111	8009905	2424529154
8027	09:04:09.481	00:00:08.026	481	-1024	-768	-1	-1	-1	-1	4	-1024	-768	-1	-1	-1	-1	4		0	0						Untertest2.avi	0	880	547	72	111				0	Content		-72	-111	8026572	2424545821
8043	09:04:09.497	00:00:08.043	482	-1024	-768	-1	-1	-1	-1	4	-1024	-768	-1	-1	-1	-1	4		0	0						Untertest2.avi	0	880	547	72	111				0	Content		-72	-111	8043239	2424562488
8061	09:04:09.515	00:00:08.060	483	-1024	-768	-1	-1	-1	-1	4	-1024	-768	-1	-1	-1	-1	4		0	0						Untertest2.avi	0	880	547	72	111				0	Content		-72	-111	8060528	2424579777
8077	09:04:09.531	00:00:08.077	484	-1024	-768	-1	-1	-1	-1	4	-1024	-768	-1	-1	-1	-1	4		0	0						Untertest2.avi	0	880	547	72	111				0	Content		-72	-111	8077195	2424596444
8093	09:04:09.547	00:00:08.093	485	-1024	-768	-1	-1	-1	-1	4	-1024	-768	-1	-1	-1	-1	4		0	0						Untertest2.avi	0	880	547	72	111				0	Content		-72	-111	8093448	2424612697
8110	09:04:09.564	00:00:08.110	486	-1024	-768	-1	-1	-1	-1	4	-1024	-768	-1	-1	-1	-1	4		0	0						Untertest2.avi	0	880	547	72	111				0	Content		-72	-111	8110115	2424629364
8127	09:04:09.581	00:00:08.126	487	-1024	-768	-1	-1	-1	-1	4	-1024	-768	-1	-1	-1	-1	4		0	0						Untertest2.avi	0	880	547	72	111				0	Content		-72	-111	8126782	2424646031
8143	09:04:09.597	00:00:08.142	488	-1024	-768	-1	-1	-1	-1	4	-1024	-768	-1	-1	-1	-1	4		0	0						Untertest2.avi	0	880	547	72	111				0	Content		-72	-111	8142980	2424662229
8160	09:04:09.614	00:00:08.159	489	-1024	-768	-1	-1	-1	-1	4	-1024	-768	-1	-1	-1	-1	4		0	0						Untertest2.avi	0	880	547	72	111				0	Content		-72	-111	8159647	2424678896
8176	09:04:09.630	00:00:08.176	490	-1024	-768	-1	-1	-1	-1	4	-1024	-768	-1	-1	-1	-1	4		0	0						Untertest2.avi	0	880	547	72	111				0	Content		-72	-111	8176157	2424695406
8193	09:04:09.647	00:00:08.192	491	-1024	-768	-1	-1	-1	-1	4	-1024	-768	-1	-1	-1	-1	4		0	0						Untertest2.avi	0	880	547	72	111				0	Content		-72	-111	8192824	2424712073
8209	09:04:09.663	00:00:08.209	492	-1024	-768	-1	-1	-1	-1	4	-1024	-768	-1	-1	-1	-1	4		0	0						Untertest2.avi	0	880	547	72	111				0	Content		-72	-111	8209491	2424728740
8226	09:04:09.680	00:00:08.225	493	-1024	-768	-1	-1	-1	-1	4	-1024	-768	-1	-1	-1	-1	4		0	0						Untertest2.avi	0	880	547	72	111				0	Content		-72	-111	8225982	2424745231
8243	09:04:09.697	00:00:08.242	494	-1024	-768	-1	-1	-1	-1	4	-1024	-768	-1	-1	-1	-1	4		0	0						Untertest2.avi	0	880	547	72	111				0	Content		-72	-111	8242649	2424761898
8259	09:04:09.713	00:00:08.259	495	-1024	-768	-1	-1	-1	-1	4	-1024	-768	-1	-1	-1	-1	4		0	0						Untertest2.avi	0	880	547	72	111				0	Content		-72	-111	8259223	2424778472
8276	09:04:09.730	00:00:08.275	496	-1024	-768	-1	-1	-1	-1	4	-1024	-768	-1	-1	-1	-1	4		0	0						Untertest2.avi	0	880	547	72	111				0	Content		-72	-111	8275791	2424795040
8293	09:04:09.747	00:00:08.292	497	-1024	-768	-1	-1	-1	-1	4	-1024	-768	-1	-1	-1	-1	4		0	0						Untertest2.avi	0	880	547	72	111				0	Content		-72	-111	8292727	2424811976
8309	09:04:09.763	00:00:08.309	498	-1024	-768	-1	-1	-1	-1	4	-1024	-768	-1	-1	-1	-1	4		0	0						Untertest2.avi	0	880	547	72	111				0	Content		-72	-111	8309394	2424828643
8327	09:04:09.781	00:00:08.326	499	-1024	-768	-1	-1	-1	-1	4	-1024	-768	-1	-1	-1	-1	4		0	0						Untertest2.avi	0	880	547	72	111				0	Content		-72	-111	8326537	2424845786
8343	09:04:09.797	00:00:08.343	500	-1024	-768	-1	-1	-1	-1	4	-1024	-768	-1	-1	-1	-1	4		0	0						Untertest2.avi	0	880	547	72	111				0	Content		-72	-111	8343204	2424862453
8360	09:04:09.814	00:00:08.360	501	-1024	-768	-1	-1	-1	-1	4	-1024	-768	-1	-1	-1	-1	4		0	0						Untertest2.avi	0	880	547	72	111				0	Content		-72	-111	8360236	2424879485
8377	09:04:09.831	00:00:08.376	502	-1024	-768	-1	-1	-1	-1	4	-1024	-768	-1	-1	-1	-1	4		0	0						Untertest2.avi	0	880	547	72	111				0	Content		-72	-111	8376903	2424896152
8394	09:04:09.848	00:00:08.393	503	-1024	-768	-1	-1	-1	-1	4	-1024	-768	-1	-1	-1	-1	4		0	0						Untertest2.avi	0	880	547	72	111				0	Content		-72	-111	8393570	2424912819
8411	09:04:09.865	00:00:08.410	504	-1024	-768	-1	-1	-1	-1	4	-1024	-768	-1	-1	-1	-1	4		0	0						Untertest2.avi	0	880	547	72	111				0	Content		-72	-111	8410909	2424930158
8426	09:04:09.880	00:00:08.425	505	-1024	-768	-1	-1	-1	-1	4	-1024	-768	-1	-1	-1	-1	4		0	0						Untertest2.avi	0	880	547	72	111				0	Content		-72	-111	8425656	2424944905
8442	09:04:09.896	00:00:08.442	506	-1024	-768	-1	-1	-1	-1	4	-1024	-768	-1	-1	-1	-1	4		0	0						Untertest2.avi	0	880	547	72	111				0	Content		-72	-111	8442323	2424961572
8459	09:04:09.913	00:00:08.458	507	-1024	-768	-1	-1	-1	-1	4	-1024	-768	-1	-1	-1	-1	4		0	0						Untertest2.avi	0	880	547	72	111				0	Content		-72	-111	8458990	2424978239
8476	09:04:09.930	00:00:08.475	508	-1024	-768	-1	-1	-1	-1	4	-1024	-768	-1	-1	-1	-1	4		0	0						Untertest2.avi	0	880	547	72	111				0	Content		-72	-111	8475657	2424994906
8492	09:04:09.946	00:00:08.492	509	-1024	-768	-1	-1	-1	-1	4	-1024	-768	-1	-1	-1	-1	4		0	0						Untertest2.avi	0	880	547	72	111				0	Content		-72	-111	8492341	2425011590
8509	09:04:09.963	00:00:08.509	510	-1024	-768	-1	-1	-1	-1	4	-1024	-768	-1	-1	-1	-1	4		0	0						Untertest2.avi	0	880	547	72	111				0	Content		-72	-111	8509008	2425028257
8526	09:04:09.980	00:00:08.525	511	-1024	-768	-1	-1	-1	-1	4	-1024	-768	-1	-1	-1	-1	4		0	0						Untertest2.avi	0	880	547	72	111				0	Content		-72	-111	8525675	2425044924
8542	09:04:09.996	00:00:08.542	512	-1024	-768	-1	-1	-1	-1	4	-1024	-768	-1	-1	-1	-1	4		0	0						Untertest2.avi	0	880	547	72	111				0	Content		-72	-111	8542350	2425061599
8559	09:04:10.013	00:00:08.559	513	-1024	-768	-1	-1	-1	-1	4	-1024	-768	-1	-1	-1	-1	4		0	0						Untertest2.avi	0	880	547	72	111				0	Content		-72	-111	8559017	2425078266
8576	09:04:10.030	00:00:08.575	514	-1024	-768	-1	-1	-1	-1	4	-1024	-768	-1	-1	-1	-1	4		0	0						Untertest2.avi	0	880	547	72	111				0	Content		-72	-111	8575644	2425094893
8592	09:04:10.046	00:00:08.592	515	-1024	-768	-1	-1	-1	-1	4	-1024	-768	-1	-1	-1	-1	4		0	0						Untertest2.avi	0	880	547	72	111				0	Content		-72	-111	8592311	2425111560
8609	09:04:10.063	00:00:08.608	516	-1024	-768	-1	-1	-1	-1	4	-1024	-768	-1	-1	-1	-1	4		0	0						Untertest2.avi	0	880	547	72	111				0	Content		-72	-111	8608979	2425128228
8626	09:04:10.080	00:00:08.625	517	-1024	-768	-1	-1	-1	-1	4	-1024	-768	-1	-1	-1	-1	4		0	0						Untertest2.avi	0	880	547	72	111				0	Content		-72	-111	8625875	2425145124
8643	09:04:10.097	00:00:08.642	518	-1024	-768	-1	-1	-1	-1	4	-1024	-768	-1	-1	-1	-1	4		0	0						Untertest2.avi	0	880	547	72	111				0	Content		-72	-111	8642542	2425161791
8659	09:04:10.113	00:00:08.659	519	-1024	-768	-1	-1	-1	-1	4	-1024	-768	-1	-1	-1	-1	4		0	0						Untertest2.avi	0	880	547	72	111				0	Content		-72	-111	8659491	2425178740
8676	09:04:10.130	00:00:08.676	520	-1024	-768	-1	-1	-1	-1	4	-1024	-768	-1	-1	-1	-1	4		0	0						Untertest2.avi	0	880	547	72	111				0	Content		-72	-111	8676158	2425195407
8693	09:04:10.147	00:00:08.692	521	-1024	-768	-1	-1	-1	-1	4	-1024	-768	-1	-1	-1	-1	4		0	0						Untertest2.avi	0	880	547	72	111				0	Content		-72	-111	8692825	2425212074
8710	09:04:10.164	00:00:08.709	522	-1024	-768	-1	-1	-1	-1	4	-1024	-768	-1	-1	-1	-1	4		0	0						Untertest2.avi	0	880	547	72	111				0	Content		-72	-111	8709889	2425229138
8727	09:04:10.181	00:00:08.726	523	-1024	-768	-1	-1	-1	-1	4	-1024	-768	-1	-1	-1	-1	4		0	0						Untertest2.avi	0	880	547	72	111				0	Content		-72	-111	8726556	2425245805
8743	09:04:10.197	00:00:08.743	524	-1024	-768	-1	-1	-1	-1	4	-1024	-768	-1	-1	-1	-1	4		0	0						Untertest2.avi	0	880	547	72	111				0	Content		-72	-111	8743223	2425262472
8760	09:04:10.214	00:00:08.759	525	-1024	-768	-1	-1	-1	-1	4	-1024	-768	-1	-1	-1	-1	4		0	0						Untertest2.avi	0	880	547	72	111				0	Content		-72	-111	8759560	2425278809
8776	09:04:10.230	00:00:08.776	526	-1024	-768	-1	-1	-1	-1	4	-1024	-768	-1	-1	-1	-1	4		0	0						Untertest2.avi	0	880	547	72	111				0	Content		-72	-111	8776227	2425295476
8793	09:04:10.247	00:00:08.792	527	-1024	-768	-1	-1	-1	-1	4	-1024	-768	-1	-1	-1	-1	4		0	0						Untertest2.avi	0	880	547	72	111				0	Content		-72	-111	8792894	2425312143
8809	09:04:10.263	00:00:08.809	528	-1024	-768	-1	-1	-1	-1	4	-1024	-768	-1	-1	-1	-1	4		0	0						Untertest2.avi	0	880	547	72	111				0	Content		-72	-111	8809137	2425328386
8826	09:04:10.280	00:00:08.825	529	-1024	-768	-1	-1	-1	-1	4	-1024	-768	-1	-1	-1	-1	4		0	0						Untertest2.avi	0	880	547	72	111				0	Content		-72	-111	8825804	2425345053
8842	09:04:10.296	00:00:08.842	530	-1024	-768	-1	-1	-1	-1	4	-1024	-768	-1	-1	-1	-1	4		0	0						Untertest2.avi	0	880	547	72	111				0	Content		-72	-111	8842329	2425361578
8859	09:04:10.313	00:00:08.858	531	-1024	-768	-1	-1	-1	-1	4	-1024	-768	-1	-1	-1	-1	4		0	0						Untertest2.avi	0	880	547	72	111				0	Content		-72	-111	8858996	2425378245
8876	09:04:10.330	00:00:08.875	532	-1024	-768	-1	-1	-1	-1	4	-1024	-768	-1	-1	-1	-1	4		0	0						Untertest2.avi	0	880	547	72	111				0	Content		-72	-111	8875664	2425394913
8892	09:04:10.346	00:00:08.892	533	-1024	-768	-1	-1	-1	-1	4	-1024	-768	-1	-1	-1	-1	4		0	0						Untertest2.avi	0	880	547	72	111				0	Content		-72	-111	8892233	2425411482
8909	09:04:10.363	00:00:08.908	534	-1024	-768	-1	-1	-1	-1	4	-1024	-768	-1	-1	-1	-1	4		0	0						Untertest2.avi	0	880	547	72	111				0	Content		-72	-111	8908900	2425428149
8925	09:04:10.379	00:00:08.925	535	-1024	-768	-1	-1	-1	-1	4	-1024	-768	-1	-1	-1	-1	4		0	0						Untertest2.avi	0	880	547	72	111				0	Content		-72	-111	8925423	2425444672
8942	09:04:10.396	00:00:08.941	536	-1024	-768	-1	-1	-1	-1	4	-1024	-768	-1	-1	-1	-1	4		0	0						Untertest2.avi	0	880	547	72	111				0	Content		-72	-111	8941992	2425461241
8959	09:04:10.413	00:00:08.958	537	-1024	-768	-1	-1	-1	-1	4	-1024	-768	-1	-1	-1	-1	4		0	0						Untertest2.avi	0	880	547	72	111				0	Content		-72	-111	8958928	2425478177
8976	09:04:10.430	00:00:08.975	538	-1024	-768	-1	-1	-1	-1	4	-1024	-768	-1	-1	-1	-1	4		0	0						Untertest2.avi	0	880	547	72	111				0	Content		-72	-111	8975595	2425494844
8993	09:04:10.447	00:00:08.992	539	-1024	-768	-1	-1	-1	-1	4	-1024	-768	-1	-1	-1	-1	4		0	0						Untertest2.avi	0	880	547	72	111				0	Content		-72	-111	8992729	2425511978
9009	09:04:10.463	00:00:09.009	540	-1024	-768	-1	-1	-1	-1	4	-1024	-768	-1	-1	-1	-1	4		0	0						Untertest2.avi	0	880	547	72	111				0	Content		-72	-111	9009396	2425528645
9026	09:04:10.480	00:00:09.026	541	-1024	-768	-1	-1	-1	-1	4	-1024	-768	-1	-1	-1	-1	4		0	0						Untertest2.avi	0	880	547	72	111				0	Content		-72	-111	9026425	2425545674
9043	09:04:10.497	00:00:09.043	542	-1024	-768	-1	-1	-1	-1	4	-1024	-768	-1	-1	-1	-1	4		0	0						Untertest2.avi	0	880	547	72	111				0	Content		-72	-111	9043092	2425562341
9060	09:04:10.514	00:00:09.059	543	-1024	-768	-1	-1	-1	-1	4	-1024	-768	-1	-1	-1	-1	4		0	0						Untertest2.avi	0	880	547	72	111				0	Content		-72	-111	9059759	2425579008
9076	09:04:10.530	00:00:09.076	544	-1024	-768	-1	-1	-1	-1	4	-1024	-768	-1	-1	-1	-1	4		0	0						Untertest2.avi	0	880	547	72	111				0	Content		-72	-111	9076040	2425595289
9093	09:04:10.547	00:00:09.092	545	-1024	-768	-1	-1	-1	-1	4	-1024	-768	-1	-1	-1	-1	4		0	0						Untertest2.avi	0	880	547	72	111				0	Content		-72	-111	9092707	2425611956
9109	09:04:10.563	00:00:09.109	546	-1024	-768	-1	-1	-1	-1	4	-1024	-768	-1	-1	-1	-1	4		0	0						Untertest2.avi	0	880	547	72	111				0	Content		-72	-111	9109374	2425628623
9126	09:04:10.580	00:00:09.125	547	-1024	-768	-1	-1	-1	-1	4	-1024	-768	-1	-1	-1	-1	4		0	0						Untertest2.avi	0	880	547	72	111				0	Content		-72	-111	9125788	2425645037
9142	09:04:10.596	00:00:09.142	548	-1024	-768	-1	-1	-1	-1	4	-1024	-768	-1	-1	-1	-1	4		0	0						Untertest2.avi	0	880	547	72	111				0	Content		-72	-111	9142455	2425661704
9159	09:04:10.613	00:00:09.159	549	-1024	-768	-1	-1	-1	-1	4	-1024	-768	-1	-1	-1	-1	4		0	0						Untertest2.avi	0	880	547	72	111				0	Content		-72	-111	9159122	2425678371
9175	09:04:10.629	00:00:09.175	550	-1024	-768	-1	-1	-1	-1	4	-1024	-768	-1	-1	-1	-1	4		0	0						Untertest2.avi	0	880	547	72	111				0	Content		-72	-111	9175487	2425694736
9192	09:04:10.646	00:00:09.192	551	-1024	-768	-1	-1	-1	-1	4	-1024	-768	-1	-1	-1	-1	4		0	0						Untertest2.avi	0	880	547	72	111				0	Content		-72	-111	9192154	2425711403
9209	09:04:10.663	00:00:09.208	552	-1024	-768	-1	-1	-1	-1	4	-1024	-768	-1	-1	-1	-1	4		0	0						Untertest2.avi	0	880	547	72	111				0	Content		-72	-111	9208738	2425727987
9225	09:04:10.679	00:00:09.225	553	-1024	-768	-1	-1	-1	-1	4	-1024	-768	-1	-1	-1	-1	4		0	0						Untertest2.avi	0	880	547	72	111				0	Content		-72	-111	9225405	2425744654
9242	09:04:10.696	00:00:09.242	554	-1024	-768	-1	-1	-1	-1	4	-1024	-768	-1	-1	-1	-1	4		0	0						Untertest2.avi	0	880	547	72	111				0	Content		-72	-111	9242072	2425761321
9259	09:04:10.713	00:00:09.258	555	-1024	-768	-1	-1	-1	-1	4	-1024	-768	-1	-1	-1	-1	4		0	0						Untertest2.avi	0	880	547	72	111				0	Content		-72	-111	9258644	2425777893
9275	09:04:10.729	00:00:09.275	556	-1024	-768	-1	-1	-1	-1	4	-1024	-768	-1	-1	-1	-1	4		0	0						Untertest2.avi	0	880	547	72	111				0	Content		-72	-111	9275311	2425794560
9292	09:04:10.746	00:00:09.291	557	-1024	-768	-1	-1	-1	-1	4	-1024	-768	-1	-1	-1	-1	4		0	0						Untertest2.avi	0	880	547	72	111				0	Content		-72	-111	9291903	2425811152
9309	09:04:10.763	00:00:09.308	558	-1024	-768	-1	-1	-1	-1	4	-1024	-768	-1	-1	-1	-1	4		0	0						Untertest2.avi	0	880	547	72	111				0	Content		-72	-111	9308570	2425827819
9325	09:04:10.779	00:00:09.325	559	-1024	-768	-1	-1	-1	-1	4	-1024	-768	-1	-1	-1	-1	4		0	0						Untertest2.avi	0	880	547	72	111				0	Content		-72	-111	9325237	2425844486
9342	09:04:10.796	00:00:09.342	560	-1024	-768	-1	-1	-1	-1	4	-1024	-768	-1	-1	-1	-1	4		0	0						Untertest2.avi	0	880	547	72	111				0	Content		-72	-111	9342105	2425861354
9359	09:04:10.813	00:00:09.358	561	-1024	-768	-1	-1	-1	-1	4	-1024	-768	-1	-1	-1	-1	4		0	0						Untertest2.avi	0	880	547	72	111				0	Content		-72	-111	9358772	2425878021
9376	09:04:10.830	00:00:09.375	562	-1024	-768	-1	-1	-1	-1	4	-1024	-768	-1	-1	-1	-1	4		0	0						Untertest2.avi	0	880	547	72	111				0	Content		-72	-111	9375712	2425894961
9392	09:04:10.846	00:00:09.392	563	-1024	-768	-1	-1	-1	-1	4	-1024	-768	-1	-1	-1	-1	4		0	0						Untertest2.avi	0	880	547	72	111				0	Content		-72	-111	9392380	2425911629
9409	09:04:10.863	00:00:09.409	564	-1024	-768	-1	-1	-1	-1	4	-1024	-768	-1	-1	-1	-1	4		0	0						Untertest2.avi	0	880	547	72	111				0	Content		-72	-111	9409047	2425928296
9426	09:04:10.880	00:00:09.426	565	-1024	-768	-1	-1	-1	-1	4	-1024	-768	-1	-1	-1	-1	4		0	0						Untertest2.avi	0	880	547	72	111				0	Content		-72	-111	9426100	2425945349
9443	09:04:10.897	00:00:09.442	566	-1024	-768	-1	-1	-1	-1	4	-1024	-768	-1	-1	-1	-1	4		0	0						Untertest2.avi	0	880	547	72	111				0	Content		-72	-111	9442767	2425962016
9459	09:04:10.913	00:00:09.459	567	-1024	-768	-1	-1	-1	-1	4	-1024	-768	-1	-1	-1	-1	4		0	0						Untertest2.avi	0	880	547	72	111				0	Content		-72	-111	9459434	2425978683
9476	09:04:10.930	00:00:09.475	568	-1024	-768	-1	-1	-1	-1	4	-1024	-768	-1	-1	-1	-1	4		0	0						Untertest2.avi	0	880	547	72	111				0	Content		-72	-111	9475732	2425994981
9492	09:04:10.946	00:00:09.492	569	-1024	-768	-1	-1	-1	-1	4	-1024	-768	-1	-1	-1	-1	4		0	0						Untertest2.avi	0	880	547	72	111				0	Content		-72	-111	9492399	2426011648
9509	09:04:10.963	00:00:09.509	570	-1024	-768	-1	-1	-1	-1	4	-1024	-768	-1	-1	-1	-1	4		0	0						Untertest2.avi	0	880	547	72	111				0	Content		-72	-111	9509066	2426028315
9525	09:04:10.979	00:00:09.524	571	-1024	-768	-1	-1	-1	-1	4	-1024	-768	-1	-1	-1	-1	4		0	0						Untertest2.avi	0	880	547	72	111				0	Content		-72	-111	9524969	2426044218
9542	09:04:10.996	00:00:09.541	572	-1024	-768	-1	-1	-1	-1	4	-1024	-768	-1	-1	-1	-1	4		0	0						Untertest2.avi	0	880	547	72	111				0	Content		-72	-111	9541571	2426060820
9558	09:04:11.012	00:00:09.558	573	-1024	-768	-1	-1	-1	-1	4	-1024	-768	-1	-1	-1	-1	4		0	0						Untertest2.avi	0	880	547	72	111				0	Content		-72	-111	9558257	2426077506
9575	09:04:11.029	00:00:09.574	574	-1024	-768	-1	-1	-1	-1	4	-1024	-768	-1	-1	-1	-1	4		0	0						Untertest2.avi	0	880	547	72	111				0	Content		-72	-111	9574924	2426094173
9592	09:04:11.046	00:00:09.591	575	-1024	-768	-1	-1	-1	-1	4	-1024	-768	-1	-1	-1	-1	4		0	0						Untertest2.avi	0	880	547	72	111				0	Content		-72	-111	9591591	2426110840
9608	09:04:11.062	00:00:09.608	576	-1024	-768	-1	-1	-1	-1	4	-1024	-768	-1	-1	-1	-1	4		0	0						Untertest2.avi	0	880	547	72	111				0	Content		-72	-111	9608371	2426127620
9625	09:04:11.079	00:00:09.624	577	-1024	-768	-1	-1	-1	-1	4	-1024	-768	-1	-1	-1	-1	4		0	0						Untertest2.avi	0	880	547	72	111				0	Content		-72	-111	9624953	2426144202
9642	09:04:11.096	00:00:09.641	578	-1024	-768	-1	-1	-1	-1	4	-1024	-768	-1	-1	-1	-1	4		0	0						Untertest2.avi	0	880	547	72	111				0	Content		-72	-111	9641883	2426161132
9659	09:04:11.113	00:00:09.658	579	-1024	-768	-1	-1	-1	-1	4	-1024	-768	-1	-1	-1	-1	4		0	0						Untertest2.avi	0	880	547	72	111				0	Content		-72	-111	9658550	2426177799
9676	09:04:11.130	00:00:09.675	580	-1024	-768	-1	-1	-1	-1	4	-1024	-768	-1	-1	-1	-1	4		0	0						Untertest2.avi	0	880	547	72	111				0	Content		-72	-111	9675682	2426194931
9692	09:04:11.146	00:00:09.692	581	-1024	-768	-1	-1	-1	-1	4	-1024	-768	-1	-1	-1	-1	4		0	0						Untertest2.avi	0	880	547	72	111				0	Content		-72	-111	9692349	2426211598
9709	09:04:11.163	00:00:09.709	582	-1024	-768	-1	-1	-1	-1	4	-1024	-768	-1	-1	-1	-1	4		0	0						Untertest2.avi	0	880	547	72	111				0	Content		-72	-111	9709337	2426228586
9726	09:04:11.180	00:00:09.726	583	-1024	-768	-1	-1	-1	-1	4	-1024	-768	-1	-1	-1	-1	4		0	0						Untertest2.avi	0	880	547	72	111				0	Content		-72	-111	9726004	2426245253
9743	09:04:11.197	00:00:09.742	584	-1024	-768	-1	-1	-1	-1	4	-1024	-768	-1	-1	-1	-1	4		0	0						Untertest2.avi	0	880	547	72	111				0	Content		-72	-111	9742671	2426261920
9759	09:04:11.213	00:00:09.758	585	-1024	-768	-1	-1	-1	-1	4	-1024	-768	-1	-1	-1	-1	4		0	0						Untertest2.avi	0	880	547	72	111				0	Content		-72	-111	9758923	2426278172
9776	09:04:11.230	00:00:09.775	586	-1024	-768	-1	-1	-1	-1	4	-1024	-768	-1	-1	-1	-1	4		0	0						Untertest2.avi	0	880	547	72	111				0	Content		-72	-111	9775590	2426294839
9792	09:04:11.246	00:00:09.792	587	-1024	-768	-1	-1	-1	-1	4	-1024	-768	-1	-1	-1	-1	4		0	0						Untertest2.avi	0	880	547	72	111				0	Content		-72	-111	9792257	2426311506
9809	09:04:11.263	00:00:09.808	588	-1024	-768	-1	-1	-1	-1	4	-1024	-768	-1	-1	-1	-1	4		0	0						Untertest2.avi	0	880	547	72	111				0	Content		-72	-111	9808647	2426327896
9825	09:04:11.279	00:00:09.825	589	-1024	-768	-1	-1	-1	-1	4	-1024	-768	-1	-1	-1	-1	4		0	0						Untertest2.avi	0	880	547	72	111				0	Content		-72	-111	9825314	2426344563
9842	09:04:11.296	00:00:09.841	590	-1024	-768	-1	-1	-1	-1	4	-1024	-768	-1	-1	-1	-1	4		0	0						Untertest2.avi	0	880	547	72	111				0	Content		-72	-111	9841981	2426361230
9858	09:04:11.312	00:00:09.858	591	-1024	-768	-1	-1	-1	-1	4	-1024	-768	-1	-1	-1	-1	4		0	0						Untertest2.avi	0	880	547	72	111				0	Content		-72	-111	9858388	2426377637
9875	09:04:11.329	00:00:09.875	592	-1024	-768	-1	-1	-1	-1	4	-1024	-768	-1	-1	-1	-1	4		0	0						Untertest2.avi	0	880	547	72	111				0	Content		-72	-111	9875055	2426394304
9891	09:04:11.345	00:00:09.891	593	-1024	-768	-1	-1	-1	-1	4	-1024	-768	-1	-1	-1	-1	4		0	0						Untertest2.avi	0	880	547	72	111				0	Content		-72	-111	9891418	2426410667
9908	09:04:11.362	00:00:09.908	594	-1024	-768	-1	-1	-1	-1	4	-1024	-768	-1	-1	-1	-1	4		0	0						Untertest2.avi	0	880	547	72	111				0	Content		-72	-111	9908093	2426427342
9925	09:04:11.379	00:00:09.924	595	-1024	-768	-1	-1	-1	-1	4	-1024	-768	-1	-1	-1	-1	4		0	0						Untertest2.avi	0	880	547	72	111				0	Content		-72	-111	9924691	2426443940
9941	09:04:11.395	00:00:09.941	596	-1024	-768	-1	-1	-1	-1	4	-1024	-768	-1	-1	-1	-1	4		0	0						Untertest2.avi	0	880	547	72	111				0	Content		-72	-111	9941359	2426460608
9958	09:04:11.412	00:00:09.958	597	-1024	-768	-1	-1	-1	-1	4	-1024	-768	-1	-1	-1	-1	4		0	0						Untertest2.avi	0	880	547	72	111				0	Content		-72	-111	9958258	2426477507
9975	09:04:11.429	00:00:09.974	598	-1024	-768	-1	-1	-1	-1	4	-1024	-768	-1	-1	-1	-1	4		0	0						Untertest2.avi	0	880	547	72	111				0	Content		-72	-111	9974925	2426494174
9992	09:04:11.446	00:00:09.991	599	-1024	-768	-1	-1	-1	-1	4	-1024	-768	-1	-1	-1	-1	4		0	0						Untertest2.avi	0	880	547	72	111				0	Content		-72	-111	9991920	2426511169
10009	09:04:11.463	00:00:10.008	600	-1024	-768	-1	-1	-1	-1	4	-1024	-768	-1	-1	-1	-1	4		0	0						Untertest2.avi	0	880	547	72	111				0	Content		-72	-111	10008587	2426527836
10025	09:04:11.479	00:00:10.025	601	-1024	-768	-1	-1	-1	-1	4	-1024	-768	-1	-1	-1	-1	4		0	0						Untertest2.avi	0	880	547	72	111				0	Content		-72	-111	10025254	2426544503
10043	09:04:11.497	00:00:10.042	602	-1024	-768	-1	-1	-1	-1	4	-1024	-768	-1	-1	-1	-1	4		0	0						Untertest2.avi	0	880	547	72	111				0	Content		-72	-111	10042516	2426561765
10059	09:04:11.513	00:00:10.059	603	-1024	-768	-1	-1	-1	-1	4	-1024	-768	-1	-1	-1	-1	4		0	0						Untertest2.avi	0	880	547	72	111				0	Content		-72	-111	10059183	2426578432
10075	09:04:11.529	00:00:10.075	604	-1024	-768	-1	-1	-1	-1	4	-1024	-768	-1	-1	-1	-1	4		0	0						Untertest2.avi	0	880	547	72	111				0	Content		-72	-111	10075424	2426594673
10092	09:04:11.546	00:00:10.092	605	-1024	-768	-1	-1	-1	-1	4	-1024	-768	-1	-1	-1	-1	4		0	0						Untertest2.avi	0	880	547	72	111				0	Content		-72	-111	10092091	2426611340
10109	09:04:11.563	00:00:10.108	606	-1024	-768	-1	-1	-1	-1	4	-1024	-768	-1	-1	-1	-1	4		0	0						Untertest2.avi	0	880	547	72	111				0	Content		-72	-111	10108758	2426628007
10125	09:04:11.579	00:00:10.124	607	-1024	-768	-1	-1	-1	-1	4	-1024	-768	-1	-1	-1	-1	4		0	0						Untertest2.avi	0	880	547	72	111				0	Content		-72	-111	10124525	2426643774
10141	09:04:11.595	00:00:10.141	608	-1024	-768	-1	-1	-1	-1	4	-1024	-768	-1	-1	-1	-1	4		0	0						Untertest2.avi	0	880	547	72	111				0	Content		-72	-111	10141275	2426660524
10158	09:04:11.612	00:00:10.157	609	-1024	-768	-1	-1	-1	-1	4	-1024	-768	-1	-1	-1	-1	4		0	0						Untertest2.avi	0	880	547	72	111				0	Content		-72	-111	10157919	2426677168
10175	09:04:11.629	00:00:10.174	610	-1024	-768	-1	-1	-1	-1	4	-1024	-768	-1	-1	-1	-1	4		0	0						Untertest2.avi	0	880	547	72	111				0	Content		-72	-111	10174586	2426693835
10191	09:04:11.645	00:00:10.191	611	-1024	-768	-1	-1	-1	-1	4	-1024	-768	-1	-1	-1	-1	4		0	0						Untertest2.avi	0	880	547	72	111				0	Content		-72	-111	10191253	2426710502
10208	09:04:11.662	00:00:10.207	612	-1024	-768	-1	-1	-1	-1	4	-1024	-768	-1	-1	-1	-1	4		0	0						Untertest2.avi	0	880	547	72	111				0	Content		-72	-111	10207952	2426727201
10225	09:04:11.679	00:00:10.224	613	-1024	-768	-1	-1	-1	-1	4	-1024	-768	-1	-1	-1	-1	4		0	0						Untertest2.avi	0	880	547	72	111				0	Content		-72	-111	10224521	2426743770
10241	09:04:11.695	00:00:10.241	614	-1024	-768	-1	-1	-1	-1	4	-1024	-768	-1	-1	-1	-1	4		0	0						Untertest2.avi	0	880	547	72	111				0	Content		-72	-111	10241458	2426760707
10258	09:04:11.712	00:00:10.258	615	-1024	-768	-1	-1	-1	-1	4	-1024	-768	-1	-1	-1	-1	4		0	0						Untertest2.avi	0	880	547	72	111				0	Content		-72	-111	10258125	2426777374
10275	09:04:11.729	00:00:10.275	616	-1024	-768	-1	-1	-1	-1	4	-1024	-768	-1	-1	-1	-1	4		0	0						Untertest2.avi	0	880	547	72	111				0	Content		-72	-111	10275258	2426794507
10292	09:04:11.746	00:00:10.291	617	-1024	-768	-1	-1	-1	-1	4	-1024	-768	-1	-1	-1	-1	4		0	0						Untertest2.avi	0	880	547	72	111				0	Content		-72	-111	10291925	2426811174
10309	09:04:11.763	00:00:10.308	618	-1024	-768	-1	-1	-1	-1	4	-1024	-768	-1	-1	-1	-1	4		0	0						Untertest2.avi	0	880	547	72	111				0	Content		-72	-111	10308953	2426828202
10326	09:04:11.780	00:00:10.325	619	-1024	-768	-1	-1	-1	-1	4	-1024	-768	-1	-1	-1	-1	4		0	0						Untertest2.avi	0	880	547	72	111				0	Content		-72	-111	10325620	2426844869
10342	09:04:11.796	00:00:10.342	620	-1024	-768	-1	-1	-1	-1	4	-1024	-768	-1	-1	-1	-1	4		0	0						Untertest2.avi	0	880	547	72	111				0	Content		-72	-111	10342287	2426861536
10359	09:04:11.813	00:00:10.358	621	-1024	-768	-1	-1	-1	-1	4	-1024	-768	-1	-1	-1	-1	4		0	0						Untertest2.avi	0	880	547	72	111				0	Content		-72	-111	10358528	2426877777
10375	09:04:11.829	00:00:10.375	622	-1024	-768	-1	-1	-1	-1	4	-1024	-768	-1	-1	-1	-1	4		0	0						Untertest2.avi	0	880	547	72	111				0	Content		-72	-111	10375195	2426894444
10392	09:04:11.846	00:00:10.391	623	-1024	-768	-1	-1	-1	-1	4	-1024	-768	-1	-1	-1	-1	4		0	0						Untertest2.avi	0	880	547	72	111				0	Content		-72	-111	10391862	2426911111
10408	09:04:11.862	00:00:10.408	624	-1024	-768	-1	-1	-1	-1	4	-1024	-768	-1	-1	-1	-1	4		0	0						Untertest2.avi	0	880	547	72	111				0	Content		-72	-111	10408246	2426927495
10425	09:04:11.879	00:00:10.424	625	-1024	-768	-1	-1	-1	-1	4	-1024	-768	-1	-1	-1	-1	4		0	0						Untertest2.avi	0	880	547	72	111				0	Content		-72	-111	10424913	2426944162
10442	09:04:11.896	00:00:10.441	626	-1024	-768	-1	-1	-1	-1	4	-1024	-768	-1	-1	-1	-1	4		0	0						Untertest2.avi	0	880	547	72	111				0	Content		-72	-111	10441580	2426960829
10458	09:04:11.912	00:00:10.457	627	-1024	-768	-1	-1	-1	-1	4	-1024	-768	-1	-1	-1	-1	4		0	0						Untertest2.avi	0	880	547	72	111				0	Content		-72	-111	10457981	2426977230
10475	09:04:11.929	00:00:10.474	628	-1024	-768	-1	-1	-1	-1	4	-1024	-768	-1	-1	-1	-1	4		0	0						Untertest2.avi	0	880	547	72	111				0	Content		-72	-111	10474648	2426993897
10491	09:04:11.945	00:00:10.490	629	-1024	-768	-1	-1	-1	-1	4	-1024	-768	-1	-1	-1	-1	4		0	0						Untertest2.avi	0	880	547	72	111				0	Content		-72	-111	10490998	2427010247
10508	09:04:11.962	00:00:10.507	630	-1024	-768	-1	-1	-1	-1	4	-1024	-768	-1	-1	-1	-1	4		0	0						Untertest2.avi	0	880	547	72	111				0	Content		-72	-111	10507675	2427026924
10524	09:04:11.978	00:00:10.524	631	-1024	-768	-1	-1	-1	-1	4	-1024	-768	-1	-1	-1	-1	4		0	0						Untertest2.avi	0	880	547	72	111				0	Content		-72	-111	10524335	2427043584
10541	09:04:11.995	00:00:10.541	632	-1024	-768	-1	-1	-1	-1	4	-1024	-768	-1	-1	-1	-1	4		0	0						Untertest2.avi	0	880	547	72	111				0	Content		-72	-111	10541002	2427060251
10558	09:04:12.012	00:00:10.557	633	-1024	-768	-1	-1	-1	-1	4	-1024	-768	-1	-1	-1	-1	4		0	0						Untertest2.avi	0	880	547	72	111				0	Content		-72	-111	10557935	2427077184
10575	09:04:12.029	00:00:10.574	634	-1024	-768	-1	-1	-1	-1	4	-1024	-768	-1	-1	-1	-1	4		0	0						Untertest2.avi	0	880	547	72	111				0	Content		-72	-111	10574602	2427093851
10592	09:04:12.046	00:00:10.591	635	-1024	-768	-1	-1	-1	-1	4	-1024	-768	-1	-1	-1	-1	4		0	0						Untertest2.avi	0	880	547	72	111				0	Content		-72	-111	10591566	2427110815
10608	09:04:12.062	00:00:10.608	636	-1024	-768	-1	-1	-1	-1	4	-1024	-768	-1	-1	-1	-1	4		0	0						Untertest2.avi	0	880	547	72	111				0	Content		-72	-111	10608233	2427127482
10625	09:04:12.079	00:00:10.624	637	-1024	-768	-1	-1	-1	-1	4	-1024	-768	-1	-1	-1	-1	4		0	0						Untertest2.avi	0	880	547	72	111				0	Content		-72	-111	10624900	2427144149
10642	09:04:12.096	00:00:10.642	638	-1024	-768	-1	-1	-1	-1	4	-1024	-768	-1	-1	-1	-1	4		0	0						Untertest2.avi	0	880	547	72	111				0	Content		-72	-111	10642139	2427161388
10659	09:04:12.113	00:00:10.658	639	-1024	-768	-1	-1	-1	-1	4	-1024	-768	-1	-1	-1	-1	4		0	0						Untertest2.avi	0	880	547	72	111				0	Content		-72	-111	10658806	2427178055
10675	09:04:12.129	00:00:10.675	640	-1024	-768	-1	-1	-1	-1	4	-1024	-768	-1	-1	-1	-1	4		0	0						Untertest2.avi	0	880	547	72	111				0	Content		-72	-111	10675035	2427194284
10692	09:04:12.146	00:00:10.691	641	-1024	-768	-1	-1	-1	-1	4	-1024	-768	-1	-1	-1	-1	4		0	0						Untertest2.avi	0	880	547	72	111				0	Content		-72	-111	10691702	2427210951
10708	09:04:12.162	00:00:10.708	642	-1024	-768	-1	-1	-1	-1	4	-1024	-768	-1	-1	-1	-1	4		0	0						Untertest2.avi	0	880	547	72	111				0	Content		-72	-111	10708369	2427227618
10725	09:04:12.179	00:00:10.724	643	-1024	-768	-1	-1	-1	-1	4	-1024	-768	-1	-1	-1	-1	4		0	0						Untertest2.avi	0	880	547	72	111				0	Content		-72	-111	10724614	2427243863
10741	09:04:12.195	00:00:10.741	644	-1024	-768	-1	-1	-1	-1	4	-1024	-768	-1	-1	-1	-1	4		0	0						Untertest2.avi	0	880	547	72	111				0	Content		-72	-111	10741281	2427260530
10758	09:04:12.212	00:00:10.757	645	-1024	-768	-1	-1	-1	-1	4	-1024	-768	-1	-1	-1	-1	4		0	0						Untertest2.avi	0	880	547	72	111				0	Content		-72	-111	10757805	2427277054
10774	09:04:12.228	00:00:10.774	646	-1024	-768	-1	-1	-1	-1	4	-1024	-768	-1	-1	-1	-1	4		0	0						Untertest2.avi	0	880	547	72	111				0	Content		-72	-111	10774472	2427293721
10791	09:04:12.245	00:00:10.791	647	-1024	-768	-1	-1	-1	-1	4	-1024	-768	-1	-1	-1	-1	4		0	0						Untertest2.avi	0	880	547	72	111				0	Content		-72	-111	10791139	2427310388
10808	09:04:12.262	00:00:10.807	648	-1024	-768	-1	-1	-1	-1	4	-1024	-768	-1	-1	-1	-1	4		0	0						Untertest2.avi	0	880	547	72	111				0	Content		-72	-111	10807649	2427326898
10824	09:04:12.278	00:00:10.824	649	-1024	-768	-1	-1	-1	-1	4	-1024	-768	-1	-1	-1	-1	4		0	0						Untertest2.avi	0	880	547	72	111				0	Content		-72	-111	10824316	2427343565
10841	09:04:12.295	00:00:10.840	650	-1024	-768	-1	-1	-1	-1	4	-1024	-768	-1	-1	-1	-1	4		0	0						Untertest2.avi	0	880	547	72	111				0	Content		-72	-111	10840904	2427360153
10857	09:04:12.311	00:00:10.857	651	-1024	-768	-1	-1	-1	-1	4	-1024	-768	-1	-1	-1	-1	4		0	0						Untertest2.avi	0	880	547	72	111				0	Content		-72	-111	10857345	2427376594
10874	09:04:12.328	00:00:10.874	652	-1024	-768	-1	-1	-1	-1	4	-1024	-768	-1	-1	-1	-1	4		0	0						Untertest2.avi	0	880	547	72	111				0	Content		-72	-111	10874281	2427393530
10891	09:04:12.345	00:00:10.890	653	-1024	-768	-1	-1	-1	-1	4	-1024	-768	-1	-1	-1	-1	4		0	0						Untertest2.avi	0	880	547	72	111				0	Content		-72	-111	10890948	2427410197
10908	09:04:12.362	00:00:10.908	654	-1024	-768	-1	-1	-1	-1	4	-1024	-768	-1	-1	-1	-1	4		0	0						Untertest2.avi	0	880	547	72	111				0	Content		-72	-111	10908085	2427427334
10925	09:04:12.379	00:00:10.924	655	-1024	-768	-1	-1	-1	-1	4	-1024	-768	-1	-1	-1	-1	4		0	0						Untertest2.avi	0	880	547	72	111				0	Content		-72	-111	10924752	2427444001
10942	09:04:12.396	00:00:10.941	656	-1024	-768	-1	-1	-1	-1	4	-1024	-768	-1	-1	-1	-1	4		0	0						Untertest2.avi	0	880	547	72	111				0	Content		-72	-111	10941781	2427461030
10958	09:04:12.412	00:00:10.958	657	-1024	-768	-1	-1	-1	-1	4	-1024	-768	-1	-1	-1	-1	4		0	0						Untertest2.avi	0	880	547	72	111				0	Content		-72	-111	10958448	2427477697
10975	09:04:12.429	00:00:10.975	658	-1024	-768	-1	-1	-1	-1	4	-1024	-768	-1	-1	-1	-1	4		0	0						Untertest2.avi	0	880	547	72	111				0	Content		-72	-111	10975116	2427494365
10991	09:04:12.445	00:00:10.991	659	-1024	-768	-1	-1	-1	-1	4	-1024	-768	-1	-1	-1	-1	4		0	0						Untertest2.avi	0	880	547	72	111				0	Content		-72	-111	10991225	2427510474
11008	09:04:12.462	00:00:11.007	660	-1024	-768	-1	-1	-1	-1	4	-1024	-768	-1	-1	-1	-1	4		0	0						Untertest2.avi	0	880	547	72	111				0	Content		-72	-111	11007892	2427527141
11024	09:04:12.478	00:00:11.024	661	-1024	-768	-1	-1	-1	-1	4	-1024	-768	-1	-1	-1	-1	4		0	0						Untertest2.avi	0	880	547	72	111				0	Content		-72	-111	11024372	2427543621
11041	09:04:12.495	00:00:11.041	662	-1024	-768	-1	-1	-1	-1	4	-1024	-768	-1	-1	-1	-1	4		0	0						Untertest2.avi	0	880	547	72	111				0	Content		-72	-111	11041039	2427560288
11058	09:04:12.512	00:00:11.057	663	-1024	-768	-1	-1	-1	-1	4	-1024	-768	-1	-1	-1	-1	4		0	0						Untertest2.avi	0	880	547	72	111				0	Content		-72	-111	11057706	2427576955
11074	09:04:12.528	00:00:11.074	664	-1024	-768	-1	-1	-1	-1	4	-1024	-768	-1	-1	-1	-1	4		0	0						Untertest2.avi	0	880	547	72	111				0	Content		-72	-111	11074140	2427593389
11091	09:04:12.545	00:00:11.090	665	-1024	-768	-1	-1	-1	-1	4	-1024	-768	-1	-1	-1	-1	4		0	0						Untertest2.avi	0	880	547	72	111				0	Content		-72	-111	11090807	2427610056
11107	09:04:12.561	00:00:11.107	666	-1024	-768	-1	-1	-1	-1	4	-1024	-768	-1	-1	-1	-1	4		0	0						Untertest2.avi	0	880	547	72	111				0	Content		-72	-111	11107414	2427626663
11124	09:04:12.578	00:00:11.124	667	-1024	-768	-1	-1	-1	-1	4	-1024	-768	-1	-1	-1	-1	4		0	0						Untertest2.avi	0	880	547	72	111				0	Content		-72	-111	11124081	2427643330
11141	09:04:12.595	00:00:11.140	668	-1024	-768	-1	-1	-1	-1	4	-1024	-768	-1	-1	-1	-1	4		0	0						Untertest2.avi	0	880	547	72	111				0	Content		-72	-111	11140748	2427659997
11157	09:04:12.611	00:00:11.157	669	-1024	-768	-1	-1	-1	-1	4	-1024	-768	-1	-1	-1	-1	4		0	0						Untertest2.avi	0	880	547	72	111				0	Content		-72	-111	11157347	2427676596
11174	09:04:12.628	00:00:11.174	670	-1024	-768	-1	-1	-1	-1	4	-1024	-768	-1	-1	-1	-1	4		0	0						Untertest2.avi	0	880	547	72	111				0	Content		-72	-111	11174014	2427693263
11191	09:04:12.645	00:00:11.190	671	-1024	-768	-1	-1	-1	-1	4	-1024	-768	-1	-1	-1	-1	4		0	0						Untertest2.avi	0	880	547	72	111				0	Content		-72	-111	11190616	2427709865
11207	09:04:12.661	00:00:11.207	672	-1024	-768	-1	-1	-1	-1	4	-1024	-768	-1	-1	-1	-1	4		0	0						Untertest2.avi	0	880	547	72	111				0	Content		-72	-111	11207283	2427726532
11224	09:04:12.678	00:00:11.223	673	-1024	-768	-1	-1	-1	-1	4	-1024	-768	-1	-1	-1	-1	4		0	0						Untertest2.avi	0	880	547	72	111				0	Content		-72	-111	11223950	2427743199
11241	09:04:12.695	00:00:11.240	674	-1024	-768	-1	-1	-1	-1	4	-1024	-768	-1	-1	-1	-1	4		0	0						Untertest2.avi	0	880	547	72	111				0	Content		-72	-111	11240821	2427760070
11257	09:04:12.711	00:00:11.257	675	-1024	-768	-1	-1	-1	-1	4	-1024	-768	-1	-1	-1	-1	4		0	0						Untertest2.avi	0	880	547	72	111				0	Content		-72	-111	11257489	2427776738
11274	09:04:12.728	00:00:11.274	676	-1024	-768	-1	-1	-1	-1	4	-1024	-768	-1	-1	-1	-1	4		0	0						Untertest2.avi	0	880	547	72	111				0	Content		-72	-111	11274472	2427793721
11291	09:04:12.745	00:00:11.291	677	-1024	-768	-1	-1	-1	-1	4	-1024	-768	-1	-1	-1	-1	4		0	0						Untertest2.avi	0	880	547	72	111				0	Content		-72	-111	11291139	2427810388
11308	09:04:12.762	00:00:11.307	678	-1024	-768	-1	-1	-1	-1	4	-1024	-768	-1	-1	-1	-1	4		0	0						Untertest2.avi	0	880	547	72	111				0	Content		-72	-111	11307806	2427827055
11325	09:04:12.779	00:00:11.325	679	-1024	-768	-1	-1	-1	-1	4	-1024	-768	-1	-1	-1	-1	4		0	0						Untertest2.avi	0	880	547	72	111				0	Content		-72	-111	11325064	2427844313
11342	09:04:12.796	00:00:11.341	680	-1024	-768	-1	-1	-1	-1	4	-1024	-768	-1	-1	-1	-1	4		0	0						Untertest2.avi	0	880	547	72	111				0	Content		-72	-111	11341731	2427860980
11358	09:04:12.812	00:00:11.357	681	-1024	-768	-1	-1	-1	-1	4	-1024	-768	-1	-1	-1	-1	4		0	0						Untertest2.avi	0	880	547	72	111				0	Content		-72	-111	11357966	2427877215
11375	09:04:12.829	00:00:11.374	682	-1024	-768	-1	-1	-1	-1	4	-1024	-768	-1	-1	-1	-1	4		0	0						Untertest2.avi	0	880	547	72	111				0	Content		-72	-111	11374633	2427893882
11391	09:04:12.845	00:00:11.391	683	-1024	-768	-1	-1	-1	-1	4	-1024	-768	-1	-1	-1	-1	4		0	0						Untertest2.avi	0	880	547	72	111				0	Content		-72	-111	11391300	2427910549
11407	09:04:12.861	00:00:11.407	684	-1024	-768	-1	-1	-1	-1	4	-1024	-768	-1	-1	-1	-1	4		0	0						Untertest2.avi	0	880	547	72	111				0	Content		-72	-111	11407488	2427926737
11424	09:04:12.878	00:00:11.424	685	-1024	-768	-1	-1	-1	-1	4	-1024	-768	-1	-1	-1	-1	4		0	0						Untertest2.avi	0	880	547	72	111				0	Content		-72	-111	11424155	2427943404
11441	09:04:12.895	00:00:11.440	686	-1024	-768	-1	-1	-1	-1	4	-1024	-768	-1	-1	-1	-1	4		0	0						Untertest2.avi	0	880	547	72	111				0	Content		-72	-111	11440664	2427959913
11457	09:04:12.911	00:00:11.457	687	-1024	-768	-1	-1	-1	-1	4	-1024	-768	-1	-1	-1	-1	4		0	0						Untertest2.avi	0	880	547	72	111				0	Content		-72	-111	11457331	2427976580
11474	09:04:12.928	00:00:11.473	688	-1024	-768	-1	-1	-1	-1	4	-1024	-768	-1	-1	-1	-1	4		0	0						Untertest2.avi	0	880	547	72	111				0	Content		-72	-111	11473998	2427993247
11491	09:04:12.945	00:00:11.490	689	-1024	-768	-1	-1	-1	-1	4	-1024	-768	-1	-1	-1	-1	4		0	0						Untertest2.avi	0	880	547	72	111				0	Content		-72	-111	11490551	2428009800
11507	09:04:12.961	00:00:11.507	690	-1024	-768	-1	-1	-1	-1	4	-1024	-768	-1	-1	-1	-1	4		0	0						Untertest2.avi	0	880	547	72	111				0	Content		-72	-111	11507218	2428026467
11524	09:04:12.978	00:00:11.523	691	-1024	-768	-1	-1	-1	-1	4	-1024	-768	-1	-1	-1	-1	4		0	0						Untertest2.avi	0	880	547	72	111				0	Content		-72	-111	11523735	2428042984
11540	09:04:12.994	00:00:11.540	692	-1024	-768	-1	-1	-1	-1	4	-1024	-768	-1	-1	-1	-1	4		0	0						Untertest2.avi	0	880	547	72	111				0	Content		-72	-111	11540294	2428059543
11557	09:04:13.011	00:00:11.557	693	-1024	-768	-1	-1	-1	-1	4	-1024	-768	-1	-1	-1	-1	4		0	0						Untertest2.avi	0	880	547	72	111				0	Content		-72	-111	11557230	2428076479
11574	09:04:13.028	00:00:11.573	694	-1024	-768	-1	-1	-1	-1	4	-1024	-768	-1	-1	-1	-1	4		0	0						Untertest2.avi	0	880	547	72	111				0	Content		-72	-111	11573897	2428093146
11591	09:04:13.045	00:00:11.591	695	-1024	-768	-1	-1	-1	-1	4	-1024	-768	-1	-1	-1	-1	4		0	0						Untertest2.avi	0	880	547	72	111				0	Content		-72	-111	11591029	2428110278
11608	09:04:13.062	00:00:11.607	696	-1024	-768	-1	-1	-1	-1	4	-1024	-768	-1	-1	-1	-1	4		0	0						Untertest2.avi	0	880	547	72	111				0	Content		-72	-111	11607696	2428126945
11625	09:04:13.079	00:00:11.624	697	-1024	-768	-1	-1	-1	-1	4	-1024	-768	-1	-1	-1	-1	4		0	0						Untertest2.avi	0	880	547	72	111				0	Content		-72	-111	11624726	2428143975
11641	09:04:13.095	00:00:11.641	698	-1024	-768	-1	-1	-1	-1	4	-1024	-768	-1	-1	-1	-1	4		0	0						Untertest2.avi	0	880	547	72	111				0	Content		-72	-111	11641393	2428160642
11658	09:04:13.112	00:00:11.658	699	-1024	-768	-1	-1	-1	-1	4	-1024	-768	-1	-1	-1	-1	4		0	0						Untertest2.avi	0	880	547	72	111				0	Content		-72	-111	11658060	2428177309
11674	09:04:13.128	00:00:11.674	700	-1024	-768	-1	-1	-1	-1	4	-1024	-768	-1	-1	-1	-1	4		0	0						Untertest2.avi	0	880	547	72	111				0	Content		-72	-111	11674342	2428193591
11691	09:04:13.145	00:00:11.691	701	-1024	-768	-1	-1	-1	-1	4	-1024	-768	-1	-1	-1	-1	4		0	0						Untertest2.avi	0	880	547	72	111				0	Content		-72	-111	11691009	2428210258
11708	09:04:13.162	00:00:11.707	702	-1024	-768	-1	-1	-1	-1	4	-1024	-768	-1	-1	-1	-1	4		0	0						Untertest2.avi	0	880	547	72	111				0	Content		-72	-111	11707676	2428226925
11724	09:04:13.178	00:00:11.724	703	-1024	-768	-1	-1	-1	-1	4	-1024	-768	-1	-1	-1	-1	4		0	0						Untertest2.avi	0	880	547	72	111				0	Content		-72	-111	11724084	2428243333
11741	09:04:13.195	00:00:11.740	704	-1024	-768	-1	-1	-1	-1	4	-1024	-768	-1	-1	-1	-1	4		0	0						Untertest2.avi	0	880	547	72	111				0	Content		-72	-111	11740751	2428260000
11757	09:04:13.211	00:00:11.757	705	-1024	-768	-1	-1	-1	-1	4	-1024	-768	-1	-1	-1	-1	4		0	0						Untertest2.avi	0	880	547	72	111				0	Content		-72	-111	11757418	2428276667
11774	09:04:13.228	00:00:11.773	706	-1024	-768	-1	-1	-1	-1	4	-1024	-768	-1	-1	-1	-1	4		0	0						Untertest2.avi	0	880	547	72	111				0	Content		-72	-111	11773782	2428293031
11790	09:04:13.244	00:00:11.790	707	-1024	-768	-1	-1	-1	-1	4	-1024	-768	-1	-1	-1	-1	4		0	0						Untertest2.avi	0	880	547	72	111				0	Content		-72	-111	11790450	2428309699
11807	09:04:13.261	00:00:11.806	708	-1024	-768	-1	-1	-1	-1	4	-1024	-768	-1	-1	-1	-1	4		0	0						Untertest2.avi	0	880	547	72	111				0	Content		-72	-111	11806769	2428326018
11824	09:04:13.278	00:00:11.823	709	-1024	-768	-1	-1	-1	-1	4	-1024	-768	-1	-1	-1	-1	4		0	0						Untertest2.avi	0	880	547	72	111				0	Content		-72	-111	11823571	2428342820
11840	09:04:13.294	00:00:11.840	710	-1024	-768	-1	-1	-1	-1	4	-1024	-768	-1	-1	-1	-1	4		0	0						Untertest2.avi	0	880	547	72	111				0	Content		-72	-111	11840166	2428359415
11857	09:04:13.311	00:00:11.856	711	-1024	-768	-1	-1	-1	-1	4	-1024	-768	-1	-1	-1	-1	4		0	0						Untertest2.avi	0	880	547	72	111				0	Content		-72	-111	11856833	2428376082
11874	09:04:13.328	00:00:11.873	712	-1024	-768	-1	-1	-1	-1	4	-1024	-768	-1	-1	-1	-1	4		0	0						Untertest2.avi	0	880	547	72	111				0	Content		-72	-111	11873740	2428392989
11890	09:04:13.344	00:00:11.890	713	-1024	-768	-1	-1	-1	-1	4	-1024	-768	-1	-1	-1	-1	4		0	0						Untertest2.avi	0	880	547	72	111				0	Content		-72	-111	11890407	2428409656
11907	09:04:13.361	00:00:11.907	714	-1024	-768	-1	-1	-1	-1	4	-1024	-768	-1	-1	-1	-1	4		0	0						Untertest2.avi	0	880	547	72	111				0	Content		-72	-111	11907357	2428426606
11924	09:04:13.378	00:00:11.924	715	-1024	-768	-1	-1	-1	-1	4	-1024	-768	-1	-1	-1	-1	4		0	0						Untertest2.avi	0	880	547	72	111				0	Content		-72	-111	11924024	2428443273
11941	09:04:13.395	00:00:11.940	716	-1024	-768	-1	-1	-1	-1	4	-1024	-768	-1	-1	-1	-1	4		0	0						Untertest2.avi	0	880	547	72	111				0	Content		-72	-111	11940691	2428459940
11958	09:04:13.412	00:00:11.957	717	-1024	-768	-1	-1	-1	-1	4	-1024	-768	-1	-1	-1	-1	4		0	0						Untertest2.avi	0	880	547	72	111				0	Content		-72	-111	11957973	2428477222
11975	09:04:13.429	00:00:11.974	718	-1024	-768	-1	-1	-1	-1	4	-1024	-768	-1	-1	-1	-1	4		0	0						Untertest2.avi	0	880	547	72	111				0	Content		-72	-111	11974640	2428493889
11991	09:04:13.445	00:00:11.990	719	-1024	-768	-1	-1	-1	-1	4	-1024	-768	-1	-1	-1	-1	4		0	0						Untertest2.avi	0	880	547	72	111				0	Content		-72	-111	11990845	2428510094
12008	09:04:13.462	00:00:12.007	720	-1024	-768	-1	-1	-1	-1	4	-1024	-768	-1	-1	-1	-1	4		0	0						Untertest2.avi	0	880	547	72	111				0	Content		-72	-111	12007512	2428526761
12024	09:04:13.478	00:00:12.024	721	-1024	-768	-1	-1	-1	-1	4	-1024	-768	-1	-1	-1	-1	4		0	0						Untertest2.avi	0	880	547	72	111				0	Content		-72	-111	12024179	2428543428
12040	09:04:13.494	00:00:12.039	722	-1024	-768	-1	-1	-1	-1	4	-1024	-768	-1	-1	-1	-1	4		0	0						Untertest2.avi	0	880	547	72	111				0	Content		-72	-111	12039998	2428559247
12057	09:04:13.511	00:00:12.056	723	-1024	-768	-1	-1	-1	-1	4	-1024	-768	-1	-1	-1	-1	4		0	0						Untertest2.avi	0	880	547	72	111				0	Content		-72	-111	12056633	2428575882
12073	09:04:13.527	00:00:12.073	724	-1024	-768	-1	-1	-1	-1	4	-1024	-768	-1	-1	-1	-1	4		0	0						Untertest2.avi	0	880	547	72	111				0	Content		-72	-111	12073314	2428592563
12090	09:04:13.544	00:00:12.089	725	-1024	-768	-1	-1	-1	-1	4	-1024	-768	-1	-1	-1	-1	4		0	0						Untertest2.avi	0	880	547	72	111				0	Content		-72	-111	12089981	2428609230
12107	09:04:13.561	00:00:12.106	726	-1024	-768	-1	-1	-1	-1	4	-1024	-768	-1	-1	-1	-1	4		0	0						Untertest2.avi	0	880	547	72	111				0	Content		-72	-111	12106648	2428625897
12123	09:04:13.577	00:00:12.123	727	-1024	-768	-1	-1	-1	-1	4	-1024	-768	-1	-1	-1	-1	4		0	0						Untertest2.avi	0	880	547	72	111				0	Content		-72	-111	12123297	2428642546
12140	09:04:13.594	00:00:12.139	728	-1024	-768	-1	-1	-1	-1	4	-1024	-768	-1	-1	-1	-1	4		0	0						Untertest2.avi	0	880	547	72	111				0	Content		-72	-111	12139865	2428659114
12157	09:04:13.611	00:00:12.156	729	-1024	-768	-1	-1	-1	-1	4	-1024	-768	-1	-1	-1	-1	4		0	0						Untertest2.avi	0	880	547	72	111				0	Content		-72	-111	12156801	2428676050
12173	09:04:13.627	00:00:12.173	730	-1024	-768	-1	-1	-1	-1	4	-1024	-768	-1	-1	-1	-1	4		0	0						Untertest2.avi	0	880	547	72	111				0	Content		-72	-111	12173468	2428692717
12190	09:04:13.644	00:00:12.190	731	-1024	-768	-1	-1	-1	-1	4	-1024	-768	-1	-1	-1	-1	4		0	0						Untertest2.avi	0	880	547	72	111				0	Content		-72	-111	12190481	2428709730
12207	09:04:13.661	00:00:12.207	732	-1024	-768	-1	-1	-1	-1	4	-1024	-768	-1	-1	-1	-1	4		0	0						Untertest2.avi	0	880	547	72	111				0	Content		-72	-111	12207148	2428726397
12224	09:04:13.678	00:00:12.223	733	-1024	-768	-1	-1	-1	-1	4	-1024	-768	-1	-1	-1	-1	4		0	0						Untertest2.avi	0	880	547	72	111				0	Content		-72	-111	12223815	2428743064
12241	09:04:13.695	00:00:12.240	734	-1024	-768	-1	-1	-1	-1	4	-1024	-768	-1	-1	-1	-1	4		0	0						Untertest2.avi	0	880	547	72	111				0	Content		-72	-111	12240876	2428760125
12258	09:04:13.712	00:00:12.257	735	-1024	-768	-1	-1	-1	-1	4	-1024	-768	-1	-1	-1	-1	4		0	0						Untertest2.avi	0	880	547	72	111				0	Content		-72	-111	12257543	2428776792
12274	09:04:13.728	00:00:12.274	736	-1024	-768	-1	-1	-1	-1	4	-1024	-768	-1	-1	-1	-1	4		0	0						Untertest2.avi	0	880	547	72	111				0	Content		-72	-111	12274210	2428793459
12291	09:04:13.745	00:00:12.290	737	-1024	-768	-1	-1	-1	-1	4	-1024	-768	-1	-1	-1	-1	4		0	0						Untertest2.avi	0	880	547	72	111				0	Content		-72	-111	12290507	2428809756
12307	09:04:13.761	00:00:12.307	738	-1024	-768	-1	-1	-1	-1	4	-1024	-768	-1	-1	-1	-1	4		0	0						Untertest2.avi	0	880	547	72	111				0	Content		-72	-111	12307174	2428826423
12324	09:04:13.778	00:00:12.323	739	-1024	-768	-1	-1	-1	-1	4	-1024	-768	-1	-1	-1	-1	4		0	0						Untertest2.avi	0	880	547	72	111				0	Content		-72	-111	12323842	2428843091
12340	09:04:13.794	00:00:12.340	740	-1024	-768	-1	-1	-1	-1	4	-1024	-768	-1	-1	-1	-1	4		0	0						Untertest2.avi	0	880	547	72	111				0	Content		-72	-111	12340261	2428859510
12357	09:04:13.811	00:00:12.356	741	-1024	-768	-1	-1	-1	-1	4	-1024	-768	-1	-1	-1	-1	4		0	0						Untertest2.avi	0	880	547	72	111				0	Content		-72	-111	12356928	2428876177
12374	09:04:13.828	00:00:12.373	742	-1024	-768	-1	-1	-1	-1	4	-1024	-768	-1	-1	-1	-1	4		0	0						Untertest2.avi	0	880	547	72	111				0	Content		-72	-111	12373595	2428892844
12390	09:04:13.844	00:00:12.389	743	-1024	-768	-1	-1	-1	-1	4	-1024	-768	-1	-1	-1	-1	4		0	0						Untertest2.avi	0	880	547	72	111				0	Content		-72	-111	12389971	2428909220
12407	09:04:13.861	00:00:12.406	744	-1024	-768	-1	-1	-1	-1	4	-1024	-768	-1	-1	-1	-1	4		0	0						Untertest2.avi	0	880	547	72	111				0	Content		-72	-111	12406638	2428925887
12423	09:04:13.877	00:00:12.423	745	-1024	-768	-1	-1	-1	-1	4	-1024	-768	-1	-1	-1	-1	4		0	0						Untertest2.avi	0	880	547	72	111				0	Content		-72	-111	12423093	2428942342
12440	09:04:13.894	00:00:12.439	746	-1024	-768	-1	-1	-1	-1	4	-1024	-768	-1	-1	-1	-1	4		0	0						Untertest2.avi	0	880	547	72	111				0	Content		-72	-111	12439769	2428959018
12456	09:04:13.910	00:00:12.456	747	-1024	-768	-1	-1	-1	-1	4	-1024	-768	-1	-1	-1	-1	4		0	0						Untertest2.avi	0	880	547	72	111				0	Content		-72	-111	12456366	2428975615
12473	09:04:13.927	00:00:12.473	748	-1024	-768	-1	-1	-1	-1	4	-1024	-768	-1	-1	-1	-1	4		0	0						Untertest2.avi	0	880	547	72	111				0	Content		-72	-111	12473033	2428992282
12490	09:04:13.944	00:00:12.489	749	-1024	-768	-1	-1	-1	-1	4	-1024	-768	-1	-1	-1	-1	4		0	0						Untertest2.avi	0	880	547	72	111				0	Content		-72	-111	12489941	2429009190
12507	09:04:13.961	00:00:12.506	750	-1024	-768	-1	-1	-1	-1	4	-1024	-768	-1	-1	-1	-1	4		0	0						Untertest2.avi	0	880	547	72	111				0	Content		-72	-111	12506608	2429025857
12524	09:04:13.978	00:00:12.523	751	-1024	-768	-1	-1	-1	-1	4	-1024	-768	-1	-1	-1	-1	4		0	0						Untertest2.avi	0	880	547	72	111				0	Content		-72	-111	12523601	2429042850
12540	09:04:13.994	00:00:12.540	752	-1024	-768	-1	-1	-1	-1	4	-1024	-768	-1	-1	-1	-1	4		0	0						Untertest2.avi	0	880	547	72	111				0	Content		-72	-111	12540268	2429059517
12557	09:04:14.011	00:00:12.556	753	-1024	-768	-1	-1	-1	-1	4	-1024	-768	-1	-1	-1	-1	4		0	0						Untertest2.avi	0	880	547	72	111				0	Content		-72	-111	12556935	2429076184
12574	09:04:14.028	00:00:12.574	754	-1024	-768	-1	-1	-1	-1	4	-1024	-768	-1	-1	-1	-1	4		0	0						Untertest2.avi	0	880	547	72	111				0	Content		-72	-111	12574026	2429093275
12591	09:04:14.045	00:00:12.590	755	-1024	-768	-1	-1	-1	-1	4	-1024	-768	-1	-1	-1	-1	4		0	0						Untertest2.avi	0	880	547	72	111				0	Content		-72	-111	12590693	2429109942
12607	09:04:14.061	00:00:12.607	756	-1024	-768	-1	-1	-1	-1	4	-1024	-768	-1	-1	-1	-1	4		0	0						Untertest2.avi	0	880	547	72	111				0	Content		-72	-111	12607360	2429126609
12624	09:04:14.078	00:00:12.623	757	-1024	-768	-1	-1	-1	-1	4	-1024	-768	-1	-1	-1	-1	4		0	0						Untertest2.avi	0	880	547	72	111				0	Content		-72	-111	12623645	2429142894
12640	09:04:14.094	00:00:12.640	758	-1024	-768	-1	-1	-1	-1	4	-1024	-768	-1	-1	-1	-1	4		0	0						Untertest2.avi	0	880	547	72	111				0	Content		-72	-111	12640312	2429159561
12657	09:04:14.111	00:00:12.656	759	-1024	-768	-1	-1	-1	-1	4	-1024	-768	-1	-1	-1	-1	4		0	0						Untertest2.avi	0	880	547	72	111				0	Content		-72	-111	12656979	2429176228
12673	09:04:14.127	00:00:12.672	760	-1024	-768	-1	-1	-1	-1	4	-1024	-768	-1	-1	-1	-1	4		0	0						Untertest2.avi	0	880	547	72	111				0	Content		-72	-111	12672825	2429192074
12690	09:04:14.144	00:00:12.689	761	-1024	-768	-1	-1	-1	-1	4	-1024	-768	-1	-1	-1	-1	4		0	0						Untertest2.avi	0	880	547	72	111				0	Content		-72	-111	12689579	2429208828
12706	09:04:14.160	00:00:12.706	762	-1024	-768	-1	-1	-1	-1	4	-1024	-768	-1	-1	-1	-1	4		0	0						Untertest2.avi	0	880	547	72	111				0	Content		-72	-111	12706263	2429225512
12723	09:04:14.177	00:00:12.722	763	-1024	-768	-1	-1	-1	-1	4	-1024	-768	-1	-1	-1	-1	4		0	0						Untertest2.avi	0	880	547	72	111				0	Content		-72	-111	12722930	2429242179
12740	09:04:14.194	00:00:12.739	764	-1024	-768	-1	-1	-1	-1	4	-1024	-768	-1	-1	-1	-1	4		0	0						Untertest2.avi	0	880	547	72	111				0	Content		-72	-111	12739597	2429258846
12756	09:04:14.210	00:00:12.756	765	-1024	-768	-1	-1	-1	-1	4	-1024	-768	-1	-1	-1	-1	4		0	0						Untertest2.avi	0	880	547	72	111				0	Content		-72	-111	12756245	2429275494
12773	09:04:14.227	00:00:12.772	766	-1024	-768	-1	-1	-1	-1	4	-1024	-768	-1	-1	-1	-1	4		0	0						Untertest2.avi	0	880	547	72	111				0	Content		-72	-111	12772815	2429292064
12790	09:04:14.244	00:00:12.789	767	-1024	-768	-1	-1	-1	-1	4	-1024	-768	-1	-1	-1	-1	4		0	0						Untertest2.avi	0	880	547	72	111				0	Content		-72	-111	12789752	2429309001
12806	09:04:14.260	00:00:12.806	768	-1024	-768	-1	-1	-1	-1	4	-1024	-768	-1	-1	-1	-1	4		0	0						Untertest2.avi	0	880	547	72	111				0	Content		-72	-111	12806419	2429325668
12824	09:04:14.278	00:00:12.823	769	-1024	-768	-1	-1	-1	-1	4	-1024	-768	-1	-1	-1	-1	4		0	0						Untertest2.avi	0	880	547	72	111				0	Content		-72	-111	12823552	2429342801
12840	09:04:14.294	00:00:12.840	770	-1024	-768	-1	-1	-1	-1	4	-1024	-768	-1	-1	-1	-1	4		0	0						Untertest2.avi	0	880	547	72	111				0	Content		-72	-111	12840220	2429359469
12857	09:04:14.311	00:00:12.857	771	-1024	-768	-1	-1	-1	-1	4	-1024	-768	-1	-1	-1	-1	4		0	0						Untertest2.avi	0	880	547	72	111				0	Content		-72	-111	12857249	2429376498
12874	09:04:14.328	00:00:12.873	772	-1024	-768	-1	-1	-1	-1	4	-1024	-768	-1	-1	-1	-1	4		0	0						Untertest2.avi	0	880	547	72	111				0	Content		-72	-111	12873916	2429393165
12891	09:04:14.345	00:00:12.890	773	-1024	-768	-1	-1	-1	-1	4	-1024	-768	-1	-1	-1	-1	4		0	0						Untertest2.avi	0	880	547	72	111				0	Content		-72	-111	12890583	2429409832
12908	09:04:14.362	00:00:12.907	774	-1024	-768	-1	-1	-1	-1	4	-1024	-768	-1	-1	-1	-1	4		0	0						Untertest2.avi	0	880	547	72	111				0	Content		-72	-111	12907931	2429427180
12924	09:04:14.378	00:00:12.923	775	-1024	-768	-1	-1	-1	-1	4	-1024	-768	-1	-1	-1	-1	4		0	0						Untertest2.avi	0	880	547	72	111				0	Content		-72	-111	12923972	2429443221
12941	09:04:14.395	00:00:12.940	776	-1024	-768	-1	-1	-1	-1	4	-1024	-768	-1	-1	-1	-1	4		0	0						Untertest2.avi	0	880	547	72	111				0	Content		-72	-111	12940639	2429459888
12957	09:04:14.411	00:00:12.957	777	-1024	-768	-1	-1	-1	-1	4	-1024	-768	-1	-1	-1	-1	4		0	0						Untertest2.avi	0	880	547	72	111				0	Content		-72	-111	12957306	2429476555
12973	09:04:14.427	00:00:12.973	778	-1024	-768	-1	-1	-1	-1	4	-1024	-768	-1	-1	-1	-1	4		0	0						Untertest2.avi	0	880	547	72	111				0	Content		-72	-111	12973303	2429492552
12990	09:04:14.444	00:00:12.989	779	-1024	-768	-1	-1	-1	-1	4	-1024	-768	-1	-1	-1	-1	4		0	0						Untertest2.avi	0	880	547	72	111				0	Content		-72	-111	12989970	2429509219
13006	09:04:14.460	00:00:13.006	780	-1024	-768	-1	-1	-1	-1	4	-1024	-768	-1	-1	-1	-1	4		0	0						Untertest2.avi	0	880	547	72	111				0	Content		-72	-111	13006045	2429525294
13023	09:04:14.477	00:00:13.022	781	-1024	-768	-1	-1	-1	-1	4	-1024	-768	-1	-1	-1	-1	4		0	0						Untertest2.avi	0	880	547	72	111				0	Content		-72	-111	13022723	2429541972
13039	09:04:14.493	00:00:13.039	782	-1024	-768	-1	-1	-1	-1	4	-1024	-768	-1	-1	-1	-1	4		0	0						Untertest2.avi	0	880	547	72	111				0	Content		-72	-111	13039319	2429558568
13056	09:04:14.510	00:00:13.055	783	-1024	-768	-1	-1	-1	-1	4	-1024	-768	-1	-1	-1	-1	4		0	0						Untertest2.avi	0	880	547	72	111				0	Content		-72	-111	13055986	2429575235
13073	09:04:14.527	00:00:13.072	784	-1024	-768	-1	-1	-1	-1	4	-1024	-768	-1	-1	-1	-1	4		0	0						Untertest2.avi	0	880	547	72	111				0	Content		-72	-111	13072886	2429592135
13090	09:04:14.544	00:00:13.089	785	-1024	-768	-1	-1	-1	-1	4	-1024	-768	-1	-1	-1	-1	4		0	0						Untertest2.avi	0	880	547	72	111				0	Content		-72	-111	13089553	2429608802
13107	09:04:14.561	00:00:13.106	786	-1024	-768	-1	-1	-1	-1	4	-1024	-768	-1	-1	-1	-1	4		0	0						Untertest2.avi	0	880	547	72	111				0	Content		-72	-111	13106548	2429625797
13123	09:04:14.577	00:00:13.123	787	-1024	-768	-1	-1	-1	-1	4	-1024	-768	-1	-1	-1	-1	4		0	0						Untertest2.avi	0	880	547	72	111				0	Content		-72	-111	13123215	2429642464
13140	09:04:14.594	00:00:13.139	788	-1024	-768	-1	-1	-1	-1	4	-1024	-768	-1	-1	-1	-1	4		0	0						Untertest2.avi	0	880	547	72	111				0	Content		-72	-111	13139882	2429659131
13157	09:04:14.611	00:00:13.156	789	-1024	-768	-1	-1	-1	-1	4	-1024	-768	-1	-1	-1	-1	4		0	0						Untertest2.avi	0	880	547	72	111				0	Content		-72	-111	13156973	2429676222
13174	09:04:14.628	00:00:13.173	790	-1024	-768	-1	-1	-1	-1	4	-1024	-768	-1	-1	-1	-1	4		0	0						Untertest2.avi	0	880	547	72	111				0	Content		-72	-111	13173640	2429692889
13190	09:04:14.644	00:00:13.190	791	-1024	-768	-1	-1	-1	-1	4	-1024	-768	-1	-1	-1	-1	4		0	0						Untertest2.avi	0	880	547	72	111				0	Content		-72	-111	13190307	2429709556
13207	09:04:14.661	00:00:13.206	792	-1024	-768	-1	-1	-1	-1	4	-1024	-768	-1	-1	-1	-1	4		0	0						Untertest2.avi	0	880	547	72	111				0	Content		-72	-111	13206674	2429725923
13223	09:04:14.677	00:00:13.223	793	-1024	-768	-1	-1	-1	-1	4	-1024	-768	-1	-1	-1	-1	4		0	0						Untertest2.avi	0	880	547	72	111				0	Content		-72	-111	13223341	2429742590
13240	09:04:14.694	00:00:13.240	794	-1024	-768	-1	-1	-1	-1	4	-1024	-768	-1	-1	-1	-1	4		0	0						Untertest2.avi	0	880	547	72	111				0	Content		-72	-111	13240008	2429759257
13257	09:04:14.711	00:00:13.256	795	-1024	-768	-1	-1	-1	-1	4	-1024	-768	-1	-1	-1	-1	4		0	0						Untertest2.avi	0	880	547	72	111				0	Content		-72	-111	13256675	2429775924
13273	09:04:14.727	00:00:13.272	796	-1024	-768	-1	-1	-1	-1	4	-1024	-768	-1	-1	-1	-1	4		0	0						Untertest2.avi	0	880	547	72	111				0	Content		-72	-111	13272907	2429792156
13290	09:04:14.744	00:00:13.289	797	-1024	-768	-1	-1	-1	-1	4	-1024	-768	-1	-1	-1	-1	4		0	0						Untertest2.avi	0	880	547	72	111				0	Content		-72	-111	13289574	2429808823
13306	09:04:14.760	00:00:13.306	798	-1024	-768	-1	-1	-1	-1	4	-1024	-768	-1	-1	-1	-1	4		0	0						Untertest2.avi	0	880	547	72	111				0	Content		-72	-111	13306097	2429825346
13323	09:04:14.777	00:00:13.322	799	-1024	-768	-1	-1	-1	-1	4	-1024	-768	-1	-1	-1	-1	4		0	0						Untertest2.avi	0	880	547	72	111				0	Content		-72	-111	13322764	2429842013
13339	09:04:14.793	00:00:13.339	800	-1024	-768	-1	-1	-1	-1	4	-1024	-768	-1	-1	-1	-1	4		0	0						Untertest2.avi	0	880	547	72	111				0	Content		-72	-111	13339431	2429858680
13356	09:04:14.810	00:00:13.355	801	-1024	-768	-1	-1	-1	-1	4	-1024	-768	-1	-1	-1	-1	4		0	0						Untertest2.avi	0	880	547	72	111				0	Content		-72	-111	13355943	2429875192
13373	09:04:14.827	00:00:13.372	802	-1024	-768	-1	-1	-1	-1	4	-1024	-768	-1	-1	-1	-1	4		0	0						Untertest2.avi	0	880	547	72	111				0	Content		-72	-111	13372610	2429891859
13389	09:04:14.843	00:00:13.389	803	-1024	-768	-1	-1	-1	-1	4	-1024	-768	-1	-1	-1	-1	4		0	0						Untertest2.avi	0	880	547	72	111				0	Content		-72	-111	13389190	2429908439
13406	09:04:14.860	00:00:13.405	804	-1024	-768	-1	-1	-1	-1	4	-1024	-768	-1	-1	-1	-1	4		0	0						Untertest2.avi	0	880	547	72	111				0	Content		-72	-111	13405755	2429925004
13423	09:04:14.877	00:00:13.422	805	-1024	-768	-1	-1	-1	-1	4	-1024	-768	-1	-1	-1	-1	4		0	0						Untertest2.avi	0	880	547	72	111				0	Content		-72	-111	13422690	2429941939
13439	09:04:14.893	00:00:13.439	806	-1024	-768	-1	-1	-1	-1	4	-1024	-768	-1	-1	-1	-1	4		0	0						Untertest2.avi	0	880	547	72	111				0	Content		-72	-111	13439357	2429958606
13456	09:04:14.910	00:00:13.456	807	-1024	-768	-1	-1	-1	-1	4	-1024	-768	-1	-1	-1	-1	4		0	0						Untertest2.avi	0	880	547	72	111				0	Content		-72	-111	13456493	2429975742
13473	09:04:14.927	00:00:13.473	808	-1024	-768	-1	-1	-1	-1	4	-1024	-768	-1	-1	-1	-1	4		0	0						Untertest2.avi	0	880	547	72	111				0	Content		-72	-111	13473160	2429992409
13490	09:04:14.944	00:00:13.490	809	-1024	-768	-1	-1	-1	-1	4	-1024	-768	-1	-1	-1	-1	4		0	0						Untertest2.avi	0	880	547	72	111				0	Content		-72	-111	13490189	2430009438
13507	09:04:14.961	00:00:13.506	810	-1024	-768	-1	-1	-1	-1	4	-1024	-768	-1	-1	-1	-1	4		0	0						Untertest2.avi	0	880	547	72	111				0	Content		-72	-111	13506856	2430026105
13524	09:04:14.978	00:00:13.523	811	-1024	-768	-1	-1	-1	-1	4	-1024	-768	-1	-1	-1	-1	4		0	0						Untertest2.avi	0	880	547	72	111				0	Content		-72	-111	13523523	2430042772
13540	09:04:14.994	00:00:13.539	812	-1024	-768	-1	-1	-1	-1	4	-1024	-768	-1	-1	-1	-1	4		0	0						Untertest2.avi	0	880	547	72	111				0	Content		-72	-111	13539578	2430058827
13556	09:04:15.010	00:00:13.556	813	-1024	-768	-1	-1	-1	-1	4	-1024	-768	-1	-1	-1	-1	4		0	0						Untertest2.avi	0	880	547	72	111				0	Content		-72	-111	13556245	2430075494
13573	09:04:15.027	00:00:13.572	814	-1024	-768	-1	-1	-1	-1	4	-1024	-768	-1	-1	-1	-1	4		0	0						Untertest2.avi	0	880	547	72	111				0	Content		-72	-111	13572705	2430091954
13589	09:04:15.043	00:00:13.589	815	-1024	-768	-1	-1	-1	-1	4	-1024	-768	-1	-1	-1	-1	4		0	0						Untertest2.avi	0	880	547	72	111				0	Content		-72	-111	13589372	2430108621
13606	09:04:15.060	00:00:13.606	816	-1024	-768	-1	-1	-1	-1	4	-1024	-768	-1	-1	-1	-1	4		0	0						Untertest2.avi	0	880	547	72	111				0	Content		-72	-111	13606039	2430125288
13622	09:04:15.076	00:00:13.622	817	-1024	-768	-1	-1	-1	-1	4	-1024	-768	-1	-1	-1	-1	4		0	0						Untertest2.avi	0	880	547	72	111				0	Content		-72	-111	13622451	2430141700
13639	09:04:15.093	00:00:13.639	818	-1024	-768	-1	-1	-1	-1	4	-1024	-768	-1	-1	-1	-1	4		0	0						Untertest2.avi	0	880	547	72	111				0	Content		-72	-111	13639118	2430158367
13656	09:04:15.110	00:00:13.655	819	-1024	-768	-1	-1	-1	-1	4	-1024	-768	-1	-1	-1	-1	4		0	0						Untertest2.avi	0	880	547	72	111				0	Content		-72	-111	13655611	2430174860
13672	09:04:15.126	00:00:13.672	820	-1024	-768	-1	-1	-1	-1	4	-1024	-768	-1	-1	-1	-1	4		0	0						Untertest2.avi	0	880	547	72	111				0	Content		-72	-111	13672289	2430191538
13689	09:04:15.143	00:00:13.688	821	-1024	-768	-1	-1	-1	-1	4	-1024	-768	-1	-1	-1	-1	4		0	0						Untertest2.avi	0	880	547	72	111				0	Content		-72	-111	13688886	2430208135
13706	09:04:15.160	00:00:13.705	822	-1024	-768	-1	-1	-1	-1	4	-1024	-768	-1	-1	-1	-1	4		0	0						Untertest2.avi	0	880	547	72	111				0	Content		-72	-111	13705553	2430224802
13722	09:04:15.176	00:00:13.722	823	-1024	-768	-1	-1	-1	-1	4	-1024	-768	-1	-1	-1	-1	4		0	0						Untertest2.avi	0	880	547	72	111				0	Content		-72	-111	13722453	2430241702
13739	09:04:15.193	00:00:13.739	824	-1024	-768	-1	-1	-1	-1	4	-1024	-768	-1	-1	-1	-1	4		0	0						Untertest2.avi	0	880	547	72	111				0	Content		-72	-111	13739120	2430258369
13756	09:04:15.210	00:00:13.756	825	-1024	-768	-1	-1	-1	-1	4	-1024	-768	-1	-1	-1	-1	4		0	0						Untertest2.avi	0	880	547	72	111				0	Content		-72	-111	13756114	2430275363
13773	09:04:15.227	00:00:13.772	826	-1024	-768	-1	-1	-1	-1	4	-1024	-768	-1	-1	-1	-1	4		0	0						Untertest2.avi	0	880	547	72	111				0	Content		-72	-111	13772781	2430292030
13789	09:04:15.243	00:00:13.789	827	-1024	-768	-1	-1	-1	-1	4	-1024	-768	-1	-1	-1	-1	4		0	0						Untertest2.avi	0	880	547	72	111				0	Content		-72	-111	13789448	2430308697
13807	09:04:15.261	00:00:13.806	828	-1024	-768	-1	-1	-1	-1	4	-1024	-768	-1	-1	-1	-1	4		0	0						Untertest2.avi	0	880	547	72	111				0	Content		-72	-111	13806715	2430325964
13823	09:04:15.277	00:00:13.823	829	-1024	-768	-1	-1	-1	-1	4	-1024	-768	-1	-1	-1	-1	4		0	0						Untertest2.avi	0	880	547	72	111				0	Content		-72	-111	13823382	2430342631
13840	09:04:15.294	00:00:13.839	830	-1024	-768	-1	-1	-1	-1	4	-1024	-768	-1	-1	-1	-1	4		0	0						Untertest2.avi	0	880	547	72	111				0	Content		-72	-111	13839619	2430358868
13856	09:04:15.310	00:00:13.856	831	-1024	-768	-1	-1	-1	-1	4	-1024	-768	-1	-1	-1	-1	4		0	0						Untertest2.avi	0	880	547	72	111				0	Content		-72	-111	13856286	2430375535
13873	09:04:15.327	00:00:13.872	832	-1024	-768	-1	-1	-1	-1	4	-1024	-768	-1	-1	-1	-1	4		0	0						Untertest2.avi	0	880	547	72	111				0	Content		-72	-111	13872953	2430392202
13889	09:04:15.343	00:00:13.889	833	-1024	-768	-1	-1	-1	-1	4	-1024	-768	-1	-1	-1	-1	4		0	0						Untertest2.avi	0	880	547	72	111				0	Content		-72	-111	13889146	2430408395
13906	09:04:15.360	00:00:13.905	834	-1024	-768	-1	-1	-1	-1	4	-1024	-768	-1	-1	-1	-1	4		0	0						Untertest2.avi	0	880	547	72	111				0	Content		-72	-111	13905814	2430425063
13922	09:04:15.376	00:00:13.922	835	-1024	-768	-1	-1	-1	-1	4	-1024	-768	-1	-1	-1	-1	4		0	0						Untertest2.avi	0	880	547	72	111				0	Content		-72	-111	13922086	2430441335
13939	09:04:15.393	00:00:13.938	836	-1024	-768	-1	-1	-1	-1	4	-1024	-768	-1	-1	-1	-1	4		0	0						Untertest2.avi	0	880	547	72	111				0	Content		-72	-111	13938710	2430457959
13955	09:04:15.409	00:00:13.955	837	-1024	-768	-1	-1	-1	-1	4	-1024	-768	-1	-1	-1	-1	4		0	0						Untertest2.avi	0	880	547	72	111				0	Content		-72	-111	13955332	2430474581
13972	09:04:15.426	00:00:13.971	838	-1024	-768	-1	-1	-1	-1	4	-1024	-768	-1	-1	-1	-1	4		0	0						Untertest2.avi	0	880	547	72	111				0	Content		-72	-111	13971999	2430491248
13989	09:04:15.443	00:00:13.988	839	-1024	-768	-1	-1	-1	-1	4	-1024	-768	-1	-1	-1	-1	4		0	0						Untertest2.avi	0	880	547	72	111				0	Content		-72	-111	13988661	2430507910
14005	09:04:15.459	00:00:14.005	840	-1024	-768	-1	-1	-1	-1	4	-1024	-768	-1	-1	-1	-1	4		0	0						Untertest2.avi	0	880	547	72	111				0	Content		-72	-111	14005328	2430524577
14022	09:04:15.476	00:00:14.022	841	-1024	-768	-1	-1	-1	-1	4	-1024	-768	-1	-1	-1	-1	4		0	0						Untertest2.avi	0	880	547	72	111				0	Content		-72	-111	14022159	2430541408
14039	09:04:15.493	00:00:14.038	842	-1024	-768	-1	-1	-1	-1	4	-1024	-768	-1	-1	-1	-1	4		0	0						Untertest2.avi	0	880	547	72	111				0	Content		-72	-111	14038826	2430558075
14055	09:04:15.509	00:00:14.055	843	-1024	-768	-1	-1	-1	-1	4	-1024	-768	-1	-1	-1	-1	4		0	0						Untertest2.avi	0	880	547	72	111				0	Content		-72	-111	14055493	2430574742
14073	09:04:15.527	00:00:14.072	844	-1024	-768	-1	-1	-1	-1	4	-1024	-768	-1	-1	-1	-1	4		0	0						Untertest2.avi	0	880	547	72	111				0	Content		-72	-111	14072662	2430591911
14089	09:04:15.543	00:00:14.089	845	-1024	-768	-1	-1	-1	-1	4	-1024	-768	-1	-1	-1	-1	4		0	0						Untertest2.avi	0	880	547	72	111				0	Content		-72	-111	14089329	2430608578
14106	09:04:15.560	00:00:14.106	846	-1024	-768	-1	-1	-1	-1	4	-1024	-768	-1	-1	-1	-1	4		0	0						Untertest2.avi	0	880	547	72	111				0	Content		-72	-111	14106367	2430625616
14123	09:04:15.577	00:00:14.123	847	-1024	-768	-1	-1	-1	-1	4	-1024	-768	-1	-1	-1	-1	4		0	0						Untertest2.avi	0	880	547	72	111				0	Content		-72	-111	14123034	2430642283
14140	09:04:15.594	00:00:14.139	848	-1024	-768	-1	-1	-1	-1	4	-1024	-768	-1	-1	-1	-1	4		0	0						Untertest2.avi	0	880	547	72	111				0	Content		-72	-111	14139701	2430658950
14157	09:04:15.611	00:00:14.157	849	-1024	-768	-1	-1	-1	-1	4	-1024	-768	-1	-1	-1	-1	4		0	0						Untertest2.avi	0	880	547	72	111				0	Content		-72	-111	14157061	2430676310
14173	09:04:15.627	00:00:14.173	850	-1024	-768	-1	-1	-1	-1	4	-1024	-768	-1	-1	-1	-1	4		0	0						Untertest2.avi	0	880	547	72	111				0	Content		-72	-111	14173102	2430692351
14190	09:04:15.644	00:00:14.189	851	-1024	-768	-1	-1	-1	-1	4	-1024	-768	-1	-1	-1	-1	4		0	0						Untertest2.avi	0	880	547	72	111				0	Content		-72	-111	14189769	2430709018
14206	09:04:15.660	00:00:14.206	852	-1024	-768	-1	-1	-1	-1	4	-1024	-768	-1	-1	-1	-1	4		0	0						Untertest2.avi	0	880	547	72	111				0	Content		-72	-111	14206436	2430725685
14222	09:04:15.676	00:00:14.222	853	-1024	-768	-1	-1	-1	-1	4	-1024	-768	-1	-1	-1	-1	4		0	0						Untertest2.avi	0	880	547	72	111				0	Content		-72	-111	14222496	2430741745
14239	09:04:15.693	00:00:14.239	854	-1024	-768	-1	-1	-1	-1	4	-1024	-768	-1	-1	-1	-1	4		0	0						Untertest2.avi	0	880	547	72	111				0	Content		-72	-111	14239163	2430758412
14255	09:04:15.709	00:00:14.255	855	-1024	-768	-1	-1	-1	-1	4	-1024	-768	-1	-1	-1	-1	4		0	0						Untertest2.avi	0	880	547	72	111				0	Content		-72	-111	14255176	2430774425
14272	09:04:15.726	00:00:14.271	856	-1024	-768	-1	-1	-1	-1	4	-1024	-768	-1	-1	-1	-1	4		0	0						Untertest2.avi	0	880	547	72	111				0	Content		-72	-111	14271855	2430791104
14288	09:04:15.742	00:00:14.288	857	-1024	-768	-1	-1	-1	-1	4	-1024	-768	-1	-1	-1	-1	4		0	0						Untertest2.avi	0	880	547	72	111				0	Content		-72	-111	14288451	2430807700
14305	09:04:15.759	00:00:14.305	858	-1024	-768	-1	-1	-1	-1	4	-1024	-768	-1	-1	-1	-1	4		0	0						Untertest2.avi	0	880	547	72	111				0	Content		-72	-111	14305118	2430824367
14322	09:04:15.776	00:00:14.322	859	-1024	-768	-1	-1	-1	-1	4	-1024	-768	-1	-1	-1	-1	4		0	0						Untertest2.avi	0	880	547	72	111				0	Content		-72	-111	14322018	2430841267
14339	09:04:15.793	00:00:14.338	860	-1024	-768	-1	-1	-1	-1	4	-1024	-768	-1	-1	-1	-1	4		0	0						Untertest2.avi	0	880	547	72	111				0	Content		-72	-111	14338685	2430857934
14356	09:04:15.810	00:00:14.355	861	-1024	-768	-1	-1	-1	-1	4	-1024	-768	-1	-1	-1	-1	4		0	0						Untertest2.avi	0	880	547	72	111				0	Content		-72	-111	14355685	2430874934
14372	09:04:15.826	00:00:14.372	862	-1024	-768	-1	-1	-1	-1	4	-1024	-768	-1	-1	-1	-1	4		0	0						Untertest2.avi	0	880	547	72	111				0	Content		-72	-111	14372352	2430891601
14389	09:04:15.843	00:00:14.389	863	-1024	-768	-1	-1	-1	-1	4	-1024	-768	-1	-1	-1	-1	4		0	0						Untertest2.avi	0	880	547	72	111				0	Content		-72	-111	14389019	2430908268
14406	09:04:15.860	00:00:14.406	864	-1024	-768	-1	-1	-1	-1	4	-1024	-768	-1	-1	-1	-1	4		0	0						Untertest2.avi	0	880	547	72	111				0	Content		-72	-111	14406285	2430925534
14423	09:04:15.877	00:00:14.422	865	-1024	-768	-1	-1	-1	-1	4	-1024	-768	-1	-1	-1	-1	4		0	0						Untertest2.avi	0	880	547	72	111				0	Content		-72	-111	14422952	2430942201
14439	09:04:15.893	00:00:14.439	866	-1024	-768	-1	-1	-1	-1	4	-1024	-768	-1	-1	-1	-1	4		0	0						Untertest2.avi	0	880	547	72	111				0	Content		-72	-111	14439190	2430958439
14456	09:04:15.910	00:00:14.455	867	-1024	-768	-1	-1	-1	-1	4	-1024	-768	-1	-1	-1	-1	4		0	0						Untertest2.avi	0	880	547	72	111				0	Content		-72	-111	14455857	2430975106
14473	09:04:15.927	00:00:14.472	868	-1024	-768	-1	-1	-1	-1	4	-1024	-768	-1	-1	-1	-1	4		0	0						Untertest2.avi	0	880	547	72	111				0	Content		-72	-111	14472524	2430991773
14489	09:04:15.943	00:00:14.488	869	-1024	-768	-1	-1	-1	-1	4	-1024	-768	-1	-1	-1	-1	4		0	0						Untertest2.avi	0	880	547	72	111				0	Content		-72	-111	14488780	2431008029
14505	09:04:15.959	00:00:14.505	870	-1024	-768	-1	-1	-1	-1	4	-1024	-768	-1	-1	-1	-1	4		0	0						Untertest2.avi	0	880	547	72	111				0	Content		-72	-111	14505447	2431024696
14522	09:04:15.976	00:00:14.521	871	-1024	-768	-1	-1	-1	-1	4	-1024	-768	-1	-1	-1	-1	4		0	0						Untertest2.avi	0	880	547	72	111				0	Content		-72	-111	14521976	2431041225
14539	09:04:15.993	00:00:14.538	872	-1024	-768	-1	-1	-1	-1	4	-1024	-768	-1	-1	-1	-1	4		0	0						Untertest2.avi	0	880	547	72	111				0	Content		-72	-111	14538643	2431057892
14555	09:04:16.009	00:00:14.555	873	-1024	-768	-1	-1	-1	-1	4	-1024	-768	-1	-1	-1	-1	4		0	0						Untertest2.avi	0	880	547	72	111				0	Content		-72	-111	14555310	2431074559
14572	09:04:16.026	00:00:14.571	874	-1024	-768	-1	-1	-1	-1	4	-1024	-768	-1	-1	-1	-1	4		0	0						Untertest2.avi	0	880	547	72	111				0	Content		-72	-111	14571821	2431091070
14588	09:04:16.042	00:00:14.588	875	-1024	-768	-1	-1	-1	-1	4	-1024	-768	-1	-1	-1	-1	4		0	0						Untertest2.avi	0	880	547	72	111				0	Content		-72	-111	14588488	2431107737
14605	09:04:16.059	00:00:14.605	876	-1024	-768	-1	-1	-1	-1	4	-1024	-768	-1	-1	-1	-1	4		0	0						Untertest2.avi	0	880	547	72	111				0	Content		-72	-111	14605094	2431124343
14622	09:04:16.076	00:00:14.621	877	-1024	-768	-1	-1	-1	-1	4	-1024	-768	-1	-1	-1	-1	4		0	0						Untertest2.avi	0	880	547	72	111				0	Content		-72	-111	14621761	2431141010
14638	09:04:16.092	00:00:14.638	878	-1024	-768	-1	-1	-1	-1	4	-1024	-768	-1	-1	-1	-1	4		0	0						Untertest2.avi	0	880	547	72	111				0	Content		-72	-111	14638428	2431157677
14655	09:04:16.109	00:00:14.654	879	-1024	-768	-1	-1	-1	-1	4	-1024	-768	-1	-1	-1	-1	4		0	0						Untertest2.avi	0	880	547	72	111				0	Content		-72	-111	14654976	2431174225
14672	09:04:16.126	00:00:14.671	880	-1024	-768	-1	-1	-1	-1	4	-1024	-768	-1	-1	-1	-1	4		0	0						Untertest2.avi	0	880	547	72	111				0	Content		-72	-111	14671643	2431190892
14688	09:04:16.142	00:00:14.688	881	-1024	-768	-1	-1	-1	-1	4	-1024	-768	-1	-1	-1	-1	4		0	0						Untertest2.avi	0	880	547	72	111				0	Content		-72	-111	14688477	2431207726
14705	09:04:16.159	00:00:14.705	882	-1024	-768	-1	-1	-1	-1	4	-1024	-768	-1	-1	-1	-1	4		0	0						Untertest2.avi	0	880	547	72	111				0	Content		-72	-111	14705145	2431224394
14722	09:04:16.176	00:00:14.721	883	-1024	-768	-1	-1	-1	-1	4	-1024	-768	-1	-1	-1	-1	4		0	0						Untertest2.avi	0	880	547	72	111				0	Content		-72	-111	14721812	2431241061
14739	09:04:16.193	00:00:14.738	884	-1024	-768	-1	-1	-1	-1	4	-1024	-768	-1	-1	-1	-1	4		0	0						Untertest2.avi	0	880	547	72	111				0	Content		-72	-111	14738797	2431258046
14755	09:04:16.209	00:00:14.755	885	-1024	-768	-1	-1	-1	-1	4	-1024	-768	-1	-1	-1	-1	4		0	0						Untertest2.avi	0	880	547	72	111				0	Content		-72	-111	14755464	2431274713
14772	09:04:16.226	00:00:14.772	886	-1024	-768	-1	-1	-1	-1	4	-1024	-768	-1	-1	-1	-1	4		0	0						Untertest2.avi	0	880	547	72	111				0	Content		-72	-111	14772131	2431291380
14789	09:04:16.243	00:00:14.789	887	-1024	-768	-1	-1	-1	-1	4	-1024	-768	-1	-1	-1	-1	4		0	0						Untertest2.avi	0	880	547	72	111				0	Content		-72	-111	14789179	2431308428
14806	09:04:16.260	00:00:14.805	888	-1024	-768	-1	-1	-1	-1	4	-1024	-768	-1	-1	-1	-1	4		0	0						Untertest2.avi	0	880	547	72	111				0	Content		-72	-111	14805846	2431325095
14823	09:04:16.277	00:00:14.822	889	-1024	-768	-1	-1	-1	-1	4	-1024	-768	-1	-1	-1	-1	4		0	0						Untertest2.avi	0	880	547	72	111				0	Content		-72	-111	14822513	2431341762
14839	09:04:16.293	00:00:14.838	890	-1024	-768	-1	-1	-1	-1	4	-1024	-768	-1	-1	-1	-1	4		0	0						Untertest2.avi	0	880	547	72	111				0	Content		-72	-111	14838688	2431357937
14855	09:04:16.309	00:00:14.855	891	-1024	-768	-1	-1	-1	-1	4	-1024	-768	-1	-1	-1	-1	4		0	0						Untertest2.avi	0	880	547	72	111				0	Content		-72	-111	14855355	2431374604
14872	09:04:16.326	00:00:14.871	892	-1024	-768	-1	-1	-1	-1	4	-1024	-768	-1	-1	-1	-1	4		0	0						Untertest2.avi	0	880	547	72	111				0	Content		-72	-111	14871823	2431391072
14888	09:04:16.342	00:00:14.888	893	-1024	-768	-1	-1	-1	-1	4	-1024	-768	-1	-1	-1	-1	4		0	0						Untertest2.avi	0	880	547	72	111				0	Content		-72	-111	14888490	2431407739
14905	09:04:16.359	00:00:14.905	894	-1024	-768	-1	-1	-1	-1	4	-1024	-768	-1	-1	-1	-1	4		0	0						Untertest2.avi	0	880	547	72	111				0	Content		-72	-111	14905157	2431424406
14922	09:04:16.376	00:00:14.921	895	-1024	-768	-1	-1	-1	-1	4	-1024	-768	-1	-1	-1	-1	4		0	0						Untertest2.avi	0	880	547	72	111				0	Content		-72	-111	14921579	2431440828
14938	09:04:16.392	00:00:14.938	896	-1024	-768	-1	-1	-1	-1	4	-1024	-768	-1	-1	-1	-1	4		0	0						Untertest2.avi	0	880	547	72	111				0	Content		-72	-111	14938246	2431457495
14955	09:04:16.409	00:00:14.954	897	-1024	-768	-1	-1	-1	-1	4	-1024	-768	-1	-1	-1	-1	4		0	0						Untertest2.avi	0	880	547	72	111				0	Content		-72	-111	14954747	2431473996
14971	09:04:16.425	00:00:14.971	898	-1024	-768	-1	-1	-1	-1	4	-1024	-768	-1	-1	-1	-1	4		0	0						Untertest2.avi	0	880	547	72	111				0	Content		-72	-111	14971424	2431490673
14988	09:04:16.442	00:00:14.988	899	-1024	-768	-1	-1	-1	-1	4	-1024	-768	-1	-1	-1	-1	4		0	0						Untertest2.avi	0	880	547	72	111				0	Content		-72	-111	14988020	2431507269
15005	09:04:16.459	00:00:15.004	900	-1024	-768	-1	-1	-1	-1	4	-1024	-768	-1	-1	-1	-1	4		0	0						Untertest2.avi	0	880	547	72	111				0	Content		-72	-111	15004687	2431523936
15022	09:04:16.476	00:00:15.021	901	-1024	-768	-1	-1	-1	-1	4	-1024	-768	-1	-1	-1	-1	4		0	0						Untertest2.avi	0	880	547	72	111				0	Content		-72	-111	15021588	2431540837
15038	09:04:16.492	00:00:15.038	902	-1024	-768	-1	-1	-1	-1	4	-1024	-768	-1	-1	-1	-1	4		0	0						Untertest2.avi	0	880	547	72	111				0	Content		-72	-111	15038255	2431557504
15055	09:04:16.509	00:00:15.055	903	-1024	-768	-1	-1	-1	-1	4	-1024	-768	-1	-1	-1	-1	4		0	0						Untertest2.avi	0	880	547	72	111				0	Content		-72	-111	15055251	2431574500
15072	09:04:16.526	00:00:15.071	904	-1024	-768	-1	-1	-1	-1	4	-1024	-768	-1	-1	-1	-1	4		0	0						Untertest2.avi	0	880	547	72	111				0	Content		-72	-111	15071918	2431591167
15089	09:04:16.543	00:00:15.088	905	-1024	-768	-1	-1	-1	-1	4	-1024	-768	-1	-1	-1	-1	4		0	0						Untertest2.avi	0	880	547	72	111				0	Content		-72	-111	15088585	2431607834
15106	09:04:16.560	00:00:15.105	906	-1024	-768	-1	-1	-1	-1	4	-1024	-768	-1	-1	-1	-1	4		0	0						Untertest2.avi	0	880	547	72	111				0	Content		-72	-111	15105827	2431625076
15122	09:04:16.576	00:00:15.122	907	-1024	-768	-1	-1	-1	-1	4	-1024	-768	-1	-1	-1	-1	4		0	0						Untertest2.avi	0	880	547	72	111				0	Content		-72	-111	15122494	2431641743
15139	09:04:16.593	00:00:15.138	908	-1024	-768	-1	-1	-1	-1	4	-1024	-768	-1	-1	-1	-1	4		0	0						Untertest2.avi	0	880	547	72	111				0	Content		-72	-111	15138734	2431657983
15155	09:04:16.609	00:00:15.155	909	-1024	-768	-1	-1	-1	-1	4	-1024	-768	-1	-1	-1	-1	4		0	0						Untertest2.avi	0	880	547	72	111				0	Content		-72	-111	15155401	2431674650
15172	09:04:16.626	00:00:15.172	910	-1024	-768	-1	-1	-1	-1	4	-1024	-768	-1	-1	-1	-1	4		0	0						Untertest2.avi	0	880	547	72	111				0	Content		-72	-111	15172068	2431691317
15188	09:04:16.642	00:00:15.188	911	-1024	-768	-1	-1	-1	-1	4	-1024	-768	-1	-1	-1	-1	4		0	0						Untertest2.avi	0	880	547	72	111				0	Content		-72	-111	15188264	2431707513
15205	09:04:16.659	00:00:15.204	912	-1024	-768	-1	-1	-1	-1	4	-1024	-768	-1	-1	-1	-1	4		0	0						Untertest2.avi	0	880	547	72	111				0	Content		-72	-111	15204931	2431724180
15221	09:04:16.675	00:00:15.221	913	-1024	-768	-1	-1	-1	-1	4	-1024	-768	-1	-1	-1	-1	4		0	0						Untertest2.avi	0	880	547	72	111				0	Content		-72	-111	15221441	2431740690
15238	09:04:16.692	00:00:15.238	914	-1024	-768	-1	-1	-1	-1	4	-1024	-768	-1	-1	-1	-1	4		0	0						Untertest2.avi	0	880	547	72	111				0	Content		-72	-111	15238108	2431757357
15255	09:04:16.709	00:00:15.254	915	-1024	-768	-1	-1	-1	-1	4	-1024	-768	-1	-1	-1	-1	4		0	0						Untertest2.avi	0	880	547	72	111				0	Content		-72	-111	15254775	2431774024
15271	09:04:16.725	00:00:15.271	916	-1024	-768	-1	-1	-1	-1	4	-1024	-768	-1	-1	-1	-1	4		0	0						Untertest2.avi	0	880	547	72	111				0	Content		-72	-111	15271326	2431790575
15288	09:04:16.742	00:00:15.287	917	-1024	-768	-1	-1	-1	-1	4	-1024	-768	-1	-1	-1	-1	4		0	0						Untertest2.avi	0	880	547	72	111				0	Content		-72	-111	15287993	2431807242
15305	09:04:16.759	00:00:15.304	918	-1024	-768	-1	-1	-1	-1	4	-1024	-768	-1	-1	-1	-1	4		0	0						Untertest2.avi	0	880	547	72	111				0	Content		-72	-111	15304501	2431823750
15321	09:04:16.775	00:00:15.321	919	-1024	-768	-1	-1	-1	-1	4	-1024	-768	-1	-1	-1	-1	4		0	0						Untertest2.avi	0	880	547	72	111				0	Content		-72	-111	15321071	2431840320
15338	09:04:16.792	00:00:15.338	920	-1024	-768	-1	-1	-1	-1	4	-1024	-768	-1	-1	-1	-1	4		0	0						Untertest2.avi	0	880	547	72	111				0	Content		-72	-111	15338007	2431857256
15355	09:04:16.809	00:00:15.354	921	-1024	-768	-1	-1	-1	-1	4	-1024	-768	-1	-1	-1	-1	4		0	0						Untertest2.avi	0	880	547	72	111				0	Content		-72	-111	15354674	2431873923
15372	09:04:16.826	00:00:15.371	922	-1024	-768	-1	-1	-1	-1	4	-1024	-768	-1	-1	-1	-1	4		0	0						Untertest2.avi	0	880	547	72	111				0	Content		-72	-111	15371639	2431890888
15388	09:04:16.842	00:00:15.388	923	-1024	-768	-1	-1	-1	-1	4	-1024	-768	-1	-1	-1	-1	4		0	0						Untertest2.avi	0	880	547	72	111				0	Content		-72	-111	15388306	2431907555
15405	09:04:16.859	00:00:15.404	924	-1024	-768	-1	-1	-1	-1	4	-1024	-768	-1	-1	-1	-1	4		0	0						Untertest2.avi	0	880	547	72	111				0	Content		-72	-111	15404973	2431924222
15422	09:04:16.876	00:00:15.422	925	-1024	-768	-1	-1	-1	-1	4	-1024	-768	-1	-1	-1	-1	4		0	0						Untertest2.avi	0	880	547	72	111				0	Content		-72	-111	15422049	2431941298
15439	09:04:16.893	00:00:15.438	926	-1024	-768	-1	-1	-1	-1	4	-1024	-768	-1	-1	-1	-1	4		0	0						Untertest2.avi	0	880	547	72	111				0	Content		-72	-111	15438716	2431957965
15455	09:04:16.909	00:00:15.455	927	-1024	-768	-1	-1	-1	-1	4	-1024	-768	-1	-1	-1	-1	4		0	0						Untertest2.avi	0	880	547	72	111				0	Content		-72	-111	15455383	2431974632
15473	09:04:16.927	00:00:15.472	928	-1024	-768	-1	-1	-1	-1	4	-1024	-768	-1	-1	-1	-1	4		0	0						Untertest2.avi	0	880	547	72	111				0	Content		-72	-111	15472807	2431992056
15488	09:04:16.942	00:00:15.487	929	-1024	-768	-1	-1	-1	-1	4	-1024	-768	-1	-1	-1	-1	4		0	0						Untertest2.avi	0	880	547	72	111				0	Content		-72	-111	15487680	2432006929
15504	09:04:16.958	00:00:15.504	930	-1024	-768	-1	-1	-1	-1	4	-1024	-768	-1	-1	-1	-1	4		0	0						Untertest2.avi	0	880	547	72	111				0	Content		-72	-111	15504305	2432023554
15521	09:04:16.975	00:00:15.520	931	-1024	-768	-1	-1	-1	-1	4	-1024	-768	-1	-1	-1	-1	4		0	0						Untertest2.avi	0	880	547	72	111				0	Content		-72	-111	15520972	2432040221
15538	09:04:16.992	00:00:15.537	932	-1024	-768	-1	-1	-1	-1	4	-1024	-768	-1	-1	-1	-1	4		0	0						Untertest2.avi	0	880	547	72	111				0	Content		-72	-111	15537639	2432056888
15554	09:04:17.008	00:00:15.554	933	-1024	-768	-1	-1	-1	-1	4	-1024	-768	-1	-1	-1	-1	4		0	0						Untertest2.avi	0	880	547	72	111				0	Content		-72	-111	15554300	2432073549
15571	09:04:17.025	00:00:15.570	934	-1024	-768	-1	-1	-1	-1	4	-1024	-768	-1	-1	-1	-1	4		0	0						Untertest2.avi	0	880	547	72	111				0	Content		-72	-111	15570980	2432090229
15588	09:04:17.042	00:00:15.587	935	-1024	-768	-1	-1	-1	-1	4	-1024	-768	-1	-1	-1	-1	4		0	0						Untertest2.avi	0	880	547	72	111				0	Content		-72	-111	15587577	2432106826
15604	09:04:17.058	00:00:15.604	936	-1024	-768	-1	-1	-1	-1	4	-1024	-768	-1	-1	-1	-1	4		0	0						Untertest2.avi	0	880	547	72	111				0	Content		-72	-111	15604244	2432123493
15621	09:04:17.075	00:00:15.621	937	-1024	-768	-1	-1	-1	-1	4	-1024	-768	-1	-1	-1	-1	4		0	0						Untertest2.avi	0	880	547	72	111				0	Content		-72	-111	15621144	2432140393
15638	09:04:17.092	00:00:15.637	938	-1024	-768	-1	-1	-1	-1	4	-1024	-768	-1	-1	-1	-1	4		0	0						Untertest2.avi	0	880	547	72	111				0	Content		-72	-111	15637811	2432157060
15655	09:04:17.109	00:00:15.654	939	-1024	-768	-1	-1	-1	-1	4	-1024	-768	-1	-1	-1	-1	4		0	0						Untertest2.avi	0	880	547	72	111				0	Content		-72	-111	15654810	2432174059
15671	09:04:17.125	00:00:15.671	940	-1024	-768	-1	-1	-1	-1	4	-1024	-768	-1	-1	-1	-1	4		0	0						Untertest2.avi	0	880	547	72	111				0	Content		-72	-111	15671477	2432190726
15688	09:04:17.142	00:00:15.688	941	-1024	-768	-1	-1	-1	-1	4	-1024	-768	-1	-1	-1	-1	4		0	0						Untertest2.avi	0	880	547	72	111				0	Content		-72	-111	15688144	2432207393
15705	09:04:17.159	00:00:15.705	942	-1024	-768	-1	-1	-1	-1	4	-1024	-768	-1	-1	-1	-1	4		0	0						Untertest2.avi	0	880	547	72	111				0	Content		-72	-111	15705413	2432224662
15722	09:04:17.176	00:00:15.722	943	-1024	-768	-1	-1	-1	-1	4	-1024	-768	-1	-1	-1	-1	4		0	0						Untertest2.avi	0	880	547	72	111				0	Content		-72	-111	15722080	2432241329
15738	09:04:17.192	00:00:15.738	944	-1024	-768	-1	-1	-1	-1	4	-1024	-768	-1	-1	-1	-1	4		0	0						Untertest2.avi	0	880	547	72	111				0	Content		-72	-111	15738318	2432257567
15755	09:04:17.209	00:00:15.754	945	-1024	-768	-1	-1	-1	-1	4	-1024	-768	-1	-1	-1	-1	4		0	0						Untertest2.avi	0	880	547	72	111				0	Content		-72	-111	15754985	2432274234
15772	09:04:17.226	00:00:15.771	946	-1024	-768	-1	-1	-1	-1	4	-1024	-768	-1	-1	-1	-1	4		0	0						Untertest2.avi	0	880	547	72	111				0	Content		-72	-111	15771652	2432290901
15788	09:04:17.242	00:00:15.787	947	-1024	-768	-1	-1	-1	-1	4	-1024	-768	-1	-1	-1	-1	4		0	0						Untertest2.avi	0	880	547	72	111				0	Content		-72	-111	15787844	2432307093
15805	09:04:17.259	00:00:15.804	948	-1024	-768	-1	-1	-1	-1	4	-1024	-768	-1	-1	-1	-1	4		0	0						Untertest2.avi	0	880	547	72	111				0	Content		-72	-111	15804511	2432323760
15821	09:04:17.275	00:00:15.821	949	-1024	-768	-1	-1	-1	-1	4	-1024	-768	-1	-1	-1	-1	4		0	0						Untertest2.avi	0	880	547	72	111				0	Content		-72	-111	15821059	2432340308
15838	09:04:17.292	00:00:15.837	950	-1024	-768	-1	-1	-1	-1	4	-1024	-768	-1	-1	-1	-1	4		0	0						Untertest2.avi	0	880	547	72	111				0	Content		-72	-111	15837726	2432356975
15854	09:04:17.308	00:00:15.854	951	-1024	-768	-1	-1	-1	-1	4	-1024	-768	-1	-1	-1	-1	4		0	0						Untertest2.avi	0	880	547	72	111				0	Content		-72	-111	15854393	2432373642
15871	09:04:17.325	00:00:15.870	952	-1024	-768	-1	-1	-1	-1	4	-1024	-768	-1	-1	-1	-1	4		0	0						Untertest2.avi	0	880	547	72	111				0	Content		-72	-111	15870923	2432390172
15888	09:04:17.342	00:00:15.887	953	-1024	-768	-1	-1	-1	-1	4	-1024	-768	-1	-1	-1	-1	4		0	0						Untertest2.avi	0	880	547	72	111				0	Content		-72	-111	15887590	2432406839
15904	09:04:17.358	00:00:15.904	954	-1024	-768	-1	-1	-1	-1	4	-1024	-768	-1	-1	-1	-1	4		0	0						Untertest2.avi	0	880	547	72	111				0	Content		-72	-111	15904194	2432423443
15921	09:04:17.375	00:00:15.920	955	-1024	-768	-1	-1	-1	-1	4	-1024	-768	-1	-1	-1	-1	4		0	0						Untertest2.avi	0	880	547	72	111				0	Content		-72	-111	15920861	2432440110
15938	09:04:17.392	00:00:15.937	956	-1024	-768	-1	-1	-1	-1	4	-1024	-768	-1	-1	-1	-1	4		0	0						Untertest2.avi	0	880	547	72	111				0	Content		-72	-111	15937528	2432456777
15954	09:04:17.408	00:00:15.954	957	-1024	-768	-1	-1	-1	-1	4	-1024	-768	-1	-1	-1	-1	4		0	0						Untertest2.avi	0	880	547	72	111				0	Content		-72	-111	15954088	2432473337
15971	09:04:17.425	00:00:15.970	958	-1024	-768	-1	-1	-1	-1	4	-1024	-768	-1	-1	-1	-1	4		0	0						Untertest2.avi	0	880	547	72	111				0	Content		-72	-111	15970755	2432490004
15988	09:04:17.442	00:00:15.987	959	-1024	-768	-1	-1	-1	-1	4	-1024	-768	-1	-1	-1	-1	4		0	0						Untertest2.avi	0	880	547	72	111				0	Content		-72	-111	15987592	2432506841
16004	09:04:17.458	00:00:16.004	960	-1024	-768	-1	-1	-1	-1	4	-1024	-768	-1	-1	-1	-1	4		0	0						Untertest2.avi	0	880	547	72	111				0	Content		-72	-111	16004259	2432523508
16021	09:04:17.475	00:00:16.020	961	-1024	-768	-1	-1	-1	-1	4	-1024	-768	-1	-1	-1	-1	4		0	0						Untertest2.avi	0	880	547	72	111				0	Content		-72	-111	16020926	2432540175
16038	09:04:17.492	00:00:16.038	962	-1024	-768	-1	-1	-1	-1	4	-1024	-768	-1	-1	-1	-1	4		0	0						Untertest2.avi	0	880	547	72	111				0	Content		-72	-111	16038037	2432557286
16055	09:04:17.509	00:00:16.054	963	-1024	-768	-1	-1	-1	-1	4	-1024	-768	-1	-1	-1	-1	4		0	0						Untertest2.avi	0	880	547	72	111				0	Content		-72	-111	16054704	2432573953
16072	09:04:17.526	00:00:16.071	964	-1024	-768	-1	-1	-1	-1	4	-1024	-768	-1	-1	-1	-1	4		0	0						Untertest2.avi	0	880	547	72	111				0	Content		-72	-111	16071724	2432590973
16088	09:04:17.542	00:00:16.088	965	-1024	-768	-1	-1	-1	-1	4	-1024	-768	-1	-1	-1	-1	4		0	0						Untertest2.avi	0	880	547	72	111				0	Content		-72	-111	16088391	2432607640
16105	09:04:17.559	00:00:16.105	966	-1024	-768	-1	-1	-1	-1	4	-1024	-768	-1	-1	-1	-1	4		0	0						Untertest2.avi	0	880	547	72	111				0	Content		-72	-111	16105058	2432624307
16121	09:04:17.575	00:00:16.121	967	-1024	-768	-1	-1	-1	-1	4	-1024	-768	-1	-1	-1	-1	4		0	0						Untertest2.avi	0	880	547	72	111				0	Content		-72	-111	16121160	2432640409
16138	09:04:17.592	00:00:16.137	968	-1024	-768	-1	-1	-1	-1	4	-1024	-768	-1	-1	-1	-1	4		0	0						Untertest2.avi	0	880	547	72	111				0	Content		-72	-111	16137827	2432657076
16154	09:04:17.608	00:00:16.154	969	-1024	-768	-1	-1	-1	-1	4	-1024	-768	-1	-1	-1	-1	4		0	0						Untertest2.avi	0	880	547	72	111				0	Content		-72	-111	16154304	2432673553
16171	09:04:17.625	00:00:16.170	970	-1024	-768	-1	-1	-1	-1	4	-1024	-768	-1	-1	-1	-1	4		0	0						Untertest2.avi	0	880	547	72	111				0	Content		-72	-111	16170972	2432690221
16188	09:04:17.642	00:00:16.187	971	-1024	-768	-1	-1	-1	-1	4	-1024	-768	-1	-1	-1	-1	4		0	0						Untertest2.avi	0	880	547	72	111				0	Content		-72	-111	16187639	2432706888
16204	09:04:17.658	00:00:16.204	972	-1024	-768	-1	-1	-1	-1	4	-1024	-768	-1	-1	-1	-1	4		0	0						Untertest2.avi	0	880	547	72	111				0	Content		-72	-111	16204072	2432723321
16221	09:04:17.675	00:00:16.220	973	-1024	-768	-1	-1	-1	-1	4	-1024	-768	-1	-1	-1	-1	4		0	0						Untertest2.avi	0	880	547	72	111				0	Content		-72	-111	16220739	2432739988
16237	09:04:17.691	00:00:16.237	974	-1024	-768	-1	-1	-1	-1	4	-1024	-768	-1	-1	-1	-1	4		0	0						Untertest2.avi	0	880	547	72	111				0	Content		-72	-111	16237126	2432756375
16254	09:04:17.708	00:00:16.253	975	-1024	-768	-1	-1	-1	-1	4	-1024	-768	-1	-1	-1	-1	4		0	0						Untertest2.avi	0	880	547	72	111				0	Content		-72	-111	16253928	2432773177
16271	09:04:17.725	00:00:16.270	976	-1024	-768	-1	-1	-1	-1	4	-1024	-768	-1	-1	-1	-1	4		0	0						Untertest2.avi	0	880	547	72	111				0	Content		-72	-111	16270523	2432789772
16287	09:04:17.741	00:00:16.287	977	-1024	-768	-1	-1	-1	-1	4	-1024	-768	-1	-1	-1	-1	4		0	0						Untertest2.avi	0	880	547	72	111				0	Content		-72	-111	16287190	2432806439
16304	09:04:17.758	00:00:16.304	978	-1024	-768	-1	-1	-1	-1	4	-1024	-768	-1	-1	-1	-1	4		0	0						Untertest2.avi	0	880	547	72	111				0	Content		-72	-111	16304092	2432823341
16321	09:04:17.775	00:00:16.320	979	-1024	-768	-1	-1	-1	-1	4	-1024	-768	-1	-1	-1	-1	4		0	0						Untertest2.avi	0	880	547	72	111				0	Content		-72	-111	16320759	2432840008
16338	09:04:17.792	00:00:16.337	980	-1024	-768	-1	-1	-1	-1	4	-1024	-768	-1	-1	-1	-1	4		0	0						Untertest2.avi	0	880	547	72	111				0	Content		-72	-111	16337711	2432856960
16354	09:04:17.808	00:00:16.354	981	-1024	-768	-1	-1	-1	-1	4	-1024	-768	-1	-1	-1	-1	4		0	0						Untertest2.avi	0	880	547	72	111				0	Content		-72	-111	16354378	2432873627
16371	09:04:17.825	00:00:16.371	982	-1024	-768	-1	-1	-1	-1	4	-1024	-768	-1	-1	-1	-1	4		0	0						Untertest2.avi	0	880	547	72	111				0	Content		-72	-111	16371045	2432890294
16388	09:04:17.842	00:00:16.388	983	-1024	-768	-1	-1	-1	-1	4	-1024	-768	-1	-1	-1	-1	4		0	0						Untertest2.avi	0	880	547	72	111				0	Content		-72	-111	16388327	2432907576
16405	09:04:17.859	00:00:16.404	984	-1024	-768	-1	-1	-1	-1	4	-1024	-768	-1	-1	-1	-1	4		0	0						Untertest2.avi	0	880	547	72	111				0	Content		-72	-111	16404994	2432924243
16421	09:04:17.875	00:00:16.421	985	-1024	-768	-1	-1	-1	-1	4	-1024	-768	-1	-1	-1	-1	4		0	0						Untertest2.avi	0	880	547	72	111				0	Content		-72	-111	16421340	2432940589
16438	09:04:17.892	00:00:16.438	986	-1024	-768	-1	-1	-1	-1	4	-1024	-768	-1	-1	-1	-1	4		0	0						Untertest2.avi	0	880	547	72	111				0	Content		-72	-111	16438007	2432957256
16455	09:04:17.909	00:00:16.454	987	-1024	-768	-1	-1	-1	-1	4	-1024	-768	-1	-1	-1	-1	4		0	0						Untertest2.avi	0	880	547	72	111				0	Content		-72	-111	16454674	2432973923
16471	09:04:17.925	00:00:16.471	988	-1024	-768	-1	-1	-1	-1	4	-1024	-768	-1	-1	-1	-1	4		0	0						Untertest2.avi	0	880	547	72	111				0	Content		-72	-111	16471341	2432990590
16487	09:04:17.941	00:00:16.487	989	-1024	-768	-1	-1	-1	-1	4	-1024	-768	-1	-1	-1	-1	4		0	0						Untertest2.avi	0	880	547	72	111				0	Content		-72	-111	16487472	2433006721
16504	09:04:17.958	00:00:16.504	990	-1024	-768	-1	-1	-1	-1	4	-1024	-768	-1	-1	-1	-1	4		0	0						Untertest2.avi	0	880	547	72	111				0	Content		-72	-111	16504139	2433023388
16520	09:04:17.974	00:00:16.520	991	-1024	-768	-1	-1	-1	-1	4	-1024	-768	-1	-1	-1	-1	4		0	0						Untertest2.avi	0	880	547	72	111				0	Content		-72	-111	16520350	2433039599
16537	09:04:17.991	00:00:16.536	992	-1024	-768	-1	-1	-1	-1	4	-1024	-768	-1	-1	-1	-1	4		0	0						Untertest2.avi	0	880	547	72	111				0	Content		-72	-111	16536971	2433056220
16554	09:04:18.008	00:00:16.553	993	-1024	-768	-1	-1	-1	-1	4	-1024	-768	-1	-1	-1	-1	4		0	0						Untertest2.avi	0	880	547	72	111				0	Content		-72	-111	16553595	2433072844
16570	09:04:18.024	00:00:16.570	994	-1024	-768	-1	-1	-1	-1	4	-1024	-768	-1	-1	-1	-1	4		0	0						Untertest2.avi	0	880	547	72	111				0	Content		-72	-111	16570262	2433089511
16587	09:04:18.041	00:00:16.586	995	-1024	-768	-1	-1	-1	-1	4	-1024	-768	-1	-1	-1	-1	4		0	0						Untertest2.avi	0	880	547	72	111				0	Content		-72	-111	16586927	2433106176
16604	09:04:18.058	00:00:16.603	996	-1024	-768	-1	-1	-1	-1	4	-1024	-768	-1	-1	-1	-1	4		0	0						Untertest2.avi	0	880	547	72	111				0	Content		-72	-111	16603594	2433122843
16620	09:04:18.074	00:00:16.620	997	-1024	-768	-1	-1	-1	-1	4	-1024	-768	-1	-1	-1	-1	4		0	0						Untertest2.avi	0	880	547	72	111				0	Content		-72	-111	16620427	2433139676
16637	09:04:18.091	00:00:16.637	998	-1024	-768	-1	-1	-1	-1	4	-1024	-768	-1	-1	-1	-1	4		0	0						Untertest2.avi	0	880	547	72	111				0	Content		-72	-111	16637094	2433156343
16654	09:04:18.108	00:00:16.653	999	-1024	-768	-1	-1	-1	-1	4	-1024	-768	-1	-1	-1	-1	4		0	0						Untertest2.avi	0	880	547	72	111				0	Content		-72	-111	16653761	2433173010
16671	09:04:18.125	00:00:16.670	1000	-1024	-768	-1	-1	-1	-1	4	-1024	-768	-1	-1	-1	-1	4		0	0						Untertest2.avi	0	880	547	72	111				0	Content		-72	-111	16670709	2433189958
16688	09:04:18.142	00:00:16.688	1001	-1024	-768	-1	-1	-1	-1	4	-1024	-768	-1	-1	-1	-1	4		0	0						Untertest2.avi	0	880	547	72	111				0	Content		-72	-111	16688084	2433207333
16704	09:04:18.158	00:00:16.704	1002	-1024	-768	-1	-1	-1	-1	4	-1024	-768	-1	-1	-1	-1	4		0	0						Untertest2.avi	0	880	547	72	111				0	Content		-72	-111	16704341	2433223590
16721	09:04:18.175	00:00:16.721	1003	-1024	-768	-1	-1	-1	-1	4	-1024	-768	-1	-1	-1	-1	4		0	0						Untertest2.avi	0	880	547	72	111				0	Content		-72	-111	16721008	2433240257
16738	09:04:18.192	00:00:16.737	1004	-1024	-768	-1	-1	-1	-1	4	-1024	-768	-1	-1	-1	-1	4		0	0						Untertest2.avi	0	880	547	72	111				0	Content		-72	-111	16737675	2433256924
16753	09:04:18.207	00:00:16.753	1005	-1024	-768	-1	-1	-1	-1	4	-1024	-768	-1	-1	-1	-1	4		0	0						Untertest2.avi	0	880	547	72	111				0	Content		-72	-111	16753455	2433272704
16770	09:04:18.224	00:00:16.770	1006	-1024	-768	-1	-1	-1	-1	4	-1024	-768	-1	-1	-1	-1	4		0	0						Untertest2.avi	0	880	547	72	111				0	Content		-72	-111	16770074	2433289323
16787	09:04:18.241	00:00:16.786	1007	-1024	-768	-1	-1	-1	-1	4	-1024	-768	-1	-1	-1	-1	4		0	0						Untertest2.avi	0	880	547	72	111				0	Content		-72	-111	16786789	2433306038
16803	09:04:18.257	00:00:16.803	1008	-1024	-768	-1	-1	-1	-1	4	-1024	-768	-1	-1	-1	-1	4		0	0						Untertest2.avi	0	880	547	72	111				0	Content		-72	-111	16803456	2433322705
16820	09:04:18.274	00:00:16.820	1009	-1024	-768	-1	-1	-1	-1	4	-1024	-768	-1	-1	-1	-1	4		0	0						Untertest2.avi	0	880	547	72	111				0	Content		-72	-111	16820118	2433339367
16837	09:04:18.291	00:00:16.836	1010	-1024	-768	-1	-1	-1	-1	4	-1024	-768	-1	-1	-1	-1	4		0	0						Untertest2.avi	0	880	547	72	111				0	Content		-72	-111	16836785	2433356034
16853	09:04:18.307	00:00:16.853	1011	-1024	-768	-1	-1	-1	-1	4	-1024	-768	-1	-1	-1	-1	4		0	0						Untertest2.avi	0	880	547	72	111				0	Content		-72	-111	16853452	2433372701
16870	09:04:18.324	00:00:16.870	1012	-1024	-768	-1	-1	-1	-1	4	-1024	-768	-1	-1	-1	-1	4		0	0						Untertest2.avi	0	880	547	72	111				0	Content		-72	-111	16870073	2433389322
16887	09:04:18.341	00:00:16.886	1013	-1024	-768	-1	-1	-1	-1	4	-1024	-768	-1	-1	-1	-1	4		0	0						Untertest2.avi	0	880	547	72	111				0	Content		-72	-111	16886740	2433405989
16903	09:04:18.357	00:00:16.903	1014	-1024	-768	-1	-1	-1	-1	4	-1024	-768	-1	-1	-1	-1	4		0	0						Untertest2.avi	0	880	547	72	111				0	Content		-72	-111	16903407	2433422656
16920	09:04:18.374	00:00:16.920	1015	-1024	-768	-1	-1	-1	-1	4	-1024	-768	-1	-1	-1	-1	4		0	0						Untertest2.avi	0	880	547	72	111				0	Content		-72	-111	16920061	2433439310
16937	09:04:18.391	00:00:16.937	1016	-1024	-768	-1	-1	-1	-1	4	-1024	-768	-1	-1	-1	-1	4		0	0						Untertest2.avi	0	880	547	72	111				0	Content		-72	-111	16937182	2433456431
16954	09:04:18.408	00:00:16.954	1017	-1024	-768	-1	-1	-1	-1	4	-1024	-768	-1	-1	-1	-1	4		0	0						Untertest2.avi	0	880	547	72	111				0	Content		-72	-111	16954307	2433473556
16971	09:04:18.425	00:00:16.970	1018	-1024	-768	-1	-1	-1	-1	4	-1024	-768	-1	-1	-1	-1	4		0	0						Untertest2.avi	0	880	547	72	111				0	Content		-72	-111	16970974	2433490223
16988	09:04:18.442	00:00:16.987	1019	-1024	-768	-1	-1	-1	-1	4	-1024	-768	-1	-1	-1	-1	4		0	0						Untertest2.avi	0	880	547	72	111				0	Content		-72	-111	16987641	2433506890
17005	09:04:18.459	00:00:17.005	1020	-1024	-768	-1	-1	-1	-1	4	-1024	-768	-1	-1	-1	-1	4		0	0						Untertest2.avi	0	880	547	72	111				0	Content		-72	-111	17005174	2433524423
17020	09:04:18.474	00:00:17.019	1021	-1024	-768	-1	-1	-1	-1	4	-1024	-768	-1	-1	-1	-1	4		0	0						Untertest2.avi	0	880	547	72	111				0	Content		-72	-111	17019933	2433539182
17037	09:04:18.491	00:00:17.036	1022	-1024	-768	-1	-1	-1	-1	4	-1024	-768	-1	-1	-1	-1	4		0	0						Untertest2.avi	0	880	547	72	111				0	Content		-72	-111	17036615	2433555864
17053	09:04:18.507	00:00:17.053	1023	-1024	-768	-1	-1	-1	-1	4	-1024	-768	-1	-1	-1	-1	4		0	0						Untertest2.avi	0	880	547	72	111				0	Content		-72	-111	17053282	2433572531
17070	09:04:18.524	00:00:17.069	1024	-1024	-768	-1	-1	-1	-1	4	-1024	-768	-1	-1	-1	-1	4		0	0						Untertest2.avi	0	880	547	72	111				0	Content		-72	-111	17069941	2433589190
17087	09:04:18.541	00:00:17.086	1025	-1024	-768	-1	-1	-1	-1	4	-1024	-768	-1	-1	-1	-1	4		0	0						Untertest2.avi	0	880	547	72	111				0	Content		-72	-111	17086608	2433605857
17103	09:04:18.557	00:00:17.103	1026	-1024	-768	-1	-1	-1	-1	4	-1024	-768	-1	-1	-1	-1	4		0	0						Untertest2.avi	0	880	547	72	111				0	Content		-72	-111	17103345	2433622594
17120	09:04:18.574	00:00:17.119	1027	-1024	-768	-1	-1	-1	-1	4	-1024	-768	-1	-1	-1	-1	4		0	0						Untertest2.avi	0	880	547	72	111				0	Content		-72	-111	17119924	2433639173
17137	09:04:18.591	00:00:17.136	1028	-1024	-768	-1	-1	-1	-1	4	-1024	-768	-1	-1	-1	-1	4		0	0						Untertest2.avi	0	880	547	72	111				0	Content		-72	-111	17136854	2433656103
17154	09:04:18.608	00:00:17.153	1029	-1024	-768	-1	-1	-1	-1	4	-1024	-768	-1	-1	-1	-1	4		0	0						Untertest2.avi	0	880	547	72	111				0	Content		-72	-111	17153521	2433672770
17171	09:04:18.625	00:00:17.170	1030	-1024	-768	-1	-1	-1	-1	4	-1024	-768	-1	-1	-1	-1	4		0	0						Untertest2.avi	0	880	547	72	111				0	Content		-72	-111	17170651	2433689900
17187	09:04:18.641	00:00:17.187	1031	-1024	-768	-1	-1	-1	-1	4	-1024	-768	-1	-1	-1	-1	4		0	0						Untertest2.avi	0	880	547	72	111				0	Content		-72	-111	17187318	2433706567
17204	09:04:18.658	00:00:17.204	1032	-1024	-768	-1	-1	-1	-1	4	-1024	-768	-1	-1	-1	-1	4		0	0						Untertest2.avi	0	880	547	72	111				0	Content		-72	-111	17204402	2433723651
17222	09:04:18.676	00:00:17.221	1033	-1024	-768	-1	-1	-1	-1	4	-1024	-768	-1	-1	-1	-1	4		0	0						Untertest2.avi	0	880	547	72	111				0	Content		-72	-111	17221773	2433741022
17237	09:04:18.691	00:00:17.237	1034	-1024	-768	-1	-1	-1	-1	4	-1024	-768	-1	-1	-1	-1	4		0	0						Untertest2.avi	0	880	547	72	111				0	Content		-72	-111	17237459	2433756708
17254	09:04:18.708	00:00:17.254	1035	-1024	-768	-1	-1	-1	-1	4	-1024	-768	-1	-1	-1	-1	4		0	0						Untertest2.avi	0	880	547	72	111				0	Content		-72	-111	17254126	2433773375
17270	09:04:18.724	00:00:17.270	1036	-1024	-768	-1	-1	-1	-1	4	-1024	-768	-1	-1	-1	-1	4		0	0						Untertest2.avi	0	880	547	72	111				0	Content		-72	-111	17270465	2433789714
17287	09:04:18.741	00:00:17.287	1037	-1024	-768	-1	-1	-1	-1	4	-1024	-768	-1	-1	-1	-1	4		0	0						Untertest2.avi	0	880	547	72	111				0	Content		-72	-111	17287132	2433806381
17304	09:04:18.758	00:00:17.303	1038	-1024	-768	-1	-1	-1	-1	4	-1024	-768	-1	-1	-1	-1	4		0	0						Untertest2.avi	0	880	547	72	111				0	Content		-72	-111	17303799	2433823048
17320	09:04:18.774	00:00:17.319	1039	-1024	-768	-1	-1	-1	-1	4	-1024	-768	-1	-1	-1	-1	4		0	0						Untertest2.avi	0	880	547	72	111				0	Content		-72	-111	17319766	2433839015
17336	09:04:18.790	00:00:17.336	1040	-1024	-768	-1	-1	-1	-1	4	-1024	-768	-1	-1	-1	-1	4		0	0						Untertest2.avi	0	880	547	72	111				0	Content		-72	-111	17336442	2433855691
17353	09:04:18.807	00:00:17.353	1041	-1024	-768	-1	-1	-1	-1	4	-1024	-768	-1	-1	-1	-1	4		0	0						Untertest2.avi	0	880	547	72	111				0	Content		-72	-111	17353102	2433872351
17370	09:04:18.824	00:00:17.369	1042	-1024	-768	-1	-1	-1	-1	4	-1024	-768	-1	-1	-1	-1	4		0	0						Untertest2.avi	0	880	547	72	111				0	Content		-72	-111	17369769	2433889018
17386	09:04:18.840	00:00:17.386	1043	-1024	-768	-1	-1	-1	-1	4	-1024	-768	-1	-1	-1	-1	4		0	0						Untertest2.avi	0	880	547	72	111				0	Content		-72	-111	17386384	2433905633
17404	09:04:18.858	00:00:17.403	1044	-1024	-768	-1	-1	-1	-1	4	-1024	-768	-1	-1	-1	-1	4		0	0						Untertest2.avi	0	880	547	72	111				0	Content		-72	-111	17403633	2433922882
17421	09:04:18.875	00:00:17.420	1045	-1024	-768	-1	-1	-1	-1	4	-1024	-768	-1	-1	-1	-1	4		0	0						Untertest2.avi	0	880	547	72	111				0	Content		-72	-111	17420719	2433939968
17437	09:04:18.891	00:00:17.437	1046	-1024	-768	-1	-1	-1	-1	4	-1024	-768	-1	-1	-1	-1	4		0	0						Untertest2.avi	0	880	547	72	111				0	Content		-72	-111	17437386	2433956635
17454	09:04:18.908	00:00:17.454	1047	-1024	-768	-1	-1	-1	-1	4	-1024	-768	-1	-1	-1	-1	4		0	0						Untertest2.avi	0	880	547	72	111				0	Content		-72	-111	17454053	2433973302
17471	09:04:18.925	00:00:17.471	1048	-1024	-768	-1	-1	-1	-1	4	-1024	-768	-1	-1	-1	-1	4		0	0						Untertest2.avi	0	880	547	72	111				0	Content		-72	-111	17471499	2433990748
17486	09:04:18.940	00:00:17.486	1049	-1024	-768	-1	-1	-1	-1	4	-1024	-768	-1	-1	-1	-1	4		0	0						Untertest2.avi	0	880	547	72	111				0	Content		-72	-111	17486375	2434005624
17503	09:04:18.957	00:00:17.502	1050	-1024	-768	-1	-1	-1	-1	4	-1024	-768	-1	-1	-1	-1	4		0	0						Untertest2.avi	0	880	547	72	111				0	Content		-72	-111	17502999	2434022248
17520	09:04:18.974	00:00:17.519	1051	-1024	-768	-1	-1	-1	-1	4	-1024	-768	-1	-1	-1	-1	4		0	0						Untertest2.avi	0	880	547	72	111				0	Content		-72	-111	17519666	2434038915
17536	09:04:18.990	00:00:17.536	1052	-1024	-768	-1	-1	-1	-1	4	-1024	-768	-1	-1	-1	-1	4		0	0						Untertest2.avi	0	880	547	72	111				0	Content		-72	-111	17536296	2434055545
17553	09:04:19.007	00:00:17.552	1053	-1024	-768	-1	-1	-1	-1	4	-1024	-768	-1	-1	-1	-1	4		0	0						Untertest2.avi	0	880	547	72	111				0	Content		-72	-111	17552963	2434072212
17570	09:04:19.024	00:00:17.569	1054	-1024	-768	-1	-1	-1	-1	4	-1024	-768	-1	-1	-1	-1	4		0	0						Untertest2.avi	0	880	547	72	111				0	Content		-72	-111	17569670	2434088919
17586	09:04:19.040	00:00:17.586	1055	-1024	-768	-1	-1	-1	-1	4	-1024	-768	-1	-1	-1	-1	4		0	0						Untertest2.avi	0	880	547	72	111				0	Content		-72	-111	17586239	2434105488
17603	09:04:19.057	00:00:17.602	1056	-1024	-768	-1	-1	-1	-1	4	-1024	-768	-1	-1	-1	-1	4		0	0						Untertest2.avi	0	880	547	72	111				0	Content		-72	-111	17602865	2434122114
17620	09:04:19.074	00:00:17.619	1057	-1024	-768	-1	-1	-1	-1	4	-1024	-768	-1	-1	-1	-1	4		0	0						Untertest2.avi	0	880	547	72	111				0	Content		-72	-111	17619946	2434139195
17637	09:04:19.091	00:00:17.636	1058	-1024	-768	-1	-1	-1	-1	4	-1024	-768	-1	-1	-1	-1	4		0	0						Untertest2.avi	0	880	547	72	111				0	Content		-72	-111	17636613	2434155862
17653	09:04:19.107	00:00:17.653	1059	-1024	-768	-1	-1	-1	-1	4	-1024	-768	-1	-1	-1	-1	4		0	0						Untertest2.avi	0	880	547	72	111				0	Content		-72	-111	17653280	2434172529
17671	09:04:19.125	00:00:17.670	1060	-1024	-768	-1	-1	-1	-1	4	-1024	-768	-1	-1	-1	-1	4		0	0						Untertest2.avi	0	880	547	72	111				0	Content		-72	-111	17670726	2434189975
17688	09:04:19.142	00:00:17.687	1061	-1024	-768	-1	-1	-1	-1	4	-1024	-768	-1	-1	-1	-1	4		0	0						Untertest2.avi	0	880	547	72	111				0	Content		-72	-111	17687973	2434207222
17704	09:04:19.158	00:00:17.703	1062	-1024	-768	-1	-1	-1	-1	4	-1024	-768	-1	-1	-1	-1	4		0	0						Untertest2.avi	0	880	547	72	111				0	Content		-72	-111	17703721	2434222970
17720	09:04:19.174	00:00:17.720	1063	-1024	-768	-1	-1	-1	-1	4	-1024	-768	-1	-1	-1	-1	4		0	0						Untertest2.avi	0	880	547	72	111				0	Content		-72	-111	17720388	2434239637
17737	09:04:19.191	00:00:17.736	1064	-1024	-768	-1	-1	-1	-1	4	-1024	-768	-1	-1	-1	-1	4		0	0						Untertest2.avi	0	880	547	72	111				0	Content		-72	-111	17736623	2434255872
17753	09:04:19.207	00:00:17.753	1065	-1024	-768	-1	-1	-1	-1	4	-1024	-768	-1	-1	-1	-1	4		0	0						Untertest2.avi	0	880	547	72	111				0	Content		-72	-111	17753291	2434272540
17769	09:04:19.223	00:00:17.769	1066	-1024	-768	-1	-1	-1	-1	4	-1024	-768	-1	-1	-1	-1	4		0	0						Untertest2.avi	0	880	547	72	111				0	Content		-72	-111	17769468	2434288717
17786	09:04:19.240	00:00:17.786	1067	-1024	-768	-1	-1	-1	-1	4	-1024	-768	-1	-1	-1	-1	4		0	0						Untertest2.avi	0	880	547	72	111				0	Content		-72	-111	17786148	2434305397
17803	09:04:19.257	00:00:17.802	1068	-1024	-768	-1	-1	-1	-1	4	-1024	-768	-1	-1	-1	-1	4		0	0						Untertest2.avi	0	880	547	72	111				0	Content		-72	-111	17802744	2434321993
17819	09:04:19.273	00:00:17.819	1069	-1024	-768	-1	-1	-1	-1	4	-1024	-768	-1	-1	-1	-1	4		0	0						Untertest2.avi	0	880	547	72	111				0	Content		-72	-111	17819411	2434338660
17836	09:04:19.290	00:00:17.836	1070	-1024	-768	-1	-1	-1	-1	4	-1024	-768	-1	-1	-1	-1	4		0	0						Untertest2.avi	0	880	547	72	111				0	Content		-72	-111	17836311	2434355560
17853	09:04:19.307	00:00:17.852	1071	-1024	-768	-1	-1	-1	-1	4	-1024	-768	-1	-1	-1	-1	4		0	0						Untertest2.avi	0	880	547	72	111				0	Content		-72	-111	17852978	2434372227
17870	09:04:19.324	00:00:17.869	1072	-1024	-768	-1	-1	-1	-1	4	-1024	-768	-1	-1	-1	-1	4		0	0						Untertest2.avi	0	880	547	72	111				0	Content		-72	-111	17869971	2434389220
17887	09:04:19.341	00:00:17.886	1073	-1024	-768	-1	-1	-1	-1	4	-1024	-768	-1	-1	-1	-1	4		0	0						Untertest2.avi	0	880	547	72	111				0	Content		-72	-111	17886638	2434405887
17903	09:04:19.357	00:00:17.903	1074	-1024	-768	-1	-1	-1	-1	4	-1024	-768	-1	-1	-1	-1	4		0	0						Untertest2.avi	0	880	547	72	111				0	Content		-72	-111	17903305	2434422554
17921	09:04:19.375	00:00:17.920	1075	-1024	-768	-1	-1	-1	-1	4	-1024	-768	-1	-1	-1	-1	4		0	0						Untertest2.avi	0	880	547	72	111				0	Content		-72	-111	17920568	2434439817
17937	09:04:19.391	00:00:17.937	1076	-1024	-768	-1	-1	-1	-1	4	-1024	-768	-1	-1	-1	-1	4		0	0						Untertest2.avi	0	880	547	72	111				0	Content		-72	-111	17937235	2434456484
17955	09:04:19.409	00:00:17.954	1077	-1024	-768	-1	-1	-1	-1	4	-1024	-768	-1	-1	-1	-1	4		0	0						Untertest2.avi	0	880	547	72	111				0	Content		-72	-111	17954578	2434473827
17969	09:04:19.423	00:00:17.969	1078	-1024	-768	-1	-1	-1	-1	4	-1024	-768	-1	-1	-1	-1	4		0	0						Untertest2.avi	0	880	547	72	111				0	Content		-72	-111	17969327	2434488576
17986	09:04:19.440	00:00:17.985	1079	-1024	-768	-1	-1	-1	-1	4	-1024	-768	-1	-1	-1	-1	4		0	0						Untertest2.avi	0	880	547	72	111				0	Content		-72	-111	17985953	2434505202
18003	09:04:19.457	00:00:18.002	1080	-1024	-768	-1	-1	-1	-1	4	-1024	-768	-1	-1	-1	-1	4		0	0						Untertest2.avi	0	880	547	72	111				0	Content		-72	-111	18002699	2434521948
18019	09:04:19.473	00:00:18.019	1081	-1024	-768	-1	-1	-1	-1	4	-1024	-768	-1	-1	-1	-1	4		0	0						Untertest2.avi	0	880	547	72	111				0	Content		-72	-111	18019323	2434538572
18036	09:04:19.490	00:00:18.035	1082	-1024	-768	-1	-1	-1	-1	4	-1024	-768	-1	-1	-1	-1	4		0	0						Untertest2.avi	0	880	547	72	111				0	Content		-72	-111	18035990	2434555239
18053	09:04:19.507	00:00:18.052	1083	-1024	-768	-1	-1	-1	-1	4	-1024	-768	-1	-1	-1	-1	4		0	0						Untertest2.avi	0	880	547	72	111				0	Content		-72	-111	18052592	2434571841
18069	09:04:19.523	00:00:18.069	1084	-1024	-768	-1	-1	-1	-1	4	-1024	-768	-1	-1	-1	-1	4		0	0						Untertest2.avi	0	880	547	72	111				0	Content		-72	-111	18069259	2434588508
18086	09:04:19.540	00:00:18.086	1085	-1024	-768	-1	-1	-1	-1	4	-1024	-768	-1	-1	-1	-1	4		0	0						Untertest2.avi	0	880	547	72	111				0	Content		-72	-111	18086112	2434605361
18103	09:04:19.557	00:00:18.102	1086	-1024	-768	-1	-1	-1	-1	4	-1024	-768	-1	-1	-1	-1	4		0	0						Untertest2.avi	0	880	547	72	111				0	Content		-72	-111	18102779	2434622028
18119	09:04:19.573	00:00:18.119	1087	-1024	-768	-1	-1	-1	-1	4	-1024	-768	-1	-1	-1	-1	4		0	0						Untertest2.avi	0	880	547	72	111				0	Content		-72	-111	18119446	2434638695
18137	09:04:19.591	00:00:18.136	1088	-1024	-768	-1	-1	-1	-1	4	-1024	-768	-1	-1	-1	-1	4		0	0						Untertest2.avi	0	880	547	72	111				0	Content		-72	-111	18136569	2434655818
18153	09:04:19.607	00:00:18.153	1089	-1024	-768	-1	-1	-1	-1	4	-1024	-768	-1	-1	-1	-1	4		0	0						Untertest2.avi	0	880	547	72	111				0	Content		-72	-111	18153236	2434672485
18170	09:04:19.624	00:00:18.170	1090	-1024	-768	-1	-1	-1	-1	4	-1024	-768	-1	-1	-1	-1	4		0	0						Untertest2.avi	0	880	547	72	111				0	Content		-72	-111	18170265	2434689514
18187	09:04:19.641	00:00:18.186	1091	-1024	-768	-1	-1	-1	-1	4	-1024	-768	-1	-1	-1	-1	4		0	0						Untertest2.avi	0	880	547	72	111				0	Content		-72	-111	18186932	2434706181
18204	09:04:19.658	00:00:18.203	1092	-1024	-768	-1	-1	-1	-1	4	-1024	-768	-1	-1	-1	-1	4		0	0						Untertest2.avi	0	880	547	72	111				0	Content		-72	-111	18203599	2434722848
18220	09:04:19.674	00:00:18.219	1093	-1024	-768	-1	-1	-1	-1	4	-1024	-768	-1	-1	-1	-1	4		0	0						Untertest2.avi	0	880	547	72	111				0	Content		-72	-111	18219704	2434738953
18236	09:04:19.690	00:00:18.236	1094	-1024	-768	-1	-1	-1	-1	4	-1024	-768	-1	-1	-1	-1	4		0	0						Untertest2.avi	0	880	547	72	111				0	Content		-72	-111	18236371	2434755620
18252	09:04:19.706	00:00:18.252	1095	-1024	-768	-1	-1	-1	-1	4	-1024	-768	-1	-1	-1	-1	4		0	0						Untertest2.avi	0	880	547	72	111				0	Content		-72	-111	18252432	2434771681
18269	09:04:19.723	00:00:18.269	1096	-1024	-768	-1	-1	-1	-1	4	-1024	-768	-1	-1	-1	-1	4		0	0						Untertest2.avi	0	880	547	72	111				0	Content		-72	-111	18269054	2434788303
18286	09:04:19.740	00:00:18.285	1097	-1024	-768	-1	-1	-1	-1	4	-1024	-768	-1	-1	-1	-1	4		0	0						Untertest2.avi	0	880	547	72	111				0	Content		-72	-111	18285766	2434805015
18302	09:04:19.756	00:00:18.302	1098	-1024	-768	-1	-1	-1	-1	4	-1024	-768	-1	-1	-1	-1	4		0	0						Untertest2.avi	0	880	547	72	111				0	Content		-72	-111	18302433	2434821682
18319	09:04:19.773	00:00:18.319	1099	-1024	-768	-1	-1	-1	-1	4	-1024	-768	-1	-1	-1	-1	4		0	0						Untertest2.avi	0	880	547	72	111				0	Content		-72	-111	18319115	2434838364
18336	09:04:19.790	00:00:18.335	1100	-1024	-768	-1	-1	-1	-1	4	-1024	-768	-1	-1	-1	-1	4		0	0						Untertest2.avi	0	880	547	72	111				0	Content		-72	-111	18335782	2434855031
18352	09:04:19.806	00:00:18.352	1101	-1024	-768	-1	-1	-1	-1	4	-1024	-768	-1	-1	-1	-1	4		0	0						Untertest2.avi	0	880	547	72	111				0	Content		-72	-111	18352411	2434871660
18369	09:04:19.823	00:00:18.369	1102	-1024	-768	-1	-1	-1	-1	4	-1024	-768	-1	-1	-1	-1	4		0	0						Untertest2.avi	0	880	547	72	111				0	Content		-72	-111	18369078	2434888327
18386	09:04:19.840	00:00:18.385	1103	-1024	-768	-1	-1	-1	-1	4	-1024	-768	-1	-1	-1	-1	4		0	0						Untertest2.avi	0	880	547	72	111				0	Content		-72	-111	18385745	2434904994
18403	09:04:19.857	00:00:18.402	1104	-1024	-768	-1	-1	-1	-1	4	-1024	-768	-1	-1	-1	-1	4		0	0						Untertest2.avi	0	880	547	72	111				0	Content		-72	-111	18402641	2434921890
18419	09:04:19.873	00:00:18.419	1105	-1024	-768	-1	-1	-1	-1	4	-1024	-768	-1	-1	-1	-1	4		0	0						Untertest2.avi	0	880	547	72	111				0	Content		-72	-111	18419308	2434938557
18436	09:04:19.890	00:00:18.436	1106	-1024	-768	-1	-1	-1	-1	4	-1024	-768	-1	-1	-1	-1	4		0	0						Untertest2.avi	0	880	547	72	111				0	Content		-72	-111	18436210	2434955459
18453	09:04:19.907	00:00:18.452	1107	-1024	-768	-1	-1	-1	-1	4	-1024	-768	-1	-1	-1	-1	4		0	0						Untertest2.avi	0	880	547	72	111				0	Content		-72	-111	18452877	2434972126
18470	09:04:19.924	00:00:18.469	1108	-1024	-768	-1	-1	-1	-1	4	-1024	-768	-1	-1	-1	-1	4		0	0						Untertest2.avi	0	880	547	72	111				0	Content		-72	-111	18469544	2434988793
18486	09:04:19.940	00:00:18.486	1109	-1024	-768	-1	-1	-1	-1	4	-1024	-768	-1	-1	-1	-1	4		0	0						Untertest2.avi	0	880	547	72	111				0	Content		-72	-111	18486211	2435005460
18504	09:04:19.958	00:00:18.503	1110	-1024	-768	-1	-1	-1	-1	4	-1024	-768	-1	-1	-1	-1	4		0	0						Untertest2.avi	0	880	547	72	111				0	Content		-72	-111	18503532	2435022781
18519	09:04:19.973	00:00:18.519	1111	-1024	-768	-1	-1	-1	-1	4	-1024	-768	-1	-1	-1	-1	4		0	0						Untertest2.avi	0	880	547	72	111				0	Content		-72	-111	18519427	2435038676
18536	09:04:19.990	00:00:18.536	1112	-1024	-768	-1	-1	-1	-1	4	-1024	-768	-1	-1	-1	-1	4		0	0						Untertest2.avi	0	880	547	72	111				0	Content		-72	-111	18536041	2435055290
18553	09:04:20.007	00:00:18.552	1113	-1024	-768	-1	-1	-1	-1	4	-1024	-768	-1	-1	-1	-1	4		0	0						Untertest2.avi	0	880	547	72	111				0	Content		-72	-111	18552709	2435071958
18569	09:04:20.023	00:00:18.569	1114	-1024	-768	-1	-1	-1	-1	4	-1024	-768	-1	-1	-1	-1	4		0	0						Untertest2.avi	0	880	547	72	111				0	Content		-72	-111	18569400	2435088649
18586	09:04:20.040	00:00:18.586	1115	-34,347	961,436	0,5027493	0,6904812	458,4503	3,820099	0	-1024	-768	-1	-1	-1	-1	4	3	-34	961						Untertest2.avi	0	880	547	72	111	222	884	33	0	Content		-106	850	18586146	2435105395
18603	09:04:20.057	00:00:18.602	1116	659,9948	1020,055	0,5178518	0,6887918	458,4503	3,765149	3	623,0676	1029,419	0,5161365	0,6888003	452,3688	3,711952	1	3	623	1029						Untertest2.avi	0	880	547	72	111	222	884	33	0	Content		551	918	18602772	2435122021
18619	09:04:20.073	00:00:18.619	1117	-1024	-768	-1	-1	-1	-1	4	-1024	-768	-1	-1	-1	-1	4		0	0						Untertest2.avi	0	880	547	72	111				0	Content		-72	-111	18619394	2435138643
18636	09:04:20.090	00:00:18.636	1118	-1024	-768	-1	-1	-1	-1	4	-1024	-768	-1	-1	-1	-1	4		0	0						Untertest2.avi	0	880	547	72	111				0	Content		-72	-111	18636269	2435155518
18653	09:04:20.107	00:00:18.652	1119	-1024	-768	-1	-1	-1	-1	4	-1024	-768	-1	-1	-1	-1	4		0	0						Untertest2.avi	0	880	547	72	111				0	Content		-72	-111	18652892	2435172141
18670	09:04:20.124	00:00:18.669	1120	-1024	-768	-1	-1	-1	-1	4	-1024	-768	-1	-1	-1	-1	4		0	0						Untertest2.avi	0	880	547	72	111				0	Content		-72	-111	18669559	2435188808
18686	09:04:20.140	00:00:18.686	1121	-1024	-768	-1	-1	-1	-1	4	-1024	-768	-1	-1	-1	-1	4		0	0						Untertest2.avi	0	880	547	72	111				0	Content		-72	-111	18686138	2435205387
18702	09:04:20.156	00:00:18.702	1122	-1024	-768	-1	-1	-1	-1	4	-1024	-768	-1	-1	-1	-1	4		0	0						Untertest2.avi	0	880	547	72	111				0	Content		-72	-111	18702387	2435221636
18719	09:04:20.173	00:00:18.719	1123	-1024	-768	-1	-1	-1	-1	4	-1024	-768	-1	-1	-1	-1	4		0	0						Untertest2.avi	0	880	547	72	111				0	Content		-72	-111	18719134	2435238383
18736	09:04:20.190	00:00:18.735	1124	-1024	-768	-1	-1	-1	-1	4	-1024	-768	-1	-1	-1	-1	4		0	0						Untertest2.avi	0	880	547	72	111				0	Content		-72	-111	18735801	2435255050
18753	09:04:20.207	00:00:18.752	1125	-1024	-768	-1	-1	-1	-1	4	-1024	-768	-1	-1	-1	-1	4		0	0						Untertest2.avi	0	880	547	72	111				0	Content		-72	-111	18752628	2435271877
18769	09:04:20.223	00:00:18.769	1126	-1024	-768	-1	-1	-1	-1	4	-1024	-768	-1	-1	-1	-1	4		0	0						Untertest2.avi	0	880	547	72	111				0	Content		-72	-111	18769258	2435288507
18786	09:04:20.240	00:00:18.785	1127	-1024	-768	-1	-1	-1	-1	4	-1024	-768	-1	-1	-1	-1	4		0	0						Untertest2.avi	0	880	547	72	111				0	Content		-72	-111	18785925	2435305174
18803	09:04:20.257	00:00:18.802	1128	-1024	-768	-1	-1	-1	-1	4	-1024	-768	-1	-1	-1	-1	4		0	0						Untertest2.avi	0	880	547	72	111				0	Content		-72	-111	18802643	2435321892
18819	09:04:20.273	00:00:18.819	1129	-1024	-768	-1	-1	-1	-1	4	-1024	-768	-1	-1	-1	-1	4		0	0						Untertest2.avi	0	880	547	72	111				0	Content		-72	-111	18819259	2435338508
18836	09:04:20.290	00:00:18.835	1130	-1024	-768	-1	-1	-1	-1	4	-1024	-768	-1	-1	-1	-1	4		0	0						Untertest2.avi	0	880	547	72	111				0	Content		-72	-111	18835926	2435355175
18852	09:04:20.306	00:00:18.852	1131	-1024	-768	-1	-1	-1	-1	4	-1024	-768	-1	-1	-1	-1	4		0	0						Untertest2.avi	0	880	547	72	111				0	Content		-72	-111	18852499	2435371748
18869	09:04:20.323	00:00:18.868	1132	-1024	-768	-1	-1	-1	-1	4	-1024	-768	-1	-1	-1	-1	4		0	0						Untertest2.avi	0	880	547	72	111				0	Content		-72	-111	18868935	2435388184
18886	09:04:20.340	00:00:18.885	1133	-1024	-768	-1	-1	-1	-1	4	-1024	-768	-1	-1	-1	-1	4		0	0						Untertest2.avi	0	880	547	72	111				0	Content		-72	-111	18885602	2435404851
18902	09:04:20.356	00:00:18.901	1134	-1024	-768	-1	-1	-1	-1	4	-1024	-768	-1	-1	-1	-1	4		0	0						Untertest2.avi	0	880	547	72	111				0	Content		-72	-111	18901993	2435421242
18919	09:04:20.373	00:00:18.919	1135	1363,514	936,0402	0,4973578	0,6806307	437,8398	3,502938	3	1354,127	951,2169	0,4973872	0,6806262	437,8398	3,503657	1	4	1354	951						Untertest2.avi	0	880	547	72	111	1282	840	50	0	Content		1282	840	18919237	2435438486
18936	09:04:20.390	00:00:18.935	1136	1332,359	944,4357	0,5056462	0,679398	420,7286	3,506497	0	1116,006	924,6465	0,36107	0,7170419	446,1001	3,702029	0	4	1224	935						Untertest2.avi	0	880	547	72	111	1282	840	50	0	Content		1152	824	18935612	2435454861
18952	09:04:20.406	00:00:18.952	1137	1263,894	923,0697	0,4927195	0,6779768	420,7286	3,448578	3	1430,614	955,8121	0,5003527	0,67793	446,1001	3,680542	1	4	1431	956						Untertest2.avi	0	880	547	72	111	1282	840	50	0	Content		1359	845	18952362	2435471611
18969	09:04:20.423	00:00:18.968	1138	-1024	-768	-1	-1	-1	-1	4	-1024	-768	-1	-1	-1	-1	4		0	0						Untertest2.avi	0	880	547	72	111				0	Content		-72	-111	18968984	2435488233
18986	09:04:20.440	00:00:18.985	1139	-1024	-768	-1	-1	-1	-1	4	-1024	-768	-1	-1	-1	-1	4		0	0						Untertest2.avi	0	880	547	72	111				0	Content		-72	-111	18985669	2435504918
19002	09:04:20.456	00:00:19.002	1140	-1024	-768	-1	-1	-1	-1	4	-1024	-768	-1	-1	-1	-1	4		0	0						Untertest2.avi	0	880	547	72	111				0	Content		-72	-111	19002336	2435521585
19019	09:04:20.473	00:00:19.019	1141	-1024	-768	-1	-1	-1	-1	4	-1024	-768	-1	-1	-1	-1	4		0	0						Untertest2.avi	0	880	547	72	111				0	Content		-72	-111	19019031	2435538280
19036	09:04:20.490	00:00:19.035	1142	-1024	-768	-1	-1	-1	-1	4	-1024	-768	-1	-1	-1	-1	4		0	0						Untertest2.avi	0	880	547	72	111				0	Content		-72	-111	19035698	2435554947
19052	09:04:20.506	00:00:19.052	1143	-1024	-768	-1	-1	-1	-1	4	-1024	-768	-1	-1	-1	-1	4		0	0						Untertest2.avi	0	880	547	72	111				0	Content		-72	-111	19052399	2435571648
19069	09:04:20.523	00:00:19.069	1144	-1024	-768	-1	-1	-1	-1	4	-1024	-768	-1	-1	-1	-1	4		0	0						Untertest2.avi	0	880	547	72	111				0	Content		-72	-111	19069066	2435588315
19086	09:04:20.540	00:00:19.085	1145	1276,849	943,7874	0,4949862	0,6723172	419,0639	3,228172	3	1431,306	982,0248	0,5021807	0,6722178	442,6091	3,428667	1	5	1431	982						Untertest2.avi	0	880	547	72	111	1251	854	117	0	Content		1359	871	19085724	2435604973
19102	09:04:20.556	00:00:19.102	1146	1271,908	959,1638	0,4953839	0,6722417	419,0639	3,341253	3	1440,614	1002,933	0,5030435	0,6721364	444,1826	3,563923	1	5	1441	1003						Untertest2.avi	0	880	547	72	111	1251	854	117	0	Content		1369	892	19102345	2435621594
19119	09:04:20.573	00:00:19.118	1147	1373,497	925,1261	0,5103784	0,6735783	417,0331	3,35293	0	1118,676	970,1765	0,3706311	0,7082759	430,2483	3,626468	0	5	1246	948						Untertest2.avi	0	880	547	72	111	1251	854	117	0	Content		1174	837	19118969	2435638218
19136	09:04:20.590	00:00:19.135	1148	-1024	-768	-1	-1	-1	-1	4	-1024	-768	-1	-1	-1	-1	4	5	0	0						Untertest2.avi	0	880	547	72	111	1251	854	117	0	Content		-72	-111	19135596	2435654845
19152	09:04:20.606	00:00:19.152	1149	-1024	-768	-1	-1	-1	-1	4	-1024	-768	-1	-1	-1	-1	4	5	0	0						Untertest2.avi	0	880	547	72	111	1251	854	117	0	Content		-72	-111	19152215	2435671464
19169	09:04:20.623	00:00:19.168	1150	-1024	-768	-1	-1	-1	-1	4	1123,264	905,5081	0,3668958	0,7091979	441,2993	3,554553	0	5	1123	906						Untertest2.avi	0	880	547	72	111	1251	854	117	0	Content		1051	795	19168969	2435688218
19186	09:04:20.640	00:00:19.185	1151	1255,647	967,312	0,4953537	0,6741476	417,0331	3,316847	3	1400,61	1009,14	0,502233	0,6740521	439,3024	3,514223	1	5	1401	1009						Untertest2.avi	0	880	547	72	111	1251	854	117	0	Content		1329	898	19185585	2435704834
19202	09:04:20.656	00:00:19.202	1152	-1024	-768	-1	-1	-1	-1	4	-1024	-768	-1	-1	-1	-1	4		0	0						Untertest2.avi	0	880	547	72	111				0	Content		-72	-111	19202242	2435721491
19219	09:04:20.673	00:00:19.218	1153	-1024	-768	-1	-1	-1	-1	4	-1024	-768	-1	-1	-1	-1	4		0	0						Untertest2.avi	0	880	547	72	111				0	Content		-72	-111	19218909	2435738158
19236	09:04:20.690	00:00:19.235	1154	-1024	-768	-1	-1	-1	-1	4	-1024	-768	-1	-1	-1	-1	4		0	0						Untertest2.avi	0	880	547	72	111				0	Content		-72	-111	19235660	2435754909
19252	09:04:20.706	00:00:19.252	1155	-1024	-768	-1	-1	-1	-1	4	-1024	-768	-1	-1	-1	-1	4		0	0						Untertest2.avi	0	880	547	72	111				0	Content		-72	-111	19252278	2435771527
19269	09:04:20.723	00:00:19.268	1156	-1024	-768	-1	-1	-1	-1	4	-1024	-768	-1	-1	-1	-1	4		0	0						Untertest2.avi	0	880	547	72	111				0	Content		-72	-111	19268945	2435788194
19286	09:04:20.740	00:00:19.285	1157	-1024	-768	-1	-1	-1	-1	4	-1024	-768	-1	-1	-1	-1	4		0	0						Untertest2.avi	0	880	547	72	111				0	Content		-72	-111	19285545	2435804794
19302	09:04:20.756	00:00:19.302	1158	-1024	-768	-1	-1	-1	-1	4	-1024	-768	-1	-1	-1	-1	4		0	0						Untertest2.avi	0	880	547	72	111				0	Content		-72	-111	19302212	2435821461
19319	09:04:20.773	00:00:19.318	1159	-1024	-768	-1	-1	-1	-1	4	-1024	-768	-1	-1	-1	-1	4		0	0						Untertest2.avi	0	880	547	72	111				0	Content		-72	-111	19318898	2435838147
19336	09:04:20.790	00:00:19.335	1160	-1024	-768	-1	-1	-1	-1	4	-1024	-768	-1	-1	-1	-1	4		0	0						Untertest2.avi	0	880	547	72	111				0	Content		-72	-111	19335526	2435854775
19352	09:04:20.806	00:00:19.352	1161	-1024	-768	-1	-1	-1	-1	4	-1024	-768	-1	-1	-1	-1	4		0	0						Untertest2.avi	0	880	547	72	111				0	Content		-72	-111	19352146	2435871395
19369	09:04:20.823	00:00:19.368	1162	-1024	-768	-1	-1	-1	-1	4	-1024	-768	-1	-1	-1	-1	4		0	0						Untertest2.avi	0	880	547	72	111				0	Content		-72	-111	19368889	2435888138
19386	09:04:20.840	00:00:19.385	1163	-1024	-768	-1	-1	-1	-1	4	-1024	-768	-1	-1	-1	-1	4		0	0						Untertest2.avi	0	880	547	72	111				0	Content		-72	-111	19385556	2435904805
19402	09:04:20.856	00:00:19.402	1164	-1024	-768	-1	-1	-1	-1	4	-1024	-768	-1	-1	-1	-1	4		0	0						Untertest2.avi	0	880	547	72	111				0	Content		-72	-111	19402382	2435921631
19418	09:04:20.872	00:00:19.418	1165	-1024	-768	-1	-1	-1	-1	4	-1024	-768	-1	-1	-1	-1	4		0	0						Untertest2.avi	0	880	547	72	111				0	Content		-72	-111	19418385	2435937634
19435	09:04:20.889	00:00:19.435	1166	-1024	-768	-1	-1	-1	-1	4	-1024	-768	-1	-1	-1	-1	4		0	0						Untertest2.avi	0	880	547	72	111				0	Content		-72	-111	19435009	2435954258
19453	09:04:20.907	00:00:19.452	1167	-1024	-768	-1	-1	-1	-1	4	-1024	-768	-1	-1	-1	-1	4		0	0						Untertest2.avi	0	880	547	72	111				0	Content		-72	-111	19452827	2435972076
19470	09:04:20.924	00:00:19.469	1168	-1024	-768	-1	-1	-1	-1	4	-1024	-768	-1	-1	-1	-1	4		0	0						Untertest2.avi	0	880	547	72	111				0	Content		-72	-111	19469572	2435988821
19486	09:04:20.940	00:00:19.485	1169	-1024	-768	-1	-1	-1	-1	4	-1024	-768	-1	-1	-1	-1	4		0	0						Untertest2.avi	0	880	547	72	111				0	Content		-72	-111	19485503	2436004752
19502	09:04:20.956	00:00:19.501	1170	-1024	-768	-1	-1	-1	-1	4	-1024	-768	-1	-1	-1	-1	4		0	0						Untertest2.avi	0	880	547	72	111				0	Content		-72	-111	19501623	2436020872
19518	09:04:20.972	00:00:19.518	1171	-1024	-768	-1	-1	-1	-1	4	-1024	-768	-1	-1	-1	-1	4		0	0						Untertest2.avi	0	880	547	72	111				0	Content		-72	-111	19518372	2436037621
19535	09:04:20.989	00:00:19.534	1172	-1024	-768	-1	-1	-1	-1	4	-1024	-768	-1	-1	-1	-1	4		0	0						Untertest2.avi	0	880	547	72	111				0	Content		-72	-111	19534993	2436054242
19552	09:04:21.006	00:00:19.551	1173	-1024	-768	-1	-1	-1	-1	4	-1024	-768	-1	-1	-1	-1	4		0	0						Untertest2.avi	0	880	547	72	111				0	Content		-72	-111	19551619	2436070868
19569	09:04:21.023	00:00:19.568	1174	-1024	-768	-1	-1	-1	-1	4	-1024	-768	-1	-1	-1	-1	4		0	0						Untertest2.avi	0	880	547	72	111				0	Content		-72	-111	19568687	2436087936
19586	09:04:21.040	00:00:19.586	1175	-1024	-768	-1	-1	-1	-1	4	-1024	-768	-1	-1	-1	-1	4		0	0						Untertest2.avi	0	880	547	72	111				0	Content		-72	-111	19586059	2436105308
19603	09:04:21.057	00:00:19.603	1176	-1024	-768	-1	-1	-1	-1	4	-1024	-768	-1	-1	-1	-1	4		0	0						Untertest2.avi	0	880	547	72	111				0	Content		-72	-111	19603306	2436122555
19618	09:04:21.072	00:00:19.618	1177	-1024	-768	-1	-1	-1	-1	4	-1024	-768	-1	-1	-1	-1	4		0	0						Untertest2.avi	0	880	547	72	111				0	Content		-72	-111	19618233	2436137482
19635	09:04:21.089	00:00:19.634	1178	-1024	-768	-1	-1	-1	-1	4	-1024	-768	-1	-1	-1	-1	4		0	0						Untertest2.avi	0	880	547	72	111				0	Content		-72	-111	19634858	2436154107
19652	09:04:21.106	00:00:19.651	1179	-1024	-768	-1	-1	-1	-1	4	-1024	-768	-1	-1	-1	-1	4		0	0						Untertest2.avi	0	880	547	72	111				0	Content		-72	-111	19651606	2436170855
19668	09:04:21.122	00:00:19.668	1180	-1024	-768	-1	-1	-1	-1	4	-1024	-768	-1	-1	-1	-1	4		0	0						Untertest2.avi	0	880	547	72	111				0	Content		-72	-111	19668229	2436187478
19685	09:04:21.139	00:00:19.684	1181	-1024	-768	-1	-1	-1	-1	4	-1024	-768	-1	-1	-1	-1	4		0	0						Untertest2.avi	0	880	547	72	111				0	Content		-72	-111	19684853	2436204102
19701	09:04:21.155	00:00:19.701	1182	-1024	-768	-1	-1	-1	-1	4	-1024	-768	-1	-1	-1	-1	4		0	0						Untertest2.avi	0	880	547	72	111				0	Content		-72	-111	19701476	2436220725
19719	09:04:21.173	00:00:19.718	1183	-1024	-768	-1	-1	-1	-1	4	-1024	-768	-1	-1	-1	-1	4		0	0						Untertest2.avi	0	880	547	72	111				0	Content		-72	-111	19718670	2436237919
19736	09:04:21.190	00:00:19.736	1184	-1024	-768	-1	-1	-1	-1	4	-1024	-768	-1	-1	-1	-1	4		0	0						Untertest2.avi	0	880	547	72	111				0	Content		-72	-111	19736043	2436255292
19753	09:04:21.207	00:00:19.753	1185	-1024	-768	-1	-1	-1	-1	4	-1024	-768	-1	-1	-1	-1	4		0	0						Untertest2.avi	0	880	547	72	111				0	Content		-72	-111	19753290	2436272539
19768	09:04:21.222	00:00:19.768	1186	-1024	-768	-1	-1	-1	-1	4	-1024	-768	-1	-1	-1	-1	4		0	0						Untertest2.avi	0	880	547	72	111				0	Content		-72	-111	19768092	2436287341
19785	09:04:21.239	00:00:19.784	1187	-1024	-768	-1	-1	-1	-1	4	-1024	-768	-1	-1	-1	-1	4		0	0						Untertest2.avi	0	880	547	72	111				0	Content		-72	-111	19784843	2436304092
19801	09:04:21.255	00:00:19.801	1188	-1024	-768	-1	-1	-1	-1	4	-1024	-768	-1	-1	-1	-1	4		0	0						Untertest2.avi	0	880	547	72	111				0	Content		-72	-111	19801466	2436320715
19818	09:04:21.272	00:00:19.818	1189	-1024	-768	-1	-1	-1	-1	4	-1024	-768	-1	-1	-1	-1	4		0	0						Untertest2.avi	0	880	547	72	111				0	Content		-72	-111	19818088	2436337337
19835	09:04:21.289	00:00:19.834	1190	-1024	-768	-1	-1	-1	-1	4	-1024	-768	-1	-1	-1	-1	4		0	0						Untertest2.avi	0	880	547	72	111				0	Content		-72	-111	19834716	2436353965
19851	09:04:21.305	00:00:19.851	1191	-1024	-768	-1	-1	-1	-1	4	-1024	-768	-1	-1	-1	-1	4		0	0						Untertest2.avi	0	880	547	72	111				0	Content		-72	-111	19851334	2436370583
19869	09:04:21.323	00:00:19.868	1192	-1024	-768	-1	-1	-1	-1	4	-1024	-768	-1	-1	-1	-1	4		0	0						Untertest2.avi	0	880	547	72	111				0	Content		-72	-111	19868527	2436387776
19886	09:04:21.340	00:00:19.885	1193	-1024	-768	-1	-1	-1	-1	4	-1024	-768	-1	-1	-1	-1	4		0	0						Untertest2.avi	0	880	547	72	111				0	Content		-72	-111	19885899	2436405148
19903	09:04:21.357	00:00:19.903	1194	-1024	-768	-1	-1	-1	-1	4	-1024	-768	-1	-1	-1	-1	4		0	0						Untertest2.avi	0	880	547	72	111				0	Content		-72	-111	19903148	2436422397
19918	09:04:21.372	00:00:19.918	1195	-1024	-768	-1	-1	-1	-1	4	-1024	-768	-1	-1	-1	-1	4		0	0						Untertest2.avi	0	880	547	72	111				0	Content		-72	-111	19918076	2436437325
19935	09:04:21.389	00:00:19.934	1196	-1024	-768	-1	-1	-1	-1	4	-1024	-768	-1	-1	-1	-1	4		0	0						Untertest2.avi	0	880	547	72	111				0	Content		-72	-111	19934698	2436453947
19951	09:04:21.405	00:00:19.951	1197	-1024	-768	-1	-1	-1	-1	4	-1024	-768	-1	-1	-1	-1	4		0	0						Untertest2.avi	0	880	547	72	111				0	Content		-72	-111	19951443	2436470692
19968	09:04:21.422	00:00:19.967	1198	-1024	-768	-1	-1	-1	-1	4	-1024	-768	-1	-1	-1	-1	4		0	0						Untertest2.avi	0	880	547	72	111				0	Content		-72	-111	19967941	2436487190
19985	09:04:21.439	00:00:19.984	1199	-1024	-768	-1	-1	-1	-1	4	-1024	-768	-1	-1	-1	-1	4		0	0						Untertest2.avi	0	880	547	72	111				0	Content		-72	-111	19984688	2436503937
20001	09:04:21.455	00:00:20.001	1200	-1024	-768	-1	-1	-1	-1	4	-1024	-768	-1	-1	-1	-1	4		0	0						Untertest2.avi	0	880	547	72	111				0	Content		-72	-111	20001310	2436520559
20018	09:04:21.472	00:00:20.018	1201	-1024	-768	-1	-1	-1	-1	4	-1024	-768	-1	-1	-1	-1	4		0	0						Untertest2.avi	0	880	547	72	111				0	Content		-72	-111	20018386	2436537635
20036	09:04:21.490	00:00:20.035	1202	-1024	-768	-1	-1	-1	-1	4	-1024	-768	-1	-1	-1	-1	4		0	0						Untertest2.avi	0	880	547	72	111				0	Content		-72	-111	20035750	2436554999
20053	09:04:21.507	00:00:20.053	1203	-1024	-768	-1	-1	-1	-1	4	-1024	-768	-1	-1	-1	-1	4		0	0						Untertest2.avi	0	880	547	72	111				0	Content		-72	-111	20053124	2436572373
20068	09:04:21.522	00:00:20.067	1204	-1024	-768	-1	-1	-1	-1	4	-1024	-768	-1	-1	-1	-1	4		0	0						Untertest2.avi	0	880	547	72	111				0	Content		-72	-111	20067928	2436587177
20085	09:04:21.539	00:00:20.084	1205	-1024	-768	-1	-1	-1	-1	4	-1024	-768	-1	-1	-1	-1	4		0	0						Untertest2.avi	0	880	547	72	111				0	Content		-72	-111	20084552	2436603801
20101	09:04:21.555	00:00:20.101	1206	-1024	-768	-1	-1	-1	-1	4	-1024	-768	-1	-1	-1	-1	4		0	0						Untertest2.avi	0	880	547	72	111				0	Content		-72	-111	20101300	2436620549
20118	09:04:21.572	00:00:20.117	1207	-1024	-768	-1	-1	-1	-1	4	-1024	-768	-1	-1	-1	-1	4		0	0						Untertest2.avi	0	880	547	72	111				0	Content		-72	-111	20117923	2436637172
20135	09:04:21.589	00:00:20.134	1208	-1024	-768	-1	-1	-1	-1	4	-1024	-768	-1	-1	-1	-1	4		0	0						Untertest2.avi	0	880	547	72	111				0	Content		-72	-111	20134546	2436653795
20151	09:04:21.605	00:00:20.151	1209	-1024	-768	-1	-1	-1	-1	4	-1024	-768	-1	-1	-1	-1	4		0	0						Untertest2.avi	0	880	547	72	111				0	Content		-72	-111	20151171	2436670420
20168	09:04:21.622	00:00:20.168	1210	-1024	-768	-1	-1	-1	-1	4	-1024	-768	-1	-1	-1	-1	4		0	0						Untertest2.avi	0	880	547	72	111				0	Content		-72	-111	20168366	2436687615
20186	09:04:21.640	00:00:20.185	1211	-1024	-768	-1	-1	-1	-1	4	-1024	-768	-1	-1	-1	-1	4		0	0						Untertest2.avi	0	880	547	72	111				0	Content		-72	-111	20185737	2436704986
20203	09:04:21.657	00:00:20.202	1212	-1024	-768	-1	-1	-1	-1	4	-1024	-768	-1	-1	-1	-1	4		0	0						Untertest2.avi	0	880	547	72	111				0	Content		-72	-111	20202983	2436722232
20218	09:04:21.672	00:00:20.217	1213	-1024	-768	-1	-1	-1	-1	4	-1024	-768	-1	-1	-1	-1	4		0	0						Untertest2.avi	0	880	547	72	111				0	Content		-72	-111	20217787	2436737036
20235	09:04:21.689	00:00:20.234	1214	-1024	-768	-1	-1	-1	-1	4	-1024	-768	-1	-1	-1	-1	4		0	0						Untertest2.avi	0	880	547	72	111				0	Content		-72	-111	20234534	2436753783
20251	09:04:21.705	00:00:20.251	1215	-1024	-768	-1	-1	-1	-1	4	-1024	-768	-1	-1	-1	-1	4		0	0						Untertest2.avi	0	880	547	72	111				0	Content		-72	-111	20251157	2436770406
20268	09:04:21.722	00:00:20.267	1216	-1024	-768	-1	-1	-1	-1	4	-1024	-768	-1	-1	-1	-1	4		0	0						Untertest2.avi	0	880	547	72	111				0	Content		-72	-111	20267782	2436787031
20284	09:04:21.738	00:00:20.284	1217	-1024	-768	-1	-1	-1	-1	4	-1024	-768	-1	-1	-1	-1	4		0	0						Untertest2.avi	0	880	547	72	111				0	Content		-72	-111	20284404	2436803653
20301	09:04:21.755	00:00:20.301	1218	-1024	-768	-1	-1	-1	-1	4	-1024	-768	-1	-1	-1	-1	4		0	0						Untertest2.avi	0	880	547	72	111				0	Content		-72	-111	20301029	2436820278
20318	09:04:21.772	00:00:20.318	1219	-1024	-768	-1	-1	-1	-1	4	-1024	-768	-1	-1	-1	-1	4		0	0						Untertest2.avi	0	880	547	72	111				0	Content		-72	-111	20318222	2436837471
20336	09:04:21.790	00:00:20.335	1220	-1024	-768	-1	-1	-1	-1	4	-1024	-768	-1	-1	-1	-1	4		0	0						Untertest2.avi	0	880	547	72	111				0	Content		-72	-111	20335594	2436854843
20353	09:04:21.807	00:00:20.352	1221	-1024	-768	-1	-1	-1	-1	4	-1024	-768	-1	-1	-1	-1	4		0	0						Untertest2.avi	0	880	547	72	111				0	Content		-72	-111	20352840	2436872089
20368	09:04:21.822	00:00:20.367	1222	-1024	-768	-1	-1	-1	-1	4	-1024	-768	-1	-1	-1	-1	4		0	0						Untertest2.avi	0	880	547	72	111				0	Content		-72	-111	20367645	2436886894
20384	09:04:21.838	00:00:20.384	1223	-1024	-768	-1	-1	-1	-1	4	-1024	-768	-1	-1	-1	-1	4		0	0						Untertest2.avi	0	880	547	72	111				0	Content		-72	-111	20384391	2436903640
20401	09:04:21.855	00:00:20.401	1224	-1024	-768	-1	-1	-1	-1	4	-1024	-768	-1	-1	-1	-1	4		0	0						Untertest2.avi	0	880	547	72	111				0	Content		-72	-111	20401013	2436920262
20418	09:04:21.872	00:00:20.417	1225	-1024	-768	-1	-1	-1	-1	4	-1024	-768	-1	-1	-1	-1	4		0	0						Untertest2.avi	0	880	547	72	111				0	Content		-72	-111	20417760	2436937009
20434	09:04:21.888	00:00:20.434	1226	-1024	-768	-1	-1	-1	-1	4	-1024	-768	-1	-1	-1	-1	4		0	0						Untertest2.avi	0	880	547	72	111				0	Content		-72	-111	20434257	2436953506
20451	09:04:21.905	00:00:20.451	1227	-1024	-768	-1	-1	-1	-1	4	-1024	-768	-1	-1	-1	-1	4		0	0						Untertest2.avi	0	880	547	72	111				0	Content		-72	-111	20451006	2436970255
20468	09:04:21.922	00:00:20.468	1228	-1024	-768	-1	-1	-1	-1	4	-1024	-768	-1	-1	-1	-1	4		0	0						Untertest2.avi	0	880	547	72	111				0	Content		-72	-111	20468073	2436987322
20485	09:04:21.939	00:00:20.485	1229	-1024	-768	-1	-1	-1	-1	4	-1024	-768	-1	-1	-1	-1	4		0	0						Untertest2.avi	0	880	547	72	111				0	Content		-72	-111	20485445	2437004694
20503	09:04:21.957	00:00:20.502	1230	-1024	-768	-1	-1	-1	-1	4	-1024	-768	-1	-1	-1	-1	4		0	0						Untertest2.avi	0	880	547	72	111				0	Content		-72	-111	20502694	2437021943
20518	09:04:21.972	00:00:20.517	1231	-1024	-768	-1	-1	-1	-1	4	-1024	-768	-1	-1	-1	-1	4		0	0						Untertest2.avi	0	880	547	72	111				0	Content		-72	-111	20517622	2437036871
20534	09:04:21.988	00:00:20.534	1232	-1024	-768	-1	-1	-1	-1	4	-1024	-768	-1	-1	-1	-1	4		0	0						Untertest2.avi	0	880	547	72	111				0	Content		-72	-111	20534247	2437053496
20551	09:04:22.005	00:00:20.550	1233	-1024	-768	-1	-1	-1	-1	4	-1024	-768	-1	-1	-1	-1	4		0	0						Untertest2.avi	0	880	547	72	111				0	Content		-72	-111	20550995	2437070244
20568	09:04:22.022	00:00:20.567	1234	-1024	-768	-1	-1	-1	-1	4	-1024	-768	-1	-1	-1	-1	4		0	0						Untertest2.avi	0	880	547	72	111				0	Content		-72	-111	20567618	2437086867
20584	09:04:22.038	00:00:20.584	1235	-1024	-768	-1	-1	-1	-1	4	-1024	-768	-1	-1	-1	-1	4		0	0						Untertest2.avi	0	880	547	72	111				0	Content		-72	-111	20584242	2437103491
20601	09:04:22.055	00:00:20.600	1236	-1024	-768	-1	-1	-1	-1	4	-1024	-768	-1	-1	-1	-1	4		0	0						Untertest2.avi	0	880	547	72	111				0	Content		-72	-111	20600862	2437120111
20618	09:04:22.072	00:00:20.618	1237	-1024	-768	-1	-1	-1	-1	4	-1024	-768	-1	-1	-1	-1	4		0	0						Untertest2.avi	0	880	547	72	111				0	Content		-72	-111	20618055	2437137304
20635	09:04:22.089	00:00:20.635	1238	-1024	-768	-1	-1	-1	-1	4	-1024	-768	-1	-1	-1	-1	4		0	0						Untertest2.avi	0	880	547	72	111				0	Content		-72	-111	20635303	2437154552
20653	09:04:22.107	00:00:20.652	1239	-1024	-768	-1	-1	-1	-1	4	-1024	-768	-1	-1	-1	-1	4		0	0						Untertest2.avi	0	880	547	72	111				0	Content		-72	-111	20652673	2437171922
20667	09:04:22.121	00:00:20.667	1240	-1024	-768	-1	-1	-1	-1	4	-1024	-768	-1	-1	-1	-1	4		0	0						Untertest2.avi	0	880	547	72	111				0	Content		-72	-111	20667478	2437186727
20684	09:04:22.138	00:00:20.684	1241	-1024	-768	-1	-1	-1	-1	4	-1024	-768	-1	-1	-1	-1	4		0	0						Untertest2.avi	0	880	547	72	111				0	Content		-72	-111	20684102	2437203351
20701	09:04:22.155	00:00:20.700	1242	-1024	-768	-1	-1	-1	-1	4	-1024	-768	-1	-1	-1	-1	4		0	0						Untertest2.avi	0	880	547	72	111				0	Content		-72	-111	20700852	2437220101
20717	09:04:22.171	00:00:20.717	1243	-1024	-768	-1	-1	-1	-1	4	-1024	-768	-1	-1	-1	-1	4		0	0						Untertest2.avi	0	880	547	72	111				0	Content		-72	-111	20717475	2437236724
20734	09:04:22.188	00:00:20.734	1244	-1024	-768	-1	-1	-1	-1	4	-1024	-768	-1	-1	-1	-1	4		0	0						Untertest2.avi	0	880	547	72	111				0	Content		-72	-111	20734098	2437253347
20751	09:04:22.205	00:00:20.750	1245	-1024	-768	-1	-1	-1	-1	4	-1024	-768	-1	-1	-1	-1	4		0	0						Untertest2.avi	0	880	547	72	111				0	Content		-72	-111	20750722	2437269971
20768	09:04:22.222	00:00:20.767	1246	-1024	-768	-1	-1	-1	-1	4	-1024	-768	-1	-1	-1	-1	4		0	0						Untertest2.avi	0	880	547	72	111				0	Content		-72	-111	20767915	2437287164
20785	09:04:22.239	00:00:20.785	1247	-1024	-768	-1	-1	-1	-1	4	-1024	-768	-1	-1	-1	-1	4		0	0						Untertest2.avi	0	880	547	72	111				0	Content		-72	-111	20785286	2437304535
20803	09:04:22.257	00:00:20.802	1248	-1024	-768	-1	-1	-1	-1	4	-1024	-768	-1	-1	-1	-1	4		0	0						Untertest2.avi	0	880	547	72	111				0	Content		-72	-111	20802532	2437321781
20817	09:04:22.271	00:00:20.817	1249	-1024	-768	-1	-1	-1	-1	4	-1024	-768	-1	-1	-1	-1	4		0	0						Untertest2.avi	0	880	547	72	111				0	Content		-72	-111	20817336	2437336585
20834	09:04:22.288	00:00:20.834	1250	-1024	-768	-1	-1	-1	-1	4	-1024	-768	-1	-1	-1	-1	4		0	0						Untertest2.avi	0	880	547	72	111				0	Content		-72	-111	20834084	2437353333
20851	09:04:22.305	00:00:20.850	1251	-1024	-768	-1	-1	-1	-1	4	-1024	-768	-1	-1	-1	-1	4		0	0						Untertest2.avi	0	880	547	72	111				0	Content		-72	-111	20850715	2437369964
20867	09:04:22.321	00:00:20.867	1252	-1024	-768	-1	-1	-1	-1	4	-1024	-768	-1	-1	-1	-1	4		0	0						Untertest2.avi	0	880	547	72	111				0	Content		-72	-111	20867334	2437386583
20884	09:04:22.338	00:00:20.883	1253	-1024	-768	-1	-1	-1	-1	4	-1024	-768	-1	-1	-1	-1	4		0	0						Untertest2.avi	0	880	547	72	111				0	Content		-72	-111	20883955	2437403204
20901	09:04:22.355	00:00:20.900	1254	-1024	-768	-1	-1	-1	-1	4	-1024	-768	-1	-1	-1	-1	4		0	0						Untertest2.avi	0	880	547	72	111				0	Content		-72	-111	20900581	2437419830
20918	09:04:22.372	00:00:20.917	1255	-1024	-768	-1	-1	-1	-1	4	-1024	-768	-1	-1	-1	-1	4		0	0						Untertest2.avi	0	880	547	72	111				0	Content		-72	-111	20917775	2437437024
20935	09:04:22.389	00:00:20.935	1256	-1024	-768	-1	-1	-1	-1	4	-1024	-768	-1	-1	-1	-1	4		0	0						Untertest2.avi	0	880	547	72	111				0	Content		-72	-111	20935149	2437454398
20952	09:04:22.406	00:00:20.952	1257	-1024	-768	-1	-1	-1	-1	4	-1024	-768	-1	-1	-1	-1	4		0	0						Untertest2.avi	0	880	547	72	111				0	Content		-72	-111	20952394	2437471643
20967	09:04:22.421	00:00:20.967	1258	-1024	-768	-1	-1	-1	-1	4	-1024	-768	-1	-1	-1	-1	4		0	0						Untertest2.avi	0	880	547	72	111				0	Content		-72	-111	20967321	2437486570
20984	09:04:22.438	00:00:20.983	1259	-1024	-768	-1	-1	-1	-1	4	-1024	-768	-1	-1	-1	-1	4		0	0						Untertest2.avi	0	880	547	72	111				0	Content		-72	-111	20983945	2437503194
21001	09:04:22.455	00:00:21.000	1260	-1024	-768	-1	-1	-1	-1	4	-1024	-768	-1	-1	-1	-1	4		0	0						Untertest2.avi	0	880	547	72	111				0	Content		-72	-111	21000694	2437519943
21017	09:04:22.471	00:00:21.017	1261	-1024	-768	-1	-1	-1	-1	4	-1024	-768	-1	-1	-1	-1	4		0	0						Untertest2.avi	0	880	547	72	111				0	Content		-72	-111	21017316	2437536565
21034	09:04:22.488	00:00:21.033	1262	-1024	-768	-1	-1	-1	-1	4	-1024	-768	-1	-1	-1	-1	4		0	0						Untertest2.avi	0	880	547	72	111				0	Content		-72	-111	21033937	2437553186
21051	09:04:22.505	00:00:21.050	1263	-1024	-768	-1	-1	-1	-1	4	-1024	-768	-1	-1	-1	-1	4		0	0						Untertest2.avi	0	880	547	72	111				0	Content		-72	-111	21050562	2437569811
21068	09:04:22.522	00:00:21.067	1264	-1024	-768	-1	-1	-1	-1	4	-1024	-768	-1	-1	-1	-1	4		0	0						Untertest2.avi	0	880	547	72	111				0	Content		-72	-111	21067629	2437586878
21085	09:04:22.539	00:00:21.085	1265	-1024	-768	-1	-1	-1	-1	4	-1024	-768	-1	-1	-1	-1	4		0	0						Untertest2.avi	0	880	547	72	111				0	Content		-72	-111	21085002	2437604251
21102	09:04:22.556	00:00:21.102	1266	-1024	-768	-1	-1	-1	-1	4	-1024	-768	-1	-1	-1	-1	4		0	0						Untertest2.avi	0	880	547	72	111				0	Content		-72	-111	21102252	2437621501
21117	09:04:22.571	00:00:21.117	1267	-1024	-768	-1	-1	-1	-1	4	-1024	-768	-1	-1	-1	-1	4		0	0						Untertest2.avi	0	880	547	72	111				0	Content		-72	-111	21117188	2437636437
21134	09:04:22.588	00:00:21.133	1268	-1024	-768	-1	-1	-1	-1	4	-1024	-768	-1	-1	-1	-1	4		0	0						Untertest2.avi	0	880	547	72	111				0	Content		-72	-111	21133800	2437653049
21151	09:04:22.605	00:00:21.150	1269	-1024	-768	-1	-1	-1	-1	4	-1024	-768	-1	-1	-1	-1	4		0	0						Untertest2.avi	0	880	547	72	111				0	Content		-72	-111	21150546	2437669795
21167	09:04:22.621	00:00:21.167	1270	-1024	-768	-1	-1	-1	-1	4	-1024	-768	-1	-1	-1	-1	4		0	0						Untertest2.avi	0	880	547	72	111				0	Content		-72	-111	21167180	2437686429
21184	09:04:22.638	00:00:21.183	1271	-1024	-768	-1	-1	-1	-1	4	-1024	-768	-1	-1	-1	-1	4		0	0						Untertest2.avi	0	880	547	72	111				0	Content		-72	-111	21183790	2437703039
21200	09:04:22.654	00:00:21.200	1272	-1024	-768	-1	-1	-1	-1	4	-1024	-768	-1	-1	-1	-1	4		0	0						Untertest2.avi	0	880	547	72	111				0	Content		-72	-111	21200413	2437719662
21218	09:04:22.672	00:00:21.217	1273	-1024	-768	-1	-1	-1	-1	4	-1024	-768	-1	-1	-1	-1	4		0	0						Untertest2.avi	0	880	547	72	111				0	Content		-72	-111	21217584	2437736833
21235	09:04:22.689	00:00:21.234	1274	-1024	-768	-1	-1	-1	-1	4	-1024	-768	-1	-1	-1	-1	4		0	0						Untertest2.avi	0	880	547	72	111				0	Content		-72	-111	21234584	2437753833
21251	09:04:22.705	00:00:21.251	1275	-1024	-768	-1	-1	-1	-1	4	-1024	-768	-1	-1	-1	-1	4		0	0						Untertest2.avi	0	880	547	72	111				0	Content		-72	-111	21251251	2437770500
21268	09:04:22.722	00:00:21.267	1276	-1024	-768	-1	-1	-1	-1	4	-1024	-768	-1	-1	-1	-1	4		0	0						Untertest2.avi	0	880	547	72	111				0	Content		-72	-111	21267918	2437787167
21285	09:04:22.739	00:00:21.284	1277	-1024	-768	-1	-1	-1	-1	4	-1024	-768	-1	-1	-1	-1	4		0	0						Untertest2.avi	0	880	547	72	111				0	Content		-72	-111	21284585	2437803834
21302	09:04:22.756	00:00:21.302	1278	-1024	-768	-1	-1	-1	-1	4	-1024	-768	-1	-1	-1	-1	4		0	0						Untertest2.avi	0	880	547	72	111				0	Content		-72	-111	21302199	2437821448
21317	09:04:22.771	00:00:21.317	1279	-1024	-768	-1	-1	-1	-1	4	-1024	-768	-1	-1	-1	-1	4		0	0						Untertest2.avi	0	880	547	72	111				0	Content		-72	-111	21317072	2437836321
21334	09:04:22.788	00:00:21.333	1280	-1024	-768	-1	-1	-1	-1	4	-1024	-768	-1	-1	-1	-1	4		0	0						Untertest2.avi	0	880	547	72	111				0	Content		-72	-111	21333568	2437852817
21350	09:04:22.804	00:00:21.350	1281	-1024	-768	-1	-1	-1	-1	4	-1024	-768	-1	-1	-1	-1	4		0	0						Untertest2.avi	0	880	547	72	111				0	Content		-72	-111	21350315	2437869564
21367	09:04:22.821	00:00:21.366	1282	-1024	-768	-1	-1	-1	-1	4	-1024	-768	-1	-1	-1	-1	4		0	0						Untertest2.avi	0	880	547	72	111				0	Content		-72	-111	21366938	2437886187
21384	09:04:22.838	00:00:21.383	1283	-1024	-768	-1	-1	-1	-1	4	-1024	-768	-1	-1	-1	-1	4		0	0						Untertest2.avi	0	880	547	72	111				0	Content		-72	-111	21383605	2437902854
21400	09:04:22.854	00:00:21.400	1284	-1024	-768	-1	-1	-1	-1	4	-1024	-768	-1	-1	-1	-1	4		0	0						Untertest2.avi	0	880	547	72	111				0	Content		-72	-111	21400269	2437919518
21417	09:04:22.871	00:00:21.416	1285	-1024	-768	-1	-1	-1	-1	4	-1024	-768	-1	-1	-1	-1	4		0	0						Untertest2.avi	0	880	547	72	111				0	Content		-72	-111	21416936	2437936185
21434	09:04:22.888	00:00:21.433	1286	-1024	-768	-1	-1	-1	-1	4	-1024	-768	-1	-1	-1	-1	4		0	0						Untertest2.avi	0	880	547	72	111				0	Content		-72	-111	21433768	2437953017
21450	09:04:22.904	00:00:21.450	1287	-1024	-768	-1	-1	-1	-1	4	-1024	-768	-1	-1	-1	-1	4		0	0						Untertest2.avi	0	880	547	72	111				0	Content		-72	-111	21450435	2437969684
21467	09:04:22.921	00:00:21.467	1288	-1024	-768	-1	-1	-1	-1	4	-1024	-768	-1	-1	-1	-1	4		0	0						Untertest2.avi	0	880	547	72	111				0	Content		-72	-111	21467102	2437986351
21484	09:04:22.938	00:00:21.484	1289	-1024	-768	-1	-1	-1	-1	4	-1024	-768	-1	-1	-1	-1	4		0	0						Untertest2.avi	0	880	547	72	111				0	Content		-72	-111	21484265	2438003514
21501	09:04:22.955	00:00:21.500	1290	-1024	-768	-1	-1	-1	-1	4	-1024	-768	-1	-1	-1	-1	4		0	0						Untertest2.avi	0	880	547	72	111				0	Content		-72	-111	21500932	2438020181
21518	09:04:22.972	00:00:21.518	1291	-1024	-768	-1	-1	-1	-1	4	-1024	-768	-1	-1	-1	-1	4		0	0						Untertest2.avi	0	880	547	72	111				0	Content		-72	-111	21518049	2438037298
21535	09:04:22.989	00:00:21.535	1292	-1024	-768	-1	-1	-1	-1	4	-1024	-768	-1	-1	-1	-1	4		0	0						Untertest2.avi	0	880	547	72	111				0	Content		-72	-111	21535421	2438054670
21550	09:04:23.004	00:00:21.550	1293	-1024	-768	-1	-1	-1	-1	4	-1024	-768	-1	-1	-1	-1	4		0	0						Untertest2.avi	0	880	547	72	111				0	Content		-72	-111	21550169	2438069418
21567	09:04:23.021	00:00:21.566	1294	-1024	-768	-1	-1	-1	-1	4	-1024	-768	-1	-1	-1	-1	4		0	0						Untertest2.avi	0	880	547	72	111				0	Content		-72	-111	21566792	2438086041
21584	09:04:23.038	00:00:21.583	1295	-1024	-768	-1	-1	-1	-1	4	-1024	-768	-1	-1	-1	-1	4		0	0						Untertest2.avi	0	880	547	72	111				0	Content		-72	-111	21583514	2438102763
21600	09:04:23.054	00:00:21.600	1296	-1024	-768	-1	-1	-1	-1	4	-1024	-768	-1	-1	-1	-1	4		0	0						Untertest2.avi	0	880	547	72	111				0	Content		-72	-111	21600181	2438119430
21617	09:04:23.071	00:00:21.616	1297	-1024	-768	-1	-1	-1	-1	4	-1024	-768	-1	-1	-1	-1	4		0	0						Untertest2.avi	0	880	547	72	111				0	Content		-72	-111	21616796	2438136045
21633	09:04:23.087	00:00:21.633	1298	-1024	-768	-1	-1	-1	-1	4	-1024	-768	-1	-1	-1	-1	4		0	0						Untertest2.avi	0	880	547	72	111				0	Content		-72	-111	21633463	2438152712
21650	09:04:23.104	00:00:21.650	1299	-1024	-768	-1	-1	-1	-1	4	-1024	-768	-1	-1	-1	-1	4		0	0						Untertest2.avi	0	880	547	72	111				0	Content		-72	-111	21650112	2438169361
21667	09:04:23.121	00:00:21.666	1300	-1024	-768	-1	-1	-1	-1	4	-1024	-768	-1	-1	-1	-1	4		0	0						Untertest2.avi	0	880	547	72	111				0	Content		-72	-111	21666779	2438186028
21683	09:04:23.137	00:00:21.683	1301	-1024	-768	-1	-1	-1	-1	4	-1024	-768	-1	-1	-1	-1	4		0	0						Untertest2.avi	0	880	547	72	111				0	Content		-72	-111	21683446	2438202695
21700	09:04:23.154	00:00:21.700	1302	-1024	-768	-1	-1	-1	-1	4	-1024	-768	-1	-1	-1	-1	4		0	0						Untertest2.avi	0	880	547	72	111				0	Content		-72	-111	21700362	2438219611
21717	09:04:23.171	00:00:21.717	1303	-1024	-768	-1	-1	-1	-1	4	-1024	-768	-1	-1	-1	-1	4		0	0						Untertest2.avi	0	880	547	72	111				0	Content		-72	-111	21717030	2438236279
21734	09:04:23.188	00:00:21.733	1304	-1024	-768	-1	-1	-1	-1	4	-1024	-768	-1	-1	-1	-1	4		0	0						Untertest2.avi	0	880	547	72	111				0	Content		-72	-111	21733905	2438253154
21751	09:04:23.205	00:00:21.750	1305	-1024	-768	-1	-1	-1	-1	4	-1024	-768	-1	-1	-1	-1	4		0	0						Untertest2.avi	0	880	547	72	111				0	Content		-72	-111	21750572	2438269821
21767	09:04:23.221	00:00:21.767	1306	-1024	-768	-1	-1	-1	-1	4	-1024	-768	-1	-1	-1	-1	4		0	0						Untertest2.avi	0	880	547	72	111				0	Content		-72	-111	21767239	2438286488
21784	09:04:23.238	00:00:21.783	1307	-1024	-768	-1	-1	-1	-1	4	-1024	-768	-1	-1	-1	-1	4		0	0						Untertest2.avi	0	880	547	72	111				0	Content		-72	-111	21783906	2438303155
21801	09:04:23.255	00:00:21.801	1308	-1024	-768	-1	-1	-1	-1	4	-1024	-768	-1	-1	-1	-1	4		0	0						Untertest2.avi	0	880	547	72	111				0	Content		-72	-111	21801215	2438320464
21818	09:04:23.272	00:00:21.817	1309	-1024	-768	-1	-1	-1	-1	4	-1024	-768	-1	-1	-1	-1	4		0	0						Untertest2.avi	0	880	547	72	111				0	Content		-72	-111	21817882	2438337131
21835	09:04:23.289	00:00:21.835	1310	-1024	-768	-1	-1	-1	-1	4	-1024	-768	-1	-1	-1	-1	4		0	0						Untertest2.avi	0	880	547	72	111				0	Content		-72	-111	21835146	2438354395
21850	09:04:23.304	00:00:21.850	1311	-1024	-768	-1	-1	-1	-1	4	-1024	-768	-1	-1	-1	-1	4		0	0						Untertest2.avi	0	880	547	72	111				0	Content		-72	-111	21850018	2438369267
21867	09:04:23.321	00:00:21.866	1312	-1024	-768	-1	-1	-1	-1	4	-1024	-768	-1	-1	-1	-1	4		0	0						Untertest2.avi	0	880	547	72	111				0	Content		-72	-111	21866655	2438385904
21883	09:04:23.337	00:00:21.883	1313	-1024	-768	-1	-1	-1	-1	4	-1024	-768	-1	-1	-1	-1	4		0	0						Untertest2.avi	0	880	547	72	111				0	Content		-72	-111	21883263	2438402512
21900	09:04:23.354	00:00:21.899	1314	-1024	-768	-1	-1	-1	-1	4	-1024	-768	-1	-1	-1	-1	4		0	0						Untertest2.avi	0	880	547	72	111				0	Content		-72	-111	21899949	2438419198
21917	09:04:23.371	00:00:21.916	1315	-1024	-768	-1	-1	-1	-1	4	-1024	-768	-1	-1	-1	-1	4		0	0						Untertest2.avi	0	880	547	72	111				0	Content		-72	-111	21916616	2438435865
21933	09:04:23.387	00:00:21.933	1316	-1024	-768	-1	-1	-1	-1	4	-1024	-768	-1	-1	-1	-1	4		0	0						Untertest2.avi	0	880	547	72	111				0	Content		-72	-111	21933249	2438452498
21950	09:04:23.404	00:00:21.949	1317	-1024	-768	-1	-1	-1	-1	4	-1024	-768	-1	-1	-1	-1	4		0	0						Untertest2.avi	0	880	547	72	111				0	Content		-72	-111	21949916	2438469165
21967	09:04:23.421	00:00:21.966	1318	-1024	-768	-1	-1	-1	-1	4	-1024	-768	-1	-1	-1	-1	4		0	0						Untertest2.avi	0	880	547	72	111				0	Content		-72	-111	21966737	2438485986
21983	09:04:23.437	00:00:21.983	1319	-1024	-768	-1	-1	-1	-1	4	-1024	-768	-1	-1	-1	-1	4		0	0						Untertest2.avi	0	880	547	72	111				0	Content		-72	-111	21983404	2438502653
22000	09:04:23.454	00:00:22.000	1320	-1024	-768	-1	-1	-1	-1	4	-1024	-768	-1	-1	-1	-1	4		0	0						Untertest2.avi	0	880	547	72	111				0	Content		-72	-111	22000071	2438519320
22017	09:04:23.471	00:00:22.017	1321	-1024	-768	-1	-1	-1	-1	4	-1024	-768	-1	-1	-1	-1	4		0	0						Untertest2.avi	0	880	547	72	111				0	Content		-72	-111	22017223	2438536472
22034	09:04:23.488	00:00:22.033	1322	-1024	-768	-1	-1	-1	-1	4	-1024	-768	-1	-1	-1	-1	4		0	0						Untertest2.avi	0	880	547	72	111				0	Content		-72	-111	22033890	2438553139
22051	09:04:23.505	00:00:22.050	1323	-1024	-768	-1	-1	-1	-1	4	-1024	-768	-1	-1	-1	-1	4		0	0						Untertest2.avi	0	880	547	72	111				0	Content		-72	-111	22050996	2438570245
22067	09:04:23.521	00:00:22.067	1324	-1024	-768	-1	-1	-1	-1	4	-1024	-768	-1	-1	-1	-1	4		0	0						Untertest2.avi	0	880	547	72	111				0	Content		-72	-111	22067246	2438586495
22084	09:04:23.538	00:00:22.083	1325	-1024	-768	-1	-1	-1	-1	4	-1024	-768	-1	-1	-1	-1	4		0	0						Untertest2.avi	0	880	547	72	111				0	Content		-72	-111	22083913	2438603162
22101	09:04:23.555	00:00:22.100	1326	-1024	-768	-1	-1	-1	-1	4	-1024	-768	-1	-1	-1	-1	4		0	0						Untertest2.avi	0	880	547	72	111				0	Content		-72	-111	22100580	2438619829
22116	09:04:23.570	00:00:22.116	1327	-1024	-768	-1	-1	-1	-1	4	-1024	-768	-1	-1	-1	-1	4		0	0						Untertest2.avi	0	880	547	72	111				0	Content		-72	-111	22116366	2438635615
22133	09:04:23.587	00:00:22.133	1328	-1024	-768	-1	-1	-1	-1	4	-1024	-768	-1	-1	-1	-1	4		0	0						Untertest2.avi	0	880	547	72	111				0	Content		-72	-111	22133126	2438652375
22150	09:04:23.604	00:00:22.149	1329	-1024	-768	-1	-1	-1	-1	4	-1024	-768	-1	-1	-1	-1	4		0	0						Untertest2.avi	0	880	547	72	111				0	Content		-72	-111	22149836	2438669085
22167	09:04:23.621	00:00:22.166	1330	-1024	-768	-1	-1	-1	-1	4	-1024	-768	-1	-1	-1	-1	4		0	0						Untertest2.avi	0	880	547	72	111				0	Content		-72	-111	22166503	2438685752
22183	09:04:23.637	00:00:22.183	1331	-1024	-768	-1	-1	-1	-1	4	-1024	-768	-1	-1	-1	-1	4		0	0						Untertest2.avi	0	880	547	72	111				0	Content		-72	-111	22183119	2438702368
22200	09:04:23.654	00:00:22.199	1332	-1024	-768	-1	-1	-1	-1	4	-1024	-768	-1	-1	-1	-1	4		0	0						Untertest2.avi	0	880	547	72	111				0	Content		-72	-111	22199786	2438719035
22216	09:04:23.670	00:00:22.216	1333	-1024	-768	-1	-1	-1	-1	4	-1024	-768	-1	-1	-1	-1	4		0	0						Untertest2.avi	0	880	547	72	111				0	Content		-72	-111	22216435	2438735684
22233	09:04:23.687	00:00:22.233	1334	-1024	-768	-1	-1	-1	-1	4	-1024	-768	-1	-1	-1	-1	4		0	0						Untertest2.avi	0	880	547	72	111				0	Content		-72	-111	22233102	2438752351
22250	09:04:23.704	00:00:22.249	1335	-1024	-768	-1	-1	-1	-1	4	-1024	-768	-1	-1	-1	-1	4		0	0						Untertest2.avi	0	880	547	72	111				0	Content		-72	-111	22249769	2438769018
22266	09:04:23.720	00:00:22.266	1336	-1024	-768	-1	-1	-1	-1	4	-1024	-768	-1	-1	-1	-1	4		0	0						Untertest2.avi	0	880	547	72	111				0	Content		-72	-111	22266350	2438785599
22283	09:04:23.737	00:00:22.283	1337	-1024	-768	-1	-1	-1	-1	4	-1024	-768	-1	-1	-1	-1	4		0	0						Untertest2.avi	0	880	547	72	111				0	Content		-72	-111	22283470	2438802719
22301	09:04:23.755	00:00:22.300	1338	-1024	-768	-1	-1	-1	-1	4	-1024	-768	-1	-1	-1	-1	4		0	0						Untertest2.avi	0	880	547	72	111				0	Content		-72	-111	22300595	2438819844
22317	09:04:23.771	00:00:22.317	1339	-1024	-768	-1	-1	-1	-1	4	-1024	-768	-1	-1	-1	-1	4		0	0						Untertest2.avi	0	880	547	72	111				0	Content		-72	-111	22317262	2438836511
22334	09:04:23.788	00:00:22.333	1340	-1024	-768	-1	-1	-1	-1	4	-1024	-768	-1	-1	-1	-1	4		0	0						Untertest2.avi	0	880	547	72	111				0	Content		-72	-111	22333929	2438853178
22351	09:04:23.805	00:00:22.351	1341	-1024	-768	-1	-1	-1	-1	4	-1024	-768	-1	-1	-1	-1	4		0	0						Untertest2.avi	0	880	547	72	111				0	Content		-72	-111	22351464	2438870713
22366	09:04:23.820	00:00:22.366	1342	-1024	-768	-1	-1	-1	-1	4	-1024	-768	-1	-1	-1	-1	4		0	0						Untertest2.avi	0	880	547	72	111				0	Content		-72	-111	22366211	2438885460
22383	09:04:23.837	00:00:22.382	1343	-1024	-768	-1	-1	-1	-1	4	-1024	-768	-1	-1	-1	-1	4		0	0						Untertest2.avi	0	880	547	72	111				0	Content		-72	-111	22382898	2438902147
22400	09:04:23.854	00:00:22.399	1344	-1024	-768	-1	-1	-1	-1	4	-1024	-768	-1	-1	-1	-1	4		0	0						Untertest2.avi	0	880	547	72	111				0	Content		-72	-111	22399565	2438918814
22416	09:04:23.870	00:00:22.416	1345	-1024	-768	-1	-1	-1	-1	4	-1024	-768	-1	-1	-1	-1	4		0	0						Untertest2.avi	0	880	547	72	111				0	Content		-72	-111	22416225	2438935474
22433	09:04:23.887	00:00:22.432	1346	-1024	-768	-1	-1	-1	-1	4	-1024	-768	-1	-1	-1	-1	4		0	0						Untertest2.avi	0	880	547	72	111				0	Content		-72	-111	22432892	2438952141
22450	09:04:23.904	00:00:22.449	1347	-1024	-768	-1	-1	-1	-1	4	-1024	-768	-1	-1	-1	-1	4		0	0						Untertest2.avi	0	880	547	72	111				0	Content		-72	-111	22449633	2438968882
22466	09:04:23.920	00:00:22.466	1348	-1024	-768	-1	-1	-1	-1	4	-1024	-768	-1	-1	-1	-1	4		0	0						Untertest2.avi	0	880	547	72	111				0	Content		-72	-111	22466202	2438985451
22483	09:04:23.937	00:00:22.482	1349	-1024	-768	-1	-1	-1	-1	4	-1024	-768	-1	-1	-1	-1	4		0	0						Untertest2.avi	0	880	547	72	111				0	Content		-72	-111	22482825	2439002074
22500	09:04:23.954	00:00:22.499	1350	-1024	-768	-1	-1	-1	-1	4	-1024	-768	-1	-1	-1	-1	4		0	0						Untertest2.avi	0	880	547	72	111				0	Content		-72	-111	22499911	2439019160
22517	09:04:23.971	00:00:22.516	1351	-1024	-768	-1	-1	-1	-1	4	-1024	-768	-1	-1	-1	-1	4		0	0						Untertest2.avi	0	880	547	72	111				0	Content		-72	-111	22516579	2439035828
22533	09:04:23.987	00:00:22.533	1352	-1024	-768	-1	-1	-1	-1	4	-1024	-768	-1	-1	-1	-1	4		0	0						Untertest2.avi	0	880	547	72	111				0	Content		-72	-111	22533246	2439052495
22551	09:04:24.005	00:00:22.550	1353	-1024	-768	-1	-1	-1	-1	4	-1024	-768	-1	-1	-1	-1	4		0	0						Untertest2.avi	0	880	547	72	111				0	Content		-72	-111	22550698	2439069947
22568	09:04:24.022	00:00:22.567	1354	-1024	-768	-1	-1	-1	-1	4	-1024	-768	-1	-1	-1	-1	4		0	0						Untertest2.avi	0	880	547	72	111				0	Content		-72	-111	22567947	2439087196
22583	09:04:24.037	00:00:22.582	1355	-1024	-768	-1	-1	-1	-1	4	-1024	-768	-1	-1	-1	-1	4		0	0						Untertest2.avi	0	880	547	72	111				0	Content		-72	-111	22582821	2439102070
22599	09:04:24.053	00:00:22.599	1356	-1024	-768	-1	-1	-1	-1	4	-1024	-768	-1	-1	-1	-1	4		0	0						Untertest2.avi	0	880	547	72	111				0	Content		-72	-111	22599443	2439118692
22616	09:04:24.070	00:00:22.616	1357	-1024	-768	-1	-1	-1	-1	4	-1024	-768	-1	-1	-1	-1	4		0	0						Untertest2.avi	0	880	547	72	111				0	Content		-72	-111	22616192	2439135441
22633	09:04:24.087	00:00:22.632	1358	-1024	-768	-1	-1	-1	-1	4	-1024	-768	-1	-1	-1	-1	4		0	0						Untertest2.avi	0	880	547	72	111				0	Content		-72	-111	22632691	2439151940
22649	09:04:24.103	00:00:22.649	1359	-1024	-768	-1	-1	-1	-1	4	-1024	-768	-1	-1	-1	-1	4		0	0						Untertest2.avi	0	880	547	72	111				0	Content		-72	-111	22649437	2439168686
22666	09:04:24.120	00:00:22.666	1360	-1024	-768	-1	-1	-1	-1	4	-1024	-768	-1	-1	-1	-1	4		0	0						Untertest2.avi	0	880	547	72	111				0	Content		-72	-111	22666060	2439185309
22683	09:04:24.137	00:00:22.682	1361	-1024	-768	-1	-1	-1	-1	4	-1024	-768	-1	-1	-1	-1	4		0	0						Untertest2.avi	0	880	547	72	111				0	Content		-72	-111	22682727	2439201976
22699	09:04:24.153	00:00:22.699	1362	-1024	-768	-1	-1	-1	-1	4	-1024	-768	-1	-1	-1	-1	4		0	0						Untertest2.avi	0	880	547	72	111				0	Content		-72	-111	22699393	2439218642
22716	09:04:24.170	00:00:22.716	1363	-1024	-768	-1	-1	-1	-1	4	-1024	-768	-1	-1	-1	-1	4		0	0						Untertest2.avi	0	880	547	72	111				0	Content		-72	-111	22716060	2439235309
22733	09:04:24.187	00:00:22.732	1364	-1024	-768	-1	-1	-1	-1	4	-1024	-768	-1	-1	-1	-1	4		0	0						Untertest2.avi	0	880	547	72	111				0	Content		-72	-111	22732675	2439251924
22749	09:04:24.203	00:00:22.749	1365	-1024	-768	-1	-1	-1	-1	4	-1024	-768	-1	-1	-1	-1	4		0	0						Untertest2.avi	0	880	547	72	111				0	Content		-72	-111	22749297	2439268546
22766	09:04:24.220	00:00:22.765	1366	-1024	-768	-1	-1	-1	-1	4	-1024	-768	-1	-1	-1	-1	4		0	0						Untertest2.avi	0	880	547	72	111				0	Content		-72	-111	22765919	2439285168
22783	09:04:24.237	00:00:22.782	1367	-1024	-768	-1	-1	-1	-1	4	-1024	-768	-1	-1	-1	-1	4		0	0						Untertest2.avi	0	880	547	72	111				0	Content		-72	-111	22782664	2439301913
22799	09:04:24.253	00:00:22.799	1368	-1024	-768	-1	-1	-1	-1	4	-1024	-768	-1	-1	-1	-1	4		0	0						Untertest2.avi	0	880	547	72	111				0	Content		-72	-111	22799285	2439318534
22816	09:04:24.270	00:00:22.815	1369	-1024	-768	-1	-1	-1	-1	4	-1024	-768	-1	-1	-1	-1	4		0	0						Untertest2.avi	0	880	547	72	111				0	Content		-72	-111	22815909	2439335158
22833	09:04:24.287	00:00:22.832	1370	-1024	-768	-1	-1	-1	-1	4	-1024	-768	-1	-1	-1	-1	4		0	0						Untertest2.avi	0	880	547	72	111				0	Content		-72	-111	22832532	2439351781
22849	09:04:24.303	00:00:22.849	1371	-1024	-768	-1	-1	-1	-1	4	-1024	-768	-1	-1	-1	-1	4		0	0						Untertest2.avi	0	880	547	72	111				0	Content		-72	-111	22849278	2439368527
22866	09:04:24.320	00:00:22.865	1372	-1024	-768	-1	-1	-1	-1	4	-1024	-768	-1	-1	-1	-1	4		0	0						Untertest2.avi	0	880	547	72	111				0	Content		-72	-111	22865901	2439385150
22883	09:04:24.337	00:00:22.882	1373	-1024	-768	-1	-1	-1	-1	4	-1024	-768	-1	-1	-1	-1	4		0	0						Untertest2.avi	0	880	547	72	111				0	Content		-72	-111	22882526	2439401775
22899	09:04:24.353	00:00:22.899	1374	-1024	-768	-1	-1	-1	-1	4	-1024	-768	-1	-1	-1	-1	4		0	0						Untertest2.avi	0	880	547	72	111				0	Content		-72	-111	22899273	2439418522
22916	09:04:24.370	00:00:22.915	1375	-1024	-768	-1	-1	-1	-1	4	-1024	-768	-1	-1	-1	-1	4		0	0						Untertest2.avi	0	880	547	72	111				0	Content		-72	-111	22915951	2439435200
22933	09:04:24.387	00:00:22.932	1376	-1024	-768	-1	-1	-1	-1	4	-1024	-768	-1	-1	-1	-1	4		0	0						Untertest2.avi	0	880	547	72	111				0	Content		-72	-111	22932522	2439451771
22949	09:04:24.403	00:00:22.949	1377	-1024	-768	-1	-1	-1	-1	4	-1024	-768	-1	-1	-1	-1	4		0	0						Untertest2.avi	0	880	547	72	111				0	Content		-72	-111	22949395	2439468644
22966	09:04:24.420	00:00:22.966	1378	-1024	-768	-1	-1	-1	-1	4	-1024	-768	-1	-1	-1	-1	4		0	0						Untertest2.avi	0	880	547	72	111				0	Content		-72	-111	22966062	2439485311
22983	09:04:24.437	00:00:22.982	1379	-1024	-768	-1	-1	-1	-1	4	-1024	-768	-1	-1	-1	-1	4		0	0						Untertest2.avi	0	880	547	72	111				0	Content		-72	-111	22982729	2439501978
23000	09:04:24.454	00:00:22.999	1380	-1024	-768	-1	-1	-1	-1	4	-1024	-768	-1	-1	-1	-1	4		0	0						Untertest2.avi	0	880	547	72	111				0	Content		-72	-111	22999741	2439518990
23016	09:04:24.470	00:00:23.016	1381	-1024	-768	-1	-1	-1	-1	4	-1024	-768	-1	-1	-1	-1	4		0	0						Untertest2.avi	0	880	547	72	111				0	Content		-72	-111	23016408	2439535657
23033	09:04:24.487	00:00:23.033	1382	-1024	-768	-1	-1	-1	-1	4	-1024	-768	-1	-1	-1	-1	4		0	0						Untertest2.avi	0	880	547	72	111				0	Content		-72	-111	23033075	2439552324
23050	09:04:24.504	00:00:23.050	1383	-1024	-768	-1	-1	-1	-1	4	-1024	-768	-1	-1	-1	-1	4		0	0						Untertest2.avi	0	880	547	72	111				0	Content		-72	-111	23050389	2439569638
23068	09:04:24.522	00:00:23.067	1384	-1024	-768	-1	-1	-1	-1	4	-1024	-768	-1	-1	-1	-1	4		0	0						Untertest2.avi	0	880	547	72	111				0	Content		-72	-111	23067634	2439586883
23084	09:04:24.538	00:00:23.083	1385	-1024	-768	-1	-1	-1	-1	4	-1024	-768	-1	-1	-1	-1	4		0	0						Untertest2.avi	0	880	547	72	111				0	Content		-72	-111	23083823	2439603072
23100	09:04:24.554	00:00:23.100	1386	-1024	-768	-1	-1	-1	-1	4	-1024	-768	-1	-1	-1	-1	4		0	0						Untertest2.avi	0	880	547	72	111				0	Content		-72	-111	23100490	2439619739
23117	09:04:24.571	00:00:23.117	1387	-1024	-768	-1	-1	-1	-1	4	-1024	-768	-1	-1	-1	-1	4		0	0						Untertest2.avi	0	880	547	72	111				0	Content		-72	-111	23117157	2439636406
23134	09:04:24.588	00:00:23.133	1388	-1024	-768	-1	-1	-1	-1	4	-1024	-768	-1	-1	-1	-1	4		0	0						Untertest2.avi	0	880	547	72	111				0	Content		-72	-111	23133824	2439653073
23150	09:04:24.604	00:00:23.150	1389	-1024	-768	-1	-1	-1	-1	4	-1024	-768	-1	-1	-1	-1	4		0	0						Untertest2.avi	0	880	547	72	111				0	Content		-72	-111	23150008	2439669257
23167	09:04:24.621	00:00:23.166	1390	-1024	-768	-1	-1	-1	-1	4	-1024	-768	-1	-1	-1	-1	4		0	0						Untertest2.avi	0	880	547	72	111				0	Content		-72	-111	23166675	2439685924
23183	09:04:24.637	00:00:23.183	1391	-1024	-768	-1	-1	-1	-1	4	-1024	-768	-1	-1	-1	-1	4		0	0						Untertest2.avi	0	880	547	72	111				0	Content		-72	-111	23183342	2439702591
23200	09:04:24.654	00:00:23.199	1392	-1024	-768	-1	-1	-1	-1	4	-1024	-768	-1	-1	-1	-1	4		0	0						Untertest2.avi	0	880	547	72	111				0	Content		-72	-111	23199573	2439718822
23216	09:04:24.670	00:00:23.216	1393	-1024	-768	-1	-1	-1	-1	4	-1024	-768	-1	-1	-1	-1	4		0	0						Untertest2.avi	0	880	547	72	111				0	Content		-72	-111	23216240	2439735489
23232	09:04:24.686	00:00:23.232	1394	-1024	-768	-1	-1	-1	-1	4	-1024	-768	-1	-1	-1	-1	4		0	0						Untertest2.avi	0	880	547	72	111				0	Content		-72	-111	23232424	2439751673
23249	09:04:24.703	00:00:23.248	1395	-1024	-768	-1	-1	-1	-1	4	-1024	-768	-1	-1	-1	-1	4		0	0						Untertest2.avi	0	880	547	72	111				0	Content		-72	-111	23248992	2439768241
23266	09:04:24.720	00:00:23.265	1396	-1024	-768	-1	-1	-1	-1	4	-1024	-768	-1	-1	-1	-1	4		0	0						Untertest2.avi	0	880	547	72	111				0	Content		-72	-111	23265612	2439784861
23283	09:04:24.737	00:00:23.282	1397	-1024	-768	-1	-1	-1	-1	4	-1024	-768	-1	-1	-1	-1	4		0	0						Untertest2.avi	0	880	547	72	111				0	Content		-72	-111	23282695	2439801944
23299	09:04:24.753	00:00:23.299	1398	-1024	-768	-1	-1	-1	-1	4	-1024	-768	-1	-1	-1	-1	4		0	0						Untertest2.avi	0	880	547	72	111				0	Content		-72	-111	23299363	2439818612
23316	09:04:24.770	00:00:23.316	1399	-1024	-768	-1	-1	-1	-1	4	-1024	-768	-1	-1	-1	-1	4		0	0						Untertest2.avi	0	880	547	72	111				0	Content		-72	-111	23316030	2439835279
23333	09:04:24.787	00:00:23.333	1400	-1024	-768	-1	-1	-1	-1	4	-1024	-768	-1	-1	-1	-1	4		0	0						Untertest2.avi	0	880	547	72	111				0	Content		-72	-111	23333182	2439852431
23350	09:04:24.804	00:00:23.349	1401	-1024	-768	-1	-1	-1	-1	4	-1024	-768	-1	-1	-1	-1	4		0	0						Untertest2.avi	0	880	547	72	111				0	Content		-72	-111	23349849	2439869098
23367	09:04:24.821	00:00:23.366	1402	-1024	-768	-1	-1	-1	-1	4	-1024	-768	-1	-1	-1	-1	4		0	0						Untertest2.avi	0	880	547	72	111				0	Content		-72	-111	23366516	2439885765
23384	09:04:24.838	00:00:23.384	1403	-1024	-768	-1	-1	-1	-1	4	-1024	-768	-1	-1	-1	-1	4		0	0						Untertest2.avi	0	880	547	72	111				0	Content		-72	-111	23384106	2439903355
23399	09:04:24.853	00:00:23.398	1404	-1024	-768	-1	-1	-1	-1	4	-1024	-768	-1	-1	-1	-1	4		0	0						Untertest2.avi	0	880	547	72	111				0	Content		-72	-111	23398980	2439918229
23415	09:04:24.869	00:00:23.415	1405	-1024	-768	-1	-1	-1	-1	4	-1024	-768	-1	-1	-1	-1	4		0	0						Untertest2.avi	0	880	547	72	111				0	Content		-72	-111	23415477	2439934726
23432	09:04:24.886	00:00:23.432	1406	-1024	-768	-1	-1	-1	-1	4	-1024	-768	-1	-1	-1	-1	4		0	0						Untertest2.avi	0	880	547	72	111				0	Content		-72	-111	23432198	2439951447
23449	09:04:24.903	00:00:23.448	1407	-1024	-768	-1	-1	-1	-1	4	-1024	-768	-1	-1	-1	-1	4		0	0						Untertest2.avi	0	880	547	72	111				0	Content		-72	-111	23448865	2439968114
23466	09:04:24.920	00:00:23.465	1408	-1024	-768	-1	-1	-1	-1	4	-1024	-768	-1	-1	-1	-1	4		0	0						Untertest2.avi	0	880	547	72	111				0	Content		-72	-111	23465526	2439984775
23482	09:04:24.936	00:00:23.482	1409	-1024	-768	-1	-1	-1	-1	4	-1024	-768	-1	-1	-1	-1	4		0	0						Untertest2.avi	0	880	547	72	111				0	Content		-72	-111	23482220	2440001469
23499	09:04:24.953	00:00:23.499	1410	-1024	-768	-1	-1	-1	-1	4	-1024	-768	-1	-1	-1	-1	4		0	0						Untertest2.avi	0	880	547	72	111				0	Content		-72	-111	23499052	2440018301
23516	09:04:24.970	00:00:23.515	1411	-1024	-768	-1	-1	-1	-1	4	-1024	-768	-1	-1	-1	-1	4		0	0						Untertest2.avi	0	880	547	72	111				0	Content		-72	-111	23515719	2440034968
23532	09:04:24.986	00:00:23.532	1412	-1024	-768	-1	-1	-1	-1	4	-1024	-768	-1	-1	-1	-1	4		0	0						Untertest2.avi	0	880	547	72	111				0	Content		-72	-111	23532386	2440051635
23549	09:04:25.003	00:00:23.549	1413	-1024	-768	-1	-1	-1	-1	4	-1024	-768	-1	-1	-1	-1	4		0	0						Untertest2.avi	0	880	547	72	111				0	Content		-72	-111	23549371	2440068620
23566	09:04:25.020	00:00:23.566	1414	-1024	-768	-1	-1	-1	-1	4	-1024	-768	-1	-1	-1	-1	4		0	0						Untertest2.avi	0	880	547	72	111				0	Content		-72	-111	23566038	2440085287
23583	09:04:25.037	00:00:23.582	1415	-1024	-768	-1	-1	-1	-1	4	-1024	-768	-1	-1	-1	-1	4		0	0						Untertest2.avi	0	880	547	72	111				0	Content		-72	-111	23582705	2440101954
23600	09:04:25.054	00:00:23.599	1416	-1024	-768	-1	-1	-1	-1	4	-1024	-768	-1	-1	-1	-1	4		0	0						Untertest2.avi	0	880	547	72	111				0	Content		-72	-111	23599958	2440119207
23617	09:04:25.071	00:00:23.617	1417	-1024	-768	-1	-1	-1	-1	4	-1024	-768	-1	-1	-1	-1	4		0	0						Untertest2.avi	0	880	547	72	111				0	Content		-72	-111	23617347	2440136596
23632	09:04:25.086	00:00:23.632	1418	-1024	-768	-1	-1	-1	-1	4	-1024	-768	-1	-1	-1	-1	4		0	0						Untertest2.avi	0	880	547	72	111				0	Content		-72	-111	23632092	2440151341
23649	09:04:25.103	00:00:23.648	1419	-1024	-768	-1	-1	-1	-1	4	-1024	-768	-1	-1	-1	-1	4		0	0						Untertest2.avi	0	880	547	72	111				0	Content		-72	-111	23648773	2440168022
23665	09:04:25.119	00:00:23.665	1420	-1024	-768	-1	-1	-1	-1	4	-1024	-768	-1	-1	-1	-1	4		0	0						Untertest2.avi	0	880	547	72	111				0	Content		-72	-111	23665440	2440184689
23682	09:04:25.136	00:00:23.682	1421	-1024	-768	-1	-1	-1	-1	4	-1024	-768	-1	-1	-1	-1	4		0	0						Untertest2.avi	0	880	547	72	111				0	Content		-72	-111	23682100	2440201349
23699	09:04:25.153	00:00:23.698	1422	-1024	-768	-1	-1	-1	-1	4	-1024	-768	-1	-1	-1	-1	4		0	0						Untertest2.avi	0	880	547	72	111				0	Content		-72	-111	23698767	2440218016
23715	09:04:25.169	00:00:23.715	1423	-1024	-768	-1	-1	-1	-1	4	-1024	-768	-1	-1	-1	-1	4		0	0						Untertest2.avi	0	880	547	72	111				0	Content		-72	-111	23715378	2440234627
23732	09:04:25.186	00:00:23.731	1424	-1024	-768	-1	-1	-1	-1	4	-1024	-768	-1	-1	-1	-1	4		0	0						Untertest2.avi	0	880	547	72	111				0	Content		-72	-111	23731948	2440251197
23749	09:04:25.203	00:00:23.748	1425	-1024	-768	-1	-1	-1	-1	4	-1024	-768	-1	-1	-1	-1	4		0	0						Untertest2.avi	0	880	547	72	111				0	Content		-72	-111	23748698	2440267947
23766	09:04:25.220	00:00:23.765	1426	-1024	-768	-1	-1	-1	-1	4	-1024	-768	-1	-1	-1	-1	4		0	0						Untertest2.avi	0	880	547	72	111				0	Content		-72	-111	23765738	2440284987
23782	09:04:25.236	00:00:23.782	1427	-1024	-768	-1	-1	-1	-1	4	-1024	-768	-1	-1	-1	-1	4		0	0						Untertest2.avi	0	880	547	72	111				0	Content		-72	-111	23782405	2440301654
23799	09:04:25.253	00:00:23.799	1428	-1024	-768	-1	-1	-1	-1	4	-1024	-768	-1	-1	-1	-1	4		0	0						Untertest2.avi	0	880	547	72	111				0	Content		-72	-111	23799072	2440318321
23816	09:04:25.270	00:00:23.816	1429	-1024	-768	-1	-1	-1	-1	4	-1024	-768	-1	-1	-1	-1	4		0	0						Untertest2.avi	0	880	547	72	111				0	Content		-72	-111	23816440	2440335689
23834	09:04:25.288	00:00:23.833	1430	-1024	-768	-1	-1	-1	-1	4	-1024	-768	-1	-1	-1	-1	4		0	0						Untertest2.avi	0	880	547	72	111				0	Content		-72	-111	23833812	2440353061
23849	09:04:25.303	00:00:23.848	1431	-1024	-768	-1	-1	-1	-1	4	-1024	-768	-1	-1	-1	-1	4		0	0						Untertest2.avi	0	880	547	72	111				0	Content		-72	-111	23848561	2440367810
23865	09:04:25.319	00:00:23.865	1432	-1024	-768	-1	-1	-1	-1	4	-1024	-768	-1	-1	-1	-1	4		0	0						Untertest2.avi	0	880	547	72	111				0	Content		-72	-111	23865181	2440384430
23882	09:04:25.336	00:00:23.881	1433	-1024	-768	-1	-1	-1	-1	4	-1024	-768	-1	-1	-1	-1	4		0	0						Untertest2.avi	0	880	547	72	111				0	Content		-72	-111	23881894	2440401143
23899	09:04:25.353	00:00:23.898	1434	-1024	-768	-1	-1	-1	-1	4	-1024	-768	-1	-1	-1	-1	4		0	0						Untertest2.avi	0	880	547	72	111				0	Content		-72	-111	23898561	2440417810
23915	09:04:25.369	00:00:23.915	1435	-1024	-768	-1	-1	-1	-1	4	-1024	-768	-1	-1	-1	-1	4		0	0						Untertest2.avi	0	880	547	72	111				0	Content		-72	-111	23915230	2440434479
23932	09:04:25.386	00:00:23.931	1436	-1024	-768	-1	-1	-1	-1	4	-1024	-768	-1	-1	-1	-1	4		0	0						Untertest2.avi	0	880	547	72	111				0	Content		-72	-111	23931923	2440451172
23949	09:04:25.403	00:00:23.948	1437	-1024	-768	-1	-1	-1	-1	4	-1024	-768	-1	-1	-1	-1	4		0	0						Untertest2.avi	0	880	547	72	111				0	Content		-72	-111	23948754	2440468003
23965	09:04:25.419	00:00:23.965	1438	-1024	-768	-1	-1	-1	-1	4	-1024	-768	-1	-1	-1	-1	4		0	0						Untertest2.avi	0	880	547	72	111				0	Content		-72	-111	23965421	2440484670
23982	09:04:25.436	00:00:23.982	1439	-1024	-768	-1	-1	-1	-1	4	-1024	-768	-1	-1	-1	-1	4		0	0						Untertest2.avi	0	880	547	72	111				0	Content		-72	-111	23982088	2440501337
23999	09:04:25.453	00:00:23.999	1440	-1024	-768	-1	-1	-1	-1	4	-1024	-768	-1	-1	-1	-1	4		0	0						Untertest2.avi	0	880	547	72	111				0	Content		-72	-111	23999039	2440518288
24016	09:04:25.470	00:00:24.016	1441	-1024	-768	-1	-1	-1	-1	4	-1024	-768	-1	-1	-1	-1	4		0	0						Untertest2.avi	0	880	547	72	111				0	Content		-72	-111	24016285	2440535534
24034	09:04:25.488	00:00:24.033	1442	-1024	-768	-1	-1	-1	-1	4	-1024	-768	-1	-1	-1	-1	4		0	0						Untertest2.avi	0	880	547	72	111				0	Content		-72	-111	24033659	2440552908
24049	09:04:25.503	00:00:24.048	1443	-1024	-768	-1	-1	-1	-1	4	-1024	-768	-1	-1	-1	-1	4		0	0						Untertest2.avi	0	880	547	72	111				0	Content		-72	-111	24048532	2440567781
24065	09:04:25.519	00:00:24.065	1444	-1024	-768	-1	-1	-1	-1	4	-1024	-768	-1	-1	-1	-1	4		0	0						Untertest2.avi	0	880	547	72	111				0	Content		-72	-111	24065154	2440584403
24082	09:04:25.536	00:00:24.081	1445	-1024	-768	-1	-1	-1	-1	4	-1024	-768	-1	-1	-1	-1	4		0	0						Untertest2.avi	0	880	547	72	111				0	Content		-72	-111	24081821	2440601070
24098	09:04:25.552	00:00:24.098	1446	-1024	-768	-1	-1	-1	-1	4	-1024	-768	-1	-1	-1	-1	4		0	0						Untertest2.avi	0	880	547	72	111				0	Content		-72	-111	24098399	2440617648
24115	09:04:25.569	00:00:24.115	1447	-1024	-768	-1	-1	-1	-1	4	-1024	-768	-1	-1	-1	-1	4		0	0						Untertest2.avi	0	880	547	72	111				0	Content		-72	-111	24115076	2440634325
24132	09:04:25.586	00:00:24.131	1448	-1024	-768	-1	-1	-1	-1	4	-1024	-768	-1	-1	-1	-1	4		0	0						Untertest2.avi	0	880	547	72	111				0	Content		-72	-111	24131771	2440651020
24148	09:04:25.602	00:00:24.148	1449	-1024	-768	-1	-1	-1	-1	4	-1024	-768	-1	-1	-1	-1	4		0	0						Untertest2.avi	0	880	547	72	111				0	Content		-72	-111	24148395	2440667644
24166	09:04:25.620	00:00:24.165	1450	-1024	-768	-1	-1	-1	-1	4	-1024	-768	-1	-1	-1	-1	4		0	0						Untertest2.avi	0	880	547	72	111				0	Content		-72	-111	24165519	2440684768
24183	09:04:25.637	00:00:24.182	1451	-1024	-768	-1	-1	-1	-1	4	-1024	-768	-1	-1	-1	-1	4		0	0						Untertest2.avi	0	880	547	72	111				0	Content		-72	-111	24182890	2440702139
24200	09:04:25.654	00:00:24.200	1452	-1024	-768	-1	-1	-1	-1	4	-1024	-768	-1	-1	-1	-1	4		0	0						Untertest2.avi	0	880	547	72	111				0	Content		-72	-111	24200136	2440719385
24215	09:04:25.669	00:00:24.215	1453	-1024	-768	-1	-1	-1	-1	4	-1024	-768	-1	-1	-1	-1	4		0	0						Untertest2.avi	0	880	547	72	111				0	Content		-72	-111	24215008	2440734257
24232	09:04:25.686	00:00:24.231	1454	-1024	-768	-1	-1	-1	-1	4	-1024	-768	-1	-1	-1	-1	4		0	0						Untertest2.avi	0	880	547	72	111				0	Content		-72	-111	24231629	2440750878
24248	09:04:25.702	00:00:24.248	1455	-1024	-768	-1	-1	-1	-1	4	-1024	-768	-1	-1	-1	-1	4		0	0						Untertest2.avi	0	880	547	72	111				0	Content		-72	-111	24248344	2440767593
24265	09:04:25.719	00:00:24.265	1456	-1024	-768	-1	-1	-1	-1	4	-1024	-768	-1	-1	-1	-1	4		0	0						Untertest2.avi	0	880	547	72	111				0	Content		-72	-111	24265011	2440784260
24282	09:04:25.736	00:00:24.281	1457	-1024	-768	-1	-1	-1	-1	4	-1024	-768	-1	-1	-1	-1	4		0	0						Untertest2.avi	0	880	547	72	111				0	Content		-72	-111	24281679	2440800928
24298	09:04:25.752	00:00:24.298	1458	-1024	-768	-1	-1	-1	-1	4	-1024	-768	-1	-1	-1	-1	4		0	0						Untertest2.avi	0	880	547	72	111				0	Content		-72	-111	24298247	2440817496
24315	09:04:25.769	00:00:24.315	1459	-1024	-768	-1	-1	-1	-1	4	-1024	-768	-1	-1	-1	-1	4		0	0						Untertest2.avi	0	880	547	72	111				0	Content		-72	-111	24315122	2440834371
24332	09:04:25.786	00:00:24.331	1460	-1024	-768	-1	-1	-1	-1	4	-1024	-768	-1	-1	-1	-1	4		0	0						Untertest2.avi	0	880	547	72	111				0	Content		-72	-111	24331789	2440851038
24348	09:04:25.802	00:00:24.348	1461	-1024	-768	-1	-1	-1	-1	4	-1024	-768	-1	-1	-1	-1	4		0	0						Untertest2.avi	0	880	547	72	111				0	Content		-72	-111	24348456	2440867705
24365	09:04:25.819	00:00:24.365	1462	-1024	-768	-1	-1	-1	-1	4	-1024	-768	-1	-1	-1	-1	4		0	0						Untertest2.avi	0	880	547	72	111				0	Content		-72	-111	24365491	2440884740
24383	09:04:25.837	00:00:24.382	1463	-1024	-768	-1	-1	-1	-1	4	-1024	-768	-1	-1	-1	-1	4		0	0						Untertest2.avi	0	880	547	72	111				0	Content		-72	-111	24382737	2440901986
24400	09:04:25.854	00:00:24.400	1464	-1024	-768	-1	-1	-1	-1	4	-1024	-768	-1	-1	-1	-1	4		0	0						Untertest2.avi	0	880	547	72	111				0	Content		-72	-111	24400110	2440919359
24415	09:04:25.869	00:00:24.414	1465	-1024	-768	-1	-1	-1	-1	4	-1024	-768	-1	-1	-1	-1	4		0	0						Untertest2.avi	0	880	547	72	111				0	Content		-72	-111	24414857	2440934106
24432	09:04:25.886	00:00:24.431	1466	-1024	-768	-1	-1	-1	-1	4	-1024	-768	-1	-1	-1	-1	4		0	0						Untertest2.avi	0	880	547	72	111				0	Content		-72	-111	24431543	2440950792
24448	09:04:25.902	00:00:24.448	1467	-1024	-768	-1	-1	-1	-1	4	-1024	-768	-1	-1	-1	-1	4		0	0						Untertest2.avi	0	880	547	72	111				0	Content		-72	-111	24448210	2440967459
24465	09:04:25.919	00:00:24.464	1468	-1024	-768	-1	-1	-1	-1	4	-1024	-768	-1	-1	-1	-1	4		0	0						Untertest2.avi	0	880	547	72	111				0	Content		-72	-111	24464873	2440984122
24482	09:04:25.936	00:00:24.481	1469	-1024	-768	-1	-1	-1	-1	4	-1024	-768	-1	-1	-1	-1	4		0	0						Untertest2.avi	0	880	547	72	111				0	Content		-72	-111	24481540	2441000789
24498	09:04:25.952	00:00:24.498	1470	-1024	-768	-1	-1	-1	-1	4	-1024	-768	-1	-1	-1	-1	4		0	0						Untertest2.avi	0	880	547	72	111				0	Content		-72	-111	24498138	2441017387
24515	09:04:25.969	00:00:24.514	1471	-1024	-768	-1	-1	-1	-1	4	-1024	-768	-1	-1	-1	-1	4		0	0						Untertest2.avi	0	880	547	72	111				0	Content		-72	-111	24514805	2441034054
24531	09:04:25.985	00:00:24.531	1472	-1024	-768	-1	-1	-1	-1	4	-1024	-768	-1	-1	-1	-1	4		0	0						Untertest2.avi	0	880	547	72	111				0	Content		-72	-111	24531473	2441050722
24548	09:04:26.002	00:00:24.548	1473	-1024	-768	-1	-1	-1	-1	4	-1024	-768	-1	-1	-1	-1	4		0	0						Untertest2.avi	0	880	547	72	111				0	Content		-72	-111	24548410	2441067659
24565	09:04:26.019	00:00:24.565	1474	-1024	-768	-1	-1	-1	-1	4	-1024	-768	-1	-1	-1	-1	4		0	0						Untertest2.avi	0	880	547	72	111				0	Content		-72	-111	24565077	2441084326
24582	09:04:26.036	00:00:24.581	1475	-1024	-768	-1	-1	-1	-1	4	-1024	-768	-1	-1	-1	-1	4		0	0						Untertest2.avi	0	880	547	72	111				0	Content		-72	-111	24581968	2441101217
24599	09:04:26.053	00:00:24.599	1476	-1024	-768	-1	-1	-1	-1	4	-1024	-768	-1	-1	-1	-1	4		0	0						Untertest2.avi	0	880	547	72	111				0	Content		-72	-111	24599338	2441118587
24615	09:04:26.069	00:00:24.615	1477	-1024	-768	-1	-1	-1	-1	4	-1024	-768	-1	-1	-1	-1	4		0	0						Untertest2.avi	0	880	547	72	111				0	Content		-72	-111	24615335	2441134584
24632	09:04:26.086	00:00:24.632	1478	-1024	-768	-1	-1	-1	-1	4	-1024	-768	-1	-1	-1	-1	4		0	0						Untertest2.avi	0	880	547	72	111				0	Content		-72	-111	24632002	2441151251
24648	09:04:26.102	00:00:24.647	1479	-1024	-768	-1	-1	-1	-1	4	-1024	-768	-1	-1	-1	-1	4		0	0						Untertest2.avi	0	880	547	72	111				0	Content		-72	-111	24647955	2441167204
24665	09:04:26.119	00:00:24.664	1480	-1024	-768	-1	-1	-1	-1	4	-1024	-768	-1	-1	-1	-1	4		0	0						Untertest2.avi	0	880	547	72	111				0	Content		-72	-111	24664749	2441183998
24681	09:04:26.135	00:00:24.681	1481	-1024	-768	-1	-1	-1	-1	4	-1024	-768	-1	-1	-1	-1	4		0	0						Untertest2.avi	0	880	547	72	111				0	Content		-72	-111	24681381	2441200630
24698	09:04:26.152	00:00:24.698	1482	-1024	-768	-1	-1	-1	-1	4	-1024	-768	-1	-1	-1	-1	4		0	0						Untertest2.avi	0	880	547	72	111				0	Content		-72	-111	24698048	2441217297
24715	09:04:26.169	00:00:24.714	1483	-1024	-768	-1	-1	-1	-1	4	-1024	-768	-1	-1	-1	-1	4		0	0						Untertest2.avi	0	880	547	72	111				0	Content		-72	-111	24714765	2441234014
24731	09:04:26.185	00:00:24.731	1484	-1024	-768	-1	-1	-1	-1	4	-1024	-768	-1	-1	-1	-1	4		0	0						Untertest2.avi	0	880	547	72	111				0	Content		-72	-111	24731358	2441250607
24748	09:04:26.202	00:00:24.748	1485	-1024	-768	-1	-1	-1	-1	4	-1024	-768	-1	-1	-1	-1	4		0	0						Untertest2.avi	0	880	547	72	111				0	Content		-72	-111	24748025	2441267274
24765	09:04:26.219	00:00:24.764	1486	-1024	-768	-1	-1	-1	-1	4	-1024	-768	-1	-1	-1	-1	4		0	0						Untertest2.avi	0	880	547	72	111				0	Content		-72	-111	24764924	2441284173
24782	09:04:26.236	00:00:24.781	1487	-1024	-768	-1	-1	-1	-1	4	-1024	-768	-1	-1	-1	-1	4		0	0						Untertest2.avi	0	880	547	72	111				0	Content		-72	-111	24781591	2441300840
24798	09:04:26.252	00:00:24.798	1488	-1024	-768	-1	-1	-1	-1	4	-1024	-768	-1	-1	-1	-1	4		0	0						Untertest2.avi	0	880	547	72	111				0	Content		-72	-111	24798444	2441317693
24816	09:04:26.270	00:00:24.815	1489	-1024	-768	-1	-1	-1	-1	4	-1024	-768	-1	-1	-1	-1	4		0	0						Untertest2.avi	0	880	547	72	111				0	Content		-72	-111	24815817	2441335066
24833	09:04:26.287	00:00:24.833	1490	-1024	-768	-1	-1	-1	-1	4	-1024	-768	-1	-1	-1	-1	4		0	0						Untertest2.avi	0	880	547	72	111				0	Content		-72	-111	24833066	2441352315
24848	09:04:26.302	00:00:24.847	1491	-1024	-768	-1	-1	-1	-1	4	-1024	-768	-1	-1	-1	-1	4		0	0						Untertest2.avi	0	880	547	72	111				0	Content		-72	-111	24847937	2441367186
24865	09:04:26.319	00:00:24.864	1492	-1024	-768	-1	-1	-1	-1	4	-1024	-768	-1	-1	-1	-1	4		0	0						Untertest2.avi	0	880	547	72	111				0	Content		-72	-111	24864561	2441383810
24881	09:04:26.335	00:00:24.881	1493	-1024	-768	-1	-1	-1	-1	4	-1024	-768	-1	-1	-1	-1	4		0	0						Untertest2.avi	0	880	547	72	111				0	Content		-72	-111	24881228	2441400477
24898	09:04:26.352	00:00:24.897	1494	-1024	-768	-1	-1	-1	-1	4	-1024	-768	-1	-1	-1	-1	4		0	0						Untertest2.avi	0	880	547	72	111				0	Content		-72	-111	24897922	2441417171
24915	09:04:26.369	00:00:24.914	1495	-1024	-768	-1	-1	-1	-1	4	-1024	-768	-1	-1	-1	-1	4		0	0						Untertest2.avi	0	880	547	72	111				0	Content		-72	-111	24914589	2441433838
24931	09:04:26.385	00:00:24.931	1496	-1024	-768	-1	-1	-1	-1	4	-1024	-768	-1	-1	-1	-1	4		0	0						Untertest2.avi	0	880	547	72	111				0	Content		-72	-111	24931241	2441450490
24948	09:04:26.402	00:00:24.947	1497	-1024	-768	-1	-1	-1	-1	4	-1024	-768	-1	-1	-1	-1	4		0	0						Untertest2.avi	0	880	547	72	111				0	Content		-72	-111	24947807	2441467056
24964	09:04:26.418	00:00:24.964	1498	-1024	-768	-1	-1	-1	-1	4	-1024	-768	-1	-1	-1	-1	4		0	0						Untertest2.avi	0	880	547	72	111				0	Content		-72	-111	24964428	2441483677
24982	09:04:26.436	00:00:24.981	1499	-1024	-768	-1	-1	-1	-1	4	-1024	-768	-1	-1	-1	-1	4		0	0						Untertest2.avi	0	880	547	72	111				0	Content		-72	-111	24981513	2441500762
24998	09:04:26.452	00:00:24.998	1500	-1024	-768	-1	-1	-1	-1	4	-1024	-768	-1	-1	-1	-1	4		0	0						Untertest2.avi	0	880	547	72	111				0	Content		-72	-111	24998180	2441517429
25015	09:04:26.469	00:00:25.014	1501	-1024	-768	-1	-1	-1	-1	4	-1024	-768	-1	-1	-1	-1	4		0	0						Untertest2.avi	0	880	547	72	111				0	Content		-72	-111	25014847	2441534096
25032	09:04:26.486	00:00:25.032	1502	-1024	-768	-1	-1	-1	-1	4	-1024	-768	-1	-1	-1	-1	4		0	0						Untertest2.avi	0	880	547	72	111				0	Content		-72	-111	25032298	2441551547
25050	09:04:26.504	00:00:25.049	1503	-1024	-768	-1	-1	-1	-1	4	-1024	-768	-1	-1	-1	-1	4		0	0						Untertest2.avi	0	880	547	72	111				0	Content		-72	-111	25049679	2441568928
25064	09:04:26.518	00:00:25.064	1504	-1024	-768	-1	-1	-1	-1	4	-1024	-768	-1	-1	-1	-1	4		0	0						Untertest2.avi	0	880	547	72	111				0	Content		-72	-111	25064420	2441583669
25081	09:04:26.535	00:00:25.081	1505	-1024	-768	-1	-1	-1	-1	4	-1024	-768	-1	-1	-1	-1	4		0	0						Untertest2.avi	0	880	547	72	111				0	Content		-72	-111	25081041	2441600290
25098	09:04:26.552	00:00:25.097	1506	-1024	-768	-1	-1	-1	-1	4	-1024	-768	-1	-1	-1	-1	4		0	0						Untertest2.avi	0	880	547	72	111				0	Content		-72	-111	25097756	2441617005
25114	09:04:26.568	00:00:25.114	1507	-1024	-768	-1	-1	-1	-1	4	-1024	-768	-1	-1	-1	-1	4		0	0						Untertest2.avi	0	880	547	72	111				0	Content		-72	-111	25114423	2441633672
25131	09:04:26.585	00:00:25.131	1508	-1024	-768	-1	-1	-1	-1	4	-1024	-768	-1	-1	-1	-1	4		0	0						Untertest2.avi	0	880	547	72	111				0	Content		-72	-111	25131045	2441650294
25148	09:04:26.602	00:00:25.147	1509	-1024	-768	-1	-1	-1	-1	4	-1024	-768	-1	-1	-1	-1	4		0	0						Untertest2.avi	0	880	547	72	111				0	Content		-72	-111	25147712	2441666961
25164	09:04:26.618	00:00:25.164	1510	-1024	-768	-1	-1	-1	-1	4	-1024	-768	-1	-1	-1	-1	4		0	0						Untertest2.avi	0	880	547	72	111				0	Content		-72	-111	25164363	2441683612
25181	09:04:26.635	00:00:25.181	1511	-1024	-768	-1	-1	-1	-1	4	-1024	-768	-1	-1	-1	-1	4		0	0						Untertest2.avi	0	880	547	72	111				0	Content		-72	-111	25181030	2441700279
25198	09:04:26.652	00:00:25.197	1512	-1024	-768	-1	-1	-1	-1	4	-1024	-768	-1	-1	-1	-1	4		0	0						Untertest2.avi	0	880	547	72	111				0	Content		-72	-111	25197697	2441716946
25214	09:04:26.668	00:00:25.214	1513	-1024	-768	-1	-1	-1	-1	4	-1024	-768	-1	-1	-1	-1	4		0	0						Untertest2.avi	0	880	547	72	111				0	Content		-72	-111	25214279	2441733528
25232	09:04:26.686	00:00:25.231	1514	-1024	-768	-1	-1	-1	-1	4	-1024	-768	-1	-1	-1	-1	4		0	0						Untertest2.avi	0	880	547	72	111				0	Content		-72	-111	25231525	2441750774
25249	09:04:26.703	00:00:25.248	1515	-1024	-768	-1	-1	-1	-1	4	-1024	-768	-1	-1	-1	-1	4		0	0						Untertest2.avi	0	880	547	72	111				0	Content		-72	-111	25248607	2441767856
25265	09:04:26.719	00:00:25.265	1516	-1024	-768	-1	-1	-1	-1	4	-1024	-768	-1	-1	-1	-1	4		0	0						Untertest2.avi	0	880	547	72	111				0	Content		-72	-111	25265274	2441784523
25282	09:04:26.736	00:00:25.281	1517	-1024	-768	-1	-1	-1	-1	4	-1024	-768	-1	-1	-1	-1	4		0	0						Untertest2.avi	0	880	547	72	111				0	Content		-72	-111	25281941	2441801190
25300	09:04:26.754	00:00:25.299	1518	-1024	-768	-1	-1	-1	-1	4	-1024	-768	-1	-1	-1	-1	4		0	0						Untertest2.avi	0	880	547	72	111				0	Content		-72	-111	25299519	2441818768
25314	09:04:26.768	00:00:25.314	1519	-1024	-768	-1	-1	-1	-1	4	-1024	-768	-1	-1	-1	-1	4		0	0						Untertest2.avi	0	880	547	72	111				0	Content		-72	-111	25314268	2441833517
25331	09:04:26.785	00:00:25.330	1520	-1024	-768	-1	-1	-1	-1	4	-1024	-768	-1	-1	-1	-1	4		0	0						Untertest2.avi	0	880	547	72	111				0	Content		-72	-111	25330891	2441850140
25348	09:04:26.802	00:00:25.347	1521	-1024	-768	-1	-1	-1	-1	4	-1024	-768	-1	-1	-1	-1	4		0	0						Untertest2.avi	0	880	547	72	111				0	Content		-72	-111	25347558	2441866807
25364	09:04:26.818	00:00:25.364	1522	-1024	-768	-1	-1	-1	-1	4	-1024	-768	-1	-1	-1	-1	4		0	0						Untertest2.avi	0	880	547	72	111				0	Content		-72	-111	25364251	2441883500
25381	09:04:26.835	00:00:25.380	1523	-1024	-768	-1	-1	-1	-1	4	-1024	-768	-1	-1	-1	-1	4		0	0						Untertest2.avi	0	880	547	72	111				0	Content		-72	-111	25380918	2441900167
25398	09:04:26.852	00:00:25.397	1524	-1024	-768	-1	-1	-1	-1	4	-1024	-768	-1	-1	-1	-1	4		0	0						Untertest2.avi	0	880	547	72	111				0	Content		-72	-111	25397564	2441916813
25414	09:04:26.868	00:00:25.414	1525	-1024	-768	-1	-1	-1	-1	4	-1024	-768	-1	-1	-1	-1	4		0	0						Untertest2.avi	0	880	547	72	111				0	Content		-72	-111	25414131	2441933380
25431	09:04:26.885	00:00:25.431	1526	-1024	-768	-1	-1	-1	-1	4	-1024	-768	-1	-1	-1	-1	4		0	0						Untertest2.avi	0	880	547	72	111				0	Content		-72	-111	25431066	2441950315
25448	09:04:26.902	00:00:25.447	1527	-1024	-768	-1	-1	-1	-1	4	-1024	-768	-1	-1	-1	-1	4		0	0						Untertest2.avi	0	880	547	72	111				0	Content		-72	-111	25447733	2441966982
25465	09:04:26.919	00:00:25.464	1528	-1024	-768	-1	-1	-1	-1	4	-1024	-768	-1	-1	-1	-1	4		0	0						Untertest2.avi	0	880	547	72	111				0	Content		-72	-111	25464749	2441983998
25482	09:04:26.936	00:00:25.481	1529	-1024	-768	-1	-1	-1	-1	4	-1024	-768	-1	-1	-1	-1	4		0	0						Untertest2.avi	0	880	547	72	111				0	Content		-72	-111	25481998	2442001247
25499	09:04:26.953	00:00:25.499	1530	-1024	-768	-1	-1	-1	-1	4	-1024	-768	-1	-1	-1	-1	4		0	0						Untertest2.avi	0	880	547	72	111				0	Content		-72	-111	25499369	2442018618
25514	09:04:26.968	00:00:25.514	1531	-1024	-768	-1	-1	-1	-1	4	-1024	-768	-1	-1	-1	-1	4		0	0						Untertest2.avi	0	880	547	72	111				0	Content		-72	-111	25514119	2442033368
25531	09:04:26.985	00:00:25.530	1532	-1024	-768	-1	-1	-1	-1	4	-1024	-768	-1	-1	-1	-1	4		0	0						Untertest2.avi	0	880	547	72	111				0	Content		-72	-111	25530742	2442049991
25547	09:04:27.001	00:00:25.547	1533	-1024	-768	-1	-1	-1	-1	4	-1024	-768	-1	-1	-1	-1	4		0	0						Untertest2.avi	0	880	547	72	111				0	Content		-72	-111	25547394	2442066643
25564	09:04:27.018	00:00:25.564	1534	-1024	-768	-1	-1	-1	-1	4	-1024	-768	-1	-1	-1	-1	4		0	0						Untertest2.avi	0	880	547	72	111				0	Content		-72	-111	25564061	2442083310
25581	09:04:27.035	00:00:25.580	1535	-1024	-768	-1	-1	-1	-1	4	-1024	-768	-1	-1	-1	-1	4		0	0						Untertest2.avi	0	880	547	72	111				0	Content		-72	-111	25580796	2442100045
25598	09:04:27.052	00:00:25.598	1536	-1024	-768	-1	-1	-1	-1	4	-1024	-768	-1	-1	-1	-1	4		0	0						Untertest2.avi	0	880	547	72	111				0	Content		-72	-111	25598236	2442117485
25615	09:04:27.069	00:00:25.614	1537	-1024	-768	-1	-1	-1	-1	4	-1024	-768	-1	-1	-1	-1	4		0	0						Untertest2.avi	0	880	547	72	111				0	Content		-72	-111	25614860	2442134109
25632	09:04:27.086	00:00:25.631	1538	-1024	-768	-1	-1	-1	-1	4	-1024	-768	-1	-1	-1	-1	4		0	0						Untertest2.avi	0	880	547	72	111				0	Content		-72	-111	25631527	2442150776
25648	09:04:27.102	00:00:25.648	1539	-1024	-768	-1	-1	-1	-1	4	-1024	-768	-1	-1	-1	-1	4		0	0						Untertest2.avi	0	880	547	72	111				0	Content		-72	-111	25648106	2442167355
25664	09:04:27.118	00:00:25.664	1540	-1024	-768	-1	-1	-1	-1	4	-1024	-768	-1	-1	-1	-1	4		0	0						Untertest2.avi	0	880	547	72	111				0	Content		-72	-111	25664480	2442183729
25681	09:04:27.135	00:00:25.681	1541	-1024	-768	-1	-1	-1	-1	4	-1024	-768	-1	-1	-1	-1	4		0	0						Untertest2.avi	0	880	547	72	111				0	Content		-72	-111	25681490	2442200739
25698	09:04:27.152	00:00:25.697	1542	-1024	-768	-1	-1	-1	-1	4	-1024	-768	-1	-1	-1	-1	4		0	0						Untertest2.avi	0	880	547	72	111				0	Content		-72	-111	25697979	2442217228
25715	09:04:27.169	00:00:25.714	1543	-1024	-768	-1	-1	-1	-1	4	-1024	-768	-1	-1	-1	-1	4		0	0						Untertest2.avi	0	880	547	72	111				0	Content		-72	-111	25714664	2442233913
25731	09:04:27.185	00:00:25.731	1544	-1024	-768	-1	-1	-1	-1	4	-1024	-768	-1	-1	-1	-1	4		0	0						Untertest2.avi	0	880	547	72	111				0	Content		-72	-111	25731331	2442250580
25748	09:04:27.202	00:00:25.747	1545	-1024	-768	-1	-1	-1	-1	4	-1024	-768	-1	-1	-1	-1	4		0	0						Untertest2.avi	0	880	547	72	111				0	Content		-72	-111	25747972	2442267221
25765	09:04:27.219	00:00:25.764	1546	-1024	-768	-1	-1	-1	-1	4	-1024	-768	-1	-1	-1	-1	4		0	0						Untertest2.avi	0	880	547	72	111				0	Content		-72	-111	25764722	2442283971
25781	09:04:27.235	00:00:25.781	1547	-1024	-768	-1	-1	-1	-1	4	-1024	-768	-1	-1	-1	-1	4		0	0						Untertest2.avi	0	880	547	72	111				0	Content		-72	-111	25781345	2442300594
25798	09:04:27.252	00:00:25.798	1548	-1024	-768	-1	-1	-1	-1	4	-1024	-768	-1	-1	-1	-1	4		0	0						Untertest2.avi	0	880	547	72	111				0	Content		-72	-111	25798012	2442317261
25815	09:04:27.269	00:00:25.814	1549	-1024	-768	-1	-1	-1	-1	4	-1024	-768	-1	-1	-1	-1	4		0	0						Untertest2.avi	0	880	547	72	111				0	Content		-72	-111	25814615	2442333864
25831	09:04:27.285	00:00:25.831	1550	-1024	-768	-1	-1	-1	-1	4	-1024	-768	-1	-1	-1	-1	4		0	0						Untertest2.avi	0	880	547	72	111				0	Content		-72	-111	25831282	2442350531
25848	09:04:27.302	00:00:25.847	1551	-1024	-768	-1	-1	-1	-1	4	-1024	-768	-1	-1	-1	-1	4		0	0						Untertest2.avi	0	880	547	72	111				0	Content		-72	-111	25847714	2442366963
25865	09:04:27.319	00:00:25.865	1552	-1024	-768	-1	-1	-1	-1	4	-1024	-768	-1	-1	-1	-1	4		0	0						Untertest2.avi	0	880	547	72	111				0	Content		-72	-111	25865089	2442384338
25882	09:04:27.336	00:00:25.881	1553	-1024	-768	-1	-1	-1	-1	4	-1024	-768	-1	-1	-1	-1	4		0	0						Untertest2.avi	0	880	547	72	111				0	Content		-72	-111	25881835	2442401084
25898	09:04:27.352	00:00:25.898	1554	-1024	-768	-1	-1	-1	-1	4	-1024	-768	-1	-1	-1	-1	4		0	0						Untertest2.avi	0	880	547	72	111				0	Content		-72	-111	25898456	2442417705
25914	09:04:27.368	00:00:25.913	1555	-1024	-768	-1	-1	-1	-1	4	-1024	-768	-1	-1	-1	-1	4		0	0						Untertest2.avi	0	880	547	72	111				0	Content		-72	-111	25913955	2442433204
25931	09:04:27.385	00:00:25.930	1556	-1024	-768	-1	-1	-1	-1	4	-1024	-768	-1	-1	-1	-1	4		0	0						Untertest2.avi	0	880	547	72	111				0	Content		-72	-111	25930518	2442449767
25947	09:04:27.401	00:00:25.947	1557	-1024	-768	-1	-1	-1	-1	4	-1024	-768	-1	-1	-1	-1	4		0	0						Untertest2.avi	0	880	547	72	111				0	Content		-72	-111	25947178	2442466427
25964	09:04:27.418	00:00:25.963	1558	-1024	-768	-1	-1	-1	-1	4	-1024	-768	-1	-1	-1	-1	4		0	0						Untertest2.avi	0	880	547	72	111				0	Content		-72	-111	25963845	2442483094
25981	09:04:27.435	00:00:25.980	1559	-1024	-768	-1	-1	-1	-1	4	-1024	-768	-1	-1	-1	-1	4		0	0						Untertest2.avi	0	880	547	72	111				0	Content		-72	-111	25980773	2442500022
25997	09:04:27.451	00:00:25.997	1560	-1024	-768	-1	-1	-1	-1	4	-1024	-768	-1	-1	-1	-1	4		0	0						Untertest2.avi	0	880	547	72	111				0	Content		-72	-111	25997440	2442516689
26014	09:04:27.468	00:00:26.014	1561	-1024	-768	-1	-1	-1	-1	4	-1024	-768	-1	-1	-1	-1	4		0	0						Untertest2.avi	0	880	547	72	111				0	Content		-72	-111	26014401	2442533650
26031	09:04:27.485	00:00:26.031	1562	-1024	-768	-1	-1	-1	-1	4	-1024	-768	-1	-1	-1	-1	4		0	0						Untertest2.avi	0	880	547	72	111				0	Content		-72	-111	26031068	2442550317
26048	09:04:27.502	00:00:26.047	1563	-1024	-768	-1	-1	-1	-1	4	-1024	-768	-1	-1	-1	-1	4		0	0						Untertest2.avi	0	880	547	72	111				0	Content		-72	-111	26047735	2442566984
26065	09:04:27.519	00:00:26.064	1564	-1024	-768	-1	-1	-1	-1	4	-1024	-768	-1	-1	-1	-1	4		0	0						Untertest2.avi	0	880	547	72	111				0	Content		-72	-111	26064946	2442584195
26082	09:04:27.536	00:00:26.082	1565	-1024	-768	-1	-1	-1	-1	4	-1024	-768	-1	-1	-1	-1	4		0	0						Untertest2.avi	0	880	547	72	111				0	Content		-72	-111	26082191	2442601440
26098	09:04:27.552	00:00:26.098	1566	-1024	-768	-1	-1	-1	-1	4	-1024	-768	-1	-1	-1	-1	4		0	0						Untertest2.avi	0	880	547	72	111				0	Content		-72	-111	26098409	2442617658
26115	09:04:27.569	00:00:26.115	1567	-1024	-768	-1	-1	-1	-1	4	-1024	-768	-1	-1	-1	-1	4		0	0						Untertest2.avi	0	880	547	72	111				0	Content		-72	-111	26115076	2442634325
26132	09:04:27.586	00:00:26.131	1568	-1024	-768	-1	-1	-1	-1	4	-1024	-768	-1	-1	-1	-1	4		0	0						Untertest2.avi	0	880	547	72	111				0	Content		-72	-111	26131743	2442650992
26148	09:04:27.602	00:00:26.148	1569	-1024	-768	-1	-1	-1	-1	4	-1024	-768	-1	-1	-1	-1	4		0	0						Untertest2.avi	0	880	547	72	111				0	Content		-72	-111	26148410	2442667659
26164	09:04:27.618	00:00:26.163	1570	-1024	-768	-1	-1	-1	-1	4	-1024	-768	-1	-1	-1	-1	4		0	0						Untertest2.avi	0	880	547	72	111				0	Content		-72	-111	26163684	2442682933
26180	09:04:27.634	00:00:26.180	1571	-1024	-768	-1	-1	-1	-1	4	-1024	-768	-1	-1	-1	-1	4		0	0						Untertest2.avi	0	880	547	72	111				0	Content		-72	-111	26180308	2442699557
26197	09:04:27.651	00:00:26.196	1572	-1024	-768	-1	-1	-1	-1	4	-1024	-768	-1	-1	-1	-1	4		0	0						Untertest2.avi	0	880	547	72	111				0	Content		-72	-111	26196994	2442716243
26214	09:04:27.668	00:00:26.213	1573	-1024	-768	-1	-1	-1	-1	4	-1024	-768	-1	-1	-1	-1	4		0	0						Untertest2.avi	0	880	547	72	111				0	Content		-72	-111	26213661	2442732910
26230	09:04:27.684	00:00:26.230	1574	-1024	-768	-1	-1	-1	-1	4	-1024	-768	-1	-1	-1	-1	4		0	0						Untertest2.avi	0	880	547	72	111				0	Content		-72	-111	26230294	2442749543
26247	09:04:27.701	00:00:26.246	1575	-1024	-768	-1	-1	-1	-1	4	-1024	-768	-1	-1	-1	-1	4		0	0						Untertest2.avi	0	880	547	72	111				0	Content		-72	-111	26246961	2442766210
26264	09:04:27.718	00:00:26.263	1576	-1024	-768	-1	-1	-1	-1	4	-1024	-768	-1	-1	-1	-1	4		0	0						Untertest2.avi	0	880	547	72	111				0	Content		-72	-111	26263782	2442783031
26280	09:04:27.734	00:00:26.280	1577	-1024	-768	-1	-1	-1	-1	4	-1024	-768	-1	-1	-1	-1	4		0	0						Untertest2.avi	0	880	547	72	111				0	Content		-72	-111	26280449	2442799698
26297	09:04:27.751	00:00:26.297	1578	-1024	-768	-1	-1	-1	-1	4	-1024	-768	-1	-1	-1	-1	4		0	0						Untertest2.avi	0	880	547	72	111				0	Content		-72	-111	26297116	2442816365
26314	09:04:27.768	00:00:26.314	1579	-1024	-768	-1	-1	-1	-1	4	-1024	-768	-1	-1	-1	-1	4		0	0						Untertest2.avi	0	880	547	72	111				0	Content		-72	-111	26314268	2442833517
26331	09:04:27.785	00:00:26.330	1580	-1024	-768	-1	-1	-1	-1	4	-1024	-768	-1	-1	-1	-1	4		0	0						Untertest2.avi	0	880	547	72	111				0	Content		-72	-111	26330935	2442850184
26348	09:04:27.802	00:00:26.347	1581	-1024	-768	-1	-1	-1	-1	4	-1024	-768	-1	-1	-1	-1	4		0	0						Untertest2.avi	0	880	547	72	111				0	Content		-72	-111	26347970	2442867219
26365	09:04:27.819	00:00:26.364	1582	-1024	-768	-1	-1	-1	-1	4	-1024	-768	-1	-1	-1	-1	4		0	0						Untertest2.avi	0	880	547	72	111				0	Content		-72	-111	26364637	2442883886
26381	09:04:27.835	00:00:26.381	1583	-1024	-768	-1	-1	-1	-1	4	-1024	-768	-1	-1	-1	-1	4		0	0						Untertest2.avi	0	880	547	72	111				0	Content		-72	-111	26381304	2442900553
26399	09:04:27.853	00:00:26.398	1584	-1024	-768	-1	-1	-1	-1	4	-1024	-768	-1	-1	-1	-1	4		0	0						Untertest2.avi	0	880	547	72	111				0	Content		-72	-111	26398662	2442917911
26414	09:04:27.868	00:00:26.413	1585	-1024	-768	-1	-1	-1	-1	4	-1024	-768	-1	-1	-1	-1	4		0	0						Untertest2.avi	0	880	547	72	111				0	Content		-72	-111	26413533	2442932782
26430	09:04:27.884	00:00:26.430	1586	-1024	-768	-1	-1	-1	-1	4	-1024	-768	-1	-1	-1	-1	4		0	0						Untertest2.avi	0	880	547	72	111				0	Content		-72	-111	26430154	2442949403
26447	09:04:27.901	00:00:26.446	1587	-1024	-768	-1	-1	-1	-1	4	-1024	-768	-1	-1	-1	-1	4		0	0						Untertest2.avi	0	880	547	72	111				0	Content		-72	-111	26446812	2442966061
26463	09:04:27.917	00:00:26.463	1588	-1024	-768	-1	-1	-1	-1	4	-1024	-768	-1	-1	-1	-1	4		0	0						Untertest2.avi	0	880	547	72	111				0	Content		-72	-111	26463479	2442982728
26480	09:04:27.934	00:00:26.480	1589	-1024	-768	-1	-1	-1	-1	4	-1024	-768	-1	-1	-1	-1	4		0	0						Untertest2.avi	0	880	547	72	111				0	Content		-72	-111	26480127	2442999376
26497	09:04:27.951	00:00:26.496	1590	-1024	-768	-1	-1	-1	-1	4	-1024	-768	-1	-1	-1	-1	4		0	0						Untertest2.avi	0	880	547	72	111				0	Content		-72	-111	26496794	2443016043
26513	09:04:27.967	00:00:26.513	1591	-1024	-768	-1	-1	-1	-1	4	-1024	-768	-1	-1	-1	-1	4		0	0						Untertest2.avi	0	880	547	72	111				0	Content		-72	-111	26513412	2443032661
26530	09:04:27.984	00:00:26.530	1592	-1024	-768	-1	-1	-1	-1	4	-1024	-768	-1	-1	-1	-1	4		0	0						Untertest2.avi	0	880	547	72	111				0	Content		-72	-111	26530079	2443049328
26547	09:04:28.001	00:00:26.546	1593	-1024	-768	-1	-1	-1	-1	4	-1024	-768	-1	-1	-1	-1	4		0	0						Untertest2.avi	0	880	547	72	111				0	Content		-72	-111	26546746	2443065995
26564	09:04:28.018	00:00:26.563	1594	-1024	-768	-1	-1	-1	-1	4	-1024	-768	-1	-1	-1	-1	4		0	0						Untertest2.avi	0	880	547	72	111				0	Content		-72	-111	26563631	2443082880
26580	09:04:28.034	00:00:26.580	1595	-1024	-768	-1	-1	-1	-1	4	-1024	-768	-1	-1	-1	-1	4		0	0						Untertest2.avi	0	880	547	72	111				0	Content		-72	-111	26580298	2443099547
26597	09:04:28.051	00:00:26.597	1596	-1024	-768	-1	-1	-1	-1	4	-1024	-768	-1	-1	-1	-1	4		0	0						Untertest2.avi	0	880	547	72	111				0	Content		-72	-111	26597286	2443116535
26614	09:04:28.068	00:00:26.613	1597	-1024	-768	-1	-1	-1	-1	4	-1024	-768	-1	-1	-1	-1	4		0	0						Untertest2.avi	0	880	547	72	111				0	Content		-72	-111	26613953	2443133202
26631	09:04:28.085	00:00:26.630	1598	-1024	-768	-1	-1	-1	-1	4	-1024	-768	-1	-1	-1	-1	4		0	0						Untertest2.avi	0	880	547	72	111				0	Content		-72	-111	26630620	2443149869
26648	09:04:28.102	00:00:26.647	1599	-1024	-768	-1	-1	-1	-1	4	-1024	-768	-1	-1	-1	-1	4		0	0						Untertest2.avi	0	880	547	72	111				0	Content		-72	-111	26647882	2443167131
26665	09:04:28.119	00:00:26.665	1600	-1024	-768	-1	-1	-1	-1	4	-1024	-768	-1	-1	-1	-1	4		0	0						Untertest2.avi	0	880	547	72	111				0	Content		-72	-111	26665128	2443184377
26681	09:04:28.135	00:00:26.681	1601	-1024	-768	-1	-1	-1	-1	4	-1024	-768	-1	-1	-1	-1	4		0	0						Untertest2.avi	0	880	547	72	111				0	Content		-72	-111	26681169	2443200418
26698	09:04:28.152	00:00:26.697	1602	-1024	-768	-1	-1	-1	-1	4	-1024	-768	-1	-1	-1	-1	4		0	0						Untertest2.avi	0	880	547	72	111				0	Content		-72	-111	26697836	2443217085
26715	09:04:28.169	00:00:26.714	1603	-1024	-768	-1	-1	-1	-1	4	-1024	-768	-1	-1	-1	-1	4		0	0						Untertest2.avi	0	880	547	72	111				0	Content		-72	-111	26714503	2443233752
26730	09:04:28.184	00:00:26.730	1604	-1024	-768	-1	-1	-1	-1	4	-1024	-768	-1	-1	-1	-1	4		0	0						Untertest2.avi	0	880	547	72	111				0	Content		-72	-111	26730012	2443249261
26747	09:04:28.201	00:00:26.746	1605	-1024	-768	-1	-1	-1	-1	4	-1024	-768	-1	-1	-1	-1	4		0	0						Untertest2.avi	0	880	547	72	111				0	Content		-72	-111	26746627	2443265876
26763	09:04:28.217	00:00:26.763	1606	-1024	-768	-1	-1	-1	-1	4	-1024	-768	-1	-1	-1	-1	4		0	0						Untertest2.avi	0	880	547	72	111				0	Content		-72	-111	26763250	2443282499
26780	09:04:28.234	00:00:26.779	1607	-1024	-768	-1	-1	-1	-1	4	-1024	-768	-1	-1	-1	-1	4		0	0						Untertest2.avi	0	880	547	72	111				0	Content		-72	-111	26779917	2443299166
26797	09:04:28.251	00:00:26.796	1608	-1024	-768	-1	-1	-1	-1	4	-1024	-768	-1	-1	-1	-1	4		0	0						Untertest2.avi	0	880	547	72	111				0	Content		-72	-111	26796584	2443315833
26813	09:04:28.267	00:00:26.813	1609	-1024	-768	-1	-1	-1	-1	4	-1024	-768	-1	-1	-1	-1	4		0	0						Untertest2.avi	0	880	547	72	111				0	Content		-72	-111	26813241	2443332490
26830	09:04:28.284	00:00:26.829	1610	-1024	-768	-1	-1	-1	-1	4	-1024	-768	-1	-1	-1	-1	4		0	0						Untertest2.avi	0	880	547	72	111				0	Content		-72	-111	26829861	2443349110
26847	09:04:28.301	00:00:26.846	1611	-1024	-768	-1	-1	-1	-1	4	-1024	-768	-1	-1	-1	-1	4		0	0						Untertest2.avi	0	880	547	72	111				0	Content		-72	-111	26846901	2443366150
26864	09:04:28.318	00:00:26.863	1612	-1024	-768	-1	-1	-1	-1	4	-1024	-768	-1	-1	-1	-1	4		0	0						Untertest2.avi	0	880	547	72	111				0	Content		-72	-111	26863568	2443382817
26880	09:04:28.334	00:00:26.880	1613	-1024	-768	-1	-1	-1	-1	4	-1024	-768	-1	-1	-1	-1	4		0	0						Untertest2.avi	0	880	547	72	111				0	Content		-72	-111	26880235	2443399484
26898	09:04:28.352	00:00:26.897	1614	-1024	-768	-1	-1	-1	-1	4	-1024	-768	-1	-1	-1	-1	4		0	0						Untertest2.avi	0	880	547	72	111				0	Content		-72	-111	26897727	2443416976
26915	09:04:28.369	00:00:26.914	1615	-1024	-768	-1	-1	-1	-1	4	-1024	-768	-1	-1	-1	-1	4		0	0						Untertest2.avi	0	880	547	72	111				0	Content		-72	-111	26914973	2443434222
26930	09:04:28.384	00:00:26.929	1616	-1024	-768	-1	-1	-1	-1	4	-1024	-768	-1	-1	-1	-1	4		0	0						Untertest2.avi	0	880	547	72	111				0	Content		-72	-111	26929844	2443449093
26946	09:04:28.400	00:00:26.946	1617	-1024	-768	-1	-1	-1	-1	4	-1024	-768	-1	-1	-1	-1	4		0	0						Untertest2.avi	0	880	547	72	111				0	Content		-72	-111	26946466	2443465715
26963	09:04:28.417	00:00:26.963	1618	-1024	-768	-1	-1	-1	-1	4	-1024	-768	-1	-1	-1	-1	4		0	0						Untertest2.avi	0	880	547	72	111				0	Content		-72	-111	26963182	2443482431
26980	09:04:28.434	00:00:26.979	1619	-1024	-768	-1	-1	-1	-1	4	-1024	-768	-1	-1	-1	-1	4		0	0						Untertest2.avi	0	880	547	72	111				0	Content		-72	-111	26979849	2443499098
26997	09:04:28.451	00:00:26.996	1620	-1024	-768	-1	-1	-1	-1	4	-1024	-768	-1	-1	-1	-1	4		0	0						Untertest2.avi	0	880	547	72	111				0	Content		-72	-111	26996519	2443515768
27014	09:04:28.468	00:00:27.013	1621	-1024	-768	-1	-1	-1	-1	4	-1024	-768	-1	-1	-1	-1	4		0	0						Untertest2.avi	0	880	547	72	111				0	Content		-72	-111	27013585	2443532834
27030	09:04:28.484	00:00:27.030	1622	-1024	-768	-1	-1	-1	-1	4	-1024	-768	-1	-1	-1	-1	4		0	0						Untertest2.avi	0	880	547	72	111				0	Content		-72	-111	27030332	2443549581
27047	09:04:28.501	00:00:27.046	1623	-1024	-768	-1	-1	-1	-1	4	-1024	-768	-1	-1	-1	-1	4		0	0						Untertest2.avi	0	880	547	72	111				0	Content		-72	-111	27046999	2443566248
27064	09:04:28.518	00:00:27.063	1624	-1024	-768	-1	-1	-1	-1	4	-1024	-768	-1	-1	-1	-1	4		0	0						Untertest2.avi	0	880	547	72	111				0	Content		-72	-111	27063725	2443582974
27080	09:04:28.534	00:00:27.080	1625	-1024	-768	-1	-1	-1	-1	4	-1024	-768	-1	-1	-1	-1	4		0	0						Untertest2.avi	0	880	547	72	111				0	Content		-72	-111	27080392	2443599641
27097	09:04:28.551	00:00:27.097	1626	1155,546	834,3142	0,3780257	0,725686	446,0905	4,117226	3	1142,981	846,1375	0,3780539	0,7256816	446,0905	4,113629	1	6	1143	846						Untertest2.avi	0	880	547	72	111	1041	759	83	0	Content		1071	735	27097076	2443616325
27114	09:04:28.568	00:00:27.113	1627	1110,876	854,662	0,3755862	0,7254663	432,8358	4,176229	1	1143,192	870,9802	0,3708986	0,7254333	446,0905	4,301053	3	6	1111	855						Untertest2.avi	0	880	547	72	111	1041	759	83	0	Content		1039	744	27113574	2443632823
27130	09:04:28.584	00:00:27.130	1628	1121,422	848,7976	0,3756693	0,7255133	432,8358	4,017707	3	1124,993	862,2629	0,3770047	0,7254868	439,068	4,068959	1	6	1125	862						Untertest2.avi	0	880	547	72	111	1041	759	83	0	Content		1053	751	27130445	2443649694
27147	09:04:28.601	00:00:27.146	1629	1119,899	863,2472	0,3761077	0,7265784	432,8357	4,106344	3	1116,5	878,941	0,3780709	0,7265386	442,8048	4,186937	1	6	1116	879						Untertest2.avi	0	880	547	72	111	1041	759	83	0	Content		1044	768	27146820	2443666069
27163	09:04:28.617	00:00:27.163	1630	936,1127	905,133	0,3765981	0,7313315	435,4117	4,117956	1	952,4805	922,1497	0,3741404	0,7313113	442,8048	4,18463	3	6	936	905						Untertest2.avi	0	880	547	72	111	1041	759	83	0	Content		864	794	27163443	2443682692
27180	09:04:28.634	00:00:27.180	1631	813,8826	920,725	0,3793317	0,7327948	435,4117	4,030503	3	819,3652	939,1647	0,3813865	0,7327603	444,2871	4,100379	1	7	819	939						Untertest2.avi	0	880	547	72	111	692	835	100	0	Content		747	828	27180191	2443699440
27197	09:04:28.651	00:00:27.196	1632	-1024	-768	-1	-1	-1	-1	4	-1024	-768	-1	-1	-1	-1	4	7	0	0						Untertest2.avi	0	880	547	72	111	692	835	100	0	Content		-72	-111	27196939	2443716188
27214	09:04:28.668	00:00:27.213	1633	722,4938	953,0056	0,3796934	0,7298807	435,4117	4,072838	3	730,1754	976,8683	0,3825572	0,7298344	447,8936	4,172902	1	7	730	977						Untertest2.avi	0	880	547	72	111	692	835	100	0	Content		658	866	27213687	2443732936
27230	09:04:28.684	00:00:27.230	1634	769,7592	944,6117	0,3727841	0,7318439	450,8505	4,143887	1	747,4414	955,9883	0,3737967	0,7318457	447,8936	4,112298	3	7	770	945						Untertest2.avi	0	880	547	72	111	692	835	100	0	Content		698	834	27230438	2443749687
27247	09:04:28.701	00:00:27.246	1635	770,8846	939,2928	0,3818601	0,735921	450,8505	4,21824	3	744,4915	948,4708	0,3806788	0,735936	444,9499	4,159549	1	7	744	948						Untertest2.avi	0	880	547	72	111	692	835	100	0	Content		672	837	27246936	2443766185
27264	09:04:28.718	00:00:27.263	1636	759,1946	960,7352	0,3711141	0,7416873	448,7022	4,145718	1	732,4532	971,5461	0,3723778	0,7416909	444,95	4,106463	3	7	759	961						Untertest2.avi	0	880	547	72	111	692	835	100	0	Content		687	850	27263561	2443782810
27280	09:04:28.734	00:00:27.280	1637	-1024	-768	-1	-1	-1	-1	4	-1024	-768	-1	-1	-1	-1	4		0	0						Untertest2.avi	0	880	547	72	111				0	Content		-72	-111	27280059	2443799308
27297	09:04:28.751	00:00:27.297	1638	-1024	-768	-1	-1	-1	-1	4	-1024	-768	-1	-1	-1	-1	4		0	0						Untertest2.avi	0	880	547	72	111				0	Content		-72	-111	27297057	2443816306
27313	09:04:28.767	00:00:27.313	1639	-1024	-768	-1	-1	-1	-1	4	-1024	-768	-1	-1	-1	-1	4		0	0						Untertest2.avi	0	880	547	72	111				0	Content		-72	-111	27313431	2443832680
27330	09:04:28.784	00:00:27.330	1640	-1024	-768	-1	-1	-1	-1	4	-1024	-768	-1	-1	-1	-1	4		0	0						Untertest2.avi	0	880	547	72	111				0	Content		-72	-111	27330431	2443849680
27347	09:04:28.801	00:00:27.346	1641	-1024	-768	-1	-1	-1	-1	4	-1024	-768	-1	-1	-1	-1	4		0	0						Untertest2.avi	0	880	547	72	111				0	Content		-72	-111	27346805	2443866054
27364	09:04:28.818	00:00:27.363	1642	-1024	-768	-1	-1	-1	-1	4	-1024	-768	-1	-1	-1	-1	4		0	0						Untertest2.avi	0	880	547	72	111				0	Content		-72	-111	27363552	2443882801
27380	09:04:28.834	00:00:27.380	1643	-1024	-768	-1	-1	-1	-1	4	-1024	-768	-1	-1	-1	-1	4		0	0						Untertest2.avi	0	880	547	72	111				0	Content		-72	-111	27380309	2443899558
27397	09:04:28.851	00:00:27.396	1644	-1024	-768	-1	-1	-1	-1	4	-1024	-768	-1	-1	-1	-1	4		0	0						Untertest2.avi	0	880	547	72	111				0	Content		-72	-111	27396927	2443916176
27414	09:04:28.868	00:00:27.413	1645	-1024	-768	-1	-1	-1	-1	4	-1024	-768	-1	-1	-1	-1	4		0	0						Untertest2.avi	0	880	547	72	111				0	Content		-72	-111	27413594	2443932843
27430	09:04:28.884	00:00:27.430	1646	-1024	-768	-1	-1	-1	-1	4	-1024	-768	-1	-1	-1	-1	4		0	0						Untertest2.avi	0	880	547	72	111				0	Content		-72	-111	27430167	2443949416
27447	09:04:28.901	00:00:27.446	1647	-1024	-768	-1	-1	-1	-1	4	-1024	-768	-1	-1	-1	-1	4		0	0						Untertest2.avi	0	880	547	72	111				0	Content		-72	-111	27446915	2443966164
27464	09:04:28.918	00:00:27.463	1648	-1024	-768	-1	-1	-1	-1	4	-1024	-768	-1	-1	-1	-1	4		0	0						Untertest2.avi	0	880	547	72	111				0	Content		-72	-111	27463538	2443982787
27480	09:04:28.934	00:00:27.480	1649	-1024	-768	-1	-1	-1	-1	4	-1024	-768	-1	-1	-1	-1	4		0	0						Untertest2.avi	0	880	547	72	111				0	Content		-72	-111	27480205	2443999454
27497	09:04:28.951	00:00:27.496	1650	513,5894	981,8032	0,3614354	0,7514534	447,6933	4,211509	3	484,9984	996,187	0,3614627	0,751452	447,6933	4,202847	1	8	485	996						Untertest2.avi	0	880	547	72	111	413	885	16	0	Content		413	885	27496916	2444016165
27513	09:04:28.967	00:00:27.513	1651	-1024	-768	-1	-1	-1	-1	4	-1024	-768	-1	-1	-1	-1	4		0	0						Untertest2.avi	0	880	547	72	111				0	Content		-72	-111	27513290	2444032539
27530	09:04:28.984	00:00:27.530	1652	-1024	-768	-1	-1	-1	-1	4	-1024	-768	-1	-1	-1	-1	4		0	0						Untertest2.avi	0	880	547	72	111				0	Content		-72	-111	27530255	2444049504
27547	09:04:29.001	00:00:27.546	1653	-1024	-768	-1	-1	-1	-1	4	-1024	-768	-1	-1	-1	-1	4		0	0						Untertest2.avi	0	880	547	72	111				0	Content		-72	-111	27546922	2444066171
27564	09:04:29.018	00:00:27.563	1654	-1024	-768	-1	-1	-1	-1	4	-1024	-768	-1	-1	-1	-1	4		0	0						Untertest2.avi	0	880	547	72	111				0	Content		-72	-111	27563972	2444083221
27581	09:04:29.035	00:00:27.580	1655	-1024	-768	-1	-1	-1	-1	4	-1024	-768	-1	-1	-1	-1	4		0	0						Untertest2.avi	0	880	547	72	111				0	Content		-72	-111	27580543	2444099792
27597	09:04:29.051	00:00:27.596	1656	-1024	-768	-1	-1	-1	-1	4	-1024	-768	-1	-1	-1	-1	4		0	0						Untertest2.avi	0	880	547	72	111				0	Content		-72	-111	27596721	2444115970
27614	09:04:29.068	00:00:27.613	1657	-417,2131	981,1176	0,3524097	0,7532492	450,3704	4,49564	3	-507,1901	1001,884	0,3524373	0,7532449	450,3704	4,505344	1	9	-507	1002						Untertest2.avi	0	880	547	72	111	-579	891	17	0	Content		-579	891	27613713	2444132962
27630	09:04:29.084	00:00:27.630	1658	-1024	-768	-1	-1	-1	-1	4	-1024	-768	-1	-1	-1	-1	4		0	0						Untertest2.avi	0	880	547	72	111				0	Content		-72	-111	27630219	2444149468
27647	09:04:29.101	00:00:27.646	1659	-1024	-768	-1	-1	-1	-1	4	-1024	-768	-1	-1	-1	-1	4		0	0						Untertest2.avi	0	880	547	72	111				0	Content		-72	-111	27646970	2444166219
27663	09:04:29.117	00:00:27.663	1660	-1024	-768	-1	-1	-1	-1	4	-1024	-768	-1	-1	-1	-1	4		0	0						Untertest2.avi	0	880	547	72	111				0	Content		-72	-111	27663342	2444182591
27680	09:04:29.134	00:00:27.680	1661	-1024	-768	-1	-1	-1	-1	4	-1024	-768	-1	-1	-1	-1	4		0	0						Untertest2.avi	0	880	547	72	111				0	Content		-72	-111	27680084	2444199333
27697	09:04:29.151	00:00:27.696	1662	-1024	-768	-1	-1	-1	-1	4	-1024	-768	-1	-1	-1	-1	4		0	0						Untertest2.avi	0	880	547	72	111				0	Content		-72	-111	27696751	2444216000
27713	09:04:29.167	00:00:27.713	1663	-1024	-768	-1	-1	-1	-1	4	-1024	-768	-1	-1	-1	-1	4		0	0						Untertest2.avi	0	880	547	72	111				0	Content		-72	-111	27713459	2444232708
27730	09:04:29.184	00:00:27.730	1664	-1024	-768	-1	-1	-1	-1	4	-1024	-768	-1	-1	-1	-1	4		0	0						Untertest2.avi	0	880	547	72	111				0	Content		-72	-111	27730275	2444249524
27747	09:04:29.201	00:00:27.746	1665	-1024	-768	-1	-1	-1	-1	4	-1024	-768	-1	-1	-1	-1	4		0	0						Untertest2.avi	0	880	547	72	111				0	Content		-72	-111	27746898	2444266147
27763	09:04:29.217	00:00:27.763	1666	514,121	1000,408	0,354836	0,7579578	446,8394	4,271549	3	487,0419	1015,373	0,3548571	0,7579564	446,8394	4,262926	3		0	0						Untertest2.avi	0	880	547	72	111				0	Content		-72	-111	27763451	2444282700
27780	09:04:29.234	00:00:27.780	1667	-1024	-768	-1	-1	-1	-1	4	-1024	-768	-1	-1	-1	-1	4		0	0						Untertest2.avi	0	880	547	72	111				0	Content		-72	-111	27780077	2444299326
27797	09:04:29.251	00:00:27.796	1668	-1024	-768	-1	-1	-1	-1	4	-1024	-768	-1	-1	-1	-1	4		0	0						Untertest2.avi	0	880	547	72	111				0	Content		-72	-111	27796895	2444316144
27813	09:04:29.267	00:00:27.813	1669	501,7512	971,73	0,349829	0,7606499	446,8394	4,145182	1	476,1026	985,6705	0,3498438	0,7606485	446,8394	4,136854	3	10	502	972						Untertest2.avi	0	880	547	72	111	423	865	150	0	Content		430	861	27813323	2444332572
27830	09:04:29.284	00:00:27.830	1670	-1024	-768	-1	-1	-1	-1	4	-1024	-768	-1	-1	-1	-1	4	10	0	0						Untertest2.avi	0	880	547	72	111	423	865	150	0	Content		-72	-111	27830268	2444349517
27847	09:04:29.301	00:00:27.846	1671	-386,2434	982,9385	0,351207	0,7595768	446,8394	4,472144	3	-471,2796	1003,147	0,351235	0,7595724	446,8394	4,479678	1	10	-471	1003						Untertest2.avi	0	880	547	72	111	423	865	150	0	Content		-543	892	27846692	2444365941
27864	09:04:29.318	00:00:27.863	1672	-1024	-768	-1	-1	-1	-1	4	-1024	-768	-1	-1	-1	-1	4	10	0	0						Untertest2.avi	0	880	547	72	111	423	865	150	0	Content		-72	-111	27863559	2444382808
27880	09:04:29.334	00:00:27.879	1673	529,6437	973,4202	0,3560606	0,7598678	437,9537	4,13062	3	497,7508	987,4438	0,3560445	0,7598632	437,9537	4,122481	1	10	498	987						Untertest2.avi	0	880	547	72	111	423	865	150	0	Content		426	876	27879938	2444399187
27897	09:04:29.351	00:00:27.896	1674	-1024	-768	-1	-1	-1	-1	4	-1024	-768	-1	-1	-1	-1	4	10	0	0						Untertest2.avi	0	880	547	72	111	423	865	150	0	Content		-72	-111	27896757	2444416006
27913	09:04:29.367	00:00:27.913	1675	503,8539	957,3977	0,346584	0,7610277	455,735	4,088279	1	484,2519	957,431	0,35294	0,7610633	437,9537	3,935096	3	10	504	957						Untertest2.avi	0	880	547	72	111	423	865	150	0	Content		432	846	27913436	2444432685
27930	09:04:29.384	00:00:27.930	1676	501,7435	983,1082	0,3585739	0,7611554	455,735	4,220538	3	475,1922	975,6149	0,3536892	0,7612315	431,1013	4,004008	1	10	475	976						Untertest2.avi	0	880	547	72	111	423	865	150	0	Content		403	865	27930058	2444449307
27947	09:04:29.401	00:00:27.946	1677	506,0295	972,1788	0,3586227	0,7622927	455,735	4,271391	3	491,7726	976,3428	0,3565293	0,7623254	444,1839	4,163156	1	10	492	976						Untertest2.avi	0	880	547	72	111	423	865	150	0	Content		420	865	27946682	2444465931
27964	09:04:29.418	00:00:27.963	1678	-1024	-768	-1	-1	-1	-1	4	-1024	-768	-1	-1	-1	-1	4	11	0	0						Untertest2.avi	0	880	547	72	111	83	879	183	0	Content		-72	-111	27963544	2444482793
27980	09:04:29.434	00:00:27.979	1679	-1024	-768	-1	-1	-1	-1	4	-1024	-768	-1	-1	-1	-1	4	11	0	0						Untertest2.avi	0	880	547	72	111	83	879	183	0	Content		-72	-111	27979916	2444499165
27997	09:04:29.451	00:00:27.996	1680	-386,4317	1029,681	0,3517437	0,7669933	455,735	4,575366	3	-427,9586	1036,22	0,3494175	0,7670245	444,184	4,470703	1	11	-428	1036						Untertest2.avi	0	880	547	72	111	83	879	183	0	Content		-500	925	27996675	2444515924
28013	09:04:29.467	00:00:28.013	1681	-1024	-768	-1	-1	-1	-1	4	-1024	-768	-1	-1	-1	-1	4	11	0	0						Untertest2.avi	0	880	547	72	111	83	879	183	0	Content		-72	-111	28013298	2444532547
28030	09:04:29.484	00:00:28.029	1682	-1024	-768	-1	-1	-1	-1	4	-1024	-768	-1	-1	-1	-1	4	11	0	0						Untertest2.avi	0	880	547	72	111	83	879	183	0	Content		-72	-111	28029921	2444549170
28047	09:04:29.501	00:00:28.046	1683	-1024	-768	-1	-1	-1	-1	4	-1024	-768	-1	-1	-1	-1	4	11	0	0						Untertest2.avi	0	880	547	72	111	83	879	183	0	Content		-72	-111	28046668	2444565917
28063	09:04:29.517	00:00:28.063	1684	555,6431	982,5881	0,3590011	0,7684374	455,735	4,29317	3	514,3595	988,3982	0,3570122	0,768463	445,9946	4,20141	1	11	514	988						Untertest2.avi	0	880	547	72	111	83	879	183	0	Content		442	877	28063290	2444582539
28080	09:04:29.534	00:00:28.079	1685	-1024	-768	-1	-1	-1	-1	4	-1024	-768	-1	-1	-1	-1	4	11	0	0						Untertest2.avi	0	880	547	72	111	83	879	183	0	Content		-72	-111	28079918	2444599167
28097	09:04:29.551	00:00:28.096	1686	-1024	-768	-1	-1	-1	-1	4	-1024	-768	-1	-1	-1	-1	4	11	0	0						Untertest2.avi	0	880	547	72	111	83	879	183	0	Content		-72	-111	28096541	2444615790
28113	09:04:29.567	00:00:28.113	1687	-1024	-768	-1	-1	-1	-1	4	-1024	-768	-1	-1	-1	-1	4	11	0	0						Untertest2.avi	0	880	547	72	111	83	879	183	0	Content		-72	-111	28113288	2444632537
28130	09:04:29.584	00:00:28.129	1688	-121,9502	975,3785	0,3484358	0,7717346	445,9946	4,429901	3	-181,6327	992,5518	0,3484638	0,7717302	445,9946	4,428427	1	11	-182	993						Untertest2.avi	0	880	547	72	111	83	879	183	0	Content		-254	882	28129912	2444649161
28146	09:04:29.600	00:00:28.146	1689	-1024	-768	-1	-1	-1	-1	4	-1024	-768	-1	-1	-1	-1	4		0	0						Untertest2.avi	0	880	547	72	111				0	Content		-72	-111	28146287	2444665536
28164	09:04:29.618	00:00:28.163	1690	-1024	-768	-1	-1	-1	-1	4	-1024	-768	-1	-1	-1	-1	4		0	0						Untertest2.avi	0	880	547	72	111				0	Content		-72	-111	28163528	2444682777
28180	09:04:29.634	00:00:28.180	1691	-1024	-768	-1	-1	-1	-1	4	-1024	-768	-1	-1	-1	-1	4		0	0						Untertest2.avi	0	880	547	72	111				0	Content		-72	-111	28180148	2444699397
28197	09:04:29.651	00:00:28.196	1692	-1024	-768	-1	-1	-1	-1	4	-1024	-768	-1	-1	-1	-1	4		0	0						Untertest2.avi	0	880	547	72	111				0	Content		-72	-111	28196849	2444716098
28213	09:04:29.667	00:00:28.212	1693	-1024	-768	-1	-1	-1	-1	4	-1024	-768	-1	-1	-1	-1	4		0	0						Untertest2.avi	0	880	547	72	111				0	Content		-72	-111	28212901	2444732150
28230	09:04:29.684	00:00:28.229	1694	-1024	-768	-1	-1	-1	-1	4	-1024	-768	-1	-1	-1	-1	4		0	0						Untertest2.avi	0	880	547	72	111				0	Content		-72	-111	28229897	2444749146
28247	09:04:29.701	00:00:28.246	1695	678,045	990,6063	0,3558178	0,7718192	455,4708	4,438121	3	653,4881	1005,601	0,3558449	0,771815	455,4708	4,428829	1	12	653	1006						Untertest2.avi	0	880	547	72	111	581	893	133	0	Content		581	895	28246521	2444765770
28263	09:04:29.717	00:00:28.263	1696	-1024	-768	-1	-1	-1	-1	4	-1024	-768	-1	-1	-1	-1	4	12	0	0						Untertest2.avi	0	880	547	72	111	581	893	133	0	Content		-72	-111	28263273	2444782522
28280	09:04:29.734	00:00:28.279	1697	1525,169	985,2665	0,3623455	0,7715765	455,4707	4,691072	3	1521,733	1004,175	0,3623305	0,7715722	455,4707	4,6958	1	12	1522	1004						Untertest2.avi	0	880	547	72	111	581	893	133	0	Content		1450	893	28279772	2444799021
28297	09:04:29.751	00:00:28.296	1698	-1024	-768	-1	-1	-1	-1	4	-1024	-768	-1	-1	-1	-1	4	12	0	0						Untertest2.avi	0	880	547	72	111	581	893	133	0	Content		-72	-111	28296590	2444815839
28313	09:04:29.767	00:00:28.313	1699	-1024	-768	-1	-1	-1	-1	4	-1024	-768	-1	-1	-1	-1	4	12	0	0						Untertest2.avi	0	880	547	72	111	581	893	133	0	Content		-72	-111	28313143	2444832392
28330	09:04:29.784	00:00:28.329	1700	-1024	-768	-1	-1	-1	-1	4	-1024	-768	-1	-1	-1	-1	4	12	0	0						Untertest2.avi	0	880	547	72	111	581	893	133	0	Content		-72	-111	28329639	2444848888
28346	09:04:29.800	00:00:28.346	1701	710,8136	1013,048	0,3432354	0,7688711	455,4708	4,523068	1	690,5835	1028,723	0,3432497	0,7688698	455,4708	4,515036	3	12	711	1013						Untertest2.avi	0	880	547	72	111	581	893	133	0	Content		639	902	28346387	2444865636
28363	09:04:29.817	00:00:28.363	1702	666,655	983,5016	0,3473634	0,7685072	443,9046	4,395851	3	629,7969	975,7052	0,3562379	0,7685655	420,1631	4,17354	1	12	630	976						Untertest2.avi	0	880	547	72	111	581	893	133	0	Content		558	865	28363133	2444882382
28380	09:04:29.834	00:00:28.379	1703	-1024	-768	-1	-1	-1	-1	4	-1024	-768	-1	-1	-1	-1	4	13	0	0						Untertest2.avi	0	880	547	72	111	528	861	200	0	Content		-72	-111	28379880	2444899129
28397	09:04:29.851	00:00:28.396	1704	-1024	-768	-1	-1	-1	-1	4	-1024	-768	-1	-1	-1	-1	4	13	0	0						Untertest2.avi	0	880	547	72	111	528	861	200	0	Content		-72	-111	28396629	2444915878
28413	09:04:29.867	00:00:28.412	1705	717,4312	954,2743	0,3554851	0,7671962	443,9045	4,332207	3	694,7045	967,7543	0,3555128	0,7671948	443,9045	4,323316	1	13	695	968						Untertest2.avi	0	880	547	72	111	528	861	200	0	Content		623	857	28412877	2444932126
28430	09:04:29.884	00:00:28.429	1706	-1024	-768	-1	-1	-1	-1	4	-1024	-768	-1	-1	-1	-1	4	13	0	0						Untertest2.avi	0	880	547	72	111	528	861	200	0	Content		-72	-111	28429868	2444949117
28446	09:04:29.900	00:00:28.446	1707	-1024	-768	-1	-1	-1	-1	4	-1024	-768	-1	-1	-1	-1	4	13	0	0						Untertest2.avi	0	880	547	72	111	528	861	200	0	Content		-72	-111	28446373	2444965622
28463	09:04:29.917	00:00:28.463	1708	-1024	-768	-1	-1	-1	-1	4	-1024	-768	-1	-1	-1	-1	4	13	0	0						Untertest2.avi	0	880	547	72	111	528	861	200	0	Content		-72	-111	28463007	2444982256
28480	09:04:29.934	00:00:28.479	1709	-1024	-768	-1	-1	-1	-1	4	-1024	-768	-1	-1	-1	-1	4	13	0	0						Untertest2.avi	0	880	547	72	111	528	861	200	0	Content		-72	-111	28479743	2444998992
28496	09:04:29.950	00:00:28.496	1710	597,2967	961,5548	0,3501782	0,7640834	445,2429	4,519838	3	570,2795	975,514	0,3501494	0,7640789	445,2429	4,51011	1	13	570	976						Untertest2.avi	0	880	547	72	111	528	861	200	0	Content		498	865	28496367	2445015616
28513	09:04:29.967	00:00:28.513	1711	-1024	-768	-1	-1	-1	-1	4	-1024	-768	-1	-1	-1	-1	4	13	0	0						Untertest2.avi	0	880	547	72	111	528	861	200	0	Content		-72	-111	28513002	2445032251
28530	09:04:29.984	00:00:28.529	1712	-1024	-768	-1	-1	-1	-1	4	-1024	-768	-1	-1	-1	-1	4	13	0	0						Untertest2.avi	0	880	547	72	111	528	861	200	0	Content		-72	-111	28529738	2445048987
28546	09:04:30.000	00:00:28.546	1713	-1024	-768	-1	-1	-1	-1	4	-1024	-768	-1	-1	-1	-1	4	13	0	0						Untertest2.avi	0	880	547	72	111	528	861	200	0	Content		-72	-111	28546111	2445065360
28563	09:04:30.017	00:00:28.563	1714	581,3746	947,0117	0,3486293	0,7598546	447,2737	4,426478	3	556,0681	960,4736	0,3486228	0,7598503	447,2737	4,417162	1	13	556	960						Untertest2.avi	0	880	547	72	111	528	861	200	0	Content		484	849	28563108	2445082357
28580	09:04:30.034	00:00:28.579	1715	-1024	-768	-1	-1	-1	-1	4	-1024	-768	-1	-1	-1	-1	4		0	0						Untertest2.avi	0	880	547	72	111				0	Content		-72	-111	28579608	2445098857
28596	09:04:30.050	00:00:28.596	1716	-1024	-768	-1	-1	-1	-1	4	-1024	-768	-1	-1	-1	-1	4		0	0						Untertest2.avi	0	880	547	72	111				0	Content		-72	-111	28596234	2445115483
28613	09:04:30.067	00:00:28.612	1717	-1024	-768	-1	-1	-1	-1	4	-1024	-768	-1	-1	-1	-1	4		0	0						Untertest2.avi	0	880	547	72	111				0	Content		-72	-111	28612731	2445131980
28630	09:04:30.084	00:00:28.629	1718	-1024	-768	-1	-1	-1	-1	4	-1024	-768	-1	-1	-1	-1	4		0	0						Untertest2.avi	0	880	547	72	111				0	Content		-72	-111	28629730	2445148979
28646	09:04:30.100	00:00:28.646	1719	-1024	-768	-1	-1	-1	-1	4	-1024	-768	-1	-1	-1	-1	4		0	0						Untertest2.avi	0	880	547	72	111				0	Content		-72	-111	28646097	2445165346
28663	09:04:30.117	00:00:28.662	1720	-1024	-768	-1	-1	-1	-1	4	-1024	-768	-1	-1	-1	-1	4		0	0						Untertest2.avi	0	880	547	72	111				0	Content		-72	-111	28662851	2445182100
28680	09:04:30.134	00:00:28.679	1721	-1024	-768	-1	-1	-1	-1	4	-1024	-768	-1	-1	-1	-1	4		0	0						Untertest2.avi	0	880	547	72	111				0	Content		-72	-111	28679599	2445198848
28696	09:04:30.150	00:00:28.696	1722	-1024	-768	-1	-1	-1	-1	4	-1024	-768	-1	-1	-1	-1	4		0	0						Untertest2.avi	0	880	547	72	111				0	Content		-72	-111	28696221	2445215470
28713	09:04:30.167	00:00:28.712	1723	-1024	-768	-1	-1	-1	-1	4	-1024	-768	-1	-1	-1	-1	4		0	0						Untertest2.avi	0	880	547	72	111				0	Content		-72	-111	28712712	2445231961
28729	09:04:30.183	00:00:28.729	1724	-1024	-768	-1	-1	-1	-1	4	-1024	-768	-1	-1	-1	-1	4		0	0						Untertest2.avi	0	880	547	72	111				0	Content		-72	-111	28729466	2445248715
28746	09:04:30.200	00:00:28.746	1725	-1024	-768	-1	-1	-1	-1	4	-1024	-768	-1	-1	-1	-1	4		0	0						Untertest2.avi	0	880	547	72	111				0	Content		-72	-111	28746150	2445265399
28763	09:04:30.217	00:00:28.762	1726	-1024	-768	-1	-1	-1	-1	4	-1024	-768	-1	-1	-1	-1	4		0	0						Untertest2.avi	0	880	547	72	111				0	Content		-72	-111	28762817	2445282066
28779	09:04:30.233	00:00:28.779	1727	-1024	-768	-1	-1	-1	-1	4	-1024	-768	-1	-1	-1	-1	4		0	0						Untertest2.avi	0	880	547	72	111				0	Content		-72	-111	28779461	2445298710
28796	09:04:30.250	00:00:28.795	1728	-1024	-768	-1	-1	-1	-1	4	-1024	-768	-1	-1	-1	-1	4		0	0						Untertest2.avi	0	880	547	72	111				0	Content		-72	-111	28795830	2445315079
28812	09:04:30.266	00:00:28.812	1729	771,1025	934,8662	0,3433453	0,7540392	449,3744	4,489667	1	741,4243	945,4735	0,344815	0,7540388	445,1227	4,441815	3	14	771	935						Untertest2.avi	0	880	547	72	111	723	799	83	0	Content		699	824	28812461	2445331710
28829	09:04:30.283	00:00:28.829	1730	789,6829	931,7551	0,3481857	0,753736	449,3743	4,515454	3	726,6946	935,1534	0,3493389	0,7537472	432,9646	4,352711	1	14	727	935						Untertest2.avi	0	880	547	72	111	723	799	83	0	Content		655	824	28829335	2445348584
28846	09:04:30.300	00:00:28.846	1731	-1024	-768	-1	-1	-1	-1	4	-1024	-768	-1	-1	-1	-1	4	14	0	0						Untertest2.avi	0	880	547	72	111	723	799	83	0	Content		-72	-111	28846198	2445365447
28863	09:04:30.317	00:00:28.862	1732	887,6083	879,7392	0,3520571	0,7532874	449,3743	4,532341	3	818,9459	886,4911	0,3486354	0,7533073	432,9646	4,36814	1	14	819	886						Untertest2.avi	0	880	547	72	111	723	799	83	0	Content		747	775	28862577	2445381826
28879	09:04:30.333	00:00:28.879	1733	-1024	-768	-1	-1	-1	-1	4	-1024	-768	-1	-1	-1	-1	4	14	0	0						Untertest2.avi	0	880	547	72	111	723	799	83	0	Content		-72	-111	28879075	2445398324
28896	09:04:30.350	00:00:28.895	1734	1100,281	799,9912	0,3463778	0,750899	449,3743	4,416533	3	1018,679	812,4374	0,3474905	0,7509093	433,7463	4,256633	1	15	1019	812						Untertest2.avi	0	880	547	72	111	1004	560	283	0	Content		947	701	28895822	2445415071
28913	09:04:30.367	00:00:28.912	1735	1100,211	811,6716	0,3512698	0,7502623	449,3743	4,469246	3	1018,646	823,4103	0,3480234	0,7502812	433,7464	4,308757	1	15	1019	823						Untertest2.avi	0	880	547	72	111	1004	560	283	0	Content		947	712	28912695	2445431944
28929	09:04:30.383	00:00:28.929	1736	1137,382	809,5585	0,3515818	0,7497045	449,3743	4,494318	3	1052,583	821,6017	0,3483327	0,7497234	433,7464	4,331902	1	15	1053	822						Untertest2.avi	0	880	547	72	111	1004	560	283	0	Content		981	711	28929321	2445448570
28946	09:04:30.400	00:00:28.946	1737	1123,797	807,1958	0,3515974	0,749184	449,3743	4,523056	3	1071,435	818,0631	0,3498729	0,7492065	440,9316	4,432011	1	15	1071	818						Untertest2.avi	0	880	547	72	111	1004	560	283	0	Content		999	707	28946012	2445465261
28962	09:04:30.416	00:00:28.962	1738	1122,841	795,826	0,3515689	0,7482042	449,3743	4,51927	3	1072,039	806,9647	0,3499146	0,7482257	441,2643	4,431554	1	15	1072	807						Untertest2.avi	0	880	547	72	111	1004	560	283	0	Content		1000	696	28962441	2445481690
28979	09:04:30.433	00:00:28.979	1739	1156,196	679,5573	0,3521767	0,7458789	451,5626	4,634392	3	1139,85	688,0253	0,3521614	0,7458746	451,5626	4,628437	1	15	1140	688						Untertest2.avi	0	880	547	72	111	1004	560	283	0	Content		1068	577	28979312	2445498561
28996	09:04:30.450	00:00:28.995	1740	1086,993	670,282	0,3488353	0,7444115	433,5202	4,360222	3	1077,725	670,3442	0,3488696	0,7445497	433,5202	4,358661	1	15	1078	670						Untertest2.avi	0	880	547	72	111	1004	560	283	0	Content		1006	559	28995951	2445515200
29013	09:04:30.467	00:00:29.012	1741	1113,649	675,8898	0,3488931	0,7436107	433,7268	4,429434	3	1091,102	679,0657	0,3488012	0,7437027	433,7268	4,422987	1	15	1091	679						Untertest2.avi	0	880	547	72	111	1004	560	283	0	Content		1019	568	29012551	2445531800
29029	09:04:30.483	00:00:29.029	1742	1097,53	672,2017	0,3486758	0,7432098	433,6089	4,399052	3	1070,916	674,8073	0,3485502	0,7433155	433,6088	4,391478	1	15	1071	675						Untertest2.avi	0	880	547	72	111	1004	560	283	0	Content		999	564	29029189	2445548438
29046	09:04:30.500	00:00:29.045	1743	1083,913	674,5266	0,348233	0,7430043	433,667	4,43513	3	1074,93	673,0571	0,3482743	0,7431709	433,667	4,432922	1	15	1075	673						Untertest2.avi	0	880	547	72	111	1004	560	283	0	Content		1003	562	29045878	2445565127
29062	09:04:30.516	00:00:29.062	1744	1081,049	648,5765	0,3479938	0,7429441	433,8733	4,456748	3	1078,502	644,7208	0,3480856	0,7431368	433,8732	4,459097	1	15	1079	645						Untertest2.avi	0	880	547	72	111	1004	560	283	0	Content		1007	534	29062184	2445581433
29079	09:04:30.533	00:00:29.078	1745	1117,346	627,6199	0,3474055	0,7428183	438,9348	4,516403	3	1092,953	630,552	0,3478686	0,7429907	433,8926	4,46616	1	15	1093	631						Untertest2.avi	0	880	547	72	111	1004	560	283	0	Content		1021	520	29078942	2445598191
29096	09:04:30.550	00:00:29.095	1746	1117,446	603,6378	0,3493738	0,7427635	442,4224	4,5958	3	1103,201	609,9861	0,349377	0,742759	442,4224	4,591012	1	15	1103	610						Untertest2.avi	0	880	547	72	111	1004	560	283	0	Content		1031	499	29095554	2445614803
29113	09:04:30.567	00:00:29.112	1747	1095,676	627,5728	0,3475755	0,7421283	434,0315	4,440815	3	1092,522	622,9509	0,3476596	0,7423305	434,0314	4,443353	1	15	1093	623						Untertest2.avi	0	880	547	72	111	1004	560	283	0	Content		1021	512	29112681	2445631930
29129	09:04:30.583	00:00:29.129	1748	1133,492	617,2365	0,3478279	0,7421054	433,7144	4,473987	3	1094,173	617,1615	0,3475868	0,7422628	433,7144	4,460518	1	15	1094	617						Untertest2.avi	0	880	547	72	111	1004	560	283	0	Content		1022	506	29129302	2445648551
29146	09:04:30.600	00:00:29.145	1749	1098,987	614,5276	0,3477968	0,7415767	433,9204	4,457188	3	1086,68	614,3322	0,3478006	0,7416978	433,9204	4,454447	1	15	1087	614						Untertest2.avi	0	880	547	72	111	1004	560	283	0	Content		1015	503	29145794	2445665043
29162	09:04:30.616	00:00:29.162	1750	1035,195	522,1022	0,3490695	0,7389298	433,9598	4,401785	3	1013,811	523,3931	0,3489958	0,7389939	433,9598	4,396379	1	15	1014	523						Untertest2.avi	0	880	547	72	111	1004	560	283	0	Content		942	412	29162178	2445681427
29179	09:04:30.633	00:00:29.179	1751	962,6217	420,7637	0,3509763	0,7355244	434,1415	4,459513	3	938,1894	418,3982	0,3508811	0,7356096	434,1415	4,455126	1	16	938	418						Untertest2.avi	0	880	547	72	111	843	177	300	0	Content		866	307	29179119	2445698368
29196	09:04:30.650	00:00:29.195	1752	957,7174	359,9254	0,3523681	0,7331246	434,1415	4,501878	3	943,7121	359,2814	0,352338	0,73312	434,1415	4,503019	1	16	944	359						Untertest2.avi	0	880	547	72	111	843	177	300	0	Content		872	248	29195934	2445715183
29212	09:04:30.666	00:00:29.212	1753	937,7007	330,0908	0,3531047	0,7320528	434,0938	4,42625	3	928,3071	327,4411	0,3531598	0,7320695	434,0938	4,428958	1	16	928	327						Untertest2.avi	0	880	547	72	111	843	177	300	0	Content		856	216	29212493	2445731742
29229	09:04:30.683	00:00:29.228	1754	942,0293	306,0404	0,3541524	0,7317094	433,7061	4,498746	3	914,5551	301,6181	0,3540142	0,7317844	433,7061	4,496018	1	16	915	302						Untertest2.avi	0	880	547	72	111	843	177	300	0	Content		843	191	29228795	2445748044
29246	09:04:30.700	00:00:29.245	1755	952,4888	314,2025	0,3552177	0,730373	433,4467	4,511368	3	919,1403	298,6844	0,3550138	0,7306564	433,4467	4,512655	1	16	919	299						Untertest2.avi	0	880	547	72	111	843	177	300	0	Content		847	188	29245741	2445764990
29262	09:04:30.716	00:00:29.262	1756	922,7313	259,9595	0,357755	0,7296357	442,7751	4,700531	3	903,2131	256,5105	0,3577393	0,7296312	442,7751	4,69984	1	16	903	257						Untertest2.avi	0	880	547	72	111	843	177	300	0	Content		831	146	29262046	2445781295
29279	09:04:30.733	00:00:29.278	1757	962,2474	240,6607	0,3589244	0,7279314	444,8149	4,617758	3	945,0779	237,4964	0,3589258	0,727927	444,8149	4,618078	1	16	945	237						Untertest2.avi	0	880	547	72	111	843	177	300	0	Content		873	126	29278668	2445797917
29295	09:04:30.749	00:00:29.295	1758	921,1882	280,0101	0,3588797	0,7265738	441,8903	4,62057	3	905,8846	277,2709	0,3589082	0,7265694	441,8903	4,620054	1	16	906	277						Untertest2.avi	0	880	547	72	111	843	177	300	0	Content		834	166	29295291	2445814540
29312	09:04:30.766	00:00:29.312	1759	914,6543	311,6	0,357739	0,7256207	433,1943	4,468306	3	896,8931	295,3648	0,3576979	0,7258851	433,1943	4,475737	1	16	897	295						Untertest2.avi	0	880	547	72	111	843	177	300	0	Content		825	184	29312236	2445831485
29329	09:04:30.783	00:00:29.328	1760	912,7102	292,5868	0,3583365	0,7243233	433,1943	4,475901	3	892,7733	291,1499	0,3583202	0,7243187	433,1943	4,473583	1	16	893	291						Untertest2.avi	0	880	547	72	111	843	177	300	0	Content		821	180	29328789	2445848038
29345	09:04:30.799	00:00:29.345	1761	-1024	-768	-1	-1	-1	-1	4	-1024	-768	-1	-1	-1	-1	4	16	0	0						Untertest2.avi	0	880	547	72	111	843	177	300	0	Content		-72	-111	29345345	2445864594
29362	09:04:30.816	00:00:29.362	1762	-1024	-768	-1	-1	-1	-1	4	-1024	-768	-1	-1	-1	-1	4	16	0	0						Untertest2.avi	0	880	547	72	111	843	177	300	0	Content		-72	-111	29362012	2445881261
29379	09:04:30.833	00:00:29.378	1763	935,5612	297,8347	0,359622	0,7208464	433,4604	4,481599	3	906,2852	288,0749	0,3594666	0,7210065	433,4604	4,482328	1	16	906	288						Untertest2.avi	0	880	547	72	111	843	177	300	0	Content		834	177	29378528	2445897777
29396	09:04:30.850	00:00:29.395	1764	909,8872	286,8169	0,359951	0,7199923	433,4604	4,519177	3	892,1844	284,7001	0,3599567	0,7199878	433,4604	4,51784	1	16	892	285						Untertest2.avi	0	880	547	72	111	843	177	300	0	Content		820	174	29395528	2445914777
29412	09:04:30.866	00:00:29.411	1765	941,0781	261,307	0,3612674	0,7189857	438,5248	4,470989	3	921,686	259,1307	0,3612514	0,7189812	438,5248	4,470129	1	16	922	259						Untertest2.avi	0	880	547	72	111	843	177	300	0	Content		850	148	29411775	2445931024
29429	09:04:30.883	00:00:29.428	1766	922,5514	272,5907	0,3624525	0,718761	441,9429	4,459271	3	906,1049	278,9235	0,3624525	0,718761	441,9429	4,458184	1	16	906	279						Untertest2.avi	0	880	547	72	111	843	177	300	0	Content		834	168	29428848	2445948097
29445	09:04:30.899	00:00:29.445	1767	990,7623	230,7295	0,3606896	0,7182497	441,943	4,40073	3	946,0669	256,5619	0,3612279	0,7182543	433,7267	4,314023	1	16	946	257						Untertest2.avi	0	880	547	72	111	843	177	300	0	Content		874	146	29445150	2445964399
29462	09:04:30.916	00:00:29.462	1768	947,9848	175,1971	0,358856	0,716911	441,943	4,539994	3	939,8299	167,3426	0,3588711	0,7169096	441,943	4,551344	1	16	940	167						Untertest2.avi	0	880	547	72	111	843	177	300	0	Content		868	56	29462015	2445981264
29479	09:04:30.933	00:00:29.478	1769	-1024	-768	-1	-1	-1	-1	4	-1024	-768	-1	-1	-1	-1	4		0	0						Untertest2.avi	0	880	547	72	111				0	Content		-72	-111	29478646	2445997895
29496	09:04:30.950	00:00:29.495	1770	-1024	-768	-1	-1	-1	-1	4	-1024	-768	-1	-1	-1	-1	4		0	0						Untertest2.avi	0	880	547	72	111				0	Content		-72	-111	29495517	2446014766
29512	09:04:30.966	00:00:29.511	1771	-1024	-768	-1	-1	-1	-1	4	-1024	-768	-1	-1	-1	-1	4		0	0						Untertest2.avi	0	880	547	72	111				0	Content		-72	-111	29511770	2446031019
29529	09:04:30.983	00:00:29.528	1772	-1024	-768	-1	-1	-1	-1	4	-1024	-768	-1	-1	-1	-1	4		0	0						Untertest2.avi	0	880	547	72	111				0	Content		-72	-111	29528641	2446047890
29545	09:04:30.999	00:00:29.545	1773	-1024	-768	-1	-1	-1	-1	4	-1024	-768	-1	-1	-1	-1	4		0	0						Untertest2.avi	0	880	547	72	111				0	Content		-72	-111	29545138	2446064387
29562	09:04:31.016	00:00:29.561	1774	-1024	-768	-1	-1	-1	-1	4	-1024	-768	-1	-1	-1	-1	4		0	0						Untertest2.avi	0	880	547	72	111				0	Content		-72	-111	29561885	2446081134
29579	09:04:31.033	00:00:29.578	1775	-1024	-768	-1	-1	-1	-1	4	-1024	-768	-1	-1	-1	-1	4		0	0						Untertest2.avi	0	880	547	72	111				0	Content		-72	-111	29578508	2446097757
29595	09:04:31.049	00:00:29.595	1776	-1024	-768	-1	-1	-1	-1	4	-1024	-768	-1	-1	-1	-1	4		0	0						Untertest2.avi	0	880	547	72	111				0	Content		-72	-111	29595254	2446114503
29612	09:04:31.066	00:00:29.611	1777	-1024	-768	-1	-1	-1	-1	4	-1024	-768	-1	-1	-1	-1	4		0	0						Untertest2.avi	0	880	547	72	111				0	Content		-72	-111	29611880	2446131129
29629	09:04:31.083	00:00:29.628	1778	-1024	-768	-1	-1	-1	-1	4	-1024	-768	-1	-1	-1	-1	4		0	0						Untertest2.avi	0	880	547	72	111				0	Content		-72	-111	29628503	2446147752
29645	09:04:31.099	00:00:29.645	1779	-1024	-768	-1	-1	-1	-1	4	-1024	-768	-1	-1	-1	-1	4		0	0						Untertest2.avi	0	880	547	72	111				0	Content		-72	-111	29645127	2446164376
29662	09:04:31.116	00:00:29.661	1780	-1024	-768	-1	-1	-1	-1	4	-1024	-768	-1	-1	-1	-1	4		0	0						Untertest2.avi	0	880	547	72	111				0	Content		-72	-111	29661751	2446181000
29678	09:04:31.132	00:00:29.678	1781	-1024	-768	-1	-1	-1	-1	4	-1024	-768	-1	-1	-1	-1	4		0	0						Untertest2.avi	0	880	547	72	111				0	Content		-72	-111	29678499	2446197748
29695	09:04:31.149	00:00:29.695	1782	-1024	-768	-1	-1	-1	-1	4	-1024	-768	-1	-1	-1	-1	4		0	0						Untertest2.avi	0	880	547	72	111				0	Content		-72	-111	29695123	2446214372
29712	09:04:31.166	00:00:29.711	1783	-1024	-768	-1	-1	-1	-1	4	-1024	-768	-1	-1	-1	-1	4		0	0						Untertest2.avi	0	880	547	72	111				0	Content		-72	-111	29711830	2446231079
29728	09:04:31.182	00:00:29.727	1784	-1024	-768	-1	-1	-1	-1	4	-1024	-768	-1	-1	-1	-1	4		0	0						Untertest2.avi	0	880	547	72	111				0	Content		-72	-111	29727868	2446247117
29745	09:04:31.199	00:00:29.744	1785	-1024	-768	-1	-1	-1	-1	4	-1024	-768	-1	-1	-1	-1	4		0	0						Untertest2.avi	0	880	547	72	111				0	Content		-72	-111	29744617	2446263866
29762	09:04:31.216	00:00:29.762	1786	-1024	-768	-1	-1	-1	-1	4	-1024	-768	-1	-1	-1	-1	4		0	0						Untertest2.avi	0	880	547	72	111				0	Content		-72	-111	29762490	2446281739
29778	09:04:31.232	00:00:29.777	1787	-1024	-768	-1	-1	-1	-1	4	-1024	-768	-1	-1	-1	-1	4		0	0						Untertest2.avi	0	880	547	72	111				0	Content		-72	-111	29777862	2446297111
29794	09:04:31.248	00:00:29.794	1788	-1024	-768	-1	-1	-1	-1	4	-1024	-768	-1	-1	-1	-1	4		0	0						Untertest2.avi	0	880	547	72	111				0	Content		-72	-111	29794486	2446313735
29812	09:04:31.266	00:00:29.812	1789	-1024	-768	-1	-1	-1	-1	4	-1024	-768	-1	-1	-1	-1	4		0	0						Untertest2.avi	0	880	547	72	111				0	Content		-72	-111	29812482	2446331731
29829	09:04:31.283	00:00:29.829	1790	582,1015	-201,777	0,3047031	0,851194	451,0615	4,025885	3	549,4993	-228,442	0,3047085	0,8511895	451,0615	4,041028	1	17	549	-228						Untertest2.avi	0	880	547	72	111	457	-335	133	0	Content		477	-339	29829427	2446348676
29846	09:04:31.300	00:00:29.845	1791	-1024	-768	-1	-1	-1	-1	4	-1024	-768	-1	-1	-1	-1	4	17	0	0						Untertest2.avi	0	880	547	72	111	457	-335	133	0	Content		-72	-111	29845855	2446365104
29863	09:04:31.317	00:00:29.862	1792	-1024	-768	-1	-1	-1	-1	4	-1024	-768	-1	-1	-1	-1	4	17	0	0						Untertest2.avi	0	880	547	72	111	457	-335	133	0	Content		-72	-111	29862604	2446381853
29879	09:04:31.333	00:00:29.878	1793	-1024	-768	-1	-1	-1	-1	4	-1024	-768	-1	-1	-1	-1	4	17	0	0						Untertest2.avi	0	880	547	72	111	457	-335	133	0	Content		-72	-111	29878977	2446398226
29896	09:04:31.350	00:00:29.895	1794	541,3315	-160,9415	0,307875	0,8342747	446,4728	4,027494	3	513,5692	-199,449	0,3076831	0,8342643	448,5987	4,064213	3	17	0	0						Untertest2.avi	0	880	547	72	111	457	-335	133	0	Content		-72	-111	29895844	2446415093
29912	09:04:31.366	00:00:29.912	1795	552,302	-175,7351	0,3092965	0,8306925	446,4728	4,181611	1	530,7923	-217,3616	0,3085442	0,8306895	448,5987	4,222991	3	17	552	-176						Untertest2.avi	0	880	547	72	111	457	-335	133	0	Content		480	-287	29912351	2446431600
29929	09:04:31.383	00:00:29.929	1796	508,9031	-170,6577	0,3102945	0,8276064	446,4728	4,239406	1	484,9958	-212,8162	0,3095433	0,8276036	448,5987	4,279765	3	17	509	-171						Untertest2.avi	0	880	547	72	111	457	-335	133	0	Content		437	-282	29929097	2446448346
29945	09:04:31.399	00:00:29.945	1797	480,6523	-221,8867	0,3103487	0,8253767	449,9791	4,150753	1	449,8948	-242,9312	0,3108563	0,8253759	448,5987	4,151205	3	17	481	-222						Untertest2.avi	0	880	547	72	111	457	-335	133	0	Content		409	-333	29945470	2446464719
29962	09:04:31.416	00:00:29.962	1798	406,2672	-227,2683	0,3100814	0,8233781	454,7533	4,12911	1	368,7906	-219,7308	0,312275	0,8233888	448,5987	4,07815	3	18	406	-227						Untertest2.avi	0	880	547	72	111	302	-303	199	0	Content		334	-338	29962461	2446481710
29979	09:04:31.433	00:00:29.978	1799	432,5946	-177,8717	0,3109085	0,8223965	454,8155	4,058681	1	395,9494	-168,1967	0,3131211	0,8224072	448,5987	4,006383	3	18	433	-178						Untertest2.avi	0	880	547	72	111	302	-303	199	0	Content		361	-289	29978717	2446497966
29996	09:04:31.450	00:00:29.995	1800	409,1205	-117,4724	0,3153417	0,8222449	443,9518	3,981817	1	382,4677	-167,2594	0,3136888	0,8222288	448,5987	4,038203	3	18	409	-117						Untertest2.avi	0	880	547	72	111	302	-303	199	0	Content		337	-228	29995716	2446514965
30012	09:04:31.466	00:00:30.012	1801	404,8067	-145,4886	0,3150018	0,8223041	443,9518	3,914388	3	365,685	-238,1692	0,3147249	0,8227462	446,9464	3,991782	1	18	366	-238						Untertest2.avi	0	880	547	72	111	302	-303	199	0	Content		294	-349	30012089	2446531338
30029	09:04:31.483	00:00:30.028	1802	417,8503	-130,0372	0,3154728	0,8228034	443,9518	3,88007	3	379,4211	-219,4845	0,3151928	0,823295	446,8577	3,950229	1	18	379	-219						Untertest2.avi	0	880	547	72	111	302	-303	199	0	Content		307	-330	30028711	2446547960
30045	09:04:31.499	00:00:30.045	1803	421,2867	-134,3009	0,3158279	0,823196	443,9518	3,879664	3	379,7912	-228,7407	0,3155044	0,8237011	447,0042	3,955962	1	18	380	-229						Untertest2.avi	0	880	547	72	111	302	-303	199	0	Content		308	-340	30045333	2446564582
30062	09:04:31.516	00:00:30.062	1804	395,2664	-159,907	0,3167769	0,8235516	443,9518	3,953021	3	361,0012	-166,118	0,3180594	0,8235562	440,4584	3,928456	1	18	361	-166						Untertest2.avi	0	880	547	72	111	302	-303	199	0	Content		289	-277	30062277	2446581526
30079	09:04:31.533	00:00:30.079	1805	415,4865	-148,1699	0,3159982	0,8232698	443,9518	3,934851	3	373,9472	-247,1717	0,3157267	0,8238111	446,5429	4,012785	1	18	374	-247						Untertest2.avi	0	880	547	72	111	302	-303	199	0	Content		302	-358	30079082	2446598331
30096	09:04:31.550	00:00:30.095	1806	406,2267	-194,1943	0,3166611	0,8230734	443,9518	4,063553	3	370,3241	-191,076	0,3185841	0,8230826	438,7076	4,021088	1	18	370	-191						Untertest2.avi	0	880	547	72	111	302	-303	199	0	Content		298	-302	30095704	2446614953
30112	09:04:31.566	00:00:30.111	1807	-1024	-768	-1	-1	-1	-1	4	-1024	-768	-1	-1	-1	-1	4	18	0	0						Untertest2.avi	0	880	547	72	111	302	-303	199	0	Content		-72	-111	30111955	2446631204
30129	09:04:31.583	00:00:30.128	1808	-1024	-768	-1	-1	-1	-1	4	-1024	-768	-1	-1	-1	-1	4	18	0	0						Untertest2.avi	0	880	547	72	111	302	-303	199	0	Content		-72	-111	30128576	2446647825
30145	09:04:31.599	00:00:30.145	1809	-1024	-768	-1	-1	-1	-1	4	-1024	-768	-1	-1	-1	-1	4	18	0	0						Untertest2.avi	0	880	547	72	111	302	-303	199	0	Content		-72	-111	30145243	2446664492
30162	09:04:31.616	00:00:30.161	1810	390,816	-183,8398	0,3146449	0,8229213	443,9518	3,918696	3	356,2057	-192,0618	0,3158869	0,8229255	440,5804	3,896957	1	19	356	-192						Untertest2.avi	0	880	547	72	111	315	-350	217	0	Content		284	-303	30161948	2446681197
30179	09:04:31.633	00:00:30.178	1811	386,6057	-197,1855	0,313515	0,8197214	443,9518	3,857139	3	334,5187	-325,4941	0,3131377	0,820373	446,9498	3,958118	1	19	335	-325						Untertest2.avi	0	880	547	72	111	315	-350	217	0	Content		263	-436	30178947	2446698196
30196	09:04:31.650	00:00:30.195	1812	394,8817	-218,1869	0,3133866	0,8148813	447,3753	3,857419	3	359,5486	-250,4574	0,3134082	0,814877	447,3753	3,874163	1	19	360	-250						Untertest2.avi	0	880	547	72	111	315	-350	217	0	Content		288	-361	30195571	2446714820
30212	09:04:31.666	00:00:30.212	1813	407,668	-119,5336	0,3088237	0,8096472	423,8847	3,540227	3	372,9143	-144,5436	0,3088539	0,8096424	423,8847	3,551834	1	19	373	-145						Untertest2.avi	0	880	547	72	111	315	-350	217	0	Content		301	-256	30212195	2446731444
30229	09:04:31.683	00:00:30.228	1814	444,3171	-297,5127	0,3124733	0,8039729	447,3866	3,886682	3	409,9329	-335,624	0,3124948	0,8039685	447,3866	3,90927	1	19	410	-336						Untertest2.avi	0	880	547	72	111	315	-350	217	0	Content		338	-447	30228569	2446747818
30246	09:04:31.700	00:00:30.245	1815	414,6945	-367,9196	0,3115526	0,7975888	447,125	4,032623	3	376,9409	-420,7472	0,3115742	0,7975844	447,125	4,068987	1	19	377	-421						Untertest2.avi	0	880	547	72	111	315	-350	217	0	Content		305	-532	30245511	2446764760
30262	09:04:31.716	00:00:30.261	1816	406,1512	-212,6082	0,3077402	0,7895007	432,2641	3,58768	3	369,4561	-243,841	0,3077695	0,789496	432,2641	3,603707	1	19	369	-244						Untertest2.avi	0	880	547	72	111	315	-350	217	0	Content		297	-355	30261818	2446781067
30279	09:04:31.733	00:00:30.278	1817	425,4903	-195,5806	0,3061742	0,7808947	429,0818	3,623693	3	389,9732	-226,088	0,3062038	0,78089	429,0818	3,640445	1	19	390	-226						Untertest2.avi	0	880	547	72	111	315	-350	217	0	Content		318	-337	30278758	2446798007
30295	09:04:31.749	00:00:30.295	1818	419,5697	-185,2674	0,3057853	0,7742711	429,6555	3,604741	3	383,9929	-215,142	0,3058149	0,7742664	429,6555	3,621126	1	19	384	-215						Untertest2.avi	0	880	547	72	111	315	-350	217	0	Content		312	-326	30295063	2446814312
30312	09:04:31.766	00:00:30.311	1819	436,8785	-160,6404	0,3054011	0,7716856	428,6611	3,593007	3	402,6706	-187,6385	0,3054309	0,771681	428,6611	3,607002	1	19	403	-188						Untertest2.avi	0	880	547	72	111	315	-350	217	0	Content		331	-299	30311881	2446831130
30328	09:04:31.782	00:00:30.328	1820	425,9457	-223,0586	0,3059545	0,7722337	430,7019	3,637806	3	389,7974	-256,4007	0,305984	0,7722291	430,7019	3,657469	1	19	390	-256						Untertest2.avi	0	880	547	72	111	315	-350	217	0	Content		318	-367	30328433	2446847682
30345	09:04:31.799	00:00:30.345	1821	427,9752	-219,8722	0,3063808	0,7731518	430,7656	3,583552	3	392,1819	-251,7059	0,3064103	0,7731472	430,7656	3,601254	1	19	392	-252						Untertest2.avi	0	880	547	72	111	315	-350	217	0	Content		320	-363	30345124	2446864373
30362	09:04:31.816	00:00:30.361	1822	441,1638	-205,8409	0,3063718	0,772608	429,8387	3,544949	3	406,4001	-235,3875	0,3064014	0,7726033	429,8387	3,560536	1	19	406	-235						Untertest2.avi	0	880	547	72	111	315	-350	217	0	Content		334	-346	30361803	2446881052
30379	09:04:31.833	00:00:30.378	1823	450,8311	-196,8398	0,3060753	0,7711288	430,3108	3,52925	3	416,6189	-225,5414	0,3061048	0,7711241	430,3108	3,544693	1	20	417	-226						Untertest2.avi	0	880	547	72	111	380	-439	166	0	Content		345	-337	30378550	2446897799
30395	09:04:31.849	00:00:30.395	1824	477,1145	-288,9804	0,3084584	0,7699088	447,2373	3,734181	3	444,6704	-324,4556	0,3084799	0,7699046	447,2373	3,756186	1	20	445	-324						Untertest2.avi	0	880	547	72	111	380	-439	166	0	Content		373	-435	30395176	2446914425
30412	09:04:31.866	00:00:30.411	1825	480,2014	-327,4727	0,3075267	0,7702693	447,2128	3,783328	3	428,2545	-441,2194	0,3073643	0,7707927	447,2127	3,863798	1	20	428	-441						Untertest2.avi	0	880	547	72	111	380	-439	166	0	Content		356	-552	30411744	2446930993
30428	09:04:31.882	00:00:30.428	1826	492,8174	-282,6393	0,3069917	0,7709507	447,1814	3,741637	3	447,7656	-382,2055	0,3068825	0,7714898	447,1813	3,808182	1	20	448	-382						Untertest2.avi	0	880	547	72	111	380	-439	166	0	Content		376	-493	30428368	2446947617
30445	09:04:31.899	00:00:30.444	1827	497,8403	-264,8753	0,3069281	0,7712785	447,0691	3,715686	3	452,3752	-356,1236	0,3067938	0,7717852	447,069	3,77549	1	20	452	-356						Untertest2.avi	0	880	547	72	111	380	-439	166	0	Content		380	-467	30444990	2446964239
30461	09:04:31.915	00:00:30.461	1828	521,1491	-267,1802	0,3070951	0,7709655	447,5375	3,719833	3	476,6526	-360,8726	0,3069603	0,7714962	447,5374	3,782277	1	20	477	-361						Untertest2.avi	0	880	547	72	111	380	-439	166	0	Content		405	-472	30461420	2446980669
30478	09:04:31.932	00:00:30.478	1829	503,825	-234,1959	0,3067325	0,7698736	447,6823	3,711812	3	459,4224	-322,9747	0,3066056	0,7704098	447,6823	3,769862	1	20	459	-323						Untertest2.avi	0	880	547	72	111	380	-439	166	0	Content		387	-434	30478046	2446997295
30495	09:04:31.949	00:00:30.494	1830	489,9867	-273,3671	0,3056189	0,76751	447,6194	3,719865	3	447,0777	-362,2193	0,3055188	0,7679861	447,6193	3,778042	1	20	447	-362						Untertest2.avi	0	880	547	72	111	380	-439	166	0	Content		375	-473	30494668	2447013917
30512	09:04:31.966	00:00:30.511	1831	510,3543	-250,5028	0,3044022	0,7640036	448,0135	3,731498	3	469,1173	-328,454	0,3043029	0,7644159	448,0134	3,78287	1	20	469	-328						Untertest2.avi	0	880	547	72	111	380	-439	166	0	Content		397	-439	30511734	2447030983
30528	09:04:31.982	00:00:30.528	1832	506,0501	-229,0257	0,3035413	0,7608121	448,3254	3,721061	3	468,3474	-301,2	0,3034755	0,7612202	448,3253	3,767099	1	20	468	-301						Untertest2.avi	0	880	547	72	111	380	-439	166	0	Content		396	-412	30528360	2447047609
30545	09:04:31.999	00:00:30.544	1833	505,4309	-223,9646	0,3032589	0,7591419	448,4538	3,715634	3	468,3833	-298,1142	0,3032011	0,7595747	448,4536	3,763117	1	21	468	-298						Untertest2.avi	0	880	547	72	111	389	-389	183	0	Content		396	-409	30544983	2447064232
30561	09:04:32.015	00:00:30.561	1834	519,2628	-197,9616	0,3035862	0,7578686	448,4538	3,763834	3	492,576	-224,4141	0,3036015	0,7578644	448,4538	3,779682	1	21	493	-224						Untertest2.avi	0	880	547	72	111	389	-389	183	0	Content		421	-335	30561289	2447080538
30578	09:04:32.032	00:00:30.578	1835	518,7387	-245,3555	0,301347	0,7579991	454,9641	3,759089	3	491,2411	-273,7331	0,3013619	0,7579949	454,964	3,775398	1	21	491	-274						Untertest2.avi	0	880	547	72	111	389	-389	183	0	Content		419	-385	30578233	2447097482
30595	09:04:32.049	00:00:30.594	1836	516,797	-218,4856	0,3036757	0,7597637	448,0404	3,58998	3	489,6397	-244,1376	0,303691	0,7597594	448,0404	3,60381	1	21	490	-244						Untertest2.avi	0	880	547	72	111	389	-389	183	0	Content		418	-355	30594536	2447113785
30611	09:04:32.065	00:00:30.611	1837	507,897	-187,7035	0,3045015	0,761985	444,3377	3,625879	3	480,8561	-212,3853	0,3045171	0,7619807	444,3377	3,639223	1	21	481	-212						Untertest2.avi	0	880	547	72	111	389	-389	183	0	Content		409	-323	30611159	2447130408
30628	09:04:32.082	00:00:30.627	1838	483,4913	-140,7661	0,3069425	0,7636837	437,7294	3,556454	3	456,1541	-162,694	0,3069584	0,7636793	437,7294	3,566683	1	21	456	-163						Untertest2.avi	0	880	547	72	111	389	-389	183	0	Content		384	-274	30627910	2447147159
30645	09:04:32.099	00:00:30.644	1839	500,2956	-241,1731	0,3028157	0,7653485	449,7275	3,633248	3	459,0001	-320,0392	0,3027381	0,7658002	449,7274	3,682904	1	21	459	-320						Untertest2.avi	0	880	547	72	111	389	-389	183	0	Content		387	-431	30644903	2447164152
30662	09:04:32.116	00:00:30.661	1840	494,3472	-236,3232	0,303307	0,7680511	450,1846	3,63683	3	456,0942	-304,9402	0,3032621	0,7684258	450,1845	3,678516	1	21	456	-305						Untertest2.avi	0	880	547	72	111	389	-389	183	0	Content		384	-416	30661533	2447180782
30678	09:04:32.132	00:00:30.678	1841	481,9807	-210,5265	0,3042586	0,7716272	447,2501	3,584353	3	451,2887	-297,232	0,3040057	0,7720391	450,0253	3,651969	1	21	451	-297						Untertest2.avi	0	880	547	72	111	389	-389	183	0	Content		379	-408	30678154	2447197403
30695	09:04:32.149	00:00:30.694	1842	492,7287	-218,3154	0,3050042	0,7750633	445,9501	3,554305	3	459,3544	-318,4935	0,3045154	0,7754522	450,6075	3,64201	1	21	459	-318						Untertest2.avi	0	880	547	72	111	389	-389	183	0	Content		387	-429	30694527	2447213776
30711	09:04:32.165	00:00:30.711	1843	496,9026	-213,0275	0,3047039	0,7761384	450,8462	3,556973	3	462,7426	-283,3404	0,3046917	0,776585	450,8461	3,598073	1	21	463	-283						Untertest2.avi	0	880	547	72	111	389	-389	183	0	Content		391	-394	30711150	2447230399
30728	09:04:32.182	00:00:30.727	1844	478,1201	-242,9275	0,3051757	0,7751146	450,8462	3,614426	3	443,5656	-272,912	0,3052031	0,7751103	450,8462	3,63103	1	22	444	-273						Untertest2.avi	0	880	547	72	111	361	-286	600	0	Content		372	-384	30727774	2447247023
30745	09:04:32.199	00:00:30.744	1845	483,1231	-152,2705	0,3062096	0,7730495	451,8552	3,588845	3	447,5354	-205,5669	0,3061828	0,7733826	451,8551	3,617873	1	22	448	-206						Untertest2.avi	0	880	547	72	111	361	-286	600	0	Content		376	-317	30744841	2447264090
30761	09:04:32.215	00:00:30.761	1846	476,2922	-123,6534	0,3074417	0,7726569	452,0534	3,531222	3	441,6883	-156,8544	0,3074332	0,7727904	452,0533	3,547911	1	22	442	-157						Untertest2.avi	0	880	547	72	111	361	-286	600	0	Content		370	-268	30761145	2447280394
30778	09:04:32.232	00:00:30.778	1847	480,8819	-136,7757	0,308759	0,7744226	452,0329	3,549431	3	446,1331	-174,749	0,3087459	0,7745954	452,0328	3,569474	1	22	446	-175						Untertest2.avi	0	880	547	72	111	361	-286	600	0	Content		374	-286	30778138	2447297387
30795	09:04:32.249	00:00:30.794	1848	482,4001	-148,5913	0,3098713	0,7769227	451,9949	3,542973	3	450,0481	-177,9334	0,3098757	0,7769971	451,9948	3,557795	1	22	450	-178						Untertest2.avi	0	880	547	72	111	361	-286	600	0	Content		378	-289	30794892	2447314141
30812	09:04:32.266	00:00:30.811	1849	491,4382	-135,3155	0,3106492	0,7774329	452,0283	3,483745	3	449,4214	-170,786	0,3105441	0,7775834	452,0282	3,501549	1	22	449	-171						Untertest2.avi	0	880	547	72	111	361	-286	600	0	Content		377	-282	30811514	2447330763
30828	09:04:32.282	00:00:30.827	1850	474,7359	-142,1568	0,3115601	0,7754412	452,5632	3,464989	3	438,5744	-174,9115	0,3115299	0,7755612	452,5631	3,481058	1	22	439	-175						Untertest2.avi	0	880	547	72	111	361	-286	600	0	Content		367	-286	30827891	2447347140
30845	09:04:32.299	00:00:30.844	1851	476,2456	-141,4594	0,3127452	0,7729077	452,9964	3,498691	3	443,4536	-176,004	0,3127467	0,7730546	452,9963	3,515827	1	22	443	-176						Untertest2.avi	0	880	547	72	111	361	-286	600	0	Content		371	-287	30844513	2447363762
30861	09:04:32.315	00:00:30.861	1852	483,4035	-134,036	0,313966	0,7726654	452,6955	3,506413	3	440,3846	-168,3635	0,3138685	0,7727964	452,6955	3,523583	1	22	440	-168						Untertest2.avi	0	880	547	72	111	361	-286	600	0	Content		368	-279	30861141	2447380390
30878	09:04:32.332	00:00:30.878	1853	482,1382	-128,7686	0,315477	0,7749208	452,9494	3,514311	3	444,7	-168,154	0,315431	0,7751266	452,9493	3,534292	1	22	445	-168						Untertest2.avi	0	880	547	72	111	361	-286	600	0	Content		373	-279	30878262	2447397511
30895	09:04:32.349	00:00:30.894	1854	467,6443	-123,764	0,3164103	0,7785063	452,5263	3,472695	3	435,1994	-167,4148	0,3164202	0,7787715	452,5262	3,494974	1	22	435	-167						Untertest2.avi	0	880	547	72	111	361	-286	600	0	Content		363	-278	30894883	2447414132
30911	09:04:32.365	00:00:30.911	1855	473,6115	-136,9849	0,3173356	0,7800675	452,3693	3,508535	3	437,2241	-174,6208	0,3173075	0,7802402	452,3692	3,527631	1	22	437	-175						Untertest2.avi	0	880	547	72	111	361	-286	600	0	Content		365	-286	30911451	2447430700
30928	09:04:32.382	00:00:30.927	1856	476,0184	-129,7797	0,3180579	0,7791904	452,941	3,485466	3	441,6292	-160,391	0,3180474	0,7792976	452,9409	3,500309	1	22	442	-160						Untertest2.avi	0	880	547	72	111	361	-286	600	0	Content		370	-271	30927756	2447447005
30944	09:04:32.398	00:00:30.944	1857	483,4102	-126,6461	0,3188069	0,777185	452,9398	3,52782	3	444,5346	-169,603	0,318742	0,7774308	452,9397	3,549653	1	22	445	-170						Untertest2.avi	0	880	547	72	111	361	-286	600	0	Content		373	-281	30944380	2447463629
30961	09:04:32.415	00:00:30.961	1858	463,7607	-144,1714	0,3195348	0,7775588	452,8795	3,484499	3	432,5551	-179,1475	0,319557	0,7777091	452,8794	3,502037	1	22	433	-179						Untertest2.avi	0	880	547	72	111	361	-286	600	0	Content		361	-290	30961129	2447480378
30978	09:04:32.432	00:00:30.978	1859	471,5421	-114,2954	0,320476	0,7801923	452,7305	3,512155	3	431,5873	-156,8781	0,3204078	0,780445	452,7304	3,533423	1	22	432	-157						Untertest2.avi	0	880	547	72	111	361	-286	600	0	Content		360	-268	30978126	2447497375
30995	09:04:32.449	00:00:30.994	1860	461,017	-125,864	0,3213767	0,7828777	448,646	3,438596	3	430,0716	-177,7639	0,3210794	0,7830107	452,1048	3,484752	1	22	430	-178						Untertest2.avi	0	880	547	72	111	361	-286	600	0	Content		358	-289	30994874	2447514123
31011	09:04:32.465	00:00:31.011	1861	451,4928	-140,4495	0,3217535	0,7815976	452,1079	3,475204	3	417,9077	-176,3923	0,3217555	0,7817593	452,1078	3,492643	1	22	418	-176						Untertest2.avi	0	880	547	72	111	361	-286	600	0	Content		346	-287	31011445	2447530694
31028	09:04:32.482	00:00:31.027	1862	466,1581	-115,3539	0,3223359	0,7765905	451,9169	3,527539	3	434,8745	-150,5333	0,3223545	0,7767659	451,9168	3,545199	1	22	435	-151						Untertest2.avi	0	880	547	72	111	361	-286	600	0	Content		363	-262	31027748	2447546997
31044	09:04:32.498	00:00:31.044	1863	473,6191	-97,8586	0,3228138	0,7709668	447,8205	3,499404	3	443,9676	-157,7451	0,3224681	0,7711782	451,9367	3,555497	1	22	444	-158						Untertest2.avi	0	880	547	72	111	361	-286	600	0	Content		372	-269	31044373	2447563622
31061	09:04:32.515	00:00:31.060	1864	484,5472	-96,86916	0,3225973	0,7674445	449,7707	3,537778	3	453,6518	-151,7267	0,3224192	0,7677376	451,8269	3,579242	1	22	454	-152						Untertest2.avi	0	880	547	72	111	361	-286	600	0	Content		382	-263	31060995	2447580244
31078	09:04:32.532	00:00:31.077	1865	436,2576	-133,1757	0,3223443	0,7660348	450,7729	3,598388	3	397,5331	-185,9238	0,322305	0,766371	450,7728	3,62632	1	22	398	-186						Untertest2.avi	0	880	547	72	111	361	-286	600	0	Content		326	-297	31077937	2447597186
31094	09:04:32.548	00:00:31.094	1866	436,5201	-131,5166	0,3223398	0,7648144	449,9349	3,570255	3	406,4267	-187,507	0,3223855	0,7652095	449,9348	3,60072	1	22	406	-188						Untertest2.avi	0	880	547	72	111	361	-286	600	0	Content		334	-299	31094366	2447613615
31111	09:04:32.565	00:00:31.111	1867	453,2199	-118,5245	0,3229038	0,7618079	449,9695	3,600468	3	416,5351	-170,6119	0,3228729	0,7621617	449,9694	3,62796	1	22	417	-171						Untertest2.avi	0	880	547	72	111	361	-286	600	0	Content		345	-282	31111310	2447630559
31127	09:04:32.581	00:00:31.127	1868	470,7799	-121,6439	0,323617	0,7580693	449,7068	3,603742	3	427,4675	-173,4765	0,3235118	0,7584104	449,7067	3,630908	1	22	427	-173						Untertest2.avi	0	880	547	72	111	361	-286	600	0	Content		355	-284	31127489	2447646738
31144	09:04:32.598	00:00:31.144	1869	453,1455	-130,9394	0,3242013	0,7554403	449,6487	3,548138	3	409,6949	-185,5006	0,3240896	0,7558005	449,6486	3,577483	1	22	410	-186						Untertest2.avi	0	880	547	72	111	361	-286	600	0	Content		338	-297	31144242	2447663491
31161	09:04:32.615	00:00:31.160	1870	463,6414	-112,8284	0,3244018	0,7543626	449,3068	3,606266	3	428,6003	-157,0577	0,3243772	0,7546338	449,3067	3,62992	1	22	429	-157						Untertest2.avi	0	880	547	72	111	361	-286	600	0	Content		357	-268	31160984	2447680233
31178	09:04:32.632	00:00:31.177	1871	446,2749	-127,4797	0,3238776	0,7535887	448,4003	3,636981	3	414,6165	-173,0388	0,3238972	0,753853	448,4002	3,662492	1	22	415	-173						Untertest2.avi	0	880	547	72	111	361	-286	600	0	Content		343	-284	31177887	2447697136
31194	09:04:32.648	00:00:31.194	1872	456,2978	-113,1347	0,3233716	0,7499259	447,7975	3,619008	3	422,7063	-162,9966	0,3233661	0,7502623	447,7974	3,646111	1	22	423	-163						Untertest2.avi	0	880	547	72	111	361	-286	600	0	Content		351	-274	31194320	2447713569
31211	09:04:32.665	00:00:31.210	1873	451,3852	-80,73389	0,3241791	0,7441171	438,7094	3,552559	3	419,4398	-176,5402	0,3233935	0,7444305	447,4161	3,66031	1	22	419	-177						Untertest2.avi	0	880	547	72	111	361	-286	600	0	Content		347	-288	31210818	2447730067
31228	09:04:32.682	00:00:31.227	1874	447,0665	-118,6548	0,3237071	0,7376888	447,0591	3,639401	3	406,7608	-172,5424	0,3236384	0,7380449	447,059	3,669409	1	22	407	-173						Untertest2.avi	0	880	547	72	111	361	-286	600	0	Content		335	-284	31227566	2447746815
31245	09:04:32.699	00:00:31.244	1875	456,7898	-102,2324	0,3237232	0,7330719	444,5157	3,609756	3	424,1047	-163,0721	0,323533	0,733405	446,6168	3,656985	1	22	424	-163						Untertest2.avi	0	880	547	72	111	361	-286	600	0	Content		352	-274	31244509	2447763758
31261	09:04:32.715	00:00:31.260	1876	458,3436	-128,4585	0,3231673	0,7305879	445,869	3,589406	3	419,007	-182,0536	0,323104	0,7309468	445,8689	3,618927	1	22	419	-182						Untertest2.avi	0	880	547	72	111	361	-286	600	0	Content		347	-293	31260699	2447779948
31278	09:04:32.732	00:00:31.277	1877	479,5947	-146,8194	0,3228158	0,7284623	445,3336	3,605778	3	440,4905	-211,2395	0,322737	0,7289177	445,3336	3,643801	1	22	440	-211						Untertest2.avi	0	880	547	72	111	361	-286	600	0	Content		368	-322	31277753	2447797002
31294	09:04:32.748	00:00:31.294	1878	445,8358	-174,3209	0,3208182	0,7262546	436,698	3,535018	3	412,068	-200,5109	0,3208472	0,7262501	436,698	3,54899	1	22	412	-201						Untertest2.avi	0	880	547	72	111	361	-286	600	0	Content		340	-312	31294057	2447813306
31311	09:04:32.765	00:00:31.311	1879	460,4857	-174,7843	0,3209032	0,724193	436,6104	3,592268	3	427,2855	-200,9757	0,3209321	0,7241885	436,6104	3,606651	1	22	427	-201						Untertest2.avi	0	880	547	72	111	361	-286	600	0	Content		355	-312	31311001	2447830250
31327	09:04:32.781	00:00:31.327	1880	451,2178	-175,5965	0,3205355	0,7241987	433,8543	3,620022	3	417,5516	-203,2767	0,3205648	0,7241942	433,8543	3,636262	1	23	418	-203						Untertest2.avi	0	880	547	72	111	366	-403	417	0	Content		346	-314	31327304	2447846553
31344	09:04:32.798	00:00:31.344	1881	473,1509	-157,7198	0,3229119	0,726113	439,1589	3,562834	3	440,0389	-260,6464	0,3225159	0,726683	443,2226	3,65041	1	23	440	-261						Untertest2.avi	0	880	547	72	111	366	-403	417	0	Content		368	-372	31344305	2447863554
31361	09:04:32.815	00:00:31.360	1882	466,1404	-129,1017	0,3236037	0,72914	430,1202	3,54358	3	437,67	-288,3323	0,3224374	0,7296767	442,8053	3,723742	1	23	438	-288						Untertest2.avi	0	880	547	72	111	366	-403	417	0	Content		366	-399	31360690	2447879939
31377	09:04:32.831	00:00:31.377	1883	468,3005	-209,2674	0,3221409	0,7308243	442,3149	3,701097	3	432,1149	-291,9529	0,3221136	0,7313437	442,3148	3,757012	1	23	432	-292						Untertest2.avi	0	880	547	72	111	366	-403	417	0	Content		360	-403	31377423	2447896672
31394	09:04:32.848	00:00:31.393	1884	471,1773	-212,7983	0,321568	0,7300559	442,2809	3,661054	3	436,415	-300,7203	0,3215456	0,7306384	442,2809	3,719517	1	23	436	-301						Untertest2.avi	0	880	547	72	111	366	-403	417	0	Content		364	-412	31393802	2447913051
31411	09:04:32.865	00:00:31.410	1885	483,246	-194,8195	0,3207398	0,7283394	441,9995	3,646331	3	440,1906	-281,6151	0,3206214	0,7289362	441,9994	3,702807	1	23	440	-282						Untertest2.avi	0	880	547	72	111	366	-403	417	0	Content		368	-393	31410872	2447930121
31427	09:04:32.881	00:00:31.427	1886	475,4457	-88,29289	0,321728	0,7270446	421,9996	3,463208	3	451,1952	-290,7659	0,3198417	0,7276209	441,8728	3,713209	1	23	451	-291						Untertest2.avi	0	880	547	72	111	366	-403	417	0	Content		379	-402	31427297	2447946546
31444	09:04:32.898	00:00:31.443	1887	502,7948	-212,1725	0,3196225	0,7265041	441,6011	3,679827	3	457,582	-301,0482	0,3194728	0,7270933	441,601	3,737689	1	23	458	-301						Untertest2.avi	0	880	547	72	111	366	-403	417	0	Content		386	-412	31443921	2447963170
31461	09:04:32.915	00:00:31.460	1888	495,6966	-211,3139	0,3198361	0,7261341	441,2169	3,679491	3	449,0171	-303,9426	0,3196799	0,726746	441,2168	3,741586	1	23	449	-304						Untertest2.avi	0	880	547	72	111	366	-403	417	0	Content		377	-415	31460544	2447979793
31477	09:04:32.931	00:00:31.477	1889	495,8925	-208,2885	0,3203358	0,7256696	441,0162	3,662287	3	450,4745	-300,4895	0,3201901	0,7262943	441,0161	3,722895	1	23	450	-300						Untertest2.avi	0	880	547	72	111	366	-403	417	0	Content		378	-411	31477488	2447996737
31494	09:04:32.948	00:00:31.494	1890	482,6599	-194,8333	0,3207104	0,7253549	440,6542	3,650869	3	434,437	-291,6648	0,3205402	0,7260404	440,6541	3,713802	1	23	434	-292						Untertest2.avi	0	880	547	72	111	366	-403	417	0	Content		362	-403	31494167	2448013416
31511	09:04:32.965	00:00:31.510	1891	479,1558	-190,778	0,3209965	0,7256759	440,0114	3,603834	3	427,401	-292,8991	0,3207901	0,7264326	440,0114	3,668099	1	23	427	-293						Untertest2.avi	0	880	547	72	111	366	-403	417	0	Content		355	-404	31510915	2448030164
31527	09:04:32.981	00:00:31.527	1892	469,2596	-200,6634	0,3214276	0,7262273	439,7232	3,627157	3	430,9699	-287,8521	0,3213704	0,7268308	439,7231	3,68297	1	23	431	-288						Untertest2.avi	0	880	547	72	111	366	-403	417	0	Content		359	-399	31527165	2448046414
31544	09:04:32.998	00:00:31.543	1893	463,5618	-126,833	0,32343	0,7260714	426,7605	3,524092	3	431,7651	-296,8775	0,3221857	0,726706	439,7684	3,71145	1	23	432	-297						Untertest2.avi	0	880	547	72	111	366	-403	417	0	Content		360	-408	31543787	2448063036
31560	09:04:33.014	00:00:31.560	1894	457,0397	-155,8392	0,3209929	0,7261035	427,14	3,55545	3	424,2663	-181,7854	0,3210229	0,7260988	427,14	3,570112	1	23	424	-182						Untertest2.avi	0	880	547	72	111	366	-403	417	0	Content		352	-293	31560410	2448079659
31577	09:04:33.031	00:00:31.577	1895	469,6771	-205,6476	0,324738	0,7255149	438,7996	3,606767	3	424,8123	-309,0174	0,3246067	0,7262511	438,7995	3,675038	1	23	425	-309						Untertest2.avi	0	880	547	72	111	366	-403	417	0	Content		353	-420	31577356	2448096605
31594	09:04:33.048	00:00:31.594	1896	472,4242	-189,8167	0,325822	0,7253383	438,427	3,627588	3	431,3214	-279,5976	0,3257272	0,7259842	438,4269	3,685649	1	23	431	-280						Untertest2.avi	0	880	547	72	111	366	-403	417	0	Content		359	-391	31594158	2448113407
31611	09:04:33.065	00:00:31.610	1897	493,883	-212,6899	0,3268007	0,7245691	438,4473	3,647133	3	451,6223	-305,6935	0,3266777	0,7251875	438,4472	3,710291	1	23	452	-306						Untertest2.avi	0	880	547	72	111	366	-403	417	0	Content		380	-417	31610779	2448130028
31627	09:04:33.081	00:00:31.627	1898	471,3173	-211,0379	0,3273067	0,7230754	437,8586	3,61703	3	429,5046	-312,0523	0,3272066	0,7237626	437,8585	3,68588	1	23	430	-312						Untertest2.avi	0	880	547	72	111	366	-403	417	0	Content		358	-423	31627029	2448146278
31644	09:04:33.098	00:00:31.644	1899	483,756	-199,4619	0,3276434	0,7216711	438,262	3,652291	3	445,756	-295,3463	0,3275736	0,7223443	438,2619	3,717789	1	23	446	-295						Untertest2.avi	0	880	547	72	111	366	-403	417	0	Content		374	-406	31644098	2448163347
31661	09:04:33.115	00:00:31.660	1900	480,1473	-202,3513	0,3278731	0,721298	438,3137	3,640229	3	438,6438	-296,1863	0,3277718	0,7219485	438,3136	3,703005	1	23	439	-296						Untertest2.avi	0	880	547	72	111	366	-403	417	0	Content		367	-407	31660721	2448179970
31677	09:04:33.131	00:00:31.677	1901	485,3674	-193,7972	0,3278182	0,7219563	438,5052	3,592656	3	443,4055	-281,7138	0,3277054	0,7225842	438,5051	3,649045	1	23	443	-282						Untertest2.avi	0	880	547	72	111	366	-403	417	0	Content		371	-393	31677345	2448196594
31694	09:04:33.148	00:00:31.693	1902	474,2906	-152,4268	0,3281265	0,7228595	431,3333	3,511962	3	440,1315	-282,6711	0,3274417	0,7234597	438,4676	3,639683	1	23	440	-283						Untertest2.avi	0	880	547	72	111	366	-403	417	0	Content		368	-394	31693655	2448212904
31710	09:04:33.164	00:00:31.710	1903	485,9533	-171,9844	0,3273678	0,7227815	438,5826	3,604068	3	442,5725	-258,7576	0,3272361	0,7234375	438,5825	3,658249	1	23	443	-259						Untertest2.avi	0	880	547	72	111	366	-403	417	0	Content		371	-370	31710270	2448229519
31727	09:04:33.181	00:00:31.726	1904	477,1437	-194,7551	0,327385	0,7223802	438,628	3,655638	3	425,925	-295,5243	0,3271873	0,7230862	438,6279	3,722707	1	23	426	-296						Untertest2.avi	0	880	547	72	111	366	-403	417	0	Content		354	-407	31726894	2448246143
31744	09:04:33.198	00:00:31.743	1905	522,4109	-114,6636	0,3271927	0,7226021	439,1223	3,619009	3	492,5675	-153,5529	0,3271873	0,7228178	439,1223	3,642381	1	24	493	-154						Untertest2.avi	0	880	547	72	111	486	-201	216	0	Content		421	-265	31743962	2448263211
31761	09:04:33.215	00:00:31.760	1906	568,3842	-73,25404	0,3271117	0,7240242	438,9545	3,635129	3	539,1926	-93,89796	0,3270973	0,724066	438,9545	3,646107	1	24	539	-94						Untertest2.avi	0	880	547	72	111	486	-201	216	0	Content		467	-205	31760585	2448279834
31777	09:04:33.231	00:00:31.777	1907	596,7283	-80,23962	0,3274296	0,7254365	441,5709	3,656458	3	568,5132	-86,12346	0,327671	0,7254716	438,9846	3,642753	1	24	569	-86						Untertest2.avi	0	880	547	72	111	486	-201	216	0	Content		497	-197	31777333	2448296582
31794	09:04:33.248	00:00:31.793	1908	572,2648	-54,97726	0,3286638	0,7266905	439,0459	3,584093	3	547,4778	-82,60223	0,3286904	0,72685	439,0459	3,598964	1	24	547	-83						Untertest2.avi	0	880	547	72	111	486	-201	216	0	Content		475	-194	31793641	2448312890
31810	09:04:33.264	00:00:31.810	1909	575,7856	-61,2601	0,3299712	0,7282056	438,9924	3,607036	3	549,2552	-83,94836	0,3299794	0,7282851	438,9923	3,619686	1	24	549	-84						Untertest2.avi	0	880	547	72	111	486	-201	216	0	Content		477	-195	31810258	2448329507
31827	09:04:33.281	00:00:31.826	1910	594,033	-48,051	0,3314177	0,7302711	438,9551	3,598524	3	566,881	-72,0844	0,3314113	0,7303858	438,955	3,61174	1	24	567	-72						Untertest2.avi	0	880	547	72	111	486	-201	216	0	Content		495	-183	31826881	2448346130
31844	09:04:33.298	00:00:31.843	1911	588,6034	-45,03709	0,3327024	0,7323629	438,606	3,635823	3	563,6085	-73,21996	0,3327194	0,7325388	438,6059	3,651081	1	24	564	-73						Untertest2.avi	0	880	547	72	111	486	-201	216	0	Content		492	-184	31843951	2448363200
31860	09:04:33.314	00:00:31.860	1912	586,9094	-48,97159	0,3337656	0,7339982	438,2225	3,587567	3	555,0271	-76,72684	0,3337082	0,7341575	438,2225	3,602317	1	24	555	-77						Untertest2.avi	0	880	547	72	111	486	-201	216	0	Content		483	-188	31860256	2448379505
31877	09:04:33.331	00:00:31.876	1913	599,4802	-49,28598	0,3340864	0,7347847	438,1592	3,6214	3	578,2454	-80,75477	0,3341382	0,7350001	438,1591	3,640568	1	24	578	-81						Untertest2.avi	0	880	547	72	111	486	-201	216	0	Content		506	-192	31876880	2448396129
31894	09:04:33.348	00:00:31.893	1914	605,4318	-62,70499	0,3341261	0,7345988	437,7434	3,649505	3	575,1896	-94,73697	0,3340781	0,7348011	437,7433	3,668219	1	24	575	-95						Untertest2.avi	0	880	547	72	111	486	-201	216	0	Content		503	-206	31893636	2448412885
31911	09:04:33.365	00:00:31.910	1915	584,2759	-81,106	0,3336768	0,733745	437,6338	3,665137	3	561,0168	-99,51324	0,3337113	0,733757	437,6338	3,675728	1	24	561	-100						Untertest2.avi	0	880	547	72	111	486	-201	216	0	Content		489	-211	31910573	2448429822
31927	09:04:33.381	00:00:31.926	1916	604,2432	-83,96599	0,3330873	0,7318319	437,7137	3,687018	3	578,1591	-104,6701	0,3330776	0,7318769	437,7137	3,699188	1	24	578	-105						Untertest2.avi	0	880	547	72	111	486	-201	216	0	Content		506	-216	31926879	2448446128
31944	09:04:33.398	00:00:31.943	1917	578,6573	-76,93686	0,3323963	0,7285215	437,8415	3,704261	3	556,1619	-111,7157	0,332446	0,7287386	437,8415	3,725876	1	24	556	-112						Untertest2.avi	0	880	547	72	111	486	-201	216	0	Content		484	-223	31943630	2448462879
31960	09:04:33.414	00:00:31.960	1918	518,6049	-396,1847	0,3323221	0,7262425	438,0695	3,825159	3	485,713	-452,6156	0,3323216	0,726238	438,0695	3,872752	1	25	486	-453						Untertest2.avi	0	880	547	72	111	402	-750	351	0	Content		414	-564	31960249	2448479498
31977	09:04:33.431	00:00:31.977	1919	494,202	-630,533	0,329272	0,7248259	425,4765	3,984364	3	-1024	-768	-1	-1	-1	-1	4	25	494	-631						Untertest2.avi	0	880	547	72	111	402	-750	351	0	Content		422	-742	31977249	2448496498
31993	09:04:33.447	00:00:31.993	1920	-1024	-768	-1	-1	-1	-1	4	-1024	-768	-1	-1	-1	-1	4	25	0	0						Untertest2.avi	0	880	547	72	111	402	-750	351	0	Content		-72	-111	31993495	2448512744
32010	09:04:33.464	00:00:32.010	1921	-1024	-768	-1	-1	-1	-1	4	-1024	-768	-1	-1	-1	-1	4	25	0	0						Untertest2.avi	0	880	547	72	111	402	-750	351	0	Content		-72	-111	32010442	2448529691
32027	09:04:33.481	00:00:32.026	1922	475,275	-694,4182	0,3261751	0,7212335	426,0292	4,119097	3	-1024	-768	-1	-1	-1	-1	4	25	475	-694						Untertest2.avi	0	880	547	72	111	402	-750	351	0	Content		403	-805	32026870	2448546119
32044	09:04:33.498	00:00:32.043	1923	505,2659	-548,3956	0,3247206	0,7208429	424,5664	3,949259	3	461,6924	-679,8473	0,3247509	0,7208382	424,5664	4,077164	1	25	462	-680						Untertest2.avi	0	880	547	72	111	402	-750	351	0	Content		390	-791	32043866	2448563115
32060	09:04:33.514	00:00:32.060	1924	485,3718	-586,4504	0,3238169	0,7200041	425,6606	3,977206	3	-1024	-768	-1	-1	-1	-1	4	25	485	-586						Untertest2.avi	0	880	547	72	111	402	-750	351	0	Content		413	-697	32060112	2448579361
32077	09:04:33.531	00:00:32.076	1925	511,5139	-544,3379	0,3229223	0,7195342	425,8101	3,895623	3	468,3681	-677,6783	0,3229524	0,7195294	425,8101	4,027361	1	25	468	-678						Untertest2.avi	0	880	547	72	111	402	-750	351	0	Content		396	-789	32076980	2448596229
32093	09:04:33.547	00:00:32.093	1926	482,4257	-540,587	0,3217354	0,7198697	423,7221	3,86885	3	437,8369	-660,5457	0,3217658	0,719865	423,7221	3,982336	1	25	438	-661						Untertest2.avi	0	880	547	72	111	402	-750	351	0	Content		366	-772	32093484	2448612733
32110	09:04:33.564	00:00:32.110	1927	478,4468	-529,6822	0,3213089	0,7209312	424,9681	3,852449	3	434,8419	-636,6047	0,3213391	0,7209266	424,9681	3,950737	1	25	435	-637						Untertest2.avi	0	880	547	72	111	402	-750	351	0	Content		363	-748	32110223	2448629472
32127	09:04:33.581	00:00:32.126	1928	476,6792	-617,4267	0,3209502	0,7220323	425,8916	3,987255	3	-1024	-768	-1	-1	-1	-1	4	25	477	-617						Untertest2.avi	0	880	547	72	111	402	-750	351	0	Content		405	-728	32126857	2448646106
32144	09:04:33.598	00:00:32.143	1929	-1024	-768	-1	-1	-1	-1	4	-1024	-768	-1	-1	-1	-1	4	25	0	0						Untertest2.avi	0	880	547	72	111	402	-750	351	0	Content		-72	-111	32143604	2448662853
32160	09:04:33.614	00:00:32.160	1930	451,9976	-707,4032	0,3199263	0,7224859	425,3945	4,142131	3	-1024	-768	-1	-1	-1	-1	4	25	452	-707						Untertest2.avi	0	880	547	72	111	402	-750	351	0	Content		380	-818	32160224	2448679473
32177	09:04:33.631	00:00:32.176	1931	-1024	-768	-1	-1	-1	-1	4	-1024	-768	-1	-1	-1	-1	4	25	0	0						Untertest2.avi	0	880	547	72	111	402	-750	351	0	Content		-72	-111	32176847	2448696096
32193	09:04:33.647	00:00:32.193	1932	459,5603	-642,2231	0,3189196	0,7224983	424,4442	4,081878	3	-1024	-768	-1	-1	-1	-1	4	25	460	-642						Untertest2.avi	0	880	547	72	111	402	-750	351	0	Content		388	-753	32193477	2448712726
32210	09:04:33.664	00:00:32.210	1933	-1024	-768	-1	-1	-1	-1	4	-1024	-768	-1	-1	-1	-1	4	25	0	0						Untertest2.avi	0	880	547	72	111	402	-750	351	0	Content		-72	-111	32210105	2448729354
32227	09:04:33.681	00:00:32.226	1934	-1024	-768	-1	-1	-1	-1	4	-1024	-768	-1	-1	-1	-1	4	25	0	0						Untertest2.avi	0	880	547	72	111	402	-750	351	0	Content		-72	-111	32226851	2448746100
32244	09:04:33.698	00:00:32.243	1935	479,0903	-604,6791	0,3187268	0,7197572	421,2198	4,019753	3	-1024	-768	-1	-1	-1	-1	4	25	479	-605						Untertest2.avi	0	880	547	72	111	402	-750	351	0	Content		407	-716	32243599	2448762848
32260	09:04:33.714	00:00:32.259	1936	476,1126	-631,0876	0,3187411	0,7179235	420,9538	4,052256	3	-1024	-768	-1	-1	-1	-1	4	25	476	-631						Untertest2.avi	0	880	547	72	111	402	-750	351	0	Content		404	-742	32259721	2448778970
32276	09:04:33.730	00:00:32.276	1937	472,533	-744,0921	0,319002	0,7159085	422,2681	4,13105	3	-1024	-768	-1	-1	-1	-1	4	25	473	-744						Untertest2.avi	0	880	547	72	111	402	-750	351	0	Content		401	-855	32276345	2448795594
32294	09:04:33.748	00:00:32.294	1938	-1024	-768	-1	-1	-1	-1	4	-1024	-768	-1	-1	-1	-1	4	25	0	0						Untertest2.avi	0	880	547	72	111	402	-750	351	0	Content		-72	-111	32294038	2448813287
32311	09:04:33.765	00:00:32.310	1939	541,6475	-258,9917	0,3158033	0,7124785	406,0759	3,678544	3	511,2654	-296,6279	0,3158358	0,7124734	406,0759	3,708129	1	26	511	-297						Untertest2.avi	0	880	547	72	111	875	29	332	0	Content		439	-408	32310786	2448830035
32326	09:04:33.780	00:00:32.326	1940	738,5057	-132,7928	0,3174086	0,7113345	420,4482	3,707114	3	712,8671	-152,3144	0,3173914	0,7113296	420,4482	3,723424	1	26	713	-152						Untertest2.avi	0	880	547	72	111	875	29	332	0	Content		641	-263	32326466	2448845715
32343	09:04:33.797	00:00:32.343	1941	-1024	-768	-1	-1	-1	-1	4	-1024	-768	-1	-1	-1	-1	4	26	0	0						Untertest2.avi	0	880	547	72	111	875	29	332	0	Content		-72	-111	32343453	2448862702
32360	09:04:33.814	00:00:32.360	1942	962,0047	129,3434	0,3110782	0,7114999	401,8944	3,410138	3	943,9304	125,5395	0,3110597	0,7114946	401,8944	3,41441	1	26	944	126						Untertest2.avi	0	880	547	72	111	875	29	332	0	Content		872	15	32360152	2448879401
32377	09:04:33.831	00:00:32.376	1943	-1024	-768	-1	-1	-1	-1	4	-1024	-768	-1	-1	-1	-1	4	26	0	0						Untertest2.avi	0	880	547	72	111	875	29	332	0	Content		-72	-111	32376774	2448896023
32393	09:04:33.847	00:00:32.393	1944	-1024	-768	-1	-1	-1	-1	4	-1024	-768	-1	-1	-1	-1	4	26	0	0						Untertest2.avi	0	880	547	72	111	875	29	332	0	Content		-72	-111	32393204	2448912453
32410	09:04:33.864	00:00:32.410	1945	-1024	-768	-1	-1	-1	-1	4	-1024	-768	-1	-1	-1	-1	4	26	0	0						Untertest2.avi	0	880	547	72	111	875	29	332	0	Content		-72	-111	32410148	2448929397
32427	09:04:33.881	00:00:32.426	1946	-1024	-768	-1	-1	-1	-1	4	-1024	-768	-1	-1	-1	-1	4	26	0	0						Untertest2.avi	0	880	547	72	111	875	29	332	0	Content		-72	-111	32426828	2448946077
32443	09:04:33.897	00:00:32.443	1947	1088,322	-150,2994	0,327459	0,7033011	401,8945	3,733117	1	1098,484	-183,847	0,3274765	0,7032996	401,8945	3,796805	3	26	1088	-150						Untertest2.avi	0	880	547	72	111	875	29	332	0	Content		1016	-261	32443327	2448962576
32460	09:04:33.914	00:00:32.459	1948	1065,636	-127,4314	0,3259378	0,7021554	401,8945	3,720189	1	1070,184	-153,6152	0,3259553	0,7021538	401,8945	3,768932	3	26	1066	-127						Untertest2.avi	0	880	547	72	111	875	29	332	0	Content		994	-238	32459952	2448979201
32477	09:04:33.931	00:00:32.476	1949	963,001	144,1409	0,3032658	0,6984195	397,7448	3,407495	3	945,2787	140,4609	0,303247	0,6984141	397,7448	3,411773	1	26	945	140						Untertest2.avi	0	880	547	72	111	875	29	332	0	Content		873	29	32476575	2448995824
32493	09:04:33.947	00:00:32.492	1950	-1024	-768	-1	-1	-1	-1	4	-1024	-768	-1	-1	-1	-1	4	26	0	0						Untertest2.avi	0	880	547	72	111	875	29	332	0	Content		-72	-111	32492948	2449012197
32510	09:04:33.964	00:00:32.510	1951	971,455	171,0095	0,3017963	0,7028284	402,187	3,493119	3	953,7842	167,9168	0,3017778	0,7028231	402,187	3,49677	1	26	954	168						Untertest2.avi	0	880	547	72	111	875	29	332	0	Content		882	57	32510072	2449029321
32526	09:04:33.980	00:00:32.526	1952	-1024	-768	-1	-1	-1	-1	4	-1024	-768	-1	-1	-1	-1	4	26	0	0						Untertest2.avi	0	880	547	72	111	875	29	332	0	Content		-72	-111	32526443	2449045692
32543	09:04:33.997	00:00:32.543	1953	967,515	165,7775	0,298907	0,7102669	397,7199	3,382766	3	949,8056	162,7855	0,2988882	0,7102615	397,7199	3,386275	1	26	950	163						Untertest2.avi	0	880	547	72	111	875	29	332	0	Content		878	52	32543188	2449062437
32560	09:04:34.014	00:00:32.559	1954	977,8734	165,2706	0,2986326	0,7126543	401,6135	3,50572	3	960,4222	161,9317	0,2986141	0,712649	401,6135	3,509915	1	26	960	162						Untertest2.avi	0	880	547	72	111	875	29	332	0	Content		888	51	32559817	2449079066
32576	09:04:34.030	00:00:32.576	1955	980,0894	159,4031	0,2974852	0,7140972	399,9722	3,410607	3	962,6445	156,1682	0,2974666	0,7140918	399,9722	3,414818	1	26	963	156						Untertest2.avi	0	880	547	72	111	875	29	332	0	Content		891	45	32576441	2449095690
32593	09:04:34.047	00:00:32.593	1956	-1024	-768	-1	-1	-1	-1	4	-1024	-768	-1	-1	-1	-1	4	26	0	0						Untertest2.avi	0	880	547	72	111	875	29	332	0	Content		-72	-111	32593191	2449112440
32610	09:04:34.064	00:00:32.609	1957	-1024	-768	-1	-1	-1	-1	4	-1024	-768	-1	-1	-1	-1	4	26	0	0						Untertest2.avi	0	880	547	72	111	875	29	332	0	Content		-72	-111	32609813	2449129062
32626	09:04:34.080	00:00:32.626	1958	964,5252	167,8412	0,295607	0,712674	399,602	3,413678	3	946,7266	164,7062	0,2955884	0,7126687	399,602	3,417321	1	26	947	165						Untertest2.avi	0	880	547	72	111	875	29	332	0	Content		875	54	32626437	2449145686
32643	09:04:34.097	00:00:32.643	1959	921,2507	-6,508382	0,3021205	0,7106179	428,8514	3,711794	3	901,0991	-15,75745	0,3021039	0,7106132	428,8514	3,720442	1	27	901	-16						Untertest2.avi	0	880	547	72	111	554	-224	233	0	Content		829	-127	32643059	2449162308
32660	09:04:34.114	00:00:32.659	1960	741,0406	-130,7136	0,3059512	0,7087232	434,8918	3,836698	3	720,2092	-149,6335	0,3059741	0,7087219	434,8918	3,852427	1	27	720	-150						Untertest2.avi	0	880	547	72	111	554	-224	233	0	Content		648	-261	32659809	2449179058
32676	09:04:34.130	00:00:32.676	1961	641,8653	-64,76491	0,3074321	0,707149	437,616	3,800743	3	619,3452	-88,57311	0,3077503	0,7074423	434,8313	3,79781	1	27	619	-89						Untertest2.avi	0	880	547	72	111	554	-224	233	0	Content		547	-200	32676433	2449195682
32693	09:04:34.147	00:00:32.692	1962	662,9358	-105,2357	0,3097115	0,7081743	440,3187	3,787772	3	636,0665	-123,0677	0,3097187	0,7081699	440,3187	3,798824	1	27	636	-123						Untertest2.avi	0	880	547	72	111	554	-224	233	0	Content		564	-234	32692806	2449212055
32710	09:04:34.164	00:00:32.709	1963	648,1021	-95,45176	0,310512	0,7099313	438,6188	3,754381	3	622,8756	-113,1377	0,3105407	0,7099269	438,6188	3,76533	1	27	623	-113						Untertest2.avi	0	880	547	72	111	554	-224	233	0	Content		551	-224	32709870	2449229119
32726	09:04:34.180	00:00:32.726	1964	647,4435	-108,6381	0,3102912	0,7124099	441,1028	3,83156	3	617,6442	-108,4993	0,3109858	0,7126684	434,2989	3,787076	1	27	618	-108						Untertest2.avi	0	880	547	72	111	554	-224	233	0	Content		546	-219	32726173	2449245422
32743	09:04:34.197	00:00:32.743	1965	647,9229	-71,76279	0,3119426	0,7149764	435,442	3,749338	3	625,7523	-97,55128	0,3120857	0,7151772	434,277	3,758604	1	27	626	-98						Untertest2.avi	0	880	547	72	111	554	-224	233	0	Content		554	-209	32743172	2449262421
32760	09:04:34.214	00:00:32.759	1966	637,6208	-63,14439	0,3132448	0,7170559	432,5528	3,746294	3	619,8581	-112,1438	0,3131088	0,7173499	434,2839	3,789504	1	27	620	-112						Untertest2.avi	0	880	547	72	111	554	-224	233	0	Content		548	-223	32759670	2449278919
32776	09:04:34.230	00:00:32.776	1967	647,4976	-77,04951	0,3142402	0,7182295	434,5284	3,740035	3	623,7453	-124,8725	0,3142245	0,7186183	434,5283	3,771493	1	27	624	-125						Untertest2.avi	0	880	547	72	111	554	-224	233	0	Content		552	-236	32776488	2449295737
32793	09:04:34.247	00:00:32.792	1968	649,2949	-81,58881	0,3150993	0,7184315	437,742	3,754773	3	625,1009	-107,3535	0,3154561	0,7187837	434,3661	3,750432	1	27	625	-107						Untertest2.avi	0	880	547	72	111	554	-224	233	0	Content		553	-218	32792918	2449312167
32810	09:04:34.264	00:00:32.809	1969	661,1255	-88,90931	0,3166971	0,7176276	434,446	3,724566	3	631,8267	-129,8253	0,316613	0,7179166	434,446	3,752767	1	27	632	-130						Untertest2.avi	0	880	547	72	111	554	-224	233	0	Content		560	-241	32809861	2449329110
32826	09:04:34.280	00:00:32.826	1970	667,6723	-74,59485	0,3178008	0,7150717	434,242	3,750641	3	640,6698	-107,5533	0,3177472	0,7152712	434,2419	3,77372	1	27	641	-108						Untertest2.avi	0	880	547	72	111	554	-224	233	0	Content		569	-219	32826483	2449345732
32843	09:04:34.297	00:00:32.843	1971	651,2758	-80,15443	0,3185056	0,7113981	434,1635	3,763619	3	628,1474	-123,4024	0,3184957	0,7117254	434,1635	3,792284	1	27	628	-123						Untertest2.avi	0	880	547	72	111	554	-224	233	0	Content		556	-234	32843231	2449362480
32860	09:04:34.314	00:00:32.859	1972	649,0865	-74,60153	0,3189628	0,707151	433,8777	3,763345	3	627,5759	-120,4311	0,318973	0,7075143	433,8777	3,794643	1	27	628	-120						Untertest2.avi	0	880	547	72	111	554	-224	233	0	Content		556	-231	32859535	2449378784
32876	09:04:34.330	00:00:32.876	1973	598,8	-79,46339	0,3208126	0,703142	428,607	3,74242	3	574,5447	-132,5069	0,3202814	0,7031891	433,7201	3,810754	1	28	575	-133						Untertest2.avi	0	880	547	72	111	398	-275	316	0	Content		503	-244	32876161	2449395410
32893	09:04:34.347	00:00:32.892	1974	513,4182	-148,055	0,320793	0,6994922	441,7239	3,892864	3	476,9904	-135,1799	0,3215545	0,6996624	433,2295	3,827475	1	28	477	-135						Untertest2.avi	0	880	547	72	111	398	-275	316	0	Content		405	-246	32892782	2449412031
32910	09:04:34.364	00:00:32.909	1975	508,7833	-101,2956	0,321624	0,6973215	432,8526	3,791731	3	476,4769	-134,1996	0,3215897	0,6974514	432,8525	3,811856	1	28	476	-134						Untertest2.avi	0	880	547	72	111	398	-275	316	0	Content		404	-245	32909726	2449428975
32926	09:04:34.380	00:00:32.926	1976	511,2452	-110,4419	0,3212963	0,696109	432,65	3,791188	3	478,1543	-161,3641	0,3212612	0,6964393	432,6499	3,824651	1	28	478	-161						Untertest2.avi	0	880	547	72	111	398	-275	316	0	Content		406	-272	32926031	2449445280
32943	09:04:34.397	00:00:32.942	1977	501,4574	-100,4822	0,3191924	0,6960784	432,8491	3,755091	3	473,677	-142,0567	0,319217	0,696323	432,849	3,781394	1	28	474	-142						Untertest2.avi	0	880	547	72	111	398	-275	316	0	Content		402	-253	32942975	2449462224
32959	09:04:34.413	00:00:32.959	1978	495,6158	-102,6501	0,3163807	0,6959589	432,9281	3,754058	3	462,8852	-161,2372	0,3163627	0,6963853	432,928	3,792515	1	28	463	-161						Untertest2.avi	0	880	547	72	111	398	-275	316	0	Content		391	-272	32959285	2449478534
32976	09:04:34.430	00:00:32.976	1979	518,6403	-141,3034	0,3145488	0,6955077	432,9305	3,803937	3	486,2224	-171,0952	0,3145104	0,6955597	432,9304	3,823395	1	28	486	-171						Untertest2.avi	0	880	547	72	111	398	-275	316	0	Content		414	-282	32976034	2449495283
[truncated: 1,650 more rows]
