# Supplementary material for: Gaze Duration Biases for Colours in Combination with Dissonant and Consonant Sounds: A Comparative Eye-Tracking Study with Orangutans
Source: PLoS One. 2015 Oct 14;10(10):e0139894. doi: 10.1371/journal.pone.0139894 (PMC4605782; doi:10.1371/journal.pone.0139894)
Supplement: S1 Data — (ZIP) [file pone.0139894.s004.zip › Plos ColourSound Data/Apes/Farben_Musik_U2/Rec 39-All-Data.tsv]

System Properties:
Operating System:	Microsoft Windows NT 6.1.7601 Service Pack 1
System User Name:	tobiiadmin
Machine Name:	LOE7690LAP
Data properties:
Recording name:	Rec 39
Recording date:	09.03.2014
Recording time:	08:43:30
Recording resolution:	1024 x 768
Export date:	09.03.2014
Export time:	12:20:15
Participant:	Tana
Filter settings:
Eye: Average
Validity: Normal
Fixation filter: Tobii fixation filter
Velocity threshold: 35
Distance threshold: 35
Timestamp	DateTimeStamp	DateTimeStampStartOffset	Number	GazePointXLeft	GazePointYLeft	CamXLeft	CamYLeft	DistanceLeft	PupilLeft	ValidityLeft	GazePointXRight	GazePointYRight	CamXRight	CamYRight	DistanceRight	PupilRight	ValidityRight	FixationIndex	GazePointX	GazePointY	Event	EventKey	Data1	Data2	Descriptor	StimuliName	StimuliID	MediaWidth	MediaHeight	MediaPosX	MediaPosY	MappedFixationPointX	MappedFixationPointY	FixationDuration	AoiIds	AoiNames	WebGroupImage	MappedGazeDataPointX	MappedGazeDataPointY	MicroSecondTimestamp	AbsoluteMicroSecondTimestamp
15	08:43:30.811	00:00:00.015	0	-1024	-768	-1	-1	-1	-1	4	-1024	-768	-1	-1	-1	-1	4		0	0						No media	0	1024	768	0	0				0	Content		0	0	15364	449155050
32	08:43:30.828	00:00:00.032	1	-1024	-768	-1	-1	-1	-1	4	-1024	-768	-1	-1	-1	-1	4		0	0						No media	0	1024	768	0	0				0	Content		0	0	32031	449171717
49	08:43:30.845	00:00:00.048	2	-1024	-768	-1	-1	-1	-1	4	-1024	-768	-1	-1	-1	-1	4		0	0						No media	0	1024	768	0	0				0	Content		0	0	48551	449188237
65	08:43:30.861	00:00:00.065	3	-1024	-768	-1	-1	-1	-1	4	-1024	-768	-1	-1	-1	-1	4		0	0						No media	0	1024	768	0	0				0	Content		0	0	65218	449204904
82	08:43:30.878	00:00:00.081	4	-1024	-768	-1	-1	-1	-1	4	-1024	-768	-1	-1	-1	-1	4		0	0						No media	0	1024	768	0	0				0	Content		0	0	81885	449221571
98	08:43:30.894	00:00:00.098	5	-1024	-768	-1	-1	-1	-1	4	-1024	-768	-1	-1	-1	-1	4		0	0						No media	0	1024	768	0	0				0	Content		0	0	98411	449238097
115	08:43:30.911	00:00:00.115	6	-1024	-768	-1	-1	-1	-1	4	-1024	-768	-1	-1	-1	-1	4		0	0						No media	0	1024	768	0	0				0	Content		0	0	115078	449254764
132	08:43:30.928	00:00:00.131	7	-1024	-768	-1	-1	-1	-1	4	-1024	-768	-1	-1	-1	-1	4		0	0						No media	0	1024	768	0	0				0	Content		0	0	131745	449271431
149	08:43:30.945	00:00:00.148	8	-1024	-768	-1	-1	-1	-1	4	-1024	-768	-1	-1	-1	-1	4		0	0						No media	0	1024	768	0	0				0	Content		0	0	148544	449288230
165	08:43:30.961	00:00:00.165	9	-1024	-768	-1	-1	-1	-1	4	-1024	-768	-1	-1	-1	-1	4		0	0						No media	0	1024	768	0	0				0	Content		0	0	165211	449304897
182	08:43:30.978	00:00:00.182	10	-1024	-768	-1	-1	-1	-1	4	-1024	-768	-1	-1	-1	-1	4		0	0						No media	0	1024	768	0	0				0	Content		0	0	182176	449321862
199	08:43:30.995	00:00:00.198	11	-1024	-768	-1	-1	-1	-1	4	-1024	-768	-1	-1	-1	-1	4		0	0						No media	0	1024	768	0	0				0	Content		0	0	198843	449338529
216	08:43:31.012	00:00:00.215	12	-1024	-768	-1	-1	-1	-1	4	-1024	-768	-1	-1	-1	-1	4		0	0						No media	0	1024	768	0	0				0	Content		0	0	215510	449355196
233	08:43:31.029	00:00:00.232	13	-1024	-768	-1	-1	-1	-1	4	-1024	-768	-1	-1	-1	-1	4		0	0						No media	0	1024	768	0	0				0	Content		0	0	232769	449372455
249	08:43:31.045	00:00:00.249	14	-1024	-768	-1	-1	-1	-1	4	-1024	-768	-1	-1	-1	-1	4		0	0						No media	0	1024	768	0	0				0	Content		0	0	249437	449389123
266	08:43:31.062	00:00:00.265	15	-1024	-768	-1	-1	-1	-1	4	-1024	-768	-1	-1	-1	-1	4		0	0						No media	0	1024	768	0	0				0	Content		0	0	265668	449405354
282	08:43:31.078	00:00:00.282	16	-1024	-768	-1	-1	-1	-1	4	-1024	-768	-1	-1	-1	-1	4		0	0						No media	0	1024	768	0	0				0	Content		0	0	282336	449422022
299	08:43:31.095	00:00:00.299	17	-1024	-768	-1	-1	-1	-1	4	-1024	-768	-1	-1	-1	-1	4		0	0						No media	0	1024	768	0	0				0	Content		0	0	299004	449438690
315	08:43:31.111	00:00:00.315	18	-1024	-768	-1	-1	-1	-1	4	-1024	-768	-1	-1	-1	-1	4		0	0						No media	0	1024	768	0	0				0	Content		0	0	315187	449454873
332	08:43:31.128	00:00:00.331	19	-1024	-768	-1	-1	-1	-1	4	-1024	-768	-1	-1	-1	-1	4		0	0						No media	0	1024	768	0	0				0	Content		0	0	331855	449471541
348	08:43:31.144	00:00:00.348	20	-1024	-768	-1	-1	-1	-1	4	-1024	-768	-1	-1	-1	-1	4		0	0						No media	0	1024	768	0	0				0	Content		0	0	348107	449487793
365	08:43:31.161	00:00:00.364	21	-1024	-768	-1	-1	-1	-1	4	-1024	-768	-1	-1	-1	-1	4		0	0						No media	0	1024	768	0	0				0	Content		0	0	364732	449504418
381	08:43:31.177	00:00:00.381	22	-1024	-768	-1	-1	-1	-1	4	-1024	-768	-1	-1	-1	-1	4		0	0						No media	0	1024	768	0	0				0	Content		0	0	381424	449521110
398	08:43:31.194	00:00:00.398	23	-1024	-768	-1	-1	-1	-1	4	-1024	-768	-1	-1	-1	-1	4		0	0						No media	0	1024	768	0	0				0	Content		0	0	398092	449537778
415	08:43:31.211	00:00:00.414	24	-1024	-768	-1	-1	-1	-1	4	-1024	-768	-1	-1	-1	-1	4		0	0						No media	0	1024	768	0	0				0	Content		0	0	414722	449554408
425	08:43:31.221																				MovieStart	128	0	0	Untertest2.avi
431	08:43:31.227	00:00:00.431	25	-1024	-768	-1	-1	-1	-1	4	-1024	-768	-1	-1	-1	-1	4		0	0						Untertest2.avi	0	880	547	72	111				0	Content		-72	-111	431390	449571076
448	08:43:31.244	00:00:00.448	26	-1024	-768	-1	-1	-1	-1	4	-1024	-768	-1	-1	-1	-1	4		0	0						Untertest2.avi	0	880	547	72	111				0	Content		-72	-111	448058	449587744
465	08:43:31.261	00:00:00.464	27	-1024	-768	-1	-1	-1	-1	4	-1024	-768	-1	-1	-1	-1	4		0	0						Untertest2.avi	0	880	547	72	111				0	Content		-72	-111	464909	449604595
482	08:43:31.278	00:00:00.481	28	-1024	-768	-1	-1	-1	-1	4	-1024	-768	-1	-1	-1	-1	4		0	0						Untertest2.avi	0	880	547	72	111				0	Content		-72	-111	481577	449621263
498	08:43:31.294	00:00:00.498	29	-1024	-768	-1	-1	-1	-1	4	-1024	-768	-1	-1	-1	-1	4		0	0						Untertest2.avi	0	880	547	72	111				0	Content		-72	-111	498245	449637931
515	08:43:31.311	00:00:00.515	30	-1024	-768	-1	-1	-1	-1	4	-1024	-768	-1	-1	-1	-1	4		0	0						Untertest2.avi	0	880	547	72	111				0	Content		-72	-111	515368	449655054
532	08:43:31.328	00:00:00.532	31	-1024	-768	-1	-1	-1	-1	4	-1024	-768	-1	-1	-1	-1	4		0	0						Untertest2.avi	0	880	547	72	111				0	Content		-72	-111	532036	449671722
549	08:43:31.345	00:00:00.549	32	-1024	-768	-1	-1	-1	-1	4	-1024	-768	-1	-1	-1	-1	4		0	0						Untertest2.avi	0	880	547	72	111				0	Content		-72	-111	549061	449688747
566	08:43:31.362	00:00:00.565	33	-1024	-768	-1	-1	-1	-1	4	-1024	-768	-1	-1	-1	-1	4		0	0						Untertest2.avi	0	880	547	72	111				0	Content		-72	-111	565729	449705415
582	08:43:31.378	00:00:00.582	34	-1024	-768	-1	-1	-1	-1	4	-1024	-768	-1	-1	-1	-1	4		0	0						Untertest2.avi	0	880	547	72	111				0	Content		-72	-111	582397	449722083
599	08:43:31.395	00:00:00.598	35	-1024	-768	-1	-1	-1	-1	4	-1024	-768	-1	-1	-1	-1	4		0	0						Untertest2.avi	0	880	547	72	111				0	Content		-72	-111	598676	449738362
615	08:43:31.411	00:00:00.615	36	-1024	-768	-1	-1	-1	-1	4	-1024	-768	-1	-1	-1	-1	4		0	0						Untertest2.avi	0	880	547	72	111				0	Content		-72	-111	615344	449755030
632	08:43:31.428	00:00:00.632	37	-1024	-768	-1	-1	-1	-1	4	-1024	-768	-1	-1	-1	-1	4		0	0						Untertest2.avi	0	880	547	72	111				0	Content		-72	-111	632012	449771698
648	08:43:31.444	00:00:00.647	38	-1024	-768	-1	-1	-1	-1	4	-1024	-768	-1	-1	-1	-1	4		0	0						Untertest2.avi	0	880	547	72	111				0	Content		-72	-111	647855	449787541
665	08:43:31.461	00:00:00.664	39	-1024	-768	-1	-1	-1	-1	4	-1024	-768	-1	-1	-1	-1	4		0	0						Untertest2.avi	0	880	547	72	111				0	Content		-72	-111	664601	449804287
681	08:43:31.477	00:00:00.681	40	-1024	-768	-1	-1	-1	-1	4	-1024	-768	-1	-1	-1	-1	4		0	0						Untertest2.avi	0	880	547	72	111				0	Content		-72	-111	681225	449820911
698	08:43:31.494	00:00:00.697	41	-1024	-768	-1	-1	-1	-1	4	-1024	-768	-1	-1	-1	-1	4		0	0						Untertest2.avi	0	880	547	72	111				0	Content		-72	-111	697893	449837579
714	08:43:31.510	00:00:00.714	42	932,4612	130,7868	0,6590304	0,4748381	523,7361	3,02399	0	988,3563	186,5083	0,497647	0,4755394	522,7811	2,913931	0	0	960	159						Untertest2.avi	0	880	547	72	111	888	48	50	0	Content		888	48	714472	449854158
731	08:43:31.527	00:00:00.731	43	932,4612	130,7868	0,6592469	0,4748076	524,4572	3,02399	0	988,3563	186,5083	0,4968648	0,4754438	519,332	2,913931	0	0	960	159						Untertest2.avi	0	880	547	72	111	888	48	50	0	Content		888	48	731219	449870905
748	08:43:31.544	00:00:00.747	44	864,8484	147,7206	0,6519637	0,4755525	524,4572	3,02196	3	856,9763	159,0372	0,6526718	0,47555	519,332	2,992831	1	0	857	159						Untertest2.avi	0	880	547	72	111	888	48	50	0	Content		785	48	747842	449887528
764	08:43:31.560	00:00:00.764	45	-1024	-768	-1	-1	-1	-1	4	-1024	-768	-1	-1	-1	-1	4		0	0						Untertest2.avi	0	880	547	72	111				0	Content		-72	-111	764466	449904152
781	08:43:31.577	00:00:00.781	46	-1024	-768	-1	-1	-1	-1	4	-1024	-768	-1	-1	-1	-1	4		0	0						Untertest2.avi	0	880	547	72	111				0	Content		-72	-111	781152	449920838
798	08:43:31.594	00:00:00.797	47	-1024	-768	-1	-1	-1	-1	4	-1024	-768	-1	-1	-1	-1	4		0	0						Untertest2.avi	0	880	547	72	111				0	Content		-72	-111	797820	449937506
814	08:43:31.610	00:00:00.814	48	-1024	-768	-1	-1	-1	-1	4	-1024	-768	-1	-1	-1	-1	4		0	0						Untertest2.avi	0	880	547	72	111				0	Content		-72	-111	814462	449954148
831	08:43:31.627	00:00:00.831	49	-1024	-768	-1	-1	-1	-1	4	-1024	-768	-1	-1	-1	-1	4		0	0						Untertest2.avi	0	880	547	72	111				0	Content		-72	-111	831087	449970773
848	08:43:31.644	00:00:00.847	50	-1024	-768	-1	-1	-1	-1	4	-1024	-768	-1	-1	-1	-1	4		0	0						Untertest2.avi	0	880	547	72	111				0	Content		-72	-111	847755	449987441
864	08:43:31.660	00:00:00.864	51	-1024	-768	-1	-1	-1	-1	4	-1024	-768	-1	-1	-1	-1	4		0	0						Untertest2.avi	0	880	547	72	111				0	Content		-72	-111	864461	450004147
881	08:43:31.677	00:00:00.881	52	-1024	-768	-1	-1	-1	-1	4	-1024	-768	-1	-1	-1	-1	4		0	0						Untertest2.avi	0	880	547	72	111				0	Content		-72	-111	881117	450020803
898	08:43:31.694	00:00:00.897	53	-1024	-768	-1	-1	-1	-1	4	-1024	-768	-1	-1	-1	-1	4		0	0						Untertest2.avi	0	880	547	72	111				0	Content		-72	-111	897785	450037471
914	08:43:31.710	00:00:00.914	54	877,2583	176,9936	0,6535473	0,4750103	507,7296	2,906838	0	934,6188	220,2162	0,4934004	0,4750492	508,1642	2,98107	0	1	906	199						Untertest2.avi	0	880	547	72	111	825	88	83	0	Content		834	88	914405	450054091
931	08:43:31.727	00:00:00.931	55	851,8253	194,9338	0,6535105	0,4750363	507,4532	2,905577	0	904,3387	234,4501	0,4932818	0,4749902	508,0037	3,028354	0	1	878	215						Untertest2.avi	0	880	547	72	111	825	88	83	0	Content		806	104	931032	450070718
948	08:43:31.744	00:00:00.947	56	875,9382	181,3798	0,6531566	0,4750422	507,5338	2,931792	0	936,7708	214,1437	0,492972	0,4751003	507,846	2,911734	0	1	906	198						Untertest2.avi	0	880	547	72	111	825	88	83	0	Content		834	87	947781	450087467
964	08:43:31.760	00:00:00.964	57	878,509	172,2712	0,6529711	0,4750993	507,3301	2,883795	0	927,6956	218,6401	0,4927194	0,4751636	507,8085	2,873683	0	1	903	195						Untertest2.avi	0	880	547	72	111	825	88	83	0	Content		831	84	964405	450104091
981	08:43:31.777	00:00:00.981	58	863,581	187,6939	0,6527869	0,4751121	507,4705	2,88698	0	920,045	212,853	0,4925638	0,4751701	507,6007	2,874283	0	1	892	200						Untertest2.avi	0	880	547	72	111	825	88	83	0	Content		820	89	981034	450120720
998	08:43:31.794	00:00:00.997	59	795,7243	194,565	0,6539156	0,4750911	507,3462	2,914423	0	854,4399	229,9654	0,4937263	0,4752734	507,9821	2,811403	0	2	825	212						Untertest2.avi	0	880	547	72	111	602	156	583	0	Content		753	101	997652	450137338
1014	08:43:31.810	00:00:01.014	60	712,0738	215,9641	0,6553989	0,4749185	507,9854	2,922997	0	778,1702	242,0531	0,4951292	0,4755182	507,9622	2,823091	0	2	745	229						Untertest2.avi	0	880	547	72	111	602	156	583	0	Content		673	118	1014402	450154088
1031	08:43:31.827	00:00:01.031	61	664,873	229,1409	0,6560929	0,4750813	507,8842	2,892102	0	714,7233	268,0056	0,4957115	0,475867	507,9122	2,804134	0	2	690	249						Untertest2.avi	0	880	547	72	111	602	156	583	0	Content		618	138	1031027	450170713
1048	08:43:31.844	00:00:01.047	62	644,686	248,4885	0,6561535	0,4751214	507,9635	2,878035	0	700,0569	296,8049	0,4959538	0,4759155	507,9344	2,853994	0	2	672	273						Untertest2.avi	0	880	547	72	111	602	156	583	0	Content		600	162	1047651	450187337
1064	08:43:31.860	00:00:01.064	63	645,3826	244,6322	0,6560932	0,4751883	507,8853	2,882792	0	697,6196	283,0093	0,4958493	0,4761739	507,7809	2,767365	0	2	672	264						Untertest2.avi	0	880	547	72	111	602	156	583	0	Content		600	153	1064278	450203964
1081	08:43:31.877	00:00:01.081	64	642,1212	245,0374	0,6559536	0,4758839	508,009	2,82298	0	690,6181	280,2629	0,4956347	0,47691	507,7058	2,743008	0	2	666	263						Untertest2.avi	0	880	547	72	111	602	156	583	0	Content		594	152	1081028	450220714
1098	08:43:31.894	00:00:01.097	65	650,6796	244,3495	0,6559069	0,4768529	507,6774	2,825359	0	696,1672	296,8756	0,4955019	0,4779989	507,602	2,785128	0	2	673	271						Untertest2.avi	0	880	547	72	111	602	156	583	0	Content		601	160	1097649	450237335
1114	08:43:31.910	00:00:01.114	66	648,3696	244,6288	0,6557246	0,477543	507,7615	2,792635	0	694,9507	275,7559	0,4952106	0,4787475	507,636	2,724913	0	2	672	260						Untertest2.avi	0	880	547	72	111	602	156	583	0	Content		600	149	1114273	450253959
1131	08:43:31.927	00:00:01.130	67	651,527	222,9476	0,6557226	0,4776182	507,9205	2,724227	0	697,5627	270,3457	0,4951278	0,4788499	507,7656	2,643497	0	2	675	247						Untertest2.avi	0	880	547	72	111	602	156	583	0	Content		603	136	1130896	450270582
1148	08:43:31.944	00:00:01.147	68	652,1754	231,9466	0,6557389	0,477022	507,8803	2,741064	0	725,6799	246,0883	0,4950657	0,4781959	507,7213	2,516906	0	2	689	239						Untertest2.avi	0	880	547	72	111	602	156	583	0	Content		617	128	1147646	450287332
1164	08:43:31.960	00:00:01.164	69	676,7662	228,4966	0,6558622	0,4761374	507,9049	2,847708	0	725,3323	237,1112	0,4951351	0,4772788	507,8044	2,458541	0	2	701	233						Untertest2.avi	0	880	547	72	111	602	156	583	0	Content		629	122	1164270	450303956
1181	08:43:31.977	00:00:01.180	70	651,6294	248,3614	0,6560954	0,4752517	507,7677	2,803552	0	685,5622	268,4146	0,4952341	0,4763137	507,6269	2,654781	0	2	669	258						Untertest2.avi	0	880	547	72	111	602	156	583	0	Content		597	147	1180895	450320581
1198	08:43:31.994	00:00:01.197	71	647,1873	244,0405	0,6563643	0,4747598	507,4443	2,791924	0	700,9358	268,4884	0,4955503	0,475711	507,4362	2,693071	0	2	674	256						Untertest2.avi	0	880	547	72	111	602	156	583	0	Content		602	145	1197519	450337205
1214	08:43:32.010	00:00:01.214	72	649,3049	256,0403	0,6565637	0,4746424	507,5596	2,806895	0	690,255	285,5305	0,4957458	0,4755293	507,3338	2,719941	0	2	670	271						Untertest2.avi	0	880	547	72	111	602	156	583	0	Content		598	160	1214269	450353955
1231	08:43:32.027	00:00:01.230	73	654,5588	243,8303	0,6567793	0,4745227	507,4568	2,828994	0	692,6346	277,9961	0,4958974	0,4754255	507,228	2,679516	0	2	674	261						Untertest2.avi	0	880	547	72	111	602	156	583	0	Content		602	150	1230894	450370580
1248	08:43:32.044	00:00:01.247	74	651,1808	241,617	0,6568015	0,474502	507,4565	2,795729	0	697,513	282,6811	0,4958979	0,47547	507,1894	2,77968	0	2	674	262						Untertest2.avi	0	880	547	72	111	602	156	583	0	Content		602	151	1247519	450387205
1264	08:43:32.060	00:00:01.264	75	650,938	251,9939	0,6567274	0,4745249	507,3019	2,83193	0	695,1567	289,4282	0,4958367	0,4756466	507,0277	2,72412	0	2	673	271						Untertest2.avi	0	880	547	72	111	602	156	583	0	Content		601	160	1264144	450403830
1281	08:43:32.077	00:00:01.280	76	647,3528	247,3028	0,6565371	0,4746528	507,427	2,792435	0	699,5134	283,8947	0,4956487	0,4758543	507,1801	2,79502	0	2	673	266						Untertest2.avi	0	880	547	72	111	602	156	583	0	Content		601	155	1280892	450420578
1297	08:43:32.093	00:00:01.297	77	649,2724	249,3727	0,6563836	0,4747705	507,3344	2,79265	0	688,7584	281,4561	0,4954571	0,4759877	507,3468	2,687767	0	2	669	265						Untertest2.avi	0	880	547	72	111	602	156	583	0	Content		597	154	1297388	450437074
1314	08:43:32.110	00:00:01.314	78	650,4326	259,1205	0,6562425	0,4750249	507,5038	2,857261	0	696,0493	289,9009	0,4953788	0,476188	507,1356	2,776591	0	2	673	275						Untertest2.avi	0	880	547	72	111	602	156	583	0	Content		601	164	1314009	450453695
1331	08:43:32.127	00:00:01.330	79	649,2684	249,4407	0,6562699	0,4751754	507,1989	2,869794	0	699,7554	289,838	0,4953508	0,4763675	507,1105	2,749734	0	2	675	270						Untertest2.avi	0	880	547	72	111	602	156	583	0	Content		603	159	1330754	450470440
1347	08:43:32.143	00:00:01.347	80	655,2064	238,6949	0,6563186	0,4752933	507,3088	2,801562	0	703,2163	267,8598	0,4953879	0,4765159	507,1828	2,705307	0	2	679	253						Untertest2.avi	0	880	547	72	111	602	156	583	0	Content		607	142	1347382	450487068
1364	08:43:32.160	00:00:01.363	81	657,1873	242,186	0,6563802	0,4752193	507,3748	2,827172	0	694,2701	274,8603	0,4954386	0,4765484	507,1524	2,75346	0	2	676	259						Untertest2.avi	0	880	547	72	111	602	156	583	0	Content		604	148	1363999	450503685
1381	08:43:32.177	00:00:01.380	82	648,1026	246,0872	0,6564723	0,475193	507,4588	2,84709	0	697,9141	289,1333	0,4954972	0,4765995	507,1325	2,792777	0	2	673	268						Untertest2.avi	0	880	547	72	111	602	156	583	0	Content		601	157	1380621	450520307
1397	08:43:32.193	00:00:01.397	83	645,6169	258,7566	0,6565966	0,4752119	507,5607	2,927068	0	702,6601	282,4223	0,4955934	0,4766515	507,1176	2,818289	0	2	674	271						Untertest2.avi	0	880	547	72	111	602	156	583	0	Content		602	160	1397368	450537054
1414	08:43:32.210	00:00:01.413	84	650,8597	254,0973	0,6566091	0,4754127	507,4692	2,87482	0	695,6786	280,1122	0,4955791	0,4767695	506,9776	2,784203	0	2	673	267						Untertest2.avi	0	880	547	72	111	602	156	583	0	Content		601	156	1413990	450553676
1431	08:43:32.227	00:00:01.430	85	656,4216	252,1761	0,6567022	0,4755878	507,2484	2,868555	0	700,9757	286,6985	0,4956081	0,4770079	507,198	2,818295	0	2	679	269						Untertest2.avi	0	880	547	72	111	602	156	583	0	Content		607	158	1430612	450570298
1447	08:43:32.243	00:00:01.447	86	653,1965	252,3282	0,6567264	0,4758881	507,2782	2,940502	0	701,2984	290,0529	0,4956239	0,4771575	507,1924	2,855928	0	2	677	271						Untertest2.avi	0	880	547	72	111	602	156	583	0	Content		605	160	1447234	450586920
1464	08:43:32.260	00:00:01.463	87	657,9205	249,7521	0,6568123	0,4759863	507,4203	2,92331	0	694,8556	283,7878	0,4956882	0,4772517	507,1332	2,776009	0	2	676	267						Untertest2.avi	0	880	547	72	111	602	156	583	0	Content		604	156	1463980	450603666
1481	08:43:32.277	00:00:01.480	88	652,2838	257,6362	0,6569211	0,4761127	507,5322	2,907721	0	700,671	280,7954	0,495782	0,477463	507,1997	2,779029	0	2	676	269						Untertest2.avi	0	880	547	72	111	602	156	583	0	Content		604	158	1480602	450620288
1497	08:43:32.293	00:00:01.497	89	646,9042	256,9836	0,6570665	0,476259	507,4688	2,951854	0	698,2571	293,4685	0,4959411	0,4775477	507,3203	2,856621	0	2	673	275						Untertest2.avi	0	880	547	72	111	602	156	583	0	Content		601	164	1497226	450636912
1514	08:43:32.310	00:00:01.513	90	680,9141	273,9389	0,6565065	0,4767342	507,5012	2,956354	0	737,1839	297,7659	0,4955562	0,4779453	507,36	2,837868	0	2	709	286						Untertest2.avi	0	880	547	72	111	602	156	583	0	Content		637	175	1513848	450653534
1531	08:43:32.327	00:00:01.530	91	712,0879	314,5069	0,6550164	0,4776325	507,3628	2,975421	0	823,0859	313,6178	0,4945097	0,4786813	507,4282	2,870514	0	2	768	314						Untertest2.avi	0	880	547	72	111	602	156	583	0	Content		696	203	1530595	450670281
1547	08:43:32.343	00:00:01.547	92	812,7594	325,3788	0,653505	0,4791357	507,597	3,03705	0	893,6473	340,5543	0,49359	0,4797141	507,9276	2,833234	0	2	853	333						Untertest2.avi	0	880	547	72	111	602	156	583	0	Content		781	222	1547218	450686904
1564	08:43:32.360	00:00:01.563	93	894,828	364,5153	0,6521613	0,481108	507,4602	2,992759	0	983,8862	399,7889	0,4928205	0,4809512	507,9276	2,960268	0	2	939	382						Untertest2.avi	0	880	547	72	111	602	156	583	0	Content		867	271	1563839	450703525
1580	08:43:32.376	00:00:01.580	94	947,028	413,7197	0,6509202	0,4832093	507,685	3,067087	0	1016,238	445,6497	0,492069	0,4827919	508,1635	2,986542	0	3	982	430						Untertest2.avi	0	880	547	72	111	1223	511	316	0	Content		910	319	1580461	450720147
1597	08:43:32.393	00:00:01.597	95	1025,937	454,8531	0,649783	0,4848863	507,5672	3,014701	0	1084,833	482,5718	0,4914206	0,4839371	508,2122	2,941209	0	3	1055	469						Untertest2.avi	0	880	547	72	111	1223	511	316	0	Content		983	358	1597206	450736892
1614	08:43:32.410	00:00:01.613	96	1082,026	482,7452	0,6487462	0,4860801	507,4373	3,074213	0	1182,144	507,7939	0,4908253	0,4845889	508,2122	2,865066	0	3	1132	495						Untertest2.avi	0	880	547	72	111	1223	511	316	0	Content		1060	384	1613831	450753517
1630	08:43:32.426	00:00:01.630	97	1144,624	530,2623	0,6479365	0,4872559	508,063	2,988679	0	1184,443	575,7831	0,4906457	0,485608	508,6411	2,995545	0	3	1165	553						Untertest2.avi	0	880	547	72	111	1223	511	316	0	Content		1093	442	1630454	450770140
1647	08:43:32.443	00:00:01.647	98	1178,702	560,4652	0,6473673	0,4880073	508,2046	3,00497	0	1254,042	592,2731	0,4904536	0,4860906	508,9719	2,924088	0	3	1216	576						Untertest2.avi	0	880	547	72	111	1223	511	316	0	Content		1144	465	1647073	450786759
1664	08:43:32.460	00:00:01.663	99	1184,489	607,8903	0,6467677	0,4884943	508,2135	3,037464	0	1304,001	620,5912	0,4901094	0,486451	509,0219	2,920233	0	3	1244	614						Untertest2.avi	0	880	547	72	111	1223	511	316	0	Content		1172	503	1663821	450803507
1680	08:43:32.476	00:00:01.680	100	1256,506	609,6198	0,6464552	0,4890163	508,2971	2,99516	0	1324,362	644,3398	0,4900217	0,4867258	509,1091	2,923358	0	3	1290	627						Untertest2.avi	0	880	547	72	111	1223	511	316	0	Content		1218	516	1680445	450820131
1697	08:43:32.493	00:00:01.697	101	1270,115	617,7009	0,6465302	0,4892319	508,3666	3,080563	0	1344,158	642,1849	0,4899173	0,4867727	508,8068	2,894605	0	3	1307	630						Untertest2.avi	0	880	547	72	111	1223	511	316	0	Content		1235	519	1697064	450836750
1714	08:43:32.510	00:00:01.713	102	1259,986	598,4391	0,6465757	0,4893299	508,2192	3,097882	0	1333,654	635,8712	0,4897949	0,4868834	508,5628	2,953221	0	3	1297	617						Untertest2.avi	0	880	547	72	111	1223	511	316	0	Content		1225	506	1713688	450853374
1730	08:43:32.526	00:00:01.730	103	1258,832	613,2842	0,6465462	0,489437	508,1588	3,110496	0	1341,896	644,3464	0,4896519	0,4869885	508,493	2,920801	0	3	1300	629						Untertest2.avi	0	880	547	72	111	1223	511	316	0	Content		1228	518	1730435	450870121
1747	08:43:32.543	00:00:01.747	104	1274,06	608,7269	0,6465436	0,4893892	508,1109	3,092366	0	1331,036	641,6354	0,4895134	0,4869949	508,5902	2,885817	0	3	1303	625						Untertest2.avi	0	880	547	72	111	1223	511	316	0	Content		1231	514	1747061	450886747
1764	08:43:32.560	00:00:01.763	105	1272,953	612,8962	0,6465821	0,4892882	508,0991	3,070658	0	1336,894	639,5809	0,489436	0,4869862	508,488	2,900457	0	3	1305	626						Untertest2.avi	0	880	547	72	111	1223	511	316	0	Content		1233	515	1763679	450903365
1780	08:43:32.576	00:00:01.780	106	1266,193	603,9993	0,6466699	0,4892345	508,1604	3,133101	0	1322,545	639,0993	0,489435	0,4870085	508,5127	2,893751	0	3	1294	622						Untertest2.avi	0	880	547	72	111	1223	511	316	0	Content		1222	511	1780304	450919990
1797	08:43:32.593	00:00:01.797	107	1272,804	607,2431	0,6468072	0,4893189	507,9319	3,129328	0	1328,352	643,5264	0,4894713	0,4871052	508,5256	3,006609	0	3	1301	625						Untertest2.avi	0	880	547	72	111	1223	511	316	0	Content		1229	514	1797052	450936738
1814	08:43:32.610	00:00:01.813	108	1243,096	597,5253	0,6468744	0,489434	507,924	3,157276	0	1330,36	639,9553	0,4894951	0,487237	508,3258	2,99079	0	3	1287	619						Untertest2.avi	0	880	547	72	111	1223	511	316	0	Content		1215	508	1813674	450953360
1830	08:43:32.626	00:00:01.830	109	1267,875	605,8181	0,6469033	0,4895267	507,8957	3,10162	0	1336,532	641,173	0,4894596	0,4872995	508,3968	2,976797	0	3	1302	623						Untertest2.avi	0	880	547	72	111	1223	511	316	0	Content		1230	512	1830294	450969980
1847	08:43:32.643	00:00:01.846	110	1254,425	603,0273	0,6469058	0,4896385	507,9006	3,177547	0	1337,344	647,0817	0,4894024	0,4874233	508,3443	2,989651	0	3	1296	625						Untertest2.avi	0	880	547	72	111	1223	511	316	0	Content		1224	514	1846916	450986602
1864	08:43:32.660	00:00:01.863	111	1251,365	604,5706	0,6469441	0,4896517	507,722	3,218122	0	1338,823	637,7859	0,4893674	0,4874308	508,3955	2,972793	0	3	1295	621						Untertest2.avi	0	880	547	72	111	1223	511	316	0	Content		1223	510	1863665	451003351
1880	08:43:32.676	00:00:01.880	112	1271,17	628,3987	0,6469147	0,4900483	508,0145	3,145231	0	1346,013	671,5253	0,4894841	0,4877869	508,5783	2,97346	0	3	1309	650						Untertest2.avi	0	880	547	72	111	1223	511	316	0	Content		1237	539	1880283	451019969
1897	08:43:32.693	00:00:01.896	113	-1024	-768	-1	-1	-1	-1	4	-1024	-768	-1	-1	-1	-1	4		0	0						Untertest2.avi	0	880	547	72	111				0	Content		-72	-111	1896906	451036592
1914	08:43:32.710	00:00:01.913	114	-1024	-768	-1	-1	-1	-1	4	-1024	-768	-1	-1	-1	-1	4		0	0						Untertest2.avi	0	880	547	72	111				0	Content		-72	-111	1913526	451053212
1930	08:43:32.726	00:00:01.930	115	-1024	-768	-1	-1	-1	-1	4	-1024	-768	-1	-1	-1	-1	4		0	0						Untertest2.avi	0	880	547	72	111				0	Content		-72	-111	1930273	451069959
1947	08:43:32.743	00:00:01.946	116	-1024	-768	-1	-1	-1	-1	4	-1024	-768	-1	-1	-1	-1	4		0	0						Untertest2.avi	0	880	547	72	111				0	Content		-72	-111	1946896	451086582
1964	08:43:32.760	00:00:01.963	117	-1024	-768	-1	-1	-1	-1	4	-1024	-768	-1	-1	-1	-1	4		0	0						Untertest2.avi	0	880	547	72	111				0	Content		-72	-111	1963519	451103205
1980	08:43:32.776	00:00:01.980	118	-1024	-768	-1	-1	-1	-1	4	-1024	-768	-1	-1	-1	-1	4		0	0						Untertest2.avi	0	880	547	72	111				0	Content		-72	-111	1980141	451119827
1997	08:43:32.793	00:00:01.996	119	-1024	-768	-1	-1	-1	-1	4	-1024	-768	-1	-1	-1	-1	4		0	0						Untertest2.avi	0	880	547	72	111				0	Content		-72	-111	1996825	451136511
2013	08:43:32.809	00:00:02.013	120	-1024	-768	-1	-1	-1	-1	4	-1024	-768	-1	-1	-1	-1	4		0	0						Untertest2.avi	0	880	547	72	111				0	Content		-72	-111	2013491	451153177
2030	08:43:32.826	00:00:02.030	121	-1024	-768	-1	-1	-1	-1	4	-1024	-768	-1	-1	-1	-1	4		0	0						Untertest2.avi	0	880	547	72	111				0	Content		-72	-111	2030136	451169822
2047	08:43:32.843	00:00:02.046	122	-1024	-768	-1	-1	-1	-1	4	-1024	-768	-1	-1	-1	-1	4		0	0						Untertest2.avi	0	880	547	72	111				0	Content		-72	-111	2046816	451186502
2063	08:43:32.859	00:00:02.063	123	-1024	-768	-1	-1	-1	-1	4	-1024	-768	-1	-1	-1	-1	4		0	0						Untertest2.avi	0	880	547	72	111				0	Content		-72	-111	2063482	451203168
2080	08:43:32.876	00:00:02.080	124	-1024	-768	-1	-1	-1	-1	4	-1024	-768	-1	-1	-1	-1	4		0	0						Untertest2.avi	0	880	547	72	111				0	Content		-72	-111	2080126	451219812
2097	08:43:32.893	00:00:02.096	125	-1024	-768	-1	-1	-1	-1	4	-1024	-768	-1	-1	-1	-1	4		0	0						Untertest2.avi	0	880	547	72	111				0	Content		-72	-111	2096747	451236433
2113	08:43:32.909	00:00:02.113	126	-1024	-768	-1	-1	-1	-1	4	-1024	-768	-1	-1	-1	-1	4		0	0						Untertest2.avi	0	880	547	72	111				0	Content		-72	-111	2113426	451253112
2130	08:43:32.926	00:00:02.130	127	-1024	-768	-1	-1	-1	-1	4	-1024	-768	-1	-1	-1	-1	4		0	0						Untertest2.avi	0	880	547	72	111				0	Content		-72	-111	2130092	451269778
2147	08:43:32.943	00:00:02.146	128	-1024	-768	-1	-1	-1	-1	4	-1024	-768	-1	-1	-1	-1	4		0	0						Untertest2.avi	0	880	547	72	111				0	Content		-72	-111	2146738	451286424
2163	08:43:32.959	00:00:02.163	129	-1024	-768	-1	-1	-1	-1	4	-1024	-768	-1	-1	-1	-1	4		0	0						Untertest2.avi	0	880	547	72	111				0	Content		-72	-111	2163360	451303046
2180	08:43:32.976	00:00:02.180	130	-1024	-768	-1	-1	-1	-1	4	-1024	-768	-1	-1	-1	-1	4		0	0						Untertest2.avi	0	880	547	72	111				0	Content		-72	-111	2180106	451319792
2199	08:43:32.995	00:00:02.198	131	-1024	-768	-1	-1	-1	-1	4	-1024	-768	-1	-1	-1	-1	4		0	0						Untertest2.avi	0	880	547	72	111				0	Content		-72	-111	2198545	451338231
2213	08:43:33.009	00:00:02.213	132	-1024	-768	-1	-1	-1	-1	4	-1024	-768	-1	-1	-1	-1	4		0	0						Untertest2.avi	0	880	547	72	111				0	Content		-72	-111	2213347	451353033
2230	08:43:33.026	00:00:02.230	133	-1024	-768	-1	-1	-1	-1	4	-1024	-768	-1	-1	-1	-1	4		0	0						Untertest2.avi	0	880	547	72	111				0	Content		-72	-111	2230097	451369783
2247	08:43:33.043	00:00:02.246	134	-1024	-768	-1	-1	-1	-1	4	-1024	-768	-1	-1	-1	-1	4		0	0						Untertest2.avi	0	880	547	72	111				0	Content		-72	-111	2246718	451386404
2263	08:43:33.059	00:00:02.263	135	-1024	-768	-1	-1	-1	-1	4	-1024	-768	-1	-1	-1	-1	4		0	0						Untertest2.avi	0	880	547	72	111				0	Content		-72	-111	2263338	451403024
2280	08:43:33.076	00:00:02.279	136	-1024	-768	-1	-1	-1	-1	4	-1024	-768	-1	-1	-1	-1	4		0	0						Untertest2.avi	0	880	547	72	111				0	Content		-72	-111	2279961	451419647
2297	08:43:33.093	00:00:02.296	137	-1024	-768	-1	-1	-1	-1	4	-1024	-768	-1	-1	-1	-1	4		0	0						Untertest2.avi	0	880	547	72	111				0	Content		-72	-111	2296583	451436269
2314	08:43:33.110	00:00:02.313	138	-1024	-768	-1	-1	-1	-1	4	-1024	-768	-1	-1	-1	-1	4		0	0						Untertest2.avi	0	880	547	72	111				0	Content		-72	-111	2313774	451453460
2331	08:43:33.127	00:00:02.331	139	-1024	-768	-1	-1	-1	-1	4	-1024	-768	-1	-1	-1	-1	4		0	0						Untertest2.avi	0	880	547	72	111				0	Content		-72	-111	2331158	451470844
2349	08:43:33.145	00:00:02.348	140	-1024	-768	-1	-1	-1	-1	4	-1024	-768	-1	-1	-1	-1	4		0	0						Untertest2.avi	0	880	547	72	111				0	Content		-72	-111	2348518	451488204
2363	08:43:33.159	00:00:02.363	141	-1024	-768	-1	-1	-1	-1	4	-1024	-768	-1	-1	-1	-1	4		0	0						Untertest2.avi	0	880	547	72	111				0	Content		-72	-111	2363322	451503008
2380	08:43:33.176	00:00:02.379	142	-1024	-768	-1	-1	-1	-1	4	-1024	-768	-1	-1	-1	-1	4		0	0						Untertest2.avi	0	880	547	72	111				0	Content		-72	-111	2379943	451519629
2397	08:43:33.193	00:00:02.396	143	-1024	-768	-1	-1	-1	-1	4	-1024	-768	-1	-1	-1	-1	4		0	0						Untertest2.avi	0	880	547	72	111				0	Content		-72	-111	2396689	451536375
2413	08:43:33.209	00:00:02.413	144	-1024	-768	-1	-1	-1	-1	4	-1024	-768	-1	-1	-1	-1	4		0	0						Untertest2.avi	0	880	547	72	111				0	Content		-72	-111	2413185	451552871
2430	08:43:33.226	00:00:02.429	145	-1024	-768	-1	-1	-1	-1	4	-1024	-768	-1	-1	-1	-1	4		0	0						Untertest2.avi	0	880	547	72	111				0	Content		-72	-111	2429929	451569615
2447	08:43:33.243	00:00:02.446	146	-1024	-768	-1	-1	-1	-1	4	-1024	-768	-1	-1	-1	-1	4		0	0						Untertest2.avi	0	880	547	72	111				0	Content		-72	-111	2446551	451586237
2464	08:43:33.260	00:00:02.463	147	-1024	-768	-1	-1	-1	-1	4	-1024	-768	-1	-1	-1	-1	4		0	0						Untertest2.avi	0	880	547	72	111				0	Content		-72	-111	2463616	451603302
2481	08:43:33.277	00:00:02.480	148	-1024	-768	-1	-1	-1	-1	4	-1024	-768	-1	-1	-1	-1	4		0	0						Untertest2.avi	0	880	547	72	111				0	Content		-72	-111	2480990	451620676
2498	08:43:33.294	00:00:02.498	149	-1024	-768	-1	-1	-1	-1	4	-1024	-768	-1	-1	-1	-1	4		0	0						Untertest2.avi	0	880	547	72	111				0	Content		-72	-111	2498235	451637921
2513	08:43:33.309	00:00:02.513	150	-1024	-768	-1	-1	-1	-1	4	-1024	-768	-1	-1	-1	-1	4		0	0						Untertest2.avi	0	880	547	72	111				0	Content		-72	-111	2513162	451652848
2530	08:43:33.326	00:00:02.529	151	-1024	-768	-1	-1	-1	-1	4	-1024	-768	-1	-1	-1	-1	4		0	0						Untertest2.avi	0	880	547	72	111				0	Content		-72	-111	2529785	451669471
2547	08:43:33.343	00:00:02.546	152	-1024	-768	-1	-1	-1	-1	4	-1024	-768	-1	-1	-1	-1	4		0	0						Untertest2.avi	0	880	547	72	111				0	Content		-72	-111	2546529	451686215
2563	08:43:33.359	00:00:02.563	153	-1024	-768	-1	-1	-1	-1	4	-1024	-768	-1	-1	-1	-1	4		0	0						Untertest2.avi	0	880	547	72	111				0	Content		-72	-111	2563149	451702835
2580	08:43:33.376	00:00:02.579	154	-1024	-768	-1	-1	-1	-1	4	-1024	-768	-1	-1	-1	-1	4		0	0						Untertest2.avi	0	880	547	72	111				0	Content		-72	-111	2579769	451719455
2596	08:43:33.392	00:00:02.596	155	-1024	-768	-1	-1	-1	-1	4	-1024	-768	-1	-1	-1	-1	4		0	0						Untertest2.avi	0	880	547	72	111				0	Content		-72	-111	2596392	451736078
2614	08:43:33.410	00:00:02.613	156	-1024	-768	-1	-1	-1	-1	4	-1024	-768	-1	-1	-1	-1	4		0	0						Untertest2.avi	0	880	547	72	111				0	Content		-72	-111	2613580	451753266
2630	08:43:33.426	00:00:02.629	157	-1024	-768	-1	-1	-1	-1	4	-1024	-768	-1	-1	-1	-1	4		0	0						Untertest2.avi	0	880	547	72	111				0	Content		-72	-111	2629745	451769431
2646	08:43:33.442	00:00:02.646	158	-1024	-768	-1	-1	-1	-1	4	-1024	-768	-1	-1	-1	-1	4		0	0						Untertest2.avi	0	880	547	72	111				0	Content		-72	-111	2646371	451786057
2663	08:43:33.459	00:00:02.662	159	-1024	-768	-1	-1	-1	-1	4	-1024	-768	-1	-1	-1	-1	4		0	0						Untertest2.avi	0	880	547	72	111				0	Content		-72	-111	2662993	451802679
2680	08:43:33.476	00:00:02.679	160	1277,375	652,5511	0,6439729	0,4900258	508,6871	3,475673	3	1277,303	652,408	0,6439729	0,4900258	508,6873	3,475731	1	4	1277	652						Untertest2.avi	0	880	547	72	111	1209	546	150	0	Content		1205	541	2679617	451819303
2696	08:43:33.492	00:00:02.696	161	1271,299	647,9427	0,6439704	0,4902713	508,7389	3,499086	3	1279,461	646,4104	0,6440582	0,4902952	508,7389	3,50069	1	4	1279	646						Untertest2.avi	0	880	547	72	111	1209	546	150	0	Content		1207	535	2696365	451836051
2713	08:43:33.509	00:00:02.712	162	1276,867	661,1563	0,6439216	0,4903215	508,694	3,447059	3	1284,497	659,3356	0,6440068	0,4903485	508,694	3,44849	1	4	1284	659						Untertest2.avi	0	880	547	72	111	1209	546	150	0	Content		1212	548	2712990	451852676
2730	08:43:33.526	00:00:02.729	163	1305,521	658,29	0,6443089	0,4904713	514,6042	3,548836	3	1290,801	658,3752	0,6439458	0,4904937	508,6441	3,509074	1	4	1291	658						Untertest2.avi	0	880	547	72	111	1209	546	150	0	Content		1219	547	2729612	451869298
2746	08:43:33.542	00:00:02.746	164	1289,257	652,3362	0,6442368	0,4906438	514,9147	3,555627	3	1275,674	652,7692	0,6438731	0,4906666	508,8029	3,515191	1	4	1276	653						Untertest2.avi	0	880	547	72	111	1209	546	150	0	Content		1204	542	2746230	451885916
2763	08:43:33.559	00:00:02.762	165	1288,394	660,8417	0,6442135	0,4906927	515,0098	3,5297	3	1273,796	660,2625	0,6438407	0,4907343	508,8805	3,489173	1	4	1274	660						Untertest2.avi	0	880	547	72	111	1209	546	150	0	Content		1202	549	2762980	451902666
2780	08:43:33.576	00:00:02.779	166	1285,458	656,3306	0,6442359	0,4906695	514,757	3,518244	3	1271,394	655,8163	0,6438803	0,4907077	508,9149	3,479734	1	4	1271	656						Untertest2.avi	0	880	547	72	111	1209	546	150	0	Content		1199	545	2779601	451919287
2796	08:43:33.592	00:00:02.796	167	1311,304	681,6568	0,6443707	0,4906532	516,0345	3,48926	3	1294,118	680,7435	0,6439397	0,4906904	508,8314	3,442288	1	4	1294	681						Untertest2.avi	0	880	547	72	111	1209	546	150	0	Content		1222	570	2796223	451935909
2813	08:43:33.609	00:00:02.812	168	1291,563	665,5273	0,6439496	0,4903626	508,8313	3,524594	3	1291,563	665,5273	0,6439496	0,4903626	508,8313	3,524594	1	4	1292	666						Untertest2.avi	0	880	547	72	111	1209	546	150	0	Content		1220	555	2812847	451952533
2830	08:43:33.626	00:00:02.829	169	1336,642	652,8752	0,6480908	0,4903987	523,5233	3,608488	3	1336,642	652,8752	0,6480908	0,4903987	523,5233	3,608488	1	5	1337	653						Untertest2.avi	0	880	547	72	111	1265	542	133	0	Content		1265	542	2829594	451969280
2846	08:43:33.642	00:00:02.846	170	1347,427	671,2494	0,6478848	0,4904133	522,7708	3,60608	3	1347,427	671,2494	0,6478848	0,4904133	522,7708	3,60608	1	5	1347	671						Untertest2.avi	0	880	547	72	111	1265	542	133	0	Content		1275	560	2846216	451985902
2863	08:43:33.659	00:00:02.862	171	1329,744	645,7477	0,6476728	0,4904733	522,1917	3,626281	3	1329,744	645,7477	0,6476728	0,4904733	522,1917	3,626281	1	5	1330	646						Untertest2.avi	0	880	547	72	111	1265	542	133	0	Content		1258	535	2862838	452002524
2879	08:43:33.675	00:00:02.879	172	1318,589	655,4031	0,6473196	0,4904885	521,2039	3,754742	3	1318,589	655,4031	0,6473196	0,4904885	521,2039	3,754742	1	5	1319	655						Untertest2.avi	0	880	547	72	111	1265	542	133	0	Content		1247	544	2879475	452019161
2896	08:43:33.692	00:00:02.896	173	1337,07	663,9186	0,6473752	0,4905449	521,7758	3,697655	3	1337,07	663,9186	0,6473752	0,4905449	521,7758	3,697655	1	5	1337	664						Untertest2.avi	0	880	547	72	111	1265	542	133	0	Content		1265	553	2896207	452035893
2913	08:43:33.709	00:00:02.912	174	1358,912	685,2853	0,6462522	0,4905498	518,2963	3,597131	3	1358,912	685,2853	0,6462522	0,4905498	518,2963	3,597131	1	5	1359	685						Untertest2.avi	0	880	547	72	111	1265	542	133	0	Content		1287	574	2912829	452052515
2929	08:43:33.725	00:00:02.929	175	1331,553	650,9877	0,6471972	0,4904639	522,3383	3,693302	3	1331,553	650,9877	0,6471972	0,4904639	522,3383	3,693302	1	5	1332	651						Untertest2.avi	0	880	547	72	111	1265	542	133	0	Content		1260	540	2929462	452069148
2946	08:43:33.742	00:00:02.946	176	1352,71	651,549	0,6478537	0,4898433	525,3184	3,814618	3	1352,71	651,549	0,6478537	0,4898433	525,3184	3,814618	1	5	1353	652						Untertest2.avi	0	880	547	72	111	1265	542	133	0	Content		1281	541	2946074	452085760
2963	08:43:33.759	00:00:02.962	177	1393,744	577,9788	0,6467416	0,4881296	524,7133	3,771021	3	1393,744	577,9788	0,6467416	0,4881296	524,7133	3,771021	1	6	1394	578						Untertest2.avi	0	880	547	72	111	1296	379	383	0	Content		1322	467	2962821	452102507
2979	08:43:33.775	00:00:02.979	178	1422,311	526,8956	0,6439522	0,4868013	518,3304	3,668467	3	1422,311	526,8956	0,6439522	0,4868013	518,3304	3,668467	1	6	1422	527						Untertest2.avi	0	880	547	72	111	1296	379	383	0	Content		1350	416	2979455	452119141
2996	08:43:33.792	00:00:02.996	179	1438,626	471,0739	0,6429082	0,4863534	515,759	3,784604	3	1438,626	471,0739	0,6429082	0,4863534	515,759	3,784604	1	6	1439	471						Untertest2.avi	0	880	547	72	111	1296	379	383	0	Content		1367	360	2996066	452135752
3013	08:43:33.809	00:00:03.012	180	1472,959	457,0593	0,6455083	0,4864121	524,3381	3,855503	3	1472,959	457,0593	0,6455083	0,4864121	524,3381	3,855503	1	6	1473	457						Untertest2.avi	0	880	547	72	111	1296	379	383	0	Content		1401	346	3012688	452152374
3029	08:43:33.825	00:00:03.029	181	1359,5	494,6698	0,6415156	0,4871505	509,1427	3,725519	3	1364,987	492,9564	0,6415823	0,4871664	509,3607	3,728129	1	6	1365	493						Untertest2.avi	0	880	547	72	111	1296	379	383	0	Content		1293	382	3029447	452169133
3046	08:43:33.842	00:00:03.046	182	1367,555	497,0893	0,6417	0,4873616	509,3353	3,747638	3	1370,874	495,4224	0,6417375	0,4873854	509,3354	3,748424	1	6	1371	495						Untertest2.avi	0	880	547	72	111	1296	379	383	0	Content		1299	384	3046058	452185744
3063	08:43:33.859	00:00:03.062	183	1400,119	488,851	0,6417034	0,4872627	509,3353	3,774035	3	1400,119	488,851	0,6417034	0,4872627	509,3353	3,774035	1	6	1400	489						Untertest2.avi	0	880	547	72	111	1296	379	383	0	Content		1328	378	3062682	452202368
3079	08:43:33.875	00:00:03.079	184	1366,116	491,2156	0,6418342	0,4879215	509,3302	3,770022	3	1366,948	490,6889	0,6418449	0,4879263	509,3302	3,770277	1	6	1367	491						Untertest2.avi	0	880	547	72	111	1296	379	383	0	Content		1295	380	3079304	452218990
3096	08:43:33.892	00:00:03.096	185	1377,194	486,3947	0,6418747	0,4881156	508,6809	3,737276	3	1378,498	485,3802	0,6419065	0,4881219	509,1682	3,740934	1	6	1378	485						Untertest2.avi	0	880	547	72	111	1296	379	383	0	Content		1306	374	3096050	452235736
3113	08:43:33.909	00:00:03.112	186	1365,639	491,8865	0,6418864	0,4883234	509,3618	3,780874	3	1366,417	491,3782	0,6418963	0,4883285	509,3618	3,781137	1	6	1366	491						Untertest2.avi	0	880	547	72	111	1296	379	383	0	Content		1294	380	3112674	452252360
3129	08:43:33.925	00:00:03.129	187	1365,917	490,2534	0,6418681	0,4884741	509,2381	3,811084	3	1369,229	488,8965	0,6419052	0,4884894	509,2381	3,811852	1	6	1369	489						Untertest2.avi	0	880	547	72	111	1296	379	383	0	Content		1297	378	3129294	452268980
3146	08:43:33.942	00:00:03.145	188	1364,02	491,4234	0,6418846	0,4886289	509,0811	3,802201	3	1367,444	490,2214	0,6419225	0,4886416	509,0812	3,802986	1	6	1367	490						Untertest2.avi	0	880	547	72	111	1296	379	383	0	Content		1295	379	3145917	452285603
3163	08:43:33.959	00:00:03.162	189	1363,293	479,7315	0,641891	0,4888962	509,0599	3,81452	3	1366,713	478,8036	0,6419287	0,4889017	509,0599	3,815297	1	6	1367	479						Untertest2.avi	0	880	547	72	111	1296	379	383	0	Content		1295	368	3162665	452302351
3179	08:43:33.975	00:00:03.179	190	1373,438	486,6447	0,6419477	0,4892013	509,9568	3,831751	3	1373,101	486,6311	0,6419192	0,4892101	509,1201	3,826143	1	6	1373	487						Untertest2.avi	0	880	547	72	111	1296	379	383	0	Content		1301	376	3179286	452318972
3196	08:43:33.992	00:00:03.195	191	1369,929	485,4404	0,6419565	0,4897328	509,8457	3,814823	3	1371,151	485,1219	0,6419428	0,4897436	508,9608	3,809232	1	6	1371	485						Untertest2.avi	0	880	547	72	111	1296	379	383	0	Content		1299	374	3195909	452335595
3213	08:43:34.009	00:00:03.212	192	1359,459	495,5562	0,6418788	0,4903525	508,8946	3,839705	3	1365,009	493,6151	0,641939	0,4903756	508,8947	3,841034	1	6	1365	494						Untertest2.avi	0	880	547	72	111	1296	379	383	0	Content		1293	383	3212530	452352216
3229	08:43:34.025	00:00:03.229	193	1360,135	502,4665	0,6418506	0,4909558	508,5365	3,862366	3	1364,681	500,7701	0,6419088	0,4909752	508,811	3,86533	1	6	1365	501						Untertest2.avi	0	880	547	72	111	1296	379	383	0	Content		1293	390	3229278	452368964
3246	08:43:34.042	00:00:03.245	194	1364,526	488,2799	0,6418203	0,4913212	508,7033	3,851731	3	1366,535	486,851	0,6418442	0,4913418	508,7034	3,852327	1	6	1367	487						Untertest2.avi	0	880	547	72	111	1296	379	383	0	Content		1295	376	3245900	452385586
3263	08:43:34.059	00:00:03.262	195	1350,742	491,4095	0,6416411	0,4913362	508,0745	3,888546	3	1354,748	489,544	0,6417019	0,4913557	508,5625	3,892884	1	6	1355	490						Untertest2.avi	0	880	547	72	111	1296	379	383	0	Content		1283	379	3262523	452402209
3279	08:43:34.075	00:00:03.279	196	1357,788	492,4879	0,6415819	0,4910818	508,5297	3,831738	3	1360,442	491,0782	0,6416127	0,4911009	508,5298	3,832386	1	6	1360	491						Untertest2.avi	0	880	547	72	111	1296	379	383	0	Content		1288	380	3279146	452418832
3296	08:43:34.092	00:00:03.295	197	1361,647	495,9385	0,6415222	0,4906425	508,4609	3,888527	0	1309,8	557,8557	0,4966876	0,489955	457,871	3,423598	0	6	1336	527						Untertest2.avi	0	880	547	72	111	1296	379	383	0	Content		1264	416	3295892	452435578
3312	08:43:34.108	00:00:03.312	198	1440,484	481,3307	0,644768	0,4896892	520,65	3,975031	0	1497,885	498,9951	0,4838324	0,4893183	509,8285	3,792964	0	6	1469	490						Untertest2.avi	0	880	547	72	111	1296	379	383	0	Content		1397	379	3312471	452452157
3329	08:43:34.125	00:00:03.329	199	1314,368	481,8447	0,6417704	0,4892822	508,4374	3,881263	0	1438,907	495,4173	0,4838936	0,4884768	509,1837	3,780174	0	6	1377	489						Untertest2.avi	0	880	547	72	111	1296	379	383	0	Content		1305	378	3329095	452468781
3346	08:43:34.142	00:00:03.345	200	1196,644	450,1544	0,6434131	0,4872667	508,1599	3,880763	0	1354,541	459,6389	0,485979	0,4864034	511,9547	3,83503	0	7	1276	455						Untertest2.avi	0	880	547	72	111	1045	284	783	0	Content		1204	344	3345846	452485532
3362	08:43:34.158	00:00:03.362	201	1100,512	424,2062	0,6446664	0,4858462	508,262	3,924734	0	1223,355	433,8145	0,4863615	0,485694	508,5243	3,823126	0	7	1162	429						Untertest2.avi	0	880	547	72	111	1045	284	783	0	Content		1090	318	3362464	452502150
3379	08:43:34.175	00:00:03.379	202	1078,62	393,9897	0,6451839	0,4852493	508,2085	3,910835	0	1186,149	412,0037	0,4867739	0,4851943	508,6409	3,82049	0	7	1132	403						Untertest2.avi	0	880	547	72	111	1045	284	783	0	Content		1060	292	3379085	452518771
3396	08:43:34.192	00:00:03.395	203	1068,193	387,4565	0,6454005	0,4851548	508,1409	3,951837	0	1168,408	398,7868	0,486876	0,4851109	508,4358	3,839473	0	7	1118	393						Untertest2.avi	0	880	547	72	111	1045	284	783	0	Content		1046	282	3395713	452535399
3412	08:43:34.208	00:00:03.412	204	1127,3	372,7623	0,6479145	0,4849163	516,2695	3,998293	0	1169,69	400,9482	0,4868151	0,4853756	508,3518	3,877692	0	7	1148	387						Untertest2.avi	0	880	547	72	111	1045	284	783	0	Content		1076	276	3412456	452552142
3429	08:43:34.225	00:00:03.429	205	1124,717	372,0659	0,6487162	0,4850678	518,6462	4,002918	0	1175,868	398,3942	0,4868281	0,4855362	508,2857	3,854855	0	7	1150	385						Untertest2.avi	0	880	547	72	111	1045	284	783	0	Content		1078	274	3429080	452568766
3446	08:43:34.242	00:00:03.445	206	1070,069	385,4091	0,6458298	0,4856082	507,6784	3,943703	0	1169,794	403,4339	0,486868	0,4856097	508,2393	3,858681	0	7	1120	394						Untertest2.avi	0	880	547	72	111	1045	284	783	0	Content		1048	283	3445703	452585389
3462	08:43:34.258	00:00:03.462	207	1072,522	383,2797	0,6460174	0,4854438	507,6877	3,940015	0	1163,185	406,5552	0,4869252	0,4854401	508,2001	3,849975	0	7	1118	395						Untertest2.avi	0	880	547	72	111	1045	284	783	0	Content		1046	284	3462330	452602016
3479	08:43:34.275	00:00:03.479	208	1065,963	382,6389	0,6461369	0,485244	507,872	3,927577	0	1163,525	402,6937	0,4869972	0,4852177	508,235	3,842893	0	7	1115	393						Untertest2.avi	0	880	547	72	111	1045	284	783	0	Content		1043	282	3479070	452618756
3496	08:43:34.292	00:00:03.495	209	1073,667	386,4878	0,6462821	0,485322	507,6423	3,957726	0	1164,201	410,3479	0,4870808	0,4852217	508,2124	3,860381	0	7	1119	398						Untertest2.avi	0	880	547	72	111	1045	284	783	0	Content		1047	287	3495696	452635382
3512	08:43:34.308	00:00:03.512	210	1128,039	359,726	0,6507089	0,4849105	523,1809	4,108222	0	1165,926	402,9614	0,4871306	0,4853119	508,2566	3,883705	0	7	1147	381						Untertest2.avi	0	880	547	72	111	1045	284	783	0	Content		1075	270	3512320	452652006
3529	08:43:34.325	00:00:03.528	211	1127,273	360,988	0,6494585	0,4849526	518,2448	4,038908	0	1166,944	403,1755	0,48717	0,4853615	508,3855	3,862328	0	7	1147	382						Untertest2.avi	0	880	547	72	111	1045	284	783	0	Content		1075	271	3528940	452668626
3546	08:43:34.342	00:00:03.545	212	1048,18	378,3401	0,6450228	0,4860402	517,0428	4,034477	0	1176,657	407,5573	0,4871794	0,4854703	508,3731	3,873533	0	7	1112	393						Untertest2.avi	0	880	547	72	111	1045	284	783	0	Content		1040	282	3545686	452685372
3562	08:43:34.358	00:00:03.562	213	1051,484	362,6585	0,6449874	0,4860706	517,5761	4,032702	0	1168,569	406,6395	0,4871972	0,4855584	508,3561	3,90011	0	7	1110	385						Untertest2.avi	0	880	547	72	111	1045	284	783	0	Content		1038	274	3562308	452701994
3579	08:43:34.375	00:00:03.578	214	1128	361,2955	0,6495759	0,4850873	518,4094	4,067626	0	1172,056	402,2578	0,4872272	0,4855695	508,3869	3,890535	0	7	1150	382						Untertest2.avi	0	880	547	72	111	1045	284	783	0	Content		1078	271	3578929	452718615
3596	08:43:34.392	00:00:03.595	215	1144,94	356,3536	0,6501964	0,4849708	520,4453	4,067219	0	1165,64	405,7373	0,4872817	0,4854957	508,4336	3,930518	0	7	1155	381						Untertest2.avi	0	880	547	72	111	1045	284	783	0	Content		1083	270	3595551	452735237
3612	08:43:34.408	00:00:03.612	216	1075,663	382,5249	0,6467344	0,4852879	507,7037	3,98431	0	1160,363	408,6001	0,4873506	0,4853024	508,4336	3,879273	0	7	1118	396						Untertest2.avi	0	880	547	72	111	1045	284	783	0	Content		1046	285	3612305	452751991
3629	08:43:34.425	00:00:03.628	217	1067,525	382,2728	0,6468043	0,4850199	507,9744	3,957527	0	1171,828	405,439	0,4874043	0,4850639	508,4464	3,906518	0	7	1120	394						Untertest2.avi	0	880	547	72	111	1045	284	783	0	Content		1048	283	3628920	452768606
3646	08:43:34.442	00:00:03.645	218	1079,248	386,8694	0,6468589	0,4849814	507,881	3,981136	0	1165,27	405,2915	0,48745	0,4850162	508,4403	3,940147	0	7	1122	396						Untertest2.avi	0	880	547	72	111	1045	284	783	0	Content		1050	285	3645545	452785231
3662	08:43:34.458	00:00:03.662	219	1121,553	364,5243	0,6512282	0,4845494	523,5063	4,108596	0	1166,345	405,4684	0,4874648	0,4851166	508,4113	3,87134	0	7	1144	385						Untertest2.avi	0	880	547	72	111	1045	284	783	0	Content		1072	274	3662162	452801848
3679	08:43:34.475	00:00:03.678	220	1130,642	363,3892	0,6513838	0,4844977	523,9424	4,057276	0	1165,739	408,2307	0,4874952	0,4851129	508,511	3,87453	0	7	1148	386						Untertest2.avi	0	880	547	72	111	1045	284	783	0	Content		1076	275	3678912	452818598
3696	08:43:34.492	00:00:03.695	221	1080,606	382,9038	0,6469855	0,4849446	508,0717	3,874787	0	1173,809	403,3846	0,4875606	0,4850366	508,7046	3,887321	0	7	1127	393						Untertest2.avi	0	880	547	72	111	1045	284	783	0	Content		1055	282	3695533	452835219
3712	08:43:34.508	00:00:03.712	222	1081,31	379,8774	0,6470733	0,4849179	507,9774	3,862212	0	1171,571	405,1333	0,4876211	0,4849776	508,6699	3,817613	0	7	1126	393						Untertest2.avi	0	880	547	72	111	1045	284	783	0	Content		1054	282	3712156	452851842
3729	08:43:34.525	00:00:03.728	223	1067,416	387,2401	0,6471825	0,4849164	507,8945	3,84678	0	1166,455	406,2736	0,487716	0,484915	508,6418	3,86768	0	7	1117	397						Untertest2.avi	0	880	547	72	111	1045	284	783	0	Content		1045	286	3728778	452868464
3746	08:43:34.542	00:00:03.745	224	1060,53	374,4885	0,6456931	0,4852887	518,6559	3,84092	0	1164,644	409,1516	0,4878469	0,4848436	508,4746	3,792652	0	7	1113	392						Untertest2.avi	0	880	547	72	111	1045	284	783	0	Content		1041	281	3745522	452885208
3762	08:43:34.558	00:00:03.762	225	1067,981	384,3866	0,6474727	0,4848791	508,2146	3,831972	0	1166,951	406,5033	0,4879993	0,4848174	508,5048	3,762043	0	7	1117	395						Untertest2.avi	0	880	547	72	111	1045	284	783	0	Content		1045	284	3762147	452901833
3779	08:43:34.575	00:00:03.778	226	1069,969	364,1118	0,6453124	0,4852892	522,9427	3,764366	0	1163,492	408,021	0,4881032	0,4848756	508,6466	3,750633	0	7	1117	386						Untertest2.avi	0	880	547	72	111	1045	284	783	0	Content		1045	275	3778767	452918453
3795	08:43:34.591	00:00:03.795	227	1068,702	386,0373	0,6476442	0,4848893	508,2089	3,770245	0	1170,39	406,8909	0,4881459	0,4849379	508,6624	3,755697	0	7	1120	396						Untertest2.avi	0	880	547	72	111	1045	284	783	0	Content		1048	285	3795391	452935077
3812	08:43:34.608	00:00:03.812	228	1065,191	382,3803	0,6476118	0,4849235	508,1665	3,738312	0	1167,504	399,3332	0,4881209	0,4850125	508,6697	3,70583	0	7	1116	391						Untertest2.avi	0	880	547	72	111	1045	284	783	0	Content		1044	280	3812137	452951823
3829	08:43:34.625	00:00:03.828	229	1059,364	383,9868	0,6475598	0,4849699	508,2698	3,734999	0	1165,541	405,834	0,4880765	0,4850665	508,689	3,678429	0	7	1112	395						Untertest2.avi	0	880	547	72	111	1045	284	783	0	Content		1040	284	3828759	452968445
3845	08:43:34.641	00:00:03.845	230	1059,478	389,4232	0,647546	0,4849534	508,2738	3,722772	0	1167,871	410,4121	0,4880598	0,4850662	508,6886	3,674188	0	7	1114	400						Untertest2.avi	0	880	547	72	111	1045	284	783	0	Content		1042	289	3845380	452985066
3862	08:43:34.658	00:00:03.862	231	1066,088	384,0195	0,6475944	0,4849212	508,1706	3,671277	0	1161,619	410,0182	0,4880856	0,4850287	508,7248	3,633293	0	7	1114	397						Untertest2.avi	0	880	547	72	111	1045	284	783	0	Content		1042	286	3862003	453001689
3879	08:43:34.675	00:00:03.878	232	1056,873	391,447	0,6476776	0,4849749	508,3791	3,701948	0	1158,555	408,9156	0,488141	0,4850203	508,7079	3,60114	0	7	1108	400						Untertest2.avi	0	880	547	72	111	1045	284	783	0	Content		1036	289	3878750	453018436
3895	08:43:34.691	00:00:03.895	233	1054,91	389,199	0,6477568	0,4850858	508,4234	3,68476	0	1170,783	405,3855	0,488212	0,4851435	508,7558	3,594001	0	7	1113	397						Untertest2.avi	0	880	547	72	111	1045	284	783	0	Content		1041	286	3895373	453035059
3912	08:43:34.708	00:00:03.911	234	1065,21	393,5126	0,6478696	0,4852392	508,2802	3,634609	0	1162,863	410,6332	0,488298	0,4852262	508,7574	3,601183	0	7	1114	402						Untertest2.avi	0	880	547	72	111	1045	284	783	0	Content		1042	291	3911995	453051681
3929	08:43:34.725	00:00:03.928	235	1058,602	389,2916	0,6479665	0,4853779	508,3603	3,645754	0	1167,736	404,2955	0,488414	0,4853153	508,847	3,580353	0	7	1113	397						Untertest2.avi	0	880	547	72	111	1045	284	783	0	Content		1041	286	3928742	453068428
3945	08:43:34.741	00:00:03.945	236	1059,805	388,8172	0,6480557	0,4854316	508,2393	3,620584	0	1173,075	402,7483	0,4885123	0,4853824	508,9494	3,542723	0	7	1116	396						Untertest2.avi	0	880	547	72	111	1045	284	783	0	Content		1044	285	3945362	453085048
3962	08:43:34.758	00:00:03.961	237	1060,189	393,2313	0,6480966	0,4854074	508,2904	3,621364	0	1170,076	408,1082	0,4885532	0,4853961	508,9878	3,532547	0	7	1115	401						Untertest2.avi	0	880	547	72	111	1045	284	783	0	Content		1043	290	3961985	453101671
3979	08:43:34.775	00:00:03.978	238	1071,906	383,4322	0,6480881	0,4853328	508,2969	3,599548	0	1174,759	402,9103	0,4885323	0,4853574	509,008	3,540293	0	7	1123	393						Untertest2.avi	0	880	547	72	111	1045	284	783	0	Content		1051	282	3978608	453118294
3995	08:43:34.791	00:00:03.995	239	1054,655	390,6086	0,6479949	0,4851699	508,5556	3,61817	0	1168,927	409,0244	0,4884856	0,4852766	509,0376	3,518183	0	7	1112	400						Untertest2.avi	0	880	547	72	111	1045	284	783	0	Content		1040	289	3995354	453135040
4012	08:43:34.808	00:00:04.011	240	1063,244	387,369	0,647955	0,4851104	508,5849	3,557536	0	1163,186	409,4761	0,4884326	0,4852014	509,0184	3,523471	0	7	1113	398						Untertest2.avi	0	880	547	72	111	1045	284	783	0	Content		1041	287	4011977	453151663
4029	08:43:34.825	00:00:04.028	241	1061,841	389,7974	0,6479203	0,485061	508,6323	3,614808	0	1165,91	412,0636	0,4884179	0,4851357	509,0749	3,497282	0	7	1114	401						Untertest2.avi	0	880	547	72	111	1045	284	783	0	Content		1042	290	4028597	453168283
4045	08:43:34.841	00:00:04.045	242	1062,07	386,0952	0,6479017	0,4851293	508,6364	3,532225	0	1170,191	401,5324	0,4883951	0,4852206	509,0357	3,449752	0	7	1116	394						Untertest2.avi	0	880	547	72	111	1045	284	783	0	Content		1044	283	4045220	453184906
4062	08:43:34.858	00:00:04.061	243	1063,812	394,9776	0,6479176	0,4853818	508,5683	3,566422	0	1164,181	405,9811	0,4883818	0,4853988	509,1004	3,460373	0	7	1114	400						Untertest2.avi	0	880	547	72	111	1045	284	783	0	Content		1042	289	4061967	453201653
4079	08:43:34.875	00:00:04.078	244	1056,313	391,9706	0,6479267	0,4855975	508,5441	3,536017	0	1169,737	404,7061	0,4884186	0,4856048	509,1551	3,430384	0	7	1113	398						Untertest2.avi	0	880	547	72	111	1045	284	783	0	Content		1041	287	4078591	453218277
4095	08:43:34.891	00:00:04.095	245	1064,654	394,8049	0,6479231	0,4858123	508,6928	3,49743	0	1177,468	407,6068	0,488481	0,4858154	509,1401	3,422965	0	7	1121	401						Untertest2.avi	0	880	547	72	111	1045	284	783	0	Content		1049	290	4095211	453234897
4112	08:43:34.908	00:00:04.111	246	1056,07	409,6505	0,6480376	0,4862846	508,6119	3,485706	0	1158,772	434,8394	0,4886636	0,4862097	509,1489	3,449367	0	7	1107	422						Untertest2.avi	0	880	547	72	111	1045	284	783	0	Content		1035	311	4111835	453251521
4129	08:43:34.925	00:00:04.128	247	1058,667	424,3209	0,6480439	0,4869066	508,6344	3,415569	0	1155,511	458,9136	0,4889815	0,486768	509,2299	3,404955	0	8	1107	442						Untertest2.avi	0	880	547	72	111	975	472	100	0	Content		1035	331	4128581	453268267
4145	08:43:34.941	00:00:04.145	248	1051,688	479,9241	0,6481161	0,4881423	508,735	3,455814	0	1118,387	510,9969	0,4895505	0,487876	509,1291	3,419227	0	8	1085	495						Untertest2.avi	0	880	547	72	111	975	472	100	0	Content		1013	384	4145204	453284890
4162	08:43:34.958	00:00:04.161	249	1031,049	540,1483	0,6483752	0,4897416	508,7177	3,457055	0	1090,683	572,616	0,490411	0,4890782	509,3913	3,381708	0	8	1061	556						Untertest2.avi	0	880	547	72	111	975	472	100	0	Content		989	445	4161825	453301511
4178	08:43:34.974	00:00:04.178	250	1014,362	593,798	0,6485348	0,4913824	508,956	3,448227	0	1053,204	627,0364	0,4912346	0,4903343	509,3161	3,417064	0	8	1034	610						Untertest2.avi	0	880	547	72	111	975	472	100	0	Content		962	499	4178449	453318135
4195	08:43:34.991	00:00:04.195	251	994,4807	645,7618	0,648813	0,492819	508,9848	3,384195	0	1011,321	672,9805	0,4922034	0,4915315	509,3963	3,422145	0	8	1003	659						Untertest2.avi	0	880	547	72	111	975	472	100	0	Content		931	548	4195194	453334880
4212	08:43:35.008	00:00:04.211	252	968,0315	674,6205	0,649201	0,4939491	509,2192	3,504515	0	-1024	-768	-1	-1	-1	-1	4	8	968	675						Untertest2.avi	0	880	547	72	111	975	472	100	0	Content		896	564	4211817	453351503
4228	08:43:35.024	00:00:04.228	253	-1024	-768	-1	-1	-1	-1	4	-1024	-768	-1	-1	-1	-1	4		0	0						Untertest2.avi	0	880	547	72	111				0	Content		-72	-111	4228438	453368124
4245	08:43:35.041	00:00:04.245	254	-1024	-768	-1	-1	-1	-1	4	-1024	-768	-1	-1	-1	-1	4		0	0						Untertest2.avi	0	880	547	72	111				0	Content		-72	-111	4245060	453384746
4262	08:43:35.058	00:00:04.261	255	-1024	-768	-1	-1	-1	-1	4	-1024	-768	-1	-1	-1	-1	4		0	0						Untertest2.avi	0	880	547	72	111				0	Content		-72	-111	4261806	453401492
4278	08:43:35.074	00:00:04.278	256	-1024	-768	-1	-1	-1	-1	4	-1024	-768	-1	-1	-1	-1	4		0	0						Untertest2.avi	0	880	547	72	111				0	Content		-72	-111	4278427	453418113
4295	08:43:35.091	00:00:04.295	257	-1024	-768	-1	-1	-1	-1	4	-1024	-768	-1	-1	-1	-1	4		0	0						Untertest2.avi	0	880	547	72	111				0	Content		-72	-111	4295049	453434735
4312	08:43:35.108	00:00:04.311	258	-1024	-768	-1	-1	-1	-1	4	-1024	-768	-1	-1	-1	-1	4		0	0						Untertest2.avi	0	880	547	72	111				0	Content		-72	-111	4311671	453451357
4328	08:43:35.124	00:00:04.328	259	-1024	-768	-1	-1	-1	-1	4	-1024	-768	-1	-1	-1	-1	4		0	0						Untertest2.avi	0	880	547	72	111				0	Content		-72	-111	4328419	453468105
4345	08:43:35.141	00:00:04.345	260	-1024	-768	-1	-1	-1	-1	4	-1024	-768	-1	-1	-1	-1	4		0	0						Untertest2.avi	0	880	547	72	111				0	Content		-72	-111	4345043	453484729
4362	08:43:35.158	00:00:04.361	261	-1024	-768	-1	-1	-1	-1	4	-1024	-768	-1	-1	-1	-1	4		0	0						Untertest2.avi	0	880	547	72	111				0	Content		-72	-111	4361663	453501349
4378	08:43:35.174	00:00:04.378	262	-1024	-768	-1	-1	-1	-1	4	-1024	-768	-1	-1	-1	-1	4		0	0						Untertest2.avi	0	880	547	72	111				0	Content		-72	-111	4378289	453517975
4395	08:43:35.191	00:00:04.395	263	-1024	-768	-1	-1	-1	-1	4	-1024	-768	-1	-1	-1	-1	4		0	0						Untertest2.avi	0	880	547	72	111				0	Content		-72	-111	4395032	453534718
4412	08:43:35.208	00:00:04.411	264	-1024	-768	-1	-1	-1	-1	4	-1024	-768	-1	-1	-1	-1	4		0	0						Untertest2.avi	0	880	547	72	111				0	Content		-72	-111	4411656	453551342
4428	08:43:35.224	00:00:04.428	265	-1024	-768	-1	-1	-1	-1	4	-1024	-768	-1	-1	-1	-1	4		0	0						Untertest2.avi	0	880	547	72	111				0	Content		-72	-111	4428302	453567988
4445	08:43:35.241	00:00:04.444	266	-1024	-768	-1	-1	-1	-1	4	-1024	-768	-1	-1	-1	-1	4		0	0						Untertest2.avi	0	880	547	72	111				0	Content		-72	-111	4444909	453584595
4462	08:43:35.258	00:00:04.461	267	-1024	-768	-1	-1	-1	-1	4	-1024	-768	-1	-1	-1	-1	4		0	0						Untertest2.avi	0	880	547	72	111				0	Content		-72	-111	4461648	453601334
4478	08:43:35.274	00:00:04.478	268	-1024	-768	-1	-1	-1	-1	4	-1024	-768	-1	-1	-1	-1	4		0	0						Untertest2.avi	0	880	547	72	111				0	Content		-72	-111	4478272	453617958
4495	08:43:35.291	00:00:04.494	269	-1024	-768	-1	-1	-1	-1	4	-1024	-768	-1	-1	-1	-1	4		0	0						Untertest2.avi	0	880	547	72	111				0	Content		-72	-111	4494891	453634577
4512	08:43:35.308	00:00:04.511	270	-1024	-768	-1	-1	-1	-1	4	-1024	-768	-1	-1	-1	-1	4		0	0						Untertest2.avi	0	880	547	72	111				0	Content		-72	-111	4511508	453651194
4530	08:43:35.326	00:00:04.530	271	-1024	-768	-1	-1	-1	-1	4	-1024	-768	-1	-1	-1	-1	4		0	0						Untertest2.avi	0	880	547	72	111				0	Content		-72	-111	4530085	453669771
4545	08:43:35.341	00:00:04.544	272	-1024	-768	-1	-1	-1	-1	4	-1024	-768	-1	-1	-1	-1	4		0	0						Untertest2.avi	0	880	547	72	111				0	Content		-72	-111	4544880	453684566
4562	08:43:35.358	00:00:04.561	273	-1024	-768	-1	-1	-1	-1	4	-1024	-768	-1	-1	-1	-1	4		0	0						Untertest2.avi	0	880	547	72	111				0	Content		-72	-111	4561626	453701312
4578	08:43:35.374	00:00:04.578	274	-1024	-768	-1	-1	-1	-1	4	-1024	-768	-1	-1	-1	-1	4		0	0						Untertest2.avi	0	880	547	72	111				0	Content		-72	-111	4578244	453717930
4595	08:43:35.391	00:00:04.594	275	-1024	-768	-1	-1	-1	-1	4	-1024	-768	-1	-1	-1	-1	4		0	0						Untertest2.avi	0	880	547	72	111				0	Content		-72	-111	4594866	453734552
4611	08:43:35.407	00:00:04.611	276	-1024	-768	-1	-1	-1	-1	4	-1024	-768	-1	-1	-1	-1	4		0	0						Untertest2.avi	0	880	547	72	111				0	Content		-72	-111	4611485	453751171
4628	08:43:35.424	00:00:04.628	277	-1024	-768	-1	-1	-1	-1	4	-1024	-768	-1	-1	-1	-1	4		0	0						Untertest2.avi	0	880	547	72	111				0	Content		-72	-111	4628109	453767795
4645	08:43:35.441	00:00:04.645	278	-1024	-768	-1	-1	-1	-1	4	-1024	-768	-1	-1	-1	-1	4		0	0						Untertest2.avi	0	880	547	72	111				0	Content		-72	-111	4645302	453784988
4663	08:43:35.459	00:00:04.662	279	-1024	-768	-1	-1	-1	-1	4	-1024	-768	-1	-1	-1	-1	4		0	0						Untertest2.avi	0	880	547	72	111				0	Content		-72	-111	4662673	453802359
4680	08:43:35.476	00:00:04.679	280	-1024	-768	-1	-1	-1	-1	4	-1024	-768	-1	-1	-1	-1	4		0	0						Untertest2.avi	0	880	547	72	111				0	Content		-72	-111	4679917	453819603
4695	08:43:35.491	00:00:04.694	281	-1024	-768	-1	-1	-1	-1	4	-1024	-768	-1	-1	-1	-1	4		0	0						Untertest2.avi	0	880	547	72	111				0	Content		-72	-111	4694714	453834400
4711	08:43:35.507	00:00:04.711	282	-1024	-768	-1	-1	-1	-1	4	-1024	-768	-1	-1	-1	-1	4		0	0						Untertest2.avi	0	880	547	72	111				0	Content		-72	-111	4711462	453851148
4728	08:43:35.524	00:00:04.728	283	-1024	-768	-1	-1	-1	-1	4	-1024	-768	-1	-1	-1	-1	4		0	0						Untertest2.avi	0	880	547	72	111				0	Content		-72	-111	4728208	453867894
4745	08:43:35.541	00:00:04.744	284	-1024	-768	-1	-1	-1	-1	4	-1024	-768	-1	-1	-1	-1	4		0	0						Untertest2.avi	0	880	547	72	111				0	Content		-72	-111	4744708	453884394
4761	08:43:35.557	00:00:04.761	285	-1024	-768	-1	-1	-1	-1	4	-1024	-768	-1	-1	-1	-1	4		0	0						Untertest2.avi	0	880	547	72	111				0	Content		-72	-111	4761452	453901138
4778	08:43:35.574	00:00:04.778	286	-1024	-768	-1	-1	-1	-1	4	-1024	-768	-1	-1	-1	-1	4		0	0						Untertest2.avi	0	880	547	72	111				0	Content		-72	-111	4778074	453917760
4795	08:43:35.591	00:00:04.795	287	-1024	-768	-1	-1	-1	-1	4	-1024	-768	-1	-1	-1	-1	4		0	0						Untertest2.avi	0	880	547	72	111				0	Content		-72	-111	4795137	453934823
4811	08:43:35.607	00:00:04.811	288	1131,036	674,274	0,6470941	0,4888406	524,4222	3,511388	3	1131,036	674,274	0,6470941	0,4888406	524,4222	3,511388	1	9	1131	674						Untertest2.avi	0	880	547	72	111	990	560	150	0	Content		1059	563	4811305	453950991
4828	08:43:35.624	00:00:04.827	289	1098,654	665,8592	0,6454746	0,4887898	518,3677	3,538729	3	1098,654	665,8592	0,6454746	0,4887898	518,3677	3,538729	1	9	1099	666						Untertest2.avi	0	880	547	72	111	990	560	150	0	Content		1027	555	4827935	453967621
4845	08:43:35.641	00:00:04.844	290	1082,973	682,4887	0,643496	0,4890521	518,3676	3,536482	3	1058,519	683,7222	0,6427606	0,4890606	508,0573	3,468809	1	9	1059	684						Untertest2.avi	0	880	547	72	111	990	560	150	0	Content		987	573	4844683	453984369
4861	08:43:35.657	00:00:04.861	291	1080,146	683,9285	0,6437398	0,4890477	519,5148	3,508909	3	1062,095	682,6249	0,6430441	0,4891139	508,3107	3,436886	1	9	1062	683						Untertest2.avi	0	880	547	72	111	990	560	150	0	Content		990	572	4861308	454000994
4878	08:43:35.674	00:00:04.877	292	1083,808	667,8064	0,6441225	0,4890844	523,5779	3,534274	3	1058,736	667,6559	0,6431807	0,4891523	508,4814	3,437049	1	9	1059	668						Untertest2.avi	0	880	547	72	111	990	560	150	0	Content		987	557	4877926	454017612
4895	08:43:35.691	00:00:04.894	293	1084,64	676,9633	0,6442298	0,489082	523,5736	3,49977	3	1061,557	676,661	0,6433071	0,4891394	508,4049	3,403151	1	9	1062	677						Untertest2.avi	0	880	547	72	111	990	560	150	0	Content		990	566	4894551	454034237
4911	08:43:35.707	00:00:04.911	294	1048,247	681,2362	0,643316	0,4890589	508,5314	3,451881	3	1055,178	679,8642	0,6434035	0,4890811	508,5315	3,452532	1	9	1055	680						Untertest2.avi	0	880	547	72	111	990	560	150	0	Content		983	569	4911297	454050983
4928	08:43:35.724	00:00:04.927	295	1053,323	670,3298	0,6434633	0,4889744	508,2724	3,441077	3	1059,349	668,9417	0,6435398	0,4889984	508,2725	3,441753	1	9	1059	669						Untertest2.avi	0	880	547	72	111	990	560	150	0	Content		987	558	4927920	454067606
4945	08:43:35.741	00:00:04.944	296	1051,561	670,2499	0,6432138	0,4889007	508,2578	3,430174	3	1062,154	668,0518	0,6433467	0,4889398	508,2579	3,431271	1	9	1062	668						Untertest2.avi	0	880	547	72	111	990	560	150	0	Content		990	557	4944539	454084225
4961	08:43:35.757	00:00:04.961	297	1198,554	630,2437	0,6417083	0,4874431	508,2578	3,416248	3	1198,554	630,2437	0,6417083	0,4874431	508,2578	3,416248	1	10	1199	630						Untertest2.avi	0	880	547	72	111	1194	433	266	0	Content		1127	519	4961163	454100849
4978	08:43:35.774	00:00:04.977	298	1230,035	576,0958	0,6403646	0,4867212	508,7587	3,383764	3	1238,859	573,9958	0,6404666	0,4867517	508,7588	3,385324	1	10	1239	574						Untertest2.avi	0	880	547	72	111	1194	433	266	0	Content		1167	463	4977910	454117596
4995	08:43:35.791	00:00:04.994	299	1312,442	526,1628	0,6406886	0,4864882	521,3691	3,528601	3	1281,729	533,6774	0,6399415	0,4865302	508,7529	3,446126	1	10	1282	534						Untertest2.avi	0	880	547	72	111	1194	433	266	0	Content		1210	423	4994530	454134216
5011	08:43:35.807	00:00:05.011	300	1316,786	534,1687	0,6402602	0,4868663	517,3486	3,481997	3	1295,62	538,3626	0,6397561	0,4869093	508,8179	3,426534	1	10	1296	538						Untertest2.avi	0	880	547	72	111	1194	433	266	0	Content		1224	427	5011152	454150838
5028	08:43:35.824	00:00:05.027	301	1282,588	544,6653	0,6399916	0,4873898	508,6536	3,398736	3	1285,679	543,9452	0,6400272	0,4873965	508,6537	3,399507	1	10	1286	544						Untertest2.avi	0	880	547	72	111	1194	433	266	0	Content		1214	433	5027774	454167460
5045	08:43:35.841	00:00:05.044	302	1298,826	542,5874	0,640576	0,4876683	516,0313	3,451794	3	1280,394	545,8558	0,6401307	0,4877088	508,6213	3,403853	1	10	1280	546						Untertest2.avi	0	880	547	72	111	1194	433	266	0	Content		1208	435	5044521	454184207
5061	08:43:35.857	00:00:05.061	303	1302,301	537,6722	0,6406372	0,4879333	515,8451	3,439388	3	1283,858	541,0988	0,6401941	0,4879728	508,4651	3,391834	1	10	1284	541						Untertest2.avi	0	880	547	72	111	1194	433	266	0	Content		1212	430	5061144	454200830
5078	08:43:35.874	00:00:05.077	304	1269,295	545,7136	0,6401727	0,4881796	508,572	3,350913	3	1272,797	544,1296	0,6402142	0,4882071	508,572	3,351826	1	10	1273	544						Untertest2.avi	0	880	547	72	111	1194	433	266	0	Content		1201	433	5077766	454217452
5094	08:43:35.890	00:00:05.094	305	1291,678	541,1345	0,6409068	0,4883595	519,491	3,464767	3	1265,671	545,6361	0,6402606	0,4884276	508,667	3,395086	1	10	1266	546						Untertest2.avi	0	880	547	72	111	1194	433	266	0	Content		1194	435	5094390	454234076
5111	08:43:35.907	00:00:05.111	306	1263,463	545,8535	0,6402428	0,4884952	508,6256	3,363378	3	1271,594	543,2542	0,6403366	0,4885365	508,6257	3,3651	1	10	1272	543						Untertest2.avi	0	880	547	72	111	1194	433	266	0	Content		1200	432	5111135	454250821
5128	08:43:35.924	00:00:05.127	307	1263,393	547,4575	0,6403187	0,4882866	508,7109	3,343487	3	1270,898	545,5452	0,640404	0,4883138	508,7109	3,34504	1	10	1271	546						Untertest2.avi	0	880	547	72	111	1194	433	266	0	Content		1199	435	5127756	454267442
5144	08:43:35.940	00:00:05.144	308	1283,39	542,5894	0,6409991	0,4879176	516,7925	3,451348	3	1265,538	545,8693	0,6405316	0,4879648	508,741	3,399677	1	10	1266	546						Untertest2.avi	0	880	547	72	111	1194	433	266	0	Content		1194	435	5144377	454284063
5161	08:43:35.957	00:00:05.161	309	1255,103	553,3786	0,6404917	0,4876246	508,8662	3,388882	3	1261,028	551,0928	0,6405618	0,4876627	508,8663	3,390096	1	10	1261	551						Untertest2.avi	0	880	547	72	111	1194	433	266	0	Content		1189	440	5161000	454300686
5178	08:43:35.974	00:00:05.177	310	1246,221	546,7214	0,6404756	0,4875	508,9409	3,320288	3	1251,702	545,2828	0,6405392	0,4875199	508,941	3,321403	1	10	1252	545						Untertest2.avi	0	880	547	72	111	1194	433	266	0	Content		1180	434	5177746	454317432
5194	08:43:35.990	00:00:05.194	311	1269,136	538,6946	0,641055	0,4872241	516,1684	3,414765	3	1252,02	542,4986	0,6406107	0,4872543	508,7433	3,36746	1	10	1252	542						Untertest2.avi	0	880	547	72	111	1194	433	266	0	Content		1180	431	5194369	454334055
5211	08:43:36.007	00:00:05.210	312	1135,625	493,6555	0,6420551	0,4848767	508,7804	3,376899	0	1196,968	513,5341	0,4864485	0,4886265	518,5055	3,438542	0	10	1166	504						Untertest2.avi	0	880	547	72	111	1194	433	266	0	Content		1094	393	5210993	454350679
5228	08:43:36.024	00:00:05.227	313	1014,316	407,2589	0,6440983	0,481525	508,9818	3,404673	0	1077,842	433,553	0,4880299	0,4861407	516,5548	3,405107	0	11	1046	420						Untertest2.avi	0	880	547	72	111	800	187	699	0	Content		974	309	5227615	454367301
5244	08:43:36.040	00:00:05.244	314	924,8065	397,5239	0,6456254	0,4790171	508,9781	3,438979	0	1077,842	433,553	0,4905396	0,4843564	522,9877	3,405107	0	11	1001	416						Untertest2.avi	0	880	547	72	111	800	187	699	0	Content		929	305	5244360	454384046
5261	08:43:36.057	00:00:05.260	315	-1024	-768	-1	-1	-1	-1	4	-1024	-768	-1	-1	-1	-1	4	11	0	0						Untertest2.avi	0	880	547	72	111	800	187	699	0	Content		-72	-111	5260982	454400668
5278	08:43:36.074	00:00:05.277	316	842,9401	283,3014	0,6469764	0,4768652	509,2194	3,399089	0	907,6951	306,8728	0,4885748	0,4830733	509,3369	3,35395	0	11	875	295						Untertest2.avi	0	880	547	72	111	800	187	699	0	Content		803	184	5277605	454417291
5294	08:43:36.090	00:00:05.294	317	845,7786	278,2132	0,6472996	0,4767919	508,9122	3,442253	0	898,2874	308,7415	0,488717	0,4829554	509,1093	3,368667	0	11	872	293						Untertest2.avi	0	880	547	72	111	800	187	699	0	Content		800	182	5294350	454434036
5311	08:43:36.107	00:00:05.310	318	812,2084	301,3167	0,6477489	0,4768203	508,9686	3,452392	0	872,227	320,4529	0,4888724	0,482843	509,1035	3,36607	0	11	842	311						Untertest2.avi	0	880	547	72	111	800	187	699	0	Content		770	200	5310973	454450659
5328	08:43:36.124	00:00:05.327	319	848,368	279,9424	0,6478216	0,476752	509,2272	3,416738	0	905,3112	299,9537	0,4888213	0,4827325	508,9695	3,362879	0	11	877	290						Untertest2.avi	0	880	547	72	111	800	187	699	0	Content		805	179	5327593	454467279
5344	08:43:36.140	00:00:05.344	320	852,0842	274,063	0,6479685	0,476739	508,8742	3,382956	0	903,5579	305,1663	0,488817	0,4826768	508,8974	3,394459	0	11	878	290						Untertest2.avi	0	880	547	72	111	800	187	699	0	Content		806	179	5344218	454483904
5361	08:43:36.157	00:00:05.360	321	850,5005	277,1843	0,6480762	0,4767396	508,4508	3,434132	0	901,8542	305,0551	0,4887829	0,4825738	508,7802	3,424554	0	11	876	291						Untertest2.avi	0	880	547	72	111	800	187	699	0	Content		804	180	5360962	454500648
5378	08:43:36.174	00:00:05.377	322	852,7867	273,019	0,6481014	0,476678	508,6917	3,422312	0	896,2155	311,3895	0,4887639	0,4824542	508,6936	3,459535	0	11	875	292						Untertest2.avi	0	880	547	72	111	800	187	699	0	Content		803	181	5377584	454517270
5394	08:43:36.190	00:00:05.394	323	836,5192	284,4114	0,6482536	0,4764522	508,6619	3,52125	0	899,4952	303,8408	0,4888332	0,4823196	508,5328	3,449504	0	11	868	294						Untertest2.avi	0	880	547	72	111	800	187	699	0	Content		796	183	5394207	454533893
5411	08:43:36.207	00:00:05.410	324	846,0849	287,5298	0,6484798	0,4761945	508,1174	3,510209	0	895,0399	306,9155	0,4890081	0,4821	508,3036	3,434417	0	11	871	297						Untertest2.avi	0	880	547	72	111	800	187	699	0	Content		799	186	5410873	454550559
5428	08:43:36.224	00:00:05.427	325	841,1021	283,2159	0,6487084	0,4759988	508,3438	3,492412	0	898,7725	313,0963	0,4891659	0,4818768	508,3948	3,486271	0	11	870	298						Untertest2.avi	0	880	547	72	111	800	187	699	0	Content		798	187	5427577	454567263
5444	08:43:36.240	00:00:05.444	326	837,8457	290,2375	0,64895	0,4758385	508,3673	3,53123	0	903,4954	310,7564	0,489338	0,4816689	508,1967	3,469356	0	11	871	300						Untertest2.avi	0	880	547	72	111	800	187	699	0	Content		799	189	5444200	454583886
5461	08:43:36.257	00:00:05.460	327	845,5712	291,9703	0,6492798	0,4756043	507,7726	3,476691	0	904,0717	304,3799	0,4895165	0,4815665	508,2437	3,412302	0	11	875	298						Untertest2.avi	0	880	547	72	111	800	187	699	0	Content		803	187	5460875	454600561
5477	08:43:36.273	00:00:05.477	328	854,1603	282,9641	0,6495219	0,4755541	507,9297	3,428702	0	890,384	314,8691	0,489714	0,481505	507,9431	3,474508	0	11	872	299						Untertest2.avi	0	880	547	72	111	800	187	699	0	Content		800	188	5477448	454617134
5494	08:43:36.290	00:00:05.494	329	852,9042	287,0089	0,6498159	0,4754446	507,7403	3,424621	0	902,6831	301,524	0,4899708	0,4814402	507,9133	3,381381	0	11	878	294						Untertest2.avi	0	880	547	72	111	800	187	699	0	Content		806	183	5494192	454633878
5511	08:43:36.307	00:00:05.510	330	849,9998	287,0673	0,6501042	0,475327	507,9999	3,403801	0	891,3751	302,5955	0,4902075	0,4813269	507,7851	3,355837	0	11	871	295						Untertest2.avi	0	880	547	72	111	800	187	699	0	Content		799	184	5510826	454650512
5527	08:43:36.323	00:00:05.527	331	845,9807	275,2862	0,6503175	0,4750836	507,9205	3,337943	0	897,8017	299,9686	0,4904487	0,4810956	507,7335	3,287087	0	11	872	288						Untertest2.avi	0	880	547	72	111	800	187	699	0	Content		800	177	5527437	454667123
5544	08:43:36.340	00:00:05.544	332	855,5546	287,3298	0,6506399	0,4747996	507,468	3,283173	0	896,202	313,4719	0,4906466	0,4808636	507,6563	3,301398	0	11	876	300						Untertest2.avi	0	880	547	72	111	800	187	699	0	Content		804	189	5544056	454683742
5561	08:43:36.357	00:00:05.560	333	844,7803	288,7825	0,6507931	0,4746242	507,5007	3,321072	0	896,2231	307,6915	0,4908292	0,4807121	507,6874	3,247864	0	11	871	298						Untertest2.avi	0	880	547	72	111	800	187	699	0	Content		799	187	5560816	454700502
5577	08:43:36.373	00:00:05.577	334	852,1082	292,5702	0,6509998	0,4745899	507,0884	3,266742	0	886,5659	312,8387	0,4910013	0,4806662	507,4835	3,214504	0	11	869	303						Untertest2.avi	0	880	547	72	111	800	187	699	0	Content		797	192	5577425	454717111
5594	08:43:36.390	00:00:05.594	335	851,2096	280,746	0,6511097	0,4748331	507,5121	3,201925	0	903,4185	307,3345	0,491103	0,4808166	507,4892	3,169993	0	11	877	294						Untertest2.avi	0	880	547	72	111	800	187	699	0	Content		805	183	5594048	454733734
5611	08:43:36.407	00:00:05.610	336	845,6271	288,5233	0,6512655	0,4751733	507,3053	3,171621	0	898,9786	313,9619	0,4912691	0,4811314	507,4491	3,222483	0	11	872	301						Untertest2.avi	0	880	547	72	111	800	187	699	0	Content		800	190	5610668	454750354
5627	08:43:36.423	00:00:05.627	337	853,4915	287,8193	0,6515256	0,475229	507,1288	3,190098	0	886,7927	310,1354	0,4914248	0,481175	507,4114	3,145282	0	11	870	299						Untertest2.avi	0	880	547	72	111	800	187	699	0	Content		798	188	5627416	454767102
5644	08:43:36.440	00:00:05.644	338	847,7072	287,709	0,6517597	0,4751513	507,3032	3,175781	0	891,063	311,3536	0,4916632	0,4810544	507,2267	3,069896	0	11	869	300						Untertest2.avi	0	880	547	72	111	800	187	699	0	Content		797	189	5644040	454783726
5661	08:43:36.457	00:00:05.660	339	849,9554	291,7139	0,6519899	0,4748721	507,5561	3,132854	0	886,746	319,1785	0,4918579	0,4807772	507,3497	3,128887	0	11	868	305						Untertest2.avi	0	880	547	72	111	800	187	699	0	Content		796	194	5660659	454800345
5677	08:43:36.473	00:00:05.677	340	844,9702	287,4576	0,6521287	0,4746994	507,3752	3,085001	0	885,8966	312,606	0,4919654	0,4806174	507,3868	3,047981	0	11	865	300						Untertest2.avi	0	880	547	72	111	800	187	699	0	Content		793	189	5677281	454816967
5694	08:43:36.490	00:00:05.694	341	842,197	287,0714	0,6521718	0,474723	507,3982	3,09207	0	891,6701	305,4389	0,4920759	0,4806349	507,2513	2,99859	0	11	867	296						Untertest2.avi	0	880	547	72	111	800	187	699	0	Content		795	185	5694026	454833712
5711	08:43:36.507	00:00:05.710	342	848,9803	281,0354	0,6521919	0,4747201	507,4261	3,020049	0	889,2888	317,0237	0,4920955	0,4806596	507,265	3,019445	0	11	869	299						Untertest2.avi	0	880	547	72	111	800	187	699	0	Content		797	188	5710650	454850336
5727	08:43:36.523	00:00:05.727	343	850,1111	276,1077	0,6521857	0,4747304	507,3835	3,023961	0	898,7591	314,0621	0,4920778	0,480651	507,2369	2,978423	0	11	874	295						Untertest2.avi	0	880	547	72	111	800	187	699	0	Content		802	184	5727274	454866960
5744	08:43:36.540	00:00:05.743	344	849,6074	284,3622	0,6521687	0,4747505	507,3805	3,015953	0	894,806	299,9792	0,4919936	0,4806532	507,3868	2,911918	0	11	872	292						Untertest2.avi	0	880	547	72	111	800	187	699	0	Content		800	181	5743893	454883579
5761	08:43:36.557	00:00:05.760	345	839,8399	297,3009	0,6521519	0,4746843	507,3866	3,035532	0	886,6971	305,8638	0,4919826	0,480578	507,4234	2,942194	0	11	863	302						Untertest2.avi	0	880	547	72	111	800	187	699	0	Content		791	191	5760640	454900326
5777	08:43:36.573	00:00:05.777	346	842,1702	296,5548	0,6521841	0,4745576	507,4161	3,017215	0	884,5179	302,2189	0,4920048	0,4804072	507,4237	2,921892	0	11	863	299						Untertest2.avi	0	880	547	72	111	800	187	699	0	Content		791	188	5777260	454916946
5794	08:43:36.590	00:00:05.793	347	844,9202	276,0652	0,6522613	0,4744341	507,4176	2,963224	0	880,5451	319,1769	0,4921219	0,4802991	507,3593	2,922019	0	11	863	298						Untertest2.avi	0	880	547	72	111	800	187	699	0	Content		791	187	5793881	454933567
5811	08:43:36.607	00:00:05.810	348	844,1045	286,2636	0,6523281	0,474517	507,3552	2,992142	0	920,3408	309,8922	0,4921807	0,4800464	507,3593	2,888866	0	11	882	298						Untertest2.avi	0	880	547	72	111	800	187	699	0	Content		810	187	5810504	454950190
5827	08:43:36.623	00:00:05.827	349	847,6659	282,3777	0,6524486	0,4745626	507,1635	2,947532	0	919,8101	303,8643	0,492261	0,4801483	507,3593	2,90846	0	11	884	293						Untertest2.avi	0	880	547	72	111	800	187	699	0	Content		812	182	5827250	454966936
5844	08:43:36.640	00:00:05.843	350	840,7432	281,3798	0,6524714	0,4746288	507,1755	2,939156	0	893,3542	310,3725	0,4923517	0,4805613	507,6256	2,875033	0	11	867	296						Untertest2.avi	0	880	547	72	111	800	187	699	0	Content		795	185	5843873	454983559
5860	08:43:36.656	00:00:05.860	351	851,7401	279,7024	0,6524503	0,4746273	507,1712	2,896593	0	894,82	303,2106	0,4923108	0,4805626	507,6243	2,80309	0	11	873	291						Untertest2.avi	0	880	547	72	111	800	187	699	0	Content		801	180	5860493	455000179
5877	08:43:36.673	00:00:05.877	352	843,3937	285,251	0,6523146	0,4745511	507,4245	2,934156	0	916,8474	304,928	0,4922167	0,4801257	507,6244	2,846134	0	11	880	295						Untertest2.avi	0	880	547	72	111	800	187	699	0	Content		808	184	5877116	455016802
5894	08:43:36.690	00:00:05.893	353	844,6483	289,1687	0,6522365	0,4743953	507,5919	2,929456	0	885,1367	308,2184	0,4920596	0,4802967	507,6837	2,836058	0	11	865	299						Untertest2.avi	0	880	547	72	111	800	187	699	0	Content		793	188	5893863	455033549
5910	08:43:36.706	00:00:05.910	354	793,9918	289,7554	0,6530193	0,474101	507,7267	2,943834	0	836,7901	319,6038	0,4928396	0,4800355	507,333	2,82297	0	11	815	305						Untertest2.avi	0	880	547	72	111	800	187	699	0	Content		743	194	5910487	455050173
5927	08:43:36.723	00:00:05.927	355	715,7665	279,7875	0,6546168	0,4736646	507,6904	2,856109	0	788,7983	315,6425	0,494324	0,4795015	507,333	2,807349	0	12	752	298						Untertest2.avi	0	880	547	72	111	605	186	400	0	Content		680	187	5927108	455066794
5944	08:43:36.740	00:00:05.943	356	683,7204	285,5323	0,655614	0,4735166	507,9409	2,889697	0	722,5167	305,2065	0,4952141	0,4797734	507,6375	2,761921	0	12	703	295						Untertest2.avi	0	880	547	72	111	605	186	400	0	Content		631	184	5943856	455083542
5960	08:43:36.756	00:00:05.960	357	655,311	273,3181	0,6560169	0,4735326	507,7692	2,860553	0	703,4326	316,4808	0,4956687	0,4798437	507,653	2,814464	0	12	679	295						Untertest2.avi	0	880	547	72	111	605	186	400	0	Content		607	184	5960477	455100163
5977	08:43:36.773	00:00:05.977	358	648,9659	277,0338	0,6561768	0,4735361	507,7998	2,842651	0	694,2374	313,1516	0,495801	0,4798304	507,6331	2,750947	0	12	672	295						Untertest2.avi	0	880	547	72	111	605	186	400	0	Content		600	184	5977100	455116786
5994	08:43:36.790	00:00:05.993	359	648,5167	278,6572	0,6561545	0,4734739	507,7978	2,827851	0	688,7148	317,9483	0,4957083	0,4797439	507,6002	2,766721	0	12	669	298						Untertest2.avi	0	880	547	72	111	605	186	400	0	Content		597	187	5993731	455133417
6010	08:43:36.806	00:00:06.010	360	645,7122	278,1986	0,6560896	0,4733381	507,9909	2,87139	0	691,8235	306,2651	0,4956285	0,4795347	507,5129	2,694165	0	12	669	292						Untertest2.avi	0	880	547	72	111	605	186	400	0	Content		597	181	6010470	455150156
6027	08:43:36.823	00:00:06.027	361	652,1719	268,3843	0,6560335	0,4730285	507,6599	2,835217	0	693,0691	306,4191	0,4954883	0,4792826	507,3539	2,735641	0	12	673	287						Untertest2.avi	0	880	547	72	111	605	186	400	0	Content		601	176	6027090	455166776
6044	08:43:36.840	00:00:06.043	362	660,1074	286,2073	0,6559744	0,4728394	507,6085	2,894891	0	695,2034	323,0301	0,4954135	0,479044	507,267	2,753834	0	12	678	305						Untertest2.avi	0	880	547	72	111	605	186	400	0	Content		606	194	6043717	455183403
6060	08:43:36.856	00:00:06.060	363	661,4495	290,2651	0,6559299	0,4728462	507,5592	2,868634	0	692,13	303,7056	0,4952761	0,479034	507,3256	2,722556	0	12	677	297						Untertest2.avi	0	880	547	72	111	605	186	400	0	Content		605	186	6060334	455200020
6077	08:43:36.873	00:00:06.077	364	624,3589	303,225	0,6559819	0,4731942	507,6033	2,823097	0	660,1346	314,6575	0,4953421	0,4792784	507,4342	2,726099	0	12	642	309						Untertest2.avi	0	880	547	72	111	605	186	400	0	Content		570	198	6077081	455216767
6094	08:43:36.890	00:00:06.093	365	-1024	-768	-1	-1	-1	-1	4	-1024	-768	-1	-1	-1	-1	4	12	0	0						Untertest2.avi	0	880	547	72	111	605	186	400	0	Content		-72	-111	6093705	455233391
6110	08:43:36.906	00:00:06.110	366	654,0366	279,9186	0,6559737	0,4736348	507,4727	2,847523	0	695,3309	312,998	0,4952242	0,4798009	507,2361	2,78087	0	12	675	296						Untertest2.avi	0	880	547	72	111	605	186	400	0	Content		603	185	6110324	455250010
6127	08:43:36.923	00:00:06.126	367	651,8202	287,7705	0,6560026	0,4737472	507,4443	2,859919	0	694,0645	300,9066	0,4952495	0,4798503	507,1837	2,753057	0	12	673	294						Untertest2.avi	0	880	547	72	111	605	186	400	0	Content		601	183	6126946	455266632
6144	08:43:36.940	00:00:06.143	368	657,6207	288,9244	0,656029	0,4736127	507,3893	2,885119	0	691,7956	312,9576	0,4952393	0,4797753	507,1214	2,747417	0	12	675	301						Untertest2.avi	0	880	547	72	111	605	186	400	0	Content		603	190	6143695	455283381
6160	08:43:36.956	00:00:06.160	369	652,9097	287,4739	0,6560077	0,4735004	507,4279	2,829505	0	691,5393	298,5251	0,4952095	0,4796024	507,146	2,707404	0	12	672	293						Untertest2.avi	0	880	547	72	111	605	186	400	0	Content		600	182	6160315	455300001
6177	08:43:36.973	00:00:06.176	370	657,1746	292,5005	0,6560076	0,4733942	507,3727	2,947332	0	693,9257	318,6143	0,4951855	0,4795133	507,1736	2,790097	0	12	676	306						Untertest2.avi	0	880	547	72	111	605	186	400	0	Content		604	195	6176938	455316624
6194	08:43:36.990	00:00:06.193	371	660,2325	271,0439	0,6559826	0,4734016	507,3397	2,830169	0	699,6212	311,6602	0,4951302	0,479518	507,1873	2,772765	0	12	680	291						Untertest2.avi	0	880	547	72	111	605	186	400	0	Content		608	180	6193559	455333245
6210	08:43:37.006	00:00:06.210	372	658,2931	271,8428	0,655962	0,4735391	507,3621	2,847296	0	699,2265	317,2098	0,4951012	0,4796136	507,1581	2,802383	0	12	679	295						Untertest2.avi	0	880	547	72	111	605	186	400	0	Content		607	184	6210306	455349992
6227	08:43:37.023	00:00:06.226	373	654,1862	279,4181	0,6559895	0,4736468	507,3801	2,833303	0	687,5563	303,4179	0,4951074	0,4797581	507,1445	2,679971	0	12	671	291						Untertest2.avi	0	880	547	72	111	605	186	400	0	Content		599	180	6226925	455366611
6244	08:43:37.040	00:00:06.243	374	658,7607	277,7778	0,6560277	0,4738076	507,2969	2,841886	0	696,6014	300,6741	0,4951556	0,4798737	507,0809	2,737046	0	12	678	289						Untertest2.avi	0	880	547	72	111	605	186	400	0	Content		606	178	6243549	455383235
6260	08:43:37.056	00:00:06.260	375	662,1652	297,5397	0,6559113	0,4743702	507,2489	2,851867	0	701,6733	325,9565	0,4950274	0,4803195	507,1068	2,760391	0	12	682	312						Untertest2.avi	0	880	547	72	111	605	186	400	0	Content		610	201	6260172	455399858
6277	08:43:37.073	00:00:06.276	376	682,9045	329,0378	0,6552433	0,4753035	507,0045	2,894773	0	731,8893	357,4815	0,4944699	0,4810655	506,9814	2,839099	0	12	707	343						Untertest2.avi	0	880	547	72	111	605	186	400	0	Content		635	232	6276919	455416605
6294	08:43:37.090	00:00:06.293	377	705,093	354,2459	0,654798	0,4762265	506,9702	2,889212	0	755,6932	381,0895	0,4942994	0,4815343	507,2317	2,793634	0	12	730	368						Untertest2.avi	0	880	547	72	111	605	186	400	0	Content		658	257	6293540	455433226
6310	08:43:37.106	00:00:06.310	378	723,4342	377,5566	0,6543241	0,4770924	506,9554	2,896745	0	778,9659	399,3555	0,4941196	0,4821804	507,2948	2,760765	0	12	751	388						Untertest2.avi	0	880	547	72	111	605	186	400	0	Content		679	277	6310163	455449849
6327	08:43:37.123	00:00:06.326	379	746,6353	411,9541	0,653726	0,4782127	507,3074	2,964478	0	794,2693	440,2028	0,4937792	0,4829677	507,3607	2,855769	0	13	770	426						Untertest2.avi	0	880	547	72	111	737	381	117	0	Content		698	315	6326783	455466469
6344	08:43:37.140	00:00:06.343	380	759,9545	428,6584	0,6534535	0,4791144	507,4006	2,978218	0	803,3816	457,3326	0,4937567	0,483617	507,419	2,96614	0	13	782	443						Untertest2.avi	0	880	547	72	111	737	381	117	0	Content		710	332	6343531	455483217
6360	08:43:37.156	00:00:06.360	381	780,3713	448,0851	0,6531305	0,4799805	507,4012	2,954293	0	817,6681	491,6119	0,4937114	0,4842384	507,6257	3,007112	0	13	799	470						Untertest2.avi	0	880	547	72	111	737	381	117	0	Content		727	359	6360153	455499839
6377	08:43:37.173	00:00:06.376	382	790,4839	470,8748	0,6527669	0,4807023	507,4633	2,999468	0	827,3656	512,939	0,4936466	0,4846216	507,8158	3,023262	0	13	809	492						Untertest2.avi	0	880	547	72	111	737	381	117	0	Content		737	381	6376776	455516462
6393	08:43:37.189	00:00:06.393	383	826,43	490,061	0,6525432	0,4813511	507,8181	3,092688	0	853,6691	525,8197	0,493578	0,4850824	508,0883	2,91364	0	13	840	508						Untertest2.avi	0	880	547	72	111	737	381	117	0	Content		768	397	6393398	455533084
6410	08:43:37.206	00:00:06.410	384	850,6158	517,2637	0,652135	0,4820567	507,5833	2,986802	0	883,405	538,7547	0,4932937	0,4855442	508,1714	2,9496	0	13	867	528						Untertest2.avi	0	880	547	72	111	737	381	117	0	Content		795	417	6410141	455549827
6427	08:43:37.223	00:00:06.426	385	855,5462	526,4883	0,6523892	0,4824654	508,0987	2,985015	0	917,211	546,0359	0,4925329	0,4852662	508,5306	2,84302	0	13	886	536						Untertest2.avi	0	880	547	72	111	737	381	117	0	Content		814	425	6426764	455566450
6443	08:43:37.239	00:00:06.443	386	-1024	-768	-1	-1	-1	-1	4	-1024	-768	-1	-1	-1	-1	4		0	0						Untertest2.avi	0	880	547	72	111				0	Content		-72	-111	6443394	455583080
6460	08:43:37.256	00:00:06.460	387	-1024	-768	-1	-1	-1	-1	4	-1024	-768	-1	-1	-1	-1	4		0	0						Untertest2.avi	0	880	547	72	111				0	Content		-72	-111	6460003	455599689
6477	08:43:37.273	00:00:06.476	388	-1024	-768	-1	-1	-1	-1	4	-1024	-768	-1	-1	-1	-1	4		0	0						Untertest2.avi	0	880	547	72	111				0	Content		-72	-111	6476750	455616436
6493	08:43:37.289	00:00:06.493	389	-1024	-768	-1	-1	-1	-1	4	-1024	-768	-1	-1	-1	-1	4		0	0						Untertest2.avi	0	880	547	72	111				0	Content		-72	-111	6493374	455633060
6510	08:43:37.306	00:00:06.509	390	-1024	-768	-1	-1	-1	-1	4	-1024	-768	-1	-1	-1	-1	4		0	0						Untertest2.avi	0	880	547	72	111				0	Content		-72	-111	6509996	455649682
6527	08:43:37.323	00:00:06.526	391	-1024	-768	-1	-1	-1	-1	4	-1024	-768	-1	-1	-1	-1	4		0	0						Untertest2.avi	0	880	547	72	111				0	Content		-72	-111	6526741	455666427
6543	08:43:37.339	00:00:06.543	392	-1024	-768	-1	-1	-1	-1	4	-1024	-768	-1	-1	-1	-1	4		0	0						Untertest2.avi	0	880	547	72	111				0	Content		-72	-111	6543364	455683050
6560	08:43:37.356	00:00:06.559	393	-1024	-768	-1	-1	-1	-1	4	-1024	-768	-1	-1	-1	-1	4		0	0						Untertest2.avi	0	880	547	72	111				0	Content		-72	-111	6559983	455699669
6577	08:43:37.373	00:00:06.576	394	-1024	-768	-1	-1	-1	-1	4	-1024	-768	-1	-1	-1	-1	4		0	0						Untertest2.avi	0	880	547	72	111				0	Content		-72	-111	6576605	455716291
6593	08:43:37.389	00:00:06.593	395	-1024	-768	-1	-1	-1	-1	4	-1024	-768	-1	-1	-1	-1	4		0	0						Untertest2.avi	0	880	547	72	111				0	Content		-72	-111	6593226	455732912
6610	08:43:37.406	00:00:06.609	396	-1024	-768	-1	-1	-1	-1	4	-1024	-768	-1	-1	-1	-1	4		0	0						Untertest2.avi	0	880	547	72	111				0	Content		-72	-111	6609971	455749657
6627	08:43:37.423	00:00:06.626	397	-1024	-768	-1	-1	-1	-1	4	-1024	-768	-1	-1	-1	-1	4		0	0						Untertest2.avi	0	880	547	72	111				0	Content		-72	-111	6626593	455766279
6643	08:43:37.439	00:00:06.643	398	-1024	-768	-1	-1	-1	-1	4	-1024	-768	-1	-1	-1	-1	4		0	0						Untertest2.avi	0	880	547	72	111				0	Content		-72	-111	6643214	455782900
6660	08:43:37.456	00:00:06.659	399	-1024	-768	-1	-1	-1	-1	4	-1024	-768	-1	-1	-1	-1	4		0	0						Untertest2.avi	0	880	547	72	111				0	Content		-72	-111	6659960	455799646
6677	08:43:37.473	00:00:06.676	400	-1024	-768	-1	-1	-1	-1	4	-1024	-768	-1	-1	-1	-1	4		0	0						Untertest2.avi	0	880	547	72	111				0	Content		-72	-111	6676582	455816268
6693	08:43:37.489	00:00:06.693	401	-1024	-768	-1	-1	-1	-1	4	-1024	-768	-1	-1	-1	-1	4		0	0						Untertest2.avi	0	880	547	72	111				0	Content		-72	-111	6693204	455832890
6710	08:43:37.506	00:00:06.709	402	-1024	-768	-1	-1	-1	-1	4	-1024	-768	-1	-1	-1	-1	4		0	0						Untertest2.avi	0	880	547	72	111				0	Content		-72	-111	6709824	455849510
6727	08:43:37.523	00:00:06.726	403	-1024	-768	-1	-1	-1	-1	4	-1024	-768	-1	-1	-1	-1	4		0	0						Untertest2.avi	0	880	547	72	111				0	Content		-72	-111	6726571	455866257
6743	08:43:37.539	00:00:06.743	404	-1024	-768	-1	-1	-1	-1	4	-1024	-768	-1	-1	-1	-1	4		0	0						Untertest2.avi	0	880	547	72	111				0	Content		-72	-111	6743194	455882880
6760	08:43:37.556	00:00:06.759	405	-1024	-768	-1	-1	-1	-1	4	-1024	-768	-1	-1	-1	-1	4		0	0						Untertest2.avi	0	880	547	72	111				0	Content		-72	-111	6759817	455899503
6777	08:43:37.573	00:00:06.776	406	-1024	-768	-1	-1	-1	-1	4	-1024	-768	-1	-1	-1	-1	4		0	0						Untertest2.avi	0	880	547	72	111				0	Content		-72	-111	6776558	455916244
6793	08:43:37.589	00:00:06.793	407	-1024	-768	-1	-1	-1	-1	4	-1024	-768	-1	-1	-1	-1	4		0	0						Untertest2.avi	0	880	547	72	111				0	Content		-72	-111	6793178	455932864
6810	08:43:37.606	00:00:06.809	408	-1024	-768	-1	-1	-1	-1	4	-1024	-768	-1	-1	-1	-1	4		0	0						Untertest2.avi	0	880	547	72	111				0	Content		-72	-111	6809799	455949485
6826	08:43:37.622	00:00:06.826	409	-1024	-768	-1	-1	-1	-1	4	-1024	-768	-1	-1	-1	-1	4		0	0						Untertest2.avi	0	880	547	72	111				0	Content		-72	-111	6826421	455966107
6844	08:43:37.640	00:00:06.843	410	-1024	-768	-1	-1	-1	-1	4	-1024	-768	-1	-1	-1	-1	4		0	0						Untertest2.avi	0	880	547	72	111				0	Content		-72	-111	6843612	455983298
6861	08:43:37.657	00:00:06.860	411	-1024	-768	-1	-1	-1	-1	4	-1024	-768	-1	-1	-1	-1	4		0	0						Untertest2.avi	0	880	547	72	111				0	Content		-72	-111	6860984	456000670
6878	08:43:37.674	00:00:06.878	412	-1024	-768	-1	-1	-1	-1	4	-1024	-768	-1	-1	-1	-1	4		0	0						Untertest2.avi	0	880	547	72	111				0	Content		-72	-111	6878228	456017914
6893	08:43:37.689	00:00:06.893	413	-1024	-768	-1	-1	-1	-1	4	-1024	-768	-1	-1	-1	-1	4		0	0						Untertest2.avi	0	880	547	72	111				0	Content		-72	-111	6893031	456032717
6910	08:43:37.706	00:00:06.909	414	-1024	-768	-1	-1	-1	-1	4	-1024	-768	-1	-1	-1	-1	4		0	0						Untertest2.avi	0	880	547	72	111				0	Content		-72	-111	6909779	456049465
6926	08:43:37.722	00:00:06.926	415	-1024	-768	-1	-1	-1	-1	4	-1024	-768	-1	-1	-1	-1	4		0	0						Untertest2.avi	0	880	547	72	111				0	Content		-72	-111	6926398	456066084
6943	08:43:37.739	00:00:06.943	416	-1024	-768	-1	-1	-1	-1	4	-1024	-768	-1	-1	-1	-1	4		0	0						Untertest2.avi	0	880	547	72	111				0	Content		-72	-111	6943018	456082704
6960	08:43:37.756	00:00:06.959	417	-1024	-768	-1	-1	-1	-1	4	-1024	-768	-1	-1	-1	-1	4		0	0						Untertest2.avi	0	880	547	72	111				0	Content		-72	-111	6959636	456099322
6976	08:43:37.772	00:00:06.976	418	-1024	-768	-1	-1	-1	-1	4	-1024	-768	-1	-1	-1	-1	4		0	0						Untertest2.avi	0	880	547	72	111				0	Content		-72	-111	6976257	456115943
6993	08:43:37.789	00:00:06.993	419	-1024	-768	-1	-1	-1	-1	4	-1024	-768	-1	-1	-1	-1	4		0	0						Untertest2.avi	0	880	547	72	111				0	Content		-72	-111	6993456	456133142
7010	08:43:37.806	00:00:07.009	420	1453,066	575,8041	0,6376668	0,506952	503,8736	3,164269	1	1453,066	575,8041	0,6376668	0,506952	503,8736	3,164269	3	14	1453	576						Untertest2.avi	0	880	547	72	111	1414	490	150	0	Content		1381	465	7009617	456149303
7026	08:43:37.822	00:00:07.026	421	1482,353	568,3822	0,6355525	0,5076758	503,8733	3,129735	3	1507,769	560,6537	0,6359892	0,5077369	510,9192	3,173247	1	14	1508	561						Untertest2.avi	0	880	547	72	111	1414	490	150	0	Content		1436	450	7026249	456165935
7043	08:43:37.839	00:00:07.042	422	1476,537	616,6378	0,6349924	0,5086097	503,8734	3,046271	3	1464,661	580,1919	0,6355071	0,5086036	511,3	3,187118	1	14	1465	580						Untertest2.avi	0	880	547	72	111	1414	490	150	0	Content		1393	469	7042870	456182556
7060	08:43:37.856	00:00:07.059	423	1452,384	610,0326	0,6344784	0,5096139	503,8732	3,028484	3	1480,364	603,0463	0,6349555	0,5096806	511,3146	3,073374	1	14	1480	603						Untertest2.avi	0	880	547	72	111	1414	490	150	0	Content		1408	492	7059617	456199303
7076	08:43:37.872	00:00:07.076	424	1460,626	609,8842	0,6339597	0,5105766	503,8732	2,985463	3	1491,344	602,9932	0,6344599	0,5106353	511,4221	3,030723	1	14	1491	603						Untertest2.avi	0	880	547	72	111	1414	490	150	0	Content		1419	492	7076239	456215925
7093	08:43:37.889	00:00:07.092	425	1457,278	605,1675	0,6334438	0,5114831	503,8732	3,063109	3	1486,281	597,8358	0,6339318	0,5115495	511,5564	3,110012	1	14	1486	598						Untertest2.avi	0	880	547	72	111	1414	490	150	0	Content		1414	487	7092862	456232548
7109	08:43:37.905	00:00:07.109	426	1463	607,4595	0,6329315	0,5122543	503,8732	3,064179	3	1492,841	600,6615	0,6334251	0,5123098	511,6604	3,111778	1	14	1493	601						Untertest2.avi	0	880	547	72	111	1414	490	150	0	Content		1421	490	7109485	456249171
7126	08:43:37.922	00:00:07.126	427	1475,701	631,0962	0,6323332	0,5133044	503,8731	3,08901	3	1507,882	623,8027	0,6328562	0,5133854	512,2045	3,140427	1	14	1508	624						Untertest2.avi	0	880	547	72	111	1414	490	150	0	Content		1436	513	7126231	456265917
7143	08:43:37.939	00:00:07.142	428	1029,419	701,0684	0,6237431	0,5159709	503,8722	3,059447	3	1046,794	700,9811	0,6261251	0,5159421	512,2034	3,107728	1	14	1047	701						Untertest2.avi	0	880	547	72	111	1414	490	150	0	Content		975	590	7142853	456282539
7159	08:43:37.955	00:00:07.159	429	-1024	-768	-1	-1	-1	-1	4	-1024	-768	-1	-1	-1	-1	4		0	0						Untertest2.avi	0	880	547	72	111				0	Content		-72	-111	7159474	456299160
7176	08:43:37.972	00:00:07.176	430	-1024	-768	-1	-1	-1	-1	4	-1024	-768	-1	-1	-1	-1	4		0	0						Untertest2.avi	0	880	547	72	111				0	Content		-72	-111	7176096	456315782
7193	08:43:37.989	00:00:07.192	431	-1024	-768	-1	-1	-1	-1	4	-1024	-768	-1	-1	-1	-1	4		0	0						Untertest2.avi	0	880	547	72	111				0	Content		-72	-111	7192838	456332524
7209	08:43:38.005	00:00:07.209	432	-1024	-768	-1	-1	-1	-1	4	-1024	-768	-1	-1	-1	-1	4		0	0						Untertest2.avi	0	880	547	72	111				0	Content		-72	-111	7209457	456349143
7226	08:43:38.022	00:00:07.226	433	-1024	-768	-1	-1	-1	-1	4	-1024	-768	-1	-1	-1	-1	4		0	0						Untertest2.avi	0	880	547	72	111				0	Content		-72	-111	7226082	456365768
7243	08:43:38.039	00:00:07.242	434	-1024	-768	-1	-1	-1	-1	4	-1024	-768	-1	-1	-1	-1	4		0	0						Untertest2.avi	0	880	547	72	111				0	Content		-72	-111	7242828	456382514
7259	08:43:38.055	00:00:07.259	435	-1024	-768	-1	-1	-1	-1	4	-1024	-768	-1	-1	-1	-1	4		0	0						Untertest2.avi	0	880	547	72	111				0	Content		-72	-111	7259450	456399136
7276	08:43:38.072	00:00:07.276	436	-1024	-768	-1	-1	-1	-1	4	-1024	-768	-1	-1	-1	-1	4		0	0						Untertest2.avi	0	880	547	72	111				0	Content		-72	-111	7276073	456415759
7293	08:43:38.089	00:00:07.292	437	-1024	-768	-1	-1	-1	-1	4	-1024	-768	-1	-1	-1	-1	4		0	0						Untertest2.avi	0	880	547	72	111				0	Content		-72	-111	7292694	456432380
7309	08:43:38.105	00:00:07.309	438	-1024	-768	-1	-1	-1	-1	4	-1024	-768	-1	-1	-1	-1	4		0	0						Untertest2.avi	0	880	547	72	111				0	Content		-72	-111	7309440	456449126
7327	08:43:38.123	00:00:07.326	439	-1024	-768	-1	-1	-1	-1	4	-1024	-768	-1	-1	-1	-1	4		0	0						Untertest2.avi	0	880	547	72	111				0	Content		-72	-111	7326768	456466454
7343	08:43:38.139	00:00:07.343	440	-1024	-768	-1	-1	-1	-1	4	-1024	-768	-1	-1	-1	-1	4		0	0						Untertest2.avi	0	880	547	72	111				0	Content		-72	-111	7343391	456483077
7360	08:43:38.156	00:00:07.360	441	-1024	-768	-1	-1	-1	-1	4	-1024	-768	-1	-1	-1	-1	4		0	0						Untertest2.avi	0	880	547	72	111				0	Content		-72	-111	7360017	456499703
7377	08:43:38.173	00:00:07.376	442	-1024	-768	-1	-1	-1	-1	4	-1024	-768	-1	-1	-1	-1	4		0	0						Untertest2.avi	0	880	547	72	111				0	Content		-72	-111	7376765	456516451
7393	08:43:38.189	00:00:07.393	443	-1024	-768	-1	-1	-1	-1	4	-1024	-768	-1	-1	-1	-1	4		0	0						Untertest2.avi	0	880	547	72	111				0	Content		-72	-111	7393389	456533075
7410	08:43:38.206	00:00:07.410	444	-1024	-768	-1	-1	-1	-1	4	-1024	-768	-1	-1	-1	-1	4		0	0						Untertest2.avi	0	880	547	72	111				0	Content		-72	-111	7410013	456549699
7427	08:43:38.223	00:00:07.426	445	-1024	-768	-1	-1	-1	-1	4	-1024	-768	-1	-1	-1	-1	4		0	0						Untertest2.avi	0	880	547	72	111				0	Content		-72	-111	7426637	456566323
7443	08:43:38.239	00:00:07.443	446	-1024	-768	-1	-1	-1	-1	4	-1024	-768	-1	-1	-1	-1	4		0	0						Untertest2.avi	0	880	547	72	111				0	Content		-72	-111	7443384	456583070
7460	08:43:38.256	00:00:07.460	447	-1024	-768	-1	-1	-1	-1	4	-1024	-768	-1	-1	-1	-1	4		0	0						Untertest2.avi	0	880	547	72	111				0	Content		-72	-111	7460012	456599698
7477	08:43:38.273	00:00:07.476	448	-1024	-768	-1	-1	-1	-1	4	-1024	-768	-1	-1	-1	-1	4		0	0						Untertest2.avi	0	880	547	72	111				0	Content		-72	-111	7476762	456616448
7493	08:43:38.289	00:00:07.493	449	-1024	-768	-1	-1	-1	-1	4	-1024	-768	-1	-1	-1	-1	4		0	0						Untertest2.avi	0	880	547	72	111				0	Content		-72	-111	7493394	456633080
7510	08:43:38.306	00:00:07.510	450	-1024	-768	-1	-1	-1	-1	4	-1024	-768	-1	-1	-1	-1	4		0	0						Untertest2.avi	0	880	547	72	111				0	Content		-72	-111	7510014	456649700
7527	08:43:38.323	00:00:07.526	451	-1024	-768	-1	-1	-1	-1	4	-1024	-768	-1	-1	-1	-1	4		0	0						Untertest2.avi	0	880	547	72	111				0	Content		-72	-111	7526639	456666325
7544	08:43:38.340	00:00:07.543	452	-1024	-768	-1	-1	-1	-1	4	-1024	-768	-1	-1	-1	-1	4		0	0						Untertest2.avi	0	880	547	72	111				0	Content		-72	-111	7543833	456683519
7561	08:43:38.357	00:00:07.561	453	-1024	-768	-1	-1	-1	-1	4	-1024	-768	-1	-1	-1	-1	4		0	0						Untertest2.avi	0	880	547	72	111				0	Content		-72	-111	7561083	456700769
7578	08:43:38.374	00:00:07.578	454	-1024	-768	-1	-1	-1	-1	4	-1024	-768	-1	-1	-1	-1	4		0	0						Untertest2.avi	0	880	547	72	111				0	Content		-72	-111	7578454	456718140
7593	08:43:38.389	00:00:07.593	455	-1024	-768	-1	-1	-1	-1	4	-1024	-768	-1	-1	-1	-1	4		0	0						Untertest2.avi	0	880	547	72	111				0	Content		-72	-111	7593260	456732946
7610	08:43:38.406	00:00:07.610	456	-1024	-768	-1	-1	-1	-1	4	-1024	-768	-1	-1	-1	-1	4		0	0						Untertest2.avi	0	880	547	72	111				0	Content		-72	-111	7610011	456749697
7627	08:43:38.423	00:00:07.626	457	-1024	-768	-1	-1	-1	-1	4	-1024	-768	-1	-1	-1	-1	4		0	0						Untertest2.avi	0	880	547	72	111				0	Content		-72	-111	7626632	456766318
7643	08:43:38.439	00:00:07.643	458	-1024	-768	-1	-1	-1	-1	4	-1024	-768	-1	-1	-1	-1	4		0	0						Untertest2.avi	0	880	547	72	111				0	Content		-72	-111	7643257	456782943
7660	08:43:38.456	00:00:07.659	459	-1024	-768	-1	-1	-1	-1	4	-1024	-768	-1	-1	-1	-1	4		0	0						Untertest2.avi	0	880	547	72	111				0	Content		-72	-111	7659881	456799567
7677	08:43:38.473	00:00:07.676	460	-1024	-768	-1	-1	-1	-1	4	-1024	-768	-1	-1	-1	-1	4		0	0						Untertest2.avi	0	880	547	72	111				0	Content		-72	-111	7676506	456816192
7694	08:43:38.490	00:00:07.693	461	-1024	-768	-1	-1	-1	-1	4	-1024	-768	-1	-1	-1	-1	4		0	0						Untertest2.avi	0	880	547	72	111				0	Content		-72	-111	7693701	456833387
7711	08:43:38.507	00:00:07.711	462	-1024	-768	-1	-1	-1	-1	4	-1024	-768	-1	-1	-1	-1	4		0	0						Untertest2.avi	0	880	547	72	111				0	Content		-72	-111	7711072	456850758
7728	08:43:38.524	00:00:07.728	463	-1024	-768	-1	-1	-1	-1	4	-1024	-768	-1	-1	-1	-1	4		0	0						Untertest2.avi	0	880	547	72	111				0	Content		-72	-111	7728318	456868004
7743	08:43:38.539	00:00:07.743	464	-1024	-768	-1	-1	-1	-1	4	-1024	-768	-1	-1	-1	-1	4		0	0						Untertest2.avi	0	880	547	72	111				0	Content		-72	-111	7743123	456882809
7760	08:43:38.556	00:00:07.759	465	-1024	-768	-1	-1	-1	-1	4	-1024	-768	-1	-1	-1	-1	4		0	0						Untertest2.avi	0	880	547	72	111				0	Content		-72	-111	7759874	456899560
7776	08:43:38.572	00:00:07.776	466	-1024	-768	-1	-1	-1	-1	4	-1024	-768	-1	-1	-1	-1	4		0	0						Untertest2.avi	0	880	547	72	111				0	Content		-72	-111	7776498	456916184
7793	08:43:38.589	00:00:07.793	467	-1024	-768	-1	-1	-1	-1	4	-1024	-768	-1	-1	-1	-1	4		0	0						Untertest2.avi	0	880	547	72	111				0	Content		-72	-111	7793121	456932807
7810	08:43:38.606	00:00:07.809	468	-1024	-768	-1	-1	-1	-1	4	-1024	-768	-1	-1	-1	-1	4		0	0						Untertest2.avi	0	880	547	72	111				0	Content		-72	-111	7809744	456949430
7826	08:43:38.622	00:00:07.826	469	-1024	-768	-1	-1	-1	-1	4	-1024	-768	-1	-1	-1	-1	4		0	0						Untertest2.avi	0	880	547	72	111				0	Content		-72	-111	7826498	456966184
7844	08:43:38.640	00:00:07.843	470	-1024	-768	-1	-1	-1	-1	4	-1024	-768	-1	-1	-1	-1	4		0	0						Untertest2.avi	0	880	547	72	111				0	Content		-72	-111	7843564	456983250
7861	08:43:38.657	00:00:07.860	471	-1024	-768	-1	-1	-1	-1	4	-1024	-768	-1	-1	-1	-1	4		0	0						Untertest2.avi	0	880	547	72	111				0	Content		-72	-111	7860939	457000625
7878	08:43:38.674	00:00:07.878	472	-1024	-768	-1	-1	-1	-1	4	-1024	-768	-1	-1	-1	-1	4		0	0						Untertest2.avi	0	880	547	72	111				0	Content		-72	-111	7878309	457017995
7893	08:43:38.689	00:00:07.893	473	-1024	-768	-1	-1	-1	-1	4	-1024	-768	-1	-1	-1	-1	4		0	0						Untertest2.avi	0	880	547	72	111				0	Content		-72	-111	7893113	457032799
7910	08:43:38.706	00:00:07.909	474	-1024	-768	-1	-1	-1	-1	4	-1024	-768	-1	-1	-1	-1	4		0	0						Untertest2.avi	0	880	547	72	111				0	Content		-72	-111	7909735	457049421
7926	08:43:38.722	00:00:07.926	475	-1024	-768	-1	-1	-1	-1	4	-1024	-768	-1	-1	-1	-1	4		0	0						Untertest2.avi	0	880	547	72	111				0	Content		-72	-111	7926482	457066168
7943	08:43:38.739	00:00:07.943	476	-1024	-768	-1	-1	-1	-1	4	-1024	-768	-1	-1	-1	-1	4		0	0						Untertest2.avi	0	880	547	72	111				0	Content		-72	-111	7943108	457082794
7960	08:43:38.756	00:00:07.959	477	-1024	-768	-1	-1	-1	-1	4	-1024	-768	-1	-1	-1	-1	4		0	0						Untertest2.avi	0	880	547	72	111				0	Content		-72	-111	7959729	457099415
7976	08:43:38.772	00:00:07.976	478	-1024	-768	-1	-1	-1	-1	4	-1024	-768	-1	-1	-1	-1	4		0	0						Untertest2.avi	0	880	547	72	111				0	Content		-72	-111	7976356	457116042
7994	08:43:38.790	00:00:07.993	479	-1024	-768	-1	-1	-1	-1	4	-1024	-768	-1	-1	-1	-1	4		0	0						Untertest2.avi	0	880	547	72	111				0	Content		-72	-111	7993549	457133235
8011	08:43:38.807	00:00:08.010	480	-1024	-768	-1	-1	-1	-1	4	-1024	-768	-1	-1	-1	-1	4		0	0						Untertest2.avi	0	880	547	72	111				0	Content		-72	-111	8010801	457150487
8028	08:43:38.824	00:00:08.028	481	-1024	-768	-1	-1	-1	-1	4	-1024	-768	-1	-1	-1	-1	4		0	0						Untertest2.avi	0	880	547	72	111				0	Content		-72	-111	8028050	457167736
8043	08:43:38.839	00:00:08.042	482	-1024	-768	-1	-1	-1	-1	4	-1024	-768	-1	-1	-1	-1	4		0	0						Untertest2.avi	0	880	547	72	111				0	Content		-72	-111	8042990	457182676
8060	08:43:38.856	00:00:08.059	483	-1024	-768	-1	-1	-1	-1	4	-1024	-768	-1	-1	-1	-1	4		0	0						Untertest2.avi	0	880	547	72	111				0	Content		-72	-111	8059603	457199289
8076	08:43:38.872	00:00:08.076	484	-1024	-768	-1	-1	-1	-1	4	-1024	-768	-1	-1	-1	-1	4		0	0						Untertest2.avi	0	880	547	72	111				0	Content		-72	-111	8076353	457216039
8093	08:43:38.889	00:00:08.092	485	-1024	-768	-1	-1	-1	-1	4	-1024	-768	-1	-1	-1	-1	4		0	0						Untertest2.avi	0	880	547	72	111				0	Content		-72	-111	8092986	457232672
8110	08:43:38.906	00:00:08.109	486	-1024	-768	-1	-1	-1	-1	4	-1024	-768	-1	-1	-1	-1	4		0	0						Untertest2.avi	0	880	547	72	111				0	Content		-72	-111	8109599	457249285
8126	08:43:38.922	00:00:08.126	487	-1024	-768	-1	-1	-1	-1	4	-1024	-768	-1	-1	-1	-1	4		0	0						Untertest2.avi	0	880	547	72	111				0	Content		-72	-111	8126225	457265911
8143	08:43:38.939	00:00:08.143	488	-1024	-768	-1	-1	-1	-1	4	-1024	-768	-1	-1	-1	-1	4		0	0						Untertest2.avi	0	880	547	72	111				0	Content		-72	-111	8143420	457283106
8161	08:43:38.957	00:00:08.160	489	-1024	-768	-1	-1	-1	-1	4	-1024	-768	-1	-1	-1	-1	4		0	0						Untertest2.avi	0	880	547	72	111				0	Content		-72	-111	8160791	457300477
8178	08:43:38.974	00:00:08.178	490	-1024	-768	-1	-1	-1	-1	4	-1024	-768	-1	-1	-1	-1	4		0	0						Untertest2.avi	0	880	547	72	111				0	Content		-72	-111	8178041	457317727
8193	08:43:38.989	00:00:08.192	491	-1024	-768	-1	-1	-1	-1	4	-1024	-768	-1	-1	-1	-1	4		0	0						Untertest2.avi	0	880	547	72	111				0	Content		-72	-111	8192845	457332531
8210	08:43:39.006	00:00:08.209	492	-1024	-768	-1	-1	-1	-1	4	-1024	-768	-1	-1	-1	-1	4		0	0						Untertest2.avi	0	880	547	72	111				0	Content		-72	-111	8209594	457349280
8226	08:43:39.022	00:00:08.226	493	-1024	-768	-1	-1	-1	-1	4	-1024	-768	-1	-1	-1	-1	4		0	0						Untertest2.avi	0	880	547	72	111				0	Content		-72	-111	8226217	457365903
8243	08:43:39.039	00:00:08.242	494	-1024	-768	-1	-1	-1	-1	4	-1024	-768	-1	-1	-1	-1	4		0	0						Untertest2.avi	0	880	547	72	111				0	Content		-72	-111	8242839	457382525
8259	08:43:39.055	00:00:08.259	495	-1024	-768	-1	-1	-1	-1	4	-1024	-768	-1	-1	-1	-1	4		0	0						Untertest2.avi	0	880	547	72	111				0	Content		-72	-111	8259464	457399150
8276	08:43:39.072	00:00:08.276	496	-1024	-768	-1	-1	-1	-1	4	-1024	-768	-1	-1	-1	-1	4		0	0						Untertest2.avi	0	880	547	72	111				0	Content		-72	-111	8276088	457415774
8293	08:43:39.089	00:00:08.293	497	-1024	-768	-1	-1	-1	-1	4	-1024	-768	-1	-1	-1	-1	4		0	0						Untertest2.avi	0	880	547	72	111				0	Content		-72	-111	8293282	457432968
8311	08:43:39.107	00:00:08.310	498	-1024	-768	-1	-1	-1	-1	4	-1024	-768	-1	-1	-1	-1	4		0	0						Untertest2.avi	0	880	547	72	111				0	Content		-72	-111	8310658	457450344
8328	08:43:39.124	00:00:08.328	499	-1024	-768	-1	-1	-1	-1	4	-1024	-768	-1	-1	-1	-1	4		0	0						Untertest2.avi	0	880	547	72	111				0	Content		-72	-111	8328029	457467715
8343	08:43:39.139	00:00:08.342	500	-1024	-768	-1	-1	-1	-1	4	-1024	-768	-1	-1	-1	-1	4		0	0						Untertest2.avi	0	880	547	72	111				0	Content		-72	-111	8342832	457482518
8359	08:43:39.155	00:00:08.359	501	-1024	-768	-1	-1	-1	-1	4	-1024	-768	-1	-1	-1	-1	4		0	0						Untertest2.avi	0	880	547	72	111				0	Content		-72	-111	8359455	457499141
8376	08:43:39.172	00:00:08.376	502	-1024	-768	-1	-1	-1	-1	4	-1024	-768	-1	-1	-1	-1	4		0	0						Untertest2.avi	0	880	547	72	111				0	Content		-72	-111	8376205	457515891
8393	08:43:39.189	00:00:08.392	503	-1024	-768	-1	-1	-1	-1	4	-1024	-768	-1	-1	-1	-1	4		0	0						Untertest2.avi	0	880	547	72	111				0	Content		-72	-111	8392829	457532515
8409	08:43:39.205	00:00:08.409	504	-1024	-768	-1	-1	-1	-1	4	-1024	-768	-1	-1	-1	-1	4		0	0						Untertest2.avi	0	880	547	72	111				0	Content		-72	-111	8409451	457549137
8426	08:43:39.222	00:00:08.426	505	-1024	-768	-1	-1	-1	-1	4	-1024	-768	-1	-1	-1	-1	4		0	0						Untertest2.avi	0	880	547	72	111				0	Content		-72	-111	8426073	457565759
8443	08:43:39.239	00:00:08.443	506	-1024	-768	-1	-1	-1	-1	4	-1024	-768	-1	-1	-1	-1	4		0	0						Untertest2.avi	0	880	547	72	111				0	Content		-72	-111	8443143	457582829
8461	08:43:39.257	00:00:08.460	507	-1024	-768	-1	-1	-1	-1	4	-1024	-768	-1	-1	-1	-1	4		0	0						Untertest2.avi	0	880	547	72	111				0	Content		-72	-111	8460522	457600208
8478	08:43:39.274	00:00:08.477	508	-1024	-768	-1	-1	-1	-1	4	-1024	-768	-1	-1	-1	-1	4		0	0						Untertest2.avi	0	880	547	72	111				0	Content		-72	-111	8477893	457617579
8493	08:43:39.289	00:00:08.492	509	-1024	-768	-1	-1	-1	-1	4	-1024	-768	-1	-1	-1	-1	4		0	0						Untertest2.avi	0	880	547	72	111				0	Content		-72	-111	8492697	457632383
8509	08:43:39.305	00:00:08.509	510	-1024	-768	-1	-1	-1	-1	4	-1024	-768	-1	-1	-1	-1	4		0	0						Untertest2.avi	0	880	547	72	111				0	Content		-72	-111	8509327	457649013
8526	08:43:39.322	00:00:08.526	511	-1024	-768	-1	-1	-1	-1	4	-1024	-768	-1	-1	-1	-1	4		0	0						Untertest2.avi	0	880	547	72	111				0	Content		-72	-111	8526077	457665763
8543	08:43:39.339	00:00:08.542	512	-1024	-768	-1	-1	-1	-1	4	-1024	-768	-1	-1	-1	-1	4		0	0						Untertest2.avi	0	880	547	72	111				0	Content		-72	-111	8542699	457682385
8559	08:43:39.355	00:00:08.559	513	1330,061	600,3907	0,634832	0,4989859	523,645	4,207169	1	1330,061	600,3907	0,634832	0,4989859	523,645	4,207169	3	15	1330	600						Untertest2.avi	0	880	547	72	111	1262	479	383	0	Content		1258	489	8559322	457699008
8576	08:43:39.372	00:00:08.575	514	-1024	-768	-1	-1	-1	-1	4	-1024	-768	-1	-1	-1	-1	4	15	0	0						Untertest2.avi	0	880	547	72	111	1262	479	383	0	Content		-72	-111	8575956	457715642
8593	08:43:39.389	00:00:08.593	515	-1024	-768	-1	-1	-1	-1	4	-1024	-768	-1	-1	-1	-1	4	15	0	0						Untertest2.avi	0	880	547	72	111	1262	479	383	0	Content		-72	-111	8593139	457732825
8609	08:43:39.405	00:00:08.609	516	1341,723	587,7506	0,6358725	0,4963533	523,6449	4,28694	3	1328,159	587,4297	0,6355694	0,4964162	517,9026	4,241742	1	15	1328	587						Untertest2.avi	0	880	547	72	111	1262	479	383	0	Content		1256	476	8609308	457748994
8626	08:43:39.422	00:00:08.625	517	1351,953	589,7591	0,6358384	0,4957067	523,6449	4,307529	3	1334,52	589,9319	0,6354893	0,4957657	517,5904	4,258968	1	15	1335	590						Untertest2.avi	0	880	547	72	111	1262	479	383	0	Content		1263	479	8625948	457765634
8643	08:43:39.439	00:00:08.642	518	1372,365	594,3092	0,6358433	0,4951012	523,6448	4,290137	3	1347,912	597,3985	0,6354134	0,4951063	517,174	4,23726	1	15	1348	597						Untertest2.avi	0	880	547	72	111	1262	479	383	0	Content		1276	486	8642567	457782253
8659	08:43:39.455	00:00:08.659	519	1370,986	588,9194	0,6357772	0,4947361	523,6449	4,315995	3	1349,464	588,4224	0,6353762	0,4948192	516,9285	4,26166	1	15	1349	588						Untertest2.avi	0	880	547	72	111	1262	479	383	0	Content		1277	477	8659192	457798878
8676	08:43:39.472	00:00:08.675	520	1351,574	589,5326	0,635683	0,4942236	523,6449	4,35496	3	1333,018	588,9713	0,6352987	0,4943059	516,7184	4,29912	1	15	1333	589						Untertest2.avi	0	880	547	72	111	1262	479	383	0	Content		1261	478	8675944	457815630
8693	08:43:39.489	00:00:08.692	521	1357,52	587,3068	0,6356813	0,493794	523,6449	4,310349	3	1335,157	588,1518	0,6352456	0,4938568	516,2983	4,251123	1	15	1335	588						Untertest2.avi	0	880	547	72	111	1262	479	383	0	Content		1263	477	8692567	457832253
8709	08:43:39.505	00:00:08.709	522	1352,826	587,0659	0,6356341	0,4934438	523,6449	4,330707	3	1328,514	587,5805	0,6351699	0,4935181	516,0071	4,268585	1	15	1329	588						Untertest2.avi	0	880	547	72	111	1262	479	383	0	Content		1257	477	8709191	457848877
8726	08:43:39.522	00:00:08.725	523	1353,723	588,7842	0,635533	0,4932426	523,6449	4,340005	3	1332,506	589,5203	0,6350961	0,493307	515,8996	4,277617	1	15	1333	590						Untertest2.avi	0	880	547	72	111	1262	479	383	0	Content		1261	479	8725816	457865502
8743	08:43:39.539	00:00:08.742	524	1341,526	591,6265	0,6350018	0,4932342	515,6765	4,27335	3	1347,88	588,8097	0,6350707	0,4932811	515,6766	4,274952	1	15	1348	589						Untertest2.avi	0	880	547	72	111	1262	479	383	0	Content		1276	478	8742565	457882251
8759	08:43:39.555	00:00:08.759	525	1323,189	594,9167	0,6349531	0,4934135	515,2884	4,272105	3	1333,899	591,3249	0,6350674	0,4934691	515,2886	4,274494	1	15	1334	591						Untertest2.avi	0	880	547	72	111	1262	479	383	0	Content		1262	480	8759189	457898875
8776	08:43:39.572	00:00:08.775	526	1329,418	592,7461	0,634949	0,4937622	514,9254	4,260904	3	1337,707	589,7422	0,6350384	0,4938089	514,9255	4,262904	1	15	1338	590						Untertest2.avi	0	880	547	72	111	1262	479	383	0	Content		1266	479	8775815	457915501
8792	08:43:39.588	00:00:08.792	527	1328,322	596,2676	0,6349102	0,4942846	514,5519	4,3054	3	1333,581	592,8337	0,6349701	0,4943459	514,5521	4,306586	1	15	1334	593						Untertest2.avi	0	880	547	72	111	1262	479	383	0	Content		1262	482	8792437	457932123
8809	08:43:39.605	00:00:08.809	528	1324,521	594,6354	0,6348416	0,4949978	514,2451	4,287265	3	1330,263	591,3028	0,6349061	0,4950568	514,2452	4,28868	1	15	1330	591						Untertest2.avi	0	880	547	72	111	1262	479	383	0	Content		1258	480	8809187	457948873
8826	08:43:39.622	00:00:08.825	529	1351,935	588,6043	0,6351532	0,4957591	519,0956	4,321483	3	1337,352	588,8027	0,6348608	0,495807	514,0082	4,280316	1	15	1337	589						Untertest2.avi	0	880	547	72	111	1262	479	383	0	Content		1265	478	8825813	457965499
8842	08:43:39.638	00:00:08.842	530	1359,217	593,9158	0,635288	0,4963662	520,509	4,354848	3	1337,481	594,1785	0,6348681	0,4964341	513,4263	4,296934	1	15	1337	594						Untertest2.avi	0	880	547	72	111	1262	479	383	0	Content		1265	483	8842436	457982122
8859	08:43:39.655	00:00:08.859	531	1355,827	591,0219	0,6352469	0,4968305	519,997	4,360084	3	1335,313	591,4557	0,6348445	0,4968941	513,1745	4,304266	1	15	1335	591						Untertest2.avi	0	880	547	72	111	1262	479	383	0	Content		1263	480	8859061	457998747
8876	08:43:39.672	00:00:08.875	532	1323,088	598,3593	0,6347826	0,497149	512,7903	4,276547	3	1326,968	596,0313	0,6348269	0,4971893	512,7905	4,277604	1	15	1327	596						Untertest2.avi	0	880	547	72	111	1262	479	383	0	Content		1255	485	8875811	458015497
8892	08:43:39.688	00:00:08.892	533	1324,811	591,6558	0,6348368	0,4973546	512,6829	4,272763	3	1329,478	587,8084	0,6348922	0,4974274	512,6831	4,273983	1	15	1329	588						Untertest2.avi	0	880	547	72	111	1262	479	383	0	Content		1257	477	8892437	458032123
8909	08:43:39.705	00:00:08.909	534	1318,564	598,8549	0,6349295	0,49744	512,3499	4,297923	3	1327,469	594,7169	0,6350281	0,4975111	512,3502	4,299969	1	15	1327	595						Untertest2.avi	0	880	547	72	111	1262	479	383	0	Content		1255	484	8909061	458048747
8926	08:43:39.722	00:00:08.925	535	1331,801	594,1588	0,6352035	0,4976176	511,9297	4,302574	0	1455,425	606,5538	0,4789795	0,528129	512,3502	4,108482	0	15	1394	600						Untertest2.avi	0	880	547	72	111	1262	479	383	0	Content		1322	489	8925685	458065371
8942	08:43:39.738	00:00:08.942	536	1332,851	590,3129	0,6354969	0,4976842	511,5635	4,282702	0	1438,299	582,7005	0,479319	0,5290548	512,3502	4,018734	0	16	1386	587						Untertest2.avi	0	880	547	72	111	1203	476	100	0	Content		1314	476	8942437	458082123
8959	08:43:39.755	00:00:08.959	537	1248,179	567,8473	0,6364447	0,4968572	511,3304	4,347225	0	-1024	-768	-1	-1	-1	-1	4	16	1248	568						Untertest2.avi	0	880	547	72	111	1203	476	100	0	Content		1176	457	8959062	458098748
8976	08:43:39.772	00:00:08.975	538	1193,942	573,4755	0,6366404	0,4972054	511,3304	4,307024	0	1355,287	600,2219	0,4806291	0,5304052	512,3416	3,968216	0	16	1275	587						Untertest2.avi	0	880	547	72	111	1203	476	100	0	Content		1203	476	8975606	458115292
8992	08:43:39.788	00:00:08.992	539	1231,515	564,6849	0,6348013	0,4975333	522,6295	4,387822	0	1317,497	604,0989	0,481062	0,5316825	509,6677	4,023843	0	16	1275	584						Untertest2.avi	0	880	547	72	111	1203	476	100	0	Content		1203	473	8992354	458132040
9009	08:43:39.805	00:00:09.008	540	-1024	-768	-1	-1	-1	-1	4	1371,816	590,0999	0,4811548	0,5326901	516,2548	4,225379	0	16	1372	590						Untertest2.avi	0	880	547	72	111	1203	476	100	0	Content		1300	479	9008989	458148675
9026	08:43:39.822	00:00:09.025	541	1226,568	563,4487	0,6344073	0,4990273	522,2173	4,418295	0	1320,761	601,4489	0,4806304	0,5346367	509,6296	4,001906	0	16	1274	582						Untertest2.avi	0	880	547	72	111	1203	476	100	0	Content		1202	471	9025601	458165287
9042	08:43:39.838	00:00:09.042	542	-1024	-768	-1	-1	-1	-1	4	1381,464	588,6296	0,4804294	0,5360248	514,7669	4,212512	0	17	1381	589						Untertest2.avi	0	880	547	72	111	1250	476	200	0	Content		1309	478	9042353	458182039
9059	08:43:39.855	00:00:09.058	543	-1024	-768	-1	-1	-1	-1	4	1353,472	598,9897	0,4801578	0,5378237	514,7585	4,017703	0	17	1353	599						Untertest2.avi	0	880	547	72	111	1250	476	200	0	Content		1281	488	9058988	458198674
9076	08:43:39.872	00:00:09.075	544	-1024	-768	-1	-1	-1	-1	4	1321,268	600,7798	0,4798084	0,5397002	511,0409	4,055174	0	17	1321	601						Untertest2.avi	0	880	547	72	111	1250	476	200	0	Content		1249	490	9075601	458215287
9092	08:43:39.888	00:00:09.092	545	1305,101	571,3725	0,6380361	0,5011747	519,8791	4,417202	0	1323,974	597,745	0,4794471	0,5405395	515,1049	4,096084	0	17	1315	585						Untertest2.avi	0	880	547	72	111	1250	476	200	0	Content		1243	474	9092225	458231911
9109	08:43:39.905	00:00:09.108	546	-1024	-768	-1	-1	-1	-1	4	1323,298	597,7748	0,4791911	0,541005	513,8533	4,076368	0	17	1323	598						Untertest2.avi	0	880	547	72	111	1250	476	200	0	Content		1251	487	9108989	458248675
9126	08:43:39.922	00:00:09.125	547	-1024	-768	-1	-1	-1	-1	4	1321,454	596,4303	0,4789724	0,5411224	513,8492	4,093007	0	17	1321	596						Untertest2.avi	0	880	547	72	111	1250	476	200	0	Content		1249	485	9125600	458265286
9142	08:43:39.938	00:00:09.142	548	-1024	-768	-1	-1	-1	-1	4	1386,349	598,2467	0,4795552	0,5408264	517,5618	4,205065	0	17	1386	598						Untertest2.avi	0	880	547	72	111	1250	476	200	0	Content		1314	487	9142226	458281912
9159	08:43:39.955	00:00:09.158	549	1305,934	563,3971	0,6383929	0,5001616	524,5079	4,518446	0	1375,49	595,1024	0,4786543	0,540937	513,8533	4,179339	0	17	1341	579						Untertest2.avi	0	880	547	72	111	1250	476	200	0	Content		1269	468	9158847	458298533
9176	08:43:39.972	00:00:09.175	550	-1024	-768	-1	-1	-1	-1	4	-1024	-768	-1	-1	-1	-1	4	17	0	0						Untertest2.avi	0	880	547	72	111	1250	476	200	0	Content		-72	-111	9175568	458315254
9192	08:43:39.988	00:00:09.192	551	-1024	-768	-1	-1	-1	-1	4	-1024	-768	-1	-1	-1	-1	4	17	0	0						Untertest2.avi	0	880	547	72	111	1250	476	200	0	Content		-72	-111	9192237	458331923
9209	08:43:40.005	00:00:09.208	552	1295,384	556,3907	0,6373901	0,501501	521,5553	4,517648	0	1289,009	601,7156	0,4795181	0,5436285	508,59	4,145643	0	17	1292	579						Untertest2.avi	0	880	547	72	111	1250	476	200	0	Content		1220	468	9208925	458348611
9226	08:43:40.022	00:00:09.225	553	1239,309	570,754	0,6339983	0,5026582	509,1119	4,347879	0	1332,157	594,5715	0,478302	0,5443229	513,681	4,178103	0	17	1286	583						Untertest2.avi	0	880	547	72	111	1250	476	200	0	Content		1214	472	9225549	458365235
9242	08:43:40.038	00:00:09.242	554	1237,953	573,5548	0,6340736	0,5032754	508,9442	4,341192	0	1332,455	592,6081	0,4783387	0,5451183	513,4935	4,193396	0	18	1285	583						Untertest2.avi	0	880	547	72	111	1180	546	616	0	Content		1213	472	9242176	458381862
9259	08:43:40.055	00:00:09.258	555	1228,648	591,74	0,6343922	0,504275	508,9725	4,359763	0	1317,903	622,4467	0,4786778	0,5462025	513,2827	4,168251	0	18	1273	607						Untertest2.avi	0	880	547	72	111	1180	546	616	0	Content		1201	496	9258924	458398610
9276	08:43:40.072	00:00:09.275	556	1205,849	633,8569	0,634838	0,5060608	509,0445	4,370253	0	1345,249	666,4357	0,4794892	0,5477005	513,9089	4,262884	0	18	1276	650						Untertest2.avi	0	880	547	72	111	1180	546	616	0	Content		1204	539	9275553	458415239
9292	08:43:40.088	00:00:09.292	557	1203,656	639,7314	0,6347423	0,5069672	508,8086	4,334368	0	1294,249	663,9522	0,479332	0,5489815	513,1378	4,211831	0	18	1249	652						Untertest2.avi	0	880	547	72	111	1180	546	616	0	Content		1177	541	9292176	458431862
9309	08:43:40.105	00:00:09.308	558	1208,084	640,0597	0,6347448	0,5074567	508,5563	4,352668	0	1296,153	672,4277	0,4792178	0,5495142	512,9198	4,194984	0	18	1252	656						Untertest2.avi	0	880	547	72	111	1180	546	616	0	Content		1180	545	9308802	458448488
9326	08:43:40.122	00:00:09.325	559	1204,4	638,8492	0,6347594	0,50797	508,4512	4,377595	0	1299,771	673,0328	0,4791668	0,55013	512,7938	4,216704	0	18	1252	656						Untertest2.avi	0	880	547	72	111	1180	546	616	0	Content		1180	545	9325552	458465238
9342	08:43:40.138	00:00:09.342	560	1203,985	640,1363	0,6347513	0,5081599	508,311	4,381402	0	1297,752	669,1182	0,4790905	0,5502412	512,6913	4,183247	0	18	1251	655						Untertest2.avi	0	880	547	72	111	1180	546	616	0	Content		1179	544	9342178	458481864
9359	08:43:40.155	00:00:09.358	561	1207,607	643,3865	0,6347273	0,5080863	508,2207	4,387791	0	1305,117	672,658	0,4789634	0,5501097	512,5253	4,201924	0	18	1256	658						Untertest2.avi	0	880	547	72	111	1180	546	616	0	Content		1184	547	9358800	458498486
9375	08:43:40.171	00:00:09.375	562	1207,067	642,9787	0,6345935	0,5077032	508,1294	4,346951	0	1299,813	672,2562	0,4788041	0,5496518	512,3441	4,202584	0	18	1253	658						Untertest2.avi	0	880	547	72	111	1180	546	616	0	Content		1181	547	9375428	458515114
9392	08:43:40.188	00:00:09.392	563	1210,749	641,1622	0,6345258	0,5072925	508,1289	4,374766	0	1301,912	675,9213	0,4786822	0,5491335	512,4019	4,193077	0	18	1256	659						Untertest2.avi	0	880	547	72	111	1180	546	616	0	Content		1184	548	9392178	458531864
9409	08:43:40.205	00:00:09.408	564	1208,936	643,6575	0,6345299	0,5068884	508,0885	4,383189	0	1299,574	669,5154	0,4786426	0,5487109	512,3469	4,221554	0	18	1254	657						Untertest2.avi	0	880	547	72	111	1180	546	616	0	Content		1182	546	9408803	458548489
9425	08:43:40.221	00:00:09.425	565	1203,139	641,8314	0,6345894	0,5066295	507,9497	4,375803	0	1298,91	673,2516	0,4786479	0,5485733	512,2402	4,235485	0	18	1251	658						Untertest2.avi	0	880	547	72	111	1180	546	616	0	Content		1179	547	9425429	458565115
9442	08:43:40.238	00:00:09.442	566	1207,119	645,9739	0,6346172	0,5064852	507,8889	4,383263	0	1297,434	675,5977	0,4786573	0,5485997	512,0869	4,203361	0	18	1252	661						Untertest2.avi	0	880	547	72	111	1180	546	616	0	Content		1180	550	9442056	458581742
9459	08:43:40.255	00:00:09.458	567	1202,064	641,887	0,63469	0,5062604	507,7435	4,375167	0	1300,924	670,8484	0,4786963	0,5485587	511,9336	4,198153	0	18	1251	656						Untertest2.avi	0	880	547	72	111	1180	546	616	0	Content		1179	545	9458806	458598492
9475	08:43:40.271	00:00:09.475	568	1209,349	640,1045	0,6348748	0,505953	507,5336	4,369616	0	1296,776	673,2988	0,4787714	0,5482803	511,7079	4,237082	0	18	1253	657						Untertest2.avi	0	880	547	72	111	1180	546	616	0	Content		1181	546	9475431	458615117
9492	08:43:40.288	00:00:09.492	569	1202,304	644,6964	0,6350713	0,5056501	507,5678	4,35516	0	1304,157	676,4193	0,4789062	0,5478386	511,5351	4,23777	0	18	1253	661						Untertest2.avi	0	880	547	72	111	1180	546	616	0	Content		1181	550	9492058	458631744
9509	08:43:40.305	00:00:09.508	570	1201,507	642,7523	0,6352884	0,5053365	507,4405	4,377856	0	1301,973	669,7303	0,4790516	0,5474682	511,369	4,222181	0	18	1252	656						Untertest2.avi	0	880	547	72	111	1180	546	616	0	Content		1180	545	9508686	458648372
9525	08:43:40.321	00:00:09.525	571	1198,837	638,2828	0,6354514	0,5050961	507,0845	4,373641	0	1295,638	673,2126	0,4791418	0,5470645	511,2031	4,221719	0	18	1247	656						Untertest2.avi	0	880	547	72	111	1180	546	616	0	Content		1175	545	9525441	458665127
9542	08:43:40.338	00:00:09.542	572	1204,378	643,5797	0,6354932	0,5049239	507	4,385102	0	1286,386	674,2791	0,4791483	0,5468432	511,1023	4,235078	0	18	1245	659						Untertest2.avi	0	880	547	72	111	1180	546	616	0	Content		1173	548	9542056	458681742
9559	08:43:40.355	00:00:09.558	573	1200,95	641,7751	0,635467	0,504664	507,0681	4,400555	0	1296,905	669,5707	0,4791	0,5464732	511,0422	4,254553	0	18	1249	656						Untertest2.avi	0	880	547	72	111	1180	546	616	0	Content		1177	545	9558688	458698374
9575	08:43:40.371	00:00:09.575	574	1202,312	640,5138	0,6354227	0,5044413	506,8783	4,413328	0	1306,623	669,6801	0,4790011	0,5461349	511,0539	4,251746	0	18	1254	655						Untertest2.avi	0	880	547	72	111	1180	546	616	0	Content		1182	544	9575314	458715000
9592	08:43:40.388	00:00:09.592	575	1201,368	646,629	0,6352568	0,50428	506,941	4,4181	0	1302,338	671,8989	0,4788401	0,5459112	510,8398	4,247416	0	18	1252	659						Untertest2.avi	0	880	547	72	111	1180	546	616	0	Content		1180	548	9592061	458731747
9609	08:43:40.405	00:00:09.608	576	1196,547	643,3966	0,635008	0,5041665	506,9686	4,413422	0	1302,958	670,3895	0,4786168	0,5457778	510,9301	4,245632	0	18	1250	657						Untertest2.avi	0	880	547	72	111	1180	546	616	0	Content		1178	546	9608686	458748372
9625	08:43:40.421	00:00:09.625	577	1203,375	645,4814	0,6347586	0,5041529	507,0439	4,40027	0	1297,954	668,8104	0,4783789	0,545935	510,9738	4,258076	0	18	1251	657						Untertest2.avi	0	880	547	72	111	1180	546	616	0	Content		1179	546	9625311	458764997
9642	08:43:40.438	00:00:09.641	578	1194,831	644,2438	0,6343811	0,5043252	507,2418	4,436136	0	1298,381	667,416	0,4780368	0,5462197	511,2302	4,261104	0	18	1247	656						Untertest2.avi	0	880	547	72	111	1180	546	616	0	Content		1175	545	9641936	458781622
9659	08:43:40.455	00:00:09.658	579	1195,335	643,4958	0,6338104	0,504626	507,5492	4,42403	0	1303,247	672,4911	0,4775207	0,5467569	511,2232	4,259195	0	18	1249	658						Untertest2.avi	0	880	547	72	111	1180	546	616	0	Content		1177	547	9658687	458798373
9675	08:43:40.471	00:00:09.675	580	1203,72	638,4512	0,633042	0,5050027	507,2843	4,459404	0	1307,166	673,5342	0,4767567	0,547366	511,1374	4,261535	0	18	1255	656						Untertest2.avi	0	880	547	72	111	1180	546	616	0	Content		1183	545	9675311	458814997
9692	08:43:40.488	00:00:09.691	581	1203,76	647,7855	0,6320618	0,5050925	507,4572	4,453319	0	1311,697	669,6703	0,4758054	0,5477889	511,3199	4,270367	0	18	1258	659						Untertest2.avi	0	880	547	72	111	1180	546	616	0	Content		1186	548	9691939	458831625
9709	08:43:40.505	00:00:09.708	582	1203,419	648,3079	0,6307843	0,5048228	507,6075	4,452784	0	1298,484	671,9153	0,474618	0,547864	511,5224	4,254124	0	18	1251	660						Untertest2.avi	0	880	547	72	111	1180	546	616	0	Content		1179	549	9708562	458848248
9725	08:43:40.521	00:00:09.725	583	1196,34	638,8357	0,6292714	0,5042342	507,6524	4,421077	0	1308,786	669,4084	0,4732093	0,5477008	511,6451	4,287513	0	18	1253	654						Untertest2.avi	0	880	547	72	111	1180	546	616	0	Content		1181	543	9725314	458865000
9742	08:43:40.538	00:00:09.741	584	1198,021	642,032	0,6277923	0,5036064	507,9906	4,467492	0	1305,272	667,7767	0,4718108	0,5474294	511,7261	4,251569	0	18	1252	655						Untertest2.avi	0	880	547	72	111	1180	546	616	0	Content		1180	544	9741936	458881622
9759	08:43:40.555	00:00:09.758	585	1202,352	647,4188	0,6264206	0,5030981	508,386	4,471707	0	1305,213	665,0501	0,4705185	0,5473631	512,0037	4,278717	0	18	1254	656						Untertest2.avi	0	880	547	72	111	1180	546	616	0	Content		1182	545	9758564	458898250
9775	08:43:40.571	00:00:09.775	586	1210,829	642,722	0,6255007	0,5026717	508,3629	4,441032	0	1303,888	673,3558	0,4696491	0,5474576	512,1301	4,269894	0	18	1257	658						Untertest2.avi	0	880	547	72	111	1180	546	616	0	Content		1185	547	9775189	458914875
9792	08:43:40.588	00:00:09.791	587	1201,173	646,1826	0,6248799	0,5021965	508,7618	4,465219	0	1308,987	672,0837	0,4691886	0,5476121	512,2871	4,288243	0	18	1255	659						Untertest2.avi	0	880	547	72	111	1180	546	616	0	Content		1183	548	9791939	458931625
9809	08:43:40.605	00:00:09.808	588	1205,762	647,9373	0,6245942	0,5017411	508,6584	4,466128	0	1305,554	672,351	0,4689226	0,5477217	512,3221	4,278979	0	18	1256	660						Untertest2.avi	0	880	547	72	111	1180	546	616	0	Content		1184	549	9808565	458948251
9825	08:43:40.621	00:00:09.825	589	1158,108	661,4496	0,6242774	0,5015951	508,6584	4,455127	0	1309,346	673,8734	0,468794	0,547727	512,4097	4,261127	0	18	1234	668						Untertest2.avi	0	880	547	72	111	1180	546	616	0	Content		1162	557	9825192	458964878
9842	08:43:40.638	00:00:09.841	590	1207,007	647,5736	0,6242802	0,5009108	509,0199	4,458001	0	1308,646	672,0822	0,4687561	0,5477364	512,4514	4,297602	0	18	1258	660						Untertest2.avi	0	880	547	72	111	1180	546	616	0	Content		1186	549	9841942	458981628
9859	08:43:40.655	00:00:09.858	591	1229,253	592,6023	0,6236001	0,4992204	509,1847	4,474188	0	1341,904	616,0388	0,4686319	0,546524	512,5893	4,325023	0	19	1286	604						Untertest2.avi	0	880	547	72	111	1231	448	317	0	Content		1214	493	9858567	458998253
9875	08:43:40.671	00:00:09.875	592	1250,62	550,5474	0,6230243	0,4971953	509,3192	4,467859	0	1355,485	574,6142	0,4684499	0,5450336	512,777	4,307867	0	19	1303	563						Untertest2.avi	0	880	547	72	111	1231	448	317	0	Content		1231	452	9875192	459014878
9892	08:43:40.688	00:00:09.891	593	1241,998	545,2112	0,6230682	0,496895	509,2958	4,490666	0	1360,718	572,0362	0,4682787	0,5450929	512,7819	4,303386	0	19	1301	559						Untertest2.avi	0	880	547	72	111	1231	448	317	0	Content		1229	448	9891820	459031506
9909	08:43:40.705	00:00:09.908	594	1239,404	549,5085	0,6229699	0,4972965	509,3902	4,49297	0	1362,275	570,5029	0,4680934	0,5458462	512,6478	4,293301	0	19	1301	560						Untertest2.avi	0	880	547	72	111	1231	448	317	0	Content		1229	449	9908565	459048251
9925	08:43:40.721	00:00:09.925	595	1252,029	543,8955	0,6228675	0,4978836	509,1413	4,453542	0	1361,038	572,0847	0,4679098	0,5468025	512,5027	4,254916	0	19	1307	558						Untertest2.avi	0	880	547	72	111	1231	448	317	0	Content		1235	447	9925193	459064879
9942	08:43:40.738	00:00:09.941	596	1250,774	541,1286	0,6228012	0,4985751	508,9971	4,421535	0	1364,157	569,4911	0,4677753	0,5479373	512,4104	4,277541	0	19	1307	555						Untertest2.avi	0	880	547	72	111	1231	448	317	0	Content		1235	444	9941819	459081505
9958	08:43:40.754	00:00:09.958	597	1249,521	541,8184	0,6225628	0,4992033	508,8907	4,437559	0	1358,536	575,0656	0,4675184	0,5491967	512,1446	4,250866	0	19	1304	558						Untertest2.avi	0	880	547	72	111	1231	448	317	0	Content		1232	447	9958444	459098130
9975	08:43:40.771	00:00:09.975	598	1244,061	539,2005	0,6222051	0,4999201	508,8047	4,487002	0	1361,396	569,3684	0,4672278	0,5505689	511,8138	4,253536	0	19	1303	554						Untertest2.avi	0	880	547	72	111	1231	448	317	0	Content		1231	443	9975194	459114880
9992	08:43:40.788	00:00:09.991	599	1240,828	536,7694	0,6217924	0,501014	508,5853	4,403532	0	1292,663	579,6172	0,4696488	0,55244	499,7438	4,127303	0	19	1267	558						Untertest2.avi	0	880	547	72	111	1231	448	317	0	Content		1195	447	9991819	459131505
10008	08:43:40.804	00:00:10.008	600	1248,711	546,3251	0,6214787	0,5019871	508,3698	4,365949	0	1361,127	571,5957	0,4664448	0,5536005	511,5975	4,225097	0	19	1305	559						Untertest2.avi	0	880	547	72	111	1231	448	317	0	Content		1233	448	10008444	459148130
10025	08:43:40.821	00:00:10.025	601	1250,49	539,6407	0,6211777	0,5028952	508,1483	4,348736	0	1359,549	576,6262	0,4661613	0,554696	511,3996	4,160421	0	19	1305	558						Untertest2.avi	0	880	547	72	111	1231	448	317	0	Content		1233	447	10025070	459164756
10042	08:43:40.838	00:00:10.041	602	1238,658	546,6189	0,6208888	0,5038803	508,1131	4,367382	0	1359,381	579,0579	0,4658039	0,5556945	511,3183	4,168025	0	19	1299	563						Untertest2.avi	0	880	547	72	111	1231	448	317	0	Content		1227	452	10041820	459181506
10058	08:43:40.854	00:00:10.058	603	1250,962	537,1277	0,6203265	0,504922	507,8905	4,340468	0	1367,682	571,9599	0,4651964	0,5567226	511,2634	4,172896	0	19	1309	555						Untertest2.avi	0	880	547	72	111	1231	448	317	0	Content		1237	444	10058446	459198132
10075	08:43:40.871	00:00:10.075	604	1245,665	545,4828	0,61928	0,5054707	507,8201	4,350413	0	1366,55	577,1354	0,4641736	0,5574938	511,0715	4,177043	0	19	1306	561						Untertest2.avi	0	880	547	72	111	1231	448	317	0	Content		1234	450	10075068	459214754
10092	08:43:40.888	00:00:10.091	605	1246,044	545,0869	0,6179902	0,505565	507,8918	4,344749	0	1367,564	579,6564	0,4629262	0,5579939	511,1962	4,13109	0	19	1307	562						Untertest2.avi	0	880	547	72	111	1231	448	317	0	Content		1235	451	10091692	459231378
10108	08:43:40.904	00:00:10.108	606	1244,485	536,5341	0,6168232	0,5055844	507,6707	4,304165	0	1360,073	574,3267	0,4618411	0,5584519	511,3588	4,138701	0	19	1302	555						Untertest2.avi	0	880	547	72	111	1231	448	317	0	Content		1230	444	10108443	459248129
10125	08:43:40.921	00:00:10.125	607	1244,425	545,0469	0,6159396	0,5057071	508,0463	4,283064	0	1362,538	573,5232	0,4610104	0,5590875	511,3617	4,132738	0	19	1303	559						Untertest2.avi	0	880	547	72	111	1231	448	317	0	Content		1231	448	10125070	459264756
10142	08:43:40.938	00:00:10.141	608	1246,805	545,8058	0,6154639	0,50594	508,0143	4,309275	0	1360,439	583,0004	0,4605659	0,5596053	511,4371	4,12879	0	19	1304	564						Untertest2.avi	0	880	547	72	111	1231	448	317	0	Content		1232	453	10141694	459281380
10158	08:43:40.954	00:00:10.158	609	1245,994	548,7586	0,6153195	0,5061402	508,1032	4,311058	0	1362,136	587,5861	0,4605217	0,5600575	511,604	4,130448	0	19	1304	568						Untertest2.avi	0	880	547	72	111	1231	448	317	0	Content		1232	457	10158321	459298007
10175	08:43:40.971	00:00:10.175	610	1207,815	603,749	0,6158745	0,5072176	508,3855	4,288498	0	1314,052	645,6426	0,4614093	0,5613574	511,7313	4,137938	0	20	1261	625						Untertest2.avi	0	880	547	72	111	1148	564	483	0	Content		1189	514	10175070	459314756
10192	08:43:40.988	00:00:10.191	611	1170,21	653,0594	0,6147076	0,5085217	517,4826	4,290072	0	1279,663	696,762	0,4621279	0,5624397	512,1169	4,097023	0	20	1225	675						Untertest2.avi	0	880	547	72	111	1148	564	483	0	Content		1153	564	10191696	459331382
10208	08:43:41.004	00:00:10.208	612	1168,346	655,5482	0,6163306	0,50801	508,8792	4,270549	0	1268,254	694,9368	0,4622552	0,5624537	512,3129	4,103232	0	20	1218	675						Untertest2.avi	0	880	547	72	111	1148	564	483	0	Content		1146	564	10208324	459348010
10225	08:43:41.021	00:00:10.224	613	1166,714	651,2678	0,6163409	0,5080051	508,9942	4,264572	0	1272,405	694,2216	0,4622198	0,5625771	512,538	4,134417	0	20	1220	673						Untertest2.avi	0	880	547	72	111	1148	564	483	0	Content		1148	562	10224949	459364635
10242	08:43:41.038	00:00:10.241	614	1168,04	649,3344	0,6163901	0,508328	509,1412	4,254038	0	1265,828	689,6599	0,4622167	0,56275	512,7516	4,134893	0	20	1217	669						Untertest2.avi	0	880	547	72	111	1148	564	483	0	Content		1145	558	10241702	459381388
10258	08:43:41.054	00:00:10.258	615	1153,483	650,7725	0,6163068	0,5085807	509,3643	4,299615	0	1265,655	694,9344	0,4622464	0,5627253	513,1483	4,122878	0	20	1210	673						Untertest2.avi	0	880	547	72	111	1148	564	483	0	Content		1138	562	10258327	459398013
10275	08:43:41.071	00:00:10.274	616	1156,338	656,2131	0,6164469	0,5088058	509,6224	4,271706	0	1276,312	697,8846	0,4624095	0,5627747	513,4643	4,135687	0	20	1216	677						Untertest2.avi	0	880	547	72	111	1148	564	483	0	Content		1144	566	10274951	459414637
10292	08:43:41.088	00:00:10.291	617	1162,992	665,1975	0,6165767	0,5089155	509,6711	4,275933	0	1277,6	693,1992	0,46255	0,5629697	513,7332	4,142516	0	20	1220	679						Untertest2.avi	0	880	547	72	111	1148	564	483	0	Content		1148	568	10291575	459431261
10308	08:43:41.104	00:00:10.308	618	1163,661	657,4323	0,616729	0,5090579	509,5854	4,272149	0	1271,308	696,803	0,4627231	0,563252	513,8807	4,134599	0	20	1217	677						Untertest2.avi	0	880	547	72	111	1148	564	483	0	Content		1145	566	10308328	459448014
10325	08:43:41.121	00:00:10.324	619	1157,124	658,8495	0,6167501	0,5092399	509,9893	4,273206	0	1276,625	692,8992	0,4628673	0,5638474	514,1849	4,106657	0	20	1217	676						Untertest2.avi	0	880	547	72	111	1148	564	483	0	Content		1145	565	10324951	459464637
10342	08:43:41.138	00:00:10.341	620	1155,02	657,1621	0,6168964	0,5094233	510,0116	4,305211	0	1283,316	692,9556	0,4630363	0,5644176	514,4703	4,155888	0	20	1219	675						Untertest2.avi	0	880	547	72	111	1148	564	483	0	Content		1147	564	10341577	459481263
10358	08:43:41.154	00:00:10.358	621	1149,929	652,961	0,616963	0,5097203	510,1604	4,306404	0	1275,484	692,4938	0,4632268	0,5652406	514,5611	4,167336	0	20	1213	673						Untertest2.avi	0	880	547	72	111	1148	564	483	0	Content		1141	562	10358201	459497887
10375	08:43:41.171	00:00:10.374	622	1157,195	656,8959	0,6170453	0,5100383	510,6061	4,275685	0	1277,417	696,8315	0,4634369	0,5660132	514,6677	4,181677	0	20	1217	677						Untertest2.avi	0	880	547	72	111	1148	564	483	0	Content		1145	566	10374950	459514636
10392	08:43:41.188	00:00:10.391	623	1162,525	652,3212	0,6172332	0,5099993	510,6065	4,287771	0	1282,511	696,1106	0,4636628	0,5664462	515,0247	4,177816	0	20	1223	674						Untertest2.avi	0	880	547	72	111	1148	564	483	0	Content		1151	563	10391574	459531260
10408	08:43:41.204	00:00:10.408	624	1151,935	659,954	0,6173756	0,5096813	510,8342	4,312871	0	1275,78	690,8402	0,4639015	0,5664111	515,0193	4,158891	0	20	1214	675						Untertest2.avi	0	880	547	72	111	1148	564	483	0	Content		1142	564	10408201	459547887
10425	08:43:41.221	00:00:10.424	625	1167,7	662,6147	0,6175995	0,5094409	510,9891	4,286751	0	1281,154	695,8024	0,4640866	0,5663957	515,3485	4,181843	0	20	1224	679						Untertest2.avi	0	880	547	72	111	1148	564	483	0	Content		1152	568	10424836	459564522
10442	08:43:41.238	00:00:10.441	626	1160,098	656,544	0,6177834	0,5094991	511,3099	4,297064	0	1275,699	700,1251	0,4643379	0,5665358	515,3049	4,202431	0	20	1218	678						Untertest2.avi	0	880	547	72	111	1148	564	483	0	Content		1146	567	10441576	459581262
10458	08:43:41.254	00:00:10.458	627	1167,019	657,7872	0,6180471	0,5096057	511,6366	4,272117	0	1276,333	694,0773	0,4646118	0,5668458	515,4196	4,176812	0	20	1222	676						Untertest2.avi	0	880	547	72	111	1148	564	483	0	Content		1150	565	10458199	459597885
10475	08:43:41.271	00:00:10.474	628	1153,762	654,7513	0,618188	0,5098616	511,8918	4,344861	0	1274,448	694,6722	0,4647624	0,5672579	515,5618	4,218666	0	20	1214	675						Untertest2.avi	0	880	547	72	111	1148	564	483	0	Content		1142	564	10474835	459614521
10491	08:43:41.287	00:00:10.491	629	1160,424	654,2631	0,618153	0,5101113	512,1207	4,343708	0	1281,787	689,9282	0,4648221	0,5676256	515,7498	4,205726	0	20	1221	672						Untertest2.avi	0	880	547	72	111	1148	564	483	0	Content		1149	561	10491449	459631135
10508	08:43:41.304	00:00:10.508	630	1165,556	661,384	0,6179258	0,5102496	512,1269	4,347959	0	1285,948	696,3539	0,4646056	0,5679715	515,7792	4,190304	0	20	1226	679						Untertest2.avi	0	880	547	72	111	1148	564	483	0	Content		1154	568	10508199	459647885
10525	08:43:41.321	00:00:10.524	631	1160,032	659,2894	0,6172844	0,51037	512,5969	4,39173	0	1289,563	697,4617	0,4641178	0,5681508	515,9	4,206712	0	20	1225	678						Untertest2.avi	0	880	547	72	111	1148	564	483	0	Content		1153	567	10524835	459664521
10541	08:43:41.337	00:00:10.541	632	1169,085	660,2228	0,6163833	0,5103663	512,9729	4,345376	0	1277,065	690,076	0,4633047	0,5685691	516,335	4,241764	0	20	1223	675						Untertest2.avi	0	880	547	72	111	1148	564	483	0	Content		1151	564	10541448	459681134
10558	08:43:41.354	00:00:10.558	633	1161,911	661,3206	0,6150734	0,5104527	513,2291	4,390178	0	1285,42	696,066	0,4621354	0,5691465	516,8072	4,262062	0	20	1224	679						Untertest2.avi	0	880	547	72	111	1148	564	483	0	Content		1152	568	10558199	459697885
10575	08:43:41.371	00:00:10.574	634	1167,17	658,218	0,6136195	0,5107054	513,7271	4,384408	0	1288,289	691,9671	0,4608588	0,5701208	517,0072	4,255202	0	20	1228	675						Untertest2.avi	0	880	547	72	111	1148	564	483	0	Content		1156	564	10574862	459714548
10591	08:43:41.387	00:00:10.591	635	1165,014	656,486	0,6120884	0,5111403	514,2978	4,368344	0	1277,362	689,0944	0,459526	0,5712392	517,312	4,245661	0	20	1221	673						Untertest2.avi	0	880	547	72	111	1148	564	483	0	Content		1149	562	10591456	459731142
10608	08:43:41.404	00:00:10.608	636	1163,008	657,4203	0,6107431	0,5116995	514,7391	4,424788	0	1287,149	696,1817	0,4583922	0,5722531	517,7755	4,265956	0	20	1225	677						Untertest2.avi	0	880	547	72	111	1148	564	483	0	Content		1153	566	10608079	459747765
10625	08:43:41.421	00:00:10.624	637	1168,355	655,8499	0,6096022	0,5123263	515,2524	4,384007	0	1287,328	699,4735	0,4574009	0,5730784	518,0048	4,287011	0	20	1228	678						Untertest2.avi	0	880	547	72	111	1148	564	483	0	Content		1156	567	10624870	459764556
10641	08:43:41.437	00:00:10.641	638	1170,638	653,9717	0,6086946	0,5127358	515,7189	4,425298	0	1282,322	694,9606	0,4565054	0,5734946	518,4098	4,297271	0	20	1226	674						Untertest2.avi	0	880	547	72	111	1148	564	483	0	Content		1154	563	10641449	459781135
10658	08:43:41.454	00:00:10.658	639	1131,66	631,8517	0,6082675	0,5120001	516,2788	4,442351	0	1253,207	666,6937	0,4562668	0,5728566	518,8398	4,316027	0	21	1192	649						Untertest2.avi	0	880	547	72	111	1113	533	416	0	Content		1120	538	10658074	459797760
10675	08:43:41.471	00:00:10.674	640	1126,691	622,4225	0,6079109	0,5114951	516,7239	4,452555	0	1233,52	664,3412	0,4559074	0,5721434	519,1409	4,326247	0	21	1180	643						Untertest2.avi	0	880	547	72	111	1113	533	416	0	Content		1108	532	10674701	459814387
10691	08:43:41.487	00:00:10.691	641	1126,12	620,8892	0,6073347	0,5115001	516,7445	4,462095	0	1252,642	665,4186	0,4552845	0,5716447	519,3624	4,317125	0	21	1189	643						Untertest2.avi	0	880	547	72	111	1113	533	416	0	Content		1117	532	10691450	459831136
10708	08:43:41.504	00:00:10.708	642	1130,9	621,9977	0,6068853	0,5116084	517,2642	4,460935	0	1240,688	665,344	0,4547758	0,571322	519,6215	4,318478	0	21	1186	644						Untertest2.avi	0	880	547	72	111	1113	533	416	0	Content		1114	533	10708075	459847761
10725	08:43:41.521	00:00:10.724	643	1127,28	620,0499	0,6066077	0,5121906	517,4349	4,491302	0	1239,367	663,4254	0,454459	0,5713331	519,8754	4,338522	0	21	1183	642						Untertest2.avi	0	880	547	72	111	1113	533	416	0	Content		1111	531	10724699	459864385
10741	08:43:41.537	00:00:10.741	644	1131,129	622,2845	0,6065005	0,5132237	517,646	4,483008	0	1247,191	662,8028	0,4543218	0,5718001	520,0991	4,333541	0	21	1189	643						Untertest2.avi	0	880	547	72	111	1113	533	416	0	Content		1117	532	10741327	459881013
10758	08:43:41.554	00:00:10.758	645	1125,085	623,2798	0,6066508	0,5147623	517,6581	4,496592	0	1239,338	660,1823	0,4543889	0,5729016	520,0691	4,352947	0	21	1182	642						Untertest2.avi	0	880	547	72	111	1113	533	416	0	Content		1110	531	10758075	459897761
10775	08:43:41.571	00:00:10.774	646	1126,708	624,039	0,6069344	0,5165451	517,8457	4,491233	0	1239,826	659,514	0,4546379	0,5744867	520,0844	4,361539	0	21	1183	642						Untertest2.avi	0	880	547	72	111	1113	533	416	0	Content		1111	531	10774702	459914388
10791	08:43:41.587	00:00:10.791	647	1129,275	624,3451	0,6073214	0,5185	517,9698	4,50411	0	1253,056	666,5287	0,455032	0,576265	520,1147	4,358989	0	21	1191	645						Untertest2.avi	0	880	547	72	111	1113	533	416	0	Content		1119	534	10791327	459931013
10808	08:43:41.604	00:00:10.807	648	1129,629	625,7177	0,6076689	0,5204557	517,7961	4,508299	0	1247,693	661,7507	0,4553716	0,5783908	520,0837	4,390699	0	21	1189	644						Untertest2.avi	0	880	547	72	111	1113	533	416	0	Content		1117	533	10807951	459947637
10825	08:43:41.621	00:00:10.824	649	1122,671	626,0868	0,6079029	0,5222798	517,9518	4,531521	0	1249,388	667,7085	0,4556397	0,5803687	520,0228	4,409985	0	21	1186	647						Untertest2.avi	0	880	547	72	111	1113	533	416	0	Content		1114	536	10824701	459964387
10841	08:43:41.637	00:00:10.841	650	1126,049	619,9136	0,6081867	0,5237625	517,9856	4,522782	0	1240,247	663,7413	0,455898	0,5820488	519,9415	4,391685	0	21	1183	642						Untertest2.avi	0	880	547	72	111	1113	533	416	0	Content		1111	531	10841326	459981012
10858	08:43:41.654	00:00:10.857	651	1125,877	622,0822	0,6083489	0,5249179	518,062	4,525757	0	1231,382	661,6693	0,4560953	0,5834689	520,0197	4,442946	0	21	1179	642						Untertest2.avi	0	880	547	72	111	1113	533	416	0	Content		1107	531	10857952	459997638
10875	08:43:41.671	00:00:10.874	652	1127,522	628,2246	0,6084707	0,5259516	518,0219	4,557171	0	1238,396	658,9605	0,456249	0,58484	519,7529	4,397098	0	21	1183	644						Untertest2.avi	0	880	547	72	111	1113	533	416	0	Content		1111	533	10874577	460014263
10891	08:43:41.687	00:00:10.891	653	1123,807	627,2277	0,608452	0,5269539	517,9814	4,545145	0	1247,147	667,4241	0,4562634	0,5861402	519,8702	4,39355	0	21	1185	647						Untertest2.avi	0	880	547	72	111	1113	533	416	0	Content		1113	536	10891328	460031014
10908	08:43:41.704	00:00:10.907	654	1135,868	628,2747	0,6082799	0,5278854	517,9575	4,508875	0	1239,382	666,1932	0,4561116	0,5874825	519,8671	4,437005	0	21	1188	647						Untertest2.avi	0	880	547	72	111	1113	533	416	0	Content		1116	536	10907951	460047637
10925	08:43:41.721	00:00:10.924	655	1139,822	624,539	0,608092	0,528618	517,7614	4,503619	0	1240,994	668,6154	0,4559693	0,5885536	519,7584	4,392163	0	21	1190	647						Untertest2.avi	0	880	547	72	111	1113	533	416	0	Content		1118	536	10924577	460064263
10941	08:43:41.737	00:00:10.941	656	1131,017	622,2577	0,607845	0,5291601	517,9478	4,519484	0	1251,399	671,9215	0,4558192	0,5894248	519,6211	4,418459	0	21	1191	647						Untertest2.avi	0	880	547	72	111	1113	533	416	0	Content		1119	536	10941201	460080887
10958	08:43:41.754	00:00:10.957	657	1132,212	625,368	0,6077496	0,5294326	517,8402	4,555351	0	1237,836	662,3047	0,4557044	0,5901656	519,5596	4,437731	0	21	1185	644						Untertest2.avi	0	880	547	72	111	1113	533	416	0	Content		1113	533	10957953	460097639
10975	08:43:41.771	00:00:10.974	658	1125,847	629,0715	0,6077381	0,5297328	517,7216	4,569023	0	1241,458	665,0205	0,4557765	0,5908086	519,3306	4,423312	0	21	1184	647						Untertest2.avi	0	880	547	72	111	1113	533	416	0	Content		1112	536	10974579	460114265
10991	08:43:41.787	00:00:10.991	659	1127,336	629,1119	0,6078749	0,5300691	517,7106	4,557087	0	1235,479	666,4592	0,4558617	0,5914454	519,2238	4,434743	0	21	1181	648						Untertest2.avi	0	880	547	72	111	1113	533	416	0	Content		1109	537	10991204	460130890
11008	08:43:41.804	00:00:11.007	660	1139,323	629,4667	0,608047	0,5302464	517,4814	4,565838	0	1234,565	673,5636	0,455988	0,5917473	519,2784	4,437569	0	21	1187	652						Untertest2.avi	0	880	547	72	111	1113	533	416	0	Content		1115	541	11007839	460147525
11017	08:43:41.813																				KeyPress	4	175	0	VolumeUp
11025	08:43:41.821	00:00:11.024	661	1129,589	632,4984	0,6081839	0,5304207	517,4332	4,548413	0	1244,355	669,7256	0,4561044	0,5919987	519,017	4,411071	0	21	1187	651						Untertest2.avi	0	880	547	72	111	1113	533	416	0	Content		1115	540	11024580	460164266
11041	08:43:41.837	00:00:11.041	662	1130,853	627,5494	0,6084073	0,5306761	517,1435	4,583246	0	1239,069	669,732	0,4562426	0,5922703	518,8634	4,418242	0	21	1185	649						Untertest2.avi	0	880	547	72	111	1113	533	416	0	Content		1113	538	11041204	460180890
11058	08:43:41.854	00:00:11.057	663	1126,571	626,4868	0,6085774	0,5307779	517,052	4,562161	0	1240,257	673,107	0,4563615	0,5924316	518,6448	4,41881	0	21	1183	650						Untertest2.avi	0	880	547	72	111	1113	533	416	0	Content		1111	539	11057844	460197530
11074	08:43:41.870	00:00:11.074	664	1161,042	604,2073	0,6081322	0,5300147	516,9568	4,561162	0	1288,062	645,4487	0,4562418	0,5918084	518,5823	4,460735	0	22	1225	625						Untertest2.avi	0	880	547	72	111	1239	420	833	0	Content		1153	514	11074454	460214140
11091	08:43:41.887	00:00:11.091	665	1217,368	552,7845	0,6069959	0,5281481	516,9675	4,552655	0	1350,808	595,1555	0,4557811	0,5901737	518,5586	4,433003	0	22	1284	574						Untertest2.avi	0	880	547	72	111	1239	420	833	0	Content		1212	463	11091205	460230891
11108	08:43:41.904	00:00:11.107	666	1238,5	520,3371	0,6067716	0,5264782	516,9656	4,579337	0	1382,712	552,2256	0,4556617	0,5888299	518,4321	4,431804	0	22	1311	536						Untertest2.avi	0	880	547	72	111	1239	420	833	0	Content		1239	425	11107838	460247524
11124	08:43:41.920	00:00:11.124	667	1241,255	514,3441	0,60706	0,5263534	516,7133	4,578074	0	1363,537	549,499	0,4556614	0,588878	518,0977	4,413832	0	22	1302	532						Untertest2.avi	0	880	547	72	111	1239	420	833	0	Content		1230	421	11124457	460264143
11141	08:43:41.937	00:00:11.141	668	1242,013	505,8976	0,6073662	0,5268912	516,4074	4,569063	0	1376,696	549,2255	0,4557682	0,589363	518,0794	4,435148	0	22	1309	528						Untertest2.avi	0	880	547	72	111	1239	420	833	0	Content		1237	417	11141205	460280891
11158	08:43:41.954	00:00:11.157	669	1247,599	511,1688	0,6076183	0,5272636	515,9712	4,563778	0	1380,521	550,5485	0,4558242	0,589879	517,7974	4,42415	0	22	1314	531						Untertest2.avi	0	880	547	72	111	1239	420	833	0	Content		1242	420	11157840	460297526
11174	08:43:41.970	00:00:11.174	670	1253,08	508,5785	0,6078572	0,5275756	515,844	4,598835	0	1372,875	550,4427	0,4557428	0,5901855	517,3671	4,446066	0	22	1313	530						Untertest2.avi	0	880	547	72	111	1239	420	833	0	Content		1241	419	11174456	460314142
11189	08:43:41.985																				KeyPress	4	175	0	VolumeUp
11191	08:43:41.987	00:00:11.191	671	1243,787	507,554	0,6079206	0,5276201	515,6882	4,614161	0	1366,576	549,0753	0,4557205	0,5903551	517,1045	4,401585	0	22	1305	528						Untertest2.avi	0	880	547	72	111	1239	420	833	0	Content		1233	417	11191082	460330768
11208	08:43:42.004	00:00:11.207	672	1249,503	503,5461	0,6079341	0,5277035	515,4978	4,593992	0	1369,273	550,699	0,4556527	0,5905567	516,9794	4,453238	0	22	1309	527						Untertest2.avi	0	880	547	72	111	1239	420	833	0	Content		1237	416	11207839	460347525
11224	08:43:42.020	00:00:11.224	673	1254,972	510,9705	0,6079292	0,5277774	515,269	4,602476	0	1364,524	549,8401	0,4555492	0,5907608	516,6541	4,443314	0	22	1310	530						Untertest2.avi	0	880	547	72	111	1239	420	833	0	Content		1238	419	11224455	460364141
11241	08:43:42.037	00:00:11.241	674	1248,272	507,913	0,6077752	0,5276287	514,9705	4,577525	0	1374,711	553,4366	0,4553966	0,5907489	516,627	4,452307	0	22	1311	531						Untertest2.avi	0	880	547	72	111	1239	420	833	0	Content		1239	420	11241081	460380767
11258	08:43:42.054	00:00:11.257	675	1254,41	507,0511	0,6076119	0,5272343	514,7846	4,584413	0	1376,238	551,5277	0,4551499	0,5905131	516,3952	4,434233	0	22	1315	529						Untertest2.avi	0	880	547	72	111	1239	420	833	0	Content		1243	418	11257706	460397392
11274	08:43:42.070	00:00:11.274	676	1251,885	507,8026	0,6073517	0,52687	514,5715	4,575194	0	1374,182	550,7562	0,4548768	0,5901973	516,3229	4,450819	0	22	1313	529						Untertest2.avi	0	880	547	72	111	1239	420	833	0	Content		1241	418	11274455	460414141
11291	08:43:42.087	00:00:11.291	677	1252,456	507,8947	0,6071907	0,5267138	514,4615	4,618984	0	1368,697	549,147	0,4546239	0,5901281	516,0693	4,436274	0	22	1311	529						Untertest2.avi	0	880	547	72	111	1239	420	833	0	Content		1239	418	11291083	460430769
11308	08:43:42.104	00:00:11.307	678	1255,21	506,8109	0,6070411	0,5268259	514,2013	4,576492	0	1370,152	551,4919	0,4544074	0,590324	515,7484	4,442291	0	22	1313	529						Untertest2.avi	0	880	547	72	111	1239	420	833	0	Content		1241	418	11307709	460447395
11324	08:43:42.120	00:00:11.324	679	1253,388	507,7001	0,606948	0,5270295	513,9689	4,597642	0	1372,35	548,073	0,4542727	0,5905636	515,4988	4,415734	0	22	1313	528						Untertest2.avi	0	880	547	72	111	1239	420	833	0	Content		1241	417	11324335	460464021
11341	08:43:42.137	00:00:11.341	680	1258,036	511,3783	0,6069484	0,5272273	513,7891	4,582377	0	1365,337	549,5153	0,4542099	0,5907528	515,4112	4,457343	0	22	1312	530						Untertest2.avi	0	880	547	72	111	1239	420	833	0	Content		1240	419	11341086	460480772
11356	08:43:42.152																				KeyPress	4	175	0	VolumeUp
11358	08:43:42.154	00:00:11.357	681	1260,405	511,318	0,607015	0,5273122	513,5318	4,594467	0	1368,162	551,1779	0,4542091	0,5907916	515,2059	4,445387	0	22	1314	531						Untertest2.avi	0	880	547	72	111	1239	420	833	0	Content		1242	420	11357711	460497397
11374	08:43:42.170	00:00:11.374	682	1248,085	516,2791	0,6070862	0,5271562	513,366	4,602691	0	1373,438	554,2914	0,4542285	0,5906203	515,0094	4,452553	0	22	1311	535						Untertest2.avi	0	880	547	72	111	1239	420	833	0	Content		1239	424	11374335	460514021
11391	08:43:42.187	00:00:11.390	683	1252,108	509,968	0,6071273	0,5268832	513,3893	4,609069	0	1365,871	553,6294	0,454239	0,5902796	514,7933	4,426364	0	22	1309	532						Untertest2.avi	0	880	547	72	111	1239	420	833	0	Content		1237	421	11390959	460530645
11408	08:43:42.204	00:00:11.407	684	1256,304	509,312	0,6071506	0,5264146	513,174	4,583301	0	1368,813	548,5098	0,4541834	0,5897353	514,752	4,4381	0	22	1313	529						Untertest2.avi	0	880	547	72	111	1239	420	833	0	Content		1241	418	11407709	460547395
11424	08:43:42.220	00:00:11.424	685	1257,272	513,2454	0,6071334	0,5259766	513,1177	4,595241	0	1364,924	553,7914	0,4541033	0,5890918	514,6115	4,456946	0	22	1311	534						Untertest2.avi	0	880	547	72	111	1239	420	833	0	Content		1239	423	11424336	460564022
11441	08:43:42.237	00:00:11.440	686	1254,838	508,5309	0,6071157	0,5255476	513,0055	4,599375	0	1365,048	553,3627	0,4540511	0,5885947	514,5467	4,45517	0	22	1310	531						Untertest2.avi	0	880	547	72	111	1239	420	833	0	Content		1238	420	11440958	460580644
11458	08:43:42.254	00:00:11.457	687	1246,669	507,5612	0,6070855	0,5252959	512,9348	4,597793	0	1373,229	552,9708	0,4540032	0,5882757	514,5255	4,442853	0	22	1310	530						Untertest2.avi	0	880	547	72	111	1239	420	833	0	Content		1238	419	11457585	460597271
11474	08:43:42.270	00:00:11.474	688	1247,557	505,5682	0,6070183	0,5250105	512,975	4,606387	0	1367,112	552,4178	0,4539022	0,5880318	514,4559	4,426552	0	22	1307	529						Untertest2.avi	0	880	547	72	111	1239	420	833	0	Content		1235	418	11474337	460614023
11491	08:43:42.287	00:00:11.490	689	1250,333	508,8502	0,6069811	0,5245915	512,7805	4,622506	0	1371,165	551,5713	0,4538244	0,5876755	514,3662	4,468194	0	22	1311	530						Untertest2.avi	0	880	547	72	111	1239	420	833	0	Content		1239	419	11490961	460630647
11508	08:43:42.304	00:00:11.507	690	1249,444	506,8515	0,6070022	0,5240765	512,7737	4,5789	0	1371,096	549,8344	0,4538299	0,5872817	514,3143	4,457753	0	22	1310	528						Untertest2.avi	0	880	547	72	111	1239	420	833	0	Content		1238	417	11507586	460647272
11524	08:43:42.320	00:00:11.524	691	1257,999	508,341	0,6071023	0,5236067	512,7321	4,587024	0	1363,002	557,0829	0,4539123	0,5867707	514,2879	4,472788	0	22	1311	533						Untertest2.avi	0	880	547	72	111	1239	420	833	0	Content		1239	422	11524214	460663900
11541	08:43:42.337	00:00:11.540	692	1248,245	508,1334	0,60733	0,5231237	512,7516	4,594922	0	1368,586	552,608	0,4541298	0,5862982	514,233	4,466959	0	22	1308	530						Untertest2.avi	0	880	547	72	111	1239	420	833	0	Content		1236	419	11540962	460680648
11558	08:43:42.354	00:00:11.557	693	1248,788	512,8632	0,607616	0,5228785	512,5606	4,598884	0	1374,247	555,1161	0,4543562	0,585894	514,1605	4,458244	0	22	1312	534						Untertest2.avi	0	880	547	72	111	1239	420	833	0	Content		1240	423	11557588	460697274
11574	08:43:42.370	00:00:11.574	694	1245,141	508,2903	0,6078871	0,5228209	512,3596	4,640022	0	1382,585	551,9727	0,4545809	0,5856925	514,165	4,454175	0	22	1314	530						Untertest2.avi	0	880	547	72	111	1239	420	833	0	Content		1242	419	11574212	460713898
11591	08:43:42.387	00:00:11.590	695	1248,235	505,8096	0,6080828	0,5229988	512,2459	4,630124	0	1368,234	556,9467	0,4547176	0,5857588	514,0034	4,464875	0	22	1308	531						Untertest2.avi	0	880	547	72	111	1239	420	833	0	Content		1236	420	11590837	460730523
11608	08:43:42.404	00:00:11.607	696	1246,813	510,9978	0,6081607	0,5231693	512,1274	4,604175	0	1366,64	552,9216	0,454755	0,5858533	513,9245	4,419845	0	22	1307	532						Untertest2.avi	0	880	547	72	111	1239	420	833	0	Content		1235	421	11607588	460747274
11624	08:43:42.420	00:00:11.624	697	1249,957	506,5151	0,6081696	0,5231462	512,0749	4,597558	0	1361,143	555,5757	0,4547413	0,5858629	513,8708	4,482903	0	22	1306	531						Untertest2.avi	0	880	547	72	111	1239	420	833	0	Content		1234	420	11624217	460763903
11641	08:43:42.437	00:00:11.640	698	1254,339	509,2982	0,6081316	0,5229348	511,9982	4,603369	0	1369,277	556,3114	0,4546978	0,5856817	513,8251	4,434784	0	22	1312	533						Untertest2.avi	0	880	547	72	111	1239	420	833	0	Content		1240	422	11640863	460780549
11657	08:43:42.453	00:00:11.657	699	1254,953	508,6143	0,6080511	0,5225441	511,9632	4,592403	0	1368,812	556,6252	0,4546253	0,5853573	513,7807	4,467547	0	22	1312	533						Untertest2.avi	0	880	547	72	111	1239	420	833	0	Content		1240	422	11657467	460797153
11674	08:43:42.470	00:00:11.674	700	1251,719	510,3535	0,6079667	0,522132	511,9279	4,593599	0	1366,867	552,1598	0,4545175	0,5850351	513,7562	4,439758	0	22	1309	531						Untertest2.avi	0	880	547	72	111	1239	420	833	0	Content		1237	420	11674221	460813907
11691	08:43:42.487	00:00:11.690	701	1249,836	504,9457	0,6079133	0,5217776	511,7789	4,591928	0	1370,147	552,1259	0,4544397	0,5847232	513,6893	4,436445	0	22	1310	529						Untertest2.avi	0	880	547	72	111	1239	420	833	0	Content		1238	418	11690845	460830531
11707	08:43:42.503	00:00:11.707	702	1246,519	507,6851	0,6078452	0,5213571	511,8458	4,59316	0	1366,974	553,3295	0,4543658	0,5843253	513,6353	4,432463	0	22	1307	531						Untertest2.avi	0	880	547	72	111	1239	420	833	0	Content		1235	420	11707472	460847158
11724	08:43:42.520	00:00:11.724	703	1252,532	505,1096	0,6078044	0,5209099	511,831	4,588926	0	1377,112	549,7703	0,4543054	0,5838982	513,5693	4,449017	0	22	1315	527						Untertest2.avi	0	880	547	72	111	1239	420	833	0	Content		1243	416	11724098	460863784
11741	08:43:42.537	00:00:11.740	704	1245,892	504,8633	0,6077467	0,5205158	511,8194	4,587785	0	1372,827	549,8103	0,4542454	0,5834961	513,5444	4,460838	0	22	1309	527						Untertest2.avi	0	880	547	72	111	1239	420	833	0	Content		1237	416	11740845	460880531
11757	08:43:42.553	00:00:11.757	705	1245,344	515,0611	0,6076656	0,5202338	511,877	4,612068	0	1374,662	551,6791	0,4541734	0,5832237	513,468	4,451207	0	22	1310	533						Untertest2.avi	0	880	547	72	111	1239	420	833	0	Content		1238	422	11757472	460897158
11774	08:43:42.570	00:00:11.774	706	1257,679	510,8167	0,607556	0,5200003	511,6693	4,5622	0	1371,559	552,5985	0,4540314	0,5830007	513,2997	4,443216	0	22	1315	532						Untertest2.avi	0	880	547	72	111	1239	420	833	0	Content		1243	421	11774095	460913781
11791	08:43:42.587	00:00:11.790	707	1249,066	512,2217	0,6074036	0,5198877	511,6294	4,580016	0	1373,653	553,5288	0,4538698	0,5828687	513,337	4,449884	0	22	1311	533						Untertest2.avi	0	880	547	72	111	1239	420	833	0	Content		1239	422	11790720	460930406
11807	08:43:42.603	00:00:11.807	708	1248,91	509,4772	0,6072575	0,5197467	511,6517	4,614076	0	1372,199	554,5156	0,4537283	0,5826766	513,2719	4,466218	0	22	1311	532						Untertest2.avi	0	880	547	72	111	1239	420	833	0	Content		1239	421	11807471	460947157
11824	08:43:42.620	00:00:11.824	709	1245,447	508,0037	0,6071588	0,5194809	511,6849	4,568858	0	1370,408	550,1927	0,4536222	0,5823849	513,1668	4,451316	0	22	1308	529						Untertest2.avi	0	880	547	72	111	1239	420	833	0	Content		1236	418	11824094	460963780
11841	08:43:42.637	00:00:11.840	710	1248,078	512,9772	0,6071233	0,5190709	511,5584	4,563378	0	1373,098	553,3795	0,4535481	0,5819027	513,1323	4,439194	0	22	1311	533						Untertest2.avi	0	880	547	72	111	1239	420	833	0	Content		1239	422	11840722	460980408
11857	08:43:42.653	00:00:11.857	711	1253,507	507,6725	0,6071025	0,5187697	511,6103	4,613261	0	1372,671	554,2666	0,4535144	0,581524	513,0964	4,450491	0	22	1313	531						Untertest2.avi	0	880	547	72	111	1239	420	833	0	Content		1241	420	11857471	460997157
11874	08:43:42.670	00:00:11.874	712	1249,327	512,0419	0,6071039	0,5183893	511,5889	4,597825	0	1371,764	554,9736	0,4535069	0,5811093	513,1088	4,449571	0	22	1311	534						Untertest2.avi	0	880	547	72	111	1239	420	833	0	Content		1239	423	11874098	461013784
11891	08:43:42.687	00:00:11.890	713	1257,268	511,1909	0,6070853	0,5180155	511,4763	4,588746	0	1368,83	558,5018	0,453462	0,5807716	513,0485	4,444163	0	22	1313	535						Untertest2.avi	0	880	547	72	111	1239	420	833	0	Content		1241	424	11890724	461030410
11907	08:43:42.703	00:00:11.907	714	1277,728	520,5903	0,6066527	0,5181204	511,5974	4,605304	0	1409,149	572,4993	0,4532427	0,5808101	513,1286	4,427694	0	23	1343	547						Untertest2.avi	0	880	547	72	111	1349	443	350	0	Content		1271	436	11907349	461047035
11924	08:43:42.720	00:00:11.924	715	1336,78	531,076	0,6054438	0,5186234	511,6779	4,564823	0	1476,488	575,7556	0,4526588	0,5809408	513,4788	4,424143	0	23	1407	553						Untertest2.avi	0	880	547	72	111	1349	443	350	0	Content		1335	442	11924098	461063784
11941	08:43:42.737	00:00:11.940	716	1348,945	532,5991	0,6051739	0,5181957	511,7238	4,587059	0	1488,316	574,9234	0,452508	0,5804231	513,7087	4,435549	0	23	1419	554						Untertest2.avi	0	880	547	72	111	1349	443	350	0	Content		1347	443	11940724	461080410
11957	08:43:42.753	00:00:11.957	717	1351,433	535,502	0,6051981	0,5179063	511,8118	4,566662	0	1481,755	575,781	0,4524833	0,5802297	513,6619	4,415861	0	23	1417	556						Untertest2.avi	0	880	547	72	111	1349	443	350	0	Content		1345	445	11957349	461097035
11974	08:43:42.770	00:00:11.973	718	1353,613	534,1013	0,6051534	0,517835	511,7995	4,577811	0	1489,146	579,5751	0,4523987	0,5801383	513,612	4,433035	0	23	1421	557						Untertest2.avi	0	880	547	72	111	1349	443	350	0	Content		1349	446	11973974	461113660
11991	08:43:42.787	00:00:11.990	719	1348,128	532,0193	0,6051708	0,5179039	511,6926	4,589508	0	1489,603	580,0593	0,4523642	0,5802048	513,5983	4,404427	0	23	1419	556						Untertest2.avi	0	880	547	72	111	1349	443	350	0	Content		1347	445	11990725	461130411
12007	08:43:42.803	00:00:12.007	720	1353,606	531,2173	0,6051425	0,5180809	511,6732	4,568821	0	1484,919	576,3953	0,4523046	0,5803937	513,4758	4,417751	0	23	1419	554						Untertest2.avi	0	880	547	72	111	1349	443	350	0	Content		1347	443	12007349	461147035
12024	08:43:42.820	00:00:12.023	721	1351,955	531,6554	0,6051067	0,5183169	511,6322	4,556087	0	1492,985	575,615	0,4522544	0,5806494	513,4658	4,461416	0	23	1422	554						Untertest2.avi	0	880	547	72	111	1349	443	350	0	Content		1350	443	12023976	461163662
12041	08:43:42.837	00:00:12.040	722	1355,812	532,3624	0,6050796	0,5185612	511,6676	4,578072	0	1492,857	574,3871	0,4522133	0,5809669	513,4114	4,438648	0	23	1424	553						Untertest2.avi	0	880	547	72	111	1349	443	350	0	Content		1352	442	12040600	461180286
12057	08:43:42.853	00:00:12.057	723	1351,915	526,9569	0,6050467	0,5186195	511,5907	4,556672	0	1495,112	575,0947	0,4521814	0,5811037	513,3951	4,457799	0	23	1424	551						Untertest2.avi	0	880	547	72	111	1349	443	350	0	Content		1352	440	12057351	461197037
12074	08:43:42.870	00:00:12.073	724	1348,611	537,1368	0,6050011	0,5183944	511,4232	4,577125	0	1496,125	576,0316	0,4521219	0,5809795	513,3752	4,442631	0	23	1422	557						Untertest2.avi	0	880	547	72	111	1349	443	350	0	Content		1350	446	12073977	461213663
12091	08:43:42.887	00:00:12.090	725	1354,261	530,1053	0,6049072	0,5180411	511,4357	4,556005	0	1491,573	575,5371	0,451968	0,5806177	513,2523	4,452639	0	23	1423	553						Untertest2.avi	0	880	547	72	111	1349	443	350	0	Content		1351	442	12090601	461230287
12107	08:43:42.903	00:00:12.107	726	1354,231	537,7545	0,6047517	0,5175541	511,3639	4,55591	0	1494,841	574,7195	0,4518308	0,5801088	513,2043	4,439059	0	23	1425	556						Untertest2.avi	0	880	547	72	111	1349	443	350	0	Content		1353	445	12107226	461246912
12124	08:43:42.920	00:00:12.123	727	1351,428	531,543	0,6046237	0,517038	511,2873	4,603339	0	1492,703	575,1163	0,4516712	0,5794843	513,2888	4,451531	0	23	1422	553						Untertest2.avi	0	880	547	72	111	1349	443	350	0	Content		1350	442	12123978	461263664
12141	08:43:42.937	00:00:12.140	728	1347,988	534,1627	0,6045142	0,5165007	511,2657	4,570572	0	1492,759	578,6289	0,451479	0,5788569	513,2879	4,433688	0	23	1420	556						Untertest2.avi	0	880	547	72	111	1349	443	350	0	Content		1348	445	12140603	461280289
12157	08:43:42.953	00:00:12.157	729	1353,097	525,2906	0,6044675	0,5160877	511,3765	4,574191	0	1494,268	578,1376	0,4514146	0,5783784	513,2891	4,431635	0	23	1424	552						Untertest2.avi	0	880	547	72	111	1349	443	350	0	Content		1352	441	12157229	461296915
12174	08:43:42.970	00:00:12.173	730	1352,21	530,7498	0,6044917	0,5158439	511,2774	4,585658	0	1492,272	580,0981	0,4514077	0,5781111	513,2419	4,428441	0	23	1422	555						Untertest2.avi	0	880	547	72	111	1349	443	350	0	Content		1350	444	12173853	461313539
12191	08:43:42.987	00:00:12.190	731	1354,633	528,8481	0,6045307	0,5156872	511,2647	4,564065	0	1492,229	577,3046	0,4514162	0,5778997	513,2084	4,433458	0	23	1423	553						Untertest2.avi	0	880	547	72	111	1349	443	350	0	Content		1351	442	12190603	461330289
12207	08:43:43.003	00:00:12.207	732	1349,368	530,8866	0,6045483	0,5154349	511,344	4,559491	0	1486,95	577,7924	0,451419	0,5775598	513,166	4,426847	0	23	1418	554						Untertest2.avi	0	880	547	72	111	1349	443	350	0	Content		1346	443	12207231	461346917
12224	08:43:43.020	00:00:12.223	733	1362,408	541,3109	0,6045707	0,5150596	511,1375	4,583398	0	1495,532	581,3913	0,4513868	0,5771832	513,1282	4,470731	0	23	1429	561						Untertest2.avi	0	880	547	72	111	1349	443	350	0	Content		1357	450	12223856	461363542
12240	08:43:43.036	00:00:12.240	734	1349,248	531,5278	0,604525	0,5148678	511,2127	4,576946	0	1487,18	579,3949	0,4513325	0,5768926	513,022	4,422619	0	23	1418	555						Untertest2.avi	0	880	547	72	111	1349	443	350	0	Content		1346	444	12240480	461380166
12257	08:43:43.053	00:00:12.257	735	1287,747	539,9539	0,6050442	0,5146257	511,1842	4,606505	0	1409,982	588,069	0,4517302	0,5766277	512,5625	4,426918	0	24	1349	564						Untertest2.avi	0	880	547	72	111	1236	465	500	0	Content		1277	453	12257233	461396919
12274	08:43:43.070	00:00:12.273	736	1276,636	554,3678	0,6055902	0,5141781	511,0211	4,607638	0	1382,013	594,3193	0,4522219	0,5762188	512,5316	4,462973	0	24	1329	574						Untertest2.avi	0	880	547	72	111	1236	465	500	0	Content		1257	463	12273858	461413544
12290	08:43:43.086	00:00:12.290	737	1253,52	553,7378	0,6054597	0,5140411	511,105	4,606453	0	1374,34	597,865	0,4520792	0,5759715	512,5374	4,436187	0	24	1314	576						Untertest2.avi	0	880	547	72	111	1236	465	500	0	Content		1242	465	12290482	461430168
12307	08:43:43.103	00:00:12.307	738	1259,27	552,1283	0,6052959	0,5138984	511,0462	4,633174	0	1368,391	594,0816	0,4518621	0,5757903	512,4643	4,437014	0	24	1314	573						Untertest2.avi	0	880	547	72	111	1236	465	500	0	Content		1242	462	12307107	461446793
12324	08:43:43.120	00:00:12.323	739	1266,153	550,8845	0,6051394	0,5136533	510,9373	4,568139	0	1375,448	594,7418	0,4516726	0,5755982	512,4241	4,444396	0	24	1321	573						Untertest2.avi	0	880	547	72	111	1236	465	500	0	Content		1249	462	12323858	461463544
12340	08:43:43.136	00:00:12.340	740	1255,906	549,9064	0,6049793	0,5133204	511,029	4,606412	0	1369,838	592,8686	0,4514819	0,5753186	512,3522	4,482985	0	24	1313	571						Untertest2.avi	0	880	547	72	111	1236	465	500	0	Content		1241	460	12340486	461480172
12357	08:43:43.153	00:00:12.357	741	1257,136	554,3312	0,6048163	0,5129523	511,0063	4,603268	0	1371,879	593,6619	0,4513055	0,5749981	512,3088	4,458972	0	24	1315	574						Untertest2.avi	0	880	547	72	111	1236	465	500	0	Content		1243	463	12357108	461496794
12374	08:43:43.170	00:00:12.373	742	1255,108	558,3291	0,6046928	0,5126876	511,0482	4,625797	0	1367,672	594,4768	0,4511676	0,5748001	512,2485	4,442598	0	24	1311	576						Untertest2.avi	0	880	547	72	111	1236	465	500	0	Content		1239	465	12373735	461513421
12390	08:43:43.186	00:00:12.390	743	1255,905	551,8919	0,60458	0,5126776	511,0196	4,580056	0	1365,206	592,8137	0,4510294	0,5748535	512,184	4,437426	0	24	1311	572						Untertest2.avi	0	880	547	72	111	1236	465	500	0	Content		1239	461	12390485	461530171
12407	08:43:43.203	00:00:12.407	744	1251,513	551,3649	0,6044309	0,5128609	511,0196	4,588768	0	1365,094	591,275	0,4508617	0,5750565	512,2068	4,466571	0	24	1308	571						Untertest2.avi	0	880	547	72	111	1236	465	500	0	Content		1236	460	12407111	461546797
12424	08:43:43.220	00:00:12.423	745	1256,134	547,2294	0,6042657	0,5129379	510,842	4,577637	0	1374,952	592,1285	0,4507165	0,5751559	512,2504	4,4698	0	24	1316	570						Untertest2.avi	0	880	547	72	111	1236	465	500	0	Content		1244	459	12423735	461563421
12440	08:43:43.236	00:00:12.440	746	1267,626	554,6484	0,6041206	0,5127345	510,7935	4,550555	0	1365,866	596,2616	0,4505207	0,5750042	512,1917	4,454068	0	24	1317	575						Untertest2.avi	0	880	547	72	111	1236	465	500	0	Content		1245	464	12440361	461580047
12457	08:43:43.253	00:00:12.457	747	1261,077	552,0665	0,6040322	0,5124248	510,8254	4,563174	0	1379,173	597,0825	0,4504005	0,5747201	512,1916	4,448502	0	24	1320	575						Untertest2.avi	0	880	547	72	111	1236	465	500	0	Content		1248	464	12457112	461596798
12474	08:43:43.270	00:00:12.473	748	1262,7	547,0914	0,6039607	0,5121301	510,9456	4,580307	0	1371,594	594,4855	0,4503797	0,5744744	512,1548	4,466519	0	24	1317	571						Untertest2.avi	0	880	547	72	111	1236	465	500	0	Content		1245	460	12473734	461613420
12490	08:43:43.286	00:00:12.490	749	1259,331	550,0281	0,6039939	0,5118374	510,7509	4,604889	0	1369,35	594,5475	0,4503782	0,5742616	512,1099	4,431767	0	24	1314	572						Untertest2.avi	0	880	547	72	111	1236	465	500	0	Content		1242	461	12490362	461630048
12507	08:43:43.303	00:00:12.507	750	1263,928	552,0298	0,6040032	0,5117052	510,7402	4,563809	0	1370,917	597,1511	0,4503805	0,5741249	512,0754	4,419432	0	24	1317	575						Untertest2.avi	0	880	547	72	111	1236	465	500	0	Content		1245	464	12507110	461646796
12524	08:43:43.320	00:00:12.523	751	1247,554	557,7607	0,6041785	0,5116642	510,6797	4,601727	0	1346,481	608,9068	0,4505421	0,5740415	511,8458	4,46342	0	24	1297	583						Untertest2.avi	0	880	547	72	111	1236	465	500	0	Content		1225	472	12523737	461663423
12540	08:43:43.336	00:00:12.540	752	1234,741	563,1036	0,6043714	0,5116363	510,6685	4,609927	0	1340,001	606,3051	0,4507859	0,5739737	511,8513	4,428381	0	24	1287	585						Untertest2.avi	0	880	547	72	111	1236	465	500	0	Content		1215	474	12540362	461680048
12557	08:43:43.353	00:00:12.556	753	1230,971	563,4625	0,6042266	0,5114737	510,6293	4,595086	0	1336,223	610,366	0,4506667	0,573747	511,8179	4,467648	0	24	1284	587						Untertest2.avi	0	880	547	72	111	1236	465	500	0	Content		1212	476	12556985	461696671
12574	08:43:43.370	00:00:12.573	754	1235,386	563,2162	0,604278	0,5112383	510,5918	4,56888	0	1343,594	606,7664	0,4507065	0,5735243	511,7231	4,478668	0	24	1289	585						Untertest2.avi	0	880	547	72	111	1236	465	500	0	Content		1217	474	12573738	461713424
12590	08:43:43.386	00:00:12.590	755	1241,255	563,5284	0,6043017	0,5110247	510,5512	4,589181	0	1339,701	610,002	0,450669	0,5732563	511,6864	4,451123	0	24	1290	587						Untertest2.avi	0	880	547	72	111	1236	465	500	0	Content		1218	476	12590364	461730050
12607	08:43:43.403	00:00:12.606	756	1232,489	566,3596	0,6043248	0,5108944	510,5447	4,639136	0	1341,336	610,1961	0,4506612	0,5731069	511,6959	4,436832	0	24	1287	588						Untertest2.avi	0	880	547	72	111	1236	465	500	0	Content		1215	477	12606988	461746674
12624	08:43:43.420	00:00:12.623	757	1231,927	559,5068	0,6043014	0,5107477	510,6818	4,601828	0	1350,585	612,5637	0,450622	0,572935	511,6508	4,482113	0	24	1291	586						Untertest2.avi	0	880	547	72	111	1236	465	500	0	Content		1219	475	12623614	461763300
12640	08:43:43.436	00:00:12.640	758	1237,457	566,5798	0,6042429	0,5104675	510,6311	4,597118	0	1342,574	613,4005	0,4505674	0,5726638	511,649	4,433788	0	24	1290	590						Untertest2.avi	0	880	547	72	111	1236	465	500	0	Content		1218	479	12640364	461780050
12657	08:43:43.453	00:00:12.656	759	1234,371	569,1868	0,6042051	0,5102696	510,609	4,597351	0	1338,168	608,2024	0,4505173	0,5724481	511,6911	4,4698	0	24	1286	589						Untertest2.avi	0	880	547	72	111	1236	465	500	0	Content		1214	478	12656987	461796673
12674	08:43:43.470	00:00:12.673	760	1230,154	566,0536	0,6041882	0,5101733	510,6291	4,640353	0	1343,201	611,922	0,4504998	0,5723775	511,7118	4,448923	0	24	1287	589						Untertest2.avi	0	880	547	72	111	1236	465	500	0	Content		1215	478	12673612	461813298
12690	08:43:43.486	00:00:12.690	761	1243,179	563,4457	0,6042206	0,5100506	510,5046	4,623907	0	1338,722	608,7001	0,4505174	0,5722968	511,6542	4,43464	0	24	1291	586						Untertest2.avi	0	880	547	72	111	1236	465	500	0	Content		1219	475	12690241	461829927
12707	08:43:43.503	00:00:12.706	762	1230,361	563,822	0,6042605	0,5099427	510,5132	4,613272	0	1346,429	607,4948	0,4505547	0,5722277	511,6557	4,449987	0	24	1288	586						Untertest2.avi	0	880	547	72	111	1236	465	500	0	Content		1216	475	12706990	461846676
12724	08:43:43.520	00:00:12.723	763	1234,323	559,0542	0,6043195	0,5098683	510,651	4,58724	0	1340,574	614,886	0,4506052	0,572131	511,6513	4,457626	0	24	1287	587						Untertest2.avi	0	880	547	72	111	1236	465	500	0	Content		1215	476	12723621	461863307
12740	08:43:43.536	00:00:12.740	764	1235,06	564,6166	0,6043767	0,5097849	510,6854	4,598187	0	1340,339	607,3695	0,4506558	0,5719705	511,6148	4,419549	0	24	1288	586						Untertest2.avi	0	880	547	72	111	1236	465	500	0	Content		1216	475	12740243	461879929
12757	08:43:43.553	00:00:12.756	765	1242,092	531,5191	0,6041554	0,5088174	510,7686	4,65103	0	1360,827	575,2208	0,4506897	0,5709969	511,8667	4,456219	0	25	1301	553						Untertest2.avi	0	880	547	72	111	1247	413	766	0	Content		1229	442	12756866	461896552
12774	08:43:43.570	00:00:12.773	766	1261,911	500,6252	0,6037006	0,5076451	510,7635	4,611276	0	1384,538	550,8342	0,4505119	0,5698147	511,9456	4,471745	0	25	1323	526						Untertest2.avi	0	880	547	72	111	1247	413	766	0	Content		1251	415	12773621	461913307
12790	08:43:43.586	00:00:12.790	767	1259,2	505,0372	0,6036726	0,507503	510,7743	4,630975	0	1374,514	546,3511	0,4503468	0,5696717	511,9617	4,461505	0	25	1317	526						Untertest2.avi	0	880	547	72	111	1247	413	766	0	Content		1245	415	12790246	461929932
12799	08:43:43.595																				KeyPress	4	175	0	VolumeUp
12807	08:43:43.603	00:00:12.806	768	1263,284	499,5374	0,6036854	0,5076231	510,7547	4,619709	0	1380,987	549,1423	0,4502433	0,5697994	511,8842	4,451579	0	25	1322	524						Untertest2.avi	0	880	547	72	111	1247	413	766	0	Content		1250	413	12806967	461946653
12823	08:43:43.619	00:00:12.823	769	1261,549	505,3357	0,6036786	0,5077245	510,7093	4,605616	0	1383,471	552,3308	0,4501677	0,5699554	511,7982	4,457839	0	25	1323	529						Untertest2.avi	0	880	547	72	111	1247	413	766	0	Content		1251	418	12823494	461963180
12840	08:43:43.636	00:00:12.840	770	1265,035	503,3781	0,6037247	0,5078044	510,7031	4,625767	0	1366,541	548,5156	0,4501674	0,5700585	511,7654	4,45857	0	25	1316	526						Untertest2.avi	0	880	547	72	111	1247	413	766	0	Content		1244	415	12840242	461979928
12857	08:43:43.653	00:00:12.856	771	1255,771	507,3332	0,6038223	0,507813	510,616	4,682379	0	1377,984	551,4739	0,450225	0,5700275	511,8128	4,472938	0	25	1317	529						Untertest2.avi	0	880	547	72	111	1247	413	766	0	Content		1245	418	12856867	461996553
12873	08:43:43.669	00:00:12.873	772	1259,532	499,4418	0,6039352	0,5078349	510,7144	4,637696	0	1386,776	549,595	0,4503224	0,5700162	511,7442	4,472997	0	25	1323	525						Untertest2.avi	0	880	547	72	111	1247	413	766	0	Content		1251	414	12873492	462013178
12890	08:43:43.686	00:00:12.890	773	1269,709	504,5302	0,6040698	0,5078636	510,6664	4,597324	0	1377,698	551,2858	0,4504168	0,5700672	511,7775	4,477427	0	25	1324	528						Untertest2.avi	0	880	547	72	111	1247	413	766	0	Content		1252	417	12890117	462029803
12907	08:43:43.703	00:00:12.906	774	1256,74	500,9689	0,6041349	0,5078781	510,6592	4,629413	0	1380,495	547,5959	0,4504772	0,5701122	511,778	4,481478	0	25	1319	524						Untertest2.avi	0	880	547	72	111	1247	413	766	0	Content		1247	413	12906869	462046555
12923	08:43:43.719	00:00:12.923	775	1259,153	503,7582	0,6041277	0,5078419	510,627	4,623908	0	1378,286	547,2509	0,4504653	0,570107	511,7419	4,456933	0	25	1319	526						Untertest2.avi	0	880	547	72	111	1247	413	766	0	Content		1247	415	12923494	462063180
12940	08:43:43.736	00:00:12.940	776	1267,105	499,4547	0,6040789	0,5077385	510,6584	4,624711	0	1380,394	549,8098	0,4503977	0,5700474	511,732	4,489481	0	25	1324	525						Untertest2.avi	0	880	547	72	111	1247	413	766	0	Content		1252	414	12940124	462079810
12956	08:43:43.752																				KeyPress	4	175	0	VolumeUp
12957	08:43:43.753	00:00:12.956	777	1259,565	505,5939	0,6040071	0,507718	510,5588	4,62667	0	1379,114	551,9054	0,4503366	0,5700678	511,7321	4,46487	0	25	1319	529						Untertest2.avi	0	880	547	72	111	1247	413	766	0	Content		1247	418	12956766	462096452
12974	08:43:43.770	00:00:12.973	778	1258,246	503,4884	0,6039609	0,5079539	510,6719	4,645692	0	1379,459	548,0887	0,4502937	0,5703354	511,6815	4,489043	0	25	1319	526						Untertest2.avi	0	880	547	72	111	1247	413	766	0	Content		1247	415	12973500	462113186
12990	08:43:43.786	00:00:12.990	779	1264,638	505,1804	0,6039019	0,5082819	510,7897	4,640747	0	1384,204	548,0635	0,4502444	0,5707008	511,7999	4,494025	0	25	1324	527						Untertest2.avi	0	880	547	72	111	1247	413	766	0	Content		1252	416	12990126	462129812
13007	08:43:43.803	00:00:13.006	780	1260,855	503,103	0,6038636	0,5085531	510,6978	4,6578	0	1381,3	549,3872	0,4501936	0,5710986	511,7809	4,44632	0	25	1321	526						Untertest2.avi	0	880	547	72	111	1247	413	766	0	Content		1249	415	13006761	462146447
13023	08:43:43.819	00:00:13.023	781	1256,018	502,9171	0,6037463	0,5086342	510,6877	4,650297	0	1387,221	545,9213	0,4500888	0,5712585	511,738	4,478161	0	25	1322	524						Untertest2.avi	0	880	547	72	111	1247	413	766	0	Content		1250	413	13023373	462163059
13040	08:43:43.836	00:00:13.040	782	1264,351	502,8826	0,6036455	0,5085932	510,6976	4,620421	0	1386,362	541,7166	0,4499726	0,5713083	511,7956	4,4973	0	25	1325	522						Untertest2.avi	0	880	547	72	111	1247	413	766	0	Content		1253	411	13040127	462179813
13057	08:43:43.853	00:00:13.056	783	1258,827	500,9217	0,6034791	0,5085341	510,6516	4,657211	0	1385,732	548,6978	0,4498267	0,5713423	511,7166	4,477703	0	25	1322	525						Untertest2.avi	0	880	547	72	111	1247	413	766	0	Content		1250	414	13056763	462196449
13073	08:43:43.869	00:00:13.073	784	1261,361	505,29	0,6033002	0,508428	510,4255	4,62756	0	1387,727	549,3823	0,4496253	0,5713379	511,6753	4,48131	0	25	1325	527						Untertest2.avi	0	880	547	72	111	1247	413	766	0	Content		1253	416	13073376	462213062
13090	08:43:43.886	00:00:13.090	785	1256,316	500,8748	0,6029899	0,5082283	510,552	4,632607	0	1388,316	545,4198	0,4493582	0,5712476	511,619	4,474976	0	25	1322	523						Untertest2.avi	0	880	547	72	111	1247	413	766	0	Content		1250	412	13090130	462229816
13091	08:43:43.887																				KeyPress	4	175	0	VolumeUp
13107	08:43:43.903	00:00:13.106	786	1262,011	509,9998	0,6026347	0,5079024	510,4049	4,631847	0	1391,78	546,3888	0,448984	0,5710949	511,5881	4,52058	0	25	1327	528						Untertest2.avi	0	880	547	72	111	1247	413	766	0	Content		1255	417	13106763	462246449
13123	08:43:43.919	00:00:13.123	787	1268,045	503,0381	0,6023018	0,5077388	510,2575	4,658827	0	1385,371	545,7647	0,4485854	0,5710426	511,3311	4,488565	0	25	1327	524						Untertest2.avi	0	880	547	72	111	1247	413	766	0	Content		1255	413	13123378	462263064
13140	08:43:43.936	00:00:13.140	788	1255,835	504,9834	0,6020257	0,5077509	510,0251	4,652089	0	1379,338	549,1732	0,4482988	0,5711591	511,0948	4,469467	0	25	1318	527						Untertest2.avi	0	880	547	72	111	1247	413	766	0	Content		1246	416	13140003	462279689
13157	08:43:43.953	00:00:13.156	789	1252,693	509,8794	0,6018701	0,5077956	509,8935	4,656767	0	1387,51	550,4744	0,4481183	0,5712329	511,0403	4,511704	0	25	1320	530						Untertest2.avi	0	880	547	72	111	1247	413	766	0	Content		1248	419	13156763	462296449
13173	08:43:43.969	00:00:13.173	790	1254,467	503,295	0,60179	0,5076733	509,7322	4,628467	0	1382,096	545,6267	0,4480124	0,5710848	510,9227	4,455398	0	25	1318	524						Untertest2.avi	0	880	547	72	111	1247	413	766	0	Content		1246	413	13173377	462313063
13190	08:43:43.986	00:00:13.190	791	1265,264	502,3943	0,6017603	0,5072452	509,6117	4,640654	0	1383,704	545,8402	0,447925	0,570545	510,7921	4,493218	0	25	1324	524						Untertest2.avi	0	880	547	72	111	1247	413	766	0	Content		1252	413	13190004	462329690
13207	08:43:44.003	00:00:13.206	792	1261,107	503,4537	0,601764	0,5066982	509,671	4,643295	0	1382,747	548,819	0,4478873	0,5698074	510,8554	4,503981	0	25	1322	526						Untertest2.avi	0	880	547	72	111	1247	413	766	0	Content		1250	415	13206629	462346315
13223	08:43:44.019	00:00:13.223	793	1261,513	507,8043	0,6018386	0,5062053	509,5646	4,612896	0	1385,291	540,7473	0,447926	0,569185	510,7825	4,432172	0	25	1323	524						Untertest2.avi	0	880	547	72	111	1247	413	766	0	Content		1251	413	13223381	462363067
13240	08:43:44.036	00:00:13.240	794	1257,712	502,6189	0,601973	0,5060365	509,68	4,606332	0	1388,32	548,0798	0,4480262	0,5687943	510,7092	4,489457	0	25	1323	525						Untertest2.avi	0	880	547	72	111	1247	413	766	0	Content		1251	414	13240006	462379692
13257	08:43:44.053	00:00:13.256	795	1259,267	500,0711	0,6021385	0,5060624	509,7014	4,5905	0	1378,177	548,4067	0,4481384	0,5686393	510,6464	4,492728	0	25	1319	524						Untertest2.avi	0	880	547	72	111	1247	413	766	0	Content		1247	413	13256629	462396315
13273	08:43:44.069	00:00:13.273	796	1254,117	490,1337	0,6022587	0,5059536	509,8335	4,605106	0	1382,661	534,3955	0,4483492	0,5683466	510,835	4,48611	0	25	1318	512						Untertest2.avi	0	880	547	72	111	1247	413	766	0	Content		1246	401	13273255	462412941
13290	08:43:44.086	00:00:13.290	797	1244,586	489,382	0,6022125	0,506191	509,8689	4,628628	0	1376,72	537,0497	0,448303	0,5684454	510,8604	4,482506	0	25	1311	513						Untertest2.avi	0	880	547	72	111	1247	413	766	0	Content		1239	402	13290007	462429693
13307	08:43:44.103	00:00:13.306	798	1247,493	495,9708	0,6020479	0,5065782	510,1153	4,618169	0	1379,202	534,9355	0,4481277	0,5687292	510,9374	4,473756	0	25	1313	515						Untertest2.avi	0	880	547	72	111	1247	413	766	0	Content		1241	404	13306631	462446317
13323	08:43:44.119	00:00:13.323	799	1246,77	493,4816	0,6018161	0,5068076	510,0048	4,612129	0	1381,543	534,5476	0,4478746	0,5689742	510,9735	4,473512	0	25	1314	514						Untertest2.avi	0	880	547	72	111	1247	413	766	0	Content		1242	403	13323257	462462943
13340	08:43:44.136	00:00:13.339	800	1246,93	491,6293	0,6015635	0,5069764	510,0484	4,593627	0	1381,732	537,1539	0,4476341	0,5691905	511,1577	4,467675	0	25	1314	514						Untertest2.avi	0	880	547	72	111	1247	413	766	0	Content		1242	403	13339882	462479568
13357	08:43:44.153	00:00:13.356	801	1248,657	491,2799	0,6013484	0,5072403	510,277	4,618785	0	1380,915	535,1453	0,4474413	0,5694139	511,2706	4,484082	0	25	1315	513						Untertest2.avi	0	880	547	72	111	1247	413	766	0	Content		1243	402	13356633	462496319
13373	08:43:44.169	00:00:13.373	802	1247,85	495,0971	0,6011634	0,5074382	510,3466	4,580312	0	1374,259	535,2388	0,4472578	0,5695777	511,3127	4,45002	0	25	1311	515						Untertest2.avi	0	880	547	72	111	1247	413	766	0	Content		1239	404	13373258	462512944
13390	08:43:44.186	00:00:13.389	803	1247,718	487,5323	0,6009848	0,5076339	510,4789	4,567235	0	1378,181	536,4219	0,4470892	0,5697277	511,2215	4,487041	0	25	1313	512						Untertest2.avi	0	880	547	72	111	1247	413	766	0	Content		1241	401	13389882	462529568
13407	08:43:44.203	00:00:13.406	804	1247,65	493,6705	0,6008248	0,5078202	510,5931	4,577085	0	1380,62	537,7523	0,4469163	0,5698645	511,1718	4,447613	0	25	1314	516						Untertest2.avi	0	880	547	72	111	1247	413	766	0	Content		1242	405	13406511	462546197
13423	08:43:44.219	00:00:13.423	805	1245,144	487,7568	0,6006358	0,5080823	510,5983	4,587309	0	1372,153	540,6154	0,4467157	0,5700511	511,1965	4,462197	0	25	1309	514						Untertest2.avi	0	880	547	72	111	1247	413	766	0	Content		1237	403	13423259	462562945
13440	08:43:44.236	00:00:13.439	806	1247,403	499,059	0,6004432	0,5083559	510,6656	4,569971	0	1378,301	539,2952	0,4465367	0,5702978	511,2059	4,452568	0	25	1313	519						Untertest2.avi	0	880	547	72	111	1247	413	766	0	Content		1241	408	13439884	462579570
13457	08:43:44.253	00:00:13.456	807	1247,497	495,6078	0,6002804	0,5086357	510,6978	4,572728	0	1385,817	534,7007	0,4463338	0,5705478	511,338	4,457507	0	25	1317	515						Untertest2.avi	0	880	547	72	111	1247	413	766	0	Content		1245	404	13456512	462596198
13473	08:43:44.269	00:00:13.473	808	1241,195	485,9233	0,6000599	0,5089635	510,7814	4,569402	0	1387,787	536,7068	0,4461286	0,570779	511,3529	4,439685	0	25	1314	511						Untertest2.avi	0	880	547	72	111	1247	413	766	0	Content		1242	400	13473135	462612821
13490	08:43:44.286	00:00:13.489	809	1252,312	490,6871	0,5998737	0,5091724	510,6729	4,600887	0	1380,092	538,2211	0,4459507	0,5709659	511,3533	4,476237	0	25	1316	514						Untertest2.avi	0	880	547	72	111	1247	413	766	0	Content		1244	403	13489887	462629573
13507	08:43:44.303	00:00:13.506	810	1250,09	494,9554	0,599741	0,5093305	510,6082	4,573098	0	1383,168	543,9965	0,4458168	0,5710141	511,4285	4,468536	0	25	1317	519						Untertest2.avi	0	880	547	72	111	1247	413	766	0	Content		1245	408	13506511	462646197
13523	08:43:44.319	00:00:13.523	811	1265,197	537,2427	0,5995337	0,5107033	510,9019	4,556835	0	1389,941	598,1791	0,4459406	0,5719608	511,4707	4,468105	0	26	1328	568						Untertest2.avi	0	880	547	72	111	1250	478	516	0	Content		1256	457	13523137	462662823
13540	08:43:44.336	00:00:13.539	812	1264,055	569,1665	0,5995885	0,5115504	510,9883	4,568893	0	1386,39	614,5256	0,4462313	0,5722252	511,6624	4,495093	0	26	1325	592						Untertest2.avi	0	880	547	72	111	1250	478	516	0	Content		1253	481	13539775	462679461
13557	08:43:44.353	00:00:13.556	813	1265,815	565,8394	0,5997288	0,5112743	511,062	4,558258	0	1381,712	613,3262	0,446315	0,5716932	511,5677	4,463238	0	26	1324	590						Untertest2.avi	0	880	547	72	111	1250	478	516	0	Content		1252	479	13556512	462696198
13573	08:43:44.369	00:00:13.573	814	1263,298	562,5629	0,5998369	0,5111756	511,0019	4,53923	0	1373,622	609,5019	0,4463457	0,5714887	511,5259	4,43913	0	26	1318	586						Untertest2.avi	0	880	547	72	111	1250	478	516	0	Content		1246	475	13573137	462712823
13590	08:43:44.386	00:00:13.589	815	1261,617	566,037	0,5999398	0,5111256	510,8728	4,554917	0	1377,031	613,009	0,4463654	0,5713603	511,4926	4,488883	0	26	1319	590						Untertest2.avi	0	880	547	72	111	1250	478	516	0	Content		1247	479	13589775	462729461
13606	08:43:44.402	00:00:13.606	816	1265,261	565,8346	0,5999427	0,5111058	510,8885	4,563977	0	1381,207	614,1151	0,446326	0,5712369	511,4949	4,467825	0	26	1323	590						Untertest2.avi	0	880	547	72	111	1250	478	516	0	Content		1251	479	13606390	462746076
13623	08:43:44.419	00:00:13.623	817	1262,445	560,8793	0,5998366	0,5110807	510,8677	4,583478	0	1382,939	608,7635	0,44618	0,5711693	511,55	4,473985	0	26	1323	585						Untertest2.avi	0	880	547	72	111	1250	478	516	0	Content		1251	474	13623141	462762827
13640	08:43:44.436	00:00:13.639	818	1267,474	570,2598	0,5996135	0,5110676	510,9571	4,56916	0	1376,357	609,6644	0,4459114	0,5711451	511,514	4,454314	0	26	1322	590						Untertest2.avi	0	880	547	72	111	1250	478	516	0	Content		1250	479	13639780	462779466
13656	08:43:44.452	00:00:13.656	819	1264,698	564,5221	0,5993968	0,5110786	510,8219	4,570049	0	1380,257	610,7381	0,4456745	0,5712004	511,4595	4,453889	0	26	1322	588						Untertest2.avi	0	880	547	72	111	1250	478	516	0	Content		1250	477	13656390	462796076
13673	08:43:44.469	00:00:13.673	820	1260,518	562,64	0,5991837	0,5110601	510,6933	4,585289	0	1382,088	611,3668	0,4454059	0,5712194	511,3863	4,482695	0	26	1321	587						Untertest2.avi	0	880	547	72	111	1250	478	516	0	Content		1249	476	13673018	462812704
13690	08:43:44.486	00:00:13.689	821	1269,153	566,4512	0,5990603	0,5109909	510,5185	4,590374	0	1386,689	613,8605	0,4452791	0,5711801	511,391	4,489224	0	26	1328	590						Untertest2.avi	0	880	547	72	111	1250	478	516	0	Content		1256	479	13689778	462829464
13706	08:43:44.502	00:00:13.706	822	1262,433	559,7375	0,5990185	0,5109167	510,4797	4,588096	0	1381,6	605,6259	0,4451898	0,5710764	511,2703	4,49611	0	26	1322	583						Untertest2.avi	0	880	547	72	111	1250	478	516	0	Content		1250	472	13706393	462846079
13723	08:43:44.519	00:00:13.723	823	1266,334	568,1804	0,5990106	0,5108175	510,4904	4,579614	0	1383,163	611,0242	0,4451375	0,570933	511,2241	4,499897	0	26	1325	590						Untertest2.avi	0	880	547	72	111	1250	478	516	0	Content		1253	479	13723017	462862703
13740	08:43:44.536	00:00:13.739	824	1264,934	566,6519	0,5989813	0,5108155	510,5428	4,602299	0	1376,073	618,1649	0,4451	0,5708902	511,2332	4,475303	0	26	1321	592						Untertest2.avi	0	880	547	72	111	1250	478	516	0	Content		1249	481	13739642	462879328
13756	08:43:44.552	00:00:13.756	825	1258,04	568,2346	0,5989702	0,5109036	510,5326	4,609931	0	1381,645	612,0342	0,445073	0,5710025	511,1908	4,491502	0	26	1320	590						Untertest2.avi	0	880	547	72	111	1250	478	516	0	Content		1248	479	13756391	462896077
13773	08:43:44.569	00:00:13.773	826	1269,518	566,1699	0,5989404	0,5109488	510,4861	4,587987	0	1371,115	609,6844	0,4450271	0,5710765	511,1575	4,485875	0	26	1320	588						Untertest2.avi	0	880	547	72	111	1250	478	516	0	Content		1248	477	13773018	462912704
13790	08:43:44.586	00:00:13.789	827	1261,376	568,7798	0,5988936	0,5108379	510,444	4,590857	0	1380,163	617,9512	0,4449745	0,5710124	511,1367	4,482125	0	26	1321	593						Untertest2.avi	0	880	547	72	111	1250	478	516	0	Content		1249	482	13789651	462929337
13806	08:43:44.602	00:00:13.806	828	1263,384	563,3483	0,5988318	0,5106056	510,4824	4,56859	0	1381,451	614,8839	0,4449098	0,5708154	511,206	4,460633	0	26	1322	589						Untertest2.avi	0	880	547	72	111	1250	478	516	0	Content		1250	478	13806398	462946084
13823	08:43:44.619	00:00:13.823	829	1268,552	564,9598	0,5988442	0,5103055	510,3787	4,584784	0	1381,405	616,7863	0,4448906	0,5705273	511,1763	4,461759	0	26	1325	591						Untertest2.avi	0	880	547	72	111	1250	478	516	0	Content		1253	480	13823023	462962709
13840	08:43:44.636	00:00:13.839	830	1272,643	567,6294	0,5988293	0,5101405	510,4217	4,567208	0	1388,411	619,0719	0,4448602	0,5703179	511,1386	4,488673	0	26	1331	593						Untertest2.avi	0	880	547	72	111	1250	478	516	0	Content		1259	482	13839654	462979340
13856	08:43:44.652	00:00:13.856	831	1265,571	562,6605	0,5988119	0,5101253	510,4116	4,571452	0	1378,669	610,3778	0,444811	0,5702077	511,0546	4,450092	0	26	1322	587						Untertest2.avi	0	880	547	72	111	1250	478	516	0	Content		1250	476	13856276	462995962
13873	08:43:44.669	00:00:13.873	832	1267,617	565,9065	0,5987861	0,5102542	510,3882	4,557626	0	1372,439	610,8676	0,4447584	0,5702865	511,021	4,43356	0	26	1320	588						Untertest2.avi	0	880	547	72	111	1250	478	516	0	Content		1248	477	13873024	463012710
13890	08:43:44.686	00:00:13.889	833	1261,12	567,7953	0,5987481	0,5104583	510,4292	4,561669	0	1379,347	614,3783	0,4447211	0,5704523	511,013	4,458922	0	26	1320	591						Untertest2.avi	0	880	547	72	111	1250	478	516	0	Content		1248	480	13889656	463029342
13906	08:43:44.702	00:00:13.906	834	1270,946	570,485	0,5987284	0,5104627	510,4236	4,541799	0	1376,049	610,2298	0,4446741	0,570466	510,9442	4,433604	0	26	1323	590						Untertest2.avi	0	880	547	72	111	1250	478	516	0	Content		1251	479	13906281	463045967
13923	08:43:44.719	00:00:13.922	835	1268,131	565,5044	0,5986755	0,5102235	510,4723	4,552202	0	1378,386	610,462	0,4446135	0,5702303	510,9185	4,423357	0	26	1323	588						Untertest2.avi	0	880	547	72	111	1250	478	516	0	Content		1251	477	13922903	463062589
13940	08:43:44.736	00:00:13.939	836	1265,596	564,7333	0,5985909	0,5098836	510,5188	4,539649	0	1377,45	612,4646	0,444536	0,5698833	510,9587	4,420697	0	26	1322	589						Untertest2.avi	0	880	547	72	111	1250	478	516	0	Content		1250	478	13939655	463079341
13956	08:43:44.752	00:00:13.956	837	1262,186	572,7029	0,5985281	0,5095504	510,4959	4,479897	0	1376,606	611,071	0,4444874	0,5696251	510,9832	4,437288	0	26	1319	592						Untertest2.avi	0	880	547	72	111	1250	478	516	0	Content		1247	481	13956279	463095965
13973	08:43:44.769	00:00:13.972	838	1265,894	568,4764	0,5984725	0,5094332	510,5023	4,546071	0	1373,351	609,6329	0,4444125	0,5694974	511,0329	4,400939	0	26	1320	589						Untertest2.avi	0	880	547	72	111	1250	478	516	0	Content		1248	478	13972902	463112588
13990	08:43:44.786	00:00:13.989	839	1273,274	567,6919	0,5984065	0,5094611	510,4705	4,463251	0	1371,169	609,1459	0,444341	0,5694609	511,0274	4,432617	0	26	1322	588						Untertest2.avi	0	880	547	72	111	1250	478	516	0	Content		1250	477	13989527	463129213
14006	08:43:44.802	00:00:14.006	840	1263,621	572,7249	0,5983363	0,5095784	510,5173	4,490639	0	1379,398	614,6782	0,4442628	0,5695078	510,9629	4,408439	0	26	1322	594						Untertest2.avi	0	880	547	72	111	1250	478	516	0	Content		1250	483	14006278	463145964
14023	08:43:44.819	00:00:14.022	841	1250,938	566,4703	0,5984174	0,5094708	510,4582	4,514188	0	1364,452	606,1854	0,4443339	0,5693588	510,9948	4,405985	0	26	1308	586						Untertest2.avi	0	880	547	72	111	1250	478	516	0	Content		1236	475	14022901	463162587
14040	08:43:44.836	00:00:14.039	842	1205,409	534,4001	0,5988719	0,5084306	510,4728	4,488039	0	1329,316	585,2813	0,4448321	0,5683464	511,1625	4,402108	0	27	1267	560						Untertest2.avi	0	880	547	72	111	1124	391	483	0	Content		1195	449	14039528	463179214
14056	08:43:44.852	00:00:14.056	843	1173,35	506,4185	0,5994027	0,5072906	510,636	4,493807	0	1290,693	553,8246	0,4453257	0,5673652	511,1875	4,406531	0	27	1232	530						Untertest2.avi	0	880	547	72	111	1124	391	483	0	Content		1160	419	14056154	463195840
14073	08:43:44.869	00:00:14.072	844	1148,111	493,1761	0,5995978	0,5066128	510,6496	4,491484	0	1265,753	543,8162	0,4455007	0,5668054	510,9203	4,408502	0	27	1207	518						Untertest2.avi	0	880	547	72	111	1124	391	483	0	Content		1135	407	14072904	463212590
14090	08:43:44.886	00:00:14.089	845	1145,083	486,6269	0,5995857	0,5063576	510,6151	4,466002	0	1250,679	527,5028	0,4455265	0,5665413	510,9465	4,4076	0	27	1198	507						Untertest2.avi	0	880	547	72	111	1124	391	483	0	Content		1126	396	14089531	463229217
14106	08:43:44.902	00:00:14.106	846	1145,955	479,8946	0,5996026	0,5063267	510,6169	4,504581	0	1250,671	519,4034	0,4455584	0,5664977	510,9775	4,401165	0	27	1198	500						Untertest2.avi	0	880	547	72	111	1124	391	483	0	Content		1126	389	14106157	463245843
14123	08:43:44.919	00:00:14.122	847	1148,497	477,8397	0,5997149	0,5063269	510,7362	4,485514	0	1243,558	522,2033	0,4455403	0,5665198	510,9606	4,375424	0	27	1196	500						Untertest2.avi	0	880	547	72	111	1124	391	483	0	Content		1124	389	14122781	463262467
14140	08:43:44.936	00:00:14.139	848	1146,717	479,039	0,599794	0,5063058	510,7953	4,469783	0	1243,42	518,9149	0,4455292	0,5665026	510,9813	4,36799	0	27	1195	499						Untertest2.avi	0	880	547	72	111	1124	391	483	0	Content		1123	388	14139531	463279217
14156	08:43:44.952	00:00:14.156	849	1153,094	473,5516	0,5998558	0,5063242	510,6727	4,467419	0	1244,351	522,4319	0,445509	0,5665556	510,9994	4,381328	0	27	1199	498						Untertest2.avi	0	880	547	72	111	1124	391	483	0	Content		1127	387	14156159	463295845
14173	08:43:44.969	00:00:14.172	850	1141,648	477,0089	0,5998794	0,5064881	510,6956	4,474987	0	1245,789	520,3426	0,4454576	0,5667191	511,0514	4,342547	0	27	1194	499						Untertest2.avi	0	880	547	72	111	1124	391	483	0	Content		1122	388	14172783	463312469
14189	08:43:44.985	00:00:14.189	851	1145,54	481,2225	0,5998674	0,5067804	510,6861	4,428804	0	1250,292	526,5001	0,4454255	0,567016	511,1212	4,341094	0	27	1198	504						Untertest2.avi	0	880	547	72	111	1124	391	483	0	Content		1126	393	14189409	463329095
14206	08:43:45.002	00:00:14.206	852	1145,381	482,2629	0,5998577	0,5070273	510,6071	4,423166	0	1253,623	524,0433	0,4453921	0,5673081	511,183	4,360373	0	27	1200	503						Untertest2.avi	0	880	547	72	111	1124	391	483	0	Content		1128	392	14206157	463345843
14223	08:43:45.019	00:00:14.222	853	1145,37	480,9708	0,5998268	0,5071251	510,5642	4,411648	0	1248,724	523,021	0,4453259	0,5673957	511,2587	4,354568	0	27	1197	502						Untertest2.avi	0	880	547	72	111	1124	391	483	0	Content		1125	391	14222783	463362469
14239	08:43:45.035	00:00:14.239	854	1142,464	479,1974	0,5997757	0,5070246	510,5981	4,409426	0	1268,596	517,3234	0,4452534	0,5671397	511,2587	4,333398	0	27	1206	498						Untertest2.avi	0	880	547	72	111	1124	391	483	0	Content		1134	387	14239408	463379094
14256	08:43:45.052	00:00:14.256	855	1146,03	481,6017	0,5997546	0,5068563	510,5758	4,424955	0	1246,611	525,3085	0,4451881	0,5670809	511,1907	4,295787	0	27	1196	503						Untertest2.avi	0	880	547	72	111	1124	391	483	0	Content		1124	392	14256036	463395722
14273	08:43:45.069	00:00:14.272	856	1153,012	478,3984	0,5998002	0,5067155	510,6504	4,397953	0	1243,626	525,1544	0,4452098	0,5668877	511,207	4,316206	0	27	1198	502						Untertest2.avi	0	880	547	72	111	1124	391	483	0	Content		1126	391	14272785	463412471
14289	08:43:45.085	00:00:14.289	857	1150,562	480,6736	0,5999067	0,5067008	510,6354	4,43364	0	-1024	-768	-1	-1	-1	-1	4	27	1151	481						Untertest2.avi	0	880	547	72	111	1124	391	483	0	Content		1079	370	14289410	463429096
14306	08:43:45.102	00:00:14.306	858	1143,764	478,7435	0,6000243	0,5067965	510,4964	4,407224	0	1250,05	524,6244	0,4453569	0,566864	511,1847	4,322176	0	27	1197	502						Untertest2.avi	0	880	547	72	111	1124	391	483	0	Content		1125	391	14306033	463445719
14323	08:43:45.119	00:00:14.322	859	1148,551	477,9515	0,6000994	0,5069627	510,5708	4,380145	0	1244,238	521,4918	0,4454076	0,5669905	511,0773	4,29433	0	27	1196	500						Untertest2.avi	0	880	547	72	111	1124	391	483	0	Content		1124	389	14322661	463462347
14339	08:43:45.135	00:00:14.339	860	1143,109	475,937	0,6001657	0,5071821	510,59	4,384627	0	1239,362	525,6155	0,4454488	0,5671557	511,0295	4,300491	0	27	1191	501						Untertest2.avi	0	880	547	72	111	1124	391	483	0	Content		1119	390	14339410	463479096
14356	08:43:45.152	00:00:14.356	861	1148,944	480,9711	0,6001908	0,507345	510,6329	4,396439	0	1234,94	526,2882	0,4454516	0,5672989	511,0536	4,335804	0	27	1192	504						Untertest2.avi	0	880	547	72	111	1124	391	483	0	Content		1120	393	14356038	463495724
14373	08:43:45.169	00:00:14.372	862	1143,88	482,9162	0,600188	0,5073943	510,6514	4,387877	0	1244,656	525,7349	0,4454468	0,5673271	511,0631	4,291153	0	27	1194	504						Untertest2.avi	0	880	547	72	111	1124	391	483	0	Content		1122	393	14372663	463512349
14389	08:43:45.185	00:00:14.389	863	1143,487	481,5072	0,600149	0,5073751	510,6742	4,404077	0	1248,354	524,0009	0,4454137	0,567297	511,1244	4,310378	0	27	1196	503						Untertest2.avi	0	880	547	72	111	1124	391	483	0	Content		1124	392	14389412	463529098
14406	08:43:45.202	00:00:14.406	864	1142,943	481,6347	0,6000677	0,5073702	510,6578	4,395525	0	1242,797	528,4992	0,4453607	0,5672976	511,2123	4,28452	0	27	1193	505						Untertest2.avi	0	880	547	72	111	1124	391	483	0	Content		1121	394	14406038	463545724
14423	08:43:45.219	00:00:14.422	865	1140,169	487,8934	0,6000459	0,5073534	510,7026	4,436188	0	1243,915	525,5575	0,4453476	0,5673174	511,2353	4,288558	0	27	1192	507						Untertest2.avi	0	880	547	72	111	1124	391	483	0	Content		1120	396	14422664	463562350
14439	08:43:45.235	00:00:14.439	866	1149,96	472,846	0,6000518	0,5073304	510,7087	4,373347	0	1276,101	522,1938	0,4457562	0,5671495	513,2612	4,291468	0	27	1213	498						Untertest2.avi	0	880	547	72	111	1124	391	483	0	Content		1141	387	14439291	463578977
14456	08:43:45.252	00:00:14.456	867	1140,608	480,8993	0,6001048	0,5073472	510,8198	4,386209	0	1250,33	523,2858	0,4454106	0,5673196	511,1897	4,313884	0	27	1195	502						Untertest2.avi	0	880	547	72	111	1124	391	483	0	Content		1123	391	14456043	463595729
14473	08:43:45.269	00:00:14.472	868	1139,369	479,9686	0,6001725	0,5074555	510,7948	4,381063	0	1246,169	525,251	0,4454477	0,5674297	511,1739	4,258144	0	27	1193	503						Untertest2.avi	0	880	547	72	111	1124	391	483	0	Content		1121	392	14472665	463612351
14489	08:43:45.285	00:00:14.489	869	1138,019	479,3036	0,6001843	0,5077417	510,8168	4,37955	0	1237,696	521,9121	0,4454858	0,567713	511,1133	4,277675	0	27	1188	501						Untertest2.avi	0	880	547	72	111	1124	391	483	0	Content		1116	390	14489288	463628974
14506	08:43:45.302	00:00:14.505	870	1187,144	473,0425	0,599547	0,5081668	510,8887	4,381843	0	1300,487	517,3485	0,4451798	0,5680377	511,5493	4,267425	0	27	1244	495						Untertest2.avi	0	880	547	72	111	1124	391	483	0	Content		1172	384	14505915	463645601
14523	08:43:45.319	00:00:14.522	871	1242,771	472,4259	0,5984377	0,5087777	511,0972	4,353672	0	1351,348	517,9407	0,4444691	0,5684331	511,6318	4,27115	0	28	1297	495						Untertest2.avi	0	880	547	72	111	1321	395	333	0	Content		1225	384	14522666	463662352
14539	08:43:45.335	00:00:14.539	872	1292,532	478,7448	0,5977391	0,5094855	511,2878	4,306698	0	1403,187	517,4534	0,4440794	0,5689574	511,753	4,244166	0	28	1348	498						Untertest2.avi	0	880	547	72	111	1321	395	333	0	Content		1276	387	14539290	463678976
14556	08:43:45.352	00:00:14.555	873	1330,685	481,0903	0,5971797	0,5101812	511,3545	4,335796	0	1451,395	519,292	0,44374	0,5695104	511,9538	4,247043	0	28	1391	500						Untertest2.avi	0	880	547	72	111	1321	395	333	0	Content		1319	389	14555915	463695601
14573	08:43:45.369	00:00:14.572	874	1339,574	486,2161	0,5970902	0,5103519	511,3746	4,333072	0	1454,476	524,5418	0,4436302	0,5696664	512,0505	4,223333	0	28	1397	505						Untertest2.avi	0	880	547	72	111	1321	395	333	0	Content		1325	394	14572540	463712226
14589	08:43:45.385	00:00:14.589	875	1331,062	482,4061	0,5972777	0,5103911	511,1464	4,36193	0	1445,162	525,3049	0,4436986	0,5697956	511,9388	4,234455	0	28	1388	504						Untertest2.avi	0	880	547	72	111	1321	395	333	0	Content		1316	393	14589290	463728976
14606	08:43:45.402	00:00:14.605	876	1330,754	484,3761	0,5973987	0,5104604	511,3805	4,337804	0	1457,315	526,0859	0,443776	0,5698174	511,8879	4,254256	0	28	1394	505						Untertest2.avi	0	880	547	72	111	1321	395	333	0	Content		1322	394	14605917	463745603
14623	08:43:45.419	00:00:14.622	877	1334,323	484,9439	0,5976076	0,5103559	511,387	4,357321	0	1449,474	530,7488	0,4439327	0,5696727	511,9229	4,250962	0	28	1392	508						Untertest2.avi	0	880	547	72	111	1321	395	333	0	Content		1320	397	14622542	463762228
14639	08:43:45.435	00:00:14.639	878	1332,522	487,5367	0,5977834	0,5102277	511,1622	4,350996	0	1463,538	528,3932	0,4440261	0,5694857	511,854	4,275961	0	28	1398	508						Untertest2.avi	0	880	547	72	111	1321	395	333	0	Content		1326	397	14639167	463778853
14656	08:43:45.452	00:00:14.655	879	1335,368	483,2451	0,5979136	0,5101798	511,2543	4,34416	0	1453,038	529,8759	0,4440945	0,569324	511,7852	4,222854	0	28	1394	507						Untertest2.avi	0	880	547	72	111	1321	395	333	0	Content		1322	396	14655919	463795605
14673	08:43:45.469	00:00:14.672	880	1333,899	483,302	0,5979984	0,510131	511,1473	4,370939	0	1452,073	527,8805	0,4441265	0,5691995	511,7571	4,260808	0	28	1393	506						Untertest2.avi	0	880	547	72	111	1321	395	333	0	Content		1321	395	14672541	463812227
14689	08:43:45.485	00:00:14.689	881	1334,433	488,8489	0,5980367	0,5100807	511,1636	4,376115	0	1449,81	528,4569	0,4441257	0,5691277	511,7536	4,260149	0	28	1392	509						Untertest2.avi	0	880	547	72	111	1321	395	333	0	Content		1320	398	14689168	463828854
14706	08:43:45.502	00:00:14.705	882	1326,62	487,5869	0,5980203	0,5100479	511,1865	4,361137	0	1458,384	527,8023	0,4440764	0,5690938	511,7849	4,256161	0	28	1393	508						Untertest2.avi	0	880	547	72	111	1321	395	333	0	Content		1321	397	14705792	463845478
14723	08:43:45.519	00:00:14.722	883	1327,149	486,2361	0,5979615	0,5100256	511,1404	4,357615	0	1458,313	524,8942	0,4440274	0,5690619	511,8144	4,252924	0	28	1393	506						Untertest2.avi	0	880	547	72	111	1321	395	333	0	Content		1321	395	14722543	463862229
14739	08:43:45.535	00:00:14.739	884	1331,829	485,3823	0,597949	0,5099906	511,1296	4,358474	0	1457,105	529,1011	0,4439862	0,5690233	511,7919	4,273358	0	28	1394	507						Untertest2.avi	0	880	547	72	111	1321	395	333	0	Content		1322	396	14739169	463878855
14756	08:43:45.552	00:00:14.755	885	1334,575	489,1722	0,5978797	0,5099676	511,2544	4,335967	0	1456,888	528,7513	0,4439219	0,5689993	511,7496	4,236837	0	28	1396	509						Untertest2.avi	0	880	547	72	111	1321	395	333	0	Content		1324	398	14755794	463895480
14772	08:43:45.568	00:00:14.772	886	1331,344	486,6239	0,5978301	0,5098916	511,2133	4,361225	0	1462,224	528,1394	0,443863	0,5689226	511,7172	4,285477	0	28	1397	507						Untertest2.avi	0	880	547	72	111	1321	395	333	0	Content		1325	396	14772421	463912107
14789	08:43:45.585	00:00:14.789	887	1329,957	484,8943	0,5977996	0,5097665	511,1914	4,345162	0	1451,041	525,6638	0,4437948	0,5687636	511,6126	4,283707	0	28	1390	505						Untertest2.avi	0	880	547	72	111	1321	395	333	0	Content		1318	394	14789170	463928856
14806	08:43:45.602	00:00:14.805	888	1335,027	486,822	0,5977694	0,5095378	511,0599	4,356183	0	1450,604	529,6976	0,443739	0,5684953	511,6251	4,271462	0	28	1393	508						Untertest2.avi	0	880	547	72	111	1321	395	333	0	Content		1321	397	14805798	463945484
14822	08:43:45.618	00:00:14.822	889	1328,345	484,1555	0,5977398	0,5092707	511,0609	4,384862	0	1457,271	529,7939	0,4436908	0,5681282	511,6263	4,283101	0	28	1393	507						Untertest2.avi	0	880	547	72	111	1321	395	333	0	Content		1321	396	14822422	463962108
14839	08:43:45.635	00:00:14.839	890	1331,508	482,8759	0,5976874	0,5088555	511,1438	4,316988	0	1447,822	522,0311	0,443638	0,567696	511,5912	4,283008	0	28	1390	502						Untertest2.avi	0	880	547	72	111	1321	395	333	0	Content		1318	391	14839047	463978733
14856	08:43:45.652	00:00:14.855	891	1258,316	453,2011	0,5983853	0,5073748	511,1281	4,372991	0	1374,861	487,6687	0,4442934	0,5663918	511,5292	4,313993	0	29	1317	470						Untertest2.avi	0	880	547	72	111	1191	315	416	0	Content		1245	359	14855798	463995484
14872	08:43:45.668	00:00:14.872	892	1222,025	418,9473	0,5991083	0,5059021	511,1448	4,381424	0	1324,452	460,1149	0,4449626	0,5652431	511,2558	4,247979	0	29	1273	440						Untertest2.avi	0	880	547	72	111	1191	315	416	0	Content		1201	329	14872429	464012115
14889	08:43:45.685	00:00:14.889	893	1203,108	402,9966	0,5992341	0,5054122	511,0561	4,390273	0	1323,448	440,437	0,4450285	0,5648684	511,1863	4,295947	0	29	1263	422						Untertest2.avi	0	880	547	72	111	1191	315	416	0	Content		1191	311	14889050	464028736
14906	08:43:45.702	00:00:14.905	894	1201,131	408,3802	0,5992405	0,505653	511,0892	4,398576	0	1315,432	444,5472	0,4449311	0,5650193	511,2497	4,2861	0	29	1258	426						Untertest2.avi	0	880	547	72	111	1191	315	416	0	Content		1186	315	14905681	464045367
14922	08:43:45.718	00:00:14.922	895	1213,225	400,4472	0,5992489	0,5057765	511,0959	4,33279	0	1319,07	448,4441	0,4448693	0,5651747	511,2595	4,26859	0	29	1266	424						Untertest2.avi	0	880	547	72	111	1191	315	416	0	Content		1194	313	14922430	464062116
14939	08:43:45.735	00:00:14.939	896	1209,002	405,1147	0,5992242	0,5058398	511,0286	4,310455	0	1317,245	444,0886	0,4447835	0,5652165	511,2603	4,231369	0	29	1263	425						Untertest2.avi	0	880	547	72	111	1191	315	416	0	Content		1191	314	14939047	464078733
14956	08:43:45.752	00:00:14.955	897	1213,161	405,0477	0,5991696	0,5059575	510,9381	4,291434	0	1315,372	444,3231	0,4446338	0,565306	511,1257	4,238977	0	29	1264	425						Untertest2.avi	0	880	547	72	111	1191	315	416	0	Content		1192	314	14955675	464095361
14972	08:43:45.768	00:00:14.972	898	1219,186	400,8178	0,5990939	0,5061036	510,8567	4,261091	0	1315,748	446,3794	0,4445019	0,5654556	511,2257	4,190791	0	29	1267	424						Untertest2.avi	0	880	547	72	111	1191	315	416	0	Content		1195	313	14972307	464111993
14989	08:43:45.785	00:00:14.989	899	1211,487	406,5378	0,5989995	0,5062625	510,7032	4,240498	0	1314,846	450,1046	0,4443834	0,5656452	511,2641	4,203381	0	29	1263	428						Untertest2.avi	0	880	547	72	111	1191	315	416	0	Content		1191	317	14989053	464128739
15006	08:43:45.802	00:00:15.005	900	1197,419	402,4254	0,5989198	0,5063154	510,7594	4,230932	0	1316,143	444,4308	0,4442924	0,5657173	511,2208	4,172664	0	29	1257	423						Untertest2.avi	0	880	547	72	111	1191	315	416	0	Content		1185	312	15005684	464145370
15022	08:43:45.818	00:00:15.022	901	1197,919	405,3092	0,5988976	0,5062185	510,7455	4,218729	0	1319,655	446,3115	0,4442188	0,5656419	511,1005	4,135789	0	29	1259	426						Untertest2.avi	0	880	547	72	111	1191	315	416	0	Content		1187	315	15022304	464161990
15039	08:43:45.835	00:00:15.038	902	1213,824	401,3466	0,5989476	0,5059698	510,6888	4,15571	0	1313,604	446,1068	0,4442308	0,5653363	511,1505	4,104719	0	29	1264	424						Untertest2.avi	0	880	547	72	111	1191	315	416	0	Content		1192	313	15038927	464178613
15056	08:43:45.852	00:00:15.055	903	1208,62	405,2232	0,5990192	0,5056878	510,7152	4,148837	0	1318,413	446,4639	0,4443053	0,5649371	511,2541	4,08137	0	29	1264	426						Untertest2.avi	0	880	547	72	111	1191	315	416	0	Content		1192	315	15055679	464195365
15072	08:43:45.868	00:00:15.072	904	1204,849	402,4263	0,5991385	0,5053949	510,7063	4,122458	0	1312,334	447,8702	0,4443709	0,5645397	511,2403	4,072854	0	29	1259	425						Untertest2.avi	0	880	547	72	111	1191	315	416	0	Content		1187	314	15072304	464211990
15089	08:43:45.885	00:00:15.088	905	1200,775	400,0365	0,5992452	0,5052565	510,6902	4,078417	0	1288,523	453,3941	0,4445958	0,5643837	510,5785	3,977813	0	29	1245	427						Untertest2.avi	0	880	547	72	111	1191	315	416	0	Content		1173	316	15088930	464228616
15106	08:43:45.902	00:00:15.105	906	1204,581	407,3365	0,5993515	0,5052442	510,7987	3,995685	0	1314,222	447,549	0,4445197	0,5641146	511,1979	3,982916	0	29	1259	427						Untertest2.avi	0	880	547	72	111	1191	315	416	0	Content		1187	316	15105679	464245365
15122	08:43:45.918	00:00:15.122	907	1196,112	399,3502	0,5994348	0,5052518	510,8002	4,019373	0	1355,763	442,8599	0,4447048	0,5639266	511,6982	3,976305	0	29	1276	421						Untertest2.avi	0	880	547	72	111	1191	315	416	0	Content		1204	310	15122306	464261992
15139	08:43:45.935	00:00:15.138	908	1206,562	398,6158	0,599511	0,5052297	510,8115	3,956201	0	1315,532	448,7108	0,4446959	0,5640892	511,1393	3,921787	0	29	1261	424						Untertest2.avi	0	880	547	72	111	1191	315	416	0	Content		1189	313	15138928	464278614
15156	08:43:45.952	00:00:15.155	909	1204,665	401,3525	0,5996376	0,5051784	510,8188	3,940998	0	1287,514	454,0562	0,4448841	0,5642426	511,1376	3,902262	0	29	1246	428						Untertest2.avi	0	880	547	72	111	1191	315	416	0	Content		1174	317	15155556	464295242
15172	08:43:45.968	00:00:15.172	910	1201,932	404,8598	0,599747	0,5051024	511,0598	3,928309	0	1239,538	459,6064	0,4476363	0,5641634	500,1606	3,779441	0	29	1221	432						Untertest2.avi	0	880	547	72	111	1191	315	416	0	Content		1149	321	15172306	464311992
15189	08:43:45.985	00:00:15.188	911	1201,408	402,995	0,5998546	0,5049161	511,0371	3,867807	0	1306,174	449,328	0,4449945	0,56372	511,2556	3,883595	0	29	1254	426						Untertest2.avi	0	880	547	72	111	1191	315	416	0	Content		1182	315	15188933	464328619
15206	08:43:46.002	00:00:15.205	912	1204,125	400,2747	0,5999379	0,5046343	511,0163	3,852147	0	1312,267	444,4146	0,4450485	0,5633507	511,3934	3,820357	0	29	1258	422						Untertest2.avi	0	880	547	72	111	1191	315	416	0	Content		1186	311	15205557	464345243
15222	08:43:46.018	00:00:15.222	913	1202,26	406,8389	0,5999466	0,5045048	511,1217	3,83668	0	1312,864	445,7313	0,4450819	0,5630693	511,4316	3,786809	0	29	1258	426						Untertest2.avi	0	880	547	72	111	1191	315	416	0	Content		1186	315	15222181	464361867
15239	08:43:46.035	00:00:15.238	914	1256,612	411,5229	0,5991008	0,5049272	511,4115	3,804231	0	1382,165	455,8303	0,4445771	0,563206	511,6376	3,735217	0	29	1319	434						Untertest2.avi	0	880	547	72	111	1191	315	416	0	Content		1247	323	15238930	464378616
15256	08:43:46.052	00:00:15.255	915	1312,593	430,4206	0,5980177	0,5058594	511,5055	3,741283	0	1442,428	481,2848	0,4440348	0,5636454	512,3049	3,724513	0	29	1378	456						Untertest2.avi	0	880	547	72	111	1191	315	416	0	Content		1306	345	15255556	464395242
15272	08:43:46.068	00:00:15.272	916	1382,033	462,68	0,5973776	0,506959	511,9245	3,714519	0	1585,731	497,5913	0,444487	0,5642047	513,7242	3,742218	0	30	1484	480						Untertest2.avi	0	880	547	72	111	1581	521	399	0	Content		1412	369	15272181	464411867
15289	08:43:46.085	00:00:15.288	917	1414,912	485,1342	0,5968878	0,5080928	512,1374	3,684318	0	1692,48	531,7083	0,4447003	0,5647761	514,4943	3,643829	0	30	1554	508						Untertest2.avi	0	880	547	72	111	1581	521	399	0	Content		1482	397	15288805	464428491
15306	08:43:46.102	00:00:15.305	918	1441,891	518,4733	0,5967304	0,508965	512,2631	3,683096	0	1761,783	557,782	0,444957	0,565221	514,6349	3,668537	0	30	1602	538						Untertest2.avi	0	880	547	72	111	1581	521	399	0	Content		1530	427	15305555	464445241
15321	08:43:46.117	00:00:15.321	919	1453,398	546,5051	0,5966988	0,5096141	512,2222	3,654003	0	1733,326	584,5249	0,4448864	0,5655565	514,0784	3,608138	0	30	1593	566						Untertest2.avi	0	880	547	72	111	1581	521	399	0	Content		1521	455	15321402	464461088
15338	08:43:46.134	00:00:15.338	920	1464,184	564,8513	0,596638	0,5098967	512,4476	3,627312	0	1764,626	608,3718	0,4450581	0,5654301	513,3711	3,598165	0	30	1614	587						Untertest2.avi	0	880	547	72	111	1581	521	399	0	Content		1542	476	15338024	464477710
15355	08:43:46.151	00:00:15.354	921	1489,613	579,7439	0,5965638	0,5101473	512,3362	3,621631	0	1790,727	628,4454	0,4452042	0,5653722	512,9348	3,598709	0	30	1640	604						Untertest2.avi	0	880	547	72	111	1581	521	399	0	Content		1568	493	15354650	464494336
15371	08:43:46.167	00:00:15.371	922	1507,347	595,216	0,5964252	0,5104086	512,6596	3,552518	0	1790,649	642,8126	0,4450678	0,5654566	512,4194	3,531788	0	30	1649	619						Untertest2.avi	0	880	547	72	111	1581	521	399	0	Content		1577	508	15371397	464511083
15388	08:43:46.184	00:00:15.388	923	1505,483	616,9782	0,5964286	0,5104557	512,6978	3,532236	0	1817,33	658,5094	0,4452084	0,5653587	512,6932	3,507691	0	30	1661	638						Untertest2.avi	0	880	547	72	111	1581	521	399	0	Content		1589	527	15388021	464527707
15405	08:43:46.201	00:00:15.404	924	1509,258	608,8893	0,5964984	0,5102767	512,7508	3,524876	0	1817,75	663,3045	0,4452519	0,5650827	512,8154	3,557777	0	30	1664	636						Untertest2.avi	0	880	547	72	111	1581	521	399	0	Content		1592	525	15404644	464544330
15421	08:43:46.217	00:00:15.421	925	1502,431	604,1097	0,5965459	0,5101457	512,7166	3,549797	0	1819,668	651,5533	0,4452379	0,5648237	512,8595	3,485012	0	30	1661	628						Untertest2.avi	0	880	547	72	111	1581	521	399	0	Content		1589	517	15421267	464560953
15438	08:43:46.234	00:00:15.438	926	1515,968	608,1825	0,5965007	0,5100006	512,8454	3,488658	0	1811,392	656,7203	0,4451305	0,5646327	512,8094	3,504905	0	30	1664	632						Untertest2.avi	0	880	547	72	111	1581	521	399	0	Content		1592	521	15438016	464577702
15455	08:43:46.251	00:00:15.454	927	1497,81	608,8807	0,596442	0,5097558	513,0328	3,519311	0	1810,356	658,7324	0,4449729	0,5642866	512,6932	3,505768	0	30	1654	634						Untertest2.avi	0	880	547	72	111	1581	521	399	0	Content		1582	523	15454637	464594323
15471	08:43:46.267	00:00:15.471	928	1504,901	607,6602	0,5963717	0,5094149	513,0182	3,539259	0	1818,111	667,2031	0,4448945	0,5638673	512,8617	3,485533	0	30	1662	637						Untertest2.avi	0	880	547	72	111	1581	521	399	0	Content		1590	526	15471260	464610946
15488	08:43:46.284	00:00:15.487	929	1505,284	610,0694	0,5963193	0,5091175	513,1552	3,523547	0	1805,215	654,3972	0,4447739	0,5635204	512,9361	3,481399	0	30	1655	632						Untertest2.avi	0	880	547	72	111	1581	521	399	0	Content		1583	521	15487884	464627570
15505	08:43:46.301	00:00:15.504	930	1511,024	618,4723	0,5962635	0,508984	513,2211	3,527807	0	1804,285	657,9899	0,4447191	0,5633048	512,8849	3,481522	0	30	1658	638						Untertest2.avi	0	880	547	72	111	1581	521	399	0	Content		1586	527	15504633	464644319
15521	08:43:46.317	00:00:15.521	931	1506,569	613,7408	0,5962897	0,5090452	513,2164	3,524091	0	1811,708	659,5273	0,4447003	0,5632566	512,9191	3,458268	0	30	1659	637						Untertest2.avi	0	880	547	72	111	1581	521	399	0	Content		1587	526	15521255	464660941
15538	08:43:46.334	00:00:15.537	932	1505,503	608,9575	0,5963076	0,5091589	513,1951	3,528651	0	1804,185	651,0342	0,4446783	0,5632989	512,9003	3,475903	0	30	1655	630						Untertest2.avi	0	880	547	72	111	1581	521	399	0	Content		1583	519	15537877	464677563
15554	08:43:46.350	00:00:15.554	933	1492,641	614,0635	0,5963297	0,5092452	513,0751	3,538901	0	1802,811	661,0622	0,4446767	0,5632921	512,9103	3,44326	0	30	1648	638						Untertest2.avi	0	880	547	72	111	1581	521	399	0	Content		1576	527	15554500	464694186
15571	08:43:46.367	00:00:15.571	934	1513,55	612,4089	0,5963136	0,5092248	513,0859	3,523859	0	1792,455	657,0782	0,4446467	0,5632132	512,9246	3,482245	0	30	1653	635						Untertest2.avi	0	880	547	72	111	1581	521	399	0	Content		1581	524	15571249	464710935
15588	08:43:46.384	00:00:15.587	935	1505,365	610,9553	0,5963066	0,5090634	513,2257	3,511414	0	1794,666	652,2277	0,4446444	0,5630366	512,9645	3,454012	0	30	1650	632						Untertest2.avi	0	880	547	72	111	1581	521	399	0	Content		1578	521	15587870	464727556
15604	08:43:46.400	00:00:15.604	936	1506,959	605,094	0,5963469	0,5087955	513,2335	3,528441	0	1807,052	661,2607	0,444658	0,5626864	512,9997	3,485262	0	30	1657	633						Untertest2.avi	0	880	547	72	111	1581	521	399	0	Content		1585	522	15604493	464744179
15621	08:43:46.417	00:00:15.621	937	1499,783	613,6334	0,5964337	0,5084718	513,2353	3,572441	0	1807,12	659,6403	0,4447169	0,5622936	513,1186	3,438033	0	30	1653	637						Untertest2.avi	0	880	547	72	111	1581	521	399	0	Content		1581	526	15621117	464760803
15638	08:43:46.434	00:00:15.637	938	1504,367	607,6317	0,5965263	0,5082149	513,2053	3,540537	0	1803,153	654,1866	0,4448043	0,561957	513,0632	3,450687	0	30	1654	631						Untertest2.avi	0	880	547	72	111	1581	521	399	0	Content		1582	520	15637877	464777563
15654	08:43:46.450	00:00:15.654	939	1492,271	596,0238	0,5966515	0,5076936	513,1756	3,578687	0	1804,733	633,1674	0,4450565	0,5613573	513,6405	3,532199	0	30	1649	615						Untertest2.avi	0	880	547	72	111	1581	521	399	0	Content		1577	504	15654489	464794175
15671	08:43:46.467	00:00:15.671	940	1456,824	560,7531	0,5968983	0,5065442	513,3334	3,58738	0	1762,518	601,5968	0,4451519	0,560466	514,7534	3,579777	0	31	1610	581						Untertest2.avi	0	880	547	72	111	1527	449	433	0	Content		1538	470	15671115	464810801
15688	08:43:46.484	00:00:15.687	941	1452,653	537,5508	0,5968372	0,5062744	513,2788	3,619393	0	1726,968	574,2688	0,4448119	0,5602908	514,8205	3,591656	0	31	1590	556						Untertest2.avi	0	880	547	72	111	1527	449	433	0	Content		1518	445	15687738	464827424
15704	08:43:46.500	00:00:15.704	942	1448,143	543,9244	0,5968165	0,5063438	513,2977	3,613155	0	1720,105	577,3351	0,4446784	0,5602874	514,9583	3,608818	0	31	1584	561						Untertest2.avi	0	880	547	72	111	1527	449	433	0	Content		1512	450	15704486	464844172
15721	08:43:46.517	00:00:15.721	943	1454,495	540,9478	0,5967764	0,5062755	513,2318	3,6024	0	1699,74	575,9446	0,4444808	0,5602028	514,9374	3,608603	0	31	1577	558						Untertest2.avi	0	880	547	72	111	1527	449	433	0	Content		1505	447	15721110	464860796
15738	08:43:46.534	00:00:15.737	944	1459,174	543,3475	0,5967422	0,5060945	513,2902	3,607883	0	1711,708	575,8226	0,4445116	0,5599948	515,0455	3,618359	0	31	1585	560						Untertest2.avi	0	880	547	72	111	1527	449	433	0	Content		1513	449	15737735	464877421
15754	08:43:46.550	00:00:15.754	945	1445,65	543,0173	0,5967178	0,505832	513,3749	3,673012	0	1726,829	570,5799	0,4446041	0,5597795	515,0586	3,693859	0	31	1586	557						Untertest2.avi	0	880	547	72	111	1527	449	433	0	Content		1514	446	15754481	464894167
15771	08:43:46.567	00:00:15.771	946	1451,546	542,1705	0,5967633	0,5056819	513,4119	3,70073	0	1725,725	582,8995	0,4446014	0,5596325	515,1199	3,649236	0	31	1589	563						Untertest2.avi	0	880	547	72	111	1527	449	433	0	Content		1517	452	15771104	464910790
15788	08:43:46.584	00:00:15.787	947	1448,661	537,7372	0,5968928	0,5056612	513,3624	3,723738	0	1746,889	575,4483	0,4448354	0,5595889	515,2983	3,755178	0	31	1598	557						Untertest2.avi	0	880	547	72	111	1527	449	433	0	Content		1526	446	15787727	464927413
15804	08:43:46.600	00:00:15.804	948	1447,579	544,4973	0,5970061	0,5057386	513,3878	3,718155	0	1748,901	572,1246	0,4449666	0,5596312	515,3214	3,762344	0	31	1598	558						Untertest2.avi	0	880	547	72	111	1527	449	433	0	Content		1526	447	15804352	464944038
15821	08:43:46.617	00:00:15.821	949	1448,582	547,3579	0,5970116	0,5058557	513,3726	3,722608	0	1757,864	573,0164	0,444999	0,5596543	515,5477	3,747745	0	31	1603	560						Untertest2.avi	0	880	547	72	111	1527	449	433	0	Content		1531	449	15821100	464960786
15838	08:43:46.634	00:00:15.837	950	1449,147	543,5957	0,5968799	0,5059071	513,3734	3,733507	0	1745,161	571,5806	0,444751	0,5596187	515,5373	3,750052	0	31	1597	558						Untertest2.avi	0	880	547	72	111	1527	449	433	0	Content		1525	447	15837725	464977411
15854	08:43:46.650	00:00:15.854	951	1442,624	539,0311	0,5966987	0,505816	513,4342	3,796992	0	1748,226	571,7844	0,4445921	0,5594266	515,5264	3,857034	0	31	1595	555						Untertest2.avi	0	880	547	72	111	1527	449	433	0	Content		1523	444	15854348	464994034
15871	08:43:46.667	00:00:15.870	952	1443,281	544,5275	0,596545	0,5056644	513,3594	3,82347	0	1289,995	628,6292	0,4706804	0,5595124	418,3706	3,025865	0	31	1367	587						Untertest2.avi	0	880	547	72	111	1527	449	433	0	Content		1295	476	15870973	465010659
15888	08:43:46.684	00:00:15.887	953	1443,523	552,0885	0,5965579	0,5054826	513,3345	3,823217	0	1749,011	571,4529	0,4444728	0,5590177	515,7133	3,809312	0	31	1596	562						Untertest2.avi	0	880	547	72	111	1527	449	433	0	Content		1524	451	15887721	465027407
15904	08:43:46.700	00:00:15.904	954	1453,075	541,3354	0,5966707	0,5053644	513,4528	3,827112	0	1745,462	574,0797	0,4445135	0,5588248	515,6004	3,812098	0	31	1599	558						Untertest2.avi	0	880	547	72	111	1527	449	433	0	Content		1527	447	15904343	465044029
15921	08:43:46.717	00:00:15.920	955	1461,75	546,4738	0,5968452	0,5053813	513,3564	3,800946	0	1763,274	575,1629	0,4447287	0,5587301	515,8251	3,806376	0	31	1613	561						Untertest2.avi	0	880	547	72	111	1527	449	433	0	Content		1541	450	15920966	465060652
15938	08:43:46.734	00:00:15.937	956	1442,846	537,8649	0,5969584	0,505426	513,3479	3,832613	0	1760,204	577,733	0,4448424	0,558741	515,8422	3,874684	0	31	1602	558						Untertest2.avi	0	880	547	72	111	1527	449	433	0	Content		1530	447	15937591	465077277
15954	08:43:46.750	00:00:15.954	957	1455,391	543,7266	0,5970971	0,5053741	513,4393	3,844139	0	1772,942	577,6821	0,4449858	0,558611	515,9139	3,857297	0	31	1614	561						Untertest2.avi	0	880	547	72	111	1527	449	433	0	Content		1542	450	15954342	465094028
15971	08:43:46.767	00:00:15.970	958	1454,003	544,0742	0,5972334	0,5052986	513,448	3,84456	0	1761,55	574,9481	0,445105	0,5585067	515,8532	3,907343	0	31	1608	560						Untertest2.avi	0	880	547	72	111	1527	449	433	0	Content		1536	449	15970962	465110648
15988	08:43:46.784	00:00:15.987	959	1459,055	546,1738	0,5973148	0,505267	513,3313	3,865566	0	1754,302	574,0496	0,4452172	0,5584327	515,972	3,890649	0	31	1607	560						Untertest2.avi	0	880	547	72	111	1527	449	433	0	Content		1535	449	15987583	465127269
16004	08:43:46.800	00:00:16.004	960	1451,724	546,5345	0,5973415	0,5052794	513,3231	3,913146	0	1761,244	571,6111	0,445253	0,5584159	516,0888	3,919208	0	31	1606	559						Untertest2.avi	0	880	547	72	111	1527	449	433	0	Content		1534	448	16004208	465143894
16021	08:43:46.817	00:00:16.020	961	1457,382	543,6508	0,5973248	0,5052599	513,3217	3,873763	0	1760,967	572,3055	0,4452879	0,5583654	516,2156	3,908663	0	31	1609	558						Untertest2.avi	0	880	547	72	111	1527	449	433	0	Content		1537	447	16020959	465160645
16038	08:43:46.834	00:00:16.037	962	1451,94	544,7446	0,5972598	0,5052266	513,4538	3,88708	0	1764,544	568,5706	0,4451798	0,5583429	516,0356	3,969994	0	31	1608	557						Untertest2.avi	0	880	547	72	111	1527	449	433	0	Content		1536	446	16037589	465177275
16054	08:43:46.850	00:00:16.054	963	1453,432	548,0415	0,597212	0,505174	513,4968	3,928519	0	1759,244	577,0007	0,4451109	0,5582374	516,1409	3,949944	0	31	1606	563						Untertest2.avi	0	880	547	72	111	1527	449	433	0	Content		1534	452	16054210	465193896
16071	08:43:46.867	00:00:16.070	964	1472,004	559,2732	0,5969573	0,5056732	513,7028	3,94749	0	1762,488	606,0054	0,4449349	0,5585238	515,0311	3,940789	0	31	1617	583						Untertest2.avi	0	880	547	72	111	1527	449	433	0	Content		1545	472	16070841	465210527
16088	08:43:46.884	00:00:16.087	965	1532,549	615,3646	0,5965558	0,506954	513,9571	3,943578	0	1822,012	668,345	0,4452227	0,5594254	513,0671	3,899879	0	31	1677	642						Untertest2.avi	0	880	547	72	111	1527	449	433	0	Content		1605	531	16087579	465227265
16104	08:43:46.900	00:00:16.104	966	1590,984	659,3964	0,5932785	0,5076297	502,618	3,834235	0	1430,003	693,4386	0,4590183	0,5606577	457,7835	3,400165	0	32	1510	676						Untertest2.avi	0	880	547	72	111	1223	580	183	0	Content		1438	565	16104203	465243889
16121	08:43:46.917	00:00:16.120	967	1286,065	689,2944	0,5926185	0,5085258	500,5652	3,726006	0	-1024	-768	-1	-1	-1	-1	4	32	1286	689						Untertest2.avi	0	880	547	72	111	1223	580	183	0	Content		1214	578	16120841	465260527
16137	08:43:46.933	00:00:16.137	968	1295,994	697,1921	0,5924866	0,5084929	500,6601	3,752429	0	-1024	-768	-1	-1	-1	-1	4	32	1296	697						Untertest2.avi	0	880	547	72	111	1223	580	183	0	Content		1224	586	16137447	465277133
16154	08:43:46.950	00:00:16.154	969	1295	692,5034	0,5924523	0,508413	500,7628	3,783771	0	-1024	-768	-1	-1	-1	-1	4	32	1295	693						Untertest2.avi	0	880	547	72	111	1223	580	183	0	Content		1223	582	16154197	465293883
16171	08:43:46.967	00:00:16.170	970	1293,297	685,7495	0,5924073	0,5083789	500,7747	3,794629	0	-1024	-768	-1	-1	-1	-1	4	32	1293	686						Untertest2.avi	0	880	547	72	111	1223	580	183	0	Content		1221	575	16170833	465310519
16187	08:43:46.983	00:00:16.187	971	1296,305	687,5865	0,592388	0,5082572	500,7777	3,722848	0	-1024	-768	-1	-1	-1	-1	4	32	1296	688						Untertest2.avi	0	880	547	72	111	1223	580	183	0	Content		1224	577	16187448	465327134
16204	08:43:47.000	00:00:16.204	972	1292,696	694,1061	0,5924515	0,5081282	500,7699	3,779218	0	-1024	-768	-1	-1	-1	-1	4	32	1293	694						Untertest2.avi	0	880	547	72	111	1223	580	183	0	Content		1221	583	16204067	465343753
16221	08:43:47.017	00:00:16.220	973	1052,026	694,2772	0,590374	0,5082713	514,162	3,814763	0	-1024	-768	-1	-1	-1	-1	4	32	1052	694						Untertest2.avi	0	880	547	72	111	1223	580	183	0	Content		980	583	16220832	465360518
16237	08:43:47.033	00:00:16.237	974	1305,247	689,8749	0,5928937	0,5080337	500,6926	3,7844	0	-1024	-768	-1	-1	-1	-1	4	32	1305	690						Untertest2.avi	0	880	547	72	111	1223	580	183	0	Content		1233	579	16237441	465377127
16254	08:43:47.050	00:00:16.254	975	1307,317	686,5819	0,5929677	0,508096	500,6936	3,746111	0	-1024	-768	-1	-1	-1	-1	4	32	1307	687						Untertest2.avi	0	880	547	72	111	1223	580	183	0	Content		1235	576	16254064	465393750
16271	08:43:47.067	00:00:16.270	976	1304,875	700,0744	0,5928847	0,5080228	500,7024	3,763263	0	-1024	-768	-1	-1	-1	-1	4	32	1305	700						Untertest2.avi	0	880	547	72	111	1223	580	183	0	Content		1233	589	16270687	465410373
16287	08:43:47.083	00:00:16.287	977	1057,925	694,5049	0,5905008	0,5081139	514,3274	3,803273	0	-1024	-768	-1	-1	-1	-1	4	33	1058	695						Untertest2.avi	0	880	547	72	111	990	588	133	0	Content		986	584	16287433	465427119
16304	08:43:47.100	00:00:16.304	978	-1024	-768	-1	-1	-1	-1	4	-1024	-768	-1	-1	-1	-1	4	33	0	0						Untertest2.avi	0	880	547	72	111	990	588	133	0	Content		-72	-111	16304055	465443741
16321	08:43:47.117	00:00:16.320	979	1016,096	703,928	0,5904813	0,508114	514,3274	3,821614	0	-1024	-768	-1	-1	-1	-1	4	33	1016	704						Untertest2.avi	0	880	547	72	111	990	588	133	0	Content		944	593	16320675	465460361
16337	08:43:47.133	00:00:16.337	980	1308,471	695,3952	0,5927712	0,5074907	500,9213	3,807001	0	-1024	-768	-1	-1	-1	-1	4	33	1308	695						Untertest2.avi	0	880	547	72	111	990	588	133	0	Content		1236	584	16337299	465476985
16354	08:43:47.150	00:00:16.354	981	1060,278	698,8969	0,590506	0,5076953	514,202	3,814369	0	-1024	-768	-1	-1	-1	-1	4	33	1060	699						Untertest2.avi	0	880	547	72	111	990	588	133	0	Content		988	588	16354046	465493732
16371	08:43:47.167	00:00:16.370	982	1062,153	701,805	0,5862634	0,5073453	498,5447	3,785235	0	-1024	-768	-1	-1	-1	-1	4	33	1062	702						Untertest2.avi	0	880	547	72	111	990	588	133	0	Content		990	591	16370672	465510358
16387	08:43:47.183	00:00:16.387	983	1069,253	701,3248	0,590572	0,5076168	514,2457	3,816683	0	-1024	-768	-1	-1	-1	-1	4	33	1069	701						Untertest2.avi	0	880	547	72	111	990	588	133	0	Content		997	590	16387292	465526978
16404	08:43:47.200	00:00:16.403	984	1069,811	704,5154	0,5906374	0,5075334	514,1822	3,813417	0	-1024	-768	-1	-1	-1	-1	4	33	1070	705						Untertest2.avi	0	880	547	72	111	990	588	133	0	Content		998	594	16403914	465543600
16421	08:43:47.217	00:00:16.420	985	1115,997	698,2136	0,5907267	0,5070921	514,1777	3,849851	0	-1024	-768	-1	-1	-1	-1	4	34	1116	698						Untertest2.avi	0	880	547	72	111	1255	568	283	0	Content		1044	587	16420665	465560351
16437	08:43:47.233	00:00:16.437	986	1527,201	674,9446	0,5973868	0,5068392	514,322	3,890678	0	-1024	-768	-1	-1	-1	-1	4	34	1527	675						Untertest2.avi	0	880	547	72	111	1255	568	283	0	Content		1455	564	16437287	465576973
16454	08:43:47.250	00:00:16.453	987	1410,896	678,256	0,5986749	0,5064694	513,9761	3,937652	0	-1024	-768	-1	-1	-1	-1	4	34	1411	678						Untertest2.avi	0	880	547	72	111	1255	568	283	0	Content		1339	567	16453910	465593596
16471	08:43:47.267	00:00:16.470	988	1336,123	667,7159	0,5995501	0,5062352	513,9452	3,916718	0	-1024	-768	-1	-1	-1	-1	4	34	1336	668						Untertest2.avi	0	880	547	72	111	1255	568	283	0	Content		1264	557	16470659	465610345
16487	08:43:47.283	00:00:16.487	989	1325,723	661,546	0,599783	0,5062235	513,8604	3,928419	0	-1024	-768	-1	-1	-1	-1	4	34	1326	662						Untertest2.avi	0	880	547	72	111	1255	568	283	0	Content		1254	551	16487281	465626967
16504	08:43:47.300	00:00:16.503	990	1333,781	671,8242	0,5997949	0,5063006	513,8693	3,894608	0	-1024	-768	-1	-1	-1	-1	4	34	1334	672						Untertest2.avi	0	880	547	72	111	1255	568	283	0	Content		1262	561	16503902	465643588
16521	08:43:47.317	00:00:16.520	991	1328,147	664,2735	0,5998268	0,5063225	513,8538	3,9054	0	1331,659	694,0821	0,4483609	0,5575556	517,6125	3,848333	0	34	1330	679						Untertest2.avi	0	880	547	72	111	1255	568	283	0	Content		1258	568	16520529	465660215
16537	08:43:47.333	00:00:16.537	992	1331,877	672,9019	0,5998156	0,5063319	513,8577	3,854212	0	1328,576	692,2548	0,4484203	0,5575402	518,1022	3,904261	0	34	1330	683						Untertest2.avi	0	880	547	72	111	1255	568	283	0	Content		1258	572	16537275	465676961
16554	08:43:47.350	00:00:16.553	993	1327,115	674,8602	0,5997933	0,5063311	513,8259	3,86232	0	887,9466	722,7855	0,4428929	0,5575932	518,1022	3,83626	0	34	1108	699						Untertest2.avi	0	880	547	72	111	1255	568	283	0	Content		1036	588	16553898	465693584
16571	08:43:47.367	00:00:16.570	994	1330,999	669,1488	0,5997878	0,5063251	513,8055	3,798726	0	1327,166	701,8375	0,4486479	0,5575678	519,7126	3,855429	0	34	1329	685						Untertest2.avi	0	880	547	72	111	1255	568	283	0	Content		1257	574	16570523	465710209
16587	08:43:47.383	00:00:16.587	995	1327,854	669,6047	0,59978	0,5063097	513,8034	3,84233	0	1333,75	700,78	0,4485156	0,5575768	519,176	3,81458	0	34	1331	685						Untertest2.avi	0	880	547	72	111	1255	568	283	0	Content		1259	574	16587145	465726831
16604	08:43:47.400	00:00:16.603	996	1324,157	672,4707	0,5997261	0,5063142	513,8636	3,807937	0	1305,262	686,0269	0,4484227	0,5576087	519,0269	3,835834	0	34	1315	679						Untertest2.avi	0	880	547	72	111	1255	568	283	0	Content		1243	568	16603893	465743579
16621	08:43:47.417	00:00:16.620	997	1321,849	663,3185	0,5996627	0,5063426	513,8328	3,831375	0	1330,373	700,9604	0,448266	0,5577455	518,5457	3,815925	0	34	1326	682						Untertest2.avi	0	880	547	72	111	1255	568	283	0	Content		1254	571	16620517	465760203
16637	08:43:47.433	00:00:16.637	998	1330,174	666,8306	0,5996455	0,5062973	513,8353	3,7495	0	1333,557	707,5006	0,4480397	0,5576259	517,5826	3,779939	0	34	1332	687						Untertest2.avi	0	880	547	72	111	1255	568	283	0	Content		1260	576	16637140	465776826
16654	08:43:47.450	00:00:16.653	999	1330,12	666,37	0,5996637	0,5062011	513,7403	3,782174	0	1316,749	689,7187	0,448081	0,5574836	517,8265	3,836696	0	34	1323	678						Untertest2.avi	0	880	547	72	111	1255	568	283	0	Content		1251	567	16653761	465793447
16671	08:43:47.467	00:00:16.670	1000	1337,069	666,5504	0,5996813	0,506092	513,7224	3,746728	0	1300,831	688,1154	0,4481758	0,5573123	518,3331	3,874949	0	34	1319	677						Untertest2.avi	0	880	547	72	111	1255	568	283	0	Content		1247	566	16670509	465810195
16687	08:43:47.483	00:00:16.687	1001	1328,59	672,3539	0,599731	0,5060237	513,7411	3,74118	0	1316,831	699,1891	0,4481898	0,557184	518,2474	3,754359	0	34	1323	686						Untertest2.avi	0	880	547	72	111	1255	568	283	0	Content		1251	575	16687133	465826819
16704	08:43:47.500	00:00:16.703	1002	1324,626	674,887	0,5997953	0,5060189	513,7331	3,747055	0	1305,79	685,9984	0,4483439	0,5570897	518,8287	3,752646	0	35	1315	680						Untertest2.avi	0	880	547	72	111	1112	574	117	0	Content		1243	569	16703757	465843443
16720	08:43:47.516	00:00:16.720	1003	1337,905	672,4747	0,5998403	0,5060224	513,6306	3,677836	0	884,3308	722,2879	0,442896	0,5570947	518,8287	3,630609	0	35	1111	697						Untertest2.avi	0	880	547	72	111	1112	574	117	0	Content		1039	586	16720379	465860065
16737	08:43:47.533	00:00:16.737	1004	1339,127	675,3439	0,5998139	0,5060504	513,7469	3,713926	0	1333,29	706,3628	0,44851	0,5570074	519,6277	3,586598	0	35	1336	691						Untertest2.avi	0	880	547	72	111	1112	574	117	0	Content		1264	580	16737128	465876814
16754	08:43:47.550	00:00:16.753	1005	1331,38	665,7102	0,5998006	0,5060977	513,7466	3,652265	0	889,6203	721,5155	0,4430038	0,5571216	519,6277	3,668406	0	35	1111	694						Untertest2.avi	0	880	547	72	111	1112	574	117	0	Content		1039	583	16753751	465893437
16770	08:43:47.566	00:00:16.770	1006	1337,715	668,6071	0,5997657	0,5062119	513,7615	3,658483	0	1309,063	685,8829	0,4480628	0,5571361	517,6893	3,712035	0	35	1323	677						Untertest2.avi	0	880	547	72	111	1112	574	117	0	Content		1251	566	16770376	465910062
16787	08:43:47.583	00:00:16.786	1007	1338,062	675,8518	0,5997169	0,5062912	513,662	3,640728	0	886,895	722,9945	0,442484	0,5573204	517,6893	3,588867	0	35	1112	699						Untertest2.avi	0	880	547	72	111	1112	574	117	0	Content		1040	588	16786998	465926684
16804	08:43:47.600	00:00:16.803	1008	1242,815	661,4413	0,6006866	0,5059763	513,6896	3,699686	0	1229,729	692,2168	0,4495034	0,5569154	520,643	3,728547	0	35	1236	677						Untertest2.avi	0	880	547	72	111	1112	574	117	0	Content		1164	566	16803747	465943433
16820	08:43:47.616	00:00:16.820	1009	1133,624	666,5722	0,6022625	0,5052654	513,6024	3,674149	0	1130,954	691,7814	0,4518622	0,5564039	524,8314	3,738808	0	36	1132	679						Untertest2.avi	0	880	547	72	111	906	560	183	0	Content		1060	568	16820368	465960054
16837	08:43:47.633	00:00:16.836	1010	1048,406	660,2932	0,6032334	0,5050367	513,6447	3,714707	0	1052,341	681,3081	0,4529617	0,5563198	525,419	3,731765	0	36	1050	671						Untertest2.avi	0	880	547	72	111	906	560	183	0	Content		978	560	16836992	465976678
16854	08:43:47.650	00:00:16.853	1011	1001,331	664,2877	0,6037754	0,5049304	513,7307	3,671731	0	971,6041	674,1254	0,4538675	0,5561651	526,7995	3,792405	0	36	986	669						Untertest2.avi	0	880	547	72	111	906	560	183	0	Content		914	558	16853618	465993304
16870	08:43:47.666	00:00:16.870	1012	992,3277	664,8265	0,6038042	0,50494	513,6829	3,701119	0	971,2004	670,7339	0,4545011	0,5560644	529,7067	3,788435	0	36	982	668						Untertest2.avi	0	880	547	72	111	906	560	183	0	Content		910	557	16870362	466010048
16887	08:43:47.683	00:00:16.886	1013	996,9007	670,402	0,6036184	0,5051087	513,4136	3,706292	0	956,6195	671,579	0,454245	0,5561644	529,4274	3,791147	0	36	977	671						Untertest2.avi	0	880	547	72	111	906	560	183	0	Content		905	560	16886986	466026672
16904	08:43:47.700	00:00:16.903	1014	1001,349	668,9481	0,6035401	0,5052413	513,4938	3,672422	0	948,2996	670,0179	0,4542226	0,5562006	529,5585	3,814367	0	36	975	669						Untertest2.avi	0	880	547	72	111	906	560	183	0	Content		903	558	16903609	466043295
16920	08:43:47.716	00:00:16.920	1015	1002,486	670,0788	0,6035656	0,50539	513,4652	3,68614	0	954,9611	674,8728	0,4541269	0,5562679	528,9172	3,813394	0	36	979	672						Untertest2.avi	0	880	547	72	111	906	560	183	0	Content		907	561	16920234	466059920
16937	08:43:47.733	00:00:16.936	1016	1000,585	672,6884	0,6036361	0,505594	513,4323	3,671209	0	941,4355	666,9329	0,4544003	0,5563561	530,0269	3,871734	0	36	971	670						Untertest2.avi	0	880	547	72	111	906	560	183	0	Content		899	559	16936979	466076665
16954	08:43:47.750	00:00:16.953	1017	1004,524	669,3665	0,6037354	0,5057096	513,3864	3,692566	0	906,0849	677,3616	0,4512579	0,5567438	513,2272	3,686835	0	36	955	673						Untertest2.avi	0	880	547	72	111	906	560	183	0	Content		883	562	16953604	466093290
16970	08:43:47.766	00:00:16.970	1018	998,9728	676,486	0,6037832	0,5057845	513,3853	3,707212	0	907,2805	667,736	0,4513128	0,5567865	513,0814	3,669999	0	36	953	672						Untertest2.avi	0	880	547	72	111	906	560	183	0	Content		881	561	16970226	466109912
16987	08:43:47.783	00:00:16.986	1019	1009,754	672,1305	0,603746	0,5058041	513,3239	3,637583	0	950,3074	664,2372	0,4543222	0,5565312	529,1561	3,872323	0	36	980	668						Untertest2.avi	0	880	547	72	111	906	560	183	0	Content		908	557	16986977	466126663
17004	08:43:47.800	00:00:17.003	1020	1002,236	671,9084	0,6036202	0,5057731	513,3461	3,670357	0	893,9001	675,7416	0,4510769	0,5567557	512,9978	3,712002	0	37	948	674						Untertest2.avi	0	880	547	72	111	841	571	100	0	Content		876	563	17003609	466143295
17020	08:43:47.816	00:00:17.020	1021	990,0511	672,4668	0,6033217	0,5056858	513,2567	3,647715	0	880,1981	685,8218	0,4507658	0,5567115	512,9724	3,654662	0	37	935	679						Untertest2.avi	0	880	547	72	111	841	571	100	0	Content		863	568	17020223	466159909
17037	08:43:47.833	00:00:17.036	1022	986,7538	683,2499	0,6031434	0,5056655	513,1707	3,653198	0	877,0283	689,282	0,4506183	0,556667	512,8174	3,629363	0	37	932	686						Untertest2.avi	0	880	547	72	111	841	571	100	0	Content		860	575	17036844	466176530
17054	08:43:47.850	00:00:17.053	1023	956,1199	687,5781	0,6035872	0,5054955	513,1454	3,654004	0	834,3888	686,1971	0,4510373	0,5564947	512,8527	3,657695	0	37	895	687						Untertest2.avi	0	880	547	72	111	841	571	100	0	Content		823	576	17053590	466193276
17070	08:43:47.866	00:00:17.070	1024	842,012	670,6065	0,6051352	0,5047528	513,2744	3,696434	0	754,5165	684,2971	0,4525673	0,5559329	512,8124	3,611808	0	37	798	677						Untertest2.avi	0	880	547	72	111	841	571	100	0	Content		726	566	17070219	466209905
17087	08:43:47.883	00:00:17.086	1025	755,3875	705,5568	0,6070023	0,5031878	513,5342	3,406766	0	694,7492	684,0209	0,4530987	0,5548463	513,3164	3,495001	0	37	725	695						Untertest2.avi	0	880	547	72	111	841	571	100	0	Content		653	584	17086841	466226527
17103	08:43:47.899	00:00:17.103	1026	-1024	-768	-1	-1	-1	-1	4	-1024	-768	-1	-1	-1	-1	4		0	0						Untertest2.avi	0	880	547	72	111				0	Content		-72	-111	17103463	466243149
17120	08:43:47.916	00:00:17.120	1027	-1024	-768	-1	-1	-1	-1	4	-1024	-768	-1	-1	-1	-1	4		0	0						Untertest2.avi	0	880	547	72	111				0	Content		-72	-111	17120200	466259886
17137	08:43:47.933	00:00:17.136	1028	-1024	-768	-1	-1	-1	-1	4	-1024	-768	-1	-1	-1	-1	4		0	0						Untertest2.avi	0	880	547	72	111				0	Content		-72	-111	17136827	466276513
17153	08:43:47.949	00:00:17.153	1029	-1024	-768	-1	-1	-1	-1	4	-1024	-768	-1	-1	-1	-1	4		0	0						Untertest2.avi	0	880	547	72	111				0	Content		-72	-111	17153452	466293138
17170	08:43:47.966	00:00:17.170	1030	-1024	-768	-1	-1	-1	-1	4	-1024	-768	-1	-1	-1	-1	4		0	0						Untertest2.avi	0	880	547	72	111				0	Content		-72	-111	17170070	466309756
17187	08:43:47.983	00:00:17.186	1031	-1024	-768	-1	-1	-1	-1	4	-1024	-768	-1	-1	-1	-1	4		0	0						Untertest2.avi	0	880	547	72	111				0	Content		-72	-111	17186817	466326503
17203	08:43:47.999	00:00:17.203	1032	-1024	-768	-1	-1	-1	-1	4	-1024	-768	-1	-1	-1	-1	4		0	0						Untertest2.avi	0	880	547	72	111				0	Content		-72	-111	17203443	466343129
17220	08:43:48.016	00:00:17.220	1033	-1024	-768	-1	-1	-1	-1	4	-1024	-768	-1	-1	-1	-1	4		0	0						Untertest2.avi	0	880	547	72	111				0	Content		-72	-111	17220068	466359754
17237	08:43:48.033	00:00:17.236	1034	-1024	-768	-1	-1	-1	-1	4	-1024	-768	-1	-1	-1	-1	4		0	0						Untertest2.avi	0	880	547	72	111				0	Content		-72	-111	17236691	466376377
17253	08:43:48.049	00:00:17.253	1035	-1024	-768	-1	-1	-1	-1	4	322,746	488,4603	0,4596616	0,5477684	514,0068	2,714714	0	38	323	488						Untertest2.avi	0	880	547	72	111	280	261	300	0	Content		251	377	17253436	466393122
17270	08:43:48.066	00:00:17.270	1036	-1024	-768	-1	-1	-1	-1	4	363,2937	414,0299	0,4598894	0,5480913	513,787	3,395466	0	38	363	414						Untertest2.avi	0	880	547	72	111	280	261	300	0	Content		291	303	17270061	466409747
17287	08:43:48.083	00:00:17.286	1037	279,4903	409,6445	0,6152067	0,4930658	513,7205	3,027619	0	348,8708	342,5437	0,4599739	0,5486279	513,722	3,596504	0	38	314	376						Untertest2.avi	0	880	547	72	111	280	261	300	0	Content		242	265	17286685	466426371
17303	08:43:48.099	00:00:17.303	1038	351,6537	412,5135	0,5982514	0,4936052	456,535	3,024304	0	336,1468	353,7403	0,4597002	0,5491948	514,7725	3,589747	0	38	344	383						Untertest2.avi	0	880	547	72	111	280	261	300	0	Content		272	272	17303306	466442992
17320	08:43:48.116	00:00:17.320	1039	-1024	-768	-1	-1	-1	-1	4	386,4096	359,629	0,460362	0,5490214	514,7725	3,579063	0	38	386	360						Untertest2.avi	0	880	547	72	111	280	261	300	0	Content		314	249	17320057	466459743
17337	08:43:48.133	00:00:17.336	1040	353,0653	388,291	0,5997565	0,4941887	459,8307	3,152725	0	408,3438	413,6423	0,4511429	0,5494653	472,9617	3,249424	0	38	381	401						Untertest2.avi	0	880	547	72	111	280	261	300	0	Content		309	290	17336679	466476365
17353	08:43:48.149	00:00:17.353	1041	341,9736	381,717	0,5998614	0,4944239	459,1191	3,181071	0	338,6735	350,29	0,4600796	0,5499623	514,0421	3,575727	0	38	340	366						Untertest2.avi	0	880	547	72	111	280	261	300	0	Content		268	255	17353301	466492987
17370	08:43:48.166	00:00:17.369	1042	349,6364	387,0256	0,5994984	0,4945872	457,1014	3,156455	0	407,8458	403,055	0,4527581	0,5497553	478,3947	3,330252	0	38	379	395						Untertest2.avi	0	880	547	72	111	280	261	300	0	Content		307	284	17369927	466509613
17387	08:43:48.183	00:00:17.386	1043	349,6515	374,0118	0,6008562	0,4947067	460,701	3,185727	0	344,539	353,5167	0,4604396	0,5500853	513,7562	3,587203	0	38	347	364						Untertest2.avi	0	880	547	72	111	280	261	300	0	Content		275	253	17386674	466526360
17403	08:43:48.199	00:00:17.403	1044	344,0094	378,9872	0,6005945	0,4947707	458,9946	3,234136	0	340,1369	353,2453	0,4606019	0,5500603	513,7409	3,573814	0	38	342	366						Untertest2.avi	0	880	547	72	111	280	261	300	0	Content		270	255	17403298	466542984
17420	08:43:48.216	00:00:17.419	1045	340,544	378,385	0,6014817	0,4948471	460,9978	3,192553	0	344,0772	351,6497	0,4608192	0,5500833	513,8837	3,600413	0	38	342	365						Untertest2.avi	0	880	547	72	111	280	261	300	0	Content		270	254	17419921	466559607
17437	08:43:48.233	00:00:17.436	1046	346,5365	382,1403	0,6014986	0,4950222	460,0504	3,239015	0	423,4973	408,296	0,4545161	0,5498574	482,6155	3,42851	0	38	385	395						Untertest2.avi	0	880	547	72	111	280	261	300	0	Content		313	284	17436545	466576231
17453	08:43:48.249	00:00:17.453	1047	355,0129	387,6653	0,6003942	0,4952376	455,9298	3,191255	0	348,776	355,7166	0,461232	0,5503997	513,7918	3,596323	0	38	352	372						Untertest2.avi	0	880	547	72	111	280	261	300	0	Content		280	261	17453292	466592978
17470	08:43:48.266	00:00:17.469	1048	348,7993	387,3027	0,600792	0,4955582	456,7675	3,228784	0	342,8333	353,185	0,461319	0,5506696	513,7186	3,586775	0	38	346	370						Untertest2.avi	0	880	547	72	111	280	261	300	0	Content		274	259	17469917	466609603
17487	08:43:48.283	00:00:17.486	1049	346,529	385,4125	0,6009158	0,4957963	456,9095	3,223815	0	345,5091	353,0725	0,4614033	0,5509318	513,5572	3,620167	0	38	346	369						Untertest2.avi	0	880	547	72	111	280	261	300	0	Content		274	258	17486540	466626226
17503	08:43:48.299	00:00:17.503	1050	355,6923	390,1948	0,5994473	0,4959172	451,9604	3,208365	0	350,3692	356,2612	0,4614482	0,5509487	513,5408	3,657343	0	38	353	373						Untertest2.avi	0	880	547	72	111	280	261	300	0	Content		281	262	17503162	466642848
17520	08:43:48.316	00:00:17.519	1051	373,3741	403,5921	0,5975415	0,4959366	446,8359	3,191906	0	423,4254	373,0348	0,4614514	0,5505248	513,5408	3,702857	0	38	398	388						Untertest2.avi	0	880	547	72	111	280	261	300	0	Content		326	277	17519913	466659599
17537	08:43:48.333	00:00:17.536	1052	439,2791	355,9702	0,6101003	0,4958538	491,4844	3,576868	0	517,0776	381,7671	0,4596408	0,5507759	513,1728	3,727536	0	38	478	369						Untertest2.avi	0	880	547	72	111	280	261	300	0	Content		406	258	17536535	466676221
17553	08:43:48.349	00:00:17.553	1053	510,2449	340,4468	0,6154442	0,4963621	515,804	3,803165	0	590,8751	391,7899	0,4583159	0,5510738	513,2693	3,732172	0	39	551	366						Untertest2.avi	0	880	547	72	111	693	354	300	0	Content		479	255	17553159	466692845
17570	08:43:48.366	00:00:17.569	1054	584,3234	360,0399	0,6156878	0,4972676	520,5797	3,90655	0	652,9816	412,5579	0,4576508	0,5515434	513,0908	3,735972	0	39	619	386						Untertest2.avi	0	880	547	72	111	693	354	300	0	Content		547	275	17569785	466709471
17587	08:43:48.383	00:00:17.586	1055	645,6825	366,3253	0,6161792	0,4982989	526,0034	3,965117	0	685,8361	429,2956	0,4570606	0,5522127	513,1227	3,730175	0	39	666	398						Untertest2.avi	0	880	547	72	111	693	354	300	0	Content		594	287	17586533	466726219
17603	08:43:48.399	00:00:17.603	1056	692,8	388,7398	0,6163198	0,4992369	528,4586	3,94439	0	727,9128	446,6163	0,4567091	0,5527702	513,0645	3,822891	0	39	710	418						Untertest2.avi	0	880	547	72	111	693	354	300	0	Content		638	307	17603154	466742840
17620	08:43:48.416	00:00:17.619	1057	685,0173	419,9288	0,6116086	0,5004327	513,4573	3,844084	0	743,4957	457,2379	0,4562005	0,5532082	513,1891	3,739995	0	39	714	439						Untertest2.avi	0	880	547	72	111	693	354	300	0	Content		642	328	17619781	466759467
17636	08:43:48.432	00:00:17.636	1058	724,5476	439,5121	0,6109818	0,5012236	513,2819	3,818279	0	772,5664	475,0652	0,4557788	0,5537232	513,1714	3,760754	0	39	749	457						Untertest2.avi	0	880	547	72	111	693	354	300	0	Content		677	346	17636403	466776089
17653	08:43:48.449	00:00:17.653	1059	747,9728	443,4771	0,6109209	0,5019131	513,1324	3,847801	0	807,9792	484,5256	0,45582	0,5542128	513,1544	3,821795	0	39	778	464						Untertest2.avi	0	880	547	72	111	693	354	300	0	Content		706	353	17653151	466792837
17670	08:43:48.466	00:00:17.669	1060	741,0817	449,7082	0,6109465	0,5020962	513,1873	3,809231	0	788,2836	486,9888	0,4557978	0,5543801	513,1108	3,731988	0	39	765	468						Untertest2.avi	0	880	547	72	111	693	354	300	0	Content		693	357	17669776	466809462
17686	08:43:48.482	00:00:17.686	1061	766,1135	450,7572	0,6111937	0,5020372	513,037	3,835894	0	787,9253	485,5823	0,4559308	0,5543748	513,097	3,738773	0	39	777	468						Untertest2.avi	0	880	547	72	111	693	354	300	0	Content		705	357	17686399	466826085
17703	08:43:48.499	00:00:17.703	1062	758,1269	444,5753	0,611157	0,5018539	513,1012	3,79219	0	799,2545	485,4456	0,4558643	0,5541871	513,058	3,767861	0	39	779	465						Untertest2.avi	0	880	547	72	111	693	354	300	0	Content		707	354	17703148	466842834
17720	08:43:48.516	00:00:17.719	1063	755,8605	448,7749	0,6110764	0,5017585	513,0643	3,784883	0	797,7885	481,8567	0,4557514	0,5541123	512,9722	3,758379	0	39	777	465						Untertest2.avi	0	880	547	72	111	693	354	300	0	Content		705	354	17719773	466859459
17736	08:43:48.532	00:00:17.736	1064	751,9244	442,6522	0,611127	0,501915	512,9945	3,8234	0	798,2595	486,8299	0,4557121	0,5542194	512,9709	3,783687	0	39	775	465						Untertest2.avi	0	880	547	72	111	693	354	300	0	Content		703	354	17736395	466876081
17753	08:43:48.549	00:00:17.753	1065	759,9933	449,7188	0,6112357	0,5021927	513,0868	3,8098	0	790,5738	488,2202	0,4557543	0,5544512	512,9665	3,725487	0	39	775	469						Untertest2.avi	0	880	547	72	111	693	354	300	0	Content		703	358	17753022	466892708
17770	08:43:48.566	00:00:17.769	1066	750,005	455,127	0,6112669	0,5023825	513,1173	3,794097	0	778,3478	487,768	0,4557902	0,5546243	512,9662	3,704976	0	39	764	471						Untertest2.avi	0	880	547	72	111	693	354	300	0	Content		692	360	17769770	466909456
17786	08:43:48.582	00:00:17.786	1067	749,7382	448,878	0,6114745	0,5023738	512,8791	3,771136	0	775,3445	480,8405	0,4559285	0,5546146	512,9532	3,690188	0	39	763	465						Untertest2.avi	0	880	547	72	111	693	354	300	0	Content		691	354	17786392	466926078
17803	08:43:48.599	00:00:17.803	1068	746,4005	447,4172	0,6115264	0,502283	512,9283	3,762939	0	783,2115	486,2651	0,4559497	0,5544301	512,9719	3,645801	0	39	765	467						Untertest2.avi	0	880	547	72	111	693	354	300	0	Content		693	356	17803015	466942701
17820	08:43:48.616	00:00:17.819	1069	751,0256	448,5519	0,6113988	0,502326	513,1044	3,738189	0	779,8776	483,898	0,4557709	0,5544046	513,0826	3,629092	0	39	765	466						Untertest2.avi	0	880	547	72	111	693	354	300	0	Content		693	355	17819640	466959326
17836	08:43:48.632	00:00:17.836	1070	815,1433	488,3308	0,6092321	0,5031553	513,074	3,748534	0	752,6771	494,1704	0,4541129	0,5548894	513,3109	3,631513	0	39	784	491						Untertest2.avi	0	880	547	72	111	693	354	300	0	Content		712	380	17836387	466976073
17853	08:43:48.649	00:00:17.853	1071	1010,93	487,8447	0,6063324	0,5047292	513,1227	3,692605	0	1070,15	526,7721	0,4520825	0,5557985	513,8695	3,621876	0	40	1041	507						Untertest2.avi	0	880	547	72	111	1256	557	150	0	Content		969	396	17853009	466992695
17870	08:43:48.666	00:00:17.869	1072	1129,819	523,9414	0,6042798	0,5065049	513,5434	3,636496	0	1216,856	565,5192	0,4508716	0,5568899	514,1017	3,565396	0	40	1173	545						Untertest2.avi	0	880	547	72	111	1256	557	150	0	Content		1101	434	17869632	467009318
17886	08:43:48.682	00:00:17.886	1073	1255,845	565,6793	0,6027791	0,5082821	513,6325	3,58748	0	1344,083	596,4203	0,4501078	0,5582565	514,6266	3,455834	0	40	1300	581						Untertest2.avi	0	880	547	72	111	1256	557	150	0	Content		1228	470	17886256	467025942
17903	08:43:48.699	00:00:17.903	1074	1352,924	600,5494	0,6016547	0,5099105	514,0161	3,534386	0	1468,721	647,9948	0,449598	0,5592516	515,2927	3,496339	0	40	1411	624						Untertest2.avi	0	880	547	72	111	1256	557	150	0	Content		1339	513	17903003	467042689
17920	08:43:48.716	00:00:17.919	1075	1443,184	640,6552	0,6009291	0,511178	514,1992	3,56995	0	1270,316	695,0981	0,4464017	0,5600756	501,5865	3,236619	0	40	1357	668						Untertest2.avi	0	880	547	72	111	1256	557	150	0	Content		1285	557	17919629	467059315
17936	08:43:48.732	00:00:17.936	1076	1538,909	667,7463	0,6003584	0,5118588	514,5741	3,485794	0	-1024	-768	-1	-1	-1	-1	4	40	1539	668						Untertest2.avi	0	880	547	72	111	1256	557	150	0	Content		1467	557	17936250	467075936
17953	08:43:48.749	00:00:17.952	1077	1276,468	701,3589	0,5964913	0,5122878	501,4712	3,297558	0	-1024	-768	-1	-1	-1	-1	4	40	1276	701						Untertest2.avi	0	880	547	72	111	1256	557	150	0	Content		1204	590	17952874	467092560
17970	08:43:48.766	00:00:17.969	1078	1625,657	683,9911	0,5995246	0,5118499	511,9202	3,412806	0	-1024	-768	-1	-1	-1	-1	4	40	1626	684						Untertest2.avi	0	880	547	72	111	1256	557	150	0	Content		1554	573	17969620	467109306
17986	08:43:48.782	00:00:17.986	1079	1632,903	680,6233	0,6004234	0,5119255	514,5577	3,473438	0	-1024	-768	-1	-1	-1	-1	4	40	1633	681						Untertest2.avi	0	880	547	72	111	1256	557	150	0	Content		1561	570	17986246	467125932
18003	08:43:48.799	00:00:18.002	1080	1043,151	706,6844	0,5949001	0,5126208	514,468	3,295481	0	-1024	-768	-1	-1	-1	-1	4	41	1043	707						Untertest2.avi	0	880	547	72	111	974	586	283	0	Content		971	596	18002868	467142554
18019	08:43:48.815	00:00:18.019	1081	1001,993	710,6514	0,5950099	0,5129961	514,468	3,255726	0	-1024	-768	-1	-1	-1	-1	4	41	1002	711						Untertest2.avi	0	880	547	72	111	974	586	283	0	Content		930	600	18019495	467159181
18036	08:43:48.832	00:00:18.036	1082	-1024	-768	-1	-1	-1	-1	4	-1024	-768	-1	-1	-1	-1	4	41	0	0						Untertest2.avi	0	880	547	72	111	974	586	283	0	Content		-72	-111	18036239	467175925
18053	08:43:48.849	00:00:18.052	1083	1397,449	689,4217	0,609642	0,5127482	469,2216	3,140151	0	-1024	-768	-1	-1	-1	-1	4	41	1397	689						Untertest2.avi	0	880	547	72	111	974	586	283	0	Content		1325	578	18052861	467192547
18069	08:43:48.865	00:00:18.069	1084	1254,348	689,8239	0,5974962	0,5127579	501,3922	3,244165	0	-1024	-768	-1	-1	-1	-1	4	41	1254	690						Untertest2.avi	0	880	547	72	111	974	586	283	0	Content		1182	579	18069487	467209173
18086	08:43:48.882	00:00:18.086	1085	1045,694	702,873	0,5919029	0,5126814	501,3874	3,275968	0	-1024	-768	-1	-1	-1	-1	4	41	1046	703						Untertest2.avi	0	880	547	72	111	974	586	283	0	Content		974	592	18086108	467225794
18103	08:43:48.899	00:00:18.102	1086	-1024	-768	-1	-1	-1	-1	4	-1024	-768	-1	-1	-1	-1	4	41	0	0						Untertest2.avi	0	880	547	72	111	974	586	283	0	Content		-72	-111	18102859	467242545
18119	08:43:48.915	00:00:18.119	1087	968,3842	695,9841	0,597935	0,5134701	501,3922	3,200526	0	-1024	-768	-1	-1	-1	-1	4	41	968	696						Untertest2.avi	0	880	547	72	111	974	586	283	0	Content		896	585	18119482	467259168
18136	08:43:48.932	00:00:18.136	1088	953,756	699,4987	0,5980281	0,5135595	501,3922	3,232475	0	-1024	-768	-1	-1	-1	-1	4	41	954	699						Untertest2.avi	0	880	547	72	111	974	586	283	0	Content		882	588	18136105	467275791
18153	08:43:48.949	00:00:18.152	1089	1574,578	676,6473	0,6009061	0,51252	511,6985	3,397643	0	-1024	-768	-1	-1	-1	-1	4	41	1575	677						Untertest2.avi	0	880	547	72	111	974	586	283	0	Content		1503	566	18152724	467292410
18169	08:43:48.965	00:00:18.169	1090	1272,329	693,4283	0,5982846	0,5129117	501,4733	3,189604	0	-1024	-768	-1	-1	-1	-1	4	41	1272	693						Untertest2.avi	0	880	547	72	111	974	586	283	0	Content		1200	582	18169474	467309160
18186	08:43:48.982	00:00:18.186	1091	1354,956	685,7448	0,5998134	0,5130159	528,2304	3,393843	0	-1024	-768	-1	-1	-1	-1	4	41	1355	686						Untertest2.avi	0	880	547	72	111	974	586	283	0	Content		1283	575	18186099	467325785
18203	08:43:48.999	00:00:18.202	1092	909,0641	704,284	0,6025545	0,5135362	478,5052	3,066562	0	-1024	-768	-1	-1	-1	-1	4	41	909	704						Untertest2.avi	0	880	547	72	111	974	586	283	0	Content		837	593	18202722	467342408
18219	08:43:49.015	00:00:18.219	1093	-1024	-768	-1	-1	-1	-1	4	-1024	-768	-1	-1	-1	-1	4	41	0	0						Untertest2.avi	0	880	547	72	111	974	586	283	0	Content		-72	-111	18219345	467359031
18236	08:43:49.032	00:00:18.236	1094	1609,494	687,3859	0,6009781	0,5126199	509,6812	3,353335	0	-1024	-768	-1	-1	-1	-1	4	41	1609	687						Untertest2.avi	0	880	547	72	111	974	586	283	0	Content		1537	576	18236088	467375774
18253	08:43:49.049	00:00:18.252	1095	1351,348	682,8384	0,6003909	0,5132555	528,0339	3,43083	0	-1024	-768	-1	-1	-1	-1	4	41	1351	683						Untertest2.avi	0	880	547	72	111	974	586	283	0	Content		1279	572	18252716	467392402
18269	08:43:49.065	00:00:18.269	1096	1408,813	680,984	0,6087181	0,5131864	481,6166	3,201367	0	-1024	-768	-1	-1	-1	-1	4	41	1409	681						Untertest2.avi	0	880	547	72	111	974	586	283	0	Content		1337	570	18269336	467409022
18286	08:43:49.082	00:00:18.285	1097	910,9858	700,8915	0,6026671	0,5135975	481,6166	3,070055	0	-1024	-768	-1	-1	-1	-1	4	42	911	701						Untertest2.avi	0	880	547	72	111	1462	460	400	0	Content		839	590	18285960	467425646
18303	08:43:49.099	00:00:18.302	1098	1588,564	683,4755	0,6013708	0,5123465	509,4968	3,434308	0	-1024	-768	-1	-1	-1	-1	4	42	1589	683						Untertest2.avi	0	880	547	72	111	1462	460	400	0	Content		1517	572	18302708	467442394
18319	08:43:49.115	00:00:18.319	1099	1556,239	631,4701	0,6011853	0,5109571	508,8065	3,520969	0	-1024	-768	-1	-1	-1	-1	4	42	1556	631						Untertest2.avi	0	880	547	72	111	1462	460	400	0	Content		1484	520	18319332	467459018
18336	08:43:49.132	00:00:18.335	1100	1568,271	564,2314	0,6026624	0,5099539	515,2419	3,548452	0	1500,009	568,2728	0,4342872	0,558602	438,5126	2,548405	0	42	1534	566						Untertest2.avi	0	880	547	72	111	1462	460	400	0	Content		1462	455	18335953	467475639
18353	08:43:49.149	00:00:18.352	1101	1666,557	530,4401	0,6033353	0,5089152	516,2117	3,601085	0	1434,979	600,3063	0,4290015	0,5580693	416,202	2,725955	0	42	1551	565						Untertest2.avi	0	880	547	72	111	1462	460	400	0	Content		1479	454	18352702	467492388
18369	08:43:49.165	00:00:18.369	1102	1666,33	527,5566	0,6035203	0,5089494	515,9772	3,606738	0	-1024	-768	-1	-1	-1	-1	4	42	1666	528						Untertest2.avi	0	880	547	72	111	1462	460	400	0	Content		1594	417	18369326	467509012
18386	08:43:49.182	00:00:18.385	1103	1658,662	524,9575	0,6036025	0,5091074	515,7266	3,607456	0	1425,536	610,8511	0,429626	0,5582975	418,9026	2,879549	0	42	1542	568						Untertest2.avi	0	880	547	72	111	1462	460	400	0	Content		1470	457	18385949	467525635
18403	08:43:49.199	00:00:18.402	1104	1646,323	521,9656	0,6035898	0,5091553	515,6617	3,651509	0	1425,693	616,5269	0,4290616	0,5583802	417,0899	2,917516	0	42	1536	569						Untertest2.avi	0	880	547	72	111	1462	460	400	0	Content		1464	458	18402574	467542260
18419	08:43:49.215	00:00:18.419	1105	1656,888	529,12	0,6035793	0,5092365	515,632	3,680152	0	1435,189	612,4044	0,4300644	0,5584722	421,6301	2,927815	0	42	1546	571						Untertest2.avi	0	880	547	72	111	1462	460	400	0	Content		1474	460	18419320	467559006
18436	08:43:49.232	00:00:18.435	1106	1648,857	524,7347	0,6036044	0,5093235	515,6401	3,739942	0	1434,476	616,5159	0,4296204	0,5584686	419,9369	2,913887	0	42	1542	571						Untertest2.avi	0	880	547	72	111	1462	460	400	0	Content		1470	460	18435948	467575634
18453	08:43:49.249	00:00:18.452	1107	1644,427	523,6105	0,6036988	0,5093867	515,7662	3,750339	0	1435,541	609,3444	0,4296557	0,5588598	419,9369	2,995113	0	42	1540	566						Untertest2.avi	0	880	547	72	111	1462	460	400	0	Content		1468	455	18452568	467592254
18469	08:43:49.265	00:00:18.469	1108	1648,242	527,7054	0,6038423	0,5094151	515,6988	3,752406	0	1430,783	612,7506	0,4297893	0,5586005	420,0213	2,971833	0	42	1540	570						Untertest2.avi	0	880	547	72	111	1462	460	400	0	Content		1468	459	18469196	467608882
18486	08:43:49.282	00:00:18.485	1109	1642,219	518,9198	0,6039706	0,5094107	515,6021	3,818718	0	1435,52	613,5101	0,4301866	0,5585844	421,3874	2,979344	0	42	1539	566						Untertest2.avi	0	880	547	72	111	1462	460	400	0	Content		1467	455	18485942	467625628
18503	08:43:49.299	00:00:18.502	1110	1628,161	527,1296	0,603994	0,509489	515,7626	3,791119	0	1437,258	621,1829	0,4302771	0,5586009	421,6183	3,024886	0	42	1533	574						Untertest2.avi	0	880	547	72	111	1462	460	400	0	Content		1461	463	18502567	467642253
18519	08:43:49.315	00:00:18.519	1111	1635,901	525,5375	0,6039883	0,5096388	515,6754	3,800663	0	1431,924	619,8866	0,4304214	0,5586186	422,1925	3,02498	0	42	1534	573						Untertest2.avi	0	880	547	72	111	1462	460	400	0	Content		1462	462	18519188	467658874
18536	08:43:49.332	00:00:18.535	1112	1352,327	573,9722	0,6136041	0,5102243	461,1526	3,404257	0	1443,851	607,425	0,4303448	0,5591297	422,1925	3,110127	0	42	1398	591						Untertest2.avi	0	880	547	72	111	1462	460	400	0	Content		1326	480	18535812	467675498
18553	08:43:49.349	00:00:18.552	1113	1633,321	527,9965	0,6038157	0,5100401	515,3564	3,850316	0	1432,896	603,1987	0,4302177	0,559321	422,1925	3,100832	0	42	1533	566						Untertest2.avi	0	880	547	72	111	1462	460	400	0	Content		1461	455	18552559	467692245
18569	08:43:49.365	00:00:18.569	1114	1629,03	527,272	0,6037072	0,5102247	515,4954	3,866101	0	1434,542	617,7246	0,4299923	0,559207	421,5909	3,081302	0	42	1532	572						Untertest2.avi	0	880	547	72	111	1462	460	400	0	Content		1460	461	18569183	467708869
18586	08:43:49.382	00:00:18.585	1115	1566,134	533,3029	0,603218	0,5105866	515,3703	3,858415	0	1424,526	623,3982	0,4295157	0,5593801	419,9156	3,107965	0	42	1495	578						Untertest2.avi	0	880	547	72	111	1462	460	400	0	Content		1423	467	18585810	467725496
18602	08:43:49.398	00:00:18.602	1116	1560,718	526,9554	0,6031853	0,5107566	515,3099	3,946162	0	1429,416	624,8026	0,4294034	0,5594528	419,6553	3,093429	0	42	1495	576						Untertest2.avi	0	880	547	72	111	1462	460	400	0	Content		1423	465	18602442	467742128
18619	08:43:49.415	00:00:18.619	1117	1560,388	527,9657	0,6031244	0,5108123	515,3194	3,9336	0	1428,832	615,3	0,4294333	0,5595294	420,0194	3,116941	0	42	1495	572						Untertest2.avi	0	880	547	72	111	1462	460	400	0	Content		1423	461	18619180	467758866
18636	08:43:49.432	00:00:18.635	1118	1563,702	530,1081	0,6030583	0,5107731	515,3132	3,935941	0	-1024	-768	-1	-1	-1	-1	4	42	1564	530						Untertest2.avi	0	880	547	72	111	1462	460	400	0	Content		1492	419	18635802	467775488
18652	08:43:49.448	00:00:18.652	1119	1568,561	532,9135	0,6029595	0,5106576	515,5519	3,942243	0	1451,545	616,733	0,4315082	0,559206	429,5667	3,183813	0	42	1510	575						Untertest2.avi	0	880	547	72	111	1462	460	400	0	Content		1438	464	18652441	467792127
18669	08:43:49.465	00:00:18.669	1120	1580,652	482,9382	0,6026484	0,509664	516,9767	3,991099	0	1457,965	594,523	0,4308668	0,5582098	427,2233	3,24735	0	42	1519	539						Untertest2.avi	0	880	547	72	111	1462	460	400	0	Content		1447	428	18669051	467808737
18686	08:43:49.482	00:00:18.685	1121	1567,292	450,0318	0,598369	0,508232	500,6619	3,82379	0	1479,379	550,3953	0,4318561	0,5570885	431,6347	3,243712	0	43	1523	500						Untertest2.avi	0	880	547	72	111	1467	327	316	0	Content		1451	389	18685800	467825486
18702	08:43:49.498	00:00:18.702	1122	1567,772	387,6515	0,6019258	0,5077851	518,2781	3,967633	0	1509,995	495,9982	0,4335396	0,5569105	439,3091	3,29079	0	43	1539	442						Untertest2.avi	0	880	547	72	111	1467	327	316	0	Content		1467	331	18702436	467842122
18719	08:43:49.515	00:00:18.719	1123	1559,484	382,2106	0,6017774	0,507747	518,1666	4,031272	0	1514,542	487,6384	0,4342676	0,5568455	443,331	3,311019	0	43	1537	435						Untertest2.avi	0	880	547	72	111	1467	327	316	0	Content		1465	324	18719045	467858731
18736	08:43:49.532	00:00:18.735	1124	1553,837	388,8131	0,601767	0,5080401	518,5129	4,052129	0	1510,267	481,4062	0,4344216	0,5571618	444,8654	3,354486	0	43	1532	435						Untertest2.avi	0	880	547	72	111	1467	327	316	0	Content		1460	324	18735669	467875355
18752	08:43:49.548	00:00:18.752	1125	1538,892	394,2615	0,6016613	0,5081457	518,2823	4,035206	0	1517,097	487,6977	0,4344019	0,5572526	445,3691	3,388013	0	43	1528	441						Untertest2.avi	0	880	547	72	111	1467	327	316	0	Content		1456	330	18752432	467892118
18769	08:43:49.565	00:00:18.769	1126	1547,322	383,969	0,6016587	0,5083377	518,2131	4,035514	0	1514,893	488,7332	0,4340547	0,5573984	444,4412	3,374448	0	43	1531	436						Untertest2.avi	0	880	547	72	111	1467	327	316	0	Content		1459	325	18769041	467908727
18786	08:43:49.582	00:00:18.785	1127	1552,148	392,4744	0,6016409	0,5085786	518,1272	4,029626	0	1528,529	491,0172	0,4347812	0,5576748	448,1509	3,358228	0	43	1540	442						Untertest2.avi	0	880	547	72	111	1467	327	316	0	Content		1468	331	18785666	467925352
18802	08:43:49.598	00:00:18.802	1128	1552,546	391,9893	0,6014926	0,5088468	518,2495	4,079606	0	1529,614	483,4624	0,4344318	0,5579654	447,2387	3,395358	0	43	1541	438						Untertest2.avi	0	880	547	72	111	1467	327	316	0	Content		1469	327	18802289	467941975
18819	08:43:49.615	00:00:18.819	1129	1604,22	379,8502	0,6020176	0,5087043	518,2495	4,113726	0	1548,661	477,7466	0,434938	0,5581892	450,2817	3,4224	0	43	1576	429						Untertest2.avi	0	880	547	72	111	1467	327	316	0	Content		1504	318	18819037	467958723
18836	08:43:49.632	00:00:18.835	1130	1543,838	395,3803	0,6011042	0,5093815	518,1132	4,120513	0	1525,707	488,2336	0,4345202	0,5585278	449,7832	3,45782	0	43	1535	442						Untertest2.avi	0	880	547	72	111	1467	327	316	0	Content		1463	331	18835660	467975346
18852	08:43:49.648	00:00:18.852	1131	1564,586	389,7324	0,6007899	0,5097601	518,0848	4,089377	0	1527,19	484,8941	0,4340509	0,5589712	449,1912	3,478433	0	43	1546	437						Untertest2.avi	0	880	547	72	111	1467	327	316	0	Content		1474	326	18852287	467991973
18869	08:43:49.665	00:00:18.868	1132	1547,566	393,0159	0,6004177	0,5104683	517,9901	4,134527	0	1529,464	487,1325	0,4335932	0,5597239	448,9882	3,446864	0	43	1539	440						Untertest2.avi	0	880	547	72	111	1467	327	316	0	Content		1467	329	18868909	468008595
18886	08:43:49.682	00:00:18.885	1133	1550,037	386,1375	0,6001094	0,5115243	518,1574	4,126332	0	1531,383	486,4294	0,4336315	0,560721	450,4729	3,461439	0	43	1541	436						Untertest2.avi	0	880	547	72	111	1467	327	316	0	Content		1469	325	18885656	468025342
18902	08:43:49.698	00:00:18.902	1134	1551,969	387,9381	0,5998214	0,5125784	517,9497	4,156016	0	1525,046	485,739	0,4326573	0,5620595	447,5741	3,476364	0	43	1539	437						Untertest2.avi	0	880	547	72	111	1467	327	316	0	Content		1467	326	18902280	468041966
18919	08:43:49.715	00:00:18.918	1135	1566,203	389,2228	0,5994686	0,5135822	517,9471	4,110404	0	1526,658	487,0771	0,4324512	0,5631545	448,2312	3,478033	0	43	1546	438						Untertest2.avi	0	880	547	72	111	1467	327	316	0	Content		1474	327	18918901	468058587
18936	08:43:49.732	00:00:18.935	1136	1557,393	385,0279	0,5990211	0,5143363	518,0473	4,138046	0	1529,544	485,2211	0,4320537	0,5641095	448,429	3,482813	0	43	1543	435						Untertest2.avi	0	880	547	72	111	1467	327	316	0	Content		1471	324	18935525	468075211
18952	08:43:49.748	00:00:18.952	1137	1566,686	377,0947	0,5986186	0,5151268	517,9877	4,15756	0	1528,526	481,7136	0,4317537	0,5650753	449,034	3,498347	0	43	1548	429						Untertest2.avi	0	880	547	72	111	1467	327	316	0	Content		1476	318	18952274	468091960
18969	08:43:49.765	00:00:18.968	1138	1530,847	391,5681	0,5961058	0,5155044	505,1048	4,055865	0	1479,73	489,9932	0,4297051	0,5660133	441,1071	3,461532	0	43	1505	441						Untertest2.avi	0	880	547	72	111	1467	327	316	0	Content		1433	330	18968896	468108582
18986	08:43:49.782	00:00:18.985	1139	1322,956	622,3979	0,5997508	0,5169003	517,9884	3,049496	0	1504,157	542,832	0,4365851	0,5669134	477,4389	3,344921	0	43	1414	583						Untertest2.avi	0	880	547	72	111	1467	327	316	0	Content		1342	472	18985519	468125205
19002	08:43:49.798	00:00:19.002	1140	-1024	-768	-1	-1	-1	-1	4	-1024	-768	-1	-1	-1	-1	4		0	0						Untertest2.avi	0	880	547	72	111				0	Content		-72	-111	19002267	468141953
19019	08:43:49.815	00:00:19.018	1141	-1024	-768	-1	-1	-1	-1	4	-1024	-768	-1	-1	-1	-1	4		0	0						Untertest2.avi	0	880	547	72	111				0	Content		-72	-111	19018887	468158573
19036	08:43:49.832	00:00:19.035	1142	-1024	-768	-1	-1	-1	-1	4	-1024	-768	-1	-1	-1	-1	4		0	0						Untertest2.avi	0	880	547	72	111				0	Content		-72	-111	19035509	468175195
19052	08:43:49.848	00:00:19.052	1143	-1024	-768	-1	-1	-1	-1	4	-1024	-768	-1	-1	-1	-1	4		0	0						Untertest2.avi	0	880	547	72	111				0	Content		-72	-111	19052131	468191817
19069	08:43:49.865	00:00:19.068	1144	-1024	-768	-1	-1	-1	-1	4	-1024	-768	-1	-1	-1	-1	4		0	0						Untertest2.avi	0	880	547	72	111				0	Content		-72	-111	19068877	468208563
19086	08:43:49.882	00:00:19.085	1145	-1024	-768	-1	-1	-1	-1	4	-1024	-768	-1	-1	-1	-1	4		0	0						Untertest2.avi	0	880	547	72	111				0	Content		-72	-111	19085502	468225188
19102	08:43:49.898	00:00:19.102	1146	-1024	-768	-1	-1	-1	-1	4	-1024	-768	-1	-1	-1	-1	4		0	0						Untertest2.avi	0	880	547	72	111				0	Content		-72	-111	19102124	468241810
19119	08:43:49.915	00:00:19.118	1147	-1024	-768	-1	-1	-1	-1	4	-1024	-768	-1	-1	-1	-1	4		0	0						Untertest2.avi	0	880	547	72	111				0	Content		-72	-111	19118753	468258439
19135	08:43:49.931	00:00:19.135	1148	-1024	-768	-1	-1	-1	-1	4	-1024	-768	-1	-1	-1	-1	4		0	0						Untertest2.avi	0	880	547	72	111				0	Content		-72	-111	19135496	468275182
19152	08:43:49.948	00:00:19.152	1149	-1024	-768	-1	-1	-1	-1	4	-1024	-768	-1	-1	-1	-1	4		0	0						Untertest2.avi	0	880	547	72	111				0	Content		-72	-111	19152118	468291804
19169	08:43:49.965	00:00:19.168	1150	-1024	-768	-1	-1	-1	-1	4	-1024	-768	-1	-1	-1	-1	4		0	0						Untertest2.avi	0	880	547	72	111				0	Content		-72	-111	19168738	468308424
19185	08:43:49.981	00:00:19.185	1151	-1024	-768	-1	-1	-1	-1	4	-1024	-768	-1	-1	-1	-1	4		0	0						Untertest2.avi	0	880	547	72	111				0	Content		-72	-111	19185405	468325091
19202	08:43:49.998	00:00:19.202	1152	-1024	-768	-1	-1	-1	-1	4	-1024	-768	-1	-1	-1	-1	4		0	0						Untertest2.avi	0	880	547	72	111				0	Content		-72	-111	19202115	468341801
19219	08:43:50.015	00:00:19.218	1153	-1024	-768	-1	-1	-1	-1	4	-1024	-768	-1	-1	-1	-1	4		0	0						Untertest2.avi	0	880	547	72	111				0	Content		-72	-111	19218738	468358424
19235	08:43:50.031	00:00:19.235	1154	-1024	-768	-1	-1	-1	-1	4	-1024	-768	-1	-1	-1	-1	4		0	0						Untertest2.avi	0	880	547	72	111				0	Content		-72	-111	19235367	468375053
19252	08:43:50.048	00:00:19.251	1155	-1024	-768	-1	-1	-1	-1	4	-1024	-768	-1	-1	-1	-1	4		0	0						Untertest2.avi	0	880	547	72	111				0	Content		-72	-111	19251984	468391670
19269	08:43:50.065	00:00:19.268	1156	-1024	-768	-1	-1	-1	-1	4	-1024	-768	-1	-1	-1	-1	4		0	0						Untertest2.avi	0	880	547	72	111				0	Content		-72	-111	19268733	468408419
19285	08:43:50.081	00:00:19.285	1157	-1024	-768	-1	-1	-1	-1	4	-1024	-768	-1	-1	-1	-1	4		0	0						Untertest2.avi	0	880	547	72	111				0	Content		-72	-111	19285359	468425045
19302	08:43:50.098	00:00:19.301	1158	-1024	-768	-1	-1	-1	-1	4	-1024	-768	-1	-1	-1	-1	4		0	0						Untertest2.avi	0	880	547	72	111				0	Content		-72	-111	19301980	468441666
19319	08:43:50.115	00:00:19.318	1159	1355,505	686,9213	0,6043366	0,5348253	421,3434	3,294199	0	-1024	-768	-1	-1	-1	-1	4	44	1356	687						Untertest2.avi	0	880	547	72	111	1027	587	33	0	Content		1284	576	19318602	468458288
19335	08:43:50.131	00:00:19.335	1160	843,4232	708,7861	0,5965228	0,5363207	421,3434	3,173235	0	-1024	-768	-1	-1	-1	-1	4	44	843	709						Untertest2.avi	0	880	547	72	111	1027	587	33	0	Content		771	598	19335350	468475036
19352	08:43:50.148	00:00:19.351	1161	-1024	-768	-1	-1	-1	-1	4	-1024	-768	-1	-1	-1	-1	4		0	0						Untertest2.avi	0	880	547	72	111				0	Content		-72	-111	19351974	468491660
19369	08:43:50.165	00:00:19.368	1162	-1024	-768	-1	-1	-1	-1	4	-1024	-768	-1	-1	-1	-1	4		0	0						Untertest2.avi	0	880	547	72	111				0	Content		-72	-111	19368586	468508272
19385	08:43:50.181	00:00:19.385	1163	-1024	-768	-1	-1	-1	-1	4	-1024	-768	-1	-1	-1	-1	4		0	0						Untertest2.avi	0	880	547	72	111				0	Content		-72	-111	19385211	468524897
19402	08:43:50.198	00:00:19.401	1164	-1024	-768	-1	-1	-1	-1	4	-1024	-768	-1	-1	-1	-1	4		0	0						Untertest2.avi	0	880	547	72	111				0	Content		-72	-111	19401968	468541654
19419	08:43:50.215	00:00:19.418	1165	-1024	-768	-1	-1	-1	-1	4	-1024	-768	-1	-1	-1	-1	4		0	0						Untertest2.avi	0	880	547	72	111				0	Content		-72	-111	19418591	468558277
19435	08:43:50.231	00:00:19.435	1166	-1024	-768	-1	-1	-1	-1	4	-1024	-768	-1	-1	-1	-1	4		0	0						Untertest2.avi	0	880	547	72	111				0	Content		-72	-111	19435211	468574897
19452	08:43:50.248	00:00:19.451	1167	-1024	-768	-1	-1	-1	-1	4	-1024	-768	-1	-1	-1	-1	4		0	0						Untertest2.avi	0	880	547	72	111				0	Content		-72	-111	19451837	468591523
19469	08:43:50.265	00:00:19.468	1168	-1024	-768	-1	-1	-1	-1	4	-1024	-768	-1	-1	-1	-1	4		0	0						Untertest2.avi	0	880	547	72	111				0	Content		-72	-111	19468584	468608270
19485	08:43:50.281	00:00:19.485	1169	-1024	-768	-1	-1	-1	-1	4	-1024	-768	-1	-1	-1	-1	4		0	0						Untertest2.avi	0	880	547	72	111				0	Content		-72	-111	19485205	468624891
19502	08:43:50.298	00:00:19.501	1170	-1024	-768	-1	-1	-1	-1	4	-1024	-768	-1	-1	-1	-1	4		0	0						Untertest2.avi	0	880	547	72	111				0	Content		-72	-111	19501871	468641557
19518	08:43:50.314	00:00:19.518	1171	-1024	-768	-1	-1	-1	-1	4	-1024	-768	-1	-1	-1	-1	4		0	0						Untertest2.avi	0	880	547	72	111				0	Content		-72	-111	19518453	468658139
19535	08:43:50.331	00:00:19.535	1172	-1024	-768	-1	-1	-1	-1	4	-1024	-768	-1	-1	-1	-1	4		0	0						Untertest2.avi	0	880	547	72	111				0	Content		-72	-111	19535136	468674822
19552	08:43:50.348	00:00:19.551	1173	-1024	-768	-1	-1	-1	-1	4	-1024	-768	-1	-1	-1	-1	4		0	0						Untertest2.avi	0	880	547	72	111				0	Content		-72	-111	19551803	468691489
19568	08:43:50.364	00:00:19.568	1174	-1024	-768	-1	-1	-1	-1	4	-1024	-768	-1	-1	-1	-1	4		0	0						Untertest2.avi	0	880	547	72	111				0	Content		-72	-111	19568451	468708137
19585	08:43:50.381	00:00:19.585	1175	-1024	-768	-1	-1	-1	-1	4	-1024	-768	-1	-1	-1	-1	4		0	0						Untertest2.avi	0	880	547	72	111				0	Content		-72	-111	19585075	468724761
19602	08:43:50.398	00:00:19.601	1176	-1024	-768	-1	-1	-1	-1	4	-1024	-768	-1	-1	-1	-1	4		0	0						Untertest2.avi	0	880	547	72	111				0	Content		-72	-111	19601820	468741506
19618	08:43:50.414	00:00:19.618	1177	-1024	-768	-1	-1	-1	-1	4	-1024	-768	-1	-1	-1	-1	4		0	0						Untertest2.avi	0	880	547	72	111				0	Content		-72	-111	19618444	468758130
19635	08:43:50.431	00:00:19.635	1178	-1024	-768	-1	-1	-1	-1	4	-1024	-768	-1	-1	-1	-1	4		0	0						Untertest2.avi	0	880	547	72	111				0	Content		-72	-111	19635066	468774752
19652	08:43:50.448	00:00:19.651	1179	-1024	-768	-1	-1	-1	-1	4	-1024	-768	-1	-1	-1	-1	4		0	0						Untertest2.avi	0	880	547	72	111				0	Content		-72	-111	19651690	468791376
19668	08:43:50.464	00:00:19.668	1180	-1024	-768	-1	-1	-1	-1	4	-1024	-768	-1	-1	-1	-1	4		0	0						Untertest2.avi	0	880	547	72	111				0	Content		-72	-111	19668438	468808124
19685	08:43:50.481	00:00:19.685	1181	-1024	-768	-1	-1	-1	-1	4	-1024	-768	-1	-1	-1	-1	4		0	0						Untertest2.avi	0	880	547	72	111				0	Content		-72	-111	19685187	468824873
19702	08:43:50.498	00:00:19.701	1182	-1024	-768	-1	-1	-1	-1	4	-1024	-768	-1	-1	-1	-1	4		0	0						Untertest2.avi	0	880	547	72	111				0	Content		-72	-111	19701808	468841494
19718	08:43:50.514	00:00:19.718	1183	-1024	-768	-1	-1	-1	-1	4	-1024	-768	-1	-1	-1	-1	4		0	0						Untertest2.avi	0	880	547	72	111				0	Content		-72	-111	19718430	468858116
19735	08:43:50.531	00:00:19.735	1184	-1024	-768	-1	-1	-1	-1	4	-1024	-768	-1	-1	-1	-1	4		0	0						Untertest2.avi	0	880	547	72	111				0	Content		-72	-111	19735052	468874738
19752	08:43:50.548	00:00:19.752	1185	-1024	-768	-1	-1	-1	-1	4	-1024	-768	-1	-1	-1	-1	4		0	0						Untertest2.avi	0	880	547	72	111				0	Content		-72	-111	19752258	468891944
19769	08:43:50.565	00:00:19.769	1186	-1024	-768	-1	-1	-1	-1	4	-1024	-768	-1	-1	-1	-1	4		0	0						Untertest2.avi	0	880	547	72	111				0	Content		-72	-111	19769492	468909178
19787	08:43:50.583	00:00:19.786	1187	-1024	-768	-1	-1	-1	-1	4	-1024	-768	-1	-1	-1	-1	4		0	0						Untertest2.avi	0	880	547	72	111				0	Content		-72	-111	19786738	468926424
19802	08:43:50.598	00:00:19.801	1188	-1024	-768	-1	-1	-1	-1	4	-1024	-768	-1	-1	-1	-1	4		0	0						Untertest2.avi	0	880	547	72	111				0	Content		-72	-111	19801664	468941350
19818	08:43:50.614	00:00:19.818	1189	-1024	-768	-1	-1	-1	-1	4	-1024	-768	-1	-1	-1	-1	4		0	0						Untertest2.avi	0	880	547	72	111				0	Content		-72	-111	19818286	468957972
19835	08:43:50.631	00:00:19.835	1190	-1024	-768	-1	-1	-1	-1	4	-1024	-768	-1	-1	-1	-1	4		0	0						Untertest2.avi	0	880	547	72	111				0	Content		-72	-111	19835034	468974720
19852	08:43:50.648	00:00:19.851	1191	-1024	-768	-1	-1	-1	-1	4	-1024	-768	-1	-1	-1	-1	4		0	0						Untertest2.avi	0	880	547	72	111				0	Content		-72	-111	19851658	468991344
19868	08:43:50.664	00:00:19.868	1192	-1024	-768	-1	-1	-1	-1	4	-1024	-768	-1	-1	-1	-1	4		0	0						Untertest2.avi	0	880	547	72	111				0	Content		-72	-111	19868278	469007964
19885	08:43:50.681	00:00:19.884	1193	-1024	-768	-1	-1	-1	-1	4	-1024	-768	-1	-1	-1	-1	4		0	0						Untertest2.avi	0	880	547	72	111				0	Content		-72	-111	19884900	469024586
19902	08:43:50.698	00:00:19.902	1194	-1024	-768	-1	-1	-1	-1	4	-1024	-768	-1	-1	-1	-1	4		0	0						Untertest2.avi	0	880	547	72	111				0	Content		-72	-111	19902093	469041779
19919	08:43:50.715	00:00:19.919	1195	-1024	-768	-1	-1	-1	-1	4	-1024	-768	-1	-1	-1	-1	4		0	0						Untertest2.avi	0	880	547	72	111				0	Content		-72	-111	19919465	469059151
19937	08:43:50.733	00:00:19.936	1196	-1024	-768	-1	-1	-1	-1	4	-1024	-768	-1	-1	-1	-1	4		0	0						Untertest2.avi	0	880	547	72	111				0	Content		-72	-111	19936713	469076399
19952	08:43:50.748	00:00:19.951	1197	-1024	-768	-1	-1	-1	-1	4	-1024	-768	-1	-1	-1	-1	4		0	0						Untertest2.avi	0	880	547	72	111				0	Content		-72	-111	19951516	469091202
19968	08:43:50.764	00:00:19.968	1198	-1024	-768	-1	-1	-1	-1	4	-1024	-768	-1	-1	-1	-1	4		0	0						Untertest2.avi	0	880	547	72	111				0	Content		-72	-111	19968264	469107950
19985	08:43:50.781	00:00:19.984	1199	-1024	-768	-1	-1	-1	-1	4	-1024	-768	-1	-1	-1	-1	4		0	0						Untertest2.avi	0	880	547	72	111				0	Content		-72	-111	19984885	469124571
20002	08:43:50.798	00:00:20.001	1200	-1024	-768	-1	-1	-1	-1	4	-1024	-768	-1	-1	-1	-1	4		0	0						Untertest2.avi	0	880	547	72	111				0	Content		-72	-111	20001507	469141193
20018	08:43:50.814	00:00:20.018	1201	-1024	-768	-1	-1	-1	-1	4	-1024	-768	-1	-1	-1	-1	4		0	0						Untertest2.avi	0	880	547	72	111				0	Content		-72	-111	20018127	469157813
20035	08:43:50.831	00:00:20.034	1202	-1024	-768	-1	-1	-1	-1	4	-1024	-768	-1	-1	-1	-1	4		0	0						Untertest2.avi	0	880	547	72	111				0	Content		-72	-111	20034759	469174445
20052	08:43:50.848	00:00:20.051	1203	-1024	-768	-1	-1	-1	-1	4	-1024	-768	-1	-1	-1	-1	4		0	0						Untertest2.avi	0	880	547	72	111				0	Content		-72	-111	20051943	469191629
20069	08:43:50.865	00:00:20.069	1204	-1024	-768	-1	-1	-1	-1	4	-1024	-768	-1	-1	-1	-1	4		0	0						Untertest2.avi	0	880	547	72	111				0	Content		-72	-111	20069316	469209002
20087	08:43:50.883	00:00:20.086	1205	-1024	-768	-1	-1	-1	-1	4	-1024	-768	-1	-1	-1	-1	4		0	0						Untertest2.avi	0	880	547	72	111				0	Content		-72	-111	20086565	469226251
20101	08:43:50.897	00:00:20.101	1206	-1024	-768	-1	-1	-1	-1	4	-1024	-768	-1	-1	-1	-1	4		0	0						Untertest2.avi	0	880	547	72	111				0	Content		-72	-111	20101495	469241181
20118	08:43:50.914	00:00:20.118	1207	-1024	-768	-1	-1	-1	-1	4	-1024	-768	-1	-1	-1	-1	4		0	0						Untertest2.avi	0	880	547	72	111				0	Content		-72	-111	20118116	469257802
20135	08:43:50.931	00:00:20.134	1208	-1024	-768	-1	-1	-1	-1	4	-1024	-768	-1	-1	-1	-1	4		0	0						Untertest2.avi	0	880	547	72	111				0	Content		-72	-111	20134869	469274555
20151	08:43:50.947	00:00:20.151	1209	-1024	-768	-1	-1	-1	-1	4	-1024	-768	-1	-1	-1	-1	4		0	0						Untertest2.avi	0	880	547	72	111				0	Content		-72	-111	20151484	469291170
20168	08:43:50.964	00:00:20.168	1210	-1024	-768	-1	-1	-1	-1	4	-1024	-768	-1	-1	-1	-1	4		0	0						Untertest2.avi	0	880	547	72	111				0	Content		-72	-111	20168106	469307792
20185	08:43:50.981	00:00:20.184	1211	-1024	-768	-1	-1	-1	-1	4	-1024	-768	-1	-1	-1	-1	4		0	0						Untertest2.avi	0	880	547	72	111				0	Content		-72	-111	20184727	469324413
20202	08:43:50.998	00:00:20.201	1212	-1024	-768	-1	-1	-1	-1	4	-1024	-768	-1	-1	-1	-1	4		0	0						Untertest2.avi	0	880	547	72	111				0	Content		-72	-111	20201796	469341482
20219	08:43:51.015	00:00:20.219	1213	-1024	-768	-1	-1	-1	-1	4	-1024	-768	-1	-1	-1	-1	4		0	0						Untertest2.avi	0	880	547	72	111				0	Content		-72	-111	20219175	469358861
20236	08:43:51.032	00:00:20.236	1214	-1024	-768	-1	-1	-1	-1	4	-1024	-768	-1	-1	-1	-1	4		0	0						Untertest2.avi	0	880	547	72	111				0	Content		-72	-111	20236415	469376101
20251	08:43:51.047	00:00:20.251	1215	-1024	-768	-1	-1	-1	-1	4	-1024	-768	-1	-1	-1	-1	4		0	0						Untertest2.avi	0	880	547	72	111				0	Content		-72	-111	20251341	469391027
20268	08:43:51.064	00:00:20.267	1216	-1024	-768	-1	-1	-1	-1	4	-1024	-768	-1	-1	-1	-1	4		0	0						Untertest2.avi	0	880	547	72	111				0	Content		-72	-111	20267965	469407651
20285	08:43:51.081	00:00:20.284	1217	-1024	-768	-1	-1	-1	-1	4	-1024	-768	-1	-1	-1	-1	4		0	0						Untertest2.avi	0	880	547	72	111				0	Content		-72	-111	20284713	469424399
20301	08:43:51.097	00:00:20.301	1218	-1024	-768	-1	-1	-1	-1	4	-1024	-768	-1	-1	-1	-1	4		0	0						Untertest2.avi	0	880	547	72	111				0	Content		-72	-111	20301334	469441020
20318	08:43:51.114	00:00:20.317	1219	-1024	-768	-1	-1	-1	-1	4	-1024	-768	-1	-1	-1	-1	4		0	0						Untertest2.avi	0	880	547	72	111				0	Content		-72	-111	20317958	469457644
20335	08:43:51.131	00:00:20.334	1220	-1024	-768	-1	-1	-1	-1	4	-1024	-768	-1	-1	-1	-1	4		0	0						Untertest2.avi	0	880	547	72	111				0	Content		-72	-111	20334580	469474266
20352	08:43:51.148	00:00:20.351	1221	-1024	-768	-1	-1	-1	-1	4	-1024	-768	-1	-1	-1	-1	4		0	0						Untertest2.avi	0	880	547	72	111				0	Content		-72	-111	20351772	469491458
20369	08:43:51.165	00:00:20.369	1222	-1024	-768	-1	-1	-1	-1	4	-1024	-768	-1	-1	-1	-1	4		0	0						Untertest2.avi	0	880	547	72	111				0	Content		-72	-111	20369147	469508833
20386	08:43:51.182	00:00:20.386	1223	-1024	-768	-1	-1	-1	-1	4	-1024	-768	-1	-1	-1	-1	4		0	0						Untertest2.avi	0	880	547	72	111				0	Content		-72	-111	20386391	469526077
20401	08:43:51.197	00:00:20.401	1224	-1024	-768	-1	-1	-1	-1	4	-1024	-768	-1	-1	-1	-1	4		0	0						Untertest2.avi	0	880	547	72	111				0	Content		-72	-111	20401193	469540879
20418	08:43:51.214	00:00:20.417	1225	-1024	-768	-1	-1	-1	-1	4	-1024	-768	-1	-1	-1	-1	4		0	0						Untertest2.avi	0	880	547	72	111				0	Content		-72	-111	20417941	469557627
20435	08:43:51.231	00:00:20.434	1226	-1024	-768	-1	-1	-1	-1	4	-1024	-768	-1	-1	-1	-1	4		0	0						Untertest2.avi	0	880	547	72	111				0	Content		-72	-111	20434564	469574250
20451	08:43:51.247	00:00:20.451	1227	-1024	-768	-1	-1	-1	-1	4	-1024	-768	-1	-1	-1	-1	4		0	0						Untertest2.avi	0	880	547	72	111				0	Content		-72	-111	20451188	469590874
20468	08:43:51.264	00:00:20.467	1228	-1024	-768	-1	-1	-1	-1	4	-1024	-768	-1	-1	-1	-1	4		0	0						Untertest2.avi	0	880	547	72	111				0	Content		-72	-111	20467807	469607493
20484	08:43:51.280	00:00:20.484	1229	-1024	-768	-1	-1	-1	-1	4	-1024	-768	-1	-1	-1	-1	4		0	0						Untertest2.avi	0	880	547	72	111				0	Content		-72	-111	20484430	469624116
20502	08:43:51.298	00:00:20.501	1230	-1024	-768	-1	-1	-1	-1	4	-1024	-768	-1	-1	-1	-1	4		0	0						Untertest2.avi	0	880	547	72	111				0	Content		-72	-111	20501624	469641310
20519	08:43:51.315	00:00:20.518	1231	-1024	-768	-1	-1	-1	-1	4	-1024	-768	-1	-1	-1	-1	4		0	0						Untertest2.avi	0	880	547	72	111				0	Content		-72	-111	20518996	469658682
20536	08:43:51.332	00:00:20.536	1232	-1024	-768	-1	-1	-1	-1	4	-1024	-768	-1	-1	-1	-1	4		0	0						Untertest2.avi	0	880	547	72	111				0	Content		-72	-111	20536241	469675927
20551	08:43:51.347	00:00:20.551	1233	-1024	-768	-1	-1	-1	-1	4	-1024	-768	-1	-1	-1	-1	4		0	0						Untertest2.avi	0	880	547	72	111				0	Content		-72	-111	20551169	469690855
20568	08:43:51.364	00:00:20.567	1234	-1024	-768	-1	-1	-1	-1	4	-1024	-768	-1	-1	-1	-1	4		0	0						Untertest2.avi	0	880	547	72	111				0	Content		-72	-111	20567792	469707478
20585	08:43:51.381	00:00:20.584	1235	-1024	-768	-1	-1	-1	-1	4	-1024	-768	-1	-1	-1	-1	4		0	0						Untertest2.avi	0	880	547	72	111				0	Content		-72	-111	20584537	469724223
20601	08:43:51.397	00:00:20.601	1236	-1024	-768	-1	-1	-1	-1	4	-1024	-768	-1	-1	-1	-1	4		0	0						Untertest2.avi	0	880	547	72	111				0	Content		-72	-111	20601035	469740721
20618	08:43:51.414	00:00:20.617	1237	-1024	-768	-1	-1	-1	-1	4	-1024	-768	-1	-1	-1	-1	4		0	0						Untertest2.avi	0	880	547	72	111				0	Content		-72	-111	20617781	469757467
20634	08:43:51.430	00:00:20.634	1238	-1024	-768	-1	-1	-1	-1	4	-1024	-768	-1	-1	-1	-1	4		0	0						Untertest2.avi	0	880	547	72	111				0	Content		-72	-111	20634404	469774090
20651	08:43:51.447	00:00:20.651	1239	-1024	-768	-1	-1	-1	-1	4	-1024	-768	-1	-1	-1	-1	4		0	0						Untertest2.avi	0	880	547	72	111				0	Content		-72	-111	20651469	469791155
20669	08:43:51.465	00:00:20.668	1240	-1024	-768	-1	-1	-1	-1	4	-1024	-768	-1	-1	-1	-1	4		0	0						Untertest2.avi	0	880	547	72	111				0	Content		-72	-111	20668843	469808529
20686	08:43:51.482	00:00:20.686	1241	-1024	-768	-1	-1	-1	-1	4	-1024	-768	-1	-1	-1	-1	4		0	0						Untertest2.avi	0	880	547	72	111				0	Content		-72	-111	20686092	469825778
20701	08:43:51.497	00:00:20.701	1242	-1024	-768	-1	-1	-1	-1	4	-1024	-768	-1	-1	-1	-1	4		0	0						Untertest2.avi	0	880	547	72	111				0	Content		-72	-111	20701018	469840704
20718	08:43:51.514	00:00:20.717	1243	-1024	-768	-1	-1	-1	-1	4	-1024	-768	-1	-1	-1	-1	4		0	0						Untertest2.avi	0	880	547	72	111				0	Content		-72	-111	20717639	469857325
20734	08:43:51.530	00:00:20.734	1244	-1024	-768	-1	-1	-1	-1	4	-1024	-768	-1	-1	-1	-1	4		0	0						Untertest2.avi	0	880	547	72	111				0	Content		-72	-111	20734386	469874072
20751	08:43:51.547	00:00:20.751	1245	-1024	-768	-1	-1	-1	-1	4	-1024	-768	-1	-1	-1	-1	4		0	0						Untertest2.avi	0	880	547	72	111				0	Content		-72	-111	20751023	469890709
20768	08:43:51.564	00:00:20.767	1246	-1024	-768	-1	-1	-1	-1	4	-1024	-768	-1	-1	-1	-1	4		0	0						Untertest2.avi	0	880	547	72	111				0	Content		-72	-111	20767630	469907316
20784	08:43:51.580	00:00:20.784	1247	-1024	-768	-1	-1	-1	-1	4	-1024	-768	-1	-1	-1	-1	4		0	0						Untertest2.avi	0	880	547	72	111				0	Content		-72	-111	20784252	469923938
20801	08:43:51.597	00:00:20.801	1248	-1024	-768	-1	-1	-1	-1	4	-1024	-768	-1	-1	-1	-1	4		0	0						Untertest2.avi	0	880	547	72	111				0	Content		-72	-111	20801445	469941131
20819	08:43:51.615	00:00:20.818	1249	-1024	-768	-1	-1	-1	-1	4	-1024	-768	-1	-1	-1	-1	4		0	0						Untertest2.avi	0	880	547	72	111				0	Content		-72	-111	20818816	469958502
20836	08:43:51.632	00:00:20.836	1250	-1024	-768	-1	-1	-1	-1	4	-1024	-768	-1	-1	-1	-1	4		0	0						Untertest2.avi	0	880	547	72	111				0	Content		-72	-111	20836064	469975750
20851	08:43:51.647	00:00:20.850	1251	-1024	-768	-1	-1	-1	-1	4	-1024	-768	-1	-1	-1	-1	4		0	0						Untertest2.avi	0	880	547	72	111				0	Content		-72	-111	20850867	469990553
20868	08:43:51.664	00:00:20.867	1252	-1024	-768	-1	-1	-1	-1	4	-1024	-768	-1	-1	-1	-1	4		0	0						Untertest2.avi	0	880	547	72	111				0	Content		-72	-111	20867615	470007301
20884	08:43:51.680	00:00:20.884	1253	-1024	-768	-1	-1	-1	-1	4	-1024	-768	-1	-1	-1	-1	4		0	0						Untertest2.avi	0	880	547	72	111				0	Content		-72	-111	20884234	470023920
20901	08:43:51.697	00:00:20.900	1254	-1024	-768	-1	-1	-1	-1	4	-1024	-768	-1	-1	-1	-1	4		0	0						Untertest2.avi	0	880	547	72	111				0	Content		-72	-111	20900849	470040535
20917	08:43:51.713	00:00:20.917	1255	-1024	-768	-1	-1	-1	-1	4	-1024	-768	-1	-1	-1	-1	4		0	0						Untertest2.avi	0	880	547	72	111				0	Content		-72	-111	20917483	470057169
20934	08:43:51.730	00:00:20.934	1256	-1024	-768	-1	-1	-1	-1	4	-1024	-768	-1	-1	-1	-1	4		0	0						Untertest2.avi	0	880	547	72	111				0	Content		-72	-111	20934106	470073792
20951	08:43:51.747	00:00:20.950	1257	-1024	-768	-1	-1	-1	-1	4	-1024	-768	-1	-1	-1	-1	4		0	0						Untertest2.avi	0	880	547	72	111				0	Content		-72	-111	20950857	470090543
20967	08:43:51.763	00:00:20.967	1258	-1024	-768	-1	-1	-1	-1	4	-1024	-768	-1	-1	-1	-1	4		0	0						Untertest2.avi	0	880	547	72	111				0	Content		-72	-111	20967478	470107164
20984	08:43:51.780	00:00:20.984	1259	-1024	-768	-1	-1	-1	-1	4	-1024	-768	-1	-1	-1	-1	4		0	0						Untertest2.avi	0	880	547	72	111				0	Content		-72	-111	20984101	470123787
21001	08:43:51.797	00:00:21.000	1260	-1024	-768	-1	-1	-1	-1	4	-1024	-768	-1	-1	-1	-1	4		0	0						Untertest2.avi	0	880	547	72	111				0	Content		-72	-111	21000722	470140408
21017	08:43:51.813	00:00:21.017	1261	-1024	-768	-1	-1	-1	-1	4	-1024	-768	-1	-1	-1	-1	4		0	0						Untertest2.avi	0	880	547	72	111				0	Content		-72	-111	21017470	470157156
21034	08:43:51.830	00:00:21.034	1262	-1024	-768	-1	-1	-1	-1	4	-1024	-768	-1	-1	-1	-1	4		0	0						Untertest2.avi	0	880	547	72	111				0	Content		-72	-111	21034093	470173779
21051	08:43:51.847	00:00:21.050	1263	-1024	-768	-1	-1	-1	-1	4	-1024	-768	-1	-1	-1	-1	4		0	0						Untertest2.avi	0	880	547	72	111				0	Content		-72	-111	21050780	470190466
21067	08:43:51.863	00:00:21.067	1264	-1024	-768	-1	-1	-1	-1	4	-1024	-768	-1	-1	-1	-1	4		0	0						Untertest2.avi	0	880	547	72	111				0	Content		-72	-111	21067344	470207030
21084	08:43:51.880	00:00:21.084	1265	-1024	-768	-1	-1	-1	-1	4	-1024	-768	-1	-1	-1	-1	4		0	0						Untertest2.avi	0	880	547	72	111				0	Content		-72	-111	21084101	470223787
21101	08:43:51.897	00:00:21.100	1266	-1024	-768	-1	-1	-1	-1	4	-1024	-768	-1	-1	-1	-1	4		0	0						Untertest2.avi	0	880	547	72	111				0	Content		-72	-111	21100714	470240400
21117	08:43:51.913	00:00:21.117	1267	-1024	-768	-1	-1	-1	-1	4	-1024	-768	-1	-1	-1	-1	4		0	0						Untertest2.avi	0	880	547	72	111				0	Content		-72	-111	21117339	470257025
21134	08:43:51.930	00:00:21.133	1268	-1024	-768	-1	-1	-1	-1	4	-1024	-768	-1	-1	-1	-1	4		0	0						Untertest2.avi	0	880	547	72	111				0	Content		-72	-111	21133978	470273664
21151	08:43:51.947	00:00:21.150	1269	-1024	-768	-1	-1	-1	-1	4	-1024	-768	-1	-1	-1	-1	4		0	0						Untertest2.avi	0	880	547	72	111				0	Content		-72	-111	21150717	470290403
21167	08:43:51.963	00:00:21.167	1270	-1024	-768	-1	-1	-1	-1	4	-1024	-768	-1	-1	-1	-1	4		0	0						Untertest2.avi	0	880	547	72	111				0	Content		-72	-111	21167335	470307021
21184	08:43:51.980	00:00:21.183	1271	-1024	-768	-1	-1	-1	-1	4	-1024	-768	-1	-1	-1	-1	4		0	0						Untertest2.avi	0	880	547	72	111				0	Content		-72	-111	21183974	470323660
21201	08:43:51.997	00:00:21.200	1272	-1024	-768	-1	-1	-1	-1	4	-1024	-768	-1	-1	-1	-1	4		0	0						Untertest2.avi	0	880	547	72	111				0	Content		-72	-111	21200706	470340392
21217	08:43:52.013	00:00:21.217	1273	-1024	-768	-1	-1	-1	-1	4	-1024	-768	-1	-1	-1	-1	4		0	0						Untertest2.avi	0	880	547	72	111				0	Content		-72	-111	21217328	470357014
21234	08:43:52.030	00:00:21.233	1274	-1024	-768	-1	-1	-1	-1	4	-1024	-768	-1	-1	-1	-1	4		0	0						Untertest2.avi	0	880	547	72	111				0	Content		-72	-111	21233962	470373648
21251	08:43:52.047	00:00:21.250	1275	-1024	-768	-1	-1	-1	-1	4	-1024	-768	-1	-1	-1	-1	4		0	0						Untertest2.avi	0	880	547	72	111				0	Content		-72	-111	21250572	470390258
21268	08:43:52.064	00:00:21.267	1276	-1024	-768	-1	-1	-1	-1	4	-1024	-768	-1	-1	-1	-1	4		0	0						Untertest2.avi	0	880	547	72	111				0	Content		-72	-111	21267762	470407448
21285	08:43:52.081	00:00:21.285	1277	-1024	-768	-1	-1	-1	-1	4	-1024	-768	-1	-1	-1	-1	4		0	0						Untertest2.avi	0	880	547	72	111				0	Content		-72	-111	21285130	470424816
21302	08:43:52.098	00:00:21.302	1278	-1024	-768	-1	-1	-1	-1	4	-1024	-768	-1	-1	-1	-1	4		0	0						Untertest2.avi	0	880	547	72	111				0	Content		-72	-111	21302379	470442065
21317	08:43:52.113	00:00:21.317	1279	-1024	-768	-1	-1	-1	-1	4	-1024	-768	-1	-1	-1	-1	4		0	0						Untertest2.avi	0	880	547	72	111				0	Content		-72	-111	21317183	470456869
21334	08:43:52.130	00:00:21.333	1280	-1024	-768	-1	-1	-1	-1	4	-1024	-768	-1	-1	-1	-1	4		0	0						Untertest2.avi	0	880	547	72	111				0	Content		-72	-111	21333943	470473629
21351	08:43:52.147	00:00:21.350	1281	-1024	-768	-1	-1	-1	-1	4	-1024	-768	-1	-1	-1	-1	4		0	0						Untertest2.avi	0	880	547	72	111				0	Content		-72	-111	21350554	470490240
21367	08:43:52.163	00:00:21.367	1282	-1024	-768	-1	-1	-1	-1	4	-1024	-768	-1	-1	-1	-1	4		0	0						Untertest2.avi	0	880	547	72	111				0	Content		-72	-111	21367176	470506862
21384	08:43:52.180	00:00:21.383	1283	-1024	-768	-1	-1	-1	-1	4	-1024	-768	-1	-1	-1	-1	4		0	0						Untertest2.avi	0	880	547	72	111				0	Content		-72	-111	21383797	470523483
21400	08:43:52.196	00:00:21.400	1284	-1024	-768	-1	-1	-1	-1	4	-1024	-768	-1	-1	-1	-1	4		0	0						Untertest2.avi	0	880	547	72	111				0	Content		-72	-111	21400421	470540107
21418	08:43:52.214	00:00:21.417	1285	-1024	-768	-1	-1	-1	-1	4	-1024	-768	-1	-1	-1	-1	4		0	0						Untertest2.avi	0	880	547	72	111				0	Content		-72	-111	21417614	470557300
21435	08:43:52.231	00:00:21.434	1286	-1024	-768	-1	-1	-1	-1	4	-1024	-768	-1	-1	-1	-1	4		0	0						Untertest2.avi	0	880	547	72	111				0	Content		-72	-111	21434986	470574672
21452	08:43:52.248	00:00:21.452	1287	-1024	-768	-1	-1	-1	-1	4	-1024	-768	-1	-1	-1	-1	4		0	0						Untertest2.avi	0	880	547	72	111				0	Content		-72	-111	21452355	470592041
21467	08:43:52.263	00:00:21.467	1288	862,6857	667,7617	0,4413884	0,5753325	522,0923	3,763062	3	862,6857	667,7617	0,4413884	0,5753325	522,0923	3,763062	1	45	863	668						Untertest2.avi	0	880	547	72	111	823	557	100	0	Content		791	557	21467158	470606844
21484	08:43:52.280	00:00:21.483	1289	-1024	-768	-1	-1	-1	-1	4	-1024	-768	-1	-1	-1	-1	4	45	0	0						Untertest2.avi	0	880	547	72	111	823	557	100	0	Content		-72	-111	21483780	470623466
21501	08:43:52.297	00:00:21.500	1290	-1024	-768	-1	-1	-1	-1	4	-1024	-768	-1	-1	-1	-1	4	45	0	0						Untertest2.avi	0	880	547	72	111	823	557	100	0	Content		-72	-111	21500521	470640207
21517	08:43:52.313	00:00:21.517	1291	1051,959	664,6938	0,5943341	0,5201854	530,7889	3,953853	0	828,0985	669,1526	0,4376062	0,5761451	507,7625	3,721027	0	45	940	667						Untertest2.avi	0	880	547	72	111	823	557	100	0	Content		868	556	21517134	470656820
21534	08:43:52.330	00:00:21.533	1292	-1024	-768	-1	-1	-1	-1	4	831,4465	657,3445	0,437258	0,5759947	507,6044	3,732088	0	45	831	657						Untertest2.avi	0	880	547	72	111	823	557	100	0	Content		759	546	21533767	470673453
21550	08:43:52.346	00:00:21.550	1293	1038,585	665,1269	0,5937917	0,5195263	530,7878	3,928085	0	817,2234	678,8824	0,4367474	0,5757179	507,3846	3,677171	0	45	928	672						Untertest2.avi	0	880	547	72	111	823	557	100	0	Content		856	561	21550392	470690078
21567	08:43:52.363	00:00:21.567	1294	1026,06	675,0272	0,5911884	0,5191919	521,6631	3,865935	0	833,4589	664,5126	0,4365409	0,5755874	507,5322	3,718305	0	46	930	670						Untertest2.avi	0	880	547	72	111	861	557	233	0	Content		858	559	21567015	470706701
21584	08:43:52.380	00:00:21.583	1295	1029,231	662,0851	0,5926135	0,5186324	528,5197	3,936819	0	836,1061	666,6847	0,4361774	0,5752583	507,3947	3,697521	0	46	933	664						Untertest2.avi	0	880	547	72	111	861	557	233	0	Content		861	553	21583640	470723326
21600	08:43:52.396	00:00:21.600	1296	1037,686	672,8506	0,5925556	0,5179778	529,3027	3,929803	0	823,74	673,2866	0,4358574	0,5747909	507,3152	3,677981	0	46	931	673						Untertest2.avi	0	880	547	72	111	861	557	233	0	Content		859	562	21600262	470739948
21617	08:43:52.413	00:00:21.617	1297	1037,414	665,6236	0,5921836	0,5174392	528,9075	3,929911	0	833,1564	667,1722	0,4356023	0,5743553	507,3044	3,713784	0	46	935	666						Untertest2.avi	0	880	547	72	111	861	557	233	0	Content		863	555	21617010	470756696
21634	08:43:52.430	00:00:21.633	1298	1031,81	663,834	0,5922123	0,5170772	529,588	3,92456	0	823,825	664,0856	0,4353877	0,5740159	507,2829	3,697669	0	46	928	664						Untertest2.avi	0	880	547	72	111	861	557	233	0	Content		856	553	21633631	470773317
21650	08:43:52.446	00:00:21.650	1299	1035,411	669,296	0,5925099	0,5170328	531,0988	3,940741	0	830,0345	665,5421	0,4352574	0,5739504	507,2819	3,678281	0	46	933	667						Untertest2.avi	0	880	547	72	111	861	557	233	0	Content		861	556	21650257	470789943
21667	08:43:52.463	00:00:21.667	1300	1041,344	670,3209	0,5924647	0,5171344	530,9412	3,943211	0	824,03	678,1052	0,4352072	0,5740201	507,2626	3,663103	0	46	933	674						Untertest2.avi	0	880	547	72	111	861	557	233	0	Content		861	563	21667005	470806691
21684	08:43:52.480	00:00:21.683	1301	1055,258	664,0751	0,5924584	0,5172012	530,9465	3,898357	0	833,1668	671,9548	0,4351617	0,5740866	507,1766	3,730387	0	46	944	668						Untertest2.avi	0	880	547	72	111	861	557	233	0	Content		872	557	21683627	470823313
21700	08:43:52.496	00:00:21.700	1302	1034,922	661,7612	0,5912821	0,5172913	526,4565	3,910492	0	827,0457	670,7863	0,4350965	0,5741291	507,1324	3,722905	0	46	931	666						Untertest2.avi	0	880	547	72	111	861	557	233	0	Content		859	555	21700251	470839937
21717	08:43:52.513	00:00:21.716	1303	1048,034	663,5275	0,592072	0,5173812	530,0571	3,906493	0	834,8586	673,3828	0,4350034	0,5741626	507,1911	3,753922	0	46	941	668						Untertest2.avi	0	880	547	72	111	861	557	233	0	Content		869	557	21716877	470856563
21734	08:43:52.530	00:00:21.733	1304	1029,131	667,1004	0,5914437	0,5174463	527,8575	3,925817	0	835,9825	672,6821	0,4348841	0,5741625	507,1855	3,746371	0	46	933	670						Untertest2.avi	0	880	547	72	111	861	557	233	0	Content		861	559	21733624	470873310
21750	08:43:52.546	00:00:21.750	1305	1024,247	669,2999	0,5912062	0,5174018	527,322	3,992167	0	836,6716	666,6333	0,4347589	0,5740487	507,2782	3,779857	0	46	930	668						Untertest2.avi	0	880	547	72	111	861	557	233	0	Content		858	557	21750245	470889931
21767	08:43:52.563	00:00:21.766	1306	1031,044	669,5803	0,5904839	0,5172268	525,0693	3,908246	0	835,0481	665,6102	0,4346289	0,5738241	507,255	3,790663	0	46	933	668						Untertest2.avi	0	880	547	72	111	861	557	233	0	Content		861	557	21766873	470906559
21783	08:43:52.579	00:00:21.783	1307	1091,51	641,0311	0,5896586	0,5163756	527,1782	3,990665	0	917,7806	648,9823	0,4336036	0,5729089	507,5937	3,759865	0	46	1005	645						Untertest2.avi	0	880	547	72	111	861	557	233	0	Content		933	534	21783496	470923182
21800	08:43:52.596	00:00:21.800	1308	1191,232	610,3483	0,5864488	0,5157571	521,6628	3,861418	0	1013,14	623,1663	0,432173	0,5721717	507,7971	3,71923	0	47	1102	617						Untertest2.avi	0	880	547	72	111	1125	512	316	0	Content		1030	506	21800241	470939927
21817	08:43:52.613	00:00:21.816	1309	1277,138	582,8671	0,5878532	0,516065	531,3831	3,996023	0	1087,313	619,8614	0,4312802	0,5724083	508,1257	3,753652	0	47	1182	601						Untertest2.avi	0	880	547	72	111	1125	512	316	0	Content		1110	490	21816863	470956549
21833	08:43:52.629	00:00:21.833	1310	1317,479	607,187	0,5852989	0,5168012	522,9658	3,957802	0	1138,464	631,854	0,4307702	0,573053	508,265	3,705385	0	47	1228	620						Untertest2.avi	0	880	547	72	111	1125	512	316	0	Content		1156	509	21833486	470973172
21850	08:43:52.646	00:00:21.850	1311	1320,445	599,069	0,5865343	0,51719	528,1927	3,97483	0	1149,8	633,8649	0,4305553	0,5733485	508,1867	3,744964	0	47	1235	616						Untertest2.avi	0	880	547	72	111	1125	512	316	0	Content		1163	505	21850111	470989797
21867	08:43:52.663	00:00:21.866	1312	1309,317	598,6145	0,5865136	0,5172721	527,5567	4,021687	0	1147,892	633,2882	0,4305645	0,5734043	508,1541	3,700928	0	47	1229	616						Untertest2.avi	0	880	547	72	111	1125	512	316	0	Content		1157	505	21866859	471006545
21883	08:43:52.679	00:00:21.883	1313	1251,738	610,8338	0,5826879	0,5177907	511,805	3,859946	0	1152,94	636,5147	0,430573	0,5733662	508,1518	3,733682	0	47	1202	624						Untertest2.avi	0	880	547	72	111	1125	512	316	0	Content		1130	513	21883483	471023169
21900	08:43:52.696	00:00:21.900	1314	1229,724	601,1116	0,5828438	0,5178201	511,8701	3,895454	0	1154,693	634,967	0,4306434	0,5733112	508,1415	3,76452	0	47	1192	618						Untertest2.avi	0	880	547	72	111	1125	512	316	0	Content		1120	507	21900106	471039792
21917	08:43:52.713	00:00:21.916	1315	1310,529	601,0601	0,5872671	0,5174156	528,8239	4,012596	0	1153,968	628,368	0,4307417	0,5731958	508,1528	3,777354	0	47	1232	615						Untertest2.avi	0	880	547	72	111	1125	512	316	0	Content		1160	504	21916730	471056416
21933	08:43:52.729	00:00:21.933	1316	1245,421	615,8354	0,5832208	0,5176522	511,842	3,873525	0	1153,432	638,3593	0,4308415	0,5729774	508,2372	3,760159	0	47	1199	627						Untertest2.avi	0	880	547	72	111	1125	512	316	0	Content		1127	516	21933479	471073165
21950	08:43:52.746	00:00:21.950	1317	1242,857	610,7948	0,5833666	0,5173268	511,8146	3,838217	0	1157,269	636,0076	0,4309605	0,5725524	508,2818	3,775054	0	47	1200	623						Untertest2.avi	0	880	547	72	111	1125	512	316	0	Content		1128	512	21950102	471089788
21967	08:43:52.763	00:00:21.966	1318	1243,257	615,4741	0,5835321	0,516973	511,9813	3,863967	0	1146,232	631,0656	0,4310602	0,5721102	508,2225	3,79415	0	47	1195	623						Untertest2.avi	0	880	547	72	111	1125	512	316	0	Content		1123	512	21966727	471106413
21983	08:43:52.779	00:00:21.983	1319	1233,681	613,1676	0,5836849	0,5166549	511,8977	3,863473	0	1160,857	638,5127	0,4311325	0,5716628	508,1876	3,754412	0	47	1197	626						Untertest2.avi	0	880	547	72	111	1125	512	316	0	Content		1125	515	21983349	471123035
22000	08:43:52.796	00:00:22.000	1320	1237,165	611,5299	0,5838293	0,5164589	512,0311	3,918145	0	1156,263	634,5113	0,4312425	0,5713309	508,2758	3,741388	0	47	1197	623						Untertest2.avi	0	880	547	72	111	1125	512	316	0	Content		1125	512	22000098	471139784
22017	08:43:52.813	00:00:22.016	1321	1236,091	615,0441	0,5839845	0,51633	512,0139	3,880557	0	1152,537	636,804	0,4313259	0,5710998	508,2942	3,802957	0	47	1194	626						Untertest2.avi	0	880	547	72	111	1125	512	316	0	Content		1122	515	22016721	471156407
22033	08:43:52.829	00:00:22.033	1322	1233,476	616,2575	0,5841212	0,5162708	511,9539	3,880115	0	1161,594	637,8782	0,4313969	0,5708893	508,2687	3,79566	0	47	1198	627						Untertest2.avi	0	880	547	72	111	1125	512	316	0	Content		1126	516	22033345	471173031
22050	08:43:52.846	00:00:22.049	1323	1235,388	613,1301	0,584237	0,5162143	511,9556	3,891009	0	1156,231	639,2322	0,4314427	0,5707433	508,2562	3,776422	0	47	1196	626						Untertest2.avi	0	880	547	72	111	1125	512	316	0	Content		1124	515	22049967	471189653
22067	08:43:52.863	00:00:22.066	1324	1231,574	616,1749	0,5844046	0,5161328	511,8674	3,8874	0	1152,777	633,73	0,4314992	0,5705575	508,1944	3,796039	0	47	1192	625						Untertest2.avi	0	880	547	72	111	1125	512	316	0	Content		1120	514	22066717	471206403
22083	08:43:52.879	00:00:22.083	1325	1232,641	617,4475	0,5845758	0,5158091	511,8158	3,887401	0	1161,765	636,8107	0,4315652	0,5701284	508,1799	3,796511	0	47	1197	627						Untertest2.avi	0	880	547	72	111	1125	512	316	0	Content		1125	516	22083340	471223026
22100	08:43:52.896	00:00:22.099	1326	1175,318	561,8373	0,5852093	0,5135516	511,8154	3,88266	0	1135,227	577,9814	0,4321976	0,5679985	508,2031	3,81562	0	47	1155	570						Untertest2.avi	0	880	547	72	111	1125	512	316	0	Content		1083	459	22099966	471239652
22117	08:43:52.913	00:00:22.116	1327	1118,75	477,7007	0,5860025	0,5103249	512,0041	3,92358	0	1110,014	498,6107	0,43281	0,5649815	508,3683	3,857265	0	48	1114	488						Untertest2.avi	0	880	547	72	111	980	250	733	0	Content		1042	377	22116598	471256284
22133	08:43:52.929	00:00:22.133	1328	1085,855	391,107	0,5868677	0,5076315	512,131	3,906059	0	1107,784	418,5219	0,4332475	0,5626413	508,2109	3,830407	0	48	1097	405						Untertest2.avi	0	880	547	72	111	980	250	733	0	Content		1025	294	22133353	471273039
22150	08:43:52.946	00:00:22.149	1329	1041,898	346,6667	0,5878595	0,5059322	512,2497	3,947448	0	1092,326	381,0536	0,4337773	0,5611602	508,3562	3,84523	0	48	1067	364						Untertest2.avi	0	880	547	72	111	980	250	733	0	Content		995	253	22149961	471289647
22167	08:43:52.963	00:00:22.166	1330	1039,906	330,5924	0,5884868	0,5053598	511,83	3,871404	0	1081,798	384,7841	0,4339022	0,5607454	508,2525	3,86398	0	48	1061	358						Untertest2.avi	0	880	547	72	111	980	250	733	0	Content		989	247	22166584	471306270
22183	08:43:52.979	00:00:22.183	1331	1077,508	327,724	0,5911712	0,5045182	521,8052	4,015079	0	1087,829	379,2824	0,4338331	0,5602448	508,2396	3,872643	0	48	1083	354						Untertest2.avi	0	880	547	72	111	980	250	733	0	Content		1011	243	22183213	471322899
22200	08:43:52.996	00:00:22.199	1332	1027,252	340,4444	0,5887111	0,504398	511,8182	3,970251	0	1085,351	378,7173	0,4336795	0,5596232	508,1776	3,856972	0	48	1056	360						Untertest2.avi	0	880	547	72	111	980	250	733	0	Content		984	249	22199957	471339643
22217	08:43:53.013	00:00:22.216	1333	1036,154	336,2101	0,5886368	0,5039659	511,782	3,896492	0	1098,672	374,4427	0,4334777	0,5590499	508,1724	3,830336	0	48	1067	355						Untertest2.avi	0	880	547	72	111	980	250	733	0	Content		995	244	22216580	471356266
22233	08:43:53.029	00:00:22.233	1334	1078,84	323,0206	0,5916809	0,503191	524,1116	4,040501	0	1083,601	381,5903	0,4332927	0,5585428	508,1974	3,867909	0	48	1081	352						Untertest2.avi	0	880	547	72	111	980	250	733	0	Content		1009	241	22233206	471372892
22250	08:43:53.046	00:00:22.249	1335	1028,27	343,2471	0,5884422	0,503486	511,7169	3,96518	0	1090,582	384,6942	0,4330896	0,5582752	508,0157	3,866649	0	48	1059	364						Untertest2.avi	0	880	547	72	111	980	250	733	0	Content		987	253	22249953	471389639
22267	08:43:53.063	00:00:22.266	1336	1036,177	336,0038	0,5883698	0,5035251	511,7381	3,911736	0	1090,608	383,8042	0,4329523	0,5582062	508,069	3,892434	0	48	1063	360						Untertest2.avi	0	880	547	72	111	980	250	733	0	Content		991	249	22266576	471406262
22283	08:43:53.079	00:00:22.283	1337	1079,758	321,0562	0,5924815	0,5031753	528,3704	4,09846	0	1096,687	378,3773	0,4328082	0,5581797	508,0589	3,873595	0	48	1088	350						Untertest2.avi	0	880	547	72	111	980	250	733	0	Content		1016	239	22283200	471422886
22300	08:43:53.096	00:00:22.299	1338	1094,242	318,3335	0,5928481	0,5032175	530,3246	4,07172	0	1091,293	378,2555	0,4326247	0,5581136	508,127	3,870661	0	48	1093	348						Untertest2.avi	0	880	547	72	111	980	250	733	0	Content		1021	237	22299826	471439512
22317	08:43:53.113	00:00:22.316	1339	1024,965	344,6412	0,5880814	0,5035942	511,5771	3,963267	0	1095,929	378,9266	0,4324594	0,5579311	508,2224	3,88527	0	48	1060	362						Untertest2.avi	0	880	547	72	111	980	250	733	0	Content		988	251	22316574	471456260
22333	08:43:53.129	00:00:22.333	1340	1024,908	339,8735	0,5879862	0,5034865	511,7438	3,935482	0	1085	378,9544	0,4323554	0,5577088	508,3514	3,919441	0	48	1055	359						Untertest2.avi	0	880	547	72	111	980	250	733	0	Content		983	248	22333198	471472884
22350	08:43:53.146	00:00:22.349	1341	1066,333	324,8455	0,5926979	0,5028502	530,6783	4,144748	0	1090,472	380,6331	0,4323326	0,5573843	508,4088	3,920845	0	48	1078	353						Untertest2.avi	0	880	547	72	111	980	250	733	0	Content		1006	242	22349820	471489506
22366	08:43:53.162	00:00:22.366	1342	1082,95	310,5735	0,5932616	0,5026177	532,4804	4,136514	0	1061,338	386,7372	0,4312091	0,5571248	513,1405	3,919214	0	48	1072	349						Untertest2.avi	0	880	547	72	111	980	250	733	0	Content		1000	238	22366443	471506129
22383	08:43:53.179	00:00:22.383	1343	1022,937	351,674	0,5882361	0,5029246	512,0008	3,959946	0	1077,898	382,6754	0,4325159	0,5567393	508,4119	3,907048	0	48	1050	367						Untertest2.avi	0	880	547	72	111	980	250	733	0	Content		978	256	22383192	471522878
22400	08:43:53.196	00:00:22.399	1344	1030,61	350,2345	0,5883626	0,502959	511,975	3,932198	0	1094,968	383,2003	0,4326654	0,5565934	508,552	3,878158	0	48	1063	367						Untertest2.avi	0	880	547	72	111	980	250	733	0	Content		991	256	22399817	471539503
22416	08:43:53.212	00:00:22.416	1345	1012,696	350,3938	0,5883593	0,5030417	512,1395	3,873707	0	1081,382	377,3339	0,4326853	0,5565954	508,7338	3,822397	0	48	1047	364						Untertest2.avi	0	880	547	72	111	980	250	733	0	Content		975	253	22416440	471556126
22433	08:43:53.229	00:00:22.433	1346	1017,027	346,0009	0,588418	0,5033076	512,1766	3,859324	0	1082,757	375,4136	0,4327943	0,556599	508,8381	3,810729	0	48	1050	361						Untertest2.avi	0	880	547	72	111	980	250	733	0	Content		978	250	22433062	471572748
22450	08:43:53.246	00:00:22.449	1347	1021,097	347,4361	0,5884106	0,5035026	512,1987	3,815967	0	1082,273	378,573	0,4327569	0,5566257	509,0034	3,730911	0	48	1052	363						Untertest2.avi	0	880	547	72	111	980	250	733	0	Content		980	252	22449812	471589498
22466	08:43:53.262	00:00:22.466	1348	1025,445	348,8956	0,5883814	0,5035725	512,3065	3,768255	0	1091,966	377,6441	0,4327296	0,5566111	509,1134	3,767549	0	48	1059	363						Untertest2.avi	0	880	547	72	111	980	250	733	0	Content		987	252	22466436	471606122
22483	08:43:53.279	00:00:22.483	1349	1016,06	344,882	0,5883629	0,5036406	512,4041	3,719636	0	1076,539	374,7243	0,4327079	0,5565839	509,173	3,728741	0	48	1046	360						Untertest2.avi	0	880	547	72	111	980	250	733	0	Content		974	249	22483058	471622744
22500	08:43:53.296	00:00:22.499	1350	1025,864	345,036	0,5883809	0,5037168	512,4794	3,64483	0	1086,996	375,0976	0,4327235	0,5565948	509,2634	3,684976	0	48	1056	360						Untertest2.avi	0	880	547	72	111	980	250	733	0	Content		984	249	22499682	471639368
22516	08:43:53.312	00:00:22.516	1351	1019,156	339,8898	0,5883948	0,5040618	512,6195	3,653223	0	1078,365	378,4809	0,4327608	0,5567655	509,3201	3,62125	0	48	1049	359						Untertest2.avi	0	880	547	72	111	980	250	733	0	Content		977	248	22516432	471656118
22533	08:43:53.329	00:00:22.533	1352	1019,585	353,0628	0,5885488	0,5046591	512,7127	3,626224	0	1081,338	376,145	0,4328709	0,5572684	509,2287	3,577425	0	48	1050	365						Untertest2.avi	0	880	547	72	111	980	250	733	0	Content		978	254	22533054	471672740
22550	08:43:53.346	00:00:22.549	1353	1024,776	340,88	0,5887384	0,5055772	512,6435	3,520392	0	1081,885	380,2712	0,4330819	0,5580484	509,4436	3,525946	0	48	1053	361						Untertest2.avi	0	880	547	72	111	980	250	733	0	Content		981	250	22549675	471689361
22566	08:43:53.362	00:00:22.566	1354	1026,209	337,1868	0,5889515	0,5065281	512,9332	3,493067	0	1069,073	386,7648	0,4332936	0,5590477	509,4398	3,546195	0	48	1048	362						Untertest2.avi	0	880	547	72	111	980	250	733	0	Content		976	251	22566298	471705984
22583	08:43:53.379	00:00:22.583	1355	1026,097	340,2832	0,5892271	0,5076287	512,7461	3,469764	0	1076,848	384,1651	0,4335857	0,5601375	509,5715	3,476055	0	48	1051	362						Untertest2.avi	0	880	547	72	111	980	250	733	0	Content		979	251	22583047	471722733
22600	08:43:53.396	00:00:22.599	1356	1019,133	339,5024	0,589485	0,5088868	512,898	3,448794	0	1081,043	384,9842	0,4338932	0,5613182	509,4643	3,442222	0	48	1050	362						Untertest2.avi	0	880	547	72	111	980	250	733	0	Content		978	251	22599669	471739355
22616	08:43:53.412	00:00:22.616	1357	1026,431	344,6176	0,5896528	0,5100159	513,1362	3,414657	0	1078,134	378,0392	0,4340671	0,5623837	509,5654	3,388367	0	48	1052	361						Untertest2.avi	0	880	547	72	111	980	250	733	0	Content		980	250	22616290	471755976
22633	08:43:53.429	00:00:22.632	1358	1009,027	346,4035	0,5896447	0,510778	513,2049	3,41274	0	1077,402	375,3951	0,4340502	0,5631194	509,6239	3,362383	0	48	1043	361						Untertest2.avi	0	880	547	72	111	980	250	733	0	Content		971	250	22632915	471772601
22650	08:43:53.446	00:00:22.649	1359	1016,456	345,5289	0,5894585	0,5110418	513,147	3,356678	0	1082,446	376,7342	0,4338449	0,5633652	509,5928	3,302635	0	48	1049	361						Untertest2.avi	0	880	547	72	111	980	250	733	0	Content		977	250	22649664	471789350
22666	08:43:53.462	00:00:22.666	1360	1021,769	337,4055	0,5891492	0,5109052	513,2718	3,366286	0	1081,112	373,9225	0,4335377	0,5632295	509,791	3,367869	0	48	1051	356						Untertest2.avi	0	880	547	72	111	980	250	733	0	Content		979	245	22666284	471805970
22683	08:43:53.479	00:00:22.682	1361	1013,594	343,7084	0,5888802	0,510475	513,2706	3,35176	0	1081,897	375,5514	0,4332581	0,5625672	509,8542	3,285768	0	48	1048	360						Untertest2.avi	0	880	547	72	111	980	250	733	0	Content		976	249	22682909	471822595
22700	08:43:53.496	00:00:22.699	1362	1023,431	334,1448	0,5886584	0,5097521	513,5184	3,274736	0	1081,649	377,1877	0,4330601	0,5617358	509,9706	3,259041	0	48	1053	356						Untertest2.avi	0	880	547	72	111	980	250	733	0	Content		981	245	22699533	471839219
22716	08:43:53.512	00:00:22.716	1363	1012,262	346,2683	0,5885769	0,5089858	513,5784	3,2848	0	1069,648	377,8628	0,4330133	0,5609071	510,0643	3,25407	0	48	1041	362						Untertest2.avi	0	880	547	72	111	980	250	733	0	Content		969	251	22716282	471855968
22733	08:43:53.529	00:00:22.732	1364	1020,347	340,5984	0,588641	0,5082495	513,782	3,24997	0	1075,654	377,6358	0,4330615	0,5600665	510,1559	3,231267	0	48	1048	359						Untertest2.avi	0	880	547	72	111	980	250	733	0	Content		976	248	22732903	471872589
22750	08:43:53.546	00:00:22.749	1365	1012,031	339,5188	0,5887755	0,5075785	513,8265	3,258546	0	1069,584	378,741	0,4331927	0,5592416	510,3257	3,231392	0	48	1041	359						Untertest2.avi	0	880	547	72	111	980	250	733	0	Content		969	248	22749525	471889211
22766	08:43:53.562	00:00:22.766	1366	1012,333	343,7484	0,5889074	0,5069271	513,855	3,271085	0	1073,647	378,4459	0,433369	0,5584595	510,3564	3,198064	0	48	1043	361						Untertest2.avi	0	880	547	72	111	980	250	733	0	Content		971	250	22766150	471905836
22783	08:43:53.579	00:00:22.782	1367	1004,24	346,1851	0,5890584	0,5063783	513,7784	3,290135	0	1074,024	376,9343	0,4335323	0,5577334	510,262	3,196678	0	48	1039	362						Untertest2.avi	0	880	547	72	111	980	250	733	0	Content		967	251	22782897	471922583
22800	08:43:53.596	00:00:22.799	1368	1013,189	344,1203	0,5892562	0,5058135	514,0521	3,225374	0	1073,689	377,7828	0,433705	0,5571018	510,3054	3,193361	0	48	1043	361						Untertest2.avi	0	880	547	72	111	980	250	733	0	Content		971	250	22799518	471939204
22816	08:43:53.612	00:00:22.816	1369	1008,233	341,7409	0,5895063	0,5053421	514,1446	3,210784	0	1066,478	381,0191	0,4340007	0,5566174	510,2162	3,15661	0	48	1037	361						Untertest2.avi	0	880	547	72	111	980	250	733	0	Content		965	250	22816142	471955828
22833	08:43:53.629	00:00:22.832	1370	990,9968	333,5161	0,5903795	0,5046026	514,1743	3,214354	0	1037,169	365,5187	0,4347399	0,5559474	510,2142	3,179997	0	48	1014	350						Untertest2.avi	0	880	547	72	111	980	250	733	0	Content		942	239	22832767	471972453
22850	08:43:53.646	00:00:22.849	1371	928,6509	307,1596	0,5917461	0,5033191	514,1619	3,210963	0	997,5421	350,6023	0,4362396	0,5545993	510,4376	3,14374	0	49	963	329						Untertest2.avi	0	880	547	72	111	837	204	699	0	Content		891	218	22849516	471989202
22866	08:43:53.662	00:00:22.866	1372	891,041	297,6105	0,5928623	0,5025533	514,1069	3,172595	0	958,5507	336,7863	0,4370798	0,554066	510,1157	3,159579	0	49	925	317						Untertest2.avi	0	880	547	72	111	837	204	699	0	Content		853	206	22866140	472005826
22883	08:43:53.679	00:00:22.882	1373	885,8367	290,6857	0,5934489	0,5024072	514,334	3,129236	0	946,4302	328,7155	0,4376689	0,5536863	510,2941	3,082054	0	49	916	310						Untertest2.avi	0	880	547	72	111	837	204	699	0	Content		844	199	22882762	472022448
22899	08:43:53.695	00:00:22.899	1374	878,0347	289,988	0,5937378	0,5024994	514,3257	3,138921	0	945,8326	334,1022	0,4379006	0,5536731	510,2673	3,081563	0	49	912	312						Untertest2.avi	0	880	547	72	111	837	204	699	0	Content		840	201	22899385	472039071
22916	08:43:53.712	00:00:22.916	1375	879,7741	295,7113	0,5940998	0,502534	514,1699	3,154965	0	935,308	332,3559	0,4382443	0,5536742	510,0464	3,083315	0	49	908	314						Untertest2.avi	0	880	547	72	111	837	204	699	0	Content		836	203	22916132	472055818
22933	08:43:53.729	00:00:22.932	1376	889,0872	288,7207	0,5944877	0,5025455	514,1235	3,108186	0	946,1808	330,2585	0,4386005	0,5536694	509,7908	3,051983	0	49	918	309						Untertest2.avi	0	880	547	72	111	837	204	699	0	Content		846	198	22932755	472072441
22949	08:43:53.745	00:00:22.949	1377	877,9884	289,5483	0,5948833	0,5025766	514,092	3,126113	0	935,6267	338,5335	0,4389929	0,5536847	509,8862	3,143076	0	49	907	314						Untertest2.avi	0	880	547	72	111	837	204	699	0	Content		835	203	22949377	472089063
22966	08:43:53.762	00:00:22.966	1378	887,2552	283,9402	0,5953311	0,5026652	513,8937	3,113879	0	940,6426	332,7061	0,4394228	0,553654	509,8511	3,081197	0	49	914	308						Untertest2.avi	0	880	547	72	111	837	204	699	0	Content		842	197	22966126	472105812
22983	08:43:53.779	00:00:22.982	1379	890,7522	292,8831	0,5957775	0,5025952	513,8662	3,127393	0	940,6847	331,5992	0,4397784	0,5535789	509,6964	3,071568	0	49	916	312						Untertest2.avi	0	880	547	72	111	837	204	699	0	Content		844	201	22982748	472122434
22999	08:43:53.795	00:00:22.999	1380	888,9981	293,1873	0,5960851	0,5026098	513,6222	3,163064	0	933,1673	332,9587	0,4400676	0,553477	509,4425	3,118093	0	49	911	313						Untertest2.avi	0	880	547	72	111	837	204	699	0	Content		839	202	22999371	472139057
23016	08:43:53.812	00:00:23.015	1381	878,4867	305,818	0,5963467	0,5025159	513,7038	3,170001	0	945,2726	325,4514	0,4403035	0,5533439	509,3704	3,02836	0	49	912	316						Untertest2.avi	0	880	547	72	111	837	204	699	0	Content		840	205	23015995	472155681
23033	08:43:53.829	00:00:23.032	1382	886,6114	285,6295	0,5965775	0,5024366	513,4598	3,095848	0	935,8994	332,1547	0,4405285	0,5531611	509,3247	3,036583	0	49	911	309						Untertest2.avi	0	880	547	72	111	837	204	699	0	Content		839	198	23032743	472172429
23049	08:43:53.845	00:00:23.049	1383	884,0038	292,1319	0,5968527	0,5022184	513,5304	3,082502	0	936,1774	339,2898	0,4407831	0,552905	509,3157	3,086533	0	49	910	316						Untertest2.avi	0	880	547	72	111	837	204	699	0	Content		838	205	23049364	472189050
23066	08:43:53.862	00:00:23.065	1384	885,9323	287,3799	0,5971379	0,5018865	513,4326	3,105042	0	931,377	327,7149	0,4410299	0,5526677	509,2473	3,078894	0	49	909	308						Untertest2.avi	0	880	547	72	111	837	204	699	0	Content		837	197	23065988	472205674
23083	08:43:53.879	00:00:23.082	1385	884,4108	291,3641	0,597441	0,5015055	513,1844	3,110416	0	936,6014	335,4041	0,4413267	0,5521159	509,0449	3,083496	0	49	911	313						Untertest2.avi	0	880	547	72	111	837	204	699	0	Content		839	202	23082611	472222297
23099	08:43:53.895	00:00:23.099	1386	888,5457	294,4646	0,5977874	0,5010931	512,9616	3,0702	0	929,6772	328,1891	0,4416063	0,5517697	508,7661	3,036625	0	49	909	311						Untertest2.avi	0	880	547	72	111	837	204	699	0	Content		837	200	23099357	472239043
23116	08:43:53.912	00:00:23.115	1387	882,4089	295,849	0,5981218	0,5008718	513,0493	3,115756	0	927,5419	342,3702	0,441962	0,5513966	508,774	3,07618	0	49	905	319						Untertest2.avi	0	880	547	72	111	837	204	699	0	Content		833	208	23115981	472255667
23133	08:43:53.929	00:00:23.132	1388	880,0684	282,3216	0,5985263	0,500749	512,9926	3,079031	0	934,1835	335,088	0,4423294	0,5512029	508,8099	3,067371	0	49	907	309						Untertest2.avi	0	880	547	72	111	837	204	699	0	Content		835	198	23132605	472272291
23149	08:43:53.945	00:00:23.149	1389	882,5425	290,8812	0,5989075	0,5006001	513,0237	3,123957	0	930,9236	328,2939	0,4426633	0,5511244	508,5836	3,008824	0	49	907	310						Untertest2.avi	0	880	547	72	111	837	204	699	0	Content		835	199	23149227	472288913
23166	08:43:53.962	00:00:23.165	1390	884,4448	285,6128	0,5991532	0,5003842	512,9292	3,049102	0	925,7642	333,1841	0,4429328	0,5509418	508,5303	2,994863	0	49	905	309						Untertest2.avi	0	880	547	72	111	837	204	699	0	Content		833	198	23165976	472305662
23183	08:43:53.979	00:00:23.182	1391	879,7996	296,3385	0,5993438	0,5000039	512,7932	3,107318	0	919,3231	346,0479	0,4431555	0,5505205	508,429	3,05987	0	49	900	321						Untertest2.avi	0	880	547	72	111	837	204	699	0	Content		828	210	23182599	472322285
23199	08:43:53.995	00:00:23.199	1392	882,7274	295,8268	0,5995107	0,4995804	512,7227	3,111378	0	928,1182	334,471	0,4433329	0,5502055	508,489	3,041165	0	49	905	315						Untertest2.avi	0	880	547	72	111	837	204	699	0	Content		833	204	23199224	472338910
23216	08:43:54.012	00:00:23.215	1393	887,5443	303,0222	0,5997011	0,4992172	512,7411	3,079785	0	933,6286	331,1616	0,4435032	0,5497977	508,2662	2,984059	0	49	911	317						Untertest2.avi	0	880	547	72	111	837	204	699	0	Content		839	206	23215846	472355532
23233	08:43:54.029	00:00:23.232	1394	882,741	293,9023	0,5998981	0,4989694	512,7881	3,092938	0	935,2581	330,3361	0,4436233	0,5496002	508,3457	2,980133	0	49	909	312						Untertest2.avi	0	880	547	72	111	837	204	699	0	Content		837	201	23232635	472372321
23249	08:43:54.045	00:00:23.249	1395	880,0399	296,3263	0,6000286	0,4987564	512,6631	3,072783	0	937,3437	324,0756	0,4437818	0,5494747	508,4296	2,972224	0	49	909	310						Untertest2.avi	0	880	547	72	111	837	204	699	0	Content		837	199	23249217	472388903
23266	08:43:54.062	00:00:23.265	1396	868,7686	305,3354	0,6001682	0,4985356	512,3459	3,092498	0	926,7203	328,705	0,4439645	0,5492942	508,3121	2,978565	0	49	898	317						Untertest2.avi	0	880	547	72	111	837	204	699	0	Content		826	206	23265842	472405528
23282	08:43:54.078	00:00:23.282	1397	874,0067	301,3066	0,6003992	0,4984554	512,0829	3,092782	0	932,8413	336,5572	0,4441885	0,5491716	508,3908	2,981661	0	49	903	319						Untertest2.avi	0	880	547	72	111	837	204	699	0	Content		831	208	23282463	472422149
23299	08:43:54.095	00:00:23.299	1398	883,1102	296,696	0,6005844	0,4984323	512,2163	3,047101	0	930,2112	331,9223	0,4443741	0,549138	508,2625	2,973025	0	49	907	314						Untertest2.avi	0	880	547	72	111	837	204	699	0	Content		835	203	23299212	472438898
23316	08:43:54.112	00:00:23.315	1399	883,4436	299,3406	0,6008723	0,4983116	512,175	3,032215	0	928,9791	339,3647	0,4445715	0,5489874	508,252	2,96123	0	49	906	319						Untertest2.avi	0	880	547	72	111	837	204	699	0	Content		834	208	23315836	472455522
23332	08:43:54.128	00:00:23.332	1400	885,5821	303,8673	0,6010282	0,4983539	512,3047	3,061002	0	925,1966	328,95	0,4447855	0,5490134	508,3359	2,940581	0	49	905	316						Untertest2.avi	0	880	547	72	111	837	204	699	0	Content		833	205	23332458	472472144
23349	08:43:54.145	00:00:23.349	1401	884,4417	297,2422	0,6013448	0,4986737	512,1736	3,012818	0	917,4713	339,3306	0,4450584	0,5494174	508,3365	2,983299	0	49	901	318						Untertest2.avi	0	880	547	72	111	837	204	699	0	Content		829	207	23349081	472488767
23366	08:43:54.162	00:00:23.365	1402	880,6066	289,9634	0,601609	0,4992398	512,4061	2,995644	0	924,4005	335,7157	0,4453846	0,5497996	508,1844	2,942529	0	49	903	313						Untertest2.avi	0	880	547	72	111	837	204	699	0	Content		831	202	23365829	472505515
23382	08:43:54.178	00:00:23.382	1403	886,7693	291,347	0,6018993	0,4999815	512,2387	2,987397	0	920,673	338,4484	0,4455919	0,5504763	508,1903	2,929855	0	49	904	315						Untertest2.avi	0	880	547	72	111	837	204	699	0	Content		832	204	23382453	472522139
23399	08:43:54.195	00:00:23.399	1404	874,4376	298,8641	0,6021115	0,5010213	512,2394	3,064436	0	921,2437	340,2641	0,4457876	0,5513226	508,1844	2,952203	0	49	898	320						Untertest2.avi	0	880	547	72	111	837	204	699	0	Content		826	209	23399076	472538762
23416	08:43:54.212	00:00:23.415	1405	881,8954	300,0768	0,6021708	0,5020962	512,304	3,023418	0	932,1439	338,311	0,4458099	0,5523877	508,2019	2,916262	0	49	907	319						Untertest2.avi	0	880	547	72	111	837	204	699	0	Content		835	208	23415699	472555385
23432	08:43:54.228	00:00:23.432	1406	876,4639	291,5374	0,6020771	0,5032294	512,4541	3,015689	0	943,0306	331,7787	0,4457425	0,5535586	508,221	2,87354	0	49	910	312						Untertest2.avi	0	880	547	72	111	837	204	699	0	Content		838	201	23432447	472572133
23449	08:43:54.245	00:00:23.449	1407	931,4053	319,0607	0,6009999	0,5050711	512,0522	3,008905	0	987,0261	352,1354	0,4447966	0,555229	508,4709	2,86963	0	49	959	336						Untertest2.avi	0	880	547	72	111	837	204	699	0	Content		887	225	23449069	472588755
23466	08:43:54.262	00:00:23.465	1408	982,9586	338,4677	0,5996645	0,5070886	512,2013	2,987429	0	1044,853	384,9249	0,4437692	0,5569748	508,5011	2,877577	0	49	1014	362						Untertest2.avi	0	880	547	72	111	837	204	699	0	Content		942	251	23465692	472605378
23482	08:43:54.278	00:00:23.482	1409	1050,401	358,6716	0,5985689	0,5089124	512,2697	2,936608	0	1107,231	400,0262	0,443047	0,5586491	509,0711	2,890583	0	49	1079	379						Untertest2.avi	0	880	547	72	111	837	204	699	0	Content		1007	268	23482316	472622002
23499	08:43:54.295	00:00:23.499	1410	1093,001	391,489	0,5973228	0,5107819	512,4062	2,913002	0	1152,589	434,7734	0,442094	0,5602641	508,9514	2,90385	0	49	1123	413						Untertest2.avi	0	880	547	72	111	837	204	699	0	Content		1051	302	23499066	472638752
23516	08:43:54.312	00:00:23.515	1411	1142,482	418,4713	0,5962991	0,5123644	512,6287	2,945238	0	1221,148	454,5057	0,441458	0,5616124	509,4174	2,894087	0	49	1182	436						Untertest2.avi	0	880	547	72	111	837	204	699	0	Content		1110	325	23515688	472655374
23532	08:43:54.328	00:00:23.532	1412	1189,067	440,1062	0,5955455	0,5134258	512,7571	2,999723	0	1257,331	474,5855	0,4408794	0,5624648	509,6046	2,859779	0	49	1223	457						Untertest2.avi	0	880	547	72	111	837	204	699	0	Content		1151	346	23532311	472671997
23549	08:43:54.345	00:00:23.548	1413	1229,766	450,4446	0,5947338	0,514239	513,0463	2,973737	0	1293,772	493,356	0,4404244	0,56314	509,9083	2,924589	0	50	1262	472						Untertest2.avi	0	880	547	72	111	1488	439	350	0	Content		1190	361	23548934	472688620
23566	08:43:54.362	00:00:23.565	1414	1297,423	475,6726	0,5942407	0,5152106	513,2231	2,973703	0	1358,279	520,6938	0,4401894	0,5639217	510,2036	2,884591	0	50	1328	498						Untertest2.avi	0	880	547	72	111	1488	439	350	0	Content		1256	387	23565683	472705369
23582	08:43:54.378	00:00:23.582	1415	1323,056	486,7784	0,5935706	0,5160295	513,556	3,019661	0	1421,983	536,0206	0,4398228	0,5646026	510,3788	2,869907	0	50	1373	511						Untertest2.avi	0	880	547	72	111	1488	439	350	0	Content		1301	400	23582307	472721993
23599	08:43:54.395	00:00:23.598	1416	1386,729	505,5085	0,5929077	0,5170489	513,6683	2,933933	0	1519,393	544,3921	0,4396446	0,56538	511,6614	2,888241	0	50	1453	525						Untertest2.avi	0	880	547	72	111	1488	439	350	0	Content		1381	414	23598932	472738618
23616	08:43:54.412	00:00:23.615	1417	1433,843	522,3218	0,5925062	0,5182537	513,789	2,932188	0	1715,197	551,3661	0,4404757	0,5663469	513,3116	2,875378	0	50	1575	537						Untertest2.avi	0	880	547	72	111	1488	439	350	0	Content		1503	426	23615567	472755253
23632	08:43:54.428	00:00:23.632	1418	1461,386	534,2609	0,5924905	0,5189453	514,0492	2,981577	0	1718,976	567,9329	0,4404519	0,5670555	512,9662	2,850413	0	50	1590	551						Untertest2.avi	0	880	547	72	111	1488	439	350	0	Content		1518	440	23632303	472771989
23649	08:43:54.445	00:00:23.648	1419	1461,66	531,3124	0,5928153	0,5191654	514,0222	2,938682	0	1708,018	572,9434	0,4407298	0,5674161	513,0688	2,83548	0	50	1585	552						Untertest2.avi	0	880	547	72	111	1488	439	350	0	Content		1513	441	23648924	472788610
23666	08:43:54.462	00:00:23.665	1420	1481,357	534,113	0,593118	0,5193755	514,0881	2,871066	0	1733,448	565,3049	0,4410605	0,5677667	513,205	2,857878	0	50	1607	550						Untertest2.avi	0	880	547	72	111	1488	439	350	0	Content		1535	439	23665563	472805249
23682	08:43:54.478	00:00:23.682	1421	1463,721	530,3663	0,5934411	0,5197475	513,9551	2,929618	0	1706,645	560,6791	0,4411924	0,5682757	513,017	2,824932	0	50	1585	546						Untertest2.avi	0	880	547	72	111	1488	439	350	0	Content		1513	435	23682296	472821982
23699	08:43:54.495	00:00:23.698	1422	1455,718	543,4922	0,5937306	0,5203547	513,9308	2,929409	0	1667,885	573,86	0,4410019	0,568927	513,1045	2,858979	0	50	1562	559						Untertest2.avi	0	880	547	72	111	1488	439	350	0	Content		1490	448	23698920	472838606
23716	08:43:54.512	00:00:23.715	1423	1461,382	538,5406	0,5940007	0,5209386	513,8243	2,883457	0	1641,556	568,6881	0,4408614	0,5695457	512,7936	2,801826	0	50	1551	554						Untertest2.avi	0	880	547	72	111	1488	439	350	0	Content		1479	443	23715553	472855239
23732	08:43:54.528	00:00:23.732	1424	1460,966	542,0104	0,5943143	0,5214713	513,673	2,902509	0	1584,16	578,1267	0,4407327	0,5700577	512,5488	2,844394	0	50	1523	560						Untertest2.avi	0	880	547	72	111	1488	439	350	0	Content		1451	449	23732164	472871850
23749	08:43:54.545	00:00:23.748	1425	1451,753	533,0687	0,5945067	0,521768	513,466	2,951537	0	1570,671	571,6658	0,4406894	0,5703549	512,4578	2,752647	0	50	1511	552						Untertest2.avi	0	880	547	72	111	1488	439	350	0	Content		1439	441	23748912	472888598
23766	08:43:54.562	00:00:23.765	1426	1456,107	542,4325	0,5947276	0,5218204	513,3594	2,931559	0	1638,418	570,8304	0,441519	0,5704092	512,67	2,835215	0	50	1547	557						Untertest2.avi	0	880	547	72	111	1488	439	350	0	Content		1475	446	23765547	472905233
23782	08:43:54.578	00:00:23.782	1427	1439,359	531,5974	0,5950057	0,5218076	513,3825	2,929374	0	1709,259	566,8939	0,4422238	0,5704088	512,5759	2,843762	0	50	1574	549						Untertest2.avi	0	880	547	72	111	1488	439	350	0	Content		1502	438	23782158	472921844
23799	08:43:54.595	00:00:23.798	1428	1455,321	532,5297	0,5954488	0,5218498	513,2369	2,895052	0	1661,194	569,076	0,4422619	0,5705426	512,5654	2,85991	0	50	1558	551						Untertest2.avi	0	880	547	72	111	1488	439	350	0	Content		1486	440	23798781	472938467
23816	08:43:54.612	00:00:23.815	1429	1450,435	533,5565	0,5958955	0,5218361	513,084	2,959623	0	1700,668	566,1821	0,4430231	0,5705475	512,675	2,844462	0	50	1576	550						Untertest2.avi	0	880	547	72	111	1488	439	350	0	Content		1504	439	23815541	472955227
23832	08:43:54.628	00:00:23.832	1430	1457,735	534,6572	0,5962789	0,5216834	513,0342	2,975749	0	1682,393	563,1151	0,4431931	0,5704722	512,6572	2,869858	0	50	1570	549						Untertest2.avi	0	880	547	72	111	1488	439	350	0	Content		1498	438	23832152	472971838
23849	08:43:54.645	00:00:23.848	1431	1443,195	537,9625	0,5966416	0,5214598	512,8622	2,935819	0	1587,046	577,5458	0,4427857	0,5703985	512,0746	2,869484	0	50	1515	558						Untertest2.avi	0	880	547	72	111	1488	439	350	0	Content		1443	447	23848777	472988463
23865	08:43:54.661	00:00:23.865	1432	1447,279	539,8143	0,5970057	0,521302	512,6531	2,977365	0	1603,514	571,2566	0,4432927	0,570309	511,9963	2,902444	0	50	1525	556						Untertest2.avi	0	880	547	72	111	1488	439	350	0	Content		1453	445	23865401	473005087
23882	08:43:54.678	00:00:23.882	1433	1442,547	522,6083	0,5972542	0,5207977	512,6178	3,017039	0	1719,51	557,1177	0,444304	0,569872	512,4858	2,978791	0	50	1581	540						Untertest2.avi	0	880	547	72	111	1488	439	350	0	Content		1509	429	23882150	473021836
23899	08:43:54.695	00:00:23.898	1434	1466,834	477,8559	0,5971084	0,5193734	512,8378	3,025517	0	1705,806	509,0771	0,4443033	0,5686717	510,9411	2,964588	0	51	1586	493						Untertest2.avi	0	880	547	72	111	1507	287	300	0	Content		1514	382	23898773	473038459
23915	08:43:54.711	00:00:23.915	1435	1462,958	426,9448	0,5971669	0,5178421	512,9296	3,083965	0	1753,743	451,0988	0,4447644	0,5673065	510,4637	2,937247	0	51	1608	439						Untertest2.avi	0	880	547	72	111	1507	287	300	0	Content		1536	328	23915397	473055083
23932	08:43:54.728	00:00:23.932	1436	1495,928	374,6091	0,5973479	0,5167883	513,0663	3,030958	0	1710,154	408,071	0,4445615	0,5664133	509,9086	2,98191	0	51	1603	391						Untertest2.avi	0	880	547	72	111	1507	287	300	0	Content		1531	280	23932021	473071707
23949	08:43:54.745	00:00:23.948	1437	1481,926	373,4175	0,5976229	0,5165145	512,8371	3,127393	0	1687,175	409,1158	0,4444548	0,5660528	510,1241	3,004235	0	51	1585	391						Untertest2.avi	0	880	547	72	111	1507	287	300	0	Content		1513	280	23948768	473088454
23965	08:43:54.761	00:00:23.965	1438	1474,037	375,2596	0,5979369	0,5166259	512,7759	3,089909	0	1683,029	412,0492	0,4445692	0,5660923	510,1911	2,971807	0	51	1579	394						Untertest2.avi	0	880	547	72	111	1507	287	300	0	Content		1507	283	23965391	473105077
23982	08:43:54.778	00:00:23.982	1439	1466,602	385,1599	0,598288	0,5167623	512,6218	3,179389	0	1690,559	407,9084	0,4447983	0,5661857	510,135	3,028018	0	51	1579	397						Untertest2.avi	0	880	547	72	111	1507	287	300	0	Content		1507	286	23982017	473121703
23999	08:43:54.795	00:00:23.998	1440	1469,17	380,7517	0,5985968	0,5168438	512,5095	3,173727	0	1665,67	413,2607	0,4448468	0,5663397	510,2926	3,034713	0	51	1567	397						Untertest2.avi	0	880	547	72	111	1507	287	300	0	Content		1495	286	23998638	473138324
24015	08:43:54.811	00:00:24.015	1441	1491,391	387,0068	0,5987598	0,5168371	512,3709	3,16622	0	1684,6	412,3382	0,4450727	0,5663433	510,3913	3,069076	0	51	1588	400						Untertest2.avi	0	880	547	72	111	1507	287	300	0	Content		1516	289	24015384	473155070
24032	08:43:54.828	00:00:24.032	1442	1470,763	381,7565	0,5987605	0,5167571	512,346	3,233262	0	1689,942	419,5257	0,4450319	0,5663285	510,4499	3,096017	0	51	1580	401						Untertest2.avi	0	880	547	72	111	1507	287	300	0	Content		1508	290	24032010	473171696
24049	08:43:54.845	00:00:24.048	1443	1480,883	380,117	0,5987263	0,5166431	512,3303	3,229543	0	1679,379	412,7197	0,4449669	0,566328	510,4329	3,128437	0	51	1580	396						Untertest2.avi	0	880	547	72	111	1507	287	300	0	Content		1508	285	24048632	473188318
24065	08:43:54.861	00:00:24.065	1444	1467,991	378,1336	0,5987291	0,5165385	512,3552	3,245368	0	1683,471	416,9869	0,444946	0,5663283	510,4819	3,12763	0	51	1576	398						Untertest2.avi	0	880	547	72	111	1507	287	300	0	Content		1504	287	24065256	473204942
24082	08:43:54.878	00:00:24.082	1445	1474,181	380,531	0,598773	0,5164773	512,3568	3,273628	0	1682,137	406,329	0,444962	0,5662954	510,4565	3,11687	0	51	1578	393						Untertest2.avi	0	880	547	72	111	1507	287	300	0	Content		1506	282	24082001	473221687
24099	08:43:54.895	00:00:24.098	1446	1485,987	390,1722	0,5988324	0,5163769	512,4105	3,259321	0	1673,418	410,8023	0,444986	0,5661798	510,5145	3,16098	0	51	1580	400						Untertest2.avi	0	880	547	72	111	1507	287	300	0	Content		1508	289	24098626	473238312
24115	08:43:54.911	00:00:24.115	1447	1484,815	378,5846	0,5988867	0,5163458	512,4916	3,297257	0	1683,939	407,9344	0,4450038	0,5660958	510,6107	3,198775	0	51	1584	393						Untertest2.avi	0	880	547	72	111	1507	287	300	0	Content		1512	282	24115250	473254936
24132	08:43:54.928	00:00:24.131	1448	1467,367	383,9588	0,5989057	0,5163832	512,4928	3,369418	0	1664,625	411,3385	0,4449942	0,5661299	510,6175	3,209815	0	51	1566	398						Untertest2.avi	0	880	547	72	111	1507	287	300	0	Content		1494	287	24131873	473271559
24149	08:43:54.945	00:00:24.148	1449	1453,02	384,1898	0,5989245	0,5163617	512,4979	3,377129	0	1670,892	416,7892	0,4450008	0,5660899	510,6646	3,247093	0	51	1562	400						Untertest2.avi	0	880	547	72	111	1507	287	300	0	Content		1490	289	24148620	473288306
24165	08:43:54.961	00:00:24.165	1450	1462,097	382,7734	0,5989386	0,5162156	512,4974	3,308303	0	1690,838	420,3122	0,4450051	0,5659677	510,6776	3,23137	0	51	1576	402						Untertest2.avi	0	880	547	72	111	1507	287	300	0	Content		1504	291	24165245	473304931
24182	08:43:54.978	00:00:24.181	1451	1462,766	389,646	0,5989887	0,5159715	512,3041	3,413387	0	1670,385	410,8925	0,4449195	0,5657705	511,0745	3,290371	0	51	1567	400						Untertest2.avi	0	880	547	72	111	1507	287	300	0	Content		1495	289	24181874	473321560
24199	08:43:54.995	00:00:24.198	1452	1370,022	362,9193	0,5997807	0,5147378	512,1692	3,412791	0	1588,393	390,6094	0,4455489	0,564875	512,7108	3,299433	0	52	1479	377						Untertest2.avi	0	880	547	72	111	1231	255	316	0	Content		1407	266	24198524	473338210
24215	08:43:55.011	00:00:24.215	1453	1303,828	345,2483	0,6007221	0,513514	512,1048	3,458935	0	1444,664	393,8265	0,4457159	0,5639383	510,5571	3,341767	0	52	1374	370						Untertest2.avi	0	880	547	72	111	1231	255	316	0	Content		1302	259	24215239	473354925
24232	08:43:55.028	00:00:24.231	1454	1265,177	348,35	0,6013149	0,5130037	512,196	3,50122	0	1399,941	385,5139	0,4461361	0,563456	510,5185	3,36249	0	52	1333	367						Untertest2.avi	0	880	547	72	111	1231	255	316	0	Content		1261	256	24231864	473371550
24249	08:43:55.045	00:00:24.248	1455	1243,505	346,3741	0,6016439	0,5129201	512,1143	3,482571	0	1374,261	381,6938	0,4463531	0,5633279	510,3745	3,370607	0	52	1309	364						Untertest2.avi	0	880	547	72	111	1231	255	316	0	Content		1237	253	24248519	473388205
24265	08:43:55.061	00:00:24.265	1456	1240,785	344,2036	0,601704	0,5129324	511,9875	3,453224	0	1366,008	385,0865	0,4463921	0,563234	510,254	3,366317	0	52	1303	365						Untertest2.avi	0	880	547	72	111	1231	255	316	0	Content		1231	254	24265240	473404926
24282	08:43:55.078	00:00:24.281	1457	1243,72	348,4244	0,6016777	0,5127031	511,9249	3,486575	0	1366,772	384,733	0,4463136	0,5630003	510,27	3,365236	0	52	1305	367						Untertest2.avi	0	880	547	72	111	1231	255	316	0	Content		1233	256	24281856	473421542
24298	08:43:55.094	00:00:24.298	1458	1239,474	347,3607	0,6016561	0,5123917	511,8492	3,541947	0	1357,752	388,3737	0,4462491	0,5626072	510,2231	3,446705	0	52	1299	368						Untertest2.avi	0	880	547	72	111	1231	255	316	0	Content		1227	257	24298488	473438174
24315	08:43:55.111	00:00:24.315	1459	1241,254	351,9315	0,6016874	0,5122244	511,8522	3,563381	0	1374,782	375,8828	0,4462054	0,5624048	510,2071	3,372652	0	52	1308	364						Untertest2.avi	0	880	547	72	111	1231	255	316	0	Content		1236	253	24315106	473454792
24332	08:43:55.128	00:00:24.331	1460	1258,303	336,2043	0,6017202	0,5121449	511,7994	3,509189	0	1368,46	382,9341	0,4462126	0,5622568	510,1193	3,392715	0	52	1313	360						Untertest2.avi	0	880	547	72	111	1231	255	316	0	Content		1241	249	24331855	473471541
24348	08:43:55.144	00:00:24.348	1461	1251,043	335,941	0,601745	0,5119945	511,6646	3,529582	0	1365,287	381,3697	0,4461743	0,5620205	510,0724	3,427452	0	52	1308	359						Untertest2.avi	0	880	547	72	111	1231	255	316	0	Content		1236	248	24348481	473488167
24365	08:43:55.161	00:00:24.365	1462	1246,135	347,3127	0,601722	0,5117901	511,6095	3,550157	0	1362,186	392,5557	0,4460787	0,5616727	510,1508	3,462107	0	52	1304	370						Untertest2.avi	0	880	547	72	111	1231	255	316	0	Content		1232	259	24365102	473504788
24382	08:43:55.178	00:00:24.381	1463	1247,694	354,6111	0,6016867	0,5115808	511,6297	3,572215	0	1352,265	383,1728	0,4460059	0,5613342	510,0254	3,431971	0	52	1300	369						Untertest2.avi	0	880	547	72	111	1231	255	316	0	Content		1228	258	24381724	473521410
24398	08:43:55.194	00:00:24.398	1464	1251,927	335,2772	0,601711	0,5114132	511,6116	3,535112	0	1358,985	384,2276	0,4460059	0,5610985	510,0074	3,437578	0	52	1305	360						Untertest2.avi	0	880	547	72	111	1231	255	316	0	Content		1233	249	24398476	473538162
24415	08:43:55.211	00:00:24.415	1465	1244,879	350,8553	0,6017659	0,5111278	511,5292	3,578201	0	1352,276	384,1098	0,4460148	0,5608098	509,9615	3,487637	0	52	1299	367						Untertest2.avi	0	880	547	72	111	1231	255	316	0	Content		1227	256	24415097	473554783
24432	08:43:55.228	00:00:24.431	1466	1244,426	348,1509	0,6017553	0,510848	511,4515	3,592512	0	1354,479	384,7883	0,4459977	0,5605711	509,9541	3,493792	0	52	1299	366						Untertest2.avi	0	880	547	72	111	1231	255	316	0	Content		1227	255	24431720	473571406
24448	08:43:55.244	00:00:24.448	1467	1245,452	345,0556	0,6017472	0,5107198	511,5255	3,586014	0	1354,562	385,193	0,4459868	0,5604011	509,94	3,485006	0	52	1300	365						Untertest2.avi	0	880	547	72	111	1231	255	316	0	Content		1228	254	24448343	473588029
24465	08:43:55.261	00:00:24.465	1468	1238,336	347,3876	0,6017753	0,5106475	511,5197	3,576711	0	1359,683	386,4877	0,4459757	0,5602369	509,8942	3,468281	0	52	1299	367						Untertest2.avi	0	880	547	72	111	1231	255	316	0	Content		1227	256	24465090	473604776
24482	08:43:55.278	00:00:24.481	1469	1242,816	353,8261	0,6018214	0,5105471	511,4269	3,644328	0	1353,743	384,8444	0,4459736	0,5600295	509,9114	3,517423	0	52	1298	369						Untertest2.avi	0	880	547	72	111	1231	255	316	0	Content		1226	258	24481715	473621401
24498	08:43:55.294	00:00:24.498	1470	1183,223	340,9761	0,6025361	0,5097535	511,3728	3,610064	0	1296,404	376,3317	0,4465235	0,5592726	509,8682	3,47948	0	52	1240	359						Untertest2.avi	0	880	547	72	111	1231	255	316	0	Content		1168	248	24498337	473638023
24515	08:43:55.311	00:00:24.514	1471	1137,29	319,0151	0,6035601	0,5085989	511,3465	3,627259	0	1249,392	360,4301	0,4473385	0,5583789	509,6739	3,513434	0	53	1193	340						Untertest2.avi	0	880	547	72	111	1057	231	333	0	Content		1121	229	24514963	473654649
24532	08:43:55.328	00:00:24.531	1472	1113,966	300,3679	0,6040463	0,5082647	511,4552	3,532989	0	1211,476	356,7064	0,4477297	0,5581194	509,7372	3,570226	0	53	1163	329						Untertest2.avi	0	880	547	72	111	1057	231	333	0	Content		1091	218	24531711	473671397
24548	08:43:55.344	00:00:24.548	1473	1142,119	280,6644	0,6043924	0,5083838	511,4201	3,534301	0	1197,858	362,094	0,4480115	0,5581194	509,6952	3,523689	0	53	1170	321						Untertest2.avi	0	880	547	72	111	1057	231	333	0	Content		1098	210	24548336	473688022
24565	08:43:55.361	00:00:24.564	1474	1093,912	318,0133	0,6045926	0,5085046	511,2628	3,622113	0	1190,475	356,1706	0,4482007	0,5581808	509,6198	3,547337	0	53	1142	337						Untertest2.avi	0	880	547	72	111	1057	231	333	0	Content		1070	226	24564956	473704642
24582	08:43:55.378	00:00:24.581	1475	1074,724	328,7843	0,6044493	0,5085564	511,4654	3,650477	0	1175,092	356,8572	0,4481632	0,5581797	509,4458	3,565071	0	53	1125	343						Untertest2.avi	0	880	547	72	111	1057	231	333	0	Content		1053	232	24581580	473721266
24598	08:43:55.394	00:00:24.598	1476	1071,357	325,4342	0,6045312	0,5085765	511,5123	3,651293	0	1182,017	357,3639	0,4482136	0,5580513	509,6027	3,526543	0	53	1127	341						Untertest2.avi	0	880	547	72	111	1057	231	333	0	Content		1055	230	24598329	473738015
24615	08:43:55.411	00:00:24.614	1477	1080,144	318,9429	0,6045915	0,5084977	511,3039	3,610676	0	1182,41	359,4425	0,4482118	0,5578935	509,6037	3,527483	0	53	1131	339						Untertest2.avi	0	880	547	72	111	1057	231	333	0	Content		1059	228	24614950	473754636
24632	08:43:55.428	00:00:24.631	1478	1077,838	326,2849	0,6045993	0,5083726	511,3489	3,646725	0	1181,699	358,7498	0,4482067	0,5577479	509,62	3,544035	0	53	1130	343						Untertest2.avi	0	880	547	72	111	1057	231	333	0	Content		1058	232	24631574	473771260
24648	08:43:55.444	00:00:24.648	1479	1081,526	323,6087	0,6046316	0,5083359	511,3947	3,575052	0	1177,083	360,0184	0,4482179	0,5576908	509,6028	3,524081	0	53	1129	342						Untertest2.avi	0	880	547	72	111	1057	231	333	0	Content		1057	231	24648196	473787882
24665	08:43:55.461	00:00:24.664	1480	1083,141	326,8944	0,6046967	0,5083215	511,3331	3,590608	0	1183,579	360,4282	0,4482726	0,5576805	509,6466	3,574316	0	53	1133	344						Untertest2.avi	0	880	547	72	111	1057	231	333	0	Content		1061	233	24664946	473804632
24682	08:43:55.478	00:00:24.681	1481	1083,007	325,0654	0,604893	0,5083817	511,2134	3,589788	0	1181,007	364,9726	0,448419	0,5576945	509,6922	3,551587	0	53	1132	345						Untertest2.avi	0	880	547	72	111	1057	231	333	0	Content		1060	234	24681567	473821253
24698	08:43:55.494	00:00:24.698	1482	1076,224	329,887	0,6050853	0,5086014	511,3759	3,63255	0	1178,73	356,8595	0,4486325	0,5578469	509,6637	3,530511	0	53	1127	343						Untertest2.avi	0	880	547	72	111	1057	231	333	0	Content		1055	232	24698191	473837877
24715	08:43:55.511	00:00:24.714	1483	1082,069	319,0779	0,6052595	0,5088409	511,4962	3,621248	0	1172,681	362,3855	0,4488179	0,557977	509,6333	3,559687	0	53	1127	341						Untertest2.avi	0	880	547	72	111	1057	231	333	0	Content		1055	230	24714814	473854500
24732	08:43:55.528	00:00:24.731	1484	1084,493	327,3458	0,6054002	0,5089111	511,3069	3,609139	0	1179,532	361,7742	0,4489354	0,5580527	509,7374	3,539922	0	53	1132	345						Untertest2.avi	0	880	547	72	111	1057	231	333	0	Content		1060	234	24731565	473871251
24748	08:43:55.544	00:00:24.748	1485	1078,236	328,0999	0,6054194	0,5088677	511,3746	3,665904	0	1173,745	358,2622	0,448971	0,5579194	509,7538	3,5508	0	53	1126	343						Untertest2.avi	0	880	547	72	111	1057	231	333	0	Content		1054	232	24748183	473887869
24765	08:43:55.561	00:00:24.764	1486	1088,173	322,1274	0,6054118	0,5087314	511,3888	3,588634	0	1179,803	364,5821	0,4489551	0,5577481	509,8145	3,547982	0	53	1134	343						Untertest2.avi	0	880	547	72	111	1057	231	333	0	Content		1062	232	24764807	473904493
24781	08:43:55.577	00:00:24.781	1487	1078,601	319,8181	0,6054062	0,5085316	511,6868	3,614816	0	1170,993	358,2078	0,4490208	0,5576211	509,6959	3,529784	0	53	1125	339						Untertest2.avi	0	880	547	72	111	1057	231	333	0	Content		1053	228	24781431	473921117
24798	08:43:55.594	00:00:24.798	1488	1076,081	329,2407	0,6055239	0,5084514	511,7833	3,586087	0	1180,809	359,1998	0,4491493	0,5575459	509,8709	3,570411	0	53	1128	344						Untertest2.avi	0	880	547	72	111	1057	231	333	0	Content		1056	233	24798181	473937867
24815	08:43:55.611	00:00:24.814	1489	1075,949	324,3965	0,6058093	0,5083654	511,6931	3,549846	0	1167,626	361,8064	0,4493889	0,557414	509,8648	3,52759	0	53	1122	343						Untertest2.avi	0	880	547	72	111	1057	231	333	0	Content		1050	232	24814802	473954488
24831	08:43:55.627	00:00:24.831	1490	1018,769	291,8212	0,6071617	0,507277	511,91	3,566871	0	1088,99	339,787	0,4507523	0,5563378	510,0746	3,569875	0	53	1054	316						Untertest2.avi	0	880	547	72	111	1057	231	333	0	Content		982	205	24831425	473971111
24848	08:43:55.644	00:00:24.848	1491	952,7377	278,409	0,6089006	0,5057347	511,9796	3,554986	0	1037,386	310,8849	0,4524703	0,5550498	510,0152	3,505677	0	54	995	295						Untertest2.avi	0	880	547	72	111	821	164	350	0	Content		923	184	24848048	473987734
24865	08:43:55.661	00:00:24.864	1492	894,6826	265,3347	0,6099464	0,5047905	512,1527	3,539865	0	976,6329	297,0849	0,4534835	0,5540982	510,044	3,448168	0	54	936	281						Untertest2.avi	0	880	547	72	111	821	164	350	0	Content		864	170	24864797	474004483
24881	08:43:55.677	00:00:24.881	1493	868,3831	252,5133	0,6106626	0,5043736	512,1996	3,503898	0	946,1096	293,2999	0,4542497	0,5534582	509,8065	3,45586	0	54	907	273						Untertest2.avi	0	880	547	72	111	821	164	350	0	Content		835	162	24881419	474021105
24898	08:43:55.694	00:00:24.898	1494	866,4002	252,1693	0,6109082	0,504396	512,3588	3,461355	0	944,957	284,3575	0,4544698	0,5532963	510,0461	3,36295	0	54	906	268						Untertest2.avi	0	880	547	72	111	821	164	350	0	Content		834	157	24898045	474037731
24915	08:43:55.711	00:00:24.914	1495	835,361	255,3288	0,6112058	0,504506	512,1464	3,469607	0	925,2041	298,2643	0,4546557	0,5532147	510,0211	3,330406	0	54	880	277						Untertest2.avi	0	880	547	72	111	821	164	350	0	Content		808	166	24914793	474054479
24931	08:43:55.727	00:00:24.931	1496	-1024	-768	-1	-1	-1	-1	4	-1024	-768	-1	-1	-1	-1	4	54	0	0						Untertest2.avi	0	880	547	72	111	821	164	350	0	Content		-72	-111	24931414	474071100
24948	08:43:55.744	00:00:24.948	1497	869,3757	257,575	0,6112977	0,5045502	512,0308	3,389087	0	930,1295	292,6223	0,4546768	0,5530555	509,9539	3,262969	0	54	900	275						Untertest2.avi	0	880	547	72	111	821	164	350	0	Content		828	164	24948039	474087725
24965	08:43:55.761	00:00:24.964	1498	868,7013	247,9534	0,6113502	0,5045702	512,0369	3,349899	0	915,0813	302,0704	0,4547352	0,5530105	509,796	3,266161	0	54	892	275						Untertest2.avi	0	880	547	72	111	821	164	350	0	Content		820	164	24964662	474104348
24981	08:43:55.777	00:00:24.981	1499	873,6938	252,3366	0,6114409	0,5045714	512,0229	3,252679	0	934,4451	288,8848	0,4547828	0,552985	509,7575	3,178218	0	54	904	271						Untertest2.avi	0	880	547	72	111	821	164	350	0	Content		832	160	24981410	474121096
24998	08:43:55.794	00:00:24.998	1500	867,5949	256,4936	0,611568	0,5044553	512,0162	3,262746	0	921,8778	302,3759	0,454855	0,552851	509,7773	3,220293	0	54	895	279						Untertest2.avi	0	880	547	72	111	821	164	350	0	Content		823	168	24998032	474137718
25015	08:43:55.811	00:00:25.014	1501	873,8799	255,6332	0,6116604	0,5042288	511,7429	3,196009	0	922,59	296,0682	0,454907	0,5527009	509,7334	3,165066	0	54	898	276						Untertest2.avi	0	880	547	72	111	821	164	350	0	Content		826	165	25014656	474154342
25031	08:43:55.827	00:00:25.031	1502	875,4454	257,8557	0,611701	0,5039684	511,7862	3,1789	0	923,7502	288,3167	0,4549475	0,5524593	509,6386	3,104478	0	54	900	273						Untertest2.avi	0	880	547	72	111	821	164	350	0	Content		828	162	25031279	474170965
25048	08:43:55.844	00:00:25.048	1503	871,4106	259,1276	0,6117048	0,5037545	511,7883	3,189379	0	914,0623	298,0314	0,4549414	0,5522383	509,6404	3,139025	0	54	893	279						Untertest2.avi	0	880	547	72	111	821	164	350	0	Content		821	168	25048026	474187712
25065	08:43:55.861	00:00:25.064	1504	864,8499	261,6459	0,6116237	0,5036533	511,926	3,143431	0	922,1713	295,2157	0,4548717	0,5520552	509,6728	3,114637	0	54	894	278						Untertest2.avi	0	880	547	72	111	821	164	350	0	Content		822	167	25064652	474204338
25081	08:43:55.877	00:00:25.081	1505	865,3008	257,3269	0,6115413	0,5036635	511,9232	3,152714	0	921,3426	293,5197	0,4547565	0,5520604	509,54	3,015634	0	54	893	275						Untertest2.avi	0	880	547	72	111	821	164	350	0	Content		821	164	25081273	474220959
25098	08:43:55.894	00:00:25.097	1506	863,1553	252,7363	0,6115074	0,50374	511,7877	3,098353	0	912,538	298,7854	0,4547655	0,5521488	509,6961	3,066601	0	54	888	276						Untertest2.avi	0	880	547	72	111	821	164	350	0	Content		816	165	25097898	474237584
25115	08:43:55.911	00:00:25.114	1507	818,3375	242,3722	0,6122568	0,5033552	511,832	3,015147	0	869,0576	291,2801	0,4554996	0,5519465	509,7493	3,018086	0	54	844	267						Untertest2.avi	0	880	547	72	111	821	164	350	0	Content		772	156	25114643	474254329
25131	08:43:55.927	00:00:25.131	1508	800,4942	249,4399	0,6126007	0,5032426	511,7177	3,03538	0	843,9051	285,1053	0,455716	0,5519912	509,63	2,964114	0	54	822	267						Untertest2.avi	0	880	547	72	111	821	164	350	0	Content		750	156	25131267	474270953
25148	08:43:55.944	00:00:25.147	1509	785,8203	242,4562	0,612445	0,5032692	511,8448	3,031473	0	841,5551	291,043	0,4556559	0,5520094	509,607	2,96098	0	54	814	267						Untertest2.avi	0	880	547	72	111	821	164	350	0	Content		742	156	25147890	474287576
25165	08:43:55.961	00:00:25.164	1510	788,7983	243,8255	0,6122634	0,5031825	511,8343	3,022383	0	836,7807	290,5629	0,4554158	0,5519609	509,7197	2,889326	0	54	813	267						Untertest2.avi	0	880	547	72	111	821	164	350	0	Content		741	156	25164514	474304200
25181	08:43:55.977	00:00:25.181	1511	795,423	248,9747	0,6121796	0,5031251	511,702	2,952429	0	835,5493	290,2218	0,4553219	0,5518905	509,646	2,87562	0	54	815	270						Untertest2.avi	0	880	547	72	111	821	164	350	0	Content		743	159	25181261	474320947
25198	08:43:55.994	00:00:25.197	1512	791,5937	247,976	0,6121733	0,5031347	511,6659	2,960733	0	837,4356	290,3203	0,4552661	0,5518692	509,4908	2,900163	0	55	815	269						Untertest2.avi	0	880	547	72	111	825	212	100	0	Content		743	158	25197883	474337569
25215	08:43:56.011	00:00:25.214	1513	803,4012	250,1555	0,6119065	0,5034183	511,6519	2,917557	0	848,9285	302,3287	0,4550386	0,5519645	509,6426	2,897544	0	55	826	276						Untertest2.avi	0	880	547	72	111	825	212	100	0	Content		754	165	25214508	474354194
25231	08:43:56.027	00:00:25.231	1514	851,0524	283,3954	0,6107026	0,5044926	511,8428	2,947508	0	915,2794	325,6189	0,4539564	0,5528383	509,739	2,895273	0	55	883	305						Untertest2.avi	0	880	547	72	111	825	212	100	0	Content		811	194	25231135	474370821
25248	08:43:56.044	00:00:25.247	1515	861,7642	325,7012	0,609533	0,5060236	511,8428	2,94217	0	959,9229	355,3479	0,4530387	0,5537038	509,8766	2,866854	0	55	911	341						Untertest2.avi	0	880	547	72	111	825	212	100	0	Content		839	230	25247878	474387564
25265	08:43:56.061	00:00:25.264	1516	951,6602	335,3516	0,6082775	0,5063106	511,4827	2,923082	0	1032,569	364,7971	0,4520021	0,554212	509,9609	2,816925	0	55	992	350						Untertest2.avi	0	880	547	72	111	825	212	100	0	Content		920	239	25264502	474404188
25281	08:43:56.077	00:00:25.281	1517	999,1567	348,0157	0,6072583	0,506915	512,101	2,916162	0	1092,182	389,5583	0,4503114	0,5545936	510,6291	2,78522	0	55	1046	369						Untertest2.avi	0	880	547	72	111	825	212	100	0	Content		974	258	25281131	474420817
25298	08:43:56.094	00:00:25.297	1518	-1024	-768	-1	-1	-1	-1	4	-1024	-768	-1	-1	-1	-1	4		0	0						Untertest2.avi	0	880	547	72	111				0	Content		-72	-111	25297750	474437436
25314	08:43:56.110	00:00:25.314	1519	-1024	-768	-1	-1	-1	-1	4	-1024	-768	-1	-1	-1	-1	4		0	0						Untertest2.avi	0	880	547	72	111				0	Content		-72	-111	25314488	474454174
25331	08:43:56.127	00:00:25.331	1520	-1024	-768	-1	-1	-1	-1	4	-1024	-768	-1	-1	-1	-1	4		0	0						Untertest2.avi	0	880	547	72	111				0	Content		-72	-111	25331112	474470798
25348	08:43:56.144	00:00:25.347	1521	-1024	-768	-1	-1	-1	-1	4	-1024	-768	-1	-1	-1	-1	4		0	0						Untertest2.avi	0	880	547	72	111				0	Content		-72	-111	25347736	474487422
25364	08:43:56.160	00:00:25.364	1522	-1024	-768	-1	-1	-1	-1	4	-1024	-768	-1	-1	-1	-1	4		0	0						Untertest2.avi	0	880	547	72	111				0	Content		-72	-111	25364358	474504044
25381	08:43:56.177	00:00:25.381	1523	-1024	-768	-1	-1	-1	-1	4	-1024	-768	-1	-1	-1	-1	4		0	0						Untertest2.avi	0	880	547	72	111				0	Content		-72	-111	25381104	474520790
25398	08:43:56.194	00:00:25.397	1524	-1024	-768	-1	-1	-1	-1	4	-1024	-768	-1	-1	-1	-1	4		0	0						Untertest2.avi	0	880	547	72	111				0	Content		-72	-111	25397730	474537416
25414	08:43:56.210	00:00:25.414	1525	-1024	-768	-1	-1	-1	-1	4	-1024	-768	-1	-1	-1	-1	4		0	0						Untertest2.avi	0	880	547	72	111				0	Content		-72	-111	25414348	474554034
25431	08:43:56.227	00:00:25.430	1526	-1024	-768	-1	-1	-1	-1	4	-1024	-768	-1	-1	-1	-1	4		0	0						Untertest2.avi	0	880	547	72	111				0	Content		-72	-111	25430974	474570660
25448	08:43:56.244	00:00:25.447	1527	-1024	-768	-1	-1	-1	-1	4	-1024	-768	-1	-1	-1	-1	4		0	0						Untertest2.avi	0	880	547	72	111				0	Content		-72	-111	25447723	474587409
25464	08:43:56.260	00:00:25.464	1528	-1024	-768	-1	-1	-1	-1	4	-1024	-768	-1	-1	-1	-1	4		0	0						Untertest2.avi	0	880	547	72	111				0	Content		-72	-111	25464345	474604031
25481	08:43:56.277	00:00:25.480	1529	-1024	-768	-1	-1	-1	-1	4	-1024	-768	-1	-1	-1	-1	4		0	0						Untertest2.avi	0	880	547	72	111				0	Content		-72	-111	25480966	474620652
25498	08:43:56.294	00:00:25.497	1530	-1024	-768	-1	-1	-1	-1	4	-1024	-768	-1	-1	-1	-1	4		0	0						Untertest2.avi	0	880	547	72	111				0	Content		-72	-111	25497589	474637275
25514	08:43:56.310	00:00:25.514	1531	-1024	-768	-1	-1	-1	-1	4	-1024	-768	-1	-1	-1	-1	4		0	0						Untertest2.avi	0	880	547	72	111				0	Content		-72	-111	25514339	474654025
25531	08:43:56.327	00:00:25.530	1532	-1024	-768	-1	-1	-1	-1	4	-1024	-768	-1	-1	-1	-1	4		0	0						Untertest2.avi	0	880	547	72	111				0	Content		-72	-111	25530962	474670648
25548	08:43:56.344	00:00:25.547	1533	-1024	-768	-1	-1	-1	-1	4	1307,597	452,8738	0,4479844	0,554781	510,5023	2,698106	0	56	1308	453						Untertest2.avi	0	880	547	72	111	1210	302	383	0	Content		1236	342	25547585	474687271
25564	08:43:56.360	00:00:25.564	1534	-1024	-768	-1	-1	-1	-1	4	1307,965	454,5474	0,4480077	0,5548692	510,2596	2,728983	0	56	1308	455						Untertest2.avi	0	880	547	72	111	1210	302	383	0	Content		1236	344	25564333	474704019
25581	08:43:56.377	00:00:25.580	1535	-1024	-768	-1	-1	-1	-1	4	1325,407	432,9619	0,4484856	0,5547968	512,4133	2,636652	0	56	1325	433						Untertest2.avi	0	880	547	72	111	1210	302	383	0	Content		1253	322	25580958	474720644
25598	08:43:56.394	00:00:25.597	1536	1262,764	370,5166	0,6079299	0,5076823	527,0655	2,827621	0	1315,715	443,1613	0,4483552	0,5547426	511,7402	2,672381	0	56	1289	407						Untertest2.avi	0	880	547	72	111	1210	302	383	0	Content		1217	296	25597580	474737266
25614	08:43:56.410	00:00:25.614	1537	1283,16	359,7288	0,6079829	0,5076137	527,1354	2,75641	0	1280,871	446,6428	0,4481352	0,5549117	510,6338	2,668114	0	56	1282	403						Untertest2.avi	0	880	547	72	111	1210	302	383	0	Content		1210	292	25614204	474753890
25631	08:43:56.427	00:00:25.630	1538	-1024	-768	-1	-1	-1	-1	4	1283,945	448,5484	0,4481603	0,5549308	510,6574	2,64892	0	56	1284	449						Untertest2.avi	0	880	547	72	111	1210	302	383	0	Content		1212	338	25630952	474770638
25648	08:43:56.444	00:00:25.647	1539	1279,643	353,1274	0,608233	0,5076749	527,8871	2,739195	0	1278,392	455,0539	0,4481615	0,5549831	510,6667	2,706471	0	56	1279	404						Untertest2.avi	0	880	547	72	111	1210	302	383	0	Content		1207	293	25647576	474787262
25664	08:43:56.460	00:00:25.664	1540	1282,882	363,9704	0,6082035	0,5076721	527,7906	2,627729	0	1294,221	449,1421	0,4481475	0,5549541	510,6483	2,682343	0	56	1289	407						Untertest2.avi	0	880	547	72	111	1210	302	383	0	Content		1217	296	25664197	474803883
25681	08:43:56.477	00:00:25.680	1541	1269,105	377,2147	0,6080223	0,5075024	527,1849	2,790417	0	1289,873	446,2395	0,4480924	0,5547897	510,6453	2,659568	0	56	1279	412						Untertest2.avi	0	880	547	72	111	1210	302	383	0	Content		1207	301	25680820	474820506
25698	08:43:56.494	00:00:25.697	1542	-1024	-768	-1	-1	-1	-1	4	1293,217	443,1904	0,4480447	0,5545341	510,6508	2,650733	0	56	1293	443						Untertest2.avi	0	880	547	72	111	1210	302	383	0	Content		1221	332	25697568	474837254
25714	08:43:56.510	00:00:25.714	1543	1255,835	376,4859	0,6079218	0,5070573	526,9797	2,810781	0	1295,406	444,8739	0,4479824	0,5543202	510,7259	2,689789	0	56	1276	411						Untertest2.avi	0	880	547	72	111	1210	302	383	0	Content		1204	300	25714191	474853877
25731	08:43:56.527	00:00:25.730	1544	1266,133	385,3685	0,6080992	0,5070241	527,6354	2,798239	0	1289,916	448,1837	0,4480065	0,5543103	510,7763	2,673684	0	56	1278	417						Untertest2.avi	0	880	547	72	111	1210	302	383	0	Content		1206	306	25730814	474870500
25747	08:43:56.543	00:00:25.747	1545	1266,666	367,3684	0,6083164	0,5070999	528,2907	2,832925	0	1289,65	444,1622	0,4481307	0,5543007	510,9249	2,726049	0	56	1278	406						Untertest2.avi	0	880	547	72	111	1210	302	383	0	Content		1206	295	25747437	474887123
25764	08:43:56.560	00:00:25.764	1546	1188,197	403,2127	0,6043086	0,5076233	512,334	2,753768	0	1296,517	441,1915	0,4482431	0,5543283	510,9751	2,690081	0	56	1242	422						Untertest2.avi	0	880	547	72	111	1210	302	383	0	Content		1170	311	25764186	474903872
25781	08:43:56.577	00:00:25.780	1547	1248,137	386,0812	0,6089904	0,5070112	530,594	2,849784	0	1299,946	437,1739	0,4483012	0,5542189	511,0082	2,701937	0	56	1274	412						Untertest2.avi	0	880	547	72	111	1210	302	383	0	Content		1202	301	25780809	474920495
25797	08:43:56.593	00:00:25.797	1548	-1024	-768	-1	-1	-1	-1	4	1289,077	447,9734	0,4483443	0,5539601	510,9881	2,725809	0	56	1289	448						Untertest2.avi	0	880	547	72	111	1210	302	383	0	Content		1217	337	25797433	474937119
25814	08:43:56.610	00:00:25.814	1549	1247,034	386,9063	0,6089792	0,5065757	530,1982	2,967003	0	1301,339	434,0686	0,4483457	0,5536948	511,0262	2,723721	0	56	1274	410						Untertest2.avi	0	880	547	72	111	1210	302	383	0	Content		1202	299	25814057	474953743
25831	08:43:56.627	00:00:25.830	1550	1249,469	393,8807	0,6075086	0,5063183	524,6802	2,835405	0	1298,145	435,4186	0,4483226	0,5535184	511,1291	2,668386	0	56	1274	415						Untertest2.avi	0	880	547	72	111	1210	302	383	0	Content		1202	304	25830806	474970492
25847	08:43:56.643	00:00:25.847	1551	1281,486	359,5694	0,6085413	0,5061409	529,1862	2,809938	0	1257,143	456,8472	0,4482642	0,5533544	511,1934	2,871147	0	56	1269	408						Untertest2.avi	0	880	547	72	111	1210	302	383	0	Content		1197	297	25847427	474987113
25864	08:43:56.660	00:00:25.864	1552	1274,652	366,685	0,6081864	0,5060796	528,1242	2,822008	0	1303,984	430,9689	0,4481742	0,5532992	511,2404	2,76421	0	56	1289	399						Untertest2.avi	0	880	547	72	111	1210	302	383	0	Content		1217	288	25864051	475003737
25881	08:43:56.677	00:00:25.880	1553	1256,084	391,0449	0,6080517	0,506092	527,7775	2,921122	0	1294,045	443,4746	0,448122	0,5532587	511,2568	2,787342	0	56	1275	417						Untertest2.avi	0	880	547	72	111	1210	302	383	0	Content		1203	306	25880674	475020360
25897	08:43:56.693	00:00:25.897	1554	1267,843	374,9022	0,6084632	0,5060463	529,4415	2,965326	0	1302,794	435,3893	0,4481243	0,5531533	511,2947	2,764893	0	56	1285	405						Untertest2.avi	0	880	547	72	111	1210	302	383	0	Content		1213	294	25897421	475037107
25914	08:43:56.710	00:00:25.914	1555	1273,425	387,0971	0,6080509	0,5062488	529,3401	2,988602	0	1290,929	463,7103	0,4479369	0,5533648	511,3397	2,86488	0	56	1282	425						Untertest2.avi	0	880	547	72	111	1210	302	383	0	Content		1210	314	25914045	475053731
25931	08:43:56.727	00:00:25.930	1556	1308,286	395,7579	0,6063856	0,506429	525,7737	2,953777	0	1351,804	460,9113	0,4475235	0,5534003	511,5933	2,788248	0	57	1330	428						Untertest2.avi	0	880	547	72	111	1263	331	317	0	Content		1258	317	25930670	475070356
25947	08:43:56.743	00:00:25.947	1557	1303,57	425,3341	0,6069638	0,5063867	528,7844	3,04619	0	1375,553	467,5491	0,4475031	0,5531007	511,7268	2,811517	0	57	1340	446						Untertest2.avi	0	880	547	72	111	1263	331	317	0	Content		1268	335	25947291	475086977
25964	08:43:56.760	00:00:25.964	1558	1351,231	402,9351	0,6071753	0,5061609	529,4764	2,933715	0	1353,823	465,9214	0,4476594	0,5527998	511,7964	2,873881	0	57	1353	434						Untertest2.avi	0	880	547	72	111	1263	331	317	0	Content		1281	323	25964041	475103727
25981	08:43:56.777	00:00:25.980	1559	1310,867	398,1753	0,6073002	0,5059732	529,83	2,979294	0	1344,035	469,6861	0,4477037	0,552563	511,7749	2,899916	0	57	1327	434						Untertest2.avi	0	880	547	72	111	1263	331	317	0	Content		1255	323	25980665	475120351
25997	08:43:56.793	00:00:25.997	1560	1315,513	416,8987	0,6072118	0,5058442	529,3694	3,062728	0	1354,3	473,2643	0,4477027	0,5524197	511,7945	2,914837	0	57	1335	445						Untertest2.avi	0	880	547	72	111	1263	331	317	0	Content		1263	334	25997288	475136974
26014	08:43:56.810	00:00:26.013	1561	1311,705	425,0597	0,6073241	0,5057431	529,7398	3,076315	0	1361,444	476,7763	0,4477087	0,5523511	511,8182	2,900332	0	57	1337	451						Untertest2.avi	0	880	547	72	111	1263	331	317	0	Content		1265	340	26013912	475153598
26031	08:43:56.827	00:00:26.030	1562	1328,284	408,0005	0,6072264	0,5058018	529,3848	3,013982	0	1354,953	473,0707	0,4476565	0,552406	511,8251	2,933797	0	57	1342	441						Untertest2.avi	0	880	547	72	111	1263	331	317	0	Content		1270	330	26030659	475170345
26047	08:43:56.843	00:00:26.047	1563	1330,49	402,2888	0,6070253	0,5059009	528,8448	3,05766	0	1364,658	471,6421	0,4475627	0,5525007	511,8911	2,971014	0	57	1348	437						Untertest2.avi	0	880	547	72	111	1263	331	317	0	Content		1276	326	26047282	475186968
26064	08:43:56.860	00:00:26.063	1564	1340,036	391,8159	0,6066403	0,5059552	527,6709	3,039547	0	1348,846	470,5751	0,4473938	0,5525872	511,8804	2,927027	0	57	1344	431						Untertest2.avi	0	880	547	72	111	1263	331	317	0	Content		1272	320	26063907	475203593
26081	08:43:56.877	00:00:26.080	1565	1313,752	410,3619	0,6049864	0,5059153	521,8177	2,999234	0	1337,571	469,8	0,4472362	0,5525514	511,7845	2,983385	0	57	1326	440						Untertest2.avi	0	880	547	72	111	1263	331	317	0	Content		1254	329	26080528	475220214
26097	08:43:56.893	00:00:26.097	1566	1323,15	418,7625	0,6052857	0,5058392	523,3474	3,065245	0	1348,154	468,2697	0,4471118	0,5524815	511,8548	2,980901	0	57	1336	444						Untertest2.avi	0	880	547	72	111	1263	331	317	0	Content		1264	333	26097277	475236963
26114	08:43:56.910	00:00:26.113	1567	1337,219	404,3559	0,6058972	0,5056932	526,2298	3,031848	0	1355,593	471,1252	0,4469749	0,5523462	511,8081	2,979392	0	57	1346	438						Untertest2.avi	0	880	547	72	111	1263	331	317	0	Content		1274	327	26113900	475253586
26131	08:43:56.927	00:00:26.130	1568	1321,602	416,5591	0,6056876	0,5054672	525,794	3,071934	0	1352,749	468,7836	0,4468523	0,5520959	511,838	2,992081	0	57	1337	443						Untertest2.avi	0	880	547	72	111	1263	331	317	0	Content		1265	332	26130525	475270211
26147	08:43:56.943	00:00:26.147	1569	1307,066	432,5579	0,6047971	0,5052606	522,6735	3,13773	0	1360,342	471,3818	0,4467856	0,5518761	511,8184	2,994905	0	57	1334	452						Untertest2.avi	0	880	547	72	111	1263	331	317	0	Content		1262	341	26147158	475286844
26164	08:43:56.960	00:00:26.163	1570	1291,625	417,7605	0,6047083	0,5052378	522,5299	3,112642	0	1360,038	466,9281	0,446746	0,5518113	511,8445	2,989407	0	57	1326	442						Untertest2.avi	0	880	547	72	111	1263	331	317	0	Content		1254	331	26163897	475303583
26181	08:43:56.977	00:00:26.180	1571	-1024	-768	-1	-1	-1	-1	4	1358,603	465,0965	0,446702	0,5519375	511,8786	3,070084	0	57	1359	465						Untertest2.avi	0	880	547	72	111	1263	331	317	0	Content		1287	354	26180518	475320204
26197	08:43:56.993	00:00:26.197	1572	1239,791	428,9649	0,5999216	0,5064102	526,9419	3,194313	0	1347,421	471,0945	0,4466377	0,5521815	511,9032	3,123109	0	57	1294	450						Untertest2.avi	0	880	547	72	111	1263	331	317	0	Content		1222	339	26197155	475336841
26214	08:43:57.010	00:00:26.213	1573	1300,472	418,7396	0,6048371	0,5056934	523,5778	3,164927	0	1350,199	469,9904	0,4465851	0,5524012	511,9428	3,084352	0	57	1325	444						Untertest2.avi	0	880	547	72	111	1263	331	317	0	Content		1253	333	26213763	475353449
26231	08:43:57.027	00:00:26.230	1574	1241,737	437,0828	0,6020806	0,5061666	513,3124	3,139406	0	1345,467	470,3905	0,4464966	0,5524705	511,9174	3,068135	0	57	1294	454						Untertest2.avi	0	880	547	72	111	1263	331	317	0	Content		1222	343	26230512	475370198
26247	08:43:57.043	00:00:26.247	1575	1247,203	416,5537	0,6021532	0,5054637	513,4552	3,133198	0	1332,739	458,8745	0,4466294	0,5519703	511,9373	3,133885	0	58	1290	438						Untertest2.avi	0	880	547	72	111	1194	268	366	0	Content		1218	327	26247177	475386863
26264	08:43:57.060	00:00:26.263	1576	1208,799	385,869	0,6022847	0,504223	513,5311	3,152112	0	1317,803	422,1453	0,4469682	0,5510046	512,1513	3,110715	0	58	1263	404						Untertest2.avi	0	880	547	72	111	1194	268	366	0	Content		1191	293	26263756	475403442
26281	08:43:57.077	00:00:26.280	1577	1223,846	355,9332	0,6020898	0,503684	513,4506	3,151065	0	1319,253	398,1822	0,4467885	0,5504848	512,2012	3,165427	0	58	1272	377						Untertest2.avi	0	880	547	72	111	1194	268	366	0	Content		1200	266	26280507	475420193
26297	08:43:57.093	00:00:26.297	1578	1226,813	340,1489	0,6019858	0,5036575	513,3819	3,106893	0	1315,444	397,5171	0,4466289	0,5504065	512,1809	3,130231	0	58	1271	369						Untertest2.avi	0	880	547	72	111	1194	268	366	0	Content		1199	258	26297141	475436827
26314	08:43:57.110	00:00:26.313	1579	1213,491	366,0224	0,6018533	0,5037462	513,3329	3,23218	0	1320,452	392,8194	0,4463502	0,550563	511,9671	3,145926	0	58	1267	379						Untertest2.avi	0	880	547	72	111	1194	268	366	0	Content		1195	268	26313756	475453442
26330	08:43:57.126	00:00:26.330	1580	1225,776	352,7191	0,6016906	0,5037435	513,3669	3,181362	0	1306,556	396,8825	0,4460892	0,5506131	511,9071	3,167823	0	58	1266	375						Untertest2.avi	0	880	547	72	111	1194	268	366	0	Content		1194	264	26330375	475470061
26347	08:43:57.143	00:00:26.347	1581	1222,995	352,6854	0,6014618	0,5036209	513,2888	3,190233	0	1305,552	403,1976	0,4458605	0,5505245	511,9349	3,17436	0	58	1264	378						Untertest2.avi	0	880	547	72	111	1194	268	366	0	Content		1192	267	26347141	475486827
26364	08:43:57.160	00:00:26.363	1582	1215,958	355,9761	0,601287	0,5034362	513,4766	3,237337	0	1320,066	401,4554	0,445673	0,550359	512,0905	3,211278	0	58	1268	379						Untertest2.avi	0	880	547	72	111	1194	268	366	0	Content		1196	268	26363750	475503436
26380	08:43:57.176	00:00:26.380	1583	1216,69	354,9268	0,6011465	0,5032921	513,4315	3,260105	0	1325,775	395,0751	0,4454624	0,5502228	511,9698	3,148478	0	58	1271	375						Untertest2.avi	0	880	547	72	111	1194	268	366	0	Content		1199	264	26380374	475520060
26397	08:43:57.193	00:00:26.396	1584	1217,545	355,833	0,601034	0,5033942	513,2397	3,228407	0	1318,457	399,7042	0,4453338	0,5502772	511,9282	3,254965	0	58	1268	378						Untertest2.avi	0	880	547	72	111	1194	268	366	0	Content		1196	267	26396995	475536681
26414	08:43:57.210	00:00:26.413	1585	1235,426	360,2463	0,6010212	0,5036432	513,2086	3,238934	0	1327,972	398,5754	0,4452724	0,5504992	511,9036	3,241821	0	58	1282	379						Untertest2.avi	0	880	547	72	111	1194	268	366	0	Content		1210	268	26413743	475553429
26430	08:43:57.226	00:00:26.430	1586	1215,572	364,7831	0,6010166	0,5039216	513,1691	3,277548	0	1314,043	395,3376	0,4452377	0,5508143	511,7881	3,255295	0	58	1265	380						Untertest2.avi	0	880	547	72	111	1194	268	366	0	Content		1193	269	26430367	475570053
26447	08:43:57.243	00:00:26.446	1587	1217,021	367,2726	0,6009869	0,5041171	513,1147	3,29711	0	1315,272	397,3459	0,445181	0,5510412	511,7125	3,195297	0	58	1266	382						Untertest2.avi	0	880	547	72	111	1194	268	366	0	Content		1194	271	26446989	475586675
26464	08:43:57.260	00:00:26.463	1588	1217,306	357,4144	0,600913	0,5042011	513,1646	3,279296	0	1307,692	396,0524	0,4450308	0,551111	511,5417	3,219282	0	58	1262	377						Untertest2.avi	0	880	547	72	111	1194	268	366	0	Content		1190	266	26463611	475603297
26480	08:43:57.276	00:00:26.480	1589	1214,023	363,1435	0,6008081	0,5041621	513,255	3,325215	0	1323,248	393,3106	0,4449056	0,5510439	511,5383	3,252614	0	58	1269	378						Untertest2.avi	0	880	547	72	111	1194	268	366	0	Content		1197	267	26480358	475620044
26497	08:43:57.293	00:00:26.496	1590	1219,752	358,873	0,600759	0,5040968	513,2009	3,273584	0	1313,202	399,5446	0,4448363	0,5509179	511,5218	3,285081	0	58	1266	379						Untertest2.avi	0	880	547	72	111	1194	268	366	0	Content		1194	268	26496983	475636669
26514	08:43:57.310	00:00:26.513	1591	1221,003	358,8389	0,6007233	0,503916	513,1292	3,303266	0	1317,014	398,1155	0,4447891	0,550719	511,456	3,301695	0	58	1269	378						Untertest2.avi	0	880	547	72	111	1194	268	366	0	Content		1197	267	26513605	475653291
26530	08:43:57.326	00:00:26.530	1592	1208,852	363,063	0,6007097	0,5037819	512,8008	3,38331	0	1314,809	395,3631	0,4447434	0,5505013	511,4291	3,291109	0	58	1262	379						Untertest2.avi	0	880	547	72	111	1194	268	366	0	Content		1190	268	26530229	475669915
26547	08:43:57.343	00:00:26.546	1593	1212,037	367,2927	0,6006468	0,5036341	512,6793	3,373914	0	1319,324	395,1693	0,444667	0,5503024	511,4116	3,335808	0	58	1266	381						Untertest2.avi	0	880	547	72	111	1194	268	366	0	Content		1194	270	26546978	475686664
26564	08:43:57.360	00:00:26.563	1594	1208,842	363,5869	0,6007351	0,5034924	512,8637	3,390998	0	1311,997	391,1777	0,4446829	0,5501391	511,3578	3,265687	0	58	1260	377						Untertest2.avi	0	880	547	72	111	1194	268	366	0	Content		1188	266	26563600	475703286
26580	08:43:57.376	00:00:26.580	1595	1172,316	371,9765	0,6012549	0,5032743	513,1837	3,397228	0	1274,701	406,7184	0,4448891	0,5500611	511,5272	3,359825	0	58	1224	389						Untertest2.avi	0	880	547	72	111	1194	268	366	0	Content		1152	278	26580228	475719914
26597	08:43:57.393	00:00:26.596	1596	-1024	-768	-1	-1	-1	-1	4	1274,369	542,8389	0,444511	0,5497366	511,9946	2,674515	0	58	1274	543						Untertest2.avi	0	880	547	72	111	1194	268	366	0	Content		1202	432	26596851	475736537
26614	08:43:57.410	00:00:26.613	1597	-1024	-768	-1	-1	-1	-1	4	-1024	-768	-1	-1	-1	-1	4		0	0						Untertest2.avi	0	880	547	72	111				0	Content		-72	-111	26613599	475753285
26630	08:43:57.426	00:00:26.630	1598	-1024	-768	-1	-1	-1	-1	4	-1024	-768	-1	-1	-1	-1	4		0	0						Untertest2.avi	0	880	547	72	111				0	Content		-72	-111	26630216	475769902
26647	08:43:57.443	00:00:26.646	1599	-1024	-768	-1	-1	-1	-1	4	-1024	-768	-1	-1	-1	-1	4		0	0						Untertest2.avi	0	880	547	72	111				0	Content		-72	-111	26646839	475786525
26663	08:43:57.459	00:00:26.663	1600	-1024	-768	-1	-1	-1	-1	4	-1024	-768	-1	-1	-1	-1	4		0	0						Untertest2.avi	0	880	547	72	111				0	Content		-72	-111	26663465	475803151
26680	08:43:57.476	00:00:26.680	1601	-1024	-768	-1	-1	-1	-1	4	-1024	-768	-1	-1	-1	-1	4		0	0						Untertest2.avi	0	880	547	72	111				0	Content		-72	-111	26680208	475819894
26697	08:43:57.493	00:00:26.696	1602	-1024	-768	-1	-1	-1	-1	4	-1024	-768	-1	-1	-1	-1	4		0	0						Untertest2.avi	0	880	547	72	111				0	Content		-72	-111	26696833	475836519
26713	08:43:57.509	00:00:26.713	1603	-1024	-768	-1	-1	-1	-1	4	-1024	-768	-1	-1	-1	-1	4		0	0						Untertest2.avi	0	880	547	72	111				0	Content		-72	-111	26713456	475853142
26730	08:43:57.526	00:00:26.730	1604	-1024	-768	-1	-1	-1	-1	4	-1024	-768	-1	-1	-1	-1	4		0	0						Untertest2.avi	0	880	547	72	111				0	Content		-72	-111	26730091	475869777
26747	08:43:57.543	00:00:26.746	1605	-1024	-768	-1	-1	-1	-1	4	-1024	-768	-1	-1	-1	-1	4		0	0						Untertest2.avi	0	880	547	72	111				0	Content		-72	-111	26746827	475886513
26763	08:43:57.559	00:00:26.763	1606	-1024	-768	-1	-1	-1	-1	4	-1024	-768	-1	-1	-1	-1	4		0	0						Untertest2.avi	0	880	547	72	111				0	Content		-72	-111	26763447	475903133
26780	08:43:57.576	00:00:26.780	1607	-1024	-768	-1	-1	-1	-1	4	-1024	-768	-1	-1	-1	-1	4		0	0						Untertest2.avi	0	880	547	72	111				0	Content		-72	-111	26780082	475919768
26797	08:43:57.593	00:00:26.796	1608	-1024	-768	-1	-1	-1	-1	4	-1024	-768	-1	-1	-1	-1	4		0	0						Untertest2.avi	0	880	547	72	111				0	Content		-72	-111	26796694	475936380
26813	08:43:57.609	00:00:26.813	1609	-1024	-768	-1	-1	-1	-1	4	-1024	-768	-1	-1	-1	-1	4		0	0						Untertest2.avi	0	880	547	72	111				0	Content		-72	-111	26813443	475953129
26830	08:43:57.626	00:00:26.830	1610	-1024	-768	-1	-1	-1	-1	4	-1024	-768	-1	-1	-1	-1	4		0	0						Untertest2.avi	0	880	547	72	111				0	Content		-72	-111	26830071	475969757
26847	08:43:57.643	00:00:26.846	1611	-1024	-768	-1	-1	-1	-1	4	-1024	-768	-1	-1	-1	-1	4		0	0						Untertest2.avi	0	880	547	72	111				0	Content		-72	-111	26846687	475986373
26863	08:43:57.659	00:00:26.863	1612	-1024	-768	-1	-1	-1	-1	4	-1024	-768	-1	-1	-1	-1	4		0	0						Untertest2.avi	0	880	547	72	111				0	Content		-72	-111	26863433	476003119
26880	08:43:57.676	00:00:26.880	1613	-1024	-768	-1	-1	-1	-1	4	-1024	-768	-1	-1	-1	-1	4		0	0						Untertest2.avi	0	880	547	72	111				0	Content		-72	-111	26880059	476019745
26897	08:43:57.693	00:00:26.896	1614	-1024	-768	-1	-1	-1	-1	4	-1024	-768	-1	-1	-1	-1	4		0	0						Untertest2.avi	0	880	547	72	111				0	Content		-72	-111	26896680	476036366
26913	08:43:57.709	00:00:26.913	1615	-1024	-768	-1	-1	-1	-1	4	-1024	-768	-1	-1	-1	-1	4		0	0						Untertest2.avi	0	880	547	72	111				0	Content		-72	-111	26913301	476052987
26930	08:43:57.726	00:00:26.930	1616	-1024	-768	-1	-1	-1	-1	4	-1024	-768	-1	-1	-1	-1	4		0	0						Untertest2.avi	0	880	547	72	111				0	Content		-72	-111	26930053	476069739
26947	08:43:57.743	00:00:26.946	1617	-1024	-768	-1	-1	-1	-1	4	-1024	-768	-1	-1	-1	-1	4		0	0						Untertest2.avi	0	880	547	72	111				0	Content		-72	-111	26946670	476086356
26963	08:43:57.759	00:00:26.963	1618	-1024	-768	-1	-1	-1	-1	4	-1024	-768	-1	-1	-1	-1	4		0	0						Untertest2.avi	0	880	547	72	111				0	Content		-72	-111	26963292	476102978
26980	08:43:57.776	00:00:26.980	1619	-1024	-768	-1	-1	-1	-1	4	-1024	-768	-1	-1	-1	-1	4		0	0						Untertest2.avi	0	880	547	72	111				0	Content		-72	-111	26980036	476119722
26997	08:43:57.793	00:00:26.996	1620	-1024	-768	-1	-1	-1	-1	4	-1024	-768	-1	-1	-1	-1	4		0	0						Untertest2.avi	0	880	547	72	111				0	Content		-72	-111	26996657	476136343
27014	08:43:57.810	00:00:27.013	1621	-1024	-768	-1	-1	-1	-1	4	-1024	-768	-1	-1	-1	-1	4		0	0						Untertest2.avi	0	880	547	72	111				0	Content		-72	-111	27013725	476153411
27031	08:43:57.827	00:00:27.031	1622	-1024	-768	-1	-1	-1	-1	4	-1024	-768	-1	-1	-1	-1	4		0	0						Untertest2.avi	0	880	547	72	111				0	Content		-72	-111	27031098	476170784
27048	08:43:57.844	00:00:27.048	1623	-1024	-768	-1	-1	-1	-1	4	-1024	-768	-1	-1	-1	-1	4		0	0						Untertest2.avi	0	880	547	72	111				0	Content		-72	-111	27048344	476188030
27063	08:43:57.859	00:00:27.063	1624	-1024	-768	-1	-1	-1	-1	4	-1024	-768	-1	-1	-1	-1	4		0	0						Untertest2.avi	0	880	547	72	111				0	Content		-72	-111	27063269	476202955
27080	08:43:57.876	00:00:27.079	1625	-1024	-768	-1	-1	-1	-1	4	-1024	-768	-1	-1	-1	-1	4		0	0						Untertest2.avi	0	880	547	72	111				0	Content		-72	-111	27079895	476219581
27097	08:43:57.893	00:00:27.096	1626	-1024	-768	-1	-1	-1	-1	4	-1024	-768	-1	-1	-1	-1	4		0	0						Untertest2.avi	0	880	547	72	111				0	Content		-72	-111	27096640	476236326
27113	08:43:57.909	00:00:27.113	1627	-1024	-768	-1	-1	-1	-1	4	-1024	-768	-1	-1	-1	-1	4		0	0						Untertest2.avi	0	880	547	72	111				0	Content		-72	-111	27113261	476252947
27130	08:43:57.926	00:00:27.129	1628	-1024	-768	-1	-1	-1	-1	4	-1024	-768	-1	-1	-1	-1	4		0	0						Untertest2.avi	0	880	547	72	111				0	Content		-72	-111	27129881	476269567
27147	08:43:57.943	00:00:27.146	1629	-1024	-768	-1	-1	-1	-1	4	-1024	-768	-1	-1	-1	-1	4		0	0						Untertest2.avi	0	880	547	72	111				0	Content		-72	-111	27146504	476286190
27164	08:43:57.960	00:00:27.163	1630	-1024	-768	-1	-1	-1	-1	4	-1024	-768	-1	-1	-1	-1	4		0	0						Untertest2.avi	0	880	547	72	111				0	Content		-72	-111	27163696	476303382
27181	08:43:57.977	00:00:27.180	1631	-1024	-768	-1	-1	-1	-1	4	-1024	-768	-1	-1	-1	-1	4		0	0						Untertest2.avi	0	880	547	72	111				0	Content		-72	-111	27180957	476320643
27198	08:43:57.994	00:00:27.198	1632	-1024	-768	-1	-1	-1	-1	4	-1024	-768	-1	-1	-1	-1	4		0	0						Untertest2.avi	0	880	547	72	111				0	Content		-72	-111	27198314	476338000
27213	08:43:58.009	00:00:27.213	1633	-1024	-768	-1	-1	-1	-1	4	-1024	-768	-1	-1	-1	-1	4		0	0						Untertest2.avi	0	880	547	72	111				0	Content		-72	-111	27213118	476352804
27230	08:43:58.026	00:00:27.229	1634	-1024	-768	-1	-1	-1	-1	4	-1024	-768	-1	-1	-1	-1	4		0	0						Untertest2.avi	0	880	547	72	111				0	Content		-72	-111	27229866	476369552
27246	08:43:58.042	00:00:27.246	1635	-1024	-768	-1	-1	-1	-1	4	-1024	-768	-1	-1	-1	-1	4		0	0						Untertest2.avi	0	880	547	72	111				0	Content		-72	-111	27246486	476386172
27263	08:43:58.059	00:00:27.263	1636	-1024	-768	-1	-1	-1	-1	4	-1024	-768	-1	-1	-1	-1	4		0	0						Untertest2.avi	0	880	547	72	111				0	Content		-72	-111	27263108	476402794
27280	08:43:58.076	00:00:27.279	1637	-1024	-768	-1	-1	-1	-1	4	-1024	-768	-1	-1	-1	-1	4		0	0						Untertest2.avi	0	880	547	72	111				0	Content		-72	-111	27279731	476419417
27296	08:43:58.092	00:00:27.296	1638	-1024	-768	-1	-1	-1	-1	4	-1024	-768	-1	-1	-1	-1	4		0	0						Untertest2.avi	0	880	547	72	111				0	Content		-72	-111	27296356	476436042
27314	08:43:58.110	00:00:27.313	1639	-1024	-768	-1	-1	-1	-1	4	-1024	-768	-1	-1	-1	-1	4		0	0						Untertest2.avi	0	880	547	72	111				0	Content		-72	-111	27313544	476453230
27330	08:43:58.126	00:00:27.329	1640	-1024	-768	-1	-1	-1	-1	4	-1024	-768	-1	-1	-1	-1	4		0	0						Untertest2.avi	0	880	547	72	111				0	Content		-72	-111	27329721	476469407
27346	08:43:58.142	00:00:27.346	1641	-1024	-768	-1	-1	-1	-1	4	-1024	-768	-1	-1	-1	-1	4		0	0						Untertest2.avi	0	880	547	72	111				0	Content		-72	-111	27346347	476486033
27363	08:43:58.159	00:00:27.362	1642	-1024	-768	-1	-1	-1	-1	4	-1024	-768	-1	-1	-1	-1	4		0	0						Untertest2.avi	0	880	547	72	111				0	Content		-72	-111	27362968	476502654
27380	08:43:58.176	00:00:27.379	1643	-1024	-768	-1	-1	-1	-1	4	-1024	-768	-1	-1	-1	-1	4		0	0						Untertest2.avi	0	880	547	72	111				0	Content		-72	-111	27379592	476519278
27396	08:43:58.192	00:00:27.396	1644	1259,432	441,8969	0,520583	0,5295163	530,3262	3,518584	3	1212,121	463,8621	0,5203998	0,5295591	507,633	3,373301	3		0	0						Untertest2.avi	0	880	547	72	111				0	Content		-72	-111	27396340	476536026
27413	08:43:58.209	00:00:27.412	1645	1271,203	444,7082	0,5205842	0,5295069	530,7543	3,50001	3	1215,878	468,0363	0,5203367	0,5295523	506,8505	3,346997	3		0	0						Untertest2.avi	0	880	547	72	111				0	Content		-72	-111	27412966	476552652
27430	08:43:58.226	00:00:27.429	1646	1239,585	430,6548	0,6026021	0,5062605	530,2776	3,520284	0	1266,138	479,8543	0,4427854	0,5525531	512,5824	3,345024	0	59	1253	455						Untertest2.avi	0	880	547	72	111	1183	342	233	0	Content		1181	344	27429589	476569275
27446	08:43:58.242	00:00:27.446	1647	1244,024	426,5938	0,6025893	0,506237	529,9579	3,488859	0	1265,243	477,4759	0,4428604	0,5525467	512,6071	3,348921	0	59	1255	452						Untertest2.avi	0	880	547	72	111	1183	342	233	0	Content		1183	341	27446211	476585897
27463	08:43:58.259	00:00:27.462	1648	1267,008	424,3069	0,6037074	0,5062395	534,0359	3,55019	0	1267,028	478,679	0,4430184	0,5525436	512,7849	3,327274	0	59	1267	451						Untertest2.avi	0	880	547	72	111	1183	342	233	0	Content		1195	340	27462961	476602647
27480	08:43:58.276	00:00:27.479	1649	1239,729	431,3089	0,6029761	0,5063524	530,6002	3,489564	0	1275,189	478,5556	0,4431305	0,5526452	512,7706	3,319493	0	59	1257	455						Untertest2.avi	0	880	547	72	111	1183	342	233	0	Content		1185	344	27479582	476619268
27496	08:43:58.292	00:00:27.496	1650	1244,469	432,6721	0,603087	0,5065789	530,7429	3,51352	0	1265,067	483,3209	0,4432049	0,5528514	512,8021	3,293544	0	59	1255	458						Untertest2.avi	0	880	547	72	111	1183	342	233	0	Content		1183	347	27496206	476635892
27513	08:43:58.309	00:00:27.512	1651	1241,98	424,3908	0,6034172	0,5068067	531,8293	3,526475	0	1263,063	477,8818	0,4432981	0,5530577	512,7874	3,313297	0	59	1253	451						Untertest2.avi	0	880	547	72	111	1183	342	233	0	Content		1181	340	27512828	476652514
27530	08:43:58.326	00:00:27.529	1652	1261,917	425,8114	0,6033238	0,5069404	531,2343	3,40932	0	1271,668	479,9637	0,4433825	0,5532121	512,8693	3,316546	0	59	1267	453						Untertest2.avi	0	880	547	72	111	1183	342	233	0	Content		1195	342	27529580	476669266
27546	08:43:58.342	00:00:27.546	1653	1256,974	427,1151	0,6035395	0,5069441	531,9598	3,413009	0	1265,652	482,6694	0,44345	0,5532823	513,004	3,327754	0	59	1261	455						Untertest2.avi	0	880	547	72	111	1183	342	233	0	Content		1189	344	27546201	476685887
27563	08:43:58.359	00:00:27.562	1654	1262,008	436,7772	0,6036735	0,5069429	532,5302	3,514246	0	1276,088	481,5492	0,4434689	0,5532593	513,0247	3,28099	0	59	1269	459						Untertest2.avi	0	880	547	72	111	1183	342	233	0	Content		1197	348	27562825	476702511
27580	08:43:58.376	00:00:27.579	1655	1245,188	426,0854	0,6037952	0,5069437	533,0755	3,46267	0	1270,228	477,1235	0,4434751	0,5532243	513,0903	3,272498	0	59	1258	452						Untertest2.avi	0	880	547	72	111	1183	342	233	0	Content		1186	341	27579571	476719257
27596	08:43:58.392	00:00:27.596	1656	1248,938	415,6198	0,6038612	0,5068422	533,1694	3,507237	0	1271,868	475,6653	0,4435595	0,5530537	513,1547	3,269306	0	59	1260	446						Untertest2.avi	0	880	547	72	111	1183	342	233	0	Content		1188	335	27596197	476735883
27613	08:43:58.409	00:00:27.612	1657	1246,641	425,6454	0,6038559	0,5067303	532,9385	3,542491	0	1263,85	482,3531	0,4436546	0,55291	513,1302	3,303322	0	59	1255	454						Untertest2.avi	0	880	547	72	111	1183	342	233	0	Content		1183	343	27612818	476752504
27629	08:43:58.425	00:00:27.629	1658	1240,15	432,0175	0,6040342	0,5066874	533,2007	3,495573	0	1265,371	481,7576	0,4437684	0,5529136	513,2571	3,34068	0	59	1253	457						Untertest2.avi	0	880	547	72	111	1183	342	233	0	Content		1181	346	27629443	476769129
27646	08:43:58.442	00:00:27.646	1659	1213,921	414,8624	0,6025319	0,5061758	525,2607	3,441148	0	1234,465	469,2551	0,4442922	0,5524727	513,2551	3,266977	0	59	1224	442						Untertest2.avi	0	880	547	72	111	1183	342	233	0	Content		1152	331	27646190	476785876
27663	08:43:58.459	00:00:27.662	1660	1111,183	346,2394	0,6053531	0,5042353	530,2109	3,436681	0	1121,999	409,3114	0,4461119	0,5507779	513,1852	3,284859	0	60	1117	378						Untertest2.avi	0	880	547	72	111	926	233	683	0	Content		1045	267	27662813	476802499
27679	08:43:58.475	00:00:27.679	1661	1037,865	292,9627	0,6060138	0,5029123	528,533	3,426667	0	1079,811	328,8151	0,4473669	0,5497589	513,1831	3,110217	0	60	1059	311						Untertest2.avi	0	880	547	72	111	926	233	683	0	Content		987	200	27679434	476819120
27696	08:43:58.492	00:00:27.696	1662	982,209	255,6415	0,6071846	0,5027352	531,8992	3,420352	0	996,1257	296,687	0,4476816	0,5495825	513,0863	3,044214	0	60	989	276						Untertest2.avi	0	880	547	72	111	926	233	683	0	Content		917	165	27696059	476835745
27713	08:43:58.509	00:00:27.712	1663	-1024	-768	-1	-1	-1	-1	4	-1024	-768	-1	-1	-1	-1	4	60	0	0						Untertest2.avi	0	880	547	72	111	926	233	683	0	Content		-72	-111	27712806	476852492
27729	08:43:58.525	00:00:27.729	1664	965,3407	326,8755	0,6029435	0,5035917	515,0373	3,413558	0	1038,047	352,6496	0,4476392	0,5501112	513,1462	3,307533	0	60	1002	340						Untertest2.avi	0	880	547	72	111	926	233	683	0	Content		930	229	27729429	476869115
27746	08:43:58.542	00:00:27.746	1665	970,139	322,6784	0,6030266	0,5036822	515,088	3,38148	0	1029,459	356,9135	0,4475988	0,5501951	513,0382	3,33338	0	60	1000	340						Untertest2.avi	0	880	547	72	111	926	233	683	0	Content		928	229	27746055	476885741
27763	08:43:58.559	00:00:27.762	1666	963,736	313,8353	0,6032408	0,5037607	514,9288	3,352571	0	1000,052	366,1406	0,4476511	0,5502047	512,9941	3,356952	0	60	982	340						Untertest2.avi	0	880	547	72	111	926	233	683	0	Content		910	229	27762677	476902363
27779	08:43:58.575	00:00:27.779	1667	964,0069	329,0207	0,603054	0,5037402	515,0425	3,447387	0	1036,199	350,9813	0,4474988	0,5502455	513,0878	3,381048	0	60	1000	340						Untertest2.avi	0	880	547	72	111	926	233	683	0	Content		928	229	27779427	476919113
27796	08:43:58.592	00:00:27.796	1668	971,3881	330,8352	0,6030957	0,5037902	514,8506	3,42868	0	1031,763	350,3482	0,4474587	0,5502861	513,0531	3,360215	0	60	1002	341						Untertest2.avi	0	880	547	72	111	926	233	683	0	Content		930	230	27796052	476935738
27813	08:43:58.609	00:00:27.812	1669	973,7106	333,0537	0,6030732	0,5038819	514,7729	3,461303	0	1033,28	354,8274	0,4474242	0,550311	513,0416	3,408675	0	60	1003	344						Untertest2.avi	0	880	547	72	111	926	233	683	0	Content		931	233	27812674	476952360
27829	08:43:58.625	00:00:27.829	1670	965,9054	325,8774	0,6030392	0,5039291	514,7156	3,452689	0	1031,622	354,7286	0,4473459	0,5503573	512,8828	3,40229	0	60	999	340						Untertest2.avi	0	880	547	72	111	926	233	683	0	Content		927	229	27829298	476968984
27846	08:43:58.642	00:00:27.846	1671	973,001	325,2024	0,6029902	0,5040504	514,6907	3,487297	0	1032,614	357,5278	0,4472394	0,5504662	512,9415	3,439134	0	60	1003	341						Untertest2.avi	0	880	547	72	111	926	233	683	0	Content		931	230	27846048	476985734
27863	08:43:58.659	00:00:27.862	1672	971,5609	326,6525	0,6029062	0,5042765	514,8024	3,512044	0	1035,757	355,4105	0,4471418	0,550678	512,9	3,396871	0	60	1004	341						Untertest2.avi	0	880	547	72	111	926	233	683	0	Content		932	230	27862668	477002354
27879	08:43:58.675	00:00:27.879	1673	971,832	326,9733	0,6028691	0,5044264	514,7843	3,521382	0	1024,881	354,7812	0,447066	0,5509179	512,8679	3,473604	0	60	998	341						Untertest2.avi	0	880	547	72	111	926	233	683	0	Content		926	230	27879293	477018979
27896	08:43:58.692	00:00:27.895	1674	966,5292	327,4423	0,6028637	0,5044861	514,7299	3,555861	0	1038,382	350,6175	0,4470374	0,5509804	512,819	3,445207	0	60	1002	339						Untertest2.avi	0	880	547	72	111	926	233	683	0	Content		930	228	27895917	477035603
27913	08:43:58.709	00:00:27.912	1675	977,0831	327,5888	0,6028885	0,5044704	514,7077	3,549353	0	1028,43	365,2914	0,447038	0,5509781	512,7667	3,565601	0	60	1003	346						Untertest2.avi	0	880	547	72	111	926	233	683	0	Content		931	235	27912663	477052349
27929	08:43:58.725	00:00:27.929	1676	970,2277	329,0199	0,6029464	0,5044687	514,6826	3,591366	0	1026,304	359,2657	0,4470675	0,550999	512,7015	3,518138	0	60	998	344						Untertest2.avi	0	880	547	72	111	926	233	683	0	Content		926	233	27929286	477068972
27946	08:43:58.742	00:00:27.945	1677	967,7519	326,7744	0,6030712	0,504489	514,6599	3,57324	0	1031,302	358,5104	0,447139	0,5510639	512,6245	3,547007	0	60	1000	343						Untertest2.avi	0	880	547	72	111	926	233	683	0	Content		928	232	27945911	477085597
27963	08:43:58.759	00:00:27.962	1678	961,9457	329,7959	0,6031781	0,5045329	514,4087	3,627037	0	1028,232	361,1513	0,4472159	0,551075	512,4252	3,521814	0	60	995	345						Untertest2.avi	0	880	547	72	111	926	233	683	0	Content		923	234	27962534	477102220
27979	08:43:58.775	00:00:27.979	1679	974,8182	331,6544	0,6032392	0,5045622	514,338	3,531344	0	1024,566	359,288	0,4472432	0,5510727	512,3931	3,546806	0	60	1000	345						Untertest2.avi	0	880	547	72	111	926	233	683	0	Content		928	234	27979281	477118967
27996	08:43:58.792	00:00:27.995	1680	962,1409	335,348	0,6032878	0,5045538	514,2717	3,533533	0	1028,538	360,1302	0,4472595	0,5510579	512,3264	3,503368	0	60	995	348						Untertest2.avi	0	880	547	72	111	926	233	683	0	Content		923	237	27995907	477135593
28013	08:43:58.809	00:00:28.012	1681	963,4991	328,5063	0,6033249	0,5045401	514,2066	3,527615	0	1032,87	362,9773	0,4472784	0,551036	512,2764	3,483084	0	60	998	346						Untertest2.avi	0	880	547	72	111	926	233	683	0	Content		926	235	28012529	477152215
28029	08:43:58.825	00:00:28.029	1682	971,2615	327,3236	0,6034181	0,5044666	514,1967	3,448087	0	1030,014	362,7108	0,4473073	0,5509385	512,2046	3,413923	0	60	1001	345						Untertest2.avi	0	880	547	72	111	926	233	683	0	Content		929	234	28029152	477168838
28046	08:43:58.842	00:00:28.045	1683	958,3257	338,6719	0,6034905	0,5043617	513,9807	3,471484	0	1021,792	366,4633	0,4473349	0,5507947	512,1342	3,389694	0	60	990	353						Untertest2.avi	0	880	547	72	111	926	233	683	0	Content		918	242	28045898	477185584
28063	08:43:58.859	00:00:28.062	1684	962,9329	340,1876	0,6035279	0,5041515	513,8848	3,439679	0	1025,176	358,292	0,4473631	0,550635	512,0273	3,321274	0	60	994	349						Untertest2.avi	0	880	547	72	111	926	233	683	0	Content		922	238	28062522	477202208
28079	08:43:58.875	00:00:28.079	1685	969,4197	326,5658	0,6035258	0,5039363	513,8261	3,357367	0	1032,172	358,235	0,4473216	0,5503857	512,0215	3,281266	0	60	1001	342						Untertest2.avi	0	880	547	72	111	926	233	683	0	Content		929	231	28079146	477218832
28096	08:43:58.892	00:00:28.095	1686	969,7368	332,0042	0,6034773	0,5036286	513,7958	3,330744	0	1025,807	355,651	0,447266	0,5501833	511,9873	3,238192	0	60	998	344						Untertest2.avi	0	880	547	72	111	926	233	683	0	Content		926	233	28095770	477235456
28113	08:43:58.909	00:00:28.112	1687	973,0028	323,6788	0,6033916	0,5033273	513,7889	3,269084	0	1028,646	355,7312	0,4471958	0,5497974	511,9253	3,201411	0	60	1001	340						Untertest2.avi	0	880	547	72	111	926	233	683	0	Content		929	229	28112516	477252202
28129	08:43:58.925	00:00:28.129	1688	976,6501	329,8181	0,6032866	0,5031465	513,7004	3,252438	0	1036,835	352,4337	0,447069	0,5496055	511,7864	3,184156	0	60	1007	341						Untertest2.avi	0	880	547	72	111	926	233	683	0	Content		935	230	28129139	477268825
28146	08:43:58.942	00:00:28.145	1689	966,4427	327,7962	0,6031172	0,5029399	513,718	3,223817	0	1029,422	354,1473	0,4468671	0,5494968	511,9397	3,177667	0	60	998	341						Untertest2.avi	0	880	547	72	111	926	233	683	0	Content		926	230	28145762	477285448
28163	08:43:58.959	00:00:28.162	1690	973,014	338,1199	0,6029482	0,5028288	513,6271	3,213173	0	1019,157	366,9753	0,446695	0,5493596	511,7452	3,161344	0	60	996	353						Untertest2.avi	0	880	547	72	111	926	233	683	0	Content		924	242	28162511	477302197
28179	08:43:58.975	00:00:28.179	1691	953,8486	338,1182	0,6027771	0,5027584	513,8264	3,250759	0	1029,353	352,8052	0,4465203	0,5492838	511,8869	3,137295	0	60	992	345						Untertest2.avi	0	880	547	72	111	926	233	683	0	Content		920	234	28179132	477318818
28196	08:43:58.992	00:00:28.195	1692	974,6601	327,7628	0,6026842	0,5026767	513,5464	3,179956	0	1023,423	361,0677	0,4463837	0,5492589	511,8	3,103166	0	60	999	344						Untertest2.avi	0	880	547	72	111	926	233	683	0	Content		927	233	28195754	477335440
28212	08:43:59.008	00:00:28.212	1693	964,5524	327,6385	0,6025935	0,502534	513,7518	3,159792	0	1026,557	363,5982	0,4463	0,5491508	511,8634	3,096298	0	60	996	346						Untertest2.avi	0	880	547	72	111	926	233	683	0	Content		924	235	28212380	477352066
28229	08:43:59.025	00:00:28.229	1694	966,7357	328,1588	0,6025591	0,5023891	513,7	3,118063	0	1018,357	368,654	0,4462601	0,5489935	511,853	3,103749	0	60	993	348						Untertest2.avi	0	880	547	72	111	926	233	683	0	Content		921	237	28229127	477368813
28246	08:43:59.042	00:00:28.245	1695	967,4072	331,9061	0,6025773	0,5022454	513,6841	3,128265	0	1027,554	360,5054	0,4462767	0,5489477	511,8338	3,044312	0	60	997	346						Untertest2.avi	0	880	547	72	111	926	233	683	0	Content		925	235	28245749	477385435
28262	08:43:59.058	00:00:28.262	1696	962,7697	332,843	0,6026632	0,5021841	513,484	3,092819	0	1018,644	370,1704	0,4463307	0,5489076	511,8257	3,063882	0	60	991	352						Untertest2.avi	0	880	547	72	111	926	233	683	0	Content		919	241	28262372	477402058
28279	08:43:59.075	00:00:28.278	1697	962,3813	331,5398	0,6027144	0,5021763	513,5229	3,103049	0	1016,466	365,3723	0,4463864	0,5489047	511,8305	3,028369	0	60	989	348						Untertest2.avi	0	880	547	72	111	926	233	683	0	Content		917	237	28278995	477418681
28296	08:43:59.092	00:00:28.295	1698	960,552	332,0905	0,602774	0,5021941	513,6439	3,074295	0	1021,026	369,6292	0,4464199	0,5488765	511,7368	3,024592	0	60	991	351						Untertest2.avi	0	880	547	72	111	926	233	683	0	Content		919	240	28295749	477435435
28312	08:43:59.108	00:00:28.312	1699	970,0244	326,4227	0,6027644	0,502185	513,7186	3,040306	0	1028,146	361,0447	0,4464256	0,5488407	511,7413	2,987917	0	60	999	344						Untertest2.avi	0	880	547	72	111	926	233	683	0	Content		927	233	28312365	477452051
28329	08:43:59.125	00:00:28.328	1700	920,9534	309,504	0,6035153	0,5015891	513,6717	3,052181	0	986,9089	341,1565	0,4472572	0,5482774	511,8657	2,92084	0	60	954	325						Untertest2.avi	0	880	547	72	111	926	233	683	0	Content		882	214	28328992	477468678
28346	08:43:59.142	00:00:28.345	1701	854,3271	284,6797	0,6049826	0,5003695	513,8496	3,019681	0	908,1212	325,7275	0,4487873	0,5473825	511,8973	2,987137	0	61	881	305						Untertest2.avi	0	880	547	72	111	765	177	450	0	Content		809	194	28345623	477485309
28362	08:43:59.158	00:00:28.362	1702	813,0591	261,9532	0,6056615	0,4996362	513,994	3,009695	0	870,457	314,3328	0,4494185	0,5468958	511,8628	3,010624	0	61	842	288						Untertest2.avi	0	880	547	72	111	765	177	450	0	Content		770	177	28362360	477502046
28379	08:43:59.175	00:00:28.378	1703	803,1359	271,8798	0,6058583	0,4994619	513,8126	3,062839	0	868,1583	308,2127	0,4495695	0,5466743	511,8972	2,925306	0	61	836	290						Untertest2.avi	0	880	547	72	111	765	177	450	0	Content		764	179	28378986	477518672
28396	08:43:59.192	00:00:28.395	1704	812,8799	274,9566	0,6058791	0,4994428	513,7674	3,011339	0	868,2491	301,2554	0,4495337	0,5466064	511,8928	2,89106	0	61	841	288						Untertest2.avi	0	880	547	72	111	765	177	450	0	Content		769	177	28395608	477535294
28412	08:43:59.208	00:00:28.412	1705	811,1389	270,3375	0,6058815	0,4993986	513,7386	2,989477	0	871,8175	298,8649	0,4494725	0,5465485	511,7573	2,887912	0	61	841	285						Untertest2.avi	0	880	547	72	111	765	177	450	0	Content		769	174	28412231	477551917
28429	08:43:59.225	00:00:28.428	1706	809,1204	267,9427	0,6058531	0,4993966	513,753	3,011167	0	855,0113	317,7435	0,449347	0,5465497	511,8056	2,975054	0	61	832	293						Untertest2.avi	0	880	547	72	111	765	177	450	0	Content		760	182	28428978	477568664
28446	08:43:59.242	00:00:28.445	1707	806,7864	271,2626	0,605836	0,4994246	513,7504	3,040247	0	866,5303	294,6552	0,4492975	0,5466565	511,8612	2,837491	0	61	837	283						Untertest2.avi	0	880	547	72	111	765	177	450	0	Content		765	172	28445603	477585289
28462	08:43:59.258	00:00:28.462	1708	808,8345	267,6795	0,6058827	0,4995881	513,7543	2,975696	0	862,926	293,9203	0,4493281	0,5468766	511,9162	2,885255	0	61	836	281						Untertest2.avi	0	880	547	72	111	765	177	450	0	Content		764	170	28462227	477601913
28479	08:43:59.275	00:00:28.478	1709	811,0546	268,1451	0,605993	0,4996996	513,5685	2,992296	0	862,4482	289,3802	0,4493786	0,5470304	511,8882	2,869112	0	61	837	279						Untertest2.avi	0	880	547	72	111	765	177	450	0	Content		765	168	28478849	477618535
28496	08:43:59.292	00:00:28.495	1710	803,5644	271,389	0,606038	0,4996725	513,8952	3,007706	0	858,1626	307,8671	0,4494492	0,5470269	511,7523	2,899336	0	61	831	290						Untertest2.avi	0	880	547	72	111	765	177	450	0	Content		759	179	28495597	477635283
28512	08:43:59.308	00:00:28.512	1711	805,5072	268,8088	0,6060761	0,4995585	513,9192	2,954299	0	865,1659	299,5588	0,4494491	0,5468996	511,9167	2,861491	0	61	835	284						Untertest2.avi	0	880	547	72	111	765	177	450	0	Content		763	173	28512219	477651905
28529	08:43:59.325	00:00:28.528	1712	809,0598	263,6915	0,6061337	0,4994147	513,7775	2,972916	0	859,9728	304,071	0,4494907	0,5467201	512,058	2,878016	0	61	835	284						Untertest2.avi	0	880	547	72	111	765	177	450	0	Content		763	173	28528843	477668529
28545	08:43:59.341	00:00:28.545	1713	814,141	267,6881	0,6061253	0,4992397	513,7679	2,931971	0	871,7745	299,6166	0,4494824	0,5465279	511,8324	2,846402	0	61	843	284						Untertest2.avi	0	880	547	72	111	765	177	450	0	Content		771	173	28545467	477685153
28562	08:43:59.358	00:00:28.562	1714	816,1699	263,8416	0,6061127	0,4991135	513,7603	2,983624	0	861,8354	306,8999	0,4494583	0,5463606	511,8541	2,880162	0	61	839	285						Untertest2.avi	0	880	547	72	111	765	177	450	0	Content		767	174	28562215	477701901
28579	08:43:59.375	00:00:28.578	1715	819,4191	258,9092	0,6061202	0,4990067	513,8138	2,928728	0	868,6572	304,0146	0,4494496	0,5462628	511,8772	2,839149	0	61	844	281						Untertest2.avi	0	880	547	72	111	765	177	450	0	Content		772	170	28578837	477718523
28595	08:43:59.391	00:00:28.595	1716	807,3652	270,7959	0,6061671	0,4990452	513,8445	2,959682	0	870,1801	289,6836	0,4494893	0,5462945	511,907	2,815062	0	61	839	280						Untertest2.avi	0	880	547	72	111	765	177	450	0	Content		767	169	28595460	477735146
28612	08:43:59.408	00:00:28.612	1717	809,7196	264,5244	0,6062828	0,4992048	513,9467	2,927941	0	857,033	322,5993	0,4496053	0,5464411	512,0698	2,915318	0	61	833	294						Untertest2.avi	0	880	547	72	111	765	177	450	0	Content		761	183	28612084	477751770
28629	08:43:59.425	00:00:28.628	1718	813,8175	287,0909	0,6064721	0,4994045	513,6099	2,992121	0	853,7377	306,8383	0,4497671	0,5466859	512,1458	2,867759	0	61	834	297						Untertest2.avi	0	880	547	72	111	765	177	450	0	Content		762	186	28628831	477768517
28645	08:43:59.441	00:00:28.645	1719	816,7764	273,9233	0,6066061	0,4993921	513,789	2,934437	0	873,7298	299,5056	0,4499324	0,5466426	512,2928	2,813618	0	61	845	287						Untertest2.avi	0	880	547	72	111	765	177	450	0	Content		773	176	28645454	477785140
28662	08:43:59.458	00:00:28.662	1720	815,6589	279,8173	0,6067298	0,4991714	513,9276	2,966485	0	863,0946	308,1379	0,4500729	0,5463977	512,2201	2,888564	0	61	839	294						Untertest2.avi	0	880	547	72	111	765	177	450	0	Content		767	183	28662078	477801764
28679	08:43:59.475	00:00:28.678	1721	810,8286	268,0925	0,6068447	0,4988306	513,879	2,948544	0	861,9692	304,8747	0,450181	0,546177	512,3303	2,904304	0	61	836	286						Untertest2.avi	0	880	547	72	111	765	177	450	0	Content		764	175	28678716	477818402
28695	08:43:59.491	00:00:28.695	1722	819,1729	272,3585	0,606966	0,4985541	513,661	2,96753	0	862,1257	301,6348	0,4502595	0,5458694	512,291	2,855654	0	61	841	287						Untertest2.avi	0	880	547	72	111	765	177	450	0	Content		769	176	28695449	477835135
28712	08:43:59.508	00:00:28.712	1723	811,3425	280,1396	0,6070329	0,4983899	513,8206	2,969795	0	857,0514	300,6954	0,4503087	0,5457584	512,2736	2,855047	0	61	834	290						Untertest2.avi	0	880	547	72	111	765	177	450	0	Content		762	179	28712072	477851758
28729	08:43:59.525	00:00:28.728	1724	811,6205	278,0629	0,6070823	0,4984529	513,8444	2,948112	0	859,8107	311,2623	0,4503833	0,5457817	512,386	2,844822	0	61	836	295						Untertest2.avi	0	880	547	72	111	765	177	450	0	Content		764	184	28728704	477868390
28745	08:43:59.541	00:00:28.745	1725	808,6772	273,3553	0,607167	0,4986244	513,8871	2,962612	0	861,2066	303,5297	0,4504582	0,5459289	512,324	2,892887	0	61	835	288						Untertest2.avi	0	880	547	72	111	765	177	450	0	Content		763	177	28745320	477885006
28762	08:43:59.558	00:00:28.762	1726	813,2689	264,8477	0,6071504	0,498644	513,9129	2,955971	0	865,446	312,1075	0,4504436	0,5460063	512,383	2,91153	0	61	839	288						Untertest2.avi	0	880	547	72	111	765	177	450	0	Content		767	177	28762067	477901753
28779	08:43:59.575	00:00:28.778	1727	779,0342	274,3221	0,605612	0,4987554	514,2426	2,964018	0	839,6911	327,7436	0,4492279	0,5461931	512,5915	2,957776	0	61	809	301						Untertest2.avi	0	880	547	72	111	765	177	450	0	Content		737	190	28778700	477918386
28795	08:43:59.591	00:00:28.795	1728	972,0077	282,4892	0,6037917	0,4994675	514,006	3,050569	0	1066,92	312,1422	0,4478874	0,5465246	512,942	2,850945	0	62	1019	297						Untertest2.avi	0	880	547	72	111	1065	201	300	0	Content		947	186	28795314	477935000
28812	08:43:59.608	00:00:28.811	1729	1058,478	275,1121	0,6028041	0,500257	514,0153	2,911149	0	1119,451	319,4618	0,4472044	0,5470229	513,0521	2,867314	0	62	1089	297						Untertest2.avi	0	880	547	72	111	1065	201	300	0	Content		1017	186	28811936	477951622
28829	08:43:59.625	00:00:28.828	1730	1086,787	279,9398	0,6021965	0,5006768	514,4736	2,897026	0	1196,127	311,3896	0,4467779	0,5471632	513,1128	2,915727	0	62	1141	296						Untertest2.avi	0	880	547	72	111	1065	201	300	0	Content		1069	185	28828696	477968382
28845	08:43:59.641	00:00:28.845	1731	1091,812	297,7824	0,6020405	0,5008708	514,3461	2,968148	0	1176,155	332,9473	0,4466226	0,5473253	513,1842	2,858654	0	62	1134	315						Untertest2.avi	0	880	547	72	111	1065	201	300	0	Content		1062	204	28845308	477984994
28862	08:43:59.658	00:00:28.861	1732	1090,89	289,0842	0,6023041	0,5008003	514,5622	2,943572	0	1181,217	335,1689	0,4467618	0,547304	513,1466	2,849	0	62	1136	312						Untertest2.avi	0	880	547	72	111	1065	201	300	0	Content		1064	201	28861930	478001616
28879	08:43:59.675	00:00:28.878	1733	1097,155	295,9921	0,6024195	0,5007272	514,3434	2,953646	0	1166,784	332,9158	0,4467555	0,5472654	513,1618	2,806236	0	62	1132	314						Untertest2.avi	0	880	547	72	111	1065	201	300	0	Content		1060	203	28878690	478018376
28895	08:43:59.691	00:00:28.895	1734	1111,716	276,834	0,6025906	0,5007496	514,4276	2,931452	0	1219,213	304,217	0,4478635	0,5470837	518,7637	2,890093	0	62	1165	291						Untertest2.avi	0	880	547	72	111	1065	201	300	0	Content		1093	180	28895303	478034989
28912	08:43:59.708	00:00:28.911	1735	1103,628	284,2225	0,6026185	0,5007769	514,3915	2,908278	0	1228,787	308,3922	0,4479406	0,5471086	519,2328	2,856719	0	62	1166	296						Untertest2.avi	0	880	547	72	111	1065	201	300	0	Content		1094	185	28911927	478051613
28929	08:43:59.725	00:00:28.928	1736	1116,678	269,6247	0,6026676	0,5007321	514,285	2,89426	0	1189,022	322,1206	0,4467445	0,5474198	513,143	2,825063	0	62	1153	296						Untertest2.avi	0	880	547	72	111	1065	201	300	0	Content		1081	185	28928551	478068237
28945	08:43:59.741	00:00:28.945	1737	1067,891	298,4315	0,6026908	0,5006346	514,2239	2,914982	0	1178,767	325,1257	0,446742	0,5473735	513,1345	2,839479	0	62	1123	312						Untertest2.avi	0	880	547	72	111	1065	201	300	0	Content		1051	201	28945297	478084983
28962	08:43:59.758	00:00:28.961	1738	1084,809	297,5736	0,6025818	0,5005268	514,3671	2,968743	0	1198,301	320,7563	0,4466865	0,5472683	513,2897	2,860741	0	62	1142	309						Untertest2.avi	0	880	547	72	111	1065	201	300	0	Content		1070	198	28961920	478101606
28979	08:43:59.775	00:00:28.978	1739	1093,814	305,9214	0,6025776	0,5004848	514,3766	2,937983	0	1186,308	333,3965	0,446669	0,5472101	513,2752	2,933291	0	62	1140	320						Untertest2.avi	0	880	547	72	111	1065	201	300	0	Content		1068	209	28978542	478118228
28995	08:43:59.791	00:00:28.995	1740	1086,494	290,1035	0,6025378	0,5004241	514,5449	2,936187	0	1186,769	334,4092	0,4466332	0,5471643	513,3316	2,882387	0	62	1137	312						Untertest2.avi	0	880	547	72	111	1065	201	300	0	Content		1065	201	28995168	478134854
[truncated: 1,891 more rows]
